# Supplementary material for: Motion onset VEPs can see through the blur
Source: Sci Rep. 2024 Sep 12;14:21296. doi: 10.1038/s41598-024-72483-z (PMC11393312; doi:10.1038/s41598-024-72483-z)
Supplement: Supplementary file 3 — Supplementary Information 3. [file 41598_2024_72483_MOESM3_ESM.zip]

Archive with 158 entries (156 files):
- VEP_raw_data/
- VEP_raw_data/source_data/
- VEP_raw_data/source_data/SorceBlurVEP-S012_VEP_2023-04-18_14-53-16.txt
- VEP_raw_data/source_data/SorceBlurVEP-S012_VEP_2023-04-18_14-56-34.txt
- VEP_raw_data/source_data/SorceBlurVEP-S012_VEP_2023-04-18_14-59-44.txt
- VEP_raw_data/source_data/SorceBlurVEP-S012_VEP_2023-04-18_15-01-37.txt
- VEP_raw_data/source_data/SorceBlurVEP-S012_VEP_2023-04-18_15-03-28.txt
- VEP_raw_data/source_data/SorceBlurVEP-S012_VEP_2023-04-18_15-06-09.txt
- VEP_raw_data/source_data/SorceBlurVEP-S012_VEP_2023-04-18_15-08-07.txt
- VEP_raw_data/source_data/SorceBlurVEP-S012_VEP_2023-04-18_15-10-05.txt
- VEP_raw_data/source_data/SorceBlurVEP-S012_VEP_2023-04-18_15-12-01.txt
- VEP_raw_data/source_data/SorceBlurVEP-S012_VEP_2023-04-18_15-15-05.txt
- VEP_raw_data/source_data/SorceBlurVEP-S012_VEP_2023-04-18_15-18-41.txt
- VEP_raw_data/source_data/SorceBlurVEP-S012_VEP_2023-04-18_15-22-42.txt
- VEP_raw_data/source_data/SorceBlurVEP-S013_VEP_2023-04-18_15-42-02.txt
- VEP_raw_data/source_data/SorceBlurVEP-S013_VEP_2023-04-18_15-44-13.txt
- VEP_raw_data/source_data/SorceBlurVEP-S013_VEP_2023-04-18_15-46-39.txt
- VEP_raw_data/source_data/SorceBlurVEP-S013_VEP_2023-04-18_15-49-45.txt
- VEP_raw_data/source_data/SorceBlurVEP-S013_VEP_2023-04-18_15-52-49.txt
- VEP_raw_data/source_data/SorceBlurVEP-S013_VEP_2023-04-18_15-56-15.txt
- VEP_raw_data/source_data/SorceBlurVEP-S013_VEP_2023-04-18_15-58-08.txt
- VEP_raw_data/source_data/SorceBlurVEP-S013_VEP_2023-04-18_16-00-00.txt
- VEP_raw_data/source_data/SorceBlurVEP-S013_VEP_2023-04-18_16-02-21.txt
- VEP_raw_data/source_data/SorceBlurVEP-S013_VEP_2023-04-18_16-06-33.txt
- VEP_raw_data/source_data/SorceBlurVEP-S013_VEP_2023-04-18_16-10-22.txt
- VEP_raw_data/source_data/SorceBlurVEP-S013_VEP_2023-04-18_16-44-25.txt
- VEP_raw_data/source_data/SourcBlurVEP-S010_VEP_2023-04-14_14-31-06.txt
- VEP_raw_data/source_data/SourcBlurVEP-S010_VEP_2023-04-14_14-32-52.txt
- VEP_raw_data/source_data/SourcBlurVEP-S010_VEP_2023-04-14_14-35-29.txt
- VEP_raw_data/source_data/SourcBlurVEP-S010_VEP_2023-04-14_14-38-56.txt
- VEP_raw_data/source_data/SourcBlurVEP-S010_VEP_2023-04-14_14-42-08.txt
- VEP_raw_data/source_data/SourcBlurVEP-S010_VEP_2023-04-14_14-45-23.txt
- VEP_raw_data/source_data/SourcBlurVEP-S010_VEP_2023-04-14_14-47-57.txt
- VEP_raw_data/source_data/SourcBlurVEP-S010_VEP_2023-04-14_14-49-58.txt
- VEP_raw_data/source_data/SourcBlurVEP-S010_VEP_2023-04-14_14-52-26.txt
- VEP_raw_data/source_data/SourcBlurVEP-S010_VEP_2023-04-14_14-55-42.txt
- VEP_raw_data/source_data/SourcBlurVEP-S010_VEP_2023-04-14_14-58-48.txt
- VEP_raw_data/source_data/SourcBlurVEP-S010_VEP_2023-04-14_15-03-04.txt
- VEP_raw_data/source_data/SourceBlurVEP-S001_VEP_2023-03-23_08-35-38.txt
- VEP_raw_data/source_data/SourceBlurVEP-S001_VEP_2023-03-23_08-38-33.txt
- VEP_raw_data/source_data/SourceBlurVEP-S001_VEP_2023-03-23_08-41-17.txt
- VEP_raw_data/source_data/SourceBlurVEP-S001_VEP_2023-03-23_08-42-52.txt
- VEP_raw_data/source_data/SourceBlurVEP-S001_VEP_2023-03-23_08-44-32.txt
- VEP_raw_data/source_data/SourceBlurVEP-S001_VEP_2023-03-23_08-46-01.txt
- VEP_raw_data/source_data/SourceBlurVEP-S001_VEP_2023-03-23_08-49-44.txt
- VEP_raw_data/source_data/SourceBlurVEP-S001_VEP_2023-03-23_08-53-21.txt
- VEP_raw_data/source_data/SourceBlurVEP-S001_VEP_2023-03-23_08-57-00.txt
- VEP_raw_data/source_data/SourceBlurVEP-S001_VEP_2023-03-23_08-59-55.txt
- VEP_raw_data/source_data/SourceBlurVEP-S001_VEP_2023-03-23_09-03-16.txt
- VEP_raw_data/source_data/SourceBlurVEP-S001_VEP_2023-03-23_10-37-53.txt
- VEP_raw_data/source_data/SourceBlurVEP-S002_VEP_2023-03-24_10-32-02.txt
- VEP_raw_data/source_data/SourceBlurVEP-S002_VEP_2023-03-24_10-36-22.txt
- VEP_raw_data/source_data/SourceBlurVEP-S002_VEP_2023-03-24_10-38-42.txt
- VEP_raw_data/source_data/SourceBlurVEP-S002_VEP_2023-03-24_10-42-43.txt
- VEP_raw_data/source_data/SourceBlurVEP-S002_VEP_2023-03-24_10-45-08.txt
- VEP_raw_data/source_data/SourceBlurVEP-S002_VEP_2023-03-24_10-48-46.txt
- VEP_raw_data/source_data/SourceBlurVEP-S002_VEP_2023-03-24_10-50-34.txt
- VEP_raw_data/source_data/SourceBlurVEP-S002_VEP_2023-03-24_10-52-51.txt
- VEP_raw_data/source_data/SourceBlurVEP-S002_VEP_2023-03-24_10-55-04.txt
- VEP_raw_data/source_data/SourceBlurVEP-S002_VEP_2023-03-24_10-57-01.txt
- VEP_raw_data/source_data/SourceBlurVEP-S002_VEP_2023-03-24_10-58-48.txt
- VEP_raw_data/source_data/SourceBlurVEP-S002_VEP_2023-03-24_11-01-40.txt
- VEP_raw_data/source_data/SourceBlurVEP-S003_VEP_2023-03-29_10-40-03.txt
- VEP_raw_data/source_data/SourceBlurVEP-S003_VEP_2023-03-29_10-42-37.txt
- VEP_raw_data/source_data/SourceBlurVEP-S003_VEP_2023-03-29_10-44-53.txt
- VEP_raw_data/source_data/SourceBlurVEP-S003_VEP_2023-03-29_10-47-48.txt
- VEP_raw_data/source_data/SourceBlurVEP-S003_VEP_2023-03-29_10-50-45.txt
- VEP_raw_data/source_data/SourceBlurVEP-S003_VEP_2023-03-29_10-54-02.txt
- VEP_raw_data/source_data/SourceBlurVEP-S003_VEP_2023-03-29_10-55-45.txt
- VEP_raw_data/source_data/SourceBlurVEP-S003_VEP_2023-03-29_10-57-27.txt
- VEP_raw_data/source_data/SourceBlurVEP-S003_VEP_2023-03-29_10-59-14.txt
- VEP_raw_data/source_data/SourceBlurVEP-S003_VEP_2023-03-29_11-02-06.txt
- VEP_raw_data/source_data/SourceBlurVEP-S003_VEP_2023-03-29_11-05-26.txt
- VEP_raw_data/source_data/SourceBlurVEP-S003_VEP_2023-03-29_11-09-33.txt
- VEP_raw_data/source_data/SourceBlurVEP-S004_VEP_2023-03-30_07-47-34.txt
- VEP_raw_data/source_data/SourceBlurVEP-S004_VEP_2023-03-30_07-50-28.txt
- VEP_raw_data/source_data/SourceBlurVEP-S004_VEP_2023-03-30_07-53-25.txt
- VEP_raw_data/source_data/SourceBlurVEP-S004_VEP_2023-03-30_07-55-10.txt
- VEP_raw_data/source_data/SourceBlurVEP-S004_VEP_2023-03-30_07-56-49.txt
- VEP_raw_data/source_data/SourceBlurVEP-S004_VEP_2023-03-30_07-58-44.txt
- VEP_raw_data/source_data/SourceBlurVEP-S004_VEP_2023-03-30_08-01-31.txt
- VEP_raw_data/source_data/SourceBlurVEP-S004_VEP_2023-03-30_08-04-20.txt
- VEP_raw_data/source_data/SourceBlurVEP-S004_VEP_2023-03-30_08-07-23.txt
- VEP_raw_data/source_data/SourceBlurVEP-S004_VEP_2023-03-30_08-09-33.txt
- VEP_raw_data/source_data/SourceBlurVEP-S004_VEP_2023-03-30_08-11-10.txt
- VEP_raw_data/source_data/SourceBlurVEP-S004_VEP_2023-03-30_08-18-14.txt
- VEP_raw_data/source_data/SourceBlurVEP-S005_VEP_2023-03-31_11-28-05.txt
- VEP_raw_data/source_data/SourceBlurVEP-S005_VEP_2023-03-31_11-29-50.txt
- VEP_raw_data/source_data/SourceBlurVEP-S005_VEP_2023-03-31_11-31-41.txt
- VEP_raw_data/source_data/SourceBlurVEP-S005_VEP_2023-03-31_11-33-33.txt
- VEP_raw_data/source_data/SourceBlurVEP-S005_VEP_2023-03-31_11-35-24.txt
- VEP_raw_data/source_data/SourceBlurVEP-S005_VEP_2023-03-31_11-38-03.txt
- VEP_raw_data/source_data/SourceBlurVEP-S005_VEP_2023-03-31_11-41-15.txt
- VEP_raw_data/source_data/SourceBlurVEP-S005_VEP_2023-03-31_11-44-38.txt
- VEP_raw_data/source_data/SourceBlurVEP-S005_VEP_2023-03-31_11-48-03.txt
- VEP_raw_data/source_data/SourceBlurVEP-S005_VEP_2023-03-31_11-51-17.txt
- VEP_raw_data/source_data/SourceBlurVEP-S005_VEP_2023-03-31_11-54-42.txt
- VEP_raw_data/source_data/SourceBlurVEP-S005_VEP_2023-03-31_11-57-16.txt
- VEP_raw_data/source_data/SourceBlurVEP-S006_VEP_2023-04-03_08-50-22.txt
- VEP_raw_data/source_data/SourceBlurVEP-S006_VEP_2023-04-03_08-53-30.txt
- VEP_raw_data/source_data/SourceBlurVEP-S006_VEP_2023-04-03_08-56-49.txt
- VEP_raw_data/source_data/SourceBlurVEP-S006_VEP_2023-04-03_09-00-03.txt
- VEP_raw_data/source_data/SourceBlurVEP-S006_VEP_2023-04-03_09-03-15.txt
- VEP_raw_data/source_data/SourceBlurVEP-S006_VEP_2023-04-03_09-06-48.txt
- VEP_raw_data/source_data/SourceBlurVEP-S006_VEP_2023-04-03_09-08-46.txt
- VEP_raw_data/source_data/SourceBlurVEP-S006_VEP_2023-04-03_09-10-42.txt
- VEP_raw_data/source_data/SourceBlurVEP-S006_VEP_2023-04-03_09-12-40.txt
- VEP_raw_data/source_data/SourceBlurVEP-S006_VEP_2023-04-03_09-14-36.txt
- VEP_raw_data/source_data/SourceBlurVEP-S006_VEP_2023-04-03_09-16-37.txt
- VEP_raw_data/source_data/SourceBlurVEP-S006_VEP_2023-04-03_09-21-30.txt
- VEP_raw_data/source_data/SourceBlurVEP-S007_VEP_2023-04-04_09-22-47.txt
- VEP_raw_data/source_data/SourceBlurVEP-S007_VEP_2023-04-04_09-24-36.txt
- VEP_raw_data/source_data/SourceBlurVEP-S007_VEP_2023-04-04_09-26-34.txt
- VEP_raw_data/source_data/SourceBlurVEP-S007_VEP_2023-04-04_09-29-35.txt
- VEP_raw_data/source_data/SourceBlurVEP-S007_VEP_2023-04-04_09-32-48.txt
- VEP_raw_data/source_data/SourceBlurVEP-S007_VEP_2023-04-04_09-35-52.txt
- VEP_raw_data/source_data/SourceBlurVEP-S007_VEP_2023-04-04_09-39-04.txt
- VEP_raw_data/source_data/SourceBlurVEP-S007_VEP_2023-04-04_09-42-08.txt
- VEP_raw_data/source_data/SourceBlurVEP-S007_VEP_2023-04-04_09-45-19.txt
- VEP_raw_data/source_data/SourceBlurVEP-S007_VEP_2023-04-04_09-47-19.txt
- VEP_raw_data/source_data/SourceBlurVEP-S007_VEP_2023-04-04_09-49-17.txt
- VEP_raw_data/source_data/SourceBlurVEP-S007_VEP_2023-04-04_09-52-23.txt
- VEP_raw_data/source_data/SourceBlurVEP-S008_VEP_2023-04-05_14-35-53.txt
- VEP_raw_data/source_data/SourceBlurVEP-S008_VEP_2023-04-05_14-39-03.txt
- VEP_raw_data/source_data/SourceBlurVEP-S008_VEP_2023-04-05_14-42-24.txt
- VEP_raw_data/source_data/SourceBlurVEP-S008_VEP_2023-04-05_14-44-36.txt
- VEP_raw_data/source_data/SourceBlurVEP-S008_VEP_2023-04-05_14-46-29.txt
- VEP_raw_data/source_data/SourceBlurVEP-S008_VEP_2023-04-05_14-49-18.txt
- VEP_raw_data/source_data/SourceBlurVEP-S008_VEP_2023-04-05_14-51-20.txt
- VEP_raw_data/source_data/SourceBlurVEP-S008_VEP_2023-04-05_14-53-22.txt
- VEP_raw_data/source_data/SourceBlurVEP-S008_VEP_2023-04-05_14-55-27.txt
- VEP_raw_data/source_data/SourceBlurVEP-S008_VEP_2023-04-05_14-58-47.txt
- VEP_raw_data/source_data/SourceBlurVEP-S008_VEP_2023-04-05_15-03-35.txt
- VEP_raw_data/source_data/SourceBlurVEP-S008_VEP_2023-04-05_15-12-59.txt
- VEP_raw_data/source_data/SourceBlurVEP-S009_VEP_2023-04-12_10-35-21.txt
- VEP_raw_data/source_data/SourceBlurVEP-S009_VEP_2023-04-12_10-37-07.txt
- VEP_raw_data/source_data/SourceBlurVEP-S009_VEP_2023-04-12_10-39-01.txt
- VEP_raw_data/source_data/SourceBlurVEP-S009_VEP_2023-04-12_10-40-51.txt
- VEP_raw_data/source_data/SourceBlurVEP-S009_VEP_2023-04-12_10-42-45.txt
- VEP_raw_data/source_data/SourceBlurVEP-S009_VEP_2023-04-12_10-44-50.txt
- VEP_raw_data/source_data/SourceBlurVEP-S009_VEP_2023-04-12_10-47-56.txt
- VEP_raw_data/source_data/SourceBlurVEP-S009_VEP_2023-04-12_10-50-51.txt
- VEP_raw_data/source_data/SourceBlurVEP-S009_VEP_2023-04-12_10-53-54.txt
- VEP_raw_data/source_data/SourceBlurVEP-S009_VEP_2023-04-12_10-57-02.txt
- VEP_raw_data/source_data/SourceBlurVEP-S009_VEP_2023-04-12_11-00-02.txt
- VEP_raw_data/source_data/SourceBlurVEP-S009_VEP_2023-04-12_11-03-47.txt
- VEP_raw_data/source_data/SourceBlurVEP-S011_VEP_2023-04-17_13-42-31.txt
- VEP_raw_data/source_data/SourceBlurVEP-S011_VEP_2023-04-17_13-47-06.txt
- VEP_raw_data/source_data/SourceBlurVEP-S011_VEP_2023-04-17_13-50-33.txt
- VEP_raw_data/source_data/SourceBlurVEP-S011_VEP_2023-04-17_13-53-44.txt
- VEP_raw_data/source_data/SourceBlurVEP-S011_VEP_2023-04-17_13-56-48.txt
- VEP_raw_data/source_data/SourceBlurVEP-S011_VEP_2023-04-17_13-59-40.txt
- VEP_raw_data/source_data/SourceBlurVEP-S011_VEP_2023-04-17_14-02-03.txt
- VEP_raw_data/source_data/SourceBlurVEP-S011_VEP_2023-04-17_14-05-05.txt
- VEP_raw_data/source_data/SourceBlurVEP-S011_VEP_2023-04-17_14-06-52.txt
- VEP_raw_data/source_data/SourceBlurVEP-S011_VEP_2023-04-17_14-09-07.txt
- VEP_raw_data/source_data/SourceBlurVEP-S011_VEP_2023-04-17_14-12-14.txt
- VEP_raw_data/source_data/SourceBlurVEP-S011_VEP_2023-04-17_14-14-56.txt
