# Supplementary material for: Motion onset VEPs can see through the blur
Source: Sci Rep. 2024 Sep 12;14:21296. doi: 10.1038/s41598-024-72483-z (PMC11393312; doi:10.1038/s41598-024-72483-z)
Supplement: Supplementary file 3 — Supplementary Information 3. [file 41598_2024_72483_MOESM3_ESM.zip › VEP_raw_data/source_data/SorceBlurVEP-S012_VEP_2023-04-18_14-53-16.txt]

0.000	0.000	99999.999	6250.000	50.000	-2193.000	-2061.000	6248.000	7.000	100.000	5.000	2.000	1.000	1.000	0.000	0.000	0.000	0.000	0.000	0.000	0.000	0.000	0.000	0.000	0.000	0.000	0.000	-1.470	-1.455	-1.439	-1.420	-1.401	-1.381	-1.361	-1.340	-1.319	-1.298	-1.275	-1.251	-1.228	-1.204	-1.181	-1.156	-1.132	-1.109	-1.085	-1.061	-1.038	-1.015	-0.994	-0.972	-0.950	-0.931	-0.911	-0.892	-0.875	-0.859	-0.842	-0.829	-0.815	-0.802	-0.792	-0.782	-0.774	-0.766	-0.760	-0.756	-0.754	-0.752	-0.752	-0.754	-0.758	-0.761	-0.768	-0.775	-0.784	-0.794	-0.804	-0.819	-0.831	-0.846	-0.862	-0.881	-0.900	-0.920	-0.941	-0.964	-0.985	-1.009	-1.034	-1.060	-1.086	-1.112	-1.140	-1.168	-1.196	-1.224	-1.255	-1.284	-1.312	-1.342	-1.371	-1.400	-1.429	-1.458	-1.485	-1.514	-1.540	-1.566	-1.592	-1.619	-1.642	-1.666	-1.689	-1.711	-1.731	-1.750	-1.769	-1.786	-1.801	-1.815	-1.829	-1.839	-1.850	-1.858	-1.865	-1.870	-1.874	-1.878	-1.878	-1.875	-1.872	-1.869	-1.862	-1.856	-1.848	-1.836	-1.824	-1.811	-1.795	-1.779	-1.762	-1.742	-1.724	-1.702	-1.679	-1.656	-1.631	-1.606	-1.581	-1.555	-1.528	-1.501	-1.472	-1.445	-1.415	-1.388	-1.358	-1.329	-1.300	-1.272	-1.244	-1.216	-1.189	-1.162	-1.136	-1.111	-1.088	-1.064	-1.041	-1.020	-1.000	-0.980	-0.964	-0.948	-0.930	-0.916	-0.905	-0.894	-0.884	-0.875	-0.868	-0.862	-0.858	-0.856	-0.854	-0.855	-0.856	-0.859	-0.862	-0.869	-0.875	-0.882	-0.891	-0.902	-0.912	-0.925	-0.938	-0.951	-0.968	-0.981	-0.998	-1.014	-1.030	-1.049	-1.066	-1.084	-1.101	-1.120	-1.138	-1.156	-1.175	-1.192	-1.210	-1.229	-1.244	-1.261	-1.278	-1.292	-1.309	-1.321	-1.336	-1.349	-1.360	-1.372	-1.384	-1.392	-1.400	-1.409	-1.416	-1.421	-1.426	-1.430	-1.432	-1.435	-1.435	-1.434	-1.434	-1.430	-1.428	-1.424	-1.418	-1.410	-1.404	-1.395	-1.386	-1.375	-1.364	-1.351	-1.339	-1.325	-1.311	-1.295	-1.279	-1.262	-1.245	-1.228	-1.209	-1.189	-1.170	-1.149	-1.130	-1.109	-1.086	-1.065	-1.044	-1.022	-1.000	-0.978	-0.955	-0.934	-0.911	-0.890	-0.868	-0.848	-0.826	-0.805	-0.785	-0.764	-0.745	-0.726	-0.709	-0.690	-0.672	-0.658	-0.641	-0.626	-0.614	-0.601	-0.589	-0.578	-0.566	-0.558	-0.550	-0.542	-0.536	-0.532	-0.528	-0.525	-0.522	-0.522	-0.522	-0.524	-0.526	-0.529	-0.534	-0.539	-0.545	-0.552	-0.560	-0.570	-0.579	-0.590	-0.601	-0.614	-0.625	-0.640	-0.654	-0.668	-0.681	-0.698	-0.712	-0.728	-0.744	-0.760	-0.776	-0.791	-0.809	-0.824	-0.839	-0.854	-0.869	-0.884	-0.896	-0.910	-0.924	-0.936	-0.948	-0.958	-0.968	-0.976	-0.985	-0.992	-0.999	-1.004	-1.008	-1.010	-1.012	-1.014	-1.012	-1.011	-1.009	-1.005	-1.000	-0.994	-0.986	-0.978	-0.968	-0.956	-0.944	-0.931	-0.918	-0.902	-0.888	-0.870	-0.851	-0.834	-0.814	-0.794	-0.772	-0.751	-0.729	-0.706	-0.684	-0.660	-0.636	-0.614	-0.589	-0.565	-0.541	-0.518	-0.494	-0.470	-0.448	-0.424	-0.401	-0.379	-0.358	-0.336	-0.315	-0.294	-0.275	-0.255	-0.238	-0.219	-0.202	-0.188	-0.171	-0.158	-0.142	-0.130	-0.118	-0.105	-0.094	-0.084	-0.074	-0.066	-0.059	-0.051	-0.044	-0.038	-0.031	-0.025	-0.021	-0.016	-0.011	-0.008	-0.004	0.000	0.004	0.008	0.011	0.015	0.018	0.021	0.024	0.029	0.032	0.038	0.041	0.046	0.052	0.056	0.064	0.069	0.076	0.082	0.091	0.099	0.106	0.115	0.126	0.135	0.145	0.155	0.166	0.178	0.189	0.201	0.212	0.225	0.238	0.250	0.262	0.275	0.289	0.301	0.315	0.326	0.340	0.352	0.365	0.376	0.389	0.400	0.411	0.421	0.432	0.442	0.451	0.459	0.468	0.475	0.482	0.488	0.492	0.496	0.501	0.504	0.506	0.506	0.506	0.506	0.505	0.502	0.499	0.495	0.490	0.484	0.476	0.469	0.459	0.450	0.439	0.426	0.414	0.400	0.386	0.371	0.355	0.338	0.321	0.302	0.282	0.262	0.242	0.221	0.200	0.178	0.154	0.131	0.106	0.082	0.056	0.031	0.005	-0.021	-0.049	-0.075	-0.102	-0.130	-0.158	-0.186	-0.214	-0.242	-0.270	-0.298	-0.325	-0.354	-0.381	-0.409	-0.436	-0.462	-0.490	-0.516	-0.542	-0.568	-0.592	-0.618	-0.642	-0.668	-0.690	-0.712	-0.735	-0.758	-0.778	-0.798	-0.816	-0.835	-0.852	-0.869	-0.885	-0.899	-0.914	-0.926	-0.940	-0.950	-0.961	-0.970	-0.979	-0.985	-0.992	-0.998	-1.002	-1.005	-1.006	-1.009	-1.010	-1.009	-1.006	-1.004	-1.000	-0.995	-0.990	-0.982	-0.975	-0.968	-0.959	-0.949	-0.938	-0.925	-0.912	-0.900	-0.886	-0.872	-0.858	-0.842	-0.826	-0.809	-0.792	-0.775	-0.756	-0.739	-0.719	-0.701	-0.681	-0.661	-0.642	-0.622	-0.604	-0.582	-0.564	-0.544	-0.522	-0.504	-0.484	-0.464	-0.445	-0.426	-0.409	-0.390	-0.371	-0.354	-0.336	-0.320	-0.302	-0.286	-0.270	-0.255	-0.240	-0.226	-0.212	-0.199	-0.186	-0.172	-0.160	-0.149	-0.139	-0.128	-0.119	-0.109	-0.100	-0.092	-0.082	-0.076	-0.069	-0.062	-0.056	-0.050	-0.045	-0.040	-0.035	-0.030	-0.026	-0.022	-0.019	-0.015	-0.012	-0.010	-0.006	-0.005	-0.002	0.000	0.001	0.004	0.005	0.008	0.010	0.011	0.011	0.014	0.015	0.016	0.019	0.020	0.020	0.022	0.024	0.025	0.025	0.026	0.028	0.028	0.029	0.029	0.030	0.030	0.029	0.029	0.029	0.028	0.026	0.024	0.022	0.021	0.019	0.016	0.014	0.010	0.006	0.002	-0.002	-0.008	-0.012	-0.019	-0.025	-0.031	-0.039	-0.048	-0.055	-0.064	-0.074	-0.082	-0.092	-0.104	-0.114	-0.125	-0.138	-0.149	-0.160	-0.172	-0.185	-0.199	-0.212	-0.225	-0.239	-0.252	-0.266	-0.280	-0.294	-0.308	-0.320	-0.334	-0.346	-0.360	-0.372	-0.384	-0.395	-0.408	-0.419	-0.429	-0.439	-0.446	-0.456	-0.462	-0.470	-0.476	-0.480	-0.484	-0.488	-0.489	-0.491	-0.491	-0.490	-0.489	-0.485	-0.480	-0.475	-0.469	-0.461	-0.452	-0.442	-0.431	-0.420	-0.406	-0.391	-0.375	-0.358	-0.340	-0.322	-0.300	-0.280	-0.256	-0.234	-0.210	-0.184	-0.158	-0.130	-0.102	-0.074	-0.044	-0.012	0.019	0.050	0.082	0.115	0.149	0.181	0.215	0.250	0.284	0.319	0.355	0.390	0.424	0.459	0.494	0.528	0.562	0.596	0.630	0.662	0.694	0.725	0.755	0.786	0.815	0.842	0.869	0.895	0.919	0.942	0.966	0.988	1.006	1.025	1.041	1.056	1.070	1.082	1.092	1.101	1.106	1.112	1.116	1.119	1.118	1.115	1.112	1.106	1.100	1.091	1.080	1.069	1.054	1.039	1.022	1.004	0.984	0.962	0.940	0.916	0.890	0.864	0.838	0.809	0.779	0.749	0.718	0.688	0.655	0.622	0.589	0.556	0.522	0.489	0.455	0.421	0.388	0.356	0.322	0.291	0.259	0.229	0.199	0.168	0.140	0.112	0.085	0.060	0.035	0.011	-0.011	-0.032	-0.052	-0.071	-0.089	-0.105	-0.119	-0.134	-0.145	-0.158	-0.166	-0.175	-0.182	-0.189	-0.194	-0.199	-0.201	-0.202	-0.204	-0.205	-0.204	-0.204	-0.201	-0.199	-0.198	-0.194	-0.191	-0.188	-0.185	-0.181	-0.178	-0.174	-0.170	-0.168	-0.165	-0.164	-0.162	-0.160	-0.160	-0.160	-0.162	-0.164	-0.166	-0.170	-0.175	-0.180	-0.186	-0.194	-0.202	-0.212	-0.222	-0.234	-0.246	-0.259	-0.274	-0.288	-0.304	-0.321	-0.338	-0.355	-0.374	-0.394	-0.412	-0.432	-0.452	-0.474	-0.494	-0.515	-0.535	-0.555	-0.576	-0.596	-0.616	-0.636	-0.655	-0.672	-0.690	-0.709	-0.724	-0.740	-0.755	-0.769	-0.781	-0.792	-0.804	-0.814	-0.822	-0.830	-0.835	-0.841	-0.845	-0.848	-0.849	-0.849	-0.848	-0.846	-0.842	-0.838	-0.832	-0.826	-0.818	-0.810	-0.799	-0.789	-0.776	-0.764	-0.750	-0.736	-0.721	-0.705	-0.689	-0.671	-0.654	-0.635	-0.616	-0.598	-0.578	-0.558	-0.539	-0.518	-0.498	-0.478	-0.456	-0.436	-0.415	-0.394	-0.372	-0.352	-0.332	-0.312	-0.292	-0.274	-0.255	-0.236	-0.218	-0.199	-0.180	-0.162	-0.146	-0.130	-0.114	-0.099	-0.085	-0.071	-0.056	-0.045	-0.034	-0.022	-0.011	-0.002	0.006	0.014	0.020	0.026	0.031	0.035	0.036	0.038	0.039	0.036	0.035	0.030	0.025	0.020	0.012	0.004	-0.008	-0.019	-0.032	-0.045	-0.062	-0.080	-0.098	-0.119	-0.140	-0.162	-0.186	-0.212	-0.240	-0.269	-0.298	-0.330	-0.361	-0.395	-0.429	-0.465	-0.500	-0.536	-0.575	-0.615	-0.654	-0.694	-0.734	-0.774	-0.814	-0.855	-0.896	-0.938	-0.979	-1.019	-1.060	-1.100	-1.139	-1.178	-1.218	-1.254	-1.290	-1.326	-1.361	-1.392	-1.426	-1.456	-1.486	-1.515	-1.541	-1.565	-1.590	-1.611	-1.632	-1.650	-1.666	-1.681	-1.695	-1.708	-1.718	-1.726	-1.731	-1.736	-1.740	-1.742	-1.741	-1.740	-1.738	-1.732	-1.729	-1.721	-1.712	-1.704	-1.692	-1.681	-1.669	-1.656	-1.642	-1.628	-1.614	-1.598	-1.581	-1.565	-1.550	-1.532	-1.516	-1.500	-1.484	-1.468	-1.451	-1.436	-1.421	-1.408	-1.392	-1.380	-1.368	-1.355	-1.344	-1.334	-1.324	-1.316	-1.308	-1.301	-1.294	-1.290	-1.286	-1.282	-1.280	-1.278	-1.278	-1.278	-1.279	-1.280	-1.282	-1.285	-1.289	-1.294	-1.296	-1.301	-1.308	-1.314	-1.320	-1.326	-1.332	-1.339	-1.345	-1.352	-1.359	-1.365	-1.370	-1.375	-1.381	-1.386	-1.390	-1.394	-1.398	-1.400	-1.401	-1.402	-1.402	-1.404	-1.402	-1.400	-1.398	-1.392	-1.389	-1.384	-1.378	-1.371	-1.362	-1.354	-1.344	-1.332	-1.322	-1.310	-1.295	-1.282	-1.268	-1.251	-1.236	-1.220	-1.201	-1.184	-1.165	-1.148	-1.128	-1.108	-1.088	-1.068	-1.048	-1.028	-1.006	-0.986	-0.966	-0.945	-0.925	-0.905	-0.886	-0.866	-0.848	-0.828	-0.810	-0.792	-0.775	-0.759	-0.742	-0.729	-0.714	-0.700	-0.688	-0.675	-0.664	-0.654	-0.646	-0.638	-0.631	-0.625	-0.620	-0.618	-0.615	-0.614	-0.614	-0.614	-0.616	-0.620	-0.624	-0.629	-0.636	-0.644	-0.651	-0.661	-0.672	-0.685	-0.699	-0.711	-0.726	-0.742	-0.760	-0.779	-0.798	-0.816	-0.838	-0.858	-0.879	-0.901	-0.926	-0.949	-0.974	-0.999	-1.022	-1.049	-1.074	-1.101	-1.126	-1.152	-1.179	-1.205	-1.231	-1.258	-1.285	-1.310	-1.335	-1.360	-1.385	-1.409	-1.432	-1.455	-1.478	-1.499	-1.521	-1.541	-1.560	-1.579	-1.598	-1.614	-1.629	-1.645	-1.659	-1.671	-1.682	-1.694	-1.705	-1.712	-1.721	-1.729	-1.735	-1.740	-1.744	-1.746	-1.748	-1.749	-1.749	-1.748	-1.746	-1.742	-1.738	-1.734	-1.729	-1.724	-1.716	-1.709	-1.701	-1.692	-1.682	-1.674	-1.664	-1.652	-1.644	-1.631	-1.620	-1.608	-1.596	-1.584	-1.571	-1.560	-1.546	-1.534	-1.521	-1.509	-1.496	-1.484	-1.471	-1.459	-1.446	-1.434	-1.421	-1.409	-1.396	-1.384	-1.372	-1.361	-1.349	-1.338	-1.326	-1.314	-1.302	-1.291	-1.281	-1.270	-1.259	-1.248	-1.236	-1.225	-1.214	-1.202	-1.190	-1.179	-1.168	-1.156	-1.142	-1.131	-1.119	-1.106	-1.094	-1.081	-1.069	-1.054	-1.040	-1.026	-1.012	-0.998	-0.982	-0.968	-0.952	-0.936	-0.920	-0.902	-0.886	-0.869	-0.851	-0.834	-0.816	-0.798	-0.779	-0.760	-0.741	-0.721	-0.701	-0.680	-0.661	-0.640	-0.620	-0.599	-0.579	-0.556	-0.536	-0.514	-0.494	-0.471	-0.451	-0.429	-0.409	-0.388	-0.366	-0.345	-0.326	-0.306	-0.286	-0.266	-0.246	-0.228	-0.210	-0.192	-0.175	-0.158	-0.142	-0.128	-0.111	-0.098	-0.085	-0.072	-0.059	-0.049	-0.038	-0.030	-0.021	-0.012	-0.006	-0.001	0.004	0.008	0.010	0.012	0.012	0.011	0.011	0.009	0.006	0.001	-0.004	-0.010	-0.018	-0.026	-0.034	-0.045	-0.055	-0.066	-0.079	-0.091	-0.105	-0.118	-0.132	-0.148	-0.162	-0.178	-0.194	-0.210	-0.228	-0.244	-0.261	-0.278	-0.295	-0.311	-0.328	-0.344	-0.360	-0.376	-0.390	-0.404	-0.419	-0.431	-0.442	-0.455	-0.466	-0.475	-0.484	-0.491	-0.499	-0.505	-0.509	-0.514	-0.516	-0.516	-0.515	-0.514	-0.512	-0.507	-0.502	-0.496	-0.488	-0.479	-0.469	-0.456	-0.444	-0.429	-0.414	-0.399	-0.380	-0.361	-0.341	-0.321	-0.300	-0.278	-0.255	-0.230	-0.206	-0.182	-0.155	-0.130	-0.104	-0.078	-0.050	-0.024	0.002	0.030	0.056	0.082	0.108	0.132	0.158	0.182	0.206	0.229	0.251	0.272	0.292	0.311	0.329	0.345	0.360	0.374	0.388	0.399	0.409	0.418	0.425	0.430	0.434	0.436	0.438	0.436	0.434	0.430	0.425	0.416	0.409	0.398	0.386	0.374	0.360	0.344	0.326	0.308	0.288	0.269	0.246	0.224	0.200	0.175	0.149	0.122	0.096	0.069	0.041	0.012	-0.016	-0.045	-0.074	-0.104	-0.134	-0.162	-0.191	-0.220	-0.248	-0.276	-0.302	-0.329	-0.356	-0.381	-0.405	-0.429	-0.451	-0.472	-0.494	-0.514	-0.532	-0.549	-0.565	-0.580	-0.592	-0.605	-0.618	-0.626	-0.635	-0.641	-0.646	-0.651	-0.654	-0.655	-0.655	-0.654	-0.650	-0.648	-0.641	-0.635	-0.628	-0.619	-0.608	-0.596	-0.584	-0.571	-0.558	-0.541	-0.526	-0.509	-0.490	-0.472	-0.454	-0.435	-0.415	-0.395	-0.375	-0.352	-0.332	-0.311	-0.290	-0.270	-0.248	-0.226	-0.205	-0.184	-0.164	-0.142	-0.122	-0.102	-0.082	-0.064	-0.046	-0.028	-0.010	0.006	0.024	0.039	0.052	0.066	0.080	0.092	0.104	0.115	0.125	0.134	0.141	0.149	0.156	0.162	0.166	0.170	0.172	0.174	0.176	0.176	0.176	0.175	0.174	0.170	0.166	0.162	0.158	0.152	0.148	0.141	0.134	0.128	0.119	0.111	0.101	0.094	0.085	0.075	0.066	0.058	0.048	0.039	0.029	0.020	0.012	0.002	-0.005	-0.012	-0.020	-0.028	-0.034	-0.039	-0.045	-0.049	-0.052	-0.056	-0.059	-0.060	-0.061	-0.062	-0.061	-0.059	-0.058	-0.052	-0.049	-0.044	-0.039	-0.031	-0.024	-0.015	-0.005	0.004	0.016	0.026	0.039	0.051	0.065	0.079	0.094	0.109	0.124	0.139	0.155	0.170	0.186	0.202	0.219	0.235	0.250	0.265	0.280	0.295	0.310	0.324	0.336	0.349	0.360	0.371	0.381	0.390	0.398	0.405	0.411	0.416	0.420	0.421	0.424	0.424	0.422	0.420	0.416	0.411	0.405	0.399	0.389	0.380	0.369	0.358	0.344	0.330	0.315	0.300	0.284	0.266	0.249	0.230	0.210	0.191	0.170	0.149	0.129	0.108	0.088	0.066	0.045	0.024	0.005	-0.016	-0.035	-0.055	-0.074	-0.090	-0.106	-0.122	-0.139	-0.152	-0.165	-0.176	-0.189	-0.196	-0.205	-0.212	-0.216	-0.220	-0.224	-0.224	-0.224	-0.220	-0.216	-0.211	-0.204	-0.194	-0.184	-0.170	-0.156	-0.141	-0.122	-0.105	-0.084	-0.061	-0.038	-0.012	0.014	0.042	0.072	0.102	0.134	0.168	0.201	0.236	0.272	0.309	0.346	0.385	0.422	0.461	0.502	0.541	0.581	0.621	0.661	0.701	0.740	0.779	0.819	0.855	0.894	0.930	0.966	1.001	1.035	1.066	1.098	1.128	1.155	1.182	1.208	1.230	1.251	1.271	1.288	1.304	1.318	1.329	1.338	1.346	1.351	1.354	1.355	1.354	1.350	1.345	1.336	1.328	1.316	1.301	1.286	1.268	1.249	1.226	1.204	1.179	1.152	1.125	1.096	1.066	1.034	1.001	0.968	0.934	0.898	0.862	0.826	0.788	0.751	0.714	0.676	0.639	0.601	0.565	0.528	0.492	0.456	0.421	0.388	0.354	0.321	0.289	0.258	0.229	0.199	0.172	0.146	0.121	0.098	0.076	0.055	0.035	0.019	0.002	-0.012	-0.026	-0.038	-0.048	-0.056	-0.062	-0.069	-0.074	-0.076	-0.079	-0.078	-0.078	-0.076	-0.072	-0.069	-0.064	-0.056	-0.050	-0.044	-0.035	-0.026	-0.016	-0.006	0.004	0.015	0.026	0.038	0.049	0.059	0.070	0.081	0.092	0.102	0.112	0.121	0.130	0.138	0.144	0.151	0.158	0.161	0.164	0.168	0.169	0.170	0.169	0.166	0.162	0.159	0.152	0.146	0.138	0.129	0.118	0.106	0.094	0.079	0.065	0.049	0.030	0.011	-0.008	-0.028	-0.049	-0.071	-0.094	-0.118	-0.140	-0.165	-0.190	-0.215	-0.240	-0.266	-0.291	-0.316	-0.342	-0.366	-0.392	-0.418	-0.441	-0.464	-0.485	-0.507	-0.528	-0.548	-0.566	-0.585	-0.601	-0.616	-0.629	-0.641	-0.652	-0.662	-0.670	-0.676	-0.681	-0.684	-0.685	-0.684	-0.681	-0.678	-0.672	-0.665	-0.656	-0.645	-0.632	-0.618	-0.604	-0.585	-0.568	-0.548	-0.525	-0.502	-0.479	-0.452	-0.428	-0.400	-0.371	-0.341	-0.311	-0.281	-0.250	-0.219	-0.186	-0.152	-0.120	-0.088	-0.052	-0.020	0.014	0.048	0.080	0.112	0.145	0.178	0.209	0.240	0.270	0.300	0.329	0.358	0.385	0.411	0.438	0.461	0.485	0.507	0.530	0.550	0.571	0.590	0.609	0.625	0.640	0.656	0.670	0.682	0.695	0.706	0.716	0.725	0.735	0.744	0.750	0.756	0.762	0.768	0.772	0.776	0.780	0.782	0.786	0.789	0.790	0.792	0.794	0.796	0.798	0.799	0.800	0.802	0.802	0.805	0.808	0.810	0.811	0.815	0.819	0.821	0.825	0.831	0.835	0.840	0.846	0.852	0.859	0.866	0.874	0.882	0.891	0.901	0.910	0.921	0.932	0.944	0.956	0.969	0.981	0.995	1.009	1.022	1.036	1.051	1.066	1.082	1.099	1.115	1.131	1.148	1.164	1.181	1.199	1.215	1.231	1.249	1.266	1.282	1.299	1.315	1.332	1.348	1.364	1.380	1.395	1.410	1.424	1.440	1.454	1.468	1.480	1.494	1.505	1.518	1.529	1.539	1.549	1.559	1.569	1.576	1.584	1.591	1.598	1.604	1.608	1.614	1.618	1.620	1.622	1.625	1.626	1.626	1.626	1.624	1.622	1.621	1.616	1.612	1.609	1.602	1.596	1.589	1.582	1.574	1.564	1.555	1.545	1.534	1.522	1.510	1.496	1.484	1.470	1.456	1.441	1.425	1.409	1.394	1.376	1.359	1.342	1.324	1.306	1.289	1.270	1.251	1.231	1.212	1.194	1.175	1.156	1.136	1.116	1.098	1.079	1.060	1.041	1.022	1.004	0.986	0.969	0.950	0.932	0.916	0.899	0.882	0.866	0.851	0.836	0.821	0.808	0.792	0.779	0.765	0.754	0.741	0.729	0.719	0.706	0.696	0.688	0.678	0.669	0.659	0.650	0.644	0.635	0.628	0.621	0.615	0.609	0.602	0.598	0.592	0.588	0.582	0.578	0.574	0.570	0.566	0.562	0.559	0.554	0.551	0.549	0.544	0.540	0.538	0.532	0.529	0.524	0.520	0.514	0.510	0.505	0.499	0.491	0.485	0.478	0.471	0.462	0.454	0.445	0.435	0.424	0.412	0.401	0.390	0.376	0.362	0.349	0.334	0.319	0.304	0.286	0.270	0.251	0.232	0.214	0.195	0.175	0.155	0.134	0.114	0.092	0.071	0.050	0.029	0.006	-0.014	-0.036	-0.058	-0.078	-0.099	-0.119	-0.139	-0.158	-0.176	-0.194	-0.211	-0.228	-0.242	-0.258	-0.270	-0.281	-0.292	-0.302	-0.311	-0.318	-0.324	-0.329	-0.332	-0.334	-0.335	-0.334	-0.331	-0.328	-0.322	-0.315	-0.309	-0.300	-0.290	-0.279	-0.266	-0.254	-0.239	-0.225	-0.209	-0.192	-0.176	-0.159	-0.141	-0.124	-0.105	-0.088	-0.070	-0.051	-0.034	-0.018	0.000	0.016	0.031	0.045	0.059	0.072	0.084	0.094	0.102	0.110	0.118	0.121	0.125	0.126	0.128	0.126	0.122	0.119	0.111	0.102	0.094	0.082	0.070	0.054	0.039	0.021	0.001	-0.019	-0.041	-0.064	-0.089	-0.115	-0.141	-0.168	-0.196	-0.224	-0.254	-0.284	-0.314	-0.344	-0.375	-0.405	-0.435	-0.465	-0.494	-0.524	-0.552	-0.581	-0.608	-0.635	-0.660	-0.684	-0.706	-0.729	-0.750	-0.769	-0.786	-0.802	-0.816	-0.829	-0.840	-0.849	-0.856	-0.862	-0.866	-0.868	-0.868	-0.866	-0.862	-0.858	-0.850	-0.841	-0.830	-0.819	-0.804	-0.789	-0.771	-0.754	-0.735	-0.714	-0.691	-0.669	-0.645	-0.620	-0.594	-0.568	-0.540	-0.512	-0.485	-0.455	-0.428	-0.399	-0.370	-0.342	-0.314	-0.286	-0.259	-0.232	-0.206	-0.181	-0.156	-0.134	-0.110	-0.089	-0.069	-0.050	-0.032	-0.018	-0.001	0.010	0.022	0.032	0.041	0.048	0.052	0.055	0.058	0.058	0.055	0.051	0.046	0.039	0.031	0.020	0.009	-0.005	-0.020	-0.038	-0.055	-0.074	-0.095	-0.118	-0.140	-0.165	-0.190	-0.216	-0.244	-0.271	-0.301	-0.330	-0.360	-0.391	-0.422	-0.454	-0.485	-0.516	-0.550	-0.581	-0.612	-0.644	-0.675	-0.706	-0.738	-0.766	-0.796	-0.825	-0.851	-0.879	-0.905	-0.931	-0.955	-0.979	-1.000	-1.021	-1.040	-1.059	-1.076	-1.091	-1.106	-1.120	-1.131	-1.141	-1.151	-1.159	-1.165	-1.169	-1.172	-1.175	-1.176	-1.175	-1.172	-1.169	-1.164	-1.158	-1.150	-1.142	-1.132	-1.121	-1.109	-1.095	-1.080	-1.065	-1.049	-1.031	-1.014	-0.995	-0.975	-0.955	-0.934	-0.912	-0.890	-0.868	-0.845	-0.821	-0.799	-0.775	-0.751	-0.726	-0.704	-0.680	-0.655	-0.632	-0.609	-0.585	-0.562	-0.539	-0.516	-0.494	-0.472	-0.451	-0.429	-0.409	-0.390	-0.370	-0.352	-0.332	-0.316	-0.300	-0.282	-0.268	-0.252	-0.239	-0.225	-0.211	-0.199	-0.188	-0.176	-0.165	-0.155	-0.146	-0.136	-0.129	-0.120	-0.112	-0.106	-0.100	-0.094	-0.089	-0.084	-0.079	-0.074	-0.069	-0.065	-0.062	-0.059	-0.055	-0.051	-0.049	-0.045	-0.042	-0.040	-0.036	-0.034	-0.030	-0.026	-0.025	-0.020	-0.018	-0.014	-0.010	-0.006	-0.001	0.002	0.008	0.011	0.018	0.021	0.028	0.031	0.038	0.044	0.050	0.056	0.062	0.070	0.075	0.082	0.090	0.098	0.104	0.111	0.119	0.125	0.131	0.139	0.145	0.151	0.158	0.164	0.169	0.175	0.179	0.184	0.188	0.191	0.195	0.196	0.199	0.200	0.200	0.199	0.198	0.196	0.192	0.190	0.185	0.179	0.174	0.166	0.156	0.149	0.136	0.126	0.112	0.100	0.085	0.069	0.051	0.034	0.014	-0.006	-0.028	-0.050	-0.072	-0.096	-0.122	-0.148	-0.175	-0.202	-0.231	-0.259	-0.289	-0.320	-0.351	-0.381	-0.414	-0.446	-0.479	-0.511	-0.544	-0.576	-0.610	-0.642	-0.675	-0.708	-0.740	-0.772	-0.805	-0.836	-0.866	-0.898	-0.926	-0.955	-0.982	-1.009	-1.035	-1.060	-1.084	-1.105	-1.126	-1.148	-1.165	-1.182	-1.198	-1.211	-1.225	-1.235	-1.244	-1.251	-1.256	-1.260	-1.262	-1.262	-1.261	-1.258	-1.251	-1.245	-1.236	-1.224	-1.212	-1.198	-1.180	-1.162	-1.142	-1.120	-1.096	-1.072	-1.046	-1.018	-0.988	-0.955	-0.922	-0.888	-0.851	-0.815	-0.778	-0.738	-0.698	-0.656	-0.615	-0.572	-0.529	-0.485	-0.441	-0.398	-0.351	-0.308	-0.262	-0.216	-0.172	-0.128	-0.082	-0.039	0.005	0.049	0.090	0.131	0.171	0.211	0.249	0.286	0.322	0.358	0.391	0.424	0.454	0.484	0.512	0.538	0.562	0.586	0.608	0.628	0.645	0.662	0.678	0.691	0.705	0.715	0.724	0.731	0.738	0.742	0.745	0.748	0.749	0.749	0.748	0.745	0.741	0.738	0.732	0.728	0.721	0.715	0.708	0.701	0.694	0.686	0.679	0.671	0.664	0.656	0.650	0.644	0.638	0.631	0.626	0.624	0.619	0.616	0.615	0.614	0.614	0.615	0.616	0.619	0.622	0.629	0.635	0.641	0.650	0.659	0.669	0.680	0.692	0.706	0.720	0.735	0.751	0.769	0.786	0.804	0.822	0.841	0.862	0.882	0.904	0.925	0.946	0.969	0.990	1.011	1.032	1.055	1.076	1.098	1.118	1.139	1.159	1.179	1.198	1.215	1.232	1.249	1.265	1.281	1.295	1.309	1.320	1.331	1.341	1.350	1.359	1.366	1.372	1.378	1.382	1.385	1.388	1.390	1.389	1.389	1.386	1.382	1.379	1.375	1.370	1.364	1.356	1.349	1.341	1.332	1.322	1.314	1.304	1.294	1.282	1.272	1.262	1.251	1.241	1.230	1.220	1.210	1.200	1.191	1.181	1.172	1.165	1.159	1.150	1.144	1.139	1.135	1.131	1.129	1.128	1.126	1.126	1.128	1.130	1.134	1.139	1.144	1.150	1.159	1.168	1.179	1.190	1.201	1.215	1.230	1.246	1.262	1.281	1.299	1.319	1.341	1.361	1.385	1.409	1.432	1.456	1.481	1.508	1.534	1.561	1.586	1.615	1.641	1.669	1.696	1.724	1.750	1.778	1.804	1.830	1.855	1.879	1.904	1.928	1.950	1.971	1.992	2.013	2.031	2.049	2.065	2.080	2.094	2.108	2.119	2.128	2.138	2.145	2.151	2.156	2.159	2.160	2.161	2.160	2.158	2.154	2.150	2.142	2.136	2.129	2.119	2.109	2.096	2.085	2.071	2.059	2.044	2.029	2.013	1.998	1.981	1.964	1.948	1.931	1.915	1.898	1.880	1.864	1.848	1.831	1.816	1.800	1.786	1.772	1.759	1.746	1.734	1.722	1.712	1.702	1.694	1.686	1.680	1.674	1.669	1.665	1.664	1.660	1.660	1.659	1.660	1.662	1.665	1.669	1.674	1.679	1.685	1.691	1.698	1.706	1.715	1.724	1.734	1.744	1.755	1.764	1.775	1.786	1.799	1.810	1.821	1.834	1.845	1.856	1.868	1.878	1.888	1.899	1.908	1.916	1.926	1.934	1.941	1.948	1.954	1.960	1.964	1.968	1.970	1.972	1.972	1.974	1.972	1.970	1.968	1.964	1.958	1.951	1.944	1.936	1.926	1.915	1.902	1.891	1.878	1.861	1.846	1.830	1.812	1.795	1.775	1.755	1.734	1.712	1.690	1.668	1.645	1.621	1.599	1.575	1.551	1.528	1.502	1.479	1.454	1.430	1.408	1.384	1.362	1.340	1.319	1.299	1.279	1.260	1.242	1.225	1.210	1.195	1.181	1.169	1.158	1.148	1.139	1.131	1.126	1.122	1.120	1.118	1.119	1.120	1.124	1.128	1.134	1.141	1.150	1.159	1.170	1.182	1.196	1.210	1.226	1.242	1.260	1.278	1.296	1.315	1.335	1.355	1.375	1.395	1.415	1.436	1.456	1.476	1.496	1.515	1.534	1.551	1.570	1.586	1.602	1.616	1.631	1.642	1.654	1.665	1.674	1.681	1.686	1.691	1.695	1.696	1.696	1.694	1.691	1.686	1.679	1.671	1.661	1.650	1.638	1.624	1.606	1.589	1.570	1.549	1.528	1.504	1.479	1.454	1.426	1.399	1.370	1.340	1.310	1.278	1.246	1.212	1.179	1.146	1.111	1.078	1.042	1.009	0.975	0.940	0.906	0.874	0.840	0.808	0.775	0.744	0.714	0.682	0.654	0.628	0.599	0.574	0.548	0.525	0.502	0.481	0.462	0.444	0.428	0.411	0.398	0.385	0.374	0.365	0.356	0.349	0.344	0.341	0.339	0.339	0.340	0.341	0.345	0.350	0.358	0.365	0.374	0.384	0.395	0.409	0.421	0.435	0.451	0.468	0.484	0.502	0.520	0.540	0.559	0.579	0.600	0.620	0.641	0.662	0.685	0.706	0.728	0.749	0.771	0.791	0.811	0.831	0.851	0.871	0.890	0.908	0.925	0.941	0.958	0.972	0.988	1.000	1.011	1.022	1.032	1.041	1.048	1.055	1.058	1.062	1.064	1.064	1.062	1.060	1.055	1.050	1.042	1.034	1.024	1.011	0.998	0.982	0.965	0.948	0.928	0.905	0.881	0.856	0.830	0.802	0.772	0.741	0.710	0.675	0.641	0.605	0.566	0.528	0.489	0.448	0.406	0.364	0.320	0.276	0.231	0.186	0.141	0.094	0.048	0.001	-0.045	-0.092	-0.139	-0.185	-0.232	-0.278	-0.324	-0.369	-0.414	-0.458	-0.501	-0.542	-0.584	-0.625	-0.665	-0.702	-0.740	-0.775	-0.809	-0.842	-0.874	-0.904	-0.932	-0.959	-0.985	-1.009	-1.031	-1.051	-1.071	-1.089	-1.105	-1.118	-1.131	-1.142	-1.151	-1.160	-1.165	-1.170	-1.175	-1.176	-1.178	-1.176	-1.175	-1.172	-1.168	-1.164	-1.158	-1.150	-1.142	-1.134	-1.124	-1.115	-1.104	-1.092	-1.080	-1.069	-1.058	-1.045	-1.032	-1.020	-1.008	-0.995	-0.982	-0.969	-0.958	-0.945	-0.934	-0.922	-0.912	-0.901	-0.892	-0.882	-0.874	-0.865	-0.859	-0.852	-0.846	-0.841	-0.836	-0.832	-0.830	-0.828	-0.826	-0.825	-0.825	-0.826	-0.826	-0.830	-0.832	-0.838	-0.841	-0.846	-0.852	-0.858	-0.866	-0.872	-0.882	-0.890	-0.900	-0.909	-0.920	-0.930	-0.940	-0.952	-0.962	-0.974	-0.986	-0.998	-1.010	-1.022	-1.034	-1.046	-1.058	-1.069	-1.081	-1.091	-1.102	-1.114	-1.124	-1.135	-1.144	-1.152	-1.162	-1.170	-1.179	-1.186	-1.192	-1.200	-1.205	-1.211	-1.216	-1.221	-1.225	-1.229	-1.231	-1.234	-1.235	-1.238	-1.239	-1.239	-1.240	-1.240	-1.240	-1.240	-1.240	-1.239	-1.239	-1.236	-1.236	-1.235	-1.234	-1.232	-1.232	-1.231	-1.230	-1.230	-1.230	-1.230	-1.230	-1.232	-1.234	-1.235	-1.238	-1.240	-1.244	-1.248	-1.252	-1.258	-1.264	-1.269	-1.276	-1.285	-1.292	-1.302	-1.312	-1.322	-1.334	-1.346	-1.359	-1.372	-1.385	-1.400	-1.414	-1.431	-1.446	-1.462	-1.479	-1.496	-1.515	-1.531	-1.550	-1.569	-1.586	-1.604	-1.622	-1.640	-1.659	-1.676	-1.694	-1.712	-1.729	-1.744	-1.760	-1.775	-1.790	-1.804	-1.816	-1.829	-1.840	-1.850	-1.859	-1.866	-1.874	-1.879	-1.882	-1.886	-1.888	-1.888	-1.885	-1.882	-1.878	-1.871	-1.864	-1.855	-1.844	-1.831	-1.818	-1.802	-1.785	-1.766	-1.746	-1.725	-1.704	-1.678	-1.654	-1.626	-1.599	-1.569	-1.539	-1.509	-1.476	-1.442	-1.410	-1.375	-1.340	-1.305	-1.269	-1.232	-1.196	-1.160	-1.124	-1.088	-1.051	-1.016	-0.980	-0.946	-0.911	-0.878	-0.846	-0.815	-0.784	-0.752	-0.722	-0.695	-0.669	-0.644	-0.619	-0.595	-0.574	-0.554	-0.535	-0.518	-0.501	-0.485	-0.474	-0.460	-0.450	-0.441	-0.432	-0.426	-0.422	-0.418	-0.415	-0.412	-0.411	-0.412	-0.412	-0.415	-0.416	-0.420	-0.424	-0.428	-0.432	-0.439	-0.444	-0.449	-0.455	-0.461	-0.466	-0.472	-0.478	-0.482	-0.488	-0.491	-0.495	-0.499	-0.501	-0.504	-0.505	-0.506	-0.506	-0.506	-0.505	-0.502	-0.500	-0.495	-0.491	-0.485	-0.479	-0.472	-0.464	-0.455	-0.445	-0.435	-0.425	-0.414	-0.401	-0.389	-0.376	-0.361	-0.349	-0.334	-0.320	-0.305	-0.291	-0.275	-0.260	-0.246	-0.231	-0.216	-0.201	-0.189	-0.175	-0.161	-0.150	-0.138	-0.126	-0.115	-0.106	-0.098	-0.089	-0.082	-0.076	-0.070	-0.066	-0.064	-0.061	-0.060	-0.060	-0.061	-0.062	-0.066	-0.071	-0.078	-0.084	-0.091	-0.101	-0.112	-0.124	-0.136	-0.150	-0.165	-0.180	-0.198	-0.215	-0.234	-0.254	-0.274	-0.295	-0.318	-0.340	-0.362	-0.388	-0.412	-0.436	-0.462	-0.489	-0.515	-0.542	-0.570	-0.598	-0.624	-0.652	-0.679	-0.708	-0.735	-0.762	-0.790	-0.818	-0.845	-0.872	-0.899	-0.925	-0.951	-0.976	-1.001	-1.026	-1.050	-1.072	-1.095	-1.118	-1.140	-1.160	-1.179	-1.198	-1.216	-1.232	-1.249	-1.264	-1.278	-1.291	-1.304	-1.314	-1.324	-1.332	-1.341	-1.348	-1.352	-1.356	-1.360	-1.361	-1.361	-1.362	-1.360	-1.356	-1.352	-1.346	-1.340	-1.331	-1.322	-1.311	-1.300	-1.288	-1.272	-1.258	-1.241	-1.224	-1.205	-1.185	-1.165	-1.144	-1.120	-1.098	-1.074	-1.049	-1.024	-0.998	-0.971	-0.944	-0.916	-0.888	-0.859	-0.830	-0.801	-0.771	-0.742	-0.712	-0.685	-0.655	-0.626	-0.598	-0.570	-0.541	-0.512	-0.485	-0.460	-0.434	-0.409	-0.384	-0.361	-0.339	-0.318	-0.295	-0.275	-0.256	-0.240	-0.224	-0.208	-0.194	-0.180	-0.169	-0.158	-0.148	-0.139	-0.131	-0.124	-0.120	-0.116	-0.112	-0.111	-0.110	-0.110	-0.111	-0.112	-0.115	-0.119	-0.122	-0.129	-0.134	-0.140	-0.148	-0.155	-0.162	-0.169	-0.178	-0.185	-0.194	-0.201	-0.211	-0.219	-0.228	-0.235	-0.242	-0.250	-0.256	-0.262	-0.269	-0.275	-0.280	-0.284	-0.288	-0.290	-0.292	-0.294	-0.294	-0.292	-0.291	-0.289	-0.285	-0.281	-0.276	-0.270	-0.264	-0.255	-0.246	-0.236	-0.225	-0.214	-0.201	-0.188	-0.172	-0.158	-0.142	-0.126	-0.109	-0.091	-0.074	-0.055	-0.036	-0.018	0.004	0.022	0.044	0.064	0.084	0.104	0.124	0.144	0.164	0.184	0.202	0.221	0.240	0.256	0.275	0.290	0.305	0.320	0.334	0.346	0.358	0.369	0.379	0.386	0.394	0.400	0.404	0.406	0.409	0.409	0.409	0.406	0.402	0.399	0.392	0.385	0.376	0.366	0.354	0.341	0.329	0.312	0.299	0.281	0.262	0.244	0.226	0.205	0.185	0.162	0.141	0.119	0.098	0.074	0.051	0.029	0.006	-0.016	-0.039	-0.060	-0.081	-0.101	-0.121	-0.140	-0.158	-0.175	-0.191	-0.205	-0.219	-0.231	-0.240	-0.249	-0.256	-0.261	-0.265	-0.266	-0.265	-0.264	-0.260	-0.254	-0.245	-0.235	-0.221	-0.206	-0.190	-0.172	-0.150	-0.129	-0.102	-0.076	-0.048	-0.018	0.015	0.049	0.085	0.121	0.160	0.200	0.240	0.282	0.326	0.370	0.415	0.460	0.506	0.552	0.600	0.646	0.694	0.740	0.788	0.832	0.878	0.924	0.968	1.011	1.054	1.095	1.135	1.174	1.210	1.248	1.280	1.314	1.344	1.372	1.401	1.425	1.449	1.471	1.489	1.506	1.522	1.535	1.546	1.556	1.562	1.569	1.571	1.572	1.572	1.570	1.566	1.561	1.554	1.545	1.535	1.524	1.511	1.496	1.482	1.465	1.448	1.430	1.411	1.392	1.372	1.351	1.330	1.310	1.290	1.268	1.246	1.225	1.204	1.182	1.162	1.142	1.122	1.102	1.084	1.066	1.048	1.031	1.016	1.000	0.985	0.972	0.960	0.949	0.938	0.928	0.919	0.911	0.904	0.898	0.894	0.890	0.886	0.884	0.884	0.884	0.884	0.886	0.889	0.892	0.898	0.902	0.908	0.914	0.922	0.930	0.939	0.949	0.959	0.970	0.980	0.992	1.002	1.015	1.028	1.039	1.051	1.062	1.075	1.086	1.098	1.110	1.121	1.131	1.141	1.151	1.161	1.169	1.176	1.182	1.189	1.192	1.196	1.199	1.199	1.199	1.198	1.195	1.191	1.185	1.178	1.169	1.159	1.146	1.132	1.116	1.099	1.080	1.060	1.038	1.014	0.988	0.960	0.931	0.901	0.870	0.836	0.802	0.766	0.729	0.691	0.652	0.611	0.570	0.529	0.486	0.445	0.401	0.359	0.315	0.271	0.230	0.186	0.144	0.102	0.061	0.021	-0.018	-0.055	-0.092	-0.129	-0.162	-0.196	-0.226	-0.255	-0.284	-0.309	-0.332	-0.354	-0.374	-0.391	-0.406	-0.419	-0.429	-0.439	-0.444	-0.449	-0.449	-0.449	-0.446	-0.442	-0.434	-0.425	-0.414	-0.400	-0.386	-0.369	-0.350	-0.330	-0.308	-0.286	-0.260	-0.235	-0.210	-0.181	-0.152	-0.124	-0.094	-0.064	-0.034	-0.004	0.028	0.058	0.088	0.118	0.146	0.178	0.205	0.232	0.259	0.285	0.310	0.334	0.358	0.379	0.399	0.418	0.435	0.451	0.465	0.478	0.489	0.498	0.505	0.511	0.516	0.519	0.519	0.518	0.516	0.511	0.506	0.499	0.490	0.479	0.466	0.454	0.440	0.424	0.406	0.389	0.369	0.349	0.328	0.305	0.282	0.259	0.235	0.210	0.186	0.160	0.135	0.109	0.084	0.058	0.031	0.006	-0.019	-0.044	-0.069	-0.092	-0.116	-0.140	-0.161	-0.184	-0.205	-0.224	-0.244	-0.261	-0.280	-0.296	-0.311	-0.326	-0.339	-0.350	-0.362	-0.372	-0.381	-0.390	-0.396	-0.401	-0.406	-0.410	-0.412	-0.415	-0.416	-0.416	-0.415	-0.415	-0.412	-0.409	-0.405	-0.401	-0.396	-0.390	-0.384	-0.379	-0.372	-0.364	-0.358	-0.350	-0.341	-0.334	-0.326	-0.318	-0.310	-0.301	-0.292	-0.285	-0.278	-0.269	-0.261	-0.254	-0.246	-0.240	-0.234	-0.228	-0.220	-0.215	-0.210	-0.205	-0.200	-0.196	-0.191	-0.189	-0.185	-0.182	-0.180	-0.178	-0.175	-0.172	-0.171	-0.171	-0.169	-0.168	-0.168	-0.168	-0.166	-0.166	-0.166	-0.165	-0.166	-0.166	-0.166	-0.165	-0.166	-0.165	-0.165	-0.164	-0.162	-0.161	-0.160	-0.158	-0.156	-0.154	-0.151	-0.149	-0.144	-0.140	-0.135	-0.130	-0.125	-0.118	-0.111	-0.104	-0.095	-0.086	-0.076	-0.065	-0.054	-0.042	-0.030	-0.016	-0.001	0.015	0.030	0.048	0.066	0.086	0.105	0.126	0.149	0.171	0.195	0.220	0.244	0.271	0.298	0.325	0.354	0.382	0.411	0.441	0.471	0.502	0.535	0.565	0.598	0.630	0.661	0.694	0.725	0.759	0.790	0.821	0.852	0.882	0.914	0.944	0.972	1.001	1.028	1.055	1.081	1.105	1.129	1.151	1.174	1.192	1.211	1.229	1.244	1.259	1.271	1.282	1.292	1.300	1.308	1.312	1.315	1.318	1.318	1.316	1.315	1.309	1.304	1.298	1.289	1.280	1.268	1.255	1.242	1.229	1.212	1.196	1.179	1.160	1.141	1.121	1.101	1.080	1.059	1.038	1.015	0.992	0.970	0.949	0.926	0.904	0.882	0.861	0.840	0.819	0.799	0.779	0.759	0.741	0.722	0.705	0.689	0.674	0.659	0.645	0.630	0.619	0.608	0.598	0.588	0.579	0.571	0.565	0.560	0.555	0.551	0.549	0.548	0.548	0.548	0.550	0.552	0.555	0.559	0.564	0.570	0.576	0.584	0.591	0.600	0.611	0.620	0.630	0.641	0.652	0.665	0.678	0.690	0.702	0.715	0.729	0.742	0.754	0.768	0.781	0.794	0.805	0.818	0.829	0.841	0.851	0.861	0.870	0.879	0.886	0.892	0.899	0.904	0.908	0.910	0.911	0.911	0.911	0.910	0.905	0.901	0.894	0.888	0.878	0.866	0.855	0.840	0.825	0.810	0.791	0.771	0.750	0.728	0.704	0.678	0.651	0.622	0.592	0.562	0.530	0.499	0.465	0.430	0.395	0.359	0.321	0.285	0.246	0.209	0.170	0.132	0.092	0.054	0.016	-0.022	-0.060	-0.096	-0.134	-0.169	-0.204	-0.238	-0.270	-0.301	-0.332	-0.361	-0.388	-0.414	-0.439	-0.461	-0.481	-0.501	-0.518	-0.534	-0.548	-0.559	-0.569	-0.578	-0.582	-0.588	-0.589	-0.590	-0.589	-0.585	-0.580	-0.574	-0.566	-0.556	-0.545	-0.532	-0.520	-0.505	-0.490	-0.474	-0.456	-0.439	-0.419	-0.401	-0.381	-0.361	-0.342	-0.322	-0.304	-0.286	-0.268	-0.250	-0.232	-0.216	-0.201	-0.186	-0.174	-0.161	-0.151	-0.141	-0.134	-0.128	-0.122	-0.119	-0.119	-0.119	-0.120	-0.122	-0.129	-0.135	-0.144	-0.154	-0.165	-0.179	-0.195	-0.211	-0.228	-0.248	-0.269	-0.290	-0.312	-0.336	-0.361	-0.386	-0.412	-0.439	-0.468	-0.495	-0.522	-0.550	-0.578	-0.605	-0.634	-0.660	-0.686	-0.712	-0.739	-0.762	-0.786	-0.808	-0.829	-0.850	-0.869	-0.885	-0.901	-0.915	-0.929	-0.939	-0.948	-0.956	-0.961	-0.964	-0.966	-0.966	-0.964	-0.960	-0.954	-0.946	-0.936	-0.924	-0.910	-0.894	-0.876	-0.858	-0.835	-0.812	-0.788	-0.761	-0.734	-0.706	-0.675	-0.644	-0.610	-0.576	-0.542	-0.505	-0.469	-0.431	-0.392	-0.354	-0.315	-0.275	-0.235	-0.195	-0.154	-0.114	-0.072	-0.032	0.008	0.046	0.086	0.125	0.162	0.200	0.238	0.272	0.308	0.341	0.375	0.408	0.438	0.466	0.495	0.522	0.549	0.572	0.595	0.616	0.636	0.655	0.671	0.688	0.702	0.714	0.725	0.735	0.742	0.749	0.755	0.759	0.761	0.762	0.764	0.762	0.759	0.755	0.751	0.745	0.740	0.731	0.724	0.716	0.706	0.696	0.686	0.675	0.665	0.654	0.644	0.632	0.622	0.614	0.604	0.594	0.586	0.579	0.572	0.566	0.561	0.558	0.556	0.554	0.556	0.558	0.561	0.568	0.574	0.582	0.592	0.606	0.621	0.638	0.656	0.678	0.700	0.725	0.752	0.781	0.812	0.846	0.880	0.919	0.958	0.998	1.041	1.085	1.131	1.179	1.229	1.279	1.330	1.384	1.439	1.494	1.550	1.608	1.664	1.722	1.780	1.839	1.898	1.956	2.015	2.074	2.131	2.189	2.245	2.302	2.356	2.411	2.464	2.516	2.568	2.616	2.664	2.710	2.754	2.796	2.838	2.876	2.912	2.948	2.980	3.011	3.040	3.066	3.091	3.112	3.132	3.150	3.166	3.179	3.191	3.201	3.208	3.212	3.216	3.218	3.216	3.215	3.211	3.205	3.199	3.190	3.180	3.169	3.155	3.141	3.126	3.110	3.094	3.076	3.058	3.038	3.020	2.999	2.979	2.958	2.936	2.915	2.894	2.874	2.852	2.831	2.810	2.791	2.770	2.751	2.732	2.714	2.696	2.680	2.664	2.648	2.634	2.620	2.608	2.595	2.586	2.576	2.568	2.560	2.552	2.548	2.542	2.540	2.538	2.536	2.536	2.536	2.540	2.542	2.546	2.550	2.556	2.564	2.571	2.578	2.588	2.596	2.606	2.615	2.626	2.638	2.648	2.658	2.670	2.681	2.690	2.701	2.711	2.720	2.730	2.738	2.745	2.751	2.758	2.762	2.765	2.768	2.768	2.769	2.766	2.762	2.758	2.750	2.741	2.730	2.718	2.704	2.686	2.668	2.648	2.625	2.599	2.571	2.544	2.512	2.479	2.445	2.408	2.369	2.328	2.285	2.241	2.195	2.148	2.099	2.049	1.996	1.944	1.890	1.835	1.779	1.722	1.665	1.608	1.548	1.490	1.431	1.372	1.315	1.256	1.199	1.142	1.085	1.030	0.975	0.920	0.868	0.818	0.768	0.719	0.672	0.628	0.584	0.542	0.504	0.466	0.431	0.398	0.366	0.338	0.311	0.288	0.265	0.246	0.229	0.215	0.202	0.194	0.186	0.181	0.179	0.180	0.181	0.186	0.194	0.202	0.212	0.226	0.241	0.259	0.276	0.298	0.320	0.344	0.368	0.395	0.421	0.450	0.479	0.510	0.541	0.572	0.605	0.638	0.671	0.704	0.736	0.770	0.802	0.835	0.866	0.899	0.929	0.959	0.988	1.016	1.042	1.069	1.094	1.115	1.136	1.156	1.174	1.189	1.204	1.216	1.226	1.235	1.240	1.245	1.246	1.245	1.244	1.239	1.230	1.221	1.210	1.195	1.179	1.160	1.139	1.116	1.091	1.065	1.035	1.004	0.971	0.935	0.899	0.860	0.820	0.780	0.738	0.694	0.648	0.602	0.556	0.507	0.459	0.411	0.361	0.311	0.261	0.211	0.162	0.112	0.062	0.014	-0.035	-0.082	-0.130	-0.175	-0.220	-0.264	-0.306	-0.349	-0.389	-0.429	-0.465	-0.501	-0.535	-0.566	-0.598	-0.626	-0.654	-0.679	-0.702	-0.725	-0.745	-0.762	-0.778	-0.792	-0.805	-0.816	-0.825	-0.832	-0.839	-0.842	-0.845	-0.846	-0.848	-0.846	-0.844	-0.840	-0.836	-0.831	-0.825	-0.819	-0.812	-0.802	-0.795	-0.786	-0.779	-0.769	-0.760	-0.750	-0.741	-0.732	-0.725	-0.716	-0.710	-0.701	-0.696	-0.690	-0.685	-0.682	-0.679	-0.678	-0.676	-0.676	-0.678	-0.679	-0.682	-0.688	-0.692	-0.700	-0.708	-0.716	-0.728	-0.739	-0.751	-0.764	-0.779	-0.796	-0.812	-0.831	-0.849	-0.869	-0.890	-0.911	-0.932	-0.956	-0.979	-1.004	-1.028	-1.052	-1.079	-1.105	-1.130	-1.156	-1.182	-1.210	-1.236	-1.262	-1.289	-1.315	-1.341	-1.368	-1.392	-1.418	-1.442	-1.466	-1.490	-1.514	-1.536	-1.559	-1.581	-1.601	-1.622	-1.641	-1.660	-1.678	-1.695	-1.711	-1.726	-1.741	-1.755	-1.769	-1.779	-1.791	-1.800	-1.809	-1.818	-1.825	-1.831	-1.836	-1.841	-1.845	-1.848	-1.849	-1.850	-1.849	-1.849	-1.846	-1.844	-1.840	-1.835	-1.830	-1.825	-1.816	-1.810	-1.802	-1.794	-1.785	-1.774	-1.764	-1.754	-1.742	-1.730	-1.718	-1.705	-1.694	-1.680	-1.666	-1.654	-1.640	-1.628	-1.615	-1.601	-1.589	-1.576	-1.565	-1.552	-1.542	-1.530	-1.520	-1.509	-1.500	-1.491	-1.482	-1.475	-1.470	-1.462	-1.458	-1.455	-1.451	-1.449	-1.448	-1.446	-1.448	-1.449	-1.450	-1.452	-1.458	-1.461	-1.466	-1.474	-1.480	-1.488	-1.496	-1.506	-1.515	-1.525	-1.536	-1.548	-1.559	-1.570	-1.582	-1.595	-1.608	-1.619	-1.631	-1.644	-1.655	-1.668	-1.679	-1.689	-1.699	-1.709	-1.718	-1.725	-1.732	-1.739	-1.745	-1.750	-1.752	-1.755	-1.756	-1.756	-1.756	-1.754	-1.750	-1.746	-1.740	-1.734	-1.725	-1.715	-1.704	-1.691	-1.679	-1.664	-1.649	-1.632	-1.614	-1.595	-1.576	-1.556	-1.535	-1.512	-1.490	-1.466	-1.442	-1.419	-1.394	-1.370	-1.345	-1.319	-1.294	-1.268	-1.242	-1.219	-1.194	-1.170	-1.146	-1.122	-1.099	-1.078	-1.056	-1.035	-1.015	-0.995	-0.979	-0.960	-0.944	-0.930	-0.915	-0.901	-0.890	-0.880	-0.870	-0.862	-0.855	-0.849	-0.845	-0.841	-0.840	-0.839	-0.839	-0.840	-0.842	-0.846	-0.851	-0.856	-0.862	-0.870	-0.879	-0.889	-0.899	-0.910	-0.921	-0.934	-0.946	-0.960	-0.974	-0.989	-1.004	-1.019	-1.034	-1.049	-1.064	-1.080	-1.095	-1.111	-1.126	-1.141	-1.155	-1.169	-1.184	-1.198	-1.210	-1.221	-1.232	-1.245	-1.254	-1.264	-1.270	-1.279	-1.284	-1.289	-1.294	-1.296	-1.299	-1.299	-1.299	-1.296	-1.292	-1.288	-1.282	-1.275	-1.266	-1.256	-1.245	-1.234	-1.220	-1.204	-1.189	-1.170	-1.151	-1.131	-1.110	-1.088	-1.064	-1.041	-1.015	-0.989	-0.961	-0.934	-0.904	-0.875	-0.845	-0.815	-0.784	-0.754	-0.721	-0.690	-0.658	-0.626	-0.595	-0.562	-0.531	-0.501	-0.471	-0.441	-0.411	-0.382	-0.354	-0.326	-0.300	-0.275	-0.250	-0.228	-0.205	-0.182	-0.164	-0.144	-0.126	-0.110	-0.096	-0.081	-0.070	-0.059	-0.049	-0.040	-0.034	-0.029	-0.024	-0.020	-0.019	-0.018	-0.018	-0.019	-0.021	-0.024	-0.028	-0.032	-0.038	-0.044	-0.050	-0.058	-0.065	-0.074	-0.081	-0.090	-0.099	-0.108	-0.114	-0.122	-0.131	-0.139	-0.146	-0.154	-0.159	-0.165	-0.170	-0.175	-0.179	-0.181	-0.184	-0.186	-0.186	-0.185	-0.184	-0.181	-0.178	-0.175	-0.169	-0.164	-0.155	-0.149	-0.139	-0.129	-0.119	-0.108	-0.096	-0.084	-0.070	-0.055	-0.040	-0.026	-0.010	0.006	0.024	0.041	0.059	0.075	0.092	0.110	0.128	0.145	0.161	0.179	0.195	0.210	0.228	0.241	0.256	0.271	0.284	0.296	0.308	0.320	0.330	0.338	0.348	0.354	0.360	0.365	0.370	0.374	0.375	0.375	0.375	0.374	0.371	0.368	0.362	0.356	0.349	0.341	0.332	0.322	0.310	0.298	0.285	0.270	0.254	0.238	0.220	0.201	0.182	0.164	0.142	0.121	0.099	0.076	0.054	0.030	0.006	-0.019	-0.045	-0.069	-0.095	-0.120	-0.146	-0.171	-0.198	-0.222	-0.249	-0.274	-0.299	-0.324	-0.349	-0.372	-0.398	-0.421	-0.442	-0.465	-0.486	-0.506	-0.525	-0.544	-0.561	-0.579	-0.595	-0.610	-0.622	-0.636	-0.648	-0.658	-0.668	-0.675	-0.682	-0.689	-0.692	-0.696	-0.698	-0.699	-0.699	-0.698	-0.695	-0.691	-0.686	-0.680	-0.674	-0.666	-0.658	-0.648	-0.638	-0.626	-0.614	-0.600	-0.588	-0.572	-0.559	-0.544	-0.529	-0.514	-0.498	-0.482	-0.466	-0.450	-0.434	-0.419	-0.404	-0.390	-0.375	-0.361	-0.346	-0.334	-0.321	-0.310	-0.299	-0.289	-0.279	-0.271	-0.264	-0.256	-0.251	-0.248	-0.244	-0.241	-0.240	-0.241	-0.242	-0.246	-0.249	-0.252	-0.260	-0.266	-0.274	-0.284	-0.294	-0.305	-0.318	-0.330	-0.344	-0.359	-0.374	-0.391	-0.409	-0.426	-0.445	-0.465	-0.485	-0.505	-0.526	-0.548	-0.569	-0.591	-0.614	-0.636	-0.660	-0.682	-0.706	-0.728	-0.751	-0.774	-0.798	-0.820	-0.842	-0.865	-0.886	-0.909	-0.930	-0.951	-0.972	-0.991	-1.012	-1.031	-1.051	-1.069	-1.088	-1.104	-1.121	-1.136	-1.152	-1.168	-1.181	-1.195	-1.208	-1.220	-1.231	-1.242	-1.252	-1.261	-1.270	-1.279	-1.285	-1.291	-1.298	-1.301	-1.306	-1.309	-1.311	-1.314	-1.314	-1.316	-1.315	-1.315	-1.314	-1.312	-1.311	-1.309	-1.305	-1.301	-1.298	-1.292	-1.289	-1.284	-1.280	-1.275	-1.270	-1.265	-1.261	-1.256	-1.250	-1.246	-1.244	-1.240	-1.236	-1.234	-1.231	-1.230	-1.230	-1.230	-1.231	-1.235	-1.239	-1.242	-1.249	-1.255	-1.264	-1.272	-1.284	-1.295	-1.309	-1.324	-1.340	-1.358	-1.376	-1.398	-1.419	-1.442	-1.466	-1.492	-1.519	-1.548	-1.578	-1.609	-1.640	-1.672	-1.705	-1.740	-1.775	-1.811	-1.848	-1.884	-1.921	-1.958	-1.995	-2.033	-2.069	-2.106	-2.142	-2.178	-2.212	-2.248	-2.281	-2.314	-2.346	-2.378	-2.406	-2.434	-2.461	-2.486	-2.511	-2.532	-2.552	-2.571	-2.588	-2.602	-2.616	-2.626	-2.635	-2.642	-2.646	-2.650	-2.650	-2.649	-2.645	-2.641	-2.632	-2.624	-2.614	-2.601	-2.586	-2.571	-2.554	-2.535	-2.515	-2.494	-2.472	-2.448	-2.424	-2.399	-2.371	-2.345	-2.316	-2.289	-2.260	-2.231	-2.202	-2.172	-2.144	-2.114	-2.086	-2.056	-2.029	-2.000	-1.972	-1.945	-1.919	-1.892	-1.869	-1.845	-1.821	-1.800	-1.778	-1.758	-1.739	-1.721	-1.704	-1.688	-1.672	-1.660	-1.646	-1.635	-1.625	-1.615	-1.609	-1.600	-1.594	-1.590	-1.586	-1.584	-1.581	-1.581	-1.581	-1.581	-1.584	-1.585	-1.589	-1.591	-1.596	-1.601	-1.606	-1.611	-1.616	-1.622	-1.630	-1.636	-1.642	-1.649	-1.655	-1.662	-1.669	-1.674	-1.681	-1.685	-1.690	-1.694	-1.696	-1.700	-1.701	-1.704	-1.704	-1.702	-1.701	-1.698	-1.695	-1.689	-1.682	-1.676	-1.666	-1.656	-1.646	-1.632	-1.620	-1.605	-1.588	-1.570	-1.550	-1.529	-1.506	-1.482	-1.456	-1.430	-1.401	-1.372	-1.341	-1.309	-1.276	-1.241	-1.206	-1.170	-1.131	-1.094	-1.054	-1.014	-0.972	-0.930	-0.888	-0.844	-0.800	-0.756	-0.712	-0.668	-0.622	-0.578	-0.534	-0.489	-0.444	-0.400	-0.358	-0.314	-0.272	-0.230	-0.189	-0.150	-0.111	-0.074	-0.036	0.000	0.034	0.065	0.098	0.128	0.155	0.182	0.206	0.230	0.252	0.272	0.291	0.306	0.321	0.334	0.345	0.354	0.360	0.365	0.369	0.370	0.370	0.368	0.364	0.359	0.351	0.342	0.332	0.320	0.306	0.291	0.275	0.259	0.239	0.220	0.201	0.179	0.158	0.134	0.111	0.088	0.062	0.039	0.015	-0.010	-0.034	-0.059	-0.082	-0.106	-0.130	-0.152	-0.175	-0.196	-0.216	-0.236	-0.256	-0.275	-0.291	-0.308	-0.322	-0.336	-0.348	-0.360	-0.369	-0.376	-0.384	-0.389	-0.392	-0.395	-0.396	-0.395	-0.392	-0.390	-0.385	-0.378	-0.370	-0.360	-0.350	-0.336	-0.324	-0.309	-0.291	-0.274	-0.255	-0.236	-0.215	-0.194	-0.170	-0.148	-0.122	-0.098	-0.072	-0.045	-0.018	0.010	0.038	0.066	0.095	0.125	0.154	0.182	0.212	0.242	0.271	0.300	0.330	0.359	0.386	0.415	0.442	0.470	0.495	0.522	0.548	0.571	0.595	0.619	0.640	0.662	0.681	0.702	0.721	0.739	0.755	0.771	0.786	0.800	0.812	0.824	0.835	0.845	0.854	0.860	0.868	0.874	0.879	0.882	0.885	0.888	0.889	0.889	0.890	0.889	0.888	0.885	0.882	0.879	0.876	0.872	0.868	0.862	0.859	0.854	0.849	0.844	0.839	0.835	0.830	0.825	0.821	0.819	0.814	0.812	0.809	0.809	0.808	0.808	0.809	0.809	0.812	0.815	0.819	0.824	0.830	0.836	0.845	0.854	0.864	0.874	0.885	0.898	0.911	0.926	0.941	0.958	0.974	0.992	1.010	1.029	1.049	1.068	1.088	1.108	1.129	1.149	1.170	1.191	1.212	1.232	1.254	1.275	1.295	1.315	1.334	1.352	1.370	1.388	1.402	1.418	1.432	1.445	1.458	1.469	1.476	1.485	1.491	1.498	1.500	1.502	1.502	1.501	1.499	1.495	1.489	1.481	1.471	1.461	1.448	1.434	1.418	1.400	1.381	1.360	1.338	1.314	1.288	1.260	1.232	1.201	1.171	1.139	1.105	1.071	1.035	0.999	0.961	0.922	0.885	0.845	0.805	0.765	0.725	0.684	0.642	0.601	0.559	0.518	0.478	0.436	0.396	0.355	0.316	0.278	0.240	0.201	0.166	0.130	0.095	0.060	0.029	-0.002	-0.034	-0.061	-0.090	-0.116	-0.141	-0.165	-0.186	-0.206	-0.226	-0.245	-0.261	-0.276	-0.289	-0.301	-0.310	-0.320	-0.326	-0.332	-0.338	-0.341	-0.342	-0.342	-0.341	-0.340	-0.339	-0.334	-0.329	-0.322	-0.316	-0.309	-0.300	-0.291	-0.282	-0.272	-0.262	-0.251	-0.241	-0.230	-0.219	-0.208	-0.196	-0.186	-0.176	-0.166	-0.158	-0.148	-0.139	-0.132	-0.125	-0.119	-0.114	-0.109	-0.105	-0.102	-0.101	-0.101	-0.101	-0.102	-0.106	-0.111	-0.118	-0.125	-0.132	-0.144	-0.155	-0.166	-0.181	-0.196	-0.214	-0.231	-0.250	-0.271	-0.294	-0.318	-0.341	-0.366	-0.392	-0.420	-0.448	-0.478	-0.506	-0.538	-0.569	-0.600	-0.631	-0.664	-0.696	-0.729	-0.761	-0.794	-0.826	-0.858	-0.890	-0.921	-0.952	-0.982	-1.011	-1.040	-1.069	-1.095	-1.119	-1.145	-1.168	-1.189	-1.210	-1.229	-1.246	-1.261	-1.276	-1.289	-1.299	-1.309	-1.316	-1.322	-1.326	-1.329	-1.330	-1.329	-1.326	-1.322	-1.316	-1.309	-1.300	-1.290	-1.278	-1.265	-1.252	-1.238	-1.220	-1.204	-1.186	-1.166	-1.148	-1.128	-1.109	-1.088	-1.066	-1.048	-1.026	-1.005	-0.986	-0.966	-0.948	-0.929	-0.911	-0.894	-0.878	-0.862	-0.849	-0.836	-0.824	-0.814	-0.806	-0.799	-0.792	-0.789	-0.785	-0.785	-0.785	-0.788	-0.791	-0.798	-0.805	-0.812	-0.822	-0.835	-0.850	-0.865	-0.882	-0.900	-0.919	-0.941	-0.962	-0.986	-1.011	-1.036	-1.064	-1.091	-1.120	-1.149	-1.179	-1.210	-1.240	-1.271	-1.302	-1.334	-1.366	-1.398	-1.429	-1.461	-1.492	-1.522	-1.552	-1.582	-1.611	-1.640	-1.668	-1.694	-1.720	-1.745	-1.768	-1.790	-1.811	-1.831	-1.849	-1.866	-1.882	-1.896	-1.909	-1.921	-1.929	-1.938	-1.944	-1.949	-1.951	-1.954	-1.954	-1.952	-1.949	-1.944	-1.939	-1.930	-1.921	-1.911	-1.899	-1.885	-1.870	-1.855	-1.836	-1.818	-1.799	-1.778	-1.756	-1.732	-1.710	-1.686	-1.661	-1.636	-1.610	-1.584	-1.556	-1.529	-1.501	-1.474	-1.445	-1.419	-1.391	-1.364	-1.336	-1.310	-1.284	-1.258	-1.232	-1.208	-1.184	-1.160	-1.139	-1.118	-1.096	-1.078	-1.059	-1.041	-1.025	-1.010	-0.996	-0.984	-0.972	-0.962	-0.954	-0.946	-0.940	-0.936	-0.932	-0.930	-0.929	-0.929	-0.930	-0.932	-0.936	-0.941	-0.948	-0.954	-0.961	-0.970	-0.981	-0.991	-1.002	-1.014	-1.026	-1.040	-1.054	-1.068	-1.081	-1.098	-1.111	-1.126	-1.141	-1.156	-1.171	-1.185	-1.200	-1.212	-1.226	-1.239	-1.251	-1.262	-1.274	-1.284	-1.291	-1.300	-1.308	-1.314	-1.318	-1.321	-1.325	-1.326	-1.326	-1.324	-1.322	-1.319	-1.314	-1.308	-1.300	-1.290	-1.281	-1.269	-1.255	-1.241	-1.226	-1.210	-1.191	-1.172	-1.152	-1.131	-1.109	-1.085	-1.061	-1.036	-1.010	-0.984	-0.956	-0.929	-0.900	-0.871	-0.841	-0.812	-0.782	-0.752	-0.722	-0.692	-0.662	-0.632	-0.602	-0.574	-0.544	-0.515	-0.488	-0.459	-0.432	-0.406	-0.380	-0.355	-0.331	-0.309	-0.285	-0.264	-0.244	-0.225	-0.206	-0.190	-0.174	-0.159	-0.145	-0.132	-0.121	-0.111	-0.102	-0.095	-0.088	-0.081	-0.076	-0.074	-0.070	-0.068	-0.068	-0.068	-0.068	-0.069	-0.070	-0.072	-0.075	-0.078	-0.082	-0.085	-0.089	-0.094	-0.098	-0.101	-0.104	-0.108	-0.111	-0.114	-0.118	-0.119	-0.120	-0.121	-0.120	-0.120	-0.118	-0.116	-0.112	-0.108	-0.104	-0.095	-0.089	-0.080	-0.069	-0.059	-0.046	-0.034	-0.018	-0.002	0.015	0.032	0.052	0.074	0.095	0.119	0.141	0.166	0.191	0.219	0.245	0.274	0.302	0.332	0.361	0.391	0.422	0.454	0.485	0.516	0.548	0.579	0.610	0.641	0.671	0.702	0.732	0.762	0.790	0.819	0.846	0.874	0.900	0.925	0.948	0.971	0.994	1.014	1.034	1.052	1.069	1.085	1.099	1.112	1.124	1.134	1.142	1.150	1.155	1.161	1.164	1.166	1.166	1.166	1.164	1.161	1.156	1.150	1.144	1.136	1.128	1.118	1.108	1.096	1.084	1.072	1.059	1.045	1.030	1.015	1.001	0.985	0.970	0.955	0.940	0.924	0.909	0.894	0.879	0.865	0.851	0.838	0.825	0.812	0.800	0.790	0.779	0.769	0.761	0.754	0.748	0.741	0.736	0.732	0.731	0.730	0.729	0.730	0.734	0.736	0.741	0.748	0.754	0.761	0.770	0.781	0.792	0.805	0.818	0.832	0.848	0.862	0.880	0.899	0.916	0.935	0.956	0.975	0.996	1.018	1.039	1.062	1.084	1.105	1.128	1.150	1.172	1.194	1.216	1.236	1.258	1.278	1.298	1.316	1.334	1.351	1.368	1.382	1.396	1.410	1.421	1.431	1.441	1.449	1.455	1.460	1.462	1.464	1.465	1.462	1.460	1.456	1.449	1.440	1.431	1.420	1.406	1.391	1.375	1.356	1.338	1.318	1.294	1.270	1.245	1.218	1.190	1.161	1.131	1.100	1.068	1.035	1.000	0.966	0.930	0.894	0.859	0.821	0.784	0.748	0.710	0.672	0.636	0.599	0.562	0.526	0.491	0.456	0.421	0.388	0.356	0.324	0.294	0.264	0.236	0.209	0.182	0.158	0.134	0.112	0.091	0.074	0.055	0.040	0.025	0.012	0.001	-0.009	-0.016	-0.024	-0.029	-0.032	-0.034	-0.035	-0.035	-0.032	-0.029	-0.024	-0.019	-0.010	-0.002	0.008	0.018	0.029	0.041	0.055	0.068	0.084	0.098	0.112	0.130	0.145	0.161	0.179	0.195	0.211	0.228	0.244	0.260	0.276	0.292	0.308	0.321	0.335	0.349	0.362	0.374	0.385	0.395	0.405	0.414	0.421	0.428	0.434	0.439	0.441	0.444	0.445	0.445	0.444	0.442	0.439	0.434	0.429	0.422	0.414	0.405	0.395	0.384	0.371	0.359	0.344	0.329	0.312	0.296	0.278	0.259	0.240	0.219	0.199	0.178	0.155	0.134	0.111	0.088	0.065	0.041	0.018	-0.008	-0.031	-0.055	-0.079	-0.101	-0.125	-0.149	-0.171	-0.194	-0.215	-0.238	-0.259	-0.279	-0.299	-0.318	-0.336	-0.354	-0.370	-0.386	-0.400	-0.415	-0.428	-0.440	-0.451	-0.461	-0.470	-0.478	-0.485	-0.491	-0.496	-0.500	-0.502	-0.505	-0.507	-0.507	-0.506	-0.505	-0.504	-0.500	-0.496	-0.491	-0.486	-0.480	-0.474	-0.466	-0.459	-0.451	-0.442	-0.434	-0.425	-0.416	-0.406	-0.396	-0.386	-0.378	-0.366	-0.358	-0.346	-0.336	-0.328	-0.318	-0.306	-0.298	-0.288	-0.279	-0.270	-0.261	-0.254	-0.245	-0.236	-0.230	-0.222	-0.215	-0.208	-0.201	-0.195	-0.189	-0.182	-0.178	-0.172	-0.166	-0.161	-0.156	-0.152	-0.148	-0.142	-0.138	-0.134	-0.129	-0.124	-0.120	-0.115	-0.110	-0.105	-0.100	-0.095	-0.090	-0.082	-0.078	-0.071	-0.065	-0.059	-0.051	-0.044	-0.036	-0.029	-0.020	-0.011	-0.001	0.008	0.019	0.029	0.040	0.050	0.062	0.074	0.086	0.100	0.114	0.128	0.141	0.156	0.171	0.186	0.201	0.218	0.232	0.250	0.266	0.282	0.300	0.318	0.335	0.351	0.369	0.386	0.404	0.421	0.438	0.455	0.471	0.488	0.504	0.520	0.534	0.549	0.564	0.578	0.590	0.604	0.616	0.628	0.638	0.649	0.658	0.666	0.674	0.680	0.686	0.691	0.695	0.698	0.700	0.700	0.700	0.699	0.698	0.694	0.689	0.685	0.679	0.671	0.664	0.654	0.645	0.635	0.622	0.611	0.599	0.585	0.571	0.555	0.541	0.525	0.509	0.491	0.475	0.458	0.441	0.424	0.406	0.389	0.372	0.355	0.339	0.322	0.306	0.290	0.275	0.260	0.246	0.234	0.222	0.210	0.200	0.190	0.182	0.174	0.168	0.162	0.158	0.152	0.150	0.149	0.149	0.150	0.152	0.155	0.160	0.165	0.172	0.180	0.189	0.199	0.209	0.221	0.234	0.246	0.262	0.276	0.292	0.311	0.328	0.346	0.365	0.385	0.405	0.425	0.446	0.468	0.489	0.510	0.532	0.554	0.575	0.598	0.619	0.640	0.661	0.682	0.704	0.725	0.745	0.765	0.785	0.802	0.821	0.839	0.856	0.871	0.888	0.901	0.915	0.929	0.941	0.954	0.964	0.972	0.981	0.990	0.996	1.002	1.008	1.011	1.014	1.015	1.016	1.016	1.015	1.012	1.010	1.005	1.000	0.995	0.989	0.979	0.971	0.961	0.950	0.940	0.928	0.915	0.900	0.885	0.870	0.854	0.838	0.820	0.801	0.784	0.765	0.746	0.726	0.705	0.686	0.665	0.645	0.625	0.604	0.584	0.562	0.542	0.521	0.502	0.481	0.462	0.441	0.422	0.405	0.386	0.370	0.352	0.336	0.320	0.306	0.294	0.280	0.268	0.258	0.246	0.236	0.229	0.222	0.215	0.210	0.205	0.201	0.199	0.198	0.196	0.196	0.198	0.200	0.201	0.205	0.210	0.215	0.219	0.226	0.232	0.240	0.246	0.254	0.261	0.270	0.278	0.285	0.294	0.301	0.309	0.316	0.321	0.329	0.335	0.340	0.344	0.348	0.351	0.351	0.354	0.354	0.351	0.349	0.345	0.340	0.334	0.326	0.318	0.306	0.295	0.282	0.268	0.251	0.235	0.216	0.196	0.175	0.152	0.129	0.104	0.076	0.050	0.021	-0.008	-0.038	-0.069	-0.101	-0.134	-0.166	-0.201	-0.235	-0.270	-0.304	-0.340	-0.375	-0.410	-0.445	-0.480	-0.515	-0.549	-0.582	-0.616	-0.649	-0.680	-0.712	-0.742	-0.771	-0.800	-0.828	-0.855	-0.880	-0.905	-0.926	-0.949	-0.970	-0.989	-1.006	-1.022	-1.038	-1.050	-1.062	-1.074	-1.082	-1.090	-1.096	-1.101	-1.105	-1.106	-1.106	-1.106	-1.104	-1.101	-1.096	-1.091	-1.085	-1.078	-1.070	-1.060	-1.050	-1.040	-1.029	-1.016	-1.002	-0.990	-0.976	-0.962	-0.948	-0.932	-0.919	-0.904	-0.889	-0.874	-0.860	-0.844	-0.829	-0.815	-0.801	-0.788	-0.775	-0.762	-0.751	-0.739	-0.729	-0.719	-0.709	-0.701	-0.692	-0.686	-0.680	-0.676	-0.671	-0.669	-0.665	-0.664	-0.664	-0.665	-0.666	-0.669	-0.671	-0.678	-0.681	-0.688	-0.695	-0.704	-0.712	-0.722	-0.732	-0.744	-0.756	-0.768	-0.781	-0.795	-0.809	-0.825	-0.840	-0.856	-0.872	-0.889	-0.905	-0.922	-0.939	-0.956	-0.972	-0.990	-1.006	-1.022	-1.039	-1.055	-1.069	-1.085	-1.099	-1.114	-1.128	-1.139	-1.151	-1.162	-1.174	-1.182	-1.191	-1.199	-1.206	-1.212	-1.219	-1.222	-1.225	-1.228	-1.230	-1.229	-1.229	-1.228	-1.225	-1.221	-1.218	-1.212	-1.206	-1.200	-1.194	-1.184	-1.175	-1.168	-1.158	-1.148	-1.138	-1.128	-1.116	-1.105	-1.094	-1.082	-1.071	-1.060	-1.049	-1.039	-1.028	-1.018	-1.008	-0.999	-0.990	-0.982	-0.975	-0.968	-0.961	-0.958	-0.952	-0.949	-0.948	-0.946	-0.946	-0.948	-0.949	-0.952	-0.956	-0.962	-0.969	-0.978	-0.986	-0.996	-1.008	-1.020	-1.034	-1.049	-1.064	-1.081	-1.099	-1.118	-1.136	-1.156	-1.178	-1.200	-1.224	-1.246	-1.270	-1.294	-1.320	-1.345	-1.371	-1.398	-1.424	-1.451	-1.478	-1.504	-1.530	-1.556	-1.584	-1.609	-1.636	-1.660	-1.686	-1.710	-1.732	-1.756	-1.780	-1.801	-1.821	-1.841	-1.860	-1.878	-1.894	-1.910	-1.925	-1.938	-1.950	-1.961	-1.970	-1.979	-1.986	-1.992	-1.998	-2.000	-2.001	-2.001	-2.000	-1.998	-1.994	-1.989	-1.982	-1.974	-1.964	-1.954	-1.941	-1.928	-1.912	-1.898	-1.881	-1.864	-1.845	-1.825	-1.804	-1.782	-1.760	-1.738	-1.715	-1.690	-1.666	-1.641	-1.616	-1.590	-1.565	-1.540	-1.512	-1.488	-1.461	-1.436	-1.411	-1.386	-1.362	-1.339	-1.315	-1.292	-1.271	-1.250	-1.230	-1.211	-1.192	-1.176	-1.159	-1.144	-1.130	-1.118	-1.106	-1.095	-1.086	-1.078	-1.070	-1.065	-1.060	-1.056	-1.055	-1.054	-1.054	-1.055	-1.059	-1.061	-1.066	-1.071	-1.079	-1.086	-1.094	-1.102	-1.112	-1.124	-1.134	-1.146	-1.159	-1.172	-1.185	-1.199	-1.212	-1.226	-1.240	-1.255	-1.269	-1.282	-1.296	-1.311	-1.325	-1.339	-1.350	-1.364	-1.376	-1.388	-1.399	-1.409	-1.419	-1.429	-1.438	-1.445	-1.452	-1.460	-1.465	-1.470	-1.474	-1.478	-1.480	-1.481	-1.482	-1.481	-1.481	-1.479	-1.475	-1.471	-1.466	-1.461	-1.454	-1.448	-1.439	-1.431	-1.420	-1.410	-1.399	-1.388	-1.375	-1.361	-1.348	-1.334	-1.319	-1.304	-1.288	-1.271	-1.255	-1.239	-1.222	-1.205	-1.188	-1.170	-1.154	-1.136	-1.119	-1.101	-1.085	-1.069	-1.052	-1.036	-1.020	-1.004	-0.989	-0.975	-0.960	-0.948	-0.935	-0.924	-0.911	-0.902	-0.891	-0.882	-0.875	-0.868	-0.861	-0.856	-0.851	-0.848	-0.845	-0.844	-0.842	-0.841	-0.844	-0.845	-0.848	-0.851	-0.855	-0.861	-0.868	-0.874	-0.881	-0.890	-0.900	-0.910	-0.919	-0.930	-0.942	-0.954	-0.966	-0.979	-0.992	-1.006	-1.020	-1.035	-1.050	-1.064	-1.079	-1.092	-1.106	-1.121	-1.136	-1.150	-1.164	-1.178	-1.191	-1.202	-1.215	-1.228	-1.239	-1.250	-1.261	-1.270	-1.279	-1.286	-1.294	-1.300	-1.306	-1.310	-1.314	-1.316	-1.318	-1.320	-1.319	-1.318	-1.316	-1.312	-1.308	-1.302	-1.296	-1.290	-1.281	-1.271	-1.262	-1.250	-1.238	-1.225	-1.210	-1.195	-1.179	-1.161	-1.145	-1.126	-1.108	-1.088	-1.068	-1.046	-1.025	-1.002	-0.980	-0.958	-0.935	-0.911	-0.888	-0.864	-0.841	-0.816	-0.792	-0.768	-0.745	-0.720	-0.698	-0.675	-0.652	-0.629	-0.608	-0.586	-0.565	-0.544	-0.525	-0.504	-0.485	-0.468	-0.450	-0.434	-0.416	-0.401	-0.386	-0.372	-0.360	-0.346	-0.334	-0.324	-0.312	-0.302	-0.292	-0.284	-0.276	-0.269	-0.262	-0.255	-0.249	-0.244	-0.239	-0.234	-0.229	-0.225	-0.221	-0.218	-0.212	-0.210	-0.206	-0.202	-0.199	-0.195	-0.191	-0.188	-0.182	-0.179	-0.174	-0.169	-0.162	-0.156	-0.150	-0.142	-0.135	-0.126	-0.118	-0.108	-0.098	-0.088	-0.076	-0.065	-0.051	-0.040	-0.026	-0.012	0.002	0.019	0.034	0.050	0.068	0.084	0.102	0.120	0.138	0.156	0.175	0.195	0.214	0.234	0.252	0.272	0.291	0.311	0.330	0.350	0.369	0.388	0.405	0.424	0.440	0.456	0.472	0.488	0.502	0.516	0.529	0.540	0.551	0.560	0.570	0.579	0.585	0.590	0.594	0.598	0.600	0.600	0.599	0.596	0.594	0.589	0.582	0.575	0.566	0.556	0.545	0.531	0.518	0.502	0.484	0.466	0.449	0.428	0.405	0.384	0.359	0.335	0.309	0.282	0.254	0.225	0.195	0.165	0.134	0.102	0.070	0.038	0.004	-0.031	-0.065	-0.099	-0.134	-0.169	-0.204	-0.240	-0.274	-0.310	-0.345	-0.380	-0.414	-0.448	-0.481	-0.516	-0.549	-0.581	-0.615	-0.648	-0.678	-0.709	-0.739	-0.768	-0.796	-0.825	-0.850	-0.878	-0.902	-0.926	-0.949	-0.972	-0.994	-1.014	-1.032	-1.051	-1.069	-1.084	-1.099	-1.112	-1.125	-1.136	-1.146	-1.156	-1.165	-1.171	-1.178	-1.182	-1.185	-1.188	-1.190	-1.190	-1.189	-1.188	-1.185	-1.180	-1.175	-1.169	-1.161	-1.154	-1.145	-1.136	-1.126	-1.115	-1.102	-1.089	-1.076	-1.062	-1.048	-1.032	-1.016	-1.000	-0.985	-0.968	-0.950	-0.931	-0.914	-0.896	-0.876	-0.859	-0.840	-0.821	-0.802	-0.782	-0.764	-0.746	-0.729	-0.710	-0.691	-0.674	-0.656	-0.640	-0.625	-0.608	-0.591	-0.576	-0.561	-0.548	-0.534	-0.519	-0.506	-0.494	-0.481	-0.470	-0.459	-0.448	-0.438	-0.428	-0.418	-0.409	-0.400	-0.391	-0.385	-0.378	-0.370	-0.364	-0.358	-0.350	-0.344	-0.338	-0.332	-0.326	-0.321	-0.315	-0.310	-0.305	-0.299	-0.294	-0.289	-0.284	-0.279	-0.272	-0.268	-0.261	-0.255	-0.250	-0.242	-0.238	-0.230	-0.225	-0.219	-0.212	-0.205	-0.199	-0.192	-0.186	-0.180	-0.172	-0.166	-0.160	-0.154	-0.149	-0.144	-0.139	-0.134	-0.129	-0.125	-0.121	-0.119	-0.118	-0.115	-0.114	-0.112	-0.114	-0.115	-0.116	-0.120	-0.122	-0.126	-0.131	-0.139	-0.145	-0.154	-0.162	-0.171	-0.184	-0.195	-0.208	-0.221	-0.236	-0.251	-0.268	-0.285	-0.302	-0.322	-0.342	-0.361	-0.384	-0.404	-0.426	-0.449	-0.472	-0.496	-0.519	-0.544	-0.566	-0.591	-0.615	-0.639	-0.662	-0.686	-0.709	-0.731	-0.754	-0.776	-0.798	-0.819	-0.838	-0.855	-0.874	-0.890	-0.906	-0.921	-0.934	-0.946	-0.956	-0.965	-0.972	-0.979	-0.984	-0.986	-0.988	-0.988	-0.985	-0.982	-0.978	-0.970	-0.962	-0.952	-0.941	-0.928	-0.912	-0.895	-0.876	-0.858	-0.836	-0.812	-0.789	-0.762	-0.736	-0.708	-0.679	-0.648	-0.616	-0.582	-0.549	-0.514	-0.478	-0.441	-0.404	-0.368	-0.328	-0.289	-0.250	-0.210	-0.169	-0.129	-0.088	-0.048	-0.006	0.034	0.075	0.116	0.158	0.198	0.236	0.276	0.315	0.352	0.390	0.428	0.464	0.499	0.532	0.565	0.598	0.628	0.659	0.688	0.715	0.741	0.765	0.790	0.812	0.832	0.851	0.869	0.885	0.899	0.912	0.924	0.932	0.941	0.948	0.952	0.955	0.956	0.956	0.955	0.950	0.945	0.939	0.930	0.920	0.909	0.896	0.881	0.866	0.849	0.830	0.811	0.790	0.769	0.746	0.721	0.698	0.672	0.645	0.620	100.000	5.000	2.000	1.000	2.000	0.000	0.000	0.000	0.000	0.000	0.000	0.000	0.000	0.000	0.000	0.000	0.000	0.000	0.106	0.115	0.126	0.136	0.149	0.161	0.174	0.188	0.201	0.218	0.232	0.249	0.265	0.281	0.299	0.318	0.335	0.352	0.370	0.390	0.408	0.425	0.444	0.462	0.480	0.499	0.516	0.534	0.550	0.568	0.584	0.599	0.615	0.630	0.644	0.658	0.671	0.682	0.695	0.706	0.716	0.725	0.734	0.741	0.748	0.754	0.760	0.764	0.768	0.770	0.771	0.771	0.772	0.771	0.769	0.766	0.762	0.758	0.752	0.745	0.739	0.730	0.721	0.711	0.700	0.690	0.678	0.664	0.651	0.636	0.620	0.605	0.589	0.572	0.555	0.538	0.520	0.501	0.482	0.464	0.445	0.425	0.406	0.386	0.366	0.349	0.328	0.310	0.291	0.271	0.254	0.236	0.218	0.201	0.185	0.170	0.155	0.140	0.126	0.114	0.101	0.091	0.081	0.071	0.064	0.058	0.051	0.048	0.044	0.041	0.040	0.040	0.041	0.045	0.048	0.054	0.059	0.068	0.075	0.084	0.094	0.106	0.118	0.131	0.145	0.160	0.176	0.194	0.210	0.228	0.246	0.265	0.284	0.304	0.324	0.342	0.362	0.382	0.404	0.422	0.442	0.461	0.479	0.498	0.515	0.532	0.548	0.564	0.579	0.592	0.605	0.619	0.629	0.639	0.648	0.656	0.662	0.669	0.672	0.676	0.679	0.680	0.680	0.678	0.675	0.671	0.665	0.660	0.652	0.644	0.634	0.624	0.612	0.599	0.586	0.571	0.556	0.540	0.524	0.506	0.488	0.469	0.450	0.429	0.410	0.390	0.368	0.346	0.325	0.304	0.280	0.258	0.236	0.215	0.191	0.170	0.148	0.126	0.105	0.082	0.061	0.041	0.021	0.001	-0.018	-0.038	-0.055	-0.074	-0.091	-0.108	-0.124	-0.139	-0.152	-0.168	-0.180	-0.192	-0.204	-0.215	-0.224	-0.232	-0.241	-0.248	-0.254	-0.260	-0.264	-0.266	-0.269	-0.270	-0.270	-0.270	-0.268	-0.265	-0.261	-0.258	-0.251	-0.245	-0.238	-0.230	-0.220	-0.211	-0.200	-0.189	-0.178	-0.165	-0.151	-0.138	-0.124	-0.109	-0.094	-0.078	-0.062	-0.046	-0.030	-0.015	0.001	0.016	0.032	0.048	0.064	0.078	0.094	0.106	0.120	0.132	0.145	0.155	0.166	0.175	0.184	0.191	0.196	0.201	0.206	0.208	0.210	0.209	0.208	0.206	0.202	0.198	0.190	0.182	0.174	0.162	0.152	0.139	0.125	0.109	0.092	0.075	0.055	0.036	0.015	-0.006	-0.030	-0.054	-0.078	-0.104	-0.129	-0.155	-0.182	-0.209	-0.236	-0.264	-0.291	-0.319	-0.346	-0.374	-0.401	-0.428	-0.454	-0.479	-0.504	-0.530	-0.554	-0.576	-0.598	-0.619	-0.639	-0.659	-0.676	-0.692	-0.709	-0.722	-0.735	-0.746	-0.755	-0.764	-0.771	-0.776	-0.780	-0.782	-0.782	-0.781	-0.780	-0.776	-0.771	-0.764	-0.756	-0.748	-0.738	-0.725	-0.712	-0.698	-0.682	-0.665	-0.648	-0.628	-0.609	-0.588	-0.566	-0.544	-0.521	-0.498	-0.474	-0.450	-0.426	-0.400	-0.375	-0.350	-0.322	-0.298	-0.271	-0.246	-0.220	-0.195	-0.170	-0.144	-0.119	-0.095	-0.071	-0.048	-0.025	-0.001	0.020	0.041	0.062	0.082	0.104	0.122	0.141	0.158	0.175	0.191	0.209	0.224	0.238	0.251	0.264	0.278	0.290	0.300	0.311	0.322	0.331	0.341	0.351	0.359	0.368	0.375	0.381	0.389	0.394	0.401	0.406	0.412	0.418	0.422	0.428	0.432	0.436	0.439	0.444	0.448	0.451	0.455	0.459	0.461	0.465	0.468	0.470	0.474	0.476	0.479	0.481	0.484	0.486	0.490	0.492	0.495	0.498	0.500	0.502	0.505	0.509	0.510	0.512	0.515	0.518	0.520	0.522	0.524	0.526	0.528	0.530	0.531	0.534	0.535	0.538	0.538	0.540	0.540	0.540	0.541	0.541	0.541	0.541	0.540	0.540	0.540	0.539	0.536	0.535	0.532	0.530	0.526	0.522	0.520	0.515	0.511	0.505	0.499	0.494	0.486	0.479	0.471	0.462	0.454	0.444	0.435	0.424	0.412	0.401	0.390	0.378	0.362	0.349	0.334	0.320	0.304	0.288	0.271	0.254	0.236	0.218	0.200	0.180	0.160	0.141	0.121	0.100	0.081	0.059	0.039	0.018	-0.004	-0.025	-0.046	-0.069	-0.090	-0.110	-0.132	-0.154	-0.175	-0.195	-0.216	-0.236	-0.256	-0.275	-0.295	-0.312	-0.331	-0.349	-0.365	-0.381	-0.398	-0.411	-0.426	-0.440	-0.452	-0.465	-0.475	-0.485	-0.495	-0.502	-0.510	-0.516	-0.522	-0.526	-0.530	-0.534	-0.535	-0.536	-0.536	-0.534	-0.531	-0.528	-0.524	-0.518	-0.512	-0.504	-0.496	-0.486	-0.476	-0.466	-0.454	-0.441	-0.429	-0.412	-0.398	-0.381	-0.365	-0.348	-0.329	-0.311	-0.291	-0.271	-0.251	-0.231	-0.209	-0.188	-0.165	-0.144	-0.121	-0.100	-0.076	-0.054	-0.031	-0.008	0.016	0.039	0.061	0.084	0.105	0.126	0.148	0.170	0.189	0.210	0.229	0.249	0.268	0.285	0.302	0.319	0.335	0.349	0.364	0.376	0.389	0.401	0.411	0.421	0.430	0.438	0.445	0.452	0.458	0.461	0.466	0.469	0.470	0.471	0.471	0.471	0.470	0.468	0.465	0.461	0.456	0.452	0.446	0.440	0.435	0.428	0.420	0.412	0.405	0.396	0.386	0.378	0.369	0.359	0.349	0.339	0.330	0.320	0.310	0.300	0.290	0.280	0.271	0.261	0.251	0.241	0.232	0.224	0.215	0.206	0.198	0.189	0.181	0.174	0.166	0.159	0.151	0.144	0.136	0.130	0.122	0.118	0.110	0.104	0.098	0.092	0.085	0.079	0.072	0.066	0.061	0.055	0.049	0.042	0.036	0.030	0.022	0.016	0.009	0.004	-0.004	-0.011	-0.018	-0.025	-0.032	-0.040	-0.048	-0.055	-0.062	-0.071	-0.079	-0.088	-0.096	-0.104	-0.111	-0.120	-0.129	-0.136	-0.145	-0.152	-0.161	-0.168	-0.175	-0.182	-0.189	-0.196	-0.202	-0.209	-0.214	-0.219	-0.222	-0.228	-0.230	-0.232	-0.235	-0.236	-0.238	-0.238	-0.238	-0.236	-0.234	-0.231	-0.229	-0.224	-0.218	-0.211	-0.205	-0.198	-0.190	-0.179	-0.169	-0.158	-0.145	-0.130	-0.115	-0.100	-0.084	-0.066	-0.048	-0.029	-0.008	0.014	0.036	0.060	0.082	0.108	0.134	0.160	0.188	0.215	0.244	0.272	0.304	0.334	0.365	0.396	0.429	0.461	0.495	0.528	0.560	0.595	0.629	0.661	0.695	0.729	0.761	0.795	0.828	0.860	0.891	0.922	0.952	0.984	1.012	1.040	1.068	1.095	1.120	1.144	1.168	1.189	1.210	1.229	1.245	1.261	1.276	1.289	1.300	1.309	1.318	1.324	1.328	1.330	1.331	1.330	1.329	1.324	1.318	1.310	1.300	1.288	1.275	1.261	1.245	1.226	1.208	1.186	1.164	1.141	1.116	1.089	1.064	1.035	1.005	0.975	0.945	0.912	0.881	0.850	0.816	0.782	0.749	0.715	0.682	0.649	0.616	0.582	0.550	0.518	0.485	0.454	0.424	0.394	0.365	0.335	0.308	0.282	0.256	0.231	0.209	0.186	0.165	0.145	0.128	0.109	0.092	0.079	0.065	0.052	0.040	0.030	0.021	0.014	0.006	0.000	-0.005	-0.009	-0.014	-0.016	-0.018	-0.020	-0.020	-0.020	-0.020	-0.019	-0.018	-0.016	-0.015	-0.012	-0.011	-0.010	-0.009	-0.008	-0.005	-0.005	-0.005	-0.004	-0.004	-0.005	-0.006	-0.008	-0.010	-0.012	-0.016	-0.021	-0.026	-0.032	-0.038	-0.045	-0.051	-0.060	-0.069	-0.079	-0.088	-0.099	-0.110	-0.121	-0.134	-0.146	-0.159	-0.172	-0.186	-0.199	-0.211	-0.225	-0.240	-0.254	-0.268	-0.280	-0.294	-0.305	-0.318	-0.330	-0.342	-0.352	-0.364	-0.374	-0.384	-0.392	-0.401	-0.408	-0.416	-0.421	-0.426	-0.431	-0.435	-0.439	-0.440	-0.442	-0.442	-0.442	-0.441	-0.439	-0.436	-0.431	-0.428	-0.421	-0.415	-0.408	-0.400	-0.391	-0.382	-0.371	-0.360	-0.349	-0.335	-0.322	-0.309	-0.294	-0.279	-0.262	-0.246	-0.230	-0.212	-0.194	-0.176	-0.156	-0.136	-0.116	-0.096	-0.076	-0.054	-0.032	-0.011	0.011	0.035	0.059	0.081	0.105	0.129	0.152	0.178	0.201	0.226	0.250	0.276	0.301	0.325	0.350	0.375	0.399	0.424	0.446	0.470	0.494	0.516	0.539	0.559	0.581	0.600	0.620	0.638	0.655	0.670	0.686	0.700	0.712	0.724	0.734	0.742	0.750	0.756	0.759	0.761	0.762	0.760	0.758	0.752	0.746	0.736	0.726	0.714	0.699	0.684	0.665	0.645	0.624	0.599	0.574	0.545	0.516	0.485	0.454	0.420	0.385	0.349	0.310	0.271	0.232	0.190	0.149	0.106	0.064	0.020	-0.024	-0.068	-0.111	-0.155	-0.199	-0.242	-0.286	-0.329	-0.370	-0.411	-0.452	-0.491	-0.529	-0.566	-0.602	-0.638	-0.670	-0.701	-0.732	-0.760	-0.786	-0.811	-0.834	-0.855	-0.874	-0.891	-0.906	-0.919	-0.930	-0.940	-0.948	-0.952	-0.958	-0.959	-0.958	-0.958	-0.954	-0.948	-0.941	-0.934	-0.924	-0.912	-0.900	-0.886	-0.871	-0.856	-0.839	-0.822	-0.804	-0.785	-0.766	-0.746	-0.726	-0.706	-0.685	-0.665	-0.645	-0.624	-0.604	-0.584	-0.565	-0.545	-0.528	-0.509	-0.492	-0.475	-0.460	-0.445	-0.431	-0.418	-0.405	-0.394	-0.382	-0.374	-0.365	-0.359	-0.352	-0.346	-0.341	-0.339	-0.336	-0.334	-0.334	-0.334	-0.335	-0.336	-0.339	-0.342	-0.346	-0.351	-0.355	-0.360	-0.366	-0.372	-0.380	-0.386	-0.394	-0.400	-0.408	-0.415	-0.421	-0.429	-0.436	-0.441	-0.448	-0.454	-0.459	-0.464	-0.469	-0.472	-0.478	-0.480	-0.481	-0.484	-0.485	-0.485	-0.485	-0.484	-0.481	-0.479	-0.475	-0.471	-0.466	-0.460	-0.454	-0.446	-0.439	-0.430	-0.420	-0.410	-0.399	-0.388	-0.375	-0.361	-0.349	-0.335	-0.320	-0.306	-0.291	-0.276	-0.261	-0.246	-0.229	-0.214	-0.199	-0.181	-0.166	-0.151	-0.135	-0.120	-0.105	-0.089	-0.076	-0.062	-0.048	-0.036	-0.024	-0.012	0.000	0.010	0.019	0.026	0.034	0.040	0.045	0.050	0.052	0.056	0.056	0.058	0.055	0.054	0.050	0.045	0.039	0.031	0.022	0.012	0.001	-0.011	-0.025	-0.040	-0.056	-0.074	-0.092	-0.112	-0.134	-0.156	-0.180	-0.205	-0.231	-0.258	-0.285	-0.314	-0.344	-0.374	-0.405	-0.438	-0.470	-0.502	-0.536	-0.571	-0.606	-0.640	-0.675	-0.711	-0.746	-0.781	-0.818	-0.852	-0.886	-0.922	-0.956	-0.989	-1.024	-1.056	-1.088	-1.119	-1.150	-1.180	-1.209	-1.236	-1.264	-1.290	-1.315	-1.339	-1.360	-1.381	-1.402	-1.421	-1.439	-1.455	-1.469	-1.482	-1.494	-1.504	-1.514	-1.521	-1.528	-1.532	-1.535	-1.536	-1.538	-1.538	-1.535	-1.532	-1.528	-1.521	-1.515	-1.509	-1.499	-1.490	-1.480	-1.468	-1.455	-1.440	-1.426	-1.411	-1.395	-1.379	-1.362	-1.345	-1.326	-1.309	-1.290	-1.271	-1.251	-1.231	-1.212	-1.192	-1.171	-1.151	-1.131	-1.110	-1.090	-1.071	-1.050	-1.031	-1.010	-0.991	-0.972	-0.952	-0.934	-0.916	-0.898	-0.880	-0.862	-0.845	-0.828	-0.811	-0.795	-0.780	-0.764	-0.749	-0.735	-0.721	-0.709	-0.695	-0.682	-0.669	-0.658	-0.646	-0.635	-0.625	-0.614	-0.604	-0.592	-0.584	-0.575	-0.566	-0.558	-0.550	-0.541	-0.534	-0.526	-0.518	-0.510	-0.502	-0.496	-0.489	-0.481	-0.474	-0.468	-0.460	-0.454	-0.446	-0.439	-0.431	-0.424	-0.416	-0.409	-0.400	-0.392	-0.384	-0.374	-0.365	-0.356	-0.346	-0.336	-0.326	-0.316	-0.306	-0.295	-0.284	-0.272	-0.261	-0.250	-0.238	-0.226	-0.215	-0.201	-0.189	-0.178	-0.165	-0.152	-0.141	-0.129	-0.116	-0.105	-0.092	-0.081	-0.070	-0.060	-0.050	-0.039	-0.030	-0.020	-0.011	-0.005	0.004	0.010	0.016	0.022	0.026	0.031	0.034	0.036	0.038	0.039	0.039	0.038	0.036	0.032	0.030	0.025	0.020	0.015	0.008	0.000	-0.009	-0.016	-0.028	-0.038	-0.049	-0.060	-0.072	-0.085	-0.100	-0.112	-0.128	-0.141	-0.158	-0.171	-0.186	-0.202	-0.218	-0.232	-0.249	-0.264	-0.279	-0.294	-0.309	-0.324	-0.338	-0.351	-0.365	-0.376	-0.389	-0.400	-0.411	-0.421	-0.431	-0.440	-0.448	-0.455	-0.461	-0.466	-0.471	-0.475	-0.478	-0.480	-0.480	-0.480	-0.479	-0.476	-0.474	-0.470	-0.465	-0.460	-0.454	-0.446	-0.439	-0.430	-0.421	-0.411	-0.400	-0.389	-0.378	-0.365	-0.351	-0.339	-0.325	-0.311	-0.298	-0.282	-0.269	-0.255	-0.240	-0.226	-0.211	-0.198	-0.184	-0.171	-0.158	-0.145	-0.132	-0.121	-0.110	-0.099	-0.090	-0.080	-0.072	-0.065	-0.059	-0.052	-0.048	-0.045	-0.042	-0.041	-0.040	-0.040	-0.041	-0.045	-0.048	-0.052	-0.059	-0.065	-0.072	-0.082	-0.092	-0.102	-0.115	-0.128	-0.141	-0.156	-0.171	-0.189	-0.205	-0.222	-0.242	-0.262	-0.281	-0.302	-0.324	-0.345	-0.368	-0.389	-0.411	-0.434	-0.456	-0.479	-0.500	-0.522	-0.545	-0.566	-0.589	-0.609	-0.630	-0.649	-0.669	-0.689	-0.706	-0.724	-0.740	-0.756	-0.772	-0.785	-0.799	-0.811	-0.822	-0.834	-0.841	-0.850	-0.856	-0.862	-0.866	-0.870	-0.871	-0.872	-0.872	-0.870	-0.868	-0.864	-0.858	-0.852	-0.845	-0.838	-0.828	-0.818	-0.805	-0.792	-0.780	-0.766	-0.750	-0.735	-0.719	-0.700	-0.684	-0.664	-0.645	-0.626	-0.605	-0.585	-0.564	-0.542	-0.521	-0.499	-0.478	-0.455	-0.432	-0.411	-0.389	-0.366	-0.345	-0.324	-0.301	-0.280	-0.258	-0.238	-0.218	-0.199	-0.179	-0.160	-0.141	-0.124	-0.108	-0.090	-0.075	-0.060	-0.046	-0.034	-0.020	-0.009	0.002	0.011	0.021	0.030	0.038	0.042	0.048	0.052	0.056	0.059	0.060	0.061	0.062	0.061	0.060	0.056	0.052	0.049	0.044	0.039	0.031	0.025	0.018	0.010	0.001	-0.008	-0.018	-0.026	-0.036	-0.046	-0.058	-0.068	-0.078	-0.088	-0.096	-0.108	-0.116	-0.128	-0.136	-0.145	-0.154	-0.161	-0.169	-0.176	-0.181	-0.188	-0.191	-0.195	-0.198	-0.201	-0.202	-0.202	-0.202	-0.200	-0.199	-0.195	-0.191	-0.186	-0.179	-0.172	-0.165	-0.155	-0.146	-0.136	-0.125	-0.114	-0.101	-0.089	-0.074	-0.061	-0.046	-0.031	-0.016	0.000	0.015	0.030	0.046	0.062	0.078	0.091	0.108	0.121	0.135	0.149	0.162	0.174	0.186	0.198	0.206	0.215	0.222	0.231	0.236	0.241	0.245	0.248	0.250	0.249	0.249	0.246	0.244	0.239	0.234	0.226	0.219	0.210	0.200	0.189	0.178	0.164	0.151	0.136	0.120	0.105	0.088	0.070	0.052	0.034	0.016	-0.004	-0.022	-0.042	-0.062	-0.081	-0.100	-0.120	-0.138	-0.156	-0.175	-0.192	-0.209	-0.225	-0.240	-0.255	-0.269	-0.281	-0.294	-0.305	-0.315	-0.324	-0.332	-0.339	-0.342	-0.346	-0.349	-0.349	-0.349	-0.346	-0.342	-0.338	-0.330	-0.322	-0.314	-0.302	-0.290	-0.275	-0.259	-0.242	-0.222	-0.202	-0.181	-0.159	-0.134	-0.109	-0.082	-0.054	-0.025	0.005	0.036	0.069	0.100	0.134	0.168	0.202	0.236	0.272	0.309	0.345	0.381	0.418	0.454	0.490	0.526	0.561	0.596	0.631	0.664	0.698	0.729	0.760	0.790	0.820	0.846	0.874	0.899	0.922	0.945	0.965	0.984	1.001	1.016	1.030	1.041	1.051	1.059	1.064	1.069	1.070	1.070	1.068	1.064	1.058	1.049	1.040	1.028	1.015	0.999	0.982	0.964	0.944	0.921	0.898	0.874	0.848	0.820	0.792	0.764	0.734	0.702	0.671	0.638	0.606	0.572	0.539	0.505	0.471	0.438	0.404	0.370	0.336	0.304	0.271	0.239	0.209	0.178	0.148	0.120	0.091	0.064	0.039	0.014	-0.009	-0.031	-0.052	-0.071	-0.090	-0.106	-0.120	-0.135	-0.146	-0.156	-0.165	-0.172	-0.179	-0.182	-0.186	-0.186	-0.188	-0.186	-0.184	-0.180	-0.175	-0.170	-0.162	-0.154	-0.145	-0.135	-0.124	-0.112	-0.101	-0.088	-0.075	-0.061	-0.048	-0.034	-0.019	-0.005	0.010	0.024	0.039	0.051	0.065	0.078	0.090	0.102	0.112	0.122	0.131	0.140	0.148	0.154	0.160	0.162	0.166	0.168	0.169	0.168	0.166	0.162	0.158	0.152	0.146	0.138	0.128	0.116	0.104	0.091	0.076	0.060	0.044	0.026	0.008	-0.011	-0.031	-0.052	-0.075	-0.096	-0.120	-0.144	-0.166	-0.191	-0.216	-0.240	-0.265	-0.289	-0.312	-0.336	-0.360	-0.382	-0.405	-0.426	-0.448	-0.469	-0.488	-0.506	-0.524	-0.540	-0.555	-0.569	-0.582	-0.594	-0.604	-0.612	-0.620	-0.626	-0.630	-0.634	-0.635	-0.635	-0.632	-0.630	-0.626	-0.619	-0.611	-0.602	-0.591	-0.580	-0.566	-0.551	-0.535	-0.519	-0.499	-0.480	-0.459	-0.436	-0.412	-0.389	-0.364	-0.338	-0.311	-0.282	-0.255	-0.226	-0.198	-0.169	-0.139	-0.109	-0.078	-0.046	-0.016	0.014	0.045	0.075	0.105	0.135	0.165	0.194	0.222	0.251	0.279	0.306	0.332	0.359	0.385	0.409	0.432	0.456	0.478	0.499	0.520	0.539	0.558	0.575	0.592	0.608	0.622	0.636	0.649	0.660	0.671	0.682	0.690	0.699	0.706	0.712	0.718	0.722	0.726	0.729	0.731	0.732	0.734	0.734	0.734	0.732	0.731	0.730	0.728	0.724	0.721	0.719	0.715	0.711	0.709	0.704	0.701	0.696	0.692	0.689	0.684	0.681	0.678	0.674	0.671	0.669	0.666	0.664	0.662	0.661	0.660	0.659	0.659	0.659	0.660	0.661	0.664	0.665	0.669	0.672	0.676	0.680	0.686	0.691	0.698	0.704	0.711	0.719	0.728	0.735	0.745	0.755	0.765	0.775	0.786	0.798	0.810	0.822	0.835	0.848	0.861	0.875	0.889	0.904	0.916	0.931	0.946	0.961	0.976	0.990	1.005	1.020	1.036	1.050	1.064	1.079	1.092	1.106	1.120	1.134	1.146	1.159	1.170	1.181	1.192	1.202	1.211	1.221	1.229	1.236	1.242	1.249	1.254	1.258	1.261	1.261	1.264	1.264	1.262	1.260	1.258	1.252	1.248	1.241	1.234	1.225	1.216	1.205	1.194	1.181	1.169	1.154	1.138	1.121	1.104	1.086	1.066	1.046	1.026	1.005	0.984	0.961	0.939	0.915	0.891	0.866	0.842	0.818	0.794	0.768	0.742	0.719	0.694	0.669	0.644	0.620	0.596	0.572	0.550	0.526	0.504	0.482	0.462	0.441	0.421	0.402	0.385	0.368	0.351	0.336	0.321	0.308	0.294	0.282	0.271	0.261	0.251	0.245	0.238	0.231	0.226	0.221	0.220	0.216	0.216	0.215	0.216	0.218	0.220	0.222	0.228	0.232	0.238	0.244	0.250	0.258	0.265	0.274	0.282	0.291	0.299	0.309	0.319	0.329	0.338	0.348	0.356	0.366	0.375	0.384	0.391	0.400	0.408	0.415	0.421	0.428	0.431	0.436	0.439	0.441	0.444	0.445	0.445	0.444	0.441	0.439	0.434	0.429	0.422	0.416	0.408	0.398	0.388	0.376	0.364	0.350	0.336	0.321	0.305	0.288	0.270	0.251	0.234	0.214	0.194	0.175	0.154	0.134	0.112	0.092	0.072	0.051	0.031	0.011	-0.008	-0.028	-0.045	-0.062	-0.080	-0.096	-0.110	-0.126	-0.138	-0.151	-0.161	-0.171	-0.180	-0.188	-0.194	-0.198	-0.202	-0.205	-0.205	-0.205	-0.202	-0.200	-0.196	-0.190	-0.184	-0.176	-0.169	-0.159	-0.149	-0.136	-0.125	-0.111	-0.099	-0.086	-0.071	-0.058	-0.042	-0.028	-0.014	0.002	0.016	0.030	0.045	0.058	0.070	0.082	0.092	0.104	0.114	0.121	0.129	0.136	0.140	0.145	0.148	0.150	0.149	0.148	0.145	0.140	0.135	0.128	0.119	0.109	0.098	0.085	0.070	0.056	0.039	0.021	0.002	-0.018	-0.039	-0.060	-0.084	-0.106	-0.131	-0.156	-0.181	-0.208	-0.234	-0.260	-0.285	-0.312	-0.339	-0.365	-0.391	-0.416	-0.441	-0.466	-0.491	-0.514	-0.535	-0.559	-0.579	-0.598	-0.618	-0.634	-0.649	-0.665	-0.678	-0.690	-0.700	-0.709	-0.716	-0.722	-0.726	-0.729	-0.731	-0.730	-0.728	-0.725	-0.719	-0.712	-0.705	-0.696	-0.685	-0.671	-0.660	-0.644	-0.629	-0.611	-0.594	-0.575	-0.554	-0.532	-0.512	-0.489	-0.466	-0.444	-0.419	-0.395	-0.371	-0.346	-0.322	-0.299	-0.274	-0.251	-0.228	-0.205	-0.182	-0.162	-0.140	-0.121	-0.101	-0.084	-0.068	-0.051	-0.036	-0.024	-0.011	-0.001	0.009	0.016	0.024	0.028	0.030	0.032	0.034	0.032	0.029	0.024	0.018	0.010	0.001	-0.010	-0.022	-0.035	-0.051	-0.068	-0.086	-0.105	-0.126	-0.148	-0.171	-0.195	-0.220	-0.246	-0.275	-0.302	-0.331	-0.360	-0.391	-0.422	-0.452	-0.484	-0.516	-0.549	-0.580	-0.612	-0.644	-0.676	-0.709	-0.740	-0.771	-0.804	-0.834	-0.864	-0.892	-0.921	-0.949	-0.976	-1.001	-1.028	-1.052	-1.075	-1.098	-1.118	-1.138	-1.156	-1.174	-1.190	-1.204	-1.218	-1.230	-1.240	-1.250	-1.258	-1.264	-1.269	-1.272	-1.272	-1.274	-1.272	-1.270	-1.266	-1.261	-1.254	-1.245	-1.235	-1.224	-1.212	-1.198	-1.182	-1.166	-1.149	-1.130	-1.110	-1.090	-1.069	-1.045	-1.021	-0.998	-0.971	-0.946	-0.920	-0.891	-0.864	-0.835	-0.806	-0.776	-0.748	-0.716	-0.688	-0.656	-0.625	-0.594	-0.564	-0.532	-0.502	-0.471	-0.441	-0.411	-0.381	-0.351	-0.322	-0.294	-0.265	-0.238	-0.211	-0.182	-0.156	-0.131	-0.106	-0.081	-0.058	-0.034	-0.011	0.010	0.032	0.051	0.072	0.090	0.109	0.128	0.144	0.160	0.176	0.190	0.204	0.218	0.231	0.242	0.255	0.265	0.276	0.286	0.295	0.304	0.312	0.320	0.328	0.335	0.341	0.348	0.354	0.360	0.365	0.371	0.376	0.382	0.388	0.391	0.398	0.402	0.408	0.411	0.416	0.422	0.429	0.434	0.440	0.445	0.451	0.456	0.464	0.470	0.478	0.484	0.491	0.499	0.507	0.515	0.524	0.531	0.539	0.549	0.558	0.565	0.575	0.584	0.592	0.601	0.611	0.619	0.629	0.638	0.644	0.652	0.660	0.668	0.675	0.681	0.686	0.691	0.696	0.701	0.704	0.706	0.709	0.710	0.710	0.709	0.708	0.704	0.701	0.696	0.690	0.682	0.674	0.665	0.652	0.642	0.628	0.614	0.598	0.581	0.562	0.542	0.521	0.500	0.476	0.451	0.428	0.401	0.374	0.344	0.315	0.285	0.254	0.221	0.190	0.156	0.122	0.088	0.054	0.018	-0.019	-0.052	-0.090	-0.125	-0.161	-0.196	-0.232	-0.268	-0.301	-0.335	-0.369	-0.401	-0.434	-0.465	-0.494	-0.522	-0.551	-0.579	-0.602	-0.625	-0.648	-0.669	-0.688	-0.705	-0.720	-0.732	-0.745	-0.754	-0.762	-0.768	-0.771	-0.772	-0.772	-0.769	-0.764	-0.756	-0.748	-0.735	-0.722	-0.706	-0.689	-0.669	-0.645	-0.621	-0.595	-0.566	-0.538	-0.504	-0.471	-0.435	-0.399	-0.360	-0.320	-0.279	-0.238	-0.192	-0.149	-0.102	-0.056	-0.009	0.039	0.088	0.136	0.185	0.235	0.284	0.334	0.381	0.431	0.479	0.528	0.575	0.621	0.668	0.712	0.756	0.799	0.840	0.881	0.920	0.958	0.995	1.029	1.062	1.095	1.125	1.154	1.181	1.208	1.231	1.252	1.274	1.292	1.310	1.326	1.340	1.352	1.364	1.374	1.382	1.389	1.395	1.400	1.404	1.406	1.408	1.409	1.408	1.406	1.406	1.404	1.401	1.399	1.395	1.392	1.389	1.388	1.384	1.381	1.380	1.376	1.375	1.375	1.375	1.375	1.376	1.379	1.381	1.385	1.390	1.396	1.404	1.411	1.420	1.431	1.442	1.455	1.470	1.485	1.501	1.519	1.536	1.556	1.576	1.599	1.621	1.645	1.670	1.694	1.721	1.748	1.776	1.804	1.834	1.862	1.891	1.921	1.952	1.982	2.013	2.044	2.074	2.104	2.134	2.164	2.192	2.221	2.249	2.276	2.304	2.331	2.356	2.380	2.404	2.426	2.449	2.469	2.489	2.509	2.525	2.541	2.556	2.570	2.581	2.594	2.602	2.611	2.619	2.622	2.629	2.631	2.632	2.632	2.632	2.630	2.626	2.622	2.616	2.611	2.604	2.594	2.585	2.574	2.562	2.550	2.538	2.522	2.509	2.494	2.478	2.462	2.445	2.429	2.411	2.394	2.378	2.360	2.344	2.326	2.309	2.291	2.275	2.258	2.242	2.228	2.212	2.199	2.185	2.172	2.159	2.148	2.136	2.126	2.119	2.110	2.102	2.096	2.091	2.088	2.085	2.082	2.081	2.082	2.082	2.085	2.089	2.092	2.098	2.104	2.110	2.118	2.126	2.135	2.145	2.155	2.166	2.179	2.190	2.202	2.215	2.229	2.242	2.255	2.269	2.282	2.295	2.308	2.320	2.332	2.344	2.356	2.368	2.378	2.388	2.396	2.404	2.411	2.418	2.424	2.429	2.431	2.434	2.435	2.436	2.435	2.434	2.431	2.426	2.421	2.415	2.408	2.400	2.391	2.381	2.369	2.356	2.344	2.330	2.316	2.301	2.285	2.269	2.251	2.235	2.216	2.198	2.180	2.161	2.142	2.124	2.106	2.086	2.069	2.051	2.033	2.016	1.999	1.981	1.965	1.950	1.936	1.922	1.909	1.896	1.885	1.875	1.865	1.856	1.848	1.841	1.835	1.831	1.826	1.825	1.822	1.821	1.821	1.822	1.824	1.828	1.830	1.835	1.840	1.846	1.854	1.862	1.870	1.880	1.890	1.900	1.911	1.922	1.935	1.948	1.959	1.972	1.985	1.998	2.011	2.025	2.038	2.050	2.062	2.075	2.086	2.099	2.110	2.120	2.130	2.140	2.149	2.158	2.165	2.171	2.179	2.184	2.188	2.190	2.192	2.192	2.192	2.192	2.189	2.188	2.181	2.178	2.170	2.162	2.154	2.144	2.132	2.121	2.108	2.094	2.079	2.062	2.045	2.027	2.009	1.990	1.969	1.948	1.926	1.905	1.882	1.859	1.835	1.811	1.786	1.764	1.739	1.714	1.689	1.665	1.641	1.616	1.592	1.569	1.545	1.522	1.500	1.479	1.458	1.436	1.416	1.398	1.379	1.361	1.344	1.328	1.312	1.299	1.285	1.272	1.261	1.250	1.239	1.230	1.222	1.215	1.208	1.201	1.196	1.191	1.188	1.184	1.181	1.180	1.178	1.176	1.175	1.175	1.174	1.174	1.175	1.176	1.176	1.176	1.178	1.178	1.179	1.180	1.180	1.180	1.180	1.179	1.178	1.176	1.174	1.172	1.169	1.166	1.161	1.158	1.151	1.146	1.140	1.132	1.124	1.116	1.106	1.096	1.086	1.072	1.061	1.048	1.034	1.020	1.004	0.989	0.971	0.954	0.936	0.916	0.898	0.879	0.859	0.836	0.816	0.795	0.772	0.751	0.728	0.706	0.684	0.660	0.639	0.616	0.594	0.571	0.549	0.526	0.506	0.485	0.464	0.444	0.425	0.405	0.388	0.369	0.352	0.336	0.322	0.308	0.295	0.282	0.271	0.261	0.252	0.245	0.240	0.235	0.231	0.228	0.228	0.228	0.230	0.232	0.238	0.242	0.250	0.259	0.268	0.279	0.292	0.305	0.320	0.336	0.354	0.371	0.391	0.411	0.434	0.456	0.479	0.504	0.529	0.555	0.581	0.609	0.638	0.666	0.695	0.725	0.754	0.784	0.814	0.844	0.874	0.904	0.934	0.964	0.994	1.022	1.051	1.080	1.108	1.132	1.159	1.185	1.209	1.232	1.255	1.276	1.296	1.315	1.331	1.348	1.364	1.376	1.389	1.399	1.408	1.414	1.419	1.422	1.424	1.424	1.421	1.418	1.411	1.404	1.392	1.381	1.368	1.351	1.334	1.315	1.292	1.269	1.244	1.216	1.186	1.156	1.122	1.089	1.054	1.016	0.976	0.935	0.894	0.851	0.806	0.760	0.714	0.666	0.618	0.568	0.519	0.469	0.416	0.365	0.314	0.261	0.209	0.158	0.105	0.054	0.002	-0.048	-0.099	-0.149	-0.198	-0.245	-0.291	-0.338	-0.384	-0.426	-0.469	-0.510	-0.550	-0.588	-0.624	-0.659	-0.692	-0.724	-0.752	-0.780	-0.806	-0.830	-0.852	-0.874	-0.891	-0.909	-0.922	-0.935	-0.946	-0.955	-0.962	-0.968	-0.970	-0.972	-0.971	-0.970	-0.966	-0.961	-0.954	-0.946	-0.936	-0.925	-0.912	-0.900	-0.886	-0.870	-0.854	-0.836	-0.819	-0.800	-0.780	-0.760	-0.739	-0.719	-0.698	-0.676	-0.654	-0.632	-0.612	-0.590	-0.569	-0.548	-0.526	-0.507	-0.488	-0.469	-0.450	-0.431	-0.414	-0.396	-0.381	-0.365	-0.351	-0.338	-0.325	-0.312	-0.301	-0.291	-0.282	-0.274	-0.266	-0.260	-0.254	-0.249	-0.246	-0.242	-0.240	-0.240	-0.239	-0.239	-0.239	-0.241	-0.242	-0.245	-0.248	-0.250	-0.255	-0.259	-0.262	-0.266	-0.271	-0.275	-0.279	-0.284	-0.288	-0.291	-0.295	-0.298	-0.301	-0.304	-0.305	-0.308	-0.308	-0.309	-0.308	-0.306	-0.305	-0.304	-0.300	-0.298	-0.292	-0.288	-0.281	-0.274	-0.266	-0.259	-0.250	-0.240	-0.229	-0.219	-0.208	-0.195	-0.182	-0.170	-0.156	-0.142	-0.126	-0.112	-0.098	-0.081	-0.066	-0.051	-0.035	-0.019	-0.004	0.012	0.026	0.042	0.058	0.071	0.085	0.099	0.112	0.125	0.136	0.148	0.158	0.168	0.176	0.185	0.191	0.198	0.201	0.206	0.210	0.211	0.212	0.211	0.210	0.209	0.205	0.200	0.195	0.189	0.180	0.172	0.162	0.151	0.140	0.126	0.112	0.099	0.082	0.066	0.050	0.032	0.014	-0.005	-0.026	-0.045	-0.066	-0.088	-0.109	-0.130	-0.152	-0.174	-0.195	-0.216	-0.239	-0.260	-0.280	-0.301	-0.321	-0.340	-0.360	-0.379	-0.396	-0.412	-0.429	-0.445	-0.458	-0.471	-0.484	-0.494	-0.505	-0.514	-0.520	-0.526	-0.531	-0.535	-0.536	-0.538	-0.536	-0.535	-0.532	-0.526	-0.521	-0.514	-0.506	-0.495	-0.485	-0.472	-0.459	-0.445	-0.429	-0.412	-0.396	-0.378	-0.359	-0.339	-0.320	-0.299	-0.278	-0.255	-0.234	-0.211	-0.188	-0.166	-0.142	-0.120	-0.098	-0.075	-0.052	-0.030	-0.009	0.012	0.034	0.054	0.075	0.094	0.112	0.130	0.148	0.164	0.180	0.195	0.210	0.224	0.236	0.248	0.259	0.270	0.280	0.288	0.296	0.304	0.310	0.318	0.322	0.329	0.334	0.336	0.340	0.344	0.346	0.349	0.351	0.354	0.356	0.358	0.359	0.361	0.362	0.365	0.366	0.369	0.371	0.374	0.378	0.379	0.382	0.385	0.390	0.394	0.399	0.404	0.409	0.415	0.421	0.429	0.435	0.442	0.450	0.458	0.466	0.475	0.484	0.492	0.502	0.512	0.522	0.532	0.544	0.554	0.564	0.575	0.584	0.595	0.606	0.616	0.626	0.636	0.646	0.655	0.666	0.675	0.682	0.691	0.699	0.708	0.714	0.720	0.726	0.732	0.738	0.742	0.746	0.750	0.752	0.755	0.756	0.759	0.759	0.759	0.759	0.758	0.755	0.752	0.750	0.746	0.741	0.738	0.731	0.726	0.720	0.712	0.705	0.696	0.689	0.680	0.670	0.660	0.650	0.639	0.629	0.616	0.604	0.591	0.579	0.565	0.551	0.536	0.522	0.506	0.491	0.475	0.459	0.441	0.425	0.408	0.390	0.371	0.352	0.334	0.316	0.296	0.278	0.258	0.236	0.218	0.198	0.176	0.158	0.136	0.116	0.095	0.075	0.055	0.035	0.015	-0.005	-0.024	-0.042	-0.061	-0.081	-0.099	-0.116	-0.134	-0.149	-0.165	-0.180	-0.195	-0.208	-0.220	-0.232	-0.242	-0.252	-0.261	-0.269	-0.275	-0.281	-0.284	-0.288	-0.290	-0.290	-0.289	-0.286	-0.284	-0.279	-0.272	-0.265	-0.256	-0.248	-0.236	-0.224	-0.210	-0.195	-0.180	-0.162	-0.145	-0.126	-0.106	-0.085	-0.064	-0.041	-0.018	0.006	0.030	0.055	0.081	0.105	0.132	0.159	0.185	0.211	0.238	0.264	0.290	0.315	0.340	0.365	0.390	0.414	0.436	0.459	0.480	0.502	0.522	0.541	0.560	0.578	0.594	0.610	0.624	0.636	0.650	0.660	0.671	0.680	0.688	0.695	0.700	0.706	0.710	0.712	0.715	0.716	0.716	0.716	0.715	0.714	0.711	0.708	0.705	0.701	0.696	0.691	0.688	0.682	0.678	0.671	0.666	0.661	0.656	0.651	0.646	0.641	0.638	0.635	0.631	0.629	0.628	0.626	0.626	0.625	0.628	0.629	0.632	0.636	0.641	0.646	0.654	0.662	0.671	0.681	0.692	0.705	0.719	0.732	0.748	0.765	0.781	0.799	0.819	0.840	0.861	0.882	0.905	0.929	0.954	0.978	1.004	1.030	1.056	1.084	1.110	1.139	1.166	1.195	1.222	1.251	1.280	1.308	1.334	1.362	1.390	1.415	1.441	1.466	1.491	1.515	1.538	1.559	1.580	1.600	1.618	1.636	1.652	1.666	1.680	1.691	1.702	1.712	1.719	1.724	1.730	1.732	1.734	1.734	1.731	1.729	1.725	1.719	1.711	1.701	1.691	1.679	1.666	1.652	1.638	1.621	1.604	1.586	1.566	1.545	1.525	1.505	1.484	1.461	1.439	1.416	1.395	1.371	1.349	1.328	1.308	1.286	1.266	1.246	1.228	1.210	1.194	1.178	1.164	1.151	1.140	1.130	1.121	1.114	1.109	1.106	1.105	1.105	1.108	1.111	1.118	1.125	1.136	1.148	1.161	1.176	1.194	1.212	1.234	1.256	1.281	1.308	1.335	1.364	1.395	1.425	1.460	1.492	1.528	1.564	1.600	1.639	1.675	1.715	1.752	1.790	1.830	1.869	1.908	1.945	1.982	2.021	2.056	2.092	2.129	2.161	2.195	2.226	2.258	2.286	2.314	2.340	2.365	2.388	2.410	2.430	2.448	2.464	2.479	2.492	2.504	2.512	2.521	2.526	2.531	2.534	2.534	2.532	2.531	2.526	2.520	2.514	2.505	2.495	2.484	2.471	2.459	2.444	2.428	2.410	2.392	2.374	2.355	2.334	2.314	2.292	2.271	2.249	2.226	2.204	2.181	2.159	2.135	2.112	2.090	2.068	2.046	2.025	2.002	1.982	1.962	1.944	1.924	1.905	1.888	1.871	1.856	1.840	1.826	1.812	1.800	1.789	1.779	1.770	1.761	1.754	1.748	1.742	1.740	1.736	1.735	1.735	1.735	1.738	1.742	1.746	1.751	1.758	1.766	1.775	1.784	1.795	1.806	1.819	1.831	1.845	1.859	1.874	1.889	1.905	1.921	1.938	1.954	1.970	1.989	2.005	2.021	2.038	2.054	2.069	2.085	2.099	2.112	2.125	2.138	2.149	2.159	2.166	2.174	2.181	2.185	2.188	2.190	2.189	2.188	2.182	2.178	2.170	2.160	2.149	2.135	2.119	2.102	2.082	2.061	2.038	2.013	1.984	1.956	1.925	1.891	1.856	1.820	1.782	1.744	1.704	1.661	1.619	1.574	1.530	1.484	1.438	1.390	1.344	1.296	1.249	1.200	1.152	1.105	1.059	1.012	0.966	0.920	0.876	0.832	0.790	0.750	0.711	0.672	0.636	0.600	0.568	0.535	0.506	0.478	0.452	0.428	0.406	0.385	0.369	0.352	0.338	0.326	0.318	0.310	0.304	0.301	0.300	0.299	0.301	0.305	0.311	0.319	0.326	0.336	0.348	0.361	0.375	0.390	0.405	0.422	0.439	0.458	0.475	0.495	0.514	0.534	0.552	0.571	0.592	0.610	0.630	0.649	0.668	0.685	0.701	0.718	0.734	0.748	0.761	0.774	0.785	0.796	0.805	0.812	0.820	0.826	0.830	0.832	0.835	0.835	0.834	0.831	0.826	0.821	0.815	0.808	0.799	0.788	0.776	0.764	0.750	0.734	0.719	0.701	0.684	0.665	0.645	0.625	0.605	0.584	0.560	0.538	0.515	0.491	0.469	0.445	0.420	0.396	0.372	0.349	0.325	0.301	0.278	0.256	0.232	0.210	0.189	0.168	0.146	0.128	0.109	0.090	0.072	0.055	0.039	0.024	0.011	-0.002	-0.015	-0.026	-0.036	-0.046	-0.055	-0.062	-0.069	-0.075	-0.080	-0.084	-0.086	-0.088	-0.089	-0.088	-0.088	-0.085	-0.082	-0.079	-0.074	-0.068	-0.062	-0.055	-0.048	-0.039	-0.029	-0.019	-0.009	0.004	0.016	0.029	0.041	0.055	0.069	0.084	0.100	0.115	0.130	0.146	0.164	0.180	0.196	0.212	0.231	0.249	0.266	0.284	0.300	0.318	0.336	0.352	0.370	0.388	0.404	0.420	0.436	0.454	0.469	0.484	0.499	0.514	0.528	0.541	0.554	0.568	0.579	0.591	0.601	0.611	0.622	0.631	0.640	0.649	0.656	0.664	0.669	0.675	0.680	0.685	0.690	0.694	0.696	0.700	0.701	0.704	0.705	0.708	0.709	0.709	0.710	0.710	0.711	0.711	0.712	0.712	0.714	0.715	0.716	0.718	0.720	0.722	0.725	0.729	0.732	0.736	0.741	0.748	0.754	0.760	0.769	0.776	0.785	0.796	0.805	0.818	0.829	0.841	0.855	0.869	0.884	0.900	0.915	0.932	0.949	0.966	0.985	1.004	1.022	1.041	1.061	1.081	1.101	1.121	1.140	1.161	1.181	1.200	1.220	1.240	1.258	1.278	1.294	1.311	1.328	1.344	1.360	1.375	1.389	1.401	1.414	1.425	1.436	1.445	1.454	1.461	1.469	1.474	1.478	1.481	1.485	1.486	1.488	1.486	1.486	1.482	1.481	1.476	1.471	1.465	1.459	1.452	1.444	1.435	1.426	1.415	1.405	1.394	1.382	1.371	1.359	1.346	1.334	1.320	1.308	1.295	1.281	1.268	1.255	1.241	1.229	1.215	1.202	1.190	1.179	1.168	1.156	1.145	1.135	1.125	1.116	1.108	1.100	1.092	1.085	1.080	1.075	1.071	1.069	1.066	1.065	1.064	1.064	1.065	1.066	1.070	1.074	1.078	1.085	1.091	1.099	1.108	1.118	1.128	1.139	1.150	1.162	1.176	1.191	1.205	1.220	1.236	1.254	1.270	1.288	1.305	1.322	1.341	1.360	1.378	1.396	1.414	1.431	1.450	1.468	1.484	1.500	1.515	1.531	1.545	1.559	1.571	1.582	1.594	1.604	1.612	1.619	1.625	1.630	1.632	1.632	1.632	1.631	1.629	1.622	1.616	1.609	1.598	1.586	1.572	1.558	1.540	1.521	1.501	1.480	1.456	1.431	1.405	1.376	1.348	1.316	1.285	1.251	1.218	1.181	1.145	1.109	1.071	1.032	0.994	0.955	0.915	0.875	0.835	0.795	0.755	0.716	0.678	0.639	0.600	0.562	0.526	0.491	0.455	0.422	0.390	0.358	0.328	0.299	0.271	0.245	0.221	0.198	0.175	0.156	0.138	0.121	0.105	0.092	0.080	0.069	0.060	0.052	0.046	0.041	0.038	0.035	0.034	0.035	0.036	0.039	0.041	0.045	0.050	0.056	0.061	0.068	0.076	0.082	0.090	0.098	0.105	0.114	0.120	0.128	0.134	0.140	0.145	0.151	0.155	0.159	0.162	0.165	0.166	0.166	0.168	0.165	0.164	0.160	0.156	0.150	0.144	0.136	0.128	0.118	0.108	0.096	0.085	0.070	0.056	0.042	0.026	0.010	-0.006	-0.024	-0.041	-0.060	-0.079	-0.098	-0.116	-0.134	-0.154	-0.172	-0.191	-0.210	-0.228	-0.245	-0.262	-0.278	-0.295	-0.310	-0.322	-0.338	-0.350	-0.361	-0.371	-0.380	-0.389	-0.395	-0.401	-0.405	-0.408	-0.409	-0.410	-0.409	-0.405	-0.400	-0.396	-0.388	-0.379	-0.369	-0.356	-0.342	-0.328	-0.311	-0.292	-0.274	-0.254	-0.231	-0.208	-0.182	-0.158	-0.131	-0.102	-0.074	-0.045	-0.014	0.018	0.050	0.084	0.119	0.152	0.188	0.224	0.260	0.295	0.332	0.369	0.406	0.442	0.479	0.516	0.552	0.589	0.624	0.660	0.694	0.729	0.761	0.795	0.828	0.859	0.889	0.920	0.949	0.976	1.004	1.029	1.054	1.078	1.100	1.121	1.141	1.160	1.178	1.194	1.208	1.222	1.235	1.245	1.256	1.265	1.271	1.278	1.284	1.286	1.289	1.291	1.290	1.291	1.289	1.286	1.282	1.279	1.274	1.269	1.261	1.256	1.249	1.241	1.232	1.225	1.218	1.209	1.202	1.194	1.185	1.178	1.171	1.164	1.158	1.151	1.148	1.142	1.139	1.136	1.135	1.134	1.135	1.136	1.139	1.142	1.148	1.155	1.162	1.171	1.181	1.192	1.206	1.220	1.236	1.252	1.271	1.292	1.312	1.336	1.359	1.384	1.410	1.438	1.465	1.495	1.525	1.558	1.589	1.622	1.655	1.689	1.725	1.759	1.794	1.831	1.866	1.902	1.939	1.975	2.011	2.047	2.082	2.118	2.151	2.186	2.220	2.251	2.285	2.315	2.346	2.376	2.404	2.430	2.458	2.481	2.504	2.528	2.548	2.568	2.586	2.602	2.619	2.632	2.645	2.656	2.665	2.674	2.680	2.686	2.690	2.691	2.692	2.692	2.690	2.688	2.682	2.678	2.670	2.662	2.652	2.642	2.630	2.619	2.605	2.590	2.576	2.560	2.542	2.525	2.508	2.490	2.471	2.452	2.432	2.412	2.392	2.372	2.352	2.332	2.312	2.292	2.272	2.252	2.234	2.215	2.196	2.180	2.162	2.145	2.130	2.115	2.100	2.088	2.075	2.064	2.052	2.044	2.035	2.027	2.021	2.016	2.011	2.009	2.007	2.007	2.007	2.010	2.013	2.016	2.022	2.027	2.034	2.042	2.050	2.061	2.070	2.081	2.094	2.105	2.118	2.131	2.144	2.158	2.172	2.186	2.200	2.212	2.228	2.240	2.254	2.265	2.278	2.288	2.299	2.308	2.316	2.322	2.329	2.334	2.338	2.340	2.340	2.339	2.336	2.332	2.328	2.320	2.310	2.300	2.288	2.272	2.258	2.240	2.221	2.200	2.178	2.151	2.126	2.099	2.069	2.040	2.007	1.974	1.939	1.904	1.866	1.829	1.790	1.750	1.711	1.670	1.629	1.586	1.544	1.501	1.460	1.416	1.375	1.332	1.291	1.250	1.210	1.170	1.130	1.092	1.054	1.018	0.982	0.949	0.916	0.884	0.854	0.826	0.800	0.774	0.751	0.729	0.710	0.691	0.676	0.664	0.651	0.641	0.634	0.629	0.626	0.625	0.626	0.630	0.635	0.642	0.652	0.664	0.676	0.694	0.710	0.729	0.750	0.775	0.799	0.825	0.854	0.882	0.914	0.945	0.980	1.014	1.051	1.086	1.124	1.164	1.202	1.242	1.281	1.321	1.361	1.402	1.442	1.482	1.522	1.562	1.601	1.639	1.676	1.712	1.749	1.782	1.815	1.848	1.878	1.905	1.931	1.956	1.979	1.999	2.019	2.035	2.049	2.061	2.071	2.079	2.084	2.086	2.086	2.084	2.080	2.071	2.061	2.049	2.034	2.016	1.998	1.974	1.950	1.922	1.894	1.864	1.830	1.795	1.759	1.719	1.680	1.638	1.594	1.550	1.504	1.458	1.410	1.361	1.312	1.262	1.212	1.162	1.111	1.061	1.011	0.961	0.911	0.862	0.814	0.766	0.720	0.672	0.629	0.585	0.542	0.502	0.462	0.425	0.388	0.354	0.320	0.289	0.259	0.230	0.205	0.180	0.158	0.138	0.119	0.102	0.088	0.075	0.062	0.052	0.044	0.038	0.031	0.029	0.026	0.025	0.026	0.028	0.031	0.035	0.039	0.045	0.052	0.059	0.068	0.075	0.084	0.094	0.104	0.112	0.122	0.132	0.141	0.151	0.160	0.170	0.179	0.188	0.195	0.201	0.209	0.215	0.219	0.224	0.228	0.230	0.231	0.232	0.232	0.231	0.230	0.226	0.221	0.216	0.210	0.202	0.194	0.184	0.174	0.162	0.150	0.136	0.121	0.106	0.090	0.071	0.054	0.035	0.015	-0.006	-0.028	-0.050	-0.072	-0.095	-0.120	-0.144	-0.168	-0.194	-0.219	-0.245	-0.271	-0.298	-0.325	-0.351	-0.378	-0.405	-0.431	-0.458	-0.484	-0.510	-0.536	-0.561	-0.588	-0.612	-0.635	-0.660	-0.684	-0.705	-0.728	-0.749	-0.769	-0.790	-0.809	-0.826	-0.842	-0.859	-0.872	-0.888	-0.900	-0.911	-0.921	-0.931	-0.939	-0.945	-0.951	-0.954	-0.958	-0.960	-0.960	-0.959	-0.958	-0.955	-0.950	-0.945	-0.938	-0.930	-0.921	-0.911	-0.900	-0.889	-0.875	-0.861	-0.848	-0.831	-0.815	-0.799	-0.782	-0.765	-0.746	-0.729	-0.710	-0.692	-0.674	-0.655	-0.636	-0.618	-0.600	-0.581	-0.564	-0.546	-0.530	-0.514	-0.498	-0.485	-0.470	-0.458	-0.445	-0.434	-0.425	-0.415	-0.408	-0.400	-0.395	-0.390	-0.386	-0.385	-0.382	-0.382	-0.384	-0.386	-0.389	-0.392	-0.399	-0.405	-0.412	-0.420	-0.429	-0.439	-0.450	-0.460	-0.472	-0.486	-0.498	-0.511	-0.525	-0.539	-0.554	-0.566	-0.581	-0.595	-0.609	-0.622	-0.636	-0.649	-0.661	-0.672	-0.684	-0.695	-0.705	-0.715	-0.722	-0.730	-0.738	-0.744	-0.749	-0.752	-0.755	-0.756	-0.758	-0.758	-0.756	-0.754	-0.749	-0.745	-0.740	-0.732	-0.725	-0.716	-0.708	-0.698	-0.686	-0.674	-0.661	-0.648	-0.634	-0.619	-0.605	-0.590	-0.574	-0.558	-0.541	-0.524	-0.507	-0.491	-0.474	-0.458	-0.440	-0.424	-0.408	-0.391	-0.375	-0.361	-0.345	-0.331	-0.316	-0.304	-0.291	-0.279	-0.269	-0.258	-0.249	-0.240	-0.232	-0.225	-0.219	-0.214	-0.210	-0.206	-0.205	-0.204	-0.202	-0.204	-0.206	-0.209	-0.211	-0.218	-0.222	-0.230	-0.236	-0.246	-0.255	-0.265	-0.276	-0.289	-0.301	-0.314	-0.329	-0.342	-0.359	-0.375	-0.391	-0.408	-0.425	-0.442	-0.460	-0.479	-0.496	-0.516	-0.534	-0.552	-0.571	-0.591	-0.608	-0.626	-0.644	-0.661	-0.678	-0.694	-0.710	-0.725	-0.740	-0.752	-0.765	-0.778	-0.788	-0.798	-0.805	-0.812	-0.819	-0.824	-0.828	-0.830	-0.831	-0.831	-0.828	-0.825	-0.821	-0.815	-0.806	-0.798	-0.786	-0.774	-0.760	-0.745	-0.728	-0.709	-0.690	-0.669	-0.646	-0.624	-0.599	-0.572	-0.546	-0.518	-0.489	-0.459	-0.429	-0.396	-0.365	-0.332	-0.300	-0.266	-0.234	-0.200	-0.165	-0.132	-0.099	-0.065	-0.031	0.001	0.034	0.065	0.096	0.126	0.156	0.185	0.211	0.238	0.264	0.288	0.311	0.332	0.352	0.371	0.390	0.408	0.422	0.436	0.449	0.460	0.470	0.479	0.486	0.491	0.496	0.500	0.501	0.502	0.502	0.502	0.500	0.498	0.492	0.489	0.484	0.478	0.471	0.464	0.458	0.450	0.442	0.434	0.426	0.418	0.409	0.401	0.394	0.386	0.378	0.370	0.364	0.358	0.351	0.345	0.340	0.336	0.332	0.329	0.326	0.324	0.322	0.322	0.322	0.322	0.324	0.325	0.328	0.331	0.335	0.340	0.345	0.350	0.356	0.364	0.370	0.378	0.384	0.392	0.401	0.409	0.416	0.425	0.434	0.442	0.451	0.460	0.469	0.478	0.485	0.494	0.502	0.510	0.518	0.524	0.530	0.536	0.542	0.546	0.552	0.556	0.559	0.561	0.565	0.566	0.568	0.568	0.568	0.566	0.564	0.561	0.559	0.555	0.550	0.545	0.539	0.530	0.524	0.515	0.506	0.495	0.485	0.472	0.460	0.448	0.434	0.419	0.404	0.388	0.371	0.354	0.336	0.316	0.298	0.278	0.259	0.238	0.218	0.195	0.174	0.151	0.129	0.106	0.082	0.060	0.038	0.014	-0.009	-0.032	-0.055	-0.078	-0.100	-0.122	-0.144	-0.166	-0.188	-0.209	-0.229	-0.249	-0.268	-0.285	-0.304	-0.320	-0.336	-0.351	-0.366	-0.380	-0.391	-0.404	-0.415	-0.425	-0.434	-0.441	-0.449	-0.454	-0.459	-0.462	-0.465	-0.468	-0.468	-0.468	-0.466	-0.464	-0.461	-0.456	-0.452	-0.448	-0.441	-0.434	-0.426	-0.419	-0.410	-0.401	-0.391	-0.382	-0.371	-0.361	-0.350	-0.339	-0.329	-0.318	-0.306	-0.295	-0.285	-0.275	-0.264	-0.254	-0.245	-0.235	-0.226	-0.219	-0.210	-0.204	-0.198	-0.192	-0.186	-0.182	-0.179	-0.176	-0.174	-0.172	-0.172	-0.172	-0.174	-0.175	-0.179	-0.182	-0.186	-0.192	-0.199	-0.206	-0.214	-0.222	-0.232	-0.242	-0.254	-0.265	-0.279	-0.292	-0.306	-0.321	-0.336	-0.352	-0.369	-0.385	-0.402	-0.421	-0.439	-0.459	-0.478	-0.498	-0.516	-0.536	-0.558	-0.578	-0.599	-0.619	-0.640	-0.661	-0.681	-0.701	-0.722	-0.742	-0.762	-0.782	-0.801	-0.821	-0.840	-0.859	-0.878	-0.894	-0.911	-0.929	-0.944	-0.959	-0.972	-0.986	-0.999	-1.011	-1.024	-1.032	-1.041	-1.050	-1.058	-1.064	-1.070	-1.074	-1.078	-1.080	-1.081	-1.081	-1.081	-1.079	-1.076	-1.074	-1.069	-1.062	-1.056	-1.049	-1.041	-1.032	-1.024	-1.012	-1.002	-0.991	-0.979	-0.968	-0.954	-0.941	-0.929	-0.915	-0.902	-0.889	-0.876	-0.864	-0.851	-0.840	-0.829	-0.818	-0.808	-0.799	-0.790	-0.782	-0.776	-0.771	-0.766	-0.762	-0.761	-0.760	-0.760	-0.762	-0.765	-0.769	-0.774	-0.781	-0.789	-0.799	-0.809	-0.822	-0.835	-0.850	-0.865	-0.882	-0.901	-0.920	-0.940	-0.960	-0.981	-1.005	-1.028	-1.050	-1.075	-1.099	-1.124	-1.149	-1.171	-1.198	-1.221	-1.245	-1.269	-1.292	-1.315	-1.338	-1.359	-1.380	-1.400	-1.419	-1.436	-1.452	-1.469	-1.482	-1.495	-1.506	-1.516	-1.525	-1.532	-1.538	-1.541	-1.542	-1.544	-1.542	-1.540	-1.538	-1.531	-1.525	-1.516	-1.506	-1.495	-1.484	-1.470	-1.454	-1.438	-1.421	-1.401	-1.382	-1.362	-1.341	-1.319	-1.298	-1.274	-1.250	-1.226	-1.201	-1.176	-1.150	-1.125	-1.099	-1.074	-1.048	-1.021	-0.996	-0.971	-0.946	-0.920	-0.896	-0.872	-0.849	-0.825	-0.804	-0.781	-0.761	-0.741	-0.721	-0.702	-0.685	-0.668	-0.651	-0.636	-0.620	-0.608	-0.595	-0.582	-0.572	-0.561	-0.552	-0.544	-0.538	-0.531	-0.526	-0.521	-0.518	-0.515	-0.512	-0.512	-0.511	-0.512	-0.514	-0.516	-0.519	-0.522	-0.526	-0.531	-0.536	-0.541	-0.548	-0.554	-0.560	-0.566	-0.574	-0.580	-0.586	-0.594	-0.600	-0.608	-0.614	-0.619	-0.626	-0.631	-0.635	-0.641	-0.644	-0.648	-0.649	-0.651	-0.652	-0.652	-0.651	-0.650	-0.648	-0.642	-0.638	-0.631	-0.624	-0.615	-0.605	-0.592	-0.580	-0.566	-0.552	-0.535	-0.515	-0.496	-0.475	-0.454	-0.430	-0.404	-0.378	-0.351	-0.321	-0.292	-0.260	-0.228	-0.195	-0.160	-0.125	-0.089	-0.051	-0.014	0.025	0.064	0.104	0.144	0.184	0.224	0.265	0.305	0.346	0.386	0.426	0.466	0.506	0.545	0.582	0.620	0.656	0.692	0.728	0.760	0.792	0.824	0.852	0.881	0.908	0.934	0.956	0.978	0.999	1.016	1.034	1.046	1.060	1.070	1.080	1.086	1.091	1.095	1.095	1.094	1.090	1.085	1.079	1.070	1.059	1.046	1.031	1.016	0.999	0.980	0.960	0.938	0.915	0.891	0.868	0.841	0.814	0.786	0.758	0.729	0.700	0.670	0.641	0.611	0.581	0.552	0.522	0.492	0.465	0.436	0.408	0.381	0.355	0.329	0.305	0.281	0.258	0.238	0.216	0.198	0.180	0.164	0.150	0.136	0.124	0.114	0.106	0.099	0.092	0.090	0.086	0.088	0.088	0.090	0.094	0.100	0.106	0.114	0.125	0.136	0.148	0.162	0.178	0.194	0.212	0.231	0.250	0.271	0.294	0.316	0.340	0.364	0.389	0.415	0.441	0.469	0.495	0.522	0.551	0.579	0.606	0.635	0.664	0.691	0.720	0.746	0.775	0.801	0.828	0.854	0.880	0.905	0.929	0.952	0.975	0.998	1.019	1.038	1.058	1.075	1.091	1.108	1.122	1.136	1.148	1.159	1.169	1.179	1.185	1.191	1.196	1.201	1.202	1.205	1.205	1.204	1.201	1.198	1.192	1.188	1.181	1.174	1.165	1.156	1.148	1.136	1.125	1.114	1.101	1.088	1.076	1.061	1.049	1.035	1.022	1.008	0.995	0.981	0.970	0.958	0.946	0.934	0.924	0.915	0.906	0.898	0.891	0.885	0.880	0.876	0.872	0.871	0.870	0.871	0.874	0.876	0.880	0.886	0.892	0.901	0.910	0.920	0.931	0.944	0.956	0.971	0.988	1.004	1.020	1.039	1.058	1.076	1.096	1.116	1.136	1.158	1.178	1.199	1.221	1.241	1.261	1.282	1.301	1.321	1.340	1.358	1.375	1.391	1.406	1.420	1.432	1.446	1.456	1.464	1.472	1.478	1.482	1.485	1.486	1.485	1.481	1.478	1.471	1.462	1.454	1.441	1.426	1.411	1.392	1.374	1.351	1.328	1.301	1.274	1.244	1.214	1.180	1.148	1.111	1.074	1.034	0.994	0.951	0.909	0.865	0.819	0.772	0.725	0.679	0.629	0.580	0.530	0.480	0.430	0.380	0.330	0.279	0.229	0.178	0.128	0.079	0.030	-0.019	-0.066	-0.112	-0.158	-0.201	-0.246	-0.288	-0.328	-0.368	-0.405	-0.444	-0.478	-0.511	-0.544	-0.574	-0.601	-0.629	-0.654	-0.678	-0.699	-0.718	-0.735	-0.751	-0.765	-0.776	-0.788	-0.795	-0.802	-0.808	-0.810	-0.812	-0.814	-0.811	-0.809	-0.805	-0.800	-0.794	-0.785	-0.776	-0.768	-0.756	-0.746	-0.734	-0.721	-0.708	-0.695	-0.682	-0.669	-0.655	-0.641	-0.628	-0.614	-0.601	-0.589	-0.576	-0.565	-0.555	-0.545	-0.535	-0.528	-0.521	-0.515	-0.511	-0.507	-0.505	-0.505	-0.506	-0.509	-0.514	-0.519	-0.525	-0.534	-0.545	-0.556	-0.570	-0.586	-0.602	-0.621	-0.640	-0.662	-0.684	-0.710	-0.735	-0.761	-0.790	-0.819	-0.849	-0.880	-0.911	-0.945	-0.978	-1.012	-1.046	-1.081	-1.115	-1.151	-1.186	-1.222	-1.256	-1.291	-1.326	-1.359	-1.391	-1.424	-1.455	-1.486	-1.515	-1.544	-1.571	-1.596	-1.620	-1.642	-1.664	-1.682	-1.700	-1.716	-1.730	-1.742	-1.752	-1.762	-1.769	-1.774	-1.778	-1.779	-1.779	-1.775	-1.772	-1.765	-1.759	-1.750	-1.740	-1.728	-1.714	-1.699	-1.684	-1.668	-1.649	-1.630	-1.610	-1.591	-1.570	-1.549	-1.528	-1.506	-1.484	-1.462	-1.441	-1.420	-1.398	-1.379	-1.358	-1.338	-1.320	-1.301	-1.285	-1.270	-1.255	-1.241	-1.230	-1.219	-1.210	-1.201	-1.195	-1.191	-1.188	-1.186	-1.186	-1.188	-1.192	-1.198	-1.204	-1.212	-1.222	-1.234	-1.248	-1.264	-1.280	-1.299	-1.318	-1.340	-1.362	-1.386	-1.412	-1.439	-1.466	-1.494	-1.524	-1.554	-1.585	-1.616	-1.650	-1.682	-1.716	-1.750	-1.785	-1.819	-1.852	-1.886	-1.921	-1.955	-1.989	-2.021	-2.055	-2.088	-2.118	-2.150	-2.179	-2.208	-2.236	-2.262	-2.289	-2.312	-2.336	-2.358	-2.378	-2.396	-2.412	-2.428	-2.442	-2.454	-2.464	-2.472	-2.480	-2.485	-2.488	-2.490	-2.489	-2.488	-2.482	-2.476	-2.469	-2.459	-2.446	-2.434	-2.420	-2.402	-2.384	-2.365	-2.344	-2.321	-2.298	-2.272	-2.246	-2.219	-2.191	-2.161	-2.131	-2.100	-2.069	-2.036	-2.004	-1.970	-1.938	-1.905	-1.871	-1.838	-1.804	-1.772	-1.740	-1.708	-1.676	-1.645	-1.615	-1.586	-1.558	-1.531	-1.504	-1.479	-1.454	-1.432	-1.411	-1.391	-1.372	-1.355	-1.340	-1.326	-1.314	-1.302	-1.294	-1.286	-1.280	-1.275	-1.272	-1.271	-1.272	-1.275	-1.279	-1.284	-1.290	-1.299	-1.308	-1.319	-1.330	-1.342	-1.358	-1.372	-1.389	-1.405	-1.424	-1.441	-1.460	-1.479	-1.499	-1.519	-1.539	-1.559	-1.579	-1.600	-1.619	-1.639	-1.659	-1.676	-1.694	-1.711	-1.728	-1.744	-1.759	-1.771	-1.782	-1.795	-1.804	-1.812	-1.820	-1.826	-1.830	-1.832	-1.834	-1.832	-1.830	-1.826	-1.820	-1.814	-1.804	-1.794	-1.781	-1.768	-1.751	-1.734	-1.715	-1.694	-1.672	-1.649	-1.624	-1.596	-1.570	-1.540	-1.510	-1.479	-1.448	-1.414	-1.380	-1.345	-1.310	-1.272	-1.238	-1.200	-1.162	-1.124	-1.086	-1.049	-1.011	-0.974	-0.938	-0.899	-0.862	-0.826	-0.792	-0.758	-0.724	-0.690	-0.659	-0.628	-0.598	-0.569	-0.541	-0.515	-0.489	-0.465	-0.442	-0.421	-0.401	-0.382	-0.366	-0.350	-0.336	-0.324	-0.311	-0.301	-0.291	-0.284	-0.278	-0.272	-0.269	-0.265	-0.262	-0.261	-0.261	-0.262	-0.262	-0.264	-0.268	-0.270	-0.274	-0.276	-0.281	-0.284	-0.289	-0.292	-0.296	-0.301	-0.305	-0.309	-0.311	-0.314	-0.316	-0.316	-0.318	-0.318	-0.316	-0.315	-0.312	-0.309	-0.304	-0.299	-0.292	-0.285	-0.276	-0.266	-0.256	-0.244	-0.230	-0.216	-0.201	-0.185	-0.168	-0.150	-0.131	-0.110	-0.089	-0.068	-0.045	-0.021	0.001	0.026	0.052	0.078	0.104	0.130	0.158	0.185	0.211	0.238	0.266	0.292	0.320	0.348	0.374	0.401	0.428	0.451	0.478	0.502	0.525	0.549	0.571	0.594	0.614	0.634	0.652	0.670	0.689	0.704	0.719	0.731	0.744	0.756	0.766	0.775	0.784	0.790	0.795	0.800	0.802	0.805	0.806	0.806	0.805	0.804	0.799	0.796	0.790	0.785	0.778	0.770	0.762	0.754	0.744	0.735	0.722	0.712	0.701	0.689	0.678	0.665	0.654	0.640	0.628	0.615	0.604	0.590	0.579	0.568	0.558	0.545	0.535	0.525	0.518	0.509	0.501	0.494	0.489	0.482	0.479	0.475	0.471	0.470	0.470	0.470	0.471	0.475	0.479	0.484	0.490	0.496	0.504	0.512	0.522	0.534	0.546	0.559	0.571	0.586	0.602	0.619	0.636	0.654	0.671	0.691	0.710	0.730	0.751	0.770	0.791	0.812	0.834	0.855	0.876	0.898	0.918	0.938	0.958	0.978	0.996	1.014	1.031	1.048	1.065	1.079	1.092	1.105	1.118	1.128	1.138	1.145	1.151	1.156	1.160	1.162	1.164	1.164	1.161	1.158	1.151	1.145	1.136	1.126	1.115	1.102	1.088	1.071	1.054	1.035	1.014	0.992	0.970	0.946	0.921	0.894	0.866	0.838	0.809	0.778	0.748	0.716	0.682	0.650	0.618	0.582	0.549	0.516	0.481	0.448	0.414	0.380	0.345	0.312	0.280	0.246	0.215	0.185	0.155	0.125	0.096	0.069	0.042	0.018	-0.008	-0.030	-0.051	-0.072	-0.092	-0.109	-0.126	-0.140	-0.155	-0.166	-0.176	-0.185	-0.194	-0.199	-0.204	-0.206	-0.208	-0.208	-0.206	-0.202	-0.198	-0.191	-0.184	-0.176	-0.166	-0.155	-0.142	-0.130	-0.115	-0.100	-0.084	-0.068	-0.050	-0.030	-0.011	0.008	0.028	0.049	0.070	0.090	0.111	0.131	0.154	0.174	0.195	0.215	0.236	0.256	0.275	0.295	0.314	0.331	0.348	0.364	0.379	0.394	0.408	0.419	0.431	0.441	0.450	0.459	0.465	0.471	0.474	0.478	0.480	0.480	0.479	0.478	0.474	0.468	0.462	0.455	0.446	0.436	0.425	0.412	0.399	0.385	0.369	0.352	0.336	0.316	0.298	0.278	0.258	0.236	0.212	0.191	0.168	0.144	0.120	0.098	0.072	0.049	0.024	0.000	-0.025	-0.049	-0.071	-0.095	-0.118	-0.140	-0.161	-0.182	-0.202	-0.222	-0.242	-0.261	-0.278	-0.294	-0.309	-0.324	-0.338	-0.349	-0.360	-0.371	-0.380	-0.388	-0.394	-0.400	-0.404	-0.408	-0.410	-0.410	-0.409	-0.409	-0.406	-0.402	-0.398	-0.392	-0.385	-0.379	-0.370	-0.360	-0.349	-0.339	-0.328	-0.314	-0.301	-0.288	-0.274	-0.258	-0.244	-0.226	-0.211	-0.194	-0.179	-0.161	-0.145	-0.128	-0.110	-0.092	-0.076	-0.059	-0.041	-0.025	-0.008	0.008	0.024	0.040	0.056	0.071	0.086	0.101	0.115	0.129	0.141	0.155	0.168	0.179	0.190	0.200	0.211	0.220	0.229	0.239	0.246	0.254	0.260	0.268	0.274	0.280	0.284	0.289	0.292	0.298	0.300	0.304	0.305	0.308	0.309	0.311	0.312	0.314	0.315	0.315	0.316	0.316	0.316	0.316	0.316	0.316	0.316	0.318	0.318	0.318	0.318	0.319	0.319	0.320	0.320	0.322	0.324	0.325	0.328	0.330	0.331	0.335	0.339	0.341	0.345	0.349	0.352	0.358	0.362	0.368	0.371	0.378	0.382	0.388	0.394	0.399	0.405	0.411	0.418	0.424	0.429	0.435	0.441	0.448	0.452	0.459	0.464	0.469	0.474	0.479	0.482	0.485	0.489	0.491	0.494	0.496	0.498	0.498	0.499	0.498	0.496	0.495	0.494	0.491	0.489	0.484	0.480	0.475	0.470	0.464	0.458	0.451	0.442	0.435	0.426	0.416	0.406	0.398	0.386	0.375	0.364	0.352	0.341	0.330	0.318	0.306	0.295	0.282	0.271	0.259	0.248	0.235	0.224	0.212	0.202	0.191	0.180	0.171	0.161	0.152	0.144	0.136	0.128	0.120	0.114	0.108	0.101	0.096	0.092	0.089	0.085	0.081	0.080	0.078	0.078	0.078	0.078	0.078	0.079	0.080	0.084	0.085	0.089	0.092	0.098	0.101	0.108	0.111	0.118	0.125	0.130	0.136	0.144	0.151	0.160	0.166	0.175	0.184	0.191	0.199	0.208	0.216	0.225	0.235	0.242	0.251	0.260	0.269	0.278	0.286	0.294	0.302	0.310	0.319	0.326	0.334	0.341	0.348	0.355	0.361	0.368	0.374	0.378	0.382	0.388	0.391	0.394	0.398	0.399	0.401	0.404	0.404	0.404	0.404	0.402	0.400	0.399	0.396	0.391	0.388	0.381	0.376	0.369	0.361	0.352	0.344	0.334	0.322	0.311	0.299	0.286	0.274	0.259	0.244	0.229	0.212	0.196	0.179	0.162	0.144	0.125	0.106	0.088	0.069	0.049	0.028	0.009	-0.011	-0.031	-0.052	-0.071	-0.091	-0.109	-0.129	-0.148	-0.165	-0.182	-0.199	-0.215	-0.231	-0.245	-0.259	-0.272	-0.285	-0.296	-0.306	-0.316	-0.324	-0.331	-0.339	-0.342	-0.349	-0.351	-0.354	-0.355	-0.354	-0.354	-0.352	-0.349	-0.345	-0.340	-0.335	-0.329	-0.321	-0.315	-0.306	-0.298	-0.288	-0.278	-0.268	-0.258	-0.249	-0.238	-0.226	-0.215	-0.204	-0.194	-0.185	-0.175	-0.165	-0.156	-0.148	-0.140	-0.132	-0.128	-0.121	-0.116	-0.114	-0.110	-0.108	-0.108	-0.108	-0.110	-0.112	-0.115	-0.120	-0.125	-0.132	-0.141	-0.150	-0.160	-0.171	-0.182	-0.196	-0.211	-0.225	-0.241	-0.259	-0.275	-0.294	-0.312	-0.331	-0.352	-0.372	-0.394	-0.414	-0.435	-0.456	-0.479	-0.500	-0.521	-0.544	-0.564	-0.585	-0.606	-0.626	-0.646	-0.665	-0.685	-0.704	-0.721	-0.736	-0.752	-0.769	-0.782	-0.796	-0.809	-0.821	-0.831	-0.841	-0.850	-0.858	-0.864	-0.870	-0.875	-0.878	-0.880	-0.881	-0.881	-0.880	-0.879	-0.875	-0.872	-0.868	-0.861	-0.855	-0.846	-0.840	-0.830	-0.821	-0.810	-0.799	-0.788	-0.775	-0.761	-0.749	-0.735	-0.720	-0.705	-0.690	-0.675	-0.659	-0.642	-0.626	-0.610	-0.595	-0.579	-0.561	-0.546	-0.530	-0.514	-0.499	-0.484	-0.469	-0.452	-0.439	-0.426	-0.412	-0.399	-0.386	-0.375	-0.364	-0.352	-0.344	-0.335	-0.326	-0.318	-0.310	-0.304	-0.299	-0.294	-0.290	-0.286	-0.284	-0.282	-0.281	-0.281	-0.281	-0.284	-0.285	-0.289	-0.292	-0.298	-0.302	-0.309	-0.316	-0.322	-0.330	-0.339	-0.346	-0.356	-0.366	-0.375	-0.386	-0.396	-0.406	-0.419	-0.429	-0.440	-0.452	-0.462	-0.474	-0.485	-0.495	-0.506	-0.518	-0.526	-0.536	-0.545	-0.555	-0.562	-0.570	-0.579	-0.585	-0.590	-0.595	-0.600	-0.604	-0.608	-0.610	-0.611	-0.612	-0.614	-0.614	-0.612	-0.610	-0.608	-0.605	-0.601	-0.596	-0.592	-0.588	-0.581	-0.575	-0.568	-0.560	-0.552	-0.544	-0.536	-0.526	-0.518	-0.509	-0.500	-0.490	-0.480	-0.471	-0.461	-0.452	-0.444	-0.435	-0.425	-0.418	-0.409	-0.400	-0.394	-0.386	-0.380	-0.375	-0.369	-0.364	-0.360	-0.356	-0.354	-0.352	-0.351	-0.350	-0.350	-0.350	-0.351	-0.354	-0.358	-0.361	-0.365	-0.370	-0.376	-0.382	-0.390	-0.399	-0.408	-0.416	-0.426	-0.438	-0.450	-0.462	-0.474	-0.489	-0.502	-0.516	-0.531	-0.548	-0.562	-0.579	-0.596	-0.612	-0.629	-0.646	-0.665	-0.682	-0.700	-0.719	-0.736	-0.752	-0.771	-0.788	-0.805	-0.822	-0.839	-0.856	-0.872	-0.888	-0.904	-0.918	-0.931	-0.946	-0.959	-0.970	-0.982	-0.994	-1.004	-1.012	-1.021	-1.028	-1.034	-1.039	-1.042	-1.046	-1.049	-1.049	-1.050	-1.049	-1.046	-1.044	-1.040	-1.035	-1.028	-1.022	-1.014	-1.004	-0.995	-0.984	-0.972	-0.960	-0.948	-0.932	-0.919	-0.902	-0.886	-0.870	-0.852	-0.836	-0.819	-0.801	-0.781	-0.764	-0.746	-0.728	-0.709	-0.691	-0.674	-0.656	-0.639	-0.622	-0.606	-0.590	-0.576	-0.561	-0.549	-0.535	-0.522	-0.511	-0.500	-0.491	-0.482	-0.474	-0.468	-0.461	-0.458	-0.454	-0.451	-0.450	-0.449	-0.450	-0.451	-0.454	-0.458	-0.462	-0.469	-0.476	-0.484	-0.492	-0.502	-0.514	-0.525	-0.536	-0.550	-0.564	-0.578	-0.594	-0.609	-0.625	-0.642	-0.660	-0.678	-0.695	-0.714	-0.734	-0.752	-0.772	-0.791	-0.812	-0.831	-0.851	-0.871	-0.890	-0.910	-0.931	-0.950	-0.970	-0.989	-1.008	-1.026	-1.044	-1.062	-1.079	-1.096	-1.112	-1.129	-1.144	-1.159	-1.172	-1.185	-1.198	-1.209	-1.220	-1.231	-1.241	-1.249	-1.256	-1.265	-1.271	-1.276	-1.281	-1.285	-1.288	-1.290	-1.292	-1.292	-1.294	-1.291	-1.291	-1.289	-1.285	-1.282	-1.278	-1.274	-1.269	-1.261	-1.256	-1.249	-1.241	-1.234	-1.226	-1.218	-1.210	-1.201	-1.191	-1.182	-1.174	-1.165	-1.156	-1.148	-1.140	-1.132	-1.125	-1.118	-1.110	-1.105	-1.099	-1.092	-1.089	-1.085	-1.081	-1.080	-1.079	-1.076	-1.076	-1.078	-1.080	-1.081	-1.086	-1.090	-1.096	-1.102	-1.110	-1.118	-1.128	-1.139	-1.150	-1.162	-1.175	-1.190	-1.204	-1.220	-1.236	-1.254	-1.272	-1.290	-1.310	-1.330	-1.351	-1.372	-1.394	-1.415	-1.439	-1.461	-1.484	-1.508	-1.531	-1.554	-1.578	-1.600	-1.624	-1.648	-1.669	-1.691	-1.712	-1.735	-1.755	-1.775	-1.794	-1.814	-1.831	-1.848	-1.865	-1.880	-1.896	-1.909	-1.921	-1.932	-1.944	-1.952	-1.960	-1.966	-1.971	-1.975	-1.979	-1.981	-1.981	-1.980	-1.976	-1.974	-1.969	-1.962	-1.956	-1.948	-1.938	-1.926	-1.915	-1.901	-1.886	-1.871	-1.854	-1.838	-1.818	-1.799	-1.779	-1.758	-1.736	-1.714	-1.691	-1.666	-1.642	-1.619	-1.594	-1.568	-1.542	-1.518	-1.491	-1.465	-1.439	-1.412	-1.386	-1.361	-1.335	-1.310	-1.284	-1.260	-1.235	-1.211	-1.188	-1.164	-1.141	-1.119	-1.096	-1.075	-1.055	-1.036	-1.016	-0.998	-0.980	-0.961	-0.945	-0.929	-0.914	-0.900	-0.886	-0.872	-0.859	-0.848	-0.835	-0.824	-0.814	-0.804	-0.795	-0.785	-0.778	-0.769	-0.760	-0.752	-0.746	-0.740	-0.734	-0.726	-0.720	-0.714	-0.708	-0.702	-0.696	-0.691	-0.685	-0.680	-0.674	-0.668	-0.661	-0.654	-0.649	-0.641	-0.635	-0.629	-0.620	-0.612	-0.604	-0.598	-0.588	-0.579	-0.570	-0.561	-0.551	-0.541	-0.531	-0.521	-0.510	-0.500	-0.489	-0.476	-0.465	-0.454	-0.441	-0.429	-0.416	-0.404	-0.391	-0.379	-0.368	-0.356	-0.344	-0.332	-0.321	-0.309	-0.299	-0.289	-0.278	-0.268	-0.258	-0.250	-0.241	-0.234	-0.225	-0.219	-0.214	-0.210	-0.205	-0.201	-0.200	-0.198	-0.198	-0.198	-0.199	-0.200	-0.204	-0.208	-0.212	-0.219	-0.225	-0.234	-0.242	-0.251	-0.264	-0.275	-0.288	-0.302	-0.318	-0.332	-0.350	-0.368	-0.386	-0.405	-0.426	-0.448	-0.470	-0.491	-0.515	-0.539	-0.564	-0.589	-0.614	-0.640	-0.666	-0.694	-0.720	-0.749	-0.776	-0.804	-0.831	-0.860	-0.888	-0.916	-0.944	-0.972	-1.000	-1.029	-1.055	-1.082	-1.109	-1.136	-1.161	-1.186	-1.211	-1.235	-1.259	-1.281	-1.304	-1.325	-1.345	-1.366	-1.385	-1.402	-1.420	-1.436	-1.451	-1.465	-1.479	-1.491	-1.502	-1.512	-1.521	-1.530	-1.536	-1.542	-1.548	-1.550	-1.552	-1.552	-1.552	-1.551	-1.548	-1.544	-1.540	-1.534	-1.526	-1.519	-1.509	-1.499	-1.489	-1.476	-1.464	-1.449	-1.435	-1.419	-1.402	-1.385	-1.368	-1.349	-1.329	-1.310	-1.290	-1.268	-1.248	-1.226	-1.204	-1.181	-1.160	-1.138	-1.115	-1.091	-1.070	-1.046	-1.024	-1.002	-0.981	-0.959	-0.939	-0.918	-0.898	-0.878	-0.858	-0.840	-0.822	-0.805	-0.788	-0.771	-0.758	-0.742	-0.728	-0.715	-0.704	-0.692	-0.682	-0.672	-0.664	-0.656	-0.649	-0.642	-0.638	-0.632	-0.629	-0.626	-0.624	-0.621	-0.620	-0.620	-0.620	-0.621	-0.622	-0.624	-0.628	-0.630	-0.634	-0.636	-0.640	-0.645	-0.649	-0.654	-0.659	-0.664	-0.670	-0.675	-0.681	-0.686	-0.691	-0.698	-0.704	-0.709	-0.715	-0.719	-0.725	-0.731	-0.736	-0.741	-0.748	-0.752	-0.758	-0.764	-0.769	-0.775	-0.780	-0.786	-0.791	-0.798	-0.804	-0.809	-0.815	-0.821	-0.828	-0.836	-0.842	-0.850	-0.859	-0.866	-0.875	-0.884	-0.892	-0.902	-0.914	-0.924	-0.935	-0.946	-0.959	-0.970	-0.984	-0.998	-1.011	-1.026	-1.040	-1.055	-1.071	-1.086	-1.104	-1.121	-1.138	-1.155	-1.172	-1.191	-1.209	-1.226	-1.245	-1.264	-1.281	-1.300	-1.319	-1.336	-1.354	-1.371	-1.388	-1.405	-1.421	-1.438	-1.452	-1.468	-1.480	-1.494	-1.505	-1.516	-1.528	-1.536	-1.545	-1.552	-1.558	-1.562	-1.566	-1.569	-1.570	-1.570	-1.569	-1.565	-1.562	-1.556	-1.549	-1.541	-1.532	-1.521	-1.508	-1.495	-1.479	-1.464	-1.446	-1.426	-1.406	-1.384	-1.362	-1.338	-1.312	-1.286	-1.259	-1.230	-1.201	-1.171	-1.140	-1.108	-1.074	-1.041	-1.006	-0.971	-0.936	-0.899	-0.862	-0.825	-0.788	-0.750	-0.711	-0.674	-0.635	-0.595	-0.556	-0.518	-0.479	-0.441	-0.402	-0.364	-0.328	-0.290	-0.252	-0.218	-0.181	-0.148	-0.112	-0.079	-0.048	-0.016	0.014	0.044	0.072	0.100	0.125	0.150	0.174	0.196	0.218	0.235	0.254	0.270	0.285	0.299	0.310	0.320	0.329	0.335	0.340	0.342	0.345	0.345	0.344	0.341	0.335	0.329	0.321	0.311	0.301	0.288	0.274	0.259	0.241	0.224	0.204	0.182	0.161	0.138	0.115	100.000	5.000	2.000	1.000	3.000	0.000	0.000	0.000	0.000	0.000	0.000	0.000	0.000	0.000	0.000	0.000	0.000	0.000	-0.898	-0.891	-0.885	-0.879	-0.871	-0.864	-0.858	-0.850	-0.841	-0.834	-0.825	-0.816	-0.808	-0.799	-0.790	-0.781	-0.771	-0.762	-0.754	-0.744	-0.734	-0.724	-0.715	-0.706	-0.696	-0.686	-0.678	-0.668	-0.659	-0.649	-0.639	-0.630	-0.620	-0.611	-0.601	-0.592	-0.582	-0.574	-0.564	-0.554	-0.544	-0.535	-0.525	-0.516	-0.507	-0.499	-0.489	-0.479	-0.470	-0.461	-0.451	-0.442	-0.434	-0.425	-0.415	-0.406	-0.399	-0.390	-0.380	-0.372	-0.365	-0.356	-0.349	-0.342	-0.335	-0.329	-0.322	-0.316	-0.312	-0.308	-0.302	-0.299	-0.296	-0.292	-0.290	-0.289	-0.286	-0.286	-0.286	-0.285	-0.288	-0.288	-0.290	-0.292	-0.295	-0.300	-0.302	-0.308	-0.312	-0.319	-0.324	-0.330	-0.336	-0.342	-0.350	-0.359	-0.366	-0.372	-0.380	-0.389	-0.396	-0.404	-0.411	-0.419	-0.426	-0.432	-0.439	-0.445	-0.451	-0.456	-0.461	-0.466	-0.469	-0.471	-0.474	-0.476	-0.476	-0.478	-0.476	-0.475	-0.472	-0.470	-0.466	-0.461	-0.456	-0.450	-0.444	-0.435	-0.428	-0.419	-0.409	-0.398	-0.388	-0.375	-0.364	-0.351	-0.339	-0.324	-0.310	-0.296	-0.281	-0.268	-0.252	-0.238	-0.224	-0.208	-0.195	-0.179	-0.165	-0.150	-0.136	-0.124	-0.110	-0.098	-0.086	-0.074	-0.062	-0.052	-0.042	-0.032	-0.025	-0.015	-0.009	-0.002	0.004	0.009	0.012	0.016	0.018	0.020	0.021	0.020	0.020	0.018	0.015	0.012	0.008	0.002	-0.002	-0.010	-0.016	-0.025	-0.035	-0.044	-0.055	-0.066	-0.079	-0.091	-0.105	-0.119	-0.134	-0.149	-0.165	-0.181	-0.199	-0.216	-0.235	-0.252	-0.272	-0.291	-0.311	-0.332	-0.351	-0.372	-0.394	-0.416	-0.438	-0.459	-0.480	-0.502	-0.524	-0.546	-0.568	-0.589	-0.610	-0.631	-0.652	-0.672	-0.692	-0.711	-0.731	-0.750	-0.768	-0.785	-0.801	-0.818	-0.834	-0.848	-0.860	-0.872	-0.885	-0.894	-0.905	-0.912	-0.920	-0.926	-0.931	-0.935	-0.939	-0.940	-0.941	-0.941	-0.940	-0.936	-0.934	-0.929	-0.922	-0.916	-0.909	-0.900	-0.891	-0.881	-0.871	-0.860	-0.849	-0.836	-0.824	-0.810	-0.798	-0.784	-0.771	-0.756	-0.742	-0.730	-0.718	-0.705	-0.692	-0.681	-0.670	-0.660	-0.650	-0.641	-0.634	-0.628	-0.621	-0.616	-0.612	-0.611	-0.610	-0.611	-0.612	-0.618	-0.621	-0.628	-0.635	-0.645	-0.656	-0.669	-0.684	-0.699	-0.716	-0.734	-0.754	-0.776	-0.800	-0.824	-0.850	-0.876	-0.905	-0.935	-0.964	-0.996	-1.029	-1.061	-1.095	-1.130	-1.165	-1.201	-1.235	-1.271	-1.309	-1.345	-1.382	-1.419	-1.455	-1.491	-1.526	-1.561	-1.596	-1.630	-1.662	-1.696	-1.728	-1.758	-1.788	-1.815	-1.841	-1.868	-1.892	-1.915	-1.936	-1.958	-1.975	-1.992	-2.007	-2.021	-2.034	-2.045	-2.054	-2.061	-2.068	-2.072	-2.074	-2.074	-2.074	-2.071	-2.068	-2.062	-2.055	-2.046	-2.036	-2.025	-2.013	-1.999	-1.982	-1.966	-1.950	-1.930	-1.911	-1.891	-1.870	-1.848	-1.825	-1.801	-1.776	-1.751	-1.725	-1.699	-1.672	-1.646	-1.620	-1.592	-1.564	-1.538	-1.509	-1.482	-1.454	-1.426	-1.399	-1.371	-1.344	-1.316	-1.290	-1.262	-1.236	-1.210	-1.186	-1.160	-1.136	-1.111	-1.089	-1.065	-1.042	-1.021	-1.000	-0.980	-0.960	-0.940	-0.921	-0.904	-0.886	-0.870	-0.854	-0.839	-0.825	-0.810	-0.796	-0.785	-0.772	-0.761	-0.751	-0.741	-0.731	-0.722	-0.715	-0.708	-0.701	-0.695	-0.689	-0.684	-0.679	-0.675	-0.671	-0.668	-0.664	-0.661	-0.659	-0.656	-0.654	-0.652	-0.651	-0.649	-0.649	-0.646	-0.646	-0.644	-0.642	-0.641	-0.640	-0.638	-0.636	-0.634	-0.631	-0.629	-0.626	-0.624	-0.620	-0.616	-0.612	-0.609	-0.605	-0.600	-0.595	-0.590	-0.584	-0.579	-0.572	-0.566	-0.559	-0.554	-0.546	-0.539	-0.532	-0.525	-0.518	-0.510	-0.502	-0.496	-0.489	-0.481	-0.475	-0.468	-0.462	-0.456	-0.450	-0.445	-0.440	-0.435	-0.431	-0.428	-0.424	-0.422	-0.420	-0.419	-0.418	-0.419	-0.420	-0.420	-0.422	-0.426	-0.429	-0.434	-0.440	-0.446	-0.452	-0.459	-0.468	-0.476	-0.486	-0.498	-0.507	-0.519	-0.530	-0.544	-0.556	-0.570	-0.584	-0.599	-0.614	-0.629	-0.645	-0.660	-0.678	-0.694	-0.710	-0.728	-0.742	-0.761	-0.778	-0.794	-0.811	-0.826	-0.842	-0.859	-0.875	-0.891	-0.905	-0.921	-0.935	-0.949	-0.962	-0.975	-0.989	-1.000	-1.011	-1.021	-1.031	-1.041	-1.050	-1.056	-1.065	-1.070	-1.076	-1.081	-1.084	-1.088	-1.089	-1.091	-1.091	-1.090	-1.089	-1.086	-1.081	-1.078	-1.072	-1.064	-1.056	-1.048	-1.039	-1.028	-1.014	-1.002	-0.988	-0.972	-0.955	-0.939	-0.920	-0.900	-0.880	-0.858	-0.835	-0.811	-0.788	-0.761	-0.735	-0.708	-0.680	-0.650	-0.621	-0.590	-0.559	-0.528	-0.496	-0.464	-0.430	-0.398	-0.364	-0.329	-0.295	-0.261	-0.226	-0.192	-0.158	-0.124	-0.090	-0.056	-0.024	0.009	0.041	0.072	0.104	0.132	0.162	0.191	0.219	0.245	0.271	0.295	0.319	0.341	0.361	0.381	0.400	0.418	0.434	0.448	0.461	0.472	0.484	0.491	0.500	0.506	0.511	0.515	0.516	0.516	0.518	0.515	0.511	0.509	0.502	0.496	0.489	0.480	0.471	0.461	0.450	0.438	0.426	0.412	0.398	0.382	0.369	0.352	0.335	0.320	0.302	0.284	0.268	0.249	0.231	0.212	0.194	0.176	0.158	0.139	0.121	0.104	0.085	0.068	0.050	0.031	0.015	-0.001	-0.018	-0.035	-0.050	-0.066	-0.081	-0.096	-0.110	-0.125	-0.139	-0.152	-0.166	-0.179	-0.191	-0.202	-0.215	-0.225	-0.236	-0.246	-0.255	-0.266	-0.275	-0.284	-0.292	-0.301	-0.308	-0.316	-0.322	-0.330	-0.336	-0.342	-0.349	-0.352	-0.359	-0.362	-0.369	-0.372	-0.376	-0.380	-0.384	-0.386	-0.389	-0.391	-0.394	-0.396	-0.398	-0.399	-0.400	-0.400	-0.401	-0.401	-0.401	-0.401	-0.400	-0.400	-0.398	-0.398	-0.395	-0.392	-0.390	-0.388	-0.384	-0.381	-0.376	-0.372	-0.368	-0.362	-0.358	-0.352	-0.346	-0.338	-0.331	-0.322	-0.315	-0.306	-0.296	-0.286	-0.276	-0.265	-0.254	-0.241	-0.229	-0.215	-0.201	-0.186	-0.172	-0.156	-0.140	-0.122	-0.106	-0.088	-0.069	-0.049	-0.029	-0.009	0.011	0.032	0.054	0.078	0.099	0.122	0.145	0.168	0.191	0.215	0.239	0.262	0.286	0.309	0.334	0.356	0.380	0.402	0.425	0.446	0.469	0.489	0.509	0.528	0.548	0.565	0.581	0.598	0.614	0.628	0.639	0.651	0.662	0.671	0.679	0.685	0.690	0.695	0.698	0.698	0.698	0.696	0.691	0.686	0.681	0.672	0.664	0.652	0.639	0.626	0.611	0.595	0.576	0.556	0.538	0.515	0.492	0.469	0.444	0.418	0.390	0.362	0.334	0.305	0.274	0.244	0.212	0.181	0.149	0.116	0.084	0.050	0.018	-0.016	-0.049	-0.082	-0.115	-0.148	-0.180	-0.212	-0.245	-0.275	-0.308	-0.338	-0.368	-0.396	-0.424	-0.452	-0.481	-0.507	-0.532	-0.559	-0.584	-0.606	-0.630	-0.652	-0.674	-0.695	-0.714	-0.735	-0.752	-0.772	-0.789	-0.805	-0.821	-0.838	-0.852	-0.868	-0.881	-0.894	-0.908	-0.920	-0.932	-0.944	-0.955	-0.966	-0.978	-0.988	-0.999	-1.008	-1.019	-1.028	-1.038	-1.048	-1.056	-1.066	-1.076	-1.084	-1.094	-1.102	-1.111	-1.121	-1.130	-1.139	-1.146	-1.155	-1.164	-1.171	-1.180	-1.188	-1.196	-1.204	-1.211	-1.219	-1.228	-1.234	-1.241	-1.246	-1.254	-1.259	-1.265	-1.270	-1.274	-1.280	-1.284	-1.288	-1.291	-1.295	-1.298	-1.300	-1.301	-1.304	-1.305	-1.305	-1.306	-1.305	-1.305	-1.305	-1.304	-1.302	-1.300	-1.299	-1.295	-1.292	-1.289	-1.285	-1.280	-1.276	-1.271	-1.265	-1.260	-1.252	-1.248	-1.240	-1.232	-1.224	-1.216	-1.206	-1.198	-1.188	-1.178	-1.168	-1.156	-1.144	-1.132	-1.120	-1.108	-1.094	-1.080	-1.065	-1.050	-1.034	-1.018	-1.000	-0.982	-0.965	-0.946	-0.928	-0.908	-0.889	-0.868	-0.846	-0.825	-0.802	-0.780	-0.756	-0.732	-0.709	-0.685	-0.659	-0.635	-0.610	-0.584	-0.559	-0.532	-0.507	-0.482	-0.456	-0.432	-0.408	-0.384	-0.359	-0.336	-0.314	-0.290	-0.269	-0.249	-0.229	-0.210	-0.192	-0.175	-0.160	-0.145	-0.132	-0.121	-0.110	-0.101	-0.095	-0.089	-0.086	-0.084	-0.082	-0.084	-0.086	-0.091	-0.098	-0.105	-0.114	-0.126	-0.140	-0.155	-0.171	-0.190	-0.210	-0.232	-0.255	-0.280	-0.305	-0.332	-0.361	-0.391	-0.421	-0.452	-0.485	-0.520	-0.552	-0.589	-0.622	-0.659	-0.695	-0.731	-0.766	-0.804	-0.839	-0.876	-0.911	-0.946	-0.980	-1.015	-1.049	-1.080	-1.112	-1.144	-1.174	-1.201	-1.229	-1.256	-1.281	-1.305	-1.326	-1.348	-1.366	-1.384	-1.401	-1.415	-1.428	-1.440	-1.451	-1.459	-1.466	-1.471	-1.476	-1.478	-1.479	-1.479	-1.476	-1.474	-1.470	-1.464	-1.456	-1.450	-1.439	-1.430	-1.420	-1.408	-1.395	-1.381	-1.369	-1.354	-1.339	-1.324	-1.308	-1.292	-1.276	-1.260	-1.244	-1.228	-1.211	-1.196	-1.180	-1.164	-1.149	-1.134	-1.120	-1.106	-1.092	-1.079	-1.066	-1.055	-1.044	-1.032	-1.022	-1.012	-1.004	-0.998	-0.990	-0.984	-0.978	-0.972	-0.968	-0.964	-0.961	-0.959	-0.958	-0.956	-0.955	-0.955	-0.956	-0.958	-0.959	-0.960	-0.962	-0.966	-0.969	-0.971	-0.976	-0.980	-0.982	-0.988	-0.991	-0.996	-1.000	-1.006	-1.010	-1.015	-1.020	-1.024	-1.029	-1.034	-1.039	-1.042	-1.046	-1.050	-1.054	-1.058	-1.061	-1.064	-1.068	-1.071	-1.072	-1.076	-1.078	-1.080	-1.081	-1.082	-1.084	-1.084	-1.086	-1.086	-1.086	-1.086	-1.086	-1.086	-1.086	-1.086	-1.086	-1.086	-1.085	-1.085	-1.084	-1.082	-1.082	-1.081	-1.080	-1.079	-1.079	-1.078	-1.078	-1.076	-1.075	-1.075	-1.074	-1.075	-1.075	-1.075	-1.076	-1.076	-1.078	-1.080	-1.081	-1.084	-1.086	-1.090	-1.092	-1.096	-1.100	-1.105	-1.110	-1.116	-1.122	-1.130	-1.138	-1.146	-1.155	-1.164	-1.174	-1.185	-1.198	-1.209	-1.222	-1.236	-1.251	-1.266	-1.282	-1.300	-1.316	-1.336	-1.354	-1.374	-1.395	-1.415	-1.438	-1.459	-1.482	-1.508	-1.531	-1.555	-1.580	-1.605	-1.632	-1.659	-1.685	-1.712	-1.739	-1.765	-1.792	-1.820	-1.846	-1.874	-1.900	-1.928	-1.954	-1.979	-2.006	-2.030	-2.055	-2.079	-2.104	-2.125	-2.149	-2.170	-2.190	-2.209	-2.228	-2.245	-2.262	-2.279	-2.292	-2.306	-2.319	-2.330	-2.340	-2.349	-2.356	-2.364	-2.369	-2.372	-2.376	-2.378	-2.378	-2.378	-2.376	-2.372	-2.368	-2.364	-2.356	-2.350	-2.341	-2.331	-2.321	-2.310	-2.298	-2.284	-2.270	-2.256	-2.241	-2.224	-2.208	-2.190	-2.171	-2.152	-2.134	-2.115	-2.094	-2.074	-2.054	-2.031	-2.011	-1.989	-1.968	-1.946	-1.925	-1.902	-1.881	-1.860	-1.839	-1.818	-1.798	-1.775	-1.755	-1.735	-1.716	-1.696	-1.679	-1.660	-1.641	-1.625	-1.608	-1.591	-1.575	-1.560	-1.545	-1.531	-1.519	-1.505	-1.494	-1.484	-1.472	-1.462	-1.454	-1.446	-1.439	-1.431	-1.425	-1.419	-1.415	-1.411	-1.408	-1.404	-1.401	-1.400	-1.399	-1.399	-1.399	-1.398	-1.399	-1.400	-1.401	-1.402	-1.405	-1.408	-1.409	-1.411	-1.415	-1.418	-1.421	-1.424	-1.426	-1.429	-1.431	-1.434	-1.436	-1.438	-1.439	-1.440	-1.442	-1.442	-1.444	-1.444	-1.444	-1.442	-1.442	-1.441	-1.441	-1.438	-1.438	-1.434	-1.431	-1.429	-1.425	-1.421	-1.418	-1.412	-1.409	-1.404	-1.399	-1.394	-1.389	-1.384	-1.379	-1.374	-1.368	-1.362	-1.359	-1.354	-1.349	-1.345	-1.340	-1.336	-1.332	-1.329	-1.326	-1.324	-1.321	-1.319	-1.318	-1.316	-1.315	-1.315	-1.315	-1.315	-1.318	-1.319	-1.321	-1.322	-1.325	-1.329	-1.332	-1.335	-1.340	-1.345	-1.349	-1.354	-1.361	-1.366	-1.372	-1.378	-1.384	-1.390	-1.398	-1.402	-1.409	-1.415	-1.420	-1.428	-1.432	-1.439	-1.445	-1.450	-1.455	-1.461	-1.465	-1.469	-1.474	-1.478	-1.480	-1.484	-1.485	-1.489	-1.490	-1.490	-1.491	-1.491	-1.492	-1.491	-1.491	-1.489	-1.488	-1.485	-1.482	-1.479	-1.476	-1.472	-1.468	-1.464	-1.460	-1.455	-1.449	-1.444	-1.439	-1.432	-1.426	-1.421	-1.415	-1.408	-1.401	-1.395	-1.389	-1.381	-1.374	-1.369	-1.360	-1.355	-1.348	-1.341	-1.335	-1.330	-1.325	-1.319	-1.312	-1.308	-1.304	-1.300	-1.295	-1.291	-1.288	-1.285	-1.281	-1.279	-1.278	-1.276	-1.275	-1.274	-1.274	-1.275	-1.274	-1.275	-1.278	-1.280	-1.282	-1.285	-1.288	-1.291	-1.295	-1.299	-1.305	-1.309	-1.315	-1.320	-1.326	-1.332	-1.340	-1.346	-1.354	-1.362	-1.371	-1.379	-1.388	-1.396	-1.405	-1.414	-1.424	-1.432	-1.442	-1.450	-1.461	-1.470	-1.479	-1.489	-1.498	-1.505	-1.514	-1.522	-1.531	-1.539	-1.546	-1.554	-1.561	-1.568	-1.575	-1.581	-1.586	-1.592	-1.596	-1.601	-1.605	-1.608	-1.610	-1.612	-1.614	-1.615	-1.615	-1.614	-1.614	-1.611	-1.610	-1.606	-1.604	-1.599	-1.595	-1.589	-1.584	-1.576	-1.569	-1.561	-1.552	-1.542	-1.532	-1.522	-1.512	-1.500	-1.488	-1.475	-1.461	-1.446	-1.431	-1.416	-1.400	-1.384	-1.366	-1.350	-1.331	-1.314	-1.292	-1.274	-1.255	-1.234	-1.212	-1.192	-1.170	-1.149	-1.126	-1.104	-1.081	-1.059	-1.035	-1.011	-0.989	-0.966	-0.942	-0.918	-0.895	-0.871	-0.849	-0.825	-0.802	-0.780	-0.758	-0.736	-0.715	-0.694	-0.672	-0.652	-0.632	-0.615	-0.596	-0.579	-0.562	-0.548	-0.531	-0.518	-0.504	-0.491	-0.481	-0.470	-0.461	-0.452	-0.445	-0.439	-0.434	-0.430	-0.426	-0.425	-0.422	-0.421	-0.424	-0.425	-0.428	-0.430	-0.434	-0.439	-0.444	-0.450	-0.458	-0.464	-0.471	-0.480	-0.489	-0.496	-0.506	-0.515	-0.525	-0.535	-0.544	-0.552	-0.561	-0.570	-0.579	-0.586	-0.594	-0.601	-0.608	-0.614	-0.619	-0.622	-0.628	-0.630	-0.632	-0.634	-0.635	-0.635	-0.634	-0.631	-0.629	-0.625	-0.621	-0.618	-0.611	-0.605	-0.598	-0.589	-0.581	-0.572	-0.562	-0.554	-0.542	-0.532	-0.521	-0.510	-0.498	-0.488	-0.476	-0.465	-0.454	-0.442	-0.432	-0.421	-0.411	-0.402	-0.394	-0.385	-0.378	-0.370	-0.364	-0.358	-0.354	-0.349	-0.345	-0.342	-0.340	-0.340	-0.340	-0.340	-0.342	-0.344	-0.348	-0.352	-0.356	-0.361	-0.368	-0.376	-0.382	-0.391	-0.401	-0.409	-0.420	-0.430	-0.441	-0.451	-0.464	-0.475	-0.486	-0.499	-0.510	-0.522	-0.535	-0.546	-0.559	-0.571	-0.582	-0.594	-0.602	-0.614	-0.624	-0.634	-0.642	-0.651	-0.659	-0.666	-0.674	-0.679	-0.685	-0.688	-0.692	-0.695	-0.698	-0.699	-0.699	-0.699	-0.698	-0.695	-0.691	-0.688	-0.682	-0.678	-0.670	-0.661	-0.652	-0.642	-0.632	-0.620	-0.608	-0.594	-0.580	-0.564	-0.548	-0.530	-0.511	-0.492	-0.474	-0.452	-0.432	-0.410	-0.388	-0.364	-0.341	-0.316	-0.291	-0.266	-0.241	-0.214	-0.188	-0.161	-0.134	-0.108	-0.080	-0.052	-0.026	0.000	0.028	0.054	0.081	0.106	0.132	0.156	0.180	0.204	0.226	0.249	0.270	0.290	0.310	0.328	0.345	0.361	0.376	0.389	0.401	0.412	0.422	0.431	0.439	0.444	0.450	0.452	0.454	0.454	0.452	0.450	0.446	0.441	0.435	0.426	0.418	0.406	0.396	0.382	0.368	0.352	0.336	0.320	0.301	0.284	0.264	0.242	0.222	0.201	0.179	0.156	0.134	0.110	0.088	0.064	0.040	0.018	-0.006	-0.029	-0.052	-0.074	-0.096	-0.118	-0.139	-0.158	-0.178	-0.196	-0.214	-0.231	-0.248	-0.261	-0.276	-0.289	-0.301	-0.312	-0.321	-0.330	-0.338	-0.342	-0.349	-0.351	-0.355	-0.356	-0.358	-0.356	-0.354	-0.351	-0.348	-0.341	-0.336	-0.329	-0.322	-0.312	-0.304	-0.294	-0.284	-0.272	-0.261	-0.249	-0.235	-0.224	-0.210	-0.196	-0.184	-0.170	-0.156	-0.144	-0.131	-0.119	-0.106	-0.095	-0.084	-0.072	-0.062	-0.052	-0.044	-0.035	-0.028	-0.021	-0.016	-0.011	-0.008	-0.004	-0.001	-0.001	0.000	-0.001	-0.002	-0.006	-0.010	-0.015	-0.021	-0.028	-0.035	-0.044	-0.054	-0.064	-0.075	-0.086	-0.099	-0.112	-0.125	-0.140	-0.155	-0.170	-0.186	-0.202	-0.218	-0.235	-0.252	-0.269	-0.286	-0.302	-0.319	-0.336	-0.351	-0.368	-0.382	-0.399	-0.412	-0.426	-0.440	-0.452	-0.464	-0.475	-0.486	-0.495	-0.504	-0.511	-0.518	-0.524	-0.528	-0.531	-0.534	-0.535	-0.535	-0.534	-0.531	-0.526	-0.522	-0.516	-0.509	-0.500	-0.491	-0.480	-0.466	-0.452	-0.438	-0.422	-0.405	-0.388	-0.369	-0.346	-0.326	-0.304	-0.280	-0.255	-0.231	-0.205	-0.178	-0.150	-0.122	-0.094	-0.065	-0.035	-0.005	0.026	0.056	0.088	0.120	0.151	0.184	0.215	0.246	0.278	0.310	0.341	0.372	0.402	0.432	0.462	0.491	0.521	0.549	0.576	0.604	0.630	0.655	0.680	0.702	0.726	0.748	0.768	0.788	0.806	0.825	0.840	0.858	0.871	0.884	0.896	0.908	0.918	0.926	0.934	0.941	0.946	0.950	0.954	0.958	0.959	0.959	0.959	0.958	0.956	0.952	0.949	0.945	0.939	0.934	0.926	0.920	0.911	0.902	0.894	0.885	0.875	0.865	0.854	0.844	0.832	0.822	0.810	0.799	0.788	0.776	0.766	0.754	0.742	0.732	0.722	0.711	0.701	0.692	0.682	0.674	0.666	0.658	0.650	0.644	0.638	0.631	0.626	0.621	0.619	0.615	0.612	0.611	0.609	0.609	0.610	0.610	0.612	0.614	0.616	0.620	0.624	0.629	0.634	0.639	0.645	0.650	0.659	0.665	0.672	0.680	0.688	0.695	0.702	0.710	0.719	0.726	0.732	0.740	0.746	0.752	0.759	0.765	0.769	0.772	0.776	0.779	0.780	0.781	0.781	0.780	0.778	0.775	0.770	0.765	0.758	0.750	0.741	0.731	0.720	0.708	0.694	0.679	0.662	0.645	0.628	0.606	0.586	0.564	0.541	0.516	0.491	0.465	0.439	0.411	0.382	0.354	0.324	0.294	0.262	0.231	0.200	0.168	0.135	0.104	0.071	0.039	0.006	-0.025	-0.056	-0.089	-0.120	-0.151	-0.180	-0.210	-0.239	-0.268	-0.296	-0.322	-0.349	-0.374	-0.399	-0.421	-0.445	-0.465	-0.486	-0.505	-0.524	-0.541	-0.558	-0.571	-0.585	-0.598	-0.609	-0.619	-0.628	-0.634	-0.640	-0.646	-0.650	-0.652	-0.654	-0.654	-0.654	-0.651	-0.650	-0.645	-0.640	-0.634	-0.626	-0.619	-0.611	-0.601	-0.591	-0.580	-0.569	-0.556	-0.544	-0.530	-0.516	-0.502	-0.489	-0.474	-0.460	-0.445	-0.430	-0.416	-0.401	-0.386	-0.371	-0.359	-0.344	-0.331	-0.319	-0.306	-0.295	-0.282	-0.271	-0.262	-0.254	-0.246	-0.239	-0.232	-0.228	-0.222	-0.219	-0.216	-0.215	-0.215	-0.215	-0.216	-0.219	-0.222	-0.228	-0.232	-0.239	-0.246	-0.254	-0.264	-0.272	-0.284	-0.295	-0.306	-0.320	-0.332	-0.345	-0.360	-0.374	-0.388	-0.402	-0.416	-0.430	-0.445	-0.459	-0.474	-0.486	-0.500	-0.514	-0.526	-0.539	-0.550	-0.561	-0.571	-0.581	-0.590	-0.599	-0.605	-0.612	-0.619	-0.624	-0.628	-0.632	-0.635	-0.638	-0.639	-0.639	-0.638	-0.638	-0.635	-0.634	-0.631	-0.628	-0.625	-0.620	-0.615	-0.611	-0.605	-0.600	-0.595	-0.590	-0.585	-0.580	-0.575	-0.570	-0.565	-0.561	-0.558	-0.554	-0.550	-0.549	-0.546	-0.545	-0.545	-0.544	-0.546	-0.548	-0.550	-0.552	-0.558	-0.562	-0.568	-0.574	-0.582	-0.591	-0.600	-0.610	-0.621	-0.634	-0.645	-0.659	-0.674	-0.688	-0.704	-0.720	-0.736	-0.754	-0.771	-0.790	-0.809	-0.828	-0.845	-0.865	-0.885	-0.904	-0.924	-0.944	-0.964	-0.982	-1.002	-1.022	-1.041	-1.059	-1.079	-1.096	-1.114	-1.130	-1.145	-1.162	-1.176	-1.190	-1.204	-1.216	-1.228	-1.238	-1.249	-1.256	-1.265	-1.270	-1.278	-1.281	-1.285	-1.289	-1.290	-1.291	-1.291	-1.289	-1.288	-1.282	-1.280	-1.275	-1.268	-1.261	-1.252	-1.244	-1.234	-1.224	-1.212	-1.200	-1.189	-1.175	-1.161	-1.148	-1.132	-1.118	-1.102	-1.086	-1.071	-1.055	-1.039	-1.024	-1.008	-0.990	-0.976	-0.960	-0.944	-0.930	-0.915	-0.901	-0.888	-0.875	-0.861	-0.849	-0.839	-0.828	-0.818	-0.810	-0.801	-0.795	-0.788	-0.782	-0.778	-0.774	-0.771	-0.770	-0.770	-0.770	-0.772	-0.775	-0.778	-0.782	-0.789	-0.795	-0.802	-0.811	-0.821	-0.831	-0.842	-0.855	-0.869	-0.882	-0.898	-0.914	-0.929	-0.946	-0.964	-0.982	-1.001	-1.020	-1.040	-1.059	-1.079	-1.100	-1.119	-1.140	-1.160	-1.180	-1.201	-1.221	-1.241	-1.261	-1.280	-1.299	-1.318	-1.335	-1.352	-1.369	-1.384	-1.400	-1.414	-1.428	-1.440	-1.452	-1.462	-1.472	-1.481	-1.488	-1.494	-1.500	-1.504	-1.506	-1.508	-1.506	-1.506	-1.502	-1.499	-1.494	-1.486	-1.478	-1.469	-1.458	-1.445	-1.432	-1.416	-1.401	-1.384	-1.364	-1.344	-1.324	-1.301	-1.278	-1.254	-1.228	-1.202	-1.175	-1.146	-1.118	-1.088	-1.058	-1.026	-0.995	-0.962	-0.930	-0.896	-0.862	-0.828	-0.794	-0.759	-0.725	-0.690	-0.655	-0.620	-0.585	-0.551	-0.518	-0.484	-0.450	-0.418	-0.384	-0.351	-0.320	-0.289	-0.259	-0.230	-0.200	-0.171	-0.145	-0.119	-0.092	-0.068	-0.044	-0.021	0.000	0.021	0.040	0.058	0.075	0.091	0.106	0.120	0.131	0.144	0.154	0.161	0.170	0.176	0.181	0.185	0.188	0.190	0.190	0.189	0.188	0.185	0.181	0.176	0.170	0.164	0.158	0.149	0.140	0.131	0.121	0.110	0.100	0.088	0.076	0.064	0.051	0.039	0.025	0.012	0.000	-0.012	-0.025	-0.038	-0.050	-0.061	-0.072	-0.084	-0.094	-0.104	-0.112	-0.122	-0.130	-0.138	-0.144	-0.150	-0.154	-0.159	-0.162	-0.164	-0.165	-0.166	-0.166	-0.164	-0.162	-0.160	-0.156	-0.152	-0.148	-0.142	-0.135	-0.129	-0.120	-0.112	-0.105	-0.095	-0.086	-0.078	-0.068	-0.058	-0.048	-0.038	-0.029	-0.020	-0.011	-0.004	0.004	0.011	0.019	0.025	0.030	0.034	0.038	0.039	0.040	0.039	0.038	0.036	0.032	0.026	0.020	0.011	0.002	-0.009	-0.020	-0.035	-0.050	-0.066	-0.084	-0.104	-0.125	-0.148	-0.171	-0.198	-0.222	-0.251	-0.279	-0.309	-0.339	-0.371	-0.402	-0.436	-0.470	-0.505	-0.539	-0.574	-0.610	-0.644	-0.679	-0.715	-0.749	-0.782	-0.816	-0.850	-0.882	-0.915	-0.946	-0.975	-1.002	-1.030	-1.056	-1.080	-1.102	-1.122	-1.141	-1.160	-1.175	-1.188	-1.199	-1.208	-1.214	-1.219	-1.221	-1.221	-1.220	-1.214	-1.208	-1.198	-1.186	-1.172	-1.156	-1.138	-1.118	-1.094	-1.068	-1.041	-1.011	-0.981	-0.949	-0.915	-0.878	-0.840	-0.801	-0.761	-0.720	-0.678	-0.634	-0.590	-0.545	-0.499	-0.452	-0.406	-0.360	-0.315	-0.268	-0.222	-0.176	-0.132	-0.089	-0.045	-0.002	0.039	0.079	0.118	0.155	0.191	0.225	0.258	0.289	0.318	0.344	0.370	0.392	0.414	0.432	0.450	0.464	0.476	0.488	0.495	0.502	0.506	0.507	0.509	0.507	0.502	0.498	0.490	0.481	0.471	0.459	0.445	0.430	0.415	0.398	0.380	0.361	0.341	0.322	0.301	0.280	0.260	0.239	0.218	0.196	0.176	0.156	0.136	0.119	0.100	0.082	0.066	0.051	0.038	0.025	0.014	0.005	-0.004	-0.011	-0.015	-0.019	-0.020	-0.021	-0.020	-0.016	-0.010	-0.004	0.006	0.018	0.029	0.044	0.059	0.076	0.096	0.118	0.140	0.164	0.190	0.216	0.245	0.275	0.305	0.338	0.370	0.404	0.438	0.472	0.509	0.544	0.581	0.619	0.656	0.695	0.732	0.770	0.809	0.846	0.884	0.921	0.959	0.995	1.032	1.068	1.102	1.138	1.171	1.204	1.238	1.269	1.299	1.329	1.358	1.384	1.410	1.436	1.460	1.484	1.508	1.528	1.549	1.566	1.584	1.601	1.618	1.631	1.645	1.658	1.670	1.679	1.689	1.698	1.705	1.711	1.718	1.721	1.725	1.728	1.731	1.732	1.734	1.734	1.735	1.734	1.734	1.732	1.731	1.729	1.729	1.726	1.725	1.722	1.721	1.720	1.718	1.716	1.716	1.715	1.716	1.718	1.719	1.720	1.722	1.728	1.732	1.738	1.744	1.751	1.759	1.768	1.779	1.790	1.802	1.816	1.831	1.848	1.865	1.882	1.901	1.922	1.945	1.966	1.990	2.015	2.040	2.066	2.094	2.122	2.150	2.180	2.210	2.240	2.271	2.304	2.334	2.366	2.399	2.430	2.461	2.494	2.525	2.555	2.586	2.616	2.645	2.674	2.702	2.730	2.756	2.781	2.805	2.829	2.851	2.871	2.892	2.911	2.928	2.944	2.959	2.972	2.984	2.994	3.002	3.010	3.018	3.022	3.026	3.029	3.030	3.030	3.029	3.026	3.022	3.019	3.014	3.006	3.000	2.991	2.982	2.974	2.964	2.952	2.942	2.931	2.920	2.908	2.895	2.882	2.872	2.860	2.848	2.836	2.824	2.814	2.802	2.794	2.782	2.774	2.765	2.758	2.749	2.742	2.736	2.731	2.726	2.722	2.719	2.716	2.715	2.714	2.715	2.716	2.718	2.720	2.724	2.728	2.734	2.740	2.745	2.752	2.760	2.768	2.778	2.788	2.798	2.808	2.819	2.830	2.840	2.854	2.865	2.878	2.890	2.902	2.915	2.929	2.940	2.952	2.966	2.978	2.990	3.001	3.012	3.022	3.034	3.042	3.054	3.062	3.070	3.079	3.085	3.091	3.098	3.101	3.106	3.109	3.112	3.114	3.114	3.114	3.112	3.112	3.110	3.105	3.101	3.098	3.091	3.084	3.076	3.068	3.059	3.049	3.039	3.028	3.016	3.004	2.990	2.978	2.964	2.949	2.935	2.919	2.902	2.888	2.870	2.855	2.838	2.820	2.804	2.786	2.769	2.751	2.735	2.718	2.701	2.684	2.668	2.650	2.635	2.619	2.604	2.588	2.574	2.559	2.544	2.531	2.519	2.505	2.492	2.480	2.469	2.458	2.446	2.436	2.428	2.418	2.409	2.400	2.391	2.385	2.376	2.370	2.364	2.358	2.351	2.346	2.340	2.335	2.330	2.326	2.321	2.316	2.311	2.306	2.302	2.298	2.294	2.289	2.284	2.280	2.275	2.269	2.264	2.259	2.252	2.246	2.240	2.232	2.225	2.218	2.210	2.201	2.192	2.182	2.172	2.162	2.150	2.139	2.128	2.115	2.101	2.088	2.074	2.060	2.045	2.030	2.014	1.998	1.980	1.962	1.945	1.928	1.909	1.890	1.870	1.851	1.831	1.812	1.792	1.771	1.751	1.731	1.710	1.689	1.669	1.648	1.626	1.605	1.585	1.564	1.544	1.524	1.504	1.484	1.465	1.446	1.428	1.409	1.391	1.374	1.355	1.339	1.322	1.308	1.291	1.278	1.262	1.250	1.236	1.224	1.212	1.201	1.191	1.181	1.171	1.164	1.155	1.149	1.141	1.136	1.131	1.126	1.122	1.120	1.118	1.116	1.115	1.115	1.116	1.118	1.119	1.122	1.125	1.129	1.132	1.139	1.144	1.150	1.156	1.162	1.170	1.179	1.186	1.195	1.204	1.212	1.222	1.231	1.240	1.249	1.259	1.268	1.276	1.285	1.294	1.301	1.309	1.315	1.321	1.326	1.331	1.335	1.338	1.339	1.340	1.340	1.339	1.334	1.330	1.324	1.316	1.308	1.296	1.284	1.269	1.252	1.234	1.215	1.192	1.168	1.141	1.114	1.084	1.052	1.018	0.982	0.944	0.904	0.861	0.818	0.771	0.724	0.675	0.624	0.571	0.518	0.461	0.405	0.345	0.286	0.225	0.165	0.101	0.038	-0.025	-0.090	-0.154	-0.219	-0.284	-0.349	-0.414	-0.478	-0.542	-0.605	-0.669	-0.731	-0.791	-0.852	-0.911	-0.969	-1.026	-1.080	-1.134	-1.185	-1.235	-1.282	-1.328	-1.372	-1.414	-1.454	-1.491	-1.526	-1.560	-1.590	-1.619	-1.644	-1.668	-1.690	-1.709	-1.725	-1.740	-1.752	-1.762	-1.770	-1.776	-1.779	-1.781	-1.780	-1.778	-1.774	-1.769	-1.761	-1.751	-1.741	-1.730	-1.716	-1.702	-1.689	-1.671	-1.655	-1.638	-1.620	-1.600	-1.582	-1.562	-1.542	-1.524	-1.504	-1.486	-1.466	-1.448	-1.430	-1.412	-1.395	-1.380	-1.364	-1.349	-1.336	-1.322	-1.310	-1.301	-1.290	-1.282	-1.275	-1.270	-1.265	-1.261	-1.259	-1.258	-1.258	-1.259	-1.261	-1.265	-1.270	-1.275	-1.282	-1.291	-1.300	-1.310	-1.321	-1.334	-1.346	-1.359	-1.372	-1.388	-1.402	-1.418	-1.432	-1.448	-1.464	-1.480	-1.496	-1.512	-1.529	-1.544	-1.560	-1.575	-1.590	-1.602	-1.616	-1.629	-1.641	-1.654	-1.665	-1.674	-1.684	-1.692	-1.699	-1.705	-1.711	-1.716	-1.720	-1.721	-1.722	-1.724	-1.722	-1.721	-1.720	-1.716	-1.710	-1.706	-1.699	-1.691	-1.684	-1.674	-1.665	-1.654	-1.642	-1.630	-1.618	-1.604	-1.590	-1.575	-1.561	-1.546	-1.530	-1.514	-1.498	-1.481	-1.466	-1.450	-1.432	-1.416	-1.400	-1.385	-1.369	-1.354	-1.339	-1.324	-1.310	-1.298	-1.282	-1.271	-1.259	-1.249	-1.238	-1.228	-1.219	-1.210	-1.202	-1.196	-1.190	-1.186	-1.181	-1.179	-1.176	-1.175	-1.175	-1.175	-1.176	-1.179	-1.181	-1.185	-1.189	-1.195	-1.201	-1.208	-1.215	-1.224	-1.231	-1.240	-1.250	-1.259	-1.270	-1.279	-1.290	-1.300	-1.310	-1.321	-1.330	-1.341	-1.351	-1.360	-1.369	-1.378	-1.385	-1.392	-1.399	-1.405	-1.410	-1.415	-1.418	-1.419	-1.421	-1.421	-1.420	-1.418	-1.415	-1.410	-1.404	-1.398	-1.389	-1.379	-1.369	-1.356	-1.342	-1.328	-1.312	-1.294	-1.276	-1.258	-1.236	-1.215	-1.192	-1.169	-1.145	-1.119	-1.094	-1.068	-1.040	-1.012	-0.984	-0.955	-0.926	-0.898	-0.868	-0.838	-0.808	-0.778	-0.749	-0.720	-0.691	-0.661	-0.632	-0.604	-0.578	-0.550	-0.522	-0.499	-0.474	-0.449	-0.425	-0.402	-0.380	-0.360	-0.340	-0.320	-0.302	-0.284	-0.268	-0.251	-0.238	-0.224	-0.211	-0.199	-0.188	-0.178	-0.169	-0.160	-0.152	-0.145	-0.139	-0.134	-0.129	-0.125	-0.121	-0.119	-0.115	-0.115	-0.112	-0.111	-0.111	-0.111	-0.111	-0.111	-0.112	-0.115	-0.115	-0.118	-0.119	-0.120	-0.122	-0.125	-0.128	-0.130	-0.132	-0.134	-0.138	-0.140	-0.144	-0.146	-0.148	-0.150	-0.154	-0.158	-0.159	-0.162	-0.165	-0.169	-0.170	-0.174	-0.176	-0.179	-0.182	-0.184	-0.186	-0.190	-0.192	-0.195	-0.198	-0.200	-0.202	-0.204	-0.206	-0.209	-0.211	-0.212	-0.215	-0.218	-0.219	-0.219	-0.221	-0.222	-0.222	-0.222	-0.225	-0.225	-0.224	-0.224	-0.222	-0.221	-0.221	-0.219	-0.216	-0.215	-0.211	-0.208	-0.204	-0.201	-0.196	-0.191	-0.186	-0.180	-0.175	-0.169	-0.162	-0.156	-0.149	-0.141	-0.131	-0.124	-0.116	-0.108	-0.099	-0.089	-0.081	-0.071	-0.062	-0.052	-0.044	-0.035	-0.026	-0.019	-0.009	-0.001	0.006	0.014	0.020	0.026	0.032	0.039	0.044	0.049	0.052	0.056	0.058	0.060	0.062	0.062	0.062	0.064	0.061	0.060	0.059	0.055	0.051	0.048	0.042	0.038	0.031	0.025	0.019	0.012	0.006	-0.001	-0.009	-0.016	-0.022	-0.030	-0.038	-0.045	-0.051	-0.059	-0.065	-0.070	-0.074	-0.079	-0.082	-0.085	-0.089	-0.090	-0.090	-0.090	-0.089	-0.085	-0.082	-0.078	-0.071	-0.065	-0.058	-0.048	-0.036	-0.026	-0.012	0.001	0.016	0.034	0.051	0.069	0.089	0.110	0.132	0.155	0.179	0.202	0.229	0.254	0.281	0.308	0.336	0.362	0.391	0.420	0.449	0.478	0.506	0.535	0.564	0.592	0.621	0.649	0.676	0.705	0.731	0.756	0.782	0.808	0.830	0.855	0.876	0.898	0.918	0.938	0.956	0.974	0.990	1.005	1.020	1.034	1.046	1.058	1.068	1.076	1.085	1.092	1.099	1.104	1.108	1.111	1.115	1.116	1.118	1.118	1.118	1.116	1.114	1.111	1.109	1.105	1.101	1.096	1.091	1.086	1.081	1.076	1.071	1.065	1.060	1.055	1.050	1.045	1.040	1.035	1.031	1.029	1.025	1.022	1.020	1.019	1.018	1.018	1.018	1.019	1.021	1.024	1.026	1.031	1.036	1.041	1.049	1.056	1.065	1.074	1.085	1.098	1.109	1.122	1.136	1.150	1.166	1.184	1.199	1.218	1.236	1.255	1.274	1.294	1.316	1.335	1.356	1.379	1.401	1.422	1.444	1.466	1.488	1.510	1.530	1.552	1.572	1.592	1.612	1.631	1.650	1.668	1.685	1.700	1.716	1.730	1.744	1.755	1.768	1.778	1.786	1.794	1.800	1.805	1.810	1.812	1.812	1.814	1.811	1.810	1.806	1.802	1.795	1.788	1.780	1.770	1.760	1.749	1.735	1.722	1.709	1.694	1.678	1.662	1.645	1.629	1.610	1.594	1.575	1.559	1.540	1.522	1.505	1.488	1.470	1.455	1.439	1.422	1.408	1.395	1.381	1.370	1.358	1.348	1.339	1.330	1.324	1.319	1.315	1.311	1.310	1.310	1.310	1.312	1.316	1.322	1.329	1.336	1.345	1.356	1.368	1.380	1.394	1.410	1.426	1.444	1.462	1.481	1.501	1.522	1.544	1.566	1.589	1.612	1.635	1.660	1.684	1.708	1.732	1.755	1.780	1.804	1.828	1.850	1.872	1.894	1.915	1.935	1.955	1.974	1.991	2.009	2.025	2.040	2.054	2.066	2.078	2.088	2.096	2.105	2.111	2.115	2.119	2.122	2.122	2.121	2.120	2.116	2.111	2.105	2.099	2.090	2.080	2.069	2.058	2.042	2.027	2.013	1.995	1.978	1.958	1.938	1.916	1.895	1.871	1.848	1.825	1.800	1.774	1.748	1.721	1.694	1.668	1.640	1.612	1.585	1.556	1.529	1.501	1.474	1.446	1.419	1.391	1.365	1.339	1.314	1.289	1.264	1.240	1.216	1.194	1.172	1.152	1.134	1.115	1.098	1.081	1.065	1.052	1.039	1.028	1.016	1.008	1.000	0.994	0.989	0.986	0.984	0.981	0.981	0.984	0.986	0.990	0.995	1.001	1.008	1.016	1.026	1.036	1.048	1.059	1.072	1.085	1.099	1.114	1.128	1.144	1.159	1.174	1.189	1.204	1.219	1.234	1.248	1.261	1.275	1.286	1.298	1.308	1.318	1.326	1.332	1.339	1.342	1.345	1.346	1.345	1.344	1.339	1.334	1.325	1.316	1.305	1.292	1.275	1.259	1.239	1.219	1.195	1.170	1.144	1.115	1.085	1.054	1.019	0.984	0.949	0.910	0.871	0.831	0.790	0.748	0.705	0.662	0.618	0.572	0.529	0.484	0.439	0.394	0.350	0.304	0.261	0.218	0.174	0.131	0.091	0.051	0.012	-0.025	-0.062	-0.096	-0.130	-0.161	-0.191	-0.219	-0.246	-0.271	-0.292	-0.312	-0.332	-0.349	-0.364	-0.376	-0.386	-0.396	-0.401	-0.406	-0.410	-0.410	-0.409	-0.406	-0.402	-0.395	-0.388	-0.379	-0.368	-0.355	-0.342	-0.328	-0.312	-0.295	-0.278	-0.259	-0.240	-0.221	-0.201	-0.181	-0.160	-0.140	-0.118	-0.098	-0.078	-0.056	-0.035	-0.018	0.002	0.020	0.039	0.056	0.071	0.088	0.100	0.114	0.125	0.135	0.145	0.152	0.158	0.162	0.166	0.168	0.168	0.166	0.164	0.159	0.152	0.145	0.136	0.125	0.112	0.099	0.082	0.065	0.046	0.026	0.004	-0.019	-0.042	-0.068	-0.095	-0.122	-0.152	-0.182	-0.214	-0.246	-0.280	-0.314	-0.349	-0.385	-0.421	-0.459	-0.495	-0.532	-0.571	-0.609	-0.649	-0.688	-0.726	-0.765	-0.804	-0.844	-0.882	-0.919	-0.958	-0.995	-1.031	-1.068	-1.104	-1.139	-1.172	-1.208	-1.239	-1.271	-1.302	-1.332	-1.361	-1.389	-1.415	-1.440	-1.464	-1.486	-1.508	-1.528	-1.548	-1.564	-1.580	-1.594	-1.608	-1.618	-1.629	-1.636	-1.645	-1.650	-1.654	-1.658	-1.658	-1.658	-1.656	-1.654	-1.650	-1.645	-1.638	-1.631	-1.622	-1.612	-1.604	-1.591	-1.579	-1.566	-1.552	-1.538	-1.522	-1.506	-1.491	-1.475	-1.458	-1.441	-1.424	-1.406	-1.390	-1.372	-1.356	-1.340	-1.324	-1.309	-1.292	-1.279	-1.264	-1.251	-1.238	-1.226	-1.216	-1.206	-1.196	-1.189	-1.181	-1.174	-1.170	-1.165	-1.161	-1.160	-1.159	-1.160	-1.161	-1.162	-1.165	-1.170	-1.175	-1.181	-1.189	-1.196	-1.205	-1.214	-1.225	-1.235	-1.246	-1.259	-1.271	-1.282	-1.295	-1.309	-1.321	-1.334	-1.348	-1.360	-1.374	-1.386	-1.398	-1.410	-1.421	-1.432	-1.441	-1.451	-1.460	-1.468	-1.476	-1.481	-1.486	-1.491	-1.495	-1.498	-1.499	-1.499	-1.498	-1.495	-1.492	-1.489	-1.482	-1.476	-1.469	-1.460	-1.450	-1.439	-1.428	-1.415	-1.401	-1.386	-1.370	-1.354	-1.338	-1.320	-1.301	-1.281	-1.262	-1.242	-1.222	-1.201	-1.180	-1.159	-1.138	-1.115	-1.094	-1.071	-1.050	-1.029	-1.008	-0.985	-0.965	-0.944	-0.925	-0.904	-0.885	-0.866	-0.848	-0.831	-0.814	-0.798	-0.781	-0.768	-0.754	-0.740	-0.728	-0.716	-0.705	-0.696	-0.688	-0.680	-0.671	-0.665	-0.660	-0.656	-0.651	-0.649	-0.648	-0.645	-0.645	-0.645	-0.645	-0.648	-0.650	-0.652	-0.656	-0.661	-0.665	-0.670	-0.675	-0.682	-0.688	-0.695	-0.701	-0.709	-0.716	-0.724	-0.731	-0.739	-0.745	-0.754	-0.760	-0.766	-0.774	-0.780	-0.785	-0.790	-0.795	-0.799	-0.802	-0.805	-0.808	-0.808	-0.809	-0.809	-0.808	-0.805	-0.801	-0.798	-0.792	-0.785	-0.779	-0.771	-0.761	-0.751	-0.739	-0.726	-0.714	-0.699	-0.684	-0.668	-0.649	-0.631	-0.612	-0.591	-0.571	-0.550	-0.528	-0.504	-0.481	-0.458	-0.432	-0.409	-0.385	-0.359	-0.335	-0.310	-0.285	-0.260	-0.235	-0.211	-0.186	-0.164	-0.140	-0.118	-0.096	-0.075	-0.055	-0.035	-0.018	0.000	0.015	0.030	0.042	0.055	0.066	0.076	0.084	0.090	0.095	0.099	0.100	0.101	0.100	0.098	0.092	0.088	0.081	0.072	0.062	0.051	0.039	0.025	0.010	-0.006	-0.025	-0.042	-0.062	-0.084	-0.105	-0.128	-0.150	-0.174	-0.196	-0.221	-0.246	-0.271	-0.298	-0.324	-0.348	-0.372	-0.399	-0.424	-0.449	-0.472	-0.496	-0.521	-0.542	-0.566	-0.586	-0.608	-0.629	-0.646	-0.665	-0.682	-0.699	-0.714	-0.729	-0.741	-0.754	-0.764	-0.775	-0.782	-0.790	-0.798	-0.802	-0.806	-0.810	-0.814	-0.814	-0.815	-0.814	-0.812	-0.810	-0.808	-0.804	-0.799	-0.794	-0.788	-0.781	-0.775	-0.768	-0.759	-0.751	-0.741	-0.732	-0.724	-0.715	-0.706	-0.695	-0.688	-0.678	-0.668	-0.659	-0.650	-0.640	-0.632	-0.624	-0.615	-0.608	-0.600	-0.592	-0.585	-0.579	-0.572	-0.568	-0.561	-0.556	-0.551	-0.548	-0.542	-0.540	-0.535	-0.532	-0.530	-0.528	-0.526	-0.524	-0.522	-0.521	-0.520	-0.518	-0.516	-0.515	-0.515	-0.512	-0.512	-0.511	-0.511	-0.509	-0.507	-0.506	-0.505	-0.502	-0.501	-0.499	-0.496	-0.492	-0.489	-0.485	-0.481	-0.476	-0.471	-0.466	-0.460	-0.454	-0.446	-0.439	-0.431	-0.421	-0.412	-0.402	-0.391	-0.381	-0.369	-0.358	-0.344	-0.330	-0.318	-0.302	-0.288	-0.272	-0.256	-0.239	-0.221	-0.205	-0.185	-0.166	-0.146	-0.126	-0.106	-0.086	-0.065	-0.044	-0.021	0.001	0.024	0.048	0.071	0.095	0.119	0.142	0.166	0.191	0.216	0.240	0.266	0.290	0.316	0.341	0.366	0.391	0.416	0.440	0.465	0.490	0.514	0.538	0.561	0.585	0.606	0.630	0.651	0.674	0.695	0.715	0.734	0.755	0.772	0.791	0.809	0.825	0.840	0.856	0.871	0.884	0.896	0.909	0.921	0.931	0.941	0.950	0.959	0.966	0.974	0.980	0.985	0.989	0.994	0.998	1.000	1.002	1.004	1.006	1.008	1.008	1.008	1.009	1.009	1.008	1.006	1.006	1.006	1.005	1.005	1.005	1.005	1.005	1.006	1.008	1.009	1.011	1.014	1.018	1.021	1.025	1.031	1.038	1.045	1.051	1.060	1.071	1.081	1.092	1.105	1.119	1.134	1.148	1.164	1.182	1.200	1.220	1.240	1.261	1.284	1.308	1.331	1.355	1.381	1.409	1.435	1.462	1.491	1.521	1.550	1.581	1.611	1.642	1.674	1.705	1.736	1.769	1.801	1.832	1.865	1.896	1.928	1.959	1.990	2.021	2.050	2.081	2.110	2.138	2.166	2.194	2.221	2.245	2.271	2.295	2.318	2.340	2.360	2.380	2.400	2.418	2.434	2.449	2.462	2.475	2.488	2.498	2.505	2.514	2.520	2.525	2.529	2.530	2.532	2.532	2.531	2.528	2.525	2.520	2.512	2.506	2.498	2.489	2.479	2.468	2.455	2.442	2.429	2.414	2.400	2.384	2.369	2.352	2.335	2.319	2.301	2.284	2.268	2.249	2.232	2.215	2.199	2.182	2.166	2.151	2.136	2.122	2.109	2.095	2.084	2.072	2.062	2.052	2.045	2.039	2.031	2.026	2.022	2.019	2.018	2.016	2.015	2.016	2.019	2.021	2.025	2.030	2.036	2.042	2.050	2.058	2.066	2.075	2.085	2.095	2.105	2.116	2.126	2.139	2.149	2.160	2.170	2.181	2.191	2.200	2.210	2.219	2.226	2.234	2.240	2.245	2.250	2.254	2.256	2.258	2.258	2.258	2.255	2.251	2.248	2.241	2.235	2.225	2.216	2.205	2.192	2.179	2.164	2.148	2.130	2.111	2.091	2.071	2.049	2.025	2.002	1.976	1.951	1.925	1.898	1.869	1.840	1.810	1.781	1.751	1.721	1.690	1.660	1.629	1.598	1.568	1.536	1.506	1.475	1.445	1.415	1.386	1.359	1.330	1.304	1.276	1.251	1.228	1.204	1.181	1.160	1.140	1.121	1.102	1.088	1.072	1.059	1.048	1.038	1.028	1.021	1.016	1.012	1.010	1.010	1.011	1.014	1.018	1.024	1.031	1.041	1.052	1.066	1.080	1.096	1.114	1.132	1.154	1.176	1.199	1.224	1.249	1.276	1.304	1.332	1.361	1.392	1.424	1.455	1.488	1.520	1.554	1.585	1.619	1.652	1.685	1.716	1.748	1.779	1.810	1.839	1.868	1.895	1.922	1.948	1.971	1.992	2.014	2.033	2.050	2.066	2.080	2.091	2.101	2.109	2.114	2.118	2.118	2.116	2.111	2.106	2.098	2.086	2.072	2.056	2.039	2.019	1.996	1.972	1.945	1.916	1.885	1.852	1.819	1.781	1.744	1.704	1.664	1.621	1.578	1.532	1.488	1.440	1.392	1.344	1.296	1.246	1.196	1.148	1.099	1.048	0.999	0.950	0.901	0.854	0.805	0.759	0.711	0.668	0.622	0.579	0.538	0.495	0.456	0.418	0.380	0.344	0.310	0.276	0.245	0.215	0.186	0.159	0.135	0.110	0.089	0.066	0.048	0.029	0.012	-0.004	-0.018	-0.031	-0.042	-0.052	-0.061	-0.070	-0.078	-0.082	-0.089	-0.092	-0.096	-0.100	-0.102	-0.104	-0.105	-0.106	-0.106	-0.106	-0.108	-0.106	-0.106	-0.106	-0.105	-0.106	-0.105	-0.104	-0.105	-0.105	-0.105	-0.106	-0.108	-0.109	-0.111	-0.112	-0.116	-0.120	-0.124	-0.129	-0.134	-0.139	-0.146	-0.152	-0.161	-0.170	-0.179	-0.188	-0.200	-0.210	-0.222	-0.235	-0.249	-0.264	-0.279	-0.294	-0.311	-0.328	-0.346	-0.365	-0.384	-0.404	-0.425	-0.446	-0.468	-0.489	-0.512	-0.538	-0.561	-0.586	-0.611	-0.636	-0.662	-0.689	-0.716	-0.744	-0.771	-0.799	-0.826	-0.854	-0.881	-0.911	-0.939	-0.966	-0.995	-1.022	-1.050	-1.078	-1.104	-1.130	-1.156	-1.181	-1.206	-1.230	-1.254	-1.276	-1.298	-1.318	-1.338	-1.356	-1.372	-1.389	-1.404	-1.418	-1.430	-1.440	-1.450	-1.458	-1.464	-1.470	-1.475	-1.478	-1.478	-1.476	-1.475	-1.470	-1.465	-1.460	-1.451	-1.441	-1.432	-1.421	-1.408	-1.394	-1.379	-1.361	-1.345	-1.328	-1.309	-1.290	-1.270	-1.249	-1.229	-1.208	-1.186	-1.164	-1.142	-1.121	-1.100	-1.078	-1.058	-1.036	-1.018	-0.998	-0.979	-0.961	-0.944	-0.928	-0.912	-0.898	-0.885	-0.871	-0.860	-0.851	-0.842	-0.835	-0.829	-0.824	-0.820	-0.816	-0.815	-0.815	-0.818	-0.819	-0.821	-0.826	-0.831	-0.838	-0.845	-0.854	-0.861	-0.872	-0.882	-0.894	-0.905	-0.916	-0.929	-0.941	-0.954	-0.966	-0.980	-0.992	-1.005	-1.018	-1.030	-1.042	-1.055	-1.065	-1.076	-1.086	-1.095	-1.105	-1.112	-1.121	-1.128	-1.132	-1.138	-1.142	-1.145	-1.146	-1.149	-1.149	-1.148	-1.145	-1.144	-1.140	-1.136	-1.130	-1.124	-1.116	-1.109	-1.101	-1.092	-1.081	-1.070	-1.060	-1.049	-1.035	-1.022	-1.010	-0.996	-0.982	-0.968	-0.954	-0.939	-0.924	-0.910	-0.894	-0.880	-0.865	-0.850	-0.836	-0.821	-0.808	-0.794	-0.780	-0.766	-0.754	-0.742	-0.730	-0.719	-0.709	-0.699	-0.689	-0.680	-0.671	-0.664	-0.658	-0.651	-0.645	-0.641	-0.638	-0.634	-0.631	-0.630	-0.630	-0.629	-0.630	-0.631	-0.634	-0.638	-0.641	-0.645	-0.650	-0.658	-0.664	-0.671	-0.680	-0.689	-0.699	-0.709	-0.720	-0.731	-0.742	-0.755	-0.768	-0.781	-0.795	-0.810	-0.822	-0.838	-0.852	-0.868	-0.882	-0.898	-0.912	-0.928	-0.941	-0.956	-0.970	-0.985	-0.999	-1.011	-1.024	-1.035	-1.048	-1.059	-1.069	-1.076	-1.086	-1.092	-1.100	-1.105	-1.110	-1.115	-1.116	-1.119	-1.119	-1.118	-1.116	-1.114	-1.108	-1.102	-1.096	-1.088	-1.079	-1.070	-1.058	-1.045	-1.031	-1.018	-1.001	-0.986	-0.969	-0.950	-0.931	-0.911	-0.890	-0.870	-0.849	-0.826	-0.805	-0.782	-0.759	-0.736	-0.714	-0.690	-0.666	-0.645	-0.622	-0.600	-0.578	-0.558	-0.536	-0.516	-0.496	-0.478	-0.461	-0.444	-0.428	-0.411	-0.399	-0.385	-0.372	-0.361	-0.351	-0.342	-0.335	-0.329	-0.322	-0.319	-0.315	-0.312	-0.310	-0.310	-0.311	-0.314	-0.316	-0.320	-0.325	-0.330	-0.338	-0.344	-0.352	-0.361	-0.370	-0.379	-0.389	-0.400	-0.411	-0.422	-0.435	-0.446	-0.459	-0.472	-0.484	-0.498	-0.510	-0.524	-0.536	-0.549	-0.561	-0.574	-0.586	-0.598	-0.609	-0.621	-0.632	-0.644	-0.654	-0.666	-0.676	-0.686	-0.695	-0.704	-0.714	-0.722	-0.730	-0.738	-0.746	-0.754	-0.761	-0.768	-0.774	-0.780	-0.786	-0.792	-0.799	-0.804	-0.810	-0.815	-0.820	-0.826	-0.831	-0.835	-0.841	-0.845	-0.851	-0.855	-0.861	-0.865	-0.871	-0.875	-0.881	-0.886	-0.892	-0.898	-0.902	-0.909	-0.915	-0.921	-0.929	-0.934	-0.941	-0.948	-0.955	-0.962	-0.970	-0.979	-0.988	-0.995	-1.004	-1.012	-1.022	-1.032	-1.042	-1.054	-1.064	-1.075	-1.088	-1.100	-1.112	-1.125	-1.140	-1.154	-1.169	-1.182	-1.199	-1.214	-1.230	-1.246	-1.265	-1.282	-1.300	-1.319	-1.338	-1.359	-1.378	-1.398	-1.419	-1.439	-1.461	-1.482	-1.504	-1.526	-1.549	-1.571	-1.594	-1.616	-1.639	-1.661	-1.684	-1.706	-1.730	-1.751	-1.772	-1.795	-1.815	-1.838	-1.858	-1.878	-1.898	-1.916	-1.936	-1.954	-1.971	-1.988	-2.004	-2.019	-2.034	-2.046	-2.059	-2.071	-2.082	-2.094	-2.102	-2.110	-2.118	-2.124	-2.130	-2.135	-2.139	-2.141	-2.144	-2.145	-2.145	-2.145	-2.142	-2.141	-2.139	-2.135	-2.130	-2.125	-2.120	-2.114	-2.108	-2.101	-2.094	-2.086	-2.078	-2.069	-2.060	-2.050	-2.040	-2.031	-2.021	-2.011	-2.001	-1.991	-1.981	-1.972	-1.962	-1.954	-1.944	-1.935	-1.926	-1.918	-1.910	-1.902	-1.894	-1.886	-1.880	-1.874	-1.868	-1.861	-1.856	-1.851	-1.848	-1.844	-1.840	-1.838	-1.835	-1.834	-1.832	-1.832	-1.832	-1.832	-1.834	-1.835	-1.838	-1.840	-1.842	-1.846	-1.851	-1.856	-1.861	-1.866	-1.874	-1.880	-1.888	-1.895	-1.904	-1.912	-1.920	-1.931	-1.940	-1.950	-1.960	-1.971	-1.981	-1.992	-2.004	-2.015	-2.026	-2.038	-2.049	-2.060	-2.070	-2.081	-2.091	-2.102	-2.112	-2.122	-2.131	-2.139	-2.148	-2.154	-2.161	-2.168	-2.172	-2.176	-2.181	-2.184	-2.185	-2.185	-2.185	-2.184	-2.181	-2.178	-2.172	-2.166	-2.159	-2.150	-2.140	-2.130	-2.118	-2.104	-2.089	-2.072	-2.056	-2.039	-2.020	-2.000	-1.980	-1.958	-1.935	-1.911	-1.886	-1.862	-1.838	-1.811	-1.786	-1.759	-1.732	-1.706	-1.680	-1.652	-1.628	-1.601	-1.576	-1.551	-1.528	-1.504	-1.480	-1.458	-1.436	-1.416	-1.396	-1.379	-1.362	-1.345	-1.332	-1.318	-1.306	-1.296	-1.288	-1.279	-1.272	-1.268	-1.265	-1.262	-1.261	-1.261	-1.264	-1.268	-1.270	-1.276	-1.282	-1.290	-1.298	-1.308	-1.318	-1.329	-1.340	-1.352	-1.365	-1.379	-1.391	-1.405	-1.419	-1.432	-1.448	-1.460	-1.474	-1.488	-1.499	-1.511	-1.524	-1.535	-1.545	-1.556	-1.564	-1.572	-1.580	-1.586	-1.591	-1.595	-1.599	-1.600	-1.601	-1.601	-1.600	-1.598	-1.594	-1.590	-1.584	-1.578	-1.569	-1.561	-1.551	-1.540	-1.529	-1.515	-1.501	-1.486	-1.472	-1.456	-1.439	-1.421	-1.404	-1.385	-1.365	-1.345	-1.325	-1.305	-1.284	-1.264	-1.241	-1.220	-1.199	-1.176	-1.155	-1.134	-1.111	-1.090	-1.069	-1.048	-1.026	-1.006	-0.986	-0.966	-0.946	-0.928	-0.909	-0.890	-0.872	-0.854	-0.838	-0.820	-0.805	-0.790	-0.775	-0.760	-0.748	-0.735	-0.722	-0.710	-0.699	-0.688	-0.678	-0.669	-0.660	-0.651	-0.644	-0.638	-0.631	-0.626	-0.620	-0.616	-0.612	-0.609	-0.605	-0.602	-0.600	-0.599	-0.596	-0.595	-0.594	-0.594	-0.594	-0.592	-0.592	-0.592	-0.592	-0.594	-0.594	-0.595	-0.595	-0.595	-0.595	-0.595	-0.594	-0.594	-0.592	-0.591	-0.589	-0.588	-0.585	-0.581	-0.578	-0.574	-0.569	-0.564	-0.556	-0.550	-0.541	-0.532	-0.525	-0.514	-0.504	-0.491	-0.479	-0.465	-0.450	-0.435	-0.419	-0.402	-0.384	-0.366	-0.345	-0.325	-0.305	-0.282	-0.260	-0.238	-0.212	-0.189	-0.162	-0.138	-0.112	-0.085	-0.059	-0.032	-0.005	0.022	0.049	0.076	0.104	0.131	0.158	0.184	0.210	0.235	0.260	0.285	0.308	0.331	0.352	0.375	0.394	0.414	0.431	0.448	0.462	0.478	0.490	0.501	0.511	0.519	0.525	0.530	0.532	0.532	0.534	0.530	0.526	0.520	0.512	0.502	0.491	0.478	0.461	0.445	0.425	0.405	0.384	0.359	0.334	0.306	0.279	0.249	0.218	0.185	0.151	0.116	0.080	0.044	0.005	-0.032	-0.072	-0.112	-0.152	-0.194	-0.235	-0.276	-0.318	-0.360	-0.401	-0.444	-0.485	-0.526	-0.566	-0.608	-0.648	-0.686	-0.725	-0.762	-0.799	-0.834	-0.869	-0.902	-0.935	-0.966	-0.996	-1.025	-1.051	-1.079	-1.102	-1.125	-1.148	-1.168	-1.185	-1.202	-1.218	-1.231	-1.244	-1.254	-1.262	-1.270	-1.276	-1.280	-1.282	-1.282	-1.282	-1.281	-1.278	-1.271	-1.265	-1.256	-1.249	-1.238	-1.225	-1.212	-1.198	-1.181	-1.166	-1.149	-1.130	-1.111	-1.091	-1.071	-1.050	-1.029	-1.006	-0.982	-0.959	-0.936	-0.912	-0.889	-0.865	-0.841	-0.818	-0.795	-0.771	-0.749	-0.725	-0.704	-0.682	-0.661	-0.641	-0.621	-0.602	-0.584	-0.568	-0.551	-0.535	-0.522	-0.509	-0.496	-0.485	-0.475	-0.465	-0.459	-0.451	-0.445	-0.441	-0.436	-0.435	-0.434	-0.434	-0.434	-0.435	-0.438	-0.441	-0.445	-0.450	-0.455	-0.461	-0.469	-0.475	-0.484	-0.491	-0.500	-0.509	-0.518	-0.525	-0.534	-0.542	-0.550	-0.559	-0.565	-0.572	-0.579	-0.585	-0.590	-0.595	-0.599	-0.601	-0.602	-0.604	-0.604	-0.602	-0.601	-0.598	-0.594	-0.588	-0.581	-0.574	-0.565	-0.555	-0.544	-0.532	-0.519	-0.505	-0.489	-0.472	-0.455	-0.438	-0.418	-0.398	-0.379	-0.356	-0.335	-0.312	-0.290	-0.266	-0.244	-0.221	-0.198	-0.175	-0.150	-0.129	-0.105	-0.082	-0.061	-0.040	-0.019	0.000	0.019	0.038	0.054	0.070	0.085	0.098	0.111	0.120	0.130	0.138	0.144	0.149	0.151	0.152	0.152	0.150	0.145	0.139	0.131	0.122	0.111	0.098	0.082	0.066	0.048	0.028	0.005	-0.019	-0.042	-0.069	-0.099	-0.128	-0.159	-0.191	-0.224	-0.259	-0.295	-0.331	-0.369	-0.408	-0.446	-0.485	-0.525	-0.566	-0.608	-0.649	-0.690	-0.731	-0.772	-0.814	-0.855	-0.895	-0.935	-0.975	-1.014	-1.051	-1.089	-1.125	-1.160	-1.194	-1.228	-1.260	-1.290	-1.319	-1.348	-1.374	-1.399	-1.421	-1.442	-1.462	-1.481	-1.498	-1.512	-1.525	-1.536	-1.546	-1.554	-1.560	-1.565	-1.568	-1.569	-1.568	-1.565	-1.562	-1.556	-1.549	-1.541	-1.532	-1.522	-1.510	-1.498	-1.484	-1.469	-1.452	-1.436	-1.420	-1.401	-1.384	-1.364	-1.345	-1.328	-1.308	-1.288	-1.269	-1.251	-1.231	-1.212	-1.196	-1.179	-1.161	-1.146	-1.131	-1.118	-1.105	-1.092	-1.082	-1.072	-1.065	-1.058	-1.052	-1.050	-1.046	-1.045	-1.046	-1.049	-1.052	-1.059	-1.066	-1.075	-1.085	-1.098	-1.110	-1.125	-1.141	-1.159	-1.179	-1.199	-1.220	-1.242	-1.268	-1.292	-1.318	-1.344	-1.371	-1.399	-1.428	-1.456	-1.485	-1.515	-1.544	-1.574	-1.602	-1.631	-1.660	-1.688	-1.716	-1.742	-1.768	-1.794	-1.818	-1.841	-1.864	-1.885	-1.904	-1.922	-1.940	-1.955	-1.970	-1.981	-1.994	-2.002	-2.010	-2.016	-2.020	-2.022	-2.024	-2.022	-2.021	-2.019	-2.013	-2.006	-1.998	-1.989	-1.979	-1.966	-1.952	-1.939	-1.922	-1.906	-1.889	-1.871	-1.851	-1.832	-1.812	-1.792	-1.772	-1.751	-1.730	-1.710	-1.688	-1.666	-1.646	-1.626	-1.605	-1.586	-1.568	-1.550	-1.531	-1.515	-1.499	-1.484	-1.470	-1.458	-1.446	-1.435	-1.425	-1.418	-1.411	-1.405	-1.401	-1.399	-1.398	-1.398	-1.399	-1.402	-1.406	-1.414	-1.420	-1.429	-1.439	-1.450	-1.464	-1.479	-1.495	-1.512	-1.530	-1.550	-1.571	-1.594	-1.616	-1.640	-1.665	-1.692	-1.720	-1.749	-1.778	-1.806	-1.838	-1.869	-1.899	-1.931	-1.964	-1.998	-2.029	-2.062	-2.095	-2.129	-2.160	-2.194	-2.225	-2.258	-2.290	-2.320	-2.350	-2.380	-2.408	-2.436	-2.462	-2.489	-2.514	-2.536	-2.559	-2.580	-2.599	-2.616	-2.632	-2.648	-2.661	-2.672	-2.682	-2.692	-2.699	-2.704	-2.708	-2.709	-2.710	-2.708	-2.704	-2.699	-2.692	-2.684	-2.675	-2.662	-2.650	-2.636	-2.620	-2.604	-2.585	-2.566	-2.546	-2.525	-2.504	-2.481	-2.458	-2.434	-2.409	-2.384	-2.359	-2.334	-2.309	-2.284	-2.259	-2.234	-2.210	-2.186	-2.162	-2.139	-2.118	-2.095	-2.076	-2.055	-2.038	-2.020	-2.004	-1.989	-1.976	-1.964	-1.952	-1.945	-1.936	-1.930	-1.926	-1.922	-1.920	-1.921	-1.922	-1.925	-1.930	-1.936	-1.944	-1.952	-1.964	-1.976	-1.989	-2.004	-2.020	-2.036	-2.055	-2.074	-2.094	-2.114	-2.136	-2.159	-2.181	-2.204	-2.229	-2.252	-2.276	-2.301	-2.326	-2.350	-2.374	-2.399	-2.422	-2.446	-2.468	-2.490	-2.511	-2.531	-2.551	-2.569	-2.586	-2.604	-2.619	-2.632	-2.645	-2.656	-2.666	-2.674	-2.680	-2.685	-2.689	-2.691	-2.691	-2.689	-2.686	-2.681	-2.674	-2.666	-2.658	-2.645	-2.631	-2.618	-2.600	-2.582	-2.564	-2.542	-2.520	-2.496	-2.472	-2.445	-2.419	-2.391	-2.360	-2.330	-2.299	-2.268	-2.235	-2.201	-2.168	-2.132	-2.098	-2.062	-2.027	-1.994	-1.959	-1.924	-1.888	-1.854	-1.819	-1.785	-1.752	-1.720	-1.688	-1.656	-1.626	-1.598	-1.569	-1.541	-1.514	-1.489	-1.465	-1.442	-1.421	-1.400	-1.380	-1.362	-1.345	-1.330	-1.316	-1.304	-1.291	-1.281	-1.272	-1.264	-1.258	-1.252	-1.248	-1.245	-1.241	-1.241	-1.240	-1.240	-1.242	-1.244	-1.246	-1.249	-1.254	-1.258	-1.262	-1.268	-1.274	-1.279	-1.284	-1.290	-1.296	-1.302	-1.308	-1.312	-1.319	-1.324	-1.329	-1.334	-1.336	-1.340	-1.342	-1.345	-1.346	-1.348	-1.348	-1.346	-1.346	-1.344	-1.341	-1.338	-1.334	-1.328	-1.322	-1.316	-1.309	-1.300	-1.290	-1.281	-1.271	-1.259	-1.248	-1.235	-1.221	-1.209	-1.194	-1.178	-1.164	-1.148	-1.131	-1.114	-1.098	-1.080	-1.062	-1.044	-1.026	-1.009	-0.990	-0.972	-0.954	-0.936	-0.918	-0.900	-0.882	-0.865	-0.849	-0.831	-0.815	-0.799	-0.784	-0.769	-0.755	-0.740	-0.728	-0.715	-0.702	-0.691	-0.681	-0.671	-0.662	-0.654	-0.646	-0.639	-0.632	-0.626	-0.622	-0.619	-0.616	-0.612	-0.612	-0.610	-0.611	-0.612	-0.612	-0.615	-0.619	-0.621	-0.626	-0.631	-0.638	-0.642	-0.650	-0.658	-0.665	-0.674	-0.681	-0.691	-0.700	-0.710	-0.720	-0.731	-0.740	-0.751	-0.762	-0.772	-0.782	-0.795	-0.806	-0.816	-0.826	-0.836	-0.848	-0.856	-0.866	-0.876	-0.885	-0.894	-0.901	-0.910	-0.916	-0.924	-0.930	-0.935	-0.941	-0.946	-0.949	-0.952	-0.955	-0.958	-0.959	-0.960	-0.961	-0.961	-0.960	-0.960	-0.958	-0.955	-0.951	-0.948	-0.944	-0.940	-0.935	-0.929	-0.924	-0.918	-0.911	-0.905	-0.898	-0.890	-0.882	-0.875	-0.869	-0.861	-0.854	-0.846	-0.840	-0.832	-0.825	-0.819	-0.812	-0.806	-0.800	-0.795	-0.790	-0.785	-0.782	-0.778	-0.775	-0.774	-0.772	-0.771	-0.771	-0.772	-0.772	-0.775	-0.778	-0.782	-0.786	-0.791	-0.796	-0.802	-0.811	-0.819	-0.829	-0.839	-0.849	-0.861	-0.872	-0.885	-0.899	-0.912	-0.929	-0.942	-0.959	-0.976	-0.992	-1.010	-1.028	-1.046	-1.064	-1.084	-1.101	-1.121	-1.140	-1.160	-1.178	-1.198	-1.216	-1.235	-1.252	-1.271	-1.289	-1.305	-1.322	-1.339	-1.355	-1.369	-1.384	-1.396	-1.409	-1.420	-1.431	-1.440	-1.449	-1.456	-1.462	-1.468	-1.471	-1.474	-1.475	-1.475	-1.474	-1.471	-1.469	-1.462	-1.458	-1.449	-1.441	-1.431	-1.420	-1.408	-1.394	-1.380	-1.364	-1.348	-1.329	-1.311	-1.291	-1.270	-1.250	-1.228	-1.205	-1.181	-1.158	-1.134	-1.110	-1.085	-1.060	-1.035	-1.009	-0.984	-0.959	-0.934	-0.909	-0.884	-0.860	-0.836	-0.814	-0.790	-0.768	-0.746	-0.725	-0.706	-0.686	-0.668	-0.651	-0.635	-0.620	-0.606	-0.592	-0.580	-0.570	-0.560	-0.552	-0.545	-0.539	-0.535	-0.531	-0.529	-0.528	-0.528	-0.530	-0.532	-0.536	-0.541	-0.548	-0.554	-0.562	-0.571	-0.581	-0.591	-0.602	-0.616	-0.629	-0.642	-0.658	-0.672	-0.688	-0.704	-0.720	-0.738	-0.754	-0.770	-0.788	-0.805	-0.821	-0.839	-0.856	-0.872	-0.888	-0.905	-0.920	-0.935	-0.950	-0.964	-0.978	-0.990	-1.002	-1.014	-1.025	-1.034	-1.042	-1.051	-1.058	-1.064	-1.070	-1.072	-1.076	-1.079	-1.079	-1.079	-1.079	-1.076	-1.071	-1.068	-1.062	-1.056	-1.048	-1.039	-1.030	-1.019	-1.008	-0.996	-0.982	-0.968	-0.952	-0.936	-0.919	-0.901	-0.884	-0.866	-0.846	-0.826	-0.805	-0.784	-0.762	-0.741	-0.719	-0.696	-0.672	-0.651	-0.626	-0.604	-0.580	-0.556	-0.534	-0.510	-0.486	-0.462	-0.440	-0.418	-0.395	-0.372	-0.351	-0.330	-0.309	-0.289	-0.269	-0.249	-0.230	-0.212	-0.195	-0.178	-0.162	-0.146	-0.131	-0.119	-0.104	-0.092	-0.080	-0.070	-0.060	-0.050	-0.041	-0.035	-0.028	-0.022	-0.018	-0.012	-0.010	-0.008	-0.005	-0.005	-0.004	-0.004	-0.005	-0.006	-0.010	-0.012	-0.016	-0.020	-0.024	-0.029	-0.035	-0.040	-0.048	-0.054	-0.060	-0.066	-0.075	-0.082	-0.089	-0.098	-0.105	-0.114	-0.122	-0.129	-0.138	-0.145	-0.152	-0.161	-0.168	-0.175	-0.182	-0.190	-0.198	-0.204	-0.210	-0.216	-0.222	-0.228	-0.232	-0.238	-0.241	-0.248	-0.251	-0.255	-0.258	-0.261	-0.264	-0.266	-0.269	-0.271	-0.274	-0.276	-0.278	-0.280	-0.281	-0.284	-0.284	-0.285	-0.286	-0.286	-0.288	-0.288	-0.289	-0.290	-0.291	-0.292	-0.292	-0.294	-0.294	-0.295	-0.296	-0.298	-0.299	-0.301	-0.302	-0.304	-0.306	-0.309	-0.310	-0.312	-0.315	-0.316	-0.320	-0.322	-0.325	-0.329	-0.332	-0.335	-0.339	-0.342	-0.346	-0.350	-0.354	-0.359	-0.362	-0.369	-0.372	-0.378	-0.382	-0.388	-0.392	-0.399	-0.404	-0.411	-0.418	-0.422	-0.430	-0.436	-0.444	-0.451	-0.458	-0.465	-0.472	-0.481	-0.489	-0.496	-0.505	-0.514	-0.521	-0.530	-0.539	-0.548	-0.558	-0.566	-0.575	-0.585	-0.594	-0.602	-0.612	-0.620	-0.630	-0.639	-0.648	-0.656	-0.665	-0.674	-0.681	-0.690	-0.696	-0.704	-0.711	-0.718	-0.724	-0.729	-0.735	-0.740	-0.744	-0.749	-0.751	-0.754	-0.756	-0.759	-0.760	-0.760	-0.760	-0.760	-0.760	-0.758	-0.755	-0.752	-0.750	-0.746	-0.741	-0.736	-0.732	-0.728	-0.720	-0.715	-0.709	-0.702	-0.695	-0.689	-0.682	-0.674	-0.668	-0.661	-0.655	-0.648	-0.642	-0.636	-0.630	-0.626	-0.620	-0.616	-0.612	-0.611	-0.608	-0.606	-0.606	-0.606	-0.606	-0.609	-0.610	-0.614	-0.618	-0.622	-0.629	-0.635	-0.642	-0.651	-0.660	-0.670	-0.681	-0.692	-0.705	-0.718	-0.731	-0.745	-0.760	-0.775	-0.789	-0.805	-0.821	-0.838	-0.852	-0.869	-0.885	-0.901	-0.916	-0.931	-0.946	-0.961	-0.976	-0.991	-1.004	-1.016	-1.029	-1.040	-1.052	-1.061	-1.071	-1.078	-1.086	-1.092	-1.098	-1.102	-1.106	-1.109	-1.111	-1.112	-1.111	-1.110	-1.109	-1.106	-1.104	-1.100	-1.096	-1.090	-1.084	-1.078	-1.070	-1.062	-1.055	-1.046	-1.038	-1.029	-1.020	-1.011	-1.002	-0.992	-0.985	-0.976	-0.969	-0.960	-0.952	-0.946	-0.939	-0.932	-0.928	-0.922	-0.919	-0.915	-0.911	-0.909	-0.909	-0.909	-0.909	-0.910	-0.912	-0.916	-0.920	-0.924	-0.931	-0.938	-0.945	-0.954	-0.962	-0.972	-0.982	-0.995	-1.008	-1.020	-1.034	-1.050	-1.064	-1.080	-1.096	-1.112	-1.131	-1.149	-1.168	-1.186	-1.205	-1.224	-1.244	-1.262	-1.284	-1.304	-1.324	-1.344	-1.364	-1.385	-1.405	-1.426	-1.446	-1.465	-1.485	-1.505	-1.524	-1.542	-1.561	-1.580	-1.598	-1.615	-1.632	-1.649	-1.665	-1.680	-1.696	-1.711	-1.725	-1.739	-1.752	-1.765	-1.776	-1.789	-1.799	-1.810	-1.819	-1.828	-1.836	-1.844	-1.850	-1.856	-1.861	-1.866	-1.870	-1.874	-1.876	-1.879	-1.880	-1.882	-1.882	-1.881	-1.881	-1.880	-1.878	-1.876	-1.872	-1.869	-1.866	-1.862	-1.856	-1.852	-1.848	-1.841	-1.836	-1.831	-1.825	-1.818	-1.812	-1.806	-1.800	-1.794	-1.788	-1.781	-1.776	-1.770	-1.764	-1.759	-1.752	-1.749	-1.744	-1.740	-1.735	-1.731	-1.729	-1.726	-1.722	-1.721	-1.721	-1.720	-1.720	-1.720	-1.720	-1.721	-1.722	-1.724	-1.726	-1.730	-1.734	-1.736	-1.741	-1.745	-1.750	-1.755	-1.761	-1.766	-1.772	-1.780	-1.786	-1.792	-1.800	-1.806	-1.814	-1.821	-1.829	-1.835	-1.844	-1.850	-1.858	-1.864	-1.870	-1.878	-1.885	-1.890	-1.896	-1.902	-1.908	-1.912	-1.918	-1.921	-1.928	-1.931	-1.934	-1.938	-1.940	-1.942	-1.945	-1.948	-1.949	-1.950	-1.951	-1.951	-1.951	-1.951	-1.950	-1.950	-1.949	-1.946	-1.945	-1.942	-1.940	-1.936	-1.934	-1.929	-1.926	-1.921	-1.918	-1.912	-1.909	-1.904	-1.899	-1.894	-1.888	-1.881	-1.878	-1.871	-1.865	-1.859	-1.852	-1.846	-1.840	-1.832	-1.826	-1.821	-1.814	-1.808	-1.800	-1.795	-1.788	-1.781	-1.774	-1.769	-1.762	-1.756	-1.750	-1.745	-1.740	-1.734	-1.729	-1.724	-1.720	-1.716	-1.712	-1.708	-1.705	-1.702	-1.700	-1.698	-1.696	-1.694	-1.692	-1.692	-1.694	-1.692	-1.694	-1.695	-1.696	-1.699	-1.701	-1.704	-1.706	-1.710	-1.714	-1.718	-1.721	-1.726	-1.731	-1.735	-1.741	-1.746	-1.752	-1.759	-1.764	-1.770	-1.775	-1.781	-1.786	-1.791	-1.796	-1.801	-1.805	-1.810	-1.812	-1.816	-1.819	-1.821	-1.824	-1.825	-1.825	-1.825	-1.825	-1.822	-1.822	-1.819	-1.816	-1.811	-1.808	-1.801	-1.795	-1.788	-1.780	-1.772	-1.762	-1.752	-1.742	-1.731	-1.720	-1.708	-1.695	-1.681	-1.668	-1.652	-1.639	-1.624	-1.609	-1.592	-1.578	-1.562	-1.546	-1.530	-1.515	-1.499	-1.484	-1.468	-1.452	-1.438	-1.422	-1.408	-1.394	-1.380	-1.366	-1.354	-1.341	-1.329	-1.319	-1.308	-1.298	-1.289	-1.280	-1.274	-1.266	-1.261	-1.256	-1.251	-1.248	-1.246	-1.245	-1.244	-1.244	-1.245	-1.246	-1.249	-1.252	-1.258	-1.262	-1.270	-1.278	-1.285	-1.294	-1.304	-1.314	-1.325	-1.336	-1.350	-1.364	-1.379	-1.392	-1.409	-1.425	-1.441	-1.458	-1.476	-1.495	-1.514	-1.532	-1.552	-1.572	-1.592	-1.612	-1.634	-1.654	-1.675	-1.695	-1.716	-1.736	-1.758	-1.778	-1.798	-1.818	-1.838	-1.856	-1.875	-1.894	-1.911	-1.929	-1.945	-1.962	-1.978	-1.991	-2.005	-2.019	-2.030	-2.042	-2.054	-2.064	-2.071	-2.080	-2.086	-2.094	-2.099	-2.102	-2.108	-2.109	-2.111	-2.111	-2.112	-2.110	-2.109	-2.106	-2.104	-2.100	-2.096	-2.091	-2.086	-2.080	-2.074	-2.068	-2.061	-2.052	-2.046	-2.039	-2.033	-2.025	-2.018	-2.010	-2.004	-1.996	-1.990	-1.985	-1.980	-1.975	-1.970	-1.966	-1.965	-1.962	-1.962	-1.961	-1.962	-1.964	-1.966	-1.971	-1.975	-1.981	-1.989	-1.996	-2.005	-2.016	-2.027	-2.040	-2.054	-2.069	-2.085	-2.102	-2.120	-2.140	-2.160	-2.182	-2.205	-2.229	-2.252	-2.279	-2.304	-2.331	-2.359	-2.386	-2.415	-2.445	-2.475	-2.505	-2.536	-2.566	-2.596	-2.628	-2.659	-2.689	-2.720	-2.750	-2.781	-2.811	-2.840	-2.870	-2.898	-2.926	-2.954	-2.980	-3.005	-3.030	-3.055	-3.076	-3.098	-3.119	-3.139	-3.156	-3.172	-3.189	-3.202	-3.215	-3.228	-3.238	-3.246	-3.254	-3.260	-3.264	-3.266	-3.268	-3.269	-3.266	-3.262	-3.259	-3.252	-3.245	-3.236	-3.228	-3.216	-3.202	-3.189	-3.174	-3.158	-3.140	-3.122	-3.102	-3.082	-3.061	-3.039	-3.016	-2.991	-2.969	-2.944	-2.916	-2.891	-2.864	-2.838	-2.810	-2.782	-2.754	-2.725	-2.698	-2.669	-2.641	-2.612	-2.585	-2.555	-2.528	-2.500	-2.472	-2.445	-2.419	-2.392	-2.366	-2.340	-2.315	-2.291	-2.266	-2.244	-2.221	-2.198	-2.176	-2.156	-2.135	-2.116	-2.098	-2.079	-2.061	-2.044	-2.027	-2.011	-1.998	-1.984	-1.969	-1.956	-1.944	-1.932	-1.922	-1.911	-1.901	-1.891	-1.882	-1.874	-1.866	-1.858	-1.851	-1.845	-1.838	-1.831	-1.826	-1.820	-1.814	-1.809	-1.804	-1.798	-1.792	-1.788	-1.781	-1.776	-1.771	-1.765	-1.760	-1.754	-1.748	-1.740	-1.734	-1.728	-1.720	-1.714	-1.705	-1.698	-1.689	-1.680	-1.672	-1.662	-1.652	-1.644	-1.634	-1.624	-1.614	-1.604	-1.592	-1.582	-1.572	-1.561	-1.550	-1.539	-1.529	-1.518	-1.508	-1.496	-1.486	-1.478	-1.466	-1.458	-1.448	-1.439	-1.431	-1.424	-1.416	-1.410	-1.404	-1.399	-1.394	-1.390	-1.386	-1.384	-1.381	-1.381	-1.380	-1.381	-1.384	-1.385	-1.389	-1.394	-1.399	-1.406	-1.414	-1.422	-1.430	-1.441	-1.452	-1.464	-1.476	-1.490	-1.505	-1.519	-1.535	-1.551	-1.569	-1.586	-1.605	-1.624	-1.642	-1.664	-1.684	-1.705	-1.726	-1.748	-1.769	-1.791	-1.814	-1.836	-1.859	-1.881	-1.904	-1.925	-1.948	-1.969	-1.990	-2.013	-2.034	-2.054	-2.074	-2.095	-2.114	-2.132	-2.151	-2.168	-2.185	-2.201	-2.216	-2.230	-2.244	-2.256	-2.269	-2.279	-2.289	-2.298	-2.305	-2.312	-2.318	-2.322	-2.326	-2.328	-2.329	-2.329	-2.328	-2.325	-2.321	-2.316	-2.309	-2.302	-2.292	-2.284	-2.271	-2.259	-2.245	-2.230	-2.214	-2.195	-2.178	-2.158	-2.136	-2.114	-2.091	-2.066	-2.040	-2.014	-1.986	-1.958	-1.929	-1.899	-1.869	-1.836	-1.804	-1.771	-1.739	-1.704	-1.670	-1.636	-1.600	-1.565	-1.530	-1.495	-1.460	-1.425	-1.389	-1.355	-1.319	-1.285	-1.251	-1.218	-1.184	-1.152	-1.120	-1.088	-1.058	-1.029	-1.000	-0.971	-0.945	-0.919	-0.892	-0.869	-0.846	-0.824	-0.805	-0.785	-0.766	-0.749	-0.734	-0.720	-0.706	-0.694	-0.684	-0.672	-0.664	-0.659	-0.652	-0.646	-0.644	-0.641	-0.639	-0.639	-0.640	-0.641	-0.644	-0.648	-0.652	-0.658	-0.665	-0.671	-0.680	-0.689	-0.696	-0.706	-0.718	-0.729	-0.741	-0.752	-0.766	-0.780	-0.794	-0.808	-0.821	-0.836	-0.851	-0.866	-0.882	-0.899	-0.915	-0.931	-0.948	-0.964	-0.981	-0.999	-1.016	-1.034	-1.050	-1.068	-1.084	-1.102	-1.120	-1.136	-1.155	-1.171	-1.189	-1.205	-1.224	-1.240	-1.256	-1.275	-1.291	-1.308	-1.324	-1.341	-1.358	-1.372	-1.390	-1.405	-1.421	-1.438	-1.452	-1.468	-1.482	-1.495	-1.510	-1.524	-1.538	-1.551	-1.564	-1.576	-1.589	-1.600	-1.610	-1.621	-1.631	-1.640	-1.649	-1.658	-1.666	-1.674	-1.680	-1.686	-1.691	-1.698	-1.701	-1.705	-1.708	-1.710	-1.711	-1.712	-1.711	-1.711	-1.710	-1.708	-1.705	-1.700	-1.696	-1.691	-1.686	-1.679	-1.671	-1.664	-1.654	-1.645	-1.635	-1.624	-1.611	-1.600	-1.586	-1.571	-1.558	-1.541	-1.525	-1.509	-1.492	-1.474	-1.458	-1.438	-1.418	-1.399	-1.378	-1.356	-1.335	-1.312	-1.291	-1.268	-1.244	-1.221	-1.198	-1.171	-1.148	-1.122	-1.096	-1.072	-1.048	-1.021	-0.996	-0.970	-0.945	-0.920	-0.894	-0.870	-0.845	-0.820	-0.796	-0.772	-0.749	-0.726	-0.704	-0.682	-0.661	-0.641	-0.621	-0.602	-0.584	-0.568	-0.551	-0.535	-0.521	-0.507	-0.495	-0.485	-0.475	-0.465	-0.459	-0.451	-0.448	-0.444	-0.440	-0.439	-0.440	-0.441	-0.445	-0.450	-0.455	-0.462	-0.471	-0.481	-0.492	-0.505	-0.519	-0.534	-0.550	-0.569	-0.588	100.000	5.000	2.000	1.000	4.000	0.000	0.000	0.000	0.000	0.000	0.000	0.000	0.000	0.000	0.000	0.000	0.000	0.000	-0.602	-0.590	-0.576	-0.561	-0.544	-0.526	-0.509	-0.489	-0.469	-0.448	-0.425	-0.402	-0.379	-0.354	-0.329	-0.304	-0.279	-0.251	-0.224	-0.198	-0.170	-0.144	-0.115	-0.089	-0.062	-0.035	-0.008	0.018	0.044	0.070	0.095	0.119	0.142	0.166	0.189	0.210	0.230	0.250	0.269	0.285	0.302	0.318	0.331	0.345	0.356	0.368	0.376	0.385	0.391	0.398	0.401	0.404	0.405	0.405	0.404	0.402	0.398	0.392	0.388	0.379	0.370	0.359	0.348	0.334	0.320	0.306	0.290	0.272	0.254	0.235	0.215	0.192	0.171	0.149	0.125	0.100	0.076	0.051	0.025	0.000	-0.026	-0.052	-0.079	-0.106	-0.132	-0.159	-0.185	-0.211	-0.238	-0.264	-0.288	-0.312	-0.335	-0.358	-0.380	-0.401	-0.421	-0.440	-0.458	-0.475	-0.490	-0.505	-0.516	-0.529	-0.539	-0.546	-0.554	-0.559	-0.564	-0.565	-0.566	-0.565	-0.561	-0.558	-0.551	-0.545	-0.535	-0.525	-0.512	-0.500	-0.485	-0.468	-0.451	-0.432	-0.412	-0.391	-0.370	-0.348	-0.324	-0.299	-0.274	-0.249	-0.222	-0.196	-0.170	-0.144	-0.116	-0.090	-0.064	-0.038	-0.012	0.014	0.039	0.061	0.085	0.109	0.130	0.150	0.170	0.188	0.205	0.221	0.235	0.249	0.261	0.271	0.280	0.288	0.292	0.298	0.301	0.302	0.302	0.301	0.298	0.292	0.288	0.279	0.270	0.260	0.249	0.236	0.221	0.208	0.192	0.175	0.156	0.138	0.118	0.098	0.076	0.056	0.034	0.011	-0.011	-0.035	-0.058	-0.081	-0.102	-0.126	-0.150	-0.172	-0.195	-0.215	-0.238	-0.259	-0.279	-0.299	-0.319	-0.336	-0.355	-0.371	-0.386	-0.401	-0.415	-0.429	-0.440	-0.451	-0.460	-0.468	-0.475	-0.480	-0.486	-0.489	-0.489	-0.490	-0.490	-0.486	-0.482	-0.478	-0.471	-0.464	-0.454	-0.442	-0.431	-0.419	-0.404	-0.388	-0.370	-0.352	-0.332	-0.311	-0.289	-0.266	-0.241	-0.216	-0.191	-0.164	-0.136	-0.108	-0.079	-0.050	-0.019	0.011	0.044	0.074	0.105	0.138	0.170	0.200	0.232	0.262	0.294	0.325	0.354	0.384	0.412	0.440	0.468	0.492	0.516	0.541	0.564	0.585	0.605	0.624	0.641	0.656	0.670	0.682	0.692	0.700	0.709	0.714	0.716	0.718	0.718	0.715	0.710	0.705	0.698	0.688	0.675	0.662	0.648	0.630	0.612	0.592	0.571	0.549	0.525	0.499	0.471	0.444	0.414	0.385	0.354	0.322	0.291	0.258	0.224	0.190	0.156	0.122	0.089	0.054	0.021	-0.012	-0.045	-0.078	-0.109	-0.141	-0.170	-0.200	-0.229	-0.256	-0.282	-0.308	-0.331	-0.352	-0.375	-0.392	-0.410	-0.426	-0.441	-0.454	-0.465	-0.474	-0.481	-0.488	-0.492	-0.494	-0.495	-0.494	-0.490	-0.486	-0.479	-0.471	-0.462	-0.450	-0.439	-0.424	-0.409	-0.392	-0.375	-0.356	-0.335	-0.315	-0.292	-0.270	-0.246	-0.222	-0.199	-0.172	-0.148	-0.122	-0.096	-0.071	-0.045	-0.020	0.006	0.031	0.056	0.081	0.105	0.130	0.152	0.175	0.196	0.216	0.238	0.256	0.275	0.291	0.309	0.322	0.338	0.351	0.362	0.375	0.384	0.395	0.401	0.410	0.415	0.421	0.425	0.428	0.430	0.431	0.432	0.432	0.431	0.430	0.429	0.425	0.421	0.419	0.414	0.409	0.404	0.399	0.392	0.386	0.382	0.375	0.369	0.364	0.356	0.351	0.345	0.339	0.332	0.328	0.324	0.319	0.314	0.309	0.305	0.301	0.298	0.295	0.291	0.289	0.288	0.286	0.285	0.285	0.285	0.284	0.285	0.286	0.286	0.288	0.290	0.291	0.294	0.296	0.299	0.302	0.305	0.309	0.311	0.315	0.319	0.322	0.325	0.329	0.332	0.335	0.338	0.340	0.344	0.345	0.346	0.349	0.349	0.350	0.350	0.350	0.350	0.349	0.346	0.344	0.341	0.338	0.334	0.330	0.324	0.319	0.312	0.305	0.296	0.289	0.279	0.269	0.258	0.246	0.234	0.221	0.208	0.194	0.178	0.164	0.146	0.130	0.112	0.094	0.075	0.056	0.036	0.015	-0.004	-0.025	-0.046	-0.069	-0.091	-0.112	-0.136	-0.158	-0.180	-0.202	-0.226	-0.248	-0.270	-0.294	-0.315	-0.336	-0.359	-0.380	-0.401	-0.421	-0.442	-0.462	-0.481	-0.500	-0.518	-0.535	-0.551	-0.568	-0.582	-0.598	-0.610	-0.622	-0.634	-0.645	-0.654	-0.662	-0.670	-0.676	-0.682	-0.688	-0.691	-0.692	-0.694	-0.695	-0.695	-0.692	-0.690	-0.686	-0.682	-0.676	-0.670	-0.662	-0.654	-0.645	-0.635	-0.622	-0.612	-0.599	-0.586	-0.571	-0.558	-0.541	-0.526	-0.509	-0.492	-0.475	-0.458	-0.439	-0.420	-0.400	-0.381	-0.361	-0.342	-0.322	-0.302	-0.282	-0.262	-0.241	-0.222	-0.202	-0.182	-0.162	-0.142	-0.124	-0.105	-0.086	-0.069	-0.050	-0.032	-0.015	0.001	0.019	0.032	0.049	0.064	0.078	0.091	0.104	0.115	0.128	0.138	0.149	0.158	0.166	0.175	0.181	0.189	0.194	0.199	0.204	0.208	0.211	0.212	0.214	0.216	0.216	0.216	0.215	0.212	0.211	0.208	0.205	0.201	0.198	0.192	0.188	0.181	0.175	0.169	0.162	0.156	0.149	0.141	0.134	0.125	0.118	0.110	0.102	0.095	0.088	0.080	0.072	0.065	0.058	0.050	0.044	0.038	0.030	0.024	0.018	0.011	0.005	-0.001	-0.005	-0.011	-0.016	-0.021	-0.025	-0.030	-0.034	-0.039	-0.042	-0.048	-0.051	-0.055	-0.058	-0.062	-0.068	-0.071	-0.075	-0.079	-0.084	-0.088	-0.092	-0.096	-0.102	-0.108	-0.115	-0.120	-0.126	-0.134	-0.141	-0.149	-0.159	-0.166	-0.176	-0.185	-0.195	-0.206	-0.216	-0.229	-0.240	-0.252	-0.266	-0.280	-0.292	-0.306	-0.321	-0.335	-0.350	-0.366	-0.380	-0.396	-0.412	-0.428	-0.442	-0.458	-0.474	-0.489	-0.504	-0.519	-0.534	-0.546	-0.561	-0.574	-0.586	-0.598	-0.609	-0.620	-0.630	-0.639	-0.648	-0.655	-0.660	-0.666	-0.669	-0.672	-0.674	-0.675	-0.672	-0.671	-0.669	-0.664	-0.658	-0.651	-0.642	-0.631	-0.620	-0.608	-0.594	-0.578	-0.560	-0.541	-0.521	-0.499	-0.476	-0.452	-0.426	-0.400	-0.371	-0.341	-0.311	-0.279	-0.245	-0.211	-0.175	-0.140	-0.102	-0.064	-0.026	0.014	0.055	0.096	0.138	0.179	0.222	0.264	0.308	0.350	0.394	0.436	0.480	0.522	0.565	0.608	0.650	0.690	0.731	0.770	0.809	0.848	0.884	0.920	0.954	0.988	1.019	1.049	1.079	1.106	1.132	1.156	1.179	1.200	1.219	1.235	1.250	1.264	1.275	1.284	1.291	1.296	1.300	1.301	1.301	1.298	1.294	1.288	1.279	1.268	1.256	1.242	1.228	1.210	1.192	1.171	1.150	1.128	1.104	1.079	1.054	1.026	0.998	0.969	0.940	0.910	0.880	0.850	0.819	0.789	0.758	0.726	0.695	0.665	0.635	0.605	0.578	0.548	0.520	0.494	0.468	0.442	0.418	0.395	0.372	0.352	0.332	0.312	0.296	0.280	0.266	0.251	0.240	0.229	0.219	0.210	0.201	0.195	0.190	0.185	0.182	0.179	0.178	0.178	0.176	0.178	0.178	0.180	0.181	0.184	0.186	0.190	0.192	0.195	0.198	0.199	0.201	0.204	0.205	0.206	0.206	0.205	0.205	0.202	0.200	0.196	0.191	0.186	0.180	0.172	0.164	0.154	0.142	0.131	0.118	0.104	0.090	0.074	0.055	0.038	0.019	0.000	-0.021	-0.044	-0.065	-0.089	-0.112	-0.136	-0.161	-0.186	-0.211	-0.236	-0.262	-0.288	-0.312	-0.340	-0.365	-0.389	-0.414	-0.439	-0.462	-0.485	-0.507	-0.530	-0.550	-0.570	-0.590	-0.608	-0.625	-0.640	-0.655	-0.669	-0.682	-0.692	-0.702	-0.711	-0.719	-0.724	-0.729	-0.732	-0.734	-0.735	-0.734	-0.732	-0.728	-0.724	-0.718	-0.710	-0.701	-0.690	-0.679	-0.666	-0.652	-0.638	-0.620	-0.604	-0.585	-0.565	-0.545	-0.524	-0.501	-0.478	-0.454	-0.430	-0.404	-0.378	-0.350	-0.324	-0.295	-0.268	-0.238	-0.210	-0.180	-0.150	-0.120	-0.090	-0.060	-0.029	0.001	0.031	0.062	0.092	0.121	0.152	0.181	0.210	0.239	0.266	0.295	0.321	0.348	0.372	0.398	0.420	0.444	0.465	0.486	0.505	0.524	0.541	0.558	0.571	0.584	0.595	0.605	0.614	0.621	0.626	0.630	0.631	0.631	0.630	0.626	0.620	0.614	0.605	0.594	0.580	0.566	0.551	0.532	0.512	0.491	0.469	0.444	0.418	0.390	0.361	0.330	0.299	0.266	0.232	0.198	0.161	0.125	0.089	0.051	0.012	-0.025	-0.064	-0.104	-0.141	-0.180	-0.219	-0.256	-0.294	-0.330	-0.368	-0.402	-0.436	-0.470	-0.502	-0.534	-0.562	-0.590	-0.618	-0.642	-0.666	-0.688	-0.708	-0.726	-0.741	-0.756	-0.769	-0.779	-0.788	-0.794	-0.799	-0.801	-0.801	-0.800	-0.798	-0.792	-0.785	-0.776	-0.766	-0.755	-0.740	-0.725	-0.710	-0.691	-0.672	-0.652	-0.631	-0.609	-0.586	-0.561	-0.538	-0.512	-0.488	-0.462	-0.436	-0.411	-0.385	-0.359	-0.335	-0.309	-0.286	-0.261	-0.239	-0.215	-0.194	-0.172	-0.152	-0.134	-0.116	-0.099	-0.082	-0.069	-0.055	-0.044	-0.034	-0.024	-0.016	-0.010	-0.004	0.000	0.002	0.002	0.004	0.002	0.000	-0.002	-0.008	-0.014	-0.020	-0.028	-0.035	-0.044	-0.054	-0.064	-0.074	-0.085	-0.098	-0.110	-0.121	-0.134	-0.146	-0.158	-0.170	-0.182	-0.194	-0.205	-0.216	-0.226	-0.238	-0.246	-0.255	-0.262	-0.270	-0.276	-0.281	-0.286	-0.291	-0.294	-0.296	-0.296	-0.296	-0.295	-0.294	-0.290	-0.285	-0.280	-0.275	-0.268	-0.259	-0.251	-0.241	-0.230	-0.219	-0.206	-0.194	-0.180	-0.166	-0.150	-0.135	-0.120	-0.104	-0.086	-0.070	-0.054	-0.035	-0.018	-0.001	0.016	0.034	0.051	0.068	0.084	0.101	0.116	0.132	0.146	0.161	0.175	0.189	0.201	0.212	0.224	0.234	0.241	0.250	0.256	0.264	0.268	0.270	0.274	0.274	0.275	0.274	0.272	0.269	0.262	0.258	0.250	0.241	0.231	0.220	0.208	0.195	0.180	0.164	0.146	0.128	0.109	0.088	0.065	0.044	0.019	-0.006	-0.034	-0.060	-0.088	-0.116	-0.145	-0.175	-0.206	-0.238	-0.270	-0.301	-0.335	-0.369	-0.401	-0.435	-0.468	-0.501	-0.535	-0.568	-0.601	-0.634	-0.668	-0.699	-0.730	-0.761	-0.790	-0.820	-0.849	-0.875	-0.901	-0.926	-0.951	-0.974	-0.995	-1.016	-1.035	-1.052	-1.069	-1.082	-1.095	-1.108	-1.116	-1.125	-1.132	-1.136	-1.140	-1.142	-1.141	-1.140	-1.136	-1.131	-1.125	-1.116	-1.106	-1.095	-1.082	-1.069	-1.054	-1.036	-1.018	-0.999	-0.979	-0.956	-0.934	-0.911	-0.886	-0.860	-0.835	-0.808	-0.780	-0.752	-0.725	-0.695	-0.668	-0.638	-0.608	-0.579	-0.550	-0.520	-0.490	-0.461	-0.431	-0.401	-0.374	-0.345	-0.316	-0.289	-0.261	-0.234	-0.209	-0.181	-0.156	-0.132	-0.108	-0.084	-0.060	-0.039	-0.015	0.006	0.026	0.048	0.066	0.086	0.104	0.122	0.141	0.158	0.175	0.191	0.206	0.222	0.239	0.254	0.269	0.282	0.298	0.311	0.326	0.340	0.354	0.369	0.382	0.398	0.411	0.425	0.440	0.454	0.469	0.484	0.499	0.515	0.530	0.546	0.562	0.579	0.595	0.614	0.631	0.650	0.669	0.688	0.708	0.726	0.746	0.769	0.789	0.810	0.832	0.854	0.876	0.900	0.922	0.946	0.970	0.994	1.018	1.042	1.066	1.091	1.114	1.138	1.162	1.186	1.210	1.232	1.256	1.279	1.300	1.322	1.344	1.364	1.384	1.402	1.421	1.440	1.458	1.474	1.489	1.502	1.516	1.529	1.540	1.550	1.559	1.566	1.572	1.579	1.582	1.585	1.586	1.586	1.585	1.584	1.581	1.576	1.570	1.564	1.555	1.546	1.538	1.526	1.514	1.501	1.488	1.474	1.459	1.442	1.426	1.409	1.391	1.374	1.355	1.336	1.318	1.299	1.280	1.262	1.244	1.226	1.209	1.190	1.172	1.156	1.140	1.124	1.109	1.095	1.081	1.070	1.058	1.046	1.036	1.029	1.020	1.014	1.009	1.005	1.000	0.999	0.999	0.999	1.000	1.002	1.006	1.011	1.018	1.024	1.032	1.041	1.052	1.062	1.074	1.088	1.100	1.114	1.129	1.144	1.159	1.175	1.191	1.209	1.225	1.241	1.259	1.276	1.292	1.309	1.325	1.340	1.355	1.370	1.384	1.399	1.411	1.422	1.434	1.442	1.451	1.460	1.466	1.471	1.476	1.479	1.479	1.479	1.478	1.475	1.471	1.464	1.458	1.448	1.438	1.424	1.411	1.395	1.379	1.359	1.339	1.318	1.295	1.271	1.245	1.218	1.190	1.161	1.130	1.098	1.065	1.031	0.996	0.962	0.926	0.888	0.850	0.812	0.774	0.735	0.696	0.658	0.619	0.579	0.540	0.501	0.464	0.425	0.389	0.351	0.315	0.279	0.244	0.211	0.179	0.148	0.116	0.088	0.059	0.032	0.008	-0.016	-0.039	-0.060	-0.079	-0.096	-0.112	-0.128	-0.140	-0.152	-0.161	-0.169	-0.175	-0.179	-0.182	-0.184	-0.182	-0.181	-0.178	-0.172	-0.165	-0.158	-0.148	-0.138	-0.126	-0.112	-0.098	-0.081	-0.065	-0.046	-0.028	-0.008	0.012	0.035	0.058	0.080	0.104	0.128	0.151	0.176	0.201	0.226	0.251	0.278	0.302	0.328	0.354	0.379	0.405	0.428	0.452	0.478	0.500	0.524	0.546	0.568	0.589	0.610	0.630	0.649	0.668	0.685	0.701	0.718	0.731	0.745	0.758	0.769	0.780	0.790	0.798	0.805	0.811	0.816	0.820	0.824	0.825	0.826	0.825	0.824	0.821	0.818	0.814	0.808	0.801	0.795	0.786	0.778	0.768	0.759	0.748	0.735	0.722	0.711	0.698	0.684	0.670	0.658	0.644	0.629	0.615	0.601	0.588	0.574	0.561	0.549	0.536	0.524	0.512	0.502	0.491	0.482	0.474	0.468	0.460	0.454	0.450	0.448	0.444	0.444	0.442	0.444	0.448	0.450	0.455	0.460	0.468	0.476	0.485	0.496	0.507	0.521	0.534	0.549	0.564	0.580	0.598	0.615	0.634	0.652	0.671	0.691	0.711	0.731	0.751	0.771	0.792	0.811	0.831	0.850	0.868	0.886	0.902	0.920	0.935	0.949	0.962	0.975	0.986	0.996	1.004	1.011	1.016	1.020	1.024	1.024	1.024	1.021	1.019	1.012	1.006	0.998	0.988	0.976	0.964	0.949	0.934	0.918	0.900	0.880	0.859	0.839	0.815	0.792	0.769	0.745	0.720	0.695	0.669	0.642	0.618	0.591	0.566	0.541	0.515	0.491	0.466	0.442	0.419	0.398	0.376	0.356	0.338	0.320	0.304	0.288	0.275	0.262	0.252	0.244	0.236	0.230	0.226	0.225	0.224	0.226	0.229	0.235	0.241	0.250	0.261	0.274	0.289	0.304	0.322	0.341	0.362	0.385	0.410	0.438	0.464	0.492	0.522	0.554	0.586	0.620	0.654	0.689	0.725	0.761	0.799	0.835	0.874	0.912	0.951	0.989	1.028	1.065	1.104	1.142	1.179	1.215	1.251	1.286	1.320	1.352	1.385	1.416	1.445	1.474	1.499	1.524	1.548	1.569	1.589	1.606	1.622	1.636	1.649	1.658	1.666	1.671	1.675	1.676	1.675	1.671	1.665	1.658	1.648	1.636	1.621	1.605	1.586	1.565	1.544	1.520	1.492	1.466	1.435	1.404	1.371	1.338	1.302	1.266	1.229	1.189	1.150	1.110	1.068	1.026	0.984	0.941	0.899	0.856	0.814	0.771	0.729	0.686	0.645	0.604	0.564	0.525	0.486	0.449	0.412	0.378	0.344	0.311	0.280	0.250	0.222	0.195	0.170	0.148	0.125	0.106	0.089	0.072	0.058	0.044	0.034	0.024	0.018	0.011	0.006	0.004	0.002	0.004	0.005	0.009	0.012	0.019	0.026	0.034	0.042	0.052	0.064	0.075	0.086	0.099	0.111	0.124	0.138	0.151	0.165	0.179	0.191	0.205	0.216	0.229	0.240	0.251	0.260	0.270	0.278	0.284	0.291	0.296	0.300	0.302	0.304	0.304	0.302	0.299	0.295	0.290	0.282	0.274	0.264	0.252	0.240	0.226	0.211	0.194	0.176	0.158	0.136	0.115	0.092	0.069	0.045	0.019	-0.008	-0.034	-0.062	-0.090	-0.119	-0.148	-0.178	-0.206	-0.236	-0.265	-0.295	-0.325	-0.352	-0.382	-0.410	-0.439	-0.465	-0.490	-0.516	-0.540	-0.564	-0.586	-0.608	-0.626	-0.645	-0.661	-0.678	-0.691	-0.704	-0.714	-0.724	-0.731	-0.736	-0.741	-0.742	-0.742	-0.741	-0.738	-0.732	-0.725	-0.716	-0.706	-0.694	-0.679	-0.662	-0.646	-0.626	-0.605	-0.584	-0.559	-0.534	-0.506	-0.479	-0.450	-0.419	-0.386	-0.354	-0.321	-0.286	-0.251	-0.215	-0.179	-0.141	-0.104	-0.065	-0.028	0.010	0.049	0.088	0.125	0.162	0.200	0.239	0.275	0.311	0.346	0.381	0.416	0.450	0.481	0.512	0.544	0.572	0.601	0.628	0.654	0.680	0.704	0.725	0.746	0.766	0.784	0.801	0.816	0.830	0.844	0.855	0.865	0.874	0.882	0.888	0.894	0.899	0.901	0.904	0.904	0.905	0.904	0.901	0.900	0.896	0.891	0.888	0.882	0.878	0.871	0.865	0.860	0.852	0.846	0.840	0.834	0.826	0.820	0.815	0.809	0.804	0.798	0.792	0.789	0.785	0.782	0.779	0.778	0.776	0.775	0.775	0.776	0.778	0.779	0.782	0.786	0.790	0.796	0.801	0.809	0.816	0.825	0.835	0.844	0.855	0.866	0.879	0.891	0.905	0.919	0.934	0.949	0.964	0.979	0.996	1.012	1.030	1.048	1.065	1.082	1.101	1.120	1.139	1.156	1.176	1.192	1.211	1.230	1.248	1.265	1.282	1.300	1.316	1.334	1.349	1.364	1.379	1.394	1.406	1.419	1.430	1.441	1.451	1.461	1.469	1.476	1.484	1.489	1.494	1.496	1.499	1.500	1.500	1.499	1.496	1.492	1.488	1.481	1.474	1.465	1.456	1.445	1.434	1.420	1.406	1.391	1.376	1.358	1.340	1.321	1.302	1.281	1.260	1.239	1.215	1.192	1.169	1.145	1.120	1.096	1.071	1.048	1.021	0.998	0.972	0.948	0.924	0.900	0.876	0.852	0.830	0.809	0.788	0.766	0.745	0.726	0.709	0.692	0.675	0.660	0.645	0.632	0.621	0.610	0.600	0.591	0.585	0.579	0.575	0.570	0.569	0.566	0.566	0.568	0.570	0.572	0.578	0.582	0.590	0.596	0.605	0.614	0.625	0.635	0.646	0.659	0.672	0.686	0.700	0.715	0.730	0.745	0.761	0.778	0.794	0.810	0.826	0.844	0.860	0.876	0.891	0.908	0.922	0.938	0.952	0.968	0.981	0.994	1.008	1.020	1.031	1.040	1.051	1.060	1.069	1.076	1.082	1.088	1.092	1.098	1.100	1.101	1.102	1.104	1.102	1.101	1.099	1.096	1.091	1.086	1.080	1.074	1.066	1.059	1.050	1.041	1.031	1.021	1.011	1.000	0.990	0.979	0.966	0.955	0.944	0.932	0.921	0.910	0.899	0.890	0.880	0.870	0.861	0.854	0.846	0.840	0.835	0.830	0.826	0.824	0.824	0.824	0.824	0.826	0.830	0.835	0.840	0.848	0.856	0.866	0.878	0.890	0.904	0.919	0.935	0.951	0.970	0.989	1.008	1.029	1.051	1.074	1.096	1.119	1.144	1.168	1.191	1.216	1.241	1.266	1.289	1.314	1.338	1.361	1.382	1.405	1.426	1.448	1.466	1.485	1.501	1.518	1.532	1.546	1.558	1.568	1.576	1.584	1.589	1.592	1.595	1.596	1.594	1.592	1.588	1.581	1.572	1.562	1.551	1.538	1.524	1.508	1.490	1.471	1.450	1.429	1.408	1.382	1.359	1.332	1.306	1.279	1.251	1.224	1.195	1.166	1.138	1.109	1.079	1.051	1.022	0.995	0.968	0.940	0.914	0.888	0.864	0.841	0.818	0.796	0.778	0.758	0.740	0.726	0.711	0.699	0.689	0.679	0.671	0.666	0.662	0.659	0.659	0.659	0.662	0.668	0.674	0.682	0.692	0.704	0.718	0.731	0.748	0.765	0.784	0.804	0.824	0.846	0.870	0.894	0.919	0.944	0.970	0.996	1.024	1.050	1.078	1.105	1.132	1.159	1.185	1.211	1.236	1.261	1.286	1.309	1.330	1.350	1.370	1.388	1.405	1.420	1.432	1.445	1.454	1.461	1.469	1.472	1.475	1.474	1.472	1.468	1.461	1.454	1.442	1.429	1.415	1.398	1.378	1.358	1.332	1.308	1.280	1.250	1.219	1.185	1.150	1.112	1.074	1.034	0.992	0.949	0.904	0.859	0.812	0.764	0.715	0.665	0.614	0.564	0.511	0.460	0.408	0.356	0.302	0.251	0.199	0.148	0.095	0.045	-0.005	-0.056	-0.105	-0.151	-0.200	-0.245	-0.290	-0.332	-0.375	-0.415	-0.454	-0.491	-0.528	-0.561	-0.595	-0.625	-0.654	-0.681	-0.706	-0.729	-0.750	-0.769	-0.786	-0.800	-0.814	-0.825	-0.834	-0.841	-0.846	-0.849	-0.849	-0.849	-0.846	-0.841	-0.834	-0.826	-0.815	-0.804	-0.789	-0.774	-0.758	-0.739	-0.719	-0.698	-0.676	-0.652	-0.628	-0.602	-0.576	-0.550	-0.522	-0.492	-0.464	-0.435	-0.404	-0.374	-0.344	-0.314	-0.282	-0.252	-0.221	-0.190	-0.160	-0.131	-0.101	-0.072	-0.044	-0.016	0.011	0.038	0.064	0.088	0.112	0.135	0.156	0.179	0.198	0.218	0.236	0.252	0.269	0.282	0.298	0.310	0.322	0.332	0.342	0.351	0.359	0.366	0.371	0.376	0.380	0.384	0.386	0.388	0.389	0.389	0.390	0.389	0.386	0.386	0.384	0.382	0.380	0.378	0.375	0.372	0.370	0.368	0.366	0.362	0.361	0.361	0.360	0.359	0.360	0.361	0.362	0.364	0.366	0.370	0.374	0.380	0.385	0.391	0.400	0.409	0.418	0.428	0.439	0.451	0.465	0.479	0.494	0.510	0.526	0.544	0.562	0.581	0.601	0.620	0.642	0.664	0.686	0.708	0.730	0.754	0.778	0.801	0.825	0.849	0.872	0.896	0.920	0.944	0.966	0.989	1.011	1.032	1.054	1.074	1.092	1.112	1.129	1.146	1.161	1.176	1.190	1.202	1.212	1.222	1.231	1.236	1.242	1.248	1.250	1.250	1.250	1.249	1.244	1.240	1.234	1.226	1.216	1.206	1.194	1.181	1.168	1.151	1.134	1.118	1.099	1.080	1.059	1.038	1.016	0.994	0.972	0.949	0.926	0.902	0.879	0.856	0.834	0.811	0.789	0.766	0.745	0.725	0.706	0.689	0.671	0.656	0.641	0.629	0.618	0.609	0.601	0.594	0.591	0.590	0.591	0.594	0.599	0.608	0.618	0.630	0.645	0.664	0.685	0.708	0.734	0.762	0.792	0.829	0.865	0.904	0.946	0.991	1.039	1.089	1.140	1.195	1.252	1.312	1.374	1.439	1.502	1.570	1.640	1.710	1.782	1.856	1.930	2.007	2.084	2.161	2.239	2.318	2.396	2.475	2.555	2.634	2.712	2.791	2.868	2.945	3.021	3.096	3.170	3.242	3.314	3.382	3.450	3.516	3.580	3.641	3.701	3.758	3.814	3.865	3.915	3.962	4.008	4.050	4.090	4.126	4.161	4.192	4.221	4.248	4.271	4.291	4.310	4.326	4.340	4.350	4.359	4.366	4.369	4.372	4.372	4.371	4.369	4.362	4.356	4.349	4.340	4.331	4.320	4.309	4.296	4.284	4.271	4.256	4.244	4.231	4.218	4.205	4.191	4.180	4.169	4.159	4.149	4.141	4.134	4.128	4.122	4.120	4.118	4.118	4.118	4.121	4.125	4.131	4.140	4.150	4.161	4.174	4.189	4.205	4.224	4.244	4.265	4.289	4.312	4.340	4.366	4.395	4.425	4.458	4.489	4.521	4.555	4.590	4.626	4.661	4.698	4.734	4.771	4.806	4.844	4.880	4.916	4.951	4.985	5.020	5.052	5.086	5.118	5.148	5.176	5.205	5.230	5.255	5.279	5.300	5.320	5.339	5.355	5.369	5.382	5.392	5.401	5.408	5.412	5.414	5.414	5.414	5.409	5.404	5.396	5.386	5.375	5.362	5.346	5.329	5.311	5.291	5.270	5.248	5.222	5.196	5.170	5.142	5.115	5.085	5.055	5.025	4.992	4.961	4.930	4.899	4.866	4.835	4.804	4.772	4.742	4.712	4.684	4.655	4.628	4.601	4.576	4.552	4.530	4.509	4.488	4.471	4.454	4.439	4.425	4.414	4.404	4.396	4.390	4.386	4.384	4.384	4.385	4.389	4.394	4.400	4.410	4.419	4.432	4.445	4.460	4.478	4.495	4.515	4.535	4.556	4.579	4.601	4.625	4.650	4.675	4.700	4.726	4.751	4.776	4.802	4.828	4.852	4.876	4.899	4.921	4.944	4.964	4.984	5.001	5.018	5.032	5.048	5.059	5.069	5.076	5.084	5.088	5.090	5.090	5.089	5.084	5.078	5.069	5.059	5.045	5.030	5.012	4.992	4.970	4.946	4.920	4.891	4.862	4.830	4.796	4.761	4.722	4.684	4.645	4.604	4.560	4.516	4.471	4.425	4.379	4.331	4.282	4.234	4.185	4.138	4.088	4.039	3.989	3.940	3.890	3.842	3.795	3.748	3.701	3.655	3.611	3.566	3.524	3.482	3.442	3.404	3.366	3.329	3.294	3.260	3.228	3.198	3.169	3.141	3.114	3.089	3.066	3.044	3.024	3.005	2.988	2.971	2.956	2.942	2.931	2.919	2.909	2.900	2.891	2.885	2.879	2.871	2.866	2.862	2.858	2.854	2.851	2.848	2.844	2.841	2.839	2.835	2.831	2.826	2.822	2.818	2.811	2.805	2.798	2.789	2.780	2.769	2.758	2.746	2.731	2.716	2.700	2.682	2.662	2.641	2.618	2.595	2.569	2.541	2.514	2.482	2.451	2.419	2.384	2.348	2.310	2.271	2.230	2.189	2.146	2.102	2.056	2.010	1.964	1.915	1.866	1.818	1.769	1.718	1.668	1.616	1.566	1.514	1.464	1.414	1.362	1.314	1.264	1.215	1.166	1.120	1.074	1.028	0.984	0.940	0.899	0.859	0.821	0.782	0.748	0.714	0.682	0.651	0.622	0.596	0.572	0.549	0.528	0.509	0.491	0.478	0.462	0.452	0.442	0.435	0.429	0.425	0.422	0.421	0.421	0.424	0.428	0.432	0.439	0.446	0.454	0.465	0.475	0.486	0.499	0.511	0.524	0.539	0.552	0.566	0.581	0.596	0.610	0.625	0.639	0.654	0.668	0.680	0.694	0.705	0.716	0.728	0.736	0.745	0.752	0.759	0.765	0.770	0.772	0.774	0.775	0.775	0.772	0.770	0.765	0.759	0.751	0.742	0.734	0.722	0.709	0.696	0.681	0.664	0.648	0.629	0.609	0.589	0.568	0.545	0.521	0.498	0.474	0.449	0.422	0.396	0.370	0.342	0.315	0.289	0.260	0.232	0.206	0.178	0.151	0.124	0.098	0.071	0.046	0.021	-0.002	-0.026	-0.049	-0.071	-0.091	-0.110	-0.129	-0.146	-0.162	-0.178	-0.192	-0.205	-0.215	-0.226	-0.234	-0.241	-0.246	-0.251	-0.254	-0.256	-0.256	-0.255	-0.251	-0.249	-0.242	-0.235	-0.228	-0.219	-0.208	-0.196	-0.184	-0.169	-0.155	-0.139	-0.121	-0.105	-0.085	-0.066	-0.046	-0.025	-0.004	0.019	0.041	0.064	0.088	0.110	0.132	0.156	0.179	0.202	0.225	0.248	0.270	0.291	0.312	0.334	0.354	0.372	0.391	0.409	0.424	0.440	0.454	0.466	0.479	0.490	0.499	0.507	0.514	0.518	0.521	0.524	0.522	0.521	0.519	0.514	0.506	0.499	0.489	0.476	0.462	0.446	0.430	0.410	0.390	0.366	0.342	0.315	0.289	0.259	0.228	0.195	0.161	0.125	0.089	0.051	0.010	-0.029	-0.071	-0.114	-0.158	-0.202	-0.248	-0.292	-0.339	-0.386	-0.432	-0.480	-0.528	-0.575	-0.622	-0.670	-0.719	-0.765	-0.811	-0.856	-0.902	-0.948	-0.991	-1.032	-1.075	-1.115	-1.155	-1.191	-1.228	-1.262	-1.296	-1.329	-1.358	-1.386	-1.412	-1.438	-1.459	-1.480	-1.498	-1.514	-1.529	-1.541	-1.550	-1.558	-1.565	-1.568	-1.569	-1.569	-1.566	-1.561	-1.555	-1.548	-1.536	-1.525	-1.511	-1.495	-1.478	-1.459	-1.439	-1.418	-1.394	-1.370	-1.344	-1.318	-1.290	-1.262	-1.232	-1.202	-1.171	-1.141	-1.110	-1.079	-1.048	-1.015	-0.984	-0.952	-0.921	-0.891	-0.860	-0.831	-0.802	-0.775	-0.748	-0.721	-0.695	-0.671	-0.649	-0.626	-0.606	-0.586	-0.569	-0.552	-0.538	-0.524	-0.511	-0.500	-0.492	-0.484	-0.479	-0.472	-0.470	-0.469	-0.468	-0.469	-0.472	-0.475	-0.481	-0.488	-0.495	-0.504	-0.514	-0.525	-0.536	-0.549	-0.562	-0.576	-0.591	-0.606	-0.621	-0.638	-0.655	-0.671	-0.688	-0.704	-0.721	-0.738	-0.754	-0.770	-0.785	-0.801	-0.816	-0.831	-0.845	-0.859	-0.871	-0.884	-0.894	-0.906	-0.915	-0.924	-0.932	-0.940	-0.946	-0.952	-0.958	-0.962	-0.965	-0.969	-0.971	-0.971	-0.972	-0.972	-0.972	-0.972	-0.971	-0.971	-0.969	-0.966	-0.965	-0.962	-0.959	-0.956	-0.954	-0.951	-0.950	-0.948	-0.946	-0.945	-0.944	-0.944	-0.942	-0.944	-0.946	-0.948	-0.951	-0.955	-0.960	-0.965	-0.972	-0.979	-0.989	-0.999	-1.010	-1.021	-1.034	-1.049	-1.064	-1.080	-1.099	-1.118	-1.138	-1.159	-1.181	-1.205	-1.229	-1.254	-1.281	-1.309	-1.336	-1.366	-1.395	-1.426	-1.458	-1.489	-1.521	-1.556	-1.589	-1.622	-1.656	-1.691	-1.726	-1.760	-1.795	-1.828	-1.862	-1.896	-1.929	-1.961	-1.992	-2.024	-2.054	-2.082	-2.111	-2.138	-2.165	-2.189	-2.211	-2.234	-2.254	-2.272	-2.289	-2.304	-2.318	-2.329	-2.339	-2.346	-2.352	-2.356	-2.358	-2.356	-2.355	-2.350	-2.342	-2.335	-2.324	-2.311	-2.298	-2.281	-2.262	-2.242	-2.220	-2.196	-2.171	-2.144	-2.116	-2.086	-2.056	-2.025	-1.991	-1.956	-1.922	-1.886	-1.850	-1.814	-1.776	-1.739	-1.700	-1.662	-1.625	-1.589	-1.551	-1.514	-1.478	-1.441	-1.406	-1.372	-1.339	-1.305	-1.275	-1.245	-1.215	-1.188	-1.160	-1.134	-1.110	-1.088	-1.068	-1.048	-1.029	-1.012	-0.998	-0.982	-0.970	-0.960	-0.950	-0.942	-0.936	-0.930	-0.928	-0.925	-0.922	-0.922	-0.922	-0.925	-0.926	-0.930	-0.935	-0.940	-0.946	-0.951	-0.959	-0.968	-0.974	-0.982	-0.990	-0.999	-1.008	-1.018	-1.025	-1.034	-1.042	-1.051	-1.059	-1.066	-1.074	-1.081	-1.089	-1.094	-1.100	-1.104	-1.110	-1.114	-1.118	-1.120	-1.122	-1.125	-1.126	-1.126	-1.128	-1.126	-1.126	-1.125	-1.122	-1.120	-1.118	-1.115	-1.110	-1.108	-1.102	-1.098	-1.092	-1.088	-1.082	-1.076	-1.071	-1.065	-1.059	-1.054	-1.048	-1.042	-1.038	-1.031	-1.026	-1.022	-1.018	-1.014	-1.010	-1.008	-1.004	-1.001	-1.000	-1.000	-0.998	-0.998	-1.000	-1.001	-1.004	-1.005	-1.010	-1.015	-1.019	-1.026	-1.032	-1.040	-1.050	-1.059	-1.070	-1.081	-1.095	-1.108	-1.121	-1.136	-1.152	-1.169	-1.186	-1.205	-1.224	-1.242	-1.264	-1.286	-1.308	-1.330	-1.354	-1.378	-1.401	-1.428	-1.454	-1.479	-1.505	-1.532	-1.559	-1.588	-1.615	-1.642	-1.670	-1.699	-1.726	-1.754	-1.781	-1.808	-1.835	-1.861	-1.886	-1.912	-1.936	-1.961	-1.984	-2.007	-2.029	-2.047	-2.068	-2.085	-2.104	-2.120	-2.134	-2.148	-2.159	-2.169	-2.178	-2.185	-2.190	-2.194	-2.196	-2.196	-2.196	-2.192	-2.186	-2.180	-2.171	-2.161	-2.148	-2.134	-2.118	-2.100	-2.079	-2.058	-2.034	-2.009	-1.982	-1.954	-1.924	-1.892	-1.859	-1.824	-1.789	-1.751	-1.712	-1.674	-1.634	-1.591	-1.550	-1.508	-1.464	-1.419	-1.376	-1.331	-1.285	-1.240	-1.196	-1.151	-1.106	-1.061	-1.019	-0.975	-0.932	-0.891	-0.850	-0.810	-0.771	-0.734	-0.698	-0.661	-0.629	-0.595	-0.565	-0.535	-0.506	-0.481	-0.456	-0.434	-0.412	-0.392	-0.375	-0.360	-0.346	-0.334	-0.324	-0.315	-0.309	-0.304	-0.300	-0.298	-0.298	-0.299	-0.301	-0.306	-0.311	-0.319	-0.326	-0.336	-0.345	-0.356	-0.369	-0.382	-0.395	-0.409	-0.424	-0.438	-0.454	-0.469	-0.485	-0.500	-0.515	-0.530	-0.545	-0.561	-0.576	-0.589	-0.602	-0.615	-0.628	-0.639	-0.649	-0.658	-0.666	-0.672	-0.679	-0.684	-0.688	-0.689	-0.691	-0.691	-0.689	-0.685	-0.681	-0.676	-0.670	-0.661	-0.650	-0.641	-0.628	-0.615	-0.600	-0.585	-0.569	-0.550	-0.531	-0.512	-0.491	-0.470	-0.448	-0.424	-0.401	-0.378	-0.352	-0.328	-0.304	-0.279	-0.254	-0.229	-0.204	-0.180	-0.156	-0.134	-0.110	-0.089	-0.068	-0.048	-0.028	-0.009	0.008	0.022	0.038	0.050	0.062	0.072	0.081	0.089	0.094	0.098	0.099	0.099	0.098	0.094	0.089	0.081	0.072	0.062	0.050	0.036	0.020	0.002	-0.015	-0.035	-0.056	-0.080	-0.104	-0.129	-0.155	-0.181	-0.209	-0.238	-0.268	-0.298	-0.328	-0.358	-0.388	-0.418	-0.449	-0.478	-0.507	-0.538	-0.565	-0.594	-0.620	-0.646	-0.670	-0.694	-0.716	-0.736	-0.755	-0.771	-0.788	-0.801	-0.812	-0.821	-0.829	-0.835	-0.838	-0.838	-0.835	-0.831	-0.825	-0.818	-0.806	-0.792	-0.776	-0.758	-0.736	-0.714	-0.689	-0.661	-0.632	-0.601	-0.566	-0.531	-0.494	-0.456	-0.415	-0.372	-0.330	-0.284	-0.239	-0.191	-0.142	-0.094	-0.045	0.005	0.056	0.106	0.158	0.209	0.258	0.309	0.359	0.408	0.456	0.504	0.550	0.596	0.640	0.684	0.725	0.764	0.802	0.839	0.874	0.908	0.938	0.966	0.994	1.019	1.041	1.062	1.080	1.096	1.110	1.121	1.131	1.138	1.142	1.145	1.146	1.144	1.140	1.134	1.126	1.118	1.105	1.091	1.076	1.059	1.040	1.020	0.999	0.975	0.951	0.925	0.900	0.872	0.842	0.814	0.785	0.754	0.724	0.692	0.660	0.629	0.596	0.565	0.532	0.501	0.470	0.439	0.409	0.379	0.349	0.321	0.292	0.266	0.239	0.214	0.189	0.166	0.144	0.124	0.104	0.085	0.068	0.051	0.036	0.024	0.011	0.001	-0.008	-0.016	-0.022	-0.028	-0.031	-0.034	-0.035	-0.035	-0.034	-0.031	-0.028	-0.024	-0.018	-0.010	-0.004	0.005	0.014	0.022	0.032	0.044	0.054	0.066	0.078	0.088	0.100	0.111	0.122	0.132	0.144	0.152	0.161	0.170	0.179	0.184	0.190	0.194	0.196	0.198	0.198	0.196	0.192	0.188	0.181	0.172	0.161	0.149	0.135	0.118	0.100	0.079	0.055	0.031	0.004	-0.025	-0.056	-0.090	-0.125	-0.164	-0.202	-0.244	-0.286	-0.330	-0.378	-0.425	-0.474	-0.524	-0.575	-0.628	-0.680	-0.734	-0.788	-0.842	-0.899	-0.954	-1.008	-1.064	-1.118	-1.172	-1.225	-1.278	-1.329	-1.379	-1.429	-1.475	-1.521	-1.565	-1.608	-1.649	-1.686	-1.721	-1.755	-1.786	-1.814	-1.840	-1.864	-1.884	-1.900	-1.915	-1.926	-1.935	-1.941	-1.944	-1.944	-1.940	-1.935	-1.925	-1.914	-1.899	-1.882	-1.861	-1.839	-1.814	-1.786	-1.758	-1.725	-1.691	-1.656	-1.618	-1.580	-1.539	-1.496	-1.454	-1.409	-1.364	-1.318	-1.272	-1.224	-1.178	-1.130	-1.082	-1.036	-0.990	-0.942	-0.896	-0.852	-0.808	-0.765	-0.722	-0.681	-0.642	-0.604	-0.569	-0.534	-0.500	-0.468	-0.439	-0.411	-0.385	-0.362	-0.341	-0.321	-0.305	-0.289	-0.276	-0.265	-0.256	-0.250	-0.246	-0.242	-0.242	-0.244	-0.249	-0.254	-0.260	-0.269	-0.280	-0.292	-0.305	-0.320	-0.336	-0.354	-0.372	-0.391	-0.412	-0.434	-0.455	-0.478	-0.500	-0.524	-0.548	-0.571	-0.595	-0.620	-0.644	-0.668	-0.690	-0.714	-0.736	-0.759	-0.779	-0.800	-0.819	-0.838	-0.855	-0.871	-0.888	-0.901	-0.914	-0.926	-0.936	-0.945	-0.954	-0.960	-0.964	-0.968	-0.970	-0.970	-0.969	-0.966	-0.964	-0.959	-0.951	-0.944	-0.935	-0.924	-0.912	-0.899	-0.885	-0.869	-0.851	-0.834	-0.815	-0.795	-0.774	-0.752	-0.730	-0.706	-0.682	-0.658	-0.632	-0.608	-0.582	-0.555	-0.529	-0.502	-0.475	-0.449	-0.421	-0.395	-0.369	-0.342	-0.316	-0.291	-0.266	-0.242	-0.219	-0.195	-0.172	-0.150	-0.129	-0.109	-0.090	-0.072	-0.055	-0.038	-0.024	-0.009	0.005	0.016	0.028	0.036	0.046	0.054	0.060	0.065	0.069	0.072	0.074	0.075	0.076	0.075	0.072	0.071	0.068	0.062	0.059	0.052	0.048	0.041	0.034	0.028	0.020	0.014	0.006	-0.001	-0.006	-0.014	-0.020	-0.025	-0.030	-0.035	-0.040	-0.042	-0.045	-0.046	-0.046	-0.045	-0.042	-0.039	-0.034	-0.028	-0.020	-0.010	0.001	0.014	0.028	0.044	0.061	0.080	0.101	0.124	0.148	0.174	0.201	0.230	0.259	0.291	0.324	0.359	0.395	0.431	0.470	0.509	0.548	0.590	0.630	0.674	0.716	0.759	0.801	0.846	0.890	0.934	0.976	1.020	1.062	1.106	1.148	1.189	1.229	1.269	1.306	1.344	1.380	1.415	1.449	1.481	1.512	1.541	1.570	1.596	1.620	1.642	1.664	1.682	1.700	1.716	1.730	1.741	1.752	1.761	1.769	1.774	1.778	1.779	1.779	1.779	1.776	1.772	1.766	1.760	1.751	1.742	1.732	1.721	1.709	1.696	1.682	1.669	1.654	1.639	1.624	1.608	1.591	1.576	1.559	1.542	1.526	1.510	1.495	1.479	1.464	1.449	1.436	1.421	1.409	1.398	1.385	1.375	1.366	1.356	1.349	1.342	1.336	1.331	1.329	1.326	1.325	1.325	1.326	1.329	1.332	1.338	1.344	1.351	1.359	1.368	1.379	1.390	1.404	1.416	1.430	1.446	1.462	1.481	1.498	1.518	1.536	1.556	1.578	1.598	1.619	1.641	1.662	1.684	1.706	1.728	1.749	1.771	1.792	1.812	1.832	1.852	1.871	1.888	1.905	1.921	1.936	1.950	1.964	1.975	1.985	1.994	2.001	2.006	2.011	2.014	2.015	2.013	2.011	2.005	1.999	1.990	1.980	1.968	1.954	1.938	1.919	1.899	1.876	1.854	1.828	1.800	1.772	1.742	1.710	1.676	1.642	1.605	1.568	1.530	1.490	1.449	1.408	1.365	1.322	1.279	1.235	1.191	1.148	1.102	1.059	1.015	0.971	0.929	0.886	0.844	0.804	0.764	0.725	0.686	0.651	0.615	0.581	0.549	0.519	0.489	0.461	0.436	0.412	0.390	0.370	0.352	0.336	0.321	0.309	0.299	0.290	0.284	0.279	0.276	0.275	0.276	0.278	0.281	0.288	0.294	0.302	0.312	0.324	0.335	0.348	0.361	0.378	0.392	0.409	0.425	0.442	0.460	0.478	0.495	0.512	0.530	0.548	0.565	0.582	0.599	0.614	0.629	0.644	0.658	0.670	0.681	0.692	0.704	0.711	0.720	0.726	0.732	0.736	0.740	0.744	0.744	0.745	0.742	0.741	0.739	0.734	0.730	0.724	0.718	0.710	0.704	0.695	0.685	0.675	0.665	0.656	0.645	0.634	0.624	0.612	0.602	0.592	0.581	0.571	0.562	0.554	0.545	0.538	0.530	0.522	0.518	0.514	0.509	0.506	0.505	0.504	0.505	0.506	0.509	0.514	0.520	0.526	0.534	0.544	0.555	0.568	0.581	0.598	0.612	0.630	0.650	0.671	0.692	0.715	0.740	0.765	0.792	0.819	0.848	0.878	0.908	0.939	0.971	1.004	1.039	1.072	1.106	1.141	1.179	1.214	1.250	1.286	1.322	1.360	1.396	1.432	1.469	1.504	1.540	1.574	1.609	1.644	1.675	1.709	1.740	1.771	1.800	1.829	1.855	1.881	1.908	1.931	1.954	1.975	1.994	2.013	2.030	2.044	2.058	2.070	2.080	2.089	2.096	2.100	2.104	2.105	2.106	2.105	2.101	2.096	2.091	2.084	2.074	2.062	2.050	2.038	2.022	2.006	1.990	1.971	1.951	1.932	1.911	1.889	1.866	1.844	1.820	1.798	1.772	1.749	1.724	1.701	1.678	1.654	1.630	1.608	1.586	1.565	1.545	1.526	1.509	1.492	1.478	1.464	1.451	1.440	1.431	1.424	1.419	1.415	1.414	1.414	1.416	1.420	1.428	1.436	1.448	1.460	1.475	1.494	1.512	1.534	1.559	1.584	1.611	1.641	1.674	1.708	1.742	1.779	1.819	1.859	1.900	1.942	1.988	2.033	2.078	2.125	2.174	2.221	2.270	2.320	2.370	2.419	2.469	2.519	2.568	2.616	2.666	2.714	2.760	2.806	2.852	2.898	2.939	2.981	3.021	3.061	3.099	3.134	3.169	3.201	3.231	3.260	3.285	3.311	3.332	3.354	3.371	3.389	3.402	3.415	3.424	3.432	3.438	3.441	3.442	3.442	3.440	3.435	3.430	3.421	3.411	3.399	3.386	3.370	3.354	3.336	3.316	3.296	3.274	3.251	3.226	3.202	3.178	3.151	3.124	3.096	3.069	3.040	3.011	2.984	2.954	2.925	2.898	2.870	2.842	2.815	2.788	2.762	2.738	2.712	2.689	2.668	2.645	2.625	2.605	2.588	2.571	2.556	2.542	2.530	2.519	2.510	2.502	2.496	2.491	2.488	2.488	2.488	2.489	2.492	2.496	2.504	2.510	2.519	2.529	2.540	2.552	2.566	2.580	2.595	2.611	2.629	2.645	2.664	2.680	2.699	2.719	2.736	2.754	2.772	2.790	2.809	2.825	2.841	2.856	2.871	2.884	2.898	2.906	2.918	2.924	2.931	2.936	2.939	2.940	2.939	2.936	2.931	2.925	2.916	2.906	2.892	2.876	2.860	2.840	2.819	2.795	2.769	2.741	2.711	2.679	2.646	2.610	2.574	2.534	2.494	2.451	2.408	2.362	2.318	2.270	2.222	2.172	2.125	2.074	2.024	1.974	1.924	1.872	1.821	1.771	1.721	1.672	1.624	1.576	1.530	1.484	1.439	1.396	1.354	1.314	1.275	1.239	1.204	1.171	1.141	1.111	1.085	1.061	1.039	1.020	1.004	0.989	0.978	0.969	0.962	0.959	0.956	0.959	0.962	0.969	0.979	0.990	1.004	1.021	1.039	1.060	1.084	1.109	1.136	1.165	1.198	1.230	1.265	1.301	1.339	1.378	1.418	1.459	1.501	1.542	1.586	1.631	1.674	1.719	1.762	1.806	1.850	1.891	1.935	1.976	2.018	2.056	2.095	2.132	2.168	2.201	2.234	2.264	2.292	2.319	2.342	2.364	2.382	2.400	2.414	2.426	2.434	2.441	2.444	2.445	2.442	2.438	2.431	2.419	2.406	2.390	2.371	2.349	2.325	2.298	2.268	2.236	2.202	2.165	2.126	2.085	2.041	1.996	1.950	1.902	1.852	1.802	1.749	1.696	1.641	1.588	1.530	1.475	1.419	1.362	1.305	1.248	1.192	1.136	1.080	1.026	0.972	0.919	0.868	0.816	0.768	0.719	0.672	0.628	0.584	0.541	0.502	0.464	0.428	0.394	0.361	0.330	0.302	0.275	0.251	0.229	0.209	0.191	0.174	0.160	0.148	0.136	0.128	0.119	0.114	0.110	0.106	0.106	0.105	0.106	0.109	0.111	0.115	0.121	0.126	0.132	0.140	0.148	0.155	0.162	0.170	0.179	0.188	0.195	0.201	0.209	0.216	0.221	0.228	0.231	0.236	0.239	0.241	0.242	0.244	0.242	0.241	0.239	0.235	0.230	0.224	0.216	0.209	0.199	0.189	0.176	0.162	0.149	0.132	0.116	0.099	0.080	0.060	0.040	0.018	-0.006	-0.029	-0.054	-0.078	-0.104	-0.131	-0.159	-0.186	-0.214	-0.242	-0.272	-0.301	-0.330	-0.360	-0.391	-0.420	-0.450	-0.480	-0.510	-0.538	-0.568	-0.596	-0.624	-0.652	-0.680	-0.708	-0.734	-0.759	-0.784	-0.808	-0.830	-0.852	-0.875	-0.895	-0.914	-0.932	-0.950	-0.966	-0.980	-0.992	-1.005	-1.018	-1.026	-1.035	-1.041	-1.046	-1.050	-1.052	-1.054	-1.052	-1.051	-1.046	-1.042	-1.036	-1.028	-1.018	-1.008	-0.995	-0.981	-0.966	-0.950	-0.932	-0.914	-0.894	-0.874	-0.851	-0.829	-0.805	-0.780	-0.754	-0.728	-0.701	-0.672	-0.645	-0.618	-0.588	-0.559	-0.530	-0.501	-0.472	-0.444	-0.415	-0.388	-0.359	-0.331	-0.306	-0.280	-0.255	-0.231	-0.208	-0.185	-0.164	-0.144	-0.125	-0.108	-0.091	-0.078	-0.064	-0.050	-0.040	-0.031	-0.024	-0.016	-0.012	-0.009	-0.008	-0.006	-0.006	-0.009	-0.012	-0.016	-0.022	-0.030	-0.038	-0.048	-0.056	-0.066	-0.079	-0.090	-0.102	-0.116	-0.130	-0.144	-0.158	-0.171	-0.185	-0.199	-0.211	-0.225	-0.236	-0.249	-0.260	-0.270	-0.280	-0.289	-0.296	-0.302	-0.308	-0.311	-0.315	-0.316	-0.316	-0.314	-0.311	-0.309	-0.301	-0.295	-0.285	-0.274	-0.262	-0.249	-0.234	-0.216	-0.199	-0.180	-0.158	-0.135	-0.112	-0.088	-0.061	-0.034	-0.008	0.022	0.052	0.082	0.112	0.144	0.176	0.209	0.241	0.274	0.306	0.340	0.372	0.405	0.436	0.469	0.499	0.530	0.560	0.590	0.619	0.645	0.672	0.698	0.724	0.746	0.769	0.790	0.810	0.829	0.845	0.862	0.875	0.889	0.900	0.912	0.920	0.929	0.934	0.939	0.942	0.945	0.946	0.945	0.944	0.941	0.938	0.931	0.926	0.919	0.911	0.902	0.892	0.882	0.871	0.860	0.848	0.835	0.822	0.809	0.795	0.781	0.769	0.754	0.740	0.726	0.714	0.701	0.688	0.676	0.665	0.654	0.644	0.635	0.626	0.619	0.611	0.606	0.602	0.599	0.596	0.596	0.598	0.599	0.602	0.608	0.614	0.622	0.631	0.642	0.655	0.669	0.684	0.701	0.720	0.740	0.762	0.785	0.811	0.838	0.865	0.894	0.925	0.958	0.990	1.024	1.059	1.095	1.132	1.170	1.208	1.248	1.288	1.326	1.368	1.408	1.448	1.489	1.529	1.570	1.610	1.650	1.689	1.726	1.765	1.802	1.839	1.874	1.906	1.939	1.971	2.000	2.030	2.056	2.081	2.106	2.129	2.149	2.166	2.184	2.199	2.212	2.224	2.234	2.242	2.249	2.252	2.255	2.258	2.256	2.255	2.251	2.248	2.241	2.234	2.225	2.215	2.205	2.192	2.180	2.168	2.154	2.138	2.124	2.109	2.091	2.076	2.060	2.045	2.029	2.013	1.998	1.982	1.968	1.954	1.940	1.929	1.915	1.904	1.894	1.884	1.875	1.866	1.859	1.854	1.848	1.844	1.840	1.838	1.836	1.836	1.835	1.838	1.839	1.841	1.845	1.850	1.855	1.860	1.866	1.871	1.879	1.886	1.892	1.901	1.909	1.916	1.924	1.931	1.939	1.948	1.955	1.961	1.966	1.972	1.978	1.981	1.985	1.989	1.991	1.992	1.992	1.992	1.990	1.988	1.984	1.980	1.974	1.966	1.958	1.949	1.938	1.925	1.911	1.896	1.881	1.862	1.845	1.825	1.804	1.781	1.756	1.732	1.706	1.679	1.650	1.620	1.590	1.556	1.525	1.490	1.454	1.419	1.381	1.344	1.305	1.265	1.225	1.185	1.144	1.100	1.059	1.016	0.972	0.930	0.885	0.841	0.798	0.752	0.710	0.666	0.622	0.579	0.536	0.494	0.451	0.411	0.370	0.330	0.291	0.252	0.214	0.179	0.142	0.109	0.075	0.042	0.012	-0.018	-0.045	-0.072	-0.099	-0.122	-0.145	-0.166	-0.186	-0.205	-0.221	-0.238	-0.251	-0.262	-0.274	-0.282	-0.290	-0.298	-0.302	-0.308	-0.310	-0.311	-0.312	-0.311	-0.311	-0.308	-0.304	-0.301	-0.295	-0.290	-0.285	-0.278	-0.271	-0.264	-0.256	-0.249	-0.241	-0.234	-0.226	-0.220	-0.211	-0.206	-0.200	-0.194	-0.189	-0.184	-0.180	-0.178	-0.175	-0.174	-0.174	-0.175	-0.178	-0.180	-0.184	-0.189	-0.195	-0.202	-0.211	-0.220	-0.231	-0.245	-0.258	-0.272	-0.288	-0.305	-0.322	-0.342	-0.362	-0.384	-0.405	-0.429	-0.452	-0.476	-0.502	-0.530	-0.558	-0.585	-0.614	-0.642	-0.672	-0.704	-0.735	-0.766	-0.798	-0.829	-0.861	-0.894	-0.925	-0.958	-0.991	-1.022	-1.055	-1.086	-1.118	-1.149	-1.180	-1.211	-1.241	-1.270	-1.300	-1.328	-1.355	-1.382	-1.409	-1.434	-1.459	-1.481	-1.505	-1.526	-1.546	-1.565	-1.585	-1.601	-1.616	-1.631	-1.645	-1.658	-1.668	-1.678	-1.685	-1.692	-1.698	-1.701	-1.704	-1.705	-1.704	-1.702	-1.700	-1.695	-1.690	-1.682	-1.674	-1.665	-1.654	-1.641	-1.629	-1.615	-1.600	-1.584	-1.566	-1.549	-1.530	-1.511	-1.491	-1.471	-1.450	-1.429	-1.409	-1.386	-1.365	-1.344	-1.322	-1.302	-1.281	-1.261	-1.242	-1.224	-1.206	-1.189	-1.174	-1.159	-1.145	-1.132	-1.122	-1.111	-1.104	-1.096	-1.090	-1.086	-1.084	-1.082	-1.085	-1.086	-1.091	-1.096	-1.104	-1.112	-1.124	-1.135	-1.149	-1.164	-1.179	-1.196	-1.215	-1.235	-1.256	-1.278	-1.300	-1.322	-1.346	-1.371	-1.396	-1.421	-1.445	-1.470	-1.495	-1.521	-1.545	-1.569	-1.592	-1.615	-1.636	-1.658	-1.678	-1.696	-1.714	-1.730	-1.745	-1.758	-1.769	-1.780	-1.789	-1.794	-1.799	-1.802	-1.802	-1.801	-1.799	-1.794	-1.786	-1.778	-1.768	-1.754	-1.740	-1.724	-1.706	-1.686	-1.665	-1.641	-1.618	-1.591	-1.562	-1.535	-1.504	-1.474	-1.441	-1.409	-1.374	-1.340	-1.305	-1.269	-1.232	-1.196	-1.159	-1.122	-1.085	-1.048	-1.010	-0.975	-0.939	-0.902	-0.866	-0.832	-0.798	-0.765	-0.732	-0.700	-0.670	-0.640	-0.611	-0.585	-0.558	-0.532	-0.510	-0.486	-0.466	-0.445	-0.426	-0.410	-0.392	-0.379	-0.365	-0.354	-0.342	-0.332	-0.325	-0.318	-0.312	-0.309	-0.304	-0.302	-0.301	-0.301	-0.301	-0.304	-0.306	-0.310	-0.314	-0.319	-0.324	-0.330	-0.336	-0.344	-0.350	-0.359	-0.365	-0.372	-0.381	-0.389	-0.396	-0.404	-0.410	-0.418	-0.422	-0.429	-0.432	-0.438	-0.441	-0.444	-0.445	-0.445	-0.445	-0.444	-0.440	-0.436	-0.432	-0.426	-0.418	-0.409	-0.399	-0.388	-0.374	-0.359	-0.341	-0.324	-0.302	-0.281	-0.260	-0.235	-0.210	-0.181	-0.152	-0.121	-0.090	-0.056	-0.022	0.015	0.051	0.090	0.129	0.169	0.210	0.252	0.296	0.340	0.385	0.431	0.476	0.522	0.569	0.616	0.662	0.708	0.755	0.801	0.848	0.891	0.936	0.980	1.024	1.066	1.108	1.148	1.188	1.225	1.261	1.296	1.329	1.361	1.392	1.420	1.448	1.471	1.495	1.516	1.535	1.551	1.566	1.579	1.590	1.599	1.606	1.610	1.612	1.612	1.611	1.608	1.601	1.594	1.584	1.572	1.559	1.545	1.528	1.509	1.489	1.468	1.446	1.422	1.398	1.371	1.345	1.318	1.289	1.260	1.231	1.202	1.172	1.142	1.111	1.082	1.052	1.024	0.995	0.966	0.939	0.912	0.886	0.861	0.838	0.814	0.791	0.771	0.752	0.734	0.718	0.702	0.689	0.678	0.668	0.659	0.654	0.649	0.646	0.645	0.645	0.649	0.652	0.658	0.665	0.675	0.686	0.699	0.715	0.730	0.749	0.766	0.789	0.810	0.834	0.859	0.885	0.911	0.940	0.970	1.000	1.031	1.062	1.095	1.129	1.162	1.195	1.230	1.264	1.299	1.335	1.369	1.402	1.436	1.471	1.505	1.538	1.570	1.601	1.632	1.661	1.691	1.720	1.746	1.772	1.798	1.821	1.842	1.862	1.881	1.899	1.916	1.931	1.944	1.955	1.965	1.972	1.979	1.984	1.988	1.989	1.988	1.986	1.982	1.978	1.970	1.962	1.954	1.942	1.930	1.916	1.901	1.885	1.868	1.850	1.831	1.811	1.791	1.770	1.748	1.725	1.702	1.680	1.658	1.632	1.610	1.588	1.564	1.541	1.520	1.498	1.476	1.456	1.436	1.418	1.399	1.382	1.366	1.351	1.338	1.324	1.312	1.301	1.292	1.285	1.279	1.272	1.270	1.266	1.265	1.265	1.265	1.268	1.271	1.276	1.281	1.288	1.295	1.302	1.310	1.320	1.330	1.340	1.350	1.361	1.372	1.384	1.395	1.405	1.416	1.426	1.436	1.445	1.454	1.460	1.466	1.471	1.475	1.480	1.481	1.480	1.479	1.475	1.470	1.462	1.454	1.444	1.430	1.415	1.398	1.379	1.356	1.332	1.306	1.279	1.248	1.214	1.180	1.142	1.102	1.059	1.015	0.970	0.920	0.870	0.819	0.762	0.708	0.650	0.590	0.528	0.466	0.402	0.338	0.271	0.204	0.135	0.066	-0.004	-0.075	-0.145	-0.216	-0.288	-0.359	-0.430	-0.500	-0.571	-0.641	-0.711	-0.780	-0.848	-0.915	-0.981	-1.046	-1.110	-1.172	-1.232	-1.291	-1.350	-1.405	-1.460	-1.511	-1.562	-1.610	-1.658	-1.701	-1.744	-1.785	-1.824	-1.860	-1.894	-1.926	-1.958	-1.985	-2.011	-2.036	-2.058	-2.079	-2.096	-2.112	-2.129	-2.142	-2.154	-2.164	-2.172	-2.180	-2.188	-2.192	-2.196	-2.200	-2.202	-2.205	-2.206	-2.208	-2.208	-2.209	-2.209	-2.209	-2.209	-2.210	-2.211	-2.212	-2.214	-2.216	-2.220	-2.224	-2.230	-2.236	-2.244	-2.251	-2.261	-2.272	-2.284	-2.298	-2.312	-2.330	-2.349	-2.369	-2.390	-2.412	-2.439	-2.465	-2.494	-2.525	-2.556	-2.590	-2.625	-2.662	-2.700	-2.740	-2.782	-2.825	-2.870	-2.915	-2.962	-3.011	-3.060	-3.110	-3.161	-3.212	-3.266	-3.319	-3.371	-3.426	-3.480	-3.535	-3.588	-3.642	-3.695	-3.749	-3.801	-3.852	-3.904	-3.954	-4.004	-4.051	-4.098	-4.142	-4.186	-4.228	-4.268	-4.306	-4.344	-4.378	-4.409	-4.440	-4.468	-4.494	-4.516	-4.538	-4.555	-4.571	-4.585	-4.596	-4.605	-4.611	-4.614	-4.615	-4.614	-4.610	-4.604	-4.596	-4.585	-4.572	-4.559	-4.541	-4.522	-4.502	-4.481	-4.458	-4.432	-4.406	-4.380	-4.351	-4.322	-4.292	-4.261	-4.231	-4.199	-4.168	-4.136	-4.105	-4.072	-4.041	-4.010	-3.981	-3.951	-3.922	-3.892	-3.868	-3.840	-3.816	-3.792	-3.771	-3.750	-3.731	-3.714	-3.698	-3.684	-3.671	-3.659	-3.650	-3.642	-3.636	-3.634	-3.630	-3.630	-3.631	-3.634	-3.639	-3.645	-3.651	-3.661	-3.671	-3.682	-3.695	-3.709	-3.724	-3.740	-3.758	-3.774	-3.792	-3.811	-3.830	-3.850	-3.870	-3.889	-3.909	-3.929	-3.948	-3.966	-3.985	-4.003	-4.020	-4.037	-4.052	-4.068	-4.080	-4.094	-4.105	-4.114	-4.122	-4.128	-4.132	-4.136	-4.138	-4.136	-4.134	-4.129	-4.122	-4.115	-4.104	-4.091	-4.075	-4.058	-4.039	-4.018	-3.994	-3.968	-3.940	-3.910	-3.878	-3.842	-3.808	-3.769	-3.728	-3.685	-3.642	-3.596	-3.549	-3.500	-3.450	-3.399	-3.346	-3.291	-3.236	-3.180	-3.122	-3.065	-3.005	-2.946	-2.886	-2.828	-2.766	-2.706	-2.645	-2.585	-2.525	-2.465	-2.406	-2.346	-2.289	-2.231	-2.175	-2.119	-2.065	-2.011	-1.959	-1.908	-1.858	-1.809	-1.761	-1.716	-1.671	-1.629	-1.589	-1.549	-1.511	-1.476	-1.441	-1.410	-1.379	-1.350	-1.322	-1.296	-1.272	-1.250	-1.230	-1.210	-1.192	-1.176	-1.162	-1.149	-1.136	-1.126	-1.116	-1.109	-1.100	-1.094	-1.088	-1.082	-1.079	-1.075	-1.071	-1.069	-1.066	-1.064	-1.061	-1.060	-1.056	-1.055	-1.051	-1.049	-1.045	-1.040	-1.036	-1.031	-1.024	-1.018	-1.010	-1.001	-0.991	-0.980	-0.968	-0.954	-0.939	-0.924	-0.906	-0.888	-0.868	-0.846	-0.824	-0.799	-0.774	-0.746	-0.719	-0.688	-0.656	-0.624	-0.589	-0.555	-0.518	-0.479	-0.441	-0.400	-0.360	-0.318	-0.274	-0.230	-0.185	-0.139	-0.092	-0.046	0.001	0.049	0.096	0.144	0.192	0.240	0.289	0.338	0.385	0.432	0.480	0.526	0.572	0.619	0.662	0.706	0.749	0.791	0.832	0.872	0.910	0.948	0.984	1.019	1.052	1.084	1.114	1.142	1.171	1.198	1.221	1.245	1.266	1.285	1.304	1.321	1.336	1.350	1.364	1.375	1.385	1.395	1.402	1.410	1.415	1.420	1.424	1.428	1.430	1.431	1.432	1.434	1.434	1.434	1.434	1.434	1.434	1.434	1.434	1.434	1.435	1.435	1.436	1.439	1.440	1.444	1.448	1.452	1.459	1.464	1.472	1.480	1.491	1.500	1.512	1.525	1.539	1.554	1.570	1.589	1.606	1.626	1.646	1.668	1.690	1.715	1.739	1.764	1.791	1.818	1.846	1.874	1.904	1.932	1.964	1.994	2.025	2.056	2.088	2.119	2.150	2.182	2.214	2.244	2.275	2.306	2.335	2.365	2.394	2.422	2.450	2.476	2.502	2.526	2.550	2.574	2.594	2.615	2.634	2.652	2.668	2.682	2.698	2.709	2.720	2.730	2.736	2.744	2.748	2.752	2.754	2.754	2.752	2.750	2.746	2.741	2.734	2.725	2.716	2.705	2.694	2.681	2.666	2.651	2.635	2.618	2.600	2.581	2.562	2.541	2.520	2.499	2.478	2.455	2.432	2.410	2.386	2.364	2.340	2.316	2.294	2.270	2.248	2.225	2.204	2.181	2.160	2.140	2.120	2.100	2.081	2.064	2.045	2.029	2.014	1.999	1.985	1.971	1.959	1.949	1.939	1.930	1.921	1.912	1.906	1.901	1.896	1.892	1.889	1.886	1.885	1.885	1.885	1.885	1.886	1.889	1.890	1.894	1.896	1.900	1.905	1.908	1.912	1.916	1.921	1.925	1.930	1.934	1.938	1.940	1.944	1.946	1.948	1.949	1.949	1.949	1.948	1.946	1.944	1.939	1.932	1.928	1.919	1.910	1.901	1.890	1.878	1.864	1.848	1.831	1.812	1.792	1.771	1.748	1.724	1.698	1.670	1.642	1.611	1.579	1.546	1.512	1.478	1.440	1.402	1.362	1.322	1.282	1.240	1.196	1.152	1.108	1.061	1.016	0.970	0.922	0.876	0.828	0.780	0.732	0.685	0.638	0.590	0.542	0.496	0.450	0.405	0.360	0.315	0.272	0.230	0.189	0.149	0.110	0.072	0.036	0.001	-0.032	-0.064	-0.095	-0.122	-0.151	-0.176	-0.201	-0.222	-0.242	-0.261	-0.279	-0.294	-0.308	-0.319	-0.329	-0.336	-0.344	-0.349	-0.351	-0.352	-0.352	-0.351	-0.349	-0.345	-0.340	-0.332	-0.325	-0.316	-0.306	-0.296	-0.284	-0.272	-0.260	-0.246	-0.232	-0.219	-0.205	-0.191	-0.178	-0.162	-0.149	-0.135	-0.121	-0.109	-0.096	-0.085	-0.072	-0.062	-0.054	-0.045	-0.038	-0.030	-0.024	-0.019	-0.016	-0.014	-0.012	-0.014	-0.015	-0.019	-0.024	-0.029	-0.035	-0.044	-0.054	-0.066	-0.078	-0.091	-0.106	-0.122	-0.140	-0.159	-0.179	-0.199	-0.221	-0.244	-0.268	-0.291	-0.316	-0.342	-0.369	-0.396	-0.424	-0.451	-0.480	-0.507	-0.535	-0.564	-0.592	-0.620	-0.648	-0.675	-0.702	-0.730	-0.755	-0.780	-0.806	-0.830	-0.852	-0.876	-0.898	-0.918	-0.936	-0.954	-0.971	-0.988	-1.001	-1.014	-1.028	-1.038	-1.046	-1.054	-1.060	-1.065	-1.070	-1.071	-1.072	-1.072	-1.070	-1.068	-1.062	-1.059	-1.051	-1.042	-1.034	-1.024	-1.012	-1.001	-0.988	-0.974	-0.959	-0.942	-0.926	-0.909	-0.891	-0.872	-0.854	-0.835	-0.816	-0.796	-0.776	-0.756	-0.735	-0.715	-0.695	-0.675	-0.654	-0.634	-0.615	-0.596	-0.576	-0.556	-0.538	-0.521	-0.502	-0.485	-0.469	-0.452	-0.438	-0.422	-0.409	-0.395	-0.381	-0.369	-0.358	-0.346	-0.336	-0.326	-0.318	-0.309	-0.301	-0.294	-0.288	-0.281	-0.276	-0.271	-0.268	-0.264	-0.260	-0.258	-0.256	-0.255	-0.254	-0.252	-0.251	-0.251	-0.251	-0.251	-0.252	-0.252	-0.254	-0.254	-0.256	-0.256	-0.258	-0.258	-0.259	-0.260	-0.260	-0.260	-0.261	-0.260	-0.260	-0.259	-0.258	-0.256	-0.254	-0.251	-0.248	-0.245	-0.240	-0.236	-0.230	-0.225	-0.218	-0.211	-0.202	-0.195	-0.186	-0.178	-0.168	-0.156	-0.146	-0.135	-0.122	-0.110	-0.096	-0.085	-0.071	-0.058	-0.042	-0.028	-0.012	0.001	0.016	0.031	0.046	0.061	0.076	0.091	0.106	0.120	0.134	0.148	0.161	0.175	0.186	0.199	0.210	0.220	0.230	0.240	0.248	0.256	0.264	0.270	0.276	0.280	0.284	0.288	0.289	0.290	0.291	0.291	0.289	0.286	0.284	0.280	0.275	0.270	0.262	0.255	0.248	0.240	0.231	0.221	0.210	0.201	0.189	0.178	0.166	0.154	0.142	0.129	0.116	0.104	0.090	0.078	0.065	0.052	0.040	0.029	0.016	0.005	-0.006	-0.018	-0.029	-0.039	-0.048	-0.058	-0.066	-0.074	-0.081	-0.088	-0.094	-0.100	-0.105	-0.110	-0.114	-0.116	-0.118	-0.120	-0.121	-0.120	-0.120	-0.119	-0.116	-0.114	-0.111	-0.108	-0.102	-0.096	-0.090	-0.084	-0.078	-0.069	-0.061	-0.052	-0.042	-0.034	-0.024	-0.012	-0.001	0.010	0.024	0.036	0.049	0.061	0.075	0.089	0.102	0.116	0.131	0.146	0.160	0.175	0.190	0.205	0.219	0.234	0.250	0.264	0.279	0.292	0.306	0.321	0.334	0.348	0.360	0.374	0.385	0.398	0.409	0.420	0.430	0.439	0.449	0.456	0.464	0.471	0.476	0.482	0.488	0.490	0.494	0.495	0.496	0.496	0.496	0.495	0.491	0.488	0.484	0.478	0.471	0.464	0.455	0.445	0.435	0.425	0.412	0.400	0.388	0.372	0.359	0.344	0.328	0.311	0.295	0.278	0.260	0.241	0.224	0.206	0.189	0.170	0.152	0.135	0.118	0.101	0.082	0.068	0.052	0.036	0.024	0.010	-0.002	-0.012	-0.025	-0.034	-0.041	-0.049	-0.055	-0.059	-0.062	-0.065	-0.066	-0.065	-0.065	-0.061	-0.056	-0.051	-0.045	-0.036	-0.026	-0.016	-0.004	0.009	0.022	0.038	0.054	0.070	0.088	0.105	0.124	0.142	0.164	0.184	0.204	0.224	0.245	0.265	0.286	0.305	0.325	0.345	0.364	0.381	0.398	0.415	0.430	0.445	0.459	0.470	0.481	0.491	0.499	0.506	0.512	0.515	0.518	0.519	0.518	0.516	0.511	0.506	0.499	0.490	0.480	0.468	0.454	0.439	0.422	0.405	0.386	0.365	0.344	0.321	0.298	0.272	0.246	0.220	0.194	0.165	0.138	0.108	0.079	0.050	0.020	-0.010	-0.040	-0.069	-0.100	-0.129	-0.156	-0.186	-0.212	-0.241	-0.266	-0.294	-0.318	-0.342	-0.365	-0.388	-0.409	-0.429	-0.449	-0.466	-0.481	-0.498	-0.511	-0.522	-0.535	-0.544	-0.552	-0.559	-0.565	-0.569	-0.572	-0.574	-0.574	-0.574	-0.571	-0.568	-0.562	-0.558	-0.550	-0.542	-0.535	-0.525	-0.514	-0.502	-0.490	-0.478	-0.464	-0.449	-0.434	-0.419	-0.401	-0.385	-0.369	-0.352	-0.335	-0.316	-0.300	-0.281	-0.265	-0.248	-0.230	-0.212	-0.198	-0.181	-0.165	-0.149	-0.135	-0.121	-0.106	-0.094	-0.081	-0.070	-0.059	-0.049	-0.039	-0.031	-0.022	-0.018	-0.011	-0.006	-0.002	0.000	0.002	0.002	0.002	0.001	0.000	-0.004	-0.006	-0.012	-0.018	-0.024	-0.031	-0.040	-0.048	-0.058	-0.068	-0.079	-0.090	-0.102	-0.114	-0.126	-0.140	-0.152	-0.166	-0.180	-0.194	-0.206	-0.220	-0.234	-0.248	-0.260	-0.272	-0.285	-0.298	-0.308	-0.320	-0.330	-0.339	-0.348	-0.355	-0.362	-0.369	-0.375	-0.380	-0.384	-0.386	-0.388	-0.389	-0.389	-0.386	-0.384	-0.381	-0.376	-0.370	-0.364	-0.358	-0.348	-0.339	-0.329	-0.318	-0.306	-0.294	-0.280	-0.266	-0.251	-0.238	-0.221	-0.206	-0.189	-0.172	-0.156	-0.140	-0.122	-0.105	-0.089	-0.070	-0.052	-0.038	-0.021	-0.004	0.011	0.026	0.040	0.054	0.069	0.080	0.091	0.102	0.112	0.120	0.129	0.135	0.142	0.148	0.151	0.152	0.154	0.154	0.154	0.152	0.149	0.144	0.139	0.132	0.125	0.116	0.106	0.096	0.084	0.071	0.056	0.041	0.025	0.008	-0.011	-0.030	-0.049	-0.069	-0.091	-0.114	-0.135	-0.159	-0.181	-0.205	-0.229	-0.254	-0.279	-0.302	-0.328	-0.354	-0.379	-0.402	-0.428	-0.451	-0.476	-0.499	-0.522	-0.546	-0.568	-0.589	-0.610	-0.631	-0.649	-0.668	-0.686	-0.702	-0.718	-0.731	-0.745	-0.756	-0.768	-0.776	-0.785	-0.791	-0.796	-0.801	-0.802	-0.805	-0.805	-0.801	-0.799	-0.794	-0.789	-0.781	-0.772	-0.762	-0.752	-0.739	-0.725	-0.711	-0.694	-0.678	-0.660	-0.641	-0.621	-0.600	-0.579	-0.558	-0.534	-0.511	-0.488	-0.464	-0.440	-0.415	-0.391	-0.366	-0.342	-0.319	-0.296	-0.274	-0.250	-0.229	-0.206	-0.186	-0.166	-0.148	-0.129	-0.111	-0.095	-0.081	-0.068	-0.055	-0.042	-0.032	-0.024	-0.015	-0.009	-0.004	0.000	0.004	0.005	0.005	0.004	0.001	-0.002	-0.008	-0.014	-0.021	-0.029	-0.039	-0.049	-0.061	-0.072	-0.086	-0.101	-0.115	-0.131	-0.146	-0.162	-0.180	-0.198	-0.215	-0.232	-0.251	-0.270	-0.288	-0.306	-0.324	-0.341	-0.360	-0.376	-0.394	-0.409	-0.425	-0.440	-0.455	-0.469	-0.481	-0.495	-0.505	-0.516	-0.525	-0.534	-0.541	-0.548	-0.552	-0.556	-0.559	-0.560	-0.560	-0.559	-0.556	-0.552	-0.546	-0.541	-0.532	-0.524	-0.512	-0.500	-0.488	-0.472	-0.458	-0.440	-0.422	-0.402	-0.381	-0.361	-0.338	-0.315	-0.291	-0.265	-0.239	-0.212	-0.185	-0.156	-0.128	-0.099	-0.070	-0.040	-0.010	0.020	0.050	0.080	0.111	0.140	0.169	0.199	0.226	0.255	0.281	0.308	0.332	0.356	0.380	0.402	0.425	0.445	0.462	0.481	0.496	0.511	0.524	0.535	0.546	0.554	0.561	0.565	0.570	0.570	0.571	0.569	0.565	0.561	0.554	0.545	0.535	0.524	0.510	0.495	0.480	0.462	0.444	0.424	0.402	0.380	0.358	0.332	0.308	0.281	0.254	0.226	0.199	0.170	0.141	0.111	0.081	0.051	0.022	-0.006	-0.036	-0.065	-0.094	-0.122	-0.150	-0.178	-0.204	-0.229	-0.254	-0.279	-0.301	-0.324	-0.344	-0.364	-0.382	-0.400	-0.415	-0.430	-0.444	-0.455	-0.465	-0.474	-0.481	-0.488	-0.492	-0.495	-0.496	-0.496	-0.495	-0.491	-0.486	-0.480	-0.474	-0.465	-0.454	-0.444	-0.431	-0.418	-0.402	-0.386	-0.369	-0.350	-0.331	-0.311	-0.291	-0.269	-0.249	-0.225	-0.202	-0.180	-0.155	-0.131	-0.108	-0.082	-0.058	-0.035	-0.010	0.015	0.038	0.062	0.085	0.109	0.130	0.152	0.174	0.195	0.214	0.232	0.251	0.270	0.286	0.302	0.318	0.331	0.345	0.358	0.370	0.380	0.390	0.399	0.406	0.414	0.419	0.425	0.429	0.434	0.436	0.438	0.440	0.439	0.439	0.439	0.438	0.436	0.434	0.431	0.429	0.425	0.422	0.418	0.415	0.411	0.408	0.402	0.399	0.395	0.391	0.388	0.385	0.382	0.379	0.378	0.376	0.375	0.374	0.374	0.372	0.374	0.375	0.378	0.379	0.382	0.386	0.390	0.394	0.400	0.406	0.412	0.419	0.426	0.435	0.442	0.452	0.462	0.471	0.481	0.491	0.502	0.514	0.524	0.536	0.546	0.558	0.569	0.580	0.591	0.601	0.612	0.622	0.632	0.641	0.650	0.659	0.666	0.674	0.681	0.686	0.692	0.696	0.700	0.702	0.704	0.705	0.705	0.705	0.702	0.699	0.696	0.690	0.684	0.678	0.669	0.660	0.650	0.639	0.626	0.612	0.599	0.584	0.568	0.550	0.531	0.511	0.492	0.470	0.449	0.426	0.404	0.380	0.354	0.329	0.304	0.278	0.250	0.224	0.196	0.169	0.141	0.112	0.085	0.058	0.028	0.000	-0.028	-0.056	-0.084	-0.111	-0.139	-0.166	-0.192	-0.219	-0.245	-0.270	-0.294	-0.319	-0.342	-0.365	-0.386	-0.409	-0.429	-0.449	-0.468	-0.485	-0.501	-0.518	-0.534	-0.548	-0.560	-0.572	-0.584	-0.594	-0.602	-0.610	-0.618	-0.622	-0.628	-0.630	-0.632	-0.635	-0.635	-0.634	-0.631	-0.629	-0.625	-0.619	-0.614	-0.606	-0.600	-0.591	-0.581	-0.570	-0.560	-0.549	-0.536	-0.522	-0.509	-0.495	-0.480	-0.464	-0.449	-0.431	-0.415	-0.398	-0.380	-0.362	-0.344	-0.326	-0.309	-0.291	-0.272	-0.255	-0.236	-0.218	-0.201	-0.184	-0.166	-0.149	-0.131	-0.116	-0.100	-0.085	-0.070	-0.055	-0.042	-0.029	-0.016	-0.004	0.008	0.019	0.029	0.039	0.048	0.058	0.064	0.071	0.078	0.082	0.089	0.094	0.096	0.101	0.104	0.105	0.106	0.108	0.109	0.109	0.108	0.108	0.106	0.105	0.104	0.101	0.099	0.098	0.094	0.091	0.089	0.085	0.082	0.079	0.075	0.072	0.069	0.065	0.064	0.059	0.058	0.054	0.051	0.049	0.046	0.045	0.041	0.040	0.038	0.036	0.035	0.032	0.031	0.030	0.029	0.026	0.025	0.024	0.021	0.020	0.019	0.016	0.014	0.010	0.009	0.005	0.001	-0.004	-0.006	-0.012	-0.018	-0.024	-0.030	-0.038	-0.044	-0.052	-0.062	-0.071	-0.082	-0.092	-0.105	-0.116	-0.130	-0.144	-0.159	-0.174	-0.190	-0.206	-0.224	-0.242	-0.260	-0.280	-0.300	-0.321	-0.342	-0.364	-0.385	-0.408	-0.430	-0.452	-0.476	-0.499	-0.522	-0.545	-0.569	-0.591	-0.614	-0.638	-0.660	-0.681	-0.702	-0.724	-0.744	-0.764	-0.782	-0.799	-0.818	-0.832	-0.848	-0.860	-0.872	-0.885	-0.895	-0.904	-0.911	-0.916	-0.921	-0.924	-0.924	-0.925	-0.922	-0.919	-0.914	-0.906	-0.899	-0.888	-0.876	-0.861	-0.846	-0.829	-0.810	-0.790	-0.768	-0.745	-0.720	-0.692	-0.664	-0.635	-0.604	-0.571	-0.538	-0.502	-0.466	-0.430	-0.391	-0.351	-0.310	-0.269	-0.226	-0.184	-0.139	-0.095	-0.050	-0.004	0.042	0.089	0.135	0.181	0.229	0.276	0.321	0.369	0.416	0.461	0.507	0.552	0.598	0.641	0.685	0.728	0.769	0.810	0.849	0.889	0.925	0.961	0.996	1.030	1.061	1.094	1.121	1.150	1.174	1.200	1.221	1.242	1.261	1.279	1.294	1.306	1.319	1.329	1.336	1.342	1.346	1.349	1.349	1.348	1.345	1.340	1.332	1.325	1.314	1.304	1.290	1.275	1.260	1.244	1.224	1.206	1.185	1.164	100.000	5.000	2.000	1.000	5.000	0.000	0.000	0.000	0.000	0.000	0.000	0.000	0.000	0.000	0.000	0.000	0.000	0.000	1.782	1.805	1.829	1.852	1.876	1.900	1.924	1.949	1.972	1.996	2.020	2.042	2.068	2.090	2.112	2.135	2.158	2.179	2.199	2.220	2.240	2.259	2.276	2.295	2.311	2.329	2.345	2.359	2.374	2.386	2.400	2.411	2.422	2.434	2.444	2.451	2.460	2.468	2.474	2.479	2.485	2.490	2.492	2.496	2.498	2.499	2.501	2.501	2.501	2.500	2.500	2.498	2.495	2.492	2.490	2.486	2.482	2.479	2.475	2.470	2.465	2.460	2.454	2.448	2.442	2.436	2.429	2.424	2.416	2.410	2.402	2.396	2.389	2.382	2.375	2.369	2.362	2.356	2.350	2.342	2.336	2.330	2.325	2.319	2.314	2.309	2.304	2.299	2.294	2.291	2.288	2.285	2.282	2.280	2.280	2.278	2.278	2.279	2.280	2.280	2.282	2.286	2.289	2.294	2.299	2.304	2.310	2.318	2.325	2.334	2.342	2.354	2.364	2.376	2.388	2.400	2.414	2.428	2.441	2.456	2.472	2.489	2.505	2.521	2.539	2.556	2.574	2.592	2.610	2.629	2.646	2.664	2.682	2.701	2.718	2.736	2.752	2.770	2.788	2.804	2.818	2.832	2.848	2.861	2.875	2.888	2.899	2.910	2.920	2.930	2.938	2.945	2.951	2.959	2.962	2.966	2.970	2.972	2.974	2.975	2.974	2.972	2.971	2.969	2.964	2.960	2.955	2.949	2.942	2.935	2.929	2.920	2.911	2.902	2.892	2.882	2.872	2.862	2.851	2.840	2.829	2.819	2.806	2.795	2.784	2.772	2.761	2.750	2.740	2.729	2.719	2.709	2.699	2.689	2.680	2.671	2.662	2.655	2.649	2.641	2.635	2.630	2.622	2.620	2.615	2.611	2.609	2.606	2.604	2.604	2.604	2.604	2.605	2.608	2.610	2.614	2.618	2.624	2.629	2.635	2.641	2.650	2.660	2.669	2.679	2.690	2.702	2.715	2.729	2.744	2.759	2.774	2.791	2.808	2.826	2.845	2.864	2.884	2.904	2.924	2.946	2.966	2.989	3.011	3.035	3.058	3.080	3.105	3.128	3.151	3.174	3.198	3.220	3.242	3.266	3.288	3.309	3.329	3.350	3.369	3.388	3.406	3.422	3.439	3.454	3.468	3.479	3.490	3.500	3.510	3.516	3.521	3.526	3.528	3.529	3.528	3.526	3.521	3.516	3.508	3.498	3.486	3.474	3.460	3.442	3.425	3.405	3.382	3.359	3.335	3.309	3.281	3.251	3.220	3.188	3.154	3.119	3.084	3.046	3.008	2.969	2.928	2.888	2.846	2.802	2.760	2.716	2.674	2.630	2.585	2.541	2.496	2.452	2.409	2.364	2.320	2.276	2.234	2.191	2.150	2.109	2.068	2.027	1.990	1.951	1.914	1.879	1.844	1.810	1.778	1.746	1.716	1.686	1.659	1.632	1.606	1.584	1.561	1.539	1.519	1.500	1.482	1.466	1.451	1.436	1.424	1.412	1.401	1.392	1.385	1.378	1.371	1.366	1.361	1.359	1.356	1.354	1.354	1.354	1.354	1.355	1.356	1.358	1.361	1.362	1.368	1.370	1.375	1.379	1.385	1.389	1.395	1.400	1.406	1.411	1.418	1.424	1.429	1.435	1.441	1.448	1.452	1.459	1.464	1.469	1.475	1.480	1.485	1.490	1.495	1.499	1.504	1.508	1.511	1.515	1.518	1.520	1.522	1.525	1.526	1.529	1.530	1.531	1.531	1.531	1.530	1.530	1.530	1.528	1.525	1.524	1.521	1.519	1.514	1.511	1.506	1.501	1.495	1.490	1.484	1.476	1.469	1.460	1.452	1.444	1.434	1.425	1.415	1.405	1.392	1.382	1.370	1.359	1.346	1.332	1.319	1.305	1.291	1.278	1.262	1.249	1.234	1.219	1.202	1.186	1.171	1.156	1.140	1.124	1.108	1.090	1.075	1.058	1.042	1.025	1.009	0.992	0.976	0.960	0.944	0.928	0.912	0.896	0.881	0.865	0.850	0.834	0.819	0.804	0.789	0.775	0.760	0.745	0.731	0.716	0.702	0.689	0.675	0.661	0.648	0.634	0.621	0.608	0.595	0.581	0.568	0.555	0.541	0.528	0.514	0.501	0.488	0.474	0.460	0.446	0.431	0.419	0.405	0.390	0.376	0.362	0.346	0.332	0.318	0.302	0.288	0.272	0.256	0.241	0.225	0.209	0.192	0.176	0.161	0.144	0.128	0.110	0.094	0.076	0.060	0.042	0.026	0.009	-0.009	-0.026	-0.042	-0.060	-0.076	-0.095	-0.110	-0.128	-0.145	-0.161	-0.178	-0.194	-0.209	-0.225	-0.240	-0.255	-0.270	-0.284	-0.298	-0.311	-0.324	-0.336	-0.349	-0.360	-0.372	-0.381	-0.391	-0.401	-0.410	-0.418	-0.425	-0.432	-0.438	-0.444	-0.449	-0.452	-0.455	-0.456	-0.459	-0.459	-0.458	-0.458	-0.455	-0.452	-0.450	-0.445	-0.440	-0.434	-0.426	-0.420	-0.411	-0.402	-0.391	-0.381	-0.370	-0.358	-0.345	-0.331	-0.318	-0.304	-0.290	-0.274	-0.259	-0.244	-0.228	-0.211	-0.194	-0.178	-0.161	-0.145	-0.129	-0.111	-0.095	-0.079	-0.062	-0.048	-0.031	-0.018	-0.001	0.012	0.025	0.039	0.051	0.062	0.074	0.082	0.092	0.101	0.109	0.115	0.122	0.126	0.130	0.134	0.136	0.138	0.138	0.136	0.135	0.131	0.129	0.124	0.119	0.112	0.105	0.098	0.089	0.079	0.069	0.056	0.045	0.032	0.020	0.006	-0.009	-0.024	-0.039	-0.055	-0.071	-0.089	-0.105	-0.124	-0.141	-0.160	-0.179	-0.196	-0.216	-0.236	-0.255	-0.274	-0.294	-0.314	-0.332	-0.352	-0.371	-0.391	-0.411	-0.430	-0.450	-0.469	-0.489	-0.506	-0.525	-0.545	-0.562	-0.581	-0.598	-0.615	-0.632	-0.650	-0.666	-0.682	-0.699	-0.714	-0.729	-0.745	-0.759	-0.772	-0.786	-0.800	-0.811	-0.824	-0.835	-0.846	-0.856	-0.866	-0.875	-0.884	-0.891	-0.900	-0.906	-0.911	-0.916	-0.921	-0.924	-0.928	-0.929	-0.929	-0.929	-0.929	-0.928	-0.925	-0.921	-0.916	-0.912	-0.905	-0.899	-0.890	-0.881	-0.870	-0.860	-0.848	-0.835	-0.821	-0.806	-0.790	-0.774	-0.756	-0.739	-0.719	-0.699	-0.678	-0.655	-0.632	-0.610	-0.585	-0.560	-0.534	-0.507	-0.480	-0.452	-0.424	-0.394	-0.365	-0.334	-0.302	-0.271	-0.240	-0.208	-0.175	-0.141	-0.108	-0.072	-0.039	-0.004	0.030	0.066	0.101	0.136	0.172	0.208	0.244	0.280	0.316	0.352	0.389	0.424	0.459	0.494	0.530	0.565	0.600	0.634	0.668	0.701	0.735	0.766	0.799	0.831	0.861	0.891	0.921	0.950	0.978	1.005	1.031	1.056	1.081	1.104	1.126	1.149	1.169	1.188	1.206	1.224	1.240	1.255	1.270	1.282	1.294	1.305	1.315	1.322	1.330	1.336	1.341	1.345	1.349	1.350	1.350	1.351	1.350	1.348	1.345	1.341	1.336	1.331	1.325	1.318	1.310	1.302	1.294	1.285	1.275	1.265	1.255	1.244	1.232	1.222	1.211	1.199	1.188	1.176	1.164	1.152	1.140	1.130	1.118	1.106	1.096	1.085	1.074	1.062	1.052	1.042	1.032	1.022	1.014	1.005	0.995	0.988	0.978	0.969	0.961	0.952	0.945	0.936	0.928	0.919	0.910	0.902	0.894	0.886	0.876	0.866	0.858	0.848	0.836	0.828	0.816	0.805	0.791	0.780	0.768	0.752	0.739	0.724	0.708	0.692	0.675	0.658	0.640	0.620	0.600	0.580	0.560	0.539	0.516	0.494	0.471	0.446	0.424	0.399	0.374	0.349	0.324	0.296	0.271	0.245	0.219	0.192	0.166	0.141	0.114	0.089	0.064	0.039	0.014	-0.010	-0.034	-0.058	-0.079	-0.101	-0.121	-0.141	-0.161	-0.179	-0.196	-0.212	-0.229	-0.242	-0.256	-0.269	-0.280	-0.291	-0.300	-0.309	-0.315	-0.321	-0.328	-0.330	-0.334	-0.335	-0.338	-0.336	-0.336	-0.335	-0.332	-0.329	-0.324	-0.319	-0.312	-0.306	-0.299	-0.291	-0.282	-0.272	-0.264	-0.252	-0.240	-0.230	-0.216	-0.205	-0.191	-0.178	-0.162	-0.150	-0.135	-0.119	-0.104	-0.088	-0.071	-0.054	-0.039	-0.020	-0.002	0.015	0.034	0.052	0.071	0.091	0.110	0.130	0.150	0.171	0.192	0.214	0.236	0.258	0.280	0.304	0.328	0.350	0.374	0.399	0.421	0.448	0.472	0.496	0.522	0.548	0.574	0.599	0.625	0.650	0.675	0.700	0.726	0.751	0.776	0.800	0.825	0.848	0.871	0.894	0.915	0.938	0.958	0.978	0.996	1.015	1.031	1.049	1.064	1.078	1.091	1.104	1.115	1.124	1.132	1.140	1.146	1.151	1.155	1.156	1.158	1.158	1.156	1.154	1.151	1.146	1.140	1.134	1.125	1.118	1.106	1.096	1.085	1.072	1.060	1.048	1.034	1.019	1.005	0.990	0.976	0.960	0.946	0.930	0.916	0.901	0.886	0.872	0.858	0.845	0.832	0.820	0.809	0.798	0.788	0.778	0.770	0.762	0.756	0.750	0.746	0.742	0.740	0.738	0.738	0.738	0.739	0.741	0.745	0.750	0.755	0.761	0.768	0.775	0.785	0.794	0.805	0.816	0.828	0.840	0.854	0.868	0.881	0.895	0.910	0.925	0.940	0.956	0.971	0.988	1.004	1.020	1.034	1.050	1.065	1.081	1.096	1.111	1.125	1.139	1.152	1.168	1.180	1.192	1.205	1.218	1.229	1.240	1.251	1.262	1.272	1.281	1.291	1.301	1.310	1.318	1.326	1.334	1.342	1.350	1.358	1.365	1.374	1.380	1.388	1.396	1.402	1.410	1.419	1.425	1.434	1.441	1.450	1.459	1.468	1.478	1.486	1.496	1.505	1.516	1.526	1.536	1.548	1.559	1.571	1.584	1.596	1.608	1.621	1.634	1.646	1.660	1.672	1.686	1.699	1.714	1.728	1.742	1.755	1.770	1.782	1.798	1.811	1.825	1.839	1.852	1.866	1.879	1.892	1.905	1.919	1.930	1.942	1.954	1.966	1.978	1.989	2.000	2.010	2.021	2.031	2.040	2.050	2.060	2.069	2.079	2.086	2.094	2.102	2.110	2.118	2.125	2.132	2.138	2.145	2.151	2.158	2.162	2.168	2.174	2.179	2.182	2.188	2.191	2.195	2.199	2.202	2.206	2.209	2.211	2.214	2.216	2.218	2.219	2.220	2.220	2.221	2.220	2.220	2.219	2.218	2.215	2.211	2.209	2.205	2.202	2.198	2.191	2.188	2.180	2.174	2.166	2.158	2.150	2.141	2.132	2.122	2.111	2.101	2.090	2.079	2.066	2.054	2.041	2.029	2.015	2.001	1.989	1.975	1.960	1.948	1.932	1.919	1.905	1.890	1.876	1.862	1.849	1.835	1.821	1.809	1.796	1.784	1.772	1.760	1.750	1.739	1.729	1.720	1.710	1.702	1.694	1.688	1.681	1.675	1.671	1.666	1.662	1.659	1.656	1.655	1.654	1.654	1.655	1.655	1.656	1.660	1.662	1.666	1.671	1.675	1.681	1.688	1.695	1.702	1.711	1.720	1.729	1.738	1.749	1.760	1.771	1.782	1.795	1.809	1.821	1.835	1.850	1.865	1.880	1.895	1.911	1.929	1.945	1.961	1.979	1.996	2.015	2.033	2.051	2.070	2.089	2.108	2.129	2.149	2.169	2.189	2.209	2.230	2.250	2.271	2.292	2.312	2.334	2.355	2.376	2.398	2.419	2.439	2.460	2.480	2.501	2.522	2.541	2.562	2.581	2.601	2.620	2.639	2.658	2.675	2.692	2.710	2.726	2.742	2.758	2.772	2.788	2.801	2.815	2.828	2.839	2.851	2.862	2.872	2.881	2.890	2.898	2.905	2.911	2.916	2.921	2.926	2.929	2.931	2.934	2.935	2.935	2.934	2.932	2.931	2.928	2.924	2.919	2.914	2.906	2.900	2.891	2.882	2.872	2.864	2.851	2.840	2.829	2.814	2.801	2.786	2.770	2.754	2.738	2.721	2.701	2.684	2.665	2.645	2.624	2.604	2.582	2.560	2.538	2.515	2.490	2.468	2.444	2.419	2.394	2.369	2.344	2.318	2.292	2.266	2.241	2.215	2.189	2.164	2.138	2.111	2.085	2.060	2.035	2.009	1.984	1.959	1.935	1.911	1.888	1.864	1.841	1.820	1.798	1.776	1.756	1.736	1.716	1.698	1.680	1.661	1.645	1.629	1.615	1.599	1.586	1.572	1.561	1.549	1.538	1.528	1.519	1.510	1.502	1.495	1.488	1.484	1.478	1.474	1.470	1.466	1.464	1.461	1.459	1.458	1.456	1.456	1.456	1.456	1.456	1.456	1.456	1.456	1.458	1.459	1.458	1.459	1.460	1.459	1.459	1.459	1.459	1.458	1.456	1.454	1.451	1.449	1.446	1.441	1.438	1.431	1.425	1.419	1.411	1.402	1.395	1.384	1.374	1.362	1.351	1.338	1.324	1.310	1.294	1.278	1.260	1.242	1.224	1.205	1.184	1.162	1.141	1.119	1.095	1.071	1.048	1.022	0.996	0.971	0.945	0.918	0.890	0.862	0.835	0.805	0.778	0.748	0.719	0.690	0.659	0.630	0.600	0.571	0.541	0.511	0.481	0.452	0.422	0.394	0.364	0.336	0.308	0.279	0.251	0.224	0.198	0.171	0.145	0.119	0.094	0.070	0.046	0.022	0.000	-0.022	-0.045	-0.066	-0.086	-0.106	-0.126	-0.145	-0.164	-0.181	-0.199	-0.215	-0.231	-0.246	-0.261	-0.275	-0.288	-0.300	-0.312	-0.324	-0.335	-0.345	-0.355	-0.364	-0.372	-0.380	-0.386	-0.394	-0.400	-0.406	-0.410	-0.414	-0.419	-0.421	-0.425	-0.426	-0.429	-0.430	-0.430	-0.430	-0.430	-0.429	-0.426	-0.425	-0.424	-0.420	-0.416	-0.414	-0.410	-0.405	-0.400	-0.395	-0.390	-0.384	-0.378	-0.372	-0.365	-0.359	-0.351	-0.344	-0.336	-0.329	-0.321	-0.314	-0.306	-0.299	-0.291	-0.284	-0.276	-0.269	-0.262	-0.256	-0.249	-0.242	-0.236	-0.231	-0.225	-0.220	-0.215	-0.210	-0.205	-0.202	-0.200	-0.198	-0.194	-0.192	-0.190	-0.190	-0.189	-0.189	-0.190	-0.191	-0.191	-0.194	-0.195	-0.198	-0.201	-0.202	-0.206	-0.210	-0.212	-0.216	-0.221	-0.225	-0.228	-0.232	-0.238	-0.241	-0.245	-0.249	-0.252	-0.255	-0.260	-0.262	-0.265	-0.268	-0.269	-0.271	-0.272	-0.274	-0.274	-0.275	-0.274	-0.274	-0.272	-0.270	-0.269	-0.266	-0.264	-0.260	-0.255	-0.252	-0.248	-0.244	-0.239	-0.234	-0.229	-0.221	-0.216	-0.211	-0.206	-0.200	-0.195	-0.190	-0.185	-0.180	-0.175	-0.171	-0.168	-0.165	-0.162	-0.160	-0.159	-0.159	-0.159	-0.159	-0.161	-0.164	-0.168	-0.171	-0.176	-0.182	-0.189	-0.198	-0.205	-0.215	-0.225	-0.238	-0.249	-0.262	-0.276	-0.290	-0.305	-0.321	-0.339	-0.355	-0.372	-0.390	-0.409	-0.428	-0.445	-0.465	-0.484	-0.501	-0.520	-0.539	-0.558	-0.576	-0.592	-0.609	-0.626	-0.640	-0.656	-0.670	-0.682	-0.695	-0.706	-0.715	-0.724	-0.730	-0.738	-0.741	-0.744	-0.746	-0.746	-0.745	-0.742	-0.738	-0.732	-0.724	-0.715	-0.704	-0.691	-0.676	-0.660	-0.644	-0.624	-0.602	-0.581	-0.556	-0.530	-0.504	-0.475	-0.445	-0.414	-0.380	-0.348	-0.312	-0.275	-0.239	-0.199	-0.160	-0.120	-0.079	-0.038	0.006	0.049	0.092	0.138	0.181	0.226	0.271	0.316	0.361	0.406	0.452	0.496	0.542	0.586	0.630	0.674	0.716	0.759	0.800	0.840	0.880	0.920	0.956	0.994	1.030	1.064	1.098	1.131	1.161	1.191	1.219	1.245	1.271	1.295	1.316	1.338	1.358	1.374	1.390	1.406	1.419	1.430	1.440	1.449	1.455	1.460	1.464	1.466	1.468	1.468	1.465	1.462	1.458	1.452	1.446	1.439	1.429	1.419	1.408	1.396	1.384	1.370	1.356	1.341	1.326	1.311	1.294	1.276	1.260	1.244	1.225	1.208	1.189	1.172	1.154	1.135	1.118	1.100	1.082	1.065	1.048	1.030	1.015	0.998	0.982	0.968	0.952	0.938	0.924	0.911	0.899	0.885	0.874	0.861	0.851	0.841	0.831	0.821	0.812	0.804	0.795	0.788	0.781	0.774	0.766	0.761	0.755	0.750	0.742	0.738	0.732	0.729	0.722	0.718	0.712	0.709	0.702	0.698	0.692	0.688	0.680	0.675	0.669	0.661	0.655	0.646	0.640	0.631	0.622	0.614	0.602	0.594	0.582	0.571	0.559	0.546	0.532	0.519	0.505	0.489	0.474	0.458	0.441	0.424	0.406	0.388	0.369	0.349	0.329	0.309	0.288	0.266	0.246	0.224	0.201	0.180	0.158	0.135	0.112	0.090	0.068	0.045	0.022	0.000	-0.021	-0.044	-0.065	-0.086	-0.108	-0.126	-0.148	-0.166	-0.185	-0.204	-0.221	-0.239	-0.254	-0.270	-0.284	-0.298	-0.309	-0.321	-0.332	-0.342	-0.351	-0.359	-0.365	-0.371	-0.376	-0.379	-0.382	-0.384	-0.384	-0.384	-0.382	-0.380	-0.376	-0.372	-0.366	-0.360	-0.352	-0.345	-0.335	-0.326	-0.315	-0.304	-0.290	-0.279	-0.265	-0.250	-0.236	-0.220	-0.204	-0.188	-0.171	-0.154	-0.136	-0.119	-0.100	-0.082	-0.064	-0.046	-0.026	-0.008	0.011	0.029	0.048	0.066	0.084	0.102	0.120	0.139	0.155	0.172	0.189	0.206	0.222	0.239	0.254	0.269	0.284	0.298	0.311	0.325	0.339	0.351	0.364	0.375	0.388	0.399	0.410	0.420	0.430	0.441	0.450	0.460	0.469	0.479	0.486	0.496	0.505	0.514	0.521	0.530	0.538	0.545	0.552	0.561	0.570	0.579	0.588	0.596	0.604	0.612	0.622	0.631	0.641	0.652	0.662	0.674	0.684	0.694	0.708	0.719	0.731	0.744	0.756	0.769	0.782	0.795	0.810	0.824	0.838	0.854	0.869	0.884	0.899	0.915	0.930	0.945	0.961	0.978	0.992	1.010	1.025	1.042	1.059	1.075	1.090	1.108	1.122	1.139	1.155	1.170	1.186	1.202	1.218	1.232	1.248	1.262	1.278	1.291	1.306	1.320	1.335	1.348	1.361	1.375	1.388	1.401	1.414	1.426	1.439	1.451	1.462	1.474	1.486	1.498	1.509	1.519	1.530	1.540	1.551	1.560	1.569	1.580	1.588	1.596	1.605	1.614	1.621	1.628	1.634	1.641	1.648	1.652	1.658	1.662	1.666	1.670	1.672	1.675	1.678	1.678	1.679	1.679	1.678	1.678	1.676	1.672	1.670	1.666	1.661	1.656	1.651	1.644	1.638	1.629	1.621	1.612	1.602	1.594	1.582	1.571	1.560	1.549	1.536	1.522	1.510	1.496	1.482	1.468	1.454	1.440	1.424	1.410	1.395	1.380	1.365	1.351	1.335	1.320	1.306	1.291	1.276	1.262	1.249	1.235	1.221	1.209	1.196	1.182	1.170	1.158	1.148	1.136	1.126	1.115	1.106	1.098	1.088	1.079	1.071	1.064	1.056	1.050	1.044	1.039	1.034	1.029	1.024	1.021	1.018	1.014	1.011	1.009	1.006	1.006	1.004	1.002	1.002	1.002	1.002	1.001	1.002	1.004	1.004	1.005	1.006	1.008	1.009	1.009	1.010	1.011	1.012	1.014	1.015	1.016	1.018	1.018	1.020	1.020	1.020	1.021	1.020	1.021	1.021	1.020	1.020	1.020	1.018	1.018	1.015	1.014	1.011	1.009	1.006	1.004	1.000	0.998	0.994	0.990	0.988	0.984	0.980	0.976	0.972	0.968	0.964	0.960	0.956	0.952	0.949	0.945	0.942	0.939	0.938	0.935	0.934	0.932	0.931	0.931	0.931	0.932	0.934	0.935	0.938	0.941	0.944	0.949	0.954	0.958	0.964	0.970	0.978	0.985	0.994	1.002	1.011	1.021	1.031	1.041	1.051	1.062	1.074	1.085	1.095	1.108	1.118	1.129	1.139	1.150	1.161	1.171	1.180	1.189	1.198	1.205	1.211	1.219	1.224	1.229	1.232	1.235	1.236	1.235	1.234	1.231	1.229	1.224	1.218	1.211	1.202	1.192	1.181	1.169	1.156	1.141	1.124	1.106	1.088	1.068	1.045	1.022	0.999	0.975	0.949	0.922	0.894	0.865	0.836	0.806	0.776	0.745	0.715	0.682	0.650	0.618	0.586	0.552	0.521	0.489	0.455	0.424	0.392	0.361	0.330	0.300	0.271	0.242	0.214	0.188	0.161	0.135	0.111	0.089	0.066	0.046	0.028	0.009	-0.008	-0.022	-0.038	-0.050	-0.061	-0.072	-0.080	-0.089	-0.092	-0.099	-0.101	-0.102	-0.102	-0.102	-0.100	-0.096	-0.092	-0.088	-0.080	-0.072	-0.062	-0.052	-0.041	-0.030	-0.016	-0.004	0.011	0.026	0.041	0.058	0.074	0.090	0.106	0.125	0.142	0.159	0.178	0.195	0.211	0.230	0.246	0.262	0.279	0.294	0.310	0.324	0.338	0.351	0.362	0.375	0.386	0.395	0.405	0.414	0.420	0.426	0.431	0.435	0.439	0.439	0.441	0.439	0.438	0.435	0.430	0.425	0.418	0.410	0.401	0.390	0.380	0.365	0.352	0.336	0.320	0.304	0.285	0.265	0.245	0.222	0.200	0.176	0.151	0.125	0.099	0.072	0.044	0.015	-0.014	-0.044	-0.075	-0.106	-0.138	-0.170	-0.202	-0.236	-0.269	-0.304	-0.338	-0.371	-0.406	-0.441	-0.475	-0.510	-0.544	-0.579	-0.614	-0.649	-0.684	-0.716	-0.751	-0.784	-0.819	-0.850	-0.882	-0.915	-0.946	-0.976	-1.009	-1.039	-1.068	-1.096	-1.124	-1.151	-1.179	-1.204	-1.229	-1.252	-1.276	-1.299	-1.320	-1.342	-1.361	-1.380	-1.399	-1.416	-1.432	-1.449	-1.462	-1.478	-1.490	-1.502	-1.512	-1.524	-1.532	-1.541	-1.549	-1.555	-1.562	-1.568	-1.571	-1.575	-1.578	-1.580	-1.582	-1.582	-1.584	-1.582	-1.581	-1.580	-1.578	-1.575	-1.572	-1.569	-1.564	-1.559	-1.554	-1.550	-1.544	-1.538	-1.531	-1.525	-1.518	-1.511	-1.502	-1.495	-1.488	-1.480	-1.472	-1.466	-1.458	-1.450	-1.441	-1.434	-1.428	-1.419	-1.411	-1.405	-1.398	-1.390	-1.384	-1.376	-1.371	-1.365	-1.359	-1.352	-1.349	-1.342	-1.338	-1.334	-1.329	-1.325	-1.321	-1.319	-1.315	-1.312	-1.309	-1.306	-1.304	-1.302	-1.300	-1.299	-1.296	-1.295	-1.294	-1.292	-1.292	-1.291	-1.291	-1.290	-1.288	-1.288	-1.286	-1.286	-1.285	-1.284	-1.282	-1.282	-1.280	-1.279	-1.278	-1.275	-1.274	-1.270	-1.269	-1.265	-1.262	-1.259	-1.255	-1.251	-1.248	-1.244	-1.240	-1.234	-1.230	-1.225	-1.219	-1.212	-1.206	-1.200	-1.194	-1.188	-1.181	-1.174	-1.165	-1.159	-1.151	-1.144	-1.136	-1.129	-1.121	-1.114	-1.106	-1.099	-1.091	-1.085	-1.078	-1.070	-1.065	-1.058	-1.052	-1.048	-1.041	-1.036	-1.031	-1.028	-1.024	-1.020	-1.019	-1.015	-1.014	-1.012	-1.011	-1.010	-1.011	-1.011	-1.011	-1.014	-1.015	-1.018	-1.020	-1.024	-1.028	-1.031	-1.036	-1.040	-1.045	-1.050	-1.056	-1.062	-1.068	-1.074	-1.079	-1.085	-1.091	-1.098	-1.104	-1.109	-1.115	-1.120	-1.125	-1.130	-1.134	-1.138	-1.140	-1.142	-1.145	-1.145	-1.145	-1.144	-1.141	-1.140	-1.135	-1.130	-1.125	-1.118	-1.109	-1.099	-1.089	-1.078	-1.064	-1.049	-1.031	-1.015	-0.996	-0.975	-0.954	-0.930	-0.905	-0.879	-0.851	-0.821	-0.792	-0.760	-0.728	-0.694	-0.659	-0.622	-0.585	-0.548	-0.509	-0.469	-0.426	-0.385	-0.342	-0.300	-0.258	-0.214	-0.170	-0.128	-0.082	-0.039	0.006	0.049	0.092	0.135	0.178	0.218	0.259	0.299	0.338	0.376	0.412	0.448	0.482	0.515	0.548	0.576	0.604	0.631	0.656	0.680	0.700	0.720	0.739	0.754	0.768	0.780	0.790	0.798	0.805	0.809	0.811	0.812	0.811	0.809	0.805	0.799	0.791	0.781	0.771	0.760	0.746	0.732	0.716	0.701	0.684	0.666	0.646	0.628	0.609	0.588	0.569	0.548	0.528	0.506	0.488	0.466	0.448	0.429	0.410	0.392	0.375	0.359	0.345	0.330	0.318	0.306	0.295	0.286	0.278	0.270	0.266	0.262	0.260	0.259	0.259	0.261	0.265	0.270	0.276	0.284	0.295	0.305	0.318	0.331	0.345	0.361	0.380	0.398	0.418	0.439	0.460	0.482	0.505	0.529	0.554	0.579	0.604	0.630	0.658	0.682	0.710	0.738	0.762	0.790	0.815	0.842	0.868	0.894	0.919	0.942	0.968	0.990	1.014	1.034	1.055	1.075	1.095	1.114	1.131	1.146	1.161	1.176	1.190	1.200	1.211	1.221	1.229	1.238	1.244	1.250	1.254	1.256	1.259	1.260	1.259	1.259	1.256	1.255	1.250	1.248	1.241	1.236	1.230	1.222	1.216	1.208	1.200	1.191	1.181	1.172	1.164	1.154	1.145	1.135	1.126	1.118	1.108	1.099	1.090	1.082	1.074	1.068	1.061	1.055	1.049	1.045	1.041	1.036	1.035	1.032	1.031	1.032	1.032	1.034	1.036	1.040	1.045	1.049	1.056	1.062	1.070	1.079	1.089	1.099	1.110	1.121	1.134	1.148	1.161	1.175	1.191	1.205	1.221	1.239	1.254	1.271	1.289	1.305	1.322	1.339	1.356	1.372	1.390	1.405	1.421	1.436	1.452	1.466	1.481	1.495	1.508	1.521	1.534	1.544	1.555	1.564	1.572	1.581	1.589	1.594	1.600	1.604	1.608	1.609	1.611	1.612	1.611	1.611	1.610	1.608	1.604	1.600	1.595	1.590	1.584	1.575	1.569	1.560	1.551	1.542	1.532	1.524	1.512	1.501	1.490	1.479	1.468	1.456	1.444	1.432	1.420	1.408	1.396	1.384	1.371	1.359	1.348	1.335	1.324	1.311	1.300	1.289	1.278	1.268	1.255	1.245	1.236	1.225	1.215	1.206	1.196	1.188	1.179	1.170	1.160	1.152	1.144	1.136	1.129	1.121	1.114	1.106	1.099	1.091	1.085	1.078	1.070	1.064	1.056	1.050	1.042	1.035	1.028	1.020	1.012	1.005	0.998	0.990	0.982	0.975	0.966	0.958	0.949	0.940	0.930	0.921	0.911	0.901	0.891	0.880	0.869	0.858	0.846	0.835	0.822	0.810	0.798	0.784	0.771	0.758	0.744	0.730	0.715	0.700	0.686	0.671	0.656	0.640	0.625	0.609	0.594	0.578	0.562	0.548	0.531	0.515	0.500	0.485	0.470	0.454	0.441	0.425	0.411	0.398	0.384	0.371	0.359	0.346	0.335	0.324	0.312	0.304	0.294	0.284	0.275	0.268	0.261	0.254	0.248	0.241	0.238	0.232	0.230	0.228	0.225	0.222	0.221	0.221	0.220	0.220	0.222	0.224	0.225	0.226	0.229	0.230	0.234	0.238	0.240	0.242	0.245	0.248	0.250	0.254	0.256	0.258	0.260	0.261	0.264	0.265	0.265	0.265	0.264	0.264	0.261	0.259	0.256	0.252	0.248	0.242	0.236	0.229	0.221	0.211	0.202	0.191	0.180	0.168	0.155	0.141	0.126	0.109	0.092	0.075	0.056	0.038	0.016	-0.005	-0.026	-0.049	-0.072	-0.095	-0.120	-0.144	-0.170	-0.196	-0.221	-0.249	-0.276	-0.302	-0.330	-0.358	-0.385	-0.411	-0.440	-0.466	-0.494	-0.520	-0.548	-0.574	-0.599	-0.624	-0.649	-0.674	-0.698	-0.720	-0.741	-0.764	-0.784	-0.804	-0.824	-0.842	-0.859	-0.876	-0.890	-0.905	-0.919	-0.931	-0.941	-0.951	-0.960	-0.968	-0.975	-0.981	-0.986	-0.990	-0.991	-0.994	-0.994	-0.994	-0.992	-0.990	-0.986	-0.982	-0.978	-0.972	-0.966	-0.960	-0.952	-0.944	-0.936	-0.926	-0.916	-0.906	-0.896	-0.886	-0.876	-0.865	-0.854	-0.842	-0.831	-0.819	-0.808	-0.796	-0.786	-0.774	-0.762	-0.754	-0.742	-0.734	-0.722	-0.714	-0.705	-0.696	-0.689	-0.682	-0.675	-0.669	-0.662	-0.656	-0.652	-0.649	-0.646	-0.642	-0.640	-0.640	-0.638	-0.638	-0.638	-0.640	-0.642	-0.645	-0.648	-0.651	-0.656	-0.662	-0.669	-0.676	-0.684	-0.691	-0.701	-0.710	-0.721	-0.734	-0.745	-0.758	-0.771	-0.786	-0.802	-0.818	-0.835	-0.852	-0.870	-0.889	-0.909	-0.930	-0.950	-0.972	-0.996	-1.019	-1.044	-1.069	-1.094	-1.120	-1.146	-1.174	-1.202	-1.231	-1.260	-1.290	-1.320	-1.351	-1.382	-1.414	-1.445	-1.479	-1.510	-1.544	-1.578	-1.611	-1.645	-1.679	-1.711	-1.745	-1.780	-1.812	-1.846	-1.880	-1.912	-1.945	-1.978	-2.010	-2.041	-2.072	-2.104	-2.132	-2.162	-2.190	-2.218	-2.244	-2.270	-2.295	-2.319	-2.342	-2.364	-2.384	-2.404	-2.422	-2.439	-2.455	-2.470	-2.484	-2.496	-2.506	-2.516	-2.524	-2.531	-2.538	-2.541	-2.545	-2.546	-2.548	-2.546	-2.544	-2.541	-2.536	-2.531	-2.524	-2.515	-2.506	-2.498	-2.486	-2.475	-2.462	-2.448	-2.434	-2.419	-2.404	-2.388	-2.371	-2.355	-2.336	-2.320	-2.301	-2.285	-2.266	-2.248	-2.231	-2.212	-2.196	-2.179	-2.162	-2.145	-2.129	-2.114	-2.100	-2.085	-2.072	-2.060	-2.047	-2.038	-2.027	-2.018	-2.010	-2.002	-1.996	-1.992	-1.988	-1.985	-1.984	-1.982	-1.982	-1.985	-1.988	-1.991	-1.996	-2.004	-2.010	-2.019	-2.027	-2.039	-2.051	-2.062	-2.076	-2.090	-2.106	-2.121	-2.138	-2.155	-2.175	-2.192	-2.214	-2.234	-2.255	-2.276	-2.298	-2.320	-2.344	-2.366	-2.390	-2.414	-2.439	-2.461	-2.488	-2.511	-2.536	-2.561	-2.586	-2.611	-2.638	-2.662	-2.688	-2.712	-2.739	-2.764	-2.789	-2.814	-2.840	-2.865	-2.890	-2.915	-2.940	-2.964	-2.989	-3.014	-3.038	-3.061	-3.086	-3.109	-3.132	-3.158	-3.180	-3.204	-3.226	-3.250	-3.272	-3.296	-3.319	-3.342	-3.365	-3.386	-3.410	-3.431	-3.454	-3.476	-3.499	-3.521	-3.542	-3.564	-3.586	-3.608	-3.629	-3.650	-3.671	-3.692	-3.714	-3.735	-3.756	-3.776	-3.796	-3.818	-3.838	-3.858	-3.878	-3.898	-3.916	-3.936	-3.955	-3.974	-3.992	-4.010	-4.029	-4.046	-4.065	-4.081	-4.099	-4.114	-4.130	-4.145	-4.160	-4.174	-4.189	-4.202	-4.215	-4.226	-4.239	-4.250	-4.259	-4.270	-4.278	-4.286	-4.294	-4.300	-4.306	-4.311	-4.316	-4.319	-4.321	-4.325	-4.325	-4.326	-4.326	-4.324	-4.321	-4.319	-4.315	-4.310	-4.306	-4.300	-4.292	-4.286	-4.278	-4.269	-4.260	-4.250	-4.240	-4.230	-4.219	-4.206	-4.195	-4.182	-4.170	-4.158	-4.145	-4.131	-4.119	-4.105	-4.091	-4.077	-4.064	-4.051	-4.037	-4.022	-4.010	-3.996	-3.984	-3.971	-3.959	-3.948	-3.934	-3.924	-3.911	-3.900	-3.889	-3.878	-3.868	-3.858	-3.848	-3.838	-3.829	-3.819	-3.810	-3.800	-3.791	-3.782	-3.774	-3.766	-3.758	-3.749	-3.740	-3.731	-3.721	-3.712	-3.704	-3.694	-3.685	-3.675	-3.665	-3.654	-3.644	-3.632	-3.620	-3.609	-3.596	-3.585	-3.571	-3.558	-3.542	-3.530	-3.515	-3.499	-3.484	-3.468	-3.451	-3.435	-3.418	-3.400	-3.382	-3.365	-3.346	-3.329	-3.310	-3.292	-3.272	-3.254	-3.235	-3.216	-3.198	-3.180	-3.162	-3.142	-3.126	-3.109	-3.091	-3.075	-3.059	-3.042	-3.028	-3.012	-3.000	-2.986	-2.974	-2.961	-2.951	-2.941	-2.932	-2.924	-2.916	-2.910	-2.904	-2.899	-2.895	-2.892	-2.891	-2.890	-2.890	-2.891	-2.892	-2.896	-2.900	-2.905	-2.910	-2.918	-2.925	-2.934	-2.942	-2.954	-2.964	-2.975	-2.988	-3.001	-3.014	-3.030	-3.044	-3.059	-3.076	-3.091	-3.110	-3.126	-3.144	-3.161	-3.179	-3.198	-3.216	-3.234	-3.252	-3.271	-3.290	-3.309	-3.326	-3.345	-3.364	-3.381	-3.398	-3.415	-3.432	-3.449	-3.465	-3.481	-3.498	-3.512	-3.528	-3.541	-3.555	-3.569	-3.581	-3.592	-3.604	-3.615	-3.625	-3.634	-3.644	-3.652	-3.659	-3.666	-3.672	-3.678	-3.684	-3.688	-3.691	-3.694	-3.696	-3.698	-3.699	-3.699	-3.699	-3.698	-3.695	-3.692	-3.689	-3.686	-3.681	-3.675	-3.670	-3.664	-3.658	-3.649	-3.641	-3.632	-3.624	-3.614	-3.602	-3.592	-3.581	-3.569	-3.556	-3.545	-3.531	-3.518	-3.504	-3.489	-3.475	-3.460	-3.445	-3.430	-3.414	-3.396	-3.381	-3.365	-3.349	-3.331	-3.315	-3.298	-3.282	-3.265	-3.248	-3.231	-3.215	-3.199	-3.182	-3.166	-3.150	-3.134	-3.119	-3.105	-3.090	-3.076	-3.061	-3.048	-3.034	-3.021	-3.010	-2.998	-2.986	-2.976	-2.966	-2.956	-2.948	-2.940	-2.932	-2.924	-2.918	-2.911	-2.905	-2.900	-2.896	-2.894	-2.890	-2.888	-2.885	-2.884	-2.884	-2.882	-2.882	-2.882	-2.885	-2.885	-2.888	-2.890	-2.892	-2.895	-2.898	-2.901	-2.905	-2.909	-2.912	-2.916	-2.920	-2.925	-2.929	-2.932	-2.938	-2.942	-2.946	-2.950	-2.954	-2.958	-2.961	-2.964	-2.968	-2.970	-2.972	-2.974	-2.976	-2.978	-2.979	-2.979	-2.979	-2.979	-2.976	-2.975	-2.972	-2.970	-2.968	-2.962	-2.959	-2.954	-2.949	-2.944	-2.936	-2.930	-2.922	-2.914	-2.905	-2.896	-2.888	-2.879	-2.868	-2.858	-2.846	-2.836	-2.825	-2.814	-2.802	-2.791	-2.779	-2.768	-2.756	-2.744	-2.732	-2.722	-2.711	-2.700	-2.689	-2.679	-2.670	-2.661	-2.652	-2.644	-2.638	-2.630	-2.625	-2.620	-2.615	-2.611	-2.610	-2.608	-2.606	-2.606	-2.608	-2.609	-2.612	-2.616	-2.621	-2.628	-2.635	-2.642	-2.651	-2.661	-2.672	-2.684	-2.696	-2.710	-2.724	-2.740	-2.755	-2.772	-2.788	-2.806	-2.824	-2.842	-2.861	-2.881	-2.900	-2.920	-2.939	-2.960	-2.979	-2.999	-3.019	-3.038	-3.058	-3.075	-3.094	-3.111	-3.129	-3.146	-3.161	-3.176	-3.191	-3.204	-3.216	-3.229	-3.239	-3.248	-3.258	-3.264	-3.270	-3.276	-3.279	-3.282	-3.284	-3.284	-3.282	-3.281	-3.278	-3.274	-3.268	-3.260	-3.252	-3.244	-3.232	-3.221	-3.210	-3.196	-3.181	-3.168	-3.151	-3.135	-3.118	-3.100	-3.080	-3.061	-3.041	-3.021	-3.001	-2.980	-2.958	-2.936	-2.914	-2.892	-2.871	-2.849	-2.828	-2.806	-2.782	-2.761	-2.741	-2.720	-2.700	-2.680	-2.661	-2.641	-2.622	-2.606	-2.589	-2.572	-2.556	-2.540	-2.525	-2.511	-2.498	-2.485	-2.474	-2.462	-2.452	-2.441	-2.432	-2.424	-2.416	-2.409	-2.402	-2.398	-2.392	-2.388	-2.385	-2.381	-2.378	-2.376	-2.374	-2.372	-2.371	-2.371	-2.371	-2.371	-2.374	-2.374	-2.375	-2.378	-2.380	-2.381	-2.384	-2.388	-2.390	-2.394	-2.396	-2.400	-2.402	-2.408	-2.411	-2.415	-2.419	-2.422	-2.425	-2.429	-2.432	-2.438	-2.440	-2.442	-2.448	-2.450	-2.454	-2.456	-2.459	-2.461	-2.465	-2.468	-2.470	-2.470	-2.472	-2.474	-2.475	-2.476	-2.476	-2.478	-2.478	-2.478	-2.476	-2.475	-2.475	-2.474	-2.471	-2.470	-2.468	-2.465	-2.461	-2.458	-2.455	-2.450	-2.446	-2.442	-2.438	-2.432	-2.428	-2.422	-2.418	-2.411	-2.406	-2.400	-2.394	-2.389	-2.382	-2.376	-2.370	-2.365	-2.360	-2.354	-2.349	-2.345	-2.340	-2.336	-2.332	-2.329	-2.326	-2.324	-2.322	-2.321	-2.320	-2.321	-2.322	-2.324	-2.325	-2.329	-2.334	-2.338	-2.344	-2.350	-2.358	-2.365	-2.374	-2.384	-2.395	-2.406	-2.418	-2.431	-2.444	-2.459	-2.471	-2.488	-2.502	-2.518	-2.534	-2.550	-2.566	-2.582	-2.599	-2.615	-2.631	-2.648	-2.661	-2.678	-2.691	-2.705	-2.718	-2.730	-2.741	-2.751	-2.760	-2.769	-2.775	-2.781	-2.785	-2.788	-2.788	-2.788	-2.785	-2.781	-2.776	-2.769	-2.759	-2.749	-2.735	-2.720	-2.704	-2.685	-2.665	-2.641	-2.616	-2.590	-2.562	-2.532	-2.501	-2.468	-2.432	-2.395	-2.356	-2.316	-2.275	-2.234	-2.189	-2.145	-2.099	-2.051	-2.004	-1.955	-1.906	-1.856	-1.805	-1.754	-1.702	-1.651	-1.599	-1.546	-1.495	-1.444	-1.391	-1.341	-1.290	-1.239	-1.190	-1.140	-1.091	-1.044	-0.998	-0.951	-0.906	-0.862	-0.819	-0.778	-0.736	-0.698	-0.659	-0.622	-0.586	-0.551	-0.518	-0.486	-0.456	-0.426	-0.398	-0.372	-0.346	-0.322	-0.300	-0.278	-0.259	-0.240	-0.222	-0.206	-0.191	-0.176	-0.164	-0.151	-0.140	-0.131	-0.122	-0.114	-0.106	-0.100	-0.094	-0.089	-0.085	-0.081	-0.078	-0.075	-0.072	-0.070	-0.070	-0.069	-0.068	-0.068	-0.068	-0.066	-0.066	-0.066	-0.066	-0.065	-0.065	-0.065	-0.064	-0.064	-0.062	-0.060	-0.060	-0.059	-0.055	-0.052	-0.050	-0.046	-0.042	-0.039	-0.034	-0.029	-0.024	-0.016	-0.010	-0.004	0.005	0.014	0.021	0.030	0.040	0.050	0.061	0.072	0.084	0.096	0.108	0.120	0.134	0.148	0.162	0.176	0.191	0.206	0.221	0.236	0.251	0.268	0.284	0.300	0.316	0.331	0.348	0.364	0.380	0.396	0.411	0.426	0.441	0.458	0.471	0.486	0.500	0.515	0.529	0.541	0.554	0.566	0.579	0.589	0.601	0.611	0.621	0.631	0.640	0.648	0.656	0.664	0.671	0.678	0.684	0.690	0.695	0.700	0.705	0.709	0.712	0.715	0.719	0.722	0.725	0.728	0.731	0.734	0.735	0.738	0.741	0.744	0.748	0.750	0.752	0.756	0.761	0.765	0.770	0.775	0.781	0.788	0.794	0.802	0.810	0.819	0.829	0.840	0.851	0.862	0.876	0.890	0.905	0.921	0.938	0.954	0.972	0.991	1.011	1.031	1.052	1.074	1.096	1.120	1.144	1.168	1.192	1.219	1.245	1.271	1.298	1.325	1.352	1.380	1.408	1.435	1.462	1.491	1.519	1.545	1.574	1.601	1.628	1.654	1.679	1.704	1.729	1.752	1.778	1.800	1.821	1.844	1.864	1.885	1.902	1.921	1.939	1.956	1.972	1.988	2.001	2.014	2.026	2.039	2.049	2.059	2.068	2.076	2.084	2.092	2.099	2.104	2.109	2.112	2.118	2.120	2.122	2.125	2.128	2.129	2.130	2.130	2.132	2.132	2.134	2.132	2.132	2.132	2.134	2.134	2.134	2.135	2.135	2.135	2.136	2.138	2.138	2.139	2.140	2.142	2.145	2.146	2.148	2.151	2.155	2.158	2.161	2.165	2.169	2.174	2.178	2.182	2.188	2.194	2.200	2.205	2.212	2.219	2.226	2.234	2.241	2.249	2.256	2.265	2.275	2.282	2.292	2.301	2.310	2.320	2.330	2.339	2.349	2.359	2.369	2.379	2.389	2.399	2.410	2.420	2.429	2.440	2.450	2.460	2.470	2.479	2.488	2.498	2.506	2.514	2.522	2.531	2.539	2.545	2.552	2.558	2.564	2.569	2.574	2.579	2.582	2.585	2.588	2.590	2.591	2.591	2.590	2.589	2.588	2.585	2.582	2.578	2.572	2.566	2.560	2.551	2.542	2.535	2.524	2.514	2.502	2.490	2.476	2.462	2.448	2.434	2.418	2.401	2.384	2.365	2.348	2.329	2.310	2.291	2.270	2.251	2.230	2.209	2.189	2.166	2.146	2.124	2.102	2.081	2.061	2.040	2.020	1.999	1.979	1.959	1.939	1.920	1.901	1.884	1.865	1.846	1.830	1.814	1.798	1.782	1.766	1.751	1.738	1.724	1.711	1.699	1.688	1.675	1.664	1.654	1.644	1.632	1.624	1.615	1.606	1.596	1.589	1.580	1.572	1.564	1.556	1.549	1.541	1.534	1.525	1.519	1.511	1.502	1.494	1.485	1.478	1.469	1.459	1.450	1.440	1.431	1.420	1.411	1.400	1.389	1.376	1.365	1.354	1.341	1.330	1.316	1.302	1.290	1.278	1.264	1.250	1.236	1.222	1.209	1.194	1.181	1.168	1.154	1.141	1.128	1.114	1.101	1.090	1.079	1.068	1.058	1.046	1.036	1.028	1.019	1.011	1.004	0.998	0.992	0.988	0.982	0.980	0.978	0.975	0.974	0.974	0.975	0.978	0.980	0.982	0.989	0.992	0.999	1.006	1.014	1.022	1.032	1.042	1.052	1.065	1.078	1.090	1.105	1.120	1.135	1.151	1.168	1.185	1.201	1.219	1.236	1.255	1.274	1.294	1.312	1.331	1.351	1.371	1.391	1.410	1.430	1.450	1.469	1.489	1.508	1.528	1.546	1.565	1.584	1.601	1.619	1.636	1.652	1.670	1.686	1.701	1.716	1.731	1.745	1.759	1.771	1.784	1.795	1.808	1.816	1.826	1.836	1.844	1.852	1.860	1.866	1.871	1.878	1.881	1.885	1.889	1.891	1.892	1.894	1.895	1.895	1.894	1.894	1.892	1.890	1.888	1.884	1.880	1.876	1.872	1.868	1.862	1.856	1.851	1.845	1.839	1.832	1.826	1.819	1.812	1.805	1.799	1.791	1.785	1.779	1.771	1.765	1.760	1.752	1.748	1.741	1.738	1.732	1.729	1.724	1.721	1.719	1.718	1.715	1.715	1.714	1.714	1.716	1.718	1.720	1.724	1.728	1.732	1.738	1.744	1.751	1.759	1.768	1.776	1.785	1.796	1.808	1.820	1.832	1.846	1.859	1.874	1.889	1.904	1.920	1.938	1.954	1.970	1.988	2.005	2.024	2.041	2.060	2.079	2.096	2.115	2.132	2.151	2.169	2.188	2.205	2.222	2.240	2.256	2.272	2.289	2.304	2.319	2.332	2.348	2.360	2.372	2.384	2.395	2.405	2.416	2.424	2.432	2.440	2.446	2.452	2.458	2.461	2.465	2.466	2.470	2.470	2.470	2.470	2.470	2.468	2.466	2.462	2.459	2.455	2.449	2.444	2.438	2.431	2.424	2.418	2.409	2.401	2.392	2.384	2.375	2.365	2.356	2.348	2.338	2.328	2.319	2.309	2.300	2.290	2.281	2.271	2.264	2.255	2.246	2.239	2.231	2.224	2.218	2.212	2.206	2.201	2.196	2.192	2.190	2.188	2.186	2.185	2.185	2.185	2.186	2.189	2.191	2.195	2.200	2.205	2.211	2.219	2.226	2.235	2.245	2.255	2.268	2.279	2.291	2.304	2.318	2.331	2.348	2.364	2.379	2.395	2.411	2.430	2.446	2.464	2.481	2.499	2.516	2.534	2.550	2.568	2.585	2.601	2.618	2.632	2.646	2.660	2.674	2.686	2.698	2.708	2.716	2.725	2.732	2.739	2.742	2.745	2.748	2.748	2.748	2.744	2.740	2.735	2.728	2.720	2.710	2.699	2.686	2.672	2.656	2.639	2.621	2.601	2.581	2.559	2.536	2.511	2.486	2.461	2.434	2.406	2.378	2.349	2.320	2.289	2.260	2.230	2.199	2.169	2.139	2.109	2.079	2.050	2.021	1.994	1.966	1.940	1.915	1.889	1.866	1.844	1.822	1.804	1.785	1.768	1.754	1.740	1.728	1.716	1.709	1.701	1.696	1.694	1.692	1.694	1.696	1.701	1.709	1.718	1.729	1.741	1.755	1.771	1.790	1.809	1.830	1.854	1.878	1.904	1.931	1.961	1.990	2.022	2.055	2.089	2.124	2.159	2.195	2.232	2.270	2.309	2.346	2.385	2.425	2.462	2.501	2.540	2.579	2.618	2.655	2.691	2.728	2.762	2.798	2.832	2.865	2.896	2.926	2.955	2.982	3.010	3.034	3.056	3.079	3.099	3.118	3.134	3.149	3.162	3.174	3.184	3.191	3.198	3.202	3.205	3.206	3.205	3.202	3.199	3.192	3.186	3.178	3.168	3.155	3.144	3.128	3.114	3.096	3.080	3.062	3.044	3.022	3.002	2.982	2.960	2.939	2.916	2.892	2.870	2.848	2.825	2.804	2.780	2.759	2.736	2.715	2.695	2.675	2.656	2.636	2.619	2.601	2.584	2.569	2.555	2.541	2.529	2.518	2.506	2.498	2.490	2.481	2.475	2.471	2.468	2.464	2.461	2.461	2.461	2.462	2.465	2.468	2.472	2.476	2.482	2.488	2.495	2.501	2.510	2.519	2.528	2.538	2.546	2.558	2.568	2.579	2.590	2.600	2.611	2.622	2.632	2.644	2.655	2.665	2.675	2.685	2.695	2.704	2.714	2.722	2.731	2.739	2.746	2.754	2.760	2.766	2.772	2.778	2.782	2.786	2.791	2.794	2.799	2.801	2.804	2.804	2.806	2.808	2.808	2.809	2.809	2.810	2.809	2.809	2.809	2.808	2.806	2.805	2.804	2.802	2.801	2.800	2.799	2.796	2.795	2.794	2.791	2.790	2.789	2.788	2.786	2.786	2.784	2.784	2.784	2.782	2.781	2.780	2.781	2.781	2.780	2.780	2.780	2.781	2.781	2.782	2.784	2.784	2.785	2.786	2.788	2.789	2.791	2.794	2.795	2.799	2.801	2.804	2.806	2.810	2.815	2.819	2.824	2.828	2.832	2.839	2.845	2.851	2.859	2.866	2.874	2.881	2.891	2.900	2.910	2.920	2.931	2.942	2.955	2.968	2.980	2.994	3.006	3.021	3.036	3.051	3.068	3.084	3.100	3.118	3.135	3.152	3.170	3.189	3.206	3.226	3.245	3.262	3.282	3.301	3.320	3.339	3.358	3.376	3.395	3.412	3.431	3.448	3.464	3.482	3.498	3.514	3.528	3.542	3.556	3.570	3.582	3.595	3.606	3.618	3.628	3.638	3.645	3.654	3.660	3.669	3.674	3.679	3.684	3.689	3.692	3.696	3.698	3.700	3.701	3.702	3.704	3.704	3.704	3.704	3.702	3.702	3.702	3.701	3.701	3.700	3.699	3.699	3.698	3.698	3.699	3.699	3.699	3.699	3.700	3.701	3.702	3.705	3.708	3.710	3.712	3.718	3.721	3.725	3.730	3.735	3.741	3.746	3.752	3.759	3.765	3.772	3.780	3.788	3.795	3.801	3.810	3.818	3.825	3.832	3.840	3.848	3.854	3.860	3.868	3.872	3.879	3.885	3.889	3.894	3.898	3.901	3.904	3.906	3.908	3.908	3.909	3.909	3.906	3.904	3.901	3.898	3.892	3.889	3.882	3.876	3.869	3.860	3.850	3.841	3.830	3.819	3.808	3.795	3.782	3.768	3.752	3.739	3.724	3.708	3.691	3.674	3.658	3.641	3.622	3.605	3.586	3.568	3.549	3.531	3.512	3.494	3.475	3.456	3.439	3.419	3.402	3.385	3.366	3.349	3.331	3.315	3.299	3.282	3.266	3.251	3.238	3.222	3.210	3.196	3.184	3.172	3.162	3.151	3.141	3.132	3.125	3.118	3.110	3.104	3.099	3.094	3.091	3.089	3.085	3.085	3.084	3.084	3.085	3.086	3.090	3.094	3.096	3.101	3.108	3.114	3.120	3.128	3.136	3.145	3.154	3.165	3.175	3.185	3.198	3.209	3.220	3.234	3.246	3.259	3.272	3.285	3.299	3.312	3.325	3.338	3.351	3.364	3.378	3.390	3.402	3.414	3.425	3.438	3.448	3.458	3.466	3.476	3.484	3.492	3.499	3.505	3.510	3.515	3.519	3.522	3.525	3.528	3.528	3.528	3.528	3.525	3.524	3.521	3.518	3.514	3.509	3.504	3.499	3.492	3.486	3.479	3.471	3.464	3.456	3.448	3.438	3.430	3.421	3.412	3.404	3.394	3.385	3.376	3.368	3.359	3.351	3.344	3.336	3.328	3.321	3.315	3.308	3.301	3.296	3.290	3.286	3.281	3.276	3.272	3.268	3.265	3.261	3.258	3.255	3.252	3.249	3.248	3.244	3.241	3.239	3.236	3.232	3.229	3.225	3.222	3.218	3.214	3.208	3.202	3.196	3.190	3.182	3.172	3.165	3.154	3.144	3.132	3.120	3.106	3.091	3.076	3.061	3.044	3.026	3.006	2.988	2.966	2.945	2.922	2.899	2.874	2.849	2.821	2.795	2.766	2.739	2.709	2.679	2.649	2.618	2.585	2.551	2.519	2.486	2.451	2.418	2.384	2.349	2.314	2.278	2.244	2.209	2.172	2.138	2.101	2.066	2.030	1.995	1.960	1.925	1.891	1.858	1.822	1.789	1.755	1.721	1.690	1.658	1.625	1.594	1.564	1.532	1.502	1.472	1.444	1.416	1.389	1.361	1.335	1.309	1.285	1.260	1.236	1.212	1.191	1.170	1.149	1.129	1.110	1.092	1.074	1.058	1.041	1.026	1.012	1.000	0.986	0.975	0.962	0.954	0.944	0.935	0.926	0.920	0.914	0.908	0.904	0.899	0.895	0.892	0.890	0.888	0.888	0.886	0.885	0.886	0.888	0.888	0.889	0.890	0.891	0.894	0.895	0.898	0.899	0.901	0.904	0.905	0.906	0.908	0.910	0.911	0.912	0.912	0.914	0.914	0.914	0.912	0.911	0.910	0.908	0.905	0.902	0.899	0.895	0.891	0.885	0.881	0.875	0.869	0.862	0.856	0.849	0.840	0.834	0.826	0.816	0.808	0.800	0.790	0.781	0.772	0.764	0.755	0.745	0.736	0.728	0.718	0.709	0.701	0.692	0.682	0.675	0.668	0.659	0.651	0.644	0.638	0.630	0.622	0.616	0.610	0.604	0.600	0.594	0.590	0.584	0.580	0.575	0.572	0.569	0.565	0.562	0.560	0.558	0.555	0.554	0.551	0.550	0.549	0.549	0.548	0.548	0.548	0.548	0.550	0.550	0.552	0.554	0.556	0.558	0.561	0.564	0.569	0.574	0.579	0.584	0.590	0.596	0.604	0.611	0.620	0.629	0.639	0.650	0.660	0.672	0.684	0.696	0.710	0.724	0.739	0.754	0.771	0.786	0.804	0.821	0.839	0.858	0.876	0.896	0.915	0.936	0.956	0.975	0.995	1.016	1.036	1.056	1.076	1.096	1.115	1.135	1.152	1.170	1.189	1.205	1.221	1.236	1.251	1.266	1.279	1.291	1.302	1.312	1.322	1.331	1.339	1.345	1.350	1.355	1.358	1.361	1.361	1.364	1.362	1.361	1.359	1.356	1.352	1.349	1.344	1.338	1.332	1.326	1.319	1.311	1.304	1.296	1.290	1.281	1.274	1.266	1.259	1.251	1.245	1.240	1.234	1.229	1.222	1.219	1.216	1.214	1.211	1.210	1.210	1.210	1.211	1.214	1.218	1.222	1.229	1.235	1.242	1.250	1.260	1.270	1.281	1.294	1.306	1.319	1.334	1.349	1.364	1.381	1.398	1.416	1.435	1.452	1.472	1.491	1.512	1.532	1.552	1.572	1.594	1.615	1.636	1.656	1.679	1.699	1.720	1.741	1.760	1.781	1.801	1.820	1.840	1.859	1.878	1.896	1.915	1.931	1.950	1.966	1.982	1.999	2.014	2.029	2.042	2.058	2.071	2.085	2.098	2.110	2.122	2.134	2.146	2.156	2.166	2.178	2.188	2.198	2.206	2.216	2.225	2.234	2.242	2.250	2.259	2.266	2.275	2.282	2.290	2.298	2.305	2.312	2.320	2.328	2.336	2.342	2.351	2.359	2.368	2.375	2.385	2.392	2.402	2.411	2.421	2.431	2.441	2.452	2.462	2.474	2.485	2.498	2.510	2.522	2.536	2.550	2.564	2.578	2.591	2.608	2.622	2.639	2.656	2.672	2.690	2.708	2.726	2.744	2.762	2.781	2.801	2.820	2.840	2.861	2.881	2.902	2.922	2.944	2.965	2.986	3.006	3.029	3.049	3.070	3.090	3.110	3.130	3.151	3.171	3.190	3.209	3.228	3.245	3.262	3.280	3.296	3.311	3.326	3.340	3.352	3.364	3.375	3.386	3.395	3.402	3.410	3.416	3.420	3.425	3.428	3.429	3.428	3.428	3.424	3.420	3.415	3.408	3.400	3.390	3.381	3.369	3.355	3.340	3.325	3.306	3.289	3.269	3.248	3.225	3.200	3.175	3.149	3.121	3.092	3.062	3.032	3.000	2.969	2.935	2.901	2.865	2.830	2.794	2.756	2.718	2.681	2.641	2.602	2.564	2.525	2.485	2.445	2.406	2.366	2.326	2.286	2.248	2.208	2.169	2.130	2.091	2.055	2.018	1.981	1.946	1.911	1.876	1.844	1.811	1.780	1.749	1.719	1.691	1.664	1.638	1.612	1.589	1.566	1.544	1.524	1.505	1.488	1.471	1.456	1.441	1.430	1.419	1.409	1.401	1.394	1.388	1.384	1.380	1.379	1.379	1.380	1.381	1.385	1.390	1.395	1.402	1.410	1.418	1.428	1.438	1.450	1.462	1.476	1.489	1.504	1.520	1.535	1.551	1.569	1.585	1.602	1.620	1.638	1.655	1.672	1.691	1.708	1.725	1.742	1.759	1.775	1.791	1.805	1.820	1.834	1.848	1.859	1.871	1.881	1.891	1.900	1.908	1.915	1.920	1.925	1.929	1.930	1.931	1.931	1.931	1.928	1.925	1.921	1.915	1.908	1.900	1.892	1.882	1.871	1.861	1.849	1.835	1.821	1.808	1.792	1.776	1.760	1.744	1.726	1.710	1.694	1.675	1.659	1.641	1.624	1.606	1.590	1.574	1.558	1.540	1.525	1.511	1.496	1.482	1.470	1.458	1.446	1.436	1.426	1.418	1.410	1.401	1.395	1.389	1.384	1.380	1.376	1.375	1.372	1.371	1.370	1.371	1.372	1.374	1.375	1.378	1.380	1.384	1.388	1.390	1.394	1.396	1.400	1.404	1.408	1.411	1.412	1.415	1.416	1.418	1.419	1.419	1.418	1.416	1.414	1.410	1.406	1.400	1.392	1.384	1.375	1.365	1.354	1.340	1.326	1.310	1.292	1.274	1.254	1.232	1.210	1.185	1.160	1.132	1.105	1.075	1.045	1.012	0.979	0.945	0.909	0.871	0.835	0.796	0.756	0.716	0.676	0.632	0.590	0.548	0.505	0.460	0.416	0.372	0.329	0.284	0.239	0.195	0.150	0.106	0.064	0.021	-0.021	-0.064	-0.105	-0.145	-0.185	-0.224	-0.261	-0.298	-0.332	-0.368	-0.401	-0.432	-0.462	-0.492	-0.521	-0.548	-0.572	-0.596	-0.619	-0.639	-0.659	-0.676	-0.694	-0.708	-0.721	-0.732	-0.744	-0.752	-0.760	-0.765	-0.770	-0.774	-0.776	-0.776	-0.776	-0.775	-0.771	-0.769	-0.764	-0.759	-0.751	-0.744	-0.736	-0.729	-0.720	-0.710	-0.701	-0.690	-0.680	-0.670	-0.659	-0.648	-0.638	-0.626	-0.616	-0.605	-0.596	-0.586	-0.578	-0.569	-0.561	-0.555	-0.548	-0.542	-0.536	-0.534	-0.530	-0.529	-0.529	-0.529	-0.530	-0.532	-0.536	-0.541	-0.548	-0.555	-0.564	-0.572	-0.585	-0.596	-0.610	-0.625	-0.640	-0.659	-0.676	-0.695	-0.716	-0.736	-0.759	-0.782	-0.805	-0.831	-0.855	-0.881	-0.908	-0.935	-0.961	-0.989	-1.018	-1.045	-1.072	-1.100	-1.128	-1.152	-1.180	-1.205	-1.231	-1.256	-1.279	-1.302	-1.324	-1.346	-1.366	-1.384	-1.401	-1.418	-1.432	-1.445	-1.458	-1.468	-1.476	-1.482	-1.489	-1.494	-1.494	-1.495	-1.494	-1.491	-1.486	-1.480	-1.471	-1.462	-1.451	-1.438	-1.422	-1.408	-1.390	-1.372	-1.352	-1.331	-1.310	-1.288	-1.264	-1.239	-1.214	-1.186	-1.161	-1.134	-1.108	-1.080	-1.051	-1.024	-0.996	-0.968	-0.941	-0.914	-0.888	-0.861	-0.835	-0.809	-0.784	-0.760	-0.738	-0.715	-0.692	-0.672	-0.654	-0.636	-0.619	-0.602	-0.586	-0.572	-0.560	-0.548	-0.539	-0.529	-0.520	-0.512	-0.507	-0.502	-0.499	-0.495	-0.495	-0.494	-0.494	-0.495	-0.498	-0.500	-0.504	-0.507	-0.511	-0.518	-0.522	-0.530	-0.536	-0.544	-0.551	-0.559	-0.566	-0.575	-0.581	-0.590	-0.599	-0.606	-0.614	-0.620	-0.626	-0.632	-0.640	-0.645	-0.649	-0.654	-0.656	-0.660	-0.662	-0.662	-0.664	-0.662	-0.661	-0.659	-0.655	-0.650	-0.645	-0.638	-0.631	-0.621	-0.611	-0.600	-0.588	-0.575	-0.560	-0.544	-0.526	-0.509	-0.490	-0.469	-0.448	-0.424	-0.401	-0.376	-0.350	-0.324	-0.296	-0.268	-0.239	-0.208	-0.178	-0.146	-0.115	-0.081	-0.049	-0.015	0.020	0.055	0.089	0.125	0.160	0.196	0.232	0.268	0.302	0.338	0.374	0.409	0.442	0.479	0.511	0.545	0.579	0.612	0.644	0.676	0.708	0.736	0.765	0.795	0.822	0.850	0.875	0.901	0.925	0.948	0.971	0.992	1.012	1.032	1.051	1.069	1.085	1.101	1.116	1.130	1.144	1.155	1.168	1.178	1.188	1.198	1.206	1.214	1.221	1.228	1.234	1.240	1.245	1.250	1.254	1.259	1.262	1.268	1.271	1.275	1.280	1.284	1.288	1.291	1.298	1.301	1.308	1.312	1.319	1.325	1.332	1.340	1.349	1.356	1.366	1.376	1.388	1.399	1.412	1.425	1.439	1.454	1.469	1.485	1.502	1.521	1.540	1.560	1.580	1.601	1.624	1.648	1.670	1.695	1.721	1.746	1.772	1.800	1.828	1.855	1.882	1.911	1.941	1.971	2.000	2.030	2.060	2.091	2.120	2.151	2.181	2.211	2.241	2.271	2.302	2.331	2.360	2.389	2.416	2.444	2.471	2.498	2.524	2.549	2.574	2.598	2.621	2.644	2.665	2.686	2.705	2.725	2.744	2.761	2.779	2.795	2.811	2.826	2.840	2.854	2.866	2.879	2.889	2.901	2.911	2.921	2.931	2.941	2.951	2.959	2.969	2.978	2.985	2.995	3.002	3.011	3.020	3.029	3.038	3.048	3.058	3.066	3.078	3.089	3.100	3.111	3.124	3.138	3.150	3.165	3.180	3.195	3.211	3.229	3.246	3.264	3.282	3.302	3.322	3.342	3.364	3.386	3.409	3.431	3.455	3.479	3.502	3.526	3.551	3.576	3.601	3.626	3.651	3.678	3.702	3.729	3.754	3.779	3.804	3.829	3.851	3.876	3.899	3.921	3.945	3.966	3.986	4.006	4.025	4.045	4.061	4.077	4.095	4.110	4.122	4.135	4.148	4.159	4.168	4.176	4.184	4.189	4.194	4.196	4.200	4.200	4.201	4.199	4.196	4.194	4.188	4.182	4.175	4.166	4.158	4.148	4.134	4.121	4.109	4.094	4.077	4.060	4.044	4.025	4.005	3.985	3.962	3.940	3.918	3.894	3.870	3.846	3.821	3.795	3.768	3.740	3.714	3.685	3.658	3.629	3.600	3.570	3.541	3.511	3.481	3.451	3.421	3.392	3.361	3.331	3.301	3.270	3.241	3.211	3.181	3.152	3.122	3.094	3.065	3.035	3.008	2.979	2.951	2.924	2.895	2.869	2.842	2.816	2.790	2.764	2.739	2.714	2.689	2.665	2.642	2.619	2.595	2.571	2.550	2.528	2.506	2.484	2.462	2.441	2.420	2.400	2.380	2.359	2.340	2.320	2.300	2.280	2.260	2.241	2.221	2.201	2.181	2.161	2.141	2.121	2.101	2.082	2.061	2.040	2.019	1.999	1.976	1.956	1.932	1.911	1.888	1.865	1.842	1.818	1.794	1.770	1.745	1.719	1.694	1.668	1.641	1.615	1.588	1.560	1.531	1.504	1.475	1.445	1.418	1.388	1.358	1.329	1.298	1.268	1.236	1.206	1.176	1.144	1.114	1.082	1.051	1.021	0.991	0.960	0.930	0.900	0.870	0.840	0.810	0.782	0.754	0.725	0.698	0.670	0.644	0.618	0.590	0.565	0.541	0.518	0.494	0.471	0.450	0.429	0.408	0.389	0.369	0.351	0.332	0.316	0.300	0.285	0.271	0.256	0.244	0.231	0.219	0.209	0.199	0.189	0.180	0.170	0.162	0.156	0.149	0.142	0.136	0.131	0.126	0.121	0.118	0.114	0.109	0.105	0.102	0.099	0.095	0.091	0.089	0.086	0.082	0.080	0.076	0.072	0.070	0.066	0.062	0.058	0.054	0.050	0.044	0.039	0.034	0.029	0.021	0.016	0.009	0.001	-0.006	-0.015	-0.022	-0.031	-0.041	-0.050	-0.061	-0.071	-0.082	-0.092	-0.105	-0.116	-0.129	-0.141	-0.154	-0.169	-0.181	-0.195	-0.210	-0.224	-0.239	-0.254	-0.268	-0.284	-0.299	-0.314	-0.329	-0.345	-0.361	-0.375	-0.391	-0.408	-0.422	-0.439	-0.452	-0.468	-0.484	-0.498	-0.511	-0.526	-0.541	-0.554	-0.568	-0.580	-0.594	-0.606	-0.618	-0.630	-0.641	-0.651	-0.662	-0.672	-0.682	-0.691	-0.699	-0.708	-0.716	-0.722	-0.730	-0.736	-0.741	-0.746	-0.751	-0.756	-0.760	-0.764	-0.766	-0.768	-0.770	-0.771	-0.771	-0.772	-0.771	-0.771	-0.770	-0.769	-0.766	-0.762	-0.761	-0.758	-0.754	-0.749	-0.744	-0.739	-0.734	-0.726	-0.720	-0.714	-0.706	-0.699	-0.690	-0.681	-0.672	-0.662	-0.652	-0.642	-0.631	-0.621	-0.609	-0.598	-0.585	-0.572	-0.559	-0.545	-0.531	-0.518	-0.502	-0.488	-0.471	-0.456	-0.440	-0.424	-0.408	-0.389	-0.372	-0.355	-0.336	-0.319	-0.300	-0.280	-0.262	-0.242	-0.224	-0.205	-0.185	-0.165	-0.145	-0.125	-0.105	-0.085	-0.065	-0.046	-0.025	-0.005	0.014	0.035	0.054	0.074	0.092	0.112	0.132	0.150	0.169	0.188	0.206	0.225	0.242	0.260	0.278	0.294	0.311	0.328	0.344	0.359	0.375	0.390	0.405	0.420	0.434	0.448	0.461	0.474	0.488	0.499	0.511	0.522	0.535	0.545	0.555	0.565	0.576	0.586	0.595	0.604	0.614	0.621	0.630	0.639	0.646	0.655	0.661	0.669	0.676	0.684	0.691	0.699	0.705	0.711	0.719	0.725	0.732	0.738	0.745	0.752	0.759	0.765	0.772	0.780	0.788	0.795	0.802	0.810	0.819	0.826	0.835	0.845	0.854	0.862	0.872	0.881	0.892	0.904	0.915	0.926	0.938	0.949	0.961	0.974	0.988	1.001	1.014	1.028	1.042	1.058	1.072	1.088	1.104	1.119	1.136	1.152	1.170	1.186	1.204	1.222	1.240	1.258	1.276	1.294	1.312	1.331	1.349	1.368	1.385	1.404	1.422	1.440	1.459	1.478	1.494	1.511	1.529	1.546	1.562	1.579	1.595	1.611	1.626	1.641	1.656	1.671	1.685	1.699	1.711	1.724	1.736	1.748	1.759	1.770	1.780	1.791	1.800	1.809	1.818	1.826	1.835	1.841	1.849	1.856	1.862	1.869	1.876	1.881	1.886	1.892	1.898	1.902	1.909	1.912	1.916	1.922	1.926	1.931	1.935	1.940	1.944	1.949	1.954	1.958	1.964	1.966	1.971	1.978	1.981	1.988	1.991	1.996	2.001	2.007	2.013	2.018	2.021	2.026	2.033	2.038	2.042	2.047	2.052	2.058	2.061	2.066	2.070	2.075	2.078	2.081	2.085	2.088	2.091	2.094	2.095	2.099	2.100	2.100	2.101	2.102	2.104	2.104	2.102	2.102	2.101	2.100	2.099	2.098	2.095	2.092	2.090	2.086	2.085	2.081	2.079	2.075	2.072	2.069	2.066	2.064	2.061	2.058	2.055	2.052	2.050	2.047	2.045	2.042	2.042	2.040	2.039	2.038	2.036	2.036	2.036	2.036	2.038	2.038	2.040	2.040	2.042	2.042	2.045	2.047	2.049	2.052	2.054	2.056	2.059	2.060	2.062	2.064	2.066	2.069	2.069	2.070	2.071	2.071	2.071	2.070	2.070	2.068	2.066	2.064	2.060	2.056	2.051	2.046	2.039	2.034	2.025	2.018	2.009	1.999	1.988	1.976	1.965	1.952	1.939	1.925	1.911	1.896	1.880	1.864	1.848	1.830	1.812	1.795	1.776	1.758	1.739	1.721	1.701	1.682	1.664	1.645	1.626	1.606	1.589	1.570	1.552	1.535	1.519	1.501	1.485	1.470	1.454	1.439	1.425	1.411	1.399	1.386	1.375	1.365	1.354	1.346	1.338	1.329	1.322	1.316	1.310	1.306	1.301	1.299	1.295	1.294	1.294	1.292	1.292	1.294	1.294	1.298	1.300	1.302	1.306	1.310	1.314	1.319	1.325	1.330	1.335	1.341	1.349	1.355	1.362	1.369	1.376	1.382	1.391	1.398	1.406	1.412	1.420	1.429	1.436	1.445	1.452	1.460	1.468	1.475	1.484	1.490	1.498	1.505	1.511	1.520	1.526	1.532	1.540	1.546	1.552	1.559	1.566	1.571	1.579	1.585	1.590	1.596	1.602	1.609	1.614	1.620	1.624	1.630	1.636	1.641	1.646	1.652	1.658	1.662	1.669	1.674	1.679	1.685	1.691	1.698	1.701	1.708	1.714	1.719	1.725	1.731	1.738	1.744	1.751	1.758	1.764	1.771	1.778	1.785	1.792	1.800	1.808	1.815	1.824	1.831	1.840	1.850	1.858	1.866	1.876	1.885	1.895	1.905	1.915	1.924	1.935	1.945	1.955	1.966	1.978	1.989	1.999	2.009	2.021	2.033	2.042	2.054	2.065	2.075	2.086	2.096	2.108	2.118	2.129	2.139	2.148	2.158	2.166	2.175	2.184	2.192	2.201	2.209	2.216	2.222	2.229	2.236	2.242	2.246	2.252	2.258	2.260	2.265	2.268	2.270	2.272	2.274	2.275	2.276	2.276	2.276	2.275	2.274	2.272	2.271	2.269	2.266	2.264	2.261	2.256	2.252	2.249	2.245	2.239	2.234	2.229	2.224	2.218	2.212	2.208	2.200	2.195	2.188	2.182	2.175	2.170	2.164	2.156	2.150	2.144	2.138	2.131	2.125	2.119	2.112	2.106	2.101	2.096	2.091	2.086	2.082	2.076	2.072	2.070	2.066	2.062	2.059	2.055	2.054	2.051	2.050	2.049	2.047	2.047	2.047	2.047	2.049	2.050	2.051	2.054	2.056	2.059	2.064	2.068	2.071	2.078	2.084	2.089	2.096	2.104	2.112	2.120	2.129	2.138	2.148	2.158	2.168	2.179	2.191	2.201	2.214	2.226	2.239	2.251	2.265	2.278	2.292	2.305	2.320	2.334	2.348	2.361	2.375	2.390	2.404	2.418	2.430	2.445	2.458	2.469	2.482	2.495	2.505	2.516	2.528	2.538	2.548	2.559	2.566	2.575	2.582	2.590	2.596	2.602	2.608	2.612	2.618	2.620	2.624	2.626	2.629	2.630	2.631	2.631	2.631	2.630	2.628	2.626	2.625	2.622	2.620	2.615	2.612	2.608	2.604	2.599	2.594	2.589	2.584	2.579	2.572	2.568	2.562	2.558	2.551	2.545	2.540	2.536	2.531	2.526	2.522	2.518	2.514	2.510	2.506	2.505	2.501	2.500	2.498	2.496	2.495	2.495	2.495	2.496	2.498	2.500	2.501	2.505	2.509	2.514	2.519	2.525	2.531	2.540	2.546	2.555	2.566	2.575	2.586	2.598	2.609	2.622	2.638	2.651	2.666	2.681	2.699	2.715	2.732	2.750	2.769	2.788	2.808	2.828	2.848	2.868	2.888	2.910	2.931	2.952	2.974	2.995	3.018	3.039	3.060	3.081	3.102	3.122	3.142	3.162	3.182	3.201	3.219	3.236	3.251	3.266	3.282	3.296	3.308	3.320	3.330	3.339	3.348	3.354	3.359	3.364	3.366	3.366	3.368	3.365	3.362	3.358	3.351	3.344	3.334	3.324	3.311	3.298	3.282	3.265	3.246	3.226	3.206	3.184	3.159	3.134	3.108	3.081	3.051	3.022	2.991	2.959	2.926	2.891	2.858	2.821	2.785	2.749	2.711	2.674	2.636	2.598	2.558	2.519	2.480	2.439	2.400	2.360	2.321	2.281	2.242	2.204	2.165	2.128	2.089	2.052	2.016	1.980	1.944	1.909	1.875	1.842	1.809	1.778	1.746	1.716	1.688	1.659	1.632	1.608	1.581	1.558	1.535	1.512	1.491	1.472	1.454	1.435	1.419	1.404	1.390	1.376	1.364	1.352	1.344	1.334	1.325	1.319	1.311	1.306	1.302	1.300	1.298	1.295	1.294	1.294	1.294	1.295	1.298	1.300	1.302	1.308	1.311	1.316	1.321	1.328	1.334	1.341	1.348	1.354	1.362	1.370	1.379	1.388	1.396	1.404	1.412	1.421	1.431	1.440	1.449	1.458	1.468	1.476	1.484	1.492	1.502	1.509	1.518	1.526	1.534	1.541	1.548	1.555	1.562	1.569	1.575	1.580	1.586	1.591	1.596	1.600	1.604	1.608	1.611	1.614	1.616	1.619	1.620	1.621	1.622	1.624	1.624	1.624	1.624	1.624	1.621	1.621	1.619	1.616	1.614	1.611	1.608	1.605	1.601	1.598	1.592	1.588	1.582	1.578	1.572	1.568	1.561	1.555	1.548	1.541	1.535	1.528	1.520	1.514	1.506	1.499	1.490	1.482	1.475	1.465	1.456	1.448	1.439	1.429	1.420	1.411	1.400	1.390	1.379	1.369	1.358	1.348	1.336	1.325	1.314	1.301	1.290	1.278	1.265	1.252	1.241	1.228	1.214	1.200	1.188	1.174	1.160	1.145	1.130	1.116	1.100	1.085	1.070	1.055	1.039	1.022	1.005	0.989	0.971	0.954	0.935	0.918	0.900	0.880	0.861	0.842	0.822	0.802	0.782	0.762	0.741	0.721	0.700	0.679	0.656	0.635	0.612	0.590	0.566	0.542	0.520	0.496	0.472	0.449	0.424	0.399	0.374	0.349	0.325	0.299	0.274	0.248	0.221	0.196	0.170	0.144	0.119	0.091	0.065	0.040	0.014	-0.012	-0.038	-0.062	-0.088	-0.112	-0.138	-0.161	-0.186	-0.210	-0.232	-0.255	-0.278	-0.299	-0.320	-0.340	-0.361	-0.380	-0.399	-0.415	-0.431	-0.448	-0.464	-0.478	-0.491	-0.502	-0.515	-0.524	-0.535	-0.542	-0.550	-0.555	-0.561	-0.565	-0.569	-0.571	-0.572	-0.571	-0.570	-0.568	-0.564	-0.560	-0.552	-0.548	-0.540	-0.530	-0.521	-0.510	-0.499	-0.488	-0.475	-0.460	-0.446	-0.431	-0.415	-0.400	-0.384	-0.366	-0.349	-0.331	-0.312	-0.294	-0.275	-0.258	-0.239	-0.220	-0.202	-0.184	-0.165	-0.146	-0.129	-0.111	-0.094	-0.078	-0.061	-0.045	-0.030	-0.015	-0.001	0.012	0.025	0.036	0.048	0.059	0.069	0.078	0.085	0.094	0.100	0.105	0.110	0.114	0.118	0.120	0.121	0.122	0.121	0.120	0.119	0.115	0.111	0.109	0.102	0.098	0.090	0.084	0.076	0.068	0.058	0.048	0.036	0.026	0.014	0.001	-0.011	-0.025	-0.040	-0.054	-0.069	-0.084	-0.101	-0.118	-0.134	-0.151	-0.171	-0.189	-0.208	-0.226	-0.246	-0.265	-0.285	-0.308	-0.328	-0.349	-0.369	-0.391	-0.412	-0.434	-0.456	-0.479	-0.500	-0.522	-0.545	-0.568	-0.590	-0.612	-0.634	-0.656	-0.678	-0.700	-0.721	-0.744	-0.764	-0.785	-0.805	-0.825	-0.845	-0.864	-0.881	-0.900	-0.918	-0.932	-0.949	-0.962	-0.978	-0.990	-1.002	-1.014	-1.025	-1.034	-1.041	-1.048	-1.054	-1.059	-1.061	-1.064	-1.065	-1.064	-1.061	-1.058	-1.054	-1.048	-1.040	-1.031	-1.021	-1.009	-0.996	-0.981	-0.966	-0.949	-0.930	-0.911	-0.889	-0.866	-0.842	-0.818	-0.791	-0.764	-0.736	-0.705	-0.675	-0.644	-0.611	-0.578	-0.542	-0.507	-0.472	-0.436	-0.399	-0.362	-0.324	-0.285	-0.245	-0.206	-0.166	-0.128	-0.086	-0.046	-0.005	0.035	0.075	0.118	0.158	0.199	0.239	0.279	0.319	0.359	0.398	0.438	0.476	0.514	0.552	0.590	0.628	0.664	0.700	0.734	0.769	0.802	0.836	0.869	0.901	0.932	0.962	0.991	1.021	1.049	1.076	1.102	1.128	1.152	1.175	1.199	1.219	1.241	1.260	1.279	1.298	1.314	1.330	1.345	1.360	1.372	1.385	1.396	1.406	1.415	1.424	1.432	1.439	1.444	1.449	1.452	1.456	1.458	1.460	1.460	1.460	1.459	1.458	1.455	1.454	1.450	100.000	5.000	2.000	1.000	6.000	0.000	0.000	0.000	0.000	0.000	0.000	0.000	0.000	0.000	0.000	0.000	0.000	0.000	0.619	0.635	0.649	0.665	0.681	0.698	0.712	0.729	0.742	0.758	0.772	0.785	0.799	0.811	0.822	0.835	0.846	0.856	0.866	0.875	0.882	0.890	0.896	0.902	0.908	0.912	0.915	0.918	0.919	0.920	0.919	0.918	0.915	0.914	0.909	0.905	0.900	0.894	0.888	0.880	0.872	0.864	0.854	0.844	0.834	0.822	0.811	0.800	0.788	0.776	0.764	0.751	0.736	0.724	0.711	0.696	0.682	0.670	0.655	0.641	0.629	0.614	0.601	0.588	0.574	0.561	0.549	0.535	0.524	0.510	0.499	0.486	0.475	0.464	0.452	0.444	0.432	0.424	0.415	0.405	0.398	0.390	0.382	0.376	0.370	0.365	0.360	0.355	0.351	0.348	0.345	0.342	0.342	0.340	0.341	0.341	0.342	0.345	0.348	0.351	0.354	0.360	0.365	0.371	0.379	0.385	0.394	0.402	0.412	0.422	0.434	0.446	0.458	0.470	0.484	0.498	0.511	0.526	0.542	0.558	0.574	0.590	0.606	0.624	0.640	0.658	0.675	0.692	0.710	0.726	0.744	0.760	0.778	0.794	0.811	0.826	0.842	0.858	0.872	0.885	0.900	0.912	0.925	0.936	0.946	0.958	0.966	0.975	0.984	0.991	0.996	1.002	1.008	1.012	1.016	1.019	1.020	1.021	1.021	1.021	1.020	1.020	1.016	1.015	1.011	1.008	1.002	0.999	0.994	0.989	0.984	0.978	0.971	0.965	0.959	0.951	0.946	0.939	0.932	0.925	0.919	0.914	0.908	0.901	0.895	0.890	0.884	0.879	0.874	0.870	0.866	0.862	0.859	0.856	0.854	0.851	0.850	0.849	0.848	0.848	0.848	0.849	0.849	0.850	0.852	0.854	0.858	0.860	0.864	0.868	0.872	0.878	0.882	0.890	0.895	0.902	0.910	0.918	0.926	0.934	0.944	0.952	0.962	0.974	0.985	0.996	1.009	1.022	1.035	1.049	1.062	1.078	1.092	1.109	1.125	1.141	1.159	1.175	1.194	1.211	1.230	1.249	1.269	1.289	1.309	1.329	1.349	1.370	1.390	1.411	1.432	1.452	1.472	1.494	1.515	1.535	1.555	1.575	1.595	1.614	1.632	1.651	1.668	1.685	1.701	1.716	1.731	1.745	1.758	1.770	1.781	1.790	1.800	1.806	1.814	1.819	1.824	1.826	1.828	1.828	1.826	1.824	1.820	1.815	1.809	1.800	1.791	1.780	1.769	1.755	1.741	1.725	1.709	1.690	1.671	1.650	1.630	1.606	1.582	1.559	1.534	1.508	1.480	1.452	1.424	1.395	1.365	1.335	1.305	1.274	1.242	1.211	1.180	1.148	1.116	1.084	1.051	1.020	0.989	0.958	0.926	0.895	0.865	0.835	0.805	0.778	0.749	0.720	0.692	0.666	0.640	0.615	0.591	0.566	0.544	0.521	0.500	0.479	0.459	0.440	0.421	0.405	0.388	0.372	0.358	0.344	0.330	0.319	0.308	0.296	0.285	0.275	0.268	0.259	0.251	0.245	0.240	0.234	0.229	0.225	0.221	0.219	0.215	0.212	0.212	0.211	0.211	0.210	0.211	0.212	0.212	0.215	0.216	0.219	0.221	0.224	0.228	0.230	0.234	0.240	0.244	0.248	0.254	0.259	0.265	0.270	0.276	0.281	0.289	0.294	0.300	0.308	0.314	0.321	0.328	0.334	0.341	0.348	0.355	0.362	0.369	0.375	0.382	0.390	0.395	0.401	0.408	0.412	0.418	0.424	0.429	0.434	0.436	0.441	0.445	0.448	0.449	0.451	0.451	0.454	0.452	0.454	0.451	0.450	0.448	0.445	0.441	0.436	0.431	0.425	0.419	0.410	0.402	0.394	0.384	0.374	0.362	0.351	0.339	0.325	0.311	0.298	0.281	0.265	0.249	0.232	0.214	0.196	0.176	0.158	0.138	0.119	0.098	0.076	0.055	0.032	0.010	-0.012	-0.035	-0.058	-0.082	-0.106	-0.130	-0.154	-0.178	-0.201	-0.226	-0.250	-0.275	-0.299	-0.324	-0.348	-0.372	-0.396	-0.421	-0.445	-0.470	-0.494	-0.518	-0.541	-0.566	-0.589	-0.612	-0.636	-0.659	-0.682	-0.706	-0.729	-0.752	-0.775	-0.799	-0.821	-0.844	-0.866	-0.889	-0.911	-0.935	-0.958	-0.979	-1.001	-1.024	-1.045	-1.069	-1.091	-1.112	-1.135	-1.158	-1.180	-1.202	-1.225	-1.248	-1.270	-1.292	-1.316	-1.339	-1.362	-1.385	-1.408	-1.431	-1.454	-1.478	-1.501	-1.525	-1.549	-1.571	-1.596	-1.619	-1.644	-1.668	-1.690	-1.715	-1.738	-1.761	-1.785	-1.810	-1.832	-1.858	-1.879	-1.902	-1.925	-1.949	-1.970	-1.994	-2.015	-2.036	-2.059	-2.079	-2.100	-2.120	-2.140	-2.159	-2.179	-2.196	-2.215	-2.232	-2.249	-2.266	-2.281	-2.296	-2.310	-2.324	-2.338	-2.348	-2.360	-2.370	-2.380	-2.388	-2.396	-2.402	-2.410	-2.415	-2.419	-2.422	-2.425	-2.426	-2.428	-2.428	-2.426	-2.424	-2.422	-2.419	-2.414	-2.410	-2.404	-2.398	-2.391	-2.382	-2.374	-2.366	-2.358	-2.346	-2.338	-2.326	-2.316	-2.305	-2.294	-2.282	-2.271	-2.259	-2.248	-2.235	-2.225	-2.212	-2.201	-2.191	-2.180	-2.170	-2.159	-2.150	-2.141	-2.132	-2.125	-2.118	-2.111	-2.105	-2.099	-2.095	-2.091	-2.089	-2.086	-2.085	-2.085	-2.085	-2.086	-2.088	-2.091	-2.095	-2.100	-2.106	-2.112	-2.118	-2.126	-2.135	-2.145	-2.155	-2.165	-2.178	-2.189	-2.202	-2.215	-2.230	-2.244	-2.260	-2.276	-2.291	-2.310	-2.326	-2.345	-2.362	-2.381	-2.399	-2.419	-2.438	-2.459	-2.478	-2.499	-2.519	-2.539	-2.559	-2.579	-2.600	-2.620	-2.639	-2.660	-2.681	-2.700	-2.720	-2.740	-2.760	-2.779	-2.798	-2.816	-2.835	-2.852	-2.871	-2.889	-2.906	-2.922	-2.939	-2.954	-2.969	-2.984	-2.999	-3.011	-3.024	-3.036	-3.049	-3.059	-3.069	-3.080	-3.088	-3.096	-3.102	-3.109	-3.115	-3.120	-3.122	-3.128	-3.129	-3.130	-3.130	-3.130	-3.129	-3.126	-3.124	-3.118	-3.114	-3.108	-3.100	-3.092	-3.084	-3.074	-3.064	-3.052	-3.040	-3.026	-3.012	-2.998	-2.982	-2.966	-2.950	-2.932	-2.915	-2.895	-2.878	-2.856	-2.836	-2.816	-2.795	-2.774	-2.752	-2.729	-2.708	-2.684	-2.661	-2.638	-2.614	-2.590	-2.566	-2.542	-2.520	-2.496	-2.472	-2.449	-2.425	-2.401	-2.378	-2.355	-2.331	-2.309	-2.286	-2.264	-2.241	-2.219	-2.198	-2.176	-2.155	-2.134	-2.112	-2.092	-2.071	-2.052	-2.033	-2.013	-1.994	-1.976	-1.958	-1.940	-1.924	-1.906	-1.890	-1.874	-1.859	-1.845	-1.830	-1.816	-1.802	-1.790	-1.776	-1.765	-1.754	-1.744	-1.732	-1.722	-1.714	-1.705	-1.699	-1.691	-1.684	-1.679	-1.674	-1.668	-1.664	-1.660	-1.659	-1.655	-1.654	-1.654	-1.654	-1.654	-1.654	-1.655	-1.658	-1.660	-1.665	-1.668	-1.672	-1.676	-1.681	-1.689	-1.694	-1.700	-1.709	-1.716	-1.722	-1.731	-1.740	-1.749	-1.758	-1.768	-1.775	-1.785	-1.794	-1.804	-1.814	-1.824	-1.832	-1.844	-1.852	-1.862	-1.872	-1.882	-1.892	-1.901	-1.911	-1.920	-1.930	-1.939	-1.948	-1.956	-1.965	-1.974	-1.982	-1.991	-2.000	-2.009	-2.018	-2.026	-2.035	-2.044	-2.052	-2.061	-2.070	-2.080	-2.090	-2.099	-2.109	-2.120	-2.130	-2.141	-2.151	-2.164	-2.176	-2.188	-2.201	-2.214	-2.228	-2.242	-2.258	-2.271	-2.288	-2.305	-2.320	-2.338	-2.356	-2.375	-2.394	-2.412	-2.432	-2.451	-2.472	-2.492	-2.515	-2.535	-2.556	-2.578	-2.600	-2.622	-2.644	-2.666	-2.688	-2.709	-2.730	-2.751	-2.772	-2.792	-2.812	-2.832	-2.851	-2.870	-2.888	-2.904	-2.920	-2.935	-2.950	-2.962	-2.975	-2.986	-2.996	-3.006	-3.014	-3.020	-3.026	-3.031	-3.034	-3.036	-3.038	-3.036	-3.036	-3.032	-3.030	-3.024	-3.018	-3.011	-3.004	-2.994	-2.984	-2.972	-2.960	-2.948	-2.934	-2.919	-2.904	-2.888	-2.871	-2.854	-2.835	-2.818	-2.799	-2.780	-2.760	-2.739	-2.719	-2.699	-2.679	-2.656	-2.635	-2.615	-2.592	-2.571	-2.550	-2.529	-2.508	-2.486	-2.465	-2.444	-2.422	-2.401	-2.381	-2.360	-2.340	-2.319	-2.298	-2.278	-2.258	-2.238	-2.216	-2.196	-2.176	-2.156	-2.135	-2.115	-2.095	-2.075	-2.054	-2.033	-2.013	-1.991	-1.971	-1.951	-1.930	-1.909	-1.888	-1.866	-1.845	-1.822	-1.800	-1.779	-1.758	-1.735	-1.714	-1.691	-1.670	-1.649	-1.626	-1.605	-1.584	-1.562	-1.541	-1.520	-1.500	-1.480	-1.460	-1.441	-1.421	-1.404	-1.385	-1.368	-1.350	-1.335	-1.319	-1.304	-1.289	-1.276	-1.264	-1.251	-1.240	-1.230	-1.220	-1.211	-1.202	-1.195	-1.189	-1.184	-1.179	-1.175	-1.171	-1.168	-1.166	-1.164	-1.164	-1.162	-1.164	-1.164	-1.166	-1.166	-1.169	-1.171	-1.174	-1.176	-1.180	-1.182	-1.185	-1.190	-1.192	-1.195	-1.199	-1.201	-1.204	-1.206	-1.209	-1.210	-1.211	-1.212	-1.212	-1.212	-1.212	-1.210	-1.209	-1.206	-1.202	-1.199	-1.195	-1.190	-1.185	-1.178	-1.171	-1.164	-1.155	-1.148	-1.138	-1.128	-1.118	-1.106	-1.094	-1.082	-1.070	-1.056	-1.044	-1.030	-1.016	-1.001	-0.988	-0.972	-0.958	-0.942	-0.928	-0.912	-0.898	-0.882	-0.868	-0.851	-0.836	-0.821	-0.806	-0.791	-0.778	-0.762	-0.748	-0.732	-0.720	-0.705	-0.691	-0.678	-0.664	-0.650	-0.636	-0.624	-0.610	-0.598	-0.584	-0.571	-0.558	-0.544	-0.531	-0.518	-0.504	-0.491	-0.478	-0.464	-0.450	-0.436	-0.421	-0.406	-0.391	-0.376	-0.361	-0.345	-0.329	-0.312	-0.295	-0.276	-0.260	-0.241	-0.221	-0.204	-0.184	-0.164	-0.144	-0.122	-0.101	-0.081	-0.060	-0.038	-0.015	0.006	0.029	0.052	0.075	0.098	0.121	0.142	0.166	0.190	0.211	0.234	0.256	0.279	0.301	0.324	0.345	0.365	0.388	0.408	0.428	0.446	0.466	0.484	0.502	0.521	0.538	0.554	0.569	0.585	0.600	0.615	0.628	0.641	0.655	0.666	0.679	0.690	0.700	0.710	0.720	0.729	0.739	0.746	0.754	0.762	0.770	0.776	0.782	0.789	0.795	0.800	0.806	0.810	0.815	0.821	0.825	0.830	0.832	0.838	0.841	0.845	0.849	0.851	0.855	0.859	0.861	0.865	0.868	0.870	0.872	0.874	0.878	0.879	0.881	0.882	0.884	0.885	0.886	0.886	0.888	0.888	0.888	0.888	0.888	0.886	0.886	0.884	0.882	0.880	0.878	0.876	0.874	0.870	0.868	0.864	0.860	0.856	0.852	0.849	0.844	0.839	0.834	0.829	0.824	0.819	0.814	0.808	0.802	0.796	0.791	0.785	0.780	0.775	0.770	0.764	0.759	0.754	0.749	0.744	0.739	0.735	0.731	0.726	0.724	0.719	0.716	0.712	0.710	0.706	0.705	0.702	0.700	0.699	0.696	0.696	0.696	0.695	0.695	0.694	0.695	0.695	0.698	0.698	0.699	0.701	0.704	0.705	0.708	0.711	0.714	0.718	0.720	0.725	0.730	0.734	0.739	0.744	0.750	0.755	0.761	0.769	0.775	0.782	0.790	0.799	0.806	0.816	0.825	0.834	0.845	0.855	0.866	0.876	0.889	0.900	0.914	0.926	0.940	0.952	0.968	0.982	0.998	1.012	1.029	1.045	1.061	1.078	1.095	1.112	1.130	1.148	1.166	1.185	1.202	1.221	1.239	1.259	1.278	1.296	1.315	1.334	1.352	1.370	1.388	1.406	1.424	1.442	1.459	1.475	1.491	1.508	1.524	1.539	1.552	1.566	1.580	1.592	1.605	1.616	1.626	1.636	1.646	1.654	1.662	1.670	1.675	1.681	1.685	1.689	1.691	1.694	1.695	1.695	1.694	1.692	1.690	1.686	1.682	1.678	1.671	1.665	1.656	1.648	1.640	1.629	1.619	1.606	1.595	1.581	1.569	1.554	1.540	1.522	1.508	1.491	1.474	1.456	1.438	1.419	1.401	1.382	1.362	1.342	1.321	1.302	1.281	1.260	1.240	1.219	1.198	1.176	1.156	1.135	1.114	1.094	1.074	1.054	1.034	1.014	0.995	0.976	0.958	0.939	0.921	0.905	0.888	0.872	0.856	0.841	0.828	0.815	0.801	0.790	0.779	0.769	0.759	0.750	0.741	0.735	0.728	0.722	0.719	0.714	0.711	0.709	0.708	0.706	0.706	0.708	0.709	0.711	0.715	0.719	0.725	0.729	0.736	0.742	0.750	0.759	0.766	0.776	0.785	0.795	0.805	0.815	0.825	0.836	0.846	0.858	0.869	0.879	0.890	0.900	0.911	0.921	0.931	0.941	0.950	0.959	0.966	0.975	0.982	0.988	0.994	0.999	1.004	1.006	1.009	1.010	1.011	1.010	1.009	1.006	1.002	0.999	0.994	0.986	0.979	0.970	0.961	0.950	0.939	0.926	0.912	0.898	0.882	0.866	0.849	0.831	0.811	0.791	0.771	0.749	0.728	0.704	0.681	0.658	0.635	0.610	0.585	0.560	0.535	0.509	0.482	0.458	0.431	0.405	0.379	0.352	0.328	0.301	0.276	0.251	0.226	0.201	0.176	0.154	0.131	0.106	0.085	0.062	0.041	0.021	0.000	-0.020	-0.038	-0.058	-0.075	-0.091	-0.108	-0.124	-0.140	-0.155	-0.169	-0.181	-0.194	-0.206	-0.218	-0.230	-0.240	-0.250	-0.259	-0.268	-0.275	-0.284	-0.290	-0.296	-0.302	-0.308	-0.314	-0.319	-0.322	-0.325	-0.329	-0.332	-0.334	-0.336	-0.338	-0.339	-0.340	-0.341	-0.341	-0.340	-0.340	-0.339	-0.339	-0.336	-0.334	-0.331	-0.329	-0.326	-0.322	-0.319	-0.315	-0.310	-0.306	-0.301	-0.296	-0.290	-0.285	-0.278	-0.271	-0.265	-0.258	-0.249	-0.241	-0.232	-0.225	-0.216	-0.208	-0.198	-0.188	-0.179	-0.168	-0.159	-0.148	-0.138	-0.126	-0.116	-0.106	-0.096	-0.085	-0.074	-0.065	-0.055	-0.044	-0.035	-0.025	-0.016	-0.006	0.004	0.011	0.020	0.029	0.036	0.044	0.050	0.058	0.062	0.069	0.075	0.079	0.084	0.086	0.091	0.094	0.095	0.098	0.100	0.101	0.102	0.102	0.102	0.102	0.102	0.102	0.101	0.100	0.099	0.098	0.096	0.095	0.094	0.091	0.090	0.088	0.088	0.085	0.084	0.082	0.082	0.081	0.081	0.080	0.080	0.080	0.081	0.081	0.081	0.084	0.085	0.086	0.090	0.092	0.094	0.098	0.101	0.105	0.108	0.111	0.115	0.119	0.122	0.126	0.130	0.135	0.138	0.141	0.145	0.148	0.150	0.152	0.155	0.156	0.158	0.159	0.158	0.158	0.158	0.156	0.152	0.151	0.148	0.144	0.140	0.134	0.129	0.122	0.115	0.108	0.100	0.090	0.081	0.071	0.061	0.050	0.040	0.029	0.018	0.006	-0.006	-0.018	-0.030	-0.041	-0.052	-0.065	-0.075	-0.086	-0.095	-0.105	-0.115	-0.124	-0.131	-0.139	-0.145	-0.150	-0.155	-0.159	-0.161	-0.162	-0.164	-0.162	-0.160	-0.158	-0.154	-0.148	-0.141	-0.132	-0.124	-0.112	-0.100	-0.086	-0.071	-0.056	-0.039	-0.019	0.000	0.021	0.045	0.069	0.092	0.119	0.145	0.174	0.202	0.232	0.262	0.295	0.326	0.359	0.392	0.428	0.461	0.496	0.531	0.566	0.602	0.640	0.676	0.711	0.749	0.784	0.820	0.856	0.891	0.926	0.962	0.996	1.030	1.064	1.096	1.129	1.159	1.190	1.220	1.249	1.276	1.304	1.331	1.356	1.380	1.402	1.425	1.448	1.466	1.485	1.504	1.519	1.535	1.550	1.562	1.574	1.585	1.595	1.604	1.610	1.616	1.621	1.626	1.629	1.630	1.631	1.630	1.630	1.629	1.625	1.621	1.616	1.612	1.605	1.599	1.591	1.584	1.575	1.566	1.556	1.546	1.536	1.525	1.514	1.502	1.491	1.479	1.468	1.454	1.441	1.430	1.416	1.404	1.391	1.380	1.366	1.354	1.341	1.330	1.316	1.305	1.292	1.280	1.269	1.258	1.245	1.235	1.225	1.214	1.202	1.191	1.182	1.172	1.161	1.152	1.142	1.132	1.124	1.114	1.105	1.096	1.088	1.078	1.069	1.060	1.050	1.041	1.032	1.024	1.014	1.005	0.995	0.985	0.975	0.965	0.956	0.945	0.934	0.922	0.912	0.902	0.890	0.878	0.866	0.854	0.841	0.829	0.815	0.801	0.788	0.774	0.760	0.744	0.729	0.714	0.698	0.682	0.665	0.648	0.631	0.614	0.596	0.579	0.560	0.541	0.522	0.505	0.486	0.468	0.449	0.429	0.410	0.390	0.371	0.351	0.332	0.314	0.294	0.275	0.256	0.238	0.219	0.201	0.182	0.164	0.146	0.129	0.112	0.095	0.079	0.061	0.046	0.031	0.016	0.002	-0.011	-0.025	-0.038	-0.051	-0.061	-0.074	-0.084	-0.094	-0.102	-0.111	-0.120	-0.129	-0.135	-0.140	-0.146	-0.151	-0.156	-0.160	-0.162	-0.166	-0.168	-0.169	-0.170	-0.171	-0.171	-0.171	-0.170	-0.169	-0.168	-0.165	-0.161	-0.159	-0.156	-0.152	-0.148	-0.144	-0.139	-0.135	-0.129	-0.125	-0.120	-0.114	-0.109	-0.102	-0.098	-0.091	-0.086	-0.080	-0.075	-0.069	-0.064	-0.058	-0.052	-0.048	-0.042	-0.039	-0.032	-0.029	-0.025	-0.020	-0.016	-0.012	-0.009	-0.006	-0.004	0.000	0.002	0.005	0.008	0.009	0.010	0.012	0.012	0.015	0.015	0.015	0.016	0.016	0.016	0.016	0.016	0.016	0.016	0.015	0.015	0.012	0.012	0.012	0.011	0.010	0.009	0.008	0.006	0.006	0.005	0.005	0.004	0.004	0.001	0.001	0.001	0.001	0.000	0.000	0.000	0.001	0.000	0.000	0.001	0.001	0.000	0.001	0.001	0.001	0.002	0.002	0.004	0.004	0.004	0.004	0.004	0.005	0.006	0.005	0.005	0.006	0.006	0.005	0.005	0.004	0.004	0.004	0.002	0.002	0.001	0.000	0.000	-0.001	-0.002	-0.004	-0.005	-0.006	-0.008	-0.009	-0.011	-0.011	-0.012	-0.012	-0.014	-0.015	-0.015	-0.018	-0.018	-0.016	-0.018	-0.018	-0.016	-0.016	-0.015	-0.014	-0.012	-0.010	-0.009	-0.005	-0.004	-0.001	0.004	0.008	0.010	0.015	0.020	0.024	0.029	0.035	0.041	0.046	0.052	0.059	0.065	0.071	0.078	0.084	0.090	0.096	0.102	0.110	0.116	0.122	0.129	0.134	0.140	0.145	0.151	0.155	0.159	0.164	0.168	0.171	0.174	0.176	0.178	0.180	0.180	0.181	0.181	0.181	0.179	0.178	0.176	0.174	0.170	0.166	0.161	0.156	0.151	0.144	0.138	0.131	0.124	0.115	0.106	0.098	0.089	0.079	0.069	0.059	0.048	0.038	0.025	0.014	0.001	-0.010	-0.024	-0.035	-0.049	-0.061	-0.075	-0.089	-0.101	-0.115	-0.129	-0.141	-0.155	-0.169	-0.181	-0.196	-0.209	-0.221	-0.235	-0.248	-0.260	-0.274	-0.285	-0.298	-0.309	-0.321	-0.331	-0.341	-0.352	-0.362	-0.371	-0.380	-0.390	-0.398	-0.404	-0.412	-0.419	-0.424	-0.429	-0.434	-0.438	-0.441	-0.444	-0.446	-0.449	-0.450	-0.451	-0.450	-0.451	-0.450	-0.448	-0.446	-0.442	-0.439	-0.435	-0.430	-0.425	-0.420	-0.414	-0.408	-0.400	-0.394	-0.386	-0.376	-0.370	-0.361	-0.351	-0.342	-0.334	-0.322	-0.314	-0.304	-0.294	-0.284	-0.274	-0.262	-0.252	-0.242	-0.232	-0.222	-0.211	-0.201	-0.191	-0.181	-0.171	-0.161	-0.150	-0.141	-0.131	-0.120	-0.111	-0.101	-0.091	-0.081	-0.071	-0.062	-0.051	-0.041	-0.032	-0.021	-0.011	-0.001	0.009	0.020	0.029	0.040	0.050	0.061	0.071	0.081	0.091	0.102	0.114	0.124	0.134	0.145	0.155	0.165	0.174	0.184	0.194	0.202	0.212	0.221	0.229	0.236	0.244	0.251	0.259	0.264	0.270	0.275	0.280	0.282	0.286	0.288	0.289	0.290	0.289	0.288	0.286	0.282	0.279	0.274	0.269	0.261	0.255	0.246	0.238	0.228	0.216	0.205	0.192	0.179	0.164	0.150	0.135	0.118	0.100	0.084	0.066	0.046	0.028	0.009	-0.011	-0.031	-0.051	-0.071	-0.092	-0.112	-0.132	-0.152	-0.172	-0.191	-0.212	-0.231	-0.250	-0.268	-0.288	-0.304	-0.321	-0.338	-0.352	-0.368	-0.381	-0.395	-0.408	-0.419	-0.429	-0.439	-0.448	-0.456	-0.462	-0.469	-0.474	-0.476	-0.480	-0.481	-0.482	-0.482	-0.481	-0.479	-0.475	-0.471	-0.468	-0.461	-0.454	-0.446	-0.439	-0.429	-0.420	-0.410	-0.399	-0.388	-0.374	-0.361	-0.349	-0.335	-0.321	-0.306	-0.294	-0.279	-0.264	-0.249	-0.234	-0.219	-0.204	-0.189	-0.174	-0.159	-0.144	-0.130	-0.116	-0.102	-0.090	-0.078	-0.065	-0.054	-0.042	-0.031	-0.021	-0.012	-0.005	0.004	0.011	0.018	0.024	0.028	0.032	0.036	0.039	0.040	0.042	0.044	0.042	0.042	0.040	0.038	0.035	0.030	0.026	0.021	0.015	0.008	0.001	-0.008	-0.016	-0.025	-0.035	-0.045	-0.058	-0.069	-0.080	-0.094	-0.106	-0.120	-0.135	-0.149	-0.164	-0.179	-0.194	-0.211	-0.228	-0.244	-0.260	-0.276	-0.294	-0.312	-0.329	-0.346	-0.365	-0.382	-0.401	-0.420	-0.438	-0.456	-0.475	-0.494	-0.512	-0.530	-0.550	-0.568	-0.588	-0.605	-0.624	-0.641	-0.660	-0.679	-0.696	-0.715	-0.732	-0.750	-0.768	-0.785	-0.802	-0.820	-0.838	-0.852	-0.870	-0.886	-0.902	-0.919	-0.934	-0.949	-0.964	-0.979	-0.992	-1.006	-1.020	-1.034	-1.046	-1.059	-1.071	-1.082	-1.094	-1.106	-1.118	-1.128	-1.138	-1.148	-1.156	-1.166	-1.175	-1.184	-1.191	-1.199	-1.206	-1.212	-1.219	-1.226	-1.231	-1.236	-1.241	-1.246	-1.250	-1.254	-1.258	-1.261	-1.262	-1.266	-1.268	-1.270	-1.270	-1.271	-1.271	-1.274	-1.272	-1.272	-1.271	-1.270	-1.269	-1.268	-1.266	-1.264	-1.261	-1.259	-1.256	-1.254	-1.250	-1.248	-1.244	-1.240	-1.236	-1.232	-1.230	-1.225	-1.221	-1.218	-1.214	-1.210	-1.206	-1.202	-1.199	-1.196	-1.192	-1.189	-1.186	-1.182	-1.180	-1.176	-1.174	-1.172	-1.170	-1.168	-1.168	-1.165	-1.164	-1.164	-1.162	-1.162	-1.161	-1.161	-1.162	-1.162	-1.162	-1.162	-1.164	-1.165	-1.166	-1.169	-1.170	-1.171	-1.172	-1.175	-1.175	-1.178	-1.179	-1.180	-1.182	-1.184	-1.185	-1.186	-1.189	-1.190	-1.191	-1.192	-1.192	-1.192	-1.194	-1.194	-1.192	-1.192	-1.191	-1.190	-1.190	-1.189	-1.186	-1.184	-1.181	-1.179	-1.174	-1.171	-1.168	-1.162	-1.158	-1.152	-1.148	-1.142	-1.136	-1.130	-1.125	-1.118	-1.110	-1.104	-1.096	-1.089	-1.081	-1.072	-1.065	-1.056	-1.049	-1.040	-1.032	-1.025	-1.016	-1.008	-0.999	-0.991	-0.982	-0.976	-0.968	-0.960	-0.952	-0.944	-0.936	-0.930	-0.922	-0.915	-0.909	-0.902	-0.896	-0.890	-0.884	-0.878	-0.872	-0.868	-0.862	-0.859	-0.854	-0.849	-0.845	-0.841	-0.838	-0.834	-0.830	-0.826	-0.822	-0.820	-0.815	-0.811	-0.808	-0.804	-0.800	-0.796	-0.791	-0.786	-0.780	-0.775	-0.769	-0.764	-0.756	-0.749	-0.740	-0.731	-0.722	-0.712	-0.702	-0.691	-0.679	-0.666	-0.652	-0.638	-0.621	-0.606	-0.589	-0.571	-0.552	-0.532	-0.512	-0.490	-0.469	-0.445	-0.420	-0.396	-0.371	-0.344	-0.318	-0.290	-0.261	-0.232	-0.204	-0.174	-0.144	-0.114	-0.082	-0.051	-0.020	0.011	0.041	0.072	0.104	0.134	0.165	0.194	0.224	0.252	0.281	0.308	0.335	0.360	0.385	0.409	0.431	0.452	0.474	0.492	0.510	0.526	0.541	0.556	0.569	0.580	0.589	0.598	0.602	0.609	0.611	0.615	0.615	0.615	0.612	0.609	0.604	0.598	0.589	0.581	0.571	0.561	0.549	0.535	0.521	0.506	0.491	0.475	0.458	0.441	0.424	0.404	0.386	0.368	0.349	0.330	0.311	0.291	0.274	0.255	0.238	0.220	0.201	0.185	0.169	0.152	0.139	0.125	0.112	0.099	0.088	0.076	0.068	0.058	0.050	0.042	0.036	0.031	0.029	0.026	0.024	0.021	0.021	0.024	0.026	0.029	0.031	0.036	0.041	0.049	0.055	0.062	0.072	0.080	0.090	0.100	0.111	0.122	0.134	0.145	0.158	0.170	0.184	0.196	0.209	0.221	0.235	0.248	0.260	0.272	0.286	0.299	0.311	0.324	0.336	0.348	0.360	0.370	0.381	0.390	0.400	0.410	0.419	0.426	0.435	0.441	0.449	0.455	0.460	0.464	0.469	0.472	0.476	0.479	0.481	0.484	0.484	0.485	0.486	0.485	0.484	0.482	0.481	0.479	0.476	0.474	0.470	0.466	0.462	0.459	0.455	0.449	0.445	0.439	0.434	0.429	0.422	0.418	0.411	0.406	0.401	0.395	0.390	0.385	0.379	0.374	0.370	0.365	0.360	0.356	0.352	0.350	0.346	0.344	0.342	0.340	0.338	0.336	0.336	0.336	0.335	0.338	0.338	0.339	0.340	0.344	0.345	0.349	0.351	0.355	0.360	0.365	0.369	0.374	0.380	0.385	0.391	0.396	0.402	0.409	0.415	0.421	0.428	0.435	0.441	0.448	0.454	0.461	0.468	0.472	0.479	0.485	0.490	0.496	0.501	0.507	0.511	0.516	0.520	0.525	0.528	0.531	0.534	0.538	0.540	0.541	0.544	0.545	0.546	0.548	0.548	0.548	0.548	0.548	0.548	0.546	0.545	0.544	0.542	0.540	0.539	0.538	0.534	0.531	0.529	0.526	0.524	0.520	0.518	0.514	0.510	0.506	0.504	0.499	0.495	0.491	0.486	0.482	0.479	0.474	0.469	0.465	0.460	0.455	0.450	0.446	0.440	0.435	0.430	0.424	0.418	0.412	0.406	0.400	0.394	0.386	0.380	0.374	0.366	0.360	0.352	0.345	0.338	0.329	0.322	0.314	0.306	0.298	0.289	0.280	0.271	0.262	0.254	0.244	0.235	0.225	0.216	0.206	0.198	0.188	0.178	0.169	0.159	0.149	0.140	0.130	0.121	0.111	0.101	0.091	0.082	0.072	0.064	0.055	0.046	0.038	0.028	0.019	0.011	0.002	-0.005	-0.014	-0.021	-0.030	-0.036	-0.044	-0.050	-0.056	-0.064	-0.069	-0.075	-0.080	-0.085	-0.089	-0.092	-0.096	-0.100	-0.102	-0.105	-0.108	-0.109	-0.110	-0.110	-0.110	-0.110	-0.109	-0.108	-0.106	-0.104	-0.101	-0.099	-0.094	-0.090	-0.086	-0.081	-0.076	-0.070	-0.064	-0.058	-0.051	-0.045	-0.039	-0.030	-0.022	-0.016	-0.009	-0.001	0.006	0.014	0.021	0.028	0.035	0.041	0.049	0.054	0.060	0.065	0.070	0.075	0.078	0.081	0.082	0.085	0.085	0.084	0.084	0.082	0.079	0.075	0.070	0.065	0.059	0.050	0.042	0.032	0.022	0.010	-0.002	-0.016	-0.031	-0.048	-0.065	-0.082	-0.101	-0.121	-0.141	-0.164	-0.186	-0.209	-0.232	-0.258	-0.282	-0.309	-0.335	-0.361	-0.389	-0.416	-0.446	-0.474	-0.502	-0.531	-0.561	-0.590	-0.620	-0.649	-0.678	-0.706	-0.735	-0.764	-0.791	-0.819	-0.846	-0.872	-0.899	-0.924	-0.949	-0.972	-0.996	-1.019	-1.040	-1.061	-1.080	-1.100	-1.119	-1.135	-1.151	-1.168	-1.181	-1.194	-1.206	-1.219	-1.229	-1.238	-1.245	-1.254	-1.259	-1.265	-1.270	-1.274	-1.276	-1.278	-1.279	-1.279	-1.278	-1.276	-1.275	-1.272	-1.269	-1.265	-1.260	-1.256	-1.250	-1.244	-1.238	-1.232	-1.225	-1.218	-1.211	-1.202	-1.196	-1.189	-1.181	-1.174	-1.168	-1.160	-1.152	-1.146	-1.140	-1.132	-1.128	-1.120	-1.114	-1.110	-1.104	-1.099	-1.094	-1.090	-1.086	-1.082	-1.079	-1.076	-1.074	-1.071	-1.070	-1.068	-1.066	-1.066	-1.065	-1.064	-1.064	-1.064	-1.064	-1.065	-1.065	-1.066	-1.066	-1.069	-1.069	-1.071	-1.072	-1.075	-1.076	-1.078	-1.080	-1.082	-1.085	-1.088	-1.090	-1.092	-1.095	-1.098	-1.100	-1.104	-1.108	-1.111	-1.115	-1.118	-1.122	-1.126	-1.132	-1.138	-1.142	-1.149	-1.155	-1.162	-1.170	-1.176	-1.185	-1.194	-1.204	-1.214	-1.225	-1.236	-1.249	-1.261	-1.274	-1.290	-1.304	-1.320	-1.338	-1.354	-1.372	-1.391	-1.411	-1.432	-1.454	-1.476	-1.500	-1.524	-1.549	-1.575	-1.600	-1.628	-1.655	-1.682	-1.712	-1.742	-1.771	-1.802	-1.832	-1.865	-1.895	-1.928	-1.959	-1.991	-2.024	-2.056	-2.089	-2.121	-2.152	-2.184	-2.216	-2.248	-2.278	-2.309	-2.339	-2.369	-2.396	-2.425	-2.452	-2.479	-2.505	-2.530	-2.554	-2.576	-2.600	-2.621	-2.640	-2.659	-2.676	-2.694	-2.710	-2.722	-2.736	-2.749	-2.759	-2.769	-2.776	-2.785	-2.790	-2.795	-2.799	-2.801	-2.802	-2.802	-2.801	-2.801	-2.798	-2.794	-2.789	-2.785	-2.778	-2.771	-2.764	-2.755	-2.746	-2.738	-2.728	-2.716	-2.706	-2.695	-2.684	-2.672	-2.661	-2.650	-2.638	-2.626	-2.615	-2.604	-2.592	-2.584	-2.572	-2.562	-2.554	-2.544	-2.535	-2.528	-2.520	-2.514	-2.506	-2.501	-2.498	-2.492	-2.489	-2.486	-2.485	-2.484	-2.484	-2.482	-2.484	-2.486	-2.489	-2.492	-2.496	-2.501	-2.506	-2.514	-2.520	-2.528	-2.536	-2.545	-2.555	-2.565	-2.576	-2.586	-2.599	-2.610	-2.622	-2.636	-2.649	-2.662	-2.676	-2.690	-2.705	-2.720	-2.735	-2.750	-2.766	-2.781	-2.798	-2.812	-2.828	-2.845	-2.860	-2.876	-2.892	-2.909	-2.925	-2.941	-2.955	-2.971	-2.988	-3.004	-3.019	-3.034	-3.048	-3.062	-3.078	-3.092	-3.108	-3.121	-3.134	-3.149	-3.161	-3.174	-3.188	-3.199	-3.211	-3.222	-3.234	-3.245	-3.255	-3.265	-3.275	-3.284	-3.292	-3.301	-3.309	-3.318	-3.325	-3.331	-3.339	-3.344	-3.350	-3.355	-3.360	-3.364	-3.368	-3.371	-3.374	-3.378	-3.380	-3.380	-3.382	-3.382	-3.384	-3.384	-3.384	-3.384	-3.382	-3.381	-3.380	-3.378	-3.376	-3.374	-3.371	-3.369	-3.366	-3.362	-3.359	-3.354	-3.351	-3.348	-3.342	-3.338	-3.331	-3.328	-3.322	-3.315	-3.310	-3.304	-3.299	-3.291	-3.285	-3.279	-3.271	-3.264	-3.258	-3.249	-3.241	-3.234	-3.226	-3.218	-3.209	-3.200	-3.192	-3.182	-3.172	-3.164	-3.154	-3.144	-3.135	-3.124	-3.115	-3.104	-3.094	-3.084	-3.072	-3.062	-3.052	-3.041	-3.031	-3.020	-3.009	-2.999	-2.988	-2.976	-2.966	-2.955	-2.944	-2.934	-2.924	-2.912	-2.902	-2.891	-2.881	-2.871	-2.861	-2.852	-2.842	-2.832	-2.822	-2.814	-2.804	-2.795	-2.785	-2.775	-2.768	-2.759	-2.749	-2.740	-2.731	-2.722	-2.712	-2.702	-2.692	-2.685	-2.675	-2.666	-2.656	-2.645	-2.635	-2.624	-2.614	-2.602	-2.592	-2.580	-2.569	-2.558	-2.545	-2.532	-2.520	-2.506	-2.494	-2.479	-2.466	-2.451	-2.438	-2.421	-2.408	-2.391	-2.376	-2.361	-2.345	-2.330	-2.312	-2.298	-2.281	-2.266	-2.250	-2.235	-2.219	-2.202	-2.189	-2.172	-2.158	-2.145	-2.130	-2.118	-2.104	-2.091	-2.080	-2.069	-2.059	-2.049	-2.039	-2.031	-2.024	-2.018	-2.011	-2.005	-2.001	-1.999	-1.995	-1.995	-1.995	-1.996	-1.998	-2.000	-2.005	-2.009	-2.015	-2.021	-2.030	-2.039	-2.049	-2.059	-2.071	-2.084	-2.098	-2.111	-2.126	-2.141	-2.159	-2.175	-2.195	-2.212	-2.232	-2.252	-2.272	-2.292	-2.314	-2.335	-2.358	-2.380	-2.401	-2.424	-2.446	-2.469	-2.491	-2.514	-2.538	-2.559	-2.580	-2.604	-2.624	-2.645	-2.666	-2.686	-2.706	-2.726	-2.745	-2.764	-2.782	-2.800	-2.816	-2.832	-2.849	-2.862	-2.878	-2.891	-2.905	-2.918	-2.929	-2.940	-2.950	-2.960	-2.970	-2.978	-2.986	-2.994	-3.000	-3.006	-3.011	-3.016	-3.021	-3.025	-3.028	-3.030	-3.032	-3.035	-3.036	-3.038	-3.038	-3.039	-3.039	-3.038	-3.038	-3.038	-3.038	-3.035	-3.034	-3.032	-3.031	-3.030	-3.028	-3.026	-3.024	-3.021	-3.020	-3.016	-3.015	-3.012	-3.010	-3.008	-3.005	-3.001	-2.999	-2.998	-2.994	-2.992	-2.989	-2.986	-2.984	-2.981	-2.978	-2.975	-2.971	-2.970	-2.966	-2.962	-2.959	-2.955	-2.952	-2.949	-2.945	-2.941	-2.938	-2.934	-2.930	-2.926	-2.921	-2.918	-2.911	-2.908	-2.904	-2.899	-2.894	-2.890	-2.885	-2.881	-2.875	-2.871	-2.866	-2.861	-2.856	-2.851	-2.846	-2.841	-2.838	-2.834	-2.829	-2.824	-2.819	-2.815	-2.810	-2.808	-2.802	-2.799	-2.795	-2.791	-2.789	-2.785	-2.782	-2.779	-2.775	-2.772	-2.770	-2.768	-2.766	-2.764	-2.761	-2.760	-2.758	-2.755	-2.754	-2.752	-2.751	-2.749	-2.749	-2.748	-2.746	-2.744	-2.742	-2.742	-2.740	-2.739	-2.738	-2.738	-2.736	-2.735	-2.734	-2.731	-2.731	-2.730	-2.728	-2.726	-2.725	-2.722	-2.721	-2.719	-2.716	-2.715	-2.711	-2.709	-2.706	-2.704	-2.700	-2.698	-2.694	-2.690	-2.686	-2.682	-2.680	-2.675	-2.672	-2.668	-2.664	-2.659	-2.655	-2.651	-2.648	-2.642	-2.640	-2.635	-2.631	-2.629	-2.624	-2.620	-2.619	-2.615	-2.612	-2.610	-2.608	-2.606	-2.604	-2.604	-2.602	-2.602	-2.604	-2.605	-2.606	-2.609	-2.611	-2.615	-2.619	-2.622	-2.628	-2.634	-2.640	-2.648	-2.655	-2.664	-2.672	-2.682	-2.694	-2.705	-2.716	-2.730	-2.742	-2.756	-2.770	-2.785	-2.801	-2.818	-2.834	-2.851	-2.868	-2.885	-2.905	-2.922	-2.940	-2.959	-2.979	-2.998	-3.016	-3.035	-3.054	-3.074	-3.091	-3.110	-3.128	-3.145	-3.164	-3.180	-3.196	-3.212	-3.229	-3.242	-3.258	-3.271	-3.284	-3.295	-3.308	-3.319	-3.328	-3.336	-3.344	-3.351	-3.358	-3.364	-3.369	-3.372	-3.375	-3.376	-3.378	-3.378	-3.378	-3.376	-3.374	-3.370	-3.368	-3.362	-3.358	-3.352	-3.346	-3.340	-3.334	-3.325	-3.318	-3.310	-3.301	-3.292	-3.284	-3.275	-3.266	-3.258	-3.249	-3.240	-3.231	-3.222	-3.212	-3.205	-3.196	-3.189	-3.181	-3.175	-3.169	-3.162	-3.156	-3.150	-3.145	-3.140	-3.138	-3.134	-3.131	-3.129	-3.128	-3.126	-3.125	-3.124	-3.124	-3.122	-3.124	-3.125	-3.126	-3.128	-3.130	-3.132	-3.135	-3.138	-3.140	-3.142	-3.144	-3.146	-3.150	-3.152	-3.155	-3.158	-3.160	-3.161	-3.165	-3.166	-3.168	-3.169	-3.169	-3.170	-3.170	-3.170	-3.170	-3.170	-3.169	-3.168	-3.165	-3.164	-3.161	-3.158	-3.154	-3.151	-3.148	-3.144	-3.139	-3.134	-3.129	-3.124	-3.118	-3.112	-3.105	-3.100	-3.094	-3.088	-3.080	-3.074	-3.066	-3.059	-3.052	-3.046	-3.039	-3.031	-3.024	-3.018	-3.010	-3.004	-2.996	-2.989	-2.982	-2.975	-2.969	-2.961	-2.955	-2.948	-2.941	-2.935	-2.929	-2.921	-2.914	-2.908	-2.901	-2.895	-2.888	-2.881	-2.874	-2.869	-2.861	-2.854	-2.848	-2.841	-2.835	-2.828	-2.821	-2.814	-2.808	-2.800	-2.792	-2.786	-2.780	-2.774	-2.766	-2.760	-2.754	-2.748	-2.742	-2.736	-2.730	-2.726	-2.721	-2.716	-2.712	-2.708	-2.705	-2.701	-2.698	-2.695	-2.695	-2.692	-2.691	-2.691	-2.692	-2.691	-2.694	-2.695	-2.698	-2.700	-2.704	-2.708	-2.712	-2.716	-2.722	-2.728	-2.734	-2.741	-2.748	-2.755	-2.762	-2.769	-2.778	-2.785	-2.794	-2.801	-2.809	-2.818	-2.825	-2.832	-2.839	-2.846	-2.852	-2.859	-2.864	-2.869	-2.872	-2.878	-2.880	-2.881	-2.884	-2.884	-2.884	-2.881	-2.880	-2.876	-2.871	-2.866	-2.860	-2.851	-2.841	-2.831	-2.821	-2.809	-2.795	-2.779	-2.762	-2.745	-2.726	-2.706	-2.686	-2.664	-2.640	-2.616	-2.591	-2.565	-2.539	-2.511	-2.481	-2.452	-2.422	-2.390	-2.360	-2.328	-2.295	-2.261	-2.229	-2.194	-2.160	-2.125	-2.089	-2.055	-2.019	-1.985	-1.949	-1.914	-1.878	-1.842	-1.808	-1.772	-1.738	-1.702	-1.668	-1.634	-1.600	-1.566	-1.534	-1.500	-1.469	-1.435	-1.404	-1.372	-1.342	-1.311	-1.282	-1.252	-1.224	-1.196	-1.168	-1.139	-1.112	-1.086	-1.060	-1.035	-1.010	-0.985	-0.961	-0.938	-0.914	-0.891	-0.868	-0.846	-0.824	-0.802	-0.782	-0.761	-0.741	-0.720	-0.700	-0.681	-0.662	-0.644	-0.625	-0.609	-0.590	-0.572	-0.556	-0.540	-0.522	-0.507	-0.491	-0.476	-0.461	-0.445	-0.431	-0.418	-0.402	-0.390	-0.376	-0.364	-0.350	-0.338	-0.326	-0.315	-0.302	-0.292	-0.281	-0.270	-0.260	-0.250	-0.241	-0.231	-0.222	-0.215	-0.206	-0.198	-0.190	-0.182	-0.176	-0.169	-0.162	-0.155	-0.149	-0.142	-0.138	-0.131	-0.126	-0.121	-0.116	-0.111	-0.106	-0.102	-0.099	-0.094	-0.089	-0.085	-0.081	-0.076	-0.072	-0.068	-0.065	-0.060	-0.056	-0.051	-0.049	-0.044	-0.040	-0.036	-0.031	-0.028	-0.022	-0.019	-0.014	-0.010	-0.005	0.001	0.006	0.011	0.016	0.022	0.029	0.032	0.039	0.045	0.051	0.058	0.064	0.070	0.076	0.084	0.090	0.096	0.104	0.111	0.119	0.125	0.132	0.140	0.146	0.155	0.162	0.170	0.178	0.185	0.192	0.201	0.210	0.218	0.226	0.235	0.241	0.250	0.259	0.268	0.276	0.285	0.294	0.302	0.312	0.321	0.330	0.340	0.349	0.359	0.370	0.379	0.390	0.400	0.410	0.420	0.430	0.441	0.452	0.462	0.472	0.484	0.495	0.504	0.514	0.524	0.535	0.544	0.554	0.564	0.571	0.581	0.589	0.598	0.605	0.612	0.620	0.625	0.631	0.636	0.641	0.645	0.648	0.650	0.651	0.652	0.652	0.652	0.651	0.649	0.648	0.642	0.638	0.632	0.626	0.619	0.611	0.602	0.595	0.584	0.574	0.561	0.550	0.538	0.524	0.510	0.496	0.481	0.466	0.451	0.435	0.419	0.402	0.386	0.370	0.354	0.336	0.320	0.304	0.288	0.270	0.255	0.239	0.224	0.209	0.194	0.181	0.168	0.155	0.141	0.131	0.120	0.110	0.099	0.091	0.082	0.074	0.069	0.062	0.055	0.050	0.046	0.044	0.040	0.038	0.036	0.035	0.034	0.034	0.035	0.035	0.038	0.040	0.041	0.044	0.048	0.051	0.055	0.059	0.064	0.068	0.072	0.079	0.084	0.089	0.094	0.100	0.105	0.111	0.118	0.122	0.128	0.135	0.140	0.146	0.150	0.156	0.162	0.168	0.172	0.178	0.182	0.189	0.194	0.198	0.204	0.208	0.212	0.216	0.221	0.225	0.229	0.232	0.236	0.240	0.244	0.248	0.250	0.252	0.256	0.259	0.261	0.262	0.265	0.266	0.270	0.271	0.272	0.274	0.275	0.276	0.276	0.276	0.276	0.276	0.276	0.275	0.274	0.272	0.270	0.269	0.268	0.265	0.261	0.259	0.255	0.252	0.248	0.244	0.240	0.236	0.231	0.226	0.220	0.216	0.210	0.204	0.199	0.191	0.185	0.179	0.172	0.166	0.159	0.152	0.145	0.139	0.131	0.125	0.118	0.110	0.102	0.096	0.089	0.081	0.074	0.068	0.060	0.052	0.045	0.039	0.031	0.024	0.015	0.009	0.000	-0.006	-0.015	-0.022	-0.030	-0.039	-0.048	-0.055	-0.064	-0.072	-0.081	-0.091	-0.101	-0.111	-0.122	-0.132	-0.144	-0.156	-0.168	-0.181	-0.192	-0.208	-0.220	-0.235	-0.249	-0.265	-0.281	-0.298	-0.314	-0.331	-0.349	-0.368	-0.386	-0.406	-0.425	-0.446	-0.466	-0.488	-0.509	-0.530	-0.552	-0.574	-0.596	-0.619	-0.641	-0.664	-0.686	-0.709	-0.731	-0.754	-0.775	-0.796	-0.819	-0.839	-0.860	-0.880	-0.900	-0.919	-0.936	-0.954	-0.970	-0.986	-1.001	-1.015	-1.028	-1.040	-1.051	-1.061	-1.070	-1.076	-1.082	-1.089	-1.092	-1.095	-1.096	-1.098	-1.095	-1.094	-1.091	-1.088	-1.081	-1.074	-1.066	-1.058	-1.048	-1.036	-1.024	-1.011	-0.998	-0.982	-0.966	-0.950	-0.934	-0.915	-0.896	-0.878	-0.859	-0.840	-0.819	-0.799	-0.778	-0.758	-0.738	-0.716	-0.695	-0.675	-0.656	-0.635	-0.616	-0.596	-0.578	-0.560	-0.541	-0.524	-0.507	-0.492	-0.476	-0.461	-0.449	-0.435	-0.422	-0.411	-0.401	-0.391	-0.382	-0.375	-0.369	-0.362	-0.356	-0.352	-0.350	-0.348	-0.345	-0.344	-0.345	-0.345	-0.348	-0.350	-0.352	-0.356	-0.362	-0.368	-0.374	-0.380	-0.388	-0.395	-0.402	-0.412	-0.421	-0.431	-0.440	-0.450	-0.461	-0.472	-0.482	-0.494	-0.505	-0.516	-0.528	-0.539	-0.549	-0.560	-0.571	-0.582	-0.592	-0.602	-0.612	-0.622	-0.631	-0.641	-0.649	-0.659	-0.666	-0.672	-0.680	-0.685	-0.691	-0.696	-0.701	-0.705	-0.709	-0.710	-0.712	-0.714	-0.714	-0.714	-0.714	-0.711	-0.710	-0.706	-0.702	-0.698	-0.692	-0.686	-0.680	-0.672	-0.665	-0.655	-0.646	-0.636	-0.626	-0.615	-0.604	-0.591	-0.578	-0.565	-0.552	-0.538	-0.525	-0.510	-0.494	-0.480	-0.465	-0.450	-0.434	-0.419	-0.402	-0.388	-0.372	-0.358	-0.342	-0.328	-0.312	-0.300	-0.285	-0.271	-0.259	-0.245	-0.232	-0.221	-0.209	-0.200	-0.189	-0.179	-0.170	-0.161	-0.155	-0.148	-0.141	-0.135	-0.130	-0.126	-0.122	-0.120	-0.118	-0.116	-0.115	-0.114	-0.115	-0.116	-0.116	-0.120	-0.121	-0.125	-0.129	-0.131	-0.136	-0.141	-0.146	-0.151	-0.158	-0.164	-0.169	-0.176	-0.182	-0.189	-0.195	-0.202	-0.209	-0.216	-0.222	-0.229	-0.235	-0.241	-0.248	-0.252	-0.259	-0.264	-0.269	-0.274	-0.279	-0.281	-0.286	-0.289	-0.291	-0.295	-0.296	-0.299	-0.300	-0.300	-0.300	-0.300	-0.300	-0.299	-0.298	-0.295	-0.292	-0.290	-0.285	-0.282	-0.278	-0.272	-0.268	-0.261	-0.255	-0.249	-0.241	-0.234	-0.225	-0.218	-0.209	-0.199	-0.189	-0.179	-0.169	-0.158	-0.146	-0.135	-0.122	-0.111	-0.099	-0.085	-0.074	-0.061	-0.048	-0.035	-0.022	-0.009	0.004	0.018	0.029	0.041	0.055	0.066	0.078	0.090	0.100	0.110	0.120	0.129	0.138	0.145	0.152	0.159	0.165	0.170	0.174	0.178	0.179	0.180	0.180	0.179	0.175	0.171	0.168	0.162	0.155	0.146	0.138	0.128	0.115	0.102	0.089	0.074	0.058	0.040	0.021	0.002	-0.018	-0.039	-0.061	-0.084	-0.108	-0.131	-0.156	-0.181	-0.206	-0.232	-0.259	-0.286	-0.314	-0.341	-0.368	-0.396	-0.422	-0.449	-0.476	-0.502	-0.528	-0.552	-0.578	-0.602	-0.625	-0.646	-0.668	-0.689	-0.709	-0.726	-0.744	-0.760	-0.775	-0.789	-0.801	-0.811	-0.821	-0.829	-0.836	-0.842	-0.844	-0.848	-0.848	-0.846	-0.844	-0.839	-0.834	-0.826	-0.818	-0.808	-0.795	-0.781	-0.766	-0.750	-0.732	-0.712	-0.694	-0.671	-0.650	-0.626	-0.601	-0.576	-0.550	-0.522	-0.494	-0.465	-0.435	-0.404	-0.375	-0.344	-0.311	-0.280	-0.248	-0.215	-0.184	-0.151	-0.120	-0.088	-0.056	-0.025	0.006	0.036	0.066	0.096	0.125	0.152	0.180	0.205	0.230	0.255	0.278	0.300	0.321	0.341	0.360	0.378	0.394	0.409	0.424	0.435	0.448	0.458	0.466	0.474	0.480	0.485	0.489	0.492	0.494	0.494	0.494	0.492	0.490	0.486	0.481	0.476	0.470	0.462	0.456	0.448	0.439	0.430	0.421	0.410	0.400	0.389	0.379	0.368	0.358	0.345	0.335	0.325	0.312	0.302	0.292	0.282	0.272	0.264	0.255	0.249	0.240	0.234	0.228	0.221	0.216	0.212	0.208	0.205	0.204	0.201	0.201	0.201	0.201	0.202	0.205	0.208	0.211	0.215	0.221	0.225	0.231	0.239	0.245	0.252	0.260	0.270	0.279	0.288	0.298	0.308	0.319	0.328	0.339	0.350	0.361	0.372	0.384	0.396	0.408	0.419	0.430	0.441	0.452	0.464	0.475	0.488	0.498	0.510	0.520	0.530	0.540	0.551	0.561	0.571	0.582	0.591	0.601	0.610	0.620	0.629	0.639	0.648	0.656	0.665	0.674	0.682	0.691	0.699	0.708	0.715	0.725	0.732	0.741	0.749	0.758	0.765	0.774	0.782	0.790	0.798	0.806	0.814	0.824	0.831	0.839	0.848	0.856	0.865	0.871	0.880	0.889	0.896	0.904	0.912	0.920	0.928	0.935	0.941	0.949	0.956	0.964	0.970	0.978	0.982	0.989	0.995	1.001	1.005	1.011	1.016	1.021	1.026	1.030	1.035	1.040	1.042	1.048	1.051	1.056	1.059	1.064	1.066	1.070	1.075	1.079	1.084	1.088	1.092	1.096	1.102	1.109	1.115	1.120	1.128	1.135	1.142	1.150	1.159	1.168	1.178	1.188	1.198	1.209	1.221	1.234	1.246	1.261	1.275	1.291	1.305	1.322	1.339	1.356	1.374	1.392	1.411	1.430	1.450	1.469	1.491	1.511	1.532	1.552	1.575	1.598	1.618	1.640	1.662	1.684	1.705	1.728	1.749	1.771	1.792	1.814	1.834	1.854	1.875	1.895	1.915	1.934	1.952	1.972	1.990	2.007	2.025	2.042	2.059	2.076	2.091	2.106	2.121	2.136	2.151	2.165	2.178	2.191	2.205	2.218	2.230	2.242	2.255	2.266	2.279	2.289	2.301	2.312	2.324	2.335	2.346	2.358	2.368	2.378	2.389	2.399	2.410	2.420	2.430	2.441	2.451	2.461	2.471	2.482	2.491	2.500	2.511	2.520	2.529	2.538	2.546	2.554	2.561	2.569	2.576	2.581	2.588	2.594	2.599	2.602	2.608	2.611	2.614	2.614	2.616	2.616	2.615	2.615	2.612	2.610	2.608	2.604	2.598	2.592	2.586	2.578	2.571	2.561	2.552	2.542	2.530	2.518	2.505	2.492	2.479	2.464	2.449	2.432	2.416	2.400	2.382	2.366	2.348	2.330	2.311	2.292	2.272	2.254	2.235	2.215	2.196	2.178	2.158	2.138	2.119	2.100	2.081	2.062	2.044	2.026	2.007	1.990	1.974	1.956	1.940	1.924	1.909	1.894	1.879	1.865	1.851	1.838	1.825	1.814	1.802	1.791	1.780	1.770	1.760	1.751	1.742	1.734	1.728	1.721	1.714	1.709	1.704	1.699	1.695	1.691	1.688	1.685	1.682	1.681	1.680	1.680	1.679	1.679	1.679	1.680	1.682	1.682	1.685	1.688	1.691	1.694	1.696	1.701	1.706	1.709	1.715	1.720	1.725	1.730	1.736	1.742	1.748	1.755	1.761	1.768	1.774	1.780	1.786	1.792	1.800	1.806	1.812	1.819	1.825	1.831	1.838	1.844	1.849	1.854	1.859	1.864	1.868	1.872	1.875	1.880	1.882	1.884	1.886	1.889	1.890	1.891	1.891	1.891	1.890	1.890	1.889	1.888	1.885	1.882	1.880	1.878	1.874	1.871	1.868	1.864	1.860	1.855	1.851	1.846	1.842	1.838	1.832	1.829	1.824	1.820	1.815	1.811	1.808	1.802	1.799	1.796	1.792	1.790	1.789	1.785	1.784	1.782	1.781	1.780	1.780	1.779	1.779	1.780	1.780	1.780	1.781	1.782	1.785	1.786	1.788	1.789	1.791	1.792	1.794	1.795	1.796	1.798	1.800	1.801	1.801	1.801	1.801	1.801	1.800	1.799	1.796	1.794	1.790	1.786	1.780	1.775	1.768	1.761	1.754	1.744	1.734	1.722	1.711	1.699	1.686	1.671	1.656	1.641	1.625	1.606	1.588	1.569	1.549	1.528	1.508	1.485	1.462	1.438	1.414	1.389	1.364	1.339	1.312	1.288	1.261	1.234	1.206	1.181	1.154	1.126	1.099	1.072	1.044	1.018	0.991	0.964	0.938	0.911	0.886	0.860	0.836	0.810	0.786	0.762	0.739	0.715	0.694	0.670	0.650	0.628	0.608	0.588	0.569	0.550	0.531	0.514	0.496	0.479	0.464	0.449	0.434	0.419	0.405	0.391	0.378	0.366	0.354	0.344	0.332	0.322	0.312	0.304	0.295	0.286	0.279	0.271	0.264	0.258	0.251	0.245	0.240	0.234	0.229	0.224	0.220	0.215	0.211	0.208	0.204	0.200	0.198	0.194	0.191	0.188	0.185	0.181	0.178	0.175	0.171	0.169	0.164	0.160	0.158	0.152	0.148	0.144	0.138	0.132	0.128	0.120	0.114	0.108	0.100	0.091	0.084	0.075	0.066	0.056	0.046	0.036	0.026	0.014	0.002	-0.010	-0.021	-0.035	-0.048	-0.061	-0.075	-0.089	-0.102	-0.118	-0.132	-0.148	-0.161	-0.176	-0.191	-0.208	-0.221	-0.236	-0.251	-0.265	-0.280	-0.294	-0.308	-0.321	-0.335	-0.348	-0.360	-0.371	-0.384	-0.395	-0.406	-0.418	-0.426	-0.436	-0.446	-0.455	-0.464	-0.471	-0.478	-0.485	-0.492	-0.499	-0.505	-0.509	-0.514	-0.519	-0.524	-0.529	-0.531	-0.536	-0.539	-0.542	-0.545	-0.549	-0.551	-0.552	-0.555	-0.559	-0.561	-0.564	-0.566	-0.569	-0.570	-0.572	-0.575	-0.578	-0.580	-0.582	-0.585	-0.588	-0.589	-0.591	-0.595	-0.595	-0.599	-0.600	-0.602	-0.604	-0.606	-0.608	-0.609	-0.611	-0.612	-0.614	-0.615	-0.616	-0.615	-0.615	-0.615	-0.616	-0.615	-0.615	-0.614	-0.611	-0.610	-0.609	-0.606	-0.605	-0.601	-0.599	-0.596	-0.592	-0.589	-0.586	-0.582	-0.580	-0.578	-0.574	-0.570	-0.568	-0.565	-0.562	-0.560	-0.558	-0.556	-0.554	-0.552	-0.552	-0.552	-0.552	-0.554	-0.555	-0.558	-0.559	-0.561	-0.566	-0.570	-0.575	-0.580	-0.586	-0.592	-0.599	-0.606	-0.615	-0.624	-0.631	-0.641	-0.651	-0.661	-0.671	-0.682	-0.694	-0.704	-0.715	-0.725	-0.736	-0.746	-0.756	-0.768	-0.778	-0.788	-0.798	-0.806	-0.814	-0.822	-0.830	-0.838	-0.842	-0.849	-0.854	-0.858	-0.861	-0.864	-0.866	-0.866	-0.866	-0.866	-0.864	-0.861	-0.858	-0.854	-0.849	-0.842	-0.836	-0.829	-0.821	-0.811	-0.802	-0.792	-0.782	-0.771	-0.760	-0.749	-0.736	-0.724	-0.711	-0.699	-0.685	-0.671	-0.658	-0.644	-0.630	-0.618	-0.604	-0.591	-0.579	-0.565	-0.552	-0.541	-0.528	-0.516	-0.505	-0.494	-0.484	-0.472	-0.462	-0.452	-0.444	-0.435	-0.426	-0.419	-0.410	-0.404	-0.398	-0.390	-0.384	-0.378	-0.372	-0.368	-0.361	-0.356	-0.351	-0.346	-0.342	-0.338	-0.334	-0.330	-0.325	-0.321	-0.318	-0.312	-0.309	-0.304	-0.300	-0.295	-0.290	-0.286	-0.280	-0.275	-0.270	-0.264	-0.258	-0.251	-0.245	-0.238	-0.230	-0.224	-0.214	-0.206	-0.198	-0.188	-0.179	-0.169	-0.159	-0.148	-0.136	-0.125	-0.112	-0.100	-0.086	-0.072	-0.060	-0.045	-0.030	-0.015	0.001	0.018	0.034	0.051	0.069	0.088	0.105	0.124	0.144	0.164	0.184	0.204	0.225	0.245	0.268	0.290	0.311	0.335	0.358	0.380	0.402	0.426	0.450	0.474	0.499	0.522	0.546	0.570	0.594	0.619	0.642	0.666	0.690	0.714	0.736	0.760	0.784	0.806	0.828	0.849	0.870	0.891	0.911	0.931	0.950	0.968	0.985	1.002	1.019	1.034	1.049	1.062	1.074	1.086	1.096	1.106	1.116	1.122	1.130	1.135	1.139	1.142	1.145	1.146	1.146	1.145	1.141	1.139	1.134	1.129	1.122	1.114	1.105	1.095	1.082	1.071	1.056	1.042	1.026	1.011	0.994	0.976	0.956	0.936	0.915	0.895	0.872	0.850	0.826	0.802	0.778	0.754	0.729	0.702	0.676	0.651	0.624	0.598	0.570	0.544	0.516	0.489	0.462	0.435	0.409	0.384	0.356	0.331	0.305	0.279	0.254	0.230	0.205	0.181	0.159	0.136	0.114	0.094	0.071	0.051	0.032	0.014	-0.005	-0.022	-0.040	-0.055	-0.070	-0.084	-0.098	-0.111	-0.122	-0.135	-0.145	-0.154	-0.162	-0.170	-0.176	-0.182	-0.189	-0.192	-0.196	-0.199	-0.200	-0.202	-0.202	-0.200	-0.200	-0.198	-0.194	-0.189	-0.185	-0.180	-0.174	-0.166	-0.160	-0.151	-0.144	-0.134	-0.124	-0.114	-0.102	-0.091	-0.080	-0.070	-0.058	-0.045	-0.032	-0.020	-0.008	0.005	0.019	0.030	0.044	0.055	0.068	0.079	0.089	0.100	0.110	0.121	0.130	0.138	0.146	0.152	0.160	0.165	0.170	0.174	0.178	0.180	0.181	0.181	0.180	0.178	0.176	0.171	0.168	0.161	0.155	0.148	0.139	0.129	0.119	0.109	0.096	0.082	0.069	0.054	0.040	0.022	0.008	-0.010	-0.026	-0.044	-0.062	-0.080	-0.099	-0.118	-0.136	-0.154	-0.172	-0.191	-0.209	-0.228	-0.245	-0.261	-0.279	-0.295	-0.311	-0.326	-0.340	-0.355	-0.369	-0.380	-0.392	-0.404	-0.414	-0.424	-0.431	-0.439	-0.446	-0.452	-0.459	-0.462	-0.466	-0.469	-0.471	-0.472	-0.474	-0.474	-0.474	-0.472	-0.471	-0.469	-0.466	-0.464	-0.461	-0.458	-0.454	-0.450	-0.446	-0.442	-0.438	-0.434	-0.431	-0.429	-0.425	-0.421	-0.420	-0.418	-0.415	-0.416	-0.415	-0.415	-0.416	-0.419	-0.420	-0.424	-0.428	-0.432	-0.439	-0.446	-0.455	-0.462	-0.472	-0.484	-0.494	-0.506	-0.521	-0.535	-0.550	-0.566	-0.582	-0.601	-0.620	-0.640	-0.660	-0.680	-0.702	-0.725	-0.749	-0.772	-0.796	-0.821	-0.846	-0.871	-0.898	-0.924	-0.950	-0.976	-1.004	-1.029	-1.056	-1.082	-1.109	-1.134	-1.161	-1.186	-1.211	-1.235	-1.259	-1.282	-1.305	-1.326	-1.348	-1.368	-1.388	-1.406	-1.424	-1.441	-1.458	-1.471	-1.485	-1.498	-1.509	-1.520	-1.529	-1.538	-1.545	-1.549	-1.555	-1.558	-1.559	-1.560	-1.559	-1.559	-1.556	-1.551	-1.546	-1.540	-1.532	-1.524	-1.514	-1.504	-1.492	-1.480	-1.466	-1.452	-1.439	-1.421	-1.406	-1.390	-1.372	-1.354	-1.335	-1.316	-1.298	-1.279	-1.259	-1.239	-1.219	-1.200	-1.180	-1.160	-1.140	-1.121	-1.102	-1.084	-1.066	-1.048	-1.030	-1.014	-0.999	-0.984	-0.969	-0.955	-0.941	-0.930	-0.919	-0.910	-0.900	-0.894	-0.886	-0.880	-0.876	-0.872	-0.870	-0.870	-0.870	-0.870	-0.872	-0.876	-0.881	-0.885	-0.892	-0.900	-0.908	-0.919	-0.928	-0.939	-0.950	-0.962	-0.976	-0.989	-1.004	-1.019	-1.032	-1.048	-1.064	-1.079	-1.094	-1.110	-1.124	-1.139	-1.154	-1.169	-1.182	-1.195	-1.208	-1.220	-1.230	-1.241	-1.251	-1.260	-1.268	-1.275	-1.280	-1.285	-1.289	-1.291	-1.292	-1.294	-1.292	-1.290	-1.286	-1.281	-1.276	-1.269	-1.261	-1.254	-1.242	-1.232	-1.220	-1.208	-1.194	-1.179	-1.164	-1.148	-1.131	-1.114	-1.096	-1.079	-1.061	-1.042	-1.024	-1.005	-0.986	-0.966	-0.948	-0.929	-0.911	-0.892	-0.874	-0.856	-0.839	-0.822	-0.805	-0.789	-0.772	-0.758	-0.744	-0.730	-0.716	-0.704	-0.691	-0.680	-0.671	-0.660	-0.651	-0.642	-0.635	-0.628	-0.621	-0.615	-0.610	-0.605	-0.601	-0.596	-0.594	-0.591	-0.588	-0.586	-0.584	-0.582	-0.582	-0.581	-0.580	-0.581	-0.581	-0.580	-0.580	-0.580	-0.580	-0.580	-0.580	-0.580	-0.580	-0.580	-0.580	-0.579	-0.578	-0.578	-0.576	-0.574	-0.572	-0.570	-0.568	-0.565	-0.561	-0.558	-0.554	-0.549	-0.542	-0.538	-0.531	-0.524	-0.518	-0.509	-0.501	-0.491	-0.482	-0.472	-0.462	-0.451	-0.439	-0.428	-0.415	-0.401	-0.386	-0.371	-0.356	-0.341	-0.325	-0.308	-0.290	-0.271	-0.252	-0.234	-0.215	-0.194	-0.174	-0.152	-0.130	-0.109	-0.086	-0.062	-0.041	-0.018	0.006	0.030	0.054	0.079	0.102	0.128	0.152	0.178	0.201	0.225	0.251	0.275	0.300	0.324	0.349	0.372	0.396	0.420	0.444	0.466	0.489	0.511	0.532	0.554	0.575	0.595	0.614	0.634	0.652	0.670	0.688	0.704	0.719	0.736	0.750	0.764	0.778	0.790	0.801	0.814	0.824	0.834	0.844	0.851	0.859	0.866	0.872	0.879	0.884	0.888	0.892	0.895	0.898	0.900	0.902	0.904	0.905	0.906	0.906	0.906	0.906	0.906	0.906	0.904	0.904	0.904	0.901	0.901	0.900	0.899	0.899	0.898	0.896	0.896	0.896	0.896	0.896	0.898	0.899	0.900	0.901	0.905	0.908	0.910	0.914	0.918	0.924	0.929	0.934	0.941	0.948	0.955	0.964	0.972	0.981	0.991	1.001	1.011	1.024	1.036	1.048	1.060	1.075	1.088	1.102	1.115	1.130	1.145	1.161	1.178	1.194	1.210	1.225	1.241	1.260	1.276	1.292	1.310	1.326	1.342	1.360	1.378	1.394	1.410	1.426	1.442	1.458	1.475	1.490	1.504	1.520	1.535	1.549	1.564	1.578	1.591	1.605	1.618	1.631	1.644	1.656	1.670	1.681	1.694	1.706	1.719	1.731	1.742	1.755	1.768	1.780	1.792	1.806	1.819	1.831	1.845	1.860	1.874	1.889	1.905	1.920	1.936	1.954	1.971	1.989	2.009	2.027	2.047	2.069	2.091	2.114	2.136	2.161	2.185	2.211	2.238	2.265	2.292	2.322	2.351	2.381	2.412	2.444	2.476	2.510	2.542	2.578	2.611	2.646	2.682	2.718	2.754	2.790	2.828	2.865	2.901	2.938	2.976	3.012	3.050	3.088	3.124	3.160	3.195	3.232	3.266	3.302	3.336	3.370	3.404	3.435	3.468	3.499	3.529	3.558	3.586	3.615	3.641	3.666	3.691	3.715	3.738	3.760	3.781	3.800	3.819	3.836	3.852	3.868	3.881	3.895	3.908	3.918	3.928	3.935	3.942	3.950	3.955	3.960	3.964	3.966	3.968	3.969	3.969	3.968	3.965	3.962	3.959	3.955	3.950	3.944	3.938	3.931	3.924	3.915	3.908	3.898	3.889	3.878	3.868	3.856	3.845	3.832	3.821	3.808	3.795	3.784	3.769	3.756	3.742	3.729	3.714	3.700	3.685	3.671	3.655	3.641	3.626	3.610	3.595	3.579	3.564	3.548	3.531	3.516	3.499	3.482	3.466	3.449	3.431	3.414	3.398	3.380	3.361	3.344	3.325	3.306	3.289	3.269	3.249	3.230	3.210	3.190	3.169	3.149	3.126	3.105	3.084	3.061	3.040	3.018	2.994	2.969	2.946	2.921	2.896	2.871	2.845	2.819	2.792	2.765	2.738	2.710	2.681	2.654	2.625	2.596	2.566	2.536	2.506	2.476	2.445	2.414	2.382	2.350	2.318	2.285	2.254	2.221	2.188	2.155	2.122	2.089	2.055	2.021	1.988	1.954	1.920	1.886	1.854	1.820	1.786	1.752	1.720	1.686	1.654	1.620	1.588	1.555	1.522	1.490	1.459	1.428	1.395	1.365	1.334	1.304	1.274	1.246	1.216	1.189	1.161	1.134	1.106	1.080	1.055	1.029	1.005	0.981	0.958	0.935	0.914	0.891	0.871	0.851	0.832	0.814	0.795	0.779	0.761	0.745	0.731	0.716	0.702	0.690	0.678	0.668	0.656	0.645	0.636	0.628	0.620	0.612	0.606	0.599	0.594	0.588	0.584	0.579	0.576	0.572	0.570	0.566	0.565	0.564	0.561	0.560	0.559	0.558	0.558	0.558	0.558	0.558	0.558	0.558	0.558	0.558	0.558	0.558	0.559	0.559	0.559	0.558	0.558	0.558	0.558	0.555	0.554	0.554	0.551	0.550	0.549	0.546	0.544	0.541	0.538	0.534	0.531	0.528	0.522	0.519	0.514	0.509	0.504	0.498	0.492	0.486	0.480	0.472	0.466	0.459	0.451	0.444	0.436	0.428	0.420	0.411	0.402	0.394	0.386	0.376	0.368	0.358	0.349	0.339	0.329	0.320	0.311	0.300	0.291	0.281	0.272	0.261	0.252	0.244	0.234	0.225	0.215	0.206	0.198	0.189	0.179	0.170	0.161	0.154	0.145	0.136	0.129	0.122	0.114	0.106	0.100	0.094	0.088	0.081	0.075	0.070	0.064	0.060	0.055	0.050	0.046	0.042	0.040	0.036	0.035	0.031	0.030	0.029	0.029	0.028	0.028	0.029	0.030	0.031	0.034	0.035	0.039	0.042	0.046	0.051	0.056	0.062	0.069	0.076	0.085	0.092	0.101	0.111	0.122	0.132	0.145	0.159	0.171	0.185	0.200	0.216	0.231	0.249	0.265	0.284	0.302	0.322	0.341	0.362	0.384	0.406	0.429	0.450	0.474	0.498	0.522	0.548	0.571	0.598	0.622	0.650	0.675	0.702	0.729	0.756	0.782	0.809	0.836	0.864	0.889	0.916	0.942	0.969	0.996	1.021	1.046	1.071	1.098	1.121	1.145	1.170	1.192	1.215	1.236	1.258	1.279	1.299	1.319	1.336	1.354	1.371	1.388	1.402	1.418	1.431	1.445	1.456	1.469	1.479	1.489	1.499	1.506	1.514	1.519	1.525	1.530	1.534	1.538	1.539	1.541	1.542	1.542	1.542	1.541	1.540	1.538	1.535	1.531	1.528	1.524	1.519	1.512	1.509	1.502	1.496	1.490	1.484	1.478	1.470	1.464	1.458	1.451	1.445	1.439	1.431	1.426	1.420	1.415	1.410	1.406	1.401	1.399	1.395	1.392	1.390	1.389	1.388	1.388	1.389	1.389	1.390	1.394	1.396	1.400	1.405	1.411	1.416	1.422	1.431	1.440	1.449	1.459	1.469	1.480	1.491	1.502	1.516	1.529	1.542	1.558	1.571	1.586	1.601	1.616	1.632	1.648	1.662	1.679	1.695	1.710	1.725	1.740	1.756	1.771	1.785	1.800	1.814	1.826	1.840	1.852	1.864	1.875	1.886	1.895	1.905	1.914	1.922	1.929	1.935	1.940	1.946	1.951	1.954	1.958	1.959	1.960	1.961	1.961	1.961	1.960	1.959	1.958	1.954	1.951	1.949	1.945	1.940	1.936	1.931	1.928	1.924	1.918	1.912	1.908	1.902	1.898	1.892	1.888	1.884	1.880	1.876	1.874	1.870	1.868	1.864	1.862	1.861	1.859	1.860	1.859	1.860	1.859	1.861	1.862	1.865	1.868	1.870	1.872	1.876	1.881	1.885	1.890	1.895	1.901	1.906	1.912	1.919	1.925	1.931	1.939	1.945	1.952	1.960	1.968	1.975	1.981	1.990	1.996	2.004	2.011	2.019	2.026	2.033	2.040	2.047	2.054	2.061	2.068	2.074	2.080	2.088	2.094	2.100	2.108	2.114	2.121	2.128	2.135	2.141	2.149	2.156	2.162	2.170	2.179	2.185	2.194	2.202	2.210	2.219	2.226	2.235	2.244	2.254	2.262	2.272	2.281	2.292	2.302	2.312	2.322	2.334	2.345	2.355	2.365	2.376	2.388	2.398	2.408	2.418	2.429	2.438	2.449	2.458	2.468	2.476	2.484	2.492	2.501	2.508	2.515	2.521	2.528	2.532	2.536	2.540	2.544	2.546	2.549	2.550	2.551	2.551	2.550	2.549	2.546	2.542	2.540	2.536	2.531	2.526	2.519	2.512	2.505	2.496	2.488	2.479	2.468	2.459	2.448	2.435	2.425	2.412	2.400	2.388	2.375	2.361	2.349	2.335	2.321	2.309	2.295	2.280	2.268	2.254	2.240	2.226	2.214	2.200	2.188	2.172	2.160	2.149	2.135	2.124	2.111	2.099	2.089	2.078	2.066	2.056	2.045	2.035	2.026	2.016	2.007	1.999	1.991	1.981	1.974	1.966	1.960	1.952	1.946	1.940	1.934	1.928	1.921	1.915	1.909	1.905	1.899	1.895	1.890	1.885	1.881	1.876	1.872	1.869	1.865	1.861	1.858	1.855	1.852	1.849	1.846	1.844	1.841	1.839	1.836	1.834	1.832	1.830	1.829	1.826	1.825	1.824	1.822	1.820	1.820	1.819	1.818	1.818	1.816	1.818	1.818	1.818	1.818	1.818	1.819	1.818	1.819	1.821	1.822	1.822	1.825	1.826	1.828	1.830	1.832	1.835	1.838	1.840	1.844	1.848	1.850	1.854	1.858	1.861	1.866	1.869	1.874	1.879	1.884	1.889	1.894	1.899	1.904	1.910	1.915	1.921	1.926	1.932	1.938	1.945	1.951	1.958	1.964	1.970	1.975	1.981	1.988	1.994	2.000	2.006	2.013	2.018	2.024	2.029	2.035	2.041	2.046	2.051	2.055	2.060	2.065	2.069	2.072	2.075	2.078	2.080	2.082	2.084	2.085	2.086	2.086	2.086	2.086	2.085	2.084	2.081	2.079	2.075	2.071	2.068	2.064	2.059	2.054	2.046	2.040	2.033	2.025	2.016	2.007	2.000	1.990	1.979	1.969	1.958	1.946	1.935	1.921	1.910	1.898	1.884	1.870	1.858	1.842	1.829	1.815	1.801	1.786	1.771	1.758	1.742	1.729	1.714	1.699	1.685	1.671	1.656	1.644	1.630	1.616	1.602	1.590	1.578	1.565	1.554	1.541	1.529	1.519	1.509	1.498	1.489	1.479	1.471	1.462	1.455	1.448	1.441	1.435	1.429	1.425	1.420	1.416	1.412	1.411	1.409	1.408	1.406	1.408	1.408	1.409	1.410	1.412	1.415	1.419	1.422	1.428	1.432	1.439	1.445	1.451	1.459	1.468	1.476	1.485	1.495	1.506	1.516	1.528	1.540	1.551	1.564	1.576	1.589	1.604	1.616	1.630	1.644	1.659	1.672	1.688	1.701	1.716	1.730	1.745	1.759	1.772	1.788	1.801	1.816	1.829	1.842	1.855	1.869	1.880	1.892	1.904	1.915	1.925	1.935	1.944	1.952	1.962	1.970	1.978	1.985	1.990	1.996	2.001	2.006	2.011	2.015	2.018	2.021	2.024	2.025	2.026	2.026	2.027	2.029	2.027	2.027	2.026	2.026	2.024	2.022	2.021	2.019	2.016	2.015	2.013	2.010	2.007	2.005	2.002	2.000	1.998	1.995	1.995	1.992	1.990	1.990	1.988	1.988	1.986	1.985	1.986	1.986	1.986	1.988	1.988	1.990	1.991	1.994	1.996	1.999	2.002	2.006	2.010	2.015	2.019	2.025	2.030	2.036	2.042	2.050	2.058	2.065	2.072	2.081	2.091	2.101	2.110	2.120	2.131	2.144	2.154	2.166	2.180	2.192	2.206	2.219	2.234	2.248	2.264	2.278	2.294	2.309	2.325	2.342	2.358	2.375	2.391	2.409	2.426	2.442	2.461	2.479	2.495	2.514	2.531	2.548	2.565	2.582	2.599	2.615	2.631	2.646	2.662	2.676	2.691	2.705	2.719	2.730	2.742	2.754	2.764	2.772	2.782	2.790	2.798	2.804	2.809	2.814	2.818	2.820	2.821	2.821	2.821	2.819	2.818	2.812	2.808	2.802	2.795	2.786	2.778	2.769	2.758	2.745	2.732	2.719	2.704	2.689	2.671	2.655	2.636	2.618	2.599	2.578	2.556	2.535	2.512	2.489	2.465	2.441	2.418	2.392	2.368	2.341	2.315	2.290	2.262	2.236	2.210	2.182	2.156	2.129	2.101	2.075	2.047	2.021	1.994	1.968	1.941	1.915	1.889	1.862	1.838	1.812	1.786	1.762	1.738	1.714	1.690	1.668	1.645	1.622	1.602	1.581	1.560	1.540	1.521	1.501	1.484	1.466	1.449	1.434	1.418	1.404	1.389	1.376	1.362	1.351	1.340	1.329	1.319	1.309	1.300	1.292	1.285	1.279	1.272	1.269	1.264	1.260	1.258	1.255	1.254	1.252	1.254	1.252	1.254	1.258	1.259	1.261	1.266	1.270	1.275	1.280	1.286	1.292	1.300	1.308	1.316	1.324	1.332	1.342	1.352	1.361	1.372	1.384	1.394	1.405	1.418	1.429	1.440	1.452	1.464	1.475	1.488	1.499	1.512	1.524	1.535	1.548	1.559	1.571	1.581	1.594	1.604	1.615	1.625	1.635	1.645	1.655	1.664	1.671	1.681	1.689	1.695	1.702	1.709	1.715	1.720	1.725	1.730	1.734	1.736	1.740	1.741	1.742	1.742	1.744	1.742	1.741	1.740	1.739	1.735	1.731	1.728	1.722	1.718	1.711	1.705	1.698	1.690	1.681	1.672	1.664	1.652	1.642	1.631	1.619	1.608	1.594	1.580	1.565	1.551	1.536	1.520	1.504	1.486	1.469	1.451	1.432	1.414	1.395	1.375	1.355	1.335	1.312	1.292	1.270	1.249	1.226	1.204	1.181	1.156	1.134	1.109	1.085	1.060	1.036	1.011	0.986	0.960	0.936	0.909	0.882	0.856	0.830	0.804	0.778	0.750	0.722	0.695	0.668	0.640	0.612	0.584	0.556	0.528	0.500	0.471	0.444	0.414	0.386	0.356	0.329	0.299	0.271	0.240	0.211	0.182	0.152	0.124	0.094	0.064	0.032	0.004	-0.026	-0.056	-0.088	-0.118	-0.148	-0.179	-0.210	-0.240	-0.271	-0.301	-0.332	-0.364	-0.394	-0.424	-0.455	-0.485	-0.516	-0.546	-0.576	-0.606	-0.636	-0.666	-0.695	-0.724	-0.752	-0.781	-0.809	-0.836	-0.864	-0.890	-0.916	-0.942	-0.966	-0.991	-1.015	-1.038	-1.060	-1.082	-1.102	-1.124	-1.142	-1.162	-1.180	-1.196	-1.212	-1.228	-1.242	-1.255	-1.266	-1.278	-1.289	-1.298	-1.306	-1.312	-1.319	-1.324	-1.328	-1.331	-1.332	-1.334	-1.334	-1.334	-1.331	-1.329	-1.326	-1.320	-1.316	-1.310	-1.302	-1.296	-1.288	-1.280	-1.270	-1.259	-1.250	-1.238	-1.228	-1.216	-1.204	-1.191	-1.179	-1.166	-1.154	-1.140	-1.128	-1.114	-1.101	-1.088	-1.076	-1.064	-1.051	-1.039	-1.028	-1.016	-1.005	-0.994	-0.984	-0.974	-0.966	-0.958	-0.949	-0.942	-0.935	-0.929	-0.924	-0.920	-0.915	-0.911	-0.909	-0.908	-0.906	-0.906	-0.906	-0.908	-0.910	-0.912	-0.916	-0.920	-0.925	-0.930	-0.938	-0.945	-0.954	-0.962	-0.971	-0.982	-0.994	-1.006	-1.019	-1.032	-1.046	-1.061	-1.078	-1.094	-1.110	-1.128	-1.146	-1.165	-1.184	-1.204	-1.225	-1.245	-1.268	-1.289	-1.311	-1.334	-1.358	-1.380	-1.404	-1.429	-1.452	-1.478	-1.502	-1.528	-1.552	-1.576	-1.602	-1.628	-1.651	-1.676	-1.701	-1.725	-1.749	-1.771	-1.795	-1.818	-1.841	-1.862	-1.884	-1.904	-1.924	-1.942	-1.961	-1.979	-1.995	-2.011	-2.026	-2.039	-2.051	-2.062	-2.072	-2.082	-2.090	-2.098	-2.102	-2.106	-2.109	-2.110	-2.110	-2.108	-2.105	-2.101	-2.095	-2.089	-2.081	-2.072	-2.060	-2.049	-2.035	-2.020	-2.004	-1.988	-1.969	-1.950	-1.929	-1.906	-1.884	-1.861	-1.836	-1.811	-1.785	-1.758	-1.730	-1.702	-1.675	-1.645	-1.615	-1.586	-1.556	-1.525	-1.495	-1.464	-1.434	-1.402	-1.372	-1.341	-1.311	-1.281	-1.251	-1.221	-1.192	-1.162	-1.135	-1.105	-1.076	-1.050	-1.022	-0.996	-0.970	-0.944	-0.919	-0.894	-0.871	-0.846	-0.825	-0.801	-0.780	-0.759	-0.739	-0.719	-0.699	-0.680	-0.662	-0.645	-0.628	-0.611	-0.596	-0.580	-0.565	-0.551	-0.538	-0.525	-0.511	-0.499	-0.488	-0.478	-0.466	-0.456	-0.446	-0.438	-0.429	-0.421	-0.412	-0.406	-0.399	-0.394	-0.389	-0.384	-0.379	-0.374	-0.371	-0.368	-0.365	-0.362	-0.361	-0.361	-0.360	-0.360	-0.360	-0.362	-0.362	-0.365	-0.368	-0.370	-0.374	-0.378	100.000	5.000	2.000	1.000	7.000	0.000	0.000	0.000	0.000	0.000	0.000	0.000	0.000	0.000	0.000	0.000	0.000	0.000	-0.510	-0.516	-0.521	-0.528	-0.531	-0.534	-0.536	-0.539	-0.540	-0.539	-0.538	-0.535	-0.531	-0.528	-0.522	-0.518	-0.511	-0.502	-0.495	-0.485	-0.474	-0.464	-0.451	-0.439	-0.426	-0.411	-0.398	-0.381	-0.366	-0.350	-0.334	-0.318	-0.299	-0.281	-0.264	-0.246	-0.229	-0.210	-0.191	-0.172	-0.155	-0.138	-0.120	-0.101	-0.085	-0.068	-0.051	-0.035	-0.020	-0.005	0.009	0.022	0.035	0.049	0.059	0.071	0.081	0.089	0.098	0.105	0.111	0.118	0.121	0.125	0.129	0.130	0.130	0.129	0.129	0.128	0.124	0.120	0.116	0.109	0.104	0.096	0.089	0.079	0.069	0.059	0.048	0.036	0.024	0.011	-0.001	-0.015	-0.030	-0.044	-0.059	-0.075	-0.091	-0.106	-0.122	-0.139	-0.155	-0.171	-0.188	-0.204	-0.219	-0.236	-0.252	-0.268	-0.284	-0.299	-0.312	-0.328	-0.341	-0.355	-0.368	-0.380	-0.391	-0.404	-0.415	-0.425	-0.434	-0.442	-0.451	-0.459	-0.466	-0.472	-0.479	-0.482	-0.488	-0.491	-0.494	-0.496	-0.498	-0.498	-0.498	-0.498	-0.498	-0.495	-0.492	-0.489	-0.486	-0.482	-0.478	-0.474	-0.468	-0.462	-0.456	-0.450	-0.444	-0.438	-0.431	-0.424	-0.418	-0.410	-0.404	-0.398	-0.391	-0.385	-0.378	-0.372	-0.366	-0.361	-0.356	-0.352	-0.348	-0.345	-0.341	-0.339	-0.338	-0.336	-0.335	-0.336	-0.336	-0.339	-0.341	-0.344	-0.349	-0.354	-0.359	-0.365	-0.372	-0.380	-0.389	-0.398	-0.409	-0.419	-0.430	-0.444	-0.456	-0.470	-0.484	-0.500	-0.515	-0.531	-0.550	-0.566	-0.584	-0.604	-0.622	-0.642	-0.661	-0.681	-0.702	-0.722	-0.742	-0.764	-0.785	-0.806	-0.826	-0.849	-0.870	-0.891	-0.912	-0.934	-0.954	-0.975	-0.996	-1.015	-1.036	-1.056	-1.076	-1.094	-1.112	-1.131	-1.150	-1.166	-1.184	-1.200	-1.216	-1.232	-1.248	-1.262	-1.278	-1.291	-1.305	-1.318	-1.330	-1.342	-1.352	-1.365	-1.375	-1.386	-1.395	-1.405	-1.414	-1.421	-1.430	-1.436	-1.445	-1.451	-1.459	-1.465	-1.471	-1.478	-1.482	-1.489	-1.492	-1.499	-1.504	-1.508	-1.512	-1.518	-1.521	-1.526	-1.530	-1.535	-1.540	-1.544	-1.548	-1.552	-1.556	-1.561	-1.565	-1.570	-1.575	-1.579	-1.584	-1.589	-1.594	-1.599	-1.604	-1.609	-1.614	-1.619	-1.625	-1.630	-1.634	-1.640	-1.645	-1.651	-1.655	-1.661	-1.666	-1.670	-1.676	-1.680	-1.685	-1.690	-1.694	-1.698	-1.700	-1.704	-1.706	-1.710	-1.711	-1.712	-1.714	-1.715	-1.715	-1.715	-1.714	-1.712	-1.710	-1.709	-1.705	-1.700	-1.695	-1.690	-1.682	-1.675	-1.668	-1.659	-1.649	-1.638	-1.626	-1.614	-1.601	-1.588	-1.571	-1.555	-1.539	-1.521	-1.502	-1.482	-1.462	-1.440	-1.419	-1.396	-1.372	-1.349	-1.322	-1.296	-1.271	-1.244	-1.215	-1.186	-1.159	-1.129	-1.099	-1.069	-1.039	-1.008	-0.976	-0.945	-0.915	-0.882	-0.851	-0.819	-0.788	-0.755	-0.725	-0.694	-0.662	-0.632	-0.602	-0.572	-0.544	-0.515	-0.486	-0.459	-0.431	-0.405	-0.380	-0.354	-0.329	-0.305	-0.282	-0.261	-0.240	-0.220	-0.201	-0.181	-0.164	-0.148	-0.131	-0.116	-0.102	-0.089	-0.078	-0.066	-0.055	-0.046	-0.038	-0.030	-0.024	-0.016	-0.011	-0.005	-0.001	0.002	0.005	0.008	0.010	0.011	0.011	0.012	0.012	0.012	0.012	0.012	0.012	0.011	0.010	0.010	0.009	0.009	0.008	0.008	0.008	0.008	0.008	0.009	0.009	0.010	0.012	0.015	0.018	0.021	0.026	0.029	0.035	0.041	0.048	0.054	0.062	0.071	0.081	0.090	0.101	0.114	0.125	0.138	0.150	0.166	0.180	0.195	0.211	0.229	0.245	0.264	0.281	0.301	0.320	0.340	0.360	0.380	0.402	0.424	0.444	0.465	0.489	0.510	0.532	0.554	0.578	0.599	0.621	0.644	0.666	0.688	0.709	0.730	0.751	0.771	0.790	0.810	0.830	0.849	0.866	0.884	0.901	0.918	0.934	0.949	0.964	0.978	0.990	1.004	1.016	1.026	1.038	1.048	1.056	1.065	1.072	1.080	1.088	1.094	1.099	1.104	1.109	1.112	1.116	1.119	1.121	1.124	1.125	1.128	1.129	1.130	1.131	1.134	1.134	1.135	1.135	1.136	1.138	1.139	1.140	1.142	1.144	1.146	1.150	1.152	1.156	1.161	1.166	1.171	1.178	1.184	1.191	1.199	1.209	1.219	1.229	1.239	1.251	1.264	1.278	1.292	1.308	1.324	1.340	1.359	1.376	1.396	1.416	1.436	1.459	1.480	1.504	1.528	1.552	1.578	1.604	1.629	1.656	1.684	1.711	1.740	1.768	1.798	1.826	1.854	1.885	1.914	1.942	1.972	2.001	2.031	2.060	2.089	2.119	2.146	2.174	2.201	2.229	2.254	2.279	2.304	2.329	2.351	2.375	2.398	2.418	2.438	2.459	2.476	2.492	2.510	2.525	2.540	2.554	2.565	2.576	2.588	2.596	2.605	2.612	2.619	2.624	2.629	2.632	2.634	2.636	2.636	2.638	2.636	2.634	2.632	2.629	2.626	2.621	2.618	2.612	2.608	2.602	2.595	2.590	2.584	2.578	2.570	2.564	2.558	2.551	2.545	2.539	2.532	2.528	2.521	2.516	2.511	2.509	2.505	2.501	2.499	2.498	2.495	2.494	2.494	2.494	2.495	2.496	2.499	2.502	2.506	2.510	2.515	2.521	2.529	2.535	2.542	2.551	2.560	2.570	2.579	2.590	2.601	2.612	2.624	2.636	2.649	2.664	2.676	2.690	2.702	2.716	2.730	2.745	2.759	2.772	2.786	2.800	2.814	2.828	2.840	2.854	2.866	2.879	2.890	2.901	2.912	2.924	2.934	2.941	2.950	2.959	2.966	2.974	2.980	2.985	2.990	2.994	2.996	2.999	3.000	3.001	3.001	2.999	2.999	2.995	2.992	2.988	2.982	2.978	2.970	2.964	2.955	2.946	2.938	2.928	2.918	2.906	2.895	2.882	2.871	2.858	2.844	2.831	2.818	2.804	2.790	2.776	2.761	2.748	2.734	2.720	2.705	2.691	2.678	2.665	2.652	2.639	2.628	2.616	2.606	2.595	2.586	2.576	2.569	2.561	2.555	2.549	2.544	2.539	2.536	2.534	2.532	2.531	2.532	2.532	2.535	2.539	2.542	2.548	2.554	2.560	2.568	2.576	2.585	2.594	2.604	2.616	2.628	2.640	2.654	2.666	2.680	2.695	2.709	2.724	2.739	2.754	2.769	2.784	2.799	2.814	2.829	2.842	2.858	2.871	2.884	2.898	2.910	2.921	2.932	2.942	2.954	2.962	2.969	2.976	2.982	2.988	2.991	2.995	2.996	2.998	2.998	2.995	2.992	2.989	2.984	2.979	2.971	2.962	2.952	2.942	2.931	2.919	2.905	2.890	2.875	2.859	2.841	2.822	2.804	2.784	2.764	2.744	2.721	2.699	2.676	2.654	2.630	2.606	2.584	2.560	2.535	2.511	2.486	2.462	2.440	2.416	2.394	2.371	2.349	2.328	2.306	2.285	2.266	2.246	2.229	2.211	2.195	2.180	2.166	2.152	2.140	2.130	2.119	2.111	2.102	2.096	2.091	2.088	2.085	2.084	2.082	2.084	2.086	2.090	2.095	2.100	2.106	2.114	2.124	2.134	2.144	2.156	2.169	2.184	2.198	2.212	2.229	2.244	2.261	2.279	2.298	2.315	2.334	2.352	2.371	2.391	2.410	2.429	2.448	2.466	2.484	2.502	2.520	2.536	2.554	2.570	2.585	2.600	2.614	2.628	2.640	2.652	2.665	2.675	2.684	2.692	2.700	2.706	2.711	2.716	2.719	2.721	2.724	2.724	2.724	2.722	2.720	2.716	2.714	2.709	2.702	2.698	2.690	2.682	2.672	2.664	2.654	2.644	2.632	2.622	2.610	2.598	2.585	2.572	2.559	2.545	2.534	2.520	2.506	2.492	2.479	2.465	2.452	2.440	2.428	2.415	2.404	2.391	2.381	2.369	2.359	2.349	2.339	2.330	2.321	2.314	2.306	2.299	2.294	2.288	2.282	2.279	2.274	2.271	2.269	2.266	2.265	2.265	2.264	2.264	2.265	2.266	2.269	2.270	2.272	2.276	2.278	2.281	2.286	2.289	2.294	2.298	2.302	2.306	2.310	2.314	2.319	2.321	2.326	2.330	2.332	2.335	2.336	2.339	2.339	2.340	2.339	2.339	2.336	2.334	2.330	2.326	2.320	2.314	2.306	2.298	2.288	2.276	2.264	2.250	2.236	2.220	2.202	2.185	2.165	2.144	2.121	2.098	2.072	2.045	2.018	1.990	1.960	1.929	1.896	1.862	1.829	1.792	1.756	1.720	1.682	1.642	1.604	1.562	1.522	1.481	1.440	1.398	1.355	1.314	1.270	1.228	1.185	1.142	1.100	1.058	1.016	0.975	0.935	0.895	0.855	0.816	0.779	0.741	0.705	0.669	0.635	0.602	0.570	0.539	0.509	0.480	0.452	0.426	0.401	0.379	0.356	0.335	0.315	0.298	0.280	0.265	0.250	0.238	0.225	0.214	0.206	0.198	0.190	0.185	0.180	0.176	0.172	0.171	0.170	0.170	0.170	0.172	0.174	0.176	0.180	0.184	0.188	0.192	0.196	0.202	0.206	0.212	0.218	0.222	0.228	0.232	0.238	0.241	0.246	0.249	0.252	0.256	0.259	0.260	0.260	0.261	0.260	0.259	0.256	0.252	0.249	0.245	0.240	0.231	0.225	0.216	0.206	0.195	0.184	0.172	0.159	0.142	0.129	0.111	0.095	0.075	0.058	0.038	0.016	-0.005	-0.026	-0.050	-0.074	-0.098	-0.122	-0.148	-0.172	-0.199	-0.225	-0.251	-0.278	-0.305	-0.331	-0.356	-0.382	-0.410	-0.435	-0.460	-0.486	-0.510	-0.535	-0.559	-0.582	-0.605	-0.628	-0.648	-0.668	-0.688	-0.706	-0.722	-0.739	-0.754	-0.769	-0.782	-0.795	-0.806	-0.816	-0.825	-0.834	-0.840	-0.845	-0.851	-0.855	-0.858	-0.859	-0.860	-0.861	-0.861	-0.859	-0.858	-0.855	-0.851	-0.849	-0.844	-0.840	-0.834	-0.830	-0.824	-0.818	-0.814	-0.808	-0.802	-0.796	-0.792	-0.788	-0.784	-0.780	-0.776	-0.772	-0.771	-0.770	-0.770	-0.770	-0.771	-0.772	-0.776	-0.780	-0.785	-0.791	-0.799	-0.806	-0.816	-0.826	-0.838	-0.851	-0.865	-0.880	-0.896	-0.914	-0.932	-0.951	-0.972	-0.995	-1.018	-1.041	-1.066	-1.091	-1.118	-1.144	-1.172	-1.201	-1.230	-1.260	-1.290	-1.320	-1.351	-1.382	-1.414	-1.446	-1.478	-1.510	-1.542	-1.574	-1.605	-1.638	-1.669	-1.700	-1.729	-1.760	-1.789	-1.818	-1.846	-1.874	-1.901	-1.926	-1.952	-1.976	-2.000	-2.022	-2.044	-2.065	-2.084	-2.102	-2.120	-2.136	-2.151	-2.165	-2.178	-2.189	-2.199	-2.209	-2.216	-2.224	-2.229	-2.234	-2.236	-2.239	-2.240	-2.239	-2.239	-2.235	-2.231	-2.228	-2.224	-2.216	-2.210	-2.202	-2.195	-2.185	-2.175	-2.165	-2.154	-2.142	-2.129	-2.118	-2.104	-2.090	-2.075	-2.062	-2.047	-2.034	-2.019	-2.005	-1.990	-1.975	-1.961	-1.946	-1.932	-1.920	-1.906	-1.892	-1.880	-1.869	-1.858	-1.846	-1.835	-1.826	-1.815	-1.808	-1.800	-1.791	-1.785	-1.781	-1.775	-1.771	-1.768	-1.765	-1.764	-1.761	-1.762	-1.762	-1.764	-1.766	-1.769	-1.771	-1.776	-1.780	-1.786	-1.792	-1.801	-1.808	-1.816	-1.824	-1.834	-1.842	-1.852	-1.862	-1.872	-1.882	-1.892	-1.904	-1.914	-1.925	-1.934	-1.945	-1.955	-1.964	-1.972	-1.982	-1.990	-1.999	-2.006	-2.013	-2.019	-2.024	-2.029	-2.033	-2.035	-2.036	-2.038	-2.038	-2.036	-2.035	-2.031	-2.026	-2.020	-2.015	-2.007	-1.999	-1.989	-1.978	-1.965	-1.952	-1.939	-1.924	-1.909	-1.891	-1.872	-1.854	-1.834	-1.812	-1.791	-1.769	-1.746	-1.722	-1.699	-1.675	-1.650	-1.624	-1.598	-1.572	-1.545	-1.520	-1.494	-1.466	-1.441	-1.415	-1.389	-1.365	-1.339	-1.315	-1.290	-1.268	-1.244	-1.221	-1.200	-1.179	-1.159	-1.141	-1.122	-1.105	-1.089	-1.072	-1.059	-1.045	-1.032	-1.021	-1.011	-1.002	-0.995	-0.988	-0.981	-0.976	-0.974	-0.970	-0.969	-0.968	-0.970	-0.971	-0.972	-0.976	-0.981	-0.985	-0.991	-0.998	-1.005	-1.014	-1.021	-1.030	-1.040	-1.050	-1.061	-1.072	-1.082	-1.095	-1.106	-1.119	-1.131	-1.142	-1.154	-1.168	-1.179	-1.190	-1.201	-1.212	-1.225	-1.235	-1.245	-1.255	-1.264	-1.274	-1.281	-1.288	-1.295	-1.301	-1.306	-1.311	-1.315	-1.318	-1.320	-1.321	-1.322	-1.321	-1.320	-1.318	-1.315	-1.310	-1.305	-1.300	-1.292	-1.286	-1.276	-1.268	-1.258	-1.245	-1.234	-1.221	-1.209	-1.195	-1.179	-1.164	-1.148	-1.131	-1.114	-1.096	-1.079	-1.060	-1.041	-1.022	-1.004	-0.985	-0.965	-0.946	-0.928	-0.908	-0.889	-0.871	-0.851	-0.832	-0.815	-0.798	-0.781	-0.764	-0.748	-0.732	-0.716	-0.701	-0.688	-0.675	-0.662	-0.651	-0.640	-0.629	-0.620	-0.611	-0.602	-0.595	-0.589	-0.584	-0.579	-0.574	-0.571	-0.568	-0.566	-0.565	-0.564	-0.564	-0.564	-0.564	-0.565	-0.566	-0.566	-0.569	-0.570	-0.574	-0.575	-0.576	-0.580	-0.581	-0.584	-0.586	-0.589	-0.590	-0.590	-0.592	-0.592	-0.592	-0.592	-0.591	-0.590	-0.589	-0.586	-0.582	-0.579	-0.575	-0.570	-0.564	-0.556	-0.549	-0.541	-0.531	-0.522	-0.512	-0.502	-0.490	-0.479	-0.465	-0.452	-0.439	-0.424	-0.409	-0.394	-0.378	-0.362	-0.345	-0.329	-0.312	-0.295	-0.278	-0.261	-0.244	-0.228	-0.209	-0.191	-0.175	-0.159	-0.141	-0.125	-0.110	-0.094	-0.079	-0.065	-0.050	-0.038	-0.025	-0.012	-0.001	0.010	0.020	0.029	0.038	0.045	0.051	0.058	0.062	0.068	0.071	0.074	0.075	0.076	0.078	0.078	0.076	0.074	0.072	0.069	0.064	0.059	0.054	0.049	0.041	0.035	0.026	0.019	0.010	0.001	-0.010	-0.020	-0.030	-0.039	-0.050	-0.061	-0.072	-0.084	-0.094	-0.105	-0.115	-0.128	-0.138	-0.149	-0.160	-0.170	-0.180	-0.190	-0.198	-0.208	-0.215	-0.225	-0.231	-0.239	-0.246	-0.252	-0.258	-0.264	-0.268	-0.272	-0.275	-0.278	-0.280	-0.281	-0.281	-0.282	-0.281	-0.280	-0.279	-0.276	-0.272	-0.269	-0.264	-0.260	-0.255	-0.248	-0.240	-0.234	-0.226	-0.218	-0.209	-0.199	-0.189	-0.179	-0.169	-0.159	-0.146	-0.135	-0.122	-0.111	-0.099	-0.086	-0.074	-0.060	-0.048	-0.035	-0.022	-0.009	0.002	0.016	0.029	0.041	0.052	0.064	0.075	0.086	0.098	0.106	0.116	0.125	0.134	0.142	0.149	0.156	0.161	0.168	0.171	0.175	0.179	0.181	0.182	0.184	0.184	0.181	0.180	0.176	0.174	0.169	0.162	0.155	0.148	0.140	0.130	0.120	0.108	0.096	0.084	0.069	0.055	0.040	0.024	0.006	-0.011	-0.030	-0.049	-0.068	-0.088	-0.108	-0.128	-0.149	-0.171	-0.194	-0.215	-0.238	-0.259	-0.282	-0.305	-0.326	-0.349	-0.370	-0.392	-0.415	-0.435	-0.456	-0.476	-0.496	-0.515	-0.534	-0.551	-0.568	-0.585	-0.600	-0.615	-0.629	-0.642	-0.654	-0.665	-0.675	-0.684	-0.692	-0.700	-0.706	-0.711	-0.716	-0.720	-0.721	-0.724	-0.724	-0.724	-0.722	-0.720	-0.718	-0.715	-0.711	-0.706	-0.701	-0.694	-0.688	-0.681	-0.674	-0.666	-0.659	-0.650	-0.642	-0.635	-0.626	-0.619	-0.611	-0.605	-0.598	-0.591	-0.585	-0.579	-0.574	-0.569	-0.565	-0.562	-0.559	-0.559	-0.558	-0.558	-0.559	-0.561	-0.564	-0.568	-0.572	-0.579	-0.586	-0.594	-0.602	-0.612	-0.624	-0.635	-0.649	-0.662	-0.678	-0.692	-0.709	-0.725	-0.744	-0.761	-0.781	-0.800	-0.820	-0.840	-0.861	-0.882	-0.902	-0.925	-0.946	-0.968	-0.988	-1.010	-1.030	-1.050	-1.071	-1.090	-1.110	-1.128	-1.145	-1.162	-1.179	-1.194	-1.208	-1.221	-1.234	-1.245	-1.255	-1.264	-1.271	-1.279	-1.282	-1.286	-1.289	-1.289	-1.290	-1.288	-1.284	-1.279	-1.274	-1.265	-1.258	-1.246	-1.235	-1.222	-1.208	-1.194	-1.176	-1.159	-1.141	-1.121	-1.101	-1.080	-1.058	-1.034	-1.010	-0.986	-0.960	-0.935	-0.909	-0.882	-0.856	-0.830	-0.802	-0.778	-0.751	-0.724	-0.698	-0.672	-0.646	-0.622	-0.598	-0.574	-0.550	-0.528	-0.506	-0.485	-0.464	-0.446	-0.428	-0.410	-0.395	-0.380	-0.365	-0.352	-0.341	-0.330	-0.321	-0.312	-0.306	-0.300	-0.295	-0.291	-0.289	-0.286	-0.286	-0.286	-0.288	-0.290	-0.294	-0.298	-0.301	-0.308	-0.314	-0.320	-0.326	-0.335	-0.341	-0.350	-0.359	-0.366	-0.375	-0.384	-0.392	-0.401	-0.410	-0.418	-0.425	-0.432	-0.439	-0.446	-0.452	-0.458	-0.462	-0.466	-0.470	-0.472	-0.474	-0.475	-0.474	-0.474	-0.472	-0.469	-0.465	-0.461	-0.455	-0.449	-0.440	-0.431	-0.421	-0.411	-0.399	-0.386	-0.374	-0.358	-0.344	-0.328	-0.309	-0.291	-0.272	-0.254	-0.234	-0.211	-0.191	-0.169	-0.146	-0.122	-0.099	-0.075	-0.051	-0.026	-0.002	0.022	0.048	0.072	0.099	0.122	0.149	0.174	0.198	0.222	0.248	0.271	0.295	0.320	0.342	0.365	0.388	0.409	0.430	0.451	0.471	0.491	0.510	0.528	0.545	0.561	0.578	0.591	0.606	0.620	0.632	0.645	0.656	0.666	0.676	0.684	0.692	0.699	0.705	0.711	0.715	0.720	0.722	0.725	0.728	0.729	0.729	0.729	0.728	0.726	0.725	0.722	0.720	0.718	0.715	0.711	0.709	0.705	0.701	0.696	0.692	0.688	0.684	0.680	0.676	0.672	0.669	0.665	0.664	0.660	0.659	0.656	0.655	0.654	0.654	0.655	0.655	0.656	0.658	0.660	0.664	0.668	0.672	0.678	0.684	0.689	0.695	0.704	0.712	0.720	0.730	0.740	0.750	0.761	0.772	0.785	0.796	0.809	0.821	0.835	0.850	0.862	0.878	0.891	0.906	0.920	0.934	0.949	0.962	0.976	0.990	1.004	1.018	1.030	1.044	1.056	1.068	1.079	1.090	1.099	1.110	1.118	1.126	1.134	1.140	1.145	1.151	1.155	1.159	1.161	1.164	1.165	1.165	1.164	1.162	1.160	1.156	1.152	1.146	1.140	1.134	1.125	1.115	1.106	1.096	1.085	1.074	1.061	1.048	1.034	1.020	1.005	0.989	0.974	0.956	0.939	0.922	0.905	0.886	0.869	0.850	0.832	0.814	0.795	0.776	0.758	0.740	0.722	0.705	0.686	0.669	0.652	0.636	0.619	0.604	0.589	0.575	0.561	0.548	0.535	0.524	0.512	0.501	0.492	0.485	0.476	0.470	0.464	0.460	0.455	0.452	0.449	0.449	0.448	0.450	0.450	0.454	0.456	0.461	0.466	0.472	0.479	0.486	0.494	0.504	0.514	0.524	0.535	0.546	0.559	0.571	0.585	0.598	0.611	0.626	0.640	0.655	0.669	0.682	0.696	0.710	0.725	0.738	0.750	0.764	0.774	0.786	0.796	0.806	0.816	0.825	0.832	0.839	0.844	0.850	0.852	0.855	0.856	0.856	0.855	0.852	0.849	0.844	0.838	0.830	0.821	0.810	0.798	0.786	0.771	0.755	0.739	0.720	0.701	0.681	0.660	0.638	0.612	0.589	0.562	0.536	0.509	0.482	0.454	0.425	0.395	0.366	0.335	0.305	0.274	0.244	0.214	0.182	0.152	0.122	0.092	0.064	0.034	0.006	-0.021	-0.049	-0.074	-0.100	-0.124	-0.148	-0.170	-0.191	-0.211	-0.230	-0.249	-0.264	-0.280	-0.292	-0.306	-0.318	-0.328	-0.336	-0.344	-0.350	-0.355	-0.359	-0.360	-0.361	-0.361	-0.360	-0.358	-0.354	-0.349	-0.344	-0.336	-0.330	-0.321	-0.311	-0.302	-0.292	-0.281	-0.270	-0.258	-0.245	-0.231	-0.219	-0.205	-0.192	-0.179	-0.166	-0.152	-0.139	-0.126	-0.114	-0.102	-0.090	-0.079	-0.069	-0.058	-0.048	-0.039	-0.030	-0.022	-0.016	-0.010	-0.004	0.000	0.004	0.008	0.010	0.011	0.012	0.012	0.012	0.010	0.008	0.004	0.001	-0.004	-0.009	-0.016	-0.021	-0.029	-0.036	-0.045	-0.054	-0.062	-0.071	-0.080	-0.090	-0.100	-0.110	-0.120	-0.130	-0.140	-0.149	-0.159	-0.170	-0.179	-0.189	-0.198	-0.206	-0.214	-0.221	-0.228	-0.235	-0.241	-0.246	-0.251	-0.256	-0.259	-0.262	-0.264	-0.266	-0.266	-0.268	-0.268	-0.266	-0.264	-0.261	-0.259	-0.255	-0.250	-0.245	-0.240	-0.234	-0.226	-0.219	-0.211	-0.202	-0.195	-0.186	-0.178	-0.169	-0.159	-0.149	-0.140	-0.130	-0.121	-0.111	-0.101	-0.094	-0.085	-0.075	-0.068	-0.060	-0.052	-0.045	-0.039	-0.032	-0.028	-0.022	-0.019	-0.015	-0.011	-0.010	-0.009	-0.009	-0.009	-0.009	-0.011	-0.015	-0.018	-0.022	-0.028	-0.034	-0.040	-0.048	-0.056	-0.065	-0.076	-0.086	-0.099	-0.110	-0.122	-0.136	-0.149	-0.164	-0.179	-0.194	-0.209	-0.224	-0.240	-0.256	-0.271	-0.289	-0.305	-0.320	-0.336	-0.352	-0.369	-0.384	-0.400	-0.415	-0.428	-0.442	-0.455	-0.469	-0.480	-0.491	-0.501	-0.511	-0.519	-0.528	-0.534	-0.539	-0.544	-0.548	-0.550	-0.550	-0.550	-0.550	-0.548	-0.544	-0.540	-0.534	-0.525	-0.516	-0.506	-0.496	-0.482	-0.469	-0.454	-0.438	-0.419	-0.400	-0.380	-0.358	-0.335	-0.311	-0.286	-0.260	-0.234	-0.205	-0.176	-0.146	-0.115	-0.084	-0.051	-0.019	0.015	0.049	0.085	0.119	0.155	0.192	0.229	0.265	0.302	0.340	0.378	0.414	0.451	0.489	0.526	0.564	0.600	0.638	0.672	0.709	0.744	0.778	0.812	0.846	0.880	0.911	0.942	0.974	1.002	1.034	1.061	1.089	1.115	1.141	1.165	1.190	1.212	1.235	1.256	1.276	1.296	1.314	1.330	1.348	1.362	1.376	1.391	1.402	1.415	1.426	1.436	1.446	1.455	1.464	1.471	1.479	1.485	1.492	1.498	1.501	1.508	1.511	1.516	1.519	1.524	1.528	1.531	1.535	1.538	1.541	1.545	1.548	1.552	1.556	1.560	1.564	1.569	1.574	1.579	1.584	1.589	1.596	1.602	1.609	1.616	1.624	1.631	1.640	1.648	1.656	1.666	1.674	1.684	1.694	1.704	1.714	1.724	1.734	1.744	1.755	1.764	1.775	1.785	1.795	1.804	1.814	1.822	1.830	1.838	1.845	1.851	1.856	1.861	1.866	1.870	1.872	1.874	1.875	1.875	1.874	1.871	1.868	1.862	1.856	1.849	1.841	1.831	1.819	1.806	1.792	1.776	1.760	1.742	1.722	1.701	1.679	1.655	1.629	1.602	1.575	1.546	1.516	1.485	1.452	1.419	1.384	1.349	1.312	1.275	1.236	1.198	1.159	1.119	1.079	1.038	0.996	0.955	0.914	0.871	0.830	0.789	0.748	0.706	0.666	0.626	0.586	0.548	0.509	0.472	0.435	0.400	0.365	0.331	0.299	0.268	0.239	0.209	0.182	0.155	0.131	0.108	0.086	0.065	0.048	0.030	0.014	0.000	-0.012	-0.024	-0.032	-0.040	-0.046	-0.051	-0.055	-0.058	-0.058	-0.058	-0.055	-0.051	-0.046	-0.041	-0.032	-0.025	-0.015	-0.005	0.008	0.019	0.031	0.046	0.060	0.075	0.090	0.108	0.124	0.140	0.158	0.175	0.194	0.211	0.230	0.249	0.266	0.285	0.302	0.322	0.340	0.358	0.375	0.391	0.409	0.426	0.442	0.459	0.475	0.490	0.505	0.521	0.535	0.549	0.562	0.576	0.589	0.602	0.615	0.628	0.639	0.651	0.662	0.672	0.684	0.695	0.706	0.718	0.728	0.739	0.749	0.760	0.770	0.781	0.791	0.802	0.814	0.825	0.836	0.848	0.860	0.872	0.885	0.898	0.911	0.924	0.938	0.952	0.968	0.982	0.999	1.015	1.030	1.049	1.066	1.084	1.102	1.120	1.140	1.159	1.180	1.200	1.221	1.244	1.265	1.288	1.310	1.332	1.356	1.379	1.402	1.426	1.451	1.475	1.500	1.525	1.549	1.574	1.598	1.622	1.646	1.671	1.696	1.720	1.744	1.766	1.790	1.814	1.836	1.858	1.880	1.901	1.921	1.941	1.961	1.981	1.999	2.016	2.034	2.051	2.066	2.081	2.095	2.109	2.120	2.132	2.142	2.152	2.162	2.170	2.178	2.182	2.189	2.194	2.196	2.200	2.201	2.201	2.202	2.201	2.199	2.198	2.192	2.189	2.184	2.178	2.171	2.165	2.156	2.149	2.140	2.130	2.120	2.111	2.100	2.089	2.076	2.065	2.051	2.040	2.027	2.015	2.001	1.989	1.975	1.962	1.949	1.935	1.922	1.910	1.898	1.885	1.875	1.862	1.851	1.841	1.830	1.821	1.812	1.802	1.795	1.788	1.780	1.774	1.768	1.761	1.758	1.754	1.750	1.748	1.745	1.742	1.742	1.742	1.744	1.745	1.746	1.749	1.751	1.755	1.759	1.764	1.769	1.775	1.780	1.786	1.794	1.800	1.806	1.814	1.821	1.829	1.836	1.844	1.851	1.859	1.865	1.872	1.878	1.885	1.892	1.898	1.904	1.908	1.912	1.916	1.919	1.921	1.924	1.926	1.928	1.926	1.926	1.924	1.922	1.919	1.915	1.911	1.905	1.898	1.891	1.882	1.875	1.865	1.855	1.844	1.832	1.821	1.808	1.796	1.782	1.768	1.752	1.738	1.722	1.706	1.691	1.675	1.659	1.642	1.626	1.610	1.594	1.578	1.562	1.548	1.532	1.519	1.504	1.491	1.478	1.465	1.455	1.444	1.434	1.425	1.418	1.410	1.404	1.399	1.395	1.392	1.390	1.389	1.389	1.391	1.394	1.398	1.401	1.408	1.415	1.424	1.431	1.442	1.454	1.466	1.480	1.494	1.509	1.525	1.541	1.560	1.578	1.598	1.616	1.638	1.658	1.679	1.700	1.721	1.744	1.766	1.788	1.810	1.832	1.854	1.876	1.898	1.919	1.940	1.960	1.980	1.999	2.018	2.035	2.052	2.070	2.085	2.099	2.112	2.126	2.136	2.148	2.155	2.164	2.170	2.176	2.180	2.182	2.184	2.184	2.182	2.180	2.175	2.171	2.164	2.155	2.148	2.136	2.124	2.111	2.098	2.082	2.065	2.047	2.029	2.009	1.989	1.966	1.944	1.920	1.896	1.872	1.846	1.821	1.794	1.769	1.740	1.714	1.685	1.659	1.631	1.602	1.575	1.549	1.521	1.494	1.468	1.442	1.418	1.391	1.368	1.344	1.321	1.299	1.278	1.259	1.239	1.221	1.204	1.189	1.174	1.159	1.146	1.136	1.126	1.116	1.110	1.102	1.098	1.095	1.092	1.091	1.091	1.092	1.095	1.099	1.104	1.110	1.118	1.126	1.135	1.146	1.158	1.170	1.182	1.196	1.210	1.226	1.242	1.259	1.275	1.292	1.311	1.330	1.348	1.365	1.385	1.404	1.421	1.440	1.460	1.478	1.495	1.514	1.531	1.548	1.564	1.580	1.595	1.610	1.624	1.638	1.649	1.661	1.671	1.680	1.689	1.698	1.704	1.710	1.714	1.718	1.721	1.724	1.724	1.724	1.724	1.722	1.719	1.715	1.711	1.706	1.700	1.695	1.688	1.680	1.670	1.661	1.652	1.642	1.632	1.622	1.612	1.601	1.591	1.580	1.570	1.560	1.550	1.541	1.531	1.522	1.515	1.506	1.500	1.494	1.486	1.484	1.479	1.476	1.474	1.474	1.474	1.476	1.479	1.482	1.486	1.494	1.500	1.510	1.520	1.531	1.542	1.556	1.571	1.588	1.605	1.624	1.642	1.664	1.685	1.708	1.730	1.755	1.780	1.806	1.832	1.859	1.886	1.914	1.942	1.971	2.000	2.029	2.058	2.085	2.114	2.142	2.170	2.196	2.224	2.249	2.275	2.300	2.322	2.348	2.368	2.389	2.408	2.426	2.442	2.459	2.472	2.485	2.496	2.505	2.512	2.520	2.524	2.528	2.528	2.528	2.525	2.521	2.515	2.508	2.499	2.488	2.476	2.462	2.448	2.431	2.412	2.392	2.371	2.350	2.326	2.302	2.278	2.251	2.225	2.196	2.168	2.139	2.110	2.080	2.050	2.020	1.990	1.959	1.930	1.900	1.870	1.840	1.812	1.784	1.758	1.731	1.705	1.681	1.658	1.634	1.612	1.592	1.574	1.556	1.540	1.525	1.511	1.500	1.490	1.481	1.474	1.469	1.464	1.460	1.460	1.460	1.462	1.466	1.471	1.478	1.485	1.494	1.504	1.516	1.529	1.544	1.559	1.575	1.591	1.609	1.629	1.648	1.669	1.689	1.710	1.732	1.755	1.778	1.800	1.824	1.846	1.868	1.890	1.912	1.935	1.958	1.980	2.001	2.022	2.042	2.062	2.081	2.100	2.118	2.135	2.150	2.165	2.180	2.194	2.206	2.219	2.230	2.239	2.249	2.258	2.264	2.270	2.276	2.280	2.284	2.286	2.290	2.290	2.292	2.291	2.291	2.290	2.288	2.286	2.284	2.281	2.276	2.274	2.270	2.265	2.261	2.256	2.254	2.249	2.244	2.241	2.238	2.234	2.231	2.229	2.228	2.226	2.226	2.225	2.225	2.228	2.230	2.232	2.236	2.241	2.246	2.252	2.261	2.269	2.279	2.290	2.301	2.315	2.328	2.342	2.359	2.375	2.394	2.412	2.432	2.454	2.476	2.498	2.521	2.548	2.571	2.599	2.625	2.652	2.681	2.710	2.739	2.769	2.799	2.829	2.859	2.890	2.921	2.951	2.982	3.014	3.044	3.074	3.104	3.134	3.162	3.191	3.219	3.245	3.272	3.298	3.322	3.346	3.369	3.391	3.411	3.431	3.449	3.465	3.480	3.495	3.508	3.519	3.529	3.536	3.544	3.549	3.552	3.554	3.555	3.555	3.551	3.549	3.542	3.536	3.528	3.519	3.508	3.495	3.481	3.466	3.450	3.432	3.415	3.396	3.376	3.354	3.332	3.310	3.286	3.262	3.238	3.214	3.189	3.164	3.138	3.112	3.086	3.060	3.035	3.010	2.986	2.961	2.938	2.912	2.890	2.868	2.846	2.826	2.806	2.788	2.769	2.751	2.736	2.720	2.706	2.694	2.682	2.671	2.662	2.654	2.646	2.641	2.636	2.631	2.630	2.629	2.628	2.629	2.631	2.634	2.638	2.642	2.649	2.655	2.662	2.671	2.679	2.689	2.699	2.709	2.720	2.731	2.742	2.755	2.766	2.780	2.792	2.804	2.816	2.828	2.840	2.852	2.864	2.875	2.886	2.896	2.906	2.915	2.924	2.932	2.940	2.946	2.952	2.958	2.961	2.966	2.969	2.970	2.972	2.972	2.971	2.970	2.969	2.966	2.961	2.958	2.952	2.946	2.939	2.932	2.924	2.915	2.905	2.896	2.885	2.875	2.862	2.851	2.839	2.828	2.815	2.802	2.790	2.776	2.764	2.751	2.740	2.726	2.714	2.702	2.691	2.679	2.669	2.659	2.649	2.639	2.630	2.622	2.615	2.608	2.601	2.596	2.591	2.588	2.584	2.582	2.581	2.580	2.580	2.581	2.584	2.586	2.590	2.595	2.600	2.606	2.614	2.621	2.630	2.641	2.651	2.661	2.674	2.686	2.700	2.714	2.729	2.744	2.759	2.775	2.791	2.809	2.825	2.842	2.861	2.878	2.896	2.915	2.934	2.951	2.970	2.990	3.009	3.026	3.045	3.064	3.081	3.098	3.116	3.132	3.149	3.165	3.181	3.196	3.210	3.224	3.239	3.250	3.262	3.274	3.284	3.294	3.302	3.310	3.318	3.324	3.329	3.332	3.336	3.338	3.339	3.339	3.338	3.336	3.332	3.329	3.324	3.318	3.311	3.304	3.295	3.285	3.274	3.262	3.250	3.236	3.222	3.208	3.191	3.176	3.159	3.142	3.125	3.108	3.089	3.070	3.051	3.031	3.014	2.994	2.975	2.958	2.938	2.919	2.901	2.882	2.866	2.849	2.832	2.819	2.804	2.790	2.778	2.765	2.755	2.744	2.735	2.728	2.721	2.716	2.710	2.709	2.706	2.706	2.708	2.710	2.712	2.716	2.722	2.730	2.738	2.748	2.758	2.769	2.782	2.796	2.810	2.826	2.842	2.859	2.878	2.896	2.915	2.934	2.955	2.975	2.996	3.018	3.039	3.061	3.082	3.105	3.126	3.148	3.169	3.190	3.210	3.231	3.250	3.269	3.288	3.306	3.322	3.339	3.354	3.370	3.382	3.396	3.409	3.419	3.429	3.439	3.448	3.455	3.462	3.469	3.472	3.476	3.479	3.481	3.482	3.484	3.482	3.481	3.480	3.476	3.475	3.471	3.466	3.462	3.458	3.451	3.446	3.439	3.432	3.428	3.420	3.414	3.406	3.401	3.394	3.389	3.382	3.376	3.372	3.366	3.362	3.359	3.355	3.352	3.351	3.350	3.349	3.349	3.350	3.351	3.355	3.358	3.362	3.368	3.374	3.381	3.389	3.398	3.408	3.418	3.430	3.444	3.456	3.470	3.485	3.502	3.520	3.538	3.556	3.575	3.596	3.616	3.639	3.660	3.684	3.708	3.731	3.756	3.781	3.806	3.831	3.859	3.885	3.911	3.938	3.965	3.991	4.019	4.045	4.072	4.098	4.125	4.151	4.176	4.201	4.226	4.251	4.275	4.298	4.321	4.342	4.365	4.384	4.405	4.422	4.441	4.459	4.474	4.489	4.504	4.518	4.529	4.540	4.551	4.560	4.570	4.576	4.582	4.588	4.592	4.596	4.599	4.600	4.601	4.600	4.600	4.599	4.595	4.592	4.588	4.584	4.579	4.574	4.568	4.561	4.555	4.549	4.542	4.535	4.529	4.522	4.516	4.510	4.505	4.499	4.495	4.491	4.488	4.484	4.481	4.480	4.480	4.480	4.481	4.485	4.488	4.492	4.499	4.505	4.512	4.522	4.534	4.545	4.559	4.574	4.589	4.606	4.624	4.644	4.665	4.686	4.709	4.734	4.759	4.785	4.811	4.839	4.868	4.898	4.926	4.956	4.988	5.019	5.050	5.081	5.112	5.144	5.175	5.206	5.238	5.268	5.299	5.328	5.356	5.385	5.411	5.439	5.464	5.488	5.511	5.532	5.552	5.572	5.590	5.606	5.621	5.635	5.646	5.658	5.666	5.672	5.678	5.681	5.682	5.682	5.681	5.679	5.672	5.668	5.659	5.650	5.639	5.626	5.612	5.596	5.580	5.562	5.544	5.524	5.502	5.480	5.458	5.434	5.410	5.384	5.358	5.332	5.305	5.278	5.251	5.224	5.196	5.169	5.141	5.114	5.088	5.061	5.035	5.010	4.985	4.960	4.936	4.914	4.892	4.871	4.850	4.831	4.812	4.795	4.779	4.764	4.750	4.736	4.725	4.714	4.704	4.695	4.689	4.684	4.679	4.675	4.672	4.672	4.672	4.672	4.675	4.678	4.681	4.686	4.691	4.698	4.705	4.711	4.720	4.729	4.738	4.746	4.758	4.766	4.776	4.786	4.798	4.808	4.816	4.826	4.835	4.844	4.852	4.860	4.868	4.874	4.879	4.882	4.888	4.890	4.891	4.891	4.891	4.890	4.886	4.881	4.876	4.870	4.861	4.850	4.839	4.826	4.811	4.796	4.779	4.760	4.740	4.719	4.695	4.671	4.645	4.618	4.590	4.561	4.530	4.498	4.465	4.431	4.396	4.360	4.322	4.285	4.248	4.208	4.168	4.128	4.086	4.046	4.005	3.962	3.921	3.880	3.839	3.796	3.755	3.715	3.674	3.632	3.592	3.554	3.515	3.476	3.439	3.401	3.365	3.329	3.294	3.259	3.225	3.192	3.162	3.130	3.101	3.071	3.044	3.016	2.989	2.964	2.940	2.915	2.892	2.870	2.850	2.828	2.808	2.789	2.770	2.751	2.734	2.716	2.699	2.682	2.666	2.650	2.634	2.619	2.602	2.588	2.571	2.555	2.540	2.524	2.506	2.490	2.474	2.455	2.438	2.419	2.400	2.380	2.360	2.339	2.318	2.295	2.272	2.249	2.224	2.198	2.171	2.144	2.116	2.086	2.056	2.025	1.992	1.960	1.926	1.892	1.858	1.821	1.785	1.748	1.709	1.670	1.631	1.591	1.551	1.509	1.469	1.428	1.384	1.342	1.300	1.258	1.215	1.172	1.130	1.088	1.045	1.004	0.961	0.921	0.880	0.840	0.800	0.761	0.722	0.685	0.648	0.612	0.578	0.542	0.510	0.479	0.448	0.418	0.389	0.361	0.336	0.310	0.286	0.264	0.242	0.222	0.205	0.188	0.170	0.155	0.141	0.129	0.119	0.108	0.101	0.092	0.088	0.082	0.079	0.075	0.074	0.074	0.074	0.076	0.079	0.081	0.085	0.091	0.098	0.105	0.111	0.120	0.129	0.138	0.149	0.159	0.170	0.181	0.192	0.205	0.218	0.231	0.242	0.256	0.270	0.282	0.296	0.309	0.322	0.335	0.348	0.360	0.374	0.385	0.398	0.408	0.419	0.429	0.440	0.450	0.459	0.466	0.475	0.482	0.489	0.495	0.501	0.505	0.510	0.514	0.516	0.519	0.520	0.521	0.522	0.521	0.521	0.519	0.518	0.514	0.510	0.506	0.501	0.496	0.491	0.485	0.478	0.471	0.464	0.456	0.449	0.441	0.434	0.426	0.416	0.409	0.400	0.394	0.385	0.376	0.370	0.361	0.354	0.349	0.341	0.336	0.331	0.325	0.321	0.318	0.315	0.312	0.311	0.310	0.310	0.312	0.312	0.316	0.320	0.324	0.329	0.336	0.341	0.349	0.359	0.368	0.379	0.390	0.401	0.415	0.430	0.444	0.459	0.476	0.494	0.510	0.528	0.548	0.566	0.586	0.605	0.626	0.648	0.668	0.689	0.710	0.732	0.754	0.776	0.798	0.819	0.840	0.861	0.882	0.904	0.922	0.944	0.962	0.981	1.000	1.018	1.035	1.051	1.068	1.081	1.098	1.110	1.122	1.135	1.145	1.155	1.164	1.171	1.179	1.186	1.190	1.195	1.199	1.200	1.202	1.202	1.202	1.201	1.200	1.198	1.192	1.189	1.185	1.179	1.172	1.166	1.159	1.151	1.144	1.135	1.126	1.118	1.108	1.100	1.090	1.081	1.071	1.062	1.054	1.045	1.038	1.030	1.022	1.016	1.009	1.004	0.999	0.995	0.990	0.988	0.986	0.984	0.984	0.984	0.985	0.988	0.990	0.994	0.998	1.002	1.010	1.018	1.025	1.034	1.042	1.052	1.062	1.075	1.086	1.099	1.112	1.124	1.138	1.151	1.165	1.179	1.192	1.208	1.220	1.234	1.248	1.259	1.272	1.284	1.295	1.306	1.316	1.325	1.332	1.340	1.346	1.351	1.355	1.358	1.360	1.359	1.359	1.356	1.351	1.346	1.340	1.332	1.322	1.310	1.298	1.285	1.269	1.252	1.235	1.215	1.194	1.171	1.148	1.124	1.099	1.071	1.044	1.015	0.985	0.955	0.924	0.892	0.860	0.829	0.795	0.762	0.728	0.695	0.661	0.628	0.595	0.562	0.531	0.499	0.468	0.439	0.408	0.379	0.351	0.325	0.299	0.275	0.252	0.231	0.210	0.191	0.175	0.159	0.145	0.131	0.121	0.111	0.104	0.098	0.094	0.090	0.089	0.089	0.091	0.095	0.101	0.108	0.115	0.125	0.136	0.149	0.162	0.178	0.194	0.211	0.229	0.248	0.268	0.289	0.309	0.331	0.352	0.376	0.400	0.422	0.446	0.470	0.494	0.518	0.541	0.564	0.586	0.610	0.631	0.652	0.672	0.694	0.712	0.732	0.750	0.766	0.782	0.798	0.811	0.825	0.836	0.848	0.858	0.866	0.874	0.880	0.884	0.888	0.891	0.892	0.892	0.892	0.891	0.888	0.882	0.878	0.872	0.865	0.858	0.849	0.839	0.830	0.820	0.809	0.796	0.784	0.770	0.759	0.745	0.731	0.716	0.704	0.690	0.676	0.664	0.649	0.636	0.625	0.612	0.600	0.590	0.579	0.570	0.560	0.552	0.545	0.540	0.534	0.530	0.526	0.525	0.524	0.524	0.525	0.528	0.531	0.536	0.542	0.550	0.560	0.570	0.581	0.594	0.609	0.624	0.641	0.659	0.679	0.699	0.720	0.742	0.766	0.790	0.816	0.841	0.870	0.898	0.925	0.954	0.985	1.015	1.045	1.076	1.108	1.139	1.170	1.202	1.234	1.265	1.298	1.329	1.359	1.390	1.420	1.450	1.479	1.508	1.534	1.561	1.589	1.614	1.638	1.661	1.684	1.705	1.726	1.745	1.764	1.781	1.798	1.812	1.826	1.839	1.850	1.860	1.870	1.878	1.885	1.890	1.895	1.899	1.901	1.904	1.905	1.906	1.905	1.904	1.901	1.900	1.898	1.894	1.889	1.885	1.880	1.876	1.871	1.866	1.860	1.855	1.850	1.845	1.840	1.836	1.831	1.828	1.824	1.820	1.819	1.818	1.816	1.815	1.816	1.818	1.820	1.822	1.826	1.831	1.835	1.842	1.850	1.858	1.868	1.878	1.889	1.901	1.914	1.929	1.944	1.959	1.976	1.994	2.013	2.031	2.050	2.071	2.092	2.115	2.136	2.159	2.182	2.208	2.230	2.255	2.280	2.305	2.330	2.355	2.380	2.405	2.431	2.456	2.480	2.505	2.528	2.552	2.575	2.596	2.619	2.640	2.661	2.682	2.700	2.719	2.736	2.752	2.769	2.784	2.796	2.809	2.820	2.830	2.840	2.848	2.855	2.861	2.865	2.869	2.870	2.871	2.871	2.870	2.866	2.864	2.858	2.852	2.845	2.836	2.828	2.816	2.806	2.794	2.780	2.766	2.751	2.736	2.720	2.704	2.685	2.668	2.649	2.630	2.610	2.590	2.571	2.551	2.530	2.510	2.490	2.470	2.450	2.430	2.411	2.391	2.372	2.354	2.335	2.318	2.300	2.282	2.268	2.252	2.236	2.224	2.210	2.198	2.185	2.174	2.164	2.155	2.145	2.138	2.131	2.124	2.119	2.114	2.110	2.106	2.104	2.101	2.101	2.100	2.099	2.100	2.100	2.102	2.105	2.108	2.109	2.112	2.115	2.119	2.122	2.126	2.130	2.132	2.138	2.141	2.144	2.148	2.150	2.154	2.156	2.158	2.160	2.161	2.162	2.162	2.164	2.162	2.162	2.161	2.159	2.156	2.152	2.150	2.145	2.141	2.135	2.129	2.122	2.115	2.106	2.099	2.090	2.079	2.069	2.058	2.047	2.035	2.021	2.009	1.995	1.981	1.968	1.954	1.938	1.922	1.906	1.891	1.875	1.859	1.842	1.826	1.810	1.792	1.775	1.759	1.741	1.724	1.708	1.691	1.674	1.658	1.641	1.626	1.610	1.595	1.579	1.564	1.550	1.536	1.522	1.509	1.496	1.484	1.472	1.461	1.450	1.441	1.431	1.424	1.415	1.408	1.401	1.395	1.390	1.385	1.382	1.378	1.376	1.375	1.374	1.374	1.374	1.375	1.378	1.380	1.384	1.388	1.392	1.398	1.404	1.410	1.416	1.424	1.432	1.440	1.449	1.458	1.466	1.476	1.485	1.495	1.505	1.515	1.524	1.534	1.542	1.551	1.560	1.569	1.576	1.584	1.589	1.595	1.601	1.605	1.609	1.611	1.612	1.614	1.614	1.612	1.610	1.606	1.601	1.595	1.586	1.578	1.566	1.554	1.541	1.526	1.510	1.492	1.472	1.452	1.430	1.406	1.382	1.355	1.328	1.299	1.269	1.236	1.205	1.170	1.136	1.100	1.062	1.025	0.986	0.949	0.908	0.868	0.828	0.786	0.745	0.704	0.662	0.621	0.579	0.538	0.496	0.455	0.415	0.376	0.336	0.298	0.260	0.222	0.186	0.150	0.116	0.081	0.050	0.018	-0.012	-0.041	-0.069	-0.096	-0.121	-0.144	-0.166	-0.189	-0.209	-0.228	-0.245	-0.262	-0.278	-0.291	-0.304	-0.315	-0.326	-0.335	-0.344	-0.351	-0.358	-0.364	-0.369	-0.372	-0.376	-0.380	-0.381	-0.382	-0.385	-0.386	-0.389	-0.389	-0.390	-0.391	-0.392	-0.394	-0.394	-0.396	-0.398	-0.401	-0.402	-0.408	-0.410	-0.415	-0.421	-0.428	-0.434	-0.441	-0.451	-0.460	-0.471	-0.482	-0.495	-0.509	-0.524	-0.540	-0.556	-0.574	-0.592	-0.612	-0.632	-0.655	-0.678	-0.701	-0.726	-0.752	-0.779	-0.806	-0.834	-0.862	-0.892	-0.922	-0.954	-0.985	-1.016	-1.049	-1.081	-1.115	-1.148	-1.181	-1.215	-1.249	-1.281	-1.315	-1.349	-1.381	-1.415	-1.448	-1.480	-1.511	-1.542	-1.574	-1.604	-1.634	-1.662	-1.691	-1.720	-1.746	-1.772	-1.798	-1.821	-1.845	-1.869	-1.890	-1.910	-1.930	-1.949	-1.966	-1.984	-1.999	-2.014	-2.029	-2.042	-2.055	-2.065	-2.076	-2.086	-2.095	-2.102	-2.111	-2.118	-2.124	-2.128	-2.134	-2.138	-2.141	-2.144	-2.146	-2.149	-2.151	-2.152	-2.152	-2.154	-2.156	-2.158	-2.158	-2.159	-2.159	-2.160	-2.161	-2.161	-2.162	-2.164	-2.168	-2.169	-2.172	-2.175	-2.179	-2.184	-2.188	-2.194	-2.200	-2.206	-2.212	-2.220	-2.229	-2.239	-2.249	-2.260	-2.270	-2.282	-2.296	-2.310	-2.325	-2.341	-2.356	-2.374	-2.391	-2.410	-2.429	-2.449	-2.469	-2.490	-2.512	-2.535	-2.558	-2.581	-2.604	-2.629	-2.654	-2.678	-2.704	-2.729	-2.755	-2.781	-2.806	-2.831	-2.858	-2.882	-2.908	-2.932	-2.958	-2.982	-3.006	-3.030	-3.052	-3.074	-3.096	-3.116	-3.136	-3.155	-3.172	-3.189	-3.206	-3.221	-3.235	-3.248	-3.258	-3.269	-3.278	-3.285	-3.291	-3.296	-3.300	-3.302	-3.304	-3.302	-3.301	-3.296	-3.291	-3.286	-3.279	-3.270	-3.260	-3.249	-3.236	-3.221	-3.206	-3.190	-3.174	-3.156	-3.135	-3.116	-3.095	-3.072	-3.050	-3.026	-3.002	-2.979	-2.954	-2.929	-2.902	-2.876	-2.850	-2.824	-2.798	-2.771	-2.745	-2.718	-2.691	-2.666	-2.641	-2.616	-2.591	-2.568	-2.544	-2.522	-2.500	-2.479	-2.459	-2.440	-2.421	-2.404	-2.386	-2.371	-2.356	-2.344	-2.331	-2.319	-2.309	-2.300	-2.291	-2.285	-2.280	-2.275	-2.272	-2.270	-2.269	-2.269	-2.269	-2.271	-2.274	-2.278	-2.282	-2.288	-2.294	-2.300	-2.308	-2.315	-2.324	-2.332	-2.342	-2.352	-2.362	-2.374	-2.384	-2.394	-2.405	-2.415	-2.425	-2.435	-2.445	-2.455	-2.464	-2.471	-2.480	-2.488	-2.494	-2.499	-2.504	-2.509	-2.512	-2.514	-2.515	-2.516	-2.515	-2.514	-2.510	-2.505	-2.500	-2.492	-2.485	-2.476	-2.465	-2.454	-2.441	-2.428	-2.412	-2.396	-2.379	-2.360	-2.341	-2.321	-2.300	-2.278	-2.254	-2.230	-2.205	-2.179	-2.152	-2.126	-2.100	-2.072	-2.044	-2.015	-1.988	-1.959	-1.930	-1.901	-1.872	-1.844	-1.815	-1.788	-1.759	-1.732	-1.705	-1.680	-1.654	-1.629	-1.605	-1.581	-1.559	-1.538	-1.516	-1.498	-1.478	-1.460	-1.442	-1.428	-1.414	-1.400	-1.388	-1.376	-1.366	-1.358	-1.350	-1.342	-1.338	-1.332	-1.329	-1.326	-1.325	-1.324	-1.325	-1.326	-1.328	-1.330	-1.334	-1.339	-1.342	-1.348	-1.354	-1.360	-1.366	-1.372	-1.381	-1.389	-1.396	-1.404	-1.411	-1.419	-1.425	-1.432	-1.439	-1.445	-1.450	-1.456	-1.461	-1.465	-1.470	-1.472	-1.475	-1.476	-1.478	-1.476	-1.476	-1.474	-1.471	-1.468	-1.462	-1.456	-1.449	-1.440	-1.431	-1.421	-1.410	-1.396	-1.384	-1.370	-1.354	-1.338	-1.320	-1.301	-1.281	-1.261	-1.240	-1.218	-1.195	-1.172	-1.149	-1.124	-1.098	-1.072	-1.046	-1.020	-0.994	-0.965	-0.939	-0.911	-0.882	-0.856	-0.829	-0.801	-0.774	-0.748	-0.720	-0.695	-0.669	-0.644	-0.620	-0.595	-0.572	-0.550	-0.528	-0.507	-0.488	-0.469	-0.451	-0.435	-0.419	-0.402	-0.389	-0.376	-0.364	-0.355	-0.345	-0.336	-0.330	-0.324	-0.320	-0.315	-0.312	-0.311	-0.310	-0.312	-0.312	-0.315	-0.320	-0.325	-0.330	-0.336	-0.342	-0.351	-0.360	-0.370	-0.380	-0.390	-0.400	-0.411	-0.422	-0.434	-0.446	-0.459	-0.471	-0.484	-0.495	-0.509	-0.520	-0.531	-0.544	-0.555	-0.566	-0.576	-0.586	-0.595	-0.604	-0.612	-0.621	-0.628	-0.634	-0.638	-0.644	-0.646	-0.650	-0.651	-0.651	-0.650	-0.650	-0.648	-0.642	-0.639	-0.632	-0.626	-0.619	-0.610	-0.601	-0.590	-0.579	-0.565	-0.552	-0.539	-0.522	-0.507	-0.490	-0.472	-0.455	-0.436	-0.416	-0.396	-0.375	-0.355	-0.334	-0.312	-0.290	-0.268	-0.246	-0.224	-0.201	-0.180	-0.159	-0.138	-0.116	-0.095	-0.076	-0.055	-0.036	-0.019	0.000	0.016	0.032	0.048	0.062	0.076	0.089	0.100	0.110	0.120	0.128	0.134	0.141	0.144	0.149	0.150	0.152	0.151	0.150	0.148	0.144	0.139	0.132	0.126	0.118	0.109	0.099	0.088	0.076	0.064	0.050	0.036	0.021	0.006	-0.010	-0.026	-0.044	-0.061	-0.078	-0.095	-0.114	-0.131	-0.150	-0.168	-0.185	-0.202	-0.221	-0.239	-0.254	-0.271	-0.288	-0.304	-0.319	-0.332	-0.348	-0.360	-0.372	-0.385	-0.398	-0.408	-0.416	-0.426	-0.434	-0.441	-0.448	-0.452	-0.458	-0.461	-0.464	-0.466	-0.468	-0.469	-0.469	-0.466	-0.465	-0.462	-0.459	-0.454	-0.450	-0.445	-0.439	-0.432	-0.426	-0.418	-0.410	-0.401	-0.394	-0.385	-0.375	-0.366	-0.356	-0.346	-0.336	-0.326	-0.318	-0.308	-0.298	-0.288	-0.280	-0.271	-0.261	-0.254	-0.246	-0.239	-0.231	-0.225	-0.220	-0.215	-0.210	-0.205	-0.201	-0.200	-0.198	-0.196	-0.195	-0.195	-0.196	-0.199	-0.201	-0.204	-0.208	-0.214	-0.219	-0.225	-0.232	-0.240	-0.250	-0.260	-0.269	-0.280	-0.291	-0.304	-0.316	-0.329	-0.342	-0.358	-0.371	-0.386	-0.401	-0.416	-0.432	-0.448	-0.464	-0.480	-0.496	-0.512	-0.526	-0.542	-0.559	-0.574	-0.589	-0.604	-0.618	-0.631	-0.644	-0.656	-0.668	-0.680	-0.690	-0.700	-0.708	-0.716	-0.722	-0.730	-0.735	-0.740	-0.742	-0.746	-0.748	-0.748	-0.748	-0.746	-0.744	-0.741	-0.738	-0.731	-0.726	-0.719	-0.711	-0.702	-0.694	-0.684	-0.674	-0.661	-0.649	-0.636	-0.624	-0.609	-0.595	-0.580	-0.565	-0.550	-0.534	-0.520	-0.502	-0.486	-0.470	-0.454	-0.439	-0.422	-0.408	-0.394	-0.379	-0.364	-0.350	-0.338	-0.324	-0.311	-0.301	-0.290	-0.280	-0.271	-0.261	-0.254	-0.248	-0.241	-0.236	-0.234	-0.230	-0.229	-0.228	-0.228	-0.229	-0.231	-0.234	-0.239	-0.244	-0.250	-0.258	-0.265	-0.275	-0.286	-0.298	-0.309	-0.321	-0.335	-0.350	-0.366	-0.381	-0.398	-0.415	-0.432	-0.451	-0.470	-0.489	-0.507	-0.528	-0.548	-0.568	-0.588	-0.606	-0.626	-0.646	-0.665	-0.685	-0.704	-0.722	-0.740	-0.759	-0.775	-0.791	-0.808	-0.822	-0.836	-0.849	-0.862	-0.874	-0.884	-0.894	-0.902	-0.909	-0.916	-0.921	-0.924	-0.928	-0.929	-0.929	-0.928	-0.925	-0.922	-0.918	-0.911	-0.905	-0.895	-0.886	-0.875	-0.864	-0.851	-0.836	-0.820	-0.805	-0.788	-0.768	-0.749	-0.729	-0.708	-0.688	-0.664	-0.641	-0.618	-0.594	-0.570	-0.544	-0.519	-0.494	-0.468	-0.441	-0.415	-0.390	-0.365	-0.339	-0.314	-0.288	-0.262	-0.239	-0.215	-0.190	-0.168	-0.146	-0.125	-0.104	-0.082	-0.062	-0.044	-0.026	-0.009	0.006	0.022	0.036	0.050	0.062	0.072	0.082	0.092	0.101	0.108	0.115	0.120	0.125	0.129	0.131	0.134	0.135	0.138	0.138	0.138	0.135	0.134	0.132	0.131	0.129	0.125	0.122	0.120	0.118	0.114	0.110	0.108	0.105	0.104	0.101	0.100	0.098	0.098	0.096	0.096	0.098	0.099	0.100	0.104	0.108	0.111	0.116	0.121	0.128	0.135	0.142	0.152	0.161	0.172	0.184	0.196	0.208	0.221	0.236	0.251	0.266	0.282	0.301	0.318	0.336	0.354	0.371	0.391	0.411	0.431	0.450	0.471	0.491	0.511	0.531	0.552	0.574	0.592	0.614	0.635	0.654	0.674	0.692	0.711	0.730	0.748	0.765	0.782	0.799	0.814	0.830	0.845	0.859	0.872	0.885	0.899	0.910	0.920	0.931	0.941	0.950	0.958	0.966	0.974	0.980	0.986	0.992	0.996	1.001	1.005	1.009	1.011	1.015	1.016	1.019	1.020	1.020	1.022	1.022	1.024	1.024	1.025	1.024	1.025	1.025	1.025	1.025	1.026	1.026	1.026	1.028	1.029	1.030	1.032	1.035	1.038	1.039	1.042	1.046	1.050	1.056	1.061	1.066	1.074	1.080	1.088	1.095	1.105	1.114	1.122	1.134	1.145	1.158	1.169	1.182	1.195	1.210	1.224	1.240	1.255	1.271	1.289	1.305	1.322	1.340	1.359	1.378	1.395	1.414	1.432	1.451	1.471	1.491	1.510	1.530	1.549	1.568	1.588	1.606	1.625	1.642	1.661	1.679	1.698	1.714	1.731	1.748	1.762	1.778	1.791	1.804	1.818	1.830	1.841	1.851	1.861	1.870	1.879	1.886	1.891	1.898	1.902	1.905	1.908	1.909	1.910	1.909	1.908	1.905	1.901	1.898	1.891	1.885	1.878	1.870	1.861	1.850	1.839	1.828	1.814	1.800	1.784	1.769	1.752	1.735	1.719	1.700	1.679	1.660	1.640	1.618	1.596	1.574	1.552	1.529	1.505	1.482	1.459	1.435	1.410	1.386	1.361	1.338	1.314	1.288	1.264	1.239	1.216	1.191	1.168	1.145	1.122	1.100	1.078	1.055	1.032	1.012	0.992	0.972	0.954	0.935	0.918	0.900	0.882	0.866	0.851	0.835	0.820	0.806	0.794	0.781	0.770	0.759	0.746	0.738	0.728	0.718	0.710	0.701	0.694	0.686	0.679	0.672	0.666	0.659	0.654	0.648	0.642	0.638	0.631	0.626	0.620	0.615	0.609	0.604	0.598	0.590	0.585	0.578	0.570	0.562	0.555	0.546	0.539	0.529	0.519	0.509	0.498	0.486	0.474	0.461	0.449	0.435	0.420	0.405	0.390	0.374	0.358	0.340	0.322	0.305	0.285	0.266	0.248	0.226	0.208	0.186	0.165	0.144	0.122	0.101	0.079	0.059	0.036	0.015	-0.008	-0.029	-0.051	-0.072	-0.094	-0.114	-0.135	-0.155	-0.175	-0.195	-0.214	-0.234	-0.251	-0.270	-0.286	-0.304	-0.320	-0.335	-0.350	-0.364	-0.378	-0.390	-0.402	-0.414	-0.425	-0.434	-0.442	-0.451	-0.459	-0.466	-0.472	-0.478	-0.482	-0.486	-0.490	-0.494	-0.495	-0.498	-0.498	-0.498	-0.499	-0.499	-0.498	-0.496	-0.495	-0.491	-0.489	-0.486	-0.484	-0.481	-0.478	-0.475	-0.471	-0.468	-0.465	-0.461	-0.459	-0.456	-0.454	-0.451	-0.450	-0.448	-0.449	-0.448	-0.448	-0.449	-0.449	-0.451	-0.454	-0.459	-0.462	-0.468	-0.474	-0.481	-0.489	-0.498	-0.506	-0.518	-0.529	-0.541	-0.556	-0.570	-0.588	-0.604	-0.621	-0.641	-0.661	-0.681	-0.704	-0.728	-0.751	-0.776	-0.801	-0.829	-0.858	-0.885	-0.914	-0.945	-0.976	-1.008	-1.039	-1.071	-1.105	-1.138	-1.171	-1.205	-1.240	-1.275	-1.309	-1.344	-1.378	-1.411	-1.446	-1.480	-1.515	-1.548	-1.580	-1.612	-1.645	-1.676	-1.708	-1.736	-1.766	-1.795	-1.821	-1.848	-1.874	-1.898	-1.920	-1.942	-1.964	-1.982	-2.001	-2.019	-2.035	-2.050	-2.064	-2.076	-2.088	-2.098	-2.106	-2.114	-2.120	-2.124	-2.129	-2.131	-2.132	-2.134	-2.132	-2.131	-2.129	-2.126	-2.121	-2.118	-2.112	-2.106	-2.099	-2.091	-2.084	-2.076	-2.068	-2.059	-2.050	-2.042	-2.034	-2.024	-2.016	-2.007	-2.000	-1.991	-1.985	-1.978	-1.971	-1.966	-1.961	-1.955	-1.952	-1.950	-1.946	-1.946	-1.944	-1.944	-1.946	-1.948	-1.951	-1.955	-1.961	-1.968	-1.975	-1.982	-1.992	-2.002	-2.013	-2.025	-2.039	-2.052	-2.066	-2.082	-2.098	-2.116	-2.134	-2.152	-2.171	-2.190	-2.211	-2.232	-2.252	-2.274	-2.295	-2.318	-2.339	-2.360	-2.381	-2.404	-2.425	-2.446	-2.468	-2.489	-2.508	-2.528	-2.546	-2.564	-2.582	-2.600	-2.615	-2.631	-2.646	-2.659	-2.672	-2.684	-2.694	-2.702	-2.710	-2.718	-2.724	-2.729	-2.731	-2.734	-2.735	-2.734	-2.732	-2.730	-2.725	-2.720	-2.714	-2.706	-2.698	-2.688	-2.678	-2.665	-2.652	-2.638	-2.622	-2.606	-2.590	-2.574	-2.555	-2.536	-2.516	-2.498	-2.476	-2.455	-2.434	-2.412	-2.391	-2.369	-2.346	-2.325	-2.304	-2.281	-2.260	-2.239	-2.219	-2.196	-2.176	-2.158	-2.139	-2.120	-2.102	-2.085	-2.069	-2.054	-2.039	-2.025	-2.013	-2.000	-1.989	-1.980	-1.971	-1.964	-1.958	-1.951	-1.948	-1.945	-1.942	-1.942	-1.942	-1.944	-1.946	-1.950	-1.955	-1.960	-1.968	-1.976	-1.985	-1.995	-2.006	-2.018	-2.030	-2.044	-2.059	-2.074	-2.090	-2.106	-2.124	-2.141	-2.160	-2.180	-2.199	-2.218	-2.239	-2.259	-2.280	-2.301	-2.322	-2.344	-2.365	-2.386	-2.409	-2.431	-2.452	-2.474	-2.495	-2.516	-2.536	-2.559	-2.579	-2.599	-2.619	-2.638	-2.656	-2.675	-2.694	-2.711	-2.728	-2.746	-2.761	-2.778	-2.792	-2.808	-2.822	-2.836	-2.850	-2.862	-2.876	-2.888	-2.898	-2.909	-2.920	-2.930	-2.940	-2.949	-2.958	-2.968	-2.975	-2.982	-2.989	-2.996	-3.004	-3.009	-3.016	-3.022	-3.028	-3.034	-3.039	-3.044	-3.049	-3.054	-3.059	-3.064	-3.069	-3.072	-3.079	-3.082	-3.088	-3.092	-3.098	-3.102	-3.108	-3.112	-3.118	-3.122	-3.129	-3.134	-3.139	-3.145	-3.150	-3.156	-3.161	-3.168	-3.172	-3.179	-3.185	-3.190	-3.196	-3.201	-3.208	-3.212	-3.216	-3.222	-3.228	-3.232	-3.235	-3.239	-3.244	-3.245	-3.249	-3.251	-3.252	-3.254	-3.255	-3.255	-3.254	-3.254	-3.251	-3.248	-3.245	-3.240	-3.235	-3.229	-3.221	-3.212	-3.204	-3.194	-3.182	-3.170	-3.156	-3.141	-3.126	-3.109	-3.091	-3.071	-3.050	-3.028	-3.005	-2.980	-2.954	-2.928	-2.900	-2.871	-2.840	-2.809	-2.776	-2.742	-2.708	-2.672	-2.636	-2.598	-2.560	-2.521	-2.481	-2.441	-2.400	-2.358	-2.316	-2.274	-2.231	-2.188	-2.144	-2.100	-2.058	-2.013	-1.970	-1.926	-1.882	-1.840	-1.799	-1.756	-1.715	-1.674	-1.635	-1.595	-1.556	-1.519	-1.481	-1.446	-1.410	-1.376	-1.345	-1.312	-1.284	-1.254	-1.226	-1.200	-1.175	-1.151	-1.129	-1.108	-1.088	-1.069	-1.051	-1.036	-1.021	-1.008	-0.996	-0.985	-0.976	-0.969	-0.961	-0.954	-0.949	-0.945	-0.941	-0.940	-0.939	-0.939	-0.939	-0.939	-0.940	-0.941	-0.944	-0.948	-0.949	-0.952	-0.956	-0.960	-0.964	-0.968	-0.971	-0.974	-0.976	-0.980	-0.982	-0.984	-0.986	-0.988	-0.989	-0.989	-0.989	-0.989	-0.986	-0.984	-0.981	-0.978	-0.974	-0.968	-0.962	-0.955	-0.949	-0.940	-0.930	-0.920	-0.910	-0.899	-0.886	-0.872	-0.859	-0.845	-0.830	-0.812	-0.796	-0.779	-0.761	-0.742	-0.724	-0.704	-0.684	-0.662	-0.642	-0.621	-0.601	-0.579	-0.558	-0.535	-0.514	-0.491	-0.470	-0.448	-0.426	-0.404	-0.382	-0.362	-0.341	-0.322	-0.302	-0.284	-0.264	-0.245	-0.229	-0.211	-0.195	-0.180	-0.165	-0.150	-0.138	-0.125	-0.115	-0.104	-0.095	-0.088	-0.079	-0.072	-0.066	-0.062	-0.059	-0.056	-0.055	-0.055	-0.056	-0.058	-0.060	-0.065	-0.070	-0.075	-0.081	-0.089	-0.096	-0.105	-0.115	-0.125	-0.136	-0.148	-0.160	-0.172	-0.186	-0.200	-0.214	-0.229	-0.242	-0.258	-0.272	-0.286	-0.301	-0.318	-0.332	-0.346	-0.360	-0.375	-0.388	-0.401	-0.414	-0.426	-0.438	-0.449	-0.459	-0.469	-0.478	-0.485	-0.494	-0.499	-0.506	-0.510	-0.512	-0.516	-0.519	-0.519	-0.519	-0.518	-0.516	-0.514	-0.510	-0.505	-0.500	-0.494	-0.486	-0.479	-0.469	-0.460	-0.449	-0.439	-0.428	-0.415	-0.401	-0.390	-0.376	-0.361	-0.349	-0.334	-0.319	-0.304	-0.289	-0.274	-0.259	-0.245	-0.230	-0.216	-0.202	-0.189	-0.175	-0.164	-0.152	-0.140	-0.130	-0.120	-0.111	-0.102	-0.096	-0.089	-0.084	-0.079	-0.076	-0.074	-0.071	-0.072	-0.074	-0.075	-0.080	-0.082	-0.090	-0.095	-0.104	-0.114	-0.124	-0.135	-0.148	-0.161	-0.176	-0.192	-0.209	-0.226	-0.245	-0.265	-0.285	-0.306	-0.328	-0.351	-0.374	-0.399	-0.422	-0.448	-0.472	-0.499	-0.524	-0.550	-0.576	-0.604	-0.629	-0.655	-0.680	-0.706	-0.732	-0.756	-0.782	-0.806	-0.830	-0.852	-0.876	-0.898	-0.918	-0.939	-0.958	-0.976	-0.994	-1.010	-1.026	-1.040	-1.054	-1.066	-1.078	-1.089	-1.098	-1.105	-1.112	-1.118	-1.122	-1.126	-1.130	-1.132	-1.132	-1.132	-1.131	-1.129	-1.126	-1.124	-1.119	-1.114	-1.108	-1.101	-1.095	-1.088	-1.080	-1.072	-1.064	-1.055	-1.046	-1.038	-1.029	-1.020	-1.011	-1.002	-0.995	-0.988	-0.980	-0.972	-0.966	-0.961	-0.955	-0.952	-0.948	-0.945	-0.942	-0.941	-0.941	-0.941	-0.942	-0.945	-0.949	-0.954	-0.959	-0.965	-0.972	-0.981	-0.991	-1.001	-1.014	-1.028	-1.040	-1.055	-1.071	-1.089	-1.105	-1.122	-1.142	-1.161	-1.181	-1.202	-1.224	-1.245	-1.268	-1.290	-1.312	-1.336	-1.359	-1.381	-1.406	-1.429	-1.451	-1.474	-1.496	-1.519	-1.540	-1.562	-1.582	-1.604	-1.622	-1.641	-1.660	-1.678	-1.692	-1.709	-1.724	-1.738	-1.750	-1.761	-1.772	-1.782	-1.791	-1.799	-1.804	-1.809	-1.812	-1.816	-1.819	-1.819	-1.819	-1.818	-1.814	-1.811	-1.808	-1.802	-1.795	-1.788	-1.781	-1.771	-1.762	-1.752	-1.741	-1.730	-1.719	-1.706	-1.695	-1.682	-1.669	-1.656	-1.642	-1.630	-1.616	-1.604	-1.590	-1.579	-1.565	-1.554	-1.541	-1.531	-1.520	-1.510	-1.502	-1.494	-1.486	-1.480	-1.474	-1.468	-1.464	-1.461	-1.459	-1.459	-1.458	-1.459	-1.461	-1.464	-1.468	-1.472	-1.479	-1.488	-1.495	-1.505	-1.516	-1.529	-1.541	-1.555	-1.571	-1.588	-1.605	-1.622	-1.641	-1.661	-1.681	-1.704	-1.725	-1.748	-1.771	-1.795	-1.819	-1.844	-1.870	-1.895	-1.920	-1.948	-1.974	-2.000	-2.027	-2.054	-2.081	-2.108	-2.135	-2.161	-2.186	-2.212	-2.238	-2.264	-2.288	-2.312	-2.335	-2.359	-2.381	-2.404	-2.425	-2.445	-2.464	-2.485	-2.501	-2.520	-2.538	-2.552	-2.566	-2.581	-2.594	-2.608	-2.618	-2.629	-2.639	-2.648	-2.656	-2.664	-2.670	-2.676	-2.680	-2.686	-2.689	-2.692	-2.695	-2.696	-2.698	-2.699	-2.699	-2.698	-2.698	-2.696	-2.695	-2.694	-2.691	-2.690	-2.686	-2.684	-2.681	-2.679	-2.676	-2.674	-2.672	-2.670	-2.668	-2.665	-2.665	-2.662	-2.661	-2.660	-2.660	-2.660	-2.661	-2.661	-2.662	-2.662	-2.665	-2.668	-2.670	-2.674	-2.678	-2.681	-2.685	-2.690	-2.695	-2.701	-2.708	-2.714	-2.720	-2.728	-2.734	-2.741	-2.749	-2.756	-2.764	-2.774	-2.781	-2.788	-2.796	-2.804	-2.812	-2.820	-2.826	-2.835	-2.841	-2.848	-2.854	-2.859	-2.865	-2.870	-2.874	-2.878	-2.881	-2.884	-2.886	-2.888	-2.889	-2.889	-2.889	-2.886	-2.885	-2.882	-2.879	-2.875	-2.870	-2.864	-2.858	-2.849	-2.841	-2.832	-2.822	-2.812	-2.801	-2.789	-2.778	-2.764	-2.751	-2.736	-2.721	-2.706	-2.690	-2.674	-2.658	-2.640	-2.622	-2.605	-2.586	-2.568	-2.550	-2.531	-2.511	-2.492	-2.475	-2.455	-2.436	-2.419	-2.400	-2.382	-2.364	-2.346	-2.328	-2.311	-2.294	-2.279	-2.262	-2.249	-2.232	-2.220	-2.206	-2.194	-2.182	-2.172	-2.162	-2.152	-2.144	-2.138	-2.130	-2.125	-2.119	-2.115	-2.114	-2.111	-2.110	-2.110	-2.111	-2.114	-2.116	-2.120	-2.125	-2.131	-2.138	-2.146	-2.154	-2.164	-2.175	-2.185	-2.198	-2.210	-2.224	-2.236	-2.251	-2.265	-2.280	-2.296	-2.314	-2.330	-2.346	-2.364	-2.380	-2.396	-2.414	-2.430	-2.448	-2.465	-2.481	-2.498	-2.514	-2.529	-2.544	-2.559	-2.571	-2.585	-2.598	-2.610	-2.621	-2.632	-2.641	-2.650	-2.658	-2.665	-2.670	-2.675	-2.680	-2.681	-2.684	-2.684	-2.684	-2.682	-2.681	-2.679	-2.674	-2.669	-2.662	-2.656	-2.649	-2.639	-2.629	-2.619	-2.608	-2.595	-2.582	-2.569	-2.555	-2.540	-2.525	-2.510	-2.494	-2.478	-2.460	-2.442	-2.426	-2.409	-2.391	-2.374	-2.356	-2.339	-2.322	-2.305	-2.289	-2.271	-2.255	-2.239	-2.222	-2.209	-2.194	-2.180	-2.166	-2.154	-2.141	-2.130	-2.120	-2.109	-2.100	-2.091	-2.082	-2.076	-2.071	-2.065	-2.061	-2.058	-2.055	-2.054	-2.052	-2.052	-2.055	-2.055	-2.060	-2.062	-2.066	-2.072	-2.078	-2.086	-2.094	-2.101	-2.111	-2.121	-2.131	-2.142	-2.155	-2.168	-2.180	-2.194	-2.206	-2.220	-2.235	-2.249	-2.265	-2.281	-2.296	-2.312	-2.328	-2.344	-2.359	-2.375	-2.390	-2.406	-2.421	-2.438	-2.452	-2.466	-2.481	-2.495	-2.509	-2.521	-2.534	-2.546	-2.558	-2.569	-2.579	-2.589	-2.596	-2.605	-2.612	-2.620	-2.625	-2.631	-2.635	-2.640	-2.644	-2.646	-2.648	-2.649	-2.650	-2.650	-2.649	-2.648	-2.645	-2.642	-2.639	-2.635	-2.630	-2.625	-2.620	-2.615	-2.609	-2.602	-2.596	-2.590	-2.581	-2.575	-2.569	-2.561	-2.554	-2.548	-2.540	-2.532	-2.526	-2.520	-2.514	-2.508	-2.504	-2.498	-2.494	-2.490	-2.486	-2.482	-2.481	-2.480	-2.479	-2.478	-2.479	-2.480	-2.482	-2.484	-2.489	-2.492	-2.499	-2.504	-2.510	-2.519	-2.525	-2.536	-2.545	-2.556	-2.568	-2.579	-2.592	-2.606	-2.621	-2.636	-2.651	-2.669	-2.685	-2.702	-2.721	-2.740	-2.760	-2.780	-2.800	-2.820	-2.841	-2.862	-2.884	-2.906	-2.929	-2.951	-2.974	-2.996	-3.019	-3.042	-3.065	-3.089	-3.111	-3.134	-3.158	-3.179	-3.202	-3.225	-3.246	-3.268	-3.290	-3.312	-3.334	-3.354	-3.374	-3.394	-3.414	-3.432	-3.452	-3.471	-3.489	-3.506	-3.524	-3.540	-3.558	-3.574	-3.589	-3.602	-3.619	-3.631	-3.646	-3.659	-3.671	-3.684	-3.696	-3.708	-3.719	-3.729	-3.740	-3.749	-3.759	-3.768	-3.776	-3.785	-3.792	-3.799	-3.808	-3.814	-3.820	-3.828	-3.834	-3.839	-3.845	-3.850	-3.855	-3.860	-3.865	-3.869	-3.874	-3.878	-3.881	-3.885	-3.889	-3.892	-3.896	-3.899	-3.902	-3.905	-3.908	-3.911	-3.914	-3.916	-3.920	-3.921	-3.925	-3.926	-3.930	-3.931	-3.934	-3.936	-3.938	-3.940	-3.942	-3.942	-3.945	-3.946	-3.948	-3.949	-3.949	-3.951	-3.951	-3.952	-3.952	-3.951	-3.951	-3.951	-3.949	-3.949	-3.946	-3.944	-3.941	-3.938	-3.932	-3.929	-3.924	-3.918	-3.912	-3.905	-3.898	-3.890	-3.880	-3.871	-3.861	-3.849	-3.838	-3.825	-3.811	-3.798	-3.781	-3.765	-3.749	-3.730	-3.711	-3.691	-3.671	-3.650	-3.628	-3.604	-3.580	-3.556	-3.531	-3.505	-3.479	-3.451	-3.424	-3.395	-3.365	-3.336	-3.305	-3.276	-3.245	-3.214	-3.182	-3.151	-3.119	-3.088	-3.056	-3.025	-2.992	-2.961	-2.930	-2.899	-2.868	-2.838	-2.808	-2.779	-2.750	-2.722	-2.695	-2.668	-2.641	-2.616	-2.591	-2.569	-2.545	-2.524	-2.502	-2.484	-2.464	-2.448	-2.430	-2.414	-2.399	-2.385	-2.374	-2.362	-2.351	-2.341	-2.334	-2.326	-2.320	-2.315	-2.311	-2.306	-2.305	-2.302	-2.301	-2.300	-2.301	-2.302	-2.304	-2.306	-2.309	-2.311	-2.315	-2.319	-2.322	-2.326	-2.331	-2.335	-2.339	-2.344	-2.348	-2.351	-2.356	-2.359	-2.362	-2.365	-2.368	-2.370	-2.371	-2.372	-2.372	-2.371	-2.370	-2.369	-2.366	-2.364	-2.359	-2.354	-2.348	-2.341	-2.334	-2.324	-2.315	-2.305	-2.294	-2.281	-2.269	-2.254	-2.240	-2.222	-2.208	-2.190	-2.171	-2.151	-2.134	-2.111	-2.091	-2.069	-2.046	-2.024	-2.000	-1.976	-1.951	-1.926	-1.902	-1.876	-1.850	-1.825	-1.799	-1.772	-1.746	-1.720	-1.694	-1.668	-1.641	-1.616	-1.591	-1.566	-1.541	-1.516	-1.494	-1.470	-1.448	-1.425	-1.402	-1.382	-1.361	-1.342	-1.324	-1.305	-1.288	-1.271	-1.256	-1.240	-1.225	-1.212	-1.199	-1.186	-1.176	-1.165	-1.155	-1.145	-1.138	-1.130	-1.124	-1.116	-1.111	-1.106	-1.101	-1.098	-1.094	-1.091	-1.089	-1.085	-1.082	-1.081	-1.080	-1.079	-1.076	-1.075	-1.074	-1.072	-1.072	-1.071	-1.070	-1.068	-1.065	-1.062	-1.060	-1.058	-1.054	-1.050	-1.045	-1.040	-1.034	-1.029	-1.021	-1.012	-1.004	-0.995	-0.985	-0.974	-0.962	-0.950	-0.938	-0.922	-0.908	-0.891	-0.876	-0.858	-0.840	-0.820	-0.800	-0.780	-0.758	-0.735	-0.712	-0.689	-0.664	-0.639	-0.612	-0.586	-0.559	-0.531	-0.504	-0.475	-0.446	-0.418	-0.388	-0.359	-0.329	-0.299	-0.269	-0.239	-0.209	-0.179	-0.149	-0.120	-0.091	-0.061	-0.034	-0.005	0.022	0.049	0.075	0.100	0.125	0.149	0.172	0.195	0.218	0.238	0.258	0.276	0.295	0.311	0.328	0.342	0.355	0.369	0.380	0.390	0.399	0.408	0.415	0.421	0.426	0.430	0.432	0.435	0.435	0.435	0.435	0.434	0.430	0.426	0.424	0.418	0.412	0.406	0.400	0.392	0.386	0.378	0.369	0.361	0.352	0.344	0.335	0.326	0.316	0.309	0.300	0.292	0.284	0.276	0.269	0.262	0.256	0.250	0.245	0.240	0.236	0.232	0.230	0.228	0.226	0.226	0.226	0.226	0.229	0.231	0.235	0.240	0.244	0.250	0.256	0.264	0.271	0.280	0.290	0.300	0.311	0.321	0.334	0.346	0.359	0.374	0.386	0.401	0.415	0.429	0.444	0.459	0.474	0.489	0.502	0.518	0.532	0.549	0.562	0.576	0.590	0.602	0.616	0.629	0.641	0.651	0.662	0.672	0.682	0.690	0.699	0.706	0.712	0.719	0.722	0.728	0.729	0.731	0.731	0.732	0.732	0.730	0.726	0.724	0.719	0.714	0.708	0.700	0.692	0.682	0.674	0.664	0.651	0.640	0.628	0.614	0.601	0.588	0.572	0.558	0.542	0.526	0.511	0.495	0.480	0.464	0.449	0.432	0.416	0.401	0.385	0.370	0.356	0.340	0.326	0.314	0.301	0.289	0.278	0.265	0.255	0.245	0.238	0.229	0.222	0.216	0.212	0.208	0.204	0.201	0.200	0.200	0.201	0.202	0.205	0.209	0.214	0.219	0.225	0.232	0.241	0.250	0.260	0.271	0.282	0.295	0.308	0.321	0.336	0.350	0.366	0.381	0.398	0.414	0.430	0.448	0.462	0.480	0.498	0.514	0.530	0.546	0.562	0.578	0.592	0.608	0.621	0.635	0.648	0.661	0.671	0.682	0.691	0.700	0.708	0.715	0.720	0.725	0.729	0.731	0.732	0.732	0.732	0.730	0.728	0.722	0.716	0.709	0.701	0.692	0.682	0.671	0.659	0.646	0.631	0.618	0.602	0.585	0.568	0.549	0.530	0.511	0.491	
