# Supplementary material for: Motion onset VEPs can see through the blur
Source: Sci Rep. 2024 Sep 12;14:21296. doi: 10.1038/s41598-024-72483-z (PMC11393312; doi:10.1038/s41598-024-72483-z)
Supplement: Supplementary file 3 — Supplementary Information 3. [file 41598_2024_72483_MOESM3_ESM.zip › VEP_raw_data/source_data/SorceBlurVEP-S012_VEP_2023-04-18_14-59-44.txt]

0.000	0.000	99999.999	6250.000	50.000	-2193.000	-2061.000	6248.000	7.000	100.000	5.000	2.000	1.000	1.000	0.000	0.000	0.000	0.000	0.000	0.000	0.000	0.000	0.000	0.000	0.000	0.000	0.000	-2.552	-2.552	-2.550	-2.545	-2.540	-2.534	-2.525	-2.515	-2.505	-2.492	-2.480	-2.465	-2.450	-2.434	-2.415	-2.396	-2.375	-2.355	-2.332	-2.310	-2.286	-2.261	-2.236	-2.211	-2.185	-2.159	-2.131	-2.104	-2.076	-2.049	-2.021	-1.994	-1.966	-1.939	-1.910	-1.884	-1.858	-1.831	-1.805	-1.781	-1.755	-1.732	-1.710	-1.686	-1.665	-1.645	-1.625	-1.608	-1.589	-1.572	-1.558	-1.544	-1.531	-1.519	-1.508	-1.498	-1.489	-1.482	-1.475	-1.471	-1.468	-1.464	-1.462	-1.461	-1.462	-1.464	-1.466	-1.469	-1.472	-1.478	-1.482	-1.489	-1.495	-1.502	-1.510	-1.519	-1.526	-1.535	-1.544	-1.552	-1.562	-1.570	-1.579	-1.588	-1.596	-1.604	-1.611	-1.619	-1.626	-1.631	-1.638	-1.641	-1.645	-1.649	-1.651	-1.654	-1.655	-1.654	-1.652	-1.650	-1.646	-1.642	-1.638	-1.631	-1.624	-1.615	-1.606	-1.595	-1.584	-1.571	-1.558	-1.542	-1.528	-1.510	-1.492	-1.475	-1.455	-1.436	-1.416	-1.395	-1.372	-1.351	-1.330	-1.306	-1.284	-1.261	-1.236	-1.214	-1.190	-1.168	-1.144	-1.121	-1.099	-1.075	-1.054	-1.032	-1.012	-0.991	-0.972	-0.954	-0.938	-0.920	-0.905	-0.890	-0.876	-0.864	-0.854	-0.842	-0.835	-0.828	-0.821	-0.818	-0.814	-0.812	-0.811	-0.812	-0.815	-0.819	-0.825	-0.831	-0.839	-0.849	-0.859	-0.871	-0.884	-0.899	-0.914	-0.930	-0.948	-0.965	-0.985	-1.005	-1.025	-1.048	-1.069	-1.091	-1.114	-1.138	-1.161	-1.184	-1.208	-1.231	-1.256	-1.280	-1.302	-1.326	-1.349	-1.370	-1.391	-1.412	-1.432	-1.451	-1.470	-1.486	-1.502	-1.519	-1.532	-1.546	-1.558	-1.569	-1.578	-1.586	-1.592	-1.598	-1.601	-1.604	-1.605	-1.605	-1.602	-1.598	-1.594	-1.588	-1.580	-1.570	-1.560	-1.549	-1.535	-1.521	-1.505	-1.489	-1.470	-1.451	-1.431	-1.411	-1.389	-1.366	-1.342	-1.319	-1.294	-1.269	-1.241	-1.215	-1.189	-1.161	-1.134	-1.105	-1.078	-1.049	-1.021	-0.994	-0.966	-0.938	-0.911	-0.882	-0.856	-0.829	-0.804	-0.778	-0.752	-0.728	-0.704	-0.679	-0.658	-0.634	-0.614	-0.592	-0.572	-0.554	-0.535	-0.518	-0.500	-0.482	-0.468	-0.452	-0.439	-0.425	-0.411	-0.399	-0.389	-0.378	-0.368	-0.359	-0.350	-0.340	-0.332	-0.325	-0.318	-0.311	-0.305	-0.300	-0.294	-0.289	-0.284	-0.278	-0.272	-0.268	-0.262	-0.258	-0.252	-0.249	-0.244	-0.238	-0.231	-0.226	-0.220	-0.214	-0.206	-0.201	-0.194	-0.185	-0.178	-0.169	-0.160	-0.150	-0.141	-0.132	-0.121	-0.110	-0.099	-0.088	-0.075	-0.062	-0.050	-0.036	-0.024	-0.009	0.004	0.019	0.032	0.048	0.064	0.078	0.094	0.109	0.124	0.139	0.155	0.169	0.184	0.199	0.214	0.228	0.241	0.256	0.269	0.282	0.295	0.305	0.318	0.328	0.338	0.348	0.355	0.362	0.370	0.375	0.380	0.384	0.388	0.390	0.390	0.391	0.390	0.388	0.384	0.379	0.374	0.368	0.359	0.350	0.340	0.328	0.315	0.301	0.286	0.270	0.252	0.235	0.215	0.194	0.172	0.149	0.125	0.101	0.076	0.049	0.022	-0.005	-0.034	-0.064	-0.092	-0.122	-0.152	-0.182	-0.214	-0.245	-0.275	-0.308	-0.339	-0.368	-0.399	-0.429	-0.459	-0.488	-0.516	-0.544	-0.570	-0.595	-0.621	-0.645	-0.668	-0.689	-0.709	-0.728	-0.745	-0.761	-0.774	-0.788	-0.799	-0.808	-0.815	-0.821	-0.825	-0.828	-0.828	-0.826	-0.822	-0.816	-0.810	-0.801	-0.790	-0.778	-0.764	-0.748	-0.730	-0.711	-0.690	-0.668	-0.645	-0.620	-0.592	-0.566	-0.539	-0.509	-0.479	-0.449	-0.418	-0.386	-0.354	-0.321	-0.289	-0.256	-0.222	-0.191	-0.158	-0.126	-0.096	-0.065	-0.035	-0.005	0.022	0.050	0.075	0.100	0.124	0.146	0.166	0.185	0.202	0.219	0.231	0.244	0.254	0.262	0.268	0.272	0.274	0.275	0.274	0.270	0.264	0.256	0.246	0.235	0.221	0.206	0.189	0.170	0.149	0.128	0.104	0.078	0.051	0.022	-0.006	-0.039	-0.070	-0.102	-0.138	-0.171	-0.206	-0.242	-0.279	-0.316	-0.354	-0.391	-0.429	-0.468	-0.505	-0.542	-0.579	-0.616	-0.652	-0.688	-0.722	-0.756	-0.789	-0.821	-0.852	-0.882	-0.911	-0.938	-0.964	-0.988	-1.011	-1.034	-1.052	-1.071	-1.086	-1.102	-1.114	-1.126	-1.135	-1.142	-1.149	-1.152	-1.155	-1.156	-1.155	-1.152	-1.148	-1.141	-1.134	-1.125	-1.114	-1.102	-1.089	-1.074	-1.059	-1.042	-1.024	-1.005	-0.986	-0.966	-0.946	-0.925	-0.905	-0.882	-0.860	-0.839	-0.818	-0.796	-0.774	-0.754	-0.732	-0.714	-0.695	-0.676	-0.659	-0.642	-0.626	-0.612	-0.600	-0.589	-0.578	-0.569	-0.562	-0.556	-0.552	-0.550	-0.549	-0.550	-0.552	-0.558	-0.564	-0.572	-0.582	-0.594	-0.608	-0.624	-0.640	-0.660	-0.680	-0.702	-0.728	-0.754	-0.780	-0.809	-0.839	-0.870	-0.902	-0.938	-0.971	-1.006	-1.045	-1.081	-1.119	-1.159	-1.198	-1.238	-1.278	-1.319	-1.359	-1.400	-1.440	-1.480	-1.520	-1.559	-1.598	-1.635	-1.674	-1.711	-1.746	-1.781	-1.815	-1.849	-1.881	-1.911	-1.940	-1.968	-1.994	-2.019	-2.041	-2.064	-2.085	-2.102	-2.119	-2.135	-2.149	-2.161	-2.170	-2.180	-2.186	-2.191	-2.195	-2.198	-2.198	-2.196	-2.194	-2.189	-2.182	-2.175	-2.168	-2.158	-2.146	-2.135	-2.121	-2.108	-2.092	-2.076	-2.060	-2.042	-2.025	-2.006	-1.986	-1.968	-1.948	-1.928	-1.908	-1.886	-1.866	-1.846	-1.825	-1.805	-1.785	-1.765	-1.746	-1.726	-1.708	-1.690	-1.672	-1.656	-1.639	-1.624	-1.609	-1.594	-1.581	-1.569	-1.556	-1.545	-1.534	-1.525	-1.515	-1.508	-1.500	-1.492	-1.486	-1.480	-1.476	-1.471	-1.466	-1.465	-1.461	-1.459	-1.456	-1.454	-1.454	-1.452	-1.451	-1.450	-1.449	-1.448	-1.448	-1.446	-1.445	-1.445	-1.442	-1.441	-1.439	-1.436	-1.432	-1.430	-1.425	-1.421	-1.415	-1.410	-1.404	-1.396	-1.389	-1.380	-1.370	-1.360	-1.349	-1.338	-1.324	-1.310	-1.296	-1.281	-1.265	-1.249	-1.231	-1.214	-1.194	-1.175	-1.154	-1.134	-1.110	-1.089	-1.066	-1.042	-1.019	-0.995	-0.969	-0.944	-0.919	-0.892	-0.868	-0.840	-0.814	-0.788	-0.761	-0.734	-0.708	-0.681	-0.655	-0.629	-0.604	-0.578	-0.552	-0.529	-0.504	-0.481	-0.458	-0.435	-0.414	-0.394	-0.372	-0.354	-0.336	-0.320	-0.304	-0.289	-0.275	-0.262	-0.251	-0.241	-0.231	-0.224	-0.216	-0.211	-0.209	-0.206	-0.205	-0.205	-0.206	-0.210	-0.215	-0.220	-0.229	-0.238	-0.246	-0.258	-0.270	-0.284	-0.299	-0.315	-0.332	-0.350	-0.369	-0.390	-0.410	-0.431	-0.454	-0.478	-0.501	-0.525	-0.549	-0.574	-0.599	-0.624	-0.649	-0.674	-0.698	-0.724	-0.746	-0.771	-0.794	-0.816	-0.839	-0.859	-0.879	-0.898	-0.916	-0.931	-0.948	-0.961	-0.975	-0.986	-0.996	-1.004	-1.011	-1.016	-1.020	-1.021	-1.022	-1.020	-1.016	-1.012	-1.005	-0.998	-0.988	-0.975	-0.962	-0.948	-0.931	-0.912	-0.894	-0.874	-0.851	-0.828	-0.804	-0.778	-0.752	-0.724	-0.696	-0.666	-0.636	-0.606	-0.575	-0.544	-0.512	-0.480	-0.448	-0.418	-0.385	-0.352	-0.321	-0.290	-0.259	-0.228	-0.199	-0.169	-0.140	-0.112	-0.085	-0.059	-0.032	-0.009	0.015	0.038	0.059	0.079	0.099	0.118	0.134	0.150	0.164	0.179	0.190	0.201	0.211	0.221	0.229	0.235	0.241	0.245	0.248	0.251	0.252	0.252	0.252	0.252	0.250	0.248	0.245	0.241	0.238	0.231	0.228	0.221	0.215	0.210	0.202	0.196	0.189	0.182	0.176	0.169	0.162	0.155	0.149	0.144	0.138	0.132	0.128	0.122	0.119	0.115	0.112	0.110	0.109	0.108	0.108	0.108	0.109	0.111	0.114	0.118	0.121	0.128	0.134	0.141	0.149	0.158	0.166	0.178	0.189	0.201	0.215	0.229	0.244	0.259	0.275	0.292	0.310	0.329	0.348	0.368	0.388	0.408	0.430	0.451	0.472	0.495	0.519	0.540	0.564	0.586	0.610	0.632	0.656	0.679	0.701	0.724	0.746	0.769	0.791	0.812	0.832	0.852	0.872	0.891	0.910	0.929	0.945	0.961	0.976	0.991	1.005	1.018	1.030	1.040	1.051	1.060	1.068	1.076	1.081	1.088	1.090	1.094	1.096	1.096	1.096	1.096	1.095	1.091	1.088	1.084	1.078	1.071	1.064	1.056	1.048	1.039	1.029	1.019	1.008	0.996	0.985	0.972	0.960	0.946	0.932	0.920	0.906	0.892	0.879	0.865	0.851	0.838	0.824	0.810	0.798	0.784	0.771	0.759	0.746	0.735	0.724	0.712	0.702	0.692	0.684	0.676	0.668	0.661	0.655	0.649	0.642	0.639	0.634	0.632	0.629	0.628	0.628	0.628	0.629	0.630	0.632	0.636	0.640	0.644	0.650	0.655	0.661	0.669	0.676	0.686	0.695	0.704	0.714	0.724	0.735	0.746	0.758	0.770	0.782	0.794	0.806	0.819	0.832	0.844	0.856	0.870	0.881	0.894	0.906	0.918	0.929	0.940	0.950	0.960	0.969	0.978	0.986	0.994	1.000	1.006	1.012	1.016	1.019	1.022	1.024	1.025	1.024	1.024	1.021	1.018	1.012	1.008	1.002	0.994	0.986	0.976	0.968	0.955	0.944	0.930	0.916	0.901	0.885	0.869	0.852	0.834	0.815	0.796	0.776	0.756	0.735	0.715	0.694	0.671	0.651	0.629	0.608	0.585	0.564	0.542	0.521	0.500	0.479	0.459	0.439	0.420	0.400	0.382	0.366	0.350	0.334	0.319	0.305	0.292	0.281	0.270	0.261	0.252	0.245	0.239	0.232	0.228	0.225	0.224	0.222	0.222	0.224	0.225	0.229	0.232	0.238	0.244	0.249	0.256	0.265	0.274	0.281	0.291	0.301	0.310	0.321	0.331	0.341	0.351	0.362	0.371	0.381	0.390	0.400	0.408	0.415	0.421	0.428	0.434	0.438	0.440	0.441	0.442	0.442	0.441	0.438	0.434	0.428	0.420	0.411	0.401	0.390	0.376	0.361	0.345	0.326	0.308	0.288	0.264	0.241	0.216	0.190	0.162	0.134	0.104	0.074	0.042	0.010	-0.022	-0.056	-0.090	-0.125	-0.159	-0.195	-0.229	-0.265	-0.300	-0.335	-0.369	-0.402	-0.436	-0.470	-0.501	-0.532	-0.562	-0.591	-0.619	-0.645	-0.669	-0.692	-0.714	-0.734	-0.752	-0.768	-0.782	-0.795	-0.806	-0.815	-0.820	-0.825	-0.828	-0.829	-0.826	-0.824	-0.816	-0.809	-0.799	-0.788	-0.775	-0.759	-0.741	-0.724	-0.702	-0.681	-0.658	-0.632	-0.606	-0.580	-0.551	-0.521	-0.492	-0.461	-0.430	-0.398	-0.366	-0.334	-0.302	-0.269	-0.236	-0.205	-0.172	-0.141	-0.111	-0.081	-0.051	-0.024	0.005	0.031	0.056	0.079	0.102	0.122	0.141	0.160	0.175	0.190	0.204	0.214	0.224	0.230	0.236	0.240	0.241	0.241	0.240	0.235	0.231	0.222	0.214	0.204	0.191	0.178	0.162	0.146	0.128	0.109	0.088	0.066	0.045	0.020	-0.004	-0.029	-0.055	-0.080	-0.106	-0.135	-0.161	-0.188	-0.215	-0.242	-0.269	-0.294	-0.321	-0.346	-0.370	-0.394	-0.416	-0.438	-0.459	-0.478	-0.496	-0.512	-0.529	-0.542	-0.554	-0.565	-0.575	-0.581	-0.588	-0.590	-0.592	-0.592	-0.590	-0.586	-0.580	-0.572	-0.562	-0.551	-0.538	-0.522	-0.505	-0.486	-0.466	-0.444	-0.420	-0.394	-0.368	-0.339	-0.310	-0.279	-0.246	-0.214	-0.180	-0.144	-0.109	-0.071	-0.034	0.004	0.041	0.081	0.120	0.159	0.198	0.236	0.276	0.314	0.352	0.390	0.428	0.464	0.501	0.536	0.569	0.602	0.635	0.668	0.698	0.726	0.754	0.781	0.805	0.830	0.852	0.872	0.892	0.911	0.926	0.941	0.955	0.966	0.978	0.986	0.994	1.000	1.006	1.009	1.010	1.011	1.011	1.010	1.006	1.002	0.998	0.991	0.986	0.979	0.971	0.961	0.952	0.942	0.932	0.922	0.911	0.900	0.890	0.880	0.869	0.859	0.849	0.840	0.831	0.824	0.816	0.810	0.805	0.800	0.795	0.794	0.792	0.792	0.794	0.796	0.801	0.806	0.812	0.822	0.832	0.845	0.859	0.874	0.890	0.909	0.929	0.950	0.974	0.999	1.025	1.054	1.082	1.112	1.145	1.178	1.212	1.249	1.285	1.322	1.361	1.401	1.441	1.480	1.521	1.562	1.605	1.646	1.689	1.730	1.772	1.812	1.854	1.894	1.934	1.971	2.009	2.046	2.082	2.118	2.150	2.181	2.211	2.240	2.266	2.292	2.316	2.338	2.358	2.374	2.391	2.405	2.416	2.426	2.434	2.441	2.444	2.446	2.446	2.444	2.440	2.432	2.426	2.416	2.405	2.392	2.376	2.361	2.342	2.324	2.304	2.282	2.259	2.235	2.211	2.185	2.159	2.132	2.104	2.078	2.049	2.020	1.992	1.962	1.934	1.906	1.879	1.850	1.822	1.796	1.770	1.745	1.720	1.696	1.674	1.651	1.630	1.610	1.591	1.574	1.556	1.541	1.528	1.515	1.502	1.491	1.482	1.475	1.469	1.464	1.460	1.456	1.455	1.455	1.456	1.458	1.461	1.466	1.471	1.479	1.485	1.494	1.502	1.514	1.524	1.535	1.548	1.559	1.571	1.584	1.599	1.611	1.625	1.639	1.651	1.665	1.679	1.691	1.702	1.716	1.726	1.738	1.748	1.758	1.766	1.774	1.781	1.786	1.791	1.795	1.799	1.799	1.800	1.799	1.796	1.792	1.788	1.781	1.775	1.766	1.755	1.745	1.732	1.718	1.702	1.686	1.670	1.651	1.632	1.612	1.591	1.570	1.548	1.522	1.499	1.474	1.449	1.425	1.399	1.372	1.346	1.321	1.295	1.270	1.245	1.219	1.194	1.169	1.146	1.122	1.100	1.079	1.059	1.038	1.019	1.000	0.984	0.969	0.954	0.940	0.928	0.918	0.908	0.899	0.891	0.885	0.880	0.876	0.874	0.874	0.872	0.875	0.876	0.881	0.885	0.890	0.896	0.904	0.911	0.921	0.930	0.940	0.950	0.962	0.974	0.985	0.996	1.009	1.021	1.032	1.044	1.056	1.068	1.079	1.089	1.099	1.110	1.118	1.126	1.135	1.141	1.148	1.151	1.156	1.159	1.161	1.162	1.162	1.162	1.160	1.156	1.152	1.146	1.140	1.131	1.124	1.114	1.102	1.090	1.076	1.061	1.046	1.029	1.011	0.992	0.974	0.952	0.932	0.910	0.886	0.864	0.839	0.816	0.790	0.765	0.738	0.712	0.686	0.660	0.631	0.605	0.579	0.550	0.524	0.496	0.469	0.444	0.416	0.391	0.365	0.340	0.315	0.291	0.268	0.244	0.221	0.199	0.178	0.158	0.138	0.119	0.101	0.084	0.066	0.051	0.036	0.022	0.009	-0.002	-0.015	-0.025	-0.035	-0.044	-0.051	-0.059	-0.064	-0.070	-0.075	-0.078	-0.080	-0.082	-0.085	-0.085	-0.085	-0.085	-0.085	-0.082	-0.081	-0.078	-0.075	-0.071	-0.066	-0.062	-0.059	-0.054	-0.049	-0.044	-0.039	-0.032	-0.028	-0.022	-0.016	-0.010	-0.006	-0.001	0.004	0.008	0.014	0.018	0.020	0.022	0.025	0.029	0.030	0.030	0.031	0.031	0.030	0.029	0.026	0.024	0.020	0.016	0.010	0.004	-0.002	-0.010	-0.019	-0.028	-0.038	-0.048	-0.059	-0.071	-0.085	-0.099	-0.114	-0.129	-0.145	-0.162	-0.180	-0.199	-0.218	-0.236	-0.256	-0.278	-0.299	-0.320	-0.341	-0.364	-0.388	-0.410	-0.432	-0.456	-0.479	-0.502	-0.525	-0.549	-0.571	-0.595	-0.618	-0.640	-0.661	-0.684	-0.704	-0.725	-0.745	-0.765	-0.782	-0.801	-0.819	-0.834	-0.850	-0.865	-0.879	-0.890	-0.901	-0.912	-0.921	-0.929	-0.935	-0.941	-0.945	-0.949	-0.950	-0.951	-0.949	-0.946	-0.942	-0.939	-0.934	-0.926	-0.918	-0.908	-0.898	-0.885	-0.871	-0.858	-0.841	-0.826	-0.809	-0.791	-0.771	-0.752	-0.732	-0.711	-0.691	-0.669	-0.648	-0.625	-0.602	-0.580	-0.559	-0.536	-0.515	-0.492	-0.471	-0.450	-0.429	-0.410	-0.391	-0.372	-0.355	-0.338	-0.322	-0.309	-0.295	-0.284	-0.272	-0.264	-0.255	-0.249	-0.242	-0.239	-0.236	-0.236	-0.235	-0.238	-0.241	-0.245	-0.251	-0.259	-0.266	-0.278	-0.289	-0.300	-0.314	-0.328	-0.341	-0.358	-0.375	-0.391	-0.409	-0.428	-0.446	-0.465	-0.484	-0.502	-0.522	-0.541	-0.559	-0.576	-0.594	-0.610	-0.626	-0.641	-0.655	-0.669	-0.680	-0.690	-0.699	-0.708	-0.714	-0.719	-0.721	-0.724	-0.722	-0.721	-0.718	-0.714	-0.705	-0.696	-0.686	-0.674	-0.659	-0.644	-0.626	-0.606	-0.585	-0.564	-0.539	-0.514	-0.486	-0.458	-0.429	-0.399	-0.368	-0.335	-0.301	-0.268	-0.232	-0.196	-0.161	-0.126	-0.089	-0.052	-0.016	0.021	0.056	0.094	0.130	0.165	0.200	0.235	0.269	0.300	0.332	0.365	0.395	0.425	0.454	0.481	0.507	0.532	0.556	0.580	0.601	0.622	0.641	0.659	0.676	0.692	0.706	0.720	0.732	0.742	0.754	0.762	0.770	0.776	0.782	0.788	0.791	0.794	0.796	0.799	0.800	0.801	0.801	0.801	0.800	0.800	0.798	0.796	0.795	0.794	0.791	0.790	0.789	0.788	0.786	0.785	0.785	0.785	0.785	0.785	0.788	0.789	0.791	0.795	0.798	0.802	0.809	0.814	0.821	0.830	0.839	0.849	0.859	0.870	0.881	0.895	0.909	0.924	0.940	0.956	0.974	0.992	1.011	1.031	1.052	1.072	1.094	1.115	1.139	1.162	1.185	1.209	1.232	1.258	1.281	1.305	1.330	1.355	1.378	1.401	1.426	1.448	1.470	1.492	1.514	1.535	1.554	1.574	1.590	1.608	1.624	1.639	1.651	1.664	1.675	1.684	1.692	1.699	1.704	1.708	1.709	1.709	1.709	1.705	1.700	1.695	1.688	1.679	1.666	1.655	1.641	1.625	1.609	1.590	1.569	1.549	1.526	1.502	1.476	1.451	1.424	1.396	1.366	1.338	1.306	1.275	1.244	1.211	1.179	1.146	1.112	1.080	1.046	1.012	0.980	0.946	0.914	0.881	0.849	0.819	0.788	0.758	0.728	0.699	0.671	0.645	0.619	0.594	0.570	0.549	0.526	0.507	0.488	0.471	0.455	0.440	0.426	0.415	0.405	0.396	0.388	0.382	0.378	0.375	0.372	0.372	0.374	0.376	0.380	0.386	0.392	0.399	0.409	0.420	0.431	0.444	0.458	0.472	0.489	0.505	0.522	0.542	0.561	0.581	0.602	0.624	0.646	0.669	0.694	0.716	0.740	0.766	0.790	0.815	0.839	0.864	0.889	0.914	0.939	0.964	0.986	1.011	1.034	1.056	1.079	1.100	1.120	1.141	1.160	1.179	1.195	1.212	1.228	1.242	1.256	1.269	1.280	1.290	1.298	1.306	1.312	1.318	1.321	1.324	1.326	1.326	1.325	1.322	1.319	1.315	1.309	1.302	1.292	1.285	1.274	1.262	1.251	1.239	1.225	1.211	1.195	1.180	1.164	1.148	1.130	1.114	1.096	1.079	1.062	1.044	1.028	1.010	0.994	0.978	0.961	0.946	0.931	0.916	0.904	0.891	0.879	0.869	0.859	0.850	0.844	0.836	0.832	0.829	0.826	0.825	0.825	0.826	0.830	0.835	0.841	0.848	0.856	0.868	0.879	0.892	0.906	0.921	0.939	0.956	0.976	0.996	1.018	1.040	1.062	1.086	1.112	1.138	1.165	1.191	1.219	1.246	1.274	1.302	1.330	1.358	1.388	1.415	1.442	1.469	1.496	1.522	1.548	1.571	1.596	1.620	1.641	1.662	1.682	1.701	1.719	1.735	1.751	1.765	1.778	1.788	1.798	1.806	1.814	1.818	1.822	1.825	1.826	1.826	1.825	1.821	1.818	1.812	1.806	1.799	1.790	1.781	1.771	1.760	1.749	1.736	1.722	1.710	1.695	1.681	1.666	1.652	1.639	1.624	1.610	1.596	1.584	1.571	1.559	1.546	1.536	1.526	1.516	1.508	1.501	1.495	1.491	1.488	1.485	1.484	1.482	1.485	1.488	1.491	1.498	1.504	1.512	1.522	1.534	1.545	1.560	1.574	1.590	1.608	1.625	1.645	1.665	1.686	1.709	1.732	1.756	1.780	1.805	1.831	1.858	1.884	1.911	1.938	1.965	1.991	2.020	2.046	2.072	2.099	2.125	2.150	2.175	2.200	2.224	2.246	2.269	2.290	2.310	2.331	2.349	2.366	2.382	2.398	2.411	2.424	2.436	2.446	2.455	2.462	2.469	2.475	2.479	2.481	2.481	2.481	2.480	2.478	2.474	2.469	2.461	2.454	2.445	2.436	2.425	2.414	2.400	2.385	2.371	2.355	2.339	2.321	2.302	2.284	2.265	2.244	2.224	2.202	2.181	2.159	2.138	2.115	2.092	2.070	2.046	2.024	2.001	1.980	1.956	1.935	1.914	1.892	1.871	1.851	1.831	1.811	1.792	1.775	1.758	1.740	1.725	1.709	1.696	1.681	1.670	1.659	1.649	1.639	1.631	1.624	1.618	1.614	1.610	1.608	1.608	1.608	1.609	1.611	1.615	1.620	1.626	1.634	1.641	1.651	1.661	1.674	1.685	1.698	1.712	1.729	1.744	1.760	1.778	1.796	1.814	1.834	1.854	1.872	1.892	1.915	1.935	1.955	1.976	1.998	2.019	2.040	2.060	2.080	2.101	2.121	2.139	2.158	2.176	2.194	2.210	2.226	2.242	2.255	2.270	2.281	2.292	2.304	2.314	2.321	2.329	2.335	2.340	2.344	2.346	2.348	2.348	2.348	2.345	2.342	2.339	2.334	2.326	2.320	2.311	2.302	2.292	2.280	2.269	2.256	2.242	2.228	2.214	2.198	2.181	2.165	2.148	2.131	2.112	2.095	2.078	2.059	2.040	2.021	2.004	1.985	1.966	1.948	1.930	1.912	1.894	1.878	1.860	1.844	1.828	1.811	1.795	1.780	1.766	1.752	1.739	1.725	1.712	1.701	1.689	1.678	1.666	1.655	1.646	1.636	1.626	1.618	1.609	1.599	1.590	1.582	1.574	1.565	1.556	1.549	1.540	1.531	1.521	1.511	1.502	1.492	1.482	1.472	1.461	1.450	1.439	1.426	1.412	1.399	1.386	1.371	1.355	1.339	1.322	1.305	1.288	1.268	1.249	1.228	1.206	1.185	1.164	1.141	1.118	1.094	1.070	1.045	1.019	0.994	0.969	0.941	0.915	0.888	0.860	0.832	0.806	0.779	0.751	0.725	0.698	0.670	0.644	0.616	0.590	0.565	0.540	0.515	0.491	0.469	0.445	0.424	0.402	0.381	0.361	0.344	0.326	0.309	0.295	0.280	0.266	0.255	0.245	0.236	0.228	0.220	0.215	0.211	0.208	0.208	0.208	0.208	0.211	0.215	0.220	0.228	0.236	0.245	0.255	0.268	0.282	0.295	0.312	0.329	0.348	0.366	0.386	0.409	0.430	0.454	0.478	0.502	0.528	0.554	0.581	0.609	0.636	0.665	0.692	0.721	0.750	0.780	0.808	0.836	0.865	0.894	0.922	0.950	0.978	1.002	1.030	1.055	1.079	1.104	1.126	1.149	1.170	1.189	1.209	1.226	1.244	1.259	1.274	1.286	1.299	1.309	1.319	1.326	1.332	1.338	1.342	1.345	1.346	1.346	1.345	1.342	1.340	1.336	1.330	1.324	1.316	1.309	1.300	1.290	1.279	1.268	1.256	1.244	1.231	1.219	1.205	1.192	1.179	1.165	1.151	1.139	1.126	1.114	1.102	1.091	1.080	1.069	1.059	1.050	1.041	1.034	1.028	1.021	1.016	1.012	1.010	1.009	1.006	1.006	1.009	1.010	1.014	1.018	1.024	1.030	1.038	1.045	1.054	1.064	1.076	1.088	1.100	1.112	1.128	1.142	1.158	1.174	1.190	1.206	1.224	1.241	1.259	1.276	1.294	1.312	1.330	1.350	1.368	1.384	1.401	1.419	1.436	1.452	1.469	1.484	1.499	1.514	1.528	1.540	1.552	1.564	1.575	1.585	1.594	1.602	1.609	1.615	1.620	1.625	1.629	1.631	1.632	1.634	1.632	1.631	1.630	1.626	1.622	1.619	1.612	1.608	1.600	1.592	1.584	1.575	1.565	1.555	1.544	1.532	1.521	1.509	1.496	1.485	1.472	1.460	1.448	1.435	1.422	1.410	1.399	1.386	1.375	1.364	1.352	1.344	1.334	1.325	1.316	1.309	1.301	1.296	1.291	1.288	1.284	1.282	1.280	1.281	1.281	1.282	1.288	1.290	1.296	1.302	1.311	1.320	1.329	1.341	1.352	1.365	1.381	1.396	1.412	1.430	1.449	1.468	1.489	1.510	1.531	1.555	1.579	1.601	1.626	1.652	1.678	1.704	1.731	1.758	1.785	1.812	1.840	1.868	1.895	1.924	1.951	1.979	2.007	2.034	2.061	2.088	2.114	2.139	2.164	2.190	2.214	2.236	2.259	2.281	2.302	2.324	2.342	2.362	2.380	2.398	2.414	2.430	2.444	2.458	2.470	2.481	2.491	2.502	2.511	2.520	2.526	2.532	2.538	2.541	2.545	2.548	2.548	2.549	2.549	2.549	2.546	2.544	2.541	2.536	2.532	2.528	2.522	2.518	2.511	2.504	2.498	2.491	2.482	2.475	2.468	2.460	2.451	2.444	2.435	2.428	2.419	2.412	2.404	2.398	2.390	2.385	2.379	2.374	2.368	2.362	2.360	2.356	2.354	2.352	2.351	2.351	2.350	2.351	2.354	2.356	2.361	2.364	2.369	2.375	2.381	2.389	2.398	2.406	2.415	2.426	2.438	2.449	2.460	2.472	2.486	2.500	2.514	2.528	2.542	2.558	2.572	2.588	2.604	2.619	2.634	2.648	2.662	2.678	2.691	2.705	2.718	2.731	2.742	2.755	2.766	2.775	2.785	2.794	2.801	2.808	2.814	2.819	2.822	2.825	2.828	2.829	2.828	2.828	2.824	2.821	2.816	2.811	2.804	2.796	2.786	2.776	2.766	2.754	2.740	2.728	2.712	2.696	2.680	2.662	2.645	2.626	2.608	2.589	2.570	2.549	2.528	2.506	2.485	2.462	2.441	2.420	2.398	2.375	2.354	2.331	2.311	2.290	2.268	2.246	2.228	2.208	2.188	2.168	2.150	2.131	2.115	2.098	2.081	2.066	2.051	2.038	2.025	2.013	2.000	1.989	1.979	1.970	1.960	1.952	1.945	1.939	1.934	1.928	1.924	1.920	1.918	1.915	1.912	1.912	1.912	1.912	1.914	1.915	1.918	1.920	1.922	1.925	1.929	1.931	1.936	1.940	1.945	1.949	1.955	1.960	1.964	1.969	1.974	1.979	1.982	1.986	1.991	1.995	1.999	2.001	2.004	2.005	2.006	2.007	2.009	2.007	2.007	2.005	2.002	2.000	1.995	1.991	1.986	1.979	1.972	1.964	1.955	1.946	1.935	1.924	1.911	1.899	1.885	1.869	1.855	1.839	1.821	1.805	1.786	1.766	1.748	1.728	1.708	1.686	1.665	1.645	1.624	1.601	1.580	1.558	1.536	1.514	1.492	1.471	1.450	1.429	1.410	1.389	1.370	1.351	1.332	1.315	1.298	1.281	1.266	1.252	1.238	1.225	1.214	1.202	1.194	1.184	1.176	1.169	1.164	1.158	1.154	1.151	1.149	1.148	1.148	1.149	1.151	1.152	1.156	1.161	1.166	1.172	1.178	1.185	1.192	1.201	1.209	1.218	1.228	1.236	1.246	1.255	1.265	1.275	1.285	1.294	1.302	1.311	1.319	1.326	1.335	1.341	1.346	1.351	1.356	1.359	1.361	1.364	1.364	1.364	1.361	1.359	1.354	1.349	1.342	1.334	1.322	1.314	1.300	1.286	1.271	1.254	1.236	1.216	1.196	1.174	1.150	1.125	1.099	1.071	1.042	1.011	0.981	0.949	0.915	0.882	0.848	0.811	0.776	0.738	0.701	0.664	0.625	0.588	0.549	0.510	0.472	0.434	0.396	0.360	0.321	0.285	0.251	0.216	0.182	0.150	0.118	0.088	0.059	0.030	0.004	-0.022	-0.044	-0.066	-0.088	-0.105	-0.121	-0.135	-0.149	-0.160	-0.168	-0.176	-0.181	-0.185	-0.186	-0.185	-0.184	-0.180	-0.174	-0.166	-0.158	-0.146	-0.134	-0.121	-0.106	-0.089	-0.071	-0.054	-0.034	-0.012	0.009	0.031	0.052	0.076	0.101	0.125	0.150	0.175	0.200	0.225	0.249	0.275	0.300	0.324	0.346	0.371	0.394	0.416	0.438	0.459	0.479	0.499	0.516	0.535	0.552	0.568	0.584	0.598	0.610	0.624	0.634	0.645	0.654	0.662	0.670	0.678	0.682	0.688	0.691	0.695	0.696	0.699	0.699	0.699	0.699	0.696	0.695	0.692	0.689	0.685	0.680	0.675	0.670	0.664	0.658	0.650	0.642	0.635	0.626	0.619	0.610	0.600	0.591	0.581	0.571	0.561	0.552	0.542	0.532	0.522	0.512	0.501	0.491	0.482	0.472	0.464	0.454	0.445	0.436	0.429	0.420	0.414	0.406	0.400	0.394	0.390	0.385	0.382	0.380	0.378	0.376	0.376	0.378	0.378	0.380	0.385	0.389	0.395	0.401	0.409	0.418	0.428	0.439	0.450	0.464	0.478	0.492	0.509	0.526	0.544	0.562	0.582	0.602	0.625	0.646	0.669	0.692	0.715	0.739	0.764	0.788	0.811	0.836	0.861	0.886	0.910	0.934	0.958	0.980	1.004	1.026	1.046	1.068	1.088	1.106	1.122	1.140	1.155	1.170	1.182	1.194	1.204	1.212	1.220	1.225	1.230	1.232	1.235	1.234	1.231	1.229	1.224	1.218	1.209	1.199	1.189	1.176	1.162	1.149	1.132	1.116	1.099	1.079	1.060	1.039	1.018	0.995	0.972	0.950	0.928	0.904	0.880	0.856	0.834	0.810	0.788	0.764	0.741	0.720	0.699	0.679	0.660	0.642	0.625	0.608	0.592	0.580	0.568	0.556	0.546	0.539	0.534	0.528	0.525	0.522	0.524	0.525	0.528	0.532	0.540	0.549	0.559	0.570	0.585	0.600	0.615	0.634	0.652	0.672	0.695	0.719	0.744	0.770	0.796	0.824	0.852	0.881	0.911	0.941	0.972	1.002	1.035	1.068	1.099	1.130	1.162	1.194	1.225	1.256	1.286	1.316	1.345	1.375	1.402	1.429	1.455	1.480	1.505	1.526	1.549	1.569	1.589	1.605	1.622	1.638	1.651	1.664	1.676	1.686	1.694	1.701	1.708	1.711	1.715	1.718	1.719	1.719	1.718	1.715	1.711	1.708	1.702	1.698	1.690	1.684	1.676	1.668	1.659	1.650	1.642	1.632	1.622	1.614	1.605	1.595	1.585	1.578	1.569	1.560	1.552	1.545	1.539	1.532	1.528	1.524	1.520	1.516	1.515	1.514	1.514	1.515	1.518	1.520	1.525	1.530	1.538	1.545	1.555	1.565	1.576	1.589	1.602	1.618	1.634	1.650	1.669	1.688	1.708	1.729	1.750	1.772	1.796	1.821	1.846	1.871	1.899	1.925	1.952	1.980	2.009	2.036	2.065	2.092	2.122	2.151	2.180	2.206	2.235	2.262	2.289	2.315	2.341	2.365	2.390	2.412	2.435	2.456	2.475	2.495	2.512	2.529	2.542	2.558	2.569	2.579	2.588	2.595	2.601	2.604	2.605	2.605	2.605	2.600	2.595	2.589	2.580	2.570	2.556	2.542	2.526	2.510	2.490	2.469	2.446	2.422	2.396	2.369	2.341	2.311	2.281	2.249	2.216	2.182	2.148	2.111	2.075	2.039	2.000	1.962	1.924	1.885	1.848	1.809	1.770	1.731	1.692	1.655	1.618	1.580	1.544	1.508	1.472	1.439	1.405	1.372	1.341	1.311	1.281	1.252	1.225	1.200	1.175	1.152	1.130	1.109	1.090	1.071	1.054	1.039	1.025	1.011	1.000	0.989	0.980	0.972	0.966	0.959	0.955	0.950	0.948	0.946	0.944	0.944	0.945	0.946	0.948	0.949	0.951	0.955	0.958	0.960	0.965	0.968	0.972	0.975	0.979	0.982	0.986	0.989	0.991	0.994	0.995	0.998	0.999	0.999	0.999	0.998	0.998	0.995	0.991	0.989	0.984	0.979	0.974	0.968	0.961	0.952	0.944	0.935	0.925	0.912	0.901	0.889	0.875	0.861	0.846	0.831	0.816	0.800	0.782	0.766	0.749	0.730	0.711	0.692	0.675	0.655	0.636	0.618	0.599	0.580	0.561	0.542	0.524	0.506	0.489	0.471	0.455	0.439	0.422	0.409	0.394	0.381	0.369	0.358	0.346	0.336	0.328	0.320	0.312	0.308	0.302	0.299	0.296	0.294	0.295	0.296	0.299	0.301	0.306	0.312	0.320	0.328	0.336	0.348	0.358	0.371	0.384	0.399	0.415	0.432	0.450	0.468	0.486	0.506	0.528	0.550	0.572	0.595	0.619	0.641	0.666	0.691	0.715	0.739	0.764	0.790	0.815	0.840	0.865	0.889	0.914	0.938	0.960	0.984	1.006	1.028	1.049	1.069	1.089	1.108	1.124	1.141	1.158	1.172	1.185	1.198	1.209	1.219	1.228	1.235	1.241	1.246	1.250	1.251	1.254	1.254	1.251	1.248	1.244	1.239	1.232	1.225	1.216	1.206	1.195	1.185	1.170	1.158	1.144	1.128	1.112	1.098	1.080	1.064	1.045	1.028	1.010	0.992	0.976	0.959	0.941	0.925	0.908	0.892	0.876	0.862	0.849	0.836	0.824	0.812	0.802	0.794	0.786	0.779	0.775	0.770	0.769	0.769	0.768	0.771	0.775	0.779	0.786	0.794	0.804	0.814	0.826	0.840	0.856	0.872	0.890	0.910	0.930	0.951	0.972	0.998	1.021	1.046	1.071	1.096	1.124	1.150	1.176	1.204	1.230	1.259	1.285	1.311	1.336	1.362	1.388	1.411	1.432	1.455	1.476	1.496	1.515	1.531	1.548	1.561	1.574	1.584	1.592	1.601	1.606	1.610	1.611	1.612	1.610	1.606	1.601	1.595	1.585	1.575	1.562	1.549	1.534	1.516	1.499	1.478	1.456	1.435	1.411	1.388	1.362	1.335	1.310	1.281	1.255	1.226	1.199	1.171	1.141	1.114	1.085	1.058	1.031	1.005	0.978	0.954	0.929	0.905	0.884	0.862	0.842	0.824	0.808	0.791	0.778	0.764	0.752	0.742	0.735	0.729	0.724	0.721	0.720	0.720	0.722	0.726	0.731	0.738	0.746	0.758	0.769	0.781	0.795	0.812	0.829	0.848	0.866	0.888	0.909	0.932	0.955	0.980	1.005	1.031	1.058	1.082	1.111	1.138	1.166	1.192	1.220	1.248	1.275	1.302	1.330	1.356	1.382	1.408	1.434	1.458	1.481	1.504	1.526	1.548	1.568	1.586	1.605	1.621	1.636	1.651	1.665	1.676	1.688	1.696	1.705	1.711	1.718	1.721	1.724	1.725	1.726	1.724	1.722	1.719	1.712	1.708	1.699	1.690	1.681	1.670	1.658	1.646	1.632	1.618	1.604	1.588	1.570	1.552	1.536	1.519	1.501	1.481	1.464	1.446	1.428	1.410	1.392	1.375	1.358	1.342	1.326	1.311	1.298	1.284	1.272	1.261	1.251	1.242	1.236	1.231	1.226	1.224	1.222	1.222	1.225	1.229	1.234	1.241	1.251	1.261	1.274	1.290	1.306	1.324	1.344	1.366	1.389	1.415	1.441	1.471	1.501	1.532	1.566	1.601	1.636	1.675	1.712	1.752	1.794	1.835	1.878	1.921	1.964	2.009	2.052	2.098	2.144	2.188	2.234	2.279	2.324	2.369	2.412	2.456	2.500	2.542	2.584	2.624	2.664	2.704	2.741	2.778	2.812	2.846	2.879	2.910	2.940	2.968	2.995	3.019	3.042	3.064	3.084	3.102	3.119	3.134	3.148	3.159	3.169	3.178	3.182	3.189	3.191	3.192	3.194	3.191	3.190	3.185	3.180	3.172	3.166	3.156	3.146	3.135	3.124	3.111	3.098	3.084	3.070	3.055	3.040	3.024	3.009	2.992	2.978	2.960	2.945	2.929	2.914	2.899	2.884	2.870	2.858	2.845	2.832	2.821	2.811	2.801	2.792	2.785	2.779	2.774	2.770	2.766	2.765	2.764	2.764	2.766	2.769	2.775	2.780	2.788	2.795	2.805	2.816	2.828	2.841	2.855	2.871	2.888	2.904	2.922	2.942	2.961	2.984	3.004	3.026	3.050	3.074	3.098	3.121	3.146	3.171	3.196	3.221	3.248	3.272	3.298	3.324	3.348	3.372	3.396	3.420	3.442	3.466	3.488	3.509	3.529	3.549	3.568	3.585	3.601	3.618	3.632	3.646	3.658	3.670	3.680	3.688	3.696	3.702	3.708	3.711	3.714	3.715	3.715	3.714	3.710	3.706	3.701	3.694	3.686	3.678	3.668	3.656	3.644	3.631	3.615	3.600	3.582	3.566	3.548	3.529	3.509	3.489	3.468	3.445	3.424	3.400	3.378	3.355	3.331	3.308	3.282	3.259	3.235	3.211	3.189	3.166	3.142	3.120	3.098	3.075	3.054	3.034	3.014	2.994	2.975	2.959	2.941	2.926	2.911	2.898	2.885	2.872	2.861	2.851	2.842	2.835	2.829	2.822	2.819	2.815	2.814	2.812	2.812	2.814	2.815	2.818	2.821	2.825	2.831	2.836	2.842	2.850	2.858	2.865	2.874	2.882	2.891	2.900	2.909	2.919	2.926	2.935	2.942	2.951	2.959	2.965	2.970	2.976	2.980	2.984	2.985	2.986	2.988	2.986	2.985	2.980	2.976	2.971	2.962	2.955	2.945	2.932	2.920	2.906	2.891	2.874	2.856	2.836	2.815	2.792	2.769	2.745	2.719	2.692	2.665	2.636	2.608	2.578	2.546	2.515	2.484	2.452	2.421	2.390	2.358	2.326	2.294	2.264	2.232	2.202	2.174	2.145	2.116	2.090	2.064	2.040	2.016	1.994	1.974	1.955	1.938	1.922	1.909	1.896	1.885	1.878	1.869	1.865	1.861	1.860	1.861	1.864	1.869	1.875	1.884	1.895	1.906	1.920	1.936	1.954	1.972	1.992	2.015	2.039	2.064	2.090	2.118	2.146	2.175	2.205	2.235	2.268	2.299	2.331	2.364	2.398	2.430	2.464	2.496	2.529	2.561	2.594	2.624	2.656	2.685	2.715	2.742	2.770	2.796	2.820	2.842	2.865	2.885	2.904	2.921	2.936	2.950	2.961	2.971	2.979	2.985	2.989	2.990	2.990	2.988	2.984	2.976	2.969	2.958	2.946	2.931	2.915	2.896	2.875	2.854	2.830	2.804	2.776	2.748	2.718	2.685	2.652	2.619	2.582	2.546	2.508	2.470	2.430	2.390	2.350	2.309	2.269	2.226	2.184	2.142	2.101	2.060	2.019	1.978	1.938	1.898	1.859	1.820	1.782	1.746	1.710	1.675	1.642	1.610	1.579	1.549	1.521	1.495	1.470	1.446	1.424	1.404	1.385	1.368	1.351	1.339	1.325	1.315	1.305	1.298	1.291	1.288	1.284	1.281	1.281	1.282	1.285	1.289	1.292	1.298	1.305	1.314	1.321	1.331	1.342	1.352	1.365	1.376	1.390	1.402	1.415	1.430	1.444	1.458	1.471	1.485	1.499	1.512	1.525	1.539	1.551	1.564	1.575	1.586	1.596	1.605	1.615	1.622	1.630	1.636	1.641	1.645	1.649	1.652	1.652	1.652	1.652	1.651	1.648	1.644	1.639	1.632	1.626	1.618	1.608	1.598	1.588	1.574	1.561	1.549	1.534	1.518	1.502	1.485	1.468	1.450	1.432	1.415	1.396	1.376	1.358	1.339	1.319	1.301	1.282	1.264	1.248	1.230	1.214	1.198	1.182	1.168	1.155	1.142	1.131	1.121	1.114	1.105	1.100	1.095	1.092	1.091	1.091	1.092	1.096	1.101	1.108	1.116	1.125	1.138	1.151	1.166	1.182	1.201	1.220	1.241	1.264	1.289	1.314	1.340	1.366	1.396	1.425	1.456	1.486	1.518	1.550	1.582	1.615	1.649	1.681	1.714	1.746	1.779	1.811	1.841	1.872	1.902	1.930	1.958	1.985	2.010	2.034	2.056	2.076	2.096	2.112	2.129	2.142	2.154	2.165	2.172	2.179	2.184	2.185	2.185	2.184	2.179	2.172	2.165	2.155	2.142	2.129	2.114	2.096	2.078	2.058	2.035	2.013	1.988	1.961	1.935	1.908	1.879	1.850	1.820	1.790	1.759	1.728	1.698	1.666	1.634	1.602	1.572	1.542	1.512	1.484	1.456	1.428	1.401	1.375	1.351	1.329	1.306	1.285	1.266	1.249	1.232	1.218	1.205	1.192	1.184	1.175	1.169	1.164	1.160	1.159	1.159	1.160	1.164	1.168	1.174	1.181	1.190	1.200	1.211	1.224	1.236	1.251	1.268	1.284	1.301	1.319	1.338	1.356	1.376	1.395	1.416	1.436	1.456	1.476	1.496	1.516	1.536	1.556	1.575	1.592	1.610	1.628	1.644	1.660	1.674	1.688	1.700	1.712	1.722	1.732	1.740	1.746	1.752	1.758	1.760	1.761	1.762	1.761	1.759	1.755	1.750	1.744	1.735	1.726	1.715	1.702	1.689	1.675	1.659	1.641	1.624	1.604	1.582	1.561	1.539	1.515	1.490	1.464	1.436	1.410	1.381	1.352	1.322	1.292	1.262	1.232	1.200	1.168	1.135	1.104	1.071	1.038	1.005	0.974	0.940	0.908	0.875	0.842	0.810	0.778	0.748	0.716	0.685	0.655	0.625	0.596	0.568	0.540	0.514	0.488	0.461	0.436	0.412	0.389	0.366	0.345	0.324	0.304	0.285	0.266	0.249	0.232	0.216	0.202	0.188	0.175	0.164	0.152	0.141	0.131	0.121	0.114	0.105	0.099	0.092	0.086	0.081	0.076	0.071	0.066	0.064	0.060	0.056	0.054	0.051	0.049	0.045	0.042	0.040	0.038	0.034	0.030	0.026	0.022	0.018	0.012	0.008	0.001	-0.005	-0.012	-0.020	-0.030	-0.039	-0.049	-0.060	-0.072	-0.085	-0.099	-0.114	-0.130	-0.145	-0.162	-0.181	-0.200	-0.220	-0.240	-0.260	-0.284	-0.306	-0.329	-0.352	-0.378	-0.402	-0.429	-0.454	-0.480	-0.506	-0.532	-0.559	-0.586	-0.612	-0.638	-0.664	-0.690	-0.715	-0.740	-0.764	-0.786	-0.809	-0.830	-0.851	-0.870	-0.889	-0.905	-0.921	-0.936	-0.949	-0.961	-0.970	-0.979	-0.986	-0.991	-0.994	-0.996	-0.998	-0.995	-0.991	-0.986	-0.981	-0.972	-0.962	-0.951	-0.938	-0.924	-0.908	-0.891	-0.871	-0.852	-0.831	-0.809	-0.785	-0.761	-0.736	-0.710	-0.685	-0.658	-0.629	-0.602	-0.574	-0.545	-0.516	-0.489	-0.460	-0.434	-0.405	-0.378	-0.351	-0.326	-0.301	-0.276	-0.254	-0.232	-0.211	-0.191	-0.172	-0.155	-0.140	-0.126	-0.112	-0.101	-0.091	-0.084	-0.078	-0.072	-0.070	-0.069	-0.070	-0.072	-0.076	-0.082	-0.091	-0.099	-0.111	-0.124	-0.139	-0.155	-0.174	-0.192	-0.214	-0.238	-0.261	-0.286	-0.314	-0.341	-0.371	-0.401	-0.434	-0.466	-0.500	-0.535	-0.571	-0.606	-0.644	-0.680	-0.719	-0.756	-0.795	-0.835	-0.872	-0.912	-0.951	-0.990	-1.028	-1.066	-1.105	-1.141	-1.178	-1.214	-1.250	-1.284	-1.316	-1.350	-1.381	-1.411	-1.440	-1.466	-1.492	-1.518	-1.540	-1.561	-1.580	-1.599	-1.614	-1.628	-1.640	-1.650	-1.659	-1.664	-1.669	-1.670	-1.670	-1.669	-1.664	-1.658	-1.649	-1.639	-1.626	-1.612	-1.595	-1.578	-1.558	-1.538	-1.514	-1.489	-1.462	-1.435	-1.406	-1.375	-1.344	-1.311	-1.278	-1.242	-1.209	-1.172	-1.136	-1.099	-1.062	-1.025	-0.988	-0.950	-0.912	-0.876	-0.840	-0.804	-0.769	-0.734	-0.699	-0.665	-0.634	-0.602	-0.572	-0.542	-0.515	-0.489	-0.465	-0.441	-0.419	-0.399	-0.379	-0.362	-0.345	-0.332	-0.319	-0.308	-0.299	-0.290	-0.284	-0.279	-0.275	-0.274	-0.272	-0.274	-0.276	-0.278	-0.282	-0.288	-0.294	-0.301	-0.309	-0.318	-0.328	-0.336	-0.346	-0.358	-0.370	-0.380	-0.391	-0.402	-0.414	-0.425	-0.436	-0.446	-0.456	-0.466	-0.475	-0.482	-0.491	-0.499	-0.504	-0.510	-0.515	-0.518	-0.520	-0.521	-0.521	-0.520	-0.519	-0.515	-0.510	-0.504	-0.498	-0.490	-0.481	-0.470	-0.459	-0.446	-0.432	-0.418	-0.401	-0.386	-0.368	-0.349	-0.330	-0.310	-0.289	-0.268	-0.246	-0.224	-0.200	-0.178	-0.154	-0.130	-0.106	-0.082	-0.059	-0.036	-0.012	0.011	0.032	0.056	0.078	0.100	0.120	0.140	0.160	0.178	0.195	0.212	0.228	0.242	0.256	0.269	0.280	0.289	0.298	0.305	0.311	0.316	0.320	0.322	0.322	0.322	0.321	0.318	0.314	0.308	0.301	0.294	0.285	0.274	0.264	0.251	0.238	0.224	0.208	0.192	0.176	0.159	0.140	0.121	0.102	0.084	0.064	0.044	0.024	0.004	-0.016	-0.036	-0.058	-0.076	-0.096	-0.116	-0.135	-0.154	-0.171	-0.189	-0.206	-0.221	-0.238	-0.251	-0.265	-0.278	-0.289	-0.300	-0.310	-0.319	-0.328	-0.334	-0.340	-0.345	-0.349	-0.351	-0.354	-0.355	-0.355	-0.354	-0.351	-0.350	-0.346	-0.341	-0.336	-0.331	-0.325	-0.319	-0.311	-0.304	-0.296	-0.286	-0.278	-0.270	-0.260	-0.252	-0.244	-0.235	-0.228	-0.219	-0.210	-0.204	-0.196	-0.190	-0.184	-0.179	-0.174	-0.171	-0.169	-0.166	-0.165	-0.165	-0.166	-0.168	-0.171	-0.175	-0.181	-0.188	-0.195	-0.204	-0.214	-0.225	-0.238	-0.251	-0.266	-0.282	-0.300	-0.318	-0.338	-0.358	-0.379	-0.401	-0.426	-0.450	-0.476	-0.502	-0.529	-0.558	-0.586	-0.615	-0.645	-0.676	-0.708	-0.739	-0.771	-0.804	-0.836	-0.869	-0.901	-0.935	-0.969	-1.002	-1.035	-1.069	-1.102	-1.135	-1.169	-1.201	-1.234	-1.266	-1.298	-1.329	-1.360	-1.391	-1.421	-1.450	-1.480	-1.508	-1.536	-1.562	-1.590	-1.614	-1.639	-1.662	-1.686	-1.709	-1.730	-1.751	-1.770	-1.789	-1.808	-1.825	-1.840	-1.856	-1.870	-1.884	-1.896	-1.909	-1.919	-1.928	-1.936	-1.945	-1.951	-1.959	-1.964	-1.969	-1.971	-1.975	-1.976	-1.979	-1.980	-1.980	-1.979	-1.978	-1.976	-1.974	-1.971	-1.968	-1.962	-1.959	-1.954	-1.949	-1.944	-1.939	-1.932	-1.926	-1.920	-1.914	-1.908	-1.902	-1.896	-1.891	-1.885	-1.879	-1.875	-1.870	-1.865	-1.861	-1.859	-1.855	-1.852	-1.850	-1.849	-1.848	-1.848	-1.848	-1.849	-1.850	-1.852	-1.856	-1.859	-1.864	-1.868	-1.872	-1.880	-1.885	-1.894	-1.901	-1.910	-1.919	-1.928	-1.939	-1.949	-1.960	-1.971	-1.984	-1.995	-2.007	-2.019	-2.033	-2.044	-2.058	-2.070	-2.081	-2.095	-2.106	-2.119	-2.129	-2.141	-2.151	-2.160	-2.171	-2.179	-2.186	-2.195	-2.201	-2.208	-2.212	-2.216	-2.220	-2.221	-2.222	-2.222	-2.221	-2.219	-2.215	-2.211	-2.205	-2.199	-2.190	-2.181	-2.170	-2.159	-2.148	-2.134	-2.119	-2.104	-2.086	-2.069	-2.049	-2.030	-2.009	-1.988	-1.965	-1.941	-1.918	-1.894	-1.869	-1.842	-1.816	-1.790	-1.764	-1.736	-1.709	-1.681	-1.652	-1.626	-1.598	-1.570	-1.544	-1.516	-1.489	-1.462	-1.438	-1.411	-1.386	-1.362	-1.339	-1.316	-1.294	-1.274	-1.252	-1.235	-1.216	-1.199	-1.184	-1.169	-1.155	-1.144	-1.134	-1.124	-1.116	-1.110	-1.105	-1.101	-1.099	-1.099	-1.100	-1.101	-1.106	-1.111	-1.119	-1.126	-1.136	-1.148	-1.159	-1.172	-1.188	-1.204	-1.220	-1.239	-1.258	-1.278	-1.299	-1.320	-1.344	-1.366	-1.390	-1.415	-1.440	-1.464	-1.490	-1.515	-1.541	-1.566	-1.591	-1.616	-1.641	-1.665	-1.689	-1.711	-1.734	-1.755	-1.776	-1.796	-1.815	-1.832	-1.849	-1.864	-1.878	-1.891	-1.902	-1.911	-1.919	-1.926	-1.931	-1.934	-1.935	-1.936	-1.934	-1.931	-1.925	-1.919	-1.911	-1.901	-1.889	-1.876	-1.862	-1.846	-1.829	-1.810	-1.790	-1.770	-1.748	-1.725	-1.701	-1.678	-1.651	-1.625	-1.599	-1.572	-1.544	-1.516	-1.490	-1.461	-1.434	-1.408	-1.380	-1.354	-1.326	-1.302	-1.278	-1.254	-1.230	-1.208	-1.188	-1.166	-1.149	-1.131	-1.115	-1.101	-1.089	-1.078	-1.068	-1.060	-1.054	-1.050	-1.048	-1.048	-1.049	-1.051	-1.056	-1.062	-1.071	-1.082	-1.095	-1.109	-1.125	-1.144	-1.162	-1.184	-1.206	-1.230	-1.255	-1.282	-1.310	-1.339	-1.370	-1.401	-1.434	-1.468	-1.501	-1.536	-1.571	-1.606	-1.642	-1.680	-1.715	-1.751	-1.788	-1.824	-1.860	-1.895	-1.929	-1.964	-1.996	-2.029	-2.060	-2.089	-2.118	-2.146	-2.172	-2.198	-2.221	-2.241	-2.262	-2.281	-2.298	-2.312	-2.326	-2.338	-2.348	-2.356	-2.360	-2.365	-2.366	-2.368	-2.365	-2.361	-2.356	-2.350	-2.341	-2.331	-2.319	-2.305	-2.291	-2.275	-2.259	-2.240	-2.220	-2.201	-2.180	-2.159	-2.135	-2.112	-2.090	-2.066	-2.044	-2.021	-1.998	-1.975	-1.954	-1.932	-1.912	-1.892	-1.872	-1.855	-1.839	-1.824	-1.809	-1.798	-1.788	-1.778	-1.771	-1.766	-1.762	-1.761	-1.762	-1.764	-1.770	-1.776	-1.785	-1.796	-1.810	-1.825	-1.842	-1.862	-1.884	-1.908	-1.932	-1.960	-1.990	-2.021	-2.052	-2.088	-2.122	-2.160	-2.199	-2.238	-2.278	-2.318	-2.361	-2.402	-2.446	-2.489	-2.532	-2.576	-2.620	-2.662	-2.705	-2.748	-2.790	-2.830	-2.870	-2.910	-2.946	-2.984	-3.019	-3.051	-3.084	-3.114	-3.142	-3.169	-3.194	-3.216	-3.236	-3.255	-3.271	-3.285	-3.296	-3.305	-3.312	-3.316	-3.319	-3.319	-3.316	-3.312	-3.305	-3.296	-3.285	-3.272	-3.258	-3.240	-3.220	-3.200	-3.178	-3.154	-3.128	-3.101	-3.072	-3.044	-3.014	-2.982	-2.950	-2.916	-2.884	-2.850	-2.816	-2.782	-2.748	-2.712	-2.679	-2.646	-2.614	-2.580	-2.549	-2.518	-2.486	-2.458	-2.429	-2.401	-2.375	-2.351	-2.328	-2.305	-2.285	-2.265	-2.249	-2.232	-2.218	-2.204	-2.194	-2.184	-2.175	-2.169	-2.164	-2.161	-2.159	-2.158	-2.160	-2.161	-2.165	-2.170	-2.175	-2.182	-2.191	-2.200	-2.210	-2.221	-2.231	-2.244	-2.256	-2.270	-2.281	-2.295	-2.309	-2.322	-2.336	-2.350	-2.362	-2.375	-2.389	-2.400	-2.412	-2.422	-2.432	-2.442	-2.451	-2.459	-2.466	-2.472	-2.478	-2.482	-2.485	-2.488	-2.488	-2.486	-2.485	-2.484	-2.480	-2.475	-2.470	-2.462	-2.455	-2.446	-2.435	-2.425	-2.414	-2.400	-2.386	-2.371	-2.355	-2.340	-2.321	-2.304	-2.285	-2.266	-2.248	-2.226	-2.206	-2.185	-2.165	-2.144	-2.121	-2.099	-2.078	-2.055	-2.034	-2.011	-1.989	-1.968	-1.946	-1.924	-1.904	-1.882	-1.861	-1.841	-1.821	-1.801	-1.782	-1.764	-1.745	-1.729	-1.711	-1.695	-1.680	-1.665	-1.651	-1.638	-1.625	-1.612	-1.601	-1.590	-1.580	-1.571	-1.562	-1.555	-1.548	-1.541	-1.536	-1.531	-1.528	-1.525	-1.522	-1.520	-1.520	-1.520	-1.522	-1.522	-1.525	-1.529	-1.532	-1.538	-1.541	-1.548	-1.554	-1.561	-1.569	-1.578	-1.586	-1.595	-1.605	-1.615	-1.625	-1.636	-1.646	-1.659	-1.670	-1.681	-1.692	-1.705	-1.718	-1.729	-1.740	-1.751	-1.764	-1.772	-1.784	-1.794	-1.802	-1.812	-1.821	-1.829	-1.835	-1.841	-1.846	-1.851	-1.855	-1.858	-1.860	-1.861	-1.860	-1.859	-1.856	-1.852	-1.848	-1.842	-1.835	-1.828	-1.818	-1.808	-1.795	-1.781	-1.769	-1.752	-1.738	-1.720	-1.701	-1.682	-1.662	-1.642	-1.621	-1.599	-1.576	-1.554	-1.529	-1.506	-1.481	-1.456	-1.432	-1.408	-1.384	-1.359	-1.335	-1.311	-1.288	-1.265	-1.242	-1.221	-1.201	-1.181	-1.162	-1.146	-1.130	-1.115	-1.101	-1.089	-1.079	-1.069	-1.062	-1.056	-1.052	-1.050	-1.050	-1.050	-1.054	-1.060	-1.066	-1.075	-1.085	-1.098	-1.112	-1.129	-1.146	-1.165	-1.186	-1.209	-1.234	-1.258	-1.285	-1.312	-1.342	-1.372	-1.404	-1.436	-1.468	-1.501	-1.535	-1.570	-1.605	-1.639	-1.672	-1.706	-1.741	-1.775	-1.808	-1.840	-1.871	-1.902	-1.931	-1.959	-1.985	-2.011	-2.035	-2.056	-2.078	-2.096	-2.114	-2.128	-2.140	-2.151	-2.160	-2.166	-2.170	-2.171	-2.171	-2.169	-2.162	-2.155	-2.145	-2.134	-2.119	-2.102	-2.082	-2.061	-2.039	-2.015	-1.986	-1.958	-1.928	-1.895	-1.861	-1.826	-1.790	-1.751	-1.712	-1.672	-1.631	-1.590	-1.548	-1.504	-1.460	-1.416	-1.372	-1.329	-1.285	-1.241	-1.198	-1.155	-1.112	-1.071	-1.030	-0.989	-0.950	-0.912	-0.874	-0.839	-0.804	-0.771	-0.740	-0.710	-0.681	-0.655	-0.630	-0.606	-0.584	-0.565	-0.546	-0.530	-0.516	-0.504	-0.492	-0.484	-0.476	-0.470	-0.466	-0.464	-0.464	-0.465	-0.468	-0.471	-0.478	-0.485	-0.492	-0.502	-0.514	-0.525	-0.539	-0.552	-0.566	-0.582	-0.598	-0.615	-0.632	-0.650	-0.670	-0.688	-0.706	-0.725	-0.742	-0.761	-0.780	-0.798	-0.815	-0.832	-0.849	-0.864	-0.880	-0.894	-0.908	-0.920	-0.931	-0.942	-0.951	-0.959	-0.966	-0.972	-0.976	-0.980	-0.981	-0.981	-0.980	-0.979	-0.975	-0.969	-0.961	-0.952	-0.942	-0.932	-0.920	-0.905	-0.889	-0.871	-0.854	-0.834	-0.814	-0.792	-0.768	-0.745	-0.720	-0.694	-0.666	-0.639	-0.610	-0.582	-0.554	-0.524	-0.494	-0.464	-0.432	-0.402	-0.372	-0.342	-0.312	-0.282	-0.254	-0.225	-0.198	-0.171	-0.144	-0.118	-0.094	-0.070	-0.048	-0.028	-0.008	0.011	0.030	0.046	0.060	0.072	0.084	0.094	0.102	0.109	0.114	0.118	0.120	0.121	0.119	0.116	0.111	0.106	0.098	0.089	0.079	0.066	0.054	0.040	0.024	0.006	-0.010	-0.030	-0.050	-0.070	-0.092	-0.114	-0.138	-0.160	-0.184	-0.209	-0.234	-0.258	-0.284	-0.308	-0.334	-0.358	-0.382	-0.406	-0.431	-0.455	-0.479	-0.501	-0.524	-0.545	-0.566	-0.586	-0.606	-0.625	-0.641	-0.659	-0.675	-0.690	-0.704	-0.716	-0.729	-0.740	-0.749	-0.758	-0.765	-0.771	-0.778	-0.781	-0.785	-0.788	-0.788	-0.789	-0.788	-0.786	-0.784	-0.780	-0.775	-0.771	-0.765	-0.759	-0.750	-0.742	-0.734	-0.725	-0.715	-0.704	-0.694	-0.682	-0.671	-0.659	-0.648	-0.635	-0.622	-0.610	-0.598	-0.584	-0.571	-0.560	-0.548	-0.534	-0.522	-0.510	-0.499	-0.488	-0.478	-0.468	-0.458	-0.448	-0.439	-0.432	-0.424	-0.418	-0.412	-0.406	-0.401	-0.399	-0.396	-0.395	-0.392	-0.394	-0.394	-0.395	-0.399	-0.402	-0.408	-0.412	-0.419	-0.428	-0.436	-0.445	-0.455	-0.466	-0.479	-0.492	-0.506	-0.521	-0.538	-0.555	-0.571	-0.589	-0.609	-0.626	-0.648	-0.668	-0.689	-0.710	-0.731	-0.752	-0.774	-0.796	-0.819	-0.841	-0.864	-0.886	-0.906	-0.929	-0.950	-0.970	-0.991	-1.011	-1.030	-1.049	-1.066	-1.084	-1.100	-1.115	-1.130	-1.144	-1.155	-1.168	-1.178	-1.188	-1.195	-1.204	-1.209	-1.214	-1.219	-1.221	-1.222	-1.222	-1.222	-1.221	-1.219	-1.215	-1.210	-1.205	-1.199	-1.191	-1.184	-1.175	-1.165	-1.155	-1.145	-1.135	-1.122	-1.112	-1.100	-1.088	-1.076	-1.065	-1.052	-1.041	-1.030	-1.020	-1.009	-0.999	-0.988	-0.980	-0.971	-0.964	-0.956	-0.951	-0.946	-0.941	-0.939	-0.938	-0.935	-0.935	-0.936	-0.939	-0.941	-0.945	-0.951	-0.958	-0.965	-0.972	-0.982	-0.992	-1.004	-1.016	-1.029	-1.042	-1.058	-1.072	-1.089	-1.105	-1.124	-1.140	-1.159	-1.178	-1.196	-1.214	-1.232	-1.251	-1.270	-1.289	-1.306	-1.325	-1.341	-1.358	-1.374	-1.390	-1.405	-1.419	-1.431	-1.444	-1.455	-1.465	-1.475	-1.482	-1.490	-1.495	-1.499	-1.501	-1.504	-1.504	-1.504	-1.500	-1.496	-1.492	-1.485	-1.479	-1.469	-1.458	-1.448	-1.435	-1.420	-1.405	-1.389	-1.371	-1.352	-1.332	-1.312	-1.291	-1.270	-1.248	-1.224	-1.200	-1.176	-1.151	-1.125	-1.100	-1.074	-1.049	-1.022	-0.996	-0.971	-0.945	-0.920	-0.895	-0.870	-0.845	-0.822	-0.799	-0.776	-0.754	-0.732	-0.712	-0.692	-0.674	-0.656	-0.640	-0.624	-0.609	-0.594	-0.581	-0.569	-0.559	-0.550	-0.540	-0.532	-0.526	-0.521	-0.518	-0.514	-0.510	-0.509	-0.507	-0.509	-0.510	-0.511	-0.515	-0.518	-0.521	-0.526	-0.532	-0.539	-0.544	-0.551	-0.558	-0.565	-0.572	-0.580	-0.588	-0.594	-0.602	-0.610	-0.616	-0.622	-0.629	-0.634	-0.639	-0.644	-0.646	-0.650	-0.652	-0.654	-0.654	-0.655	-0.652	-0.650	-0.648	-0.644	-0.638	-0.631	-0.624	-0.614	-0.605	-0.594	-0.581	-0.568	-0.554	-0.538	-0.521	-0.502	-0.484	-0.465	-0.442	-0.422	-0.400	-0.375	-0.351	-0.326	-0.300	-0.275	-0.248	-0.220	-0.192	-0.164	-0.136	-0.106	-0.079	-0.051	-0.021	0.008	0.035	0.062	0.091	0.119	0.145	0.171	0.196	0.221	0.246	0.269	0.291	0.314	0.334	0.352	0.372	0.389	0.405	0.420	0.435	0.448	0.459	0.469	0.478	0.485	0.491	0.496	0.499	0.501	0.502	0.502	0.501	0.499	0.492	0.488	0.481	0.474	0.465	0.455	0.444	0.431	0.419	0.404	0.389	0.371	0.355	0.338	0.319	0.299	0.280	0.260	0.239	0.218	0.196	0.172	0.151	0.129	0.105	0.082	0.059	0.036	0.012	-0.010	-0.032	-0.055	-0.078	-0.100	-0.121	-0.144	-0.164	-0.184	-0.202	-0.221	-0.240	-0.258	-0.275	-0.290	-0.305	-0.320	-0.332	-0.344	-0.355	-0.366	-0.375	-0.382	-0.390	-0.396	-0.400	-0.404	-0.406	-0.408	-0.409	-0.406	-0.406	-0.402	-0.399	-0.394	-0.389	-0.381	-0.375	-0.368	-0.358	-0.349	-0.339	-0.328	-0.316	-0.305	-0.292	-0.280	-0.268	-0.255	-0.241	-0.229	-0.216	-0.202	-0.190	-0.179	-0.166	-0.155	-0.144	-0.134	-0.124	-0.114	-0.106	-0.099	-0.092	-0.086	-0.082	-0.079	-0.078	-0.076	-0.076	-0.078	-0.081	-0.084	-0.090	-0.095	-0.102	-0.112	-0.122	-0.134	-0.146	-0.160	-0.175	-0.191	-0.208	-0.228	-0.246	-0.265	-0.288	-0.310	-0.332	-0.356	-0.380	-0.405	-0.430	-0.456	-0.482	-0.509	-0.536	-0.562	-0.590	-0.616	-0.644	-0.671	-0.698	-0.724	-0.749	-0.774	-0.800	-0.824	-0.848	-0.870	-0.892	-0.915	-0.935	-0.955	-0.975	-0.992	-1.010	-1.026	-1.041	-1.055	-1.068	-1.080	-1.090	-1.101	-1.109	-1.116	-1.124	-1.128	-1.131	-1.135	-1.138	-1.139	-1.139	-1.139	-1.136	-1.134	-1.130	-1.126	-1.120	-1.115	-1.109	-1.101	-1.092	-1.085	-1.076	-1.066	-1.058	-1.048	-1.036	-1.026	-1.015	-1.004	-0.992	-0.981	-0.970	-0.960	-0.949	-0.938	-0.926	-0.915	-0.905	-0.896	-0.886	-0.878	-0.870	-0.861	-0.855	-0.848	-0.840	-0.835	-0.830	-0.828	-0.822	-0.820	-0.820	-0.818	-0.819	-0.819	-0.820	-0.822	-0.825	-0.829	-0.835	-0.839	-0.845	-0.852	-0.861	-0.869	-0.879	-0.889	-0.899	-0.910	-0.922	-0.935	-0.946	-0.960	-0.974	-0.988	-1.001	-1.016	-1.030	-1.045	-1.059	-1.074	-1.086	-1.101	-1.114	-1.128	-1.140	-1.154	-1.165	-1.176	-1.186	-1.196	-1.204	-1.212	-1.220	-1.226	-1.231	-1.235	-1.238	-1.239	-1.240	-1.240	-1.238	-1.235	-1.230	-1.224	-1.216	-1.208	-1.199	-1.188	-1.175	-1.161	-1.148	-1.131	-1.114	-1.095	-1.076	-1.055	-1.035	-1.011	-0.989	-0.965	-0.940	-0.914	-0.889	-0.862	-0.836	-0.809	-0.780	-0.754	-0.726	-0.698	-0.671	-0.642	-0.616	-0.589	-0.561	-0.535	-0.511	-0.486	-0.462	-0.439	-0.416	-0.394	-0.372	-0.352	-0.335	-0.318	-0.300	-0.285	-0.271	-0.259	-0.246	-0.238	-0.228	-0.220	-0.214	-0.209	-0.205	-0.202	-0.201	-0.201	-0.202	-0.205	-0.209	-0.212	-0.218	-0.224	-0.231	-0.240	-0.250	-0.260	-0.270	-0.281	-0.294	-0.306	-0.319	-0.332	-0.346	-0.360	-0.375	-0.389	-0.402	-0.416	-0.430	-0.445	-0.459	-0.471	-0.485	-0.496	-0.510	-0.520	-0.532	-0.542	-0.551	-0.561	-0.570	-0.576	-0.584	-0.589	-0.595	-0.599	-0.602	-0.604	-0.606	-0.606	-0.606	-0.605	-0.604	-0.600	-0.595	-0.590	-0.584	-0.578	-0.570	-0.562	-0.552	-0.542	-0.532	-0.521	-0.509	-0.496	-0.484	-0.470	-0.456	-0.440	-0.426	-0.410	-0.395	-0.379	-0.364	-0.348	-0.330	-0.315	-0.298	-0.281	-0.265	-0.249	-0.232	-0.218	-0.201	-0.186	-0.171	-0.155	-0.140	-0.126	-0.112	-0.099	-0.086	-0.074	-0.061	-0.050	-0.040	-0.029	-0.019	-0.009	0.000	0.008	0.015	0.022	0.029	0.035	0.040	0.045	0.049	0.051	0.055	0.058	0.060	0.060	0.061	0.062	0.062	0.061	0.060	0.059	0.058	0.055	0.051	0.049	0.046	0.044	0.040	0.036	0.034	0.030	0.025	0.021	0.018	0.015	0.011	0.009	0.006	0.002	0.001	-0.001	-0.001	-0.002	-0.002	-0.002	-0.001	0.000	0.002	0.006	0.010	0.014	0.020	0.026	0.034	0.041	0.051	0.062	0.074	0.086	0.099	0.114	0.129	0.146	0.162	0.182	0.201	0.222	0.244	0.265	0.289	0.314	0.339	0.364	0.390	0.416	0.444	0.472	0.501	0.530	0.559	0.589	0.619	0.648	0.678	0.709	0.738	0.768	0.796	0.824	0.852	0.879	0.908	0.932	0.959	0.982	1.005	1.028	1.050	1.070	1.089	1.106	1.122	1.138	1.151	1.162	1.174	1.182	1.190	1.195	1.200	1.202	1.205	1.204	1.202	1.200	1.195	1.190	1.182	1.174	1.165	1.152	1.141	1.129	1.115	1.100	1.084	1.068	1.050	1.032	1.015	0.995	0.976	0.959	0.939	0.919	0.900	0.881	0.864	0.845	0.828	0.810	0.795	0.779	0.764	0.749	0.736	0.725	0.714	0.705	0.695	0.689	0.682	0.678	0.675	0.674	0.672	0.675	0.678	0.681	0.688	0.694	0.702	0.712	0.724	0.736	0.749	0.764	0.780	0.798	0.816	0.835	0.856	0.876	0.899	0.920	0.945	0.968	0.991	1.015	1.040	1.064	1.089	1.112	1.138	1.161	1.184	1.206	1.229	1.250	1.269	1.288	1.306	1.322	1.339	1.352	1.366	1.378	1.386	1.394	1.400	1.404	1.406	1.408	1.405	1.401	1.395	1.389	1.378	1.365	1.351	1.335	1.318	1.296	1.275	1.251	1.225	1.196	1.165	1.134	1.100	1.064	1.028	0.989	0.949	0.906	0.864	0.820	0.775	0.729	0.681	0.634	0.585	0.536	0.486	0.436	0.385	0.335	0.285	0.234	0.184	0.132	0.082	0.034	-0.015	-0.064	-0.112	-0.159	-0.206	-0.251	-0.296	-0.340	-0.381	-0.422	-0.462	-0.502	-0.540	-0.578	-0.612	-0.646	-0.679	-0.709	-0.740	-0.769	-0.796	-0.822	-0.848	-0.871	-0.892	-0.914	-0.934	-0.954	-0.971	-0.986	-1.004	-1.018	-1.031	-1.044	-1.055	-1.068	-1.079	-1.088	-1.098	-1.106	-1.114	-1.122	-1.130	-1.138	-1.145	-1.151	-1.158	-1.165	-1.171	-1.179	-1.184	-1.191	-1.199	-1.206	-1.212	-1.221	-1.228	-1.236	-1.246	-1.254	-1.264	-1.274	-1.284	-1.295	-1.308	-1.319	-1.331	-1.345	-1.359	-1.374	-1.389	-1.404	-1.420	-1.438	-1.455	-1.472	-1.491	-1.511	-1.531	-1.550	-1.571	-1.594	-1.615	-1.638	-1.661	-1.684	-1.708	-1.732	-1.755	-1.780	-1.806	-1.831	-1.856	-1.882	-1.908	-1.932	-1.959	-1.984	-2.010	-2.036	-2.061	-2.086	-2.110	-2.135	-2.159	-2.181	-2.205	-2.228	-2.250	-2.270	-2.290	-2.309	-2.328	-2.345	-2.361	-2.378	-2.392	-2.405	-2.418	-2.428	-2.438	-2.445	-2.452	-2.458	-2.462	-2.465	-2.465	-2.466	-2.464	-2.461	-2.458	-2.450	-2.442	-2.434	-2.422	-2.410	-2.398	-2.382	-2.366	-2.349	-2.331	-2.310	-2.289	-2.268	-2.244	-2.219	-2.192	-2.168	-2.139	-2.112	-2.082	-2.054	-2.024	-1.995	-1.964	-1.932	-1.901	-1.870	-1.839	-1.809	-1.778	-1.748	-1.718	-1.688	-1.658	-1.629	-1.600	-1.572	-1.545	-1.520	-1.495	-1.470	-1.448	-1.425	-1.404	-1.384	-1.365	-1.348	-1.331	-1.316	-1.301	-1.289	-1.278	-1.268	-1.259	-1.250	-1.242	-1.238	-1.232	-1.230	-1.228	-1.226	-1.226	-1.228	-1.230	-1.232	-1.235	-1.240	-1.245	-1.250	-1.256	-1.262	-1.269	-1.278	-1.284	-1.292	-1.300	-1.308	-1.315	-1.324	-1.331	-1.338	-1.345	-1.352	-1.359	-1.364	-1.370	-1.375	-1.379	-1.382	-1.386	-1.389	-1.389	-1.390	-1.390	-1.389	-1.388	-1.385	-1.381	-1.376	-1.371	-1.366	-1.359	-1.352	-1.344	-1.335	-1.324	-1.314	-1.301	-1.290	-1.278	-1.264	-1.250	-1.235	-1.220	-1.205	-1.190	-1.174	-1.159	-1.142	-1.125	-1.109	-1.094	-1.076	-1.061	-1.044	-1.029	-1.012	-0.999	-0.984	-0.969	-0.956	-0.942	-0.930	-0.918	-0.908	-0.898	-0.889	-0.880	-0.871	-0.865	-0.860	-0.855	-0.851	-0.848	-0.846	-0.845	-0.845	-0.848	-0.850	-0.852	-0.858	-0.864	-0.870	-0.876	-0.885	-0.895	-0.906	-0.918	-0.930	-0.942	-0.956	-0.971	-0.986	-1.002	-1.020	-1.036	-1.055	-1.072	-1.091	-1.110	-1.130	-1.150	-1.169	-1.189	-1.209	-1.229	-1.249	-1.268	-1.288	-1.306	-1.325	-1.342	-1.361	-1.378	-1.395	-1.411	-1.426	-1.440	-1.454	-1.468	-1.480	-1.491	-1.501	-1.511	-1.519	-1.526	-1.532	-1.538	-1.542	-1.545	-1.546	-1.548	-1.546	-1.545	-1.542	-1.538	-1.534	-1.526	-1.519	-1.511	-1.502	-1.491	-1.480	-1.469	-1.455	-1.441	-1.426	-1.411	-1.396	-1.379	-1.361	-1.342	-1.325	-1.306	-1.288	-1.268	-1.249	-1.228	-1.208	-1.188	-1.168	-1.148	-1.128	-1.108	-1.086	-1.066	-1.048	-1.028	-1.009	-0.991	-0.972	-0.955	-0.938	-0.921	-0.905	-0.890	-0.875	-0.860	-0.846	-0.832	-0.819	-0.808	-0.795	-0.785	-0.774	-0.765	-0.756	-0.748	-0.740	-0.732	-0.726	-0.719	-0.712	-0.709	-0.704	-0.699	-0.694	-0.691	-0.689	-0.685	-0.682	-0.680	-0.676	-0.674	-0.672	-0.671	-0.669	-0.668	-0.666	-0.664	-0.661	-0.659	-0.658	-0.655	-0.652	-0.650	-0.648	-0.645	-0.641	-0.638	-0.634	-0.629	-0.625	-0.620	-0.614	-0.609	-0.604	-0.598	-0.590	-0.584	-0.576	-0.569	-0.561	-0.551	-0.542	-0.534	-0.522	-0.514	-0.502	-0.492	-0.481	-0.470	-0.458	-0.446	-0.432	-0.420	-0.408	-0.394	-0.381	-0.368	-0.354	-0.340	-0.328	-0.312	-0.299	-0.285	-0.272	-0.259	-0.245	-0.232	-0.219	-0.208	-0.195	-0.182	-0.172	-0.161	-0.150	-0.140	-0.131	-0.122	-0.115	-0.109	-0.102	-0.096	-0.091	-0.090	-0.086	-0.085	-0.085	-0.085	-0.088	-0.091	-0.095	-0.101	-0.108	-0.116	-0.125	-0.135	-0.148	-0.161	-0.175	-0.191	-0.208	-0.226	-0.245	-0.265	-0.288	-0.310	-0.335	-0.359	-0.385	-0.412	-0.440	-0.469	-0.498	-0.526	-0.556	-0.588	-0.619	-0.650	-0.681	-0.712	-0.744	-0.775	-0.805	-0.838	-0.868	-0.896	-0.926	-0.955	-0.982	-1.010	-1.035	-1.060	-1.082	-1.105	-1.126	-1.146	-1.164	-1.180	-1.194	-1.208	-1.219	-1.229	-1.236	-1.242	-1.246	-1.249	-1.249	-1.248	-1.244	-1.240	-1.232	-1.224	-1.214	-1.201	-1.186	-1.170	-1.154	-1.135	-1.114	-1.092	-1.069	-1.044	-1.019	-0.991	-0.964	-0.935	-0.906	-0.876	-0.844	-0.812	-0.780	-0.749	-0.716	-0.684	-0.651	-0.618	-0.586	-0.554	-0.522	-0.491	-0.461	-0.432	-0.402	-0.374	-0.348	-0.321	-0.295	-0.272	-0.249	-0.229	-0.209	-0.190	-0.172	-0.159	-0.145	-0.132	-0.121	-0.114	-0.106	-0.101	-0.099	-0.098	-0.098	-0.099	-0.102	-0.108	-0.116	-0.125	-0.136	-0.149	-0.162	-0.180	-0.198	-0.215	-0.236	-0.259	-0.281	-0.306	-0.331	-0.359	-0.386	-0.415	-0.446	-0.476	-0.507	-0.540	-0.574	-0.606	-0.640	-0.675	-0.709	-0.742	-0.778	-0.811	-0.844	-0.878	-0.912	-0.945	-0.976	-1.008	-1.038	-1.068	-1.095	-1.122	-1.149	-1.174	-1.196	-1.219	-1.240	-1.259	-1.278	-1.292	-1.308	-1.320	-1.330	-1.340	-1.346	-1.351	-1.355	-1.356	-1.358	-1.355	-1.351	-1.346	-1.339	-1.330	-1.320	-1.308	-1.295	-1.280	-1.264	-1.246	-1.226	-1.208	-1.185	-1.164	-1.141	-1.119	-1.094	-1.070	-1.045	-1.019	-0.994	-0.968	-0.942	-0.918	-0.892	-0.869	-0.844	-0.821	-0.799	-0.776	-0.756	-0.736	-0.718	-0.699	-0.684	-0.669	-0.655	-0.644	-0.634	-0.625	-0.618	-0.612	-0.610	-0.608	-0.608	-0.611	-0.614	-0.620	-0.628	-0.636	-0.648	-0.661	-0.676	-0.692	-0.710	-0.730	-0.752	-0.775	-0.800	-0.826	-0.854	-0.882	-0.912	-0.942	-0.974	-1.008	-1.040	-1.075	-1.110	-1.146	-1.181	-1.219	-1.255	-1.291	-1.329	-1.365	-1.402	-1.439	-1.474	-1.509	-1.545	-1.579	-1.611	-1.644	-1.676	-1.706	-1.736	-1.765	-1.791	-1.819	-1.842	-1.865	-1.888	-1.909	-1.928	-1.945	-1.960	-1.974	-1.986	-1.998	-2.006	-2.014	-2.020	-2.024	-2.027	-2.027	-2.027	-2.025	-2.020	-2.015	-2.007	-2.000	-1.991	-1.979	-1.968	-1.954	-1.940	-1.924	-1.908	-1.889	-1.870	-1.850	-1.830	-1.810	-1.789	-1.766	-1.744	-1.721	-1.699	-1.676	-1.654	-1.630	-1.608	-1.585	-1.562	-1.541	-1.519	-1.498	-1.476	-1.456	-1.438	-1.418	-1.400	-1.382	-1.365	-1.351	-1.335	-1.321	-1.309	-1.296	-1.286	-1.275	-1.266	-1.259	-1.251	-1.245	-1.240	-1.235	-1.231	-1.229	-1.226	-1.225	-1.225	-1.225	-1.225	-1.226	-1.228	-1.230	-1.232	-1.234	-1.238	-1.240	-1.242	-1.246	-1.249	-1.251	-1.254	-1.255	-1.258	-1.259	-1.259	-1.260	-1.259	-1.258	-1.256	-1.252	-1.250	-1.245	-1.240	-1.234	-1.226	-1.219	-1.209	-1.199	-1.186	-1.175	-1.161	-1.146	-1.131	-1.114	-1.096	-1.078	-1.058	-1.036	-1.015	-0.994	-0.969	-0.945	-0.920	-0.895	-0.868	-0.841	-0.814	-0.785	-0.756	-0.728	-0.699	-0.669	-0.640	-0.610	-0.580	-0.549	-0.519	-0.490	-0.460	-0.430	-0.402	-0.374	-0.345	-0.318	-0.290	-0.264	-0.239	-0.214	-0.189	-0.166	-0.144	-0.122	-0.102	-0.082	-0.065	-0.049	-0.032	-0.019	-0.005	0.006	0.016	0.025	0.032	0.039	0.044	0.048	0.049	0.049	0.049	0.046	0.042	0.038	0.030	0.021	0.011	0.000	-0.011	-0.025	-0.040	-0.058	-0.074	-0.092	-0.112	-0.134	-0.155	-0.178	-0.200	-0.225	-0.250	-0.275	-0.301	-0.329	-0.356	-0.384	-0.410	-0.438	-0.466	100.000	5.000	2.000	1.000	2.000	0.000	0.000	0.000	0.000	0.000	0.000	0.000	0.000	0.000	0.000	0.000	0.000	0.000	-2.370	-2.371	-2.374	-2.374	-2.375	-2.374	-2.372	-2.370	-2.366	-2.362	-2.358	-2.352	-2.346	-2.339	-2.330	-2.321	-2.311	-2.300	-2.288	-2.274	-2.261	-2.245	-2.230	-2.214	-2.196	-2.178	-2.160	-2.140	-2.120	-2.098	-2.076	-2.055	-2.033	-2.009	-1.985	-1.960	-1.935	-1.910	-1.884	-1.859	-1.831	-1.806	-1.779	-1.752	-1.728	-1.700	-1.674	-1.648	-1.622	-1.596	-1.571	-1.545	-1.521	-1.496	-1.471	-1.449	-1.425	-1.401	-1.380	-1.359	-1.338	-1.318	-1.296	-1.279	-1.260	-1.241	-1.225	-1.209	-1.192	-1.178	-1.164	-1.149	-1.136	-1.124	-1.111	-1.100	-1.089	-1.079	-1.069	-1.060	-1.050	-1.042	-1.035	-1.028	-1.019	-1.011	-1.005	-0.999	-0.991	-0.985	-0.980	-0.974	-0.968	-0.961	-0.955	-0.949	-0.942	-0.936	-0.931	-0.924	-0.916	-0.910	-0.902	-0.895	-0.886	-0.878	-0.869	-0.859	-0.850	-0.840	-0.829	-0.819	-0.806	-0.795	-0.781	-0.770	-0.756	-0.744	-0.729	-0.715	-0.700	-0.684	-0.669	-0.654	-0.638	-0.621	-0.605	-0.589	-0.572	-0.555	-0.539	-0.521	-0.504	-0.488	-0.470	-0.452	-0.438	-0.421	-0.406	-0.390	-0.375	-0.361	-0.348	-0.334	-0.321	-0.309	-0.298	-0.288	-0.278	-0.268	-0.259	-0.252	-0.246	-0.241	-0.238	-0.234	-0.231	-0.231	-0.231	-0.232	-0.235	-0.240	-0.244	-0.250	-0.258	-0.265	-0.275	-0.285	-0.296	-0.310	-0.322	-0.338	-0.352	-0.369	-0.386	-0.405	-0.424	-0.442	-0.465	-0.485	-0.507	-0.529	-0.551	-0.575	-0.598	-0.621	-0.646	-0.671	-0.695	-0.719	-0.744	-0.768	-0.791	-0.815	-0.839	-0.861	-0.884	-0.906	-0.929	-0.950	-0.970	-0.990	-1.009	-1.028	-1.045	-1.061	-1.078	-1.091	-1.106	-1.118	-1.130	-1.141	-1.150	-1.160	-1.166	-1.172	-1.179	-1.182	-1.185	-1.188	-1.188	-1.186	-1.185	-1.182	-1.179	-1.174	-1.168	-1.161	-1.152	-1.145	-1.134	-1.125	-1.112	-1.100	-1.088	-1.074	-1.059	-1.042	-1.028	-1.010	-0.994	-0.976	-0.958	-0.940	-0.920	-0.901	-0.882	-0.862	-0.842	-0.821	-0.802	-0.782	-0.762	-0.741	-0.721	-0.702	-0.682	-0.662	-0.642	-0.625	-0.605	-0.586	-0.569	-0.551	-0.534	-0.518	-0.500	-0.484	-0.469	-0.454	-0.440	-0.426	-0.412	-0.400	-0.388	-0.376	-0.364	-0.355	-0.344	-0.335	-0.326	-0.318	-0.310	-0.302	-0.296	-0.290	-0.282	-0.278	-0.274	-0.269	-0.265	-0.261	-0.258	-0.255	-0.251	-0.249	-0.248	-0.245	-0.244	-0.242	-0.241	-0.240	-0.240	-0.240	-0.240	-0.239	-0.240	-0.239	-0.240	-0.240	-0.240	-0.240	-0.241	-0.242	-0.242	-0.242	-0.244	-0.244	-0.244	-0.245	-0.245	-0.245	-0.246	-0.245	-0.245	-0.245	-0.245	-0.245	-0.244	-0.244	-0.244	-0.244	-0.242	-0.242	-0.241	-0.240	-0.240	-0.239	-0.238	-0.238	-0.238	-0.236	-0.235	-0.235	-0.235	-0.234	-0.232	-0.232	-0.232	-0.232	-0.234	-0.234	-0.235	-0.235	-0.238	-0.239	-0.240	-0.242	-0.246	-0.249	-0.252	-0.258	-0.261	-0.268	-0.272	-0.279	-0.286	-0.294	-0.301	-0.311	-0.320	-0.331	-0.341	-0.352	-0.365	-0.378	-0.392	-0.406	-0.420	-0.435	-0.452	-0.468	-0.485	-0.502	-0.520	-0.539	-0.558	-0.578	-0.596	-0.615	-0.636	-0.656	-0.676	-0.696	-0.718	-0.736	-0.756	-0.776	-0.795	-0.814	-0.832	-0.851	-0.868	-0.885	-0.901	-0.916	-0.930	-0.942	-0.955	-0.966	-0.976	-0.986	-0.992	-0.999	-1.004	-1.008	-1.009	-1.010	-1.010	-1.006	-1.004	-0.998	-0.991	-0.982	-0.972	-0.961	-0.949	-0.935	-0.919	-0.901	-0.882	-0.862	-0.841	-0.819	-0.795	-0.771	-0.746	-0.719	-0.691	-0.662	-0.634	-0.605	-0.575	-0.542	-0.512	-0.481	-0.450	-0.419	-0.386	-0.355	-0.325	-0.294	-0.264	-0.232	-0.202	-0.175	-0.148	-0.120	-0.094	-0.069	-0.045	-0.022	-0.001	0.019	0.038	0.055	0.070	0.084	0.096	0.108	0.116	0.124	0.129	0.132	0.136	0.136	0.135	0.131	0.128	0.120	0.112	0.102	0.091	0.079	0.064	0.048	0.030	0.010	-0.009	-0.031	-0.055	-0.079	-0.105	-0.130	-0.159	-0.186	-0.215	-0.244	-0.275	-0.306	-0.336	-0.369	-0.400	-0.432	-0.464	-0.495	-0.526	-0.558	-0.589	-0.619	-0.648	-0.678	-0.705	-0.732	-0.759	-0.784	-0.808	-0.832	-0.852	-0.874	-0.894	-0.911	-0.928	-0.941	-0.955	-0.966	-0.975	-0.982	-0.990	-0.995	-0.998	-1.000	-0.999	-0.996	-0.992	-0.988	-0.980	-0.971	-0.961	-0.950	-0.936	-0.922	-0.906	-0.889	-0.871	-0.851	-0.832	-0.810	-0.789	-0.766	-0.742	-0.718	-0.695	-0.670	-0.645	-0.620	-0.595	-0.570	-0.546	-0.521	-0.496	-0.472	-0.450	-0.428	-0.406	-0.386	-0.365	-0.346	-0.329	-0.314	-0.298	-0.285	-0.272	-0.262	-0.251	-0.245	-0.238	-0.234	-0.231	-0.231	-0.231	-0.234	-0.239	-0.245	-0.252	-0.262	-0.274	-0.286	-0.301	-0.318	-0.336	-0.356	-0.378	-0.401	-0.425	-0.451	-0.479	-0.506	-0.535	-0.566	-0.598	-0.631	-0.665	-0.699	-0.735	-0.770	-0.806	-0.844	-0.880	-0.918	-0.955	-0.994	-1.030	-1.068	-1.106	-1.144	-1.181	-1.216	-1.254	-1.289	-1.324	-1.358	-1.390	-1.422	-1.454	-1.485	-1.515	-1.542	-1.570	-1.598	-1.621	-1.645	-1.668	-1.689	-1.709	-1.726	-1.742	-1.759	-1.772	-1.786	-1.798	-1.806	-1.815	-1.821	-1.828	-1.831	-1.834	-1.836	-1.836	-1.835	-1.832	-1.830	-1.826	-1.820	-1.812	-1.805	-1.796	-1.786	-1.776	-1.765	-1.752	-1.740	-1.726	-1.714	-1.698	-1.684	-1.668	-1.652	-1.636	-1.621	-1.605	-1.589	-1.572	-1.556	-1.541	-1.524	-1.510	-1.494	-1.480	-1.465	-1.450	-1.438	-1.424	-1.411	-1.399	-1.388	-1.376	-1.366	-1.356	-1.348	-1.339	-1.331	-1.324	-1.319	-1.312	-1.308	-1.304	-1.300	-1.298	-1.296	-1.295	-1.294	-1.294	-1.295	-1.295	-1.296	-1.299	-1.301	-1.304	-1.308	-1.311	-1.314	-1.319	-1.324	-1.328	-1.332	-1.336	-1.342	-1.346	-1.351	-1.355	-1.360	-1.364	-1.368	-1.371	-1.375	-1.379	-1.380	-1.382	-1.384	-1.386	-1.386	-1.386	-1.385	-1.385	-1.382	-1.380	-1.378	-1.374	-1.370	-1.364	-1.358	-1.351	-1.342	-1.335	-1.326	-1.316	-1.305	-1.295	-1.281	-1.269	-1.255	-1.241	-1.226	-1.211	-1.195	-1.179	-1.161	-1.144	-1.125	-1.108	-1.089	-1.070	-1.050	-1.030	-1.011	-0.991	-0.972	-0.954	-0.934	-0.916	-0.898	-0.879	-0.860	-0.842	-0.828	-0.811	-0.795	-0.781	-0.769	-0.755	-0.744	-0.734	-0.724	-0.716	-0.709	-0.702	-0.699	-0.695	-0.692	-0.692	-0.692	-0.696	-0.699	-0.704	-0.710	-0.718	-0.728	-0.739	-0.750	-0.764	-0.778	-0.792	-0.810	-0.828	-0.846	-0.866	-0.888	-0.909	-0.932	-0.955	-0.979	-1.002	-1.028	-1.052	-1.078	-1.102	-1.128	-1.154	-1.178	-1.202	-1.226	-1.250	-1.272	-1.295	-1.316	-1.338	-1.356	-1.375	-1.392	-1.409	-1.424	-1.436	-1.449	-1.460	-1.469	-1.476	-1.481	-1.486	-1.489	-1.489	-1.488	-1.485	-1.480	-1.475	-1.466	-1.458	-1.446	-1.432	-1.419	-1.402	-1.385	-1.365	-1.346	-1.325	-1.301	-1.276	-1.251	-1.225	-1.198	-1.170	-1.141	-1.112	-1.081	-1.051	-1.020	-0.988	-0.956	-0.924	-0.891	-0.860	-0.826	-0.795	-0.762	-0.730	-0.699	-0.668	-0.636	-0.605	-0.575	-0.546	-0.519	-0.489	-0.462	-0.435	-0.410	-0.384	-0.361	-0.336	-0.314	-0.292	-0.271	-0.252	-0.234	-0.216	-0.200	-0.182	-0.169	-0.155	-0.141	-0.130	-0.119	-0.109	-0.099	-0.091	-0.082	-0.076	-0.070	-0.065	-0.060	-0.056	-0.052	-0.051	-0.050	-0.049	-0.048	-0.046	-0.046	-0.048	-0.049	-0.050	-0.051	-0.054	-0.055	-0.058	-0.059	-0.062	-0.065	-0.068	-0.070	-0.071	-0.074	-0.076	-0.078	-0.079	-0.080	-0.080	-0.080	-0.081	-0.079	-0.079	-0.076	-0.074	-0.071	-0.068	-0.062	-0.058	-0.051	-0.044	-0.036	-0.028	-0.019	-0.008	0.002	0.014	0.028	0.041	0.056	0.072	0.089	0.105	0.124	0.142	0.162	0.182	0.204	0.226	0.249	0.272	0.296	0.321	0.346	0.372	0.398	0.424	0.451	0.478	0.505	0.531	0.560	0.586	0.615	0.642	0.670	0.696	0.724	0.750	0.776	0.802	0.829	0.854	0.878	0.901	0.924	0.945	0.966	0.988	1.006	1.025	1.041	1.059	1.074	1.089	1.101	1.112	1.124	1.132	1.141	1.148	1.154	1.159	1.161	1.164	1.164	1.164	1.161	1.159	1.155	1.149	1.144	1.135	1.126	1.118	1.108	1.095	1.081	1.069	1.055	1.040	1.025	1.009	0.991	0.974	0.956	0.939	0.920	0.901	0.882	0.864	0.844	0.826	0.806	0.788	0.769	0.751	0.732	0.715	0.699	0.682	0.666	0.651	0.638	0.624	0.611	0.599	0.589	0.579	0.570	0.562	0.555	0.549	0.545	0.542	0.540	0.538	0.538	0.539	0.541	0.544	0.549	0.555	0.561	0.569	0.578	0.588	0.599	0.610	0.622	0.636	0.650	0.665	0.680	0.696	0.712	0.729	0.746	0.764	0.781	0.800	0.818	0.835	0.854	0.871	0.889	0.905	0.922	0.939	0.954	0.969	0.984	0.998	1.010	1.022	1.032	1.042	1.051	1.059	1.064	1.070	1.074	1.075	1.078	1.078	1.075	1.072	1.068	1.062	1.055	1.046	1.035	1.024	1.011	0.996	0.980	0.964	0.946	0.926	0.906	0.884	0.860	0.838	0.812	0.786	0.760	0.732	0.705	0.676	0.649	0.619	0.589	0.560	0.530	0.500	0.470	0.440	0.411	0.381	0.352	0.324	0.298	0.270	0.242	0.219	0.192	0.170	0.146	0.125	0.105	0.085	0.068	0.050	0.035	0.021	0.009	-0.002	-0.012	-0.021	-0.029	-0.036	-0.040	-0.044	-0.045	-0.046	-0.046	-0.045	-0.042	-0.039	-0.034	-0.028	-0.022	-0.014	-0.006	0.002	0.010	0.020	0.030	0.040	0.050	0.060	0.070	0.081	0.091	0.100	0.110	0.118	0.125	0.131	0.139	0.144	0.148	0.151	0.152	0.154	0.152	0.151	0.149	0.142	0.138	0.130	0.120	0.110	0.098	0.084	0.069	0.051	0.034	0.014	-0.008	-0.030	-0.054	-0.079	-0.105	-0.132	-0.161	-0.190	-0.221	-0.252	-0.284	-0.315	-0.349	-0.381	-0.415	-0.449	-0.482	-0.515	-0.548	-0.581	-0.612	-0.644	-0.675	-0.706	-0.735	-0.762	-0.789	-0.815	-0.840	-0.862	-0.882	-0.902	-0.920	-0.938	-0.951	-0.964	-0.975	-0.984	-0.990	-0.995	-0.999	-0.999	-0.998	-0.994	-0.989	-0.982	-0.972	-0.962	-0.949	-0.934	-0.919	-0.901	-0.880	-0.860	-0.838	-0.814	-0.789	-0.762	-0.736	-0.708	-0.679	-0.649	-0.618	-0.588	-0.556	-0.524	-0.492	-0.460	-0.429	-0.398	-0.366	-0.335	-0.304	-0.274	-0.245	-0.216	-0.189	-0.162	-0.136	-0.111	-0.088	-0.065	-0.045	-0.026	-0.008	0.009	0.024	0.038	0.050	0.061	0.070	0.078	0.082	0.086	0.089	0.090	0.089	0.086	0.082	0.078	0.070	0.062	0.051	0.041	0.029	0.015	0.000	-0.015	-0.032	-0.050	-0.069	-0.088	-0.109	-0.129	-0.150	-0.171	-0.194	-0.216	-0.239	-0.261	-0.282	-0.305	-0.328	-0.350	-0.370	-0.392	-0.412	-0.432	-0.451	-0.470	-0.486	-0.504	-0.520	-0.534	-0.548	-0.560	-0.571	-0.581	-0.590	-0.598	-0.604	-0.609	-0.611	-0.612	-0.612	-0.611	-0.608	-0.604	-0.596	-0.589	-0.581	-0.570	-0.558	-0.545	-0.529	-0.512	-0.495	-0.476	-0.456	-0.435	-0.411	-0.388	-0.362	-0.336	-0.310	-0.282	-0.252	-0.222	-0.192	-0.162	-0.130	-0.099	-0.065	-0.032	0.001	0.034	0.068	0.101	0.135	0.169	0.202	0.235	0.269	0.301	0.332	0.365	0.395	0.426	0.456	0.486	0.514	0.541	0.568	0.592	0.618	0.641	0.662	0.684	0.704	0.722	0.740	0.756	0.772	0.786	0.799	0.810	0.821	0.830	0.838	0.844	0.850	0.854	0.858	0.859	0.860	0.860	0.860	0.860	0.856	0.854	0.850	0.846	0.841	0.836	0.831	0.825	0.820	0.814	0.809	0.802	0.798	0.792	0.786	0.782	0.779	0.775	0.772	0.770	0.770	0.770	0.771	0.774	0.778	0.782	0.788	0.795	0.802	0.814	0.824	0.838	0.852	0.868	0.885	0.904	0.925	0.946	0.970	0.995	1.021	1.049	1.079	1.110	1.142	1.174	1.209	1.245	1.280	1.318	1.356	1.394	1.432	1.474	1.512	1.554	1.595	1.635	1.676	1.718	1.756	1.796	1.836	1.875	1.914	1.950	1.986	2.022	2.056	2.089	2.121	2.151	2.180	2.208	2.232	2.256	2.279	2.299	2.318	2.334	2.348	2.361	2.371	2.380	2.386	2.391	2.394	2.394	2.394	2.390	2.385	2.378	2.368	2.356	2.344	2.330	2.314	2.296	2.276	2.255	2.234	2.210	2.185	2.159	2.131	2.104	2.075	2.045	2.014	1.984	1.952	1.920	1.888	1.855	1.822	1.789	1.756	1.724	1.690	1.659	1.626	1.595	1.564	1.534	1.504	1.474	1.446	1.419	1.391	1.365	1.341	1.318	1.294	1.271	1.251	1.232	1.215	1.198	1.181	1.168	1.155	1.142	1.132	1.124	1.116	1.110	1.105	1.100	1.099	1.096	1.096	1.096	1.099	1.101	1.104	1.109	1.114	1.120	1.128	1.134	1.142	1.151	1.160	1.169	1.180	1.189	1.199	1.210	1.219	1.230	1.240	1.250	1.259	1.268	1.276	1.285	1.292	1.299	1.305	1.311	1.315	1.319	1.322	1.324	1.325	1.325	1.324	1.322	1.320	1.316	1.310	1.305	1.298	1.289	1.280	1.270	1.259	1.249	1.235	1.221	1.208	1.192	1.176	1.160	1.144	1.126	1.108	1.090	1.071	1.052	1.032	1.014	0.994	0.976	0.956	0.938	0.918	0.900	0.881	0.864	0.848	0.830	0.814	0.799	0.784	0.770	0.758	0.744	0.732	0.721	0.711	0.702	0.694	0.688	0.680	0.675	0.671	0.668	0.665	0.665	0.662	0.664	0.665	0.666	0.669	0.674	0.678	0.682	0.688	0.694	0.700	0.708	0.715	0.724	0.731	0.740	0.750	0.758	0.766	0.776	0.785	0.794	0.804	0.812	0.821	0.829	0.838	0.845	0.852	0.858	0.865	0.871	0.875	0.880	0.885	0.888	0.889	0.891	0.892	0.892	0.891	0.890	0.888	0.884	0.879	0.874	0.868	0.861	0.852	0.844	0.834	0.822	0.811	0.799	0.785	0.771	0.756	0.740	0.722	0.705	0.686	0.668	0.646	0.625	0.605	0.581	0.559	0.536	0.511	0.488	0.462	0.436	0.410	0.384	0.358	0.329	0.302	0.274	0.246	0.219	0.190	0.162	0.134	0.105	0.078	0.049	0.021	-0.006	-0.034	-0.061	-0.088	-0.115	-0.140	-0.168	-0.191	-0.216	-0.240	-0.264	-0.286	-0.309	-0.330	-0.351	-0.371	-0.390	-0.408	-0.425	-0.441	-0.459	-0.472	-0.485	-0.499	-0.511	-0.522	-0.531	-0.541	-0.549	-0.556	-0.561	-0.568	-0.571	-0.575	-0.576	-0.579	-0.579	-0.579	-0.578	-0.575	-0.572	-0.570	-0.565	-0.560	-0.554	-0.548	-0.541	-0.534	-0.525	-0.518	-0.509	-0.500	-0.491	-0.481	-0.471	-0.462	-0.452	-0.442	-0.432	-0.424	-0.415	-0.406	-0.396	-0.388	-0.380	-0.372	-0.365	-0.358	-0.351	-0.346	-0.341	-0.338	-0.334	-0.330	-0.328	-0.328	-0.326	-0.328	-0.330	-0.331	-0.335	-0.340	-0.345	-0.351	-0.359	-0.366	-0.375	-0.385	-0.395	-0.408	-0.419	-0.432	-0.446	-0.460	-0.475	-0.491	-0.507	-0.524	-0.541	-0.560	-0.576	-0.595	-0.614	-0.631	-0.651	-0.670	-0.689	-0.706	-0.726	-0.744	-0.760	-0.779	-0.795	-0.811	-0.828	-0.841	-0.856	-0.869	-0.881	-0.892	-0.902	-0.912	-0.920	-0.926	-0.931	-0.936	-0.940	-0.941	-0.942	-0.941	-0.939	-0.934	-0.929	-0.922	-0.915	-0.905	-0.894	-0.882	-0.869	-0.855	-0.839	-0.821	-0.802	-0.785	-0.765	-0.744	-0.721	-0.699	-0.676	-0.652	-0.628	-0.602	-0.578	-0.552	-0.528	-0.502	-0.478	-0.452	-0.428	-0.404	-0.380	-0.358	-0.334	-0.312	-0.292	-0.271	-0.254	-0.236	-0.219	-0.204	-0.189	-0.176	-0.165	-0.155	-0.146	-0.139	-0.132	-0.129	-0.126	-0.125	-0.126	-0.128	-0.130	-0.135	-0.141	-0.146	-0.156	-0.165	-0.175	-0.186	-0.199	-0.212	-0.226	-0.240	-0.256	-0.272	-0.289	-0.305	-0.321	-0.336	-0.354	-0.370	-0.386	-0.401	-0.416	-0.430	-0.445	-0.459	-0.470	-0.482	-0.492	-0.502	-0.511	-0.518	-0.524	-0.529	-0.531	-0.535	-0.535	-0.534	-0.532	-0.530	-0.525	-0.519	-0.511	-0.501	-0.492	-0.481	-0.468	-0.454	-0.438	-0.422	-0.405	-0.388	-0.368	-0.348	-0.328	-0.305	-0.282	-0.259	-0.236	-0.212	-0.188	-0.164	-0.139	-0.114	-0.089	-0.062	-0.039	-0.014	0.011	0.036	0.060	0.084	0.106	0.130	0.152	0.175	0.196	0.216	0.236	0.255	0.275	0.291	0.309	0.325	0.341	0.356	0.370	0.382	0.396	0.408	0.419	0.429	0.439	0.448	0.455	0.461	0.469	0.474	0.480	0.485	0.488	0.492	0.495	0.498	0.500	0.501	0.501	0.504	0.504	0.504	0.504	0.504	0.502	0.501	0.500	0.500	0.499	0.498	0.495	0.494	0.492	0.491	0.490	0.490	0.489	0.486	0.486	0.486	0.486	0.488	0.488	0.488	0.489	0.491	0.492	0.495	0.499	0.501	0.505	0.509	0.512	0.518	0.522	0.529	0.535	0.541	0.549	0.556	0.564	0.571	0.581	0.590	0.599	0.608	0.618	0.628	0.638	0.649	0.659	0.669	0.679	0.690	0.700	0.711	0.722	0.732	0.742	0.752	0.762	0.771	0.780	0.789	0.796	0.804	0.811	0.816	0.822	0.828	0.832	0.836	0.839	0.840	0.841	0.841	0.840	0.839	0.836	0.834	0.829	0.822	0.816	0.809	0.801	0.791	0.780	0.770	0.758	0.744	0.730	0.716	0.700	0.682	0.666	0.649	0.630	0.610	0.590	0.570	0.549	0.526	0.505	0.482	0.460	0.438	0.415	0.391	0.368	0.344	0.320	0.298	0.274	0.251	0.228	0.206	0.185	0.162	0.141	0.120	0.100	0.079	0.060	0.042	0.024	0.006	-0.009	-0.024	-0.038	-0.052	-0.065	-0.076	-0.086	-0.096	-0.105	-0.111	-0.118	-0.124	-0.128	-0.130	-0.131	-0.132	-0.132	-0.130	-0.128	-0.122	-0.118	-0.110	-0.102	-0.094	-0.084	-0.074	-0.060	-0.048	-0.032	-0.016	0.000	0.018	0.036	0.056	0.076	0.098	0.119	0.142	0.166	0.191	0.216	0.241	0.268	0.294	0.321	0.348	0.376	0.404	0.432	0.460	0.488	0.516	0.544	0.571	0.599	0.625	0.651	0.678	0.702	0.726	0.751	0.775	0.798	0.819	0.840	0.859	0.878	0.895	0.911	0.926	0.940	0.954	0.964	0.974	0.982	0.990	0.995	1.000	1.002	1.004	1.005	1.004	1.001	0.998	0.992	0.986	0.978	0.970	0.960	0.949	0.935	0.924	0.909	0.895	0.879	0.862	0.846	0.828	0.810	0.792	0.772	0.754	0.735	0.716	0.698	0.679	0.660	0.642	0.625	0.610	0.594	0.578	0.564	0.550	0.538	0.525	0.514	0.505	0.496	0.490	0.484	0.480	0.476	0.475	0.476	0.479	0.481	0.486	0.494	0.500	0.511	0.522	0.535	0.549	0.564	0.581	0.600	0.620	0.641	0.664	0.688	0.711	0.738	0.764	0.791	0.819	0.846	0.878	0.906	0.936	0.966	0.998	1.028	1.058	1.089	1.119	1.149	1.178	1.206	1.235	1.261	1.289	1.314	1.339	1.361	1.385	1.406	1.425	1.444	1.461	1.476	1.491	1.505	1.515	1.525	1.534	1.540	1.545	1.548	1.550	1.551	1.550	1.548	1.544	1.539	1.531	1.524	1.515	1.504	1.491	1.480	1.466	1.451	1.438	1.421	1.404	1.388	1.370	1.352	1.334	1.316	1.296	1.278	1.260	1.242	1.224	1.205	1.189	1.171	1.156	1.139	1.124	1.110	1.095	1.084	1.070	1.059	1.049	1.040	1.032	1.025	1.019	1.014	1.010	1.006	1.004	1.004	1.004	1.006	1.008	1.012	1.016	1.022	1.028	1.036	1.045	1.054	1.065	1.075	1.088	1.101	1.115	1.129	1.142	1.159	1.175	1.191	1.209	1.226	1.244	1.261	1.279	1.298	1.316	1.334	1.354	1.372	1.390	1.409	1.426	1.445	1.464	1.480	1.498	1.514	1.530	1.545	1.561	1.575	1.589	1.601	1.615	1.626	1.638	1.648	1.656	1.665	1.672	1.679	1.685	1.689	1.692	1.695	1.698	1.699	1.699	1.696	1.694	1.690	1.686	1.681	1.675	1.668	1.660	1.651	1.641	1.631	1.619	1.608	1.595	1.581	1.568	1.552	1.538	1.522	1.506	1.491	1.474	1.458	1.441	1.424	1.406	1.391	1.375	1.358	1.341	1.326	1.311	1.295	1.281	1.268	1.255	1.242	1.231	1.221	1.211	1.202	1.196	1.190	1.185	1.180	1.179	1.178	1.176	1.178	1.180	1.184	1.190	1.195	1.204	1.212	1.222	1.235	1.249	1.262	1.279	1.295	1.312	1.332	1.352	1.374	1.396	1.420	1.442	1.468	1.494	1.520	1.546	1.574	1.602	1.630	1.659	1.688	1.718	1.745	1.775	1.804	1.832	1.861	1.889	1.916	1.944	1.971	1.996	2.021	2.046	2.070	2.094	2.114	2.135	2.156	2.174	2.192	2.209	2.224	2.238	2.251	2.262	2.272	2.281	2.290	2.296	2.301	2.305	2.308	2.309	2.309	2.309	2.306	2.302	2.300	2.295	2.288	2.281	2.272	2.264	2.254	2.242	2.232	2.220	2.209	2.195	2.181	2.169	2.154	2.139	2.125	2.110	2.095	2.080	2.064	2.050	2.034	2.019	2.005	1.990	1.975	1.961	1.948	1.934	1.920	1.908	1.894	1.881	1.870	1.858	1.848	1.836	1.825	1.815	1.805	1.795	1.786	1.778	1.769	1.761	1.752	1.744	1.736	1.729	1.721	1.715	1.708	1.700	1.692	1.685	1.679	1.671	1.664	1.658	1.649	1.641	1.634	1.626	1.619	1.610	1.601	1.591	1.582	1.574	1.564	1.554	1.542	1.531	1.521	1.509	1.498	1.485	1.471	1.460	1.446	1.432	1.419	1.405	1.390	1.375	1.360	1.345	1.329	1.314	1.298	1.281	1.264	1.248	1.231	1.214	1.198	1.180	1.164	1.148	1.130	1.114	1.098	1.080	1.065	1.049	1.032	1.018	1.001	0.986	0.971	0.958	0.944	0.930	0.918	0.906	0.895	0.884	0.874	0.865	0.856	0.849	0.841	0.835	0.830	0.826	0.822	0.821	0.819	0.819	0.819	0.821	0.824	0.829	0.834	0.839	0.846	0.855	0.865	0.875	0.888	0.900	0.914	0.929	0.946	0.964	0.981	1.000	1.020	1.040	1.062	1.084	1.108	1.131	1.156	1.181	1.206	1.232	1.259	1.285	1.312	1.339	1.366	1.392	1.420	1.446	1.474	1.499	1.525	1.551	1.575	1.600	1.624	1.648	1.669	1.691	1.712	1.731	1.750	1.769	1.785	1.800	1.815	1.829	1.840	1.851	1.861	1.870	1.878	1.885	1.889	1.894	1.895	1.898	1.898	1.898	1.895	1.894	1.890	1.885	1.879	1.874	1.866	1.860	1.851	1.842	1.832	1.824	1.814	1.804	1.792	1.782	1.771	1.761	1.751	1.741	1.730	1.720	1.710	1.700	1.691	1.682	1.675	1.668	1.660	1.654	1.649	1.642	1.639	1.635	1.632	1.630	1.629	1.629	1.630	1.630	1.632	1.636	1.640	1.644	1.649	1.655	1.662	1.669	1.676	1.686	1.695	1.705	1.714	1.725	1.736	1.749	1.760	1.772	1.785	1.798	1.811	1.822	1.836	1.849	1.862	1.875	1.888	1.899	1.911	1.922	1.935	1.945	1.955	1.966	1.975	1.985	1.994	2.001	2.009	2.014	2.020	2.025	2.029	2.033	2.035	2.036	2.036	2.036	2.034	2.033	2.030	2.025	2.021	2.015	2.007	2.000	1.991	1.981	1.971	1.960	1.948	1.935	1.920	1.908	1.892	1.876	1.860	1.841	1.824	1.806	1.788	1.769	1.749	1.729	1.709	1.688	1.668	1.646	1.625	1.604	1.582	1.561	1.540	1.520	1.499	1.479	1.459	1.439	1.419	1.400	1.381	1.364	1.346	1.330	1.314	1.299	1.284	1.270	1.258	1.245	1.234	1.224	1.214	1.206	1.199	1.192	1.186	1.181	1.178	1.175	1.174	1.172	1.174	1.175	1.176	1.181	1.185	1.191	1.196	1.202	1.211	1.221	1.230	1.241	1.251	1.264	1.278	1.290	1.304	1.319	1.334	1.350	1.366	1.382	1.400	1.416	1.434	1.451	1.469	1.486	1.504	1.521	1.540	1.558	1.574	1.591	1.609	1.625	1.641	1.658	1.672	1.686	1.702	1.716	1.729	1.740	1.752	1.764	1.774	1.782	1.791	1.800	1.806	1.812	1.816	1.821	1.825	1.828	1.829	1.830	1.830	1.829	1.828	1.825	1.821	1.818	1.812	1.806	1.801	1.794	1.786	1.780	1.770	1.762	1.754	1.744	1.734	1.725	1.714	1.705	1.694	1.684	1.675	1.664	1.655	1.646	1.638	1.629	1.621	1.614	1.606	1.600	1.596	1.590	1.586	1.582	1.581	1.579	1.578	1.578	1.579	1.581	1.582	1.588	1.591	1.596	1.602	1.610	1.616	1.625	1.634	1.644	1.655	1.665	1.678	1.690	1.704	1.716	1.730	1.745	1.759	1.774	1.788	1.802	1.819	1.834	1.849	1.864	1.878	1.892	1.906	1.920	1.932	1.945	1.958	1.970	1.980	1.990	2.000	2.009	2.016	2.022	2.029	2.034	2.038	2.041	2.042	2.044	2.044	2.042	2.041	2.039	2.034	2.027	2.021	2.014	2.006	1.996	1.986	1.974	1.961	1.948	1.932	1.918	1.900	1.882	1.865	1.845	1.825	1.805	1.782	1.760	1.738	1.715	1.689	1.665	1.640	1.614	1.589	1.561	1.534	1.508	1.480	1.452	1.425	1.398	1.369	1.341	1.312	1.285	1.258	1.229	1.202	1.174	1.148	1.120	1.095	1.068	1.042	1.018	0.992	0.969	0.945	0.922	0.900	0.878	0.856	0.836	0.818	0.799	0.780	0.764	0.748	0.731	0.716	0.702	0.689	0.678	0.666	0.655	0.645	0.636	0.629	0.621	0.614	0.609	0.604	0.599	0.595	0.591	0.590	0.586	0.586	0.585	0.584	0.582	0.584	0.584	0.584	0.585	0.585	0.586	0.588	0.590	0.590	0.591	0.592	0.591	0.592	0.592	0.592	0.591	0.590	0.590	0.588	0.584	0.581	0.578	0.574	0.569	0.564	0.558	0.551	0.544	0.538	0.529	0.520	0.509	0.499	0.489	0.476	0.465	0.452	0.440	0.426	0.411	0.398	0.384	0.370	0.354	0.339	0.322	0.306	0.291	0.275	0.259	0.242	0.228	0.211	0.195	0.180	0.164	0.149	0.134	0.120	0.106	0.092	0.079	0.066	0.054	0.041	0.030	0.020	0.010	0.000	-0.009	-0.016	-0.024	-0.030	-0.036	-0.041	-0.046	-0.050	-0.052	-0.055	-0.055	-0.056	-0.056	-0.056	-0.055	-0.052	-0.050	-0.048	-0.042	-0.039	-0.034	-0.030	-0.024	-0.016	-0.011	-0.005	0.004	0.010	0.018	0.025	0.032	0.039	0.046	0.052	0.061	0.068	0.074	0.079	0.086	0.091	0.096	0.099	0.102	0.105	0.108	0.109	0.110	0.108	0.108	0.105	0.101	0.098	0.092	0.086	0.079	0.070	0.062	0.052	0.040	0.029	0.015	0.000	-0.015	-0.030	-0.048	-0.064	-0.082	-0.102	-0.121	-0.142	-0.162	-0.184	-0.205	-0.228	-0.249	-0.271	-0.294	-0.316	-0.338	-0.361	-0.382	-0.402	-0.425	-0.445	-0.465	-0.484	-0.502	-0.521	-0.538	-0.554	-0.569	-0.582	-0.595	-0.608	-0.618	-0.628	-0.635	-0.642	-0.646	-0.651	-0.654	-0.655	-0.655	-0.654	-0.650	-0.646	-0.641	-0.635	-0.628	-0.618	-0.606	-0.596	-0.584	-0.569	-0.554	-0.538	-0.522	-0.504	-0.486	-0.466	-0.446	-0.426	-0.405	-0.382	-0.360	-0.338	-0.315	-0.291	-0.268	-0.244	-0.220	-0.196	-0.171	-0.148	-0.124	-0.100	-0.075	-0.051	-0.026	-0.002	0.021	0.044	0.068	0.091	0.112	0.135	0.158	0.178	0.200	0.220	0.241	0.260	0.281	0.300	0.319	0.336	0.355	0.372	0.389	0.405	0.420	0.436	0.451	0.465	0.479	0.491	0.504	0.515	0.526	0.536	0.546	0.556	0.564	0.571	0.578	0.584	0.589	0.595	0.598	0.601	0.605	0.606	0.606	0.608	0.608	0.606	0.606	0.605	0.602	0.600	0.596	0.594	0.590	0.586	0.582	0.576	0.574	0.569	0.565	0.561	0.558	0.554	0.550	0.548	0.545	0.542	0.542	0.541	0.542	0.542	0.544	0.548	0.551	0.556	0.562	0.570	0.579	0.588	0.599	0.611	0.625	0.640	0.656	0.672	0.692	0.712	0.734	0.756	0.780	0.806	0.832	0.859	0.889	0.916	0.946	0.979	1.010	1.044	1.075	1.110	1.144	1.179	1.214	1.249	1.284	1.319	1.354	1.389	1.421	1.456	1.489	1.522	1.554	1.584	1.615	1.644	1.671	1.699	1.722	1.748	1.769	1.790	1.810	1.829	1.845	1.859	1.871	1.882	1.892	1.900	1.906	1.909	1.912	1.912	1.911	1.909	1.904	1.898	1.890	1.880	1.869	1.856	1.842	1.828	1.810	1.792	1.775	1.754	1.734	1.712	1.690	1.668	1.644	1.620	1.596	1.572	1.546	1.522	1.499	1.474	1.450	1.426	1.404	1.382	1.360	1.339	1.319	1.300	1.281	1.265	1.249	1.234	1.221	1.210	1.199	1.189	1.181	1.175	1.170	1.166	1.165	1.165	1.166	1.169	1.174	1.179	1.188	1.196	1.208	1.218	1.232	1.246	1.262	1.280	1.298	1.316	1.336	1.359	1.381	1.404	1.428	1.451	1.476	1.501	1.529	1.555	1.581	1.606	1.632	1.660	1.686	1.714	1.740	1.765	1.790	1.815	1.840	1.865	1.888	1.910	1.931	1.952	1.972	1.992	2.011	2.029	2.045	2.060	2.075	2.089	2.101	2.112	2.122	2.132	2.141	2.149	2.155	2.160	2.164	2.169	2.171	2.172	2.174	2.172	2.172	2.171	2.169	2.166	2.164	2.159	2.154	2.150	2.144	2.139	2.131	2.126	2.119	2.112	2.105	2.099	2.091	2.085	2.078	2.072	2.066	2.060	2.055	2.049	2.045	2.040	2.036	2.034	2.031	2.030	2.029	2.029	2.029	2.030	2.033	2.036	2.039	2.045	2.050	2.056	2.064	2.072	2.082	2.092	2.104	2.116	2.129	2.144	2.158	2.172	2.190	2.206	2.225	2.242	2.261	2.281	2.302	2.322	2.344	2.365	2.386	2.408	2.430	2.451	2.472	2.495	2.516	2.536	2.558	2.578	2.596	2.615	2.634	2.650	2.668	2.682	2.696	2.710	2.722	2.732	2.741	2.750	2.756	2.761	2.765	2.766	2.766	2.765	2.761	2.756	2.750	2.740	2.729	2.716	2.704	2.686	2.669	2.650	2.628	2.604	2.580	2.552	2.525	2.494	2.464	2.430	2.396	2.360	2.324	2.285	2.246	2.205	2.164	2.121	2.079	2.036	1.991	1.946	1.901	1.856	1.810	1.765	1.719	1.672	1.626	1.581	1.536	1.491	1.446	1.404	1.361	1.319	1.278	1.236	1.196	1.158	1.120	1.084	1.048	1.015	0.981	0.950	0.920	0.890	0.864	0.839	0.814	0.790	0.769	0.749	0.729	0.712	0.698	0.681	0.669	0.658	0.648	0.639	0.630	0.624	0.619	0.615	0.611	0.610	0.610	0.609	0.611	0.612	0.616	0.620	0.624	0.629	0.634	0.639	0.646	0.652	0.660	0.666	0.674	0.682	0.689	0.698	0.705	0.712	0.720	0.726	0.734	0.739	0.746	0.751	0.756	0.760	0.765	0.769	0.771	0.772	0.774	0.776	0.776	0.775	0.772	0.770	0.768	0.764	0.759	0.754	0.749	0.741	0.735	0.726	0.719	0.710	0.700	0.690	0.680	0.670	0.658	0.648	0.635	0.624	0.611	0.600	0.588	0.576	0.564	0.551	0.541	0.530	0.518	0.509	0.498	0.488	0.479	0.470	0.462	0.455	0.449	0.442	0.439	0.435	0.431	0.429	0.428	0.428	0.429	0.430	0.432	0.438	0.442	0.449	0.456	0.464	0.474	0.485	0.496	0.510	0.524	0.539	0.555	0.571	0.590	0.609	0.628	0.649	0.670	0.692	0.714	0.739	0.762	0.786	0.811	0.836	0.862	0.888	0.914	0.940	0.966	0.991	1.018	1.045	1.070	1.095	1.120	1.144	1.168	1.191	1.214	1.235	1.256	1.276	1.295	1.314	1.331	1.346	1.362	1.376	1.389	1.399	1.410	1.419	1.425	1.432	1.435	1.439	1.440	1.441	1.440	1.438	1.434	1.429	1.424	1.416	1.408	1.398	1.386	1.374	1.360	1.346	1.331	1.316	1.299	1.282	1.265	1.246	1.228	1.209	1.189	1.170	1.150	1.131	1.112	1.091	1.074	1.055	1.036	1.020	1.002	0.988	0.972	0.958	0.945	0.934	0.922	0.912	0.904	0.895	0.890	0.885	0.882	0.880	0.879	0.880	0.882	0.886	0.891	0.898	0.906	0.915	0.925	0.936	0.950	0.964	0.979	0.994	1.010	1.029	1.048	1.066	1.086	1.108	1.128	1.149	1.170	1.191	1.212	1.232	1.255	1.275	1.296	1.316	1.335	1.354	1.371	1.389	1.406	1.420	1.435	1.449	1.461	1.471	1.481	1.489	1.496	1.502	1.508	1.510	1.511	1.511	1.511	1.508	1.504	1.500	1.494	1.486	1.479	1.469	1.459	1.448	1.435	1.421	1.408	1.392	1.376	1.361	1.345	1.328	1.311	1.294	1.276	1.259	1.241	1.224	1.206	1.190	1.174	1.158	1.142	1.128	1.112	1.099	1.085	1.074	1.064	1.054	1.044	1.036	1.029	1.022	1.019	1.015	1.012	1.011	1.011	1.012	1.015	1.019	1.024	1.031	1.039	1.048	1.058	1.069	1.081	1.095	1.109	1.125	1.142	1.159	1.178	1.198	1.218	1.239	1.261	1.284	1.306	1.330	1.354	1.379	1.404	1.429	1.455	1.481	1.508	1.532	1.559	1.584	1.610	1.635	1.661	1.685	1.711	1.735	1.759	1.781	1.802	1.825	1.846	1.866	1.885	1.902	1.920	1.935	1.951	1.965	1.978	1.989	2.000	2.010	2.018	2.025	2.030	2.034	2.038	2.040	2.040	2.039	2.036	2.034	2.029	2.024	2.016	2.009	2.000	1.989	1.978	1.965	1.954	1.940	1.924	1.909	1.892	1.876	1.860	1.842	1.824	1.806	1.789	1.770	1.752	1.734	1.716	1.699	1.681	1.665	1.648	1.631	1.618	1.604	1.590	1.578	1.565	1.555	1.545	1.538	1.529	1.524	1.520	1.515	1.515	1.514	1.515	1.518	1.521	1.526	1.534	1.541	1.551	1.564	1.576	1.590	1.605	1.622	1.640	1.661	1.681	1.704	1.726	1.751	1.778	1.804	1.831	1.859	1.889	1.918	1.949	1.979	2.010	2.042	2.075	2.109	2.140	2.172	2.206	2.239	2.271	2.305	2.336	2.369	2.400	2.431	2.462	2.491	2.521	2.549	2.576	2.602	2.628	2.652	2.675	2.698	2.719	2.739	2.758	2.775	2.791	2.805	2.819	2.830	2.840	2.849	2.856	2.861	2.866	2.869	2.870	2.870	2.868	2.865	2.860	2.854	2.848	2.840	2.829	2.819	2.806	2.792	2.779	2.764	2.746	2.729	2.712	2.692	2.674	2.652	2.632	2.611	2.590	2.568	2.546	2.524	2.501	2.479	2.456	2.435	2.412	2.391	2.370	2.350	2.329	2.310	2.290	2.272	2.255	2.239	2.224	2.209	2.194	2.181	2.171	2.159	2.150	2.142	2.135	2.130	2.125	2.120	2.118	2.118	2.118	2.119	2.121	2.125	2.129	2.135	2.141	2.150	2.159	2.168	2.178	2.190	2.202	2.215	2.229	2.244	2.258	2.274	2.289	2.305	2.324	2.340	2.358	2.374	2.392	2.410	2.428	2.444	2.462	2.480	2.496	2.511	2.528	2.542	2.559	2.572	2.585	2.598	2.610	2.621	2.631	2.641	2.649	2.655	2.662	2.668	2.671	2.674	2.676	2.676	2.676	2.674	2.670	2.665	2.660	2.652	2.645	2.635	2.624	2.611	2.598	2.584	2.568	2.551	2.534	2.515	2.494	2.472	2.450	2.428	2.404	2.380	2.355	2.329	2.301	2.275	2.246	2.219	2.190	2.161	2.134	2.105	2.076	2.046	2.019	1.990	1.962	1.934	1.908	1.880	1.855	1.829	1.805	1.781	1.758	1.736	1.714	1.695	1.675	1.658	1.640	1.625	1.610	1.598	1.585	1.575	1.565	1.556	1.550	1.545	1.541	1.538	1.536	1.535	1.535	1.538	1.540	1.542	1.548	1.552	1.558	1.565	1.572	1.581	1.589	1.599	1.608	1.616	1.626	1.635	1.645	1.654	1.664	1.674	1.681	1.690	1.699	1.706	1.712	1.720	1.724	1.729	1.732	1.736	1.738	1.740	1.739	1.739	1.738	1.735	1.730	1.725	1.719	1.712	1.704	1.695	1.685	1.674	1.661	1.649	1.635	1.621	1.605	1.590	1.572	1.556	1.539	1.520	1.502	1.485	1.466	1.448	1.429	1.410	1.392	1.374	1.355	1.338	1.321	1.305	1.289	1.274	1.260	1.248	1.235	1.222	1.212	1.204	1.195	1.189	1.181	1.178	1.175	1.172	1.174	1.175	1.176	1.181	1.186	1.194	1.201	1.211	1.224	1.235	1.250	1.265	1.282	1.300	1.320	1.341	1.362	1.385	1.410	1.435	1.460	1.486	1.515	1.541	1.570	1.600	1.629	1.659	1.689	1.719	1.749	1.778	1.809	1.839	1.868	1.898	1.925	1.952	1.980	2.006	2.030	2.054	2.078	2.099	2.120	2.140	2.156	2.174	2.188	2.201	2.212	2.221	2.230	2.236	2.240	2.242	2.244	2.241	2.239	2.234	2.226	2.218	2.206	2.194	2.179	2.162	2.144	2.124	2.104	2.080	2.056	2.030	2.002	1.972	1.944	1.912	1.880	1.848	1.814	1.779	1.744	1.708	1.671	1.635	1.599	1.561	1.524	1.488	1.451	1.415	1.379	1.344	1.308	1.274	1.240	1.208	1.176	1.145	1.116	1.086	1.060	1.035	1.010	0.988	0.966	0.946	0.926	0.910	0.895	0.881	0.869	0.859	0.850	0.842	0.836	0.832	0.830	0.830	0.830	0.832	0.836	0.841	0.849	0.858	0.866	0.876	0.889	0.901	0.916	0.930	0.948	0.964	0.981	1.000	1.020	1.039	1.060	1.081	1.102	1.124	1.146	1.169	1.190	1.214	1.235	1.258	1.279	1.301	1.322	1.345	1.365	1.385	1.404	1.422	1.441	1.459	1.476	1.490	1.505	1.520	1.531	1.544	1.555	1.564	1.572	1.579	1.586	1.590	1.595	1.596	1.598	1.599	1.598	1.596	1.591	1.588	1.582	1.576	1.569	1.560	1.550	1.540	1.529	1.518	1.505	1.491	1.479	1.464	1.450	1.435	1.421	1.406	1.390	1.376	1.361	1.346	1.334	1.320	1.308	1.295	1.284	1.274	1.264	1.255	1.248	1.241	1.236	1.232	1.229	1.228	1.228	1.229	1.231	1.236	1.242	1.250	1.259	1.269	1.281	1.294	1.310	1.325	1.344	1.362	1.384	1.404	1.428	1.451	1.476	1.501	1.529	1.556	1.584	1.612	1.642	1.672	1.701	1.732	1.761	1.791	1.820	1.849	1.878	1.906	1.935	1.961	1.988	2.011	2.035	2.059	2.080	2.101	2.119	2.138	2.152	2.168	2.181	2.191	2.202	2.210	2.215	2.220	2.224	2.224	2.222	2.220	2.215	2.209	2.201	2.192	2.181	2.170	2.155	2.140	2.122	2.105	2.086	2.065	2.044	2.021	1.999	1.974	1.949	1.922	1.896	1.871	1.844	1.816	1.788	1.761	1.732	1.705	1.679	1.651	1.624	1.596	1.570	1.545	1.519	1.494	1.470	1.446	1.425	1.402	1.382	1.361	1.342	1.324	1.306	1.290	1.275	1.260	1.248	1.234	1.222	1.211	1.202	1.194	1.186	1.180	1.174	1.169	1.164	1.161	1.159	1.156	1.155	1.155	1.155	1.156	1.158	1.160	1.161	1.165	1.168	1.172	1.176	1.181	1.185	1.190	1.195	1.200	1.205	1.210	1.215	1.220	1.225	1.230	1.235	1.239	1.242	1.246	1.250	1.252	1.255	1.259	1.260	1.260	1.261	1.261	1.260	1.260	1.258	1.254	1.251	1.248	1.242	1.236	1.229	1.221	1.214	1.204	1.194	1.181	1.169	1.156	1.141	1.126	1.109	1.092	1.074	1.055	1.035	1.014	0.991	0.969	0.946	0.920	0.895	0.869	0.841	0.812	0.784	0.754	0.724	0.692	0.661	0.630	0.598	0.565	0.531	0.498	0.464	0.430	0.395	0.361	0.326	0.292	0.259	0.224	0.191	0.156	0.122	0.090	0.058	0.025	-0.006	-0.036	-0.068	-0.098	-0.126	-0.154	-0.181	-0.208	-0.234	-0.258	-0.281	-0.302	-0.325	-0.346	-0.365	-0.384	-0.401	-0.416	-0.431	-0.446	-0.460	-0.471	-0.482	-0.491	-0.500	-0.509	-0.516	-0.522	-0.528	-0.532	-0.536	-0.540	-0.542	-0.545	-0.548	-0.549	-0.550	-0.551	-0.551	-0.552	-0.552	-0.552	-0.552	-0.552	-0.554	-0.555	-0.556	-0.558	-0.560	-0.562	-0.565	-0.569	-0.572	-0.578	-0.582	-0.589	-0.595	-0.604	-0.612	-0.621	-0.630	-0.641	-0.654	-0.666	-0.679	-0.692	-0.708	-0.721	-0.738	-0.754	-0.771	-0.790	-0.808	-0.826	-0.846	-0.865	-0.884	-0.904	-0.924	-0.945	-0.965	-0.984	-1.004	-1.022	-1.042	-1.061	-1.079	-1.096	-1.114	-1.130	-1.146	-1.161	-1.175	-1.190	-1.201	-1.214	-1.222	-1.232	-1.241	-1.249	-1.254	-1.259	-1.262	-1.266	-1.268	-1.268	-1.268	-1.265	-1.261	-1.258	-1.252	-1.245	-1.239	-1.230	-1.221	-1.211	-1.199	-1.188	-1.176	-1.162	-1.148	-1.134	-1.119	-1.104	-1.088	-1.071	-1.056	-1.040	-1.022	-1.006	-0.990	-0.974	-0.956	-0.941	-0.925	-0.910	-0.896	-0.881	-0.868	-0.854	-0.841	-0.829	-0.818	-0.809	-0.799	-0.790	-0.782	-0.775	-0.769	-0.765	-0.761	-0.759	-0.756	-0.758	-0.758	-0.759	-0.762	-0.766	-0.772	-0.779	-0.786	-0.796	-0.806	-0.818	-0.830	-0.844	-0.860	-0.875	-0.892	-0.910	-0.929	-0.950	-0.971	-0.994	-1.016	-1.040	-1.065	-1.090	-1.116	-1.142	-1.171	-1.199	-1.226	-1.256	-1.286	-1.316	-1.344	-1.374	-1.404	-1.434	-1.464	-1.494	-1.522	-1.552	-1.580	-1.608	-1.635	-1.662	-1.688	-1.712	-1.738	-1.760	-1.781	-1.802	-1.822	-1.840	-1.856	-1.871	-1.886	-1.898	-1.909	-1.918	-1.925	-1.930	-1.935	-1.936	-1.936	-1.935	-1.931	-1.925	-1.918	-1.910	-1.899	-1.886	-1.872	-1.856	-1.838	-1.819	-1.798	-1.775	-1.751	-1.726	-1.700	-1.672	-1.644	-1.614	-1.582	-1.550	-1.519	-1.485	-1.450	-1.416	-1.382	-1.346	-1.311	-1.275	-1.240	-1.205	-1.169	-1.135	-1.100	-1.066	-1.032	-0.999	-0.966	-0.935	-0.904	-0.874	-0.845	-0.818	-0.790	-0.765	-0.741	-0.718	-0.695	-0.675	-0.656	-0.639	-0.622	-0.606	-0.594	-0.581	-0.570	-0.560	-0.552	-0.545	-0.540	-0.535	-0.531	-0.530	-0.530	-0.529	-0.531	-0.532	-0.536	-0.540	-0.545	-0.551	-0.558	-0.565	-0.574	-0.581	-0.590	-0.600	-0.609	-0.619	-0.629	-0.639	-0.649	-0.660	-0.670	-0.680	-0.690	-0.700	-0.709	-0.719	-0.728	-0.735	-0.744	-0.751	-0.758	-0.764	-0.770	-0.774	-0.779	-0.781	-0.784	-0.786	-0.788	-0.788	-0.788	-0.785	-0.784	-0.781	-0.778	-0.774	-0.768	-0.762	-0.755	-0.748	-0.740	-0.730	-0.721	-0.710	-0.700	-0.689	-0.676	-0.664	-0.650	-0.638	-0.624	-0.611	-0.596	-0.581	-0.568	-0.552	-0.538	-0.522	-0.507	-0.494	-0.480	-0.465	-0.451	-0.438	-0.424	-0.411	-0.399	-0.386	-0.375	-0.364	-0.354	-0.344	-0.336	-0.328	-0.320	-0.314	-0.309	-0.304	-0.300	-0.296	-0.294	-0.292	-0.292	-0.292	-0.292	-0.295	-0.299	-0.301	-0.306	-0.311	-0.319	-0.326	-0.332	-0.341	-0.350	-0.360	-0.371	-0.382	-0.394	-0.406	-0.419	-0.432	-0.445	-0.459	-0.472	-0.488	-0.500	-0.515	-0.530	-0.544	-0.558	-0.571	-0.586	-0.599	-0.612	-0.626	-0.639	-0.651	-0.664	-0.675	-0.686	-0.698	-0.708	-0.716	-0.725	-0.734	-0.742	-0.749	-0.755	-0.761	-0.766	-0.770	-0.775	-0.779	-0.781	-0.784	-0.786	-0.786	-0.786	-0.786	-0.785	-0.785	-0.782	-0.781	-0.779	-0.776	-0.772	-0.770	-0.766	-0.762	-0.759	-0.754	-0.750	-0.746	-0.742	-0.738	-0.732	-0.729	-0.725	-0.720	-0.718	-0.714	-0.710	-0.708	-0.705	-0.702	-0.700	-0.699	-0.698	-0.698	-0.696	-0.698	-0.699	-0.699	-0.701	-0.704	-0.706	-0.710	-0.715	-0.720	-0.725	-0.731	-0.738	-0.745	-0.752	-0.761	-0.770	-0.780	-0.791	-0.802	-0.814	-0.826	-0.840	-0.852	-0.866	-0.882	-0.898	-0.914	-0.931	-0.949	-0.966	-0.985	-1.004	-1.022	-1.044	-1.064	-1.085	-1.108	-1.130	-1.152	-1.175	-1.199	-1.222	-1.246	-1.271	-1.296	-1.321	-1.346	-1.371	-1.398	-1.422	-1.449	-1.474	-1.500	-1.525	-1.551	-1.576	-1.602	-1.628	-1.652	-1.676	-1.700	-1.724	-1.746	-1.770	-1.791	-1.812	-1.835	-1.855	-1.874	-1.891	-1.910	-1.928	-1.944	-1.960	-1.974	-1.989	-2.001	-2.013	-2.024	-2.034	-2.041	-2.050	-2.058	-2.062	-2.066	-2.070	-2.074	-2.076	-2.076	-2.076	-2.075	-2.074	-2.071	-2.069	-2.065	-2.060	-2.054	-2.047	-2.041	-2.035	-2.027	-2.020	-2.011	-2.002	-1.994	-1.984	-1.975	-1.965	-1.956	-1.948	-1.939	-1.930	-1.921	-1.912	-1.905	-1.898	-1.890	-1.882	-1.876	-1.870	-1.865	-1.860	-1.856	-1.854	-1.851	-1.850	-1.849	-1.849	-1.849	-1.850	-1.851	-1.854	-1.858	-1.862	-1.868	-1.874	-1.879	-1.888	-1.895	-1.904	-1.912	-1.922	-1.931	-1.942	-1.954	-1.965	-1.976	-1.988	-2.000	-2.014	-2.025	-2.039	-2.050	-2.062	-2.075	-2.088	-2.099	-2.110	-2.122	-2.132	-2.144	-2.154	-2.162	-2.171	-2.180	-2.188	-2.194	-2.200	-2.205	-2.209	-2.211	-2.215	-2.216	-2.218	-2.216	-2.215	-2.212	-2.210	-2.205	-2.199	-2.192	-2.185	-2.176	-2.166	-2.156	-2.144	-2.132	-2.119	-2.104	-2.089	-2.072	-2.055	-2.038	-2.019	-2.000	-1.980	-1.959	-1.938	-1.915	-1.892	-1.870	-1.848	-1.824	-1.801	-1.778	-1.752	-1.729	-1.706	-1.681	-1.658	-1.634	-1.611	-1.588	-1.565	-1.544	-1.521	-1.500	-1.480	-1.461	-1.442	-1.425	-1.408	-1.391	-1.378	-1.364	-1.350	-1.339	-1.329	-1.320	-1.312	-1.306	-1.301	-1.298	-1.294	-1.292	-1.292	-1.294	-1.296	-1.300	-1.305	-1.311	-1.319	-1.326	-1.338	-1.348	-1.359	-1.372	-1.386	-1.401	-1.416	-1.432	-1.450	-1.468	-1.484	-1.502	-1.521	-1.541	-1.560	-1.580	-1.599	-1.619	-1.636	-1.656	-1.675	-1.692	-1.710	-1.728	-1.744	-1.759	-1.774	-1.788	-1.800	-1.812	-1.822	-1.832	-1.840	-1.848	-1.854	-1.858	-1.860	-1.862	-1.862	-1.862	-1.859	-1.855	-1.849	-1.842	-1.835	-1.825	-1.814	-1.801	-1.788	-1.772	-1.756	-1.739	-1.720	-1.701	-1.680	-1.659	-1.636	-1.612	-1.589	-1.565	-1.539	-1.515	-1.489	-1.462	-1.435	-1.410	-1.384	-1.358	-1.331	-1.304	-1.279	-1.255	-1.230	-1.206	-1.182	-1.161	-1.140	-1.120	-1.100	-1.084	-1.068	-1.051	-1.039	-1.026	-1.015	-1.005	-0.999	-0.992	-0.989	-0.986	-0.985	-0.985	-0.989	-0.992	-0.999	-1.006	-1.016	-1.028	-1.041	-1.056	-1.072	-1.090	-1.110	-1.131	-1.154	-1.178	-1.204	-1.229	-1.256	-1.286	-1.315	-1.345	-1.378	-1.409	-1.441	-1.474	-1.508	-1.540	-1.574	-1.608	-1.641	-1.672	-1.705	-1.738	-1.769	-1.800	-1.830	-1.859	-1.888	-1.914	-1.939	-1.964	-1.986	-2.009	-2.029	-2.047	-2.065	-2.080	-2.092	-2.105	-2.114	-2.122	-2.129	-2.132	-2.135	-2.136	-2.135	-2.131	-2.126	-2.120	-2.111	-2.101	-2.090	-2.076	-2.061	-2.046	-2.029	-2.010	-1.991	-1.971	-1.949	-1.926	-1.905	-1.881	-1.858	-1.834	-1.810	-1.785	-1.761	-1.738	-1.714	-1.690	-1.668	-1.646	-1.625	-1.604	-1.585	-1.566	-1.550	-1.534	-1.520	-1.509	-1.498	-1.486	-1.480	-1.474	-1.468	-1.466	-1.465	-1.466	-1.468	-1.474	-1.480	-1.488	-1.498	-1.510	-1.524	-1.540	-1.556	-1.575	-1.596	-1.619	-1.642	-1.666	-1.694	-1.720	-1.750	-1.779	-1.810	-1.841	-1.872	-1.906	-1.940	-1.974	-2.009	-2.042	-2.078	-2.112	-2.146	-2.180	-2.214	-2.248	-2.280	-2.312	-2.344	-2.375	-2.404	-2.432	-2.459	-2.485	-2.510	-2.534	-2.556	-2.576	-2.595	-2.612	-2.629	-2.642	-2.655	-2.665	-2.674	-2.681	-2.686	-2.690	-2.692	-2.692	-2.690	-2.686	-2.682	-2.674	-2.666	-2.656	-2.645	-2.631	-2.616	-2.600	-2.582	-2.565	-2.545	-2.524	-2.501	-2.479	-2.456	-2.432	-2.408	-2.381	-2.356	-2.330	-2.302	-2.276	-2.249	-2.221	-2.195	-2.169	-2.141	-2.116	-2.089	-2.064	-2.039	-2.014	-1.991	-1.966	-1.944	-1.922	-1.901	-1.882	-1.862	-1.845	-1.828	-1.811	-1.796	-1.782	-1.769	-1.756	-1.746	-1.736	-1.728	-1.720	-1.712	-1.708	-1.701	-1.698	-1.694	-1.692	-1.690	-1.690	-1.689	-1.690	-1.691	-1.692	-1.695	-1.698	-1.701	-1.706	-1.710	-1.715	-1.719	-1.725	-1.729	-1.734	-1.740	-1.745	-1.750	-1.755	-1.760	-1.765	-1.770	-1.775	-1.780	-1.784	-1.788	-1.790	-1.794	-1.795	-1.798	-1.799	-1.800	-1.801	-1.802	-1.801	-1.800	-1.800	-1.798	-1.795	-1.792	-1.789	-1.786	-1.781	-1.775	-1.770	-1.765	-1.758	-1.750	-1.742	-1.735	-1.726	-1.718	-1.708	-1.698	-1.688	-1.675	-1.664	-1.652	-1.640	-1.628	-1.614	-1.600	-1.588	-1.572	-1.559	-1.544	-1.528	-1.512	-1.498	-1.481	-1.465	-1.448	-1.431	-1.415	-1.398	-1.380	-1.362	-1.345	-1.329	-1.311	-1.295	-1.278	-1.260	-1.244	-1.226	-1.210	-1.194	-1.178	-1.161	-1.146	-1.131	-1.118	-1.102	-1.090	-1.076	-1.064	-1.054	-1.041	-1.031	-1.022	-1.014	-1.006	-1.000	-0.994	-0.989	-0.985	-0.981	-0.980	-0.978	-0.978	-0.979	-0.980	-0.984	-0.988	-0.992	-0.998	-1.005	-1.012	-1.021	-1.030	-1.040	-1.050	-1.061	-1.074	-1.088	-1.100	-1.115	-1.128	-1.142	-1.158	-1.174	-1.188	-1.202	-1.219	-1.234	-1.249	-1.264	-1.278	-1.291	-1.305	-1.319	-1.332	-1.344	-1.355	-1.365	-1.376	-1.385	-1.392	-1.399	-1.405	-1.411	-1.415	-1.416	-1.419	-1.419	-1.419	-1.418	-1.415	-1.411	-1.406	-1.401	-1.394	-1.386	-1.378	-1.368	-1.358	-1.346	-1.335	-1.322	-1.309	-1.295	-1.281	-1.266	-1.252	-1.236	-1.222	-1.208	-1.191	-1.178	-1.162	-1.149	-1.135	-1.121	-1.110	-1.096	-1.086	-1.076	-1.066	-1.059	-1.051	-1.046	-1.040	-1.038	-1.036	-1.035	-1.035	-1.036	-1.041	-1.046	-1.052	-1.061	-1.070	-1.082	-1.094	-1.109	-1.125	-1.141	-1.160	-1.179	-1.201	-1.224	-1.248	-1.271	-1.298	-1.324	-1.351	-1.381	-1.410	-1.439	-1.469	-1.500	-1.531	-1.562	-1.592	-1.624	-1.655	-1.686	-1.716	-1.746	-1.775	-1.804	-1.831	-1.859	-1.885	-1.909	-1.932	-1.955	-1.976	-1.995	-2.014	-2.030	-2.044	-2.058	-2.069	-2.076	-2.084	-2.090	-2.094	-2.096	-2.095	-2.094	-2.089	-2.082	-2.074	-2.062	-2.051	-2.036	-2.021	-2.002	-1.982	-1.961	-1.938	-1.914	-1.888	-1.859	-1.829	-1.799	-1.766	-1.732	-1.699	-1.662	-1.625	-1.589	-1.551	-1.511	-1.471	-1.431	-1.391	-1.351	-1.310	-1.269	-1.228	-1.186	-1.146	-1.105	-1.064	-1.025	-0.986	-0.948	-0.910	-0.872	-0.836	-0.801	-0.768	-0.734	-0.702	-0.672	-0.641	-0.615	-0.586	-0.562	-0.538	-0.515	-0.494	-0.475	-0.456	-0.440	-0.425	-0.411	-0.400	-0.390	-0.380	-0.374	-0.368	-0.362	-0.361	-0.359	-0.359	-0.360	-0.362	-0.366	-0.371	-0.378	-0.384	-0.394	-0.401	-0.412	-0.424	-0.435	-0.448	-0.460	-0.472	-0.486	-0.500	-0.515	-0.530	-0.542	-0.558	-0.571	-0.586	-0.600	-0.612	-0.626	-0.639	-0.651	-0.662	-0.672	-0.682	-0.692	-0.701	-0.708	-0.714	-0.719	-0.722	-0.726	-0.728	-0.726	-0.726	-0.722	-0.720	-0.715	-0.709	-0.700	-0.691	-0.681	-0.669	-0.656	-0.641	-0.626	-0.609	-0.590	-0.571	-0.551	-0.530	-0.507	-0.485	-0.461	-0.435	-0.411	-0.385	-0.358	-0.331	-0.304	-0.275	-0.248	-0.220	-0.191	-0.164	-0.135	-0.109	-0.081	-0.054	-0.028	-0.002	0.024	0.048	0.071	0.094	0.115	0.136	0.156	0.175	0.192	0.208	0.222	0.236	0.248	0.259	0.268	0.275	0.281	0.285	0.289	0.291	0.291	0.289	0.286	0.281	0.275	0.268	0.258	0.248	0.236	0.222	0.208	0.192	0.175	0.156	0.138	0.116	0.095	0.072	0.048	0.025	-0.001	-0.028	-0.054	-0.081	-0.109	-0.136	-0.166	-0.195	-0.224	-0.254	-0.282	-0.312	-0.342	-0.371	-0.401	-0.430	-0.459	-0.486	-0.516	-0.544	-0.570	-0.598	-0.624	-0.648	-0.674	-0.698	-0.720	-0.742	-0.764	-0.784	-0.804	-0.822	-0.839	-0.855	-0.871	-0.885	-0.898	-0.910	-0.920	-0.930	-0.939	-0.946	-0.951	-0.956	-0.960	-0.964	-0.964	-0.965	-0.964	-0.962	-0.960	-0.956	-0.952	-0.945	-0.939	-0.932	-0.924	-0.915	-0.905	-0.895	-0.884	-0.872	-0.861	-0.849	-0.836	-0.824	-0.811	-0.798	-0.785	-0.771	-0.758	-0.746	-0.732	-0.721	-0.709	-0.698	-0.688	-0.678	-0.668	-0.659	-0.652	-0.645	-0.639	-0.634	-0.630	-0.629	-0.626	-0.626	-0.628	-0.630	-0.634	-0.639	-0.645	-0.652	-0.662	-0.672	-0.685	-0.699	-0.714	-0.730	-0.748	-0.766	-0.786	-0.808	-0.830	-0.854	-0.880	-0.906	-0.934	-0.961	-0.989	-1.020	-1.050	-1.081	-1.112	-1.145	-1.176	-1.209	-1.242	-1.275	-1.308	-1.340	-1.372	-1.406	-1.438	-1.470	-1.500	-1.530	-1.560	-1.589	-1.616	-1.644	-1.669	-1.692	-1.718	-1.740	-1.760	-1.780	-1.799	-1.816	-1.831	-1.845	-1.859	-1.870	-1.880	-1.889	-1.895	-1.900	-1.904	-1.906	-1.908	-1.908	-1.905	-1.902	-1.898	-1.892	-1.885	-1.878	-1.869	-1.860	-1.849	-1.838	-1.824	-1.811	-1.799	-1.784	-1.770	-1.755	-1.740	-1.725	-1.710	-1.694	-1.680	-1.664	-1.650	-1.635	-1.621	-1.608	-1.595	-1.581	-1.570	-1.559	-1.548	-1.538	-1.529	-1.520	-1.512	-1.505	-1.501	-1.495	-1.491	-1.489	-1.488	-1.486	-1.486	-1.488	-1.489	-1.491	-1.495	-1.499	-1.505	-1.511	-1.518	-1.525	-1.531	-1.540	-1.550	-1.558	-1.568	-1.576	-1.588	-1.598	-1.608	-1.618	-1.629	-1.639	-1.649	-1.659	-1.668	-1.678	-1.686	-1.694	-1.702	-1.709	-1.715	-1.721	-1.728	-1.732	-1.735	-1.738	-1.740	-1.740	-1.740	-1.740	-1.739	-1.735	-1.731	-1.726	-1.720	-1.714	-1.705	-1.698	-1.686	-1.676	-1.664	-1.651	-1.638	-1.622	-1.606	-1.590	-1.572	-1.555	-1.536	-1.516	-1.496	-1.475	-1.454	-1.432	-1.410	-1.388	-1.364	-1.340	-1.316	-1.294	-1.269	-1.245	-1.221	-1.198	-1.172	-1.149	-1.126	-1.102	-1.079	-1.056	-1.035	-1.011	-0.990	-0.971	-0.950	-0.930	-0.911	-0.892	-0.876	-0.859	-0.842	-0.826	-0.812	-0.799	-0.786	-0.775	-0.764	-0.752	-0.744	-0.735	-0.728	-0.721	-0.715	-0.710	-0.706	-0.702	-0.700	-0.698	-0.698	-0.696	-0.698	-0.698	-0.699	-0.700	-0.702	-0.705	-0.709	-0.711	-0.715	-0.719	-0.722	-0.728	-0.731	-0.735	-0.740	-0.744	-0.748	-0.750	-0.754	-0.756	-0.759	-0.760	-0.761	-0.762	-0.762	-0.762	-0.761	-0.760	-0.758	-0.755	-0.751	-0.748	-0.741	-0.735	-0.729	-0.720	-0.711	-0.702	-0.691	-0.681	-0.668	-0.655	-0.641	-0.628	-0.612	-0.596	-0.580	-0.562	-0.545	-0.528	-0.509	-0.489	-0.470	-0.450	-0.430	-0.409	-0.389	-0.368	-0.346	-0.325	-0.304	-0.284	-0.261	-0.242	-0.220	-0.200	-0.180	-0.160	-0.141	-0.122	-0.105	-0.086	-0.069	-0.054	-0.038	-0.022	-0.009	0.005	0.016	0.029	0.039	0.049	0.058	0.065	0.071	0.078	0.082	0.085	0.088	0.090	0.089	0.088	0.086	0.082	0.079	0.072	0.066	0.059	0.050	0.040	0.030	0.018	0.004	-0.009	-0.024	-0.039	-0.055	-0.072	-0.090	-0.109	-0.128	-0.148	-0.169	-0.190	-0.211	-0.234	-0.256	-0.278	-0.301	-0.324	-0.346	-0.370	-0.392	-0.415	-0.438	-0.460	-0.482	-0.504	-0.525	-0.546	-0.566	-0.585	-0.605	-0.622	-0.640	-0.656	-0.672	-0.688	-0.700	-0.712	-0.725	-0.735	-0.745	-0.752	-0.759	-0.765	-0.770	-0.772	-0.775	-0.776	-0.776	-0.775	-0.774	-0.769	-0.765	-0.760	-0.752	-0.746	-0.738	-0.729	-0.718	-0.706	-0.696	-0.682	-0.670	-0.656	-0.641	-0.629	-0.614	-0.599	-0.582	-0.568	-0.551	-0.536	-0.521	-0.506	-0.490	-0.475	-0.462	-0.448	-0.434	-0.421	-0.409	-0.398	-0.386	-0.376	-0.366	-0.358	-0.350	-0.344	-0.336	-0.331	-0.328	-0.325	-0.322	-0.321	-0.321	-0.321	-0.324	-0.326	-0.331	-0.336	-0.341	-0.348	-0.355	-0.364	-0.372	-0.382	-0.394	-0.405	-0.419	-0.431	-0.445	-0.459	-0.474	-0.489	-0.504	-0.520	-0.536	-0.552	-0.569	-0.585	-0.601	-0.619	-0.635	-0.652	-0.669	-0.685	-0.701	-0.716	-0.731	-0.748	-0.761	-0.775	-0.789	-0.802	-0.815	-0.826	-0.838	-0.848	-0.858	-0.866	-0.874	-0.881	-0.888	-0.894	-0.898	-0.901	-0.905	-0.906	-0.908	-0.908	-0.908	-0.906	-0.904	-0.901	-0.896	-0.891	-0.885	-0.879	-0.871	-0.862	-0.854	-0.844	-0.835	-0.822	-0.811	-0.799	-0.786	-0.774	-0.760	-0.746	-0.731	-0.718	-0.702	-0.689	-0.674	-0.659	-0.644	-0.629	-0.614	-0.600	-0.585	-0.571	-0.559	-0.546	-0.534	-0.521	-0.510	-0.499	-0.489	-0.480	-0.471	-0.462	-0.458	-0.450	-0.446	-0.441	-0.439	-0.438	-0.436	-0.435	-0.438	-0.439	-0.441	-0.446	-0.451	-0.458	-0.464	-0.472	-0.482	-0.491	-0.502	-0.514	-0.528	-0.540	-0.554	-0.569	-0.584	-0.599	-0.615	-0.631	-0.648	-0.665	-0.681	-0.699	-0.716	-0.732	-0.751	-0.766	-0.784	-0.800	-0.816	-0.830	-0.845	-0.860	-0.872	-0.886	-0.898	-0.909	-0.919	-0.928	-0.936	-0.944	-0.949	-0.955	-0.959	-0.961	-0.964	-0.965	-0.964	-0.961	-0.960	-0.955	-0.950	-0.944	-0.936	-0.929	-0.919	-0.910	-0.899	-0.888	-0.875	-0.860	-0.846	-0.831	-0.816	-0.800	-0.785	-0.768	-0.750	-0.734	-0.715	-0.698	-0.679	-0.662	-0.645	-0.626	-0.609	-0.592	-0.575	-0.559	-0.542	-0.526	-0.511	-0.496	-0.482	-0.470	-0.459	-0.446	-0.436	-0.426	-0.418	-0.408	-0.401	-0.395	-0.390	-0.385	-0.381	-0.379	-0.376	-0.376	-0.376	-0.378	-0.380	-0.382	-0.386	-0.390	-0.396	-0.401	-0.409	-0.416	-0.425	-0.434	-0.442	-0.452	-0.462	-0.474	-0.485	-0.496	-0.507	-0.519	-0.532	-0.545	-0.558	-0.570	-0.582	-0.595	-0.608	-0.620	-0.632	-0.645	-0.656	-0.669	-0.680	-0.690	-0.701	-0.711	-0.722	-0.731	-0.740	-0.748	-0.755	-0.762	-0.770	-0.776	-0.782	-0.786	-0.791	-0.795	-0.799	-0.801	-0.804	-0.804	-0.804	-0.805	-0.804	-0.802	-0.800	-0.799	-0.796	-0.791	-0.789	-0.784	-0.779	-0.772	-0.768	-0.760	-0.752	-0.746	-0.739	-0.730	-0.721	-0.714	-0.704	-0.695	-0.685	-0.675	-0.666	-0.656	-0.645	-0.635	-0.625	-0.614	-0.602	-0.592	-0.582	-0.571	-0.561	-0.551	-0.541	-0.531	-0.521	-0.511	-0.502	-0.492	-0.485	-0.476	-0.469	-0.460	-0.454	-0.446	-0.440	-0.434	-0.429	-0.424	-0.420	-0.415	-0.411	-0.409	-0.406	-0.405	-0.402	-0.401	-0.401	-0.401	-0.402	-0.404	-0.405	-0.408	-0.410	-0.414	-0.416	-0.420	-0.424	-0.429	-0.434	-0.438	-0.444	-0.449	-0.454	-0.459	-0.465	-0.470	-0.476	-0.481	-0.485	-0.490	-0.494	-0.499	-0.504	-0.506	-0.509	-0.511	-0.514	-0.514	-0.514	-0.514	-0.514	-0.511	-0.509	-0.505	-0.501	-0.495	-0.490	-0.482	-0.474	-0.466	-0.456	-0.445	-0.432	-0.421	-0.406	-0.392	-0.378	-0.361	-0.344	-0.326	-0.308	-0.288	-0.268	-0.246	-0.226	-0.204	-0.181	-0.159	-0.136	-0.114	-0.090	-0.065	-0.041	-0.018	0.006	0.029	0.052	0.075	0.098	0.120	0.142	0.164	0.184	0.204	0.222	0.241	0.259	0.275	0.291	0.305	0.319	0.331	0.341	0.352	0.360	0.369	0.375	0.381	0.385	0.389	0.390	0.391	0.391	0.389	0.386	0.381	0.378	0.371	0.364	0.356	0.348	0.338	0.328	0.316	0.304	0.291	0.279	0.265	0.250	0.236	0.222	0.208	0.192	0.178	0.164	0.148	0.134	0.120	0.105	0.092	0.079	0.068	0.055	0.044	0.034	0.024	0.014	0.006	-0.001	-0.008	-0.014	-0.016	-0.020	-0.022	-0.024	-0.024	-0.022	-0.020	-0.019	-0.014	-0.009	-0.002	0.005	0.014	0.022	0.032	0.044	0.056	0.068	0.081	0.095	0.109	0.124	0.139	0.156	0.171	0.188	0.205	0.221	0.238	0.254	0.270	0.286	0.300	0.316	0.330	0.344	0.356	0.369	0.381	0.391	0.400	0.409	0.416	0.422	0.426	0.430	0.431	0.432	0.431	0.430	0.426	0.421	0.414	0.406	0.395	0.384	0.372	0.356	0.340	0.324	0.304	0.284	0.261	0.238	0.212	0.186	0.159	0.130	0.101	0.070	0.039	0.006	-0.028	-0.062	-0.099	-0.132	-0.170	-0.208	-0.245	-0.281	-0.320	-0.359	-0.398	-0.436	-0.475	-0.514	-0.551	-0.591	-0.630	-0.666	-0.704	-0.741	-0.778	-0.814	-0.850	-0.885	-0.919	-0.952	-0.986	-1.018	-1.050	-1.080	-1.110	-1.140	-1.168	-1.195	-1.222	-1.248	-1.272	-1.296	-1.319	-1.342	-1.362	-1.384	-1.404	-1.422	-1.440	-1.458	-1.475	-1.490	-1.505	-1.520	-1.534	-1.546	-1.558	-1.571	-1.581	-1.592	-1.602	-1.610	-1.619	-1.628	-1.636	-1.644	-1.650	-1.656	-1.662	-1.668	-1.674	-1.679	-1.684	-1.689	-1.692	-1.696	-1.700	-1.704	-1.709	-1.711	-1.714	-1.716	-1.721	-1.724	-1.726	-1.729	-1.732	-1.735	-1.739	-1.742	-1.745	-1.749	-1.752	-1.756	-1.761	-1.764	-1.769	-1.772	-1.779	-1.782	-1.789	-1.794	-1.800	-1.806	-1.812	-1.820	-1.828	-1.834	-1.841	-1.851	-1.859	-1.868	-1.876	-1.886	-1.896	-1.906	-1.916	-1.926	-1.938	-1.949	-1.959	-1.971	-1.982	-1.994	-2.005	-2.018	-2.027	-2.040	-2.051	-2.062	-2.072	-2.084	-2.094	-2.105	-2.115	-2.125	-2.134	-2.141	-2.149	-2.156	-2.162	-2.169	-2.174	-2.178	-2.181	-2.184	-2.185	-2.186	-2.185	-2.184	-2.181	-2.178	-2.172	-2.168	-2.160	-2.151	-2.142	-2.131	-2.120	-2.108	-2.094	-2.078	-2.061	-2.044	-2.026	-2.006	-1.985	-1.964	-1.941	-1.918	-1.892	-1.868	-1.841	-1.815	-1.788	-1.759	-1.730	-1.701	-1.671	-1.641	-1.611	-1.580	-1.549	-1.519	-1.486	-1.455	-1.424	-1.392	-1.361	-1.330	-1.299	-1.269	-1.239	-1.209	-1.180	-1.151	-1.122	-1.095	-1.068	-1.041	-1.016	-0.990	-0.966	-0.944	-0.920	-0.898	-0.878	-0.856	-0.836	-0.818	-0.800	-0.782	-0.766	-0.750	-0.736	-0.721	-0.709	-0.696	-0.684	-0.674	-0.662	-0.652	-0.642	-0.635	-0.626	-0.619	-0.611	-0.604	-0.599	-0.592	-0.586	-0.581	-0.576	-0.571	-0.566	-0.561	-0.558	-0.552	-0.549	-0.545	-0.541	-0.538	-0.534	-0.529	-0.526	-0.522	-0.518	-0.514	-0.509	-0.505	-0.500	-0.496	-0.490	-0.484	-0.480	-0.474	-0.468	-0.462	-0.455	-0.449	-0.442	-0.436	-0.429	-0.421	-0.414	-0.408	-0.400	-0.392	-0.384	-0.376	-0.369	-0.360	-0.352	-0.344	-0.335	-0.328	-0.319	-0.311	-0.304	-0.296	-0.289	-0.281	-0.274	-0.268	-0.261	-0.255	-0.249	-0.242	-0.236	-0.232	-0.226	-0.222	-0.219	-0.216	-0.214	-0.211	-0.210	-0.209	-0.209	-0.209	-0.210	-0.212	-0.214	-0.216	-0.220	-0.225	-0.230	-0.235	-0.242	-0.249	-0.258	-0.266	-0.276	-0.285	-0.296	-0.308	-0.320	-0.332	-0.346	-0.359	-0.374	-0.389	-0.405	-0.420	-0.436	-0.455	-0.471	-0.489	-0.507	-0.526	-0.544	-0.562	-0.581	-0.600	-0.619	-0.638	-0.658	-0.675	-0.694	-0.712	-0.730	-0.749	-0.766	-0.784	-0.800	-0.816	-0.834	-0.849	-0.862	-0.878	-0.891	-0.904	-0.916	-0.928	-0.939	-0.949	-0.958	-0.968	-0.975	-0.981	-0.988	-0.994	-0.998	-1.001	-1.004	-1.005	-1.006	-1.008	-1.006	-1.005	-1.004	-1.000	-0.996	-0.992	-0.986	-0.981	-0.975	-0.969	-0.961	-0.952	-0.944	-0.935	-0.925	-0.916	-0.905	-0.895	-0.882	-0.871	-0.860	-0.848	-0.835	-0.824	-0.810	-0.798	-0.785	-0.771	-0.759	-0.745	-0.732	-0.720	-0.706	-0.694	-0.681	-0.670	-0.658	-0.646	-0.634	-0.622	-0.611	-0.600	-0.589	-0.578	-0.569	-0.559	-0.548	-0.539	-0.531	-0.522	-0.514	-0.506	-0.499	-0.491	-0.484	-0.479	-0.472	-0.466	-0.462	-0.456	-0.452	-0.449	-0.445	-0.442	-0.439	-0.435	-0.432	-0.431	-0.430	-0.429	-0.428	-0.426	-0.428	-0.428	-0.428	-0.426	-0.428	-0.429	-0.430	-0.431	-0.432	-0.434	-0.436	-0.439	-0.440	-0.442	-0.444	-0.446	-0.449	-0.449	-0.451	-0.454	-0.455	-0.458	-0.459	-0.460	-0.461	-0.462	-0.464	-0.464	-0.465	-0.465	-0.464	-0.465	-0.464	-0.462	-0.462	-0.460	-0.460	-0.458	-0.456	-0.454	-0.451	-0.449	-0.445	-0.442	-0.439	-0.436	-0.432	-0.430	-0.426	-0.422	-0.420	-0.416	-0.414	-0.411	-0.409	-0.406	-0.404	-0.402	-0.400	-0.399	-0.399	-0.399	-0.399	-0.400	-0.401	-0.404	-0.408	-0.410	-0.415	-0.420	-0.426	-0.432	-0.440	-0.449	-0.458	-0.468	-0.478	-0.490	-0.501	-0.515	-0.529	-0.544	-0.560	-0.575	-0.592	-0.610	-0.628	-0.645	-0.664	-0.684	-0.704	-0.724	-0.742	-0.762	-0.784	-0.804	-0.825	-0.844	-0.864	-0.884	-0.902	-0.922	-0.940	-0.959	-0.976	-0.991	-1.008	-1.022	-1.036	-1.049	-1.061	-1.072	-1.081	-1.089	-1.098	-1.104	-1.108	-1.111	-1.112	-1.112	-1.112	-1.111	-1.106	-1.101	-1.096	-1.088	-1.079	-1.069	-1.056	-1.042	-1.029	-1.012	-0.995	-0.976	-0.958	-0.938	-0.915	-0.894	-0.870	-0.845	-0.820	-0.795	-0.768	-0.741	-0.714	-0.685	-0.658	-0.629	-0.600	-0.571	-0.542	-0.514	-0.485	-0.458	-0.428	-0.400	-0.374	-0.345	-0.319	-0.292	-0.269	-0.244	-0.220	-0.198	-0.176	-0.156	-0.136	-0.119	-0.101	-0.085	-0.071	-0.059	-0.046	-0.036	-0.028	-0.021	-0.016	-0.011	-0.010	-0.008	-0.009	-0.011	-0.015	-0.020	-0.028	-0.036	-0.045	-0.056	-0.070	-0.085	-0.101	-0.118	-0.136	-0.156	-0.178	-0.199	-0.222	-0.248	-0.272	-0.298	-0.325	-0.354	-0.381	-0.410	-0.439	-0.468	-0.499	-0.528	-0.558	-0.588	-0.616	-0.646	-0.675	-0.702	-0.731	-0.758	-0.784	-0.810	-0.834	-0.858	-0.880	-0.901	-0.920	-0.939	-0.954	-0.969	-0.982	-0.995	-1.005	-1.015	-1.021	-1.026	-1.030	-1.031	-1.031	-1.029	-1.025	-1.020	-1.012	-1.002	-0.992	-0.979	-0.965	-0.950	-0.932	-0.914	-0.894	-0.872	-0.850	-0.826	-0.802	-0.776	-0.750	-0.724	-0.696	-0.668	-0.640	-0.611	-0.582	-0.554	-0.525	-0.498	-0.469	-0.440	-0.412	-0.386	-0.360	-0.335	-0.309	-0.286	-0.265	-0.242	-0.222	-0.204	-0.188	-0.171	-0.158	-0.144	-0.132	-0.124	-0.115	-0.110	-0.105	-0.104	-0.102	-0.104	-0.108	-0.111	-0.118	-0.126	-0.136	-0.149	-0.161	-0.176	-0.194	-0.212	-0.232	-0.254	-0.276	-0.300	-0.325	-0.352	-0.381	-0.409	-0.439	-0.471	-0.502	-0.535	-0.568	-0.601	-0.635	-0.670	-0.705	-0.740	-0.774	-0.810	-0.844	-0.879	-0.915	-0.949	-0.981	-1.015	-1.048	-1.080	-1.111	-1.144	-1.172	-1.202	-1.230	-1.256	-1.282	-1.306	-1.330	-1.351	-1.372	-1.392	-1.411	-1.428	-1.444	-1.458	-1.470	-1.481	-1.491	-1.499	-1.505	-1.512	-1.515	-1.519	-1.519	-1.519	-1.518	-1.515	-1.510	-1.505	-1.499	-1.490	-1.482	-1.472	-1.461	-1.450	-1.438	-1.424	-1.409	-1.395	-1.379	-1.364	-1.348	-1.330	-1.314	-1.296	-1.280	-1.262	-1.245	-1.228	-1.209	-1.192	-1.176	-1.159	-1.142	-1.128	-1.111	-1.098	-1.082	-1.069	-1.055	-1.044	-1.032	-1.020	-1.011	-1.001	-0.994	-0.985	-0.979	-0.972	-0.968	-0.962	-0.960	-0.958	-0.955	-0.954	-0.954	-0.954	-0.954	-0.956	-0.958	-0.961	-0.965	-0.969	-0.972	-0.978	-0.982	-0.989	-0.994	-1.000	-1.005	-1.012	-1.019	-1.024	-1.031	-1.036	-1.042	-1.049	-1.054	-1.058	-1.062	-1.066	-1.070	-1.072	-1.076	-1.079	-1.080	-1.081	-1.081	-1.081	-1.079	-1.076	-1.075	-1.070	-1.065	-1.061	-1.055	-1.048	-1.039	-1.031	-1.021	-1.011	-1.000	-0.988	-0.975	-0.961	-0.948	-0.932	-0.918	-0.900	-0.884	-0.865	-0.848	-0.829	-0.810	-0.790	-0.770	-0.750	-0.729	-0.708	-0.688	-0.666	-0.645	-0.624	-0.602	-0.581	-0.560	-0.540	-0.519	-0.500	-0.480	-0.462	-0.444	-0.426	-0.410	-0.394	-0.379	-0.364	-0.351	-0.338	-0.328	-0.318	-0.309	-0.300	-0.294	-0.289	-0.286	-0.282	-0.281	-0.281	-0.282	-0.286	-0.291	-0.298	-0.305	-0.314	-0.324	-0.335	-0.349	-0.362	-0.379	-0.395	-0.415	-0.434	-0.454	-0.475	-0.499	-0.522	-0.546	-0.571	-0.598	100.000	5.000	2.000	1.000	3.000	0.000	0.000	0.000	0.000	0.000	0.000	0.000	0.000	0.000	0.000	0.000	0.000	0.000	-3.150	-3.161	-3.171	-3.181	-3.191	-3.202	-3.211	-3.220	-3.229	-3.239	-3.246	-3.254	-3.261	-3.269	-3.275	-3.280	-3.285	-3.289	-3.292	-3.295	-3.298	-3.299	-3.300	-3.299	-3.298	-3.295	-3.291	-3.289	-3.282	-3.279	-3.271	-3.265	-3.256	-3.248	-3.238	-3.226	-3.215	-3.204	-3.190	-3.178	-3.164	-3.149	-3.134	-3.119	-3.102	-3.086	-3.069	-3.051	-3.035	-3.016	-2.999	-2.982	-2.964	-2.946	-2.929	-2.911	-2.894	-2.876	-2.859	-2.842	-2.826	-2.811	-2.796	-2.781	-2.768	-2.754	-2.741	-2.729	-2.718	-2.708	-2.698	-2.689	-2.680	-2.672	-2.666	-2.660	-2.654	-2.650	-2.646	-2.645	-2.644	-2.641	-2.642	-2.642	-2.644	-2.646	-2.650	-2.652	-2.656	-2.661	-2.666	-2.672	-2.679	-2.686	-2.694	-2.701	-2.709	-2.716	-2.725	-2.735	-2.744	-2.752	-2.761	-2.770	-2.780	-2.789	-2.798	-2.806	-2.814	-2.822	-2.830	-2.838	-2.845	-2.851	-2.858	-2.864	-2.870	-2.875	-2.880	-2.882	-2.886	-2.890	-2.891	-2.894	-2.895	-2.895	-2.895	-2.895	-2.895	-2.892	-2.891	-2.889	-2.886	-2.882	-2.879	-2.876	-2.872	-2.868	-2.862	-2.859	-2.854	-2.849	-2.844	-2.839	-2.834	-2.829	-2.824	-2.820	-2.815	-2.811	-2.809	-2.805	-2.801	-2.800	-2.798	-2.796	-2.795	-2.795	-2.796	-2.796	-2.798	-2.801	-2.804	-2.809	-2.812	-2.818	-2.824	-2.830	-2.836	-2.845	-2.854	-2.862	-2.874	-2.885	-2.895	-2.908	-2.921	-2.934	-2.948	-2.962	-2.976	-2.992	-3.008	-3.024	-3.040	-3.056	-3.074	-3.091	-3.108	-3.125	-3.142	-3.160	-3.178	-3.195	-3.212	-3.230	-3.246	-3.262	-3.279	-3.296	-3.311	-3.326	-3.341	-3.356	-3.370	-3.382	-3.396	-3.408	-3.420	-3.431	-3.441	-3.450	-3.460	-3.468	-3.475	-3.481	-3.488	-3.492	-3.496	-3.500	-3.502	-3.505	-3.505	-3.506	-3.505	-3.502	-3.501	-3.498	-3.495	-3.489	-3.484	-3.479	-3.470	-3.462	-3.455	-3.445	-3.435	-3.425	-3.414	-3.402	-3.389	-3.376	-3.362	-3.348	-3.334	-3.319	-3.304	-3.286	-3.271	-3.254	-3.236	-3.219	-3.201	-3.182	-3.164	-3.145	-3.126	-3.108	-3.088	-3.069	-3.050	-3.030	-3.011	-2.991	-2.972	-2.952	-2.932	-2.914	-2.895	-2.876	-2.858	-2.840	-2.821	-2.802	-2.786	-2.769	-2.751	-2.735	-2.720	-2.704	-2.689	-2.674	-2.659	-2.645	-2.631	-2.618	-2.605	-2.594	-2.582	-2.571	-2.561	-2.551	-2.542	-2.534	-2.525	-2.518	-2.510	-2.504	-2.498	-2.494	-2.488	-2.484	-2.480	-2.478	-2.475	-2.472	-2.472	-2.470	-2.471	-2.471	-2.471	-2.472	-2.474	-2.476	-2.479	-2.481	-2.485	-2.489	-2.492	-2.496	-2.501	-2.505	-2.510	-2.515	-2.520	-2.525	-2.531	-2.536	-2.540	-2.546	-2.551	-2.556	-2.561	-2.566	-2.571	-2.575	-2.579	-2.582	-2.588	-2.590	-2.592	-2.596	-2.598	-2.600	-2.602	-2.602	-2.604	-2.604	-2.604	-2.604	-2.602	-2.602	-2.600	-2.599	-2.596	-2.592	-2.590	-2.588	-2.585	-2.581	-2.578	-2.574	-2.570	-2.566	-2.562	-2.558	-2.555	-2.551	-2.548	-2.545	-2.541	-2.539	-2.536	-2.534	-2.532	-2.531	-2.531	-2.530	-2.530	-2.532	-2.532	-2.535	-2.539	-2.541	-2.545	-2.549	-2.554	-2.560	-2.566	-2.571	-2.579	-2.588	-2.596	-2.604	-2.614	-2.624	-2.634	-2.645	-2.655	-2.665	-2.676	-2.688	-2.699	-2.710	-2.720	-2.731	-2.741	-2.751	-2.761	-2.770	-2.778	-2.785	-2.794	-2.799	-2.805	-2.810	-2.814	-2.816	-2.819	-2.819	-2.818	-2.816	-2.814	-2.810	-2.804	-2.796	-2.789	-2.780	-2.768	-2.755	-2.741	-2.726	-2.711	-2.691	-2.674	-2.652	-2.631	-2.608	-2.584	-2.559	-2.532	-2.506	-2.478	-2.449	-2.420	-2.389	-2.358	-2.326	-2.294	-2.261	-2.229	-2.195	-2.162	-2.130	-2.096	-2.064	-2.031	-1.999	-1.969	-1.936	-1.906	-1.878	-1.848	-1.820	-1.794	-1.768	-1.742	-1.720	-1.698	-1.678	-1.658	-1.640	-1.624	-1.609	-1.595	-1.584	-1.575	-1.566	-1.560	-1.556	-1.552	-1.552	-1.551	-1.555	-1.560	-1.565	-1.572	-1.581	-1.592	-1.605	-1.620	-1.636	-1.652	-1.671	-1.690	-1.712	-1.735	-1.759	-1.782	-1.809	-1.835	-1.862	-1.890	-1.919	-1.949	-1.978	-2.007	-2.038	-2.066	-2.096	-2.126	-2.158	-2.186	-2.215	-2.244	-2.272	-2.299	-2.326	-2.351	-2.376	-2.400	-2.422	-2.444	-2.464	-2.484	-2.501	-2.518	-2.531	-2.545	-2.556	-2.566	-2.575	-2.581	-2.586	-2.590	-2.592	-2.592	-2.590	-2.586	-2.581	-2.576	-2.568	-2.558	-2.548	-2.535	-2.521	-2.506	-2.489	-2.471	-2.452	-2.434	-2.412	-2.390	-2.369	-2.345	-2.320	-2.296	-2.270	-2.245	-2.219	-2.194	-2.166	-2.140	-2.115	-2.088	-2.061	-2.036	-2.011	-1.986	-1.961	-1.939	-1.915	-1.894	-1.872	-1.851	-1.832	-1.814	-1.798	-1.781	-1.766	-1.754	-1.741	-1.730	-1.720	-1.712	-1.706	-1.701	-1.696	-1.695	-1.695	-1.695	-1.696	-1.701	-1.706	-1.712	-1.720	-1.730	-1.741	-1.752	-1.766	-1.781	-1.796	-1.814	-1.831	-1.851	-1.870	-1.892	-1.914	-1.938	-1.961	-1.986	-2.011	-2.036	-2.062	-2.089	-2.116	-2.144	-2.170	-2.198	-2.225	-2.252	-2.280	-2.306	-2.334	-2.359	-2.386	-2.411	-2.436	-2.460	-2.484	-2.508	-2.530	-2.551	-2.571	-2.590	-2.609	-2.625	-2.642	-2.656	-2.670	-2.684	-2.695	-2.704	-2.712	-2.720	-2.726	-2.731	-2.735	-2.736	-2.736	-2.735	-2.734	-2.730	-2.726	-2.720	-2.712	-2.704	-2.694	-2.684	-2.672	-2.659	-2.645	-2.630	-2.615	-2.599	-2.580	-2.562	-2.544	-2.525	-2.505	-2.485	-2.464	-2.444	-2.422	-2.400	-2.380	-2.359	-2.336	-2.315	-2.294	-2.274	-2.252	-2.232	-2.212	-2.192	-2.174	-2.156	-2.138	-2.121	-2.105	-2.090	-2.075	-2.061	-2.049	-2.036	-2.024	-2.014	-2.005	-1.998	-1.989	-1.982	-1.978	-1.972	-1.970	-1.966	-1.965	-1.964	-1.964	-1.966	-1.968	-1.971	-1.975	-1.979	-1.985	-1.990	-1.998	-2.004	-2.011	-2.020	-2.029	-2.039	-2.047	-2.058	-2.069	-2.078	-2.089	-2.099	-2.111	-2.121	-2.132	-2.142	-2.154	-2.164	-2.174	-2.184	-2.192	-2.201	-2.210	-2.219	-2.226	-2.232	-2.239	-2.245	-2.249	-2.254	-2.258	-2.259	-2.260	-2.260	-2.260	-2.259	-2.258	-2.254	-2.250	-2.245	-2.239	-2.231	-2.224	-2.215	-2.205	-2.195	-2.182	-2.171	-2.158	-2.144	-2.130	-2.115	-2.099	-2.085	-2.068	-2.051	-2.034	-2.016	-1.999	-1.982	-1.965	-1.946	-1.930	-1.912	-1.896	-1.880	-1.864	-1.849	-1.835	-1.821	-1.809	-1.796	-1.786	-1.776	-1.766	-1.759	-1.752	-1.748	-1.744	-1.741	-1.740	-1.740	-1.742	-1.745	-1.750	-1.756	-1.764	-1.772	-1.784	-1.796	-1.809	-1.824	-1.840	-1.858	-1.876	-1.896	-1.916	-1.939	-1.961	-1.985	-2.010	-2.035	-2.060	-2.086	-2.114	-2.140	-2.168	-2.195	-2.222	-2.250	-2.278	-2.304	-2.331	-2.356	-2.382	-2.408	-2.431	-2.454	-2.476	-2.499	-2.519	-2.538	-2.556	-2.572	-2.588	-2.601	-2.615	-2.626	-2.636	-2.644	-2.650	-2.658	-2.661	-2.664	-2.664	-2.664	-2.662	-2.660	-2.655	-2.649	-2.641	-2.634	-2.622	-2.612	-2.601	-2.589	-2.574	-2.559	-2.544	-2.526	-2.509	-2.491	-2.472	-2.454	-2.432	-2.414	-2.394	-2.371	-2.350	-2.329	-2.308	-2.285	-2.264	-2.242	-2.220	-2.199	-2.178	-2.155	-2.134	-2.112	-2.091	-2.071	-2.051	-2.030	-2.011	-1.992	-1.974	-1.955	-1.938	-1.921	-1.904	-1.888	-1.872	-1.856	-1.842	-1.828	-1.814	-1.801	-1.789	-1.778	-1.766	-1.755	-1.745	-1.736	-1.728	-1.718	-1.710	-1.702	-1.696	-1.691	-1.685	-1.680	-1.675	-1.671	-1.668	-1.664	-1.661	-1.660	-1.658	-1.656	-1.654	-1.654	-1.652	-1.652	-1.652	-1.652	-1.652	-1.654	-1.654	-1.655	-1.655	-1.656	-1.656	-1.656	-1.658	-1.658	-1.658	-1.658	-1.658	-1.656	-1.655	-1.654	-1.651	-1.649	-1.645	-1.642	-1.638	-1.632	-1.626	-1.620	-1.612	-1.605	-1.596	-1.586	-1.575	-1.565	-1.552	-1.540	-1.525	-1.511	-1.495	-1.478	-1.461	-1.442	-1.424	-1.404	-1.382	-1.360	-1.339	-1.316	-1.291	-1.268	-1.242	-1.218	-1.190	-1.164	-1.136	-1.109	-1.082	-1.054	-1.025	-0.998	-0.970	-0.941	-0.912	-0.884	-0.858	-0.830	-0.802	-0.775	-0.749	-0.722	-0.699	-0.674	-0.650	-0.628	-0.605	-0.584	-0.564	-0.545	-0.526	-0.509	-0.494	-0.479	-0.465	-0.454	-0.444	-0.434	-0.425	-0.419	-0.414	-0.409	-0.406	-0.405	-0.406	-0.406	-0.410	-0.414	-0.419	-0.425	-0.434	-0.442	-0.454	-0.464	-0.476	-0.491	-0.505	-0.520	-0.536	-0.552	-0.571	-0.589	-0.609	-0.628	-0.648	-0.668	-0.688	-0.710	-0.730	-0.750	-0.771	-0.792	-0.814	-0.834	-0.854	-0.872	-0.892	-0.912	-0.930	-0.948	-0.965	-0.981	-0.996	-1.011	-1.025	-1.038	-1.050	-1.060	-1.071	-1.079	-1.088	-1.094	-1.099	-1.104	-1.108	-1.110	-1.111	-1.112	-1.111	-1.110	-1.108	-1.102	-1.099	-1.092	-1.086	-1.080	-1.071	-1.064	-1.054	-1.044	-1.034	-1.024	-1.012	-1.001	-0.989	-0.978	-0.965	-0.952	-0.941	-0.930	-0.919	-0.908	-0.895	-0.885	-0.875	-0.865	-0.858	-0.849	-0.841	-0.835	-0.829	-0.825	-0.821	-0.819	-0.819	-0.818	-0.819	-0.821	-0.825	-0.829	-0.835	-0.844	-0.852	-0.862	-0.874	-0.888	-0.901	-0.919	-0.935	-0.954	-0.975	-0.995	-1.019	-1.042	-1.069	-1.094	-1.121	-1.150	-1.180	-1.210	-1.242	-1.275	-1.308	-1.340	-1.374	-1.410	-1.444	-1.480	-1.515	-1.550	-1.586	-1.621	-1.656	-1.691	-1.726	-1.760	-1.794	-1.826	-1.859	-1.889	-1.920	-1.949	-1.976	-2.004	-2.029	-2.052	-2.076	-2.098	-2.118	-2.135	-2.152	-2.168	-2.181	-2.192	-2.204	-2.212	-2.218	-2.224	-2.228	-2.229	-2.229	-2.229	-2.226	-2.222	-2.215	-2.209	-2.200	-2.191	-2.181	-2.169	-2.156	-2.142	-2.129	-2.114	-2.098	-2.081	-2.065	-2.049	-2.031	-2.016	-1.999	-1.982	-1.965	-1.951	-1.935	-1.920	-1.905	-1.892	-1.881	-1.869	-1.859	-1.850	-1.840	-1.835	-1.829	-1.824	-1.821	-1.821	-1.820	-1.822	-1.825	-1.829	-1.835	-1.842	-1.851	-1.861	-1.872	-1.885	-1.900	-1.915	-1.932	-1.950	-1.969	-1.989	-2.009	-2.030	-2.052	-2.075	-2.098	-2.121	-2.146	-2.169	-2.192	-2.216	-2.240	-2.264	-2.285	-2.309	-2.330	-2.350	-2.369	-2.389	-2.406	-2.422	-2.438	-2.451	-2.462	-2.474	-2.482	-2.490	-2.495	-2.499	-2.501	-2.501	-2.500	-2.495	-2.489	-2.480	-2.471	-2.459	-2.444	-2.428	-2.410	-2.390	-2.369	-2.344	-2.319	-2.290	-2.260	-2.230	-2.198	-2.164	-2.128	-2.091	-2.052	-2.014	-1.972	-1.931	-1.890	-1.846	-1.802	-1.759	-1.714	-1.669	-1.622	-1.578	-1.531	-1.486	-1.441	-1.396	-1.352	-1.309	-1.265	-1.222	-1.181	-1.139	-1.099	-1.061	-1.024	-0.986	-0.952	-0.918	-0.886	-0.854	-0.826	-0.798	-0.772	-0.748	-0.724	-0.704	-0.685	-0.668	-0.651	-0.638	-0.625	-0.616	-0.608	-0.600	-0.594	-0.591	-0.589	-0.589	-0.590	-0.591	-0.596	-0.601	-0.609	-0.616	-0.625	-0.635	-0.648	-0.659	-0.672	-0.688	-0.701	-0.718	-0.731	-0.749	-0.765	-0.781	-0.799	-0.815	-0.832	-0.849	-0.866	-0.882	-0.899	-0.914	-0.928	-0.942	-0.956	-0.969	-0.980	-0.991	-1.001	-1.011	-1.019	-1.025	-1.030	-1.034	-1.038	-1.039	-1.040	-1.038	-1.035	-1.031	-1.026	-1.020	-1.010	-1.001	-0.989	-0.978	-0.962	-0.948	-0.930	-0.912	-0.892	-0.871	-0.850	-0.826	-0.802	-0.776	-0.750	-0.724	-0.695	-0.666	-0.636	-0.606	-0.575	-0.544	-0.512	-0.480	-0.446	-0.415	-0.381	-0.349	-0.316	-0.284	-0.251	-0.219	-0.189	-0.156	-0.126	-0.098	-0.068	-0.040	-0.012	0.014	0.038	0.062	0.085	0.108	0.128	0.145	0.164	0.180	0.195	0.209	0.220	0.230	0.239	0.248	0.252	0.258	0.260	0.261	0.261	0.260	0.258	0.254	0.249	0.242	0.235	0.228	0.218	0.206	0.195	0.184	0.171	0.159	0.145	0.130	0.118	0.102	0.088	0.072	0.059	0.044	0.030	0.016	0.002	-0.009	-0.021	-0.032	-0.041	-0.051	-0.060	-0.068	-0.074	-0.079	-0.082	-0.086	-0.086	-0.086	-0.085	-0.082	-0.078	-0.071	-0.065	-0.058	-0.046	-0.035	-0.021	-0.008	0.008	0.025	0.042	0.062	0.082	0.104	0.126	0.150	0.175	0.199	0.225	0.251	0.280	0.308	0.335	0.362	0.391	0.420	0.449	0.478	0.506	0.534	0.561	0.589	0.616	0.641	0.668	0.692	0.715	0.739	0.761	0.781	0.802	0.821	0.839	0.855	0.870	0.884	0.896	0.909	0.918	0.928	0.935	0.940	0.945	0.948	0.949	0.949	0.948	0.945	0.941	0.936	0.930	0.922	0.912	0.901	0.890	0.878	0.862	0.849	0.832	0.815	0.798	0.779	0.759	0.739	0.718	0.695	0.672	0.649	0.625	0.601	0.578	0.551	0.528	0.501	0.476	0.450	0.424	0.399	0.372	0.348	0.321	0.298	0.272	0.248	0.222	0.200	0.176	0.154	0.132	0.111	0.091	0.071	0.052	0.035	0.018	0.000	-0.014	-0.028	-0.041	-0.054	-0.064	-0.075	-0.084	-0.092	-0.099	-0.105	-0.110	-0.114	-0.116	-0.119	-0.119	-0.120	-0.118	-0.115	-0.114	-0.110	-0.106	-0.101	-0.096	-0.090	-0.084	-0.076	-0.070	-0.062	-0.054	-0.048	-0.039	-0.031	-0.022	-0.015	-0.006	0.000	0.008	0.014	0.020	0.026	0.032	0.036	0.041	0.044	0.048	0.050	0.050	0.050	0.050	0.049	0.048	0.044	0.040	0.036	0.030	0.022	0.015	0.008	-0.002	-0.011	-0.022	-0.034	-0.048	-0.060	-0.074	-0.088	-0.104	-0.118	-0.134	-0.150	-0.168	-0.185	-0.202	-0.220	-0.238	-0.256	-0.275	-0.292	-0.310	-0.329	-0.348	-0.365	-0.384	-0.400	-0.418	-0.434	-0.450	-0.466	-0.481	-0.496	-0.511	-0.525	-0.539	-0.552	-0.564	-0.576	-0.586	-0.596	-0.606	-0.614	-0.624	-0.630	-0.638	-0.644	-0.649	-0.652	-0.656	-0.660	-0.662	-0.665	-0.666	-0.666	-0.666	-0.666	-0.666	-0.665	-0.662	-0.660	-0.656	-0.654	-0.651	-0.646	-0.642	-0.638	-0.631	-0.626	-0.622	-0.616	-0.610	-0.604	-0.599	-0.592	-0.586	-0.580	-0.574	-0.569	-0.562	-0.558	-0.552	-0.548	-0.542	-0.538	-0.534	-0.529	-0.525	-0.522	-0.520	-0.516	-0.515	-0.514	-0.512	-0.514	-0.512	-0.514	-0.515	-0.518	-0.521	-0.524	-0.529	-0.532	-0.538	-0.545	-0.551	-0.559	-0.568	-0.576	-0.588	-0.598	-0.609	-0.621	-0.632	-0.648	-0.660	-0.675	-0.690	-0.706	-0.721	-0.738	-0.755	-0.774	-0.791	-0.809	-0.828	-0.846	-0.865	-0.885	-0.904	-0.924	-0.944	-0.962	-0.982	-1.001	-1.020	-1.039	-1.056	-1.075	-1.092	-1.108	-1.125	-1.140	-1.155	-1.169	-1.182	-1.196	-1.206	-1.218	-1.228	-1.235	-1.242	-1.250	-1.254	-1.259	-1.261	-1.262	-1.262	-1.261	-1.259	-1.255	-1.250	-1.242	-1.235	-1.225	-1.215	-1.204	-1.189	-1.174	-1.158	-1.140	-1.121	-1.101	-1.079	-1.056	-1.032	-1.008	-0.981	-0.955	-0.926	-0.898	-0.866	-0.838	-0.805	-0.772	-0.741	-0.708	-0.674	-0.641	-0.606	-0.572	-0.538	-0.504	-0.470	-0.435	-0.401	-0.368	-0.335	-0.301	-0.269	-0.236	-0.206	-0.176	-0.146	-0.118	-0.090	-0.064	-0.038	-0.012	0.011	0.032	0.054	0.074	0.094	0.111	0.128	0.142	0.156	0.168	0.179	0.189	0.198	0.205	0.211	0.216	0.220	0.222	0.224	0.225	0.225	0.224	0.221	0.219	0.215	0.210	0.205	0.200	0.194	0.188	0.181	0.175	0.168	0.160	0.155	0.148	0.141	0.135	0.130	0.125	0.120	0.115	0.112	0.110	0.108	0.108	0.106	0.108	0.109	0.111	0.115	0.120	0.125	0.132	0.141	0.150	0.161	0.172	0.185	0.199	0.212	0.229	0.245	0.264	0.282	0.301	0.320	0.341	0.362	0.385	0.406	0.429	0.451	0.474	0.498	0.521	0.542	0.566	0.588	0.609	0.631	0.652	0.671	0.691	0.710	0.728	0.744	0.759	0.774	0.786	0.799	0.809	0.819	0.826	0.832	0.836	0.840	0.840	0.840	0.839	0.835	0.830	0.824	0.815	0.805	0.795	0.782	0.769	0.752	0.736	0.719	0.698	0.679	0.656	0.634	0.610	0.586	0.561	0.534	0.509	0.481	0.454	0.426	0.398	0.369	0.340	0.311	0.284	0.255	0.226	0.199	0.170	0.142	0.116	0.089	0.062	0.038	0.011	-0.012	-0.036	-0.059	-0.082	-0.104	-0.125	-0.145	-0.164	-0.182	-0.200	-0.218	-0.234	-0.250	-0.265	-0.280	-0.294	-0.305	-0.319	-0.330	-0.341	-0.351	-0.361	-0.370	-0.379	-0.388	-0.396	-0.404	-0.411	-0.418	-0.424	-0.430	-0.435	-0.440	-0.446	-0.451	-0.456	-0.461	-0.466	-0.470	-0.475	-0.479	-0.484	-0.488	-0.491	-0.495	-0.500	-0.504	-0.507	-0.512	-0.516	-0.520	-0.525	-0.529	-0.535	-0.540	-0.544	-0.549	-0.554	-0.559	-0.565	-0.571	-0.578	-0.582	-0.589	-0.596	-0.602	-0.609	-0.618	-0.625	-0.632	-0.641	-0.650	-0.659	-0.669	-0.678	-0.688	-0.698	-0.708	-0.719	-0.730	-0.744	-0.755	-0.768	-0.781	-0.795	-0.808	-0.822	-0.836	-0.851	-0.866	-0.882	-0.898	-0.914	-0.931	-0.948	-0.965	-0.982	-1.000	-1.018	-1.035	-1.054	-1.071	-1.089	-1.109	-1.125	-1.144	-1.162	-1.181	-1.200	-1.219	-1.238	-1.255	-1.272	-1.291	-1.309	-1.328	-1.345	-1.362	-1.380	-1.398	-1.415	-1.430	-1.448	-1.464	-1.480	-1.496	-1.511	-1.528	-1.542	-1.556	-1.571	-1.586	-1.601	-1.615	-1.629	-1.641	-1.655	-1.669	-1.682	-1.696	-1.709	-1.721	-1.735	-1.748	-1.760	-1.772	-1.786	-1.799	-1.811	-1.824	-1.836	-1.848	-1.860	-1.874	-1.886	-1.899	-1.910	-1.924	-1.936	-1.949	-1.961	-1.975	-1.988	-2.000	-2.014	-2.026	-2.040	-2.052	-2.066	-2.080	-2.094	-2.108	-2.120	-2.134	-2.148	-2.160	-2.174	-2.188	-2.201	-2.214	-2.228	-2.241	-2.254	-2.268	-2.280	-2.294	-2.308	-2.320	-2.334	-2.345	-2.358	-2.370	-2.382	-2.394	-2.405	-2.416	-2.428	-2.438	-2.449	-2.458	-2.468	-2.476	-2.485	-2.492	-2.500	-2.506	-2.512	-2.518	-2.522	-2.528	-2.530	-2.532	-2.535	-2.535	-2.535	-2.534	-2.531	-2.528	-2.524	-2.519	-2.512	-2.505	-2.496	-2.488	-2.476	-2.464	-2.451	-2.438	-2.421	-2.405	-2.386	-2.366	-2.346	-2.325	-2.301	-2.276	-2.252	-2.225	-2.199	-2.170	-2.140	-2.110	-2.079	-2.046	-2.014	-1.979	-1.946	-1.910	-1.875	-1.840	-1.804	-1.768	-1.731	-1.694	-1.658	-1.620	-1.582	-1.548	-1.511	-1.475	-1.440	-1.405	-1.371	-1.338	-1.305	-1.274	-1.242	-1.214	-1.185	-1.158	-1.132	-1.108	-1.084	-1.062	-1.041	-1.021	-1.005	-0.989	-0.974	-0.961	-0.949	-0.940	-0.931	-0.925	-0.920	-0.916	-0.914	-0.914	-0.914	-0.916	-0.920	-0.925	-0.930	-0.938	-0.946	-0.955	-0.965	-0.976	-0.989	-1.001	-1.014	-1.028	-1.041	-1.056	-1.071	-1.085	-1.100	-1.115	-1.129	-1.142	-1.155	-1.169	-1.182	-1.194	-1.204	-1.215	-1.225	-1.234	-1.241	-1.248	-1.252	-1.256	-1.258	-1.260	-1.259	-1.258	-1.255	-1.250	-1.244	-1.236	-1.226	-1.216	-1.204	-1.190	-1.175	-1.158	-1.139	-1.119	-1.098	-1.075	-1.051	-1.026	-1.000	-0.972	-0.944	-0.915	-0.885	-0.854	-0.821	-0.789	-0.756	-0.724	-0.690	-0.656	-0.622	-0.589	-0.554	-0.520	-0.486	-0.454	-0.421	-0.389	-0.358	-0.326	-0.296	-0.266	-0.239	-0.211	-0.185	-0.159	-0.135	-0.112	-0.091	-0.071	-0.052	-0.035	-0.019	-0.004	0.009	0.021	0.031	0.040	0.048	0.052	0.058	0.060	0.062	0.062	0.061	0.060	0.056	0.051	0.046	0.039	0.032	0.024	0.015	0.005	-0.006	-0.018	-0.030	-0.042	-0.056	-0.069	-0.082	-0.095	-0.110	-0.124	-0.138	-0.152	-0.166	-0.180	-0.192	-0.205	-0.219	-0.231	-0.242	-0.252	-0.264	-0.274	-0.282	-0.290	-0.299	-0.305	-0.310	-0.315	-0.319	-0.321	-0.324	-0.324	-0.324	-0.324	-0.321	-0.318	-0.312	-0.308	-0.300	-0.291	-0.282	-0.272	-0.262	-0.250	-0.236	-0.221	-0.206	-0.190	-0.172	-0.155	-0.135	-0.116	-0.095	-0.074	-0.051	-0.030	-0.005	0.018	0.042	0.066	0.092	0.116	0.141	0.168	0.192	0.219	0.245	0.270	0.295	0.320	0.345	0.370	0.392	0.415	0.438	0.459	0.481	0.500	0.520	0.539	0.555	0.571	0.586	0.600	0.612	0.625	0.634	0.642	0.649	0.656	0.660	0.662	0.664	0.664	0.664	0.660	0.655	0.650	0.644	0.635	0.625	0.615	0.602	0.589	0.574	0.558	0.541	0.524	0.506	0.486	0.466	0.445	0.425	0.402	0.381	0.359	0.336	0.312	0.290	0.268	0.245	0.222	0.201	0.179	0.159	0.139	0.120	0.101	0.084	0.068	0.051	0.036	0.024	0.012	0.002	-0.006	-0.014	-0.020	-0.024	-0.026	-0.028	-0.028	-0.025	-0.021	-0.016	-0.009	0.000	0.011	0.022	0.036	0.051	0.069	0.088	0.108	0.129	0.150	0.174	0.199	0.224	0.251	0.280	0.308	0.339	0.368	0.399	0.430	0.460	0.492	0.524	0.555	0.586	0.618	0.649	0.680	0.710	0.739	0.768	0.795	0.821	0.848	0.871	0.896	0.918	0.939	0.958	0.975	0.991	1.005	1.018	1.029	1.038	1.045	1.051	1.055	1.056	1.055	1.054	1.050	1.044	1.036	1.026	1.015	1.001	0.988	0.970	0.952	0.931	0.910	0.888	0.862	0.836	0.810	0.781	0.751	0.720	0.689	0.656	0.624	0.589	0.555	0.519	0.482	0.448	0.410	0.374	0.336	0.300	0.262	0.226	0.189	0.151	0.116	0.079	0.045	0.009	-0.026	-0.060	-0.094	-0.128	-0.160	-0.191	-0.222	-0.252	-0.282	-0.311	-0.339	-0.365	-0.392	-0.419	-0.444	-0.469	-0.491	-0.514	-0.536	-0.558	-0.578	-0.598	-0.616	-0.635	-0.652	-0.669	-0.686	-0.701	-0.716	-0.732	-0.746	-0.760	-0.774	-0.786	-0.799	-0.811	-0.824	-0.835	-0.846	-0.858	-0.869	-0.878	-0.889	-0.899	-0.909	-0.919	-0.928	-0.938	-0.946	-0.956	-0.965	-0.974	-0.984	-0.992	-1.001	-1.011	-1.019	-1.028	-1.036	-1.046	-1.054	-1.062	-1.071	-1.080	-1.089	-1.096	-1.104	-1.112	-1.121	-1.129	-1.136	-1.144	-1.152	-1.160	-1.166	-1.174	-1.181	-1.188	-1.194	-1.199	-1.204	-1.210	-1.215	-1.219	-1.222	-1.226	-1.229	-1.230	-1.232	-1.234	-1.234	-1.234	-1.232	-1.231	-1.229	-1.226	-1.222	-1.216	-1.210	-1.204	-1.196	-1.188	-1.179	-1.169	-1.158	-1.145	-1.131	-1.116	-1.101	-1.085	-1.068	-1.049	-1.029	-1.009	-0.988	-0.964	-0.941	-0.916	-0.891	-0.866	-0.839	-0.811	-0.782	-0.754	-0.724	-0.694	-0.664	-0.632	-0.601	-0.569	-0.538	-0.505	-0.472	-0.439	-0.406	-0.374	-0.341	-0.310	-0.278	-0.246	-0.215	-0.185	-0.154	-0.125	-0.096	-0.069	-0.041	-0.015	0.010	0.035	0.059	0.081	0.102	0.121	0.140	0.159	0.175	0.190	0.204	0.215	0.228	0.238	0.245	0.252	0.258	0.262	0.265	0.268	0.269	0.268	0.265	0.264	0.259	0.255	0.249	0.242	0.234	0.225	0.216	0.206	0.195	0.184	0.172	0.160	0.149	0.135	0.122	0.109	0.096	0.082	0.070	0.056	0.044	0.031	0.019	0.008	-0.004	-0.015	-0.024	-0.034	-0.042	-0.050	-0.056	-0.064	-0.069	-0.072	-0.076	-0.078	-0.080	-0.079	-0.079	-0.076	-0.072	-0.069	-0.062	-0.055	-0.046	-0.038	-0.028	-0.015	-0.002	0.010	0.026	0.041	0.060	0.078	0.098	0.116	0.138	0.159	0.181	0.206	0.230	0.255	0.281	0.308	0.334	0.361	0.388	0.416	0.444	0.472	0.500	0.530	0.558	0.586	0.614	0.644	0.671	0.698	0.726	0.752	0.780	0.805	0.830	0.855	0.879	0.902	0.925	0.948	0.968	0.989	1.008	1.026	1.044	1.061	1.076	1.091	1.105	1.118	1.130	1.141	1.150	1.159	1.168	1.174	1.180	1.186	1.190	1.194	1.198	1.200	1.201	1.202	1.202	1.204	1.202	1.201	1.201	1.200	1.199	1.196	1.195	1.192	1.190	1.189	1.188	1.186	1.185	1.185	1.185	1.185	1.186	1.189	1.190	1.194	1.196	1.201	1.208	1.214	1.222	1.230	1.240	1.251	1.262	1.275	1.290	1.305	1.321	1.340	1.360	1.380	1.402	1.425	1.450	1.475	1.502	1.529	1.558	1.589	1.620	1.651	1.685	1.719	1.754	1.790	1.825	1.862	1.901	1.939	1.978	2.018	2.056	2.096	2.136	2.178	2.218	2.258	2.296	2.336	2.375	2.414	2.452	2.491	2.529	2.564	2.600	2.635	2.669	2.701	2.732	2.762	2.792	2.820	2.845	2.871	2.895	2.916	2.936	2.955	2.972	2.989	3.002	3.016	3.028	3.036	3.045	3.051	3.055	3.059	3.060	3.060	3.060	3.058	3.054	3.049	3.041	3.035	3.026	3.016	3.008	2.995	2.982	2.971	2.958	2.944	2.930	2.914	2.900	2.884	2.870	2.854	2.840	2.825	2.810	2.796	2.782	2.769	2.756	2.742	2.731	2.721	2.711	2.701	2.692	2.685	2.679	2.674	2.669	2.665	2.661	2.660	2.659	2.660	2.661	2.664	2.666	2.671	2.675	2.682	2.689	2.696	2.705	2.715	2.725	2.736	2.748	2.760	2.772	2.785	2.799	2.812	2.826	2.841	2.855	2.870	2.884	2.900	2.914	2.928	2.941	2.956	2.969	2.982	2.995	3.006	3.018	3.029	3.039	3.049	3.056	3.064	3.070	3.078	3.081	3.085	3.088	3.090	3.090	3.090	3.089	3.085	3.081	3.076	3.070	3.061	3.051	3.042	3.030	3.018	3.002	2.988	2.970	2.952	2.934	2.912	2.891	2.868	2.844	2.818	2.791	2.765	2.736	2.706	2.675	2.644	2.612	2.580	2.546	2.512	2.476	2.442	2.406	2.369	2.332	2.295	2.259	2.221	2.184	2.148	2.110	2.072	2.036	1.999	1.962	1.928	1.892	1.858	1.824	1.791	1.759	1.728	1.698	1.668	1.639	1.611	1.585	1.560	1.536	1.514	1.492	1.471	1.452	1.435	1.419	1.404	1.390	1.378	1.366	1.356	1.346	1.340	1.332	1.326	1.321	1.319	1.316	1.314	1.314	1.314	1.314	1.315	1.316	1.319	1.321	1.322	1.326	1.330	1.332	1.335	1.338	1.340	1.342	1.344	1.345	1.348	1.348	1.346	1.346	1.344	1.341	1.338	1.334	1.329	1.321	1.314	1.305	1.295	1.285	1.271	1.259	1.244	1.229	1.210	1.191	1.174	1.151	1.130	1.106	1.082	1.056	1.030	1.001	0.972	0.941	0.910	0.879	0.845	0.811	0.776	0.741	0.704	0.668	0.629	0.591	0.551	0.512	0.472	0.431	0.391	0.350	0.310	0.268	0.228	0.185	0.144	0.104	0.062	0.022	-0.019	-0.058	-0.098	-0.136	-0.175	-0.212	-0.250	-0.285	-0.321	-0.355	-0.390	-0.422	-0.455	-0.486	-0.516	-0.546	-0.575	-0.602	-0.629	-0.655	-0.680	-0.702	-0.726	-0.748	-0.769	-0.789	-0.808	-0.825	-0.844	-0.860	-0.875	-0.891	-0.906	-0.919	-0.932	-0.945	-0.959	-0.970	-0.982	-0.994	-1.006	-1.018	-1.029	-1.040	-1.052	-1.064	-1.076	-1.088	-1.101	-1.114	-1.128	-1.141	-1.156	-1.172	-1.188	-1.205	-1.221	-1.240	-1.259	-1.278	-1.298	-1.319	-1.341	-1.364	-1.388	-1.412	-1.438	-1.462	-1.490	-1.516	-1.545	-1.572	-1.601	-1.631	-1.661	-1.691	-1.721	-1.754	-1.784	-1.815	-1.848	-1.879	-1.909	-1.940	-1.972	-2.002	-2.033	-2.064	-2.092	-2.122	-2.150	-2.179	-2.205	-2.231	-2.259	-2.284	-2.306	-2.330	-2.354	-2.374	-2.395	-2.415	-2.434	-2.450	-2.466	-2.482	-2.496	-2.510	-2.521	-2.534	-2.544	-2.554	-2.562	-2.569	-2.576	-2.581	-2.585	-2.590	-2.592	-2.594	-2.595	-2.594	-2.594	-2.592	-2.591	-2.588	-2.584	-2.580	-2.575	-2.569	-2.564	-2.556	-2.549	-2.540	-2.532	-2.522	-2.512	-2.504	-2.491	-2.480	-2.469	-2.458	-2.445	-2.434	-2.420	-2.406	-2.392	-2.379	-2.366	-2.351	-2.338	-2.322	-2.309	-2.294	-2.280	-2.265	-2.252	-2.238	-2.224	-2.210	-2.199	-2.185	-2.172	-2.161	-2.150	-2.140	-2.130	-2.121	-2.111	-2.104	-2.098	-2.092	-2.086	-2.082	-2.079	-2.078	-2.076	-2.076	-2.078	-2.079	-2.081	-2.086	-2.091	-2.098	-2.104	-2.112	-2.121	-2.131	-2.141	-2.152	-2.165	-2.176	-2.190	-2.204	-2.218	-2.231	-2.246	-2.261	-2.276	-2.291	-2.305	-2.320	-2.334	-2.348	-2.360	-2.372	-2.384	-2.394	-2.404	-2.412	-2.420	-2.426	-2.431	-2.434	-2.436	-2.438	-2.435	-2.432	-2.428	-2.421	-2.414	-2.404	-2.391	-2.378	-2.361	-2.344	-2.324	-2.304	-2.280	-2.254	-2.228	-2.199	-2.168	-2.135	-2.101	-2.068	-2.030	-1.992	-1.952	-1.911	-1.870	-1.828	-1.784	-1.740	-1.695	-1.649	-1.605	-1.558	-1.511	-1.466	-1.419	-1.372	-1.328	-1.281	-1.236	-1.192	-1.149	-1.108	-1.065	-1.024	-0.985	-0.946	-0.909	-0.874	-0.840	-0.808	-0.776	-0.748	-0.719	-0.694	-0.669	-0.648	-0.626	-0.608	-0.590	-0.575	-0.561	-0.550	-0.540	-0.531	-0.525	-0.520	-0.516	-0.515	-0.515	-0.516	-0.519	-0.522	-0.528	-0.534	-0.541	-0.549	-0.559	-0.568	-0.579	-0.589	-0.601	-0.612	-0.625	-0.638	-0.650	-0.662	-0.675	-0.686	-0.699	-0.710	-0.721	-0.732	-0.742	-0.752	-0.760	-0.768	-0.775	-0.780	-0.785	-0.788	-0.791	-0.791	-0.792	-0.790	-0.788	-0.784	-0.778	-0.771	-0.764	-0.754	-0.744	-0.731	-0.719	-0.704	-0.686	-0.670	-0.651	-0.631	-0.609	-0.588	-0.564	-0.539	-0.514	-0.488	-0.460	-0.432	-0.404	-0.372	-0.344	-0.312	-0.281	-0.250	-0.219	-0.186	-0.154	-0.121	-0.089	-0.056	-0.024	0.008	0.040	0.072	0.104	0.134	0.165	0.195	0.224	0.252	0.281	0.308	0.334	0.360	0.385	0.408	0.430	0.452	0.472	0.492	0.511	0.528	0.545	0.559	0.574	0.586	0.598	0.606	0.616	0.625	0.630	0.636	0.641	0.644	0.645	0.648	0.646	0.645	0.642	0.640	0.635	0.631	0.625	0.618	0.611	0.604	0.594	0.585	0.575	0.565	0.555	0.544	0.532	0.521	0.510	0.499	0.488	0.478	0.466	0.455	0.445	0.434	0.425	0.416	0.408	0.400	0.392	0.386	0.380	0.376	0.371	0.368	0.366	0.365	0.366	0.366	0.369	0.371	0.376	0.381	0.388	0.395	0.404	0.412	0.424	0.435	0.448	0.461	0.475	0.490	0.506	0.522	0.539	0.556	0.574	0.594	0.612	0.631	0.651	0.670	0.690	0.710	0.728	0.748	0.766	0.784	0.802	0.820	0.835	0.851	0.866	0.880	0.892	0.904	0.915	0.925	0.932	0.939	0.944	0.948	0.949	0.950	0.949	0.946	0.941	0.935	0.926	0.916	0.904	0.891	0.876	0.858	0.839	0.819	0.796	0.771	0.745	0.718	0.688	0.656	0.625	0.591	0.556	0.520	0.481	0.442	0.402	0.361	0.319	0.276	0.231	0.188	0.142	0.098	0.051	0.006	-0.041	-0.088	-0.134	-0.180	-0.226	-0.272	-0.318	-0.364	-0.408	-0.451	-0.492	-0.535	-0.575	-0.616	-0.655	-0.692	-0.730	-0.764	-0.798	-0.830	-0.861	-0.890	-0.918	-0.944	-0.969	-0.992	-1.012	-1.032	-1.050	-1.066	-1.080	-1.094	-1.105	-1.115	-1.122	-1.129	-1.132	-1.136	-1.139	-1.139	-1.138	-1.135	-1.132	-1.128	-1.121	-1.114	-1.106	-1.098	-1.088	-1.078	-1.066	-1.055	-1.042	-1.029	-1.016	-1.004	-0.991	-0.978	-0.964	-0.951	-0.938	-0.925	-0.912	-0.900	-0.890	-0.879	-0.869	-0.859	-0.850	-0.842	-0.834	-0.829	-0.824	-0.818	-0.815	-0.812	-0.811	-0.811	-0.812	-0.814	-0.816	-0.820	-0.825	-0.831	-0.838	-0.846	-0.854	-0.864	-0.874	-0.885	-0.896	-0.909	-0.922	-0.938	-0.951	-0.966	-0.981	-0.998	-1.014	-1.031	-1.048	-1.062	-1.080	-1.096	-1.114	-1.129	-1.146	-1.161	-1.176	-1.190	-1.205	-1.218	-1.231	-1.244	-1.255	-1.266	-1.276	-1.284	-1.292	-1.299	-1.304	-1.308	-1.310	-1.312	-1.314	-1.312	-1.310	-1.308	-1.302	-1.296	-1.289	-1.281	-1.271	-1.260	-1.246	-1.232	-1.219	-1.202	-1.185	-1.166	-1.146	-1.126	-1.105	-1.082	-1.058	-1.034	-1.009	-0.981	-0.955	-0.928	-0.900	-0.871	-0.842	-0.814	-0.785	-0.756	-0.726	-0.698	-0.668	-0.639	-0.610	-0.582	-0.554	-0.526	-0.500	-0.474	-0.449	-0.425	-0.402	-0.379	-0.359	-0.339	-0.319	-0.301	-0.285	-0.270	-0.255	-0.244	-0.232	-0.224	-0.215	-0.209	-0.204	-0.200	-0.198	-0.198	-0.198	-0.200	-0.202	-0.208	-0.214	-0.221	-0.230	-0.239	-0.249	-0.260	-0.272	-0.285	-0.299	-0.314	-0.330	-0.345	-0.360	-0.376	-0.392	-0.409	-0.424	-0.440	-0.456	-0.471	-0.486	-0.501	-0.515	-0.528	-0.540	-0.551	-0.561	-0.571	-0.579	-0.588	-0.592	-0.598	-0.601	-0.604	-0.604	-0.604	-0.601	-0.598	-0.592	-0.588	-0.580	-0.571	-0.560	-0.549	-0.536	-0.522	-0.507	-0.491	-0.474	-0.455	-0.438	-0.416	-0.396	-0.375	-0.352	-0.331	-0.308	-0.286	-0.264	-0.240	-0.218	-0.194	-0.171	-0.149	-0.128	-0.106	-0.085	-0.065	-0.045	-0.028	-0.009	0.008	0.024	0.039	0.051	0.064	0.074	0.084	0.092	0.100	0.105	0.110	0.115	0.116	0.118	0.116	0.114	0.111	0.108	0.102	0.095	0.088	0.078	0.068	0.058	0.045	0.032	0.018	0.004	-0.011	-0.026	-0.045	-0.061	-0.079	-0.096	-0.114	-0.132	-0.151	-0.170	-0.189	-0.209	-0.226	-0.244	-0.264	-0.280	-0.299	-0.316	-0.332	-0.349	-0.365	-0.379	-0.394	-0.408	-0.420	-0.431	-0.442	-0.452	-0.461	-0.470	-0.476	-0.484	-0.488	-0.491	-0.494	-0.498	-0.498	-0.496	-0.495	-0.492	-0.488	-0.482	-0.478	-0.470	-0.461	-0.452	-0.441	-0.430	-0.418	-0.404	-0.389	-0.372	-0.356	-0.339	-0.321	-0.302	-0.282	-0.262	-0.242	-0.220	-0.199	-0.176	-0.155	-0.131	-0.108	-0.084	-0.061	-0.038	-0.014	0.009	0.032	0.055	0.079	0.100	0.122	0.142	0.164	0.184	0.204	0.224	0.241	0.259	0.274	0.290	0.305	0.318	0.330	0.341	0.352	0.362	0.370	0.379	0.385	0.390	0.392	0.396	0.399	0.399	0.399	0.398	0.395	0.391	0.388	0.384	0.378	0.370	0.365	0.356	0.348	0.339	0.329	0.320	0.310	0.300	0.289	0.279	0.268	0.259	0.249	0.238	0.228	0.218	0.210	0.200	0.192	0.184	0.178	0.171	0.166	0.162	0.159	0.155	0.154	0.152	0.154	0.155	0.158	0.162	0.168	0.174	0.181	0.190	0.200	0.211	0.225	0.239	0.252	0.269	0.288	0.306	0.325	0.346	0.369	0.392	0.416	0.441	0.468	0.494	0.522	0.551	0.580	0.610	0.641	0.672	0.705	0.738	0.770	0.802	0.835	0.868	0.900	0.934	0.966	0.999	1.032	1.064	1.095	1.126	1.156	1.186	1.215	1.244	1.270	1.298	1.321	1.345	1.369	1.389	1.410	1.429	1.445	1.461	1.476	1.488	1.499	1.509	1.516	1.521	1.526	1.529	1.529	1.528	1.525	1.520	1.514	1.505	1.495	1.484	1.470	1.456	1.440	1.422	1.402	1.382	1.360	1.338	1.312	1.286	1.260	1.232	1.204	1.175	1.145	1.114	1.084	1.051	1.020	0.988	0.955	0.924	0.890	0.858	0.825	0.795	0.764	0.732	0.702	0.674	0.645	0.618	0.591	0.566	0.541	0.518	0.495	0.474	0.455	0.438	0.420	0.405	0.390	0.379	0.368	0.359	0.351	0.345	0.341	0.339	0.336	0.338	0.339	0.342	0.348	0.354	0.362	0.371	0.382	0.395	0.409	0.422	0.439	0.456	0.474	0.494	0.512	0.534	0.556	0.578	0.600	0.624	0.646	0.670	0.694	0.719	0.741	0.765	0.790	0.812	0.836	0.859	0.881	0.902	0.925	0.945	0.965	0.984	1.000	1.018	1.032	1.046	1.059	1.070	1.081	1.090	1.098	1.104	1.108	1.111	1.112	1.111	1.109	1.106	1.101	1.095	1.088	1.078	1.065	1.054	1.039	1.022	1.006	0.989	0.969	0.948	0.925	0.902	0.878	0.854	0.826	0.800	0.772	0.744	0.715	0.686	0.655	0.626	0.595	0.565	0.534	0.505	0.474	0.444	0.414	0.385	0.355	0.329	0.300	0.274	0.248	0.221	0.198	0.175	0.152	0.130	0.110	0.091	0.072	0.056	0.040	0.026	0.014	0.001	-0.009	-0.019	-0.026	-0.034	-0.040	-0.044	-0.048	-0.050	-0.051	-0.051	-0.052	-0.050	-0.048	-0.046	-0.042	-0.039	-0.035	-0.029	-0.024	-0.019	-0.014	-0.008	-0.001	0.005	0.010	0.018	0.022	0.028	0.032	0.038	0.041	0.045	0.048	0.050	0.052	0.052	0.054	0.054	0.051	0.050	0.048	0.042	0.039	0.032	0.025	0.018	0.010	0.000	-0.010	-0.021	-0.032	-0.045	-0.059	-0.074	-0.089	-0.104	-0.120	-0.138	-0.155	-0.172	-0.190	-0.210	-0.229	-0.248	-0.266	-0.286	-0.305	-0.324	-0.344	-0.364	-0.381	-0.400	-0.418	-0.436	-0.454	-0.470	-0.486	-0.501	-0.516	-0.530	-0.542	-0.555	-0.566	-0.576	-0.584	-0.592	-0.599	-0.604	-0.608	-0.611	-0.612	-0.612	-0.611	-0.610	-0.605	-0.600	-0.594	-0.586	-0.578	-0.566	-0.556	-0.544	-0.529	-0.515	-0.498	-0.481	-0.462	-0.444	-0.424	-0.402	-0.381	-0.359	-0.335	-0.312	-0.289	-0.264	-0.241	-0.216	-0.191	-0.166	-0.142	-0.118	-0.094	-0.070	-0.046	-0.022	0.000	0.021	0.041	0.061	0.080	0.098	0.114	0.129	0.144	0.156	0.168	0.178	0.186	0.194	0.199	0.202	0.205	0.206	0.206	0.204	0.199	0.194	0.188	0.179	0.169	0.158	0.144	0.131	0.115	0.099	0.080	0.061	0.042	0.021	-0.001	-0.022	-0.046	-0.071	-0.095	-0.120	-0.145	-0.170	-0.196	-0.221	-0.246	-0.272	-0.298	-0.322	-0.348	-0.371	-0.395	-0.419	-0.440	-0.461	-0.482	-0.501	-0.520	-0.538	-0.554	-0.569	-0.582	-0.595	-0.608	-0.618	-0.626	-0.632	-0.638	-0.642	-0.645	-0.648	-0.646	-0.645	-0.642	-0.639	-0.634	-0.626	-0.616	-0.608	-0.596	-0.584	-0.570	-0.555	-0.539	-0.522	-0.505	-0.485	-0.465	-0.444	-0.421	-0.399	-0.375	-0.350	-0.325	-0.300	-0.274	-0.246	-0.219	-0.191	-0.164	-0.135	-0.106	-0.079	-0.051	-0.021	0.006	0.035	0.062	0.090	0.118	0.145	0.171	0.199	0.224	0.248	0.272	0.296	0.318	0.341	0.361	0.381	0.400	0.418	0.435	0.451	0.466	0.481	0.492	0.505	0.516	0.525	0.532	0.540	0.546	0.551	0.556	0.558	0.560	0.561	0.561	0.560	0.558	0.555	0.551	0.548	0.542	0.539	0.532	0.526	0.521	0.515	0.509	0.502	0.496	0.490	0.484	0.479	0.474	0.469	0.466	0.461	0.459	0.458	0.458	0.458	0.459	0.460	0.464	0.469	0.474	0.481	0.490	0.499	0.510	0.522	0.536	0.551	0.569	0.586	0.605	0.626	0.649	0.671	0.695	0.721	0.748	0.775	0.804	0.834	0.864	0.896	0.928	0.960	0.992	1.025	1.059	1.092	1.128	1.161	1.195	1.229	1.262	1.296	1.328	1.360	1.392	1.424	1.454	1.484	1.511	1.539	1.565	1.591	1.615	1.639	1.660	1.681	1.700	1.718	1.734	1.749	1.764	1.775	1.786	1.796	1.804	1.811	1.816	1.820	1.822	1.825	1.825	1.824	1.821	1.819	1.812	1.808	1.801	1.794	1.785	1.776	1.766	1.756	1.744	1.731	1.719	1.706	1.692	1.679	1.664	1.649	1.632	1.619	1.602	1.588	1.572	1.556	1.540	1.526	1.510	1.495	1.480	1.465	1.451	1.438	1.422	1.410	1.396	1.384	1.371	1.359	1.348	1.338	1.326	1.318	1.309	1.299	1.291	1.284	1.278	1.270	1.265	1.260	1.256	1.254	1.250	1.248	1.245	1.245	1.245	1.245	1.248	1.248	1.250	1.255	1.258	1.262	1.266	1.272	1.279	1.285	1.294	1.300	1.309	1.318	1.326	1.336	1.345	1.355	1.365	1.375	1.386	1.396	1.408	1.418	1.429	1.439	1.450	1.460	1.470	1.480	1.488	1.496	1.505	1.512	1.519	1.525	1.530	1.534	1.538	1.540	1.541	1.541	1.540	1.538	1.535	1.529	1.524	1.516	1.508	1.496	1.486	1.472	1.458	1.442	1.425	1.405	1.384	1.362	1.340	1.314	1.288	1.261	1.231	1.202	1.170	1.138	1.104	1.070	1.032	0.996	0.959	0.920	0.881	0.841	0.800	0.760	0.718	0.676	0.634	0.591	0.549	0.506	0.464	0.422	0.380	0.339	0.298	0.258	0.218	0.178	0.140	0.101	0.065	0.029	-0.006	-0.040	-0.072	-0.104	-0.135	-0.165	-0.192	-0.219	-0.245	-0.269	-0.292	-0.314	-0.334	-0.352	-0.370	-0.386	-0.401	-0.415	-0.429	-0.440	-0.451	-0.461	-0.469	-0.478	-0.484	-0.490	-0.495	-0.500	-0.502	-0.506	-0.510	-0.511	-0.514	-0.515	-0.516	-0.518	-0.519	-0.520	-0.520	-0.522	-0.524	-0.525	-0.528	-0.529	-0.530	-0.534	-0.538	-0.540	-0.544	-0.548	-0.554	-0.559	-0.565	-0.571	-0.579	-0.586	-0.594	-0.602	-0.611	-0.621	-0.632	-0.644	-0.654	-0.666	-0.679	-0.690	-0.704	-0.716	-0.730	-0.744	-0.758	-0.771	-0.785	-0.799	-0.812	-0.826	-0.840	-0.852	-0.866	-0.880	-0.894	-0.906	-0.919	-0.930	-0.942	-0.954	-0.965	-0.975	-0.985	-0.995	-1.004	-1.014	-1.022	-1.030	-1.038	-1.045	-1.051	-1.059	-1.064	-1.069	-1.074	-1.079	-1.082	-1.086	-1.091	-1.095	-1.098	-1.100	-1.104	-1.106	-1.109	-1.110	-1.112	-1.115	-1.118	-1.120	-1.122	-1.124	-1.126	-1.129	-1.131	-1.134	-1.136	-1.140	-1.144	-1.149	-1.152	-1.156	-1.161	-1.168	-1.172	-1.179	-1.185	-1.192	-1.200	-1.208	-1.216	-1.225	-1.235	-1.246	-1.258	-1.269	-1.281	-1.294	-1.308	-1.321	-1.336	-1.352	-1.369	-1.386	-1.404	-1.422	-1.442	-1.462	-1.482	-1.505	-1.526	-1.550	-1.574	-1.598	-1.624	-1.650	-1.678	-1.705	-1.732	-1.760	-1.789	-1.820	-1.850	-1.881	-1.912	-1.945	-1.976	-2.010	-2.042	-2.075	-2.108	-2.141	-2.175	-2.209	-2.242	-2.275	-2.309	-2.341	-2.374	-2.406	-2.438	-2.469	-2.499	-2.529	-2.558	-2.585	-2.614	-2.639	-2.664	-2.688	-2.710	-2.732	-2.752	-2.771	-2.789	-2.805	-2.820	-2.832	-2.844	-2.855	-2.862	-2.870	-2.875	-2.878	-2.880	-2.880	-2.879	-2.876	-2.872	-2.865	-2.859	-2.849	-2.839	-2.828	-2.814	-2.800	-2.784	-2.766	-2.750	-2.730	-2.710	-2.689	-2.668	-2.645	-2.621	-2.598	-2.574	-2.548	-2.522	-2.496	-2.471	-2.445	-2.419	-2.392	-2.366	-2.341	-2.315	-2.289	-2.265	-2.239	-2.215	-2.191	-2.169	-2.146	-2.124	-2.104	-2.082	-2.064	-2.044	-2.026	-2.009	-1.992	-1.976	-1.962	-1.950	-1.936	-1.925	-1.914	-1.904	-1.895	-1.886	-1.880	-1.874	-1.868	-1.862	-1.860	-1.856	-1.854	-1.852	-1.851	-1.851	-1.852	-1.852	-1.854	-1.856	-1.860	-1.862	-1.866	-1.870	-1.874	-1.879	-1.884	-1.889	-1.894	-1.899	-1.904	-1.910	-1.915	-1.920	-1.925	-1.930	-1.935	-1.940	-1.945	-1.949	-1.954	-1.956	-1.960	-1.962	-1.966	-1.968	-1.969	-1.970	-1.970	-1.971	-1.970	-1.969	-1.966	-1.965	-1.961	-1.959	-1.954	-1.949	-1.944	-1.936	-1.930	-1.924	-1.915	-1.906	-1.898	-1.888	-1.878	-1.868	-1.855	-1.844	-1.831	-1.819	-1.806	-1.794	-1.779	-1.765	-1.750	-1.736	-1.721	-1.708	-1.692	-1.678	-1.662	-1.649	-1.634	-1.620	-1.606	-1.592	-1.579	-1.565	-1.552	-1.541	-1.529	-1.518	-1.506	-1.496	-1.486	-1.478	-1.469	-1.462	-1.455	-1.449	-1.444	-1.439	-1.434	-1.430	-1.429	-1.426	-1.426	-1.426	-1.428	-1.429	-1.431	-1.435	-1.439	-1.444	-1.448	-1.454	-1.461	-1.468	-1.476	-1.484	-1.492	-1.502	-1.512	-1.521	-1.531	-1.542	-1.554	-1.565	-1.576	-1.588	-1.599	-1.610	-1.622	-1.634	-1.645	-1.656	-1.666	-1.678	-1.689	-1.698	-1.708	-1.718	-1.726	-1.734	-1.742	-1.750	-1.759	-1.765	-1.770	-1.776	-1.781	-1.785	-1.789	-1.791	-1.795	-1.796	-1.796	-1.798	-1.798	-1.798	-1.795	-1.794	-1.791	-1.788	-1.785	-1.781	-1.775	-1.770	-1.764	-1.758	-1.750	-1.742	-1.735	-1.728	-1.719	-1.710	-1.700	-1.690	-1.681	-1.670	-1.660	-1.649	-1.638	-1.626	-1.616	-1.604	-1.592	-1.581	-1.569	-1.558	-1.546	-1.535	-1.522	-1.511	-1.500	-1.490	-1.478	-1.468	-1.458	-1.448	-1.438	-1.429	-1.420	-1.411	-1.404	-1.395	-1.389	-1.384	-1.378	-1.371	-1.368	-1.364	-1.360	-1.358	-1.356	-1.356	-1.356	-1.358	-1.358	-1.361	-1.364	-1.369	-1.374	-1.380	-1.388	-1.395	-1.402	-1.412	-1.424	-1.435	-1.446	-1.460	-1.474	-1.488	-1.504	-1.520	-1.536	-1.552	-1.570	-1.589	-1.608	-1.628	-1.646	-1.666	-1.686	-1.708	-1.726	-1.748	-1.768	-1.789	-1.809	-1.830	-1.850	-1.870	-1.890	-1.908	-1.928	-1.946	-1.962	-1.980	-1.998	-2.013	-2.029	-2.042	-2.055	-2.069	-2.081	-2.091	-2.101	-2.110	-2.119	-2.125	-2.131	-2.136	-2.140	-2.144	-2.146	-2.148	-2.149	-2.148	-2.146	-2.145	-2.141	-2.138	-2.134	-2.129	-2.122	-2.116	-2.110	-2.102	-2.095	-2.086	-2.078	-2.069	-2.060	-2.050	-2.041	-2.031	-2.022	-2.014	-2.004	-1.995	-1.986	-1.978	-1.970	-1.960	-1.954	-1.946	-1.939	-1.934	-1.928	-1.924	-1.918	-1.915	-1.911	-1.909	-1.909	-1.908	-1.908	-1.909	-1.910	-1.912	-1.916	-1.919	-1.925	-1.930	-1.936	-1.942	-1.950	-1.959	-1.968	-1.978	-1.988	-1.998	-2.010	-2.021	-2.034	-2.047	-2.061	-2.074	-2.089	-2.102	-2.118	-2.131	-2.146	-2.161	-2.175	-2.190	-2.206	-2.220	-2.235	-2.250	-2.264	-2.278	-2.291	-2.304	-2.318	-2.329	-2.341	-2.352	-2.362	-2.372	-2.382	-2.390	-2.398	-2.405	-2.410	-2.416	-2.420	-2.422	-2.426	-2.428	-2.429	-2.428	-2.426	-2.424	-2.420	-2.416	-2.410	-2.404	-2.396	-2.389	-2.380	-2.370	-2.358	-2.345	-2.332	-2.320	-2.305	-2.290	-2.274	-2.258	-2.240	-2.222	-2.204	-2.184	-2.165	-2.145	-2.125	-2.105	-2.085	-2.065	-2.044	-2.024	-2.002	-1.982	-1.962	-1.942	-1.922	-1.905	-1.886	-1.869	-1.851	-1.835	-1.820	-1.805	-1.790	-1.776	-1.765	-1.754	-1.742	-1.734	-1.725	-1.718	-1.711	-1.706	-1.702	-1.700	-1.698	-1.698	-1.698	-1.700	-1.702	-1.706	-1.711	-1.716	-1.722	-1.730	-1.739	-1.748	-1.759	-1.770	-1.781	-1.794	-1.806	-1.820	-1.834	-1.848	-1.862	-1.878	-1.892	-1.908	-1.922	-1.939	-1.952	-1.968	-1.982	-1.996	-2.011	-2.025	-2.038	-2.050	-2.062	-2.074	-2.084	-2.092	-2.102	-2.111	-2.118	-2.125	-2.130	-2.135	-2.139	-2.141	-2.144	-2.145	-2.145	-2.144	-2.142	-2.139	-2.135	-2.130	-2.124	-2.119	-2.110	-2.102	-2.094	-2.084	-2.074	-2.062	-2.051	-2.040	-2.029	-2.015	-2.001	-1.989	-1.976	-1.962	-1.948	-1.935	-1.921	-1.908	-1.896	-1.884	-1.871	-1.859	-1.848	-1.839	-1.829	-1.820	-1.812	-1.805	-1.799	-1.792	-1.789	-1.785	-1.784	-1.784	-1.784	-1.786	-1.790	-1.794	-1.800	-1.808	-1.816	-1.825	-1.838	-1.849	-1.864	-1.880	-1.896	-1.914	-1.934	-1.954	-1.976	-1.999	-2.024	-2.049	-2.075	-2.102	-2.130	-2.159	-2.189	-2.219	-2.250	-2.280	-2.312	-2.344	-2.378	-2.409	-2.441	-2.472	-2.505	-2.536	-2.569	-2.600	-2.630	-2.659	-2.689	-2.718	-2.745	-2.772	-2.798	-2.822	-2.846	-2.869	-2.889	-2.909	-2.929	-2.946	-2.961	-2.975	-2.988	-3.000	-3.009	-3.019	-3.025	-3.031	-3.035	-3.038	-3.039	-3.039	-3.038	-3.035	-3.031	-3.025	-3.019	-3.012	-3.004	-2.995	-2.985	-2.974	-2.962	-2.950	-2.938	-2.925	-2.911	-2.898	-2.884	-2.870	-2.855	-2.842	-2.828	-2.815	-2.801	-2.789	-2.778	-2.766	-2.756	-2.746	-2.736	-2.729	-2.721	-2.714	-2.709	-2.705	-2.701	-2.701	-2.699	-2.701	-2.701	-2.706	-2.711	-2.716	-2.724	-2.731	-2.741	-2.752	-2.765	-2.779	-2.794	-2.810	-2.828	-2.846	-2.866	-2.886	-2.908	-2.930	-2.954	-2.978	-3.002	-3.029	-3.054	-3.082	-3.109	-3.138	-3.164	-3.192	-3.221	-3.250	-3.278	-3.308	-3.335	-3.364	-3.391	-3.419	-3.445	-3.471	-3.496	-3.521	-3.545	-3.569	-3.591	-3.612	-3.634	-3.652	-3.671	-3.688	-3.702	-3.718	-3.730	-3.741	-3.751	-3.761	-3.768	-3.774	-3.779	-3.780	-3.781	-3.781	-3.780	-3.776	-3.771	-3.765	-3.758	-3.748	-3.736	-3.724	-3.710	-3.695	-3.680	-3.662	-3.644	-3.622	-3.602	-3.581	-3.559	-3.534	-3.510	-3.484	-3.459	-3.432	-3.405	-3.376	-3.349	-3.320	-3.291	-3.262	-3.234	-3.205	-3.175	-3.146	-3.116	-3.088	-3.060	-3.030	-3.002	-2.975	-2.948	-2.921	-2.895	-2.870	-2.844	-2.820	-2.796	-2.772	-2.750	-2.729	-2.708	-2.688	-2.669	-2.650	-2.632	-2.615	-2.600	-2.585	-2.570	-2.556	-2.545	-2.531	-2.521	-2.511	-2.501	-2.492	-2.485	-2.478	-2.471	-2.465	-2.460	-2.455	-2.451	-2.448	-2.445	-2.442	-2.440	-2.439	-2.439	-2.438	-2.438	-2.438	-2.439	-2.440	-2.441	-2.442	-2.444	-2.446	-2.449	-2.451	-2.454	-2.456	-2.459	-2.461	-2.464	-2.468	-2.470	-2.472	-2.475	-2.478	-2.480	-2.481	-2.484	-2.484	-2.486	-2.486	-2.488	-2.488	-2.486	-2.485	-2.485	-2.484	-2.481	-2.478	-2.475	-2.471	-2.466	-2.461	-2.455	-2.449	-2.442	-2.435	-2.426	-2.418	-2.406	-2.396	-2.386	-2.375	-2.362	-2.349	-2.335	-2.321	-2.305	-2.290	-2.275	-2.258	-2.241	-2.224	-2.206	-2.189	-2.169	-2.151	-2.131	-2.112	-2.092	-2.074	-2.055	-2.035	-2.016	-1.998	-1.979	-1.960	-1.944	-1.926	-1.910	-1.894	-1.878	-1.862	-1.849	-1.836	-1.824	-1.812	-1.802	-1.794	-1.785	-1.779	-1.771	-1.768	-1.764	-1.761	-1.761	-1.760	-1.761	-1.764	-1.769	-1.772	-1.778	-1.785	-1.794	-1.802	-1.812	-1.824	-1.836	-1.850	-1.864	-1.878	-1.892	-1.909	-1.925	-1.942	-1.959	-1.976	-1.994	-2.011	-2.029	-2.047	-2.065	-2.082	-2.100	-2.116	-2.134	-2.149	-2.164	-2.179	-2.194	-2.208	-2.220	-2.231	-2.241	-2.252	-2.261	-2.270	-2.276	-2.282	-2.289	-2.292	-2.295	-2.298	-2.299	-2.300	-2.298	-2.296	-2.294	-2.290	-2.286	-2.281	-2.276	-2.270	-2.262	-2.255	-2.248	-2.239	-2.230	-2.221	-2.212	-2.205	-2.196	-2.186	-2.179	-2.170	-2.161	-2.154	-2.148	-2.141	-2.135	-2.130	-2.126	-2.122	-2.120	-2.118	-2.118	-2.118	-2.120	-2.122	-2.128	-2.131	-2.138	-2.146	-2.155	-2.165	-2.176	-2.190	-2.204	-2.219	-2.235	-2.252	-2.271	-2.292	-2.312	-2.335	-2.358	-2.381	-2.406	-2.432	-2.458	-2.484	-2.512	-2.540	-2.569	-2.596	-2.625	-2.655	-2.684	-2.712	-2.742	-2.770	-2.799	-2.828	-2.854	-2.882	-2.909	-2.935	-2.959	-2.984	-3.008	-3.029	-3.049	-3.070	-3.089	-3.106	-3.122	-3.136	-3.151	-3.161	-3.172	-3.181	-3.189	-3.195	-3.199	-3.200	-3.201	-3.201	-3.198	-3.194	-3.189	-3.181	-3.172	-3.161	-3.149	-3.135	-3.119	-3.104	-3.084	-3.065	-3.044	-3.021	-2.999	-2.974	-2.949	-2.921	-2.894	-2.865	-2.835	-2.805	-2.772	-2.742	-2.710	-2.678	-2.644	-2.610	-2.576	-2.542	-2.509	-2.474	-2.441	-2.408	-2.374	-2.340	-2.308	-2.276	-2.245	-2.214	-2.184	-2.155	-2.126	-2.099	-2.072	-2.046	-2.022	-2.000	-1.979	-1.956	-1.938	-1.920	-1.902	-1.888	-1.874	-1.860	-1.849	-1.840	-1.831	-1.824	-1.819	-1.815	-1.812	-1.811	-1.811	-1.812	-1.815	-1.819	-1.825	-1.831	-1.839	-1.849	-1.858	-1.869	-1.880	-1.892	-1.908	-1.920	-1.936	-1.951	-1.966	-1.982	-1.999	-2.016	-2.033	-2.050	-2.068	-2.082	-2.100	-2.118	-2.132	-2.150	-2.165	-2.180	-2.194	-2.208	-2.220	-2.232	-2.244	-2.254	-2.262	-2.271	-2.278	-2.284	-2.289	-2.291	-2.294	-2.295	-2.295	-2.294	-2.291	-2.288	-2.282	-2.276	-2.268	-2.259	-2.248	-2.238	-2.225	-2.211	-2.196	-2.180	-2.164	-2.145	-2.126	-2.108	-2.088	-2.066	-2.045	-2.024	-2.000	-1.978	-1.955	-1.931	-1.908	-1.884	-1.860	-1.836	-1.814	-1.790	-1.768	-1.745	-1.722	-1.701	-1.680	-1.660	-1.640	-1.621	-1.604	-1.586	-1.570	-1.556	-1.541	-1.529	-1.518	-1.506	-1.498	-1.490	-1.485	-1.479	-1.476	-1.474	-1.472	-1.474	-1.476	-1.480	-1.485	-1.491	-1.499	-1.509	-1.520	-1.532	-1.546	-1.561	-1.579	-1.596	-1.615	-1.635	-1.656	-1.680	-1.704	-1.729	-1.755	-1.781	-1.809	-1.836	-1.865	-1.895	-1.926	-1.958	-1.989	-2.021	-2.052	-2.085	-2.118	-2.150	-2.182	-2.215	-2.248	-2.280	-2.311	-2.342	-2.374	-2.404	-2.434	-2.462	-2.491	-2.518	-2.544	-2.570	-2.594	-2.616	-2.640	-2.659	-2.679	-2.698	-2.714	-2.729	-2.742	-2.755	-2.765	-2.775	-2.782	-2.789	-2.794	-2.796	-2.798	-2.796	-2.795	-2.790	-2.785	-2.779	-2.770	-2.760	-2.749	-2.736	-2.722	-2.708	-2.691	-2.674	-2.655	-2.635	-2.615	-2.594	-2.572	-2.549	-2.526	-2.501	-2.478	-2.454	-2.429	-2.404	-2.380	-2.355	-2.331	-2.306	-2.284	-2.260	-2.238	-2.216	-2.195	-2.176	-2.158	-2.139	-2.121	-2.106	-2.092	-2.079	-2.068	-2.059	-2.050	-2.042	-2.038	-2.034	-2.031	-2.033	-2.033	-2.036	-2.040	-2.047	-2.056	-2.065	-2.076	-2.089	-2.104	-2.119	-2.136	-2.155	-2.175	-2.196	-2.219	-2.241	-2.266	-2.292	-2.318	-2.344	-2.372	-2.399	-2.428	-2.456	-2.485	-2.514	-2.542	-2.571	-2.600	-2.628	-2.656	-2.682	-2.709	-2.735	-2.760	-2.785	-2.808	-2.829	-2.851	-2.870	-2.889	-2.906	-2.922	-2.938	-2.950	-2.961	-2.971	-2.980	-2.986	-2.991	-2.995	-2.998	-2.996	-2.996	-2.994	-2.989	-2.982	-2.975	-2.966	-2.955	-2.942	-2.929	-2.915	-2.899	-2.882	-2.864	-2.846	-2.826	-2.804	-2.782	-2.760	-2.736	-2.714	-2.690	-2.665	-2.640	-2.615	-2.590	-2.565	-2.539	-2.514	-2.489	-2.464	-2.439	-2.415	-2.392	-2.368	-2.345	-2.324	-2.301	-2.281	-2.261	-2.242	-2.224	-2.206	-2.190	-2.175	-2.160	-2.146	-2.134	-2.122	-2.111	-2.101	-2.092	-2.085	-2.079	-2.071	-2.066	-2.062	-2.060	-2.056	-2.055	-2.054	-2.052	-2.054	-2.054	-2.055	-2.058	-2.060	-2.062	-2.065	-2.070	-2.072	-2.076	-2.081	-2.085	-2.090	-2.094	-2.098	-2.102	-2.106	-2.110	-2.114	-2.118	-2.120	-2.124	-2.125	-2.129	-2.130	-2.131	-2.131	-2.132	-2.131	-2.130	-2.128	-2.126	-2.124	-2.120	-2.116	-2.111	-2.108	-2.100	-2.094	-2.088	-2.079	-2.070	-2.061	-2.051	-2.041	-2.030	-2.019	-2.007	-1.995	-1.984	-1.970	-1.956	-1.941	-1.928	-1.914	-1.899	-1.882	-1.869	-1.852	-1.838	-1.821	-1.805	-1.789	-1.774	-1.758	-1.741	-1.726	-1.710	-1.695	-1.679	-1.665	-1.650	-1.635	-1.622	-1.609	-1.595	-1.582	-1.570	-1.559	-1.548	-1.538	-1.526	-1.516	-1.508	-1.500	-1.492	-1.484	-1.478	-1.471	-1.465	-1.460	-1.456	-1.451	-1.449	-1.445	-1.444	-1.441	-1.440	-1.440	-1.440	-1.439	-1.440	-1.441	-1.441	-1.444	-1.444	-1.445	-1.449	-1.449	-1.452	-1.454	-1.456	-1.459	-1.461	-1.462	-1.465	-1.468	-1.469	-1.470	-1.471	-1.472	-1.474	-1.474	-1.472	-1.474	-1.472	-1.471	-1.470	-1.468	-1.465	-1.461	-1.459	-1.454	-1.449	-1.444	-1.438	-1.432	-1.425	-1.418	-1.410	-1.401	-1.392	-1.384	-1.375	-1.364	-1.352	-1.342	-1.330	-1.319	-1.306	-1.294	-1.280	-1.268	-1.254	-1.240	-1.226	-1.212	-1.198	-1.184	-1.169	-1.155	-1.140	-1.126	-1.112	-1.098	-1.084	-1.070	-1.056	-1.042	-1.029	-1.016	-1.005	-0.994	-0.982	-0.971	-0.961	-0.951	-0.942	-0.935	-0.928	-0.921	-0.915	-0.910	-0.906	-0.902	-0.900	-0.900	-0.900	-0.901	-0.902	-0.906	-0.909	-0.914	-0.921	-0.928	-0.936	-0.946	-0.956	-0.969	-0.981	-0.995	-1.010	-1.026	-1.044	-1.061	-1.080	-1.100	-1.121	-1.142	-1.165	-1.188	-1.212	-1.236	-1.262	-1.286	-1.312	-1.339	-1.368	-1.394	-1.420	-1.446	-1.475	-1.501	-1.529	-1.554	-1.581	-1.606	-1.632	-1.656	-1.681	-1.705	-1.728	-1.749	-1.770	-1.790	-1.810	-1.829	-1.845	-1.860	-1.876	-1.889	-1.901	-1.914	-1.924	-1.931	-1.940	-1.946	-1.950	-1.954	-1.956	-1.956	-1.958	-1.956	-1.954	-1.949	-1.944	-1.938	-1.930	-1.921	-1.912	-1.901	-1.891	-1.880	-1.866	-1.854	-1.840	-1.824	-1.810	-1.794	-1.779	-1.762	-1.746	-1.729	-1.714	-1.696	-1.679	-1.662	-1.646	-1.630	-1.614	-1.599	-1.584	-1.569	-1.555	-1.541	-1.529	-1.515	-1.504	-1.492	-1.481	-1.472	-1.464	-1.455	-1.448	-1.440	-1.435	-1.430	-1.425	-1.422	-1.421	-1.419	-1.420	-1.420	-1.421	-1.422	-1.426	-1.431	-1.435	-1.440	-1.446	-1.454	-1.461	-1.470	-1.479	-1.489	-1.499	-1.510	-1.521	-1.532	-1.545	-1.558	-1.571	-1.585	-1.598	-1.611	-1.626	-1.639	-1.654	-1.669	-1.682	-1.696	-1.710	-1.724	-1.738	-1.751	-1.765	-1.778	-1.790	-1.802	-1.814	-1.825	-1.836	-1.846	-1.855	-1.864	-1.872	-1.880	-1.886	-1.892	-1.899	-1.904	-1.908	-1.910	-1.912	-1.915	-1.915	-1.915	-1.915	-1.912	-1.910	-1.906	-1.904	-1.900	-1.894	-1.889	-1.882	-1.875	-1.869	-1.860	-1.852	-1.842	-1.835	-1.825	-1.815	-1.805	-1.795	-1.786	-1.775	-1.766	-1.756	-1.746	-1.736	-1.729	-1.719	-1.710	-1.702	-1.695	-1.688	-1.681	-1.675	-1.671	-1.666	-1.662	-1.659	-1.658	-1.656	-1.656	-1.656	-1.656	-1.660	-1.662	-1.668	-1.671	-1.678	-1.685	-1.692	-1.700	-1.710	-1.720	-1.730	-1.741	-1.754	-1.766	-1.779	-1.792	-1.808	-1.821	-1.836	-1.851	-1.868	-1.882	-1.898	-1.912	-1.928	-1.944	-1.959	-1.972	-1.986	-2.001	-2.014	-2.027	-2.040	-2.052	-2.062	-2.074	-2.084	-2.092	-2.100	-2.106	-2.112	-2.118	-2.121	-2.124	-2.126	-2.128	-2.126	-2.126	-2.124	-2.120	-2.116	-2.111	-2.104	-2.096	-2.089	-2.079	-2.069	-2.058	-2.045	-2.033	-2.019	-2.004	-1.988	-1.971	-1.955	-1.939	-1.920	-1.902	-1.884	-1.865	-1.845	-1.826	-1.806	-1.786	-1.766	-1.746	-1.725	-1.705	-1.686	-1.665	-1.645	-1.625	-1.606	-1.586	-1.568	-1.549	-1.529	-1.511	-1.494	-1.476	-1.459	-1.444	-1.426	-1.411	-1.398	-1.382	-1.369	-1.356	-1.342	-1.330	-1.319	-1.308	-1.299	-1.288	-1.279	-1.270	-1.264	-1.256	-1.250	-1.244	-1.239	-1.232	-1.229	-1.225	-1.222	-1.220	-1.218	-1.215	-1.214	-1.214	-1.214	-1.214	-1.215	-1.216	-1.219	-1.220	-1.222	-1.225	-1.229	-1.232	-1.236	-1.240	-1.245	-1.250	-1.255	-1.260	-1.266	-1.270	-1.276	-1.282	-1.289	-1.294	-1.299	-1.305	-1.310	-1.316	-1.322	-1.326	-1.332	-1.338	-1.342	-1.346	-1.350	-1.355	-1.359	-1.362	-1.365	-1.369	-1.370	-1.372	-1.372	-1.375	-1.375	-1.375	-1.374	-1.372	-1.371	-1.369	-1.366	-1.364	-1.359	-1.354	-1.350	-1.344	-1.339	-1.331	-1.324	-1.316	-1.309	-1.299	-1.290	-1.279	-1.270	-1.260	-1.248	-1.236	-1.225	-1.212	-1.200	-1.188	-1.174	-1.161	-1.148	-1.134	-1.121	-1.108	-1.094	-1.080	-1.066	-1.055	-1.041	-1.028	-1.015	-1.002	-0.990	-0.978	-0.966	-0.955	-0.945	-0.934	-0.925	-0.916	-0.906	-0.898	-0.891	-0.884	-0.878	-0.870	-0.864	-0.860	-0.855	-0.850	-0.848	-0.844	-0.841	-0.839	-0.838	-0.836	-0.836	-0.835	-0.834	-0.835	-0.835	-0.836	-0.838	-0.838	-0.838	-0.839	-0.840	-0.841	-0.841	-0.842	-0.844	-0.844	-0.844	-0.844	-0.844	-0.842	-0.841	-0.839	-0.838	-0.835	-0.831	-0.828	-0.824	-0.819	-0.814	-0.808	-0.801	-0.794	-0.786	-0.778	-0.769	-0.760	-0.749	-0.739	-0.728	-0.715	-0.702	-0.690	-0.678	-0.664	-0.649	-0.635	-0.620	-0.605	-0.590	-0.575	-0.561	-0.545	-0.529	-0.514	-0.499	-0.484	-0.470	-0.456	-0.441	-0.428	-0.415	-0.401	-0.390	-0.378	-0.366	-0.355	-0.346	-0.336	-0.329	-0.320	-0.312	-0.306	-0.300	-0.296	-0.292	-0.289	-0.286	-0.284	-0.284	-0.282	-0.284	-0.285	-0.289	-0.290	-0.294	-0.299	-0.302	-0.308	-0.315	-0.320	-0.328	-0.335	-0.342	-0.350	-0.358	-0.366	-0.374	-0.381	-0.391	-0.399	-0.406	-0.414	-0.422	-0.430	-0.438	-0.444	-0.449	-0.455	-0.461	-0.466	-0.470	-0.474	-0.475	-0.479	-0.479	-0.480	-0.480	-0.479	-0.478	-0.475	-0.471	-0.468	-0.461	-0.456	-0.449	-0.442	-0.434	-0.424	-0.415	-0.404	-0.394	-0.381	-0.370	-0.356	-0.342	-0.330	-0.315	-0.301	-0.285	-0.270	-0.256	-0.240	-0.224	-0.209	-0.194	-0.179	-0.164	-0.148	-0.132	-0.119	-0.105	-0.091	-0.079	-0.068	-0.055	-0.044	-0.034	-0.024	-0.016	-0.008	-0.001	0.005	0.010	0.015	0.019	0.021	0.021	0.022	0.021	0.020	0.018	0.014	0.009	0.002	-0.004	-0.011	-0.020	-0.030	-0.040	-0.051	-0.064	-0.078	-0.090	-0.105	-0.120	-0.136	-0.152	-0.171	-0.189	-0.206	-0.226	-0.246	-0.268	-0.286	-0.309	-0.330	-0.352	-0.374	-0.396	-0.420	-0.442	-0.466	-0.490	-0.514	-0.538	-0.561	-0.585	-0.609	-0.634	-0.658	-0.682	-0.705	-0.730	-0.754	-0.779	-0.802	-0.826	-0.850	-0.872	-0.898	-0.921	-0.944	-0.966	-0.990	-1.011	-1.035	-1.056	-1.079	-1.100	-1.120	-1.141	-1.162	-1.182	-1.202	-1.222	-1.241	-1.260	-1.278	-1.296	-1.314	-1.331	-1.348	-1.364	-1.379	-1.395	-1.410	-1.424	-1.438	-1.452	-1.465	-1.476	-1.488	-1.500	-1.510	-1.520	-1.530	-1.540	-1.549	-1.556	-1.564	-1.572	-1.579	-1.585	-1.591	-1.598	-1.602	-1.608	-1.611	-1.615	-1.620	-1.622	-1.626	-1.629	-1.631	-1.634	-1.638	-1.640	-1.641	-1.644	-1.646	-1.649	-1.651	-1.652	-1.655	-1.658	-1.660	-1.664	-1.666	-1.670	-1.674	-1.678	-1.682	-1.688	-1.692	-1.699	-1.704	-1.711	-1.718	-1.725	-1.732	-1.742	-1.750	-1.760	-1.770	-1.780	-1.791	-1.802	-1.814	-1.828	-1.840	-1.852	-1.866	-1.880	-1.895	-1.910	-1.924	-1.939	-1.955	-1.970	-1.985	-2.001	-2.016	-2.031	-2.047	-2.061	-2.076	-2.092	-2.106	-2.120	-2.134	-2.146	-2.159	-2.172	-2.184	-2.194	-2.204	-2.214	-2.222	-2.230	-2.236	-2.242	-2.248	-2.252	-2.255	-2.256	-2.258	-2.258	-2.258	-2.255	-2.252	-2.248	-2.242	-2.236	-2.230	-2.221	-2.211	-2.202	-2.191	-2.179	-2.166	-2.154	-2.139	-2.122	-2.109	-2.091	-2.075	-2.058	-2.039	-2.020	-2.001	-1.982	-1.962	-1.942	-1.922	-1.902	-1.884	-1.864	-1.844	-1.824	-1.805	-1.786	-1.768	-1.749	-1.731	-1.712	-1.696	-1.680	-1.665	-1.650	-1.635	-1.621	-1.610	-1.598	-1.586	-1.576	-1.568	-1.559	-1.552	-1.545	-1.540	-1.535	-1.531	-1.529	-1.528	-1.528	-1.526	-1.528	-1.530	-1.532	-1.538	-1.541	-1.546	-1.552	-1.560	-1.568	-1.576	-1.585	-1.594	-1.605	-1.615	-1.626	-1.639	-1.650	-1.664	-1.676	-1.690	-1.702	-1.716	-1.731	-1.744	-1.759	-1.774	-1.786	-1.801	-1.815	-1.829	-1.842	-1.856	-1.870	-1.882	-1.895	-1.909	-1.921	-1.932	-1.944	-1.955	-1.966	-1.976	-1.986	-1.995	-2.005	-2.011	-2.020	-2.027	-2.034	-2.041	-2.046	-2.052	-2.058	-2.061	-2.065	-2.069	-2.072	-2.075	-2.078	-2.080	-2.081	-2.084	-2.085	-2.086	-2.088	-2.088	-2.089	-2.089	-2.089	-2.090	-2.090	-2.091	-2.091	-2.091	-2.091	-2.092	-2.092	-2.094	-2.094	-2.096	-2.098	-2.099	-2.102	-2.104	-2.108	-2.110	-2.114	-2.118	-2.122	-2.126	-2.131	-2.138	-2.144	-2.149	-2.155	-2.162	-2.170	-2.178	-2.186	-2.194	-2.202	-2.211	-2.221	-2.231	-2.240	-2.250	-2.261	-2.272	-2.282	-2.292	-2.304	-2.316	-2.326	-2.338	-2.349	-2.360	-2.370	-2.381	-2.391	-2.401	-2.411	-2.421	-2.431	-2.441	-2.450	-2.460	-2.468	-2.476	-2.482	-2.490	-2.496	-2.502	-2.509	-2.515	-2.518	-2.522	-2.526	-2.529	-2.532	-2.534	-2.535	-2.536	-2.536	-2.536	-2.535	-2.534	-2.531	-2.529	-2.526	-2.521	-2.518	-2.512	-2.508	-2.501	-2.495	-2.488	-2.480	-2.471	-2.464	-2.455	-2.444	-2.434	-2.424	-2.412	-2.401	-2.389	-2.376	-2.365	-2.351	-2.338	-2.324	-2.309	-2.295	-2.280	-2.265	-2.250	-2.234	-2.219	-2.202	-2.186	-2.170	-2.154	-2.138	-2.120	-2.104	-2.088	-2.071	-2.054	-2.038	-2.021	-2.005	-1.988	-1.971	-1.956	-1.941	-1.925	-1.910	-1.895	-1.880	-1.865	-1.851	-1.838	-1.824	-1.811	-1.799	-1.788	-1.775	-1.765	-1.754	-1.744	-1.735	-1.725	-1.718	-1.709	-1.701	-1.695	-1.689	-1.684	-1.679	-1.675	-1.671	-1.669	-1.665	-1.662	-1.662	-1.661	-1.661	-1.661	-1.661	-1.661	-1.664	-1.666	-1.668	-1.670	-1.672	-1.676	-1.679	-1.682	-1.685	-1.689	-1.692	-1.695	-1.700	-1.702	-1.706	-1.710	-1.712	-1.716	-1.719	-1.721	-1.724	-1.726	-1.728	-1.728	-1.729	-1.729	-1.730	-1.729	-1.729	-1.728	-1.725	-1.724	-1.721	-1.718	-1.715	-1.711	-1.706	-1.702	-1.698	-1.692	-1.686	-1.681	-1.676	-1.670	-1.664	-1.658	-1.651	-1.645	-1.639	-1.632	-1.626	-1.621	-1.615	-1.610	-1.605	-1.599	-1.596	-1.591	-1.588	-1.584	-1.582	-1.580	-1.578	-1.578	-1.578	-1.578	-1.578	-1.579	-1.581	-1.584	-1.588	-1.591	-1.596	-1.601	-1.606	-1.612	-1.619	-1.626	-1.634	-1.642	-1.650	-1.659	-1.669	-1.678	-1.688	-1.696	-1.706	-1.716	-1.726	-1.735	-1.745	-1.754	-1.762	-1.772	-1.780	-1.788	-1.796	-1.801	-1.808	-1.812	-1.819	-1.822	-1.825	-1.828	-1.830	-1.829	-1.830	-1.828	-1.825	-1.822	-1.818	-1.811	-1.805	-1.796	-1.788	-1.776	-1.765	-1.752	-1.739	-1.724	-1.708	-1.691	-1.671	-1.652	-1.632	-1.610	-1.588	-1.565	-1.541	-1.516	-1.491	-1.464	-1.436	-1.410	-1.381	-1.352	-1.324	-1.295	-1.265	-1.235	-1.205	-1.174	-1.144	-1.115	-1.084	-1.055	-1.025	-0.996	-0.969	-0.940	-0.912	-0.886	-0.860	-0.836	-0.811	-0.789	-0.766	-0.746	-0.726	-0.709	-0.691	-0.675	-0.661	-0.648	-0.638	-0.628	-0.620	-0.612	-0.608	-0.604	-0.601	-0.602	-0.604	-0.608	-0.612	-0.619	-0.628	-0.638	-0.648	-0.660	-0.675	-0.691	-0.709	-0.726	-0.746	-0.768	-0.790	-0.812	-0.838	-0.862	-0.888	-0.914	-0.942	-0.970	-0.998	-1.026	-1.055	-1.084	-1.111	-1.141	-1.170	-1.198	-1.225	-1.252	-1.279	-1.305	-1.330	-1.354	-1.378	-1.399	-1.420	-1.439	-1.458	-1.474	-1.490	-1.504	-1.516	-1.528	-1.536	-1.544	-1.549	-1.554	-1.556	-1.556	-1.556	-1.552	-1.548	-1.542	-1.534	-1.524	-1.512	-1.500	-1.485	-1.469	-1.452	-1.434	-1.414	-1.392	-1.370	-1.348	-1.324	-1.299	-1.272	-1.245	-1.219	-1.190	-1.162	-1.135	-1.105	-1.076	-1.046	-1.019	-0.989	-0.960	-0.932	-0.904	-0.876	-0.849	-0.822	-0.796	-0.771	-0.748	-0.725	-0.702	-0.681	-0.661	-0.642	-0.625	-0.608	-0.594	-0.580	-0.568	-0.556	-0.546	-0.539	-0.534	-0.528	-0.525	-0.522	-0.521	-0.522	-0.526	-0.530	-0.535	-0.541	-0.551	-0.560	-0.571	-0.584	-0.598	-0.612	-0.629	-0.646	-0.666	-0.685	-0.705	-0.726	-0.749	-0.771	-0.795	-0.819	-0.845	-0.869	-0.895	-0.921	-0.948	-0.974	-1.001	-1.028	-1.055	-1.081	-1.108	-1.134	-1.160	-1.184	-1.209	-1.234	-1.256	-1.280	-1.301	-1.322	-1.342	-1.362	-1.380	-1.398	-1.414	-1.429	-1.441	-1.455	-1.466	-1.476	-1.485	-1.491	-1.498	-1.502	-1.506	-1.509	-1.509	-1.508	-1.505	-1.502	-1.498	-1.492	-1.485	-1.478	-1.468	-1.458	-1.445	-1.432	-1.420	-1.405	-1.390	-1.375	-1.359	-1.342	-1.325	-1.306	-1.289	-1.270	-1.251	-1.232	-1.214	-1.194	-1.176	-1.158	-1.139	-1.121	-1.102	-1.085	-1.069	-1.052	-1.036	-1.022	-1.008	-0.994	-0.981	-0.969	-0.958	-0.948	-0.939	-0.930	-0.924	-0.916	-0.911	-0.908	-0.905	-0.904	-0.901	-0.902	-0.904	-0.905	-0.908	-0.911	-0.916	-0.921	-0.928	-0.935	-0.942	-0.951	-0.961	-0.971	-0.981	-0.992	-1.004	-1.016	-1.028	-1.039	-1.052	-1.065	-1.078	-1.090	-1.104	-1.116	-1.129	-1.141	-1.154	-1.165	-1.176	-1.188	-1.198	-1.208	-1.218	-1.226	-1.235	-1.242	-1.249	-1.255	-1.260	-1.264	-1.268	-1.270	-1.271	-1.272	-1.272	-1.271	-1.269	-1.265	-1.261	-1.256	-1.250	-1.244	-1.235	-1.226	-1.218	-1.208	-1.195	-1.182	-1.170	-1.156	-1.141	-1.126	-1.111	-1.095	-1.079	-1.061	-1.044	-1.025	-1.009	-0.990	-0.971	-0.954	-0.935	-0.918	-0.900	-0.881	-0.864	-0.848	-0.831	-0.816	-0.801	-0.786	-0.772	-0.760	-0.748	-0.738	-0.728	-0.719	-0.711	-0.705	-0.700	-0.698	-0.695	-0.692	-0.694	-0.695	-0.699	-0.704	-0.709	-0.718	-0.726	-0.736	-0.749	-0.761	-0.776	-0.792	-0.810	-0.829	-0.849	-0.870	-0.892	100.000	5.000	2.000	1.000	4.000	0.000	0.000	0.000	0.000	0.000	0.000	0.000	0.000	0.000	0.000	0.000	0.000	0.000	-1.236	-1.216	-1.196	-1.175	-1.151	-1.129	-1.104	-1.079	-1.051	-1.021	-0.992	-0.962	-0.931	-0.899	-0.865	-0.830	-0.795	-0.758	-0.720	-0.681	-0.642	-0.602	-0.564	-0.521	-0.480	-0.438	-0.396	-0.352	-0.310	-0.266	-0.222	-0.180	-0.135	-0.091	-0.048	-0.005	0.038	0.080	0.122	0.164	0.204	0.244	0.284	0.322	0.360	0.396	0.432	0.466	0.499	0.531	0.562	0.592	0.620	0.646	0.671	0.696	0.719	0.739	0.758	0.776	0.792	0.808	0.820	0.831	0.841	0.850	0.858	0.862	0.866	0.869	0.870	0.870	0.869	0.865	0.862	0.858	0.851	0.844	0.838	0.829	0.820	0.809	0.799	0.788	0.775	0.764	0.751	0.740	0.728	0.715	0.702	0.691	0.679	0.666	0.655	0.645	0.634	0.624	0.615	0.606	0.599	0.591	0.585	0.580	0.575	0.571	0.569	0.568	0.566	0.568	0.569	0.571	0.575	0.579	0.584	0.590	0.596	0.604	0.614	0.624	0.632	0.644	0.656	0.668	0.680	0.694	0.706	0.720	0.735	0.749	0.762	0.778	0.791	0.805	0.819	0.832	0.845	0.858	0.869	0.880	0.890	0.899	0.908	0.915	0.920	0.925	0.929	0.931	0.932	0.931	0.930	0.926	0.921	0.915	0.906	0.896	0.885	0.871	0.856	0.839	0.820	0.800	0.778	0.754	0.729	0.701	0.672	0.641	0.610	0.576	0.541	0.505	0.468	0.430	0.390	0.349	0.308	0.264	0.220	0.176	0.130	0.085	0.038	-0.008	-0.055	-0.101	-0.149	-0.196	-0.244	-0.290	-0.336	-0.382	-0.428	-0.474	-0.518	-0.561	-0.604	-0.645	-0.686	-0.726	-0.765	-0.801	-0.838	-0.872	-0.906	-0.938	-0.968	-0.998	-1.024	-1.049	-1.072	-1.096	-1.116	-1.135	-1.152	-1.168	-1.181	-1.192	-1.201	-1.210	-1.218	-1.222	-1.226	-1.229	-1.228	-1.226	-1.224	-1.220	-1.215	-1.208	-1.199	-1.190	-1.180	-1.169	-1.155	-1.141	-1.128	-1.112	-1.096	-1.080	-1.062	-1.045	-1.026	-1.008	-0.989	-0.970	-0.950	-0.931	-0.911	-0.892	-0.872	-0.854	-0.835	-0.816	-0.799	-0.780	-0.762	-0.745	-0.729	-0.714	-0.698	-0.684	-0.669	-0.656	-0.644	-0.631	-0.620	-0.610	-0.600	-0.590	-0.582	-0.575	-0.569	-0.562	-0.558	-0.552	-0.549	-0.546	-0.544	-0.541	-0.541	-0.540	-0.540	-0.540	-0.541	-0.542	-0.542	-0.545	-0.548	-0.550	-0.552	-0.555	-0.558	-0.560	-0.564	-0.566	-0.569	-0.572	-0.574	-0.576	-0.579	-0.580	-0.581	-0.584	-0.584	-0.585	-0.584	-0.585	-0.584	-0.582	-0.581	-0.578	-0.575	-0.571	-0.569	-0.564	-0.558	-0.552	-0.546	-0.540	-0.531	-0.524	-0.515	-0.505	-0.495	-0.485	-0.474	-0.462	-0.451	-0.439	-0.426	-0.414	-0.400	-0.386	-0.372	-0.358	-0.342	-0.329	-0.314	-0.299	-0.284	-0.269	-0.255	-0.239	-0.224	-0.210	-0.196	-0.181	-0.169	-0.155	-0.141	-0.129	-0.118	-0.106	-0.095	-0.085	-0.076	-0.068	-0.060	-0.052	-0.048	-0.041	-0.038	-0.034	-0.031	-0.030	-0.031	-0.031	-0.034	-0.036	-0.040	-0.045	-0.051	-0.059	-0.068	-0.078	-0.088	-0.099	-0.111	-0.124	-0.139	-0.154	-0.169	-0.185	-0.201	-0.220	-0.236	-0.255	-0.275	-0.292	-0.312	-0.332	-0.351	-0.371	-0.389	-0.408	-0.426	-0.445	-0.461	-0.479	-0.495	-0.510	-0.525	-0.538	-0.549	-0.560	-0.570	-0.578	-0.584	-0.589	-0.592	-0.595	-0.595	-0.592	-0.589	-0.584	-0.578	-0.568	-0.556	-0.544	-0.529	-0.510	-0.491	-0.471	-0.448	-0.424	-0.395	-0.366	-0.338	-0.304	-0.271	-0.235	-0.199	-0.161	-0.120	-0.079	-0.038	0.006	0.051	0.096	0.141	0.188	0.235	0.281	0.330	0.376	0.425	0.472	0.519	0.566	0.612	0.659	0.704	0.746	0.790	0.831	0.872	0.911	0.950	0.985	1.019	1.052	1.082	1.111	1.139	1.162	1.186	1.208	1.225	1.241	1.255	1.266	1.275	1.282	1.286	1.288	1.289	1.285	1.281	1.274	1.264	1.252	1.240	1.224	1.208	1.188	1.166	1.144	1.120	1.095	1.068	1.039	1.009	0.979	0.948	0.914	0.882	0.848	0.814	0.779	0.745	0.710	0.675	0.641	0.608	0.575	0.541	0.509	0.478	0.448	0.418	0.391	0.364	0.338	0.314	0.292	0.271	0.252	0.236	0.220	0.208	0.198	0.188	0.180	0.176	0.172	0.171	0.172	0.176	0.181	0.189	0.198	0.209	0.222	0.238	0.255	0.274	0.294	0.316	0.340	0.365	0.391	0.419	0.449	0.476	0.509	0.539	0.571	0.604	0.636	0.670	0.704	0.736	0.770	0.802	0.836	0.868	0.900	0.930	0.960	0.989	1.018	1.044	1.069	1.092	1.116	1.138	1.156	1.172	1.190	1.204	1.215	1.225	1.232	1.239	1.241	1.244	1.242	1.239	1.234	1.225	1.216	1.204	1.189	1.172	1.152	1.132	1.109	1.085	1.058	1.029	0.999	0.966	0.932	0.898	0.859	0.821	0.781	0.741	0.698	0.655	0.611	0.566	0.520	0.474	0.428	0.380	0.334	0.288	0.239	0.192	0.145	0.099	0.054	0.008	-0.038	-0.081	-0.125	-0.166	-0.209	-0.249	-0.286	-0.324	-0.360	-0.395	-0.428	-0.460	-0.490	-0.518	-0.545	-0.570	-0.594	-0.615	-0.635	-0.652	-0.670	-0.684	-0.696	-0.708	-0.716	-0.725	-0.730	-0.734	-0.738	-0.739	-0.739	-0.738	-0.735	-0.731	-0.725	-0.720	-0.712	-0.704	-0.696	-0.685	-0.675	-0.664	-0.652	-0.641	-0.629	-0.616	-0.604	-0.592	-0.580	-0.569	-0.556	-0.545	-0.535	-0.524	-0.514	-0.505	-0.498	-0.490	-0.482	-0.478	-0.474	-0.470	-0.466	-0.466	-0.466	-0.468	-0.470	-0.474	-0.479	-0.486	-0.492	-0.502	-0.512	-0.524	-0.536	-0.550	-0.565	-0.581	-0.600	-0.618	-0.639	-0.658	-0.679	-0.702	-0.725	-0.749	-0.772	-0.799	-0.824	-0.850	-0.876	-0.902	-0.930	-0.958	-0.984	-1.011	-1.038	-1.065	-1.091	-1.116	-1.142	-1.168	-1.191	-1.215	-1.239	-1.261	-1.282	-1.304	-1.324	-1.341	-1.360	-1.375	-1.390	-1.405	-1.418	-1.429	-1.440	-1.449	-1.456	-1.462	-1.468	-1.471	-1.474	-1.474	-1.474	-1.472	-1.469	-1.465	-1.460	-1.454	-1.445	-1.436	-1.425	-1.415	-1.401	-1.388	-1.372	-1.358	-1.341	-1.325	-1.309	-1.290	-1.271	-1.252	-1.232	-1.214	-1.194	-1.174	-1.154	-1.134	-1.115	-1.095	-1.078	-1.059	-1.041	-1.024	-1.006	-0.991	-0.978	-0.964	-0.951	-0.940	-0.930	-0.920	-0.912	-0.908	-0.904	-0.901	-0.899	-0.900	-0.902	-0.908	-0.912	-0.920	-0.929	-0.941	-0.954	-0.969	-0.986	-1.004	-1.025	-1.046	-1.069	-1.095	-1.121	-1.149	-1.179	-1.211	-1.242	-1.276	-1.311	-1.346	-1.382	-1.419	-1.456	-1.494	-1.532	-1.571	-1.610	-1.649	-1.688	-1.725	-1.762	-1.799	-1.835	-1.870	-1.904	-1.938	-1.970	-2.000	-2.029	-2.056	-2.082	-2.105	-2.128	-2.148	-2.165	-2.181	-2.194	-2.206	-2.214	-2.221	-2.225	-2.226	-2.225	-2.221	-2.216	-2.208	-2.196	-2.184	-2.168	-2.151	-2.131	-2.109	-2.085	-2.058	-2.030	-2.000	-1.968	-1.934	-1.898	-1.861	-1.824	-1.784	-1.742	-1.701	-1.659	-1.616	-1.571	-1.526	-1.481	-1.435	-1.390	-1.344	-1.298	-1.252	-1.206	-1.161	-1.116	-1.071	-1.028	-0.984	-0.942	-0.899	-0.859	-0.819	-0.780	-0.741	-0.705	-0.669	-0.634	-0.600	-0.568	-0.536	-0.507	-0.479	-0.451	-0.424	-0.399	-0.376	-0.354	-0.332	-0.312	-0.292	-0.275	-0.259	-0.241	-0.228	-0.214	-0.200	-0.189	-0.178	-0.166	-0.156	-0.148	-0.138	-0.130	-0.122	-0.114	-0.108	-0.100	-0.092	-0.086	-0.080	-0.074	-0.068	-0.061	-0.054	-0.046	-0.039	-0.030	-0.022	-0.014	-0.004	0.006	0.016	0.028	0.040	0.052	0.065	0.081	0.096	0.112	0.129	0.148	0.168	0.188	0.210	0.232	0.256	0.281	0.309	0.336	0.365	0.395	0.426	0.459	0.491	0.526	0.562	0.600	0.638	0.676	0.716	0.758	0.799	0.841	0.886	0.930	0.975	1.021	1.068	1.114	1.161	1.209	1.256	1.305	1.352	1.401	1.449	1.498	1.544	1.591	1.638	1.685	1.731	1.776	1.821	1.864	1.908	1.950	1.990	2.030	2.069	2.105	2.141	2.176	2.208	2.240	2.269	2.299	2.325	2.349	2.372	2.394	2.414	2.432	2.448	2.462	2.474	2.485	2.492	2.500	2.505	2.510	2.511	2.511	2.511	2.508	2.504	2.498	2.490	2.481	2.472	2.462	2.450	2.438	2.424	2.409	2.392	2.376	2.361	2.344	2.326	2.309	2.291	2.272	2.255	2.236	2.219	2.201	2.184	2.168	2.150	2.135	2.119	2.105	2.091	2.079	2.066	2.055	2.045	2.036	2.029	2.021	2.016	2.011	2.007	2.005	2.004	2.005	2.006	2.010	2.013	2.018	2.025	2.033	2.041	2.051	2.062	2.075	2.089	2.102	2.118	2.134	2.150	2.169	2.185	2.205	2.225	2.244	2.264	2.285	2.306	2.326	2.348	2.368	2.389	2.410	2.430	2.450	2.469	2.488	2.506	2.524	2.541	2.556	2.572	2.588	2.599	2.610	2.621	2.631	2.639	2.645	2.650	2.655	2.655	2.656	2.655	2.652	2.648	2.641	2.634	2.624	2.611	2.598	2.582	2.566	2.548	2.526	2.505	2.481	2.455	2.429	2.401	2.371	2.339	2.308	2.272	2.239	2.201	2.164	2.125	2.086	2.046	2.005	1.964	1.921	1.879	1.836	1.794	1.750	1.708	1.665	1.621	1.579	1.536	1.495	1.455	1.414	1.374	1.336	1.299	1.261	1.226	1.192	1.159	1.129	1.099	1.070	1.041	1.016	0.992	0.971	0.949	0.931	0.914	0.899	0.884	0.871	0.861	0.851	0.844	0.836	0.832	0.829	0.826	0.825	0.824	0.826	0.828	0.831	0.835	0.839	0.844	0.849	0.855	0.860	0.866	0.871	0.876	0.882	0.888	0.892	0.896	0.899	0.900	0.901	0.901	0.900	0.899	0.895	0.889	0.881	0.874	0.862	0.851	0.836	0.822	0.804	0.785	0.762	0.740	0.714	0.688	0.658	0.628	0.595	0.560	0.524	0.485	0.446	0.405	0.364	0.320	0.274	0.229	0.182	0.134	0.086	0.036	-0.012	-0.064	-0.114	-0.164	-0.214	-0.264	-0.312	-0.362	-0.410	-0.458	-0.504	-0.549	-0.592	-0.635	-0.676	-0.715	-0.752	-0.788	-0.821	-0.852	-0.881	-0.908	-0.932	-0.955	-0.972	-0.990	-1.005	-1.016	-1.025	-1.031	-1.035	-1.036	-1.034	-1.029	-1.022	-1.014	-1.001	-0.988	-0.971	-0.951	-0.931	-0.908	-0.884	-0.856	-0.829	-0.798	-0.768	-0.734	-0.701	-0.666	-0.630	-0.594	-0.556	-0.520	-0.481	-0.444	-0.405	-0.368	-0.330	-0.292	-0.256	-0.221	-0.186	-0.152	-0.120	-0.089	-0.059	-0.030	-0.002	0.021	0.045	0.066	0.086	0.104	0.119	0.132	0.142	0.152	0.158	0.162	0.165	0.164	0.161	0.156	0.150	0.139	0.128	0.115	0.098	0.080	0.060	0.038	0.015	-0.012	-0.039	-0.068	-0.099	-0.130	-0.164	-0.196	-0.232	-0.268	-0.305	-0.342	-0.381	-0.419	-0.459	-0.496	-0.535	-0.574	-0.612	-0.651	-0.689	-0.726	-0.762	-0.798	-0.832	-0.865	-0.896	-0.928	-0.958	-0.985	-1.011	-1.035	-1.058	-1.078	-1.098	-1.114	-1.129	-1.141	-1.151	-1.159	-1.165	-1.169	-1.170	-1.170	-1.166	-1.161	-1.154	-1.144	-1.132	-1.119	-1.102	-1.084	-1.062	-1.041	-1.018	-0.991	-0.965	-0.935	-0.904	-0.872	-0.839	-0.804	-0.769	-0.732	-0.694	-0.656	-0.616	-0.576	-0.536	-0.496	-0.456	-0.414	-0.375	-0.334	-0.294	-0.254	-0.215	-0.176	-0.139	-0.101	-0.065	-0.030	0.004	0.036	0.066	0.098	0.126	0.152	0.178	0.201	0.224	0.244	0.261	0.279	0.294	0.306	0.318	0.326	0.334	0.340	0.342	0.346	0.345	0.345	0.341	0.336	0.330	0.324	0.314	0.304	0.294	0.280	0.268	0.252	0.238	0.221	0.205	0.189	0.172	0.155	0.138	0.121	0.105	0.088	0.071	0.056	0.041	0.029	0.015	0.004	-0.006	-0.016	-0.024	-0.030	-0.035	-0.038	-0.038	-0.038	-0.034	-0.029	-0.022	-0.014	-0.002	0.011	0.026	0.045	0.066	0.088	0.112	0.140	0.170	0.201	0.234	0.271	0.308	0.348	0.390	0.432	0.478	0.525	0.574	0.624	0.675	0.728	0.781	0.835	0.890	0.946	1.002	1.059	1.116	1.174	1.230	1.288	1.344	1.399	1.454	1.509	1.561	1.614	1.665	1.715	1.762	1.809	1.854	1.896	1.938	1.978	2.015	2.049	2.081	2.111	2.140	2.165	2.189	2.210	2.228	2.244	2.256	2.269	2.276	2.282	2.286	2.289	2.286	2.284	2.278	2.271	2.261	2.250	2.236	2.221	2.205	2.186	2.166	2.146	2.124	2.100	2.078	2.052	2.025	2.000	1.974	1.945	1.919	1.891	1.864	1.836	1.810	1.784	1.756	1.731	1.708	1.684	1.660	1.638	1.618	1.598	1.580	1.562	1.546	1.532	1.520	1.510	1.500	1.492	1.486	1.482	1.480	1.479	1.480	1.482	1.488	1.494	1.501	1.511	1.522	1.536	1.550	1.566	1.584	1.602	1.622	1.645	1.666	1.691	1.716	1.742	1.769	1.795	1.824	1.851	1.881	1.910	1.939	1.969	1.998	2.027	2.056	2.085	2.114	2.141	2.169	2.195	2.221	2.245	2.269	2.291	2.312	2.332	2.351	2.369	2.385	2.399	2.411	2.422	2.431	2.440	2.444	2.449	2.450	2.451	2.451	2.449	2.444	2.436	2.429	2.419	2.409	2.395	2.381	2.366	2.349	2.331	2.312	2.291	2.270	2.248	2.225	2.200	2.178	2.152	2.126	2.102	2.076	2.051	2.025	2.000	1.975	1.950	1.925	1.901	1.879	1.858	1.835	1.814	1.795	1.776	1.760	1.745	1.730	1.718	1.705	1.695	1.686	1.680	1.675	1.670	1.669	1.669	1.669	1.671	1.676	1.681	1.689	1.698	1.709	1.721	1.735	1.750	1.766	1.784	1.802	1.822	1.844	1.865	1.889	1.912	1.936	1.961	1.988	2.013	2.040	2.068	2.094	2.121	2.149	2.176	2.202	2.230	2.256	2.282	2.309	2.334	2.358	2.382	2.405	2.426	2.448	2.468	2.486	2.505	2.521	2.538	2.551	2.565	2.576	2.588	2.598	2.605	2.610	2.615	2.619	2.620	2.621	2.620	2.619	2.615	2.609	2.602	2.595	2.585	2.574	2.564	2.550	2.535	2.520	2.504	2.486	2.468	2.448	2.428	2.406	2.385	2.362	2.339	2.315	2.290	2.266	2.241	2.216	2.191	2.165	2.140	2.115	2.089	2.064	2.040	2.014	1.990	1.966	1.944	1.920	1.899	1.878	1.858	1.838	1.819	1.800	1.784	1.768	1.752	1.738	1.725	1.714	1.704	1.695	1.686	1.679	1.674	1.669	1.666	1.664	1.662	1.662	1.664	1.665	1.670	1.674	1.680	1.685	1.694	1.702	1.711	1.720	1.731	1.742	1.755	1.766	1.780	1.792	1.808	1.820	1.835	1.849	1.864	1.878	1.891	1.906	1.919	1.932	1.945	1.958	1.970	1.981	1.992	2.004	2.013	2.020	2.029	2.035	2.041	2.045	2.049	2.051	2.052	2.052	2.052	2.049	2.045	2.041	2.035	2.027	2.019	2.007	1.998	1.984	1.970	1.954	1.938	1.920	1.900	1.880	1.858	1.835	1.811	1.788	1.761	1.735	1.708	1.679	1.650	1.620	1.590	1.560	1.529	1.498	1.465	1.432	1.400	1.369	1.336	1.302	1.271	1.239	1.209	1.176	1.146	1.116	1.088	1.059	1.030	1.004	0.978	0.951	0.928	0.906	0.884	0.864	0.845	0.828	0.810	0.796	0.782	0.770	0.760	0.751	0.744	0.738	0.734	0.731	0.730	0.731	0.732	0.736	0.740	0.748	0.755	0.762	0.772	0.784	0.796	0.810	0.824	0.839	0.855	0.871	0.888	0.904	0.922	0.940	0.958	0.975	0.994	1.010	1.028	1.044	1.059	1.075	1.090	1.102	1.114	1.125	1.135	1.144	1.151	1.156	1.159	1.161	1.162	1.160	1.156	1.150	1.142	1.134	1.121	1.108	1.092	1.075	1.055	1.032	1.010	0.984	0.955	0.926	0.896	0.862	0.829	0.792	0.755	0.716	0.676	0.635	0.592	0.550	0.506	0.461	0.418	0.372	0.328	0.281	0.238	0.191	0.146	0.102	0.059	0.016	-0.026	-0.068	-0.106	-0.146	-0.182	-0.220	-0.254	-0.286	-0.318	-0.348	-0.376	-0.402	-0.426	-0.448	-0.468	-0.486	-0.502	-0.516	-0.529	-0.538	-0.546	-0.552	-0.556	-0.559	-0.560	-0.558	-0.555	-0.551	-0.544	-0.536	-0.526	-0.516	-0.505	-0.491	-0.476	-0.461	-0.445	-0.429	-0.411	-0.392	-0.374	-0.355	-0.334	-0.315	-0.294	-0.274	-0.254	-0.234	-0.212	-0.194	-0.175	-0.155	-0.136	-0.118	-0.101	-0.085	-0.069	-0.052	-0.039	-0.024	-0.011	0.001	0.012	0.024	0.032	0.042	0.050	0.056	0.061	0.066	0.071	0.074	0.076	0.078	0.078	0.079	0.078	0.075	0.074	0.070	0.068	0.064	0.058	0.054	0.049	0.042	0.036	0.031	0.025	0.018	0.011	0.005	-0.001	-0.008	-0.012	-0.019	-0.025	-0.030	-0.034	-0.039	-0.042	-0.045	-0.048	-0.049	-0.050	-0.050	-0.049	-0.046	-0.044	-0.041	-0.036	-0.031	-0.025	-0.016	-0.009	0.001	0.012	0.024	0.038	0.050	0.066	0.082	0.100	0.119	0.138	0.158	0.179	0.201	0.224	0.248	0.271	0.296	0.322	0.349	0.375	0.402	0.430	0.459	0.486	0.515	0.541	0.570	0.598	0.625	0.652	0.680	0.708	0.732	0.758	0.782	0.805	0.829	0.851	0.872	0.890	0.910	0.928	0.942	0.958	0.970	0.982	0.991	1.000	1.008	1.014	1.018	1.020	1.019	1.019	1.016	1.011	1.005	0.998	0.989	0.976	0.965	0.950	0.935	0.919	0.900	0.881	0.860	0.838	0.816	0.791	0.766	0.741	0.715	0.688	0.660	0.631	0.602	0.574	0.545	0.516	0.488	0.458	0.429	0.400	0.371	0.342	0.316	0.289	0.262	0.238	0.212	0.189	0.166	0.145	0.125	0.106	0.088	0.071	0.056	0.042	0.031	0.021	0.011	0.006	0.000	-0.002	-0.005	-0.005	-0.004	0.000	0.005	0.012	0.021	0.032	0.044	0.060	0.076	0.092	0.114	0.135	0.158	0.181	0.209	0.236	0.265	0.296	0.329	0.362	0.396	0.432	0.469	0.506	0.546	0.586	0.628	0.668	0.711	0.752	0.796	0.840	0.884	0.928	0.971	1.016	1.060	1.104	1.146	1.189	1.231	1.274	1.315	1.355	1.394	1.432	1.470	1.506	1.541	1.575	1.608	1.639	1.668	1.695	1.721	1.746	1.768	1.790	1.809	1.826	1.842	1.856	1.868	1.879	1.886	1.892	1.896	1.900	1.901	1.901	1.898	1.895	1.889	1.881	1.874	1.865	1.852	1.841	1.828	1.814	1.799	1.782	1.766	1.750	1.732	1.715	1.696	1.679	1.661	1.644	1.626	1.609	1.592	1.578	1.561	1.546	1.534	1.521	1.511	1.501	1.492	1.486	1.480	1.478	1.475	1.475	1.476	1.479	1.485	1.492	1.500	1.512	1.525	1.540	1.556	1.576	1.598	1.620	1.644	1.671	1.699	1.730	1.761	1.794	1.829	1.865	1.902	1.941	1.981	2.021	2.064	2.106	2.149	2.192	2.238	2.281	2.325	2.369	2.415	2.459	2.502	2.545	2.588	2.630	2.672	2.712	2.751	2.790	2.826	2.861	2.895	2.929	2.959	2.988	3.016	3.041	3.065	3.088	3.109	3.128	3.144	3.159	3.171	3.181	3.190	3.198	3.204	3.206	3.209	3.208	3.206	3.202	3.199	3.191	3.184	3.176	3.165	3.154	3.142	3.129	3.116	3.101	3.086	3.071	3.056	3.040	3.022	3.006	2.990	2.974	2.960	2.944	2.929	2.915	2.901	2.889	2.876	2.866	2.855	2.846	2.838	2.831	2.825	2.821	2.818	2.815	2.815	2.816	2.819	2.822	2.826	2.832	2.841	2.850	2.861	2.872	2.885	2.900	2.915	2.931	2.950	2.969	2.989	3.010	3.031	3.055	3.078	3.102	3.126	3.152	3.178	3.204	3.231	3.256	3.284	3.311	3.338	3.365	3.390	3.416	3.442	3.468	3.494	3.518	3.541	3.562	3.585	3.605	3.625	3.644	3.662	3.679	3.694	3.708	3.720	3.731	3.741	3.750	3.756	3.761	3.766	3.768	3.769	3.769	3.765	3.762	3.755	3.749	3.740	3.730	3.716	3.704	3.689	3.672	3.655	3.636	3.616	3.594	3.571	3.546	3.522	3.495	3.469	3.441	3.412	3.382	3.352	3.322	3.292	3.260	3.229	3.198	3.165	3.134	3.102	3.070	3.040	3.008	2.978	2.949	2.919	2.890	2.861	2.835	2.809	2.784	2.760	2.736	2.715	2.695	2.676	2.659	2.641	2.628	2.614	2.601	2.592	2.584	2.576	2.571	2.568	2.566	2.565	2.566	2.569	2.574	2.580	2.588	2.596	2.606	2.618	2.631	2.646	2.660	2.678	2.695	2.714	2.734	2.755	2.775	2.798	2.821	2.844	2.868	2.892	2.916	2.940	2.964	2.989	3.012	3.038	3.061	3.085	3.106	3.129	3.150	3.171	3.191	3.210	3.228	3.245	3.261	3.275	3.289	3.300	3.310	3.319	3.326	3.332	3.338	3.340	3.341	3.340	3.338	3.335	3.330	3.322	3.314	3.304	3.292	3.279	3.264	3.248	3.230	3.211	3.191	3.170	3.148	3.122	3.099	3.074	3.046	3.019	2.990	2.961	2.932	2.901	2.871	2.840	2.809	2.779	2.748	2.716	2.686	2.655	2.624	2.594	2.564	2.536	2.506	2.479	2.451	2.425	2.399	2.375	2.351	2.329	2.308	2.286	2.266	2.248	2.231	2.214	2.200	2.185	2.172	2.161	2.150	2.141	2.134	2.126	2.120	2.115	2.110	2.106	2.105	2.102	2.102	2.101	2.102	2.104	2.106	2.108	2.110	2.114	2.118	2.121	2.125	2.129	2.132	2.138	2.141	2.145	2.149	2.152	2.156	2.159	2.161	2.165	2.166	2.168	2.169	2.169	2.169	2.169	2.168	2.166	2.164	2.161	2.159	2.155	2.151	2.146	2.141	2.135	2.129	2.122	2.115	2.108	2.099	2.091	2.082	2.074	2.066	2.058	2.049	2.039	2.031	2.021	2.014	2.006	1.999	1.991	1.984	1.979	1.972	1.968	1.964	1.960	1.958	1.955	1.955	1.955	1.956	1.960	1.962	1.969	1.975	1.984	1.992	2.004	2.015	2.030	2.045	2.062	2.081	2.100	2.122	2.146	2.171	2.199	2.226	2.256	2.288	2.322	2.356	2.394	2.431	2.470	2.511	2.554	2.598	2.641	2.689	2.736	2.784	2.834	2.885	2.936	2.989	3.041	3.095	3.150	3.205	3.260	3.315	3.371	3.426	3.484	3.539	3.595	3.649	3.704	3.760	3.812	3.866	3.919	3.971	4.021	4.071	4.121	4.168	4.215	4.261	4.305	4.348	4.389	4.429	4.466	4.504	4.538	4.572	4.604	4.634	4.661	4.688	4.714	4.736	4.759	4.779	4.796	4.812	4.828	4.841	4.851	4.862	4.871	4.878	4.884	4.889	4.892	4.894	4.895	4.894	4.894	4.891	4.889	4.886	4.881	4.876	4.871	4.865	4.859	4.852	4.846	4.839	4.832	4.825	4.818	4.812	4.806	4.799	4.794	4.788	4.782	4.780	4.775	4.771	4.769	4.768	4.766	4.765	4.765	4.766	4.768	4.771	4.774	4.779	4.784	4.789	4.795	4.801	4.810	4.818	4.828	4.836	4.846	4.858	4.869	4.881	4.892	4.905	4.918	4.931	4.944	4.958	4.971	4.984	4.996	5.010	5.022	5.034	5.046	5.056	5.068	5.078	5.086	5.095	5.102	5.110	5.115	5.120	5.124	5.126	5.128	5.126	5.125	5.124	5.119	5.112	5.106	5.098	5.088	5.075	5.061	5.046	5.029	5.011	4.992	4.970	4.948	4.921	4.896	4.869	4.839	4.808	4.776	4.741	4.708	4.671	4.634	4.595	4.555	4.514	4.474	4.431	4.388	4.344	4.299	4.254	4.209	4.164	4.118	4.070	4.024	3.979	3.932	3.886	3.841	3.796	3.751	3.708	3.665	3.621	3.579	3.539	3.499	3.460	3.422	3.386	3.351	3.316	3.285	3.254	3.224	3.195	3.170	3.144	3.121	3.099	3.079	3.060	3.044	3.029	3.014	3.002	2.992	2.984	2.975	2.970	2.965	2.961	2.960	2.960	2.961	2.962	2.968	2.971	2.978	2.982	2.991	2.999	3.008	3.018	3.028	3.039	3.050	3.061	3.072	3.085	3.096	3.110	3.121	3.132	3.145	3.156	3.168	3.176	3.188	3.196	3.205	3.212	3.220	3.226	3.231	3.235	3.239	3.241	3.242	3.242	3.241	3.238	3.232	3.228	3.221	3.212	3.204	3.192	3.181	3.168	3.152	3.135	3.119	3.100	3.079	3.058	3.035	3.011	2.986	2.960	2.934	2.905	2.878	2.848	2.818	2.786	2.755	2.722	2.690	2.658	2.624	2.591	2.559	2.524	2.491	2.458	2.425	2.394	2.361	2.331	2.300	2.270	2.241	2.215	2.186	2.161	2.136	2.114	2.091	2.071	2.051	2.034	2.018	2.002	1.989	1.978	1.968	1.959	1.951	1.946	1.944	1.941	1.940	1.941	1.945	1.949	1.954	1.961	1.969	1.978	1.988	2.000	2.013	2.025	2.040	2.055	2.071	2.088	2.104	2.121	2.139	2.156	2.174	2.191	2.209	2.226	2.242	2.259	2.275	2.290	2.305	2.319	2.331	2.342	2.354	2.362	2.371	2.379	2.385	2.389	2.392	2.395	2.394	2.394	2.390	2.385	2.380	2.371	2.362	2.350	2.338	2.325	2.309	2.291	2.274	2.252	2.232	2.209	2.185	2.159	2.132	2.105	2.076	2.046	2.016	1.984	1.951	1.918	1.884	1.850	1.815	1.780	1.745	1.709	1.674	1.638	1.601	1.568	1.531	1.496	1.462	1.428	1.395	1.362	1.331	1.299	1.269	1.240	1.212	1.185	1.159	1.134	1.110	1.089	1.068	1.048	1.029	1.012	0.998	0.984	0.972	0.961	0.952	0.945	0.940	0.935	0.932	0.930	0.930	0.931	0.935	0.940	0.945	0.952	0.960	0.969	0.980	0.991	1.004	1.018	1.032	1.048	1.062	1.079	1.096	1.114	1.131	1.149	1.168	1.186	1.204	1.221	1.240	1.256	1.274	1.291	1.308	1.322	1.338	1.352	1.364	1.378	1.388	1.399	1.408	1.415	1.422	1.429	1.432	1.435	1.438	1.438	1.436	1.432	1.429	1.424	1.418	1.410	1.400	1.390	1.378	1.365	1.350	1.334	1.318	1.300	1.281	1.261	1.241	1.220	1.198	1.176	1.152	1.129	1.105	1.081	1.055	1.031	1.008	0.981	0.958	0.931	0.908	0.882	0.859	0.835	0.812	0.790	0.770	0.749	0.728	0.709	0.690	0.672	0.656	0.639	0.625	0.611	0.600	0.588	0.576	0.568	0.560	0.554	0.549	0.544	0.541	0.539	0.538	0.539	0.541	0.544	0.548	0.551	0.559	0.564	0.572	0.580	0.590	0.600	0.610	0.622	0.634	0.646	0.659	0.672	0.686	0.700	0.714	0.728	0.741	0.755	0.768	0.782	0.794	0.806	0.819	0.830	0.840	0.850	0.859	0.866	0.872	0.879	0.884	0.886	0.889	0.890	0.889	0.888	0.884	0.878	0.871	0.864	0.855	0.842	0.830	0.816	0.800	0.782	0.764	0.745	0.724	0.700	0.675	0.650	0.622	0.595	0.566	0.536	0.505	0.475	0.442	0.409	0.376	0.342	0.308	0.274	0.240	0.205	0.171	0.136	0.102	0.071	0.038	0.008	-0.025	-0.055	-0.082	-0.111	-0.138	-0.162	-0.185	-0.209	-0.229	-0.249	-0.266	-0.281	-0.295	-0.308	-0.319	-0.328	-0.334	-0.339	-0.342	-0.342	-0.342	-0.340	-0.335	-0.330	-0.322	-0.314	-0.302	-0.290	-0.276	-0.260	-0.244	-0.226	-0.206	-0.186	-0.165	-0.142	-0.119	-0.095	-0.070	-0.045	-0.019	0.009	0.035	0.064	0.090	0.119	0.146	0.174	0.202	0.229	0.256	0.284	0.311	0.339	0.364	0.391	0.415	0.440	0.464	0.489	0.510	0.532	0.555	0.574	0.595	0.614	0.631	0.649	0.666	0.682	0.698	0.710	0.724	0.736	0.746	0.758	0.766	0.775	0.784	0.790	0.796	0.801	0.804	0.809	0.811	0.811	0.812	0.812	0.811	0.809	0.808	0.804	0.798	0.794	0.789	0.782	0.776	0.769	0.760	0.752	0.744	0.735	0.725	0.716	0.706	0.698	0.686	0.678	0.666	0.658	0.649	0.639	0.630	0.622	0.615	0.608	0.601	0.595	0.590	0.585	0.582	0.581	0.579	0.579	0.580	0.582	0.586	0.590	0.596	0.604	0.612	0.624	0.634	0.648	0.662	0.678	0.695	0.714	0.734	0.755	0.778	0.801	0.825	0.851	0.880	0.908	0.936	0.966	0.996	1.028	1.060	1.090	1.122	1.156	1.189	1.221	1.254	1.286	1.318	1.350	1.380	1.410	1.438	1.466	1.492	1.519	1.542	1.565	1.586	1.606	1.624	1.639	1.652	1.664	1.674	1.681	1.686	1.689	1.690	1.688	1.684	1.678	1.668	1.656	1.642	1.625	1.608	1.586	1.564	1.538	1.510	1.480	1.449	1.414	1.379	1.341	1.302	1.261	1.219	1.176	1.131	1.085	1.038	0.990	0.941	0.892	0.842	0.794	0.744	0.694	0.644	0.594	0.545	0.496	0.449	0.401	0.355	0.310	0.266	0.224	0.181	0.142	0.104	0.068	0.032	0.000	-0.032	-0.061	-0.089	-0.114	-0.135	-0.156	-0.175	-0.192	-0.206	-0.219	-0.229	-0.236	-0.242	-0.248	-0.249	-0.249	-0.246	-0.242	-0.236	-0.230	-0.220	-0.210	-0.199	-0.185	-0.171	-0.155	-0.139	-0.121	-0.102	-0.084	-0.064	-0.044	-0.022	-0.002	0.019	0.039	0.060	0.080	0.101	0.121	0.140	0.158	0.176	0.194	0.209	0.225	0.239	0.252	0.264	0.275	0.284	0.292	0.299	0.304	0.309	0.311	0.311	0.311	0.310	0.306	0.302	0.296	0.288	0.279	0.270	0.258	0.245	0.231	0.216	0.200	0.182	0.166	0.146	0.128	0.106	0.085	0.064	0.041	0.020	-0.004	-0.026	-0.049	-0.072	-0.095	-0.120	-0.142	-0.165	-0.186	-0.208	-0.229	-0.250	-0.269	-0.288	-0.305	-0.322	-0.339	-0.354	-0.366	-0.379	-0.390	-0.399	-0.408	-0.414	-0.419	-0.422	-0.425	-0.424	-0.424	-0.421	-0.415	-0.410	-0.401	-0.392	-0.380	-0.368	-0.354	-0.339	-0.320	-0.301	-0.280	-0.259	-0.236	-0.211	-0.185	-0.158	-0.131	-0.102	-0.071	-0.041	-0.010	0.022	0.055	0.088	0.120	0.154	0.186	0.220	0.254	0.286	0.320	0.351	0.382	0.412	0.444	0.472	0.500	0.526	0.551	0.576	0.599	0.620	0.639	0.658	0.672	0.688	0.700	0.711	0.719	0.725	0.730	0.734	0.734	0.732	0.728	0.722	0.715	0.706	0.694	0.680	0.665	0.648	0.629	0.606	0.585	0.561	0.536	0.509	0.480	0.452	0.421	0.390	0.358	0.325	0.292	0.259	0.224	0.189	0.155	0.120	0.085	0.052	0.019	-0.015	-0.048	-0.080	-0.111	-0.141	-0.170	-0.199	-0.225	-0.251	-0.275	-0.298	-0.319	-0.338	-0.355	-0.371	-0.385	-0.398	-0.408	-0.418	-0.422	-0.428	-0.431	-0.431	-0.429	-0.426	-0.421	-0.415	-0.406	-0.396	-0.382	-0.369	-0.352	-0.336	-0.316	-0.295	-0.274	-0.249	-0.225	-0.199	-0.171	-0.144	-0.115	-0.085	-0.054	-0.021	0.010	0.044	0.076	0.110	0.144	0.178	0.211	0.245	0.280	0.314	0.346	0.380	0.412	0.445	0.476	0.507	0.538	0.566	0.595	0.622	0.649	0.675	0.699	0.722	0.745	0.766	0.785	0.805	0.821	0.838	0.851	0.865	0.878	0.888	0.896	0.905	0.912	0.918	0.921	0.924	0.926	0.926	0.926	0.925	0.922	0.919	0.915	0.909	0.902	0.898	0.890	0.882	0.875	0.866	0.856	0.849	0.840	0.830	0.820	0.812	0.802	0.794	0.786	0.778	0.770	0.762	0.756	0.751	0.745	0.742	0.739	0.736	0.735	0.735	0.736	0.739	0.741	0.746	0.752	0.760	0.768	0.779	0.790	0.804	0.818	0.832	0.850	0.868	0.888	0.909	0.931	0.955	0.980	1.006	1.032	1.061	1.090	1.121	1.151	1.184	1.216	1.250	1.284	1.319	1.352	1.388	1.422	1.459	1.494	1.529	1.564	1.599	1.632	1.666	1.700	1.731	1.762	1.794	1.822	1.851	1.879	1.904	1.928	1.951	1.971	1.991	2.009	2.024	2.039	2.051	2.061	2.069	2.075	2.079	2.081	2.081	2.080	2.076	2.070	2.061	2.051	2.039	2.025	2.009	1.991	1.971	1.950	1.928	1.904	1.878	1.850	1.821	1.792	1.761	1.731	1.699	1.665	1.631	1.598	1.562	1.529	1.494	1.459	1.425	1.391	1.358	1.325	1.292	1.261	1.230	1.200	1.172	1.145	1.119	1.095	1.071	1.049	1.029	1.010	0.994	0.979	0.965	0.952	0.942	0.935	0.929	0.924	0.921	0.920	0.921	0.922	0.926	0.931	0.938	0.945	0.955	0.964	0.975	0.988	1.001	1.015	1.029	1.045	1.060	1.075	1.091	1.108	1.122	1.139	1.154	1.169	1.182	1.195	1.208	1.219	1.229	1.238	1.246	1.251	1.258	1.260	1.261	1.262	1.260	1.258	1.252	1.244	1.235	1.225	1.211	1.198	1.180	1.162	1.141	1.120	1.095	1.070	1.042	1.014	0.984	0.952	0.919	0.885	0.850	0.812	0.775	0.736	0.698	0.658	0.618	0.576	0.534	0.492	0.451	0.410	0.368	0.328	0.285	0.245	0.206	0.166	0.129	0.092	0.056	0.020	-0.014	-0.046	-0.078	-0.108	-0.136	-0.164	-0.189	-0.212	-0.234	-0.254	-0.272	-0.290	-0.305	-0.318	-0.329	-0.338	-0.345	-0.350	-0.354	-0.356	-0.356	-0.354	-0.350	-0.345	-0.338	-0.329	-0.320	-0.308	-0.295	-0.280	-0.265	-0.248	-0.230	-0.211	-0.191	-0.170	-0.149	-0.126	-0.102	-0.080	-0.054	-0.030	-0.005	0.020	0.044	0.069	0.095	0.119	0.142	0.166	0.190	0.212	0.234	0.255	0.276	0.295	0.314	0.332	0.348	0.362	0.378	0.390	0.401	0.411	0.420	0.425	0.431	0.436	0.438	0.438	0.438	0.435	0.431	0.425	0.419	0.409	0.399	0.388	0.374	0.360	0.345	0.326	0.309	0.290	0.270	0.248	0.226	0.202	0.179	0.155	0.130	0.105	0.080	0.055	0.030	0.005	-0.020	-0.045	-0.070	-0.094	-0.116	-0.139	-0.160	-0.180	-0.200	-0.216	-0.234	-0.249	-0.262	-0.274	-0.284	-0.292	-0.299	-0.304	-0.305	-0.306	-0.304	-0.300	-0.294	-0.285	-0.274	-0.261	-0.245	-0.226	-0.206	-0.184	-0.160	-0.132	-0.104	-0.071	-0.038	-0.002	0.036	0.075	0.118	0.160	0.205	0.252	0.300	0.349	0.399	0.452	0.504	0.558	0.612	0.669	0.725	0.780	0.838	0.895	0.951	1.008	1.065	1.121	1.178	1.231	1.286	1.341	1.394	1.445	1.496	1.545	1.592	1.639	1.684	1.728	1.769	1.809	1.846	1.881	1.915	1.948	1.976	2.004	2.030	2.052	2.074	2.091	2.108	2.122	2.134	2.144	2.150	2.156	2.160	2.160	2.159	2.156	2.152	2.146	2.138	2.128	2.116	2.104	2.090	2.074	2.056	2.040	2.021	2.000	1.980	1.959	1.938	1.916	1.895	1.872	1.850	1.829	1.806	1.785	1.764	1.742	1.722	1.704	1.686	1.669	1.651	1.636	1.622	1.610	1.599	1.589	1.581	1.574	1.570	1.565	1.564	1.564	1.566	1.570	1.575	1.582	1.591	1.601	1.614	1.629	1.645	1.662	1.680	1.701	1.724	1.748	1.772	1.799	1.828	1.856	1.886	1.918	1.950	1.984	2.018	2.051	2.086	2.121	2.158	2.195	2.230	2.268	2.304	2.341	2.376	2.412	2.449	2.482	2.519	2.552	2.585	2.618	2.649	2.679	2.708	2.736	2.762	2.789	2.812	2.836	2.858	2.876	2.895	2.912	2.926	2.940	2.951	2.961	2.970	2.976	2.981	2.984	2.985	2.986	2.984	2.981	2.976	2.969	2.961	2.952	2.941	2.929	2.916	2.901	2.886	2.870	2.852	2.835	2.815	2.795	2.775	2.754	2.734	2.712	2.690	2.669	2.649	2.626	2.605	2.585	2.565	2.545	2.526	2.509	2.491	2.474	2.459	2.445	2.431	2.420	2.410	2.402	2.394	2.389	2.385	2.382	2.381	2.384	2.385	2.391	2.398	2.405	2.415	2.428	2.442	2.456	2.475	2.492	2.514	2.535	2.560	2.585	2.612	2.640	2.669	2.700	2.732	2.765	2.798	2.831	2.866	2.902	2.938	2.974	3.010	3.046	3.082	3.119	3.155	3.189	3.224	3.259	3.291	3.325	3.355	3.385	3.414	3.442	3.469	3.494	3.518	3.539	3.559	3.578	3.592	3.608	3.620	3.631	3.641	3.648	3.651	3.656	3.656	3.656	3.652	3.649	3.642	3.634	3.625	3.612	3.600	3.586	3.570	3.552	3.535	3.515	3.495	3.474	3.452	3.430	3.406	3.384	3.359	3.336	3.311	3.286	3.262	3.240	3.218	3.195	3.172	3.151	3.132	3.114	3.096	3.079	3.065	3.050	3.038	3.028	3.018	3.010	3.005	3.001	2.999	3.000	3.001	3.006	3.011	3.019	3.030	3.042	3.056	3.072	3.090	3.110	3.131	3.156	3.181	3.209	3.238	3.268	3.300	3.332	3.368	3.402	3.440	3.478	3.518	3.556	3.598	3.636	3.678	3.719	3.761	3.802	3.844	3.885	3.926	3.966	4.006	4.046	4.084	4.121	4.156	4.191	4.224	4.256	4.286	4.315	4.342	4.366	4.389	4.409	4.429	4.444	4.459	4.470	4.479	4.486	4.491	4.492	4.491	4.489	4.484	4.475	4.465	4.452	4.436	4.419	4.399	4.376	4.351	4.325	4.298	4.266	4.234	4.199	4.162	4.125	4.086	4.045	4.004	3.961	3.918	3.872	3.828	3.781	3.735	3.688	3.641	3.594	3.546	3.500	3.454	3.408	3.361	3.318	3.272	3.230	3.189	3.146	3.108	3.069	3.032	2.996	2.962	2.931	2.901	2.872	2.845	2.820	2.798	2.778	2.759	2.741	2.726	2.714	2.702	2.694	2.688	2.681	2.679	2.678	2.678	2.680	2.684	2.691	2.699	2.706	2.718	2.729	2.742	2.758	2.772	2.789	2.806	2.825	2.844	2.864	2.885	2.905	2.926	2.948	2.970	2.991	3.014	3.035	3.056	3.078	3.099	3.118	3.138	3.156	3.174	3.191	3.209	3.222	3.238	3.250	3.261	3.271	3.281	3.288	3.295	3.299	3.301	3.302	3.304	3.300	3.296	3.291	3.285	3.278	3.268	3.255	3.242	3.228	3.211	3.192	3.175	3.152	3.131	3.108	3.084	3.058	3.031	3.005	2.975	2.946	2.916	2.886	2.856	2.825	2.792	2.761	2.730	2.699	2.668	2.636	2.606	2.576	2.548	2.520	2.491	2.465	2.440	2.416	2.392	2.372	2.351	2.332	2.316	2.301	2.288	2.275	2.265	2.258	2.250	2.245	2.242	2.242	2.241	2.245	2.249	2.255	2.262	2.272	2.282	2.295	2.309	2.324	2.339	2.358	2.374	2.394	2.414	2.434	2.455	2.478	2.499	2.520	2.542	2.564	2.585	2.606	2.626	2.646	2.666	2.684	2.700	2.716	2.732	2.745	2.758	2.768	2.776	2.784	2.789	2.792	2.795	2.794	2.791	2.788	2.781	2.774	2.761	2.749	2.736	2.719	2.700	2.680	2.658	2.634	2.608	2.579	2.550	2.519	2.485	2.451	2.416	2.380	2.341	2.302	2.262	2.221	2.181	2.138	2.095	2.052	2.009	1.965	1.920	1.876	1.834	1.790	1.746	1.705	1.661	1.621	1.580	1.539	1.501	1.462	1.425	1.390	1.355	1.321	1.290	1.258	1.229	1.200	1.174	1.149	1.125	1.102	1.082	1.064	1.046	1.031	1.016	1.004	0.992	0.984	0.975	0.969	0.964	0.960	0.956	0.955	0.956	0.959	0.961	0.964	0.969	0.974	0.981	0.989	0.998	1.006	1.016	1.026	1.038	1.049	1.061	1.072	1.085	1.098	1.110	1.122	1.135	1.148	1.160	1.171	1.184	1.194	1.205	1.215	1.225	1.234	1.241	1.249	1.254	1.259	1.265	1.266	1.270	1.270	1.270	1.270	1.266	1.262	1.258	1.251	1.242	1.234	1.222	1.209	1.195	1.181	1.165	1.145	1.126	1.105	1.082	1.059	1.034	1.008	0.979	0.950	0.920	0.888	0.855	0.821	0.786	0.751	0.714	0.675	0.638	0.599	0.558	0.518	0.476	0.435	0.392	0.350	0.306	0.265	0.221	0.178	0.135	0.092	0.050	0.008	-0.034	-0.075	-0.115	-0.155	-0.195	-0.234	-0.271	-0.308	-0.344	-0.378	-0.412	-0.444	-0.475	-0.506	-0.535	-0.561	-0.586	-0.611	-0.634	-0.656	-0.675	-0.695	-0.711	-0.726	-0.741	-0.752	-0.765	-0.772	-0.781	-0.788	-0.792	-0.796	-0.799	-0.800	-0.800	-0.798	-0.795	-0.792	-0.788	-0.781	-0.776	-0.769	-0.760	-0.752	-0.744	-0.735	-0.724	-0.714	-0.704	-0.694	-0.684	-0.672	-0.662	-0.651	-0.642	-0.634	-0.624	-0.615	-0.608	-0.599	-0.592	-0.586	-0.580	-0.576	-0.572	-0.568	-0.565	-0.564	-0.562	-0.564	-0.564	-0.566	-0.569	-0.572	-0.576	-0.580	-0.586	-0.592	-0.599	-0.606	-0.614	-0.624	-0.631	-0.640	-0.650	-0.658	-0.668	-0.676	-0.686	-0.694	-0.702	-0.710	-0.718	-0.725	-0.731	-0.738	-0.741	-0.745	-0.749	-0.749	-0.750	-0.750	-0.748	-0.745	-0.741	-0.734	-0.728	-0.718	-0.708	-0.696	-0.684	-0.669	-0.651	-0.634	-0.615	-0.592	-0.571	-0.548	-0.522	-0.496	-0.469	-0.439	-0.409	-0.378	-0.345	-0.312	-0.278	-0.242	-0.208	-0.170	-0.132	-0.095	-0.058	-0.019	0.019	0.058	0.096	0.134	0.172	0.210	0.249	0.285	0.321	0.356	0.392	0.425	0.459	0.490	0.520	0.549	0.578	0.605	0.629	0.654	0.676	0.695	0.714	0.731	0.746	0.759	0.769	0.779	0.786	0.791	0.794	0.796	0.795	0.791	0.786	0.780	0.771	0.760	0.746	0.731	0.714	0.695	0.674	0.651	0.626	0.600	0.572	0.542	0.512	0.480	0.445	0.410	0.374	0.336	0.298	0.258	0.218	0.176	0.135	0.092	0.049	0.006	-0.036	-0.081	-0.124	-0.166	-0.210	-0.252	-0.294	-0.335	-0.375	-0.414	-0.452	-0.491	-0.528	-0.561	-0.595	-0.626	-0.656	-0.685	-0.711	-0.735	-0.759	-0.779	-0.796	-0.812	-0.826	-0.838	-0.846	-0.852	-0.856	-0.858	-0.856	-0.854	-0.848	-0.840	-0.830	-0.816	-0.801	-0.784	-0.764	-0.742	-0.718	-0.691	-0.664	-0.634	-0.602	-0.570	-0.535	-0.499	-0.462	-0.422	-0.384	-0.342	-0.302	-0.260	-0.218	-0.175	-0.131	-0.089	-0.045	-0.001	0.041	0.084	0.128	0.169	0.209	0.249	0.288	0.325	0.361	0.398	0.432	0.464	0.496	0.525	0.554	0.580	0.604	0.628	0.649	0.668	0.685	0.700	0.714	0.726	0.738	0.745	0.751	0.755	0.759	0.761	0.760	0.759	0.756	0.750	0.744	0.738	0.729	0.719	0.709	0.698	0.684	0.670	0.655	0.641	0.626	0.611	0.595	0.579	0.562	0.546	0.529	0.512	0.498	0.481	0.466	0.450	0.436	0.422	0.409	0.398	0.385	0.375	0.365	0.356	0.350	0.342	0.338	0.332	0.330	0.329	0.328	0.329	0.330	0.334	0.338	0.344	0.350	0.358	0.368	0.378	0.388	0.400	0.412	0.428	0.442	0.459	0.475	0.492	0.510	0.529	0.548	0.569	0.588	0.608	0.628	0.648	0.668	0.688	0.708	0.728	0.746	0.765	0.784	0.801	0.818	0.834	0.850	0.864	0.878	0.890	0.900	0.910	0.920	0.926	0.932	0.936	0.939	0.941	0.941	0.939	0.936	0.931	0.925	0.918	0.908	0.896	0.884	0.871	0.855	0.839	0.820	0.800	0.780	0.758	0.734	0.710	0.684	0.656	0.629	0.600	0.571	0.541	0.511	0.480	0.449	0.416	0.385	0.352	0.320	0.288	0.258	0.224	0.194	0.161	0.131	0.101	0.071	0.042	0.015	-0.012	-0.039	-0.064	-0.089	-0.112	-0.135	-0.155	-0.176	-0.195	-0.214	-0.230	-0.244	-0.259	-0.271	-0.284	-0.295	-0.304	-0.311	-0.319	-0.325	-0.330	-0.334	-0.336	-0.339	-0.339	-0.340	-0.339	-0.338	-0.336	-0.334	-0.330	-0.326	-0.321	-0.318	-0.314	-0.309	-0.304	-0.299	-0.294	-0.289	-0.284	-0.279	-0.274	-0.271	-0.268	-0.264	-0.261	-0.259	-0.258	-0.256	-0.258	-0.258	-0.259	-0.261	-0.265	-0.268	-0.272	-0.279	-0.285	-0.292	-0.301	-0.310	-0.322	-0.332	-0.345	-0.359	-0.372	-0.388	-0.405	-0.422	-0.440	-0.459	-0.479	-0.499	-0.520	-0.541	-0.565	-0.589	-0.612	-0.638	-0.661	-0.689	-0.715	-0.741	-0.769	-0.796	-0.824	-0.852	-0.881	-0.910	-0.939	-0.968	-0.996	-1.025	-1.054	-1.082	-1.111	-1.139	-1.168	-1.195	-1.221	-1.248	-1.274	-1.299	-1.324	-1.348	-1.371	-1.394	-1.415	-1.436	-1.456	-1.475	-1.492	-1.509	-1.525	-1.540	-1.552	-1.565	-1.575	-1.584	-1.592	-1.599	-1.604	-1.608	-1.611	-1.612	-1.611	-1.610	-1.606	-1.602	-1.596	-1.589	-1.581	-1.570	-1.560	-1.548	-1.534	-1.519	-1.502	-1.485	-1.468	-1.448	-1.428	-1.408	-1.385	-1.362	-1.340	-1.315	-1.291	-1.266	-1.241	-1.216	-1.190	-1.165	-1.140	-1.114	-1.089	-1.064	-1.039	-1.015	-0.991	-0.969	-0.945	-0.924	-0.902	-0.882	-0.862	-0.845	-0.828	-0.811	-0.796	-0.782	-0.770	-0.759	-0.750	-0.740	-0.732	-0.728	-0.722	-0.720	-0.716	-0.718	-0.718	-0.720	-0.724	-0.729	-0.735	-0.741	-0.750	-0.760	-0.770	-0.781	-0.795	-0.809	-0.822	-0.838	-0.854	-0.869	-0.886	-0.902	-0.921	-0.939	-0.956	-0.974	-0.991	-1.009	-1.026	-1.044	-1.061	-1.078	-1.094	-1.109	-1.124	-1.139	-1.152	-1.164	-1.176	-1.186	-1.196	-1.204	-1.212	-1.218	-1.222	-1.226	-1.229	-1.230	-1.231	-1.229	-1.228	-1.222	-1.216	-1.210	-1.202	-1.192	-1.182	-1.171	-1.158	-1.142	-1.128	-1.110	-1.094	-1.075	-1.055	-1.034	-1.012	-0.990	-0.966	-0.944	-0.919	-0.894	-0.869	-0.844	-0.818	-0.792	-0.765	-0.739	-0.712	-0.688	-0.660	-0.634	-0.609	-0.584	-0.561	-0.536	-0.514	-0.492	-0.470	-0.450	-0.430	-0.412	-0.395	-0.380	-0.366	-0.352	-0.341	-0.331	-0.322	-0.315	-0.310	-0.308	-0.305	-0.305	-0.308	-0.310	-0.315	-0.322	-0.331	-0.341	-0.355	-0.368	-0.384	-0.400	-0.420	-0.439	-0.461	-0.484	-0.509	-0.535	-0.561	-0.590	-0.619	-0.648	-0.679	-0.710	-0.741	-0.772	-0.806	-0.839	-0.872	-0.905	-0.938	-0.970	-1.002	-1.034	-1.065	-1.095	-1.124	-1.152	-1.180	-1.206	-1.231	-1.254	-1.275	-1.295	-1.312	-1.329	-1.345	-1.356	-1.366	-1.376	-1.381	-1.385	-1.386	-1.385	-1.382	-1.378	-1.371	-1.361	-1.349	-1.335	-1.318	-1.299	-1.279	-1.256	-1.232	-1.206	-1.176	-1.146	-1.115	-1.082	-1.048	-1.011	-0.974	-0.936	-0.898	-0.856	-0.816	-0.775	-0.732	-0.691	-0.649	-0.606	-0.564	-0.522	-0.481	-0.440	-0.400	-0.361	-0.322	-0.285	-0.248	-0.212	-0.179	-0.146	-0.116	-0.088	-0.060	-0.035	-0.011	0.010	0.030	0.048	0.062	0.076	0.088	0.096	0.104	0.109	0.111	0.111	0.111	0.108	0.101	0.094	0.085	0.074	0.061	0.046	0.029	0.011	-0.009	-0.029	-0.051	-0.074	-0.099	-0.124	-0.149	-0.176	-0.202	-0.230	-0.259	-0.288	-0.316	-0.345	-0.372	-0.400	-0.429	-0.455	-0.481	-0.507	-0.532	-0.556	-0.579	-0.600	-0.620	-0.640	-0.658	-0.674	-0.689	-0.701	-0.712	-0.722	-0.730	-0.736	-0.740	-0.744	-0.742	-0.741	-0.739	-0.734	-0.726	-0.718	-0.708	-0.695	-0.681	-0.666	-0.649	-0.630	-0.610	-0.589	-0.565	-0.542	-0.518	-0.492	-0.465	-0.439	-0.410	-0.382	-0.355	-0.326	-0.298	-0.269	-0.241	-0.214	-0.186	-0.159	-0.134	-0.110	-0.085	-0.064	-0.042	-0.022	-0.005	0.011	0.025	0.039	0.048	0.056	0.062	0.066	0.068	0.066	0.064	0.056	0.049	0.038	0.024	0.008	-0.011	-0.032	-0.056	-0.084	-0.112	-0.144	-0.179	-0.214	-0.251	-0.294	-0.336	-0.380	-0.428	-0.475	-0.524	-0.575	-0.629	-0.681	-0.738	-0.794	-0.850	-0.906	-0.965	-1.024	-1.081	-1.140	-1.198	-1.256	-1.314	-1.370	-1.426	-1.481	-1.536	-1.589	-1.641	-1.691	-1.741	-1.788	-1.832	-1.876	-1.918	-1.958	-1.994	-2.029	-2.062	-2.091	-2.120	-2.145	-2.168	-2.188	-2.205	-2.221	-2.234	-2.244	-2.252	-2.258	-2.260	-2.260	-2.259	-2.254	-2.248	-2.240	-2.229	-2.216	-2.201	-2.186	-2.169	-2.149	-2.129	-2.108	-2.084	-2.060	-2.034	-2.009	-1.982	-1.956	-1.929	-1.901	-1.875	-1.848	-1.820	-1.792	-1.766	-1.740	-1.715	-1.690	-1.666	-1.644	-1.621	-1.601	-1.582	-1.565	-1.549	-1.532	-1.520	-1.508	-1.498	-1.488	-1.481	-1.476	-1.472	-1.470	-1.469	-1.471	-1.474	-1.479	-1.484	-1.492	-1.501	-1.512	-1.525	-1.538	-1.552	-1.569	-1.585	-1.604	-1.621	-1.642	-1.664	-1.684	-1.706	-1.729	-1.751	-1.774	-1.796	-1.820	-1.844	-1.866	-1.889	-1.911	-1.934	-1.955	-1.975	-1.995	-2.015	-2.034	-2.051	-2.070	-2.085	-2.100	-2.114	-2.126	-2.138	-2.148	-2.156	-2.164	-2.169	-2.174	-2.178	-2.179	-2.179	-2.178	-2.175	-2.171	-2.166	-2.159	-2.150	-2.141	-2.130	-2.116	-2.102	-2.088	-2.072	-2.054	-2.035	-2.016	-1.995	-1.974	-1.951	-1.928	-1.904	-1.879	-1.852	-1.826	-1.799	-1.772	-1.745	-1.715	-1.686	-1.658	-1.629	-1.599	-1.570	-1.540	-1.510	-1.481	-1.451	-1.422	-1.395	-1.366	-1.339	-1.312	-1.285	-1.259	-1.234	-1.210	-1.186	-1.162	-1.141	-1.119	-1.099	-1.080	-1.062	-1.046	-1.029	-1.015	-1.001	-0.989	-0.979	-0.969	-0.961	-0.955	-0.949	-0.945	-0.942	-0.941	-0.942	-0.942	-0.946	-0.950	-0.956	-0.962	-0.971	-0.980	-0.991	-1.004	-1.016	-1.030	-1.045	-1.061	-1.078	-1.095	-1.112	-1.132	-1.151	-1.171	-1.191	-1.212	-1.234	-1.255	-1.276	-1.298	-1.318	-1.339	-1.358	-1.378	-1.398	-1.416	-1.434	-1.451	-1.468	-1.484	-1.498	-1.510	-1.524	-1.534	-1.544	-1.551	-1.558	-1.564	-1.568	-1.569	-1.571	-1.570	-1.568	-1.562	-1.558	-1.550	-1.541	-1.531	-1.520	-1.506	-1.491	-1.475	-1.459	-1.440	-1.419	-1.398	-1.376	-1.352	-1.329	-1.305	-1.280	-1.252	-1.228	-1.200	-1.174	-1.146	-1.119	-1.091	-1.064	-1.036	-1.011	-0.985	-0.959	-0.935	-0.912	-0.890	-0.868	-0.846	-0.828	-0.810	-0.794	-0.779	-0.765	-0.752	-0.744	-0.735	-0.729	-0.724	-0.721	-0.721	-0.722	-0.725	-0.731	-0.739	-0.748	-0.759	-0.771	-0.786	-0.804	-0.822	-0.841	-0.862	-0.886	-0.911	-0.938	-0.965	-0.994	-1.024	-1.054	-1.086	-1.119	-1.151	-1.185	-1.219	-1.254	-1.288	-1.322	-1.356	-1.390	-1.424	-1.456	-1.489	-1.520	-1.550	-1.579	-1.608	-1.634	-1.659	-1.682	-1.704	-1.724	-1.742	-1.759	-1.774	-1.785	-1.795	-1.802	-1.808	-1.810	-1.811	-1.808	-1.804	-1.798	-1.788	-1.776	-1.761	-1.745	-1.725	-1.702	-1.679	-1.652	-1.622	-1.591	-1.559	-1.522	-1.485	-1.445	-1.404	-1.362	-1.316	-1.271	-1.224	-1.174	-1.124	-1.074	-1.021	-0.969	-0.915	-0.860	-0.806	-0.752	-0.696	-0.641	-0.586	-0.532	-0.478	-0.424	-0.371	-0.319	-0.268	-0.216	-0.168	-0.119	-0.072	-0.026	0.019	0.061	0.101	0.141	0.179	0.214	0.248	0.280	0.310	0.338	0.364	0.388	0.409	0.428	0.446	0.461	0.475	0.485	0.495	0.502	0.507	0.511	0.512	0.512	0.510	0.507	0.502	0.495	0.488	0.478	0.468	0.455	0.441	0.428	0.414	0.399	0.381	0.365	0.349	0.331	0.314	0.295	0.279	0.261	0.244	0.228	0.211	0.198	0.182	0.169	0.156	0.144	0.132	0.124	0.115	0.109	0.104	0.100	0.098	0.098	0.099	0.101	0.106	0.114	0.122	0.132	0.145	0.159	0.176	0.195	0.214	0.238	0.261	0.288	0.315	0.344	0.375	0.408	0.442	0.479	0.515	0.554	0.594	0.634	0.676	0.719	0.762	0.808	0.852	0.898	0.942	0.990	1.035	1.082	1.129	1.175	1.219	1.265	1.309	1.352	1.395	1.438	1.479	1.519	1.556	1.594	1.629	1.664	1.696	1.728	1.756	1.784	1.809	1.832	1.855	1.874	1.892	1.906	1.920	1.932	1.941	1.949	1.954	1.958	1.959	1.958	1.954	1.950	1.944	1.936	1.925	1.914	1.900	1.885	1.869	1.852	1.832	1.812	1.791	1.770	1.746	1.721	1.698	1.671	1.646	1.620	1.592	1.565	1.539	1.511	1.484	1.456	1.430	1.402	1.376	1.350	1.324	1.300	1.276	1.252	1.229	1.206	1.186	1.165	1.146	1.128	1.111	1.095	1.079	1.065	1.051	1.039	1.029	1.019	1.010	1.004	0.996	0.991	0.988	0.984	0.981	0.981	0.981	0.982	0.984	0.986	0.989	0.994	0.998	1.004	1.010	1.016	1.024	1.031	1.040	1.049	1.058	1.066	1.075	1.085	1.092	1.102	1.111	1.120	1.129	1.138	1.145	1.151	1.158	1.164	1.169	1.174	1.179	1.180	1.182	1.184	1.184	1.182	1.180	1.176	1.171	1.165	1.156	1.149	1.139	1.126	1.112	1.099	1.082	1.064	1.045	1.025	1.002	0.979	0.952	0.926	0.898	0.869	0.839	0.805	0.772	0.738	0.701	0.664	0.626	0.588	0.549	0.507	0.466	0.424	0.381	0.338	0.295	0.251	0.208	0.164	0.120	0.076	0.034	-0.009	-0.052	-0.094	-0.136	-0.175	-0.215	-0.254	-0.291	-0.329	-0.362	-0.398	-0.430	-0.461	-0.491	-0.519	-0.545	-0.570	-0.592	-0.615	-0.635	-0.652	-0.670	-0.685	-0.698	-0.709	-0.718	-0.726	-0.732	-0.738	-0.741	-0.741	-0.742	-0.740	-0.738	-0.732	-0.729	-0.721	-0.714	-0.705	-0.698	-0.688	-0.676	-0.665	-0.654	-0.641	-0.629	-0.616	-0.604	-0.591	-0.579	-0.566	-0.554	-0.542	-0.531	-0.521	-0.511	-0.502	-0.494	-0.486	-0.480	-0.475	-0.470	-0.466	-0.464	-0.462	-0.462	-0.464	-0.465	-0.469	-0.474	-0.480	-0.486	-0.495	-0.504	-0.515	-0.528	-0.539	-0.552	-0.568	-0.584	-0.600	-0.618	-0.635	-0.654	-0.672	-0.692	-0.712	-0.732	-0.754	-0.775	-0.795	-0.816	-0.838	-0.858	-0.879	-0.898	-0.918	-0.936	-0.954	-0.971	-0.989	-1.005	-1.019	-1.032	-1.046	-1.058	-1.068	-1.075	-1.084	-1.089	-1.095	-1.098	-1.100	-1.100	-1.098	-1.095	-1.090	-1.084	-1.078	-1.068	-1.056	-1.042	-1.029	-1.014	-0.996	-0.978	-0.958	-0.935	-0.911	-0.886	-0.861	-0.834	-0.806	-0.778	-0.746	-0.715	-0.682	-0.650	-0.616	-0.581	-0.546	-0.511	-0.475	-0.440	-0.402	-0.365	-0.329	-0.292	-0.256	-0.220	-0.184	-0.148	-0.112	-0.078	-0.044	-0.009	0.025	0.056	0.089	0.120	0.149	0.179	0.206	0.234	0.259	0.285	0.309	0.330	0.351	0.372	0.391	0.410	0.429	0.445	0.459	0.472	0.486	0.498	0.509	0.519	0.528	0.536	0.544	0.551	0.558	0.564	0.569	0.574	0.578	0.582	0.586	0.591	0.594	0.598	0.601	0.606	0.610	0.615	0.620	0.625	0.632	0.639	0.645	0.654	0.662	0.672	0.684	0.695	0.708	0.721	0.736	0.752	0.769	0.786	0.806	0.828	0.849	0.871	0.895	0.921	0.946	0.974	1.002	1.032	1.064	1.096	1.128	1.162	1.198	1.232	1.269	1.306	1.344	1.381	1.421	1.459	1.499	1.539	1.579	1.619	1.659	1.698	1.738	1.778	1.816	1.855	1.894	1.932	1.969	2.006	2.041	2.076	2.110	2.144	2.175	2.206	2.236	2.265	2.291	2.318	2.342	2.365	2.388	2.408	2.426	2.442	2.459	2.471	2.484	2.495	2.504	2.511	2.518	2.521	2.524	2.524	2.524	2.521	2.518	2.512	2.505	2.496	2.488	2.476	2.464	2.451	2.435	2.420	2.402	2.384	2.366	2.346	2.325	2.305	2.282	2.260	2.235	2.212	2.189	2.165	2.141	2.115	2.091	2.068	2.044	2.019	1.996	1.974	1.951	1.928	1.908	1.886	1.868	1.848	1.831	1.814	1.799	1.784	1.771	1.759	1.748	1.740	1.731	1.725	1.720	1.716	1.715	1.714	1.714	1.716	1.720	1.725	1.732	1.739	1.749	1.759	1.771	1.784	1.798	1.812	1.828	1.845	1.864	1.881	1.900	1.921	1.941	1.961	1.981	2.004	2.025	2.046	2.068	2.088	2.109	2.129	2.149	2.168	2.186	2.204	2.221	2.238	2.251	2.266	2.278	2.289	2.300	2.309	2.316	2.321	2.325	2.328	2.329	2.329	2.326	2.322	2.319	2.311	2.304	2.292	2.282	2.270	2.255	2.239	2.222	2.204	2.184	2.162	2.141	2.118	2.094	2.069	2.042	2.016	1.989	1.961	1.932	1.904	1.875	1.846	1.818	1.786	1.759	1.729	1.699	1.671	1.642	1.615	1.588	1.561	1.536	1.510	1.486	1.462	1.440	1.420	1.399	1.380	1.362	1.345	1.330	1.316	1.302	1.292	1.281	1.272	1.265	1.259	1.254	1.250	1.249	1.248	1.248	1.249	1.252	1.256	1.261	1.269	1.275	1.285	1.294	1.304	1.315	1.328	1.340	1.354	1.368	1.382	1.398	1.412	1.429	1.445	1.462	1.480	1.496	1.512	1.530	1.546	1.561	1.579	1.594	1.609	1.622	1.638	1.650	1.662	1.675	1.685	1.695	1.704	1.711	1.719	1.725	1.730	1.732	1.735	1.736	1.735	1.734	1.730	1.726	1.720	1.712	1.705	1.695	1.682	1.670	1.656	1.640	1.624	1.605	1.586	1.565	1.545	1.521	1.498	1.472	1.448	1.420	1.392	1.365	1.336	1.308	1.278	1.248	1.218	1.186	1.156	1.125	1.095	1.062	1.034	1.004	0.974	0.945	0.916	0.889	0.861	0.835	0.810	0.785	0.761	0.739	0.718	0.699	0.680	0.664	0.648	0.632	0.620	0.609	0.598	0.589	0.582	0.576	0.572	0.570	0.569	0.570	0.570	0.574	0.579	0.584	0.590	0.599	0.609	0.618	0.629	0.641	0.655	0.669	0.682	0.698	0.714	0.729	0.745	0.762	0.779	0.796	0.812	0.829	0.846	0.861	0.879	0.894	0.909	0.924	0.938	0.950	0.962	0.974	0.984	0.994	1.001	1.009	1.015	1.020	1.024	1.026	1.029	1.029	1.028	1.025	1.021	1.016	1.010	1.002	0.994	0.984	0.972	0.960	0.948	0.932	0.916	0.900	0.882	0.865	0.845	0.824	0.804	0.782	0.760	0.738	0.715	0.691	0.668	0.642	0.619	0.595	0.570	0.545	0.520	0.498	0.474	0.450	0.426	0.404	0.381	0.359	0.338	0.318	0.298	0.278	0.260	0.242	0.225	0.209	0.194	0.181	0.168	0.156	0.146	0.136	0.128	0.120	0.112	0.108	0.105	0.101	0.100	0.099	0.099	0.101	0.104	0.108	0.111	0.116	0.122	0.130	0.139	0.148	0.159	0.169	0.180	0.192	0.205	0.219	0.232	0.248	0.261	0.276	0.294	0.310	0.326	0.342	0.359	0.376	0.391	0.409	0.426	0.442	0.459	0.475	0.491	0.507	0.522	0.538	0.552	0.566	0.580	0.594	0.605	0.618	0.629	0.639	0.649	0.658	0.665	0.674	0.680	0.685	0.690	0.695	0.699	0.700	0.702	0.702	0.704	0.702	0.700	0.699	0.695	0.691	0.688	0.682	0.676	0.670	0.664	0.656	0.649	0.641	0.634	0.626	0.616	0.608	0.600	0.591	0.582	0.574	0.565	0.558	0.549	0.542	0.536	0.530	0.524	0.519	0.515	0.510	0.507	0.505	0.505	0.505	0.506	0.506	0.510	0.515	0.519	0.526	0.534	0.542	0.552	0.564	0.575	0.588	0.602	0.618	0.634	0.651	0.670	0.690	0.710	0.731	0.752	0.776	0.800	0.824	0.848	0.872	0.898	0.922	0.949	0.975	1.000	1.025	1.052	1.078	1.101	1.126	1.150	1.174	1.196	1.218	1.238	1.259	1.276	1.295	1.311	1.326	1.340	1.351	1.362	1.372	1.380	1.388	1.390	1.394	1.396	1.395	1.392	1.389	1.384	1.376	1.368	1.358	1.345	1.331	1.318	1.300	1.281	1.262	1.242	1.220	1.198	1.172	1.148	1.121	1.095	1.066	1.039	1.009	0.981	0.951	0.921	0.890	0.861	0.831	0.801	0.772	0.744	0.715	0.686	0.660	0.634	0.608	0.584	0.561	0.538	0.518	0.499	0.480	0.462	0.448	0.434	0.421	0.411	0.401	0.394	0.389	0.385	0.382	0.382	0.382	0.385	0.390	0.398	0.405	0.412	0.424	0.435	0.450	0.464	0.480	0.496	0.514	0.534	0.554	0.575	0.595	0.616	0.639	0.661	0.684	0.708	0.730	0.752	0.775	0.796	0.819	0.840	0.860	0.879	0.898	0.915	0.930	0.945	0.960	0.971	0.981	0.991	0.999	1.004	1.008	1.010	1.009	1.008	1.004	0.998	0.990	0.980	0.968	0.955	0.939	0.920	0.900	0.878	0.854	0.829	0.801	0.772	0.741	0.709	0.674	0.639	0.601	0.562	0.524	0.484	0.440	0.399	0.355	0.310	0.265	0.220	0.175	0.129	0.082	0.035	-0.010	-0.056	-0.104	-0.149	-0.194	-0.239	-0.282	-0.328	-0.370	-0.412	-0.454	-0.494	-0.532	-0.571	-0.608	-0.642	-0.678	-0.710	-0.741	-0.772	-0.801	-0.829	-0.855	-0.880	-0.902	-0.924	-0.944	-0.962	-0.979	-0.994	-1.009	-1.021	-1.032	-1.041	-1.050	-1.058	-1.064	-1.068	-1.070	-1.072	-1.074	-1.072	-1.072	-1.070	-1.068	-1.062	-1.059	-1.052	-1.046	-1.040	-1.031	-1.024	-1.015	-1.006	-0.996	-0.988	-0.978	-0.966	-0.956	-0.946	-0.935	-0.925	-0.915	-0.904	-0.894	-0.885	-0.875	-0.865	-0.856	-0.848	-0.839	-0.831	-0.822	-0.816	-0.810	-0.804	-0.798	-0.792	-0.788	-0.785	-0.780	-0.778	-0.775	-0.772	-0.772	-0.771	-0.770	-0.771	-0.772	-0.772	-0.775	-0.778	-0.779	-0.782	-0.786	-0.789	-0.792	-0.796	-0.801	-0.805	-0.809	-0.814	-0.818	-0.822	-0.826	-0.830	-0.835	-0.838	-0.841	-0.844	-0.845	-0.849	-0.850	-0.850	-0.850	-0.849	-0.848	-0.845	-0.841	-0.838	-0.834	-0.828	-0.819	-0.811	-0.801	-0.791	-0.779	-0.766	-0.751	-0.735	-0.719	-0.701	-0.681	-0.660	-0.638	-0.614	-0.589	-0.562	-0.535	-0.506	-0.476	-0.444	-0.411	-0.376	-0.342	-0.305	-0.268	-0.230	-0.190	-0.150	-0.109	-0.068	-0.024	0.020	0.064	0.108	0.154	0.199	0.244	0.289	0.335	0.381	0.428	0.474	0.519	0.564	0.609	0.652	0.698	0.740	0.781	0.824	0.864	0.905	0.942	0.980	1.018	1.052	1.086	1.119	1.150	1.181	1.210	1.236	1.261	1.285	1.308	1.329	1.349	1.366	1.382	1.396	1.410	1.420	1.430	1.439	1.445	1.450	1.455	1.456	1.458	1.458	1.456	1.452	1.449	1.444	1.439	1.432	1.425	1.416	1.406	1.396	1.388	1.376	1.365	1.354	1.342	1.330	1.319	1.306	1.295	1.282	1.271	1.259	1.249	1.236	1.226	1.218	1.208	1.199	1.190	1.182	1.176	1.169	1.164	1.159	1.155	1.151	1.148	1.146	1.146	1.145	1.145	1.146	1.149	1.151	1.154	1.158	1.161	1.166	1.172	1.179	1.184	1.190	1.198	1.205	1.211	1.219	1.226	1.234	1.241	1.249	1.255	1.262	1.268	1.275	1.280	1.284	1.289	1.292	1.296	1.298	1.299	1.299	1.299	1.296	1.294	1.290	1.285	1.279	1.272	1.264	1.254	1.241	1.230	1.216	1.201	1.185	1.168	1.148	1.128	1.106	1.084	1.059	1.034	1.006	0.979	0.949	0.919	0.889	0.856	0.821	0.788	0.752	0.716	0.680	0.642	0.604	0.566	0.526	0.488	0.448	0.406	0.368	0.326	0.285	0.245	0.205	0.165	0.125	0.085	0.046	0.008	-0.030	-0.066	-0.104	-0.140	-0.175	-0.209	-0.241	-0.274	-0.304	-0.335	-0.362	-0.391	-0.416	-0.441	-0.465	-0.489	-0.509	-0.529	-0.546	-0.562	-0.579	-0.592	-0.605	-0.616	-0.625	-0.634	-0.641	-0.646	-0.651	-0.655	-0.656	-0.658	-0.658	-0.656	-0.654	-0.651	-0.646	-0.641	-0.635	-0.629	-0.621	-0.611	-0.604	-0.594	-0.585	-0.574	-0.562	-0.552	-0.541	-0.529	-0.518	-0.506	-0.495	-0.482	-0.471	-0.460	-0.446	-0.436	-0.425	-0.415	-0.404	-0.394	-0.384	-0.375	-0.365	-0.358	-0.350	-0.342	-0.336	-0.329	-0.324	-0.319	-0.314	-0.310	-0.306	-0.302	-0.301	-0.299	-0.298	-0.298	-0.296	-0.298	-0.298	-0.299	-0.300	-0.302	-0.305	-0.309	-0.311	-0.315	-0.319	-0.324	-0.328	-0.331	-0.338	-0.342	-0.346	-0.351	-0.356	-0.361	-0.366	-0.371	-0.375	-0.380	-0.385	-0.390	-0.394	-0.396	-0.400	-0.404	-0.405	-0.408	-0.410	-0.412	-0.412	-0.414	-0.412	-0.411	-0.411	-0.409	-0.406	-0.402	-0.399	-0.394	-0.389	-0.384	-0.378	-0.370	-0.361	-0.352	-0.344	-0.332	-0.324	-0.311	-0.299	-0.288	-0.275	-0.261	-0.248	-0.232	-0.218	-0.202	-0.186	-0.170	-0.152	-0.138	-0.121	-0.104	-0.088	-0.070	-0.054	-0.038	-0.020	-0.004	0.011	0.028	0.041	0.056	0.070	0.082	0.095	0.108	0.119	0.128	0.136	0.145	0.152	0.158	0.162	0.165	0.168	0.170	0.169	0.168	0.165	0.161	0.155	0.149	0.141	0.132	0.122	0.111	0.099	0.085	0.070	0.055	0.039	0.020	0.002	-0.016	-0.036	-0.056	-0.078	-0.098	-0.120	-0.141	-0.162	-0.185	-0.206	-0.228	-0.249	-0.269	-0.290	-0.309	-0.329	-0.346	-0.364	-0.380	-0.395	-0.409	-0.421	-0.432	-0.442	-0.451	-0.458	-0.461	-0.465	-0.468	-0.468	-0.465	-0.461	-0.455	-0.448	-0.438	-0.426	-0.411	-0.396	-0.379	-0.359	-0.338	-0.314	-0.290	-0.262	-0.234	-0.204	-0.171	-0.139	-0.104	-0.068	-0.030	0.009	0.050	0.091	0.132	0.175	0.219	0.262	0.308	0.352	0.398	0.442	0.489	0.534	0.579	0.624	0.670	0.712	0.756	0.799	0.841	0.882	0.922	0.960	0.999	1.035	1.069	1.102	1.134	1.164	1.192	1.218	1.242	1.265	1.286	1.304	1.321	1.335	1.346	1.356	1.365	1.370	1.374	1.375	1.374	1.371	1.366	1.359	1.350	1.339	1.326	1.312	1.295	1.276	1.256	1.235	1.212	1.188	1.162	1.135	1.106	1.078	1.049	1.018	0.986	0.955	0.922	0.890	0.859	0.825	0.794	0.762	0.730	0.699	0.669	0.640	0.610	0.584	0.558	0.531	0.507	0.485	0.464	0.444	0.426	0.410	0.396	0.385	0.375	0.366	0.360	0.356	0.352	0.352	0.355	0.360	0.365	0.374	0.385	0.396	0.410	0.426	0.445	0.465	0.485	0.509	0.534	0.560	0.586	0.615	0.644	0.675	0.708	0.739	0.772	0.805	0.839	0.872	0.908	0.941	0.975	1.009	1.042	1.076	1.108	1.139	1.169	1.198	1.228	1.255	1.280	1.304	1.326	1.348	1.368	1.385	1.401	1.415	1.428	1.438	1.444	1.450	1.454	1.455	1.454	1.451	1.445	1.438	1.429	1.416	1.401	1.385	1.366	1.346	1.324	1.299	1.274	1.245	1.215	1.182	1.150	1.115	1.079	1.042	1.004	0.962	0.922	0.880	0.839	0.795	0.750	0.706	0.661	0.616	0.571	0.526	0.481	0.436	0.391	0.349	0.305	0.262	0.220	0.179	0.139	0.100	0.062	0.025	-0.011	-0.044	-0.078	-0.108	-0.138	-0.165	-0.191	-0.214	-0.236	-0.258	-0.276	-0.294	-0.308	-0.321	-0.332	-0.342	-0.349	-0.355	-0.359	-0.360	-0.360	-0.359	-0.356	-0.351	-0.345	-0.338	-0.329	-0.319	-0.308	-0.294	-0.280	-0.266	-0.250	-0.235	-0.218	-0.200	-0.182	-0.164	-0.145	-0.126	-0.109	-0.091	-0.072	-0.055	-0.038	-0.021	-0.006	0.010	0.025	0.038	0.051	0.062	0.072	0.081	0.089	0.095	0.101	0.104	0.106	0.108	0.106	0.105	0.101	0.096	0.089	0.081	0.071	0.059	0.048	0.032	0.016	0.001	-0.018	-0.038	-0.058	-0.079	-0.101	-0.124	-0.149	-0.174	-0.199	-0.225	-0.251	-0.279	-0.306	-0.334	-0.361	-0.389	-0.416	-0.444	-0.470	-0.498	-0.524	-0.550	-0.574	-0.599	-0.622	-0.646	-0.666	-0.688	-0.706	-0.726	-0.742	-0.759	-0.774	-0.788	-0.800	-0.811	-0.820	-0.829	-0.835	-0.840	-0.845	-0.846	-0.848	-0.846	-0.845	-0.842	-0.838	-0.830	-0.824	-0.815	-0.804	-0.792	-0.780	-0.768	-0.752	-0.736	-0.720	-0.702	-0.685	-0.665	-0.645	-0.625	-0.604	-0.582	-0.561	-0.540	-0.518	-0.495	-0.472	-0.450	-0.429	-0.408	-0.385	-0.365	-0.344	-0.325	-0.306	-0.288	-0.270	-0.254	-0.238	-0.224	-0.211	-0.199	-0.189	-0.180	-0.172	-0.166	-0.162	-0.159	-0.159	-0.159	-0.161	-0.165	-0.171	-0.179	-0.188	-0.200	-0.214	-0.228	-0.245	-0.264	-0.284	-0.306	-0.330	-0.354	-0.382	-0.410	-0.439	-0.471	-0.504	-0.536	-0.571	-0.608	-0.642	-0.681	-0.719	-0.756	100.000	5.000	2.000	1.000	5.000	0.000	0.000	0.000	0.000	0.000	0.000	0.000	0.000	0.000	0.000	0.000	0.000	0.000	4.134	4.154	4.174	4.195	4.216	4.239	4.261	4.284	4.308	4.331	4.355	4.380	4.405	4.431	4.456	4.482	4.508	4.535	4.561	4.588	4.616	4.642	4.669	4.698	4.725	4.752	4.779	4.805	4.832	4.860	4.886	4.912	4.939	4.964	4.990	5.015	5.040	5.064	5.089	5.111	5.134	5.156	5.178	5.199	5.219	5.239	5.256	5.275	5.292	5.308	5.324	5.339	5.354	5.366	5.379	5.390	5.400	5.410	5.420	5.428	5.435	5.441	5.446	5.451	5.456	5.459	5.460	5.462	5.464	5.464	5.462	5.462	5.461	5.458	5.456	5.454	5.449	5.445	5.440	5.435	5.431	5.425	5.419	5.412	5.406	5.400	5.395	5.388	5.381	5.374	5.368	5.360	5.354	5.348	5.341	5.335	5.329	5.322	5.318	5.311	5.306	5.300	5.296	5.291	5.288	5.282	5.280	5.276	5.272	5.270	5.268	5.266	5.264	5.261	5.260	5.259	5.258	5.258	5.255	5.255	5.255	5.255	5.255	5.254	5.254	5.255	5.255	5.254	5.254	5.254	5.252	5.252	5.251	5.250	5.249	5.248	5.245	5.242	5.240	5.236	5.234	5.229	5.224	5.219	5.212	5.205	5.198	5.190	5.181	5.172	5.162	5.151	5.139	5.126	5.112	5.100	5.084	5.069	5.051	5.034	5.015	4.996	4.976	4.955	4.934	4.912	4.889	4.865	4.840	4.815	4.790	4.762	4.736	4.709	4.681	4.652	4.624	4.594	4.565	4.535	4.505	4.475	4.444	4.415	4.384	4.352	4.322	4.292	4.262	4.231	4.202	4.174	4.144	4.115	4.086	4.060	4.032	4.006	3.979	3.954	3.928	3.905	3.880	3.859	3.836	3.815	3.794	3.775	3.756	3.739	3.721	3.705	3.690	3.676	3.662	3.650	3.638	3.628	3.619	3.609	3.600	3.594	3.588	3.582	3.576	3.572	3.570	3.568	3.565	3.564	3.564	3.564	3.565	3.566	3.569	3.571	3.574	3.578	3.581	3.586	3.591	3.596	3.601	3.608	3.615	3.620	3.628	3.634	3.641	3.648	3.655	3.661	3.670	3.676	3.684	3.690	3.698	3.705	3.711	3.718	3.724	3.730	3.738	3.742	3.748	3.754	3.759	3.762	3.766	3.771	3.774	3.778	3.780	3.782	3.786	3.786	3.789	3.789	3.789	3.790	3.790	3.789	3.789	3.786	3.785	3.784	3.780	3.778	3.774	3.771	3.766	3.762	3.758	3.752	3.748	3.742	3.735	3.730	3.724	3.718	3.709	3.702	3.695	3.686	3.679	3.671	3.661	3.654	3.644	3.634	3.625	3.615	3.605	3.595	3.585	3.574	3.564	3.551	3.540	3.529	3.516	3.505	3.492	3.480	3.468	3.455	3.441	3.429	3.415	3.401	3.388	3.372	3.359	3.344	3.329	3.314	3.299	3.282	3.268	3.251	3.235	3.219	3.202	3.185	3.168	3.150	3.131	3.112	3.096	3.078	3.058	3.039	3.020	3.000	2.980	2.960	2.940	2.920	2.898	2.876	2.855	2.835	2.812	2.791	2.769	2.746	2.724	2.701	2.678	2.655	2.631	2.609	2.584	2.561	2.538	2.514	2.491	2.468	2.442	2.419	2.395	2.372	2.349	2.325	2.302	2.279	2.258	2.235	2.214	2.192	2.170	2.151	2.130	2.111	2.092	2.074	2.056	2.040	2.024	2.010	1.994	1.982	1.970	1.959	1.948	1.939	1.931	1.925	1.920	1.916	1.914	1.912	1.912	1.914	1.916	1.921	1.928	1.935	1.942	1.952	1.965	1.978	1.992	2.009	2.026	2.046	2.066	2.088	2.111	2.135	2.161	2.188	2.216	2.245	2.275	2.308	2.340	2.372	2.408	2.442	2.478	2.512	2.549	2.586	2.624	2.662	2.699	2.738	2.775	2.814	2.850	2.889	2.926	2.962	3.000	3.036	3.071	3.106	3.140	3.172	3.205	3.236	3.268	3.296	3.324	3.351	3.378	3.402	3.425	3.446	3.468	3.488	3.505	3.522	3.539	3.552	3.566	3.576	3.588	3.596	3.604	3.611	3.615	3.620	3.622	3.625	3.626	3.626	3.625	3.624	3.621	3.618	3.615	3.610	3.605	3.599	3.592	3.586	3.580	3.572	3.568	3.560	3.554	3.549	3.541	3.536	3.531	3.525	3.521	3.518	3.514	3.511	3.510	3.509	3.509	3.510	3.511	3.515	3.518	3.524	3.529	3.536	3.544	3.554	3.564	3.576	3.589	3.602	3.618	3.634	3.650	3.669	3.688	3.708	3.729	3.750	3.772	3.798	3.821	3.845	3.871	3.896	3.922	3.950	3.976	4.004	4.031	4.058	4.085	4.112	4.139	4.166	4.194	4.219	4.244	4.270	4.294	4.316	4.340	4.361	4.381	4.402	4.421	4.439	4.454	4.470	4.482	4.495	4.506	4.516	4.522	4.530	4.534	4.538	4.539	4.539	4.538	4.534	4.528	4.521	4.512	4.502	4.490	4.476	4.461	4.445	4.426	4.406	4.385	4.361	4.338	4.311	4.285	4.256	4.228	4.196	4.164	4.131	4.098	4.062	4.028	3.991	3.955	3.918	3.880	3.840	3.802	3.764	3.725	3.685	3.646	3.606	3.566	3.528	3.489	3.450	3.412	3.374	3.338	3.301	3.265	3.230	3.196	3.164	3.131	3.099	3.069	3.040	3.011	2.984	2.959	2.934	2.910	2.889	2.868	2.848	2.830	2.811	2.798	2.782	2.769	2.758	2.746	2.738	2.728	2.720	2.715	2.710	2.706	2.704	2.702	2.701	2.701	2.702	2.705	2.708	2.711	2.715	2.720	2.725	2.731	2.738	2.744	2.751	2.759	2.766	2.774	2.782	2.790	2.799	2.808	2.814	2.822	2.830	2.839	2.846	2.852	2.860	2.866	2.874	2.879	2.885	2.890	2.895	2.900	2.904	2.908	2.911	2.915	2.916	2.920	2.922	2.924	2.925	2.926	2.926	2.929	2.929	2.928	2.929	2.929	2.929	2.929	2.929	2.928	2.928	2.928	2.928	2.928	2.928	2.929	2.929	2.930	2.931	2.932	2.935	2.936	2.939	2.942	2.945	2.949	2.952	2.958	2.962	2.969	2.975	2.981	2.988	2.995	3.002	3.011	3.020	3.030	3.039	3.050	3.060	3.071	3.082	3.094	3.105	3.119	3.131	3.144	3.158	3.171	3.185	3.199	3.212	3.229	3.244	3.258	3.272	3.288	3.302	3.318	3.332	3.348	3.361	3.378	3.391	3.406	3.420	3.432	3.446	3.460	3.471	3.484	3.495	3.508	3.516	3.526	3.535	3.544	3.550	3.558	3.564	3.568	3.574	3.576	3.578	3.579	3.579	3.578	3.575	3.571	3.566	3.561	3.554	3.545	3.536	3.525	3.512	3.500	3.485	3.469	3.451	3.434	3.415	3.392	3.372	3.349	3.325	3.300	3.274	3.248	3.221	3.192	3.162	3.134	3.102	3.072	3.042	3.010	2.979	2.946	2.915	2.882	2.851	2.819	2.788	2.758	2.728	2.698	2.668	2.640	2.612	2.586	2.560	2.535	2.511	2.489	2.469	2.449	2.430	2.414	2.398	2.382	2.369	2.359	2.349	2.341	2.334	2.329	2.325	2.324	2.321	2.324	2.325	2.328	2.334	2.340	2.348	2.356	2.365	2.376	2.388	2.401	2.415	2.430	2.445	2.462	2.479	2.496	2.514	2.532	2.551	2.570	2.589	2.609	2.628	2.646	2.666	2.686	2.704	2.724	2.741	2.760	2.778	2.795	2.812	2.830	2.846	2.861	2.876	2.891	2.905	2.920	2.932	2.945	2.956	2.968	2.979	2.989	2.999	3.008	3.016	3.024	3.031	3.039	3.045	3.051	3.056	3.062	3.066	3.070	3.074	3.079	3.081	3.085	3.089	3.091	3.094	3.096	3.098	3.100	3.102	3.106	3.108	3.109	3.112	3.114	3.116	3.119	3.121	3.124	3.128	3.131	3.134	3.138	3.142	3.146	3.150	3.156	3.161	3.168	3.172	3.180	3.188	3.195	3.202	3.212	3.221	3.231	3.241	3.254	3.265	3.278	3.290	3.304	3.318	3.334	3.349	3.365	3.382	3.400	3.419	3.438	3.458	3.479	3.500	3.521	3.545	3.568	3.590	3.615	3.640	3.666	3.691	3.718	3.745	3.772	3.800	3.828	3.856	3.884	3.914	3.942	3.971	4.001	4.030	4.059	4.089	4.118	4.148	4.178	4.206	4.235	4.264	4.292	4.320	4.348	4.375	4.402	4.428	4.455	4.480	4.504	4.529	4.552	4.575	4.598	4.619	4.640	4.660	4.680	4.699	4.716	4.734	4.751	4.766	4.782	4.795	4.810	4.822	4.835	4.846	4.858	4.870	4.879	4.889	4.898	4.905	4.914	4.920	4.928	4.934	4.940	4.946	4.951	4.955	4.961	4.965	4.970	4.974	4.978	4.982	4.985	4.989	4.992	4.996	5.000	5.004	5.009	5.011	5.015	5.020	5.025	5.030	5.034	5.039	5.044	5.050	5.055	5.061	5.068	5.075	5.081	5.088	5.096	5.104	5.111	5.119	5.129	5.138	5.148	5.156	5.166	5.178	5.188	5.199	5.209	5.220	5.231	5.242	5.254	5.266	5.279	5.290	5.301	5.314	5.326	5.339	5.350	5.362	5.374	5.385	5.396	5.409	5.419	5.429	5.440	5.449	5.459	5.468	5.476	5.484	5.491	5.499	5.505	5.510	5.515	5.520	5.524	5.526	5.528	5.530	5.530	5.529	5.526	5.524	5.521	5.516	5.511	5.505	5.499	5.490	5.480	5.471	5.460	5.448	5.434	5.420	5.405	5.390	5.372	5.355	5.336	5.318	5.298	5.278	5.255	5.232	5.210	5.188	5.164	5.139	5.114	5.089	5.062	5.038	5.011	4.986	4.960	4.931	4.906	4.880	4.854	4.828	4.802	4.776	4.750	4.726	4.701	4.678	4.655	4.632	4.610	4.589	4.568	4.548	4.528	4.510	4.491	4.474	4.458	4.441	4.426	4.412	4.400	4.388	4.375	4.364	4.354	4.344	4.335	4.326	4.319	4.311	4.302	4.296	4.290	4.285	4.278	4.272	4.268	4.261	4.256	4.250	4.245	4.239	4.231	4.225	4.218	4.210	4.201	4.192	4.182	4.172	4.161	4.150	4.138	4.122	4.109	4.094	4.076	4.058	4.039	4.020	3.999	3.976	3.954	3.929	3.904	3.878	3.850	3.822	3.794	3.764	3.734	3.702	3.670	3.638	3.604	3.570	3.536	3.501	3.466	3.431	3.396	3.361	3.326	3.292	3.258	3.222	3.190	3.158	3.126	3.094	3.064	3.035	3.006	2.979	2.954	2.929	2.906	2.885	2.865	2.846	2.830	2.815	2.802	2.790	2.781	2.774	2.768	2.764	2.761	2.761	2.764	2.768	2.772	2.780	2.790	2.800	2.812	2.826	2.842	2.859	2.879	2.898	2.919	2.941	2.964	2.988	3.014	3.039	3.066	3.092	3.120	3.148	3.175	3.202	3.231	3.260	3.288	3.315	3.341	3.368	3.392	3.419	3.442	3.466	3.488	3.509	3.529	3.548	3.565	3.580	3.594	3.606	3.618	3.626	3.635	3.641	3.645	3.648	3.648	3.646	3.645	3.640	3.634	3.625	3.615	3.604	3.591	3.575	3.560	3.542	3.522	3.502	3.479	3.456	3.431	3.406	3.378	3.351	3.322	3.292	3.262	3.231	3.200	3.168	3.135	3.104	3.070	3.038	3.004	2.971	2.939	2.906	2.875	2.844	2.812	2.781	2.751	2.724	2.695	2.668	2.641	2.615	2.591	2.569	2.546	2.525	2.506	2.488	2.471	2.455	2.441	2.428	2.416	2.406	2.398	2.391	2.384	2.380	2.376	2.375	2.372	2.374	2.376	2.379	2.382	2.389	2.394	2.402	2.411	2.420	2.430	2.440	2.452	2.465	2.479	2.491	2.505	2.520	2.535	2.550	2.566	2.581	2.598	2.612	2.628	2.644	2.659	2.674	2.690	2.704	2.718	2.731	2.744	2.758	2.769	2.781	2.791	2.800	2.810	2.818	2.825	2.831	2.836	2.841	2.845	2.846	2.848	2.849	2.849	2.846	2.844	2.840	2.835	2.829	2.822	2.814	2.805	2.796	2.785	2.772	2.760	2.748	2.734	2.719	2.704	2.688	2.671	2.654	2.638	2.619	2.601	2.584	2.565	2.548	2.528	2.510	2.492	2.475	2.456	2.439	2.422	2.406	2.391	2.375	2.361	2.349	2.335	2.324	2.312	2.302	2.294	2.288	2.280	2.275	2.271	2.268	2.268	2.266	2.269	2.270	2.274	2.279	2.285	2.292	2.301	2.312	2.324	2.336	2.350	2.365	2.381	2.398	2.416	2.435	2.455	2.475	2.496	2.518	2.541	2.564	2.586	2.610	2.632	2.656	2.680	2.704	2.728	2.750	2.774	2.795	2.818	2.838	2.860	2.880	2.898	2.916	2.934	2.950	2.966	2.980	2.994	3.005	3.016	3.025	3.034	3.041	3.048	3.052	3.056	3.058	3.059	3.059	3.059	3.056	3.052	3.048	3.041	3.035	3.029	3.020	3.010	3.001	2.989	2.979	2.965	2.954	2.940	2.926	2.914	2.899	2.884	2.870	2.856	2.841	2.828	2.814	2.800	2.788	2.774	2.761	2.750	2.738	2.726	2.716	2.708	2.699	2.690	2.684	2.676	2.671	2.668	2.664	2.661	2.660	2.659	2.660	2.661	2.664	2.668	2.674	2.679	2.686	2.695	2.704	2.715	2.725	2.739	2.751	2.765	2.780	2.796	2.814	2.831	2.850	2.869	2.889	2.909	2.929	2.951	2.972	2.995	3.016	3.040	3.062	3.086	3.109	3.132	3.155	3.179	3.201	3.224	3.246	3.269	3.289	3.311	3.331	3.351	3.370	3.389	3.406	3.422	3.440	3.455	3.469	3.484	3.496	3.508	3.520	3.529	3.539	3.546	3.554	3.559	3.565	3.568	3.571	3.574	3.575	3.576	3.575	3.575	3.574	3.571	3.568	3.564	3.560	3.556	3.551	3.546	3.540	3.534	3.528	3.521	3.516	3.510	3.504	3.498	3.492	3.486	3.480	3.476	3.471	3.466	3.464	3.460	3.458	3.456	3.454	3.452	3.452	3.454	3.456	3.458	3.461	3.464	3.468	3.472	3.479	3.486	3.492	3.501	3.510	3.519	3.529	3.539	3.549	3.560	3.572	3.585	3.598	3.611	3.624	3.638	3.651	3.665	3.678	3.692	3.706	3.719	3.732	3.746	3.760	3.771	3.784	3.796	3.808	3.819	3.829	3.839	3.849	3.856	3.865	3.872	3.880	3.885	3.891	3.895	3.899	3.902	3.904	3.906	3.906	3.908	3.906	3.905	3.902	3.900	3.895	3.891	3.886	3.880	3.874	3.868	3.860	3.851	3.842	3.834	3.825	3.815	3.805	3.795	3.784	3.774	3.762	3.751	3.740	3.729	3.718	3.706	3.695	3.682	3.672	3.661	3.650	3.639	3.629	3.620	3.609	3.600	3.591	3.581	3.574	3.566	3.559	3.552	3.545	3.540	3.535	3.530	3.526	3.522	3.520	3.518	3.515	3.512	3.512	3.514	3.514	3.515	3.518	3.519	3.522	3.526	3.530	3.536	3.541	3.548	3.554	3.562	3.569	3.578	3.586	3.595	3.604	3.615	3.625	3.636	3.646	3.659	3.671	3.682	3.695	3.708	3.721	3.734	3.746	3.761	3.774	3.786	3.801	3.815	3.826	3.840	3.855	3.868	3.880	3.894	3.905	3.918	3.930	3.941	3.952	3.962	3.972	3.982	3.994	4.001	4.010	4.018	4.025	4.031	4.037	4.041	4.045	4.050	4.052	4.054	4.056	4.055	4.055	4.052	4.050	4.046	4.041	4.035	4.029	4.020	4.011	4.001	3.990	3.978	3.964	3.949	3.934	3.918	3.900	3.880	3.860	3.839	3.816	3.792	3.769	3.742	3.716	3.689	3.660	3.630	3.600	3.568	3.536	3.504	3.469	3.435	3.400	3.364	3.328	3.290	3.251	3.214	3.176	3.136	3.096	3.059	3.018	2.979	2.939	2.899	2.860	2.821	2.780	2.741	2.704	2.665	2.628	2.590	2.552	2.516	2.480	2.445	2.411	2.378	2.344	2.312	2.280	2.250	2.220	2.191	2.162	2.136	2.110	2.084	2.060	2.038	2.014	1.991	1.971	1.950	1.930	1.911	1.892	1.875	1.858	1.840	1.824	1.806	1.791	1.775	1.760	1.744	1.728	1.712	1.698	1.680	1.664	1.648	1.631	1.612	1.595	1.578	1.558	1.538	1.518	1.495	1.474	1.451	1.426	1.402	1.376	1.349	1.322	1.294	1.264	1.234	1.202	1.171	1.138	1.104	1.070	1.034	0.999	0.961	0.924	0.886	0.849	0.809	0.770	0.731	0.691	0.652	0.612	0.572	0.534	0.494	0.455	0.416	0.378	0.340	0.302	0.266	0.230	0.195	0.160	0.126	0.094	0.062	0.032	0.002	-0.026	-0.052	-0.079	-0.104	-0.128	-0.150	-0.171	-0.191	-0.210	-0.228	-0.244	-0.259	-0.272	-0.285	-0.296	-0.306	-0.316	-0.325	-0.332	-0.338	-0.344	-0.348	-0.351	-0.354	-0.355	-0.356	-0.356	-0.356	-0.354	-0.352	-0.350	-0.348	-0.344	-0.339	-0.336	-0.331	-0.325	-0.320	-0.314	-0.308	-0.301	-0.294	-0.286	-0.280	-0.272	-0.265	-0.258	-0.249	-0.241	-0.231	-0.224	-0.214	-0.205	-0.196	-0.186	-0.178	-0.168	-0.158	-0.148	-0.138	-0.125	-0.115	-0.105	-0.092	-0.081	-0.070	-0.059	-0.046	-0.034	-0.021	-0.009	0.004	0.018	0.031	0.045	0.059	0.074	0.088	0.102	0.118	0.132	0.149	0.165	0.180	0.196	0.214	0.230	0.246	0.264	0.281	0.299	0.318	0.335	0.352	0.371	0.390	0.409	0.429	0.448	0.468	0.486	0.506	0.526	0.548	0.566	0.588	0.608	0.629	0.650	0.670	0.691	0.712	0.732	0.754	0.775	0.795	0.815	0.836	0.856	0.878	0.898	0.918	0.936	0.956	0.975	0.994	1.012	1.031	1.048	1.065	1.082	1.099	1.112	1.129	1.142	1.158	1.170	1.181	1.192	1.204	1.214	1.225	1.232	1.240	1.248	1.254	1.259	1.262	1.266	1.270	1.271	1.272	1.272	1.272	1.271	1.270	1.266	1.264	1.259	1.254	1.249	1.242	1.236	1.229	1.221	1.215	1.206	1.198	1.189	1.179	1.170	1.161	1.151	1.142	1.132	1.124	1.112	1.104	1.096	1.086	1.079	1.070	1.062	1.055	1.049	1.042	1.036	1.030	1.025	1.021	1.018	1.015	1.012	1.011	1.010	1.009	1.010	1.011	1.012	1.016	1.020	1.022	1.028	1.034	1.039	1.046	1.054	1.062	1.071	1.081	1.092	1.104	1.115	1.129	1.142	1.155	1.171	1.186	1.201	1.219	1.236	1.254	1.271	1.291	1.311	1.331	1.352	1.372	1.395	1.418	1.440	1.464	1.488	1.512	1.538	1.562	1.590	1.616	1.642	1.670	1.698	1.725	1.752	1.781	1.811	1.840	1.869	1.899	1.929	1.956	1.986	2.016	2.046	2.075	2.104	2.132	2.162	2.190	2.219	2.246	2.274	2.300	2.326	2.351	2.376	2.401	2.425	2.448	2.469	2.491	2.510	2.530	2.546	2.565	2.581	2.595	2.609	2.622	2.632	2.644	2.652	2.660	2.668	2.672	2.678	2.681	2.682	2.684	2.684	2.684	2.681	2.678	2.675	2.670	2.665	2.659	2.651	2.644	2.636	2.628	2.619	2.610	2.601	2.591	2.581	2.571	2.561	2.551	2.544	2.535	2.526	2.518	2.510	2.504	2.498	2.492	2.489	2.485	2.482	2.481	2.480	2.481	2.482	2.486	2.491	2.498	2.504	2.512	2.521	2.532	2.545	2.559	2.574	2.590	2.608	2.626	2.646	2.668	2.690	2.714	2.739	2.764	2.790	2.816	2.845	2.872	2.902	2.931	2.961	2.991	3.021	3.054	3.085	3.114	3.145	3.175	3.205	3.235	3.265	3.294	3.321	3.349	3.376	3.402	3.426	3.450	3.472	3.494	3.515	3.534	3.551	3.569	3.584	3.598	3.610	3.621	3.631	3.640	3.648	3.654	3.658	3.660	3.662	3.664	3.662	3.661	3.659	3.655	3.650	3.644	3.636	3.629	3.621	3.612	3.602	3.592	3.581	3.570	3.560	3.548	3.536	3.525	3.512	3.500	3.490	3.478	3.468	3.455	3.446	3.435	3.426	3.419	3.411	3.402	3.396	3.391	3.386	3.381	3.379	3.376	3.375	3.374	3.374	3.376	3.378	3.380	3.385	3.390	3.396	3.402	3.411	3.419	3.429	3.439	3.450	3.462	3.475	3.489	3.501	3.518	3.531	3.548	3.562	3.579	3.596	3.614	3.631	3.649	3.668	3.684	3.702	3.721	3.739	3.758	3.775	3.794	3.811	3.829	3.845	3.862	3.880	3.895	3.910	3.926	3.941	3.956	3.969	3.982	3.994	4.008	4.019	4.030	4.040	4.049	4.059	4.066	4.074	4.081	4.086	4.093	4.098	4.101	4.104	4.108	4.109	4.110	4.110	4.110	4.109	4.108	4.105	4.102	4.099	4.094	4.090	4.084	4.079	4.071	4.065	4.058	4.050	4.041	4.032	4.024	4.014	4.004	3.994	3.982	3.971	3.961	3.950	3.939	3.926	3.914	3.902	3.890	3.878	3.866	3.854	3.842	3.830	3.818	3.806	3.795	3.782	3.772	3.761	3.750	3.740	3.730	3.720	3.711	3.702	3.695	3.686	3.679	3.672	3.665	3.660	3.655	3.650	3.646	3.644	3.641	3.639	3.638	3.636	3.636	3.636	3.638	3.639	3.642	3.645	3.649	3.652	3.658	3.662	3.668	3.675	3.682	3.689	3.696	3.705	3.712	3.721	3.731	3.741	3.750	3.760	3.770	3.780	3.791	3.801	3.811	3.821	3.832	3.841	3.852	3.861	3.871	3.881	3.890	3.898	3.906	3.914	3.920	3.928	3.934	3.940	3.945	3.949	3.951	3.955	3.958	3.960	3.960	3.960	3.960	3.959	3.958	3.955	3.951	3.948	3.944	3.938	3.932	3.925	3.918	3.911	3.902	3.895	3.885	3.875	3.865	3.855	3.844	3.832	3.821	3.810	3.798	3.786	3.772	3.761	3.749	3.736	3.724	3.711	3.700	3.688	3.676	3.664	3.652	3.641	3.630	3.619	3.609	3.600	3.589	3.581	3.571	3.564	3.555	3.548	3.540	3.534	3.528	3.521	3.516	3.510	3.506	3.501	3.498	3.494	3.490	3.486	3.485	3.482	3.480	3.479	3.478	3.475	3.475	3.474	3.474	3.472	3.472	3.472	3.472	3.474	3.472	3.472	3.474	3.472	3.474	3.475	3.474	3.475	3.475	3.476	3.476	3.476	3.476	3.478	3.476	3.476	3.476	3.476	3.476	3.475	3.476	3.475	3.475	3.475	3.474	3.474	3.472	3.471	3.472	3.471	3.471	3.470	3.470	3.469	3.469	3.469	3.468	3.469	3.469	3.469	3.470	3.470	3.470	3.471	3.472	3.474	3.475	3.478	3.480	3.482	3.485	3.489	3.492	3.496	3.501	3.506	3.512	3.518	3.525	3.531	3.539	3.546	3.555	3.564	3.574	3.584	3.594	3.606	3.618	3.630	3.644	3.656	3.671	3.686	3.701	3.716	3.734	3.751	3.768	3.786	3.805	3.824	3.844	3.864	3.885	3.906	3.928	3.950	3.971	3.994	4.016	4.041	4.065	4.088	4.111	4.136	4.160	4.185	4.209	4.234	4.256	4.281	4.306	4.329	4.352	4.376	4.400	4.424	4.445	4.469	4.490	4.512	4.534	4.555	4.574	4.594	4.614	4.632	4.650	4.668	4.684	4.700	4.715	4.730	4.745	4.758	4.770	4.781	4.794	4.802	4.812	4.821	4.830	4.836	4.842	4.849	4.855	4.859	4.862	4.866	4.869	4.870	4.871	4.872	4.872	4.872	4.871	4.870	4.868	4.865	4.862	4.859	4.855	4.851	4.846	4.842	4.838	4.831	4.826	4.820	4.814	4.809	4.801	4.795	4.788	4.782	4.775	4.768	4.761	4.755	4.748	4.741	4.734	4.728	4.720	4.714	4.706	4.700	4.694	4.688	4.681	4.675	4.669	4.664	4.658	4.651	4.646	4.640	4.635	4.631	4.625	4.620	4.615	4.610	4.606	4.600	4.595	4.590	4.586	4.580	4.575	4.570	4.564	4.560	4.554	4.548	4.540	4.534	4.528	4.520	4.512	4.505	4.496	4.488	4.480	4.470	4.460	4.449	4.438	4.426	4.414	4.401	4.388	4.372	4.358	4.342	4.326	4.310	4.292	4.275	4.255	4.236	4.216	4.195	4.175	4.152	4.131	4.108	4.082	4.060	4.035	4.010	3.985	3.959	3.932	3.906	3.878	3.851	3.824	3.795	3.769	3.740	3.711	3.684	3.655	3.628	3.600	3.571	3.544	3.516	3.489	3.462	3.434	3.409	3.382	3.356	3.331	3.306	3.281	3.259	3.236	3.212	3.191	3.169	3.150	3.129	3.109	3.090	3.072	3.055	3.038	3.021	3.006	2.992	2.976	2.964	2.951	2.939	2.928	2.915	2.905	2.895	2.886	2.878	2.869	2.861	2.854	2.846	2.840	2.834	2.829	2.821	2.816	2.812	2.806	2.801	2.798	2.792	2.788	2.784	2.780	2.774	2.770	2.765	2.761	2.755	2.751	2.745	2.740	2.734	2.728	2.721	2.714	2.706	2.699	2.690	2.680	2.671	2.661	2.650	2.639	2.628	2.615	2.602	2.589	2.574	2.560	2.544	2.529	2.512	2.495	2.478	2.458	2.440	2.420	2.400	2.379	2.359	2.336	2.314	2.291	2.269	2.246	2.222	2.200	2.176	2.152	2.128	2.104	2.080	2.056	2.031	2.009	1.985	1.962	1.939	1.916	1.895	1.872	1.852	1.832	1.814	1.794	1.776	1.759	1.742	1.728	1.711	1.699	1.685	1.674	1.662	1.652	1.645	1.636	1.630	1.625	1.621	1.618	1.615	1.614	1.612	1.614	1.615	1.618	1.621	1.625	1.630	1.636	1.642	1.649	1.658	1.666	1.675	1.684	1.694	1.702	1.714	1.724	1.734	1.744	1.754	1.765	1.774	1.784	1.795	1.804	1.811	1.820	1.828	1.835	1.842	1.848	1.852	1.856	1.861	1.864	1.865	1.865	1.865	1.864	1.861	1.859	1.854	1.849	1.842	1.834	1.825	1.816	1.805	1.794	1.781	1.766	1.752	1.736	1.719	1.700	1.681	1.661	1.641	1.620	1.596	1.575	1.550	1.526	1.501	1.475	1.449	1.422	1.396	1.369	1.341	1.312	1.285	1.258	1.229	1.201	1.172	1.145	1.116	1.088	1.061	1.034	1.008	0.980	0.955	0.929	0.904	0.879	0.856	0.834	0.811	0.790	0.769	0.749	0.730	0.712	0.696	0.680	0.665	0.651	0.638	0.626	0.615	0.605	0.596	0.589	0.581	0.576	0.572	0.569	0.566	0.564	0.564	0.565	0.566	0.568	0.571	0.576	0.580	0.585	0.591	0.598	0.605	0.614	0.622	0.631	0.641	0.651	0.660	0.670	0.681	0.691	0.701	0.712	0.722	0.734	0.744	0.755	0.765	0.775	0.784	0.794	0.801	0.810	0.818	0.825	0.832	0.839	0.844	0.850	0.855	0.858	0.862	0.865	0.868	0.869	0.871	0.872	0.871	0.871	0.870	0.869	0.868	0.865	0.862	0.859	0.856	0.852	0.848	0.844	0.839	0.835	0.830	0.825	0.821	0.816	0.811	0.806	0.802	0.798	0.794	0.789	0.785	0.781	0.778	0.775	0.772	0.771	0.769	0.769	0.766	0.766	0.769	0.769	0.771	0.772	0.776	0.780	0.785	0.790	0.795	0.802	0.809	0.819	0.826	0.838	0.848	0.858	0.870	0.884	0.896	0.910	0.925	0.940	0.956	0.974	0.990	1.009	1.026	1.045	1.065	1.085	1.104	1.125	1.145	1.166	1.189	1.209	1.231	1.251	1.274	1.294	1.316	1.336	1.358	1.378	1.399	1.419	1.438	1.456	1.475	1.491	1.509	1.524	1.539	1.554	1.568	1.579	1.590	1.601	1.611	1.619	1.628	1.632	1.639	1.642	1.646	1.649	1.649	1.649	1.649	1.645	1.644	1.640	1.634	1.629	1.622	1.615	1.606	1.598	1.588	1.578	1.568	1.556	1.546	1.535	1.522	1.511	1.498	1.486	1.474	1.462	1.451	1.439	1.428	1.418	1.406	1.398	1.388	1.380	1.371	1.364	1.356	1.350	1.345	1.340	1.336	1.332	1.330	1.329	1.328	1.328	1.328	1.329	1.331	1.334	1.338	1.341	1.345	1.350	1.356	1.361	1.368	1.375	1.382	1.390	1.398	1.406	1.415	1.422	1.432	1.441	1.450	1.459	1.468	1.478	1.485	1.495	1.504	1.512	1.521	1.530	1.539	1.546	1.555	1.562	1.571	1.579	1.586	1.594	1.601	1.609	1.616	1.622	1.630	1.636	1.644	1.650	1.658	1.664	1.671	1.678	1.684	1.690	1.696	1.702	1.709	1.716	1.722	1.729	1.735	1.740	1.746	1.752	1.759	1.764	1.770	1.775	1.780	1.785	1.790	1.794	1.799	1.802	1.806	1.810	1.814	1.815	1.818	1.820	1.822	1.822	1.825	1.825	1.826	1.825	1.826	1.825	1.825	1.824	1.822	1.821	1.819	1.819	1.816	1.815	1.812	1.811	1.810	1.809	1.808	1.806	1.806	1.806	1.805	1.806	1.808	1.808	1.810	1.814	1.815	1.820	1.824	1.830	1.835	1.842	1.850	1.859	1.869	1.878	1.890	1.901	1.914	1.928	1.942	1.958	1.974	1.991	2.007	2.026	2.045	2.065	2.085	2.105	2.126	2.148	2.169	2.191	2.212	2.235	2.258	2.280	2.301	2.322	2.344	2.365	2.385	2.405	2.425	2.444	2.461	2.478	2.494	2.509	2.524	2.536	2.548	2.558	2.566	2.574	2.580	2.586	2.589	2.591	2.591	2.590	2.588	2.582	2.578	2.570	2.562	2.551	2.539	2.526	2.511	2.495	2.476	2.458	2.436	2.415	2.392	2.369	2.344	2.318	2.290	2.262	2.234	2.204	2.174	2.142	2.111	2.079	2.047	2.015	1.982	1.949	1.918	1.884	1.851	1.818	1.786	1.754	1.722	1.691	1.660	1.630	1.601	1.571	1.544	1.516	1.490	1.464	1.439	1.414	1.391	1.369	1.349	1.328	1.309	1.290	1.272	1.256	1.240	1.226	1.212	1.200	1.188	1.176	1.165	1.156	1.148	1.139	1.132	1.125	1.119	1.111	1.106	1.101	1.098	1.092	1.088	1.084	1.080	1.075	1.071	1.068	1.064	1.059	1.055	1.049	1.044	1.039	1.034	1.028	1.021	1.014	1.006	0.998	0.989	0.980	0.970	0.960	0.949	0.936	0.924	0.911	0.898	0.884	0.869	0.854	0.836	0.820	0.802	0.785	0.766	0.748	0.729	0.709	0.688	0.669	0.646	0.626	0.605	0.582	0.561	0.540	0.516	0.495	0.474	0.451	0.430	0.408	0.386	0.365	0.345	0.325	0.304	0.285	0.266	0.248	0.230	0.212	0.196	0.181	0.166	0.152	0.139	0.128	0.116	0.106	0.096	0.089	0.081	0.075	0.070	0.066	0.064	0.062	0.064	0.064	0.065	0.069	0.072	0.078	0.085	0.092	0.100	0.110	0.120	0.131	0.144	0.156	0.171	0.186	0.201	0.218	0.234	0.251	0.269	0.288	0.306	0.325	0.344	0.364	0.382	0.402	0.422	0.441	0.460	0.480	0.499	0.516	0.534	0.551	0.569	0.585	0.601	0.616	0.631	0.644	0.658	0.670	0.681	0.690	0.700	0.709	0.718	0.722	0.729	0.734	0.736	0.740	0.741	0.742	0.742	0.741	0.739	0.736	0.732	0.728	0.722	0.716	0.710	0.702	0.695	0.686	0.676	0.666	0.656	0.646	0.636	0.625	0.614	0.602	0.591	0.580	0.569	0.558	0.546	0.535	0.524	0.512	0.504	0.492	0.484	0.475	0.466	0.459	0.451	0.445	0.439	0.434	0.430	0.426	0.424	0.421	0.421	0.420	0.421	0.424	0.425	0.429	0.434	0.439	0.445	0.452	0.461	0.471	0.481	0.494	0.506	0.519	0.532	0.548	0.564	0.580	0.599	0.618	0.636	0.658	0.678	0.700	0.724	0.746	0.770	0.795	0.820	0.845	0.870	0.898	0.925	0.951	0.980	1.009	1.036	1.065	1.095	1.124	1.152	1.182	1.211	1.241	1.270	1.300	1.329	1.359	1.386	1.415	1.444	1.472	1.500	1.528	1.554	1.581	1.608	1.632	1.658	1.681	1.706	1.730	1.752	1.774	1.796	1.818	1.838	1.858	1.876	1.895	1.912	1.930	1.948	1.964	1.980	1.994	2.009	2.021	2.035	2.049	2.061	2.074	2.085	2.096	2.106	2.118	2.128	2.139	2.146	2.156	2.166	2.175	2.185	2.194	2.202	2.212	2.221	2.231	2.240	2.250	2.260	2.270	2.279	2.290	2.301	2.312	2.322	2.335	2.349	2.360	2.374	2.388	2.402	2.418	2.432	2.448	2.464	2.480	2.499	2.516	2.534	2.552	2.571	2.591	2.611	2.631	2.651	2.672	2.694	2.714	2.735	2.756	2.779	2.800	2.822	2.842	2.865	2.886	2.906	2.926	2.948	2.968	2.985	3.004	3.022	3.040	3.055	3.071	3.086	3.100	3.114	3.125	3.136	3.146	3.155	3.162	3.169	3.174	3.176	3.180	3.180	3.180	3.179	3.175	3.171	3.166	3.159	3.151	3.141	3.130	3.116	3.102	3.089	3.072	3.055	3.038	3.018	2.996	2.975	2.954	2.931	2.908	2.882	2.858	2.831	2.805	2.779	2.751	2.724	2.698	2.669	2.641	2.614	2.585	2.558	2.530	2.502	2.475	2.448	2.420	2.394	2.368	2.344	2.318	2.294	2.269	2.245	2.224	2.200	2.179	2.158	2.136	2.116	2.096	2.078	2.058	2.040	2.021	2.004	1.986	1.970	1.952	1.935	1.919	1.902	1.886	1.870	1.852	1.835	1.819	1.801	1.782	1.765	1.746	1.726	1.708	1.688	1.666	1.644	1.621	1.599	1.574	1.550	1.522	1.496	1.469	1.440	1.410	1.379	1.349	1.316	1.282	1.249	1.214	1.178	1.141	1.102	1.065	1.026	0.986	0.948	0.906	0.865	0.825	0.782	0.741	0.699	0.656	0.615	0.572	0.531	0.489	0.448	0.406	0.366	0.326	0.286	0.246	0.209	0.170	0.134	0.098	0.064	0.030	-0.002	-0.035	-0.066	-0.096	-0.124	-0.151	-0.178	-0.201	-0.226	-0.248	-0.268	-0.288	-0.305	-0.322	-0.339	-0.352	-0.365	-0.378	-0.389	-0.398	-0.406	-0.412	-0.418	-0.424	-0.426	-0.430	-0.431	-0.432	-0.432	-0.431	-0.429	-0.426	-0.424	-0.420	-0.416	-0.412	-0.408	-0.402	-0.396	-0.390	-0.384	-0.378	-0.370	-0.364	-0.356	-0.351	-0.344	-0.338	-0.331	-0.324	-0.319	-0.314	-0.309	-0.304	-0.299	-0.295	-0.291	-0.288	-0.286	-0.284	-0.282	-0.281	-0.281	-0.281	-0.282	-0.285	-0.288	-0.291	-0.294	-0.299	-0.305	-0.311	-0.318	-0.325	-0.332	-0.341	-0.351	-0.360	-0.371	-0.382	-0.394	-0.406	-0.420	-0.432	-0.446	-0.461	-0.476	-0.491	-0.506	-0.522	-0.536	-0.552	-0.569	-0.585	-0.600	-0.616	-0.631	-0.648	-0.662	-0.678	-0.692	-0.706	-0.720	-0.732	-0.745	-0.756	-0.768	-0.776	-0.785	-0.792	-0.800	-0.806	-0.811	-0.815	-0.816	-0.818	-0.818	-0.815	-0.812	-0.806	-0.800	-0.794	-0.784	-0.772	-0.760	-0.745	-0.729	-0.712	-0.694	-0.672	-0.650	-0.626	-0.599	-0.572	-0.544	-0.514	-0.481	-0.449	-0.415	-0.378	-0.341	-0.302	-0.264	-0.222	-0.181	-0.138	-0.094	-0.050	-0.004	0.041	0.088	0.136	0.182	0.231	0.279	0.328	0.378	0.425	0.474	0.524	0.571	0.619	0.668	0.715	0.762	0.808	0.855	0.899	0.944	0.988	1.030	1.071	1.114	1.152	1.191	1.229	1.266	1.301	1.335	1.369	1.400	1.431	1.460	1.489	1.515	1.541	1.565	1.588	1.609	1.630	1.649	1.666	1.684	1.700	1.714	1.728	1.740	1.751	1.762	1.772	1.781	1.790	1.799	1.806	1.812	1.819	1.824	1.829	1.834	1.838	1.844	1.848	1.851	1.856	1.859	1.862	1.868	1.872	1.878	1.882	1.888	1.894	1.900	1.908	1.915	1.922	1.931	1.940	1.951	1.961	1.972	1.986	1.999	2.014	2.027	2.044	2.060	2.078	2.095	2.114	2.134	2.155	2.176	2.199	2.221	2.245	2.269	2.295	2.320	2.348	2.375	2.402	2.430	2.459	2.489	2.519	2.548	2.579	2.610	2.640	2.672	2.704	2.735	2.768	2.799	2.831	2.862	2.895	2.926	2.959	2.990	3.020	3.051	3.081	3.112	3.141	3.171	3.200	3.228	3.256	3.284	3.310	3.335	3.361	3.385	3.410	3.432	3.455	3.478	3.498	3.518	3.536	3.555	3.574	3.590	3.606	3.621	3.636	3.650	3.662	3.675	3.685	3.696	3.706	3.716	3.725	3.732	3.740	3.748	3.752	3.759	3.764	3.769	3.774	3.779	3.782	3.786	3.790	3.794	3.796	3.800	3.804	3.809	3.811	3.815	3.820	3.824	3.829	3.834	3.840	3.845	3.852	3.860	3.868	3.876	3.886	3.895	3.906	3.919	3.931	3.945	3.959	3.974	3.990	4.008	4.025	4.044	4.064	4.084	4.105	4.129	4.151	4.176	4.201	4.228	4.254	4.281	4.310	4.338	4.366	4.396	4.428	4.459	4.489	4.521	4.552	4.584	4.616	4.649	4.681	4.712	4.744	4.776	4.808	4.839	4.869	4.900	4.930	4.960	4.988	5.016	5.044	5.071	5.098	5.121	5.146	5.170	5.192	5.215	5.236	5.255	5.274	5.291	5.310	5.326	5.341	5.356	5.370	5.382	5.395	5.406	5.416	5.426	5.435	5.444	5.452	5.460	5.468	5.474	5.480	5.486	5.492	5.498	5.505	5.510	5.518	5.522	5.529	5.535	5.541	5.549	5.558	5.565	5.574	5.584	5.594	5.605	5.616	5.629	5.641	5.655	5.671	5.688	5.704	5.722	5.741	5.761	5.782	5.805	5.829	5.851	5.878	5.904	5.930	5.959	5.989	6.019	6.050	6.081	6.116	6.149	6.182	6.219	6.252	6.290	6.326	6.364	6.401	6.439	6.476	6.515	6.554	6.591	6.630	6.668	6.706	6.744	6.780	6.818	6.854	6.890	6.925	6.959	6.991	7.025	7.056	7.086	7.116	7.144	7.170	7.196	7.221	7.244	7.265	7.285	7.304	7.320	7.335	7.349	7.360	7.370	7.379	7.384	7.389	7.392	7.394	7.394	7.391	7.388	7.381	7.375	7.366	7.355	7.344	7.330	7.315	7.299	7.281	7.262	7.241	7.220	7.198	7.174	7.150	7.124	7.098	7.070	7.042	7.014	6.985	6.956	6.926	6.895	6.866	6.835	6.805	6.772	6.742	6.712	6.681	6.651	6.622	6.592	6.564	6.536	6.508	6.480	6.454	6.428	6.402	6.378	6.354	6.331	6.309	6.288	6.266	6.248	6.229	6.211	6.195	6.178	6.162	6.149	6.136	6.122	6.111	6.101	6.090	6.081	6.072	6.064	6.058	6.051	6.045	6.040	6.035	6.031	6.028	6.025	6.021	6.019	6.018	6.015	6.012	6.012	6.011	6.009	6.009	6.008	6.008	6.005	6.005	6.004	6.002	6.001	6.000	5.998	5.995	5.992	5.989	5.985	5.982	5.978	5.972	5.968	5.961	5.954	5.946	5.938	5.929	5.920	5.909	5.898	5.886	5.874	5.861	5.846	5.831	5.816	5.800	5.782	5.764	5.745	5.726	5.706	5.684	5.664	5.641	5.619	5.595	5.570	5.546	5.521	5.496	5.471	5.445	5.419	5.394	5.366	5.340	5.315	5.288	5.262	5.236	5.211	5.185	5.160	5.136	5.112	5.090	5.066	5.045	5.024	5.004	4.984	4.965	4.946	4.930	4.915	4.899	4.884	4.871	4.859	4.848	4.838	4.828	4.819	4.811	4.805	4.798	4.794	4.789	4.785	4.781	4.779	4.776	4.775	4.772	4.772	4.771	4.770	4.770	4.769	4.769	4.768	4.766	4.764	4.761	4.760	4.756	4.752	4.749	4.744	4.739	4.730	4.724	4.715	4.706	4.695	4.682	4.671	4.658	4.641	4.626	4.609	4.590	4.571	4.550	4.529	4.506	4.482	4.458	4.431	4.405	4.378	4.349	4.320	4.290	4.260	4.229	4.198	4.166	4.132	4.100	4.066	4.034	4.001	3.968	3.935	3.901	3.869	3.836	3.802	3.771	3.740	3.709	3.679	3.649	3.619	3.590	3.561	3.535	3.508	3.481	3.458	3.432	3.409	3.386	3.364	3.344	3.322	3.304	3.285	3.268	3.251	3.235	3.220	3.205	3.191	3.179	3.165	3.154	3.142	3.132	3.121	3.111	3.102	3.094	3.086	3.078	3.070	3.064	3.058	3.050	3.042	3.038	3.031	3.025	3.019	3.012	3.006	3.001	2.995	2.990	2.984	2.978	2.972	2.965	2.960	2.952	2.948	2.941	2.934	2.928	2.921	2.912	2.905	2.899	2.891	2.884	2.875	2.866	2.858	2.850	2.841	2.832	2.822	2.812	2.804	2.792	2.784	2.772	2.761	2.751	2.740	2.729	2.718	2.705	2.692	2.680	2.666	2.654	2.640	2.626	2.612	2.598	2.582	2.568	2.552	2.536	2.520	2.504	2.486	2.469	2.452	2.435	2.415	2.398	2.379	2.359	2.339	2.319	2.299	2.278	2.256	2.235	2.214	2.191	2.169	2.146	2.124	2.101	2.079	2.055	2.031	2.007	1.985	1.961	1.938	1.914	1.890	1.866	1.844	1.820	1.796	1.774	1.751	1.728	1.706	1.684	1.662	1.642	1.621	1.601	1.582	1.564	1.545	1.528	1.510	1.495	1.479	1.464	1.449	1.436	1.424	1.412	1.400	1.390	1.381	1.372	1.365	1.358	1.351	1.348	1.342	1.338	1.335	1.334	1.331	1.331	1.331	1.331	1.331	1.334	1.336	1.339	1.342	1.346	1.350	1.354	1.359	1.364	1.368	1.374	1.378	1.385	1.390	1.395	1.401	1.406	1.414	1.419	1.424	1.430	1.436	1.442	1.449	1.454	1.459	1.464	1.470	1.476	1.480	1.485	1.491	1.496	1.502	1.508	1.512	1.519	1.524	1.530	1.536	1.544	1.550	1.559	1.565	1.572	1.582	1.591	1.601	1.611	1.621	1.634	1.645	1.659	1.671	1.685	1.700	1.715	1.731	1.749	1.766	1.784	1.802	1.822	1.842	1.862	1.884	1.906	1.928	1.950	1.975	1.998	2.022	2.045	2.070	2.095	2.121	2.146	2.171	2.196	2.221	2.246	2.271	2.296	2.320	2.345	2.369	2.392	2.415	2.438	2.460	2.480	2.501	2.521	2.541	2.560	2.578	2.595	2.611	2.626	2.641	2.655	2.669	2.680	2.691	2.702	2.711	2.720	2.728	2.735	2.741	2.746	2.751	2.755	2.758	2.759	2.760	2.760	2.761	2.760	2.759	2.756	2.754	2.751	2.746	2.741	2.736	2.731	2.725	2.719	2.710	2.702	2.694	2.685	2.676	2.666	2.656	2.646	2.636	2.626	2.614	2.602	2.591	2.579	2.566	2.554	2.541	2.529	2.515	2.502	2.490	2.476	2.462	2.450	2.438	2.424	2.411	2.399	2.386	2.375	2.362	2.351	2.340	2.330	2.320	2.310	2.301	2.294	2.286	2.279	2.274	2.269	2.264	2.261	2.259	2.258	2.258	2.258	2.259	2.262	2.266	2.272	2.279	2.286	2.295	2.305	2.316	2.328	2.342	2.356	2.372	2.390	2.406	2.428	2.446	2.468	2.490	2.512	2.536	2.561	2.588	2.612	2.639	2.666	2.694	2.722	2.751	2.780	2.810	2.839	2.869	2.898	2.929	2.958	2.988	3.018	3.045	3.074	3.104	3.131	3.159	3.186	3.211	3.238	3.262	3.286	3.311	3.334	3.356	3.376	3.396	3.416	3.435	3.452	3.470	3.486	3.501	3.518	3.530	3.544	3.555	3.566	3.576	3.586	3.595	3.602	3.610	3.616	3.622	3.628	3.632	3.638	3.641	3.644	3.646	3.650	3.651	3.652	3.654	3.656	3.656	3.656	3.656	3.658	3.658	3.658	3.656	3.658	3.656	3.656	3.655	3.655	3.655	3.656	3.655	3.655	3.655	3.655	3.656	3.656	3.658	3.658	3.659	3.660	3.661	3.661	3.662	3.664	3.665	3.666	3.668	3.669	3.671	3.672	3.674	3.675	3.676	3.679	3.679	3.680	3.681	3.682	3.684	3.684	3.684	3.684	3.682	3.682	3.681	3.681	3.679	3.678	3.674	3.672	3.669	3.666	3.661	3.656	3.651	3.646	3.640	3.632	3.626	3.619	3.610	3.601	3.592	3.582	3.572	3.561	3.550	3.539	3.526	3.514	3.500	3.486	3.474	3.459	3.445	3.429	3.414	3.398	3.382	3.366	3.351	3.335	3.319	3.302	3.286	3.270	3.254	3.238	3.221	3.206	3.190	3.175	3.160	3.145	3.131	3.116	3.102	3.090	3.078	3.066	3.054	3.044	3.032	3.022	3.014	3.005	2.996	2.989	2.982	2.975	2.969	2.965	2.960	2.955	2.951	2.949	2.946	2.944	2.941	2.940	2.939	2.938	2.938	2.936	2.936	2.938	2.938	2.939	2.939	2.939	2.939	2.939	2.939	2.939	2.939	2.939	2.938	2.936	2.935	2.932	2.931	2.929	2.926	2.922	2.918	2.914	2.908	2.902	2.896	2.889	2.881	2.874	2.865	2.855	2.846	2.835	2.825	2.814	2.801	2.789	2.778	2.764	2.750	2.736	2.722	2.706	2.691	2.678	2.661	2.646	2.631	2.615	2.600	2.584	2.569	2.552	2.538	2.522	2.508	2.492	2.478	2.464	2.449	2.435	2.421	2.409	2.395	2.385	2.372	2.361	2.350	2.340	2.330	2.321	2.311	2.304	2.298	2.290	2.284	2.278	2.271	2.268	2.262	2.260	2.256	2.255	2.254	2.252	2.252	2.252	2.252	2.254	2.256	2.258	2.261	2.265	2.270	2.274	2.279	2.285	2.291	2.299	2.306	2.314	2.322	2.331	2.341	2.351	2.361	2.372	2.385	2.396	2.409	2.421	2.435	2.449	2.462	2.478	2.492	2.508	2.522	2.539	2.555	2.571	2.589	2.606	2.622	2.640	2.658	2.675	2.692	2.711	2.728	2.746	2.764	2.781	2.799	2.816	2.834	2.850	2.866	2.882	2.898	2.914	2.928	2.942	2.956	2.970	2.982	2.995	3.006	3.016	3.028	3.036	3.045	3.054	3.060	3.068	3.072	3.078	3.081	3.085	3.088	3.088	3.089	3.089	3.088	3.086	3.084	3.080	3.076	3.071	3.065	3.060	3.054	3.045	3.038	3.029	3.020	3.011	3.000	2.990	2.980	2.970	2.959	2.948	2.935	2.925	2.914	2.902	2.890	2.880	2.869	2.859	2.849	2.838	2.829	2.819	2.810	2.802	2.795	2.788	2.781	2.776	2.770	2.766	2.762	2.759	2.756	2.755	2.754	2.755	2.755	2.758	2.760	2.764	2.768	2.772	2.778	2.785	2.792	2.801	2.810	2.819	2.830	2.840	2.852	2.865	2.878	2.892	2.906	2.921	2.935	2.951	2.968	2.982	2.999	3.016	3.032	3.050	3.068	3.084	3.101	3.118	3.135	3.151	3.168	3.184	3.199	3.212	3.228	3.242	3.255	3.269	3.281	3.292	3.302	3.314	3.322	3.330	3.338	3.344	3.349	3.352	3.355	3.358	3.359	3.358	3.356	3.354	3.349	3.344	3.338	3.330	3.321	3.311	3.300	3.289	3.275	3.261	3.248	3.230	3.214	3.196	3.179	3.159	3.139	3.118	3.098	3.075	3.054	3.030	3.009	2.985	2.961	2.940	2.916	2.892	2.871	2.848	2.826	2.805	2.784	2.762	2.741	2.721	2.704	2.685	2.669	2.651	2.636	2.622	2.610	2.598	2.586	2.576	2.568	2.561	2.555	2.550	2.546	2.545	2.542	2.544	2.545	2.548	2.550	2.555	2.560	2.568	2.575	2.584	2.594	2.605	2.616	2.628	2.640	2.654	2.669	2.682	2.698	2.712	2.728	2.744	2.760	2.775	2.790	2.806	2.821	2.838	2.852	2.868	2.881	2.896	2.909	2.921	2.934	2.945	2.955	2.965	2.972	2.981	2.989	2.994	3.000	3.002	3.006	3.008	3.009	3.008	3.008	3.004	3.001	2.998	2.991	2.985	2.978	2.969	2.960	2.950	2.939	2.926	2.914	2.900	2.886	2.872	2.856	2.841	2.824	2.808	2.790	2.772	2.755	2.736	2.718	2.701	2.681	2.664	2.646	2.629	2.611	2.594	2.578	2.561	2.545	2.530	2.516	2.502	2.489	2.478	2.466	2.455	2.445	2.436	2.428	2.421	2.416	2.410	2.408	2.404	2.402	2.402	2.404	2.404	2.408	2.411	2.416	2.421	2.428	2.436	2.444	2.454	2.464	2.475	2.488	2.499	2.512	2.526	2.540	2.554	2.569	2.584	2.600	2.614	2.629	2.645	2.660	2.675	2.689	2.704	2.718	2.730	2.742	2.755	2.766	2.776	2.785	2.792	2.800	2.806	2.811	2.814	2.816	2.816	2.816	2.815	2.811	2.805	2.799	2.791	2.782	2.771	2.759	2.745	2.729	2.712	2.694	2.674	2.652	2.630	2.606	2.581	2.555	2.528	2.500	2.470	2.439	2.408	2.375	2.344	2.310	2.276	2.242	2.209	2.174	2.139	2.104	2.070	2.035	2.001	1.966	1.932	1.900	1.868	1.835	1.805	1.775	1.746	1.718	1.691	1.666	1.641	1.619	1.596	1.575	1.558	1.539	1.524	1.510	1.496	1.486	1.475	1.468	1.461	1.456	1.454	1.451	1.451	1.451	1.455	1.459	1.465	1.471	1.480	1.489	1.500	1.511	1.524	1.538	1.552	1.569	1.584	1.600	1.619	1.638	1.655	1.674	1.694	1.712	1.732	1.751	1.771	1.790	1.810	1.829	1.846	1.865	1.882	1.900	1.916	1.932	1.948	1.962	1.978	1.990	2.004	2.015	2.025	2.035	2.044	2.052	2.060	2.068	2.072	2.078	2.080	2.084	2.086	2.088	2.089	2.089	2.089	2.088	2.085	2.082	2.080	2.076	2.074	2.069	2.065	2.060	2.054	2.049	2.044	2.038	2.033	2.026	2.020	2.015	2.009	2.004	1.998	1.992	1.988	1.982	1.976	1.972	1.969	1.965	1.960	1.958	1.955	1.951	1.949	1.948	1.944	1.942	1.941	1.940	1.940	1.939	1.939	1.939	1.940	1.940	1.940	1.941	1.944	1.944	1.946	1.949	1.949	1.952	1.954	1.956	1.959	1.961	1.965	1.968	1.970	1.974	1.976	1.979	1.981	1.985	1.989	1.992	1.995	1.999	2.002	2.005	2.010	2.014	2.018	2.021	2.025	2.029	2.033	2.036	2.040	2.044	2.049	2.052	2.056	2.060	2.064	2.069	2.071	2.076	2.079	2.082	2.086	2.090	2.091	2.095	2.098	2.101	2.104	2.105	2.108	2.109	2.110	2.111	2.111	2.112	2.112	2.110	2.110	2.108	2.108	2.104	2.101	2.098	2.094	2.089	2.084	2.078	2.072	2.066	2.059	2.051	2.042	2.034	2.025	2.016	2.005	1.996	1.985	1.975	1.962	1.951	1.939	1.928	1.916	1.904	1.891	1.880	1.868	1.855	1.842	1.831	1.819	1.808	1.796	1.786	1.775	1.765	1.756	1.748	1.739	1.731	1.724	1.718	1.711	1.706	1.701	1.698	1.695	1.694	1.691	1.691	1.691	1.692	1.694	1.696	1.700	1.704	1.708	1.714	1.720	1.728	1.735	1.744	1.752	1.761	1.771	1.780	1.791	1.801	1.812	1.824	1.835	1.846	1.858	1.870	1.881	1.894	1.905	1.916	1.926	1.936	1.948	1.958	1.966	1.975	1.985	1.992	2.000	2.006	2.011	2.018	2.021	2.026	2.029	2.031	2.033	2.033	2.033	2.033	2.030	2.027	2.025	2.020	2.016	2.010	2.005	1.999	1.992	1.985	1.978	1.970	1.961	1.952	1.944	1.935	1.926	1.918	1.909	1.900	1.892	1.886	1.878	1.870	1.865	1.859	1.854	1.851	1.849	1.846	1.845	1.845	1.846	1.849	1.852	1.859	1.865	1.872	1.881	1.892	1.905	1.920	1.935	1.952	1.971	1.992	2.015	2.039	2.065	2.091	2.121	2.151	2.182	2.218	2.252	2.288	2.325	2.365	2.406	2.449	2.491	2.535	2.580	2.626	2.674	2.722	2.771	2.821	2.871	2.921	2.972	3.025	3.076	3.129	3.181	3.232	3.285	3.338	3.391	3.442	3.494	3.545	3.595	3.645	3.694	3.742	3.790	3.838	3.884	3.928	3.972	4.016	4.058	4.099	4.138	4.176	4.212	4.248	4.281	4.314	4.345	4.375	4.404	4.431	4.456	4.480	4.502	4.525	4.544	4.561	4.580	4.594	4.608	4.621	4.632	4.642	4.651	4.659	4.665	4.670	4.675	4.679	4.680	4.681	4.681	4.681	4.679	4.678	4.675	4.672	4.668	4.664	4.660	4.655	4.650	4.645	4.640	4.634	4.630	4.625	4.621	4.616	4.612	4.610	4.606	4.604	4.602	4.601	4.600	4.601	4.602	4.605	4.609	4.612	4.618	4.624	4.631	4.640	4.649	4.660	4.672	4.684	4.699	4.714	4.731	4.748	4.768	4.786	4.808	4.829	4.851	4.875	4.899	4.925	4.951	4.978	5.005	5.034	5.062	5.092	5.122	5.151	5.181	5.212	5.242	5.272	5.304	5.334	5.364	5.395	5.424	5.452	5.481	5.510	5.538	5.565	5.591	5.616	5.641	5.665	5.688	5.710	5.731	5.751	5.770	5.788	5.804	5.821	5.835	5.848	5.861	5.871	5.881	5.891	5.899	5.905	5.910	5.915	5.919	5.921	5.922	5.922	5.922	5.922	5.920	5.916	5.914	5.909	5.904	5.898	5.891	5.884	5.878	5.870	5.861	5.852	5.844	5.834	5.825	5.815	5.806	5.795	5.786	5.775	5.765	5.755	5.745	5.735	5.726	5.715	5.706	5.698	5.688	5.679	5.671	5.662	5.654	5.648	5.639	5.631	5.625	5.619	5.612	5.606	5.601	5.596	5.591	5.586	5.582	5.579	5.575	5.574	5.570	5.568	5.566	5.564	5.562	5.562	5.561	5.561	5.561	5.561	5.561	5.564	5.564	5.565	5.568	5.570	5.572	5.575	5.576	5.579	5.582	5.585	5.589	5.591	5.595	5.598	5.601	5.605	5.608	5.611	5.614	5.618	5.620	5.622	5.624	5.626	5.628	5.628	5.629	5.630	5.630	5.629	5.629	5.628	5.625	5.624	5.620	5.616	5.612	5.608	5.601	5.596	5.589	5.581	5.572	5.562	5.552	5.542	5.531	5.520	5.506	5.494	5.480	5.466	5.450	5.435	5.419	5.401	5.385	5.368	5.349	5.331	5.311	5.294	5.274	5.256	5.236	5.218	5.200	5.181	5.162	5.144	5.126	5.109	5.092	5.075	5.059	5.042	5.029	5.014	5.002	4.990	4.978	4.968	4.958	4.949	4.940	4.935	4.929	4.924	4.920	4.918	4.916	4.916	4.918	4.920	4.922	4.926	4.932	4.938	4.944	4.952	4.962	4.972	4.984	4.995	5.008	5.020	5.035	5.049	5.064	5.079	5.096	5.112	5.129	5.145	5.162	5.180	5.198	5.215	5.231	5.249	5.265	5.281	5.299	5.314	5.330	5.345	5.359	5.372	5.385	5.398	5.411	5.422	5.432	5.441	5.450	5.459	5.465	5.472	5.478	5.481	5.486	5.489	5.490	5.491	5.491	5.490	5.489	5.486	5.482	5.479	5.475	5.470	5.464	5.458	5.450	5.442	5.434	5.425	5.418	5.408	5.399	5.388	5.378	5.368	5.358	5.346	5.336	5.325	5.314	5.304	5.294	5.284	5.272	5.262	5.252	5.244	5.235	5.226	5.219	5.210	5.202	5.195	5.189	5.184	5.178	5.172	5.168	5.164	5.160	5.158	5.155	5.154	5.152	5.151	5.151	5.151	5.152	5.155	5.156	5.159	5.162	5.166	5.170	5.174	5.180	5.185	5.190	5.196	5.202	5.209	5.216	5.224	5.231	5.239	5.246	5.255	5.264	5.272	5.281	5.290	5.299	5.308	5.316	5.325	5.335	5.344	5.354	5.362	5.371	5.380	5.390	5.399	5.406	5.415	5.424	5.432	5.440	5.448	5.456	5.464	5.472	5.480	5.488	5.495	5.502	5.510	5.516	5.525	5.532	5.539	5.546	5.554	5.561	5.569	5.576	5.582	5.591	5.599	5.606	5.615	5.622	5.632	5.641	5.651	5.660	5.670	5.681	5.692	5.704	5.715	5.729	5.741	5.755	5.769	5.784	5.799	5.814	5.831	5.848	5.866	5.885	5.904	5.922	5.942	5.962	5.985	6.006	6.030	6.052	6.078	6.100	6.126	6.151	6.176	6.204	6.230	6.258	6.285	6.312	6.341	6.369	6.398	6.426	6.455	6.485	6.512	6.541	6.571	6.599	6.628	6.656	6.684	6.712	6.740	6.768	6.795	6.821	6.848	6.872	6.896	6.921	6.945	6.969	6.990	7.012	7.034	7.054	7.074	7.092	7.111	7.128	7.144	7.159	7.172	7.186	7.199	7.211	7.221	7.230	7.240	7.248	7.254	7.260	7.265	7.269	7.271	7.272	7.274	7.275	7.274	7.270	7.269	7.265	7.260	7.254	7.248	7.241	7.232	7.224	7.214	7.205	7.192	7.181	7.169	7.155	7.142	7.129	7.112	7.099	7.082	7.066	7.050	7.034	7.016	7.000	6.982	6.964	6.946	6.929	6.911	6.892	6.875	6.858	6.840	6.822	6.806	6.789	6.772	6.756	6.740	6.725	6.711	6.696	6.682	6.669	6.656	6.644	6.631	6.620	6.610	6.600	6.591	6.581	6.572	6.565	6.559	6.552	6.545	6.540	6.535	6.530	6.526	6.522	6.520	6.516	6.514	6.512	6.510	6.508	6.506	6.505	6.502	6.501	6.500	6.499	6.496	6.496	6.494	6.491	6.489	6.486	6.482	6.480	6.476	6.471	6.466	6.462	6.455	6.450	6.442	6.435	6.426	6.419	6.409	6.400	6.389	6.378	6.365	6.354	6.341	6.328	6.314	6.299	6.284	6.268	6.252	6.236	6.219	6.201	6.185	6.166	6.148	6.130	6.111	6.094	6.075	6.055	6.036	6.019	6.000	5.981	5.964	5.945	5.928	5.910	5.894	5.876	5.860	5.844	5.829	5.814	5.799	5.785	5.772	5.760	5.748	5.736	5.725	5.715	5.705	5.696	5.689	5.680	5.674	5.669	5.664	5.659	5.654	5.650	5.648	5.645	5.644	5.642	5.641	5.641	5.641	5.642	5.645	5.645	5.648	5.650	5.652	5.655	5.659	5.661	5.665	5.669	5.672	5.676	5.680	5.682	5.686	5.690	5.692	5.695	5.699	5.701	5.701	5.704	5.705	5.705	5.705	5.705	5.702	5.702	5.700	5.696	5.694	5.689	5.682	5.678	5.671	5.664	5.655	5.646	5.638	5.626	5.615	5.602	5.590	5.576	5.560	5.545	5.529	5.511	5.492	5.474	5.454	5.434	5.412	5.390	5.369	5.345	5.321	5.298	5.272	5.248	5.221	5.195	5.168	5.141	5.114	5.086	5.060	5.032	5.004	4.976	4.949	4.920	4.894	4.865	4.839	4.811	4.785	4.758	4.731	4.706	4.681	4.656	4.631	4.608	4.585	4.564	4.541	4.520	4.500	4.481	4.462	4.444	4.426	4.411	4.394	4.380	4.366	4.352	4.340	4.329	4.319	4.308	4.299	4.291	4.284	4.278	4.271	4.265	4.260	4.256	4.252	4.249	4.248	4.245	4.244	4.242	4.242	4.241	4.242	4.241	4.242	4.244	4.245	4.246	4.249	4.250	4.251	4.252	4.254	4.256	4.258	4.259	4.260	4.262	4.262	4.264	4.264	4.265	4.265	4.265	4.265	4.265	4.265	4.264	4.261	4.260	4.259	4.255	4.254	4.250	4.248	4.244	4.240	4.236	4.231	4.226	4.222	4.216	4.210	4.205	4.200	4.194	4.188	4.179	4.172	4.166	4.159	4.151	4.145	4.138	4.130	4.121	4.114	4.106	4.099	4.090	4.082	4.075	4.066	4.059	4.051	4.043	4.035	4.026	4.019	4.011	4.004	3.996	3.989	3.980	3.974	3.965	3.959	3.951	3.945	3.938	3.931	3.924	3.918	3.910	3.904	3.896	3.890	3.884	3.878	3.871	3.865	3.858	3.852	3.845	3.840	3.834	3.828	3.821	3.815	3.810	3.804	3.799	3.792	3.786	3.781	3.775	3.769	3.765	3.759	3.754	3.748	3.742	3.738	3.732	3.728	3.722	3.718	3.712	3.709	3.704	3.699	3.695	3.691	3.688	3.684	3.680	3.676	3.672	3.670	3.666	3.664	3.661	3.659	3.656	3.652	3.651	3.649	3.648	3.645	3.644	3.641	3.640	3.639	3.636	3.636	3.635	3.634	3.632	3.632	3.632	3.632	3.632	3.631	3.631	3.631	3.631	3.632	3.632	3.634	3.634	3.636	3.638	3.639	3.640	3.642	3.646	3.648	3.652	3.655	3.659	3.662	3.668	3.671	3.678	3.682	3.689	3.696	3.704	3.711	3.719	3.728	3.738	3.746	3.756	3.769	3.780	3.790	3.804	3.816	3.830	3.845	3.859	3.874	3.889	3.905	3.921	3.939	3.956	3.974	3.991	4.009	4.028	4.046	4.065	4.084	4.102	4.121	4.140	4.159	4.178	4.195	4.214	4.230	4.249	4.265	4.281	4.296	4.311	4.326	4.340	4.352	4.364	4.375	4.386	4.395	4.405	4.411	4.419	4.424	4.428	4.432	4.434	4.436	4.436	4.435	4.435	4.431	4.429	4.425	4.419	4.412	4.406	4.398	4.390	4.380	4.371	4.360	4.350	4.339	4.328	4.316	4.304	4.291	4.279	4.266	4.254	4.242	4.231	4.219	4.208	4.198	4.188	4.178	4.170	4.160	4.154	4.148	4.141	4.136	4.134	4.131	4.130	4.130	4.131	4.132	4.136	4.141	4.146	4.154	4.162	4.171	4.182	4.195	4.208	4.222	4.239	4.255	4.272	4.291	4.312	4.332	4.354	4.376	4.400	4.424	4.449	4.474	4.499	4.526	4.552	4.578	4.605	4.631	4.659	4.685	4.711	4.738	4.762	4.789	4.812	4.839	4.861	4.885	4.908	4.928	4.948	4.968	4.985	5.002	5.019	5.032	5.048	5.059	5.070	5.079	5.088	5.095	5.100	5.104	5.106	5.109	5.108	5.108	5.105	5.100	5.095	5.089	5.081	5.072	5.062	5.051	5.039	5.026	5.011	4.996	4.980	4.964	4.946	4.929	4.910	4.891	4.871	4.851	4.831	4.810	4.790	4.769	4.748	4.726	4.704	4.682	4.661	4.639	4.618	4.596	4.576	4.554	4.534	4.514	4.492	4.474	4.454	4.435	4.416	4.398	4.379	4.360	4.344	4.325	4.308	4.291	4.275	4.259	4.241	4.226	4.211	4.196	4.181	4.166	4.151	4.136	4.122	4.108	4.093	4.080	4.065	4.051	4.037	4.024	4.010	3.996	3.982	3.969	3.955	3.941	3.928	3.914	3.900	3.886	3.872	3.859	3.845	3.831	3.818	3.805	3.790	3.778	3.764	3.751	3.736	3.724	3.711	3.699	3.686	3.672	3.661	3.649	3.638	3.626	3.615	3.604	3.592	3.581	3.571	3.562	3.552	3.542	3.535	3.525	3.519	3.510	3.502	3.496	3.489	3.484	3.478	3.472	3.468	3.464	3.459	3.455	3.452	3.450	3.448	3.445	3.444	3.442	3.442	3.442	3.442	3.442	3.444	3.446	3.448	3.451	3.454	3.458	3.461	3.466	3.470	3.475	3.481	3.488	3.495	3.501	3.510	3.518	3.526	3.535	3.545	3.555	3.566	3.578	3.590	3.602	3.616	3.630	3.644	3.659	3.674	3.689	3.705	3.721	3.740	3.758	3.776	3.795	3.815	3.836	3.856	3.878	3.900	3.921	3.944	3.968	3.991	4.015	4.039	4.064	4.089	4.115	4.140	4.165	4.191	4.218	4.244	4.271	4.298	4.325	4.351	4.378	4.405	4.431	4.456	4.482	4.509	4.535	4.560	4.585	4.609	4.632	4.656	4.680	4.702	4.725	4.746	4.769	4.789	4.809	4.828	4.846	4.864	4.880	4.896	4.912	4.928	4.941	4.955	4.968	4.978	4.989	4.999	5.009	5.018	5.024	5.032	5.039	5.042	5.049	5.052	5.056	5.059	5.060	5.061	5.062	5.064	5.062	5.062	5.061	5.059	5.058	5.054	5.051	5.049	5.044	5.041	5.038	5.032	5.028	5.022	5.018	5.012	5.008	5.001	4.996	4.990	4.985	4.980	4.974	4.968	4.962	4.955	4.950	4.944	4.939	4.932	4.928	4.921	4.916	4.909	4.904	4.899	4.892	4.886	4.880	4.876	4.870	4.864	4.858	4.852	4.845	4.840	4.834	4.829	4.821	4.815	4.809	4.802	4.796	4.788	4.781	4.774	4.766	4.758	4.750	4.741	4.734	4.725	4.715	4.705	4.695	4.686	4.675	4.664	4.652	4.641	4.629	4.616	4.604	4.591	4.578	4.564	4.549	4.532	4.518	4.502	4.486	4.470	4.452	4.435	4.418	4.399	4.380	4.361	4.341	4.321	4.301	4.280	4.260	4.239	4.218	4.195	4.172	4.150	4.128	4.105	4.082	4.060	4.036	4.012	3.990	3.966	3.942	3.919	3.896	3.872	3.850	3.828	3.805	3.782	3.759	3.738	3.715	3.694	3.674	3.652	3.632	3.611	3.592	3.574	3.555	3.538	3.520	3.502	3.486	3.471	3.455	3.441	3.426	3.414	3.401	3.390	3.379	3.368	3.358	3.349	3.339	3.331	3.324	3.318	3.310	3.305	3.300	3.295	3.290	3.286	3.282	3.280	3.279	3.276	3.275	3.274	3.272	3.272	3.272	3.272	3.272	3.274	3.275	3.275	3.278	3.279	3.281	3.284	3.285	3.288	3.290	3.292	3.295	3.298	3.299	3.301	3.304	3.308	3.309	3.312	3.315	3.316	3.319	3.321	3.324	3.326	3.328	3.330	3.331	3.334	3.335	3.336	3.338	3.339	3.340	3.341	3.341	3.341	3.342	3.342	3.341	3.341	3.340	3.340	3.338	3.338	3.335	3.332	3.330	3.329	3.326	3.322	3.320	3.316	3.312	3.306	3.302	3.299	3.292	3.288	3.281	3.275	3.268	3.260	3.254	3.246	3.238	3.229	3.221	3.212	3.202	3.194	3.184	3.174	3.164	3.152	3.141	3.130	3.119	3.108	3.096	3.084	3.072	3.060	3.046	3.035	3.022	3.010	2.996	2.984	2.970	2.956	2.944	2.930	2.916	2.902	2.889	2.875	2.861	2.848	2.834	2.820	2.805	2.791	2.776	2.762	2.748	2.732	2.718	2.701	2.686	2.670	2.655	2.639	2.622	2.606	2.589	2.571	2.554	2.535	2.518	2.499	2.480	2.460	2.440	2.420	2.400	2.378	2.356	2.335	2.312	2.290	2.266	2.242	2.220	2.195	2.171	2.146	2.121	2.096	2.070	2.045	2.019	1.992	1.966	1.941	1.914	1.889	1.864	1.838	1.812	1.788	1.762	1.740	1.715	1.692	1.670	1.648	1.628	1.608	1.588	1.569	1.551	1.535	1.519	1.505	1.492	1.480	1.469	1.459	1.450	1.444	1.439	1.435	1.431	1.431	1.431	1.432	1.436	1.440	1.446	1.455	1.464	1.474	1.488	1.500	1.515	1.532	1.551	1.570	1.590	1.612	1.635	1.660	1.686	1.712	1.740	1.769	1.799	1.830	1.861	1.894	1.925	1.960	1.994	2.027	2.062	2.099	2.132	2.169	2.205	2.241	2.278	2.314	2.349	2.385	2.420	2.455	2.490	2.524	2.556	2.591	2.622	2.655	2.686	2.715	2.745	2.772	2.800	2.826	2.852	2.876	2.900	2.921	2.942	2.961	2.981	2.998	3.015	3.030	3.044	3.056	3.068	3.079	3.088	3.096	3.102	3.109	3.112	3.118	3.121	3.124	3.124	3.125	3.124	3.122	3.121	3.119	3.116	3.112	3.109	3.105	3.100	3.096	3.092	3.086	3.082	3.079	3.074	3.070	3.066	3.062	3.060	3.059	3.058	3.056	3.056	3.056	3.058	3.060	3.064	3.069	3.072	3.080	3.088	3.096	3.106	3.116	3.129	3.141	3.156	3.172	3.189	3.206	3.225	3.244	3.266	3.288	3.310	3.334	3.359	3.384	3.410	3.436	3.464	3.492	3.520	3.549	3.579	3.608	3.636	3.666	3.696	3.726	3.755	3.782	3.811	3.840	3.868	3.894	3.920	3.945	3.970	3.994	4.016	4.037	4.058	4.077	4.095	4.112	4.128	4.141	4.154	4.164	4.172	4.180	4.188	4.191	4.195	4.194	4.194	4.192	4.188	4.182	4.175	4.165	4.154	4.141	4.128	4.112	4.094	4.075	4.055	4.034	4.010	3.985	3.959	3.931	3.904	3.874	3.844	3.811	3.779	3.745	3.711	3.678	3.641	3.605	3.568	3.531	3.494	3.456	3.419	3.381	3.342	3.306	3.269	3.231	3.195	3.159	3.121	3.088	3.052	3.019	2.985	2.952	2.921	2.891	2.860	2.832	2.805	2.780	2.755	2.731	2.709	2.688	2.669	2.650	2.634	2.618	2.604	2.590	2.580	2.570	2.561	2.554	2.549	2.545	2.542	2.540	2.539	2.540	2.542	2.545	2.549	2.555	2.561	2.568	2.575	2.584	2.594	2.604	2.615	2.626	2.638	2.650	2.661	2.675	2.686	2.700	2.712	2.725	2.738	2.750	2.762	2.774	2.786	2.796	2.808	2.818	2.828	2.838	2.846	2.854	2.862	2.869	2.875	2.881	2.886	2.890	2.894	2.896	2.899	2.900	2.900	2.901	2.901	2.900	2.899	2.898	2.896	2.894	2.890	2.888	2.884	2.880	2.876	2.872	2.868	2.864	2.860	2.856	2.852	2.850	2.846	2.842	2.841	2.839	2.838	2.836	2.835	2.835	2.834	2.836	2.836	2.839	2.841	2.844	2.849	2.854	2.860	2.865	2.871	2.879	2.888	2.895	2.905	2.915	2.925	2.938	2.949	2.961	2.975	2.988	3.002	3.018	3.032	3.048	3.062	3.080	3.096	3.112	3.130	3.146	3.164	3.181	3.200	3.216	3.234	3.251	3.269	3.288	3.304	3.320	3.338	3.354	3.369	3.385	3.400	3.415	3.429	3.442	3.455	3.469	3.479	3.490	3.500	3.509	3.518	3.525	3.531	3.535	3.540	3.542	3.545	3.546	3.545	3.542	3.541	3.536	3.530	3.524	3.516	3.506	3.496	3.485	3.470	3.456	3.440	3.424	3.404	3.385	3.364	3.341	3.318	3.294	3.268	3.240	3.212	3.184	3.155	3.125	3.094	3.062	3.030	100.000	5.000	2.000	1.000	6.000	0.000	0.000	0.000	0.000	0.000	0.000	0.000	0.000	0.000	0.000	0.000	0.000	0.000	2.404	2.425	2.449	2.471	2.495	2.518	2.542	2.565	2.590	2.614	2.638	2.661	2.686	2.710	2.736	2.759	2.784	2.809	2.834	2.858	2.882	2.906	2.931	2.955	2.979	3.002	3.026	3.049	3.072	3.095	3.118	3.139	3.161	3.181	3.202	3.222	3.242	3.262	3.281	3.300	3.318	3.334	3.350	3.366	3.381	3.396	3.411	3.424	3.436	3.449	3.460	3.470	3.481	3.490	3.500	3.508	3.515	3.522	3.528	3.535	3.539	3.542	3.548	3.550	3.554	3.556	3.559	3.560	3.561	3.561	3.561	3.562	3.561	3.560	3.560	3.559	3.558	3.556	3.554	3.552	3.550	3.548	3.545	3.544	3.541	3.539	3.536	3.535	3.531	3.530	3.529	3.526	3.525	3.524	3.521	3.520	3.519	3.519	3.516	3.516	3.516	3.515	3.515	3.516	3.516	3.516	3.519	3.519	3.520	3.522	3.524	3.525	3.528	3.530	3.532	3.535	3.538	3.540	3.542	3.545	3.549	3.551	3.555	3.559	3.562	3.565	3.569	3.571	3.576	3.579	3.581	3.585	3.589	3.590	3.594	3.596	3.599	3.600	3.601	3.604	3.605	3.606	3.606	3.608	3.606	3.606	3.606	3.604	3.602	3.600	3.596	3.594	3.590	3.586	3.581	3.576	3.570	3.562	3.556	3.549	3.541	3.532	3.522	3.512	3.502	3.491	3.479	3.468	3.456	3.442	3.430	3.416	3.402	3.388	3.374	3.358	3.342	3.328	3.311	3.296	3.279	3.262	3.248	3.231	3.215	3.198	3.181	3.165	3.150	3.132	3.118	3.102	3.088	3.072	3.058	3.044	3.030	3.016	3.002	2.991	2.979	2.966	2.955	2.945	2.935	2.925	2.916	2.908	2.899	2.892	2.885	2.879	2.872	2.868	2.861	2.858	2.854	2.850	2.848	2.845	2.842	2.840	2.839	2.838	2.836	2.836	2.836	2.835	2.836	2.836	2.836	2.838	2.838	2.839	2.840	2.841	2.842	2.842	2.844	2.844	2.846	2.846	2.846	2.848	2.849	2.850	2.850	2.849	2.849	2.850	2.850	2.849	2.849	2.848	2.846	2.846	2.845	2.842	2.841	2.840	2.839	2.836	2.834	2.832	2.829	2.828	2.825	2.822	2.819	2.815	2.812	2.810	2.806	2.804	2.800	2.796	2.792	2.789	2.785	2.781	2.778	2.775	2.770	2.766	2.762	2.759	2.754	2.750	2.746	2.741	2.738	2.732	2.729	2.724	2.719	2.712	2.709	2.704	2.698	2.692	2.686	2.680	2.674	2.666	2.660	2.652	2.646	2.638	2.630	2.621	2.611	2.601	2.592	2.582	2.571	2.560	2.548	2.536	2.524	2.510	2.498	2.484	2.469	2.454	2.439	2.422	2.405	2.389	2.371	2.354	2.335	2.316	2.296	2.276	2.256	2.235	2.215	2.192	2.171	2.149	2.126	2.104	2.079	2.056	2.033	2.007	1.982	1.959	1.934	1.909	1.882	1.856	1.831	1.806	1.779	1.754	1.726	1.700	1.674	1.648	1.621	1.596	1.569	1.544	1.518	1.490	1.464	1.439	1.412	1.388	1.361	1.335	1.311	1.286	1.260	1.236	1.212	1.188	1.164	1.140	1.118	1.095	1.071	1.049	1.029	1.008	0.985	0.966	0.945	0.926	0.908	0.889	0.871	0.854	0.838	0.821	0.806	0.792	0.779	0.765	0.752	0.741	0.730	0.721	0.712	0.704	0.696	0.689	0.685	0.680	0.676	0.672	0.672	0.671	0.671	0.672	0.675	0.678	0.681	0.686	0.692	0.700	0.708	0.716	0.725	0.736	0.748	0.759	0.772	0.785	0.799	0.814	0.830	0.845	0.862	0.879	0.896	0.914	0.932	0.950	0.970	0.989	1.008	1.026	1.045	1.065	1.084	1.102	1.122	1.140	1.159	1.176	1.195	1.211	1.228	1.244	1.259	1.274	1.289	1.301	1.315	1.328	1.339	1.350	1.359	1.368	1.376	1.384	1.390	1.396	1.401	1.405	1.409	1.411	1.412	1.412	1.414	1.412	1.411	1.409	1.405	1.401	1.398	1.392	1.388	1.381	1.376	1.369	1.361	1.355	1.348	1.340	1.331	1.322	1.315	1.308	1.299	1.291	1.282	1.276	1.269	1.261	1.255	1.249	1.244	1.238	1.232	1.230	1.226	1.224	1.221	1.221	1.221	1.221	1.222	1.226	1.230	1.234	1.239	1.245	1.252	1.260	1.270	1.280	1.292	1.304	1.318	1.331	1.346	1.362	1.380	1.398	1.416	1.436	1.456	1.478	1.499	1.521	1.544	1.568	1.591	1.615	1.640	1.665	1.689	1.715	1.740	1.765	1.790	1.816	1.841	1.865	1.890	1.915	1.939	1.962	1.985	2.007	2.029	2.050	2.070	2.089	2.109	2.125	2.142	2.159	2.174	2.186	2.199	2.210	2.221	2.231	2.239	2.246	2.252	2.256	2.260	2.262	2.264	2.262	2.262	2.260	2.255	2.251	2.245	2.239	2.231	2.221	2.212	2.201	2.189	2.176	2.162	2.149	2.134	2.118	2.101	2.085	2.069	2.050	2.033	2.014	1.994	1.975	1.955	1.936	1.916	1.898	1.878	1.858	1.839	1.819	1.800	1.781	1.762	1.744	1.726	1.709	1.692	1.675	1.659	1.642	1.628	1.614	1.600	1.586	1.574	1.561	1.551	1.541	1.531	1.521	1.512	1.505	1.499	1.492	1.486	1.481	1.476	1.472	1.470	1.468	1.466	1.465	1.465	1.464	1.464	1.464	1.466	1.468	1.470	1.472	1.474	1.476	1.480	1.484	1.488	1.490	1.495	1.499	1.502	1.508	1.511	1.515	1.519	1.524	1.526	1.530	1.532	1.536	1.540	1.542	1.546	1.549	1.550	1.554	1.555	1.556	1.558	1.559	1.560	1.560	1.561	1.561	1.561	1.560	1.561	1.561	1.559	1.559	1.559	1.558	1.556	1.555	1.555	1.554	1.555	1.554	1.552	1.554	1.552	1.554	1.554	1.555	1.556	1.558	1.559	1.561	1.564	1.566	1.570	1.575	1.579	1.584	1.589	1.595	1.601	1.608	1.615	1.624	1.631	1.640	1.650	1.660	1.670	1.680	1.691	1.702	1.714	1.726	1.739	1.751	1.765	1.778	1.791	1.804	1.819	1.832	1.846	1.860	1.875	1.888	1.902	1.916	1.930	1.944	1.958	1.971	1.985	1.998	2.011	2.024	2.035	2.049	2.060	2.071	2.082	2.094	2.105	2.115	2.124	2.132	2.141	2.150	2.158	2.164	2.170	2.176	2.182	2.186	2.191	2.194	2.196	2.200	2.201	2.201	2.202	2.201	2.201	2.199	2.196	2.192	2.189	2.184	2.179	2.172	2.165	2.158	2.149	2.140	2.129	2.119	2.108	2.095	2.081	2.068	2.052	2.038	2.022	2.005	1.990	1.971	1.954	1.934	1.916	1.896	1.876	1.856	1.835	1.814	1.794	1.772	1.751	1.730	1.709	1.686	1.666	1.645	1.625	1.605	1.585	1.565	1.546	1.529	1.510	1.494	1.478	1.462	1.448	1.434	1.421	1.409	1.398	1.388	1.379	1.370	1.362	1.358	1.352	1.350	1.348	1.345	1.345	1.346	1.349	1.351	1.355	1.360	1.366	1.374	1.380	1.390	1.399	1.410	1.421	1.432	1.445	1.459	1.472	1.485	1.500	1.515	1.531	1.546	1.561	1.578	1.594	1.609	1.626	1.642	1.658	1.674	1.689	1.705	1.719	1.735	1.749	1.764	1.778	1.792	1.805	1.818	1.830	1.842	1.854	1.865	1.876	1.886	1.898	1.905	1.915	1.922	1.931	1.939	1.946	1.954	1.959	1.965	1.970	1.976	1.981	1.985	1.990	1.994	1.998	2.000	2.004	2.006	2.009	2.011	2.013	2.015	2.016	2.018	2.019	2.021	2.021	2.021	2.022	2.024	2.024	2.024	2.025	2.025	2.024	2.024	2.024	2.024	2.024	2.024	2.024	2.025	2.024	2.025	2.024	2.025	2.025	2.026	2.026	2.027	2.027	2.029	2.031	2.033	2.035	2.038	2.040	2.042	2.045	2.050	2.054	2.058	2.062	2.069	2.074	2.080	2.086	2.095	2.102	2.110	2.120	2.129	2.139	2.149	2.160	2.172	2.184	2.196	2.210	2.224	2.238	2.252	2.269	2.285	2.301	2.319	2.336	2.354	2.371	2.390	2.410	2.429	2.450	2.469	2.490	2.511	2.532	2.554	2.575	2.598	2.620	2.641	2.665	2.688	2.709	2.732	2.754	2.776	2.799	2.822	2.844	2.866	2.888	2.910	2.930	2.952	2.974	2.995	3.015	3.035	3.055	3.075	3.094	3.112	3.131	3.150	3.168	3.185	3.201	3.218	3.235	3.250	3.266	3.280	3.295	3.310	3.324	3.338	3.350	3.364	3.375	3.388	3.400	3.410	3.422	3.432	3.444	3.452	3.462	3.472	3.482	3.491	3.500	3.509	3.519	3.528	3.535	3.545	3.552	3.561	3.570	3.578	3.586	3.594	3.602	3.610	3.619	3.628	3.636	3.644	3.654	3.662	3.672	3.681	3.691	3.701	3.710	3.721	3.731	3.741	3.751	3.762	3.774	3.785	3.796	3.808	3.820	3.831	3.844	3.855	3.869	3.880	3.892	3.905	3.918	3.930	3.942	3.955	3.968	3.979	3.991	4.004	4.015	4.028	4.037	4.050	4.060	4.070	4.080	4.090	4.100	4.109	4.116	4.124	4.131	4.138	4.145	4.150	4.155	4.160	4.164	4.166	4.169	4.170	4.171	4.171	4.170	4.170	4.169	4.165	4.161	4.159	4.154	4.149	4.142	4.136	4.128	4.121	4.112	4.104	4.094	4.084	4.074	4.062	4.050	4.039	4.028	4.015	4.003	3.990	3.978	3.964	3.951	3.938	3.925	3.911	3.899	3.886	3.874	3.861	3.849	3.838	3.826	3.814	3.804	3.794	3.785	3.775	3.766	3.759	3.751	3.744	3.739	3.732	3.728	3.722	3.719	3.716	3.714	3.711	3.710	3.709	3.709	3.710	3.711	3.711	3.712	3.715	3.718	3.720	3.722	3.728	3.730	3.734	3.738	3.741	3.745	3.748	3.752	3.755	3.759	3.761	3.762	3.765	3.766	3.768	3.768	3.768	3.766	3.765	3.764	3.761	3.758	3.752	3.748	3.740	3.734	3.725	3.716	3.705	3.695	3.682	3.670	3.656	3.642	3.628	3.610	3.594	3.576	3.558	3.539	3.519	3.499	3.478	3.456	3.434	3.412	3.390	3.368	3.344	3.321	3.298	3.274	3.251	3.229	3.206	3.184	3.162	3.141	3.120	3.100	3.081	3.062	3.044	3.028	3.010	2.996	2.981	2.968	2.956	2.945	2.934	2.925	2.919	2.912	2.908	2.902	2.900	2.899	2.899	2.900	2.901	2.905	2.908	2.914	2.919	2.928	2.935	2.944	2.955	2.966	2.976	2.989	3.001	3.015	3.028	3.042	3.058	3.071	3.088	3.101	3.118	3.131	3.146	3.161	3.175	3.189	3.202	3.215	3.228	3.240	3.250	3.261	3.270	3.279	3.286	3.294	3.299	3.302	3.308	3.310	3.310	3.311	3.310	3.308	3.304	3.299	3.292	3.286	3.278	3.268	3.256	3.245	3.232	3.218	3.202	3.186	3.169	3.150	3.130	3.110	3.089	3.066	3.045	3.021	2.996	2.972	2.946	2.921	2.895	2.869	2.841	2.815	2.788	2.761	2.732	2.706	2.679	2.651	2.625	2.599	2.572	2.546	2.521	2.496	2.472	2.449	2.425	2.402	2.381	2.360	2.340	2.320	2.301	2.284	2.266	2.251	2.235	2.221	2.208	2.195	2.184	2.174	2.164	2.155	2.146	2.140	2.132	2.128	2.122	2.119	2.116	2.112	2.111	2.111	2.109	2.110	2.110	2.111	2.112	2.115	2.118	2.120	2.122	2.126	2.130	2.134	2.138	2.140	2.145	2.149	2.152	2.156	2.160	2.162	2.166	2.168	2.171	2.172	2.175	2.176	2.176	2.178	2.178	2.178	2.176	2.175	2.171	2.170	2.166	2.162	2.156	2.152	2.145	2.139	2.131	2.122	2.114	2.104	2.095	2.084	2.072	2.060	2.047	2.034	2.019	2.005	1.990	1.974	1.959	1.941	1.925	1.908	1.890	1.872	1.854	1.836	1.816	1.798	1.779	1.761	1.742	1.724	1.705	1.688	1.669	1.652	1.635	1.618	1.601	1.585	1.570	1.556	1.541	1.528	1.515	1.502	1.491	1.481	1.472	1.464	1.456	1.450	1.444	1.439	1.435	1.434	1.431	1.431	1.431	1.431	1.435	1.439	1.442	1.448	1.452	1.460	1.469	1.476	1.486	1.496	1.508	1.519	1.531	1.544	1.556	1.570	1.584	1.599	1.612	1.628	1.641	1.656	1.671	1.686	1.701	1.715	1.729	1.744	1.756	1.770	1.782	1.795	1.806	1.819	1.829	1.838	1.848	1.856	1.865	1.872	1.879	1.885	1.890	1.894	1.899	1.901	1.905	1.906	1.908	1.908	1.908	1.908	1.906	1.905	1.902	1.900	1.898	1.895	1.890	1.886	1.881	1.878	1.874	1.869	1.865	1.860	1.855	1.850	1.846	1.841	1.839	1.834	1.831	1.829	1.825	1.822	1.821	1.820	1.818	1.818	1.818	1.818	1.820	1.821	1.824	1.826	1.830	1.834	1.839	1.845	1.850	1.858	1.865	1.872	1.882	1.890	1.900	1.911	1.921	1.932	1.946	1.958	1.971	1.984	1.999	2.013	2.027	2.042	2.059	2.075	2.091	2.109	2.125	2.142	2.159	2.176	2.194	2.211	2.229	2.246	2.264	2.281	2.298	2.315	2.331	2.348	2.364	2.380	2.396	2.411	2.425	2.440	2.454	2.468	2.481	2.494	2.505	2.518	2.529	2.539	2.549	2.559	2.566	2.574	2.582	2.590	2.596	2.601	2.608	2.611	2.615	2.620	2.622	2.626	2.628	2.630	2.632	2.634	2.634	2.635	2.636	2.636	2.636	2.638	2.638	2.638	2.638	2.639	2.639	2.640	2.641	2.642	2.644	2.646	2.648	2.651	2.654	2.658	2.660	2.665	2.670	2.675	2.680	2.686	2.694	2.701	2.710	2.718	2.726	2.736	2.746	2.756	2.768	2.779	2.790	2.802	2.815	2.828	2.840	2.854	2.868	2.881	2.895	2.909	2.922	2.938	2.951	2.964	2.979	2.992	3.005	3.019	3.031	3.042	3.055	3.066	3.078	3.088	3.098	3.108	3.116	3.124	3.132	3.139	3.145	3.151	3.156	3.160	3.164	3.166	3.169	3.171	3.171	3.171	3.170	3.170	3.168	3.165	3.162	3.159	3.154	3.150	3.145	3.140	3.134	3.128	3.120	3.112	3.106	3.099	3.091	3.082	3.075	3.066	3.058	3.050	3.041	3.034	3.025	3.018	3.010	3.001	2.994	2.986	2.980	2.974	2.966	2.960	2.954	2.949	2.944	2.939	2.935	2.930	2.926	2.922	2.921	2.919	2.916	2.915	2.914	2.912	2.914	2.912	2.914	2.915	2.916	2.918	2.920	2.922	2.926	2.929	2.932	2.936	2.940	2.944	2.948	2.952	2.958	2.962	2.968	2.974	2.979	2.985	2.990	2.995	3.001	3.006	3.014	3.019	3.025	3.030	3.035	3.041	3.046	3.052	3.058	3.062	3.069	3.074	3.078	3.084	3.088	3.092	3.096	3.101	3.106	3.109	3.112	3.116	3.120	3.122	3.125	3.128	3.130	3.134	3.135	3.136	3.139	3.139	3.140	3.142	3.142	3.142	3.142	3.142	3.142	3.142	3.141	3.141	3.139	3.138	3.135	3.132	3.130	3.128	3.124	3.120	3.115	3.111	3.105	3.100	3.094	3.088	3.081	3.074	3.065	3.056	3.048	3.038	3.026	3.016	3.005	2.992	2.979	2.965	2.951	2.936	2.921	2.905	2.888	2.869	2.851	2.832	2.812	2.792	2.771	2.750	2.728	2.705	2.680	2.658	2.632	2.608	2.581	2.555	2.529	2.501	2.475	2.446	2.419	2.391	2.362	2.334	2.306	2.278	2.249	2.221	2.192	2.165	2.136	2.109	2.081	2.054	2.026	2.000	1.974	1.948	1.922	1.899	1.874	1.850	1.828	1.805	1.784	1.762	1.741	1.721	1.702	1.684	1.666	1.648	1.631	1.615	1.599	1.584	1.569	1.554	1.540	1.528	1.514	1.500	1.488	1.475	1.462	1.450	1.438	1.425	1.412	1.400	1.386	1.374	1.360	1.346	1.332	1.319	1.304	1.289	1.272	1.256	1.239	1.222	1.204	1.185	1.165	1.145	1.124	1.102	1.080	1.058	1.035	1.010	0.985	0.960	0.934	0.908	0.880	0.852	0.825	0.798	0.769	0.739	0.711	0.681	0.652	0.622	0.592	0.564	0.534	0.505	0.476	0.448	0.418	0.390	0.362	0.335	0.309	0.282	0.256	0.231	0.206	0.182	0.159	0.138	0.114	0.094	0.074	0.054	0.035	0.018	-0.001	-0.016	-0.032	-0.046	-0.062	-0.075	-0.088	-0.099	-0.111	-0.122	-0.132	-0.141	-0.151	-0.160	-0.168	-0.175	-0.182	-0.189	-0.195	-0.201	-0.208	-0.212	-0.218	-0.221	-0.226	-0.230	-0.234	-0.239	-0.241	-0.245	-0.248	-0.251	-0.252	-0.256	-0.259	-0.261	-0.262	-0.265	-0.268	-0.269	-0.270	-0.271	-0.272	-0.272	-0.274	-0.275	-0.274	-0.275	-0.274	-0.274	-0.272	-0.271	-0.270	-0.268	-0.265	-0.262	-0.260	-0.256	-0.252	-0.248	-0.244	-0.239	-0.232	-0.228	-0.221	-0.216	-0.209	-0.201	-0.194	-0.186	-0.178	-0.169	-0.161	-0.151	-0.142	-0.132	-0.122	-0.111	-0.101	-0.091	-0.081	-0.070	-0.059	-0.048	-0.036	-0.025	-0.012	-0.001	0.011	0.021	0.034	0.044	0.056	0.068	0.079	0.090	0.101	0.112	0.124	0.135	0.145	0.155	0.165	0.175	0.185	0.195	0.204	0.214	0.222	0.231	0.239	0.246	0.254	0.261	0.269	0.275	0.281	0.288	0.292	0.299	0.304	0.309	0.312	0.318	0.320	0.322	0.326	0.329	0.330	0.332	0.332	0.332	0.334	0.334	0.334	0.332	0.331	0.330	0.329	0.325	0.322	0.320	0.316	0.312	0.309	0.305	0.301	0.295	0.290	0.285	0.281	0.275	0.270	0.265	0.259	0.254	0.249	0.242	0.238	0.232	0.228	0.222	0.219	0.214	0.210	0.206	0.202	0.200	0.198	0.195	0.194	0.194	0.192	0.192	0.192	0.192	0.195	0.198	0.200	0.202	0.208	0.212	0.218	0.222	0.229	0.236	0.245	0.252	0.261	0.271	0.280	0.291	0.302	0.314	0.326	0.339	0.351	0.365	0.379	0.392	0.408	0.421	0.438	0.452	0.468	0.485	0.500	0.515	0.532	0.550	0.565	0.582	0.600	0.616	0.632	0.650	0.666	0.684	0.700	0.718	0.734	0.750	0.769	0.785	0.801	0.819	0.835	0.850	0.868	0.885	0.900	0.918	0.934	0.949	0.966	0.982	0.999	1.015	1.031	1.046	1.062	1.079	1.094	1.110	1.126	1.141	1.156	1.171	1.188	1.202	1.216	1.231	1.246	1.261	1.274	1.289	1.302	1.316	1.329	1.342	1.355	1.368	1.379	1.390	1.401	1.411	1.421	1.431	1.440	1.449	1.458	1.465	1.471	1.479	1.484	1.491	1.496	1.499	1.504	1.506	1.510	1.512	1.514	1.515	1.515	1.516	1.515	1.515	1.514	1.512	1.510	1.509	1.506	1.502	1.499	1.496	1.492	1.489	1.485	1.481	1.478	1.474	1.470	1.466	1.462	1.460	1.458	1.455	1.452	1.450	1.449	1.448	1.448	1.448	1.448	1.449	1.450	1.454	1.456	1.460	1.465	1.470	1.476	1.482	1.491	1.499	1.509	1.518	1.529	1.540	1.552	1.565	1.579	1.594	1.609	1.624	1.640	1.658	1.675	1.691	1.710	1.729	1.749	1.769	1.788	1.808	1.828	1.848	1.868	1.888	1.908	1.929	1.948	1.966	1.986	2.006	2.025	2.042	2.060	2.078	2.094	2.111	2.126	2.141	2.155	2.169	2.181	2.194	2.205	2.216	2.226	2.235	2.244	2.251	2.259	2.264	2.270	2.275	2.278	2.282	2.285	2.286	2.288	2.289	2.289	2.289	2.288	2.288	2.286	2.285	2.282	2.281	2.280	2.278	2.275	2.272	2.271	2.269	2.266	2.265	2.264	2.262	2.261	2.260	2.260	2.260	2.260	2.261	2.262	2.265	2.268	2.271	2.274	2.279	2.282	2.289	2.294	2.300	2.308	2.315	2.322	2.331	2.340	2.350	2.358	2.369	2.379	2.390	2.402	2.414	2.425	2.438	2.451	2.462	2.475	2.490	2.502	2.515	2.529	2.542	2.556	2.569	2.582	2.595	2.608	2.620	2.632	2.644	2.655	2.668	2.679	2.689	2.700	2.710	2.719	2.729	2.738	2.745	2.754	2.761	2.769	2.775	2.780	2.788	2.791	2.796	2.801	2.805	2.809	2.811	2.814	2.816	2.818	2.820	2.820	2.820	2.820	2.820	2.819	2.819	2.816	2.816	2.814	2.812	2.810	2.806	2.805	2.801	2.798	2.794	2.790	2.786	2.782	2.778	2.774	2.769	2.764	2.759	2.755	2.749	2.744	2.740	2.734	2.729	2.724	2.718	2.712	2.708	2.701	2.695	2.690	2.685	2.679	2.674	2.668	2.661	2.656	2.650	2.645	2.640	2.635	2.630	2.624	2.619	2.615	2.610	2.605	2.601	2.596	2.592	2.589	2.585	2.582	2.579	2.578	2.574	2.571	2.570	2.569	2.566	2.566	2.565	2.566	2.566	2.566	2.566	2.568	2.570	2.571	2.574	2.576	2.579	2.582	2.586	2.590	2.594	2.600	2.604	2.610	2.615	2.621	2.628	2.634	2.640	2.648	2.654	2.660	2.668	2.676	2.682	2.690	2.698	2.705	2.712	2.719	2.725	2.731	2.738	2.745	2.750	2.756	2.761	2.766	2.770	2.774	2.779	2.781	2.784	2.786	2.788	2.789	2.789	2.788	2.788	2.785	2.784	2.780	2.778	2.774	2.769	2.762	2.756	2.750	2.742	2.735	2.725	2.716	2.706	2.696	2.685	2.674	2.661	2.648	2.636	2.621	2.608	2.592	2.578	2.562	2.548	2.531	2.515	2.499	2.482	2.466	2.449	2.431	2.415	2.398	2.380	2.361	2.345	2.328	2.309	2.291	2.274	2.258	2.240	2.222	2.205	2.188	2.171	2.154	2.138	2.121	2.104	2.088	2.072	2.055	2.040	2.025	2.009	1.994	1.978	1.962	1.948	1.934	1.920	1.905	1.891	1.876	1.862	1.850	1.836	1.824	1.810	1.796	1.784	1.771	1.759	1.746	1.734	1.724	1.712	1.701	1.690	1.680	1.669	1.659	1.649	1.639	1.630	1.621	1.612	1.602	1.595	1.588	1.580	1.572	1.566	1.560	1.554	1.549	1.544	1.539	1.534	1.530	1.528	1.524	1.521	1.520	1.518	1.516	1.515	1.515	1.515	1.516	1.516	1.519	1.520	1.522	1.526	1.529	1.532	1.538	1.541	1.548	1.552	1.559	1.566	1.572	1.580	1.588	1.595	1.605	1.614	1.624	1.634	1.644	1.654	1.664	1.675	1.688	1.700	1.711	1.724	1.736	1.750	1.762	1.776	1.791	1.805	1.819	1.834	1.850	1.864	1.879	1.894	1.911	1.926	1.942	1.959	1.975	1.991	2.007	2.025	2.041	2.058	2.075	2.092	2.110	2.126	2.144	2.161	2.179	2.196	2.214	2.231	2.250	2.266	2.285	2.302	2.320	2.336	2.355	2.372	2.390	2.408	2.425	2.442	2.461	2.478	2.495	2.512	2.530	2.546	2.564	2.581	2.598	2.615	2.631	2.648	2.664	2.680	2.696	2.712	2.728	2.744	2.760	2.774	2.789	2.805	2.820	2.835	2.849	2.862	2.876	2.889	2.904	2.916	2.929	2.941	2.952	2.965	2.976	2.986	2.998	3.008	3.018	3.026	3.036	3.045	3.052	3.060	3.068	3.074	3.081	3.088	3.092	3.099	3.102	3.106	3.111	3.115	3.118	3.120	3.121	3.124	3.125	3.126	3.126	3.128	3.126	3.126	3.125	3.124	3.122	3.121	3.119	3.118	3.115	3.111	3.109	3.106	3.102	3.100	3.096	3.092	3.089	3.085	3.080	3.078	3.072	3.068	3.064	3.059	3.055	3.051	3.046	3.042	3.038	3.032	3.029	3.025	3.020	3.015	3.010	3.006	3.001	2.998	2.992	2.989	2.984	2.979	2.974	2.969	2.964	2.960	2.955	2.950	2.946	2.941	2.936	2.931	2.926	2.921	2.918	2.911	2.906	2.901	2.898	2.891	2.886	2.881	2.876	2.871	2.866	2.861	2.856	2.851	2.846	2.841	2.836	2.831	2.826	2.821	2.818	2.812	2.809	2.804	2.800	2.794	2.790	2.786	2.782	2.778	2.774	2.770	2.766	2.762	2.760	2.756	2.752	2.749	2.746	2.742	2.740	2.736	2.734	2.730	2.729	2.725	2.722	2.720	2.716	2.714	2.711	2.709	2.705	2.702	2.700	2.698	2.695	2.691	2.689	2.686	2.682	2.680	2.676	2.672	2.669	2.666	2.662	2.659	2.655	2.652	2.649	2.644	2.641	2.636	2.632	2.628	2.624	2.620	2.615	2.610	2.605	2.600	2.594	2.589	2.582	2.578	2.572	2.566	2.560	2.552	2.546	2.540	2.531	2.525	2.516	2.509	2.501	2.491	2.482	2.472	2.462	2.452	2.441	2.431	2.420	2.408	2.395	2.382	2.369	2.356	2.341	2.326	2.311	2.295	2.280	2.262	2.246	2.229	2.210	2.191	2.172	2.152	2.132	2.112	2.091	2.070	2.049	2.026	2.004	1.981	1.959	1.936	1.914	1.890	1.868	1.844	1.820	1.796	1.774	1.750	1.726	1.704	1.681	1.658	1.636	1.612	1.590	1.570	1.548	1.526	1.506	1.485	1.466	1.445	1.426	1.408	1.390	1.371	1.354	1.336	1.320	1.304	1.288	1.271	1.256	1.241	1.229	1.214	1.200	1.188	1.174	1.161	1.149	1.136	1.124	1.111	1.100	1.088	1.076	1.065	1.052	1.042	1.030	1.018	1.006	0.995	0.984	0.970	0.959	0.946	0.935	0.922	0.910	0.896	0.885	0.871	0.859	0.844	0.831	0.818	0.802	0.789	0.775	0.760	0.745	0.730	0.716	0.700	0.686	0.670	0.655	0.639	0.622	0.606	0.591	0.575	0.560	0.542	0.526	0.510	0.495	0.478	0.461	0.445	0.429	0.412	0.396	0.381	0.364	0.349	0.332	0.316	0.301	0.286	0.270	0.255	0.240	0.225	0.210	0.196	0.182	0.168	0.154	0.140	0.126	0.114	0.101	0.088	0.076	0.065	0.052	0.041	0.031	0.020	0.010	0.000	-0.009	-0.018	-0.025	-0.034	-0.040	-0.048	-0.052	-0.060	-0.065	-0.069	-0.072	-0.075	-0.079	-0.081	-0.082	-0.084	-0.084	-0.085	-0.084	-0.082	-0.081	-0.079	-0.076	-0.074	-0.069	-0.066	-0.060	-0.056	-0.051	-0.045	-0.040	-0.032	-0.026	-0.019	-0.011	-0.004	0.002	0.011	0.019	0.028	0.035	0.044	0.052	0.060	0.069	0.078	0.085	0.092	0.101	0.109	0.116	0.125	0.131	0.139	0.145	0.152	0.159	0.165	0.171	0.178	0.182	0.189	0.194	0.199	0.202	0.208	0.211	0.216	0.220	0.225	0.228	0.231	0.235	0.238	0.241	0.242	0.246	0.249	0.250	0.252	0.255	0.258	0.259	0.261	0.264	0.266	0.268	0.269	0.271	0.274	0.275	0.276	0.279	0.280	0.282	0.285	0.288	0.289	0.292	0.294	0.298	0.300	0.304	0.308	0.311	0.314	0.319	0.322	0.326	0.331	0.336	0.340	0.346	0.351	0.356	0.362	0.369	0.376	0.382	0.389	0.396	0.404	0.411	0.419	0.428	0.436	0.444	0.452	0.462	0.471	0.480	0.489	0.499	0.507	0.516	0.526	0.535	0.545	0.552	0.562	0.571	0.579	0.588	0.596	0.605	0.612	0.620	0.628	0.634	0.641	0.648	0.652	0.658	0.664	0.669	0.674	0.676	0.681	0.684	0.686	0.689	0.691	0.692	0.694	0.695	0.695	0.696	0.698	0.698	0.698	0.698	0.698	0.698	0.698	0.698	0.699	0.698	0.699	0.699	0.700	0.701	0.702	0.705	0.708	0.710	0.712	0.716	0.721	0.725	0.730	0.736	0.744	0.751	0.758	0.766	0.776	0.785	0.795	0.806	0.816	0.830	0.841	0.854	0.868	0.881	0.895	0.909	0.924	0.939	0.954	0.970	0.984	1.000	1.016	1.031	1.048	1.061	1.078	1.092	1.109	1.122	1.138	1.151	1.165	1.179	1.191	1.204	1.216	1.229	1.241	1.251	1.262	1.272	1.282	1.291	1.300	1.309	1.319	1.326	1.334	1.341	1.349	1.355	1.361	1.368	1.374	1.380	1.386	1.392	1.398	1.404	1.410	1.415	1.422	1.429	1.434	1.441	1.446	1.452	1.461	1.468	1.474	1.481	1.489	1.496	1.505	1.511	1.520	1.529	1.536	1.545	1.552	1.560	1.570	1.579	1.586	1.595	1.604	1.612	1.621	1.630	1.636	1.645	1.654	1.661	1.670	1.678	1.685	1.692	1.701	1.709	1.716	1.722	1.730	1.738	1.746	1.752	1.760	1.768	1.775	1.782	1.790	1.799	1.805	1.814	1.822	1.831	1.840	1.849	1.860	1.870	1.880	1.892	1.904	1.915	1.928	1.940	1.954	1.969	1.984	1.999	2.015	2.031	2.047	2.065	2.082	2.102	2.121	2.140	2.160	2.181	2.201	2.222	2.244	2.265	2.288	2.309	2.331	2.352	2.375	2.398	2.420	2.441	2.462	2.485	2.506	2.526	2.546	2.565	2.584	2.602	2.619	2.636	2.651	2.666	2.680	2.692	2.705	2.716	2.725	2.734	2.741	2.749	2.754	2.756	2.759	2.761	2.761	2.760	2.758	2.754	2.749	2.742	2.735	2.728	2.718	2.708	2.695	2.682	2.669	2.654	2.638	2.620	2.604	2.585	2.566	2.548	2.526	2.505	2.484	2.462	2.439	2.416	2.394	2.371	2.348	2.324	2.300	2.278	2.254	2.229	2.206	2.184	2.160	2.136	2.115	2.091	2.070	2.049	2.027	2.007	1.986	1.966	1.949	1.929	1.911	1.892	1.876	1.860	1.844	1.829	1.814	1.800	1.785	1.772	1.760	1.748	1.734	1.722	1.711	1.700	1.690	1.680	1.670	1.661	1.651	1.642	1.632	1.625	1.616	1.606	1.598	1.589	1.580	1.571	1.562	1.552	1.544	1.534	1.524	1.515	1.504	1.494	1.482	1.471	1.459	1.448	1.435	1.422	1.410	1.396	1.382	1.369	1.354	1.339	1.322	1.308	1.291	1.274	1.258	1.240	1.221	1.204	1.185	1.168	1.149	1.128	1.109	1.089	1.070	1.049	1.028	1.008	0.986	0.966	0.945	0.924	0.904	0.882	0.861	0.839	0.819	0.798	0.776	0.755	0.735	0.714	0.695	0.674	0.654	0.635	0.615	0.596	0.578	0.560	0.542	0.524	0.506	0.490	0.474	0.459	0.444	0.429	0.414	0.400	0.386	0.374	0.360	0.349	0.338	0.328	0.316	0.308	0.298	0.290	0.281	0.274	0.268	0.260	0.255	0.249	0.244	0.240	0.235	0.232	0.229	0.226	0.222	0.220	0.219	0.216	0.215	0.215	0.212	0.211	0.211	0.210	0.210	0.210	0.209	0.209	0.208	0.208	0.206	0.206	0.205	0.205	0.204	0.202	0.201	0.199	0.199	0.196	0.194	0.192	0.189	0.186	0.184	0.179	0.175	0.172	0.168	0.162	0.158	0.154	0.148	0.144	0.138	0.131	0.125	0.120	0.114	0.106	0.101	0.094	0.088	0.081	0.075	0.068	0.060	0.054	0.048	0.041	0.035	0.028	0.021	0.015	0.010	0.004	-0.002	-0.008	-0.014	-0.019	-0.022	-0.028	-0.032	-0.036	-0.040	-0.042	-0.046	-0.049	-0.051	-0.054	-0.055	-0.056	-0.058	-0.058	-0.058	-0.058	-0.058	-0.056	-0.055	-0.052	-0.050	-0.048	-0.044	-0.039	-0.035	-0.031	-0.025	-0.020	-0.014	-0.008	0.000	0.008	0.015	0.022	0.032	0.041	0.051	0.061	0.071	0.084	0.094	0.106	0.118	0.130	0.144	0.156	0.171	0.185	0.200	0.215	0.230	0.245	0.260	0.276	0.291	0.308	0.325	0.341	0.359	0.376	0.394	0.411	0.429	0.446	0.464	0.481	0.499	0.518	0.535	0.552	0.571	0.589	0.605	0.624	0.641	0.658	0.675	0.694	0.710	0.726	0.742	0.760	0.776	0.792	0.808	0.822	0.839	0.854	0.870	0.884	0.899	0.914	0.928	0.942	0.956	0.970	0.984	0.996	1.011	1.024	1.036	1.049	1.062	1.075	1.086	1.100	1.111	1.122	1.136	1.148	1.159	1.171	1.182	1.194	1.205	1.216	1.229	1.240	1.251	1.262	1.275	1.285	1.298	1.308	1.320	1.332	1.344	1.356	1.366	1.379	1.390	1.402	1.415	1.426	1.440	1.451	1.464	1.475	1.488	1.500	1.512	1.525	1.539	1.551	1.564	1.576	1.589	1.601	1.612	1.625	1.639	1.650	1.661	1.674	1.685	1.698	1.708	1.719	1.729	1.739	1.749	1.758	1.766	1.775	1.782	1.789	1.795	1.802	1.808	1.812	1.818	1.820	1.824	1.825	1.825	1.826	1.825	1.824	1.822	1.819	1.815	1.809	1.804	1.798	1.790	1.781	1.772	1.762	1.750	1.739	1.726	1.712	1.698	1.684	1.668	1.651	1.635	1.616	1.598	1.580	1.560	1.540	1.520	1.499	1.478	1.456	1.435	1.412	1.391	1.369	1.346	1.325	1.301	1.280	1.258	1.234	1.212	1.191	1.169	1.148	1.125	1.104	1.084	1.062	1.042	1.021	1.001	0.981	0.962	0.942	0.924	0.905	0.886	0.866	0.848	0.829	0.811	0.791	0.772	0.754	0.736	0.718	0.699	0.679	0.659	0.640	0.620	0.599	0.579	0.558	0.535	0.512	0.490	0.466	0.442	0.418	0.392	0.366	0.339	0.311	0.282	0.255	0.225	0.195	0.164	0.131	0.099	0.068	0.034	0.000	-0.035	-0.070	-0.105	-0.141	-0.178	-0.214	-0.251	-0.289	-0.325	-0.362	-0.399	-0.436	-0.472	-0.510	-0.546	-0.581	-0.618	-0.654	-0.688	-0.721	-0.755	-0.788	-0.819	-0.851	-0.881	-0.911	-0.939	-0.968	-0.994	-1.020	-1.044	-1.068	-1.090	-1.111	-1.132	-1.151	-1.168	-1.186	-1.200	-1.216	-1.230	-1.241	-1.252	-1.264	-1.271	-1.281	-1.288	-1.294	-1.299	-1.304	-1.306	-1.310	-1.312	-1.314	-1.314	-1.314	-1.312	-1.312	-1.311	-1.310	-1.306	-1.304	-1.301	-1.298	-1.294	-1.290	-1.286	-1.282	-1.280	-1.275	-1.271	-1.268	-1.264	-1.260	-1.258	-1.255	-1.251	-1.249	-1.246	-1.245	-1.242	-1.240	-1.240	-1.240	-1.239	-1.239	-1.239	-1.241	-1.242	-1.244	-1.246	-1.249	-1.252	-1.256	-1.260	-1.264	-1.270	-1.275	-1.281	-1.288	-1.294	-1.300	-1.308	-1.315	-1.324	-1.332	-1.340	-1.350	-1.359	-1.369	-1.378	-1.388	-1.398	-1.408	-1.418	-1.428	-1.438	-1.448	-1.458	-1.468	-1.476	-1.486	-1.495	-1.504	-1.514	-1.522	-1.530	-1.538	-1.545	-1.551	-1.558	-1.562	-1.568	-1.571	-1.575	-1.576	-1.579	-1.580	-1.579	-1.578	-1.575	-1.572	-1.568	-1.562	-1.556	-1.549	-1.540	-1.530	-1.520	-1.508	-1.492	-1.479	-1.464	-1.446	-1.429	-1.409	-1.389	-1.366	-1.344	-1.320	-1.295	-1.269	-1.241	-1.212	-1.184	-1.154	-1.122	-1.091	-1.058	-1.025	-0.991	-0.958	-0.921	-0.886	-0.850	-0.814	-0.778	-0.740	-0.704	-0.665	-0.628	-0.590	-0.554	-0.516	-0.479	-0.442	-0.405	-0.369	-0.332	-0.298	-0.261	-0.228	-0.194	-0.161	-0.128	-0.095	-0.065	-0.035	-0.005	0.024	0.051	0.079	0.105	0.130	0.155	0.179	0.200	0.222	0.242	0.262	0.281	0.299	0.316	0.331	0.346	0.361	0.375	0.388	0.400	0.411	0.421	0.431	0.440	0.448	0.456	0.464	0.470	0.478	0.482	0.489	0.494	0.498	0.504	0.507	0.512	0.516	0.520	0.524	0.529	0.531	0.536	0.540	0.544	0.549	0.552	0.558	0.562	0.568	0.572	0.579	0.585	0.591	0.599	0.606	0.614	0.621	0.631	0.640	0.649	0.660	0.670	0.681	0.692	0.705	0.716	0.730	0.744	0.758	0.771	0.788	0.802	0.818	0.835	0.851	0.869	0.888	0.905	0.924	0.942	0.961	0.982	1.001	1.022	1.042	1.064	1.085	1.108	1.130	1.152	1.175	1.198	1.221	1.244	1.268	1.291	1.316	1.340	1.365	1.389	1.414	1.439	1.462	1.488	1.512	1.539	1.562	1.588	1.612	1.638	1.664	1.688	1.712	1.736	1.761	1.786	1.811	1.835	1.859	1.881	1.905	1.929	1.950	1.974	1.995	2.016	2.039	2.059	2.079	2.099	2.119	2.138	2.156	2.174	2.192	2.209	2.225	2.242	2.258	2.271	2.288	2.300	2.315	2.328	2.339	2.351	2.364	2.375	2.385	2.395	2.404	2.414	2.424	2.431	2.441	2.449	2.456	2.464	2.471	2.479	2.484	2.491	2.498	2.505	2.512	2.519	2.525	2.532	2.540	2.548	2.555	2.561	2.570	2.578	2.586	2.595	2.605	2.614	2.624	2.634	2.644	2.655	2.666	2.678	2.691	2.702	2.716	2.729	2.742	2.756	2.771	2.786	2.801	2.818	2.832	2.848	2.864	2.880	2.898	2.912	2.929	2.946	2.962	2.979	2.995	3.012	3.029	3.044	3.061	3.076	3.091	3.108	3.122	3.138	3.151	3.166	3.180	3.194	3.208	3.219	3.231	3.244	3.255	3.266	3.278	3.289	3.299	3.309	3.319	3.328	3.338	3.346	3.354	3.362	3.372	3.380	3.388	3.396	3.405	3.414	3.422	3.431	3.440	3.449	3.459	3.468	3.478	3.489	3.500	3.511	3.524	3.536	3.549	3.564	3.579	3.594	3.609	3.626	3.644	3.661	3.681	3.701	3.721	3.742	3.765	3.788	3.812	3.836	3.861	3.889	3.915	3.942	3.972	4.000	4.031	4.061	4.093	4.124	4.156	4.189	4.222	4.256	4.290	4.324	4.359	4.392	4.429	4.462	4.498	4.532	4.568	4.601	4.636	4.670	4.704	4.738	4.770	4.802	4.834	4.865	4.896	4.926	4.956	4.984	5.011	5.038	5.064	5.089	5.111	5.135	5.156	5.176	5.195	5.212	5.230	5.245	5.260	5.272	5.284	5.294	5.304	5.310	5.316	5.321	5.325	5.326	5.328	5.328	5.325	5.321	5.318	5.312	5.306	5.298	5.289	5.279	5.268	5.255	5.241	5.226	5.211	5.195	5.178	5.160	5.140	5.121	5.101	5.081	5.059	5.038	5.014	4.992	4.969	4.945	4.921	4.896	4.872	4.848	4.822	4.798	4.772	4.748	4.722	4.696	4.672	4.648	4.624	4.599	4.574	4.550	4.526	4.502	4.479	4.456	4.434	4.411	4.389	4.368	4.346	4.325	4.305	4.285	4.266	4.246	4.228	4.209	4.191	4.174	4.156	4.140	4.122	4.108	4.091	4.076	4.064	4.049	4.035	4.021	4.008	3.995	3.984	3.971	3.960	3.948	3.938	3.928	3.916	3.906	3.896	3.888	3.878	3.869	3.860	3.852	3.844	3.836	3.828	3.821	3.812	3.806	3.799	3.791	3.785	3.778	3.770	3.764	3.756	3.749	3.741	3.735	3.726	3.720	3.712	3.705	3.696	3.688	3.680	3.671	3.662	3.652	3.644	3.632	3.624	3.614	3.602	3.591	3.581	3.569	3.558	3.545	3.532	3.520	3.508	3.495	3.481	3.468	3.454	3.440	3.426	3.411	3.398	3.384	3.369	3.355	3.341	3.328	3.314	3.300	3.286	3.272	3.259	3.246	3.234	3.222	3.210	3.199	3.189	3.178	3.168	3.159	3.151	3.142	3.134	3.126	3.120	3.112	3.106	3.102	3.096	3.092	3.089	3.084	3.081	3.079	3.075	3.072	3.071	3.069	3.068	3.066	3.064	3.064	3.061	3.060	3.058	3.056	3.054	3.051	3.049	3.045	3.041	3.039	3.034	3.029	3.022	3.016	3.010	3.002	2.995	2.986	2.976	2.968	2.956	2.945	2.932	2.920	2.906	2.892	2.878	2.862	2.848	2.830	2.812	2.796	2.778	2.760	2.741	2.721	2.702	2.684	2.664	2.644	2.625	2.605	2.586	2.566	2.548	2.528	2.509	2.491	2.474	2.455	2.438	2.421	2.405	2.389	2.374	2.359	2.345	2.332	2.319	2.308	2.296	2.286	2.275	2.268	2.258	2.250	2.244	2.236	2.231	2.225	2.220	2.216	2.212	2.210	2.208	2.205	2.204	2.201	2.200	2.199	2.198	2.198	2.195	2.196	2.195	2.194	2.194	2.191	2.191	2.190	2.189	2.186	2.185	2.182	2.180	2.176	2.174	2.169	2.164	2.159	2.155	2.149	2.142	2.134	2.128	2.120	2.111	2.101	2.092	2.082	2.071	2.061	2.050	2.039	2.025	2.014	2.000	1.988	1.972	1.960	1.945	1.931	1.915	1.900	1.886	1.870	1.855	1.839	1.824	1.808	1.792	1.778	1.761	1.746	1.731	1.716	1.700	1.685	1.670	1.656	1.641	1.626	1.612	1.598	1.585	1.571	1.558	1.544	1.531	1.518	1.504	1.492	1.480	1.466	1.455	1.442	1.431	1.419	1.408	1.396	1.384	1.372	1.361	1.350	1.339	1.328	1.315	1.305	1.294	1.281	1.271	1.260	1.248	1.236	1.225	1.214	1.202	1.191	1.179	1.168	1.155	1.145	1.132	1.121	1.110	1.099	1.088	1.076	1.065	1.055	1.044	1.034	1.022	1.012	1.004	0.994	0.985	0.976	0.968	0.959	0.951	0.944	0.936	0.930	0.925	0.919	0.914	0.909	0.904	0.901	0.898	0.895	0.892	0.891	0.891	0.890	0.889	0.889	0.890	0.891	0.894	0.895	0.898	0.900	0.904	0.908	0.911	0.915	0.919	0.924	0.928	0.932	0.938	0.941	0.948	0.952	0.958	0.964	0.969	0.975	0.980	0.986	0.991	0.998	1.004	1.009	1.015	1.021	1.028	1.032	1.039	1.045	1.051	1.058	1.064	1.071	1.078	1.084	1.091	1.098	1.105	1.115	1.122	1.131	1.140	1.151	1.160	1.170	1.181	1.192	1.205	1.218	1.230	1.244	1.258	1.274	1.289	1.305	1.321	1.338	1.355	1.374	1.392	1.411	1.431	1.451	1.471	1.491	1.512	1.535	1.555	1.578	1.599	1.621	1.644	1.665	1.688	1.709	1.730	1.751	1.772	1.794	1.812	1.832	1.852	1.871	1.889	1.906	1.922	1.940	1.955	1.970	1.984	1.998	2.009	2.021	2.030	2.040	2.049	2.056	2.064	2.069	2.074	2.079	2.081	2.084	2.085	2.084	2.084	2.084	2.080	2.079	2.075	2.070	2.065	2.060	2.054	2.046	2.039	2.031	2.022	2.014	2.004	1.994	1.984	1.974	1.964	1.952	1.941	1.930	1.918	1.906	1.895	1.881	1.870	1.858	1.845	1.834	1.821	1.810	1.796	1.785	1.772	1.761	1.749	1.736	1.726	1.714	1.702	1.691	1.681	1.670	1.660	1.650	1.640	1.631	1.621	1.612	1.605	1.596	1.590	1.584	1.575	1.571	1.565	1.560	1.556	1.552	1.550	1.548	1.546	1.545	1.545	1.546	1.548	1.551	1.554	1.558	1.564	1.570	1.576	1.585	1.595	1.604	1.615	1.628	1.640	1.652	1.666	1.681	1.698	1.715	1.732	1.750	1.770	1.789	1.809	1.830	1.851	1.874	1.896	1.919	1.942	1.965	1.990	2.013	2.038	2.062	2.088	2.110	2.135	2.160	2.184	2.208	2.231	2.255	2.278	2.300	2.322	2.345	2.366	2.388	2.408	2.428	2.446	2.465	2.482	2.500	2.518	2.534	2.549	2.562	2.576	2.590	2.602	2.615	2.626	2.636	2.646	2.658	2.666	2.675	2.682	2.690	2.698	2.704	2.710	2.716	2.721	2.725	2.730	2.735	2.739	2.742	2.746	2.750	2.754	2.756	2.759	2.761	2.764	2.768	2.769	2.771	2.774	2.775	2.778	2.780	2.782	2.785	2.785	2.788	2.790	2.791	2.794	2.795	2.798	2.799	2.800	2.801	2.802	2.804	2.805	2.806	2.808	2.808	2.808	2.809	2.809	2.809	2.809	2.808	2.806	2.805	2.804	2.802	2.800	2.798	2.795	2.792	2.789	2.785	2.781	2.776	2.771	2.766	2.760	2.754	2.748	2.740	2.732	2.725	2.715	2.706	2.698	2.689	2.679	2.666	2.656	2.644	2.632	2.621	2.609	2.595	2.582	2.569	2.554	2.540	2.526	2.511	2.496	2.482	2.468	2.452	2.438	2.421	2.408	2.391	2.378	2.362	2.348	2.334	2.320	2.305	2.291	2.279	2.266	2.252	2.241	2.230	2.219	2.209	2.199	2.190	2.181	2.172	2.168	2.160	2.155	2.150	2.145	2.142	2.139	2.138	2.136	2.136	2.138	2.139	2.141	2.142	2.148	2.151	2.156	2.161	2.168	2.175	2.181	2.189	2.198	2.206	2.216	2.225	2.235	2.245	2.255	2.266	2.276	2.286	2.296	2.308	2.316	2.326	2.338	2.346	2.355	2.364	2.371	2.379	2.386	2.392	2.399	2.404	2.409	2.412	2.415	2.418	2.419	2.420	2.420	2.419	2.416	2.412	2.410	2.405	2.400	2.394	2.386	2.379	2.370	2.360	2.350	2.339	2.326	2.314	2.301	2.288	2.274	2.259	2.242	2.228	2.211	2.195	2.176	2.160	2.142	2.124	2.106	2.089	2.071	2.052	2.034	2.016	1.998	1.980	1.961	1.945	1.928	1.910	1.892	1.878	1.861	1.845	1.829	1.814	1.799	1.784	1.770	1.756	1.744	1.730	1.719	1.706	1.694	1.684	1.672	1.662	1.652	1.644	1.634	1.625	1.618	1.610	1.602	1.595	1.588	1.582	1.575	1.571	1.565	1.560	1.556	1.552	1.549	1.544	1.541	1.539	1.536	1.535	1.532	1.531	1.530	1.529	1.529	1.529	1.529	1.529	1.530	1.530	1.532	1.534	1.535	1.538	1.540	1.542	1.546	1.548	1.552	1.556	1.560	1.564	1.569	1.574	1.579	1.584	1.590	1.595	1.600	1.606	1.612	1.619	1.625	1.630	1.636	1.642	1.649	1.655	1.660	1.666	1.671	1.678	1.682	1.688	1.692	1.698	1.701	1.705	1.709	1.714	1.718	1.720	1.722	1.726	1.728	1.729	1.730	1.731	1.731	1.731	1.732	1.730	1.730	1.729	1.726	1.725	1.722	1.719	1.716	1.712	1.709	1.704	1.699	1.695	1.690	1.684	1.679	1.674	1.668	1.662	1.655	1.649	1.644	1.636	1.631	1.624	1.618	1.612	1.605	1.600	1.594	1.589	1.582	1.579	1.572	1.568	1.562	1.559	1.554	1.550	1.548	1.544	1.540	1.539	1.536	1.534	1.532	1.532	1.531	1.531	1.530	1.531	1.531	1.532	1.535	1.536	1.539	1.541	1.544	1.548	1.551	1.554	1.559	1.564	1.569	1.574	1.579	1.584	1.590	1.596	1.601	1.608	1.614	1.621	1.628	1.634	1.641	1.648	1.655	1.661	1.668	1.674	1.680	1.686	1.692	1.698	1.704	1.710	1.714	1.719	1.724	1.729	1.731	1.735	1.738	1.740	1.742	1.744	1.744	1.744	1.744	1.744	1.741	1.740	1.736	1.732	1.728	1.724	1.718	1.711	1.704	1.696	1.686	1.678	1.668	1.656	1.645	1.634	1.621	1.609	1.594	1.580	1.565	1.550	1.534	1.519	1.502	1.485	1.468	1.451	1.434	1.416	1.398	1.380	1.362	1.344	1.326	1.309	1.290	1.272	1.256	1.239	1.222	1.206	1.191	1.175	1.160	1.145	1.132	1.119	1.106	1.094	1.084	1.072	1.064	1.054	1.045	1.038	1.030	1.024	1.018	1.012	1.008	1.004	1.000	0.998	0.995	0.992	0.991	0.991	0.991	0.991	0.991	0.992	0.994	0.994	0.996	0.998	0.999	1.000	1.001	1.004	1.005	1.006	1.008	1.009	1.009	1.010	1.009	1.010	1.009	1.008	1.006	1.004	1.001	0.998	0.995	0.990	0.985	0.980	0.974	0.966	0.959	0.951	0.942	0.932	0.922	0.912	0.901	0.889	0.876	0.864	0.849	0.835	0.820	0.805	0.790	0.774	0.758	0.740	0.722	0.705	0.688	0.670	0.651	0.634	0.614	0.595	0.578	0.558	0.539	0.521	0.502	0.484	0.466	0.449	0.431	0.414	0.396	0.380	0.364	0.349	0.334	0.319	0.305	0.292	0.280	0.269	0.258	0.246	0.236	0.228	0.218	0.210	0.204	0.198	0.194	0.188	0.185	0.181	0.180	0.179	0.178	0.178	0.179	0.181	0.184	0.186	0.190	0.195	0.200	0.206	0.212	0.219	0.226	0.235	0.242	0.251	0.260	0.269	0.279	0.288	0.298	0.308	0.318	0.326	0.336	0.345	0.354	0.362	0.371	0.379	0.386	0.394	0.400	0.406	0.411	0.416	0.420	0.424	0.425	0.428	0.428	0.428	0.428	0.425	0.422	0.419	0.415	0.409	0.402	0.395	0.388	0.378	0.368	0.358	0.346	0.335	0.321	0.308	0.294	0.279	0.262	0.248	0.230	0.215	0.198	0.180	0.164	0.145	0.128	0.110	0.091	0.075	0.058	0.041	0.025	0.008	-0.008	-0.022	-0.038	-0.050	-0.064	-0.076	-0.088	-0.098	-0.108	-0.116	-0.124	-0.129	-0.135	-0.139	-0.141	-0.142	-0.144	-0.142	-0.140	-0.138	-0.134	-0.126	-0.121	-0.112	-0.102	-0.092	-0.081	-0.069	-0.055	-0.041	-0.025	-0.009	0.009	0.028	0.045	0.065	0.086	0.106	0.126	0.149	0.171	0.194	0.216	0.238	0.260	0.282	0.305	0.328	0.350	0.371	0.392	0.414	0.435	0.455	0.475	0.494	0.511	0.530	0.548	0.562	0.579	0.594	0.606	0.621	0.631	0.644	0.654	0.664	0.674	0.681	0.688	0.695	0.701	0.706	0.710	0.714	0.718	0.720	0.722	0.724	0.725	0.726	0.726	0.726	0.728	0.726	0.725	0.726	0.724	0.724	0.724	0.722	0.724	0.722	0.722	0.722	0.722	0.722	0.724	0.725	0.726	0.728	0.730	0.732	0.735	0.738	0.742	0.745	0.749	0.754	0.759	0.764	0.769	0.774	0.779	0.785	0.791	0.798	0.804	0.810	0.816	0.822	0.829	0.835	0.841	0.848	0.854	0.860	0.866	0.871	0.878	0.882	0.888	0.891	0.896	0.900	0.904	0.908	0.911	0.914	0.918	0.919	0.920	0.922	0.924	0.925	0.925	0.925	0.926	0.925	0.926	0.925	0.924	0.924	0.922	0.921	0.920	0.918	0.916	0.915	0.912	0.911	0.909	0.908	0.905	0.904	0.901	0.899	0.898	0.896	0.895	0.894	0.892	0.891	0.890	0.889	0.889	0.888	0.888	0.888	0.886	0.886	0.886	0.886	0.886	0.886	0.886	0.886	0.886	0.885	0.885	0.885	0.885	0.884	0.884	0.884	0.882	0.881	0.881	0.880	0.879	0.876	0.876	0.874	0.872	0.870	0.868	0.865	0.861	0.859	0.855	0.852	0.849	0.845	0.841	0.838	0.832	0.829	0.824	0.819	0.815	0.810	0.806	0.801	0.798	0.794	0.788	0.784	0.780	0.775	0.771	0.768	0.764	0.761	0.758	0.755	0.752	0.750	0.748	0.746	0.745	0.742	0.741	0.742	0.741	0.741	0.742	0.744	0.745	0.746	0.749	0.750	0.752	0.755	0.758	0.761	0.765	0.769	0.772	0.776	0.781	0.785	0.790	0.794	0.799	0.804	0.808	0.812	0.816	0.820	0.825	0.830	0.834	0.838	0.840	0.844	0.846	0.850	0.851	0.854	0.855	0.856	0.858	0.859	0.858	0.859	0.858	0.858	0.856	0.854	0.851	0.850	0.848	0.845	0.841	0.838	0.834	0.830	0.826	0.822	0.818	0.814	0.810	0.805	0.801	0.798	0.795	0.791	0.788	0.785	0.784	0.782	0.781	0.781	0.781	0.781	0.785	0.786	0.790	0.794	0.800	0.806	0.814	0.821	0.831	0.842	0.854	0.866	0.881	0.895	0.912	0.930	0.949	0.969	0.990	1.014	1.036	1.061	1.088	1.115	1.142	1.172	1.202	1.232	1.264	1.298	1.331	1.366	1.401	1.438	1.474	1.511	1.548	1.585	1.625	1.664	1.702	1.740	1.780	1.819	1.858	1.896	1.935	1.974	2.011	2.049	2.086	2.124	2.160	2.195	2.231	2.265	2.299	2.331	2.362	2.394	2.425	2.454	2.481	2.510	2.535	2.560	2.584	2.606	2.629	2.649	2.669	2.688	2.705	2.721	2.735	2.749	2.762	2.772	2.784	2.792	2.800	2.808	2.815	2.820	2.822	2.826	2.829	2.830	2.831	2.831	2.830	2.829	2.826	2.822	2.819	2.815	2.810	2.805	2.800	2.794	2.789	2.781	2.776	2.769	2.762	2.755	2.749	2.742	2.736	2.730	2.724	2.718	2.712	2.708	2.704	2.700	2.698	2.694	2.691	2.690	2.689	2.690	2.690	2.692	2.694	2.698	2.702	2.709	2.715	2.721	2.730	2.739	2.749	2.760	2.772	2.785	2.800	2.815	2.830	2.848	2.866	2.885	2.905	2.925	2.946	2.968	2.991	3.014	3.039	3.062	3.088	3.112	3.139	3.165	3.192	3.219	3.246	3.272	3.299	3.326	3.354	3.380	3.406	3.432	3.460	3.486	3.511	3.536	3.560	3.585	3.609	3.631	3.654	3.676	3.696	3.716	3.736	3.755	3.772	3.790	3.806	3.821	3.835	3.850	3.862	3.875	3.885	3.896	3.906	3.914	3.921	3.929	3.935	3.941	3.946	3.950	3.954	3.956	3.958	3.960	3.960	3.961	3.960	3.959	3.958	3.956	3.954	3.952	3.950	3.946	3.942	3.939	3.934	3.930	3.925	3.920	3.915	3.910	3.904	3.898	3.892	3.886	3.880	3.875	3.868	3.862	3.856	3.849	3.844	3.836	3.830	3.824	3.819	3.812	3.805	3.800	3.794	3.788	3.781	3.775	3.770	3.764	3.759	3.754	3.750	3.745	3.740	3.735	3.731	3.728	3.725	3.720	3.719	3.715	3.712	3.710	3.709	3.708	3.706	3.706	3.705	3.706	3.706	3.708	3.709	3.710	3.711	3.714	3.718	3.720	3.724	3.726	3.731	3.736	3.740	3.745	3.751	3.756	3.761	3.766	3.772	3.778	3.785	3.790	3.796	3.802	3.808	3.812	3.818	3.824	3.829	3.834	3.838	3.841	3.845	3.849	3.851	3.852	3.855	3.856	3.858	3.856	3.855	3.855	3.852	3.850	3.846	3.842	3.838	3.831	3.826	3.819	3.811	3.802	3.794	3.784	3.774	3.762	3.751	3.739	3.728	3.714	3.700	3.686	3.671	3.658	3.642	3.628	3.612	3.596	3.581	3.565	3.550	3.534	3.519	3.502	3.488	3.472	3.458	3.442	3.429	3.415	3.402	3.389	3.376	3.365	3.354	3.342	3.332	3.324	3.314	3.305	3.299	3.292	3.285	3.280	3.276	3.272	3.269	3.266	3.265	3.264	3.264	3.264	3.265	3.266	3.268	3.271	3.274	3.278	3.282	3.288	3.292	3.298	3.304	3.309	3.315	3.321	3.329	3.336	3.342	3.349	3.358	3.364	3.371	3.379	3.386	3.392	3.399	3.406	3.411	3.419	3.425	3.429	3.435	3.440	3.444	3.449	3.451	3.455	3.458	3.459	3.461	3.461	3.464	3.462	3.462	3.462	3.460	3.459	3.456	3.454	3.450	3.445	3.442	3.438	3.431	3.425	3.420	3.412	3.405	3.398	3.389	3.380	3.372	3.362	3.354	3.344	3.332	3.322	3.311	3.301	3.289	3.278	3.266	3.254	3.242	3.230	3.218	3.205	3.192	3.179	3.166	3.154	3.141	3.128	3.115	3.102	3.090	3.078	3.065	3.052	3.040	3.028	3.018	3.005	2.994	2.982	2.971	2.961	2.950	2.940	2.930	2.920	2.911	2.901	2.894	2.885	2.878	2.869	2.861	2.854	2.848	2.841	2.835	2.830	2.825	2.819	2.815	2.811	2.808	2.804	2.800	2.798	2.796	2.794	2.792	2.792	2.791	2.791	2.790	2.791	2.792	2.792	2.795	2.796	2.799	2.800	2.804	2.806	2.810	2.814	2.818	2.824	2.828	2.832	2.838	2.844	2.850	2.858	2.864	2.870	2.878	2.885	2.894	2.901	2.911	2.920	2.929	2.939	2.949	2.959	2.970	2.981	2.992	3.004	3.016	3.029	3.041	3.054	3.068	3.081	3.095	3.110	3.124	3.139	3.154	3.169	3.184	3.200	3.216	3.232	3.249	3.265	3.282	3.300	3.316	3.334	3.352	3.370	3.388	3.405	3.422	3.440	3.459	3.476	3.494	3.512	3.530	3.548	3.565	3.582	3.600	3.618	3.634	3.651	3.668	3.685	3.702	3.718	3.734	3.750	3.766	3.781	3.796	3.811	3.826	3.840	3.855	3.869	3.882	3.896	3.909	3.921	3.934	3.946	3.959	3.970	3.981	3.992	4.004	4.014	4.024	4.034	4.044	4.052	4.061	4.069	4.076	4.084	4.091	4.098	4.104	4.110	4.115	4.119	4.124	4.128	4.131	4.134	4.136	4.138	4.139	4.140	4.140	4.140	4.139	4.138	4.135	4.132	4.129	4.125	4.121	4.116	4.111	4.105	4.099	4.091	4.084	4.076	4.068	4.058	4.049	4.039	4.030	4.019	4.008	3.998	3.986	3.975	3.962	3.951	3.940	3.929	3.916	3.905	3.894	3.882	3.870	3.860	3.849	3.836	3.826	3.816	3.805	3.796	3.786	3.779	3.769	3.761	3.752	3.746	3.740	3.732	3.726	3.721	3.716	3.711	3.708	3.704	3.700	3.696	3.694	3.691	3.690	3.688	3.688	3.686	3.685	3.685	3.685	3.684	3.684	3.684	3.685	3.684	3.684	3.685	3.685	3.685	3.685	3.685	3.685	3.685	3.684	3.682	3.681	3.681	3.680	3.678	3.676	3.674	3.671	3.668	3.666	3.662	3.659	3.655	3.651	3.648	3.644	3.638	3.634	3.629	3.624	3.619	3.612	3.608	3.602	3.598	3.591	3.585	3.580	3.575	3.570	3.565	3.559	3.554	3.549	3.545	3.540	3.535	3.531	3.528	3.524	3.520	3.518	3.515	3.512	3.510	3.508	3.508	3.505	3.505	3.504	3.504	3.505	3.506	3.506	3.508	3.509	3.511	3.514	3.515	3.518	3.521	3.522	3.526	3.530	3.534	3.538	3.541	3.545	3.549	3.554	3.558	3.561	3.566	3.570	3.574	3.578	3.582	3.586	3.590	3.594	3.596	3.600	3.602	3.606	3.609	3.611	3.612	3.614	3.615	3.616	3.618	3.616	3.616	3.615	3.615	3.612	3.611	3.609	3.604	3.601	3.598	3.592	3.586	3.580	3.574	3.568	3.560	3.554	3.544	3.536	3.526	3.518	3.506	3.495	3.484	3.471	3.460	3.448	3.434	3.421	3.406	3.391	3.376	3.362	3.346	3.331	3.315	3.299	3.281	3.265	3.248	3.231	3.214	3.196	3.180	3.162	3.146	3.129	3.111	3.094	3.078	3.061	3.044	3.026	3.010	2.994	2.978	2.962	2.946	2.932	2.918	2.902	2.890	2.875	2.862	2.849	2.838	2.825	2.814	2.801	2.792	2.781	2.771	2.762	2.754	2.745	2.736	2.728	2.720	2.714	2.706	2.699	2.694	2.688	2.681	2.678	2.672	2.668	2.662	2.659	2.654	2.650	2.648	2.642	2.639	2.635	2.632	2.629	2.626	2.622	2.620	2.618	2.614	2.611	2.608	2.604	2.601	2.598	2.595	2.591	2.589	2.585	2.581	2.579	2.575	2.571	2.568	2.565	2.561	2.558	2.552	2.550	2.546	2.542	2.539	2.535	2.531	2.529	2.525	2.522	2.519	2.515	2.512	2.509	2.508	2.504	2.501	2.500	2.496	2.495	2.494	2.491	2.490	2.489	2.488	2.486	2.485	2.485	2.485	2.484	2.485	2.484	2.484	2.484	2.484	2.484	2.485	2.486	2.486	2.486	2.486	2.486	2.488	2.488	2.488	2.486	2.488	2.486	2.486	2.485	2.484	2.482	2.482	2.480	2.479	2.476	2.474	2.471	2.468	2.465	2.461	2.458	2.452	2.448	2.442	2.436	2.431	2.424	2.418	2.410	2.404	2.395	2.388	2.380	2.371	2.361	2.354	2.344	2.336	2.326	2.316	2.308	2.299	2.289	2.280	2.270	2.260	2.251	2.242	2.234	2.224	2.216	2.209	2.200	2.192	2.185	2.180	2.172	2.166	2.161	2.156	2.151	2.148	2.144	2.141	2.139	2.135	2.134	2.134	2.132	2.132	2.131	2.132	2.135	2.136	2.139	2.140	2.144	2.145	2.149	2.154	2.158	2.162	2.166	2.171	2.176	2.182	2.189	2.194	2.199	2.206	2.211	2.218	2.224	2.230	2.236	2.242	2.249	2.255	2.262	2.268	2.275	2.281	2.288	2.294	2.300	2.308	2.312	2.320	2.326	2.332	2.340	2.346	2.352	2.359	2.366	2.374	2.380	2.388	2.395	2.402	2.410	2.418	2.425	2.434	2.441	2.450	2.459	2.468	2.475	2.485	2.494	2.502	2.512	2.521	2.531	2.540	2.550	2.559	2.569	2.580	2.589	2.598	2.608	2.616	2.625	2.634	2.642	2.651	2.659	2.666	2.674	2.680	2.688	2.692	2.698	2.702	2.708	2.711	2.715	2.718	2.720	2.721	2.721	2.722	2.721	2.721	2.719	2.718	2.715	2.711	2.708	2.704	2.699	2.694	2.688	2.681	2.675	2.669	2.661	2.655	2.648	2.640	2.632	2.625	2.616	2.610	2.602	2.595	2.588	2.581	2.575	2.569	2.562	2.558	2.555	2.550	2.546	2.544	2.542	2.541	2.540	2.540	2.541	2.544	2.546	2.550	2.554	2.559	2.565	2.572	2.581	2.589	2.599	2.611	2.621	2.635	2.646	2.660	2.676	2.691	2.706	2.722	2.740	2.758	2.776	2.795	2.812	2.832	2.852	2.872	2.891	2.911	2.932	2.951	2.971	2.990	3.010	3.029	3.049	3.068	3.086	3.104	3.120	3.139	3.154	3.170	3.184	3.199	3.212	3.225	3.236	3.248	3.259	3.268	3.276	3.284	3.290	3.295	3.300	3.304	3.308	3.310	3.311	3.311	3.311	3.311	3.309	3.306	3.304	3.300	3.295	3.290	3.285	3.279	3.272	3.266	3.259	3.251	3.244	3.235	3.226	3.219	3.210	3.201	3.194	3.184	3.175	3.168	3.158	3.150	3.142	3.134	3.126	3.119	3.111	3.104	3.098	3.091	3.084	3.079	3.072	3.068	3.062	3.056	3.052	3.046	3.042	3.039	3.034	3.031	3.026	3.022	3.019	3.015	3.012	3.008	3.005	3.000	2.998	2.992	2.989	2.985	2.979	2.975	2.970	2.965	2.960	2.954	2.948	2.941	2.934	2.926	2.920	2.912	2.904	2.896	2.888	2.879	2.869	2.860	2.850	2.839	2.829	2.819	2.809	2.798	2.786	2.775	2.764	2.752	2.741	2.730	2.719	2.708	2.698	2.685	2.675	2.665	2.655	2.645	2.635	2.625	2.616	2.608	2.600	2.592	2.584	2.578	2.571	2.566	2.561	2.556	2.552	2.549	2.546	2.544	2.542	2.541	2.541	2.541	2.541	2.544	2.545	2.549	2.552	2.555	2.560	2.565	2.569	2.575	2.582	2.589	2.596	2.605	2.612	2.621	2.631	2.641	2.651	2.661	2.672	2.684	2.695	2.708	2.720	2.731	2.744	2.756	2.770	2.784	2.798	2.811	2.826	2.840	2.855	2.869	2.885	2.901	2.916	2.931	2.948	2.964	2.980	2.998	3.014	3.030	3.049	3.065	3.082	3.100	3.119	3.136	3.155	3.172	3.192	3.210	3.230	3.249	3.268	3.288	3.306	3.326	3.346	3.365	3.385	3.404	3.425	3.445	3.464	3.484	3.504	3.522	3.544	3.562	3.581	3.601	3.620	3.639	3.656	3.676	3.695	3.711	3.729	3.748	3.764	3.780	3.796	3.812	3.829	3.842	3.858	3.872	3.885	3.899	3.911	3.924	3.936	3.948	3.959	3.969	3.979	3.988	3.998	4.006	4.014	4.021	4.029	4.035	4.043	4.048	4.054	4.059	4.062	4.068	4.071	4.074	4.077	4.080	4.082	4.085	4.088	4.089	4.091	4.091	4.093	4.094	4.095	4.095	4.095	4.095	4.096	4.096	4.095	4.095	4.096	4.095	4.094	4.095	4.094	4.093	4.093	4.093	4.091	4.091	4.090	4.089	4.088	4.088	4.085	4.085	4.084	4.082	4.081	4.080	4.079	4.077	4.076	4.075	4.074	4.071	4.070	4.068	4.066	4.064	4.061	4.059	4.056	4.054	4.051	4.049	4.046	4.044	4.041	4.039	4.035	4.031	4.029	4.025	4.021	4.019	4.014	4.010	4.005	4.001	3.996	3.992	3.988	3.984	3.978	3.974	3.968	3.962	3.958	3.952	3.946	3.941	3.935	3.929	3.922	3.918	3.910	3.902	3.898	3.890	3.884	3.876	3.869	3.862	3.855	3.846	3.840	3.831	3.824	3.816	3.809	3.800	3.792	3.784	3.778	3.769	3.760	3.752	3.744	3.736	3.728	3.720	3.711	3.704	3.698	3.690	3.682	3.675	3.668	3.660	3.654	3.646	3.640	3.634	3.628	3.622	3.616	3.611	3.608	3.601	3.598	3.594	3.590	3.586	3.584	3.580	3.578	3.575	3.572	3.571	3.571	3.569	3.568	3.568	3.568	3.566	3.566	3.566	3.566	3.568	3.569	3.569	3.570	3.570	3.570	3.571	3.572	3.572	3.574	3.574	3.575	3.575	3.575	3.575	3.575	3.575	3.575	3.575	3.574	3.572	3.572	3.570	3.569	3.568	3.565	3.562	3.560	3.558	3.555	3.552	3.549	3.545	3.542	3.538	3.535	3.530	3.528	3.522	3.519	3.515	3.510	3.505	3.501	3.496	3.492	3.488	3.484	3.479	3.475	3.470	3.466	3.461	3.459	3.454	3.450	3.446	3.444	3.439	3.436	3.432	3.429	3.425	3.421	3.418	3.415	3.411	3.408	3.405	3.400	3.398	3.394	3.390	3.386	3.381	3.378	3.372	3.369	3.364	3.359	3.354	3.348	3.341	3.335	3.328	3.321	3.314	3.305	3.298	3.289	3.280	3.270	3.260	3.250	3.239	3.229	3.218	3.204	3.191	3.179	3.166	3.151	3.138	3.122	3.108	3.092	3.076	3.059	3.044	3.026	3.009	2.991	2.972	2.955	2.935	2.916	2.898	2.878	2.859	2.839	2.818	2.796	2.776	2.755	2.734	2.712	2.691	2.669	2.648	2.625	2.601	2.579	2.556	2.532	2.510	2.485	2.462	2.438	2.414	2.389	2.365	2.340	2.315	2.289	2.265	2.239	2.214	2.188	2.161	2.135	2.109	2.084	2.056	2.030	2.004	1.978	1.951	1.925	1.898	1.872	1.846	1.821	1.795	1.769	1.745	1.719	1.695	1.671	1.646	1.624	1.601	1.580	1.558	1.536	1.518	1.498	1.479	1.460	1.444	1.428	1.411	1.396	1.382	1.370	1.359	1.348	1.338	1.329	1.320	1.315	1.308	1.304	1.300	1.298	1.296	1.295	1.295	1.298	1.300	1.304	1.309	1.314	1.320	1.329	1.336	1.345	1.355	1.366	1.378	1.390	1.402	1.418	1.431	1.446	1.460	1.476	1.492	1.509	1.528	1.544	1.561	1.579	1.596	1.614	1.632	1.650	1.669	1.686	1.702	1.720	1.738	1.755	1.772	1.788	1.804	1.819	1.835	1.849	1.864	1.878	1.890	1.902	1.914	1.924	1.935	1.944	1.954	1.961	1.969	1.974	1.980	1.985	1.989	1.992	1.995	1.998	1.998	1.998	1.998	1.996	1.995	1.992	1.989	1.985	1.981	1.976	1.970	1.964	1.958	1.951	1.942	1.936	1.928	1.920	1.911	1.904	1.895	1.886	1.878	1.870	1.861	1.854	1.846	1.839	1.831	1.826	1.820	1.815	1.810	1.806	1.804	1.801	1.800	1.800	1.800	1.801	1.802	1.808	1.811	1.816	1.824	1.831	1.840	1.851	1.862	1.875	1.889	1.904	1.920	1.936	1.955	1.974	1.994	2.016	2.038	2.061	2.085	2.109	2.135	2.160	2.188	2.215	2.244	2.271	2.300	2.329	2.358	2.388	2.416	2.444	2.474	2.504	2.531	2.560	2.588	2.615	2.642	2.669	2.694	2.720	2.742	2.768	2.789	2.811	2.831	2.851	2.869	2.886	2.904	2.918	2.932	2.944	2.955	2.966	2.975	2.982	2.990	2.995	2.999	3.001	3.004	3.002	3.002	3.000	2.998	2.994	2.988	2.981	2.974	2.966	2.958	2.946	2.935	2.924	2.910	2.898	2.884	2.870	2.855	2.839	2.822	2.806	2.789	2.771	2.755	2.738	2.720	2.702	2.685	2.666	2.650	2.631	2.614	2.598	2.580	2.564	2.546	2.531	2.515	2.500	2.485	2.470	2.456	2.444	2.430	2.418	2.406	2.396	2.385	2.375	2.365	2.358	2.350	2.342	2.336	2.331	2.326	2.321	2.318	2.314	2.312	2.311	2.309	2.309	2.309	2.309	2.311	2.311	2.315	2.316	2.320	2.324	2.326	2.331	2.335	2.340	2.345	2.350	2.355	2.360	2.366	2.371	2.378	2.382	2.388	2.392	2.396	2.402	2.406	2.410	2.414	2.419	2.422	2.426	2.429	2.430	2.434	2.435	2.436	2.436	2.438	2.439	2.438	2.438	2.436	2.435	2.434	2.432	2.429	2.428	2.424	2.421	2.419	2.415	2.412	2.409	2.405	2.402	2.399	2.396	2.392	2.390	2.388	2.385	2.384	2.382	2.381	2.379	2.379	2.379	2.380	2.380	2.382	2.385	2.388	2.391	2.395	2.400	2.405	2.411	2.418	2.426	2.434	2.444	2.452	2.462	2.474	2.485	2.496	2.509	2.520	2.535	2.548	2.562	2.576	2.592	2.608	2.622	2.639	2.655	2.671	2.688	2.704	2.721	2.738	2.754	2.769	2.786	2.801	2.819	2.834	2.849	2.865	2.880	2.895	2.909	2.922	2.936	2.950	2.962	2.975	2.988	2.998	3.009	3.019	3.029	3.039	3.046	3.054	3.061	3.069	3.072	3.079	3.084	3.088	3.090	3.092	3.095	3.096	3.096	3.095	3.094	3.091	3.089	3.085	3.080	3.075	3.070	3.062	3.055	3.048	3.038	3.028	3.018	3.005	2.992	2.980	2.966	2.951	2.936	2.920	2.904	2.885	2.868	2.849	2.830	2.810	2.790	2.769	2.748	2.725	2.704	100.000	5.000	2.000	1.000	7.000	0.000	0.000	0.000	0.000	0.000	0.000	0.000	0.000	0.000	0.000	0.000	0.000	0.000	-4.774	-4.799	-4.824	-4.848	-4.870	-4.894	-4.915	-4.938	-4.958	-4.979	-4.998	-5.018	-5.035	-5.051	-5.068	-5.084	-5.098	-5.111	-5.124	-5.135	-5.145	-5.156	-5.164	-5.171	-5.178	-5.182	-5.188	-5.191	-5.195	-5.196	-5.196	-5.196	-5.195	-5.192	-5.189	-5.185	-5.180	-5.175	-5.168	-5.160	-5.151	-5.142	-5.132	-5.121	-5.111	-5.099	-5.086	-5.075	-5.060	-5.048	-5.034	-5.019	-5.004	-4.989	-4.972	-4.959	-4.941	-4.926	-4.910	-4.895	-4.879	-4.862	-4.846	-4.831	-4.816	-4.800	-4.784	-4.770	-4.755	-4.740	-4.726	-4.712	-4.699	-4.686	-4.672	-4.660	-4.648	-4.636	-4.625	-4.612	-4.601	-4.592	-4.581	-4.571	-4.562	-4.552	-4.544	-4.534	-4.526	-4.518	-4.509	-4.501	-4.494	-4.486	-4.479	-4.471	-4.465	-4.458	-4.450	-4.442	-4.435	-4.428	-4.420	-4.412	-4.405	-4.398	-4.389	-4.380	-4.372	-4.364	-4.355	-4.346	-4.336	-4.326	-4.318	-4.308	-4.295	-4.285	-4.274	-4.262	-4.251	-4.239	-4.228	-4.215	-4.202	-4.190	-4.176	-4.162	-4.149	-4.136	-4.121	-4.109	-4.095	-4.080	-4.065	-4.052	-4.037	-4.024	-4.010	-3.996	-3.982	-3.969	-3.956	-3.942	-3.930	-3.918	-3.905	-3.894	-3.881	-3.870	-3.860	-3.849	-3.839	-3.830	-3.820	-3.811	-3.804	-3.796	-3.789	-3.784	-3.778	-3.772	-3.768	-3.765	-3.761	-3.759	-3.756	-3.755	-3.755	-3.754	-3.754	-3.755	-3.756	-3.759	-3.761	-3.765	-3.768	-3.772	-3.776	-3.782	-3.788	-3.794	-3.800	-3.808	-3.815	-3.821	-3.829	-3.838	-3.845	-3.854	-3.862	-3.872	-3.881	-3.890	-3.899	-3.908	-3.916	-3.925	-3.934	-3.942	-3.950	-3.959	-3.966	-3.975	-3.981	-3.989	-3.995	-4.001	-4.008	-4.012	-4.018	-4.021	-4.024	-4.029	-4.030	-4.032	-4.034	-4.034	-4.034	-4.032	-4.030	-4.029	-4.026	-4.021	-4.018	-4.011	-4.006	-3.998	-3.991	-3.982	-3.974	-3.962	-3.951	-3.940	-3.928	-3.915	-3.901	-3.886	-3.871	-3.856	-3.840	-3.824	-3.806	-3.789	-3.770	-3.751	-3.732	-3.714	-3.694	-3.674	-3.654	-3.632	-3.611	-3.591	-3.570	-3.549	-3.528	-3.508	-3.486	-3.466	-3.445	-3.425	-3.405	-3.384	-3.365	-3.346	-3.328	-3.308	-3.289	-3.271	-3.254	-3.236	-3.220	-3.205	-3.189	-3.172	-3.159	-3.145	-3.131	-3.118	-3.105	-3.094	-3.081	-3.070	-3.059	-3.049	-3.039	-3.030	-3.020	-3.011	-3.004	-2.994	-2.986	-2.979	-2.971	-2.964	-2.958	-2.950	-2.942	-2.936	-2.929	-2.922	-2.915	-2.909	-2.900	-2.892	-2.886	-2.879	-2.870	-2.862	-2.852	-2.844	-2.834	-2.825	-2.815	-2.802	-2.792	-2.781	-2.769	-2.756	-2.742	-2.729	-2.715	-2.700	-2.685	-2.668	-2.652	-2.635	-2.616	-2.598	-2.579	-2.560	-2.540	-2.519	-2.499	-2.476	-2.455	-2.432	-2.410	-2.386	-2.364	-2.340	-2.316	-2.291	-2.268	-2.242	-2.218	-2.192	-2.168	-2.142	-2.116	-2.091	-2.068	-2.042	-2.016	-1.992	-1.969	-1.945	-1.921	-1.899	-1.875	-1.854	-1.832	-1.811	-1.790	-1.770	-1.751	-1.732	-1.715	-1.699	-1.682	-1.668	-1.652	-1.639	-1.626	-1.615	-1.604	-1.594	-1.585	-1.576	-1.569	-1.564	-1.558	-1.552	-1.550	-1.546	-1.544	-1.542	-1.542	-1.544	-1.544	-1.546	-1.549	-1.551	-1.555	-1.559	-1.564	-1.570	-1.574	-1.581	-1.586	-1.592	-1.600	-1.606	-1.614	-1.621	-1.626	-1.634	-1.641	-1.648	-1.654	-1.660	-1.665	-1.671	-1.676	-1.681	-1.685	-1.689	-1.692	-1.695	-1.698	-1.699	-1.699	-1.700	-1.700	-1.699	-1.698	-1.695	-1.691	-1.689	-1.682	-1.678	-1.672	-1.666	-1.659	-1.651	-1.644	-1.634	-1.625	-1.615	-1.605	-1.594	-1.582	-1.571	-1.559	-1.548	-1.534	-1.522	-1.510	-1.498	-1.484	-1.471	-1.459	-1.445	-1.434	-1.421	-1.408	-1.395	-1.385	-1.372	-1.362	-1.351	-1.341	-1.332	-1.324	-1.315	-1.309	-1.302	-1.296	-1.291	-1.286	-1.282	-1.280	-1.279	-1.279	-1.279	-1.279	-1.281	-1.285	-1.289	-1.295	-1.300	-1.308	-1.316	-1.325	-1.336	-1.348	-1.360	-1.374	-1.388	-1.402	-1.420	-1.438	-1.455	-1.474	-1.495	-1.516	-1.538	-1.560	-1.582	-1.608	-1.631	-1.656	-1.682	-1.709	-1.734	-1.761	-1.789	-1.816	-1.844	-1.872	-1.900	-1.928	-1.955	-1.984	-2.011	-2.039	-2.066	-2.094	-2.121	-2.146	-2.174	-2.199	-2.222	-2.248	-2.271	-2.294	-2.318	-2.338	-2.359	-2.379	-2.399	-2.416	-2.434	-2.451	-2.465	-2.481	-2.495	-2.506	-2.519	-2.530	-2.539	-2.546	-2.555	-2.562	-2.568	-2.574	-2.578	-2.581	-2.582	-2.585	-2.586	-2.586	-2.586	-2.585	-2.584	-2.581	-2.580	-2.575	-2.571	-2.569	-2.564	-2.560	-2.554	-2.550	-2.545	-2.539	-2.535	-2.530	-2.525	-2.521	-2.516	-2.512	-2.509	-2.505	-2.501	-2.499	-2.498	-2.496	-2.495	-2.495	-2.495	-2.495	-2.496	-2.499	-2.501	-2.505	-2.510	-2.514	-2.519	-2.526	-2.534	-2.541	-2.550	-2.559	-2.569	-2.580	-2.592	-2.604	-2.616	-2.630	-2.645	-2.660	-2.675	-2.690	-2.706	-2.724	-2.741	-2.758	-2.776	-2.795	-2.812	-2.831	-2.850	-2.869	-2.888	-2.906	-2.925	-2.945	-2.964	-2.982	-3.001	-3.020	-3.038	-3.054	-3.072	-3.090	-3.106	-3.121	-3.139	-3.154	-3.168	-3.182	-3.195	-3.208	-3.220	-3.230	-3.241	-3.251	-3.259	-3.268	-3.275	-3.282	-3.288	-3.292	-3.295	-3.299	-3.302	-3.304	-3.304	-3.302	-3.302	-3.300	-3.298	-3.295	-3.289	-3.285	-3.279	-3.272	-3.265	-3.258	-3.249	-3.239	-3.229	-3.218	-3.208	-3.195	-3.184	-3.171	-3.159	-3.146	-3.134	-3.119	-3.106	-3.094	-3.079	-3.065	-3.052	-3.039	-3.025	-3.011	-2.999	-2.985	-2.972	-2.961	-2.949	-2.939	-2.928	-2.918	-2.908	-2.899	-2.890	-2.882	-2.875	-2.870	-2.864	-2.860	-2.855	-2.852	-2.850	-2.849	-2.849	-2.849	-2.849	-2.851	-2.855	-2.859	-2.864	-2.870	-2.875	-2.882	-2.890	-2.899	-2.909	-2.918	-2.928	-2.940	-2.950	-2.962	-2.975	-2.989	-3.000	-3.014	-3.029	-3.042	-3.055	-3.070	-3.084	-3.098	-3.111	-3.125	-3.139	-3.151	-3.165	-3.176	-3.189	-3.199	-3.211	-3.221	-3.230	-3.239	-3.246	-3.254	-3.260	-3.266	-3.270	-3.275	-3.278	-3.280	-3.281	-3.281	-3.280	-3.278	-3.275	-3.271	-3.266	-3.261	-3.254	-3.249	-3.239	-3.231	-3.221	-3.211	-3.199	-3.188	-3.175	-3.162	-3.149	-3.134	-3.120	-3.105	-3.091	-3.076	-3.060	-3.045	-3.029	-3.012	-2.999	-2.982	-2.966	-2.952	-2.936	-2.922	-2.908	-2.894	-2.881	-2.868	-2.856	-2.844	-2.832	-2.822	-2.812	-2.802	-2.794	-2.786	-2.779	-2.771	-2.766	-2.760	-2.756	-2.752	-2.750	-2.748	-2.745	-2.744	-2.744	-2.744	-2.745	-2.745	-2.746	-2.749	-2.752	-2.755	-2.759	-2.762	-2.766	-2.770	-2.775	-2.779	-2.784	-2.789	-2.792	-2.798	-2.802	-2.808	-2.811	-2.816	-2.820	-2.824	-2.828	-2.831	-2.834	-2.836	-2.839	-2.839	-2.840	-2.840	-2.840	-2.840	-2.839	-2.838	-2.835	-2.832	-2.829	-2.825	-2.820	-2.814	-2.808	-2.800	-2.792	-2.785	-2.778	-2.768	-2.758	-2.746	-2.735	-2.724	-2.712	-2.699	-2.686	-2.672	-2.659	-2.644	-2.629	-2.615	-2.600	-2.584	-2.568	-2.551	-2.535	-2.519	-2.502	-2.485	-2.469	-2.451	-2.435	-2.418	-2.401	-2.385	-2.369	-2.352	-2.336	-2.321	-2.306	-2.291	-2.276	-2.262	-2.249	-2.235	-2.221	-2.210	-2.196	-2.186	-2.174	-2.164	-2.154	-2.144	-2.135	-2.128	-2.119	-2.111	-2.105	-2.099	-2.094	-2.089	-2.085	-2.080	-2.076	-2.074	-2.072	-2.070	-2.069	-2.068	-2.068	-2.068	-2.068	-2.069	-2.070	-2.070	-2.072	-2.074	-2.076	-2.078	-2.079	-2.081	-2.085	-2.086	-2.090	-2.091	-2.094	-2.096	-2.099	-2.100	-2.101	-2.102	-2.105	-2.106	-2.106	-2.106	-2.108	-2.106	-2.105	-2.105	-2.104	-2.101	-2.100	-2.098	-2.094	-2.090	-2.086	-2.082	-2.078	-2.071	-2.065	-2.060	-2.052	-2.046	-2.039	-2.030	-2.024	-2.015	-2.006	-1.996	-1.988	-1.978	-1.969	-1.959	-1.948	-1.938	-1.929	-1.919	-1.909	-1.898	-1.888	-1.878	-1.868	-1.859	-1.849	-1.841	-1.832	-1.824	-1.816	-1.808	-1.801	-1.794	-1.789	-1.784	-1.778	-1.774	-1.770	-1.769	-1.766	-1.765	-1.765	-1.765	-1.766	-1.769	-1.771	-1.775	-1.780	-1.786	-1.794	-1.801	-1.809	-1.819	-1.830	-1.841	-1.854	-1.868	-1.882	-1.898	-1.914	-1.931	-1.949	-1.969	-1.989	-2.010	-2.031	-2.052	-2.076	-2.100	-2.124	-2.150	-2.175	-2.201	-2.229	-2.256	-2.284	-2.311	-2.340	-2.369	-2.398	-2.426	-2.456	-2.485	-2.514	-2.544	-2.572	-2.601	-2.630	-2.659	-2.686	-2.714	-2.741	-2.769	-2.795	-2.820	-2.846	-2.871	-2.895	-2.919	-2.940	-2.962	-2.984	-3.004	-3.022	-3.040	-3.059	-3.075	-3.091	-3.105	-3.119	-3.132	-3.144	-3.154	-3.164	-3.172	-3.180	-3.188	-3.192	-3.198	-3.202	-3.206	-3.209	-3.210	-3.211	-3.211	-3.211	-3.210	-3.208	-3.205	-3.201	-3.199	-3.195	-3.189	-3.185	-3.179	-3.175	-3.169	-3.164	-3.158	-3.151	-3.145	-3.140	-3.134	-3.128	-3.122	-3.116	-3.111	-3.108	-3.102	-3.099	-3.095	-3.092	-3.090	-3.088	-3.088	-3.085	-3.085	-3.086	-3.088	-3.090	-3.092	-3.095	-3.100	-3.104	-3.109	-3.116	-3.122	-3.130	-3.139	-3.148	-3.156	-3.168	-3.179	-3.190	-3.202	-3.216	-3.229	-3.242	-3.258	-3.272	-3.288	-3.302	-3.318	-3.334	-3.351	-3.368	-3.384	-3.401	-3.418	-3.434	-3.451	-3.469	-3.485	-3.501	-3.518	-3.534	-3.550	-3.564	-3.580	-3.594	-3.609	-3.622	-3.635	-3.648	-3.660	-3.670	-3.681	-3.691	-3.700	-3.709	-3.718	-3.724	-3.731	-3.736	-3.742	-3.745	-3.750	-3.752	-3.754	-3.756	-3.756	-3.756	-3.756	-3.755	-3.751	-3.750	-3.746	-3.742	-3.739	-3.734	-3.729	-3.722	-3.718	-3.711	-3.705	-3.699	-3.691	-3.685	-3.678	-3.671	-3.664	-3.656	-3.650	-3.642	-3.636	-3.630	-3.624	-3.618	-3.612	-3.608	-3.604	-3.600	-3.596	-3.592	-3.590	-3.588	-3.586	-3.585	-3.586	-3.585	-3.586	-3.589	-3.591	-3.592	-3.598	-3.601	-3.606	-3.611	-3.618	-3.625	-3.630	-3.639	-3.646	-3.655	-3.664	-3.672	-3.682	-3.692	-3.702	-3.712	-3.722	-3.734	-3.744	-3.754	-3.765	-3.775	-3.786	-3.795	-3.806	-3.815	-3.825	-3.832	-3.841	-3.850	-3.856	-3.864	-3.871	-3.876	-3.881	-3.886	-3.890	-3.892	-3.896	-3.898	-3.899	-3.899	-3.899	-3.896	-3.894	-3.890	-3.886	-3.881	-3.876	-3.870	-3.862	-3.854	-3.846	-3.836	-3.825	-3.815	-3.804	-3.791	-3.778	-3.764	-3.750	-3.736	-3.721	-3.705	-3.690	-3.672	-3.658	-3.640	-3.621	-3.605	-3.588	-3.569	-3.551	-3.532	-3.514	-3.496	-3.478	-3.459	-3.442	-3.424	-3.405	-3.388	-3.371	-3.352	-3.335	-3.319	-3.302	-3.286	-3.271	-3.255	-3.240	-3.224	-3.210	-3.196	-3.184	-3.170	-3.158	-3.144	-3.132	-3.121	-3.110	-3.100	-3.090	-3.080	-3.070	-3.061	-3.054	-3.045	-3.038	-3.031	-3.024	-3.016	-3.011	-3.004	-2.999	-2.992	-2.988	-2.981	-2.978	-2.971	-2.968	-2.964	-2.959	-2.952	-2.949	-2.944	-2.939	-2.934	-2.929	-2.924	-2.919	-2.914	-2.908	-2.901	-2.895	-2.888	-2.881	-2.874	-2.866	-2.858	-2.849	-2.839	-2.830	-2.820	-2.808	-2.798	-2.784	-2.772	-2.759	-2.744	-2.729	-2.715	-2.698	-2.681	-2.664	-2.645	-2.628	-2.606	-2.588	-2.566	-2.545	-2.522	-2.500	-2.476	-2.452	-2.428	-2.402	-2.376	-2.350	-2.322	-2.296	-2.268	-2.239	-2.211	-2.182	-2.152	-2.122	-2.092	-2.061	-2.031	-2.000	-1.969	-1.939	-1.908	-1.876	-1.844	-1.814	-1.782	-1.751	-1.721	-1.690	-1.660	-1.629	-1.600	-1.570	-1.541	-1.511	-1.484	-1.455	-1.429	-1.401	-1.375	-1.349	-1.322	-1.299	-1.274	-1.250	-1.226	-1.204	-1.182	-1.161	-1.140	-1.121	-1.101	-1.081	-1.064	-1.048	-1.030	-1.012	-0.996	-0.982	-0.966	-0.952	-0.938	-0.925	-0.911	-0.898	-0.885	-0.874	-0.861	-0.849	-0.838	-0.826	-0.815	-0.802	-0.791	-0.780	-0.769	-0.756	-0.745	-0.732	-0.720	-0.708	-0.695	-0.682	-0.669	-0.655	-0.641	-0.626	-0.611	-0.595	-0.580	-0.564	-0.546	-0.529	-0.510	-0.491	-0.471	-0.452	-0.431	-0.411	-0.389	-0.368	-0.345	-0.321	-0.299	-0.275	-0.250	-0.226	-0.201	-0.176	-0.150	-0.125	-0.099	-0.074	-0.046	-0.021	0.005	0.030	0.056	0.081	0.106	0.132	0.156	0.180	0.205	0.228	0.249	0.272	0.292	0.314	0.331	0.350	0.368	0.384	0.399	0.414	0.428	0.439	0.450	0.459	0.468	0.474	0.479	0.482	0.485	0.488	0.486	0.485	0.481	0.478	0.471	0.462	0.454	0.442	0.431	0.418	0.404	0.386	0.370	0.350	0.330	0.308	0.286	0.261	0.238	0.211	0.184	0.155	0.128	0.098	0.068	0.036	0.004	-0.029	-0.061	-0.095	-0.129	-0.162	-0.196	-0.231	-0.266	-0.301	-0.335	-0.370	-0.405	-0.439	-0.472	-0.507	-0.540	-0.574	-0.606	-0.639	-0.670	-0.701	-0.731	-0.760	-0.789	-0.818	-0.844	-0.869	-0.895	-0.920	-0.942	-0.965	-0.986	-1.008	-1.028	-1.045	-1.064	-1.080	-1.096	-1.110	-1.125	-1.138	-1.150	-1.160	-1.171	-1.180	-1.189	-1.198	-1.205	-1.210	-1.218	-1.221	-1.228	-1.231	-1.235	-1.239	-1.241	-1.244	-1.246	-1.249	-1.251	-1.254	-1.256	-1.259	-1.261	-1.264	-1.266	-1.270	-1.274	-1.278	-1.281	-1.286	-1.291	-1.296	-1.302	-1.310	-1.316	-1.325	-1.335	-1.342	-1.354	-1.365	-1.376	-1.388	-1.401	-1.415	-1.430	-1.445	-1.462	-1.479	-1.496	-1.515	-1.532	-1.552	-1.572	-1.592	-1.614	-1.635	-1.659	-1.680	-1.702	-1.726	-1.751	-1.774	-1.799	-1.821	-1.846	-1.870	-1.894	-1.918	-1.941	-1.965	-1.989	-2.011	-2.034	-2.056	-2.079	-2.099	-2.120	-2.139	-2.160	-2.178	-2.196	-2.212	-2.230	-2.245	-2.260	-2.272	-2.286	-2.298	-2.308	-2.319	-2.328	-2.335	-2.342	-2.349	-2.354	-2.359	-2.362	-2.365	-2.366	-2.366	-2.368	-2.366	-2.365	-2.364	-2.360	-2.356	-2.352	-2.349	-2.344	-2.338	-2.331	-2.326	-2.320	-2.312	-2.306	-2.300	-2.292	-2.286	-2.278	-2.272	-2.265	-2.259	-2.254	-2.248	-2.242	-2.238	-2.234	-2.230	-2.228	-2.225	-2.224	-2.222	-2.222	-2.224	-2.225	-2.228	-2.230	-2.235	-2.240	-2.246	-2.255	-2.262	-2.271	-2.281	-2.294	-2.306	-2.320	-2.335	-2.350	-2.366	-2.385	-2.404	-2.424	-2.444	-2.465	-2.488	-2.511	-2.535	-2.561	-2.586	-2.612	-2.640	-2.668	-2.695	-2.724	-2.754	-2.784	-2.814	-2.844	-2.874	-2.905	-2.936	-2.966	-2.998	-3.028	-3.059	-3.089	-3.120	-3.150	-3.179	-3.208	-3.238	-3.266	-3.294	-3.320	-3.346	-3.372	-3.398	-3.422	-3.445	-3.468	-3.488	-3.508	-3.528	-3.546	-3.564	-3.580	-3.595	-3.610	-3.624	-3.635	-3.645	-3.656	-3.664	-3.672	-3.678	-3.684	-3.689	-3.691	-3.694	-3.695	-3.695	-3.694	-3.694	-3.690	-3.688	-3.682	-3.679	-3.672	-3.666	-3.659	-3.651	-3.642	-3.634	-3.625	-3.615	-3.605	-3.595	-3.584	-3.574	-3.562	-3.551	-3.540	-3.530	-3.518	-3.508	-3.495	-3.485	-3.474	-3.461	-3.451	-3.441	-3.431	-3.421	-3.411	-3.401	-3.392	-3.384	-3.375	-3.366	-3.359	-3.351	-3.344	-3.338	-3.330	-3.324	-3.318	-3.311	-3.306	-3.300	-3.294	-3.289	-3.282	-3.278	-3.272	-3.268	-3.262	-3.258	-3.251	-3.246	-3.240	-3.234	-3.228	-3.221	-3.214	-3.206	-3.199	-3.190	-3.181	-3.172	-3.162	-3.152	-3.141	-3.130	-3.118	-3.105	-3.090	-3.076	-3.060	-3.046	-3.028	-3.011	-2.992	-2.972	-2.952	-2.931	-2.910	-2.888	-2.864	-2.839	-2.815	-2.789	-2.761	-2.734	-2.706	-2.676	-2.646	-2.616	-2.585	-2.552	-2.520	-2.486	-2.452	-2.418	-2.382	-2.349	-2.312	-2.276	-2.240	-2.202	-2.166	-2.128	-2.090	-2.054	-2.016	-1.979	-1.940	-1.902	-1.865	-1.828	-1.790	-1.755	-1.718	-1.681	-1.646	-1.611	-1.576	-1.541	-1.508	-1.475	-1.442	-1.411	-1.380	-1.350	-1.320	-1.291	-1.264	-1.236	-1.209	-1.184	-1.160	-1.136	-1.112	-1.090	-1.069	-1.048	-1.028	-1.009	-0.990	-0.972	-0.956	-0.939	-0.922	-0.908	-0.892	-0.879	-0.865	-0.851	-0.838	-0.826	-0.812	-0.800	-0.788	-0.776	-0.764	-0.751	-0.739	-0.728	-0.714	-0.701	-0.689	-0.675	-0.661	-0.648	-0.632	-0.619	-0.601	-0.586	-0.570	-0.552	-0.535	-0.516	-0.498	-0.478	-0.456	-0.435	-0.414	-0.391	-0.369	-0.345	-0.321	-0.296	-0.271	-0.245	-0.219	-0.192	-0.165	-0.136	-0.109	-0.081	-0.052	-0.024	0.005	0.034	0.062	0.091	0.120	0.149	0.179	0.206	0.234	0.261	0.289	0.315	0.341	0.368	0.394	0.419	0.441	0.464	0.488	0.509	0.528	0.548	0.566	0.584	0.601	0.615	0.630	0.644	0.655	0.668	0.678	0.686	0.694	0.701	0.708	0.711	0.714	0.716	0.719	0.719	0.719	0.718	0.715	0.710	0.706	0.701	0.695	0.688	0.680	0.672	0.665	0.655	0.645	0.635	0.624	0.614	0.601	0.590	0.578	0.565	0.552	0.540	0.528	0.515	0.502	0.490	0.478	0.465	0.454	0.442	0.430	0.420	0.409	0.400	0.390	0.380	0.371	0.364	0.356	0.350	0.344	0.338	0.334	0.329	0.325	0.322	0.320	0.318	0.318	0.318	0.318	0.319	0.321	0.324	0.326	0.330	0.335	0.339	0.344	0.350	0.356	0.364	0.370	0.378	0.386	0.395	0.402	0.411	0.419	0.429	0.439	0.448	0.456	0.465	0.472	0.481	0.490	0.498	0.505	0.512	0.519	0.525	0.531	0.538	0.541	0.546	0.549	0.551	0.552	0.554	0.552	0.552	0.550	0.548	0.544	0.538	0.532	0.525	0.518	0.507	0.498	0.486	0.474	0.460	0.445	0.430	0.414	0.395	0.376	0.356	0.335	0.312	0.290	0.268	0.242	0.218	0.191	0.165	0.138	0.109	0.080	0.051	0.021	-0.008	-0.039	-0.069	-0.100	-0.130	-0.161	-0.192	-0.224	-0.252	-0.284	-0.314	-0.344	-0.374	-0.404	-0.431	-0.460	-0.486	-0.512	-0.539	-0.564	-0.588	-0.611	-0.634	-0.656	-0.676	-0.696	-0.714	-0.731	-0.748	-0.762	-0.776	-0.789	-0.800	-0.810	-0.820	-0.828	-0.835	-0.840	-0.844	-0.848	-0.850	-0.850	-0.850	-0.850	-0.848	-0.844	-0.840	-0.836	-0.830	-0.824	-0.815	-0.808	-0.799	-0.789	-0.778	-0.768	-0.758	-0.746	-0.734	-0.721	-0.710	-0.698	-0.684	-0.671	-0.659	-0.645	-0.632	-0.621	-0.609	-0.598	-0.585	-0.574	-0.565	-0.554	-0.544	-0.535	-0.528	-0.519	-0.511	-0.505	-0.500	-0.495	-0.491	-0.488	-0.485	-0.484	-0.482	-0.481	-0.482	-0.484	-0.486	-0.490	-0.495	-0.499	-0.506	-0.512	-0.520	-0.528	-0.536	-0.546	-0.556	-0.566	-0.579	-0.591	-0.602	-0.616	-0.629	-0.642	-0.658	-0.672	-0.685	-0.701	-0.716	-0.731	-0.746	-0.761	-0.775	-0.790	-0.805	-0.819	-0.834	-0.848	-0.861	-0.874	-0.888	-0.899	-0.911	-0.922	-0.934	-0.942	-0.952	-0.961	-0.970	-0.976	-0.984	-0.990	-0.994	-0.999	-1.002	-1.004	-1.006	-1.008	-1.008	-1.008	-1.006	-1.004	-1.001	-0.998	-0.994	-0.989	-0.984	-0.978	-0.970	-0.964	-0.955	-0.948	-0.939	-0.930	-0.920	-0.910	-0.900	-0.891	-0.881	-0.870	-0.860	-0.849	-0.839	-0.828	-0.819	-0.809	-0.799	-0.790	-0.780	-0.771	-0.764	-0.755	-0.749	-0.740	-0.735	-0.729	-0.725	-0.719	-0.716	-0.712	-0.711	-0.709	-0.709	-0.710	-0.710	-0.711	-0.715	-0.718	-0.721	-0.728	-0.734	-0.740	-0.746	-0.755	-0.764	-0.774	-0.784	-0.795	-0.806	-0.820	-0.831	-0.845	-0.859	-0.874	-0.889	-0.904	-0.919	-0.935	-0.952	-0.968	-0.985	-1.002	-1.019	-1.036	-1.052	-1.071	-1.086	-1.104	-1.120	-1.138	-1.154	-1.170	-1.186	-1.201	-1.218	-1.232	-1.246	-1.260	-1.274	-1.286	-1.300	-1.311	-1.324	-1.334	-1.344	-1.354	-1.362	-1.371	-1.379	-1.384	-1.391	-1.396	-1.401	-1.405	-1.409	-1.410	-1.412	-1.414	-1.415	-1.414	-1.412	-1.411	-1.410	-1.406	-1.402	-1.399	-1.392	-1.388	-1.381	-1.376	-1.369	-1.362	-1.355	-1.345	-1.338	-1.329	-1.319	-1.310	-1.301	-1.290	-1.280	-1.271	-1.261	-1.250	-1.241	-1.231	-1.221	-1.212	-1.202	-1.194	-1.185	-1.178	-1.169	-1.161	-1.155	-1.148	-1.141	-1.136	-1.131	-1.128	-1.122	-1.120	-1.119	-1.116	-1.116	-1.115	-1.116	-1.118	-1.120	-1.124	-1.126	-1.130	-1.135	-1.141	-1.148	-1.155	-1.161	-1.170	-1.179	-1.188	-1.198	-1.206	-1.216	-1.229	-1.239	-1.250	-1.261	-1.271	-1.282	-1.295	-1.306	-1.316	-1.328	-1.338	-1.348	-1.358	-1.366	-1.375	-1.384	-1.390	-1.398	-1.404	-1.409	-1.414	-1.416	-1.419	-1.420	-1.421	-1.421	-1.420	-1.418	-1.412	-1.408	-1.402	-1.395	-1.388	-1.379	-1.369	-1.358	-1.345	-1.332	-1.319	-1.304	-1.288	-1.270	-1.254	-1.235	-1.216	-1.195	-1.176	-1.155	-1.132	-1.111	-1.089	-1.066	-1.044	-1.020	-0.998	-0.974	-0.950	-0.926	-0.905	-0.881	-0.859	-0.836	-0.814	-0.792	-0.771	-0.751	-0.731	-0.712	-0.692	-0.675	-0.658	-0.641	-0.625	-0.610	-0.596	-0.582	-0.570	-0.558	-0.546	-0.536	-0.528	-0.519	-0.511	-0.505	-0.499	-0.494	-0.490	-0.486	-0.482	-0.480	-0.479	-0.478	-0.476	-0.476	-0.476	-0.476	-0.479	-0.479	-0.481	-0.484	-0.485	-0.488	-0.490	-0.492	-0.495	-0.498	-0.500	-0.501	-0.504	-0.505	-0.509	-0.510	-0.511	-0.512	-0.511	-0.512	-0.512	-0.512	-0.510	-0.510	-0.509	-0.506	-0.502	-0.501	-0.498	-0.492	-0.489	-0.484	-0.479	-0.474	-0.468	-0.461	-0.455	-0.448	-0.441	-0.434	-0.425	-0.418	-0.409	-0.401	-0.392	-0.384	-0.375	-0.366	-0.359	-0.350	-0.340	-0.332	-0.324	-0.315	-0.306	-0.299	-0.290	-0.284	-0.275	-0.269	-0.262	-0.256	-0.250	-0.244	-0.239	-0.234	-0.230	-0.225	-0.222	-0.220	-0.218	-0.215	-0.215	-0.212	-0.212	-0.214	-0.214	-0.216	-0.219	-0.221	-0.225	-0.230	-0.234	-0.239	-0.244	-0.250	-0.258	-0.265	-0.272	-0.282	-0.290	-0.300	-0.310	-0.322	-0.332	-0.344	-0.356	-0.370	-0.381	-0.395	-0.409	-0.424	-0.438	-0.452	-0.468	-0.482	-0.498	-0.514	-0.529	-0.545	-0.559	-0.575	-0.591	-0.606	-0.622	-0.638	-0.652	-0.668	-0.682	-0.696	-0.710	-0.724	-0.736	-0.749	-0.761	-0.772	-0.784	-0.794	-0.804	-0.812	-0.821	-0.829	-0.835	-0.841	-0.846	-0.851	-0.855	-0.859	-0.861	-0.862	-0.861	-0.861	-0.861	-0.859	-0.856	-0.852	-0.849	-0.842	-0.839	-0.831	-0.825	-0.819	-0.810	-0.801	-0.792	-0.784	-0.774	-0.765	-0.756	-0.745	-0.735	-0.726	-0.715	-0.706	-0.696	-0.688	-0.679	-0.670	-0.662	-0.655	-0.649	-0.641	-0.635	-0.631	-0.628	-0.624	-0.621	-0.621	-0.621	-0.621	-0.624	-0.626	-0.630	-0.636	-0.641	-0.650	-0.658	-0.668	-0.678	-0.690	-0.704	-0.718	-0.732	-0.749	-0.765	-0.782	-0.802	-0.821	-0.841	-0.862	-0.885	-0.908	-0.929	-0.952	-0.975	-1.000	-1.022	-1.048	-1.071	-1.096	-1.119	-1.142	-1.166	-1.189	-1.211	-1.234	-1.255	-1.275	-1.296	-1.315	-1.334	-1.351	-1.369	-1.384	-1.398	-1.411	-1.424	-1.435	-1.445	-1.452	-1.461	-1.468	-1.472	-1.476	-1.479	-1.480	-1.480	-1.480	-1.478	-1.474	-1.469	-1.464	-1.456	-1.449	-1.440	-1.430	-1.420	-1.408	-1.396	-1.384	-1.369	-1.356	-1.341	-1.326	-1.310	-1.295	-1.279	-1.262	-1.245	-1.230	-1.214	-1.196	-1.181	-1.164	-1.149	-1.132	-1.118	-1.102	-1.088	-1.075	-1.061	-1.049	-1.036	-1.024	-1.014	-1.002	-0.994	-0.985	-0.978	-0.971	-0.965	-0.960	-0.956	-0.952	-0.950	-0.949	-0.948	-0.948	-0.950	-0.951	-0.954	-0.959	-0.964	-0.969	-0.975	-0.982	-0.991	-0.999	-1.009	-1.019	-1.030	-1.041	-1.054	-1.066	-1.080	-1.092	-1.108	-1.121	-1.136	-1.152	-1.168	-1.184	-1.200	-1.215	-1.231	-1.248	-1.264	-1.281	-1.296	-1.312	-1.329	-1.344	-1.359	-1.375	-1.389	-1.402	-1.416	-1.430	-1.442	-1.455	-1.468	-1.478	-1.488	-1.498	-1.506	-1.514	-1.521	-1.526	-1.532	-1.538	-1.541	-1.542	-1.545	-1.545	-1.545	-1.544	-1.542	-1.539	-1.535	-1.530	-1.524	-1.515	-1.508	-1.499	-1.489	-1.478	-1.466	-1.454	-1.440	-1.426	-1.410	-1.394	-1.378	-1.360	-1.341	-1.324	-1.304	-1.284	-1.265	-1.244	-1.222	-1.201	-1.180	-1.159	-1.135	-1.114	-1.090	-1.068	-1.046	-1.024	-1.000	-0.979	-0.956	-0.935	-0.912	-0.891	-0.870	-0.850	-0.829	-0.810	-0.789	-0.770	-0.751	-0.734	-0.715	-0.698	-0.681	-0.665	-0.649	-0.634	-0.620	-0.605	-0.591	-0.578	-0.564	-0.551	-0.539	-0.526	-0.516	-0.505	-0.494	-0.482	-0.471	-0.461	-0.450	-0.440	-0.430	-0.419	-0.409	-0.399	-0.389	-0.378	-0.366	-0.355	-0.344	-0.331	-0.319	-0.308	-0.295	-0.280	-0.268	-0.252	-0.236	-0.222	-0.205	-0.189	-0.171	-0.155	-0.136	-0.118	-0.096	-0.076	-0.056	-0.034	-0.012	0.010	0.034	0.058	0.081	0.106	0.131	0.156	0.184	0.209	0.236	0.264	0.291	0.319	0.346	0.375	0.404	0.432	0.460	0.489	0.518	0.546	0.574	0.602	0.630	0.659	0.686	0.714	0.740	0.766	0.794	0.820	0.845	0.869	0.894	0.916	0.940	0.962	0.985	1.005	1.026	1.045	1.065	1.084	1.100	1.118	1.132	1.146	1.161	1.174	1.186	1.198	1.208	1.218	1.226	1.235	1.240	1.246	1.251	1.255	1.260	1.261	1.262	1.264	1.262	1.262	1.261	1.259	1.255	1.251	1.248	1.241	1.235	1.229	1.220	1.214	1.204	1.196	1.186	1.176	1.166	1.155	1.144	1.132	1.121	1.109	1.096	1.084	1.071	1.059	1.046	1.032	1.020	1.006	0.994	0.981	0.968	0.955	0.942	0.930	0.918	0.906	0.894	0.881	0.871	0.860	0.849	0.839	0.828	0.818	0.808	0.798	0.790	0.781	0.772	0.765	0.758	0.749	0.742	0.735	0.729	0.722	0.716	0.710	0.705	0.700	0.694	0.689	0.684	0.679	0.675	0.670	0.665	0.660	0.655	0.651	0.645	0.641	0.635	0.630	0.626	0.620	0.615	0.609	0.602	0.596	0.589	0.582	0.575	0.566	0.559	0.550	0.541	0.531	0.522	0.512	0.501	0.490	0.479	0.466	0.455	0.441	0.428	0.414	0.400	0.386	0.371	0.355	0.339	0.324	0.306	0.290	0.274	0.255	0.238	0.220	0.202	0.184	0.165	0.146	0.128	0.110	0.090	0.071	0.052	0.034	0.015	-0.004	-0.022	-0.040	-0.058	-0.076	-0.094	-0.111	-0.128	-0.144	-0.160	-0.176	-0.191	-0.205	-0.220	-0.234	-0.246	-0.260	-0.272	-0.282	-0.295	-0.305	-0.315	-0.324	-0.332	-0.341	-0.349	-0.355	-0.362	-0.368	-0.374	-0.378	-0.382	-0.385	-0.389	-0.392	-0.395	-0.398	-0.399	-0.401	-0.402	-0.404	-0.405	-0.405	-0.406	-0.406	-0.408	-0.409	-0.410	-0.411	-0.411	-0.412	-0.414	-0.416	-0.419	-0.421	-0.422	-0.426	-0.430	-0.434	-0.439	-0.444	-0.449	-0.456	-0.462	-0.470	-0.479	-0.488	-0.498	-0.506	-0.516	-0.529	-0.541	-0.554	-0.566	-0.581	-0.596	-0.611	-0.628	-0.644	-0.660	-0.679	-0.696	-0.715	-0.735	-0.754	-0.775	-0.795	-0.816	-0.838	-0.858	-0.880	-0.901	-0.924	-0.945	-0.968	-0.990	-1.012	-1.035	-1.058	-1.079	-1.101	-1.122	-1.144	-1.165	-1.186	-1.208	-1.228	-1.246	-1.266	-1.285	-1.302	-1.321	-1.338	-1.354	-1.370	-1.385	-1.399	-1.412	-1.426	-1.439	-1.450	-1.461	-1.471	-1.479	-1.489	-1.494	-1.501	-1.508	-1.512	-1.516	-1.519	-1.521	-1.522	-1.522	-1.522	-1.521	-1.520	-1.516	-1.512	-1.508	-1.502	-1.496	-1.489	-1.482	-1.474	-1.465	-1.455	-1.445	-1.435	-1.424	-1.411	-1.399	-1.386	-1.374	-1.360	-1.348	-1.332	-1.318	-1.304	-1.289	-1.272	-1.258	-1.244	-1.228	-1.212	-1.196	-1.182	-1.168	-1.152	-1.139	-1.125	-1.111	-1.098	-1.084	-1.072	-1.060	-1.049	-1.039	-1.029	-1.019	-1.010	-1.002	-0.995	-0.988	-0.981	-0.976	-0.972	-0.969	-0.966	-0.965	-0.964	-0.962	-0.964	-0.965	-0.968	-0.971	-0.975	-0.979	-0.985	-0.990	-0.998	-1.004	-1.011	-1.020	-1.030	-1.039	-1.049	-1.059	-1.070	-1.081	-1.091	-1.102	-1.115	-1.126	-1.139	-1.150	-1.161	-1.172	-1.185	-1.195	-1.206	-1.218	-1.228	-1.236	-1.246	-1.256	-1.264	-1.272	-1.280	-1.286	-1.292	-1.298	-1.302	-1.306	-1.310	-1.312	-1.314	-1.316	-1.316	-1.314	-1.314	-1.311	-1.309	-1.305	-1.300	-1.296	-1.290	-1.284	-1.276	-1.269	-1.261	-1.252	-1.241	-1.232	-1.222	-1.210	-1.200	-1.188	-1.176	-1.164	-1.151	-1.139	-1.126	-1.112	-1.101	-1.088	-1.074	-1.061	-1.049	-1.035	-1.024	-1.010	-0.999	-0.986	-0.975	-0.964	-0.952	-0.941	-0.931	-0.922	-0.914	-0.905	-0.896	-0.889	-0.882	-0.875	-0.869	-0.864	-0.859	-0.854	-0.850	-0.846	-0.842	-0.841	-0.839	-0.838	-0.838	-0.836	-0.836	-0.838	-0.838	-0.839	-0.840	-0.842	-0.844	-0.845	-0.849	-0.850	-0.852	-0.855	-0.859	-0.861	-0.862	-0.865	-0.866	-0.869	-0.870	-0.871	-0.871	-0.871	-0.872	-0.871	-0.870	-0.869	-0.865	-0.862	-0.858	-0.852	-0.848	-0.841	-0.834	-0.826	-0.816	-0.808	-0.796	-0.785	-0.771	-0.758	-0.742	-0.728	-0.711	-0.691	-0.674	-0.654	-0.632	-0.610	-0.588	-0.564	-0.540	-0.512	-0.486	-0.459	-0.431	-0.401	-0.371	-0.341	-0.310	-0.279	-0.245	-0.212	-0.179	-0.146	-0.111	-0.076	-0.041	-0.008	0.029	0.064	0.100	0.136	0.171	0.208	0.242	0.278	0.314	0.349	0.384	0.418	0.451	0.485	0.519	0.552	0.584	0.615	0.648	0.679	0.708	0.738	0.766	0.796	0.824	0.851	0.876	0.902	0.928	0.952	0.976	1.000	1.022	1.044	1.065	1.086	1.106	1.125	1.145	1.164	1.181	1.199	1.216	1.232	1.249	1.264	1.280	1.295	1.309	1.324	1.338	1.351	1.365	1.379	1.392	1.406	1.419	1.432	1.445	1.460	1.474	1.488	1.500	1.515	1.529	1.542	1.558	1.572	1.588	1.602	1.619	1.635	1.651	1.668	1.685	1.702	1.720	1.738	1.756	1.776	1.796	1.816	1.835	1.858	1.878	1.899	1.920	1.942	1.965	1.986	2.010	2.031	2.055	2.079	2.101	2.125	2.148	2.171	2.194	2.216	2.240	2.262	2.285	2.306	2.328	2.349	2.369	2.390	2.409	2.428	2.446	2.461	2.479	2.494	2.509	2.521	2.532	2.544	2.554	2.561	2.570	2.575	2.579	2.582	2.584	2.582	2.581	2.580	2.574	2.568	2.561	2.551	2.540	2.528	2.512	2.498	2.480	2.461	2.440	2.419	2.395	2.370	2.344	2.316	2.288	2.258	2.225	2.194	2.160	2.125	2.089	2.054	2.016	1.978	1.939	1.900	1.860	1.820	1.779	1.739	1.698	1.656	1.615	1.575	1.532	1.491	1.451	1.411	1.371	1.331	1.292	1.255	1.216	1.179	1.144	1.108	1.074	1.039	1.005	0.974	0.942	0.912	0.882	0.855	0.828	0.801	0.776	0.751	0.729	0.706	0.685	0.664	0.645	0.625	0.609	0.591	0.575	0.560	0.545	0.531	0.519	0.505	0.494	0.482	0.471	0.460	0.450	0.441	0.430	0.421	0.411	0.404	0.395	0.385	0.378	0.368	0.359	0.350	0.341	0.331	0.321	0.311	0.301	0.289	0.279	0.266	0.254	0.241	0.229	0.214	0.200	0.185	0.169	0.152	0.136	0.119	0.101	0.081	0.062	0.042	0.022	0.001	-0.019	-0.042	-0.064	-0.086	-0.110	-0.134	-0.158	-0.181	-0.208	-0.231	-0.258	-0.282	-0.306	-0.332	-0.358	-0.384	-0.409	-0.435	-0.459	-0.484	-0.509	-0.532	-0.555	-0.580	-0.602	-0.624	-0.646	-0.666	-0.688	-0.708	-0.725	-0.744	-0.760	-0.778	-0.792	-0.808	-0.821	-0.832	-0.845	-0.856	-0.865	-0.874	-0.881	-0.888	-0.894	-0.898	-0.900	-0.902	-0.904	-0.904	-0.902	-0.901	-0.899	-0.895	-0.890	-0.885	-0.879	-0.871	-0.864	-0.854	-0.845	-0.835	-0.825	-0.812	-0.801	-0.789	-0.775	-0.762	-0.750	-0.735	-0.721	-0.706	-0.691	-0.678	-0.661	-0.648	-0.632	-0.618	-0.602	-0.588	-0.574	-0.559	-0.545	-0.532	-0.518	-0.505	-0.492	-0.480	-0.468	-0.456	-0.445	-0.435	-0.424	-0.414	-0.406	-0.398	-0.389	-0.381	-0.372	-0.366	-0.360	-0.355	-0.350	-0.345	-0.341	-0.336	-0.334	-0.330	-0.328	-0.325	-0.322	-0.321	-0.320	-0.318	-0.316	-0.315	-0.314	-0.312	-0.311	-0.311	-0.309	-0.308	-0.306	-0.304	-0.301	-0.299	-0.296	-0.292	-0.289	-0.284	-0.279	-0.272	-0.266	-0.260	-0.251	-0.242	-0.232	-0.222	-0.210	-0.198	-0.184	-0.170	-0.154	-0.136	-0.119	-0.100	-0.080	-0.058	-0.035	-0.010	0.015	0.041	0.070	0.099	0.128	0.160	0.192	0.225	0.260	0.296	0.334	0.371	0.409	0.449	0.489	0.531	0.572	0.615	0.659	0.702	0.746	0.791	0.836	0.881	0.926	0.971	1.018	1.062	1.109	1.152	1.199	1.242	1.286	1.330	1.374	1.416	1.459	1.499	1.539	1.579	1.616	1.655	1.691	1.726	1.761	1.795	1.826	1.858	1.888	1.915	1.944	1.970	1.995	2.019	2.040	2.061	2.081	2.100	2.119	2.135	2.150	2.164	2.178	2.189	2.201	2.210	2.220	2.229	2.236	2.244	2.250	2.255	2.260	2.265	2.269	2.274	2.276	2.280	2.284	2.288	2.290	2.294	2.296	2.300	2.304	2.308	2.311	2.316	2.321	2.328	2.334	2.340	2.346	2.354	2.362	2.371	2.381	2.391	2.404	2.414	2.428	2.441	2.455	2.470	2.486	2.502	2.520	2.538	2.556	2.575	2.595	2.616	2.639	2.660	2.681	2.705	2.730	2.752	2.778	2.801	2.826	2.851	2.878	2.902	2.928	2.952	2.979	3.004	3.029	3.054	3.079	3.102	3.128	3.151	3.174	3.196	3.219	3.240	3.260	3.281	3.299	3.318	3.336	3.352	3.368	3.381	3.395	3.408	3.419	3.429	3.438	3.446	3.452	3.458	3.461	3.466	3.468	3.468	3.468	3.466	3.462	3.460	3.454	3.448	3.440	3.432	3.422	3.412	3.401	3.389	3.375	3.360	3.346	3.330	3.314	3.296	3.279	3.260	3.241	3.221	3.201	3.181	3.161	3.140	3.119	3.098	3.075	3.054	3.032	3.010	2.989	2.968	2.946	2.925	2.904	2.882	2.862	2.842	2.822	2.804	2.785	2.766	2.748	2.731	2.715	2.699	2.684	2.669	2.654	2.641	2.628	2.615	2.604	2.592	2.582	2.572	2.564	2.556	2.548	2.541	2.535	2.529	2.524	2.519	2.514	2.511	2.509	2.505	2.502	2.501	2.501	2.499	2.499	2.498	2.498	2.498	2.498	2.499	2.499	2.500	2.499	2.500	2.500	2.500	2.500	2.499	2.499	2.498	2.496	2.494	2.491	2.489	2.485	2.480	2.476	2.471	2.465	2.458	2.450	2.442	2.432	2.422	2.411	2.399	2.386	2.372	2.358	2.342	2.326	2.309	2.292	2.274	2.254	2.232	2.211	2.189	2.168	2.144	2.120	2.095	2.069	2.044	2.018	1.990	1.964	1.935	1.908	1.879	1.851	1.822	1.795	1.766	1.738	1.709	1.681	1.652	1.625	1.598	1.571	1.544	1.518	1.492	1.468	1.442	1.419	1.395	1.371	1.350	1.329	1.308	1.289	1.269	1.250	1.232	1.216	1.199	1.184	1.169	1.155	1.142	1.130	1.118	1.105	1.095	1.085	1.075	1.065	1.056	1.048	1.040	1.031	1.024	1.018	1.010	1.002	0.995	0.989	0.981	0.974	0.968	0.959	0.951	0.944	0.935	0.926	0.918	0.908	0.898	0.886	0.875	0.862	0.850	0.836	0.822	0.809	0.792	0.776	0.759	0.741	0.722	0.704	0.684	0.661	0.640	0.618	0.592	0.569	0.544	0.518	0.490	0.462	0.435	0.405	0.375	0.345	0.312	0.281	0.249	0.215	0.181	0.148	0.114	0.078	0.044	0.008	-0.029	-0.065	-0.101	-0.138	-0.174	-0.210	-0.246	-0.284	-0.320	-0.356	-0.392	-0.428	-0.465	-0.500	-0.535	-0.569	-0.602	-0.636	-0.670	-0.701	-0.732	-0.764	-0.795	-0.825	-0.854	-0.881	-0.909	-0.936	-0.962	-0.988	-1.011	-1.035	-1.058	-1.078	-1.099	-1.119	-1.138	-1.156	-1.172	-1.190	-1.205	-1.220	-1.234	-1.246	-1.260	-1.271	-1.284	-1.294	-1.304	-1.312	-1.322	-1.330	-1.339	-1.346	-1.354	-1.360	-1.368	-1.375	-1.381	-1.389	-1.395	-1.401	-1.409	-1.415	-1.422	-1.430	-1.438	-1.445	-1.452	-1.461	-1.471	-1.481	-1.491	-1.502	-1.514	-1.525	-1.539	-1.552	-1.566	-1.581	-1.596	-1.614	-1.630	-1.649	-1.668	-1.688	-1.708	-1.729	-1.751	-1.774	-1.798	-1.821	-1.846	-1.872	-1.898	-1.926	-1.954	-1.982	-2.011	-2.040	-2.069	-2.100	-2.130	-2.161	-2.192	-2.222	-2.254	-2.286	-2.318	-2.350	-2.381	-2.414	-2.445	-2.475	-2.506	-2.536	-2.569	-2.599	-2.626	-2.656	-2.685	-2.712	-2.740	-2.768	-2.792	-2.818	-2.842	-2.865	-2.889	-2.910	-2.931	-2.951	-2.970	-2.988	-3.005	-3.021	-3.036	-3.050	-3.064	-3.075	-3.085	-3.096	-3.104	-3.112	-3.119	-3.125	-3.131	-3.135	-3.139	-3.141	-3.144	-3.145	-3.145	-3.145	-3.145	-3.144	-3.141	-3.139	-3.136	-3.134	-3.130	-3.126	-3.124	-3.120	-3.116	-3.111	-3.108	-3.104	-3.100	-3.096	-3.094	-3.090	-3.088	-3.085	-3.085	-3.084	-3.082	-3.081	-3.081	-3.084	-3.084	-3.088	-3.089	-3.092	-3.098	-3.102	-3.108	-3.112	-3.120	-3.128	-3.135	-3.144	-3.154	-3.162	-3.172	-3.184	-3.195	-3.206	-3.219	-3.230	-3.242	-3.255	-3.269	-3.281	-3.295	-3.308	-3.320	-3.334	-3.345	-3.358	-3.369	-3.380	-3.391	-3.402	-3.412	-3.421	-3.430	-3.438	-3.445	-3.451	-3.455	-3.460	-3.464	-3.465	-3.466	-3.468	-3.465	-3.464	-3.460	-3.455	-3.449	-3.441	-3.434	-3.424	-3.414	-3.401	-3.388	-3.375	-3.359	-3.342	-3.324	-3.305	-3.285	-3.264	-3.241	-3.219	-3.195	-3.170	-3.145	-3.118	-3.091	-3.062	-3.034	-3.006	-2.976	-2.946	-2.916	-2.886	-2.855	-2.824	-2.792	-2.761	-2.731	-2.699	-2.669	-2.639	-2.608	-2.578	-2.548	-2.518	-2.489	-2.460	-2.432	-2.405	-2.379	-2.352	-2.328	-2.304	-2.279	-2.256	-2.234	-2.214	-2.194	-2.175	-2.156	-2.139	-2.121	-2.106	-2.092	-2.079	-2.065	-2.054	-2.044	-2.034	-2.024	-2.016	-2.009	-2.002	-1.996	-1.992	-1.988	-1.984	-1.981	-1.979	-1.978	-1.975	-1.974	-1.974	-1.975	-1.974	-1.974	-1.975	-1.975	-1.975	-1.976	-1.978	-1.978	-1.978	-1.978	-1.978	-1.976	-1.975	-1.974	-1.972	-1.970	-1.965	-1.961	-1.956	-1.951	-1.945	-1.938	-1.930	-1.921	-1.910	-1.900	-1.889	-1.876	-1.861	-1.846	-1.831	-1.814	-1.795	-1.778	-1.756	-1.735	-1.714	-1.690	-1.666	-1.642	-1.616	-1.589	-1.562	-1.534	-1.504	-1.475	-1.445	-1.414	-1.382	-1.350	-1.318	-1.286	-1.252	-1.220	-1.186	-1.152	-1.120	-1.088	-1.054	-1.021	-0.990	-0.958	-0.926	-0.894	-0.864	-0.834	-0.806	-0.776	-0.750	-0.722	-0.699	-0.674	-0.651	-0.629	-0.609	-0.589	-0.570	-0.552	-0.538	-0.522	-0.510	-0.499	-0.489	-0.480	-0.474	-0.468	-0.464	-0.460	-0.459	-0.459	-0.460	-0.462	-0.468	-0.472	-0.479	-0.486	-0.496	-0.505	-0.515	-0.529	-0.541	-0.555	-0.569	-0.584	-0.600	-0.616	-0.632	-0.650	-0.668	-0.685	-0.704	-0.722	-0.740	-0.759	-0.776	-0.795	-0.812	-0.830	-0.845	-0.862	-0.878	-0.894	-0.909	-0.922	-0.936	-0.948	-0.959	-0.971	-0.980	-0.990	-0.998	-1.005	-1.011	-1.015	-1.019	-1.022	-1.024	-1.024	-1.024	-1.021	-1.019	-1.015	-1.010	-1.004	-0.998	-0.989	-0.980	-0.970	-0.960	-0.949	-0.936	-0.922	-0.910	-0.895	-0.880	-0.865	-0.848	-0.832	-0.815	-0.799	-0.781	-0.762	-0.745	-0.728	-0.710	-0.692	-0.675	-0.656	-0.641	-0.624	-0.608	-0.591	-0.575	-0.560	-0.546	-0.534	-0.520	-0.507	-0.498	-0.488	-0.478	-0.469	-0.461	-0.455	-0.450	-0.445	-0.442	-0.441	-0.440	-0.441	-0.441	-0.445	-0.449	-0.454	-0.460	-0.468	-0.475	-0.485	-0.495	-0.507	-0.520	-0.534	-0.549	-0.564	-0.580	-0.598	-0.615	-0.635	-0.654	-0.674	-0.695	-0.715	-0.738	-0.760	-0.781	-0.804	-0.826	-0.850	-0.872	-0.895	-0.918	-0.940	-0.962	-0.986	-1.009	-1.030	-1.051	-1.071	-1.092	-1.112	-1.134	-1.152	-1.170	-1.189	-1.206	-1.221	-1.238	-1.252	-1.268	-1.281	-1.294	-1.306	-1.318	-1.329	-1.340	-1.349	-1.358	-1.365	-1.374	-1.380	-1.386	-1.392	-1.398	-1.402	-1.406	-1.411	-1.415	-1.419	-1.421	-1.425	-1.426	-1.429	-1.432	-1.435	-1.438	-1.440	-1.442	-1.446	-1.449	-1.452	-1.458	-1.460	-1.464	-1.470	-1.474	-1.480	-1.486	-1.494	-1.500	-1.510	-1.518	-1.528	-1.538	-1.549	-1.560	-1.572	-1.586	-1.600	-1.616	-1.630	-1.648	-1.665	-1.684	-1.702	-1.722	-1.742	-1.764	-1.786	-1.809	-1.832	-1.856	-1.881	-1.908	-1.934	-1.961	-1.988	-2.016	-2.044	-2.072	-2.102	-2.131	-2.161	-2.190	-2.221	-2.251	-2.281	-2.311	-2.342	-2.372	-2.402	-2.432	-2.462	-2.491	-2.520	-2.549	-2.576	-2.604	-2.631	-2.658	-2.682	-2.708	-2.731	-2.755	-2.778	-2.799	-2.820	-2.840	-2.859	-2.876	-2.892	-2.909	-2.922	-2.936	-2.949	-2.960	-2.969	-2.979	-2.986	-2.992	-2.999	-3.002	-3.005	-3.008	-3.009	-3.009	-3.008	-3.006	-3.004	-3.001	-2.996	-2.991	-2.986	-2.980	-2.972	-2.965	-2.956	-2.948	-2.939	-2.929	-2.920	-2.910	-2.900	-2.890	-2.880	-2.871	-2.861	-2.851	-2.842	-2.832	-2.824	-2.816	-2.809	-2.800	-2.794	-2.788	-2.782	-2.779	-2.774	-2.770	-2.769	-2.768	-2.768	-2.768	-2.769	-2.771	-2.774	-2.779	-2.784	-2.790	-2.796	-2.805	-2.814	-2.824	-2.835	-2.846	-2.859	-2.872	-2.886	-2.901	-2.916	-2.932	-2.950	-2.968	-2.985	-3.004	-3.024	-3.041	-3.061	-3.081	-3.101	-3.121	-3.141	-3.162	-3.181	-3.201	-3.222	-3.241	-3.260	-3.280	-3.298	-3.316	-3.335	-3.351	-3.369	-3.385	-3.400	-3.414	-3.428	-3.441	-3.454	-3.466	-3.476	-3.485	-3.495	-3.502	-3.510	-3.516	-3.522	-3.526	-3.530	-3.532	-3.535	-3.536	-3.535	-3.535	-3.534	-3.530	-3.526	-3.522	-3.519	-3.514	-3.508	-3.500	-3.492	-3.485	-3.476	-3.468	-3.459	-3.449	-3.438	-3.429	-3.418	-3.406	-3.396	-3.384	-3.372	-3.362	-3.350	-3.340	-3.329	-3.318	-3.308	-3.296	-3.288	-3.276	-3.268	-3.258	-3.250	-3.241	-3.234	-3.228	-3.221	-3.215	-3.210	-3.206	-3.201	-3.199	-3.196	-3.195	-3.194	-3.194	-3.194	-3.195	-3.196	-3.200	-3.202	-3.208	-3.211	-3.216	-3.224	-3.230	-3.239	-3.245	-3.254	-3.264	-3.274	-3.284	-3.294	-3.305	-3.316	-3.329	-3.340	-3.352	-3.365	-3.378	-3.391	-3.404	-3.416	-3.429	-3.440	-3.454	-3.465	-3.476	-3.489	-3.499	-3.510	-3.520	-3.530	-3.539	-3.548	-3.555	-3.562	-3.569	-3.575	-3.579	-3.584	-3.588	-3.590	-3.591	-3.591	-3.590	-3.589	-3.586	-3.582	-3.579	-3.572	-3.566	-3.559	-3.550	-3.540	-3.530	-3.519	-3.505	-3.492	-3.478	-3.461	-3.446	-3.429	-3.411	-3.392	-3.372	-3.352	-3.332	-3.311	-3.289	-3.266	-3.244	-3.220	-3.198	-3.172	-3.150	-3.126	-3.101	-3.076	-3.052	-3.028	-3.004	-2.980	-2.956	-2.932	-2.909	-2.886	-2.865	-2.842	-2.821	-2.801	-2.781	-2.762	-2.744	-2.728	-2.711	-2.695	-2.680	-2.666	-2.655	-2.642	-2.631	-2.622	-2.614	-2.608	-2.601	-2.596	-2.591	-2.590	-2.589	-2.588	-2.589	-2.590	-2.592	-2.598	-2.602	-2.609	-2.616	-2.624	-2.634	-2.642	-2.654	-2.666	-2.678	-2.691	-2.705	-2.720	-2.735	-2.750	-2.766	-2.782	-2.800	-2.816	-2.834	-2.851	-2.869	-2.885	-2.902	-2.920	-2.938	-2.955	-2.970	-2.988	-3.004	-3.019	-3.034	-3.048	-3.061	-3.074	-3.086	-3.099	-3.110	-3.120	-3.129	-3.139	-3.145	-3.151	-3.158	-3.162	-3.166	-3.169	-3.171	-3.171	-3.171	-3.171	-3.170	-3.166	-3.162	-3.159	-3.154	-3.148	-3.140	-3.132	-3.124	-3.114	-3.105	-3.094	-3.084	-3.072	-3.060	-3.049	-3.035	-3.022	-3.010	-2.996	-2.982	-2.969	-2.956	-2.942	-2.929	-2.915	-2.902	-2.889	-2.876	-2.865	-2.852	-2.841	-2.831	-2.820	-2.811	-2.802	-2.794	-2.786	-2.780	-2.774	-2.769	-2.764	-2.760	-2.759	-2.756	-2.755	-2.756	-2.758	-2.760	-2.762	-2.766	-2.771	-2.778	-2.785	-2.792	-2.801	-2.811	-2.822	-2.832	-2.846	-2.859	-2.872	-2.889	-2.902	-2.920	-2.936	-2.954	-2.971	-2.990	-3.009	-3.029	-3.049	-3.068	-3.089	-3.109	-3.131	-3.151	-3.172	-3.194	-3.216	-3.238	-3.258	-3.279	-3.300	-3.320	-3.340	-3.360	-3.380	-3.399	-3.419	-3.436	-3.455	-3.471	-3.489	-3.504	-3.520	-3.535	-3.549	-3.562	-3.575	-3.589	-3.599	-3.610	-3.620	-3.629	-3.638	-3.645	-3.651	-3.659	-3.664	-3.669	-3.671	-3.675	-3.678	-3.679	-3.681	-3.681	-3.682	-3.680	-3.680	-3.679	-3.676	-3.674	-3.670	-3.668	-3.664	-3.660	-3.655	-3.651	-3.646	-3.641	-3.638	-3.631	-3.626	-3.622	-3.618	-3.611	-3.608	-3.602	-3.599	-3.594	-3.590	-3.585	-3.582	-3.579	-3.576	-3.574	-3.571	-3.570	-3.569	-3.569	-3.568	-3.568	-3.568	-3.569	-3.570	-3.571	-3.575	-3.576	-3.579	-3.584	-3.586	-3.591	-3.595	-3.600	-3.606	-3.610	-3.616	-3.621	-3.629	-3.634	-3.641	-3.648	-3.654	-3.661	-3.668	-3.675	-3.680	-3.688	-3.694	-3.699	-3.705	-3.710	-3.716	-3.721	-3.725	-3.729	-3.734	-3.736	-3.739	-3.741	-3.742	-3.744	-3.745	-3.745	-3.744	-3.744	-3.741	-3.738	-3.735	-3.731	-3.726	-3.721	-3.715	-3.708	-3.700	-3.691	-3.682	-3.674	-3.664	-3.654	-3.641	-3.630	-3.618	-3.604	-3.590	-3.576	-3.561	-3.546	-3.531	-3.514	-3.499	-3.482	-3.464	-3.448	-3.430	-3.412	-3.394	-3.375	-3.358	-3.340	-3.322	-3.304	-3.285	-3.268	-3.250	-3.232	-3.215	-3.199	-3.181	-3.165	-3.149	-3.132	-3.118	-3.102	-3.090	-3.076	-3.062	-3.050	-3.038	-3.025	-3.014	-3.004	-2.994	-2.985	-2.976	-2.968	-2.960	-2.954	-2.946	-2.941	-2.936	-2.932	-2.928	-2.924	-2.921	-2.920	-2.918	-2.916	-2.915	-2.914	-2.914	-2.915	-2.915	-2.916	-2.916	-2.918	-2.919	-2.920	-2.922	-2.922	-2.924	-2.925	-2.928	-2.929	-2.930	-2.930	-2.930	-2.931	-2.931	-2.930	-2.929	-2.928	-2.926	-2.924	-2.921	-2.918	-2.914	-2.909	-2.902	-2.896	-2.889	-2.881	-2.872	-2.864	-2.854	-2.844	-2.831	-2.819	-2.805	-2.791	-2.776	-2.760	-2.744	-2.726	-2.708	-2.690	-2.670	-2.650	-2.629	-2.606	-2.585	-2.561	-2.539	-2.515	-2.490	-2.466	-2.440	-2.415	-2.389	-2.364	-2.336	-2.310	-2.285	-2.259	-2.232	-2.206	-2.181	-2.158	-2.131	-2.108	-2.084	-2.060	-2.038	-2.015	-1.994	-1.974	-1.954	-1.936	-1.918	-1.901	-1.885	-1.871	-1.858	-1.845	-1.834	-1.825	-1.816	-1.809	-1.804	-1.798	-1.795	-1.794	-1.792	-1.792	-1.795	-1.798	-1.802	-1.808	-1.814	-1.822	-1.831	-1.840	-1.852	-1.864	-1.876	-1.890	-1.905	-1.919	-1.935	-1.951	-1.968	-1.985	-2.002	-2.019	-2.038	-2.055	-2.072	-2.090	-2.106	-2.124	-2.140	-2.158	-2.172	-2.188	-2.204	-2.218	-2.230	-2.242	-2.254	-2.265	-2.275	-2.284	-2.291	-2.299	-2.304	-2.309	-2.311	-2.314	-2.315	-2.316	-2.315	-2.312	-2.309	-2.305	-2.299	-2.292	-2.285	-2.278	-2.269	-2.259	-2.248	-2.238	-2.225	-2.212	-2.199	-2.186	-2.171	-2.158	-2.142	-2.128	-2.112	-2.098	-2.082	-2.068	-2.051	-2.036	-2.022	-2.009	-1.994	-1.980	-1.968	-1.955	-1.944	-1.932	-1.922	-1.911	-1.902	-1.896	-1.888	-1.881	-1.875	-1.871	-1.868	-1.865	-1.864	-1.864	-1.864	-1.865	-1.868	-1.870	-1.875	-1.880	-1.886	-1.894	-1.902	-1.911	-1.921	-1.931	-1.944	-1.955	-1.970	-1.982	-1.998	-2.014	-2.029	-2.046	-2.062	-2.081	-2.099	-2.118	-2.136	-2.155	-2.174	-2.194	-2.214	-2.234	-2.254	-2.274	-2.294	-2.314	-2.334	-2.354	-2.372	-2.391	-2.411	-2.430	-2.449	-2.468	-2.484	-2.502	-2.519	-2.535	-2.550	-2.566	-2.580	-2.594	-2.608	-2.620	-2.632	-2.644	-2.652	-2.662	-2.671	-2.679	-2.686	-2.692	-2.699	-2.704	-2.708	-2.710	-2.712	-2.714	-2.715	-2.715	-2.714	-2.711	-2.710	-2.706	-2.702	-2.698	-2.692	-2.688	-2.681	-2.675	-2.668	-2.660	-2.651	-2.642	-2.634	-2.624	-2.615	-2.604	-2.595	-2.585	-2.574	-2.564	-2.552	-2.544	-2.534	-2.522	-2.514	-2.504	-2.495	-2.486	-2.478	-2.469	-2.461	-2.454	-2.446	-2.441	-2.435	-2.430	-2.425	-2.421	-2.419	-2.416	-2.414	-2.412	-2.411	-2.411	-2.412	-2.414	-2.416	-2.419	-2.421	-2.425	-2.430	-2.435	-2.441	-2.446	-2.452	-2.460	-2.466	-2.475	-2.482	-2.491	-2.500	-2.509	-2.518	-2.526	-2.534	-2.544	-2.552	-2.561	-2.570	-2.579	-2.586	-2.594	-2.602	-2.609	-2.615	-2.621	-2.626	-2.631	-2.636	-2.641	-2.644	-2.646	-2.648	-2.650	-2.651	-2.650	-2.650	-2.648	-2.645	-2.641	-2.636	-2.632	-2.626	-2.619	-2.611	-2.602	-2.595	-2.585	-2.574	-2.562	-2.550	-2.539	-2.525	-2.510	-2.496	-2.480	-2.465	-2.449	-2.432	-2.415	-2.396	-2.379	-2.361	-2.344	-2.324	-2.306	-2.286	-2.268	-2.248	-2.229	-2.210	-2.191	-2.171	-2.154	-2.135	-2.118	-2.099	-2.081	-2.065	-2.047	-2.031	-2.016	-2.001	-1.988	-1.972	-1.960	-1.946	-1.935	-1.925	-1.915	-1.905	-1.896	-1.889	-1.882	-1.875	-1.870	-1.866	-1.862	-1.860	-1.859	-1.858	-1.858	-1.859	-1.861	-1.862	-1.866	-1.870	-1.875	-1.880	-1.886	-1.894	-1.901	-1.909	-1.918	-1.928	-1.936	-1.946	-1.955	-1.966	-1.976	-1.988	-1.998	-2.009	-2.020	-2.030	-2.041	-2.051	-2.062	-2.072	-2.082	-2.090	-2.100	-2.109	-2.115	-2.124	-2.130	-2.136	-2.141	-2.148	-2.151	-2.155	-2.158	-2.159	-2.160	-2.160	-2.160	-2.159	-2.156	-2.154	-2.151	-2.146	-2.141	-2.136	-2.129	-2.122	-2.116	-2.106	-2.099	-2.090	-2.080	-2.071	-2.061	-2.051	-2.040	-2.029	-2.019	-2.007	-1.998	-1.988	-1.978	-1.968	-1.959	-1.949	-1.939	-1.931	-1.924	-1.916	-1.909	-1.904	-1.899	-1.895	-1.891	-1.889	-1.888	-1.888	-1.889	-1.890	-1.892	-1.896	-1.901	-1.906	-1.914	-1.924	-1.932	-1.942	-1.955	-1.968	-1.982	-1.998	-2.014	-2.033	-2.050	-2.070	-2.091	-2.111	-2.134	-2.159	-2.182	-2.209	-2.234	-2.260	-2.288	-2.316	-2.345	-2.374	-2.402	-2.434	-2.464	-2.494	-2.525	-2.556	-2.588	-2.619	-2.649	-2.680	-2.711	-2.742	-2.774	-2.804	-2.834	-2.862	-2.892	-2.920	-2.949	-2.976	-3.004	-3.030	-3.056	-3.080	-3.105	-3.128	-3.150	-3.172	-3.192	-3.212	-3.232	-3.250	-3.265	-3.282	-3.298	-3.311	-3.324	-3.335	-3.346	-3.358	-3.366	-3.374	-3.380	-3.388	-3.391	-3.396	-3.400	-3.402	-3.404	-3.404	-3.405	-3.404	-3.401	-3.400	-3.396	-3.392	-3.389	-3.384	-3.379	-3.372	-3.366	-3.359	-3.352	-3.345	-3.339	-3.330	-3.322	-3.315	-3.306	-3.299	-3.290	-3.282	-3.275	-3.268	-3.259	-3.252	-3.245	-3.239	-3.231	-3.226	-3.219	-3.214	-3.210	-3.204	-3.200	-3.198	-3.194	-3.190	-3.189	-3.188	-3.186	-3.185	-3.185	-3.186	-3.188	-3.189	-3.191	-3.194	-3.196	-3.200	-3.205	-3.209	-3.215	-3.220	-3.226	-3.231	-3.239	-3.245	-3.252	-3.259	-3.266	-3.275	-3.282	-3.291	-3.299	-3.308	-3.314	-3.322	-3.331	-3.339	-3.348	-3.355	-3.364	-3.371	-3.379	-3.388	-3.394	-3.401	-3.408	-3.414	-3.420	-3.426	-3.431	-3.436	-3.441	-3.446	-3.450	-3.454	-3.458	-3.461	-3.462	-3.465	-3.468	-3.469	-3.471	-3.471	-3.472	-3.474	-3.474	-3.474	-3.472	-3.472	-3.472	-3.471	-3.470	-3.469	-3.468	-3.466	-3.465	-3.465	-3.462	-3.462	-3.461	-3.460	-3.459	-3.459	-3.459	-3.458	-3.458	-3.459	-3.460	-3.461	-3.462	-3.464	-3.466	-3.469	-3.472	-3.476	-3.480	-3.485	-3.491	-3.496	-3.504	-3.510	-3.519	-3.528	-3.538	-3.546	-3.558	-3.569	-3.580	-3.594	-3.606	-3.620	-3.636	-3.651	-3.668	-3.684	-3.701	-3.720	-3.739	-3.758	-3.779	-3.798	-3.819	-3.841	-3.864	-3.885	-3.909	-3.931	-3.955	-3.979	-4.004	-4.026	-4.052	-4.076	-4.101	-4.126	-4.150	-4.175	-4.199	-4.225	-4.248	-4.271	-4.296	-4.320	-4.342	-4.365	-4.386	-4.409	-4.430	-4.449	-4.470	-4.489	-4.508	-4.525	-4.541	-4.556	-4.572	-4.586	-4.599	-4.611	-4.622	-4.634	-4.642	-4.651	-4.660	-4.665	-4.671	-4.675	-4.680	-4.681	-4.684	-4.685	-4.685	-4.684	-4.681	-4.679	-4.676	-4.672	-4.668	-4.661	-4.655	-4.649	-4.642	-4.635	-4.626	-4.618	-4.610	-4.600	-4.591	-4.581	-4.572	-4.562	-4.552	-4.544	-4.535	-4.525	-4.516	-4.509	-4.500	-4.492	-4.485	-4.479	-4.472	-4.468	-4.462	-4.459	-4.454	-4.452	-4.450	-4.450	-4.449	-4.449	-4.451	-4.454	-4.456	-4.460	-4.465	-4.471	-4.479	-4.486	-4.495	-4.505	-4.515	-4.526	-4.538	-4.551	-4.565	-4.579	-4.594	-4.609	-4.625	-4.641	-4.659	-4.678	-4.695	-4.714	-4.732	-4.751	-4.770	-4.790	-4.810	-4.829	-4.849	-4.868	-4.888	-4.906	-4.926	-4.944	-4.961	-4.980	-4.996	-5.015	-5.031	-5.046	-5.061	-5.076	-5.090	-5.104	-5.115	-5.126	-5.138	-5.149	-5.156	-5.165	-5.172	-5.179	-5.185	-5.190	-5.192	-5.196	-5.199	-5.199	-5.200	-5.199	-5.198	-5.195	-5.192	-5.189	-5.185	-5.179	-5.175	-5.168	-5.161	-5.154	-5.146	-5.138	-5.129	-5.121	-5.111	-5.102	-5.092	-5.084	-5.074	-5.062	-5.054	-5.044	-5.035	-5.025	-5.016	-5.008	-4.999	-4.990	-4.982	-4.975	-4.968	-4.961	-4.956	-4.950	-4.946	-4.940	-4.938	-4.934	-4.931	-4.930	-4.928	-4.928	-4.928	-4.929	-4.929	-4.930	-4.932	-4.935	-4.939	-4.941	-4.946	-4.950	-4.955	-4.959	-4.965	-4.970	-4.976	-4.981	-4.989	-4.994	-4.999	-5.005	-5.011	-5.016	-5.021	-5.025	-5.030	-5.034	-5.038	-5.040	-5.042	-5.044	-5.045	-5.046	-5.045	-5.044	-5.042	-5.039	-5.035	-5.030	-5.024	-5.018	-5.009	-5.000	-4.990	-4.979	-4.968	-4.954	-4.939	-4.924	-4.908	-4.890	-4.870	-4.851	-4.830	-4.809	-4.786	-4.762	-4.738	-4.712	-4.686	-4.659	-4.631	-4.604	-4.574	-4.545	-4.514	-4.484	-4.452	-4.422	-4.390	-4.358	-4.326	-4.294	-4.261	-4.230	-4.198	-4.166	-4.134	-4.102	-4.071	-4.040	-4.010	-3.981	-3.951	-3.922	-3.895	-3.869	-3.841	-3.815	-3.791	-3.766	-3.745	-3.722	-3.701	-3.682	-3.664	-3.646	-3.629	-3.614	-3.600	-3.586	-3.576	-3.565	-3.555	-3.548	-3.541	-3.535	-3.531	-3.528	-3.525	-3.524	-3.525	-3.526	-3.529	-3.532	-3.536	-3.542	-3.550	-3.556	-3.565	-3.575	-3.585	-3.596	-3.606	-3.619	-3.631	-3.645	-3.658	-3.672	-3.688	-3.701	-3.716	-3.731	-3.748	-3.762	-3.778	-3.794	-3.809	-3.825	-3.840	-3.854	-3.869	-3.884	-3.896	-3.910	-3.922	-3.935	-3.948	-3.959	-3.970	-3.981	-3.990	-3.999	-4.008	-4.016	-4.021	-4.029	-4.034	-4.037	-4.043	-4.046	-4.050	-4.051	-4.052	-4.054	-4.054	-4.052	-4.052	-4.050	-4.049	-4.046	-4.044	-4.040	-4.036	-4.032	-4.028	-4.024	-4.019	-4.014	-4.009	-4.004	-3.999	-3.992	-3.988	-3.982	-3.979	-3.974	-3.970	-3.965	-3.961	-3.959	-3.956	-3.954	-3.952	-3.950	-3.949	-3.950	-3.951	-3.951	-3.952	-3.955	-3.958	-3.962	-3.966	-3.971	-3.978	-3.984	-3.991	-3.999	-4.008	-4.018	-4.026	-4.037	-4.049	-4.061	-4.074	-4.088	-4.100	-4.115	-4.129	-4.145	-4.160	-4.175	-4.191	-4.208	-4.224	-4.240	-4.258	-4.275	-4.291	-4.308	-4.324	-4.340	-4.358	-4.372	-4.389	-4.404	-4.420	-4.432	-4.448	-4.461	-4.474	-4.486	-4.498	-4.509	-4.519	-4.529	-4.538	-4.545	-4.552	-4.559	-4.565	-4.569	-4.574	-4.578	-4.579	-4.580	-4.580	-4.579	-4.578	-4.575	-4.571	-4.566	-4.561	-4.556	-4.550	-4.541	-4.534	-4.525	-4.516	-4.505	-4.494	-4.482	-4.470	-4.458	-4.445	-4.431	-4.418	-4.404	-4.389	-4.372	-4.358	-4.341	-4.326	-4.311	-4.295	-4.279	-4.264	-4.248	-4.232	-4.216	-4.201	-4.186	-4.171	-4.156	-4.142	-4.129	-4.115	-4.104	-4.091	-4.079	-4.068	-4.056	-4.045	-4.036	-4.028	-4.019	-4.011	-4.004	-3.998	-3.992	-3.988	-3.984	-3.980	-3.978	-3.975	-3.975	-3.974	-3.975	-3.976	-3.979	-3.981	-3.985	-3.989	-3.992	-3.999	-4.005	-4.012	-4.019	-4.028	-4.036	-4.045	-4.055	-4.065	-4.075	-4.088	-4.099	-4.110	-4.122	-4.135	-4.148	-4.160	-4.172	-4.186	-4.199	-4.212	-4.225	-4.239	-4.252	-4.265	-4.278	-4.291	-4.304	-4.316	-4.328	-4.339	-4.350	-4.361	-4.371	-4.382	-4.390	-4.400	-4.408	-4.415	-4.422	-4.428	-4.432	-4.438	-4.442	-4.446	-4.449	-4.449	-4.451	-4.451	-4.449	-4.448	-4.445	-4.441	-4.438	-4.434	-4.428	-4.420	-4.412	-4.405	-4.396	-4.386	-4.376	-4.365	-4.354	-4.341	-4.329	-4.315	-4.301	-4.286	-4.271	-4.256	-4.241	-4.225	-4.209	-4.192	-4.176	-4.160	-4.142	-4.126	-4.109	-4.093	-4.076	-4.060	-4.045	-4.029	-4.014	-3.998	-3.982	-3.969	-3.955	-3.941	-3.929	-3.916	-3.904	-3.892	-3.882	-3.872	-3.862	-3.854	-3.846	-3.839	-3.831	-3.825	-3.819	-3.814	-3.810	-3.806	-3.802	-3.800	-3.796	-3.795	-3.794	-3.791	-3.791	-3.791	-3.790	-3.790	-3.790	-3.790	-3.790	-3.790	-3.791	-3.791	-3.791	-3.791	-3.790	-3.790	-3.789	-3.788	-3.786	-3.784	-3.781	-3.779	-3.774	-3.770	-3.765	-3.760	-3.754	-3.748	-3.740	-3.732	-3.722	-3.712	-3.702	-3.691	-3.680	-3.668	-3.654	-3.640	-3.625	-3.610	-3.594	-3.578	-3.560	-3.542	-3.525	-3.505	-3.488	-3.468	-3.448	-3.428	-3.408	-3.386	-3.366	-3.344	-3.322	-3.302	-3.282	-3.260	-3.240	-3.220	-3.199	-3.179	-3.160	-3.140	-3.121	-3.102	-3.085	-3.069	-3.052	-3.036	-3.021	-3.008	-2.994	-2.981	-2.970	-2.959	-2.948	-2.940	-2.931	-2.924	-2.918	-2.912	-2.909	-2.905	-2.901	-2.901	-2.900	-2.901	-2.901	-2.905	-2.908	-2.912	-2.916	-2.921	-2.929	-2.936	-2.944	-2.952	-2.962	-2.971	-2.981	-2.992	-3.002	-3.014	-3.026	-3.039	-3.051	-3.062	-3.076	-3.089	-3.100	-3.112	-3.126	-3.139	-3.150	-3.161	-3.174	-3.184	-3.195	-3.205	-3.214	-3.222	-3.231	-3.240	-3.246	-3.254	-3.259	-3.264	-3.266	-3.270	-3.272	-3.274	-3.274	-3.272	-3.272	-3.269	-3.266	-3.261	-3.255	-3.249	-3.242	-3.234	-3.225	-3.215	-3.205	-3.192	-3.180	-3.166	-3.152	-3.138	-3.122	-3.106	-3.090	-3.072	-3.055	-3.036	-3.018	-2.999	-2.979	-2.960	-2.940	-2.921	-2.901	-2.881	-2.862	-2.842	-2.824	-2.804	-2.785	-2.766	-2.749	-2.730	-2.714	-2.698	-2.681	-2.666	-2.651	-2.639	-2.625	-2.614	-2.601	-2.591	-2.581	-2.572	-2.565	-2.558	-2.552	-2.548	-2.545	-2.542	-2.540	-2.539	-2.539	-2.540	-2.542	-2.544	-2.548	-2.554	-2.558	-2.565	-2.571	-2.579	-2.588	-2.595	-2.604	-2.615	-2.625	-2.635	-2.646	-2.658	-2.670	-2.680	-2.691	-2.705	-2.716	-2.728	-2.739	-2.750	-2.761	-2.772	-2.784	-2.792	-2.804	-2.812	-2.821	-2.829	-2.836	-2.842	-2.850	-2.855	-2.860	-2.865	-2.868	-2.870	-2.872	-2.874	-2.874	-2.874	-2.871	-2.870	-2.866	-2.864	-2.859	-2.854	-2.848	-2.840	-2.832	-2.824	-2.815	-2.806	-2.796	-2.786	-2.775	-2.762	-2.751	-2.738	-2.725	-2.711	-2.698	-2.684	-2.669	-2.655	-2.640	-2.625	-2.610	-2.595	-2.580	-2.565	-2.550	-2.535	-2.520	-2.506	-2.491	-2.478	-2.462	-2.449	-2.435	-2.424	-2.410	-2.399	-2.388	-2.376	-2.366	-2.356	-2.346	-2.338	-2.330	-2.321	-2.315	-2.309	-2.304	-2.300	-2.295	-2.291	-2.289	-2.288	-2.286	-2.286	-2.286	-2.289	-2.291	-2.294	-2.296	-2.301	-2.306	-2.314	-2.319	-2.328	-2.335	-2.344	-2.352	-2.361	-2.372	-2.384	-2.394	-2.406	-2.419	-2.431	-2.445	-2.458	-2.470	-2.485	-2.499	-2.514	-2.528	-2.541	-2.556	-2.570	-2.585	-2.600	-2.612	-2.626	-2.641	-2.654	-2.668	-2.680	-2.692	-2.705	-2.718	-2.729	-2.740	-2.749	-2.759	-2.768	-2.778	-2.785	-2.792	-2.800	-2.806	-2.812	-2.819	-2.824	-2.828	-2.831	-2.836	-2.839	-2.841	-2.844	-2.846	-2.846	-2.848	-2.849	-2.849	-2.850	-2.851	-2.851	-2.851	-2.852	-2.852	-2.852	-2.854	-2.854	-2.855	-2.858	-2.859	-2.861	-2.864	-2.866	-2.871	-2.875	-2.881	-2.888	-2.894	-2.901	-2.909	-2.918	-2.929	-2.940	-2.951	-2.964	-2.978	-2.991	-3.008	-3.024	-3.041	-3.060	-3.080	-3.100	-3.121	-3.145	-3.168	-3.192	-3.218	-3.242	-3.269	-3.296	-3.324	-3.352	-3.382	-3.412	-3.442	-3.474	-3.505	-3.536	-3.569	-3.600	-3.632	-3.665	-3.698	-3.730	-3.761	-3.794	-3.826	-3.858	-3.889	-3.919	-3.950	-3.979	-4.009	-4.037	-4.065	-4.091	-4.119	-4.144	-4.168	-4.192	-4.215	-4.236	-4.258	-4.276	-4.295	-4.312	-4.329	-4.345	-4.359	-4.372	-4.385	-4.396	-4.406	-4.414	-4.421	-4.429	-4.434	-4.439	-4.442	-4.445	-4.448	-4.449	-4.449	-4.446	-4.445	-4.444	-4.440	-4.436	-4.432	-4.428	-4.424	-4.418	-4.411	-4.405	-4.399	-4.392	-4.385	-4.379	-4.371	-4.365	-4.358	-4.351	-4.345	-4.339	-4.332	-4.328	-4.322	-4.318	-4.314	-4.310	-4.306	-4.305	-4.302	-4.302	-4.301	-4.301	-4.302	-4.305	-4.308	-4.310	-4.315	-4.321	-4.326	-4.332	-4.341	-4.350	-4.360	-4.371	-4.382	-4.394	-4.408	-4.421	-4.438	-4.454	-4.470	-4.488	-4.505	-4.525	-4.544	-4.564	-4.585	-4.606	-4.628	-4.650	-4.674	-4.696	-4.720	-4.745	-4.769	-4.794	-4.818	-4.842	-4.868	-4.892	-4.916	-4.941	-4.966	-4.990	-5.015	-5.038	-5.061	-5.085	-5.106	-5.128	-5.150	-5.171	-5.190	-5.210	-5.228	-5.248	-5.264	-5.280	-5.295	-5.310	-5.324	-5.336	-5.348	-5.358	-5.368	-5.375	-5.384	-5.390	-5.395	-5.399	-5.402	-5.405	-5.406	-5.408	-5.406	-5.404	-5.401	-5.398	-5.392	-5.388	-5.380	-5.372	-5.365	-5.356	-5.346	-5.336	-5.324	-5.312	-5.301	-5.289	-5.274	-5.260	-5.245	-5.231	-5.216	-5.201	-5.185	-5.170	-5.154	-5.136	-5.121	-5.104	-5.089	-5.071	-5.055	-5.039	-5.024	-5.006	-4.991	-4.976	-4.960	-4.945	-4.930	-4.916	-4.901	-4.888	-4.875	-4.862	-4.850	-4.838	-4.825	-4.815	-4.804	-4.792	-4.781	-4.772	-4.762	-4.755	-4.746	-4.738	-4.730	-4.722	-4.715	-4.708	-4.702	-4.695	-4.689	-4.684	-4.678	-4.672	-4.668	-4.662	-4.659	-4.652	-4.649	-4.644	-4.639	-4.635	-4.630	-4.625	-4.621	-4.616	-4.611	-4.606	-4.601	-4.596	-4.591	-4.585	-4.580	-4.574	-4.568	-4.561	-4.554	-4.548	-4.541	-4.532	-4.524	-4.516	-4.508	-4.500	-4.491	-4.481	-4.472	-4.462	-4.452	-4.442	-4.432	-4.422	-4.411	-4.400	-4.390	-4.379	-4.368	-4.355	-4.344	-4.334	-4.321	-4.310	-4.298	-4.288	-4.276	-4.265	-4.255	-4.242	-4.231	-4.221	-4.211	-4.201	-4.191	-4.182	-4.172	-4.165	-4.156	-4.149	-4.141	-4.134	-4.128	-4.122	-4.116	-4.112	-4.108	-4.104	-4.100	-4.098	-4.096	-4.094	-4.093	-4.093	-4.094	-4.095	-4.096	-4.099	-4.101	-4.105	-4.109	-4.114	-4.119	-4.125	-4.131	-4.138	-4.145	-4.154	-4.161	-4.171	-4.180	-4.190	-4.201	-4.211	-4.221	-4.234	-4.244	-4.256	-4.269	-4.280	-4.294	-4.306	-4.319	-4.331	-4.344	-4.358	-4.370	-4.382	-4.395	-4.408	-4.419	-4.432	-4.444	-4.455	-4.466	-4.476	-4.488	-4.496	-4.506	-4.515	-4.524	-4.531	-4.538	-4.545	-4.551	-4.558	-4.561	-4.565	-4.568	-4.571	-4.572	-4.574	-4.574	-4.572	-4.571	-4.570	-4.566	-4.562	-4.559	-4.554	-4.548	-4.540	-4.534	-4.525	-4.516	-4.506	-4.495	-4.485	-4.474	-4.461	-4.449	-4.435	-4.421	-4.408	-4.392	-4.378	-4.362	-4.346	-4.331	-4.314	-4.298	-4.280	-4.264	-4.248	-4.231	-4.214	-4.198	-4.180	-4.164	-4.148	-4.131	-4.116	-4.100	-4.085	-4.069	-4.054	-4.039	-4.025	-4.011	-3.998	-3.985	-3.972	-3.961	-3.949	-3.938	-3.926	-3.916	-3.906	-3.896	-3.888	-3.879	-3.870	-3.862	-3.855	-3.848	-3.841	-3.835	-3.829	-3.822	-3.816	-3.811	-3.806	-3.801	-3.796	-3.790	-3.786	-3.781	-3.776	-3.771	-3.766	-3.760	-3.755	-3.750	-3.744	-3.738	-3.731	-3.724	-3.718	-3.710	-3.702	-3.694	-3.685	-3.676	-3.666	-3.656	-3.645	-3.634	-3.621	-3.610	-3.595	-3.582	-3.568	-3.552	-3.536	-3.520	-3.504	-3.485	-3.468	-3.449	-3.429	-3.409	-3.389	-3.368	-3.348	-3.325	-3.302	-3.280	-3.256	-3.234	-3.209	-3.184	-3.160	-3.135	-3.110	-3.084	-3.059	-3.034	-3.009	-2.982	-2.956	-2.932	-2.906	-2.881	-2.858	-2.831	-2.808	-2.784	-2.760	-2.738	-2.714	-2.692	-2.670	-2.649	-2.629	-2.609	-2.590	-2.571	-2.554	-2.535	-2.520	-2.502	-2.490	-2.475	-2.462	-2.450	-2.438	-2.426	-2.418	-2.408	-2.399	-2.392	-2.385	-2.380	-2.374	-2.370	-2.366	-2.362	-2.361	-2.359	-2.358	-2.358	-2.358	-2.356	-2.358	-2.360	-2.361	-2.362	-2.366	-2.368	-2.371	-2.372	-2.376	-2.379	-2.382	-2.386	-2.389	-2.391	-2.394	-2.396	-2.399	-2.401	-2.402	-2.404	-2.406	-2.406	-2.406	-2.406	-2.406	-2.405	-2.404	-2.402	-2.400	-2.398	-2.395	-2.391	-2.386	-2.381	-2.376	-2.370	-2.364	-2.358	-2.350	-2.342	-2.334	-2.325	-2.316	-2.308	-2.298	-2.289	-2.278	-2.268	-2.256	-2.245	-2.235	-2.224	-2.212	-2.202	-2.190	-2.179	-2.168	-2.156	-2.145	-2.135	-2.122	-2.112	-2.102	-2.092	-2.082	-2.072	-2.065	-2.056	-2.047	-2.041	-2.034	-2.027	-2.022	-2.018	-2.013	-2.009	-2.006	-2.004	-2.002	-2.002	-2.001	-2.004	-2.004	-2.007	-2.010	-2.015	-2.020	-2.026	-2.034	-2.041	-2.050	-2.060	-2.071	-2.082	-2.096	-2.109	-2.124	-2.139	-2.154	-2.171	-2.189	-2.208	-2.226	-2.246	-2.268	-2.289	-2.311	-2.334	-2.356	-2.379	-2.404	-2.428	-2.452	-2.478	-2.502	-2.528	-2.554	-2.580	-2.605	-2.631	-2.658	-2.682	-2.708	-2.732	-2.758	-2.782	-2.806	-2.831	-2.854	-2.878	-2.900	-2.921	-2.941	-2.962	-2.982	-3.001	-3.020	-3.036	-3.052	-3.069	-3.082	-3.096	-3.110	-3.122	-3.132	-3.144	-3.154	-3.161	-3.169	-3.174	-3.180	-3.185	-3.189	-3.191	-3.194	-3.195	-3.196	-3.196	-3.195	-3.194	-3.192	-3.190	-3.186	-3.184	-3.180	-3.175	-3.171	-3.166	-3.161	-3.156	-3.151	-3.146	-3.141	-3.136	-3.131	-3.128	-3.122	-3.118	-3.115	-3.111	-3.109	-3.106	-3.104	-3.102	-3.101	-3.101	-3.101	-3.102	-3.105	-3.106	-3.109	-3.112	-3.118	-3.122	-3.129	-3.135	-3.141	-3.150	-3.160	-3.169	-3.180	-3.190	-3.202	-3.215	-3.228	-3.241	-3.255	-3.270	-3.285	-3.300	-3.316	-3.332	-3.349	-3.366	-3.382	-3.401	-3.419	-3.436	-3.455	-3.472	-3.490	-3.508	-3.525	-3.544	-3.561	-3.576	-3.594	-3.611	-3.626	-3.642	-3.658	-3.672	-3.686	-3.701	-3.714	-3.726	-3.739	-3.749	-3.761	-3.770	-3.779	-3.788	-3.795	-3.801	-3.808	-3.812	-3.816	-3.820	-3.822	-3.824	-3.825	-3.826	-3.825	-3.822	-3.821	-3.819	-3.814	-3.809	-3.804	-3.798	-3.791	-3.782	-3.775	-3.766	-3.758	-3.748	-3.738	-3.726	-3.714	-3.702	-3.690	-3.678	-3.665	-3.651	-3.639	-3.625	-3.611	-3.598	-3.584	-3.570	-3.558	-3.542	-3.529	-3.516	-3.502	-3.490	-3.478	-3.465	-3.454	-3.442	-3.432	-3.421	-3.412	-3.402	-3.394	-3.385	-3.379	-3.371	-3.365	-3.360	-3.355	-3.352	-3.349	-3.346	-3.346	-3.345	-3.345	-3.346	-3.348	-3.351	-3.355	-3.359	-3.364	-3.370	-3.376	-3.384	-3.391	-3.400	-3.408	-3.418	-3.428	-3.438	-3.450	-3.461	-3.472	-3.485	-3.496	-3.510	-3.522	-3.535	-3.548	-3.560	-3.572	-3.585	-3.598	-3.609	-3.621	-3.632	-3.644	-3.655	-3.665	-3.674	-3.682	-3.691	-3.698	-3.705	-3.711	-3.716	-3.721	-3.725	-3.728	-3.730	-3.731	-3.730	-3.731	-3.730	-3.726	-3.724	-3.720	-3.715	-3.709	-3.702	-3.696	-3.688	-3.679	-3.670	-3.660	-3.650	-3.640	-3.628	-3.616	-3.602	-3.590	-3.578	-3.565	-3.550	-3.538	-3.522	-3.510	-3.496	-3.482	-3.469	-3.455	-3.442	-3.429	-3.418	-3.405	-3.394	-3.382	-3.371	-3.361	-3.351	-3.341	-3.332	-3.325	-3.318	-3.310	-3.304	-3.299	-3.295	-3.290	-3.286	-3.282	-3.281	-3.279	-3.278	-3.278	-3.278	-3.279	-3.280	-3.282	-3.284	-3.286	-3.289	-3.294	-3.298	
