# Supplementary material for: Motion onset VEPs can see through the blur
Source: Sci Rep. 2024 Sep 12;14:21296. doi: 10.1038/s41598-024-72483-z (PMC11393312; doi:10.1038/s41598-024-72483-z)
Supplement: Supplementary file 3 — Supplementary Information 3. [file 41598_2024_72483_MOESM3_ESM.zip › VEP_raw_data/source_data/SorceBlurVEP-S012_VEP_2023-04-18_15-01-37.txt]

0.000	0.000	99999.999	6250.000	50.000	-2193.000	-2061.000	6248.000	7.000	100.000	5.000	2.000	1.000	1.000	0.000	0.000	0.000	0.000	0.000	0.000	0.000	0.000	0.000	0.000	0.000	0.000	0.000	-1.669	-1.696	-1.724	-1.749	-1.772	-1.795	-1.818	-1.838	-1.855	-1.872	-1.888	-1.904	-1.916	-1.929	-1.940	-1.951	-1.960	-1.969	-1.976	-1.982	-1.988	-1.994	-1.999	-2.001	-2.006	-2.009	-2.011	-2.014	-2.015	-2.018	-2.020	-2.022	-2.025	-2.029	-2.030	-2.035	-2.039	-2.042	-2.049	-2.054	-2.061	-2.069	-2.078	-2.086	-2.098	-2.110	-2.124	-2.138	-2.152	-2.169	-2.186	-2.206	-2.226	-2.248	-2.272	-2.296	-2.322	-2.349	-2.378	-2.409	-2.440	-2.472	-2.506	-2.541	-2.578	-2.614	-2.652	-2.691	-2.731	-2.772	-2.814	-2.855	-2.899	-2.942	-2.985	-3.030	-3.072	-3.118	-3.161	-3.206	-3.250	-3.294	-3.338	-3.380	-3.424	-3.465	-3.508	-3.549	-3.588	-3.628	-3.666	-3.704	-3.740	-3.775	-3.810	-3.844	-3.875	-3.906	-3.935	-3.964	-3.991	-4.016	-4.041	-4.064	-4.086	-4.106	-4.126	-4.144	-4.160	-4.176	-4.190	-4.204	-4.215	-4.226	-4.236	-4.245	-4.252	-4.259	-4.265	-4.270	-4.275	-4.280	-4.282	-4.285	-4.289	-4.291	-4.292	-4.295	-4.295	-4.296	-4.298	-4.299	-4.300	-4.301	-4.302	-4.304	-4.306	-4.309	-4.312	-4.315	-4.318	-4.322	-4.328	-4.332	-4.339	-4.346	-4.354	-4.362	-4.370	-4.381	-4.390	-4.402	-4.414	-4.426	-4.440	-4.455	-4.470	-4.485	-4.502	-4.519	-4.536	-4.556	-4.575	-4.594	-4.615	-4.636	-4.658	-4.679	-4.701	-4.724	-4.746	-4.769	-4.791	-4.815	-4.838	-4.861	-4.885	-4.908	-4.931	-4.955	-4.976	-4.999	-5.021	-5.044	-5.065	-5.085	-5.106	-5.124	-5.144	-5.161	-5.179	-5.195	-5.211	-5.226	-5.241	-5.254	-5.268	-5.279	-5.289	-5.298	-5.306	-5.312	-5.320	-5.325	-5.329	-5.332	-5.334	-5.335	-5.335	-5.334	-5.332	-5.329	-5.325	-5.321	-5.315	-5.309	-5.301	-5.292	-5.284	-5.275	-5.264	-5.254	-5.242	-5.231	-5.219	-5.208	-5.194	-5.181	-5.168	-5.154	-5.140	-5.126	-5.114	-5.099	-5.086	-5.071	-5.059	-5.045	-5.032	-5.020	-5.008	-4.995	-4.984	-4.972	-4.962	-4.952	-4.941	-4.932	-4.924	-4.916	-4.909	-4.902	-4.896	-4.890	-4.885	-4.880	-4.876	-4.874	-4.871	-4.868	-4.868	-4.865	-4.864	-4.864	-4.864	-4.865	-4.865	-4.866	-4.868	-4.869	-4.871	-4.872	-4.875	-4.876	-4.879	-4.880	-4.882	-4.884	-4.885	-4.886	-4.888	-4.889	-4.889	-4.889	-4.888	-4.888	-4.885	-4.884	-4.880	-4.878	-4.872	-4.869	-4.862	-4.856	-4.849	-4.841	-4.832	-4.824	-4.812	-4.802	-4.790	-4.776	-4.764	-4.749	-4.734	-4.716	-4.700	-4.682	-4.662	-4.642	-4.624	-4.602	-4.581	-4.559	-4.536	-4.514	-4.489	-4.464	-4.439	-4.414	-4.389	-4.361	-4.335	-4.309	-4.281	-4.255	-4.226	-4.199	-4.171	-4.144	-4.116	-4.090	-4.062	-4.035	-4.009	-3.982	-3.956	-3.931	-3.906	-3.881	-3.858	-3.834	-3.810	-3.788	-3.765	-3.745	-3.724	-3.702	-3.684	-3.666	-3.648	-3.631	-3.615	-3.600	-3.586	-3.572	-3.559	-3.549	-3.536	-3.526	-3.518	-3.509	-3.501	-3.494	-3.489	-3.485	-3.479	-3.476	-3.474	-3.471	-3.471	-3.470	-3.471	-3.471	-3.474	-3.475	-3.478	-3.480	-3.484	-3.489	-3.494	-3.498	-3.502	-3.509	-3.514	-3.519	-3.525	-3.530	-3.535	-3.541	-3.546	-3.551	-3.556	-3.561	-3.565	-3.569	-3.572	-3.576	-3.578	-3.580	-3.580	-3.581	-3.581	-3.580	-3.579	-3.576	-3.571	-3.568	-3.562	-3.556	-3.549	-3.542	-3.532	-3.522	-3.512	-3.500	-3.488	-3.475	-3.461	-3.446	-3.430	-3.414	-3.398	-3.379	-3.361	-3.342	-3.322	-3.302	-3.282	-3.262	-3.241	-3.221	-3.200	-3.180	-3.159	-3.139	-3.118	-3.099	-3.079	-3.059	-3.040	-3.021	-3.005	-2.988	-2.971	-2.956	-2.941	-2.928	-2.915	-2.904	-2.894	-2.884	-2.876	-2.868	-2.861	-2.858	-2.852	-2.850	-2.849	-2.848	-2.849	-2.851	-2.854	-2.858	-2.862	-2.869	-2.875	-2.884	-2.891	-2.901	-2.911	-2.920	-2.931	-2.942	-2.954	-2.966	-2.978	-2.990	-3.001	-3.014	-3.025	-3.036	-3.046	-3.058	-3.066	-3.076	-3.085	-3.091	-3.099	-3.104	-3.109	-3.111	-3.114	-3.114	-3.114	-3.111	-3.108	-3.102	-3.095	-3.086	-3.076	-3.064	-3.050	-3.035	-3.016	-2.998	-2.976	-2.954	-2.929	-2.902	-2.874	-2.844	-2.812	-2.779	-2.742	-2.706	-2.668	-2.628	-2.586	-2.544	-2.499	-2.452	-2.406	-2.359	-2.309	-2.260	-2.209	-2.158	-2.106	-2.054	-2.000	-1.948	-1.892	-1.839	-1.785	-1.731	-1.676	-1.622	-1.570	-1.518	-1.464	-1.412	-1.362	-1.311	-1.262	-1.214	-1.166	-1.121	-1.075	-1.031	-0.990	-0.949	-0.910	-0.871	-0.835	-0.801	-0.768	-0.736	-0.706	-0.678	-0.652	-0.628	-0.604	-0.584	-0.564	-0.548	-0.530	-0.516	-0.504	-0.492	-0.484	-0.476	-0.470	-0.465	-0.461	-0.460	-0.459	-0.460	-0.460	-0.464	-0.468	-0.472	-0.479	-0.485	-0.491	-0.500	-0.509	-0.519	-0.529	-0.539	-0.550	-0.560	-0.571	-0.582	-0.592	-0.604	-0.615	-0.626	-0.638	-0.648	-0.658	-0.668	-0.676	-0.685	-0.694	-0.701	-0.709	-0.715	-0.720	-0.725	-0.730	-0.732	-0.735	-0.736	-0.736	-0.736	-0.735	-0.732	-0.730	-0.726	-0.720	-0.715	-0.706	-0.699	-0.690	-0.680	-0.670	-0.659	-0.646	-0.632	-0.619	-0.604	-0.588	-0.572	-0.555	-0.538	-0.521	-0.504	-0.485	-0.466	-0.448	-0.429	-0.409	-0.390	-0.371	-0.352	-0.334	-0.316	-0.298	-0.280	-0.262	-0.246	-0.231	-0.216	-0.201	-0.189	-0.176	-0.166	-0.156	-0.148	-0.140	-0.134	-0.129	-0.125	-0.124	-0.124	-0.126	-0.129	-0.134	-0.139	-0.148	-0.158	-0.169	-0.181	-0.196	-0.212	-0.231	-0.251	-0.271	-0.295	-0.319	-0.345	-0.372	-0.401	-0.430	-0.462	-0.494	-0.528	-0.561	-0.598	-0.634	-0.669	-0.706	-0.745	-0.782	-0.821	-0.860	-0.899	-0.939	-0.976	-1.016	-1.054	-1.091	-1.129	-1.165	-1.200	-1.236	-1.270	-1.304	-1.335	-1.366	-1.395	-1.425	-1.451	-1.478	-1.501	-1.524	-1.546	-1.565	-1.584	-1.600	-1.615	-1.630	-1.641	-1.651	-1.660	-1.668	-1.672	-1.678	-1.680	-1.681	-1.681	-1.681	-1.679	-1.675	-1.669	-1.664	-1.658	-1.650	-1.641	-1.632	-1.622	-1.611	-1.601	-1.590	-1.579	-1.566	-1.554	-1.542	-1.530	-1.519	-1.506	-1.495	-1.484	-1.474	-1.464	-1.454	-1.445	-1.436	-1.429	-1.424	-1.416	-1.412	-1.408	-1.404	-1.402	-1.401	-1.401	-1.402	-1.404	-1.406	-1.411	-1.416	-1.421	-1.429	-1.436	-1.446	-1.456	-1.468	-1.479	-1.491	-1.505	-1.520	-1.534	-1.550	-1.566	-1.584	-1.601	-1.619	-1.638	-1.655	-1.675	-1.694	-1.712	-1.732	-1.752	-1.771	-1.791	-1.810	-1.829	-1.848	-1.866	-1.885	-1.901	-1.920	-1.936	-1.951	-1.968	-1.981	-1.996	-2.010	-2.022	-2.035	-2.046	-2.055	-2.066	-2.075	-2.081	-2.088	-2.094	-2.100	-2.104	-2.108	-2.109	-2.110	-2.110	-2.110	-2.109	-2.106	-2.104	-2.099	-2.095	-2.089	-2.082	-2.075	-2.068	-2.059	-2.050	-2.040	-2.029	-2.018	-2.006	-1.995	-1.981	-1.969	-1.955	-1.941	-1.926	-1.912	-1.898	-1.882	-1.869	-1.854	-1.839	-1.824	-1.809	-1.794	-1.780	-1.766	-1.751	-1.738	-1.725	-1.711	-1.699	-1.688	-1.676	-1.665	-1.655	-1.646	-1.638	-1.630	-1.624	-1.618	-1.612	-1.609	-1.606	-1.604	-1.604	-1.604	-1.605	-1.608	-1.611	-1.615	-1.622	-1.630	-1.639	-1.648	-1.659	-1.671	-1.684	-1.699	-1.714	-1.731	-1.749	-1.769	-1.789	-1.809	-1.831	-1.852	-1.878	-1.902	-1.926	-1.952	-1.980	-2.006	-2.034	-2.061	-2.090	-2.119	-2.148	-2.176	-2.205	-2.234	-2.264	-2.291	-2.320	-2.348	-2.375	-2.402	-2.430	-2.455	-2.480	-2.504	-2.528	-2.550	-2.572	-2.591	-2.611	-2.630	-2.646	-2.661	-2.676	-2.690	-2.701	-2.711	-2.721	-2.729	-2.735	-2.741	-2.745	-2.748	-2.750	-2.750	-2.748	-2.746	-2.742	-2.738	-2.731	-2.725	-2.718	-2.709	-2.700	-2.689	-2.678	-2.668	-2.655	-2.641	-2.629	-2.615	-2.601	-2.589	-2.575	-2.561	-2.548	-2.534	-2.521	-2.508	-2.496	-2.484	-2.472	-2.462	-2.452	-2.444	-2.435	-2.429	-2.421	-2.418	-2.412	-2.410	-2.409	-2.408	-2.409	-2.411	-2.415	-2.420	-2.426	-2.434	-2.442	-2.454	-2.465	-2.478	-2.492	-2.509	-2.526	-2.545	-2.564	-2.585	-2.608	-2.631	-2.656	-2.681	-2.708	-2.735	-2.764	-2.791	-2.821	-2.852	-2.884	-2.914	-2.946	-2.979	-3.011	-3.042	-3.075	-3.108	-3.140	-3.171	-3.204	-3.235	-3.265	-3.296	-3.326	-3.355	-3.384	-3.411	-3.438	-3.461	-3.486	-3.510	-3.531	-3.551	-3.571	-3.589	-3.604	-3.620	-3.632	-3.644	-3.654	-3.661	-3.669	-3.674	-3.678	-3.680	-3.680	-3.679	-3.676	-3.671	-3.665	-3.659	-3.650	-3.640	-3.629	-3.616	-3.602	-3.588	-3.571	-3.555	-3.538	-3.519	-3.500	-3.480	-3.460	-3.440	-3.419	-3.398	-3.376	-3.355	-3.335	-3.314	-3.294	-3.275	-3.256	-3.238	-3.220	-3.204	-3.188	-3.172	-3.159	-3.146	-3.135	-3.125	-3.118	-3.110	-3.105	-3.100	-3.099	-3.098	-3.099	-3.100	-3.105	-3.111	-3.118	-3.128	-3.138	-3.149	-3.164	-3.179	-3.195	-3.212	-3.232	-3.252	-3.275	-3.296	-3.320	-3.345	-3.370	-3.398	-3.425	-3.451	-3.480	-3.509	-3.536	-3.566	-3.594	-3.624	-3.651	-3.680	-3.709	-3.736	-3.764	-3.790	-3.816	-3.840	-3.865	-3.889	-3.910	-3.931	-3.952	-3.970	-3.989	-4.005	-4.020	-4.034	-4.046	-4.056	-4.066	-4.074	-4.080	-4.086	-4.089	-4.090	-4.091	-4.090	-4.089	-4.084	-4.079	-4.072	-4.066	-4.056	-4.048	-4.035	-4.022	-4.009	-3.996	-3.980	-3.964	-3.946	-3.930	-3.911	-3.892	-3.872	-3.852	-3.832	-3.812	-3.791	-3.770	-3.749	-3.728	-3.706	-3.685	-3.665	-3.644	-3.625	-3.604	-3.585	-3.565	-3.548	-3.530	-3.512	-3.496	-3.480	-3.465	-3.451	-3.439	-3.426	-3.416	-3.406	-3.396	-3.389	-3.382	-3.376	-3.371	-3.368	-3.366	-3.365	-3.365	-3.366	-3.370	-3.372	-3.379	-3.385	-3.391	-3.400	-3.409	-3.420	-3.432	-3.444	-3.459	-3.472	-3.489	-3.505	-3.522	-3.540	-3.559	-3.578	-3.598	-3.618	-3.638	-3.658	-3.679	-3.700	-3.721	-3.741	-3.762	-3.782	-3.802	-3.822	-3.842	-3.861	-3.879	-3.895	-3.912	-3.928	-3.942	-3.956	-3.969	-3.980	-3.990	-4.000	-4.008	-4.015	-4.020	-4.022	-4.025	-4.026	-4.026	-4.024	-4.020	-4.015	-4.008	-4.000	-3.991	-3.981	-3.969	-3.955	-3.941	-3.924	-3.906	-3.889	-3.870	-3.850	-3.829	-3.808	-3.785	-3.762	-3.739	-3.715	-3.690	-3.666	-3.641	-3.618	-3.594	-3.569	-3.545	-3.522	-3.499	-3.476	-3.455	-3.434	-3.414	-3.394	-3.376	-3.358	-3.342	-3.328	-3.314	-3.301	-3.290	-3.280	-3.271	-3.265	-3.259	-3.255	-3.251	-3.251	-3.251	-3.252	-3.256	-3.261	-3.266	-3.274	-3.282	-3.291	-3.301	-3.314	-3.326	-3.340	-3.356	-3.371	-3.388	-3.404	-3.422	-3.440	-3.459	-3.479	-3.498	-3.516	-3.536	-3.555	-3.574	-3.592	-3.611	-3.630	-3.648	-3.665	-3.682	-3.698	-3.714	-3.728	-3.741	-3.755	-3.766	-3.778	-3.786	-3.795	-3.801	-3.808	-3.812	-3.815	-3.818	-3.819	-3.818	-3.815	-3.812	-3.808	-3.801	-3.795	-3.785	-3.775	-3.764	-3.750	-3.736	-3.721	-3.705	-3.686	-3.668	-3.649	-3.628	-3.605	-3.581	-3.556	-3.531	-3.506	-3.480	-3.451	-3.424	-3.394	-3.365	-3.334	-3.304	-3.271	-3.240	-3.209	-3.176	-3.144	-3.111	-3.078	-3.045	-3.012	-2.979	-2.946	-2.914	-2.880	-2.849	-2.815	-2.784	-2.752	-2.721	-2.691	-2.660	-2.630	-2.601	-2.572	-2.545	-2.518	-2.491	-2.465	-2.441	-2.416	-2.392	-2.370	-2.349	-2.328	-2.306	-2.288	-2.270	-2.252	-2.236	-2.220	-2.205	-2.191	-2.179	-2.166	-2.155	-2.144	-2.135	-2.126	-2.118	-2.110	-2.102	-2.098	-2.091	-2.086	-2.082	-2.079	-2.075	-2.071	-2.068	-2.066	-2.062	-2.060	-2.059	-2.058	-2.054	-2.052	-2.049	-2.045	-2.042	-2.040	-2.035	-2.031	-2.026	-2.021	-2.015	-2.007	-2.000	-1.992	-1.982	-1.974	-1.962	-1.950	-1.938	-1.922	-1.909	-1.892	-1.876	-1.858	-1.839	-1.818	-1.798	-1.775	-1.752	-1.728	-1.701	-1.676	-1.649	-1.620	-1.591	-1.560	-1.530	-1.499	-1.466	-1.434	-1.400	-1.366	-1.331	-1.298	-1.262	-1.228	-1.191	-1.156	-1.120	-1.084	-1.049	-1.012	-0.978	-0.942	-0.908	-0.874	-0.840	-0.806	-0.774	-0.741	-0.710	-0.680	-0.650	-0.620	-0.592	-0.566	-0.540	-0.514	-0.491	-0.468	-0.445	-0.425	-0.405	-0.386	-0.369	-0.352	-0.338	-0.324	-0.311	-0.300	-0.289	-0.278	-0.270	-0.261	-0.255	-0.249	-0.244	-0.240	-0.238	-0.234	-0.232	-0.230	-0.230	-0.229	-0.230	-0.230	-0.230	-0.232	-0.232	-0.235	-0.236	-0.238	-0.240	-0.240	-0.242	-0.242	-0.242	-0.244	-0.244	-0.242	-0.242	-0.240	-0.239	-0.235	-0.231	-0.226	-0.221	-0.215	-0.209	-0.200	-0.191	-0.181	-0.171	-0.159	-0.146	-0.131	-0.118	-0.101	-0.084	-0.066	-0.046	-0.026	-0.005	0.018	0.040	0.064	0.090	0.116	0.142	0.170	0.199	0.229	0.259	0.290	0.321	0.352	0.385	0.419	0.451	0.485	0.519	0.554	0.588	0.622	0.658	0.691	0.726	0.761	0.794	0.828	0.861	0.895	0.926	0.959	0.990	1.020	1.050	1.079	1.108	1.135	1.160	1.186	1.210	1.234	1.256	1.278	1.298	1.316	1.334	1.350	1.366	1.381	1.392	1.406	1.415	1.426	1.434	1.441	1.449	1.452	1.456	1.460	1.462	1.464	1.465	1.465	1.464	1.461	1.460	1.456	1.452	1.449	1.444	1.440	1.435	1.430	1.425	1.420	1.415	1.410	1.406	1.401	1.396	1.392	1.390	1.388	1.384	1.382	1.381	1.380	1.381	1.382	1.385	1.388	1.391	1.398	1.401	1.409	1.418	1.426	1.436	1.448	1.460	1.472	1.488	1.504	1.520	1.538	1.556	1.576	1.596	1.619	1.641	1.664	1.689	1.714	1.739	1.765	1.792	1.819	1.848	1.875	1.904	1.931	1.961	1.989	2.019	2.046	2.075	2.102	2.131	2.159	2.184	2.211	2.235	2.260	2.284	2.306	2.329	2.349	2.369	2.388	2.404	2.419	2.432	2.445	2.456	2.466	2.474	2.479	2.484	2.486	2.488	2.486	2.482	2.479	2.474	2.465	2.456	2.444	2.430	2.415	2.400	2.381	2.362	2.341	2.319	2.296	2.270	2.244	2.218	2.189	2.160	2.130	2.099	2.069	2.035	2.002	1.970	1.938	1.905	1.870	1.838	1.805	1.771	1.739	1.706	1.674	1.644	1.612	1.582	1.554	1.525	1.498	1.472	1.446	1.422	1.401	1.379	1.359	1.340	1.322	1.308	1.292	1.279	1.266	1.256	1.248	1.239	1.232	1.228	1.222	1.220	1.219	1.219	1.220	1.221	1.225	1.228	1.232	1.238	1.244	1.250	1.258	1.265	1.272	1.281	1.290	1.299	1.308	1.316	1.326	1.335	1.344	1.351	1.359	1.368	1.374	1.381	1.388	1.392	1.398	1.400	1.404	1.406	1.406	1.408	1.406	1.405	1.401	1.399	1.394	1.388	1.380	1.372	1.362	1.351	1.341	1.328	1.312	1.299	1.282	1.265	1.248	1.228	1.208	1.186	1.165	1.141	1.119	1.094	1.070	1.044	1.019	0.992	0.964	0.936	0.910	0.881	0.852	0.825	0.795	0.766	0.738	0.710	0.681	0.654	0.626	0.599	0.572	0.546	0.521	0.496	0.471	0.449	0.425	0.404	0.384	0.364	0.345	0.328	0.311	0.295	0.282	0.269	0.258	0.248	0.238	0.229	0.222	0.218	0.214	0.211	0.210	0.210	0.211	0.214	0.218	0.222	0.229	0.236	0.245	0.254	0.265	0.276	0.289	0.301	0.315	0.330	0.346	0.362	0.379	0.396	0.414	0.432	0.451	0.469	0.489	0.507	0.526	0.544	0.562	0.581	0.600	0.619	0.635	0.652	0.669	0.685	0.700	0.714	0.728	0.741	0.754	0.764	0.774	0.782	0.791	0.798	0.805	0.809	0.811	0.814	0.815	0.815	0.814	0.810	0.806	0.801	0.795	0.788	0.779	0.768	0.758	0.744	0.730	0.715	0.699	0.682	0.665	0.646	0.625	0.604	0.582	0.561	0.538	0.514	0.489	0.464	0.439	0.412	0.388	0.360	0.334	0.308	0.280	0.252	0.226	0.199	0.172	0.146	0.120	0.094	0.070	0.044	0.020	-0.004	-0.026	-0.048	-0.069	-0.090	-0.110	-0.129	-0.146	-0.164	-0.180	-0.195	-0.209	-0.221	-0.232	-0.244	-0.254	-0.262	-0.269	-0.275	-0.281	-0.285	-0.289	-0.290	-0.291	-0.291	-0.291	-0.290	-0.288	-0.284	-0.280	-0.276	-0.270	-0.265	-0.259	-0.252	-0.245	-0.236	-0.230	-0.222	-0.212	-0.205	-0.198	-0.190	-0.181	-0.174	-0.166	-0.159	-0.151	-0.145	-0.140	-0.135	-0.131	-0.126	-0.122	-0.120	-0.119	-0.119	-0.118	-0.119	-0.120	-0.124	-0.128	-0.131	-0.138	-0.144	-0.151	-0.160	-0.170	-0.180	-0.191	-0.204	-0.218	-0.231	-0.246	-0.262	-0.279	-0.298	-0.314	-0.334	-0.352	-0.372	-0.392	-0.412	-0.434	-0.454	-0.476	-0.498	-0.519	-0.540	-0.561	-0.582	-0.604	-0.624	-0.644	-0.664	-0.682	-0.701	-0.719	-0.736	-0.752	-0.769	-0.782	-0.795	-0.808	-0.820	-0.829	-0.838	-0.846	-0.851	-0.856	-0.860	-0.861	-0.862	-0.861	-0.859	-0.855	-0.850	-0.844	-0.836	-0.826	-0.815	-0.802	-0.789	-0.774	-0.758	-0.740	-0.721	-0.701	-0.680	-0.659	-0.635	-0.611	-0.588	-0.561	-0.534	-0.509	-0.481	-0.452	-0.425	-0.398	-0.368	-0.340	-0.311	-0.284	-0.255	-0.229	-0.201	-0.175	-0.149	-0.122	-0.099	-0.075	-0.052	-0.031	-0.011	0.008	0.026	0.042	0.058	0.072	0.085	0.095	0.105	0.112	0.120	0.124	0.128	0.129	0.130	0.128	0.124	0.120	0.114	0.106	0.098	0.088	0.075	0.062	0.049	0.034	0.016	-0.001	-0.020	-0.038	-0.059	-0.080	-0.101	-0.124	-0.146	-0.169	-0.192	-0.215	-0.239	-0.261	-0.285	-0.308	-0.331	-0.354	-0.375	-0.398	-0.419	-0.439	-0.459	-0.478	-0.498	-0.514	-0.531	-0.546	-0.561	-0.574	-0.586	-0.599	-0.609	-0.619	-0.628	-0.634	-0.640	-0.645	-0.649	-0.651	-0.652	-0.654	-0.654	-0.652	-0.650	-0.648	-0.642	-0.638	-0.631	-0.625	-0.618	-0.611	-0.602	-0.594	-0.585	-0.574	-0.565	-0.554	-0.545	-0.535	-0.524	-0.514	-0.504	-0.492	-0.482	-0.474	-0.464	-0.455	-0.445	-0.438	-0.430	-0.424	-0.416	-0.410	-0.406	-0.402	-0.398	-0.394	-0.392	-0.391	-0.391	-0.391	-0.391	-0.392	-0.396	-0.400	-0.404	-0.409	-0.415	-0.420	-0.428	-0.435	-0.442	-0.451	-0.461	-0.471	-0.481	-0.492	-0.502	-0.514	-0.525	-0.536	-0.548	-0.560	-0.571	-0.582	-0.594	-0.604	-0.615	-0.625	-0.635	-0.644	-0.654	-0.661	-0.669	-0.675	-0.680	-0.685	-0.689	-0.694	-0.695	-0.696	-0.695	-0.695	-0.692	-0.690	-0.685	-0.680	-0.672	-0.665	-0.655	-0.645	-0.632	-0.620	-0.606	-0.590	-0.574	-0.558	-0.538	-0.519	-0.498	-0.476	-0.454	-0.430	-0.405	-0.381	-0.355	-0.329	-0.301	-0.272	-0.245	-0.215	-0.188	-0.158	-0.128	-0.098	-0.068	-0.038	-0.008	0.022	0.051	0.082	0.110	0.140	0.168	0.196	0.224	0.250	0.276	0.302	0.326	0.350	0.374	0.396	0.418	0.439	0.458	0.476	0.492	0.509	0.524	0.538	0.550	0.562	0.572	0.581	0.589	0.598	0.602	0.608	0.611	0.614	0.615	0.616	0.615	0.614	0.611	0.609	0.605	0.599	0.592	0.588	0.580	0.572	0.564	0.555	0.546	0.536	0.525	0.515	0.504	0.494	0.482	0.471	0.460	0.449	0.438	0.425	0.415	0.404	0.394	0.384	0.372	0.364	0.354	0.345	0.336	0.328	0.320	0.312	0.305	0.298	0.292	0.288	0.281	0.276	0.272	0.269	0.265	0.262	0.260	0.258	0.255	0.254	0.251	0.251	0.249	0.248	0.248	0.248	0.246	0.245	0.245	0.245	0.244	0.241	0.241	0.240	0.238	0.236	0.235	0.231	0.230	0.226	0.222	0.219	0.214	0.209	0.204	0.198	0.190	0.184	0.176	0.168	0.158	0.149	0.139	0.128	0.116	0.104	0.090	0.078	0.062	0.049	0.034	0.018	0.001	-0.016	-0.034	-0.052	-0.070	-0.089	-0.109	-0.129	-0.150	-0.171	-0.192	-0.214	-0.236	-0.260	-0.282	-0.306	-0.331	-0.355	-0.380	-0.405	-0.430	-0.455	-0.481	-0.506	-0.534	-0.559	-0.585	-0.610	-0.638	-0.664	-0.690	-0.716	-0.741	-0.768	-0.794	-0.819	-0.845	-0.869	-0.894	-0.918	-0.941	-0.964	-0.986	-1.008	-1.030	-1.049	-1.070	-1.089	-1.106	-1.122	-1.139	-1.154	-1.168	-1.180	-1.192	-1.202	-1.211	-1.220	-1.225	-1.231	-1.234	-1.238	-1.239	-1.238	-1.238	-1.234	-1.229	-1.224	-1.218	-1.209	-1.200	-1.189	-1.176	-1.164	-1.149	-1.134	-1.118	-1.101	-1.084	-1.065	-1.045	-1.026	-1.008	-0.986	-0.965	-0.945	-0.924	-0.904	-0.882	-0.862	-0.844	-0.824	-0.805	-0.789	-0.771	-0.755	-0.740	-0.728	-0.714	-0.704	-0.694	-0.688	-0.680	-0.676	-0.672	-0.672	-0.674	-0.676	-0.682	-0.690	-0.699	-0.710	-0.722	-0.739	-0.756	-0.776	-0.799	-0.824	-0.850	-0.879	-0.909	-0.941	-0.975	-1.011	-1.049	-1.088	-1.129	-1.172	-1.216	-1.261	-1.309	-1.356	-1.406	-1.456	-1.506	-1.559	-1.611	-1.664	-1.716	-1.770	-1.824	-1.878	-1.932	-1.986	-2.039	-2.094	-2.146	-2.199	-2.251	-2.304	-2.355	-2.405	-2.454	-2.502	-2.550	-2.598	-2.644	-2.689	-2.732	-2.775	-2.818	-2.859	-2.898	-2.936	-2.974	-3.011	-3.045	-3.080	-3.114	-3.146	-3.178	-3.208	-3.239	-3.268	-3.296	-3.322	-3.350	-3.376	-3.401	-3.426	-3.451	-3.475	-3.499	-3.524	-3.548	-3.570	-3.592	-3.616	-3.640	-3.664	-3.686	-3.711	-3.735	-3.759	-3.784	-3.809	-3.834	-3.860	-3.888	-3.915	-3.942	-3.970	-3.999	-4.029	-4.059	-4.090	-4.122	-4.155	-4.188	-4.221	-4.256	-4.291	-4.328	-4.364	-4.401	-4.439	-4.478	-4.516	-4.556	-4.596	-4.636	-4.676	-4.718	-4.759	-4.801	-4.842	-4.884	-4.926	-4.968	-5.010	-5.051	-5.094	-5.135	-5.176	-5.216	-5.256	-5.296	-5.335	-5.372	-5.411	-5.448	-5.482	-5.518	-5.552	-5.584	-5.616	-5.646	-5.675	-5.702	-5.729	-5.755	-5.778	-5.800	-5.820	-5.839	-5.855	-5.870	-5.885	-5.895	-5.905	-5.912	-5.919	-5.924	-5.925	-5.925	-5.924	-5.920	-5.915	-5.906	-5.898	-5.886	-5.874	-5.859	-5.841	-5.824	-5.804	-5.781	-5.759	-5.734	-5.706	-5.678	-5.649	-5.618	-5.585	-5.551	-5.516	-5.480	-5.444	-5.405	-5.366	-5.326	-5.286	-5.245	-5.202	-5.160	-5.118	-5.075	-5.031	-4.986	-4.944	-4.899	-4.855	-4.810	-4.768	-4.722	-4.679	-4.635	-4.592	-4.550	-4.508	-4.465	-4.424	-4.382	-4.341	-4.302	-4.262	-4.225	-4.186	-4.149	-4.112	-4.076	-4.040	-4.006	-3.972	-3.938	-3.905	-3.872	-3.841	-3.810	-3.779	-3.749	-3.719	-3.690	-3.661	-3.632	-3.604	-3.576	-3.548	-3.521	-3.494	-3.466	-3.438	-3.411	-3.385	-3.358	-3.330	-3.301	-3.272	-3.245	-3.216	-3.188	-3.159	-3.129	-3.099	-3.069	-3.039	-3.006	-2.975	-2.944	-2.911	-2.878	-2.845	-2.810	-2.776	-2.740	-2.705	-2.669	-2.632	-2.595	-2.559	-2.521	-2.484	-2.445	-2.406	-2.369	-2.330	-2.290	-2.251	-2.212	-2.174	-2.135	-2.098	-2.059	-2.020	-1.982	-1.944	-1.906	-1.870	-1.832	-1.796	-1.761	-1.726	-1.691	-1.658	-1.624	-1.592	-1.560	-1.530	-1.499	-1.469	-1.440	-1.411	-1.384	-1.358	-1.332	-1.308	-1.282	-1.260	-1.236	-1.214	-1.194	-1.172	-1.152	-1.132	-1.115	-1.096	-1.079	-1.061	-1.044	-1.029	-1.011	-0.995	-0.980	-0.965	-0.950	-0.935	-0.919	-0.905	-0.890	-0.875	-0.860	-0.844	-0.830	-0.814	-0.796	-0.781	-0.764	-0.746	-0.730	-0.711	-0.692	-0.672	-0.655	-0.634	-0.614	-0.591	-0.570	-0.546	-0.524	-0.500	-0.475	-0.449	-0.422	-0.396	-0.369	-0.340	-0.310	-0.281	-0.250	-0.219	-0.188	-0.155	-0.121	-0.086	-0.051	-0.016	0.020	0.058	0.095	0.132	0.172	0.212	0.252	0.292	0.336	0.378	0.420	0.464	0.507	0.552	0.598	0.642	0.689	0.735	0.781	0.830	0.878	0.925	0.974	1.021	1.070	1.120	1.169	1.218	1.268	1.316	1.365	1.415	1.464	1.514	1.561	1.610	1.658	1.706	1.754	1.800	1.848	1.892	1.938	1.982	2.027	2.070	2.112	2.154	2.194	2.232	2.271	2.309	2.345	2.380	2.414	2.446	2.478	2.508	2.536	2.564	2.589	2.614	2.638	2.659	2.679	2.698	2.715	2.731	2.746	2.759	2.771	2.781	2.791	2.799	2.805	2.811	2.815	2.819	2.821	2.821	2.821	2.820	2.818	2.816	2.811	2.809	2.804	2.798	2.791	2.785	2.779	2.770	2.762	2.755	2.748	2.739	2.730	2.722	2.714	2.705	2.696	2.689	2.681	2.672	2.665	2.658	2.652	2.645	2.639	2.632	2.628	2.622	2.618	2.612	2.609	2.606	2.601	2.599	2.596	2.594	2.591	2.590	2.589	2.586	2.584	2.582	2.582	2.580	2.579	2.578	2.575	2.572	2.571	2.568	2.565	2.562	2.558	2.554	2.549	2.544	2.536	2.529	2.521	2.512	2.504	2.492	2.481	2.468	2.454	2.439	2.422	2.405	2.386	2.366	2.345	2.322	2.299	2.274	2.246	2.219	2.189	2.159	2.126	2.094	2.058	2.021	1.984	1.944	1.904	1.861	1.819	1.774	1.729	1.681	1.634	1.585	1.534	1.482	1.430	1.376	1.322	1.268	1.212	1.155	1.098	1.040	0.982	0.922	0.864	0.804	0.744	0.684	0.624	0.564	0.504	0.442	0.382	0.324	0.264	0.205	0.145	0.088	0.030	-0.026	-0.081	-0.138	-0.191	-0.245	-0.298	-0.349	-0.399	-0.448	-0.496	-0.542	-0.588	-0.631	-0.675	-0.716	-0.756	-0.794	-0.831	-0.866	-0.900	-0.931	-0.962	-0.991	-1.020	-1.045	-1.070	-1.092	-1.114	-1.135	-1.154	-1.170	-1.186	-1.201	-1.215	-1.228	-1.238	-1.248	-1.256	-1.264	-1.271	-1.278	-1.284	-1.289	-1.292	-1.295	-1.299	-1.302	-1.304	-1.308	-1.310	-1.312	-1.315	-1.319	-1.321	-1.325	-1.329	-1.332	-1.338	-1.344	-1.351	-1.358	-1.368	-1.376	-1.386	-1.398	-1.411	-1.425	-1.440	-1.456	-1.475	-1.492	-1.514	-1.534	-1.559	-1.582	-1.609	-1.636	-1.664	-1.694	-1.724	-1.756	-1.790	-1.826	-1.860	-1.898	-1.935	-1.975	-2.014	-2.055	-2.096	-2.138	-2.180	-2.222	-2.266	-2.310	-2.352	-2.396	-2.440	-2.484	-2.528	-2.570	-2.612	-2.655	-2.698	-2.738	-2.778	-2.818	-2.858	-2.895	-2.931	-2.966	-3.001	-3.035	-3.068	-3.099	-3.128	-3.156	-3.184	-3.210	-3.234	-3.256	-3.278	-3.298	-3.318	-3.335	-3.351	-3.366	-3.379	-3.391	-3.402	-3.412	-3.421	-3.428	-3.434	-3.440	-3.445	-3.449	-3.451	-3.454	-3.456	-3.456	-3.458	-3.458	-3.458	-3.456	-3.456	-3.456	-3.454	-3.455	-3.454	-3.452	-3.452	-3.452	-3.452	-3.452	-3.454	-3.456	-3.459	-3.461	-3.464	-3.468	-3.472	-3.479	-3.485	-3.491	-3.500	-3.506	-3.518	-3.526	-3.538	-3.550	-3.561	-3.575	-3.589	-3.604	-3.620	-3.636	-3.654	-3.670	-3.689	-3.708	-3.726	-3.746	-3.766	-3.788	-3.809	-3.829	-3.851	-3.871	-3.894	-3.916	-3.938	-3.960	-3.981	-4.004	-4.025	-4.046	-4.068	-4.089	-4.109	-4.129	-4.149	-4.168	-4.186	-4.205	-4.222	-4.239	-4.255	-4.270	-4.285	-4.300	-4.312	-4.324	-4.336	-4.346	-4.355	-4.364	-4.370	-4.378	-4.382	-4.386	-4.390	-4.392	-4.394	-4.394	-4.392	-4.392	-4.389	-4.385	-4.381	-4.375	-4.368	-4.360	-4.351	-4.341	-4.332	-4.320	-4.309	-4.296	-4.284	-4.270	-4.256	-4.240	-4.225	-4.209	-4.192	-4.176	-4.159	-4.141	-4.125	-4.108	-4.090	-4.072	-4.055	-4.037	-4.020	-4.003	-3.986	-3.970	-3.952	-3.938	-3.922	-3.908	-3.892	-3.878	-3.866	-3.852	-3.840	-3.829	-3.819	-3.810	-3.800	-3.791	-3.784	-3.778	-3.771	-3.766	-3.762	-3.759	-3.755	-3.752	-3.751	-3.751	-3.751	-3.750	-3.751	-3.754	-3.756	-3.758	-3.761	-3.765	-3.769	-3.772	-3.778	-3.781	-3.788	-3.791	-3.798	-3.801	-3.808	-3.812	-3.816	-3.820	-3.824	-3.829	-3.831	-3.835	-3.838	-3.839	-3.840	-3.841	-3.841	-3.841	-3.839	-3.836	-3.834	-3.830	-3.825	-3.820	-3.814	-3.806	-3.799	-3.789	-3.779	-3.768	-3.756	-3.742	-3.730	-3.715	-3.699	-3.682	-3.665	-3.648	-3.628	-3.609	-3.588	-3.566	-3.545	-3.522	-3.500	-3.476	-3.451	-3.426	-3.401	-3.376	-3.351	-3.324	-3.299	-3.271	-3.245	-3.218	-3.190	-3.162	-3.135	-3.109	-3.081	-3.055	-3.029	-3.001	-2.975	-2.950	-2.924	-2.899	-2.874	-2.850	-2.825	-2.802	-2.779	-2.758	-2.736	-2.714	-2.694	-2.674	-2.654	-2.636	-2.618	-2.600	-2.584	-2.568	-2.552	-2.539	-2.525	-2.511	-2.499	-2.488	-2.476	-2.466	-2.456	-2.448	-2.440	-2.432	-2.425	-2.419	-2.414	-2.409	-2.405	-2.401	-2.398	-2.394	-2.392	-2.390	-2.389	-2.388	-2.388	-2.386	-2.386	-2.386	-2.386	-2.385	-2.386	-2.386	-2.386	-2.386	-2.388	-2.386	-2.388	-2.386	-2.386	-2.385	-2.384	-2.382	-2.380	-2.378	-2.375	-2.371	-2.369	-2.365	-2.360	-2.355	-2.349	-2.342	-2.336	-2.329	-2.320	-2.312	-2.304	-2.292	-2.282	-2.272	-2.262	-2.250	-2.238	-2.226	-2.214	-2.199	-2.185	-2.171	-2.158	-2.145	-2.130	-2.116	-2.101	-2.086	-2.072	-2.058	-2.044	-2.030	-2.016	-2.002	-1.990	-1.978	-1.965	-1.954	-1.942	-1.931	-1.922	-1.912	-1.905	-1.898	-1.890	-1.882	-1.878	-1.872	-1.869	-1.865	-1.862	-1.861	-1.861	-1.860	-1.860	-1.862	-1.865	-1.868	-1.871	-1.875	-1.881	-1.886	-1.894	-1.900	-1.908	-1.914	-1.922	-1.930	-1.940	-1.949	-1.958	-1.966	-1.975	-1.984	-1.992	-2.001	-2.010	-2.018	-2.024	-2.031	-2.038	-2.045	-2.049	-2.054	-2.058	-2.060	-2.062	-2.062	-2.061	-2.061	-2.059	-2.055	-2.050	-2.044	-2.036	-2.027	-2.018	-2.005	-1.992	-1.978	-1.961	-1.944	-1.924	-1.902	-1.880	-1.858	-1.831	-1.804	-1.775	-1.745	-1.714	-1.681	-1.646	-1.611	-1.574	-1.536	-1.496	-1.456	-1.414	-1.370	-1.326	-1.281	-1.236	-1.191	-1.142	-1.096	-1.048	-1.000	-0.950	-0.901	-0.852	-0.802	-0.752	-0.702	-0.654	-0.605	-0.556	-0.509	-0.460	-0.414	-0.368	-0.321	-0.278	-0.235	-0.192	-0.151	-0.111	-0.071	-0.035	0.002	0.036	0.070	0.102	0.132	0.161	0.188	0.214	0.236	0.259	0.279	0.298	0.315	0.330	0.344	0.355	0.365	0.375	0.382	0.388	0.392	0.395	0.395	0.396	0.394	0.392	0.389	0.384	0.379	0.372	0.364	0.355	0.346	0.338	0.328	0.316	0.305	0.294	0.281	0.270	0.258	0.246	0.234	0.222	0.210	0.199	0.188	0.178	0.168	0.158	0.148	0.140	0.131	0.125	0.120	0.114	0.109	0.105	0.104	0.102	0.100	0.101	0.104	0.106	0.109	0.114	0.120	0.126	0.134	0.142	0.152	0.164	0.176	0.189	0.201	0.216	0.231	0.248	0.264	0.282	0.300	0.319	0.338	0.358	0.376	0.398	0.418	0.439	0.459	0.479	0.499	0.520	0.540	0.560	0.580	0.598	0.616	0.634	0.650	0.668	0.681	0.696	0.709	0.720	0.730	0.740	0.748	0.755	0.760	0.764	0.765	0.765	0.765	0.762	0.758	0.750	0.742	0.732	0.722	0.709	0.694	0.676	0.659	0.638	0.616	0.592	0.568	0.541	0.514	0.484	0.452	0.421	0.388	0.354	0.318	0.281	0.244	0.205	0.168	0.129	0.089	0.049	0.008	-0.034	-0.074	-0.115	-0.155	-0.195	-0.235	-0.274	-0.314	-0.351	-0.389	-0.425	-0.461	-0.495	-0.529	-0.561	-0.592	-0.622	-0.651	-0.679	-0.702	-0.728	-0.750	-0.771	-0.790	-0.808	-0.824	-0.839	-0.852	-0.864	-0.872	-0.880	-0.886	-0.891	-0.896	-0.898	-0.898	-0.898	-0.895	-0.892	-0.889	-0.882	-0.878	-0.869	-0.861	-0.852	-0.844	-0.834	-0.824	-0.812	-0.801	-0.791	-0.780	-0.769	-0.756	-0.746	-0.735	-0.724	-0.714	-0.704	-0.696	-0.686	-0.679	-0.672	-0.666	-0.660	-0.656	-0.651	-0.649	-0.648	-0.646	-0.646	-0.649	-0.650	-0.654	-0.659	-0.665	-0.671	-0.679	-0.688	-0.698	-0.708	-0.719	-0.730	-0.744	-0.756	-0.771	-0.786	-0.802	-0.819	-0.836	-0.854	-0.870	-0.889	-0.908	-0.926	-0.944	-0.962	-0.982	-1.001	-1.020	-1.039	-1.058	-1.075	-1.092	-1.110	-1.126	-1.142	-1.159	-1.174	-1.189	-1.204	-1.218	-1.230	-1.242	-1.254	-1.264	-1.274	-1.284	-1.291	-1.299	-1.306	-1.312	-1.316	-1.320	-1.324	-1.326	-1.328	-1.329	-1.329	-1.328	-1.326	-1.324	-1.320	-1.316	-1.311	-1.306	-1.300	-1.292	-1.286	-1.278	-1.270	-1.260	-1.249	-1.239	-1.228	-1.216	-1.205	-1.194	-1.180	-1.168	-1.155	-1.141	-1.126	-1.114	-1.100	-1.085	-1.071	-1.056	-1.042	-1.028	-1.014	-1.001	-0.986	-0.974	-0.960	-0.948	-0.935	-0.922	-0.911	-0.900	-0.890	-0.881	-0.872	-0.864	-0.856	-0.850	-0.842	-0.839	-0.835	-0.831	-0.829	-0.828	-0.828	-0.829	-0.830	-0.832	-0.836	-0.841	-0.849	-0.855	-0.864	-0.874	-0.884	-0.895	-0.909	-0.922	-0.938	-0.954	-0.970	-0.989	-1.008	-1.028	-1.048	-1.069	-1.090	-1.114	-1.136	-1.160	-1.185	-1.210	-1.235	-1.261	-1.288	-1.312	-1.340	-1.366	-1.392	-1.419	-1.445	-1.470	-1.496	-1.522	-1.548	-1.572	-1.596	-1.619	-1.641	-1.664	-1.685	-1.705	-1.725	-1.744	-1.762	-1.778	-1.794	-1.809	-1.822	-1.835	-1.848	-1.856	-1.866	-1.875	-1.882	-1.889	-1.894	-1.898	-1.900	-1.902	-1.902	-1.904	-1.902	-1.901	-1.899	-1.895	-1.892	-1.886	-1.882	-1.876	-1.870	-1.864	-1.856	-1.849	-1.841	-1.834	-1.826	-1.819	-1.811	-1.804	-1.798	-1.790	-1.784	-1.778	-1.772	-1.769	-1.764	-1.761	-1.759	-1.756	-1.756	-1.756	-1.759	-1.761	-1.765	-1.770	-1.775	-1.782	-1.791	-1.801	-1.812	-1.825	-1.839	-1.855	-1.871	-1.889	-1.909	-1.928	-1.950	-1.972	-1.996	-2.022	-2.049	-2.075	-2.104	-2.132	-2.162	-2.194	-2.225	-2.258	-2.290	-2.325	-2.359	-2.391	-2.426	-2.460	-2.494	-2.529	-2.562	-2.598	-2.630	-2.664	-2.698	-2.729	-2.760	-2.791	-2.821	-2.850	-2.878	-2.904	-2.929	-2.952	-2.976	-2.998	-3.018	-3.035	-3.051	-3.066	-3.080	-3.092	-3.102	-3.110	-3.116	-3.121	-3.122	-3.125	-3.124	-3.121	-3.118	-3.111	-3.102	-3.094	-3.084	-3.071	-3.058	-3.041	-3.024	-3.008	-2.989	-2.968	-2.946	-2.924	-2.901	-2.879	-2.854	-2.829	-2.804	-2.779	-2.751	-2.726	-2.700	-2.676	-2.651	-2.626	-2.601	-2.576	-2.554	-2.531	-2.511	-2.490	-2.470	-2.452	-2.435	-2.419	-2.405	-2.392	-2.380	-2.371	-2.364	-2.355	-2.351	-2.348	-2.346	-2.346	-2.348	-2.351	-2.356	-2.362	-2.371	-2.381	-2.392	-2.406	-2.419	-2.436	-2.452	-2.471	-2.491	-2.511	-2.532	-2.555	-2.579	-2.604	-2.628	-2.652	-2.679	-2.705	-2.731	-2.758	-2.785	-2.810	-2.836	-2.862	-2.889	-2.914	-2.938	-2.960	-2.984	-3.006	-3.028	-3.049	-3.069	-3.086	-3.105	-3.121	-3.135	-3.149	-3.162	-3.174	-3.182	-3.191	-3.198	-3.204	-3.208	-3.210	-3.212	-3.212	-3.210	-3.209	-3.205	-3.199	-3.192	-3.185	-3.176	-3.166	-3.155	-3.144	-3.130	-3.118	-3.101	-3.088	-3.071	-3.054	-3.036	-3.019	-3.000	-2.981	-2.961	-2.942	-2.922	-2.902	-2.882	-2.862	-2.842	-2.822	-2.802	-2.784	-2.764	-2.745	-2.725	-2.708	-2.690	-2.672	-2.655	-2.639	-2.624	-2.609	-2.595	-2.581	-2.569	-2.556	-2.545	-2.535	-2.525	-2.518	-2.510	-2.504	-2.498	-2.492	-2.489	-2.486	-2.484	-2.482	-2.482	-2.484	-2.486	-2.489	-2.492	-2.498	-2.504	-2.510	-2.519	-2.525	-2.535	-2.544	-2.555	-2.566	-2.578	-2.590	-2.602	-2.618	-2.630	-2.645	-2.659	-2.674	-2.689	-2.704	-2.718	-2.734	-2.749	-2.764	-2.778	-2.792	-2.806	-2.819	-2.832	-2.845	-2.856	-2.869	-2.880	-2.889	-2.898	-2.905	-2.912	-2.919	-2.925	-2.929	-2.930	-2.932	-2.934	-2.934	-2.932	-2.929	-2.925	-2.920	-2.914	-2.906	-2.898	-2.890	-2.879	-2.866	-2.854	-2.841	-2.826	-2.811	-2.796	-2.779	-2.762	-2.745	-2.726	-2.708	-2.689	-2.670	-2.650	-2.631	-2.611	-2.592	-2.572	-2.554	-2.535	-2.516	-2.499	-2.482	-2.465	-2.450	-2.435	-2.420	-2.408	-2.396	-2.384	-2.374	-2.365	-2.358	-2.350	-2.345	-2.341	-2.338	-2.335	-2.335	-2.336	-2.338	-2.341	-2.345	-2.351	-2.358	-2.366	-2.375	-2.385	-2.396	-2.409	-2.421	-2.435	-2.449	-2.464	-2.480	-2.498	-2.514	-2.531	-2.549	-2.568	-2.585	-2.602	-2.620	-2.639	-2.656	-2.675	-2.691	-2.709	-2.726	-2.741	-2.758	-2.772	-2.788	-2.800	-2.812	-2.824	-2.835	-2.845	-2.854	-2.861	-2.868	-2.874	-2.878	-2.880	-2.882	-2.884	-2.882	-2.881	-2.879	-2.874	-2.869	-2.861	-2.854	-2.845	-2.835	-2.822	-2.810	-2.796	-2.782	-2.765	-2.750	-2.731	-2.712	-2.692	-2.671	-2.649	-2.628	-2.604	-2.580	-2.555	-2.530	-2.504	-2.478	-2.450	-2.422	-2.395	-2.368	-2.339	-2.310	-2.280	-2.251	-2.221	-2.192	-2.162	-2.134	-2.104	-2.075	-2.046	-2.018	-1.988	-1.960	-1.931	-1.904	-1.876	-1.849	-1.822	-1.796	-1.771	-1.748	-1.724	-1.699	-1.678	-1.656	-1.634	-1.614	-1.594	-1.575	-1.558	-1.540	-1.522	-1.509	-1.494	-1.480	-1.466	-1.455	-1.444	-1.434	-1.424	-1.415	-1.408	-1.400	-1.394	-1.389	-1.384	-1.379	-1.375	-1.372	-1.369	-1.368	-1.365	-1.364	-1.362	-1.362	-1.361	-1.361	-1.360	-1.360	-1.360	-1.359	-1.359	-1.358	-1.356	-1.355	-1.352	-1.350	-1.346	-1.344	-1.339	-1.334	-1.328	-1.321	-1.314	-1.305	-1.296	-1.285	-1.274	-1.261	-1.248	-1.232	-1.218	-1.200	-1.182	-1.162	-1.142	-1.120	-1.098	-1.075	-1.049	-1.024	-0.995	-0.966	-0.938	-0.908	-0.876	-0.844	-0.812	-0.779	-0.744	-0.710	-0.674	-0.638	-0.601	-0.564	-0.528	-0.490	-0.452	-0.415	-0.378	-0.340	-0.304	-0.265	-0.230	-0.192	-0.156	-0.121	-0.086	-0.052	-0.019	0.015	0.048	0.079	0.109	0.138	0.166	0.192	0.219	0.244	0.269	0.290	0.312	0.332	0.351	0.369	0.386	0.401	0.415	0.429	0.440	0.450	0.460	0.468	0.475	0.481	0.485	0.491	0.494	0.496	0.498	0.499	0.498	0.498	0.496	0.495	0.492	0.490	0.489	0.485	0.482	0.479	0.476	0.472	0.469	0.466	0.462	0.461	0.459	0.458	0.456	0.456	0.456	0.456	0.458	0.460	0.464	0.469	0.472	0.479	0.486	0.494	0.502	0.512	0.524	0.538	0.550	0.565	0.581	0.598	0.616	0.636	0.655	0.676	0.700	0.724	0.749	0.775	0.801	0.829	0.858	0.888	0.919	0.950	0.981	1.015	1.049	1.082	1.118	1.152	1.188	1.222	1.259	1.295	1.331	1.369	1.405	1.441	1.478	1.514	1.549	1.584	1.620	1.654	1.688	1.721	1.755	1.786	1.818	1.848	1.876	1.904	1.932	1.958	1.982	2.007	2.030	2.051	2.072	2.091	2.110	2.126	2.141	2.156	2.168	2.180	2.189	2.199	2.208	2.212	2.219	2.222	2.226	2.228	2.228	2.229	2.228	2.226	2.222	2.219	2.215	2.209	2.202	2.196	2.191	2.184	2.175	2.168	2.159	2.150	2.142	2.134	2.126	2.119	2.111	2.104	2.096	2.090	2.084	2.078	2.072	2.070	2.068	2.065	2.062	2.062	2.062	2.064	2.066	2.070	2.075	2.081	2.089	2.096	2.106	2.116	2.129	2.141	2.156	2.170	2.188	2.205	2.224	2.244	2.264	2.286	2.310	2.332	2.358	2.382	2.409	2.435	2.462	2.490	2.518	2.548	2.575	2.604	2.632	2.661	2.690	2.718	2.745	2.774	2.801	2.828	2.852	2.878	2.902	2.926	2.948	2.969	2.990	3.008	3.025	3.041	3.056	3.070	3.081	3.091	3.100	3.106	3.111	3.114	3.115	3.115	3.114	3.109	3.104	3.096	3.088	3.076	3.062	3.049	3.032	3.015	2.995	2.975	2.954	2.930	2.905	2.879	2.852	2.825	2.795	2.766	2.735	2.704	2.671	2.640	2.606	2.574	2.540	2.506	2.472	2.440	2.406	2.374	2.342	2.309	2.278	2.248	2.216	2.188	2.159	2.131	2.104	2.080	2.054	2.031	2.010	1.989	1.969	1.951	1.935	1.919	1.904	1.891	1.880	1.870	1.861	1.854	1.849	1.842	1.840	1.838	1.836	1.836	1.838	1.840	1.842	1.846	1.850	1.856	1.864	1.870	1.876	1.885	1.894	1.901	1.910	1.919	1.929	1.938	1.948	1.955	1.965	1.972	1.981	1.989	1.996	2.004	2.010	2.015	2.020	2.024	2.027	2.029	2.030	2.031	2.031	2.030	2.027	2.024	2.019	2.013	2.006	1.999	1.989	1.979	1.968	1.955	1.941	1.926	1.910	1.894	1.876	1.856	1.836	1.816	1.794	1.771	1.748	1.724	1.699	1.672	1.648	1.621	1.594	1.566	1.539	1.511	1.482	1.454	1.426	1.398	1.370	1.341	1.314	1.286	1.260	1.234	1.208	1.182	1.158	1.134	1.110	1.088	1.068	1.048	1.029	1.009	0.994	0.976	0.964	0.950	0.938	0.928	0.919	0.910	0.904	0.899	0.895	0.892	0.892	0.892	0.895	0.898	0.902	0.908	0.915	0.924	0.932	0.942	0.954	0.966	0.981	0.995	1.011	1.026	1.044	1.061	1.080	1.099	1.119	1.139	1.159	1.179	1.200	1.221	1.241	1.261	1.282	1.302	1.322	1.342	1.361	1.381	1.399	1.416	1.434	1.450	1.465	1.480	1.494	1.508	1.519	1.530	1.540	1.549	1.558	1.562	1.569	1.574	1.576	1.579	1.579	1.579	1.576	1.574	1.569	1.564	1.558	1.550	1.541	1.531	1.520	1.508	1.494	1.480	1.465	1.449	1.431	1.414	1.394	1.375	1.355	1.334	1.311	1.290	1.268	1.244	1.221	1.196	1.171	1.148	1.124	1.099	1.074	1.048	1.022	0.999	0.974	0.949	0.925	0.901	0.878	0.855	0.832	0.810	0.789	0.768	0.748	0.728	0.709	0.691	0.674	0.658	0.642	0.628	0.614	0.601	0.590	0.579	0.569	0.560	0.551	0.544	0.538	0.532	0.529	0.525	0.522	0.521	0.520	0.521	0.521	0.522	0.525	0.528	0.531	0.535	0.540	0.545	0.550	0.555	0.561	0.566	0.572	0.579	0.584	0.590	0.596	0.601	0.608	0.612	0.616	0.620	0.624	0.628	0.629	0.630	0.631	0.631	0.631	0.630	0.628	0.624	0.620	0.615	0.609	0.601	0.594	0.585	0.575	0.564	0.551	0.540	0.526	0.512	0.496	0.480	0.464	0.446	0.429	0.409	0.390	0.370	0.350	0.329	0.309	0.286	0.265	0.244	0.222	0.201	0.180	0.159	0.138	0.118	0.098	0.079	0.059	0.041	0.022	0.006	-0.009	-0.025	-0.039	-0.051	-0.062	-0.074	-0.082	-0.091	-0.099	-0.104	-0.109	-0.111	-0.112	-0.112	-0.111	-0.108	-0.104	-0.099	-0.091	-0.082	-0.072	-0.060	-0.048	-0.034	-0.018	0.000	0.019	0.038	0.058	0.079	0.102	0.125	0.150	0.176	0.202	0.230	0.259	0.286	0.315	0.344	0.374	0.404	0.432	0.462	0.492	0.522	0.551	0.581	0.609	0.639	0.666	0.692	0.719	0.745	0.770	0.794	0.816	0.838	0.858	0.878	0.895	0.912	0.929	0.942	0.955	0.966	0.976	0.984	0.990	0.996	0.999	1.001	1.002	1.002	0.999	0.996	0.990	0.984	0.976	0.968	0.956	0.945	0.931	0.918	0.904	0.888	0.870	0.852	0.835	0.816	0.796	0.776	0.756	0.735	0.714	0.692	0.671	0.650	0.629	0.608	0.586	0.566	0.546	0.526	0.507	0.489	0.471	0.454	0.438	0.422	0.408	0.394	0.381	0.369	0.359	0.349	0.339	0.331	0.326	0.320	0.316	0.312	0.310	0.310	0.309	0.310	0.312	0.315	0.319	0.324	0.328	0.335	0.341	0.349	0.358	0.365	0.375	0.384	0.395	0.404	0.415	0.425	0.436	0.446	0.456	0.468	0.478	0.489	0.498	0.507	0.515	0.525	0.532	0.539	0.546	0.551	0.556	0.561	0.564	0.566	0.569	0.569	0.570	0.569	0.568	0.564	0.560	0.555	0.550	0.544	0.536	0.529	0.520	0.509	0.500	0.489	0.476	0.464	0.451	0.438	0.424	0.409	0.395	0.379	0.364	0.350	0.334	0.319	0.304	0.289	0.275	0.260	0.246	0.232	0.219	0.208	0.195	0.185	0.175	0.165	0.156	0.150	0.142	0.138	0.134	0.131	0.130	0.129	0.130	0.132	0.135	0.140	0.146	0.154	0.161	0.172	0.184	0.196	0.209	0.225	0.240	0.258	0.278	0.296	0.318	0.339	0.361	0.385	0.409	0.435	0.460	0.486	0.514	0.541	0.569	0.598	0.626	0.655	0.684	0.714	0.742	0.771	0.800	0.829	0.856	0.885	0.912	0.939	0.966	0.991	1.015	1.040	1.064	1.086	1.108	1.129	1.149	1.168	1.185	1.201	1.218	1.232	1.246	1.259	1.269	1.279	1.288	1.295	1.301	1.308	1.311	1.314	1.316	1.318	1.318	1.316	1.315	1.312	1.309	1.305	1.299	1.294	1.286	1.280	1.272	1.264	1.255	1.245	1.236	1.228	1.216	1.206	1.196	1.186	1.175	1.165	1.155	1.145	1.135	1.125	1.115	1.106	1.098	1.088	1.080	1.072	1.064	1.058	1.051	1.045	1.040	1.035	1.030	1.026	1.022	1.019	1.016	1.015	1.012	1.011	1.010	1.009	1.009	1.008	1.009	1.009	1.009	1.009	1.010	1.010	1.010	1.011	1.011	1.011	1.011	1.010	1.010	1.009	1.008	1.005	1.002	1.000	0.996	0.994	0.989	0.984	0.978	0.972	0.965	0.956	0.949	0.940	0.931	0.920	0.909	0.898	0.885	0.871	0.858	0.842	0.829	0.812	0.795	0.779	0.761	0.744	0.724	0.705	0.686	0.665	0.645	0.624	0.601	0.580	0.559	0.538	0.514	0.491	0.468	0.445	0.420	0.398	0.374	0.349	0.325	0.300	0.276	0.252	0.228	0.202	0.179	0.154	0.130	0.106	0.081	0.058	0.032	0.009	-0.015	-0.039	-0.061	-0.085	-0.108	-0.131	-0.154	-0.175	-0.198	-0.219	-0.239	-0.260	-0.280	-0.299	-0.319	-0.338	-0.355	-0.371	-0.389	-0.404	-0.419	-0.432	-0.446	-0.459	-0.470	-0.480	-0.490	-0.499	-0.505	-0.512	-0.516	-0.521	-0.524	-0.526	-0.528	-0.528	-0.526	-0.524	-0.519	-0.515	-0.510	-0.502	-0.495	-0.486	-0.478	-0.468	-0.456	-0.444	-0.431	-0.419	-0.405	-0.390	-0.376	-0.361	-0.346	-0.331	-0.316	-0.301	-0.286	-0.272	-0.258	-0.244	-0.231	-0.219	-0.206	-0.196	-0.186	-0.178	-0.170	-0.164	-0.159	-0.155	-0.152	-0.151	-0.152	-0.156	-0.160	-0.166	-0.174	-0.184	-0.195	-0.209	-0.225	-0.241	-0.261	-0.284	-0.308	-0.331	-0.359	-0.389	-0.419	-0.451	-0.486	-0.522	-0.560	-0.599	-0.640	-0.682	-0.726	-0.770	-0.816	-0.864	-0.911	-0.960	-1.009	-1.060	-1.110	-1.161	-1.214	-1.265	-1.318	-1.370	-1.422	-1.474	-1.526	-1.578	-1.629	-1.680	-1.731	-1.781	-1.829	-1.878	-1.926	-1.972	-2.019	-2.064	-2.109	-2.151	-2.194	-2.235	-2.276	-2.315	-2.354	-2.390	-2.426	-2.461	-2.495	-2.528	-2.560	-2.590	-2.621	-2.650	-2.678	-2.705	-2.732	-2.759	-2.784	-2.808	-2.832	-2.855	-2.879	-2.902	-2.925	-2.948	-2.968	-2.990	-3.012	-3.034	-3.055	-3.076	-3.099	-3.121	-3.144	-3.166	-3.189	-3.211	-3.236	-3.260	-3.284	-3.310	-3.335	-3.362	-3.390	-3.416	-3.445	-3.474	-3.504	-3.535	-3.565	-3.598	-3.630	-3.664	-3.698	-3.731	-3.766	-3.802	-3.839	-3.875	-3.914	-3.951	-3.990	-4.028	-4.068	-4.106	-4.148	-4.186	-4.226	-4.266	-4.306	-4.346	-4.386	-4.426	-4.466	-4.505	-4.544	-4.582	-4.620	-4.656	-4.694	-4.730	-4.764	-4.799	-4.831	-4.864	-4.895	-4.925	-4.954	-4.981	-5.008	-5.032	-5.055	-5.076	-5.096	-5.116	-5.132	-5.148	-5.161	-5.171	-5.181	-5.190	-5.195	-5.200	-5.201	-5.201	-5.200	-5.196	-5.190	-5.182	-5.172	-5.161	-5.148	-5.132	-5.114	-5.095	-5.074	-5.051	-5.026	-5.000	-4.974	-4.942	-4.912	-4.880	-4.846	-4.810	-4.775	-4.738	-4.699	-4.659	-4.619	-4.578	-4.536	-4.492	-4.449	-4.406	-4.361	-4.316	-4.271	-4.226	-4.181	-4.136	-4.091	-4.046	-4.001	-3.956	-3.912	-3.869	-3.825	-3.784	-3.741	-3.699	-3.658	-3.619	-3.580	-3.540	-3.502	-3.466	-3.430	-3.395	-3.361	-3.328	-3.295	-3.262	-3.232	-3.201	-3.172	-3.144	-3.115	-3.088	-3.061	-3.036	-3.009	-2.984	-2.960	-2.935	-2.911	-2.888	-2.864	-2.840	-2.818	-2.794	-2.770	-2.746	-2.721	-2.698	-2.672	-2.649	-2.622	-2.596	-2.570	-2.544	-2.515	-2.486	-2.458	-2.428	-2.398	-2.365	-2.332	-2.300	-2.266	-2.231	-2.196	-2.159	-2.122	-2.084	-2.045	-2.005	-1.965	-1.924	-1.881	-1.840	-1.796	-1.754	-1.709	-1.665	-1.620	-1.575	-1.531	-1.486	-1.440	-1.395	-1.351	-1.306	-1.261	-1.216	-1.172	-1.130	-1.086	-1.045	-1.004	-0.961	-0.921	-0.882	-0.844	-0.806	-0.769	-0.732	-0.699	-0.665	-0.632	-0.600	-0.569	-0.540	-0.511	-0.484	-0.458	-0.432	-0.408	-0.384	-0.361	-0.340	-0.320	-0.301	-0.281	-0.264	-0.246	-0.230	-0.214	-0.199	-0.184	-0.169	-0.155	-0.141	-0.128	-0.114	-0.101	-0.089	-0.075	-0.061	-0.049	-0.034	-0.020	-0.006	0.009	0.022	0.038	0.052	0.070	0.086	0.104	0.121	0.141	0.160	0.180	0.201	0.222	0.245	0.269	0.292	0.318	0.342	0.369	0.396	0.424	0.452	0.481	0.512	0.544	0.575	0.608	0.641	0.675	0.709	0.745	0.781	0.819	0.855	0.894	0.931	0.970	1.010	1.051	1.091	1.132	1.174	1.216	1.259	1.302	1.345	1.390	1.434	1.479	1.522	1.569	1.614	1.660	1.706	1.751	1.798	1.845	1.892	1.939	1.985	2.031	2.079	2.125	2.171	2.219	2.265	2.311	2.358	2.402	2.449	2.492	2.538	2.581	2.625	2.669	2.710	2.751	2.792	2.834	2.872	2.911	2.949	2.985	3.021	3.056	3.089	3.120	3.152	3.182	3.210	3.239	3.264	3.289	3.312	3.335	3.355	3.375	3.392	3.409	3.424	3.438	3.450	3.460	3.470	3.479	3.485	3.490	3.496	3.499	3.501	3.501	3.501	3.501	3.499	3.496	3.492	3.489	3.482	3.476	3.470	3.464	3.455	3.446	3.439	3.430	3.421	3.411	3.402	3.394	3.385	3.375	3.368	3.359	3.350	3.342	3.334	3.326	3.320	3.312	3.308	3.301	3.296	3.292	3.288	3.284	3.281	3.279	3.276	3.276	3.274	3.274	3.272	3.274	3.275	3.276	3.276	3.279	3.280	3.282	3.284	3.286	3.288	3.289	3.290	3.291	3.292	3.292	3.294	3.292	3.292	3.290	3.288	3.285	3.281	3.275	3.270	3.262	3.255	3.245	3.235	3.222	3.210	3.195	3.180	3.162	3.144	3.124	3.101	3.080	3.054	3.028	3.000	2.970	2.940	2.906	2.872	2.838	2.800	2.761	2.720	2.679	2.635	2.591	2.546	2.499	2.450	2.400	2.349	2.298	2.244	2.190	2.135	2.080	2.024	1.966	1.909	1.849	1.790	1.730	1.670	1.609	1.549	1.488	1.426	1.365	1.304	1.242	1.181	1.121	1.060	1.000	0.941	0.881	0.824	0.765	0.709	0.651	0.598	0.542	0.489	0.435	0.384	0.332	0.284	0.235	0.189	0.142	0.098	0.054	0.012	-0.028	-0.068	-0.106	-0.142	-0.178	-0.211	-0.244	-0.274	-0.304	-0.331	-0.356	-0.381	-0.406	-0.428	-0.450	-0.469	-0.486	-0.505	-0.520	-0.535	-0.548	-0.561	-0.572	-0.582	-0.592	-0.601	-0.609	-0.616	-0.624	-0.630	-0.635	-0.640	-0.644	-0.649	-0.654	-0.658	-0.662	-0.666	-0.670	-0.675	-0.680	-0.685	-0.690	-0.696	-0.702	-0.710	-0.718	-0.725	-0.735	-0.745	-0.756	-0.768	-0.780	-0.795	-0.810	-0.826	-0.842	-0.862	-0.881	-0.902	-0.924	-0.948	-0.971	-0.996	-1.022	-1.050	-1.079	-1.109	-1.140	-1.172	-1.205	-1.239	-1.272	-1.309	-1.345	-1.381	-1.419	-1.456	-1.495	-1.535	-1.572	-1.612	-1.651	-1.691	-1.731	-1.770	-1.810	-1.849	-1.888	-1.926	-1.962	-2.000	-2.036	-2.071	-2.108	-2.141	-2.174	-2.206	-2.238	-2.268	-2.296	-2.324	-2.350	-2.375	-2.399	-2.421	-2.444	-2.464	-2.482	-2.500	-2.516	-2.531	-2.545	-2.558	-2.568	-2.578	-2.586	-2.595	-2.601	-2.606	-2.611	-2.615	-2.618	-2.620	-2.622	-2.622	-2.624	-2.622	-2.621	-2.620	-2.620	-2.619	-2.616	-2.615	-2.614	-2.611	-2.610	-2.609	-2.610	-2.609	-2.609	-2.609	-2.610	-2.611	-2.614	-2.618	-2.620	-2.625	-2.630	-2.638	-2.642	-2.651	-2.660	-2.669	-2.680	-2.691	-2.705	-2.718	-2.732	-2.748	-2.764	-2.780	-2.798	-2.816	-2.836	-2.855	-2.876	-2.898	-2.919	-2.941	-2.964	-2.988	-3.011	-3.035	-3.059	-3.084	-3.108	-3.132	-3.156	-3.181	-3.206	-3.230	-3.254	-3.279	-3.302	-3.325	-3.349	-3.370	-3.392	-3.414	-3.435	-3.455	-3.475	-3.492	-3.511	-3.528	-3.545	-3.560	-3.575	-3.589	-3.601	-3.612	-3.624	-3.632	-3.642	-3.650	-3.656	-3.662	-3.666	-3.670	-3.674	-3.675	-3.676	-3.676	-3.675	-3.674	-3.671	-3.668	-3.662	-3.656	-3.650	-3.644	-3.636	-3.628	-3.618	-3.608	-3.599	-3.588	-3.576	-3.564	-3.552	-3.540	-3.528	-3.514	-3.501	-3.488	-3.475	-3.462	-3.448	-3.435	-3.421	-3.410	-3.396	-3.384	-3.371	-3.360	-3.349	-3.338	-3.328	-3.316	-3.308	-3.299	-3.291	-3.282	-3.278	-3.270	-3.265	-3.260	-3.256	-3.254	-3.250	-3.249	-3.248	-3.248	-3.248	-3.249	-3.251	-3.254	-3.255	-3.259	-3.264	-3.269	-3.274	-3.279	-3.286	-3.292	-3.299	-3.306	-3.314	-3.321	-3.329	-3.336	-3.344	-3.352	-3.360	-3.368	-3.375	-3.381	-3.389	-3.395	-3.401	-3.406	-3.410	-3.415	-3.419	-3.421	-3.424	-3.425	-3.426	-3.425	-3.422	-3.421	-3.419	-3.414	-3.409	-3.402	-3.395	-3.388	-3.379	-3.368	-3.356	-3.345	-3.331	-3.316	-3.301	-3.285	-3.268	-3.250	-3.231	-3.211	-3.190	-3.169	-3.148	-3.124	-3.101	-3.076	-3.051	-3.026	-3.000	-2.974	-2.948	-2.920	-2.894	-2.865	-2.838	-2.809	-2.781	-2.754	-2.725	-2.698	-2.670	-2.642	-2.615	-2.588	-2.561	-2.535	-2.509	-2.484	-2.458	-2.434	-2.409	-2.385	-2.361	-2.339	-2.318	-2.295	-2.274	-2.255	-2.235	-2.216	-2.198	-2.181	-2.164	-2.148	-2.132	-2.118	-2.104	-2.090	-2.076	-2.064	-2.052	-2.041	-2.031	-2.022	-2.013	-2.004	-1.995	-1.988	-1.980	-1.974	-1.968	-1.961	-1.956	-1.951	-1.946	-1.941	-1.938	-1.934	-1.930	-1.926	-1.922	-1.919	-1.915	-1.912	-1.909	-1.906	-1.902	-1.899	-1.895	-1.891	-1.888	-1.884	-1.880	-1.874	-1.870	-1.865	-1.859	-1.854	-1.848	-1.841	-1.835	-1.828	-1.820	-1.811	-1.804	-1.795	-1.786	-1.776	-1.766	-1.756	-1.745	-1.735	-1.724	-1.711	-1.700	-1.688	-1.675	-1.661	-1.650	-1.636	-1.624	-1.609	-1.595	-1.582	-1.568	-1.555	-1.541	-1.528	-1.514	-1.500	-1.489	-1.475	-1.462	-1.450	-1.439	-1.426	-1.415	-1.405	-1.394	-1.385	-1.375	-1.366	-1.358	-1.350	-1.344	-1.336	-1.331	-1.326	-1.321	-1.319	-1.315	-1.312	-1.311	-1.310	-1.310	-1.311	-1.311	-1.314	-1.316	-1.318	-1.321	-1.326	-1.331	-1.336	-1.341	-1.348	-1.354	-1.361	-1.368	-1.375	-1.382	-1.390	-1.398	-1.405	-1.412	-1.420	-1.428	-1.434	-1.441	-1.448	-1.455	-1.460	-1.465	-1.470	-1.474	-1.478	-1.480	-1.482	-1.482	-1.482	-1.481	-1.479	-1.476	-1.471	-1.466	-1.460	-1.452	-1.442	-1.431	-1.419	-1.406	-1.391	-1.375	-1.356	-1.339	-1.316	-1.295	-1.270	-1.245	-1.218	-1.190	-1.159	-1.129	-1.094	-1.061	-1.025	-0.988	-0.949	-0.909	-0.868	-0.825	-0.782	-0.739	-0.694	-0.648	-0.600	-0.552	-0.505	-0.455	-0.406	-0.356	-0.306	-0.256	-0.206	-0.155	-0.105	-0.054	-0.005	0.046	0.095	0.144	0.192	0.240	0.288	0.334	0.378	0.421	0.465	0.506	0.546	0.585	0.622	0.659	0.695	0.728	0.759	0.789	0.818	0.844	0.869	0.891	0.912	0.932	0.950	0.968	0.980	0.992	1.005	1.012	1.020	1.028	1.030	1.032	1.035	1.035	1.032	1.029	1.025	1.019	1.011	1.004	0.994	0.984	0.972	0.960	0.948	0.935	0.921	0.905	0.891	0.875	0.859	0.844	0.828	0.812	0.796	0.780	0.765	0.749	0.734	0.719	0.705	0.691	0.679	0.666	0.655	0.644	0.634	0.625	0.616	0.610	0.604	0.599	0.595	0.592	0.591	0.590	0.591	0.594	0.596	0.601	0.606	0.614	0.620	0.630	0.640	0.651	0.664	0.678	0.692	0.706	0.722	0.740	0.758	0.776	0.795	0.815	0.835	0.855	0.876	0.898	0.919	0.940	0.962	0.984	1.005	1.026	1.046	1.068	1.088	1.106	1.125	1.142	1.159	1.176	1.191	1.205	1.218	1.229	1.239	1.248	1.256	1.261	1.266	1.269	1.270	1.270	1.269	1.264	1.259	1.252	1.244	1.234	1.222	1.209	1.194	1.176	1.159	1.139	1.118	1.095	1.070	1.045	1.019	0.991	0.961	0.932	0.902	0.870	0.838	0.804	0.771	0.736	0.702	0.668	0.632	0.599	0.564	0.528	0.494	0.460	0.426	0.392	0.361	0.329	0.298	0.269	0.238	0.210	0.184	0.158	0.132	0.109	0.088	0.066	0.046	0.028	0.011	-0.002	-0.016	-0.028	-0.039	-0.048	-0.055	-0.061	-0.066	-0.070	-0.070	-0.071	-0.070	-0.069	-0.065	-0.061	-0.056	-0.049	-0.041	-0.032	-0.024	-0.014	-0.004	0.008	0.018	0.030	0.042	0.054	0.066	0.079	0.091	0.102	0.115	0.126	0.136	0.146	0.158	0.166	0.175	0.182	0.189	0.195	0.200	0.204	0.206	0.209	0.210	0.209	0.206	0.204	0.200	0.195	0.190	0.182	0.174	0.164	0.154	0.141	0.129	0.115	0.099	0.084	0.066	0.049	0.030	0.011	-0.008	-0.028	-0.050	-0.070	-0.094	-0.115	-0.138	-0.161	-0.184	-0.206	-0.229	-0.252	-0.276	-0.299	-0.320	-0.342	-0.365	-0.385	-0.405	-0.426	-0.446	-0.464	-0.484	-0.501	-0.516	-0.532	-0.548	-0.562	-0.576	-0.588	-0.598	-0.609	-0.618	-0.625	-0.634	-0.639	-0.644	-0.649	-0.651	-0.654	-0.654	-0.654	-0.652	-0.650	-0.648	-0.642	-0.638	-0.631	-0.625	-0.616	-0.609	-0.599	-0.588	-0.576	-0.565	-0.552	-0.540	-0.525	-0.512	-0.496	-0.482	-0.465	-0.450	-0.435	-0.418	-0.401	-0.385	-0.368	-0.350	-0.332	-0.318	-0.301	-0.284	-0.268	-0.252	-0.236	-0.221	-0.208	-0.192	-0.179	-0.166	-0.155	-0.144	-0.134	-0.124	-0.115	-0.108	-0.100	-0.095	-0.089	-0.085	-0.082	-0.081	-0.081	-0.080	-0.082	-0.086	-0.090	-0.095	-0.101	-0.110	-0.118	-0.128	-0.139	-0.151	-0.165	-0.180	-0.195	-0.211	-0.229	-0.248	-0.266	-0.288	-0.309	-0.330	-0.352	-0.376	-0.400	-0.425	-0.449	-0.475	-0.500	-0.528	-0.552	-0.580	-0.608	-0.634	-0.660	-0.686	-0.714	-0.740	-0.768	-0.792	-0.818	-0.842	-0.868	-0.891	-0.914	-0.938	-0.959	-0.981	-1.001	-1.021	-1.041	-1.059	-1.076	-1.091	-1.108	-1.121	-1.135	-1.146	-1.158	-1.169	-1.178	-1.185	-1.192	-1.199	-1.204	-1.209	-1.211	-1.214	-1.216	-1.216	-1.216	-1.215	-1.214	-1.212	-1.209	-1.206	-1.202	-1.198	-1.194	-1.188	-1.184	-1.178	-1.172	-1.168	-1.162	-1.156	-1.151	-1.146	-1.141	-1.138	-1.134	-1.131	-1.129	-1.128	-1.126	-1.126	-1.126	-1.129	-1.131	-1.135	-1.140	-1.146	-1.152	-1.161	-1.172	-1.182	-1.195	-1.209	-1.224	-1.240	-1.258	-1.278	-1.298	-1.319	-1.341	-1.365	-1.391	-1.418	-1.444	-1.474	-1.504	-1.532	-1.565	-1.598	-1.630	-1.664	-1.698	-1.732	-1.768	-1.802	-1.839	-1.875	-1.910	-1.946	-1.982	-2.016	-2.051	-2.085	-2.119	-2.154	-2.185	-2.216	-2.248	-2.276	-2.305	-2.332	-2.358	-2.382	-2.405	-2.426	-2.448	-2.465	-2.481	-2.496	-2.509	-2.521	-2.530	-2.538	-2.544	-2.548	-2.549	-2.550	-2.549	-2.545	-2.540	-2.534	-2.525	-2.515	-2.504	-2.490	-2.476	-2.460	-2.442	-2.426	-2.405	-2.385	-2.364	-2.342	-2.320	-2.296	-2.272	-2.249	-2.224	-2.200	-2.174	-2.150	-2.126	-2.101	-2.079	-2.055	-2.033	-2.011	-1.990	-1.971	-1.951	-1.934	-1.918	-1.902	-1.889	-1.876	-1.865	-1.855	-1.848	-1.842	-1.838	-1.835	-1.834	-1.834	-1.838	-1.841	-1.846	-1.854	-1.864	-1.875	-1.886	-1.900	-1.915	-1.932	-1.951	-1.971	-1.991	-2.014	-2.038	-2.061	-2.086	-2.112	-2.139	-2.166	-2.194	-2.221	-2.250	-2.279	-2.308	-2.336	-2.364	-2.391	-2.420	-2.448	-2.474	-2.500	-2.525	-2.550	-2.575	-2.598	-2.620	-2.641	-2.660	-2.679	-2.696	-2.712	-2.728	-2.741	-2.752	-2.764	-2.772	-2.781	-2.788	-2.792	-2.796	-2.799	-2.799	-2.799	-2.795	-2.792	-2.788	-2.782	-2.775	-2.766	-2.756	-2.746	-2.734	-2.722	-2.709	-2.695	-2.680	-2.662	-2.646	-2.629	-2.611	-2.592	-2.574	-2.554	-2.534	-2.515	-2.494	-2.474	-2.454	-2.434	-2.412	-2.392	-2.371	-2.352	-2.331	-2.311	-2.292	-2.272	-2.255	-2.236	-2.219	-2.201	-2.184	-2.169	-2.152	-2.138	-2.122	-2.109	-2.096	-2.084	-2.072	-2.062	-2.051	-2.042	-2.034	-2.026	-2.019	-2.013	-2.007	-2.002	-2.000	-1.998	-1.995	-1.995	-1.994	-1.996	-1.998	-2.000	-2.002	-2.007	-2.013	-2.018	-2.024	-2.031	-2.039	-2.047	-2.056	-2.065	-2.076	-2.086	-2.099	-2.110	-2.121	-2.134	-2.145	-2.159	-2.171	-2.184	-2.196	-2.209	-2.221	-2.234	-2.246	-2.258	-2.269	-2.280	-2.291	-2.301	-2.311	-2.320	-2.328	-2.335	-2.341	-2.346	-2.351	-2.355	-2.359	-2.360	-2.361	-2.360	-2.359	-2.355	-2.352	-2.348	-2.342	-2.336	-2.328	-2.319	-2.308	-2.296	-2.285	-2.272	-2.258	-2.242	-2.228	-2.210	-2.194	-2.175	-2.158	-2.139	-2.120	-2.101	-2.081	-2.061	-2.041	-2.021	-2.001	-1.982	-1.962	-1.944	-1.925	-1.908	-1.890	-1.872	-1.856	-1.841	-1.826	-1.814	-1.801	-1.790	-1.779	-1.771	-1.762	-1.756	-1.751	-1.748	-1.744	-1.742	-1.742	-1.744	-1.746	-1.750	-1.755	-1.760	-1.768	-1.776	-1.786	-1.796	-1.809	-1.821	-1.836	-1.851	-1.866	-1.882	-1.899	-1.915	-1.934	-1.951	-1.971	-1.990	-2.009	-2.027	-2.047	-2.065	-2.084	-2.102	-2.121	-2.138	-2.155	-2.171	-2.188	-2.201	-2.216	-2.229	-2.241	-2.254	-2.262	-2.271	-2.279	-2.286	-2.291	-2.296	-2.299	-2.301	-2.300	-2.299	-2.296	-2.294	-2.288	-2.281	-2.272	-2.262	-2.252	-2.240	-2.228	-2.212	-2.196	-2.179	-2.161	-2.141	-2.121	-2.099	-2.078	-2.054	-2.029	-2.004	-1.978	-1.950	-1.922	-1.895	-1.866	-1.838	-1.808	-1.778	-1.748	-1.715	-1.685	-1.654	-1.622	-1.590	-1.560	-1.528	-1.496	-1.465	-1.432	-1.402	-1.371	-1.340	-1.311	-1.281	-1.250	-1.222	-1.192	-1.166	-1.139	-1.110	-1.085	-1.059	-1.034	-1.010	-0.986	-0.964	-0.941	-0.921	-0.901	-0.881	-0.862	-0.845	-0.828	-0.811	-0.798	-0.782	-0.769	-0.756	-0.745	-0.735	-0.724	-0.715	-0.706	-0.699	-0.692	-0.686	-0.681	-0.678	-0.674	-0.669	-0.668	-0.665	-0.662	-0.661	-0.661	-0.660	-0.660	-0.660	-0.660	-0.660	-0.660	-0.660	-0.661	-0.661	-0.661	-0.661	-0.660	-0.659	-0.658	-0.655	-0.654	-0.651	-0.646	-0.642	-0.638	-0.632	-0.625	-0.619	-0.610	-0.600	-0.590	-0.579	-0.566	-0.552	-0.539	-0.522	-0.505	-0.488	-0.469	-0.449	-0.428	-0.405	-0.381	-0.356	-0.331	-0.305	-0.278	-0.250	-0.220	-0.190	-0.159	-0.128	-0.095	-0.061	-0.029	0.005	0.041	0.076	0.110	0.146	0.181	0.218	0.254	0.289	0.325	0.360	0.395	0.431	0.465	0.500	0.534	0.566	0.599	0.631	0.662	0.692	0.721	0.751	0.778	0.805	0.830	0.855	0.878	0.900	0.922	0.941	0.960	0.979	0.995	1.010	1.024	1.038	1.049	1.060	1.070	1.079	1.088	1.094	1.100	1.105	1.109	1.112	1.115	1.116	1.118	1.118	1.119	1.119	1.116	1.115	1.114	1.112	1.110	1.108	1.106	1.104	1.101	1.100	1.098	1.096	1.096	1.095	1.095	1.096	1.096	1.100	1.101	1.105	1.109	1.114	1.119	1.126	1.134	1.142	1.151	1.164	1.175	1.188	1.201	1.216	1.232	1.250	1.268	1.288	1.308	1.329	1.351	1.375	1.400	1.425	1.452	1.479	1.508	1.536	1.566	1.596	1.628	1.659	1.691	1.724	1.758	1.790	1.824	1.858	1.891	1.925	1.959	1.994	2.026	2.059	2.091	2.124	2.156	2.188	2.219	2.248	2.278	2.305	2.331	2.358	2.382	2.405	2.428	2.449	2.469	2.488	2.504	2.520	2.535	2.548	2.559	2.569	2.576	2.584	2.589	2.594	2.596	2.596	2.598	2.595	2.592	2.588	2.582	2.576	2.568	2.560	2.549	2.539	2.526	2.514	2.501	2.486	2.472	2.458	2.442	2.428	2.411	2.396	2.381	2.365	2.350	2.335	2.320	2.305	2.292	2.279	2.268	2.255	2.244	2.235	2.226	2.220	2.212	2.208	2.205	2.202	2.201	2.201	2.202	2.206	2.211	2.218	2.225	2.234	2.245	2.258	2.271	2.286	2.304	2.321	2.341	2.362	2.385	2.408	2.431	2.458	2.484	2.510	2.538	2.566	2.596	2.626	2.658	2.688	2.719	2.750	2.781	2.812	2.844	2.875	2.905	2.935	2.965	2.992	3.021	3.049	3.075	3.100	3.125	3.149	3.170	3.190	3.210	3.228	3.244	3.259	3.271	3.282	3.292	3.300	3.306	3.311	3.314	3.314	3.312	3.310	3.305	3.299	3.291	3.281	3.270	3.256	3.241	3.225	3.208	3.188	3.168	3.145	3.121	3.098	3.071	3.045	3.018	2.990	2.960	2.930	2.899	2.868	2.836	2.806	2.774	2.741	2.709	2.678	2.645	2.614	2.581	2.551	2.520	2.490	2.460	2.431	2.404	2.375	2.350	2.324	2.300	2.276	2.254	2.232	2.212	2.194	2.176	2.159	2.144	2.131	2.118	2.108	2.098	2.088	2.081	2.074	2.070	2.065	2.064	2.061	2.060	2.061	2.062	2.065	2.069	2.072	2.079	2.084	2.090	2.098	2.105	2.114	2.121	2.130	2.139	2.148	2.158	2.166	2.175	2.184	2.192	2.201	2.209	2.218	2.225	2.231	2.238	2.244	2.248	2.252	2.255	2.256	2.259	2.259	2.258	2.256	2.254	2.250	2.244	2.238	2.230	2.222	2.212	2.201	2.189	2.176	2.161	2.146	2.129	2.112	2.092	2.074	2.054	2.031	2.009	1.985	1.961	1.938	1.911	1.885	1.860	1.832	1.805	1.778	1.750	1.721	1.695	1.666	1.639	1.611	1.584	1.556	1.530	1.504	1.480	1.455	1.430	1.408	1.385	1.362	1.342	1.322	1.305	1.286	1.271	1.256	1.242	1.230	1.219	1.209	1.201	1.194	1.189	1.182	1.180	1.179	1.178	1.179	1.181	1.185	1.190	1.196	1.204	1.211	1.221	1.231	1.244	1.256	1.269	1.285	1.300	1.315	1.331	1.349	1.366	1.385	1.404	1.424	1.442	1.464	1.484	1.504	1.522	1.542	1.562	1.582	1.602	1.621	1.641	1.660	1.679	1.696	1.712	1.729	1.745	1.759	1.774	1.788	1.800	1.811	1.822	1.831	1.841	1.850	1.855	1.861	1.866	1.869	1.871	1.872	1.872	1.872	1.870	1.866	1.861	1.856	1.850	1.842	1.834	1.824	1.814	1.801	1.788	1.775	1.761	1.745	1.729	1.711	1.694	1.675	1.656	1.636	1.615	1.595	1.574	1.551	1.529	1.506	1.484	1.460	1.438	1.414	1.391	1.369	1.344	1.321	1.299	1.276	1.254	1.231	1.210	1.189	1.169	1.148	1.129	1.110	1.091	1.074	1.056	1.040	1.025	1.010	0.996	0.984	0.972	0.961	0.950	0.941	0.932	0.926	0.919	0.914	0.909	0.905	0.902	0.900	0.900	0.898	0.899	0.900	0.901	0.904	0.906	0.911	0.915	0.919	0.924	0.929	0.935	0.940	0.946	0.952	0.959	0.965	0.971	0.978	0.982	0.989	0.994	0.998	1.002	1.006	1.009	1.012	1.014	1.015	1.016	1.016	1.015	1.014	1.010	1.008	1.002	0.999	0.992	0.985	0.978	0.969	0.959	0.949	0.938	0.925	0.911	0.899	0.884	0.869	0.854	0.838	0.820	0.804	0.785	0.768	0.748	0.730	0.711	0.691	0.672	0.654	0.635	0.616	0.598	0.579	0.562	100.000	5.000	2.000	1.000	2.000	0.000	0.000	0.000	0.000	0.000	0.000	0.000	0.000	0.000	0.000	0.000	0.000	0.000	-1.486	-1.530	-1.572	-1.612	-1.651	-1.688	-1.724	-1.758	-1.789	-1.819	-1.846	-1.871	-1.896	-1.918	-1.939	-1.959	-1.975	-1.990	-2.004	-2.016	-2.026	-2.035	-2.042	-2.047	-2.052	-2.056	-2.059	-2.060	-2.060	-2.059	-2.058	-2.055	-2.051	-2.049	-2.045	-2.040	-2.035	-2.031	-2.026	-2.022	-2.020	-2.015	-2.013	-2.010	-2.007	-2.006	-2.006	-2.007	-2.009	-2.011	-2.015	-2.021	-2.026	-2.034	-2.042	-2.054	-2.066	-2.080	-2.094	-2.110	-2.129	-2.149	-2.170	-2.192	-2.218	-2.244	-2.271	-2.300	-2.330	-2.361	-2.395	-2.430	-2.464	-2.501	-2.539	-2.576	-2.615	-2.655	-2.698	-2.739	-2.780	-2.822	-2.865	-2.906	-2.950	-2.994	-3.036	-3.079	-3.121	-3.162	-3.205	-3.246	-3.288	-3.328	-3.366	-3.406	-3.442	-3.479	-3.516	-3.550	-3.584	-3.616	-3.648	-3.678	-3.706	-3.732	-3.759	-3.784	-3.808	-3.829	-3.849	-3.868	-3.885	-3.900	-3.915	-3.929	-3.941	-3.950	-3.960	-3.968	-3.974	-3.979	-3.982	-3.985	-3.988	-3.986	-3.988	-3.984	-3.982	-3.979	-3.974	-3.970	-3.964	-3.958	-3.950	-3.942	-3.935	-3.926	-3.918	-3.909	-3.900	-3.890	-3.881	-3.871	-3.862	-3.854	-3.845	-3.835	-3.828	-3.819	-3.811	-3.804	-3.798	-3.791	-3.786	-3.781	-3.778	-3.772	-3.770	-3.769	-3.768	-3.766	-3.768	-3.769	-3.771	-3.775	-3.779	-3.782	-3.789	-3.795	-3.804	-3.811	-3.820	-3.831	-3.841	-3.852	-3.866	-3.879	-3.892	-3.908	-3.921	-3.938	-3.954	-3.970	-3.988	-4.005	-4.022	-4.040	-4.059	-4.076	-4.095	-4.114	-4.131	-4.150	-4.168	-4.184	-4.202	-4.219	-4.235	-4.251	-4.266	-4.281	-4.295	-4.309	-4.321	-4.334	-4.344	-4.355	-4.365	-4.372	-4.380	-4.386	-4.392	-4.396	-4.400	-4.402	-4.405	-4.404	-4.404	-4.402	-4.399	-4.396	-4.391	-4.386	-4.380	-4.372	-4.364	-4.356	-4.346	-4.335	-4.324	-4.312	-4.299	-4.285	-4.272	-4.259	-4.242	-4.229	-4.212	-4.198	-4.181	-4.165	-4.148	-4.131	-4.114	-4.099	-4.081	-4.065	-4.049	-4.032	-4.015	-4.000	-3.985	-3.970	-3.955	-3.941	-3.926	-3.912	-3.900	-3.888	-3.876	-3.864	-3.854	-3.842	-3.832	-3.824	-3.815	-3.806	-3.799	-3.791	-3.785	-3.780	-3.775	-3.770	-3.766	-3.762	-3.760	-3.758	-3.755	-3.754	-3.752	-3.752	-3.752	-3.752	-3.752	-3.754	-3.754	-3.756	-3.758	-3.759	-3.760	-3.762	-3.764	-3.766	-3.768	-3.769	-3.771	-3.772	-3.774	-3.774	-3.775	-3.775	-3.776	-3.775	-3.775	-3.772	-3.771	-3.768	-3.765	-3.761	-3.758	-3.752	-3.746	-3.740	-3.732	-3.725	-3.718	-3.708	-3.698	-3.686	-3.674	-3.661	-3.648	-3.634	-3.618	-3.600	-3.584	-3.565	-3.545	-3.526	-3.506	-3.484	-3.461	-3.439	-3.416	-3.392	-3.366	-3.340	-3.315	-3.289	-3.261	-3.232	-3.205	-3.176	-3.146	-3.118	-3.088	-3.059	-3.028	-2.999	-2.968	-2.939	-2.908	-2.878	-2.848	-2.818	-2.789	-2.760	-2.731	-2.702	-2.675	-2.649	-2.621	-2.596	-2.571	-2.546	-2.522	-2.500	-2.479	-2.458	-2.439	-2.420	-2.402	-2.385	-2.370	-2.355	-2.342	-2.330	-2.319	-2.311	-2.301	-2.294	-2.289	-2.282	-2.279	-2.276	-2.274	-2.274	-2.272	-2.274	-2.275	-2.278	-2.281	-2.285	-2.290	-2.295	-2.302	-2.309	-2.315	-2.324	-2.330	-2.339	-2.346	-2.354	-2.362	-2.371	-2.379	-2.386	-2.394	-2.401	-2.408	-2.414	-2.420	-2.426	-2.431	-2.434	-2.438	-2.440	-2.442	-2.444	-2.445	-2.444	-2.441	-2.440	-2.438	-2.434	-2.429	-2.422	-2.416	-2.409	-2.401	-2.392	-2.382	-2.372	-2.362	-2.350	-2.339	-2.326	-2.312	-2.299	-2.284	-2.270	-2.256	-2.240	-2.225	-2.210	-2.195	-2.180	-2.164	-2.149	-2.134	-2.118	-2.102	-2.089	-2.074	-2.061	-2.047	-2.035	-2.021	-2.010	-1.999	-1.988	-1.976	-1.968	-1.958	-1.949	-1.940	-1.934	-1.926	-1.920	-1.914	-1.909	-1.905	-1.901	-1.896	-1.894	-1.890	-1.888	-1.885	-1.884	-1.881	-1.880	-1.880	-1.879	-1.878	-1.878	-1.876	-1.875	-1.875	-1.874	-1.871	-1.871	-1.869	-1.865	-1.864	-1.860	-1.856	-1.852	-1.848	-1.842	-1.836	-1.829	-1.821	-1.812	-1.804	-1.794	-1.782	-1.771	-1.756	-1.742	-1.728	-1.711	-1.694	-1.676	-1.656	-1.635	-1.615	-1.591	-1.568	-1.541	-1.515	-1.489	-1.459	-1.430	-1.399	-1.369	-1.336	-1.302	-1.268	-1.232	-1.198	-1.159	-1.122	-1.084	-1.044	-1.005	-0.965	-0.922	-0.881	-0.840	-0.799	-0.756	-0.712	-0.670	-0.628	-0.585	-0.541	-0.499	-0.456	-0.414	-0.371	-0.329	-0.289	-0.248	-0.208	-0.166	-0.128	-0.090	-0.051	-0.015	0.020	0.055	0.090	0.122	0.155	0.186	0.216	0.244	0.272	0.298	0.324	0.348	0.369	0.390	0.410	0.429	0.446	0.462	0.476	0.490	0.501	0.512	0.522	0.530	0.538	0.542	0.546	0.549	0.551	0.552	0.551	0.549	0.546	0.542	0.538	0.532	0.525	0.518	0.510	0.500	0.491	0.480	0.469	0.456	0.445	0.431	0.419	0.405	0.391	0.378	0.362	0.349	0.334	0.320	0.305	0.291	0.278	0.264	0.251	0.238	0.225	0.214	0.202	0.191	0.181	0.171	0.164	0.155	0.149	0.142	0.136	0.131	0.128	0.125	0.122	0.121	0.122	0.122	0.124	0.126	0.131	0.134	0.140	0.146	0.152	0.160	0.168	0.178	0.188	0.196	0.208	0.218	0.230	0.240	0.252	0.264	0.276	0.288	0.299	0.311	0.322	0.332	0.342	0.352	0.362	0.371	0.379	0.385	0.391	0.398	0.402	0.406	0.408	0.409	0.409	0.408	0.405	0.401	0.395	0.389	0.381	0.372	0.362	0.350	0.336	0.322	0.305	0.288	0.269	0.250	0.229	0.208	0.184	0.159	0.134	0.109	0.081	0.052	0.024	-0.005	-0.035	-0.065	-0.096	-0.128	-0.159	-0.191	-0.222	-0.255	-0.286	-0.318	-0.350	-0.381	-0.411	-0.442	-0.474	-0.504	-0.532	-0.561	-0.589	-0.615	-0.642	-0.668	-0.694	-0.718	-0.740	-0.761	-0.782	-0.802	-0.821	-0.840	-0.856	-0.872	-0.888	-0.900	-0.914	-0.926	-0.936	-0.946	-0.955	-0.962	-0.970	-0.975	-0.981	-0.985	-0.990	-0.991	-0.994	-0.995	-0.996	-0.996	-0.995	-0.994	-0.994	-0.991	-0.989	-0.986	-0.984	-0.980	-0.976	-0.974	-0.970	-0.966	-0.962	-0.959	-0.956	-0.951	-0.949	-0.945	-0.942	-0.939	-0.938	-0.935	-0.934	-0.931	-0.931	-0.930	-0.929	-0.930	-0.930	-0.931	-0.934	-0.936	-0.939	-0.942	-0.946	-0.951	-0.956	-0.962	-0.969	-0.975	-0.984	-0.991	-1.001	-1.010	-1.021	-1.031	-1.042	-1.054	-1.066	-1.080	-1.094	-1.108	-1.122	-1.138	-1.154	-1.170	-1.186	-1.204	-1.220	-1.239	-1.256	-1.276	-1.295	-1.315	-1.334	-1.355	-1.374	-1.395	-1.416	-1.436	-1.458	-1.479	-1.500	-1.521	-1.544	-1.564	-1.586	-1.608	-1.629	-1.650	-1.671	-1.694	-1.714	-1.735	-1.755	-1.775	-1.795	-1.815	-1.834	-1.852	-1.871	-1.890	-1.906	-1.924	-1.941	-1.956	-1.972	-1.988	-2.002	-2.016	-2.029	-2.042	-2.054	-2.066	-2.078	-2.088	-2.098	-2.108	-2.116	-2.125	-2.132	-2.140	-2.148	-2.154	-2.160	-2.165	-2.171	-2.176	-2.182	-2.186	-2.191	-2.196	-2.200	-2.204	-2.209	-2.214	-2.219	-2.222	-2.228	-2.234	-2.238	-2.244	-2.250	-2.258	-2.264	-2.272	-2.281	-2.290	-2.299	-2.310	-2.321	-2.334	-2.346	-2.360	-2.375	-2.390	-2.406	-2.424	-2.441	-2.460	-2.479	-2.501	-2.521	-2.544	-2.568	-2.591	-2.616	-2.641	-2.668	-2.694	-2.722	-2.750	-2.779	-2.808	-2.838	-2.866	-2.896	-2.926	-2.958	-2.988	-3.019	-3.049	-3.080	-3.109	-3.139	-3.169	-3.198	-3.226	-3.255	-3.282	-3.310	-3.338	-3.362	-3.388	-3.411	-3.434	-3.456	-3.478	-3.498	-3.518	-3.535	-3.552	-3.569	-3.584	-3.598	-3.610	-3.621	-3.632	-3.641	-3.650	-3.656	-3.662	-3.666	-3.670	-3.674	-3.675	-3.675	-3.675	-3.674	-3.672	-3.670	-3.665	-3.662	-3.656	-3.652	-3.646	-3.640	-3.632	-3.626	-3.619	-3.611	-3.604	-3.596	-3.589	-3.581	-3.575	-3.568	-3.560	-3.552	-3.548	-3.541	-3.536	-3.531	-3.528	-3.524	-3.521	-3.519	-3.518	-3.518	-3.516	-3.519	-3.521	-3.524	-3.529	-3.534	-3.539	-3.545	-3.554	-3.562	-3.572	-3.584	-3.596	-3.608	-3.621	-3.636	-3.652	-3.670	-3.686	-3.705	-3.724	-3.744	-3.764	-3.785	-3.805	-3.829	-3.850	-3.874	-3.896	-3.920	-3.944	-3.968	-3.992	-4.016	-4.040	-4.064	-4.088	-4.110	-4.134	-4.155	-4.178	-4.200	-4.220	-4.240	-4.259	-4.278	-4.295	-4.312	-4.328	-4.341	-4.355	-4.369	-4.379	-4.389	-4.398	-4.405	-4.411	-4.415	-4.420	-4.421	-4.422	-4.421	-4.420	-4.416	-4.411	-4.406	-4.399	-4.390	-4.381	-4.370	-4.360	-4.346	-4.332	-4.318	-4.304	-4.286	-4.270	-4.252	-4.235	-4.215	-4.196	-4.178	-4.159	-4.139	-4.119	-4.099	-4.079	-4.060	-4.041	-4.022	-4.004	-3.986	-3.969	-3.951	-3.935	-3.920	-3.905	-3.891	-3.880	-3.868	-3.858	-3.848	-3.840	-3.831	-3.826	-3.821	-3.818	-3.815	-3.815	-3.814	-3.814	-3.818	-3.820	-3.825	-3.830	-3.836	-3.844	-3.854	-3.862	-3.872	-3.884	-3.895	-3.909	-3.921	-3.935	-3.950	-3.965	-3.979	-3.995	-4.011	-4.028	-4.044	-4.060	-4.075	-4.090	-4.106	-4.121	-4.138	-4.152	-4.166	-4.181	-4.194	-4.206	-4.219	-4.230	-4.240	-4.251	-4.260	-4.268	-4.276	-4.281	-4.289	-4.292	-4.296	-4.299	-4.301	-4.301	-4.301	-4.299	-4.296	-4.294	-4.289	-4.284	-4.278	-4.270	-4.261	-4.252	-4.242	-4.231	-4.219	-4.208	-4.192	-4.179	-4.164	-4.149	-4.132	-4.115	-4.096	-4.079	-4.060	-4.040	-4.021	-4.001	-3.980	-3.960	-3.939	-3.919	-3.898	-3.876	-3.856	-3.834	-3.812	-3.794	-3.772	-3.752	-3.732	-3.714	-3.694	-3.675	-3.658	-3.639	-3.622	-3.606	-3.590	-3.575	-3.561	-3.549	-3.536	-3.525	-3.514	-3.504	-3.496	-3.489	-3.482	-3.478	-3.472	-3.470	-3.469	-3.468	-3.468	-3.469	-3.472	-3.475	-3.480	-3.486	-3.492	-3.500	-3.510	-3.519	-3.529	-3.540	-3.552	-3.565	-3.579	-3.592	-3.608	-3.621	-3.638	-3.651	-3.668	-3.684	-3.700	-3.715	-3.732	-3.748	-3.762	-3.778	-3.792	-3.806	-3.820	-3.834	-3.846	-3.858	-3.869	-3.880	-3.889	-3.896	-3.904	-3.911	-3.918	-3.921	-3.924	-3.926	-3.928	-3.926	-3.926	-3.924	-3.920	-3.915	-3.910	-3.904	-3.895	-3.886	-3.878	-3.866	-3.854	-3.842	-3.830	-3.816	-3.801	-3.786	-3.771	-3.756	-3.739	-3.724	-3.706	-3.690	-3.675	-3.658	-3.641	-3.624	-3.608	-3.592	-3.576	-3.561	-3.548	-3.534	-3.520	-3.508	-3.495	-3.484	-3.474	-3.464	-3.455	-3.446	-3.439	-3.434	-3.428	-3.422	-3.420	-3.416	-3.415	-3.414	-3.412	-3.414	-3.415	-3.416	-3.419	-3.422	-3.426	-3.431	-3.436	-3.442	-3.449	-3.455	-3.461	-3.470	-3.476	-3.485	-3.491	-3.500	-3.508	-3.515	-3.522	-3.531	-3.539	-3.545	-3.552	-3.559	-3.566	-3.571	-3.576	-3.581	-3.586	-3.590	-3.595	-3.598	-3.600	-3.601	-3.602	-3.602	-3.602	-3.601	-3.599	-3.598	-3.594	-3.591	-3.586	-3.581	-3.574	-3.568	-3.560	-3.554	-3.544	-3.535	-3.524	-3.514	-3.501	-3.489	-3.476	-3.464	-3.449	-3.434	-3.419	-3.402	-3.386	-3.369	-3.351	-3.334	-3.315	-3.295	-3.275	-3.255	-3.234	-3.214	-3.191	-3.169	-3.146	-3.125	-3.100	-3.076	-3.054	-3.029	-3.005	-2.980	-2.955	-2.930	-2.905	-2.879	-2.854	-2.828	-2.802	-2.776	-2.751	-2.726	-2.700	-2.675	-2.649	-2.625	-2.600	-2.576	-2.551	-2.529	-2.506	-2.482	-2.460	-2.440	-2.418	-2.398	-2.378	-2.358	-2.340	-2.321	-2.304	-2.288	-2.272	-2.256	-2.242	-2.229	-2.216	-2.204	-2.191	-2.181	-2.171	-2.161	-2.154	-2.145	-2.139	-2.132	-2.126	-2.121	-2.116	-2.111	-2.108	-2.104	-2.101	-2.098	-2.095	-2.092	-2.090	-2.086	-2.084	-2.082	-2.079	-2.076	-2.074	-2.071	-2.066	-2.062	-2.058	-2.052	-2.047	-2.041	-2.034	-2.026	-2.019	-2.010	-2.000	-1.989	-1.976	-1.965	-1.951	-1.936	-1.921	-1.905	-1.888	-1.870	-1.850	-1.830	-1.809	-1.786	-1.764	-1.739	-1.715	-1.689	-1.664	-1.636	-1.609	-1.579	-1.550	-1.521	-1.490	-1.459	-1.428	-1.395	-1.364	-1.330	-1.298	-1.265	-1.231	-1.199	-1.165	-1.131	-1.099	-1.066	-1.032	-0.999	-0.966	-0.935	-0.902	-0.871	-0.840	-0.810	-0.780	-0.751	-0.721	-0.694	-0.668	-0.640	-0.615	-0.590	-0.566	-0.542	-0.519	-0.498	-0.478	-0.456	-0.439	-0.420	-0.402	-0.386	-0.371	-0.356	-0.342	-0.330	-0.319	-0.306	-0.296	-0.288	-0.278	-0.271	-0.264	-0.256	-0.251	-0.246	-0.241	-0.236	-0.234	-0.231	-0.228	-0.226	-0.225	-0.224	-0.222	-0.221	-0.221	-0.220	-0.220	-0.220	-0.220	-0.220	-0.219	-0.219	-0.219	-0.218	-0.218	-0.215	-0.212	-0.211	-0.208	-0.206	-0.202	-0.198	-0.194	-0.188	-0.181	-0.175	-0.168	-0.159	-0.150	-0.141	-0.130	-0.119	-0.106	-0.092	-0.079	-0.064	-0.048	-0.031	-0.014	0.005	0.024	0.044	0.066	0.088	0.110	0.132	0.158	0.182	0.208	0.234	0.261	0.288	0.315	0.344	0.371	0.400	0.429	0.458	0.486	0.516	0.546	0.575	0.604	0.632	0.662	0.690	0.719	0.746	0.775	0.801	0.826	0.852	0.879	0.902	0.926	0.948	0.970	0.991	1.011	1.030	1.049	1.065	1.082	1.096	1.111	1.124	1.136	1.148	1.158	1.166	1.174	1.181	1.188	1.191	1.195	1.198	1.200	1.201	1.201	1.201	1.200	1.199	1.196	1.192	1.189	1.185	1.180	1.175	1.170	1.164	1.158	1.151	1.145	1.139	1.131	1.125	1.120	1.114	1.108	1.102	1.099	1.094	1.089	1.085	1.082	1.080	1.079	1.078	1.076	1.076	1.078	1.079	1.082	1.085	1.089	1.094	1.100	1.106	1.114	1.122	1.132	1.142	1.152	1.165	1.178	1.190	1.204	1.218	1.232	1.248	1.264	1.280	1.296	1.314	1.330	1.348	1.365	1.381	1.400	1.416	1.432	1.450	1.465	1.481	1.498	1.511	1.525	1.539	1.551	1.562	1.572	1.582	1.591	1.599	1.605	1.610	1.614	1.616	1.618	1.616	1.615	1.612	1.608	1.601	1.594	1.586	1.576	1.564	1.550	1.536	1.520	1.502	1.485	1.465	1.444	1.421	1.399	1.374	1.349	1.322	1.295	1.268	1.239	1.210	1.181	1.150	1.119	1.089	1.059	1.028	0.996	0.965	0.934	0.902	0.872	0.842	0.812	0.782	0.754	0.725	0.699	0.671	0.646	0.621	0.596	0.574	0.552	0.531	0.510	0.491	0.472	0.455	0.439	0.425	0.411	0.398	0.386	0.376	0.366	0.358	0.350	0.344	0.338	0.332	0.329	0.325	0.324	0.321	0.320	0.320	0.320	0.320	0.322	0.324	0.326	0.329	0.331	0.334	0.336	0.340	0.342	0.346	0.350	0.352	0.356	0.359	0.361	0.364	0.366	0.369	0.370	0.371	0.372	0.371	0.371	0.371	0.370	0.366	0.364	0.361	0.356	0.352	0.348	0.341	0.334	0.328	0.319	0.309	0.300	0.289	0.278	0.266	0.254	0.241	0.228	0.211	0.196	0.181	0.164	0.148	0.129	0.112	0.092	0.074	0.054	0.035	0.016	-0.005	-0.025	-0.045	-0.068	-0.088	-0.109	-0.129	-0.149	-0.170	-0.190	-0.209	-0.229	-0.249	-0.266	-0.284	-0.302	-0.319	-0.335	-0.350	-0.365	-0.379	-0.391	-0.402	-0.414	-0.424	-0.434	-0.440	-0.448	-0.452	-0.458	-0.460	-0.462	-0.464	-0.462	-0.460	-0.458	-0.454	-0.449	-0.442	-0.434	-0.425	-0.415	-0.404	-0.390	-0.378	-0.362	-0.346	-0.331	-0.312	-0.294	-0.275	-0.255	-0.234	-0.211	-0.189	-0.166	-0.142	-0.119	-0.095	-0.070	-0.045	-0.020	0.005	0.030	0.055	0.080	0.106	0.130	0.154	0.179	0.202	0.225	0.249	0.270	0.292	0.312	0.331	0.351	0.369	0.386	0.402	0.418	0.432	0.445	0.458	0.469	0.479	0.486	0.494	0.499	0.504	0.507	0.509	0.510	0.510	0.507	0.504	0.500	0.495	0.488	0.480	0.471	0.461	0.449	0.436	0.422	0.408	0.392	0.376	0.359	0.340	0.321	0.301	0.280	0.260	0.239	0.218	0.194	0.171	0.148	0.125	0.101	0.079	0.055	0.031	0.009	-0.014	-0.036	-0.059	-0.080	-0.102	-0.122	-0.144	-0.164	-0.182	-0.200	-0.218	-0.235	-0.251	-0.266	-0.280	-0.294	-0.306	-0.316	-0.328	-0.338	-0.346	-0.352	-0.359	-0.364	-0.368	-0.371	-0.374	-0.375	-0.376	-0.376	-0.375	-0.372	-0.370	-0.366	-0.362	-0.358	-0.352	-0.346	-0.341	-0.335	-0.328	-0.320	-0.312	-0.306	-0.298	-0.290	-0.282	-0.276	-0.268	-0.261	-0.255	-0.249	-0.242	-0.238	-0.232	-0.229	-0.225	-0.224	-0.221	-0.220	-0.219	-0.220	-0.221	-0.225	-0.228	-0.232	-0.236	-0.244	-0.252	-0.260	-0.270	-0.281	-0.292	-0.305	-0.319	-0.334	-0.349	-0.365	-0.382	-0.401	-0.420	-0.440	-0.461	-0.481	-0.504	-0.526	-0.549	-0.572	-0.596	-0.620	-0.645	-0.669	-0.692	-0.716	-0.740	-0.765	-0.789	-0.812	-0.835	-0.858	-0.880	-0.901	-0.922	-0.942	-0.961	-0.980	-0.998	-1.012	-1.028	-1.041	-1.054	-1.065	-1.076	-1.085	-1.092	-1.099	-1.104	-1.106	-1.109	-1.110	-1.109	-1.106	-1.104	-1.099	-1.091	-1.084	-1.075	-1.065	-1.052	-1.041	-1.026	-1.011	-0.996	-0.979	-0.960	-0.942	-0.924	-0.904	-0.884	-0.862	-0.842	-0.821	-0.799	-0.778	-0.758	-0.735	-0.714	-0.694	-0.672	-0.652	-0.634	-0.615	-0.596	-0.580	-0.562	-0.548	-0.532	-0.520	-0.507	-0.496	-0.488	-0.479	-0.471	-0.465	-0.460	-0.458	-0.455	-0.455	-0.456	-0.459	-0.462	-0.466	-0.472	-0.481	-0.490	-0.499	-0.511	-0.524	-0.538	-0.551	-0.569	-0.584	-0.602	-0.620	-0.640	-0.659	-0.680	-0.700	-0.721	-0.745	-0.766	-0.789	-0.812	-0.834	-0.856	-0.879	-0.902	-0.924	-0.946	-0.969	-0.990	-1.011	-1.032	-1.052	-1.072	-1.091	-1.110	-1.128	-1.146	-1.161	-1.176	-1.191	-1.206	-1.219	-1.231	-1.242	-1.254	-1.262	-1.271	-1.280	-1.288	-1.292	-1.299	-1.304	-1.308	-1.310	-1.312	-1.314	-1.315	-1.315	-1.314	-1.312	-1.311	-1.310	-1.306	-1.304	-1.299	-1.295	-1.291	-1.286	-1.281	-1.275	-1.269	-1.262	-1.258	-1.251	-1.245	-1.239	-1.232	-1.225	-1.220	-1.214	-1.208	-1.201	-1.195	-1.190	-1.185	-1.179	-1.174	-1.169	-1.164	-1.160	-1.156	-1.152	-1.149	-1.146	-1.142	-1.141	-1.138	-1.136	-1.135	-1.132	-1.132	-1.131	-1.131	-1.131	-1.131	-1.130	-1.130	-1.131	-1.131	-1.131	-1.132	-1.131	-1.132	-1.132	-1.134	-1.134	-1.134	-1.134	-1.134	-1.134	-1.132	-1.131	-1.130	-1.128	-1.128	-1.125	-1.121	-1.119	-1.115	-1.111	-1.106	-1.100	-1.096	-1.089	-1.082	-1.076	-1.069	-1.060	-1.050	-1.041	-1.031	-1.021	-1.010	-0.998	-0.986	-0.974	-0.961	-0.948	-0.932	-0.919	-0.902	-0.888	-0.871	-0.856	-0.839	-0.822	-0.805	-0.788	-0.770	-0.752	-0.735	-0.716	-0.700	-0.681	-0.664	-0.646	-0.629	-0.611	-0.592	-0.576	-0.560	-0.544	-0.528	-0.510	-0.496	-0.481	-0.468	-0.454	-0.440	-0.429	-0.416	-0.405	-0.395	-0.386	-0.378	-0.369	-0.361	-0.356	-0.350	-0.346	-0.342	-0.339	-0.338	-0.336	-0.336	-0.338	-0.339	-0.341	-0.344	-0.349	-0.354	-0.360	-0.366	-0.374	-0.382	-0.390	-0.400	-0.410	-0.421	-0.431	-0.444	-0.455	-0.468	-0.480	-0.494	-0.506	-0.519	-0.531	-0.545	-0.559	-0.571	-0.585	-0.598	-0.610	-0.622	-0.634	-0.646	-0.656	-0.668	-0.678	-0.686	-0.695	-0.704	-0.710	-0.718	-0.722	-0.729	-0.731	-0.735	-0.738	-0.740	-0.740	-0.740	-0.740	-0.738	-0.736	-0.732	-0.729	-0.724	-0.719	-0.711	-0.704	-0.696	-0.688	-0.678	-0.668	-0.658	-0.648	-0.635	-0.622	-0.610	-0.596	-0.582	-0.569	-0.555	-0.539	-0.524	-0.510	-0.495	-0.478	-0.462	-0.448	-0.430	-0.415	-0.398	-0.381	-0.366	-0.349	-0.332	-0.318	-0.301	-0.286	-0.270	-0.255	-0.240	-0.224	-0.209	-0.194	-0.181	-0.166	-0.152	-0.139	-0.126	-0.114	-0.101	-0.089	-0.076	-0.066	-0.056	-0.046	-0.036	-0.026	-0.018	-0.010	-0.002	0.004	0.010	0.016	0.020	0.025	0.028	0.029	0.032	0.034	0.032	0.032	0.031	0.029	0.026	0.021	0.018	0.012	0.006	-0.001	-0.009	-0.018	-0.026	-0.036	-0.048	-0.059	-0.070	-0.082	-0.095	-0.109	-0.122	-0.138	-0.151	-0.166	-0.181	-0.198	-0.214	-0.229	-0.245	-0.261	-0.276	-0.292	-0.308	-0.324	-0.339	-0.354	-0.368	-0.382	-0.396	-0.410	-0.422	-0.436	-0.448	-0.461	-0.472	-0.484	-0.492	-0.504	-0.514	-0.524	-0.532	-0.541	-0.550	-0.558	-0.566	-0.575	-0.584	-0.591	-0.601	-0.610	-0.619	-0.628	-0.639	-0.649	-0.660	-0.672	-0.685	-0.700	-0.715	-0.731	-0.750	-0.769	-0.789	-0.811	-0.835	-0.861	-0.889	-0.919	-0.950	-0.984	-1.019	-1.058	-1.098	-1.142	-1.186	-1.235	-1.285	-1.338	-1.392	-1.450	-1.510	-1.574	-1.638	-1.706	-1.776	-1.849	-1.924	-2.000	-2.079	-2.161	-2.244	-2.329	-2.418	-2.506	-2.598	-2.690	-2.785	-2.881	-2.978	-3.075	-3.174	-3.275	-3.375	-3.479	-3.581	-3.684	-3.788	-3.891	-3.994	-4.099	-4.202	-4.308	-4.410	-4.514	-4.616	-4.718	-4.819	-4.920	-5.020	-5.119	-5.216	-5.312	-5.409	-5.502	-5.596	-5.689	-5.779	-5.869	-5.955	-6.041	-6.126	-6.210	-6.291	-6.371	-6.450	-6.528	-6.602	-6.676	-6.749	-6.819	-6.889	-6.956	-7.024	-7.088	-7.151	-7.215	-7.275	-7.335	-7.392	-7.450	-7.506	-7.561	-7.615	-7.668	-7.719	-7.771	-7.821	-7.869	-7.919	-7.965	-8.012	-8.059	-8.105	-8.150	-8.194	-8.239	-8.282	-8.326	-8.369	-8.411	-8.455	-8.496	-8.539	-8.580	-8.621	-8.664	-8.705	-8.746	-8.788	-8.829	-8.869	-8.910	-8.951	-8.991	-9.032	-9.072	-9.112	-9.154	-9.194	-9.232	-9.272	-9.311	-9.350	-9.389	-9.428	-9.464	-9.502	-9.539	-9.574	-9.610	-9.645	-9.679	-9.711	-9.742	-9.775	-9.804	-9.832	-9.860	-9.886	-9.911	-9.935	-9.958	-9.978	-9.995	-10.012	-10.028	-10.042	-10.052	-10.062	-10.070	-10.075	-10.079	-10.079	-10.078	-10.074	-10.068	-10.059	-10.049	-10.034	-10.018	-10.000	-9.979	-9.954	-9.929	-9.900	-9.868	-9.834	-9.796	-9.758	-9.716	-9.671	-9.625	-9.576	-9.524	-9.471	-9.415	-9.358	-9.298	-9.234	-9.170	-9.102	-9.034	-8.964	-8.892	-8.819	-8.744	-8.666	-8.589	-8.509	-8.429	-8.346	-8.264	-8.180	-8.095	-8.010	-7.924	-7.836	-7.750	-7.661	-7.572	-7.485	-7.395	-7.308	-7.219	-7.129	-7.041	-6.952	-6.864	-6.775	-6.688	-6.601	-6.514	-6.426	-6.340	-6.255	-6.169	-6.085	-6.001	-5.918	-5.835	-5.752	-5.671	-5.590	-5.510	-5.431	-5.352	-5.274	-5.196	-5.120	-5.042	-4.968	-4.892	-4.818	-4.742	-4.670	-4.596	-4.522	-4.451	-4.379	-4.308	-4.235	-4.165	-4.094	-4.024	-3.954	-3.882	-3.812	-3.741	-3.672	-3.602	-3.532	-3.462	-3.392	-3.324	-3.252	-3.182	-3.112	-3.042	-2.972	-2.901	-2.831	-2.761	-2.691	-2.620	-2.550	-2.478	-2.406	-2.336	-2.265	-2.194	-2.122	-2.051	-1.981	-1.910	-1.839	-1.768	-1.698	-1.626	-1.556	-1.486	-1.416	-1.348	-1.278	-1.208	-1.140	-1.072	-1.005	-0.936	-0.870	-0.805	-0.739	-0.674	-0.610	-0.545	-0.482	-0.421	-0.359	-0.298	-0.238	-0.179	-0.120	-0.062	-0.006	0.051	0.105	0.160	0.214	0.265	0.318	0.369	0.419	0.468	0.518	0.565	0.610	0.656	0.701	0.746	0.790	0.832	0.875	0.916	0.956	0.998	1.036	1.075	1.114	1.151	1.188	1.225	1.261	1.296	1.331	1.365	1.399	1.434	1.466	1.499	1.532	1.565	1.596	1.629	1.660	1.692	1.722	1.754	1.785	1.816	1.846	1.876	1.909	1.939	1.970	2.000	2.031	2.061	2.092	2.124	2.155	2.186	2.218	2.249	2.282	2.315	2.346	2.380	2.414	2.448	2.481	2.516	2.551	2.586	2.622	2.659	2.696	2.732	2.770	2.809	2.849	2.888	2.928	2.969	3.009	3.050	3.092	3.135	3.179	3.221	3.265	3.310	3.355	3.399	3.445	3.491	3.538	3.582	3.629	3.675	3.722	3.769	3.815	3.861	3.906	3.951	3.998	4.041	4.088	4.131	4.174	4.218	4.259	4.301	4.341	4.380	4.418	4.455	4.491	4.526	4.560	4.592	4.624	4.652	4.680	4.706	4.731	4.755	4.776	4.796	4.815	4.831	4.846	4.859	4.871	4.880	4.888	4.895	4.899	4.900	4.901	4.901	4.899	4.894	4.889	4.880	4.871	4.861	4.849	4.835	4.821	4.805	4.788	4.770	4.750	4.730	4.709	4.686	4.662	4.638	4.614	4.589	4.562	4.536	4.509	4.481	4.454	4.426	4.398	4.369	4.340	4.312	4.284	4.255	4.226	4.199	4.170	4.141	4.114	4.086	4.059	4.032	4.005	3.978	3.952	3.925	3.900	3.874	3.849	3.824	3.799	3.775	3.751	3.726	3.702	3.679	3.655	3.632	3.609	3.585	3.562	3.539	3.514	3.491	3.468	3.444	3.420	3.395	3.371	3.345	3.320	3.294	3.268	3.240	3.212	3.185	3.156	3.128	3.096	3.066	3.034	3.001	2.968	2.934	2.899	2.862	2.825	2.786	2.748	2.709	2.666	2.624	2.581	2.536	2.490	2.444	2.395	2.346	2.295	2.244	2.191	2.138	2.082	2.027	1.970	1.911	1.852	1.792	1.731	1.669	1.605	1.541	1.476	1.410	1.345	1.278	1.210	1.141	1.072	1.004	0.934	0.864	0.794	0.722	0.652	0.582	0.512	0.441	0.372	0.304	0.232	0.165	0.098	0.029	-0.038	-0.102	-0.168	-0.232	-0.295	-0.356	-0.416	-0.475	-0.532	-0.589	-0.645	-0.698	-0.749	-0.799	-0.848	-0.892	-0.938	-0.979	-1.019	-1.059	-1.095	-1.129	-1.161	-1.191	-1.220	-1.248	-1.270	-1.292	-1.314	-1.332	-1.349	-1.364	-1.378	-1.388	-1.398	-1.406	-1.412	-1.418	-1.421	-1.425	-1.426	-1.426	-1.425	-1.424	-1.422	-1.419	-1.416	-1.412	-1.409	-1.404	-1.400	-1.396	-1.391	-1.386	-1.384	-1.380	-1.378	-1.376	-1.375	-1.375	-1.376	-1.378	-1.381	-1.385	-1.390	-1.398	-1.406	-1.415	-1.426	-1.440	-1.454	-1.469	-1.486	-1.506	-1.526	-1.548	-1.571	-1.598	-1.622	-1.651	-1.680	-1.711	-1.744	-1.776	-1.811	-1.846	-1.882	-1.920	-1.959	-1.998	-2.038	-2.078	-2.118	-2.159	-2.200	-2.241	-2.282	-2.325	-2.366	-2.408	-2.448	-2.488	-2.528	-2.568	-2.606	-2.644	-2.680	-2.716	-2.752	-2.786	-2.819	-2.851	-2.882	-2.910	-2.940	-2.966	-2.991	-3.015	-3.039	-3.060	-3.079	-3.098	-3.114	-3.130	-3.144	-3.156	-3.168	-3.178	-3.186	-3.194	-3.199	-3.204	-3.208	-3.211	-3.212	-3.212	-3.211	-3.211	-3.209	-3.206	-3.201	-3.198	-3.192	-3.186	-3.180	-3.174	-3.166	-3.159	-3.152	-3.144	-3.135	-3.128	-3.120	-3.111	-3.104	-3.096	-3.088	-3.080	-3.074	-3.066	-3.060	-3.054	-3.048	-3.042	-3.039	-3.035	-3.031	-3.028	-3.026	-3.025	-3.022	-3.022	-3.024	-3.024	-3.026	-3.028	-3.031	-3.035	-3.040	-3.045	-3.051	-3.059	-3.065	-3.074	-3.081	-3.091	-3.100	-3.111	-3.122	-3.134	-3.146	-3.159	-3.171	-3.186	-3.200	-3.212	-3.228	-3.242	-3.258	-3.274	-3.289	-3.304	-3.320	-3.335	-3.350	-3.364	-3.380	-3.395	-3.408	-3.421	-3.435	-3.448	-3.461	-3.472	-3.482	-3.494	-3.505	-3.512	-3.521	-3.529	-3.535	-3.540	-3.545	-3.549	-3.552	-3.552	-3.554	-3.554	-3.552	-3.550	-3.546	-3.541	-3.535	-3.529	-3.520	-3.511	-3.501	-3.491	-3.479	-3.468	-3.454	-3.439	-3.424	-3.409	-3.392	-3.375	-3.358	-3.338	-3.319	-3.300	-3.280	-3.259	-3.240	-3.219	-3.199	-3.178	-3.156	-3.136	-3.114	-3.094	-3.074	-3.052	-3.034	-3.014	-2.995	-2.978	-2.959	-2.942	-2.925	-2.910	-2.895	-2.881	-2.866	-2.852	-2.842	-2.831	-2.820	-2.811	-2.801	-2.794	-2.788	-2.781	-2.776	-2.771	-2.769	-2.766	-2.765	-2.764	-2.764	-2.765	-2.765	-2.768	-2.771	-2.774	-2.779	-2.782	-2.788	-2.794	-2.799	-2.806	-2.812	-2.819	-2.828	-2.834	-2.841	-2.848	-2.855	-2.862	-2.870	-2.878	-2.884	-2.890	-2.896	-2.901	-2.908	-2.912	-2.918	-2.921	-2.922	-2.926	-2.929	-2.929	-2.929	-2.929	-2.926	-2.925	-2.921	-2.919	-2.912	-2.906	-2.900	-2.892	-2.884	-2.872	-2.862	-2.850	-2.836	-2.822	-2.808	-2.790	-2.774	-2.755	-2.735	-2.715	-2.694	-2.672	-2.649	-2.625	-2.600	-2.575	-2.548	-2.521	-2.492	-2.464	-2.435	-2.404	-2.374	-2.344	-2.312	-2.279	-2.248	-2.215	-2.182	-2.149	-2.115	-2.081	-2.049	-2.015	-1.982	-1.949	-1.916	-1.882	-1.850	-1.819	-1.786	-1.755	-1.724	-1.694	-1.664	-1.635	-1.608	-1.580	-1.554	-1.529	-1.504	-1.480	-1.458	-1.435	-1.415	-1.396	-1.379	-1.360	-1.344	-1.329	-1.316	-1.304	-1.291	-1.281	-1.272	-1.265	-1.258	-1.251	-1.246	-1.242	-1.240	-1.238	-1.236	-1.236	-1.238	-1.240	-1.241	-1.244	-1.249	-1.252	-1.258	-1.262	-1.269	-1.274	-1.280	-1.286	-1.292	-1.300	-1.306	-1.314	-1.320	-1.326	-1.332	-1.339	-1.344	-1.350	-1.355	-1.360	-1.362	-1.368	-1.370	-1.374	-1.376	-1.378	-1.378	-1.378	-1.378	-1.376	-1.375	-1.372	-1.370	-1.368	-1.362	-1.359	-1.352	-1.346	-1.340	-1.334	-1.326	-1.319	-1.310	-1.301	-1.292	-1.284	-1.272	-1.262	-1.254	-1.242	-1.231	-1.221	-1.210	-1.199	-1.189	-1.178	-1.166	-1.156	-1.145	-1.134	-1.124	-1.114	-1.104	-1.094	-1.084	-1.075	-1.066	-1.058	-1.049	-1.041	-1.034	-1.026	-1.019	-1.012	-1.006	-1.001	-0.995	-0.990	-0.985	-0.980	-0.976	-0.971	-0.968	-0.965	-0.960	-0.958	-0.954	-0.951	-0.949	-0.945	-0.942	-0.940	-0.936	-0.934	-0.930	-0.928	-0.924	-0.920	-0.916	-0.911	-0.908	-0.901	-0.896	-0.890	-0.882	-0.876	-0.868	-0.859	-0.849	-0.839	-0.828	-0.818	-0.804	-0.790	-0.776	-0.761	-0.744	-0.726	-0.708	-0.689	-0.668	-0.646	-0.624	-0.599	-0.574	-0.548	-0.521	-0.492	-0.464	-0.434	-0.402	-0.370	-0.336	-0.302	-0.269	-0.232	-0.196	-0.159	-0.120	-0.082	-0.042	-0.002	0.038	0.079	0.119	0.161	0.202	0.245	0.286	0.328	0.370	0.411	0.452	0.494	0.535	0.575	0.614	0.654	0.692	0.730	0.768	0.804	0.839	0.874	0.908	0.940	0.972	1.002	1.030	1.058	1.085	1.110	1.135	1.158	1.178	1.199	1.216	1.232	1.249	1.262	1.276	1.288	1.298	1.306	1.314	1.320	1.324	1.328	1.330	1.330	1.330	1.328	1.325	1.321	1.316	1.309	1.302	1.295	1.286	1.276	1.266	1.255	1.244	1.232	1.219	1.208	1.192	1.180	1.166	1.151	1.138	1.124	1.109	1.096	1.081	1.068	1.055	1.041	1.029	1.016	1.006	0.995	0.984	0.974	0.965	0.956	0.949	0.941	0.935	0.931	0.926	0.922	0.920	0.919	0.918	0.919	0.920	0.922	0.925	0.928	0.932	0.939	0.945	0.952	0.961	0.969	0.979	0.989	1.000	1.010	1.021	1.034	1.046	1.059	1.071	1.085	1.096	1.110	1.122	1.135	1.148	1.159	1.171	1.182	1.192	1.202	1.212	1.220	1.228	1.235	1.241	1.246	1.249	1.251	1.252	1.254	1.252	1.249	1.246	1.240	1.235	1.228	1.218	1.208	1.196	1.182	1.168	1.151	1.134	1.116	1.095	1.075	1.052	1.029	1.005	0.980	0.952	0.925	0.896	0.868	0.838	0.806	0.775	0.744	0.712	0.679	0.646	0.612	0.581	0.548	0.514	0.481	0.449	0.415	0.384	0.351	0.320	0.289	0.259	0.229	0.199	0.170	0.144	0.118	0.091	0.066	0.041	0.019	-0.002	-0.024	-0.044	-0.062	-0.080	-0.096	-0.112	-0.128	-0.140	-0.154	-0.165	-0.174	-0.184	-0.191	-0.200	-0.206	-0.212	-0.216	-0.220	-0.222	-0.226	-0.228	-0.228	-0.228	-0.229	-0.228	-0.226	-0.225	-0.222	-0.220	-0.219	-0.215	-0.212	-0.209	-0.206	-0.202	-0.200	-0.196	-0.194	-0.190	-0.188	-0.185	-0.181	-0.180	-0.178	-0.176	-0.175	-0.174	-0.174	-0.174	-0.174	-0.175	-0.175	-0.178	-0.180	-0.182	-0.186	-0.190	-0.195	-0.199	-0.205	-0.210	-0.218	-0.225	-0.232	-0.241	-0.250	-0.260	-0.270	-0.280	-0.291	-0.304	-0.316	-0.329	-0.342	-0.356	-0.371	-0.386	-0.402	-0.418	-0.435	-0.451	-0.469	-0.486	-0.505	-0.524	-0.544	-0.564	-0.582	-0.604	-0.625	-0.646	-0.666	-0.688	-0.709	-0.731	-0.754	-0.776	-0.798	-0.821	-0.844	-0.866	-0.889	-0.911	-0.934	-0.956	-0.979	-1.000	-1.022	-1.044	-1.066	-1.086	-1.108	-1.129	-1.148	-1.166	-1.185	-1.204	-1.221	-1.239	-1.255	-1.271	-1.286	-1.301	-1.315	-1.329	-1.341	-1.352	-1.364	-1.375	-1.385	-1.394	-1.402	-1.411	-1.419	-1.425	-1.431	-1.438	-1.442	-1.446	-1.452	-1.455	-1.460	-1.462	-1.466	-1.468	-1.471	-1.474	-1.476	-1.479	-1.480	-1.482	-1.486	-1.489	-1.491	-1.496	-1.500	-1.504	-1.509	-1.514	-1.519	-1.525	-1.534	-1.540	-1.549	-1.558	-1.569	-1.579	-1.590	-1.602	-1.616	-1.629	-1.645	-1.660	-1.678	-1.694	-1.712	-1.731	-1.751	-1.771	-1.794	-1.816	-1.839	-1.864	-1.886	-1.912	-1.938	-1.964	-1.991	-2.018	-2.045	-2.072	-2.100	-2.129	-2.156	-2.185	-2.214	-2.242	-2.271	-2.299	-2.328	-2.355	-2.384	-2.410	-2.438	-2.462	-2.489	-2.514	-2.539	-2.562	-2.585	-2.609	-2.630	-2.651	-2.671	-2.691	-2.711	-2.728	-2.745	-2.761	-2.776	-2.790	-2.804	-2.815	-2.828	-2.839	-2.848	-2.856	-2.864	-2.872	-2.879	-2.884	-2.890	-2.894	-2.896	-2.900	-2.902	-2.905	-2.906	-2.906	-2.908	-2.908	-2.909	-2.909	-2.909	-2.908	-2.908	-2.908	-2.908	-2.908	-2.908	-2.909	-2.910	-2.910	-2.912	-2.915	-2.918	-2.920	-2.924	-2.928	-2.932	-2.939	-2.945	-2.951	-2.960	-2.969	-2.978	-2.989	-2.999	-3.011	-3.024	-3.038	-3.052	-3.066	-3.082	-3.100	-3.116	-3.135	-3.154	-3.174	-3.194	-3.215	-3.236	-3.256	-3.279	-3.301	-3.325	-3.348	-3.370	-3.394	-3.418	-3.440	-3.462	-3.486	-3.509	-3.532	-3.554	-3.576	-3.598	-3.618	-3.638	-3.656	-3.675	-3.692	-3.710	-3.725	-3.740	-3.754	-3.766	-3.778	-3.788	-3.796	-3.804	-3.811	-3.816	-3.819	-3.821	-3.822	-3.821	-3.820	-3.816	-3.811	-3.806	-3.798	-3.790	-3.779	-3.769	-3.755	-3.741	-3.726	-3.710	-3.692	-3.675	-3.656	-3.635	-3.615	-3.594	-3.571	-3.550	-3.525	-3.502	-3.479	-3.454	-3.431	-3.406	-3.382	-3.359	-3.335	-3.311	-3.289	-3.265	-3.244	-3.221	-3.200	-3.180	-3.161	-3.142	-3.124	-3.108	-3.092	-3.079	-3.065	-3.052	-3.042	-3.032	-3.022	-3.016	-3.010	-3.005	-3.001	-3.000	-2.999	-2.999	-3.000	-3.002	-3.006	-3.010	-3.016	-3.024	-3.031	-3.040	-3.050	-3.060	-3.071	-3.084	-3.095	-3.109	-3.122	-3.135	-3.150	-3.164	-3.179	-3.195	-3.209	-3.225	-3.240	-3.255	-3.269	-3.284	-3.299	-3.312	-3.325	-3.340	-3.352	-3.364	-3.375	-3.388	-3.398	-3.408	-3.415	-3.424	-3.431	-3.438	-3.444	-3.450	-3.452	-3.458	-3.459	-3.461	-3.462	-3.462	-3.462	-3.460	-3.458	-3.455	-3.451	-3.446	-3.441	-3.435	-3.429	-3.420	-3.411	-3.402	-3.392	-3.382	-3.372	-3.360	-3.349	-3.336	-3.322	-3.310	-3.295	-3.281	-3.266	-3.250	-3.235	-3.220	-3.204	-3.189	-3.171	-3.154	-3.139	-3.121	-3.105	-3.089	-3.071	-3.056	-3.039	-3.022	-3.006	-2.990	-2.975	-2.959	-2.944	-2.929	-2.915	-2.901	-2.888	-2.875	-2.862	-2.851	-2.841	-2.830	-2.820	-2.811	-2.804	-2.796	-2.790	-2.784	-2.779	-2.775	-2.772	-2.770	-2.768	-2.768	-2.768	-2.769	-2.770	-2.772	-2.776	-2.781	-2.786	-2.792	-2.799	-2.806	-2.814	-2.822	-2.831	-2.841	-2.851	-2.862	-2.872	-2.882	-2.895	-2.906	-2.919	-2.930	-2.941	-2.952	-2.964	-2.976	-2.986	-2.998	-3.006	-3.018	-3.026	-3.036	-3.044	-3.051	-3.059	-3.065	-3.070	-3.075	-3.080	-3.081	-3.085	-3.086	-3.086	-3.088	-3.086	-3.084	-3.080	-3.076	-3.071	-3.066	-3.060	-3.052	-3.045	-3.036	-3.028	-3.018	-3.008	-2.998	-2.986	-2.974	-2.962	-2.950	-2.938	-2.924	-2.911	-2.898	-2.885	-2.874	-2.860	-2.846	-2.835	-2.824	-2.811	-2.800	-2.789	-2.778	-2.768	-2.759	-2.750	-2.741	-2.734	-2.726	-2.720	-2.715	-2.709	-2.705	-2.701	-2.698	-2.695	-2.695	-2.694	-2.694	-2.692	-2.694	-2.695	-2.696	-2.699	-2.702	-2.704	-2.708	-2.712	-2.718	-2.721	-2.725	-2.730	-2.735	-2.740	-2.745	-2.750	-2.756	-2.761	-2.765	-2.769	-2.774	-2.778	-2.782	-2.786	-2.789	-2.792	-2.794	-2.796	-2.798	-2.800	-2.799	-2.800	-2.799	-2.798	-2.796	-2.795	-2.792	-2.789	-2.785	-2.780	-2.775	-2.770	-2.764	-2.758	-2.751	-2.742	-2.735	-2.726	-2.718	-2.708	-2.696	-2.686	-2.675	-2.664	-2.651	-2.639	-2.626	-2.611	-2.598	-2.582	-2.569	-2.552	-2.538	-2.521	-2.505	-2.489	-2.472	-2.454	-2.436	-2.418	-2.400	-2.380	-2.361	-2.342	-2.322	-2.302	-2.282	-2.262	-2.242	-2.221	-2.201	-2.179	-2.159	-2.138	-2.116	-2.095	-2.074	-2.054	-2.033	-2.011	-1.990	-1.970	-1.949	-1.929	-1.909	-1.889	-1.870	-1.850	-1.832	-1.814	-1.796	-1.780	-1.762	-1.746	-1.731	-1.716	-1.701	-1.688	-1.674	-1.660	-1.649	-1.636	-1.626	-1.616	-1.608	-1.598	-1.589	-1.581	-1.574	-1.568	-1.560	-1.556	-1.550	-1.545	-1.541	-1.536	-1.532	-1.529	-1.526	-1.521	-1.519	-1.515	-1.512	-1.509	-1.506	-1.501	-1.498	-1.494	-1.490	-1.485	-1.480	-1.474	-1.469	-1.462	-1.454	-1.446	-1.438	-1.428	-1.418	-1.406	-1.394	-1.382	-1.369	-1.354	-1.338	-1.321	-1.305	-1.286	-1.266	-1.246	-1.225	-1.204	-1.181	-1.158	-1.131	-1.106	-1.080	-1.054	-1.025	-0.998	-0.968	-0.938	-0.909	-0.876	-0.846	-0.815	-0.782	-0.751	-0.718	-0.685	-0.652	-0.620	-0.586	-0.554	-0.521	-0.488	-0.455	-0.422	-0.390	-0.359	-0.328	-0.296	-0.265	-0.235	-0.205	-0.176	-0.149	-0.121	-0.094	-0.069	-0.042	-0.018	0.005	0.029	0.050	0.071	0.092	0.111	0.130	0.149	0.166	0.181	0.196	0.211	0.224	0.236	0.249	0.260	0.270	0.280	0.288	0.296	0.304	0.310	0.316	0.321	0.325	0.330	0.334	0.336	0.340	0.342	0.344	0.345	0.348	0.348	0.349	0.349	0.350	0.350	0.350	0.351	0.352	0.354	0.352	0.354	0.356	0.358	0.360	0.362	0.364	0.368	0.372	0.376	0.381	0.386	0.392	0.399	0.406	0.414	0.424	0.432	0.444	0.455	0.468	0.480	0.494	0.509	0.524	0.540	0.558	0.575	0.595	0.615	0.636	0.658	0.679	0.702	0.726	0.751	0.776	0.802	0.829	0.856	0.884	0.912	0.941	0.970	1.000	1.030	1.060	1.091	1.121	1.151	1.182	1.212	1.244	1.274	1.305	1.334	1.362	1.392	1.421	1.450	1.476	1.504	1.530	1.555	1.580	1.604	1.626	1.649	1.670	1.691	1.709	1.728	1.745	1.760	1.776	1.790	1.801	1.812	1.824	1.832	1.841	1.848	1.854	1.859	1.861	1.864	1.865	1.866	1.866	1.865	1.861	1.859	1.855	1.850	1.845	1.839	1.832	1.825	1.818	1.809	1.801	1.792	1.784	1.776	1.766	1.758	1.750	1.741	1.732	1.724	1.716	1.710	1.702	1.696	1.690	1.686	1.680	1.678	1.674	1.672	1.671	1.671	1.670	1.672	1.675	1.678	1.681	1.688	1.694	1.701	1.710	1.719	1.728	1.740	1.751	1.764	1.778	1.791	1.805	1.821	1.836	1.854	1.870	1.889	1.905	1.924	1.941	1.960	1.978	1.995	2.015	2.031	2.050	2.068	2.084	2.100	2.115	2.131	2.146	2.159	2.171	2.182	2.194	2.204	2.212	2.219	2.226	2.230	2.234	2.236	2.238	2.236	2.235	2.231	2.228	2.220	2.212	2.204	2.192	2.180	2.168	2.152	2.138	2.120	2.101	2.081	2.061	2.039	2.016	1.991	1.966	1.940	1.914	1.886	1.860	1.830	1.802	1.772	1.744	1.712	1.682	1.652	1.622	1.592	1.562	1.532	1.502	1.474	1.445	1.418	1.389	1.361	1.335	1.309	1.285	1.260	1.236	1.214	1.192	1.171	1.151	1.132	1.115	1.099	1.082	1.068	1.054	1.040	1.029	1.019	1.009	0.999	0.991	0.985	0.978	0.974	0.969	0.965	0.961	0.959	0.958	0.956	0.955	0.955	0.956	0.956	0.959	0.960	0.962	0.964	0.966	0.969	0.971	0.974	0.976	0.979	0.981	0.984	0.985	0.988	0.989	0.990	0.990	0.991	0.991	0.990	0.989	0.988	0.985	0.982	0.978	0.974	0.969	0.964	0.958	0.949	0.942	0.932	0.924	0.914	0.901	0.890	0.876	0.864	0.850	0.835	0.819	0.801	0.785	0.768	0.749	0.730	0.711	0.691	0.670	0.649	0.629	0.608	0.585	0.562	0.540	0.519	0.496	0.475	0.451	0.430	0.408	0.386	0.366	0.345	0.325	0.305	0.285	0.268	0.249	0.234	0.216	0.201	0.188	0.174	0.161	0.150	0.140	0.131	0.122	0.118	0.111	0.108	0.105	0.104	0.102	0.104	0.106	0.110	0.115	0.121	0.129	0.138	0.148	0.159	0.172	0.186	0.200	0.215	0.232	0.251	0.270	0.289	0.310	0.331	0.354	0.378	0.401	0.425	0.449	0.474	0.499	0.525	0.551	0.576	0.604	0.630	0.655	0.681	0.708	0.734	0.759	0.785	0.810	0.834	0.858	0.881	0.902	0.925	0.945	0.966	0.986	1.005	1.021	1.039	1.055	1.070	1.082	1.095	1.106	1.118	1.126	1.134	1.140	1.145	1.150	1.152	1.155	1.156	1.155	1.154	1.151	1.146	1.140	1.135	1.126	1.119	1.109	1.098	1.086	1.072	1.059	1.044	1.029	1.012	0.995	0.976	0.959	0.939	0.919	0.899	0.878	0.856	0.834	0.814	0.791	0.769	0.746	0.724	0.702	0.679	0.658	0.636	0.615	0.592	0.572	0.552	0.534	0.514	0.496	0.479	0.461	0.444	0.429	0.414	0.400	0.388	0.375	0.364	0.354	0.344	0.336	0.329	0.322	0.316	0.312	0.309	0.306	0.305	0.304	0.304	0.304	0.306	0.308	0.310	0.315	0.319	0.322	0.328	0.332	0.339	0.344	0.350	0.355	0.361	0.369	0.374	0.380	0.385	0.390	0.395	0.400	0.404	0.408	0.410	0.412	0.414	0.415	0.416	0.415	0.412	0.410	0.408	0.404	0.399	0.392	0.384	0.378	0.368	0.358	0.346	0.334	0.321	0.308	0.292	0.278	0.261	0.242	0.225	0.206	0.186	0.166	0.145	0.124	0.102	0.081	0.059	0.036	0.012	-0.009	-0.032	-0.055	-0.079	-0.101	-0.122	-0.146	-0.168	-0.188	-0.209	-0.229	-0.249	-0.268	-0.285	-0.301	-0.319	-0.332	-0.348	-0.360	-0.371	-0.382	-0.392	-0.401	-0.408	-0.412	-0.418	-0.421	-0.421	-0.422	-0.421	-0.419	-0.415	-0.410	-0.404	-0.396	-0.386	-0.376	-0.364	-0.351	-0.338	-0.321	-0.306	-0.289	-0.271	-0.251	-0.232	-0.212	-0.191	-0.170	-0.148	-0.125	-0.102	-0.079	-0.056	-0.032	-0.010	0.012	0.036	0.059	0.081	0.102	0.124	0.145	0.164	0.184	0.202	0.220	0.236	0.251	0.266	0.280	0.291	0.301	0.311	0.320	0.328	0.334	0.338	0.341	0.342	0.342	0.342	0.340	0.336	0.331	0.325	0.318	0.310	0.300	0.289	0.276	0.264	0.250	0.236	0.220	0.204	0.186	0.169	0.150	0.131	0.111	0.092	0.072	0.051	0.031	0.011	-0.010	-0.030	-0.050	-0.070	-0.089	-0.109	-0.128	-0.145	-0.165	-0.181	-0.199	-0.215	-0.230	-0.245	-0.259	-0.272	-0.286	-0.298	-0.309	-0.318	-0.328	-0.336	-0.342	-0.350	-0.355	-0.360	-0.364	-0.368	-0.369	-0.371	-0.371	-0.371	-0.371	-0.369	-0.366	-0.364	-0.360	-0.356	-0.351	-0.346	-0.341	-0.335	-0.330	-0.324	-0.316	-0.309	-0.301	-0.294	-0.288	-0.280	-0.271	-0.264	-0.258	-0.250	-0.244	-0.236	-0.230	-0.222	-0.216	-0.211	-0.205	-0.201	-0.196	-0.191	-0.186	-0.184	-0.180	-0.179	-0.176	-0.174	-0.172	-0.171	-0.171	-0.171	-0.171	-0.172	-0.174	-0.176	-0.178	-0.180	-0.182	-0.186	-0.189	-0.192	-0.198	-0.200	-0.204	-0.209	-0.212	-0.218	-0.221	-0.226	-0.230	-0.235	-0.239	-0.244	-0.248	-0.250	-0.255	-0.258	-0.260	-0.262	-0.264	-0.265	-0.265	-0.266	-0.266	-0.266	-0.265	-0.262	-0.260	-0.256	-0.252	-0.249	-0.244	-0.239	-0.232	-0.225	-0.218	-0.210	-0.202	-0.194	-0.182	-0.172	-0.162	-0.151	-0.139	-0.128	-0.114	-0.101	-0.088	-0.074	-0.060	-0.045	-0.031	-0.015	0.000	0.014	0.030	0.045	0.059	0.075	0.089	0.104	0.118	0.132	0.146	0.160	0.172	0.186	0.199	0.210	0.221	0.231	0.241	0.250	0.259	0.268	0.274	0.280	0.286	0.291	0.295	0.298	0.301	0.302	0.302	0.302	0.302	0.300	0.298	0.294	0.289	0.285	0.279	0.272	0.265	0.258	0.250	0.241	0.231	0.221	0.211	0.200	0.189	0.178	0.165	0.152	0.141	0.129	0.116	0.105	0.091	0.080	0.068	0.056	0.044	0.032	0.021	0.011	0.001	-0.009	-0.018	-0.026	-0.034	-0.041	-0.049	-0.052	-0.059	-0.062	-0.066	-0.070	-0.071	-0.072	-0.072	-0.072	-0.071	-0.069	-0.066	-0.062	-0.059	-0.054	-0.049	-0.042	-0.035	-0.026	-0.019	-0.010	-0.001	0.010	0.020	0.031	0.041	0.054	0.066	0.078	0.090	0.102	0.116	0.129	0.141	0.155	0.169	0.182	0.196	0.209	0.222	0.238	0.250	0.264	0.276	0.289	0.302	0.316	0.329	0.341	0.354	0.366	0.379	0.390	0.401	0.414	0.426	0.436	0.449	0.459	0.471	0.481	0.492	0.502	0.512	0.522	0.532	0.544	0.552	0.562	0.570	0.580	0.589	0.596	0.605	0.611	0.619	0.625	0.632	0.638	0.644	0.648	0.652	0.656	0.659	0.661	0.664	0.665	0.665	0.665	0.665	0.664	0.661	0.659	0.655	0.651	0.645	0.639	0.632	0.626	0.619	0.609	0.600	0.590	0.580	0.569	0.556	0.544	0.531	0.519	0.504	0.490	0.476	0.460	0.446	0.430	0.415	0.400	0.382	0.368	0.351	0.335	0.320	0.304	0.288	0.272	0.258	0.241	0.228	0.211	0.196	0.181	0.168	0.152	0.139	0.125	0.110	0.096	0.082	0.068	0.054	0.039	0.025	0.009	-0.006	-0.021	-0.038	-0.055	-0.072	-0.090	-0.110	-0.130	-0.151	-0.172	-0.198	-0.221	-0.248	-0.274	-0.304	-0.334	-0.368	-0.400	-0.436	-0.475	-0.514	-0.555	-0.599	-0.645	-0.694	-0.744	-0.796	-0.851	-0.908	-0.968	-1.029	-1.092	-1.160	-1.228	-1.299	-1.371	-1.448	-1.524	-1.604	-1.685	-1.768	-1.852	-1.940	-2.029	-2.120	-2.211	-2.305	-2.400	-2.496	-2.594	-2.691	-2.790	-2.890	-2.991	-3.092	-3.195	-3.296	-3.399	-3.502	-3.605	-3.708	-3.810	-3.912	-4.014	-4.116	-4.216	-4.316	-4.416	-4.515	-4.612	-4.710	-4.806	-4.900	-4.994	-5.085	-5.176	-5.265	-5.352	-5.440	-5.525	-5.608	-5.690	-5.770	-5.849	-5.926	-6.001	-6.075	-6.146	-6.218	-6.286	-6.354	-6.421	-6.485	-6.548	-6.609	-6.668	-6.728	-6.784	-6.840	-6.894	-6.948	-6.999	-7.050	-7.099	-7.148	-7.195	-7.242	-7.288	-7.332	-7.378	-7.420	-7.462	-7.505	-7.546	-7.586	-7.628	-7.668	-7.705	-7.745	-7.784	-7.822	-7.861	-7.898	-7.936	-7.974	-8.011	-8.047	-8.086	-8.124	-8.161	-8.198	-8.235	-8.272	-8.309	-8.346	-8.382	-8.419	-8.455	-8.492	-8.529	-8.566	-8.601	-8.638	-8.672	-8.708	-8.742	-8.778	-8.811	-8.844	-8.878	-8.910	-8.940	-8.971	-9.001	-9.029	-9.058	-9.082	-9.109	-9.134	-9.156	-9.178	-9.198	-9.216	-9.232	-9.249	-9.262	-9.274	-9.284	-9.291	-9.296	-9.300	-9.302	-9.301	-9.299	-9.292	-9.284	-9.274	-9.261	-9.246	-9.228	-9.208	-9.184	-9.158	-9.131	-9.100	-9.066	-9.030	-8.990	-8.949	-8.906	-8.859	-8.810	-8.759	-8.705	-8.649	-8.590	-8.530	-8.468	-8.402	-8.336	-8.266	-8.195	-8.124	-8.049	-7.972	-7.896	-7.816	-7.736	-7.655	-7.574	-7.490	-7.405	-7.320	-7.234	-7.148	-7.060	-6.972	-6.884	-6.796	-6.708	-6.619	-6.530	-6.442	-6.354	-6.265	-6.178	-6.090	-6.002	-5.916	-5.830	-5.745	-5.659	-5.575	-5.491	-5.409	-5.326	-5.244	-5.164	-5.084	-5.004	-4.926	-4.849	-4.771	-4.694	-4.619	-4.544	-4.469	-4.395	-4.322	-4.251	-4.179	-4.106	-4.035	-3.964	-3.894	-3.824	-3.754	-3.685	-3.616	-3.546	-3.476	-3.408	-3.338	-3.269	-3.200	-3.130	-3.061	-2.991	-2.921	-2.850	-2.780	-2.709	-2.639	-2.566	-2.495	-2.424	-2.351	-2.278	-2.204	-2.131	-2.056	-1.984	-1.908	-1.834	-1.759	-1.684	-1.608	-1.531	-1.456	-1.380	-1.305	-1.228	-1.152	-1.078	-1.000	-0.925	-0.850	-0.775	-0.700	-0.626	-0.552	-0.479	-0.406	-0.334	-0.261	-0.190	-0.120	-0.051	0.018	0.086	0.152	0.219	0.284	0.349	0.412	0.475	0.536	0.596	0.656	0.715	0.771	0.828	0.882	0.936	0.990	1.042	1.092	1.142	1.192	1.240	1.288	1.334	1.379	1.424	1.468	1.509	1.551	1.592	1.632	1.672	1.711	1.750	1.788	1.825	1.861	1.899	1.934	1.969	2.004	2.038	2.072	2.106	2.139	2.172	2.205	2.239	2.270	2.304	2.335	2.368	2.399	2.430	2.461	2.492	2.525	2.555	2.588	2.618	2.649	2.679	2.711	2.741	2.772	2.804	2.835	2.866	2.898	2.929	2.960	2.991	3.024	3.055	3.086	3.118	3.150	3.182	3.215	3.248	3.281	3.314	3.348	3.382	3.415	3.450	3.485	3.520	3.555	3.591	3.628	3.664	3.701	3.739	3.776	3.815	3.852	3.892	3.931	3.971	4.011	4.051	4.091	4.132	4.174	4.215	4.256	4.298	4.340	4.381	4.422	4.464	4.505	4.548	4.588	4.629	4.669	4.709	4.748	4.786	4.825	4.862	4.899	4.935	4.970	5.004	5.038	5.069	5.100	5.131	5.158	5.186	5.211	5.236	5.259	5.280	5.299	5.318	5.335	5.349	5.361	5.374	5.382	5.392	5.398	5.402	5.405	5.408	5.406	5.405	5.400	5.395	5.389	5.380	5.370	5.359	5.346	5.331	5.316	5.300	5.281	5.262	5.241	5.222	5.199	5.176	5.152	5.129	5.104	5.078	5.052	5.025	4.998	4.971	4.944	4.916	4.889	4.860	4.832	4.805	4.776	4.750	4.721	4.694	4.669	4.641	4.615	4.590	4.564	4.538	4.512	4.489	4.464	4.440	4.418	4.394	4.370	4.348	4.326	4.304	4.281	4.260	4.240	4.219	4.198	4.176	4.155	4.135	4.114	4.093	4.072	4.050	4.029	4.008	3.985	3.962	3.939	3.916	3.891	3.869	3.842	3.818	3.790	3.764	3.735	3.708	3.678	3.646	3.615	3.584	3.550	3.516	3.481	3.444	3.408	3.369	3.330	3.289	3.248	3.205	3.161	3.116	3.070	3.024	2.975	2.926	2.876	2.824	2.772	2.719	2.665	2.610	2.552	2.496	2.438	2.378	2.319	2.258	2.195	2.134	2.071	2.007	1.942	1.879	1.812	1.748	1.680	1.615	1.548	1.480	1.414	1.346	1.278	1.211	1.144	1.076	1.010	0.944	0.876	0.810	0.745	0.680	0.616	0.554	0.489	0.429	0.368	0.308	0.248	0.190	0.134	0.078	0.024	-0.029	-0.081	-0.131	-0.179	-0.228	-0.272	-0.316	-0.358	-0.398	-0.438	-0.472	-0.509	-0.541	-0.574	-0.602	-0.631	-0.658	-0.681	-0.705	-0.724	-0.744	-0.761	-0.778	-0.791	-0.804	-0.816	-0.825	-0.834	-0.840	-0.846	-0.851	-0.855	-0.858	-0.859	-0.859	-0.859	-0.859	-0.858	-0.856	-0.855	-0.854	-0.850	-0.848	-0.846	-0.844	-0.842	-0.841	-0.840	-0.840	-0.840	-0.841	-0.842	-0.846	-0.849	-0.854	-0.859	-0.866	-0.875	-0.882	-0.894	-0.906	-0.919	-0.932	-0.948	-0.965	-0.984	-1.004	-1.025	-1.048	-1.071	-1.096	-1.122	-1.150	-1.179	-1.209	-1.240	-1.272	-1.305	-1.338	-1.371	-1.406	-1.442	-1.479	-1.515	-1.552	-1.589	-1.626	-1.662	-1.700	-1.738	-1.775	-1.811	-1.848	-1.882	-1.918	-1.952	-1.986	-2.019	-2.051	-2.082	-2.112	-2.142	-2.170	-2.196	-2.222	-2.246	-2.270	-2.292	-2.312	-2.332	-2.350	-2.366	-2.382	-2.396	-2.408	-2.419	-2.429	-2.438	-2.445	-2.450	-2.456	-2.459	-2.462	-2.464	-2.464	-2.464	-2.462	-2.460	-2.458	-2.454	-2.449	-2.444	-2.439	-2.432	-2.428	-2.420	-2.412	-2.406	-2.398	-2.390	-2.382	-2.375	-2.368	-2.360	-2.352	-2.345	-2.339	-2.332	-2.328	-2.321	-2.316	-2.311	-2.308	-2.304	-2.301	-2.299	-2.298	-2.298	-2.296	-2.298	-2.299	-2.300	-2.304	-2.306	-2.311	-2.316	-2.322	-2.329	-2.336	-2.342	-2.351	-2.362	-2.371	-2.382	-2.394	-2.405	-2.419	-2.431	-2.445	-2.460	-2.475	-2.490	-2.504	-2.521	-2.538	-2.554	-2.570	-2.588	-2.604	-2.621	-2.640	-2.658	-2.674	-2.691	-2.709	-2.726	-2.745	-2.761	-2.778	-2.794	-2.810	-2.826	-2.840	-2.856	-2.870	-2.884	-2.898	-2.910	-2.921	-2.932	-2.942	-2.952	-2.961	-2.969	-2.976	-2.984	-2.990	-2.994	-2.998	-3.001	-3.004	-3.005	-3.005	-3.004	-3.002	-3.001	-2.998	-2.994	-2.989	-2.984	-2.978	-2.971	-2.962	-2.955	-2.945	-2.935	-2.925	-2.915	-2.902	-2.891	-2.879	-2.868	-2.854	-2.841	-2.828	-2.814	-2.801	-2.788	-2.772	-2.760	-2.745	-2.732	-2.719	-2.706	-2.692	-2.680	-2.669	-2.656	-2.645	-2.634	-2.624	-2.612	-2.604	-2.595	-2.586	-2.579	-2.572	-2.566	-2.560	-2.555	-2.550	-2.546	-2.542	-2.541	-2.539	-2.538	-2.538	-2.538	-2.538	-2.539	-2.541	-2.542	-2.546	-2.550	-2.554	-2.558	-2.562	-2.566	-2.571	-2.578	-2.584	-2.589	-2.595	-2.601	-2.606	-2.612	-2.618	-2.622	-2.629	-2.634	-2.639	-2.644	-2.649	-2.651	-2.655	-2.658	-2.661	-2.662	-2.664	-2.665	-2.665	-2.664	-2.662	-2.661	-2.658	-2.654	-2.649	-2.644	-2.638	-2.630	-2.621	-2.612	-2.604	-2.592	-2.581	-2.568	-2.554	-2.539	-2.524	-2.506	-2.489	-2.470	-2.451	-2.430	-2.410	-2.388	-2.365	-2.341	-2.318	-2.292	-2.266	-2.240	-2.212	-2.186	-2.158	-2.129	-2.099	-2.069	-2.038	-2.007	-1.976	-1.946	-1.914	-1.881	-1.850	-1.819	-1.786	-1.752	-1.721	-1.689	-1.656	-1.624	-1.592	-1.560	-1.530	-1.499	-1.468	-1.438	-1.409	-1.379	-1.350	-1.322	-1.295	-1.269	-1.241	-1.216	-1.192	-1.169	-1.146	-1.125	-1.102	-1.084	-1.064	-1.046	-1.029	-1.011	-0.996	-0.982	-0.968	-0.956	-0.944	-0.934	-0.924	-0.915	-0.908	-0.900	-0.894	-0.889	-0.885	-0.880	-0.878	-0.876	-0.874	-0.872	-0.872	-0.874	-0.874	-0.875	-0.878	-0.879	-0.881	-0.884	-0.886	-0.889	-0.892	-0.895	-0.899	-0.901	-0.905	-0.909	-0.910	-0.914	-0.916	-0.919	-0.921	-0.922	-0.924	-0.925	-0.925	-0.926	-0.925	-0.925	-0.924	-0.921	-0.920	-0.918	-0.914	-0.911	-0.908	-0.902	-0.896	-0.891	-0.885	-0.879	-0.872	-0.865	-0.858	-0.850	-0.840	-0.832	-0.824	-0.815	-0.804	-0.795	-0.784	-0.774	-0.764	-0.754	-0.742	-0.732	-0.721	-0.710	-0.700	-0.689	-0.679	-0.669	-0.659	-0.648	-0.638	-0.628	-0.620	-0.610	-0.601	-0.592	-0.584	-0.575	-0.568	-0.560	-0.552	-0.546	-0.539	-0.532	-0.528	-0.521	-0.515	-0.510	-0.505	-0.500	-0.496	-0.492	-0.488	-0.484	-0.480	-0.476	-0.472	-0.469	-0.465	-0.460	-0.456	-0.451	-0.448	-0.444	-0.439	-0.432	-0.428	-0.421	-0.414	-0.408	-0.400	-0.391	-0.382	-0.372	-0.362	-0.351	-0.339	-0.325	-0.312	-0.296	-0.281	-0.264	-0.245	-0.226	-0.206	-0.184	-0.162	-0.139	-0.112	-0.086	-0.060	-0.031	-0.002	0.029	0.060	0.092	0.126	0.161	0.198	0.235	0.272	0.311	0.350	0.391	0.432	0.474	0.516	0.559	0.602	0.646	0.690	0.734	0.779	0.824	0.868	0.912	0.956	1.000	1.044	1.086	1.131	1.172	1.214	1.256	1.296	1.335	1.374	1.411	1.448	1.484	1.518	1.551	1.582	1.614	1.642	1.670	1.696	1.720	1.744	1.766	1.785	1.804	1.821	1.835	1.849	1.862	1.871	1.881	1.888	1.894	1.898	1.899	1.900	1.899	1.898	1.894	1.890	1.882	1.876	1.868	1.856	1.846	1.834	1.820	1.806	1.791	1.775	1.759	1.741	1.724	1.705	1.686	1.668	1.649	1.630	1.609	1.590	1.570	1.550	1.531	1.511	1.495	1.476	1.459	1.441	1.425	1.410	1.394	1.380	1.368	1.355	1.344	1.334	1.325	1.316	1.310	1.305	1.300	1.296	1.295	1.292	1.294	1.295	1.299	1.302	1.308	1.314	1.320	1.329	1.339	1.349	1.360	1.371	1.385	1.399	1.414	1.429	1.444	1.460	1.476	1.494	1.510	1.528	1.546	1.562	1.579	1.598	1.614	1.630	1.645	1.661	1.676	1.691	1.705	1.718	1.729	1.739	1.749	1.758	1.766	1.772	1.778	1.781	1.785	1.786	1.785	1.784	1.782	1.778	1.772	1.765	1.758	1.749	1.738	1.725	1.712	1.696	1.681	1.662	1.645	1.626	1.604	1.584	1.560	1.536	1.512	1.486	1.461	1.434	1.408	1.379	1.352	1.324	1.294	1.265	1.236	1.208	1.178	1.150	1.121	1.092	1.064	1.035	1.008	0.980	0.954	0.928	0.902	0.879	0.854	0.831	0.809	0.788	0.768	0.749	0.730	0.711	0.695	0.679	0.664	0.651	0.638	0.626	0.615	0.606	0.596	0.589	0.581	0.575	0.570	0.565	0.561	0.559	0.558	0.555	0.555	0.554	0.555	0.555	0.556	0.559	0.560	0.562	0.564	0.566	0.569	0.572	0.575	0.578	0.580	0.582	0.585	0.588	0.589	0.591	0.592	0.594	0.594	0.595	0.595	0.592	0.591	0.590	0.588	0.585	0.580	0.576	0.571	0.565	0.559	0.551	0.544	0.535	0.526	0.516	0.505	0.492	0.482	0.469	0.455	0.441	0.426	0.411	0.395	0.378	0.360	0.341	0.324	0.305	0.285	0.265	0.244	0.222	0.201	0.179	0.156	0.132	0.111	0.088	0.062	0.040	0.015	-0.010	-0.034	-0.059	-0.084	-0.109	-0.134	-0.158	-0.184	-0.209	-0.232	-0.258	-0.282	-0.306	-0.331	-0.355	-0.378	-0.401	-0.425	-0.446	-0.469	-0.490	-0.511	-0.532	-0.552	-0.572	-0.591	-0.610	-0.628	-0.645	-0.661	-0.678	-0.692	-0.708	-0.721	-0.735	-0.748	-0.760	-0.771	-0.781	-0.792	-0.801	-0.810	-0.819	-0.826	-0.834	-0.840	-0.846	-0.852	-0.858	-0.862	-0.868	-0.872	-0.876	-0.881	-0.884	-0.889	-0.892	-0.895	-0.899	-0.902	-0.906	-0.911	-0.914	-0.919	-0.924	-0.929	-0.934	-0.940	-0.945	-0.952	-0.960	-0.968	-0.976	-0.986	-0.996	-1.006	-1.018	-1.030	-1.041	-1.055	-1.069	-1.084	-1.100	-1.116	-1.132	-1.151	-1.170	-1.190	-1.210	-1.232	-1.254	-1.278	-1.300	-1.325	-1.349	-1.374	-1.400	-1.426	-1.454	-1.481	-1.509	-1.538	-1.565	-1.594	-1.624	-1.652	-1.682	-1.712	-1.741	-1.770	-1.800	-1.829	-1.859	-1.889	-1.916	-1.945	-1.974	-2.001	-2.027	-2.055	-2.080	-2.106	-2.131	-2.155	-2.178	-2.201	-2.224	-2.244	-2.265	-2.284	-2.302	-2.320	-2.338	-2.354	-2.368	-2.381	-2.395	-2.408	-2.419	-2.429	-2.439	-2.449	-2.455	-2.462	-2.469	-2.475	-2.480	-2.484	-2.488	-2.490	-2.494	-2.495	-2.498	-2.499	-2.499	-2.500	-2.501	-2.501	-2.501	-2.502	-2.504	-2.502	-2.504	-2.505	-2.506	-2.509	-2.510	-2.514	-2.516	-2.520	-2.524	-2.529	-2.534	-2.540	-2.549	-2.556	-2.564	-2.574	-2.585	-2.596	-2.606	-2.620	-2.634	-2.649	-2.664	-2.679	-2.698	-2.714	-2.732	-2.751	-2.771	-2.791	-2.812	-2.834	-2.855	-2.878	-2.901	-2.924	-2.948	-2.970	-2.994	-3.016	-3.040	-3.064	-3.086	-3.109	-3.131	-3.154	-3.175	-3.196	-3.216	-3.235	-3.254	-3.271	-3.289	-3.304	-3.319	-3.332	-3.345	-3.356	-3.366	-3.375	-3.381	-3.389	-3.392	-3.396	-3.399	-3.400	-3.398	-3.396	-3.392	-3.389	-3.381	-3.374	-3.365	-3.355	-3.344	-3.330	-3.316	-3.301	-3.285	-3.269	-3.250	-3.231	-3.212	-3.191	-3.171	-3.150	-3.128	-3.105	-3.082	-3.059	-3.036	-3.014	-2.990	-2.966	-2.945	-2.921	-2.900	-2.878	-2.858	-2.836	-2.816	-2.798	-2.780	-2.761	-2.746	-2.730	-2.716	-2.702	-2.690	-2.679	-2.670	-2.661	-2.655	-2.649	-2.644	-2.641	-2.639	-2.639	-2.639	-2.641	-2.644	-2.648	-2.654	-2.660	-2.669	-2.676	-2.686	-2.698	-2.709	-2.721	-2.734	-2.749	-2.762	-2.778	-2.794	-2.810	-2.826	-2.844	-2.860	-2.878	-2.894	-2.911	-2.929	-2.946	-2.962	-2.979	-2.995	-3.011	-3.028	-3.041	-3.056	-3.070	-3.084	-3.096	-3.109	-3.120	-3.130	-3.141	-3.150	-3.159	-3.165	-3.171	-3.178	-3.182	-3.185	-3.189	-3.191	-3.192	-3.192	-3.192	-3.191	-3.189	-3.186	-3.182	-3.178	-3.172	-3.166	-3.160	-3.152	-3.142	-3.135	-3.125	-3.114	-3.102	-3.091	-3.080	-3.066	-3.054	-3.039	-3.025	-3.011	-2.995	-2.979	-2.964	-2.946	-2.930	-2.914	-2.896	-2.879	-2.860	-2.842	-2.824	-2.805	-2.788	-2.769	-2.750	-2.732	-2.712	-2.694	-2.676	-2.658	-2.639	-2.621	-2.604	-2.586	-2.569	-2.552	-2.536	-2.520	-2.504	-2.490	-2.475	-2.461	-2.448	-2.436	-2.425	-2.414	-2.404	-2.394	-2.385	-2.378	-2.371	-2.365	-2.360	-2.356	-2.354	-2.351	-2.349	-2.349	-2.351	-2.352	-2.355	-2.358	-2.362	-2.368	-2.374	-2.380	-2.388	-2.396	-2.404	-2.412	-2.424	-2.432	-2.444	-2.455	-2.466	-2.476	-2.488	-2.500	-2.511	-2.524	-2.534	-2.546	-2.556	-2.566	-2.576	-2.586	-2.595	-2.602	-2.611	-2.618	-2.624	-2.630	-2.635	-2.638	-2.640	-2.642	-2.644	-2.644	-2.641	-2.640	-2.636	-2.631	-2.628	-2.621	-2.612	-2.604	-2.595	-2.586	-2.575	-2.564	-2.550	-2.538	-2.524	-2.510	-2.495	-2.479	-2.464	-2.448	-2.431	-2.414	-2.399	-2.382	-2.365	-2.349	-2.332	-2.316	-2.301	-2.286	-2.271	-2.256	-2.242	-2.229	-2.218	-2.205	-2.194	-2.184	-2.175	-2.165	-2.158	-2.151	-2.145	-2.140	-2.135	-2.132	-2.130	-2.128	-2.128	-2.126	-2.128	-2.130	-2.132	-2.134	-2.139	-2.144	-2.148	-2.152	-2.158	-2.165	-2.171	-2.179	-2.185	-2.192	-2.200	-2.208	-2.215	-2.222	-2.230	-2.238	-2.244	-2.250	-2.258	-2.264	-2.269	-2.274	-2.279	-2.284	-2.288	-2.291	-2.292	-2.295	-2.296	-2.296	-2.296	-2.295	-2.294	-2.291	-2.289	-2.285	-2.281	-2.275	-2.270	-2.262	-2.255	-2.248	-2.239	-2.230	-2.220	-2.209	-2.198	-2.185	-2.172	-2.159	-2.145	-2.131	-2.116	-2.100	-2.085	-2.068	-2.051	-2.035	-2.016	-1.999	-1.980	-1.961	-1.941	-1.922	-1.902	-1.882	-1.861	-1.840	-1.820	-1.799	-1.776	-1.755	-1.734	-1.711	-1.689	-1.666	-1.645	-1.622	-1.600	-1.578	-1.555	-1.532	-1.511	-1.489	-1.466	-1.445	-1.422	-1.402	-1.380	-1.360	-1.339	-1.319	-1.299	-1.279	-1.260	-1.242	-1.224	-1.208	-1.190	-1.174	-1.158	-1.142	-1.128	-1.114	-1.101	-1.088	-1.076	-1.064	-1.054	-1.045	-1.036	-1.026	-1.019	-1.012	-1.006	-1.000	-0.995	-0.991	-0.986	-0.984	-0.980	-0.979	-0.976	-0.975	-0.972	-0.971	-0.971	-0.971	-0.970	-0.970	-0.970	-0.970	-0.970	-0.970	-0.970	-0.969	-0.968	-0.966	-0.965	-0.964	-0.961	-0.958	-0.954	-0.950	-0.945	-0.939	-0.932	-0.925	-0.918	-0.908	-0.898	-0.888	-0.875	-0.861	-0.848	-0.834	-0.818	-0.801	-0.784	-0.765	-0.745	-0.725	-0.702	-0.681	-0.658	-0.632	-0.608	-0.581	-0.556	-0.528	-0.499	-0.471	-0.441	-0.412	-0.381	-0.350	-0.319	-0.286	-0.254	-0.221	-0.190	-0.156	-0.122	-0.090	-0.058	-0.024	0.009	0.041	0.074	0.106	0.138	0.170	0.201	0.231	0.261	0.290	0.320	0.348	0.374	0.401	0.428	0.452	0.478	0.501	0.522	0.545	0.566	0.585	0.605	0.624	0.640	0.656	0.671	0.688	0.700	0.714	0.725	0.736	0.746	0.755	0.764	0.771	0.778	0.784	0.789	0.794	0.798	0.801	0.805	0.806	0.809	0.810	0.810	0.811	0.811	0.812	0.812	0.812	0.812	0.812	0.812	0.812	0.814	0.812	0.814	0.815	0.816	0.818	0.820	0.822	0.825	0.829	0.834	0.839	0.844	0.850	0.858	0.866	0.875	0.885	0.895	0.908	0.920	0.934	0.948	0.962	0.980	0.996	1.014	1.034	1.054	1.074	1.095	1.118	1.142	1.165	1.190	1.216	1.241	1.268	1.295	1.324	1.350	1.379	1.409	1.436	1.465	1.494	1.524	1.551	1.580	1.609	1.638	1.664	1.691	1.718	1.744	1.769	1.794	1.816	1.840	1.862	1.882	1.902	1.921	1.939	1.955	1.970	1.984	1.998	2.010	2.020	2.027	2.035	2.042	2.046	2.050	2.051	2.052	2.052	2.051	2.049	2.044	2.038	2.033	2.024	2.018	2.007	1.998	1.986	1.974	1.961	1.949	1.935	1.921	1.906	1.892	1.878	1.862	1.848	1.831	1.818	1.802	1.789	1.775	1.761	1.749	1.736	1.725	1.715	1.705	1.696	1.688	1.680	1.674	1.669	1.665	1.662	1.660	1.659	1.660	1.662	1.666	1.670	1.675	1.682	1.691	1.700	1.710	1.722	1.734	1.748	1.762	1.779	1.795	1.812	1.831	1.850	1.870	1.889	1.910	1.930	1.952	1.974	1.995	2.016	2.038	2.059	2.081	2.101	2.122	2.144	2.162	2.182	2.200	2.219	2.235	2.251	2.266	2.281	2.292	2.306	2.315	2.325	2.334	2.340	2.346	2.350	2.352	2.352	2.352	2.352	2.348	2.344	2.338	2.329	2.321	2.310	2.299	2.286	2.270	2.254	2.238	2.220	2.200	2.179	2.158	2.135	2.111	2.088	2.062	2.036	2.010	1.982	1.955	1.926	1.898	1.869	1.840	1.810	1.781	1.751	1.721	1.692	1.662	1.634	1.606	1.578	1.549	1.522	1.495	1.469	1.444	1.420	1.395	1.372	1.349	1.329	1.308	1.288	1.270	1.252	1.236	1.220	1.205	1.192	1.180	1.169	1.158	1.149	1.141	1.132	1.128	1.121	1.118	1.114	1.111	1.110	1.109	1.108	1.109	1.110	1.112	1.114	1.118	1.121	1.125	1.129	1.134	1.138	1.144	1.149	1.155	1.160	1.166	1.171	1.176	1.182	1.188	1.191	1.195	1.200	1.202	1.206	1.208	1.210	1.211	1.211	1.212	1.211	1.209	1.206	1.204	1.200	1.195	1.189	1.181	1.174	1.165	1.156	1.145	1.135	1.122	1.110	1.096	1.081	1.066	1.050	1.034	1.015	0.999	0.979	0.960	0.940	0.920	0.899	0.878	0.858	0.836	0.815	0.794	0.772	0.751	0.730	0.709	0.688	0.668	0.648	0.628	0.610	0.591	0.572	0.556	0.540	0.525	0.510	0.498	0.485	0.472	0.462	0.454	0.445	0.438	0.431	0.426	0.424	0.421	0.419	0.420	0.422	0.424	0.429	0.434	0.440	0.448	0.456	0.468	0.478	0.491	0.504	0.519	0.535	0.551	0.569	0.588	0.608	0.629	0.649	0.670	0.694	0.716	0.741	0.765	0.790	0.815	0.840	0.866	0.892	0.919	0.945	0.971	0.998	1.022	1.050	1.075	1.101	1.125	1.150	1.174	1.199	1.221	1.242	1.265	1.285	1.306	1.326	1.344	1.361	1.378	1.392	1.408	1.421	1.434	1.444	1.454	1.462	1.470	1.476	1.482	1.486	1.489	1.491	1.491	1.490	1.488	1.484	1.479	1.472	1.466	1.458	1.449	1.438	1.426	1.414	1.400	1.385	1.369	1.352	1.336	1.318	1.299	1.280	1.259	1.239	1.218	1.195	1.174	1.151	1.130	1.106	1.084	1.060	1.036	1.014	0.991	0.969	0.946	0.924	0.902	0.881	0.860	0.839	0.820	0.801	0.782	0.765	0.749	0.731	0.716	0.701	0.689	0.675	0.664	0.652	0.644	0.634	0.626	0.620	0.612	0.608	0.604	0.601	0.599	0.596	0.596	0.596	0.598	0.598	0.601	0.602	0.606	0.611	0.615	0.620	0.624	0.630	0.635	0.641	0.646	0.652	0.658	0.664	0.669	0.672	0.679	0.684	0.686	0.690	0.694	0.696	0.698	0.700	0.700	0.700	0.700	0.698	0.696	0.692	0.689	0.684	0.678	0.672	0.664	0.656	0.648	0.638	0.626	0.615	0.602	0.589	0.575	0.560	0.546	0.530	0.514	0.496	0.480	0.462	0.444	0.425	0.408	100.000	5.000	2.000	1.000	3.000	0.000	0.000	0.000	0.000	0.000	0.000	0.000	0.000	0.000	0.000	0.000	0.000	0.000	1.419	1.369	1.321	1.275	1.230	1.186	1.145	1.105	1.068	1.031	0.996	0.964	0.934	0.904	0.879	0.852	0.830	0.809	0.789	0.771	0.755	0.741	0.728	0.716	0.708	0.700	0.692	0.686	0.681	0.679	0.676	0.675	0.674	0.674	0.675	0.675	0.676	0.679	0.680	0.681	0.682	0.684	0.685	0.686	0.685	0.686	0.685	0.682	0.679	0.676	0.670	0.665	0.658	0.649	0.640	0.628	0.615	0.601	0.586	0.569	0.550	0.530	0.509	0.485	0.461	0.434	0.408	0.378	0.348	0.315	0.282	0.249	0.212	0.176	0.138	0.099	0.059	0.019	-0.024	-0.066	-0.109	-0.152	-0.195	-0.240	-0.286	-0.330	-0.375	-0.420	-0.466	-0.510	-0.555	-0.600	-0.644	-0.689	-0.731	-0.775	-0.818	-0.859	-0.900	-0.941	-0.980	-1.019	-1.058	-1.095	-1.130	-1.165	-1.200	-1.234	-1.265	-1.295	-1.326	-1.355	-1.382	-1.409	-1.434	-1.459	-1.481	-1.504	-1.525	-1.546	-1.564	-1.582	-1.600	-1.616	-1.630	-1.645	-1.658	-1.670	-1.681	-1.692	-1.702	-1.711	-1.719	-1.728	-1.735	-1.742	-1.748	-1.754	-1.759	-1.765	-1.769	-1.774	-1.778	-1.781	-1.785	-1.789	-1.794	-1.798	-1.801	-1.806	-1.811	-1.815	-1.820	-1.826	-1.831	-1.839	-1.845	-1.854	-1.861	-1.871	-1.880	-1.890	-1.902	-1.914	-1.926	-1.941	-1.956	-1.971	-1.988	-2.005	-2.024	-2.042	-2.062	-2.084	-2.106	-2.129	-2.152	-2.178	-2.202	-2.229	-2.258	-2.285	-2.314	-2.344	-2.374	-2.405	-2.435	-2.469	-2.500	-2.532	-2.565	-2.599	-2.632	-2.666	-2.699	-2.732	-2.766	-2.799	-2.831	-2.865	-2.896	-2.929	-2.960	-2.991	-3.021	-3.050	-3.080	-3.108	-3.134	-3.161	-3.186	-3.210	-3.235	-3.256	-3.278	-3.300	-3.319	-3.338	-3.355	-3.371	-3.388	-3.400	-3.415	-3.428	-3.439	-3.449	-3.459	-3.468	-3.475	-3.484	-3.489	-3.495	-3.500	-3.504	-3.508	-3.511	-3.512	-3.515	-3.516	-3.518	-3.518	-3.519	-3.519	-3.519	-3.519	-3.519	-3.518	-3.519	-3.519	-3.518	-3.518	-3.519	-3.520	-3.520	-3.521	-3.522	-3.524	-3.526	-3.530	-3.532	-3.535	-3.539	-3.542	-3.548	-3.554	-3.559	-3.565	-3.572	-3.579	-3.586	-3.594	-3.604	-3.611	-3.621	-3.632	-3.644	-3.655	-3.666	-3.679	-3.691	-3.704	-3.716	-3.730	-3.744	-3.759	-3.772	-3.786	-3.801	-3.816	-3.832	-3.846	-3.862	-3.878	-3.892	-3.909	-3.924	-3.940	-3.954	-3.969	-3.982	-3.998	-4.011	-4.025	-4.039	-4.050	-4.062	-4.074	-4.085	-4.095	-4.105	-4.114	-4.122	-4.130	-4.136	-4.141	-4.148	-4.151	-4.154	-4.156	-4.156	-4.156	-4.155	-4.154	-4.150	-4.144	-4.139	-4.132	-4.124	-4.115	-4.105	-4.094	-4.080	-4.068	-4.051	-4.036	-4.019	-4.001	-3.982	-3.961	-3.941	-3.919	-3.896	-3.872	-3.848	-3.822	-3.798	-3.771	-3.745	-3.716	-3.690	-3.661	-3.634	-3.604	-3.576	-3.548	-3.519	-3.490	-3.462	-3.434	-3.406	-3.379	-3.351	-3.326	-3.301	-3.275	-3.251	-3.228	-3.206	-3.185	-3.165	-3.146	-3.129	-3.111	-3.095	-3.081	-3.069	-3.059	-3.048	-3.040	-3.034	-3.026	-3.024	-3.020	-3.019	-3.019	-3.021	-3.024	-3.028	-3.034	-3.041	-3.048	-3.059	-3.069	-3.079	-3.092	-3.106	-3.120	-3.135	-3.151	-3.166	-3.184	-3.201	-3.220	-3.238	-3.255	-3.275	-3.292	-3.310	-3.330	-3.346	-3.365	-3.382	-3.399	-3.415	-3.431	-3.445	-3.460	-3.474	-3.485	-3.498	-3.508	-3.516	-3.524	-3.532	-3.538	-3.542	-3.545	-3.549	-3.550	-3.549	-3.549	-3.546	-3.542	-3.538	-3.531	-3.525	-3.518	-3.508	-3.498	-3.486	-3.475	-3.461	-3.448	-3.432	-3.418	-3.402	-3.386	-3.368	-3.351	-3.334	-3.315	-3.298	-3.279	-3.260	-3.242	-3.222	-3.205	-3.186	-3.169	-3.151	-3.132	-3.116	-3.100	-3.084	-3.068	-3.054	-3.039	-3.025	-3.011	-2.999	-2.988	-2.976	-2.966	-2.956	-2.949	-2.941	-2.934	-2.928	-2.921	-2.918	-2.912	-2.909	-2.908	-2.905	-2.902	-2.902	-2.902	-2.902	-2.904	-2.905	-2.906	-2.909	-2.911	-2.914	-2.918	-2.921	-2.924	-2.928	-2.931	-2.935	-2.938	-2.941	-2.944	-2.946	-2.949	-2.950	-2.952	-2.952	-2.954	-2.952	-2.951	-2.950	-2.946	-2.942	-2.938	-2.932	-2.925	-2.919	-2.910	-2.900	-2.888	-2.876	-2.862	-2.846	-2.830	-2.814	-2.795	-2.774	-2.752	-2.729	-2.705	-2.679	-2.652	-2.625	-2.594	-2.564	-2.531	-2.499	-2.464	-2.429	-2.391	-2.352	-2.314	-2.275	-2.234	-2.192	-2.150	-2.106	-2.062	-2.018	-1.974	-1.928	-1.882	-1.835	-1.790	-1.744	-1.696	-1.649	-1.602	-1.556	-1.510	-1.465	-1.419	-1.374	-1.329	-1.285	-1.242	-1.199	-1.158	-1.116	-1.078	-1.038	-1.000	-0.962	-0.928	-0.894	-0.860	-0.828	-0.796	-0.768	-0.740	-0.714	-0.689	-0.665	-0.644	-0.622	-0.604	-0.586	-0.570	-0.556	-0.542	-0.531	-0.521	-0.514	-0.507	-0.501	-0.498	-0.494	-0.494	-0.494	-0.495	-0.496	-0.501	-0.506	-0.511	-0.518	-0.526	-0.535	-0.544	-0.554	-0.565	-0.576	-0.588	-0.600	-0.612	-0.625	-0.639	-0.651	-0.665	-0.676	-0.690	-0.702	-0.715	-0.726	-0.738	-0.748	-0.759	-0.769	-0.776	-0.785	-0.791	-0.798	-0.801	-0.805	-0.809	-0.810	-0.810	-0.811	-0.809	-0.805	-0.801	-0.795	-0.789	-0.781	-0.772	-0.761	-0.750	-0.738	-0.724	-0.710	-0.694	-0.676	-0.659	-0.641	-0.621	-0.602	-0.582	-0.561	-0.540	-0.518	-0.496	-0.475	-0.452	-0.430	-0.409	-0.386	-0.365	-0.344	-0.324	-0.304	-0.285	-0.265	-0.248	-0.230	-0.215	-0.201	-0.186	-0.174	-0.162	-0.152	-0.144	-0.136	-0.131	-0.126	-0.124	-0.122	-0.122	-0.125	-0.128	-0.134	-0.140	-0.148	-0.158	-0.168	-0.180	-0.195	-0.210	-0.226	-0.244	-0.264	-0.284	-0.305	-0.328	-0.351	-0.376	-0.401	-0.429	-0.454	-0.482	-0.510	-0.540	-0.569	-0.598	-0.629	-0.659	-0.689	-0.718	-0.748	-0.778	-0.808	-0.838	-0.866	-0.896	-0.924	-0.951	-0.979	-1.005	-1.031	-1.056	-1.080	-1.102	-1.125	-1.148	-1.169	-1.188	-1.206	-1.224	-1.240	-1.256	-1.270	-1.282	-1.295	-1.306	-1.315	-1.324	-1.331	-1.338	-1.342	-1.346	-1.349	-1.350	-1.351	-1.350	-1.349	-1.348	-1.344	-1.339	-1.334	-1.328	-1.321	-1.314	-1.305	-1.295	-1.286	-1.275	-1.265	-1.254	-1.241	-1.230	-1.216	-1.204	-1.191	-1.179	-1.165	-1.151	-1.139	-1.125	-1.111	-1.099	-1.086	-1.072	-1.061	-1.050	-1.038	-1.029	-1.018	-1.009	-1.000	-0.990	-0.982	-0.976	-0.970	-0.965	-0.961	-0.958	-0.955	-0.954	-0.954	-0.955	-0.956	-0.959	-0.962	-0.968	-0.974	-0.980	-0.989	-0.998	-1.008	-1.020	-1.031	-1.046	-1.061	-1.076	-1.094	-1.111	-1.130	-1.150	-1.170	-1.191	-1.214	-1.238	-1.261	-1.286	-1.311	-1.338	-1.364	-1.391	-1.419	-1.446	-1.476	-1.505	-1.532	-1.562	-1.591	-1.621	-1.651	-1.680	-1.710	-1.739	-1.768	-1.796	-1.825	-1.852	-1.880	-1.906	-1.932	-1.959	-1.984	-2.007	-2.031	-2.054	-2.076	-2.098	-2.118	-2.138	-2.156	-2.174	-2.190	-2.206	-2.221	-2.234	-2.249	-2.260	-2.271	-2.282	-2.292	-2.301	-2.309	-2.316	-2.322	-2.329	-2.335	-2.339	-2.344	-2.346	-2.350	-2.354	-2.358	-2.360	-2.361	-2.365	-2.365	-2.369	-2.371	-2.374	-2.376	-2.380	-2.384	-2.389	-2.394	-2.398	-2.405	-2.411	-2.419	-2.428	-2.436	-2.446	-2.458	-2.470	-2.484	-2.496	-2.512	-2.530	-2.546	-2.565	-2.584	-2.606	-2.628	-2.651	-2.675	-2.700	-2.728	-2.755	-2.782	-2.812	-2.844	-2.875	-2.908	-2.940	-2.974	-3.009	-3.042	-3.078	-3.115	-3.151	-3.188	-3.224	-3.262	-3.299	-3.336	-3.374	-3.410	-3.446	-3.484	-3.520	-3.555	-3.590	-3.625	-3.660	-3.694	-3.726	-3.758	-3.789	-3.819	-3.849	-3.876	-3.904	-3.929	-3.952	-3.976	-3.999	-4.019	-4.039	-4.056	-4.074	-4.090	-4.104	-4.116	-4.129	-4.139	-4.149	-4.156	-4.162	-4.168	-4.172	-4.175	-4.176	-4.178	-4.176	-4.175	-4.172	-4.169	-4.165	-4.160	-4.155	-4.148	-4.141	-4.134	-4.125	-4.116	-4.108	-4.099	-4.090	-4.080	-4.070	-4.061	-4.051	-4.043	-4.032	-4.024	-4.016	-4.008	-3.999	-3.992	-3.986	-3.980	-3.975	-3.970	-3.968	-3.964	-3.961	-3.960	-3.961	-3.961	-3.962	-3.965	-3.969	-3.974	-3.980	-3.986	-3.995	-4.004	-4.014	-4.025	-4.036	-4.049	-4.062	-4.077	-4.093	-4.109	-4.126	-4.144	-4.161	-4.181	-4.200	-4.221	-4.241	-4.261	-4.282	-4.304	-4.325	-4.345	-4.366	-4.389	-4.409	-4.430	-4.450	-4.470	-4.489	-4.508	-4.525	-4.542	-4.559	-4.575	-4.590	-4.604	-4.616	-4.629	-4.640	-4.649	-4.659	-4.665	-4.671	-4.675	-4.680	-4.680	-4.682	-4.681	-4.680	-4.676	-4.672	-4.666	-4.659	-4.651	-4.642	-4.631	-4.620	-4.608	-4.594	-4.580	-4.565	-4.549	-4.531	-4.514	-4.496	-4.478	-4.459	-4.439	-4.419	-4.398	-4.378	-4.358	-4.338	-4.316	-4.296	-4.276	-4.256	-4.236	-4.218	-4.198	-4.180	-4.162	-4.144	-4.126	-4.112	-4.096	-4.081	-4.068	-4.055	-4.043	-4.031	-4.021	-4.011	-4.003	-3.995	-3.988	-3.982	-3.978	-3.972	-3.969	-3.966	-3.966	-3.965	-3.964	-3.966	-3.966	-3.970	-3.971	-3.976	-3.979	-3.985	-3.989	-3.995	-4.003	-4.008	-4.015	-4.024	-4.030	-4.039	-4.048	-4.056	-4.065	-4.074	-4.082	-4.091	-4.100	-4.109	-4.118	-4.126	-4.134	-4.142	-4.151	-4.159	-4.166	-4.174	-4.179	-4.186	-4.191	-4.196	-4.201	-4.205	-4.209	-4.211	-4.214	-4.215	-4.216	-4.216	-4.216	-4.214	-4.211	-4.208	-4.204	-4.199	-4.192	-4.186	-4.178	-4.168	-4.159	-4.149	-4.135	-4.122	-4.110	-4.095	-4.080	-4.064	-4.046	-4.029	-4.010	-3.989	-3.969	-3.948	-3.925	-3.902	-3.879	-3.855	-3.831	-3.806	-3.780	-3.755	-3.729	-3.702	-3.676	-3.649	-3.622	-3.596	-3.569	-3.542	-3.516	-3.490	-3.466	-3.440	-3.415	-3.391	-3.368	-3.345	-3.322	-3.301	-3.280	-3.261	-3.241	-3.224	-3.206	-3.191	-3.176	-3.162	-3.150	-3.139	-3.129	-3.120	-3.111	-3.104	-3.098	-3.092	-3.088	-3.085	-3.084	-3.081	-3.080	-3.081	-3.081	-3.084	-3.086	-3.089	-3.092	-3.096	-3.101	-3.105	-3.110	-3.116	-3.120	-3.126	-3.131	-3.136	-3.140	-3.146	-3.150	-3.154	-3.158	-3.160	-3.162	-3.164	-3.165	-3.165	-3.165	-3.164	-3.160	-3.159	-3.154	-3.149	-3.142	-3.135	-3.128	-3.119	-3.109	-3.099	-3.088	-3.075	-3.060	-3.046	-3.031	-3.014	-2.999	-2.980	-2.961	-2.942	-2.922	-2.902	-2.881	-2.861	-2.840	-2.818	-2.794	-2.772	-2.749	-2.725	-2.702	-2.680	-2.656	-2.632	-2.610	-2.586	-2.562	-2.541	-2.519	-2.495	-2.474	-2.452	-2.431	-2.410	-2.390	-2.370	-2.351	-2.331	-2.311	-2.294	-2.278	-2.259	-2.242	-2.226	-2.210	-2.195	-2.180	-2.166	-2.151	-2.139	-2.125	-2.112	-2.101	-2.089	-2.078	-2.066	-2.055	-2.045	-2.035	-2.025	-2.015	-2.006	-1.998	-1.990	-1.981	-1.975	-1.966	-1.959	-1.952	-1.945	-1.939	-1.932	-1.925	-1.920	-1.914	-1.909	-1.904	-1.898	-1.892	-1.888	-1.884	-1.879	-1.875	-1.870	-1.866	-1.862	-1.859	-1.855	-1.851	-1.849	-1.844	-1.841	-1.838	-1.834	-1.831	-1.828	-1.822	-1.820	-1.815	-1.812	-1.806	-1.802	-1.799	-1.792	-1.788	-1.782	-1.776	-1.770	-1.762	-1.755	-1.748	-1.740	-1.730	-1.721	-1.711	-1.701	-1.690	-1.678	-1.666	-1.654	-1.639	-1.625	-1.610	-1.595	-1.579	-1.562	-1.545	-1.526	-1.509	-1.490	-1.470	-1.450	-1.430	-1.410	-1.388	-1.366	-1.345	-1.322	-1.300	-1.280	-1.258	-1.235	-1.214	-1.190	-1.169	-1.148	-1.126	-1.105	-1.084	-1.062	-1.044	-1.024	-1.005	-0.986	-0.969	-0.951	-0.936	-0.920	-0.905	-0.890	-0.878	-0.864	-0.852	-0.841	-0.832	-0.824	-0.814	-0.806	-0.799	-0.792	-0.786	-0.782	-0.778	-0.774	-0.771	-0.770	-0.766	-0.766	-0.765	-0.764	-0.765	-0.765	-0.765	-0.765	-0.766	-0.766	-0.768	-0.768	-0.768	-0.769	-0.769	-0.768	-0.768	-0.766	-0.765	-0.764	-0.761	-0.758	-0.755	-0.750	-0.746	-0.741	-0.735	-0.728	-0.720	-0.711	-0.704	-0.692	-0.681	-0.670	-0.658	-0.645	-0.631	-0.616	-0.601	-0.585	-0.568	-0.550	-0.532	-0.512	-0.494	-0.472	-0.451	-0.431	-0.408	-0.386	-0.362	-0.340	-0.315	-0.291	-0.265	-0.241	-0.215	-0.190	-0.165	-0.139	-0.114	-0.088	-0.061	-0.035	-0.009	0.016	0.042	0.068	0.094	0.118	0.142	0.166	0.190	0.212	0.236	0.259	0.281	0.301	0.324	0.344	0.362	0.382	0.400	0.419	0.435	0.450	0.466	0.481	0.496	0.509	0.521	0.532	0.544	0.554	0.565	0.572	0.581	0.588	0.595	0.600	0.605	0.609	0.614	0.616	0.620	0.621	0.622	0.624	0.624	0.622	0.622	0.621	0.621	0.620	0.619	0.615	0.614	0.612	0.610	0.606	0.605	0.604	0.601	0.599	0.598	0.598	0.596	0.595	0.595	0.595	0.596	0.599	0.600	0.604	0.606	0.611	0.615	0.620	0.626	0.634	0.641	0.650	0.660	0.670	0.681	0.692	0.706	0.720	0.734	0.749	0.765	0.781	0.799	0.816	0.835	0.854	0.874	0.894	0.914	0.935	0.958	0.979	1.000	1.022	1.045	1.068	1.090	1.111	1.135	1.156	1.178	1.199	1.221	1.242	1.262	1.284	1.302	1.321	1.339	1.358	1.374	1.390	1.406	1.420	1.434	1.446	1.459	1.470	1.479	1.489	1.496	1.502	1.509	1.514	1.518	1.520	1.522	1.524	1.524	1.521	1.521	1.518	1.514	1.509	1.504	1.498	1.491	1.484	1.474	1.466	1.458	1.446	1.438	1.426	1.415	1.404	1.392	1.381	1.370	1.358	1.346	1.336	1.324	1.312	1.302	1.291	1.281	1.274	1.265	1.256	1.249	1.241	1.235	1.230	1.225	1.222	1.219	1.218	1.216	1.216	1.218	1.219	1.221	1.225	1.230	1.236	1.242	1.250	1.259	1.268	1.278	1.289	1.301	1.312	1.325	1.339	1.352	1.368	1.382	1.398	1.414	1.430	1.445	1.461	1.478	1.494	1.509	1.525	1.540	1.555	1.569	1.582	1.595	1.608	1.620	1.630	1.640	1.650	1.658	1.664	1.669	1.674	1.678	1.679	1.680	1.679	1.679	1.675	1.670	1.665	1.659	1.650	1.640	1.629	1.616	1.604	1.589	1.572	1.556	1.539	1.520	1.500	1.479	1.458	1.435	1.411	1.388	1.362	1.338	1.312	1.286	1.260	1.232	1.206	1.179	1.152	1.125	1.098	1.071	1.045	1.018	0.991	0.965	0.940	0.915	0.890	0.866	0.842	0.820	0.798	0.775	0.754	0.734	0.714	0.695	0.676	0.659	0.642	0.625	0.611	0.595	0.581	0.568	0.556	0.544	0.532	0.522	0.512	0.502	0.494	0.486	0.479	0.471	0.464	0.458	0.452	0.448	0.442	0.438	0.432	0.428	0.425	0.420	0.418	0.414	0.411	0.408	0.405	0.401	0.400	0.396	0.392	0.390	0.388	0.384	0.381	0.376	0.374	0.370	0.365	0.361	0.355	0.351	0.345	0.339	0.332	0.326	0.319	0.311	0.304	0.294	0.286	0.276	0.266	0.256	0.244	0.232	0.221	0.209	0.195	0.182	0.169	0.154	0.139	0.124	0.108	0.092	0.075	0.059	0.041	0.025	0.006	-0.011	-0.029	-0.048	-0.065	-0.082	-0.101	-0.119	-0.138	-0.155	-0.172	-0.190	-0.206	-0.222	-0.240	-0.256	-0.271	-0.285	-0.300	-0.314	-0.326	-0.339	-0.350	-0.361	-0.370	-0.380	-0.388	-0.396	-0.401	-0.408	-0.412	-0.415	-0.419	-0.419	-0.420	-0.420	-0.419	-0.416	-0.412	-0.409	-0.402	-0.398	-0.390	-0.381	-0.372	-0.362	-0.350	-0.339	-0.326	-0.312	-0.299	-0.282	-0.266	-0.251	-0.235	-0.216	-0.199	-0.181	-0.161	-0.141	-0.122	-0.102	-0.082	-0.062	-0.042	-0.021	-0.001	0.020	0.039	0.059	0.079	0.099	0.119	0.138	0.156	0.175	0.192	0.209	0.226	0.241	0.256	0.271	0.284	0.296	0.309	0.320	0.330	0.339	0.346	0.354	0.359	0.365	0.368	0.370	0.372	0.372	0.371	0.370	0.366	0.362	0.358	0.351	0.344	0.335	0.325	0.315	0.302	0.290	0.276	0.261	0.246	0.230	0.214	0.196	0.176	0.158	0.139	0.118	0.099	0.078	0.056	0.035	0.014	-0.008	-0.030	-0.051	-0.074	-0.094	-0.115	-0.135	-0.156	-0.175	-0.195	-0.214	-0.232	-0.250	-0.265	-0.282	-0.298	-0.310	-0.324	-0.336	-0.348	-0.358	-0.368	-0.376	-0.382	-0.389	-0.394	-0.398	-0.401	-0.402	-0.404	-0.404	-0.402	-0.401	-0.399	-0.395	-0.390	-0.385	-0.380	-0.372	-0.365	-0.359	-0.351	-0.341	-0.332	-0.324	-0.315	-0.306	-0.296	-0.286	-0.278	-0.269	-0.260	-0.252	-0.244	-0.236	-0.229	-0.222	-0.216	-0.211	-0.206	-0.204	-0.200	-0.199	-0.198	-0.198	-0.199	-0.200	-0.204	-0.209	-0.214	-0.220	-0.228	-0.238	-0.246	-0.258	-0.270	-0.282	-0.296	-0.311	-0.329	-0.346	-0.364	-0.382	-0.402	-0.422	-0.444	-0.465	-0.488	-0.511	-0.535	-0.558	-0.582	-0.608	-0.631	-0.655	-0.681	-0.705	-0.730	-0.752	-0.778	-0.801	-0.822	-0.845	-0.866	-0.886	-0.906	-0.926	-0.944	-0.961	-0.976	-0.990	-1.005	-1.016	-1.028	-1.036	-1.045	-1.051	-1.056	-1.060	-1.061	-1.061	-1.060	-1.059	-1.054	-1.048	-1.040	-1.031	-1.021	-1.010	-0.996	-0.981	-0.965	-0.949	-0.929	-0.910	-0.890	-0.869	-0.846	-0.822	-0.799	-0.774	-0.749	-0.722	-0.698	-0.670	-0.644	-0.618	-0.589	-0.562	-0.536	-0.510	-0.484	-0.459	-0.432	-0.409	-0.385	-0.362	-0.339	-0.318	-0.298	-0.278	-0.259	-0.241	-0.224	-0.210	-0.195	-0.182	-0.170	-0.160	-0.151	-0.144	-0.138	-0.131	-0.128	-0.125	-0.122	-0.122	-0.125	-0.126	-0.130	-0.135	-0.140	-0.148	-0.155	-0.164	-0.172	-0.184	-0.195	-0.208	-0.220	-0.234	-0.248	-0.262	-0.278	-0.292	-0.309	-0.326	-0.342	-0.360	-0.378	-0.394	-0.411	-0.429	-0.445	-0.464	-0.480	-0.498	-0.515	-0.531	-0.548	-0.564	-0.580	-0.595	-0.611	-0.626	-0.640	-0.654	-0.669	-0.681	-0.694	-0.706	-0.718	-0.730	-0.740	-0.751	-0.760	-0.770	-0.779	-0.786	-0.794	-0.802	-0.809	-0.815	-0.821	-0.826	-0.831	-0.836	-0.839	-0.844	-0.846	-0.850	-0.851	-0.855	-0.856	-0.856	-0.859	-0.859	-0.860	-0.859	-0.860	-0.860	-0.859	-0.859	-0.858	-0.856	-0.855	-0.854	-0.854	-0.851	-0.850	-0.848	-0.845	-0.845	-0.842	-0.840	-0.839	-0.836	-0.834	-0.831	-0.829	-0.828	-0.825	-0.822	-0.821	-0.819	-0.816	-0.815	-0.812	-0.810	-0.808	-0.805	-0.804	-0.801	-0.799	-0.796	-0.794	-0.792	-0.790	-0.788	-0.785	-0.782	-0.780	-0.778	-0.775	-0.771	-0.769	-0.766	-0.762	-0.760	-0.758	-0.754	-0.751	-0.748	-0.744	-0.739	-0.736	-0.732	-0.728	-0.724	-0.719	-0.715	-0.710	-0.705	-0.700	-0.694	-0.689	-0.684	-0.678	-0.671	-0.666	-0.659	-0.651	-0.645	-0.638	-0.631	-0.624	-0.615	-0.609	-0.600	-0.591	-0.584	-0.574	-0.565	-0.556	-0.546	-0.536	-0.526	-0.516	-0.505	-0.495	-0.485	-0.474	-0.462	-0.451	-0.440	-0.429	-0.416	-0.405	-0.394	-0.381	-0.369	-0.358	-0.344	-0.332	-0.320	-0.308	-0.295	-0.284	-0.270	-0.259	-0.246	-0.235	-0.222	-0.211	-0.199	-0.188	-0.176	-0.166	-0.155	-0.144	-0.134	-0.124	-0.114	-0.104	-0.095	-0.085	-0.078	-0.069	-0.061	-0.054	-0.046	-0.039	-0.031	-0.026	-0.020	-0.014	-0.009	-0.002	0.002	0.006	0.011	0.015	0.019	0.022	0.025	0.029	0.031	0.034	0.036	0.039	0.040	0.042	0.044	0.044	0.045	0.046	0.046	0.046	0.048	0.048	0.048	0.048	0.046	0.046	0.045	0.044	0.042	0.041	0.039	0.038	0.035	0.031	0.029	0.025	0.021	0.018	0.014	0.008	0.002	-0.002	-0.009	-0.014	-0.020	-0.029	-0.035	-0.042	-0.051	-0.059	-0.068	-0.078	-0.085	-0.095	-0.105	-0.116	-0.128	-0.138	-0.150	-0.161	-0.172	-0.185	-0.198	-0.210	-0.224	-0.236	-0.250	-0.262	-0.278	-0.290	-0.304	-0.319	-0.332	-0.346	-0.360	-0.376	-0.390	-0.404	-0.419	-0.432	-0.446	-0.462	-0.478	-0.491	-0.506	-0.521	-0.535	-0.551	-0.566	-0.581	-0.598	-0.611	-0.628	-0.642	-0.659	-0.675	-0.690	-0.706	-0.722	-0.740	-0.756	-0.772	-0.789	-0.806	-0.824	-0.840	-0.859	-0.876	-0.894	-0.911	-0.929	-0.948	-0.965	-0.982	-1.001	-1.018	-1.036	-1.054	-1.071	-1.089	-1.105	-1.122	-1.138	-1.152	-1.169	-1.184	-1.196	-1.211	-1.224	-1.235	-1.248	-1.258	-1.266	-1.276	-1.282	-1.290	-1.295	-1.300	-1.304	-1.305	-1.306	-1.306	-1.305	-1.302	-1.299	-1.294	-1.289	-1.280	-1.272	-1.264	-1.252	-1.241	-1.228	-1.214	-1.200	-1.182	-1.166	-1.149	-1.131	-1.112	-1.092	-1.071	-1.051	-1.030	-1.009	-0.988	-0.966	-0.944	-0.922	-0.901	-0.880	-0.858	-0.836	-0.815	-0.796	-0.776	-0.758	-0.738	-0.721	-0.704	-0.689	-0.674	-0.659	-0.645	-0.634	-0.622	-0.612	-0.602	-0.596	-0.589	-0.584	-0.579	-0.575	-0.574	-0.571	-0.572	-0.574	-0.575	-0.580	-0.584	-0.589	-0.595	-0.602	-0.610	-0.619	-0.628	-0.639	-0.649	-0.660	-0.672	-0.684	-0.696	-0.710	-0.722	-0.736	-0.750	-0.762	-0.776	-0.791	-0.804	-0.818	-0.831	-0.844	-0.858	-0.871	-0.882	-0.895	-0.906	-0.918	-0.928	-0.939	-0.948	-0.958	-0.965	-0.975	-0.981	-0.988	-0.995	-1.000	-1.006	-1.011	-1.014	-1.019	-1.021	-1.024	-1.026	-1.028	-1.029	-1.030	-1.030	-1.030	-1.029	-1.028	-1.026	-1.024	-1.022	-1.020	-1.018	-1.015	-1.012	-1.009	-1.006	-1.002	-0.999	-0.995	-0.992	-0.989	-0.985	-0.982	-0.979	-0.975	-0.972	-0.970	-0.968	-0.965	-0.964	-0.961	-0.960	-0.959	-0.959	-0.959	-0.959	-0.959	-0.960	-0.962	-0.964	-0.966	-0.970	-0.974	-0.978	-0.982	-0.988	-0.995	-1.002	-1.009	-1.018	-1.025	-1.035	-1.045	-1.055	-1.068	-1.079	-1.091	-1.105	-1.118	-1.132	-1.148	-1.162	-1.179	-1.195	-1.212	-1.229	-1.246	-1.265	-1.284	-1.301	-1.321	-1.340	-1.359	-1.379	-1.398	-1.416	-1.435	-1.455	-1.472	-1.491	-1.510	-1.528	-1.544	-1.561	-1.578	-1.594	-1.608	-1.622	-1.635	-1.648	-1.659	-1.670	-1.679	-1.689	-1.695	-1.701	-1.706	-1.710	-1.712	-1.715	-1.715	-1.714	-1.711	-1.708	-1.704	-1.698	-1.691	-1.682	-1.672	-1.661	-1.649	-1.636	-1.621	-1.605	-1.589	-1.570	-1.551	-1.531	-1.511	-1.490	-1.468	-1.444	-1.420	-1.396	-1.372	-1.348	-1.320	-1.295	-1.269	-1.242	-1.216	-1.190	-1.162	-1.136	-1.110	-1.084	-1.059	-1.032	-1.008	-0.982	-0.959	-0.935	-0.912	-0.890	-0.869	-0.848	-0.828	-0.809	-0.790	-0.772	-0.755	-0.740	-0.725	-0.711	-0.699	-0.686	-0.676	-0.666	-0.658	-0.649	-0.641	-0.635	-0.630	-0.625	-0.621	-0.619	-0.616	-0.615	-0.614	-0.615	-0.614	-0.616	-0.618	-0.619	-0.622	-0.624	-0.628	-0.631	-0.634	-0.638	-0.640	-0.644	-0.646	-0.650	-0.652	-0.656	-0.659	-0.660	-0.661	-0.662	-0.664	-0.662	-0.662	-0.660	-0.659	-0.656	-0.651	-0.648	-0.640	-0.634	-0.626	-0.618	-0.609	-0.598	-0.585	-0.572	-0.559	-0.544	-0.529	-0.511	-0.494	-0.474	-0.454	-0.434	-0.411	-0.389	-0.365	-0.341	-0.315	-0.289	-0.262	-0.235	-0.206	-0.178	-0.149	-0.118	-0.088	-0.056	-0.025	0.006	0.038	0.070	0.101	0.134	0.168	0.199	0.232	0.264	0.296	0.328	0.360	0.390	0.421	0.452	0.484	0.512	0.542	0.572	0.600	0.629	0.658	0.685	0.711	0.738	0.764	0.790	0.815	0.839	0.864	0.886	0.911	0.934	0.956	0.979	1.000	1.022	1.042	1.065	1.086	1.108	1.129	1.149	1.170	1.191	1.211	1.234	1.256	1.278	1.300	1.321	1.344	1.368	1.392	1.416	1.440	1.466	1.492	1.519	1.548	1.575	1.605	1.634	1.665	1.698	1.731	1.765	1.799	1.835	1.871	1.910	1.949	1.990	2.031	2.074	2.118	2.162	2.209	2.256	2.304	2.354	2.406	2.456	2.510	2.564	2.619	2.675	2.731	2.789	2.848	2.906	2.966	3.028	3.089	3.151	3.214	3.276	3.340	3.404	3.468	3.532	3.596	3.660	3.725	3.789	3.851	3.915	3.979	4.041	4.102	4.164	4.224	4.282	4.341	4.399	4.455	4.511	4.565	4.618	4.668	4.718	4.768	4.812	4.859	4.901	4.942	4.984	5.020	5.058	5.091	5.124	5.154	5.182	5.210	5.234	5.258	5.279	5.298	5.315	5.331	5.344	5.356	5.366	5.375	5.381	5.388	5.391	5.395	5.395	5.396	5.394	5.392	5.388	5.384	5.379	5.372	5.365	5.358	5.350	5.341	5.331	5.322	5.312	5.301	5.291	5.282	5.271	5.261	5.251	5.241	5.232	5.222	5.214	5.205	5.196	5.190	5.182	5.176	5.169	5.164	5.159	5.154	5.150	5.146	5.144	5.140	5.139	5.138	5.136	5.136	5.136	5.136	5.138	5.138	5.140	5.141	5.142	5.145	5.148	5.150	5.152	5.154	5.156	5.158	5.160	5.161	5.161	5.162	5.162	5.162	5.161	5.160	5.158	5.154	5.150	5.146	5.141	5.134	5.126	5.118	5.108	5.098	5.085	5.071	5.056	5.041	5.024	5.005	4.985	4.964	4.940	4.918	4.890	4.862	4.834	4.802	4.770	4.736	4.701	4.664	4.625	4.585	4.542	4.499	4.454	4.406	4.358	4.309	4.258	4.204	4.149	4.094	4.036	3.978	3.918	3.858	3.796	3.732	3.668	3.604	3.538	3.470	3.402	3.335	3.266	3.198	3.128	3.059	2.989	2.919	2.850	2.780	2.710	2.641	2.572	2.504	2.436	2.370	2.304	2.238	2.175	2.111	2.050	1.989	1.930	1.872	1.816	1.762	1.709	1.659	1.610	1.562	1.518	1.474	1.432	1.394	1.358	1.322	1.290	1.259	1.231	1.205	1.180	1.159	1.139	1.120	1.105	1.090	1.078	1.066	1.058	1.050	1.045	1.040	1.036	1.035	1.035	1.034	1.036	1.038	1.040	1.044	1.046	1.050	1.055	1.059	1.062	1.066	1.069	1.072	1.075	1.078	1.078	1.078	1.078	1.076	1.072	1.069	1.062	1.056	1.048	1.038	1.025	1.014	0.999	0.982	0.965	0.945	0.924	0.901	0.878	0.851	0.824	0.794	0.764	0.732	0.699	0.665	0.628	0.591	0.552	0.514	0.472	0.432	0.391	0.348	0.305	0.261	0.218	0.172	0.129	0.085	0.040	-0.005	-0.049	-0.094	-0.139	-0.181	-0.224	-0.266	-0.309	-0.350	-0.390	-0.430	-0.469	-0.506	-0.544	-0.580	-0.615	-0.649	-0.681	-0.712	-0.742	-0.772	-0.801	-0.828	-0.855	-0.880	-0.902	-0.925	-0.948	-0.968	-0.986	-1.006	-1.022	-1.039	-1.054	-1.069	-1.082	-1.096	-1.108	-1.119	-1.129	-1.139	-1.149	-1.158	-1.165	-1.172	-1.179	-1.186	-1.192	-1.198	-1.205	-1.210	-1.215	-1.220	-1.226	-1.230	-1.235	-1.241	-1.245	-1.251	-1.256	-1.261	-1.268	-1.274	-1.280	-1.288	-1.294	-1.301	-1.310	-1.318	-1.326	-1.336	-1.346	-1.356	-1.369	-1.380	-1.392	-1.405	-1.419	-1.434	-1.449	-1.465	-1.481	-1.499	-1.516	-1.535	-1.555	-1.575	-1.595	-1.618	-1.640	-1.662	-1.686	-1.710	-1.734	-1.760	-1.786	-1.812	-1.840	-1.866	-1.895	-1.922	-1.951	-1.980	-2.009	-2.038	-2.066	-2.096	-2.125	-2.154	-2.182	-2.211	-2.240	-2.268	-2.295	-2.322	-2.350	-2.375	-2.400	-2.425	-2.450	-2.472	-2.495	-2.518	-2.539	-2.558	-2.578	-2.595	-2.612	-2.628	-2.644	-2.659	-2.671	-2.684	-2.694	-2.704	-2.714	-2.720	-2.728	-2.732	-2.738	-2.742	-2.746	-2.748	-2.750	-2.751	-2.751	-2.751	-2.750	-2.748	-2.746	-2.742	-2.740	-2.736	-2.732	-2.729	-2.725	-2.721	-2.716	-2.712	-2.709	-2.705	-2.701	-2.699	-2.696	-2.694	-2.691	-2.690	-2.689	-2.688	-2.688	-2.688	-2.690	-2.691	-2.694	-2.698	-2.702	-2.708	-2.714	-2.720	-2.726	-2.735	-2.745	-2.755	-2.765	-2.778	-2.789	-2.801	-2.816	-2.831	-2.846	-2.864	-2.880	-2.898	-2.915	-2.935	-2.954	-2.974	-2.992	-3.014	-3.035	-3.056	-3.078	-3.100	-3.122	-3.145	-3.166	-3.188	-3.210	-3.232	-3.255	-3.278	-3.299	-3.320	-3.341	-3.361	-3.381	-3.401	-3.420	-3.439	-3.456	-3.472	-3.489	-3.504	-3.519	-3.532	-3.545	-3.556	-3.568	-3.576	-3.585	-3.592	-3.599	-3.604	-3.608	-3.610	-3.611	-3.611	-3.609	-3.605	-3.601	-3.596	-3.589	-3.580	-3.571	-3.560	-3.549	-3.535	-3.521	-3.505	-3.488	-3.470	-3.450	-3.430	-3.408	-3.385	-3.361	-3.336	-3.311	-3.285	-3.259	-3.230	-3.204	-3.174	-3.145	-3.116	-3.086	-3.055	-3.025	-2.995	-2.965	-2.934	-2.904	-2.874	-2.844	-2.815	-2.786	-2.759	-2.730	-2.704	-2.678	-2.652	-2.629	-2.605	-2.584	-2.562	-2.541	-2.524	-2.505	-2.490	-2.475	-2.462	-2.450	-2.439	-2.431	-2.424	-2.418	-2.412	-2.409	-2.408	-2.408	-2.410	-2.412	-2.416	-2.422	-2.430	-2.438	-2.446	-2.458	-2.470	-2.484	-2.496	-2.511	-2.528	-2.544	-2.561	-2.580	-2.599	-2.618	-2.636	-2.656	-2.676	-2.696	-2.716	-2.738	-2.758	-2.778	-2.798	-2.816	-2.836	-2.855	-2.872	-2.891	-2.909	-2.924	-2.940	-2.954	-2.968	-2.981	-2.992	-3.004	-3.014	-3.022	-3.030	-3.036	-3.042	-3.046	-3.050	-3.052	-3.054	-3.054	-3.052	-3.050	-3.046	-3.042	-3.038	-3.031	-3.024	-3.015	-3.006	-2.998	-2.986	-2.975	-2.964	-2.951	-2.938	-2.924	-2.910	-2.896	-2.880	-2.865	-2.850	-2.834	-2.819	-2.804	-2.788	-2.771	-2.756	-2.741	-2.725	-2.711	-2.696	-2.682	-2.669	-2.655	-2.642	-2.630	-2.619	-2.608	-2.596	-2.588	-2.578	-2.570	-2.562	-2.555	-2.549	-2.544	-2.539	-2.535	-2.531	-2.529	-2.526	-2.525	-2.524	-2.524	-2.525	-2.526	-2.526	-2.529	-2.531	-2.534	-2.538	-2.541	-2.544	-2.548	-2.551	-2.555	-2.559	-2.562	-2.566	-2.569	-2.572	-2.575	-2.576	-2.578	-2.579	-2.579	-2.578	-2.578	-2.574	-2.570	-2.566	-2.561	-2.554	-2.546	-2.538	-2.526	-2.514	-2.501	-2.488	-2.471	-2.454	-2.434	-2.415	-2.391	-2.369	-2.344	-2.318	-2.289	-2.259	-2.229	-2.196	-2.162	-2.128	-2.091	-2.052	-2.014	-1.974	-1.932	-1.891	-1.848	-1.804	-1.759	-1.712	-1.666	-1.620	-1.572	-1.525	-1.476	-1.428	-1.380	-1.331	-1.281	-1.234	-1.185	-1.138	-1.090	-1.042	-0.998	-0.951	-0.905	-0.862	-0.818	-0.775	-0.735	-0.694	-0.654	-0.616	-0.579	-0.544	-0.509	-0.476	-0.445	-0.414	-0.386	-0.359	-0.334	-0.309	-0.288	-0.266	-0.245	-0.229	-0.211	-0.196	-0.184	-0.171	-0.161	-0.152	-0.144	-0.139	-0.132	-0.130	-0.126	-0.126	-0.126	-0.128	-0.130	-0.132	-0.138	-0.142	-0.148	-0.155	-0.161	-0.170	-0.178	-0.188	-0.195	-0.205	-0.215	-0.225	-0.235	-0.245	-0.254	-0.262	-0.272	-0.282	-0.290	-0.299	-0.306	-0.314	-0.321	-0.326	-0.331	-0.335	-0.339	-0.341	-0.344	-0.342	-0.342	-0.341	-0.339	-0.335	-0.330	-0.324	-0.318	-0.309	-0.300	-0.289	-0.278	-0.265	-0.251	-0.236	-0.220	-0.204	-0.186	-0.168	-0.149	-0.128	-0.108	-0.086	-0.064	-0.041	-0.019	0.005	0.028	0.050	0.075	0.098	0.121	0.145	0.169	0.190	0.212	0.234	0.256	0.275	0.295	0.314	0.331	0.348	0.362	0.378	0.391	0.402	0.414	0.422	0.431	0.436	0.441	0.445	0.446	0.446	0.445	0.442	0.439	0.432	0.424	0.415	0.404	0.392	0.378	0.364	0.346	0.329	0.310	0.290	0.268	0.245	0.222	0.198	0.171	0.145	0.118	0.090	0.061	0.031	0.001	-0.029	-0.059	-0.089	-0.120	-0.150	-0.181	-0.211	-0.241	-0.271	-0.300	-0.330	-0.359	-0.388	-0.414	-0.441	-0.468	-0.492	-0.518	-0.541	-0.564	-0.585	-0.606	-0.625	-0.644	-0.661	-0.678	-0.692	-0.706	-0.719	-0.731	-0.740	-0.750	-0.758	-0.764	-0.770	-0.774	-0.778	-0.779	-0.780	-0.779	-0.779	-0.775	-0.772	-0.768	-0.762	-0.758	-0.749	-0.742	-0.734	-0.724	-0.715	-0.704	-0.692	-0.681	-0.670	-0.658	-0.645	-0.631	-0.619	-0.605	-0.591	-0.578	-0.564	-0.551	-0.538	-0.524	-0.510	-0.498	-0.485	-0.474	-0.461	-0.450	-0.439	-0.429	-0.419	-0.411	-0.402	-0.395	-0.388	-0.382	-0.378	-0.372	-0.370	-0.368	-0.366	-0.365	-0.366	-0.368	-0.370	-0.375	-0.380	-0.386	-0.394	-0.404	-0.412	-0.424	-0.436	-0.449	-0.464	-0.480	-0.496	-0.514	-0.532	-0.552	-0.574	-0.596	-0.620	-0.644	-0.668	-0.694	-0.720	-0.748	-0.776	-0.804	-0.832	-0.864	-0.894	-0.924	-0.955	-0.986	-1.018	-1.050	-1.082	-1.112	-1.144	-1.178	-1.208	-1.239	-1.269	-1.300	-1.329	-1.359	-1.386	-1.414	-1.441	-1.469	-1.494	-1.519	-1.542	-1.565	-1.588	-1.608	-1.628	-1.648	-1.664	-1.681	-1.698	-1.711	-1.725	-1.738	-1.749	-1.760	-1.769	-1.776	-1.785	-1.791	-1.798	-1.802	-1.806	-1.809	-1.812	-1.814	-1.816	-1.816	-1.818	-1.819	-1.818	-1.818	-1.818	-1.818	-1.816	-1.816	-1.815	-1.815	-1.816	-1.818	-1.818	-1.820	-1.822	-1.825	-1.829	-1.834	-1.839	-1.845	-1.851	-1.859	-1.869	-1.879	-1.890	-1.901	-1.915	-1.930	-1.944	-1.961	-1.979	-1.998	-2.018	-2.039	-2.062	-2.085	-2.110	-2.136	-2.164	-2.191	-2.220	-2.250	-2.280	-2.312	-2.345	-2.378	-2.410	-2.445	-2.480	-2.516	-2.551	-2.588	-2.624	-2.660	-2.698	-2.735	-2.771	-2.809	-2.845	-2.881	-2.918	-2.955	-2.990	-3.025	-3.060	-3.095	-3.129	-3.161	-3.192	-3.225	-3.255	-3.285	-3.314	-3.341	-3.369	-3.395	-3.420	-3.444	-3.466	-3.489	-3.509	-3.529	-3.548	-3.565	-3.581	-3.596	-3.611	-3.624	-3.635	-3.646	-3.656	-3.666	-3.674	-3.680	-3.686	-3.692	-3.698	-3.701	-3.705	-3.709	-3.710	-3.712	-3.714	-3.714	-3.714	-3.715	-3.715	-3.715	-3.715	-3.715	-3.715	-3.716	-3.716	-3.716	-3.718	-3.719	-3.721	-3.722	-3.725	-3.728	-3.731	-3.736	-3.741	-3.748	-3.754	-3.760	-3.768	-3.778	-3.786	-3.798	-3.808	-3.819	-3.832	-3.846	-3.860	-3.875	-3.891	-3.908	-3.925	-3.942	-3.961	-3.980	-4.000	-4.020	-4.041	-4.061	-4.082	-4.105	-4.126	-4.149	-4.171	-4.192	-4.214	-4.235	-4.258	-4.279	-4.299	-4.320	-4.340	-4.359	-4.378	-4.396	-4.412	-4.429	-4.445	-4.459	-4.472	-4.485	-4.498	-4.508	-4.516	-4.525	-4.531	-4.536	-4.540	-4.544	-4.544	-4.545	-4.544	-4.541	-4.538	-4.532	-4.525	-4.519	-4.509	-4.499	-4.488	-4.475	-4.461	-4.448	-4.432	-4.416	-4.399	-4.381	-4.362	-4.342	-4.322	-4.302	-4.281	-4.260	-4.239	-4.216	-4.194	-4.171	-4.150	-4.128	-4.105	-4.082	-4.061	-4.039	-4.019	-3.998	-3.978	-3.958	-3.938	-3.920	-3.901	-3.884	-3.866	-3.850	-3.836	-3.821	-3.808	-3.795	-3.782	-3.771	-3.760	-3.751	-3.741	-3.732	-3.726	-3.719	-3.714	-3.709	-3.704	-3.700	-3.698	-3.695	-3.694	-3.692	-3.692	-3.692	-3.692	-3.694	-3.696	-3.698	-3.700	-3.702	-3.706	-3.710	-3.714	-3.719	-3.724	-3.729	-3.732	-3.739	-3.744	-3.750	-3.755	-3.761	-3.766	-3.772	-3.778	-3.784	-3.790	-3.795	-3.800	-3.806	-3.810	-3.815	-3.819	-3.824	-3.828	-3.831	-3.835	-3.838	-3.840	-3.841	-3.842	-3.844	-3.845	-3.844	-3.844	-3.841	-3.839	-3.835	-3.832	-3.828	-3.821	-3.816	-3.809	-3.801	-3.791	-3.781	-3.771	-3.759	-3.748	-3.732	-3.719	-3.704	-3.686	-3.669	-3.651	-3.632	-3.612	-3.591	-3.570	-3.548	-3.524	-3.500	-3.474	-3.449	-3.422	-3.395	-3.369	-3.340	-3.312	-3.285	-3.256	-3.226	-3.198	-3.169	-3.140	-3.110	-3.081	-3.054	-3.025	-2.998	-2.969	-2.941	-2.914	-2.889	-2.862	-2.838	-2.814	-2.790	-2.768	-2.746	-2.726	-2.706	-2.688	-2.670	-2.654	-2.638	-2.624	-2.610	-2.598	-2.586	-2.575	-2.565	-2.558	-2.550	-2.542	-2.538	-2.532	-2.530	-2.525	-2.524	-2.521	-2.521	-2.520	-2.520	-2.520	-2.520	-2.521	-2.524	-2.524	-2.526	-2.528	-2.529	-2.531	-2.532	-2.534	-2.535	-2.536	-2.535	-2.536	-2.535	-2.532	-2.531	-2.529	-2.526	-2.521	-2.518	-2.512	-2.506	-2.499	-2.492	-2.484	-2.474	-2.465	-2.452	-2.441	-2.430	-2.416	-2.402	-2.388	-2.372	-2.358	-2.341	-2.324	-2.306	-2.289	-2.270	-2.250	-2.230	-2.210	-2.190	-2.170	-2.149	-2.128	-2.106	-2.085	-2.065	-2.042	-2.021	-2.000	-1.978	-1.956	-1.935	-1.914	-1.892	-1.872	-1.851	-1.831	-1.810	-1.790	-1.771	-1.751	-1.732	-1.714	-1.695	-1.676	-1.660	-1.641	-1.625	-1.608	-1.591	-1.575	-1.559	-1.544	-1.529	-1.514	-1.500	-1.485	-1.471	-1.458	-1.445	-1.432	-1.420	-1.409	-1.396	-1.386	-1.375	-1.365	-1.354	-1.344	-1.335	-1.326	-1.318	-1.310	-1.301	-1.294	-1.288	-1.280	-1.274	-1.268	-1.262	-1.258	-1.252	-1.249	-1.244	-1.241	-1.239	-1.234	-1.232	-1.230	-1.229	-1.226	-1.225	-1.225	-1.224	-1.224	-1.222	-1.224	-1.222	-1.222	-1.222	-1.224	-1.222	-1.222	-1.224	-1.222	-1.222	-1.222	-1.221	-1.220	-1.220	-1.218	-1.215	-1.212	-1.211	-1.208	-1.202	-1.199	-1.194	-1.188	-1.182	-1.176	-1.169	-1.161	-1.152	-1.144	-1.134	-1.124	-1.112	-1.101	-1.090	-1.076	-1.064	-1.050	-1.035	-1.021	-1.005	-0.991	-0.975	-0.959	-0.942	-0.928	-0.911	-0.894	-0.876	-0.860	-0.844	-0.828	-0.810	-0.795	-0.779	-0.762	-0.746	-0.730	-0.716	-0.701	-0.688	-0.672	-0.661	-0.648	-0.635	-0.622	-0.612	-0.601	-0.591	-0.582	-0.574	-0.564	-0.556	-0.549	-0.541	-0.535	-0.530	-0.525	-0.519	-0.514	-0.510	-0.506	-0.502	-0.499	-0.496	-0.492	-0.490	-0.486	-0.484	-0.482	-0.479	-0.476	-0.472	-0.470	-0.466	-0.462	-0.458	-0.454	-0.449	-0.444	-0.439	-0.432	-0.426	-0.419	-0.411	-0.402	-0.394	-0.385	-0.375	-0.364	-0.354	-0.341	-0.328	-0.316	-0.301	-0.288	-0.272	-0.258	-0.240	-0.224	-0.206	-0.188	-0.169	-0.151	-0.130	-0.111	-0.090	-0.069	-0.048	-0.026	-0.004	0.019	0.041	0.065	0.089	0.111	0.136	0.159	0.182	0.208	0.231	0.256	0.280	0.304	0.328	0.351	0.375	0.398	0.421	0.445	0.466	0.489	0.511	0.532	0.554	0.575	0.595	0.615	0.634	0.654	0.671	0.689	0.706	0.724	0.740	0.755	0.770	0.785	0.798	0.811	0.824	0.835	0.846	0.856	0.866	0.875	0.884	0.891	0.899	0.905	0.910	0.916	0.920	0.924	0.928	0.930	0.932	0.935	0.936	0.938	0.939	0.939	0.939	0.938	0.938	0.938	0.936	0.936	0.934	0.934	0.932	0.931	0.930	0.929	0.929	0.928	0.929	0.928	0.929	0.930	0.931	0.934	0.936	0.939	0.942	0.946	0.951	0.956	0.964	0.971	0.979	0.988	0.996	1.006	1.019	1.030	1.042	1.056	1.070	1.085	1.101	1.119	1.135	1.154	1.172	1.192	1.212	1.232	1.255	1.276	1.299	1.321	1.345	1.368	1.392	1.416	1.440	1.464	1.488	1.512	1.536	1.560	1.585	1.608	1.630	1.654	1.675	1.698	1.719	1.739	1.760	1.778	1.798	1.815	1.831	1.848	1.862	1.876	1.889	1.901	1.912	1.922	1.931	1.939	1.945	1.950	1.956	1.958	1.960	1.962	1.961	1.961	1.959	1.958	1.952	1.948	1.941	1.936	1.929	1.920	1.912	1.902	1.894	1.884	1.872	1.861	1.850	1.839	1.828	1.816	1.804	1.792	1.780	1.769	1.758	1.746	1.736	1.726	1.718	1.709	1.700	1.694	1.686	1.680	1.675	1.671	1.666	1.665	1.664	1.662	1.662	1.665	1.668	1.671	1.676	1.682	1.688	1.695	1.704	1.712	1.724	1.735	1.746	1.759	1.771	1.786	1.800	1.815	1.831	1.848	1.864	1.880	1.898	1.914	1.931	1.948	1.965	1.981	1.998	2.013	2.030	2.045	2.059	2.072	2.086	2.098	2.110	2.121	2.131	2.139	2.146	2.154	2.159	2.164	2.166	2.169	2.170	2.169	2.166	2.164	2.159	2.154	2.146	2.139	2.129	2.119	2.108	2.095	2.080	2.066	2.050	2.033	2.015	1.996	1.976	1.955	1.935	1.912	1.891	1.868	1.844	1.820	1.795	1.771	1.746	1.721	1.695	1.671	1.645	1.620	1.595	1.570	1.545	1.521	1.496	1.474	1.450	1.428	1.405	1.384	1.361	1.340	1.321	1.301	1.282	1.265	1.246	1.230	1.214	1.199	1.184	1.170	1.156	1.144	1.132	1.120	1.110	1.100	1.091	1.084	1.075	1.068	1.061	1.054	1.049	1.044	1.039	1.035	1.031	1.028	1.025	1.022	1.020	1.019	1.018	1.016	1.014	1.012	1.011	1.011	1.010	1.009	1.008	1.008	1.005	1.005	1.002	1.001	0.999	0.998	0.995	0.991	0.989	0.985	0.980	0.975	0.970	0.964	0.958	0.951	0.944	0.935	0.926	0.916	0.906	0.896	0.885	0.872	0.859	0.846	0.831	0.818	0.800	0.785	0.769	0.751	0.732	0.715	0.695	0.676	0.656	0.636	0.616	0.595	0.575	0.554	0.532	0.511	0.490	0.469	0.448	0.426	0.406	0.385	0.365	0.345	0.325	0.308	0.288	0.271	0.254	0.239	0.222	0.208	0.194	0.180	0.169	0.158	0.146	0.138	0.130	0.121	0.116	0.111	0.106	0.104	0.101	0.101	0.101	0.102	0.105	0.109	0.114	0.119	0.126	0.134	0.142	0.151	0.162	0.174	0.186	0.200	0.214	0.229	0.245	0.260	0.278	0.294	0.311	0.331	0.349	0.369	0.388	0.408	0.428	0.448	0.468	0.488	0.509	0.529	0.548	0.569	0.589	0.609	0.628	0.646	0.666	0.682	0.701	0.719	0.734	0.751	0.766	0.780	0.794	0.806	0.819	0.831	0.841	0.850	0.859	0.865	0.872	0.878	0.882	0.885	0.888	0.889	0.888	0.888	0.884	0.881	0.876	0.870	0.862	0.855	0.845	0.834	0.824	0.810	0.798	0.784	0.768	0.750	0.734	0.715	0.696	0.678	0.656	0.635	0.614	0.592	0.570	0.549	0.525	0.502	0.480	0.458	0.434	0.411	0.389	0.366	0.342	0.321	0.300	0.280	0.259	0.240	0.221	0.202	0.186	0.169	0.155	0.139	0.126	0.114	0.102	0.092	0.082	0.074	0.068	0.061	0.058	0.054	0.050	0.049	0.048	0.048	0.050	0.051	0.054	0.059	0.062	0.069	0.074	0.080	0.088	0.095	0.101	0.109	0.118	0.126	0.134	0.144	0.151	0.159	0.168	0.175	0.181	0.188	0.194	0.200	0.205	0.209	0.212	0.215	0.218	0.218	0.219	0.219	0.215	0.212	0.209	0.204	0.198	0.191	0.182	0.172	0.162	0.151	0.140	0.126	0.111	0.096	0.080	0.064	0.045	0.026	0.006	-0.012	-0.034	-0.055	-0.076	-0.099	-0.121	-0.145	-0.168	-0.191	-0.214	-0.236	-0.260	-0.284	-0.306	-0.329	-0.351	-0.372	-0.394	-0.412	-0.432	-0.451	-0.470	-0.486	-0.502	-0.518	-0.531	-0.545	-0.556	-0.566	-0.576	-0.584	-0.591	-0.595	-0.600	-0.602	-0.602	-0.602	-0.600	-0.596	-0.591	-0.584	-0.576	-0.566	-0.556	-0.544	-0.529	-0.514	-0.496	-0.480	-0.460	-0.441	-0.419	-0.396	-0.374	-0.350	-0.325	-0.300	-0.274	-0.248	-0.219	-0.191	-0.164	-0.135	-0.108	-0.078	-0.050	-0.021	0.006	0.035	0.061	0.089	0.116	0.141	0.166	0.190	0.215	0.236	0.259	0.280	0.300	0.319	0.335	0.352	0.368	0.381	0.395	0.405	0.416	0.425	0.432	0.439	0.444	0.446	0.450	0.450	0.451	0.450	0.448	0.442	0.439	0.434	0.428	0.419	0.410	0.401	0.391	0.379	0.368	0.356	0.342	0.330	0.316	0.301	0.288	0.271	0.258	0.241	0.226	0.210	0.195	0.180	0.165	0.150	0.134	0.120	0.105	0.091	0.076	0.064	0.051	0.039	0.026	0.015	0.004	-0.008	-0.016	-0.026	-0.035	-0.044	-0.052	-0.059	-0.066	-0.071	-0.078	-0.082	-0.086	-0.090	-0.092	-0.096	-0.098	-0.101	-0.101	-0.102	-0.104	-0.102	-0.102	-0.102	-0.100	-0.100	-0.098	-0.095	-0.094	-0.091	-0.089	-0.086	-0.084	-0.081	-0.079	-0.075	-0.072	-0.069	-0.066	-0.064	-0.060	-0.058	-0.055	-0.052	-0.050	-0.048	-0.045	-0.044	-0.042	-0.040	-0.038	-0.038	-0.036	-0.035	-0.035	-0.034	-0.034	-0.034	-0.035	-0.035	-0.035	-0.036	-0.036	-0.038	-0.040	-0.040	-0.041	-0.042	-0.044	-0.046	-0.048	-0.049	-0.051	-0.052	-0.055	-0.056	-0.058	-0.059	-0.060	-0.061	-0.062	-0.064	-0.064	-0.064	-0.065	-0.064	-0.065	-0.065	-0.064	-0.062	-0.061	-0.060	-0.058	-0.056	-0.054	-0.050	-0.048	-0.045	-0.040	-0.036	-0.032	-0.028	-0.024	-0.018	-0.011	-0.006	0.000	0.006	0.014	0.020	0.028	0.035	0.042	0.051	0.060	0.069	0.076	0.086	0.095	0.105	0.115	0.125	0.135	0.145	0.155	0.165	0.175	0.186	0.196	0.208	0.219	0.229	0.240	0.250	0.261	0.272	0.282	0.292	0.304	0.314	0.325	0.335	0.345	0.355	0.365	0.375	0.384	0.395	0.402	0.412	0.421	0.431	0.439	0.448	0.455	0.464	0.472	0.479	0.486	0.494	0.501	0.507	0.515	0.521	0.526	0.534	0.539	0.545	0.550	0.555	0.560	0.565	0.569	0.575	0.579	0.584	0.588	0.591	0.595	0.599	0.602	0.606	0.610	0.612	0.615	0.618	0.620	0.624	0.626	0.629	0.630	0.632	0.634	0.634	0.635	0.636	0.636	0.636	0.636	0.635	0.635	0.634	0.631	0.629	0.628	0.624	0.619	0.616	0.611	0.606	0.600	0.594	0.586	0.580	0.572	0.562	0.554	0.545	0.535	0.524	0.512	0.501	0.489	0.476	0.462	0.449	0.435	0.420	0.406	0.391	0.375	0.360	0.344	0.326	0.310	0.292	0.276	0.259	0.241	0.225	0.208	0.190	0.174	0.156	0.140	0.122	0.105	0.089	0.072	0.056	0.040	0.025	0.010	-0.006	-0.021	-0.038	-0.051	-0.066	-0.081	-0.095	-0.110	-0.122	-0.138	-0.150	-0.164	-0.178	-0.191	-0.205	-0.218	-0.232	-0.245	-0.259	-0.272	-0.286	-0.299	-0.314	-0.328	-0.341	-0.355	-0.369	-0.384	-0.399	-0.412	-0.428	-0.442	-0.456	-0.472	-0.488	-0.502	-0.518	-0.531	-0.548	-0.562	-0.578	-0.591	-0.606	-0.620	-0.634	-0.648	-0.660	-0.672	-0.685	-0.696	-0.708	-0.718	-0.728	-0.738	-0.745	-0.752	-0.759	-0.764	-0.769	-0.774	-0.778	-0.778	-0.779	-0.779	-0.779	-0.778	-0.774	-0.770	-0.765	-0.759	-0.752	-0.744	-0.735	-0.725	-0.715	-0.704	-0.692	-0.680	-0.668	-0.652	-0.638	-0.624	-0.609	-0.592	-0.576	-0.561	-0.545	-0.529	-0.512	-0.498	-0.481	-0.465	-0.450	-0.435	-0.420	-0.406	-0.392	-0.379	-0.368	-0.355	-0.344	-0.334	-0.325	-0.316	-0.309	-0.302	-0.296	-0.291	-0.288	-0.285	-0.284	-0.282	-0.282	-0.284	-0.286	-0.289	-0.292	-0.298	-0.302	-0.309	-0.316	-0.325	-0.332	-0.342	-0.352	-0.364	-0.375	-0.386	-0.398	-0.410	-0.422	-0.435	-0.448	-0.461	-0.475	-0.488	-0.500	-0.514	-0.526	-0.540	-0.554	-0.566	-0.578	-0.589	-0.601	-0.612	-0.622	-0.632	-0.641	-0.651	-0.660	-0.668	-0.675	-0.682	-0.689	-0.694	-0.699	-0.702	-0.708	-0.711	-0.712	-0.715	-0.715	-0.718	-0.716	-0.716	-0.715	-0.712	-0.711	-0.709	-0.706	-0.702	-0.698	-0.695	-0.690	-0.684	-0.679	-0.674	-0.668	-0.661	-0.655	-0.649	-0.641	-0.635	-0.628	-0.621	-0.614	-0.608	-0.600	-0.594	-0.588	-0.581	-0.574	-0.569	-0.562	-0.558	-0.551	-0.548	-0.542	-0.539	-0.534	-0.531	-0.529	-0.526	-0.525	-0.524	-0.522	-0.524	-0.524	-0.525	-0.528	-0.529	-0.532	-0.536	-0.540	-0.546	-0.551	-0.559	-0.566	-0.574	-0.582	-0.592	-0.602	-0.611	-0.624	-0.636	-0.648	-0.661	-0.676	-0.689	-0.704	-0.719	-0.734	-0.750	-0.766	-0.782	-0.799	-0.818	-0.834	-0.851	-0.868	-0.884	-0.901	-0.918	-0.935	-0.950	-0.966	-0.981	-0.996	-1.010	-1.024	-1.036	-1.049	-1.060	-1.070	-1.080	-1.090	-1.098	-1.104	-1.109	-1.112	-1.116	-1.118	-1.119	-1.118	-1.115	-1.112	-1.109	-1.102	-1.098	-1.089	-1.079	-1.069	-1.056	-1.044	-1.030	-1.014	-0.998	-0.980	-0.962	-0.944	-0.922	-0.902	-0.880	-0.858	-0.835	-0.811	-0.788	-0.762	-0.736	-0.711	-0.686	-0.661	-0.636	-0.610	-0.585	-0.559	-0.534	-0.510	-0.485	-0.460	-0.438	-0.414	-0.392	-0.371	-0.349	-0.329	-0.310	-0.292	-0.274	-0.258	-0.242	-0.228	-0.214	-0.201	-0.189	-0.179	-0.169	-0.159	-0.151	-0.144	-0.139	-0.132	-0.130	-0.126	-0.122	-0.121	-0.121	-0.121	-0.120	-0.120	-0.122	-0.125	-0.126	-0.130	-0.131	-0.135	-0.138	-0.141	-0.145	-0.148	-0.151	-0.155	-0.158	-0.159	-0.161	-0.164	-0.165	-0.166	-0.166	-0.166	-0.165	-0.164	-0.160	-0.159	-0.154	-0.149	-0.144	-0.136	-0.128	-0.120	-0.110	-0.100	-0.088	-0.075	-0.062	-0.048	-0.031	-0.015	0.002	0.021	0.040	0.061	0.082	0.104	0.128	0.151	0.176	0.201	0.228	0.254	0.281	0.310	0.338	0.366	0.395	0.426	0.456	0.486	0.518	0.549	0.579	0.610	0.641	0.672	0.704	0.735	0.766	0.798	0.829	0.859	0.890	0.920	0.950	0.980	1.010	1.039	1.068	1.096	1.125	1.151	1.180	1.206	1.234	1.259	1.285	1.310	1.335	1.361	1.385	1.409	1.432	1.456	1.480	1.502	1.526	1.548	1.571	1.594	1.615	1.638	1.659	1.681	1.702	1.725	1.746	1.769	1.791	1.814	1.836	1.859	1.882	1.906	1.930	1.954	1.979	2.004	2.029	2.055	2.082	2.110	2.138	2.166	2.196	2.226	2.258	2.289	2.321	2.355	2.389	2.424	2.460	2.498	2.535	2.574	2.615	2.655	2.696	2.740	2.784	2.829	2.875	2.922	2.970	3.019	3.069	3.120	3.171	3.224	3.278	3.332	3.386	3.444	3.499	3.556	3.614	3.672	3.731	3.789	3.849	3.909	3.969	4.029	4.089	4.149	4.209	4.269	4.328	4.388	4.446	4.504	4.562	4.619	4.675	4.730	4.785	4.838	4.889	4.940	4.990	5.039	5.086	5.131	5.176	5.219	5.259	5.299	5.336	5.372	5.405	5.439	5.469	5.498	5.524	5.549	5.572	5.594	5.612	5.631	5.646	5.661	5.672	5.684	5.692	5.701	5.706	5.710	5.712	5.715	5.715	5.714	5.712	5.709	5.705	5.700	5.695	5.688	5.680	5.672	5.664	5.655	5.646	5.636	5.628	5.618	5.608	5.598	5.589	5.580	5.570	5.561	5.554	5.545	5.538	5.531	5.524	5.519	5.514	5.509	5.505	5.502	5.500	5.498	5.495	5.494	5.495	5.495	5.496	5.498	5.499	5.502	5.505	5.509	5.512	5.516	5.521	5.526	5.531	5.536	5.541	5.546	5.551	5.555	5.560	5.564	5.569	5.571	5.575	5.576	5.579	5.580	5.580	5.580	5.579	5.576	5.574	5.570	5.565	5.559	5.551	5.542	5.534	5.522	5.510	5.498	5.482	5.466	5.449	5.430	5.410	5.388	5.364	5.340	5.314	5.288	5.256	5.228	5.195	5.161	5.126	5.089	5.051	5.011	4.971	4.930	4.885	4.840	4.794	4.746	4.698	4.646	4.595	4.542	4.489	4.432	4.376	4.319	4.261	4.201	4.141	4.080	4.019	3.956	3.892	3.829	3.764	3.699	3.634	3.568	3.501	3.434	3.369	3.301	3.235	3.169	3.102	3.036	2.970	2.905	2.840	2.776	2.712	2.649	2.586	2.526	2.466	2.406	2.349	2.292	2.236	2.182	2.130	2.079	2.030	1.980	1.935	1.890	1.848	1.806	1.766	1.729	1.694	1.659	1.628	1.596	1.569	1.542	1.518	1.494	1.472	1.454	1.436	1.420	1.406	1.392	1.381	1.371	1.362	1.355	1.348	1.341	1.339	1.334	1.331	1.329	1.326	1.326	1.325	1.325	1.324	1.324	1.322	1.322	1.321	1.320	1.318	1.316	1.312	1.308	1.302	1.298	1.291	1.284	1.275	1.265	1.254	1.241	1.228	1.212	1.196	1.179	1.160	1.140	1.119	1.095	1.070	1.044	1.016	0.989	0.959	0.929	0.896	0.864	0.830	0.795	0.759	0.722	0.686	0.649	0.610	0.571	0.532	0.492	0.452	0.412	0.374	0.332	0.294	0.254	0.215	0.176	0.138	0.099	0.061	0.024	-0.012	-0.048	-0.084	-0.118	-0.151	-0.184	-0.215	-0.245	-0.276	-0.305	-0.331	-0.359	-0.384	-0.408	-0.432	-0.455	-0.475	-0.496	-0.516	-0.534	-0.552	-0.569	-0.584	-0.600	-0.614	-0.626	-0.640	-0.652	-0.664	-0.674	-0.685	-0.694	-0.702	-0.711	-0.720	-0.728	-0.734	-0.742	-0.750	-0.756	-0.762	-0.769	-0.776	-0.782	-0.789	-0.795	-0.802	-0.810	-0.816	-0.824	-0.831	-0.840	-0.848	-0.856	-0.865	-0.875	-0.886	-0.895	-0.906	-0.918	-0.931	-0.942	-0.955	-0.969	-0.984	-0.998	-1.014	-1.030	-1.046	-1.064	-1.082	-1.101	-1.121	-1.141	-1.161	-1.184	-1.205	-1.228	-1.252	-1.275	-1.300	-1.326	-1.351	-1.378	-1.405	-1.434	-1.461	-1.490	-1.519	-1.548	-1.578	-1.608	-1.638	-1.669	-1.700	-1.731	-1.764	-1.794	-1.826	-1.858	-1.889	-1.920	-1.951	-1.982	-2.014	-2.044	-2.074	-2.104	-2.134	-2.164	-2.191	-2.220	-2.248	-2.275	-2.301	-2.326	-2.351	-2.375	-2.399	-2.422	-2.444	-2.464	-2.484	-2.504	-2.522	-2.540	-2.556	-2.572	-2.589	-2.602	-2.616	-2.629	-2.640	-2.651	-2.661	-2.672	-2.681	-2.689	-2.698	-2.705	-2.711	-2.718	-2.724	-2.728	-2.732	-2.736	-2.741	-2.745	-2.749	-2.754	-2.758	-2.760	-2.764	-2.768	-2.771	-2.776	-2.780	-2.784	-2.788	-2.794	-2.798	-2.804	-2.810	-2.816	-2.824	-2.830	-2.838	-2.845	-2.855	-2.864	-2.872	-2.882	-2.895	-2.906	-2.918	-2.930	-2.942	-2.956	-2.970	-2.986	-3.001	-3.016	-3.032	-3.049	-3.066	-3.084	-3.101	-3.119	-3.136	-3.155	-3.174	-3.194	-3.212	-3.232	-3.250	-3.270	-3.289	-3.309	-3.328	-3.345	-3.365	-3.384	-3.401	-3.419	-3.436	-3.452	-3.469	-3.485	-3.500	-3.515	-3.529	-3.542	-3.555	-3.566	-3.578	-3.588	-3.596	-3.605	-3.612	-3.619	-3.624	-3.629	-3.631	-3.634	-3.634	-3.634	-3.632	-3.630	-3.626	-3.621	-3.616	-3.608	-3.599	-3.590	-3.579	-3.566	-3.554	-3.539	-3.524	-3.508	-3.489	-3.470	-3.450	-3.430	-3.408	-3.385	-3.361	-3.336	-3.312	-3.286	-3.260	-3.231	-3.204	-3.175	-3.146	-3.118	-3.086	-3.058	-3.028	-2.996	-2.966	-2.935	-2.905	-2.875	-2.845	-2.815	-2.786	-2.756	-2.728	-2.699	-2.671	-2.645	-2.619	-2.592	-2.568	-2.544	-2.522	-2.500	-2.479	-2.460	-2.440	-2.422	-2.406	-2.392	-2.378	-2.366	-2.354	-2.344	-2.335	-2.328	-2.321	-2.318	-2.312	-2.311	-2.310	-2.310	-2.311	-2.314	-2.318	-2.322	-2.329	-2.336	-2.344	-2.352	-2.362	-2.372	-2.385	-2.396	-2.409	-2.421	-2.436	-2.449	-2.464	-2.480	-2.494	-2.510	-2.525	-2.541	-2.555	-2.571	-2.586	-2.601	-2.615	-2.630	-2.642	-2.656	-2.670	-2.681	-2.692	-2.704	-2.712	-2.721	-2.731	-2.739	-2.745	-2.751	-2.756	-2.760	-2.761	-2.764	-2.765	-2.765	-2.765	-2.762	-2.760	-2.755	-2.750	-2.744	-2.738	-2.730	-2.721	-2.714	-2.702	-2.691	-2.680	-2.669	-2.655	-2.641	-2.629	-2.614	-2.599	-2.584	-2.569	-2.552	-2.538	-2.521	-2.505	-2.489	-2.472	-2.458	-2.441	-2.426	-2.410	-2.395	-2.380	-2.366	-2.352	-2.339	-2.326	-2.314	-2.301	-2.291	-2.280	-2.271	-2.261	-2.252	-2.245	-2.239	-2.232	-2.226	-2.221	-2.218	-2.215	-2.211	-2.210	-2.208	-2.206	-2.206	-2.206	-2.208	-2.209	-2.210	-2.211	-2.214	-2.216	-2.219	-2.221	-2.222	-2.225	-2.228	-2.230	-2.232	-2.234	-2.234	-2.235	-2.234	-2.232	-2.231	-2.229	-2.226	-2.221	-2.216	-2.210	-2.201	-2.192	-2.182	-2.170	-2.159	-2.144	-2.128	-2.110	-2.091	-2.071	-2.049	-2.026	-2.000	-1.974	-1.946	-1.915	-1.884	-1.851	-1.816	-1.781	-1.742	-1.704	-1.664	-1.621	-1.580	-1.535	-1.490	-1.444	-1.398	-1.350	-1.300	-1.250	-1.201	-1.150	-1.099	-1.046	-0.996	-0.942	-0.891	-0.840	-0.786	-0.736	-0.684	-0.632	-0.582	-0.532	-0.484	-0.436	-0.388	-0.342	-0.296	-0.252	-0.209	-0.166	-0.128	-0.086	-0.050	-0.012	0.021	0.055	0.085	0.116	0.144	0.171	0.194	0.218	0.239	0.259	0.275	0.290	0.305	0.316	0.328	0.336	0.342	0.349	0.352	0.355	0.355	0.355	0.352	0.349	0.345	0.338	0.331	0.322	0.314	0.304	0.292	0.281	0.269	0.256	0.244	0.230	0.215	0.200	0.186	0.172	0.159	0.144	0.130	0.116	0.102	0.091	0.079	0.068	0.056	0.046	0.038	0.030	0.022	0.016	0.011	0.008	0.005	0.004	0.004	0.005	0.008	0.011	0.018	0.024	0.030	0.041	0.050	0.062	0.076	0.090	0.106	0.122	0.141	0.160	0.180	0.201	0.224	0.248	0.270	0.294	0.320	0.346	0.372	0.399	0.426	0.452	0.480	0.507	0.535	0.561	0.590	0.616	0.642	0.668	0.694	0.719	0.741	0.765	0.788	0.809	0.830	0.848	0.868	0.882	0.900	0.914	0.926	0.939	0.949	0.958	0.965	0.970	0.975	0.978	0.979	0.979	0.976	0.972	0.969	0.961	0.955	0.945	0.934	0.922	0.910	0.894	0.879	0.862	0.844	0.825	0.805	0.784	0.762	0.739	0.716	0.692	0.668	0.642	0.618	0.592	0.565	0.540	0.514	0.488	0.461	0.436	0.410	0.385	0.360	0.335	0.311	0.288	0.265	0.242	0.222	0.201	0.181	0.164	0.145	0.128	0.111	0.098	0.084	0.070	0.059	0.049	0.040	0.031	0.024	0.019	0.014	0.010	0.008	0.008	0.006	0.008	0.009	0.011	0.015	0.020	0.025	0.032	0.039	0.046	0.055	0.064	0.074	0.084	0.095	0.105	0.116	0.128	0.140	0.151	0.164	0.176	0.188	0.200	0.211	0.222	0.234	0.245	0.256	0.266	0.278	0.286	0.294	0.302	0.310	0.318	0.322	0.328	0.331	0.335	0.338	0.339	0.340	0.340	0.338	0.336	0.332	0.328	0.320	0.314	0.306	0.298	0.288	0.275	0.264	0.249	0.235	0.219	0.202	0.184	0.165	0.146	0.125	0.102	0.080	0.056	0.032	0.008	-0.020	-0.046	-0.074	-0.101	-0.130	-0.159	-0.189	-0.218	-0.250	-0.280	-0.310	-0.341	-0.374	-0.404	-0.435	-0.466	-0.498	-0.528	-0.559	-0.589	-0.618	-0.648	-0.676	-0.704	-0.731	-0.760	-0.786	-0.811	-0.836	-0.861	-0.884	-0.906	-0.928	-0.949	-0.969	-0.988	-1.005	-1.022	-1.039	-1.054	-1.068	-1.082	-1.094	-1.105	-1.116	-1.128	-1.135	-1.144	-1.151	-1.159	-1.166	-1.171	-1.176	-1.181	-1.185	-1.190	-1.194	-1.198	-1.200	-1.202	-1.205	-1.208	-1.211	-1.214	-1.216	-1.220	-1.224	-1.228	-1.232	-1.238	-1.244	-1.249	-1.255	-1.262	-1.271	-1.280	-1.290	-1.300	-1.312	-1.324	-1.338	-1.352	-1.368	-1.385	-1.402	-1.420	-1.441	-1.462	-1.485	-1.508	-1.532	-1.558	-1.584	-1.612	-1.640	-1.671	-1.701	-1.734	-1.766	-1.800	-1.835	-1.870	-1.906	-1.944	-1.981	-2.020	-2.059	-2.098	-2.138	-2.179	-2.220	-2.260	-2.302	-2.342	-2.384	-2.426	-2.468	-2.509	-2.550	-2.591	-2.632	-2.672	-2.712	-2.752	-2.791	-2.828	-2.866	-2.902	-2.939	-2.974	-3.008	-3.040	-3.074	-3.105	-3.134	-3.164	-3.191	-3.219	-3.244	-3.269	-3.291	-3.314	-3.335	-3.355	-3.372	-3.390	-3.406	-3.421	-3.436	-3.448	-3.460	-3.470	-3.480	-3.489	-3.496	-3.504	-3.510	-3.515	-3.520	-3.524	-3.528	-3.530	-3.534	-3.536	-3.538	-3.540	-3.540	-3.541	-3.542	-3.545	-3.546	-3.548	-3.550	-3.551	-3.555	-3.556	-3.560	-3.564	-3.569	-3.572	-3.578	-3.584	-3.590	-3.596	-3.605	-3.612	-3.622	-3.631	-3.641	-3.654	-3.665	-3.679	-3.691	-3.705	-3.720	-3.735	-3.752	-3.768	-3.785	-3.802	-3.821	-3.839	-3.858	-3.876	-3.896	-3.915	-3.935	-3.954	-3.972	-3.992	-4.012	-4.031	-4.050	-4.068	-4.085	-4.104	-4.120	-4.138	-4.152	-4.168	-4.182	-4.196	-4.209	-4.220	-4.230	-4.241	-4.250	-4.258	-4.265	-4.270	-4.276	-4.279	-4.281	-4.281	-4.282	-4.281	-4.280	-4.276	-4.272	-4.266	-4.260	-4.252	-4.244	-4.235	-4.225	-4.214	-4.201	-4.189	-4.175	-4.160	-4.145	-4.130	-4.114	-4.099	-4.081	-4.064	-4.046	-4.029	-4.010	-3.992	-3.975	-3.958	-3.940	-3.921	-3.905	-3.888	-3.871	-3.855	-3.839	-3.822	-3.808	-3.795	-3.780	-3.768	-3.755	-3.742	-3.731	-3.721	-3.711	-3.702	-3.694	-3.686	-3.679	-3.672	-3.668	-3.662	-3.659	-3.656	-3.652	-3.650	-3.649	-3.648	-3.646	-3.648	-3.649	-3.650	-3.651	-3.654	-3.656	-3.659	-3.662	-3.666	-3.670	-3.675	-3.679	-3.685	-3.690	-3.695	-3.700	-3.706	-3.711	-3.718	-3.724	-3.729	-3.735	-3.740	-3.748	-3.752	-3.759	-3.764	-3.770	-3.775	-3.780	-3.785	-3.790	-3.794	-3.799	-3.802	-3.806	-3.810	-3.812	-3.815	-3.819	-3.820	-3.822	-3.824	-3.822	-3.822	-3.821	-3.821	-3.820	-3.816	-3.812	-3.809	-3.804	-3.798	-3.792	-3.784	-3.776	-3.768	-3.758	-3.746	-3.734	-3.721	-3.708	-3.692	-3.678	-3.660	-3.641	-3.622	-3.604	-3.582	-3.561	-3.539	-3.514	-3.490	-3.465	-3.438	-3.411	-3.384	-3.354	-3.325	-3.295	-3.265	-3.234	-3.202	-3.171	-3.139	-3.106	-3.075	-3.041	-3.010	-2.978	-2.945	-2.914	-2.881	-2.850	-2.820	-2.790	-2.760	-2.730	-2.702	-2.675	-2.649	-2.622	-2.598	-2.575	-2.552	-2.531	-2.510	-2.491	-2.474	-2.456	-2.441	-2.428	-2.414	-2.402	-2.392	-2.382	-2.374	-2.366	-2.360	-2.356	-2.351	-2.349	-2.346	-2.344	-2.344	-2.345	-2.345	-2.346	-2.348	-2.349	-2.351	-2.355	-2.358	-2.360	-2.362	-2.365	-2.369	-2.371	-2.372	-2.374	-2.376	-2.376	-2.376	-2.376	-2.375	-2.371	-2.370	-2.365	-2.361	-2.355	-2.348	-2.340	-2.331	-2.322	-2.311	-2.299	-2.286	-2.274	-2.259	-2.242	-2.226	-2.208	-2.190	-2.171	-2.150	-2.130	-2.108	-2.085	-2.062	-2.039	-2.016	-1.992	-1.966	-1.941	-1.918	-1.891	-1.865	-1.840	-1.815	-1.789	-1.762	-1.739	-1.712	-1.688	-1.664	-1.639	-1.615	-1.592	-1.568	-1.545	-1.524	-1.502	-1.481	-1.461	-1.440	-1.421	-1.402	-1.384	-1.368	-1.350	-1.332	-1.318	-1.304	-1.288	-1.274	-1.261	-1.249	-1.236	-1.225	-1.212	-1.201	-1.191	-1.181	-1.171	-1.162	-1.152	-1.145	-1.138	-1.129	-1.122	-1.115	-1.109	-1.101	-1.095	-1.089	-1.084	-1.078	-1.072	-1.068	-1.062	-1.058	-1.052	-1.049	-1.044	-1.041	-1.038	-1.034	-1.030	-1.026	-1.024	-1.021	-1.019	-1.018	-1.015	-1.012	-1.011	-1.009	-1.006	-1.005	-1.004	-1.002	-1.000	-0.999	-0.998	-0.996	-0.995	-0.994	-0.991	-0.989	-0.988	-0.985	-0.984	-0.980	-0.978	-0.974	-0.971	-0.968	-0.962	-0.959	-0.952	-0.949	-0.941	-0.935	-0.929	-0.921	-0.912	-0.904	-0.895	-0.885	-0.875	-0.864	-0.851	-0.840	-0.826	-0.814	-0.800	-0.786	-0.771	-0.756	-0.740	-0.725	-0.708	-0.691	-0.675	-0.658	-0.640	-0.624	-0.606	-0.588	-0.571	-0.554	-0.536	-0.520	-0.502	-0.486	-0.469	-0.454	-0.439	-0.424	-0.409	-0.394	-0.381	-0.369	-0.356	-0.345	-0.335	-0.325	-0.315	-0.305	-0.298	-0.291	-0.285	-0.279	-0.274	-0.269	-0.265	-0.261	-0.259	-0.258	-0.256	-0.256	-0.256	-0.256	-0.256	-0.259	-0.260	-0.262	-0.264	-0.266	-0.269	-0.271	-0.274	-0.276	-0.279	-0.280	-0.284	-0.285	-0.285	-0.288	-0.288	-0.288	-0.288	-0.288	-0.285	-0.282	-0.280	-0.276	-0.274	-0.268	-0.261	-0.255	-0.248	-0.240	-0.230	-0.220	-0.209	-0.198	-0.185	-0.172	-0.158	-0.141	-0.126	-0.109	-0.091	-0.071	-0.051	-0.031	-0.009	0.012	0.035	0.058	0.082	0.108	0.134	0.159	0.185	0.212	0.239	0.266	0.294	0.321	0.350	0.379	0.406	0.435	0.464	0.492	0.520	0.549	0.576	0.604	0.631	0.659	0.684	0.710	0.736	0.761	0.786	0.810	0.832	0.856	0.879	0.899	0.920	0.939	0.959	0.978	0.995	1.011	1.026	1.040	1.054	1.068	1.079	1.090	1.100	1.109	1.118	1.125	1.132	1.138	1.142	1.145	1.150	1.152	1.154	1.155	1.155	1.155	1.155	1.154	1.152	1.151	1.149	1.146	1.144	1.140	1.136	1.134	1.130	1.126	1.124	1.121	1.118	1.116	1.114	1.111	1.111	1.109	1.109	1.109	1.110	1.111	1.112	1.116	1.119	1.125	1.130	1.136	1.142	1.150	1.159	1.168	1.179	1.190	1.201	1.215	1.229	1.242	1.259	1.275	1.292	1.309	1.328	1.346	1.365	1.384	1.405	1.425	1.445	1.466	1.488	1.509	1.530	1.550	1.571	1.591	1.612	1.632	1.652	1.671	1.690	1.708	1.725	1.742	1.758	1.772	1.786	1.800	1.812	1.824	1.834	1.844	1.851	1.858	1.864	1.868	1.871	1.874	1.875	1.874	1.872	1.870	1.866	1.861	1.855	1.848	1.840	1.831	1.820	1.810	1.798	1.786	1.772	1.758	1.744	1.729	1.712	1.698	1.681	1.665	1.648	1.631	1.615	1.599	1.581	1.565	1.550	1.535	1.520	1.506	1.492	1.479	1.466	1.454	1.444	1.432	1.424	1.416	1.410	1.404	1.399	1.395	1.392	1.392	1.391	1.394	1.395	1.400	1.404	1.410	1.416	1.425	1.435	1.445	1.458	1.469	1.481	1.498	1.511	1.528	1.544	1.561	1.579	1.598	1.616	1.635	1.655	1.675	1.694	1.714	1.735	1.755	1.774	1.794	1.812	1.832	1.851	1.870	1.886	1.904	1.920	1.935	1.950	1.962	1.975	1.988	1.999	2.009	2.016	2.024	2.031	2.036	2.039	2.042	2.042	2.044	2.042	2.040	2.038	2.031	2.026	2.019	2.010	2.000	1.989	1.978	1.964	1.950	1.935	1.919	1.901	1.884	1.865	1.846	1.825	1.804	1.782	1.760	1.736	1.714	1.690	1.666	1.641	1.618	1.592	1.568	1.542	1.519	1.494	1.470	1.445	1.421	1.396	1.372	1.350	1.328	1.305	1.284	1.262	1.241	1.221	1.204	1.184	1.166	1.150	1.134	1.119	1.104	1.090	1.078	1.065	1.054	1.044	1.034	1.025	1.016	1.010	1.004	0.998	0.992	0.990	0.985	0.982	0.981	0.980	0.979	0.979	0.979	0.980	0.980	0.982	0.985	0.986	0.989	0.991	0.995	0.998	1.001	1.002	1.005	1.009	1.011	1.014	1.016	1.018	1.019	1.020	1.020	1.020	1.019	1.019	1.018	1.014	1.011	1.008	1.002	0.998	0.991	0.985	0.978	0.970	0.960	0.950	0.939	0.928	0.915	0.901	0.889	0.874	0.859	0.842	0.825	0.808	0.790	0.771	0.752	0.734	0.714	0.694	0.674	0.652	0.632	0.611	0.590	0.570	0.549	0.528	0.507	0.488	0.468	0.448	0.428	0.409	0.391	0.372	0.356	0.340	0.324	0.308	0.294	0.281	0.268	0.256	0.245	0.236	0.226	0.218	0.211	0.206	0.201	0.198	0.194	0.194	0.191	0.194	0.194	0.198	0.201	0.205	0.211	0.218	0.226	0.235	0.245	0.255	0.268	0.279	0.292	0.306	0.321	0.336	0.352	0.370	0.388	0.406	0.424	0.442	0.462	0.482	0.502	0.522	0.544	0.564	0.585	0.606	0.626	0.646	0.668	0.688	0.708	0.729	0.748	0.768	0.786	0.804	0.820	0.838	0.855	0.870	0.885	0.900	0.912	0.925	0.938	0.948	0.958	0.966	0.974	0.980	0.985	0.990	0.994	0.995	0.996	0.995	0.994	0.991	0.988	0.982	0.975	0.968	0.959	0.949	0.938	0.926	0.912	0.898	0.882	0.866	0.849	0.830	0.811	0.791	0.771	0.749	0.728	0.705	0.682	0.658	0.634	0.610	0.585	0.560	0.535	0.511	0.485	0.461	0.436	0.411	0.388	0.364	0.340	0.319	0.296	0.275	0.254	0.234	0.214	0.196	0.179	0.162	0.148	0.132	0.119	0.106	0.094	0.084	0.075	0.068	0.059	0.054	0.049	0.045	0.042	0.041	0.039	0.040	0.040	0.041	0.044	0.048	0.052	0.056	0.061	0.068	0.074	0.079	0.088	0.094	0.100	0.108	0.115	0.122	0.130	0.136	0.145	0.151	0.158	0.162	0.168	0.174	0.178	0.181	0.185	0.186	0.189	0.189	0.190	0.189	0.188	0.185	0.181	0.179	0.172	0.168	0.160	0.154	0.144	0.135	0.125	0.114	0.102	0.090	0.076	0.064	0.049	0.034	0.019	0.001	100.000	5.000	2.000	1.000	4.000	0.000	0.000	0.000	0.000	0.000	0.000	0.000	0.000	0.000	0.000	0.000	0.000	0.000	-3.768	-3.811	-3.852	-3.890	-3.926	-3.959	-3.990	-4.019	-4.044	-4.068	-4.089	-4.106	-4.122	-4.136	-4.148	-4.156	-4.162	-4.168	-4.170	-4.170	-4.168	-4.164	-4.159	-4.152	-4.144	-4.134	-4.122	-4.111	-4.098	-4.084	-4.069	-4.054	-4.036	-4.020	-4.004	-3.988	-3.971	-3.954	-3.939	-3.922	-3.909	-3.894	-3.881	-3.868	-3.855	-3.846	-3.836	-3.829	-3.822	-3.818	-3.815	-3.812	-3.812	-3.814	-3.818	-3.824	-3.831	-3.841	-3.851	-3.865	-3.880	-3.896	-3.915	-3.936	-3.958	-3.981	-4.008	-4.034	-4.064	-4.093	-4.125	-4.158	-4.192	-4.228	-4.264	-4.300	-4.338	-4.376	-4.415	-4.454	-4.492	-4.532	-4.572	-4.611	-4.651	-4.690	-4.730	-4.766	-4.805	-4.841	-4.876	-4.911	-4.945	-4.978	-5.010	-5.039	-5.069	-5.096	-5.121	-5.145	-5.168	-5.189	-5.208	-5.225	-5.241	-5.255	-5.268	-5.278	-5.286	-5.292	-5.296	-5.300	-5.301	-5.301	-5.300	-5.295	-5.290	-5.284	-5.275	-5.265	-5.255	-5.242	-5.229	-5.214	-5.199	-5.181	-5.165	-5.146	-5.129	-5.109	-5.088	-5.068	-5.048	-5.025	-5.005	-4.984	-4.962	-4.941	-4.920	-4.899	-4.879	-4.859	-4.839	-4.820	-4.802	-4.784	-4.768	-4.751	-4.736	-4.722	-4.709	-4.698	-4.685	-4.676	-4.668	-4.659	-4.652	-4.648	-4.644	-4.641	-4.639	-4.638	-4.639	-4.641	-4.645	-4.649	-4.654	-4.661	-4.670	-4.679	-4.689	-4.700	-4.712	-4.725	-4.739	-4.754	-4.769	-4.785	-4.802	-4.820	-4.838	-4.856	-4.875	-4.895	-4.915	-4.934	-4.955	-4.974	-4.994	-5.014	-5.034	-5.055	-5.074	-5.091	-5.111	-5.130	-5.146	-5.164	-5.180	-5.196	-5.211	-5.225	-5.238	-5.250	-5.261	-5.271	-5.281	-5.289	-5.296	-5.301	-5.306	-5.310	-5.312	-5.315	-5.315	-5.314	-5.312	-5.309	-5.304	-5.299	-5.292	-5.284	-5.275	-5.266	-5.255	-5.244	-5.232	-5.218	-5.205	-5.189	-5.175	-5.159	-5.141	-5.125	-5.109	-5.091	-5.072	-5.055	-5.036	-5.019	-5.000	-4.981	-4.962	-4.945	-4.926	-4.910	-4.892	-4.876	-4.859	-4.844	-4.829	-4.815	-4.801	-4.789	-4.776	-4.765	-4.755	-4.745	-4.736	-4.729	-4.721	-4.716	-4.711	-4.708	-4.704	-4.702	-4.701	-4.701	-4.701	-4.702	-4.704	-4.708	-4.712	-4.715	-4.720	-4.726	-4.734	-4.740	-4.748	-4.756	-4.764	-4.772	-4.781	-4.790	-4.799	-4.808	-4.816	-4.826	-4.834	-4.841	-4.850	-4.858	-4.864	-4.870	-4.876	-4.881	-4.885	-4.889	-4.891	-4.892	-4.892	-4.892	-4.891	-4.889	-4.885	-4.879	-4.874	-4.865	-4.856	-4.846	-4.834	-4.822	-4.806	-4.791	-4.774	-4.756	-4.735	-4.715	-4.691	-4.669	-4.642	-4.616	-4.589	-4.560	-4.531	-4.500	-4.468	-4.434	-4.400	-4.365	-4.330	-4.294	-4.256	-4.218	-4.180	-4.141	-4.101	-4.061	-4.022	-3.981	-3.942	-3.901	-3.861	-3.822	-3.781	-3.741	-3.704	-3.665	-3.626	-3.588	-3.551	-3.515	-3.480	-3.445	-3.411	-3.379	-3.348	-3.316	-3.286	-3.259	-3.231	-3.206	-3.181	-3.159	-3.136	-3.118	-3.098	-3.081	-3.066	-3.051	-3.040	-3.029	-3.019	-3.011	-3.005	-3.000	-2.996	-2.995	-2.995	-2.996	-2.999	-3.002	-3.008	-3.014	-3.021	-3.030	-3.039	-3.049	-3.061	-3.072	-3.085	-3.099	-3.112	-3.128	-3.141	-3.156	-3.172	-3.188	-3.202	-3.219	-3.234	-3.249	-3.264	-3.278	-3.290	-3.304	-3.315	-3.326	-3.338	-3.346	-3.356	-3.362	-3.369	-3.374	-3.379	-3.381	-3.382	-3.382	-3.382	-3.380	-3.376	-3.371	-3.365	-3.358	-3.349	-3.338	-3.326	-3.314	-3.300	-3.286	-3.270	-3.252	-3.235	-3.216	-3.198	-3.176	-3.156	-3.136	-3.114	-3.092	-3.070	-3.049	-3.026	-3.004	-2.981	-2.960	-2.939	-2.918	-2.898	-2.878	-2.859	-2.840	-2.824	-2.808	-2.792	-2.779	-2.765	-2.754	-2.744	-2.735	-2.726	-2.721	-2.716	-2.714	-2.712	-2.712	-2.714	-2.718	-2.722	-2.728	-2.735	-2.744	-2.754	-2.765	-2.779	-2.792	-2.808	-2.824	-2.841	-2.861	-2.880	-2.899	-2.920	-2.941	-2.964	-2.985	-3.009	-3.031	-3.054	-3.076	-3.100	-3.121	-3.145	-3.165	-3.188	-3.208	-3.229	-3.248	-3.265	-3.284	-3.299	-3.314	-3.328	-3.340	-3.350	-3.359	-3.368	-3.374	-3.378	-3.380	-3.381	-3.380	-3.378	-3.372	-3.365	-3.356	-3.346	-3.331	-3.318	-3.300	-3.282	-3.261	-3.240	-3.215	-3.189	-3.161	-3.131	-3.100	-3.068	-3.034	-2.998	-2.960	-2.922	-2.882	-2.840	-2.799	-2.755	-2.712	-2.666	-2.621	-2.575	-2.529	-2.482	-2.435	-2.388	-2.340	-2.292	-2.246	-2.199	-2.152	-2.108	-2.062	-2.018	-1.972	-1.929	-1.888	-1.846	-1.806	-1.768	-1.730	-1.694	-1.658	-1.625	-1.592	-1.562	-1.532	-1.506	-1.481	-1.458	-1.435	-1.415	-1.396	-1.380	-1.366	-1.352	-1.341	-1.332	-1.324	-1.319	-1.314	-1.311	-1.310	-1.312	-1.315	-1.319	-1.325	-1.331	-1.340	-1.350	-1.361	-1.372	-1.385	-1.400	-1.415	-1.432	-1.449	-1.468	-1.485	-1.504	-1.524	-1.544	-1.564	-1.585	-1.605	-1.625	-1.646	-1.666	-1.685	-1.705	-1.724	-1.742	-1.760	-1.776	-1.792	-1.808	-1.822	-1.835	-1.846	-1.858	-1.868	-1.875	-1.881	-1.888	-1.891	-1.892	-1.894	-1.892	-1.890	-1.888	-1.881	-1.874	-1.865	-1.854	-1.842	-1.829	-1.814	-1.796	-1.779	-1.760	-1.740	-1.718	-1.694	-1.669	-1.645	-1.618	-1.590	-1.562	-1.535	-1.505	-1.476	-1.446	-1.416	-1.386	-1.356	-1.326	-1.298	-1.268	-1.240	-1.211	-1.184	-1.158	-1.132	-1.109	-1.086	-1.065	-1.044	-1.026	-1.009	-0.995	-0.981	-0.970	-0.961	-0.954	-0.949	-0.944	-0.944	-0.944	-0.948	-0.952	-0.960	-0.970	-0.982	-0.998	-1.012	-1.032	-1.051	-1.075	-1.100	-1.126	-1.154	-1.184	-1.215	-1.249	-1.282	-1.318	-1.356	-1.394	-1.434	-1.472	-1.515	-1.556	-1.598	-1.640	-1.684	-1.728	-1.769	-1.812	-1.855	-1.898	-1.940	-1.982	-2.022	-2.064	-2.104	-2.142	-2.179	-2.215	-2.251	-2.285	-2.319	-2.350	-2.380	-2.409	-2.436	-2.462	-2.486	-2.509	-2.530	-2.549	-2.566	-2.582	-2.598	-2.610	-2.621	-2.632	-2.641	-2.649	-2.655	-2.659	-2.662	-2.665	-2.666	-2.665	-2.665	-2.662	-2.660	-2.655	-2.651	-2.646	-2.640	-2.635	-2.629	-2.622	-2.614	-2.608	-2.600	-2.594	-2.586	-2.580	-2.572	-2.566	-2.561	-2.555	-2.551	-2.548	-2.544	-2.542	-2.540	-2.539	-2.540	-2.541	-2.542	-2.546	-2.550	-2.556	-2.562	-2.571	-2.580	-2.591	-2.604	-2.616	-2.631	-2.646	-2.664	-2.682	-2.701	-2.722	-2.744	-2.768	-2.792	-2.819	-2.846	-2.874	-2.904	-2.935	-2.965	-2.998	-3.032	-3.066	-3.101	-3.136	-3.174	-3.210	-3.249	-3.286	-3.326	-3.365	-3.404	-3.445	-3.484	-3.524	-3.564	-3.604	-3.645	-3.685	-3.722	-3.762	-3.801	-3.840	-3.878	-3.914	-3.951	-3.988	-4.021	-4.056	-4.089	-4.121	-4.152	-4.182	-4.211	-4.239	-4.265	-4.290	-4.315	-4.338	-4.359	-4.379	-4.398	-4.414	-4.430	-4.445	-4.458	-4.468	-4.479	-4.488	-4.494	-4.499	-4.504	-4.508	-4.509	-4.509	-4.509	-4.508	-4.504	-4.500	-4.495	-4.490	-4.482	-4.475	-4.468	-4.460	-4.449	-4.441	-4.430	-4.420	-4.410	-4.399	-4.389	-4.378	-4.368	-4.358	-4.348	-4.339	-4.330	-4.322	-4.315	-4.309	-4.302	-4.298	-4.295	-4.291	-4.291	-4.290	-4.291	-4.292	-4.298	-4.302	-4.309	-4.318	-4.328	-4.338	-4.351	-4.365	-4.380	-4.398	-4.416	-4.436	-4.459	-4.481	-4.505	-4.532	-4.560	-4.588	-4.618	-4.649	-4.681	-4.714	-4.749	-4.782	-4.818	-4.855	-4.891	-4.930	-4.968	-5.006	-5.044	-5.081	-5.121	-5.159	-5.198	-5.235	-5.274	-5.311	-5.346	-5.382	-5.418	-5.450	-5.484	-5.516	-5.546	-5.575	-5.605	-5.631	-5.656	-5.680	-5.702	-5.724	-5.742	-5.760	-5.776	-5.790	-5.802	-5.814	-5.821	-5.829	-5.835	-5.838	-5.840	-5.839	-5.839	-5.834	-5.830	-5.824	-5.815	-5.806	-5.795	-5.782	-5.770	-5.755	-5.739	-5.722	-5.704	-5.686	-5.668	-5.646	-5.626	-5.605	-5.584	-5.561	-5.540	-5.519	-5.496	-5.475	-5.452	-5.431	-5.411	-5.390	-5.371	-5.352	-5.334	-5.318	-5.301	-5.286	-5.272	-5.260	-5.249	-5.239	-5.231	-5.222	-5.218	-5.214	-5.211	-5.211	-5.212	-5.215	-5.219	-5.226	-5.234	-5.244	-5.255	-5.268	-5.282	-5.300	-5.319	-5.339	-5.360	-5.382	-5.406	-5.432	-5.460	-5.489	-5.518	-5.549	-5.581	-5.612	-5.646	-5.681	-5.715	-5.750	-5.786	-5.821	-5.858	-5.894	-5.929	-5.965	-6.000	-6.035	-6.071	-6.104	-6.138	-6.169	-6.200	-6.230	-6.259	-6.286	-6.312	-6.336	-6.360	-6.380	-6.399	-6.416	-6.431	-6.446	-6.458	-6.466	-6.475	-6.480	-6.482	-6.484	-6.482	-6.479	-6.474	-6.466	-6.458	-6.445	-6.432	-6.416	-6.400	-6.380	-6.359	-6.336	-6.311	-6.286	-6.259	-6.231	-6.201	-6.170	-6.139	-6.106	-6.074	-6.039	-6.005	-5.971	-5.936	-5.901	-5.866	-5.832	-5.799	-5.764	-5.731	-5.699	-5.666	-5.635	-5.605	-5.576	-5.549	-5.521	-5.496	-5.471	-5.450	-5.429	-5.409	-5.391	-5.375	-5.360	-5.349	-5.336	-5.328	-5.320	-5.314	-5.309	-5.306	-5.305	-5.306	-5.308	-5.311	-5.316	-5.324	-5.331	-5.340	-5.350	-5.361	-5.374	-5.388	-5.401	-5.416	-5.431	-5.448	-5.465	-5.481	-5.498	-5.515	-5.532	-5.550	-5.568	-5.584	-5.599	-5.616	-5.632	-5.646	-5.661	-5.675	-5.686	-5.699	-5.709	-5.719	-5.726	-5.732	-5.739	-5.744	-5.746	-5.749	-5.749	-5.746	-5.744	-5.739	-5.732	-5.725	-5.718	-5.706	-5.694	-5.679	-5.664	-5.646	-5.628	-5.608	-5.586	-5.564	-5.539	-5.512	-5.486	-5.456	-5.428	-5.396	-5.365	-5.331	-5.298	-5.262	-5.228	-5.191	-5.154	-5.118	-5.079	-5.041	-5.002	-4.964	-4.925	-4.886	-4.848	-4.810	-4.772	-4.734	-4.696	-4.659	-4.622	-4.588	-4.554	-4.519	-4.486	-4.454	-4.424	-4.394	-4.365	-4.338	-4.312	-4.288	-4.266	-4.244	-4.224	-4.205	-4.189	-4.174	-4.161	-4.149	-4.138	-4.129	-4.122	-4.118	-4.112	-4.111	-4.111	-4.111	-4.114	-4.116	-4.121	-4.129	-4.135	-4.144	-4.155	-4.165	-4.176	-4.189	-4.202	-4.216	-4.230	-4.245	-4.260	-4.274	-4.290	-4.304	-4.320	-4.335	-4.349	-4.364	-4.378	-4.389	-4.401	-4.412	-4.424	-4.432	-4.440	-4.449	-4.454	-4.458	-4.462	-4.462	-4.464	-4.462	-4.459	-4.455	-4.449	-4.441	-4.431	-4.419	-4.406	-4.390	-4.374	-4.356	-4.336	-4.315	-4.291	-4.268	-4.241	-4.214	-4.185	-4.155	-4.124	-4.091	-4.058	-4.024	-3.989	-3.952	-3.916	-3.879	-3.840	-3.802	-3.765	-3.726	-3.688	-3.649	-3.610	-3.572	-3.535	-3.496	-3.460	-3.424	-3.388	-3.352	-3.320	-3.286	-3.254	-3.224	-3.194	-3.164	-3.138	-3.110	-3.086	-3.061	-3.039	-3.018	-2.999	-2.980	-2.964	-2.948	-2.932	-2.921	-2.909	-2.898	-2.889	-2.880	-2.874	-2.869	-2.862	-2.859	-2.856	-2.855	-2.854	-2.854	-2.854	-2.855	-2.856	-2.859	-2.861	-2.864	-2.866	-2.870	-2.874	-2.878	-2.880	-2.882	-2.886	-2.889	-2.891	-2.894	-2.895	-2.896	-2.896	-2.898	-2.896	-2.895	-2.894	-2.890	-2.886	-2.882	-2.878	-2.870	-2.862	-2.855	-2.846	-2.835	-2.824	-2.811	-2.799	-2.785	-2.769	-2.751	-2.735	-2.716	-2.696	-2.675	-2.652	-2.630	-2.606	-2.582	-2.556	-2.529	-2.501	-2.474	-2.442	-2.412	-2.382	-2.351	-2.319	-2.284	-2.250	-2.218	-2.181	-2.145	-2.110	-2.074	-2.038	-2.000	-1.961	-1.924	-1.886	-1.849	-1.810	-1.772	-1.736	-1.699	-1.661	-1.624	-1.586	-1.551	-1.515	-1.480	-1.445	-1.411	-1.378	-1.346	-1.314	-1.284	-1.254	-1.225	-1.198	-1.171	-1.146	-1.122	-1.099	-1.078	-1.058	-1.038	-1.020	-1.004	-0.988	-0.975	-0.962	-0.951	-0.940	-0.932	-0.926	-0.920	-0.915	-0.911	-0.909	-0.909	-0.909	-0.909	-0.911	-0.914	-0.919	-0.922	-0.928	-0.934	-0.940	-0.948	-0.954	-0.961	-0.969	-0.978	-0.985	-0.994	-1.000	-1.008	-1.015	-1.021	-1.028	-1.032	-1.038	-1.041	-1.045	-1.046	-1.048	-1.048	-1.046	-1.045	-1.042	-1.036	-1.030	-1.024	-1.015	-1.005	-0.992	-0.979	-0.965	-0.949	-0.930	-0.911	-0.891	-0.869	-0.845	-0.820	-0.794	-0.766	-0.738	-0.708	-0.676	-0.642	-0.610	-0.575	-0.539	-0.504	-0.466	-0.429	-0.390	-0.350	-0.311	-0.271	-0.230	-0.190	-0.149	-0.108	-0.068	-0.028	0.015	0.054	0.095	0.134	0.172	0.211	0.249	0.286	0.321	0.358	0.391	0.425	0.458	0.489	0.519	0.548	0.574	0.600	0.625	0.650	0.671	0.692	0.712	0.730	0.746	0.761	0.775	0.789	0.799	0.809	0.818	0.824	0.829	0.835	0.838	0.839	0.840	0.840	0.839	0.836	0.835	0.830	0.826	0.821	0.815	0.809	0.802	0.795	0.788	0.780	0.772	0.766	0.759	0.750	0.744	0.736	0.730	0.724	0.718	0.712	0.709	0.705	0.701	0.701	0.699	0.700	0.700	0.702	0.706	0.711	0.716	0.724	0.732	0.742	0.752	0.766	0.780	0.796	0.812	0.830	0.849	0.870	0.892	0.915	0.939	0.964	0.992	1.019	1.048	1.078	1.108	1.140	1.171	1.205	1.239	1.272	1.308	1.341	1.376	1.411	1.446	1.481	1.516	1.551	1.586	1.620	1.652	1.686	1.718	1.749	1.779	1.809	1.838	1.865	1.891	1.916	1.940	1.961	1.982	2.002	2.020	2.036	2.051	2.064	2.076	2.085	2.094	2.100	2.105	2.108	2.109	2.109	2.108	2.104	2.098	2.091	2.082	2.072	2.062	2.050	2.036	2.020	2.004	1.986	1.969	1.950	1.929	1.909	1.886	1.862	1.841	1.816	1.794	1.768	1.744	1.719	1.695	1.670	1.646	1.622	1.598	1.575	1.552	1.530	1.509	1.488	1.468	1.448	1.430	1.412	1.395	1.381	1.366	1.354	1.342	1.331	1.321	1.314	1.306	1.301	1.296	1.292	1.291	1.290	1.291	1.292	1.296	1.300	1.305	1.311	1.319	1.326	1.335	1.345	1.354	1.365	1.376	1.388	1.400	1.411	1.425	1.436	1.449	1.461	1.472	1.485	1.495	1.506	1.516	1.525	1.534	1.541	1.548	1.552	1.556	1.559	1.560	1.560	1.559	1.555	1.550	1.544	1.536	1.526	1.515	1.501	1.485	1.468	1.450	1.429	1.406	1.381	1.355	1.326	1.298	1.265	1.232	1.199	1.162	1.125	1.086	1.045	1.005	0.961	0.918	0.875	0.829	0.782	0.736	0.690	0.641	0.594	0.546	0.498	0.450	0.402	0.354	0.306	0.260	0.214	0.168	0.124	0.078	0.035	-0.008	-0.049	-0.089	-0.128	-0.166	-0.202	-0.238	-0.270	-0.302	-0.332	-0.362	-0.390	-0.416	-0.440	-0.462	-0.484	-0.504	-0.521	-0.538	-0.552	-0.566	-0.576	-0.586	-0.596	-0.604	-0.610	-0.614	-0.618	-0.620	-0.621	-0.621	-0.621	-0.619	-0.616	-0.612	-0.608	-0.604	-0.598	-0.591	-0.585	-0.578	-0.570	-0.564	-0.558	-0.550	-0.541	-0.534	-0.528	-0.520	-0.514	-0.507	-0.502	-0.496	-0.492	-0.489	-0.486	-0.482	-0.481	-0.481	-0.482	-0.482	-0.484	-0.489	-0.491	-0.496	-0.504	-0.511	-0.520	-0.530	-0.541	-0.552	-0.566	-0.581	-0.596	-0.614	-0.630	-0.649	-0.669	-0.689	-0.710	-0.732	-0.756	-0.780	-0.805	-0.831	-0.856	-0.882	-0.910	-0.938	-0.965	-0.994	-1.021	-1.049	-1.076	-1.105	-1.132	-1.160	-1.186	-1.212	-1.239	-1.264	-1.290	-1.312	-1.336	-1.358	-1.378	-1.398	-1.416	-1.434	-1.449	-1.464	-1.476	-1.489	-1.499	-1.506	-1.514	-1.518	-1.521	-1.522	-1.522	-1.520	-1.516	-1.511	-1.504	-1.495	-1.484	-1.471	-1.458	-1.441	-1.422	-1.404	-1.382	-1.361	-1.336	-1.311	-1.284	-1.256	-1.226	-1.198	-1.165	-1.132	-1.098	-1.064	-1.029	-0.994	-0.958	-0.920	-0.884	-0.846	-0.809	-0.770	-0.734	-0.695	-0.658	-0.620	-0.582	-0.546	-0.510	-0.475	-0.440	-0.408	-0.374	-0.341	-0.310	-0.280	-0.250	-0.224	-0.196	-0.171	-0.146	-0.124	-0.102	-0.084	-0.064	-0.048	-0.032	-0.019	-0.006	0.004	0.012	0.020	0.025	0.030	0.032	0.035	0.034	0.032	0.029	0.025	0.019	0.011	0.002	-0.006	-0.018	-0.030	-0.042	-0.056	-0.071	-0.086	-0.101	-0.120	-0.136	-0.155	-0.172	-0.191	-0.210	-0.229	-0.248	-0.266	-0.285	-0.304	-0.321	-0.339	-0.356	-0.372	-0.390	-0.405	-0.419	-0.434	-0.446	-0.458	-0.468	-0.478	-0.485	-0.492	-0.500	-0.504	-0.507	-0.509	-0.510	-0.509	-0.506	-0.504	-0.499	-0.491	-0.484	-0.475	-0.465	-0.452	-0.440	-0.426	-0.410	-0.394	-0.376	-0.358	-0.339	-0.319	-0.298	-0.275	-0.254	-0.231	-0.208	-0.185	-0.161	-0.138	-0.114	-0.090	-0.066	-0.042	-0.020	0.002	0.025	0.046	0.066	0.086	0.104	0.122	0.139	0.154	0.169	0.181	0.194	0.205	0.212	0.220	0.226	0.231	0.234	0.235	0.235	0.232	0.229	0.224	0.218	0.208	0.198	0.186	0.172	0.159	0.142	0.125	0.108	0.088	0.068	0.044	0.021	-0.002	-0.026	-0.051	-0.079	-0.105	-0.131	-0.159	-0.186	-0.214	-0.241	-0.269	-0.298	-0.324	-0.350	-0.376	-0.401	-0.426	-0.451	-0.474	-0.495	-0.516	-0.536	-0.555	-0.572	-0.588	-0.601	-0.614	-0.625	-0.635	-0.641	-0.648	-0.652	-0.654	-0.654	-0.652	-0.650	-0.645	-0.638	-0.629	-0.618	-0.606	-0.591	-0.575	-0.558	-0.538	-0.518	-0.496	-0.472	-0.446	-0.420	-0.392	-0.364	-0.334	-0.304	-0.272	-0.241	-0.209	-0.175	-0.141	-0.109	-0.075	-0.041	-0.008	0.026	0.059	0.091	0.124	0.155	0.186	0.215	0.244	0.271	0.299	0.324	0.348	0.370	0.391	0.411	0.429	0.445	0.460	0.474	0.484	0.494	0.501	0.509	0.512	0.515	0.516	0.515	0.511	0.507	0.501	0.494	0.484	0.472	0.460	0.448	0.431	0.415	0.398	0.379	0.359	0.339	0.316	0.295	0.271	0.248	0.222	0.199	0.174	0.149	0.124	0.099	0.074	0.049	0.024	0.000	-0.024	-0.048	-0.070	-0.092	-0.115	-0.136	-0.155	-0.175	-0.192	-0.210	-0.228	-0.242	-0.255	-0.269	-0.280	-0.291	-0.301	-0.310	-0.318	-0.324	-0.329	-0.331	-0.335	-0.336	-0.336	-0.336	-0.335	-0.332	-0.330	-0.325	-0.320	-0.314	-0.308	-0.300	-0.292	-0.284	-0.275	-0.265	-0.256	-0.246	-0.236	-0.225	-0.215	-0.204	-0.194	-0.182	-0.172	-0.162	-0.152	-0.142	-0.134	-0.125	-0.118	-0.109	-0.102	-0.095	-0.089	-0.085	-0.080	-0.076	-0.072	-0.071	-0.069	-0.069	-0.070	-0.070	-0.071	-0.074	-0.078	-0.082	-0.088	-0.092	-0.100	-0.106	-0.114	-0.122	-0.132	-0.142	-0.151	-0.161	-0.172	-0.184	-0.196	-0.208	-0.220	-0.232	-0.245	-0.258	-0.270	-0.281	-0.295	-0.308	-0.318	-0.329	-0.340	-0.351	-0.361	-0.370	-0.380	-0.388	-0.395	-0.401	-0.408	-0.412	-0.416	-0.420	-0.422	-0.424	-0.424	-0.424	-0.421	-0.419	-0.415	-0.410	-0.404	-0.396	-0.389	-0.380	-0.369	-0.358	-0.345	-0.331	-0.318	-0.301	-0.285	-0.266	-0.248	-0.229	-0.208	-0.186	-0.164	-0.141	-0.118	-0.092	-0.068	-0.041	-0.016	0.011	0.038	0.066	0.094	0.122	0.152	0.180	0.210	0.239	0.269	0.298	0.328	0.356	0.386	0.415	0.445	0.474	0.502	0.530	0.559	0.586	0.615	0.641	0.668	0.694	0.720	0.744	0.770	0.794	0.818	0.840	0.861	0.885	0.905	0.925	0.946	0.965	0.984	1.002	1.020	1.038	1.054	1.069	1.085	1.099	1.114	1.128	1.141	1.154	1.166	1.178	1.190	1.200	1.211	1.222	1.232	1.242	1.252	1.261	1.271	1.279	1.289	1.298	1.305	1.314	1.321	1.329	1.336	1.344	1.351	1.359	1.366	1.372	1.379	1.385	1.391	1.396	1.402	1.408	1.412	1.418	1.422	1.428	1.430	1.434	1.436	1.439	1.440	1.441	1.441	1.441	1.441	1.440	1.438	1.435	1.431	1.426	1.421	1.415	1.409	1.399	1.391	1.381	1.370	1.359	1.345	1.331	1.316	1.300	1.282	1.265	1.246	1.226	1.204	1.181	1.158	1.134	1.108	1.081	1.054	1.025	0.995	0.965	0.932	0.900	0.866	0.832	0.798	0.761	0.725	0.686	0.649	0.609	0.569	0.529	0.488	0.445	0.402	0.358	0.314	0.269	0.224	0.178	0.130	0.084	0.036	-0.012	-0.060	-0.110	-0.159	-0.210	-0.260	-0.310	-0.362	-0.414	-0.465	-0.518	-0.570	-0.622	-0.674	-0.728	-0.781	-0.834	-0.888	-0.940	-0.994	-1.045	-1.098	-1.151	-1.204	-1.255	-1.306	-1.358	-1.408	-1.459	-1.508	-1.556	-1.604	-1.650	-1.696	-1.741	-1.786	-1.829	-1.871	-1.911	-1.950	-1.988	-2.025	-2.059	-2.092	-2.125	-2.155	-2.184	-2.211	-2.236	-2.261	-2.282	-2.302	-2.321	-2.338	-2.351	-2.366	-2.376	-2.386	-2.394	-2.401	-2.405	-2.409	-2.410	-2.410	-2.409	-2.406	-2.402	-2.398	-2.391	-2.384	-2.376	-2.366	-2.356	-2.346	-2.335	-2.324	-2.312	-2.299	-2.286	-2.274	-2.260	-2.248	-2.236	-2.224	-2.212	-2.201	-2.190	-2.179	-2.169	-2.160	-2.151	-2.144	-2.138	-2.131	-2.126	-2.122	-2.120	-2.119	-2.116	-2.116	-2.119	-2.120	-2.124	-2.128	-2.132	-2.138	-2.144	-2.152	-2.161	-2.169	-2.180	-2.190	-2.201	-2.211	-2.222	-2.235	-2.248	-2.259	-2.271	-2.284	-2.295	-2.306	-2.318	-2.329	-2.340	-2.349	-2.359	-2.368	-2.375	-2.381	-2.389	-2.394	-2.398	-2.399	-2.401	-2.401	-2.400	-2.398	-2.394	-2.388	-2.381	-2.374	-2.362	-2.351	-2.339	-2.324	-2.309	-2.291	-2.271	-2.252	-2.230	-2.208	-2.181	-2.156	-2.128	-2.099	-2.069	-2.039	-2.006	-1.974	-1.939	-1.902	-1.866	-1.830	-1.792	-1.754	-1.714	-1.676	-1.636	-1.595	-1.555	-1.514	-1.472	-1.431	-1.391	-1.349	-1.309	-1.269	-1.228	-1.189	-1.150	-1.110	-1.071	-1.034	-0.998	-0.962	-0.926	-0.892	-0.859	-0.826	-0.795	-0.765	-0.735	-0.708	-0.680	-0.655	-0.630	-0.606	-0.584	-0.562	-0.544	-0.525	-0.507	-0.491	-0.476	-0.464	-0.451	-0.440	-0.429	-0.420	-0.412	-0.405	-0.400	-0.395	-0.390	-0.388	-0.385	-0.382	-0.382	-0.381	-0.382	-0.382	-0.384	-0.385	-0.386	-0.388	-0.390	-0.392	-0.394	-0.396	-0.398	-0.399	-0.400	-0.401	-0.401	-0.401	-0.400	-0.399	-0.396	-0.394	-0.390	-0.385	-0.379	-0.372	-0.364	-0.355	-0.346	-0.335	-0.322	-0.309	-0.294	-0.279	-0.261	-0.242	-0.222	-0.202	-0.179	-0.158	-0.131	-0.108	-0.080	-0.051	-0.024	0.006	0.038	0.069	0.101	0.135	0.169	0.204	0.239	0.276	0.311	0.349	0.386	0.422	0.460	0.499	0.535	0.574	0.610	0.648	0.684	0.721	0.756	0.792	0.826	0.860	0.894	0.926	0.958	0.988	1.018	1.045	1.072	1.099	1.124	1.148	1.170	1.190	1.210	1.229	1.245	1.261	1.275	1.288	1.299	1.310	1.319	1.325	1.331	1.336	1.340	1.342	1.344	1.344	1.342	1.340	1.339	1.335	1.330	1.324	1.319	1.311	1.304	1.296	1.288	1.279	1.271	1.261	1.252	1.242	1.234	1.225	1.215	1.206	1.198	1.189	1.180	1.172	1.166	1.160	1.154	1.149	1.144	1.140	1.136	1.134	1.132	1.131	1.131	1.132	1.132	1.135	1.139	1.141	1.146	1.151	1.158	1.164	1.171	1.179	1.186	1.195	1.205	1.214	1.225	1.235	1.245	1.255	1.266	1.278	1.288	1.298	1.309	1.319	1.330	1.339	1.349	1.358	1.366	1.374	1.381	1.389	1.394	1.399	1.404	1.408	1.410	1.411	1.412	1.412	1.411	1.409	1.408	1.402	1.398	1.391	1.385	1.378	1.369	1.359	1.349	1.339	1.326	1.314	1.301	1.286	1.271	1.258	1.241	1.225	1.209	1.192	1.175	1.159	1.141	1.125	1.108	1.091	1.075	1.059	1.042	1.028	1.014	1.000	0.986	0.974	0.962	0.951	0.941	0.932	0.925	0.918	0.912	0.909	0.908	0.905	0.905	0.908	0.911	0.916	0.922	0.930	0.941	0.952	0.964	0.979	0.996	1.014	1.034	1.056	1.079	1.104	1.131	1.159	1.190	1.221	1.254	1.289	1.325	1.362	1.401	1.442	1.484	1.528	1.572	1.618	1.665	1.712	1.761	1.810	1.860	1.910	1.961	2.014	2.066	2.119	2.171	2.224	2.278	2.330	2.382	2.436	2.488	2.539	2.590	2.640	2.690	2.739	2.785	2.831	2.878	2.921	2.964	3.005	3.045	3.082	3.120	3.154	3.186	3.216	3.246	3.272	3.296	3.320	3.340	3.359	3.375	3.389	3.401	3.410	3.418	3.422	3.425	3.426	3.425	3.421	3.416	3.408	3.399	3.386	3.372	3.356	3.340	3.320	3.300	3.279	3.255	3.230	3.204	3.176	3.148	3.118	3.088	3.056	3.025	2.991	2.959	2.925	2.892	2.858	2.824	2.789	2.756	2.721	2.689	2.654	2.621	2.589	2.556	2.526	2.494	2.464	2.435	2.406	2.378	2.351	2.325	2.300	2.276	2.252	2.230	2.208	2.188	2.168	2.149	2.131	2.112	2.096	2.081	2.066	2.052	2.039	2.025	2.011	1.999	1.988	1.975	1.964	1.951	1.940	1.928	1.915	1.904	1.891	1.879	1.866	1.851	1.836	1.821	1.805	1.788	1.770	1.750	1.730	1.708	1.685	1.661	1.635	1.608	1.578	1.548	1.516	1.481	1.445	1.408	1.369	1.328	1.284	1.239	1.191	1.142	1.091	1.039	0.984	0.926	0.868	0.806	0.744	0.680	0.612	0.544	0.474	0.402	0.329	0.252	0.176	0.098	0.018	-0.064	-0.146	-0.230	-0.315	-0.400	-0.488	-0.575	-0.662	-0.752	-0.841	-0.931	-1.022	-1.112	-1.202	-1.292	-1.384	-1.472	-1.562	-1.651	-1.740	-1.826	-1.912	-1.999	-2.084	-2.166	-2.248	-2.329	-2.406	-2.484	-2.559	-2.631	-2.702	-2.771	-2.840	-2.904	-2.966	-3.026	-3.084	-3.138	-3.190	-3.240	-3.286	-3.331	-3.372	-3.411	-3.448	-3.480	-3.510	-3.539	-3.564	-3.586	-3.605	-3.622	-3.638	-3.649	-3.659	-3.666	-3.670	-3.672	-3.674	-3.672	-3.669	-3.665	-3.656	-3.650	-3.639	-3.628	-3.616	-3.604	-3.589	-3.574	-3.559	-3.544	-3.528	-3.511	-3.495	-3.479	-3.464	-3.449	-3.434	-3.420	-3.406	-3.394	-3.384	-3.372	-3.364	-3.356	-3.350	-3.346	-3.342	-3.342	-3.342	-3.345	-3.349	-3.355	-3.362	-3.372	-3.384	-3.399	-3.412	-3.430	-3.450	-3.470	-3.492	-3.518	-3.544	-3.572	-3.601	-3.631	-3.664	-3.698	-3.731	-3.766	-3.801	-3.839	-3.876	-3.914	-3.954	-3.992	-4.030	-4.070	-4.109	-4.148	-4.185	-4.222	-4.261	-4.298	-4.332	-4.369	-4.402	-4.435	-4.466	-4.496	-4.525	-4.552	-4.579	-4.604	-4.626	-4.648	-4.666	-4.684	-4.699	-4.714	-4.725	-4.735	-4.744	-4.750	-4.755	-4.758	-4.758	-4.758	-4.755	-4.751	-4.745	-4.738	-4.728	-4.718	-4.706	-4.694	-4.679	-4.664	-4.648	-4.630	-4.612	-4.594	-4.574	-4.552	-4.532	-4.511	-4.490	-4.468	-4.446	-4.425	-4.402	-4.380	-4.360	-4.338	-4.318	-4.296	-4.276	-4.258	-4.239	-4.221	-4.205	-4.189	-4.174	-4.159	-4.146	-4.134	-4.122	-4.114	-4.105	-4.098	-4.090	-4.085	-4.081	-4.079	-4.077	-4.076	-4.077	-4.080	-4.082	-4.086	-4.093	-4.099	-4.106	-4.115	-4.125	-4.135	-4.148	-4.160	-4.174	-4.186	-4.201	-4.218	-4.234	-4.250	-4.268	-4.284	-4.304	-4.321	-4.340	-4.359	-4.378	-4.396	-4.415	-4.434	-4.454	-4.471	-4.490	-4.509	-4.525	-4.542	-4.560	-4.576	-4.590	-4.605	-4.620	-4.632	-4.645	-4.656	-4.668	-4.676	-4.684	-4.691	-4.698	-4.702	-4.706	-4.710	-4.711	-4.711	-4.709	-4.709	-4.705	-4.700	-4.694	-4.688	-4.679	-4.669	-4.659	-4.648	-4.634	-4.621	-4.606	-4.591	-4.575	-4.558	-4.539	-4.521	-4.501	-4.481	-4.461	-4.440	-4.419	-4.396	-4.375	-4.352	-4.330	-4.308	-4.288	-4.265	-4.242	-4.222	-4.200	-4.180	-4.160	-4.141	-4.121	-4.104	-4.086	-4.070	-4.054	-4.039	-4.026	-4.012	-4.001	-3.991	-3.981	-3.974	-3.968	-3.961	-3.958	-3.952	-3.951	-3.950	-3.950	-3.951	-3.952	-3.956	-3.960	-3.966	-3.972	-3.981	-3.989	-3.998	-4.008	-4.019	-4.030	-4.041	-4.054	-4.066	-4.080	-4.094	-4.108	-4.120	-4.134	-4.148	-4.161	-4.175	-4.188	-4.201	-4.212	-4.225	-4.236	-4.246	-4.256	-4.265	-4.274	-4.280	-4.286	-4.291	-4.295	-4.298	-4.299	-4.299	-4.298	-4.295	-4.290	-4.285	-4.279	-4.270	-4.260	-4.249	-4.235	-4.221	-4.205	-4.186	-4.168	-4.148	-4.124	-4.101	-4.076	-4.050	-4.022	-3.992	-3.964	-3.931	-3.898	-3.865	-3.830	-3.794	-3.758	-3.720	-3.681	-3.641	-3.601	-3.560	-3.520	-3.478	-3.436	-3.394	-3.351	-3.309	-3.266	-3.224	-3.180	-3.138	-3.095	-3.054	-3.012	-2.971	-2.931	-2.890	-2.852	-2.814	-2.775	-2.739	-2.704	-2.669	-2.635	-2.602	-2.571	-2.541	-2.512	-2.486	-2.459	-2.434	-2.411	-2.390	-2.369	-2.350	-2.332	-2.319	-2.304	-2.291	-2.280	-2.270	-2.261	-2.255	-2.250	-2.245	-2.244	-2.242	-2.242	-2.244	-2.246	-2.250	-2.254	-2.260	-2.266	-2.272	-2.281	-2.290	-2.299	-2.309	-2.319	-2.330	-2.341	-2.352	-2.362	-2.374	-2.385	-2.396	-2.408	-2.418	-2.428	-2.436	-2.446	-2.452	-2.461	-2.468	-2.475	-2.480	-2.484	-2.486	-2.489	-2.490	-2.491	-2.491	-2.488	-2.485	-2.481	-2.476	-2.470	-2.462	-2.455	-2.445	-2.436	-2.424	-2.412	-2.399	-2.385	-2.370	-2.355	-2.339	-2.322	-2.305	-2.288	-2.269	-2.251	-2.232	-2.214	-2.195	-2.176	-2.158	-2.139	-2.120	-2.102	-2.084	-2.068	-2.050	-2.035	-2.019	-2.005	-1.990	-1.978	-1.965	-1.954	-1.944	-1.935	-1.928	-1.920	-1.915	-1.910	-1.906	-1.904	-1.904	-1.904	-1.905	-1.909	-1.912	-1.918	-1.924	-1.931	-1.940	-1.950	-1.960	-1.971	-1.984	-1.998	-2.011	-2.027	-2.041	-2.059	-2.075	-2.092	-2.110	-2.128	-2.146	-2.164	-2.182	-2.200	-2.219	-2.236	-2.255	-2.272	-2.289	-2.305	-2.320	-2.336	-2.350	-2.362	-2.375	-2.386	-2.396	-2.404	-2.412	-2.418	-2.422	-2.426	-2.429	-2.429	-2.426	-2.424	-2.420	-2.412	-2.405	-2.395	-2.382	-2.370	-2.355	-2.338	-2.319	-2.299	-2.276	-2.252	-2.226	-2.200	-2.171	-2.141	-2.110	-2.078	-2.044	-2.007	-1.971	-1.932	-1.895	-1.855	-1.814	-1.772	-1.731	-1.689	-1.645	-1.601	-1.558	-1.515	-1.470	-1.426	-1.382	-1.339	-1.298	-1.255	-1.212	-1.172	-1.131	-1.091	-1.054	-1.018	-0.980	-0.945	-0.912	-0.880	-0.849	-0.819	-0.791	-0.765	-0.741	-0.718	-0.698	-0.679	-0.660	-0.645	-0.631	-0.619	-0.610	-0.601	-0.595	-0.591	-0.588	-0.586	-0.588	-0.590	-0.594	-0.600	-0.608	-0.618	-0.628	-0.640	-0.652	-0.669	-0.684	-0.701	-0.718	-0.738	-0.758	-0.778	-0.799	-0.820	-0.844	-0.865	-0.889	-0.911	-0.935	-0.958	-0.981	-1.005	-1.026	-1.049	-1.070	-1.091	-1.111	-1.130	-1.150	-1.166	-1.182	-1.199	-1.212	-1.226	-1.236	-1.248	-1.255	-1.262	-1.269	-1.272	-1.275	-1.275	-1.275	-1.272	-1.268	-1.261	-1.254	-1.245	-1.234	-1.221	-1.208	-1.191	-1.175	-1.156	-1.136	-1.115	-1.094	-1.070	-1.046	-1.020	-0.994	-0.966	-0.939	-0.910	-0.881	-0.852	-0.822	-0.792	-0.764	-0.735	-0.706	-0.679	-0.650	-0.622	-0.596	-0.570	-0.546	-0.522	-0.500	-0.480	-0.460	-0.442	-0.426	-0.412	-0.399	-0.389	-0.380	-0.372	-0.368	-0.365	-0.365	-0.368	-0.370	-0.378	-0.385	-0.395	-0.409	-0.424	-0.441	-0.460	-0.481	-0.506	-0.531	-0.559	-0.588	-0.620	-0.652	-0.686	-0.724	-0.761	-0.799	-0.840	-0.881	-0.922	-0.966	-1.010	-1.054	-1.099	-1.144	-1.190	-1.236	-1.281	-1.328	-1.372	-1.419	-1.462	-1.506	-1.550	-1.592	-1.635	-1.675	-1.714	-1.754	-1.790	-1.826	-1.860	-1.894	-1.925	-1.955	-1.984	-2.011	-2.035	-2.059	-2.081	-2.100	-2.119	-2.136	-2.150	-2.164	-2.175	-2.186	-2.194	-2.201	-2.206	-2.210	-2.214	-2.215	-2.215	-2.214	-2.211	-2.209	-2.204	-2.200	-2.194	-2.188	-2.180	-2.172	-2.165	-2.156	-2.148	-2.139	-2.130	-2.122	-2.114	-2.105	-2.096	-2.089	-2.082	-2.075	-2.069	-2.064	-2.058	-2.055	-2.051	-2.050	-2.047	-2.047	-2.049	-2.050	-2.052	-2.058	-2.064	-2.070	-2.078	-2.086	-2.098	-2.109	-2.121	-2.136	-2.151	-2.169	-2.186	-2.206	-2.228	-2.249	-2.272	-2.296	-2.322	-2.349	-2.376	-2.405	-2.434	-2.465	-2.496	-2.529	-2.562	-2.596	-2.631	-2.666	-2.701	-2.738	-2.775	-2.811	-2.849	-2.886	-2.925	-2.962	-3.001	-3.039	-3.078	-3.115	-3.152	-3.190	-3.228	-3.265	-3.301	-3.336	-3.372	-3.406	-3.440	-3.472	-3.505	-3.538	-3.568	-3.596	-3.624	-3.652	-3.679	-3.702	-3.726	-3.749	-3.770	-3.790	-3.809	-3.825	-3.841	-3.855	-3.868	-3.879	-3.890	-3.899	-3.906	-3.911	-3.916	-3.919	-3.920	-3.921	-3.921	-3.919	-3.916	-3.912	-3.906	-3.900	-3.895	-3.886	-3.878	-3.869	-3.859	-3.849	-3.838	-3.828	-3.816	-3.804	-3.794	-3.781	-3.770	-3.758	-3.746	-3.736	-3.726	-3.716	-3.708	-3.699	-3.691	-3.684	-3.679	-3.672	-3.669	-3.666	-3.665	-3.665	-3.665	-3.668	-3.671	-3.676	-3.682	-3.691	-3.700	-3.710	-3.722	-3.736	-3.752	-3.769	-3.785	-3.805	-3.826	-3.849	-3.872	-3.896	-3.922	-3.949	-3.976	-4.006	-4.037	-4.068	-4.100	-4.132	-4.165	-4.199	-4.234	-4.269	-4.304	-4.339	-4.375	-4.411	-4.446	-4.482	-4.516	-4.551	-4.586	-4.620	-4.652	-4.686	-4.718	-4.750	-4.780	-4.809	-4.838	-4.865	-4.891	-4.916	-4.939	-4.961	-4.982	-5.001	-5.020	-5.036	-5.051	-5.065	-5.076	-5.088	-5.096	-5.104	-5.109	-5.114	-5.118	-5.118	-5.118	-5.116	-5.114	-5.109	-5.104	-5.098	-5.089	-5.080	-5.069	-5.058	-5.048	-5.034	-5.020	-5.006	-4.991	-4.975	-4.961	-4.945	-4.928	-4.912	-4.896	-4.879	-4.864	-4.848	-4.832	-4.818	-4.802	-4.790	-4.776	-4.765	-4.754	-4.742	-4.734	-4.726	-4.719	-4.715	-4.710	-4.708	-4.705	-4.706	-4.708	-4.711	-4.715	-4.721	-4.729	-4.738	-4.750	-4.761	-4.775	-4.791	-4.809	-4.828	-4.848	-4.869	-4.890	-4.915	-4.939	-4.966	-4.994	-5.021	-5.051	-5.080	-5.111	-5.142	-5.175	-5.206	-5.240	-5.271	-5.305	-5.338	-5.371	-5.402	-5.435	-5.466	-5.498	-5.528	-5.555	-5.584	-5.611	-5.638	-5.662	-5.685	-5.708	-5.728	-5.746	-5.762	-5.778	-5.791	-5.802	-5.812	-5.819	-5.825	-5.829	-5.830	-5.829	-5.826	-5.821	-5.814	-5.805	-5.792	-5.780	-5.764	-5.746	-5.726	-5.706	-5.684	-5.658	-5.631	-5.604	-5.574	-5.542	-5.511	-5.478	-5.444	-5.408	-5.372	-5.336	-5.299	-5.261	-5.222	-5.185	-5.146	-5.108	-5.070	-5.031	-4.995	-4.958	-4.921	-4.886	-4.851	-4.818	-4.785	-4.752	-4.724	-4.694	-4.666	-4.640	-4.615	-4.592	-4.570	-4.551	-4.532	-4.515	-4.501	-4.489	-4.478	-4.466	-4.459	-4.452	-4.449	-4.445	-4.444	-4.444	-4.445	-4.449	-4.452	-4.459	-4.466	-4.474	-4.484	-4.494	-4.506	-4.518	-4.530	-4.544	-4.558	-4.572	-4.588	-4.602	-4.618	-4.634	-4.650	-4.664	-4.680	-4.695	-4.710	-4.725	-4.739	-4.752	-4.765	-4.778	-4.789	-4.800	-4.809	-4.818	-4.825	-4.832	-4.838	-4.842	-4.846	-4.848	-4.850	-4.850	-4.848	-4.846	-4.842	-4.838	-4.830	-4.822	-4.814	-4.804	-4.792	-4.779	-4.765	-4.750	-4.734	-4.716	-4.698	-4.679	-4.659	-4.638	-4.615	-4.592	-4.568	-4.544	-4.518	-4.492	-4.465	-4.439	-4.411	-4.382	-4.354	-4.326	-4.298	-4.269	-4.239	-4.210	-4.181	-4.154	-4.124	-4.095	-4.069	-4.040	-4.014	-3.988	-3.961	-3.936	-3.912	-3.889	-3.866	-3.845	-3.824	-3.802	-3.784	-3.768	-3.751	-3.735	-3.720	-3.706	-3.696	-3.685	-3.675	-3.668	-3.661	-3.656	-3.651	-3.649	-3.648	-3.648	-3.649	-3.650	-3.654	-3.659	-3.664	-3.670	-3.679	-3.686	-3.696	-3.706	-3.718	-3.729	-3.741	-3.754	-3.768	-3.781	-3.795	-3.809	-3.822	-3.836	-3.851	-3.865	-3.879	-3.891	-3.904	-3.916	-3.929	-3.940	-3.950	-3.959	-3.968	-3.975	-3.982	-3.988	-3.992	-3.994	-3.996	-3.996	-3.996	-3.994	-3.990	-3.985	-3.978	-3.969	-3.960	-3.949	-3.936	-3.922	-3.906	-3.889	-3.871	-3.851	-3.830	-3.809	-3.785	-3.760	-3.735	-3.708	-3.681	-3.652	-3.624	-3.592	-3.562	-3.531	-3.499	-3.468	-3.435	-3.401	-3.370	-3.336	-3.304	-3.271	-3.238	-3.206	-3.175	-3.142	-3.112	-3.082	-3.052	-3.024	-2.996	-2.969	-2.942	-2.918	-2.892	-2.868	-2.845	-2.824	-2.804	-2.785	-2.766	-2.749	-2.732	-2.718	-2.704	-2.691	-2.679	-2.669	-2.659	-2.649	-2.641	-2.634	-2.628	-2.621	-2.618	-2.614	-2.610	-2.608	-2.605	-2.602	-2.601	-2.600	-2.599	-2.599	-2.598	-2.596	-2.598	-2.596	-2.596	-2.596	-2.595	-2.594	-2.594	-2.591	-2.589	-2.586	-2.584	-2.580	-2.576	-2.571	-2.565	-2.560	-2.554	-2.546	-2.539	-2.529	-2.520	-2.509	-2.498	-2.485	-2.472	-2.459	-2.444	-2.429	-2.411	-2.394	-2.376	-2.356	-2.336	-2.316	-2.295	-2.271	-2.248	-2.224	-2.199	-2.172	-2.146	-2.119	-2.091	-2.061	-2.033	-2.002	-1.971	-1.940	-1.908	-1.875	-1.842	-1.809	-1.775	-1.740	-1.706	-1.671	-1.638	-1.601	-1.566	-1.531	-1.496	-1.461	-1.426	-1.391	-1.356	-1.321	-1.288	-1.255	-1.221	-1.189	-1.156	-1.125	-1.094	-1.064	-1.035	-1.008	-0.979	-0.952	-0.928	-0.902	-0.879	-0.858	-0.835	-0.816	-0.796	-0.780	-0.762	-0.748	-0.734	-0.720	-0.709	-0.698	-0.689	-0.681	-0.674	-0.669	-0.662	-0.659	-0.656	-0.654	-0.652	-0.652	-0.654	-0.654	-0.656	-0.659	-0.661	-0.664	-0.666	-0.671	-0.675	-0.678	-0.682	-0.686	-0.689	-0.692	-0.695	-0.698	-0.700	-0.701	-0.701	-0.701	-0.701	-0.699	-0.696	-0.692	-0.688	-0.681	-0.674	-0.665	-0.655	-0.644	-0.631	-0.619	-0.602	-0.585	-0.568	-0.549	-0.528	-0.505	-0.481	-0.455	-0.430	-0.402	-0.374	-0.344	-0.311	-0.279	-0.245	-0.210	-0.175	-0.138	-0.101	-0.061	-0.022	0.018	0.058	0.098	0.140	0.181	0.224	0.265	0.308	0.350	0.392	0.435	0.476	0.519	0.560	0.600	0.641	0.680	0.719	0.758	0.794	0.830	0.866	0.901	0.935	0.966	0.998	1.028	1.058	1.084	1.110	1.136	1.159	1.181	1.201	1.222	1.239	1.256	1.271	1.285	1.298	1.309	1.320	1.328	1.335	1.341	1.346	1.350	1.354	1.355	1.356	1.356	1.355	1.354	1.351	1.348	1.344	1.339	1.335	1.330	1.325	1.319	1.314	1.310	1.304	1.299	1.292	1.288	1.284	1.281	1.278	1.275	1.272	1.271	1.270	1.270	1.272	1.275	1.279	1.284	1.289	1.296	1.304	1.314	1.324	1.336	1.350	1.365	1.381	1.399	1.418	1.438	1.459	1.481	1.506	1.531	1.559	1.585	1.615	1.644	1.675	1.708	1.740	1.772	1.808	1.844	1.878	1.914	1.951	1.988	2.025	2.064	2.100	2.138	2.175	2.212	2.249	2.285	2.321	2.356	2.391	2.424	2.458	2.490	2.520	2.550	2.579	2.606	2.632	2.658	2.681	2.702	2.724	2.741	2.758	2.774	2.788	2.799	2.810	2.818	2.825	2.829	2.832	2.834	2.834	2.831	2.828	2.821	2.815	2.806	2.796	2.784	2.770	2.755	2.739	2.721	2.702	2.682	2.662	2.641	2.619	2.595	2.570	2.545	2.520	2.494	2.468	2.440	2.415	2.388	2.360	2.334	2.308	2.282	2.256	2.230	2.206	2.181	2.158	2.136	2.114	2.094	2.075	2.056	2.038	2.021	2.006	1.992	1.980	1.968	1.958	1.948	1.941	1.935	1.929	1.926	1.924	1.922	1.922	1.924	1.926	1.930	1.935	1.941	1.948	1.955	1.962	1.971	1.981	1.990	2.001	2.013	2.022	2.034	2.044	2.055	2.066	2.076	2.086	2.096	2.105	2.112	2.120	2.126	2.132	2.136	2.140	2.142	2.144	2.142	2.140	2.136	2.131	2.124	2.115	2.105	2.091	2.078	2.061	2.045	2.025	2.002	1.979	1.954	1.926	1.898	1.866	1.834	1.799	1.765	1.726	1.688	1.646	1.605	1.561	1.518	1.471	1.425	1.378	1.330	1.280	1.230	1.180	1.129	1.078	1.026	0.975	0.922	0.871	0.819	0.769	0.718	0.668	0.618	0.568	0.519	0.471	0.424	0.378	0.334	0.290	0.248	0.205	0.165	0.126	0.090	0.052	0.018	-0.015	-0.046	-0.076	-0.105	-0.132	-0.158	-0.181	-0.202	-0.224	-0.244	-0.261	-0.278	-0.294	-0.306	-0.319	-0.330	-0.340	-0.348	-0.355	-0.361	-0.366	-0.370	-0.374	-0.376	-0.378	-0.378	-0.378	-0.378	-0.376	-0.374	-0.372	-0.370	-0.368	-0.365	-0.362	-0.360	-0.356	-0.354	-0.351	-0.348	-0.346	-0.345	-0.344	-0.342	-0.344	-0.344	-0.345	-0.348	-0.350	-0.354	-0.359	-0.362	-0.370	-0.376	-0.386	-0.395	-0.405	-0.418	-0.430	-0.444	-0.459	-0.475	-0.491	-0.510	-0.529	-0.549	-0.569	-0.591	-0.615	-0.638	-0.661	-0.689	-0.714	-0.741	-0.766	-0.795	-0.824	-0.851	-0.880	-0.909	-0.939	-0.966	-0.996	-1.025	-1.052	-1.080	-1.108	-1.135	-1.162	-1.188	-1.212	-1.236	-1.260	-1.281	-1.302	-1.321	-1.339	-1.356	-1.371	-1.385	-1.396	-1.408	-1.418	-1.424	-1.430	-1.434	-1.435	-1.435	-1.432	-1.428	-1.422	-1.415	-1.405	-1.394	-1.380	-1.365	-1.349	-1.330	-1.310	-1.289	-1.264	-1.240	-1.214	-1.184	-1.155	-1.125	-1.092	-1.060	-1.025	-0.989	-0.954	-0.916	-0.879	-0.840	-0.801	-0.762	-0.722	-0.682	-0.642	-0.602	-0.562	-0.522	-0.481	-0.442	-0.402	-0.364	-0.326	-0.288	-0.251	-0.215	-0.179	-0.144	-0.111	-0.078	-0.046	-0.016	0.014	0.042	0.069	0.094	0.118	0.141	0.162	0.182	0.201	0.219	0.234	0.249	0.262	0.274	0.284	0.292	0.299	0.305	0.309	0.311	0.312	0.312	0.312	0.309	0.306	0.301	0.296	0.289	0.281	0.271	0.262	0.251	0.240	0.228	0.215	0.202	0.189	0.175	0.160	0.146	0.130	0.116	0.100	0.086	0.071	0.058	0.042	0.030	0.015	0.002	-0.009	-0.020	-0.030	-0.041	-0.050	-0.059	-0.065	-0.070	-0.075	-0.079	-0.081	-0.082	-0.082	-0.081	-0.079	-0.075	-0.070	-0.064	-0.056	-0.046	-0.036	-0.024	-0.011	0.002	0.018	0.034	0.050	0.069	0.089	0.109	0.130	0.151	0.174	0.196	0.220	0.242	0.266	0.291	0.314	0.339	0.362	0.386	0.410	0.432	0.455	0.476	0.498	0.518	0.538	0.555	0.572	0.590	0.605	0.619	0.631	0.642	0.652	0.661	0.668	0.674	0.678	0.679	0.680	0.679	0.676	0.671	0.666	0.659	0.650	0.640	0.629	0.615	0.601	0.585	0.569	0.551	0.531	0.512	0.491	0.469	0.448	0.424	0.401	0.378	0.352	0.329	0.304	0.280	0.254	0.231	0.206	0.184	0.161	0.138	0.116	0.095	0.075	0.056	0.039	0.022	0.008	-0.006	-0.020	-0.030	-0.041	-0.048	-0.055	-0.060	-0.062	-0.064	-0.062	-0.061	-0.058	-0.050	-0.044	-0.032	-0.022	-0.009	0.006	0.022	0.041	0.060	0.082	0.106	0.131	0.156	0.185	0.212	0.244	0.275	0.308	0.340	0.374	0.409	0.445	0.481	0.518	0.555	0.592	0.630	0.668	0.705	0.742	0.780	0.818	0.852	0.889	0.924	0.958	0.990	1.024	1.054	1.085	1.114	1.141	1.168	1.191	1.215	1.238	1.258	1.275	1.292	1.308	1.321	1.334	1.342	1.351	1.358	1.361	1.365	1.365	1.365	1.362	1.359	1.354	1.348	1.339	1.329	1.318	1.305	1.291	1.276	1.260	1.242	1.225	1.206	1.186	1.166	1.146	1.126	1.105	1.082	1.061	1.039	1.018	0.996	0.975	0.954	0.932	0.912	0.894	0.874	0.856	0.839	0.822	0.806	0.792	0.778	0.765	0.754	0.742	0.735	0.726	0.719	0.712	0.709	0.705	0.704	0.702	0.702	0.704	0.706	0.711	0.716	0.721	0.729	0.736	0.745	0.755	0.765	0.776	0.789	0.801	0.815	0.828	0.841	0.856	0.870	0.885	0.900	0.915	0.930	0.944	0.959	0.972	0.986	1.000	1.012	1.024	1.036	1.048	1.058	1.066	1.075	1.082	1.090	1.096	1.100	1.104	1.106	1.108	1.109	1.109	1.108	1.104	1.101	1.096	1.090	1.084	1.076	1.066	1.058	1.046	1.035	1.021	1.009	0.995	0.980	0.965	0.950	0.934	0.918	0.901	0.884	0.868	0.850	0.832	0.816	0.799	0.781	0.764	0.748	0.731	0.716	0.701	0.686	0.672	0.660	0.648	0.635	0.625	0.615	0.606	0.599	0.592	0.586	0.582	0.579	0.578	0.575	0.576	0.578	0.580	0.584	0.588	0.594	0.601	0.609	0.619	0.630	0.641	0.655	0.668	0.682	0.698	0.715	0.731	0.750	0.770	0.789	0.811	0.831	0.854	0.876	0.899	0.922	0.946	0.971	0.995	1.021	1.046	1.070	1.095	1.121	1.146	1.171	1.196	1.222	1.248	1.272	1.296	1.321	1.346	1.370	1.392	1.416	1.438	1.460	1.481	1.504	1.524	1.544	1.564	1.582	1.601	1.620	1.638	1.655	1.671	1.688	1.704	1.719	1.734	1.749	1.762	1.775	1.789	1.801	1.814	1.825	1.838	1.848	1.858	1.868	1.878	1.889	1.899	1.908	1.918	1.926	1.935	1.944	1.952	1.961	1.969	1.976	1.985	1.994	2.001	2.009	2.016	2.025	2.031	2.040	2.046	2.054	2.061	2.069	2.075	2.081	2.088	2.094	2.099	2.105	2.110	2.114	2.119	2.121	2.125	2.128	2.130	2.131	2.131	2.132	2.131	2.130	2.128	2.124	2.119	2.114	2.108	2.100	2.092	2.082	2.071	2.060	2.047	2.034	2.019	2.002	1.985	1.965	1.946	1.926	1.902	1.880	1.855	1.830	1.802	1.774	1.745	1.715	1.684	1.651	1.618	1.585	1.550	1.512	1.476	1.439	1.400	1.361	1.321	1.281	1.240	1.198	1.155	1.112	1.070	1.026	0.981	0.938	0.892	0.846	0.800	0.755	0.709	0.661	0.615	0.568	0.520	0.472	0.425	0.376	0.329	0.280	0.231	0.182	0.134	0.085	0.035	-0.012	-0.062	-0.111	-0.161	-0.210	-0.260	-0.309	-0.359	-0.408	-0.456	-0.505	-0.554	-0.602	-0.649	-0.698	-0.745	-0.791	-0.839	-0.885	-0.930	-0.975	-1.020	-1.064	-1.106	-1.149	-1.190	-1.230	-1.269	-1.308	-1.345	-1.381	-1.416	-1.450	-1.481	-1.512	-1.542	-1.570	-1.598	-1.622	-1.645	-1.668	-1.689	-1.706	-1.725	-1.740	-1.755	-1.768	-1.779	-1.789	-1.796	-1.804	-1.809	-1.812	-1.815	-1.816	-1.816	-1.815	-1.814	-1.810	-1.806	-1.801	-1.796	-1.789	-1.781	-1.774	-1.766	-1.758	-1.749	-1.740	-1.730	-1.721	-1.711	-1.702	-1.694	-1.685	-1.676	-1.669	-1.661	-1.655	-1.649	-1.642	-1.638	-1.634	-1.630	-1.628	-1.625	-1.624	-1.624	-1.624	-1.625	-1.629	-1.630	-1.635	-1.639	-1.644	-1.650	-1.658	-1.664	-1.672	-1.680	-1.689	-1.699	-1.709	-1.718	-1.728	-1.738	-1.748	-1.758	-1.768	-1.776	-1.786	-1.796	-1.804	-1.812	-1.820	-1.826	-1.834	-1.839	-1.842	-1.846	-1.849	-1.850	-1.850	-1.850	-1.849	-1.844	-1.840	-1.834	-1.828	-1.818	-1.809	-1.798	-1.784	-1.769	-1.754	-1.736	-1.719	-1.698	-1.676	-1.654	-1.629	-1.604	-1.578	-1.549	-1.519	-1.488	-1.456	-1.424	-1.390	-1.355	-1.320	-1.282	-1.245	-1.208	-1.169	-1.130	-1.089	-1.049	-1.008	-0.966	-0.925	-0.884	-0.842	-0.800	-0.758	-0.716	-0.675	-0.634	-0.592	-0.552	-0.512	-0.472	-0.432	-0.394	-0.356	-0.319	-0.282	-0.246	-0.211	-0.178	-0.145	-0.114	-0.084	-0.052	-0.025	0.004	0.029	0.055	0.079	0.101	0.124	0.145	0.164	0.181	0.198	0.214	0.228	0.242	0.254	0.265	0.275	0.285	0.292	0.300	0.306	0.311	0.316	0.320	0.322	0.325	0.326	0.328	0.329	0.330	0.329	0.330	0.329	0.329	0.329	0.329	0.328	0.328	0.329	0.329	0.330	0.331	0.334	0.338	0.341	0.345	0.351	0.358	0.364	0.374	0.382	0.392	0.405	0.419	0.432	0.448	0.466	0.484	0.502	0.524	0.546	0.570	0.594	0.620	0.648	0.675	0.706	0.736	0.769	0.801	0.835	0.869	0.905	0.942	0.979	1.016	1.055	1.092	1.132	1.171	1.211	1.250	1.291	1.330	1.370	1.409	1.448	1.486	1.522	1.560	1.596	1.632	1.666	1.700	1.734	1.765	1.794	1.824	1.851	1.878	1.902	1.925	1.948	1.968	1.988	2.004	2.020	2.034	2.047	2.059	2.068	2.076	2.082	2.088	2.091	2.094	2.095	2.094	2.094	2.091	2.086	2.082	2.076	2.070	2.062	2.055	2.046	2.036	2.027	2.018	2.006	1.996	1.986	1.976	1.966	1.955	1.945	1.935	1.925	1.915	1.908	1.899	1.892	1.885	1.879	1.874	1.869	1.865	1.862	1.860	1.860	1.860	1.860	1.862	1.865	1.868	1.872	1.878	1.882	1.890	1.898	1.906	1.915	1.925	1.935	1.946	1.959	1.970	1.982	1.995	2.007	2.021	2.034	2.047	2.060	2.074	2.086	2.099	2.111	2.124	2.135	2.146	2.156	2.166	2.175	2.184	2.192	2.199	2.205	2.210	2.214	2.218	2.220	2.221	2.221	2.220	2.219	2.216	2.212	2.208	2.201	2.195	2.188	2.178	2.169	2.156	2.145	2.132	2.119	2.105	2.091	2.075	2.060	2.042	2.025	2.009	1.990	1.972	1.954	1.935	1.916	1.898	1.880	1.860	1.841	1.825	1.808	1.789	1.772	1.756	1.741	1.726	1.712	1.700	1.688	1.676	1.665	1.656	1.648	1.640	1.635	1.631	1.628	1.626	1.625	1.628	1.630	1.632	1.639	1.645	1.655	1.666	1.676	1.690	1.706	1.722	1.741	1.761	1.784	1.806	1.832	1.859	1.885	1.916	1.946	1.979	2.014	2.049	2.085	2.124	2.162	2.204	2.245	2.288	2.331	2.376	2.421	2.468	2.514	2.561	2.610	2.656	2.705	2.755	2.804	2.852	2.901	2.950	2.999	3.046	3.094	3.141	3.188	3.232	3.279	3.321	3.365	3.406	3.446	3.485	3.522	3.558	3.594	3.625	3.656	3.686	3.712	3.738	3.761	3.782	3.802	3.819	3.834	3.848	3.858	3.868	3.874	3.878	3.879	3.879	3.876	3.872	3.865	3.858	3.848	3.835	3.820	3.805	3.786	3.766	3.745	3.722	3.699	3.672	3.646	3.619	3.589	3.559	3.528	3.495	3.462	3.430	3.396	3.362	3.329	3.295	3.260	3.225	3.191	3.156	3.122	3.089	3.056	3.024	2.991	2.960	2.929	2.899	2.870	2.842	2.815	2.789	2.764	2.739	2.716	2.694	2.674	2.654	2.634	2.615	2.599	2.582	2.568	2.552	2.539	2.525	2.514	2.502	2.491	2.481	2.471	2.461	2.451	2.442	2.434	2.425	2.415	2.408	2.398	2.388	2.376	2.365	2.354	2.342	2.330	2.315	2.300	2.284	2.266	2.248	2.228	2.206	2.184	2.160	2.132	2.106	2.076	2.045	2.011	1.978	1.940	1.901	1.860	1.816	1.772	1.724	1.675	1.624	1.571	1.516	1.459	1.400	1.339	1.276	1.211	1.144	1.075	1.005	0.934	0.859	0.784	0.706	0.629	0.549	0.468	0.385	0.302	0.218	0.134	0.048	-0.040	-0.126	-0.215	-0.302	-0.392	-0.480	-0.570	-0.658	-0.746	-0.835	-0.922	-1.011	-1.098	-1.184	-1.270	-1.354	-1.438	-1.520	-1.601	-1.680	-1.758	-1.835	-1.910	-1.984	-2.055	-2.125	-2.191	-2.258	-2.321	-2.381	-2.441	-2.498	-2.551	-2.604	-2.654	-2.700	-2.744	-2.785	-2.825	-2.861	-2.895	-2.926	-2.954	-2.980	-3.004	-3.025	-3.044	-3.060	-3.074	-3.085	-3.094	-3.101	-3.106	-3.109	-3.110	-3.109	-3.106	-3.101	-3.095	-3.088	-3.079	-3.069	-3.056	-3.045	-3.031	-3.018	-3.002	-2.989	-2.972	-2.958	-2.941	-2.926	-2.910	-2.895	-2.880	-2.868	-2.854	-2.840	-2.829	-2.818	-2.809	-2.800	-2.792	-2.788	-2.782	-2.779	-2.778	-2.778	-2.779	-2.782	-2.788	-2.795	-2.804	-2.812	-2.825	-2.840	-2.854	-2.871	-2.890	-2.910	-2.932	-2.958	-2.981	-3.008	-3.036	-3.065	-3.095	-3.125	-3.156	-3.190	-3.222	-3.258	-3.291	-3.326	-3.361	-3.396	-3.431	-3.466	-3.502	-3.536	-3.570	-3.604	-3.638	-3.669	-3.701	-3.731	-3.759	-3.788	-3.815	-3.840	-3.864	-3.886	-3.909	-3.928	-3.946	-3.962	-3.976	-3.990	-4.000	-4.010	-4.018	-4.024	-4.026	-4.030	-4.030	-4.029	-4.026	-4.021	-4.016	-4.008	-3.999	-3.989	-3.976	-3.964	-3.950	-3.935	-3.919	-3.901	-3.884	-3.865	-3.845	-3.825	-3.805	-3.784	-3.762	-3.741	-3.720	-3.698	-3.678	-3.655	-3.635	-3.615	-3.594	-3.575	-3.555	-3.538	-3.520	-3.504	-3.488	-3.472	-3.458	-3.445	-3.434	-3.422	-3.414	-3.405	-3.399	-3.392	-3.388	-3.384	-3.381	-3.381	-3.381	-3.382	-3.386	-3.390	-3.395	-3.401	-3.409	-3.416	-3.428	-3.438	-3.450	-3.461	-3.475	-3.490	-3.506	-3.521	-3.538	-3.555	-3.574	-3.591	-3.610	-3.630	-3.649	-3.670	-3.690	-3.710	-3.731	-3.750	-3.771	-3.791	-3.811	-3.831	-3.850	-3.870	-3.889	-3.906	-3.924	-3.942	-3.958	-3.974	-3.989	-4.004	-4.016	-4.030	-4.041	-4.052	-4.061	-4.070	-4.077	-4.085	-4.091	-4.095	-4.099	-4.100	-4.102	-4.102	-4.101	-4.099	-4.095	-4.091	-4.086	-4.080	-4.072	-4.065	-4.055	-4.046	-4.034	-4.022	-4.010	-3.998	-3.984	-3.969	-3.955	-3.940	-3.924	-3.908	-3.891	-3.875	-3.859	-3.841	-3.825	-3.808	-3.791	-3.775	-3.759	-3.744	-3.729	-3.714	-3.699	-3.686	-3.672	-3.661	-3.649	-3.638	-3.629	-3.619	-3.611	-3.605	-3.599	-3.594	-3.590	-3.588	-3.585	-3.585	-3.585	-3.585	-3.588	-3.591	-3.595	-3.601	-3.608	-3.615	-3.624	-3.632	-3.642	-3.654	-3.665	-3.676	-3.689	-3.701	-3.715	-3.730	-3.744	-3.758	-3.774	-3.788	-3.802	-3.818	-3.831	-3.848	-3.860	-3.875	-3.888	-3.900	-3.912	-3.924	-3.935	-3.944	-3.954	-3.962	-3.969	-3.975	-3.980	-3.984	-3.986	-3.988	-3.988	-3.986	-3.984	-3.979	-3.974	-3.968	-3.959	-3.949	-3.936	-3.925	-3.909	-3.894	-3.876	-3.858	-3.838	-3.815	-3.792	-3.768	-3.742	-3.715	-3.686	-3.656	-3.626	-3.594	-3.560	-3.526	-3.491	-3.455	-3.418	-3.380	-3.341	-3.302	-3.262	-3.224	-3.182	-3.141	-3.101	-3.059	-3.016	-2.975	-2.934	-2.892	-2.850	-2.809	-2.768	-2.728	-2.686	-2.646	-2.608	-2.569	-2.530	-2.494	-2.458	-2.421	-2.386	-2.351	-2.319	-2.288	-2.256	-2.226	-2.199	-2.171	-2.146	-2.121	-2.098	-2.075	-2.055	-2.035	-2.018	-2.000	-1.985	-1.970	-1.958	-1.948	-1.938	-1.929	-1.921	-1.915	-1.910	-1.906	-1.904	-1.901	-1.901	-1.902	-1.904	-1.905	-1.910	-1.912	-1.918	-1.922	-1.928	-1.935	-1.941	-1.949	-1.956	-1.962	-1.971	-1.979	-1.986	-1.994	-2.001	-2.009	-2.015	-2.021	-2.029	-2.034	-2.039	-2.044	-2.047	-2.051	-2.054	-2.056	-2.058	-2.058	-2.056	-2.056	-2.052	-2.050	-2.046	-2.041	-2.035	-2.029	-2.021	-2.013	-2.002	-1.992	-1.982	-1.971	-1.959	-1.945	-1.931	-1.918	-1.904	-1.888	-1.871	-1.856	-1.840	-1.822	-1.806	-1.789	-1.771	-1.756	-1.739	-1.721	-1.705	-1.689	-1.674	-1.658	-1.642	-1.628	-1.614	-1.600	-1.588	-1.575	-1.565	-1.555	-1.545	-1.535	-1.528	-1.522	-1.516	-1.511	-1.509	-1.505	-1.505	-1.504	-1.505	-1.508	-1.510	-1.515	-1.519	-1.525	-1.532	-1.540	-1.550	-1.560	-1.570	-1.582	-1.595	-1.608	-1.622	-1.636	-1.651	-1.666	-1.681	-1.696	-1.712	-1.730	-1.746	-1.761	-1.778	-1.794	-1.810	-1.825	-1.839	-1.854	-1.866	-1.879	-1.891	-1.902	-1.912	-1.921	-1.929	-1.935	-1.941	-1.945	-1.948	-1.948	-1.948	-1.945	-1.942	-1.935	-1.929	-1.920	-1.909	-1.896	-1.881	-1.866	-1.848	-1.828	-1.805	-1.782	-1.758	-1.730	-1.701	-1.671	-1.640	-1.608	-1.572	-1.536	-1.499	-1.460	-1.420	-1.379	-1.336	-1.294	-1.250	-1.205	-1.160	-1.115	-1.069	-1.022	-0.976	-0.930	-0.884	-0.838	-0.792	-0.746	-0.701	-0.658	-0.612	-0.570	-0.529	-0.488	-0.448	-0.409	-0.372	-0.335	-0.301	-0.268	-0.236	-0.208	-0.179	-0.155	-0.130	-0.108	-0.088	-0.070	-0.052	-0.038	-0.026	-0.016	-0.008	-0.001	0.002	0.005	0.005	0.004	-0.001	-0.006	-0.014	-0.024	-0.034	-0.048	-0.061	-0.076	-0.095	-0.112	-0.132	-0.154	-0.176	-0.200	-0.224	-0.250	-0.275	-0.301	-0.328	-0.355	-0.382	-0.410	-0.439	-0.466	-0.492	-0.520	-0.548	-0.574	-0.600	-0.624	-0.649	-0.672	-0.695	-0.715	-0.735	-0.754	-0.771	-0.788	-0.801	-0.815	-0.825	-0.835	-0.842	-0.849	-0.852	-0.854	-0.856	-0.854	-0.851	-0.845	-0.838	-0.829	-0.819	-0.805	-0.791	-0.776	-0.758	-0.739	-0.718	-0.695	-0.671	-0.646	-0.620	-0.592	-0.564	-0.535	-0.505	-0.474	-0.442	-0.411	-0.380	-0.348	-0.315	-0.282	-0.251	-0.219	-0.188	-0.158	-0.128	-0.099	-0.070	-0.044	-0.019	0.006	0.029	0.051	0.071	0.090	0.106	0.120	0.134	0.145	0.154	0.160	0.164	0.168	0.168	0.165	0.161	0.155	0.146	0.135	0.122	0.108	0.091	0.072	0.051	0.029	0.004	-0.022	-0.051	-0.080	-0.112	-0.145	-0.178	-0.212	-0.249	-0.286	-0.324	-0.362	-0.402	-0.442	-0.484	-0.524	-0.564	-0.605	-0.645	-0.686	-0.728	-0.766	-0.805	-0.844	-0.882	-0.920	-0.956	-0.991	-1.025	-1.059	-1.090	-1.120	-1.150	-1.178	-1.204	-1.229	-1.251	-1.274	-1.294	-1.312	-1.329	-1.345	-1.358	-1.370	-1.381	-1.390	-1.399	-1.404	-1.410	-1.412	-1.415	-1.415	-1.416	-1.415	-1.411	-1.409	-1.405	-1.399	-1.394	-1.386	-1.379	-1.372	-1.364	-1.356	-1.348	-1.340	-1.331	-1.322	-1.315	-1.308	-1.299	-1.292	-1.286	-1.280	-1.275	-1.271	-1.268	-1.265	-1.262	-1.262	-1.264	-1.265	-1.269	-1.271	-1.278	-1.285	-1.292	-1.302	-1.314	-1.325	-1.339	-1.354	-1.370	-1.389	-1.409	-1.430	-1.451	-1.476	-1.501	-1.526	-1.555	-1.584	-1.614	-1.645	-1.679	-1.712	-1.746	-1.782	-1.819	-1.856	-1.895	-1.934	-1.974	-2.015	-2.055	-2.098	-2.139	-2.181	-2.222	-2.266	-2.308	-2.351	-2.392	-2.436	-2.478	-2.520	-2.561	-2.602	-2.642	-2.684	-2.722	-2.761	-2.799	-2.836	-2.872	-2.908	-2.941	-2.975	-3.008	-3.038	-3.068	-3.095	-3.122	-3.149	-3.172	-3.195	-3.216	-3.236	-3.256	-3.272	-3.289	-3.302	-3.315	-3.326	-3.336	-3.344	-3.351	-3.356	-3.361	-3.364	-3.366	-3.366	-3.365	-3.364	-3.360	-3.356	-3.352	-3.346	-3.340	-3.332	-3.325	-3.316	-3.308	-3.299	-3.289	-3.279	-3.269	-3.259	-3.249	-3.239	-3.229	-3.219	-3.210	-3.201	-3.192	-3.185	-3.178	-3.171	-3.166	-3.161	-3.158	-3.155	-3.152	-3.152	-3.152	-3.155	-3.158	-3.162	-3.168	-3.174	-3.181	-3.191	-3.202	-3.215	-3.228	-3.242	-3.259	-3.276	-3.296	-3.315	-3.338	-3.360	-3.384	-3.409	-3.435	-3.462	-3.491	-3.519	-3.549	-3.580	-3.612	-3.645	-3.676	-3.711	-3.745	-3.779	-3.814	-3.849	-3.884	-3.920	-3.954	-3.990	-4.025	-4.060	-4.094	-4.128	-4.161	-4.194	-4.228	-4.259	-4.290	-4.319	-4.348	-4.376	-4.404	-4.430	-4.455	-4.479	-4.501	-4.522	-4.542	-4.561	-4.579	-4.594	-4.609	-4.621	-4.632	-4.644	-4.651	-4.659	-4.665	-4.669	-4.672	-4.674	-4.674	-4.671	-4.669	-4.665	-4.660	-4.652	-4.646	-4.638	-4.629	-4.619	-4.608	-4.596	-4.582	-4.571	-4.556	-4.544	-4.529	-4.515	-4.500	-4.486	-4.471	-4.458	-4.442	-4.430	-4.416	-4.405	-4.392	-4.381	-4.371	-4.362	-4.355	-4.348	-4.340	-4.336	-4.332	-4.330	-4.329	-4.329	-4.331	-4.335	-4.340	-4.346	-4.355	-4.364	-4.375	-4.388	-4.402	-4.418	-4.435	-4.454	-4.472	-4.494	-4.516	-4.540	-4.566	-4.592	-4.619	-4.646	-4.675	-4.706	-4.736	-4.765	-4.798	-4.828	-4.860	-4.892	-4.924	-4.955	-4.986	-5.018	-5.048	-5.078	-5.106	-5.135	-5.162	-5.190	-5.215	-5.238	-5.261	-5.282	-5.301	-5.319	-5.336	-5.350	-5.362	-5.374	-5.384	-5.390	-5.395	-5.399	-5.400	-5.399	-5.395	-5.391	-5.384	-5.375	-5.364	-5.351	-5.336	-5.320	-5.301	-5.281	-5.259	-5.235	-5.211	-5.185	-5.158	-5.129	-5.099	-5.068	-5.036	-5.002	-4.970	-4.936	-4.901	-4.868	-4.831	-4.798	-4.762	-4.728	-4.694	-4.659	-4.626	-4.592	-4.560	-4.529	-4.498	-4.469	-4.441	-4.414	-4.389	-4.364	-4.340	-4.319	-4.300	-4.281	-4.264	-4.249	-4.235	-4.224	-4.214	-4.206	-4.199	-4.195	-4.191	-4.190	-4.190	-4.191	-4.195	-4.200	-4.206	-4.214	-4.222	-4.232	-4.244	-4.256	-4.270	-4.284	-4.300	-4.315	-4.332	-4.350	-4.368	-4.386	-4.404	-4.422	-4.442	-4.460	-4.479	-4.498	-4.515	-4.534	-4.551	-4.569	-4.585	-4.600	-4.616	-4.630	-4.645	-4.656	-4.669	-4.680	-4.690	-4.698	-4.705	-4.711	-4.718	-4.721	-4.722	-4.724	-4.725	-4.724	-4.721	-4.718	-4.712	-4.706	-4.699	-4.689	-4.680	-4.668	-4.654	-4.641	-4.626	-4.610	-4.592	-4.574	-4.555	-4.534	-4.512	-4.490	-4.466	-4.442	-4.418	-4.392	-4.365	-4.339	-4.311	-4.282	-4.255	-4.226	-4.196	-4.166	-4.136	-4.108	-4.077	-4.046	-4.018	-3.988	-3.958	-3.928	-3.898	-3.870	-3.841	-3.812	-3.785	-3.758	-3.731	-3.705	-3.680	-3.656	-3.632	-3.610	-3.589	-3.568	-3.549	-3.530	-3.514	-3.496	-3.482	-3.469	-3.456	-3.445	-3.435	-3.428	-3.420	-3.414	-3.409	-3.406	-3.404	-3.404	-3.404	-3.406	-3.409	-3.414	-3.420	-3.425	-3.434	-3.441	-3.451	-3.462	-3.474	-3.485	-3.498	-3.511	-3.525	-3.539	-3.554	-3.569	-3.584	-3.599	-3.612	-3.628	-3.641	-3.656	-3.670	-3.684	-3.696	-3.708	-3.720	-3.730	-3.739	-3.749	-3.756	-3.761	-3.768	-3.771	-3.774	-3.775	-3.774	-3.772	-3.769	-3.764	-3.759	-3.749	-3.740	-3.729	-3.716	-3.701	-3.686	-3.668	-3.650	-3.629	-3.606	-3.584	-3.560	-3.534	-3.508	-3.479	-3.451	-3.420	-3.390	-3.359	-3.328	-3.294	-3.261	-3.228	-3.194	-3.159	-3.125	-3.092	-3.058	-3.024	-2.991	-2.956	-2.924	-2.892	-2.861	-2.830	-2.801	-2.771	-2.742	-2.715	-2.689	-2.664	-2.639	-2.616	-2.594	-2.572	-2.552	-2.534	-2.518	-2.501	-2.485	-2.472	-2.460	-2.448	-2.438	-2.428	-2.419	-2.412	-2.406	-2.400	-2.395	-2.391	-2.388	-2.385	-2.382	-2.380	-2.379	-2.378	-2.378	-2.376	-2.376	-2.375	-2.376	-2.375	-2.374	-2.372	-2.371	-2.370	-2.368	-2.365	-2.361	-2.358	-2.354	-2.349	-2.342	-2.335	-2.328	-2.320	-2.310	-2.300	-2.290	-2.276	-2.264	-2.249	-2.234	-2.218	-2.201	-2.182	-2.162	-2.144	-2.121	-2.100	-2.076	-2.051	-2.026	-2.000	-1.972	-1.944	-1.915	-1.886	-1.855	-1.824	-1.791	-1.759	-1.725	-1.691	-1.656	-1.621	-1.586	-1.549	-1.512	-1.476	-1.438	-1.400	-1.362	-1.324	-1.286	-1.248	-1.209	-1.169	-1.131	-1.092	-1.054	-1.015	-0.978	-0.940	-0.902	-0.866	-0.830	-0.795	-0.759	-0.725	-0.690	-0.658	-0.625	-0.592	-0.562	-0.534	-0.505	-0.476	-0.450	-0.424	-0.400	-0.376	-0.355	-0.335	-0.315	-0.296	-0.279	-0.262	-0.249	-0.236	-0.224	-0.212	-0.204	-0.195	-0.189	-0.182	-0.178	-0.174	-0.172	-0.171	-0.170	-0.171	-0.172	-0.176	-0.178	-0.182	-0.186	-0.191	-0.196	-0.202	-0.209	-0.215	-0.221	-0.228	-0.235	-0.240	-0.248	-0.254	-0.259	-0.264	-0.269	-0.274	-0.276	-0.279	-0.281	-0.281	-0.281	-0.281	-0.278	-0.275	-0.270	-0.264	-0.256	-0.248	-0.238	-0.226	-0.214	-0.199	-0.184	-0.166	-0.148	-0.128	-0.105	-0.082	-0.056	-0.031	-0.004	0.025	0.055	0.086	0.119	0.152	0.188	0.222	0.259	0.298	0.335	0.375	0.414	0.454	0.495	0.536	0.579	0.620	0.662	0.705	0.748	0.789	0.831	0.872	0.915	0.954	0.995	1.035	1.074	1.111	1.149	1.186	1.221	1.256	1.290	1.321	1.352	1.382	1.412	1.440	1.466	1.490	1.512	1.535	1.555	1.575	1.591	1.608	1.624	1.636	1.648	1.659	1.668	1.676	1.682	1.688	1.692	1.695	1.698	1.699	1.698	1.698	1.696	1.694	1.690	1.686	1.682	1.678	1.671	1.666	1.661	1.656	1.650	1.644	1.638	1.632	1.628	1.622	1.619	1.614	1.611	1.609	1.606	1.606	1.606	1.606	1.609	1.611	1.616	1.621	1.628	1.636	1.645	1.655	1.666	1.680	1.694	1.710	1.728	1.746	1.765	1.786	1.810	1.834	1.858	1.884	1.911	1.940	1.970	2.000	2.031	2.064	2.096	2.131	2.165	2.200	2.235	2.271	2.306	2.342	2.378	2.414	2.450	2.485	2.520	2.555	2.589	2.622	2.655	2.686	2.716	2.746	2.774	2.801	2.826	2.850	2.872	2.894	2.912	2.930	2.946	2.960	2.972	2.982	2.990	2.996	3.001	3.002	3.004	3.002	2.999	2.992	2.985	2.976	2.964	2.951	2.936	2.920	2.901	2.881	2.860	2.836	2.811	2.786	2.759	2.731	2.702	2.671	2.641	2.610	2.578	2.544	2.511	2.479	2.445	2.412	2.378	2.345	2.311	2.280	2.248	2.216	2.186	2.155	2.126	2.098	2.071	2.046	2.021	1.998	1.976	1.956	1.936	1.919	1.902	1.889	1.875	1.862	1.854	1.845	1.839	1.832	1.830	1.828	1.826	1.828	1.829	1.831	1.836	1.844	1.849	1.858	1.866	1.876	1.888	1.898	1.909	1.921	1.934	1.946	1.959	1.971	1.984	1.998	2.009	2.021	2.033	2.044	2.054	2.062	2.071	2.078	2.084	2.090	2.092	2.095	2.096	2.095	2.092	2.089	2.084	2.076	2.068	2.058	2.044	2.031	2.015	1.996	1.976	1.956	1.932	1.908	1.880	1.851	1.821	1.789	1.755	1.720	1.684	1.645	1.606	1.565	1.524	1.480	1.436	1.391	1.345	1.300	1.251	1.204	1.156	1.106	1.058	1.009	0.960	0.910	0.861	0.812	0.764	0.715	0.668	0.619	0.572	0.526	0.481	0.436	0.392	0.350	0.309	0.269	0.230	0.191	0.155	0.120	0.086	0.054	0.022	-0.006	-0.035	-0.061	-0.086	-0.109	-0.131	-0.151	-0.170	-0.188	-0.202	-0.216	-0.230	-0.241	-0.251	-0.259	-0.266	-0.272	-0.276	-0.279	-0.282	-0.284	-0.284	-0.282	-0.281	-0.279	-0.275	-0.271	-0.266	-0.262	-0.258	-0.250	-0.245	-0.239	-0.232	-0.226	-0.219	-0.214	-0.209	-0.202	-0.196	-0.192	-0.188	-0.185	-0.182	-0.180	-0.178	-0.178	-0.179	-0.179	-0.181	-0.185	-0.189	-0.195	-0.201	-0.210	-0.219	-0.229	-0.240	-0.252	-0.266	-0.282	-0.298	-0.315	-0.332	-0.352	-0.372	-0.394	-0.418	-0.439	-0.462	-0.489	-0.514	-0.540	-0.566	-0.594	-0.621	-0.649	-0.676	-0.704	-0.731	-0.760	-0.788	-0.814	-0.841	-0.866	-0.892	-0.918	-0.942	-0.965	-0.988	-1.010	-1.030	-1.049	-1.066	-1.084	-1.098	-1.112	-1.124	-1.135	-1.144	-1.151	-1.158	-1.161	-1.164	-1.164	-1.162	-1.160	-1.155	-1.149	-1.140	-1.129	-1.118	-1.104	-1.088	-1.071	-1.051	-1.031	-1.010	-0.986	-0.961	-0.935	-0.908	-0.879	-0.849	-0.818	-0.785	-0.751	-0.718	-0.681	-0.645	-0.610	-0.572	-0.534	-0.496	-0.458	-0.419	-0.380	-0.341	-0.301	-0.261	-0.222	-0.184	-0.145	-0.108	-0.070	-0.032	0.004	0.040	0.075	0.109	0.142	0.175	0.206	0.236	0.265	0.294	0.320	0.346	0.371	0.394	0.415	0.436	0.456	0.474	0.490	0.505	0.519	0.530	0.541	0.550	0.558	0.564	0.569	0.571	0.574	0.574	0.572	0.571	0.568	0.564	0.556	0.550	0.542	0.532	0.522	0.511	0.500	0.488	0.474	0.460	0.445	0.431	0.415	0.399	0.382	0.366	0.350	0.334	0.318	0.301	0.285	0.269	0.254	0.239	0.224	0.210	0.198	0.184	0.172	0.162	0.152	0.144	0.136	0.129	0.124	0.119	0.116	0.115	0.114	0.115	0.116	0.120	0.125	0.130	0.138	0.146	0.155	0.165	0.179	0.191	0.206	0.221	0.236	0.254	0.272	0.291	0.311	0.331	0.352	0.372	0.395	0.416	0.439	0.460	0.484	0.505	0.526	0.548	0.569	0.590	0.610	0.630	0.648	0.666	0.682	0.700	0.715	0.728	0.740	0.752	0.762	0.771	0.779	0.784	0.788	0.791	0.792	0.794	0.791	0.789	0.785	0.779	0.771	0.764	0.752	0.741	0.729	0.715	0.700	0.684	0.668	0.649	0.630	0.610	0.590	0.569	0.546	0.524	0.502	0.478	0.455	100.000	5.000	2.000	1.000	5.000	0.000	0.000	0.000	0.000	0.000	0.000	0.000	0.000	0.000	0.000	0.000	0.000	0.000	-4.400	-4.414	-4.428	-4.439	-4.448	-4.455	-4.460	-4.462	-4.464	-4.462	-4.459	-4.454	-4.446	-4.438	-4.426	-4.411	-4.396	-4.379	-4.359	-4.339	-4.316	-4.291	-4.265	-4.238	-4.208	-4.178	-4.145	-4.111	-4.076	-4.041	-4.005	-3.966	-3.929	-3.889	-3.849	-3.809	-3.769	-3.728	-3.686	-3.646	-3.605	-3.564	-3.524	-3.482	-3.442	-3.402	-3.364	-3.325	-3.288	-3.250	-3.214	-3.178	-3.142	-3.109	-3.076	-3.045	-3.015	-2.985	-2.958	-2.931	-2.905	-2.880	-2.858	-2.835	-2.814	-2.795	-2.776	-2.759	-2.741	-2.728	-2.712	-2.699	-2.686	-2.675	-2.665	-2.655	-2.646	-2.638	-2.629	-2.621	-2.615	-2.609	-2.602	-2.596	-2.591	-2.586	-2.580	-2.575	-2.570	-2.565	-2.560	-2.554	-2.548	-2.541	-2.535	-2.528	-2.521	-2.512	-2.505	-2.495	-2.486	-2.475	-2.465	-2.454	-2.441	-2.429	-2.415	-2.401	-2.386	-2.369	-2.354	-2.335	-2.318	-2.299	-2.279	-2.259	-2.238	-2.216	-2.192	-2.170	-2.146	-2.121	-2.098	-2.071	-2.045	-2.019	-1.992	-1.965	-1.938	-1.909	-1.880	-1.851	-1.822	-1.794	-1.765	-1.734	-1.705	-1.675	-1.645	-1.615	-1.586	-1.556	-1.526	-1.498	-1.468	-1.439	-1.410	-1.382	-1.354	-1.326	-1.299	-1.271	-1.246	-1.220	-1.194	-1.169	-1.145	-1.121	-1.098	-1.074	-1.052	-1.031	-1.010	-0.990	-0.971	-0.951	-0.932	-0.916	-0.899	-0.882	-0.866	-0.852	-0.838	-0.824	-0.811	-0.800	-0.788	-0.776	-0.766	-0.756	-0.748	-0.740	-0.731	-0.724	-0.718	-0.711	-0.705	-0.700	-0.695	-0.690	-0.686	-0.682	-0.679	-0.676	-0.672	-0.669	-0.668	-0.665	-0.662	-0.660	-0.658	-0.658	-0.655	-0.652	-0.650	-0.649	-0.648	-0.645	-0.642	-0.639	-0.636	-0.634	-0.631	-0.628	-0.624	-0.620	-0.618	-0.612	-0.608	-0.602	-0.598	-0.591	-0.586	-0.581	-0.575	-0.568	-0.561	-0.554	-0.546	-0.539	-0.531	-0.524	-0.515	-0.506	-0.498	-0.489	-0.479	-0.470	-0.461	-0.451	-0.441	-0.431	-0.422	-0.412	-0.402	-0.392	-0.382	-0.375	-0.365	-0.356	-0.346	-0.338	-0.329	-0.320	-0.311	-0.304	-0.295	-0.289	-0.281	-0.274	-0.266	-0.261	-0.255	-0.249	-0.244	-0.239	-0.232	-0.228	-0.225	-0.221	-0.216	-0.212	-0.210	-0.206	-0.204	-0.202	-0.201	-0.198	-0.196	-0.195	-0.192	-0.191	-0.191	-0.189	-0.188	-0.186	-0.185	-0.184	-0.181	-0.180	-0.178	-0.176	-0.172	-0.170	-0.168	-0.164	-0.160	-0.155	-0.151	-0.146	-0.140	-0.134	-0.128	-0.119	-0.111	-0.102	-0.094	-0.084	-0.072	-0.061	-0.049	-0.036	-0.022	-0.009	0.008	0.024	0.040	0.059	0.076	0.095	0.115	0.136	0.156	0.179	0.201	0.224	0.249	0.274	0.299	0.324	0.350	0.376	0.404	0.431	0.459	0.486	0.515	0.544	0.571	0.600	0.629	0.658	0.686	0.715	0.744	0.771	0.798	0.825	0.852	0.879	0.905	0.930	0.954	0.979	1.000	1.024	1.045	1.065	1.084	1.101	1.119	1.135	1.150	1.162	1.175	1.186	1.195	1.204	1.210	1.216	1.219	1.221	1.222	1.221	1.219	1.215	1.209	1.202	1.194	1.184	1.172	1.160	1.145	1.130	1.114	1.094	1.075	1.055	1.032	1.009	0.985	0.960	0.935	0.908	0.880	0.851	0.821	0.792	0.762	0.731	0.700	0.668	0.636	0.605	0.572	0.540	0.509	0.476	0.445	0.412	0.381	0.349	0.318	0.288	0.258	0.226	0.198	0.169	0.141	0.111	0.084	0.059	0.031	0.005	-0.020	-0.045	-0.070	-0.092	-0.118	-0.140	-0.162	-0.185	-0.208	-0.228	-0.250	-0.271	-0.291	-0.312	-0.334	-0.354	-0.375	-0.396	-0.416	-0.439	-0.460	-0.481	-0.504	-0.526	-0.549	-0.572	-0.595	-0.620	-0.645	-0.670	-0.696	-0.724	-0.751	-0.779	-0.808	-0.838	-0.868	-0.899	-0.930	-0.961	-0.995	-1.028	-1.062	-1.098	-1.132	-1.169	-1.205	-1.241	-1.279	-1.318	-1.356	-1.392	-1.431	-1.471	-1.509	-1.549	-1.588	-1.626	-1.665	-1.704	-1.742	-1.779	-1.818	-1.855	-1.890	-1.926	-1.962	-1.996	-2.030	-2.062	-2.095	-2.126	-2.156	-2.186	-2.215	-2.241	-2.268	-2.292	-2.316	-2.340	-2.360	-2.380	-2.399	-2.415	-2.431	-2.446	-2.460	-2.471	-2.482	-2.491	-2.500	-2.505	-2.511	-2.515	-2.518	-2.519	-2.519	-2.520	-2.518	-2.515	-2.511	-2.506	-2.501	-2.494	-2.488	-2.479	-2.470	-2.461	-2.451	-2.440	-2.431	-2.419	-2.408	-2.395	-2.384	-2.372	-2.360	-2.348	-2.336	-2.325	-2.312	-2.301	-2.290	-2.279	-2.269	-2.259	-2.249	-2.240	-2.232	-2.226	-2.219	-2.211	-2.206	-2.202	-2.199	-2.196	-2.194	-2.192	-2.192	-2.194	-2.195	-2.199	-2.202	-2.206	-2.211	-2.218	-2.225	-2.234	-2.241	-2.251	-2.262	-2.272	-2.285	-2.299	-2.312	-2.326	-2.341	-2.358	-2.372	-2.390	-2.406	-2.425	-2.442	-2.461	-2.480	-2.499	-2.519	-2.538	-2.558	-2.576	-2.596	-2.616	-2.636	-2.656	-2.676	-2.695	-2.714	-2.732	-2.751	-2.769	-2.786	-2.804	-2.821	-2.836	-2.852	-2.868	-2.881	-2.894	-2.908	-2.920	-2.930	-2.940	-2.950	-2.958	-2.966	-2.971	-2.976	-2.981	-2.985	-2.988	-2.989	-2.990	-2.989	-2.988	-2.984	-2.979	-2.975	-2.968	-2.961	-2.952	-2.942	-2.932	-2.921	-2.909	-2.895	-2.881	-2.865	-2.850	-2.832	-2.815	-2.798	-2.779	-2.760	-2.739	-2.719	-2.698	-2.678	-2.655	-2.634	-2.612	-2.589	-2.568	-2.546	-2.524	-2.502	-2.481	-2.460	-2.440	-2.420	-2.401	-2.381	-2.364	-2.346	-2.330	-2.314	-2.299	-2.285	-2.272	-2.260	-2.249	-2.240	-2.231	-2.222	-2.216	-2.211	-2.208	-2.205	-2.204	-2.204	-2.205	-2.208	-2.211	-2.215	-2.221	-2.228	-2.236	-2.245	-2.254	-2.266	-2.276	-2.289	-2.302	-2.316	-2.331	-2.346	-2.361	-2.378	-2.395	-2.410	-2.428	-2.444	-2.461	-2.478	-2.495	-2.511	-2.528	-2.544	-2.560	-2.575	-2.590	-2.604	-2.618	-2.631	-2.644	-2.655	-2.666	-2.678	-2.686	-2.695	-2.702	-2.710	-2.716	-2.721	-2.725	-2.729	-2.731	-2.734	-2.734	-2.734	-2.732	-2.731	-2.729	-2.725	-2.721	-2.718	-2.712	-2.708	-2.700	-2.695	-2.688	-2.680	-2.671	-2.664	-2.655	-2.648	-2.639	-2.630	-2.621	-2.612	-2.604	-2.595	-2.586	-2.579	-2.571	-2.564	-2.556	-2.550	-2.544	-2.538	-2.531	-2.526	-2.522	-2.519	-2.515	-2.511	-2.510	-2.509	-2.506	-2.508	-2.506	-2.508	-2.509	-2.511	-2.514	-2.518	-2.520	-2.525	-2.530	-2.535	-2.541	-2.546	-2.555	-2.561	-2.569	-2.578	-2.586	-2.595	-2.605	-2.615	-2.624	-2.634	-2.645	-2.656	-2.666	-2.676	-2.689	-2.700	-2.710	-2.722	-2.734	-2.744	-2.756	-2.768	-2.779	-2.789	-2.801	-2.812	-2.822	-2.834	-2.844	-2.854	-2.864	-2.874	-2.884	-2.892	-2.902	-2.911	-2.919	-2.928	-2.935	-2.944	-2.950	-2.958	-2.962	-2.969	-2.975	-2.980	-2.984	-2.989	-2.992	-2.996	-2.999	-3.001	-3.004	-3.005	-3.005	-3.006	-3.006	-3.006	-3.004	-3.004	-3.001	-2.999	-2.996	-2.992	-2.989	-2.984	-2.980	-2.974	-2.969	-2.962	-2.956	-2.950	-2.942	-2.935	-2.928	-2.920	-2.911	-2.902	-2.895	-2.885	-2.876	-2.868	-2.858	-2.849	-2.841	-2.832	-2.822	-2.814	-2.806	-2.799	-2.790	-2.782	-2.775	-2.769	-2.762	-2.756	-2.750	-2.745	-2.740	-2.738	-2.734	-2.731	-2.730	-2.728	-2.729	-2.729	-2.730	-2.731	-2.734	-2.738	-2.742	-2.746	-2.752	-2.760	-2.766	-2.774	-2.784	-2.794	-2.804	-2.815	-2.825	-2.838	-2.851	-2.865	-2.878	-2.892	-2.908	-2.922	-2.939	-2.954	-2.971	-2.986	-3.004	-3.020	-3.038	-3.054	-3.071	-3.088	-3.104	-3.120	-3.135	-3.151	-3.168	-3.182	-3.196	-3.210	-3.224	-3.238	-3.250	-3.261	-3.272	-3.282	-3.294	-3.302	-3.310	-3.318	-3.325	-3.330	-3.335	-3.340	-3.344	-3.345	-3.348	-3.349	-3.349	-3.348	-3.348	-3.345	-3.341	-3.338	-3.334	-3.329	-3.324	-3.318	-3.311	-3.304	-3.296	-3.289	-3.280	-3.272	-3.262	-3.252	-3.244	-3.235	-3.224	-3.214	-3.205	-3.195	-3.185	-3.175	-3.165	-3.156	-3.148	-3.139	-3.130	-3.122	-3.115	-3.109	-3.102	-3.096	-3.091	-3.086	-3.082	-3.080	-3.078	-3.076	-3.076	-3.076	-3.078	-3.079	-3.081	-3.085	-3.090	-3.095	-3.102	-3.110	-3.119	-3.129	-3.138	-3.150	-3.161	-3.175	-3.190	-3.205	-3.220	-3.236	-3.254	-3.272	-3.291	-3.310	-3.331	-3.351	-3.372	-3.394	-3.416	-3.439	-3.462	-3.485	-3.508	-3.531	-3.554	-3.579	-3.602	-3.625	-3.648	-3.671	-3.694	-3.716	-3.738	-3.759	-3.779	-3.799	-3.819	-3.836	-3.854	-3.871	-3.888	-3.901	-3.918	-3.929	-3.942	-3.952	-3.962	-3.971	-3.979	-3.985	-3.990	-3.995	-3.999	-3.999	-4.001	-4.000	-3.999	-3.995	-3.991	-3.988	-3.982	-3.975	-3.968	-3.960	-3.951	-3.941	-3.931	-3.920	-3.909	-3.898	-3.885	-3.871	-3.860	-3.846	-3.832	-3.819	-3.806	-3.794	-3.780	-3.766	-3.754	-3.741	-3.729	-3.718	-3.706	-3.695	-3.685	-3.676	-3.666	-3.658	-3.650	-3.644	-3.638	-3.632	-3.628	-3.622	-3.620	-3.616	-3.615	-3.615	-3.614	-3.615	-3.615	-3.616	-3.619	-3.621	-3.624	-3.628	-3.632	-3.638	-3.642	-3.648	-3.652	-3.659	-3.665	-3.670	-3.675	-3.682	-3.689	-3.692	-3.699	-3.704	-3.710	-3.714	-3.719	-3.722	-3.726	-3.729	-3.732	-3.732	-3.734	-3.736	-3.735	-3.734	-3.732	-3.730	-3.726	-3.722	-3.718	-3.711	-3.705	-3.699	-3.690	-3.680	-3.670	-3.660	-3.648	-3.635	-3.621	-3.606	-3.592	-3.576	-3.559	-3.541	-3.522	-3.505	-3.485	-3.464	-3.442	-3.420	-3.398	-3.374	-3.351	-3.328	-3.302	-3.276	-3.252	-3.226	-3.199	-3.174	-3.146	-3.119	-3.092	-3.064	-3.038	-3.010	-2.982	-2.954	-2.928	-2.899	-2.872	-2.845	-2.818	-2.790	-2.762	-2.738	-2.710	-2.684	-2.659	-2.632	-2.608	-2.584	-2.559	-2.535	-2.512	-2.490	-2.468	-2.445	-2.424	-2.404	-2.382	-2.362	-2.344	-2.325	-2.306	-2.289	-2.272	-2.256	-2.239	-2.224	-2.209	-2.194	-2.179	-2.166	-2.152	-2.139	-2.126	-2.114	-2.102	-2.089	-2.078	-2.065	-2.054	-2.042	-2.031	-2.020	-2.007	-1.996	-1.984	-1.971	-1.960	-1.948	-1.935	-1.920	-1.908	-1.894	-1.879	-1.864	-1.848	-1.831	-1.815	-1.798	-1.779	-1.760	-1.741	-1.721	-1.700	-1.678	-1.655	-1.632	-1.609	-1.584	-1.559	-1.534	-1.506	-1.479	-1.450	-1.422	-1.394	-1.364	-1.332	-1.302	-1.271	-1.239	-1.208	-1.174	-1.142	-1.109	-1.076	-1.044	-1.011	-0.978	-0.945	-0.912	-0.879	-0.846	-0.815	-0.784	-0.752	-0.721	-0.691	-0.662	-0.634	-0.605	-0.576	-0.550	-0.525	-0.499	-0.474	-0.451	-0.429	-0.406	-0.386	-0.366	-0.346	-0.329	-0.314	-0.296	-0.281	-0.269	-0.255	-0.242	-0.232	-0.224	-0.214	-0.206	-0.199	-0.192	-0.188	-0.182	-0.179	-0.175	-0.172	-0.171	-0.169	-0.168	-0.169	-0.169	-0.169	-0.170	-0.171	-0.174	-0.176	-0.178	-0.181	-0.184	-0.186	-0.190	-0.192	-0.196	-0.199	-0.202	-0.205	-0.209	-0.211	-0.215	-0.218	-0.219	-0.221	-0.224	-0.225	-0.226	-0.228	-0.230	-0.231	-0.231	-0.231	-0.231	-0.231	-0.231	-0.230	-0.229	-0.228	-0.225	-0.224	-0.222	-0.219	-0.216	-0.212	-0.209	-0.205	-0.201	-0.196	-0.192	-0.188	-0.182	-0.178	-0.171	-0.165	-0.159	-0.152	-0.146	-0.139	-0.131	-0.124	-0.118	-0.110	-0.102	-0.094	-0.085	-0.078	-0.069	-0.060	-0.051	-0.042	-0.035	-0.025	-0.016	-0.008	0.002	0.012	0.021	0.030	0.039	0.048	0.056	0.065	0.074	0.082	0.090	0.099	0.108	0.114	0.121	0.129	0.135	0.142	0.149	0.155	0.161	0.166	0.172	0.176	0.181	0.186	0.190	0.192	0.195	0.199	0.201	0.204	0.205	0.208	0.209	0.210	0.210	0.211	0.212	0.211	0.212	0.212	0.212	0.212	0.211	0.212	0.211	0.211	0.210	0.210	0.211	0.211	0.211	0.212	0.212	0.214	0.216	0.218	0.219	0.222	0.224	0.229	0.231	0.236	0.241	0.246	0.252	0.259	0.265	0.272	0.280	0.289	0.298	0.308	0.318	0.328	0.340	0.351	0.364	0.376	0.389	0.402	0.416	0.431	0.446	0.460	0.476	0.492	0.509	0.524	0.541	0.556	0.572	0.590	0.606	0.624	0.640	0.656	0.672	0.689	0.706	0.721	0.738	0.754	0.768	0.782	0.798	0.810	0.825	0.838	0.850	0.862	0.874	0.885	0.895	0.905	0.912	0.922	0.930	0.936	0.944	0.949	0.954	0.958	0.961	0.964	0.965	0.968	0.969	0.968	0.968	0.966	0.964	0.962	0.959	0.954	0.950	0.945	0.940	0.934	0.926	0.919	0.912	0.905	0.895	0.886	0.879	0.869	0.859	0.848	0.839	0.829	0.818	0.808	0.796	0.786	0.775	0.765	0.754	0.742	0.732	0.721	0.711	0.701	0.691	0.682	0.674	0.664	0.655	0.646	0.639	0.631	0.624	0.616	0.610	0.604	0.598	0.592	0.589	0.584	0.580	0.576	0.574	0.570	0.569	0.568	0.566	0.564	0.564	0.562	0.562	0.562	0.564	0.565	0.566	0.568	0.569	0.570	0.572	0.572	0.575	0.576	0.578	0.579	0.580	0.581	0.584	0.584	0.585	0.584	0.585	0.584	0.582	0.581	0.581	0.579	0.575	0.572	0.569	0.564	0.560	0.554	0.548	0.540	0.532	0.525	0.516	0.506	0.496	0.485	0.474	0.461	0.449	0.436	0.421	0.406	0.392	0.376	0.360	0.342	0.325	0.308	0.289	0.270	0.251	0.231	0.212	0.191	0.171	0.151	0.131	0.110	0.089	0.069	0.048	0.028	0.006	-0.014	-0.035	-0.055	-0.075	-0.094	-0.112	-0.131	-0.149	-0.166	-0.184	-0.200	-0.216	-0.232	-0.248	-0.261	-0.275	-0.286	-0.300	-0.310	-0.321	-0.330	-0.340	-0.348	-0.355	-0.361	-0.368	-0.372	-0.376	-0.380	-0.384	-0.385	-0.388	-0.388	-0.388	-0.388	-0.386	-0.384	-0.382	-0.380	-0.379	-0.375	-0.371	-0.368	-0.365	-0.360	-0.358	-0.354	-0.351	-0.348	-0.344	-0.341	-0.339	-0.338	-0.336	-0.335	-0.336	-0.335	-0.336	-0.340	-0.342	-0.346	-0.351	-0.358	-0.364	-0.371	-0.380	-0.391	-0.404	-0.416	-0.429	-0.444	-0.460	-0.479	-0.498	-0.518	-0.539	-0.561	-0.585	-0.610	-0.635	-0.662	-0.690	-0.719	-0.749	-0.780	-0.811	-0.844	-0.878	-0.911	-0.944	-0.980	-1.015	-1.050	-1.086	-1.122	-1.159	-1.195	-1.231	-1.266	-1.302	-1.339	-1.374	-1.409	-1.444	-1.478	-1.510	-1.542	-1.575	-1.606	-1.636	-1.666	-1.694	-1.721	-1.748	-1.774	-1.799	-1.821	-1.842	-1.864	-1.884	-1.902	-1.920	-1.935	-1.951	-1.965	-1.978	-1.989	-2.000	-2.009	-2.018	-2.025	-2.031	-2.036	-2.041	-2.045	-2.047	-2.049	-2.051	-2.051	-2.050	-2.050	-2.049	-2.046	-2.044	-2.041	-2.038	-2.033	-2.030	-2.025	-2.020	-2.015	-2.011	-2.005	-2.000	-1.995	-1.990	-1.984	-1.980	-1.975	-1.969	-1.965	-1.960	-1.956	-1.951	-1.948	-1.944	-1.941	-1.938	-1.935	-1.931	-1.930	-1.928	-1.926	-1.925	-1.925	-1.924	-1.924	-1.924	-1.925	-1.925	-1.926	-1.928	-1.930	-1.931	-1.934	-1.936	-1.939	-1.942	-1.945	-1.949	-1.951	-1.955	-1.959	-1.962	-1.966	-1.970	-1.974	-1.978	-1.981	-1.984	-1.988	-1.990	-1.994	-1.996	-1.999	-2.001	-2.002	-2.005	-2.005	-2.006	-2.006	-2.006	-2.005	-2.002	-2.001	-2.000	-1.995	-1.991	-1.986	-1.981	-1.975	-1.969	-1.961	-1.952	-1.944	-1.934	-1.922	-1.911	-1.899	-1.885	-1.871	-1.856	-1.841	-1.824	-1.806	-1.789	-1.770	-1.750	-1.730	-1.710	-1.686	-1.665	-1.642	-1.619	-1.594	-1.569	-1.544	-1.518	-1.491	-1.465	-1.438	-1.410	-1.382	-1.354	-1.326	-1.296	-1.268	-1.239	-1.211	-1.181	-1.152	-1.124	-1.095	-1.068	-1.039	-1.010	-0.982	-0.955	-0.928	-0.902	-0.875	-0.849	-0.824	-0.799	-0.775	-0.750	-0.728	-0.705	-0.682	-0.661	-0.640	-0.620	-0.601	-0.584	-0.565	-0.549	-0.531	-0.516	-0.502	-0.489	-0.475	-0.461	-0.450	-0.440	-0.429	-0.420	-0.411	-0.402	-0.395	-0.389	-0.382	-0.378	-0.372	-0.369	-0.365	-0.360	-0.359	-0.356	-0.354	-0.352	-0.351	-0.350	-0.349	-0.348	-0.349	-0.348	-0.348	-0.348	-0.346	-0.346	-0.346	-0.345	-0.345	-0.342	-0.342	-0.340	-0.339	-0.336	-0.334	-0.331	-0.326	-0.324	-0.319	-0.312	-0.308	-0.301	-0.295	-0.288	-0.280	-0.271	-0.262	-0.252	-0.241	-0.230	-0.218	-0.206	-0.194	-0.180	-0.166	-0.152	-0.138	-0.121	-0.106	-0.091	-0.074	-0.058	-0.041	-0.024	-0.008	0.010	0.026	0.044	0.061	0.078	0.094	0.110	0.126	0.141	0.156	0.171	0.186	0.199	0.212	0.224	0.236	0.245	0.256	0.265	0.274	0.280	0.288	0.294	0.298	0.301	0.304	0.305	0.305	0.306	0.304	0.302	0.299	0.294	0.289	0.282	0.276	0.268	0.259	0.249	0.239	0.228	0.216	0.202	0.190	0.176	0.162	0.148	0.132	0.118	0.101	0.088	0.071	0.055	0.040	0.024	0.008	-0.008	-0.021	-0.038	-0.051	-0.065	-0.079	-0.092	-0.104	-0.115	-0.128	-0.138	-0.146	-0.154	-0.162	-0.169	-0.175	-0.179	-0.182	-0.185	-0.188	-0.188	-0.186	-0.185	-0.182	-0.178	-0.172	-0.166	-0.159	-0.150	-0.140	-0.130	-0.118	-0.106	-0.091	-0.076	-0.061	-0.045	-0.029	-0.010	0.009	0.029	0.049	0.070	0.090	0.112	0.135	0.156	0.180	0.202	0.225	0.248	0.270	0.292	0.316	0.338	0.359	0.380	0.401	0.422	0.442	0.461	0.479	0.498	0.514	0.530	0.545	0.559	0.571	0.582	0.594	0.602	0.612	0.618	0.624	0.629	0.631	0.634	0.635	0.634	0.631	0.630	0.625	0.620	0.612	0.604	0.595	0.585	0.572	0.560	0.548	0.531	0.515	0.500	0.481	0.464	0.445	0.425	0.405	0.382	0.362	0.340	0.318	0.294	0.271	0.248	0.225	0.200	0.176	0.152	0.129	0.105	0.080	0.058	0.035	0.011	-0.012	-0.034	-0.058	-0.079	-0.100	-0.121	-0.141	-0.161	-0.181	-0.200	-0.218	-0.236	-0.254	-0.271	-0.288	-0.304	-0.319	-0.334	-0.348	-0.361	-0.374	-0.388	-0.400	-0.411	-0.422	-0.434	-0.445	-0.455	-0.464	-0.474	-0.482	-0.492	-0.500	-0.507	-0.516	-0.522	-0.530	-0.538	-0.544	-0.551	-0.556	-0.564	-0.570	-0.575	-0.582	-0.588	-0.592	-0.599	-0.604	-0.610	-0.615	-0.620	-0.625	-0.629	-0.635	-0.640	-0.644	-0.649	-0.652	-0.658	-0.661	-0.665	-0.669	-0.672	-0.676	-0.680	-0.682	-0.685	-0.688	-0.690	-0.690	-0.692	-0.694	-0.694	-0.694	-0.694	-0.694	-0.694	-0.691	-0.690	-0.689	-0.685	-0.681	-0.678	-0.672	-0.669	-0.664	-0.658	-0.651	-0.642	-0.635	-0.626	-0.618	-0.609	-0.598	-0.586	-0.575	-0.564	-0.551	-0.539	-0.525	-0.510	-0.496	-0.480	-0.465	-0.449	-0.432	-0.416	-0.399	-0.381	-0.364	-0.345	-0.326	-0.308	-0.288	-0.268	-0.249	-0.228	-0.209	-0.189	-0.169	-0.149	-0.129	-0.108	-0.088	-0.066	-0.048	-0.028	-0.008	0.014	0.032	0.052	0.072	0.091	0.110	0.129	0.148	0.165	0.182	0.201	0.218	0.235	0.252	0.268	0.284	0.299	0.315	0.330	0.345	0.360	0.374	0.388	0.401	0.415	0.428	0.440	0.452	0.465	0.478	0.490	0.501	0.512	0.524	0.536	0.546	0.559	0.569	0.581	0.591	0.604	0.614	0.625	0.638	0.649	0.660	0.671	0.684	0.696	0.708	0.721	0.734	0.748	0.759	0.772	0.788	0.800	0.814	0.830	0.844	0.859	0.874	0.890	0.905	0.921	0.936	0.954	0.970	0.986	1.002	1.020	1.036	1.054	1.070	1.088	1.104	1.120	1.136	1.152	1.169	1.184	1.199	1.214	1.228	1.242	1.255	1.269	1.280	1.291	1.301	1.311	1.320	1.329	1.335	1.342	1.346	1.351	1.354	1.356	1.356	1.356	1.355	1.352	1.348	1.342	1.336	1.329	1.320	1.310	1.298	1.286	1.272	1.258	1.242	1.224	1.206	1.188	1.166	1.145	1.124	1.100	1.076	1.051	1.025	0.999	0.971	0.944	0.914	0.885	0.855	0.824	0.792	0.762	0.731	0.698	0.665	0.634	0.601	0.568	0.535	0.501	0.469	0.434	0.401	0.368	0.334	0.300	0.266	0.234	0.201	0.168	0.135	0.101	0.069	0.038	0.004	-0.028	-0.059	-0.091	-0.122	-0.154	-0.184	-0.215	-0.245	-0.275	-0.305	-0.334	-0.364	-0.392	-0.420	-0.449	-0.476	-0.504	-0.530	-0.556	-0.582	-0.608	-0.631	-0.656	-0.679	-0.701	-0.722	-0.744	-0.765	-0.785	-0.802	-0.820	-0.838	-0.854	-0.868	-0.881	-0.894	-0.906	-0.916	-0.925	-0.934	-0.940	-0.945	-0.949	-0.951	-0.952	-0.952	-0.951	-0.949	-0.945	-0.939	-0.932	-0.924	-0.914	-0.904	-0.890	-0.878	-0.862	-0.845	-0.829	-0.810	-0.790	-0.769	-0.748	-0.724	-0.700	-0.676	-0.650	-0.624	-0.596	-0.569	-0.540	-0.510	-0.481	-0.450	-0.420	-0.389	-0.358	-0.326	-0.294	-0.264	-0.231	-0.199	-0.166	-0.135	-0.104	-0.071	-0.040	-0.009	0.021	0.054	0.084	0.114	0.144	0.174	0.202	0.231	0.260	0.289	0.315	0.344	0.371	0.398	0.424	0.450	0.476	0.502	0.528	0.552	0.578	0.604	0.628	0.652	0.676	0.702	0.728	0.751	0.776	0.801	0.826	0.851	0.876	0.902	0.926	0.954	0.979	1.006	1.032	1.060	1.088	1.115	1.142	1.170	1.199	1.229	1.258	1.288	1.319	1.350	1.381	1.411	1.444	1.476	1.509	1.541	1.575	1.609	1.642	1.678	1.711	1.746	1.782	1.816	1.852	1.888	1.924	1.960	1.996	2.033	2.070	2.105	2.141	2.179	2.215	2.252	2.289	2.326	2.362	2.399	2.436	2.472	2.508	2.544	2.579	2.615	2.650	2.685	2.720	2.755	2.789	2.822	2.856	2.890	2.922	2.955	2.988	3.019	3.050	3.080	3.110	3.140	3.169	3.198	3.226	3.254	3.280	3.305	3.331	3.356	3.380	3.404	3.428	3.450	3.471	3.492	3.512	3.532	3.550	3.569	3.585	3.602	3.619	3.634	3.648	3.662	3.675	3.688	3.699	3.710	3.720	3.730	3.739	3.748	3.755	3.762	3.770	3.776	3.782	3.788	3.792	3.798	3.802	3.806	3.810	3.814	3.818	3.821	3.824	3.828	3.830	3.834	3.836	3.840	3.842	3.846	3.850	3.852	3.856	3.861	3.865	3.870	3.875	3.880	3.885	3.890	3.896	3.904	3.910	3.916	3.924	3.932	3.939	3.948	3.956	3.965	3.975	3.982	3.992	4.003	4.012	4.022	4.031	4.043	4.051	4.062	4.072	4.082	4.091	4.100	4.109	4.118	4.126	4.135	4.141	4.149	4.155	4.161	4.165	4.170	4.174	4.178	4.179	4.180	4.180	4.180	4.179	4.175	4.171	4.168	4.161	4.155	4.148	4.139	4.130	4.119	4.108	4.094	4.080	4.066	4.050	4.032	4.015	3.996	3.976	3.955	3.934	3.912	3.889	3.864	3.840	3.815	3.788	3.762	3.734	3.708	3.679	3.650	3.620	3.592	3.562	3.531	3.501	3.471	3.440	3.410	3.379	3.349	3.318	3.286	3.255	3.224	3.192	3.162	3.132	3.101	3.070	3.040	3.009	2.979	2.949	2.919	2.889	2.858	2.828	2.798	2.768	2.736	2.708	2.676	2.646	2.615	2.584	2.554	2.522	2.491	2.459	2.428	2.395	2.361	2.329	2.294	2.260	2.226	2.191	2.154	2.118	2.081	2.044	2.005	1.968	1.928	1.886	1.845	1.804	1.762	1.719	1.675	1.631	1.585	1.540	1.494	1.448	1.400	1.350	1.302	1.254	1.202	1.152	1.101	1.050	0.999	0.948	0.895	0.844	0.790	0.738	0.685	0.631	0.580	0.528	0.475	0.421	0.370	0.319	0.266	0.216	0.165	0.115	0.064	0.015	-0.034	-0.081	-0.128	-0.174	-0.220	-0.264	-0.309	-0.351	-0.392	-0.434	-0.474	-0.512	-0.550	-0.586	-0.621	-0.656	-0.688	-0.719	-0.750	-0.779	-0.806	-0.831	-0.856	-0.880	-0.901	-0.922	-0.941	-0.959	-0.975	-0.991	-1.005	-1.016	-1.028	-1.036	-1.044	-1.051	-1.056	-1.060	-1.062	-1.065	-1.065	-1.064	-1.061	-1.059	-1.052	-1.049	-1.042	-1.035	-1.026	-1.019	-1.008	-0.998	-0.986	-0.975	-0.962	-0.950	-0.936	-0.922	-0.909	-0.894	-0.880	-0.865	-0.851	-0.838	-0.822	-0.809	-0.795	-0.782	-0.769	-0.755	-0.744	-0.732	-0.721	-0.711	-0.701	-0.692	-0.685	-0.679	-0.674	-0.668	-0.664	-0.660	-0.659	-0.658	-0.659	-0.660	-0.662	-0.668	-0.671	-0.678	-0.685	-0.694	-0.702	-0.712	-0.725	-0.738	-0.751	-0.765	-0.781	-0.799	-0.815	-0.834	-0.854	-0.872	-0.894	-0.914	-0.936	-0.959	-0.981	-1.005	-1.029	-1.052	-1.076	-1.100	-1.124	-1.149	-1.172	-1.196	-1.221	-1.245	-1.268	-1.291	-1.314	-1.336	-1.359	-1.380	-1.401	-1.421	-1.441	-1.460	-1.479	-1.496	-1.514	-1.530	-1.545	-1.561	-1.575	-1.588	-1.601	-1.612	-1.622	-1.632	-1.642	-1.652	-1.661	-1.669	-1.675	-1.682	-1.688	-1.694	-1.699	-1.702	-1.708	-1.711	-1.715	-1.718	-1.721	-1.724	-1.726	-1.730	-1.734	-1.736	-1.739	-1.742	-1.746	-1.750	-1.754	-1.759	-1.764	-1.770	-1.775	-1.782	-1.789	-1.798	-1.808	-1.816	-1.828	-1.838	-1.851	-1.864	-1.878	-1.894	-1.911	-1.928	-1.946	-1.965	-1.988	-2.009	-2.033	-2.056	-2.081	-2.109	-2.136	-2.165	-2.196	-2.226	-2.260	-2.294	-2.329	-2.365	-2.402	-2.440	-2.480	-2.520	-2.561	-2.605	-2.648	-2.692	-2.738	-2.782	-2.829	-2.876	-2.924	-2.972	-3.020	-3.069	-3.119	-3.168	-3.216	-3.266	-3.315	-3.364	-3.414	-3.462	-3.511	-3.558	-3.605	-3.651	-3.698	-3.742	-3.786	-3.829	-3.870	-3.911	-3.950	-3.989	-4.024	-4.059	-4.093	-4.124	-4.154	-4.181	-4.208	-4.232	-4.254	-4.275	-4.292	-4.309	-4.321	-4.334	-4.344	-4.350	-4.355	-4.359	-4.358	-4.356	-4.352	-4.348	-4.339	-4.329	-4.316	-4.301	-4.285	-4.268	-4.246	-4.225	-4.201	-4.176	-4.150	-4.121	-4.091	-4.060	-4.028	-3.995	-3.960	-3.925	-3.890	-3.852	-3.815	-3.778	-3.740	-3.700	-3.661	-3.622	-3.585	-3.545	-3.508	-3.469	-3.431	-3.395	-3.358	-3.321	-3.286	-3.252	-3.218	-3.185	-3.152	-3.121	-3.091	-3.062	-3.036	-3.009	-2.984	-2.959	-2.935	-2.914	-2.892	-2.872	-2.855	-2.836	-2.820	-2.805	-2.790	-2.778	-2.765	-2.754	-2.742	-2.731	-2.722	-2.714	-2.706	-2.699	-2.690	-2.684	-2.678	-2.671	-2.665	-2.660	-2.654	-2.648	-2.641	-2.636	-2.629	-2.622	-2.615	-2.608	-2.600	-2.591	-2.582	-2.574	-2.564	-2.554	-2.542	-2.531	-2.519	-2.505	-2.491	-2.476	-2.461	-2.445	-2.428	-2.410	-2.391	-2.371	-2.350	-2.329	-2.308	-2.285	-2.262	-2.239	-2.215	-2.190	-2.164	-2.138	-2.111	-2.085	-2.058	-2.030	-2.000	-1.972	-1.944	-1.915	-1.885	-1.856	-1.828	-1.798	-1.768	-1.738	-1.709	-1.679	-1.651	-1.621	-1.592	-1.564	-1.536	-1.508	-1.480	-1.452	-1.425	-1.399	-1.374	-1.348	-1.322	-1.298	-1.272	-1.249	-1.226	-1.204	-1.181	-1.160	-1.139	-1.119	-1.100	-1.079	-1.061	-1.042	-1.026	-1.009	-0.992	-0.976	-0.961	-0.946	-0.934	-0.919	-0.906	-0.894	-0.882	-0.869	-0.859	-0.849	-0.838	-0.829	-0.819	-0.810	-0.802	-0.794	-0.786	-0.779	-0.772	-0.766	-0.760	-0.752	-0.748	-0.742	-0.736	-0.731	-0.726	-0.720	-0.716	-0.711	-0.706	-0.702	-0.698	-0.692	-0.689	-0.682	-0.679	-0.674	-0.669	-0.662	-0.658	-0.652	-0.646	-0.640	-0.634	-0.628	-0.620	-0.612	-0.605	-0.598	-0.590	-0.580	-0.572	-0.564	-0.554	-0.545	-0.534	-0.524	-0.514	-0.502	-0.491	-0.480	-0.469	-0.458	-0.445	-0.434	-0.421	-0.410	-0.396	-0.384	-0.372	-0.359	-0.346	-0.335	-0.322	-0.310	-0.299	-0.285	-0.274	-0.261	-0.250	-0.241	-0.230	-0.220	-0.210	-0.201	-0.191	-0.184	-0.175	-0.169	-0.160	-0.155	-0.149	-0.142	-0.139	-0.135	-0.131	-0.128	-0.125	-0.124	-0.122	-0.122	-0.122	-0.122	-0.122	-0.125	-0.128	-0.130	-0.132	-0.136	-0.140	-0.144	-0.149	-0.154	-0.158	-0.164	-0.170	-0.175	-0.180	-0.186	-0.192	-0.199	-0.204	-0.209	-0.215	-0.221	-0.225	-0.230	-0.234	-0.239	-0.244	-0.246	-0.249	-0.251	-0.252	-0.254	-0.254	-0.254	-0.254	-0.252	-0.249	-0.246	-0.242	-0.238	-0.232	-0.225	-0.218	-0.209	-0.200	-0.190	-0.179	-0.166	-0.154	-0.140	-0.125	-0.110	-0.094	-0.075	-0.058	-0.038	-0.018	0.002	0.024	0.048	0.070	0.094	0.118	0.141	0.168	0.194	0.220	0.246	0.272	0.300	0.328	0.356	0.384	0.411	0.439	0.468	0.495	0.522	0.549	0.576	0.602	0.629	0.655	0.680	0.704	0.729	0.751	0.774	0.795	0.816	0.835	0.854	0.871	0.889	0.904	0.919	0.930	0.944	0.952	0.962	0.970	0.978	0.982	0.985	0.988	0.989	0.988	0.985	0.980	0.976	0.969	0.961	0.951	0.941	0.929	0.916	0.901	0.886	0.869	0.850	0.830	0.809	0.788	0.766	0.742	0.718	0.692	0.666	0.640	0.612	0.584	0.555	0.526	0.498	0.468	0.438	0.406	0.376	0.345	0.315	0.284	0.252	0.221	0.190	0.160	0.129	0.099	0.068	0.038	0.008	-0.022	-0.051	-0.080	-0.109	-0.139	-0.166	-0.195	-0.222	-0.249	-0.276	-0.302	-0.330	-0.356	-0.381	-0.406	-0.432	-0.458	-0.484	-0.509	-0.532	-0.558	-0.581	-0.606	-0.631	-0.655	-0.680	-0.705	-0.730	-0.755	-0.780	-0.804	-0.829	-0.855	-0.880	-0.905	-0.931	-0.956	-0.982	-1.010	-1.036	-1.062	-1.090	-1.118	-1.146	-1.174	-1.201	-1.230	-1.259	-1.288	-1.316	-1.345	-1.375	-1.404	-1.434	-1.464	-1.494	-1.522	-1.554	-1.582	-1.614	-1.644	-1.672	-1.702	-1.731	-1.760	-1.790	-1.818	-1.846	-1.875	-1.902	-1.930	-1.956	-1.984	-2.009	-2.035	-2.059	-2.084	-2.108	-2.129	-2.151	-2.172	-2.194	-2.212	-2.232	-2.249	-2.268	-2.284	-2.299	-2.312	-2.325	-2.338	-2.350	-2.360	-2.370	-2.378	-2.385	-2.391	-2.396	-2.400	-2.404	-2.405	-2.406	-2.408	-2.406	-2.404	-2.402	-2.399	-2.394	-2.390	-2.384	-2.379	-2.370	-2.364	-2.355	-2.346	-2.338	-2.328	-2.318	-2.308	-2.298	-2.286	-2.275	-2.264	-2.254	-2.242	-2.231	-2.221	-2.210	-2.200	-2.190	-2.180	-2.171	-2.162	-2.155	-2.148	-2.140	-2.134	-2.129	-2.124	-2.119	-2.116	-2.112	-2.111	-2.110	-2.110	-2.111	-2.112	-2.116	-2.120	-2.125	-2.130	-2.136	-2.144	-2.152	-2.161	-2.171	-2.181	-2.192	-2.204	-2.218	-2.231	-2.245	-2.260	-2.276	-2.291	-2.309	-2.325	-2.342	-2.361	-2.380	-2.398	-2.416	-2.435	-2.454	-2.472	-2.492	-2.511	-2.530	-2.549	-2.569	-2.586	-2.605	-2.622	-2.640	-2.658	-2.674	-2.690	-2.705	-2.720	-2.734	-2.748	-2.761	-2.772	-2.784	-2.795	-2.804	-2.814	-2.821	-2.828	-2.834	-2.839	-2.841	-2.846	-2.848	-2.848	-2.848	-2.848	-2.845	-2.842	-2.838	-2.832	-2.825	-2.819	-2.811	-2.801	-2.791	-2.781	-2.769	-2.756	-2.742	-2.729	-2.714	-2.698	-2.681	-2.664	-2.648	-2.628	-2.610	-2.591	-2.571	-2.552	-2.532	-2.514	-2.494	-2.474	-2.454	-2.434	-2.415	-2.396	-2.378	-2.359	-2.341	-2.325	-2.308	-2.291	-2.275	-2.261	-2.249	-2.234	-2.224	-2.212	-2.202	-2.194	-2.186	-2.180	-2.174	-2.170	-2.166	-2.165	-2.165	-2.166	-2.169	-2.171	-2.176	-2.182	-2.189	-2.198	-2.208	-2.218	-2.230	-2.244	-2.256	-2.271	-2.288	-2.305	-2.322	-2.339	-2.359	-2.379	-2.398	-2.419	-2.440	-2.461	-2.482	-2.504	-2.526	-2.548	-2.569	-2.591	-2.612	-2.632	-2.654	-2.674	-2.694	-2.714	-2.731	-2.749	-2.766	-2.782	-2.798	-2.811	-2.826	-2.839	-2.849	-2.860	-2.870	-2.878	-2.886	-2.891	-2.898	-2.902	-2.905	-2.908	-2.909	-2.909	-2.908	-2.906	-2.904	-2.900	-2.896	-2.891	-2.885	-2.880	-2.872	-2.865	-2.856	-2.849	-2.839	-2.831	-2.821	-2.811	-2.801	-2.791	-2.782	-2.772	-2.762	-2.754	-2.744	-2.735	-2.726	-2.718	-2.709	-2.702	-2.695	-2.688	-2.682	-2.676	-2.671	-2.668	-2.664	-2.660	-2.658	-2.655	-2.654	-2.655	-2.655	-2.655	-2.656	-2.659	-2.661	-2.665	-2.669	-2.674	-2.679	-2.684	-2.690	-2.696	-2.705	-2.711	-2.721	-2.729	-2.738	-2.748	-2.758	-2.768	-2.778	-2.789	-2.800	-2.811	-2.822	-2.832	-2.845	-2.856	-2.869	-2.880	-2.892	-2.905	-2.916	-2.929	-2.941	-2.952	-2.965	-2.978	-2.990	-3.002	-3.014	-3.025	-3.038	-3.049	-3.060	-3.071	-3.081	-3.092	-3.104	-3.114	-3.125	-3.134	-3.142	-3.152	-3.161	-3.170	-3.179	-3.186	-3.194	-3.201	-3.208	-3.214	-3.219	-3.225	-3.229	-3.232	-3.236	-3.239	-3.241	-3.244	-3.245	-3.246	-3.246	-3.245	-3.244	-3.244	-3.241	-3.238	-3.235	-3.230	-3.226	-3.221	-3.215	-3.209	-3.202	-3.196	-3.189	-3.181	-3.172	-3.164	-3.155	-3.145	-3.136	-3.126	-3.116	-3.105	-3.096	-3.085	-3.076	-3.065	-3.055	-3.045	-3.036	-3.025	-3.016	-3.006	-2.999	-2.989	-2.981	-2.974	-2.966	-2.961	-2.955	-2.949	-2.945	-2.941	-2.938	-2.934	-2.934	-2.931	-2.931	-2.931	-2.932	-2.934	-2.938	-2.940	-2.944	-2.949	-2.955	-2.961	-2.969	-2.976	-2.985	-2.995	-3.004	-3.014	-3.025	-3.038	-3.049	-3.062	-3.075	-3.088	-3.101	-3.116	-3.130	-3.145	-3.160	-3.175	-3.190	-3.204	-3.219	-3.235	-3.249	-3.264	-3.279	-3.292	-3.306	-3.320	-3.334	-3.346	-3.359	-3.371	-3.384	-3.394	-3.405	-3.415	-3.424	-3.432	-3.441	-3.449	-3.455	-3.461	-3.466	-3.471	-3.476	-3.479	-3.482	-3.484	-3.485	-3.486	-3.486	-3.485	-3.484	-3.482	-3.480	-3.478	-3.474	-3.470	-3.465	-3.461	-3.456	-3.450	-3.445	-3.439	-3.432	-3.425	-3.420	-3.412	-3.406	-3.400	-3.392	-3.388	-3.381	-3.375	-3.370	-3.364	-3.359	-3.355	-3.350	-3.348	-3.344	-3.341	-3.340	-3.340	-3.339	-3.340	-3.340	-3.342	-3.345	-3.348	-3.352	-3.359	-3.365	-3.370	-3.379	-3.388	-3.398	-3.409	-3.419	-3.431	-3.445	-3.459	-3.472	-3.489	-3.504	-3.521	-3.539	-3.558	-3.576	-3.595	-3.615	-3.635	-3.655	-3.676	-3.698	-3.720	-3.740	-3.762	-3.784	-3.805	-3.826	-3.848	-3.869	-3.889	-3.909	-3.929	-3.948	-3.966	-3.985	-4.003	-4.018	-4.035	-4.049	-4.064	-4.076	-4.089	-4.099	-4.110	-4.120	-4.128	-4.134	-4.140	-4.145	-4.148	-4.150	-4.151	-4.151	-4.150	-4.149	-4.145	-4.140	-4.135	-4.128	-4.121	-4.112	-4.102	-4.093	-4.081	-4.069	-4.058	-4.044	-4.031	-4.016	-4.003	-3.988	-3.972	-3.958	-3.941	-3.928	-3.911	-3.895	-3.880	-3.865	-3.850	-3.835	-3.821	-3.808	-3.794	-3.781	-3.769	-3.758	-3.746	-3.735	-3.725	-3.716	-3.708	-3.700	-3.692	-3.688	-3.681	-3.676	-3.674	-3.670	-3.669	-3.666	-3.665	-3.666	-3.666	-3.666	-3.668	-3.670	-3.672	-3.676	-3.679	-3.682	-3.688	-3.691	-3.696	-3.700	-3.705	-3.710	-3.714	-3.719	-3.724	-3.728	-3.734	-3.738	-3.741	-3.744	-3.748	-3.750	-3.751	-3.755	-3.756	-3.756	-3.756	-3.755	-3.755	-3.754	-3.752	-3.750	-3.745	-3.741	-3.736	-3.731	-3.725	-3.719	-3.711	-3.704	-3.695	-3.684	-3.674	-3.664	-3.652	-3.641	-3.629	-3.615	-3.601	-3.586	-3.572	-3.556	-3.541	-3.525	-3.508	-3.490	-3.472	-3.454	-3.435	-3.416	-3.398	-3.378	-3.358	-3.338	-3.316	-3.295	-3.275	-3.254	-3.232	-3.210	-3.189	-3.168	-3.145	-3.124	-3.100	-3.078	-3.055	-3.032	-3.010	-2.989	-2.966	-2.942	-2.920	-2.898	-2.875	-2.854	-2.831	-2.809	-2.786	-2.765	-2.744	-2.722	-2.701	-2.679	-2.659	-2.638	-2.618	-2.598	-2.578	-2.558	-2.539	-2.519	-2.501	-2.481	-2.464	-2.446	-2.429	-2.410	-2.392	-2.378	-2.360	-2.344	-2.326	-2.311	-2.296	-2.280	-2.264	-2.249	-2.234	-2.219	-2.204	-2.189	-2.175	-2.160	-2.144	-2.130	-2.115	-2.100	-2.085	-2.069	-2.054	-2.039	-2.022	-2.007	-1.990	-1.974	-1.958	-1.940	-1.921	-1.904	-1.886	-1.868	-1.849	-1.829	-1.810	-1.790	-1.769	-1.748	-1.726	-1.705	-1.682	-1.660	-1.638	-1.615	-1.591	-1.568	-1.544	-1.519	-1.495	-1.470	-1.445	-1.419	-1.394	-1.370	-1.345	-1.320	-1.294	-1.269	-1.244	-1.219	-1.194	-1.170	-1.146	-1.121	-1.099	-1.075	-1.052	-1.030	-1.009	-0.989	-0.968	-0.948	-0.928	-0.909	-0.890	-0.871	-0.855	-0.839	-0.822	-0.808	-0.794	-0.780	-0.766	-0.752	-0.741	-0.730	-0.720	-0.710	-0.700	-0.692	-0.684	-0.676	-0.669	-0.664	-0.658	-0.652	-0.648	-0.644	-0.640	-0.636	-0.632	-0.630	-0.628	-0.625	-0.624	-0.621	-0.620	-0.620	-0.619	-0.619	-0.618	-0.618	-0.618	-0.616	-0.616	-0.616	-0.618	-0.616	-0.618	-0.618	-0.618	-0.618	-0.618	-0.619	-0.618	-0.619	-0.619	-0.619	-0.620	-0.620	-0.620	-0.620	-0.620	-0.620	-0.620	-0.620	-0.620	-0.620	-0.620	-0.620	-0.620	-0.620	-0.619	-0.619	-0.618	-0.619	-0.618	-0.618	-0.616	-0.615	-0.615	-0.614	-0.612	-0.611	-0.610	-0.609	-0.606	-0.605	-0.602	-0.601	-0.599	-0.596	-0.594	-0.591	-0.588	-0.585	-0.581	-0.578	-0.574	-0.570	-0.566	-0.561	-0.558	-0.552	-0.548	-0.541	-0.538	-0.531	-0.526	-0.521	-0.515	-0.509	-0.504	-0.499	-0.491	-0.486	-0.480	-0.475	-0.469	-0.462	-0.458	-0.450	-0.445	-0.440	-0.435	-0.429	-0.424	-0.419	-0.414	-0.409	-0.402	-0.399	-0.395	-0.390	-0.385	-0.381	-0.378	-0.374	-0.369	-0.366	-0.361	-0.359	-0.355	-0.350	-0.348	-0.344	-0.339	-0.335	-0.331	-0.326	-0.321	-0.316	-0.312	-0.306	-0.301	-0.295	-0.288	-0.281	-0.275	-0.268	-0.260	-0.251	-0.242	-0.232	-0.222	-0.212	-0.201	-0.189	-0.178	-0.164	-0.150	-0.138	-0.122	-0.108	-0.092	-0.075	-0.059	-0.041	-0.022	-0.004	0.015	0.034	0.054	0.075	0.096	0.118	0.139	0.160	0.181	0.204	0.226	0.250	0.272	0.295	0.318	0.340	0.364	0.385	0.409	0.431	0.455	0.476	0.498	0.519	0.541	0.561	0.582	0.602	0.622	0.641	0.660	0.679	0.695	0.712	0.729	0.744	0.759	0.772	0.786	0.799	0.811	0.821	0.832	0.842	0.850	0.858	0.865	0.871	0.876	0.881	0.885	0.888	0.890	0.891	0.891	0.892	0.891	0.890	0.888	0.885	0.881	0.878	0.872	0.866	0.861	0.854	0.848	0.840	0.832	0.824	0.814	0.806	0.796	0.786	0.776	0.765	0.755	0.745	0.735	0.724	0.712	0.702	0.690	0.680	0.670	0.659	0.649	0.639	0.628	0.619	0.609	0.600	0.591	0.581	0.575	0.566	0.558	0.551	0.545	0.539	0.532	0.528	0.522	0.518	0.514	0.510	0.507	0.504	0.502	0.501	0.500	0.499	0.498	0.496	0.498	0.498	0.499	0.500	0.501	0.504	0.505	0.507	0.509	0.511	0.514	0.515	0.518	0.520	0.522	0.525	0.526	0.528	0.530	0.531	0.532	0.532	0.534	0.532	0.532	0.531	0.530	0.528	0.526	0.522	0.519	0.515	0.510	0.504	0.496	0.490	0.482	0.474	0.465	0.455	0.444	0.432	0.420	0.408	0.395	0.380	0.365	0.349	0.334	0.316	0.299	0.281	0.261	0.242	0.222	0.201	0.180	0.160	0.138	0.115	0.092	0.071	0.048	0.025	0.002	-0.022	-0.045	-0.069	-0.092	-0.115	-0.138	-0.160	-0.182	-0.204	-0.226	-0.248	-0.269	-0.289	-0.309	-0.329	-0.346	-0.365	-0.381	-0.399	-0.415	-0.430	-0.445	-0.459	-0.471	-0.484	-0.495	-0.505	-0.514	-0.522	-0.530	-0.536	-0.542	-0.549	-0.552	-0.558	-0.560	-0.562	-0.565	-0.566	-0.565	-0.566	-0.566	-0.565	-0.564	-0.562	-0.560	-0.559	-0.558	-0.555	-0.552	-0.551	-0.549	-0.549	-0.548	-0.546	-0.546	-0.545	-0.545	-0.548	-0.549	-0.551	-0.555	-0.560	-0.565	-0.570	-0.578	-0.586	-0.595	-0.605	-0.616	-0.630	-0.642	-0.658	-0.674	-0.691	-0.709	-0.729	-0.750	-0.772	-0.795	-0.820	-0.845	-0.871	-0.899	-0.929	-0.958	-0.989	-1.019	-1.051	-1.084	-1.119	-1.152	-1.186	-1.221	-1.258	-1.294	-1.330	-1.366	-1.402	-1.439	-1.476	-1.512	-1.549	-1.585	-1.620	-1.656	-1.691	-1.726	-1.759	-1.791	-1.825	-1.856	-1.888	-1.919	-1.948	-1.975	-2.002	-2.030	-2.055	-2.079	-2.101	-2.124	-2.146	-2.165	-2.184	-2.202	-2.218	-2.232	-2.248	-2.260	-2.272	-2.284	-2.294	-2.302	-2.310	-2.318	-2.322	-2.328	-2.331	-2.335	-2.338	-2.340	-2.340	-2.340	-2.340	-2.340	-2.338	-2.336	-2.334	-2.330	-2.328	-2.324	-2.319	-2.315	-2.309	-2.305	-2.300	-2.295	-2.290	-2.285	-2.280	-2.275	-2.270	-2.266	-2.260	-2.256	-2.252	-2.248	-2.245	-2.240	-2.238	-2.234	-2.232	-2.230	-2.229	-2.228	-2.226	-2.226	-2.226	-2.226	-2.228	-2.229	-2.230	-2.232	-2.235	-2.238	-2.240	-2.245	-2.250	-2.252	-2.258	-2.262	-2.269	-2.274	-2.280	-2.286	-2.292	-2.299	-2.305	-2.312	-2.319	-2.326	-2.331	-2.339	-2.345	-2.351	-2.358	-2.364	-2.368	-2.374	-2.379	-2.382	-2.386	-2.390	-2.391	-2.395	-2.396	-2.396	-2.396	-2.396	-2.395	-2.392	-2.389	-2.385	-2.380	-2.374	-2.368	-2.360	-2.351	-2.341	-2.330	-2.320	-2.308	-2.292	-2.278	-2.262	-2.246	-2.228	-2.210	-2.191	-2.170	-2.150	-2.126	-2.104	-2.081	-2.055	-2.031	-2.005	-1.979	-1.951	-1.924	-1.895	-1.866	-1.836	-1.808	-1.776	-1.746	-1.716	-1.685	-1.654	-1.622	-1.590	-1.559	-1.528	-1.496	-1.465	-1.434	-1.402	-1.371	-1.341	-1.311	-1.280	-1.251	-1.221	-1.192	-1.164	-1.136	-1.108	-1.081	-1.054	-1.029	-1.004	-0.979	-0.955	-0.931	-0.909	-0.886	-0.865	-0.842	-0.824	-0.804	-0.785	-0.768	-0.750	-0.734	-0.718	-0.702	-0.689	-0.674	-0.660	-0.648	-0.636	-0.625	-0.615	-0.605	-0.595	-0.586	-0.578	-0.570	-0.564	-0.556	-0.550	-0.544	-0.538	-0.534	-0.529	-0.522	-0.519	-0.515	-0.511	-0.507	-0.504	-0.500	-0.496	-0.494	-0.490	-0.488	-0.484	-0.480	-0.476	-0.472	-0.468	-0.462	-0.459	-0.454	-0.448	-0.441	-0.436	-0.429	-0.421	-0.414	-0.405	-0.396	-0.386	-0.378	-0.366	-0.356	-0.344	-0.332	-0.319	-0.305	-0.292	-0.278	-0.262	-0.248	-0.231	-0.215	-0.199	-0.182	-0.165	-0.148	-0.130	-0.114	-0.096	-0.078	-0.059	-0.042	-0.025	-0.008	0.010	0.028	0.044	0.060	0.076	0.091	0.106	0.121	0.134	0.146	0.160	0.170	0.181	0.191	0.200	0.206	0.214	0.220	0.225	0.230	0.232	0.234	0.235	0.235	0.232	0.231	0.228	0.224	0.219	0.212	0.206	0.199	0.189	0.180	0.170	0.159	0.148	0.136	0.124	0.111	0.098	0.084	0.071	0.056	0.042	0.028	0.014	-0.001	-0.015	-0.030	-0.044	-0.056	-0.070	-0.082	-0.095	-0.106	-0.118	-0.128	-0.138	-0.146	-0.154	-0.161	-0.168	-0.172	-0.178	-0.181	-0.182	-0.185	-0.185	-0.185	-0.182	-0.179	-0.176	-0.171	-0.165	-0.158	-0.149	-0.140	-0.129	-0.118	-0.104	-0.091	-0.076	-0.061	-0.044	-0.028	-0.009	0.010	0.029	0.050	0.070	0.092	0.115	0.138	0.160	0.182	0.206	0.230	0.255	0.279	0.302	0.326	0.351	0.374	0.398	0.420	0.442	0.465	0.486	0.509	0.528	0.548	0.566	0.585	0.602	0.618	0.634	0.648	0.660	0.672	0.682	0.692	0.701	0.709	0.715	0.719	0.722	0.724	0.725	0.724	0.722	0.720	0.715	0.709	0.702	0.695	0.685	0.675	0.664	0.651	0.638	0.621	0.606	0.589	0.572	0.554	0.534	0.515	0.495	0.474	0.451	0.430	0.408	0.384	0.361	0.339	0.315	0.291	0.268	0.245	0.221	0.198	0.174	0.151	0.129	0.106	0.084	0.062	0.042	0.021	0.001	-0.019	-0.038	-0.055	-0.074	-0.090	-0.106	-0.122	-0.138	-0.151	-0.165	-0.179	-0.191	-0.202	-0.214	-0.225	-0.235	-0.244	-0.251	-0.260	-0.268	-0.275	-0.280	-0.288	-0.292	-0.298	-0.302	-0.306	-0.310	-0.314	-0.318	-0.320	-0.322	-0.325	-0.329	-0.331	-0.332	-0.335	-0.336	-0.339	-0.341	-0.344	-0.345	-0.348	-0.350	-0.352	-0.355	-0.358	-0.360	-0.362	-0.365	-0.369	-0.370	-0.374	-0.378	-0.380	-0.384	-0.386	-0.390	-0.394	-0.398	-0.400	-0.404	-0.406	-0.411	-0.414	-0.418	-0.420	-0.422	-0.425	-0.428	-0.430	-0.431	-0.431	-0.434	-0.435	-0.435	-0.434	-0.434	-0.431	-0.431	-0.429	-0.425	-0.422	-0.419	-0.414	-0.409	-0.402	-0.395	-0.389	-0.380	-0.372	-0.361	-0.352	-0.341	-0.330	-0.318	-0.305	-0.291	-0.278	-0.264	-0.248	-0.232	-0.215	-0.198	-0.181	-0.164	-0.144	-0.126	-0.106	-0.088	-0.068	-0.046	-0.026	-0.006	0.014	0.035	0.056	0.078	0.099	0.119	0.141	0.161	0.182	0.202	0.224	0.245	0.264	0.284	0.304	0.322	0.342	0.361	0.379	0.398	0.415	0.432	0.449	0.466	0.481	0.496	0.512	0.528	0.542	0.556	0.570	0.584	0.596	0.609	0.621	0.634	0.646	0.658	0.669	0.681	0.692	0.704	0.714	0.725	0.736	0.748	0.758	0.770	0.780	0.791	0.802	0.814	0.825	0.838	0.850	0.861	0.875	0.886	0.899	0.914	0.926	0.941	0.955	0.970	0.985	1.001	1.018	1.032	1.049	1.066	1.084	1.101	1.120	1.138	1.156	1.175	1.194	1.212	1.232	1.251	1.271	1.290	1.311	1.330	1.349	1.369	1.388	1.406	1.425	1.442	1.460	1.478	1.494	1.509	1.524	1.539	1.552	1.564	1.576	1.588	1.596	1.605	1.612	1.619	1.624	1.628	1.630	1.631	1.630	1.629	1.626	1.621	1.615	1.609	1.599	1.589	1.576	1.562	1.549	1.534	1.516	1.498	1.478	1.456	1.432	1.410	1.385	1.358	1.331	1.304	1.274	1.244	1.214	1.182	1.150	1.118	1.084	1.049	1.015	0.981	0.946	0.911	0.876	0.840	0.805	0.769	0.734	0.698	0.664	0.629	0.594	0.559	0.524	0.490	0.455	0.421	0.388	0.356	0.324	0.292	0.260	0.229	0.199	0.168	0.138	0.109	0.080	0.051	0.024	-0.004	-0.031	-0.058	-0.085	-0.110	-0.135	-0.160	-0.185	-0.210	-0.234	-0.258	-0.280	-0.302	-0.325	-0.346	-0.368	-0.389	-0.409	-0.429	-0.449	-0.468	-0.485	-0.504	-0.520	-0.536	-0.552	-0.568	-0.582	-0.596	-0.609	-0.620	-0.632	-0.641	-0.650	-0.659	-0.666	-0.672	-0.679	-0.681	-0.685	-0.686	-0.686	-0.686	-0.686	-0.682	-0.679	-0.674	-0.668	-0.660	-0.650	-0.641	-0.630	-0.618	-0.605	-0.590	-0.575	-0.558	-0.540	-0.521	-0.502	-0.482	-0.461	-0.439	-0.416	-0.392	-0.369	-0.342	-0.318	-0.292	-0.266	-0.238	-0.211	-0.184	-0.155	-0.128	-0.099	-0.070	-0.041	-0.012	0.016	0.045	0.075	0.102	0.131	0.160	0.188	0.216	0.244	0.271	0.299	0.325	0.352	0.380	0.406	0.432	0.458	0.482	0.507	0.534	0.559	0.584	0.608	0.631	0.656	0.680	0.704	0.729	0.751	0.775	0.799	0.824	0.846	0.871	0.895	0.920	0.944	0.968	0.991	1.016	1.041	1.068	1.092	1.118	1.145	1.170	1.196	1.224	1.251	1.279	1.306	1.335	1.364	1.392	1.421	1.451	1.481	1.511	1.542	1.574	1.605	1.638	1.669	1.700	1.734	1.766	1.800	1.832	1.868	1.901	1.935	1.970	2.004	2.038	2.074	2.109	2.144	2.179	2.214	2.250	2.285	2.321	2.356	2.392	2.428	2.462	2.499	2.535	2.570	2.605	2.641	2.675	2.711	2.746	2.780	2.814	2.848	2.882	2.915	2.950	2.981	3.015	3.048	3.078	3.110	3.141	3.171	3.201	3.231	3.260	3.289	3.316	3.344	3.371	3.396	3.422	3.446	3.470	3.494	3.518	3.539	3.560	3.580	3.601	3.619	3.638	3.655	3.671	3.689	3.702	3.718	3.730	3.744	3.756	3.768	3.778	3.789	3.798	3.808	3.815	3.824	3.831	3.838	3.844	3.850	3.855	3.860	3.866	3.870	3.875	3.879	3.882	3.888	3.891	3.896	3.900	3.904	3.909	3.914	3.918	3.922	3.929	3.934	3.940	3.946	3.952	3.959	3.968	3.975	3.982	3.991	4.000	4.011	4.020	4.030	4.041	4.051	4.062	4.074	4.085	4.098	4.110	4.122	4.135	4.148	4.160	4.172	4.185	4.198	4.210	4.221	4.232	4.245	4.255	4.265	4.275	4.284	4.294	4.301	4.308	4.314	4.319	4.324	4.326	4.329	4.330	4.330	4.329	4.328	4.324	4.319	4.312	4.305	4.298	4.288	4.278	4.265	4.251	4.238	4.221	4.204	4.185	4.166	4.146	4.124	4.101	4.077	4.052	4.028	4.001	3.975	3.946	3.918	3.890	3.860	3.830	3.799	3.768	3.736	3.705	3.674	3.641	3.610	3.576	3.545	3.512	3.481	3.450	3.416	3.385	3.355	3.322	3.292	3.261	3.231	3.201	3.171	3.141	3.112	3.084	3.056	3.028	2.999	2.971	2.944	2.918	2.889	2.862	2.835	2.808	2.781	2.754	2.726	2.699	2.672	2.645	2.616	2.589	2.560	2.531	2.501	2.472	2.442	2.410	2.380	2.348	2.315	2.280	2.246	2.211	2.176	2.139	2.101	2.064	2.024	1.985	1.944	1.902	1.859	1.815	1.771	1.726	1.680	1.635	1.588	1.540	1.490	1.440	1.390	1.339	1.288	1.236	1.184	1.131	1.078	1.025	0.971	0.918	0.862	0.809	0.754	0.700	0.645	0.590	0.536	0.482	0.428	0.375	0.321	0.268	0.215	0.164	0.112	0.061	0.010	-0.039	-0.089	-0.136	-0.184	-0.231	-0.276	-0.322	-0.366	-0.409	-0.451	-0.494	-0.532	-0.572	-0.610	-0.648	-0.682	-0.718	-0.750	-0.782	-0.814	-0.842	-0.871	-0.899	-0.924	-0.949	-0.971	-0.994	-1.015	-1.034	-1.051	-1.068	-1.082	-1.096	-1.109	-1.120	-1.130	-1.139	-1.145	-1.151	-1.156	-1.159	-1.160	-1.162	-1.161	-1.161	-1.158	-1.155	-1.150	-1.144	-1.138	-1.130	-1.124	-1.114	-1.104	-1.094	-1.082	-1.071	-1.059	-1.046	-1.034	-1.020	-1.008	-0.994	-0.981	-0.968	-0.954	-0.940	-0.926	-0.914	-0.901	-0.890	-0.878	-0.866	-0.855	-0.846	-0.836	-0.829	-0.820	-0.814	-0.808	-0.802	-0.798	-0.795	-0.794	-0.792	-0.794	-0.794	-0.798	-0.800	-0.805	-0.810	-0.818	-0.825	-0.835	-0.844	-0.856	-0.869	-0.882	-0.896	-0.911	-0.928	-0.944	-0.962	-0.980	-1.000	-1.020	-1.040	-1.061	-1.082	-1.105	-1.126	-1.149	-1.171	-1.194	-1.218	-1.240	-1.261	-1.284	-1.308	-1.329	-1.351	-1.372	-1.392	-1.414	-1.432	-1.452	-1.471	-1.490	-1.508	-1.524	-1.539	-1.555	-1.569	-1.582	-1.595	-1.606	-1.618	-1.628	-1.638	-1.645	-1.652	-1.660	-1.666	-1.671	-1.676	-1.680	-1.684	-1.686	-1.689	-1.691	-1.691	-1.694	-1.694	-1.694	-1.694	-1.695	-1.694	-1.692	-1.694	-1.692	-1.692	-1.692	-1.694	-1.694	-1.695	-1.696	-1.699	-1.700	-1.704	-1.708	-1.711	-1.716	-1.722	-1.730	-1.736	-1.745	-1.755	-1.765	-1.778	-1.789	-1.802	-1.816	-1.832	-1.849	-1.868	-1.885	-1.906	-1.928	-1.949	-1.972	-1.998	-2.022	-2.049	-2.078	-2.106	-2.136	-2.168	-2.200	-2.232	-2.266	-2.301	-2.338	-2.374	-2.411	-2.450	-2.489	-2.529	-2.569	-2.611	-2.651	-2.694	-2.738	-2.779	-2.822	-2.865	-2.910	-2.952	-2.998	-3.041	-3.085	-3.129	-3.172	-3.215	-3.259	-3.301	-3.342	-3.384	-3.425	-3.465	-3.504	-3.544	-3.581	-3.618	-3.654	-3.689	-3.722	-3.754	-3.785	-3.815	-3.844	-3.870	-3.895	-3.920	-3.941	-3.962	-3.981	-3.998	-4.012	-4.025	-4.037	-4.048	-4.055	-4.062	-4.065	-4.068	-4.069	-4.066	-4.064	-4.059	-4.051	-4.043	-4.032	-4.019	-4.006	-3.990	-3.972	-3.954	-3.934	-3.912	-3.889	-3.864	-3.838	-3.811	-3.784	-3.754	-3.724	-3.694	-3.661	-3.629	-3.595	-3.562	-3.529	-3.494	-3.461	-3.426	-3.391	-3.356	-3.322	-3.288	-3.254	-3.221	-3.188	-3.155	-3.122	-3.091	-3.060	-3.030	-3.000	-2.971	-2.945	-2.918	-2.891	-2.868	-2.844	-2.820	-2.799	-2.778	-2.759	-2.740	-2.721	-2.706	-2.690	-2.675	-2.661	-2.649	-2.638	-2.626	-2.616	-2.606	-2.598	-2.589	-2.581	-2.574	-2.568	-2.561	-2.555	-2.549	-2.542	-2.538	-2.532	-2.528	-2.521	-2.516	-2.510	-2.505	-2.498	-2.491	-2.485	-2.478	-2.470	-2.461	-2.452	-2.444	-2.434	-2.422	-2.410	-2.399	-2.386	-2.371	-2.358	-2.342	-2.326	-2.309	-2.291	-2.272	-2.254	-2.232	-2.212	-2.190	-2.169	-2.146	-2.122	-2.098	-2.074	-2.047	-2.021	-1.995	-1.970	-1.942	-1.915	-1.886	-1.859	-1.830	-1.801	-1.771	-1.742	-1.712	-1.684	-1.655	-1.625	-1.596	-1.568	-1.539	-1.510	-1.481	-1.454	-1.425	-1.396	-1.369	-1.342	-1.316	-1.291	-1.265	-1.239	-1.214	-1.190	-1.166	-1.142	-1.120	-1.098	-1.075	-1.054	-1.032	-1.012	-0.994	-0.974	-0.955	-0.938	-0.919	-0.901	-0.885	-0.870	-0.852	-0.838	-0.824	-0.810	-0.796	-0.782	-0.770	-0.756	-0.745	-0.732	-0.722	-0.711	-0.701	-0.690	-0.680	-0.671	-0.662	-0.654	-0.644	-0.636	-0.629	-0.620	-0.612	-0.605	-0.598	-0.590	-0.582	-0.576	-0.570	-0.562	-0.556	-0.549	-0.544	-0.536	-0.530	-0.524	-0.518	-0.510	-0.504	-0.498	-0.490	-0.484	-0.476	-0.470	-0.461	-0.454	-0.446	-0.439	-0.431	-0.424	-0.415	-0.406	-0.399	-0.390	-0.380	-0.372	-0.364	-0.354	-0.344	-0.335	-0.325	-0.316	-0.306	-0.298	-0.288	-0.279	-0.269	-0.259	-0.249	-0.239	-0.231	-0.221	-0.211	-0.202	-0.195	-0.185	-0.178	-0.170	-0.162	-0.155	-0.149	-0.141	-0.135	-0.129	-0.124	-0.119	-0.115	-0.111	-0.106	-0.104	-0.101	-0.099	-0.098	-0.096	-0.096	-0.096	-0.096	-0.098	-0.098	-0.100	-0.102	-0.104	-0.108	-0.110	-0.115	-0.119	-0.124	-0.128	-0.132	-0.138	-0.144	-0.149	-0.155	-0.160	-0.166	-0.172	-0.178	-0.184	-0.189	-0.194	-0.200	-0.205	-0.209	-0.214	-0.219	-0.222	-0.226	-0.229	-0.231	-0.234	-0.235	-0.236	-0.236	-0.238	-0.235	-0.235	-0.231	-0.230	-0.226	-0.221	-0.216	-0.211	-0.205	-0.198	-0.189	-0.180	-0.170	-0.160	-0.149	-0.138	-0.125	-0.111	-0.096	-0.081	-0.066	-0.050	-0.032	-0.014	0.004	0.022	0.044	0.062	0.084	0.105	0.128	0.149	0.172	0.195	0.219	0.241	0.265	0.290	0.314	0.339	0.362	0.386	0.411	0.435	0.460	0.484	0.507	0.531	0.554	0.578	0.601	0.622	0.644	0.665	0.685	0.706	0.725	0.744	0.761	0.779	0.795	0.810	0.824	0.839	0.850	0.862	0.872	0.881	0.890	0.896	0.904	0.908	0.911	0.914	0.915	0.915	0.914	0.910	0.906	0.901	0.895	0.888	0.879	0.869	0.858	0.845	0.831	0.816	0.801	0.784	0.766	0.746	0.728	0.706	0.684	0.660	0.636	0.611	0.588	0.561	0.532	0.506	0.478	0.449	0.420	0.390	0.360	0.329	0.298	0.266	0.235	0.201	0.169	0.138	0.105	0.071	0.039	0.006	-0.028	-0.060	-0.092	-0.126	-0.158	-0.191	-0.222	-0.255	-0.288	-0.320	-0.352	-0.382	-0.414	-0.445	-0.476	-0.507	-0.538	-0.569	-0.598	-0.628	-0.658	-0.685	-0.715	-0.744	-0.772	-0.800	-0.829	-0.856	-0.884	-0.911	-0.939	-0.965	-0.992	-1.019	-1.046	-1.072	-1.099	-1.125	-1.151	-1.178	-1.204	-1.229	-1.255	-1.281	-1.308	-1.332	-1.358	-1.385	-1.410	-1.435	-1.461	-1.486	-1.512	-1.538	-1.562	-1.589	-1.614	-1.639	-1.664	-1.689	-1.712	-1.739	-1.762	-1.788	-1.811	-1.836	-1.859	-1.882	-1.905	-1.929	-1.951	-1.974	-1.995	-2.018	-2.039	-2.059	-2.078	-2.098	-2.116	-2.134	-2.152	-2.170	-2.186	-2.201	-2.216	-2.230	-2.242	-2.256	-2.268	-2.278	-2.288	-2.296	-2.305	-2.312	-2.318	-2.324	-2.326	-2.330	-2.332	-2.334	-2.335	-2.334	-2.332	-2.330	-2.326	-2.322	-2.318	-2.312	-2.305	-2.299	-2.290	-2.282	-2.274	-2.264	-2.254	-2.244	-2.231	-2.220	-2.209	-2.198	-2.185	-2.172	-2.160	-2.148	-2.135	-2.122	-2.110	-2.098	-2.086	-2.075	-2.064	-2.054	-2.042	-2.034	-2.024	-2.015	-2.007	-2.000	-1.994	-1.989	-1.984	-1.980	-1.978	-1.975	-1.974	-1.975	-1.975	-1.978	-1.981	-1.985	-1.990	-1.995	-2.002	-2.009	-2.019	-2.029	-2.039	-2.051	-2.064	-2.078	-2.091	-2.108	-2.124	-2.140	-2.158	-2.175	-2.195	-2.214	-2.234	-2.255	-2.275	-2.298	-2.319	-2.341	-2.364	-2.385	-2.408	-2.431	-2.454	-2.475	-2.499	-2.521	-2.542	-2.565	-2.586	-2.606	-2.629	-2.649	-2.668	-2.688	-2.705	-2.722	-2.740	-2.755	-2.771	-2.785	-2.799	-2.811	-2.821	-2.832	-2.840	-2.849	-2.855	-2.861	-2.868	-2.870	-2.872	-2.872	-2.874	-2.871	-2.869	-2.866	-2.860	-2.854	-2.846	-2.838	-2.829	-2.818	-2.805	-2.792	-2.779	-2.764	-2.749	-2.732	-2.715	-2.696	-2.678	-2.658	-2.639	-2.618	-2.596	-2.575	-2.554	-2.531	-2.510	-2.488	-2.464	-2.441	-2.419	-2.398	-2.376	-2.354	-2.332	-2.311	-2.292	-2.272	-2.254	-2.235	-2.218	-2.200	-2.185	-2.169	-2.154	-2.141	-2.129	-2.118	-2.106	-2.099	-2.090	-2.084	-2.078	-2.072	-2.070	-2.066	-2.066	-2.065	-2.066	-2.069	-2.072	-2.076	-2.081	-2.086	-2.094	-2.101	-2.111	-2.120	-2.130	-2.141	-2.152	-2.164	-2.176	-2.189	-2.202	-2.215	-2.229	-2.242	-2.256	-2.270	-2.282	-2.296	-2.310	-2.322	-2.336	-2.349	-2.360	-2.371	-2.382	-2.392	-2.402	-2.411	-2.419	-2.426	-2.432	-2.439	-2.445	-2.449	-2.452	-2.455	-2.456	-2.456	-2.458	-2.456	-2.455	-2.452	-2.449	-2.444	-2.440	-2.435	-2.429	-2.421	-2.415	-2.408	-2.399	-2.390	-2.381	-2.371	-2.362	-2.352	-2.342	-2.332	-2.322	-2.312	-2.302	-2.292	-2.284	-2.274	-2.265	-2.256	-2.249	-2.241	-2.235	-2.228	-2.221	-2.216	-2.211	-2.208	-2.205	-2.201	-2.200	-2.199	-2.199	-2.200	-2.201	-2.202	-2.206	-2.211	-2.214	-2.220	-2.226	-2.232	-2.240	-2.249	-2.258	-2.268	-2.279	-2.289	-2.300	-2.312	-2.325	-2.339	-2.351	-2.365	-2.380	-2.395	-2.410	-2.425	-2.441	-2.456	-2.472	-2.489	-2.506	-2.521	-2.539	-2.555	-2.572	-2.589	-2.605	-2.622	-2.639	-2.655	-2.671	-2.688	-2.704	-2.719	-2.734	-2.750	-2.765	-2.781	-2.795	-2.810	-2.824	-2.838	-2.851	-2.864	-2.878	-2.890	-2.901	-2.914	-2.925	-2.936	-2.946	-2.956	-2.966	-2.975	-2.984	-2.992	-3.000	-3.008	-3.014	-3.020	-3.026	-3.032	-3.036	-3.041	-3.044	-3.048	-3.049	-3.052	-3.054	-3.054	-3.055	-3.055	-3.054	-3.052	-3.050	-3.049	-3.046	-3.044	-3.039	-3.035	-3.031	-3.026	-3.021	-3.016	-3.011	-3.004	-2.998	-2.992	-2.984	-2.979	-2.971	-2.964	-2.956	-2.949	-2.941	-2.935	-2.928	-2.920	-2.914	-2.906	-2.900	-2.892	-2.886	-2.881	-2.875	-2.869	-2.864	-2.860	-2.855	-2.851	-2.848	-2.845	-2.842	-2.840	-2.839	-2.839	-2.838	-2.838	-2.839	-2.840	-2.841	-2.845	-2.848	-2.851	-2.855	-2.859	-2.864	-2.870	-2.876	-2.884	-2.890	-2.898	-2.906	-2.915	-2.924	-2.932	-2.942	-2.952	-2.964	-2.974	-2.984	-2.995	-3.006	-3.018	-3.029	-3.041	-3.052	-3.064	-3.076	-3.089	-3.100	-3.111	-3.122	-3.134	-3.144	-3.155	-3.165	-3.176	-3.186	-3.196	-3.206	-3.214	-3.222	-3.231	-3.239	-3.246	-3.252	-3.259	-3.264	-3.270	-3.275	-3.279	-3.282	-3.285	-3.288	-3.290	-3.291	-3.291	-3.292	-3.292	-3.292	-3.291	-3.290	-3.289	-3.286	-3.284	-3.281	-3.279	-3.275	-3.271	-3.268	-3.264	-3.260	-3.255	-3.252	-3.249	-3.244	-3.241	-3.238	-3.235	-3.232	-3.230	-3.228	-3.225	-3.225	-3.224	-3.224	-3.225	-3.226	-3.228	-3.230	-3.234	-3.238	-3.242	-3.248	-3.255	-3.261	-3.270	-3.278	-3.288	-3.298	-3.310	-3.322	-3.334	-3.349	-3.364	-3.378	-3.395	-3.411	-3.428	-3.448	-3.465	-3.485	-3.505	-3.524	-3.545	-3.565	-3.588	-3.609	-3.630	-3.651	-3.674	-3.695	-3.716	-3.738	-3.759	-3.779	-3.800	-3.820	-3.840	-3.859	-3.878	-3.895	-3.912	-3.930	-3.945	-3.960	-3.974	-3.988	-3.999	-4.010	-4.021	-4.030	-4.039	-4.045	-4.051	-4.056	-4.060	-4.064	-4.065	-4.066	-4.066	-4.065	-4.062	-4.060	-4.056	-4.051	-4.045	-4.039	-4.031	-4.025	-4.015	-4.006	-3.996	-3.986	-3.976	-3.965	-3.954	-3.942	-3.931	-3.920	-3.908	-3.896	-3.885	-3.874	-3.861	-3.850	-3.840	-3.830	-3.820	-3.810	-3.801	-3.794	-3.785	-3.778	-3.771	-3.765	-3.760	-3.755	-3.751	-3.749	-3.746	-3.745	-3.742	-3.744	-3.744	-3.745	-3.748	-3.749	-3.752	-3.756	-3.761	-3.765	-3.771	-3.776	-3.782	-3.789	-3.796	-3.804	-3.811	-3.819	-3.825	-3.834	-3.841	-3.850	-3.858	-3.865	-3.872	-3.880	-3.888	-3.895	-3.902	-3.908	-3.915	-3.920	-3.925	-3.930	-3.935	-3.938	-3.941	-3.945	-3.946	-3.949	-3.950	-3.950	-3.949	-3.950	-3.949	-3.946	-3.942	-3.940	-3.936	-3.932	-3.928	-3.921	-3.915	-3.909	-3.902	-3.894	-3.885	-3.876	-3.866	-3.858	-3.846	-3.835	-3.822	-3.811	-3.799	-3.785	-3.771	-3.758	-3.742	-3.729	-3.712	-3.698	-3.680	-3.664	-3.648	-3.629	-3.612	-3.594	-3.576	-3.556	-3.538	-3.518	-3.498	-3.478	-3.456	-3.436	-3.414	-3.392	-3.370	-3.348	-3.326	-3.304	-3.281	-3.256	-3.234	-3.210	-3.186	-3.162	-3.139	-3.114	-3.089	-3.065	-3.040	-3.015	-2.991	-2.966	-2.942	-2.918	-2.894	-2.869	-2.845	-2.822	-2.799	-2.775	-2.752	-2.729	-2.706	-2.685	-2.662	-2.641	-2.620	-2.600	-2.579	-2.559	-2.539	-2.520	-2.501	-2.484	-2.465	-2.448	-2.431	-2.414	-2.398	-2.381	-2.365	-2.351	-2.336	-2.321	-2.306	-2.291	-2.279	-2.264	-2.250	-2.236	-2.224	-2.210	-2.195	-2.182	-2.169	-2.154	-2.141	-2.126	-2.114	-2.099	-2.084	-2.070	-2.054	-2.039	-2.022	-2.006	-1.990	-1.972	-1.955	-1.936	-1.919	-1.900	-1.881	-1.861	-1.841	-1.821	-1.800	-1.780	-1.759	-1.735	-1.714	-1.691	-1.668	-1.646	-1.622	-1.600	-1.576	-1.552	-1.529	-1.505	-1.482	-1.459	-1.436	-1.412	-1.390	-1.368	-1.346	-1.322	-1.301	-1.281	-1.260	-1.240	-1.220	-1.201	-1.181	-1.164	-1.146	-1.130	-1.112	-1.098	-1.081	-1.068	-1.054	-1.041	-1.028	-1.016	-1.005	-0.995	-0.985	-0.976	-0.968	-0.959	-0.951	-0.944	-0.938	-0.931	-0.926	-0.921	-0.915	-0.911	-0.908	-0.904	-0.899	-0.896	-0.892	-0.890	-0.888	-0.884	-0.881	-0.878	-0.875	-0.872	-0.869	-0.866	-0.862	-0.859	-0.856	-0.852	-0.849	-0.844	-0.840	-0.835	-0.831	-0.826	-0.820	-0.816	-0.810	-0.804	-0.798	-0.791	-0.785	-0.778	-0.770	-0.764	-0.756	-0.749	-0.741	-0.731	-0.724	-0.716	-0.706	-0.698	-0.689	-0.680	-0.671	-0.661	-0.652	-0.644	-0.634	-0.625	-0.615	-0.605	-0.595	-0.586	-0.576	-0.566	-0.556	-0.546	-0.538	-0.528	-0.518	-0.507	-0.498	-0.489	-0.479	-0.469	-0.460	-0.450	-0.440	-0.430	-0.420	-0.410	-0.400	-0.390	-0.381	-0.371	-0.361	-0.352	-0.342	-0.332	-0.324	-0.314	-0.305	-0.296	-0.288	-0.279	-0.270	-0.261	-0.252	-0.245	-0.236	-0.229	-0.221	-0.214	-0.206	-0.199	-0.191	-0.185	-0.178	-0.172	-0.165	-0.160	-0.155	-0.149	-0.144	-0.139	-0.134	-0.130	-0.125	-0.119	-0.115	-0.111	-0.108	-0.104	-0.099	-0.095	-0.092	-0.088	-0.085	-0.080	-0.076	-0.071	-0.069	-0.062	-0.059	-0.054	-0.049	-0.044	-0.038	-0.031	-0.026	-0.020	-0.012	-0.005	0.004	0.011	0.020	0.030	0.040	0.049	0.060	0.072	0.084	0.096	0.109	0.124	0.138	0.152	0.168	0.182	0.200	0.216	0.235	0.252	0.271	0.289	0.309	0.328	0.349	0.369	0.390	0.411	0.432	0.454	0.476	0.499	0.520	0.542	0.566	0.588	0.610	0.632	0.655	0.678	0.699	0.721	0.742	0.764	0.785	0.806	0.826	0.846	0.865	0.885	0.902	0.921	0.938	0.955	0.970	0.986	1.000	1.014	1.026	1.039	1.051	1.061	1.071	1.081	1.089	1.096	1.102	1.108	1.114	1.116	1.121	1.122	1.124	1.125	1.125	1.124	1.122	1.120	1.116	1.112	1.108	1.102	1.096	1.090	1.082	1.076	1.066	1.059	1.049	1.039	1.029	1.019	1.008	0.998	0.986	0.975	0.964	0.952	0.941	0.930	0.919	0.908	0.896	0.885	0.874	0.864	0.852	0.842	0.834	0.824	0.815	0.806	0.799	0.791	0.784	0.778	0.770	0.765	0.760	0.756	0.751	0.749	0.745	0.742	0.742	0.740	0.740	0.739	0.740	0.740	0.740	0.742	0.744	0.746	0.748	0.751	0.754	0.758	0.760	0.762	0.765	0.769	0.771	0.775	0.778	0.780	0.781	0.782	0.784	0.785	0.785	0.785	0.784	0.781	0.780	0.776	0.772	0.768	0.762	0.756	0.749	0.741	0.731	0.721	0.710	0.699	0.685	0.671	0.656	0.641	0.624	0.605	0.588	0.568	0.546	0.525	0.504	0.481	0.458	0.432	0.406	0.381	0.355	0.329	0.301	0.274	0.245	0.218	0.190	0.161	0.132	0.104	0.075	0.046	0.018	-0.010	-0.038	-0.065	-0.092	-0.119	-0.144	-0.169	-0.194	-0.218	-0.240	-0.262	-0.284	-0.304	-0.324	-0.342	-0.359	-0.375	-0.390	-0.405	-0.419	-0.429	-0.441	-0.451	-0.459	-0.466	-0.472	-0.478	-0.482	-0.486	-0.488	-0.490	-0.490	-0.490	-0.489	-0.488	-0.485	-0.481	-0.478	-0.474	-0.470	-0.464	-0.459	-0.452	-0.449	-0.442	-0.436	-0.432	-0.428	-0.422	-0.418	-0.414	-0.410	-0.406	-0.405	-0.402	-0.402	-0.401	-0.402	-0.404	-0.406	-0.410	-0.415	-0.421	-0.428	-0.436	-0.445	-0.456	-0.468	-0.481	-0.496	-0.511	-0.529	-0.548	-0.566	-0.588	-0.610	-0.632	-0.658	-0.682	-0.710	-0.738	-0.766	-0.796	-0.826	-0.858	-0.891	-0.924	-0.958	-0.991	-1.026	-1.062	-1.099	-1.135	-1.171	-1.208	-1.245	-1.282	-1.319	-1.355	-1.392	-1.430	-1.465	-1.501	-1.536	-1.571	-1.606	-1.640	-1.674	-1.706	-1.739	-1.769	-1.800	-1.828	-1.858	-1.885	-1.910	-1.936	-1.961	-1.984	-2.005	-2.027	-2.046	-2.066	-2.084	-2.099	-2.115	-2.129	-2.141	-2.154	-2.164	-2.174	-2.181	-2.190	-2.196	-2.201	-2.205	-2.209	-2.211	-2.212	-2.214	-2.214	-2.211	-2.211	-2.209	-2.206	-2.201	-2.198	-2.192	-2.188	-2.181	-2.176	-2.170	-2.164	-2.158	-2.151	-2.142	-2.136	-2.130	-2.124	-2.115	-2.109	-2.102	-2.096	-2.090	-2.084	-2.080	-2.074	-2.070	-2.065	-2.061	-2.059	-2.056	-2.054	-2.052	-2.051	-2.051	-2.051	-2.052	-2.054	-2.056	-2.059	-2.062	-2.066	-2.071	-2.075	-2.081	-2.088	-2.094	-2.101	-2.109	-2.116	-2.125	-2.134	-2.142	-2.151	-2.161	-2.170	-2.180	-2.190	-2.199	-2.209	-2.218	-2.228	-2.236	-2.246	-2.255	-2.262	-2.271	-2.279	-2.285	-2.291	-2.298	-2.302	-2.308	-2.310	-2.314	-2.318	-2.318	-2.319	-2.319	-2.318	-2.316	-2.312	-2.309	-2.305	-2.300	-2.292	-2.285	-2.278	-2.268	-2.256	-2.245	-2.234	-2.221	-2.206	-2.191	-2.176	-2.160	-2.141	-2.124	-2.105	-2.085	-2.065	-2.045	-2.022	-2.000	-1.978	-1.955	-1.931	-1.905	-1.881	-1.856	-1.831	-1.805	-1.779	-1.752	-1.726	-1.699	-1.672	-1.645	-1.619	-1.592	-1.564	-1.538	-1.511	-1.484	-1.458	-1.431	-1.405	-1.379	-1.354	-1.328	-1.302	-1.279	-1.255	-1.230	-1.206	-1.184	-1.160	-1.139	-1.118	-1.096	-1.075	-1.055	-1.035	-1.018	-0.999	-0.980	-0.962	-0.946	-0.931	-0.915	-0.900	-0.885	-0.871	-0.859	-0.846	-0.835	-0.824	-0.812	-0.802	-0.792	-0.785	-0.776	-0.768	-0.760	-0.754	-0.749	-0.742	-0.738	-0.731	-0.726	-0.722	-0.719	-0.715	-0.711	-0.709	-0.706	-0.704	-0.701	-0.699	-0.696	-0.695	-0.692	-0.691	-0.689	-0.686	-0.684	-0.681	-0.679	-0.676	-0.674	-0.670	-0.666	-0.662	-0.659	-0.655	-0.650	-0.644	-0.639	-0.632	-0.625	-0.618	-0.610	-0.602	-0.594	-0.584	-0.575	-0.565	-0.554	-0.542	-0.531	-0.520	-0.507	-0.496	-0.482	-0.470	-0.456	-0.444	-0.429	-0.416	-0.402	-0.389	-0.374	-0.360	-0.348	-0.332	-0.320	-0.306	-0.294	-0.281	-0.270	-0.258	-0.248	-0.236	-0.228	-0.219	-0.209	-0.202	-0.195	-0.188	-0.182	-0.179	-0.175	-0.171	-0.170	-0.169	-0.169	-0.170	-0.171	-0.174	-0.178	-0.181	-0.188	-0.194	-0.200	-0.209	-0.216	-0.225	-0.235	-0.246	-0.258	-0.270	-0.281	-0.294	-0.308	-0.321	-0.335	-0.348	-0.362	-0.376	-0.390	-0.404	-0.419	-0.432	100.000	5.000	2.000	1.000	6.000	0.000	0.000	0.000	0.000	0.000	0.000	0.000	0.000	0.000	0.000	0.000	0.000	0.000	-2.425	-2.431	-2.434	-2.438	-2.439	-2.439	-2.438	-2.435	-2.431	-2.426	-2.421	-2.414	-2.406	-2.395	-2.385	-2.372	-2.360	-2.346	-2.330	-2.314	-2.295	-2.278	-2.259	-2.238	-2.218	-2.195	-2.172	-2.149	-2.124	-2.100	-2.075	-2.050	-2.024	-1.998	-1.971	-1.945	-1.918	-1.890	-1.865	-1.838	-1.811	-1.785	-1.760	-1.734	-1.708	-1.682	-1.658	-1.634	-1.611	-1.586	-1.564	-1.542	-1.521	-1.501	-1.481	-1.462	-1.444	-1.426	-1.410	-1.394	-1.379	-1.364	-1.350	-1.338	-1.325	-1.315	-1.304	-1.294	-1.285	-1.278	-1.269	-1.261	-1.255	-1.249	-1.242	-1.238	-1.232	-1.228	-1.224	-1.219	-1.215	-1.212	-1.209	-1.205	-1.202	-1.200	-1.196	-1.194	-1.190	-1.186	-1.184	-1.181	-1.178	-1.174	-1.170	-1.166	-1.161	-1.156	-1.151	-1.148	-1.141	-1.136	-1.130	-1.122	-1.118	-1.110	-1.104	-1.095	-1.088	-1.079	-1.070	-1.061	-1.051	-1.042	-1.031	-1.021	-1.011	-1.001	-0.990	-0.979	-0.968	-0.956	-0.944	-0.931	-0.919	-0.906	-0.894	-0.881	-0.868	-0.855	-0.841	-0.829	-0.815	-0.801	-0.788	-0.775	-0.760	-0.748	-0.732	-0.720	-0.705	-0.692	-0.678	-0.664	-0.650	-0.636	-0.622	-0.610	-0.596	-0.582	-0.569	-0.555	-0.541	-0.528	-0.514	-0.501	-0.488	-0.474	-0.461	-0.449	-0.435	-0.424	-0.410	-0.398	-0.385	-0.372	-0.361	-0.348	-0.336	-0.324	-0.312	-0.301	-0.289	-0.278	-0.266	-0.255	-0.245	-0.234	-0.222	-0.212	-0.201	-0.192	-0.181	-0.172	-0.162	-0.152	-0.142	-0.134	-0.125	-0.115	-0.106	-0.098	-0.089	-0.081	-0.072	-0.064	-0.056	-0.049	-0.040	-0.032	-0.025	-0.016	-0.010	-0.001	0.005	0.012	0.020	0.029	0.035	0.042	0.050	0.058	0.065	0.071	0.079	0.086	0.092	0.101	0.109	0.115	0.122	0.130	0.138	0.145	0.151	0.160	0.166	0.174	0.181	0.189	0.195	0.202	0.209	0.218	0.224	0.231	0.239	0.246	0.252	0.260	0.266	0.274	0.280	0.286	0.294	0.300	0.306	0.312	0.318	0.325	0.330	0.336	0.340	0.346	0.351	0.356	0.361	0.365	0.369	0.372	0.376	0.380	0.384	0.386	0.390	0.392	0.395	0.398	0.400	0.401	0.404	0.405	0.406	0.408	0.408	0.409	0.410	0.411	0.411	0.411	0.412	0.412	0.411	0.411	0.411	0.411	0.411	0.410	0.411	0.410	0.410	0.409	0.410	0.409	0.410	0.410	0.410	0.410	0.411	0.412	0.412	0.414	0.415	0.415	0.418	0.420	0.421	0.424	0.425	0.428	0.430	0.435	0.438	0.441	0.444	0.448	0.452	0.456	0.461	0.466	0.471	0.475	0.481	0.486	0.492	0.499	0.504	0.511	0.518	0.524	0.530	0.536	0.544	0.550	0.556	0.565	0.571	0.578	0.584	0.591	0.598	0.604	0.610	0.616	0.621	0.628	0.632	0.639	0.645	0.649	0.652	0.658	0.661	0.664	0.668	0.671	0.672	0.674	0.676	0.676	0.678	0.676	0.675	0.674	0.671	0.668	0.665	0.660	0.656	0.650	0.644	0.636	0.629	0.620	0.610	0.601	0.590	0.578	0.565	0.551	0.539	0.524	0.507	0.491	0.474	0.458	0.439	0.419	0.400	0.379	0.358	0.336	0.314	0.291	0.268	0.244	0.220	0.195	0.169	0.144	0.118	0.091	0.065	0.038	0.010	-0.018	-0.044	-0.071	-0.100	-0.129	-0.156	-0.185	-0.214	-0.242	-0.270	-0.299	-0.328	-0.356	-0.385	-0.414	-0.442	-0.471	-0.500	-0.530	-0.559	-0.588	-0.616	-0.645	-0.675	-0.705	-0.734	-0.765	-0.795	-0.825	-0.855	-0.886	-0.918	-0.949	-0.981	-1.014	-1.046	-1.080	-1.112	-1.148	-1.182	-1.218	-1.254	-1.290	-1.326	-1.364	-1.402	-1.441	-1.481	-1.520	-1.561	-1.602	-1.644	-1.688	-1.730	-1.774	-1.816	-1.860	-1.906	-1.951	-1.998	-2.042	-2.089	-2.135	-2.182	-2.230	-2.276	-2.324	-2.370	-2.418	-2.464	-2.511	-2.558	-2.602	-2.649	-2.694	-2.739	-2.784	-2.828	-2.869	-2.911	-2.954	-2.994	-3.034	-3.072	-3.110	-3.148	-3.182	-3.216	-3.250	-3.284	-3.314	-3.344	-3.372	-3.399	-3.425	-3.449	-3.472	-3.494	-3.515	-3.534	-3.551	-3.568	-3.581	-3.595	-3.608	-3.619	-3.626	-3.635	-3.641	-3.646	-3.651	-3.654	-3.656	-3.656	-3.656	-3.655	-3.652	-3.650	-3.646	-3.642	-3.635	-3.630	-3.622	-3.616	-3.608	-3.599	-3.591	-3.582	-3.574	-3.564	-3.552	-3.544	-3.534	-3.524	-3.515	-3.505	-3.495	-3.486	-3.478	-3.470	-3.461	-3.454	-3.446	-3.440	-3.435	-3.429	-3.424	-3.420	-3.418	-3.414	-3.412	-3.411	-3.411	-3.411	-3.414	-3.415	-3.419	-3.422	-3.429	-3.434	-3.440	-3.448	-3.456	-3.465	-3.475	-3.486	-3.496	-3.509	-3.521	-3.535	-3.550	-3.564	-3.579	-3.595	-3.612	-3.629	-3.646	-3.664	-3.681	-3.700	-3.719	-3.739	-3.756	-3.776	-3.795	-3.816	-3.835	-3.855	-3.875	-3.894	-3.914	-3.932	-3.951	-3.970	-3.989	-4.008	-4.026	-4.043	-4.060	-4.077	-4.093	-4.109	-4.124	-4.139	-4.152	-4.166	-4.178	-4.190	-4.201	-4.211	-4.221	-4.230	-4.239	-4.246	-4.252	-4.259	-4.264	-4.268	-4.270	-4.272	-4.275	-4.276	-4.275	-4.274	-4.272	-4.270	-4.265	-4.262	-4.258	-4.251	-4.244	-4.236	-4.229	-4.220	-4.210	-4.201	-4.189	-4.179	-4.166	-4.155	-4.142	-4.130	-4.116	-4.102	-4.089	-4.075	-4.060	-4.046	-4.032	-4.018	-4.004	-3.990	-3.978	-3.962	-3.950	-3.936	-3.924	-3.912	-3.901	-3.890	-3.880	-3.871	-3.862	-3.854	-3.846	-3.840	-3.834	-3.829	-3.825	-3.821	-3.820	-3.818	-3.818	-3.818	-3.820	-3.821	-3.825	-3.830	-3.835	-3.841	-3.848	-3.856	-3.865	-3.875	-3.885	-3.896	-3.908	-3.921	-3.935	-3.949	-3.962	-3.978	-3.991	-4.009	-4.024	-4.039	-4.056	-4.072	-4.090	-4.106	-4.122	-4.139	-4.155	-4.171	-4.186	-4.204	-4.219	-4.234	-4.248	-4.261	-4.275	-4.289	-4.300	-4.314	-4.324	-4.335	-4.345	-4.355	-4.364	-4.372	-4.380	-4.388	-4.394	-4.399	-4.404	-4.409	-4.412	-4.416	-4.419	-4.421	-4.424	-4.425	-4.425	-4.426	-4.428	-4.426	-4.425	-4.426	-4.425	-4.422	-4.421	-4.421	-4.420	-4.418	-4.416	-4.415	-4.414	-4.412	-4.412	-4.410	-4.410	-4.409	-4.410	-4.409	-4.409	-4.410	-4.411	-4.411	-4.412	-4.415	-4.418	-4.420	-4.421	-4.425	-4.429	-4.432	-4.436	-4.440	-4.445	-4.450	-4.454	-4.460	-4.465	-4.471	-4.476	-4.481	-4.486	-4.492	-4.499	-4.504	-4.510	-4.515	-4.521	-4.528	-4.532	-4.538	-4.542	-4.548	-4.552	-4.558	-4.562	-4.565	-4.569	-4.572	-4.575	-4.578	-4.580	-4.582	-4.584	-4.585	-4.586	-4.588	-4.586	-4.588	-4.586	-4.585	-4.584	-4.581	-4.580	-4.578	-4.576	-4.572	-4.569	-4.566	-4.562	-4.558	-4.554	-4.548	-4.544	-4.539	-4.532	-4.529	-4.522	-4.515	-4.510	-4.504	-4.498	-4.491	-4.484	-4.478	-4.470	-4.464	-4.456	-4.450	-4.442	-4.435	-4.428	-4.420	-4.412	-4.405	-4.398	-4.390	-4.382	-4.375	-4.368	-4.360	-4.352	-4.344	-4.336	-4.329	-4.320	-4.312	-4.305	-4.296	-4.290	-4.282	-4.274	-4.268	-4.260	-4.252	-4.245	-4.238	-4.231	-4.225	-4.218	-4.211	-4.205	-4.199	-4.194	-4.188	-4.181	-4.178	-4.171	-4.166	-4.162	-4.159	-4.155	-4.151	-4.148	-4.146	-4.142	-4.141	-4.140	-4.138	-4.138	-4.136	-4.138	-4.138	-4.138	-4.139	-4.140	-4.142	-4.145	-4.149	-4.151	-4.155	-4.159	-4.162	-4.168	-4.172	-4.179	-4.184	-4.189	-4.195	-4.202	-4.209	-4.215	-4.222	-4.230	-4.236	-4.245	-4.251	-4.260	-4.268	-4.274	-4.282	-4.289	-4.298	-4.305	-4.311	-4.318	-4.325	-4.332	-4.339	-4.344	-4.350	-4.355	-4.361	-4.366	-4.370	-4.374	-4.379	-4.382	-4.386	-4.388	-4.391	-4.392	-4.395	-4.396	-4.398	-4.398	-4.396	-4.398	-4.398	-4.395	-4.394	-4.392	-4.390	-4.388	-4.385	-4.382	-4.380	-4.376	-4.372	-4.368	-4.364	-4.359	-4.355	-4.350	-4.345	-4.341	-4.336	-4.331	-4.325	-4.321	-4.316	-4.311	-4.306	-4.301	-4.298	-4.292	-4.289	-4.285	-4.281	-4.278	-4.275	-4.272	-4.270	-4.269	-4.266	-4.266	-4.265	-4.265	-4.265	-4.266	-4.268	-4.271	-4.274	-4.276	-4.281	-4.286	-4.291	-4.298	-4.304	-4.311	-4.319	-4.329	-4.339	-4.349	-4.360	-4.371	-4.384	-4.398	-4.411	-4.425	-4.441	-4.456	-4.474	-4.490	-4.508	-4.526	-4.545	-4.565	-4.585	-4.605	-4.626	-4.648	-4.669	-4.691	-4.712	-4.734	-4.756	-4.780	-4.802	-4.825	-4.848	-4.870	-4.892	-4.915	-4.936	-4.959	-4.980	-5.000	-5.021	-5.041	-5.060	-5.080	-5.099	-5.116	-5.134	-5.151	-5.166	-5.182	-5.196	-5.210	-5.222	-5.236	-5.248	-5.258	-5.269	-5.276	-5.286	-5.294	-5.300	-5.306	-5.311	-5.316	-5.320	-5.322	-5.325	-5.328	-5.330	-5.330	-5.331	-5.330	-5.331	-5.330	-5.329	-5.328	-5.326	-5.325	-5.322	-5.320	-5.318	-5.315	-5.311	-5.310	-5.308	-5.304	-5.302	-5.299	-5.298	-5.295	-5.292	-5.291	-5.289	-5.288	-5.286	-5.285	-5.284	-5.284	-5.282	-5.281	-5.281	-5.280	-5.280	-5.278	-5.278	-5.276	-5.278	-5.276	-5.275	-5.274	-5.274	-5.272	-5.270	-5.269	-5.266	-5.264	-5.260	-5.258	-5.254	-5.250	-5.244	-5.240	-5.234	-5.226	-5.220	-5.212	-5.205	-5.196	-5.186	-5.176	-5.165	-5.152	-5.141	-5.129	-5.115	-5.100	-5.086	-5.070	-5.054	-5.036	-5.019	-5.001	-4.981	-4.962	-4.942	-4.922	-4.902	-4.879	-4.858	-4.836	-4.812	-4.790	-4.766	-4.742	-4.718	-4.694	-4.670	-4.644	-4.620	-4.594	-4.569	-4.542	-4.519	-4.492	-4.468	-4.441	-4.415	-4.390	-4.364	-4.339	-4.314	-4.288	-4.261	-4.236	-4.211	-4.186	-4.162	-4.138	-4.112	-4.089	-4.065	-4.041	-4.018	-3.992	-3.970	-3.948	-3.924	-3.901	-3.879	-3.856	-3.834	-3.812	-3.790	-3.768	-3.746	-3.725	-3.705	-3.684	-3.662	-3.642	-3.621	-3.602	-3.581	-3.561	-3.541	-3.522	-3.502	-3.484	-3.464	-3.444	-3.426	-3.408	-3.388	-3.370	-3.350	-3.331	-3.314	-3.295	-3.276	-3.258	-3.239	-3.220	-3.202	-3.184	-3.164	-3.146	-3.126	-3.109	-3.089	-3.069	-3.049	-3.030	-3.010	-2.990	-2.970	-2.949	-2.929	-2.908	-2.885	-2.864	-2.841	-2.819	-2.798	-2.775	-2.751	-2.729	-2.704	-2.680	-2.655	-2.631	-2.606	-2.581	-2.555	-2.530	-2.504	-2.479	-2.451	-2.425	-2.398	-2.372	-2.345	-2.318	-2.291	-2.265	-2.238	-2.210	-2.185	-2.158	-2.132	-2.106	-2.080	-2.055	-2.031	-2.006	-1.982	-1.959	-1.936	-1.914	-1.892	-1.870	-1.851	-1.831	-1.812	-1.795	-1.778	-1.760	-1.745	-1.730	-1.715	-1.702	-1.690	-1.679	-1.669	-1.659	-1.650	-1.642	-1.635	-1.630	-1.625	-1.620	-1.618	-1.614	-1.611	-1.611	-1.610	-1.610	-1.610	-1.612	-1.614	-1.616	-1.619	-1.622	-1.626	-1.630	-1.634	-1.639	-1.644	-1.649	-1.654	-1.660	-1.665	-1.670	-1.676	-1.680	-1.686	-1.692	-1.698	-1.701	-1.706	-1.711	-1.716	-1.720	-1.724	-1.728	-1.732	-1.735	-1.739	-1.740	-1.742	-1.744	-1.746	-1.749	-1.749	-1.750	-1.750	-1.751	-1.751	-1.750	-1.750	-1.750	-1.748	-1.746	-1.746	-1.744	-1.742	-1.740	-1.739	-1.735	-1.734	-1.730	-1.728	-1.724	-1.721	-1.718	-1.715	-1.710	-1.706	-1.702	-1.700	-1.695	-1.691	-1.688	-1.682	-1.679	-1.675	-1.670	-1.665	-1.660	-1.655	-1.650	-1.645	-1.640	-1.634	-1.630	-1.622	-1.618	-1.611	-1.606	-1.599	-1.594	-1.588	-1.580	-1.574	-1.566	-1.559	-1.552	-1.545	-1.538	-1.531	-1.524	-1.516	-1.509	-1.501	-1.494	-1.488	-1.480	-1.471	-1.465	-1.458	-1.450	-1.444	-1.436	-1.430	-1.424	-1.418	-1.411	-1.405	-1.399	-1.392	-1.388	-1.382	-1.378	-1.372	-1.368	-1.364	-1.360	-1.355	-1.351	-1.349	-1.346	-1.342	-1.340	-1.338	-1.335	-1.334	-1.332	-1.330	-1.329	-1.326	-1.326	-1.325	-1.324	-1.322	-1.322	-1.321	-1.320	-1.320	-1.318	-1.316	-1.315	-1.314	-1.314	-1.312	-1.310	-1.309	-1.306	-1.305	-1.302	-1.299	-1.298	-1.294	-1.290	-1.286	-1.284	-1.279	-1.275	-1.270	-1.265	-1.260	-1.254	-1.248	-1.242	-1.236	-1.230	-1.224	-1.216	-1.209	-1.202	-1.195	-1.188	-1.180	-1.172	-1.165	-1.156	-1.148	-1.140	-1.132	-1.125	-1.118	-1.110	-1.101	-1.094	-1.086	-1.079	-1.071	-1.065	-1.058	-1.051	-1.045	-1.039	-1.032	-1.028	-1.022	-1.018	-1.012	-1.009	-1.005	-1.002	-1.000	-0.996	-0.994	-0.992	-0.990	-0.990	-0.989	-0.989	-0.988	-0.989	-0.989	-0.990	-0.991	-0.992	-0.996	-0.998	-1.001	-1.004	-1.008	-1.011	-1.015	-1.019	-1.022	-1.028	-1.032	-1.038	-1.042	-1.048	-1.054	-1.059	-1.065	-1.071	-1.076	-1.082	-1.089	-1.095	-1.101	-1.106	-1.112	-1.119	-1.124	-1.130	-1.136	-1.142	-1.148	-1.154	-1.159	-1.164	-1.169	-1.174	-1.179	-1.184	-1.188	-1.192	-1.196	-1.200	-1.204	-1.208	-1.211	-1.214	-1.216	-1.220	-1.221	-1.224	-1.226	-1.228	-1.229	-1.230	-1.231	-1.234	-1.234	-1.235	-1.235	-1.236	-1.236	-1.236	-1.236	-1.238	-1.238	-1.236	-1.238	-1.238	-1.236	-1.238	-1.238	-1.238	-1.238	-1.239	-1.240	-1.240	-1.242	-1.242	-1.244	-1.246	-1.248	-1.250	-1.252	-1.256	-1.259	-1.262	-1.268	-1.271	-1.276	-1.281	-1.288	-1.294	-1.300	-1.306	-1.314	-1.321	-1.330	-1.338	-1.346	-1.355	-1.365	-1.375	-1.385	-1.396	-1.406	-1.419	-1.430	-1.441	-1.454	-1.468	-1.480	-1.492	-1.506	-1.519	-1.532	-1.546	-1.560	-1.574	-1.588	-1.601	-1.616	-1.630	-1.644	-1.658	-1.671	-1.685	-1.699	-1.712	-1.725	-1.738	-1.750	-1.764	-1.776	-1.788	-1.799	-1.811	-1.821	-1.831	-1.842	-1.851	-1.861	-1.870	-1.879	-1.886	-1.895	-1.902	-1.909	-1.916	-1.921	-1.928	-1.932	-1.936	-1.941	-1.945	-1.949	-1.951	-1.954	-1.958	-1.960	-1.960	-1.962	-1.962	-1.965	-1.965	-1.966	-1.968	-1.968	-1.969	-1.969	-1.970	-1.970	-1.971	-1.972	-1.972	-1.975	-1.976	-1.978	-1.980	-1.982	-1.985	-1.989	-1.992	-1.996	-2.001	-2.007	-2.013	-2.020	-2.026	-2.035	-2.044	-2.052	-2.064	-2.075	-2.088	-2.099	-2.111	-2.126	-2.141	-2.156	-2.174	-2.190	-2.208	-2.226	-2.246	-2.265	-2.286	-2.308	-2.328	-2.350	-2.372	-2.396	-2.419	-2.444	-2.468	-2.492	-2.518	-2.541	-2.566	-2.591	-2.616	-2.641	-2.666	-2.690	-2.715	-2.739	-2.762	-2.786	-2.810	-2.832	-2.855	-2.878	-2.898	-2.919	-2.939	-2.959	-2.978	-2.995	-3.012	-3.029	-3.044	-3.060	-3.074	-3.086	-3.100	-3.111	-3.121	-3.131	-3.140	-3.150	-3.158	-3.164	-3.171	-3.176	-3.181	-3.185	-3.188	-3.191	-3.194	-3.195	-3.196	-3.198	-3.199	-3.198	-3.199	-3.198	-3.196	-3.195	-3.194	-3.191	-3.189	-3.188	-3.185	-3.182	-3.180	-3.178	-3.175	-3.172	-3.170	-3.169	-3.166	-3.162	-3.160	-3.159	-3.156	-3.155	-3.152	-3.150	-3.149	-3.146	-3.146	-3.145	-3.144	-3.142	-3.141	-3.141	-3.140	-3.139	-3.139	-3.139	-3.139	-3.138	-3.138	-3.136	-3.138	-3.138	-3.136	-3.138	-3.136	-3.136	-3.136	-3.136	-3.136	-3.135	-3.135	-3.134	-3.132	-3.131	-3.130	-3.129	-3.126	-3.124	-3.122	-3.120	-3.116	-3.114	-3.111	-3.106	-3.102	-3.098	-3.092	-3.086	-3.081	-3.075	-3.069	-3.061	-3.052	-3.045	-3.035	-3.026	-3.016	-3.005	-2.995	-2.982	-2.970	-2.956	-2.942	-2.929	-2.915	-2.899	-2.881	-2.866	-2.849	-2.830	-2.810	-2.791	-2.771	-2.750	-2.728	-2.706	-2.684	-2.660	-2.635	-2.611	-2.585	-2.560	-2.534	-2.506	-2.480	-2.450	-2.422	-2.394	-2.364	-2.334	-2.304	-2.274	-2.242	-2.211	-2.180	-2.148	-2.116	-2.084	-2.051	-2.019	-1.986	-1.954	-1.920	-1.888	-1.855	-1.822	-1.790	-1.758	-1.725	-1.692	-1.660	-1.628	-1.596	-1.565	-1.532	-1.502	-1.472	-1.441	-1.411	-1.381	-1.351	-1.322	-1.294	-1.266	-1.236	-1.209	-1.182	-1.156	-1.130	-1.104	-1.079	-1.055	-1.030	-1.006	-0.982	-0.960	-0.938	-0.915	-0.894	-0.872	-0.851	-0.831	-0.812	-0.792	-0.774	-0.756	-0.738	-0.719	-0.702	-0.685	-0.669	-0.652	-0.636	-0.620	-0.605	-0.589	-0.575	-0.560	-0.546	-0.531	-0.516	-0.502	-0.490	-0.476	-0.462	-0.448	-0.435	-0.421	-0.408	-0.394	-0.380	-0.368	-0.352	-0.340	-0.325	-0.312	-0.298	-0.282	-0.270	-0.255	-0.240	-0.225	-0.210	-0.195	-0.179	-0.162	-0.148	-0.131	-0.115	-0.099	-0.082	-0.065	-0.049	-0.031	-0.014	0.004	0.021	0.039	0.056	0.074	0.090	0.108	0.125	0.142	0.160	0.178	0.194	0.210	0.228	0.244	0.259	0.276	0.291	0.306	0.320	0.335	0.349	0.361	0.375	0.388	0.399	0.411	0.421	0.431	0.441	0.450	0.458	0.466	0.474	0.480	0.486	0.491	0.495	0.501	0.504	0.507	0.509	0.511	0.512	0.514	0.514	0.514	0.512	0.512	0.510	0.509	0.506	0.505	0.501	0.499	0.495	0.492	0.489	0.485	0.481	0.478	0.475	0.470	0.466	0.464	0.460	0.458	0.455	0.451	0.450	0.448	0.446	0.445	0.445	0.442	0.444	0.444	0.446	0.446	0.449	0.451	0.455	0.459	0.462	0.468	0.474	0.479	0.485	0.494	0.500	0.510	0.518	0.528	0.538	0.548	0.559	0.570	0.581	0.594	0.606	0.620	0.632	0.648	0.661	0.675	0.689	0.704	0.719	0.732	0.748	0.762	0.778	0.792	0.806	0.820	0.834	0.848	0.861	0.872	0.886	0.899	0.910	0.920	0.930	0.939	0.949	0.956	0.964	0.970	0.975	0.981	0.985	0.989	0.990	0.992	0.992	0.991	0.990	0.988	0.984	0.980	0.974	0.968	0.961	0.952	0.944	0.935	0.924	0.912	0.900	0.888	0.874	0.859	0.845	0.829	0.812	0.794	0.778	0.759	0.740	0.721	0.701	0.682	0.662	0.642	0.621	0.601	0.580	0.559	0.538	0.518	0.496	0.476	0.455	0.434	0.414	0.394	0.372	0.354	0.334	0.315	0.295	0.278	0.258	0.240	0.222	0.206	0.189	0.172	0.156	0.140	0.125	0.109	0.095	0.080	0.066	0.052	0.039	0.025	0.012	0.000	-0.011	-0.024	-0.035	-0.048	-0.058	-0.069	-0.080	-0.090	-0.101	-0.111	-0.122	-0.131	-0.142	-0.152	-0.161	-0.171	-0.182	-0.191	-0.201	-0.211	-0.220	-0.230	-0.240	-0.250	-0.260	-0.269	-0.279	-0.289	-0.299	-0.309	-0.319	-0.329	-0.338	-0.348	-0.358	-0.368	-0.378	-0.386	-0.395	-0.404	-0.414	-0.422	-0.431	-0.440	-0.448	-0.456	-0.464	-0.471	-0.479	-0.485	-0.492	-0.499	-0.502	-0.509	-0.512	-0.518	-0.520	-0.522	-0.525	-0.526	-0.528	-0.529	-0.528	-0.526	-0.525	-0.522	-0.520	-0.515	-0.510	-0.505	-0.499	-0.491	-0.484	-0.474	-0.465	-0.455	-0.442	-0.431	-0.419	-0.405	-0.390	-0.376	-0.361	-0.345	-0.329	-0.311	-0.292	-0.274	-0.256	-0.236	-0.216	-0.195	-0.175	-0.154	-0.134	-0.111	-0.090	-0.068	-0.045	-0.024	-0.001	0.021	0.044	0.065	0.089	0.111	0.131	0.154	0.175	0.196	0.218	0.238	0.259	0.278	0.298	0.316	0.336	0.354	0.371	0.388	0.406	0.422	0.436	0.452	0.468	0.481	0.496	0.509	0.522	0.534	0.546	0.558	0.569	0.580	0.589	0.599	0.608	0.618	0.626	0.634	0.642	0.650	0.659	0.665	0.672	0.680	0.688	0.695	0.701	0.709	0.715	0.722	0.729	0.736	0.744	0.750	0.756	0.765	0.772	0.780	0.789	0.796	0.805	0.814	0.822	0.831	0.841	0.851	0.861	0.871	0.881	0.891	0.902	0.914	0.925	0.936	0.949	0.961	0.972	0.985	0.998	1.010	1.022	1.034	1.046	1.059	1.070	1.084	1.095	1.106	1.119	1.129	1.141	1.151	1.161	1.171	1.181	1.189	1.198	1.206	1.212	1.219	1.225	1.230	1.235	1.239	1.242	1.244	1.246	1.248	1.248	1.246	1.245	1.241	1.239	1.235	1.230	1.225	1.218	1.210	1.201	1.192	1.182	1.172	1.160	1.149	1.136	1.122	1.108	1.092	1.078	1.061	1.045	1.029	1.010	0.991	0.972	0.954	0.934	0.915	0.894	0.874	0.854	0.832	0.810	0.789	0.768	0.746	0.724	0.702	0.680	0.656	0.635	0.612	0.590	0.568	0.546	0.522	0.501	0.479	0.456	0.434	0.412	0.389	0.368	0.346	0.325	0.302	0.281	0.260	0.239	0.219	0.198	0.176	0.156	0.136	0.118	0.098	0.079	0.060	0.040	0.022	0.004	-0.015	-0.031	-0.049	-0.065	-0.080	-0.096	-0.111	-0.126	-0.139	-0.154	-0.166	-0.178	-0.190	-0.200	-0.211	-0.220	-0.230	-0.236	-0.245	-0.251	-0.258	-0.262	-0.266	-0.270	-0.272	-0.275	-0.278	-0.278	-0.276	-0.276	-0.274	-0.271	-0.268	-0.264	-0.260	-0.254	-0.248	-0.240	-0.232	-0.225	-0.216	-0.206	-0.198	-0.188	-0.176	-0.164	-0.152	-0.141	-0.129	-0.116	-0.102	-0.089	-0.075	-0.061	-0.048	-0.034	-0.018	-0.004	0.011	0.026	0.041	0.056	0.070	0.086	0.101	0.116	0.132	0.148	0.162	0.179	0.195	0.211	0.226	0.242	0.258	0.275	0.290	0.308	0.325	0.341	0.359	0.375	0.394	0.411	0.429	0.449	0.468	0.488	0.506	0.526	0.549	0.570	0.591	0.614	0.636	0.660	0.685	0.710	0.735	0.760	0.786	0.812	0.840	0.869	0.896	0.926	0.956	0.986	1.018	1.049	1.080	1.114	1.146	1.179	1.212	1.246	1.281	1.315	1.351	1.386	1.421	1.458	1.492	1.528	1.564	1.600	1.635	1.672	1.708	1.744	1.780	1.816	1.850	1.886	1.920	1.955	1.989	2.024	2.058	2.090	2.124	2.155	2.189	2.220	2.250	2.281	2.311	2.341	2.371	2.400	2.429	2.456	2.482	2.510	2.536	2.562	2.586	2.612	2.636	2.661	2.684	2.706	2.729	2.750	2.771	2.792	2.812	2.832	2.852	2.871	2.889	2.908	2.926	2.944	2.961	2.978	2.994	3.009	3.024	3.039	3.054	3.068	3.082	3.096	3.109	3.121	3.134	3.146	3.158	3.169	3.180	3.190	3.200	3.210	3.220	3.229	3.239	3.246	3.254	3.261	3.269	3.278	3.284	3.290	3.296	3.302	3.308	3.312	3.319	3.322	3.328	3.332	3.338	3.342	3.346	3.350	3.354	3.358	3.362	3.365	3.369	3.372	3.376	3.380	3.382	3.388	3.391	3.395	3.400	3.404	3.408	3.411	3.416	3.421	3.426	3.431	3.436	3.442	3.448	3.452	3.458	3.464	3.470	3.476	3.482	3.489	3.495	3.502	3.508	3.515	3.521	3.529	3.535	3.541	3.549	3.554	3.560	3.566	3.572	3.578	3.582	3.588	3.592	3.596	3.600	3.604	3.606	3.609	3.611	3.611	3.614	3.614	3.614	3.611	3.610	3.608	3.604	3.600	3.595	3.591	3.585	3.579	3.570	3.562	3.554	3.545	3.534	3.524	3.511	3.499	3.485	3.471	3.458	3.442	3.428	3.411	3.395	3.379	3.360	3.342	3.324	3.306	3.286	3.268	3.248	3.226	3.208	3.186	3.166	3.144	3.124	3.104	3.081	3.061	3.039	3.018	2.996	2.975	2.952	2.931	2.910	2.889	2.866	2.845	2.824	2.802	2.781	2.759	2.738	2.716	2.694	2.672	2.651	2.629	2.606	2.584	2.561	2.538	2.515	2.491	2.468	2.442	2.419	2.394	2.368	2.342	2.316	2.289	2.262	2.234	2.205	2.178	2.148	2.116	2.085	2.054	2.021	1.989	1.954	1.920	1.885	1.849	1.814	1.776	1.738	1.700	1.661	1.621	1.580	1.540	1.498	1.456	1.414	1.371	1.328	1.284	1.240	1.195	1.151	1.105	1.061	1.015	0.970	0.924	0.878	0.832	0.788	0.741	0.696	0.651	0.606	0.561	0.518	0.472	0.430	0.386	0.344	0.301	0.259	0.218	0.176	0.138	0.098	0.058	0.020	-0.018	-0.055	-0.091	-0.126	-0.161	-0.194	-0.228	-0.260	-0.292	-0.322	-0.354	-0.382	-0.411	-0.439	-0.465	-0.490	-0.516	-0.540	-0.564	-0.586	-0.609	-0.630	-0.650	-0.670	-0.689	-0.708	-0.725	-0.740	-0.756	-0.771	-0.786	-0.799	-0.812	-0.824	-0.834	-0.845	-0.855	-0.865	-0.874	-0.881	-0.889	-0.896	-0.902	-0.908	-0.912	-0.918	-0.921	-0.925	-0.929	-0.931	-0.934	-0.936	-0.938	-0.939	-0.940	-0.940	-0.940	-0.941	-0.941	-0.940	-0.941	-0.941	-0.940	-0.939	-0.940	-0.939	-0.939	-0.939	-0.939	-0.939	-0.939	-0.940	-0.940	-0.942	-0.942	-0.945	-0.946	-0.949	-0.951	-0.955	-0.959	-0.962	-0.966	-0.971	-0.976	-0.982	-0.989	-0.995	-1.002	-1.010	-1.018	-1.026	-1.035	-1.045	-1.055	-1.065	-1.075	-1.086	-1.098	-1.109	-1.120	-1.132	-1.145	-1.158	-1.171	-1.184	-1.196	-1.210	-1.224	-1.238	-1.251	-1.264	-1.278	-1.290	-1.302	-1.316	-1.329	-1.341	-1.355	-1.366	-1.378	-1.390	-1.400	-1.411	-1.422	-1.432	-1.442	-1.451	-1.460	-1.469	-1.476	-1.485	-1.491	-1.499	-1.504	-1.510	-1.515	-1.520	-1.524	-1.529	-1.532	-1.535	-1.539	-1.540	-1.542	-1.545	-1.546	-1.548	-1.549	-1.549	-1.550	-1.550	-1.551	-1.551	-1.551	-1.551	-1.551	-1.551	-1.551	-1.551	-1.552	-1.551	-1.554	-1.554	-1.555	-1.558	-1.558	-1.560	-1.562	-1.566	-1.569	-1.574	-1.578	-1.582	-1.589	-1.596	-1.602	-1.610	-1.618	-1.626	-1.636	-1.646	-1.658	-1.669	-1.681	-1.695	-1.709	-1.722	-1.739	-1.755	-1.772	-1.791	-1.809	-1.828	-1.849	-1.869	-1.891	-1.912	-1.936	-1.960	-1.984	-2.007	-2.033	-2.059	-2.085	-2.111	-2.139	-2.166	-2.194	-2.221	-2.250	-2.278	-2.305	-2.334	-2.361	-2.390	-2.418	-2.444	-2.471	-2.498	-2.525	-2.551	-2.576	-2.601	-2.625	-2.649	-2.671	-2.694	-2.714	-2.734	-2.754	-2.771	-2.789	-2.804	-2.819	-2.832	-2.845	-2.856	-2.865	-2.874	-2.881	-2.886	-2.890	-2.892	-2.894	-2.895	-2.892	-2.890	-2.885	-2.880	-2.872	-2.865	-2.855	-2.844	-2.831	-2.818	-2.804	-2.788	-2.770	-2.752	-2.732	-2.712	-2.692	-2.671	-2.648	-2.625	-2.601	-2.576	-2.552	-2.526	-2.501	-2.475	-2.448	-2.422	-2.395	-2.369	-2.342	-2.316	-2.290	-2.264	-2.239	-2.212	-2.189	-2.164	-2.140	-2.116	-2.094	-2.072	-2.050	-2.029	-2.009	-1.989	-1.971	-1.952	-1.936	-1.919	-1.904	-1.889	-1.875	-1.860	-1.849	-1.836	-1.826	-1.815	-1.806	-1.796	-1.789	-1.780	-1.774	-1.766	-1.760	-1.754	-1.749	-1.744	-1.739	-1.734	-1.730	-1.725	-1.722	-1.719	-1.715	-1.711	-1.706	-1.704	-1.700	-1.696	-1.691	-1.688	-1.684	-1.679	-1.674	-1.669	-1.664	-1.659	-1.651	-1.645	-1.639	-1.631	-1.625	-1.618	-1.610	-1.601	-1.594	-1.584	-1.575	-1.565	-1.555	-1.545	-1.534	-1.522	-1.511	-1.500	-1.490	-1.478	-1.466	-1.454	-1.441	-1.429	-1.416	-1.404	-1.391	-1.378	-1.365	-1.352	-1.339	-1.325	-1.312	-1.300	-1.286	-1.274	-1.260	-1.248	-1.235	-1.222	-1.209	-1.198	-1.185	-1.171	-1.159	-1.146	-1.135	-1.121	-1.110	-1.099	-1.088	-1.075	-1.064	-1.051	-1.040	-1.030	-1.019	-1.006	-0.995	-0.984	-0.972	-0.961	-0.951	-0.939	-0.929	-0.918	-0.906	-0.895	-0.884	-0.872	-0.862	-0.850	-0.840	-0.829	-0.818	-0.806	-0.795	-0.785	-0.774	-0.764	-0.751	-0.740	-0.730	-0.719	-0.708	-0.696	-0.686	-0.675	-0.665	-0.654	-0.644	-0.632	-0.621	-0.612	-0.601	-0.590	-0.581	-0.570	-0.560	-0.549	-0.539	-0.529	-0.520	-0.509	-0.500	-0.489	-0.480	-0.469	-0.460	-0.450	-0.440	-0.430	-0.420	-0.410	-0.400	-0.390	-0.380	-0.370	-0.360	-0.350	-0.340	-0.330	-0.320	-0.310	-0.300	-0.290	-0.280	-0.270	-0.259	-0.249	-0.240	-0.229	-0.219	-0.210	-0.200	-0.190	-0.180	-0.170	-0.161	-0.151	-0.141	-0.132	-0.124	-0.115	-0.106	-0.098	-0.089	-0.081	-0.072	-0.065	-0.059	-0.052	-0.045	-0.039	-0.034	-0.028	-0.022	-0.018	-0.014	-0.010	-0.005	-0.002	-0.001	0.002	0.004	0.005	0.005	0.006	0.006	0.005	0.004	0.002	0.001	-0.001	-0.004	-0.008	-0.011	-0.015	-0.019	-0.024	-0.030	-0.034	-0.040	-0.046	-0.052	-0.059	-0.066	-0.074	-0.080	-0.088	-0.095	-0.102	-0.110	-0.118	-0.126	-0.135	-0.142	-0.150	-0.158	-0.166	-0.172	-0.181	-0.189	-0.196	-0.204	-0.210	-0.216	-0.224	-0.230	-0.238	-0.242	-0.248	-0.254	-0.258	-0.264	-0.268	-0.271	-0.276	-0.280	-0.282	-0.285	-0.288	-0.289	-0.291	-0.292	-0.294	-0.294	-0.294	-0.294	-0.294	-0.294	-0.291	-0.291	-0.289	-0.288	-0.284	-0.282	-0.279	-0.276	-0.272	-0.269	-0.266	-0.261	-0.258	-0.254	-0.249	-0.245	-0.240	-0.238	-0.232	-0.228	-0.222	-0.218	-0.215	-0.210	-0.206	-0.202	-0.199	-0.195	-0.192	-0.189	-0.186	-0.184	-0.182	-0.180	-0.179	-0.178	-0.179	-0.179	-0.179	-0.180	-0.182	-0.185	-0.188	-0.191	-0.196	-0.201	-0.208	-0.214	-0.221	-0.229	-0.238	-0.248	-0.258	-0.269	-0.281	-0.292	-0.308	-0.320	-0.335	-0.351	-0.368	-0.385	-0.402	-0.421	-0.440	-0.460	-0.481	-0.502	-0.524	-0.546	-0.569	-0.592	-0.618	-0.641	-0.668	-0.691	-0.718	-0.744	-0.771	-0.799	-0.826	-0.854	-0.882	-0.910	-0.940	-0.969	-0.999	-1.029	-1.058	-1.089	-1.119	-1.150	-1.181	-1.212	-1.244	-1.275	-1.306	-1.339	-1.371	-1.404	-1.438	-1.469	-1.502	-1.536	-1.570	-1.604	-1.639	-1.672	-1.708	-1.744	-1.778	-1.814	-1.850	-1.886	-1.922	-1.960	-1.998	-2.035	-2.072	-2.110	-2.150	-2.189	-2.228	-2.268	-2.308	-2.346	-2.388	-2.428	-2.469	-2.510	-2.551	-2.592	-2.634	-2.676	-2.718	-2.759	-2.801	-2.842	-2.885	-2.928	-2.969	-3.010	-3.052	-3.092	-3.134	-3.175	-3.216	-3.256	-3.296	-3.336	-3.375	-3.412	-3.450	-3.488	-3.525	-3.561	-3.596	-3.631	-3.665	-3.700	-3.732	-3.764	-3.794	-3.825	-3.854	-3.881	-3.909	-3.936	-3.961	-3.986	-4.009	-4.031	-4.054	-4.072	-4.093	-4.110	-4.128	-4.144	-4.158	-4.172	-4.185	-4.198	-4.208	-4.216	-4.226	-4.234	-4.240	-4.245	-4.250	-4.254	-4.256	-4.259	-4.259	-4.260	-4.259	-4.258	-4.255	-4.251	-4.249	-4.244	-4.239	-4.234	-4.226	-4.221	-4.214	-4.208	-4.199	-4.191	-4.184	-4.174	-4.166	-4.159	-4.149	-4.140	-4.131	-4.122	-4.115	-4.106	-4.099	-4.091	-4.085	-4.077	-4.071	-4.065	-4.060	-4.054	-4.050	-4.045	-4.043	-4.039	-4.037	-4.036	-4.035	-4.036	-4.037	-4.039	-4.041	-4.045	-4.049	-4.052	-4.060	-4.065	-4.072	-4.080	-4.089	-4.098	-4.109	-4.119	-4.130	-4.141	-4.155	-4.168	-4.181	-4.196	-4.211	-4.226	-4.241	-4.258	-4.274	-4.291	-4.308	-4.325	-4.341	-4.360	-4.378	-4.395	-4.412	-4.431	-4.449	-4.466	-4.484	-4.501	-4.518	-4.536	-4.552	-4.569	-4.584	-4.600	-4.615	-4.630	-4.644	-4.659	-4.671	-4.684	-4.696	-4.708	-4.718	-4.729	-4.738	-4.746	-4.755	-4.761	-4.768	-4.774	-4.778	-4.782	-4.786	-4.789	-4.790	-4.791	-4.791	-4.791	-4.790	-4.788	-4.785	-4.781	-4.776	-4.772	-4.768	-4.760	-4.754	-4.748	-4.739	-4.731	-4.721	-4.711	-4.702	-4.692	-4.682	-4.670	-4.660	-4.649	-4.638	-4.625	-4.615	-4.604	-4.591	-4.580	-4.569	-4.558	-4.546	-4.536	-4.528	-4.516	-4.509	-4.499	-4.491	-4.484	-4.478	-4.471	-4.466	-4.460	-4.456	-4.454	-4.451	-4.451	-4.450	-4.451	-4.452	-4.454	-4.458	-4.462	-4.468	-4.475	-4.482	-4.490	-4.499	-4.509	-4.520	-4.532	-4.545	-4.559	-4.574	-4.589	-4.605	-4.620	-4.638	-4.655	-4.675	-4.692	-4.712	-4.732	-4.751	-4.772	-4.792	-4.814	-4.834	-4.854	-4.875	-4.895	-4.916	-4.936	-4.955	-4.975	-4.994	-5.012	-5.030	-5.049	-5.066	-5.081	-5.098	-5.112	-5.128	-5.141	-5.154	-5.166	-5.178	-5.189	-5.198	-5.208	-5.215	-5.224	-5.230	-5.236	-5.240	-5.245	-5.249	-5.251	-5.255	-5.256	-5.256	-5.256	-5.258	-5.256	-5.255	-5.254	-5.251	-5.250	-5.246	-5.245	-5.241	-5.239	-5.235	-5.231	-5.229	-5.225	-5.222	-5.219	-5.216	-5.212	-5.210	-5.208	-5.205	-5.202	-5.201	-5.200	-5.196	-5.196	-5.195	-5.195	-5.195	-5.195	-5.195	-5.195	-5.196	-5.196	-5.199	-5.200	-5.201	-5.202	-5.205	-5.206	-5.210	-5.211	-5.214	-5.216	-5.219	-5.221	-5.222	-5.225	-5.228	-5.229	-5.231	-5.232	-5.235	-5.235	-5.236	-5.236	-5.238	-5.239	-5.239	-5.238	-5.236	-5.236	-5.235	-5.234	-5.230	-5.229	-5.226	-5.222	-5.220	-5.216	-5.214	-5.209	-5.205	-5.200	-5.195	-5.190	-5.186	-5.181	-5.175	-5.170	-5.164	-5.159	-5.152	-5.146	-5.140	-5.135	-5.128	-5.121	-5.115	-5.110	-5.102	-5.096	-5.090	-5.084	-5.079	-5.072	-5.065	-5.060	-5.054	-5.048	-5.041	-5.035	-5.030	-5.022	-5.016	-5.010	-5.005	-4.999	-4.992	-4.986	-4.980	-4.974	-4.968	-4.960	-4.954	-4.948	-4.941	-4.935	-4.929	-4.921	-4.914	-4.908	-4.900	-4.894	-4.886	-4.880	-4.874	-4.865	-4.859	-4.851	-4.845	-4.838	-4.830	-4.822	-4.816	-4.809	-4.802	-4.795	-4.789	-4.784	-4.776	-4.770	-4.764	-4.759	-4.752	-4.748	-4.742	-4.738	-4.734	-4.730	-4.726	-4.722	-4.720	-4.718	-4.715	-4.712	-4.711	-4.710	-4.709	-4.708	-4.708	-4.709	-4.709	-4.710	-4.711	-4.712	-4.715	-4.718	-4.720	-4.725	-4.728	-4.731	-4.736	-4.740	-4.745	-4.751	-4.756	-4.761	-4.768	-4.774	-4.780	-4.788	-4.792	-4.799	-4.808	-4.812	-4.820	-4.828	-4.834	-4.841	-4.849	-4.855	-4.862	-4.869	-4.875	-4.882	-4.889	-4.895	-4.901	-4.908	-4.914	-4.919	-4.924	-4.929	-4.934	-4.939	-4.942	-4.946	-4.950	-4.954	-4.958	-4.960	-4.962	-4.965	-4.968	-4.969	-4.970	-4.971	-4.971	-4.972	-4.974	-4.974	-4.974	-4.974	-4.974	-4.974	-4.972	-4.971	-4.971	-4.970	-4.970	-4.969	-4.966	-4.966	-4.966	-4.964	-4.965	-4.964	-4.964	-4.964	-4.964	-4.964	-4.965	-4.966	-4.968	-4.969	-4.971	-4.974	-4.978	-4.981	-4.984	-4.990	-4.994	-5.000	-5.008	-5.014	-5.021	-5.030	-5.039	-5.048	-5.059	-5.069	-5.081	-5.092	-5.106	-5.120	-5.134	-5.148	-5.164	-5.180	-5.196	-5.212	-5.231	-5.249	-5.268	-5.286	-5.306	-5.326	-5.346	-5.366	-5.388	-5.409	-5.431	-5.452	-5.474	-5.495	-5.516	-5.538	-5.560	-5.580	-5.601	-5.622	-5.644	-5.664	-5.682	-5.702	-5.721	-5.740	-5.758	-5.775	-5.791	-5.808	-5.822	-5.838	-5.851	-5.865	-5.878	-5.888	-5.900	-5.910	-5.918	-5.928	-5.935	-5.940	-5.946	-5.951	-5.956	-5.960	-5.962	-5.965	-5.965	-5.968	-5.966	-5.966	-5.966	-5.964	-5.961	-5.960	-5.956	-5.952	-5.950	-5.946	-5.942	-5.938	-5.934	-5.929	-5.925	-5.919	-5.914	-5.910	-5.906	-5.901	-5.896	-5.892	-5.889	-5.885	-5.881	-5.878	-5.875	-5.871	-5.869	-5.866	-5.864	-5.861	-5.860	-5.859	-5.858	-5.855	-5.854	-5.854	-5.852	-5.852	-5.850	-5.850	-5.849	-5.849	-5.848	-5.846	-5.844	-5.842	-5.841	-5.839	-5.836	-5.832	-5.830	-5.826	-5.821	-5.818	-5.812	-5.808	-5.800	-5.792	-5.786	-5.778	-5.769	-5.759	-5.750	-5.740	-5.728	-5.716	-5.704	-5.690	-5.678	-5.662	-5.649	-5.632	-5.616	-5.600	-5.584	-5.565	-5.549	-5.530	-5.510	-5.492	-5.471	-5.452	-5.432	-5.412	-5.391	-5.370	-5.350	-5.329	-5.308	-5.286	-5.265	-5.242	-5.221	-5.200	-5.179	-5.156	-5.136	-5.114	-5.092	-5.071	-5.050	-5.030	-5.008	-4.988	-4.968	-4.946	-4.926	-4.905	-4.884	-4.864	-4.844	-4.824	-4.804	-4.784	-4.764	-4.744	-4.724	-4.704	-4.685	-4.664	-4.645	-4.625	-4.605	-4.585	-4.565	-4.545	-4.525	-4.505	-4.484	-4.464	-4.442	-4.422	-4.401	-4.381	-4.360	-4.339	-4.318	-4.296	-4.275	-4.252	-4.231	-4.210	-4.188	-4.165	-4.144	-4.121	-4.099	-4.075	-4.054	-4.031	-4.009	-3.985	-3.962	-3.939	-3.918	-3.894	-3.871	-3.848	-3.825	-3.801	-3.778	-3.755	-3.731	-3.708	-3.684	-3.660	-3.636	-3.614	-3.589	-3.565	-3.542	-3.518	-3.494	-3.470	-3.446	-3.421	-3.398	-3.374	-3.350	-3.324	-3.300	-3.276	-3.252	-3.228	-3.204	-3.180	-3.156	-3.131	-3.108	-3.082	-3.059	-3.035	-3.010	-2.988	-2.964	-2.940	-2.916	-2.894	-2.871	-2.849	-2.828	-2.805	-2.782	-2.761	-2.741	-2.721	-2.701	-2.681	-2.664	-2.645	-2.628	-2.609	-2.592	-2.578	-2.561	-2.546	-2.532	-2.519	-2.506	-2.494	-2.482	-2.472	-2.461	-2.452	-2.444	-2.435	-2.429	-2.422	-2.416	-2.411	-2.406	-2.402	-2.399	-2.396	-2.395	-2.392	-2.391	-2.390	-2.391	-2.390	-2.391	-2.391	-2.394	-2.395	-2.398	-2.400	-2.402	-2.404	-2.408	-2.410	-2.412	-2.416	-2.419	-2.422	-2.425	-2.429	-2.431	-2.435	-2.438	-2.441	-2.444	-2.446	-2.449	-2.450	-2.452	-2.455	-2.456	-2.458	-2.459	-2.460	-2.461	-2.462	-2.462	-2.465	-2.465	-2.465	-2.465	-2.464	-2.465	-2.465	-2.464	-2.464	-2.462	-2.462	-2.461	-2.461	-2.461	-2.461	-2.459	-2.459	-2.458	-2.459	-2.458	-2.458	-2.456	-2.456	-2.455	-2.454	-2.454	-2.454	-2.454	-2.452	-2.452	-2.452	-2.452	-2.451	-2.450	-2.450	-2.449	-2.449	-2.446	-2.446	-2.445	-2.442	-2.442	-2.441	-2.438	-2.438	-2.434	-2.431	-2.429	-2.426	-2.424	-2.420	-2.416	-2.412	-2.408	-2.405	-2.400	-2.395	-2.390	-2.385	-2.380	-2.374	-2.369	-2.362	-2.358	-2.350	-2.345	-2.338	-2.331	-2.325	-2.319	-2.311	-2.305	-2.299	-2.291	-2.285	-2.278	-2.270	-2.265	-2.256	-2.250	-2.244	-2.236	-2.230	-2.224	-2.218	-2.210	-2.205	-2.198	-2.191	-2.186	-2.180	-2.174	-2.166	-2.161	-2.155	-2.149	-2.142	-2.138	-2.130	-2.125	-2.118	-2.111	-2.105	-2.099	-2.091	-2.085	-2.079	-2.071	-2.065	-2.056	-2.049	-2.041	-2.034	-2.025	-2.016	-2.007	-1.999	-1.989	-1.980	-1.970	-1.960	-1.949	-1.940	-1.929	-1.918	-1.906	-1.895	-1.882	-1.870	-1.859	-1.845	-1.834	-1.820	-1.808	-1.795	-1.781	-1.769	-1.756	-1.742	-1.729	-1.718	-1.704	-1.691	-1.678	-1.665	-1.654	-1.640	-1.628	-1.616	-1.604	-1.592	-1.581	-1.569	-1.559	-1.548	-1.538	-1.528	-1.518	-1.508	-1.499	-1.491	-1.482	-1.476	-1.468	-1.461	-1.454	-1.449	-1.442	-1.438	-1.431	-1.428	-1.424	-1.420	-1.416	-1.415	-1.411	-1.410	-1.408	-1.408	-1.405	-1.405	-1.406	-1.405	-1.406	-1.408	-1.409	-1.409	-1.411	-1.412	-1.415	-1.418	-1.420	-1.422	-1.425	-1.430	-1.432	-1.435	-1.440	-1.442	-1.446	-1.451	-1.455	-1.459	-1.464	-1.468	-1.472	-1.476	-1.480	-1.484	-1.489	-1.492	-1.498	-1.502	-1.506	-1.511	-1.514	-1.518	-1.522	-1.526	-1.529	-1.534	-1.538	-1.539	-1.542	-1.546	-1.549	-1.551	-1.554	-1.558	-1.560	-1.562	-1.564	-1.568	-1.569	-1.570	-1.572	-1.574	-1.575	-1.578	-1.578	-1.580	-1.580	-1.582	-1.582	-1.584	-1.585	-1.586	-1.588	-1.588	-1.590	-1.591	-1.591	-1.594	-1.595	-1.596	-1.598	-1.600	-1.602	-1.605	-1.608	-1.609	-1.612	-1.616	-1.619	-1.624	-1.628	-1.631	-1.636	-1.642	-1.648	-1.654	-1.660	-1.668	-1.674	-1.681	-1.689	-1.699	-1.706	-1.715	-1.726	-1.735	-1.746	-1.756	-1.768	-1.780	-1.791	-1.804	-1.816	-1.829	-1.842	-1.856	-1.870	-1.884	-1.899	-1.914	-1.929	-1.944	-1.960	-1.975	-1.991	-2.007	-2.022	-2.039	-2.055	-2.071	-2.088	-2.104	-2.119	-2.135	-2.151	-2.168	-2.182	-2.198	-2.212	-2.228	-2.241	-2.255	-2.270	-2.282	-2.296	-2.309	-2.321	-2.334	-2.344	-2.356	-2.366	-2.375	-2.385	-2.394	-2.402	-2.410	-2.418	-2.424	-2.431	-2.438	-2.442	-2.448	-2.452	-2.455	-2.459	-2.462	-2.465	-2.468	-2.469	-2.470	-2.472	-2.474	-2.474	-2.475	-2.475	-2.475	-2.476	-2.476	-2.478	-2.476	-2.478	-2.478	-2.479	-2.480	-2.481	-2.484	-2.485	-2.488	-2.490	-2.494	-2.498	-2.502	-2.506	-2.512	-2.518	-2.525	-2.534	-2.541	-2.550	-2.560	-2.571	-2.582	-2.595	-2.608	-2.621	-2.636	-2.651	-2.668	-2.684	-2.702	-2.721	-2.740	-2.760	-2.780	-2.801	-2.824	-2.846	-2.870	-2.892	-2.916	-2.941	-2.966	-2.991	-3.016	-3.041	-3.068	-3.094	-3.119	-3.145	-3.170	-3.196	-3.222	-3.249	-3.274	-3.300	-3.324	-3.348	-3.372	-3.395	-3.420	-3.442	-3.464	-3.486	-3.506	-3.526	-3.546	-3.566	-3.584	-3.601	-3.619	-3.635	-3.651	-3.665	-3.679	-3.692	-3.705	-3.718	-3.729	-3.740	-3.749	-3.759	-3.768	-3.774	-3.781	-3.788	-3.794	-3.799	-3.804	-3.808	-3.812	-3.816	-3.819	-3.821	-3.824	-3.825	-3.826	-3.828	-3.829	-3.830	-3.831	-3.831	-3.832	-3.832	-3.832	-3.832	-3.832	-3.832	-3.832	-3.832	-3.831	-3.831	-3.831	-3.831	-3.832	-3.831	-3.832	-3.831	-3.832	-3.832	-3.832	-3.835	-3.835	-3.836	-3.838	-3.838	-3.839	-3.840	-3.841	-3.842	-3.844	-3.845	-3.848	-3.849	-3.851	-3.851	-3.854	-3.856	-3.856	-3.859	-3.860	-3.861	-3.864	-3.865	-3.865	-3.868	-3.869	-3.869	-3.869	-3.870	-3.870	-3.870	-3.869	-3.868	-3.866	-3.865	-3.864	-3.861	-3.859	-3.854	-3.851	-3.846	-3.841	-3.836	-3.829	-3.822	-3.815	-3.808	-3.799	-3.789	-3.779	-3.769	-3.756	-3.745	-3.730	-3.718	-3.701	-3.688	-3.671	-3.652	-3.635	-3.618	-3.598	-3.578	-3.556	-3.534	-3.512	-3.488	-3.465	-3.439	-3.414	-3.388	-3.361	-3.334	-3.305	-3.278	-3.248	-3.219	-3.186	-3.156	-3.125	-3.094	-3.061	-3.029	-2.996	-2.962	-2.928	-2.895	-2.860	-2.826	-2.791	-2.758	-2.722	-2.689	-2.654	-2.618	-2.584	-2.549	-2.514	-2.479	-2.444	-2.410	-2.376	-2.341	-2.308	-2.275	-2.241	-2.208	-2.174	-2.142	-2.109	-2.076	-2.046	-2.014	-1.984	-1.951	-1.921	-1.891	-1.861	-1.832	-1.804	-1.774	-1.746	-1.719	-1.691	-1.664	-1.639	-1.612	-1.586	-1.560	-1.536	-1.511	-1.486	-1.464	-1.440	-1.416	-1.395	-1.372	-1.350	-1.329	-1.309	-1.288	-1.268	-1.248	-1.229	-1.209	-1.190	-1.171	-1.154	-1.136	-1.119	-1.101	-1.085	-1.068	-1.051	-1.035	-1.020	-1.005	-0.988	-0.974	-0.959	-0.944	-0.929	-0.914	-0.900	-0.885	-0.870	-0.855	-0.841	-0.826	-0.812	-0.799	-0.784	-0.769	-0.754	-0.740	-0.724	-0.710	-0.694	-0.680	-0.664	-0.648	-0.632	-0.616	-0.600	-0.584	-0.569	-0.552	-0.535	-0.519	-0.502	-0.485	-0.468	-0.451	-0.434	-0.418	-0.400	-0.384	-0.368	-0.350	-0.334	-0.318	-0.301	-0.284	-0.269	-0.254	-0.239	-0.224	-0.209	-0.195	-0.181	-0.169	-0.155	-0.142	-0.130	-0.119	-0.108	-0.099	-0.089	-0.080	-0.072	-0.064	-0.056	-0.050	-0.044	-0.039	-0.034	-0.030	-0.025	-0.022	-0.020	-0.019	-0.018	-0.016	-0.015	-0.015	-0.015	-0.016	-0.018	-0.019	-0.020	-0.021	-0.024	-0.026	-0.028	-0.031	-0.034	-0.036	-0.039	-0.040	-0.042	-0.045	-0.048	-0.049	-0.051	-0.052	-0.052	-0.054	-0.054	-0.055	-0.054	-0.052	-0.051	-0.049	-0.046	-0.044	-0.041	-0.036	-0.032	-0.026	-0.021	-0.015	-0.009	-0.001	0.006	0.015	0.024	0.032	0.044	0.052	0.064	0.075	0.086	0.098	0.111	0.124	0.136	0.150	0.162	0.178	0.191	0.205	0.219	0.234	0.249	0.262	0.278	0.291	0.306	0.320	0.332	0.346	0.360	0.372	0.385	0.398	0.410	0.421	0.431	0.441	0.452	0.460	0.469	0.476	0.482	0.490	0.496	0.500	0.504	0.507	0.509	0.510	0.511	0.511	0.510	0.507	0.504	0.500	0.495	0.489	0.482	0.475	0.468	0.458	0.448	0.436	0.425	0.412	0.399	0.385	0.370	0.355	0.339	0.322	0.305	0.288	0.269	0.250	0.230	0.211	0.191	0.171	0.150	0.130	0.109	0.086	0.066	0.044	0.024	0.001	-0.019	-0.041	-0.062	-0.082	-0.104	-0.124	-0.145	-0.165	-0.184	-0.204	-0.222	-0.241	-0.259	-0.278	-0.295	-0.311	-0.329	-0.345	-0.360	-0.375	-0.390	-0.405	-0.419	-0.431	-0.444	-0.455	-0.468	-0.480	-0.490	-0.501	-0.511	-0.521	-0.531	-0.540	-0.549	-0.558	-0.565	-0.572	-0.580	-0.589	-0.595	-0.602	-0.610	-0.615	-0.622	-0.629	-0.635	-0.641	-0.649	-0.654	-0.661	-0.666	-0.674	-0.679	-0.686	-0.692	-0.699	-0.705	-0.712	-0.719	-0.726	-0.732	-0.740	-0.746	-0.752	-0.760	-0.766	-0.774	-0.780	-0.788	-0.795	-0.801	-0.808	-0.814	-0.821	-0.826	-0.832	-0.839	-0.844	-0.849	-0.852	-0.858	-0.861	-0.865	-0.868	-0.870	-0.872	-0.874	-0.875	-0.875	-0.874	-0.874	-0.871	-0.869	-0.865	-0.861	-0.856	-0.851	-0.844	-0.836	-0.829	-0.820	-0.810	-0.799	-0.788	-0.775	-0.762	-0.748	-0.734	-0.718	-0.702	-0.685	-0.668	-0.649	-0.631	-0.611	-0.591	-0.571	-0.551	-0.529	-0.507	-0.485	-0.464	-0.441	-0.419	-0.395	-0.372	-0.349	-0.326	-0.302	-0.280	-0.258	-0.234	-0.211	-0.190	-0.168	-0.145	-0.124	-0.102	-0.082	-0.061	-0.041	-0.022	-0.002	0.016	0.034	0.051	0.069	0.086	0.101	0.118	0.132	0.146	0.161	0.175	0.188	0.200	0.212	0.224	0.235	0.246	0.256	0.268	0.278	0.288	0.298	0.306	0.315	0.324	0.334	0.341	0.351	0.360	0.369	0.378	0.386	0.396	0.405	0.414	0.424	0.432	0.442	0.452	0.462	0.474	0.485	0.496	0.507	0.519	0.531	0.544	0.558	0.571	0.584	0.599	0.612	0.628	0.642	0.658	0.672	0.689	0.704	0.721	0.738	0.754	0.771	0.789	0.805	0.821	0.839	0.856	0.874	0.890	0.906	0.924	0.940	0.956	0.971	0.986	1.002	1.018	1.031	1.045	1.056	1.069	1.081	1.091	1.102	1.111	1.120	1.128	1.132	1.140	1.144	1.148	1.151	1.152	1.154	1.154	1.152	1.150	1.148	1.144	1.139	1.131	1.124	1.116	1.108	1.098	1.086	1.075	1.062	1.048	1.034	1.019	1.002	0.986	0.969	0.951	0.932	0.915	0.895	0.875	0.855	0.835	0.814	0.792	0.771	0.749	0.729	0.706	0.685	0.662	0.641	0.620	0.599	0.578	0.555	0.534	0.514	0.491	0.471	0.450	0.430	0.410	0.390	0.370	0.351	0.331	0.312	0.294	0.276	0.258	0.239	0.221	0.204	0.186	0.170	0.152	0.136	0.119	0.102	0.086	0.070	0.055	0.039	0.024	0.009	-0.006	-0.020	-0.035	-0.050	-0.065	-0.079	-0.092	-0.106	-0.120	-0.132	-0.145	-0.159	-0.170	-0.182	-0.194	-0.205	-0.216	-0.228	-0.236	-0.246	-0.256	-0.265	-0.271	-0.280	-0.288	-0.294	-0.299	-0.305	-0.310	-0.314	-0.318	-0.321	-0.324	-0.325	-0.328	-0.328	-0.328	-0.328	-0.326	-0.324	-0.322	-0.320	-0.316	-0.312	-0.308	-0.301	-0.296	-0.290	-0.284	-0.276	-0.269	-0.261	-0.254	-0.245	-0.235	-0.226	-0.216	-0.205	-0.195	-0.185	-0.174	-0.164	-0.152	-0.140	-0.128	-0.115	-0.104	-0.091	-0.079	-0.066	-0.052	-0.039	-0.026	-0.011	0.001	0.016	0.030	0.045	0.060	0.075	0.090	0.106	0.121	0.139	0.156	0.172	0.190	0.209	0.225	0.245	0.264	0.284	0.304	0.325	0.345	0.366	0.390	0.412	0.435	0.460	0.484	0.509	0.535	0.560	0.588	0.614	0.641	0.670	0.699	0.728	0.758	0.788	0.819	0.850	0.880	0.912	0.945	0.978	1.010	1.044	1.078	1.110	1.144	1.178	1.212	1.246	1.280	1.314	1.349	1.382	1.418	1.451	1.485	1.519	1.552	1.586	1.619	1.652	1.685	1.718	1.750	1.781	1.814	1.845	1.876	1.906	1.938	1.968	1.998	2.026	2.055	2.084	2.111	2.139	2.166	2.192	2.219	2.245	2.271	2.298	2.321	2.346	2.370	2.394	2.418	2.440	2.462	2.485	2.506	2.528	2.549	2.570	2.590	2.610	2.629	2.649	2.668	2.686	2.705	2.722	2.740	2.756	2.772	2.789	2.805	2.821	2.835	2.850	2.865	2.879	2.892	2.905	2.918	2.931	2.942	2.954	2.965	2.976	2.986	2.996	3.005	3.015	3.024	3.032	3.041	3.049	3.056	3.064	3.070	3.076	3.084	3.090	3.096	3.102	3.108	3.115	3.120	3.125	3.131	3.138	3.142	3.149	3.152	3.159	3.165	3.171	3.178	3.184	3.189	3.196	3.202	3.210	3.218	3.224	3.232	3.240	3.249	3.258	3.265	3.274	3.282	3.292	3.301	3.311	3.320	3.330	3.340	3.350	3.359	3.369	3.379	3.389	3.399	3.409	3.419	3.428	3.438	3.445	3.455	3.462	3.470	3.478	3.485	3.490	3.496	3.501	3.506	3.510	3.514	3.515	3.518	3.518	3.519	3.518	3.515	3.512	3.509	3.505	3.500	3.492	3.486	3.479	3.470	3.460	3.449	3.438	3.424	3.411	3.398	3.382	3.368	3.351	3.334	3.316	3.299	3.279	3.260	3.240	3.220	3.199	3.179	3.156	3.136	3.114	3.091	3.069	3.048	3.025	3.002	2.979	2.958	2.935	2.912	2.890	2.869	2.846	2.824	2.802	2.781	2.760	2.739	2.718	2.698	2.676	2.655	2.636	2.615	2.596	2.575	2.555	2.535	2.515	2.495	2.475	2.454	2.435	2.414	2.392	2.372	2.351	2.329	2.306	2.284	2.260	2.238	2.212	2.188	2.162	2.136	2.110	2.082	2.054	2.025	1.995	1.965	1.934	1.901	1.868	1.834	1.798	1.762	1.726	1.688	1.650	1.610	1.570	1.530	1.488	1.445	1.402	1.359	1.314	1.269	1.222	1.176	1.130	1.082	1.035	0.988	0.939	0.891	0.842	0.794	0.745	0.696	0.648	0.599	0.550	0.500	0.452	0.405	0.356	0.310	0.262	0.216	0.170	0.124	0.080	0.035	-0.009	-0.052	-0.095	-0.138	-0.178	-0.219	-0.259	-0.298	-0.336	-0.372	-0.410	-0.445	-0.481	-0.515	-0.549	-0.580	-0.612	-0.642	-0.674	-0.702	-0.731	-0.759	-0.786	-0.812	-0.838	-0.862	-0.886	-0.910	-0.932	-0.954	-0.974	-0.994	-1.014	-1.032	-1.050	-1.069	-1.085	-1.099	-1.115	-1.129	-1.142	-1.156	-1.168	-1.180	-1.191	-1.201	-1.211	-1.221	-1.229	-1.236	-1.244	-1.251	-1.258	-1.262	-1.269	-1.272	-1.276	-1.280	-1.284	-1.286	-1.289	-1.290	-1.292	-1.294	-1.294	-1.295	-1.295	-1.296	-1.295	-1.295	-1.295	-1.295	-1.294	-1.294	-1.292	-1.292	-1.292	-1.291	-1.291	-1.292	-1.292	-1.292	-1.292	-1.294	-1.295	-1.296	-1.298	-1.301	-1.302	-1.306	-1.309	-1.314	-1.318	-1.322	-1.328	-1.332	-1.339	-1.345	-1.352	-1.359	-1.368	-1.375	-1.384	-1.392	-1.402	-1.411	-1.421	-1.431	-1.441	-1.452	-1.464	-1.475	-1.486	-1.499	-1.509	-1.521	-1.532	-1.545	-1.556	-1.569	-1.580	-1.591	-1.602	-1.612	-1.625	-1.635	-1.645	-1.656	-1.665	-1.674	-1.684	-1.691	-1.700	-1.708	-1.715	-1.721	-1.729	-1.734	-1.740	-1.744	-1.750	-1.754	-1.756	-1.760	-1.762	-1.764	-1.766	-1.768	-1.769	-1.769	-1.769	-1.769	-1.769	-1.769	-1.768	-1.766	-1.765	-1.764	-1.762	-1.761	-1.759	-1.758	-1.755	-1.754	-1.752	-1.751	-1.751	-1.749	-1.749	-1.748	-1.748	-1.748	-1.749	-1.750	-1.750	-1.751	-1.755	-1.756	-1.760	-1.764	-1.768	-1.774	-1.779	-1.785	-1.791	-1.799	-1.806	-1.815	-1.824	-1.834	-1.844	-1.855	-1.866	-1.879	-1.892	-1.906	-1.920	-1.935	-1.950	-1.966	-1.982	-2.000	-2.018	-2.036	-2.055	-2.074	-2.092	-2.112	-2.134	-2.155	-2.175	-2.196	-2.219	-2.241	-2.264	-2.286	-2.309	-2.330	-2.354	-2.376	-2.399	-2.422	-2.445	-2.468	-2.490	-2.511	-2.534	-2.556	-2.576	-2.599	-2.619	-2.639	-2.658	-2.678	-2.695	-2.714	-2.730	-2.746	-2.762	-2.778	-2.792	-2.805	-2.819	-2.830	-2.840	-2.850	-2.859	-2.866	-2.872	-2.879	-2.884	-2.888	-2.889	-2.891	-2.890	-2.889	-2.888	-2.885	-2.881	-2.876	-2.869	-2.862	-2.854	-2.845	-2.834	-2.821	-2.810	-2.798	-2.782	-2.768	-2.751	-2.736	-2.718	-2.700	-2.681	-2.661	-2.642	-2.621	-2.600	-2.579	-2.558	-2.536	-2.514	-2.491	-2.470	-2.448	-2.424	-2.401	-2.380	-2.358	-2.334	-2.312	-2.290	-2.270	-2.248	-2.228	-2.208	-2.188	-2.169	-2.149	-2.130	-2.112	-2.094	-2.078	-2.062	-2.046	-2.031	-2.018	-2.002	-1.990	-1.978	-1.965	-1.955	-1.944	-1.934	-1.924	-1.915	-1.906	-1.899	-1.891	-1.884	-1.878	-1.870	-1.864	-1.859	-1.852	-1.848	-1.841	-1.838	-1.832	-1.828	-1.824	-1.818	-1.812	-1.809	-1.804	-1.799	-1.794	-1.788	-1.782	-1.778	-1.771	-1.766	-1.760	-1.752	-1.745	-1.739	-1.731	-1.724	-1.715	-1.708	-1.699	-1.689	-1.680	-1.670	-1.660	-1.650	-1.639	-1.629	-1.618	-1.605	-1.595	-1.582	-1.570	-1.559	-1.545	-1.534	-1.521	-1.508	-1.495	-1.481	-1.469	-1.455	-1.441	-1.429	-1.415	-1.402	-1.389	-1.376	-1.364	-1.350	-1.338	-1.325	-1.311	-1.299	-1.286	-1.272	-1.260	-1.249	-1.236	-1.225	-1.212	-1.201	-1.189	-1.178	-1.166	-1.155	-1.144	-1.131	-1.121	-1.109	-1.099	-1.088	-1.076	-1.065	-1.054	-1.042	-1.032	-1.021	-1.010	-0.999	-0.988	-0.976	-0.965	-0.954	-0.941	-0.930	-0.919	-0.908	-0.895	-0.884	-0.871	-0.860	-0.848	-0.835	-0.824	-0.811	-0.799	-0.785	-0.774	-0.761	-0.749	-0.736	-0.725	-0.711	-0.700	-0.686	-0.675	-0.662	-0.650	-0.639	-0.626	-0.614	-0.602	-0.591	-0.579	-0.568	-0.556	-0.546	-0.535	-0.525	-0.512	-0.502	-0.491	-0.481	-0.471	-0.461	-0.451	-0.441	-0.432	-0.422	-0.414	-0.404	-0.395	-0.386	-0.378	-0.368	-0.360	-0.351	-0.344	-0.335	-0.328	-0.319	-0.312	-0.305	-0.298	-0.291	-0.285	-0.276	-0.271	-0.265	-0.259	-0.252	-0.248	-0.241	-0.236	-0.231	-0.226	-0.221	-0.218	-0.212	-0.209	-0.206	-0.202	-0.200	-0.198	-0.195	-0.194	-0.192	-0.191	-0.190	-0.190	-0.190	-0.191	-0.190	-0.192	-0.194	-0.196	-0.198	-0.201	-0.204	-0.206	-0.211	-0.216	-0.220	-0.225	-0.230	-0.235	-0.241	-0.246	-0.252	-0.259	-0.265	-0.272	-0.280	-0.288	-0.295	-0.302	-0.310	-0.319	-0.326	-0.334	-0.341	-0.349	-0.356	-0.365	-0.372	-0.380	-0.388	-0.396	-0.402	-0.410	-0.416	-0.424	-0.430	-0.436	-0.442	-0.450	-0.455	-0.461	-0.466	-0.470	-0.476	-0.480	-0.485	-0.489	-0.492	-0.496	-0.499	-0.502	-0.505	-0.506	-0.510	-0.512	-0.512	-0.515	-0.515	-0.516	-0.516	-0.516	-0.518	-0.516	-0.518	-0.516	-0.515	-0.515	-0.514	-0.514	-0.512	-0.510	-0.509	-0.506	-0.505	-0.502	-0.501	-0.499	-0.499	-0.496	-0.494	-0.491	-0.490	-0.489	-0.485	-0.484	-0.482	-0.480	-0.479	-0.478	-0.476	-0.474	-0.472	-0.472	-0.470	-0.470	-0.470	-0.470	-0.469	-0.470	-0.470	-0.471	-0.471	-0.472	-0.475	-0.478	-0.480	-0.482	-0.486	-0.490	-0.495	-0.500	-0.504	-0.510	-0.518	-0.524	-0.532	-0.540	-0.549	-0.559	-0.568	-0.580	-0.590	-0.602	-0.615	-0.629	-0.644	-0.659	-0.674	-0.690	-0.706	-0.724	-0.741	-0.761	-0.780	-0.801	-0.821	-0.844	-0.866	-0.889	-0.912	-0.936	-0.962	-0.988	-1.014	-1.041	-1.069	-1.096	-1.125	-1.155	-1.184	-1.214	-1.245	-1.276	-1.308	-1.340	-1.374	-1.408	-1.440	-1.475	-1.510	-1.545	-1.580	-1.616	-1.651	-1.689	-1.725	-1.762	-1.800	-1.838	-1.876	-1.915	-1.952	-1.992	-2.031	-2.071	-2.110	-2.150	-2.190	-2.231	-2.271	-2.312	-2.352	-2.392	-2.434	-2.475	-2.516	-2.558	-2.598	-2.639	-2.680	-2.720	-2.762	-2.804	-2.844	-2.885	-2.926	-2.966	-3.008	-3.049	-3.088	-3.128	-3.169	-3.208	-3.246	-3.286	-3.325	-3.364	-3.401	-3.440	-3.478	-3.515	-3.551	-3.588	-3.622	-3.659	-3.692	-3.728	-3.761	-3.794	-3.826	-3.859	-3.890	-3.921	-3.951	-3.980	-4.010	-4.037	-4.064	-4.090	-4.118	-4.141	-4.166	-4.189	-4.211	-4.234	-4.254	-4.274	-4.294	-4.311	-4.329	-4.345	-4.360	-4.375	-4.389	-4.401	-4.412	-4.424	-4.434	-4.442	-4.450	-4.456	-4.464	-4.468	-4.472	-4.475	-4.478	-4.479	-4.479	-4.480	-4.479	-4.478	-4.474	-4.471	-4.468	-4.462	-4.458	-4.452	-4.445	-4.439	-4.430	-4.424	-4.415	-4.408	-4.399	-4.389	-4.380	-4.370	-4.360	-4.351	-4.341	-4.331	-4.322	-4.314	-4.304	-4.295	-4.286	-4.279	-4.270	-4.261	-4.255	-4.249	-4.242	-4.238	-4.231	-4.228	-4.224	-4.221	-4.219	-4.216	-4.218	-4.216	-4.218	-4.219	-4.222	-4.226	-4.230	-4.235	-4.241	-4.249	-4.256	-4.264	-4.274	-4.284	-4.294	-4.306	-4.319	-4.331	-4.346	-4.360	-4.375	-4.391	-4.408	-4.425	-4.444	-4.461	-4.480	-4.498	-4.519	-4.538	-4.558	-4.578	-4.598	-4.619	-4.639	-4.659	-4.680	-4.700	-4.720	-4.741	-4.761	-4.781	-4.801	-4.820	-4.839	-4.858	-4.876	-4.892	-4.910	-4.926	-4.942	-4.958	-4.971	-4.985	-4.998	-5.010	-5.021	-5.031	-5.041	-5.050	-5.058	-5.065	-5.071	-5.076	-5.080	-5.084	-5.086	-5.088	-5.089	-5.088	-5.085	-5.082	-5.080	-5.076	-5.071	-5.066	-5.059	-5.052	-5.044	-5.035	-5.026	-5.016	-5.005	-4.995	-4.982	-4.971	-4.958	-4.945	-4.932	-4.919	-4.905	-4.891	-4.876	-4.864	-4.849	-4.835	-4.821	-4.808	-4.794	-4.780	-4.769	-4.755	-4.742	-4.730	-4.719	-4.709	-4.699	-4.689	-4.680	-4.671	-4.664	-4.656	-4.651	-4.645	-4.640	-4.635	-4.632	-4.630	-4.629	-4.628	-4.629	-4.629	-4.631	-4.634	-4.638	-4.641	-4.646	-4.651	-4.658	-4.665	-4.674	-4.681	-4.690	-4.700	-4.710	-4.720	-4.731	-4.742	-4.754	-4.765	-4.779	-4.790	-4.802	-4.814	-4.828	-4.840	-4.852	-4.865	-4.876	-4.889	-4.901	-4.912	-4.924	-4.934	-4.945	-4.956	-4.965	-4.974	-4.982	-4.990	-4.999	-5.005	-5.012	-5.019	-5.022	-5.028	-5.031	-5.035	-5.038	-5.041	-5.041	-5.042	-5.044	-5.044	-5.044	-5.042	-5.041	-5.040	-5.038	-5.035	-5.032	-5.030	-5.026	-5.024	-5.020	-5.016	-5.012	-5.009	-5.005	-5.001	-4.998	-4.994	-4.991	-4.989	-4.985	-4.982	-4.981	-4.979	-4.978	-4.978	-4.976	-4.976	-4.978	-4.978	-4.979	-4.981	-4.984	-4.986	-4.990	-4.994	-4.999	-5.002	-5.009	-5.015	-5.020	-5.028	-5.034	-5.041	-5.049	-5.058	-5.065	-5.074	-5.082	-5.090	-5.100	-5.109	-5.119	-5.128	-5.136	-5.146	-5.154	-5.164	-5.172	-5.181	-5.190	-5.198	-5.205	-5.212	-5.221	-5.229	-5.235	-5.241	-5.248	-5.252	-5.259	-5.262	-5.268	-5.272	-5.275	-5.278	-5.280	-5.282	-5.285	-5.288	-5.288	-5.288	-5.289	-5.288	-5.288	-5.288	-5.285	-5.285	-5.282	-5.280	-5.276	-5.274	-5.271	-5.268	-5.264	-5.260	-5.256	-5.251	-5.248	-5.242	-5.238	-5.231	-5.226	-5.221	-5.215	-5.210	-5.204	-5.198	-5.191	-5.185	-5.179	-5.174	-5.166	-5.160	-5.154	-5.148	-5.140	-5.134	-5.128	-5.120	-5.112	-5.106	-5.100	-5.092	-5.086	-5.079	-5.072	-5.065	-5.059	-5.051	-5.046	-5.038	-5.032	-5.025	-5.019	-5.012	-5.006	-4.999	-4.992	-4.988	-4.981	-4.976	-4.970	-4.964	-4.958	-4.952	-4.948	-4.942	-4.936	-4.932	-4.928	-4.922	-4.920	-4.915	-4.910	-4.908	-4.904	-4.899	-4.896	-4.894	-4.890	-4.889	-4.886	-4.882	-4.881	-4.880	-4.878	-4.876	-4.875	-4.875	-4.874	-4.874	-4.874	-4.872	-4.872	-4.874	-4.875	-4.875	-4.876	-4.876	-4.879	-4.880	-4.881	-4.884	-4.886	-4.889	-4.891	-4.892	-4.896	-4.899	-4.902	-4.906	-4.909	-4.912	-4.915	-4.920	-4.922	-4.928	-4.931	-4.935	-4.939	-4.944	-4.948	-4.951	-4.956	-4.960	-4.964	-4.969	-4.972	-4.976	-4.981	-4.984	-4.988	-4.992	-4.995	-4.999	-5.002	-5.005	-5.009	-5.011	-5.015	-5.019	-5.021	-5.024	-5.026	-5.029	-5.031	-5.034	-5.036	-5.039	-5.041	-5.042	-5.045	-5.048	-5.050	-5.051	-5.055	-5.056	-5.059	-5.061	-5.064	-5.068	-5.071	-5.072	-5.078	-5.081	-5.085	-5.090	-5.094	-5.100	-5.106	-5.112	-5.118	-5.124	-5.131	-5.140	-5.148	-5.158	-5.166	-5.176	-5.188	-5.199	-5.210	-5.222	-5.235	-5.249	-5.262	-5.278	-5.294	-5.309	-5.324	-5.342	-5.359	-5.378	-5.395	-5.415	-5.432	-5.452	-5.472	-5.492	-5.514	-5.534	-5.555	-5.576	-5.598	-5.619	-5.641	-5.661	-5.682	-5.705	-5.726	-5.746	-5.768	-5.789	-5.809	-5.828	-5.848	-5.868	-5.886	-5.904	-5.922	-5.940	-5.956	-5.972	-5.989	-6.002	-6.018	-6.030	-6.044	-6.055	-6.068	-6.079	-6.089	-6.098	-6.108	-6.115	-6.122	-6.129	-6.135	-6.141	-6.146	-6.150	-6.154	-6.158	-6.160	-6.162	-6.165	-6.166	-6.168	-6.169	-6.169	-6.169	-6.169	-6.169	-6.169	-6.169	-6.169	-6.170	-6.169	-6.169	-6.169	-6.168	-6.169	-6.169	-6.169	-6.169	-6.171	-6.171	-6.172	-6.175	-6.176	-6.178	-6.181	-6.182	-6.185	-6.189	-6.191	-6.194	-6.198	-6.201	-6.204	-6.208	-6.211	-6.214	-6.218	-6.221	-6.224	-6.226	-6.230	-6.232	-6.234	-6.236	-6.236	-6.238	-6.238	-6.239	-6.238	-6.236	-6.235	-6.232	-6.229	-6.225	-6.220	-6.215	-6.209	-6.201	-6.194	-6.186	-6.176	-6.166	-6.156	-6.144	-6.131	-6.119	-6.105	-6.090	-6.076	-6.060	-6.044	-6.026	-6.009	-5.991	-5.972	-5.954	-5.934	-5.915	-5.894	-5.874	-5.852	-5.832	-5.810	-5.789	-5.768	-5.746	-5.725	-5.704	-5.681	-5.660	-5.639	-5.616	-5.596	-5.575	-5.554	-5.534	-5.512	-5.492	-5.472	-5.452	-5.432	-5.414	-5.394	-5.375	-5.356	-5.338	-5.319	-5.301	-5.284	-5.265	-5.248	-5.230	-5.211	-5.194	-5.176	-5.159	-5.141	-5.124	-5.106	-5.089	-5.071	-5.054	-5.036	-5.019	-5.000	-4.981	-4.964	-4.944	-4.925	-4.905	-4.885	-4.866	-4.846	-4.826	-4.805	-4.785	-4.764	-4.741	-4.720	-4.698	-4.676	-4.654	-4.631	-4.610	-4.586	-4.564	-4.541	-4.518	-4.494	-4.471	-4.448	-4.424	-4.401	-4.378	-4.354	-4.331	-4.308	-4.284	-4.261	-4.239	-4.215	-4.192	-4.169	-4.146	-4.124	-4.102	-4.080	-4.059	-4.036	-4.015	-3.994	-3.972	-3.950	-3.930	-3.909	-3.888	-3.868	-3.848	-3.826	-3.806	-3.786	-3.766	-3.746	-3.726	-3.708	-3.688	-3.668	-3.648	-3.628	-3.609	-3.589	-3.569	-3.549	-3.530	-3.510	-3.491	-3.472	-3.452	-3.434	-3.414	-3.395	-3.375	-3.356	-3.338	-3.319	-3.301	-3.284	-3.265	-3.248	-3.230	-3.212	-3.196	-3.179	-3.164	-3.148	-3.132	-3.118	-3.104	-3.090	-3.078	-3.065	-3.052	-3.041	-3.030	-3.020	-3.011	-3.001	-2.992	-2.986	-2.979	-2.972	-2.966	-2.961	-2.958	-2.954	-2.950	-2.948	-2.946	-2.944	-2.942	-2.942	-2.942	-2.942	-2.944	-2.945	-2.946	-2.949	-2.951	-2.952	-2.955	-2.959	-2.961	-2.965	-2.968	-2.970	-2.974	-2.976	-2.980	-2.982	-2.985	-2.988	-2.990	-2.991	-2.994	-2.995	-2.998	-2.998	-2.998	-2.998	-2.998	-2.996	-2.996	-2.995	-2.992	-2.991	-2.989	-2.985	-2.981	-2.978	-2.974	-2.969	-2.964	-2.958	-2.952	-2.948	-2.941	-2.934	-2.928	-2.920	-2.912	-2.905	-2.898	-2.890	-2.881	-2.874	-2.864	-2.856	-2.848	-2.839	-2.830	-2.820	-2.812	-2.804	-2.795	-2.785	-2.775	-2.766	-2.758	-2.749	-2.739	-2.730	-2.721	-2.711	-2.702	-2.694	-2.685	-2.675	-2.666	-2.658	-2.648	-2.639	-2.630	-2.620	-2.610	-2.601	-2.592	-2.581	-2.572	-2.564	-2.554	-2.544	-2.534	-2.524	-2.515	-2.505	-2.496	-2.485	-2.476	-2.466	-2.458	-2.448	-2.439	-2.429	-2.420	-2.411	-2.401	-2.392	-2.384	-2.375	-2.366	-2.359	-2.350	-2.342	-2.334	-2.326	-2.319	-2.312	-2.305	-2.298	-2.291	-2.285	-2.279	-2.274	-2.266	-2.262	-2.256	-2.251	-2.246	-2.241	-2.236	-2.232	-2.229	-2.224	-2.219	-2.216	-2.211	-2.209	-2.204	-2.200	-2.196	-2.192	-2.189	-2.185	-2.180	-2.176	-2.172	-2.168	-2.162	-2.159	-2.154	-2.149	-2.144	-2.139	-2.132	-2.126	-2.119	-2.112	-2.106	-2.099	-2.091	-2.084	-2.076	-2.068	-2.058	-2.049	-2.040	-2.031	-2.021	-2.011	-2.001	-1.990	-1.980	-1.969	-1.958	-1.945	-1.935	-1.922	-1.910	-1.899	-1.888	-1.875	-1.862	-1.850	-1.838	-1.826	-1.812	-1.801	-1.789	-1.778	-1.765	-1.752	-1.741	-1.730	-1.719	-1.708	-1.696	-1.686	-1.675	-1.665	-1.655	-1.646	-1.638	-1.628	-1.619	-1.611	-1.602	-1.596	-1.589	-1.582	-1.576	-1.571	-1.565	-1.560	-1.556	-1.551	-1.548	-1.544	-1.542	-1.539	-1.536	-1.535	-1.534	-1.532	-1.532	-1.532	-1.532	-1.532	-1.535	-1.536	-1.538	-1.540	-1.541	-1.544	-1.548	-1.551	-1.554	-1.558	-1.561	-1.566	-1.571	-1.575	-1.579	-1.585	-1.589	-1.595	-1.600	-1.605	-1.610	-1.616	-1.621	-1.628	-1.631	-1.636	-1.641	-1.648	-1.652	-1.656	-1.661	-1.666	-1.670	-1.675	-1.679	-1.684	-1.688	-1.690	-1.694	-1.696	-1.699	-1.701	-1.704	-1.706	-1.708	-1.709	-1.710	-1.711	-1.712	-1.714	-1.714	-1.715	-1.715	-1.715	-1.716	-1.716	-1.716	-1.716	-1.716	-1.716	-1.716	-1.716	-1.718	-1.718	-1.719	-1.719	-1.720	-1.722	-1.724	-1.726	-1.730	-1.732	-1.736	-1.741	-1.746	-1.750	-1.755	-1.762	-1.770	-1.776	-1.785	-1.794	-1.802	-1.812	-1.824	-1.835	-1.846	-1.859	-1.872	-1.886	-1.901	-1.915	-1.930	-1.946	-1.962	-1.979	-1.996	-2.015	-2.033	-2.051	-2.069	-2.088	-2.106	-2.128	-2.146	-2.166	-2.185	-2.205	-2.224	-2.244	-2.262	-2.282	-2.301	-2.319	-2.339	-2.355	-2.374	-2.390	-2.408	-2.422	-2.438	-2.452	-2.468	-2.481	-2.492	-2.505	-2.516	-2.526	-2.535	-2.544	-2.552	-2.559	-2.566	-2.571	-2.576	-2.580	-2.582	-2.584	-2.586	-2.586	-2.586	-2.584	-2.582	-2.580	-2.578	-2.574	-2.569	-2.565	-2.560	-2.554	-2.548	-2.541	-2.535	-2.528	-2.521	-2.514	-2.506	-2.499	-2.492	-2.484	-2.478	-2.471	-2.465	-2.459	-2.452	-2.448	-2.444	-2.439	-2.435	-2.432	-2.430	-2.429	-2.428	-2.428	-2.429	-2.430	-2.431	-2.435	-2.440	-2.445	-2.450	-2.458	-2.465	-2.474	-2.485	-2.495	-2.506	-2.519	-2.532	-2.548	-2.562	-2.579	-2.596	-2.615	-2.632	-2.652	-2.672	-2.694	-2.714	-2.736	-2.760	-2.782	-2.806	-2.830	-2.854	-2.879	-2.904	-2.929	-2.954	-2.979	-3.004	-3.030	-3.055	-3.080	-3.105	-3.130	-3.154	-3.179	-3.202	-3.226	-3.250	-3.272	-3.296	-3.318	-3.339	-3.359	-3.380	-3.399	-3.419	-3.438	-3.455	-3.471	-3.489	-3.504	-3.520	-3.534	-3.546	-3.560	-3.572	-3.584	-3.594	-3.604	-3.614	-3.621	-3.630	-3.636	-3.642	-3.649	-3.655	-3.659	-3.664	-3.668	-3.670	-3.672	-3.675	-3.678	-3.678	-3.679	-3.679	-3.679	-3.679	-3.679	-3.679	-3.678	-3.678	-3.675	-3.675	-3.672	-3.671	-3.670	-3.669	-3.668	-3.666	-3.664	-3.662	-3.661	-3.661	-3.660	-3.660	-3.658	-3.658	-3.658	-3.658	-3.659	-3.659	-3.659	-3.660	-3.662	-3.662	-3.665	-3.668	-3.669	-3.671	-3.674	-3.676	-3.680	-3.684	-3.686	-3.690	-3.694	-3.698	-3.701	-3.705	-3.709	-3.712	-3.716	-3.721	-3.724	-3.728	-3.730	-3.735	-3.736	-3.740	-3.741	-3.745	-3.745	-3.746	-3.748	-3.748	-3.748	-3.748	-3.745	-3.742	-3.740	-3.738	-3.734	-3.729	-3.724	-3.719	-3.711	-3.704	-3.696	-3.686	-3.678	-3.666	-3.655	-3.642	-3.630	-3.616	-3.601	-3.586	-3.570	-3.554	-3.535	-3.519	-3.499	-3.480	-3.459	-3.439	-3.416	-3.394	-3.371	-3.349	-3.324	-3.300	-3.275	-3.250	-3.225	-3.198	-3.171	-3.144	-3.116	-3.090	-3.062	-3.034	-3.006	-2.978	-2.949	-2.920	-2.891	-2.862	-2.832	-2.802	-2.772	-2.744	-2.714	-2.685	-2.655	-2.625	-2.595	-2.565	-2.536	-2.508	-2.478	-2.449	-2.419	-2.391	-2.361	-2.332	-2.304	-2.275	-2.246	-2.219	-2.190	-2.162	-2.134	-2.106	-2.079	-2.051	-2.025	-1.998	-1.971	-1.945	-1.918	-1.892	-1.868	-1.841	-1.816	-1.791	-1.768	-1.742	-1.719	-1.695	-1.671	-1.649	-1.626	-1.604	-1.582	-1.561	-1.539	-1.519	-1.498	-1.478	-1.458	-1.439	-1.420	-1.401	-1.384	-1.365	-1.348	-1.330	-1.314	-1.296	-1.281	-1.265	-1.250	-1.235	-1.220	-1.206	-1.191	-1.178	-1.162	-1.150	-1.138	-1.124	-1.110	-1.098	-1.085	-1.074	-1.061	-1.049	-1.038	-1.025	-1.012	-1.001	-0.989	-0.978	-0.965	-0.954	-0.940	-0.929	-0.916	-0.905	-0.892	-0.880	-0.868	-0.855	-0.842	-0.830	-0.818	-0.804	-0.791	-0.779	-0.765	-0.752	-0.740	-0.726	-0.714	-0.700	-0.688	-0.675	-0.662	-0.650	-0.638	-0.626	-0.614	-0.602	-0.590	-0.580	-0.569	-0.559	-0.549	-0.538	-0.529	-0.520	-0.511	-0.504	-0.495	-0.488	-0.481	-0.475	-0.470	-0.464	-0.460	-0.455	-0.451	-0.448	-0.444	-0.442	-0.440	-0.439	-0.436	-0.435	-0.436	-0.435	-0.435	-0.435	-0.435	-0.436	-0.438	-0.439	-0.440	-0.441	-0.442	-0.444	-0.445	-0.446	-0.448	-0.449	-0.450	-0.451	100.000	5.000	2.000	1.000	7.000	3.000	1.000	439.000	2.000	637.000	3.000	928.000	0.000	0.000	0.000	0.000	0.000	0.000	0.000	0.000	0.000	0.000	0.000	0.000	0.940	0.902	0.862	0.826	0.789	0.751	0.715	0.679	0.644	0.610	0.575	0.542	0.510	0.478	0.446	0.416	0.386	0.355	0.328	0.298	0.270	0.242	0.215	0.190	0.164	0.139	0.114	0.090	0.066	0.042	0.019	-0.004	-0.028	-0.050	-0.072	-0.095	-0.118	-0.140	-0.162	-0.185	-0.208	-0.230	-0.252	-0.275	-0.299	-0.322	-0.349	-0.372	-0.398	-0.424	-0.450	-0.478	-0.505	-0.532	-0.561	-0.591	-0.621	-0.652	-0.684	-0.716	-0.750	-0.784	-0.819	-0.855	-0.891	-0.929	-0.966	-1.005	-1.045	-1.085	-1.126	-1.168	-1.210	-1.251	-1.295	-1.339	-1.382	-1.428	-1.472	-1.518	-1.564	-1.609	-1.655	-1.701	-1.748	-1.792	-1.839	-1.884	-1.930	-1.975	-2.021	-2.065	-2.109	-2.152	-2.196	-2.239	-2.281	-2.322	-2.362	-2.402	-2.441	-2.480	-2.516	-2.552	-2.588	-2.622	-2.655	-2.688	-2.719	-2.749	-2.779	-2.806	-2.832	-2.859	-2.882	-2.905	-2.928	-2.949	-2.969	-2.988	-3.006	-3.021	-3.038	-3.052	-3.066	-3.080	-3.091	-3.102	-3.112	-3.122	-3.131	-3.140	-3.148	-3.155	-3.161	-3.168	-3.172	-3.179	-3.184	-3.189	-3.192	-3.199	-3.202	-3.208	-3.211	-3.215	-3.221	-3.225	-3.231	-3.236	-3.242	-3.249	-3.256	-3.262	-3.271	-3.279	-3.288	-3.299	-3.308	-3.319	-3.331	-3.342	-3.356	-3.371	-3.386	-3.401	-3.416	-3.434	-3.452	-3.471	-3.490	-3.510	-3.531	-3.551	-3.574	-3.596	-3.620	-3.644	-3.669	-3.694	-3.720	-3.745	-3.771	-3.798	-3.825	-3.851	-3.878	-3.906	-3.932	-3.960	-3.988	-4.015	-4.040	-4.068	-4.094	-4.119	-4.145	-4.169	-4.194	-4.218	-4.241	-4.262	-4.285	-4.306	-4.326	-4.346	-4.365	-4.382	-4.398	-4.415	-4.430	-4.442	-4.455	-4.468	-4.478	-4.488	-4.498	-4.505	-4.511	-4.516	-4.521	-4.526	-4.529	-4.530	-4.531	-4.530	-4.530	-4.528	-4.526	-4.524	-4.519	-4.514	-4.509	-4.502	-4.496	-4.489	-4.481	-4.474	-4.465	-4.455	-4.446	-4.436	-4.428	-4.418	-4.408	-4.398	-4.388	-4.376	-4.366	-4.355	-4.346	-4.335	-4.325	-4.316	-4.305	-4.296	-4.286	-4.278	-4.269	-4.260	-4.252	-4.244	-4.236	-4.229	-4.222	-4.216	-4.209	-4.204	-4.199	-4.192	-4.189	-4.184	-4.180	-4.178	-4.174	-4.171	-4.169	-4.168	-4.166	-4.165	-4.164	-4.164	-4.164	-4.164	-4.164	-4.165	-4.166	-4.166	-4.168	-4.169	-4.170	-4.172	-4.174	-4.175	-4.178	-4.179	-4.180	-4.184	-4.185	-4.186	-4.188	-4.188	-4.190	-4.191	-4.191	-4.191	-4.192	-4.191	-4.191	-4.190	-4.189	-4.186	-4.184	-4.181	-4.178	-4.174	-4.169	-4.164	-4.159	-4.151	-4.144	-4.138	-4.129	-4.120	-4.110	-4.099	-4.089	-4.076	-4.064	-4.050	-4.036	-4.021	-4.006	-3.990	-3.974	-3.956	-3.938	-3.919	-3.899	-3.879	-3.858	-3.836	-3.814	-3.792	-3.769	-3.745	-3.721	-3.696	-3.671	-3.648	-3.621	-3.595	-3.569	-3.542	-3.515	-3.489	-3.461	-3.434	-3.406	-3.379	-3.351	-3.324	-3.296	-3.269	-3.241	-3.215	-3.188	-3.161	-3.135	-3.108	-3.081	-3.056	-3.031	-3.005	-2.980	-2.956	-2.932	-2.908	-2.885	-2.862	-2.840	-2.816	-2.796	-2.774	-2.754	-2.731	-2.711	-2.691	-2.671	-2.652	-2.631	-2.612	-2.594	-2.576	-2.558	-2.539	-2.520	-2.502	-2.484	-2.466	-2.448	-2.429	-2.410	-2.391	-2.372	-2.352	-2.334	-2.312	-2.292	-2.272	-2.250	-2.229	-2.206	-2.182	-2.160	-2.135	-2.110	-2.084	-2.058	-2.030	-2.000	-1.972	-1.941	-1.911	-1.879	-1.846	-1.812	-1.778	-1.740	-1.704	-1.666	-1.628	-1.589	-1.548	-1.506	-1.464	-1.420	-1.376	-1.331	-1.284	-1.238	-1.190	-1.141	-1.092	-1.041	-0.991	-0.940	-0.889	-0.836	-0.784	-0.729	-0.676	-0.622	-0.568	-0.514	-0.458	-0.402	-0.346	-0.291	-0.236	-0.180	-0.125	-0.070	-0.014	0.040	0.095	0.149	0.202	0.256	0.309	0.362	0.415	0.468	0.518	0.568	0.618	0.668	0.716	0.764	0.810	0.858	0.902	0.948	0.991	1.035	1.076	1.119	1.159	1.199	1.238	1.276	1.312	1.350	1.385	1.420	1.454	1.488	1.520	1.551	1.582	1.614	1.644	1.672	1.701	1.730	1.758	1.785	1.812	1.839	1.865	1.890	1.916	1.941	1.966	1.991	2.016	2.041	2.065	2.090	2.115	2.140	2.165	2.191	2.216	2.241	2.269	2.295	2.321	2.349	2.375	2.404	2.432	2.461	2.490	2.520	2.550	2.580	2.611	2.642	2.675	2.708	2.740	2.774	2.809	2.842	2.878	2.912	2.949	2.984	3.021	3.058	3.095	3.132	3.170	3.209	3.246	3.284	3.321	3.360	3.399	3.438	3.476	3.514	3.551	3.590	3.626	3.664	3.701	3.736	3.774	3.810	3.844	3.879	3.914	3.946	3.979	4.011	4.041	4.072	4.102	4.130	4.159	4.186	4.211	4.236	4.261	4.285	4.306	4.328	4.348	4.366	4.384	4.401	4.418	4.432	4.446	4.459	4.470	4.480	4.489	4.499	4.505	4.512	4.518	4.520	4.525	4.528	4.529	4.529	4.529	4.528	4.526	4.524	4.522	4.518	4.512	4.509	4.502	4.498	4.491	4.484	4.478	4.469	4.462	4.454	4.446	4.439	4.430	4.422	4.414	4.405	4.398	4.389	4.380	4.372	4.365	4.358	4.351	4.344	4.338	4.330	4.324	4.318	4.312	4.306	4.302	4.298	4.294	4.289	4.286	4.281	4.279	4.275	4.272	4.270	4.268	4.265	4.264	4.262	4.260	4.259	4.256	4.255	4.254	4.252	4.251	4.250	4.249	4.245	4.244	4.241	4.239	4.236	4.232	4.230	4.228	4.222	4.219	4.214	4.209	4.204	4.198	4.191	4.185	4.178	4.170	4.161	4.154	4.145	4.136	4.126	4.115	4.105	4.094	4.082	4.070	4.059	4.045	4.032	4.019	4.005	3.991	3.976	3.962	3.946	3.931	3.916	3.901	3.885	3.869	3.852	3.836	3.820	3.804	3.789	3.772	3.756	3.740	3.725	3.709	3.692	3.678	3.662	3.648	3.634	3.619	3.605	3.591	3.579	3.565	3.554	3.540	3.530	3.519	3.508	3.498	3.489	3.479	3.471	3.462	3.458	3.450	3.444	3.439	3.434	3.430	3.428	3.425	3.422	3.420	3.420	3.420	3.420	3.421	3.421	3.424	3.426	3.429	3.432	3.436	3.440	3.445	3.450	3.455	3.460	3.465	3.471	3.476	3.484	3.490	3.495	3.501	3.508	3.514	3.520	3.524	3.530	3.535	3.540	3.544	3.548	3.551	3.554	3.556	3.558	3.560	3.560	3.559	3.558	3.556	3.554	3.550	3.546	3.542	3.535	3.530	3.522	3.514	3.505	3.495	3.484	3.472	3.460	3.445	3.431	3.415	3.400	3.384	3.366	3.346	3.328	3.308	3.286	3.265	3.242	3.221	3.198	3.174	3.150	3.125	3.100	3.074	3.049	3.021	2.995	2.969	2.941	2.915	2.888	2.860	2.832	2.805	2.778	2.751	2.724	2.696	2.669	2.642	2.616	2.590	2.564	2.539	2.514	2.490	2.465	2.441	2.418	2.395	2.372	2.351	2.331	2.310	2.290	2.270	2.251	2.234	2.215	2.198	2.181	2.165	2.150	2.134	2.120	2.106	2.092	2.080	2.066	2.055	2.042	2.031	2.020	2.009	1.999	1.989	1.978	1.968	1.959	1.949	1.939	1.929	1.920	1.911	1.901	1.890	1.880	1.870	1.860	1.849	1.839	1.828	1.816	1.802	1.791	1.778	1.765	1.751	1.738	1.722	1.708	1.691	1.676	1.659	1.641	1.624	1.605	1.588	1.568	1.549	1.529	1.508	1.488	1.466	1.445	1.422	1.401	1.378	1.356	1.332	1.310	1.288	1.264	1.240	1.218	1.196	1.172	1.149	1.128	1.105	1.082	1.061	1.039	1.019	0.999	0.979	0.960	0.941	0.922	0.905	0.888	0.870	0.856	0.840	0.826	0.812	0.799	0.788	0.776	0.765	0.755	0.746	0.739	0.730	0.724	0.719	0.712	0.709	0.704	0.700	0.698	0.696	0.695	0.694	0.694	0.694	0.694	0.695	0.696	0.699	0.700	0.702	0.704	0.708	0.711	0.712	0.716	0.719	0.722	0.725	0.728	0.731	0.735	0.738	0.740	0.741	0.744	0.746	0.746	0.749	0.749	0.750	0.750	0.750	0.750	0.750	0.749	0.748	0.746	0.744	0.742	0.739	0.736	0.734	0.730	0.728	0.722	0.720	0.715	0.711	0.706	0.702	0.698	0.694	0.690	0.685	0.680	0.676	0.674	0.669	0.666	0.661	0.659	0.655	0.654	0.651	0.650	0.648	0.648	0.646	0.648	0.648	0.649	0.651	0.652	0.655	0.659	0.664	0.669	0.674	0.679	0.686	0.694	0.701	0.710	0.720	0.730	0.740	0.751	0.762	0.775	0.789	0.801	0.816	0.831	0.846	0.862	0.879	0.895	0.912	0.929	0.946	0.965	0.982	1.001	1.021	1.039	1.058	1.078	1.096	1.115	1.135	1.154	1.172	1.190	1.210	1.228	1.244	1.262	1.279	1.295	1.311	1.328	1.341	1.356	1.369	1.381	1.394	1.406	1.415	1.425	1.434	1.441	1.448	1.454	1.459	1.462	1.465	1.468	1.468	1.466	1.465	1.462	1.459	1.454	1.446	1.440	1.431	1.422	1.411	1.400	1.389	1.374	1.360	1.345	1.328	1.310	1.292	1.274	1.254	1.234	1.212	1.190	1.169	1.145	1.122	1.098	1.072	1.049	1.024	0.999	0.972	0.948	0.921	0.895	0.870	0.844	0.819	0.792	0.768	0.744	0.719	0.695	0.670	0.646	0.624	0.601	0.579	0.558	0.536	0.516	0.496	0.478	0.459	0.441	0.424	0.408	0.391	0.378	0.362	0.350	0.338	0.325	0.314	0.302	0.294	0.284	0.275	0.268	0.260	0.252	0.248	0.241	0.236	0.231	0.226	0.224	0.219	0.216	0.212	0.210	0.206	0.204	0.201	0.198	0.195	0.192	0.189	0.185	0.181	0.178	0.172	0.168	0.162	0.156	0.151	0.144	0.136	0.128	0.118	0.108	0.096	0.085	0.072	0.060	0.045	0.029	0.014	-0.004	-0.024	-0.041	-0.062	-0.084	-0.106	-0.129	-0.155	-0.179	-0.205	-0.234	-0.261	-0.290	-0.320	-0.350	-0.382	-0.414	-0.446	-0.480	-0.514	-0.549	-0.582	-0.619	-0.654	-0.690	-0.725	-0.762	-0.798	-0.835	-0.870	-0.908	-0.942	-0.979	-1.014	-1.049	-1.084	-1.118	-1.151	-1.185	-1.216	-1.249	-1.280	-1.310	-1.340	-1.369	-1.398	-1.424	-1.450	-1.474	-1.499	-1.521	-1.544	-1.565	-1.585	-1.604	-1.621	-1.639	-1.655	-1.671	-1.684	-1.698	-1.710	-1.721	-1.731	-1.741	-1.750	-1.759	-1.765	-1.771	-1.776	-1.782	-1.786	-1.790	-1.794	-1.796	-1.799	-1.801	-1.801	-1.804	-1.804	-1.805	-1.805	-1.805	-1.805	-1.805	-1.804	-1.805	-1.804	-1.804	-1.804	-1.804	-1.802	-1.802	-1.802	-1.802	-1.802	-1.804	-1.804	-1.805	-1.805	-1.806	-1.808	-1.809	-1.810	-1.811	-1.812	-1.814	-1.816	-1.819	-1.820	-1.822	-1.825	-1.826	-1.829	-1.831	-1.834	-1.836	-1.839	-1.841	-1.842	-1.845	-1.848	-1.849	-1.851	-1.852	-1.854	-1.855	-1.856	-1.856	-1.858	-1.856	-1.855	-1.855	-1.855	-1.854	-1.851	-1.849	-1.846	-1.842	-1.840	-1.835	-1.831	-1.826	-1.821	-1.815	-1.809	-1.801	-1.794	-1.786	-1.778	-1.769	-1.759	-1.750	-1.740	-1.729	-1.716	-1.705	-1.692	-1.680	-1.666	-1.651	-1.638	-1.624	-1.608	-1.592	-1.576	-1.559	-1.542	-1.526	-1.509	-1.491	-1.472	-1.455	-1.436	-1.419	-1.400	-1.381	-1.362	-1.342	-1.324	-1.305	-1.285	-1.266	-1.248	-1.230	-1.210	-1.191	-1.174	-1.155	-1.136	-1.119	-1.101	-1.084	-1.068	-1.050	-1.035	-1.019	-1.002	-0.989	-0.974	-0.959	-0.946	-0.932	-0.921	-0.909	-0.898	-0.888	-0.878	-0.868	-0.858	-0.849	-0.841	-0.834	-0.825	-0.820	-0.812	-0.809	-0.802	-0.798	-0.794	-0.790	-0.786	-0.782	-0.780	-0.779	-0.776	-0.775	-0.772	-0.771	-0.769	-0.768	-0.766	-0.765	-0.764	-0.762	-0.760	-0.759	-0.758	-0.755	-0.752	-0.749	-0.746	-0.744	-0.740	-0.736	-0.731	-0.726	-0.720	-0.715	-0.708	-0.700	-0.692	-0.684	-0.674	-0.664	-0.654	-0.642	-0.631	-0.619	-0.605	-0.591	-0.576	-0.561	-0.544	-0.528	-0.510	-0.491	-0.474	-0.455	-0.434	-0.412	-0.392	-0.371	-0.349	-0.326	-0.304	-0.280	-0.255	-0.231	-0.206	-0.182	-0.156	-0.130	-0.105	-0.079	-0.052	-0.028	-0.001	0.025	0.051	0.078	0.104	0.130	0.156	0.181	0.208	0.232	0.258	0.282	0.308	0.331	0.356	0.379	0.401	0.424	0.446	0.468	0.489	0.510	0.530	0.550	0.569	0.589	0.606	0.624	0.641	0.658	0.672	0.689	0.702	0.718	0.731	0.744	0.756	0.769	0.780	0.791	0.802	0.812	0.822	0.830	0.840	0.849	0.856	0.862	0.871	0.878	0.885	0.891	0.898	0.904	0.910	0.916	0.921	0.928	0.934	0.940	0.948	0.954	0.959	0.966	0.972	0.980	0.986	0.995	1.002	1.011	1.020	1.029	1.039	1.049	1.061	1.071	1.084	1.096	1.109	1.124	1.139	1.154	1.169	1.186	1.204	1.221	1.241	1.260	1.281	1.302	1.325	1.348	1.371	1.394	1.419	1.445	1.471	1.498	1.525	1.552	1.581	1.610	1.640	1.670	1.700	1.731	1.762	1.794	1.825	1.856	1.890	1.921	1.954	1.986	2.018	2.050	2.082	2.114	2.146	2.178	2.208	2.239	2.270	2.299	2.329	2.358	2.385	2.414	2.441	2.468	2.494	2.519	2.542	2.566	2.590	2.611	2.632	2.654	2.674	2.692	2.710	2.728	2.745	2.760	2.775	2.790	2.804	2.816	2.828	2.839	2.851	2.860	2.870	2.879	2.888	2.894	2.901	2.909	2.915	2.921	2.926	2.932	2.936	2.941	2.945	2.950	2.955	2.959	2.964	2.968	2.974	2.978	2.982	2.988	2.992	2.999	3.004	3.010	3.016	3.022	3.030	3.039	3.046	3.055	3.064	3.074	3.084	3.095	3.106	3.118	3.130	3.144	3.158	3.171	3.188	3.201	3.218	3.234	3.251	3.269	3.286	3.305	3.324	3.341	3.361	3.381	3.401	3.421	3.442	3.462	3.482	3.504	3.525	3.545	3.565	3.585	3.606	3.628	3.646	3.666	3.685	3.704	3.721	3.740	3.758	3.775	3.790	3.805	3.820	3.834	3.848	3.859	3.871	3.881	3.891	3.900	3.909	3.916	3.922	3.928	3.932	3.935	3.939	3.940	3.940	3.940	3.939	3.938	3.934	3.930	3.925	3.920	3.914	3.908	3.899	3.891	3.882	3.872	3.862	3.852	3.842	3.831	3.820	3.808	3.796	3.784	3.771	3.758	3.746	3.732	3.720	3.709	3.696	3.684	3.671	3.660	3.648	3.636	3.626	3.616	3.605	3.596	3.588	3.579	3.570	3.562	3.554	3.548	3.541	3.536	3.530	3.526	3.522	3.519	3.515	3.511	3.509	3.508	3.505	3.504	3.504	3.504	3.504	3.504	3.504	3.505	3.505	3.506	3.508	3.509	3.509	3.510	3.510	3.511	3.512	3.512	3.514	3.514	3.514	3.514	3.512	3.512	3.510	3.509	3.506	3.502	3.499	3.495	3.490	3.484	3.478	3.471	3.464	3.455	3.446	3.436	3.425	3.414	3.401	3.389	3.374	3.359	3.344	3.328	3.310	3.292	3.274	3.254	3.232	3.212	3.190	3.168	3.144	3.121	3.096	3.072	3.046	3.020	2.994	2.966	2.939	2.911	2.882	2.855	2.825	2.796	2.768	2.739	2.710	2.680	2.651	2.621	2.592	2.564	2.535	2.506	2.479	2.451	2.422	2.396	2.369	2.342	2.318	2.291	2.268	2.242	2.219	2.196	2.174	2.152	2.131	2.110	2.091	2.071	2.054	2.036	2.019	2.002	1.986	1.971	1.958	1.942	1.930	1.916	1.905	1.894	1.882	1.872	1.862	1.852	1.844	1.835	1.826	1.818	1.810	1.801	1.795	1.788	1.780	1.772	1.765	1.759	1.751	1.742	1.735	1.728	1.720	1.711	1.701	1.694	1.682	1.674	1.664	1.652	1.640	1.629	1.615	1.602	1.586	1.572	1.558	1.540	1.524	1.505	1.486	1.468	1.448	1.425	1.402	1.380	1.358	1.332	1.306	1.281	1.254	1.225	1.198	1.168	1.139	1.108	1.076	1.045	1.011	0.979	0.945	0.911	0.876	0.841	0.806	0.770	0.734	0.698	0.660	0.624	0.588	0.551	0.514	0.476	0.440	0.404	0.368	0.330	0.295	0.259	0.224	0.189	0.154	0.121	0.086	0.054	0.022	-0.010	-0.041	-0.071	-0.101	-0.130	-0.159	-0.186	-0.212	-0.239	-0.264	-0.288	-0.310	-0.332	-0.354	-0.375	-0.394	-0.412	-0.431	-0.449	-0.465	-0.480	-0.495	-0.510	-0.522	-0.535	-0.546	-0.558	-0.568	-0.578	-0.586	-0.595	-0.604	-0.611	-0.618	-0.625	-0.631	-0.636	-0.642	-0.649	-0.654	-0.659	-0.662	-0.669	-0.674	-0.679	-0.684	-0.689	-0.695	-0.700	-0.705	-0.711	-0.718	-0.724	-0.731	-0.739	-0.746	-0.756	-0.765	-0.774	-0.784	-0.795	-0.805	-0.816	-0.829	-0.842	-0.855	-0.870	-0.885	-0.900	-0.915	-0.932	-0.949	-0.966	-0.986	-1.005	-1.024	-1.042	-1.062	-1.084	-1.105	-1.126	-1.148	-1.170	-1.191	-1.214	-1.235	-1.258	-1.280	-1.302	-1.325	-1.346	-1.368	-1.389	-1.410	-1.431	-1.451	-1.471	-1.490	-1.510	-1.528	-1.545	-1.562	-1.578	-1.594	-1.609	-1.622	-1.634	-1.648	-1.658	-1.669	-1.676	-1.685	-1.692	-1.699	-1.704	-1.708	-1.711	-1.714	-1.716	-1.716	-1.716	-1.715	-1.712	-1.709	-1.706	-1.701	-1.695	-1.690	-1.682	-1.676	-1.669	-1.660	-1.652	-1.642	-1.632	-1.624	-1.614	-1.604	-1.592	-1.582	-1.571	-1.560	-1.550	-1.540	-1.529	-1.519	-1.509	-1.498	-1.489	-1.479	-1.470	-1.461	-1.452	-1.446	-1.438	-1.431	-1.424	-1.418	-1.411	-1.406	-1.402	-1.398	-1.395	-1.390	-1.388	-1.385	-1.384	-1.381	-1.380	-1.379	-1.380	-1.379	-1.379	-1.380	-1.381	-1.382	-1.384	-1.384	-1.386	-1.389	-1.390	-1.391	-1.394	-1.396	-1.398	-1.399	-1.400	-1.402	-1.404	-1.405	-1.406	-1.406	-1.408	-1.408	-1.406	-1.406	-1.406	-1.404	-1.402	-1.401	-1.398	-1.395	-1.391	-1.388	-1.382	-1.379	-1.372	-1.366	-1.360	-1.354	-1.345	-1.339	-1.329	-1.321	-1.311	-1.301	-1.290	-1.280	-1.269	-1.256	-1.245	-1.232	-1.219	-1.205	-1.192	-1.179	-1.164	-1.149	-1.135	-1.119	-1.104	-1.089	-1.071	-1.056	-1.040	-1.025	-1.009	-0.991	-0.976	-0.960	-0.944	-0.928	-0.912	-0.896	-0.881	-0.865	-0.850	-0.835	-0.821	-0.808	-0.794	-0.780	-0.766	-0.754	-0.741	-0.730	-0.718	-0.708	-0.698	-0.688	-0.678	-0.669	-0.660	-0.652	-0.646	-0.639	-0.632	-0.628	-0.622	-0.619	-0.615	-0.611	-0.609	-0.608	-0.606	-0.606	-0.605	-0.606	-0.608	-0.609	-0.610	-0.614	-0.616	-0.620	-0.624	-0.629	-0.634	-0.639	-0.644	-0.650	-0.658	-0.662	-0.670	-0.676	-0.685	-0.692	-0.699	-0.708	-0.715	-0.724	-0.730	-0.739	-0.746	-0.755	-0.762	-0.770	-0.778	-0.784	-0.792	-0.800	-0.806	-0.812	-0.820	-0.826	-0.832	-0.838	-0.844	-0.849	-0.854	-0.859	-0.864	-0.866	-0.871	-0.874	-0.879	-0.881	-0.884	-0.885	-0.889	-0.891	-0.892	-0.894	-0.896	-0.899	-0.900	-0.901	-0.902	-0.905	-0.906	-0.908	-0.910	-0.911	-0.914	-0.918	-0.920	-0.922	-0.926	-0.930	-0.935	-0.939	-0.945	-0.950	-0.956	-0.964	-0.970	-0.979	-0.989	-0.996	-1.006	-1.019	-1.029	-1.041	-1.055	-1.068	-1.082	-1.096	-1.112	-1.130	-1.146	-1.164	-1.182	-1.201	-1.220	-1.240	-1.260	-1.281	-1.302	-1.325	-1.346	-1.369	-1.390	-1.412	-1.436	-1.459	-1.481	-1.504	-1.526	-1.549	-1.571	-1.594	-1.614	-1.636	-1.656	-1.676	-1.695	-1.714	-1.732	-1.750	-1.766	-1.782	-1.798	-1.811	-1.824	-1.836	-1.846	-1.858	-1.865	-1.874	-1.880	-1.885	-1.890	-1.892	-1.894	-1.895	-1.894	-1.891	-1.889	-1.884	-1.878	-1.870	-1.862	-1.852	-1.842	-1.830	-1.816	-1.802	-1.786	-1.770	-1.752	-1.734	-1.714	-1.692	-1.671	-1.648	-1.625	-1.600	-1.575	-1.550	-1.521	-1.495	-1.466	-1.438	-1.409	-1.379	-1.348	-1.318	-1.286	-1.255	-1.222	-1.191	-1.159	-1.126	-1.092	-1.061	-1.028	-0.996	-0.962	-0.931	-0.899	-0.866	-0.835	-0.804	-0.772	-0.742	-0.712	-0.684	-0.654	-0.626	-0.598	-0.570	-0.544	-0.519	-0.494	-0.469	-0.448	-0.424	-0.402	-0.381	-0.362	-0.342	-0.325	-0.308	-0.291	-0.276	-0.262	-0.249	-0.236	-0.225	-0.214	-0.204	-0.196	-0.188	-0.181	-0.174	-0.169	-0.164	-0.160	-0.156	-0.154	-0.151	-0.150	-0.150	-0.149	-0.150	-0.151	-0.152	-0.154	-0.156	-0.159	-0.161	-0.165	-0.169	-0.172	-0.176	-0.182	-0.188	-0.192	-0.198	-0.204	-0.210	-0.216	-0.224	-0.230	-0.239	-0.248	-0.256	-0.265	-0.275	-0.285	-0.296	-0.309	-0.320	-0.334	-0.349	-0.362	-0.379	-0.396	-0.414	-0.432	-0.454	-0.476	-0.500	-0.525	-0.551	-0.580	-0.609	-0.641	-0.675	-0.709	-0.748	-0.786	-0.829	-0.872	-0.919	-0.966	-1.018	-1.070	-1.125	-1.184	-1.244	-1.306	-1.371	-1.439	-1.510	-1.582	-1.659	-1.736	-1.819	-1.901	-1.986	-2.075	-2.166	-2.260	-2.355	-2.451	-2.552	-2.654	-2.759	-2.865	-2.974	-3.084	-3.196	-3.310	-3.426	-3.544	-3.662	-3.782	-3.904	-4.026	-4.150	-4.276	-4.401	-4.529	-4.656	-4.784	-4.912	-5.041	-5.171	-5.300	-5.429	-5.559	-5.689	-5.818	-5.946	-6.076	-6.204	-6.331	-6.459	-6.585	-6.710	-6.835	-6.959	-7.082	-7.204	-7.324	-7.442	-7.561	-7.678	-7.792	-7.908	-8.020	-8.131	-8.241	-8.350	-8.456	-8.561	-8.666	-8.768	-8.869	-8.968	-9.065	-9.161	-9.256	-9.349	-9.440	-9.530	-9.619	-9.705	-9.791	-9.875	-9.959	-10.041	-10.121	-10.201	-10.279	-10.355	-10.431	-10.505	-10.579	-10.651	-10.722	-10.794	-10.862	-10.931	-11.000	-11.068	-11.134	-11.199	-11.264	-11.329	-11.392	-11.456	-11.519	-11.580	-11.642	-11.702	-11.762	-11.822	-11.882	-11.941	-11.999	-12.056	-12.115	-12.171	-12.226	-12.281	-12.338	-12.391	-12.444	-12.495	-12.548	-12.599	-12.648	-12.698	-12.745	-12.791	-12.836	-12.880	-12.922	-12.964	-13.005	-13.044	-13.081	-13.115	-13.150	-13.181	-13.211	-13.240	-13.266	-13.290	-13.312	-13.332	-13.349	-13.365	-13.378	-13.389	-13.398	-13.402	-13.408	-13.406	-13.405	-13.401	-13.394	-13.385	-13.372	-13.358	-13.340	-13.320	-13.298	-13.272	-13.244	-13.214	-13.180	-13.146	-13.108	-13.068	-13.025	-12.980	-12.932	-12.882	-12.832	-12.779	-12.722	-12.665	-12.605	-12.545	-12.482	-12.418	-12.351	-12.284	-12.214	-12.144	-12.071	-11.999	-11.925	-11.850	-11.772	-11.695	-11.616	-11.538	-11.459	-11.379	-11.298	-11.216	-11.134	-11.051	-10.969	-10.885	-10.802	-10.718	-10.634	-10.549	-10.465	-10.380	-10.295	-10.209	-10.124	-10.039	-9.955	-9.869	-9.782	-9.698	-9.612	-9.526	-9.440	-9.354	-9.268	-9.182	-9.096	-9.010	-8.924	-8.838	-8.751	-8.664	-8.578	-8.491	-8.405	-8.318	-8.229	-8.142	-8.055	-7.966	-7.880	-7.791	-7.702	-7.615	-7.526	-7.436	-7.349	-7.259	-7.169	-7.080	-6.990	-6.900	-6.810	-6.720	-6.629	-6.538	-6.448	-6.356	-6.265	-6.174	-6.081	-5.991	-5.899	-5.808	-5.715	-5.622	-5.530	-5.438	-5.346	-5.254	-5.161	-5.069	-4.976	-4.882	-4.790	-4.698	-4.604	-4.511	-4.418	-4.326	-4.232	-4.140	-4.048	-3.955	-3.862	-3.769	-3.676	-3.582	-3.491	-3.399	-3.305	-3.214	-3.121	-3.029	-2.936	-2.844	-2.751	-2.660	-2.569	-2.475	-2.384	-2.292	-2.200	-2.109	-2.018	-1.926	-1.835	-1.744	-1.654	-1.562	-1.472	-1.382	-1.292	-1.202	-1.112	-1.024	-0.934	-0.846	-0.758	-0.669	-0.581	-0.494	-0.408	-0.320	-0.235	-0.149	-0.064	0.021	0.105	0.189	0.272	0.355	0.436	0.519	0.600	0.680	0.759	0.838	0.916	0.994	1.069	1.146	1.221	1.295	1.369	1.442	1.515	1.586	1.656	1.726	1.795	1.864	1.931	1.998	2.064	2.130	2.195	2.259	2.321	2.385	2.445	2.508	2.568	2.628	2.688	2.746	2.805	2.862	2.920	2.976	3.034	3.090	3.145	3.200	3.255	3.310	3.365	3.419	3.471	3.525	3.579	3.632	3.685	3.738	3.791	3.842	3.895	3.946	4.000	4.051	4.102	4.154	4.205	4.256	4.308	4.356	4.408	4.458	4.506	4.556	4.606	4.655	4.702	4.750	4.799	4.846	4.891	4.938	4.984	5.028	5.071	5.115	5.156	5.199	5.240	5.279	5.318	5.356	5.394	5.429	5.464	5.499	5.531	5.562	5.592	5.622	5.651	5.678	5.702	5.728	5.751	5.772	5.794	5.812	5.830	5.846	5.861	5.875	5.889	5.900	5.910	5.919	5.926	5.932	5.938	5.941	5.944	5.945	5.946	5.945	5.944	5.941	5.938	5.931	5.928	5.920	5.912	5.904	5.895	5.885	5.874	5.864	5.851	5.838	5.824	5.811	5.796	5.781	5.766	5.751	5.734	5.719	5.701	5.682	5.666	5.648	5.630	5.611	5.592	5.574	5.554	5.535	5.515	5.495	5.475	5.455	5.434	5.414	5.392	5.371	5.351	5.330	5.309	5.288	5.266	5.244	5.222	5.201	5.178	5.156	5.132	5.111	5.088	5.064	5.041	5.018	4.994	4.970	4.946	4.920	4.895	4.871	4.846	4.819	4.794	4.768	4.741	4.714	4.686	4.659	4.631	4.602	4.574	4.546	4.516	4.486	4.458	4.426	4.395	4.365	4.334	4.301	4.270	4.238	4.204	4.170	4.138	4.104	4.069	4.034	3.999	3.962	3.928	3.891	3.854	3.818	3.779	3.741	3.704	3.665	3.626	3.588	3.548	3.509	3.469	3.429	3.389	3.346	3.306	3.265	3.224	3.181	3.140	3.098	3.055	3.014	2.971	2.928	2.885	2.842	2.800	2.758	2.715	2.672	2.630	2.588	2.545	2.502	2.461	2.419	2.378	2.336	2.295	2.255	2.214	2.174	2.135	2.096	2.058	2.019	1.981	1.942	1.908	1.870	1.835	1.800	1.765	1.731	1.698	1.664	1.632	1.601	1.570	1.540	1.510	1.482	1.452	1.425	1.399	1.371	1.345	1.319	1.294	1.270	1.245	1.221	1.198	1.175	1.152	1.129	1.106	1.084	1.061	1.039	1.018	0.995	0.972	0.951	0.929	0.905	0.882	0.860	0.836	0.812	0.789	0.762	0.739	0.712	0.685	0.659	0.630	0.601	0.572	0.542	0.511	0.480	0.449	0.416	0.381	0.348	0.311	0.275	0.239	0.201	0.164	0.124	0.084	0.044	0.002	-0.039	-0.081	-0.125	-0.168	-0.211	-0.255	-0.300	-0.344	-0.390	-0.434	-0.479	-0.524	-0.569	-0.615	-0.660	-0.704	-0.750	-0.794	-0.838	-0.881	-0.924	-0.966	-1.008	-1.049	-1.089	-1.130	-1.169	-1.206	-1.244	-1.280	-1.315	-1.350	-1.382	-1.415	-1.446	-1.476	-1.505	-1.532	-1.560	-1.586	-1.610	-1.634	-1.656	-1.679	-1.698	-1.716	-1.735	-1.751	-1.768	-1.782	-1.798	-1.811	-1.822	-1.834	-1.845	-1.855	-1.865	-1.872	-1.880	-1.888	-1.895	-1.901	-1.908	-1.912	-1.918	-1.922	-1.928	-1.932	-1.938	-1.941	-1.945	-1.950	-1.954	-1.960	-1.964	-1.969	-1.975	-1.980	-1.986	-1.992	-2.000	-2.007	-2.015	-2.022	-2.033	-2.042	-2.052	-2.062	-2.074	-2.086	-2.099	-2.112	-2.126	-2.141	-2.156	-2.172	-2.190	-2.209	-2.226	-2.245	-2.265	-2.286	-2.308	-2.328	-2.350	-2.372	-2.396	-2.419	-2.442	-2.469	-2.492	-2.518	-2.544	-2.569	-2.594	-2.621	-2.646	-2.672	-2.698	-2.724	-2.750	-2.775	-2.800	-2.824	-2.849	-2.874	-2.896	-2.920	-2.942	-2.965	-2.985	-3.006	-3.026	-3.045	-3.062	-3.080	-3.098	-3.111	-3.126	-3.140	-3.152	-3.164	-3.175	-3.185	-3.192	-3.200	-3.206	-3.211	-3.216	-3.220	-3.222	-3.222	-3.222	-3.222	-3.221	-3.219	-3.215	-3.210	-3.205	-3.199	-3.192	-3.185	-3.178	-3.169	-3.159	-3.149	-3.139	-3.128	-3.116	-3.104	-3.091	-3.080	-3.068	-3.055	-3.042	-3.029	-3.015	-3.002	-2.989	-2.976	-2.962	-2.950	-2.939	-2.925	-2.912	-2.901	-2.889	-2.878	-2.868	-2.856	-2.846	-2.835	-2.826	-2.816	-2.809	-2.800	-2.792	-2.785	-2.778	-2.771	-2.765	-2.759	-2.754	-2.749	-2.745	-2.741	-2.736	-2.734	-2.731	-2.729	-2.726	-2.725	-2.722	-2.721	-2.720	-2.719	-2.718	-2.718	-2.716	-2.716	-2.715	-2.715	-2.714	-2.714	-2.714	-2.712	-2.711	-2.710	-2.709	-2.706	-2.705	-2.702	-2.700	-2.698	-2.694	-2.690	-2.686	-2.681	-2.676	-2.670	-2.664	-2.658	-2.650	-2.644	-2.634	-2.625	-2.615	-2.606	-2.594	-2.582	-2.570	-2.556	-2.544	-2.529	-2.512	-2.498	-2.481	-2.464	-2.446	-2.428	-2.408	-2.388	-2.368	-2.346	-2.324	-2.302	-2.279	-2.255	-2.232	-2.208	-2.181	-2.156	-2.130	-2.102	-2.076	-2.049	-2.020	-1.992	-1.964	-1.935	-1.906	-1.876	-1.848	-1.818	-1.788	-1.758	-1.728	-1.698	-1.666	-1.638	-1.606	-1.576	-1.546	-1.516	-1.486	-1.458	-1.428	-1.399	-1.370	-1.341	-1.312	-1.285	-1.256	-1.230	-1.202	-1.175	-1.149	-1.124	-1.098	-1.072	-1.048	-1.024	-1.000	-0.976	-0.952	-0.929	-0.908	-0.885	-0.862	-0.841	-0.819	-0.799	-0.778	-0.756	-0.736	-0.718	-0.696	-0.676	-0.656	-0.638	-0.618	-0.596	-0.578	-0.558	-0.536	-0.516	-0.495	-0.475	-0.454	-0.431	-0.410	-0.388	-0.364	-0.341	-0.316	-0.292	-0.268	-0.241	-0.215	-0.188	-0.160	-0.131	-0.101	-0.071	-0.041	-0.009	0.025	0.059	0.092	0.129	0.165	0.202	0.240	0.279	0.319	0.359	0.401	0.444	0.488	0.530	0.575	0.620	0.668	0.712	0.760	0.809	0.858	0.906	0.955	1.006	1.056	1.106	1.158	1.210	1.260	1.311	1.364	1.415	1.468	1.519	1.571	1.622	1.674	1.725	1.776	1.828	1.876	1.926	1.976	2.025	2.072	2.121	2.168	2.214	2.260	2.305	2.349	2.392	2.436	2.479	2.520	2.560	2.599	2.639	2.676	2.712	2.750	2.785	2.820	2.854	2.888	2.919	2.950	2.981	3.010	3.040	3.069	3.096	3.122	3.149	3.176	3.201	3.226	3.250	3.275	3.299	3.321	3.345	3.368	3.390	3.412	3.435	3.456	3.478	3.500	3.522	3.545	3.568	3.590	3.611	3.635	3.659	3.681	3.705	3.730	3.754	3.779	3.804	3.830	3.855	3.882	3.910	3.938	3.965	3.994	4.022	4.054	4.082	4.114	4.145	4.176	4.209	4.241	4.275	4.308	4.342	4.376	4.410	4.446	4.481	4.516	4.551	4.588	4.624	4.659	4.695	4.730	4.766	4.804	4.839	4.875	4.911	4.945	4.981	5.015	5.049	5.084	5.116	5.149	5.181	5.214	5.245	5.275	5.305	5.335	5.362	5.390	5.418	5.442	5.468	5.492	5.516	5.539	5.560	5.580	5.600	5.618	5.636	5.652	5.669	5.682	5.698	5.710	5.721	5.732	5.742	5.751	5.760	5.766	5.774	5.779	5.782	5.788	5.790	5.792	5.794	5.795	5.796	5.795	5.795	5.792	5.791	5.788	5.785	5.781	5.778	5.774	5.770	5.766	5.761	5.756	5.751	5.746	5.741	5.736	5.731	5.726	5.721	5.716	5.711	5.706	5.704	5.699	5.695	5.690	5.688	5.684	5.682	5.679	5.676	5.675	5.674	5.671	5.671	5.670	5.670	5.669	5.669	5.669	5.670	5.671	5.672	5.674	5.675	5.676	5.679	5.680	5.681	5.684	5.685	5.688	5.689	5.691	5.694	5.695	5.698	5.698	5.699	5.700	5.701	5.701	5.702	5.702	5.702	5.701	5.700	5.700	5.698	5.696	5.694	5.691	5.688	5.684	5.680	5.675	5.670	5.665	5.660	5.654	5.646	5.640	5.631	5.624	5.616	5.606	5.598	5.588	5.579	5.568	5.558	5.546	5.535	5.522	5.511	5.499	5.488	5.475	5.461	5.449	5.435	5.421	5.409	5.395	5.381	5.368	5.352	5.339	5.324	5.311	5.298	5.282	5.270	5.256	5.242	5.229	5.216	5.202	5.190	5.179	5.166	5.154	5.142	5.131	5.121	5.110	5.100	5.090	5.080	5.071	5.064	5.055	5.048	5.041	5.034	5.029	5.022	5.018	5.014	5.009	5.006	5.002	5.000	4.998	4.996	4.995	4.995	4.995	4.994	4.994	4.994	4.996	4.998	4.999	5.000	5.002	5.004	5.006	5.009	5.012	5.015	5.016	5.019	5.021	5.024	5.025	5.026	5.029	5.030	5.030	5.031	5.031	5.030	5.030	5.028	5.025	5.022	5.020	5.016	5.010	5.005	4.999	4.992	4.984	4.976	4.966	4.956	4.945	4.932	4.920	4.908	4.892	4.878	4.861	4.844	4.826	4.808	4.788	4.768	4.746	4.725	4.702	4.680	4.656	4.632	4.606	4.581	4.555	4.529	4.501	4.474	4.446	4.420	4.391	4.362	4.334	4.306	4.278	4.249	4.219	4.190	4.161	4.132	4.105	4.076	4.049	4.020	3.992	3.966	3.939	3.912	3.888	3.861	3.836	3.811	3.789	3.765	3.742	3.721	3.699	3.678	3.658	3.638	3.619	3.600	3.582	3.565	3.549	3.532	3.516	3.502	3.488	3.474	3.461	3.449	3.436	3.424	3.412	3.401	3.390	3.380	3.371	3.360	3.350	3.341	3.332	3.322	3.314	3.305	3.295	3.286	3.278	3.268	3.258	3.248	3.239	3.229	3.218	3.206	3.196	3.185	3.172	3.161	3.148	3.135	3.121	3.106	3.092	3.078	3.061	3.046	3.030	3.014	2.996	2.979	2.961	2.942	2.924	2.904	2.884	2.864	2.842	2.822	2.801	2.781	2.759	2.738	2.716	2.695	2.672	2.650	2.628	2.606	2.585	2.562	2.542	2.520	2.500	2.478	2.458	2.438	2.418	2.399	2.379	2.360	2.342	2.325	2.309	2.291	2.276	2.260	2.245	2.231	2.218	2.204	2.191	2.180	2.170	2.159	2.149	2.140	2.131	2.124	2.116	2.109	2.102	2.098	2.091	2.088	2.082	2.079	2.076	2.072	2.070	2.068	2.065	2.064	2.062	2.061	2.060	2.060	2.059	2.058	2.058	2.056	2.056	2.055	2.055	2.054	2.052	2.051	2.051	2.049	2.047	2.046	2.045	2.042	2.040	2.038	2.035	2.033	2.029	2.025	2.021	2.018	2.013	2.009	2.004	1.999	1.995	1.990	1.984	1.980	1.975	1.969	1.964	1.959	1.952	1.948	1.942	1.939	1.934	1.928	1.922	1.919	1.915	1.911	1.908	1.905	1.902	1.900	1.899	1.898	1.896	1.896	1.898	1.898	1.899	1.902	1.905	1.908	1.911	1.916	1.922	1.928	1.935	1.942	1.951	1.960	1.969	1.980	1.991	2.002	2.014	2.027	2.041	2.056	2.070	2.085	2.102	2.119	2.136	2.154	2.172	2.190	2.209	2.229	2.249	2.269	2.289	2.309	2.330	2.350	2.371	2.392	2.412	2.435	2.455	2.476	2.498	2.518	2.539	2.559	2.579	2.598	2.616	2.635	2.652	2.670	2.686	2.704	2.720	2.735	2.749	2.762	2.775	2.786	2.798	2.809	2.818	2.826	2.832	2.840	2.845	2.850	2.852	2.854	2.856	2.856	2.854	2.851	2.849	2.845	2.839	2.831	2.824	2.815	2.804	2.794	2.781	2.769	2.754	2.739	2.724	2.706	2.690	2.671	2.651	2.631	2.611	2.589	2.568	2.545	2.521	2.499	2.475	2.451	2.426	2.401	2.376	2.351	2.326	2.301	2.275	2.250	2.226	2.200	2.175	2.151	2.126	2.104	2.079	2.056	2.034	2.011	1.990	1.969	1.948	1.928	1.909	1.891	1.872	1.855	1.839	1.822	1.806	1.792	1.780	1.765	1.752	1.741	1.730	1.720	1.710	1.700	1.692	1.685	1.678	1.670	1.664	1.659	1.652	1.648	1.642	1.639	1.635	1.631	1.628	1.625	1.621	1.618	1.615	1.611	1.608	1.605	1.601	1.598	1.594	1.589	1.585	1.580	1.574	1.568	1.561	1.554	1.546	1.538	1.528	1.518	1.508	1.495	1.482	1.470	1.455	1.440	1.425	1.408	1.389	1.370	1.350	1.329	1.308	1.285	1.261	1.236	1.211	1.185	1.158	1.129	1.101	1.070	1.041	1.010	0.978	0.945	0.912	0.879	0.845	0.810	0.775	0.740	0.705	0.670	0.635	0.599	0.564	0.529	0.492	0.459	0.424	0.389	0.355	0.321	0.289	0.256	0.224	0.192	0.162	0.132	0.102	0.075	0.048	0.021	-0.004	-0.029	-0.054	-0.075	-0.098	-0.118	-0.139	-0.156	-0.172	-0.189	-0.205	-0.219	-0.232	-0.245	-0.256	-0.268	-0.278	-0.285	-0.292	-0.300	-0.305	-0.311	-0.316	-0.320	-0.322	-0.325	-0.326	-0.329	-0.330	-0.330	-0.330	-0.329	-0.329	-0.328	-0.328	-0.325	-0.324	-0.321	-0.320	-0.319	-0.316	-0.315	-0.314	-0.311	-0.309	-0.308	-0.306	-0.305	-0.305	-0.304	-0.302	-0.302	-0.301	-0.301	-0.301	-0.302	-0.304	-0.304	-0.305	-0.306	-0.308	-0.309	-0.310	-0.312	-0.314	-0.316	-0.318	-0.320	-0.321	-0.322	-0.325	-0.328	-0.329	-0.331	-0.332	-0.334	-0.335	-0.338	-0.338	-0.338	-0.339	-0.338	-0.338	-0.338	-0.336	-0.335	-0.334	-0.330	-0.328	-0.325	-0.321	-0.318	-0.312	-0.308	-0.302	-0.296	-0.290	-0.282	-0.275	-0.268	-0.259	-0.249	-0.240	-0.230	-0.219	-0.209	-0.196	-0.184	-0.171	-0.159	-0.145	-0.131	-0.116	-0.101	-0.086	-0.071	-0.056	-0.039	-0.022	-0.006	0.011	0.028	0.045	0.062	0.081	0.099	0.116	0.134	0.154	0.171	0.189	0.208	0.225	0.242	0.261	0.279	0.295	0.311	0.329	0.346	0.362	0.378	0.394	0.410	0.424	0.439	0.454	0.466	0.480	0.494	0.505	0.518	0.528	0.538	0.548	0.558	0.566	0.575	0.581	0.590	0.596	0.601	0.608	0.611	0.616	0.619	0.622	0.625	0.626	0.629	0.629	0.630	0.630	0.629	0.628	0.626	0.625	0.624	0.621	0.619	0.616	0.612	0.610	0.608	0.605	0.601	0.599	0.595	0.592	0.590	0.586	0.585	0.582	0.581	0.580	0.578	0.579	0.578	0.578	0.579	0.580	0.581	0.584	0.586	0.591	0.595	0.599	0.605	0.611	0.619	0.625	0.634	0.642	0.654	0.664	0.675	0.688	0.700	0.714	0.728	0.742	0.759	0.774	0.790	0.808	0.825	0.844	0.862	0.881	0.901	0.921	0.942	0.962	0.982	1.005	1.026	1.049	1.070	1.091	1.114	1.136	1.159	1.181	1.202	1.225	1.246	1.268	1.290	1.311	1.331	1.354	1.374	1.394	1.412	1.432	1.451	1.470	1.489	1.506	1.524	1.539	1.556	1.571	1.588	1.601	1.616	1.630	1.642	1.655	1.666	1.678	1.690	1.701	1.711	1.719	1.729	1.738	1.746	1.754	1.761	1.769	1.775	1.782	1.788	1.794	1.800	1.805	1.810	1.815	1.820	1.825	1.830	1.835	1.839	1.844	1.849	1.855	1.860	1.865	1.871	1.876	1.884	1.890	1.898	1.905	1.912	1.920	1.929	1.939	1.946	1.958	1.969	1.979	1.991	2.005	2.018	2.033	2.047	2.062	2.079	2.096	2.115	2.132	2.152	2.172	2.194	2.215	2.239	2.261	2.285	2.310	2.338	2.362	2.391	2.418	2.446	2.475	2.506	2.536	2.568	2.598	2.630	2.662	2.695	2.729	2.762	2.796	2.830	2.865	2.899	2.934	2.969	3.002	3.039	3.072	3.106	3.141	3.175	3.209	3.242	3.276	3.308	3.340	3.371	3.402	3.434	3.464	3.494	3.521	3.549	3.578	3.604	3.629	3.654	3.678	3.700	3.722	3.744	3.765	3.784	3.804	3.822	3.838	3.855	3.871	3.885	3.899	3.911	3.924	3.935	3.946	3.956	3.965	3.974	3.981	3.989	3.996	4.004	4.010	4.015	4.020	4.025	4.030	4.035	4.040	4.044	4.048	4.051	4.055	4.060	4.064	4.069	4.074	4.077	4.082	4.089	4.094	4.100	4.106	4.112	4.120	4.129	4.136	4.145	4.155	4.164	4.175	4.186	4.196	4.209	4.222	4.235	4.249	4.265	4.279	4.295	4.311	4.328	4.345	4.362	4.382	4.400	4.419	4.440	4.459	4.479	4.499	4.520	4.541	4.561	4.584	4.605	4.626	4.648	4.669	4.690	4.711	4.731	4.752	4.772	4.792	4.812	4.831	4.850	4.869	4.885	4.902	4.919	4.935	4.950	4.965	4.979	4.991	5.004	5.015	5.025	5.035	5.044	5.052	5.059	5.066	5.070	5.075	5.079	5.081	5.084	5.084	5.085	5.084	5.082	5.080	5.078	5.074	5.070	5.065	5.060	5.054	5.048	5.040	5.032	5.026	5.018	5.008	5.000	4.990	4.982	4.971	4.962	4.954	4.944	4.934	4.925	4.915	4.906	4.896	4.888	4.879	4.871	4.862	4.855	4.848	4.840	4.834	4.828	4.821	4.816	4.810	4.806	4.802	4.799	4.795	4.792	4.790	4.789	4.786	4.786	4.785	4.785	4.785	4.785	4.786	4.788	4.790	4.791	4.792	4.794	4.798	4.799	4.801	4.804	4.806	4.809	4.811	4.812	4.815	4.818	4.819	4.821	4.822	4.822	4.824	4.824	4.824	4.822	4.821	4.820	4.818	4.815	4.811	4.808	4.802	4.798	4.790	4.784	4.775	4.766	4.758	4.748	4.735	4.724	4.711	4.698	4.684	4.668	4.652	4.635	4.616	4.598	4.579	4.558	4.536	4.515	4.494	4.470	4.446	4.422	4.398	4.371	4.345	4.318	4.291	4.264	4.235	4.208	4.180	4.150	4.121	4.093	4.062	4.034	4.004	3.975	3.945	3.916	3.888	3.859	3.830	3.802	3.774	3.746	3.719	3.692	3.666	3.640	3.615	3.590	3.566	3.541	3.519	3.496	3.474	3.454	3.432	3.414	3.394	3.376	3.358	3.341	3.324	3.309	3.292	3.278	3.264	3.250	3.238	3.226	3.214	3.202	3.191	3.181	3.171	3.161	3.151	3.142	3.134	3.125	3.116	3.109	3.100	3.091	3.082	3.075	3.066	3.058	3.050	3.040	3.031	3.021	3.011	3.001	2.990	2.980	2.968	2.956	2.942	2.929	2.915	2.900	2.885	2.869	2.852	2.835	2.816	2.798	2.778	2.756	2.735	2.714	2.690	2.666	2.641	2.616	2.589	2.562	2.534	2.506	2.476	2.446	2.415	2.384	2.351	2.319	2.286	2.252	2.218	2.182	2.148	2.111	2.075	2.039	2.002	1.965	1.928	1.890	1.852	1.815	1.779	1.741	1.704	1.666	1.629	1.592	1.556	1.520	1.484	1.449	1.412	1.378	1.345	1.311	1.278	1.245	1.214	1.182	1.151	1.121	1.092	1.064	1.038	1.010	0.985	0.960	0.935	0.912	0.889	0.868	0.848	0.826	0.808	0.789	0.771	0.754	0.738	0.722	0.706	0.692	0.679	0.666	0.655	0.642	0.631	0.621	0.611	0.601	0.592	0.584	0.575	0.566	0.559	0.551	0.544	0.536	0.529	0.521	0.514	0.507	0.500	0.492	0.485	0.478	0.470	0.461	0.452	0.444	0.435	0.426	0.416	0.406	0.395	0.384	0.372	0.360	0.348	0.334	0.321	0.308	0.292	0.278	0.261	0.245	0.229	0.211	0.194	0.176	0.158	0.138	0.118	0.099	0.079	0.058	0.038	0.016	-0.005	-0.028	-0.049	-0.071	-0.092	-0.115	-0.136	-0.158	-0.179	-0.200	-0.221	-0.242	-0.262	-0.282	-0.302	-0.321	-0.340	-0.358	-0.375	-0.392	-0.409	-0.424	-0.438	-0.451	-0.465	-0.476	-0.489	-0.498	-0.507	-0.515	-0.521	-0.528	-0.534	-0.538	-0.541	-0.544	-0.544	-0.544	-0.542	-0.541	-0.539	-0.535	-0.531	-0.525	-0.520	-0.511	-0.504	-0.496	-0.486	-0.476	-0.468	-0.456	-0.445	-0.432	-0.420	-0.408	-0.395	-0.381	-0.368	-0.354	-0.340	-0.326	-0.314	-0.299	-0.286	-0.274	-0.259	-0.246	-0.234	-0.221	-0.209	-0.196	-0.185	-0.174	-0.164	-0.154	-0.142	-0.134	-0.126	-0.118	-0.110	-0.101	-0.095	-0.089	-0.082	-0.076	-0.071	-0.068	-0.062	-0.059	-0.056	-0.054	-0.050	-0.048	-0.045	-0.044	-0.041	-0.040	-0.039	-0.038	-0.036	-0.036	-0.035	-0.034	-0.034	-0.031	-0.031	-0.029	-0.028	-0.028	-0.024	-0.022	-0.021	-0.018	-0.015	-0.012	-0.009	-0.005	0.000	0.004	0.009	0.014	0.019	0.026	0.031	0.039	0.046	0.054	0.062	0.071	0.079	0.089	0.099	0.109	0.119	0.129	0.141	0.151	0.164	0.175	0.188	0.200	0.212	0.225	0.239	0.251	0.265	0.279	0.292	0.306	0.320	0.334	0.348	0.361	0.375	0.389	0.402	0.416	0.429	0.441	0.456	0.469	0.480	0.494	0.506	0.518	0.530	0.540	0.551	0.561	0.571	0.581	0.590	0.599	0.606	0.615	0.621	0.629	0.634	0.640	0.645	0.650	0.654	0.656	0.660	0.661	0.662	0.664	0.665	0.662	0.662	0.660	0.659	0.655	0.651	0.648	0.642	0.638	0.631	0.624	0.618	0.610	0.601	0.592	0.582	0.574	0.564	0.554	0.542	0.531	0.520	0.509	0.496	0.485	0.472	0.460	0.448	0.435	0.422	0.410	0.396	0.384	0.371	0.360	0.348	0.336	0.324	0.311	0.300	0.290	0.279	0.268	0.258	0.248	0.239	0.229	0.220	0.212	0.202	0.195	0.188	0.181	0.174	0.168	0.161	0.155	0.150	0.144	0.140	0.135	0.130	0.125	0.121	0.116	0.111	0.108	0.102	0.098	0.094	0.089	0.084	0.079	0.072	0.068	0.061	0.054	0.048	0.040	0.031	0.024	0.014	0.004	-0.006	-0.016	-0.029	-0.041	-0.054	-0.068	-0.082	-0.098	-0.114	-0.130	-0.148	-0.165	-0.184	-0.204	-0.224	-0.245	-0.265	-0.288	-0.310	-0.334	-0.356	-0.380	-0.404	-0.430	-0.454	-0.479	-0.505	-0.531	-0.555	-0.581	-0.608	-0.632	-0.658	-0.684	-0.708	-0.734	-0.758	-0.781	-0.804	-0.826	-0.849	-0.870	-0.891	-0.910	-0.930	-0.949	-0.965	-0.982	-0.998	-1.011	-1.025	-1.036	-1.049	-1.059	-1.066	-1.075	-1.080	-1.086	-1.090	-1.092	-1.094	-1.094	-1.092	-1.090	-1.088	-1.082	-1.076	-1.070	-1.061	-1.050	-1.039	-1.028	-1.014	-0.999	-0.984	-0.968	-0.950	-0.931	-0.911	-0.890	-0.869	-0.846	-0.822	-0.799	-0.774	-0.748	-0.722	-0.695	-0.668	-0.639	-0.610	-0.581	-0.551	-0.521	-0.490	-0.460	-0.429	-0.398	-0.365	-0.334	-0.301	-0.270	-0.239	-0.208	-0.175	-0.142	-0.112	-0.081	-0.051	-0.020	0.010	0.040	0.069	0.098	0.126	0.154	0.180	0.206	0.232	0.256	0.280	0.304	0.326	0.348	0.368	0.389	0.408	0.426	0.442	0.459	0.474	0.489	0.502	0.514	0.526	0.536	0.546	0.555	0.562	0.569	0.576	0.581	0.585	0.589	0.591	0.594	0.595	0.596	0.596	0.595	0.595	0.592	0.590	0.588	0.584	0.580	0.575	0.571	0.566	0.561	0.555	0.549	0.542	0.535	0.528	0.520	0.512	0.505	0.495	0.486	0.475	0.466	0.455	0.445	0.432	0.420	0.408	0.394	0.380	0.364	0.350	0.332	0.315	0.295	0.276	0.256	0.234	0.210	0.185	0.160	0.131	0.102	0.071	0.039	0.005	-0.031	-0.069	-0.109	-0.152	-0.196	-0.242	-0.291	-0.341	-0.394	-0.450	-0.506	-0.568	-0.630	-0.694	-0.761	-0.831	-0.904	-0.979	-1.056	-1.135	-1.218	-1.302	-1.390	-1.479	-1.571	-1.665	-1.762	-1.861	-1.961	-2.064	-2.169	-2.276	-2.386	-2.498	-2.610	-2.724	-2.840	-2.958	-3.076	-3.196	-3.318	-3.440	-3.564	-3.688	-3.812	-3.940	-4.066	-4.192	-4.320	-4.449	-4.576	-4.704	-4.832	-4.960	-5.089	-5.216	-5.342	-5.470	-5.596	-5.720	-5.845	-5.969	-6.091	-6.212	-6.332	-6.451	-6.570	-6.686	-6.801	-6.916	-7.029	-7.140	-7.249	-7.358	-7.464	-7.568	-7.671	-7.774	-7.874	-7.971	-8.069	-8.162	-8.256	-8.348	-8.439	-8.526	-8.614	-8.700	-8.784	-8.866	-8.948	-9.026	-9.105	-9.181	-9.256	-9.331	-9.404	-9.476	-9.548	-9.618	-9.686	-9.755	-9.821	-9.888	-9.952	-10.019	-10.082	-10.145	-10.209	-10.270	-10.331	-10.392	-10.452	-10.512	-10.572	-10.631	-10.690	-10.749	-10.805	-10.864	-10.920	-10.976	-11.032	-11.089	-11.142	-11.199	-11.252	-11.305	-11.360	-11.411	-11.464	-11.514	-11.565	-11.615	-11.664	-11.711	-11.756	-11.802	-11.846	-11.891	-11.932	-11.974	-12.012	-12.051	-12.086	-12.121	-12.154	-12.185	-12.214	-12.241	-12.268	-12.290	-12.312	-12.331	-12.349	-12.364	-12.376	-12.386	-12.394	-12.399	-12.402	-12.402	-12.400	-12.395	-12.389	-12.379	-12.366	-12.351	-12.334	-12.314	-12.291	-12.265	-12.239	-12.208	-12.175	-12.140	-12.102	-12.062	-12.021	-11.978	-11.930	-11.882	-11.832	-11.780	-11.725	-11.669	-11.611	-11.550	-11.489	-11.425	-11.360	-11.295	-11.228	-11.158	-11.088	-11.016	-10.945	-10.871	-10.796	-10.721	-10.644	-10.568	-10.490	-10.411	-10.331	-10.251	-10.171	-10.090	-10.010	-9.929	-9.846	-9.764	-9.680	-9.599	-9.515	-9.431	-9.348	-9.262	-9.179	-9.095	-9.010	-8.925	-8.841	-8.756	-8.671	-8.585	-8.500	-8.415	-8.329	-8.242	-8.155	-8.069	-7.982	-7.896	-7.809	-7.722	-7.634	-7.548	-7.459	-7.371	-7.282	-7.195	-7.106	-7.016	-6.926	-6.838	-6.746	-6.656	-6.566	-6.475	-6.384	-6.292	-6.201	-6.110	-6.016	-5.925	-5.832	-5.740	-5.645	-5.552	-5.459	-5.365	-5.271	-5.178	-5.081	-4.988	-4.892	-4.798	-4.702	-4.608	-4.511	-4.415	-4.321	-4.225	-4.129	-4.032	-3.938	-3.841	-3.745	-3.649	-3.554	-3.458	-3.361	-3.266	-3.170	-3.074	-2.979	-2.882	-2.786	-2.692	-2.596	-2.500	-2.406	-2.311	-2.216	-2.121	-2.026	-1.931	-1.836	-1.742	-1.648	-1.555	-1.460	-1.366	-1.272	-1.179	-1.086	-0.994	-0.901	-0.808	-0.714	-0.622	-0.530	-0.439	-0.348	-0.256	-0.165	-0.072	0.018	0.109	0.198	0.288	0.378	0.466	0.555	0.644	0.731	0.819	0.906	0.992	1.079	1.164	1.250	1.332	1.416	1.500	1.584	1.666	1.746	1.828	1.909	1.988	2.066	2.145	2.222	2.299	2.375	2.450	2.522	2.598	2.669	2.741	2.811	2.881	2.951	3.020	3.088	3.154	3.221	3.286	3.351	3.414	3.478	3.539	3.601	3.661	3.721	3.781	3.839	3.896	3.955	4.011	4.066	4.124	4.178	4.232	4.286	4.340	4.394	4.446	4.499	4.551	4.602	4.654	4.705	4.755	4.805	4.856	4.906	4.955	5.004	5.054	5.102	5.151	5.199	5.246	5.294	5.342	5.389	5.435	5.481	5.529	5.574	5.618	5.662	5.708	5.751	5.795	5.838	5.880	5.921	5.962	6.002	6.042	6.081	6.119	6.156	6.194	6.229	6.262	6.296	6.329	6.360	6.391	6.421	6.449	6.475	6.501	6.528	6.551	6.572	6.594	6.614	6.632	6.650	6.668	6.681	6.695	6.708	6.718	6.728	6.736	6.744	6.749	6.754	6.758	6.761	6.761	6.761	6.760	6.759	6.755	6.751	6.745	6.740	6.732	6.724	6.716	6.706	6.696	6.684	6.672	6.660	6.646	6.632	6.618	6.604	6.588	6.571	6.555	6.538	6.521	6.504	6.486	6.468	6.450	6.430	6.412	6.394	6.374	6.355	6.335	6.315	6.295	6.275	6.256	6.235	6.215	6.195	6.174	6.154	6.132	6.112	6.091	6.070	6.049	6.029	6.008	5.985	5.964	5.942	5.920	5.899	5.875	5.854	5.831	5.808	5.785	5.761	5.738	5.712	5.690	5.665	5.639	5.614	5.589	5.564	5.536	5.510	5.482	5.456	5.428	5.399	5.371	5.342	5.312	5.282	5.252	5.222	5.190	5.159	5.126	5.094	5.060	5.026	4.994	4.959	4.924	4.889	4.852	4.818	4.780	4.742	4.706	4.668	4.629	4.590	4.550	4.511	4.471	4.431	4.390	4.349	4.308	4.266	4.224	4.181	4.139	4.095	4.052	4.008	3.965	3.921	3.876	3.832	3.788	3.744	3.699	3.655	3.609	3.565	3.520	3.475	3.431	3.386	3.342	3.298	3.252	3.209	3.165	3.122	3.079	3.036	2.992	2.951	2.910	2.868	2.826	2.786	2.746	2.708	2.669	2.630	2.592	2.555	2.519	2.482	2.448	2.414	2.380	2.348	2.315	2.284	2.252	2.221	2.192	2.164	2.135	2.108	2.081	2.054	2.029	2.004	1.980	1.956	1.932	1.910	1.888	1.865	1.844	1.822	1.801	1.780	1.761	1.740	1.720	1.700	1.680	1.660	1.639	1.619	1.599	1.579	1.558	1.536	1.515	1.494	1.471	1.448	1.425	1.401	1.376	1.351	1.326	1.300	1.274	1.246	1.216	1.188	1.158	1.128	1.096	1.064	1.031	0.998	0.964	0.928	0.892	0.856	0.819	0.781	0.744	0.704	0.665	0.625	0.585	0.544	0.502	0.461	0.420	0.379	0.336	0.294	0.251	0.209	0.166	0.126	0.084	0.042	0.001	-0.040	-0.081	-0.121	-0.160	-0.200	-0.238	-0.275	-0.312	-0.349	-0.385	-0.419	-0.454	-0.485	-0.518	-0.549	-0.579	-0.608	-0.635	-0.661	-0.689	-0.712	-0.738	-0.760	-0.781	-0.802	-0.822	-0.841	-0.858	-0.875	-0.890	-0.905	-0.920	-0.934	-0.945	-0.958	-0.968	-0.978	-0.988	-0.996	-1.004	-1.012	-1.020	-1.026	-1.032	-1.039	-1.045	-1.050	-1.055	-1.061	-1.065	-1.071	-1.076	-1.081	-1.086	-1.092	-1.098	-1.104	-1.110	-1.116	-1.124	-1.132	-1.140	-1.149	-1.158	-1.168	-1.178	-1.189	-1.201	-1.214	-1.226	-1.241	-1.255	-1.270	-1.286	-1.304	-1.321	-1.339	-1.359	-1.379	-1.399	-1.421	-1.444	-1.466	-1.490	-1.514	-1.539	-1.564	-1.591	-1.618	-1.644	-1.672	-1.700	-1.729	-1.759	-1.786	-1.816	-1.846	-1.876	-1.905	-1.936	-1.965	-1.995	-2.025	-2.054	-2.084	-2.114	-2.141	-2.170	-2.198	-2.225	-2.252	-2.279	-2.305	-2.329	-2.352	-2.376	-2.400	-2.422	-2.444	-2.462	-2.482	-2.501	-2.518	-2.534	-2.550	-2.564	-2.578	-2.591	-2.602	-2.611	-2.621	-2.630	-2.636	-2.642	-2.648	-2.652	-2.656	-2.659	-2.660	-2.660	-2.660	-2.659	-2.656	-2.654	-2.651	-2.646	-2.641	-2.635	-2.629	-2.622	-2.615	-2.608	-2.599	-2.590	-2.581	-2.571	-2.562	-2.552	-2.542	-2.532	-2.520	-2.510	-2.499	-2.489	-2.479	-2.466	-2.456	-2.445	-2.435	-2.425	-2.414	-2.404	-2.395	-2.385	-2.375	-2.366	-2.358	-2.349	-2.341	-2.334	-2.325	-2.318	-2.312	-2.305	-2.299	-2.292	-2.288	-2.282	-2.278	-2.272	-2.269	-2.264	-2.261	-2.258	-2.255	-2.251	-2.249	-2.246	-2.244	-2.241	-2.240	-2.238	-2.236	-2.235	-2.231	-2.230	-2.229	-2.228	-2.224	-2.222	-2.220	-2.218	-2.215	-2.211	-2.208	-2.204	-2.200	-2.196	-2.191	-2.185	-2.181	-2.174	-2.168	-2.160	-2.152	-2.144	-2.135	-2.126	-2.115	-2.104	-2.092	-2.081	-2.068	-2.054	-2.040	-2.024	-2.009	-1.991	-1.974	-1.956	-1.938	-1.918	-1.898	-1.878	-1.855	-1.834	-1.810	-1.788	-1.762	-1.739	-1.712	-1.688	-1.661	-1.634	-1.608	-1.579	-1.551	-1.521	-1.492	-1.462	-1.434	-1.404	-1.372	-1.342	-1.311	-1.281	-1.250	-1.219	-1.188	-1.156	-1.124	-1.094	-1.061	-1.031	-1.000	-0.970	-0.939	-0.908	-0.878	-0.846	-0.816	-0.788	-0.758	-0.729	-0.700	-0.671	-0.644	-0.615	-0.588	-0.561	-0.534	-0.507	-0.481	-0.456	-0.430	-0.405	-0.380	-0.356	-0.330	-0.306	-0.282	-0.260	-0.236	-0.214	-0.190	-0.166	-0.145	-0.122	-0.099	-0.078	-0.054	-0.032	-0.009	0.014	0.036	0.060	0.084	0.108	0.131	0.155	0.180	0.206	0.231	0.258	0.284	0.311	0.339	0.368	0.395	0.425	0.455	0.486	0.519	0.550	0.584	0.619	0.652	0.688	0.724	0.762	0.800	0.839	0.878	0.919	0.960	1.002	1.045	1.089	1.132	1.178	1.222	1.269	1.316	1.362	1.412	1.460	1.509	1.559	1.609	1.659	1.710	1.760	1.811	1.864	1.914	1.966	2.018	2.070	2.120	2.172	2.225	2.275	2.326	2.378	2.429	2.479	2.529	2.578	2.626	2.675	2.722	2.770	2.816	2.862	2.908	2.952	2.996	3.039	3.082	3.124	3.165	3.205	3.244	3.281	3.320	3.356	3.392	3.426	3.461	3.495	3.526	3.560	3.590	3.621	3.650	3.679	3.708	3.735	3.762	3.789	3.814	3.840	3.864	3.889	3.911	3.935	3.958	3.981	4.004	4.026	4.049	4.070	4.093	4.115	4.136	4.158	4.180	4.201	4.225	4.246	4.270	4.292	4.316	4.339	4.362	4.388	4.412	4.436	4.462	4.489	4.515	4.542	4.570	4.598	4.626	4.656	4.686	4.716	4.746	4.779	4.810	4.842	4.874	4.908	4.941	4.975	5.010	5.045	5.081	5.116	5.151	5.188	5.224	5.261	5.298	5.334	5.371	5.408	5.445	5.481	5.519	5.554	5.591	5.628	5.662	5.699	5.734	5.769	5.802	5.838	5.870	5.904	5.935	5.966	5.998	6.028	6.058	6.086	6.114	6.140	6.168	6.191	6.216	6.240	6.261	6.284	6.304	6.322	6.341	6.360	6.376	6.391	6.405	6.419	6.431	6.442	6.452	6.462	6.471	6.479	6.484	6.490	6.494	6.499	6.500	6.504	6.505	6.505	6.505	6.504	6.502	6.500	6.498	6.494	6.491	6.486	6.481	6.476	6.471	6.466	6.460	6.455	6.448	6.442	6.436	6.430	6.424	6.418	6.412	6.405	6.400	6.395	6.390	6.385	6.380	6.376	6.371	6.368	6.364	6.361	6.359	6.358	6.355	6.354	6.352	6.351	6.351	6.352	6.352	6.354	6.355	6.356	6.359	6.361	6.362	6.366	6.369	6.371	6.375	6.378	6.382	6.385	6.388	6.391	6.395	6.399	6.402	6.405	6.409	6.411	6.414	6.415	6.416	6.419	6.420	6.421	6.420	6.421	6.419	6.419	6.418	6.414	6.412	6.408	6.405	6.401	6.395	6.390	6.384	6.378	6.370	6.362	6.354	6.345	6.335	6.325	6.314	6.302	6.290	6.278	6.265	6.252	6.239	6.224	6.210	6.195	6.180	6.165	6.149	6.132	6.115	6.099	6.081	6.066	6.049	6.030	6.014	5.996	5.979	5.962	5.945	5.926	5.909	5.892	5.875	5.858	5.841	5.825	5.810	5.794	5.778	5.764	5.748	5.734	5.720	5.706	5.694	5.681	5.668	5.656	5.645	5.634	5.624	5.615	5.608	5.599	5.590	5.582	5.578	5.571	5.566	5.561	5.558	5.554	5.551	5.549	5.548	5.546	5.546	5.545	5.546	5.548	5.549	5.551	5.554	5.555	5.559	5.562	5.566	5.569	5.572	5.578	5.582	5.586	5.591	5.595	5.600	5.604	5.608	5.612	5.616	5.619	5.622	5.626	5.628	5.630	5.632	5.632	5.634	5.632	5.632	5.630	5.628	5.625	5.621	5.618	5.611	5.605	5.598	5.590	5.581	5.572	5.561	5.549	5.538	5.524	5.509	5.494	5.479	5.461	5.445	5.426	5.406	5.386	5.365	5.345	5.322	5.300	5.276	5.252	5.228	5.202	5.178	5.151	5.124	5.098	5.071	5.044	5.016	4.989	4.962	4.934	4.908	4.879	4.851	4.825	4.798	4.771	4.744	4.718	4.691	4.666	4.641	4.616	4.591	4.568	4.544	4.521	4.500	4.478	4.456	4.436	4.416	4.398	4.378	4.360	4.342	4.326	4.310	4.294	4.279	4.264	4.250	4.236	4.224	4.211	4.199	4.186	4.175	4.164	4.152	4.142	4.131	4.121	4.111	4.101	4.093	4.081	4.072	4.062	4.052	4.043	4.031	4.022	4.011	4.001	3.989	3.978	3.965	3.952	3.941	3.926	3.914	3.899	3.884	3.869	3.852	3.836	3.820	3.801	3.784	3.765	3.746	3.726	3.705	3.684	3.662	3.640	3.618	3.595	3.570	3.546	3.521	3.498	3.471	3.446	3.420	3.394	3.368	3.341	3.314	3.288	3.260	3.232	3.206	3.180	3.152	3.126	3.100	3.074	3.048	3.021	2.998	2.972	2.949	2.924	2.901	2.879	2.858	2.835	2.815	2.795	2.775	2.758	2.739	2.722	2.706	2.690	2.676	2.661	2.649	2.636	2.625	2.615	2.605	2.598	2.589	2.580	2.574	2.568	2.564	2.559	2.555	2.552	2.549	2.549	2.546	2.546	2.545	2.545	2.546	2.546	2.548	2.549	2.551	2.552	2.555	2.558	2.559	2.561	2.564	2.565	2.569	2.571	2.572	2.575	2.576	2.578	2.579	2.580	2.581	2.582	2.582	2.581	2.582	2.581	2.581	2.580	2.579	2.576	2.575	2.572	2.570	2.566	2.565	2.561	2.558	2.554	2.551	2.549	2.545	2.540	2.536	2.534	2.530	2.526	2.524	2.520	2.518	2.515	2.512	2.511	2.509	2.508	2.506	2.506	2.506	2.506	2.509	2.509	2.511	2.515	2.518	2.522	2.526	2.532	2.540	2.546	2.554	2.562	2.572	2.581	2.592	2.604	2.616	2.630	2.644	2.658	2.672	2.689	2.705	2.721	2.739	2.759	2.776	2.798	2.816	2.838	2.859	2.880	2.901	2.924	2.945	2.969	2.991	3.015	3.038	3.061	3.085	3.108	3.131	3.154	3.178	3.200	3.222	3.245	3.268	3.289	3.310	3.330	3.350	3.369	3.389	3.405	3.424	3.439	3.455	3.470	3.484	3.496	3.509	3.520	3.530	3.538	3.545	3.551	3.556	3.560	3.564	3.565	3.565	3.565	3.562	3.559	3.554	3.549	3.541	3.532	3.524	3.512	3.501	3.489	3.474	3.459	3.441	3.424	3.405	3.386	3.368	3.346	3.324	3.301	3.279	3.254	3.230	3.205	3.179	3.152	3.126	3.100	3.072	3.046	3.020	2.992	2.965	2.938	2.911	2.885	2.859	2.831	2.805	2.780	2.755	2.730	2.706	2.682	2.660	2.638	2.616	2.595	2.575	2.555	2.538	2.518	2.502	2.485	2.471	2.455	2.442	2.430	2.419	2.406	2.396	2.388	2.379	2.371	2.365	2.359	2.352	2.348	2.345	2.341	2.339	2.336	2.334	2.332	2.332	2.332	2.332	2.332	2.334	2.334	2.335	2.336	2.336	2.339	2.339	2.340	2.340	2.341	2.341	2.340	2.340	2.339	2.338	2.335	2.332	2.329	2.324	2.320	2.315	2.308	2.300	2.292	2.282	2.272	2.261	2.249	2.235	2.221	2.206	2.190	2.174	2.156	2.136	2.116	2.094	2.071	2.049	2.025	1.999	1.975	1.946	1.920	1.892	1.862	1.832	1.802	1.772	1.740	1.709	1.678	1.645	1.612	1.580	1.548	1.515	1.481	1.449	1.416	1.384	1.352	1.320	1.289	1.258	1.228	1.199	1.170	1.141	1.114	1.086	1.061	1.035	1.011	0.988	0.965	0.945	0.924	0.904	0.886	0.868	0.852	0.836	0.822	0.810	0.799	0.788	0.779	0.770	0.761	0.755	0.749	0.744	0.740	0.735	0.734	0.732	0.730	0.730	0.731	0.731	0.732	0.735	0.738	0.740	0.742	0.746	0.751	0.754	0.759	0.761	0.766	0.770	0.775	0.779	0.782	0.786	0.790	0.794	0.798	0.800	0.804	0.805	0.808	0.810	0.811	0.812	0.814	0.815	0.814	0.814	0.814	0.812	0.810	0.809	0.806	0.804	0.801	0.799	0.795	0.791	0.788	0.782	0.779	0.774	0.769	0.764	0.759	0.754	0.749	0.744	0.738	0.731	0.728	0.722	0.716	0.711	0.708	0.702	0.698	0.695	0.690	0.686	0.684	0.680	0.678	0.675	0.674	0.671	0.670	0.670	0.669	0.669	0.670	0.671	0.672	0.672	0.676	0.679	0.682	0.685	0.690	0.694	0.700	0.705	0.711	0.718	0.725	0.732	0.741	0.749	0.758	0.766	0.775	0.785	0.796	0.806	0.818	0.829	0.840	0.851	0.862	0.875	0.888	0.900	0.912	0.925	0.939	0.951	0.964	0.976	0.989	1.002	1.015	1.028	1.041	1.052	1.065	1.078	1.090	1.101	1.112	1.125	1.135	1.145	1.156	1.165	1.176	1.184	1.194	1.201	1.209	1.216	1.225	1.230	1.236	1.242	1.248	1.252	1.256	1.260	1.262	1.265	1.268	1.269	1.270	1.271	1.271	1.270	1.270	1.269	1.268	1.265	1.264	1.261	1.259	1.256	1.252	1.250	1.246	1.242	1.239	1.235	1.231	1.229	1.224	1.220	1.218	1.214	1.210	1.208	1.206	1.204	1.201	1.199	1.198	1.198	1.196	1.196	1.198	1.199	1.200	1.204	1.206	1.210	1.214	1.219	1.225	1.231	1.238	1.246	1.255	1.264	1.274	1.284	1.296	1.308	1.320	1.332	1.346	1.361	1.376	1.392	1.409	1.425	1.444	1.460	1.480	1.499	1.518	1.536	1.556	1.578	1.598	1.619	1.640	1.660	1.681	1.702	1.725	1.746	1.769	1.790	1.811	1.832	1.855	1.875	1.895	1.916	1.936	1.956	1.976	1.995	2.015	2.033	2.051	2.069	2.086	2.102	2.119	2.135	2.151	2.165	2.180	2.194	2.208	2.220	2.232	2.244	2.255	2.265	2.276	2.286	2.295	2.305	2.312	2.321	2.329	2.336	2.344	2.350	2.358	2.362	2.369	2.374	2.379	2.385	2.390	2.395	2.400	2.406	2.410	2.416	2.421	2.426	2.432	2.438	2.444	2.449	2.456	2.462	2.470	2.478	2.486	2.494	2.502	2.511	2.521	2.532	2.542	2.554	2.566	2.579	2.592	2.606	2.621	2.638	2.652	2.670	2.688	2.705	2.725	2.745	2.766	2.788	2.809	2.831	2.855	2.879	2.904	2.929	2.955	2.982	3.009	3.038	3.066	3.095	3.124	3.154	3.184	3.215	3.245	3.276	3.308	3.340	3.371	3.402	3.435	3.466	3.499	3.530	3.561	3.592	3.624	3.654	3.684	3.714	3.744	3.772	3.800	3.829	3.856	3.882	3.908	3.932	3.956	3.980	4.003	4.024	4.045	4.064	4.082	4.101	4.119	4.134	4.149	4.164	4.176	4.189	4.200	4.211	4.219	4.229	4.235	4.241	4.248	4.252	4.258	4.261	4.264	4.265	4.268	4.268	4.269	4.269	4.269	4.268	4.266	4.264	4.262	4.261	4.259	4.256	4.255	4.252	4.251	4.249	4.248	4.246	4.245	4.244	4.244	4.244	4.244	4.245	4.246	4.248	4.251	4.254	4.258	4.262	4.268	4.274	4.280	4.288	4.295	4.305	4.314	4.324	4.335	4.346	4.359	4.372	4.385	4.400	4.415	4.429	4.445	4.461	4.479	4.496	4.514	4.532	4.551	4.569	4.588	4.608	4.626	4.645	4.665	4.684	4.704	4.722	4.741	4.760	4.779	4.798	4.815	4.834	4.850	4.866	4.884	4.899	4.914	4.928	4.942	4.955	4.968	4.980	4.991	5.001	5.011	5.019	5.029	5.034	5.041	5.046	5.051	5.056	5.059	5.061	5.062	5.064	5.064	5.064	5.062	5.060	5.056	5.054	5.050	5.045	5.040	5.034	5.029	5.021	5.015	5.006	5.000	4.991	4.984	4.974	4.965	4.958	4.949	4.939	4.930	4.921	4.912	4.902	4.895	4.886	4.878	4.869	4.862	4.855	4.848	4.840	4.832	4.828	4.821	4.816	4.810	4.806	4.802	4.799	4.795	4.792	4.790	4.788	4.786	4.786	4.785	4.786	4.786	4.788	4.789	4.790	4.792	4.794	4.798	4.800	4.804	4.806	4.810	4.814	4.819	4.822	4.826	4.831	4.835	4.840	4.842	4.848	4.852	4.855	4.860	4.862	4.865	4.868	4.869	4.871	4.872	4.874	4.874	4.874	4.872	4.871	4.869	4.866	4.864	4.859	4.854	4.848	4.841	4.834	4.825	4.816	4.808	4.795	4.785	4.771	4.759	4.745	4.729	4.714	4.696	4.680	4.662	4.642	4.624	4.604	4.581	4.561	4.538	4.515	4.491	4.468	4.444	4.420	4.395	4.369	4.344	4.319	4.292	4.266	4.241	4.215	4.189	4.162	4.138	4.111	4.086	4.061	4.036	4.012	3.989	3.965	3.942	3.920	3.898	3.876	3.855	3.835	3.815	3.798	3.779	3.761	3.746	3.729	3.715	3.700	3.688	3.674	3.661	3.650	3.639	3.629	3.620	3.611	3.602	3.595	3.589	3.581	3.576	3.571	3.566	3.560	3.558	3.552	3.549	3.545	3.541	3.538	3.535	3.531	3.528	3.525	3.521	3.518	3.514	3.509	3.504	3.499	3.494	3.488	3.480	3.474	3.466	3.458	3.448	3.438	3.426	3.416	3.402	3.390	3.376	3.361	3.345	3.328	3.310	3.291	3.271	3.251	3.230	3.206	3.184	3.160	3.134	3.108	3.081	3.052	3.025	2.994	2.965	2.934	2.902	2.869	2.836	2.802	2.769	2.734	2.699	2.662	2.626	2.590	2.555	2.518	2.480	2.444	2.406	2.370	2.331	2.295	2.259	2.222	2.185	2.149	2.112	2.078	2.042	2.007	1.974	1.940	1.908	1.874	1.844	1.812	1.782	1.752	1.722	1.695	1.668	1.641	1.616	1.591	1.566	1.544	1.521	1.500	1.480	1.460	1.441	1.424	1.408	1.391	1.375	1.360	1.348	1.335	1.322	1.310	1.299	1.290	1.280	1.272	1.264	1.255	1.248	1.241	1.235	1.230	1.224	1.219	1.215	1.210	1.205	1.201	1.196	1.192	1.188	1.185	1.180	1.176	1.171	1.168	1.162	1.158	1.152	1.146	1.141	1.136	1.129	1.121	1.114	1.106	1.098	1.090	1.080	1.070	1.060	1.049	1.038	1.025	1.012	1.000	0.985	0.970	0.956	0.941	0.925	0.908	0.891	0.874	0.856	
