# Supplementary material for: Motion onset VEPs can see through the blur
Source: Sci Rep. 2024 Sep 12;14:21296. doi: 10.1038/s41598-024-72483-z (PMC11393312; doi:10.1038/s41598-024-72483-z)
Supplement: Supplementary file 3 — Supplementary Information 3. [file 41598_2024_72483_MOESM3_ESM.zip › VEP_raw_data/source_data/SorceBlurVEP-S012_VEP_2023-04-18_15-03-28.txt]

0.000	0.000	99999.999	6250.000	50.000	-2193.000	-2061.000	6248.000	7.000	100.000	5.000	2.000	1.000	1.000	0.000	0.000	0.000	0.000	0.000	0.000	0.000	0.000	0.000	0.000	0.000	0.000	0.000	0.585	0.546	0.506	0.469	0.432	0.396	0.361	0.328	0.294	0.260	0.229	0.198	0.168	0.139	0.109	0.081	0.054	0.026	0.000	-0.025	-0.051	-0.076	-0.101	-0.125	-0.148	-0.172	-0.195	-0.218	-0.241	-0.264	-0.286	-0.310	-0.331	-0.355	-0.378	-0.400	-0.424	-0.446	-0.470	-0.494	-0.519	-0.542	-0.568	-0.594	-0.619	-0.646	-0.672	-0.700	-0.728	-0.758	-0.785	-0.816	-0.846	-0.878	-0.910	-0.942	-0.975	-1.010	-1.045	-1.080	-1.115	-1.151	-1.189	-1.226	-1.262	-1.301	-1.341	-1.380	-1.419	-1.458	-1.498	-1.539	-1.578	-1.618	-1.658	-1.698	-1.736	-1.776	-1.815	-1.854	-1.891	-1.929	-1.965	-2.001	-2.036	-2.071	-2.105	-2.138	-2.170	-2.200	-2.230	-2.258	-2.286	-2.312	-2.336	-2.360	-2.382	-2.404	-2.422	-2.442	-2.459	-2.475	-2.490	-2.501	-2.514	-2.525	-2.534	-2.541	-2.549	-2.554	-2.559	-2.561	-2.564	-2.565	-2.565	-2.565	-2.564	-2.562	-2.559	-2.555	-2.551	-2.548	-2.542	-2.539	-2.532	-2.526	-2.521	-2.515	-2.510	-2.505	-2.499	-2.494	-2.489	-2.484	-2.479	-2.475	-2.472	-2.469	-2.465	-2.464	-2.462	-2.462	-2.462	-2.464	-2.465	-2.468	-2.470	-2.474	-2.479	-2.485	-2.491	-2.498	-2.506	-2.515	-2.525	-2.535	-2.546	-2.559	-2.571	-2.585	-2.600	-2.616	-2.630	-2.649	-2.665	-2.684	-2.701	-2.721	-2.741	-2.761	-2.781	-2.804	-2.825	-2.848	-2.870	-2.892	-2.916	-2.939	-2.964	-2.986	-3.010	-3.034	-3.059	-3.082	-3.106	-3.129	-3.152	-3.178	-3.200	-3.222	-3.245	-3.268	-3.288	-3.309	-3.331	-3.350	-3.370	-3.389	-3.406	-3.425	-3.441	-3.456	-3.471	-3.485	-3.500	-3.511	-3.522	-3.534	-3.542	-3.551	-3.559	-3.565	-3.570	-3.574	-3.578	-3.580	-3.581	-3.581	-3.579	-3.578	-3.572	-3.569	-3.562	-3.556	-3.549	-3.540	-3.531	-3.520	-3.510	-3.498	-3.484	-3.470	-3.456	-3.440	-3.424	-3.408	-3.391	-3.372	-3.355	-3.336	-3.316	-3.298	-3.278	-3.258	-3.238	-3.216	-3.195	-3.175	-3.154	-3.134	-3.112	-3.092	-3.072	-3.051	-3.031	-3.011	-2.992	-2.971	-2.954	-2.934	-2.916	-2.898	-2.880	-2.862	-2.846	-2.829	-2.812	-2.798	-2.781	-2.766	-2.751	-2.738	-2.722	-2.710	-2.698	-2.684	-2.671	-2.659	-2.646	-2.635	-2.622	-2.611	-2.600	-2.589	-2.578	-2.566	-2.556	-2.545	-2.534	-2.522	-2.511	-2.500	-2.489	-2.478	-2.466	-2.454	-2.441	-2.428	-2.415	-2.402	-2.388	-2.375	-2.360	-2.345	-2.330	-2.315	-2.299	-2.282	-2.266	-2.250	-2.232	-2.215	-2.196	-2.178	-2.159	-2.140	-2.120	-2.101	-2.081	-2.060	-2.040	-2.020	-2.000	-1.979	-1.956	-1.936	-1.914	-1.892	-1.871	-1.851	-1.829	-1.808	-1.786	-1.765	-1.744	-1.724	-1.702	-1.682	-1.661	-1.641	-1.621	-1.601	-1.584	-1.564	-1.545	-1.526	-1.509	-1.490	-1.474	-1.456	-1.440	-1.424	-1.408	-1.391	-1.375	-1.360	-1.345	-1.330	-1.316	-1.302	-1.289	-1.275	-1.262	-1.250	-1.238	-1.224	-1.211	-1.200	-1.188	-1.176	-1.164	-1.152	-1.140	-1.129	-1.118	-1.105	-1.092	-1.081	-1.069	-1.056	-1.044	-1.031	-1.018	-1.005	-0.991	-0.976	-0.964	-0.948	-0.934	-0.918	-0.901	-0.885	-0.868	-0.850	-0.832	-0.812	-0.794	-0.772	-0.751	-0.730	-0.709	-0.686	-0.662	-0.636	-0.612	-0.586	-0.560	-0.532	-0.505	-0.476	-0.446	-0.416	-0.385	-0.354	-0.321	-0.288	-0.254	-0.219	-0.184	-0.149	-0.112	-0.076	-0.039	0.000	0.038	0.076	0.115	0.154	0.194	0.234	0.274	0.315	0.355	0.396	0.436	0.476	0.518	0.558	0.598	0.638	0.678	0.716	0.756	0.795	0.834	0.872	0.910	0.946	0.984	1.020	1.054	1.090	1.124	1.158	1.191	1.222	1.254	1.285	1.315	1.344	1.371	1.400	1.426	1.452	1.479	1.504	1.529	1.551	1.574	1.596	1.618	1.639	1.659	1.679	1.698	1.716	1.735	1.751	1.769	1.786	1.802	1.819	1.835	1.851	1.868	1.882	1.898	1.912	1.929	1.944	1.959	1.975	1.990	2.005	2.021	2.038	2.054	2.070	2.088	2.105	2.122	2.140	2.158	2.176	2.195	2.215	2.235	2.255	2.276	2.298	2.319	2.340	2.361	2.385	2.408	2.431	2.455	2.478	2.502	2.528	2.552	2.578	2.601	2.628	2.654	2.678	2.704	2.730	2.755	2.780	2.805	2.830	2.856	2.880	2.905	2.929	2.952	2.976	2.999	3.021	3.042	3.064	3.085	3.105	3.124	3.142	3.160	3.178	3.194	3.209	3.224	3.238	3.251	3.261	3.274	3.284	3.292	3.300	3.308	3.315	3.320	3.324	3.328	3.330	3.332	3.332	3.332	3.331	3.330	3.328	3.324	3.321	3.316	3.310	3.305	3.298	3.291	3.284	3.275	3.268	3.258	3.249	3.239	3.229	3.219	3.209	3.198	3.188	3.176	3.168	3.156	3.146	3.136	3.125	3.115	3.105	3.096	3.086	3.079	3.070	3.061	3.054	3.046	3.040	3.032	3.028	3.022	3.016	3.011	3.009	3.005	3.004	3.000	2.999	2.999	2.999	2.999	3.000	3.001	3.004	3.006	3.009	3.012	3.018	3.021	3.028	3.032	3.039	3.045	3.051	3.060	3.066	3.075	3.082	3.091	3.099	3.108	3.116	3.124	3.134	3.142	3.151	3.160	3.169	3.176	3.186	3.194	3.202	3.210	3.218	3.225	3.231	3.239	3.245	3.251	3.255	3.260	3.265	3.269	3.272	3.275	3.278	3.280	3.281	3.281	3.281	3.281	3.280	3.279	3.276	3.274	3.270	3.266	3.262	3.258	3.251	3.246	3.240	3.232	3.225	3.218	3.209	3.200	3.191	3.182	3.174	3.162	3.154	3.144	3.132	3.122	3.111	3.101	3.090	3.080	3.070	3.058	3.048	3.038	3.028	3.018	3.009	2.999	2.990	2.981	2.972	2.965	2.956	2.950	2.944	2.939	2.934	2.929	2.924	2.921	2.919	2.916	2.914	2.914	2.912	2.914	2.916	2.918	2.921	2.924	2.929	2.935	2.941	2.948	2.955	2.964	2.971	2.982	2.992	3.004	3.014	3.028	3.041	3.054	3.069	3.084	3.099	3.115	3.132	3.149	3.166	3.184	3.201	3.220	3.240	3.259	3.279	3.296	3.316	3.336	3.356	3.376	3.396	3.416	3.435	3.455	3.475	3.492	3.512	3.531	3.549	3.568	3.585	3.601	3.618	3.634	3.649	3.664	3.678	3.691	3.704	3.715	3.728	3.738	3.748	3.756	3.765	3.772	3.779	3.785	3.789	3.794	3.798	3.799	3.800	3.801	3.800	3.800	3.798	3.794	3.791	3.786	3.781	3.775	3.769	3.761	3.754	3.744	3.736	3.726	3.716	3.705	3.694	3.682	3.670	3.659	3.645	3.632	3.619	3.606	3.591	3.579	3.565	3.551	3.538	3.524	3.511	3.498	3.485	3.471	3.459	3.448	3.435	3.424	3.412	3.402	3.392	3.384	3.375	3.365	3.359	3.350	3.344	3.339	3.332	3.329	3.325	3.321	3.319	3.316	3.315	3.314	3.314	3.315	3.315	3.318	3.320	3.322	3.326	3.329	3.334	3.338	3.342	3.348	3.352	3.359	3.364	3.370	3.375	3.381	3.388	3.392	3.399	3.405	3.410	3.414	3.419	3.424	3.428	3.430	3.434	3.434	3.436	3.438	3.436	3.436	3.435	3.431	3.429	3.425	3.420	3.415	3.409	3.401	3.391	3.382	3.372	3.361	3.349	3.336	3.321	3.308	3.291	3.275	3.258	3.240	3.222	3.202	3.184	3.164	3.142	3.121	3.101	3.080	3.058	3.036	3.015	2.992	2.971	2.949	2.928	2.908	2.886	2.866	2.846	2.826	2.808	2.790	2.772	2.755	2.739	2.725	2.710	2.696	2.684	2.671	2.662	2.651	2.644	2.636	2.630	2.624	2.619	2.615	2.612	2.611	2.610	2.611	2.612	2.614	2.618	2.621	2.626	2.630	2.636	2.644	2.650	2.656	2.664	2.672	2.681	2.690	2.699	2.708	2.716	2.726	2.734	2.742	2.751	2.759	2.766	2.774	2.780	2.786	2.792	2.796	2.801	2.804	2.805	2.808	2.808	2.808	2.806	2.804	2.800	2.795	2.790	2.781	2.774	2.764	2.752	2.740	2.726	2.711	2.695	2.676	2.658	2.639	2.616	2.595	2.570	2.545	2.518	2.490	2.461	2.431	2.400	2.368	2.335	2.300	2.266	2.230	2.194	2.156	2.119	2.080	2.041	2.002	1.962	1.922	1.881	1.841	1.801	1.761	1.720	1.680	1.641	1.601	1.562	1.524	1.486	1.449	1.412	1.376	1.342	1.308	1.274	1.242	1.212	1.182	1.154	1.126	1.100	1.076	1.052	1.030	1.009	0.990	0.971	0.955	0.940	0.926	0.914	0.902	0.894	0.884	0.878	0.870	0.866	0.861	0.859	0.856	0.856	0.856	0.856	0.858	0.859	0.861	0.864	0.866	0.870	0.874	0.878	0.881	0.885	0.889	0.891	0.894	0.896	0.898	0.899	0.899	0.899	0.898	0.895	0.892	0.889	0.884	0.878	0.870	0.860	0.850	0.839	0.825	0.810	0.794	0.778	0.759	0.738	0.716	0.692	0.668	0.641	0.612	0.584	0.554	0.521	0.489	0.454	0.418	0.381	0.344	0.305	0.265	0.224	0.182	0.141	0.099	0.055	0.012	-0.031	-0.076	-0.120	-0.164	-0.208	-0.252	-0.295	-0.339	-0.381	-0.424	-0.466	-0.506	-0.546	-0.585	-0.622	-0.661	-0.695	-0.731	-0.764	-0.795	-0.826	-0.855	-0.881	-0.908	-0.931	-0.952	-0.974	-0.992	-1.010	-1.025	-1.039	-1.050	-1.060	-1.068	-1.074	-1.079	-1.082	-1.084	-1.084	-1.081	-1.078	-1.072	-1.066	-1.060	-1.050	-1.040	-1.030	-1.018	-1.004	-0.989	-0.975	-0.959	-0.942	-0.926	-0.910	-0.892	-0.875	-0.858	-0.840	-0.822	-0.805	-0.789	-0.771	-0.755	-0.740	-0.725	-0.710	-0.696	-0.684	-0.671	-0.660	-0.651	-0.642	-0.635	-0.629	-0.625	-0.620	-0.619	-0.618	-0.618	-0.620	-0.624	-0.629	-0.634	-0.641	-0.651	-0.662	-0.674	-0.686	-0.702	-0.718	-0.735	-0.754	-0.774	-0.795	-0.818	-0.840	-0.864	-0.889	-0.914	-0.940	-0.968	-0.996	-1.024	-1.052	-1.082	-1.112	-1.141	-1.171	-1.201	-1.231	-1.261	-1.290	-1.320	-1.349	-1.376	-1.405	-1.432	-1.458	-1.482	-1.508	-1.531	-1.554	-1.575	-1.595	-1.615	-1.632	-1.648	-1.664	-1.678	-1.689	-1.699	-1.709	-1.716	-1.721	-1.726	-1.729	-1.729	-1.729	-1.726	-1.722	-1.718	-1.711	-1.702	-1.692	-1.681	-1.669	-1.655	-1.639	-1.622	-1.605	-1.588	-1.568	-1.548	-1.525	-1.504	-1.480	-1.456	-1.432	-1.409	-1.382	-1.358	-1.332	-1.306	-1.281	-1.255	-1.230	-1.205	-1.180	-1.155	-1.131	-1.109	-1.085	-1.062	-1.040	-1.019	-0.999	-0.979	-0.961	-0.942	-0.925	-0.910	-0.895	-0.881	-0.868	-0.856	-0.845	-0.835	-0.826	-0.818	-0.811	-0.805	-0.799	-0.794	-0.790	-0.788	-0.785	-0.782	-0.782	-0.781	-0.781	-0.781	-0.782	-0.782	-0.785	-0.785	-0.788	-0.789	-0.790	-0.791	-0.792	-0.792	-0.794	-0.795	-0.795	-0.794	-0.794	-0.791	-0.790	-0.786	-0.782	-0.778	-0.772	-0.766	-0.760	-0.752	-0.742	-0.732	-0.721	-0.710	-0.698	-0.682	-0.669	-0.651	-0.634	-0.616	-0.596	-0.576	-0.554	-0.532	-0.509	-0.485	-0.459	-0.434	-0.406	-0.379	-0.351	-0.322	-0.292	-0.261	-0.230	-0.198	-0.168	-0.134	-0.101	-0.069	-0.035	-0.001	0.032	0.066	0.100	0.134	0.168	0.200	0.234	0.266	0.299	0.330	0.361	0.391	0.421	0.450	0.479	0.506	0.532	0.558	0.581	0.605	0.628	0.649	0.669	0.688	0.705	0.721	0.735	0.749	0.760	0.771	0.781	0.788	0.794	0.800	0.804	0.805	0.805	0.805	0.804	0.799	0.795	0.790	0.784	0.775	0.765	0.755	0.745	0.734	0.720	0.706	0.692	0.678	0.662	0.648	0.631	0.615	0.600	0.584	0.568	0.551	0.534	0.519	0.504	0.489	0.475	0.461	0.448	0.435	0.425	0.415	0.405	0.396	0.388	0.381	0.376	0.372	0.370	0.369	0.368	0.369	0.370	0.374	0.379	0.385	0.392	0.401	0.410	0.420	0.432	0.445	0.460	0.475	0.490	0.507	0.524	0.542	0.561	0.581	0.602	0.622	0.642	0.664	0.685	0.706	0.728	0.749	0.771	0.791	0.812	0.832	0.854	0.874	0.892	0.911	0.930	0.948	0.964	0.979	0.995	1.008	1.021	1.032	1.044	1.055	1.064	1.072	1.080	1.086	1.091	1.095	1.099	1.100	1.101	1.101	1.100	1.099	1.095	1.091	1.088	1.081	1.075	1.068	1.060	1.051	1.041	1.031	1.021	1.010	0.998	0.988	0.974	0.961	0.949	0.935	0.921	0.906	0.892	0.879	0.864	0.850	0.835	0.821	0.806	0.792	0.778	0.764	0.750	0.736	0.722	0.710	0.696	0.684	0.671	0.659	0.649	0.636	0.625	0.615	0.606	0.596	0.586	0.579	0.570	0.564	0.556	0.550	0.544	0.539	0.534	0.530	0.526	0.521	0.519	0.516	0.515	0.514	0.512	0.511	0.512	0.512	0.514	0.514	0.516	0.518	0.520	0.521	0.524	0.526	0.530	0.532	0.535	0.538	0.540	0.544	0.546	0.549	0.551	0.554	0.555	0.556	0.558	0.558	0.558	0.559	0.556	0.555	0.554	0.550	0.546	0.542	0.538	0.530	0.524	0.515	0.506	0.496	0.485	0.472	0.460	0.446	0.431	0.415	0.398	0.380	0.360	0.340	0.319	0.298	0.274	0.249	0.225	0.198	0.171	0.144	0.115	0.086	0.056	0.026	-0.005	-0.036	-0.069	-0.100	-0.132	-0.166	-0.199	-0.232	-0.265	-0.298	-0.330	-0.364	-0.396	-0.428	-0.460	-0.491	-0.521	-0.550	-0.579	-0.608	-0.635	-0.662	-0.688	-0.711	-0.735	-0.758	-0.778	-0.798	-0.816	-0.832	-0.849	-0.862	-0.875	-0.886	-0.896	-0.905	-0.911	-0.916	-0.921	-0.922	-0.922	-0.922	-0.920	-0.916	-0.910	-0.904	-0.896	-0.886	-0.876	-0.864	-0.850	-0.836	-0.821	-0.805	-0.788	-0.770	-0.751	-0.731	-0.711	-0.690	-0.668	-0.646	-0.625	-0.602	-0.579	-0.558	-0.534	-0.511	-0.488	-0.465	-0.442	-0.421	-0.399	-0.378	-0.356	-0.336	-0.316	-0.298	-0.279	-0.261	-0.245	-0.230	-0.214	-0.201	-0.189	-0.176	-0.165	-0.156	-0.148	-0.140	-0.135	-0.130	-0.126	-0.124	-0.122	-0.122	-0.124	-0.125	-0.129	-0.134	-0.140	-0.146	-0.155	-0.164	-0.175	-0.186	-0.198	-0.211	-0.226	-0.241	-0.258	-0.275	-0.292	-0.310	-0.329	-0.349	-0.370	-0.389	-0.410	-0.431	-0.454	-0.475	-0.496	-0.520	-0.541	-0.564	-0.585	-0.609	-0.630	-0.651	-0.672	-0.695	-0.715	-0.735	-0.755	-0.774	-0.794	-0.811	-0.829	-0.845	-0.862	-0.878	-0.891	-0.906	-0.919	-0.931	-0.944	-0.955	-0.964	-0.974	-0.982	-0.990	-0.996	-1.004	-1.009	-1.014	-1.018	-1.022	-1.025	-1.028	-1.030	-1.032	-1.032	-1.035	-1.035	-1.036	-1.036	-1.036	-1.038	-1.038	-1.038	-1.039	-1.039	-1.040	-1.041	-1.044	-1.045	-1.048	-1.050	-1.054	-1.059	-1.062	-1.068	-1.074	-1.081	-1.088	-1.096	-1.104	-1.115	-1.124	-1.135	-1.148	-1.160	-1.174	-1.188	-1.202	-1.219	-1.235	-1.251	-1.269	-1.286	-1.305	-1.324	-1.344	-1.364	-1.384	-1.404	-1.424	-1.446	-1.466	-1.488	-1.509	-1.530	-1.551	-1.572	-1.591	-1.612	-1.632	-1.652	-1.671	-1.691	-1.709	-1.726	-1.744	-1.760	-1.775	-1.791	-1.805	-1.818	-1.831	-1.842	-1.854	-1.864	-1.874	-1.882	-1.889	-1.895	-1.901	-1.906	-1.910	-1.912	-1.916	-1.916	-1.918	-1.918	-1.916	-1.914	-1.911	-1.908	-1.904	-1.899	-1.894	-1.889	-1.881	-1.872	-1.866	-1.858	-1.849	-1.840	-1.830	-1.820	-1.810	-1.799	-1.789	-1.776	-1.765	-1.754	-1.742	-1.729	-1.718	-1.705	-1.692	-1.680	-1.668	-1.656	-1.642	-1.630	-1.618	-1.606	-1.594	-1.581	-1.569	-1.556	-1.545	-1.532	-1.521	-1.509	-1.498	-1.486	-1.475	-1.464	-1.452	-1.442	-1.430	-1.420	-1.409	-1.399	-1.388	-1.376	-1.365	-1.355	-1.344	-1.334	-1.322	-1.310	-1.300	-1.288	-1.275	-1.264	-1.251	-1.239	-1.226	-1.212	-1.199	-1.184	-1.169	-1.154	-1.139	-1.122	-1.106	-1.089	-1.070	-1.052	-1.032	-1.012	-0.991	-0.969	-0.948	-0.924	-0.901	-0.876	-0.851	-0.825	-0.799	-0.772	-0.745	-0.715	-0.686	-0.656	-0.625	-0.595	-0.562	-0.531	-0.498	-0.465	-0.431	-0.396	-0.364	-0.329	-0.294	-0.259	-0.224	-0.189	-0.154	-0.120	-0.085	-0.050	-0.015	0.019	0.052	0.086	0.119	0.150	0.182	0.214	0.244	0.274	0.301	0.330	0.356	0.384	0.409	0.434	0.456	0.479	0.500	0.520	0.539	0.556	0.574	0.589	0.604	0.618	0.629	0.640	0.650	0.658	0.666	0.672	0.679	0.682	0.686	0.689	0.690	0.690	0.690	0.689	0.686	0.684	0.681	0.676	0.671	0.666	0.659	0.652	0.646	0.639	0.630	0.622	0.614	0.605	0.595	0.588	0.578	0.568	0.560	0.550	0.541	0.531	0.522	0.514	0.506	0.499	0.490	0.482	0.476	0.469	0.464	0.458	0.452	0.449	0.445	0.442	0.440	0.439	0.438	0.439	0.439	0.440	0.442	0.448	0.451	0.458	0.464	0.471	0.479	0.489	0.500	0.511	0.524	0.538	0.552	0.568	0.585	0.602	0.621	0.641	0.662	0.682	0.706	0.729	0.755	0.780	0.806	0.832	0.860	0.889	0.918	0.946	0.976	1.006	1.038	1.068	1.099	1.131	1.162	1.194	1.226	1.259	1.290	1.321	1.351	1.384	1.414	1.442	1.472	1.500	1.528	1.555	1.581	1.606	1.631	1.654	1.676	1.698	1.718	1.736	1.752	1.770	1.785	1.798	1.810	1.821	1.830	1.839	1.845	1.850	1.855	1.858	1.858	1.859	1.858	1.854	1.850	1.845	1.839	1.831	1.824	1.814	1.802	1.791	1.780	1.768	1.754	1.739	1.725	1.709	1.692	1.678	1.661	1.644	1.628	1.610	1.592	1.576	1.559	1.542	1.526	1.511	1.495	1.481	1.466	1.452	1.439	1.426	1.414	1.402	1.394	1.384	1.375	1.368	1.360	1.355	1.351	1.346	1.344	1.342	1.341	1.341	1.342	1.345	1.349	1.352	1.358	1.364	1.371	1.379	1.386	1.396	1.406	1.418	1.429	1.441	1.454	1.468	1.482	1.496	1.511	1.528	1.542	1.559	1.576	1.591	1.609	1.626	1.641	1.659	1.676	1.691	1.709	1.724	1.740	1.756	1.770	1.785	1.799	1.814	1.826	1.839	1.851	1.861	1.872	1.881	1.891	1.899	1.908	1.914	1.920	1.925	1.930	1.932	1.935	1.938	1.938	1.938	1.936	1.934	1.932	1.929	1.924	1.919	1.914	1.905	1.899	1.891	1.881	1.872	1.862	1.851	1.841	1.830	1.818	1.805	1.792	1.780	1.768	1.755	1.742	1.729	1.716	1.704	1.691	1.679	1.666	1.654	1.642	1.631	1.621	1.611	1.601	1.591	1.584	1.576	1.569	1.562	1.556	1.552	1.549	1.544	1.541	1.540	1.540	1.540	1.540	1.541	1.544	1.546	1.550	1.555	1.560	1.566	1.572	1.580	1.586	1.594	1.602	1.611	1.620	1.629	1.640	1.649	1.659	1.669	1.678	1.688	1.696	1.706	1.715	1.722	1.732	1.739	1.748	1.755	1.761	1.766	1.772	1.776	1.781	1.784	1.786	1.789	1.789	1.789	1.789	1.788	1.786	1.782	1.779	1.774	1.770	1.764	1.759	1.750	1.744	1.735	1.726	1.718	1.708	1.698	1.688	1.676	1.666	1.654	1.642	1.631	1.620	1.608	1.596	1.584	1.572	1.561	1.550	1.539	1.529	1.518	1.508	1.498	1.488	1.479	1.470	1.461	1.454	1.445	1.439	1.432	1.426	1.421	1.416	1.411	1.408	1.404	1.401	1.399	1.396	1.395	1.392	1.392	1.392	1.392	1.392	1.394	1.394	1.395	1.398	1.400	1.401	1.404	1.406	1.409	1.411	1.415	1.418	1.420	1.422	1.426	1.429	1.431	1.434	1.438	1.440	1.442	1.445	1.446	1.448	1.450	1.450	1.451	1.451	1.452	1.451	1.450	1.449	1.448	1.445	1.441	1.439	1.434	1.429	1.424	1.416	1.410	1.402	1.394	1.385	1.375	1.364	1.352	1.340	1.328	1.312	1.299	1.282	1.266	1.249	1.230	1.211	1.191	1.170	1.149	1.126	1.102	1.079	1.054	1.029	1.002	0.976	0.950	0.921	0.892	0.865	0.836	0.806	0.776	0.746	0.716	0.685	0.655	0.625	0.594	0.565	0.535	0.505	0.476	0.448	0.420	0.391	0.365	0.339	0.312	0.289	0.265	0.242	0.221	0.200	0.181	0.162	0.146	0.130	0.116	0.102	0.091	0.080	0.071	0.064	0.058	0.052	0.049	0.048	0.048	0.049	0.051	0.054	0.059	0.066	0.072	0.081	0.091	0.102	0.114	0.126	0.140	0.154	0.170	0.184	0.200	0.218	0.234	0.250	0.268	0.285	0.302	0.319	0.336	0.351	0.366	0.381	0.396	0.410	0.422	0.435	0.445	0.454	0.462	0.470	0.476	0.480	0.482	0.484	0.482	0.481	0.476	0.471	0.465	0.455	0.444	0.431	0.418	0.401	0.384	0.364	0.341	0.319	0.294	0.268	0.239	0.210	0.180	0.146	0.114	0.079	0.042	0.005	-0.032	-0.071	-0.111	-0.150	-0.190	-0.232	-0.272	-0.314	-0.356	-0.398	-0.439	-0.480	-0.520	-0.560	-0.600	-0.640	-0.678	-0.716	-0.754	-0.789	-0.824	-0.858	-0.889	-0.921	-0.951	-0.980	-1.008	-1.034	-1.058	-1.081	-1.102	-1.122	-1.141	-1.159	-1.174	-1.189	-1.202	-1.215	-1.225	-1.234	-1.242	-1.249	-1.254	-1.259	-1.262	-1.266	-1.266	-1.269	-1.269	-1.270	-1.269	-1.268	-1.266	-1.264	-1.264	-1.261	-1.260	-1.258	-1.256	-1.255	-1.255	-1.255	-1.254	-1.255	-1.258	-1.259	-1.262	-1.266	-1.271	-1.276	-1.282	-1.291	-1.300	-1.310	-1.321	-1.334	-1.348	-1.361	-1.379	-1.396	-1.415	-1.435	-1.455	-1.478	-1.501	-1.526	-1.552	-1.579	-1.608	-1.638	-1.668	-1.698	-1.730	-1.764	-1.798	-1.832	-1.869	-1.904	-1.941	-1.979	-2.016	-2.055	-2.095	-2.135	-2.174	-2.212	-2.252	-2.294	-2.334	-2.374	-2.412	-2.452	-2.492	-2.531	-2.570	-2.608	-2.646	-2.682	-2.719	-2.756	-2.791	-2.825	-2.859	-2.891	-2.922	-2.954	-2.984	-3.014	-3.041	-3.068	-3.092	-3.118	-3.140	-3.164	-3.185	-3.204	-3.222	-3.240	-3.256	-3.271	-3.285	-3.296	-3.309	-3.320	-3.329	-3.335	-3.344	-3.349	-3.352	-3.358	-3.360	-3.362	-3.364	-3.364	-3.362	-3.361	-3.359	-3.356	-3.352	-3.349	-3.344	-3.339	-3.334	-3.329	-3.321	-3.315	-3.309	-3.302	-3.295	-3.288	-3.281	-3.274	-3.266	-3.259	-3.251	-3.245	-3.239	-3.231	-3.224	-3.219	-3.212	-3.205	-3.200	-3.194	-3.188	-3.182	-3.178	-3.170	-3.165	-3.160	-3.154	-3.149	-3.144	-3.138	-3.132	-3.126	-3.120	-3.112	-3.106	-3.099	-3.091	-3.082	-3.074	-3.064	-3.054	-3.042	-3.031	-3.019	-3.005	-2.990	-2.975	-2.958	-2.941	-2.922	-2.901	-2.880	-2.859	-2.835	-2.809	-2.782	-2.756	-2.726	-2.695	-2.664	-2.631	-2.596	-2.560	-2.522	-2.484	-2.444	-2.402	-2.360	-2.316	-2.270	-2.224	-2.176	-2.128	-2.078	-2.026	-1.974	-1.921	-1.868	-1.812	-1.758	-1.702	-1.645	-1.589	-1.530	-1.472	-1.412	-1.354	-1.294	-1.236	-1.176	-1.116	-1.058	-0.999	-0.939	-0.880	-0.821	-0.762	-0.705	-0.648	-0.591	-0.534	-0.479	-0.424	-0.369	-0.315	-0.264	-0.210	-0.160	-0.111	-0.061	-0.014	0.034	0.079	0.122	0.166	0.208	0.249	0.290	0.328	0.365	0.401	0.436	0.470	0.502	0.534	0.564	0.594	0.621	0.648	0.672	0.698	0.721	0.744	0.765	0.786	0.805	0.824	0.841	0.859	0.875	0.890	0.906	0.920	0.934	0.948	0.960	0.972	0.985	0.998	1.009	1.021	1.034	1.045	1.058	1.069	1.081	1.092	1.105	1.118	1.129	1.142	1.156	1.170	1.185	1.199	1.214	1.230	1.246	1.262	1.280	1.298	1.316	1.335	1.355	1.375	1.395	1.416	1.438	1.460	1.482	1.505	1.529	1.554	1.578	1.602	1.628	1.654	1.679	1.705	1.731	1.758	1.785	1.811	1.839	1.866	1.894	1.920	1.949	1.975	2.002	2.030	2.056	2.084	2.110	2.138	2.164	2.191	2.216	2.244	2.269	2.295	2.320	2.345	2.370	2.394	2.418	2.442	2.465	2.488	2.511	2.534	2.555	2.578	2.599	2.619	2.640	2.659	2.679	2.698	2.716	2.734	2.751	2.769	2.785	2.800	2.815	2.830	2.844	2.858	2.869	2.881	2.892	2.904	2.914	2.921	2.930	2.938	2.945	2.951	2.958	2.961	2.965	2.968	2.971	2.972	2.974	2.975	2.975	2.972	2.971	2.969	2.966	2.962	2.959	2.954	2.949	2.944	2.938	2.931	2.925	2.919	2.911	2.904	2.896	2.890	2.884	2.876	2.869	2.862	2.855	2.849	2.842	2.836	2.830	2.826	2.821	2.818	2.814	2.811	2.809	2.806	2.804	2.804	2.804	2.802	2.804	2.806	2.808	2.810	2.812	2.815	2.820	2.824	2.829	2.834	2.839	2.844	2.849	2.854	2.858	2.864	2.869	2.874	2.878	2.881	2.884	2.888	2.890	2.891	2.892	2.891	2.890	2.888	2.885	2.879	2.874	2.866	2.858	2.848	2.836	2.821	2.808	2.791	2.772	2.754	2.731	2.709	2.682	2.656	2.626	2.596	2.565	2.530	2.495	2.459	2.419	2.378	2.336	2.294	2.248	2.201	2.152	2.104	2.054	2.002	1.950	1.896	1.841	1.786	1.729	1.674	1.616	1.558	1.499	1.440	1.382	1.322	1.262	1.204	1.145	1.086	1.028	0.969	0.911	0.854	0.796	0.739	0.682	0.628	0.574	0.519	0.468	0.415	0.364	0.314	0.265	0.216	0.169	0.122	0.078	0.034	-0.010	-0.051	-0.092	-0.131	-0.170	-0.208	-0.244	-0.279	-0.312	-0.346	-0.378	-0.408	-0.439	-0.468	-0.495	-0.522	-0.549	-0.574	-0.598	-0.621	-0.645	-0.668	-0.689	-0.710	-0.730	-0.750	-0.770	-0.789	-0.808	-0.826	-0.844	-0.861	-0.880	-0.898	-0.914	-0.931	-0.949	-0.966	-0.985	-1.001	-1.020	-1.038	-1.056	-1.076	-1.095	-1.115	-1.136	-1.156	-1.178	-1.200	-1.221	-1.245	-1.268	-1.292	-1.318	-1.342	-1.369	-1.395	-1.424	-1.451	-1.480	-1.511	-1.540	-1.571	-1.604	-1.635	-1.669	-1.701	-1.735	-1.770	-1.805	-1.840	-1.876	-1.911	-1.948	-1.984	-2.019	-2.055	-2.092	-2.128	-2.164	-2.200	-2.235	-2.270	-2.305	-2.339	-2.372	-2.406	-2.439	-2.471	-2.500	-2.531	-2.561	-2.589	-2.616	-2.642	-2.668	-2.692	-2.715	-2.736	-2.758	-2.776	-2.794	-2.811	-2.828	-2.841	-2.854	-2.866	-2.878	-2.888	-2.895	-2.902	-2.909	-2.914	-2.919	-2.920	-2.924	-2.924	-2.924	-2.922	-2.921	-2.920	-2.916	-2.914	-2.909	-2.905	-2.900	-2.895	-2.889	-2.884	-2.878	-2.871	-2.865	-2.859	-2.854	-2.846	-2.841	-2.836	-2.830	-2.826	-2.820	-2.816	-2.814	-2.811	-2.809	-2.806	-2.805	-2.804	-2.805	-2.806	-2.808	-2.810	-2.812	-2.816	-2.821	-2.826	-2.832	-2.839	-2.848	-2.856	-2.866	-2.876	-2.886	-2.899	-2.911	-2.925	-2.939	-2.954	-2.969	-2.985	-3.001	-3.019	-3.036	-3.054	-3.074	-3.092	-3.112	-3.132	-3.154	-3.175	-3.195	-3.218	-3.238	-3.260	-3.281	-3.304	-3.326	-3.348	-3.370	-3.391	-3.412	-3.432	-3.455	-3.475	-3.495	-3.515	-3.535	-3.554	-3.572	-3.590	-3.608	-3.624	-3.641	-3.656	-3.670	-3.684	-3.696	-3.709	-3.719	-3.730	-3.739	-3.748	-3.755	-3.762	-3.766	-3.771	-3.775	-3.776	-3.778	-3.779	-3.778	-3.775	-3.772	-3.770	-3.765	-3.759	-3.752	-3.744	-3.735	-3.726	-3.716	-3.706	-3.694	-3.681	-3.668	-3.654	-3.639	-3.625	-3.609	-3.592	-3.576	-3.560	-3.542	-3.524	-3.508	-3.489	-3.471	-3.452	-3.435	-3.416	-3.398	-3.380	-3.361	-3.344	-3.325	-3.309	-3.291	-3.274	-3.258	-3.241	-3.226	-3.211	-3.196	-3.181	-3.168	-3.154	-3.140	-3.128	-3.115	-3.104	-3.092	-3.081	-3.070	-3.060	-3.050	-3.040	-3.030	-3.021	-3.012	-3.004	-2.995	-2.986	-2.979	-2.970	-2.961	-2.954	-2.945	-2.936	-2.926	-2.919	-2.910	-2.899	-2.890	-2.880	-2.869	-2.859	-2.846	-2.835	-2.821	-2.808	-2.794	-2.779	-2.762	-2.748	-2.731	-2.714	-2.695	-2.676	-2.656	-2.635	-2.615	-2.592	-2.570	-2.548	-2.524	-2.500	-2.474	-2.449	-2.421	-2.395	-2.369	-2.341	-2.314	-2.285	-2.258	-2.229	-2.200	-2.170	-2.140	-2.111	-2.082	-2.052	-2.025	-1.995	-1.968	-1.939	-1.910	-1.882	-1.855	-1.829	-1.802	-1.775	-1.750	-1.725	-1.702	-1.679	-1.656	-1.632	-1.611	-1.590	-1.571	-1.551	-1.532	-1.515	-1.498	-1.481	-1.466	-1.450	-1.436	-1.422	-1.410	-1.398	-1.386	-1.376	-1.365	-1.356	-1.346	-1.339	-1.330	-1.322	-1.316	-1.309	-1.302	-1.296	-1.290	-1.286	-1.281	-1.276	-1.271	-1.266	-1.261	-1.256	-1.252	-1.248	-1.242	-1.238	-1.232	-1.228	-1.222	-1.216	-1.210	-1.204	-1.198	-1.191	-1.182	-1.175	-1.166	-1.156	-1.148	-1.138	-1.126	-1.114	-1.102	-1.089	-1.075	-1.060	-1.045	-1.028	-1.010	-0.992	-0.974	-0.952	-0.932	-0.911	-0.889	-0.866	-0.841	-0.815	-0.790	-0.762	-0.735	-0.706	-0.676	-0.646	-0.615	-0.584	-0.551	-0.518	-0.482	-0.450	-0.414	-0.379	-0.342	-0.304	-0.268	-0.230	-0.191	-0.154	-0.115	-0.076	-0.036	0.001	0.041	0.080	0.119	0.158	0.196	0.234	0.271	0.310	0.346	0.382	0.419	0.455	0.490	0.525	0.558	0.591	0.624	0.656	0.688	0.718	0.746	0.775	0.802	0.830	0.856	0.881	0.908	0.930	0.952	0.976	0.998	1.018	1.038	1.058	1.075	1.091	1.110	1.126	1.142	1.159	1.172	1.188	1.201	1.215	1.229	1.241	1.255	1.268	1.281	1.292	1.305	1.319	1.331	1.344	1.356	1.370	1.381	1.395	1.409	1.422	1.438	1.452	1.466	1.481	1.498	1.514	1.530	1.548	1.565	1.582	1.601	1.621	1.640	1.660	1.680	1.701	1.724	1.745	1.768	1.790	1.814	1.838	1.862	1.886	1.910	1.936	1.961	1.988	2.014	2.040	2.068	2.094	2.120	2.146	2.174	2.201	2.228	2.255	2.281	2.309	2.334	2.360	2.386	2.411	2.436	2.462	2.486	2.510	2.534	2.558	2.580	2.601	2.622	2.642	2.662	2.682	2.700	2.718	2.735	2.751	2.765	2.779	2.792	2.805	2.816	2.828	2.836	2.845	2.854	2.860	2.866	2.870	2.875	2.879	2.880	2.882	2.882	2.882	2.881	2.879	2.876	2.872	2.869	2.864	2.859	2.852	2.846	2.839	2.831	2.822	2.815	2.806	2.798	2.788	2.780	2.770	2.761	2.751	2.742	2.732	2.724	2.715	2.706	2.696	2.689	2.681	2.674	2.666	2.661	2.655	2.649	2.644	2.640	2.638	2.635	2.634	2.631	2.631	2.631	2.634	2.636	2.639	2.642	2.646	2.651	2.658	2.665	2.672	2.681	2.691	2.700	2.711	2.724	2.735	2.748	2.761	2.775	2.789	2.804	2.819	2.834	2.851	2.866	2.882	2.899	2.915	2.931	2.948	2.964	2.980	2.995	3.011	3.026	3.041	3.056	3.070	3.084	3.098	3.110	3.121	3.132	3.142	3.152	3.161	3.169	3.176	3.182	3.189	3.192	3.196	3.199	3.201	3.201	3.201	3.201	3.199	3.196	3.192	3.189	3.184	3.179	3.171	3.165	3.156	3.148	3.139	3.129	3.120	3.109	3.099	3.088	3.075	3.064	3.052	3.039	3.028	3.015	3.002	2.991	2.979	2.968	2.956	2.945	2.935	2.925	2.915	2.905	2.898	2.888	2.881	2.874	2.868	2.862	2.858	2.854	2.850	2.848	2.845	2.845	2.845	2.845	2.846	2.850	2.852	2.856	2.861	2.866	2.874	2.881	2.889	2.898	2.906	2.918	2.929	2.940	2.951	2.965	2.978	2.991	3.006	3.021	3.035	3.051	3.069	3.084	3.101	3.118	3.135	3.154	3.172	3.190	3.209	3.226	3.246	3.265	3.284	3.302	3.321	3.340	3.359	3.379	3.396	3.415	3.434	3.452	3.471	3.489	3.506	3.524	3.541	3.558	3.575	3.591	3.608	3.622	3.638	3.652	3.668	3.681	3.694	3.706	3.719	3.730	3.741	3.751	3.761	3.770	3.779	3.786	3.792	3.798	3.804	3.809	3.811	3.814	3.816	3.818	3.818	3.816	3.815	3.812	3.809	3.805	3.800	3.794	3.788	3.780	3.771	3.762	3.752	3.742	3.730	3.719	3.705	3.692	3.679	3.665	3.650	3.635	3.619	3.604	3.588	3.571	3.554	3.538	3.521	3.505	3.489	3.471	3.455	3.439	3.421	3.406	3.390	3.375	3.360	3.345	3.332	3.320	3.306	3.294	3.282	3.271	3.261	3.251	3.242	3.235	3.228	3.219	3.214	3.208	3.202	3.199	3.195	3.191	3.189	3.188	3.185	3.184	3.184	3.181	3.181	3.181	3.181	3.184	3.184	3.184	3.185	3.185	3.186	3.186	3.186	3.186	3.186	3.185	3.182	3.181	3.180	3.176	3.174	3.169	3.164	3.158	3.151	3.145	3.136	3.128	3.118	3.106	3.095	3.082	3.069	3.055	3.040	3.024	3.008	2.990	2.970	2.951	2.931	2.910	2.889	2.866	2.844	2.820	2.795	2.771	2.745	2.720	2.694	2.668	2.641	2.615	2.590	2.562	2.536	2.510	2.482	2.458	2.431	2.406	2.380	2.355	2.331	2.308	2.285	2.261	2.240	2.219	2.199	2.179	2.160	2.141	2.124	2.109	2.094	2.079	2.066	2.052	2.041	2.031	2.020	2.013	2.004	1.998	1.991	1.986	1.982	1.980	1.978	1.975	1.974	1.974	1.974	1.975	1.975	1.978	1.980	1.984	1.986	1.990	1.994	1.996	2.000	2.004	2.007	2.011	2.015	2.018	2.021	2.024	2.025	2.027	2.029	2.029	2.027	2.027	2.026	2.022	2.020	2.016	2.010	2.004	1.996	1.989	1.979	1.968	1.956	1.942	1.928	1.912	1.894	1.876	1.856	1.836	1.814	1.790	1.766	1.740	1.712	1.684	1.654	1.624	1.592	1.559	1.525	1.490	1.455	1.418	1.380	1.341	1.302	1.264	1.224	1.184	1.141	1.100	1.059	1.016	0.975	0.932	0.891	0.849	0.808	0.765	0.725	0.685	0.645	0.605	0.566	0.529	0.490	0.455	0.419	0.385	0.351	0.319	0.289	0.258	0.229	0.202	0.175	0.151	0.128	0.105	0.086	0.066	0.048	0.032	0.018	0.004	-0.009	-0.019	-0.028	-0.035	-0.042	-0.048	-0.051	-0.055	-0.056	-0.059	-0.058	-0.058	-0.056	-0.054	-0.050	-0.048	-0.044	-0.039	-0.034	-0.029	-0.022	-0.018	-0.012	-0.008	-0.002	0.002	0.008	0.011	0.014	0.018	0.019	0.020	0.020	0.020	0.019	0.015	0.012	0.006	0.001	-0.008	-0.016	-0.028	-0.039	-0.051	-0.066	-0.082	-0.100	-0.120	-0.140	-0.161	-0.185	-0.210	-0.236	-0.264	-0.292	-0.322	-0.354	-0.386	-0.420	-0.455	-0.490	-0.528	-0.564	-0.601	-0.640	-0.680	-0.719	-0.759	-0.799	-0.840	-0.880	-0.920	-0.959	-0.999	-1.038	-1.078	-1.116	-1.154	-1.190	-1.226	-1.262	-1.296	-1.330	-1.360	-1.391	-1.421	-1.449	-1.475	-1.500	-1.522	-1.545	-1.566	-1.584	-1.600	-1.616	-1.629	-1.641	-1.651	-1.659	-1.665	-1.671	-1.674	-1.675	-1.675	-1.672	-1.670	-1.666	-1.660	-1.652	-1.644	-1.634	-1.624	-1.611	-1.598	-1.584	-1.569	-1.554	-1.538	-1.521	-1.504	-1.485	-1.469	-1.450	-1.432	-1.414	-1.395	-1.376	-1.360	-1.342	-1.325	-1.309	-1.292	-1.276	-1.261	-1.248	-1.235	-1.221	-1.210	-1.200	-1.191	-1.182	-1.175	-1.169	-1.164	-1.160	-1.159	-1.158	-1.158	-1.159	-1.161	-1.165	-1.170	-1.176	-1.184	-1.192	-1.204	-1.215	-1.228	-1.241	-1.255	-1.272	-1.289	-1.306	-1.325	-1.345	-1.365	-1.386	-1.408	-1.430	-1.452	-1.476	-1.501	-1.525	-1.550	-1.574	-1.599	-1.624	-1.649	-1.674	-1.698	-1.722	-1.748	-1.771	-1.795	-1.818	-1.840	-1.862	-1.882	-1.904	-1.924	-1.941	-1.959	-1.976	-1.992	-2.007	-2.020	-2.033	-2.044	-2.054	-2.062	-2.070	-2.075	-2.080	-2.084	-2.085	-2.086	-2.085	-2.084	-2.080	-2.075	-2.070	-2.062	-2.055	-2.045	-2.034	-2.021	-2.009	-1.995	-1.980	-1.964	-1.948	-1.930	-1.910	-1.892	-1.871	-1.851	-1.830	-1.809	-1.786	-1.765	-1.742	-1.720	-1.698	-1.675	-1.652	-1.629	-1.606	-1.584	-1.562	-1.540	-1.519	-1.498	-1.478	-1.458	-1.438	-1.419	-1.401	-1.384	-1.366	-1.350	-1.335	-1.320	-1.306	-1.294	-1.281	-1.269	-1.258	-1.249	-1.239	-1.230	-1.222	-1.216	-1.210	-1.204	-1.199	-1.194	-1.191	-1.188	-1.185	-1.182	-1.180	-1.178	-1.176	-1.176	-1.175	-1.174	-1.174	-1.174	-1.172	-1.172	-1.171	-1.170	-1.170	-1.169	-1.166	-1.165	-1.162	-1.160	-1.158	-1.152	-1.149	-1.144	-1.138	-1.131	-1.125	-1.116	-1.108	-1.099	-1.088	-1.076	-1.064	-1.052	-1.038	-1.024	-1.008	-0.990	-0.972	-0.955	-0.935	-0.915	-0.894	-0.871	-0.850	-0.825	-0.800	-0.776	-0.750	-0.724	-0.696	-0.669	-0.641	-0.611	-0.582	-0.552	-0.522	-0.491	-0.461	-0.430	-0.400	-0.368	-0.338	-0.306	-0.275	-0.244	-0.212	-0.182	-0.152	-0.122	-0.094	-0.065	-0.036	-0.010	0.018	0.044	0.068	0.092	0.115	0.138	0.159	0.179	0.199	0.216	0.232	0.249	0.262	0.275	0.286	0.298	0.308	0.314	0.321	0.326	0.329	0.332	0.334	0.334	0.334	0.331	0.328	0.322	0.318	0.311	0.304	0.296	0.288	0.278	0.268	0.256	0.245	0.234	0.221	0.210	0.198	0.184	0.171	0.160	0.146	0.135	0.125	0.112	0.102	0.092	0.082	0.075	0.068	0.061	0.056	0.051	0.048	0.045	0.044	0.044	0.045	0.048	0.052	0.058	0.065	0.072	0.081	0.091	0.105	0.118	0.132	0.149	0.165	0.182	0.202	0.222	0.244	0.266	0.289	0.312	0.338	0.362	0.389	0.415	0.441	0.469	0.496	0.524	0.551	0.578	0.605	0.632	0.659	0.685	0.710	0.736	0.761	0.785	0.809	0.831	0.852	0.872	0.892	0.910	0.928	0.945	0.959	0.974	0.986	0.998	1.008	1.016	1.024	1.030	1.035	1.038	1.041	1.041	1.041	1.039	1.036	1.032	1.026	1.020	1.011	1.004	0.994	0.982	0.971	0.959	0.945	0.930	0.916	0.899	0.882	0.865	0.848	0.830	0.811	0.792	0.774	0.755	0.735	0.715	0.695	0.675	0.655	0.635	0.616	0.596	0.578	0.559	0.541	0.522	0.505	0.489	0.471	0.456	0.440	0.426	0.411	0.398	0.384	0.372	0.361	0.351	0.341	0.332	0.325	0.318	0.310	0.306	0.301	0.298	0.294	0.291	0.291	0.290	0.290	0.291	0.292	0.295	0.298	0.301	0.305	0.310	0.315	0.321	0.326	0.332	0.340	0.346	0.354	0.361	0.369	0.375	0.382	0.390	0.396	0.404	0.409	0.416	0.421	0.425	0.430	0.434	0.438	0.440	0.441	0.442	0.442	0.441	0.439	0.436	0.432	0.428	0.421	0.414	0.405	0.396	0.385	0.374	0.360	0.345	0.329	0.312	0.294	0.274	0.252	0.231	0.208	0.184	0.158	0.131	0.102	0.074	0.044	0.012	-0.019	-0.051	-0.085	-0.119	-0.154	-0.189	-0.226	-0.262	-0.299	-0.338	-0.375	-0.414	-0.452	-0.490	-0.529	-0.566	-0.605	-0.642	-0.679	-0.718	-0.754	-0.790	-0.825	-0.861	-0.895	-0.928	-0.960	-0.991	-1.021	-1.051	-1.080	-1.106	-1.132	-1.156	-1.180	-1.201	-1.222	-1.240	-1.258	-1.274	-1.289	-1.301	-1.311	-1.321	-1.330	-1.338	-1.341	-1.345	-1.346	-1.346	-1.345	-1.342	-1.340	-1.332	-1.328	-1.318	-1.310	-1.299	-1.288	-1.274	-1.260	-1.245	-1.230	-1.212	-1.196	-1.179	-1.160	-1.140	-1.121	-1.101	-1.082	-1.061	-1.040	-1.020	-1.000	-0.979	-0.959	-0.940	-0.920	-0.900	-0.882	-0.864	-0.845	-0.829	-0.812	-0.796	-0.782	-0.768	-0.756	-0.744	-0.732	-0.722	-0.714	-0.706	-0.700	-0.694	-0.689	-0.685	-0.684	-0.682	-0.682	-0.684	-0.686	-0.690	-0.694	-0.700	-0.706	-0.714	-0.722	-0.731	-0.742	-0.754	-0.766	-0.780	-0.792	-0.808	-0.821	-0.838	-0.852	-0.869	-0.885	-0.902	-0.920	-0.936	-0.954	-0.971	-0.989	-1.006	-1.024	-1.040	-1.058	-1.075	-1.090	-1.106	-1.121	-1.138	-1.151	-1.165	-1.178	-1.190	-1.202	-1.214	-1.225	-1.235	-1.242	-1.251	-1.259	-1.265	-1.271	-1.275	-1.279	-1.282	-1.286	-1.288	-1.289	-1.289	-1.288	-1.286	-1.285	-1.282	-1.280	-1.276	-1.271	-1.268	-1.262	-1.258	-1.252	-1.246	-1.241	-1.235	-1.229	-1.224	-1.218	-1.210	-1.205	-1.200	-1.194	-1.190	-1.185	-1.181	-1.176	-1.172	-1.170	-1.169	-1.166	-1.166	-1.165	-1.165	-1.168	-1.169	-1.172	-1.175	-1.180	-1.185	-1.191	-1.198	-1.205	-1.214	-1.222	-1.232	-1.244	-1.255	-1.268	-1.280	-1.292	-1.308	-1.322	-1.338	-1.354	-1.369	-1.385	-1.404	-1.420	-1.439	-1.455	-1.474	-1.491	-1.510	-1.529	-1.548	-1.565	-1.582	-1.601	-1.620	-1.636	-1.654	-1.671	-1.686	-1.702	-1.718	-1.734	-1.748	-1.761	-1.775	-1.786	-1.798	-1.809	-1.820	-1.829	-1.838	-1.846	-1.852	-1.859	-1.865	-1.870	-1.872	-1.876	-1.879	-1.880	-1.880	-1.879	-1.878	-1.876	-1.872	-1.870	-1.866	-1.860	-1.855	-1.848	-1.840	-1.832	-1.825	-1.816	-1.806	-1.795	-1.785	-1.774	-1.762	-1.750	-1.738	-1.724	-1.711	-1.698	-1.682	-1.669	-1.655	-1.639	-1.625	-1.609	-1.595	-1.579	-1.564	-1.549	-1.532	-1.518	-1.501	-1.486	-1.470	-1.455	-1.440	-1.425	-1.410	-1.395	-1.379	-1.364	-1.350	-1.335	-1.321	-1.308	-1.294	-1.280	-1.266	-1.252	-1.239	-1.226	-1.214	-1.199	-1.186	-1.174	-1.161	-1.149	-1.136	-1.125	-1.112	-1.099	-1.086	-1.074	-1.061	-1.049	-1.035	-1.022	-1.009	-0.995	-0.981	-0.968	-0.954	-0.938	-0.924	-0.908	-0.891	-0.875	-0.859	-0.841	-0.824	-0.806	-0.788	-0.769	-0.748	-0.729	-0.708	-0.686	-0.664	-0.642	-0.620	-0.596	-0.572	-0.549	-0.524	-0.499	-0.472	-0.448	-0.420	-0.394	-0.366	-0.339	-0.311	-0.284	-0.255	-0.228	-0.199	-0.171	-0.142	-0.114	-0.086	-0.058	-0.031	-0.002	0.025	0.052	0.078	0.104	0.129	0.155	0.180	0.204	0.226	0.249	0.271	0.291	0.311	0.331	0.349	0.368	0.384	0.399	0.415	0.429	0.440	0.452	0.464	0.472	0.481	0.489	0.496	0.502	0.506	0.510	0.512	0.515	0.516	0.515	0.514	0.512	0.509	0.505	0.501	0.496	0.490	0.484	0.476	0.470	0.461	0.451	0.444	0.434	0.422	0.414	0.402	0.392	0.380	0.369	0.358	0.348	0.335	0.325	0.314	0.302	0.291	0.281	0.270	0.260	0.250	0.241	0.231	0.224	0.215	0.208	0.201	0.195	0.189	0.184	0.180	0.176	0.174	0.172	0.171	0.171	0.172	0.174	0.176	0.180	0.185	0.191	0.198	0.205	0.214	0.224	0.234	0.246	0.259	0.271	0.288	0.302	0.319	0.336	0.354	0.372	0.394	0.414	0.434	0.456	0.479	0.502	0.526	0.550	0.574	0.600	0.624	0.650	0.675	0.701	0.728	0.754	0.780	0.805	0.830	0.856	0.880	0.905	0.928	0.951	0.972	0.996	1.016	1.036	1.056	1.074	1.092	1.109	1.124	1.138	1.151	1.164	1.174	1.184	1.192	1.200	1.206	1.210	1.214	1.216	1.218	1.216	1.216	1.214	1.210	1.205	1.200	1.194	1.185	1.178	1.168	1.158	1.145	1.134	1.121	1.109	1.095	1.081	1.066	1.052	1.036	1.021	1.008	0.991	0.976	0.960	0.946	0.931	0.918	0.904	0.890	0.878	0.864	0.852	0.841	0.831	0.821	0.811	0.804	0.796	0.790	0.784	0.780	0.775	0.772	0.770	0.770	0.769	0.770	0.772	0.775	0.779	0.784	0.789	0.795	0.802	0.809	0.818	0.826	0.836	0.849	0.859	0.871	0.882	0.895	0.910	0.922	0.936	0.951	0.965	0.980	0.995	1.010	1.025	1.040	1.055	1.070	1.085	1.099	1.114	1.129	1.142	1.156	1.169	1.182	1.195	1.208	1.218	1.229	1.240	1.251	1.259	1.269	1.278	1.286	1.294	1.300	1.306	1.312	1.319	1.322	1.326	1.330	1.334	1.336	1.338	1.339	1.340	1.340	1.340	1.340	1.339	1.338	1.336	1.334	1.331	1.329	1.325	1.322	1.319	1.316	1.311	1.308	1.302	1.299	1.294	1.290	1.286	1.281	1.276	1.272	1.269	1.264	1.261	1.256	1.254	1.251	1.248	1.246	1.244	1.241	1.240	1.239	1.239	1.238	1.238	1.239	1.240	1.241	1.244	1.246	1.249	1.252	1.256	1.261	1.266	1.272	1.278	1.285	1.292	1.300	1.308	1.315	1.325	1.334	1.344	1.352	1.364	1.374	1.384	1.395	1.405	1.415	1.426	1.438	1.449	1.459	1.470	1.480	1.491	1.501	1.510	1.521	1.530	1.538	1.548	1.555	1.562	1.569	1.576	1.582	1.586	1.592	1.596	1.599	1.601	1.604	1.605	1.606	1.606	1.606	1.604	1.602	1.600	1.596	1.592	1.589	1.582	1.578	1.571	1.566	1.559	1.550	1.544	1.536	1.526	1.519	1.510	1.501	1.491	1.482	1.472	1.464	1.454	1.445	1.436	1.426	1.419	1.409	1.401	1.392	1.384	1.378	1.369	1.361	1.355	1.349	1.341	1.336	1.330	1.326	1.321	1.318	1.312	1.310	1.308	1.304	1.301	1.300	1.298	1.298	1.296	1.295	1.295	1.295	1.295	1.295	1.296	1.296	1.298	1.298	1.300	1.300	1.302	1.304	1.304	1.306	1.308	1.310	1.310	1.311	1.312	1.314	1.315	1.315	1.315	1.316	1.315	1.315	1.315	1.312	1.312	1.311	1.308	1.305	1.302	1.299	1.295	1.291	1.286	1.280	1.274	1.268	1.261	1.252	1.244	1.235	1.225	1.215	1.202	1.190	1.178	1.164	1.150	1.135	1.118	1.100	1.082	1.065	1.045	1.025	1.004	0.982	0.960	0.936	0.912	0.888	0.861	0.835	0.809	0.781	0.752	0.724	0.695	0.665	0.634	0.604	0.572	0.541	0.510	0.479	0.446	0.414	0.382	0.350	0.319	0.286	0.255	0.225	0.195	0.165	0.136	0.106	0.078	0.051	0.025	-0.001	-0.026	-0.050	-0.074	-0.095	-0.116	-0.135	-0.154	-0.171	-0.186	-0.201	-0.215	-0.226	-0.238	-0.248	-0.256	-0.262	-0.268	-0.271	-0.274	-0.276	-0.275	-0.275	-0.272	-0.269	-0.265	-0.260	-0.252	-0.245	-0.238	-0.229	-0.219	-0.209	-0.199	-0.186	-0.175	-0.162	-0.150	-0.138	-0.126	-0.114	-0.101	-0.090	-0.078	-0.068	-0.056	-0.046	-0.038	-0.029	-0.021	-0.015	-0.009	-0.004	-0.001	0.001	0.001	0.001	0.000	-0.004	-0.009	-0.015	-0.024	-0.034	-0.044	-0.056	-0.071	-0.088	-0.104	-0.122	-0.144	-0.166	-0.189	-0.215	-0.241	-0.269	-0.298	-0.328	-0.359	-0.391	-0.425	-0.459	-0.494	-0.530	-0.568	-0.604	-0.642	-0.679	-0.718	-0.755	-0.795	-0.832	-0.871	-0.909	-0.948	-0.984	-1.020	-1.056	-1.091	-1.126	-1.159	-1.191	-1.224	-1.254	-1.282	-1.311	-1.338	-1.362	-1.388	-1.410	-1.430	-1.450	-1.468	-1.485	-1.500	-1.514	-1.528	-1.538	-1.548	-1.556	-1.562	-1.568	-1.572	-1.576	-1.579	-1.579	-1.580	-1.580	-1.578	-1.575	-1.571	-1.568	-1.562	-1.559	-1.552	-1.548	-1.542	-1.536	-1.530	-1.525	-1.519	-1.514	-1.509	-1.504	-1.500	-1.495	-1.491	-1.490	-1.488	-1.486	-1.485	-1.486	-1.489	-1.491	-1.495	-1.500	-1.505	-1.511	-1.519	-1.529	-1.539	-1.550	-1.562	-1.576	-1.591	-1.606	-1.624	-1.641	-1.661	-1.681	-1.702	-1.725	-1.748	-1.772	-1.796	-1.824	-1.850	-1.878	-1.906	-1.935	-1.965	-1.995	-2.025	-2.056	-2.088	-2.119	-2.151	-2.184	-2.216	-2.248	-2.281	-2.314	-2.346	-2.379	-2.410	-2.441	-2.472	-2.505	-2.535	-2.566	-2.596	-2.625	-2.654	-2.682	-2.710	-2.738	-2.764	-2.789	-2.814	-2.838	-2.860	-2.881	-2.902	-2.922	-2.942	-2.961	-2.978	-2.994	-3.009	-3.024	-3.036	-3.049	-3.059	-3.070	-3.079	-3.088	-3.094	-3.099	-3.104	-3.109	-3.112	-3.115	-3.116	-3.118	-3.116	-3.116	-3.115	-3.112	-3.110	-3.106	-3.102	-3.098	-3.094	-3.088	-3.081	-3.075	-3.069	-3.062	-3.056	-3.049	-3.041	-3.034	-3.026	-3.019	-3.011	-3.004	-2.996	-2.989	-2.981	-2.974	-2.966	-2.960	-2.951	-2.944	-2.938	-2.930	-2.924	-2.918	-2.910	-2.904	-2.896	-2.890	-2.882	-2.875	-2.869	-2.862	-2.854	-2.846	-2.839	-2.830	-2.820	-2.811	-2.802	-2.792	-2.781	-2.770	-2.758	-2.745	-2.730	-2.716	-2.701	-2.685	-2.669	-2.650	-2.631	-2.610	-2.588	-2.566	-2.541	-2.518	-2.491	-2.462	-2.435	-2.405	-2.374	-2.341	-2.308	-2.272	-2.236	-2.199	-2.160	-2.120	-2.079	-2.036	-1.994	-1.949	-1.904	-1.858	-1.810	-1.760	-1.712	-1.662	-1.610	-1.559	-1.506	-1.454	-1.400	-1.346	-1.292	-1.238	-1.182	-1.128	-1.072	-1.016	-0.961	-0.906	-0.851	-0.796	-0.741	-0.686	-0.632	-0.579	-0.526	-0.472	-0.421	-0.370	-0.319	-0.270	-0.221	-0.172	-0.125	-0.080	-0.035	0.009	0.052	0.094	0.135	0.172	0.211	0.248	0.282	0.318	0.350	0.381	0.411	0.440	0.466	0.492	0.518	0.540	0.561	0.581	0.601	0.620	0.636	0.652	0.665	0.679	0.691	0.701	0.712	0.721	0.729	0.736	0.742	0.749	0.754	0.758	0.762	0.765	0.768	0.771	0.774	0.775	0.778	0.780	0.781	0.784	0.786	0.789	0.792	0.796	0.800	0.804	0.809	0.814	0.819	0.826	0.834	0.842	0.851	0.861	0.871	0.884	0.896	0.910	0.925	0.940	0.956	0.975	0.994	1.012	1.034	1.055	1.078	1.100	1.125	1.151	1.176	1.202	1.230	1.259	1.286	1.315	1.345	1.375	1.406	1.438	1.468	1.499	1.530	1.562	1.594	1.626	1.658	1.689	1.720	1.751	1.782	1.812	1.844	1.874	1.902	1.931	1.960	1.988	2.015	2.042	2.069	2.094	2.118	2.142	2.166	2.189	2.210	2.230	2.251	2.271	2.289	2.306	2.324	2.341	2.356	2.370	2.384	2.396	2.409	2.420	2.430	2.440	2.450	2.458	2.465	2.471	2.479	2.484	2.489	2.492	2.496	2.498	2.500	2.502	2.502	2.504	2.502	2.502	2.501	2.500	2.499	2.496	2.492	2.490	2.486	2.482	2.478	2.474	2.469	2.462	2.459	2.452	2.448	2.441	2.436	2.430	2.425	2.420	2.414	2.409	2.404	2.399	2.394	2.390	2.385	2.381	2.379	2.374	2.371	2.369	2.366	2.366	2.365	2.365	2.364	2.365	2.366	2.368	2.369	2.372	2.376	2.379	2.382	2.388	2.392	2.398	2.402	2.409	2.414	2.421	2.428	2.434	2.440	2.448	2.454	2.460	2.466	2.472	2.478	2.482	2.489	2.491	2.496	2.499	2.500	2.501	2.501	2.501	2.499	2.495	2.491	2.485	2.479	2.470	2.460	2.449	2.436	2.421	2.405	2.388	2.368	2.346	2.324	2.299	2.271	2.244	2.212	2.180	2.148	2.112	2.075	2.036	1.996	1.954	1.910	1.864	1.818	1.770	1.721	1.670	1.619	1.566	1.511	1.456	1.400	1.344	1.286	1.229	1.169	1.110	1.051	0.990	0.929	0.869	0.808	0.748	0.688	0.626	0.566	0.506	0.446	0.388	0.329	0.270	0.214	0.156	0.100	0.045	-0.009	-0.064	-0.116	-0.169	-0.219	-0.268	-0.318	-0.365	-0.411	-0.456	-0.501	-0.545	-0.588	-0.628	-0.668	-0.705	-0.744	-0.779	-0.814	-0.848	-0.881	-0.911	-0.942	-0.971	-1.000	-1.028	-1.054	-1.079	-1.102	-1.125	-1.149	-1.170	-1.191	-1.211	-1.231	-1.250	-1.269	-1.286	-1.302	-1.320	-1.336	-1.352	-1.368	-1.384	-1.400	-1.414	-1.429	-1.445	-1.460	-1.476	-1.491	-1.508	-1.524	-1.540	-1.558	-1.574	-1.592	-1.611	-1.630	-1.650	-1.671	-1.691	-1.712	-1.736	-1.759	-1.782	-1.808	-1.834	-1.860	-1.886	-1.915	-1.944	-1.974	-2.004	-2.035	-2.066	-2.098	-2.132	-2.166	-2.199	-2.234	-2.270	-2.305	-2.340	-2.378	-2.414	-2.449	-2.486	-2.522	-2.560	-2.596	-2.631	-2.669	-2.704	-2.738	-2.774	-2.806	-2.840	-2.874	-2.905	-2.936	-2.965	-2.995	-3.024	-3.050	-3.076	-3.101	-3.125	-3.146	-3.168	-3.188	-3.208	-3.224	-3.240	-3.255	-3.268	-3.280	-3.290	-3.300	-3.309	-3.315	-3.320	-3.325	-3.328	-3.329	-3.330	-3.329	-3.329	-3.326	-3.322	-3.318	-3.314	-3.308	-3.301	-3.294	-3.286	-3.278	-3.269	-3.260	-3.251	-3.241	-3.231	-3.221	-3.211	-3.201	-3.191	-3.181	-3.172	-3.162	-3.154	-3.144	-3.136	-3.128	-3.120	-3.112	-3.108	-3.101	-3.096	-3.091	-3.088	-3.084	-3.082	-3.080	-3.080	-3.081	-3.081	-3.084	-3.086	-3.090	-3.094	-3.100	-3.106	-3.114	-3.122	-3.131	-3.141	-3.152	-3.162	-3.176	-3.190	-3.204	-3.219	-3.235	-3.252	-3.269	-3.286	-3.306	-3.325	-3.345	-3.365	-3.386	-3.408	-3.430	-3.451	-3.474	-3.496	-3.519	-3.542	-3.565	-3.589	-3.611	-3.634	-3.658	-3.679	-3.701	-3.724	-3.745	-3.766	-3.786	-3.806	-3.825	-3.845	-3.862	-3.879	-3.895	-3.911	-3.926	-3.939	-3.951	-3.964	-3.972	-3.984	-3.990	-3.998	-4.004	-4.008	-4.011	-4.014	-4.014	-4.014	-4.012	-4.009	-4.006	-4.000	-3.995	-3.986	-3.978	-3.969	-3.958	-3.946	-3.934	-3.920	-3.905	-3.890	-3.875	-3.858	-3.840	-3.821	-3.804	-3.784	-3.764	-3.744	-3.724	-3.704	-3.682	-3.660	-3.639	-3.619	-3.595	-3.574	-3.552	-3.531	-3.510	-3.489	-3.468	-3.448	-3.428	-3.406	-3.386	-3.368	-3.349	-3.330	-3.311	-3.294	-3.276	-3.259	-3.242	-3.225	-3.210	-3.195	-3.179	-3.165	-3.150	-3.136	-3.122	-3.110	-3.098	-3.084	-3.071	-3.059	-3.048	-3.035	-3.024	-3.011	-3.000	-2.989	-2.978	-2.966	-2.954	-2.942	-2.931	-2.919	-2.908	-2.895	-2.882	-2.870	-2.858	-2.844	-2.830	-2.816	-2.801	-2.786	-2.772	-2.756	-2.740	-2.725	-2.708	-2.690	-2.672	-2.655	-2.636	-2.618	-2.598	-2.578	-2.559	-2.538	-2.518	-2.495	-2.474	-2.451	-2.429	-2.406	-2.382	-2.360	-2.336	-2.312	-2.289	-2.265	-2.241	-2.215	-2.192	-2.168	-2.141	-2.118	-2.094	-2.069	-2.045	-2.020	-1.996	-1.972	-1.949	-1.926	-1.901	-1.879	-1.856	-1.834	-1.811	-1.790	-1.769	-1.748	-1.728	-1.708	-1.688	-1.668	-1.649	-1.630	-1.612	-1.595	-1.578	-1.561	-1.545	-1.530	-1.514	-1.499	-1.485	-1.471	-1.458	-1.445	-1.432	-1.421	-1.409	-1.398	-1.388	-1.376	-1.366	-1.356	-1.346	-1.338	-1.328	-1.318	-1.310	-1.300	-1.291	-1.284	-1.275	-1.266	-1.258	-1.249	-1.240	-1.231	-1.222	-1.212	-1.204	-1.194	-1.184	-1.174	-1.162	-1.152	-1.141	-1.129	-1.118	-1.104	-1.091	-1.078	-1.062	-1.048	-1.031	-1.016	-0.999	-0.980	-0.962	-0.944	-0.924	-0.904	-0.882	-0.861	-0.838	-0.815	-0.791	-0.768	-0.741	-0.715	-0.689	-0.661	-0.634	-0.605	-0.575	-0.546	-0.516	-0.485	-0.454	-0.421	-0.389	-0.356	-0.324	-0.290	-0.256	-0.222	-0.189	-0.154	-0.120	-0.085	-0.050	-0.015	0.019	0.054	0.089	0.122	0.158	0.190	0.225	0.258	0.291	0.324	0.356	0.388	0.420	0.451	0.482	0.512	0.542	0.571	0.601	0.629	0.656	0.684	0.710	0.736	0.761	0.786	0.811	0.834	0.858	0.880	0.904	0.925	0.946	0.966	0.988	1.006	1.026	1.046	1.065	1.084	1.100	1.119	1.136	1.154	1.171	1.188	1.205	1.221	1.238	1.254	1.269	1.286	1.301	1.319	1.335	1.351	1.368	1.384	1.400	1.416	1.432	1.450	1.469	1.486	1.502	1.521	1.540	1.559	1.578	1.598	1.616	1.638	1.658	1.679	1.700	1.721	1.744	1.766	1.789	1.811	1.834	1.859	1.882	1.906	1.931	1.956	1.981	2.007	2.033	2.059	2.085	2.111	2.138	2.164	2.190	2.216	2.242	2.268	2.295	2.320	2.345	2.370	2.395	2.420	2.444	2.468	2.490	2.514	2.534	2.555	2.576	2.596	2.615	2.632	2.651	2.666	2.682	2.696	2.710	2.721	2.734	2.744	2.752	2.761	2.769	2.774	2.779	2.782	2.785	2.788	2.789	2.788	2.786	2.782	2.780	2.776	2.770	2.762	2.756	2.748	2.740	2.730	2.720	2.709	2.698	2.685	2.674	2.661	2.648	2.635	2.621	2.608	2.592	2.579	2.566	2.551	2.538	2.524	2.511	2.499	2.485	2.472	2.461	2.449	2.438	2.428	2.418	2.409	2.399	2.391	2.384	2.378	2.372	2.368	2.364	2.360	2.358	2.356	2.355	2.355	2.358	2.359	2.361	2.365	2.369	2.374	2.380	2.386	2.394	2.401	2.410	2.420	2.430	2.440	2.451	2.462	2.475	2.488	2.500	2.512	2.526	2.540	2.554	2.566	2.581	2.595	2.609	2.622	2.635	2.649	2.661	2.675	2.688	2.699	2.710	2.721	2.731	2.741	2.751	2.759	2.766	2.774	2.781	2.786	2.791	2.795	2.798	2.799	2.800	2.800	2.801	2.799	2.796	2.794	2.789	2.784	2.778	2.771	2.765	2.756	2.746	2.736	2.726	2.716	2.705	2.691	2.679	2.666	2.652	2.639	2.625	2.610	2.595	2.581	2.565	2.550	2.535	2.520	2.505	2.490	2.476	2.461	2.449	2.435	2.422	2.409	2.396	2.385	2.374	2.362	2.354	2.344	2.336	2.328	2.321	2.315	2.310	2.305	2.300	2.296	2.295	2.294	2.292	2.292	2.292	2.295	2.299	2.301	2.305	2.310	2.315	2.321	2.329	2.336	2.345	2.354	2.364	2.374	2.385	2.396	2.409	2.421	2.434	2.448	2.462	2.476	2.491	2.508	2.522	2.540	2.556	2.574	2.590	2.608	2.625	2.642	2.661	2.679	2.699	2.716	2.735	2.752	2.771	2.790	2.809	2.828	2.845	2.862	2.881	2.899	2.916	2.934	2.950	2.966	2.982	2.998	3.014	3.028	3.042	3.056	3.070	3.082	3.095	3.106	3.116	3.128	3.136	3.145	3.152	3.160	3.168	3.171	3.178	3.181	3.185	3.186	3.188	3.189	3.189	3.188	3.188	3.184	3.181	3.178	3.172	3.168	3.161	3.154	3.148	3.140	3.131	3.122	3.114	3.102	3.092	3.081	3.070	3.060	3.048	3.035	3.024	3.012	3.000	2.988	2.975	2.964	2.951	2.940	2.929	2.919	2.906	2.896	2.886	2.876	2.868	2.859	2.851	2.844	2.836	2.830	2.824	2.819	2.815	2.811	2.808	2.804	2.802	2.801	2.801	2.801	2.801	2.802	2.804	2.806	2.809	2.812	2.816	2.821	2.824	2.830	2.835	2.840	2.846	2.851	2.859	2.865	2.871	2.878	2.884	2.889	2.895	2.900	2.905	2.910	2.916	2.920	2.924	2.926	2.929	2.931	2.934	2.935	2.935	2.935	2.934	2.932	2.930	2.926	2.922	2.918	2.912	2.906	2.900	2.891	2.884	2.874	2.864	2.852	2.840	2.829	2.815	2.802	2.788	2.774	2.758	2.742	2.726	2.709	2.692	2.675	2.659	2.640	2.624	2.605	2.588	2.569	2.551	2.534	2.516	2.498	2.481	2.464	2.448	2.432	2.416	2.400	2.386	2.372	2.358	2.345	2.332	2.320	2.309	2.299	2.289	2.280	2.271	2.264	2.258	2.251	2.246	2.241	2.238	2.234	2.231	2.229	2.229	2.229	2.228	2.229	2.230	2.231	2.234	2.236	2.239	2.242	2.245	2.248	2.252	2.255	2.259	2.262	2.266	2.270	2.274	2.276	2.279	2.281	2.282	2.285	2.286	2.285	2.285	2.284	2.281	2.279	2.276	2.271	2.266	2.259	2.251	2.242	2.232	2.221	2.209	2.196	2.181	2.165	2.148	2.129	2.109	2.089	2.066	2.042	2.018	1.992	1.964	1.935	1.906	1.875	1.844	1.810	1.775	1.741	1.705	1.668	1.630	1.591	1.552	1.514	1.472	1.431	1.391	1.349	1.308	1.266	1.224	1.181	1.140	1.099	1.058	1.015	0.975	0.935	0.895	0.855	0.816	0.779	0.742	0.706	0.672	0.639	0.605	0.572	0.542	0.512	0.485	0.459	0.432	0.408	0.385	0.364	0.342	0.325	0.306	0.291	0.275	0.262	0.251	0.240	0.230	0.221	0.215	0.209	0.204	0.200	0.196	0.195	0.192	0.191	0.192	0.192	0.194	0.195	0.198	0.200	0.202	0.205	0.208	0.210	0.211	0.214	0.215	0.216	0.218	0.219	0.218	0.218	0.215	0.214	0.210	0.205	0.199	0.192	0.185	0.176	0.165	0.154	0.140	0.126	0.110	0.092	0.074	0.054	0.032	0.009	-0.016	-0.041	-0.070	-0.098	-0.128	-0.160	-0.192	-0.226	-0.260	-0.296	-0.335	-0.372	-0.411	-0.451	-0.491	-0.532	-0.574	-0.616	-0.659	-0.702	-0.745	-0.788	-0.831	-0.874	-0.918	-0.960	-1.001	-1.042	-1.084	-1.124	-1.162	-1.201	-1.239	-1.274	-1.309	-1.344	-1.375	-1.406	-1.435	-1.464	-1.489	-1.515	-1.538	-1.559	-1.578	-1.595	-1.610	-1.624	-1.635	-1.645	-1.652	-1.660	-1.664	-1.666	-1.666	-1.665	-1.662	-1.658	-1.651	-1.645	-1.635	-1.624	-1.611	-1.598	-1.584	-1.569	-1.550	-1.532	-1.514	-1.495	-1.474	-1.454	-1.432	-1.410	-1.389	-1.368	-1.344	-1.322	-1.300	-1.278	-1.258	-1.235	-1.215	-1.195	-1.175	-1.156	-1.139	-1.121	-1.105	-1.090	-1.076	-1.064	-1.051	-1.040	-1.032	-1.024	-1.018	-1.012	-1.008	-1.005	-1.004	-1.005	-1.008	-1.009	-1.015	-1.020	-1.029	-1.036	-1.048	-1.059	-1.071	-1.086	-1.100	-1.118	-1.135	-1.154	-1.172	-1.194	-1.215	-1.238	-1.261	-1.285	-1.309	-1.334	-1.359	-1.385	-1.412	-1.439	-1.465	-1.491	-1.519	-1.545	-1.572	-1.599	-1.625	-1.651	-1.676	-1.701	-1.725	-1.749	-1.771	-1.794	-1.816	-1.835	-1.855	-1.874	-1.891	-1.906	-1.922	-1.935	-1.948	-1.959	-1.969	-1.978	-1.985	-1.991	-1.995	-1.998	-2.000	-2.000	-2.000	-1.996	-1.994	-1.988	-1.981	-1.974	-1.965	-1.954	-1.944	-1.930	-1.918	-1.902	-1.888	-1.871	-1.854	-1.836	-1.818	-1.798	-1.779	-1.758	-1.738	-1.715	-1.695	-1.672	-1.652	-1.630	-1.609	-1.586	-1.566	-1.545	-1.525	-1.504	-1.485	-1.465	-1.446	-1.430	-1.411	-1.395	-1.379	-1.365	-1.350	-1.336	-1.325	-1.314	-1.302	-1.292	-1.284	-1.276	-1.269	-1.264	-1.259	-1.255	-1.251	-1.249	-1.249	-1.248	-1.248	-1.249	-1.250	-1.252	-1.256	-1.260	-1.262	-1.268	-1.272	-1.278	-1.284	-1.288	-1.294	-1.300	-1.306	-1.312	-1.318	-1.324	-1.328	-1.334	-1.339	-1.341	-1.346	-1.349	-1.352	-1.354	-1.355	-1.355	-1.355	-1.354	-1.352	-1.349	-1.346	-1.340	-1.334	-1.328	-1.320	-1.311	-1.301	-1.290	-1.279	-1.266	-1.252	-1.238	-1.221	-1.205	-1.186	-1.168	-1.148	-1.126	-1.106	-1.082	-1.060	-1.036	-1.011	-0.986	-0.960	-0.934	-0.906	-0.881	-0.852	-0.824	-0.796	-0.769	-0.740	-0.710	-0.681	-0.652	-0.624	-0.596	-0.568	-0.540	-0.512	-0.485	-0.459	-0.432	-0.406	-0.382	-0.358	-0.334	-0.312	-0.290	-0.270	-0.251	-0.232	-0.214	-0.198	-0.182	-0.169	-0.156	-0.144	-0.132	-0.124	-0.115	-0.109	-0.102	-0.099	-0.095	-0.092	-0.092	-0.092	-0.095	-0.098	-0.101	-0.106	-0.112	-0.120	-0.128	-0.138	-0.146	-0.156	-0.168	-0.180	-0.191	-0.204	-0.219	-0.231	-0.245	-0.259	-0.272	-0.288	-0.301	-0.314	-0.329	-0.341	-0.355	-0.368	-0.379	-0.390	-0.401	-0.410	-0.420	-0.428	-0.435	-0.440	-0.446	-0.451	-0.454	-0.455	-0.455	-0.455	-0.454	-0.451	-0.446	-0.440	-0.434	-0.426	-0.418	-0.408	-0.395	-0.384	-0.370	-0.355	-0.340	-0.322	-0.306	-0.288	-0.268	-0.249	-0.229	-0.208	-0.185	-0.162	-0.141	-0.119	-0.095	-0.071	-0.049	-0.026	-0.002	0.021	0.044	0.068	0.089	0.111	0.131	0.152	0.172	0.192	0.211	0.229	0.246	0.262	0.278	0.292	0.305	0.319	0.329	0.340	0.350	0.358	0.365	0.370	0.375	0.379	0.381	0.382	0.382	0.381	0.380	0.378	0.374	0.368	0.362	0.355	0.348	0.338	0.329	0.318	0.306	0.294	0.281	0.268	0.254	0.239	0.225	0.208	0.192	0.175	0.159	0.141	0.124	0.105	0.088	0.070	0.052	0.034	0.015	-0.002	-0.021	-0.039	-0.055	-0.074	-0.090	-0.106	-0.124	-0.139	-0.155	-0.169	-0.184	-0.198	-0.210	-0.222	-0.234	-0.246	-0.255	-0.264	-0.274	-0.280	-0.288	-0.295	-0.300	-0.304	-0.308	-0.310	-0.312	-0.314	-0.314	-0.314	-0.311	-0.309	-0.306	-0.302	-0.299	-0.292	-0.289	-0.281	-0.275	-0.268	-0.259	-0.251	-0.242	-0.234	-0.224	-0.215	-0.205	-0.196	-0.186	-0.178	-0.168	-0.159	-0.149	-0.141	-0.134	-0.125	-0.119	-0.111	-0.106	-0.101	-0.096	-0.092	-0.091	-0.090	-0.089	-0.089	-0.091	-0.092	-0.096	-0.101	-0.108	-0.115	-0.124	-0.134	-0.145	-0.158	-0.170	-0.185	-0.201	-0.219	-0.239	-0.258	-0.279	-0.301	-0.324	-0.349	-0.374	-0.400	-0.426	-0.455	-0.485	-0.514	-0.545	-0.575	-0.606	-0.640	-0.671	-0.705	-0.739	-0.771	-0.805	-0.838	-0.871	-0.905	-0.938	-0.971	-1.002	-1.035	-1.066	-1.098	-1.128	-1.156	-1.185	-1.214	-1.240	-1.266	-1.291	-1.314	-1.336	-1.359	-1.378	-1.396	-1.414	-1.429	-1.444	-1.458	-1.469	-1.479	-1.488	-1.495	-1.500	-1.504	-1.506	-1.508	-1.508	-1.505	-1.501	-1.498	-1.491	-1.484	-1.474	-1.465	-1.452	-1.440	-1.428	-1.412	-1.396	-1.380	-1.361	-1.344	-1.324	-1.304	-1.284	-1.262	-1.240	-1.218	-1.195	-1.172	-1.149	-1.126	-1.104	-1.080	-1.058	-1.034	-1.010	-0.988	-0.965	-0.942	-0.922	-0.900	-0.880	-0.859	-0.841	-0.821	-0.804	-0.788	-0.770	-0.755	-0.740	-0.726	-0.714	-0.701	-0.691	-0.682	-0.674	-0.665	-0.659	-0.652	-0.649	-0.645	-0.642	-0.641	-0.641	-0.642	-0.644	-0.646	-0.650	-0.654	-0.660	-0.665	-0.672	-0.681	-0.689	-0.699	-0.709	-0.718	-0.729	-0.740	-0.752	-0.765	-0.778	-0.790	-0.804	-0.818	-0.831	-0.846	-0.859	-0.874	-0.888	-0.901	-0.914	-0.929	-0.941	-0.954	-0.968	-0.980	-0.991	-1.002	-1.015	-1.025	-1.036	-1.044	-1.054	-1.061	-1.070	-1.076	-1.084	-1.089	-1.095	-1.099	-1.102	-1.106	-1.110	-1.111	-1.112	-1.114	-1.114	-1.114	-1.114	-1.112	-1.111	-1.109	-1.108	-1.105	-1.102	-1.100	-1.098	-1.095	-1.092	-1.089	-1.086	-1.084	-1.080	-1.079	-1.078	-1.076	-1.075	-1.075	-1.075	-1.075	-1.076	-1.080	-1.082	-1.086	-1.090	-1.095	-1.101	-1.109	-1.116	-1.125	-1.135	-1.145	-1.156	-1.170	-1.184	-1.198	-1.212	-1.229	-1.246	-1.264	-1.282	-1.302	-1.324	-1.344	-1.365	-1.389	-1.411	-1.434	-1.459	-1.481	-1.506	-1.530	-1.556	-1.580	-1.605	-1.630	-1.654	-1.679	-1.702	-1.728	-1.751	-1.774	-1.796	-1.818	-1.840	-1.860	-1.879	-1.899	-1.916	-1.934	-1.950	-1.965	-1.980	-1.992	-2.004	-2.014	-2.024	-2.033	-2.040	-2.046	-2.051	-2.055	-2.059	-2.060	-2.060	-2.059	-2.058	-2.054	-2.050	-2.045	-2.039	-2.033	-2.024	-2.015	-2.005	-1.995	-1.984	-1.970	-1.959	-1.945	-1.931	-1.918	-1.902	-1.888	-1.872	-1.856	-1.840	-1.824	-1.806	-1.790	-1.774	-1.756	-1.740	-1.724	-1.708	-1.690	-1.675	-1.659	-1.642	-1.628	-1.612	-1.598	-1.582	-1.568	-1.555	-1.541	-1.529	-1.516	-1.502	-1.491	-1.480	-1.469	-1.458	-1.448	-1.438	-1.429	-1.419	-1.409	-1.401	-1.392	-1.384	-1.376	-1.369	-1.361	-1.354	-1.346	-1.340	-1.332	-1.325	-1.318	-1.310	-1.302	-1.295	-1.288	-1.279	-1.271	-1.262	-1.252	-1.244	-1.234	-1.224	-1.212	-1.201	-1.189	-1.178	-1.165	-1.151	-1.136	-1.122	-1.106	-1.091	-1.074	-1.058	-1.039	-1.020	-1.001	-0.981	-0.960	-0.939	-0.918	-0.894	-0.871	-0.848	-0.822	-0.798	-0.772	-0.746	-0.719	-0.692	-0.665	-0.638	-0.609	-0.581	-0.552	-0.524	-0.495	-0.466	-0.438	-0.409	-0.380	-0.351	-0.322	-0.295	-0.268	-0.239	-0.211	-0.185	-0.159	-0.132	-0.108	-0.082	-0.059	-0.035	-0.012	0.009	0.031	0.051	0.071	0.090	0.106	0.125	0.140	0.155	0.170	0.184	0.196	0.208	0.219	0.229	0.238	0.245	0.251	0.258	0.262	0.266	0.271	0.274	0.275	0.276	0.276	0.275	0.274	0.272	0.270	0.268	0.264	0.260	0.254	0.249	0.244	0.238	0.231	0.224	0.216	0.208	0.200	0.192	0.184	0.175	0.166	0.158	0.149	0.140	0.132	0.122	0.114	0.106	0.099	0.090	0.081	0.074	0.068	100.000	5.000	2.000	1.000	2.000	0.000	0.000	0.000	0.000	0.000	0.000	0.000	0.000	0.000	0.000	0.000	0.000	0.000	0.766	0.725	0.684	0.645	0.605	0.568	0.530	0.494	0.459	0.424	0.389	0.356	0.325	0.295	0.264	0.234	0.206	0.179	0.151	0.125	0.100	0.075	0.051	0.028	0.005	-0.018	-0.040	-0.060	-0.081	-0.101	-0.121	-0.140	-0.159	-0.178	-0.196	-0.214	-0.232	-0.250	-0.268	-0.285	-0.302	-0.320	-0.338	-0.356	-0.374	-0.391	-0.410	-0.429	-0.448	-0.468	-0.486	-0.506	-0.528	-0.548	-0.569	-0.591	-0.614	-0.636	-0.660	-0.685	-0.709	-0.734	-0.760	-0.785	-0.812	-0.839	-0.866	-0.894	-0.922	-0.951	-0.981	-1.010	-1.040	-1.069	-1.099	-1.129	-1.159	-1.189	-1.219	-1.249	-1.279	-1.308	-1.338	-1.366	-1.395	-1.422	-1.450	-1.476	-1.504	-1.529	-1.554	-1.578	-1.600	-1.624	-1.645	-1.666	-1.685	-1.704	-1.721	-1.738	-1.754	-1.769	-1.781	-1.794	-1.804	-1.815	-1.824	-1.832	-1.839	-1.845	-1.850	-1.852	-1.858	-1.859	-1.859	-1.860	-1.860	-1.858	-1.856	-1.852	-1.850	-1.846	-1.841	-1.836	-1.832	-1.828	-1.821	-1.815	-1.808	-1.802	-1.795	-1.789	-1.782	-1.776	-1.769	-1.764	-1.758	-1.752	-1.746	-1.741	-1.736	-1.732	-1.728	-1.725	-1.722	-1.720	-1.719	-1.718	-1.716	-1.716	-1.718	-1.719	-1.721	-1.724	-1.728	-1.732	-1.738	-1.742	-1.749	-1.756	-1.765	-1.772	-1.782	-1.794	-1.804	-1.815	-1.829	-1.840	-1.855	-1.870	-1.884	-1.901	-1.918	-1.935	-1.952	-1.970	-1.990	-2.009	-2.029	-2.049	-2.070	-2.091	-2.112	-2.135	-2.156	-2.180	-2.202	-2.225	-2.250	-2.272	-2.298	-2.320	-2.344	-2.366	-2.390	-2.414	-2.436	-2.460	-2.481	-2.504	-2.525	-2.546	-2.568	-2.589	-2.608	-2.626	-2.644	-2.661	-2.678	-2.694	-2.709	-2.724	-2.736	-2.748	-2.759	-2.768	-2.778	-2.784	-2.790	-2.795	-2.799	-2.801	-2.802	-2.802	-2.801	-2.799	-2.795	-2.790	-2.784	-2.776	-2.769	-2.758	-2.749	-2.735	-2.724	-2.708	-2.694	-2.678	-2.660	-2.644	-2.625	-2.605	-2.585	-2.565	-2.544	-2.520	-2.499	-2.476	-2.452	-2.429	-2.406	-2.382	-2.359	-2.336	-2.311	-2.289	-2.265	-2.241	-2.220	-2.196	-2.174	-2.152	-2.131	-2.111	-2.091	-2.071	-2.052	-2.034	-2.015	-1.998	-1.981	-1.966	-1.950	-1.936	-1.921	-1.908	-1.895	-1.884	-1.872	-1.862	-1.851	-1.842	-1.834	-1.826	-1.818	-1.810	-1.802	-1.798	-1.791	-1.785	-1.780	-1.774	-1.770	-1.764	-1.760	-1.755	-1.750	-1.745	-1.741	-1.736	-1.731	-1.726	-1.721	-1.715	-1.709	-1.702	-1.698	-1.691	-1.684	-1.676	-1.669	-1.661	-1.652	-1.642	-1.634	-1.624	-1.614	-1.602	-1.591	-1.580	-1.569	-1.556	-1.544	-1.530	-1.518	-1.504	-1.490	-1.475	-1.459	-1.444	-1.429	-1.412	-1.396	-1.380	-1.364	-1.348	-1.330	-1.312	-1.295	-1.278	-1.260	-1.241	-1.224	-1.205	-1.188	-1.168	-1.150	-1.130	-1.112	-1.094	-1.075	-1.056	-1.038	-1.019	-1.000	-0.980	-0.962	-0.942	-0.924	-0.905	-0.886	-0.868	-0.849	-0.831	-0.812	-0.794	-0.775	-0.756	-0.739	-0.720	-0.701	-0.684	-0.665	-0.648	-0.629	-0.611	-0.594	-0.576	-0.558	-0.540	-0.521	-0.505	-0.486	-0.470	-0.451	-0.435	-0.418	-0.400	-0.382	-0.364	-0.348	-0.330	-0.311	-0.294	-0.275	-0.258	-0.239	-0.221	-0.202	-0.185	-0.165	-0.146	-0.126	-0.106	-0.088	-0.066	-0.046	-0.025	-0.004	0.019	0.040	0.062	0.085	0.110	0.132	0.158	0.181	0.208	0.234	0.259	0.288	0.314	0.342	0.370	0.399	0.429	0.459	0.490	0.521	0.551	0.584	0.618	0.650	0.682	0.718	0.751	0.785	0.819	0.855	0.890	0.925	0.962	0.998	1.034	1.070	1.106	1.144	1.179	1.216	1.252	1.289	1.325	1.361	1.398	1.434	1.469	1.504	1.539	1.575	1.609	1.644	1.678	1.710	1.744	1.776	1.808	1.840	1.871	1.902	1.932	1.962	1.992	2.020	2.049	2.078	2.104	2.131	2.158	2.182	2.208	2.234	2.258	2.281	2.305	2.328	2.350	2.372	2.394	2.415	2.436	2.456	2.478	2.496	2.516	2.535	2.556	2.574	2.592	2.612	2.630	2.649	2.668	2.684	2.702	2.720	2.738	2.755	2.774	2.791	2.809	2.826	2.845	2.861	2.880	2.898	2.915	2.934	2.951	2.969	2.988	3.005	3.021	3.040	3.058	3.076	3.094	3.111	3.130	3.146	3.165	3.182	3.199	3.216	3.232	3.250	3.266	3.282	3.299	3.314	3.330	3.344	3.359	3.372	3.388	3.401	3.412	3.425	3.438	3.449	3.460	3.470	3.481	3.490	3.500	3.508	3.515	3.522	3.530	3.535	3.541	3.546	3.551	3.555	3.559	3.562	3.565	3.568	3.570	3.570	3.572	3.572	3.574	3.574	3.574	3.574	3.572	3.571	3.571	3.570	3.569	3.568	3.566	3.565	3.564	3.564	3.561	3.560	3.559	3.559	3.558	3.558	3.556	3.556	3.555	3.555	3.556	3.556	3.556	3.556	3.558	3.558	3.559	3.559	3.560	3.561	3.564	3.565	3.566	3.568	3.570	3.571	3.574	3.576	3.576	3.579	3.580	3.582	3.584	3.585	3.588	3.589	3.590	3.591	3.591	3.592	3.595	3.595	3.595	3.595	3.595	3.595	3.594	3.594	3.592	3.591	3.590	3.590	3.588	3.585	3.585	3.582	3.579	3.578	3.575	3.571	3.570	3.566	3.565	3.561	3.559	3.556	3.552	3.551	3.549	3.545	3.542	3.540	3.538	3.535	3.532	3.530	3.529	3.528	3.525	3.524	3.521	3.519	3.518	3.518	3.516	3.514	3.514	3.512	3.511	3.511	3.509	3.508	3.508	3.506	3.505	3.504	3.502	3.500	3.500	3.499	3.495	3.494	3.491	3.489	3.486	3.482	3.478	3.474	3.470	3.465	3.460	3.455	3.449	3.442	3.436	3.429	3.422	3.414	3.406	3.398	3.389	3.380	3.371	3.361	3.351	3.341	3.331	3.320	3.309	3.299	3.288	3.278	3.265	3.255	3.244	3.232	3.222	3.211	3.201	3.191	3.182	3.172	3.162	3.155	3.146	3.139	3.132	3.125	3.120	3.114	3.110	3.106	3.102	3.101	3.100	3.098	3.098	3.100	3.101	3.104	3.108	3.111	3.118	3.124	3.130	3.138	3.146	3.155	3.165	3.176	3.188	3.200	3.212	3.226	3.240	3.255	3.270	3.286	3.301	3.319	3.335	3.352	3.370	3.388	3.405	3.424	3.441	3.459	3.476	3.494	3.512	3.530	3.548	3.562	3.580	3.596	3.611	3.626	3.641	3.656	3.670	3.682	3.695	3.706	3.718	3.728	3.736	3.745	3.751	3.759	3.764	3.769	3.771	3.775	3.776	3.778	3.776	3.776	3.775	3.770	3.768	3.762	3.755	3.749	3.741	3.732	3.722	3.712	3.701	3.690	3.676	3.664	3.649	3.634	3.619	3.602	3.586	3.569	3.551	3.534	3.515	3.498	3.479	3.460	3.440	3.422	3.404	3.384	3.366	3.346	3.329	3.310	3.292	3.275	3.259	3.241	3.225	3.209	3.194	3.180	3.166	3.152	3.140	3.128	3.116	3.106	3.096	3.088	3.079	3.071	3.064	3.059	3.054	3.049	3.045	3.041	3.039	3.036	3.035	3.034	3.034	3.034	3.034	3.035	3.035	3.036	3.039	3.040	3.042	3.044	3.046	3.046	3.049	3.050	3.051	3.052	3.051	3.051	3.051	3.051	3.049	3.048	3.044	3.041	3.036	3.031	3.026	3.019	3.012	3.004	2.995	2.986	2.976	2.964	2.952	2.940	2.926	2.912	2.896	2.881	2.865	2.848	2.830	2.812	2.794	2.775	2.755	2.736	2.715	2.696	2.676	2.655	2.636	2.615	2.595	2.575	2.555	2.536	2.516	2.499	2.481	2.462	2.445	2.429	2.412	2.399	2.384	2.370	2.358	2.346	2.335	2.324	2.315	2.306	2.299	2.292	2.286	2.281	2.279	2.275	2.274	2.271	2.271	2.272	2.274	2.276	2.280	2.284	2.286	2.291	2.298	2.304	2.309	2.316	2.324	2.331	2.339	2.346	2.354	2.361	2.370	2.378	2.386	2.394	2.401	2.408	2.415	2.421	2.426	2.431	2.436	2.441	2.445	2.448	2.450	2.451	2.451	2.451	2.449	2.446	2.442	2.439	2.432	2.425	2.418	2.408	2.398	2.385	2.371	2.358	2.342	2.326	2.306	2.289	2.268	2.245	2.222	2.199	2.172	2.146	2.118	2.089	2.059	2.029	1.996	1.964	1.930	1.895	1.860	1.824	1.786	1.750	1.712	1.674	1.635	1.596	1.558	1.519	1.480	1.441	1.402	1.364	1.325	1.286	1.250	1.211	1.175	1.139	1.104	1.069	1.035	1.002	0.970	0.940	0.910	0.881	0.854	0.828	0.801	0.778	0.755	0.732	0.712	0.694	0.676	0.660	0.644	0.631	0.618	0.606	0.596	0.588	0.579	0.571	0.565	0.560	0.556	0.554	0.550	0.549	0.548	0.548	0.546	0.548	0.548	0.550	0.550	0.551	0.554	0.555	0.556	0.558	0.559	0.560	0.559	0.559	0.558	0.556	0.555	0.551	0.546	0.542	0.536	0.530	0.521	0.514	0.502	0.491	0.479	0.465	0.450	0.434	0.418	0.399	0.379	0.359	0.336	0.312	0.288	0.262	0.235	0.209	0.179	0.150	0.119	0.088	0.055	0.022	-0.012	-0.045	-0.080	-0.116	-0.151	-0.188	-0.224	-0.260	-0.296	-0.332	-0.370	-0.405	-0.441	-0.476	-0.511	-0.546	-0.580	-0.612	-0.645	-0.676	-0.708	-0.736	-0.765	-0.792	-0.819	-0.844	-0.869	-0.891	-0.911	-0.932	-0.950	-0.968	-0.982	-0.996	-1.009	-1.020	-1.029	-1.036	-1.042	-1.048	-1.051	-1.054	-1.054	-1.052	-1.050	-1.046	-1.041	-1.035	-1.028	-1.018	-1.009	-0.998	-0.986	-0.974	-0.960	-0.946	-0.931	-0.916	-0.900	-0.882	-0.866	-0.849	-0.831	-0.814	-0.796	-0.779	-0.761	-0.744	-0.726	-0.710	-0.692	-0.678	-0.662	-0.648	-0.632	-0.619	-0.606	-0.594	-0.584	-0.574	-0.565	-0.556	-0.549	-0.545	-0.540	-0.536	-0.535	-0.534	-0.534	-0.535	-0.539	-0.542	-0.549	-0.556	-0.564	-0.574	-0.584	-0.596	-0.609	-0.624	-0.639	-0.656	-0.674	-0.692	-0.711	-0.731	-0.754	-0.776	-0.799	-0.822	-0.848	-0.872	-0.899	-0.925	-0.951	-0.978	-1.004	-1.030	-1.058	-1.084	-1.110	-1.135	-1.161	-1.188	-1.212	-1.238	-1.261	-1.285	-1.306	-1.329	-1.350	-1.369	-1.388	-1.405	-1.421	-1.436	-1.450	-1.464	-1.475	-1.484	-1.494	-1.500	-1.506	-1.510	-1.512	-1.515	-1.515	-1.514	-1.511	-1.508	-1.501	-1.495	-1.488	-1.479	-1.468	-1.456	-1.442	-1.429	-1.414	-1.399	-1.382	-1.364	-1.345	-1.326	-1.308	-1.288	-1.266	-1.245	-1.224	-1.202	-1.180	-1.158	-1.136	-1.114	-1.091	-1.070	-1.048	-1.026	-1.005	-0.984	-0.964	-0.942	-0.924	-0.905	-0.886	-0.869	-0.850	-0.834	-0.818	-0.802	-0.789	-0.775	-0.761	-0.749	-0.738	-0.726	-0.715	-0.706	-0.698	-0.689	-0.681	-0.675	-0.668	-0.661	-0.656	-0.651	-0.646	-0.642	-0.639	-0.635	-0.634	-0.630	-0.628	-0.625	-0.624	-0.621	-0.619	-0.618	-0.615	-0.612	-0.610	-0.608	-0.605	-0.602	-0.599	-0.595	-0.590	-0.586	-0.581	-0.576	-0.570	-0.564	-0.555	-0.549	-0.540	-0.531	-0.521	-0.510	-0.500	-0.489	-0.476	-0.464	-0.450	-0.435	-0.420	-0.405	-0.389	-0.372	-0.355	-0.338	-0.319	-0.300	-0.280	-0.261	-0.240	-0.220	-0.198	-0.176	-0.155	-0.132	-0.111	-0.089	-0.066	-0.044	-0.021	0.002	0.024	0.046	0.069	0.090	0.111	0.132	0.152	0.174	0.192	0.211	0.229	0.246	0.264	0.280	0.295	0.309	0.324	0.336	0.348	0.359	0.368	0.376	0.384	0.391	0.395	0.400	0.402	0.405	0.405	0.405	0.404	0.401	0.398	0.392	0.386	0.380	0.372	0.364	0.354	0.342	0.332	0.320	0.306	0.292	0.279	0.265	0.250	0.232	0.218	0.201	0.185	0.169	0.151	0.135	0.118	0.101	0.085	0.069	0.052	0.038	0.022	0.008	-0.006	-0.020	-0.032	-0.045	-0.055	-0.066	-0.075	-0.084	-0.092	-0.099	-0.105	-0.110	-0.114	-0.118	-0.120	-0.120	-0.120	-0.119	-0.118	-0.114	-0.111	-0.106	-0.100	-0.095	-0.088	-0.079	-0.071	-0.061	-0.052	-0.041	-0.031	-0.019	-0.008	0.005	0.018	0.030	0.044	0.058	0.070	0.084	0.096	0.110	0.122	0.136	0.149	0.161	0.174	0.186	0.198	0.209	0.220	0.230	0.240	0.250	0.259	0.268	0.275	0.282	0.290	0.296	0.301	0.306	0.311	0.315	0.319	0.322	0.324	0.326	0.328	0.329	0.329	0.329	0.329	0.328	0.326	0.324	0.322	0.320	0.318	0.314	0.311	0.308	0.302	0.299	0.294	0.290	0.286	0.280	0.275	0.271	0.265	0.260	0.254	0.248	0.241	0.236	0.229	0.224	0.218	0.210	0.205	0.198	0.191	0.185	0.178	0.170	0.164	0.158	0.151	0.144	0.136	0.130	0.124	0.116	0.110	0.104	0.096	0.090	0.084	0.078	0.071	0.065	0.060	0.054	0.049	0.042	0.038	0.032	0.028	0.024	0.019	0.015	0.010	0.006	0.004	0.000	-0.002	-0.005	-0.009	-0.010	-0.012	-0.014	-0.015	-0.016	-0.018	-0.018	-0.019	-0.019	-0.020	-0.020	-0.020	-0.020	-0.020	-0.020	-0.020	-0.020	-0.020	-0.021	-0.021	-0.021	-0.022	-0.022	-0.025	-0.028	-0.029	-0.031	-0.035	-0.038	-0.041	-0.048	-0.051	-0.058	-0.064	-0.072	-0.079	-0.089	-0.098	-0.108	-0.119	-0.130	-0.142	-0.155	-0.170	-0.184	-0.199	-0.216	-0.232	-0.250	-0.269	-0.289	-0.309	-0.329	-0.349	-0.371	-0.392	-0.415	-0.439	-0.461	-0.485	-0.509	-0.534	-0.556	-0.581	-0.605	-0.629	-0.654	-0.678	-0.701	-0.724	-0.748	-0.769	-0.791	-0.811	-0.832	-0.852	-0.871	-0.890	-0.909	-0.924	-0.940	-0.955	-0.968	-0.980	-0.991	-1.001	-1.010	-1.018	-1.025	-1.030	-1.032	-1.035	-1.036	-1.036	-1.035	-1.031	-1.029	-1.022	-1.016	-1.008	-0.999	-0.988	-0.976	-0.964	-0.949	-0.935	-0.919	-0.901	-0.884	-0.865	-0.845	-0.825	-0.804	-0.781	-0.760	-0.736	-0.714	-0.689	-0.665	-0.640	-0.615	-0.590	-0.564	-0.539	-0.514	-0.489	-0.461	-0.436	-0.412	-0.386	-0.362	-0.338	-0.314	-0.290	-0.268	-0.245	-0.222	-0.201	-0.181	-0.161	-0.142	-0.124	-0.105	-0.090	-0.074	-0.059	-0.044	-0.031	-0.020	-0.009	0.001	0.010	0.019	0.025	0.030	0.035	0.038	0.040	0.041	0.041	0.040	0.039	0.035	0.030	0.025	0.018	0.010	0.001	-0.008	-0.018	-0.030	-0.041	-0.055	-0.068	-0.082	-0.098	-0.114	-0.130	-0.146	-0.165	-0.182	-0.201	-0.220	-0.239	-0.258	-0.278	-0.296	-0.316	-0.335	-0.355	-0.375	-0.394	-0.412	-0.431	-0.450	-0.468	-0.486	-0.502	-0.520	-0.535	-0.550	-0.565	-0.579	-0.594	-0.606	-0.619	-0.630	-0.641	-0.652	-0.661	-0.671	-0.678	-0.686	-0.694	-0.700	-0.705	-0.711	-0.716	-0.719	-0.722	-0.726	-0.729	-0.731	-0.732	-0.735	-0.736	-0.739	-0.740	-0.740	-0.741	-0.741	-0.742	-0.744	-0.744	-0.745	-0.745	-0.748	-0.749	-0.751	-0.751	-0.755	-0.756	-0.759	-0.761	-0.766	-0.770	-0.774	-0.776	-0.781	-0.786	-0.792	-0.798	-0.804	-0.809	-0.816	-0.822	-0.831	-0.838	-0.845	-0.852	-0.861	-0.870	-0.878	-0.886	-0.895	-0.902	-0.911	-0.920	-0.929	-0.938	-0.946	-0.955	-0.964	-0.971	-0.981	-0.989	-0.998	-1.005	-1.012	-1.020	-1.028	-1.035	-1.042	-1.049	-1.056	-1.062	-1.069	-1.074	-1.080	-1.085	-1.091	-1.096	-1.100	-1.105	-1.110	-1.114	-1.119	-1.122	-1.125	-1.129	-1.131	-1.135	-1.138	-1.139	-1.141	-1.142	-1.145	-1.146	-1.148	-1.149	-1.148	-1.149	-1.149	-1.149	-1.148	-1.146	-1.145	-1.144	-1.141	-1.140	-1.138	-1.134	-1.131	-1.126	-1.122	-1.119	-1.114	-1.109	-1.104	-1.096	-1.091	-1.085	-1.078	-1.070	-1.062	-1.054	-1.046	-1.038	-1.029	-1.020	-1.010	-1.000	-0.990	-0.980	-0.969	-0.959	-0.948	-0.938	-0.925	-0.914	-0.902	-0.889	-0.878	-0.865	-0.852	-0.840	-0.828	-0.815	-0.801	-0.788	-0.775	-0.761	-0.748	-0.734	-0.719	-0.705	-0.692	-0.678	-0.662	-0.648	-0.632	-0.618	-0.601	-0.588	-0.571	-0.555	-0.539	-0.522	-0.506	-0.489	-0.471	-0.455	-0.438	-0.420	-0.401	-0.384	-0.365	-0.346	-0.328	-0.309	-0.290	-0.270	-0.251	-0.232	-0.212	-0.192	-0.172	-0.154	-0.134	-0.112	-0.092	-0.074	-0.054	-0.035	-0.015	0.002	0.021	0.040	0.059	0.076	0.094	0.111	0.126	0.144	0.159	0.174	0.188	0.201	0.215	0.228	0.239	0.250	0.260	0.270	0.279	0.288	0.294	0.300	0.306	0.311	0.316	0.321	0.324	0.325	0.329	0.329	0.329	0.329	0.329	0.326	0.325	0.322	0.320	0.316	0.312	0.309	0.304	0.299	0.294	0.289	0.284	0.278	0.272	0.266	0.261	0.254	0.249	0.242	0.236	0.231	0.224	0.219	0.212	0.209	0.204	0.199	0.194	0.189	0.185	0.181	0.178	0.175	0.171	0.170	0.168	0.165	0.165	0.162	0.162	0.162	0.162	0.162	0.164	0.166	0.168	0.170	0.171	0.175	0.179	0.182	0.188	0.192	0.198	0.204	0.212	0.219	0.228	0.235	0.245	0.255	0.265	0.276	0.288	0.299	0.311	0.325	0.340	0.354	0.369	0.386	0.402	0.420	0.438	0.455	0.475	0.496	0.515	0.536	0.558	0.580	0.602	0.625	0.649	0.672	0.698	0.721	0.746	0.771	0.796	0.821	0.848	0.872	0.898	0.924	0.949	0.975	0.999	1.024	1.048	1.071	1.095	1.116	1.140	1.161	1.181	1.202	1.220	1.240	1.258	1.272	1.289	1.304	1.318	1.329	1.340	1.350	1.360	1.368	1.374	1.380	1.385	1.388	1.389	1.390	1.390	1.389	1.386	1.382	1.379	1.372	1.365	1.359	1.350	1.341	1.330	1.320	1.309	1.296	1.285	1.271	1.258	1.242	1.229	1.215	1.200	1.185	1.170	1.156	1.141	1.126	1.111	1.099	1.084	1.071	1.058	1.046	1.034	1.022	1.012	1.001	0.991	0.982	0.976	0.969	0.961	0.956	0.951	0.948	0.944	0.941	0.940	0.940	0.939	0.940	0.942	0.945	0.948	0.952	0.958	0.962	0.969	0.976	0.984	0.992	1.001	1.010	1.020	1.032	1.042	1.054	1.066	1.080	1.091	1.104	1.118	1.131	1.144	1.159	1.172	1.186	1.200	1.214	1.228	1.241	1.254	1.268	1.281	1.295	1.308	1.320	1.331	1.344	1.355	1.366	1.378	1.388	1.396	1.405	1.414	1.421	1.429	1.435	1.441	1.446	1.451	1.455	1.459	1.461	1.464	1.464	1.465	1.465	1.464	1.461	1.460	1.455	1.452	1.448	1.444	1.438	1.431	1.422	1.416	1.409	1.400	1.391	1.381	1.371	1.362	1.351	1.341	1.330	1.319	1.308	1.298	1.286	1.274	1.262	1.251	1.241	1.230	1.219	1.209	1.199	1.189	1.179	1.170	1.161	1.152	1.145	1.139	1.132	1.126	1.120	1.115	1.112	1.108	1.105	1.102	1.101	1.100	1.099	1.099	1.099	1.100	1.101	1.102	1.106	1.108	1.111	1.115	1.119	1.122	1.126	1.131	1.135	1.139	1.144	1.148	1.152	1.156	1.160	1.165	1.168	1.171	1.174	1.176	1.179	1.180	1.182	1.182	1.182	1.182	1.182	1.181	1.179	1.176	1.172	1.170	1.165	1.160	1.155	1.149	1.142	1.135	1.128	1.119	1.110	1.101	1.092	1.082	1.072	1.062	1.051	1.040	1.029	1.018	1.005	0.994	0.981	0.969	0.958	0.946	0.934	0.921	0.910	0.899	0.886	0.875	0.865	0.854	0.842	0.832	0.822	0.812	0.804	0.795	0.786	0.778	0.771	0.762	0.756	0.749	0.744	0.738	0.732	0.728	0.724	0.719	0.715	0.712	0.709	0.706	0.705	0.702	0.701	0.700	0.700	0.699	0.699	0.700	0.700	0.701	0.702	0.704	0.706	0.709	0.710	0.712	0.715	0.718	0.720	0.722	0.726	0.729	0.732	0.735	0.738	0.741	0.744	0.746	0.749	0.751	0.754	0.754	0.756	0.758	0.759	0.759	0.759	0.758	0.756	0.755	0.752	0.751	0.748	0.744	0.739	0.731	0.725	0.719	0.710	0.700	0.691	0.680	0.669	0.656	0.641	0.628	0.611	0.594	0.576	0.556	0.536	0.515	0.494	0.469	0.446	0.420	0.394	0.366	0.339	0.309	0.279	0.248	0.216	0.184	0.150	0.116	0.081	0.046	0.010	-0.026	-0.062	-0.099	-0.138	-0.175	-0.211	-0.250	-0.288	-0.326	-0.364	-0.401	-0.439	-0.476	-0.514	-0.550	-0.585	-0.621	-0.656	-0.691	-0.725	-0.759	-0.792	-0.825	-0.856	-0.886	-0.916	-0.945	-0.974	-1.001	-1.028	-1.052	-1.079	-1.102	-1.126	-1.149	-1.171	-1.192	-1.212	-1.231	-1.251	-1.271	-1.289	-1.306	-1.325	-1.341	-1.360	-1.376	-1.394	-1.411	-1.426	-1.445	-1.462	-1.480	-1.500	-1.518	-1.538	-1.559	-1.579	-1.601	-1.624	-1.649	-1.674	-1.700	-1.728	-1.756	-1.788	-1.819	-1.851	-1.886	-1.922	-1.960	-2.000	-2.041	-2.084	-2.129	-2.175	-2.224	-2.272	-2.324	-2.376	-2.431	-2.488	-2.545	-2.604	-2.665	-2.728	-2.790	-2.855	-2.920	-2.988	-3.056	-3.124	-3.194	-3.265	-3.335	-3.406	-3.478	-3.550	-3.621	-3.694	-3.766	-3.839	-3.910	-3.981	-4.052	-4.122	-4.192	-4.261	-4.329	-4.396	-4.462	-4.528	-4.590	-4.652	-4.714	-4.774	-4.831	-4.889	-4.942	-4.998	-5.049	-5.099	-5.148	-5.194	-5.240	-5.284	-5.326	-5.366	-5.405	-5.442	-5.478	-5.512	-5.545	-5.578	-5.608	-5.638	-5.665	-5.692	-5.719	-5.744	-5.766	-5.790	-5.812	-5.835	-5.855	-5.878	-5.896	-5.918	-5.938	-5.956	-5.976	-5.995	-6.016	-6.035	-6.055	-6.075	-6.096	-6.116	-6.138	-6.159	-6.180	-6.204	-6.226	-6.250	-6.275	-6.300	-6.326	-6.352	-6.380	-6.408	-6.435	-6.464	-6.494	-6.524	-6.554	-6.585	-6.618	-6.650	-6.684	-6.718	-6.751	-6.785	-6.820	-6.855	-6.890	-6.925	-6.962	-6.998	-7.032	-7.070	-7.105	-7.141	-7.176	-7.214	-7.248	-7.284	-7.318	-7.352	-7.386	-7.420	-7.452	-7.485	-7.516	-7.546	-7.576	-7.605	-7.634	-7.661	-7.688	-7.712	-7.736	-7.760	-7.781	-7.801	-7.820	-7.839	-7.855	-7.869	-7.884	-7.895	-7.906	-7.916	-7.924	-7.929	-7.934	-7.936	-7.938	-7.938	-7.936	-7.931	-7.928	-7.919	-7.910	-7.901	-7.889	-7.875	-7.860	-7.842	-7.824	-7.804	-7.782	-7.760	-7.736	-7.710	-7.682	-7.655	-7.625	-7.594	-7.561	-7.528	-7.492	-7.459	-7.422	-7.384	-7.346	-7.308	-7.269	-7.229	-7.188	-7.146	-7.105	-7.061	-7.019	-6.976	-6.934	-6.890	-6.846	-6.801	-6.758	-6.714	-6.670	-6.628	-6.582	-6.539	-6.494	-6.450	-6.406	-6.361	-6.319	-6.274	-6.230	-6.186	-6.142	-6.099	-6.055	-6.010	-5.966	-5.921	-5.878	-5.832	-5.788	-5.742	-5.696	-5.650	-5.602	-5.556	-5.509	-5.460	-5.410	-5.361	-5.310	-5.259	-5.206	-5.154	-5.100	-5.044	-4.989	-4.931	-4.872	-4.812	-4.751	-4.690	-4.628	-4.562	-4.496	-4.430	-4.361	-4.292	-4.221	-4.150	-4.076	-4.001	-3.926	-3.850	-3.771	-3.691	-3.611	-3.530	-3.448	-3.364	-3.280	-3.195	-3.109	-3.021	-2.934	-2.845	-2.756	-2.666	-2.576	-2.486	-2.395	-2.304	-2.212	-2.121	-2.030	-1.938	-1.848	-1.755	-1.664	-1.572	-1.484	-1.392	-1.302	-1.214	-1.126	-1.039	-0.951	-0.865	-0.780	-0.695	-0.612	-0.530	-0.450	-0.370	-0.291	-0.215	-0.139	-0.064	0.009	0.080	0.150	0.218	0.285	0.349	0.414	0.475	0.535	0.592	0.650	0.705	0.759	0.810	0.860	0.909	0.955	1.000	1.042	1.084	1.124	1.162	1.200	1.235	1.270	1.302	1.332	1.364	1.391	1.419	1.446	1.471	1.495	1.519	1.541	1.564	1.584	1.604	1.622	1.642	1.660	1.678	1.695	1.712	1.729	1.746	1.762	1.780	1.795	1.811	1.828	1.844	1.860	1.876	1.894	1.911	1.928	1.945	1.962	1.981	1.999	2.018	2.036	2.056	2.076	2.096	2.118	2.138	2.159	2.180	2.202	2.225	2.246	2.270	2.294	2.316	2.340	2.364	2.389	2.412	2.438	2.462	2.488	2.512	2.538	2.562	2.589	2.614	2.639	2.665	2.690	2.716	2.741	2.768	2.792	2.818	2.844	2.869	2.895	2.919	2.945	2.970	2.995	3.020	3.045	3.069	3.094	3.116	3.141	3.165	3.188	3.211	3.234	3.256	3.279	3.299	3.320	3.341	3.361	3.381	3.401	3.419	3.436	3.454	3.470	3.486	3.500	3.515	3.528	3.541	3.551	3.562	3.571	3.580	3.588	3.594	3.600	3.604	3.608	3.609	3.611	3.610	3.609	3.606	3.602	3.598	3.591	3.584	3.576	3.566	3.556	3.545	3.531	3.519	3.505	3.489	3.474	3.458	3.439	3.421	3.401	3.384	3.364	3.344	3.324	3.304	3.282	3.262	3.242	3.221	3.201	3.181	3.161	3.142	3.124	3.104	3.088	3.070	3.054	3.036	3.021	3.008	2.992	2.980	2.968	2.958	2.945	2.936	2.926	2.919	2.912	2.905	2.900	2.895	2.890	2.888	2.884	2.881	2.880	2.879	2.878	2.875	2.875	2.875	2.875	2.874	2.874	2.871	2.871	2.870	2.868	2.865	2.862	2.859	2.855	2.850	2.844	2.836	2.830	2.820	2.810	2.800	2.788	2.772	2.758	2.742	2.724	2.705	2.684	2.662	2.639	2.614	2.588	2.560	2.531	2.501	2.469	2.436	2.401	2.366	2.328	2.290	2.251	2.210	2.169	2.125	2.081	2.038	1.991	1.945	1.899	1.851	1.802	1.754	1.705	1.656	1.605	1.555	1.505	1.454	1.402	1.352	1.301	1.251	1.200	1.151	1.101	1.051	1.002	0.954	0.905	0.858	0.811	0.764	0.718	0.674	0.628	0.584	0.540	0.499	0.456	0.416	0.376	0.338	0.299	0.261	0.225	0.190	0.155	0.121	0.089	0.055	0.025	-0.005	-0.035	-0.062	-0.091	-0.118	-0.144	-0.170	-0.195	-0.218	-0.241	-0.262	-0.285	-0.306	-0.328	-0.348	-0.366	-0.388	-0.406	-0.424	-0.441	-0.460	-0.476	-0.495	-0.511	-0.528	-0.545	-0.562	-0.579	-0.596	-0.612	-0.629	-0.646	-0.664	-0.681	-0.699	-0.715	-0.734	-0.752	-0.771	-0.790	-0.809	-0.829	-0.849	-0.871	-0.891	-0.914	-0.935	-0.958	-0.981	-1.004	-1.029	-1.052	-1.079	-1.104	-1.129	-1.155	-1.181	-1.208	-1.234	-1.261	-1.289	-1.316	-1.344	-1.371	-1.399	-1.426	-1.454	-1.481	-1.509	-1.536	-1.562	-1.590	-1.615	-1.641	-1.666	-1.690	-1.715	-1.739	-1.761	-1.784	-1.806	-1.826	-1.845	-1.866	-1.884	-1.901	-1.918	-1.934	-1.948	-1.961	-1.975	-1.986	-1.998	-2.007	-2.016	-2.024	-2.031	-2.038	-2.044	-2.047	-2.051	-2.054	-2.055	-2.058	-2.056	-2.056	-2.056	-2.054	-2.051	-2.049	-2.045	-2.041	-2.038	-2.034	-2.029	-2.024	-2.019	-2.013	-2.006	-2.001	-1.995	-1.989	-1.984	-1.978	-1.971	-1.968	-1.962	-1.958	-1.952	-1.948	-1.944	-1.941	-1.938	-1.935	-1.932	-1.932	-1.931	-1.930	-1.930	-1.930	-1.932	-1.935	-1.938	-1.940	-1.944	-1.949	-1.954	-1.960	-1.968	-1.974	-1.984	-1.991	-2.001	-2.013	-2.022	-2.035	-2.046	-2.060	-2.072	-2.088	-2.102	-2.118	-2.134	-2.149	-2.168	-2.184	-2.201	-2.221	-2.239	-2.259	-2.279	-2.298	-2.319	-2.339	-2.360	-2.380	-2.401	-2.421	-2.442	-2.464	-2.484	-2.505	-2.526	-2.548	-2.568	-2.586	-2.606	-2.625	-2.645	-2.662	-2.680	-2.698	-2.715	-2.731	-2.746	-2.761	-2.775	-2.788	-2.800	-2.811	-2.821	-2.831	-2.839	-2.846	-2.854	-2.860	-2.864	-2.868	-2.869	-2.870	-2.870	-2.869	-2.866	-2.864	-2.859	-2.854	-2.846	-2.839	-2.830	-2.821	-2.810	-2.798	-2.786	-2.772	-2.759	-2.744	-2.728	-2.711	-2.694	-2.675	-2.656	-2.638	-2.618	-2.599	-2.578	-2.556	-2.536	-2.514	-2.494	-2.472	-2.450	-2.430	-2.408	-2.386	-2.365	-2.345	-2.325	-2.304	-2.284	-2.265	-2.245	-2.228	-2.209	-2.191	-2.174	-2.158	-2.141	-2.126	-2.110	-2.096	-2.082	-2.069	-2.056	-2.044	-2.031	-2.020	-2.010	-1.999	-1.989	-1.980	-1.970	-1.960	-1.952	-1.945	-1.936	-1.928	-1.921	-1.912	-1.906	-1.899	-1.891	-1.884	-1.876	-1.869	-1.860	-1.851	-1.842	-1.834	-1.825	-1.815	-1.805	-1.795	-1.782	-1.772	-1.760	-1.748	-1.735	-1.721	-1.708	-1.694	-1.679	-1.662	-1.646	-1.630	-1.612	-1.595	-1.576	-1.559	-1.540	-1.520	-1.501	-1.480	-1.460	-1.440	-1.418	-1.396	-1.374	-1.352	-1.330	-1.309	-1.285	-1.264	-1.241	-1.218	-1.195	-1.174	-1.150	-1.128	-1.106	-1.084	-1.062	-1.040	-1.019	-0.998	-0.976	-0.955	-0.935	-0.914	-0.892	-0.874	-0.855	-0.835	-0.816	-0.798	-0.779	-0.761	-0.744	-0.726	-0.709	-0.692	-0.676	-0.660	-0.645	-0.630	-0.615	-0.600	-0.586	-0.571	-0.558	-0.545	-0.531	-0.519	-0.505	-0.492	-0.482	-0.469	-0.458	-0.446	-0.435	-0.424	-0.414	-0.402	-0.392	-0.382	-0.372	-0.362	-0.352	-0.344	-0.334	-0.324	-0.315	-0.305	-0.295	-0.286	-0.276	-0.266	-0.258	-0.246	-0.236	-0.226	-0.215	-0.204	-0.192	-0.181	-0.169	-0.156	-0.144	-0.131	-0.118	-0.102	-0.088	-0.072	-0.056	-0.040	-0.022	-0.005	0.014	0.032	0.051	0.072	0.094	0.116	0.138	0.161	0.186	0.210	0.236	0.262	0.289	0.318	0.345	0.374	0.404	0.434	0.466	0.498	0.528	0.560	0.594	0.628	0.660	0.694	0.729	0.762	0.798	0.831	0.866	0.901	0.936	0.971	1.006	1.041	1.076	1.110	1.145	1.180	1.214	1.246	1.280	1.312	1.346	1.379	1.410	1.441	1.471	1.502	1.532	1.562	1.591	1.619	1.646	1.674	1.700	1.726	1.751	1.778	1.802	1.826	1.849	1.872	1.895	1.916	1.939	1.959	1.980	2.000	2.020	2.039	2.058	2.076	2.095	2.112	2.129	2.146	2.164	2.181	2.198	2.214	2.230	2.246	2.261	2.278	2.294	2.309	2.324	2.340	2.355	2.370	2.386	2.400	2.416	2.432	2.448	2.462	2.479	2.494	2.509	2.524	2.541	2.556	2.572	2.588	2.604	2.621	2.636	2.654	2.670	2.688	2.704	2.721	2.739	2.756	2.774	2.791	2.809	2.826	2.844	2.861	2.880	2.896	2.914	2.932	2.950	2.968	2.984	3.002	3.020	3.036	3.054	3.070	3.088	3.104	3.119	3.135	3.151	3.165	3.181	3.196	3.210	3.224	3.238	3.250	3.264	3.275	3.288	3.298	3.309	3.320	3.330	3.339	3.349	3.358	3.365	3.372	3.380	3.386	3.392	3.399	3.402	3.408	3.412	3.416	3.421	3.425	3.428	3.430	3.434	3.435	3.438	3.439	3.441	3.442	3.444	3.446	3.446	3.448	3.449	3.449	3.450	3.452	3.452	3.454	3.454	3.455	3.456	3.459	3.460	3.461	3.462	3.464	3.466	3.469	3.471	3.474	3.476	3.479	3.482	3.486	3.489	3.492	3.496	3.500	3.504	3.509	3.514	3.518	3.522	3.528	3.534	3.539	3.542	3.548	3.554	3.559	3.564	3.570	3.575	3.580	3.586	3.591	3.596	3.602	3.608	3.612	3.618	3.621	3.628	3.631	3.636	3.641	3.646	3.649	3.654	3.658	3.662	3.666	3.669	3.672	3.675	3.679	3.681	3.684	3.685	3.688	3.690	3.691	3.692	3.694	3.694	3.695	3.696	3.696	3.696	3.695	3.695	3.694	3.692	3.692	3.690	3.689	3.686	3.685	3.682	3.679	3.676	3.672	3.670	3.666	3.661	3.659	3.654	3.649	3.644	3.640	3.634	3.629	3.622	3.616	3.610	3.604	3.598	3.591	3.584	3.576	3.571	3.564	3.556	3.549	3.541	3.535	3.526	3.520	3.511	3.504	3.498	3.490	3.482	3.475	3.468	3.461	3.454	3.448	3.441	3.435	3.429	3.422	3.418	3.411	3.408	3.402	3.398	3.394	3.389	3.386	3.384	3.380	3.379	3.378	3.376	3.375	3.375	3.375	3.375	3.378	3.379	3.381	3.385	3.389	3.394	3.398	3.402	3.410	3.415	3.424	3.431	3.440	3.449	3.458	3.469	3.479	3.490	3.501	3.514	3.526	3.540	3.554	3.568	3.582	3.596	3.611	3.628	3.644	3.660	3.676	3.692	3.709	3.724	3.740	3.756	3.772	3.789	3.805	3.820	3.835	3.850	3.864	3.878	3.890	3.902	3.915	3.926	3.936	3.946	3.955	3.962	3.970	3.975	3.980	3.984	3.986	3.989	3.989	3.988	3.986	3.984	3.979	3.974	3.968	3.960	3.950	3.940	3.930	3.916	3.902	3.889	3.874	3.858	3.840	3.821	3.802	3.782	3.762	3.740	3.719	3.696	3.672	3.650	3.626	3.602	3.578	3.554	3.530	3.504	3.480	3.456	3.432	3.408	3.384	3.362	3.339	3.318	3.295	3.274	3.254	3.232	3.214	3.196	3.178	3.160	3.144	3.129	3.114	3.101	3.086	3.074	3.064	3.052	3.042	3.032	3.024	3.016	3.009	3.001	2.996	2.990	2.985	2.981	2.976	2.972	2.969	2.965	2.961	2.959	2.956	2.952	2.949	2.946	2.942	2.940	2.935	2.931	2.926	2.922	2.916	2.911	2.904	2.898	2.890	2.882	2.874	2.865	2.855	2.844	2.832	2.821	2.809	2.794	2.781	2.765	2.750	2.734	2.718	2.699	2.681	2.661	2.644	2.622	2.602	2.581	2.561	2.539	2.516	2.494	2.471	2.448	2.425	2.401	2.379	2.355	2.332	2.309	2.286	2.262	2.240	2.218	2.196	2.174	2.152	2.132	2.111	2.090	2.071	2.052	2.034	2.016	2.000	1.984	1.969	1.955	1.941	1.928	1.915	1.905	1.894	1.884	1.875	1.868	1.860	1.854	1.849	1.845	1.841	1.836	1.835	1.832	1.832	1.831	1.832	1.832	1.836	1.838	1.840	1.844	1.846	1.850	1.854	1.859	1.862	1.866	1.871	1.875	1.881	1.885	1.889	1.892	1.896	1.900	1.904	1.905	1.908	1.910	1.910	1.910	1.910	1.908	1.905	1.902	1.898	1.892	1.886	1.879	1.870	1.861	1.851	1.838	1.825	1.810	1.795	1.780	1.761	1.742	1.721	1.700	1.678	1.654	1.628	1.602	1.575	1.546	1.516	1.488	1.455	1.424	1.391	1.356	1.321	1.286	1.251	1.214	1.178	1.140	1.102	1.065	1.028	0.989	0.951	0.914	0.875	0.838	0.801	0.762	0.726	0.691	0.655	0.621	0.588	0.555	0.521	0.490	0.459	0.431	0.401	0.374	0.349	0.324	0.300	0.278	0.258	0.238	0.219	0.201	0.186	0.171	0.159	0.146	0.135	0.126	0.116	0.110	0.104	0.099	0.095	0.092	0.090	0.089	0.089	0.090	0.090	0.092	0.094	0.098	0.100	0.104	0.108	0.111	0.115	0.119	0.122	0.126	0.130	0.132	0.135	0.136	0.139	0.140	0.139	0.138	0.136	0.134	0.130	0.125	0.120	0.114	0.105	0.098	0.088	0.075	0.064	0.049	0.034	0.016	0.000	-0.019	-0.039	-0.060	-0.082	-0.106	-0.130	-0.155	-0.181	-0.209	-0.238	-0.265	-0.294	-0.325	-0.355	-0.386	-0.419	-0.450	-0.481	-0.515	-0.548	-0.580	-0.611	-0.644	-0.676	-0.708	-0.739	-0.770	-0.799	-0.829	-0.858	-0.885	-0.912	-0.939	-0.962	-0.988	-1.010	-1.032	-1.052	-1.072	-1.091	-1.109	-1.124	-1.138	-1.151	-1.162	-1.174	-1.181	-1.190	-1.196	-1.200	-1.204	-1.206	-1.208	-1.208	-1.206	-1.204	-1.199	-1.194	-1.189	-1.180	-1.174	-1.164	-1.154	-1.144	-1.132	-1.121	-1.109	-1.095	-1.081	-1.068	-1.052	-1.039	-1.024	-1.008	-0.992	-0.978	-0.961	-0.946	-0.931	-0.916	-0.900	-0.886	-0.872	-0.859	-0.846	-0.832	-0.820	-0.808	-0.798	-0.786	-0.778	-0.769	-0.760	-0.754	-0.748	-0.742	-0.738	-0.735	-0.731	-0.730	-0.730	-0.730	-0.731	-0.734	-0.739	-0.742	-0.748	-0.754	-0.762	-0.771	-0.781	-0.792	-0.804	-0.816	-0.829	-0.844	-0.859	-0.875	-0.892	-0.910	-0.929	-0.946	-0.966	-0.986	-1.008	-1.029	-1.050	-1.071	-1.092	-1.115	-1.136	-1.159	-1.180	-1.202	-1.225	-1.245	-1.268	-1.288	-1.309	-1.329	-1.348	-1.368	-1.385	-1.402	-1.420	-1.436	-1.451	-1.465	-1.479	-1.490	-1.501	-1.512	-1.521	-1.529	-1.536	-1.541	-1.546	-1.550	-1.551	-1.552	-1.551	-1.551	-1.549	-1.544	-1.539	-1.534	-1.526	-1.519	-1.510	-1.500	-1.490	-1.478	-1.465	-1.451	-1.436	-1.422	-1.406	-1.390	-1.374	-1.356	-1.339	-1.321	-1.301	-1.284	-1.265	-1.245	-1.228	-1.208	-1.188	-1.170	-1.150	-1.131	-1.112	-1.095	-1.075	-1.058	-1.040	-1.024	-1.008	-0.991	-0.976	-0.961	-0.946	-0.931	-0.918	-0.905	-0.892	-0.881	-0.871	-0.860	-0.850	-0.841	-0.832	-0.825	-0.818	-0.810	-0.804	-0.799	-0.794	-0.789	-0.784	-0.781	-0.778	-0.775	-0.772	-0.770	-0.768	-0.768	-0.765	-0.765	-0.764	-0.762	-0.761	-0.762	-0.761	-0.760	-0.759	-0.759	-0.758	-0.756	-0.755	-0.752	-0.750	-0.749	-0.745	-0.741	-0.738	-0.732	-0.729	-0.722	-0.718	-0.711	-0.704	-0.696	-0.686	-0.679	-0.669	-0.659	-0.648	-0.636	-0.624	-0.610	-0.598	-0.582	-0.568	-0.552	-0.536	-0.519	-0.502	-0.484	-0.465	-0.446	-0.428	-0.409	-0.388	-0.368	-0.348	-0.326	-0.306	-0.285	-0.264	-0.241	-0.221	-0.200	-0.179	-0.158	-0.138	-0.118	-0.098	-0.079	-0.060	-0.042	-0.024	-0.006	0.010	0.025	0.039	0.054	0.068	0.080	0.090	0.101	0.110	0.119	0.126	0.132	0.136	0.140	0.144	0.146	0.148	0.145	0.145	0.141	0.139	0.134	0.129	0.122	0.115	0.106	0.099	0.088	0.078	0.066	0.055	0.042	0.030	0.016	0.002	-0.010	-0.024	-0.039	-0.054	-0.066	-0.081	-0.095	-0.108	-0.121	-0.134	-0.148	-0.159	-0.170	-0.181	-0.190	-0.200	-0.209	-0.216	-0.222	-0.228	-0.232	-0.236	-0.239	-0.240	-0.241	-0.241	-0.239	-0.236	-0.232	-0.228	-0.222	-0.215	-0.208	-0.199	-0.190	-0.179	-0.168	-0.155	-0.142	-0.129	-0.114	-0.099	-0.084	-0.068	-0.051	-0.035	-0.018	0.000	0.018	0.035	0.054	0.071	0.089	0.106	0.122	0.140	0.158	0.172	0.190	0.205	0.220	0.234	0.249	0.262	0.275	0.286	0.298	0.309	0.319	0.328	0.336	0.344	0.351	0.358	0.362	0.366	0.371	0.372	0.375	0.376	0.378	0.376	0.376	0.375	0.372	0.369	0.365	0.361	0.355	0.350	0.345	0.338	0.331	0.324	0.315	0.308	0.299	0.290	0.279	0.270	0.260	0.250	0.240	0.229	0.218	0.208	0.195	0.185	0.172	0.162	0.151	0.139	0.128	0.116	0.104	0.092	0.082	0.071	0.060	0.049	0.040	0.029	0.018	0.009	-0.001	-0.011	-0.020	-0.028	-0.038	-0.046	-0.052	-0.061	-0.068	-0.075	-0.081	-0.088	-0.094	-0.099	-0.104	-0.108	-0.112	-0.115	-0.120	-0.122	-0.125	-0.126	-0.128	-0.129	-0.131	-0.131	-0.131	-0.132	-0.132	-0.131	-0.131	-0.130	-0.130	-0.128	-0.126	-0.125	-0.125	-0.124	-0.121	-0.121	-0.120	-0.118	-0.118	-0.118	-0.118	-0.118	-0.116	-0.118	-0.119	-0.120	-0.122	-0.125	-0.128	-0.131	-0.136	-0.141	-0.148	-0.154	-0.161	-0.168	-0.178	-0.188	-0.198	-0.209	-0.221	-0.235	-0.249	-0.265	-0.280	-0.296	-0.315	-0.332	-0.352	-0.372	-0.394	-0.416	-0.439	-0.462	-0.486	-0.512	-0.538	-0.565	-0.591	-0.619	-0.648	-0.675	-0.705	-0.734	-0.764	-0.794	-0.824	-0.854	-0.882	-0.914	-0.942	-0.972	-1.001	-1.031	-1.060	-1.088	-1.116	-1.142	-1.169	-1.195	-1.220	-1.244	-1.266	-1.289	-1.311	-1.330	-1.350	-1.368	-1.385	-1.400	-1.415	-1.428	-1.439	-1.450	-1.459	-1.466	-1.472	-1.478	-1.481	-1.482	-1.484	-1.484	-1.481	-1.478	-1.472	-1.466	-1.459	-1.450	-1.441	-1.430	-1.418	-1.405	-1.391	-1.375	-1.358	-1.342	-1.324	-1.305	-1.285	-1.266	-1.245	-1.224	-1.202	-1.180	-1.158	-1.135	-1.111	-1.088	-1.065	-1.041	-1.018	-0.995	-0.971	-0.949	-0.925	-0.902	-0.880	-0.859	-0.838	-0.816	-0.796	-0.776	-0.758	-0.739	-0.720	-0.704	-0.686	-0.672	-0.656	-0.642	-0.630	-0.616	-0.606	-0.596	-0.586	-0.576	-0.569	-0.562	-0.558	-0.551	-0.548	-0.545	-0.542	-0.541	-0.541	-0.540	-0.542	-0.544	-0.546	-0.551	-0.555	-0.560	-0.566	-0.571	-0.579	-0.586	-0.595	-0.602	-0.611	-0.620	-0.630	-0.639	-0.649	-0.660	-0.670	-0.680	-0.690	-0.700	-0.711	-0.721	-0.731	-0.742	-0.751	-0.761	-0.770	-0.779	-0.788	-0.796	-0.804	-0.810	-0.818	-0.824	-0.829	-0.834	-0.838	-0.841	-0.845	-0.848	-0.849	-0.851	-0.851	-0.852	-0.851	-0.851	-0.849	-0.848	-0.845	-0.841	-0.839	-0.835	-0.830	-0.825	-0.820	-0.815	-0.810	-0.804	-0.798	-0.791	-0.785	-0.779	-0.772	-0.766	-0.759	-0.752	-0.746	-0.740	-0.732	-0.726	-0.721	-0.716	-0.711	-0.706	-0.701	-0.696	-0.692	-0.689	-0.685	-0.684	-0.681	-0.679	-0.676	-0.675	-0.675	-0.674	-0.675	-0.674	-0.676	-0.678	-0.678	-0.680	-0.682	-0.686	-0.689	-0.692	-0.696	-0.700	-0.705	-0.709	-0.714	-0.719	-0.724	-0.729	-0.734	-0.741	-0.746	-0.752	-0.759	-0.762	-0.769	-0.775	-0.781	-0.786	-0.792	-0.799	-0.804	-0.809	-0.814	-0.820	-0.825	-0.829	-0.832	-0.838	-0.841	-0.846	-0.849	-0.852	-0.855	-0.858	-0.861	-0.862	-0.865	-0.865	-0.866	-0.868	-0.866	-0.866	-0.865	-0.865	-0.864	-0.861	-0.859	-0.858	-0.852	-0.850	-0.845	-0.841	-0.835	-0.830	-0.824	-0.819	-0.811	-0.805	-0.796	-0.789	-0.780	-0.771	-0.762	-0.752	-0.741	-0.732	-0.721	-0.709	-0.698	-0.685	-0.674	-0.661	-0.648	-0.635	-0.622	-0.608	-0.594	-0.580	-0.566	-0.552	-0.539	-0.522	-0.509	-0.495	-0.480	-0.465	-0.451	-0.436	-0.422	-0.408	-0.394	-0.380	-0.365	-0.351	-0.339	-0.325	-0.312	-0.299	-0.285	-0.272	-0.260	-0.248	-0.235	-0.224	-0.211	-0.200	-0.189	-0.178	-0.166	-0.155	-0.145	-0.134	-0.124	-0.114	-0.102	-0.092	-0.082	-0.072	-0.062	-0.054	-0.044	-0.032	-0.022	-0.014	-0.002	0.006	0.018	0.026	0.036	0.048	0.058	0.069	0.079	0.089	0.099	0.110	0.121	0.132	0.142	0.154	0.165	0.176	0.186	0.198	0.209	0.220	0.230	0.241	0.252	0.262	0.274	0.282	0.294	0.302	0.312	0.322	0.331	0.340	0.348	0.356	0.364	0.372	0.379	0.385	0.391	0.396	0.401	0.406	0.411	0.415	0.419	0.421	0.424	0.425	0.425	0.428	0.428	0.426	0.426	0.425	0.424	0.421	0.419	0.415	0.412	0.409	0.404	0.400	0.395	0.390	0.384	0.379	0.372	0.366	0.359	0.352	0.345	0.339	0.331	0.324	0.318	0.309	0.301	0.294	0.288	0.280	0.272	0.265	0.259	0.250	0.244	0.238	0.230	0.224	0.218	0.211	0.206	0.200	0.195	0.190	0.185	0.181	0.176	0.172	0.170	0.166	0.164	0.161	0.160	0.159	0.158	0.158	0.159	0.159	0.160	0.162	0.165	0.169	0.172	0.178	0.181	0.188	0.194	0.201	0.209	0.218	0.226	0.235	0.246	0.258	0.269	0.281	0.295	0.308	0.321	0.338	0.352	0.369	0.384	0.401	0.419	0.436	0.454	0.472	0.491	0.510	0.530	0.549	0.568	0.588	0.606	0.625	0.646	0.665	0.682	0.701	0.719	0.738	0.754	0.770	0.786	0.801	0.816	0.831	0.845	0.856	0.869	0.879	0.889	0.898	0.905	0.912	0.918	0.922	0.926	0.929	0.931	0.931	0.931	0.930	0.928	0.926	0.921	0.916	0.910	0.904	0.895	0.888	0.878	0.869	0.858	0.846	0.835	0.822	0.810	0.798	0.784	0.770	0.756	0.742	0.729	0.715	0.700	0.688	0.674	0.660	0.648	0.634	0.622	0.610	0.599	0.589	0.578	0.568	0.560	0.551	0.542	0.536	0.530	0.524	0.519	0.515	0.511	0.509	0.506	0.505	0.504	0.504	0.505	0.506	0.507	0.510	0.512	0.518	0.521	0.525	0.531	0.536	0.542	0.550	0.556	0.562	0.571	0.579	0.586	0.595	0.604	0.611	0.620	0.630	0.639	0.648	0.656	0.664	0.672	0.682	0.691	0.700	0.708	0.716	0.725	0.732	0.741	0.749	0.756	0.765	0.771	0.779	0.786	0.792	0.800	0.806	0.812	0.820	0.825	0.831	0.836	0.842	0.849	0.852	0.859	0.864	0.869	0.872	0.876	0.881	0.885	0.889	0.891	0.896	0.899	0.901	0.905	0.908	0.909	0.912	0.914	0.916	0.916	0.919	0.919	0.920	0.921	0.921	0.921	0.921	0.921	0.921	0.920	0.920	0.920	0.919	0.916	0.918	0.915	0.914	0.912	0.910	0.909	0.908	0.905	0.904	0.902	0.901	0.899	0.898	0.895	0.894	0.892	0.891	0.890	0.889	0.889	0.889	0.888	0.886	0.888	0.886	0.886	0.888	0.889	0.889	0.890	0.891	0.892	0.894	0.895	0.896	0.899	0.900	0.902	0.905	0.906	0.909	0.910	0.912	0.915	0.916	0.918	0.919	0.920	0.922	0.924	0.925	0.925	0.925	0.925	0.925	0.924	0.924	0.922	0.921	0.919	0.915	0.912	0.909	0.905	0.901	0.896	0.891	0.885	0.879	0.872	0.866	0.860	0.852	0.844	0.835	0.826	0.819	0.809	0.800	0.790	0.781	0.771	0.760	0.750	0.740	0.730	0.720	0.710	0.700	0.690	0.679	0.669	0.659	0.649	0.640	0.630	0.620	0.611	0.601	0.592	0.585	0.576	0.569	0.561	0.554	0.546	0.540	0.534	0.528	0.521	0.518	0.512	0.507	0.504	0.499	0.495	0.492	0.489	0.486	0.484	0.482	0.480	0.479	0.478	0.476	0.476	0.476	0.476	0.476	0.476	0.476	0.478	0.478	0.480	0.481	0.482	0.484	0.485	0.486	0.488	0.490	0.491	0.494	0.496	0.498	0.499	0.501	0.501	0.504	0.505	0.506	0.506	0.506	0.507	0.507	0.507	0.506	0.506	0.504	0.501	0.499	0.496	0.491	0.488	0.482	0.478	0.470	0.464	0.456	0.446	0.438	0.428	0.416	0.404	0.390	0.376	0.362	0.346	0.329	0.311	0.291	0.272	0.251	0.230	0.206	0.182	0.158	0.132	0.105	0.079	0.050	0.020	-0.010	-0.041	-0.072	-0.105	-0.139	-0.172	-0.206	-0.241	-0.276	-0.312	-0.349	-0.385	-0.421	-0.459	-0.495	-0.532	-0.570	-0.606	-0.642	-0.680	-0.715	-0.751	-0.788	-0.822	-0.858	-0.892	-0.925	-0.959	-0.991	-1.024	-1.055	-1.085	-1.115	-1.144	-1.172	-1.200	-1.226	-1.252	-1.276	-1.300	-1.324	-1.346	-1.368	-1.389	-1.409	-1.428	-1.448	-1.466	-1.482	-1.500	-1.516	-1.531	-1.548	-1.564	-1.579	-1.594	-1.609	-1.625	-1.639	-1.655	-1.671	-1.688	-1.702	-1.720	-1.738	-1.756	-1.774	-1.794	-1.815	-1.836	-1.859	-1.884	-1.908	-1.934	-1.961	-1.990	-2.020	-2.051	-2.085	-2.119	-2.155	-2.191	-2.231	-2.272	-2.314	-2.356	-2.401	-2.449	-2.496	-2.546	-2.598	-2.649	-2.701	-2.758	-2.811	-2.870	-2.926	-2.986	-3.045	-3.105	-3.168	-3.229	-3.291	-3.352	-3.415	-3.479	-3.542	-3.604	-3.666	-3.730	-3.791	-3.852	-3.912	-3.974	-4.032	-4.091	-4.149	-4.205	-4.260	-4.315	-4.368	-4.420	-4.470	-4.519	-4.566	-4.612	-4.656	-4.699	-4.740	-4.779	-4.816	-4.854	-4.889	-4.922	-4.954	-4.984	-5.012	-5.040	-5.065	-5.090	-5.114	-5.136	-5.158	-5.178	-5.195	-5.214	-5.231	-5.248	-5.262	-5.278	-5.291	-5.305	-5.319	-5.332	-5.345	-5.358	-5.370	-5.382	-5.395	-5.408	-5.420	-5.434	-5.448	-5.461	-5.475	-5.490	-5.506	-5.521	-5.538	-5.555	-5.571	-5.591	-5.610	-5.630	-5.650	-5.671	-5.692	-5.716	-5.739	-5.762	-5.786	-5.811	-5.838	-5.865	-5.890	-5.919	-5.946	-5.975	-6.004	-6.034	-6.062	-6.092	-6.124	-6.154	-6.185	-6.218	-6.248	-6.279	-6.310	-6.341	-6.372	-6.404	-6.434	-6.465	-6.495	-6.524	-6.554	-6.582	-6.610	-6.638	-6.665	-6.692	-6.718	-6.742	-6.768	-6.790	-6.812	-6.834	-6.855	-6.874	-6.894	-6.910	-6.926	-6.941	-6.955	-6.968	-6.979	-6.989	-6.998	-7.005	-7.011	-7.015	-7.019	-7.021	-7.021	-7.020	-7.016	-7.012	-7.008	-7.001	-6.991	-6.982	-6.970	-6.958	-6.944	-6.928	-6.911	-6.892	-6.872	-6.851	-6.830	-6.805	-6.780	-6.755	-6.728	-6.700	-6.671	-6.641	-6.611	-6.579	-6.546	-6.512	-6.480	-6.445	-6.409	-6.374	-6.338	-6.301	-6.264	-6.226	-6.189	-6.151	-6.112	-6.075	-6.035	-5.998	-5.959	-5.920	-5.881	-5.842	-5.802	-5.765	-5.725	-5.686	-5.648	-5.609	-5.569	-5.530	-5.491	-5.452	-5.412	-5.375	-5.335	-5.296	-5.256	-5.216	-5.176	-5.136	-5.095	-5.055	-5.014	-4.971	-4.929	-4.886	-4.842	-4.799	-4.754	-4.708	-4.661	-4.615	-4.568	-4.518	-4.469	-4.419	-4.366	-4.314	-4.260	-4.205	-4.150	-4.093	-4.035	-3.976	-3.916	-3.854	-3.791	-3.729	-3.664	-3.599	-3.531	-3.464	-3.395	-3.325	-3.254	-3.182	-3.109	-3.036	-2.961	-2.885	-2.809	-2.732	-2.655	-2.578	-2.499	-2.420	-2.341	-2.260	-2.181	-2.100	-2.020	-1.939	-1.859	-1.778	-1.698	-1.618	-1.538	-1.458	-1.378	-1.299	-1.221	-1.144	-1.066	-0.990	-0.914	-0.839	-0.765	-0.694	-0.621	-0.551	-0.481	-0.414	-0.348	-0.281	-0.218	-0.155	-0.094	-0.034	0.024	0.080	0.135	0.189	0.239	0.289	0.338	0.384	0.428	0.471	0.512	0.552	0.590	0.625	0.660	0.692	0.724	0.752	0.781	0.808	0.832	0.855	0.878	0.899	0.919	0.936	0.952	0.969	0.984	0.998	1.011	1.024	1.034	1.045	1.055	1.065	1.074	1.082	1.091	1.100	1.109	1.115	1.124	1.132	1.140	1.149	1.159	1.166	1.176	1.186	1.196	1.208	1.219	1.231	1.244	1.258	1.271	1.288	1.302	1.319	1.336	1.354	1.374	1.394	1.414	1.435	1.458	1.480	1.504	1.529	1.554	1.579	1.605	1.632	1.660	1.688	1.716	1.746	1.775	1.805	1.835	1.865	1.896	1.928	1.958	1.989	2.020	2.051	2.082	2.114	2.145	2.176	2.206	2.236	2.268	2.296	2.326	2.356	2.385	2.414	2.442	2.470	2.498	2.525	2.551	2.576	2.601	2.626	2.650	2.674	2.696	2.718	2.740	2.760	2.780	2.799	2.818	2.835	2.852	2.868	2.884	2.898	2.911	2.925	2.938	2.948	2.958	2.968	2.976	2.982	2.990	2.995	3.000	3.005	3.006	3.010	3.010	3.010	3.011	3.010	3.008	3.004	3.000	2.995	2.990	2.984	2.976	2.969	2.960	2.951	2.941	2.932	2.921	2.910	2.898	2.886	2.874	2.861	2.848	2.835	2.821	2.808	2.795	2.782	2.769	2.755	2.742	2.730	2.718	2.706	2.695	2.682	2.672	2.662	2.654	2.645	2.636	2.629	2.622	2.615	2.610	2.605	2.601	2.599	2.595	2.592	2.591	2.591	2.590	2.591	2.592	2.595	2.596	2.599	2.602	2.606	2.609	2.612	2.618	2.621	2.625	2.629	2.632	2.636	2.640	2.642	2.645	2.646	2.648	2.649	2.648	2.648	2.645	2.642	2.639	2.634	2.628	2.620	2.612	2.602	2.591	2.579	2.565	2.550	2.532	2.514	2.494	2.471	2.448	2.422	2.398	2.369	2.340	2.309	2.276	2.242	2.208	2.171	2.132	2.094	2.052	2.010	1.968	1.924	1.878	1.831	1.785	1.738	1.689	1.639	1.589	1.538	1.486	1.435	1.382	1.330	1.276	1.224	1.171	1.118	1.066	1.012	0.960	0.906	0.855	0.804	0.752	0.701	0.650	0.600	0.551	0.502	0.454	0.406	0.360	0.314	0.270	0.225	0.182	0.139	0.099	0.059	0.020	-0.019	-0.056	-0.091	-0.126	-0.161	-0.195	-0.226	-0.258	-0.288	-0.316	-0.344	-0.371	-0.398	-0.421	-0.446	-0.469	-0.491	-0.514	-0.535	-0.555	-0.574	-0.594	-0.611	-0.628	-0.646	-0.661	-0.678	-0.694	-0.709	-0.724	-0.739	-0.754	-0.768	-0.781	-0.796	-0.810	-0.824	-0.838	-0.852	-0.868	-0.881	-0.896	-0.911	-0.928	-0.942	-0.959	-0.975	-0.994	-1.011	-1.029	-1.048	-1.066	-1.086	-1.106	-1.126	-1.148	-1.170	-1.194	-1.215	-1.240	-1.264	-1.289	-1.312	-1.338	-1.364	-1.390	-1.416	-1.442	-1.470	-1.496	-1.524	-1.551	-1.580	-1.608	-1.635	-1.662	-1.690	-1.716	-1.744	-1.769	-1.796	-1.821	-1.846	-1.871	-1.895	-1.919	-1.941	-1.962	-1.984	-2.005	-2.024	-2.044	-2.061	-2.078	-2.094	-2.108	-2.122	-2.135	-2.148	-2.159	-2.168	-2.176	-2.184	-2.190	-2.196	-2.201	-2.205	-2.208	-2.210	-2.210	-2.210	-2.209	-2.208	-2.204	-2.200	-2.196	-2.191	-2.186	-2.180	-2.172	-2.166	-2.158	-2.149	-2.141	-2.132	-2.122	-2.112	-2.102	-2.094	-2.084	-2.074	-2.064	-2.054	-2.044	-2.034	-2.024	-2.015	-2.005	-1.998	-1.989	-1.980	-1.971	-1.964	-1.958	-1.951	-1.945	-1.940	-1.936	-1.932	-1.929	-1.926	-1.924	-1.922	-1.922	-1.922	-1.925	-1.928	-1.930	-1.935	-1.939	-1.945	-1.951	-1.959	-1.968	-1.976	-1.986	-1.999	-2.010	-2.024	-2.038	-2.052	-2.068	-2.084	-2.101	-2.119	-2.138	-2.156	-2.176	-2.198	-2.219	-2.240	-2.262	-2.284	-2.308	-2.331	-2.354	-2.378	-2.402	-2.425	-2.449	-2.474	-2.496	-2.520	-2.544	-2.566	-2.589	-2.611	-2.632	-2.652	-2.674	-2.692	-2.712	-2.729	-2.748	-2.764	-2.778	-2.792	-2.806	-2.816	-2.828	-2.838	-2.845	-2.852	-2.858	-2.862	-2.866	-2.869	-2.868	-2.868	-2.866	-2.862	-2.858	-2.851	-2.845	-2.836	-2.825	-2.815	-2.802	-2.789	-2.775	-2.760	-2.744	-2.728	-2.709	-2.689	-2.670	-2.649	-2.628	-2.606	-2.585	-2.561	-2.539	-2.515	-2.491	-2.468	-2.444	-2.419	-2.394	-2.370	-2.346	-2.321	-2.298	-2.274	-2.250	-2.228	-2.204	-2.181	-2.159	-2.138	-2.116	-2.096	-2.076	-2.056	-2.036	-2.019	-2.000	-1.982	-1.966	-1.950	-1.934	-1.919	-1.905	-1.891	-1.878	-1.865	-1.854	-1.841	-1.831	-1.820	-1.810	-1.800	-1.791	-1.781	-1.774	-1.765	-1.759	-1.751	-1.742	-1.735	-1.730	-1.722	-1.715	-1.709	-1.702	-1.695	-1.689	-1.681	-1.674	-1.669	-1.660	-1.654	-1.645	-1.638	-1.630	-1.621	-1.612	-1.604	-1.594	-1.584	-1.574	-1.562	-1.552	-1.540	-1.529	-1.516	-1.505	-1.490	-1.476	-1.462	-1.448	-1.432	-1.418	-1.401	-1.386	-1.370	-1.352	-1.335	-1.316	-1.299	-1.280	-1.261	-1.242	-1.222	-1.202	-1.181	-1.162	-1.141	-1.121	-1.100	-1.079	-1.056	-1.035	-1.014	-0.992	-0.970	-0.949	-0.928	-0.905	-0.884	-0.862	-0.841	-0.819	-0.798	-0.776	-0.755	-0.734	-0.714	-0.692	-0.674	-0.654	-0.634	-0.614	-0.595	-0.576	-0.559	-0.541	-0.524	-0.506	-0.490	-0.472	-0.456	-0.441	-0.426	-0.411	-0.396	-0.381	-0.368	-0.354	-0.341	-0.329	-0.316	-0.304	-0.291	-0.280	-0.268	-0.258	-0.246	-0.236	-0.225	-0.214	-0.204	-0.194	-0.182	-0.172	-0.162	-0.152	-0.142	-0.131	-0.120	-0.109	-0.098	-0.086	-0.075	-0.062	-0.050	-0.038	-0.024	-0.010	0.004	0.019	0.034	0.050	0.066	0.084	0.101	0.119	0.139	0.159	0.179	0.200	0.221	0.245	0.268	0.291	0.316	0.342	0.368	0.395	0.422	0.450	0.479	0.509	0.538	0.569	0.599	0.630	0.662	0.695	0.728	0.761	0.794	0.828	0.862	0.898	0.932	0.966	1.001	1.036	1.072	1.108	1.142	1.178	1.214	1.249	1.282	1.319	1.352	1.389	1.422	1.456	1.491	1.524	1.558	1.590	1.622	1.655	1.686	1.718	1.749	1.780	1.810	1.839	1.869	1.898	1.926	1.955	1.981	2.009	2.035	2.061	2.086	2.111	2.135	2.160	2.182	2.206	2.229	2.250	2.272	2.294	2.315	2.335	2.355	2.375	2.394	2.412	2.430	2.449	2.466	2.484	2.501	2.518	2.535	2.551	2.568	2.584	2.600	2.615	2.631	2.648	2.662	2.678	2.694	2.709	2.724	2.740	2.755	2.771	2.786	2.802	2.819	2.834	2.850	2.866	2.882	2.899	2.915	2.932	2.948	2.965	2.982	2.999	3.016	3.034	3.050	3.068	3.086	3.102	3.119	3.138	3.154	3.171	3.189	3.205	3.222	3.238	3.254	3.269	3.285	3.300	3.315	3.330	3.344	3.359	3.370	3.384	3.395	3.408	3.419	3.430	3.440	3.449	3.458	3.466	3.475	3.481	3.488	3.494	3.499	3.504	3.509	3.511	3.515	3.518	3.519	3.520	3.521	3.521	3.521	3.521	3.520	3.519	3.518	3.516	3.515	3.512	3.510	3.506	3.504	3.501	3.499	3.495	3.492	3.489	3.485	3.481	3.478	3.475	3.471	3.469	3.466	3.462	3.460	3.458	3.455	3.452	3.450	3.449	3.448	3.446	3.444	3.442	3.441	3.441	3.440	3.440	3.440	3.441	3.441	3.441	3.442	3.444	3.444	3.446	3.448	3.449	3.451	3.452	3.455	3.458	3.460	3.462	3.465	3.468	3.471	3.474	3.478	3.480	3.484	3.486	3.490	3.494	3.498	3.501	3.505	3.508	3.511	3.515	3.518	3.522	3.525	3.530	3.532	3.535	3.539	3.542	3.545	3.549	3.551	3.555	3.558	3.560	3.562	3.565	3.566	3.569	3.571	3.571	3.574	3.574	3.574	3.575	3.575	3.575	3.575	3.574	3.574	3.572	3.570	3.569	3.565	3.562	3.559	3.556	3.551	3.548	3.542	3.538	3.531	3.526	3.519	3.512	3.505	3.498	3.490	3.481	3.474	3.465	3.455	3.445	3.435	3.425	3.414	3.402	3.392	3.381	3.369	3.356	3.345	3.334	3.320	3.308	3.295	3.282	3.270	3.258	3.245	3.231	3.219	3.208	3.194	3.181	3.170	3.158	3.146	3.135	3.125	3.112	3.102	3.094	3.084	3.074	3.066	3.059	3.051	3.044	3.038	3.031	3.028	3.022	3.019	3.016	3.015	3.014	3.014	3.014	3.015	3.016	3.019	3.024	3.028	3.034	3.039	3.046	3.054	3.062	3.072	3.081	3.092	3.104	3.115	3.129	3.142	3.156	3.170	3.185	3.200	3.215	3.231	3.248	3.262	3.280	3.298	3.314	3.330	3.346	3.364	3.380	3.396	3.412	3.428	3.442	3.458	3.472	3.486	3.499	3.511	3.522	3.534	3.544	3.554	3.561	3.569	3.575	3.581	3.586	3.589	3.592	3.594	3.594	3.594	3.591	3.588	3.585	3.580	3.572	3.566	3.559	3.549	3.539	3.529	3.516	3.504	3.489	3.475	3.460	3.444	3.426	3.410	3.392	3.372	3.355	3.335	3.316	3.296	3.275	3.256	3.235	3.214	3.194	3.174	3.152	3.132	3.114	3.094	3.074	3.055	3.038	3.019	3.001	2.984	2.968	2.951	2.936	2.922	2.908	2.895	2.882	2.871	2.860	2.850	2.840	2.831	2.824	2.818	2.811	2.805	2.800	2.796	2.791	2.789	2.786	2.786	2.784	2.784	2.784	2.784	2.785	2.786	2.788	2.790	2.791	2.794	2.796	2.799	2.801	2.802	2.806	2.808	2.810	2.812	2.814	2.815	2.818	2.818	2.818	2.819	2.818	2.816	2.815	2.814	2.810	2.809	2.804	2.800	2.795	2.790	2.784	2.776	2.770	2.761	2.752	2.744	2.734	2.722	2.712	2.701	2.689	2.676	2.664	2.650	2.636	2.622	2.609	2.594	2.579	2.564	2.549	2.534	2.519	2.504	2.489	2.474	2.459	2.445	2.430	2.415	2.402	2.388	2.375	2.362	2.350	2.339	2.328	2.318	2.306	2.298	2.288	2.280	2.274	2.266	2.260	2.254	2.250	2.246	2.242	2.241	2.240	2.239	2.238	2.239	2.239	2.241	2.242	2.246	2.249	2.252	2.256	2.261	2.266	2.272	2.278	2.284	2.290	2.296	2.302	2.308	2.315	2.321	2.328	2.334	2.339	2.344	2.349	2.352	2.358	2.361	2.364	2.366	2.369	2.369	2.369	2.368	2.365	2.362	2.359	2.354	2.348	2.341	2.334	2.324	2.312	2.301	2.289	2.275	2.259	2.244	2.225	2.206	2.186	2.166	2.144	2.120	2.095	2.070	2.042	2.016	1.988	1.959	1.928	1.896	1.864	1.832	1.799	1.765	1.730	1.695	1.660	1.625	1.590	1.554	1.518	1.482	1.446	1.411	1.375	1.340	1.305	1.271	1.238	1.204	1.170	1.139	1.106	1.076	1.045	1.018	0.988	0.961	0.934	0.909	0.885	0.862	0.840	0.819	0.798	0.779	0.762	0.745	0.730	0.715	0.702	0.690	0.678	0.668	0.659	0.651	0.642	0.636	0.631	0.625	0.621	0.618	0.615	0.611	0.610	0.609	0.608	0.606	0.605	0.604	0.602	0.601	0.600	0.599	0.598	0.596	0.594	0.591	0.588	0.584	0.579	0.574	0.568	0.561	0.552	0.544	0.534	0.522	0.510	0.498	0.482	0.466	0.450	0.431	0.412	0.391	0.370	0.346	0.321	0.298	0.270	0.242	0.214	0.184	0.152	0.121	0.089	0.055	0.021	-0.014	-0.049	-0.086	-0.122	-0.159	-0.196	-0.234	-0.272	-0.310	-0.348	-0.385	-0.422	-0.460	-0.496	-0.534	-0.569	-0.604	-0.639	-0.672	-0.705	-0.736	-0.768	-0.796	-0.825	-0.852	-0.879	-0.904	-0.926	-0.948	-0.968	-0.988	-1.004	-1.020	-1.034	-1.048	-1.059	-1.069	-1.076	-1.082	-1.088	-1.091	-1.092	-1.092	-1.092	-1.090	-1.086	-1.082	-1.075	-1.068	-1.059	-1.049	-1.038	-1.026	-1.014	-1.001	-0.986	-0.971	-0.955	-0.939	-0.922	-0.905	-0.888	-0.870	-0.852	-0.835	-0.816	-0.798	-0.780	-0.762	-0.745	-0.728	-0.711	-0.695	-0.679	-0.662	-0.649	-0.634	-0.620	-0.609	-0.595	-0.585	-0.574	-0.565	-0.556	-0.549	-0.542	-0.536	-0.532	-0.529	-0.528	-0.526	-0.526	-0.529	-0.531	-0.534	-0.539	-0.546	-0.552	-0.561	-0.570	-0.580	-0.592	-0.605	-0.619	-0.632	-0.649	-0.666	-0.684	-0.702	-0.721	-0.741	-0.762	-0.784	-0.806	-0.829	-0.852	-0.876	-0.900	-0.924	-0.948	-0.974	-0.998	-1.022	-1.048	-1.072	-1.096	-1.120	-1.144	-1.168	-1.191	-1.214	-1.235	-1.256	-1.276	-1.295	-1.315	-1.332	-1.349	-1.365	-1.379	-1.394	-1.406	-1.416	-1.426	-1.435	-1.442	-1.449	-1.455	-1.459	-1.460	-1.461	-1.460	-1.459	-1.456	-1.452	-1.448	-1.440	-1.432	-1.424	-1.414	-1.404	-1.391	-1.379	-1.364	-1.350	-1.335	-1.319	-1.302	-1.285	-1.269	-1.250	-1.232	-1.212	-1.194	-1.175	-1.156	-1.138	-1.119	-1.100	-1.080	-1.062	-1.044	-1.028	-1.009	-0.991	-0.976	-0.960	-0.945	-0.930	-0.916	-0.902	-0.891	-0.879	-0.868	-0.858	-0.849	-0.840	-0.831	-0.825	-0.819	-0.812	-0.809	-0.805	-0.801	-0.799	-0.798	-0.795	-0.795	-0.795	-0.796	-0.798	-0.799	-0.801	-0.802	-0.806	-0.810	-0.812	-0.816	-0.820	-0.825	-0.829	-0.832	-0.836	-0.840	-0.845	-0.848	-0.851	-0.855	-0.858	-0.859	-0.862	-0.864	-0.865	-0.865	-0.865	-0.864	-0.864	-0.861	-0.859	-0.856	-0.851	-0.849	-0.844	-0.836	-0.831	-0.822	-0.815	-0.806	-0.798	-0.786	-0.776	-0.765	-0.754	-0.741	-0.728	-0.714	-0.699	-0.684	-0.669	-0.652	-0.636	-0.619	-0.602	-0.585	-0.568	-0.550	-0.531	-0.515	-0.496	-0.478	-0.460	-0.441	-0.424	-0.406	-0.389	-0.370	-0.354	-0.338	-0.321	-0.306	-0.290	-0.276	-0.262	-0.249	-0.236	-0.224	-0.214	-0.204	-0.194	-0.185	-0.178	-0.170	-0.165	-0.159	-0.155	-0.151	-0.150	-0.149	-0.148	-0.149	-0.151	-0.152	-0.156	-0.161	-0.168	-0.174	-0.180	-0.189	-0.198	-0.206	-0.218	-0.229	-0.240	-0.252	-0.265	-0.278	-0.291	-0.305	-0.319	-0.334	-0.348	-0.362	-0.376	-0.391	-0.406	-0.421	-0.435	-0.449	-0.464	-0.476	-0.489	-0.502	-0.514	-0.525	-0.536	-0.546	-0.556	-0.564	-0.574	-0.581	-0.586	-0.592	-0.598	-0.601	-0.604	-0.606	-0.608	-0.609	-0.609	-0.608	-0.605	-0.602	-0.600	-0.595	-0.590	-0.584	-0.578	-0.571	-0.562	-0.555	-0.545	-0.535	-0.526	-0.515	-0.505	-0.494	-0.481	-0.470	-0.459	-0.446	-0.434	-0.421	-0.410	-0.396	-0.385	-0.372	-0.360	-0.349	-0.336	-0.324	-0.312	-0.302	-0.291	-0.280	-0.270	-0.260	-0.250	-0.241	-0.232	-0.224	-0.216	-0.209	-0.202	-0.196	-0.190	-0.185	-0.180	-0.175	-0.170	-0.168	-0.164	-0.162	-0.159	-0.158	-0.156	-0.156	-0.155	-0.155	-0.156	-0.156	-0.159	-0.161	-0.164	-0.165	-0.169	-0.171	-0.176	-0.181	-0.185	-0.190	-0.196	-0.201	-0.208	-0.214	-0.221	-0.228	-0.235	-0.241	-0.251	-0.259	-0.266	-0.275	-0.284	-0.292	-0.301	-0.310	-0.319	-0.329	-0.338	-0.346	-0.355	-0.365	-0.374	-0.382	-0.390	-0.399	-0.409	-0.415	-0.424	-0.431	-0.439	-0.446	-0.452	-0.459	-0.464	-0.469	-0.475	-0.479	-0.481	-0.485	-0.489	-0.490	-0.492	-0.494	-0.494	-0.494	-0.494	-0.491	-0.491	-0.489	-0.486	-0.482	-0.480	-0.475	-0.470	-0.466	-0.460	-0.455	-0.449	-0.442	-0.436	-0.430	-0.424	-0.418	-0.410	-0.404	-0.398	-0.391	-0.384	-0.378	-0.374	-0.368	-0.361	-0.358	-0.354	-0.350	-0.346	-0.345	-0.344	-0.342	-0.342	-0.344	-0.345	-0.346	-0.350	-0.355	-0.360	-0.366	-0.372	-0.380	-0.390	-0.400	-0.410	-0.421	-0.434	-0.449	-0.464	-0.479	-0.494	-0.512	-0.530	-0.549	-0.568	-0.588	-0.609	-0.630	-0.652	-0.674	-0.698	-0.721	-0.744	-0.768	-0.791	-0.816	-0.840	-0.864	-0.889	-0.912	-0.936	-0.960	-0.982	-1.005	-1.028	-1.049	-1.071	-1.091	-1.111	-1.130	-1.149	-1.165	-1.182	-1.199	-1.212	-1.226	-1.239	-1.251	-1.261	-1.270	-1.279	-1.286	-1.292	-1.298	-1.301	-1.304	-1.305	-1.304	-1.304	-1.301	-1.298	-1.292	-1.288	-1.280	-1.272	-1.264	-1.254	-1.242	-1.231	-1.219	-1.205	-1.190	-1.175	-1.158	-1.142	-1.125	-1.106	-1.086	-1.068	-1.049	-1.028	-1.008	-0.986	-0.965	-0.944	-0.922	-0.901	-0.878	-0.856	-0.835	-0.812	-0.790	-0.769	-0.748	-0.726	-0.705	-0.684	-0.664	-0.644	-0.624	-0.604	-0.586	-0.568	-0.551	-0.534	-0.518	-0.502	-0.488	-0.474	-0.460	-0.448	-0.435	-0.425	-0.415	-0.406	-0.399	-0.391	-0.384	-0.378	-0.374	-0.371	-0.368	-0.366	-0.365	-0.365	-0.366	-0.369	-0.371	-0.374	-0.378	-0.384	-0.389	-0.395	-0.402	-0.410	-0.419	-0.428	-0.438	-0.448	-0.459	-0.469	-0.480	-0.492	-0.504	-0.518	-0.529	-0.541	-0.554	-0.568	-0.579	-0.591	-0.605	-0.616	-0.628	-0.640	-0.651	-0.661	-0.672	-0.681	-0.691	-0.700	-0.709	-0.715	-0.722	-0.729	-0.735	-0.741	-0.745	-0.749	-0.752	-0.755	-0.758	-0.758	-0.759	-0.759	-0.759	-0.758	-0.756	-0.754	-0.751	-0.748	-0.745	-0.741	-0.738	-0.734	-0.730	-0.726	-0.721	-0.716	-0.712	-0.708	-0.704	-0.699	-0.695	-0.691	-0.688	-0.684	-0.681	-0.679	-0.676	-0.675	-0.674	-0.672	-0.674	-0.674	-0.675	-0.676	-0.679	-0.681	-0.684	-0.689	-0.694	-0.699	-0.704	-0.710	-0.716	-0.724	-0.731	-0.739	-0.746	-0.755	-0.765	-0.774	-0.782	-0.792	-0.801	-0.812	-0.822	-0.832	-0.841	-0.851	-0.861	-0.871	-0.880	-0.889	-0.898	-0.906	-0.914	-0.922	-0.930	-0.936	-0.941	-0.949	-0.952	-0.958	-0.962	-0.966	-0.969	-0.971	-0.974	-0.975	-0.975	-0.975	-0.974	-0.974	-0.972	-0.969	-0.966	-0.962	-0.959	-0.954	-0.949	-0.942	-0.936	-0.930	-0.922	-0.914	-0.906	-0.899	-0.890	-0.880	-0.870	-0.860	-0.850	-0.840	-0.829	-0.819	-0.808	-0.795	-0.784	-0.771	-0.760	-0.749	-0.738	-0.725	-0.714	-0.701	-0.690	-0.676	-0.665	-0.652	-0.641	-0.629	-0.618	-0.605	-0.594	-0.582	-0.570	-0.559	-0.548	-0.538	-0.526	-0.515	-0.505	-0.494	-0.484	-0.474	-0.462	-0.454	-0.444	-0.434	-0.425	-0.416	-0.405	-0.396	-0.388	-0.379	-0.371	-0.362	-0.354	-0.344	-0.336	-0.328	-0.319	-0.311	-0.301	-0.294	-0.285	-0.276	-0.268	-0.260	-0.250	-0.241	-0.232	-0.224	-0.214	-0.205	-0.196	-0.186	-0.175	-0.166	-0.156	-0.146	-0.135	-0.125	-0.114	-0.104	-0.091	-0.080	-0.069	-0.058	-0.045	-0.032	-0.020	-0.009	0.005	0.018	0.030	0.042	0.056	0.069	0.081	0.095	0.108	0.120	0.134	0.148	0.159	0.171	0.184	0.196	0.209	0.220	0.231	0.242	0.252	0.262	0.272	0.284	0.292	0.301	0.310	0.318	0.325	0.332	0.339	0.345	0.351	0.356	0.360	0.365	0.369	0.372	0.375	0.378	0.379	0.381	0.382	0.384	0.384	0.384	0.384	0.382	0.381	0.380	0.378	0.376	0.374	0.371	0.368	0.365	0.361	0.359	0.355	0.351	0.348	0.342	0.339	0.334	0.330	0.326	0.321	0.316	0.312	0.308	0.302	0.299	0.294	0.290	0.286	0.281	0.279	0.274	0.270	0.266	0.262	0.260	0.255	0.252	0.249	0.248	0.245	100.000	5.000	2.000	1.000	3.000	0.000	0.000	0.000	0.000	0.000	0.000	0.000	0.000	0.000	0.000	0.000	0.000	0.000	3.272	3.222	3.171	3.121	3.071	3.022	2.976	2.929	2.884	2.839	2.796	2.752	2.711	2.671	2.631	2.592	2.555	2.519	2.482	2.448	2.415	2.382	2.351	2.321	2.290	2.262	2.234	2.208	2.181	2.156	2.132	2.109	2.086	2.062	2.042	2.021	2.001	1.981	1.962	1.944	1.926	1.908	1.891	1.874	1.859	1.841	1.825	1.809	1.792	1.776	1.760	1.744	1.726	1.710	1.692	1.676	1.660	1.641	1.624	1.605	1.585	1.566	1.546	1.526	1.505	1.484	1.462	1.440	1.418	1.394	1.371	1.346	1.321	1.296	1.270	1.245	1.219	1.192	1.164	1.138	1.110	1.082	1.055	1.026	0.999	0.971	0.944	0.916	0.889	0.861	0.835	0.808	0.781	0.755	0.730	0.705	0.680	0.656	0.632	0.610	0.588	0.568	0.546	0.528	0.509	0.490	0.474	0.458	0.442	0.428	0.415	0.401	0.390	0.379	0.369	0.359	0.351	0.344	0.336	0.331	0.326	0.322	0.319	0.315	0.312	0.311	0.311	0.309	0.310	0.309	0.310	0.311	0.312	0.314	0.315	0.318	0.319	0.321	0.322	0.325	0.326	0.328	0.330	0.330	0.331	0.332	0.332	0.332	0.331	0.331	0.330	0.328	0.325	0.321	0.319	0.314	0.308	0.302	0.296	0.289	0.280	0.270	0.261	0.249	0.238	0.225	0.212	0.199	0.182	0.166	0.149	0.130	0.111	0.091	0.070	0.049	0.025	0.002	-0.022	-0.049	-0.074	-0.101	-0.130	-0.158	-0.188	-0.218	-0.249	-0.280	-0.311	-0.345	-0.378	-0.412	-0.445	-0.480	-0.515	-0.550	-0.586	-0.621	-0.656	-0.691	-0.726	-0.761	-0.796	-0.831	-0.865	-0.900	-0.934	-0.966	-0.999	-1.031	-1.061	-1.091	-1.121	-1.150	-1.176	-1.201	-1.226	-1.251	-1.274	-1.294	-1.314	-1.332	-1.349	-1.365	-1.379	-1.391	-1.402	-1.412	-1.420	-1.426	-1.431	-1.434	-1.436	-1.436	-1.434	-1.431	-1.428	-1.421	-1.415	-1.406	-1.396	-1.385	-1.372	-1.360	-1.345	-1.330	-1.312	-1.295	-1.278	-1.259	-1.239	-1.220	-1.200	-1.179	-1.158	-1.136	-1.116	-1.094	-1.072	-1.052	-1.031	-1.010	-0.990	-0.970	-0.950	-0.931	-0.912	-0.895	-0.878	-0.862	-0.846	-0.831	-0.818	-0.805	-0.794	-0.782	-0.772	-0.764	-0.756	-0.749	-0.742	-0.738	-0.735	-0.732	-0.730	-0.729	-0.730	-0.730	-0.732	-0.736	-0.739	-0.742	-0.749	-0.754	-0.761	-0.769	-0.776	-0.784	-0.792	-0.801	-0.810	-0.821	-0.830	-0.841	-0.851	-0.861	-0.872	-0.882	-0.892	-0.902	-0.914	-0.924	-0.934	-0.942	-0.952	-0.961	-0.969	-0.978	-0.985	-0.992	-0.999	-1.005	-1.010	-1.015	-1.020	-1.022	-1.026	-1.028	-1.030	-1.030	-1.029	-1.029	-1.028	-1.025	-1.021	-1.016	-1.011	-1.005	-0.999	-0.990	-0.982	-0.974	-0.962	-0.950	-0.939	-0.926	-0.912	-0.898	-0.882	-0.865	-0.849	-0.830	-0.812	-0.792	-0.772	-0.752	-0.731	-0.709	-0.686	-0.664	-0.641	-0.616	-0.592	-0.568	-0.542	-0.518	-0.492	-0.468	-0.442	-0.418	-0.391	-0.366	-0.341	-0.315	-0.291	-0.266	-0.242	-0.219	-0.194	-0.172	-0.149	-0.126	-0.106	-0.085	-0.065	-0.046	-0.028	-0.010	0.006	0.022	0.039	0.054	0.066	0.080	0.092	0.104	0.115	0.124	0.132	0.141	0.150	0.156	0.164	0.169	0.175	0.179	0.184	0.189	0.191	0.196	0.199	0.201	0.205	0.209	0.211	0.215	0.218	0.221	0.225	0.230	0.234	0.240	0.245	0.251	0.258	0.265	0.274	0.282	0.294	0.304	0.315	0.328	0.340	0.355	0.370	0.386	0.404	0.421	0.441	0.460	0.481	0.502	0.526	0.550	0.574	0.600	0.626	0.654	0.681	0.710	0.739	0.770	0.801	0.831	0.865	0.896	0.930	0.964	0.998	1.031	1.065	1.101	1.135	1.170	1.206	1.241	1.278	1.312	1.348	1.382	1.418	1.452	1.488	1.522	1.556	1.590	1.622	1.656	1.689	1.721	1.754	1.784	1.815	1.845	1.875	1.904	1.934	1.961	1.988	2.015	2.041	2.066	2.091	2.115	2.139	2.161	2.184	2.206	2.226	2.246	2.268	2.286	2.305	2.321	2.339	2.355	2.371	2.386	2.401	2.416	2.430	2.442	2.456	2.466	2.479	2.490	2.500	2.511	2.521	2.530	2.539	2.549	2.555	2.564	2.571	2.579	2.585	2.592	2.599	2.604	2.610	2.616	2.621	2.626	2.631	2.636	2.640	2.644	2.649	2.652	2.658	2.661	2.666	2.669	2.672	2.678	2.681	2.685	2.689	2.692	2.696	2.701	2.706	2.709	2.715	2.719	2.722	2.729	2.734	2.739	2.745	2.750	2.756	2.762	2.770	2.778	2.784	2.791	2.800	2.809	2.818	2.826	2.835	2.845	2.855	2.865	2.876	2.888	2.900	2.912	2.924	2.938	2.950	2.964	2.978	2.991	3.006	3.021	3.036	3.051	3.068	3.082	3.099	3.114	3.130	3.146	3.162	3.179	3.195	3.210	3.226	3.242	3.259	3.272	3.288	3.302	3.316	3.330	3.342	3.356	3.369	3.381	3.392	3.404	3.412	3.424	3.432	3.440	3.448	3.454	3.461	3.466	3.471	3.476	3.479	3.481	3.484	3.485	3.485	3.486	3.485	3.485	3.484	3.481	3.479	3.475	3.472	3.470	3.465	3.461	3.456	3.451	3.448	3.441	3.436	3.432	3.428	3.422	3.419	3.415	3.411	3.406	3.402	3.400	3.399	3.395	3.392	3.391	3.391	3.391	3.391	3.391	3.392	3.395	3.396	3.400	3.404	3.406	3.410	3.416	3.420	3.426	3.432	3.438	3.445	3.451	3.458	3.465	3.472	3.478	3.486	3.492	3.499	3.505	3.511	3.516	3.522	3.526	3.531	3.534	3.538	3.540	3.541	3.542	3.541	3.541	3.540	3.538	3.534	3.528	3.522	3.515	3.508	3.499	3.489	3.478	3.465	3.451	3.438	3.421	3.405	3.389	3.370	3.351	3.330	3.310	3.289	3.266	3.242	3.220	3.196	3.172	3.146	3.122	3.098	3.071	3.045	3.021	2.995	2.971	2.945	2.921	2.898	2.874	2.850	2.828	2.806	2.786	2.765	2.748	2.729	2.711	2.696	2.681	2.668	2.656	2.645	2.635	2.626	2.620	2.615	2.610	2.608	2.606	2.608	2.609	2.612	2.616	2.622	2.630	2.638	2.649	2.659	2.671	2.685	2.700	2.715	2.734	2.750	2.769	2.789	2.810	2.830	2.852	2.875	2.898	2.921	2.946	2.970	2.994	3.018	3.042	3.066	3.091	3.115	3.139	3.162	3.185	3.206	3.229	3.250	3.270	3.289	3.308	3.325	3.341	3.356	3.370	3.382	3.394	3.404	3.411	3.419	3.425	3.429	3.431	3.432	3.432	3.430	3.426	3.420	3.414	3.405	3.395	3.384	3.370	3.355	3.339	3.321	3.301	3.280	3.258	3.234	3.209	3.182	3.155	3.126	3.096	3.068	3.036	3.004	2.970	2.938	2.904	2.870	2.836	2.800	2.766	2.730	2.696	2.660	2.626	2.592	2.558	2.524	2.491	2.459	2.426	2.395	2.365	2.336	2.308	2.280	2.254	2.229	2.205	2.181	2.160	2.139	2.120	2.102	2.086	2.070	2.055	2.042	2.031	2.021	2.011	2.002	1.995	1.990	1.984	1.981	1.978	1.975	1.974	1.974	1.972	1.974	1.974	1.975	1.979	1.980	1.982	1.985	1.989	1.990	1.994	1.996	1.999	2.001	2.004	2.005	2.006	2.006	2.006	2.006	2.005	2.004	2.002	1.999	1.995	1.990	1.985	1.980	1.974	1.966	1.958	1.950	1.941	1.931	1.920	1.910	1.898	1.886	1.872	1.861	1.848	1.834	1.820	1.806	1.792	1.779	1.764	1.750	1.738	1.722	1.710	1.696	1.682	1.670	1.658	1.648	1.635	1.625	1.616	1.606	1.598	1.590	1.582	1.576	1.571	1.568	1.562	1.560	1.559	1.559	1.558	1.559	1.560	1.562	1.566	1.570	1.575	1.581	1.589	1.595	1.605	1.612	1.622	1.631	1.642	1.655	1.665	1.679	1.691	1.704	1.716	1.730	1.744	1.758	1.772	1.786	1.800	1.814	1.828	1.842	1.855	1.869	1.881	1.895	1.906	1.919	1.929	1.939	1.949	1.959	1.968	1.975	1.981	1.988	1.992	1.996	2.000	2.004	2.005	2.005	2.004	2.002	1.999	1.994	1.989	1.982	1.974	1.965	1.955	1.942	1.930	1.916	1.901	1.884	1.868	1.848	1.829	1.808	1.785	1.762	1.738	1.714	1.688	1.661	1.634	1.605	1.576	1.546	1.516	1.485	1.455	1.424	1.391	1.359	1.326	1.294	1.261	1.229	1.198	1.164	1.131	1.100	1.069	1.039	1.009	0.979	0.949	0.922	0.894	0.868	0.841	0.816	0.792	0.770	0.749	0.728	0.709	0.690	0.674	0.658	0.644	0.630	0.618	0.608	0.598	0.589	0.582	0.575	0.571	0.568	0.564	0.564	0.562	0.565	0.565	0.569	0.572	0.576	0.581	0.588	0.592	0.600	0.606	0.615	0.622	0.631	0.639	0.648	0.656	0.665	0.671	0.680	0.688	0.695	0.701	0.708	0.714	0.719	0.722	0.725	0.729	0.730	0.731	0.731	0.730	0.728	0.726	0.720	0.716	0.709	0.702	0.694	0.684	0.674	0.662	0.649	0.635	0.621	0.605	0.589	0.571	0.552	0.534	0.514	0.494	0.471	0.450	0.428	0.405	0.381	0.358	0.334	0.311	0.286	0.262	0.239	0.216	0.192	0.169	0.146	0.124	0.102	0.080	0.060	0.041	0.022	0.004	-0.014	-0.030	-0.045	-0.059	-0.072	-0.084	-0.094	-0.104	-0.111	-0.119	-0.124	-0.129	-0.131	-0.132	-0.132	-0.131	-0.129	-0.125	-0.120	-0.114	-0.106	-0.098	-0.088	-0.075	-0.064	-0.050	-0.036	-0.020	-0.004	0.012	0.032	0.050	0.070	0.090	0.111	0.132	0.155	0.176	0.199	0.221	0.244	0.266	0.290	0.311	0.334	0.355	0.378	0.399	0.420	0.440	0.460	0.480	0.498	0.515	0.531	0.548	0.561	0.575	0.586	0.599	0.608	0.618	0.624	0.630	0.635	0.638	0.641	0.640	0.640	0.638	0.635	0.629	0.621	0.614	0.604	0.594	0.581	0.568	0.552	0.536	0.519	0.500	0.480	0.460	0.438	0.414	0.390	0.365	0.341	0.315	0.288	0.261	0.234	0.205	0.176	0.149	0.120	0.091	0.062	0.035	0.006	-0.022	-0.049	-0.076	-0.102	-0.129	-0.155	-0.179	-0.202	-0.226	-0.248	-0.269	-0.289	-0.308	-0.326	-0.342	-0.358	-0.371	-0.384	-0.396	-0.406	-0.416	-0.424	-0.431	-0.436	-0.440	-0.444	-0.445	-0.445	-0.445	-0.442	-0.440	-0.435	-0.430	-0.424	-0.416	-0.409	-0.399	-0.389	-0.378	-0.366	-0.354	-0.340	-0.326	-0.312	-0.298	-0.284	-0.268	-0.251	-0.235	-0.219	-0.202	-0.185	-0.169	-0.152	-0.135	-0.118	-0.101	-0.085	-0.069	-0.052	-0.038	-0.021	-0.006	0.010	0.024	0.038	0.050	0.064	0.076	0.089	0.100	0.111	0.120	0.131	0.140	0.149	0.156	0.164	0.170	0.175	0.181	0.185	0.190	0.194	0.195	0.199	0.200	0.201	0.201	0.202	0.201	0.200	0.199	0.198	0.195	0.192	0.189	0.186	0.182	0.179	0.175	0.171	0.166	0.162	0.158	0.152	0.148	0.144	0.139	0.135	0.130	0.126	0.121	0.118	0.115	0.111	0.109	0.105	0.104	0.101	0.100	0.099	0.098	0.098	0.098	0.098	0.099	0.100	0.104	0.105	0.109	0.111	0.115	0.119	0.124	0.129	0.135	0.140	0.146	0.151	0.159	0.165	0.171	0.178	0.186	0.191	0.199	0.206	0.214	0.220	0.228	0.234	0.239	0.245	0.250	0.255	0.260	0.264	0.268	0.270	0.271	0.272	0.274	0.275	0.272	0.271	0.269	0.266	0.261	0.256	0.251	0.244	0.236	0.228	0.218	0.208	0.196	0.184	0.170	0.158	0.142	0.126	0.111	0.094	0.076	0.059	0.040	0.020	0.000	-0.020	-0.041	-0.062	-0.082	-0.104	-0.126	-0.148	-0.169	-0.191	-0.212	-0.234	-0.255	-0.276	-0.298	-0.318	-0.338	-0.358	-0.376	-0.395	-0.412	-0.430	-0.446	-0.462	-0.478	-0.492	-0.506	-0.519	-0.531	-0.542	-0.554	-0.562	-0.571	-0.579	-0.586	-0.592	-0.599	-0.602	-0.606	-0.609	-0.611	-0.612	-0.612	-0.612	-0.611	-0.610	-0.608	-0.605	-0.601	-0.598	-0.591	-0.586	-0.580	-0.572	-0.566	-0.558	-0.550	-0.540	-0.531	-0.522	-0.511	-0.501	-0.491	-0.480	-0.469	-0.456	-0.444	-0.431	-0.420	-0.408	-0.394	-0.382	-0.369	-0.355	-0.341	-0.329	-0.315	-0.301	-0.288	-0.274	-0.260	-0.246	-0.234	-0.219	-0.206	-0.192	-0.180	-0.166	-0.155	-0.141	-0.129	-0.118	-0.105	-0.094	-0.082	-0.072	-0.061	-0.052	-0.041	-0.034	-0.024	-0.016	-0.008	-0.001	0.006	0.011	0.018	0.021	0.026	0.030	0.032	0.035	0.036	0.038	0.039	0.039	0.038	0.036	0.034	0.031	0.029	0.025	0.021	0.016	0.011	0.005	0.000	-0.006	-0.014	-0.020	-0.028	-0.036	-0.044	-0.051	-0.059	-0.068	-0.076	-0.084	-0.092	-0.101	-0.109	-0.118	-0.125	-0.134	-0.141	-0.149	-0.156	-0.161	-0.169	-0.175	-0.181	-0.186	-0.191	-0.195	-0.200	-0.204	-0.208	-0.209	-0.211	-0.214	-0.215	-0.215	-0.216	-0.216	-0.216	-0.215	-0.214	-0.214	-0.211	-0.210	-0.208	-0.206	-0.202	-0.200	-0.198	-0.194	-0.191	-0.190	-0.186	-0.184	-0.181	-0.180	-0.178	-0.176	-0.174	-0.174	-0.172	-0.172	-0.172	-0.174	-0.175	-0.178	-0.180	-0.184	-0.188	-0.192	-0.199	-0.204	-0.211	-0.219	-0.229	-0.236	-0.248	-0.259	-0.270	-0.282	-0.296	-0.310	-0.325	-0.340	-0.356	-0.372	-0.391	-0.409	-0.428	-0.445	-0.464	-0.485	-0.504	-0.524	-0.545	-0.565	-0.586	-0.606	-0.628	-0.648	-0.666	-0.688	-0.706	-0.725	-0.745	-0.761	-0.780	-0.798	-0.812	-0.829	-0.842	-0.856	-0.869	-0.879	-0.890	-0.900	-0.908	-0.914	-0.920	-0.925	-0.928	-0.929	-0.930	-0.929	-0.926	-0.922	-0.918	-0.911	-0.904	-0.895	-0.884	-0.872	-0.860	-0.846	-0.830	-0.814	-0.798	-0.779	-0.759	-0.738	-0.716	-0.694	-0.670	-0.645	-0.621	-0.595	-0.569	-0.541	-0.515	-0.486	-0.459	-0.429	-0.401	-0.372	-0.344	-0.315	-0.286	-0.258	-0.230	-0.202	-0.175	-0.148	-0.121	-0.095	-0.070	-0.045	-0.021	0.001	0.024	0.045	0.066	0.084	0.102	0.119	0.135	0.150	0.162	0.174	0.184	0.194	0.201	0.208	0.212	0.215	0.216	0.218	0.216	0.212	0.209	0.204	0.198	0.190	0.180	0.169	0.158	0.142	0.128	0.112	0.096	0.079	0.059	0.039	0.018	-0.004	-0.026	-0.049	-0.072	-0.098	-0.122	-0.146	-0.172	-0.199	-0.224	-0.250	-0.275	-0.300	-0.326	-0.351	-0.376	-0.400	-0.425	-0.448	-0.471	-0.492	-0.514	-0.535	-0.554	-0.572	-0.591	-0.609	-0.624	-0.640	-0.652	-0.665	-0.678	-0.689	-0.699	-0.706	-0.714	-0.719	-0.725	-0.730	-0.732	-0.734	-0.736	-0.736	-0.735	-0.734	-0.731	-0.728	-0.724	-0.719	-0.714	-0.706	-0.700	-0.692	-0.686	-0.676	-0.668	-0.659	-0.650	-0.641	-0.631	-0.621	-0.611	-0.602	-0.591	-0.581	-0.571	-0.561	-0.552	-0.544	-0.535	-0.525	-0.516	-0.507	-0.500	-0.492	-0.486	-0.479	-0.472	-0.465	-0.460	-0.455	-0.451	-0.446	-0.444	-0.441	-0.439	-0.436	-0.435	-0.434	-0.434	-0.435	-0.435	-0.436	-0.439	-0.441	-0.445	-0.448	-0.451	-0.456	-0.461	-0.468	-0.474	-0.481	-0.488	-0.495	-0.504	-0.511	-0.520	-0.530	-0.539	-0.550	-0.560	-0.570	-0.582	-0.594	-0.605	-0.616	-0.628	-0.639	-0.651	-0.664	-0.675	-0.686	-0.699	-0.710	-0.721	-0.732	-0.744	-0.754	-0.764	-0.774	-0.784	-0.792	-0.801	-0.809	-0.816	-0.822	-0.828	-0.832	-0.838	-0.841	-0.844	-0.846	-0.848	-0.848	-0.848	-0.845	-0.842	-0.840	-0.835	-0.831	-0.826	-0.819	-0.811	-0.802	-0.794	-0.785	-0.774	-0.762	-0.751	-0.739	-0.725	-0.711	-0.698	-0.681	-0.666	-0.650	-0.635	-0.618	-0.601	-0.584	-0.568	-0.550	-0.531	-0.515	-0.496	-0.479	-0.461	-0.442	-0.426	-0.409	-0.391	-0.374	-0.356	-0.340	-0.324	-0.306	-0.291	-0.276	-0.260	-0.245	-0.231	-0.216	-0.202	-0.189	-0.175	-0.162	-0.150	-0.139	-0.128	-0.116	-0.105	-0.094	-0.084	-0.075	-0.066	-0.056	-0.048	-0.040	-0.031	-0.024	-0.016	-0.010	-0.002	0.004	0.009	0.016	0.021	0.026	0.031	0.035	0.040	0.044	0.048	0.051	0.055	0.056	0.060	0.061	0.062	0.065	0.065	0.066	0.068	0.068	0.069	0.069	0.069	0.068	0.068	0.066	0.065	0.064	0.062	0.060	0.059	0.056	0.055	0.052	0.050	0.048	0.046	0.044	0.042	0.040	0.038	0.036	0.034	0.032	0.030	0.030	0.029	0.028	0.026	0.026	0.028	0.028	0.028	0.029	0.029	0.031	0.032	0.036	0.038	0.040	0.044	0.048	0.051	0.054	0.059	0.064	0.068	0.072	0.079	0.084	0.089	0.096	0.101	0.108	0.114	0.120	0.125	0.131	0.138	0.142	0.149	0.154	0.160	0.165	0.170	0.174	0.180	0.184	0.188	0.190	0.194	0.196	0.199	0.202	0.205	0.206	0.208	0.210	0.210	0.211	0.212	0.212	0.214	0.212	0.214	0.214	0.214	0.214	0.214	0.214	0.214	0.215	0.216	0.216	0.219	0.220	0.221	0.224	0.226	0.230	0.232	0.238	0.242	0.248	0.254	0.260	0.268	0.275	0.284	0.294	0.302	0.312	0.324	0.336	0.349	0.361	0.375	0.388	0.402	0.418	0.431	0.448	0.464	0.479	0.495	0.511	0.528	0.545	0.561	0.578	0.594	0.610	0.626	0.641	0.656	0.671	0.686	0.700	0.712	0.725	0.736	0.748	0.759	0.768	0.776	0.784	0.790	0.796	0.801	0.806	0.809	0.810	0.811	0.811	0.810	0.809	0.804	0.800	0.795	0.790	0.782	0.774	0.766	0.756	0.745	0.734	0.721	0.709	0.695	0.681	0.668	0.652	0.636	0.621	0.605	0.589	0.572	0.556	0.540	0.524	0.506	0.490	0.472	0.458	0.441	0.426	0.410	0.395	0.380	0.366	0.352	0.340	0.326	0.314	0.302	0.292	0.282	0.272	0.264	0.256	0.249	0.242	0.238	0.232	0.229	0.226	0.224	0.222	0.222	0.222	0.224	0.226	0.230	0.234	0.240	0.245	0.251	0.259	0.266	0.276	0.286	0.296	0.308	0.319	0.332	0.345	0.359	0.374	0.389	0.405	0.420	0.438	0.455	0.471	0.489	0.506	0.525	0.542	0.561	0.580	0.598	0.616	0.635	0.654	0.671	0.690	0.708	0.724	0.741	0.758	0.774	0.790	0.804	0.819	0.831	0.844	0.856	0.868	0.876	0.886	0.895	0.902	0.910	0.915	0.919	0.922	0.926	0.928	0.928	0.929	0.926	0.924	0.921	0.916	0.911	0.905	0.898	0.890	0.881	0.874	0.862	0.851	0.840	0.829	0.816	0.802	0.790	0.776	0.761	0.748	0.734	0.719	0.705	0.690	0.675	0.662	0.648	0.634	0.621	0.608	0.595	0.584	0.571	0.561	0.551	0.541	0.532	0.525	0.518	0.511	0.506	0.501	0.498	0.494	0.491	0.491	0.491	0.491	0.492	0.495	0.498	0.502	0.506	0.511	0.519	0.525	0.534	0.542	0.552	0.562	0.574	0.585	0.598	0.610	0.622	0.636	0.650	0.665	0.679	0.694	0.709	0.725	0.741	0.756	0.772	0.789	0.805	0.821	0.838	0.854	0.871	0.886	0.902	0.919	0.935	0.950	0.965	0.980	0.994	1.009	1.022	1.036	1.050	1.062	1.076	1.088	1.099	1.111	1.121	1.131	1.141	1.149	1.159	1.166	1.174	1.179	1.186	1.191	1.196	1.200	1.204	1.206	1.209	1.210	1.211	1.210	1.210	1.209	1.206	1.204	1.201	1.198	1.194	1.188	1.181	1.175	1.169	1.161	1.155	1.145	1.138	1.128	1.119	1.108	1.098	1.088	1.076	1.065	1.054	1.042	1.031	1.019	1.008	0.995	0.984	0.971	0.959	0.948	0.935	0.922	0.911	0.900	0.888	0.875	0.864	0.854	0.842	0.831	0.820	0.810	0.799	0.789	0.779	0.769	0.758	0.748	0.739	0.728	0.719	0.709	0.699	0.690	0.680	0.670	0.660	0.650	0.640	0.630	0.619	0.609	0.598	0.586	0.574	0.561	0.550	0.538	0.522	0.509	0.495	0.480	0.465	0.450	0.432	0.416	0.400	0.381	0.362	0.345	0.325	0.306	0.285	0.265	0.245	0.222	0.201	0.179	0.156	0.135	0.111	0.089	0.065	0.042	0.020	-0.004	-0.026	-0.049	-0.071	-0.095	-0.118	-0.138	-0.159	-0.181	-0.201	-0.220	-0.240	-0.258	-0.276	-0.292	-0.309	-0.325	-0.339	-0.352	-0.365	-0.376	-0.388	-0.398	-0.405	-0.412	-0.419	-0.425	-0.429	-0.432	-0.434	-0.435	-0.435	-0.434	-0.431	-0.428	-0.424	-0.418	-0.412	-0.406	-0.398	-0.390	-0.380	-0.370	-0.360	-0.350	-0.338	-0.326	-0.314	-0.301	-0.290	-0.276	-0.262	-0.250	-0.236	-0.224	-0.211	-0.199	-0.186	-0.174	-0.164	-0.151	-0.140	-0.131	-0.120	-0.112	-0.104	-0.096	-0.089	-0.084	-0.078	-0.072	-0.069	-0.065	-0.062	-0.061	-0.060	-0.060	-0.061	-0.062	-0.064	-0.066	-0.071	-0.075	-0.079	-0.085	-0.090	-0.096	-0.104	-0.110	-0.119	-0.126	-0.135	-0.142	-0.151	-0.160	-0.168	-0.176	-0.185	-0.194	-0.202	-0.210	-0.219	-0.226	-0.232	-0.240	-0.248	-0.252	-0.260	-0.265	-0.270	-0.275	-0.278	-0.281	-0.285	-0.288	-0.290	-0.291	-0.292	-0.292	-0.292	-0.292	-0.292	-0.291	-0.290	-0.288	-0.285	-0.284	-0.281	-0.279	-0.276	-0.272	-0.270	-0.266	-0.264	-0.260	-0.258	-0.254	-0.252	-0.250	-0.246	-0.245	-0.244	-0.242	-0.241	-0.241	-0.242	-0.244	-0.245	-0.248	-0.250	-0.254	-0.258	-0.262	-0.270	-0.276	-0.284	-0.291	-0.301	-0.312	-0.322	-0.335	-0.350	-0.364	-0.379	-0.395	-0.414	-0.432	-0.451	-0.472	-0.494	-0.516	-0.541	-0.566	-0.591	-0.618	-0.646	-0.675	-0.705	-0.736	-0.769	-0.801	-0.836	-0.870	-0.906	-0.944	-0.981	-1.019	-1.058	-1.098	-1.139	-1.180	-1.222	-1.265	-1.309	-1.351	-1.395	-1.440	-1.486	-1.531	-1.576	-1.622	-1.668	-1.715	-1.761	-1.806	-1.854	-1.899	-1.945	-1.991	-2.036	-2.081	-2.126	-2.170	-2.214	-2.258	-2.300	-2.341	-2.382	-2.422	-2.461	-2.500	-2.538	-2.575	-2.610	-2.644	-2.678	-2.710	-2.740	-2.770	-2.798	-2.825	-2.852	-2.876	-2.900	-2.922	-2.942	-2.962	-2.980	-2.996	-3.012	-3.028	-3.040	-3.052	-3.062	-3.072	-3.081	-3.089	-3.096	-3.102	-3.106	-3.110	-3.114	-3.115	-3.116	-3.118	-3.118	-3.116	-3.116	-3.115	-3.111	-3.110	-3.106	-3.104	-3.101	-3.096	-3.092	-3.089	-3.084	-3.080	-3.075	-3.070	-3.066	-3.061	-3.056	-3.051	-3.046	-3.042	-3.038	-3.032	-3.029	-3.024	-3.019	-3.012	-3.008	-3.004	-2.998	-2.991	-2.986	-2.980	-2.975	-2.969	-2.961	-2.955	-2.948	-2.940	-2.931	-2.924	-2.914	-2.904	-2.894	-2.881	-2.870	-2.858	-2.845	-2.830	-2.815	-2.799	-2.782	-2.765	-2.745	-2.726	-2.705	-2.684	-2.660	-2.635	-2.610	-2.582	-2.555	-2.526	-2.496	-2.464	-2.430	-2.398	-2.362	-2.325	-2.288	-2.249	-2.208	-2.166	-2.124	-2.080	-2.035	-1.988	-1.940	-1.891	-1.842	-1.792	-1.740	-1.688	-1.634	-1.579	-1.525	-1.469	-1.411	-1.355	-1.296	-1.238	-1.179	-1.119	-1.060	-1.000	-0.939	-0.879	-0.818	-0.758	-0.698	-0.636	-0.578	-0.518	-0.458	-0.399	-0.340	-0.282	-0.225	-0.169	-0.114	-0.058	-0.004	0.049	0.101	0.152	0.201	0.250	0.299	0.345	0.389	0.434	0.476	0.518	0.559	0.598	0.634	0.670	0.705	0.739	0.771	0.802	0.832	0.861	0.890	0.916	0.942	0.966	0.991	1.014	1.036	1.059	1.080	1.100	1.120	1.140	1.159	1.178	1.196	1.216	1.234	1.252	1.271	1.291	1.310	1.330	1.349	1.369	1.390	1.411	1.434	1.455	1.478	1.501	1.526	1.551	1.578	1.605	1.631	1.661	1.690	1.720	1.751	1.782	1.816	1.850	1.884	1.919	1.955	1.991	2.029	2.066	2.105	2.146	2.185	2.228	2.268	2.310	2.351	2.395	2.438	2.482	2.526	2.570	2.615	2.660	2.705	2.750	2.796	2.841	2.888	2.932	2.979	3.024	3.071	3.116	3.161	3.208	3.252	3.299	3.342	3.389	3.432	3.476	3.520	3.564	3.608	3.650	3.692	3.734	3.776	3.818	3.858	3.896	3.936	3.975	4.012	4.050	4.086	4.121	4.158	4.191	4.222	4.255	4.286	4.316	4.345	4.374	4.399	4.426	4.450	4.474	4.496	4.518	4.538	4.556	4.575	4.591	4.608	4.620	4.634	4.645	4.655	4.666	4.674	4.681	4.688	4.692	4.698	4.700	4.704	4.704	4.705	4.706	4.705	4.704	4.701	4.700	4.698	4.695	4.691	4.689	4.685	4.681	4.678	4.674	4.672	4.669	4.666	4.662	4.661	4.660	4.659	4.659	4.659	4.660	4.660	4.664	4.666	4.670	4.674	4.680	4.685	4.691	4.699	4.708	4.718	4.726	4.736	4.748	4.759	4.771	4.784	4.796	4.809	4.824	4.836	4.851	4.866	4.879	4.894	4.908	4.921	4.934	4.948	4.959	4.971	4.982	4.992	5.002	5.011	5.018	5.025	5.031	5.035	5.038	5.040	5.040	5.039	5.036	5.031	5.026	5.019	5.010	5.000	4.986	4.972	4.958	4.940	4.921	4.900	4.876	4.852	4.826	4.799	4.769	4.738	4.705	4.671	4.635	4.598	4.559	4.519	4.476	4.434	4.391	4.345	4.300	4.251	4.204	4.155	4.104	4.054	4.003	3.950	3.898	3.844	3.790	3.736	3.680	3.626	3.571	3.515	3.460	3.405	3.350	3.295	3.240	3.184	3.129	3.074	3.020	2.966	2.914	2.860	2.808	2.756	2.704	2.654	2.604	2.554	2.505	2.458	2.410	2.364	2.318	2.274	2.230	2.188	2.145	2.104	2.064	2.024	1.985	1.948	1.911	1.875	1.841	1.806	1.774	1.741	1.710	1.679	1.650	1.621	1.592	1.565	1.539	1.514	1.489	1.464	1.440	1.418	1.394	1.372	1.350	1.330	1.309	1.289	1.269	1.250	1.231	1.212	1.194	1.175	1.156	1.139	1.120	1.102	1.084	1.066	1.048	1.030	1.011	0.994	0.975	0.956	0.938	0.918	0.900	0.880	0.860	0.840	0.819	0.799	0.778	0.758	0.735	0.714	0.692	0.670	0.648	0.624	0.602	0.580	0.556	0.532	0.509	0.486	0.461	0.438	0.415	0.390	0.368	0.345	0.320	0.298	0.274	0.250	0.228	0.205	0.184	0.160	0.139	0.116	0.096	0.076	0.055	0.035	0.016	-0.002	-0.021	-0.039	-0.056	-0.074	-0.090	-0.106	-0.121	-0.136	-0.151	-0.165	-0.178	-0.191	-0.202	-0.214	-0.226	-0.236	-0.246	-0.256	-0.265	-0.274	-0.282	-0.291	-0.298	-0.305	-0.312	-0.319	-0.325	-0.332	-0.338	-0.342	-0.349	-0.354	-0.360	-0.365	-0.370	-0.375	-0.380	-0.385	-0.390	-0.396	-0.401	-0.406	-0.414	-0.419	-0.426	-0.432	-0.439	-0.446	-0.454	-0.462	-0.472	-0.480	-0.490	-0.501	-0.511	-0.524	-0.535	-0.549	-0.562	-0.576	-0.591	-0.606	-0.622	-0.641	-0.659	-0.678	-0.696	-0.718	-0.738	-0.760	-0.784	-0.808	-0.831	-0.856	-0.884	-0.910	-0.938	-0.966	-0.995	-1.025	-1.056	-1.088	-1.119	-1.151	-1.184	-1.218	-1.251	-1.285	-1.320	-1.355	-1.390	-1.426	-1.461	-1.496	-1.531	-1.568	-1.602	-1.639	-1.674	-1.708	-1.742	-1.776	-1.810	-1.842	-1.874	-1.906	-1.936	-1.966	-1.995	-2.024	-2.051	-2.076	-2.101	-2.125	-2.148	-2.169	-2.188	-2.208	-2.225	-2.240	-2.254	-2.268	-2.280	-2.290	-2.299	-2.306	-2.312	-2.316	-2.320	-2.321	-2.321	-2.320	-2.318	-2.314	-2.309	-2.302	-2.295	-2.286	-2.276	-2.266	-2.254	-2.241	-2.229	-2.214	-2.199	-2.184	-2.169	-2.151	-2.135	-2.118	-2.101	-2.082	-2.065	-2.047	-2.030	-2.013	-1.996	-1.979	-1.961	-1.946	-1.929	-1.914	-1.899	-1.884	-1.870	-1.856	-1.844	-1.831	-1.821	-1.809	-1.800	-1.790	-1.781	-1.775	-1.768	-1.761	-1.755	-1.750	-1.748	-1.742	-1.740	-1.740	-1.739	-1.738	-1.738	-1.739	-1.739	-1.740	-1.744	-1.745	-1.748	-1.751	-1.755	-1.758	-1.761	-1.765	-1.769	-1.771	-1.775	-1.780	-1.782	-1.788	-1.790	-1.792	-1.798	-1.799	-1.802	-1.805	-1.806	-1.808	-1.809	-1.809	-1.809	-1.809	-1.809	-1.808	-1.805	-1.804	-1.800	-1.798	-1.794	-1.789	-1.784	-1.779	-1.771	-1.765	-1.758	-1.750	-1.741	-1.732	-1.722	-1.712	-1.701	-1.690	-1.679	-1.665	-1.652	-1.639	-1.624	-1.610	-1.595	-1.579	-1.561	-1.545	-1.528	-1.511	-1.491	-1.474	-1.454	-1.435	-1.415	-1.395	-1.375	-1.354	-1.332	-1.311	-1.290	-1.269	-1.248	-1.226	-1.204	-1.182	-1.160	-1.139	-1.116	-1.095	-1.075	-1.052	-1.032	-1.011	-0.991	-0.971	-0.951	-0.932	-0.914	-0.896	-0.879	-0.862	-0.846	-0.830	-0.816	-0.802	-0.789	-0.776	-0.765	-0.754	-0.744	-0.734	-0.726	-0.719	-0.710	-0.705	-0.700	-0.694	-0.690	-0.688	-0.684	-0.682	-0.680	-0.680	-0.679	-0.679	-0.679	-0.680	-0.680	-0.681	-0.682	-0.685	-0.686	-0.688	-0.689	-0.690	-0.690	-0.691	-0.692	-0.692	-0.692	-0.691	-0.690	-0.688	-0.685	-0.680	-0.676	-0.671	-0.666	-0.659	-0.650	-0.641	-0.630	-0.620	-0.608	-0.594	-0.579	-0.562	-0.546	-0.529	-0.510	-0.490	-0.469	-0.446	-0.424	-0.399	-0.374	-0.348	-0.320	-0.291	-0.262	-0.234	-0.201	-0.171	-0.139	-0.105	-0.071	-0.038	-0.002	0.032	0.069	0.104	0.139	0.178	0.214	0.251	0.288	0.325	0.362	0.399	0.438	0.474	0.511	0.548	0.584	0.621	0.656	0.692	0.728	0.762	0.798	0.831	0.865	0.898	0.931	0.962	0.994	1.025	1.055	1.084	1.112	1.141	1.170	1.196	1.221	1.248	1.271	1.296	1.319	1.341	1.364	1.384	1.405	1.424	1.442	1.461	1.479	1.495	1.511	1.528	1.542	1.556	1.570	1.582	1.596	1.608	1.620	1.630	1.641	1.652	1.661	1.671	1.681	1.689	1.699	1.708	1.715	1.724	1.732	1.740	1.748	1.756	1.764	1.772	1.780	1.789	1.798	1.806	1.815	1.824	1.834	1.844	1.854	1.864	1.875	1.886	1.899	1.910	1.922	1.935	1.948	1.962	1.976	1.990	2.005	2.021	2.038	2.054	2.070	2.088	2.105	2.124	2.141	2.160	2.179	2.199	2.219	2.239	2.260	2.280	2.301	2.322	2.345	2.365	2.388	2.410	2.432	2.454	2.476	2.499	2.522	2.545	2.568	2.590	2.612	2.635	2.659	2.681	2.702	2.725	2.749	2.770	2.792	2.814	2.835	2.856	2.878	2.899	2.920	2.940	2.960	2.980	2.999	3.019	3.038	3.056	3.075	3.091	3.110	3.126	3.142	3.159	3.175	3.190	3.206	3.220	3.234	3.248	3.260	3.272	3.286	3.298	3.309	3.320	3.330	3.340	3.350	3.360	3.369	3.376	3.385	3.392	3.399	3.408	3.414	3.419	3.425	3.431	3.436	3.442	3.446	3.451	3.456	3.460	3.464	3.468	3.471	3.475	3.480	3.482	3.486	3.490	3.492	3.496	3.500	3.505	3.509	3.511	3.516	3.520	3.524	3.529	3.531	3.536	3.541	3.545	3.550	3.555	3.560	3.565	3.570	3.574	3.580	3.585	3.590	3.595	3.600	3.606	3.611	3.616	3.620	3.625	3.629	3.634	3.638	3.641	3.645	3.649	3.650	3.654	3.654	3.656	3.658	3.658	3.658	3.658	3.655	3.654	3.650	3.648	3.644	3.639	3.634	3.628	3.621	3.614	3.605	3.596	3.586	3.576	3.564	3.552	3.540	3.526	3.512	3.496	3.481	3.465	3.449	3.431	3.412	3.395	3.376	3.356	3.336	3.316	3.295	3.275	3.254	3.232	3.211	3.190	3.168	3.146	3.125	3.105	3.084	3.062	3.042	3.022	3.002	2.982	2.965	2.948	2.930	2.914	2.898	2.882	2.869	2.856	2.844	2.832	2.822	2.814	2.806	2.800	2.795	2.791	2.788	2.786	2.786	2.788	2.790	2.792	2.798	2.804	2.810	2.819	2.829	2.839	2.851	2.864	2.879	2.892	2.910	2.926	2.944	2.961	2.980	2.999	3.019	3.040	3.060	3.081	3.102	3.124	3.144	3.165	3.185	3.205	3.224	3.242	3.262	3.279	3.296	3.311	3.326	3.339	3.352	3.362	3.374	3.380	3.388	3.392	3.396	3.399	3.399	3.398	3.394	3.389	3.381	3.374	3.362	3.349	3.336	3.320	3.301	3.281	3.260	3.236	3.212	3.185	3.158	3.129	3.096	3.065	3.031	2.996	2.960	2.924	2.886	2.848	2.809	2.769	2.728	2.686	2.645	2.604	2.562	2.521	2.480	2.438	2.398	2.358	2.316	2.278	2.238	2.200	2.162	2.125	2.089	2.055	2.020	1.988	1.958	1.926	1.898	1.869	1.842	1.816	1.791	1.769	1.748	1.726	1.706	1.689	1.672	1.656	1.642	1.630	1.618	1.606	1.595	1.586	1.578	1.570	1.564	1.558	1.552	1.548	1.542	1.539	1.536	1.532	1.531	1.528	1.525	1.522	1.520	1.518	1.515	1.512	1.510	1.508	1.504	1.501	1.496	1.492	1.488	1.482	1.476	1.470	1.462	1.455	1.446	1.438	1.428	1.418	1.408	1.395	1.384	1.371	1.359	1.345	1.330	1.316	1.300	1.285	1.269	1.252	1.235	1.219	1.201	1.184	1.166	1.149	1.129	1.111	1.092	1.075	1.058	1.039	1.021	1.004	0.986	0.969	0.954	0.936	0.921	0.905	0.891	0.876	0.862	0.850	0.838	0.825	0.815	0.805	0.796	0.786	0.779	0.772	0.766	0.761	0.758	0.754	0.751	0.749	0.748	0.748	0.749	0.750	0.752	0.755	0.759	0.765	0.769	0.775	0.782	0.790	0.798	0.805	0.815	0.824	0.834	0.842	0.854	0.865	0.874	0.885	0.896	0.908	0.919	0.929	0.940	0.950	0.960	0.970	0.979	0.989	0.998	1.005	1.012	1.019	1.025	1.031	1.035	1.039	1.041	1.044	1.044	1.044	1.041	1.040	1.036	1.032	1.026	1.020	1.011	1.004	0.992	0.980	0.969	0.955	0.940	0.924	0.906	0.889	0.869	0.849	0.828	0.806	0.784	0.759	0.734	0.709	0.682	0.656	0.629	0.601	0.572	0.542	0.514	0.485	0.455	0.425	0.396	0.366	0.336	0.308	0.278	0.249	0.220	0.192	0.165	0.139	0.112	0.088	0.064	0.040	0.018	-0.004	-0.024	-0.044	-0.062	-0.079	-0.094	-0.108	-0.121	-0.134	-0.145	-0.152	-0.160	-0.168	-0.172	-0.176	-0.179	-0.180	-0.181	-0.179	-0.176	-0.171	-0.166	-0.161	-0.154	-0.146	-0.138	-0.128	-0.118	-0.106	-0.094	-0.081	-0.069	-0.056	-0.042	-0.030	-0.015	-0.001	0.012	0.025	0.040	0.052	0.065	0.078	0.089	0.100	0.111	0.120	0.129	0.136	0.145	0.150	0.156	0.159	0.164	0.165	0.166	0.166	0.165	0.162	0.159	0.155	0.149	0.141	0.134	0.125	0.115	0.104	0.092	0.080	0.066	0.051	0.038	0.022	0.006	-0.011	-0.028	-0.046	-0.064	-0.082	-0.100	-0.119	-0.136	-0.154	-0.174	-0.191	-0.209	-0.225	-0.244	-0.260	-0.276	-0.292	-0.306	-0.320	-0.334	-0.348	-0.359	-0.370	-0.379	-0.389	-0.396	-0.405	-0.411	-0.415	-0.420	-0.422	-0.426	-0.428	-0.426	-0.425	-0.422	-0.420	-0.415	-0.410	-0.405	-0.398	-0.389	-0.380	-0.369	-0.359	-0.348	-0.334	-0.321	-0.306	-0.291	-0.278	-0.261	-0.244	-0.226	-0.209	-0.190	-0.171	-0.152	-0.134	-0.114	-0.095	-0.075	-0.055	-0.035	-0.015	0.005	0.024	0.042	0.062	0.081	0.100	0.118	0.135	0.152	0.169	0.185	0.200	0.215	0.228	0.240	0.251	0.262	0.272	0.281	0.289	0.296	0.302	0.306	0.309	0.311	0.312	0.312	0.311	0.309	0.304	0.299	0.292	0.285	0.275	0.265	0.254	0.241	0.228	0.212	0.198	0.180	0.161	0.142	0.122	0.102	0.080	0.059	0.035	0.012	-0.012	-0.038	-0.062	-0.088	-0.112	-0.139	-0.165	-0.191	-0.216	-0.242	-0.269	-0.294	-0.320	-0.344	-0.369	-0.392	-0.415	-0.439	-0.460	-0.481	-0.501	-0.521	-0.540	-0.558	-0.574	-0.590	-0.605	-0.620	-0.631	-0.644	-0.654	-0.662	-0.671	-0.679	-0.684	-0.689	-0.692	-0.695	-0.696	-0.696	-0.696	-0.694	-0.691	-0.689	-0.684	-0.678	-0.671	-0.665	-0.656	-0.649	-0.640	-0.629	-0.619	-0.606	-0.596	-0.584	-0.571	-0.558	-0.545	-0.531	-0.518	-0.505	-0.491	-0.478	-0.464	-0.450	-0.436	-0.422	-0.409	-0.395	-0.382	-0.371	-0.358	-0.346	-0.335	-0.324	-0.314	-0.305	-0.295	-0.286	-0.279	-0.271	-0.264	-0.259	-0.254	-0.249	-0.245	-0.241	-0.239	-0.236	-0.236	-0.236	-0.236	-0.238	-0.240	-0.242	-0.246	-0.249	-0.254	-0.259	-0.265	-0.270	-0.278	-0.284	-0.291	-0.299	-0.308	-0.316	-0.325	-0.334	-0.344	-0.352	-0.362	-0.371	-0.381	-0.390	-0.400	-0.410	-0.419	-0.429	-0.436	-0.445	-0.454	-0.461	-0.469	-0.475	-0.481	-0.488	-0.492	-0.499	-0.502	-0.506	-0.509	-0.512	-0.514	-0.515	-0.515	-0.515	-0.515	-0.512	-0.511	-0.509	-0.505	-0.501	-0.496	-0.491	-0.486	-0.481	-0.474	-0.468	-0.460	-0.454	-0.446	-0.439	-0.429	-0.421	-0.412	-0.405	-0.396	-0.389	-0.381	-0.372	-0.366	-0.359	-0.352	-0.346	-0.340	-0.335	-0.330	-0.325	-0.322	-0.320	-0.319	-0.318	-0.316	-0.316	-0.319	-0.321	-0.324	-0.328	-0.334	-0.339	-0.346	-0.355	-0.362	-0.372	-0.384	-0.395	-0.406	-0.420	-0.435	-0.450	-0.465	-0.480	-0.498	-0.515	-0.534	-0.552	-0.570	-0.590	-0.610	-0.629	-0.650	-0.670	-0.690	-0.710	-0.730	-0.751	-0.771	-0.790	-0.810	-0.829	-0.848	-0.866	-0.884	-0.900	-0.916	-0.932	-0.949	-0.964	-0.976	-0.990	-1.002	-1.014	-1.025	-1.035	-1.044	-1.051	-1.059	-1.065	-1.071	-1.075	-1.079	-1.081	-1.084	-1.084	-1.085	-1.084	-1.082	-1.081	-1.078	-1.074	-1.069	-1.064	-1.059	-1.051	-1.045	-1.036	-1.029	-1.019	-1.010	-1.000	-0.989	-0.979	-0.966	-0.955	-0.942	-0.930	-0.918	-0.904	-0.891	-0.878	-0.864	-0.850	-0.835	-0.821	-0.808	-0.794	-0.779	-0.765	-0.750	-0.735	-0.722	-0.708	-0.692	-0.680	-0.666	-0.651	-0.638	-0.625	-0.612	-0.600	-0.586	-0.575	-0.564	-0.551	-0.540	-0.530	-0.520	-0.510	-0.500	-0.492	-0.482	-0.475	-0.468	-0.460	-0.454	-0.449	-0.442	-0.439	-0.434	-0.430	-0.428	-0.425	-0.424	-0.422	-0.422	-0.421	-0.422	-0.422	-0.425	-0.426	-0.429	-0.431	-0.435	-0.439	-0.442	-0.446	-0.452	-0.458	-0.462	-0.469	-0.474	-0.481	-0.486	-0.492	-0.499	-0.506	-0.512	-0.519	-0.525	-0.531	-0.536	-0.542	-0.549	-0.554	-0.559	-0.565	-0.569	-0.572	-0.576	-0.580	-0.582	-0.585	-0.588	-0.590	-0.590	-0.591	-0.592	-0.591	-0.591	-0.590	-0.589	-0.588	-0.585	-0.582	-0.579	-0.576	-0.574	-0.570	-0.565	-0.561	-0.556	-0.551	-0.546	-0.541	-0.536	-0.531	-0.526	-0.521	-0.516	-0.512	-0.506	-0.502	-0.499	-0.495	-0.492	-0.490	-0.488	-0.485	-0.484	-0.482	-0.482	-0.482	-0.484	-0.485	-0.489	-0.491	-0.496	-0.500	-0.505	-0.512	-0.520	-0.528	-0.538	-0.546	-0.558	-0.570	-0.582	-0.596	-0.610	-0.625	-0.640	-0.658	-0.674	-0.691	-0.710	-0.729	-0.749	-0.769	-0.790	-0.810	-0.831	-0.854	-0.875	-0.898	-0.919	-0.942	-0.964	-0.988	-1.009	-1.031	-1.052	-1.075	-1.096	-1.116	-1.138	-1.156	-1.176	-1.195	-1.214	-1.230	-1.246	-1.261	-1.276	-1.289	-1.301	-1.314	-1.322	-1.332	-1.340	-1.348	-1.352	-1.356	-1.360	-1.362	-1.361	-1.361	-1.360	-1.358	-1.352	-1.346	-1.340	-1.331	-1.321	-1.311	-1.300	-1.288	-1.274	-1.259	-1.242	-1.226	-1.209	-1.190	-1.171	-1.151	-1.130	-1.108	-1.086	-1.064	-1.040	-1.016	-0.991	-0.968	-0.944	-0.919	-0.894	-0.868	-0.842	-0.818	-0.794	-0.769	-0.744	-0.719	-0.695	-0.671	-0.649	-0.626	-0.605	-0.584	-0.562	-0.542	-0.524	-0.505	-0.489	-0.471	-0.456	-0.441	-0.428	-0.416	-0.405	-0.394	-0.385	-0.379	-0.371	-0.366	-0.362	-0.359	-0.358	-0.358	-0.359	-0.360	-0.364	-0.369	-0.372	-0.380	-0.389	-0.398	-0.408	-0.419	-0.431	-0.444	-0.458	-0.472	-0.488	-0.502	-0.520	-0.538	-0.555	-0.575	-0.592	-0.612	-0.632	-0.651	-0.671	-0.691	-0.711	-0.730	-0.750	-0.770	-0.788	-0.808	-0.825	-0.842	-0.860	-0.876	-0.892	-0.908	-0.922	-0.935	-0.949	-0.961	-0.972	-0.982	-0.991	-0.999	-1.008	-1.012	-1.019	-1.022	-1.026	-1.029	-1.029	-1.030	-1.029	-1.028	-1.025	-1.021	-1.018	-1.011	-1.006	-0.999	-0.991	-0.984	-0.975	-0.966	-0.955	-0.945	-0.935	-0.924	-0.912	-0.901	-0.888	-0.876	-0.864	-0.851	-0.838	-0.826	-0.812	-0.801	-0.789	-0.776	-0.764	-0.754	-0.741	-0.730	-0.720	-0.709	-0.700	-0.689	-0.681	-0.671	-0.664	-0.655	-0.649	-0.641	-0.636	-0.631	-0.626	-0.621	-0.618	-0.615	-0.612	-0.610	-0.609	-0.608	-0.608	-0.608	-0.608	-0.610	-0.611	-0.614	-0.616	-0.620	-0.624	-0.628	-0.632	-0.638	-0.642	-0.649	-0.655	-0.661	-0.668	-0.675	-0.684	-0.690	-0.699	-0.705	-0.714	-0.721	-0.729	-0.736	-0.744	-0.752	-0.760	-0.768	-0.775	-0.782	-0.790	-0.795	-0.801	-0.808	-0.812	-0.818	-0.824	-0.828	-0.830	-0.834	-0.836	-0.836	-0.839	-0.839	-0.839	-0.838	-0.835	-0.832	-0.830	-0.826	-0.821	-0.815	-0.809	-0.802	-0.795	-0.786	-0.776	-0.766	-0.755	-0.744	-0.731	-0.718	-0.704	-0.690	-0.675	-0.659	-0.644	-0.628	-0.610	-0.594	-0.576	-0.559	-0.540	-0.521	-0.502	-0.485	-0.465	-0.446	-0.428	-0.409	-0.390	-0.371	-0.352	-0.335	-0.316	-0.299	-0.281	-0.264	-0.248	-0.231	-0.215	-0.199	-0.184	-0.170	-0.156	-0.142	-0.131	-0.118	-0.106	-0.096	-0.086	-0.076	-0.068	-0.059	-0.051	-0.045	-0.038	-0.032	-0.026	-0.021	-0.019	-0.015	-0.011	-0.009	-0.008	-0.006	-0.005	-0.005	-0.005	-0.005	-0.006	-0.008	-0.009	-0.011	-0.014	-0.016	-0.018	-0.021	-0.024	-0.028	-0.031	-0.035	-0.039	-0.044	-0.049	-0.052	-0.058	-0.061	-0.066	-0.071	-0.074	-0.079	-0.084	-0.089	-0.092	-0.098	-0.101	-0.106	-0.110	-0.114	-0.119	-0.122	-0.126	-0.130	-0.134	-0.136	-0.139	-0.142	-0.145	-0.148	-0.150	-0.152	-0.154	-0.155	-0.158	-0.158	-0.159	-0.159	-0.159	-0.160	-0.159	-0.159	-0.159	-0.158	-0.156	-0.155	-0.152	-0.151	-0.149	-0.148	-0.144	-0.141	-0.139	-0.135	-0.131	-0.130	-0.126	-0.121	-0.119	-0.115	-0.111	-0.108	-0.102	-0.100	-0.096	-0.092	-0.090	-0.086	-0.082	-0.081	-0.078	-0.075	-0.074	-0.071	-0.070	-0.069	-0.069	-0.068	-0.068	-0.068	-0.069	-0.069	-0.071	-0.072	-0.074	-0.076	-0.080	-0.082	-0.085	-0.090	-0.094	-0.098	-0.102	-0.106	-0.111	-0.115	-0.120	-0.125	-0.130	-0.135	-0.140	-0.145	-0.150	-0.154	-0.159	-0.162	-0.166	-0.170	-0.174	-0.176	-0.179	-0.181	-0.182	-0.184	-0.185	-0.185	-0.185	-0.182	-0.181	-0.179	-0.176	-0.172	-0.169	-0.164	-0.160	-0.152	-0.148	-0.141	-0.134	-0.126	-0.119	-0.110	-0.101	-0.092	-0.084	-0.074	-0.064	-0.055	-0.045	-0.035	-0.026	-0.016	-0.008	0.001	0.010	0.019	0.028	0.035	0.044	0.051	0.056	0.064	0.069	0.074	0.078	0.081	0.085	0.086	0.088	0.089	0.090	0.089	0.086	0.085	0.082	0.079	0.074	0.069	0.064	0.058	0.050	0.042	0.035	0.026	0.018	0.008	-0.002	-0.012	-0.024	-0.034	-0.045	-0.056	-0.068	-0.081	-0.092	-0.104	-0.115	-0.128	-0.139	-0.150	-0.162	-0.174	-0.184	-0.195	-0.206	-0.216	-0.225	-0.235	-0.244	-0.254	-0.262	-0.270	-0.278	-0.285	-0.292	-0.299	-0.305	-0.311	-0.316	-0.321	-0.326	-0.330	-0.334	-0.336	-0.339	-0.341	-0.342	-0.344	-0.345	-0.346	-0.345	-0.345	-0.345	-0.342	-0.341	-0.339	-0.336	-0.332	-0.329	-0.326	-0.321	-0.318	-0.311	-0.306	-0.300	-0.294	-0.286	-0.280	-0.271	-0.262	-0.255	-0.245	-0.235	-0.225	-0.215	-0.202	-0.192	-0.180	-0.168	-0.155	-0.142	-0.129	-0.115	-0.100	-0.086	-0.071	-0.056	-0.041	-0.026	-0.011	0.005	0.021	0.036	0.052	0.068	0.084	0.099	0.114	0.129	0.144	0.158	0.171	0.185	0.199	0.211	0.222	0.234	0.244	0.254	0.264	0.272	0.280	0.288	0.294	0.298	0.304	0.308	0.310	0.311	0.312	0.314	0.312	0.310	0.308	0.306	0.301	0.298	0.291	0.285	0.278	0.270	0.261	0.252	0.244	0.234	0.224	0.214	0.204	0.194	0.181	0.171	0.160	0.149	0.138	0.126	0.116	0.106	0.096	0.086	0.076	0.068	0.059	0.051	0.044	0.038	0.031	0.026	0.021	0.018	0.014	0.011	0.010	0.009	0.008	0.009	0.010	0.012	0.016	0.020	0.025	0.030	0.036	0.044	0.052	0.061	0.070	0.080	0.090	0.101	0.114	0.126	0.139	0.152	0.166	0.180	0.194	0.209	0.225	0.240	0.256	0.271	0.289	0.304	0.321	0.338	0.354	0.371	0.386	0.404	0.420	0.435	0.452	0.469	0.484	0.499	0.515	0.529	0.545	0.559	0.572	0.586	0.598	0.611	0.622	0.634	0.645	0.655	0.665	0.675	0.682	0.691	0.699	0.704	0.711	0.716	0.721	0.725	0.729	0.731	0.734	0.734	0.734	0.735	0.734	0.732	0.730	0.728	0.725	0.720	0.716	0.711	0.706	0.699	0.694	0.686	0.679	0.670	0.662	0.654	0.645	0.635	0.626	0.616	0.606	0.596	0.585	0.575	0.565	0.554	0.544	0.534	0.522	0.512	0.501	0.491	0.480	0.471	0.460	0.450	0.440	0.431	0.421	0.412	0.404	0.396	0.386	0.378	0.370	0.362	0.355	0.346	0.339	0.331	0.322	0.316	0.308	0.301	0.294	0.285	0.278	0.269	0.262	0.254	0.245	0.236	0.228	0.218	0.208	0.198	0.188	0.176	0.165	0.152	0.140	0.128	0.114	0.099	0.085	0.069	0.054	0.036	0.019	0.001	-0.018	-0.036	-0.056	-0.076	-0.096	-0.119	-0.140	-0.161	-0.185	-0.208	-0.230	-0.252	-0.276	-0.300	-0.324	-0.348	-0.371	-0.394	-0.418	-0.440	-0.464	-0.486	-0.509	-0.530	-0.551	-0.572	-0.592	-0.612	-0.631	-0.650	-0.666	-0.682	-0.698	-0.711	-0.725	-0.736	-0.749	-0.758	-0.766	-0.774	-0.780	-0.782	-0.788	-0.790	-0.790	-0.789	-0.788	-0.785	-0.780	-0.775	-0.768	-0.760	-0.750	-0.741	-0.730	-0.718	-0.705	-0.690	-0.676	-0.661	-0.644	-0.628	-0.610	-0.591	-0.572	-0.555	-0.536	-0.518	-0.498	-0.478	-0.459	-0.440	-0.420	-0.401	-0.384	-0.366	-0.349	-0.331	-0.315	-0.299	-0.284	-0.270	-0.256	-0.244	-0.231	-0.220	-0.210	-0.200	-0.192	-0.185	-0.179	-0.172	-0.168	-0.165	-0.161	-0.159	-0.159	-0.158	-0.159	-0.160	-0.162	-0.165	-0.169	-0.172	-0.178	-0.182	-0.188	-0.195	-0.201	-0.208	-0.215	-0.222	-0.229	-0.238	-0.245	-0.251	-0.259	-0.266	-0.272	-0.280	-0.285	-0.292	-0.298	-0.302	-0.308	-0.312	-0.318	-0.320	-0.324	-0.326	-0.329	-0.330	-0.331	-0.332	-0.331	-0.331	-0.330	-0.329	-0.326	-0.324	-0.321	-0.319	-0.315	-0.311	-0.306	-0.302	-0.298	-0.292	-0.286	-0.281	-0.276	-0.271	-0.266	-0.260	-0.256	-0.251	-0.246	-0.241	-0.238	-0.234	-0.231	-0.228	-0.226	-0.224	-0.224	-0.224	-0.224	-0.225	-0.226	-0.230	-0.232	-0.236	-0.241	-0.249	-0.256	-0.264	-0.272	-0.284	-0.295	-0.308	-0.321	-0.336	-0.351	-0.368	-0.386	-0.406	-0.428	-0.449	-0.471	-0.496	-0.521	-0.548	-0.575	-0.605	-0.635	-0.666	-0.699	-0.732	-0.766	-0.801	-0.839	-0.875	-0.914	-0.954	-0.992	-1.035	-1.076	-1.118	-1.161	-1.205	-1.249	-1.295	-1.339	-1.385	-1.431	-1.478	-1.524	-1.570	-1.616	-1.664	-1.710	-1.756	-1.802	-1.849	-1.894	-1.940	-1.985	-2.030	-2.074	-2.118	-2.160	-2.202	-2.244	-2.285	-2.325	-2.362	-2.401	-2.438	-2.474	-2.509	-2.541	-2.574	-2.605	-2.635	-2.664	-2.691	-2.718	-2.742	-2.765	-2.788	-2.809	-2.829	-2.849	-2.865	-2.881	-2.896	-2.910	-2.922	-2.934	-2.944	-2.954	-2.961	-2.969	-2.975	-2.980	-2.986	-2.989	-2.992	-2.994	-2.996	-2.996	-2.996	-2.995	-2.995	-2.992	-2.991	-2.990	-2.986	-2.982	-2.980	-2.976	-2.972	-2.968	-2.962	-2.958	-2.952	-2.948	-2.942	-2.938	-2.932	-2.926	-2.920	-2.915	-2.908	-2.902	-2.896	-2.890	-2.882	-2.876	-2.869	-2.861	-2.855	-2.848	-2.839	-2.830	-2.821	-2.812	-2.802	-2.792	-2.782	-2.771	-2.761	-2.749	-2.736	-2.724	-2.710	-2.696	-2.680	-2.665	-2.649	-2.631	-2.614	-2.595	-2.576	-2.556	-2.534	-2.512	-2.489	-2.466	-2.441	-2.414	-2.389	-2.361	-2.331	-2.301	-2.271	-2.240	-2.208	-2.174	-2.139	-2.104	-2.068	-2.030	-1.991	-1.951	-1.912	-1.871	-1.829	-1.786	-1.742	-1.699	-1.654	-1.609	-1.562	-1.514	-1.468	-1.420	-1.371	-1.322	-1.272	-1.222	-1.174	-1.124	-1.072	-1.022	-0.971	-0.922	-0.872	-0.821	-0.771	-0.722	-0.672	-0.622	-0.575	-0.528	-0.480	-0.434	-0.388	-0.342	-0.298	-0.255	-0.211	-0.170	-0.129	-0.090	-0.050	-0.012	0.024	0.059	0.092	0.126	0.158	0.189	0.219	0.248	0.274	0.301	0.326	0.349	0.372	0.394	0.415	0.435	0.455	0.472	0.490	0.507	0.524	0.539	0.554	0.569	0.582	0.596	0.609	0.622	0.636	0.649	0.664	0.676	0.690	0.705	0.720	0.735	0.750	0.765	0.782	0.799	0.818	0.836	0.856	0.876	0.898	0.920	0.944	0.969	0.995	1.021	1.049	1.078	1.108	1.140	1.172	1.205	1.240	1.275	1.312	1.349	1.388	1.428	1.468	1.509	1.551	1.594	1.638	1.682	1.728	1.774	1.819	1.866	1.912	1.960	2.007	2.056	2.105	2.152	2.202	2.251	2.300	2.349	2.398	2.446	2.494	2.542	2.590	2.639	2.688	2.734	2.780	2.826	2.872	2.916	2.962	3.006	3.049	3.092	3.134	3.175	3.215	3.255	3.295	3.332	3.370	3.405	3.441	3.476	3.510	3.542	3.574	3.605	3.634	3.662	3.690	3.718	3.742	3.766	3.789	3.811	3.832	3.854	3.872	3.890	3.908	3.924	3.938	3.951	3.965	3.978	3.988	3.998	4.006	4.015	4.022	4.028	4.034	4.039	4.043	4.045	4.048	4.050	4.051	4.052	4.052	4.054	4.052	4.052	4.051	4.050	4.050	4.050	4.049	4.048	4.048	4.048	4.048	4.048	4.048	4.049	4.050	4.051	4.055	4.058	4.061	4.066	4.071	4.076	4.084	4.090	4.098	4.108	4.116	4.128	4.138	4.150	4.161	4.175	4.188	4.201	4.216	4.231	4.246	4.262	4.279	4.295	4.311	4.328	4.344	4.360	4.378	4.394	4.409	4.424	4.438	4.452	4.466	4.479	4.491	4.501	4.512	4.521	4.530	4.536	4.541	4.545	4.548	4.549	4.548	4.545	4.542	4.536	4.529	4.520	4.509	4.496	4.482	4.465	4.448	4.428	4.405	4.381	4.355	4.328	4.299	4.269	4.235	4.200	4.164	4.125	4.086	4.045	4.003	3.958	3.914	3.866	3.818	3.769	3.719	3.668	3.615	3.562	3.508	3.454	3.398	3.340	3.284	3.226	3.170	3.111	3.054	2.995	2.935	2.876	2.818	2.760	2.701	2.642	2.586	2.528	2.471	2.415	2.358	2.302	2.246	2.192	2.139	2.085	2.033	1.981	1.931	1.880	1.831	1.782	1.736	1.690	1.646	1.601	1.558	1.516	1.475	1.434	1.395	1.358	1.321	1.285	1.250	1.216	1.184	1.151	1.121	1.091	1.061	1.034	1.006	0.980	0.955	0.929	0.905	0.882	0.860	0.839	0.818	0.796	0.776	0.758	0.738	0.719	0.701	0.684	0.666	0.648	0.631	0.614	0.598	0.580	0.565	0.548	0.531	0.514	0.498	0.480	0.462	0.446	0.428	0.410	0.392	0.374	0.356	0.335	0.316	0.298	0.278	0.256	0.236	0.215	0.194	0.172	0.150	0.128	0.105	0.082	0.059	0.035	0.011	-0.012	-0.038	-0.061	-0.086	-0.110	-0.135	-0.159	-0.184	-0.208	-0.231	-0.256	-0.280	-0.304	-0.326	-0.350	-0.372	-0.395	-0.418	-0.439	-0.460	-0.480	-0.500	-0.519	-0.539	-0.558	-0.575	-0.592	-0.609	-0.624	-0.640	-0.654	-0.668	-0.680	-0.692	-0.704	-0.715	-0.725	-0.734	-0.742	-0.750	-0.758	-0.765	-0.770	-0.775	-0.780	-0.784	-0.788	-0.790	-0.794	-0.795	-0.796	-0.798	-0.798	-0.799	-0.799	-0.799	-0.798	-0.796	-0.796	-0.795	-0.794	-0.792	-0.791	-0.791	-0.789	-0.788	-0.788	-0.786	-0.786	-0.786	-0.786	-0.786	-0.788	-0.789	-0.792	-0.794	-0.798	-0.802	-0.806	-0.811	-0.818	-0.825	-0.831	-0.841	-0.850	-0.860	-0.871	-0.882	-0.895	-0.909	-0.925	-0.941	-0.958	-0.975	-0.995	-1.015	-1.036	-1.059	-1.081	-1.106	-1.131	-1.156	-1.184	-1.211	-1.241	-1.270	-1.301	-1.331	-1.364	-1.395	-1.429	-1.462	-1.496	-1.531	-1.566	-1.601	-1.636	-1.672	-1.708	-1.744	-1.779	-1.814	-1.850	-1.885	-1.920	-1.954	-1.988	-2.021	-2.054	-2.085	-2.118	-2.148	-2.176	-2.206	-2.234	-2.260	-2.285	-2.309	-2.332	-2.354	-2.375	-2.394	-2.410	-2.428	-2.441	-2.455	-2.468	-2.478	-2.488	-2.495	-2.500	-2.505	-2.509	-2.510	-2.510	-2.509	-2.506	-2.502	-2.496	-2.490	-2.482	-2.474	-2.464	-2.451	-2.440	-2.426	-2.412	-2.398	-2.381	-2.365	-2.346	-2.328	-2.309	-2.290	-2.270	-2.250	-2.230	-2.209	-2.188	-2.168	-2.146	-2.125	-2.104	-2.084	-2.061	-2.041	-2.021	-2.002	-1.982	-1.964	-1.945	-1.926	-1.909	-1.892	-1.876	-1.860	-1.845	-1.830	-1.818	-1.805	-1.792	-1.782	-1.772	-1.762	-1.754	-1.748	-1.740	-1.734	-1.729	-1.725	-1.721	-1.719	-1.718	-1.716	-1.716	-1.716	-1.719	-1.719	-1.721	-1.725	-1.729	-1.732	-1.738	-1.742	-1.748	-1.754	-1.759	-1.765	-1.771	-1.778	-1.785	-1.791	-1.799	-1.804	-1.811	-1.819	-1.824	-1.830	-1.836	-1.840	-1.846	-1.849	-1.854	-1.856	-1.860	-1.862	-1.864	-1.864	-1.865	-1.864	-1.862	-1.860	-1.856	-1.852	-1.848	-1.841	-1.834	-1.826	-1.819	-1.808	-1.798	-1.786	-1.774	-1.760	-1.745	-1.729	-1.712	-1.695	-1.678	-1.658	-1.636	-1.615	-1.594	-1.571	-1.548	-1.524	-1.499	-1.474	-1.449	-1.422	-1.395	-1.368	-1.340	-1.312	-1.285	-1.256	-1.229	-1.200	-1.172	-1.144	-1.116	-1.088	-1.060	-1.032	-1.006	-0.980	-0.954	-0.928	-0.904	-0.879	-0.856	-0.832	-0.811	-0.790	-0.769	-0.750	-0.731	-0.712	-0.696	-0.681	-0.665	-0.651	-0.639	-0.628	-0.616	-0.606	-0.598	-0.589	-0.581	-0.575	-0.570	-0.565	-0.561	-0.559	-0.556	-0.554	-0.554	-0.554	-0.552	-0.554	-0.555	-0.556	-0.558	-0.559	-0.561	-0.562	-0.564	-0.566	-0.568	-0.570	-0.570	-0.571	-0.572	-0.572	-0.571	-0.571	-0.570	-0.568	-0.564	-0.560	-0.556	-0.550	-0.544	-0.536	-0.529	-0.519	-0.509	-0.499	-0.486	-0.472	-0.458	-0.442	-0.426	-0.408	-0.390	-0.370	-0.349	-0.326	-0.304	-0.280	-0.254	-0.229	-0.201	-0.174	-0.144	-0.115	-0.084	-0.054	-0.021	0.011	0.045	0.080	0.114	0.149	0.185	0.220	0.258	0.295	0.332	0.370	0.408	0.445	0.484	0.521	0.559	0.599	0.636	0.672	0.711	0.749	0.785	0.824	0.860	0.895	0.931	0.966	1.001	1.035	1.068	1.101	1.134	1.165	1.195	1.225	1.254	1.282	1.309	1.335	1.360	1.385	1.410	1.431	1.454	1.475	1.494	1.514	1.532	1.550	1.566	1.581	1.595	1.610	1.622	1.635	1.645	1.656	1.666	1.675	1.682	1.691	1.699	1.705	1.711	1.718	1.722	1.728	1.731	1.736	1.740	1.744	1.749	1.752	1.756	1.759	1.762	1.766	1.769	1.772	1.778	1.781	1.785	1.789	1.794	1.798	1.802	1.809	1.814	1.821	1.826	1.832	1.841	1.848	1.856	1.864	1.872	1.881	1.890	1.901	1.910	1.920	1.931	1.942	1.954	1.965	1.976	1.990	2.001	2.015	2.027	2.041	2.055	2.068	2.082	2.095	2.110	2.124	2.139	2.152	2.168	2.182	2.198	2.211	2.228	2.242	2.258	2.272	2.288	2.302	2.318	2.332	2.348	2.364	2.378	2.392	2.408	2.422	2.438	2.452	2.465	2.480	2.494	2.508	2.521	2.535	2.549	2.561	2.575	2.588	2.600	2.611	2.624	2.635	2.648	2.658	2.668	2.679	2.688	2.696	2.708	2.715	2.724	2.731	2.740	2.748	2.752	2.760	2.766	2.772	2.778	2.782	2.788	2.791	2.795	2.800	2.802	2.806	2.810	2.812	2.815	2.816	2.818	2.820	2.822	2.824	2.825	2.826	2.828	2.829	2.830	2.831	2.832	2.834	2.836	2.838	2.840	2.842	2.844	2.846	2.848	2.851	2.854	2.858	2.861	2.865	2.869	2.874	2.878	2.882	2.888	2.892	2.899	2.904	2.909	2.914	2.921	2.928	2.932	2.939	2.946	2.952	2.959	2.965	2.971	2.976	2.982	2.988	2.994	2.999	3.004	3.006	3.011	3.014	3.018	3.019	3.021	3.022	3.022	3.022	3.021	3.019	3.016	3.012	3.009	3.002	2.998	2.989	2.981	2.971	2.961	2.950	2.938	2.925	2.911	2.896	2.879	2.862	2.845	2.825	2.805	2.784	2.762	2.740	2.716	2.694	2.669	2.644	2.618	2.592	2.566	2.538	2.511	2.484	2.455	2.428	2.400	2.372	2.344	2.318	2.290	2.264	2.238	2.212	2.188	2.162	2.139	2.116	2.095	2.074	2.054	2.035	2.019	2.002	1.988	1.974	1.962	1.951	1.942	1.935	1.929	1.925	1.921	1.920	1.920	1.922	1.926	1.931	1.936	1.945	1.954	1.965	1.978	1.990	2.006	2.021	2.039	2.058	2.076	2.098	2.119	2.140	2.161	2.185	2.209	2.232	2.259	2.282	2.306	2.332	2.356	2.382	2.406	2.431	2.454	2.478	2.499	2.520	2.541	2.561	2.580	2.598	2.614	2.629	2.642	2.656	2.666	2.676	2.685	2.690	2.696	2.699	2.700	2.701	2.699	2.695	2.689	2.682	2.674	2.664	2.651	2.638	2.621	2.605	2.586	2.566	2.545	2.521	2.498	2.471	2.445	2.416	2.388	2.358	2.326	2.294	2.261	2.228	2.192	2.159	2.125	2.089	2.054	2.018	1.982	1.946	1.911	1.875	1.840	1.806	1.771	1.738	1.705	1.672	1.641	1.610	1.580	1.551	1.524	1.498	1.471	1.446	1.422	1.401	1.379	1.360	1.341	1.324	1.308	1.294	1.280	1.269	1.256	1.248	1.240	1.232	1.226	1.222	1.219	1.215	1.212	1.212	1.214	1.214	1.216	1.219	1.222	1.226	1.231	1.235	1.241	1.248	1.254	1.261	1.268	1.275	1.281	1.289	1.296	1.304	1.310	1.318	1.324	1.330	1.335	1.341	1.346	1.350	1.354	1.358	1.360	1.362	1.365	1.365	1.366	1.365	1.366	1.364	1.362	1.360	1.356	1.352	1.349	1.344	1.339	1.332	1.328	1.321	1.312	1.306	1.299	1.290	1.281	1.272	1.264	1.255	1.246	1.238	1.229	1.220	1.211	1.202	1.194	1.186	1.178	1.171	1.162	1.156	1.149	1.144	1.138	1.132	1.129	1.125	1.120	1.118	1.116	1.115	1.114	1.114	1.115	1.116	1.118	1.120	1.122	1.126	1.131	1.136	1.141	1.148	1.155	1.162	1.169	1.178	1.186	1.195	1.205	1.214	1.224	1.234	1.244	1.255	1.266	1.278	1.288	1.298	1.309	1.319	1.329	1.339	1.348	1.358	1.365	1.374	1.381	1.389	1.394	1.400	1.405	1.410	1.412	1.415	1.416	1.418	1.418	1.416	1.414	1.411	1.408	1.401	1.395	1.388	1.379	1.369	1.359	1.345	1.332	1.319	1.304	1.288	1.269	1.251	1.231	1.210	1.189	1.166	1.144	1.119	1.094	1.069	1.042	1.015	0.988	0.959	0.930	0.900	0.871	0.841	0.811	0.781	0.750	0.719	0.689	0.659	0.628	0.598	0.568	0.538	0.509	0.480	0.451	0.422	0.396	0.370	0.344	0.319	0.295	0.271	0.249	0.226	0.205	0.186	0.168	0.150	0.134	0.118	0.102	0.090	0.079	0.068	0.058	0.048	0.040	0.032	0.028	0.022	0.019	0.015	0.014	0.011	0.011	0.011	0.012	0.014	0.016	0.019	0.021	0.024	0.028	0.031	0.035	0.038	0.041	0.045	0.049	0.050	0.052	0.055	0.056	0.058	0.056	0.056	0.055	0.054	0.051	0.048	0.041	0.035	0.029	0.021	0.012	0.002	-0.008	-0.021	-0.032	-0.048	-0.064	-0.080	-0.098	-0.115	-0.135	-0.155	-0.175	-0.198	-0.221	-0.244	-0.268	-0.292	-0.318	-0.344	-0.370	-0.396	-0.422	-0.449	-0.475	-0.501	-0.529	-0.555	-0.581	-0.608	-0.632	-0.658	-0.681	-0.705	-0.729	-0.750	-0.771	-0.792	-0.811	-0.830	-0.846	-0.862	-0.879	-0.891	-0.905	-0.915	-0.926	-0.934	-0.941	-0.949	-0.952	-0.955	-0.958	-0.959	-0.958	-0.955	-0.951	-0.946	-0.940	-0.932	-0.924	-0.914	-0.902	-0.891	-0.878	-0.862	-0.848	-0.831	-0.814	-0.796	-0.776	-0.758	-0.736	-0.716	-0.694	-0.672	-0.649	-0.626	-0.604	-0.580	-0.556	-0.532	-0.509	-0.485	-0.460	-0.438	-0.414	-0.391	-0.369	-0.345	-0.322	-0.301	-0.281	-0.260	-0.241	-0.222	-0.204	-0.186	-0.170	-0.155	-0.140	-0.128	-0.115	-0.105	-0.095	-0.088	-0.080	-0.074	-0.069	-0.066	-0.064	-0.064	-0.065	-0.068	-0.071	-0.078	-0.084	-0.092	-0.102	-0.114	-0.125	-0.140	-0.156	-0.171	-0.190	-0.209	-0.229	-0.250	-0.272	-0.295	-0.320	-0.345	-0.370	-0.398	-0.424	-0.451	-0.479	-0.509	-0.536	-0.565	-0.595	-0.624	-0.652	-0.681	-0.710	-0.738	-0.766	-0.792	-0.819	-0.845	-0.871	-0.895	-0.919	-0.941	-0.962	-0.984	-1.004	-1.021	-1.038	-1.054	-1.069	-1.081	-1.094	-1.104	-1.112	-1.120	-1.126	-1.131	-1.134	-1.136	-1.138	-1.136	-1.135	-1.131	-1.128	-1.122	-1.115	-1.108	-1.099	-1.089	-1.079	-1.068	-1.055	-1.041	-1.028	-1.014	-0.999	-0.984	-0.969	-0.952	-0.936	-0.918	-0.901	-0.885	-0.868	-0.851	-0.835	-0.818	-0.801	-0.786	-0.770	-0.755	-0.740	-0.725	-0.711	-0.698	-0.685	-0.674	-0.662	-0.651	-0.641	-0.632	-0.624	-0.618	-0.609	-0.602	-0.599	-0.594	-0.590	-0.589	-0.586	-0.585	-0.585	-0.585	-0.586	-0.588	-0.591	-0.594	-0.599	-0.602	-0.608	-0.614	-0.621	-0.628	-0.635	-0.644	-0.651	-0.660	-0.670	-0.679	-0.689	-0.699	-0.708	-0.718	-0.728	-0.738	-0.749	-0.759	-0.769	-0.779	-0.789	-0.799	-0.808	-0.816	-0.825	-0.834	-0.841	-0.849	-0.856	-0.862	-0.868	-0.874	-0.879	-0.884	-0.888	-0.890	-0.894	-0.895	-0.898	-0.898	-0.898	-0.898	-0.896	-0.895	-0.892	-0.890	-0.886	-0.884	-0.879	-0.874	-0.868	-0.862	-0.856	-0.850	-0.844	-0.836	-0.829	-0.821	-0.814	-0.806	-0.799	-0.791	-0.782	-0.776	-0.769	-0.761	-0.755	-0.748	-0.741	-0.736	-0.730	-0.725	-0.721	-0.716	-0.714	-0.712	-0.710	-0.709	-0.709	-0.709	-0.711	-0.712	-0.715	-0.720	-0.725	-0.730	-0.738	-0.744	-0.752	-0.762	-0.771	-0.782	-0.794	-0.806	-0.819	-0.832	-0.848	-0.862	-0.878	-0.895	-0.911	-0.929	-0.948	-0.965	-0.984	-1.002	-1.021	-1.040	-1.060	-1.079	-1.098	-1.116	-1.136	-1.155	-1.174	-1.192	-1.211	-1.229	-1.245	-1.262	-1.280	-1.295	-1.312	-1.328	-1.341	-1.355	-1.368	-1.381	-1.392	-1.404	-1.415	-1.424	-1.434	-1.441	-1.449	-1.456	-1.461	-1.466	-1.470	-1.474	-1.478	-1.479	-1.480	-1.480	-1.480	-1.479	-1.478	-1.475	-1.471	-1.469	-1.464	-1.458	-1.452	-1.446	-1.439	-1.431	-1.424	-1.415	-1.405	-1.395	-1.384	-1.374	-1.362	-1.350	-1.338	-1.325	-1.312	-1.299	-1.284	-1.271	-1.256	-1.241	-1.228	-1.212	-1.195	-1.180	-1.165	-1.149	-1.134	-1.116	-1.101	-1.085	-1.069	-1.054	-1.039	-1.022	-1.008	-0.991	-0.978	-0.962	-0.949	-0.935	-0.922	-0.909	-0.896	-0.885	-0.874	-0.864	-0.854	-0.844	-0.835	-0.828	-0.820	-0.814	-0.808	-0.802	-0.799	-0.795	-0.792	-0.790	-0.789	-0.789	-0.789	-0.790	-0.791	-0.794	-0.798	-0.800	-0.805	-0.810	-0.816	-0.822	-0.829	-0.834	-0.841	-0.849	-0.858	-0.865	-0.872	-0.881	-0.890	-0.898	-0.908	-0.915	-0.922	-0.930	-0.938	-0.945	-0.952	-0.958	-0.965	-0.970	-0.975	-0.979	-0.984	-0.988	-0.990	-0.991	-0.992	-0.994	-0.994	-0.994	-0.992	-0.990	-0.988	-0.984	-0.980	-0.976	-0.971	-0.965	-0.959	-0.952	-0.945	-0.936	-0.929	-0.920	-0.912	-0.902	-0.894	-0.884	-0.875	-0.865	-0.855	-0.846	-0.836	-0.828	-0.819	-0.810	-0.801	-0.792	-0.785	-0.779	-0.772	-0.766	-0.761	-0.756	-0.754	-0.750	-0.748	-0.748	-0.746	-0.746	-0.748	-0.750	-0.752	-0.758	-0.762	-0.768	-0.775	-0.782	-0.792	-0.801	-0.812	-0.825	-0.838	-0.851	-0.866	-0.881	-0.896	-0.914	-0.932	-0.949	-0.969	-0.989	-1.009	-1.029	-1.050	-1.072	-1.094	-1.116	-1.139	-1.161	-1.184	-1.205	-1.229	-1.251	-1.274	-1.295	-1.318	-1.340	-1.361	-1.381	-1.402	-1.422	-1.441	-1.460	-1.478	-1.494	-1.511	-1.526	-1.541	-1.554	-1.568	-1.579	-1.590	-1.599	-1.606	-1.614	-1.620	-1.625	-1.629	-1.632	-1.634	-1.634	-1.634	-1.631	-1.628	-1.624	-1.618	-1.611	-1.604	-1.595	-1.585	-1.572	-1.561	-1.548	-1.534	-1.520	-1.504	-1.486	-1.469	-1.450	-1.431	-1.411	-1.391	-1.370	-1.349	-1.326	-1.304	-1.281	-1.258	-1.235	-1.211	-1.188	-1.165	-1.141	-1.118	-1.094	-1.071	-1.049	-1.026	-1.004	-0.982	-0.961	-0.941	-0.921	-0.902	-0.884	-0.866	-0.849	-0.834	-0.819	-0.806	-0.792	-0.781	-0.771	-0.762	-0.754	-0.749	-0.742	-0.738	-0.735	-0.734	-0.734	-0.735	-0.738	-0.740	-0.745	-0.751	-0.759	-0.768	-0.778	-0.789	-0.800	-0.812	-0.828	-0.842	-0.859	-0.876	-0.892	-0.911	-0.930	-0.950	-0.970	-0.990	-1.011	-1.031	-1.052	-1.074	-1.096	-1.116	-1.138	-1.158	-1.179	-1.198	-1.216	-1.235	-1.254	-1.271	-1.289	-1.305	-1.320	-1.332	-1.348	-1.359	-1.370	-1.381	-1.390	-1.398	-1.405	-1.411	-1.415	-1.420	-1.422	-1.422	-1.424	-1.422	-1.422	-1.420	-1.416	-1.412	-1.408	-1.401	-1.395	-1.389	-1.381	-1.372	-1.364	-1.354	-1.345	-1.336	-1.325	-1.316	-1.305	-1.294	-1.285	-1.275	-1.265	-1.255	-1.245	-1.236	-1.228	-1.218	-1.210	-1.202	-1.194	-1.188	-1.181	-1.175	-1.170	-1.165	-1.160	-1.156	-1.154	-1.150	-1.149	-1.148	-1.146	-1.145	-1.145	-1.145	-1.146	-1.148	-1.150	-1.151	-1.154	-1.156	-1.159	-1.162	-1.165	-1.170	-1.172	-1.176	-1.181	-1.185	-1.189	-1.194	-1.198	-1.202	-1.206	-1.211	-1.215	-1.219	-1.222	-1.226	-1.230	-1.234	-1.238	-1.240	-1.244	-1.246	-1.250	-1.252	-1.255	-1.258	-1.259	-1.260	-1.261	-1.262	-1.264	-1.264	-1.264	-1.264	-1.264	-1.265	-1.264	-1.262	-1.261	-1.260	-1.258	-1.255	-1.252	-1.250	-1.246	-1.242	-1.239	-1.234	-1.229	-1.224	-1.219	-1.214	-1.206	-1.200	-1.194	-1.186	-1.179	-1.171	-1.162	-1.152	-1.144	-1.134	-1.124	-1.115	-1.104	-1.092	-1.081	-1.070	-1.058	-1.046	-1.034	-1.020	-1.008	-0.995	-0.981	-0.968	-0.955	-0.940	-0.928	-0.912	-0.900	-0.885	-0.870	-0.858	-0.844	-0.829	-0.815	-0.801	-0.789	-0.775	-0.761	-0.748	-0.735	-0.722	-0.711	-0.699	-0.686	-0.674	-0.664	-0.652	-0.641	-0.631	-0.621	-0.612	-0.604	-0.594	-0.586	-0.579	-0.571	-0.564	-0.558	-0.551	-0.545	-0.540	-0.535	-0.531	-0.528	-0.522	-0.519	-0.518	-0.514	-0.511	-0.509	-0.507	-0.506	-0.505	-0.505	-0.504	-0.504	-0.504	-0.505	-0.505	-0.506	-0.507	-0.509	-0.511	-0.512	-0.515	-0.516	-0.519	-0.521	-0.524	-0.526	-0.529	-0.531	-0.534	-0.536	-0.540	-0.541	-0.544	-0.548	-0.549	-0.551	-0.554	-0.555	-0.558	-0.558	-0.560	-0.561	-0.561	-0.561	-0.561	-0.561	-0.560	-0.559	-0.558	-0.558	-0.554	-0.551	-0.549	-0.546	-0.541	-0.538	-0.532	-0.529	-0.522	-0.518	-0.511	-0.504	-0.498	-0.490	-0.482	-0.475	-0.466	-0.458	-0.449	-0.440	-0.430	-0.421	-0.411	-0.401	-0.391	-0.381	-0.372	-0.361	-0.352	-0.341	-0.332	-0.322	-0.312	-0.302	-0.294	-0.285	-0.276	-0.268	-0.260	-0.254	-0.246	-0.239	100.000	5.000	2.000	1.000	4.000	0.000	0.000	0.000	0.000	0.000	0.000	0.000	0.000	0.000	0.000	0.000	0.000	0.000	1.866	1.820	1.775	1.732	1.691	1.651	1.612	1.575	1.539	1.505	1.471	1.439	1.408	1.379	1.350	1.322	1.298	1.272	1.249	1.226	1.205	1.184	1.164	1.145	1.126	1.109	1.092	1.076	1.061	1.046	1.031	1.018	1.004	0.990	0.976	0.964	0.951	0.938	0.924	0.910	0.898	0.884	0.869	0.855	0.840	0.825	0.810	0.794	0.776	0.759	0.740	0.722	0.702	0.681	0.660	0.638	0.615	0.591	0.566	0.540	0.514	0.486	0.458	0.429	0.399	0.370	0.339	0.306	0.272	0.240	0.208	0.172	0.139	0.104	0.069	0.034	-0.001	-0.038	-0.072	-0.106	-0.142	-0.176	-0.210	-0.244	-0.278	-0.310	-0.340	-0.371	-0.402	-0.431	-0.459	-0.485	-0.511	-0.536	-0.559	-0.580	-0.601	-0.621	-0.638	-0.654	-0.668	-0.681	-0.692	-0.702	-0.711	-0.718	-0.724	-0.726	-0.730	-0.730	-0.729	-0.728	-0.724	-0.719	-0.712	-0.706	-0.698	-0.688	-0.678	-0.665	-0.654	-0.640	-0.628	-0.611	-0.598	-0.582	-0.566	-0.550	-0.534	-0.518	-0.501	-0.485	-0.469	-0.454	-0.439	-0.422	-0.409	-0.394	-0.381	-0.368	-0.355	-0.344	-0.334	-0.324	-0.316	-0.308	-0.301	-0.296	-0.292	-0.289	-0.288	-0.286	-0.288	-0.290	-0.294	-0.298	-0.304	-0.311	-0.319	-0.329	-0.340	-0.352	-0.366	-0.381	-0.396	-0.415	-0.432	-0.452	-0.474	-0.496	-0.520	-0.544	-0.569	-0.595	-0.622	-0.650	-0.680	-0.709	-0.739	-0.770	-0.801	-0.835	-0.866	-0.901	-0.934	-0.968	-1.001	-1.036	-1.070	-1.105	-1.141	-1.175	-1.209	-1.244	-1.278	-1.312	-1.345	-1.379	-1.410	-1.442	-1.474	-1.505	-1.534	-1.564	-1.591	-1.619	-1.645	-1.670	-1.694	-1.718	-1.739	-1.760	-1.779	-1.798	-1.815	-1.831	-1.845	-1.858	-1.869	-1.879	-1.888	-1.896	-1.902	-1.906	-1.910	-1.911	-1.912	-1.911	-1.910	-1.908	-1.902	-1.896	-1.891	-1.884	-1.875	-1.865	-1.856	-1.844	-1.832	-1.819	-1.806	-1.792	-1.779	-1.764	-1.749	-1.734	-1.718	-1.702	-1.688	-1.671	-1.658	-1.642	-1.628	-1.612	-1.599	-1.585	-1.574	-1.561	-1.550	-1.539	-1.529	-1.520	-1.511	-1.504	-1.498	-1.491	-1.486	-1.484	-1.481	-1.479	-1.479	-1.479	-1.481	-1.482	-1.486	-1.491	-1.496	-1.502	-1.510	-1.518	-1.526	-1.536	-1.546	-1.558	-1.570	-1.581	-1.594	-1.608	-1.621	-1.634	-1.649	-1.662	-1.678	-1.691	-1.706	-1.720	-1.734	-1.748	-1.761	-1.776	-1.789	-1.801	-1.814	-1.825	-1.836	-1.846	-1.856	-1.865	-1.874	-1.881	-1.888	-1.892	-1.899	-1.902	-1.908	-1.909	-1.911	-1.912	-1.912	-1.911	-1.909	-1.906	-1.904	-1.900	-1.895	-1.889	-1.882	-1.876	-1.868	-1.859	-1.850	-1.840	-1.831	-1.820	-1.810	-1.798	-1.786	-1.775	-1.762	-1.750	-1.738	-1.724	-1.712	-1.699	-1.686	-1.674	-1.660	-1.648	-1.635	-1.624	-1.611	-1.600	-1.588	-1.578	-1.568	-1.558	-1.548	-1.539	-1.529	-1.521	-1.514	-1.508	-1.501	-1.495	-1.490	-1.486	-1.482	-1.479	-1.476	-1.475	-1.474	-1.474	-1.475	-1.476	-1.478	-1.480	-1.482	-1.486	-1.490	-1.494	-1.500	-1.506	-1.511	-1.519	-1.525	-1.532	-1.540	-1.548	-1.556	-1.565	-1.572	-1.581	-1.590	-1.599	-1.608	-1.616	-1.624	-1.632	-1.641	-1.649	-1.655	-1.662	-1.669	-1.675	-1.680	-1.685	-1.689	-1.692	-1.695	-1.696	-1.698	-1.698	-1.698	-1.695	-1.692	-1.689	-1.685	-1.679	-1.672	-1.665	-1.655	-1.645	-1.635	-1.622	-1.610	-1.596	-1.581	-1.565	-1.548	-1.530	-1.510	-1.490	-1.469	-1.448	-1.425	-1.401	-1.379	-1.354	-1.328	-1.302	-1.276	-1.248	-1.221	-1.194	-1.165	-1.136	-1.109	-1.079	-1.050	-1.020	-0.991	-0.962	-0.932	-0.904	-0.875	-0.846	-0.818	-0.790	-0.761	-0.734	-0.706	-0.680	-0.654	-0.628	-0.601	-0.576	-0.551	-0.528	-0.505	-0.481	-0.459	-0.436	-0.415	-0.395	-0.375	-0.354	-0.335	-0.318	-0.299	-0.281	-0.264	-0.248	-0.230	-0.215	-0.200	-0.184	-0.170	-0.155	-0.141	-0.129	-0.114	-0.101	-0.089	-0.075	-0.062	-0.050	-0.036	-0.025	-0.012	0.001	0.014	0.025	0.039	0.051	0.064	0.076	0.090	0.104	0.118	0.131	0.145	0.160	0.175	0.190	0.205	0.221	0.238	0.254	0.271	0.288	0.306	0.324	0.342	0.361	0.380	0.400	0.419	0.440	0.461	0.481	0.502	0.525	0.546	0.568	0.590	0.612	0.635	0.658	0.680	0.704	0.726	0.749	0.772	0.795	0.818	0.841	0.862	0.886	0.908	0.930	0.951	0.972	0.995	1.015	1.035	1.054	1.074	1.092	1.112	1.129	1.146	1.162	1.179	1.195	1.210	1.225	1.238	1.251	1.264	1.275	1.288	1.296	1.306	1.315	1.324	1.331	1.339	1.345	1.351	1.356	1.361	1.366	1.370	1.372	1.376	1.379	1.380	1.382	1.382	1.384	1.385	1.385	1.385	1.384	1.385	1.384	1.382	1.382	1.381	1.380	1.379	1.378	1.376	1.376	1.376	1.375	1.375	1.375	1.375	1.375	1.376	1.378	1.379	1.380	1.382	1.385	1.389	1.391	1.395	1.399	1.405	1.410	1.415	1.421	1.429	1.436	1.442	1.452	1.461	1.470	1.480	1.490	1.501	1.514	1.525	1.538	1.551	1.564	1.576	1.591	1.606	1.621	1.636	1.652	1.668	1.684	1.701	1.718	1.734	1.751	1.769	1.785	1.804	1.820	1.838	1.854	1.871	1.889	1.906	1.922	1.939	1.956	1.971	1.988	2.002	2.016	2.031	2.045	2.058	2.070	2.082	2.094	2.104	2.115	2.124	2.131	2.140	2.146	2.152	2.158	2.161	2.166	2.168	2.170	2.171	2.171	2.170	2.169	2.166	2.161	2.158	2.152	2.145	2.139	2.131	2.121	2.112	2.102	2.091	2.080	2.069	2.055	2.042	2.029	2.014	2.001	1.985	1.970	1.955	1.940	1.925	1.910	1.894	1.879	1.862	1.849	1.832	1.819	1.804	1.790	1.778	1.764	1.751	1.740	1.729	1.719	1.709	1.699	1.691	1.684	1.679	1.672	1.669	1.665	1.664	1.661	1.661	1.661	1.662	1.666	1.669	1.674	1.680	1.688	1.695	1.704	1.714	1.724	1.735	1.748	1.760	1.774	1.789	1.804	1.819	1.835	1.852	1.870	1.888	1.906	1.924	1.942	1.961	1.980	1.999	2.018	2.036	2.055	2.074	2.091	2.110	2.126	2.142	2.159	2.175	2.190	2.202	2.218	2.230	2.241	2.251	2.262	2.270	2.279	2.286	2.291	2.295	2.298	2.300	2.301	2.300	2.299	2.295	2.292	2.286	2.279	2.270	2.261	2.250	2.239	2.226	2.211	2.196	2.179	2.161	2.142	2.122	2.101	2.080	2.056	2.033	2.007	1.982	1.955	1.929	1.902	1.872	1.845	1.816	1.786	1.758	1.728	1.698	1.668	1.638	1.609	1.579	1.549	1.519	1.490	1.461	1.434	1.406	1.379	1.352	1.328	1.302	1.279	1.256	1.234	1.212	1.192	1.175	1.156	1.140	1.125	1.111	1.098	1.085	1.076	1.066	1.058	1.051	1.045	1.041	1.039	1.036	1.035	1.036	1.036	1.039	1.041	1.046	1.051	1.058	1.064	1.071	1.080	1.088	1.098	1.106	1.116	1.126	1.136	1.146	1.158	1.168	1.178	1.189	1.198	1.208	1.218	1.225	1.234	1.241	1.248	1.254	1.259	1.264	1.269	1.271	1.272	1.274	1.274	1.272	1.271	1.268	1.264	1.259	1.252	1.245	1.238	1.229	1.219	1.208	1.195	1.184	1.170	1.156	1.141	1.125	1.109	1.092	1.075	1.058	1.039	1.021	1.004	0.985	0.966	0.949	0.930	0.911	0.895	0.876	0.860	0.844	0.828	0.812	0.796	0.782	0.770	0.756	0.745	0.735	0.725	0.716	0.710	0.702	0.698	0.694	0.690	0.689	0.689	0.689	0.691	0.695	0.699	0.704	0.711	0.719	0.729	0.739	0.750	0.762	0.775	0.790	0.805	0.821	0.839	0.855	0.874	0.894	0.912	0.932	0.952	0.975	0.995	1.018	1.039	1.059	1.081	1.102	1.124	1.145	1.166	1.186	1.206	1.225	1.244	1.260	1.278	1.294	1.308	1.321	1.335	1.345	1.355	1.365	1.372	1.379	1.382	1.386	1.388	1.388	1.386	1.382	1.378	1.370	1.361	1.352	1.340	1.328	1.312	1.295	1.276	1.258	1.235	1.212	1.188	1.162	1.135	1.106	1.076	1.046	1.015	0.982	0.949	0.914	0.880	0.844	0.808	0.771	0.735	0.699	0.660	0.624	0.588	0.551	0.515	0.480	0.444	0.410	0.376	0.342	0.312	0.280	0.251	0.222	0.196	0.170	0.145	0.121	0.100	0.080	0.061	0.045	0.030	0.018	0.005	-0.005	-0.014	-0.021	-0.026	-0.030	-0.031	-0.032	-0.031	-0.029	-0.025	-0.020	-0.012	-0.005	0.004	0.014	0.025	0.038	0.050	0.062	0.078	0.091	0.106	0.121	0.136	0.151	0.168	0.181	0.196	0.211	0.225	0.239	0.252	0.265	0.276	0.286	0.295	0.304	0.311	0.316	0.321	0.325	0.326	0.328	0.325	0.322	0.319	0.312	0.305	0.296	0.285	0.271	0.258	0.242	0.224	0.206	0.185	0.164	0.139	0.115	0.089	0.061	0.032	0.002	-0.029	-0.060	-0.092	-0.128	-0.161	-0.196	-0.232	-0.269	-0.305	-0.342	-0.379	-0.416	-0.452	-0.490	-0.526	-0.562	-0.598	-0.632	-0.668	-0.701	-0.732	-0.765	-0.795	-0.825	-0.854	-0.881	-0.908	-0.931	-0.955	-0.976	-0.996	-1.015	-1.031	-1.046	-1.060	-1.071	-1.080	-1.089	-1.096	-1.100	-1.104	-1.104	-1.104	-1.101	-1.098	-1.092	-1.085	-1.076	-1.066	-1.056	-1.042	-1.029	-1.014	-0.999	-0.980	-0.964	-0.944	-0.924	-0.904	-0.884	-0.861	-0.840	-0.818	-0.795	-0.772	-0.751	-0.729	-0.706	-0.685	-0.662	-0.641	-0.621	-0.601	-0.581	-0.564	-0.546	-0.530	-0.515	-0.501	-0.488	-0.475	-0.465	-0.455	-0.448	-0.440	-0.435	-0.431	-0.430	-0.429	-0.429	-0.431	-0.435	-0.440	-0.448	-0.455	-0.466	-0.476	-0.490	-0.504	-0.519	-0.536	-0.554	-0.574	-0.594	-0.615	-0.638	-0.662	-0.688	-0.712	-0.738	-0.765	-0.792	-0.820	-0.849	-0.876	-0.906	-0.935	-0.965	-0.994	-1.022	-1.051	-1.080	-1.108	-1.136	-1.164	-1.190	-1.215	-1.239	-1.262	-1.286	-1.308	-1.329	-1.348	-1.366	-1.384	-1.399	-1.414	-1.426	-1.436	-1.446	-1.455	-1.461	-1.466	-1.470	-1.471	-1.471	-1.470	-1.468	-1.462	-1.456	-1.449	-1.439	-1.428	-1.416	-1.402	-1.388	-1.371	-1.355	-1.336	-1.318	-1.298	-1.276	-1.254	-1.231	-1.209	-1.185	-1.160	-1.135	-1.110	-1.086	-1.060	-1.035	-1.010	-0.985	-0.961	-0.936	-0.914	-0.890	-0.869	-0.846	-0.826	-0.806	-0.788	-0.769	-0.752	-0.736	-0.722	-0.708	-0.696	-0.685	-0.676	-0.668	-0.661	-0.656	-0.651	-0.649	-0.648	-0.648	-0.650	-0.652	-0.658	-0.662	-0.669	-0.678	-0.688	-0.698	-0.709	-0.721	-0.734	-0.749	-0.764	-0.780	-0.795	-0.812	-0.831	-0.849	-0.868	-0.886	-0.904	-0.922	-0.941	-0.961	-0.980	-0.998	-1.016	-1.032	-1.050	-1.066	-1.084	-1.098	-1.111	-1.126	-1.139	-1.149	-1.160	-1.170	-1.178	-1.185	-1.190	-1.194	-1.199	-1.201	-1.201	-1.200	-1.198	-1.195	-1.190	-1.184	-1.178	-1.168	-1.158	-1.146	-1.132	-1.120	-1.105	-1.089	-1.071	-1.054	-1.034	-1.014	-0.991	-0.970	-0.949	-0.924	-0.900	-0.876	-0.851	-0.826	-0.800	-0.775	-0.749	-0.725	-0.699	-0.674	-0.649	-0.622	-0.599	-0.575	-0.552	-0.529	-0.507	-0.488	-0.468	-0.449	-0.431	-0.414	-0.399	-0.384	-0.370	-0.359	-0.349	-0.340	-0.331	-0.326	-0.321	-0.319	-0.319	-0.319	-0.320	-0.324	-0.330	-0.335	-0.344	-0.354	-0.365	-0.376	-0.391	-0.408	-0.422	-0.441	-0.460	-0.480	-0.501	-0.524	-0.546	-0.570	-0.594	-0.620	-0.645	-0.670	-0.698	-0.725	-0.751	-0.778	-0.804	-0.831	-0.856	-0.884	-0.910	-0.934	-0.959	-0.982	-1.005	-1.028	-1.049	-1.069	-1.088	-1.105	-1.122	-1.138	-1.152	-1.165	-1.176	-1.185	-1.195	-1.201	-1.206	-1.210	-1.212	-1.214	-1.212	-1.210	-1.208	-1.201	-1.194	-1.185	-1.175	-1.165	-1.152	-1.139	-1.124	-1.106	-1.090	-1.071	-1.052	-1.030	-1.010	-0.988	-0.964	-0.940	-0.915	-0.890	-0.865	-0.839	-0.812	-0.786	-0.759	-0.730	-0.702	-0.676	-0.649	-0.621	-0.594	-0.566	-0.540	-0.512	-0.488	-0.461	-0.436	-0.410	-0.385	-0.361	-0.339	-0.315	-0.294	-0.271	-0.249	-0.229	-0.210	-0.191	-0.172	-0.155	-0.139	-0.122	-0.108	-0.094	-0.079	-0.066	-0.054	-0.042	-0.032	-0.021	-0.011	-0.004	0.004	0.011	0.019	0.024	0.030	0.035	0.040	0.044	0.048	0.050	0.054	0.055	0.056	0.059	0.060	0.061	0.061	0.062	0.062	0.064	0.065	0.064	0.065	0.065	0.068	0.069	0.070	0.071	0.074	0.076	0.078	0.081	0.085	0.089	0.094	0.100	0.106	0.114	0.120	0.129	0.139	0.149	0.160	0.171	0.185	0.199	0.212	0.229	0.244	0.261	0.279	0.299	0.318	0.340	0.360	0.384	0.406	0.431	0.456	0.482	0.509	0.536	0.564	0.591	0.620	0.649	0.678	0.708	0.738	0.768	0.798	0.828	0.859	0.889	0.919	0.949	0.979	1.008	1.035	1.062	1.090	1.118	1.145	1.170	1.194	1.218	1.240	1.262	1.282	1.302	1.321	1.338	1.355	1.369	1.384	1.396	1.408	1.418	1.428	1.435	1.440	1.445	1.450	1.452	1.455	1.455	1.454	1.452	1.450	1.445	1.442	1.436	1.431	1.424	1.416	1.408	1.400	1.391	1.381	1.372	1.364	1.352	1.342	1.334	1.325	1.314	1.306	1.298	1.290	1.282	1.275	1.269	1.262	1.258	1.254	1.251	1.250	1.249	1.249	1.250	1.252	1.256	1.262	1.269	1.276	1.284	1.295	1.306	1.320	1.335	1.350	1.366	1.385	1.404	1.425	1.446	1.470	1.494	1.519	1.544	1.572	1.600	1.629	1.658	1.688	1.720	1.750	1.782	1.815	1.846	1.880	1.912	1.945	1.978	2.011	2.044	2.076	2.108	2.140	2.170	2.200	2.230	2.259	2.288	2.315	2.340	2.365	2.389	2.411	2.434	2.452	2.471	2.489	2.504	2.519	2.530	2.541	2.551	2.558	2.565	2.569	2.571	2.571	2.570	2.568	2.562	2.555	2.548	2.538	2.526	2.511	2.496	2.480	2.461	2.441	2.420	2.396	2.372	2.348	2.320	2.291	2.262	2.231	2.200	2.168	2.134	2.099	2.065	2.029	1.994	1.956	1.920	1.882	1.844	1.808	1.770	1.732	1.695	1.658	1.621	1.585	1.549	1.514	1.479	1.444	1.411	1.379	1.346	1.316	1.288	1.259	1.230	1.204	1.179	1.154	1.129	1.108	1.088	1.066	1.048	1.030	1.012	0.996	0.982	0.968	0.956	0.944	0.932	0.922	0.914	0.905	0.896	0.890	0.882	0.876	0.871	0.865	0.860	0.854	0.850	0.845	0.840	0.835	0.830	0.825	0.819	0.812	0.808	0.800	0.792	0.784	0.776	0.768	0.758	0.748	0.736	0.725	0.712	0.699	0.685	0.669	0.652	0.636	0.619	0.600	0.582	0.561	0.541	0.520	0.498	0.475	0.451	0.426	0.401	0.375	0.350	0.322	0.296	0.268	0.240	0.211	0.182	0.152	0.124	0.095	0.065	0.036	0.006	-0.024	-0.054	-0.082	-0.112	-0.141	-0.171	-0.199	-0.228	-0.256	-0.284	-0.311	-0.339	-0.365	-0.390	-0.416	-0.441	-0.465	-0.489	-0.512	-0.535	-0.558	-0.579	-0.599	-0.619	-0.638	-0.656	-0.672	-0.690	-0.705	-0.720	-0.734	-0.749	-0.760	-0.772	-0.781	-0.792	-0.801	-0.809	-0.818	-0.822	-0.829	-0.832	-0.838	-0.840	-0.841	-0.844	-0.844	-0.845	-0.844	-0.841	-0.840	-0.836	-0.834	-0.829	-0.824	-0.818	-0.812	-0.805	-0.799	-0.791	-0.784	-0.775	-0.768	-0.758	-0.749	-0.740	-0.730	-0.720	-0.710	-0.700	-0.690	-0.680	-0.669	-0.659	-0.649	-0.639	-0.628	-0.619	-0.608	-0.598	-0.589	-0.579	-0.569	-0.560	-0.551	-0.542	-0.534	-0.525	-0.516	-0.506	-0.499	-0.491	-0.482	-0.475	-0.466	-0.459	-0.451	-0.444	-0.436	-0.428	-0.420	-0.411	-0.404	-0.396	-0.389	-0.380	-0.372	-0.364	-0.355	-0.345	-0.336	-0.328	-0.318	-0.308	-0.298	-0.286	-0.276	-0.265	-0.254	-0.242	-0.230	-0.218	-0.206	-0.192	-0.180	-0.168	-0.152	-0.140	-0.126	-0.112	-0.098	-0.085	-0.070	-0.056	-0.041	-0.026	-0.014	0.001	0.015	0.030	0.042	0.056	0.070	0.082	0.096	0.108	0.120	0.131	0.144	0.154	0.164	0.175	0.184	0.192	0.201	0.209	0.216	0.222	0.229	0.234	0.239	0.244	0.248	0.249	0.252	0.254	0.255	0.254	0.254	0.254	0.251	0.249	0.246	0.244	0.240	0.235	0.230	0.225	0.219	0.212	0.206	0.199	0.191	0.184	0.175	0.166	0.158	0.148	0.139	0.129	0.120	0.111	0.100	0.091	0.080	0.071	0.061	0.052	0.042	0.034	0.025	0.016	0.008	0.000	-0.008	-0.014	-0.021	-0.026	-0.031	-0.036	-0.040	-0.042	-0.045	-0.046	-0.048	-0.048	-0.046	-0.044	-0.040	-0.035	-0.030	-0.022	-0.015	-0.005	0.006	0.019	0.031	0.046	0.061	0.080	0.099	0.119	0.140	0.164	0.189	0.214	0.241	0.270	0.300	0.330	0.364	0.398	0.432	0.469	0.506	0.545	0.585	0.625	0.666	0.708	0.751	0.795	0.840	0.884	0.930	0.976	1.021	1.068	1.115	1.160	1.208	1.254	1.300	1.345	1.391	1.436	1.480	1.524	1.566	1.610	1.651	1.691	1.730	1.769	1.806	1.841	1.876	1.910	1.942	1.974	2.002	2.030	2.056	2.082	2.105	2.126	2.148	2.168	2.184	2.200	2.214	2.228	2.239	2.249	2.258	2.265	2.271	2.276	2.280	2.282	2.285	2.284	2.285	2.282	2.280	2.278	2.274	2.270	2.265	2.260	2.254	2.249	2.241	2.236	2.229	2.224	2.216	2.211	2.205	2.200	2.194	2.189	2.184	2.181	2.179	2.176	2.174	2.172	2.172	2.174	2.175	2.176	2.181	2.185	2.191	2.196	2.204	2.212	2.222	2.232	2.245	2.256	2.271	2.286	2.301	2.318	2.335	2.354	2.372	2.392	2.414	2.436	2.459	2.481	2.505	2.531	2.556	2.582	2.608	2.635	2.661	2.689	2.715	2.742	2.770	2.798	2.825	2.851	2.880	2.906	2.932	2.959	2.985	3.010	3.035	3.060	3.084	3.105	3.128	3.149	3.170	3.190	3.209	3.226	3.244	3.259	3.274	3.288	3.301	3.312	3.321	3.331	3.340	3.348	3.352	3.358	3.361	3.364	3.365	3.366	3.365	3.364	3.361	3.358	3.352	3.348	3.341	3.335	3.326	3.318	3.308	3.299	3.288	3.278	3.266	3.255	3.242	3.230	3.219	3.206	3.194	3.181	3.169	3.155	3.144	3.132	3.120	3.109	3.098	3.088	3.078	3.068	3.059	3.050	3.042	3.036	3.030	3.024	3.019	3.016	3.012	3.010	3.009	3.009	3.010	3.011	3.014	3.016	3.020	3.025	3.031	3.036	3.044	3.052	3.060	3.071	3.080	3.091	3.101	3.114	3.126	3.139	3.152	3.166	3.180	3.194	3.206	3.221	3.236	3.251	3.265	3.280	3.295	3.309	3.322	3.338	3.351	3.365	3.379	3.390	3.404	3.415	3.428	3.439	3.449	3.460	3.469	3.479	3.488	3.496	3.502	3.510	3.516	3.522	3.528	3.532	3.536	3.540	3.542	3.545	3.546	3.549	3.549	3.549	3.549	3.549	3.548	3.545	3.542	3.540	3.536	3.532	3.529	3.525	3.520	3.515	3.510	3.504	3.499	3.491	3.485	3.479	3.470	3.462	3.455	3.446	3.439	3.429	3.421	3.412	3.402	3.394	3.382	3.374	3.362	3.352	3.341	3.331	3.320	3.309	3.298	3.285	3.274	3.261	3.250	3.236	3.225	3.212	3.199	3.186	3.172	3.159	3.145	3.131	3.116	3.101	3.088	3.071	3.055	3.041	3.024	3.008	2.991	2.974	2.958	2.939	2.921	2.901	2.882	2.864	2.842	2.821	2.801	2.779	2.755	2.732	2.709	2.685	2.659	2.632	2.606	2.578	2.549	2.519	2.488	2.456	2.424	2.390	2.355	2.319	2.282	2.244	2.205	2.164	2.122	2.080	2.036	1.990	1.945	1.898	1.849	1.800	1.749	1.698	1.644	1.590	1.535	1.479	1.422	1.365	1.306	1.248	1.188	1.128	1.066	1.005	0.944	0.881	0.819	0.756	0.692	0.630	0.568	0.506	0.445	0.382	0.321	0.260	0.201	0.141	0.082	0.025	-0.031	-0.088	-0.141	-0.194	-0.246	-0.296	-0.346	-0.392	-0.439	-0.482	-0.525	-0.566	-0.605	-0.641	-0.678	-0.710	-0.741	-0.771	-0.800	-0.825	-0.849	-0.871	-0.891	-0.910	-0.926	-0.940	-0.954	-0.965	-0.975	-0.982	-0.990	-0.995	-0.999	-1.001	-1.002	-1.002	-1.002	-1.001	-0.999	-0.995	-0.992	-0.988	-0.982	-0.978	-0.971	-0.966	-0.960	-0.955	-0.949	-0.942	-0.938	-0.932	-0.929	-0.924	-0.920	-0.918	-0.915	-0.912	-0.911	-0.912	-0.914	-0.915	-0.918	-0.920	-0.924	-0.929	-0.935	-0.941	-0.949	-0.956	-0.965	-0.976	-0.986	-0.996	-1.008	-1.020	-1.032	-1.045	-1.058	-1.071	-1.084	-1.098	-1.111	-1.124	-1.138	-1.149	-1.161	-1.172	-1.184	-1.192	-1.202	-1.211	-1.219	-1.225	-1.230	-1.234	-1.238	-1.239	-1.238	-1.236	-1.234	-1.229	-1.222	-1.215	-1.205	-1.194	-1.180	-1.165	-1.148	-1.130	-1.110	-1.086	-1.064	-1.038	-1.011	-0.981	-0.950	-0.919	-0.885	-0.850	-0.812	-0.775	-0.735	-0.695	-0.652	-0.610	-0.566	-0.522	-0.478	-0.431	-0.385	-0.336	-0.289	-0.241	-0.194	-0.144	-0.095	-0.046	0.001	0.049	0.098	0.144	0.190	0.236	0.282	0.328	0.372	0.415	0.456	0.498	0.538	0.576	0.614	0.650	0.684	0.718	0.750	0.781	0.810	0.836	0.862	0.888	0.909	0.931	0.950	0.969	0.984	0.998	1.011	1.021	1.031	1.040	1.046	1.050	1.055	1.056	1.056	1.056	1.054	1.049	1.044	1.038	1.031	1.022	1.012	1.002	0.991	0.980	0.966	0.952	0.939	0.924	0.910	0.892	0.878	0.861	0.845	0.829	0.812	0.796	0.781	0.765	0.750	0.734	0.720	0.705	0.691	0.679	0.666	0.655	0.644	0.634	0.625	0.616	0.609	0.604	0.598	0.594	0.591	0.588	0.588	0.588	0.588	0.591	0.595	0.599	0.605	0.611	0.618	0.626	0.636	0.646	0.658	0.669	0.681	0.694	0.709	0.724	0.739	0.754	0.770	0.786	0.802	0.820	0.836	0.852	0.870	0.886	0.904	0.919	0.936	0.951	0.968	0.982	0.998	1.011	1.025	1.038	1.050	1.061	1.072	1.084	1.092	1.101	1.110	1.116	1.124	1.129	1.134	1.139	1.141	1.144	1.146	1.148	1.149	1.149	1.149	1.148	1.146	1.145	1.144	1.141	1.139	1.136	1.134	1.132	1.129	1.128	1.125	1.124	1.122	1.121	1.122	1.121	1.122	1.125	1.128	1.130	1.135	1.141	1.148	1.155	1.164	1.174	1.185	1.199	1.212	1.228	1.244	1.262	1.282	1.304	1.328	1.351	1.378	1.405	1.432	1.464	1.495	1.529	1.564	1.600	1.638	1.676	1.716	1.759	1.800	1.845	1.890	1.935	1.982	2.030	2.078	2.126	2.176	2.228	2.278	2.330	2.380	2.431	2.484	2.536	2.588	2.639	2.691	2.741	2.792	2.842	2.891	2.941	2.990	3.036	3.082	3.129	3.174	3.216	3.259	3.300	3.339	3.378	3.414	3.451	3.485	3.518	3.549	3.579	3.605	3.632	3.658	3.681	3.704	3.724	3.742	3.760	3.776	3.791	3.805	3.818	3.829	3.838	3.846	3.854	3.860	3.865	3.870	3.874	3.878	3.879	3.881	3.884	3.885	3.885	3.885	3.888	3.888	3.888	3.889	3.889	3.890	3.891	3.894	3.896	3.899	3.902	3.908	3.911	3.918	3.925	3.934	3.942	3.952	3.964	3.976	3.989	4.004	4.020	4.037	4.056	4.075	4.098	4.119	4.142	4.169	4.195	4.221	4.250	4.280	4.311	4.344	4.378	4.411	4.446	4.484	4.521	4.560	4.600	4.640	4.680	4.722	4.765	4.808	4.851	4.895	4.940	4.985	5.030	5.075	5.120	5.166	5.212	5.258	5.302	5.348	5.392	5.438	5.482	5.526	5.569	5.611	5.654	5.695	5.735	5.775	5.814	5.851	5.888	5.924	5.958	5.990	6.021	6.051	6.080	6.108	6.132	6.156	6.179	6.199	6.218	6.235	6.250	6.264	6.275	6.282	6.290	6.295	6.299	6.300	6.299	6.296	6.292	6.286	6.276	6.266	6.254	6.239	6.222	6.204	6.184	6.161	6.139	6.112	6.085	6.058	6.028	5.996	5.964	5.930	5.895	5.859	5.822	5.784	5.745	5.708	5.666	5.626	5.586	5.545	5.504	5.462	5.422	5.381	5.340	5.300	5.261	5.221	5.182	5.144	5.106	5.071	5.034	5.000	4.966	4.934	4.902	4.871	4.841	4.814	4.786	4.760	4.736	4.712	4.689	4.669	4.648	4.629	4.611	4.594	4.578	4.561	4.546	4.532	4.518	4.505	4.492	4.480	4.468	4.455	4.442	4.430	4.418	4.405	4.391	4.378	4.362	4.348	4.332	4.315	4.296	4.278	4.256	4.235	4.211	4.188	4.160	4.132	4.104	4.071	4.037	4.004	3.965	3.928	3.886	3.844	3.799	3.752	3.702	3.652	3.600	3.545	3.490	3.431	3.372	3.310	3.248	3.182	3.116	3.049	2.980	2.909	2.836	2.765	2.691	2.616	2.541	2.465	2.389	2.311	2.234	2.156	2.078	2.000	1.921	1.844	1.765	1.688	1.611	1.534	1.458	1.382	1.309	1.234	1.161	1.090	1.019	0.949	0.880	0.812	0.746	0.681	0.619	0.558	0.496	0.438	0.379	0.324	0.269	0.216	0.165	0.116	0.069	0.021	-0.024	-0.066	-0.108	-0.148	-0.186	-0.222	-0.258	-0.291	-0.324	-0.354	-0.384	-0.412	-0.439	-0.464	-0.489	-0.511	-0.534	-0.554	-0.574	-0.592	-0.611	-0.629	-0.644	-0.660	-0.674	-0.689	-0.702	-0.716	-0.729	-0.741	-0.752	-0.765	-0.778	-0.789	-0.800	-0.811	-0.822	-0.834	-0.848	-0.859	-0.871	-0.882	-0.896	-0.910	-0.924	-0.938	-0.952	-0.968	-0.984	-0.999	-1.016	-1.034	-1.051	-1.071	-1.091	-1.110	-1.130	-1.152	-1.174	-1.198	-1.219	-1.242	-1.268	-1.291	-1.315	-1.340	-1.365	-1.391	-1.416	-1.441	-1.468	-1.494	-1.519	-1.545	-1.570	-1.595	-1.620	-1.645	-1.668	-1.692	-1.715	-1.736	-1.758	-1.779	-1.799	-1.816	-1.834	-1.850	-1.866	-1.880	-1.894	-1.906	-1.918	-1.928	-1.935	-1.942	-1.948	-1.952	-1.955	-1.956	-1.958	-1.955	-1.952	-1.949	-1.944	-1.938	-1.930	-1.921	-1.911	-1.900	-1.888	-1.874	-1.860	-1.845	-1.829	-1.811	-1.794	-1.776	-1.756	-1.739	-1.718	-1.698	-1.678	-1.656	-1.636	-1.615	-1.595	-1.574	-1.554	-1.532	-1.512	-1.492	-1.474	-1.454	-1.435	-1.419	-1.401	-1.385	-1.369	-1.354	-1.340	-1.329	-1.316	-1.304	-1.294	-1.285	-1.279	-1.271	-1.265	-1.261	-1.258	-1.255	-1.255	-1.255	-1.256	-1.259	-1.262	-1.268	-1.272	-1.280	-1.289	-1.298	-1.308	-1.320	-1.332	-1.345	-1.360	-1.376	-1.392	-1.409	-1.428	-1.446	-1.466	-1.486	-1.508	-1.529	-1.551	-1.572	-1.596	-1.620	-1.644	-1.668	-1.691	-1.716	-1.740	-1.764	-1.789	-1.812	-1.838	-1.860	-1.884	-1.908	-1.930	-1.952	-1.975	-1.995	-2.016	-2.036	-2.055	-2.074	-2.092	-2.108	-2.125	-2.140	-2.152	-2.165	-2.178	-2.188	-2.198	-2.206	-2.214	-2.220	-2.225	-2.229	-2.230	-2.231	-2.231	-2.230	-2.228	-2.224	-2.219	-2.212	-2.205	-2.196	-2.188	-2.178	-2.166	-2.154	-2.140	-2.126	-2.111	-2.096	-2.079	-2.062	-2.045	-2.026	-2.007	-1.989	-1.970	-1.950	-1.931	-1.912	-1.892	-1.872	-1.854	-1.835	-1.815	-1.798	-1.780	-1.762	-1.745	-1.729	-1.714	-1.699	-1.684	-1.671	-1.660	-1.648	-1.638	-1.629	-1.619	-1.612	-1.605	-1.599	-1.595	-1.591	-1.589	-1.588	-1.586	-1.588	-1.588	-1.590	-1.594	-1.599	-1.604	-1.609	-1.615	-1.621	-1.629	-1.636	-1.645	-1.654	-1.664	-1.674	-1.682	-1.692	-1.702	-1.712	-1.722	-1.734	-1.742	-1.751	-1.761	-1.769	-1.776	-1.785	-1.791	-1.798	-1.804	-1.810	-1.814	-1.816	-1.820	-1.822	-1.822	-1.824	-1.824	-1.821	-1.820	-1.816	-1.812	-1.808	-1.802	-1.795	-1.788	-1.779	-1.771	-1.761	-1.750	-1.739	-1.728	-1.715	-1.702	-1.690	-1.675	-1.661	-1.648	-1.632	-1.619	-1.602	-1.588	-1.571	-1.558	-1.542	-1.528	-1.512	-1.498	-1.482	-1.469	-1.455	-1.442	-1.430	-1.418	-1.405	-1.392	-1.382	-1.372	-1.362	-1.354	-1.346	-1.339	-1.332	-1.326	-1.322	-1.318	-1.315	-1.312	-1.311	-1.311	-1.311	-1.312	-1.314	-1.318	-1.321	-1.326	-1.331	-1.339	-1.345	-1.354	-1.362	-1.371	-1.382	-1.394	-1.404	-1.418	-1.429	-1.444	-1.458	-1.471	-1.486	-1.501	-1.518	-1.534	-1.549	-1.565	-1.582	-1.600	-1.616	-1.632	-1.649	-1.665	-1.681	-1.699	-1.714	-1.730	-1.745	-1.759	-1.774	-1.788	-1.800	-1.814	-1.824	-1.836	-1.845	-1.855	-1.862	-1.871	-1.878	-1.882	-1.886	-1.891	-1.894	-1.894	-1.894	-1.892	-1.891	-1.888	-1.882	-1.878	-1.870	-1.861	-1.852	-1.842	-1.830	-1.819	-1.805	-1.790	-1.774	-1.758	-1.740	-1.721	-1.702	-1.682	-1.661	-1.640	-1.618	-1.596	-1.571	-1.549	-1.524	-1.500	-1.475	-1.450	-1.425	-1.400	-1.375	-1.350	-1.324	-1.299	-1.274	-1.249	-1.224	-1.200	-1.176	-1.154	-1.130	-1.108	-1.086	-1.064	-1.044	-1.022	-1.002	-0.984	-0.965	-0.948	-0.931	-0.915	-0.899	-0.884	-0.870	-0.856	-0.845	-0.831	-0.820	-0.810	-0.800	-0.791	-0.782	-0.774	-0.766	-0.760	-0.752	-0.748	-0.741	-0.736	-0.732	-0.728	-0.724	-0.720	-0.716	-0.712	-0.710	-0.708	-0.705	-0.702	-0.699	-0.696	-0.692	-0.690	-0.688	-0.684	-0.680	-0.676	-0.672	-0.669	-0.665	-0.660	-0.654	-0.648	-0.642	-0.636	-0.629	-0.620	-0.612	-0.604	-0.594	-0.585	-0.572	-0.562	-0.550	-0.538	-0.525	-0.510	-0.496	-0.481	-0.465	-0.449	-0.431	-0.414	-0.395	-0.378	-0.358	-0.338	-0.318	-0.296	-0.275	-0.254	-0.231	-0.209	-0.186	-0.162	-0.141	-0.116	-0.092	-0.070	-0.046	-0.022	0.001	0.025	0.048	0.071	0.094	0.116	0.140	0.161	0.184	0.205	0.226	0.245	0.265	0.285	0.302	0.322	0.339	0.355	0.371	0.386	0.401	0.415	0.428	0.440	0.451	0.462	0.472	0.482	0.490	0.498	0.505	0.511	0.518	0.522	0.526	0.530	0.534	0.536	0.539	0.540	0.541	0.542	0.542	0.544	0.542	0.542	0.542	0.540	0.539	0.540	0.538	0.536	0.536	0.535	0.535	0.534	0.535	0.535	0.535	0.536	0.538	0.539	0.541	0.544	0.548	0.551	0.555	0.561	0.568	0.574	0.580	0.589	0.598	0.606	0.618	0.628	0.639	0.652	0.665	0.680	0.694	0.709	0.726	0.742	0.761	0.779	0.798	0.818	0.838	0.858	0.878	0.899	0.921	0.942	0.966	0.989	1.011	1.035	1.058	1.081	1.105	1.129	1.152	1.176	1.199	1.222	1.245	1.268	1.290	1.312	1.334	1.356	1.376	1.395	1.415	1.434	1.452	1.469	1.486	1.504	1.519	1.532	1.546	1.559	1.571	1.582	1.594	1.604	1.612	1.621	1.628	1.634	1.640	1.645	1.649	1.652	1.655	1.656	1.659	1.659	1.659	1.658	1.656	1.654	1.652	1.649	1.646	1.642	1.639	1.635	1.630	1.625	1.620	1.615	1.610	1.604	1.599	1.594	1.590	1.585	1.580	1.575	1.571	1.568	1.564	1.560	1.558	1.555	1.554	1.551	1.551	1.550	1.550	1.550	1.551	1.554	1.555	1.559	1.562	1.566	1.570	1.576	1.582	1.590	1.596	1.605	1.615	1.624	1.634	1.644	1.656	1.669	1.680	1.695	1.709	1.724	1.739	1.754	1.770	1.786	1.804	1.821	1.840	1.858	1.876	1.895	1.914	1.935	1.954	1.974	1.995	2.014	2.035	2.055	2.075	2.095	2.115	2.135	2.155	2.176	2.195	2.214	2.232	2.251	2.269	2.285	2.301	2.319	2.334	2.348	2.362	2.375	2.388	2.398	2.408	2.418	2.425	2.431	2.439	2.442	2.445	2.448	2.449	2.449	2.446	2.444	2.439	2.432	2.425	2.418	2.408	2.396	2.384	2.369	2.355	2.338	2.320	2.301	2.280	2.259	2.238	2.214	2.190	2.164	2.138	2.110	2.082	2.055	2.025	1.996	1.966	1.935	1.905	1.874	1.842	1.812	1.780	1.750	1.719	1.689	1.658	1.629	1.600	1.570	1.541	1.515	1.488	1.461	1.438	1.412	1.390	1.369	1.348	1.329	1.310	1.292	1.276	1.261	1.246	1.234	1.221	1.211	1.202	1.194	1.186	1.180	1.175	1.171	1.168	1.165	1.164	1.162	1.162	1.162	1.164	1.166	1.168	1.170	1.172	1.175	1.178	1.180	1.184	1.186	1.189	1.191	1.192	1.195	1.196	1.198	1.196	1.195	1.195	1.192	1.190	1.185	1.181	1.175	1.169	1.161	1.151	1.142	1.131	1.120	1.108	1.092	1.078	1.061	1.044	1.025	1.006	0.986	0.965	0.942	0.919	0.895	0.871	0.846	0.820	0.794	0.766	0.739	0.712	0.684	0.655	0.626	0.598	0.568	0.540	0.511	0.482	0.455	0.426	0.399	0.371	0.345	0.319	0.294	0.270	0.245	0.224	0.201	0.180	0.160	0.141	0.124	0.108	0.091	0.076	0.064	0.052	0.041	0.032	0.026	0.019	0.014	0.011	0.008	0.006	0.006	0.009	0.011	0.015	0.020	0.026	0.034	0.042	0.051	0.061	0.072	0.085	0.098	0.110	0.125	0.139	0.154	0.170	0.185	0.201	0.218	0.232	0.249	0.265	0.281	0.296	0.310	0.325	0.339	0.352	0.365	0.376	0.388	0.396	0.405	0.412	0.419	0.425	0.429	0.430	0.432	0.432	0.430	0.426	0.421	0.415	0.408	0.396	0.386	0.374	0.359	0.344	0.325	0.306	0.285	0.264	0.240	0.215	0.188	0.161	0.132	0.101	0.071	0.040	0.006	-0.028	-0.061	-0.098	-0.132	-0.169	-0.206	-0.242	-0.280	-0.316	-0.354	-0.391	-0.429	-0.465	-0.500	-0.536	-0.571	-0.606	-0.639	-0.671	-0.702	-0.732	-0.762	-0.790	-0.818	-0.842	-0.866	-0.889	-0.910	-0.929	-0.946	-0.961	-0.976	-0.990	-1.000	-1.010	-1.016	-1.021	-1.026	-1.029	-1.029	-1.029	-1.026	-1.021	-1.016	-1.010	-1.001	-0.992	-0.981	-0.970	-0.956	-0.944	-0.929	-0.912	-0.896	-0.880	-0.862	-0.844	-0.826	-0.808	-0.791	-0.772	-0.754	-0.736	-0.719	-0.701	-0.684	-0.669	-0.654	-0.640	-0.626	-0.614	-0.602	-0.592	-0.584	-0.578	-0.570	-0.566	-0.562	-0.560	-0.561	-0.562	-0.566	-0.571	-0.576	-0.586	-0.596	-0.606	-0.620	-0.635	-0.651	-0.669	-0.689	-0.710	-0.731	-0.755	-0.781	-0.806	-0.834	-0.861	-0.891	-0.922	-0.952	-0.985	-1.018	-1.050	-1.084	-1.118	-1.151	-1.185	-1.220	-1.254	-1.288	-1.321	-1.355	-1.388	-1.419	-1.451	-1.482	-1.511	-1.541	-1.570	-1.596	-1.622	-1.648	-1.671	-1.694	-1.714	-1.734	-1.751	-1.769	-1.784	-1.798	-1.810	-1.820	-1.829	-1.836	-1.842	-1.846	-1.849	-1.851	-1.850	-1.849	-1.846	-1.841	-1.835	-1.828	-1.820	-1.811	-1.800	-1.788	-1.775	-1.762	-1.748	-1.732	-1.718	-1.700	-1.682	-1.665	-1.648	-1.629	-1.611	-1.591	-1.574	-1.555	-1.538	-1.518	-1.500	-1.481	-1.464	-1.448	-1.431	-1.415	-1.400	-1.385	-1.371	-1.360	-1.348	-1.336	-1.328	-1.318	-1.311	-1.304	-1.299	-1.295	-1.291	-1.290	-1.290	-1.291	-1.294	-1.298	-1.301	-1.309	-1.315	-1.324	-1.335	-1.346	-1.359	-1.372	-1.388	-1.404	-1.420	-1.439	-1.459	-1.479	-1.499	-1.521	-1.545	-1.569	-1.592	-1.618	-1.641	-1.668	-1.692	-1.719	-1.746	-1.772	-1.799	-1.825	-1.852	-1.879	-1.905	-1.930	-1.956	-1.980	-2.005	-2.029	-2.050	-2.072	-2.092	-2.112	-2.132	-2.150	-2.166	-2.182	-2.198	-2.210	-2.222	-2.231	-2.241	-2.249	-2.255	-2.259	-2.262	-2.264	-2.264	-2.262	-2.260	-2.256	-2.250	-2.242	-2.232	-2.224	-2.211	-2.199	-2.185	-2.169	-2.154	-2.135	-2.116	-2.096	-2.076	-2.055	-2.033	-2.009	-1.986	-1.961	-1.938	-1.912	-1.886	-1.861	-1.836	-1.810	-1.784	-1.759	-1.734	-1.709	-1.685	-1.660	-1.636	-1.614	-1.590	-1.569	-1.549	-1.529	-1.510	-1.490	-1.474	-1.459	-1.444	-1.430	-1.418	-1.405	-1.396	-1.388	-1.381	-1.374	-1.369	-1.366	-1.364	-1.362	-1.362	-1.364	-1.366	-1.370	-1.376	-1.382	-1.389	-1.398	-1.406	-1.418	-1.428	-1.439	-1.451	-1.465	-1.478	-1.492	-1.506	-1.521	-1.536	-1.551	-1.566	-1.581	-1.596	-1.611	-1.626	-1.641	-1.655	-1.669	-1.681	-1.694	-1.704	-1.715	-1.725	-1.734	-1.741	-1.748	-1.754	-1.758	-1.762	-1.764	-1.765	-1.764	-1.761	-1.759	-1.755	-1.748	-1.741	-1.732	-1.724	-1.711	-1.699	-1.685	-1.670	-1.652	-1.636	-1.616	-1.596	-1.575	-1.552	-1.530	-1.506	-1.480	-1.455	-1.428	-1.400	-1.372	-1.345	-1.316	-1.286	-1.258	-1.228	-1.199	-1.169	-1.139	-1.110	-1.081	-1.051	-1.024	-0.996	-0.969	-0.942	-0.918	-0.894	-0.869	-0.846	-0.824	-0.802	-0.784	-0.766	-0.748	-0.732	-0.719	-0.706	-0.695	-0.685	-0.675	-0.669	-0.664	-0.659	-0.656	-0.655	-0.655	-0.658	-0.660	-0.665	-0.671	-0.679	-0.686	-0.696	-0.708	-0.719	-0.731	-0.745	-0.760	-0.775	-0.791	-0.808	-0.825	-0.842	-0.860	-0.878	-0.896	-0.915	-0.934	-0.951	-0.968	-0.986	-1.002	-1.019	-1.035	-1.050	-1.064	-1.078	-1.090	-1.101	-1.111	-1.120	-1.128	-1.135	-1.140	-1.144	-1.145	-1.146	-1.145	-1.144	-1.140	-1.135	-1.128	-1.120	-1.109	-1.098	-1.086	-1.070	-1.055	-1.038	-1.020	-0.999	-0.978	-0.955	-0.931	-0.908	-0.880	-0.854	-0.826	-0.798	-0.768	-0.738	-0.706	-0.675	-0.644	-0.611	-0.578	-0.545	-0.511	-0.479	-0.445	-0.412	-0.379	-0.346	-0.312	-0.280	-0.249	-0.218	-0.186	-0.156	-0.128	-0.099	-0.070	-0.042	-0.016	0.010	0.034	0.058	0.080	0.102	0.122	0.142	0.160	0.178	0.194	0.210	0.224	0.238	0.249	0.260	0.270	0.279	0.288	0.294	0.300	0.305	0.309	0.312	0.315	0.316	0.318	0.318	0.318	0.316	0.315	0.312	0.311	0.308	0.305	0.301	0.298	0.294	0.290	0.285	0.281	0.278	0.274	0.270	0.266	0.264	0.260	0.259	0.255	0.255	0.255	0.254	0.255	0.256	0.258	0.261	0.264	0.268	0.274	0.280	0.288	0.295	0.305	0.315	0.326	0.339	0.352	0.368	0.382	0.399	0.418	0.435	0.455	0.476	0.498	0.520	0.542	0.568	0.592	0.619	0.645	0.672	0.700	0.729	0.756	0.785	0.814	0.844	0.874	0.902	0.932	0.962	0.991	1.021	1.050	1.079	1.106	1.135	1.161	1.188	1.212	1.238	1.260	1.284	1.305	1.325	1.345	1.362	1.379	1.394	1.408	1.421	1.431	1.441	1.449	1.455	1.460	1.464	1.464	1.465	1.462	1.460	1.455	1.449	1.441	1.432	1.421	1.409	1.395	1.381	1.364	1.348	1.328	1.309	1.286	1.266	1.242	1.220	1.195	1.171	1.145	1.119	1.094	1.068	1.040	1.014	0.986	0.960	0.934	0.909	0.882	0.858	0.834	0.809	0.785	0.764	0.741	0.721	0.701	0.682	0.666	0.650	0.635	0.621	0.609	0.599	0.589	0.581	0.575	0.569	0.566	0.564	0.565	0.565	0.569	0.572	0.578	0.585	0.594	0.604	0.615	0.628	0.641	0.656	0.672	0.691	0.709	0.729	0.749	0.769	0.791	0.815	0.836	0.860	0.885	0.909	0.932	0.959	0.984	1.008	1.032	1.058	1.082	1.105	1.129	1.151	1.174	1.196	1.216	1.236	1.256	1.274	1.291	1.308	1.322	1.336	1.349	1.360	1.369	1.378	1.385	1.390	1.395	1.398	1.399	1.398	1.395	1.391	1.388	1.380	1.371	1.361	1.350	1.338	1.322	1.306	1.289	1.270	1.251	1.230	1.208	1.184	1.159	1.132	1.105	1.078	1.049	1.019	0.990	0.959	0.928	0.895	0.864	0.830	0.799	0.765	0.732	0.699	0.665	0.632	0.600	0.569	0.536	0.506	0.475	0.445	0.415	0.386	0.358	0.331	0.304	0.280	0.255	0.231	0.210	0.190	0.169	0.151	0.132	0.115	0.100	0.086	0.074	0.061	0.051	0.041	0.032	0.025	0.019	0.012	0.009	0.004	0.001	0.000	-0.002	-0.002	-0.002	-0.002	0.000	0.001	0.002	0.005	0.008	0.010	0.012	0.015	0.018	0.020	0.024	0.026	0.028	0.029	0.030	0.031	0.031	0.032	0.030	0.030	0.028	0.025	0.021	0.018	0.012	0.006	0.000	-0.008	-0.015	-0.025	-0.035	-0.045	-0.058	-0.070	-0.082	-0.096	-0.111	-0.126	-0.142	-0.160	-0.178	-0.196	-0.214	-0.235	-0.254	-0.275	-0.296	-0.318	-0.339	-0.361	-0.384	-0.406	-0.430	-0.451	-0.475	-0.498	-0.521	-0.545	-0.568	-0.590	-0.614	-0.636	-0.658	-0.681	-0.702	-0.724	-0.744	-0.765	-0.785	-0.804	-0.822	-0.840	-0.858	-0.874	-0.891	-0.905	-0.921	-0.934	-0.948	-0.959	-0.970	-0.980	-0.989	-0.998	-1.005	-1.011	-1.016	-1.021	-1.025	-1.026	-1.029	-1.029	-1.028	-1.026	-1.024	-1.020	-1.015	-1.010	-1.004	-0.996	-0.988	-0.979	-0.970	-0.959	-0.948	-0.935	-0.921	-0.908	-0.892	-0.879	-0.862	-0.846	-0.829	-0.812	-0.794	-0.776	-0.759	-0.740	-0.721	-0.701	-0.682	-0.664	-0.645	-0.625	-0.605	-0.585	-0.566	-0.548	-0.529	-0.509	-0.491	-0.474	-0.455	-0.436	-0.420	-0.402	-0.388	-0.370	-0.354	-0.340	-0.324	-0.310	-0.295	-0.281	-0.270	-0.256	-0.244	-0.231	-0.220	-0.210	-0.199	-0.188	-0.179	-0.169	-0.160	-0.151	-0.142	-0.134	-0.125	-0.116	-0.109	-0.100	-0.092	-0.085	-0.078	-0.070	-0.061	-0.055	-0.046	-0.039	-0.031	-0.024	-0.015	-0.008	0.002	0.010	0.019	0.029	0.038	0.048	0.056	0.066	0.076	0.086	0.098	0.106	0.118	0.130	0.140	0.151	0.162	0.175	0.186	0.198	0.209	0.221	0.232	0.245	0.255	0.268	0.279	0.290	0.300	0.311	0.321	0.332	0.342	0.352	0.361	0.371	0.379	0.388	0.396	0.404	0.411	0.418	0.424	0.429	0.435	0.439	0.442	0.446	0.449	0.450	0.452	0.454	0.454	0.454	0.454	0.451	0.450	0.448	0.445	0.441	0.438	0.432	0.428	0.422	0.416	0.410	0.404	0.396	0.389	0.382	0.375	0.366	0.358	0.350	0.341	0.332	0.324	0.315	0.308	0.299	0.290	0.282	0.275	0.268	0.260	0.252	0.246	0.241	0.235	0.230	0.225	0.222	0.219	0.218	0.216	0.215	0.216	0.218	0.220	0.224	0.228	0.234	0.240	0.248	0.256	0.268	0.278	0.291	0.304	0.319	0.336	0.352	0.372	0.392	0.414	0.436	0.460	0.484	0.510	0.539	0.566	0.595	0.626	0.658	0.690	0.724	0.758	0.791	0.826	0.864	0.900	0.938	0.975	1.012	1.051	1.089	1.128	1.166	1.205	1.244	1.281	1.320	1.358	1.394	1.430	1.466	1.502	1.536	1.570	1.602	1.635	1.665	1.695	1.724	1.751	1.778	1.802	1.825	1.848	1.870	1.889	1.906	1.924	1.939	1.954	1.966	1.978	1.986	1.995	2.001	2.007	2.011	2.015	2.016	2.016	2.015	2.014	2.011	2.006	2.002	1.996	1.989	1.981	1.972	1.964	1.954	1.944	1.934	1.922	1.911	1.900	1.889	1.876	1.865	1.852	1.842	1.830	1.820	1.809	1.798	1.789	1.779	1.770	1.762	1.754	1.748	1.741	1.736	1.731	1.728	1.724	1.722	1.721	1.720	1.721	1.721	1.724	1.728	1.731	1.736	1.742	1.749	1.756	1.764	1.774	1.784	1.795	1.806	1.819	1.830	1.844	1.858	1.872	1.888	1.901	1.918	1.932	1.949	1.965	1.981	1.998	2.014	2.031	2.046	2.064	2.079	2.095	2.110	2.125	2.140	2.155	2.169	2.182	2.195	2.208	2.219	2.230	2.241	2.251	2.260	2.269	2.278	2.284	2.290	2.295	2.301	2.304	2.308	2.310	2.311	2.312	2.314	2.312	2.310	2.309	2.306	2.302	2.299	2.292	2.288	2.282	2.275	2.269	2.260	2.252	2.244	2.232	2.224	2.214	2.204	2.192	2.182	2.171	2.159	2.149	2.136	2.125	2.114	2.101	2.090	2.079	2.066	2.055	2.045	2.034	2.022	2.011	2.001	1.992	1.982	1.972	1.965	1.958	1.950	1.942	1.936	1.930	1.924	1.920	1.916	1.914	1.911	1.910	1.909	1.908	1.908	1.909	1.911	1.914	1.918	1.922	1.926	1.932	1.938	1.945	1.952	1.961	1.970	1.979	1.989	2.000	2.011	2.022	2.034	2.046	2.059	2.072	2.086	2.100	2.115	2.129	2.144	2.159	2.174	2.188	2.202	2.218	2.231	2.248	2.262	2.276	2.291	2.305	2.320	2.334	2.348	2.360	2.372	2.385	2.398	2.410	2.422	2.432	2.444	2.455	2.465	2.475	2.485	2.494	2.502	2.510	2.519	2.526	2.534	2.540	2.548	2.552	2.559	2.565	2.570	2.575	2.580	2.584	2.588	2.591	2.595	2.599	2.601	2.604	2.606	2.609	2.611	2.612	2.614	2.616	2.618	2.619	2.619	2.620	2.621	2.620	2.620	2.621	2.620	2.620	2.620	2.619	2.618	2.616	2.615	2.614	2.611	2.610	2.608	2.604	2.602	2.599	2.596	2.594	2.590	2.586	2.582	2.578	2.572	2.569	2.564	2.559	2.552	2.548	2.541	2.535	2.528	2.520	2.512	2.505	2.498	2.489	2.479	2.470	2.459	2.450	2.439	2.426	2.416	2.402	2.390	2.376	2.361	2.348	2.331	2.315	2.299	2.280	2.261	2.242	2.221	2.200	2.178	2.156	2.131	2.106	2.081	2.054	2.026	1.998	1.968	1.936	1.904	1.870	1.836	1.801	1.765	1.729	1.690	1.650	1.610	1.569	1.526	1.484	1.439	1.394	1.349	1.302	1.255	1.208	1.159	1.110	1.061	1.011	0.961	0.912	0.861	0.811	0.761	0.710	0.660	0.611	0.560	0.511	0.462	0.415	0.368	0.321	0.275	0.230	0.186	0.142	0.101	0.061	0.021	-0.018	-0.054	-0.090	-0.122	-0.155	-0.186	-0.215	-0.244	-0.269	-0.292	-0.315	-0.335	-0.354	-0.371	-0.386	-0.400	-0.411	-0.422	-0.430	-0.438	-0.444	-0.446	-0.449	-0.450	-0.449	-0.448	-0.444	-0.440	-0.435	-0.428	-0.421	-0.412	-0.404	-0.394	-0.384	-0.374	-0.362	-0.351	-0.340	-0.326	-0.315	-0.302	-0.291	-0.280	-0.269	-0.258	-0.248	-0.236	-0.226	-0.218	-0.210	-0.202	-0.196	-0.190	-0.185	-0.180	-0.178	-0.174	-0.172	-0.171	-0.172	-0.174	-0.174	-0.176	-0.181	-0.185	-0.190	-0.196	-0.202	-0.209	-0.216	-0.224	-0.231	-0.241	-0.250	-0.259	-0.268	-0.276	-0.285	-0.294	-0.302	-0.310	-0.318	-0.324	-0.330	-0.335	-0.340	-0.344	-0.346	-0.349	-0.349	-0.348	-0.345	-0.341	-0.338	-0.331	-0.324	-0.315	-0.304	-0.290	-0.276	-0.261	-0.244	-0.225	-0.205	-0.182	-0.159	-0.135	-0.108	-0.079	-0.050	-0.019	0.015	0.049	0.084	0.120	0.158	0.196	0.235	0.276	0.318	0.359	0.402	0.446	0.490	0.534	0.579	0.622	0.669	0.712	0.758	0.802	0.846	0.891	0.935	0.978	1.021	1.062	1.104	1.144	1.184	1.221	1.259	1.296	1.331	1.365	1.398	1.429	1.458	1.485	1.512	1.538	1.561	1.584	1.602	1.622	1.640	1.655	1.669	1.680	1.690	1.699	1.706	1.710	1.714	1.716	1.716	1.715	1.712	1.708	1.701	1.694	1.685	1.675	1.664	1.650	1.638	1.621	1.606	1.589	1.570	1.552	1.532	1.511	1.490	1.469	1.446	1.424	1.401	1.378	1.354	1.331	1.308	1.285	1.261	1.238	1.215	1.192	1.170	1.149	1.129	1.108	1.088	1.068	1.050	1.032	1.015	1.000	0.985	0.971	0.959	0.948	0.936	0.928	0.919	0.910	0.904	0.899	0.895	0.892	0.891	0.889	0.890	0.890	0.892	0.895	0.900	0.905	0.910	0.916	0.922	0.930	0.938	0.946	0.956	0.965	0.975	0.985	0.994	1.004	1.014	1.025	1.034	1.044	1.054	1.062	1.071	1.081	1.090	1.096	1.104	1.111	1.118	1.122	1.129	1.132	1.135	1.139	1.141	1.142	1.144	1.144	1.144	1.142	1.140	1.139	1.135	1.132	1.129	1.122	1.119	1.114	1.108	1.101	1.095	1.089	1.084	1.078	1.070	1.064	1.059	1.051	1.046	1.041	1.038	1.032	1.029	1.026	1.025	1.022	1.022	1.022	1.024	1.026	1.030	1.034	1.039	1.046	1.054	1.064	1.074	1.086	1.099	1.114	1.130	1.148	1.168	1.186	1.209	1.231	1.255	1.281	1.308	1.336	1.366	1.396	1.429	1.461	1.495	1.530	1.566	1.602	1.640	1.679	1.718	1.758	1.798	1.838	1.879	1.920	1.961	2.002	2.045	2.085	2.128	2.169	2.209	2.249	2.289	2.328	2.366	2.404	2.441	2.476	2.511	2.545	2.578	2.609	2.640	2.668	2.696	2.722	2.748	2.770	2.792	2.812	2.831	2.848	2.862	2.878	2.890	2.901	2.910	2.918	2.925	2.929	2.932	2.935	2.936	2.935	2.934	2.931	2.928	2.922	2.918	2.910	2.904	2.895	2.888	2.878	2.869	2.860	2.849	2.839	2.830	2.820	2.811	2.802	2.794	2.786	2.779	2.772	2.766	2.761	2.758	2.754	2.752	2.752	2.752	2.755	2.759	2.762	2.769	2.778	2.788	2.799	2.811	2.825	2.842	2.860	2.879	2.900	2.924	2.948	2.975	3.002	3.032	3.062	3.095	3.129	3.165	3.201	3.240	3.280	3.320	3.362	3.405	3.449	3.494	3.539	3.585	3.632	3.680	3.728	3.776	3.825	3.874	3.922	3.972	4.020	4.070	4.119	4.168	4.216	4.264	4.311	4.358	4.404	4.450	4.494	4.538	4.581	4.622	4.664	4.702	4.740	4.778	4.814	4.848	4.880	4.912	4.942	4.971	4.998	5.024	5.046	5.069	5.089	5.108	5.124	5.139	5.151	5.162	5.172	5.180	5.186	5.190	5.192	5.194	5.192	5.190	5.185	5.180	5.171	5.161	5.151	5.139	5.124	5.109	5.092	5.074	5.054	5.034	5.011	4.988	4.964	4.939	4.912	4.886	4.859	4.831	4.801	4.772	4.744	4.714	4.682	4.652	4.622	4.592	4.561	4.531	4.502	4.472	4.444	4.415	4.389	4.360	4.334	4.309	4.284	4.260	4.236	4.215	4.194	4.175	4.156	4.138	4.121	4.106	4.091	4.079	4.066	4.055	4.045	4.036	4.029	4.020	4.015	4.009	4.004	4.000	3.998	3.995	3.991	3.990	3.989	3.988	3.986	3.985	3.984	3.982	3.980	3.978	3.974	3.971	3.968	3.961	3.956	3.950	3.941	3.931	3.921	3.909	3.895	3.881	3.865	3.846	3.826	3.805	3.781	3.755	3.728	3.698	3.666	3.632	3.598	3.560	3.520	3.479	3.435	3.390	3.344	3.294	3.242	3.190	3.135	3.079	3.021	2.961	2.900	2.838	2.774	2.709	2.642	2.575	2.508	2.438	2.369	2.298	2.226	2.155	2.082	2.010	1.938	1.865	1.792	1.720	1.648	1.576	1.504	1.432	1.361	1.291	1.222	1.154	1.086	1.019	0.954	0.889	0.826	0.764	0.702	0.642	0.585	0.529	0.472	0.419	0.366	0.315	0.266	0.219	0.172	0.129	0.086	0.045	0.005	-0.032	-0.069	-0.104	-0.136	-0.169	-0.199	-0.228	-0.254	-0.279	-0.304	-0.326	-0.349	-0.369	-0.388	-0.405	-0.422	-0.439	-0.452	-0.466	-0.480	-0.492	-0.504	-0.514	-0.525	-0.534	-0.544	-0.552	-0.561	-0.570	-0.579	-0.588	-0.595	-0.605	-0.614	-0.622	-0.632	-0.641	-0.651	-0.661	-0.672	-0.684	-0.696	-0.710	-0.722	-0.736	-0.751	-0.768	-0.785	-0.801	-0.820	-0.839	-0.859	-0.880	-0.901	-0.924	-0.948	-0.971	-0.996	-1.021	-1.046	-1.074	-1.101	-1.128	-1.156	-1.185	-1.214	-1.242	-1.271	-1.301	-1.330	-1.359	-1.388	-1.416	-1.445	-1.474	-1.500	-1.528	-1.554	-1.580	-1.604	-1.629	-1.651	-1.674	-1.695	-1.715	-1.734	-1.751	-1.768	-1.782	-1.796	-1.809	-1.820	-1.830	-1.838	-1.842	-1.849	-1.851	-1.854	-1.854	-1.852	-1.851	-1.848	-1.841	-1.835	-1.826	-1.816	-1.805	-1.794	-1.781	-1.766	-1.751	-1.734	-1.718	-1.700	-1.680	-1.660	-1.640	-1.620	-1.598	-1.576	-1.555	-1.531	-1.509	-1.486	-1.464	-1.441	-1.419	-1.398	-1.375	-1.354	-1.332	-1.312	-1.291	-1.272	-1.255	-1.238	-1.220	-1.204	-1.189	-1.175	-1.161	-1.150	-1.140	-1.130	-1.121	-1.114	-1.109	-1.104	-1.100	-1.099	-1.098	-1.099	-1.101	-1.104	-1.109	-1.115	-1.122	-1.131	-1.141	-1.152	-1.166	-1.180	-1.196	-1.211	-1.230	-1.248	-1.268	-1.289	-1.311	-1.334	-1.358	-1.382	-1.408	-1.432	-1.460	-1.488	-1.515	-1.542	-1.571	-1.600	-1.629	-1.659	-1.688	-1.716	-1.745	-1.775	-1.804	-1.832	-1.860	-1.889	-1.915	-1.941	-1.968	-1.992	-2.018	-2.040	-2.062	-2.085	-2.105	-2.125	-2.144	-2.161	-2.176	-2.191	-2.205	-2.218	-2.228	-2.238	-2.245	-2.252	-2.256	-2.261	-2.264	-2.265	-2.265	-2.264	-2.261	-2.256	-2.251	-2.245	-2.236	-2.228	-2.216	-2.206	-2.194	-2.181	-2.166	-2.152	-2.136	-2.121	-2.104	-2.086	-2.069	-2.051	-2.031	-2.014	-1.994	-1.974	-1.955	-1.935	-1.918	-1.899	-1.880	-1.861	-1.842	-1.825	-1.809	-1.791	-1.776	-1.761	-1.746	-1.731	-1.719	-1.708	-1.695	-1.685	-1.675	-1.666	-1.659	-1.652	-1.646	-1.641	-1.638	-1.635	-1.632	-1.631	-1.631	-1.631	-1.632	-1.635	-1.640	-1.642	-1.649	-1.654	-1.660	-1.668	-1.674	-1.682	-1.691	-1.700	-1.709	-1.719	-1.730	-1.740	-1.750	-1.760	-1.770	-1.781	-1.791	-1.801	-1.811	-1.821	-1.830	-1.840	-1.849	-1.856	-1.865	-1.872	-1.880	-1.885	-1.891	-1.896	-1.900	-1.905	-1.908	-1.910	-1.912	-1.912	-1.912	-1.912	-1.910	-1.908	-1.905	-1.901	-1.898	-1.891	-1.885	-1.879	-1.871	-1.864	-1.856	-1.846	-1.836	-1.828	-1.816	-1.805	-1.794	-1.781	-1.770	-1.758	-1.745	-1.732	-1.720	-1.706	-1.694	-1.681	-1.669	-1.655	-1.642	-1.631	-1.619	-1.606	-1.596	-1.585	-1.574	-1.564	-1.555	-1.546	-1.539	-1.530	-1.524	-1.518	-1.512	-1.508	-1.504	-1.501	-1.499	-1.498	-1.498	-1.498	-1.499	-1.501	-1.505	-1.509	-1.515	-1.520	-1.528	-1.535	-1.544	-1.552	-1.564	-1.574	-1.586	-1.599	-1.612	-1.625	-1.640	-1.655	-1.670	-1.686	-1.702	-1.720	-1.738	-1.754	-1.772	-1.790	-1.809	-1.826	-1.844	-1.862	-1.880	-1.899	-1.915	-1.932	-1.949	-1.966	-1.982	-1.998	-2.013	-2.026	-2.040	-2.052	-2.065	-2.076	-2.086	-2.098	-2.105	-2.114	-2.120	-2.125	-2.131	-2.134	-2.136	-2.139	-2.139	-2.138	-2.136	-2.132	-2.128	-2.122	-2.116	-2.109	-2.100	-2.090	-2.080	-2.068	-2.055	-2.041	-2.027	-2.013	-1.995	-1.978	-1.960	-1.941	-1.922	-1.902	-1.881	-1.860	-1.838	-1.816	-1.794	-1.771	-1.748	-1.722	-1.700	-1.675	-1.650	-1.626	-1.600	-1.576	-1.551	-1.528	-1.502	-1.479	-1.454	-1.429	-1.405	-1.382	-1.358	-1.336	-1.312	-1.290	-1.269	-1.248	-1.226	-1.205	-1.185	-1.165	-1.145	-1.126	-1.108	-1.090	-1.072	-1.055	-1.039	-1.022	-1.008	-0.992	-0.978	-0.964	-0.950	-0.935	-0.924	-0.911	-0.898	-0.886	-0.874	-0.864	-0.851	-0.841	-0.830	-0.819	-0.808	-0.798	-0.786	-0.776	-0.765	-0.754	-0.742	-0.732	-0.721	-0.709	-0.698	-0.685	-0.671	-0.659	-0.645	-0.631	-0.618	-0.602	-0.585	-0.569	-0.552	-0.534	-0.516	-0.496	-0.478	-0.456	-0.435	-0.412	-0.390	-0.368	-0.341	-0.318	-0.291	-0.265	-0.238	-0.210	-0.181	-0.152	-0.122	-0.092	-0.061	-0.030	0.001	0.034	0.065	0.099	0.131	0.164	0.198	0.230	0.264	0.296	0.330	0.361	0.395	0.426	0.458	0.489	0.520	0.551	0.580	0.609	0.638	0.665	0.691	0.718	0.742	0.766	0.790	0.812	0.834	0.854	0.872	0.891	0.908	0.925	0.939	0.954	0.968	0.979	0.990	1.001	1.010	1.018	1.024	1.031	1.038	1.041	1.046	1.049	1.051	1.054	1.055	1.055	1.056	1.056	1.055	1.055	1.054	1.052	1.050	1.049	1.048	1.046	1.044	1.042	1.041	1.040	1.039	1.038	1.036	1.038	1.038	1.039	1.040	1.041	1.044	1.046	1.051	1.055	1.060	1.065	1.071	1.079	1.088	1.095	1.105	1.115	1.125	1.138	1.150	1.162	1.175	1.191	1.205	1.221	1.238	1.255	1.272	1.291	1.309	1.328	1.348	1.368	1.389	1.409	1.430	1.450	1.471	1.492	1.515	1.536	1.558	1.579	1.600	1.621	1.642	1.664	1.684	1.702	1.722	1.741	1.760	1.779	1.795	1.811	1.828	1.841	1.858	1.870	1.882	1.894	1.905	1.915	1.924	1.932	1.939	1.945	1.950	1.954	1.956	1.959	1.959	1.959	1.958	1.956	1.952	1.949	1.942	1.938	1.930	1.922	1.914	1.905	1.894	1.884	1.871	1.860	1.846	1.834	1.819	1.805	1.789	1.774	1.758	1.742	1.726	1.710	1.692	1.676	1.659	1.642	1.625	1.609	1.591	1.576	1.560	1.544	1.528	1.512	1.499	1.484	1.470	1.456	1.444	1.432	1.420	1.410	1.399	1.390	1.380	1.372	1.365	1.359	1.354	1.349	1.345	1.341	1.340	1.338	1.336	1.338	1.340	1.341	1.345	1.349	1.354	1.359	1.366	1.372	1.381	1.391	1.400	1.410	1.421	1.432	1.446	1.459	1.471	1.486	1.500	1.515	1.530	1.546	1.560	1.576	1.592	1.609	1.624	1.640	1.656	1.671	1.688	1.701	1.716	1.730	1.745	1.758	1.770	1.782	1.794	1.804	1.814	1.822	1.830	1.839	1.844	1.850	1.852	1.855	1.858	1.856	1.856	1.854	1.851	1.845	1.840	1.832	1.824	1.814	1.801	1.789	1.776	1.760	1.744	1.726	1.708	1.688	1.666	1.645	1.620	1.596	1.571	1.544	1.518	1.489	1.461	1.431	1.401	1.371	1.340	1.309	1.276	1.245	1.214	1.181	1.149	1.118	1.085	1.052	1.021	0.991	0.960	0.930	0.901	0.871	0.844	0.816	0.790	0.765	0.740	0.716	0.695	0.672	0.652	0.634	0.615	0.599	0.584	0.569	0.556	0.544	0.532	0.525	0.516	0.510	0.504	0.499	0.496	0.492	0.491	0.491	0.491	0.494	0.496	0.499	0.502	0.506	0.511	0.518	0.522	0.529	0.536	0.542	0.549	0.556	0.564	0.570	0.576	0.582	0.589	0.594	0.600	0.604	0.609	0.611	0.614	0.616	0.618	0.618	0.616	0.615	0.612	0.610	0.606	0.600	0.594	0.586	0.578	0.568	0.559	0.546	0.534	0.520	0.506	0.490	0.474	0.458	0.439	0.421	0.402	0.382	0.361	0.340	0.320	0.298	0.275	0.254	0.230	0.208	0.185	0.162	0.139	0.118	0.095	0.074	0.052	0.030	0.010	-0.010	-0.030	-0.048	-0.066	-0.084	-0.099	-0.115	-0.129	-0.141	-0.155	-0.166	-0.175	-0.184	-0.191	-0.199	-0.204	-0.208	-0.211	-0.211	-0.212	-0.211	-0.210	-0.206	-0.202	-0.196	-0.190	-0.181	-0.172	-0.162	-0.151	-0.140	-0.128	-0.114	-0.100	-0.084	-0.069	-0.052	-0.036	-0.019	-0.002	0.016	0.034	0.052	0.070	0.089	0.106	0.124	0.141	0.158	0.175	0.191	0.206	0.220	0.234	0.248	0.258	0.270	0.279	0.288	0.295	0.301	0.305	0.309	0.311	0.312	0.310	0.309	0.304	0.299	0.291	0.282	0.272	0.260	0.248	0.231	0.215	0.198	0.179	0.156	0.135	0.110	0.086	0.060	0.032	0.004	-0.024	-0.055	-0.086	-0.118	-0.149	-0.182	-0.216	-0.250	-0.284	-0.318	-0.351	-0.386	-0.420	-0.454	-0.486	-0.520	-0.551	-0.584	-0.614	-0.644	-0.674	-0.701	-0.729	-0.755	-0.780	-0.802	-0.825	-0.845	-0.864	-0.881	-0.899	-0.912	-0.926	-0.936	-0.946	-0.954	-0.961	-0.966	-0.969	-0.971	-0.971	-0.969	-0.966	-0.962	-0.958	-0.950	-0.942	-0.932	-0.921	-0.910	-0.898	-0.884	-0.870	-0.856	-0.841	-0.825	-0.809	-0.791	-0.775	-0.759	-0.741	-0.726	-0.709	-0.692	-0.678	-0.662	-0.648	-0.634	-0.621	-0.610	-0.599	-0.589	-0.581	-0.572	-0.568	-0.562	-0.560	-0.559	-0.558	-0.560	-0.564	-0.568	-0.575	-0.582	-0.592	-0.605	-0.618	-0.632	-0.650	-0.668	-0.689	-0.709	-0.732	-0.758	-0.784	-0.811	-0.840	-0.870	-0.900	-0.932	-0.966	-1.000	-1.034	-1.070	-1.106	-1.142	-1.180	-1.216	-1.254	-1.291	-1.329	-1.366	-1.402	-1.439	-1.475	-1.510	-1.545	-1.579	-1.611	-1.644	-1.675	-1.704	-1.732	-1.759	-1.785	-1.809	-1.831	-1.852	-1.871	-1.889	-1.905	-1.919	-1.931	-1.942	-1.950	-1.956	-1.961	-1.965	-1.966	-1.965	-1.962	-1.958	-1.952	-1.945	-1.936	-1.925	-1.912	-1.899	-1.884	-1.866	-1.850	-1.830	-1.810	-1.789	-1.768	-1.744	-1.721	-1.698	-1.672	-1.648	-1.621	-1.596	-1.571	-1.545	-1.520	-1.494	-1.469	-1.444	-1.418	-1.395	-1.371	-1.349	-1.326	-1.305	-1.285	-1.266	-1.248	-1.230	-1.214	-1.200	-1.186	-1.175	-1.164	-1.155	-1.148	-1.141	-1.136	-1.134	-1.132	-1.131	-1.134	-1.138	-1.141	-1.148	-1.156	-1.165	-1.175	-1.188	-1.201	-1.216	-1.232	-1.250	-1.269	-1.289	-1.310	-1.332	-1.355	-1.380	-1.404	-1.430	-1.456	-1.484	-1.511	-1.539	-1.569	-1.596	-1.626	-1.655	-1.684	-1.712	-1.742	-1.771	-1.799	-1.828	-1.854	-1.882	-1.909	-1.932	-1.959	-1.981	-2.005	-2.027	-2.047	-2.068	-2.085	-2.102	-2.119	-2.132	-2.145	-2.156	-2.168	-2.175	-2.182	-2.189	-2.192	-2.195	-2.196	-2.196	-2.194	-2.190	-2.185	-2.179	-2.170	-2.161	-2.151	-2.138	-2.125	-2.111	-2.096	-2.079	-2.060	-2.041	-2.022	-2.002	-1.982	-1.960	-1.939	-1.916	-1.894	-1.870	-1.848	-1.824	-1.801	-1.778	-1.755	-1.732	-1.709	-1.689	-1.666	-1.646	-1.626	-1.608	-1.589	-1.570	-1.554	-1.539	-1.525	-1.511	-1.500	-1.489	-1.480	-1.470	-1.464	-1.459	-1.455	-1.452	-1.451	-1.451	-1.452	-1.456	-1.460	-1.465	-1.472	-1.481	-1.491	-1.501	-1.514	-1.526	-1.541	-1.556	-1.572	-1.590	-1.606	-1.625	-1.644	-1.664	-1.684	-1.704	-1.724	-1.745	-1.765	-1.788	-1.809	-1.829	-1.849	-1.869	-1.889	-1.909	-1.926	-1.944	-1.961	-1.979	-1.994	-2.009	-2.021	-2.034	-2.045	-2.056	-2.064	-2.072	-2.078	-2.082	-2.086	-2.088	-2.089	-2.089	-2.086	-2.082	-2.078	-2.071	-2.064	-2.054	-2.042	-2.031	-2.019	-2.004	-1.988	-1.971	-1.954	-1.935	-1.915	-1.894	-1.872	-1.849	-1.828	-1.802	-1.779	-1.754	-1.729	-1.704	-1.678	-1.651	-1.625	-1.600	-1.574	-1.549	-1.524	-1.499	-1.474	-1.450	-1.428	-1.405	-1.384	-1.361	-1.341	-1.324	-1.305	-1.289	-1.274	-1.259	-1.245	-1.234	-1.222	-1.214	-1.206	-1.200	-1.195	-1.191	-1.189	-1.189	-1.190	-1.192	-1.198	-1.201	-1.209	-1.216	-1.226	-1.236	-1.249	-1.262	-1.276	-1.290	-1.308	-1.324	-1.342	-1.361	-1.381	-1.400	-1.421	-1.442	-1.464	-1.485	-1.508	-1.529	-1.551	-1.572	-1.595	-1.616	-1.638	-1.659	-1.679	-1.698	-1.716	-1.734	-1.750	-1.768	-1.782	-1.796	-1.809	-1.821	-1.831	-1.840	-1.849	-1.855	-1.860	-1.864	-1.866	-1.868	-1.865	-1.864	-1.860	-1.855	-1.849	-1.840	-1.830	-1.819	-1.806	-1.792	-1.776	-1.761	-1.742	-1.724	-1.704	-1.682	-1.661	-1.638	-1.612	-1.589	-1.562	-1.535	-1.508	-1.480	-1.452	-1.424	-1.395	-1.364	-1.335	-1.306	-1.275	-1.245	-1.215	-1.185	-1.155	-1.128	-1.098	-1.069	-1.041	-1.012	-0.985	-0.959	-0.934	-0.908	-0.882	-0.859	-0.836	-0.814	-0.791	-0.771	-0.751	-0.732	-0.715	-0.698	-0.681	-0.666	-0.652	-0.640	-0.628	-0.616	-0.606	-0.596	-0.589	-0.581	-0.575	-0.569	-0.564	-0.560	-0.556	-0.555	-0.552	-0.552	-0.551	-0.552	-0.552	-0.554	-0.555	-0.559	-0.561	-0.564	-0.568	-0.571	-0.574	-0.578	-0.580	-0.584	-0.588	-0.591	-0.594	-0.596	-0.599	-0.600	-0.601	-0.601	-0.601	-0.601	-0.600	-0.598	-0.595	-0.590	-0.585	-0.580	-0.572	-0.564	-0.555	-0.545	-0.534	-0.520	-0.506	-0.491	-0.475	-0.456	-0.438	-0.418	-0.396	-0.374	-0.350	-0.324	-0.299	-0.271	-0.244	-0.214	-0.184	-0.154	-0.121	-0.088	-0.055	-0.021	0.014	0.049	0.084	0.120	0.156	0.191	0.229	0.264	0.300	0.336	0.370	0.405	0.440	0.474	0.506	0.538	0.570	0.601	0.630	0.658	0.685	0.711	0.735	0.758	0.780	0.800	0.819	0.835	0.851	0.865	0.876	0.886	0.895	0.902	0.909	0.911	0.912	0.914	0.912	0.910	0.905	0.900	0.892	0.884	0.874	0.861	0.849	0.835	0.820	0.804	0.788	0.770	0.751	0.732	0.714	0.692	0.672	0.651	0.630	0.609	0.589	0.568	0.546	0.526	0.507	0.486	0.468	0.450	0.432	0.415	0.399	0.385	0.370	0.358	0.346	0.336	0.328	0.319	0.312	0.306	0.304	0.301	0.300	0.301	0.304	0.308	0.312	0.319	0.326	0.336	0.348	0.360	0.374	0.389	0.406	0.424	0.441	0.462	0.484	0.506	0.529	0.554	0.580	0.605	0.632	0.659	0.688	0.716	0.744	0.774	0.804	0.834	0.864	0.894	0.924	0.952	0.982	1.012	1.041	1.070	1.098	1.124	1.152	1.178	1.204	1.226	1.250	1.272	1.294	1.315	1.334	1.351	1.368	1.382	1.398	1.409	1.420	1.429	1.438	1.444	1.449	1.452	1.454	1.454	1.452	1.449	1.445	1.439	1.430	1.421	1.411	1.399	1.385	1.370	1.354	1.336	1.318	1.296	1.275	1.252	1.230	1.205	1.180	1.152	1.126	1.098	1.069	1.041	1.011	0.981	0.951	0.921	0.890	0.860	0.830	0.799	0.769	0.739	0.709	0.679	0.651	0.624	0.596	0.569	0.544	0.518	0.494	0.470	0.449	0.426	0.406	0.386	0.369	0.351	0.335	0.320	0.308	0.294	0.282	0.272	0.264	0.255	0.249	0.242	0.238	0.232	0.230	0.226	0.225	0.224	0.224	0.225	0.224	0.225	0.228	0.229	0.231	0.232	0.235	0.236	0.239	0.241	0.242	0.244	0.244	0.245	0.245	0.245	0.244	0.241	0.239	0.235	0.231	0.226	0.219	0.212	0.205	0.196	0.185	0.175	0.162	0.150	0.135	0.121	0.106	0.088	0.071	0.051	0.032	0.011	-0.009	-0.030	-0.054	-0.078	-0.101	-0.125	-0.151	-0.176	-0.201	-0.228	-0.254	-0.280	-0.308	-0.334	-0.360	-0.386	-0.412	-0.438	-0.464	-0.489	-0.515	-0.540	-0.564	-0.588	-0.611	-0.632	-0.655	-0.675	-0.695	-0.714	-0.734	-0.751	-0.768	-0.782	-0.799	-0.811	-0.825	-0.836	-0.846	-0.858	-0.865	-0.874	-0.880	-0.885	-0.890	-0.892	-0.896	-0.898	-0.896	-0.898	-0.896	-0.892	-0.889	-0.885	-0.881	-0.875	-0.869	-0.860	-0.851	-0.842	-0.834	-0.822	-0.811	-0.800	-0.789	-0.778	-0.764	-0.750	-0.738	-0.724	-0.709	-0.694	-0.680	-0.665	-0.651	-0.636	-0.620	-0.605	-0.591	-0.576	-0.561	-0.546	-0.532	-0.519	-0.504	-0.491	-0.478	-0.464	-0.451	-0.439	-0.426	-0.415	-0.402	-0.392	-0.382	-0.372	-0.362	-0.352	-0.345	-0.336	-0.328	-0.320	-0.311	-0.305	-0.299	-0.291	-0.286	-0.280	-0.275	-0.270	-0.265	-0.260	-0.255	-0.250	-0.248	-0.242	-0.239	-0.235	-0.231	-0.228	-0.222	-0.219	-0.215	-0.210	-0.206	-0.201	-0.196	-0.191	-0.186	-0.181	-0.175	-0.170	-0.164	-0.156	-0.151	-0.144	-0.136	-0.129	-0.121	-0.112	-0.105	-0.096	-0.089	-0.079	-0.069	-0.060	-0.050	-0.040	-0.031	-0.020	-0.010	0.000	0.011	0.021	0.031	0.042	0.052	0.062	0.072	0.084	0.094	0.102	0.114	0.122	0.132	0.140	0.150	0.159	0.165	0.174	0.181	0.188	0.195	0.201	0.208	0.212	0.219	0.224	0.228	0.230	0.234	0.236	0.239	0.240	0.242	0.242	0.244	0.244	0.242	0.241	0.240	0.238	0.235	0.232	0.229	0.225	0.220	0.216	0.210	0.204	0.199	0.192	0.185	0.179	0.171	0.164	0.155	0.148	0.139	0.131	0.121	0.114	0.104	0.095	0.086	0.078	0.068	0.059	0.050	0.040	0.032	0.025	100.000	5.000	2.000	1.000	5.000	0.000	0.000	0.000	0.000	0.000	0.000	0.000	0.000	0.000	0.000	0.000	0.000	0.000	0.369	0.348	0.325	0.305	0.285	0.266	0.248	0.231	0.215	0.199	0.184	0.170	0.158	0.144	0.132	0.121	0.111	0.101	0.092	0.084	0.076	0.069	0.062	0.056	0.050	0.045	0.041	0.036	0.032	0.030	0.025	0.021	0.020	0.016	0.014	0.010	0.008	0.005	0.001	-0.001	-0.005	-0.008	-0.012	-0.016	-0.020	-0.025	-0.031	-0.036	-0.042	-0.050	-0.056	-0.065	-0.074	-0.081	-0.091	-0.101	-0.112	-0.125	-0.138	-0.150	-0.165	-0.179	-0.194	-0.210	-0.225	-0.241	-0.259	-0.276	-0.295	-0.314	-0.332	-0.351	-0.371	-0.391	-0.411	-0.431	-0.452	-0.472	-0.492	-0.512	-0.532	-0.552	-0.572	-0.590	-0.610	-0.628	-0.646	-0.662	-0.680	-0.696	-0.710	-0.726	-0.740	-0.752	-0.765	-0.778	-0.788	-0.798	-0.806	-0.814	-0.821	-0.828	-0.832	-0.838	-0.840	-0.844	-0.845	-0.846	-0.846	-0.846	-0.845	-0.844	-0.840	-0.838	-0.832	-0.830	-0.825	-0.819	-0.814	-0.808	-0.801	-0.795	-0.789	-0.781	-0.775	-0.768	-0.761	-0.755	-0.749	-0.742	-0.735	-0.729	-0.724	-0.718	-0.714	-0.710	-0.705	-0.701	-0.698	-0.695	-0.694	-0.691	-0.690	-0.690	-0.690	-0.690	-0.691	-0.692	-0.695	-0.699	-0.701	-0.706	-0.710	-0.715	-0.721	-0.728	-0.734	-0.741	-0.749	-0.758	-0.766	-0.775	-0.785	-0.795	-0.805	-0.816	-0.828	-0.839	-0.850	-0.862	-0.875	-0.886	-0.900	-0.914	-0.926	-0.940	-0.954	-0.968	-0.981	-0.995	-1.009	-1.022	-1.036	-1.052	-1.066	-1.079	-1.094	-1.108	-1.121	-1.136	-1.150	-1.162	-1.176	-1.190	-1.204	-1.215	-1.229	-1.241	-1.252	-1.265	-1.276	-1.286	-1.298	-1.308	-1.318	-1.326	-1.336	-1.344	-1.352	-1.359	-1.366	-1.372	-1.378	-1.382	-1.388	-1.391	-1.395	-1.396	-1.399	-1.400	-1.401	-1.401	-1.400	-1.398	-1.396	-1.394	-1.390	-1.386	-1.381	-1.376	-1.370	-1.364	-1.356	-1.349	-1.341	-1.334	-1.324	-1.315	-1.304	-1.295	-1.284	-1.274	-1.261	-1.251	-1.239	-1.228	-1.215	-1.204	-1.191	-1.179	-1.169	-1.156	-1.145	-1.132	-1.121	-1.111	-1.100	-1.089	-1.080	-1.069	-1.060	-1.050	-1.042	-1.034	-1.026	-1.020	-1.014	-1.008	-1.001	-0.996	-0.991	-0.988	-0.985	-0.982	-0.980	-0.979	-0.979	-0.978	-0.979	-0.980	-0.981	-0.984	-0.986	-0.990	-0.995	-0.999	-1.004	-1.009	-1.015	-1.021	-1.028	-1.034	-1.042	-1.050	-1.058	-1.066	-1.075	-1.082	-1.091	-1.100	-1.110	-1.119	-1.128	-1.136	-1.145	-1.155	-1.164	-1.172	-1.181	-1.190	-1.200	-1.208	-1.216	-1.225	-1.231	-1.240	-1.246	-1.255	-1.260	-1.268	-1.272	-1.280	-1.285	-1.290	-1.295	-1.300	-1.304	-1.308	-1.310	-1.314	-1.316	-1.319	-1.321	-1.322	-1.324	-1.325	-1.326	-1.326	-1.326	-1.328	-1.326	-1.326	-1.326	-1.325	-1.324	-1.322	-1.321	-1.320	-1.318	-1.316	-1.314	-1.312	-1.311	-1.310	-1.308	-1.306	-1.304	-1.302	-1.301	-1.300	-1.299	-1.298	-1.298	-1.298	-1.298	-1.298	-1.298	-1.298	-1.300	-1.300	-1.302	-1.305	-1.308	-1.310	-1.314	-1.318	-1.321	-1.326	-1.331	-1.336	-1.342	-1.349	-1.355	-1.362	-1.369	-1.378	-1.386	-1.394	-1.404	-1.412	-1.422	-1.432	-1.442	-1.455	-1.465	-1.476	-1.488	-1.499	-1.511	-1.522	-1.535	-1.548	-1.560	-1.572	-1.584	-1.598	-1.609	-1.621	-1.634	-1.646	-1.659	-1.670	-1.682	-1.694	-1.705	-1.715	-1.728	-1.738	-1.748	-1.758	-1.768	-1.776	-1.786	-1.795	-1.804	-1.812	-1.819	-1.826	-1.834	-1.841	-1.846	-1.852	-1.858	-1.862	-1.869	-1.872	-1.876	-1.880	-1.884	-1.888	-1.890	-1.892	-1.895	-1.896	-1.899	-1.899	-1.900	-1.901	-1.901	-1.901	-1.900	-1.900	-1.899	-1.898	-1.896	-1.895	-1.892	-1.891	-1.886	-1.884	-1.880	-1.876	-1.874	-1.869	-1.864	-1.859	-1.852	-1.848	-1.841	-1.835	-1.828	-1.820	-1.811	-1.805	-1.795	-1.786	-1.776	-1.768	-1.758	-1.746	-1.735	-1.722	-1.711	-1.698	-1.685	-1.672	-1.659	-1.644	-1.630	-1.615	-1.600	-1.585	-1.568	-1.552	-1.536	-1.518	-1.501	-1.485	-1.466	-1.449	-1.430	-1.412	-1.392	-1.375	-1.356	-1.336	-1.318	-1.299	-1.280	-1.260	-1.240	-1.222	-1.202	-1.184	-1.166	-1.146	-1.128	-1.109	-1.091	-1.074	-1.055	-1.038	-1.020	-1.004	-0.986	-0.969	-0.952	-0.938	-0.921	-0.906	-0.891	-0.878	-0.864	-0.850	-0.836	-0.822	-0.809	-0.798	-0.785	-0.774	-0.762	-0.752	-0.741	-0.731	-0.721	-0.711	-0.702	-0.694	-0.686	-0.678	-0.669	-0.662	-0.655	-0.649	-0.641	-0.634	-0.628	-0.622	-0.616	-0.610	-0.605	-0.600	-0.594	-0.589	-0.582	-0.578	-0.572	-0.568	-0.562	-0.558	-0.552	-0.546	-0.542	-0.536	-0.532	-0.526	-0.520	-0.515	-0.509	-0.502	-0.496	-0.489	-0.482	-0.476	-0.468	-0.461	-0.452	-0.445	-0.438	-0.429	-0.419	-0.410	-0.401	-0.391	-0.381	-0.371	-0.360	-0.350	-0.339	-0.328	-0.315	-0.304	-0.291	-0.279	-0.266	-0.254	-0.240	-0.226	-0.214	-0.199	-0.185	-0.171	-0.156	-0.142	-0.126	-0.112	-0.098	-0.081	-0.066	-0.051	-0.036	-0.021	-0.005	0.010	0.026	0.041	0.056	0.072	0.088	0.102	0.118	0.134	0.148	0.162	0.178	0.191	0.206	0.219	0.232	0.246	0.259	0.272	0.285	0.298	0.310	0.322	0.334	0.344	0.355	0.366	0.376	0.386	0.395	0.405	0.412	0.421	0.430	0.438	0.445	0.452	0.460	0.465	0.471	0.478	0.482	0.488	0.492	0.496	0.501	0.505	0.507	0.511	0.514	0.516	0.518	0.520	0.521	0.522	0.524	0.524	0.524	0.524	0.524	0.524	0.522	0.521	0.520	0.519	0.516	0.514	0.510	0.509	0.505	0.501	0.498	0.494	0.489	0.484	0.479	0.474	0.468	0.462	0.455	0.449	0.442	0.434	0.428	0.419	0.412	0.404	0.395	0.386	0.378	0.368	0.359	0.350	0.340	0.330	0.320	0.310	0.300	0.290	0.280	0.270	0.260	0.250	0.240	0.229	0.219	0.209	0.200	0.191	0.181	0.172	0.164	0.155	0.148	0.140	0.132	0.125	0.119	0.114	0.108	0.104	0.099	0.095	0.091	0.089	0.085	0.085	0.082	0.082	0.084	0.084	0.086	0.088	0.090	0.092	0.096	0.100	0.105	0.110	0.116	0.122	0.129	0.135	0.142	0.150	0.159	0.168	0.176	0.184	0.192	0.202	0.212	0.222	0.231	0.241	0.250	0.260	0.269	0.280	0.289	0.298	0.306	0.315	0.322	0.331	0.338	0.345	0.350	0.358	0.362	0.368	0.372	0.376	0.379	0.382	0.384	0.385	0.386	0.386	0.385	0.384	0.382	0.380	0.376	0.372	0.369	0.362	0.356	0.350	0.344	0.336	0.329	0.319	0.310	0.301	0.291	0.281	0.270	0.260	0.248	0.236	0.225	0.214	0.201	0.190	0.178	0.166	0.155	0.144	0.131	0.121	0.110	0.100	0.090	0.081	0.072	0.064	0.056	0.050	0.044	0.039	0.034	0.029	0.026	0.025	0.022	0.022	0.024	0.024	0.028	0.030	0.034	0.039	0.045	0.052	0.061	0.069	0.079	0.090	0.100	0.112	0.126	0.140	0.154	0.170	0.185	0.201	0.218	0.235	0.251	0.270	0.288	0.305	0.324	0.342	0.361	0.379	0.396	0.415	0.434	0.450	0.468	0.484	0.500	0.516	0.532	0.546	0.560	0.574	0.586	0.599	0.609	0.619	0.628	0.638	0.645	0.651	0.658	0.662	0.666	0.670	0.672	0.675	0.675	0.675	0.674	0.674	0.671	0.669	0.666	0.661	0.658	0.652	0.646	0.641	0.636	0.630	0.621	0.615	0.608	0.601	0.594	0.588	0.579	0.571	0.565	0.558	0.551	0.545	0.540	0.534	0.529	0.522	0.519	0.515	0.511	0.507	0.506	0.504	0.502	0.501	0.501	0.502	0.504	0.505	0.507	0.511	0.515	0.519	0.524	0.530	0.535	0.542	0.550	0.559	0.566	0.576	0.585	0.595	0.606	0.616	0.629	0.639	0.651	0.662	0.676	0.689	0.701	0.715	0.729	0.742	0.755	0.769	0.782	0.795	0.809	0.821	0.835	0.848	0.859	0.871	0.884	0.895	0.905	0.915	0.926	0.934	0.944	0.951	0.959	0.965	0.971	0.978	0.981	0.985	0.988	0.990	0.992	0.992	0.992	0.991	0.989	0.986	0.982	0.979	0.972	0.968	0.960	0.952	0.944	0.935	0.925	0.914	0.904	0.892	0.880	0.866	0.854	0.840	0.828	0.812	0.799	0.784	0.769	0.755	0.739	0.725	0.711	0.695	0.681	0.666	0.652	0.639	0.625	0.612	0.600	0.588	0.578	0.565	0.555	0.545	0.538	0.529	0.521	0.514	0.507	0.502	0.498	0.494	0.491	0.489	0.486	0.485	0.484	0.485	0.486	0.486	0.489	0.491	0.495	0.499	0.504	0.507	0.512	0.518	0.524	0.529	0.535	0.541	0.548	0.555	0.560	0.568	0.574	0.580	0.586	0.592	0.598	0.602	0.608	0.612	0.618	0.620	0.624	0.625	0.628	0.629	0.630	0.630	0.629	0.628	0.625	0.622	0.619	0.614	0.609	0.602	0.596	0.589	0.580	0.571	0.561	0.550	0.539	0.528	0.515	0.501	0.486	0.472	0.458	0.441	0.426	0.410	0.392	0.375	0.358	0.340	0.322	0.304	0.286	0.268	0.249	0.231	0.212	0.195	0.178	0.160	0.142	0.126	0.111	0.094	0.079	0.065	0.050	0.038	0.025	0.014	0.001	-0.008	-0.018	-0.025	-0.032	-0.040	-0.045	-0.050	-0.054	-0.056	-0.059	-0.059	-0.058	-0.056	-0.054	-0.049	-0.044	-0.039	-0.031	-0.024	-0.016	-0.006	0.004	0.015	0.028	0.040	0.054	0.068	0.082	0.099	0.114	0.130	0.148	0.165	0.182	0.200	0.219	0.238	0.256	0.275	0.294	0.311	0.329	0.348	0.366	0.384	0.401	0.418	0.435	0.451	0.465	0.480	0.495	0.509	0.520	0.532	0.544	0.554	0.564	0.571	0.579	0.586	0.591	0.596	0.601	0.602	0.605	0.606	0.605	0.604	0.601	0.599	0.594	0.589	0.584	0.576	0.568	0.559	0.549	0.539	0.528	0.515	0.501	0.488	0.474	0.459	0.442	0.428	0.410	0.394	0.375	0.359	0.340	0.321	0.304	0.285	0.266	0.248	0.230	0.210	0.191	0.174	0.156	0.138	0.120	0.104	0.088	0.070	0.055	0.040	0.025	0.011	-0.004	-0.018	-0.030	-0.041	-0.052	-0.064	-0.074	-0.084	-0.092	-0.100	-0.108	-0.115	-0.120	-0.128	-0.132	-0.138	-0.141	-0.145	-0.148	-0.151	-0.155	-0.156	-0.159	-0.160	-0.162	-0.164	-0.165	-0.166	-0.169	-0.170	-0.172	-0.174	-0.176	-0.180	-0.181	-0.185	-0.190	-0.194	-0.199	-0.205	-0.211	-0.219	-0.226	-0.235	-0.244	-0.255	-0.265	-0.276	-0.290	-0.302	-0.318	-0.334	-0.350	-0.368	-0.386	-0.405	-0.426	-0.448	-0.469	-0.492	-0.516	-0.540	-0.566	-0.592	-0.620	-0.648	-0.676	-0.704	-0.734	-0.762	-0.795	-0.825	-0.855	-0.888	-0.919	-0.951	-0.982	-1.015	-1.046	-1.079	-1.110	-1.141	-1.172	-1.205	-1.236	-1.266	-1.295	-1.325	-1.354	-1.382	-1.410	-1.436	-1.462	-1.488	-1.512	-1.535	-1.558	-1.580	-1.601	-1.621	-1.640	-1.658	-1.675	-1.690	-1.706	-1.720	-1.732	-1.745	-1.755	-1.765	-1.774	-1.781	-1.788	-1.794	-1.799	-1.802	-1.806	-1.808	-1.809	-1.809	-1.809	-1.808	-1.806	-1.804	-1.801	-1.796	-1.792	-1.788	-1.782	-1.776	-1.771	-1.765	-1.759	-1.751	-1.745	-1.738	-1.731	-1.725	-1.718	-1.711	-1.705	-1.698	-1.691	-1.686	-1.680	-1.675	-1.671	-1.666	-1.664	-1.660	-1.658	-1.655	-1.655	-1.655	-1.655	-1.656	-1.658	-1.660	-1.665	-1.668	-1.674	-1.680	-1.686	-1.694	-1.701	-1.711	-1.721	-1.732	-1.742	-1.755	-1.769	-1.781	-1.796	-1.811	-1.825	-1.842	-1.858	-1.875	-1.891	-1.909	-1.926	-1.945	-1.962	-1.980	-2.000	-2.018	-2.035	-2.052	-2.071	-2.089	-2.106	-2.122	-2.140	-2.156	-2.171	-2.186	-2.201	-2.214	-2.229	-2.240	-2.251	-2.264	-2.274	-2.282	-2.291	-2.299	-2.306	-2.312	-2.318	-2.321	-2.325	-2.326	-2.330	-2.330	-2.330	-2.329	-2.328	-2.325	-2.321	-2.318	-2.311	-2.306	-2.300	-2.292	-2.285	-2.276	-2.268	-2.258	-2.249	-2.238	-2.228	-2.216	-2.205	-2.192	-2.180	-2.168	-2.155	-2.142	-2.129	-2.115	-2.101	-2.086	-2.074	-2.059	-2.044	-2.031	-2.016	-2.001	-1.988	-1.972	-1.959	-1.944	-1.930	-1.915	-1.901	-1.886	-1.872	-1.858	-1.845	-1.830	-1.816	-1.802	-1.789	-1.775	-1.762	-1.748	-1.735	-1.722	-1.708	-1.696	-1.684	-1.670	-1.659	-1.645	-1.634	-1.621	-1.609	-1.598	-1.586	-1.575	-1.564	-1.554	-1.542	-1.532	-1.521	-1.511	-1.502	-1.492	-1.482	-1.474	-1.466	-1.458	-1.449	-1.441	-1.432	-1.425	-1.418	-1.410	-1.404	-1.396	-1.390	-1.382	-1.375	-1.369	-1.362	-1.356	-1.349	-1.341	-1.336	-1.329	-1.321	-1.314	-1.306	-1.299	-1.291	-1.284	-1.275	-1.266	-1.256	-1.248	-1.238	-1.226	-1.215	-1.205	-1.192	-1.180	-1.166	-1.152	-1.139	-1.124	-1.109	-1.092	-1.075	-1.058	-1.040	-1.021	-1.001	-0.982	-0.961	-0.940	-0.918	-0.896	-0.872	-0.850	-0.826	-0.802	-0.778	-0.752	-0.726	-0.701	-0.676	-0.649	-0.622	-0.596	-0.570	-0.544	-0.518	-0.491	-0.465	-0.439	-0.412	-0.386	-0.361	-0.336	-0.311	-0.286	-0.262	-0.239	-0.215	-0.192	-0.171	-0.149	-0.128	-0.109	-0.089	-0.070	-0.052	-0.034	-0.018	-0.001	0.014	0.028	0.042	0.056	0.069	0.080	0.092	0.102	0.112	0.121	0.131	0.140	0.148	0.155	0.161	0.169	0.175	0.181	0.189	0.194	0.199	0.205	0.210	0.216	0.222	0.228	0.232	0.239	0.245	0.251	0.260	0.266	0.274	0.282	0.290	0.299	0.309	0.320	0.330	0.342	0.354	0.366	0.381	0.395	0.410	0.426	0.442	0.460	0.478	0.496	0.515	0.535	0.555	0.578	0.599	0.621	0.645	0.668	0.691	0.715	0.741	0.765	0.791	0.816	0.841	0.869	0.894	0.920	0.945	0.971	0.996	1.022	1.048	1.072	1.098	1.121	1.145	1.168	1.190	1.211	1.231	1.252	1.271	1.290	1.306	1.322	1.339	1.354	1.366	1.378	1.389	1.399	1.406	1.412	1.419	1.424	1.426	1.428	1.428	1.428	1.424	1.420	1.415	1.409	1.400	1.391	1.380	1.369	1.356	1.341	1.325	1.309	1.290	1.271	1.251	1.230	1.208	1.185	1.160	1.136	1.110	1.084	1.056	1.030	1.001	0.972	0.944	0.914	0.885	0.856	0.825	0.796	0.765	0.735	0.705	0.675	0.645	0.616	0.586	0.558	0.530	0.501	0.474	0.446	0.420	0.395	0.369	0.344	0.320	0.296	0.274	0.251	0.230	0.210	0.189	0.170	0.151	0.132	0.118	0.100	0.085	0.069	0.055	0.041	0.029	0.015	0.002	-0.009	-0.020	-0.030	-0.040	-0.050	-0.061	-0.070	-0.079	-0.086	-0.096	-0.102	-0.111	-0.119	-0.128	-0.135	-0.142	-0.150	-0.158	-0.165	-0.174	-0.181	-0.189	-0.196	-0.205	-0.212	-0.221	-0.229	-0.238	-0.248	-0.255	-0.265	-0.274	-0.284	-0.294	-0.302	-0.312	-0.324	-0.332	-0.342	-0.354	-0.364	-0.375	-0.385	-0.396	-0.408	-0.419	-0.430	-0.441	-0.451	-0.462	-0.474	-0.485	-0.498	-0.509	-0.520	-0.531	-0.544	-0.555	-0.566	-0.576	-0.589	-0.599	-0.611	-0.622	-0.634	-0.645	-0.655	-0.666	-0.678	-0.689	-0.700	-0.711	-0.722	-0.734	-0.744	-0.755	-0.766	-0.776	-0.788	-0.799	-0.809	-0.820	-0.830	-0.840	-0.851	-0.861	-0.870	-0.881	-0.891	-0.900	-0.909	-0.919	-0.928	-0.936	-0.944	-0.951	-0.961	-0.968	-0.974	-0.981	-0.988	-0.994	-0.999	-1.005	-1.009	-1.012	-1.016	-1.020	-1.024	-1.025	-1.029	-1.029	-1.029	-1.030	-1.030	-1.029	-1.028	-1.025	-1.024	-1.020	-1.016	-1.012	-1.009	-1.002	-0.998	-0.991	-0.984	-0.976	-0.968	-0.960	-0.951	-0.942	-0.932	-0.922	-0.911	-0.900	-0.888	-0.876	-0.864	-0.851	-0.838	-0.824	-0.809	-0.795	-0.780	-0.765	-0.748	-0.731	-0.715	-0.699	-0.680	-0.664	-0.645	-0.628	-0.609	-0.590	-0.570	-0.551	-0.531	-0.511	-0.491	-0.470	-0.450	-0.429	-0.408	-0.386	-0.365	-0.345	-0.322	-0.301	-0.280	-0.258	-0.236	-0.214	-0.192	-0.171	-0.150	-0.129	-0.108	-0.088	-0.066	-0.046	-0.026	-0.006	0.012	0.031	0.050	0.069	0.085	0.102	0.120	0.135	0.151	0.166	0.180	0.194	0.206	0.219	0.231	0.242	0.252	0.262	0.271	0.279	0.286	0.295	0.300	0.305	0.311	0.315	0.320	0.322	0.326	0.328	0.330	0.331	0.332	0.332	0.334	0.332	0.332	0.332	0.331	0.330	0.329	0.328	0.326	0.325	0.322	0.321	0.320	0.319	0.318	0.316	0.316	0.316	0.315	0.315	0.315	0.315	0.315	0.318	0.319	0.320	0.324	0.326	0.329	0.332	0.336	0.341	0.345	0.351	0.358	0.362	0.370	0.378	0.385	0.394	0.401	0.411	0.421	0.430	0.441	0.452	0.465	0.476	0.490	0.502	0.516	0.529	0.544	0.560	0.575	0.591	0.608	0.625	0.642	0.660	0.679	0.699	0.718	0.739	0.759	0.781	0.802	0.826	0.849	0.872	0.896	0.921	0.945	0.971	0.996	1.024	1.051	1.079	1.106	1.134	1.162	1.192	1.221	1.250	1.281	1.310	1.341	1.371	1.401	1.432	1.462	1.492	1.524	1.555	1.585	1.614	1.644	1.672	1.701	1.730	1.758	1.785	1.811	1.838	1.864	1.888	1.910	1.932	1.955	1.976	1.995	2.014	2.031	2.047	2.062	2.076	2.089	2.100	2.110	2.119	2.126	2.132	2.138	2.141	2.144	2.144	2.144	2.141	2.138	2.134	2.128	2.121	2.112	2.104	2.094	2.081	2.069	2.055	2.041	2.025	2.009	1.992	1.975	1.956	1.936	1.916	1.895	1.874	1.852	1.832	1.810	1.788	1.765	1.742	1.720	1.696	1.674	1.651	1.628	1.605	1.582	1.561	1.539	1.519	1.496	1.476	1.455	1.436	1.415	1.396	1.378	1.359	1.341	1.324	1.308	1.291	1.275	1.260	1.245	1.231	1.218	1.205	1.191	1.180	1.168	1.156	1.145	1.135	1.126	1.116	1.106	1.098	1.088	1.080	1.072	1.064	1.056	1.049	1.041	1.035	1.028	1.020	1.012	1.005	0.999	0.991	0.984	0.978	0.970	0.964	0.956	0.948	0.940	0.932	0.924	0.916	0.906	0.899	0.890	0.880	0.871	0.860	0.851	0.840	0.830	0.820	0.808	0.796	0.785	0.772	0.760	0.748	0.735	0.721	0.708	0.694	0.680	0.666	0.651	0.638	0.622	0.608	0.592	0.578	0.562	0.546	0.531	0.516	0.501	0.485	0.469	0.455	0.439	0.425	0.410	0.395	0.380	0.365	0.352	0.339	0.324	0.311	0.299	0.286	0.274	0.262	0.252	0.241	0.230	0.221	0.211	0.202	0.194	0.186	0.179	0.172	0.166	0.160	0.155	0.150	0.146	0.142	0.139	0.138	0.135	0.132	0.132	0.131	0.131	0.131	0.131	0.132	0.134	0.136	0.138	0.139	0.142	0.144	0.148	0.150	0.154	0.156	0.160	0.164	0.168	0.171	0.174	0.179	0.181	0.186	0.190	0.192	0.196	0.200	0.204	0.208	0.210	0.212	0.216	0.219	0.222	0.225	0.228	0.230	0.231	0.235	0.236	0.240	0.241	0.242	0.245	0.248	0.249	0.250	0.252	0.254	0.255	0.256	0.258	0.259	0.261	0.262	0.265	0.266	0.268	0.269	0.270	0.272	0.274	0.275	0.276	0.279	0.280	0.281	0.282	0.284	0.286	0.288	0.289	0.290	0.291	0.292	0.292	0.294	0.295	0.296	0.298	0.298	0.299	0.298	0.299	0.299	0.299	0.299	0.299	0.300	0.299	0.299	0.299	0.298	0.298	0.296	0.295	0.295	0.294	0.294	0.292	0.292	0.291	0.290	0.289	0.289	0.288	0.288	0.286	0.285	0.285	0.284	0.284	0.282	0.282	0.282	0.282	0.281	0.281	0.281	0.281	0.281	0.281	0.280	0.280	0.280	0.280	0.280	0.280	0.279	0.278	0.278	0.276	0.276	0.274	0.272	0.270	0.268	0.265	0.262	0.258	0.254	0.250	0.244	0.240	0.234	0.226	0.219	0.211	0.202	0.194	0.184	0.174	0.162	0.151	0.139	0.125	0.111	0.096	0.081	0.066	0.050	0.034	0.015	-0.002	-0.020	-0.039	-0.059	-0.078	-0.098	-0.119	-0.139	-0.160	-0.181	-0.202	-0.224	-0.245	-0.266	-0.288	-0.308	-0.329	-0.349	-0.370	-0.390	-0.409	-0.428	-0.445	-0.464	-0.481	-0.498	-0.512	-0.529	-0.542	-0.555	-0.569	-0.580	-0.591	-0.601	-0.610	-0.618	-0.624	-0.631	-0.636	-0.640	-0.642	-0.645	-0.646	-0.645	-0.645	-0.642	-0.640	-0.636	-0.632	-0.626	-0.620	-0.614	-0.605	-0.596	-0.589	-0.579	-0.569	-0.558	-0.546	-0.534	-0.522	-0.510	-0.498	-0.485	-0.471	-0.458	-0.445	-0.431	-0.418	-0.404	-0.390	-0.376	-0.364	-0.350	-0.338	-0.325	-0.311	-0.300	-0.286	-0.275	-0.264	-0.251	-0.240	-0.229	-0.218	-0.208	-0.196	-0.185	-0.175	-0.165	-0.155	-0.144	-0.134	-0.124	-0.114	-0.104	-0.092	-0.082	-0.072	-0.061	-0.050	-0.038	-0.028	-0.015	-0.001	0.012	0.026	0.040	0.056	0.071	0.088	0.104	0.122	0.140	0.160	0.180	0.201	0.224	0.246	0.270	0.294	0.319	0.345	0.374	0.401	0.430	0.461	0.491	0.524	0.556	0.590	0.624	0.658	0.694	0.731	0.769	0.806	0.845	0.884	0.924	0.965	1.005	1.046	1.089	1.131	1.174	1.218	1.260	1.304	1.348	1.391	1.436	1.480	1.525	1.569	1.614	1.658	1.702	1.746	1.790	1.835	1.878	1.922	1.966	2.009	2.051	2.094	2.136	2.179	2.219	2.260	2.301	2.341	2.380	2.421	2.459	2.498	2.534	2.572	2.609	2.644	2.680	2.714	2.748	2.781	2.814	2.846	2.878	2.909	2.939	2.968	2.996	3.025	3.052	3.079	3.105	3.131	3.155	3.179	3.202	3.225	3.246	3.268	3.289	3.309	3.329	3.346	3.364	3.381	3.399	3.415	3.430	3.445	3.460	3.475	3.488	3.501	3.514	3.526	3.538	3.550	3.561	3.571	3.582	3.594	3.602	3.612	3.622	3.631	3.640	3.649	3.658	3.666	3.674	3.681	3.691	3.699	3.706	3.714	3.722	3.729	3.738	3.745	3.752	3.760	3.768	3.775	3.782	3.790	3.796	3.804	3.811	3.818	3.825	3.831	3.838	3.844	3.850	3.856	3.862	3.866	3.871	3.876	3.880	3.885	3.888	3.892	3.895	3.896	3.899	3.900	3.901	3.901	3.900	3.899	3.898	3.896	3.894	3.890	3.885	3.881	3.876	3.870	3.864	3.858	3.849	3.840	3.831	3.821	3.811	3.800	3.789	3.776	3.764	3.751	3.738	3.722	3.709	3.694	3.679	3.662	3.648	3.631	3.615	3.599	3.581	3.566	3.549	3.531	3.514	3.498	3.481	3.465	3.449	3.432	3.416	3.400	3.386	3.371	3.356	3.341	3.329	3.315	3.302	3.290	3.279	3.269	3.258	3.248	3.239	3.230	3.222	3.216	3.209	3.204	3.199	3.195	3.191	3.189	3.186	3.184	3.184	3.182	3.184	3.185	3.186	3.189	3.191	3.195	3.200	3.204	3.209	3.215	3.220	3.225	3.232	3.240	3.246	3.252	3.260	3.268	3.275	3.282	3.291	3.299	3.306	3.315	3.321	3.329	3.335	3.341	3.348	3.354	3.359	3.365	3.369	3.374	3.378	3.380	3.384	3.385	3.388	3.388	3.388	3.388	3.386	3.385	3.382	3.379	3.376	3.370	3.366	3.361	3.354	3.348	3.340	3.332	3.324	3.314	3.305	3.295	3.284	3.272	3.261	3.250	3.239	3.226	3.214	3.200	3.188	3.175	3.161	3.149	3.135	3.122	3.110	3.098	3.084	3.071	3.059	3.046	3.035	3.022	3.012	3.001	2.990	2.981	2.971	2.961	2.952	2.945	2.936	2.929	2.922	2.916	2.910	2.906	2.901	2.898	2.894	2.891	2.889	2.888	2.886	2.886	2.886	2.886	2.888	2.889	2.891	2.894	2.896	2.901	2.905	2.910	2.915	2.921	2.926	2.934	2.940	2.948	2.955	2.964	2.972	2.981	2.990	3.000	3.010	3.019	3.030	3.040	3.051	3.062	3.074	3.085	3.098	3.109	3.121	3.132	3.145	3.156	3.169	3.181	3.194	3.205	3.216	3.228	3.239	3.250	3.261	3.270	3.280	3.289	3.299	3.306	3.314	3.320	3.326	3.332	3.336	3.340	3.342	3.344	3.345	3.345	3.342	3.340	3.336	3.331	3.325	3.319	3.309	3.299	3.288	3.275	3.261	3.245	3.229	3.211	3.191	3.169	3.148	3.124	3.099	3.074	3.046	3.018	2.989	2.959	2.926	2.895	2.861	2.828	2.794	2.758	2.722	2.686	2.649	2.612	2.575	2.538	2.500	2.461	2.424	2.388	2.349	2.312	2.276	2.240	2.204	2.169	2.135	2.101	2.068	2.035	2.004	1.974	1.942	1.915	1.886	1.859	1.834	1.808	1.782	1.760	1.738	1.716	1.695	1.675	1.656	1.639	1.621	1.604	1.588	1.572	1.558	1.541	1.528	1.514	1.500	1.486	1.472	1.459	1.445	1.431	1.416	1.402	1.386	1.371	1.355	1.339	1.322	1.304	1.285	1.266	1.246	1.224	1.202	1.179	1.155	1.130	1.102	1.075	1.048	1.018	0.988	0.955	0.922	0.888	0.852	0.816	0.779	0.741	0.702	0.661	0.620	0.578	0.535	0.491	0.446	0.402	0.356	0.309	0.262	0.216	0.169	0.119	0.071	0.022	-0.026	-0.075	-0.124	-0.171	-0.220	-0.268	-0.318	-0.365	-0.411	-0.459	-0.506	-0.552	-0.599	-0.642	-0.688	-0.730	-0.774	-0.816	-0.858	-0.898	-0.938	-0.976	-1.014	-1.051	-1.088	-1.121	-1.156	-1.188	-1.220	-1.250	-1.280	-1.309	-1.334	-1.361	-1.385	-1.410	-1.431	-1.452	-1.474	-1.491	-1.510	-1.526	-1.544	-1.558	-1.570	-1.584	-1.595	-1.605	-1.614	-1.622	-1.630	-1.636	-1.642	-1.648	-1.651	-1.655	-1.656	-1.659	-1.660	-1.661	-1.661	-1.661	-1.661	-1.660	-1.658	-1.656	-1.654	-1.652	-1.650	-1.649	-1.645	-1.644	-1.641	-1.639	-1.636	-1.635	-1.632	-1.631	-1.631	-1.629	-1.629	-1.629	-1.629	-1.630	-1.631	-1.634	-1.635	-1.638	-1.641	-1.645	-1.649	-1.652	-1.659	-1.664	-1.669	-1.676	-1.681	-1.689	-1.698	-1.704	-1.712	-1.720	-1.729	-1.736	-1.745	-1.754	-1.762	-1.771	-1.780	-1.788	-1.796	-1.804	-1.812	-1.820	-1.828	-1.835	-1.841	-1.846	-1.852	-1.858	-1.862	-1.866	-1.871	-1.874	-1.876	-1.879	-1.881	-1.881	-1.882	-1.881	-1.880	-1.879	-1.878	-1.875	-1.872	-1.869	-1.865	-1.860	-1.855	-1.850	-1.844	-1.839	-1.832	-1.825	-1.819	-1.811	-1.805	-1.798	-1.790	-1.781	-1.776	-1.769	-1.761	-1.752	-1.746	-1.740	-1.734	-1.726	-1.720	-1.715	-1.709	-1.704	-1.699	-1.692	-1.690	-1.685	-1.681	-1.679	-1.676	-1.674	-1.672	-1.670	-1.670	-1.669	-1.669	-1.670	-1.671	-1.672	-1.672	-1.675	-1.678	-1.681	-1.684	-1.686	-1.690	-1.695	-1.699	-1.702	-1.709	-1.712	-1.718	-1.725	-1.729	-1.735	-1.742	-1.748	-1.755	-1.761	-1.769	-1.775	-1.781	-1.789	-1.796	-1.804	-1.811	-1.818	-1.825	-1.832	-1.839	-1.846	-1.854	-1.861	-1.869	-1.876	-1.884	-1.890	-1.898	-1.905	-1.911	-1.919	-1.924	-1.930	-1.936	-1.942	-1.949	-1.954	-1.960	-1.964	-1.969	-1.975	-1.979	-1.982	-1.986	-1.990	-1.992	-1.995	-1.999	-2.000	-2.001	-2.002	-2.004	-2.004	-2.004	-2.004	-2.002	-2.001	-2.000	-1.998	-1.995	-1.991	-1.988	-1.982	-1.979	-1.974	-1.969	-1.962	-1.956	-1.950	-1.941	-1.935	-1.926	-1.919	-1.910	-1.901	-1.892	-1.882	-1.874	-1.862	-1.854	-1.844	-1.834	-1.824	-1.812	-1.802	-1.791	-1.782	-1.771	-1.761	-1.751	-1.741	-1.732	-1.724	-1.715	-1.706	-1.699	-1.690	-1.684	-1.676	-1.669	-1.664	-1.659	-1.652	-1.648	-1.644	-1.640	-1.636	-1.634	-1.631	-1.630	-1.628	-1.628	-1.626	-1.626	-1.626	-1.628	-1.628	-1.630	-1.631	-1.632	-1.635	-1.639	-1.641	-1.645	-1.649	-1.651	-1.655	-1.659	-1.662	-1.668	-1.670	-1.674	-1.678	-1.681	-1.685	-1.688	-1.690	-1.692	-1.696	-1.698	-1.699	-1.701	-1.702	-1.702	-1.704	-1.704	-1.705	-1.704	-1.704	-1.702	-1.700	-1.700	-1.696	-1.694	-1.691	-1.689	-1.686	-1.681	-1.678	-1.674	-1.669	-1.664	-1.660	-1.655	-1.649	-1.644	-1.638	-1.631	-1.626	-1.620	-1.614	-1.608	-1.602	-1.596	-1.591	-1.585	-1.580	-1.572	-1.568	-1.562	-1.558	-1.552	-1.548	-1.544	-1.539	-1.534	-1.530	-1.526	-1.522	-1.519	-1.516	-1.514	-1.511	-1.509	-1.508	-1.505	-1.504	-1.504	-1.502	-1.502	-1.504	-1.505	-1.505	-1.508	-1.509	-1.511	-1.514	-1.516	-1.519	-1.522	-1.526	-1.531	-1.536	-1.541	-1.548	-1.554	-1.560	-1.566	-1.574	-1.581	-1.590	-1.598	-1.605	-1.615	-1.624	-1.634	-1.642	-1.652	-1.664	-1.674	-1.685	-1.695	-1.706	-1.718	-1.729	-1.740	-1.751	-1.762	-1.774	-1.786	-1.798	-1.809	-1.820	-1.831	-1.842	-1.854	-1.864	-1.874	-1.884	-1.894	-1.904	-1.912	-1.921	-1.930	-1.940	-1.948	-1.954	-1.961	-1.969	-1.974	-1.979	-1.984	-1.989	-1.994	-1.998	-2.000	-2.004	-2.006	-2.006	-2.009	-2.010	-2.009	-2.009	-2.009	-2.009	-2.007	-2.005	-2.004	-2.001	-1.999	-1.995	-1.994	-1.990	-1.986	-1.982	-1.979	-1.974	-1.970	-1.965	-1.961	-1.956	-1.951	-1.946	-1.942	-1.936	-1.931	-1.926	-1.921	-1.915	-1.910	-1.905	-1.900	-1.895	-1.889	-1.884	-1.879	-1.874	-1.869	-1.862	-1.856	-1.852	-1.846	-1.841	-1.836	-1.831	-1.825	-1.819	-1.814	-1.808	-1.802	-1.795	-1.790	-1.784	-1.779	-1.771	-1.765	-1.759	-1.752	-1.746	-1.739	-1.732	-1.726	-1.718	-1.711	-1.705	-1.698	-1.690	-1.684	-1.676	-1.669	-1.661	-1.655	-1.646	-1.639	-1.632	-1.625	-1.618	-1.610	-1.604	-1.596	-1.589	-1.582	-1.575	-1.569	-1.562	-1.556	-1.550	-1.542	-1.538	-1.531	-1.525	-1.520	-1.515	-1.510	-1.504	-1.500	-1.494	-1.490	-1.485	-1.480	-1.476	-1.472	-1.469	-1.465	-1.461	-1.458	-1.455	-1.452	-1.449	-1.446	-1.444	-1.440	-1.439	-1.436	-1.435	-1.431	-1.430	-1.429	-1.426	-1.425	-1.424	-1.421	-1.420	-1.419	-1.419	-1.418	-1.415	-1.414	-1.414	-1.412	-1.412	-1.411	-1.410	-1.410	-1.409	-1.408	-1.408	-1.405	-1.405	-1.405	-1.404	-1.404	-1.402	-1.401	-1.400	-1.400	-1.399	-1.398	-1.396	-1.395	-1.394	-1.392	-1.390	-1.388	-1.386	-1.384	-1.382	-1.379	-1.376	-1.374	-1.371	-1.368	-1.365	-1.361	-1.356	-1.354	-1.349	-1.344	-1.339	-1.332	-1.329	-1.322	-1.316	-1.309	-1.302	-1.295	-1.289	-1.280	-1.272	-1.262	-1.254	-1.244	-1.235	-1.225	-1.215	-1.204	-1.192	-1.180	-1.169	-1.156	-1.144	-1.131	-1.119	-1.105	-1.090	-1.076	-1.062	-1.049	-1.034	-1.018	-1.002	-0.989	-0.972	-0.956	-0.941	-0.926	-0.911	-0.895	-0.879	-0.864	-0.848	-0.832	-0.818	-0.801	-0.788	-0.772	-0.759	-0.744	-0.730	-0.716	-0.701	-0.689	-0.676	-0.662	-0.650	-0.639	-0.626	-0.615	-0.605	-0.595	-0.585	-0.575	-0.566	-0.558	-0.549	-0.540	-0.534	-0.526	-0.520	-0.514	-0.507	-0.501	-0.496	-0.490	-0.486	-0.481	-0.478	-0.474	-0.470	-0.466	-0.464	-0.460	-0.458	-0.455	-0.454	-0.451	-0.449	-0.446	-0.445	-0.442	-0.441	-0.440	-0.439	-0.438	-0.436	-0.434	-0.432	-0.431	-0.430	-0.429	-0.428	-0.426	-0.425	-0.424	-0.422	-0.421	-0.421	-0.420	-0.419	-0.418	-0.416	-0.416	-0.415	-0.414	-0.414	-0.412	-0.412	-0.410	-0.410	-0.410	-0.409	-0.409	-0.409	-0.408	-0.408	-0.408	-0.406	-0.406	-0.408	-0.406	-0.406	-0.406	-0.406	-0.405	-0.405	-0.405	-0.404	-0.402	-0.402	-0.401	-0.400	-0.399	-0.398	-0.395	-0.392	-0.390	-0.389	-0.385	-0.381	-0.378	-0.375	-0.370	-0.365	-0.360	-0.354	-0.348	-0.341	-0.332	-0.325	-0.318	-0.308	-0.300	-0.290	-0.279	-0.269	-0.258	-0.246	-0.234	-0.221	-0.208	-0.195	-0.180	-0.166	-0.152	-0.139	-0.124	-0.108	-0.092	-0.078	-0.062	-0.046	-0.030	-0.015	0.000	0.015	0.030	0.045	0.060	0.074	0.088	0.101	0.114	0.126	0.139	0.150	0.161	0.171	0.180	0.190	0.198	0.205	0.211	0.218	0.222	0.226	0.230	0.232	0.235	0.236	0.236	0.236	0.234	0.232	0.230	0.226	0.222	0.218	0.212	0.206	0.200	0.192	0.186	0.178	0.170	0.161	0.154	0.145	0.136	0.128	0.118	0.109	0.100	0.091	0.082	0.075	0.068	0.059	0.052	0.045	0.040	0.034	0.030	0.025	0.021	0.020	0.016	0.015	0.014	0.014	0.015	0.016	0.019	0.022	0.026	0.031	0.036	0.042	0.050	0.056	0.065	0.074	0.082	0.094	0.102	0.114	0.125	0.138	0.149	0.161	0.174	0.186	0.199	0.212	0.225	0.236	0.250	0.262	0.275	0.286	0.298	0.310	0.320	0.330	0.341	0.350	0.359	0.368	0.375	0.381	0.388	0.394	0.398	0.401	0.405	0.408	0.410	0.410	0.410	0.410	0.408	0.405	0.402	0.399	0.394	0.389	0.384	0.378	0.370	0.362	0.355	0.346	0.338	0.328	0.318	0.308	0.296	0.286	0.276	0.264	0.254	0.242	0.231	0.220	0.209	0.198	0.188	0.176	0.166	0.155	0.146	0.135	0.126	0.118	0.110	0.100	0.092	0.088	0.080	0.074	0.069	0.064	0.060	0.056	0.051	0.049	0.049	0.046	0.045	0.046	0.045	0.046	0.048	0.050	0.052	0.055	0.060	0.062	0.068	0.072	0.078	0.082	0.088	0.094	0.101	0.108	0.114	0.120	0.128	0.132	0.140	0.146	0.152	0.160	0.166	0.172	0.179	0.184	0.189	0.194	0.198	0.201	0.206	0.209	0.210	0.212	0.214	0.212	0.214	0.211	0.210	0.206	0.204	0.200	0.195	0.189	0.181	0.174	0.166	0.158	0.148	0.136	0.125	0.112	0.099	0.085	0.071	0.056	0.040	0.022	0.006	-0.011	-0.030	-0.048	-0.069	-0.088	-0.108	-0.128	-0.148	-0.170	-0.190	-0.211	-0.232	-0.254	-0.274	-0.295	-0.315	-0.336	-0.356	-0.376	-0.396	-0.415	-0.434	-0.452	-0.470	-0.486	-0.504	-0.520	-0.534	-0.549	-0.562	-0.575	-0.588	-0.599	-0.609	-0.619	-0.628	-0.635	-0.642	-0.650	-0.655	-0.659	-0.664	-0.666	-0.669	-0.670	-0.671	-0.670	-0.671	-0.670	-0.666	-0.665	-0.662	-0.659	-0.655	-0.651	-0.646	-0.641	-0.636	-0.631	-0.625	-0.620	-0.614	-0.608	-0.601	-0.596	-0.591	-0.585	-0.580	-0.576	-0.571	-0.568	-0.564	-0.560	-0.559	-0.555	-0.555	-0.554	-0.552	-0.554	-0.555	-0.556	-0.559	-0.564	-0.568	-0.572	-0.579	-0.585	-0.594	-0.602	-0.611	-0.621	-0.631	-0.644	-0.655	-0.669	-0.682	-0.698	-0.712	-0.729	-0.744	-0.761	-0.779	-0.796	-0.815	-0.832	-0.852	-0.871	-0.890	-0.910	-0.930	-0.950	-0.969	-0.989	-1.009	-1.028	-1.048	-1.066	-1.084	-1.102	-1.120	-1.139	-1.154	-1.170	-1.185	-1.200	-1.215	-1.228	-1.240	-1.252	-1.262	-1.272	-1.282	-1.290	-1.298	-1.304	-1.309	-1.314	-1.316	-1.319	-1.320	-1.320	-1.320	-1.319	-1.316	-1.311	-1.309	-1.302	-1.295	-1.288	-1.280	-1.271	-1.261	-1.251	-1.240	-1.228	-1.215	-1.201	-1.188	-1.172	-1.159	-1.144	-1.128	-1.111	-1.094	-1.078	-1.061	-1.044	-1.026	-1.010	-0.992	-0.975	-0.959	-0.941	-0.925	-0.909	-0.891	-0.875	-0.860	-0.845	-0.830	-0.815	-0.801	-0.789	-0.776	-0.764	-0.752	-0.741	-0.732	-0.724	-0.715	-0.706	-0.700	-0.695	-0.689	-0.685	-0.682	-0.680	-0.679	-0.676	-0.678	-0.679	-0.681	-0.684	-0.688	-0.692	-0.699	-0.705	-0.711	-0.720	-0.729	-0.739	-0.749	-0.760	-0.772	-0.784	-0.798	-0.811	-0.825	-0.840	-0.855	-0.870	-0.886	-0.901	-0.919	-0.935	-0.951	-0.969	-0.986	-1.002	-1.020	-1.036	-1.055	-1.071	-1.089	-1.104	-1.121	-1.136	-1.152	-1.168	-1.184	-1.198	-1.211	-1.225	-1.238	-1.250	-1.262	-1.272	-1.284	-1.294	-1.304	-1.312	-1.321	-1.329	-1.336	-1.342	-1.349	-1.354	-1.359	-1.362	-1.366	-1.370	-1.372	-1.374	-1.376	-1.376	-1.378	-1.378	-1.378	-1.378	-1.378	-1.378	-1.378	-1.376	-1.376	-1.375	-1.374	-1.374	-1.374	-1.372	-1.372	-1.374	-1.374	-1.376	-1.376	-1.378	-1.380	-1.384	-1.386	-1.390	-1.395	-1.401	-1.406	-1.412	-1.420	-1.429	-1.436	-1.446	-1.458	-1.468	-1.480	-1.492	-1.506	-1.520	-1.535	-1.550	-1.568	-1.584	-1.602	-1.621	-1.640	-1.661	-1.681	-1.702	-1.725	-1.748	-1.770	-1.794	-1.818	-1.841	-1.865	-1.890	-1.915	-1.940	-1.965	-1.989	-2.014	-2.040	-2.064	-2.089	-2.114	-2.138	-2.161	-2.184	-2.208	-2.230	-2.251	-2.272	-2.292	-2.312	-2.332	-2.350	-2.369	-2.385	-2.401	-2.416	-2.430	-2.444	-2.455	-2.466	-2.478	-2.485	-2.495	-2.501	-2.508	-2.512	-2.518	-2.520	-2.521	-2.522	-2.522	-2.521	-2.519	-2.518	-2.514	-2.509	-2.504	-2.496	-2.489	-2.481	-2.472	-2.464	-2.454	-2.442	-2.432	-2.421	-2.410	-2.398	-2.385	-2.374	-2.360	-2.348	-2.334	-2.321	-2.309	-2.295	-2.282	-2.271	-2.259	-2.248	-2.235	-2.224	-2.212	-2.202	-2.194	-2.184	-2.175	-2.169	-2.161	-2.154	-2.149	-2.144	-2.139	-2.136	-2.134	-2.132	-2.131	-2.130	-2.131	-2.132	-2.135	-2.138	-2.140	-2.145	-2.150	-2.155	-2.161	-2.168	-2.175	-2.182	-2.191	-2.200	-2.209	-2.219	-2.229	-2.239	-2.248	-2.258	-2.268	-2.278	-2.288	-2.298	-2.308	-2.316	-2.326	-2.334	-2.342	-2.350	-2.358	-2.364	-2.370	-2.376	-2.381	-2.385	-2.388	-2.391	-2.392	-2.395	-2.395	-2.394	-2.392	-2.391	-2.389	-2.385	-2.380	-2.374	-2.369	-2.361	-2.354	-2.345	-2.336	-2.325	-2.315	-2.304	-2.292	-2.279	-2.266	-2.254	-2.239	-2.225	-2.210	-2.194	-2.179	-2.164	-2.148	-2.131	-2.115	-2.098	-2.081	-2.065	-2.047	-2.031	-2.014	-1.998	-1.981	-1.966	-1.950	-1.934	-1.919	-1.902	-1.889	-1.874	-1.859	-1.845	-1.831	-1.818	-1.806	-1.792	-1.781	-1.769	-1.759	-1.748	-1.738	-1.726	-1.718	-1.709	-1.699	-1.691	-1.684	-1.676	-1.669	-1.662	-1.656	-1.650	-1.644	-1.640	-1.635	-1.631	-1.626	-1.622	-1.619	-1.616	-1.612	-1.609	-1.608	-1.605	-1.602	-1.600	-1.598	-1.598	-1.595	-1.592	-1.592	-1.591	-1.590	-1.588	-1.586	-1.584	-1.584	-1.582	-1.579	-1.578	-1.575	-1.572	-1.570	-1.568	-1.564	-1.560	-1.556	-1.551	-1.546	-1.540	-1.535	-1.529	-1.522	-1.515	-1.506	-1.498	-1.489	-1.479	-1.468	-1.456	-1.445	-1.432	-1.420	-1.406	-1.390	-1.375	-1.359	-1.341	-1.325	-1.306	-1.286	-1.268	-1.248	-1.225	-1.204	-1.182	-1.159	-1.135	-1.111	-1.088	-1.062	-1.036	-1.011	-0.985	-0.959	-0.931	-0.905	-0.879	-0.851	-0.824	-0.795	-0.769	-0.741	-0.715	-0.686	-0.660	-0.634	-0.608	-0.581	-0.556	-0.530	-0.505	-0.481	-0.458	-0.435	-0.412	-0.391	-0.370	-0.350	-0.330	-0.311	-0.294	-0.276	-0.260	-0.245	-0.230	-0.216	-0.205	-0.192	-0.182	-0.172	-0.164	-0.156	-0.149	-0.142	-0.138	-0.132	-0.130	-0.126	-0.125	-0.124	-0.122	-0.124	-0.124	-0.125	-0.128	-0.129	-0.131	-0.135	-0.139	-0.142	-0.146	-0.151	-0.155	-0.159	-0.164	-0.169	-0.172	-0.178	-0.181	-0.185	-0.189	-0.192	-0.195	-0.196	-0.200	-0.200	-0.201	-0.202	-0.201	-0.200	-0.198	-0.196	-0.192	-0.189	-0.182	-0.178	-0.171	-0.164	-0.155	-0.146	-0.136	-0.126	-0.115	-0.101	-0.089	-0.075	-0.060	-0.045	-0.029	-0.011	0.006	0.025	0.042	0.062	0.082	0.101	0.122	0.144	0.164	0.185	0.206	0.228	0.250	0.271	0.292	0.314	0.335	0.355	0.376	0.396	0.416	0.435	0.455	0.471	0.490	0.507	0.524	0.539	0.554	0.566	0.580	0.591	0.602	0.612	0.621	0.629	0.636	0.641	0.645	0.649	0.650	0.651	0.651	0.650	0.646	0.644	0.639	0.631	0.625	0.618	0.609	0.598	0.586	0.574	0.560	0.546	0.531	0.515	0.498	0.480	0.462	0.442	0.424	0.402	0.382	0.360	0.340	0.318	0.295	0.272	0.250	0.226	0.204	0.181	0.158	0.135	0.111	0.088	0.065	0.042	0.021	-0.001	-0.024	-0.045	-0.066	-0.085	-0.106	-0.125	-0.145	-0.164	-0.181	-0.199	-0.216	-0.232	-0.249	-0.264	-0.279	-0.292	-0.306	-0.320	-0.332	-0.346	-0.358	-0.369	-0.379	-0.390	-0.399	-0.409	-0.419	-0.428	-0.436	-0.445	-0.452	-0.460	-0.468	-0.475	-0.482	-0.490	-0.496	-0.504	-0.510	-0.518	-0.524	-0.530	-0.538	-0.545	-0.551	-0.558	-0.565	-0.572	-0.580	-0.588	-0.595	-0.602	-0.611	-0.619	-0.628	-0.635	-0.644	-0.652	-0.661	-0.670	-0.679	-0.689	-0.698	-0.708	-0.716	-0.728	-0.736	-0.746	-0.756	-0.765	-0.776	-0.786	-0.796	-0.808	-0.816	-0.828	-0.838	-0.848	-0.858	-0.868	-0.879	-0.888	-0.898	-0.908	-0.918	-0.926	-0.936	-0.946	-0.955	-0.965	-0.974	-0.982	-0.991	-1.000	-1.008	-1.016	-1.024	-1.031	-1.040	-1.048	-1.055	-1.061	-1.069	-1.075	-1.081	-1.088	-1.092	-1.098	-1.102	-1.108	-1.111	-1.116	-1.120	-1.122	-1.125	-1.129	-1.131	-1.134	-1.134	-1.135	-1.135	-1.135	-1.136	-1.135	-1.134	-1.132	-1.131	-1.128	-1.125	-1.122	-1.118	-1.114	-1.108	-1.102	-1.098	-1.090	-1.084	-1.078	-1.069	-1.061	-1.052	-1.042	-1.034	-1.022	-1.012	-1.002	-0.991	-0.980	-0.968	-0.955	-0.944	-0.930	-0.918	-0.904	-0.890	-0.876	-0.861	-0.848	-0.832	-0.819	-0.804	-0.789	-0.774	-0.759	-0.742	-0.728	-0.712	-0.696	-0.680	-0.665	-0.649	-0.634	-0.619	-0.602	-0.586	-0.571	-0.555	-0.541	-0.525	-0.510	-0.495	-0.480	-0.465	-0.450	-0.436	-0.421	-0.406	-0.392	-0.380	-0.365	-0.351	-0.339	-0.325	-0.312	-0.300	-0.288	-0.274	-0.262	-0.250	-0.239	-0.228	-0.218	-0.206	-0.195	-0.185	-0.175	-0.165	-0.156	-0.148	-0.139	-0.131	-0.122	-0.115	-0.109	-0.101	-0.095	-0.089	-0.082	-0.078	-0.072	-0.068	-0.064	-0.060	-0.056	-0.054	-0.051	-0.049	-0.046	-0.045	-0.042	-0.042	-0.041	-0.041	-0.041	-0.041	-0.041	-0.041	-0.044	-0.044	-0.045	-0.046	-0.048	-0.049	-0.052	-0.054	-0.055	-0.059	-0.060	-0.062	-0.065	-0.066	-0.070	-0.072	-0.075	-0.076	-0.079	-0.081	-0.084	-0.085	-0.088	-0.089	-0.090	-0.091	-0.094	-0.095	-0.095	-0.096	-0.098	-0.098	-0.099	-0.099	-0.099	-0.098	-0.098	-0.098	-0.096	-0.095	-0.094	-0.092	-0.090	-0.089	-0.086	-0.085	-0.081	-0.079	-0.075	-0.074	-0.070	-0.065	-0.062	-0.058	-0.055	-0.050	-0.045	-0.040	-0.035	-0.029	-0.022	-0.018	-0.010	-0.002	0.005	0.014	0.021	0.030	0.039	0.049	0.059	0.069	0.080	0.091	0.102	0.116	0.129	0.141	0.155	0.170	0.184	0.200	0.215	0.231	0.248	0.265	0.282	0.300	0.318	0.336	0.355	0.375	0.394	0.414	0.434	0.454	0.475	0.495	0.514	0.535	0.555	0.575	0.595	0.615	0.635	0.654	0.674	0.691	0.709	0.728	0.744	0.761	0.776	0.791	0.806	0.820	0.832	0.844	0.856	0.866	0.876	0.885	0.892	0.898	0.904	0.909	0.912	0.914	0.916	0.916	0.916	0.914	0.912	0.908	0.904	0.899	0.891	0.885	0.876	0.868	0.858	0.848	0.835	0.822	0.809	0.796	0.781	0.768	0.751	0.736	0.719	0.702	0.685	0.668	0.650	0.631	0.614	0.596	0.578	0.559	0.540	0.522	0.504	0.485	0.466	0.448	0.430	0.412	0.394	0.376	0.359	0.342	0.325	0.309	0.292	0.275	0.260	0.244	0.229	0.212	0.198	0.184	0.170	0.155	0.141	0.128	0.114	0.101	0.088	0.075	0.062	0.050	0.038	0.026	0.014	0.001	-0.010	-0.021	-0.032	-0.046	-0.056	-0.069	-0.079	-0.091	-0.102	-0.115	-0.125	-0.136	-0.149	-0.160	-0.171	-0.182	-0.194	-0.206	-0.218	-0.229	-0.240	-0.252	-0.262	-0.275	-0.286	-0.298	-0.309	-0.320	-0.331	-0.342	-0.354	-0.365	-0.375	-0.385	-0.396	-0.406	-0.416	-0.426	-0.436	-0.446	-0.456	-0.464	-0.475	-0.482	-0.491	-0.500	-0.507	-0.516	-0.524	-0.531	-0.539	-0.545	-0.551	-0.558	-0.564	-0.570	-0.575	-0.581	-0.586	-0.591	-0.595	-0.599	-0.604	-0.608	-0.610	-0.614	-0.616	-0.620	-0.621	-0.624	-0.625	-0.626	-0.629	-0.630	-0.631	-0.631	-0.632	-0.632	-0.632	-0.631	-0.630	-0.630	-0.629	-0.628	-0.625	-0.624	-0.622	-0.620	-0.616	-0.614	-0.611	-0.608	-0.605	-0.601	-0.596	-0.592	-0.589	-0.584	-0.579	-0.574	-0.569	-0.564	-0.558	-0.552	-0.546	-0.540	-0.534	-0.529	-0.521	-0.516	-0.510	-0.502	-0.496	-0.490	-0.482	-0.476	-0.469	-0.461	-0.455	-0.448	-0.440	-0.434	-0.426	-0.419	-0.412	-0.405	-0.399	-0.391	-0.384	-0.376	-0.370	-0.362	-0.356	-0.349	-0.342	-0.335	-0.328	-0.321	-0.315	-0.306	-0.300	-0.292	-0.286	-0.279	-0.272	-0.264	-0.258	-0.250	-0.244	-0.236	-0.229	-0.221	-0.214	-0.206	-0.199	-0.191	-0.184	-0.176	-0.169	-0.161	-0.154	-0.145	-0.138	-0.130	-0.124	-0.115	-0.108	-0.100	-0.092	-0.085	-0.079	-0.071	-0.064	-0.058	-0.050	-0.044	-0.036	-0.030	-0.025	-0.018	-0.012	-0.006	-0.001	0.004	0.009	0.014	0.018	0.024	0.028	0.031	0.035	0.040	0.042	0.046	0.050	0.054	0.056	0.059	0.062	0.065	0.066	0.070	0.071	0.075	0.076	0.079	0.081	0.084	0.086	0.088	0.090	0.092	0.094	0.096	0.099	0.102	0.104	0.108	0.110	0.112	0.115	0.116	0.120	0.122	0.125	0.128	0.129	0.132	0.134	0.136	0.138	0.139	0.139	0.141	0.141	0.142	0.142	0.142	0.141	0.140	0.139	0.136	0.132	0.131	0.126	0.122	0.118	0.111	0.105	0.099	0.091	0.084	0.074	0.065	0.054	0.044	0.032	0.020	0.008	-0.006	-0.021	-0.035	-0.051	-0.066	-0.082	-0.099	-0.116	-0.134	-0.151	-0.169	-0.188	-0.205	-0.224	-0.242	-0.262	-0.280	-0.298	-0.316	-0.335	-0.352	-0.370	-0.388	-0.402	-0.420	-0.435	-0.450	-0.465	-0.479	-0.492	-0.504	-0.515	-0.526	-0.536	-0.545	-0.552	-0.559	-0.566	-0.571	-0.575	-0.578	-0.580	-0.580	-0.580	-0.579	-0.576	-0.574	-0.569	-0.565	-0.559	-0.551	-0.544	-0.535	-0.525	-0.515	-0.502	-0.491	-0.479	-0.465	-0.452	-0.438	-0.422	-0.408	-0.391	-0.375	-0.359	-0.342	-0.325	-0.309	-0.290	-0.274	-0.256	-0.240	-0.224	-0.206	-0.190	-0.172	-0.156	-0.140	-0.125	-0.109	-0.094	-0.079	-0.064	-0.050	-0.036	-0.022	-0.009	0.002	0.015	0.028	0.039	0.050	0.061	0.072	0.082	0.094	0.104	0.114	0.122	0.132	0.142	0.152	0.161	0.172	0.181	0.191	0.202	0.212	0.224	0.235	0.246	0.258	0.271	0.284	0.298	0.312	0.328	0.342	0.359	0.375	0.394	0.412	0.431	0.451	0.474	0.495	0.518	0.541	0.566	0.591	0.618	0.645	0.674	0.704	0.734	0.764	0.796	0.829	0.861	0.896	0.931	0.968	1.004	1.041	1.079	1.118	1.156	1.195	1.236	1.276	1.318	1.359	1.400	1.442	1.485	1.528	1.570	1.612	1.656	1.699	1.741	1.784	1.828	1.870	1.912	1.955	1.998	2.039	2.080	2.121	2.162	2.202	2.242	2.282	2.321	2.360	2.399	2.435	2.472	2.509	2.542	2.579	2.612	2.645	2.679	2.710	2.741	2.771	2.800	2.829	2.856	2.884	2.910	2.935	2.959	2.982	3.005	3.026	3.048	3.069	3.088	3.105	3.122	3.140	3.155	3.170	3.184	3.198	3.211	3.222	3.235	3.245	3.255	3.262	3.272	3.279	3.286	3.292	3.299	3.305	3.310	3.315	3.319	3.322	3.325	3.328	3.331	3.334	3.335	3.338	3.338	3.340	3.340	3.341	3.342	3.344	3.345	3.345	3.346	3.346	3.348	3.348	3.349	3.350	3.350	3.350	3.351	3.352	3.354	3.355	3.356	3.358	3.359	3.360	3.361	3.362	3.365	3.365	3.366	3.368	3.368	3.369	3.370	3.371	3.371	3.371	3.371	3.371	3.370	3.369	3.368	3.366	3.364	3.362	3.359	3.355	3.351	3.348	3.342	3.338	3.331	3.325	3.318	3.310	3.302	3.292	3.285	3.274	3.264	3.254	3.241	3.230	3.218	3.202	3.190	3.175	3.160	3.145	3.130	3.114	3.098	3.081	3.065	3.049	3.031	3.014	2.998	2.980	2.961	2.945	2.928	2.910	2.892	2.874	2.858	2.841	2.824	2.808	2.792	2.776	2.760	2.746	2.731	2.718	2.705	2.691	2.679	2.668	2.655	2.645	2.635	2.625	2.616	2.608	2.601	2.595	2.589	2.582	2.578	2.572	2.569	2.566	2.564	2.561	2.560	2.560	2.559	2.560	2.560	2.561	2.562	2.565	2.568	2.570	2.572	2.576	2.580	2.584	2.586	2.590	2.594	2.598	2.602	2.605	2.609	2.612	2.615	2.619	2.621	2.624	2.625	2.626	2.628	2.629	2.629	2.628	2.626	2.625	2.621	2.620	2.616	2.610	2.606	2.600	2.592	2.586	2.578	2.569	2.559	2.548	2.536	2.524	2.511	2.499	2.484	2.469	2.454	2.438	2.420	2.404	2.385	2.366	2.348	2.329	2.309	2.290	2.269	2.248	2.229	2.208	2.188	2.166	2.146	2.125	2.105	2.085	2.065	2.045	2.026	2.009	1.990	1.972	1.955	1.939	1.924	1.908	1.894	1.880	1.868	1.856	1.845	1.835	1.825	1.816	1.809	1.804	1.799	1.794	1.790	1.788	1.786	1.786	1.785	1.786	1.790	1.792	1.798	1.802	1.808	1.814	1.820	1.829	1.838	1.846	1.856	1.868	1.879	1.890	1.902	1.915	1.928	1.941	1.955	1.970	1.984	1.998	2.013	2.027	2.041	2.056	2.071	2.085	2.100	2.114	2.129	2.142	2.158	2.170	2.184	2.196	2.209	2.220	2.232	2.244	2.254	2.264	2.272	2.281	2.290	2.296	2.302	2.310	2.314	2.319	2.322	2.324	2.325	2.326	2.326	2.325	2.322	2.319	2.316	2.310	2.304	2.296	2.288	2.279	2.268	2.256	2.242	2.230	2.215	2.199	2.181	2.164	2.145	2.124	2.104	2.080	2.056	2.033	2.007	1.982	1.955	1.926	1.898	1.868	1.839	1.808	1.775	1.744	1.711	1.679	1.645	1.611	1.579	1.544	1.510	1.475	1.441	1.406	1.372	1.339	1.305	1.271	1.238	1.205	1.172	1.141	1.110	1.080	1.049	1.019	0.991	0.962	0.935	0.909	0.884	0.859	0.834	0.811	0.789	0.766	0.745	0.725	0.706	0.688	0.669	0.651	0.636	0.620	0.605	0.590	0.575	0.562	0.549	0.536	0.522	0.511	0.498	0.486	0.474	0.461	0.449	0.436	0.424	0.411	0.399	0.385	0.370	0.356	0.341	0.326	0.311	0.292	0.276	0.259	0.240	0.220	0.199	0.179	0.156	0.134	0.110	0.086	0.061	0.034	0.008	-0.020	-0.050	-0.079	-0.109	-0.140	-0.171	-0.205	-0.238	-0.272	-0.306	-0.341	-0.376	-0.414	-0.449	-0.486	-0.524	-0.561	-0.599	-0.638	-0.675	-0.714	-0.752	-0.790	-0.830	-0.868	-0.905	-0.944	-0.982	-1.019	-1.056	-1.094	-1.130	-1.168	-1.201	-1.238	-1.272	-1.306	-1.338	-1.371	-1.402	-1.435	-1.465	-1.494	-1.522	-1.550	-1.578	-1.602	-1.628	-1.651	-1.675	-1.696	-1.716	-1.736	-1.755	-1.772	-1.789	-1.804	-1.818	-1.831	-1.842	-1.852	-1.864	-1.871	-1.879	-1.885	-1.890	-1.895	-1.898	-1.900	-1.901	-1.901	-1.901	-1.899	-1.896	-1.894	-1.889	-1.885	-1.880	-1.874	-1.868	-1.860	-1.852	-1.844	-1.836	-1.828	-1.818	-1.810	-1.800	-1.791	-1.781	-1.771	-1.762	-1.752	-1.744	-1.735	-1.728	-1.719	-1.710	-1.704	-1.695	-1.689	-1.682	-1.676	-1.671	-1.668	-1.662	-1.659	-1.655	-1.652	-1.650	-1.649	-1.649	-1.648	-1.648	-1.648	-1.648	-1.649	-1.651	-1.652	-1.654	-1.656	-1.660	-1.661	-1.665	-1.666	-1.669	-1.672	-1.675	-1.678	-1.680	-1.681	-1.684	-1.684	-1.686	-1.685	-1.686	-1.685	-1.685	-1.682	-1.680	-1.678	-1.674	-1.670	-1.666	-1.660	-1.654	-1.646	-1.639	-1.631	-1.621	-1.611	-1.601	-1.589	-1.579	-1.566	-1.551	-1.539	-1.524	-1.509	-1.494	-1.478	-1.461	-1.444	-1.428	-1.411	-1.392	-1.375	-1.358	-1.340	-1.322	-1.304	-1.286	-1.268	-1.250	-1.232	-1.216	-1.199	-1.182	-1.166	-1.150	-1.134	-1.119	-1.104	-1.089	-1.076	-1.062	-1.050	-1.038	-1.026	-1.016	-1.006	-0.996	-0.988	-0.979	-0.972	-0.965	-0.959	-0.955	-0.950	-0.946	-0.942	-0.941	-0.939	-0.939	-0.939	-0.939	-0.939	-0.941	-0.944	-0.946	-0.950	-0.954	-0.960	-0.965	-0.971	-0.978	-0.985	-0.992	-1.000	-1.010	-1.019	-1.029	-1.039	-1.049	-1.060	-1.072	-1.084	-1.095	-1.108	-1.120	-1.132	-1.145	-1.159	-1.171	-1.185	-1.199	-1.211	-1.224	-1.239	-1.252	-1.264	-1.278	-1.290	-1.302	-1.316	-1.328	-1.340	-1.350	-1.361	-1.372	-1.382	-1.391	-1.401	-1.410	-1.418	-1.425	-1.432	-1.438	-1.444	-1.449	-1.452	-1.455	-1.459	-1.460	-1.461	-1.461	-1.460	-1.460	-1.458	-1.455	-1.451	-1.448	-1.441	-1.436	-1.430	-1.422	-1.415	-1.406	-1.396	-1.388	-1.378	-1.366	-1.355	-1.342	-1.330	-1.318	-1.306	-1.292	-1.279	-1.264	-1.250	-1.236	-1.222	-1.208	-1.192	-1.179	-1.164	-1.150	-1.136	-1.122	-1.109	-1.095	-1.084	-1.070	-1.058	-1.046	-1.034	-1.022	-1.012	-1.002	-0.992	-0.982	-0.975	-0.966	-0.959	-0.952	-0.946	-0.940	-0.936	-0.931	-0.928	-0.925	-0.921	-0.921	-0.919	-0.918	-0.919	-0.919	-0.920	-0.922	-0.925	-0.928	-0.930	-0.935	-0.939	-0.944	-0.948	-0.952	-0.959	-0.965	-0.971	-0.978	-0.984	-0.991	-0.999	-1.005	-1.012	-1.020	-1.028	-1.035	-1.042	-1.049	-1.058	-1.064	-1.072	-1.078	-1.085	-1.092	-1.100	-1.105	-1.111	-1.118	-1.122	-1.129	-1.134	-1.139	-1.144	-1.148	-1.151	-1.155	-1.159	-1.161	-1.164	-1.166	-1.169	-1.170	-1.171	-1.171	-1.172	-1.174	-1.174	-1.174	-1.174	-1.172	-1.171	-1.170	-1.169	-1.166	-1.165	-1.164	-1.161	-1.159	-1.156	-1.154	-1.151	-1.149	-1.146	-1.144	-1.142	-1.139	-1.136	-1.134	-1.131	-1.129	-1.126	-1.126	-1.125	-1.122	-1.121	-1.120	-1.119	-1.120	-1.119	-1.120	-1.120	-1.121	-1.124	-1.124	-1.128	-1.130	-1.132	-1.136	-1.140	-1.145	-1.150	-1.156	-1.161	-1.169	-1.175	-1.182	-1.191	-1.199	-1.209	-1.219	-1.228	-1.240	-1.251	-1.261	-1.274	-1.286	-1.299	-1.312	-1.326	-1.341	-1.355	-1.370	-1.385	-1.400	-1.416	-1.431	-1.448	-1.465	-1.482	-1.499	-1.516	-1.532	-1.549	-1.568	-1.584	-1.601	-1.619	-1.638	-1.654	-1.671	-1.689	-1.705	-1.722	-1.740	-1.755	-1.771	-1.789	-1.804	-1.820	-1.834	-1.850	-1.865	-1.879	-1.892	-1.908	-1.920	-1.932	-1.945	-1.958	-1.970	-1.980	-1.992	-2.002	-2.013	-2.021	-2.031	-2.040	-2.047	-2.056	-2.062	-2.070	-2.076	-2.082	-2.086	-2.092	-2.096	-2.100	-2.104	-2.106	-2.109	-2.111	-2.112	-2.114	-2.114	-2.114	-2.112	-2.112	-2.111	-2.109	-2.106	-2.104	-2.100	-2.096	-2.092	-2.088	-2.084	-2.078	-2.072	-2.066	-2.059	-2.052	-2.046	-2.039	-2.030	-2.022	-2.015	-2.005	-1.996	-1.988	-1.979	-1.970	-1.960	-1.950	-1.940	-1.931	-1.921	-1.911	-1.901	-1.891	-1.881	-1.871	-1.861	-1.851	-1.841	-1.831	-1.821	-1.812	-1.802	-1.794	-1.784	-1.774	-1.766	-1.756	-1.748	-1.739	-1.731	-1.722	-1.714	-1.706	-1.698	-1.689	-1.682	-1.674	-1.668	-1.659	-1.652	-1.645	-1.638	-1.630	-1.624	-1.616	-1.610	-1.602	-1.596	-1.590	-1.582	-1.576	-1.569	-1.562	-1.556	-1.550	-1.545	-1.538	-1.532	-1.526	-1.520	-1.514	-1.508	-1.502	-1.496	-1.490	-1.485	-1.479	-1.472	-1.468	-1.461	-1.458	-1.451	-1.446	-1.441	-1.438	-1.431	-1.428	-1.422	-1.419	-1.415	-1.410	-1.408	-1.404	-1.400	-1.396	-1.392	-1.390	-1.386	-1.384	-1.381	-1.379	-1.376	-1.374	-1.370	-1.369	-1.366	-1.362	-1.361	-1.359	-1.356	-1.354	-1.351	-1.349	-1.345	-1.342	-1.340	-1.336	-1.334	-1.330	-1.326	-1.321	-1.318	-1.312	-1.309	-1.304	-1.298	-1.292	-1.288	-1.281	-1.274	-1.266	-1.259	-1.251	-1.244	-1.236	-1.226	-1.218	-1.208	-1.198	-1.188	-1.176	-1.165	-1.154	-1.141	-1.130	-1.116	-1.104	-1.090	-1.076	-1.062	-1.049	-1.034	-1.019	-1.002	-0.988	-0.972	-0.956	-0.940	-0.924	-0.908	-0.891	-0.875	-0.859	-0.841	-0.825	-0.809	-0.791	-0.776	-0.760	-0.744	-0.728	-0.711	-0.696	-0.681	-0.666	-0.650	-0.635	-0.622	-0.609	-0.595	-0.581	-0.569	-0.558	-0.544	-0.534	-0.522	-0.512	-0.502	-0.494	-0.485	-0.476	-0.469	-0.461	-0.456	-0.450	-0.446	-0.440	-0.436	-0.434	-0.431	-0.429	-0.429	-0.426	-0.426	-0.426	-0.428	-0.430	-0.431	-0.434	-0.436	-0.440	-0.444	-0.449	-0.452	-0.459	-0.465	-0.470	-0.478	-0.484	-0.491	-0.499	-0.506	-0.514	-0.522	-0.532	-0.541	-0.550	-0.560	-0.569	-0.580	-0.589	-0.600	-0.610	-0.621	-0.631	-0.642	-0.652	-0.664	-0.675	-0.686	-0.698	-0.708	-0.720	-0.731	-0.742	-0.754	-0.765	-0.776	-0.788	-0.799	-0.810	-0.822	-0.832	-0.844	-0.854	-0.866	-0.876	-0.886	-0.898	-0.908	-0.918	-0.926	-0.936	-0.946	-0.955	-0.962	-0.971	-0.979	-0.986	-0.994	-1.000	-1.006	-1.011	-1.016	-1.020	-1.024	-1.028	-1.030	-1.032	-1.034	-1.034	-1.034	-1.032	-1.032	-1.030	-1.028	-1.024	-1.020	-1.015	-1.010	-1.004	-0.998	-0.990	-0.982	-0.974	-0.965	-0.956	-0.946	-0.935	-0.924	-0.914	-0.901	-0.890	-0.878	-0.865	-0.851	-0.839	-0.826	-0.812	-0.800	-0.788	-0.775	-0.761	-0.749	-0.738	-0.726	-0.714	-0.702	-0.691	-0.682	-0.671	-0.664	-0.654	-0.646	-0.639	-0.632	-0.626	-0.621	-0.618	-0.614	-0.611	-0.609	-0.609	-0.608	-0.608	-0.609	-0.611	-0.615	-0.619	-0.624	-0.629	-0.635	-0.641	-0.648	-0.656	-0.664	-0.674	-0.684	-0.694	-0.704	-0.715	-0.726	-0.738	-0.749	-0.761	-0.772	-0.784	-0.796	-0.808	-0.820	-0.831	-0.841	-0.852	-0.862	-0.872	-0.881	-0.891	-0.899	-0.905	-0.912	-0.918	-0.924	-0.928	-0.931	-0.934	-0.935	-0.935	-0.936	-0.935	-0.931	-0.929	-0.924	-0.919	-0.912	-0.906	-0.898	-0.888	-0.879	-0.866	-0.855	-0.842	-0.829	-0.815	-0.800	-0.785	-0.768	-0.751	-0.734	-0.716	-0.698	-0.679	-0.660	-0.642	-0.622	-0.604	-0.585	-0.565	-0.546	-0.528	-0.509	-0.491	-0.472	-0.455	-0.438	-0.421	-0.405	-0.389	-0.374	-0.360	-0.345	-0.332	-0.320	-0.309	-0.299	-0.289	-0.280	-0.271	-0.265	-0.258	-0.252	-0.248	-0.244	-0.241	-0.239	-0.238	-0.238	-0.236	-0.239	-0.239	-0.241	-0.244	-0.248	-0.252	-0.256	-0.261	-0.266	-0.272	-0.280	-0.286	-0.294	-0.301	-0.308	-0.316	-0.324	-0.331	-0.339	-0.348	-0.355	-0.364	-0.370	-0.379	-0.385	-0.392	-0.400	-0.405	-0.411	-0.418	-0.422	-0.428	-0.434	-0.436	-0.441	-0.444	-0.448	-0.449	-0.451	-0.452	-0.454	-0.455	-0.455	-0.454	-0.452	-0.451	-0.449	-0.446	-0.444	-0.440	-0.438	-0.432	-0.429	-0.424	-0.419	-0.412	-0.406	-0.401	-0.395	-0.388	-0.381	-0.375	-0.368	-0.361	-0.354	-0.346	-0.340	-0.334	-0.326	-0.320	-0.314	-0.309	-0.302	-0.298	-0.292	-0.288	-0.282	-0.279	-0.275	-0.272	-0.270	-0.269	-0.268	-0.266	-0.266	-0.266	-0.268	-0.270	-0.271	-0.275	-0.279	-0.282	-0.288	-0.294	-0.300	-0.308	-0.315	-0.322	-0.331	-0.340	-0.350	-0.361	-0.371	-0.382	-0.395	-0.406	-0.419	-0.431	-0.444	-0.458	-0.470	-0.484	-0.498	-0.511	-0.525	-0.538	-0.551	-0.564	-0.578	-0.590	-0.602	-0.615	-0.626	-0.638	-0.648	-0.659	-0.668	-0.678	-0.688	-0.695	-0.702	-0.709	-0.716	-0.721	-0.726	-0.730	-0.734	-0.736	-0.739	-0.741	-0.741	-0.742	-0.741	-0.741	-0.739	-0.738	-0.735	-0.732	-0.729	-0.725	-0.720	-0.715	-0.711	-0.706	-0.700	-0.695	-0.690	-0.684	-0.678	-0.672	-0.666	-0.661	-0.656	-0.651	-0.646	-0.642	-0.639	-0.635	-0.631	-0.629	-0.628	-0.626	-0.626	-0.626	-0.628	-0.629	-0.631	-0.635	-0.640	-0.645	-0.650	-0.658	-0.666	-0.675	-0.685	-0.696	-0.709	-0.722	-0.738	-0.752	-0.769	-0.786	-0.805	-0.824	-0.844	-0.864	-0.886	-0.909	-0.932	-0.956	-0.981	-1.008	-1.034	-1.060	-1.088	-1.115	-1.142	-1.171	-1.199	-1.229	-1.258	-1.285	-1.315	-1.344	-1.372	-1.400	-1.428	-1.456	-1.484	-1.510	-1.535	-1.560	-1.585	-1.610	-1.632	-1.654	-1.676	-1.696	-1.714	-1.732	-1.750	-1.766	-1.780	-1.794	-1.805	-1.816	-1.826	-1.834	-1.840	-1.846	-1.850	-1.854	-1.855	-1.856	-1.854	-1.852	-1.849	-1.844	-1.838	-1.831	-1.824	-1.814	-1.804	-1.792	-1.780	-1.768	-1.754	-1.739	-1.724	-1.708	-1.690	-1.674	-1.656	-1.638	-1.620	-1.601	-1.582	-1.564	-1.544	-1.525	-1.506	-1.488	-1.469	-1.450	-1.431	-1.414	-1.396	-1.379	-1.362	-1.346	-1.330	-1.316	-1.301	-1.289	-1.276	-1.264	-1.252	-1.242	-1.232	-1.224	-1.218	-1.210	-1.204	-1.200	-1.196	-1.192	-1.191	-1.190	-1.190	-1.191	-1.194	-1.195	-1.200	-1.204	-1.210	-1.215	-1.222	-1.230	-1.239	-1.249	-1.259	-1.270	-1.281	-1.294	-1.306	-1.319	-1.332	-1.346	-1.361	-1.376	-1.390	-1.406	-1.421	-1.438	-1.454	-1.469	-1.485	-1.500	-1.516	-1.532	-1.548	-1.562	-1.578	-1.591	-1.605	-1.618	-1.631	-1.645	-1.658	-1.669	-1.679	-1.690	-1.700	-1.709	-1.718	-1.726	-1.734	-1.740	-1.745	-1.750	-1.754	-1.758	-1.761	-1.764	-1.765	-1.766	-1.768	-1.766	-1.765	-1.762	-1.761	-1.758	-1.755	-1.751	-1.748	-1.744	-1.739	-1.734	-1.729	-1.722	-1.716	-1.712	-1.706	-1.701	-1.696	-1.690	-1.685	-1.680	-1.676	-1.671	-1.668	-1.664	-1.661	-1.659	-1.658	-1.656	-1.655	-1.655	-1.656	-1.659	-1.660	-1.664	-1.669	-1.672	-1.679	-1.685	-1.694	-1.702	-1.712	-1.722	-1.734	-1.746	-1.760	-1.774	-1.789	-1.804	-1.821	-1.839	-1.856	-1.876	-1.896	-1.916	-1.938	-1.959	-1.981	-2.002	-2.025	-2.050	-2.072	-2.096	-2.121	-2.146	-2.170	-2.195	-2.219	-2.244	-2.268	-2.291	-2.315	-2.339	-2.361	-2.384	-2.405	-2.426	-2.449	-2.468	-2.488	-2.508	-2.525	-2.542	-2.559	-2.575	-2.590	-2.604	-2.616	-2.629	-2.640	-2.649	-2.658	-2.665	-2.672	-2.679	-2.684	-2.688	-2.690	-2.691	-2.692	-2.692	-2.691	-2.688	-2.685	-2.681	-2.676	-2.671	-2.665	-2.656	-2.650	-2.640	-2.630	-2.621	-2.610	-2.599	-2.589	-2.575	-2.564	-2.551	-2.538	-2.525	-2.512	-2.498	-2.485	-2.471	-2.459	-2.446	-2.434	-2.421	-2.409	-2.395	-2.384	-2.372	-2.362	-2.351	-2.342	-2.334	-2.325	-2.318	-2.310	-2.304	-2.299	-2.294	-2.291	-2.288	-2.286	-2.285	-2.285	-2.285	-2.286	-2.289	-2.291	-2.296	-2.301	-2.308	-2.314	-2.321	-2.330	-2.339	-2.348	-2.359	-2.369	-2.381	-2.394	-2.405	-2.418	-2.431	-2.445	-2.460	-2.474	-2.488	-2.501	-2.518	-2.531	-2.545	-2.560	-2.574	-2.588	-2.601	-2.614	-2.626	-2.639	-2.650	-2.662	-2.671	-2.682	-2.691	-2.699	-2.708	-2.714	-2.721	-2.725	-2.730	-2.734	-2.736	-2.739	-2.739	-2.739	-2.739	-2.738	-2.734	-2.730	-2.726	-2.721	-2.715	-2.708	-2.700	-2.692	-2.684	-2.675	-2.664	-2.654	-2.642	-2.630	-2.618	-2.605	-2.591	-2.578	-2.564	-2.549	-2.535	-2.520	-2.505	-2.490	-2.474	-2.459	-2.444	-2.429	-2.414	-2.399	-2.384	-2.369	-2.354	-2.340	-2.325	-2.311	-2.296	-2.282	-2.270	-2.258	-2.244	-2.231	-2.220	-2.209	-2.196	-2.186	-2.175	-2.166	-2.155	-2.146	-2.139	-2.129	-2.121	-2.114	-2.106	-2.100	-2.094	-2.088	-2.082	-2.078	-2.074	-2.070	-2.065	-2.061	-2.059	-2.056	-2.054	-2.052	-2.051	-2.050	-2.049	-2.047	-2.047	-2.046	-2.046	-2.047	-2.047	-2.049	-2.049	-2.050	-2.051	-2.052	-2.054	-2.054	-2.055	-2.056	-2.058	-2.058	-2.059	-2.059	-2.059	-2.058	-2.056	-2.056	-2.054	-2.052	-2.049	-2.046	-2.042	-2.038	-2.034	-2.029	-2.021	-2.014	-2.006	-1.999	-1.989	-1.979	-1.968	-1.956	-1.944	-1.930	-1.916	-1.900	-1.885	-1.868	-1.849	-1.830	-1.811	-1.791	-1.770	-1.750	-1.728	-1.705	-1.681	-1.658	-1.632	-1.608	-1.582	-1.556	-1.530	-1.505	-1.478	-1.451	-1.424	-1.398	-1.370	-1.344	-1.318	-1.290	-1.265	-1.239	-1.212	-1.189	-1.164	-1.140	-1.116	-1.094	-1.071	-1.049	-1.029	-1.009	-0.990	-0.971	-0.954	-0.936	-0.921	-0.906	-0.892	-0.880	-0.868	-0.856	-0.848	-0.838	-0.829	-0.821	-0.815	-0.810	-0.805	-0.801	-0.799	-0.796	-0.794	-0.792	-0.794	-0.792	-0.794	-0.796	-0.798	-0.800	-0.802	-0.806	-0.810	-0.812	-0.816	-0.820	-0.824	-0.828	-0.831	-0.835	-0.839	-0.841	-0.845	-0.848	-0.850	-0.852	-0.854	-0.855	-0.856	-0.856	-0.855	-0.855	-0.854	-0.851	-0.848	-0.845	-0.840	-0.835	-0.829	-0.822	-0.816	-0.808	-0.799	-0.789	-0.779	-0.768	-0.756	-0.744	-0.731	-0.716	-0.702	-0.688	-0.671	-0.655	-0.638	-0.621	-0.602	-0.585	-0.566	-0.548	-0.528	-0.507	-0.488	-0.466	-0.445	-0.425	-0.404	-0.384	-0.362	-0.341	-0.321	-0.300	-0.279	-0.259	-0.240	-0.219	-0.199	-0.180	-0.161	-0.144	-0.125	-0.108	-0.091	-0.075	-0.060	-0.045	-0.030	-0.018	-0.005	0.008	0.018	0.028	0.036	0.044	0.051	0.059	0.064	0.066	0.071	0.072	0.074	0.074	0.074	0.071	0.069	0.064	0.060	0.052	0.048	0.038	0.030	0.021	0.010	-0.001	-0.015	-0.028	-0.041	-0.056	-0.071	-0.088	-0.105	-0.122	-0.139	-0.158	-0.178	-0.196	-0.216	-0.236	-0.258	-0.279	-0.299	-0.320	-0.341	-0.362	-0.385	-0.405	-0.428	-0.448	-0.469	-0.489	-0.510	-0.530	-0.550	-0.570	-0.589	-0.609	-0.626	-0.645	-0.662	-0.680	-0.696	-0.714	-0.730	-0.745	-0.761	-0.775	-0.790	-0.802	-0.818	-0.829	-0.842	-0.855	-0.866	-0.878	-0.890	-0.900	-0.911	-0.922	-0.932	-0.944	-0.954	-0.964	-0.974	-0.984	-0.994	-1.005	-1.014	-1.024	-1.035	-1.045	-1.056	-1.066	-1.078	-1.090	-1.101	-1.114	-1.125	-1.138	-1.150	-1.164	-1.178	-1.190	-1.204	-1.219	-1.232	-1.246	-1.261	-1.278	-1.292	-1.308	-1.324	-1.339	-1.355	-1.370	-1.388	-1.402	-1.419	-1.435	-1.451	-1.468	-1.482	-1.499	-1.514	-1.529	-1.544	-1.559	-1.574	-1.588	-1.601	-1.615	-1.628	-1.640	-1.651	-1.664	-1.674	-1.685	-1.695	-1.704	-1.712	-1.721	-1.729	-1.736	-1.742	-1.749	-1.754	-1.759	-1.764	-1.766	-1.770	-1.771	-1.774	-1.775	-1.775	-1.776	-1.776	-1.775	-1.772	-1.771	-1.769	-1.766	-1.762	-1.759	-1.755	-1.751	-1.746	-1.740	-1.735	-1.729	-1.722	-1.716	-1.709	-1.701	-1.694	-1.686	-1.679	-1.670	-1.661	-1.654	-1.644	-1.635	-1.626	-1.616	-1.608	-1.598	-1.588	-1.578	-1.566	-1.558	-1.548	-1.536	-1.526	-1.515	-1.505	-1.492	-1.481	-1.471	-1.459	-1.448	-1.438	-1.425	-1.414	-1.401	-1.390	-1.378	-1.366	-1.354	-1.342	-1.330	-1.318	-1.305	-1.294	-1.280	-1.269	-1.255	-1.242	-1.229	-1.216	-1.202	-1.189	-1.176	-1.162	-1.150	-1.135	-1.122	-1.108	-1.094	-1.080	-1.066	-1.051	-1.038	-1.022	-1.008	-0.992	-0.979	-0.964	-0.949	-0.934	-0.919	-0.904	-0.889	-0.874	-0.859	-0.844	-0.829	-0.814	-0.799	-0.784	-0.769	-0.754	-0.740	-0.725	-0.710	-0.696	-0.682	-0.669	-0.655	-0.641	-0.629	-0.616	-0.602	-0.591	-0.579	-0.568	-0.556	-0.545	-0.534	-0.524	-0.512	-0.504	-0.494	-0.486	-0.478	-0.470	-0.462	-0.455	-0.448	-0.441	-0.435	-0.430	-0.424	-0.419	-0.414	-0.409	-0.405	-0.401	-0.398	-0.394	-0.390	-0.389	-0.385	-0.382	-0.379	-0.376	-0.374	-0.372	-0.370	-0.368	-0.366	-0.364	-0.361	-0.360	-0.358	-0.355	-0.352	-0.350	-0.348	-0.345	-0.342	-0.339	-0.335	-0.332	-0.329	-0.325	-0.321	-0.318	-0.314	-0.309	-0.304	-0.299	-0.294	-0.289	-0.282	-0.278	-0.271	-0.265	-0.259	-0.251	-0.245	-0.238	-0.231	-0.224	-0.215	-0.208	-0.200	-0.191	100.000	5.000	2.000	1.000	6.000	0.000	0.000	0.000	0.000	0.000	0.000	0.000	0.000	0.000	0.000	0.000	0.000	0.000	1.689	1.684	1.680	1.678	1.672	1.672	1.670	1.669	1.670	1.669	1.670	1.671	1.672	1.675	1.678	1.681	1.685	1.689	1.694	1.699	1.702	1.709	1.714	1.719	1.726	1.732	1.739	1.746	1.752	1.760	1.768	1.774	1.781	1.789	1.795	1.802	1.810	1.818	1.824	1.830	1.836	1.842	1.849	1.855	1.860	1.865	1.870	1.874	1.879	1.882	1.885	1.889	1.890	1.894	1.894	1.896	1.896	1.896	1.896	1.896	1.895	1.894	1.891	1.890	1.888	1.884	1.880	1.878	1.872	1.869	1.865	1.861	1.856	1.852	1.846	1.842	1.838	1.834	1.829	1.825	1.821	1.818	1.815	1.811	1.809	1.806	1.805	1.804	1.802	1.804	1.804	1.804	1.806	1.808	1.811	1.814	1.819	1.824	1.829	1.836	1.842	1.850	1.859	1.869	1.878	1.888	1.899	1.910	1.922	1.935	1.949	1.962	1.976	1.991	2.006	2.022	2.038	2.054	2.070	2.086	2.102	2.119	2.136	2.152	2.170	2.186	2.204	2.220	2.236	2.254	2.269	2.285	2.301	2.316	2.330	2.346	2.360	2.375	2.388	2.401	2.414	2.426	2.439	2.450	2.461	2.471	2.482	2.491	2.501	2.510	2.519	2.526	2.535	2.541	2.549	2.555	2.560	2.565	2.571	2.575	2.579	2.582	2.586	2.589	2.591	2.594	2.596	2.599	2.599	2.600	2.600	2.600	2.600	2.599	2.598	2.596	2.595	2.592	2.590	2.588	2.584	2.581	2.578	2.574	2.569	2.565	2.560	2.554	2.549	2.544	2.538	2.531	2.524	2.518	2.510	2.504	2.496	2.489	2.480	2.472	2.465	2.458	2.449	2.440	2.432	2.424	2.415	2.406	2.399	2.390	2.382	2.372	2.365	2.356	2.349	2.341	2.332	2.325	2.318	2.310	2.302	2.295	2.288	2.281	2.275	2.269	2.262	2.256	2.251	2.245	2.240	2.234	2.230	2.225	2.220	2.216	2.212	2.208	2.204	2.200	2.196	2.192	2.189	2.186	2.182	2.180	2.176	2.174	2.170	2.166	2.164	2.160	2.158	2.154	2.150	2.146	2.142	2.139	2.135	2.131	2.128	2.122	2.118	2.111	2.108	2.102	2.096	2.091	2.085	2.079	2.072	2.066	2.058	2.051	2.044	2.035	2.026	2.019	2.010	2.000	1.991	1.980	1.971	1.960	1.950	1.939	1.928	1.916	1.904	1.891	1.880	1.868	1.854	1.840	1.828	1.812	1.800	1.785	1.771	1.756	1.742	1.728	1.712	1.698	1.681	1.666	1.650	1.634	1.619	1.601	1.586	1.569	1.552	1.536	1.519	1.502	1.485	1.469	1.452	1.436	1.419	1.402	1.386	1.370	1.352	1.336	1.321	1.304	1.289	1.274	1.258	1.242	1.228	1.212	1.198	1.184	1.170	1.155	1.141	1.129	1.115	1.102	1.090	1.078	1.066	1.055	1.044	1.034	1.022	1.012	1.004	0.994	0.984	0.976	0.968	0.960	0.952	0.945	0.938	0.930	0.924	0.919	0.912	0.908	0.900	0.895	0.891	0.885	0.880	0.875	0.870	0.866	0.862	0.858	0.854	0.849	0.845	0.840	0.836	0.831	0.828	0.822	0.819	0.814	0.810	0.805	0.800	0.794	0.789	0.784	0.778	0.772	0.766	0.761	0.754	0.746	0.740	0.734	0.725	0.718	0.710	0.702	0.694	0.685	0.676	0.669	0.659	0.649	0.639	0.630	0.619	0.609	0.599	0.588	0.576	0.564	0.552	0.540	0.529	0.516	0.504	0.491	0.479	0.465	0.452	0.440	0.425	0.412	0.398	0.384	0.369	0.355	0.340	0.325	0.311	0.296	0.281	0.265	0.251	0.236	0.220	0.205	0.190	0.174	0.159	0.144	0.128	0.112	0.098	0.082	0.068	0.052	0.038	0.024	0.009	-0.005	-0.019	-0.032	-0.046	-0.058	-0.070	-0.082	-0.095	-0.108	-0.118	-0.129	-0.138	-0.148	-0.156	-0.166	-0.174	-0.181	-0.189	-0.195	-0.201	-0.206	-0.210	-0.215	-0.218	-0.220	-0.222	-0.224	-0.225	-0.225	-0.224	-0.224	-0.221	-0.220	-0.215	-0.212	-0.209	-0.204	-0.198	-0.192	-0.186	-0.178	-0.171	-0.162	-0.154	-0.145	-0.136	-0.126	-0.116	-0.106	-0.095	-0.084	-0.072	-0.062	-0.050	-0.039	-0.026	-0.014	-0.001	0.011	0.024	0.036	0.050	0.061	0.075	0.086	0.100	0.112	0.124	0.135	0.148	0.159	0.171	0.182	0.195	0.205	0.216	0.226	0.235	0.246	0.256	0.265	0.275	0.282	0.291	0.300	0.308	0.316	0.324	0.330	0.338	0.344	0.351	0.358	0.364	0.369	0.375	0.380	0.386	0.391	0.396	0.400	0.406	0.410	0.415	0.419	0.424	0.428	0.432	0.436	0.440	0.445	0.449	0.454	0.458	0.462	0.468	0.471	0.476	0.481	0.485	0.490	0.494	0.500	0.505	0.511	0.516	0.522	0.529	0.534	0.540	0.546	0.552	0.560	0.565	0.572	0.580	0.588	0.595	0.602	0.610	0.618	0.625	0.634	0.641	0.650	0.658	0.665	0.675	0.682	0.691	0.699	0.709	0.716	0.725	0.734	0.742	0.751	0.759	0.768	0.776	0.785	0.791	0.800	0.808	0.816	0.822	0.831	0.839	0.845	0.852	0.859	0.865	0.871	0.878	0.882	0.889	0.894	0.900	0.905	0.909	0.912	0.916	0.920	0.922	0.925	0.929	0.930	0.931	0.932	0.935	0.935	0.936	0.936	0.936	0.936	0.935	0.934	0.932	0.931	0.930	0.928	0.925	0.924	0.920	0.916	0.915	0.911	0.908	0.905	0.901	0.898	0.895	0.891	0.888	0.884	0.880	0.876	0.874	0.870	0.866	0.864	0.860	0.859	0.855	0.854	0.851	0.849	0.849	0.848	0.846	0.845	0.845	0.844	0.844	0.845	0.844	0.846	0.846	0.848	0.849	0.851	0.854	0.856	0.858	0.861	0.864	0.866	0.870	0.874	0.878	0.881	0.886	0.889	0.894	0.898	0.902	0.906	0.910	0.915	0.920	0.925	0.930	0.934	0.938	0.942	0.948	0.951	0.956	0.961	0.965	0.969	0.974	0.978	0.981	0.985	0.990	0.994	0.999	1.002	1.006	1.010	1.015	1.019	1.022	1.028	1.031	1.035	1.039	1.044	1.048	1.052	1.058	1.062	1.066	1.071	1.076	1.081	1.088	1.092	1.099	1.105	1.110	1.115	1.122	1.128	1.135	1.141	1.148	1.154	1.161	1.168	1.175	1.182	1.189	1.195	1.202	1.210	1.216	1.222	1.230	1.236	1.244	1.250	1.258	1.264	1.269	1.276	1.282	1.288	1.294	1.298	1.304	1.309	1.314	1.318	1.321	1.325	1.329	1.331	1.334	1.336	1.338	1.339	1.340	1.341	1.340	1.340	1.340	1.338	1.338	1.335	1.332	1.329	1.325	1.322	1.318	1.312	1.309	1.304	1.298	1.291	1.284	1.278	1.270	1.262	1.255	1.248	1.239	1.230	1.222	1.212	1.204	1.195	1.186	1.178	1.169	1.159	1.149	1.141	1.131	1.124	1.114	1.106	1.098	1.090	1.082	1.075	1.068	1.061	1.055	1.049	1.042	1.038	1.034	1.029	1.026	1.021	1.019	1.018	1.015	1.014	1.014	1.012	1.012	1.012	1.014	1.015	1.018	1.019	1.021	1.024	1.028	1.030	1.034	1.038	1.041	1.045	1.049	1.052	1.056	1.061	1.065	1.069	1.072	1.076	1.079	1.082	1.085	1.088	1.089	1.090	1.091	1.092	1.094	1.092	1.094	1.091	1.090	1.089	1.086	1.084	1.079	1.076	1.071	1.066	1.061	1.056	1.050	1.044	1.038	1.030	1.024	1.016	1.009	1.000	0.992	0.984	0.976	0.968	0.960	0.952	0.944	0.938	0.930	0.922	0.916	0.909	0.904	0.898	0.892	0.888	0.882	0.879	0.875	0.871	0.870	0.868	0.866	0.866	0.866	0.866	0.869	0.871	0.874	0.876	0.880	0.884	0.889	0.895	0.901	0.908	0.915	0.922	0.931	0.939	0.949	0.959	0.968	0.979	0.989	1.000	1.010	1.022	1.034	1.045	1.058	1.069	1.081	1.092	1.104	1.116	1.128	1.140	1.150	1.161	1.174	1.184	1.195	1.206	1.215	1.226	1.235	1.244	1.252	1.261	1.269	1.276	1.282	1.289	1.295	1.301	1.305	1.309	1.312	1.315	1.319	1.319	1.321	1.321	1.321	1.320	1.319	1.316	1.314	1.310	1.306	1.301	1.295	1.289	1.282	1.275	1.266	1.258	1.249	1.239	1.228	1.218	1.206	1.195	1.182	1.169	1.156	1.141	1.129	1.115	1.100	1.085	1.070	1.055	1.040	1.025	1.010	0.994	0.979	0.962	0.948	0.932	0.918	0.904	0.889	0.874	0.861	0.846	0.832	0.821	0.808	0.796	0.784	0.774	0.764	0.754	0.744	0.735	0.728	0.719	0.712	0.706	0.699	0.694	0.689	0.684	0.681	0.678	0.675	0.674	0.671	0.670	0.670	0.670	0.670	0.671	0.672	0.675	0.676	0.679	0.681	0.685	0.689	0.691	0.696	0.700	0.704	0.709	0.714	0.718	0.722	0.728	0.731	0.736	0.741	0.745	0.750	0.754	0.759	0.761	0.766	0.769	0.772	0.775	0.779	0.781	0.782	0.785	0.786	0.788	0.788	0.789	0.788	0.788	0.786	0.785	0.784	0.781	0.780	0.778	0.774	0.770	0.768	0.762	0.759	0.752	0.748	0.742	0.736	0.730	0.725	0.718	0.711	0.704	0.698	0.690	0.682	0.676	0.668	0.660	0.652	0.645	0.639	0.632	0.625	0.618	0.612	0.605	0.599	0.594	0.588	0.582	0.578	0.572	0.569	0.564	0.561	0.559	0.556	0.555	0.554	0.552	0.552	0.552	0.554	0.556	0.558	0.561	0.564	0.569	0.572	0.578	0.581	0.589	0.595	0.602	0.609	0.616	0.626	0.635	0.644	0.654	0.664	0.674	0.685	0.695	0.706	0.718	0.730	0.741	0.754	0.765	0.776	0.789	0.801	0.814	0.825	0.836	0.848	0.860	0.870	0.881	0.891	0.902	0.912	0.922	0.931	0.940	0.949	0.956	0.964	0.970	0.978	0.982	0.989	0.992	0.999	1.001	1.005	1.006	1.009	1.010	1.010	1.011	1.011	1.009	1.009	1.006	1.002	0.999	0.995	0.990	0.985	0.980	0.974	0.968	0.960	0.952	0.945	0.936	0.928	0.919	0.909	0.899	0.889	0.879	0.868	0.858	0.846	0.835	0.824	0.812	0.800	0.790	0.778	0.765	0.755	0.744	0.731	0.720	0.709	0.696	0.685	0.675	0.664	0.652	0.642	0.631	0.621	0.611	0.600	0.590	0.580	0.570	0.560	0.551	0.541	0.531	0.522	0.512	0.504	0.495	0.485	0.475	0.466	0.456	0.448	0.438	0.428	0.416	0.406	0.395	0.384	0.371	0.360	0.348	0.336	0.322	0.308	0.295	0.279	0.264	0.249	0.232	0.216	0.198	0.180	0.162	0.142	0.122	0.101	0.081	0.059	0.038	0.015	-0.010	-0.034	-0.059	-0.085	-0.110	-0.136	-0.164	-0.190	-0.218	-0.246	-0.275	-0.304	-0.332	-0.362	-0.392	-0.424	-0.454	-0.484	-0.514	-0.544	-0.576	-0.606	-0.638	-0.668	-0.698	-0.728	-0.758	-0.788	-0.816	-0.846	-0.875	-0.904	-0.932	-0.959	-0.986	-1.014	-1.039	-1.064	-1.090	-1.112	-1.138	-1.160	-1.182	-1.204	-1.225	-1.245	-1.266	-1.285	-1.302	-1.320	-1.338	-1.352	-1.368	-1.382	-1.396	-1.410	-1.422	-1.435	-1.445	-1.455	-1.466	-1.475	-1.484	-1.491	-1.499	-1.506	-1.511	-1.518	-1.522	-1.528	-1.532	-1.536	-1.539	-1.544	-1.545	-1.549	-1.551	-1.554	-1.555	-1.558	-1.559	-1.561	-1.562	-1.564	-1.566	-1.568	-1.569	-1.570	-1.572	-1.574	-1.576	-1.580	-1.581	-1.585	-1.588	-1.591	-1.596	-1.600	-1.604	-1.609	-1.614	-1.620	-1.626	-1.634	-1.640	-1.648	-1.655	-1.664	-1.672	-1.681	-1.691	-1.701	-1.711	-1.721	-1.734	-1.745	-1.756	-1.768	-1.780	-1.792	-1.805	-1.816	-1.829	-1.841	-1.855	-1.868	-1.880	-1.892	-1.905	-1.916	-1.929	-1.940	-1.951	-1.961	-1.972	-1.982	-1.992	-2.001	-2.011	-2.019	-2.027	-2.035	-2.041	-2.047	-2.054	-2.058	-2.061	-2.065	-2.069	-2.071	-2.072	-2.074	-2.074	-2.074	-2.074	-2.072	-2.071	-2.069	-2.065	-2.061	-2.058	-2.054	-2.049	-2.045	-2.040	-2.033	-2.027	-2.021	-2.015	-2.009	-2.002	-1.995	-1.990	-1.982	-1.976	-1.970	-1.962	-1.956	-1.950	-1.944	-1.939	-1.932	-1.925	-1.920	-1.915	-1.909	-1.904	-1.898	-1.894	-1.889	-1.884	-1.879	-1.875	-1.870	-1.866	-1.862	-1.859	-1.854	-1.850	-1.848	-1.842	-1.839	-1.835	-1.830	-1.828	-1.822	-1.819	-1.814	-1.809	-1.804	-1.799	-1.794	-1.788	-1.784	-1.778	-1.771	-1.764	-1.758	-1.751	-1.742	-1.736	-1.728	-1.721	-1.712	-1.704	-1.696	-1.686	-1.678	-1.669	-1.659	-1.649	-1.641	-1.631	-1.621	-1.611	-1.602	-1.592	-1.584	-1.575	-1.564	-1.555	-1.546	-1.536	-1.529	-1.520	-1.511	-1.502	-1.495	-1.486	-1.479	-1.471	-1.465	-1.456	-1.450	-1.444	-1.436	-1.430	-1.424	-1.418	-1.414	-1.408	-1.401	-1.396	-1.392	-1.386	-1.381	-1.376	-1.371	-1.366	-1.361	-1.358	-1.352	-1.349	-1.342	-1.339	-1.334	-1.329	-1.324	-1.318	-1.312	-1.308	-1.301	-1.296	-1.290	-1.284	-1.279	-1.272	-1.266	-1.259	-1.252	-1.245	-1.239	-1.232	-1.225	-1.218	-1.211	-1.204	-1.196	-1.190	-1.182	-1.176	-1.169	-1.164	-1.156	-1.150	-1.144	-1.139	-1.132	-1.126	-1.121	-1.118	-1.112	-1.108	-1.104	-1.100	-1.098	-1.092	-1.091	-1.089	-1.086	-1.086	-1.085	-1.084	-1.084	-1.085	-1.086	-1.086	-1.089	-1.090	-1.092	-1.094	-1.098	-1.101	-1.104	-1.109	-1.112	-1.118	-1.121	-1.128	-1.132	-1.136	-1.142	-1.148	-1.154	-1.158	-1.164	-1.170	-1.174	-1.180	-1.185	-1.190	-1.195	-1.200	-1.202	-1.208	-1.210	-1.214	-1.216	-1.219	-1.220	-1.221	-1.222	-1.224	-1.224	-1.222	-1.220	-1.219	-1.216	-1.212	-1.210	-1.205	-1.200	-1.194	-1.186	-1.179	-1.171	-1.162	-1.154	-1.144	-1.134	-1.122	-1.110	-1.098	-1.085	-1.071	-1.056	-1.042	-1.028	-1.011	-0.995	-0.979	-0.962	-0.945	-0.928	-0.910	-0.892	-0.874	-0.856	-0.838	-0.819	-0.800	-0.782	-0.764	-0.745	-0.728	-0.709	-0.691	-0.672	-0.656	-0.639	-0.622	-0.606	-0.591	-0.576	-0.561	-0.545	-0.532	-0.520	-0.507	-0.495	-0.484	-0.474	-0.464	-0.455	-0.446	-0.439	-0.432	-0.426	-0.421	-0.416	-0.414	-0.410	-0.409	-0.408	-0.408	-0.408	-0.410	-0.411	-0.415	-0.419	-0.422	-0.428	-0.434	-0.440	-0.448	-0.455	-0.464	-0.472	-0.482	-0.491	-0.502	-0.514	-0.524	-0.535	-0.548	-0.560	-0.571	-0.585	-0.598	-0.610	-0.622	-0.635	-0.648	-0.661	-0.674	-0.686	-0.699	-0.710	-0.722	-0.734	-0.745	-0.756	-0.768	-0.778	-0.788	-0.798	-0.806	-0.816	-0.824	-0.832	-0.840	-0.846	-0.852	-0.859	-0.864	-0.870	-0.875	-0.880	-0.882	-0.888	-0.890	-0.894	-0.896	-0.899	-0.900	-0.902	-0.904	-0.906	-0.908	-0.909	-0.910	-0.911	-0.911	-0.912	-0.914	-0.915	-0.916	-0.916	-0.919	-0.920	-0.921	-0.922	-0.925	-0.928	-0.929	-0.931	-0.934	-0.936	-0.939	-0.941	-0.946	-0.949	-0.952	-0.958	-0.962	-0.965	-0.970	-0.975	-0.979	-0.984	-0.989	-0.995	-1.000	-1.005	-1.010	-1.016	-1.021	-1.026	-1.032	-1.038	-1.044	-1.048	-1.054	-1.060	-1.064	-1.069	-1.075	-1.079	-1.084	-1.088	-1.092	-1.096	-1.100	-1.104	-1.109	-1.112	-1.115	-1.119	-1.122	-1.126	-1.130	-1.132	-1.136	-1.139	-1.141	-1.144	-1.146	-1.150	-1.152	-1.156	-1.160	-1.162	-1.166	-1.169	-1.171	-1.175	-1.178	-1.181	-1.185	-1.189	-1.191	-1.195	-1.199	-1.202	-1.206	-1.210	-1.214	-1.218	-1.220	-1.225	-1.228	-1.230	-1.234	-1.238	-1.240	-1.244	-1.245	-1.249	-1.251	-1.254	-1.255	-1.256	-1.258	-1.259	-1.259	-1.259	-1.258	-1.258	-1.256	-1.254	-1.252	-1.250	-1.246	-1.244	-1.239	-1.232	-1.228	-1.222	-1.216	-1.209	-1.201	-1.192	-1.182	-1.172	-1.164	-1.152	-1.140	-1.128	-1.116	-1.102	-1.088	-1.072	-1.058	-1.041	-1.025	-1.008	-0.990	-0.971	-0.952	-0.932	-0.912	-0.891	-0.871	-0.849	-0.828	-0.804	-0.780	-0.756	-0.732	-0.709	-0.684	-0.658	-0.632	-0.606	-0.581	-0.555	-0.528	-0.501	-0.475	-0.446	-0.420	-0.394	-0.365	-0.338	-0.311	-0.284	-0.256	-0.230	-0.202	-0.178	-0.150	-0.125	-0.099	-0.074	-0.050	-0.026	-0.001	0.022	0.044	0.066	0.088	0.110	0.130	0.149	0.168	0.185	0.202	0.220	0.235	0.250	0.265	0.278	0.291	0.302	0.314	0.325	0.334	0.342	0.351	0.358	0.364	0.371	0.375	0.380	0.384	0.388	0.391	0.392	0.394	0.396	0.399	0.399	0.399	0.399	0.399	0.400	0.399	0.399	0.398	0.398	0.396	0.398	0.398	0.398	0.396	0.398	0.398	0.399	0.400	0.401	0.404	0.406	0.409	0.412	0.416	0.420	0.425	0.429	0.435	0.441	0.448	0.454	0.462	0.470	0.478	0.488	0.496	0.506	0.516	0.528	0.538	0.550	0.561	0.572	0.586	0.599	0.612	0.625	0.639	0.652	0.668	0.681	0.696	0.712	0.726	0.742	0.758	0.774	0.790	0.806	0.822	0.839	0.855	0.872	0.890	0.908	0.925	0.942	0.960	0.979	0.996	1.015	1.034	1.051	1.070	1.090	1.109	1.128	1.148	1.168	1.186	1.206	1.226	1.246	1.266	1.288	1.308	1.328	1.349	1.369	1.390	1.409	1.430	1.450	1.471	1.491	1.511	1.531	1.551	1.570	1.591	1.610	1.629	1.648	1.665	1.682	1.700	1.716	1.734	1.750	1.765	1.780	1.794	1.808	1.820	1.832	1.844	1.855	1.865	1.874	1.882	1.891	1.899	1.906	1.910	1.916	1.920	1.924	1.926	1.928	1.929	1.930	1.930	1.929	1.926	1.924	1.921	1.918	1.914	1.909	1.904	1.898	1.891	1.884	1.876	1.869	1.861	1.852	1.844	1.835	1.826	1.818	1.806	1.798	1.788	1.776	1.768	1.758	1.748	1.738	1.726	1.715	1.705	1.695	1.685	1.675	1.665	1.656	1.646	1.638	1.626	1.618	1.609	1.600	1.590	1.582	1.572	1.564	1.555	1.546	1.539	1.530	1.521	1.512	1.504	1.496	1.488	1.479	1.471	1.462	1.454	1.445	1.438	1.429	1.420	1.411	1.402	1.394	1.385	1.375	1.366	1.356	1.346	1.338	1.328	1.318	1.308	1.298	1.288	1.276	1.266	1.254	1.242	1.232	1.220	1.210	1.198	1.186	1.174	1.161	1.149	1.136	1.124	1.111	1.099	1.086	1.072	1.060	1.046	1.034	1.019	1.006	0.992	0.979	0.965	0.951	0.938	0.924	0.909	0.895	0.880	0.866	0.852	0.838	0.824	0.809	0.794	0.780	0.766	0.751	0.736	0.722	0.708	0.694	0.679	0.666	0.651	0.638	0.622	0.610	0.596	0.582	0.569	0.556	0.542	0.530	0.516	0.502	0.490	0.478	0.466	0.454	0.441	0.430	0.419	0.406	0.396	0.386	0.375	0.365	0.354	0.344	0.335	0.326	0.316	0.308	0.299	0.289	0.281	0.272	0.265	0.256	0.250	0.242	0.235	0.228	0.221	0.214	0.208	0.201	0.195	0.189	0.182	0.179	0.172	0.166	0.161	0.156	0.151	0.146	0.142	0.138	0.134	0.130	0.126	0.122	0.119	0.115	0.111	0.109	0.108	0.104	0.101	0.101	0.099	0.099	0.099	0.098	0.098	0.099	0.100	0.101	0.102	0.105	0.108	0.111	0.115	0.119	0.124	0.129	0.134	0.140	0.148	0.155	0.162	0.170	0.179	0.188	0.196	0.206	0.216	0.226	0.238	0.249	0.260	0.271	0.284	0.296	0.308	0.321	0.334	0.346	0.360	0.372	0.386	0.399	0.412	0.424	0.438	0.449	0.462	0.475	0.486	0.499	0.511	0.522	0.534	0.544	0.556	0.566	0.575	0.585	0.595	0.604	0.614	0.622	0.631	0.639	0.646	0.655	0.662	0.669	0.676	0.681	0.689	0.695	0.701	0.708	0.712	0.719	0.725	0.729	0.734	0.740	0.745	0.750	0.755	0.760	0.765	0.770	0.775	0.780	0.785	0.790	0.795	0.800	0.805	0.810	0.815	0.820	0.824	0.829	0.832	0.838	0.841	0.846	0.849	0.852	0.858	0.860	0.864	0.866	0.869	0.871	0.874	0.875	0.876	0.878	0.878	0.878	0.878	0.876	0.875	0.874	0.872	0.869	0.866	0.862	0.859	0.855	0.850	0.844	0.839	0.832	0.825	0.820	0.811	0.804	0.796	0.788	0.779	0.770	0.761	0.752	0.741	0.732	0.722	0.714	0.704	0.694	0.682	0.674	0.664	0.654	0.645	0.635	0.626	0.618	0.608	0.599	0.592	0.584	0.575	0.569	0.562	0.556	0.550	0.545	0.540	0.535	0.530	0.528	0.524	0.521	0.519	0.516	0.515	0.514	0.514	0.514	0.514	0.514	0.515	0.516	0.518	0.519	0.521	0.524	0.525	0.529	0.531	0.534	0.538	0.541	0.545	0.548	0.551	0.554	0.558	0.560	0.564	0.568	0.570	0.574	0.575	0.578	0.580	0.582	0.585	0.588	0.590	0.591	0.592	0.594	0.596	0.598	0.598	0.599	0.601	0.601	0.602	0.605	0.606	0.606	0.609	0.610	0.612	0.615	0.618	0.620	0.622	0.626	0.630	0.635	0.640	0.646	0.651	0.659	0.665	0.674	0.682	0.691	0.702	0.714	0.725	0.738	0.751	0.765	0.780	0.798	0.815	0.832	0.850	0.870	0.891	0.912	0.934	0.958	0.981	1.006	1.032	1.058	1.085	1.112	1.142	1.171	1.201	1.230	1.261	1.292	1.325	1.358	1.389	1.424	1.456	1.490	1.524	1.558	1.591	1.625	1.660	1.694	1.729	1.762	1.796	1.830	1.864	1.898	1.930	1.964	1.996	2.027	2.061	2.092	2.122	2.154	2.184	2.214	2.242	2.271	2.300	2.328	2.354	2.381	2.406	2.434	2.459	2.481	2.506	2.529	2.551	2.571	2.594	2.614	2.634	2.652	2.672	2.690	2.708	2.725	2.740	2.756	2.772	2.786	2.801	2.815	2.828	2.840	2.852	2.864	2.875	2.886	2.896	2.906	2.916	2.925	2.934	2.942	2.949	2.958	2.965	2.972	2.979	2.986	2.991	2.999	3.004	3.010	3.015	3.021	3.026	3.031	3.038	3.041	3.046	3.051	3.055	3.061	3.065	3.070	3.075	3.080	3.084	3.088	3.092	3.096	3.102	3.106	3.110	3.115	3.120	3.124	3.129	3.132	3.138	3.142	3.146	3.150	3.155	3.159	3.161	3.166	3.169	3.172	3.175	3.179	3.180	3.182	3.185	3.186	3.186	3.189	3.189	3.189	3.188	3.188	3.185	3.182	3.180	3.178	3.172	3.170	3.165	3.158	3.152	3.146	3.139	3.130	3.122	3.114	3.102	3.092	3.081	3.070	3.059	3.045	3.032	3.018	3.004	2.989	2.974	2.959	2.942	2.926	2.910	2.892	2.875	2.859	2.841	2.822	2.805	2.788	2.769	2.751	2.732	2.715	2.698	2.680	2.661	2.645	2.628	2.611	2.595	2.579	2.562	2.548	2.532	2.519	2.504	2.491	2.478	2.465	2.454	2.442	2.431	2.422	2.412	2.405	2.396	2.389	2.382	2.376	2.370	2.366	2.361	2.359	2.356	2.355	2.354	2.352	2.352	2.352	2.355	2.356	2.359	2.362	2.366	2.370	2.374	2.380	2.386	2.392	2.400	2.408	2.415	2.424	2.432	2.441	2.450	2.459	2.470	2.480	2.490	2.501	2.511	2.522	2.534	2.545	2.556	2.568	2.579	2.590	2.601	2.612	2.622	2.634	2.644	2.655	2.665	2.675	2.685	2.694	2.704	2.712	2.720	2.729	2.736	2.742	2.750	2.755	2.761	2.766	2.771	2.775	2.780	2.782	2.785	2.789	2.790	2.791	2.792	2.794	2.794	2.794	2.794	2.794	2.792	2.791	2.790	2.788	2.786	2.784	2.781	2.779	2.778	2.774	2.771	2.769	2.766	2.762	2.760	2.758	2.755	2.752	2.751	2.749	2.746	2.744	2.742	2.741	2.740	2.739	2.738	2.736	2.736	2.736	2.736	2.736	2.736	2.738	2.738	2.739	2.740	2.741	2.742	2.744	2.745	2.748	2.748	2.750	2.752	2.754	2.756	2.759	2.760	2.762	2.765	2.768	2.769	2.770	2.774	2.774	2.776	2.778	2.780	2.782	2.784	2.785	2.786	2.788	2.789	2.789	2.791	2.792	2.792	2.794	2.795	2.795	2.796	2.798	2.798	2.798	2.798	2.798	2.798	2.799	2.799	2.799	2.799	2.798	2.798	2.798	2.796	2.796	2.795	2.794	2.792	2.791	2.789	2.788	2.784	2.782	2.779	2.775	2.771	2.766	2.762	2.756	2.751	2.745	2.738	2.731	2.724	2.715	2.706	2.696	2.686	2.676	2.665	2.652	2.640	2.626	2.612	2.598	2.584	2.566	2.550	2.534	2.518	2.499	2.481	2.462	2.444	2.424	2.404	2.384	2.362	2.341	2.322	2.301	2.280	2.259	2.236	2.216	2.195	2.174	2.154	2.134	2.112	2.091	2.074	2.054	2.034	2.016	1.998	1.980	1.962	1.945	1.929	1.912	1.898	1.882	1.869	1.854	1.840	1.828	1.815	1.802	1.790	1.780	1.768	1.758	1.746	1.736	1.726	1.715	1.705	1.695	1.685	1.675	1.665	1.654	1.644	1.632	1.621	1.610	1.598	1.585	1.572	1.559	1.545	1.530	1.515	1.499	1.481	1.465	1.448	1.428	1.408	1.388	1.366	1.345	1.322	1.299	1.275	1.250	1.225	1.199	1.171	1.145	1.118	1.089	1.059	1.029	1.000	0.969	0.938	0.908	0.875	0.844	0.811	0.780	0.748	0.716	0.682	0.651	0.620	0.588	0.558	0.525	0.494	0.464	0.434	0.404	0.375	0.345	0.318	0.289	0.262	0.235	0.210	0.185	0.160	0.136	0.112	0.091	0.069	0.049	0.028	0.009	-0.010	-0.028	-0.045	-0.061	-0.076	-0.091	-0.105	-0.118	-0.131	-0.141	-0.152	-0.162	-0.171	-0.180	-0.189	-0.195	-0.201	-0.206	-0.211	-0.216	-0.220	-0.222	-0.225	-0.228	-0.228	-0.229	-0.229	-0.228	-0.226	-0.225	-0.222	-0.221	-0.218	-0.214	-0.210	-0.206	-0.201	-0.196	-0.191	-0.186	-0.181	-0.175	-0.169	-0.162	-0.156	-0.150	-0.144	-0.136	-0.131	-0.125	-0.119	-0.111	-0.105	-0.100	-0.094	-0.089	-0.082	-0.078	-0.074	-0.068	-0.064	-0.060	-0.056	-0.052	-0.050	-0.048	-0.045	-0.042	-0.040	-0.040	-0.038	-0.038	-0.036	-0.036	-0.036	-0.036	-0.036	-0.038	-0.038	-0.040	-0.040	-0.041	-0.044	-0.045	-0.045	-0.046	-0.048	-0.049	-0.049	-0.050	-0.051	-0.050	-0.051	-0.050	-0.050	-0.049	-0.048	-0.045	-0.042	-0.040	-0.038	-0.032	-0.029	-0.024	-0.020	-0.014	-0.006	0.000	0.008	0.015	0.025	0.034	0.044	0.054	0.065	0.075	0.088	0.100	0.112	0.126	0.139	0.154	0.168	0.182	0.198	0.212	0.228	0.242	0.259	0.274	0.290	0.306	0.322	0.339	0.355	0.370	0.386	0.402	0.419	0.435	0.450	0.465	0.480	0.495	0.510	0.524	0.539	0.552	0.566	0.580	0.594	0.606	0.619	0.631	0.642	0.655	0.665	0.676	0.688	0.698	0.706	0.716	0.725	0.734	0.744	0.751	0.759	0.766	0.774	0.780	0.786	0.792	0.799	0.804	0.809	0.814	0.818	0.822	0.826	0.830	0.831	0.835	0.836	0.840	0.841	0.841	0.842	0.844	0.845	0.845	0.844	0.842	0.842	0.840	0.840	0.838	0.835	0.832	0.830	0.828	0.825	0.822	0.820	0.815	0.811	0.808	0.804	0.800	0.795	0.791	0.786	0.782	0.778	0.772	0.768	0.764	0.759	0.755	0.750	0.745	0.741	0.738	0.732	0.729	0.724	0.721	0.718	0.714	0.710	0.706	0.704	0.700	0.698	0.695	0.692	0.691	0.689	0.686	0.685	0.682	0.681	0.680	0.679	0.679	0.676	0.675	0.674	0.674	0.672	0.671	0.671	0.670	0.670	0.669	0.669	0.668	0.666	0.665	0.665	0.662	0.661	0.659	0.658	0.655	0.654	0.650	0.649	0.645	0.642	0.639	0.636	0.631	0.628	0.624	0.619	0.616	0.610	0.606	0.601	0.596	0.591	0.585	0.579	0.572	0.568	0.561	0.555	0.549	0.542	0.535	0.529	0.522	0.516	0.510	0.504	0.496	0.490	0.482	0.478	0.471	0.464	0.458	0.452	0.446	0.440	0.435	0.430	0.424	0.419	0.415	0.409	0.404	0.400	0.395	0.390	0.386	0.382	0.379	0.375	0.370	0.366	0.362	0.359	0.355	0.351	0.348	0.342	0.340	0.335	0.332	0.328	0.324	0.320	0.316	0.311	0.308	0.302	0.298	0.294	0.289	0.284	0.278	0.272	0.266	0.261	0.255	0.250	0.242	0.236	0.230	0.224	0.216	0.209	0.202	0.195	0.188	0.180	0.174	0.166	0.158	0.150	0.142	0.135	0.128	0.119	0.111	0.104	0.095	0.088	0.080	0.072	0.064	0.058	0.049	0.040	0.032	0.025	0.018	0.010	0.002	-0.005	-0.012	-0.020	-0.028	-0.035	-0.041	-0.049	-0.056	-0.065	-0.071	-0.079	-0.085	-0.092	-0.100	-0.108	-0.114	-0.122	-0.129	-0.138	-0.145	-0.152	-0.159	-0.168	-0.175	-0.181	-0.190	-0.198	-0.205	-0.212	-0.221	-0.230	-0.236	-0.245	-0.252	-0.261	-0.270	-0.279	-0.286	-0.295	-0.302	-0.311	-0.321	-0.329	-0.339	-0.346	-0.355	-0.364	-0.374	-0.382	-0.392	-0.400	-0.410	-0.419	-0.429	-0.438	-0.446	-0.456	-0.465	-0.474	-0.485	-0.494	-0.502	-0.514	-0.522	-0.534	-0.542	-0.554	-0.564	-0.572	-0.584	-0.594	-0.605	-0.616	-0.626	-0.639	-0.649	-0.660	-0.671	-0.682	-0.694	-0.704	-0.716	-0.726	-0.739	-0.750	-0.761	-0.772	-0.784	-0.796	-0.806	-0.819	-0.830	-0.841	-0.851	-0.862	-0.872	-0.882	-0.894	-0.904	-0.912	-0.924	-0.932	-0.941	-0.950	-0.959	-0.966	-0.975	-0.981	-0.990	-0.996	-1.002	-1.009	-1.015	-1.020	-1.024	-1.029	-1.032	-1.036	-1.040	-1.042	-1.045	-1.048	-1.049	-1.050	-1.050	-1.051	-1.051	-1.051	-1.051	-1.050	-1.049	-1.048	-1.046	-1.042	-1.041	-1.039	-1.036	-1.032	-1.030	-1.026	-1.024	-1.019	-1.015	-1.012	-1.008	-1.004	-1.000	-0.996	-0.991	-0.988	-0.982	-0.979	-0.975	-0.970	-0.966	-0.961	-0.958	-0.954	-0.950	-0.945	-0.942	-0.939	-0.935	-0.931	-0.928	-0.924	-0.920	-0.918	-0.915	-0.910	-0.908	-0.905	-0.902	-0.900	-0.898	-0.895	-0.894	-0.891	-0.889	-0.888	-0.884	-0.882	-0.881	-0.880	-0.879	-0.878	-0.875	-0.875	-0.874	-0.872	-0.872	-0.871	-0.870	-0.869	-0.868	-0.869	-0.868	-0.868	-0.866	-0.866	-0.865	-0.865	-0.864	-0.865	-0.864	-0.864	-0.862	-0.864	-0.862	-0.861	-0.862	-0.861	-0.861	-0.860	-0.860	-0.859	-0.859	-0.858	-0.856	-0.855	-0.855	-0.854	-0.851	-0.850	-0.849	-0.848	-0.846	-0.844	-0.841	-0.839	-0.836	-0.834	-0.831	-0.828	-0.825	-0.822	-0.818	-0.815	-0.810	-0.806	-0.802	-0.798	-0.792	-0.788	-0.782	-0.778	-0.772	-0.768	-0.761	-0.756	-0.750	-0.744	-0.738	-0.731	-0.726	-0.719	-0.712	-0.706	-0.700	-0.694	-0.688	-0.680	-0.674	-0.668	-0.661	-0.655	-0.649	-0.644	-0.638	-0.631	-0.626	-0.621	-0.616	-0.611	-0.606	-0.601	-0.598	-0.594	-0.590	-0.586	-0.584	-0.580	-0.576	-0.574	-0.571	-0.570	-0.568	-0.568	-0.566	-0.564	-0.562	-0.562	-0.561	-0.560	-0.561	-0.561	-0.560	-0.560	-0.560	-0.560	-0.561	-0.561	-0.561	-0.560	-0.560	-0.560	-0.560	-0.559	-0.559	-0.558	-0.556	-0.555	-0.552	-0.550	-0.549	-0.546	-0.542	-0.540	-0.535	-0.531	-0.528	-0.522	-0.519	-0.511	-0.506	-0.500	-0.494	-0.488	-0.480	-0.472	-0.465	-0.456	-0.448	-0.439	-0.430	-0.420	-0.411	-0.401	-0.391	-0.381	-0.371	-0.360	-0.350	-0.339	-0.329	-0.318	-0.308	-0.296	-0.286	-0.276	-0.265	-0.255	-0.245	-0.235	-0.225	-0.216	-0.206	-0.196	-0.188	-0.179	-0.170	-0.161	-0.154	-0.145	-0.138	-0.131	-0.124	-0.116	-0.109	-0.102	-0.096	-0.090	-0.084	-0.078	-0.071	-0.066	-0.060	-0.054	-0.049	-0.042	-0.038	-0.032	-0.026	-0.021	-0.015	-0.009	-0.004	0.002	0.008	0.015	0.021	0.026	0.034	0.040	0.049	0.054	0.061	0.069	0.076	0.084	0.092	0.100	0.109	0.118	0.125	0.135	0.144	0.151	0.161	0.169	0.179	0.188	0.195	0.204	0.212	0.221	0.230	0.239	0.246	0.254	0.261	0.269	0.275	0.282	0.288	0.292	0.299	0.304	0.308	0.312	0.315	0.318	0.320	0.322	0.324	0.325	0.324	0.324	0.322	0.321	0.320	0.316	0.314	0.310	0.306	0.301	0.296	0.291	0.285	0.280	0.272	0.266	0.259	0.250	0.242	0.235	0.228	0.219	0.210	0.201	0.194	0.185	0.178	0.169	0.160	0.152	0.144	0.138	0.130	0.122	0.116	0.110	0.104	0.099	0.092	0.089	0.085	0.080	0.078	0.074	0.071	0.069	0.068	0.065	0.064	0.064	0.062	0.062	0.062	0.064	0.065	0.065	0.066	0.068	0.069	0.070	0.071	0.074	0.075	0.076	0.078	0.079	0.080	0.081	0.081	0.081	0.082	0.082	0.082	0.080	0.080	0.078	0.076	0.072	0.069	0.065	0.061	0.058	0.052	0.048	0.042	0.035	0.029	0.021	0.014	0.005	-0.004	-0.012	-0.021	-0.030	-0.040	-0.050	-0.060	-0.070	-0.081	-0.091	-0.101	-0.112	-0.124	-0.134	-0.145	-0.155	-0.165	-0.175	-0.184	-0.194	-0.204	-0.212	-0.220	-0.229	-0.235	-0.242	-0.249	-0.255	-0.260	-0.265	-0.269	-0.272	-0.275	-0.278	-0.280	-0.281	-0.281	-0.282	-0.281	-0.280	-0.278	-0.276	-0.271	-0.269	-0.265	-0.260	-0.254	-0.249	-0.242	-0.236	-0.229	-0.221	-0.214	-0.206	-0.198	-0.188	-0.180	-0.170	-0.161	-0.151	-0.142	-0.134	-0.124	-0.114	-0.105	-0.096	-0.086	-0.078	-0.069	-0.060	-0.052	-0.044	-0.036	-0.029	-0.022	-0.015	-0.010	-0.004	0.001	0.006	0.010	0.012	0.015	0.018	0.020	0.021	0.021	0.020	0.020	0.019	0.015	0.011	0.008	0.004	-0.002	-0.008	-0.014	-0.021	-0.029	-0.038	-0.048	-0.058	-0.069	-0.080	-0.092	-0.104	-0.118	-0.131	-0.145	-0.159	-0.174	-0.190	-0.206	-0.222	-0.239	-0.256	-0.274	-0.292	-0.309	-0.328	-0.345	-0.364	-0.382	-0.401	-0.420	-0.438	-0.458	-0.475	-0.494	-0.511	-0.530	-0.548	-0.565	-0.582	-0.600	-0.618	-0.634	-0.650	-0.665	-0.680	-0.694	-0.709	-0.722	-0.736	-0.749	-0.761	-0.772	-0.785	-0.795	-0.805	-0.815	-0.824	-0.832	-0.841	-0.848	-0.855	-0.861	-0.868	-0.872	-0.878	-0.881	-0.886	-0.890	-0.892	-0.895	-0.898	-0.899	-0.900	-0.901	-0.902	-0.901	-0.902	-0.901	-0.901	-0.900	-0.899	-0.898	-0.896	-0.895	-0.894	-0.891	-0.889	-0.888	-0.885	-0.884	-0.882	-0.880	-0.879	-0.878	-0.876	-0.874	-0.872	-0.871	-0.871	-0.870	-0.870	-0.870	-0.869	-0.870	-0.870	-0.872	-0.872	-0.874	-0.876	-0.878	-0.881	-0.882	-0.885	-0.889	-0.892	-0.896	-0.901	-0.906	-0.910	-0.915	-0.920	-0.926	-0.931	-0.938	-0.942	-0.950	-0.956	-0.962	-0.969	-0.976	-0.982	-0.990	-0.996	-1.002	-1.010	-1.016	-1.024	-1.030	-1.038	-1.044	-1.050	-1.056	-1.062	-1.068	-1.072	-1.079	-1.084	-1.089	-1.092	-1.098	-1.100	-1.104	-1.106	-1.110	-1.112	-1.114	-1.115	-1.116	-1.116	-1.118	-1.118	-1.116	-1.115	-1.114	-1.111	-1.109	-1.106	-1.102	-1.099	-1.094	-1.090	-1.085	-1.080	-1.074	-1.069	-1.061	-1.054	-1.046	-1.040	-1.032	-1.024	-1.015	-1.008	-0.999	-0.989	-0.980	-0.970	-0.960	-0.950	-0.941	-0.931	-0.921	-0.910	-0.900	-0.890	-0.879	-0.870	-0.859	-0.849	-0.838	-0.829	-0.819	-0.809	-0.799	-0.790	-0.780	-0.771	-0.762	-0.754	-0.746	-0.738	-0.730	-0.722	-0.716	-0.710	-0.702	-0.696	-0.691	-0.688	-0.682	-0.679	-0.674	-0.670	-0.668	-0.666	-0.664	-0.662	-0.661	-0.661	-0.661	-0.662	-0.664	-0.665	-0.666	-0.670	-0.672	-0.676	-0.681	-0.684	-0.689	-0.695	-0.700	-0.706	-0.714	-0.720	-0.728	-0.735	-0.742	-0.751	-0.760	-0.769	-0.778	-0.788	-0.796	-0.806	-0.815	-0.825	-0.835	-0.846	-0.856	-0.868	-0.878	-0.889	-0.899	-0.909	-0.919	-0.930	-0.939	-0.950	-0.960	-0.971	-0.981	-0.990	-1.001	-1.011	-1.021	-1.030	-1.041	-1.049	-1.059	-1.069	-1.078	-1.088	-1.096	-1.105	-1.114	-1.124	-1.132	-1.141	-1.151	-1.161	-1.169	-1.179	-1.189	-1.199	-1.209	-1.218	-1.228	-1.238	-1.249	-1.259	-1.271	-1.281	-1.292	-1.305	-1.316	-1.329	-1.341	-1.354	-1.368	-1.381	-1.395	-1.410	-1.425	-1.440	-1.455	-1.471	-1.488	-1.505	-1.522	-1.540	-1.558	-1.575	-1.592	-1.611	-1.631	-1.650	-1.669	-1.689	-1.709	-1.729	-1.750	-1.771	-1.791	-1.811	-1.832	-1.854	-1.875	-1.895	-1.916	-1.939	-1.959	-1.979	-2.000	-2.019	-2.039	-2.059	-2.079	-2.098	-2.116	-2.134	-2.151	-2.169	-2.186	-2.204	-2.219	-2.234	-2.250	-2.264	-2.278	-2.290	-2.304	-2.315	-2.326	-2.336	-2.346	-2.355	-2.365	-2.372	-2.380	-2.386	-2.392	-2.398	-2.404	-2.408	-2.411	-2.415	-2.418	-2.419	-2.421	-2.421	-2.421	-2.422	-2.422	-2.422	-2.420	-2.419	-2.418	-2.415	-2.414	-2.411	-2.409	-2.406	-2.404	-2.400	-2.399	-2.395	-2.392	-2.390	-2.388	-2.385	-2.384	-2.381	-2.380	-2.378	-2.376	-2.376	-2.375	-2.375	-2.374	-2.375	-2.376	-2.378	-2.379	-2.381	-2.384	-2.386	-2.389	-2.392	-2.396	-2.401	-2.406	-2.411	-2.418	-2.424	-2.430	-2.436	-2.442	-2.450	-2.458	-2.465	-2.472	-2.480	-2.489	-2.496	-2.504	-2.512	-2.520	-2.528	-2.535	-2.542	-2.550	-2.556	-2.564	-2.570	-2.576	-2.582	-2.588	-2.592	-2.596	-2.601	-2.604	-2.606	-2.609	-2.611	-2.612	-2.611	-2.612	-2.611	-2.610	-2.606	-2.604	-2.600	-2.596	-2.591	-2.588	-2.581	-2.574	-2.568	-2.560	-2.551	-2.544	-2.535	-2.525	-2.516	-2.505	-2.495	-2.484	-2.474	-2.464	-2.451	-2.441	-2.430	-2.419	-2.408	-2.396	-2.385	-2.374	-2.362	-2.352	-2.341	-2.331	-2.322	-2.311	-2.302	-2.294	-2.285	-2.278	-2.270	-2.261	-2.254	-2.248	-2.241	-2.235	-2.231	-2.226	-2.221	-2.218	-2.214	-2.211	-2.209	-2.206	-2.204	-2.201	-2.200	-2.199	-2.198	-2.198	-2.198	-2.198	-2.199	-2.199	-2.199	-2.200	-2.201	-2.202	-2.204	-2.205	-2.206	-2.209	-2.210	-2.211	-2.212	-2.215	-2.216	-2.218	-2.220	-2.221	-2.222	-2.224	-2.225	-2.226	-2.228	-2.228	-2.229	-2.229	-2.231	-2.231	-2.232	-2.231	-2.232	-2.234	-2.232	-2.232	-2.232	-2.232	-2.231	-2.232	-2.231	-2.230	-2.230	-2.228	-2.228	-2.226	-2.224	-2.222	-2.220	-2.219	-2.215	-2.212	-2.210	-2.208	-2.204	-2.199	-2.195	-2.191	-2.188	-2.182	-2.176	-2.172	-2.166	-2.160	-2.154	-2.148	-2.140	-2.132	-2.125	-2.116	-2.108	-2.100	-2.090	-2.081	-2.071	-2.061	-2.051	-2.040	-2.030	-2.018	-2.006	-1.995	-1.984	-1.971	-1.960	-1.948	-1.935	-1.922	-1.910	-1.898	-1.885	-1.872	-1.861	-1.849	-1.836	-1.824	-1.811	-1.801	-1.790	-1.778	-1.768	-1.758	-1.746	-1.736	-1.728	-1.718	-1.709	-1.702	-1.694	-1.686	-1.680	-1.674	-1.669	-1.664	-1.659	-1.655	-1.652	-1.650	-1.648	-1.645	-1.645	-1.645	-1.646	-1.646	-1.649	-1.650	-1.654	-1.658	-1.661	-1.666	-1.671	-1.676	-1.682	-1.690	-1.696	-1.704	-1.711	-1.719	-1.728	-1.736	-1.745	-1.755	-1.764	-1.772	-1.784	-1.792	-1.801	-1.812	-1.821	-1.831	-1.841	-1.851	-1.859	-1.868	-1.876	-1.885	-1.892	-1.900	-1.908	-1.915	-1.921	-1.926	-1.932	-1.936	-1.941	-1.944	-1.946	-1.948	-1.950	-1.951	-1.950	-1.950	-1.949	-1.946	-1.942	-1.939	-1.935	-1.930	-1.924	-1.918	-1.910	-1.902	-1.894	-1.884	-1.872	-1.862	-1.851	-1.839	-1.826	-1.814	-1.801	-1.788	-1.772	-1.758	-1.742	-1.728	-1.712	-1.696	-1.680	-1.664	-1.648	-1.631	-1.615	-1.598	-1.582	-1.566	-1.550	-1.534	-1.519	-1.504	-1.488	-1.472	-1.460	-1.445	-1.432	-1.419	-1.406	-1.394	-1.382	-1.371	-1.361	-1.351	-1.342	-1.335	-1.326	-1.320	-1.314	-1.309	-1.304	-1.299	-1.296	-1.292	-1.291	-1.290	-1.289	-1.289	-1.289	-1.290	-1.292	-1.296	-1.299	-1.302	-1.306	-1.310	-1.316	-1.322	-1.328	-1.334	-1.341	-1.350	-1.356	-1.364	-1.372	-1.381	-1.390	-1.398	-1.406	-1.416	-1.425	-1.435	-1.444	-1.452	-1.461	-1.471	-1.479	-1.489	-1.498	-1.505	-1.512	-1.521	-1.529	-1.538	-1.545	-1.552	-1.559	-1.566	-1.574	-1.579	-1.585	-1.591	-1.598	-1.604	-1.609	-1.615	-1.621	-1.626	-1.631	-1.636	-1.640	-1.645	-1.651	-1.655	-1.660	-1.665	-1.671	-1.676	-1.681	-1.686	-1.691	-1.696	-1.702	-1.708	-1.715	-1.720	-1.726	-1.734	-1.740	-1.748	-1.755	-1.762	-1.770	-1.779	-1.786	-1.794	-1.804	-1.811	-1.821	-1.830	-1.839	-1.849	-1.858	-1.868	-1.876	-1.888	-1.896	-1.906	-1.916	-1.926	-1.936	-1.945	-1.954	-1.965	-1.974	-1.982	-1.992	-2.000	-2.009	-2.018	-2.025	-2.033	-2.040	-2.047	-2.054	-2.061	-2.068	-2.072	-2.079	-2.082	-2.088	-2.092	-2.096	-2.100	-2.104	-2.106	-2.110	-2.111	-2.115	-2.116	-2.118	-2.119	-2.121	-2.121	-2.122	-2.122	-2.122	-2.122	-2.122	-2.121	-2.120	-2.119	-2.118	-2.118	-2.116	-2.114	-2.112	-2.110	-2.108	-2.105	-2.104	-2.101	-2.099	-2.095	-2.091	-2.089	-2.085	-2.082	-2.078	-2.075	-2.071	-2.066	-2.062	-2.058	-2.052	-2.047	-2.041	-2.036	-2.030	-2.024	-2.016	-2.010	-2.004	-1.995	-1.986	-1.979	-1.971	-1.961	-1.951	-1.942	-1.932	-1.921	-1.911	-1.900	-1.888	-1.875	-1.862	-1.850	-1.838	-1.824	-1.810	-1.796	-1.781	-1.768	-1.751	-1.736	-1.720	-1.704	-1.688	-1.670	-1.654	-1.638	-1.619	-1.601	-1.584	-1.565	-1.548	-1.529	-1.510	-1.490	-1.471	-1.452	-1.434	-1.415	-1.395	-1.376	-1.356	-1.338	-1.318	-1.300	-1.280	-1.260	-1.242	-1.224	-1.204	-1.185	-1.168	-1.149	-1.131	-1.112	-1.095	-1.076	-1.060	-1.042	-1.026	-1.010	-0.994	-0.978	-0.962	-0.948	-0.932	-0.919	-0.905	-0.890	-0.878	-0.865	-0.852	-0.840	-0.829	-0.818	-0.808	-0.798	-0.788	-0.779	-0.770	-0.762	-0.754	-0.746	-0.739	-0.732	-0.726	-0.721	-0.716	-0.712	-0.708	-0.704	-0.700	-0.698	-0.694	-0.691	-0.689	-0.688	-0.686	-0.685	-0.684	-0.682	-0.681	-0.680	-0.680	-0.679	-0.679	-0.679	-0.679	-0.679	-0.678	-0.679	-0.678	-0.678	-0.678	-0.678	-0.676	-0.675	-0.674	-0.674	-0.671	-0.671	-0.669	-0.666	-0.664	-0.661	-0.659	-0.656	-0.654	-0.650	-0.646	-0.642	-0.638	-0.634	-0.629	-0.622	-0.618	-0.611	-0.606	-0.600	-0.594	-0.588	-0.580	-0.574	-0.566	-0.558	-0.550	-0.542	-0.535	-0.528	-0.520	-0.510	-0.502	-0.494	-0.485	-0.476	-0.468	-0.459	-0.450	-0.440	-0.431	-0.421	-0.412	-0.402	-0.394	-0.384	-0.372	-0.362	-0.352	-0.342	-0.331	-0.321	-0.310	-0.300	-0.289	-0.278	-0.266	-0.255	-0.242	-0.231	-0.220	-0.206	-0.195	-0.182	-0.170	-0.158	-0.144	-0.130	-0.116	-0.104	-0.090	-0.078	-0.062	-0.049	-0.035	-0.021	-0.008	0.008	0.021	0.036	0.050	0.064	0.078	0.090	0.104	0.118	0.130	0.144	0.158	0.170	0.182	0.194	0.205	0.216	0.226	0.238	0.248	0.256	0.266	0.275	0.281	0.290	0.298	0.304	0.310	0.315	0.320	0.324	0.328	0.331	0.334	0.336	0.339	0.340	0.340	0.341	0.341	0.340	0.339	0.338	0.335	0.332	0.331	0.328	0.324	0.320	0.316	0.312	0.306	0.302	0.296	0.292	0.288	0.281	0.275	0.270	0.265	0.259	0.252	0.246	0.241	0.235	0.229	0.222	0.216	0.210	0.204	0.199	0.192	0.186	0.180	0.175	0.168	0.162	0.156	0.150	0.144	0.136	0.131	0.124	0.116	0.110	0.104	0.096	0.090	0.082	0.075	0.069	0.060	0.052	0.045	0.036	0.028	0.020	0.010	0.001	-0.009	-0.018	-0.028	-0.038	-0.049	-0.058	-0.069	-0.080	-0.090	-0.102	-0.114	-0.125	-0.138	-0.150	-0.161	-0.174	-0.186	-0.199	-0.211	-0.224	-0.235	-0.249	-0.261	-0.274	-0.285	-0.298	-0.310	-0.321	-0.332	-0.344	-0.355	-0.366	-0.376	-0.388	-0.398	-0.406	-0.416	-0.425	-0.434	-0.442	-0.449	-0.458	-0.464	-0.471	-0.476	-0.482	-0.488	-0.492	-0.498	-0.501	-0.505	-0.509	-0.511	-0.515	-0.516	-0.519	-0.519	-0.520	-0.522	-0.522	-0.521	-0.522	-0.521	-0.521	-0.520	-0.520	-0.519	-0.518	-0.516	-0.514	-0.512	-0.511	-0.510	-0.507	-0.506	-0.504	-0.502	-0.500	-0.499	-0.498	-0.496	-0.494	-0.494	-0.491	-0.490	-0.489	-0.488	-0.486	-0.485	-0.485	-0.484	-0.482	-0.482	-0.482	-0.481	-0.481	-0.481	-0.481	-0.481	-0.481	-0.482	-0.482	-0.482	-0.482	-0.484	-0.484	-0.484	-0.485	-0.486	-0.486	-0.488	-0.488	-0.489	-0.489	-0.490	-0.489	-0.490	-0.491	-0.490	-0.490	-0.491	-0.490	-0.490	-0.489	-0.489	-0.488	-0.486	-0.484	-0.482	-0.480	-0.478	-0.474	-0.471	-0.469	-0.464	-0.460	-0.455	-0.450	-0.445	-0.439	-0.432	-0.425	-0.418	-0.410	-0.401	-0.392	-0.384	-0.374	-0.365	-0.354	-0.342	-0.331	-0.319	-0.306	-0.294	-0.280	-0.268	-0.252	-0.239	-0.224	-0.209	-0.194	-0.178	-0.162	-0.146	-0.130	-0.114	-0.099	-0.082	-0.066	-0.050	-0.034	-0.016	-0.001	0.015	0.030	0.045	0.061	0.076	0.091	0.106	0.120	0.134	0.148	0.160	0.172	0.186	0.199	0.210	0.220	0.231	0.241	0.252	0.262	0.271	0.280	0.289	0.296	0.304	0.311	0.319	0.326	0.332	0.339	0.345	0.350	0.356	0.362	0.368	0.372	0.378	0.382	0.388	0.392	0.398	0.402	0.408	0.412	0.416	0.421	0.426	0.431	0.436	0.441	0.448	0.452	0.458	0.462	0.469	0.472	0.478	0.484	0.489	0.494	0.499	0.504	0.510	0.515	0.520	0.524	0.528	0.532	0.536	0.540	0.544	0.546	0.550	0.552	0.554	0.556	0.558	0.558	0.559	0.559	0.559	0.559	0.556	0.555	0.552	0.550	0.548	0.542	0.539	0.535	0.530	0.525	0.519	0.512	0.505	0.498	0.491	0.484	0.476	0.468	0.459	0.450	0.441	0.432	0.422	0.414	0.404	0.394	0.384	0.375	0.365	0.356	0.346	0.338	0.328	0.319	0.310	0.301	0.292	0.285	0.278	0.269	0.262	0.256	0.250	0.244	0.238	0.232	0.228	0.224	0.219	0.215	0.211	0.210	0.206	0.205	0.204	0.202	0.201	0.201	0.201	0.201	0.201	0.202	0.202	0.205	0.206	0.208	0.210	0.211	0.214	0.216	0.219	0.220	0.224	0.226	0.229	0.231	0.234	0.236	0.239	0.241	0.244	0.246	0.249	0.251	0.252	0.254	0.256	0.258	0.260	0.260	0.262	0.264	0.266	0.266	0.268	0.270	0.270	0.271	0.272	0.274	0.276	0.278	0.279	0.281	0.284	0.285	0.288	0.291	0.294	0.299	0.302	0.308	0.311	0.318	0.324	0.330	0.336	0.345	0.354	0.364	0.372	0.382	0.395	0.406	0.420	0.432	0.448	0.462	0.479	0.495	0.512	0.530	0.550	0.570	0.591	0.611	0.634	0.656	0.679	0.704	0.728	0.752	0.779	0.805	0.832	0.860	0.888	0.916	0.945	0.974	1.002	1.032	1.061	1.092	1.122	1.152	1.184	1.214	1.244	1.274	1.304	1.335	1.365	1.395	1.424	1.454	1.482	1.511	1.540	1.569	1.596	1.624	1.651	1.678	1.702	1.729	1.754	1.778	1.801	1.825	1.848	1.871	1.891	1.912	1.934	1.954	1.972	1.991	2.009	2.025	2.042	2.059	2.074	2.089	2.102	2.116	2.129	2.141	2.152	2.164	2.174	2.184	2.194	2.202	2.210	2.218	2.226	2.232	2.239	2.244	2.249	2.255	2.259	2.264	2.266	2.270	2.274	2.276	2.279	2.281	2.282	2.285	2.286	2.288	2.289	2.290	2.291	2.291	2.292	2.294	2.294	2.295	2.295	2.295	2.295	2.296	2.296	2.296	2.296	2.296	2.298	2.299	2.299	2.299	2.300	2.300	2.301	2.300	2.301	2.302	2.302	2.302	2.304	2.304	2.305	2.304	2.304	2.304	2.302	2.302	2.301	2.301	2.300	2.298	2.296	2.292	2.291	2.288	2.284	2.280	2.276	2.271	2.266	2.260	2.255	2.248	2.240	2.234	2.225	2.216	2.206	2.198	2.188	2.176	2.165	2.154	2.141	2.129	2.116	2.102	2.088	2.074	2.060	2.044	2.030	2.014	1.999	1.982	1.965	1.950	1.932	1.916	1.900	1.882	1.866	1.850	1.834	1.816	1.800	1.785	1.769	1.752	1.739	1.722	1.709	1.694	1.680	1.668	1.654	1.642	1.629	1.618	1.608	1.596	1.588	1.578	1.569	1.561	1.554	1.548	1.541	1.535	1.530	1.526	1.522	1.519	1.518	1.516	1.515	1.515	1.515	1.516	1.518	1.520	1.524	1.526	1.531	1.535	1.540	1.546	1.552	1.559	1.568	1.575	1.584	1.592	1.602	1.611	1.622	1.632	1.644	1.655	1.668	1.679	1.691	1.704	1.716	1.730	1.741	1.755	1.769	1.782	1.794	1.808	1.821	1.834	1.846	1.859	1.871	1.884	1.895	1.906	1.918	1.929	1.939	1.950	1.959	1.968	1.976	1.985	1.992	1.999	2.005	2.010	2.016	2.021	2.025	2.027	2.030	2.034	2.034	2.035	2.036	2.036	2.035	2.034	2.033	2.030	2.027	2.025	2.021	2.018	2.013	2.009	2.004	1.999	1.994	1.989	1.984	1.978	1.972	1.968	1.962	1.956	1.952	1.948	1.942	1.938	1.934	1.931	1.926	1.922	1.920	1.918	1.916	1.915	1.912	1.912	1.912	1.912	1.914	1.915	1.916	1.918	1.920	1.924	1.926	1.930	1.935	1.938	1.942	1.949	1.952	1.959	1.964	1.970	1.976	1.982	1.989	1.995	2.001	2.007	2.014	2.020	2.026	2.033	2.039	2.044	2.050	2.055	2.060	2.064	2.069	2.074	2.079	2.081	2.084	2.088	2.090	2.092	2.094	2.096	2.096	2.098	2.098	2.096	2.096	2.095	2.094	2.092	2.089	2.086	2.082	2.079	2.075	2.070	2.065	2.059	2.052	2.046	2.040	2.033	2.024	2.016	2.007	1.998	1.988	1.978	1.966	1.955	1.944	1.932	1.920	1.906	1.894	1.879	1.865	1.850	1.835	1.818	1.802	1.785	1.768	1.750	1.731	1.712	1.692	1.674	1.654	1.632	1.611	1.590	1.569	1.545	1.524	1.501	1.478	1.454	1.430	1.406	1.382	1.358	1.334	1.309	1.284	1.260	1.235	1.210	1.185	1.161	1.136	1.111	1.088	1.064	1.040	1.015	0.991	0.969	0.945	0.922	0.899	0.878	0.855	0.832	0.811	0.790	0.769	0.748	0.728	0.708	0.686	0.668	0.648	0.629	0.610	0.590	0.571	0.552	0.534	0.516	0.496	0.478	0.460	0.440	0.421	0.402	0.384	0.364	0.345	0.325	0.305	0.285	0.265	0.245	0.224	0.202	0.180	0.159	0.136	0.115	0.091	0.068	0.045	0.021	-0.005	-0.029	-0.054	-0.079	-0.105	-0.130	-0.156	-0.181	-0.209	-0.236	-0.262	-0.289	-0.316	-0.342	-0.370	-0.398	-0.424	-0.450	-0.478	-0.505	-0.531	-0.556	-0.582	-0.609	-0.634	-0.660	-0.685	-0.709	-0.732	-0.758	-0.780	-0.802	-0.824	-0.846	-0.866	-0.888	-0.908	-0.928	-0.945	-0.964	-0.981	-0.999	-1.014	-1.030	-1.045	-1.059	-1.072	-1.086	-1.096	-1.109	-1.120	-1.130	-1.139	-1.148	-1.155	-1.162	-1.169	-1.175	-1.179	-1.184	-1.188	-1.190	-1.192	-1.194	-1.194	-1.194	-1.192	-1.191	-1.190	-1.188	-1.184	-1.180	-1.175	-1.169	-1.164	-1.158	-1.150	-1.142	-1.134	-1.125	-1.116	-1.108	-1.096	-1.086	-1.076	-1.064	-1.052	-1.041	-1.029	-1.016	-1.004	-0.991	-0.979	-0.965	-0.952	-0.940	-0.928	-0.914	-0.900	-0.888	-0.875	-0.862	-0.850	-0.839	-0.826	-0.815	-0.804	-0.794	-0.781	-0.771	-0.761	-0.752	-0.742	-0.734	-0.725	-0.718	-0.709	-0.700	-0.694	-0.688	-0.680	-0.674	-0.666	-0.661	-0.655	-0.649	-0.644	-0.638	-0.632	-0.626	-0.621	-0.616	-0.610	-0.604	-0.598	-0.591	-0.585	-0.579	-0.571	-0.564	-0.555	-0.546	-0.538	-0.528	-0.518	-0.507	-0.496	-0.485	-0.471	-0.459	-0.445	-0.431	-0.415	-0.400	-0.384	-0.366	-0.349	-0.330	-0.310	-0.291	-0.271	-0.250	-0.228	-0.206	-0.184	-0.161	-0.138	-0.114	-0.089	-0.065	-0.040	-0.015	0.011	0.035	0.061	0.086	0.112	0.139	0.164	0.190	0.215	0.241	0.266	0.291	0.316	0.341	0.364	0.388	0.411	0.435	0.458	0.479	0.501	0.522	0.542	0.562	0.581	0.600	0.619	0.638	0.654	0.671	0.686	0.701	0.715	0.730	0.742	0.755	0.768	0.779	0.790	0.800	0.810	0.818	0.826	0.835	0.840	0.848	0.852	0.858	0.862	0.866	0.870	0.872	0.874	0.876	0.878	0.878	0.878	0.878	0.876	0.875	0.872	0.871	0.869	0.865	0.861	0.856	0.852	0.846	0.842	0.836	0.830	0.824	0.818	0.811	0.804	0.798	0.790	0.781	0.775	0.768	0.759	0.750	0.742	0.734	0.726	0.718	0.710	0.702	0.694	0.686	0.678	0.671	0.662	0.656	0.650	0.641	0.635	0.630	0.624	0.618	0.612	0.606	0.601	0.596	0.592	0.588	0.584	0.581	0.578	0.574	0.572	0.569	0.568	0.565	0.562	0.562	0.560	0.559	0.559	0.559	0.558	0.556	0.556	0.555	0.556	0.556	0.556	0.555	0.556	0.556	0.556	0.555	0.555	0.555	0.554	0.554	0.552	0.552	0.551	0.549	0.549	0.548	0.545	0.542	0.541	0.538	0.535	0.532	0.529	0.526	0.522	0.519	0.515	0.511	0.506	0.501	0.498	0.492	0.486	0.481	0.475	0.470	0.462	0.458	0.450	0.442	0.438	0.430	0.422	0.415	0.408	0.400	0.392	0.385	0.376	0.369	0.361	0.352	0.344	0.336	0.328	0.320	0.311	0.302	0.295	0.286	0.279	0.269	0.261	0.252	0.245	0.238	0.228	0.220	0.211	0.204	0.195	0.188	0.179	0.170	0.164	0.155	0.148	0.139	0.131	0.124	0.116	0.109	0.102	0.094	0.088	0.080	0.072	0.066	0.060	0.052	0.048	0.040	0.034	0.029	0.021	0.016	0.010	0.005	-0.001	-0.006	-0.010	-0.015	-0.020	-0.024	-0.029	-0.032	-0.038	-0.040	-0.044	-0.048	-0.050	-0.054	-0.058	-0.060	-0.062	-0.065	-0.068	-0.070	-0.071	-0.074	-0.076	-0.078	-0.080	-0.082	-0.084	-0.085	-0.086	-0.089	-0.090	-0.092	-0.094	-0.095	-0.098	-0.099	-0.101	-0.102	-0.105	-0.108	-0.110	-0.112	-0.115	-0.119	-0.121	-0.126	-0.130	-0.134	-0.138	-0.142	-0.148	-0.152	-0.159	-0.165	-0.171	-0.176	-0.184	-0.192	-0.199	-0.208	-0.216	-0.225	-0.235	-0.245	-0.255	-0.265	-0.276	-0.289	-0.300	-0.312	-0.326	-0.339	-0.352	-0.366	-0.381	-0.396	-0.411	-0.428	-0.444	-0.460	-0.478	-0.494	-0.511	-0.530	-0.548	-0.566	-0.585	-0.604	-0.622	-0.642	-0.661	-0.681	-0.700	-0.721	-0.741	-0.761	-0.782	-0.802	-0.824	-0.844	-0.864	-0.884	-0.905	-0.925	-0.946	-0.965	-0.985	-1.005	-1.025	-1.044	-1.062	-1.081	-1.099	-1.118	-1.136	-1.154	-1.169	-1.186	-1.202	-1.218	-1.234	-1.249	-1.264	-1.276	-1.290	-1.302	-1.315	-1.326	-1.338	-1.349	-1.359	-1.369	-1.376	-1.386	-1.394	-1.400	-1.408	-1.415	-1.420	-1.425	-1.430	-1.434	-1.438	-1.440	-1.444	-1.446	-1.449	-1.449	-1.451	-1.451	-1.452	-1.452	-1.451	-1.451	-1.450	-1.449	-1.448	-1.446	-1.445	-1.442	-1.441	-1.439	-1.436	-1.434	-1.431	-1.429	-1.425	-1.422	-1.420	-1.416	-1.412	-1.410	-1.408	-1.404	-1.400	-1.396	-1.392	-1.390	-1.386	-1.382	-1.380	-1.375	-1.371	-1.369	-1.364	-1.361	-1.356	-1.354	-1.350	-1.345	-1.341	-1.338	-1.334	-1.330	-1.326	-1.322	-1.319	-1.315	-1.311	-1.308	-1.302	-1.299	-1.295	-1.291	-1.288	-1.284	-1.281	-1.276	-1.274	-1.270	-1.266	-1.264	-1.260	-1.256	-1.254	-1.250	-1.248	-1.245	-1.241	-1.240	-1.238	-1.235	-1.232	-1.231	-1.230	-1.228	-1.225	-1.224	-1.222	-1.222	-1.221	-1.220	-1.220	-1.219	-1.219	-1.218	-1.218	-1.218	-1.218	-1.216	-1.218	-1.218	-1.218	-1.218	-1.218	-1.218	-1.218	-1.216	-1.216	-1.218	-1.218	-1.218	-1.216	-1.216	-1.216	-1.215	-1.214	-1.212	-1.211	-1.210	-1.209	-1.208	-1.205	-1.204	-1.201	-1.199	-1.196	-1.194	-1.190	-1.186	-1.184	-1.180	-1.176	-1.172	-1.168	-1.164	-1.159	-1.154	-1.148	-1.142	-1.138	-1.132	-1.125	-1.120	-1.112	-1.106	-1.099	-1.092	-1.086	-1.079	-1.072	-1.065	-1.059	-1.050	-1.044	-1.036	-1.030	-1.021	-1.014	-1.008	-1.000	-0.994	-0.988	-0.980	-0.974	-0.968	-0.961	-0.955	-0.950	-0.944	-0.939	-0.934	-0.929	-0.924	-0.920	-0.916	-0.912	-0.909	-0.905	-0.902	-0.900	-0.898	-0.895	-0.892	-0.892	-0.891	-0.891	-0.890	-0.890	-0.890	-0.890	-0.891	-0.891	-0.892	-0.894	-0.894	-0.896	-0.898	-0.899	-0.901	-0.902	-0.904	-0.906	-0.909	-0.911	-0.912	-0.914	-0.915	-0.918	-0.919	-0.920	-0.921	-0.922	-0.922	-0.924	-0.925	-0.924	-0.925	-0.925	-0.925	-0.924	-0.922	-0.921	-0.921	-0.920	-0.919	-0.916	-0.914	-0.912	-0.910	-0.908	-0.905	-0.902	-0.900	-0.896	-0.894	-0.891	-0.888	-0.884	-0.881	-0.878	-0.875	-0.871	-0.869	-0.866	-0.864	-0.860	-0.858	-0.855	-0.852	-0.850	-0.848	-0.846	-0.844	-0.841	-0.840	-0.839	-0.836	-0.835	-0.834	-0.832	-0.831	-0.830	-0.830	-0.828	-0.826	-0.826	-0.825	-0.824	-0.822	-0.821	-0.821	-0.819	-0.818	-0.816	-0.814	-0.812	-0.810	-0.808	-0.806	-0.804	-0.800	-0.798	-0.794	-0.791	-0.788	-0.784	-0.780	-0.776	-0.772	-0.768	-0.764	-0.759	-0.755	-0.749	-0.744	-0.739	-0.734	-0.729	-0.724	-0.719	-0.712	-0.708	-0.702	-0.699	-0.692	-0.689	-0.684	-0.680	-0.676	-0.672	-0.669	-0.666	-0.664	-0.661	-0.659	-0.658	-0.656	-0.656	-0.655	-0.656	-0.658	-0.659	-0.661	-0.662	-0.666	-0.670	-0.674	-0.678	-0.684	-0.689	-0.695	-0.702	-0.709	-0.716	-0.725	-0.734	-0.742	-0.751	-0.761	-0.771	-0.781	-0.791	-0.802	-0.814	-0.825	-0.836	-0.848	-0.859	-0.870	-0.881	-0.894	-0.905	-0.916	-0.926	-0.938	-0.948	-0.959	-0.969	-0.979	-0.988	-0.996	-1.004	-1.012	-1.020	-1.028	-1.032	-1.040	-1.045	-1.049	-1.054	-1.058	-1.060	-1.064	-1.065	-1.066	-1.068	-1.066	-1.068	-1.066	-1.065	-1.064	-1.061	-1.058	-1.055	-1.051	-1.048	-1.044	-1.040	-1.035	-1.030	-1.025	-1.020	-1.014	-1.010	-1.004	-0.999	-0.994	-0.989	-0.984	-0.979	-0.975	-0.970	-0.966	-0.962	-0.959	-0.955	-0.952	-0.950	-0.948	-0.946	-0.945	-0.944	-0.944	-0.942	-0.944	-0.944	-0.946	-0.946	-0.949	-0.951	-0.954	-0.956	-0.960	-0.964	-0.968	-0.971	-0.976	-0.981	-0.986	-0.990	-0.995	-1.000	-1.005	-1.010	-1.014	-1.019	-1.025	-1.029	-1.032	-1.036	-1.040	-1.045	-1.049	-1.051	-1.054	-1.056	-1.059	-1.060	-1.061	-1.062	-1.062	-1.062	-1.062	-1.060	-1.059	-1.056	-1.055	-1.052	-1.049	-1.044	-1.039	-1.034	-1.029	-1.024	-1.016	-1.010	-1.004	-0.996	-0.989	-0.981	-0.972	-0.964	-0.955	-0.946	-0.938	-0.928	-0.919	-0.909	-0.899	-0.889	-0.878	-0.869	-0.859	-0.849	-0.839	-0.830	-0.819	-0.811	-0.801	-0.791	-0.784	-0.774	-0.766	-0.759	-0.751	-0.744	-0.736	-0.729	-0.724	-0.719	-0.712	-0.709	-0.705	-0.701	-0.698	-0.696	-0.694	-0.692	-0.691	-0.691	-0.692	-0.692	-0.695	-0.696	-0.700	-0.702	-0.706	-0.712	-0.718	-0.722	-0.729	-0.736	-0.742	-0.750	-0.759	-0.768	-0.776	-0.788	-0.796	-0.808	-0.819	-0.829	-0.840	-0.854	-0.865	-0.878	-0.890	-0.902	-0.914	-0.928	-0.940	-0.952	-0.965	-0.979	-0.991	-1.004	-1.016	-1.029	-1.040	-1.052	-1.064	-1.075	-1.086	-1.098	-1.108	-1.118	-1.128	-1.136	-1.146	-1.155	-1.161	-1.170	-1.176	-1.184	-1.190	-1.196	-1.200	-1.206	-1.211	-1.214	-1.218	-1.221	-1.225	-1.226	-1.229	-1.230	-1.231	-1.231	-1.232	-1.232	-1.232	-1.232	-1.231	-1.230	-1.230	-1.229	-1.228	-1.226	-1.224	-1.222	-1.220	-1.219	-1.216	-1.215	-1.212	-1.211	-1.208	-1.206	-1.205	-1.204	-1.201	-1.200	-1.200	-1.199	-1.199	-1.198	-1.199	-1.199	-1.200	-1.201	-1.202	-1.204	-1.208	-1.210	-1.212	-1.218	-1.221	-1.226	-1.231	-1.238	-1.244	-1.250	-1.256	-1.265	-1.272	-1.281	-1.291	-1.301	-1.311	-1.321	-1.332	-1.345	-1.356	-1.369	-1.381	-1.395	-1.408	-1.421	-1.435	-1.449	-1.465	-1.479	-1.494	-1.508	-1.524	-1.539	-1.552	-1.568	-1.584	-1.599	-1.612	-1.628	-1.641	-1.655	-1.669	-1.682	-1.695	-1.708	-1.720	-1.731	-1.742	-1.754	-1.764	-1.774	-1.782	-1.791	-1.799	-1.805	-1.812	-1.818	-1.822	-1.828	-1.831	-1.835	-1.836	-1.839	-1.839	-1.840	-1.838	-1.838	-1.835	-1.832	-1.830	-1.825	-1.821	-1.816	-1.811	-1.805	-1.799	-1.792	-1.785	-1.776	-1.769	-1.760	-1.751	-1.744	-1.734	-1.725	-1.716	-1.706	-1.696	-1.686	-1.678	-1.668	-1.659	-1.649	-1.640	-1.630	-1.621	-1.612	-1.604	-1.596	-1.588	-1.580	-1.572	-1.565	-1.559	-1.552	-1.548	-1.541	-1.536	-1.532	-1.528	-1.524	-1.521	-1.518	-1.515	-1.514	-1.511	-1.511	-1.510	-1.510	-1.511	-1.511	-1.514	-1.515	-1.518	-1.520	-1.522	-1.525	-1.529	-1.534	-1.538	-1.541	-1.546	-1.552	-1.556	-1.562	-1.569	-1.575	-1.581	-1.586	-1.594	-1.600	-1.606	-1.614	-1.620	-1.628	-1.634	-1.641	-1.648	-1.655	-1.662	-1.669	-1.675	-1.681	-1.689	-1.695	-1.701	-1.708	-1.714	-1.720	-1.725	-1.731	-1.736	-1.742	-1.748	-1.752	-1.758	-1.762	-1.768	-1.771	-1.778	-1.781	-1.785	-1.790	-1.794	-1.799	-1.802	-1.806	-1.811	-1.814	-1.818	-1.822	-1.828	-1.831	-1.835	-1.841	-1.845	-1.850	-1.856	-1.861	-1.868	-1.872	-1.879	-1.885	-1.892	-1.900	-1.908	-1.916	-1.925	-1.934	-1.942	-1.952	-1.962	-1.972	-1.985	-1.996	-2.009	-2.021	-2.034	-2.049	-2.062	-2.078	-2.092	-2.109	-2.125	-2.142	-2.159	-2.178	-2.196	-2.215	-2.234	-2.252	-2.272	-2.292	-2.312	-2.334	-2.355	-2.376	-2.398	-2.419	-2.441	-2.462	-2.485	-2.506	-2.529	-2.551	-2.572	-2.595	-2.616	-2.638	-2.659	-2.680	-2.701	-2.721	-2.741	-2.761	-2.780	-2.799	-2.818	-2.835	-2.854	-2.870	-2.885	-2.901	-2.916	-2.931	-2.945	-2.958	-2.970	-2.981	-2.992	-3.002	-3.012	-3.021	-3.029	-3.036	-3.044	-3.050	-3.055	-3.061	-3.065	-3.068	-3.070	-3.074	-3.075	-3.076	-3.078	-3.078	-3.076	-3.076	-3.074	-3.072	-3.071	-3.068	-3.065	-3.062	-3.059	-3.055	-3.051	-3.049	-3.044	-3.040	-3.036	-3.032	-3.028	-3.025	-3.020	-3.016	-3.012	-3.009	-3.006	-3.002	-3.000	-2.998	-2.996	-2.994	-2.992	-2.991	-2.990	-2.990	-2.989	-2.990	-2.991	-2.992	-2.994	-2.996	-2.999	-3.002	-3.006	-3.010	-3.015	-3.019	-3.025	-3.030	-3.038	-3.042	-3.050	-3.058	-3.064	-3.072	-3.080	-3.089	-3.096	-3.105	-3.112	-3.121	-3.130	-3.138	-3.146	-3.155	-3.162	-3.170	-3.179	-3.186	-3.194	-3.201	-3.208	-3.212	-3.219	-3.225	-3.229	-3.234	-3.238	-3.242	-3.245	-3.248	-3.249	-3.249	-3.250	-3.250	-3.250	-3.249	-3.248	-3.245	-3.242	-3.239	-3.235	-3.231	-3.226	-3.221	-3.216	-3.210	-3.204	-3.195	-3.189	-3.181	-3.172	-3.165	-3.158	-3.149	-3.140	-3.130	-3.121	-3.112	-3.104	-3.094	-3.085	-3.076	-3.066	-3.059	-3.050	-3.040	-3.032	-3.025	-3.015	-3.009	-3.000	-2.994	-2.985	-2.979	-2.971	-2.964	-2.958	-2.951	-2.946	-2.940	-2.934	-2.929	-2.924	-2.919	-2.914	-2.909	-2.905	-2.900	-2.895	-2.891	-2.886	-2.884	-2.880	-2.875	-2.871	-2.869	-2.865	-2.861	-2.858	-2.854	-2.851	-2.848	-2.845	-2.841	-2.839	-2.835	-2.832	-2.831	-2.828	-2.825	-2.821	-2.820	-2.818	-2.814	-2.812	-2.810	-2.809	-2.806	-2.805	-2.804	-2.801	-2.801	-2.800	-2.800	-2.799	-2.799	-2.798	-2.798	-2.799	-2.799	-2.799	-2.800	-2.801	-2.802	-2.804	-2.804	-2.805	-2.806	-2.809	-2.809	-2.810	-2.811	-2.812	-2.814	-2.815	-2.816	-2.816	-2.818	-2.818	-2.818	-2.816	-2.816	-2.815	-2.814	-2.812	-2.810	-2.808	-2.805	-2.802	-2.799	-2.794	-2.790	-2.784	-2.779	-2.772	-2.765	-2.759	-2.751	-2.742	-2.735	-2.725	-2.716	-2.706	-2.696	-2.686	-2.675	-2.665	-2.654	-2.642	-2.631	-2.620	-2.608	-2.596	-2.585	-2.572	-2.561	-2.549	-2.538	-2.528	-2.516	-2.506	-2.495	-2.485	-2.475	-2.466	-2.458	-2.449	-2.440	-2.434	-2.428	-2.421	-2.415	-2.410	-2.405	-2.402	-2.399	-2.396	-2.395	-2.394	-2.392	-2.392	-2.392	-2.395	-2.396	-2.399	-2.402	-2.405	-2.410	-2.414	-2.419	-2.425	-2.431	-2.436	-2.444	-2.451	-2.459	-2.466	-2.474	-2.481	-2.490	-2.499	-2.506	-2.514	-2.522	-2.531	-2.540	-2.548	-2.555	-2.562	-2.570	-2.576	-2.584	-2.590	-2.595	-2.601	-2.606	-2.611	-2.615	-2.620	-2.622	-2.625	-2.626	-2.628	-2.629	-2.629	-2.629	-2.629	-2.626	-2.624	-2.621	-2.618	-2.612	-2.609	-2.602	-2.596	-2.590	-2.581	-2.572	-2.564	-2.555	-2.545	-2.534	-2.521	-2.510	-2.498	-2.485	-2.472	-2.458	-2.444	-2.429	-2.414	-2.399	-2.381	-2.366	-2.349	-2.332	-2.315	-2.299	-2.281	-2.264	-2.246	-2.228	-2.210	-2.192	-2.174	-2.156	-2.139	-2.121	-2.104	-2.086	-2.069	-2.051	-2.035	-2.019	-2.002	-1.986	-1.971	-1.955	-1.941	-1.928	-1.912	-1.900	-1.888	-1.874	-1.864	-1.852	-1.841	-1.831	-1.822	-1.812	-1.805	-1.798	-1.791	-1.784	-1.779	-1.774	-1.770	-1.766	-1.762	-1.761	-1.759	-1.758	-1.756	-1.758	-1.758	-1.760	-1.761	-1.764	-1.766	-1.770	-1.774	-1.780	-1.784	-1.789	-1.795	-1.801	-1.809	-1.816	-1.822	-1.830	-1.838	-1.845	-1.854	-1.861	-1.871	-1.879	-1.888	-1.896	-1.905	-1.914	-1.922	-1.931	-1.940	-1.949	-1.959	-1.966	-1.975	-1.982	-1.992	-2.000	-2.009	-2.018	-2.026	-2.034	-2.042	-2.051	-2.059	-2.066	-2.075	-2.084	-2.092	-2.100	-2.108	-2.118	-2.125	-2.134	-2.142	-2.151	-2.160	-2.170	-2.180	-2.189	-2.199	-2.210	-2.220	-2.231	-2.241	-2.254	-2.265	-2.278	-2.289	-2.301	-2.315	-2.329	-2.341	-2.355	-2.369	-2.384	-2.399	-2.412	-2.428	-2.442	-2.459	-2.474	-2.490	-2.505	-2.521	-2.536	-2.552	-2.569	-2.584	-2.600	-2.615	-2.631	-2.645	-2.661	-2.675	-2.690	-2.705	-2.719	-2.732	-2.745	-2.756	-2.770	-2.781	-2.792	-2.802	-2.814	-2.822	-2.832	-2.840	-2.850	-2.856	-2.864	-2.870	-2.875	-2.881	-2.885	-2.889	-2.892	-2.896	-2.898	-2.901	-2.902	-2.902	-2.904	-2.904	-2.904	-2.904	-2.902	-2.900	-2.899	-2.898	-2.895	-2.891	-2.889	-2.885	-2.881	-2.879	-2.874	-2.870	-2.865	-2.861	-2.856	-2.851	-2.846	-2.841	-2.836	-2.831	-2.825	-2.819	-2.812	-2.808	-2.802	-2.795	-2.790	-2.782	-2.778	-2.770	-2.764	-2.756	-2.749	-2.742	-2.735	-2.729	-2.720	-2.712	-2.705	-2.696	-2.688	-2.679	-2.670	-2.661	-2.652	-2.642	-2.632	-2.622	-2.612	-2.601	-2.591	-2.579	-2.569	-2.556	-2.544	-2.532	-2.519	-2.506	-2.492	-2.479	-2.464	-2.450	-2.435	-2.420	-2.405	-2.390	-2.374	-2.356	-2.340	-2.324	-2.306	-2.288	-2.270	-2.252	-2.234	-2.215	-2.196	-2.178	-2.158	-2.139	-2.119	-2.099	-2.079	-2.060	-2.040	-2.019	-1.999	-1.979	-1.959	-1.938	-1.918	-1.898	-1.878	-1.858	-1.838	-1.818	-1.799	-1.778	-1.759	-1.740	-1.721	-1.702	-1.684	-1.666	-1.649	-1.631	-1.615	-1.599	-1.582	-1.566	-1.551	-1.536	-1.522	-1.508	-1.494	-1.481	-1.469	-1.456	-1.445	-1.434	-1.424	-1.412	-1.402	-1.394	-1.385	-1.375	-1.368	-1.359	-1.352	-1.345	-1.339	-1.331	-1.325	-1.320	-1.314	-1.308	-1.301	-1.296	-1.291	-1.286	-1.281	-1.276	-1.272	-1.268	-1.262	-1.258	-1.252	-1.246	-1.241	-1.236	-1.230	-1.225	-1.219	-1.212	-1.208	-1.200	-1.195	-1.188	-1.180	-1.174	-1.166	-1.159	-1.150	-1.144	-1.134	-1.126	-1.118	-1.109	-1.099	-1.090	-1.081	-1.072	-1.062	-1.051	-1.042	-1.031	-1.022	-1.012	-1.002	-0.992	-0.981	-0.971	-0.961	-0.950	100.000	5.000	2.000	1.000	7.000	3.000	1.000	381.000	2.000	644.000	3.000	947.000	0.000	0.000	0.000	0.000	0.000	0.000	0.000	0.000	0.000	0.000	0.000	0.000	-0.922	-0.959	-0.996	-1.032	-1.069	-1.104	-1.140	-1.175	-1.211	-1.245	-1.280	-1.314	-1.348	-1.380	-1.415	-1.446	-1.479	-1.510	-1.542	-1.572	-1.604	-1.634	-1.662	-1.692	-1.721	-1.750	-1.778	-1.806	-1.834	-1.861	-1.888	-1.914	-1.940	-1.965	-1.991	-2.018	-2.041	-2.066	-2.091	-2.115	-2.139	-2.162	-2.186	-2.210	-2.234	-2.258	-2.280	-2.302	-2.326	-2.349	-2.371	-2.395	-2.418	-2.440	-2.465	-2.488	-2.511	-2.532	-2.556	-2.580	-2.604	-2.626	-2.651	-2.675	-2.699	-2.722	-2.748	-2.772	-2.795	-2.820	-2.845	-2.870	-2.895	-2.920	-2.946	-2.971	-2.996	-3.022	-3.049	-3.075	-3.100	-3.126	-3.152	-3.179	-3.204	-3.230	-3.255	-3.281	-3.306	-3.331	-3.358	-3.382	-3.406	-3.432	-3.456	-3.480	-3.504	-3.528	-3.551	-3.574	-3.596	-3.619	-3.641	-3.661	-3.682	-3.702	-3.724	-3.742	-3.762	-3.780	-3.799	-3.816	-3.834	-3.850	-3.866	-3.882	-3.896	-3.912	-3.926	-3.940	-3.954	-3.966	-3.979	-3.991	-4.003	-4.014	-4.025	-4.035	-4.045	-4.055	-4.065	-4.074	-4.082	-4.093	-4.101	-4.110	-4.118	-4.125	-4.134	-4.142	-4.151	-4.159	-4.168	-4.176	-4.184	-4.192	-4.200	-4.209	-4.219	-4.228	-4.236	-4.246	-4.256	-4.266	-4.276	-4.286	-4.298	-4.309	-4.320	-4.331	-4.344	-4.356	-4.369	-4.382	-4.396	-4.410	-4.425	-4.439	-4.454	-4.469	-4.484	-4.500	-4.516	-4.534	-4.550	-4.566	-4.585	-4.601	-4.619	-4.636	-4.654	-4.672	-4.690	-4.708	-4.725	-4.745	-4.762	-4.781	-4.798	-4.816	-4.832	-4.851	-4.868	-4.885	-4.900	-4.918	-4.932	-4.948	-4.964	-4.978	-4.991	-5.004	-5.016	-5.029	-5.040	-5.050	-5.059	-5.069	-5.076	-5.084	-5.091	-5.096	-5.101	-5.104	-5.106	-5.109	-5.109	-5.109	-5.108	-5.105	-5.101	-5.096	-5.091	-5.084	-5.076	-5.068	-5.058	-5.046	-5.035	-5.022	-5.009	-4.994	-4.978	-4.961	-4.944	-4.925	-4.906	-4.885	-4.865	-4.842	-4.821	-4.798	-4.774	-4.751	-4.726	-4.701	-4.675	-4.649	-4.622	-4.598	-4.570	-4.544	-4.516	-4.489	-4.462	-4.435	-4.408	-4.381	-4.355	-4.328	-4.301	-4.275	-4.249	-4.224	-4.199	-4.174	-4.148	-4.125	-4.100	-4.076	-4.054	-4.030	-4.009	-3.986	-3.965	-3.944	-3.922	-3.902	-3.882	-3.862	-3.842	-3.824	-3.804	-3.786	-3.768	-3.750	-3.730	-3.712	-3.695	-3.678	-3.659	-3.641	-3.624	-3.605	-3.588	-3.569	-3.551	-3.531	-3.512	-3.492	-3.474	-3.454	-3.432	-3.412	-3.391	-3.369	-3.348	-3.325	-3.301	-3.278	-3.254	-3.230	-3.205	-3.178	-3.152	-3.126	-3.100	-3.071	-3.045	-3.016	-2.989	-2.959	-2.929	-2.901	-2.870	-2.840	-2.810	-2.779	-2.749	-2.718	-2.686	-2.655	-2.624	-2.594	-2.561	-2.530	-2.500	-2.468	-2.438	-2.405	-2.375	-2.345	-2.312	-2.282	-2.252	-2.224	-2.194	-2.164	-2.135	-2.108	-2.078	-2.050	-2.021	-1.995	-1.968	-1.941	-1.914	-1.888	-1.861	-1.836	-1.810	-1.786	-1.761	-1.736	-1.712	-1.689	-1.665	-1.641	-1.619	-1.595	-1.572	-1.550	-1.528	-1.505	-1.482	-1.460	-1.438	-1.416	-1.394	-1.372	-1.350	-1.329	-1.306	-1.284	-1.262	-1.239	-1.218	-1.195	-1.171	-1.149	-1.126	-1.102	-1.078	-1.054	-1.030	-1.005	-0.981	-0.955	-0.929	-0.902	-0.876	-0.849	-0.821	-0.794	-0.765	-0.735	-0.706	-0.675	-0.644	-0.612	-0.580	-0.546	-0.514	-0.479	-0.444	-0.409	-0.371	-0.334	-0.296	-0.256	-0.218	-0.179	-0.136	-0.096	-0.052	-0.010	0.032	0.078	0.124	0.169	0.215	0.261	0.309	0.358	0.405	0.454	0.504	0.554	0.604	0.655	0.705	0.756	0.808	0.859	0.911	0.962	1.014	1.066	1.118	1.170	1.220	1.271	1.322	1.372	1.422	1.472	1.522	1.571	1.619	1.666	1.714	1.760	1.805	1.849	1.892	1.935	1.978	2.019	2.059	2.098	2.136	2.172	2.209	2.242	2.278	2.310	2.340	2.370	2.400	2.428	2.455	2.480	2.505	2.529	2.551	2.572	2.592	2.612	2.631	2.648	2.664	2.679	2.694	2.708	2.721	2.734	2.744	2.755	2.766	2.775	2.784	2.792	2.800	2.809	2.815	2.821	2.829	2.835	2.840	2.846	2.851	2.858	2.862	2.868	2.872	2.878	2.884	2.889	2.894	2.899	2.905	2.911	2.916	2.922	2.928	2.934	2.941	2.946	2.954	2.959	2.966	2.974	2.980	2.986	2.994	3.000	3.008	3.014	3.022	3.029	3.036	3.042	3.050	3.056	3.061	3.069	3.074	3.080	3.085	3.091	3.095	3.099	3.104	3.108	3.111	3.114	3.116	3.119	3.120	3.121	3.122	3.122	3.122	3.121	3.121	3.120	3.118	3.116	3.114	3.110	3.106	3.102	3.098	3.092	3.088	3.082	3.076	3.071	3.064	3.058	3.051	3.044	3.036	3.030	3.022	3.015	3.008	2.999	2.991	2.984	2.976	2.969	2.960	2.954	2.945	2.938	2.930	2.922	2.915	2.906	2.899	2.892	2.885	2.878	2.870	2.862	2.856	2.849	2.842	2.835	2.830	2.822	2.816	2.810	2.802	2.798	2.790	2.785	2.778	2.771	2.766	2.759	2.754	2.748	2.741	2.735	2.730	2.722	2.718	2.711	2.705	2.700	2.694	2.689	2.682	2.679	2.674	2.668	2.664	2.659	2.654	2.649	2.645	2.642	2.638	2.635	2.631	2.629	2.625	2.622	2.621	2.619	2.619	2.618	2.616	2.616	2.615	2.615	2.616	2.616	2.618	2.618	2.619	2.620	2.621	2.624	2.626	2.628	2.630	2.631	2.635	2.636	2.639	2.641	2.642	2.645	2.648	2.650	2.650	2.651	2.652	2.652	2.654	2.652	2.652	2.651	2.649	2.646	2.645	2.641	2.636	2.632	2.628	2.622	2.616	2.610	2.602	2.594	2.585	2.575	2.565	2.555	2.544	2.532	2.521	2.508	2.495	2.481	2.468	2.454	2.439	2.425	2.409	2.394	2.379	2.362	2.348	2.332	2.316	2.300	2.285	2.270	2.255	2.240	2.226	2.212	2.199	2.185	2.172	2.160	2.149	2.138	2.126	2.116	2.108	2.100	2.091	2.084	2.078	2.072	2.066	2.064	2.060	2.058	2.056	2.055	2.055	2.055	2.056	2.058	2.061	2.064	2.068	2.072	2.078	2.084	2.090	2.096	2.104	2.112	2.120	2.129	2.138	2.148	2.158	2.168	2.178	2.188	2.200	2.210	2.220	2.231	2.242	2.252	2.264	2.275	2.286	2.296	2.306	2.318	2.326	2.336	2.345	2.354	2.362	2.371	2.379	2.386	2.394	2.400	2.405	2.411	2.416	2.421	2.424	2.429	2.430	2.434	2.435	2.436	2.438	2.436	2.436	2.435	2.435	2.432	2.429	2.426	2.422	2.419	2.415	2.410	2.405	2.399	2.392	2.386	2.379	2.371	2.364	2.356	2.346	2.339	2.330	2.321	2.311	2.302	2.292	2.284	2.274	2.264	2.254	2.245	2.235	2.225	2.215	2.206	2.196	2.186	2.178	2.169	2.159	2.150	2.142	2.132	2.125	2.118	2.109	2.102	2.094	2.088	2.080	2.075	2.068	2.062	2.056	2.051	2.045	2.041	2.035	2.031	2.026	2.024	2.020	2.016	2.013	2.010	2.006	2.004	2.001	1.998	1.996	1.994	1.991	1.989	1.986	1.985	1.982	1.980	1.978	1.975	1.972	1.970	1.968	1.964	1.961	1.959	1.954	1.951	1.948	1.944	1.939	1.934	1.929	1.924	1.918	1.912	1.906	1.899	1.892	1.885	1.878	1.869	1.861	1.852	1.842	1.834	1.824	1.814	1.804	1.792	1.782	1.771	1.760	1.748	1.735	1.722	1.711	1.698	1.685	1.671	1.659	1.646	1.632	1.620	1.606	1.594	1.580	1.568	1.554	1.541	1.528	1.515	1.502	1.490	1.479	1.466	1.455	1.444	1.434	1.422	1.412	1.402	1.392	1.382	1.374	1.365	1.356	1.349	1.341	1.335	1.328	1.320	1.314	1.308	1.302	1.296	1.291	1.288	1.282	1.278	1.274	1.269	1.265	1.261	1.258	1.254	1.250	1.246	1.242	1.239	1.235	1.231	1.226	1.220	1.216	1.212	1.206	1.200	1.195	1.189	1.181	1.175	1.168	1.160	1.151	1.141	1.132	1.122	1.112	1.100	1.089	1.076	1.064	1.050	1.036	1.022	1.006	0.990	0.974	0.958	0.939	0.921	0.902	0.884	0.864	0.844	0.822	0.801	0.779	0.756	0.734	0.711	0.689	0.665	0.642	0.618	0.594	0.570	0.545	0.521	0.498	0.472	0.449	0.424	0.401	0.378	0.354	0.331	0.308	0.285	0.264	0.242	0.221	0.201	0.180	0.161	0.142	0.122	0.105	0.089	0.072	0.058	0.041	0.026	0.014	0.001	-0.011	-0.022	-0.034	-0.044	-0.052	-0.061	-0.070	-0.076	-0.082	-0.090	-0.094	-0.100	-0.104	-0.108	-0.111	-0.115	-0.119	-0.120	-0.122	-0.124	-0.126	-0.129	-0.130	-0.131	-0.134	-0.135	-0.136	-0.139	-0.141	-0.144	-0.148	-0.151	-0.155	-0.159	-0.165	-0.170	-0.176	-0.182	-0.190	-0.199	-0.208	-0.218	-0.229	-0.241	-0.252	-0.268	-0.281	-0.296	-0.314	-0.330	-0.349	-0.368	-0.388	-0.409	-0.430	-0.452	-0.476	-0.500	-0.525	-0.550	-0.576	-0.604	-0.630	-0.659	-0.688	-0.716	-0.745	-0.774	-0.804	-0.834	-0.865	-0.895	-0.925	-0.955	-0.985	-1.014	-1.044	-1.074	-1.102	-1.132	-1.160	-1.188	-1.214	-1.241	-1.268	-1.291	-1.316	-1.340	-1.362	-1.384	-1.405	-1.425	-1.444	-1.461	-1.479	-1.494	-1.509	-1.522	-1.536	-1.548	-1.559	-1.569	-1.578	-1.584	-1.591	-1.596	-1.601	-1.604	-1.608	-1.610	-1.611	-1.611	-1.610	-1.610	-1.608	-1.605	-1.601	-1.599	-1.592	-1.589	-1.584	-1.579	-1.572	-1.566	-1.560	-1.555	-1.548	-1.541	-1.535	-1.528	-1.522	-1.515	-1.509	-1.504	-1.498	-1.492	-1.489	-1.484	-1.479	-1.475	-1.472	-1.470	-1.468	-1.466	-1.465	-1.465	-1.466	-1.468	-1.470	-1.472	-1.476	-1.480	-1.485	-1.491	-1.499	-1.506	-1.514	-1.521	-1.532	-1.542	-1.554	-1.565	-1.579	-1.591	-1.605	-1.619	-1.634	-1.650	-1.666	-1.682	-1.699	-1.718	-1.735	-1.754	-1.771	-1.790	-1.809	-1.828	-1.846	-1.865	-1.884	-1.902	-1.920	-1.940	-1.958	-1.975	-1.991	-2.009	-2.025	-2.040	-2.056	-2.070	-2.082	-2.096	-2.108	-2.119	-2.129	-2.138	-2.146	-2.152	-2.159	-2.164	-2.168	-2.170	-2.171	-2.171	-2.170	-2.168	-2.164	-2.159	-2.152	-2.145	-2.136	-2.125	-2.114	-2.101	-2.088	-2.072	-2.056	-2.038	-2.020	-2.000	-1.978	-1.956	-1.932	-1.909	-1.884	-1.858	-1.830	-1.802	-1.774	-1.744	-1.714	-1.681	-1.650	-1.619	-1.585	-1.551	-1.518	-1.484	-1.449	-1.414	-1.378	-1.341	-1.305	-1.269	-1.232	-1.196	-1.160	-1.121	-1.085	-1.048	-1.010	-0.974	-0.936	-0.899	-0.862	-0.826	-0.788	-0.751	-0.715	-0.679	-0.641	-0.606	-0.570	-0.534	-0.498	-0.464	-0.428	-0.392	-0.359	-0.324	-0.289	-0.254	-0.220	-0.186	-0.154	-0.120	-0.086	-0.052	-0.020	0.014	0.045	0.079	0.110	0.142	0.174	0.206	0.239	0.270	0.301	0.332	0.364	0.395	0.425	0.456	0.488	0.519	0.549	0.580	0.611	0.641	0.672	0.704	0.735	0.765	0.795	0.825	0.856	0.886	0.916	0.948	0.978	1.006	1.036	1.066	1.095	1.126	1.155	1.184	1.212	1.242	1.271	1.299	1.328	1.356	1.384	1.412	1.439	1.466	1.492	1.518	1.544	1.569	1.595	1.619	1.642	1.666	1.689	1.711	1.732	1.754	1.774	1.795	1.814	1.832	1.849	1.868	1.884	1.899	1.915	1.929	1.942	1.956	1.968	1.979	1.989	1.999	2.009	2.018	2.025	2.031	2.039	2.042	2.049	2.052	2.056	2.060	2.062	2.064	2.065	2.066	2.066	2.065	2.064	2.062	2.061	2.059	2.056	2.054	2.051	2.047	2.044	2.040	2.036	2.031	2.027	2.022	2.019	2.014	2.010	2.005	2.000	1.996	1.991	1.988	1.982	1.980	1.975	1.972	1.969	1.966	1.962	1.961	1.960	1.958	1.956	1.955	1.954	1.954	1.954	1.955	1.955	1.956	1.958	1.960	1.961	1.965	1.968	1.970	1.975	1.979	1.982	1.988	1.992	1.998	2.002	2.007	2.014	2.020	2.026	2.034	2.040	2.045	2.052	2.059	2.066	2.074	2.080	2.086	2.092	2.099	2.105	2.111	2.118	2.124	2.128	2.134	2.138	2.141	2.146	2.149	2.152	2.156	2.158	2.160	2.160	2.161	2.161	2.161	2.160	2.159	2.156	2.154	2.150	2.148	2.142	2.136	2.131	2.125	2.118	2.111	2.102	2.094	2.084	2.075	2.065	2.054	2.042	2.030	2.019	2.006	1.992	1.980	1.965	1.951	1.938	1.921	1.908	1.892	1.876	1.860	1.845	1.829	1.812	1.798	1.781	1.766	1.749	1.732	1.718	1.702	1.686	1.671	1.655	1.640	1.625	1.611	1.595	1.581	1.569	1.554	1.541	1.528	1.515	1.502	1.490	1.479	1.468	1.456	1.445	1.434	1.424	1.415	1.405	1.395	1.386	1.379	1.370	1.362	1.354	1.346	1.338	1.331	1.324	1.318	1.310	1.304	1.296	1.290	1.284	1.278	1.271	1.265	1.259	1.252	1.246	1.239	1.232	1.226	1.219	1.212	1.205	1.198	1.190	1.181	1.174	1.165	1.156	1.148	1.138	1.129	1.119	1.108	1.098	1.085	1.074	1.062	1.050	1.038	1.024	1.010	0.996	0.981	0.968	0.951	0.936	0.919	0.902	0.886	0.869	0.851	0.834	0.815	0.798	0.779	0.760	0.740	0.721	0.701	0.682	0.662	0.642	0.624	0.604	0.585	0.565	0.546	0.528	0.507	0.489	0.470	0.452	0.435	0.418	0.400	0.384	0.368	0.352	0.338	0.322	0.309	0.295	0.284	0.270	0.259	0.250	0.239	0.229	0.221	0.212	0.206	0.199	0.194	0.188	0.184	0.180	0.178	0.175	0.174	0.171	0.171	0.172	0.172	0.174	0.176	0.178	0.180	0.184	0.188	0.191	0.196	0.201	0.206	0.211	0.219	0.224	0.231	0.236	0.242	0.250	0.256	0.264	0.270	0.279	0.285	0.291	0.299	0.306	0.314	0.320	0.328	0.334	0.341	0.348	0.355	0.361	0.366	0.372	0.379	0.385	0.390	0.395	0.400	0.405	0.410	0.414	0.419	0.422	0.426	0.429	0.432	0.436	0.438	0.441	0.442	0.444	0.446	0.448	0.449	0.449	0.450	0.450	0.449	0.449	0.448	0.446	0.445	0.442	0.440	0.439	0.436	0.434	0.430	0.426	0.422	0.419	0.414	0.410	0.404	0.399	0.395	0.389	0.382	0.378	0.370	0.365	0.359	0.351	0.346	0.339	0.331	0.326	0.319	0.312	0.304	0.298	0.291	0.285	0.278	0.271	0.265	0.259	0.252	0.246	0.241	0.235	0.230	0.225	0.220	0.216	0.211	0.208	0.204	0.200	0.196	0.194	0.190	0.188	0.185	0.182	0.181	0.180	0.178	0.176	0.175	0.175	0.174	0.174	0.172	0.172	0.171	0.172	0.172	0.174	0.172	0.174	0.175	0.174	0.175	0.176	0.176	0.176	0.176	0.176	0.178	0.178	0.178	0.178	0.176	0.176	0.176	0.176	0.175	0.174	0.172	0.171	0.170	0.168	0.166	0.165	0.162	0.160	0.158	0.155	0.152	0.150	0.146	0.144	0.140	0.138	0.134	0.130	0.128	0.122	0.119	0.115	0.112	0.108	0.104	0.099	0.096	0.091	0.089	0.084	0.080	0.078	0.074	0.070	0.068	0.064	0.061	0.058	0.055	0.054	0.051	0.050	0.048	0.046	0.046	0.044	0.044	0.044	0.042	0.044	0.044	0.044	0.045	0.048	0.049	0.051	0.052	0.056	0.059	0.061	0.065	0.069	0.072	0.078	0.081	0.086	0.090	0.095	0.101	0.106	0.112	0.119	0.125	0.130	0.136	0.144	0.149	0.155	0.161	0.166	0.172	0.179	0.185	0.191	0.198	0.202	0.208	0.214	0.219	0.224	0.228	0.232	0.235	0.239	0.242	0.245	0.246	0.248	0.250	0.250	0.250	0.250	0.250	0.249	0.248	0.245	0.242	0.240	0.236	0.232	0.228	0.224	0.219	0.212	0.208	0.200	0.194	0.186	0.179	0.171	0.164	0.155	0.145	0.138	0.128	0.120	0.110	0.100	0.091	0.081	0.072	0.064	0.055	0.045	0.036	0.026	0.018	0.010	0.001	-0.008	-0.015	-0.022	-0.030	-0.036	-0.042	-0.049	-0.055	-0.060	-0.064	-0.069	-0.072	-0.076	-0.080	-0.082	-0.085	-0.088	-0.090	-0.090	-0.092	-0.092	-0.094	-0.092	-0.092	-0.091	-0.091	-0.091	-0.090	-0.089	-0.088	-0.085	-0.085	-0.082	-0.081	-0.079	-0.078	-0.075	-0.075	-0.072	-0.072	-0.071	-0.070	-0.069	-0.069	-0.069	-0.069	-0.070	-0.070	-0.070	-0.072	-0.075	-0.076	-0.079	-0.081	-0.085	-0.089	-0.092	-0.098	-0.102	-0.108	-0.114	-0.120	-0.126	-0.134	-0.142	-0.150	-0.158	-0.168	-0.176	-0.186	-0.195	-0.206	-0.216	-0.228	-0.238	-0.249	-0.260	-0.272	-0.285	-0.296	-0.309	-0.322	-0.334	-0.346	-0.360	-0.372	-0.385	-0.398	-0.410	-0.424	-0.435	-0.449	-0.461	-0.474	-0.486	-0.498	-0.510	-0.521	-0.534	-0.544	-0.555	-0.565	-0.576	-0.585	-0.595	-0.604	-0.612	-0.620	-0.629	-0.635	-0.642	-0.649	-0.655	-0.661	-0.666	-0.670	-0.675	-0.679	-0.682	-0.685	-0.688	-0.689	-0.690	-0.692	-0.692	-0.691	-0.691	-0.690	-0.689	-0.688	-0.685	-0.682	-0.679	-0.676	-0.672	-0.668	-0.664	-0.659	-0.655	-0.650	-0.645	-0.639	-0.634	-0.629	-0.622	-0.616	-0.611	-0.605	-0.600	-0.595	-0.589	-0.584	-0.579	-0.572	-0.569	-0.562	-0.560	-0.555	-0.551	-0.546	-0.545	-0.541	-0.539	-0.538	-0.535	-0.532	-0.532	-0.531	-0.531	-0.531	-0.532	-0.532	-0.535	-0.536	-0.538	-0.541	-0.544	-0.548	-0.550	-0.554	-0.559	-0.562	-0.569	-0.574	-0.579	-0.584	-0.589	-0.595	-0.601	-0.606	-0.612	-0.618	-0.624	-0.629	-0.635	-0.640	-0.646	-0.651	-0.656	-0.660	-0.665	-0.670	-0.672	-0.676	-0.679	-0.681	-0.682	-0.684	-0.685	-0.684	-0.684	-0.682	-0.681	-0.679	-0.675	-0.671	-0.666	-0.662	-0.656	-0.649	-0.642	-0.634	-0.624	-0.615	-0.605	-0.594	-0.581	-0.570	-0.556	-0.541	-0.528	-0.512	-0.495	-0.478	-0.461	-0.444	-0.425	-0.406	-0.386	-0.365	-0.345	-0.324	-0.302	-0.280	-0.258	-0.235	-0.212	-0.189	-0.165	-0.142	-0.118	-0.094	-0.070	-0.046	-0.021	0.004	0.028	0.051	0.075	0.099	0.124	0.146	0.170	0.194	0.215	0.238	0.260	0.280	0.302	0.324	0.344	0.362	0.381	0.400	0.419	0.435	0.452	0.469	0.484	0.499	0.514	0.528	0.540	0.552	0.564	0.575	0.585	0.596	0.604	0.614	0.621	0.629	0.636	0.642	0.648	0.654	0.659	0.664	0.668	0.671	0.675	0.678	0.681	0.684	0.686	0.689	0.691	0.692	0.695	0.699	0.700	0.702	0.705	0.706	0.710	0.712	0.716	0.719	0.722	0.726	0.730	0.735	0.740	0.745	0.751	0.756	0.764	0.770	0.778	0.785	0.791	0.799	0.809	0.818	0.826	0.836	0.846	0.855	0.865	0.876	0.886	0.896	0.908	0.918	0.929	0.940	0.950	0.960	0.970	0.980	0.990	0.999	1.008	1.015	1.025	1.032	1.039	1.045	1.051	1.056	1.061	1.064	1.069	1.070	1.071	1.071	1.071	1.071	1.069	1.065	1.061	1.056	1.051	1.044	1.036	1.028	1.018	1.008	0.996	0.984	0.970	0.958	0.942	0.928	0.910	0.894	0.876	0.858	0.839	0.820	0.799	0.780	0.758	0.736	0.716	0.694	0.671	0.649	0.626	0.604	0.581	0.559	0.536	0.514	0.492	0.469	0.448	0.426	0.406	0.385	0.364	0.344	0.325	0.305	0.286	0.269	0.252	0.235	0.220	0.204	0.189	0.175	0.162	0.149	0.138	0.125	0.114	0.104	0.095	0.086	0.078	0.070	0.062	0.056	0.050	0.045	0.040	0.035	0.030	0.026	0.022	0.019	0.016	0.014	0.011	0.008	0.006	0.004	0.001	-0.001	-0.004	-0.006	-0.009	-0.012	-0.015	-0.018	-0.022	-0.026	-0.031	-0.036	-0.042	-0.048	-0.054	-0.061	-0.069	-0.076	-0.086	-0.095	-0.106	-0.116	-0.128	-0.140	-0.152	-0.166	-0.180	-0.195	-0.211	-0.228	-0.245	-0.262	-0.280	-0.301	-0.321	-0.341	-0.362	-0.385	-0.408	-0.430	-0.454	-0.479	-0.502	-0.528	-0.554	-0.580	-0.606	-0.634	-0.661	-0.688	-0.716	-0.744	-0.772	-0.801	-0.830	-0.859	-0.888	-0.915	-0.945	-0.972	-1.001	-1.030	-1.058	-1.086	-1.115	-1.141	-1.170	-1.196	-1.224	-1.250	-1.276	-1.301	-1.326	-1.351	-1.376	-1.401	-1.424	-1.446	-1.470	-1.492	-1.514	-1.535	-1.558	-1.578	-1.598	-1.618	-1.638	-1.656	-1.675	-1.694	-1.712	-1.730	-1.749	-1.766	-1.784	-1.802	-1.820	-1.838	-1.855	-1.874	-1.891	-1.910	-1.930	-1.948	-1.968	-1.989	-2.009	-2.031	-2.051	-2.076	-2.099	-2.124	-2.149	-2.175	-2.202	-2.231	-2.260	-2.291	-2.324	-2.356	-2.390	-2.426	-2.464	-2.502	-2.542	-2.585	-2.629	-2.672	-2.719	-2.768	-2.818	-2.868	-2.920	-2.975	-3.030	-3.088	-3.146	-3.208	-3.270	-3.332	-3.398	-3.464	-3.531	-3.600	-3.670	-3.741	-3.814	-3.888	-3.961	-4.036	-4.112	-4.190	-4.268	-4.345	-4.425	-4.504	-4.584	-4.664	-4.745	-4.825	-4.906	-4.985	-5.066	-5.146	-5.228	-5.308	-5.388	-5.466	-5.546	-5.624	-5.701	-5.780	-5.855	-5.931	-6.005	-6.080	-6.154	-6.226	-6.298	-6.369	-6.439	-6.509	-6.576	-6.642	-6.710	-6.774	-6.839	-6.901	-6.965	-7.026	-7.089	-7.149	-7.208	-7.266	-7.325	-7.382	-7.438	-7.495	-7.550	-7.605	-7.660	-7.714	-7.766	-7.821	-7.874	-7.926	-7.979	-8.031	-8.084	-8.135	-8.188	-8.239	-8.291	-8.344	-8.395	-8.446	-8.499	-8.550	-8.604	-8.655	-8.708	-8.760	-8.811	-8.864	-8.916	-8.969	-9.022	-9.074	-9.128	-9.179	-9.231	-9.284	-9.336	-9.389	-9.441	-9.492	-9.545	-9.595	-9.646	-9.698	-9.748	-9.799	-9.848	-9.896	-9.945	-9.992	-10.041	-10.089	-10.134	-10.180	-10.224	-10.268	-10.311	-10.354	-10.395	-10.434	-10.474	-10.511	-10.549	-10.585	-10.620	-10.652	-10.685	-10.716	-10.746	-10.775	-10.802	-10.828	-10.851	-10.874	-10.896	-10.916	-10.935	-10.952	-10.968	-10.981	-10.992	-11.004	-11.014	-11.021	-11.026	-11.030	-11.032	-11.034	-11.034	-11.031	-11.026	-11.020	-11.014	-11.004	-10.992	-10.981	-10.966	-10.951	-10.934	-10.915	-10.894	-10.871	-10.849	-10.824	-10.798	-10.769	-10.740	-10.709	-10.676	-10.642	-10.608	-10.572	-10.535	-10.496	-10.456	-10.416	-10.374	-10.331	-10.288	-10.242	-10.196	-10.150	-10.101	-10.054	-10.005	-9.955	-9.904	-9.852	-9.801	-9.749	-9.695	-9.641	-9.586	-9.531	-9.476	-9.420	-9.362	-9.306	-9.249	-9.191	-9.131	-9.074	-9.014	-8.952	-8.892	-8.831	-8.770	-8.709	-8.645	-8.582	-8.519	-8.454	-8.391	-8.326	-8.259	-8.192	-8.126	-8.059	-7.990	-7.921	-7.851	-7.781	-7.710	-7.640	-7.568	-7.494	-7.420	-7.346	-7.270	-7.195	-7.118	-7.040	-6.962	-6.884	-6.805	-6.725	-6.644	-6.562	-6.480	-6.399	-6.316	-6.231	-6.148	-6.062	-5.979	-5.892	-5.808	-5.721	-5.635	-5.549	-5.460	-5.374	-5.286	-5.200	-5.112	-5.025	-4.939	-4.851	-4.765	-4.679	-4.592	-4.508	-4.421	-4.338	-4.252	-4.170	-4.088	-4.005	-3.924	-3.842	-3.762	-3.684	-3.605	-3.528	-3.451	-3.376	-3.302	-3.229	-3.156	-3.086	-3.016	-2.949	-2.881	-2.816	-2.751	-2.689	-2.625	-2.565	-2.505	-2.448	-2.391	-2.335	-2.280	-2.229	-2.178	-2.128	-2.079	-2.030	-1.984	-1.940	-1.896	-1.852	-1.811	-1.771	-1.732	-1.695	-1.659	-1.624	-1.589	-1.555	-1.524	-1.492	-1.461	-1.431	-1.402	-1.375	-1.348	-1.322	-1.295	-1.271	-1.246	-1.222	-1.201	-1.178	-1.156	-1.135	-1.114	-1.094	-1.074	-1.054	-1.034	-1.014	-0.995	-0.976	-0.958	-0.939	-0.921	-0.902	-0.884	-0.866	-0.848	-0.829	-0.811	-0.792	-0.774	-0.755	-0.736	-0.719	-0.700	-0.680	-0.661	-0.641	-0.621	-0.602	-0.581	-0.561	-0.541	-0.520	-0.499	-0.478	-0.456	-0.435	-0.414	-0.391	-0.370	-0.348	-0.325	-0.302	-0.280	-0.258	-0.232	-0.210	-0.186	-0.164	-0.139	-0.115	-0.091	-0.068	-0.042	-0.019	0.005	0.029	0.055	0.079	0.102	0.128	0.151	0.175	0.199	0.224	0.248	0.271	0.295	0.320	0.342	0.366	0.389	0.412	0.435	0.458	0.479	0.501	0.522	0.544	0.565	0.585	0.606	0.626	0.646	0.665	0.682	0.701	0.719	0.736	0.754	0.769	0.785	0.800	0.815	0.830	0.842	0.856	0.869	0.881	0.892	0.904	0.915	0.924	0.932	0.942	0.950	0.958	0.965	0.971	0.978	0.984	0.989	0.994	0.998	1.002	1.006	1.009	1.011	1.014	1.016	1.018	1.019	1.020	1.021	1.022	1.022	1.024	1.025	1.025	1.026	1.026	1.028	1.029	1.030	1.030	1.031	1.032	1.034	1.035	1.038	1.039	1.041	1.045	1.048	1.051	1.055	1.059	1.064	1.069	1.074	1.079	1.085	1.091	1.098	1.104	1.112	1.119	1.128	1.135	1.144	1.152	1.161	1.170	1.181	1.190	1.199	1.210	1.219	1.229	1.239	1.249	1.258	1.269	1.278	1.286	1.295	1.305	1.314	1.322	1.330	1.339	1.345	1.352	1.358	1.365	1.370	1.374	1.379	1.382	1.384	1.388	1.389	1.389	1.389	1.389	1.386	1.384	1.380	1.376	1.372	1.366	1.359	1.351	1.344	1.335	1.324	1.314	1.301	1.289	1.275	1.261	1.246	1.231	1.215	1.196	1.179	1.160	1.141	1.121	1.101	1.079	1.058	1.035	1.012	0.989	0.965	0.940	0.916	0.891	0.866	0.840	0.814	0.789	0.762	0.736	0.709	0.682	0.655	0.629	0.602	0.575	0.548	0.521	0.494	0.468	0.441	0.415	0.388	0.361	0.336	0.310	0.282	0.258	0.231	0.206	0.181	0.158	0.132	0.108	0.082	0.059	0.034	0.011	-0.014	-0.036	-0.060	-0.084	-0.106	-0.130	-0.154	-0.176	-0.199	-0.222	-0.245	-0.268	-0.290	-0.314	-0.336	-0.359	-0.382	-0.405	-0.429	-0.451	-0.475	-0.498	-0.521	-0.545	-0.569	-0.591	-0.616	-0.639	-0.662	-0.688	-0.711	-0.735	-0.761	-0.785	-0.810	-0.835	-0.860	-0.885	-0.911	-0.938	-0.962	-0.989	-1.015	-1.040	-1.065	-1.091	-1.118	-1.145	-1.171	-1.198	-1.224	-1.250	-1.278	-1.302	-1.329	-1.356	-1.382	-1.409	-1.435	-1.461	-1.488	-1.514	-1.539	-1.565	-1.590	-1.615	-1.640	-1.665	-1.690	-1.715	-1.739	-1.761	-1.785	-1.809	-1.831	-1.855	-1.876	-1.899	-1.920	-1.941	-1.961	-1.982	-2.002	-2.022	-2.041	-2.060	-2.078	-2.096	-2.112	-2.130	-2.148	-2.164	-2.180	-2.195	-2.210	-2.224	-2.239	-2.252	-2.266	-2.279	-2.291	-2.304	-2.316	-2.329	-2.340	-2.350	-2.361	-2.372	-2.384	-2.392	-2.404	-2.414	-2.424	-2.432	-2.444	-2.454	-2.462	-2.472	-2.481	-2.491	-2.500	-2.511	-2.521	-2.531	-2.542	-2.552	-2.562	-2.574	-2.584	-2.596	-2.608	-2.619	-2.631	-2.644	-2.656	-2.670	-2.684	-2.698	-2.712	-2.726	-2.741	-2.756	-2.772	-2.789	-2.805	-2.820	-2.839	-2.856	-2.872	-2.891	-2.909	-2.928	-2.946	-2.965	-2.985	-3.004	-3.024	-3.042	-3.062	-3.082	-3.102	-3.122	-3.142	-3.161	-3.181	-3.202	-3.221	-3.240	-3.260	-3.279	-3.298	-3.316	-3.334	-3.351	-3.370	-3.386	-3.402	-3.419	-3.434	-3.449	-3.462	-3.476	-3.490	-3.501	-3.512	-3.525	-3.534	-3.544	-3.551	-3.559	-3.566	-3.572	-3.578	-3.581	-3.584	-3.586	-3.588	-3.589	-3.589	-3.586	-3.585	-3.580	-3.576	-3.571	-3.565	-3.558	-3.550	-3.540	-3.530	-3.519	-3.509	-3.495	-3.482	-3.468	-3.452	-3.438	-3.421	-3.404	-3.386	-3.369	-3.350	-3.330	-3.310	-3.290	-3.269	-3.248	-3.226	-3.205	-3.182	-3.160	-3.138	-3.115	-3.092	-3.069	-3.046	-3.024	-3.000	-2.979	-2.955	-2.932	-2.910	-2.888	-2.866	-2.845	-2.824	-2.802	-2.781	-2.761	-2.741	-2.721	-2.701	-2.684	-2.664	-2.645	-2.629	-2.610	-2.594	-2.576	-2.560	-2.544	-2.529	-2.512	-2.498	-2.481	-2.466	-2.452	-2.438	-2.424	-2.410	-2.396	-2.381	-2.368	-2.355	-2.340	-2.326	-2.311	-2.298	-2.284	-2.270	-2.254	-2.239	-2.224	-2.209	-2.194	-2.176	-2.160	-2.144	-2.126	-2.109	-2.090	-2.071	-2.052	-2.033	-2.013	-1.994	-1.972	-1.950	-1.929	-1.906	-1.882	-1.860	-1.836	-1.812	-1.788	-1.764	-1.739	-1.712	-1.686	-1.659	-1.632	-1.606	-1.579	-1.551	-1.525	-1.496	-1.469	-1.440	-1.411	-1.385	-1.356	-1.328	-1.299	-1.270	-1.242	-1.215	-1.186	-1.159	-1.130	-1.102	-1.075	-1.049	-1.021	-0.994	-0.968	-0.941	-0.914	-0.889	-0.864	-0.839	-0.814	-0.790	-0.765	-0.741	-0.719	-0.695	-0.671	-0.649	-0.628	-0.605	-0.585	-0.562	-0.542	-0.522	-0.502	-0.482	-0.462	-0.442	-0.424	-0.406	-0.386	-0.369	-0.350	-0.332	-0.315	-0.299	-0.281	-0.264	-0.246	-0.229	-0.212	-0.195	-0.179	-0.161	-0.145	-0.128	-0.109	-0.092	-0.074	-0.058	-0.040	-0.020	-0.002	0.018	0.036	0.056	0.076	0.096	0.118	0.139	0.161	0.184	0.208	0.230	0.255	0.281	0.306	0.332	0.360	0.389	0.418	0.446	0.476	0.507	0.539	0.571	0.605	0.639	0.672	0.708	0.745	0.782	0.820	0.859	0.898	0.939	0.979	1.020	1.061	1.102	1.146	1.190	1.234	1.278	1.322	1.368	1.412	1.458	1.504	1.550	1.596	1.642	1.688	1.735	1.781	1.826	1.872	1.918	1.962	2.009	2.052	2.096	2.141	2.185	2.229	2.270	2.312	2.354	2.394	2.435	2.474	2.511	2.550	2.586	2.622	2.659	2.694	2.726	2.760	2.792	2.824	2.854	2.884	2.912	2.940	2.968	2.992	3.019	3.044	3.066	3.090	3.112	3.134	3.154	3.175	3.192	3.212	3.230	3.248	3.265	3.280	3.298	3.312	3.328	3.341	3.355	3.369	3.384	3.396	3.409	3.421	3.434	3.446	3.458	3.469	3.481	3.492	3.504	3.516	3.528	3.540	3.551	3.564	3.575	3.588	3.599	3.611	3.624	3.636	3.649	3.662	3.674	3.688	3.701	3.715	3.729	3.742	3.758	3.770	3.785	3.800	3.814	3.829	3.844	3.858	3.872	3.888	3.901	3.916	3.932	3.948	3.961	3.976	3.990	4.005	4.018	4.032	4.046	4.060	4.072	4.086	4.099	4.111	4.124	4.135	4.146	4.156	4.168	4.178	4.188	4.198	4.206	4.215	4.222	4.230	4.238	4.245	4.250	4.256	4.261	4.268	4.271	4.276	4.280	4.284	4.285	4.289	4.291	4.292	4.295	4.296	4.296	4.298	4.298	4.299	4.298	4.299	4.298	4.298	4.296	4.296	4.294	4.292	4.292	4.290	4.289	4.288	4.285	4.285	4.282	4.280	4.279	4.276	4.275	4.274	4.270	4.269	4.268	4.265	4.264	4.261	4.260	4.259	4.256	4.255	4.252	4.251	4.250	4.249	4.246	4.245	4.242	4.241	4.241	4.240	4.239	4.238	4.236	4.235	4.235	4.235	4.234	4.234	4.234	4.232	4.234	4.232	4.232	4.232	4.234	4.234	4.235	4.235	4.236	4.236	4.238	4.239	4.240	4.241	4.242	4.244	4.245	4.246	4.246	4.248	4.250	4.251	4.252	4.252	4.254	4.255	4.256	4.256	4.256	4.256	4.256	4.256	4.255	4.254	4.252	4.250	4.248	4.245	4.242	4.239	4.234	4.229	4.224	4.219	4.212	4.205	4.198	4.189	4.181	4.171	4.161	4.151	4.140	4.129	4.118	4.104	4.091	4.077	4.064	4.049	4.034	4.019	4.003	3.986	3.970	3.952	3.935	3.919	3.901	3.884	3.865	3.848	3.829	3.811	3.794	3.775	3.759	3.740	3.724	3.708	3.691	3.674	3.658	3.642	3.628	3.612	3.599	3.585	3.572	3.560	3.548	3.536	3.528	3.518	3.508	3.498	3.490	3.484	3.478	3.471	3.468	3.464	3.459	3.456	3.454	3.452	3.451	3.451	3.452	3.454	3.455	3.458	3.460	3.462	3.468	3.471	3.476	3.481	3.488	3.492	3.500	3.506	3.514	3.520	3.526	3.535	3.542	3.551	3.559	3.566	3.574	3.582	3.590	3.598	3.605	3.614	3.621	3.628	3.634	3.641	3.648	3.654	3.659	3.664	3.669	3.674	3.676	3.680	3.682	3.684	3.686	3.688	3.688	3.688	3.686	3.685	3.682	3.680	3.676	3.672	3.668	3.662	3.656	3.650	3.642	3.635	3.626	3.618	3.608	3.598	3.586	3.575	3.564	3.551	3.539	3.525	3.511	3.498	3.482	3.468	3.452	3.438	3.424	3.408	3.392	3.376	3.360	3.344	3.328	3.312	3.295	3.280	3.264	3.249	3.234	3.216	3.201	3.188	3.172	3.158	3.142	3.129	3.116	3.102	3.090	3.078	3.064	3.051	3.041	3.030	3.019	3.009	2.999	2.989	2.980	2.970	2.961	2.954	2.945	2.939	2.931	2.925	2.919	2.912	2.906	2.900	2.896	2.890	2.885	2.881	2.878	2.872	2.869	2.864	2.861	2.858	2.852	2.850	2.846	2.842	2.839	2.835	2.831	2.828	2.824	2.819	2.816	2.811	2.808	2.801	2.798	2.791	2.786	2.780	2.775	2.768	2.761	2.754	2.748	2.739	2.731	2.721	2.712	2.704	2.694	2.682	2.672	2.661	2.650	2.638	2.625	2.614	2.600	2.585	2.572	2.558	2.544	2.529	2.514	2.498	2.482	2.466	2.450	2.434	2.416	2.400	2.384	2.366	2.350	2.332	2.315	2.299	2.281	2.264	2.248	2.232	2.216	2.200	2.182	2.168	2.152	2.138	2.124	2.109	2.095	2.081	2.069	2.058	2.045	2.034	2.024	2.013	2.002	1.992	1.985	1.975	1.968	1.960	1.954	1.948	1.941	1.936	1.931	1.926	1.922	1.919	1.915	1.912	1.909	1.908	1.904	1.902	1.900	1.899	1.898	1.895	1.894	1.892	1.892	1.890	1.889	1.886	1.885	1.882	1.880	1.876	1.874	1.871	1.866	1.861	1.859	1.852	1.846	1.841	1.834	1.828	1.820	1.810	1.801	1.791	1.781	1.771	1.759	1.748	1.735	1.721	1.708	1.694	1.679	1.662	1.648	1.630	1.614	1.596	1.578	1.560	1.541	1.524	1.504	1.485	1.465	1.446	1.426	1.408	1.388	1.368	1.349	1.329	1.310	1.291	1.272	1.254	1.236	1.219	1.201	1.185	1.169	1.154	1.138	1.124	1.110	1.098	1.085	1.074	1.062	1.052	1.042	1.034	1.026	1.019	1.012	1.008	1.002	0.998	0.995	0.992	0.990	0.988	0.988	0.988	0.988	0.988	0.989	0.990	0.991	0.994	0.996	0.999	1.000	1.004	1.006	1.010	1.011	1.014	1.016	1.018	1.019	1.021	1.020	1.021	1.020	1.020	1.019	1.015	1.011	1.008	1.002	0.998	0.991	0.985	0.975	0.966	0.956	0.945	0.934	0.920	0.906	0.891	0.875	0.859	0.841	0.822	0.804	0.784	0.762	0.741	0.720	0.698	0.674	0.650	0.625	0.601	0.576	0.550	0.525	0.499	0.474	0.448	0.422	0.398	0.371	0.346	0.320	0.296	0.271	0.249	0.225	0.201	0.180	0.159	0.139	0.118	0.099	0.081	0.062	0.046	0.031	0.016	0.002	-0.011	-0.022	-0.034	-0.044	-0.052	-0.060	-0.068	-0.074	-0.079	-0.084	-0.086	-0.089	-0.091	-0.092	-0.092	-0.091	-0.090	-0.088	-0.085	-0.081	-0.078	-0.074	-0.070	-0.064	-0.059	-0.052	-0.048	-0.040	-0.034	-0.028	-0.020	-0.015	-0.008	-0.001	0.006	0.012	0.019	0.024	0.030	0.035	0.040	0.044	0.049	0.052	0.055	0.058	0.059	0.060	0.061	0.062	0.061	0.060	0.058	0.056	0.052	0.048	0.044	0.039	0.031	0.025	0.016	0.009	-0.001	-0.011	-0.022	-0.034	-0.045	-0.058	-0.071	-0.084	-0.099	-0.114	-0.129	-0.145	-0.161	-0.178	-0.195	-0.212	-0.230	-0.249	-0.266	-0.285	-0.304	-0.321	-0.340	-0.359	-0.376	-0.395	-0.411	-0.430	-0.448	-0.464	-0.480	-0.496	-0.511	-0.525	-0.540	-0.554	-0.566	-0.578	-0.589	-0.599	-0.609	-0.618	-0.624	-0.630	-0.636	-0.640	-0.642	-0.644	-0.645	-0.645	-0.645	-0.641	-0.638	-0.632	-0.628	-0.620	-0.612	-0.602	-0.591	-0.580	-0.566	-0.554	-0.539	-0.522	-0.506	-0.488	-0.470	-0.450	-0.429	-0.409	-0.386	-0.364	-0.340	-0.315	-0.291	-0.266	-0.240	-0.214	-0.186	-0.160	-0.132	-0.105	-0.076	-0.048	-0.019	0.011	0.040	0.070	0.099	0.129	0.159	0.188	0.218	0.246	0.276	0.305	0.334	0.364	0.392	0.421	0.449	0.479	0.507	0.535	0.562	0.590	0.616	0.644	0.671	0.698	0.724	0.750	0.776	0.801	0.826	0.851	0.876	0.901	0.925	0.949	0.972	0.995	1.018	1.041	1.064	1.086	1.109	1.131	1.152	1.174	1.195	1.216	1.238	1.259	1.280	1.300	1.321	1.341	1.361	1.381	1.401	1.421	1.441	1.461	1.481	1.501	1.520	1.540	1.560	1.580	1.600	1.619	1.639	1.658	1.678	1.698	1.716	1.736	1.755	1.776	1.796	1.815	1.836	1.855	1.876	1.895	1.915	1.935	1.954	1.974	1.994	2.014	2.035	2.054	2.072	2.092	2.112	2.131	2.150	2.169	2.188	2.206	2.224	2.242	2.261	2.278	2.295	2.311	2.328	2.344	2.359	2.374	2.389	2.402	2.416	2.429	2.442	2.454	2.466	2.475	2.485	2.496	2.504	2.512	2.520	2.526	2.532	2.539	2.544	2.548	2.550	2.554	2.555	2.558	2.558	2.559	2.558	2.556	2.555	2.552	2.550	2.546	2.542	2.538	2.534	2.529	2.522	2.518	2.510	2.504	2.496	2.490	2.482	2.476	2.469	2.461	2.452	2.445	2.439	2.430	2.424	2.416	2.409	2.402	2.396	2.390	2.384	2.379	2.374	2.368	2.364	2.360	2.356	2.352	2.350	2.349	2.346	2.345	2.345	2.344	2.345	2.345	2.345	2.348	2.350	2.352	2.355	2.360	2.364	2.368	2.372	2.378	2.384	2.389	2.395	2.401	2.409	2.414	2.421	2.430	2.436	2.444	2.451	2.459	2.465	2.472	2.480	2.489	2.495	2.501	2.508	2.515	2.521	2.528	2.532	2.539	2.544	2.549	2.552	2.558	2.561	2.565	2.568	2.569	2.571	2.572	2.572	2.574	2.574	2.572	2.571	2.570	2.569	2.566	2.561	2.559	2.554	2.549	2.544	2.539	2.534	2.528	2.521	2.514	2.505	2.499	2.490	2.481	2.471	2.462	2.454	2.444	2.435	2.424	2.414	2.402	2.392	2.381	2.371	2.360	2.349	2.338	2.326	2.315	2.304	2.292	2.281	2.270	2.259	2.249	2.238	2.226	2.215	2.205	2.194	2.182	2.172	2.162	2.152	2.142	2.131	2.122	2.112	2.104	2.092	2.084	2.074	2.065	2.056	2.047	2.038	2.029	2.020	2.011	2.002	1.994	1.985	1.976	1.966	1.958	1.949	1.940	1.930	1.921	1.911	1.901	1.892	1.881	1.871	1.861	1.850	1.839	1.828	1.816	1.804	1.791	1.779	1.766	1.754	1.741	1.726	1.712	1.698	1.684	1.668	1.652	1.635	1.619	1.602	1.585	1.566	1.549	1.529	1.511	1.491	1.471	1.450	1.430	1.409	1.388	1.366	1.344	1.321	1.299	1.276	1.252	1.229	1.206	1.181	1.158	1.134	1.110	1.085	1.061	1.038	1.014	0.990	0.965	0.941	0.919	0.895	0.872	0.850	0.828	0.806	0.784	0.764	0.744	0.724	0.704	0.685	0.668	0.650	0.634	0.616	0.601	0.588	0.574	0.560	0.548	0.538	0.528	0.518	0.507	0.500	0.492	0.486	0.481	0.476	0.472	0.470	0.466	0.465	0.465	0.465	0.466	0.468	0.470	0.471	0.475	0.480	0.484	0.489	0.494	0.500	0.506	0.512	0.520	0.528	0.534	0.541	0.550	0.558	0.566	0.572	0.581	0.590	0.599	0.608	0.614	0.622	0.630	0.639	0.646	0.655	0.662	0.669	0.676	0.682	0.690	0.695	0.702	0.708	0.712	0.718	0.722	0.728	0.731	0.735	0.739	0.741	0.745	0.748	0.750	0.751	0.754	0.755	0.756	0.758	0.758	0.758	0.758	0.758	0.758	0.758	0.756	0.755	0.754	0.751	0.750	0.749	0.746	0.745	0.742	0.740	0.739	0.735	0.732	0.730	0.729	0.725	0.722	0.720	0.716	0.715	0.712	0.709	0.708	0.705	0.702	0.701	0.700	0.698	0.696	0.694	0.694	0.694	0.691	0.692	0.691	0.691	0.691	0.692	0.694	0.695	0.696	0.699	0.701	0.704	0.708	0.711	0.715	0.719	0.725	0.730	0.735	0.740	0.746	0.754	0.761	0.769	0.775	0.784	0.794	0.801	0.810	0.821	0.831	0.841	0.851	0.862	0.872	0.885	0.895	0.908	0.920	0.931	0.944	0.956	0.969	0.981	0.995	1.008	1.019	1.031	1.044	1.058	1.069	1.081	1.094	1.105	1.118	1.129	1.140	1.152	1.162	1.172	1.184	1.194	1.202	1.212	1.221	1.229	1.238	1.246	1.252	1.260	1.265	1.272	1.278	1.282	1.286	1.291	1.295	1.298	1.301	1.304	1.305	1.308	1.308	1.308	1.309	1.309	1.309	1.308	1.306	1.306	1.304	1.301	1.300	1.298	1.295	1.292	1.290	1.288	1.284	1.280	1.279	1.275	1.272	1.269	1.266	1.264	1.261	1.259	1.256	1.254	1.252	1.250	1.249	1.248	1.246	1.245	1.245	1.245	1.245	1.245	1.245	1.245	1.246	1.249	1.250	1.251	1.254	1.256	1.259	1.261	1.265	1.269	1.271	1.275	1.279	1.282	1.288	1.292	1.295	1.300	1.305	1.309	1.314	1.319	1.321	1.326	1.330	1.334	1.338	1.341	1.344	1.348	1.350	1.352	1.354	1.356	1.358	1.359	1.360	1.359	1.359	1.358	1.358	1.356	1.354	1.351	1.349	1.346	1.341	1.338	1.334	1.328	1.322	1.316	1.311	1.304	1.298	1.290	1.282	1.275	1.268	1.259	1.250	1.242	1.232	1.224	1.215	1.206	1.196	1.189	1.179	1.170	1.161	1.152	1.144	1.135	1.126	1.119	1.112	1.104	1.098	1.090	1.084	1.078	1.072	1.066	1.061	1.058	1.052	1.050	1.048	1.044	1.041	1.041	1.039	1.038	1.038	1.038	1.039	1.039	1.040	1.041	1.042	1.045	1.048	1.050	1.052	1.055	1.059	1.061	1.065	1.069	1.072	1.076	1.079	1.082	1.085	1.088	1.091	1.094	1.098	1.099	1.101	1.102	1.104	1.105	1.105	1.106	1.106	1.105	1.105	1.104	1.101	1.100	1.096	1.094	1.089	1.085	1.080	1.075	1.069	1.062	1.056	1.049	1.041	1.032	1.024	1.014	1.005	0.995	0.985	0.972	0.962	0.951	0.939	0.928	0.915	0.902	0.890	0.876	0.864	0.851	0.836	0.822	0.811	0.796	0.782	0.770	0.756	0.742	0.730	0.716	0.704	0.691	0.679	0.666	0.654	0.641	0.631	0.620	0.609	0.599	0.588	0.579	0.570	0.560	0.554	0.545	0.538	0.531	0.524	0.519	0.514	0.509	0.504	0.501	0.498	0.494	0.492	0.490	0.489	0.489	0.488	0.488	0.489	0.490	0.492	0.494	0.495	0.499	0.502	0.505	0.509	0.514	0.518	0.521	0.526	0.531	0.536	0.541	0.546	0.552	0.558	0.562	0.569	0.572	0.579	0.584	0.588	0.592	0.596	0.601	0.605	0.609	0.612	0.615	0.618	0.620	0.621	0.622	0.622	0.622	0.624	0.622	0.620	0.619	0.618	0.615	0.611	0.608	0.604	0.599	0.594	0.589	0.582	0.576	0.570	0.562	0.554	0.548	0.539	0.531	0.522	0.512	0.504	0.495	0.485	0.476	0.468	0.459	0.449	0.440	0.431	0.422	0.415	0.405	0.398	0.390	0.382	0.376	0.370	0.364	0.358	0.354	0.350	0.345	0.342	0.340	0.339	0.339	0.338	0.338	0.339	0.341	0.342	0.346	0.351	0.355	0.360	0.368	0.374	0.381	0.390	0.399	0.409	0.419	0.430	0.442	0.455	0.469	0.482	0.496	0.511	0.526	0.542	0.559	0.576	0.592	0.611	0.629	0.648	0.666	0.685	0.705	0.724	0.744	0.764	0.784	0.805	0.825	0.845	0.866	0.886	0.906	0.926	0.948	0.968	0.988	1.008	1.028	1.046	1.066	1.085	1.104	1.122	1.140	1.158	1.175	1.192	1.209	1.225	1.240	1.255	1.270	1.284	1.298	1.311	1.322	1.334	1.346	1.356	1.365	1.375	1.385	1.392	1.400	1.408	1.412	1.419	1.424	1.428	1.431	1.435	1.438	1.440	1.441	1.442	1.444	1.442	1.442	1.442	1.440	1.439	1.439	1.435	1.432	1.430	1.428	1.424	1.421	1.418	1.415	1.411	1.408	1.405	1.401	1.399	1.394	1.391	1.388	1.385	1.382	1.380	1.378	1.375	1.374	1.372	1.371	1.370	1.369	1.369	1.369	1.370	1.370	1.371	1.371	1.374	1.375	1.376	1.378	1.380	1.382	1.385	1.389	1.391	1.394	1.395	1.398	1.400	1.402	1.405	1.408	1.410	1.411	1.414	1.414	1.415	1.415	1.415	1.415	1.412	1.412	1.410	1.406	1.404	1.400	1.394	1.389	1.382	1.375	1.368	1.359	1.349	1.339	1.328	1.316	1.302	1.289	1.275	1.260	1.244	1.228	1.210	1.192	1.174	1.155	1.135	1.114	1.092	1.071	1.049	1.026	1.002	0.980	0.955	0.931	0.906	0.881	0.856	0.831	0.808	0.782	0.758	0.731	0.706	0.682	0.658	0.632	0.610	0.586	0.564	0.540	0.518	0.496	0.475	0.454	0.435	0.415	0.396	0.378	0.360	0.344	0.326	0.312	0.298	0.284	0.269	0.258	0.245	0.234	0.222	0.212	0.202	0.194	0.186	0.179	0.172	0.165	0.159	0.154	0.149	0.144	0.140	0.135	0.131	0.128	0.124	0.121	0.116	0.114	0.111	0.108	0.104	0.100	0.098	0.092	0.090	0.085	0.080	0.075	0.069	0.064	0.058	0.050	0.044	0.036	0.028	0.018	0.009	-0.001	-0.012	-0.024	-0.038	-0.049	-0.062	-0.079	-0.092	-0.109	-0.125	-0.142	-0.160	-0.179	-0.199	-0.219	-0.240	-0.260	-0.282	-0.305	-0.329	-0.352	-0.376	-0.401	-0.426	-0.454	-0.479	-0.506	-0.534	-0.561	-0.589	-0.618	-0.645	-0.674	-0.702	-0.731	-0.761	-0.790	-0.819	-0.848	-0.876	-0.905	-0.934	-0.962	-0.990	-1.019	-1.046	-1.075	-1.101	-1.129	-1.156	-1.181	-1.208	-1.232	-1.258	-1.281	-1.305	-1.329	-1.351	-1.372	-1.395	-1.416	-1.438	-1.458	-1.476	-1.496	-1.515	-1.532	-1.550	-1.568	-1.585	-1.600	-1.616	-1.631	-1.648	-1.662	-1.678	-1.692	-1.706	-1.721	-1.735	-1.750	-1.764	-1.780	-1.795	-1.810	-1.825	-1.841	-1.858	-1.874	-1.892	-1.910	-1.930	-1.949	-1.969	-1.990	-2.013	-2.036	-2.060	-2.085	-2.111	-2.140	-2.168	-2.198	-2.229	-2.261	-2.295	-2.330	-2.368	-2.406	-2.445	-2.486	-2.528	-2.572	-2.616	-2.664	-2.711	-2.761	-2.811	-2.864	-2.916	-2.971	-3.026	-3.084	-3.142	-3.202	-3.262	-3.322	-3.385	-3.449	-3.511	-3.576	-3.641	-3.706	-3.774	-3.839	-3.906	-3.974	-4.041	-4.109	-4.176	-4.244	-4.311	-4.378	-4.445	-4.512	-4.579	-4.645	-4.710	-4.775	-4.840	-4.904	-4.966	-5.029	-5.090	-5.151	-5.212	-5.271	-5.330	-5.388	-5.445	-5.500	-5.555	-5.610	-5.664	-5.716	-5.769	-5.820	-5.870	-5.920	-5.969	-6.018	-6.065	-6.111	-6.159	-6.205	-6.251	-6.295	-6.340	-6.384	-6.428	-6.472	-6.515	-6.559	-6.601	-6.644	-6.688	-6.730	-6.772	-6.816	-6.859	-6.901	-6.945	-6.986	-7.030	-7.074	-7.118	-7.161	-7.206	-7.249	-7.294	-7.339	-7.384	-7.429	-7.474	-7.519	-7.564	-7.609	-7.654	-7.700	-7.745	-7.791	-7.836	-7.881	-7.928	-7.974	-8.018	-8.062	-8.108	-8.152	-8.196	-8.240	-8.284	-8.326	-8.370	-8.411	-8.454	-8.494	-8.535	-8.574	-8.614	-8.651	-8.690	-8.726	-8.762	-8.798	-8.832	-8.865	-8.898	-8.929	-8.959	-8.989	-9.016	-9.044	-9.070	-9.094	-9.118	-9.140	-9.161	-9.181	-9.200	-9.218	-9.232	-9.248	-9.261	-9.272	-9.282	-9.291	-9.300	-9.306	-9.311	-9.315	-9.318	-9.318	-9.316	-9.315	-9.311	-9.306	-9.300	-9.291	-9.281	-9.270	-9.258	-9.245	-9.229	-9.212	-9.195	-9.175	-9.155	-9.134	-9.110	-9.085	-9.059	-9.032	-9.004	-8.975	-8.944	-8.911	-8.879	-8.844	-8.809	-8.772	-8.735	-8.698	-8.659	-8.619	-8.578	-8.535	-8.492	-8.450	-8.406	-8.360	-8.315	-8.269	-8.222	-8.175	-8.127	-8.079	-8.030	-7.980	-7.930	-7.879	-7.828	-7.776	-7.724	-7.672	-7.619	-7.565	-7.512	-7.459	-7.404	-7.349	-7.292	-7.239	-7.182	-7.126	-7.069	-7.011	-6.955	-6.896	-6.838	-6.779	-6.720	-6.660	-6.599	-6.538	-6.478	-6.416	-6.352	-6.291	-6.226	-6.162	-6.099	-6.034	-5.968	-5.902	-5.835	-5.769	-5.700	-5.632	-5.564	-5.494	-5.424	-5.354	-5.282	-5.211	-5.140	-5.066	-4.995	-4.921	-4.848	-4.774	-4.700	-4.626	-4.551	-4.476	-4.401	-4.326	-4.251	-4.175	-4.101	-4.025	-3.951	-3.876	-3.801	-3.728	-3.652	-3.579	-3.506	-3.434	-3.362	-3.290	-3.220	-3.150	-3.080	-3.011	-2.944	-2.876	-2.810	-2.746	-2.681	-2.619	-2.556	-2.495	-2.435	-2.378	-2.320	-2.264	-2.208	-2.155	-2.102	-2.051	-2.001	-1.952	-1.905	-1.860	-1.815	-1.772	-1.730	-1.689	-1.650	-1.612	-1.576	-1.540	-1.505	-1.472	-1.440	-1.409	-1.379	-1.351	-1.324	-1.298	-1.271	-1.248	-1.224	-1.200	-1.179	-1.159	-1.138	-1.118	-1.099	-1.081	-1.062	-1.046	-1.030	-1.014	-0.998	-0.982	-0.968	-0.954	-0.939	-0.925	-0.911	-0.898	-0.884	-0.871	-0.858	-0.844	-0.830	-0.816	-0.804	-0.790	-0.776	-0.761	-0.748	-0.734	-0.719	-0.705	-0.690	-0.674	-0.659	-0.644	-0.628	-0.610	-0.594	-0.576	-0.559	-0.541	-0.522	-0.504	-0.485	-0.465	-0.446	-0.426	-0.406	-0.385	-0.364	-0.342	-0.321	-0.299	-0.276	-0.254	-0.231	-0.208	-0.184	-0.160	-0.136	-0.112	-0.086	-0.062	-0.038	-0.012	0.014	0.039	0.064	0.090	0.115	0.141	0.168	0.194	0.220	0.246	0.271	0.298	0.324	0.350	0.376	0.401	0.428	0.454	0.479	0.504	0.530	0.555	0.580	0.604	0.629	0.652	0.678	0.701	0.724	0.748	0.770	0.792	0.815	0.838	0.859	0.880	0.900	0.921	0.940	0.960	0.979	0.996	1.015	1.032	1.051	1.068	1.085	1.100	1.116	1.131	1.146	1.160	1.175	1.189	1.202	1.215	1.228	1.240	1.252	1.265	1.275	1.286	1.299	1.310	1.320	1.331	1.341	1.352	1.362	1.372	1.384	1.394	1.405	1.415	1.426	1.438	1.448	1.460	1.471	1.482	1.495	1.508	1.520	1.534	1.548	1.561	1.576	1.590	1.605	1.621	1.638	1.654	1.670	1.688	1.705	1.724	1.742	1.761	1.781	1.801	1.822	1.842	1.864	1.885	1.906	1.929	1.951	1.974	1.996	2.019	2.042	2.065	2.088	2.110	2.131	2.155	2.178	2.199	2.221	2.241	2.262	2.284	2.302	2.322	2.341	2.360	2.378	2.394	2.410	2.425	2.440	2.454	2.465	2.478	2.486	2.496	2.505	2.511	2.516	2.520	2.524	2.526	2.528	2.526	2.525	2.522	2.516	2.512	2.504	2.495	2.486	2.475	2.462	2.449	2.434	2.419	2.401	2.381	2.362	2.341	2.320	2.296	2.272	2.248	2.222	2.195	2.166	2.139	2.109	2.079	2.049	2.016	1.985	1.952	1.920	1.886	1.852	1.818	1.784	1.749	1.714	1.679	1.644	1.609	1.574	1.538	1.504	1.469	1.432	1.399	1.364	1.330	1.295	1.261	1.228	1.194	1.160	1.128	1.095	1.062	1.031	0.999	0.968	0.936	0.905	0.875	0.845	0.816	0.786	0.758	0.729	0.700	0.672	0.644	0.615	0.588	0.560	0.532	0.505	0.478	0.451	0.424	0.398	0.370	0.344	0.318	0.290	0.264	0.238	0.210	0.182	0.155	0.129	0.101	0.075	0.046	0.020	-0.008	-0.036	-0.065	-0.092	-0.121	-0.149	-0.178	-0.206	-0.236	-0.265	-0.295	-0.324	-0.355	-0.385	-0.415	-0.446	-0.476	-0.507	-0.539	-0.570	-0.601	-0.632	-0.665	-0.698	-0.729	-0.762	-0.794	-0.826	-0.860	-0.891	-0.925	-0.959	-0.992	-1.024	-1.058	-1.091	-1.125	-1.159	-1.191	-1.225	-1.259	-1.291	-1.325	-1.358	-1.390	-1.424	-1.455	-1.488	-1.520	-1.552	-1.584	-1.615	-1.646	-1.678	-1.709	-1.739	-1.769	-1.799	-1.828	-1.858	-1.885	-1.914	-1.941	-1.968	-1.994	-2.020	-2.046	-2.071	-2.096	-2.120	-2.144	-2.168	-2.189	-2.211	-2.232	-2.252	-2.272	-2.291	-2.311	-2.330	-2.349	-2.365	-2.381	-2.399	-2.415	-2.429	-2.444	-2.459	-2.471	-2.485	-2.498	-2.510	-2.522	-2.535	-2.546	-2.558	-2.568	-2.579	-2.589	-2.599	-2.609	-2.619	-2.628	-2.638	-2.646	-2.656	-2.665	-2.675	-2.685	-2.694	-2.704	-2.714	-2.722	-2.732	-2.742	-2.752	-2.765	-2.775	-2.786	-2.798	-2.809	-2.821	-2.834	-2.846	-2.860	-2.872	-2.888	-2.900	-2.915	-2.930	-2.945	-2.960	-2.976	-2.992	-3.009	-3.025	-3.041	-3.058	-3.075	-3.092	-3.110	-3.126	-3.144	-3.161	-3.179	-3.195	-3.212	-3.229	-3.246	-3.262	-3.279	-3.295	-3.309	-3.325	-3.339	-3.352	-3.366	-3.379	-3.391	-3.402	-3.414	-3.424	-3.434	-3.441	-3.449	-3.455	-3.461	-3.466	-3.470	-3.472	-3.475	-3.476	-3.476	-3.475	-3.474	-3.470	-3.466	-3.460	-3.455	-3.446	-3.439	-3.429	-3.419	-3.408	-3.395	-3.382	-3.369	-3.354	-3.338	-3.320	-3.304	-3.285	-3.266	-3.246	-3.226	-3.205	-3.185	-3.162	-3.141	-3.118	-3.094	-3.071	-3.048	-3.024	-2.999	-2.974	-2.949	-2.924	-2.899	-2.874	-2.850	-2.825	-2.800	-2.776	-2.751	-2.726	-2.702	-2.679	-2.655	-2.631	-2.609	-2.586	-2.562	-2.541	-2.519	-2.499	-2.478	-2.456	-2.436	-2.416	-2.398	-2.378	-2.359	-2.341	-2.322	-2.305	-2.288	-2.271	-2.254	-2.238	-2.221	-2.205	-2.189	-2.174	-2.158	-2.144	-2.128	-2.114	-2.098	-2.084	-2.069	-2.054	-2.039	-2.024	-2.009	-1.994	-1.979	-1.964	-1.948	-1.932	-1.916	-1.900	-1.882	-1.866	-1.850	-1.831	-1.815	-1.796	-1.778	-1.760	-1.740	-1.721	-1.700	-1.680	-1.660	-1.639	-1.616	-1.596	-1.574	-1.551	-1.528	-1.505	-1.481	-1.458	-1.432	-1.408	-1.384	-1.359	-1.334	-1.309	-1.284	-1.256	-1.231	-1.205	-1.179	-1.152	-1.126	-1.100	-1.072	-1.046	-1.021	-0.995	-0.969	-0.942	-0.916	-0.890	-0.866	-0.840	-0.815	-0.789	-0.765	-0.740	-0.718	-0.694	-0.670	-0.646	-0.624	-0.602	-0.580	-0.558	-0.536	-0.515	-0.496	-0.475	-0.456	-0.436	-0.418	-0.400	-0.381	-0.364	-0.346	-0.329	-0.311	-0.295	-0.279	-0.262	-0.246	-0.231	-0.215	-0.200	-0.185	-0.170	-0.154	-0.139	-0.124	-0.109	-0.092	-0.078	-0.061	-0.046	-0.029	-0.014	0.004	0.021	0.040	0.058	0.076	0.095	0.116	0.135	0.158	0.179	0.202	0.226	0.251	0.276	0.302	0.329	0.358	0.386	0.416	0.448	0.480	0.512	0.546	0.581	0.618	0.655	0.694	0.732	0.772	0.814	0.858	0.900	0.944	0.990	1.036	1.084	1.131	1.179	1.229	1.279	1.329	1.381	1.432	1.485	1.539	1.591	1.646	1.699	1.754	1.808	1.862	1.916	1.972	2.026	2.081	2.134	2.189	2.242	2.295	2.348	2.401	2.454	2.505	2.556	2.606	2.655	2.704	2.752	2.801	2.848	2.892	2.938	2.982	3.024	3.068	3.108	3.149	3.188	3.225	3.262	3.298	3.335	3.368	3.401	3.434	3.465	3.495	3.524	3.551	3.580	3.605	3.631	3.656	3.680	3.702	3.724	3.745	3.766	3.786	3.806	3.824	3.842	3.860	3.876	3.892	3.908	3.922	3.938	3.952	3.966	3.980	3.994	4.008	4.020	4.032	4.046	4.058	4.070	4.081	4.094	4.106	4.119	4.130	4.142	4.155	4.166	4.179	4.190	4.202	4.215	4.226	4.240	4.252	4.265	4.278	4.291	4.302	4.316	4.330	4.342	4.356	4.370	4.382	4.398	4.410	4.424	4.438	4.450	4.464	4.476	4.490	4.501	4.515	4.528	4.539	4.552	4.564	4.575	4.586	4.598	4.609	4.618	4.628	4.638	4.648	4.656	4.665	4.672	4.680	4.688	4.694	4.700	4.706	4.710	4.716	4.720	4.724	4.728	4.730	4.732	4.735	4.735	4.738	4.738	4.739	4.739	4.738	4.738	4.736	4.735	4.734	4.731	4.729	4.728	4.724	4.721	4.716	4.714	4.711	4.706	4.702	4.698	4.694	4.689	4.685	4.681	4.675	4.671	4.666	4.660	4.655	4.651	4.645	4.640	4.635	4.630	4.625	4.620	4.615	4.609	4.604	4.599	4.592	4.588	4.582	4.578	4.572	4.566	4.561	4.556	4.552	4.546	4.541	4.536	4.532	4.526	4.522	4.516	4.512	4.508	4.504	4.499	4.495	4.491	4.488	4.484	4.480	4.478	4.474	4.470	4.468	4.465	4.462	4.460	4.459	4.456	4.455	4.454	4.452	4.452	4.451	4.451	4.450	4.450	4.451	4.451	4.451	4.452	4.454	4.454	4.456	4.456	4.459	4.460	4.461	4.462	4.465	4.466	4.469	4.469	4.470	4.471	4.471	4.474	4.474	4.474	4.472	4.471	4.471	4.470	4.468	4.466	4.464	4.461	4.456	4.451	4.448	4.442	4.436	4.430	4.422	4.416	4.408	4.399	4.389	4.380	4.369	4.359	4.346	4.335	4.321	4.309	4.295	4.282	4.268	4.254	4.239	4.224	4.208	4.192	4.178	4.161	4.145	4.129	4.112	4.098	4.082	4.066	4.050	4.036	4.021	4.006	3.992	3.979	3.966	3.952	3.941	3.930	3.919	3.908	3.898	3.889	3.881	3.872	3.866	3.860	3.854	3.850	3.846	3.842	3.840	3.839	3.839	3.839	3.840	3.840	3.842	3.846	3.851	3.855	3.860	3.866	3.872	3.880	3.888	3.895	3.904	3.912	3.922	3.932	3.944	3.954	3.964	3.976	3.988	3.998	4.010	4.021	4.032	4.045	4.056	4.068	4.080	4.091	4.102	4.114	4.124	4.135	4.145	4.155	4.165	4.174	4.182	4.191	4.199	4.205	4.212	4.219	4.225	4.230	4.235	4.239	4.242	4.245	4.248	4.249	4.251	4.251	4.251	4.251	4.250	4.249	4.246	4.245	4.241	4.238	4.234	4.230	4.224	4.219	4.214	4.209	4.201	4.195	4.188	4.180	4.172	4.165	4.156	4.149	4.140	4.131	4.122	4.114	4.105	4.096	4.088	4.079	4.069	4.059	4.051	4.041	4.032	4.024	4.015	4.006	3.998	3.989	3.979	3.971	3.964	3.955	3.948	3.939	3.931	3.925	3.916	3.910	3.904	3.896	3.890	3.882	3.878	3.872	3.865	3.860	3.855	3.850	3.845	3.840	3.835	3.831	3.828	3.824	3.819	3.815	3.812	3.810	3.805	3.802	3.800	3.798	3.794	3.791	3.790	3.786	3.785	3.781	3.780	3.778	3.775	3.772	3.770	3.768	3.766	3.762	3.760	3.758	3.754	3.751	3.748	3.744	3.740	3.736	3.732	3.728	3.724	3.718	3.712	3.708	3.701	3.694	3.688	3.680	3.672	3.665	3.658	3.650	3.641	3.631	3.622	3.612	3.602	3.592	3.581	3.571	3.559	3.549	3.536	3.525	3.512	3.500	3.488	3.476	3.462	3.449	3.436	3.425	3.411	3.398	3.385	3.372	3.361	3.348	3.336	3.324	3.312	3.300	3.289	3.278	3.266	3.256	3.246	3.236	3.228	3.218	3.210	3.201	3.194	3.185	3.179	3.172	3.166	3.160	3.155	3.149	3.144	3.140	3.136	3.131	3.128	3.124	3.121	3.118	3.115	3.112	3.109	3.108	3.104	3.101	3.099	3.096	3.092	3.090	3.088	3.084	3.081	3.076	3.072	3.068	3.064	3.058	3.051	3.045	3.039	3.032	3.024	3.015	3.006	2.998	2.988	2.978	2.966	2.954	2.941	2.929	2.916	2.900	2.886	2.871	2.854	2.838	2.820	2.801	2.784	2.765	2.745	2.725	2.705	2.684	2.664	2.641	2.620	2.598	2.575	2.551	2.530	2.506	2.482	2.460	2.438	2.414	2.390	2.368	2.345	2.322	2.300	2.278	2.256	2.235	2.214	2.192	2.172	2.152	2.132	2.114	2.096	2.079	2.061	2.044	2.029	2.014	1.999	1.985	1.971	1.959	1.946	1.935	1.925	1.916	1.906	1.896	1.889	1.881	1.875	1.869	1.862	1.858	1.852	1.849	1.844	1.840	1.836	1.832	1.830	1.826	1.824	1.820	1.819	1.815	1.811	1.809	1.805	1.801	1.799	1.792	1.789	1.784	1.778	1.772	1.766	1.759	1.750	1.742	1.732	1.722	1.711	1.700	1.689	1.676	1.661	1.648	1.632	1.616	1.600	1.582	1.565	1.546	1.526	1.508	1.486	1.465	1.444	1.421	1.399	1.376	1.354	1.330	1.305	1.282	1.259	1.235	1.210	1.186	1.162	1.139	1.115	1.092	1.070	1.048	1.025	1.004	0.984	0.962	0.944	0.926	0.908	0.890	0.872	0.858	0.842	0.830	0.816	0.804	0.794	0.784	0.774	0.766	0.759	0.754	0.748	0.742	0.740	0.738	0.736	0.735	0.736	0.736	0.739	0.740	0.744	0.748	0.752	0.758	0.764	0.769	0.776	0.784	0.791	0.800	0.809	0.816	0.825	0.835	0.844	0.852	0.862	0.871	0.881	0.891	0.900	0.909	0.919	0.926	0.936	0.944	0.951	0.960	0.966	0.974	0.980	0.986	0.991	0.998	1.001	1.006	1.009	1.012	1.014	1.015	1.018	1.018	1.016	1.016	1.015	1.012	1.010	1.005	1.001	0.996	0.990	0.984	0.976	0.969	0.960	0.951	0.941	0.930	0.920	0.908	0.895	0.881	0.868	0.855	0.839	0.824	0.809	0.792	0.775	0.759	0.741	0.724	0.706	0.688	0.670	0.651	0.632	0.615	0.596	0.578	0.560	0.542	0.524	0.506	0.490	0.474	0.458	0.442	0.428	0.412	0.399	0.386	0.374	0.362	0.351	0.342	0.335	0.328	0.320	0.315	0.310	0.308	0.304	0.304	0.304	0.305	0.309	0.311	0.316	0.322	0.330	0.339	0.348	0.359	0.370	0.382	0.396	0.411	0.428	0.445	0.464	0.482	0.501	0.522	0.544	0.565	0.589	0.612	0.636	0.660	0.686	0.711	0.738	0.764	0.790	0.818	0.844	0.871	0.899	0.928	0.955	0.982	1.010	1.038	1.065	1.091	1.120	1.146	1.174	1.200	1.226	1.252	1.278	1.304	1.329	1.354	1.378	1.402	1.426	1.449	1.472	1.495	1.518	1.539	1.560	1.581	1.602	1.622	1.644	1.662	1.682	1.701	1.720	1.739	1.756	1.775	1.792	1.810	1.826	1.844	1.861	1.878	1.892	1.910	1.926	1.942	1.958	1.974	1.989	2.005	2.021	2.038	2.051	2.068	2.084	2.098	2.114	2.130	2.144	2.160	2.176	2.190	2.206	2.221	2.236	2.252	2.268	2.282	2.299	2.315	2.330	2.346	2.362	2.378	2.394	2.409	2.424	2.440	2.455	2.470	2.485	2.500	2.515	2.530	2.545	2.560	2.574	2.589	2.602	2.616	2.630	2.644	2.658	2.669	2.682	2.695	2.706	2.718	2.730	2.740	2.751	2.761	2.770	2.780	2.789	2.796	2.805	2.811	2.819	2.825	2.831	2.838	2.841	2.846	2.851	2.854	2.856	2.859	2.861	2.862	2.862	2.862	2.862	2.862	2.861	2.860	2.858	2.855	2.851	2.849	2.844	2.840	2.835	2.830	2.825	2.820	2.812	2.806	2.801	2.794	2.786	2.780	2.772	2.765	2.759	2.750	2.742	2.736	2.728	2.720	2.712	2.705	2.698	2.690	2.684	2.678	2.671	2.664	2.658	2.652	2.646	2.641	2.636	2.631	2.626	2.622	2.619	2.615	2.612	2.610	2.609	2.606	2.605	2.602	2.602	2.602	2.602	2.604	2.604	2.605	2.606	2.608	2.610	2.612	2.615	2.618	2.621	2.624	2.628	2.632	2.636	2.640	2.644	2.648	2.651	2.658	2.661	2.666	2.669	2.674	2.678	2.681	2.685	2.689	2.692	2.696	2.699	2.701	2.704	2.706	2.709	2.710	2.711	2.711	2.712	2.712	2.712	2.711	2.711	2.709	2.708	2.705	2.702	2.699	2.696	2.691	2.689	2.684	2.679	2.674	2.668	2.661	2.655	2.648	2.642	2.635	2.628	2.619	2.611	2.602	2.594	2.586	2.578	2.569	2.560	2.550	2.541	2.534	2.524	2.515	2.506	2.498	2.489	2.480	2.471	2.462	2.455	2.448	2.439	2.431	2.422	2.416	2.409	2.401	2.394	2.388	2.381	2.375	2.370	2.364	2.358	2.354	2.348	2.344	2.339	2.334	2.330	2.326	2.322	2.319	2.315	2.311	2.308	2.305	2.302	2.299	2.296	2.292	2.290	2.286	2.282	2.280	2.276	2.274	2.270	2.268	2.264	2.260	2.255	2.252	2.249	2.244	2.238	2.234	2.229	2.222	2.218	2.211	2.205	2.198	2.191	2.184	2.176	2.168	2.159	2.151	2.142	2.132	2.121	2.112	2.101	2.090	2.079	2.066	2.055	2.042	2.030	2.015	2.002	1.988	1.975	1.960	1.945	1.929	1.914	1.898	1.882	1.866	1.850	1.834	1.818	1.800	1.784	1.766	1.750	1.732	1.715	1.700	1.682	1.666	1.649	1.634	1.618	1.601	1.586	1.570	1.555	1.540	1.525	1.511	1.498	1.485	1.471	1.459	1.446	1.435	1.424	1.414	1.404	1.394	1.385	1.376	1.369	1.361	1.354	1.348	1.342	1.336	1.332	1.328	1.325	1.321	1.320	1.318	1.316	1.315	1.316	1.315	1.316	1.318	1.319	1.320	1.321	1.324	1.328	1.329	1.334	1.336	1.340	1.344	1.348	1.351	1.356	1.361	1.366	1.370	1.375	1.380	1.384	1.389	1.394	1.398	1.404	1.408	1.411	1.415	1.420	1.424	1.428	1.431	1.434	1.438	1.440	1.442	1.445	1.448	1.450	1.451	1.452	1.454	1.454	1.455	1.455	1.454	1.454	1.452	1.452	1.451	1.449	1.446	1.444	1.441	1.439	1.435	1.431	1.428	1.424	1.419	1.414	1.409	1.404	1.399	1.392	1.386	1.381	1.375	1.369	1.362	1.355	1.349	1.342	1.336	1.330	1.322	1.316	1.310	1.304	1.298	1.291	1.285	1.279	1.274	1.268	1.262	1.259	1.254	1.250	1.245	1.242	1.239	1.236	1.235	1.232	1.231	1.231	1.230	1.231	1.232	1.235	1.236	1.239	1.244	1.246	1.251	1.258	1.262	1.269	1.275	1.282	1.292	1.300	1.309	1.319	1.330	1.340	1.351	1.362	1.375	1.388	1.400	1.412	1.426	1.440	1.452	1.468	1.481	1.496	1.510	1.525	1.540	1.555	1.569	1.584	1.599	1.612	1.626	1.641	1.654	1.669	1.681	1.695	1.708	1.720	1.731	1.744	1.755	1.765	1.775	1.785	1.795	1.804	1.814	1.821	1.830	1.838	1.845	1.851	1.858	1.862	1.869	1.874	1.878	1.882	1.886	1.890	1.894	1.896	1.899	1.901	1.902	1.906	1.908	1.909	1.910	1.911	1.914	1.914	1.915	1.916	1.918	1.918	1.919	1.920	1.921	1.922	1.924	1.926	1.926	1.929	1.931	1.932	1.935	1.936	1.940	1.942	1.945	1.949	1.951	1.955	1.959	1.962	1.968	1.971	1.976	1.980	1.985	1.990	1.995	2.000	2.006	2.011	2.018	2.024	2.030	2.035	2.041	2.046	2.052	2.059	2.064	2.069	2.076	2.080	2.086	2.091	2.096	2.101	2.105	2.110	2.115	2.119	2.121	2.125	2.129	2.131	2.134	2.135	2.136	2.138	2.139	2.139	2.139	2.139	2.138	2.136	2.132	2.131	2.129	2.125	2.121	2.116	2.114	2.109	2.101	2.096	2.090	2.085	2.076	2.070	2.062	2.054	2.046	2.038	2.029	2.020	2.010	2.001	1.991	1.982	1.971	1.964	1.954	1.944	1.934	1.924	1.914	1.904	1.894	1.884	1.874	1.865	1.855	1.846	1.838	1.828	1.821	1.812	1.804	1.796	1.790	1.782	1.776	1.770	1.764	1.759	1.752	1.749	1.744	1.740	1.735	1.732	1.729	1.725	1.722	1.720	1.718	1.716	1.714	1.712	1.710	1.709	1.708	1.706	1.705	1.705	1.704	1.702	1.702	1.701	1.699	1.699	1.696	1.696	1.694	1.692	1.690	1.688	1.686	1.684	1.680	1.676	1.672	1.669	1.665	1.660	1.655	1.650	1.645	1.638	1.631	1.625	1.618	1.610	1.601	1.594	1.584	1.575	1.565	1.556	1.545	1.535	1.522	1.511	1.500	1.489	1.476	1.464	1.451	1.439	1.425	1.412	1.399	1.385	1.371	1.358	1.344	1.330	1.316	1.302	1.288	1.274	1.261	1.248	1.234	1.221	1.208	1.195	
