# Supplementary material for: Motion onset VEPs can see through the blur
Source: Sci Rep. 2024 Sep 12;14:21296. doi: 10.1038/s41598-024-72483-z (PMC11393312; doi:10.1038/s41598-024-72483-z)
Supplement: Supplementary file 3 — Supplementary Information 3. [file 41598_2024_72483_MOESM3_ESM.zip › VEP_raw_data/source_data/SorceBlurVEP-S012_VEP_2023-04-18_15-06-09.txt]

0.000	0.000	99999.999	6250.000	50.000	-2193.000	-2061.000	6248.000	7.000	100.000	5.000	2.000	1.000	1.000	0.000	0.000	0.000	0.000	0.000	0.000	0.000	0.000	0.000	0.000	0.000	0.000	0.000	1.244	1.218	1.192	1.169	1.145	1.124	1.101	1.081	1.061	1.042	1.022	1.005	0.986	0.970	0.952	0.936	0.919	0.902	0.888	0.870	0.854	0.836	0.819	0.801	0.784	0.765	0.745	0.726	0.706	0.685	0.661	0.640	0.615	0.590	0.565	0.538	0.509	0.479	0.449	0.416	0.384	0.349	0.312	0.275	0.236	0.198	0.156	0.114	0.069	0.024	-0.022	-0.070	-0.119	-0.169	-0.220	-0.272	-0.326	-0.380	-0.435	-0.491	-0.549	-0.606	-0.664	-0.722	-0.781	-0.841	-0.901	-0.961	-1.022	-1.082	-1.145	-1.204	-1.265	-1.325	-1.386	-1.446	-1.505	-1.564	-1.622	-1.680	-1.738	-1.792	-1.849	-1.902	-1.955	-2.009	-2.058	-2.109	-2.156	-2.204	-2.249	-2.294	-2.336	-2.378	-2.416	-2.456	-2.491	-2.528	-2.560	-2.592	-2.622	-2.650	-2.676	-2.702	-2.725	-2.748	-2.768	-2.786	-2.804	-2.820	-2.834	-2.846	-2.859	-2.868	-2.876	-2.885	-2.890	-2.895	-2.900	-2.902	-2.906	-2.908	-2.908	-2.908	-2.908	-2.906	-2.904	-2.902	-2.901	-2.899	-2.896	-2.894	-2.891	-2.889	-2.888	-2.885	-2.884	-2.882	-2.881	-2.881	-2.881	-2.882	-2.884	-2.886	-2.890	-2.892	-2.898	-2.904	-2.910	-2.918	-2.925	-2.934	-2.944	-2.955	-2.966	-2.979	-2.991	-3.006	-3.021	-3.038	-3.054	-3.070	-3.089	-3.106	-3.126	-3.145	-3.166	-3.186	-3.206	-3.228	-3.249	-3.270	-3.291	-3.312	-3.334	-3.355	-3.375	-3.398	-3.418	-3.438	-3.456	-3.475	-3.494	-3.511	-3.528	-3.544	-3.559	-3.574	-3.586	-3.598	-3.609	-3.618	-3.626	-3.634	-3.640	-3.645	-3.649	-3.650	-3.650	-3.649	-3.648	-3.642	-3.638	-3.631	-3.622	-3.614	-3.602	-3.590	-3.576	-3.561	-3.545	-3.528	-3.508	-3.488	-3.465	-3.442	-3.420	-3.395	-3.369	-3.342	-3.315	-3.286	-3.258	-3.228	-3.198	-3.166	-3.134	-3.104	-3.071	-3.040	-3.006	-2.975	-2.942	-2.910	-2.878	-2.846	-2.815	-2.785	-2.754	-2.725	-2.695	-2.666	-2.640	-2.612	-2.586	-2.561	-2.538	-2.514	-2.492	-2.472	-2.452	-2.435	-2.416	-2.400	-2.386	-2.372	-2.360	-2.349	-2.340	-2.330	-2.322	-2.316	-2.311	-2.306	-2.304	-2.301	-2.300	-2.299	-2.299	-2.300	-2.301	-2.304	-2.306	-2.309	-2.311	-2.316	-2.319	-2.322	-2.326	-2.329	-2.332	-2.335	-2.336	-2.339	-2.341	-2.341	-2.341	-2.339	-2.336	-2.334	-2.330	-2.324	-2.316	-2.309	-2.299	-2.288	-2.275	-2.261	-2.246	-2.229	-2.210	-2.190	-2.168	-2.145	-2.120	-2.092	-2.065	-2.035	-2.005	-1.972	-1.938	-1.902	-1.865	-1.828	-1.789	-1.748	-1.706	-1.664	-1.621	-1.578	-1.532	-1.488	-1.441	-1.395	-1.349	-1.301	-1.254	-1.208	-1.160	-1.112	-1.066	-1.019	-0.972	-0.926	-0.882	-0.838	-0.792	-0.749	-0.708	-0.665	-0.624	-0.584	-0.546	-0.507	-0.471	-0.436	-0.402	-0.369	-0.338	-0.306	-0.276	-0.250	-0.222	-0.196	-0.172	-0.150	-0.128	-0.106	-0.089	-0.070	-0.052	-0.036	-0.021	-0.008	0.006	0.018	0.029	0.039	0.049	0.058	0.064	0.071	0.079	0.084	0.090	0.094	0.098	0.101	0.105	0.108	0.110	0.112	0.115	0.116	0.119	0.120	0.121	0.122	0.124	0.126	0.128	0.130	0.130	0.134	0.136	0.138	0.140	0.144	0.148	0.151	0.156	0.160	0.165	0.170	0.175	0.182	0.189	0.196	0.204	0.212	0.221	0.230	0.240	0.251	0.261	0.274	0.285	0.298	0.311	0.325	0.339	0.354	0.368	0.384	0.400	0.415	0.432	0.450	0.466	0.484	0.501	0.520	0.538	0.555	0.574	0.592	0.610	0.629	0.648	0.665	0.682	0.700	0.718	0.735	0.750	0.766	0.781	0.796	0.810	0.825	0.836	0.849	0.860	0.870	0.880	0.889	0.895	0.901	0.908	0.912	0.916	0.916	0.918	0.918	0.916	0.914	0.909	0.904	0.898	0.890	0.881	0.871	0.860	0.848	0.834	0.820	0.805	0.789	0.770	0.752	0.732	0.712	0.691	0.670	0.649	0.625	0.602	0.578	0.554	0.529	0.504	0.479	0.452	0.428	0.402	0.376	0.351	0.325	0.300	0.275	0.251	0.228	0.204	0.181	0.160	0.138	0.118	0.096	0.078	0.060	0.042	0.028	0.011	-0.002	-0.015	-0.028	-0.038	-0.048	-0.055	-0.061	-0.068	-0.072	-0.075	-0.076	-0.078	-0.075	-0.072	-0.070	-0.065	-0.059	-0.052	-0.044	-0.035	-0.024	-0.012	0.000	0.012	0.028	0.042	0.058	0.075	0.091	0.110	0.129	0.148	0.168	0.186	0.205	0.225	0.245	0.265	0.285	0.305	0.324	0.344	0.361	0.380	0.399	0.415	0.432	0.448	0.461	0.476	0.489	0.500	0.511	0.521	0.530	0.539	0.545	0.549	0.552	0.556	0.558	0.558	0.555	0.554	0.550	0.544	0.538	0.530	0.520	0.510	0.498	0.485	0.470	0.456	0.440	0.422	0.404	0.385	0.365	0.345	0.325	0.302	0.280	0.258	0.235	0.211	0.188	0.164	0.139	0.116	0.091	0.068	0.044	0.020	-0.002	-0.025	-0.048	-0.069	-0.089	-0.109	-0.129	-0.148	-0.165	-0.181	-0.198	-0.214	-0.228	-0.241	-0.252	-0.264	-0.274	-0.282	-0.291	-0.299	-0.304	-0.309	-0.311	-0.315	-0.316	-0.316	-0.316	-0.316	-0.314	-0.311	-0.308	-0.302	-0.299	-0.292	-0.288	-0.281	-0.274	-0.269	-0.261	-0.254	-0.246	-0.240	-0.232	-0.226	-0.221	-0.215	-0.209	-0.204	-0.200	-0.196	-0.194	-0.191	-0.191	-0.191	-0.192	-0.196	-0.200	-0.205	-0.212	-0.220	-0.230	-0.241	-0.254	-0.268	-0.284	-0.300	-0.320	-0.340	-0.362	-0.388	-0.412	-0.440	-0.469	-0.499	-0.531	-0.565	-0.600	-0.638	-0.675	-0.715	-0.756	-0.798	-0.840	-0.884	-0.930	-0.975	-1.021	-1.070	-1.118	-1.166	-1.215	-1.264	-1.314	-1.364	-1.412	-1.464	-1.512	-1.562	-1.611	-1.659	-1.708	-1.754	-1.801	-1.848	-1.891	-1.936	-1.979	-2.021	-2.061	-2.100	-2.138	-2.174	-2.209	-2.242	-2.275	-2.306	-2.335	-2.362	-2.388	-2.412	-2.435	-2.456	-2.475	-2.492	-2.508	-2.522	-2.536	-2.548	-2.558	-2.566	-2.574	-2.580	-2.585	-2.588	-2.590	-2.591	-2.591	-2.591	-2.590	-2.588	-2.584	-2.580	-2.576	-2.571	-2.565	-2.561	-2.555	-2.549	-2.544	-2.538	-2.532	-2.526	-2.521	-2.516	-2.511	-2.508	-2.505	-2.502	-2.500	-2.500	-2.500	-2.500	-2.502	-2.505	-2.510	-2.515	-2.521	-2.529	-2.539	-2.549	-2.561	-2.575	-2.589	-2.605	-2.622	-2.641	-2.661	-2.684	-2.708	-2.732	-2.758	-2.786	-2.815	-2.845	-2.878	-2.909	-2.942	-2.978	-3.014	-3.052	-3.090	-3.129	-3.169	-3.210	-3.252	-3.294	-3.336	-3.379	-3.421	-3.465	-3.509	-3.552	-3.596	-3.639	-3.682	-3.725	-3.768	-3.810	-3.850	-3.891	-3.931	-3.970	-4.008	-4.044	-4.079	-4.114	-4.146	-4.179	-4.209	-4.238	-4.264	-4.290	-4.312	-4.335	-4.355	-4.374	-4.390	-4.406	-4.418	-4.430	-4.439	-4.446	-4.450	-4.454	-4.458	-4.456	-4.455	-4.451	-4.446	-4.439	-4.430	-4.421	-4.409	-4.396	-4.382	-4.368	-4.350	-4.332	-4.315	-4.295	-4.275	-4.254	-4.232	-4.211	-4.189	-4.166	-4.144	-4.121	-4.098	-4.076	-4.054	-4.031	-4.010	-3.990	-3.970	-3.950	-3.931	-3.914	-3.898	-3.881	-3.868	-3.854	-3.842	-3.831	-3.821	-3.814	-3.806	-3.801	-3.798	-3.794	-3.792	-3.792	-3.795	-3.798	-3.801	-3.806	-3.814	-3.821	-3.829	-3.839	-3.851	-3.862	-3.875	-3.888	-3.902	-3.916	-3.931	-3.946	-3.961	-3.978	-3.992	-4.008	-4.021	-4.036	-4.049	-4.062	-4.075	-4.086	-4.095	-4.106	-4.112	-4.120	-4.125	-4.129	-4.129	-4.129	-4.128	-4.122	-4.118	-4.109	-4.100	-4.086	-4.072	-4.056	-4.036	-4.015	-3.991	-3.965	-3.938	-3.905	-3.874	-3.839	-3.800	-3.760	-3.720	-3.676	-3.631	-3.584	-3.535	-3.484	-3.432	-3.380	-3.326	-3.270	-3.214	-3.155	-3.098	-3.039	-2.980	-2.919	-2.860	-2.800	-2.740	-2.680	-2.620	-2.562	-2.504	-2.446	-2.389	-2.332	-2.278	-2.224	-2.171	-2.120	-2.071	-2.022	-1.976	-1.930	-1.888	-1.846	-1.808	-1.768	-1.732	-1.698	-1.665	-1.636	-1.606	-1.580	-1.556	-1.532	-1.512	-1.494	-1.476	-1.460	-1.446	-1.434	-1.422	-1.412	-1.405	-1.399	-1.392	-1.389	-1.386	-1.385	-1.384	-1.385	-1.386	-1.388	-1.389	-1.392	-1.396	-1.401	-1.405	-1.411	-1.416	-1.422	-1.428	-1.434	-1.439	-1.445	-1.451	-1.458	-1.462	-1.468	-1.474	-1.479	-1.484	-1.488	-1.492	-1.495	-1.498	-1.501	-1.504	-1.504	-1.506	-1.506	-1.506	-1.506	-1.505	-1.502	-1.501	-1.498	-1.494	-1.490	-1.485	-1.480	-1.474	-1.468	-1.461	-1.454	-1.444	-1.436	-1.426	-1.418	-1.408	-1.396	-1.385	-1.374	-1.361	-1.350	-1.336	-1.324	-1.311	-1.298	-1.284	-1.270	-1.258	-1.244	-1.230	-1.216	-1.202	-1.190	-1.178	-1.165	-1.152	-1.141	-1.130	-1.119	-1.109	-1.100	-1.092	-1.085	-1.078	-1.072	-1.068	-1.065	-1.062	-1.061	-1.061	-1.064	-1.066	-1.070	-1.076	-1.082	-1.091	-1.101	-1.114	-1.126	-1.142	-1.159	-1.176	-1.195	-1.216	-1.240	-1.264	-1.290	-1.318	-1.346	-1.376	-1.408	-1.440	-1.474	-1.509	-1.544	-1.581	-1.618	-1.656	-1.695	-1.735	-1.775	-1.816	-1.856	-1.898	-1.938	-1.978	-2.018	-2.058	-2.098	-2.136	-2.175	-2.212	-2.249	-2.285	-2.319	-2.351	-2.382	-2.414	-2.442	-2.470	-2.495	-2.520	-2.541	-2.562	-2.580	-2.598	-2.614	-2.626	-2.636	-2.645	-2.651	-2.656	-2.659	-2.659	-2.658	-2.654	-2.649	-2.641	-2.631	-2.620	-2.608	-2.594	-2.578	-2.559	-2.540	-2.520	-2.498	-2.474	-2.449	-2.424	-2.399	-2.370	-2.342	-2.314	-2.284	-2.255	-2.224	-2.194	-2.162	-2.132	-2.102	-2.071	-2.041	-2.011	-1.980	-1.951	-1.922	-1.895	-1.866	-1.840	-1.814	-1.789	-1.764	-1.741	-1.719	-1.699	-1.679	-1.660	-1.642	-1.626	-1.611	-1.599	-1.586	-1.575	-1.566	-1.558	-1.551	-1.546	-1.541	-1.539	-1.538	-1.538	-1.539	-1.540	-1.544	-1.550	-1.555	-1.562	-1.571	-1.581	-1.590	-1.602	-1.614	-1.628	-1.640	-1.655	-1.670	-1.685	-1.701	-1.718	-1.734	-1.751	-1.769	-1.785	-1.802	-1.820	-1.838	-1.852	-1.870	-1.886	-1.901	-1.916	-1.931	-1.945	-1.959	-1.970	-1.982	-1.992	-2.002	-2.011	-2.019	-2.025	-2.030	-2.034	-2.036	-2.038	-2.039	-2.038	-2.035	-2.031	-2.025	-2.019	-2.011	-2.001	-1.991	-1.980	-1.968	-1.952	-1.938	-1.921	-1.904	-1.886	-1.866	-1.846	-1.825	-1.805	-1.782	-1.760	-1.736	-1.714	-1.689	-1.666	-1.641	-1.618	-1.595	-1.571	-1.549	-1.525	-1.502	-1.481	-1.460	-1.441	-1.422	-1.405	-1.388	-1.371	-1.356	-1.342	-1.330	-1.320	-1.311	-1.304	-1.298	-1.291	-1.290	-1.288	-1.288	-1.289	-1.294	-1.299	-1.305	-1.312	-1.322	-1.334	-1.346	-1.361	-1.375	-1.392	-1.410	-1.430	-1.451	-1.471	-1.494	-1.518	-1.541	-1.566	-1.591	-1.618	-1.644	-1.670	-1.696	-1.724	-1.751	-1.778	-1.804	-1.830	-1.856	-1.880	-1.906	-1.930	-1.952	-1.975	-1.996	-2.016	-2.034	-2.051	-2.068	-2.082	-2.096	-2.108	-2.119	-2.126	-2.134	-2.139	-2.142	-2.144	-2.144	-2.141	-2.138	-2.131	-2.125	-2.115	-2.104	-2.091	-2.076	-2.060	-2.042	-2.022	-2.000	-1.979	-1.954	-1.929	-1.901	-1.872	-1.844	-1.812	-1.780	-1.749	-1.715	-1.681	-1.648	-1.611	-1.575	-1.539	-1.504	-1.466	-1.430	-1.394	-1.358	-1.321	-1.286	-1.250	-1.215	-1.182	-1.148	-1.116	-1.085	-1.054	-1.024	-0.996	-0.969	-0.942	-0.919	-0.896	-0.874	-0.854	-0.835	-0.818	-0.802	-0.789	-0.776	-0.765	-0.755	-0.748	-0.741	-0.736	-0.732	-0.730	-0.730	-0.730	-0.732	-0.735	-0.740	-0.745	-0.751	-0.759	-0.768	-0.776	-0.785	-0.796	-0.808	-0.818	-0.830	-0.842	-0.854	-0.868	-0.879	-0.891	-0.904	-0.916	-0.928	-0.939	-0.949	-0.960	-0.970	-0.979	-0.986	-0.994	-1.001	-1.006	-1.011	-1.015	-1.018	-1.019	-1.018	-1.018	-1.015	-1.011	-1.006	-1.000	-0.992	-0.985	-0.974	-0.964	-0.950	-0.936	-0.921	-0.905	-0.888	-0.870	-0.850	-0.829	-0.808	-0.784	-0.761	-0.738	-0.712	-0.686	-0.660	-0.632	-0.605	-0.578	-0.549	-0.521	-0.492	-0.464	-0.435	-0.408	-0.379	-0.352	-0.325	-0.298	-0.271	-0.246	-0.221	-0.198	-0.174	-0.152	-0.131	-0.112	-0.094	-0.076	-0.061	-0.046	-0.034	-0.022	-0.012	-0.006	0.001	0.006	0.009	0.010	0.009	0.006	0.002	-0.002	-0.010	-0.020	-0.032	-0.045	-0.059	-0.076	-0.092	-0.112	-0.132	-0.155	-0.180	-0.205	-0.231	-0.258	-0.288	-0.318	-0.348	-0.379	-0.411	-0.444	-0.476	-0.510	-0.545	-0.579	-0.614	-0.649	-0.682	-0.718	-0.751	-0.785	-0.818	-0.850	-0.881	-0.911	-0.942	-0.971	-0.999	-1.026	-1.050	-1.075	-1.098	-1.119	-1.138	-1.156	-1.171	-1.186	-1.199	-1.210	-1.219	-1.226	-1.231	-1.234	-1.234	-1.234	-1.231	-1.225	-1.219	-1.210	-1.199	-1.186	-1.172	-1.155	-1.136	-1.116	-1.094	-1.071	-1.046	-1.020	-0.991	-0.964	-0.932	-0.901	-0.869	-0.835	-0.801	-0.766	-0.730	-0.695	-0.659	-0.622	-0.585	-0.549	-0.511	-0.475	-0.439	-0.402	-0.368	-0.334	-0.300	-0.266	-0.235	-0.204	-0.175	-0.148	-0.120	-0.094	-0.070	-0.048	-0.028	-0.008	0.010	0.025	0.040	0.051	0.062	0.071	0.076	0.081	0.085	0.086	0.085	0.082	0.079	0.074	0.066	0.059	0.048	0.038	0.026	0.012	-0.001	-0.018	-0.032	-0.050	-0.066	-0.084	-0.102	-0.120	-0.138	-0.155	-0.172	-0.190	-0.208	-0.222	-0.239	-0.251	-0.265	-0.279	-0.289	-0.299	-0.306	-0.314	-0.319	-0.322	-0.324	-0.324	-0.322	-0.319	-0.312	-0.305	-0.294	-0.281	-0.268	-0.251	-0.232	-0.212	-0.190	-0.165	-0.139	-0.110	-0.080	-0.048	-0.012	0.022	0.060	0.099	0.139	0.180	0.224	0.269	0.312	0.359	0.406	0.454	0.502	0.550	0.599	0.649	0.698	0.746	0.796	0.844	0.892	0.940	0.986	1.032	1.078	1.122	1.165	1.206	1.248	1.285	1.322	1.359	1.391	1.422	1.454	1.481	1.508	1.531	1.552	1.571	1.589	1.602	1.615	1.625	1.632	1.639	1.641	1.642	1.640	1.636	1.630	1.621	1.611	1.598	1.581	1.564	1.546	1.524	1.501	1.475	1.448	1.419	1.389	1.358	1.324	1.290	1.254	1.216	1.179	1.140	1.100	1.060	1.019	0.976	0.935	0.891	0.849	0.806	0.764	0.720	0.679	0.636	0.595	0.554	0.512	0.474	0.434	0.396	0.359	0.322	0.286	0.252	0.219	0.186	0.156	0.126	0.099	0.072	0.046	0.022	0.000	-0.021	-0.041	-0.060	-0.076	-0.092	-0.106	-0.119	-0.131	-0.141	-0.151	-0.159	-0.166	-0.172	-0.178	-0.182	-0.185	-0.188	-0.190	-0.192	-0.194	-0.194	-0.195	-0.195	-0.195	-0.195	-0.195	-0.196	-0.196	-0.196	-0.198	-0.199	-0.201	-0.205	-0.209	-0.214	-0.218	-0.224	-0.231	-0.240	-0.250	-0.260	-0.271	-0.285	-0.299	-0.314	-0.330	-0.348	-0.368	-0.388	-0.409	-0.431	-0.455	-0.480	-0.506	-0.534	-0.561	-0.591	-0.620	-0.652	-0.684	-0.715	-0.749	-0.781	-0.816	-0.850	-0.885	-0.919	-0.954	-0.989	-1.022	-1.058	-1.091	-1.125	-1.158	-1.190	-1.222	-1.254	-1.282	-1.311	-1.340	-1.366	-1.391	-1.416	-1.439	-1.460	-1.480	-1.499	-1.515	-1.531	-1.544	-1.555	-1.565	-1.574	-1.579	-1.584	-1.588	-1.586	-1.586	-1.582	-1.579	-1.571	-1.564	-1.554	-1.541	-1.528	-1.514	-1.496	-1.478	-1.458	-1.436	-1.415	-1.390	-1.366	-1.339	-1.311	-1.284	-1.255	-1.224	-1.194	-1.162	-1.130	-1.098	-1.064	-1.030	-0.996	-0.962	-0.928	-0.894	-0.859	-0.826	-0.791	-0.758	-0.724	-0.690	-0.658	-0.626	-0.594	-0.562	-0.532	-0.501	-0.474	-0.445	-0.418	-0.391	-0.366	-0.342	-0.318	-0.295	-0.275	-0.254	-0.235	-0.216	-0.200	-0.184	-0.170	-0.156	-0.144	-0.132	-0.122	-0.114	-0.106	-0.099	-0.095	-0.090	-0.088	-0.085	-0.084	-0.084	-0.085	-0.086	-0.089	-0.094	-0.099	-0.104	-0.111	-0.118	-0.126	-0.134	-0.142	-0.152	-0.161	-0.172	-0.184	-0.194	-0.206	-0.218	-0.230	-0.241	-0.254	-0.265	-0.276	-0.289	-0.300	-0.311	-0.321	-0.332	-0.342	-0.351	-0.361	-0.369	-0.376	-0.382	-0.390	-0.395	-0.399	-0.401	-0.405	-0.406	-0.406	-0.406	-0.405	-0.402	-0.399	-0.394	-0.388	-0.380	-0.372	-0.364	-0.352	-0.342	-0.329	-0.316	-0.301	-0.286	-0.270	-0.252	-0.235	-0.216	-0.196	-0.178	-0.156	-0.136	-0.114	-0.092	-0.070	-0.049	-0.026	-0.004	0.018	0.040	0.062	0.084	0.104	0.125	0.146	0.165	0.184	0.201	0.218	0.232	0.248	0.261	0.274	0.285	0.295	0.304	0.311	0.318	0.322	0.325	0.326	0.328	0.326	0.324	0.319	0.315	0.308	0.300	0.291	0.280	0.268	0.256	0.241	0.226	0.211	0.195	0.178	0.159	0.140	0.121	0.102	0.082	0.064	0.044	0.024	0.005	-0.014	-0.032	-0.050	-0.069	-0.085	-0.101	-0.116	-0.131	-0.144	-0.156	-0.166	-0.176	-0.184	-0.191	-0.196	-0.200	-0.202	-0.204	-0.202	-0.200	-0.196	-0.191	-0.184	-0.174	-0.165	-0.154	-0.140	-0.125	-0.109	-0.091	-0.074	-0.052	-0.032	-0.011	0.011	0.036	0.060	0.085	0.111	0.138	0.164	0.191	0.219	0.245	0.272	0.300	0.325	0.352	0.378	0.402	0.428	0.451	0.474	0.496	0.518	0.538	0.556	0.574	0.590	0.604	0.618	0.630	0.641	0.650	0.658	0.664	0.669	0.671	0.672	0.672	0.670	0.668	0.662	0.656	0.650	0.641	0.630	0.619	0.606	0.592	0.578	0.562	0.546	0.528	0.510	0.491	0.471	0.451	0.431	0.410	0.390	0.369	0.346	0.326	0.304	0.284	0.262	0.241	0.222	0.201	0.184	0.164	0.146	0.129	0.112	0.098	0.081	0.068	0.055	0.042	0.030	0.020	0.011	0.002	-0.005	-0.012	-0.018	-0.022	-0.026	-0.029	-0.029	-0.030	-0.030	-0.028	-0.025	-0.022	-0.018	-0.011	-0.006	0.001	0.010	0.018	0.028	0.038	0.048	0.060	0.072	0.085	0.098	0.111	0.126	0.141	0.156	0.171	0.188	0.202	0.219	0.235	0.251	0.268	0.285	0.301	0.318	0.332	0.349	0.365	0.380	0.395	0.409	0.424	0.436	0.449	0.461	0.472	0.484	0.495	0.504	0.511	0.520	0.525	0.530	0.534	0.538	0.540	0.540	0.540	0.538	0.534	0.530	0.524	0.518	0.509	0.499	0.488	0.475	0.462	0.446	0.430	0.412	0.394	0.374	0.352	0.331	0.309	0.285	0.260	0.234	0.208	0.181	0.154	0.125	0.096	0.068	0.038	0.009	-0.021	-0.050	-0.079	-0.109	-0.139	-0.168	-0.195	-0.222	-0.250	-0.275	-0.301	-0.326	-0.350	-0.372	-0.395	-0.416	-0.435	-0.454	-0.471	-0.486	-0.501	-0.515	-0.526	-0.536	-0.545	-0.554	-0.559	-0.562	-0.566	-0.568	-0.568	-0.566	-0.564	-0.560	-0.555	-0.548	-0.540	-0.530	-0.521	-0.509	-0.498	-0.485	-0.470	-0.455	-0.440	-0.424	-0.406	-0.389	-0.371	-0.352	-0.334	-0.314	-0.295	-0.276	-0.256	-0.238	-0.219	-0.200	-0.181	-0.164	-0.146	-0.129	-0.111	-0.095	-0.079	-0.064	-0.049	-0.035	-0.024	-0.011	0.000	0.010	0.020	0.028	0.034	0.041	0.046	0.049	0.052	0.055	0.055	0.055	0.054	0.052	0.049	0.045	0.040	0.034	0.028	0.020	0.011	0.001	-0.009	-0.020	-0.031	-0.044	-0.056	-0.070	-0.084	-0.099	-0.114	-0.128	-0.144	-0.160	-0.175	-0.191	-0.208	-0.224	-0.239	-0.255	-0.270	-0.286	-0.301	-0.318	-0.332	-0.346	-0.360	-0.374	-0.386	-0.399	-0.410	-0.421	-0.432	-0.442	-0.452	-0.462	-0.470	-0.479	-0.486	-0.492	-0.499	-0.504	-0.510	-0.514	-0.518	-0.521	-0.524	-0.526	-0.529	-0.530	-0.531	-0.532	-0.534	-0.535	-0.534	-0.534	-0.535	-0.535	-0.534	-0.534	-0.534	-0.532	-0.532	-0.532	-0.531	-0.531	-0.531	-0.531	-0.530	-0.531	-0.531	-0.532	-0.532	-0.534	-0.535	-0.536	-0.539	-0.540	-0.542	-0.545	-0.546	-0.550	-0.552	-0.556	-0.559	-0.561	-0.565	-0.569	-0.572	-0.576	-0.580	-0.584	-0.588	-0.590	-0.595	-0.599	-0.601	-0.605	-0.609	-0.611	-0.614	-0.616	-0.619	-0.621	-0.624	-0.624	-0.625	-0.626	-0.628	-0.626	-0.626	-0.625	-0.624	-0.621	-0.620	-0.618	-0.612	-0.609	-0.604	-0.599	-0.592	-0.586	-0.579	-0.570	-0.562	-0.552	-0.541	-0.530	-0.518	-0.505	-0.491	-0.476	-0.461	-0.445	-0.426	-0.409	-0.390	-0.370	-0.348	-0.325	-0.302	-0.278	-0.254	-0.228	-0.200	-0.172	-0.144	-0.114	-0.082	-0.051	-0.019	0.014	0.048	0.081	0.116	0.152	0.189	0.225	0.262	0.299	0.338	0.375	0.414	0.451	0.489	0.529	0.566	0.605	0.641	0.678	0.715	0.750	0.786	0.820	0.854	0.886	0.918	0.949	0.978	1.005	1.032	1.058	1.081	1.102	1.124	1.141	1.159	1.174	1.188	1.199	1.209	1.215	1.220	1.224	1.224	1.224	1.220	1.216	1.209	1.199	1.188	1.175	1.161	1.142	1.125	1.104	1.082	1.058	1.032	1.006	0.976	0.948	0.916	0.884	0.850	0.816	0.780	0.744	0.708	0.669	0.630	0.591	0.551	0.512	0.472	0.431	0.391	0.350	0.310	0.270	0.229	0.189	0.149	0.109	0.069	0.030	-0.009	-0.048	-0.085	-0.122	-0.159	-0.196	-0.232	-0.269	-0.305	-0.340	-0.374	-0.409	-0.444	-0.476	-0.510	-0.542	-0.576	-0.609	-0.641	-0.674	-0.706	-0.739	-0.771	-0.804	-0.836	-0.869	-0.902	-0.935	-0.968	-1.001	-1.035	-1.070	-1.105	-1.140	-1.175	-1.211	-1.248	-1.284	-1.321	-1.359	-1.398	-1.436	-1.476	-1.516	-1.558	-1.598	-1.639	-1.681	-1.722	-1.766	-1.810	-1.854	-1.898	-1.941	-1.988	-2.033	-2.078	-2.122	-2.169	-2.215	-2.261	-2.308	-2.354	-2.400	-2.448	-2.494	-2.540	-2.586	-2.632	-2.679	-2.725	-2.771	-2.816	-2.862	-2.908	-2.952	-2.998	-3.040	-3.085	-3.128	-3.170	-3.212	-3.255	-3.298	-3.339	-3.379	-3.419	-3.459	-3.498	-3.535	-3.572	-3.610	-3.646	-3.680	-3.716	-3.750	-3.782	-3.814	-3.846	-3.876	-3.905	-3.935	-3.962	-3.989	-4.015	-4.040	-4.064	-4.086	-4.109	-4.130	-4.150	-4.169	-4.186	-4.202	-4.218	-4.234	-4.246	-4.260	-4.271	-4.282	-4.292	-4.300	-4.308	-4.315	-4.320	-4.324	-4.329	-4.331	-4.332	-4.334	-4.335	-4.335	-4.334	-4.331	-4.329	-4.325	-4.322	-4.318	-4.314	-4.308	-4.302	-4.296	-4.290	-4.284	-4.276	-4.270	-4.262	-4.255	-4.248	-4.240	-4.232	-4.225	-4.216	-4.210	-4.202	-4.194	-4.188	-4.181	-4.174	-4.166	-4.160	-4.154	-4.148	-4.140	-4.135	-4.128	-4.122	-4.116	-4.111	-4.105	-4.099	-4.094	-4.088	-4.082	-4.075	-4.069	-4.062	-4.056	-4.049	-4.041	-4.032	-4.025	-4.016	-4.006	-3.996	-3.986	-3.974	-3.962	-3.949	-3.936	-3.921	-3.906	-3.890	-3.872	-3.854	-3.835	-3.814	-3.792	-3.770	-3.746	-3.721	-3.695	-3.668	-3.640	-3.610	-3.580	-3.549	-3.516	-3.481	-3.448	-3.411	-3.375	-3.338	-3.299	-3.259	-3.219	-3.178	-3.136	-3.094	-3.051	-3.008	-2.964	-2.919	-2.874	-2.829	-2.785	-2.738	-2.692	-2.646	-2.601	-2.556	-2.511	-2.466	-2.420	-2.376	-2.331	-2.288	-2.244	-2.200	-2.159	-2.116	-2.075	-2.035	-1.995	-1.956	-1.918	-1.879	-1.841	-1.805	-1.770	-1.735	-1.700	-1.668	-1.634	-1.602	-1.570	-1.540	-1.510	-1.481	-1.452	-1.424	-1.396	-1.369	-1.342	-1.316	-1.291	-1.265	-1.241	-1.216	-1.191	-1.169	-1.145	-1.121	-1.099	-1.075	-1.052	-1.030	-1.006	-0.985	-0.962	-0.939	-0.918	-0.895	-0.871	-0.849	-0.826	-0.804	-0.780	-0.758	-0.735	-0.712	-0.689	-0.665	-0.642	-0.619	-0.595	-0.572	-0.549	-0.526	-0.501	-0.479	-0.456	-0.432	-0.409	-0.385	-0.361	-0.338	-0.314	-0.291	-0.268	-0.244	-0.221	-0.198	-0.175	-0.150	-0.128	-0.104	-0.081	-0.056	-0.034	-0.010	0.014	0.038	0.061	0.086	0.109	0.135	0.160	0.184	0.209	0.235	0.261	0.288	0.314	0.340	0.369	0.395	0.424	0.451	0.481	0.510	0.540	0.571	0.601	0.634	0.665	0.698	0.730	0.762	0.796	0.830	0.864	0.898	0.934	0.969	1.004	1.040	1.076	1.111	1.148	1.184	1.220	1.256	1.292	1.330	1.366	1.401	1.438	1.472	1.508	1.542	1.578	1.612	1.646	1.680	1.712	1.745	1.778	1.809	1.840	1.870	1.899	1.929	1.958	1.985	2.013	2.039	2.064	2.089	2.114	2.138	2.161	2.184	2.206	2.229	2.249	2.270	2.290	2.311	2.330	2.349	2.368	2.386	2.404	2.422	2.441	2.459	2.476	2.494	2.511	2.530	2.546	2.565	2.582	2.601	2.620	2.639	2.658	2.678	2.696	2.716	2.736	2.756	2.778	2.799	2.820	2.841	2.864	2.885	2.909	2.931	2.955	2.978	3.001	3.024	3.049	3.072	3.096	3.120	3.145	3.169	3.192	3.216	3.239	3.262	3.285	3.308	3.329	3.350	3.371	3.391	3.411	3.429	3.448	3.464	3.480	3.496	3.510	3.521	3.532	3.544	3.552	3.561	3.568	3.574	3.578	3.579	3.580	3.580	3.578	3.572	3.568	3.561	3.552	3.541	3.530	3.516	3.501	3.484	3.466	3.445	3.424	3.401	3.376	3.350	3.322	3.292	3.264	3.231	3.199	3.164	3.129	3.092	3.055	3.016	2.978	2.938	2.898	2.855	2.814	2.770	2.728	2.684	2.640	2.596	2.552	2.509	2.465	2.420	2.376	2.332	2.290	2.246	2.205	2.162	2.121	2.080	2.041	2.001	1.964	1.926	1.889	1.854	1.820	1.786	1.752	1.721	1.691	1.661	1.631	1.605	1.578	1.551	1.528	1.504	1.481	1.459	1.438	1.416	1.399	1.379	1.360	1.342	1.326	1.309	1.292	1.276	1.261	1.245	1.230	1.215	1.199	1.182	1.168	1.151	1.135	1.119	1.101	1.084	1.066	1.046	1.028	1.008	0.986	0.964	0.941	0.918	0.892	0.868	0.839	0.812	0.782	0.751	0.720	0.686	0.652	0.618	0.581	0.542	0.502	0.462	0.420	0.378	0.332	0.286	0.239	0.191	0.142	0.091	0.040	-0.012	-0.066	-0.120	-0.175	-0.231	-0.288	-0.345	-0.404	-0.461	-0.521	-0.580	-0.640	-0.700	-0.761	-0.822	-0.882	-0.944	-1.004	-1.065	-1.124	-1.184	-1.242	-1.302	-1.360	-1.418	-1.475	-1.530	-1.586	-1.640	-1.692	-1.745	-1.796	-1.846	-1.895	-1.941	-1.988	-2.031	-2.075	-2.115	-2.155	-2.192	-2.230	-2.264	-2.299	-2.329	-2.360	-2.388	-2.415	-2.440	-2.462	-2.484	-2.504	-2.522	-2.539	-2.555	-2.568	-2.580	-2.591	-2.600	-2.609	-2.615	-2.621	-2.625	-2.629	-2.632	-2.634	-2.635	-2.636	-2.636	-2.635	-2.635	-2.634	-2.632	-2.630	-2.629	-2.628	-2.628	-2.626	-2.625	-2.624	-2.625	-2.625	-2.626	-2.629	-2.631	-2.634	-2.639	-2.644	-2.650	-2.658	-2.665	-2.676	-2.686	-2.698	-2.711	-2.724	-2.740	-2.755	-2.772	-2.791	-2.811	-2.831	-2.852	-2.875	-2.899	-2.922	-2.948	-2.974	-2.999	-3.025	-3.054	-3.081	-3.110	-3.139	-3.168	-3.196	-3.225	-3.254	-3.282	-3.310	-3.339	-3.366	-3.394	-3.420	-3.446	-3.471	-3.495	-3.519	-3.540	-3.561	-3.581	-3.601	-3.618	-3.634	-3.649	-3.662	-3.674	-3.684	-3.692	-3.699	-3.705	-3.708	-3.710	-3.711	-3.709	-3.706	-3.701	-3.696	-3.689	-3.679	-3.669	-3.656	-3.642	-3.628	-3.610	-3.594	-3.574	-3.554	-3.532	-3.510	-3.486	-3.462	-3.436	-3.410	-3.384	-3.358	-3.331	-3.302	-3.275	-3.246	-3.216	-3.189	-3.159	-3.131	-3.104	-3.075	-3.048	-3.020	-2.994	-2.968	-2.942	-2.916	-2.894	-2.870	-2.848	-2.826	-2.806	-2.786	-2.769	-2.750	-2.734	-2.719	-2.705	-2.691	-2.680	-2.670	-2.660	-2.651	-2.645	-2.638	-2.632	-2.628	-2.625	-2.622	-2.621	-2.620	-2.619	-2.620	-2.621	-2.622	-2.625	-2.628	-2.631	-2.634	-2.638	-2.640	-2.645	-2.648	-2.651	-2.654	-2.656	-2.658	-2.660	-2.661	-2.661	-2.661	-2.660	-2.658	-2.654	-2.650	-2.645	-2.638	-2.630	-2.620	-2.609	-2.596	-2.582	-2.566	-2.550	-2.530	-2.511	-2.489	-2.465	-2.440	-2.412	-2.384	-2.354	-2.321	-2.288	-2.252	-2.216	-2.179	-2.139	-2.098	-2.055	-2.011	-1.966	-1.921	-1.874	-1.825	-1.778	-1.728	-1.678	-1.626	-1.575	-1.522	-1.471	-1.418	-1.365	-1.312	-1.260	-1.208	-1.155	-1.102	-1.051	-1.000	-0.949	-0.900	-0.850	-0.802	-0.755	-0.709	-0.664	-0.619	-0.576	-0.535	-0.495	-0.456	-0.419	-0.382	-0.348	-0.315	-0.284	-0.252	-0.224	-0.198	-0.171	-0.148	-0.124	-0.104	-0.084	-0.065	-0.049	-0.032	-0.019	-0.006	0.005	0.015	0.025	0.032	0.040	0.046	0.050	0.055	0.058	0.059	0.061	0.062	0.062	0.061	0.061	0.059	0.058	0.055	0.052	0.050	0.046	0.044	0.040	0.036	0.034	0.030	0.026	0.024	0.021	0.019	0.016	0.015	0.012	0.011	0.012	0.011	0.011	0.012	0.014	0.016	0.019	0.021	0.025	0.030	0.035	0.041	0.048	0.054	0.061	0.070	0.080	0.089	0.099	0.111	0.124	0.135	0.149	0.162	0.178	0.192	0.209	0.225	0.242	0.260	0.276	0.295	0.314	0.334	0.352	0.372	0.392	0.412	0.432	0.452	0.474	0.494	0.514	0.535	0.555	0.574	0.594	0.614	0.634	0.651	0.670	0.688	0.704	0.721	0.736	0.751	0.766	0.779	0.791	0.802	0.812	0.822	0.831	0.838	0.844	0.848	0.851	0.854	0.855	0.855	0.852	0.851	0.846	0.841	0.835	0.826	0.818	0.809	0.796	0.785	0.771	0.756	0.740	0.724	0.706	0.688	0.669	0.649	0.628	0.606	0.584	0.561	0.539	0.515	0.491	0.468	0.444	0.420	0.396	0.372	0.349	0.325	0.301	0.279	0.258	0.235	0.214	0.192	0.174	0.155	0.136	0.120	0.105	0.089	0.076	0.064	0.052	0.042	0.034	0.026	0.020	0.016	0.014	0.012	0.011	0.014	0.016	0.019	0.025	0.032	0.040	0.050	0.061	0.074	0.088	0.101	0.118	0.135	0.152	0.171	0.191	0.212	0.234	0.255	0.279	0.301	0.325	0.349	0.374	0.398	0.422	0.448	0.472	0.496	0.520	0.544	0.568	0.591	0.611	0.634	0.655	0.675	0.694	0.711	0.729	0.744	0.760	0.772	0.785	0.798	0.806	0.816	0.822	0.829	0.832	0.835	0.838	0.836	0.835	0.832	0.829	0.822	0.816	0.808	0.798	0.788	0.774	0.761	0.748	0.731	0.715	0.698	0.680	0.660	0.640	0.620	0.599	0.578	0.555	0.532	0.510	0.486	0.464	0.441	0.418	0.395	0.372	0.350	0.328	0.305	0.284	0.264	0.242	0.222	0.204	0.185	0.168	0.150	0.134	0.118	0.104	0.090	0.078	0.066	0.055	0.046	0.036	0.028	0.021	0.015	0.010	0.005	0.002	-0.001	-0.002	-0.002	-0.004	-0.002	-0.002	-0.001	0.001	0.004	0.006	0.011	0.015	0.019	0.024	0.028	0.032	0.036	0.040	0.044	0.048	0.051	0.055	0.058	0.059	0.060	0.060	0.060	0.059	0.056	0.052	0.049	0.042	0.036	0.028	0.018	0.008	-0.006	-0.020	-0.034	-0.051	-0.069	-0.089	-0.111	-0.135	-0.159	-0.185	-0.214	-0.244	-0.275	-0.309	-0.342	-0.379	-0.416	-0.455	-0.496	-0.538	-0.580	-0.625	-0.670	-0.716	-0.764	-0.812	-0.861	-0.912	-0.962	-1.012	-1.065	-1.118	-1.168	-1.220	-1.274	-1.325	-1.376	-1.428	-1.479	-1.530	-1.579	-1.628	-1.675	-1.722	-1.769	-1.814	-1.859	-1.900	-1.941	-1.981	-2.020	-2.055	-2.090	-2.124	-2.156	-2.185	-2.214	-2.239	-2.264	-2.286	-2.306	-2.325	-2.341	-2.358	-2.370	-2.381	-2.391	-2.401	-2.408	-2.412	-2.418	-2.419	-2.420	-2.420	-2.419	-2.415	-2.412	-2.408	-2.402	-2.398	-2.390	-2.382	-2.375	-2.366	-2.359	-2.350	-2.341	-2.332	-2.324	-2.316	-2.308	-2.300	-2.294	-2.286	-2.281	-2.276	-2.272	-2.268	-2.266	-2.264	-2.264	-2.264	-2.266	-2.269	-2.272	-2.278	-2.285	-2.292	-2.302	-2.314	-2.326	-2.340	-2.354	-2.371	-2.390	-2.409	-2.430	-2.452	-2.476	-2.501	-2.528	-2.555	-2.584	-2.614	-2.646	-2.679	-2.712	-2.748	-2.784	-2.820	-2.859	-2.896	-2.936	-2.976	-3.016	-3.058	-3.099	-3.140	-3.184	-3.225	-3.268	-3.310	-3.352	-3.394	-3.435	-3.478	-3.518	-3.559	-3.598	-3.636	-3.675	-3.711	-3.749	-3.784	-3.818	-3.851	-3.882	-3.912	-3.941	-3.969	-3.995	-4.018	-4.041	-4.061	-4.080	-4.098	-4.112	-4.125	-4.138	-4.148	-4.155	-4.160	-4.164	-4.168	-4.166	-4.165	-4.162	-4.158	-4.151	-4.142	-4.132	-4.121	-4.109	-4.094	-4.079	-4.062	-4.045	-4.026	-4.006	-3.986	-3.965	-3.942	-3.921	-3.899	-3.875	-3.852	-3.830	-3.806	-3.784	-3.760	-3.739	-3.716	-3.695	-3.675	-3.655	-3.636	-3.619	-3.601	-3.586	-3.571	-3.559	-3.546	-3.535	-3.525	-3.518	-3.511	-3.506	-3.502	-3.500	-3.500	-3.500	-3.502	-3.506	-3.511	-3.518	-3.525	-3.535	-3.544	-3.554	-3.566	-3.580	-3.592	-3.608	-3.622	-3.638	-3.652	-3.670	-3.685	-3.701	-3.718	-3.734	-3.749	-3.764	-3.778	-3.790	-3.804	-3.815	-3.825	-3.834	-3.841	-3.848	-3.852	-3.856	-3.858	-3.856	-3.852	-3.849	-3.842	-3.834	-3.822	-3.810	-3.794	-3.775	-3.756	-3.734	-3.709	-3.682	-3.652	-3.620	-3.588	-3.550	-3.511	-3.471	-3.429	-3.384	-3.339	-3.290	-3.241	-3.190	-3.138	-3.082	-3.028	-2.971	-2.912	-2.855	-2.795	-2.736	-2.676	-2.615	-2.555	-2.495	-2.434	-2.372	-2.312	-2.254	-2.194	-2.135	-2.078	-2.021	-1.965	-1.911	-1.858	-1.806	-1.756	-1.706	-1.660	-1.615	-1.571	-1.528	-1.489	-1.450	-1.414	-1.378	-1.346	-1.315	-1.285	-1.259	-1.234	-1.210	-1.190	-1.171	-1.152	-1.138	-1.124	-1.112	-1.101	-1.092	-1.084	-1.079	-1.074	-1.071	-1.069	-1.069	-1.069	-1.069	-1.072	-1.075	-1.079	-1.084	-1.089	-1.094	-1.101	-1.108	-1.114	-1.121	-1.128	-1.135	-1.142	-1.150	-1.158	-1.164	-1.171	-1.178	-1.182	-1.190	-1.195	-1.199	-1.204	-1.208	-1.211	-1.214	-1.215	-1.216	-1.218	-1.218	-1.218	-1.215	-1.212	-1.210	-1.206	-1.201	-1.196	-1.191	-1.184	-1.176	-1.169	-1.159	-1.150	-1.139	-1.129	-1.118	-1.105	-1.092	-1.080	-1.068	-1.052	-1.039	-1.024	-1.009	-0.994	-0.979	-0.964	-0.948	-0.932	-0.916	-0.901	-0.886	-0.870	-0.856	-0.841	-0.828	-0.814	-0.800	-0.789	-0.776	-0.765	-0.754	-0.745	-0.735	-0.729	-0.721	-0.716	-0.711	-0.708	-0.706	-0.706	-0.706	-0.709	-0.712	-0.718	-0.724	-0.731	-0.741	-0.752	-0.765	-0.779	-0.795	-0.812	-0.831	-0.852	-0.875	-0.899	-0.925	-0.950	-0.979	-1.009	-1.040	-1.072	-1.105	-1.140	-1.175	-1.211	-1.250	-1.288	-1.328	-1.368	-1.408	-1.449	-1.490	-1.531	-1.574	-1.616	-1.658	-1.700	-1.740	-1.781	-1.821	-1.861	-1.901	-1.940	-1.976	-2.014	-2.049	-2.082	-2.116	-2.146	-2.176	-2.204	-2.231	-2.256	-2.279	-2.300	-2.321	-2.338	-2.354	-2.368	-2.380	-2.389	-2.396	-2.402	-2.406	-2.409	-2.408	-2.405	-2.402	-2.395	-2.388	-2.378	-2.366	-2.352	-2.338	-2.321	-2.302	-2.284	-2.262	-2.241	-2.216	-2.192	-2.166	-2.140	-2.112	-2.084	-2.055	-2.025	-1.995	-1.964	-1.934	-1.902	-1.871	-1.840	-1.808	-1.778	-1.746	-1.715	-1.685	-1.655	-1.626	-1.596	-1.569	-1.541	-1.515	-1.489	-1.465	-1.440	-1.418	-1.396	-1.375	-1.356	-1.338	-1.321	-1.305	-1.291	-1.278	-1.266	-1.255	-1.246	-1.238	-1.231	-1.228	-1.222	-1.221	-1.220	-1.221	-1.222	-1.225	-1.230	-1.235	-1.241	-1.250	-1.258	-1.268	-1.278	-1.290	-1.302	-1.316	-1.330	-1.344	-1.360	-1.375	-1.390	-1.408	-1.424	-1.441	-1.458	-1.475	-1.490	-1.506	-1.522	-1.538	-1.554	-1.569	-1.582	-1.595	-1.609	-1.620	-1.631	-1.640	-1.649	-1.656	-1.661	-1.668	-1.670	-1.672	-1.674	-1.672	-1.671	-1.669	-1.662	-1.656	-1.649	-1.639	-1.629	-1.616	-1.602	-1.588	-1.571	-1.554	-1.535	-1.516	-1.495	-1.472	-1.450	-1.426	-1.401	-1.378	-1.352	-1.326	-1.300	-1.274	-1.248	-1.221	-1.195	-1.169	-1.142	-1.118	-1.092	-1.069	-1.045	-1.021	-1.000	-0.980	-0.961	-0.942	-0.926	-0.910	-0.896	-0.884	-0.872	-0.864	-0.855	-0.849	-0.845	-0.842	-0.842	-0.842	-0.846	-0.850	-0.856	-0.864	-0.874	-0.884	-0.898	-0.911	-0.926	-0.944	-0.962	-0.982	-1.002	-1.024	-1.046	-1.070	-1.096	-1.121	-1.146	-1.174	-1.200	-1.226	-1.254	-1.281	-1.309	-1.336	-1.364	-1.390	-1.416	-1.441	-1.468	-1.492	-1.516	-1.538	-1.560	-1.580	-1.600	-1.619	-1.636	-1.651	-1.666	-1.680	-1.691	-1.701	-1.710	-1.718	-1.722	-1.726	-1.728	-1.729	-1.728	-1.725	-1.720	-1.712	-1.706	-1.696	-1.685	-1.672	-1.658	-1.641	-1.624	-1.605	-1.585	-1.565	-1.541	-1.518	-1.492	-1.466	-1.440	-1.411	-1.382	-1.352	-1.322	-1.291	-1.260	-1.228	-1.195	-1.162	-1.130	-1.098	-1.064	-1.031	-0.998	-0.965	-0.934	-0.901	-0.870	-0.839	-0.809	-0.780	-0.750	-0.722	-0.695	-0.669	-0.644	-0.620	-0.596	-0.575	-0.554	-0.534	-0.518	-0.499	-0.484	-0.469	-0.456	-0.444	-0.434	-0.424	-0.416	-0.409	-0.404	-0.399	-0.396	-0.394	-0.391	-0.392	-0.392	-0.395	-0.398	-0.400	-0.404	-0.410	-0.414	-0.420	-0.428	-0.434	-0.440	-0.448	-0.456	-0.462	-0.471	-0.479	-0.486	-0.494	-0.500	-0.507	-0.514	-0.521	-0.526	-0.531	-0.536	-0.540	-0.542	-0.545	-0.546	-0.548	-0.546	-0.545	-0.544	-0.540	-0.536	-0.531	-0.525	-0.518	-0.510	-0.500	-0.490	-0.478	-0.465	-0.451	-0.436	-0.421	-0.405	-0.388	-0.369	-0.350	-0.329	-0.308	-0.286	-0.264	-0.241	-0.218	-0.194	-0.169	-0.142	-0.119	-0.092	-0.066	-0.041	-0.014	0.012	0.038	0.064	0.090	0.114	0.139	0.164	0.189	0.211	0.234	0.256	0.278	0.298	0.316	0.334	0.351	0.366	0.381	0.395	0.408	0.418	0.426	0.435	0.441	0.445	0.449	0.450	0.451	0.449	0.445	0.440	0.434	0.426	0.416	0.405	0.391	0.378	0.362	0.345	0.325	0.305	0.282	0.260	0.235	0.210	0.184	0.156	0.126	0.096	0.066	0.034	0.002	-0.030	-0.064	-0.098	-0.131	-0.164	-0.199	-0.232	-0.268	-0.300	-0.334	-0.368	-0.400	-0.432	-0.464	-0.492	-0.522	-0.551	-0.579	-0.604	-0.630	-0.652	-0.674	-0.695	-0.714	-0.730	-0.746	-0.760	-0.771	-0.781	-0.788	-0.794	-0.796	-0.799	-0.798	-0.795	-0.791	-0.784	-0.775	-0.764	-0.751	-0.738	-0.720	-0.701	-0.680	-0.659	-0.634	-0.609	-0.581	-0.552	-0.521	-0.490	-0.458	-0.424	-0.389	-0.354	-0.319	-0.281	-0.244	-0.206	-0.169	-0.131	-0.094	-0.058	-0.020	0.016	0.054	0.088	0.122	0.156	0.189	0.220	0.250	0.280	0.308	0.332	0.356	0.380	0.400	0.420	0.436	0.451	0.466	0.478	0.488	0.495	0.501	0.505	0.507	0.507	0.506	0.504	0.499	0.491	0.484	0.476	0.465	0.452	0.440	0.426	0.410	0.395	0.379	0.362	0.345	0.328	0.310	0.292	0.275	0.258	0.240	0.225	0.209	0.194	0.180	0.168	0.156	0.145	0.138	0.129	0.122	0.119	0.116	0.115	0.116	0.119	0.122	0.130	0.139	0.149	0.161	0.176	0.194	0.212	0.232	0.256	0.281	0.309	0.336	0.368	0.399	0.432	0.469	0.505	0.542	0.582	0.622	0.664	0.708	0.750	0.795	0.840	0.886	0.932	0.979	1.024	1.071	1.118	1.164	1.210	1.255	1.300	1.345	1.389	1.432	1.472	1.515	1.554	1.592	1.630	1.665	1.700	1.732	1.762	1.792	1.819	1.845	1.870	1.890	1.910	1.929	1.944	1.956	1.969	1.979	1.986	1.990	1.994	1.995	1.994	1.990	1.985	1.978	1.968	1.958	1.944	1.928	1.911	1.892	1.871	1.849	1.826	1.800	1.772	1.745	1.715	1.685	1.652	1.619	1.585	1.550	1.514	1.478	1.441	1.402	1.365	1.326	1.288	1.248	1.208	1.170	1.130	1.092	1.052	1.015	0.978	0.940	0.902	0.868	0.832	0.798	0.765	0.732	0.700	0.670	0.641	0.612	0.585	0.560	0.535	0.511	0.489	0.468	0.449	0.430	0.412	0.398	0.382	0.370	0.358	0.346	0.336	0.329	0.320	0.312	0.308	0.301	0.296	0.292	0.290	0.288	0.285	0.282	0.280	0.279	0.278	0.275	0.274	0.272	0.269	0.266	0.262	0.259	0.254	0.250	0.242	0.235	0.228	0.219	0.209	0.196	0.185	0.171	0.155	0.140	0.122	0.102	0.084	0.061	0.039	0.015	-0.011	-0.039	-0.066	-0.095	-0.126	-0.158	-0.190	-0.224	-0.259	-0.294	-0.331	-0.368	-0.404	-0.442	-0.480	-0.519	-0.558	-0.596	-0.635	-0.674	-0.712	-0.750	-0.788	-0.825	-0.862	-0.898	-0.932	-0.965	-0.998	-1.030	-1.060	-1.090	-1.118	-1.144	-1.168	-1.190	-1.211	-1.231	-1.250	-1.266	-1.280	-1.292	-1.302	-1.311	-1.318	-1.322	-1.324	-1.325	-1.324	-1.320	-1.315	-1.308	-1.299	-1.288	-1.275	-1.261	-1.245	-1.228	-1.209	-1.188	-1.165	-1.142	-1.116	-1.091	-1.064	-1.035	-1.006	-0.975	-0.944	-0.912	-0.880	-0.846	-0.812	-0.779	-0.742	-0.709	-0.672	-0.639	-0.602	-0.568	-0.532	-0.498	-0.462	-0.429	-0.395	-0.361	-0.328	-0.294	-0.262	-0.232	-0.201	-0.172	-0.142	-0.115	-0.089	-0.062	-0.038	-0.012	0.010	0.031	0.051	0.071	0.089	0.106	0.121	0.136	0.150	0.161	0.171	0.181	0.189	0.196	0.202	0.206	0.210	0.211	0.212	0.211	0.210	0.208	0.205	0.200	0.192	0.186	0.178	0.170	0.160	0.150	0.138	0.126	0.115	0.101	0.089	0.074	0.059	0.045	0.030	0.014	-0.001	-0.016	-0.031	-0.046	-0.062	-0.076	-0.092	-0.106	-0.120	-0.132	-0.146	-0.158	-0.169	-0.179	-0.190	-0.198	-0.206	-0.212	-0.219	-0.222	-0.226	-0.229	-0.230	-0.230	-0.229	-0.225	-0.221	-0.216	-0.210	-0.201	-0.192	-0.181	-0.170	-0.156	-0.142	-0.128	-0.111	-0.092	-0.074	-0.054	-0.034	-0.011	0.011	0.035	0.059	0.082	0.109	0.134	0.160	0.185	0.212	0.238	0.265	0.290	0.316	0.341	0.366	0.391	0.415	0.438	0.460	0.481	0.502	0.521	0.539	0.555	0.571	0.586	0.599	0.610	0.620	0.629	0.635	0.641	0.645	0.648	0.648	0.649	0.645	0.642	0.636	0.630	0.621	0.612	0.601	0.590	0.576	0.561	0.546	0.531	0.514	0.496	0.479	0.461	0.441	0.421	0.404	0.384	0.364	0.346	0.326	0.308	0.291	0.274	0.258	0.242	0.228	0.214	0.201	0.190	0.180	0.171	0.164	0.159	0.154	0.152	0.151	0.151	0.154	0.158	0.165	0.172	0.181	0.192	0.205	0.219	0.234	0.251	0.270	0.290	0.311	0.334	0.358	0.382	0.409	0.435	0.462	0.491	0.520	0.550	0.579	0.609	0.639	0.670	0.700	0.729	0.759	0.788	0.816	0.845	0.871	0.898	0.922	0.948	0.970	0.991	1.012	1.031	1.049	1.064	1.079	1.091	1.101	1.110	1.118	1.122	1.128	1.130	1.129	1.128	1.124	1.119	1.111	1.104	1.092	1.081	1.066	1.052	1.036	1.018	0.998	0.979	0.956	0.934	0.911	0.886	0.861	0.836	0.810	0.782	0.756	0.730	0.701	0.675	0.648	0.620	0.594	0.568	0.541	0.515	0.491	0.466	0.444	0.420	0.400	0.379	0.359	0.340	0.324	0.306	0.292	0.278	0.265	0.252	0.244	0.235	0.226	0.220	0.215	0.211	0.209	0.208	0.208	0.209	0.211	0.215	0.219	0.225	0.232	0.240	0.250	0.260	0.271	0.282	0.295	0.310	0.324	0.339	0.354	0.371	0.388	0.404	0.422	0.441	0.459	0.478	0.496	0.515	0.534	0.552	0.571	0.590	0.610	0.629	0.645	0.664	0.681	0.699	0.715	0.730	0.746	0.760	0.774	0.788	0.800	0.811	0.822	0.830	0.840	0.846	0.854	0.859	0.861	0.865	0.865	0.865	0.864	0.861	0.858	0.851	0.845	0.838	0.829	0.818	0.805	0.791	0.778	0.761	0.744	0.725	0.706	0.686	0.664	0.641	0.618	0.594	0.568	0.542	0.515	0.488	0.460	0.431	0.402	0.374	0.345	0.315	0.286	0.258	0.228	0.199	0.170	0.142	0.116	0.088	0.061	0.036	0.012	-0.011	-0.034	-0.056	-0.078	-0.096	-0.115	-0.131	-0.146	-0.161	-0.174	-0.185	-0.195	-0.204	-0.210	-0.215	-0.219	-0.222	-0.222	-0.222	-0.220	-0.216	-0.211	-0.205	-0.198	-0.190	-0.180	-0.169	-0.156	-0.144	-0.130	-0.115	-0.100	-0.082	-0.066	-0.049	-0.031	-0.011	0.006	0.025	0.045	0.064	0.082	0.102	0.120	0.140	0.159	0.178	0.194	0.211	0.229	0.245	0.261	0.275	0.289	0.302	0.315	0.326	0.336	0.346	0.355	0.364	0.370	0.375	0.380	0.385	0.388	0.389	0.389	0.389	0.389	0.386	0.382	0.380	0.375	0.369	0.362	0.355	0.348	0.339	0.329	0.319	0.308	0.298	0.285	0.274	0.261	0.246	0.234	0.220	0.206	0.192	0.178	0.164	0.149	0.134	0.119	0.105	0.090	0.075	0.061	0.048	0.034	0.019	0.006	-0.008	-0.020	-0.032	-0.045	-0.058	-0.069	-0.080	-0.091	-0.102	-0.112	-0.122	-0.132	-0.141	-0.151	-0.159	-0.168	-0.175	-0.182	-0.191	-0.198	-0.205	-0.211	-0.218	-0.224	-0.229	-0.235	-0.241	-0.246	-0.251	-0.258	-0.262	-0.266	-0.272	-0.276	-0.281	-0.286	-0.291	-0.296	-0.300	-0.305	-0.310	-0.314	-0.319	-0.322	-0.328	-0.332	-0.336	-0.341	-0.346	-0.350	-0.355	-0.359	-0.364	-0.369	-0.372	-0.379	-0.382	-0.388	-0.392	-0.396	-0.401	-0.406	-0.410	-0.414	-0.419	-0.424	-0.429	-0.432	-0.438	-0.441	-0.445	-0.449	-0.452	-0.456	-0.460	-0.464	-0.468	-0.470	-0.472	-0.474	-0.476	-0.479	-0.480	-0.481	-0.482	-0.482	-0.482	-0.482	-0.481	-0.480	-0.479	-0.476	-0.472	-0.469	-0.466	-0.460	-0.455	-0.449	-0.441	-0.432	-0.424	-0.414	-0.404	-0.391	-0.379	-0.366	-0.350	-0.335	-0.319	-0.301	-0.281	-0.261	-0.240	-0.218	-0.195	-0.170	-0.145	-0.119	-0.091	-0.062	-0.032	-0.001	0.030	0.062	0.095	0.129	0.165	0.200	0.236	0.274	0.311	0.349	0.388	0.426	0.465	0.504	0.542	0.581	0.621	0.660	0.698	0.735	0.772	0.810	0.845	0.881	0.915	0.949	0.981	1.012	1.042	1.072	1.100	1.126	1.150	1.174	1.196	1.215	1.232	1.249	1.264	1.275	1.286	1.295	1.301	1.305	1.308	1.309	1.308	1.304	1.299	1.291	1.282	1.271	1.259	1.245	1.229	1.210	1.190	1.170	1.148	1.124	1.099	1.074	1.046	1.018	0.989	0.958	0.926	0.894	0.861	0.829	0.796	0.761	0.726	0.694	0.658	0.622	0.589	0.552	0.519	0.484	0.449	0.415	0.380	0.346	0.314	0.280	0.246	0.214	0.182	0.151	0.120	0.089	0.058	0.028	-0.002	-0.031	-0.061	-0.090	-0.119	-0.148	-0.176	-0.205	-0.232	-0.261	-0.290	-0.319	-0.348	-0.376	-0.405	-0.434	-0.464	-0.495	-0.525	-0.555	-0.588	-0.620	-0.652	-0.686	-0.720	-0.755	-0.790	-0.826	-0.864	-0.901	-0.940	-0.979	-1.020	-1.061	-1.104	-1.146	-1.190	-1.235	-1.281	-1.328	-1.375	-1.424	-1.472	-1.521	-1.571	-1.622	-1.675	-1.726	-1.780	-1.832	-1.886	-1.941	-1.995	-2.050	-2.105	-2.160	-2.215	-2.271	-2.326	-2.381	-2.438	-2.492	-2.548	-2.604	-2.658	-2.712	-2.766	-2.820	-2.872	-2.925	-2.978	-3.029	-3.080	-3.130	-3.180	-3.228	-3.275	-3.322	-3.369	-3.414	-3.459	-3.502	-3.544	-3.586	-3.626	-3.666	-3.704	-3.740	-3.776	-3.811	-3.844	-3.876	-3.908	-3.938	-3.966	-3.994	-4.020	-4.045	-4.069	-4.090	-4.112	-4.131	-4.150	-4.168	-4.182	-4.198	-4.212	-4.225	-4.236	-4.248	-4.258	-4.265	-4.272	-4.279	-4.284	-4.289	-4.291	-4.294	-4.296	-4.298	-4.296	-4.296	-4.295	-4.292	-4.291	-4.289	-4.284	-4.281	-4.276	-4.271	-4.266	-4.261	-4.255	-4.249	-4.244	-4.238	-4.231	-4.225	-4.220	-4.214	-4.208	-4.202	-4.196	-4.191	-4.186	-4.181	-4.175	-4.171	-4.166	-4.161	-4.158	-4.154	-4.150	-4.146	-4.142	-4.140	-4.136	-4.134	-4.130	-4.128	-4.124	-4.121	-4.118	-4.114	-4.111	-4.108	-4.102	-4.099	-4.094	-4.090	-4.084	-4.077	-4.071	-4.064	-4.056	-4.046	-4.039	-4.028	-4.016	-4.005	-3.992	-3.978	-3.962	-3.946	-3.929	-3.911	-3.892	-3.872	-3.850	-3.828	-3.804	-3.779	-3.752	-3.725	-3.696	-3.668	-3.638	-3.605	-3.571	-3.539	-3.504	-3.466	-3.430	-3.391	-3.354	-3.314	-3.274	-3.232	-3.191	-3.149	-3.105	-3.062	-3.018	-2.974	-2.930	-2.884	-2.839	-2.794	-2.748	-2.702	-2.658	-2.611	-2.566	-2.520	-2.476	-2.430	-2.386	-2.342	-2.298	-2.254	-2.211	-2.168	-2.125	-2.082	-2.041	-2.000	-1.960	-1.919	-1.879	-1.841	-1.802	-1.764	-1.726	-1.690	-1.654	-1.618	-1.582	-1.548	-1.512	-1.478	-1.445	-1.411	-1.379	-1.346	-1.314	-1.282	-1.252	-1.220	-1.190	-1.160	-1.130	-1.100	-1.071	-1.041	-1.012	-0.984	-0.955	-0.928	-0.899	-0.871	-0.842	-0.815	-0.788	-0.760	-0.732	-0.706	-0.679	-0.651	-0.625	-0.598	-0.572	-0.545	-0.520	-0.494	-0.468	-0.440	-0.415	-0.390	-0.365	-0.339	-0.314	-0.289	-0.264	-0.240	-0.215	-0.191	-0.166	-0.142	-0.119	-0.095	-0.071	-0.048	-0.024	-0.002	0.021	0.045	0.068	0.091	0.114	0.136	0.160	0.182	0.205	0.228	0.250	0.272	0.296	0.320	0.342	0.366	0.390	0.414	0.439	0.461	0.486	0.512	0.538	0.562	0.589	0.615	0.642	0.669	0.696	0.724	0.751	0.781	0.809	0.839	0.869	0.899	0.930	0.960	0.991	1.024	1.055	1.088	1.119	1.152	1.184	1.218	1.250	1.284	1.318	1.350	1.385	1.418	1.450	1.484	1.516	1.550	1.582	1.615	1.648	1.679	1.711	1.742	1.772	1.804	1.834	1.864	1.892	1.921	1.950	1.978	2.005	2.031	2.056	2.082	2.108	2.132	2.156	2.179	2.201	2.224	2.246	2.268	2.289	2.309	2.330	2.350	2.369	2.389	2.409	2.428	2.446	2.464	2.484	2.501	2.521	2.539	2.558	2.576	2.596	2.615	2.634	2.654	2.674	2.694	2.715	2.735	2.756	2.778	2.799	2.820	2.842	2.866	2.889	2.912	2.935	2.960	2.984	3.008	3.032	3.056	3.082	3.108	3.132	3.156	3.182	3.208	3.231	3.256	3.280	3.305	3.329	3.352	3.376	3.398	3.420	3.441	3.461	3.481	3.500	3.519	3.536	3.552	3.568	3.582	3.596	3.609	3.619	3.629	3.638	3.645	3.651	3.656	3.660	3.662	3.662	3.661	3.659	3.656	3.651	3.644	3.636	3.628	3.616	3.604	3.590	3.576	3.559	3.541	3.524	3.504	3.481	3.459	3.434	3.410	3.384	3.358	3.329	3.300	3.270	3.239	3.208	3.175	3.142	3.109	3.074	3.040	3.004	2.969	2.932	2.896	2.859	2.821	2.785	2.748	2.710	2.674	2.636	2.599	2.562	2.526	2.490	2.454	2.419	2.384	2.350	2.315	2.282	2.249	2.218	2.185	2.154	2.124	2.095	2.066	2.039	2.011	1.985	1.960	1.934	1.910	1.888	1.864	1.842	1.821	1.801	1.781	1.762	1.744	1.726	1.708	1.691	1.674	1.659	1.641	1.626	1.611	1.595	1.580	1.564	1.550	1.534	1.519	1.502	1.486	1.470	1.454	1.436	1.419	1.401	1.381	1.361	1.341	1.320	1.298	1.274	1.250	1.226	1.200	1.172	1.145	1.116	1.085	1.052	1.020	0.986	0.951	0.914	0.876	0.838	0.798	0.756	0.714	0.670	0.625	0.579	0.530	0.481	0.432	0.381	0.330	0.276	0.224	0.169	0.115	0.059	0.002	-0.054	-0.111	-0.171	-0.229	-0.288	-0.346	-0.405	-0.465	-0.525	-0.582	-0.641	-0.701	-0.760	-0.818	-0.875	-0.932	-0.990	-1.045	-1.101	-1.156	-1.209	-1.262	-1.314	-1.364	-1.412	-1.461	-1.508	-1.554	-1.598	-1.641	-1.681	-1.721	-1.760	-1.798	-1.831	-1.865	-1.898	-1.929	-1.958	-1.985	-2.010	-2.034	-2.056	-2.078	-2.096	-2.115	-2.131	-2.145	-2.159	-2.171	-2.181	-2.190	-2.199	-2.206	-2.211	-2.216	-2.220	-2.224	-2.226	-2.228	-2.229	-2.229	-2.229	-2.228	-2.228	-2.226	-2.226	-2.225	-2.225	-2.222	-2.224	-2.224	-2.222	-2.224	-2.225	-2.228	-2.230	-2.234	-2.238	-2.242	-2.249	-2.255	-2.262	-2.272	-2.282	-2.294	-2.306	-2.320	-2.334	-2.350	-2.366	-2.384	-2.404	-2.422	-2.444	-2.466	-2.489	-2.514	-2.539	-2.564	-2.590	-2.618	-2.645	-2.674	-2.702	-2.731	-2.761	-2.791	-2.820	-2.850	-2.880	-2.910	-2.939	-2.968	-2.996	-3.024	-3.050	-3.076	-3.102	-3.126	-3.150	-3.172	-3.194	-3.215	-3.234	-3.250	-3.266	-3.281	-3.294	-3.305	-3.315	-3.324	-3.330	-3.334	-3.336	-3.336	-3.336	-3.332	-3.329	-3.322	-3.315	-3.305	-3.292	-3.281	-3.265	-3.250	-3.231	-3.212	-3.191	-3.170	-3.146	-3.121	-3.096	-3.069	-3.041	-3.012	-2.982	-2.952	-2.921	-2.890	-2.860	-2.826	-2.795	-2.762	-2.730	-2.698	-2.666	-2.634	-2.601	-2.571	-2.541	-2.510	-2.481	-2.452	-2.425	-2.398	-2.372	-2.348	-2.324	-2.301	-2.279	-2.259	-2.240	-2.222	-2.205	-2.190	-2.176	-2.164	-2.151	-2.141	-2.132	-2.125	-2.119	-2.114	-2.110	-2.108	-2.106	-2.104	-2.105	-2.106	-2.109	-2.111	-2.115	-2.120	-2.124	-2.129	-2.136	-2.141	-2.148	-2.155	-2.161	-2.168	-2.174	-2.180	-2.185	-2.191	-2.196	-2.200	-2.204	-2.206	-2.208	-2.209	-2.209	-2.208	-2.204	-2.200	-2.195	-2.189	-2.180	-2.171	-2.160	-2.148	-2.134	-2.118	-2.101	-2.081	-2.061	-2.039	-2.015	-1.989	-1.962	-1.934	-1.904	-1.872	-1.839	-1.805	-1.770	-1.732	-1.694	-1.655	-1.615	-1.574	-1.531	-1.488	-1.445	-1.400	-1.355	-1.310	-1.264	-1.218	-1.170	-1.124	-1.078	-1.030	-0.984	-0.938	-0.891	-0.845	-0.799	-0.754	-0.710	-0.666	-0.624	-0.581	-0.540	-0.499	-0.459	-0.420	-0.382	-0.346	-0.310	-0.276	-0.242	-0.211	-0.180	-0.149	-0.121	-0.092	-0.066	-0.042	-0.018	0.006	0.028	0.048	0.066	0.085	0.101	0.118	0.132	0.146	0.159	0.171	0.182	0.191	0.201	0.210	0.216	0.224	0.229	0.234	0.238	0.241	0.244	0.248	0.250	0.250	0.251	0.251	0.251	0.250	0.250	0.248	0.246	0.245	0.242	0.240	0.239	0.236	0.235	0.232	0.230	0.229	0.228	0.225	0.224	0.224	0.222	0.224	0.222	0.225	0.225	0.228	0.230	0.232	0.236	0.241	0.246	0.251	0.258	0.266	0.274	0.282	0.292	0.302	0.314	0.325	0.339	0.351	0.365	0.380	0.396	0.412	0.430	0.448	0.465	0.482	0.501	0.521	0.541	0.561	0.581	0.601	0.622	0.644	0.664	0.684	0.704	0.725	0.745	0.764	0.782	0.800	0.819	0.836	0.852	0.868	0.884	0.896	0.910	0.922	0.932	0.942	0.950	0.958	0.962	0.968	0.971	0.974	0.974	0.972	0.970	0.966	0.961	0.955	0.946	0.936	0.926	0.914	0.901	0.886	0.870	0.854	0.836	0.818	0.798	0.776	0.755	0.732	0.709	0.686	0.661	0.636	0.611	0.585	0.559	0.532	0.507	0.480	0.454	0.428	0.401	0.375	0.349	0.324	0.300	0.276	0.252	0.229	0.206	0.186	0.166	0.146	0.129	0.110	0.094	0.079	0.065	0.051	0.040	0.029	0.020	0.012	0.006	0.001	-0.002	-0.005	-0.006	-0.005	-0.004	0.000	0.004	0.010	0.018	0.026	0.036	0.048	0.059	0.074	0.088	0.104	0.120	0.138	0.156	0.175	0.196	0.218	0.238	0.260	0.284	0.306	0.330	0.354	0.379	0.402	0.428	0.451	0.476	0.500	0.524	0.546	0.570	0.594	0.615	0.636	0.656	0.676	0.695	0.712	0.731	0.746	0.761	0.775	0.788	0.799	0.809	0.818	0.825	0.830	0.834	0.838	0.839	0.839	0.838	0.835	0.830	0.824	0.816	0.809	0.799	0.789	0.775	0.761	0.746	0.730	0.714	0.695	0.676	0.656	0.635	0.612	0.591	0.568	0.545	0.520	0.496	0.471	0.446	0.421	0.398	0.371	0.348	0.322	0.298	0.274	0.251	0.228	0.205	0.182	0.162	0.141	0.122	0.102	0.085	0.068	0.052	0.038	0.024	0.011	-0.001	-0.012	-0.021	-0.030	-0.036	-0.044	-0.049	-0.052	-0.055	-0.058	-0.058	-0.058	-0.056	-0.055	-0.051	-0.048	-0.044	-0.038	-0.032	-0.026	-0.020	-0.012	-0.006	0.002	0.010	0.018	0.025	0.032	0.040	0.046	0.052	0.060	0.065	0.069	0.072	0.076	0.079	0.080	0.079	0.079	0.075	0.071	0.066	0.060	0.050	0.041	0.029	0.018	0.002	-0.014	-0.031	-0.051	-0.074	-0.096	-0.122	-0.150	-0.178	-0.208	-0.240	-0.274	-0.308	-0.345	-0.382	-0.424	-0.462	-0.506	-0.549	-0.594	-0.639	-0.685	-0.731	-0.780	-0.828	-0.876	-0.925	-0.976	-1.025	-1.075	-1.124	-1.174	-1.222	-1.270	-1.318	-1.366	-1.411	-1.458	-1.502	-1.545	-1.588	-1.629	-1.669	-1.708	-1.744	-1.779	-1.812	-1.844	-1.874	-1.902	-1.930	-1.954	-1.976	-1.998	-2.016	-2.035	-2.050	-2.064	-2.075	-2.086	-2.094	-2.101	-2.106	-2.110	-2.111	-2.112	-2.112	-2.110	-2.108	-2.104	-2.098	-2.091	-2.085	-2.078	-2.069	-2.061	-2.051	-2.042	-2.033	-2.022	-2.014	-2.004	-1.995	-1.985	-1.976	-1.970	-1.961	-1.955	-1.949	-1.944	-1.940	-1.936	-1.935	-1.934	-1.934	-1.935	-1.938	-1.942	-1.949	-1.955	-1.962	-1.974	-1.985	-1.998	-2.011	-2.026	-2.044	-2.064	-2.084	-2.106	-2.129	-2.152	-2.179	-2.208	-2.236	-2.266	-2.298	-2.330	-2.364	-2.398	-2.434	-2.471	-2.508	-2.548	-2.586	-2.626	-2.668	-2.708	-2.749	-2.791	-2.832	-2.876	-2.918	-2.961	-3.004	-3.046	-3.089	-3.130	-3.171	-3.212	-3.252	-3.292	-3.332	-3.371	-3.409	-3.445	-3.481	-3.516	-3.550	-3.582	-3.614	-3.644	-3.672	-3.701	-3.726	-3.750	-3.774	-3.795	-3.815	-3.834	-3.850	-3.865	-3.879	-3.890	-3.900	-3.908	-3.915	-3.920	-3.924	-3.926	-3.926	-3.925	-3.922	-3.919	-3.914	-3.908	-3.899	-3.890	-3.880	-3.869	-3.856	-3.844	-3.829	-3.814	-3.799	-3.781	-3.765	-3.748	-3.729	-3.711	-3.692	-3.675	-3.658	-3.640	-3.621	-3.604	-3.586	-3.570	-3.552	-3.538	-3.524	-3.509	-3.496	-3.482	-3.472	-3.462	-3.452	-3.444	-3.438	-3.432	-3.428	-3.424	-3.422	-3.422	-3.422	-3.425	-3.429	-3.434	-3.440	-3.448	-3.456	-3.465	-3.475	-3.488	-3.500	-3.514	-3.529	-3.545	-3.560	-3.576	-3.594	-3.611	-3.629	-3.646	-3.664	-3.682	-3.700	-3.718	-3.734	-3.751	-3.768	-3.781	-3.796	-3.809	-3.821	-3.831	-3.841	-3.850	-3.856	-3.860	-3.862	-3.865	-3.862	-3.860	-3.855	-3.848	-3.840	-3.828	-3.814	-3.798	-3.780	-3.758	-3.734	-3.709	-3.681	-3.651	-3.618	-3.584	-3.546	-3.506	-3.465	-3.421	-3.376	-3.329	-3.279	-3.229	-3.175	-3.121	-3.066	-3.010	-2.952	-2.894	-2.835	-2.775	-2.714	-2.652	-2.591	-2.529	-2.469	-2.408	-2.346	-2.285	-2.224	-2.165	-2.105	-2.047	-1.990	-1.935	-1.881	-1.828	-1.776	-1.726	-1.679	-1.631	-1.586	-1.544	-1.501	-1.462	-1.425	-1.390	-1.356	-1.324	-1.294	-1.266	-1.241	-1.218	-1.196	-1.178	-1.159	-1.145	-1.130	-1.119	-1.108	-1.100	-1.092	-1.086	-1.082	-1.080	-1.079	-1.079	-1.080	-1.081	-1.085	-1.090	-1.094	-1.100	-1.106	-1.112	-1.121	-1.129	-1.138	-1.145	-1.154	-1.162	-1.170	-1.179	-1.189	-1.196	-1.204	-1.212	-1.220	-1.226	-1.234	-1.239	-1.245	-1.250	-1.254	-1.258	-1.260	-1.262	-1.265	-1.265	-1.265	-1.264	-1.262	-1.260	-1.256	-1.252	-1.248	-1.242	-1.235	-1.229	-1.220	-1.211	-1.202	-1.191	-1.181	-1.169	-1.158	-1.145	-1.131	-1.118	-1.102	-1.089	-1.074	-1.059	-1.042	-1.028	-1.011	-0.995	-0.980	-0.964	-0.948	-0.932	-0.916	-0.902	-0.888	-0.874	-0.860	-0.846	-0.835	-0.824	-0.812	-0.802	-0.795	-0.788	-0.781	-0.775	-0.771	-0.769	-0.768	-0.766	-0.768	-0.771	-0.776	-0.782	-0.790	-0.800	-0.811	-0.824	-0.838	-0.855	-0.872	-0.892	-0.914	-0.935	-0.960	-0.988	-1.015	-1.045	-1.075	-1.109	-1.142	-1.178	-1.214	-1.251	-1.290	-1.330	-1.371	-1.412	-1.455	-1.498	-1.541	-1.584	-1.629	-1.672	-1.718	-1.761	-1.806	-1.849	-1.892	-1.935	-1.978	-2.020	-2.060	-2.100	-2.139	-2.175	-2.211	-2.245	-2.279	-2.310	-2.340	-2.368	-2.394	-2.418	-2.439	-2.459	-2.476	-2.492	-2.506	-2.518	-2.528	-2.534	-2.538	-2.540	-2.541	-2.538	-2.534	-2.528	-2.519	-2.508	-2.495	-2.481	-2.464	-2.445	-2.424	-2.402	-2.378	-2.352	-2.325	-2.296	-2.266	-2.235	-2.202	-2.170	-2.135	-2.100	-2.065	-2.027	-1.990	-1.952	-1.915	-1.876	-1.839	-1.800	-1.761	-1.722	-1.685	-1.646	-1.609	-1.572	-1.535	-1.500	-1.466	-1.431	-1.399	-1.366	-1.335	-1.305	-1.276	-1.249	-1.222	-1.198	-1.174	-1.151	-1.130	-1.111	-1.092	-1.078	-1.062	-1.048	-1.038	-1.028	-1.018	-1.010	-1.005	-1.001	-0.999	-0.998	-0.998	-1.000	-1.001	-1.006	-1.012	-1.019	-1.026	-1.036	-1.046	-1.058	-1.070	-1.082	-1.095	-1.110	-1.125	-1.140	-1.156	-1.172	-1.189	-1.205	-1.221	-1.239	-1.254	-1.270	-1.286	-1.301	-1.315	-1.329	-1.344	-1.356	-1.368	-1.379	-1.388	-1.398	-1.405	-1.411	-1.416	-1.420	-1.422	-1.424	-1.424	-1.421	-1.419	-1.414	-1.408	-1.400	-1.391	-1.380	-1.368	-1.355	-1.340	-1.322	-1.305	-1.286	-1.266	-1.245	-1.224	-1.200	-1.176	-1.151	-1.126	-1.100	-1.072	-1.046	-1.019	-0.991	-0.964	-0.936	-0.910	-0.882	-0.855	-0.830	-0.804	-0.779	-0.755	-0.732	-0.710	-0.689	-0.670	-0.651	-0.634	-0.618	-0.604	-0.592	-0.581	-0.571	-0.565	-0.559	-0.554	-0.552	-0.552	-0.555	-0.558	-0.562	-0.570	-0.579	-0.589	-0.602	-0.616	-0.630	-0.649	-0.666	-0.686	-0.708	-0.730	-0.754	-0.779	-0.804	-0.831	-0.858	-0.886	-0.915	-0.944	-0.974	-1.002	-1.032	-1.061	-1.090	-1.119	-1.148	-1.175	-1.204	-1.230	-1.256	-1.281	-1.305	-1.328	-1.350	-1.371	-1.390	-1.408	-1.425	-1.440	-1.452	-1.464	-1.474	-1.482	-1.488	-1.492	-1.495	-1.496	-1.495	-1.494	-1.488	-1.482	-1.474	-1.464	-1.452	-1.439	-1.425	-1.408	-1.390	-1.371	-1.349	-1.328	-1.305	-1.280	-1.254	-1.228	-1.199	-1.170	-1.140	-1.110	-1.080	-1.049	-1.016	-0.985	-0.952	-0.920	-0.888	-0.855	-0.822	-0.790	-0.759	-0.726	-0.696	-0.666	-0.636	-0.606	-0.578	-0.550	-0.524	-0.498	-0.474	-0.450	-0.428	-0.406	-0.386	-0.368	-0.349	-0.331	-0.316	-0.302	-0.289	-0.278	-0.268	-0.258	-0.249	-0.242	-0.236	-0.232	-0.228	-0.226	-0.224	-0.224	-0.224	-0.225	-0.226	-0.229	-0.231	-0.235	-0.241	-0.244	-0.250	-0.256	-0.262	-0.268	-0.274	-0.280	-0.288	-0.295	-0.300	-0.308	-0.312	-0.318	-0.324	-0.328	-0.332	-0.338	-0.340	-0.344	-0.346	-0.348	-0.349	-0.349	-0.349	-0.348	-0.345	-0.342	-0.339	-0.334	-0.328	-0.322	-0.314	-0.306	-0.298	-0.286	-0.275	-0.264	-0.250	-0.236	-0.221	-0.206	-0.190	-0.174	-0.154	-0.136	-0.116	-0.095	-0.075	-0.054	-0.031	-0.008	0.015	0.039	0.062	0.086	0.111	0.136	0.161	0.186	0.211	0.236	0.261	0.285	0.310	0.334	0.358	0.380	0.402	0.425	0.445	0.466	0.486	0.504	0.522	0.539	0.554	0.569	0.581	0.594	0.605	0.614	0.621	0.628	0.632	0.635	0.638	0.638	0.636	0.632	0.628	0.621	0.614	0.604	0.592	0.579	0.565	0.549	0.531	0.512	0.491	0.468	0.445	0.420	0.392	0.365	0.336	0.306	0.276	0.244	0.210	0.176	0.142	0.108	0.071	0.035	0.000	-0.036	-0.072	-0.109	-0.145	-0.181	-0.218	-0.252	-0.288	-0.320	-0.355	-0.386	-0.418	-0.448	-0.476	-0.505	-0.530	-0.555	-0.579	-0.600	-0.620	-0.638	-0.654	-0.669	-0.680	-0.690	-0.699	-0.705	-0.709	-0.710	-0.711	-0.709	-0.704	-0.698	-0.689	-0.679	-0.664	-0.650	-0.634	-0.614	-0.594	-0.572	-0.548	-0.522	-0.495	-0.466	-0.436	-0.406	-0.374	-0.341	-0.306	-0.272	-0.238	-0.201	-0.166	-0.129	-0.094	-0.058	-0.021	0.014	0.050	0.085	0.119	0.151	0.184	0.215	0.245	0.275	0.301	0.329	0.354	0.376	0.398	0.418	0.438	0.452	0.468	0.481	0.492	0.501	0.510	0.515	0.519	0.521	0.521	0.520	0.518	0.512	0.507	0.499	0.491	0.481	0.469	0.458	0.444	0.429	0.415	0.399	0.382	0.365	0.349	0.331	0.315	0.298	0.280	0.265	0.248	0.231	0.216	0.202	0.190	0.178	0.166	0.155	0.148	0.140	0.134	0.129	0.126	0.125	0.126	0.129	0.132	0.139	0.146	0.156	0.168	0.181	0.196	0.214	0.234	0.255	0.278	0.302	0.329	0.356	0.385	0.418	0.449	0.482	0.519	0.555	0.592	0.632	0.671	0.712	0.752	0.795	0.838	0.880	0.924	0.966	1.011	1.055	1.098	1.141	1.184	1.226	1.269	1.310	1.351	1.391	1.430	1.468	1.504	1.540	1.572	1.606	1.638	1.666	1.695	1.721	1.745	1.768	1.789	1.809	1.825	1.841	1.854	1.865	1.875	1.882	1.886	1.890	1.892	1.890	1.888	1.884	1.876	1.868	1.858	1.844	1.829	1.812	1.796	1.776	1.755	1.732	1.708	1.682	1.655	1.628	1.599	1.569	1.538	1.505	1.472	1.439	1.405	1.370	1.335	1.299	1.264	1.228	1.191	1.155	1.120	1.085	1.049	1.014	0.980	0.946	0.914	0.881	0.849	0.818	0.789	0.759	0.732	0.704	0.679	0.654	0.631	0.609	0.588	0.568	0.550	0.532	0.516	0.501	0.488	0.475	0.465	0.455	0.446	0.439	0.432	0.425	0.421	0.418	0.415	0.412	0.411	0.410	0.410	0.409	0.410	0.411	0.411	0.412	0.412	0.415	0.415	0.416	0.416	0.416	0.415	0.414	0.411	0.409	0.405	0.400	0.395	0.389	0.381	0.372	0.362	0.352	0.340	0.328	0.312	0.296	0.280	0.261	0.241	0.220	0.199	0.175	0.150	0.124	0.098	0.070	0.041	0.011	-0.019	-0.051	-0.084	-0.116	-0.150	-0.185	-0.220	-0.254	-0.290	-0.325	-0.360	-0.396	-0.430	-0.466	-0.500	-0.535	-0.568	-0.601	-0.634	-0.665	-0.695	-0.725	-0.752	-0.780	-0.806	-0.831	-0.855	-0.876	-0.898	-0.916	-0.934	-0.950	-0.962	-0.976	-0.986	-0.995	-1.002	-1.008	-1.010	-1.012	-1.012	-1.011	-1.006	-1.000	-0.992	-0.985	-0.974	-0.961	-0.946	-0.931	-0.914	-0.895	-0.875	-0.852	-0.830	-0.806	-0.780	-0.754	-0.726	-0.698	-0.668	-0.638	-0.605	-0.574	-0.541	-0.509	-0.475	-0.440	-0.406	-0.371	-0.338	-0.302	-0.268	-0.232	-0.199	-0.164	-0.129	-0.095	-0.062	-0.029	0.002	0.035	0.066	0.098	0.126	0.154	0.182	0.210	0.235	0.260	0.285	0.308	0.329	0.350	0.368	0.386	0.404	0.419	0.432	0.446	0.459	0.469	0.478	0.485	0.492	0.498	0.501	0.504	0.506	0.507	0.506	0.504	0.501	0.496	0.491	0.486	0.479	0.471	0.461	0.451	0.440	0.430	0.419	0.406	0.392	0.380	0.365	0.351	0.336	0.322	0.308	0.294	0.279	0.264	0.249	0.235	0.219	0.205	0.191	0.180	0.168	0.155	0.144	0.134	0.125	0.115	0.108	0.101	0.094	0.090	0.086	0.084	0.082	0.082	0.084	0.086	0.090	0.095	0.100	0.108	0.116	0.126	0.136	0.149	0.162	0.178	0.194	0.210	0.228	0.246	0.266	0.288	0.309	0.331	0.354	0.378	0.402	0.426	0.450	0.475	0.501	0.526	0.551	0.576	0.601	0.626	0.650	0.674	0.698	0.719	0.741	0.762	0.782	0.801	0.819	0.836	0.850	0.865	0.878	0.889	0.899	0.906	0.914	0.920	0.922	0.925	0.926	0.926	0.924	0.920	0.915	0.908	0.900	0.891	0.880	0.869	0.855	0.840	0.825	0.809	0.791	0.774	0.755	0.735	0.715	0.694	0.674	0.652	0.632	0.611	100.000	5.000	2.000	1.000	2.000	0.000	0.000	0.000	0.000	0.000	0.000	0.000	0.000	0.000	0.000	0.000	0.000	0.000	0.921	0.871	0.824	0.778	0.732	0.688	0.642	0.600	0.558	0.518	0.476	0.439	0.401	0.364	0.328	0.294	0.259	0.225	0.192	0.161	0.130	0.100	0.070	0.040	0.012	-0.016	-0.045	-0.071	-0.100	-0.126	-0.152	-0.179	-0.206	-0.232	-0.259	-0.288	-0.314	-0.341	-0.368	-0.396	-0.425	-0.454	-0.484	-0.514	-0.544	-0.575	-0.606	-0.640	-0.674	-0.708	-0.742	-0.778	-0.816	-0.852	-0.891	-0.931	-0.971	-1.014	-1.055	-1.098	-1.142	-1.188	-1.232	-1.279	-1.326	-1.374	-1.421	-1.471	-1.521	-1.571	-1.622	-1.674	-1.726	-1.779	-1.832	-1.885	-1.938	-1.991	-2.045	-2.098	-2.152	-2.205	-2.259	-2.311	-2.364	-2.415	-2.466	-2.519	-2.569	-2.618	-2.666	-2.715	-2.761	-2.808	-2.852	-2.896	-2.939	-2.980	-3.020	-3.059	-3.096	-3.131	-3.168	-3.200	-3.231	-3.262	-3.290	-3.316	-3.342	-3.366	-3.388	-3.409	-3.428	-3.445	-3.460	-3.474	-3.486	-3.498	-3.508	-3.515	-3.521	-3.526	-3.530	-3.532	-3.534	-3.535	-3.534	-3.532	-3.529	-3.525	-3.520	-3.516	-3.510	-3.504	-3.495	-3.488	-3.479	-3.471	-3.462	-3.452	-3.445	-3.435	-3.425	-3.418	-3.408	-3.399	-3.390	-3.381	-3.372	-3.365	-3.356	-3.350	-3.342	-3.336	-3.330	-3.325	-3.320	-3.316	-3.312	-3.309	-3.306	-3.304	-3.302	-3.301	-3.301	-3.300	-3.301	-3.302	-3.305	-3.306	-3.309	-3.311	-3.315	-3.318	-3.321	-3.325	-3.330	-3.335	-3.340	-3.345	-3.350	-3.354	-3.359	-3.365	-3.370	-3.375	-3.379	-3.384	-3.388	-3.392	-3.395	-3.399	-3.401	-3.405	-3.406	-3.408	-3.409	-3.409	-3.408	-3.408	-3.406	-3.404	-3.400	-3.398	-3.392	-3.386	-3.381	-3.374	-3.366	-3.358	-3.349	-3.338	-3.326	-3.314	-3.301	-3.288	-3.271	-3.256	-3.239	-3.221	-3.202	-3.182	-3.164	-3.141	-3.120	-3.096	-3.074	-3.050	-3.024	-2.999	-2.974	-2.948	-2.920	-2.892	-2.864	-2.836	-2.809	-2.780	-2.750	-2.721	-2.691	-2.662	-2.632	-2.602	-2.574	-2.544	-2.516	-2.486	-2.458	-2.430	-2.401	-2.374	-2.346	-2.320	-2.294	-2.269	-2.242	-2.218	-2.194	-2.170	-2.148	-2.124	-2.102	-2.081	-2.061	-2.041	-2.021	-2.002	-1.985	-1.966	-1.950	-1.932	-1.916	-1.901	-1.884	-1.869	-1.855	-1.840	-1.825	-1.811	-1.795	-1.781	-1.768	-1.754	-1.738	-1.724	-1.709	-1.694	-1.678	-1.662	-1.646	-1.630	-1.612	-1.595	-1.575	-1.558	-1.538	-1.518	-1.496	-1.475	-1.452	-1.430	-1.405	-1.381	-1.355	-1.330	-1.302	-1.275	-1.248	-1.218	-1.189	-1.159	-1.128	-1.096	-1.064	-1.031	-0.998	-0.964	-0.930	-0.895	-0.859	-0.824	-0.789	-0.752	-0.716	-0.679	-0.642	-0.605	-0.569	-0.531	-0.495	-0.458	-0.421	-0.384	-0.346	-0.310	-0.275	-0.238	-0.202	-0.165	-0.130	-0.095	-0.059	-0.024	0.010	0.044	0.079	0.111	0.144	0.176	0.209	0.241	0.272	0.304	0.334	0.365	0.394	0.425	0.452	0.482	0.511	0.539	0.566	0.592	0.620	0.646	0.672	0.699	0.722	0.748	0.772	0.796	0.819	0.842	0.865	0.886	0.908	0.929	0.948	0.969	0.988	1.006	1.024	1.040	1.058	1.074	1.088	1.102	1.118	1.130	1.142	1.154	1.166	1.178	1.186	1.196	1.206	1.214	1.221	1.228	1.234	1.240	1.245	1.250	1.254	1.258	1.260	1.262	1.265	1.268	1.269	1.270	1.271	1.272	1.272	1.272	1.272	1.274	1.274	1.275	1.275	1.275	1.275	1.278	1.278	1.279	1.281	1.282	1.285	1.288	1.291	1.294	1.299	1.302	1.309	1.312	1.319	1.326	1.332	1.340	1.349	1.358	1.366	1.375	1.386	1.396	1.408	1.419	1.431	1.442	1.455	1.468	1.480	1.492	1.508	1.521	1.532	1.546	1.560	1.572	1.585	1.598	1.609	1.621	1.632	1.644	1.654	1.664	1.672	1.681	1.689	1.695	1.701	1.708	1.712	1.715	1.718	1.719	1.720	1.719	1.716	1.714	1.710	1.706	1.701	1.694	1.685	1.675	1.665	1.654	1.642	1.629	1.615	1.600	1.584	1.568	1.549	1.530	1.511	1.491	1.470	1.450	1.429	1.406	1.385	1.361	1.339	1.316	1.294	1.271	1.248	1.225	1.202	1.180	1.159	1.136	1.116	1.095	1.075	1.058	1.039	1.021	1.005	0.990	0.975	0.962	0.950	0.940	0.929	0.922	0.914	0.909	0.904	0.900	0.899	0.898	0.899	0.901	0.905	0.909	0.915	0.922	0.932	0.942	0.954	0.965	0.980	0.995	1.010	1.028	1.045	1.064	1.085	1.105	1.126	1.149	1.171	1.194	1.218	1.242	1.266	1.291	1.316	1.341	1.365	1.390	1.414	1.439	1.462	1.485	1.509	1.530	1.552	1.574	1.594	1.612	1.631	1.648	1.665	1.680	1.695	1.708	1.719	1.730	1.740	1.748	1.754	1.760	1.764	1.768	1.769	1.769	1.768	1.764	1.760	1.755	1.749	1.740	1.731	1.721	1.709	1.696	1.684	1.669	1.652	1.636	1.620	1.601	1.581	1.562	1.542	1.521	1.500	1.479	1.458	1.435	1.414	1.390	1.368	1.345	1.324	1.301	1.279	1.256	1.236	1.215	1.195	1.174	1.155	1.136	1.119	1.101	1.084	1.068	1.054	1.039	1.025	1.012	1.002	0.991	0.981	0.971	0.962	0.955	0.950	0.942	0.939	0.932	0.929	0.926	0.925	0.922	0.920	0.920	0.919	0.919	0.919	0.919	0.919	0.919	0.920	0.920	0.920	0.921	0.920	0.919	0.919	0.916	0.915	0.911	0.909	0.904	0.899	0.892	0.886	0.878	0.869	0.859	0.849	0.836	0.822	0.809	0.794	0.776	0.758	0.738	0.718	0.695	0.671	0.648	0.621	0.592	0.565	0.535	0.504	0.471	0.439	0.405	0.369	0.332	0.296	0.258	0.219	0.179	0.139	0.098	0.056	0.014	-0.029	-0.071	-0.115	-0.158	-0.201	-0.245	-0.289	-0.332	-0.375	-0.419	-0.461	-0.504	-0.545	-0.588	-0.629	-0.669	-0.708	-0.746	-0.785	-0.822	-0.859	-0.894	-0.928	-0.961	-0.994	-1.024	-1.054	-1.084	-1.111	-1.138	-1.162	-1.188	-1.210	-1.231	-1.251	-1.270	-1.289	-1.305	-1.320	-1.335	-1.348	-1.360	-1.370	-1.380	-1.389	-1.396	-1.402	-1.408	-1.412	-1.416	-1.420	-1.421	-1.424	-1.424	-1.425	-1.425	-1.424	-1.424	-1.421	-1.421	-1.420	-1.418	-1.415	-1.415	-1.414	-1.412	-1.411	-1.411	-1.411	-1.411	-1.412	-1.414	-1.416	-1.420	-1.422	-1.429	-1.434	-1.440	-1.448	-1.456	-1.468	-1.478	-1.490	-1.504	-1.519	-1.535	-1.551	-1.571	-1.591	-1.612	-1.635	-1.659	-1.684	-1.710	-1.738	-1.766	-1.796	-1.828	-1.860	-1.891	-1.925	-1.960	-1.996	-2.031	-2.069	-2.106	-2.144	-2.182	-2.220	-2.260	-2.298	-2.338	-2.376	-2.415	-2.454	-2.492	-2.531	-2.569	-2.605	-2.640	-2.675	-2.710	-2.744	-2.776	-2.808	-2.838	-2.866	-2.894	-2.920	-2.945	-2.969	-2.991	-3.011	-3.030	-3.046	-3.062	-3.076	-3.088	-3.099	-3.108	-3.114	-3.119	-3.124	-3.126	-3.126	-3.124	-3.122	-3.118	-3.112	-3.106	-3.098	-3.089	-3.078	-3.066	-3.054	-3.040	-3.026	-3.011	-2.995	-2.980	-2.964	-2.946	-2.929	-2.911	-2.894	-2.876	-2.858	-2.841	-2.824	-2.806	-2.791	-2.774	-2.759	-2.744	-2.730	-2.716	-2.702	-2.691	-2.679	-2.669	-2.659	-2.651	-2.642	-2.636	-2.629	-2.625	-2.620	-2.616	-2.615	-2.612	-2.611	-2.612	-2.612	-2.614	-2.616	-2.618	-2.621	-2.625	-2.629	-2.632	-2.636	-2.640	-2.644	-2.649	-2.651	-2.655	-2.658	-2.661	-2.664	-2.665	-2.666	-2.666	-2.666	-2.664	-2.661	-2.659	-2.654	-2.648	-2.640	-2.631	-2.621	-2.610	-2.598	-2.582	-2.566	-2.549	-2.530	-2.510	-2.488	-2.464	-2.438	-2.411	-2.382	-2.354	-2.322	-2.290	-2.255	-2.220	-2.184	-2.146	-2.108	-2.068	-2.027	-1.985	-1.942	-1.900	-1.856	-1.812	-1.768	-1.721	-1.676	-1.630	-1.585	-1.538	-1.492	-1.446	-1.401	-1.356	-1.310	-1.266	-1.222	-1.179	-1.136	-1.094	-1.054	-1.012	-0.972	-0.935	-0.898	-0.860	-0.824	-0.789	-0.755	-0.722	-0.692	-0.661	-0.631	-0.602	-0.576	-0.550	-0.525	-0.501	-0.478	-0.456	-0.436	-0.416	-0.398	-0.380	-0.364	-0.346	-0.332	-0.319	-0.305	-0.292	-0.281	-0.271	-0.261	-0.251	-0.244	-0.236	-0.229	-0.222	-0.218	-0.212	-0.209	-0.205	-0.201	-0.200	-0.198	-0.196	-0.196	-0.196	-0.196	-0.198	-0.201	-0.202	-0.205	-0.210	-0.214	-0.218	-0.222	-0.228	-0.234	-0.240	-0.246	-0.252	-0.260	-0.268	-0.275	-0.284	-0.292	-0.300	-0.309	-0.318	-0.328	-0.335	-0.345	-0.354	-0.364	-0.371	-0.380	-0.389	-0.398	-0.405	-0.412	-0.420	-0.426	-0.434	-0.440	-0.446	-0.451	-0.456	-0.460	-0.465	-0.468	-0.471	-0.472	-0.475	-0.475	-0.475	-0.476	-0.475	-0.474	-0.472	-0.470	-0.469	-0.465	-0.461	-0.459	-0.455	-0.450	-0.448	-0.442	-0.438	-0.434	-0.429	-0.425	-0.421	-0.418	-0.412	-0.411	-0.408	-0.406	-0.404	-0.402	-0.402	-0.404	-0.405	-0.408	-0.410	-0.415	-0.419	-0.425	-0.432	-0.440	-0.450	-0.460	-0.472	-0.485	-0.499	-0.514	-0.530	-0.548	-0.566	-0.586	-0.606	-0.628	-0.650	-0.675	-0.699	-0.722	-0.750	-0.776	-0.804	-0.831	-0.860	-0.889	-0.918	-0.948	-0.978	-1.005	-1.035	-1.065	-1.095	-1.124	-1.152	-1.180	-1.209	-1.235	-1.261	-1.288	-1.312	-1.336	-1.360	-1.381	-1.402	-1.422	-1.440	-1.458	-1.475	-1.489	-1.502	-1.515	-1.526	-1.535	-1.542	-1.550	-1.555	-1.558	-1.560	-1.561	-1.560	-1.559	-1.555	-1.550	-1.545	-1.536	-1.528	-1.519	-1.508	-1.496	-1.482	-1.468	-1.452	-1.436	-1.420	-1.401	-1.382	-1.362	-1.342	-1.321	-1.300	-1.279	-1.258	-1.235	-1.211	-1.189	-1.164	-1.141	-1.116	-1.094	-1.070	-1.046	-1.022	-1.000	-0.976	-0.954	-0.931	-0.910	-0.888	-0.868	-0.846	-0.826	-0.806	-0.789	-0.770	-0.752	-0.735	-0.719	-0.705	-0.691	-0.676	-0.665	-0.652	-0.640	-0.631	-0.621	-0.614	-0.606	-0.600	-0.595	-0.590	-0.586	-0.584	-0.582	-0.580	-0.580	-0.581	-0.581	-0.584	-0.586	-0.590	-0.594	-0.599	-0.604	-0.609	-0.614	-0.621	-0.626	-0.634	-0.640	-0.648	-0.655	-0.661	-0.670	-0.676	-0.682	-0.690	-0.696	-0.702	-0.708	-0.714	-0.718	-0.721	-0.725	-0.729	-0.731	-0.732	-0.734	-0.734	-0.731	-0.731	-0.729	-0.725	-0.720	-0.715	-0.710	-0.702	-0.695	-0.686	-0.676	-0.668	-0.656	-0.645	-0.632	-0.619	-0.605	-0.591	-0.576	-0.561	-0.545	-0.530	-0.514	-0.498	-0.481	-0.465	-0.448	-0.431	-0.415	-0.400	-0.384	-0.369	-0.354	-0.339	-0.325	-0.311	-0.300	-0.288	-0.276	-0.268	-0.259	-0.250	-0.244	-0.238	-0.234	-0.230	-0.228	-0.226	-0.226	-0.228	-0.230	-0.235	-0.240	-0.246	-0.254	-0.262	-0.271	-0.282	-0.295	-0.309	-0.322	-0.338	-0.354	-0.371	-0.389	-0.408	-0.428	-0.448	-0.469	-0.490	-0.512	-0.534	-0.556	-0.579	-0.602	-0.625	-0.648	-0.671	-0.695	-0.718	-0.739	-0.761	-0.782	-0.804	-0.824	-0.845	-0.862	-0.882	-0.900	-0.916	-0.932	-0.948	-0.961	-0.974	-0.985	-0.995	-1.005	-1.014	-1.020	-1.025	-1.030	-1.032	-1.035	-1.036	-1.035	-1.032	-1.029	-1.025	-1.019	-1.012	-1.005	-0.995	-0.985	-0.974	-0.961	-0.948	-0.934	-0.918	-0.901	-0.884	-0.868	-0.848	-0.829	-0.810	-0.789	-0.768	-0.748	-0.725	-0.704	-0.682	-0.660	-0.639	-0.616	-0.594	-0.572	-0.551	-0.530	-0.509	-0.488	-0.468	-0.448	-0.429	-0.411	-0.392	-0.375	-0.360	-0.342	-0.328	-0.314	-0.300	-0.289	-0.276	-0.265	-0.255	-0.245	-0.238	-0.230	-0.224	-0.216	-0.212	-0.208	-0.205	-0.201	-0.200	-0.198	-0.198	-0.198	-0.199	-0.200	-0.201	-0.202	-0.206	-0.209	-0.212	-0.216	-0.221	-0.226	-0.230	-0.235	-0.240	-0.245	-0.250	-0.256	-0.260	-0.265	-0.270	-0.274	-0.279	-0.282	-0.285	-0.289	-0.291	-0.294	-0.296	-0.298	-0.298	-0.299	-0.298	-0.298	-0.295	-0.292	-0.290	-0.286	-0.282	-0.276	-0.271	-0.265	-0.258	-0.250	-0.241	-0.231	-0.221	-0.211	-0.199	-0.188	-0.175	-0.161	-0.148	-0.132	-0.119	-0.102	-0.088	-0.071	-0.056	-0.039	-0.021	-0.005	0.012	0.029	0.046	0.062	0.081	0.096	0.114	0.130	0.145	0.161	0.175	0.190	0.204	0.218	0.230	0.240	0.251	0.260	0.269	0.278	0.285	0.290	0.295	0.298	0.300	0.301	0.301	0.300	0.296	0.294	0.288	0.280	0.274	0.264	0.252	0.241	0.228	0.214	0.198	0.181	0.162	0.144	0.122	0.101	0.079	0.056	0.031	0.006	-0.020	-0.046	-0.074	-0.101	-0.130	-0.159	-0.188	-0.216	-0.246	-0.275	-0.306	-0.335	-0.365	-0.395	-0.424	-0.452	-0.480	-0.509	-0.534	-0.561	-0.588	-0.611	-0.635	-0.658	-0.680	-0.701	-0.720	-0.739	-0.756	-0.771	-0.785	-0.798	-0.810	-0.820	-0.828	-0.834	-0.840	-0.842	-0.845	-0.845	-0.844	-0.841	-0.836	-0.831	-0.822	-0.814	-0.804	-0.791	-0.778	-0.762	-0.748	-0.730	-0.711	-0.692	-0.672	-0.651	-0.628	-0.605	-0.581	-0.556	-0.532	-0.506	-0.481	-0.455	-0.430	-0.404	-0.378	-0.351	-0.326	-0.300	-0.276	-0.251	-0.228	-0.205	-0.184	-0.161	-0.141	-0.122	-0.104	-0.088	-0.071	-0.058	-0.044	-0.032	-0.021	-0.012	-0.004	0.002	0.008	0.012	0.014	0.014	0.014	0.012	0.009	0.005	0.000	-0.008	-0.015	-0.024	-0.032	-0.044	-0.056	-0.068	-0.080	-0.094	-0.108	-0.121	-0.135	-0.150	-0.164	-0.179	-0.192	-0.206	-0.220	-0.232	-0.246	-0.258	-0.268	-0.278	-0.288	-0.295	-0.304	-0.309	-0.314	-0.316	-0.319	-0.320	-0.319	-0.315	-0.311	-0.305	-0.299	-0.289	-0.279	-0.266	-0.252	-0.236	-0.219	-0.200	-0.179	-0.156	-0.132	-0.108	-0.080	-0.052	-0.022	0.008	0.040	0.074	0.108	0.144	0.180	0.218	0.256	0.295	0.334	0.374	0.414	0.454	0.496	0.536	0.576	0.618	0.659	0.699	0.738	0.778	0.818	0.854	0.891	0.929	0.964	0.998	1.030	1.062	1.092	1.121	1.149	1.174	1.199	1.221	1.242	1.261	1.279	1.294	1.306	1.319	1.329	1.336	1.341	1.345	1.346	1.345	1.344	1.339	1.331	1.324	1.314	1.301	1.286	1.270	1.252	1.232	1.211	1.188	1.164	1.136	1.109	1.080	1.050	1.018	0.985	0.951	0.916	0.881	0.845	0.806	0.769	0.731	0.692	0.652	0.614	0.574	0.534	0.494	0.455	0.415	0.376	0.338	0.299	0.261	0.225	0.188	0.151	0.118	0.081	0.049	0.016	-0.015	-0.045	-0.075	-0.102	-0.129	-0.155	-0.180	-0.202	-0.225	-0.246	-0.265	-0.284	-0.301	-0.316	-0.330	-0.344	-0.355	-0.368	-0.378	-0.385	-0.395	-0.401	-0.406	-0.411	-0.416	-0.420	-0.422	-0.425	-0.426	-0.428	-0.429	-0.429	-0.429	-0.429	-0.429	-0.428	-0.428	-0.426	-0.426	-0.426	-0.428	-0.428	-0.428	-0.430	-0.432	-0.434	-0.438	-0.441	-0.445	-0.451	-0.456	-0.464	-0.471	-0.480	-0.490	-0.500	-0.511	-0.522	-0.536	-0.549	-0.565	-0.580	-0.596	-0.614	-0.632	-0.651	-0.670	-0.691	-0.712	-0.734	-0.756	-0.779	-0.801	-0.825	-0.849	-0.872	-0.896	-0.921	-0.946	-0.971	-0.995	-1.019	-1.044	-1.066	-1.090	-1.114	-1.135	-1.158	-1.179	-1.200	-1.220	-1.238	-1.256	-1.274	-1.290	-1.305	-1.320	-1.332	-1.344	-1.355	-1.365	-1.374	-1.380	-1.385	-1.390	-1.394	-1.395	-1.396	-1.395	-1.394	-1.390	-1.386	-1.379	-1.372	-1.365	-1.354	-1.344	-1.331	-1.320	-1.306	-1.290	-1.275	-1.258	-1.240	-1.220	-1.201	-1.181	-1.160	-1.138	-1.115	-1.092	-1.069	-1.045	-1.020	-0.995	-0.969	-0.944	-0.918	-0.891	-0.865	-0.838	-0.811	-0.786	-0.759	-0.731	-0.705	-0.679	-0.652	-0.626	-0.601	-0.576	-0.550	-0.526	-0.501	-0.478	-0.455	-0.431	-0.409	-0.388	-0.366	-0.346	-0.328	-0.308	-0.290	-0.271	-0.256	-0.239	-0.225	-0.210	-0.198	-0.185	-0.174	-0.164	-0.154	-0.146	-0.138	-0.132	-0.128	-0.122	-0.119	-0.116	-0.115	-0.114	-0.115	-0.115	-0.119	-0.120	-0.125	-0.129	-0.134	-0.141	-0.148	-0.155	-0.162	-0.171	-0.180	-0.189	-0.199	-0.209	-0.219	-0.230	-0.240	-0.251	-0.261	-0.271	-0.281	-0.291	-0.301	-0.310	-0.319	-0.328	-0.335	-0.342	-0.349	-0.355	-0.359	-0.364	-0.365	-0.369	-0.370	-0.370	-0.369	-0.366	-0.362	-0.359	-0.354	-0.346	-0.339	-0.330	-0.320	-0.309	-0.298	-0.284	-0.270	-0.254	-0.239	-0.221	-0.202	-0.185	-0.165	-0.145	-0.125	-0.104	-0.084	-0.061	-0.040	-0.018	0.005	0.028	0.049	0.070	0.091	0.112	0.134	0.154	0.175	0.194	0.211	0.230	0.245	0.261	0.276	0.290	0.302	0.314	0.325	0.332	0.341	0.349	0.354	0.359	0.361	0.362	0.362	0.362	0.361	0.359	0.354	0.350	0.342	0.336	0.328	0.319	0.309	0.300	0.289	0.278	0.266	0.252	0.241	0.229	0.216	0.202	0.190	0.178	0.165	0.152	0.141	0.130	0.119	0.108	0.099	0.090	0.081	0.074	0.068	0.061	0.058	0.052	0.050	0.049	0.049	0.049	0.051	0.054	0.058	0.061	0.066	0.072	0.081	0.090	0.099	0.110	0.121	0.132	0.145	0.159	0.172	0.188	0.202	0.218	0.234	0.251	0.266	0.284	0.300	0.316	0.332	0.350	0.366	0.382	0.398	0.412	0.429	0.444	0.456	0.470	0.482	0.494	0.505	0.515	0.526	0.534	0.542	0.549	0.556	0.561	0.566	0.569	0.572	0.572	0.575	0.575	0.572	0.572	0.569	0.566	0.561	0.558	0.552	0.545	0.540	0.532	0.525	0.515	0.506	0.499	0.489	0.479	0.469	0.458	0.448	0.436	0.426	0.415	0.405	0.395	0.382	0.372	0.361	0.351	0.341	0.331	0.320	0.310	0.301	0.292	0.282	0.274	0.265	0.256	0.248	0.239	0.231	0.224	0.216	0.209	0.202	0.196	0.190	0.184	0.178	0.171	0.168	0.161	0.156	0.152	0.149	0.145	0.141	0.138	0.135	0.132	0.130	0.129	0.128	0.126	0.126	0.125	0.125	0.126	0.128	0.129	0.130	0.131	0.134	0.138	0.140	0.144	0.148	0.152	0.156	0.161	0.166	0.172	0.178	0.184	0.189	0.196	0.202	0.209	0.216	0.222	0.229	0.236	0.242	0.249	0.255	0.260	0.266	0.270	0.275	0.279	0.282	0.285	0.288	0.289	0.290	0.289	0.289	0.286	0.282	0.279	0.274	0.269	0.261	0.254	0.244	0.234	0.222	0.210	0.196	0.181	0.166	0.149	0.131	0.112	0.092	0.072	0.051	0.029	0.005	-0.019	-0.042	-0.069	-0.094	-0.120	-0.146	-0.175	-0.201	-0.229	-0.258	-0.285	-0.314	-0.341	-0.370	-0.398	-0.425	-0.452	-0.479	-0.505	-0.531	-0.556	-0.582	-0.606	-0.630	-0.652	-0.675	-0.696	-0.715	-0.736	-0.754	-0.771	-0.789	-0.805	-0.819	-0.834	-0.848	-0.859	-0.870	-0.880	-0.890	-0.898	-0.905	-0.912	-0.919	-0.924	-0.928	-0.931	-0.935	-0.938	-0.939	-0.941	-0.941	-0.942	-0.944	-0.944	-0.944	-0.942	-0.942	-0.942	-0.942	-0.941	-0.941	-0.941	-0.941	-0.941	-0.942	-0.944	-0.946	-0.946	-0.951	-0.954	-0.956	-0.961	-0.968	-0.972	-0.980	-0.988	-0.996	-1.005	-1.016	-1.026	-1.040	-1.051	-1.065	-1.081	-1.096	-1.112	-1.131	-1.149	-1.169	-1.189	-1.210	-1.232	-1.255	-1.278	-1.302	-1.328	-1.352	-1.378	-1.405	-1.431	-1.459	-1.486	-1.515	-1.544	-1.571	-1.600	-1.630	-1.658	-1.686	-1.715	-1.742	-1.771	-1.799	-1.828	-1.852	-1.880	-1.905	-1.930	-1.954	-1.978	-2.000	-2.022	-2.044	-2.064	-2.082	-2.101	-2.118	-2.135	-2.150	-2.164	-2.178	-2.189	-2.200	-2.209	-2.219	-2.226	-2.231	-2.238	-2.241	-2.244	-2.248	-2.248	-2.248	-2.248	-2.245	-2.242	-2.239	-2.234	-2.229	-2.221	-2.214	-2.206	-2.198	-2.189	-2.178	-2.166	-2.154	-2.142	-2.128	-2.114	-2.100	-2.085	-2.069	-2.052	-2.036	-2.019	-2.001	-1.982	-1.965	-1.945	-1.925	-1.905	-1.884	-1.864	-1.842	-1.820	-1.798	-1.776	-1.754	-1.730	-1.708	-1.684	-1.660	-1.636	-1.611	-1.588	-1.562	-1.538	-1.514	-1.488	-1.462	-1.438	-1.411	-1.388	-1.361	-1.336	-1.309	-1.284	-1.258	-1.232	-1.208	-1.182	-1.158	-1.132	-1.108	-1.084	-1.059	-1.035	-1.010	-0.986	-0.962	-0.939	-0.918	-0.894	-0.871	-0.849	-0.826	-0.805	-0.782	-0.760	-0.739	-0.716	-0.696	-0.675	-0.654	-0.632	-0.612	-0.591	-0.570	-0.550	-0.529	-0.509	-0.488	-0.468	-0.446	-0.426	-0.405	-0.385	-0.365	-0.344	-0.322	-0.302	-0.282	-0.261	-0.241	-0.221	-0.200	-0.180	-0.161	-0.141	-0.121	-0.102	-0.084	-0.066	-0.049	-0.031	-0.015	0.001	0.016	0.030	0.042	0.055	0.066	0.075	0.084	0.091	0.096	0.101	0.102	0.104	0.102	0.100	0.096	0.090	0.081	0.070	0.056	0.041	0.022	0.004	-0.020	-0.045	-0.072	-0.104	-0.136	-0.171	-0.210	-0.250	-0.294	-0.340	-0.390	-0.441	-0.495	-0.551	-0.610	-0.672	-0.736	-0.802	-0.871	-0.942	-1.015	-1.090	-1.168	-1.246	-1.326	-1.409	-1.494	-1.579	-1.666	-1.755	-1.845	-1.935	-2.029	-2.121	-2.215	-2.308	-2.404	-2.500	-2.595	-2.690	-2.788	-2.884	-2.981	-3.078	-3.175	-3.271	-3.368	-3.462	-3.559	-3.654	-3.749	-3.842	-3.936	-4.030	-4.121	-4.214	-4.305	-4.395	-4.485	-4.574	-4.661	-4.749	-4.835	-4.920	-5.005	-5.089	-5.172	-5.255	-5.338	-5.418	-5.498	-5.578	-5.656	-5.734	-5.811	-5.889	-5.964	-6.039	-6.114	-6.189	-6.261	-6.335	-6.408	-6.479	-6.550	-6.620	-6.690	-6.759	-6.829	-6.896	-6.965	-7.031	-7.099	-7.165	-7.230	-7.295	-7.360	-7.422	-7.488	-7.550	-7.611	-7.674	-7.735	-7.795	-7.854	-7.912	-7.971	-8.029	-8.085	-8.141	-8.196	-8.250	-8.305	-8.358	-8.409	-8.461	-8.511	-8.561	-8.610	-8.658	-8.705	-8.751	-8.796	-8.841	-8.885	-8.928	-8.969	-9.010	-9.049	-9.089	-9.126	-9.162	-9.199	-9.232	-9.266	-9.299	-9.329	-9.359	-9.389	-9.416	-9.442	-9.468	-9.491	-9.515	-9.536	-9.555	-9.574	-9.590	-9.605	-9.620	-9.631	-9.642	-9.652	-9.660	-9.665	-9.670	-9.672	-9.674	-9.672	-9.670	-9.666	-9.659	-9.651	-9.641	-9.629	-9.615	-9.599	-9.581	-9.562	-9.541	-9.519	-9.492	-9.466	-9.438	-9.405	-9.372	-9.340	-9.302	-9.265	-9.225	-9.184	-9.140	-9.095	-9.050	-9.001	-8.952	-8.901	-8.849	-8.796	-8.741	-8.686	-8.630	-8.571	-8.512	-8.452	-8.391	-8.330	-8.268	-8.205	-8.142	-8.078	-8.014	-7.949	-7.882	-7.818	-7.751	-7.685	-7.620	-7.554	-7.488	-7.421	-7.355	-7.289	-7.222	-7.158	-7.091	-7.025	-6.961	-6.895	-6.830	-6.765	-6.701	-6.636	-6.572	-6.509	-6.445	-6.380	-6.316	-6.254	-6.190	-6.126	-6.064	-6.001	-5.938	-5.875	-5.810	-5.746	-5.682	-5.619	-5.554	-5.489	-5.425	-5.360	-5.294	-5.228	-5.161	-5.094	-5.025	-4.958	-4.889	-4.818	-4.748	-4.678	-4.605	-4.532	-4.459	-4.386	-4.311	-4.235	-4.159	-4.082	-4.006	-3.928	-3.849	-3.769	-3.690	-3.609	-3.529	-3.448	-3.365	-3.282	-3.201	-3.118	-3.035	-2.951	-2.868	-2.785	-2.700	-2.616	-2.534	-2.449	-2.365	-2.282	-2.200	-2.118	-2.035	-1.952	-1.872	-1.790	-1.710	-1.631	-1.552	-1.472	-1.395	-1.318	-1.240	-1.165	-1.090	-1.016	-0.942	-0.870	-0.799	-0.729	-0.658	-0.590	-0.521	-0.454	-0.388	-0.322	-0.258	-0.195	-0.132	-0.070	-0.011	0.049	0.108	0.165	0.221	0.279	0.332	0.386	0.439	0.491	0.542	0.592	0.641	0.689	0.736	0.784	0.829	0.872	0.915	0.958	1.000	1.039	1.079	1.118	1.155	1.190	1.226	1.260	1.294	1.325	1.356	1.386	1.415	1.442	1.470	1.496	1.521	1.545	1.568	1.590	1.611	1.631	1.651	1.670	1.688	1.705	1.721	1.736	1.752	1.766	1.781	1.794	1.808	1.821	1.834	1.845	1.858	1.870	1.882	1.895	1.908	1.920	1.934	1.946	1.960	1.974	1.990	2.005	2.021	2.038	2.055	2.074	2.092	2.112	2.132	2.155	2.178	2.201	2.225	2.250	2.278	2.305	2.332	2.362	2.392	2.424	2.455	2.488	2.521	2.556	2.590	2.626	2.662	2.700	2.736	2.774	2.812	2.850	2.889	2.928	2.965	3.004	3.042	3.080	3.119	3.158	3.194	3.230	3.266	3.302	3.336	3.371	3.405	3.436	3.469	3.499	3.528	3.556	3.584	3.609	3.634	3.658	3.680	3.701	3.721	3.740	3.756	3.774	3.788	3.802	3.814	3.825	3.835	3.842	3.851	3.858	3.864	3.868	3.872	3.874	3.876	3.876	3.878	3.878	3.876	3.874	3.872	3.870	3.868	3.864	3.861	3.858	3.854	3.849	3.845	3.840	3.836	3.834	3.829	3.826	3.822	3.819	3.816	3.814	3.811	3.810	3.808	3.806	3.806	3.806	3.806	3.806	3.808	3.809	3.810	3.814	3.815	3.819	3.821	3.826	3.829	3.834	3.838	3.841	3.846	3.850	3.855	3.859	3.864	3.869	3.871	3.876	3.880	3.882	3.886	3.888	3.889	3.890	3.891	3.891	3.890	3.889	3.886	3.882	3.878	3.871	3.865	3.858	3.849	3.838	3.826	3.814	3.799	3.784	3.765	3.748	3.728	3.705	3.682	3.659	3.632	3.605	3.575	3.545	3.512	3.479	3.444	3.408	3.370	3.331	3.290	3.246	3.204	3.159	3.112	3.066	3.018	2.969	2.919	2.868	2.816	2.762	2.709	2.655	2.600	2.545	2.489	2.434	2.376	2.321	2.264	2.208	2.151	2.094	2.038	1.982	1.926	1.871	1.816	1.761	1.708	1.654	1.602	1.550	1.500	1.449	1.399	1.351	1.304	1.256	1.210	1.165	1.122	1.079	1.038	0.998	0.956	0.918	0.880	0.844	0.808	0.772	0.738	0.705	0.672	0.640	0.610	0.579	0.550	0.521	0.492	0.465	0.438	0.410	0.384	0.358	0.331	0.306	0.281	0.256	0.229	0.204	0.179	0.152	0.126	0.100	0.074	0.048	0.020	-0.008	-0.035	-0.065	-0.094	-0.125	-0.156	-0.189	-0.220	-0.254	-0.289	-0.322	-0.360	-0.398	-0.435	-0.474	-0.515	-0.555	-0.598	-0.641	-0.685	-0.729	-0.776	-0.822	-0.871	-0.919	-0.969	-1.020	-1.071	-1.124	-1.175	-1.230	-1.284	-1.338	-1.392	-1.448	-1.504	-1.560	-1.616	-1.672	-1.729	-1.785	-1.841	-1.898	-1.952	-2.007	-2.062	-2.116	-2.170	-2.222	-2.274	-2.325	-2.376	-2.425	-2.472	-2.519	-2.564	-2.609	-2.651	-2.691	-2.732	-2.769	-2.805	-2.840	-2.872	-2.905	-2.934	-2.961	-2.986	-3.010	-3.032	-3.052	-3.071	-3.089	-3.102	-3.115	-3.126	-3.136	-3.144	-3.150	-3.155	-3.159	-3.160	-3.160	-3.160	-3.158	-3.154	-3.150	-3.144	-3.138	-3.131	-3.124	-3.115	-3.106	-3.098	-3.088	-3.076	-3.068	-3.056	-3.046	-3.035	-3.025	-3.015	-3.006	-2.995	-2.986	-2.978	-2.970	-2.962	-2.955	-2.950	-2.944	-2.939	-2.934	-2.930	-2.929	-2.926	-2.925	-2.926	-2.926	-2.928	-2.930	-2.934	-2.938	-2.942	-2.948	-2.954	-2.961	-2.968	-2.976	-2.984	-2.994	-3.004	-3.012	-3.024	-3.034	-3.044	-3.056	-3.066	-3.078	-3.089	-3.100	-3.111	-3.122	-3.132	-3.144	-3.154	-3.164	-3.172	-3.182	-3.190	-3.199	-3.205	-3.211	-3.218	-3.222	-3.226	-3.230	-3.234	-3.235	-3.236	-3.236	-3.235	-3.234	-3.231	-3.226	-3.222	-3.218	-3.211	-3.204	-3.195	-3.185	-3.175	-3.165	-3.152	-3.140	-3.126	-3.111	-3.096	-3.080	-3.064	-3.045	-3.028	-3.009	-2.989	-2.968	-2.948	-2.926	-2.905	-2.884	-2.860	-2.838	-2.815	-2.792	-2.768	-2.744	-2.720	-2.696	-2.674	-2.649	-2.626	-2.601	-2.578	-2.555	-2.532	-2.509	-2.486	-2.464	-2.441	-2.419	-2.398	-2.376	-2.355	-2.335	-2.316	-2.296	-2.276	-2.258	-2.239	-2.221	-2.202	-2.186	-2.169	-2.154	-2.136	-2.120	-2.105	-2.089	-2.074	-2.059	-2.045	-2.030	-2.016	-2.001	-1.986	-1.971	-1.958	-1.944	-1.928	-1.914	-1.898	-1.882	-1.868	-1.851	-1.835	-1.819	-1.800	-1.782	-1.765	-1.745	-1.726	-1.706	-1.685	-1.664	-1.641	-1.619	-1.595	-1.570	-1.544	-1.519	-1.491	-1.464	-1.435	-1.406	-1.376	-1.344	-1.312	-1.280	-1.248	-1.212	-1.179	-1.142	-1.106	-1.069	-1.032	-0.994	-0.956	-0.916	-0.878	-0.836	-0.798	-0.756	-0.715	-0.674	-0.631	-0.590	-0.549	-0.506	-0.465	-0.422	-0.381	-0.338	-0.296	-0.254	-0.214	-0.171	-0.131	-0.090	-0.049	-0.009	0.031	0.070	0.109	0.148	0.185	0.224	0.260	0.295	0.331	0.366	0.401	0.435	0.469	0.501	0.534	0.565	0.596	0.626	0.655	0.684	0.712	0.739	0.765	0.791	0.816	0.841	0.864	0.888	0.910	0.931	0.954	0.974	0.994	1.011	1.029	1.046	1.062	1.080	1.094	1.109	1.122	1.135	1.148	1.158	1.170	1.180	1.189	1.196	1.205	1.212	1.219	1.226	1.231	1.235	1.240	1.244	1.246	1.249	1.251	1.254	1.255	1.256	1.255	1.256	1.256	1.255	1.255	1.254	1.252	1.251	1.250	1.249	1.248	1.248	1.245	1.244	1.244	1.244	1.244	1.242	1.242	1.244	1.245	1.248	1.250	1.252	1.256	1.260	1.265	1.270	1.276	1.282	1.290	1.298	1.308	1.316	1.326	1.339	1.350	1.361	1.375	1.389	1.402	1.418	1.435	1.451	1.468	1.485	1.502	1.520	1.539	1.558	1.576	1.596	1.615	1.635	1.654	1.672	1.691	1.710	1.728	1.745	1.764	1.780	1.798	1.812	1.828	1.841	1.855	1.866	1.879	1.889	1.899	1.908	1.915	1.921	1.925	1.930	1.931	1.934	1.934	1.932	1.930	1.926	1.921	1.915	1.908	1.899	1.890	1.878	1.866	1.852	1.839	1.822	1.808	1.789	1.771	1.752	1.734	1.714	1.692	1.672	1.650	1.630	1.606	1.585	1.564	1.541	1.519	1.498	1.476	1.455	1.435	1.414	1.394	1.376	1.359	1.341	1.325	1.310	1.296	1.282	1.271	1.261	1.252	1.242	1.238	1.231	1.228	1.225	1.225	1.225	1.228	1.230	1.235	1.241	1.249	1.259	1.270	1.281	1.295	1.309	1.325	1.341	1.360	1.380	1.400	1.422	1.444	1.468	1.490	1.516	1.541	1.566	1.594	1.620	1.646	1.674	1.701	1.728	1.756	1.782	1.810	1.838	1.862	1.889	1.915	1.940	1.965	1.988	2.011	2.034	2.055	2.075	2.094	2.111	2.129	2.145	2.159	2.172	2.185	2.196	2.206	2.214	2.221	2.228	2.231	2.234	2.236	2.236	2.235	2.232	2.229	2.224	2.218	2.210	2.201	2.191	2.180	2.169	2.155	2.142	2.128	2.111	2.095	2.076	2.059	2.040	2.020	2.000	1.979	1.958	1.938	1.915	1.894	1.871	1.850	1.828	1.805	1.782	1.761	1.738	1.716	1.695	1.674	1.652	1.632	1.612	1.592	1.574	1.555	1.536	1.520	1.502	1.488	1.471	1.456	1.442	1.429	1.416	1.404	1.394	1.382	1.374	1.364	1.355	1.348	1.339	1.332	1.326	1.320	1.315	1.309	1.304	1.300	1.295	1.290	1.286	1.281	1.276	1.271	1.266	1.261	1.256	1.250	1.245	1.238	1.231	1.222	1.215	1.205	1.195	1.184	1.171	1.160	1.145	1.130	1.114	1.098	1.079	1.059	1.039	1.015	0.994	0.969	0.942	0.915	0.888	0.858	0.826	0.795	0.761	0.728	0.691	0.656	0.619	0.580	0.541	0.501	0.460	0.419	0.376	0.334	0.291	0.248	0.204	0.159	0.115	0.070	0.026	-0.019	-0.062	-0.106	-0.150	-0.194	-0.236	-0.279	-0.321	-0.362	-0.402	-0.441	-0.481	-0.519	-0.555	-0.591	-0.625	-0.659	-0.691	-0.722	-0.752	-0.782	-0.810	-0.836	-0.861	-0.885	-0.908	-0.929	-0.949	-0.969	-0.985	-1.001	-1.018	-1.031	-1.045	-1.056	-1.068	-1.078	-1.085	-1.092	-1.099	-1.105	-1.110	-1.114	-1.118	-1.120	-1.122	-1.122	-1.124	-1.124	-1.124	-1.124	-1.122	-1.121	-1.120	-1.119	-1.118	-1.115	-1.114	-1.114	-1.112	-1.110	-1.109	-1.110	-1.110	-1.109	-1.110	-1.112	-1.114	-1.118	-1.120	-1.124	-1.130	-1.136	-1.142	-1.150	-1.160	-1.169	-1.180	-1.192	-1.205	-1.219	-1.236	-1.251	-1.270	-1.289	-1.309	-1.330	-1.352	-1.376	-1.402	-1.429	-1.455	-1.484	-1.512	-1.542	-1.574	-1.606	-1.639	-1.672	-1.706	-1.742	-1.778	-1.815	-1.850	-1.888	-1.924	-1.962	-2.000	-2.038	-2.074	-2.111	-2.149	-2.185	-2.221	-2.256	-2.291	-2.325	-2.359	-2.391	-2.422	-2.452	-2.481	-2.509	-2.535	-2.560	-2.584	-2.606	-2.626	-2.645	-2.664	-2.680	-2.694	-2.706	-2.715	-2.725	-2.732	-2.738	-2.741	-2.745	-2.745	-2.745	-2.741	-2.738	-2.732	-2.725	-2.718	-2.709	-2.698	-2.686	-2.672	-2.660	-2.645	-2.630	-2.614	-2.598	-2.581	-2.564	-2.546	-2.529	-2.510	-2.494	-2.475	-2.458	-2.439	-2.424	-2.406	-2.391	-2.375	-2.360	-2.346	-2.332	-2.319	-2.308	-2.298	-2.286	-2.276	-2.269	-2.261	-2.255	-2.250	-2.245	-2.241	-2.239	-2.236	-2.235	-2.235	-2.236	-2.238	-2.239	-2.241	-2.245	-2.248	-2.251	-2.255	-2.259	-2.262	-2.268	-2.271	-2.275	-2.279	-2.282	-2.284	-2.288	-2.289	-2.290	-2.290	-2.289	-2.289	-2.285	-2.282	-2.278	-2.271	-2.265	-2.256	-2.246	-2.236	-2.222	-2.209	-2.194	-2.176	-2.158	-2.138	-2.115	-2.092	-2.068	-2.042	-2.014	-1.985	-1.954	-1.921	-1.889	-1.854	-1.819	-1.781	-1.742	-1.702	-1.664	-1.621	-1.580	-1.538	-1.494	-1.450	-1.405	-1.360	-1.315	-1.270	-1.224	-1.178	-1.132	-1.086	-1.041	-0.996	-0.950	-0.906	-0.861	-0.818	-0.774	-0.732	-0.690	-0.649	-0.609	-0.570	-0.531	-0.494	-0.458	-0.421	-0.388	-0.354	-0.321	-0.291	-0.260	-0.231	-0.204	-0.178	-0.151	-0.128	-0.104	-0.081	-0.060	-0.040	-0.021	-0.002	0.014	0.030	0.045	0.059	0.072	0.085	0.096	0.106	0.116	0.125	0.132	0.140	0.148	0.152	0.159	0.162	0.166	0.170	0.172	0.175	0.178	0.179	0.179	0.179	0.179	0.179	0.178	0.176	0.174	0.172	0.170	0.166	0.164	0.160	0.156	0.151	0.149	0.144	0.139	0.135	0.129	0.125	0.119	0.114	0.109	0.102	0.098	0.092	0.086	0.082	0.076	0.072	0.066	0.061	0.058	0.054	0.049	0.045	0.041	0.038	0.034	0.031	0.029	0.026	0.025	0.024	0.021	0.021	0.021	0.021	0.021	0.021	0.022	0.024	0.024	0.026	0.028	0.030	0.032	0.036	0.039	0.041	0.044	0.046	0.049	0.051	0.054	0.056	0.059	0.061	0.062	0.064	0.065	0.066	0.066	0.065	0.064	0.062	0.060	0.056	0.052	0.048	0.042	0.035	0.029	0.020	0.011	0.001	-0.010	-0.021	-0.035	-0.049	-0.064	-0.080	-0.098	-0.115	-0.134	-0.154	-0.174	-0.195	-0.218	-0.241	-0.265	-0.289	-0.314	-0.340	-0.365	-0.392	-0.419	-0.446	-0.474	-0.501	-0.529	-0.558	-0.585	-0.612	-0.639	-0.666	-0.694	-0.719	-0.745	-0.770	-0.795	-0.819	-0.841	-0.864	-0.885	-0.906	-0.926	-0.944	-0.961	-0.978	-0.992	-1.006	-1.019	-1.031	-1.040	-1.049	-1.056	-1.062	-1.066	-1.071	-1.072	-1.072	-1.072	-1.071	-1.068	-1.064	-1.058	-1.049	-1.041	-1.031	-1.020	-1.009	-0.995	-0.981	-0.966	-0.950	-0.932	-0.914	-0.896	-0.875	-0.855	-0.834	-0.812	-0.789	-0.766	-0.742	-0.719	-0.694	-0.669	-0.644	-0.619	-0.594	-0.568	-0.541	-0.515	-0.489	-0.465	-0.439	-0.414	-0.389	-0.364	-0.340	-0.315	-0.292	-0.270	-0.248	-0.226	-0.205	-0.185	-0.166	-0.146	-0.129	-0.112	-0.096	-0.081	-0.066	-0.052	-0.041	-0.030	-0.020	-0.011	-0.002	0.005	0.010	0.016	0.020	0.022	0.025	0.026	0.026	0.025	0.025	0.022	0.019	0.016	0.012	0.006	0.001	-0.004	-0.009	-0.016	-0.022	-0.030	-0.036	-0.042	-0.050	-0.058	-0.064	-0.070	-0.076	-0.082	-0.088	-0.092	-0.096	-0.100	-0.104	-0.106	-0.109	-0.109	-0.109	-0.108	-0.106	-0.102	-0.099	-0.095	-0.089	-0.082	-0.075	-0.068	-0.058	-0.046	-0.036	-0.025	-0.011	0.001	0.016	0.030	0.046	0.061	0.078	0.094	0.111	0.129	0.145	0.162	0.181	0.198	0.215	0.231	0.248	0.265	0.281	0.296	0.310	0.325	0.339	0.350	0.362	0.372	0.381	0.391	0.398	0.405	0.409	0.414	0.416	0.419	0.418	0.418	0.415	0.411	0.406	0.400	0.392	0.385	0.375	0.365	0.352	0.340	0.326	0.310	0.295	0.279	0.260	0.241	0.222	0.202	0.182	0.161	0.140	0.118	0.095	0.074	0.050	0.028	0.004	-0.019	-0.041	-0.065	-0.086	-0.110	-0.131	-0.154	-0.174	-0.195	-0.215	-0.235	-0.254	-0.272	-0.290	-0.308	-0.322	-0.338	-0.352	-0.366	-0.378	-0.390	-0.400	-0.410	-0.418	-0.426	-0.432	-0.438	-0.441	-0.445	-0.448	-0.448	-0.448	-0.448	-0.445	-0.441	-0.438	-0.431	-0.426	-0.419	-0.410	-0.401	-0.391	-0.381	-0.370	-0.356	-0.344	-0.330	-0.315	-0.300	-0.285	-0.269	-0.251	-0.234	-0.216	-0.199	-0.181	-0.162	-0.144	-0.125	-0.106	-0.086	-0.068	-0.048	-0.029	-0.011	0.008	0.026	0.044	0.061	0.080	0.098	0.114	0.130	0.146	0.161	0.176	0.191	0.204	0.218	0.231	0.242	0.255	0.266	0.278	0.286	0.296	0.305	0.314	0.321	0.329	0.335	0.341	0.348	0.352	0.358	0.361	0.366	0.369	0.372	0.376	0.379	0.381	0.382	0.384	0.386	0.386	0.389	0.389	0.389	0.390	0.391	0.392	0.392	0.392	0.394	0.395	0.396	0.398	0.399	0.400	0.401	0.404	0.405	0.409	0.411	0.414	0.418	0.421	0.426	0.431	0.436	0.440	0.446	0.452	0.459	0.466	0.474	0.482	0.490	0.499	0.507	0.519	0.528	0.539	0.549	0.560	0.572	0.584	0.595	0.609	0.621	0.632	0.646	0.659	0.672	0.686	0.699	0.712	0.726	0.739	0.751	0.764	0.776	0.789	0.801	0.811	0.822	0.832	0.842	0.851	0.860	0.868	0.875	0.880	0.886	0.891	0.895	0.898	0.899	0.899	0.899	0.898	0.895	0.890	0.886	0.879	0.871	0.864	0.852	0.841	0.829	0.815	0.800	0.784	0.766	0.748	0.728	0.706	0.684	0.661	0.638	0.611	0.585	0.558	0.531	0.502	0.471	0.442	0.411	0.381	0.350	0.319	0.286	0.255	0.222	0.190	0.159	0.126	0.095	0.064	0.035	0.004	-0.025	-0.052	-0.081	-0.108	-0.132	-0.158	-0.181	-0.204	-0.224	-0.242	-0.260	-0.276	-0.291	-0.305	-0.316	-0.326	-0.335	-0.341	-0.345	-0.348	-0.349	-0.348	-0.345	-0.340	-0.334	-0.326	-0.318	-0.305	-0.294	-0.279	-0.262	-0.246	-0.228	-0.208	-0.188	-0.166	-0.142	-0.119	-0.095	-0.070	-0.044	-0.018	0.009	0.035	0.062	0.089	0.115	0.141	0.168	0.194	0.218	0.242	0.266	0.289	0.311	0.332	0.352	0.370	0.388	0.405	0.420	0.434	0.445	0.456	0.466	0.474	0.480	0.485	0.489	0.490	0.491	0.490	0.488	0.484	0.480	0.474	0.468	0.459	0.449	0.439	0.428	0.416	0.402	0.390	0.378	0.362	0.349	0.335	0.319	0.306	0.291	0.278	0.264	0.250	0.238	0.226	0.215	0.204	0.195	0.186	0.180	0.174	0.168	0.165	0.162	0.162	0.162	0.165	0.169	0.174	0.181	0.190	0.200	0.211	0.225	0.239	0.256	0.275	0.294	0.316	0.339	0.362	0.389	0.416	0.445	0.474	0.505	0.536	0.569	0.602	0.638	0.672	0.709	0.745	0.784	0.821	0.859	0.898	0.936	0.975	1.014	1.051	1.091	1.129	1.168	1.205	1.242	1.279	1.314	1.350	1.384	1.418	1.450	1.481	1.512	1.541	1.569	1.596	1.622	1.646	1.669	1.689	1.709	1.728	1.744	1.759	1.772	1.784	1.794	1.801	1.809	1.814	1.816	1.818	1.818	1.815	1.811	1.805	1.799	1.790	1.779	1.766	1.754	1.738	1.721	1.704	1.684	1.662	1.640	1.618	1.594	1.566	1.540	1.512	1.484	1.454	1.424	1.392	1.361	1.329	1.296	1.264	1.230	1.196	1.162	1.129	1.095	1.062	1.029	0.996	0.962	0.930	0.898	0.868	0.835	0.805	0.776	0.748	0.719	0.692	0.666	0.641	0.618	0.595	0.572	0.551	0.532	0.515	0.496	0.481	0.465	0.451	0.439	0.428	0.415	0.406	0.398	0.390	0.384	0.376	0.371	0.366	0.362	0.360	0.358	0.355	0.352	0.351	0.351	0.350	0.349	0.349	0.348	0.348	0.346	0.345	0.342	0.341	0.338	0.335	0.331	0.328	0.322	0.316	0.310	0.301	0.294	0.285	0.275	0.264	0.251	0.238	0.224	0.209	0.191	0.175	0.156	0.136	0.116	0.095	0.072	0.049	0.026	0.000	-0.024	-0.051	-0.078	-0.105	-0.132	-0.161	-0.190	-0.219	-0.248	-0.276	-0.306	-0.335	-0.364	-0.392	-0.420	-0.449	-0.476	-0.505	-0.531	-0.558	-0.584	-0.609	-0.632	-0.655	-0.678	-0.699	-0.718	-0.738	-0.755	-0.771	-0.788	-0.802	-0.815	-0.826	-0.836	-0.845	-0.852	-0.859	-0.862	-0.866	-0.868	-0.869	-0.869	-0.865	-0.862	-0.858	-0.851	-0.842	-0.834	-0.825	-0.814	-0.801	-0.788	-0.772	-0.758	-0.741	-0.722	-0.704	-0.684	-0.664	-0.642	-0.621	-0.598	-0.575	-0.550	-0.526	-0.500	-0.475	-0.450	-0.424	-0.396	-0.369	-0.341	-0.314	-0.286	-0.260	-0.232	-0.204	-0.178	-0.149	-0.122	-0.095	-0.069	-0.042	-0.016	0.009	0.034	0.059	0.082	0.106	0.129	0.151	0.172	0.192	0.212	0.231	0.250	0.266	0.282	0.299	0.314	0.326	0.338	0.349	0.360	0.369	0.378	0.384	0.389	0.394	0.396	0.399	0.400	0.399	0.398	0.396	0.392	0.389	0.382	0.378	0.370	0.361	0.352	0.342	0.332	0.321	0.308	0.296	0.282	0.269	0.255	0.240	0.226	0.212	0.196	0.182	0.169	0.152	0.139	0.125	0.112	0.099	0.086	0.075	0.062	0.054	0.044	0.036	0.028	0.021	0.015	0.011	0.009	0.006	0.005	0.005	0.009	0.011	0.016	0.021	0.030	0.039	0.049	0.060	0.072	0.088	0.102	0.119	0.136	0.155	0.175	0.196	0.218	0.240	0.264	0.288	0.311	0.336	0.361	0.388	0.414	0.439	0.465	0.492	0.518	0.542	0.569	0.592	0.618	0.641	0.664	0.686	0.708	0.728	0.746	0.765	0.782	0.799	0.814	0.826	0.839	0.849	0.859	0.868	0.872	0.879	0.884	0.885	0.886	0.885	0.884	0.881	0.876	0.871	0.866	0.859	0.850	0.840	0.830	0.819	0.808	0.795	0.782	0.769	0.755	0.741	0.728	0.715	0.700	0.686	0.672	0.660	0.646	0.635	0.622	0.612	0.601	0.591	0.582	0.574	0.568	0.562	0.556	0.554	0.550	0.549	0.549	0.549	0.552	0.555	0.560	0.566	0.572	0.581	0.590	0.600	0.612	0.624	0.636	0.651	0.666	0.682	0.699	0.716	0.734	0.751	0.770	0.789	0.809	0.828	0.846	0.866	0.886	0.905	0.924	0.942	0.961	0.979	0.995	1.011	1.028	1.042	1.058	1.070	1.082	1.094	1.105	1.114	1.121	1.129	1.135	1.140	1.144	1.145	1.146	1.146	1.145	1.144	1.140	1.135	1.130	1.122	1.116	1.106	1.098	1.088	1.075	1.065	1.051	1.039	1.025	1.010	0.995	0.979	0.964	0.948	0.931	0.915	0.899	0.882	0.866	0.850	0.834	0.816	0.800	0.785	0.770	0.754	0.740	0.725	0.711	0.698	0.685	0.672	0.660	0.648	0.636	0.626	0.615	0.606	0.596	0.588	0.580	0.572	0.565	0.559	0.552	0.548	0.542	0.538	0.535	0.531	0.529	0.526	0.524	0.522	0.522	0.522	0.522	0.524	0.525	0.526	0.530	0.532	0.535	0.539	0.542	0.548	0.552	0.559	0.564	0.570	0.575	0.582	0.590	0.596	0.605	0.612	0.621	0.630	0.639	0.648	0.656	0.666	0.675	0.685	0.694	0.704	0.714	0.722	0.731	0.740	0.748	0.755	0.762	0.770	0.776	0.781	0.788	0.792	0.795	0.799	0.801	0.802	0.802	0.802	0.801	0.799	0.795	0.791	0.785	0.779	0.771	0.762	0.751	0.741	0.730	0.715	0.701	0.685	0.669	0.651	0.631	0.611	0.591	0.570	0.546	0.522	0.499	0.474	0.449	0.422	0.396	0.369	0.342	0.312	0.285	0.258	0.229	0.200	0.171	0.144	0.115	0.088	0.059	0.032	0.005	-0.021	-0.048	-0.072	-0.098	-0.120	-0.144	-0.166	-0.188	-0.209	-0.229	-0.248	-0.265	-0.282	-0.300	-0.314	-0.328	-0.341	-0.354	-0.366	-0.378	-0.386	-0.396	-0.405	-0.412	-0.419	-0.424	-0.430	-0.435	-0.440	-0.444	-0.448	-0.450	-0.452	-0.454	-0.456	-0.459	-0.461	-0.464	-0.465	-0.468	-0.470	-0.471	-0.474	-0.476	-0.480	-0.482	-0.486	-0.490	-0.495	-0.501	-0.506	-0.512	-0.520	-0.528	-0.536	-0.546	-0.555	-0.566	-0.578	-0.590	-0.602	-0.616	-0.631	-0.646	-0.662	-0.679	-0.696	-0.715	-0.732	-0.752	-0.774	-0.794	-0.815	-0.836	-0.860	-0.882	-0.906	-0.930	-0.954	-0.980	-1.004	-1.029	-1.055	-1.080	-1.106	-1.131	-1.159	-1.184	-1.209	-1.235	-1.260	-1.286	-1.310	-1.335	-1.360	-1.384	-1.408	-1.431	-1.454	-1.475	-1.498	-1.518	-1.538	-1.559	-1.578	-1.595	-1.614	-1.630	-1.646	-1.662	-1.676	-1.690	-1.704	-1.716	-1.728	-1.738	-1.748	-1.756	-1.765	-1.771	-1.778	-1.782	-1.788	-1.791	-1.794	-1.796	-1.796	-1.796	-1.796	-1.795	-1.792	-1.789	-1.785	-1.781	-1.775	-1.769	-1.761	-1.754	-1.745	-1.734	-1.725	-1.712	-1.700	-1.688	-1.674	-1.660	-1.644	-1.629	-1.612	-1.595	-1.578	-1.558	-1.540	-1.519	-1.500	-1.479	-1.458	-1.435	-1.412	-1.390	-1.368	-1.344	-1.320	-1.296	-1.272	-1.249	-1.224	-1.198	-1.174	-1.149	-1.124	-1.099	-1.072	-1.049	-1.024	-1.000	-0.975	-0.950	-0.926	-0.901	-0.878	-0.854	-0.830	-0.808	-0.785	-0.762	-0.740	-0.718	-0.698	-0.676	-0.656	-0.635	-0.615	-0.595	-0.575	-0.558	-0.538	-0.519	-0.500	-0.482	-0.464	-0.446	-0.430	-0.411	-0.394	-0.376	-0.359	-0.341	-0.324	-0.306	-0.289	-0.271	-0.252	-0.236	-0.218	-0.200	-0.181	-0.162	-0.144	-0.126	-0.108	-0.089	-0.070	-0.051	-0.031	-0.012	0.006	0.025	0.042	0.061	0.080	0.098	0.116	0.132	0.150	0.165	0.181	0.198	0.210	0.224	0.238	0.248	0.258	0.266	0.275	0.281	0.286	0.290	0.291	0.292	0.290	0.286	0.282	0.274	0.265	0.254	0.240	0.224	0.205	0.184	0.161	0.136	0.108	0.078	0.042	0.008	-0.030	-0.071	-0.115	-0.159	-0.208	-0.259	-0.311	-0.368	-0.424	-0.484	-0.546	-0.610	-0.678	-0.745	-0.816	-0.889	-0.962	-1.039	-1.116	-1.194	-1.274	-1.356	-1.440	-1.524	-1.609	-1.695	-1.782	-1.870	-1.959	-2.047	-2.138	-2.229	-2.320	-2.410	-2.501	-2.592	-2.684	-2.775	-2.866	-2.958	-3.049	-3.140	-3.231	-3.321	-3.411	-3.500	-3.589	-3.678	-3.766	-3.852	-3.940	-4.026	-4.112	-4.198	-4.282	-4.366	-4.450	-4.534	-4.616	-4.699	-4.780	-4.860	-4.941	-5.021	-5.101	-5.180	-5.259	-5.336	-5.415	-5.492	-5.570	-5.645	-5.722	-5.799	-5.874	-5.949	-6.024	-6.099	-6.174	-6.246	-6.321	-6.395	-6.468	-6.540	-6.614	-6.686	-6.759	-6.830	-6.901	-6.972	-7.044	-7.115	-7.185	-7.254	-7.324	-7.391	-7.461	-7.529	-7.595	-7.662	-7.729	-7.795	-7.860	-7.925	-7.989	-8.052	-8.114	-8.175	-8.236	-8.296	-8.356	-8.414	-8.472	-8.529	-8.584	-8.638	-8.692	-8.744	-8.795	-8.845	-8.895	-8.942	-8.989	-9.034	-9.079	-9.120	-9.162	-9.202	-9.241	-9.280	-9.315	-9.349	-9.382	-9.414	-9.444	-9.471	-9.499	-9.522	-9.546	-9.568	-9.588	-9.605	-9.621	-9.636	-9.648	-9.659	-9.668	-9.672	-9.679	-9.680	-9.681	-9.680	-9.676	-9.671	-9.664	-9.655	-9.645	-9.631	-9.616	-9.599	-9.580	-9.559	-9.536	-9.511	-9.484	-9.455	-9.426	-9.394	-9.359	-9.324	-9.285	-9.246	-9.206	-9.164	-9.120	-9.074	-9.028	-8.979	-8.930	-8.879	-8.826	-8.774	-8.719	-8.664	-8.609	-8.551	-8.492	-8.434	-8.375	-8.315	-8.255	-8.194	-8.132	-8.070	-8.008	-7.945	-7.882	-7.819	-7.755	-7.692	-7.628	-7.565	-7.500	-7.436	-7.372	-7.309	-7.245	-7.181	-7.118	-7.054	-6.991	-6.928	-6.864	-6.800	-6.738	-6.674	-6.611	-6.548	-6.485	-6.422	-6.359	-6.295	-6.232	-6.169	-6.105	-6.041	-5.976	-5.914	-5.848	-5.782	-5.719	-5.652	-5.586	-5.520	-5.452	-5.386	-5.318	-5.250	-5.181	-5.112	-5.041	-4.971	-4.900	-4.829	-4.756	-4.682	-4.609	-4.535	-4.460	-4.384	-4.309	-4.232	-4.154	-4.076	-3.999	-3.919	-3.840	-3.760	-3.680	-3.600	-3.520	-3.438	-3.356	-3.275	-3.194	-3.111	-3.028	-2.946	-2.864	-2.781	-2.699	-2.615	-2.532	-2.451	-2.369	-2.286	-2.204	-2.122	-2.041	-1.960	-1.879	-1.799	-1.719	-1.639	-1.559	-1.480	-1.401	-1.324	-1.245	-1.169	-1.091	-1.016	-0.940	-0.866	-0.791	-0.718	-0.644	-0.571	-0.500	-0.429	-0.358	-0.289	-0.219	-0.150	-0.081	-0.014	0.051	0.118	0.182	0.246	0.310	0.372	0.434	0.495	0.554	0.614	0.671	0.728	0.784	0.839	0.894	0.946	0.998	1.049	1.099	1.148	1.195	1.241	1.286	1.330	1.372	1.415	1.455	1.494	1.531	1.568	1.604	1.638	1.670	1.702	1.732	1.761	1.790	1.816	1.842	1.866	1.890	1.911	1.934	1.952	1.972	1.991	2.007	2.025	2.041	2.056	2.071	2.085	2.098	2.111	2.124	2.136	2.149	2.161	2.172	2.184	2.195	2.209	2.220	2.232	2.244	2.258	2.271	2.285	2.300	2.315	2.331	2.346	2.364	2.381	2.401	2.420	2.440	2.462	2.484	2.506	2.530	2.556	2.581	2.608	2.636	2.664	2.692	2.722	2.752	2.785	2.816	2.849	2.882	2.916	2.950	2.986	3.020	3.055	3.091	3.126	3.161	3.198	3.234	3.269	3.304	3.340	3.374	3.408	3.441	3.475	3.508	3.539	3.571	3.600	3.630	3.659	3.686	3.714	3.739	3.762	3.786	3.810	3.830	3.851	3.869	3.886	3.904	3.920	3.935	3.946	3.960	3.970	3.980	3.990	3.998	4.005	4.011	4.016	4.021	4.024	4.026	4.030	4.031	4.032	4.032	4.032	4.032	4.032	4.031	4.030	4.029	4.026	4.025	4.024	4.022	4.020	4.019	4.018	4.018	4.015	4.015	4.014	4.015	4.014	4.015	4.015	4.015	4.018	4.019	4.021	4.022	4.025	4.028	4.031	4.035	4.039	4.043	4.046	4.050	4.054	4.058	4.064	4.068	4.072	4.076	4.081	4.085	4.089	4.093	4.096	4.100	4.104	4.106	4.108	4.109	4.110	4.111	4.111	4.111	4.110	4.108	4.105	4.102	4.098	4.093	4.086	4.079	4.071	4.062	4.051	4.040	4.028	4.014	4.000	3.984	3.968	3.949	3.930	3.910	3.889	3.865	3.841	3.816	3.790	3.762	3.734	3.704	3.672	3.640	3.606	3.572	3.536	3.500	3.462	3.422	3.382	3.342	3.300	3.258	3.214	3.169	3.124	3.078	3.031	2.984	2.936	2.888	2.840	2.790	2.740	2.690	2.640	2.590	2.539	2.488	2.438	2.388	2.335	2.285	2.236	2.185	2.135	2.086	2.036	1.988	1.940	1.892	1.846	1.799	1.754	1.708	1.664	1.621	1.578	1.536	1.494	1.454	1.414	1.375	1.336	1.299	1.261	1.226	1.191	1.158	1.122	1.090	1.058	1.026	0.996	0.965	0.936	0.906	0.878	0.851	0.822	0.796	0.769	0.742	0.715	0.690	0.662	0.638	0.611	0.584	0.558	0.531	0.505	0.479	0.451	0.424	0.396	0.368	0.339	0.309	0.279	0.248	0.218	0.184	0.151	0.118	0.084	0.048	0.011	-0.025	-0.064	-0.102	-0.142	-0.184	-0.225	-0.268	-0.311	-0.355	-0.400	-0.448	-0.492	-0.541	-0.590	-0.639	-0.689	-0.739	-0.789	-0.841	-0.894	-0.946	-0.999	-1.051	-1.105	-1.159	-1.212	-1.265	-1.319	-1.372	-1.425	-1.479	-1.530	-1.582	-1.634	-1.685	-1.734	-1.782	-1.831	-1.879	-1.925	-1.970	-2.014	-2.056	-2.098	-2.138	-2.176	-2.214	-2.250	-2.285	-2.318	-2.348	-2.378	-2.405	-2.431	-2.455	-2.479	-2.499	-2.519	-2.536	-2.552	-2.566	-2.579	-2.590	-2.599	-2.608	-2.612	-2.619	-2.621	-2.624	-2.625	-2.625	-2.624	-2.621	-2.618	-2.614	-2.610	-2.604	-2.598	-2.590	-2.582	-2.575	-2.568	-2.559	-2.550	-2.541	-2.532	-2.522	-2.515	-2.506	-2.499	-2.490	-2.484	-2.476	-2.470	-2.464	-2.458	-2.452	-2.450	-2.446	-2.444	-2.442	-2.441	-2.440	-2.441	-2.441	-2.445	-2.446	-2.450	-2.454	-2.459	-2.465	-2.471	-2.479	-2.486	-2.494	-2.504	-2.512	-2.521	-2.532	-2.542	-2.554	-2.564	-2.575	-2.586	-2.598	-2.609	-2.620	-2.630	-2.641	-2.652	-2.662	-2.672	-2.681	-2.690	-2.699	-2.708	-2.714	-2.721	-2.726	-2.732	-2.736	-2.740	-2.741	-2.744	-2.745	-2.744	-2.744	-2.741	-2.738	-2.732	-2.728	-2.721	-2.714	-2.704	-2.695	-2.684	-2.674	-2.661	-2.646	-2.632	-2.616	-2.600	-2.582	-2.564	-2.544	-2.525	-2.504	-2.481	-2.459	-2.436	-2.412	-2.389	-2.365	-2.339	-2.314	-2.288	-2.261	-2.236	-2.210	-2.184	-2.156	-2.130	-2.102	-2.076	-2.050	-2.024	-1.998	-1.971	-1.946	-1.921	-1.896	-1.871	-1.848	-1.825	-1.801	-1.779	-1.756	-1.736	-1.715	-1.695	-1.675	-1.656	-1.638	-1.620	-1.604	-1.586	-1.571	-1.555	-1.541	-1.526	-1.512	-1.500	-1.488	-1.475	-1.462	-1.450	-1.439	-1.429	-1.418	-1.406	-1.396	-1.386	-1.375	-1.364	-1.354	-1.344	-1.332	-1.321	-1.309	-1.298	-1.286	-1.274	-1.261	-1.248	-1.232	-1.218	-1.202	-1.186	-1.170	-1.152	-1.135	-1.116	-1.095	-1.076	-1.054	-1.032	-1.010	-0.985	-0.962	-0.936	-0.911	-0.884	-0.856	-0.829	-0.799	-0.770	-0.741	-0.710	-0.679	-0.646	-0.614	-0.581	-0.548	-0.514	-0.479	-0.445	-0.410	-0.374	-0.339	-0.302	-0.266	-0.231	-0.195	-0.158	-0.121	-0.085	-0.048	-0.011	0.025	0.061	0.098	0.134	0.170	0.206	0.242	0.279	0.314	0.350	0.385	0.420	0.454	0.488	0.522	0.556	0.590	0.622	0.655	0.689	0.721	0.752	0.784	0.815	0.846	0.878	0.908	0.938	0.966	0.995	1.022	1.051	1.078	1.105	1.131	1.156	1.182	1.206	1.230	1.254	1.275	1.298	1.318	1.338	1.358	1.375	1.392	1.410	1.424	1.439	1.454	1.466	1.479	1.489	1.499	1.509	1.516	1.524	1.531	1.536	1.541	1.546	1.549	1.551	1.552	1.555	1.555	1.555	1.555	1.552	1.551	1.549	1.546	1.544	1.540	1.536	1.534	1.530	1.528	1.524	1.521	1.518	1.515	1.511	1.510	1.508	1.506	1.505	1.504	1.504	1.506	1.506	1.509	1.510	1.514	1.519	1.522	1.528	1.534	1.541	1.549	1.556	1.565	1.575	1.586	1.596	1.609	1.621	1.632	1.646	1.660	1.675	1.689	1.704	1.719	1.734	1.749	1.766	1.781	1.796	1.812	1.828	1.842	1.858	1.871	1.885	1.900	1.912	1.925	1.936	1.948	1.959	1.968	1.976	1.984	1.991	1.998	2.002	2.007	2.010	2.013	2.013	2.014	2.013	2.011	2.009	2.004	1.999	1.992	1.985	1.978	1.968	1.956	1.945	1.934	1.921	1.906	1.892	1.876	1.860	1.842	1.825	1.808	1.789	1.770	1.750	1.729	1.710	1.689	1.668	1.646	1.625	1.605	1.585	1.564	1.542	1.522	1.502	1.482	1.465	1.446	1.429	1.411	1.395	1.379	1.364	1.351	1.338	1.326	1.316	1.306	1.299	1.291	1.285	1.281	1.278	1.275	1.275	1.275	1.278	1.282	1.286	1.292	1.300	1.310	1.319	1.331	1.344	1.359	1.374	1.391	1.409	1.428	1.449	1.470	1.491	1.515	1.540	1.564	1.590	1.616	1.644	1.670	1.698	1.726	1.754	1.782	1.810	1.839	1.866	1.895	1.924	1.950	1.978	2.005	2.030	2.055	2.079	2.102	2.126	2.148	2.168	2.188	2.205	2.222	2.238	2.254	2.266	2.279	2.288	2.296	2.304	2.309	2.315	2.316	2.318	2.318	2.315	2.312	2.308	2.300	2.292	2.284	2.274	2.261	2.249	2.234	2.219	2.201	2.184	2.165	2.146	2.125	2.105	2.082	2.060	2.036	2.014	1.989	1.964	1.940	1.915	1.890	1.865	1.840	1.816	1.790	1.766	1.742	1.720	1.696	1.674	1.651	1.631	1.610	1.590	1.572	1.554	1.538	1.521	1.505	1.491	1.478	1.465	1.454	1.442	1.432	1.425	1.418	1.411	1.405	1.400	1.396	1.394	1.390	1.388	1.386	1.386	1.386	1.386	1.386	1.389	1.389	1.390	1.392	1.394	1.395	1.396	1.395	1.396	1.396	1.396	1.395	1.394	1.391	1.389	1.384	1.379	1.372	1.365	1.358	1.348	1.338	1.325	1.312	1.298	1.282	1.266	1.248	1.226	1.206	1.182	1.159	1.134	1.106	1.078	1.048	1.018	0.986	0.952	0.918	0.882	0.848	0.809	0.771	0.731	0.694	0.652	0.612	0.571	0.529	0.488	0.445	0.404	0.361	0.319	0.276	0.234	0.194	0.152	0.111	0.072	0.032	-0.006	-0.044	-0.081	-0.116	-0.152	-0.188	-0.219	-0.252	-0.284	-0.312	-0.341	-0.369	-0.395	-0.421	-0.445	-0.466	-0.488	-0.507	-0.528	-0.544	-0.561	-0.576	-0.590	-0.604	-0.616	-0.628	-0.638	-0.646	-0.654	-0.661	-0.668	-0.674	-0.679	-0.682	-0.688	-0.689	-0.691	-0.695	-0.696	-0.698	-0.699	-0.699	-0.700	-0.700	-0.701	-0.701	-0.702	-0.702	-0.704	-0.705	-0.706	-0.708	-0.709	-0.711	-0.715	-0.718	-0.720	-0.725	-0.730	-0.736	-0.741	-0.748	-0.756	-0.764	-0.774	-0.782	-0.794	-0.805	-0.818	-0.831	-0.844	-0.859	-0.876	-0.892	-0.910	-0.929	-0.949	-0.969	-0.990	-1.012	-1.035	-1.059	-1.084	-1.109	-1.136	-1.164	-1.191	-1.220	-1.250	-1.280	-1.310	-1.341	-1.372	-1.405	-1.438	-1.469	-1.502	-1.536	-1.570	-1.602	-1.636	-1.670	-1.704	-1.736	-1.770	-1.802	-1.835	-1.866	-1.899	-1.929	-1.959	-1.989	-2.016	-2.045	-2.072	-2.099	-2.122	-2.148	-2.170	-2.192	-2.214	-2.232	-2.250	-2.268	-2.284	-2.298	-2.310	-2.322	-2.332	-2.341	-2.349	-2.356	-2.360	-2.365	-2.366	-2.368	-2.368	-2.366	-2.364	-2.360	-2.355	-2.350	-2.345	-2.336	-2.329	-2.319	-2.310	-2.299	-2.289	-2.278	-2.266	-2.254	-2.241	-2.229	-2.218	-2.204	-2.192	-2.179	-2.166	-2.155	-2.144	-2.132	-2.121	-2.111	-2.101	-2.092	-2.084	-2.075	-2.069	-2.062	-2.058	-2.052	-2.047	-2.044	-2.041	-2.040	-2.039	-2.039	-2.039	-2.040	-2.042	-2.044	-2.047	-2.050	-2.054	-2.059	-2.064	-2.070	-2.075	-2.080	-2.085	-2.092	-2.098	-2.104	-2.109	-2.112	-2.118	-2.121	-2.126	-2.130	-2.131	-2.132	-2.134	-2.134	-2.132	-2.130	-2.126	-2.121	-2.116	-2.109	-2.100	-2.090	-2.080	-2.065	-2.051	-2.035	-2.019	-1.999	-1.978	-1.955	-1.931	-1.905	-1.879	-1.849	-1.820	-1.788	-1.755	-1.720	-1.685	-1.646	-1.609	-1.570	-1.530	-1.488	-1.446	-1.401	-1.359	-1.315	-1.269	-1.224	-1.178	-1.131	-1.085	-1.036	-0.990	-0.944	-0.896	-0.851	-0.805	-0.759	-0.714	-0.670	-0.626	-0.582	-0.540	-0.499	-0.456	-0.418	-0.378	-0.341	-0.302	-0.268	-0.232	-0.199	-0.168	-0.135	-0.105	-0.076	-0.049	-0.022	0.002	0.026	0.049	0.070	0.091	0.110	0.129	0.145	0.160	0.175	0.189	0.201	0.214	0.224	0.232	0.242	0.250	0.258	0.262	0.268	0.272	0.276	0.279	0.281	0.284	0.284	0.285	0.285	0.285	0.284	0.282	0.280	0.278	0.275	0.272	0.269	0.264	0.260	0.255	0.250	0.246	0.240	0.235	0.230	0.224	0.219	0.214	0.206	0.201	0.195	0.189	0.182	0.178	0.171	0.165	0.159	0.155	0.149	0.144	0.139	0.135	0.130	0.126	0.121	0.119	0.115	0.111	0.109	0.106	0.105	0.102	0.101	0.100	0.100	0.099	0.099	0.099	0.100	0.100	0.101	0.102	0.104	0.106	0.108	0.109	0.110	0.111	0.114	0.115	0.118	0.118	0.120	0.120	0.121	0.121	0.121	0.120	0.121	0.119	0.116	0.114	0.110	0.106	0.101	0.096	0.090	0.081	0.075	0.065	0.055	0.044	0.031	0.019	0.005	-0.011	-0.026	-0.044	-0.061	-0.081	-0.101	-0.121	-0.142	-0.166	-0.189	-0.214	-0.239	-0.264	-0.290	-0.318	-0.344	-0.372	-0.400	-0.430	-0.459	-0.488	-0.516	-0.545	-0.575	-0.604	-0.632	-0.661	-0.690	-0.718	-0.745	-0.771	-0.798	-0.822	-0.848	-0.871	-0.892	-0.915	-0.935	-0.954	-0.974	-0.990	-1.005	-1.020	-1.034	-1.045	-1.055	-1.064	-1.072	-1.078	-1.082	-1.085	-1.088	-1.088	-1.086	-1.082	-1.079	-1.072	-1.065	-1.058	-1.046	-1.035	-1.022	-1.009	-0.992	-0.976	-0.958	-0.939	-0.918	-0.896	-0.875	-0.851	-0.826	-0.801	-0.775	-0.749	-0.721	-0.692	-0.665	-0.635	-0.606	-0.576	-0.545	-0.515	-0.484	-0.452	-0.421	-0.390	-0.359	-0.328	-0.298	-0.266	-0.236	-0.206	-0.176	-0.148	-0.119	-0.090	-0.062	-0.036	-0.010	0.015	0.040	0.064	0.086	0.108	0.128	0.149	0.168	0.184	0.201	0.218	0.231	0.245	0.256	0.268	0.278	0.286	0.294	0.300	0.306	0.309	0.314	0.315	0.316	0.316	0.316	0.315	0.312	0.309	0.305	0.301	0.296	0.291	0.285	0.279	0.271	0.265	0.258	0.250	0.244	0.235	0.229	0.221	0.214	0.209	0.202	0.196	0.191	0.188	0.182	0.179	0.176	0.175	0.172	0.172	0.174	0.175	0.178	0.181	0.185	0.190	0.196	0.202	0.211	0.220	0.229	0.240	0.251	0.265	0.276	0.290	0.305	0.320	0.335	0.350	0.366	0.384	0.400	0.416	0.434	0.451	0.468	0.485	0.501	0.519	0.534	0.550	0.565	0.579	0.594	0.606	0.619	0.629	0.640	0.649	0.656	0.664	0.670	0.676	0.679	0.681	0.682	0.682	0.681	0.679	0.674	0.670	0.662	0.655	0.645	0.635	0.624	0.610	0.596	0.581	0.565	0.549	0.531	0.511	0.492	0.471	0.451	0.429	0.406	0.384	0.361	0.336	0.314	0.290	0.266	0.242	0.219	0.194	0.170	0.148	0.125	0.102	0.081	0.059	0.038	0.019	0.000	-0.019	-0.036	-0.054	-0.069	-0.084	-0.099	-0.110	-0.121	-0.132	-0.141	-0.149	-0.156	-0.161	-0.166	-0.170	-0.172	-0.172	-0.174	-0.172	-0.170	-0.166	-0.161	-0.155	-0.149	-0.142	-0.132	-0.122	-0.112	-0.102	-0.090	-0.076	-0.062	-0.049	-0.035	-0.020	-0.002	0.012	0.030	0.046	0.064	0.081	0.099	0.118	0.135	0.154	0.172	0.190	0.209	0.226	0.245	0.262	0.279	0.296	0.312	0.330	0.346	0.362	0.378	0.392	0.408	0.420	0.435	0.449	0.460	0.474	0.486	0.496	0.507	0.519	0.529	0.538	0.546	0.555	0.565	0.572	0.580	0.588	0.594	0.601	0.608	0.612	0.619	0.624	0.629	0.632	0.638	0.641	0.646	0.650	0.654	0.658	0.661	0.664	0.668	0.670	0.674	0.676	0.679	0.682	0.685	0.688	0.691	0.694	0.696	0.700	0.704	0.706	0.710	0.714	0.716	0.720	0.724	0.729	0.732	0.738	0.742	0.748	0.751	0.758	0.764	0.770	0.776	0.782	0.790	0.798	0.806	0.814	0.822	0.831	0.841	0.850	0.860	0.871	0.881	0.892	0.905	0.916	0.929	0.940	0.952	0.965	0.978	0.990	1.004	1.016	1.030	1.044	1.056	1.070	1.082	1.095	1.108	1.120	1.132	1.142	1.154	1.165	1.174	1.184	1.191	1.200	1.208	1.214	1.220	1.224	1.228	1.230	1.231	1.231	1.231	1.229	1.225	1.221	1.215	1.209	1.200	1.191	1.180	1.169	1.154	1.139	1.122	1.105	1.086	1.066	1.045	1.021	0.998	0.972	0.946	0.920	0.891	0.862	0.832	0.801	0.770	0.739	0.706	0.672	0.640	0.606	0.572	0.539	0.505	0.471	0.438	0.402	0.370	0.338	0.306	0.275	0.244	0.214	0.186	0.159	0.132	0.106	0.082	0.061	0.039	0.020	0.000	-0.015	-0.030	-0.044	-0.056	-0.065	-0.072	-0.079	-0.084	-0.086	-0.088	-0.086	-0.084	-0.079	-0.072	-0.065	-0.056	-0.045	-0.034	-0.019	-0.004	0.012	0.030	0.049	0.070	0.090	0.111	0.135	0.158	0.181	0.205	0.229	0.252	0.278	0.302	0.328	0.352	0.375	0.400	0.422	0.445	0.468	0.488	0.507	0.528	0.546	0.564	0.580	0.594	0.608	0.621	0.632	0.642	0.650	0.659	0.664	0.669	0.671	0.674	0.674	0.674	0.671	0.669	0.664	0.659	0.652	0.645	0.636	0.626	0.618	0.606	0.594	0.581	0.570	0.556	0.542	0.529	0.516	0.502	0.489	0.475	0.461	0.449	0.436	0.424	0.412	0.401	0.392	0.384	0.376	0.368	0.361	0.358	0.354	0.351	0.350	0.350	0.351	0.354	0.358	0.364	0.371	0.380	0.390	0.401	0.415	0.430	0.446	0.464	0.482	0.501	0.524	0.548	0.571	0.596	0.624	0.651	0.681	0.711	0.741	0.774	0.806	0.839	0.872	0.908	0.944	0.979	1.015	1.051	1.088	1.125	1.161	1.199	1.235	1.270	1.306	1.342	1.378	1.412	1.446	1.480	1.512	1.545	1.575	1.605	1.634	1.661	1.688	1.712	1.738	1.759	1.780	1.800	1.819	1.836	1.850	1.864	1.876	1.886	1.896	1.901	1.908	1.910	1.912	1.912	1.911	1.909	1.902	1.898	1.888	1.879	1.868	1.855	1.840	1.824	1.806	1.789	1.769	1.748	1.725	1.701	1.678	1.651	1.626	1.598	1.570	1.541	1.512	1.482	1.451	1.421	1.389	1.359	1.326	1.295	1.264	1.231	1.200	1.169	1.138	1.108	1.076	1.048	1.018	0.990	0.961	0.935	0.909	0.882	0.858	0.834	0.811	0.790	0.768	0.749	0.729	0.711	0.695	0.679	0.664	0.650	0.639	0.626	0.615	0.605	0.596	0.589	0.582	0.575	0.571	0.566	0.561	0.559	0.556	0.554	0.551	0.551	0.549	0.549	0.549	0.548	0.548	0.548	0.548	0.548	0.546	0.545	0.544	0.542	0.541	0.539	0.534	0.531	0.528	0.521	0.516	0.510	0.502	0.494	0.485	0.476	0.466	0.454	0.442	0.429	0.415	0.399	0.384	0.366	0.349	0.330	0.311	0.290	0.270	0.248	0.226	0.202	0.179	0.155	0.131	0.106	0.081	0.056	0.030	0.005	-0.020	-0.046	-0.071	-0.096	-0.121	-0.146	-0.171	-0.195	-0.219	-0.241	-0.264	-0.286	-0.306	-0.326	-0.346	-0.365	-0.382	-0.399	-0.414	-0.428	-0.441	-0.454	-0.465	-0.475	-0.484	-0.490	-0.495	-0.500	-0.505	-0.506	-0.506	-0.506	-0.504	-0.501	-0.496	-0.491	-0.484	-0.476	-0.466	-0.455	-0.444	-0.431	-0.416	-0.401	-0.384	-0.368	-0.349	-0.330	-0.309	-0.288	-0.266	-0.245	-0.221	-0.198	-0.172	-0.148	-0.122	-0.096	-0.069	-0.042	-0.014	0.012	0.041	0.069	0.098	0.125	0.154	0.181	0.210	0.238	0.265	0.292	0.319	0.345	0.372	0.398	0.424	0.448	0.472	0.496	0.519	0.541	0.562	0.584	0.602	0.621	0.640	0.656	0.674	0.688	0.701	0.715	0.726	0.736	0.746	0.755	0.762	0.769	0.774	0.778	0.780	0.782	0.782	0.782	0.781	0.778	0.775	0.770	0.764	0.758	0.750	0.742	0.734	0.724	0.714	0.702	0.690	0.678	0.666	0.652	0.639	0.626	0.611	0.598	0.585	0.570	0.556	0.542	0.530	0.516	0.505	0.492	0.481	0.471	0.461	0.452	0.444	0.438	0.430	0.425	0.420	0.418	0.415	0.415	0.416	0.418	0.420	0.425	0.430	0.438	0.446	0.455	0.466	0.478	0.491	0.506	0.521	0.536	0.555	0.574	0.594	0.614	0.635	0.656	0.680	0.704	0.726	0.750	0.776	0.800	0.825	0.849	0.874	0.899	0.922	0.948	0.970	0.994	1.015	1.038	1.059	1.078	1.098	1.116	1.132	1.148	1.162	1.176	1.189	1.200	1.209	1.218	1.224	1.230	1.234	1.238	1.239	1.239	1.238	1.234	1.231	1.226	1.219	1.211	1.202	1.194	1.182	1.171	1.159	1.146	1.131	1.116	100.000	5.000	2.000	1.000	3.000	0.000	0.000	0.000	0.000	0.000	0.000	0.000	0.000	0.000	0.000	0.000	0.000	0.000	4.371	4.316	4.264	4.212	4.161	4.111	4.062	4.014	3.966	3.920	3.874	3.831	3.788	3.745	3.704	3.664	3.625	3.586	3.549	3.514	3.479	3.444	3.411	3.379	3.346	3.316	3.286	3.256	3.229	3.200	3.172	3.145	3.119	3.091	3.065	3.040	3.014	2.989	2.962	2.936	2.911	2.885	2.860	2.834	2.808	2.780	2.752	2.725	2.698	2.669	2.640	2.609	2.579	2.548	2.516	2.482	2.450	2.416	2.381	2.345	2.309	2.271	2.234	2.194	2.155	2.115	2.072	2.033	1.989	1.946	1.901	1.858	1.811	1.766	1.720	1.672	1.626	1.578	1.530	1.482	1.434	1.384	1.335	1.286	1.239	1.189	1.140	1.092	1.044	0.998	0.949	0.902	0.855	0.810	0.765	0.721	0.678	0.635	0.592	0.551	0.511	0.472	0.435	0.398	0.362	0.328	0.294	0.262	0.232	0.204	0.175	0.149	0.124	0.100	0.078	0.058	0.038	0.020	0.002	-0.012	-0.028	-0.040	-0.050	-0.061	-0.070	-0.078	-0.084	-0.089	-0.094	-0.099	-0.100	-0.102	-0.104	-0.104	-0.102	-0.101	-0.100	-0.098	-0.095	-0.092	-0.089	-0.085	-0.080	-0.076	-0.071	-0.066	-0.061	-0.059	-0.054	-0.050	-0.045	-0.041	-0.038	-0.034	-0.031	-0.028	-0.025	-0.024	-0.021	-0.020	-0.019	-0.019	-0.019	-0.020	-0.021	-0.022	-0.025	-0.028	-0.031	-0.034	-0.039	-0.044	-0.049	-0.054	-0.061	-0.068	-0.075	-0.084	-0.090	-0.099	-0.109	-0.118	-0.128	-0.138	-0.148	-0.159	-0.169	-0.180	-0.191	-0.202	-0.215	-0.226	-0.238	-0.249	-0.261	-0.274	-0.285	-0.296	-0.309	-0.321	-0.332	-0.344	-0.355	-0.366	-0.378	-0.389	-0.399	-0.408	-0.419	-0.429	-0.438	-0.446	-0.455	-0.464	-0.471	-0.479	-0.486	-0.492	-0.499	-0.505	-0.510	-0.515	-0.520	-0.524	-0.528	-0.531	-0.534	-0.536	-0.539	-0.540	-0.541	-0.544	-0.545	-0.545	-0.545	-0.546	-0.546	-0.546	-0.546	-0.546	-0.545	-0.545	-0.545	-0.545	-0.545	-0.544	-0.544	-0.544	-0.544	-0.545	-0.546	-0.546	-0.548	-0.550	-0.551	-0.554	-0.556	-0.559	-0.562	-0.568	-0.571	-0.576	-0.581	-0.586	-0.594	-0.600	-0.606	-0.615	-0.622	-0.630	-0.639	-0.648	-0.656	-0.666	-0.678	-0.686	-0.696	-0.708	-0.719	-0.730	-0.741	-0.751	-0.762	-0.774	-0.786	-0.798	-0.809	-0.819	-0.830	-0.842	-0.852	-0.862	-0.872	-0.882	-0.892	-0.901	-0.910	-0.919	-0.926	-0.935	-0.941	-0.948	-0.955	-0.961	-0.965	-0.971	-0.976	-0.979	-0.982	-0.986	-0.989	-0.991	-0.994	-0.995	-0.996	-0.996	-0.996	-0.996	-0.996	-0.996	-0.995	-0.994	-0.991	-0.990	-0.988	-0.985	-0.981	-0.980	-0.976	-0.972	-0.970	-0.965	-0.962	-0.958	-0.952	-0.949	-0.944	-0.939	-0.934	-0.928	-0.922	-0.916	-0.911	-0.905	-0.899	-0.892	-0.885	-0.878	-0.871	-0.864	-0.856	-0.849	-0.840	-0.831	-0.824	-0.814	-0.805	-0.795	-0.786	-0.776	-0.766	-0.756	-0.745	-0.735	-0.724	-0.712	-0.701	-0.690	-0.679	-0.668	-0.656	-0.644	-0.632	-0.621	-0.610	-0.599	-0.589	-0.578	-0.568	-0.558	-0.549	-0.540	-0.531	-0.524	-0.516	-0.510	-0.504	-0.499	-0.495	-0.491	-0.489	-0.486	-0.485	-0.484	-0.484	-0.485	-0.488	-0.491	-0.495	-0.500	-0.506	-0.514	-0.521	-0.530	-0.540	-0.550	-0.561	-0.574	-0.586	-0.600	-0.614	-0.629	-0.642	-0.660	-0.675	-0.692	-0.708	-0.725	-0.742	-0.759	-0.776	-0.794	-0.810	-0.826	-0.842	-0.859	-0.874	-0.888	-0.901	-0.915	-0.929	-0.940	-0.950	-0.960	-0.970	-0.978	-0.985	-0.990	-0.994	-0.998	-0.999	-1.000	-0.999	-0.998	-0.994	-0.989	-0.982	-0.976	-0.969	-0.959	-0.948	-0.935	-0.922	-0.909	-0.894	-0.879	-0.861	-0.845	-0.828	-0.808	-0.789	-0.769	-0.749	-0.728	-0.708	-0.686	-0.666	-0.645	-0.624	-0.604	-0.584	-0.565	-0.546	-0.528	-0.510	-0.492	-0.476	-0.462	-0.449	-0.435	-0.424	-0.412	-0.405	-0.396	-0.390	-0.385	-0.382	-0.380	-0.380	-0.380	-0.384	-0.388	-0.394	-0.401	-0.410	-0.420	-0.434	-0.448	-0.461	-0.478	-0.495	-0.515	-0.536	-0.558	-0.579	-0.604	-0.629	-0.654	-0.680	-0.708	-0.735	-0.764	-0.792	-0.821	-0.850	-0.880	-0.910	-0.939	-0.969	-0.998	-1.025	-1.054	-1.081	-1.106	-1.132	-1.158	-1.180	-1.202	-1.224	-1.244	-1.262	-1.279	-1.295	-1.308	-1.320	-1.331	-1.340	-1.348	-1.351	-1.355	-1.356	-1.355	-1.352	-1.348	-1.341	-1.332	-1.322	-1.310	-1.295	-1.279	-1.262	-1.242	-1.221	-1.198	-1.174	-1.146	-1.120	-1.090	-1.061	-1.029	-0.998	-0.964	-0.929	-0.895	-0.860	-0.824	-0.786	-0.750	-0.714	-0.676	-0.639	-0.602	-0.566	-0.530	-0.494	-0.460	-0.425	-0.392	-0.360	-0.329	-0.299	-0.270	-0.242	-0.216	-0.192	-0.170	-0.149	-0.129	-0.111	-0.095	-0.081	-0.069	-0.059	-0.051	-0.044	-0.039	-0.038	-0.035	-0.038	-0.041	-0.045	-0.052	-0.061	-0.071	-0.084	-0.098	-0.114	-0.130	-0.149	-0.168	-0.188	-0.210	-0.232	-0.258	-0.281	-0.308	-0.332	-0.360	-0.388	-0.414	-0.442	-0.470	-0.498	-0.526	-0.555	-0.581	-0.609	-0.635	-0.660	-0.686	-0.710	-0.734	-0.756	-0.779	-0.799	-0.818	-0.836	-0.854	-0.870	-0.884	-0.896	-0.909	-0.919	-0.928	-0.936	-0.941	-0.946	-0.950	-0.952	-0.954	-0.952	-0.951	-0.948	-0.942	-0.938	-0.931	-0.922	-0.915	-0.905	-0.895	-0.884	-0.872	-0.860	-0.848	-0.834	-0.820	-0.808	-0.794	-0.780	-0.765	-0.752	-0.738	-0.725	-0.712	-0.700	-0.688	-0.676	-0.666	-0.656	-0.649	-0.640	-0.634	-0.628	-0.622	-0.620	-0.618	-0.616	-0.618	-0.619	-0.621	-0.628	-0.634	-0.641	-0.650	-0.660	-0.671	-0.685	-0.700	-0.716	-0.734	-0.752	-0.774	-0.796	-0.819	-0.844	-0.869	-0.895	-0.922	-0.952	-0.982	-1.012	-1.044	-1.075	-1.110	-1.142	-1.176	-1.211	-1.245	-1.281	-1.315	-1.351	-1.386	-1.421	-1.458	-1.492	-1.526	-1.560	-1.594	-1.628	-1.660	-1.692	-1.724	-1.752	-1.782	-1.810	-1.836	-1.862	-1.886	-1.911	-1.932	-1.954	-1.972	-1.990	-2.007	-2.021	-2.035	-2.045	-2.056	-2.062	-2.070	-2.074	-2.078	-2.079	-2.079	-2.078	-2.074	-2.069	-2.062	-2.054	-2.045	-2.033	-2.020	-2.006	-1.991	-1.975	-1.958	-1.939	-1.920	-1.899	-1.878	-1.855	-1.831	-1.809	-1.785	-1.760	-1.735	-1.710	-1.684	-1.659	-1.634	-1.609	-1.584	-1.559	-1.535	-1.510	-1.486	-1.465	-1.444	-1.422	-1.401	-1.384	-1.365	-1.349	-1.334	-1.320	-1.306	-1.296	-1.285	-1.278	-1.270	-1.265	-1.261	-1.259	-1.258	-1.259	-1.261	-1.265	-1.271	-1.279	-1.286	-1.296	-1.308	-1.320	-1.334	-1.350	-1.366	-1.384	-1.402	-1.421	-1.441	-1.464	-1.485	-1.508	-1.531	-1.554	-1.578	-1.601	-1.625	-1.649	-1.672	-1.695	-1.719	-1.740	-1.762	-1.784	-1.805	-1.824	-1.844	-1.860	-1.878	-1.894	-1.908	-1.921	-1.932	-1.942	-1.951	-1.959	-1.965	-1.969	-1.971	-1.972	-1.972	-1.970	-1.966	-1.961	-1.954	-1.945	-1.935	-1.922	-1.909	-1.894	-1.879	-1.861	-1.842	-1.824	-1.804	-1.781	-1.758	-1.734	-1.710	-1.685	-1.660	-1.634	-1.608	-1.580	-1.552	-1.525	-1.498	-1.470	-1.444	-1.416	-1.390	-1.362	-1.338	-1.311	-1.286	-1.262	-1.239	-1.216	-1.194	-1.172	-1.152	-1.134	-1.114	-1.098	-1.080	-1.065	-1.051	-1.036	-1.024	-1.012	-1.002	-0.992	-0.982	-0.975	-0.969	-0.961	-0.956	-0.951	-0.948	-0.944	-0.940	-0.938	-0.935	-0.934	-0.931	-0.931	-0.929	-0.928	-0.928	-0.925	-0.924	-0.922	-0.921	-0.919	-0.918	-0.914	-0.910	-0.906	-0.902	-0.898	-0.891	-0.885	-0.879	-0.871	-0.862	-0.852	-0.842	-0.832	-0.820	-0.806	-0.794	-0.778	-0.764	-0.748	-0.730	-0.711	-0.694	-0.674	-0.654	-0.634	-0.611	-0.590	-0.568	-0.544	-0.520	-0.496	-0.471	-0.446	-0.421	-0.395	-0.369	-0.341	-0.315	-0.289	-0.261	-0.234	-0.208	-0.180	-0.154	-0.126	-0.099	-0.072	-0.045	-0.019	0.008	0.032	0.060	0.085	0.110	0.135	0.160	0.184	0.209	0.232	0.255	0.279	0.301	0.322	0.345	0.366	0.388	0.408	0.429	0.448	0.466	0.486	0.504	0.522	0.540	0.556	0.572	0.589	0.602	0.618	0.631	0.644	0.656	0.669	0.680	0.691	0.700	0.709	0.716	0.724	0.730	0.735	0.739	0.744	0.745	0.748	0.748	0.748	0.745	0.744	0.739	0.735	0.730	0.722	0.715	0.706	0.696	0.686	0.676	0.664	0.650	0.638	0.622	0.608	0.591	0.575	0.558	0.540	0.521	0.505	0.485	0.466	0.448	0.429	0.410	0.391	0.372	0.354	0.335	0.319	0.301	0.284	0.268	0.252	0.238	0.224	0.210	0.199	0.188	0.176	0.168	0.159	0.152	0.146	0.141	0.138	0.135	0.134	0.132	0.134	0.135	0.139	0.142	0.149	0.154	0.161	0.169	0.179	0.188	0.199	0.209	0.220	0.232	0.245	0.258	0.269	0.282	0.296	0.310	0.322	0.336	0.348	0.360	0.372	0.384	0.395	0.405	0.414	0.422	0.431	0.439	0.444	0.449	0.452	0.456	0.458	0.459	0.458	0.456	0.452	0.449	0.444	0.438	0.430	0.421	0.411	0.401	0.390	0.378	0.364	0.349	0.334	0.319	0.301	0.284	0.265	0.248	0.229	0.209	0.190	0.170	0.151	0.131	0.111	0.092	0.074	0.052	0.035	0.016	-0.001	-0.019	-0.035	-0.051	-0.066	-0.080	-0.094	-0.106	-0.119	-0.129	-0.138	-0.146	-0.154	-0.159	-0.164	-0.168	-0.170	-0.171	-0.172	-0.170	-0.168	-0.164	-0.159	-0.152	-0.146	-0.138	-0.128	-0.116	-0.104	-0.090	-0.076	-0.061	-0.045	-0.028	-0.009	0.011	0.031	0.052	0.075	0.096	0.119	0.142	0.169	0.192	0.218	0.245	0.270	0.296	0.322	0.350	0.378	0.404	0.431	0.458	0.485	0.511	0.539	0.564	0.589	0.615	0.640	0.664	0.688	0.710	0.734	0.755	0.775	0.795	0.814	0.831	0.848	0.865	0.879	0.892	0.905	0.916	0.926	0.935	0.942	0.950	0.954	0.958	0.960	0.961	0.960	0.959	0.956	0.952	0.949	0.941	0.934	0.925	0.916	0.906	0.895	0.882	0.869	0.855	0.840	0.824	0.808	0.791	0.774	0.755	0.739	0.720	0.700	0.682	0.664	0.645	0.628	0.610	0.591	0.574	0.556	0.540	0.525	0.509	0.494	0.480	0.468	0.455	0.444	0.432	0.422	0.415	0.406	0.401	0.395	0.391	0.388	0.386	0.385	0.384	0.385	0.388	0.389	0.394	0.399	0.404	0.411	0.418	0.426	0.435	0.444	0.454	0.464	0.476	0.488	0.499	0.512	0.524	0.535	0.549	0.561	0.574	0.586	0.599	0.610	0.622	0.634	0.645	0.655	0.666	0.675	0.684	0.692	0.700	0.708	0.714	0.719	0.724	0.728	0.731	0.734	0.736	0.738	0.738	0.736	0.735	0.732	0.730	0.726	0.721	0.718	0.710	0.705	0.698	0.689	0.681	0.672	0.662	0.654	0.644	0.634	0.622	0.612	0.600	0.590	0.578	0.566	0.555	0.542	0.532	0.520	0.509	0.499	0.488	0.476	0.466	0.458	0.448	0.439	0.430	0.422	0.414	0.409	0.401	0.396	0.391	0.386	0.384	0.381	0.378	0.376	0.376	0.375	0.376	0.378	0.379	0.382	0.385	0.389	0.394	0.399	0.405	0.411	0.420	0.426	0.436	0.445	0.455	0.465	0.476	0.486	0.499	0.510	0.522	0.535	0.549	0.561	0.575	0.589	0.602	0.615	0.629	0.644	0.658	0.671	0.685	0.700	0.712	0.728	0.741	0.752	0.768	0.780	0.791	0.804	0.816	0.828	0.840	0.851	0.862	0.872	0.884	0.894	0.904	0.912	0.921	0.930	0.938	0.945	0.952	0.958	0.964	0.971	0.976	0.981	0.985	0.989	0.992	0.996	0.999	1.000	1.002	1.005	1.005	1.005	1.006	1.006	1.005	1.005	1.004	1.001	1.000	0.998	0.995	0.994	0.991	0.988	0.984	0.981	0.978	0.974	0.970	0.966	0.962	0.959	0.955	0.951	0.948	0.944	0.941	0.938	0.936	0.932	0.930	0.929	0.926	0.925	0.924	0.921	0.921	0.921	0.920	0.921	0.921	0.922	0.924	0.925	0.926	0.929	0.931	0.934	0.938	0.940	0.945	0.948	0.952	0.955	0.959	0.964	0.968	0.971	0.975	0.980	0.984	0.986	0.990	0.992	0.996	0.999	1.000	1.001	1.004	1.004	1.004	1.004	1.002	1.000	0.998	0.994	0.989	0.985	0.979	0.971	0.964	0.954	0.945	0.935	0.922	0.910	0.896	0.881	0.866	0.849	0.831	0.814	0.794	0.774	0.751	0.731	0.708	0.684	0.660	0.635	0.609	0.584	0.556	0.529	0.501	0.474	0.445	0.418	0.388	0.360	0.330	0.301	0.272	0.244	0.216	0.188	0.160	0.132	0.106	0.079	0.055	0.030	0.006	-0.016	-0.040	-0.060	-0.080	-0.100	-0.116	-0.134	-0.150	-0.164	-0.176	-0.188	-0.199	-0.206	-0.214	-0.220	-0.225	-0.228	-0.230	-0.230	-0.229	-0.228	-0.224	-0.219	-0.212	-0.205	-0.198	-0.188	-0.176	-0.165	-0.154	-0.140	-0.126	-0.111	-0.096	-0.080	-0.064	-0.048	-0.031	-0.014	0.004	0.020	0.038	0.054	0.071	0.088	0.101	0.118	0.131	0.145	0.158	0.170	0.181	0.191	0.201	0.209	0.215	0.220	0.225	0.229	0.230	0.230	0.229	0.228	0.225	0.220	0.214	0.206	0.199	0.189	0.178	0.166	0.152	0.138	0.124	0.108	0.091	0.072	0.054	0.035	0.015	-0.004	-0.025	-0.045	-0.066	-0.086	-0.108	-0.128	-0.149	-0.169	-0.189	-0.208	-0.226	-0.245	-0.262	-0.278	-0.294	-0.309	-0.322	-0.335	-0.346	-0.356	-0.366	-0.374	-0.380	-0.385	-0.388	-0.389	-0.390	-0.389	-0.386	-0.382	-0.378	-0.371	-0.362	-0.352	-0.341	-0.329	-0.316	-0.301	-0.284	-0.266	-0.249	-0.228	-0.208	-0.185	-0.164	-0.140	-0.115	-0.090	-0.064	-0.039	-0.012	0.015	0.041	0.069	0.096	0.122	0.151	0.178	0.204	0.229	0.256	0.280	0.305	0.329	0.351	0.372	0.394	0.412	0.432	0.449	0.465	0.480	0.492	0.506	0.515	0.525	0.531	0.539	0.542	0.545	0.546	0.545	0.542	0.539	0.532	0.525	0.515	0.504	0.491	0.476	0.460	0.442	0.422	0.401	0.379	0.354	0.328	0.301	0.274	0.242	0.212	0.180	0.146	0.112	0.076	0.041	0.005	-0.034	-0.071	-0.110	-0.150	-0.190	-0.230	-0.270	-0.311	-0.351	-0.392	-0.432	-0.472	-0.512	-0.554	-0.592	-0.632	-0.671	-0.709	-0.748	-0.785	-0.821	-0.858	-0.892	-0.925	-0.959	-0.991	-1.021	-1.052	-1.080	-1.108	-1.134	-1.159	-1.184	-1.206	-1.226	-1.248	-1.266	-1.284	-1.300	-1.315	-1.329	-1.342	-1.354	-1.364	-1.374	-1.381	-1.388	-1.394	-1.398	-1.402	-1.405	-1.406	-1.406	-1.408	-1.406	-1.405	-1.402	-1.400	-1.396	-1.392	-1.389	-1.384	-1.380	-1.375	-1.371	-1.366	-1.361	-1.356	-1.351	-1.346	-1.341	-1.338	-1.332	-1.330	-1.326	-1.325	-1.321	-1.321	-1.321	-1.320	-1.320	-1.321	-1.324	-1.326	-1.330	-1.334	-1.340	-1.345	-1.351	-1.359	-1.368	-1.375	-1.385	-1.395	-1.406	-1.418	-1.429	-1.442	-1.455	-1.468	-1.482	-1.496	-1.510	-1.525	-1.540	-1.556	-1.570	-1.586	-1.601	-1.616	-1.631	-1.645	-1.660	-1.672	-1.686	-1.700	-1.712	-1.722	-1.734	-1.744	-1.752	-1.761	-1.769	-1.775	-1.780	-1.785	-1.788	-1.790	-1.791	-1.791	-1.789	-1.786	-1.782	-1.776	-1.770	-1.762	-1.754	-1.742	-1.731	-1.718	-1.704	-1.688	-1.671	-1.652	-1.632	-1.612	-1.590	-1.566	-1.544	-1.518	-1.491	-1.464	-1.435	-1.406	-1.376	-1.345	-1.312	-1.280	-1.246	-1.212	-1.178	-1.142	-1.106	-1.070	-1.034	-0.996	-0.959	-0.921	-0.884	-0.846	-0.808	-0.770	-0.731	-0.695	-0.658	-0.621	-0.584	-0.546	-0.510	-0.475	-0.441	-0.406	-0.372	-0.340	-0.308	-0.276	-0.246	-0.216	-0.189	-0.161	-0.135	-0.111	-0.088	-0.065	-0.044	-0.024	-0.006	0.010	0.026	0.041	0.054	0.064	0.074	0.082	0.089	0.094	0.098	0.100	0.101	0.101	0.099	0.095	0.091	0.085	0.078	0.070	0.060	0.050	0.040	0.028	0.014	0.000	-0.015	-0.030	-0.045	-0.061	-0.078	-0.095	-0.111	-0.129	-0.145	-0.161	-0.178	-0.194	-0.210	-0.226	-0.241	-0.255	-0.269	-0.281	-0.294	-0.305	-0.315	-0.324	-0.334	-0.339	-0.346	-0.351	-0.354	-0.356	-0.358	-0.358	-0.356	-0.352	-0.349	-0.344	-0.338	-0.329	-0.321	-0.311	-0.301	-0.288	-0.275	-0.261	-0.246	-0.231	-0.215	-0.199	-0.181	-0.164	-0.146	-0.128	-0.109	-0.090	-0.070	-0.051	-0.032	-0.014	0.004	0.024	0.041	0.059	0.075	0.092	0.108	0.122	0.136	0.151	0.164	0.174	0.186	0.196	0.204	0.211	0.219	0.224	0.229	0.234	0.236	0.238	0.238	0.238	0.235	0.234	0.230	0.226	0.222	0.216	0.211	0.204	0.198	0.190	0.180	0.172	0.164	0.154	0.144	0.134	0.125	0.115	0.105	0.095	0.085	0.076	0.066	0.059	0.049	0.041	0.034	0.026	0.019	0.012	0.006	0.000	-0.004	-0.008	-0.011	-0.014	-0.016	-0.018	-0.019	-0.019	-0.019	-0.018	-0.018	-0.015	-0.012	-0.010	-0.006	-0.001	0.001	0.008	0.011	0.018	0.022	0.029	0.034	0.040	0.046	0.052	0.058	0.064	0.070	0.076	0.081	0.088	0.092	0.098	0.102	0.106	0.110	0.114	0.116	0.120	0.122	0.125	0.125	0.126	0.128	0.126	0.128	0.126	0.125	0.124	0.121	0.119	0.115	0.112	0.110	0.105	0.101	0.096	0.091	0.086	0.081	0.076	0.070	0.065	0.058	0.052	0.046	0.040	0.034	0.028	0.021	0.014	0.008	0.001	-0.005	-0.011	-0.019	-0.024	-0.030	-0.036	-0.042	-0.049	-0.055	-0.061	-0.068	-0.074	-0.080	-0.086	-0.092	-0.100	-0.108	-0.114	-0.120	-0.128	-0.134	-0.141	-0.149	-0.156	-0.164	-0.171	-0.178	-0.185	-0.194	-0.200	-0.209	-0.216	-0.224	-0.231	-0.239	-0.246	-0.254	-0.261	-0.268	-0.275	-0.281	-0.288	-0.294	-0.299	-0.304	-0.309	-0.314	-0.318	-0.321	-0.324	-0.328	-0.329	-0.330	-0.331	-0.331	-0.331	-0.330	-0.329	-0.328	-0.325	-0.322	-0.318	-0.314	-0.309	-0.305	-0.299	-0.292	-0.286	-0.279	-0.272	-0.265	-0.258	-0.249	-0.241	-0.234	-0.226	-0.218	-0.210	-0.202	-0.195	-0.188	-0.181	-0.175	-0.169	-0.164	-0.159	-0.154	-0.150	-0.148	-0.146	-0.145	-0.144	-0.144	-0.146	-0.148	-0.151	-0.155	-0.160	-0.165	-0.174	-0.181	-0.190	-0.199	-0.210	-0.221	-0.235	-0.248	-0.262	-0.278	-0.294	-0.310	-0.326	-0.345	-0.364	-0.384	-0.404	-0.424	-0.445	-0.466	-0.489	-0.510	-0.534	-0.556	-0.579	-0.602	-0.625	-0.649	-0.671	-0.695	-0.718	-0.740	-0.761	-0.784	-0.806	-0.828	-0.848	-0.869	-0.889	-0.908	-0.926	-0.945	-0.962	-0.979	-0.995	-1.010	-1.026	-1.040	-1.052	-1.064	-1.076	-1.088	-1.098	-1.106	-1.114	-1.122	-1.129	-1.134	-1.140	-1.144	-1.148	-1.151	-1.152	-1.154	-1.155	-1.154	-1.152	-1.152	-1.151	-1.148	-1.145	-1.141	-1.139	-1.134	-1.130	-1.125	-1.121	-1.115	-1.110	-1.105	-1.100	-1.095	-1.090	-1.085	-1.081	-1.076	-1.072	-1.069	-1.065	-1.061	-1.059	-1.058	-1.055	-1.055	-1.054	-1.054	-1.055	-1.056	-1.058	-1.061	-1.065	-1.070	-1.074	-1.080	-1.088	-1.095	-1.104	-1.111	-1.121	-1.132	-1.142	-1.154	-1.166	-1.180	-1.192	-1.206	-1.221	-1.236	-1.251	-1.268	-1.282	-1.300	-1.315	-1.332	-1.350	-1.366	-1.384	-1.401	-1.418	-1.435	-1.452	-1.470	-1.486	-1.504	-1.521	-1.536	-1.554	-1.569	-1.585	-1.601	-1.616	-1.631	-1.645	-1.661	-1.675	-1.689	-1.702	-1.715	-1.729	-1.741	-1.754	-1.765	-1.779	-1.790	-1.801	-1.812	-1.822	-1.834	-1.844	-1.855	-1.865	-1.875	-1.884	-1.894	-1.902	-1.912	-1.922	-1.931	-1.940	-1.948	-1.956	-1.965	-1.972	-1.980	-1.988	-1.995	-2.004	-2.010	-2.018	-2.025	-2.033	-2.040	-2.046	-2.052	-2.059	-2.065	-2.071	-2.078	-2.084	-2.089	-2.094	-2.100	-2.105	-2.110	-2.115	-2.119	-2.124	-2.129	-2.132	-2.138	-2.142	-2.145	-2.150	-2.152	-2.156	-2.161	-2.164	-2.168	-2.170	-2.174	-2.178	-2.180	-2.184	-2.186	-2.189	-2.192	-2.195	-2.199	-2.200	-2.204	-2.206	-2.209	-2.211	-2.212	-2.216	-2.218	-2.220	-2.220	-2.221	-2.222	-2.222	-2.224	-2.224	-2.222	-2.221	-2.220	-2.218	-2.215	-2.212	-2.209	-2.205	-2.200	-2.194	-2.186	-2.179	-2.171	-2.162	-2.154	-2.141	-2.130	-2.118	-2.104	-2.089	-2.074	-2.056	-2.039	-2.020	-2.001	-1.980	-1.959	-1.936	-1.911	-1.888	-1.864	-1.836	-1.810	-1.782	-1.755	-1.726	-1.696	-1.668	-1.636	-1.605	-1.575	-1.544	-1.512	-1.480	-1.449	-1.418	-1.385	-1.355	-1.324	-1.292	-1.261	-1.232	-1.204	-1.174	-1.146	-1.119	-1.092	-1.069	-1.044	-1.020	-0.998	-0.975	-0.955	-0.936	-0.918	-0.900	-0.885	-0.871	-0.856	-0.845	-0.834	-0.822	-0.814	-0.805	-0.799	-0.794	-0.788	-0.784	-0.781	-0.779	-0.776	-0.776	-0.776	-0.778	-0.779	-0.781	-0.784	-0.786	-0.789	-0.794	-0.796	-0.801	-0.805	-0.810	-0.814	-0.819	-0.824	-0.829	-0.832	-0.836	-0.840	-0.845	-0.849	-0.851	-0.855	-0.858	-0.861	-0.862	-0.865	-0.866	-0.870	-0.870	-0.872	-0.872	-0.874	-0.874	-0.875	-0.875	-0.875	-0.875	-0.875	-0.875	-0.876	-0.875	-0.876	-0.875	-0.875	-0.876	-0.876	-0.878	-0.878	-0.879	-0.879	-0.881	-0.881	-0.884	-0.886	-0.889	-0.891	-0.894	-0.898	-0.900	-0.904	-0.909	-0.911	-0.916	-0.921	-0.926	-0.931	-0.936	-0.942	-0.948	-0.954	-0.959	-0.965	-0.971	-0.976	-0.982	-0.989	-0.996	-1.001	-1.008	-1.014	-1.020	-1.026	-1.031	-1.038	-1.042	-1.049	-1.055	-1.060	-1.066	-1.072	-1.078	-1.084	-1.089	-1.095	-1.100	-1.105	-1.111	-1.116	-1.122	-1.129	-1.134	-1.140	-1.146	-1.151	-1.159	-1.164	-1.171	-1.178	-1.185	-1.192	-1.199	-1.206	-1.214	-1.221	-1.229	-1.238	-1.245	-1.254	-1.261	-1.269	-1.279	-1.286	-1.294	-1.304	-1.311	-1.320	-1.328	-1.335	-1.344	-1.351	-1.359	-1.366	-1.374	-1.379	-1.386	-1.391	-1.396	-1.401	-1.405	-1.409	-1.412	-1.414	-1.416	-1.416	-1.418	-1.418	-1.416	-1.414	-1.411	-1.408	-1.404	-1.399	-1.392	-1.385	-1.378	-1.370	-1.361	-1.351	-1.341	-1.330	-1.319	-1.306	-1.292	-1.280	-1.265	-1.252	-1.238	-1.222	-1.208	-1.191	-1.176	-1.161	-1.146	-1.130	-1.115	-1.100	-1.085	-1.071	-1.055	-1.041	-1.029	-1.015	-1.004	-0.992	-0.982	-0.971	-0.961	-0.954	-0.945	-0.939	-0.932	-0.926	-0.922	-0.920	-0.918	-0.915	-0.914	-0.915	-0.915	-0.918	-0.920	-0.924	-0.928	-0.931	-0.938	-0.944	-0.950	-0.958	-0.965	-0.974	-0.981	-0.990	-0.998	-1.006	-1.014	-1.022	-1.030	-1.039	-1.046	-1.054	-1.060	-1.066	-1.071	-1.076	-1.081	-1.084	-1.086	-1.088	-1.088	-1.088	-1.085	-1.082	-1.079	-1.072	-1.066	-1.058	-1.050	-1.039	-1.028	-1.014	-1.000	-0.984	-0.968	-0.950	-0.930	-0.909	-0.888	-0.864	-0.841	-0.815	-0.789	-0.761	-0.734	-0.705	-0.674	-0.642	-0.612	-0.579	-0.546	-0.512	-0.479	-0.444	-0.408	-0.374	-0.338	-0.301	-0.264	-0.228	-0.191	-0.154	-0.118	-0.080	-0.044	-0.006	0.030	0.066	0.102	0.139	0.175	0.210	0.246	0.280	0.315	0.349	0.382	0.416	0.449	0.482	0.514	0.545	0.576	0.608	0.638	0.668	0.696	0.724	0.752	0.780	0.808	0.834	0.859	0.885	0.909	0.934	0.958	0.980	1.004	1.025	1.048	1.069	1.089	1.110	1.129	1.149	1.168	1.186	1.205	1.222	1.239	1.256	1.272	1.288	1.305	1.320	1.336	1.351	1.366	1.381	1.396	1.411	1.426	1.441	1.458	1.472	1.489	1.504	1.520	1.536	1.554	1.571	1.589	1.608	1.628	1.648	1.669	1.690	1.712	1.736	1.760	1.786	1.812	1.840	1.870	1.900	1.930	1.962	1.996	2.030	2.068	2.104	2.142	2.181	2.222	2.265	2.309	2.352	2.398	2.445	2.491	2.540	2.590	2.640	2.691	2.742	2.796	2.849	2.904	2.958	3.012	3.068	3.124	3.179	3.234	3.290	3.346	3.401	3.456	3.510	3.565	3.619	3.672	3.725	3.778	3.829	3.879	3.928	3.976	4.024	4.070	4.115	4.160	4.202	4.244	4.284	4.322	4.359	4.396	4.430	4.464	4.496	4.526	4.555	4.582	4.609	4.635	4.659	4.681	4.702	4.724	4.741	4.760	4.778	4.794	4.810	4.824	4.836	4.851	4.864	4.875	4.888	4.899	4.908	4.920	4.930	4.940	4.950	4.960	4.970	4.982	4.992	5.004	5.015	5.028	5.039	5.052	5.065	5.079	5.092	5.109	5.125	5.141	5.158	5.176	5.195	5.215	5.235	5.255	5.278	5.300	5.324	5.348	5.374	5.399	5.425	5.451	5.478	5.506	5.534	5.562	5.591	5.620	5.649	5.679	5.709	5.738	5.768	5.796	5.826	5.855	5.882	5.911	5.938	5.965	5.991	6.016	6.040	6.064	6.086	6.106	6.126	6.144	6.161	6.178	6.191	6.202	6.214	6.222	6.230	6.236	6.239	6.240	6.240	6.238	6.234	6.226	6.218	6.208	6.194	6.180	6.162	6.142	6.122	6.099	6.072	6.045	6.016	5.984	5.951	5.916	5.879	5.839	5.799	5.756	5.712	5.668	5.620	5.571	5.521	5.470	5.419	5.365	5.311	5.256	5.200	5.145	5.088	5.031	4.972	4.915	4.856	4.799	4.740	4.682	4.624	4.566	4.509	4.452	4.395	4.340	4.284	4.230	4.176	4.122	4.070	4.019	3.969	3.919	3.870	3.822	3.778	3.732	3.688	3.644	3.601	3.561	3.521	3.481	3.444	3.408	3.371	3.338	3.302	3.269	3.238	3.208	3.176	3.148	3.119	3.091	3.064	3.038	3.010	2.985	2.960	2.935	2.911	2.886	2.862	2.839	2.815	2.791	2.766	2.742	2.719	2.695	2.669	2.644	2.618	2.592	2.566	2.539	2.511	2.482	2.452	2.424	2.392	2.360	2.330	2.295	2.261	2.226	2.190	2.154	2.116	2.078	2.038	1.996	1.955	1.912	1.869	1.825	1.780	1.735	1.688	1.640	1.592	1.544	1.494	1.445	1.394	1.344	1.294	1.242	1.191	1.140	1.088	1.036	0.985	0.935	0.884	0.832	0.784	0.734	0.685	0.636	0.590	0.542	0.498	0.451	0.409	0.365	0.325	0.285	0.245	0.208	0.171	0.138	0.102	0.071	0.041	0.012	-0.014	-0.040	-0.064	-0.086	-0.108	-0.126	-0.142	-0.159	-0.172	-0.185	-0.198	-0.206	-0.215	-0.221	-0.228	-0.231	-0.234	-0.238	-0.238	-0.238	-0.236	-0.235	-0.232	-0.229	-0.224	-0.220	-0.214	-0.208	-0.202	-0.196	-0.189	-0.182	-0.175	-0.168	-0.161	-0.155	-0.148	-0.141	-0.135	-0.130	-0.125	-0.120	-0.115	-0.111	-0.109	-0.105	-0.102	-0.101	-0.100	-0.100	-0.100	-0.101	-0.104	-0.106	-0.109	-0.112	-0.118	-0.122	-0.129	-0.135	-0.142	-0.150	-0.159	-0.166	-0.176	-0.188	-0.198	-0.209	-0.220	-0.232	-0.244	-0.256	-0.270	-0.284	-0.298	-0.310	-0.324	-0.338	-0.352	-0.366	-0.380	-0.394	-0.409	-0.422	-0.436	-0.450	-0.464	-0.478	-0.491	-0.504	-0.518	-0.530	-0.542	-0.554	-0.566	-0.579	-0.590	-0.600	-0.611	-0.621	-0.631	-0.641	-0.650	-0.660	-0.669	-0.678	-0.685	-0.692	-0.700	-0.708	-0.714	-0.721	-0.726	-0.732	-0.739	-0.744	-0.749	-0.755	-0.760	-0.765	-0.770	-0.774	-0.779	-0.782	-0.788	-0.792	-0.798	-0.801	-0.806	-0.811	-0.815	-0.821	-0.825	-0.830	-0.835	-0.841	-0.846	-0.852	-0.859	-0.865	-0.871	-0.879	-0.886	-0.892	-0.900	-0.908	-0.916	-0.924	-0.934	-0.942	-0.951	-0.961	-0.972	-0.981	-0.991	-1.002	-1.014	-1.025	-1.036	-1.048	-1.060	-1.071	-1.084	-1.095	-1.106	-1.119	-1.131	-1.144	-1.155	-1.168	-1.179	-1.191	-1.204	-1.215	-1.226	-1.238	-1.249	-1.259	-1.269	-1.280	-1.290	-1.298	-1.308	-1.315	-1.322	-1.330	-1.338	-1.344	-1.350	-1.356	-1.360	-1.365	-1.368	-1.371	-1.372	-1.376	-1.378	-1.379	-1.378	-1.378	-1.376	-1.376	-1.372	-1.370	-1.368	-1.364	-1.359	-1.354	-1.349	-1.342	-1.338	-1.330	-1.322	-1.315	-1.308	-1.299	-1.290	-1.281	-1.271	-1.261	-1.251	-1.240	-1.230	-1.220	-1.208	-1.196	-1.185	-1.175	-1.162	-1.151	-1.139	-1.126	-1.114	-1.102	-1.090	-1.078	-1.065	-1.052	-1.041	-1.029	-1.016	-1.004	-0.991	-0.980	-0.968	-0.955	-0.945	-0.932	-0.921	-0.910	-0.900	-0.889	-0.878	-0.868	-0.858	-0.846	-0.838	-0.829	-0.820	-0.811	-0.804	-0.795	-0.788	-0.781	-0.774	-0.769	-0.762	-0.759	-0.755	-0.751	-0.748	-0.746	-0.745	-0.744	-0.744	-0.745	-0.748	-0.749	-0.751	-0.755	-0.760	-0.765	-0.771	-0.779	-0.786	-0.795	-0.804	-0.815	-0.825	-0.838	-0.850	-0.862	-0.876	-0.890	-0.906	-0.921	-0.936	-0.954	-0.970	-0.986	-1.004	-1.022	-1.040	-1.056	-1.075	-1.092	-1.111	-1.128	-1.144	-1.161	-1.178	-1.194	-1.208	-1.222	-1.236	-1.249	-1.260	-1.271	-1.282	-1.290	-1.298	-1.305	-1.310	-1.314	-1.316	-1.318	-1.318	-1.316	-1.314	-1.309	-1.304	-1.296	-1.286	-1.276	-1.264	-1.251	-1.236	-1.220	-1.202	-1.185	-1.165	-1.145	-1.122	-1.100	-1.076	-1.052	-1.028	-1.001	-0.975	-0.949	-0.922	-0.895	-0.868	-0.840	-0.812	-0.786	-0.760	-0.734	-0.708	-0.682	-0.659	-0.635	-0.612	-0.590	-0.569	-0.551	-0.532	-0.516	-0.500	-0.488	-0.475	-0.464	-0.456	-0.449	-0.442	-0.439	-0.438	-0.438	-0.439	-0.442	-0.448	-0.455	-0.464	-0.474	-0.486	-0.501	-0.516	-0.534	-0.552	-0.571	-0.594	-0.616	-0.639	-0.664	-0.690	-0.716	-0.744	-0.771	-0.801	-0.829	-0.859	-0.889	-0.918	-0.949	-0.979	-1.006	-1.036	-1.064	-1.092	-1.120	-1.146	-1.172	-1.196	-1.220	-1.242	-1.262	-1.282	-1.300	-1.315	-1.331	-1.344	-1.355	-1.364	-1.372	-1.378	-1.382	-1.385	-1.384	-1.382	-1.379	-1.372	-1.365	-1.355	-1.342	-1.330	-1.314	-1.296	-1.278	-1.256	-1.235	-1.210	-1.185	-1.158	-1.129	-1.099	-1.069	-1.038	-1.004	-0.970	-0.935	-0.900	-0.865	-0.828	-0.791	-0.754	-0.718	-0.680	-0.644	-0.606	-0.570	-0.534	-0.498	-0.462	-0.429	-0.396	-0.362	-0.332	-0.301	-0.274	-0.245	-0.219	-0.194	-0.171	-0.149	-0.130	-0.110	-0.094	-0.079	-0.066	-0.054	-0.045	-0.038	-0.031	-0.029	-0.026	-0.026	-0.028	-0.031	-0.036	-0.044	-0.052	-0.064	-0.075	-0.089	-0.104	-0.121	-0.139	-0.159	-0.179	-0.200	-0.222	-0.248	-0.271	-0.298	-0.324	-0.350	-0.378	-0.405	-0.432	-0.461	-0.490	-0.518	-0.546	-0.575	-0.602	-0.630	-0.658	-0.684	-0.710	-0.736	-0.761	-0.785	-0.808	-0.831	-0.851	-0.871	-0.890	-0.909	-0.926	-0.941	-0.955	-0.969	-0.980	-0.990	-0.999	-1.008	-1.015	-1.020	-1.025	-1.028	-1.029	-1.030	-1.030	-1.030	-1.028	-1.024	-1.021	-1.016	-1.010	-1.005	-0.999	-0.991	-0.984	-0.976	-0.970	-0.961	-0.954	-0.946	-0.938	-0.930	-0.922	-0.915	-0.909	-0.902	-0.898	-0.894	-0.889	-0.885	-0.884	-0.882	-0.881	-0.882	-0.885	-0.889	-0.891	-0.899	-0.905	-0.912	-0.924	-0.934	-0.945	-0.960	-0.975	-0.990	-1.009	-1.028	-1.046	-1.068	-1.090	-1.114	-1.139	-1.164	-1.192	-1.219	-1.249	-1.278	-1.308	-1.339	-1.371	-1.404	-1.435	-1.469	-1.502	-1.536	-1.570	-1.604	-1.638	-1.671	-1.705	-1.739	-1.771	-1.805	-1.838	-1.869	-1.900	-1.930	-1.960	-1.989	-2.018	-2.044	-2.069	-2.094	-2.119	-2.141	-2.162	-2.182	-2.201	-2.220	-2.235	-2.251	-2.265	-2.276	-2.286	-2.296	-2.305	-2.310	-2.316	-2.319	-2.321	-2.320	-2.319	-2.318	-2.312	-2.308	-2.300	-2.292	-2.284	-2.272	-2.260	-2.248	-2.232	-2.218	-2.201	-2.184	-2.165	-2.146	-2.126	-2.105	-2.082	-2.061	-2.039	-2.016	-1.991	-1.968	-1.944	-1.918	-1.894	-1.870	-1.845	-1.821	-1.798	-1.772	-1.750	-1.726	-1.705	-1.684	-1.664	-1.644	-1.625	-1.606	-1.590	-1.574	-1.560	-1.546	-1.535	-1.524	-1.515	-1.508	-1.501	-1.496	-1.494	-1.491	-1.491	-1.492	-1.495	-1.499	-1.505	-1.511	-1.520	-1.531	-1.542	-1.555	-1.570	-1.585	-1.601	-1.619	-1.638	-1.658	-1.676	-1.699	-1.720	-1.742	-1.765	-1.788	-1.811	-1.834	-1.858	-1.881	-1.905	-1.926	-1.949	-1.971	-1.992	-2.013	-2.033	-2.050	-2.069	-2.085	-2.100	-2.115	-2.128	-2.138	-2.148	-2.156	-2.164	-2.169	-2.172	-2.175	-2.175	-2.174	-2.171	-2.166	-2.159	-2.151	-2.140	-2.130	-2.118	-2.102	-2.086	-2.070	-2.050	-2.030	-2.010	-1.986	-1.965	-1.940	-1.915	-1.889	-1.862	-1.835	-1.808	-1.780	-1.751	-1.722	-1.694	-1.665	-1.638	-1.609	-1.581	-1.552	-1.525	-1.499	-1.472	-1.446	-1.421	-1.398	-1.374	-1.351	-1.329	-1.309	-1.289	-1.270	-1.251	-1.235	-1.219	-1.204	-1.190	-1.178	-1.166	-1.155	-1.144	-1.135	-1.128	-1.119	-1.112	-1.106	-1.101	-1.096	-1.091	-1.088	-1.085	-1.081	-1.079	-1.076	-1.074	-1.071	-1.070	-1.068	-1.065	-1.062	-1.060	-1.058	-1.054	-1.050	-1.046	-1.041	-1.036	-1.031	-1.025	-1.018	-1.011	-1.002	-0.994	-0.984	-0.974	-0.962	-0.949	-0.938	-0.924	-0.909	-0.895	-0.878	-0.861	-0.844	-0.825	-0.808	-0.788	-0.768	-0.748	-0.726	-0.704	-0.682	-0.660	-0.636	-0.612	-0.589	-0.564	-0.540	-0.516	-0.490	-0.465	-0.440	-0.414	-0.389	-0.364	-0.338	-0.312	-0.288	-0.262	-0.238	-0.214	-0.189	-0.164	-0.139	-0.116	-0.092	-0.069	-0.046	-0.025	-0.002	0.020	0.041	0.062	0.084	0.104	0.124	0.144	0.162	0.181	0.199	0.218	0.234	0.251	0.268	0.284	0.299	0.315	0.329	0.344	0.358	0.370	0.382	0.395	0.406	0.416	0.429	0.439	0.446	0.456	0.465	0.471	0.480	0.486	0.491	0.496	0.500	0.505	0.507	0.510	0.511	0.512	0.512	0.511	0.510	0.507	0.505	0.501	0.498	0.492	0.486	0.481	0.474	0.466	0.458	0.450	0.440	0.430	0.419	0.409	0.398	0.385	0.374	0.362	0.350	0.336	0.324	0.311	0.299	0.286	0.274	0.261	0.249	0.236	0.225	0.214	0.202	0.192	0.182	0.172	0.162	0.155	0.146	0.140	0.132	0.128	0.122	0.119	0.114	0.111	0.110	0.109	0.109	0.109	0.110	0.112	0.115	0.119	0.124	0.129	0.134	0.140	0.146	0.152	0.161	0.169	0.178	0.186	0.194	0.204	0.212	0.221	0.230	0.239	0.248	0.256	0.264	0.272	0.279	0.288	0.292	0.299	0.305	0.310	0.314	0.316	0.319	0.321	0.321	0.321	0.320	0.318	0.316	0.312	0.308	0.301	0.295	0.288	0.280	0.270	0.261	0.249	0.238	0.225	0.212	0.199	0.185	0.170	0.154	0.138	0.121	0.105	0.090	0.072	0.056	0.039	0.021	0.005	-0.012	-0.029	-0.045	-0.061	-0.076	-0.091	-0.106	-0.119	-0.132	-0.145	-0.156	-0.168	-0.178	-0.188	-0.195	-0.202	-0.209	-0.214	-0.219	-0.220	-0.222	-0.222	-0.222	-0.221	-0.216	-0.214	-0.208	-0.201	-0.194	-0.184	-0.172	-0.161	-0.149	-0.135	-0.119	-0.102	-0.086	-0.066	-0.048	-0.026	-0.005	0.018	0.041	0.066	0.091	0.118	0.144	0.171	0.200	0.229	0.259	0.288	0.319	0.349	0.379	0.410	0.441	0.472	0.504	0.536	0.566	0.598	0.629	0.659	0.689	0.718	0.748	0.775	0.802	0.830	0.855	0.880	0.905	0.928	0.949	0.970	0.990	1.009	1.026	1.041	1.056	1.069	1.082	1.091	1.100	1.109	1.115	1.119	1.121	1.124	1.124	1.122	1.121	1.116	1.112	1.106	1.098	1.090	1.080	1.070	1.058	1.045	1.031	1.018	1.002	0.988	0.970	0.954	0.938	0.921	0.902	0.885	0.869	0.850	0.834	0.816	0.799	0.782	0.766	0.751	0.738	0.722	0.709	0.696	0.684	0.674	0.662	0.654	0.645	0.638	0.631	0.625	0.620	0.618	0.615	0.612	0.612	0.614	0.614	0.615	0.619	0.622	0.628	0.632	0.639	0.645	0.652	0.660	0.669	0.678	0.686	0.696	0.705	0.715	0.724	0.735	0.744	0.755	0.764	0.775	0.785	0.794	0.801	0.811	0.819	0.826	0.835	0.842	0.848	0.854	0.859	0.865	0.869	0.874	0.876	0.878	0.880	0.881	0.882	0.882	0.881	0.880	0.879	0.876	0.872	0.869	0.865	0.860	0.855	0.850	0.844	0.839	0.831	0.824	0.816	0.808	0.800	0.791	0.782	0.772	0.764	0.754	0.746	0.736	0.725	0.716	0.706	0.696	0.688	0.678	0.668	0.658	0.649	0.640	0.631	0.622	0.614	0.606	0.599	0.591	0.584	0.578	0.572	0.566	0.561	0.556	0.552	0.548	0.545	0.541	0.540	0.539	0.538	0.538	0.538	0.538	0.540	0.541	0.545	0.549	0.552	0.558	0.562	0.568	0.574	0.581	0.589	0.598	0.605	0.615	0.626	0.635	0.646	0.658	0.670	0.682	0.695	0.709	0.722	0.736	0.750	0.765	0.780	0.795	0.810	0.825	0.842	0.858	0.874	0.890	0.906	0.922	0.939	0.955	0.971	0.988	1.004	1.020	1.035	1.051	1.068	1.082	1.098	1.112	1.128	1.142	1.156	1.170	1.184	1.198	1.209	1.221	1.234	1.245	1.255	1.265	1.275	1.284	1.292	1.301	1.309	1.315	1.321	1.326	1.331	1.335	1.339	1.342	1.344	1.345	1.346	1.346	1.346	1.345	1.345	1.342	1.340	1.336	1.332	1.329	1.324	1.319	1.314	1.308	1.301	1.294	1.288	1.280	1.274	1.265	1.258	1.249	1.241	1.234	1.228	1.219	1.211	1.204	1.196	1.190	1.184	1.176	1.171	1.165	1.159	1.154	1.149	1.145	1.141	1.136	1.134	1.131	1.130	1.128	1.126	1.125	1.124	1.122	1.122	1.124	1.124	1.124	1.125	1.126	1.128	1.129	1.129	1.130	1.131	1.132	1.134	1.134	1.134	1.134	1.132	1.132	1.130	1.129	1.126	1.122	1.119	1.112	1.109	1.101	1.094	1.085	1.076	1.065	1.054	1.041	1.028	1.012	0.998	0.980	0.961	0.942	0.922	0.901	0.879	0.855	0.831	0.806	0.780	0.754	0.726	0.696	0.668	0.638	0.608	0.576	0.545	0.512	0.481	0.449	0.418	0.385	0.352	0.321	0.289	0.258	0.226	0.196	0.166	0.138	0.109	0.081	0.055	0.030	0.006	-0.018	-0.040	-0.060	-0.079	-0.098	-0.112	-0.128	-0.141	-0.154	-0.164	-0.171	-0.179	-0.184	-0.189	-0.191	-0.191	-0.190	-0.189	-0.184	-0.179	-0.172	-0.165	-0.156	-0.146	-0.135	-0.122	-0.109	-0.095	-0.080	-0.065	-0.049	-0.032	-0.015	0.001	0.019	0.036	0.052	0.070	0.088	0.102	0.119	0.135	0.149	0.164	0.176	0.189	0.201	0.211	0.221	0.230	0.236	0.242	0.248	0.251	0.254	0.255	0.255	0.252	0.249	0.246	0.240	0.234	0.225	0.215	0.205	0.192	0.180	0.166	0.152	0.138	0.120	0.104	0.085	0.068	0.048	0.029	0.009	-0.011	-0.031	-0.051	-0.071	-0.090	-0.111	-0.130	-0.149	-0.166	-0.185	-0.202	-0.219	-0.234	-0.249	-0.264	-0.276	-0.288	-0.299	-0.309	-0.318	-0.325	-0.331	-0.335	-0.340	-0.341	-0.342	-0.342	-0.340	-0.338	-0.332	-0.328	-0.321	-0.311	-0.304	-0.292	-0.280	-0.268	-0.254	-0.239	-0.222	-0.205	-0.188	-0.169	-0.150	-0.129	-0.109	-0.088	-0.065	-0.042	-0.020	0.004	0.028	0.050	0.075	0.099	0.122	0.146	0.170	0.194	0.216	0.239	0.261	0.282	0.305	0.324	0.345	0.364	0.382	0.400	0.416	0.432	0.448	0.460	0.474	0.485	0.496	0.506	0.512	0.520	0.526	0.530	0.534	0.535	0.535	0.535	0.531	0.528	0.521	0.516	0.507	0.498	0.486	0.474	0.460	0.446	0.429	0.411	0.392	0.374	0.351	0.329	0.306	0.281	0.255	0.229	0.201	0.172	0.144	0.114	0.082	0.052	0.020	-0.011	-0.045	-0.078	-0.111	-0.145	-0.178	-0.211	-0.245	-0.279	-0.311	-0.345	-0.378	-0.410	-0.442	-0.474	-0.505	-0.535	-0.565	-0.595	-0.621	-0.649	-0.676	-0.700	-0.725	-0.748	-0.770	-0.791	-0.811	-0.830	-0.848	-0.864	-0.879	-0.894	-0.906	-0.918	-0.928	-0.939	-0.946	-0.954	-0.960	-0.965	-0.970	-0.972	-0.975	-0.976	-0.978	-0.978	-0.978	-0.975	-0.975	-0.971	-0.970	-0.966	-0.964	-0.960	-0.956	-0.954	-0.950	-0.946	-0.944	-0.940	-0.938	-0.936	-0.932	-0.931	-0.931	-0.931	-0.931	-0.932	-0.934	-0.936	-0.939	-0.945	-0.950	-0.955	-0.961	-0.969	-0.978	-0.986	-0.998	-1.008	-1.020	-1.031	-1.045	-1.060	-1.075	-1.090	-1.106	-1.122	-1.141	-1.159	-1.178	-1.195	-1.215	-1.235	-1.254	-1.272	-1.292	-1.312	-1.332	-1.352	-1.372	-1.391	-1.410	-1.430	-1.448	-1.466	-1.482	-1.500	-1.516	-1.531	-1.545	-1.560	-1.571	-1.584	-1.594	-1.604	-1.614	-1.621	-1.626	-1.632	-1.635	-1.639	-1.640	-1.640	-1.640	-1.638	-1.634	-1.628	-1.621	-1.615	-1.605	-1.596	-1.584	-1.571	-1.558	-1.541	-1.525	-1.508	-1.488	-1.468	-1.446	-1.424	-1.400	-1.376	-1.350	-1.322	-1.296	-1.268	-1.238	-1.206	-1.176	-1.144	-1.111	-1.078	-1.045	-1.010	-0.976	-0.940	-0.905	-0.869	-0.832	-0.796	-0.760	-0.724	-0.688	-0.651	-0.616	-0.580	-0.544	-0.509	-0.475	-0.441	-0.406	-0.374	-0.341	-0.310	-0.279	-0.249	-0.221	-0.192	-0.166	-0.140	-0.116	-0.092	-0.071	-0.051	-0.032	-0.015	0.001	0.015	0.029	0.040	0.050	0.058	0.064	0.070	0.072	0.074	0.074	0.074	0.069	0.064	0.059	0.051	0.041	0.031	0.019	0.006	-0.009	-0.025	-0.041	-0.059	-0.078	-0.096	-0.118	-0.138	-0.159	-0.181	-0.204	-0.226	-0.249	-0.272	-0.295	-0.319	-0.340	-0.362	-0.385	-0.406	-0.428	-0.448	-0.466	-0.486	-0.504	-0.520	-0.535	-0.550	-0.562	-0.575	-0.585	-0.595	-0.602	-0.609	-0.614	-0.618	-0.620	-0.621	-0.620	-0.616	-0.612	-0.608	-0.601	-0.594	-0.584	-0.574	-0.561	-0.548	-0.534	-0.520	-0.502	-0.486	-0.469	-0.449	-0.430	-0.410	-0.389	-0.370	-0.348	-0.326	-0.306	-0.284	-0.264	-0.242	-0.221	-0.201	-0.181	-0.161	-0.142	-0.124	-0.106	-0.089	-0.072	-0.058	-0.044	-0.030	-0.018	-0.008	0.004	0.011	0.020	0.026	0.031	0.035	0.038	0.040	0.041	0.040	0.038	0.035	0.031	0.026	0.021	0.015	0.008	0.000	-0.009	-0.018	-0.028	-0.039	-0.050	-0.060	-0.072	-0.084	-0.096	-0.108	-0.120	-0.131	-0.144	-0.155	-0.166	-0.176	-0.188	-0.199	-0.208	-0.216	-0.224	-0.232	-0.240	-0.246	-0.251	-0.256	-0.261	-0.265	-0.268	-0.268	-0.270	-0.270	-0.269	-0.268	-0.265	-0.262	-0.259	-0.255	-0.250	-0.245	-0.238	-0.231	-0.225	-0.216	-0.209	-0.201	-0.192	-0.184	-0.175	-0.166	-0.158	-0.149	-0.140	-0.131	-0.122	-0.114	-0.106	-0.099	-0.092	-0.085	-0.079	-0.074	-0.068	-0.062	-0.059	-0.055	-0.052	-0.050	-0.049	-0.048	-0.048	-0.048	-0.049	-0.050	-0.052	-0.055	-0.059	-0.062	-0.068	-0.072	-0.079	-0.085	-0.091	-0.099	-0.105	-0.112	-0.121	-0.129	-0.138	-0.146	-0.154	-0.164	-0.172	-0.181	-0.190	-0.199	-0.208	-0.216	-0.224	-0.231	-0.240	-0.249	-0.256	-0.264	-0.270	-0.276	-0.284	-0.289	-0.296	-0.301	-0.308	-0.312	-0.318	-0.324	-0.328	-0.332	-0.336	-0.341	-0.345	-0.349	-0.352	-0.356	-0.360	-0.364	-0.366	-0.370	-0.374	-0.376	-0.379	-0.381	-0.384	-0.386	-0.389	-0.390	-0.392	-0.394	-0.396	-0.398	-0.398	-0.399	-0.400	-0.401	-0.401	-0.401	-0.400	-0.400	-0.399	-0.399	-0.396	-0.395	-0.392	-0.390	-0.386	-0.382	-0.378	-0.374	-0.370	-0.365	-0.358	-0.352	-0.346	-0.339	-0.331	-0.324	-0.316	-0.309	-0.300	-0.291	-0.282	-0.272	-0.264	-0.255	-0.246	-0.236	-0.229	-0.219	-0.209	-0.201	-0.194	-0.185	-0.176	-0.170	-0.164	-0.158	-0.151	-0.146	-0.142	-0.138	-0.134	-0.132	-0.131	-0.130	-0.131	-0.132	-0.134	-0.136	-0.140	-0.145	-0.151	-0.158	-0.165	-0.172	-0.182	-0.194	-0.205	-0.216	-0.230	-0.244	-0.259	-0.275	-0.290	-0.308	-0.325	-0.344	-0.362	-0.382	-0.401	-0.422	-0.444	-0.465	-0.486	-0.507	-0.530	-0.551	-0.574	-0.596	-0.618	-0.640	-0.662	-0.682	-0.705	-0.726	-0.746	-0.766	-0.788	-0.808	-0.825	-0.844	-0.862	-0.880	-0.896	-0.911	-0.928	-0.942	-0.956	-0.969	-0.981	-0.994	-1.004	-1.014	-1.024	-1.032	-1.040	-1.048	-1.054	-1.060	-1.065	-1.069	-1.074	-1.076	-1.079	-1.079	-1.080	-1.080	-1.080	-1.080	-1.078	-1.076	-1.074	-1.071	-1.068	-1.065	-1.061	-1.058	-1.052	-1.049	-1.044	-1.039	-1.035	-1.030	-1.025	-1.020	-1.016	-1.011	-1.006	-1.001	-0.999	-0.994	-0.991	-0.988	-0.985	-0.982	-0.980	-0.978	-0.976	-0.976	-0.976	-0.976	-0.976	-0.978	-0.979	-0.981	-0.985	-0.988	-0.991	-0.996	-1.002	-1.008	-1.014	-1.022	-1.030	-1.038	-1.046	-1.056	-1.068	-1.076	-1.088	-1.100	-1.111	-1.124	-1.139	-1.152	-1.166	-1.180	-1.196	-1.211	-1.228	-1.242	-1.260	-1.276	-1.294	-1.311	-1.329	-1.348	-1.365	-1.384	-1.402	-1.420	-1.439	-1.459	-1.478	-1.496	-1.515	-1.535	-1.552	-1.572	-1.592	-1.611	-1.629	-1.649	-1.668	-1.686	-1.705	-1.724	-1.740	-1.759	-1.776	-1.794	-1.811	-1.828	-1.844	-1.860	-1.876	-1.891	-1.906	-1.921	-1.935	-1.949	-1.961	-1.975	-1.986	-1.999	-2.010	-2.020	-2.031	-2.041	-2.050	-2.060	-2.069	-2.078	-2.085	-2.092	-2.099	-2.106	-2.114	-2.119	-2.125	-2.130	-2.136	-2.141	-2.146	-2.150	-2.155	-2.159	-2.164	-2.168	-2.172	-2.176	-2.179	-2.184	-2.189	-2.191	-2.196	-2.201	-2.205	-2.210	-2.215	-2.220	-2.224	-2.230	-2.235	-2.241	-2.246	-2.252	-2.259	-2.265	-2.271	-2.278	-2.284	-2.291	-2.296	-2.304	-2.310	-2.316	-2.322	-2.329	-2.335	-2.340	-2.345	-2.350	-2.355	-2.359	-2.362	-2.365	-2.369	-2.370	-2.370	-2.371	-2.370	-2.369	-2.368	-2.364	-2.360	-2.355	-2.349	-2.342	-2.334	-2.325	-2.315	-2.302	-2.290	-2.276	-2.262	-2.245	-2.229	-2.210	-2.191	-2.170	-2.150	-2.128	-2.105	-2.080	-2.055	-2.030	-2.002	-1.976	-1.949	-1.920	-1.891	-1.862	-1.832	-1.802	-1.772	-1.742	-1.711	-1.681	-1.651	-1.620	-1.591	-1.560	-1.531	-1.501	-1.474	-1.446	-1.419	-1.392	-1.366	-1.341	-1.318	-1.294	-1.272	-1.250	-1.230	-1.210	-1.191	-1.174	-1.158	-1.141	-1.126	-1.114	-1.100	-1.090	-1.078	-1.069	-1.060	-1.051	-1.044	-1.038	-1.031	-1.026	-1.021	-1.019	-1.015	-1.012	-1.010	-1.009	-1.006	-1.005	-1.005	-1.004	-1.004	-1.004	-1.002	-1.002	-1.004	-1.004	-1.004	-1.004	-1.004	-1.004	-1.004	-1.002	-1.002	-1.002	-1.001	-1.000	-1.000	-1.000	-0.998	-0.998	-0.995	-0.994	-0.991	-0.990	-0.990	-0.988	-0.986	-0.984	-0.984	-0.982	-0.981	-0.980	-0.980	-0.979	-0.980	-0.979	-0.980	-0.980	-0.981	-0.982	-0.984	-0.986	-0.990	-0.992	-0.996	-0.999	-1.004	-1.009	-1.014	-1.020	-1.026	-1.032	-1.040	-1.049	-1.056	-1.065	-1.074	-1.082	-1.091	-1.101	-1.112	-1.122	-1.134	-1.144	-1.155	-1.168	-1.179	-1.190	-1.202	-1.214	-1.226	-1.239	-1.250	-1.264	-1.275	-1.289	-1.300	-1.312	-1.324	-1.338	-1.350	-1.361	-1.374	-1.385	-1.396	-1.409	-1.419	-1.431	-1.442	-1.454	-1.464	-1.475	-1.486	-1.498	-1.508	-1.519	-1.529	-1.539	-1.549	-1.559	-1.570	-1.579	-1.589	-1.599	-1.608	-1.616	-1.625	-1.634	-1.642	-1.650	-1.659	-1.666	-1.674	-1.681	-1.689	-1.694	-1.700	-1.706	-1.712	-1.718	-1.722	-1.725	-1.730	-1.732	-1.735	-1.738	-1.740	-1.740	-1.740	-1.741	-1.741	-1.739	-1.738	-1.735	-1.732	-1.729	-1.725	-1.719	-1.714	-1.708	-1.700	-1.692	-1.684	-1.675	-1.665	-1.655	-1.644	-1.634	-1.621	-1.609	-1.596	-1.584	-1.570	-1.556	-1.542	-1.528	-1.512	-1.498	-1.482	-1.469	-1.452	-1.438	-1.422	-1.409	-1.392	-1.379	-1.365	-1.350	-1.336	-1.322	-1.309	-1.298	-1.286	-1.274	-1.262	-1.252	-1.242	-1.234	-1.225	-1.218	-1.211	-1.205	-1.199	-1.194	-1.189	-1.185	-1.184	-1.181	-1.180	-1.179	-1.179	-1.179	-1.180	-1.182	-1.185	-1.188	-1.190	-1.194	-1.196	-1.201	-1.206	-1.210	-1.215	-1.221	-1.226	-1.231	-1.236	-1.241	-1.246	-1.251	-1.255	-1.260	-1.264	-1.266	-1.270	-1.272	-1.274	-1.275	-1.275	-1.275	-1.274	-1.272	-1.270	-1.266	-1.261	-1.256	-1.250	-1.244	-1.236	-1.226	-1.216	-1.206	-1.194	-1.180	-1.166	-1.152	-1.135	-1.120	-1.101	-1.082	-1.062	-1.041	-1.019	-0.996	-0.972	-0.948	-0.922	-0.896	-0.869	-0.841	-0.812	-0.782	-0.754	-0.722	-0.691	-0.659	-0.625	-0.592	-0.559	-0.525	-0.490	-0.455	-0.419	-0.384	-0.348	-0.311	-0.275	-0.236	-0.200	-0.162	-0.126	-0.089	-0.050	-0.012	0.024	0.062	0.099	0.135	0.172	0.209	0.245	0.281	0.318	0.351	0.388	0.421	0.455	0.490	0.522	0.556	0.588	0.619	0.650	0.680	0.709	0.739	0.768	0.795	0.822	0.848	0.874	0.898	0.922	0.945	0.968	0.990	1.011	1.031	1.052	1.071	1.090	1.108	1.125	1.142	1.159	1.175	1.190	1.206	1.221	1.235	1.250	1.265	1.279	1.294	1.306	1.321	1.336	1.350	1.365	1.380	1.395	1.411	1.426	1.444	1.461	1.480	1.499	1.518	1.538	1.560	1.582	1.606	1.630	1.656	1.682	1.710	1.740	1.770	1.800	1.834	1.868	1.902	1.939	1.976	2.015	2.055	2.096	2.138	2.181	2.225	2.271	2.319	2.366	2.414	2.464	2.512	2.564	2.615	2.666	2.720	2.771	2.825	2.879	2.932	2.985	3.039	3.092	3.146	3.200	3.252	3.305	3.356	3.409	3.459	3.509	3.559	3.608	3.655	3.702	3.749	3.792	3.838	3.879	3.921	3.961	4.000	4.037	4.074	4.109	4.142	4.175	4.206	4.236	4.264	4.291	4.318	4.342	4.366	4.388	4.410	4.430	4.449	4.468	4.485	4.501	4.518	4.531	4.546	4.560	4.572	4.586	4.599	4.611	4.622	4.634	4.646	4.656	4.669	4.680	4.692	4.704	4.715	4.729	4.741	4.754	4.768	4.782	4.796	4.811	4.828	4.845	4.861	4.880	4.896	4.916	4.935	4.956	4.978	4.999	5.022	5.045	5.069	5.094	5.118	5.144	5.169	5.196	5.224	5.250	5.278	5.306	5.334	5.362	5.391	5.420	5.449	5.476	5.505	5.535	5.562	5.590	5.619	5.645	5.672	5.699	5.724	5.749	5.771	5.796	5.818	5.839	5.860	5.879	5.896	5.912	5.929	5.942	5.955	5.966	5.976	5.984	5.991	5.995	5.999	6.000	6.001	5.998	5.994	5.990	5.982	5.974	5.962	5.950	5.935	5.919	5.900	5.879	5.858	5.834	5.808	5.780	5.751	5.720	5.688	5.654	5.618	5.580	5.541	5.501	5.460	5.416	5.372	5.328	5.280	5.232	5.185	5.135	5.085	5.034	4.984	4.931	4.879	4.825	4.772	4.719	4.665	4.610	4.556	4.502	4.450	4.396	4.344	4.290	4.240	4.188	4.136	4.086	4.035	3.986	3.938	3.891	3.844	3.798	3.752	3.709	3.666	3.624	3.582	3.542	3.504	3.466	3.429	3.392	3.358	3.324	3.291	3.259	3.228	3.198	3.168	3.139	3.111	3.085	3.059	3.032	3.008	2.982	2.959	2.935	2.911	2.889	2.866	2.842	2.820	2.798	2.775	2.752	2.730	2.708	2.685	2.660	2.638	2.612	2.588	2.562	2.536	2.510	2.482	2.454	2.425	2.395	2.365	2.332	2.301	2.268	2.234	2.199	2.161	2.125	2.088	2.047	2.007	1.968	1.926	1.882	1.840	1.795	1.750	1.704	1.658	1.610	1.562	1.514	1.465	1.415	1.366	1.316	1.265	1.215	1.165	1.114	1.064	1.014	0.964	0.914	0.865	0.818	0.769	0.721	0.675	0.629	0.584	0.540	0.496	0.454	0.414	0.374	0.335	0.298	0.262	0.226	0.195	0.162	0.134	0.104	0.078	0.052	0.029	0.006	-0.014	-0.032	-0.050	-0.065	-0.079	-0.091	-0.102	-0.111	-0.120	-0.126	-0.132	-0.136	-0.139	-0.141	-0.142	-0.141	-0.140	-0.138	-0.135	-0.131	-0.126	-0.121	-0.115	-0.109	-0.101	-0.095	-0.088	-0.081	-0.072	-0.065	-0.058	-0.050	-0.042	-0.035	-0.029	-0.022	-0.015	-0.009	-0.004	0.001	0.005	0.009	0.012	0.014	0.016	0.018	0.018	0.018	0.016	0.015	0.014	0.010	0.005	0.001	-0.004	-0.010	-0.016	-0.024	-0.031	-0.040	-0.049	-0.058	-0.068	-0.079	-0.089	-0.100	-0.111	-0.124	-0.135	-0.148	-0.161	-0.174	-0.186	-0.200	-0.212	-0.226	-0.239	-0.251	-0.265	-0.278	-0.289	-0.301	-0.315	-0.326	-0.338	-0.349	-0.360	-0.370	-0.380	-0.389	-0.399	-0.408	-0.416	-0.424	-0.431	-0.438	-0.444	-0.450	-0.456	-0.461	-0.465	-0.470	-0.472	-0.476	-0.479	-0.481	-0.484	-0.485	-0.486	-0.488	-0.488	-0.488	-0.488	-0.488	-0.488	-0.489	-0.488	-0.488	-0.488	-0.486	-0.485	-0.486	-0.485	-0.484	-0.485	-0.485	-0.486	-0.486	-0.488	-0.489	-0.491	-0.492	-0.495	-0.499	-0.500	-0.504	-0.510	-0.514	-0.519	-0.525	-0.531	-0.539	-0.545	-0.554	-0.562	-0.572	-0.582	-0.591	-0.602	-0.615	-0.625	-0.638	-0.650	-0.664	-0.676	-0.690	-0.704	-0.719	-0.734	-0.749	-0.764	-0.779	-0.794	-0.809	-0.824	-0.840	-0.855	-0.871	-0.885	-0.901	-0.915	-0.930	-0.945	-0.959	-0.971	-0.985	-0.999	-1.011	-1.024	-1.035	-1.046	-1.058	-1.068	-1.076	-1.086	-1.095	-1.102	-1.111	-1.119	-1.125	-1.131	-1.138	-1.142	-1.148	-1.151	-1.155	-1.158	-1.160	-1.164	-1.166	-1.168	-1.169	-1.168	-1.168	-1.168	-1.168	-1.166	-1.164	-1.164	-1.161	-1.159	-1.155	-1.152	-1.149	-1.145	-1.140	-1.135	-1.130	-1.125	-1.120	-1.114	-1.108	-1.101	-1.094	-1.088	-1.080	-1.071	-1.064	-1.054	-1.046	-1.038	-1.028	-1.018	-1.008	-0.998	-0.986	-0.976	-0.964	-0.952	-0.941	-0.929	-0.916	-0.904	-0.891	-0.879	-0.865	-0.854	-0.840	-0.828	-0.814	-0.801	-0.789	-0.776	-0.764	-0.751	-0.740	-0.729	-0.718	-0.706	-0.696	-0.688	-0.679	-0.670	-0.662	-0.656	-0.650	-0.645	-0.641	-0.639	-0.636	-0.635	-0.634	-0.634	-0.636	-0.640	-0.642	-0.648	-0.654	-0.660	-0.669	-0.678	-0.688	-0.699	-0.711	-0.725	-0.739	-0.752	-0.768	-0.785	-0.801	-0.819	-0.839	-0.856	-0.876	-0.896	-0.916	-0.935	-0.956	-0.978	-0.998	-1.018	-1.038	-1.056	-1.076	-1.095	-1.112	-1.131	-1.148	-1.164	-1.180	-1.194	-1.208	-1.221	-1.232	-1.242	-1.252	-1.260	-1.266	-1.272	-1.276	-1.279	-1.280	-1.280	-1.279	-1.276	-1.272	-1.266	-1.259	-1.251	-1.242	-1.231	-1.219	-1.205	-1.190	-1.175	-1.159	-1.140	-1.122	-1.104	-1.084	-1.064	-1.041	-1.020	-0.999	-0.976	-0.954	-0.931	-0.909	-0.886	-0.864	-0.841	-0.820	-0.799	-0.776	-0.756	-0.736	-0.718	-0.700	-0.681	-0.665	-0.651	-0.636	-0.622	-0.611	-0.600	-0.591	-0.582	-0.576	-0.570	-0.566	-0.564	-0.564	-0.564	-0.566	-0.571	-0.575	-0.582	-0.590	-0.600	-0.612	-0.625	-0.638	-0.654	-0.670	-0.688	-0.708	-0.726	-0.749	-0.769	-0.792	-0.816	-0.840	-0.866	-0.891	-0.916	-0.944	-0.970	-0.998	-1.024	-1.051	-1.078	-1.105	-1.131	-1.156	-1.181	-1.205	-1.229	-1.251	-1.272	-1.294	-1.312	-1.331	-1.349	-1.364	-1.379	-1.391	-1.401	-1.411	-1.419	-1.425	-1.430	-1.431	-1.432	-1.430	-1.428	-1.421	-1.414	-1.405	-1.395	-1.381	-1.368	-1.350	-1.331	-1.311	-1.289	-1.265	-1.240	-1.212	-1.185	-1.155	-1.124	-1.092	-1.059	-1.025	-0.990	-0.954	-0.918	-0.880	-0.844	-0.805	-0.768	-0.729	-0.691	-0.654	-0.616	-0.580	-0.542	-0.507	-0.471	-0.438	-0.405	-0.372	-0.340	-0.311	-0.284	-0.256	-0.230	-0.208	-0.185	-0.165	-0.146	-0.130	-0.116	-0.102	-0.094	-0.084	-0.079	-0.072	-0.071	-0.071	-0.072	-0.076	-0.082	-0.090	-0.099	-0.110	-0.122	-0.139	-0.155	-0.174	-0.194	-0.214	-0.236	-0.260	-0.285	-0.311	-0.338	-0.365	-0.394	-0.422	-0.454	-0.482	-0.514	-0.544	-0.575	-0.605	-0.636	-0.666	-0.696	-0.726	-0.755	-0.784	-0.810	-0.838	-0.864	-0.889	-0.911	-0.934	-0.955	-0.976	-0.994	-1.012	-1.028	-1.042	-1.055	-1.066	-1.078	-1.086	-1.092	-1.099	-1.102	-1.106	-1.108	-1.108	-1.108	-1.104	-1.101	-1.096	-1.090	-1.084	-1.075	-1.068	-1.058	-1.048	-1.036	-1.026	-1.014	-1.002	-0.991	-0.979	-0.968	-0.955	-0.942	-0.931	-0.920	-0.909	-0.900	-0.889	-0.880	-0.874	-0.866	-0.860	-0.855	-0.851	-0.849	-0.846	-0.846	-0.846	-0.849	-0.852	-0.858	-0.864	-0.871	-0.880	-0.890	-0.902	-0.916	-0.931	-0.948	-0.965	-0.984	-1.002	-1.025	-1.048	-1.070	-1.094	-1.120	-1.146	-1.174	-1.201	-1.231	-1.259	-1.289	-1.319	-1.350	-1.381	-1.412	-1.442	-1.474	-1.505	-1.536	-1.568	-1.599	-1.629	-1.659	-1.689	-1.718	-1.745	-1.774	-1.800	-1.826	-1.851	-1.876	-1.900	-1.921	-1.942	-1.964	-1.982	-2.002	-2.019	-2.035	-2.049	-2.062	-2.074	-2.085	-2.096	-2.105	-2.112	-2.118	-2.121	-2.125	-2.128	-2.129	-2.129	-2.128	-2.125	-2.121	-2.116	-2.111	-2.104	-2.096	-2.088	-2.078	-2.068	-2.055	-2.042	-2.029	-2.015	-2.000	-1.985	-1.969	-1.952	-1.935	-1.918	-1.899	-1.880	-1.861	-1.842	-1.824	-1.804	-1.784	-1.764	-1.745	-1.725	-1.706	-1.688	-1.668	-1.650	-1.631	-1.614	-1.596	-1.580	-1.564	-1.549	-1.534	-1.520	-1.508	-1.494	-1.482	-1.474	-1.462	-1.455	-1.448	-1.441	-1.436	-1.432	-1.429	-1.426	-1.426	-1.426	-1.428	-1.431	-1.434	-1.440	-1.446	-1.452	-1.460	-1.470	-1.479	-1.490	-1.502	-1.515	-1.529	-1.542	-1.558	-1.574	-1.589	-1.606	-1.622	-1.639	-1.656	-1.675	-1.691	-1.709	-1.726	-1.744	-1.760	-1.778	-1.794	-1.810	-1.825	-1.840	-1.852	-1.866	-1.879	-1.890	-1.901	-1.910	-1.919	-1.925	-1.932	-1.938	-1.940	-1.944	-1.944	-1.944	-1.941	-1.939	-1.935	-1.929	-1.921	-1.914	-1.904	-1.894	-1.881	-1.868	-1.852	-1.836	-1.821	-1.804	-1.784	-1.765	-1.745	-1.724	-1.700	-1.679	-1.655	-1.632	-1.608	-1.584	-1.559	-1.534	-1.510	-1.485	-1.460	-1.436	-1.411	-1.388	-1.364	-1.340	-1.318	-1.296	-1.274	-1.252	-1.232	-1.212	-1.194	-1.175	-1.159	-1.142	-1.126	-1.111	-1.098	-1.085	-1.074	-1.061	-1.051	-1.042	-1.034	-1.026	-1.020	-1.012	-1.009	-1.002	-0.999	-0.995	-0.992	-0.990	-0.988	-0.985	-0.985	-0.984	-0.981	-0.981	-0.980	-0.979	-0.978	-0.976	-0.975	-0.972	-0.970	-0.968	-0.965	-0.961	-0.956	-0.952	-0.946	-0.940	-0.934	-0.925	-0.918	-0.908	-0.898	-0.886	-0.874	-0.861	-0.848	-0.832	-0.816	-0.800	-0.782	-0.764	-0.745	-0.725	-0.704	-0.682	-0.660	-0.636	-0.612	-0.588	-0.564	-0.539	-0.511	-0.485	-0.458	-0.431	-0.404	-0.376	-0.349	-0.320	-0.292	-0.264	-0.235	-0.208	-0.179	-0.151	-0.122	-0.095	-0.069	-0.041	-0.015	0.011	0.038	0.062	0.088	0.114	0.138	0.160	0.184	0.208	0.229	0.251	0.272	0.291	0.312	0.331	0.350	0.368	0.385	0.401	0.418	0.432	0.448	0.460	0.475	0.486	0.499	0.510	0.521	0.530	0.540	0.548	0.555	0.562	0.569	0.574	0.579	0.584	0.585	0.589	0.590	0.590	0.591	0.591	0.589	0.586	0.584	0.580	0.575	0.570	0.564	0.558	0.549	0.541	0.532	0.524	0.514	0.501	0.491	0.480	0.466	0.454	0.441	0.426	0.412	0.398	0.384	0.369	0.354	0.339	0.324	0.309	0.294	0.279	0.264	0.249	0.235	0.221	0.206	0.194	0.180	0.168	0.155	0.142	0.132	0.121	0.112	0.104	0.095	0.088	0.080	0.074	0.068	0.064	0.060	0.056	0.055	0.052	0.051	0.052	0.052	0.054	0.055	0.058	0.060	0.065	0.068	0.072	0.078	0.082	0.086	0.092	0.099	0.105	0.110	0.116	0.121	0.128	0.134	0.139	0.144	0.149	0.152	0.158	0.160	0.162	0.165	0.168	0.169	0.169	0.169	0.168	0.165	0.162	0.159	0.156	0.151	0.145	0.139	0.131	0.124	0.115	0.106	0.096	0.085	0.074	0.062	0.049	0.038	0.022	0.009	-0.005	-0.020	-0.035	-0.050	-0.064	-0.079	-0.095	-0.110	-0.124	-0.139	-0.154	-0.168	-0.181	-0.194	-0.208	-0.220	-0.231	-0.242	-0.252	-0.261	-0.271	-0.279	-0.285	-0.291	-0.296	-0.300	-0.304	-0.304	-0.305	-0.305	-0.304	-0.301	-0.296	-0.291	-0.285	-0.278	-0.268	-0.258	-0.246	-0.234	-0.219	-0.204	-0.189	-0.171	-0.152	-0.132	-0.111	-0.089	-0.066	-0.041	-0.018	0.009	0.036	0.064	0.092	0.121	0.150	0.181	0.212	0.244	0.275	0.308	0.341	0.374	0.408	0.440	0.474	0.507	0.540	0.574	0.608	0.639	0.672	0.704	0.736	0.766	0.796	0.826	0.855	0.882	0.910	0.938	0.962	0.986	1.010	1.031	1.052	1.072	1.090	1.108	1.122	1.135	1.149	1.160	1.170	1.179	1.186	1.191	1.194	1.198	1.199	1.199	1.198	1.194	1.189	1.182	1.176	1.168	1.159	1.148	1.136	1.124	1.110	1.096	1.081	1.066	1.049	1.031	1.015	0.996	0.978	0.959	0.941	0.921	0.902	0.884	0.865	0.846	0.829	0.811	0.794	0.776	0.760	0.745	0.730	0.716	0.702	0.690	0.679	0.669	0.659	0.649	0.641	0.635	0.629	0.624	0.620	0.618	0.616	0.615	0.614	0.615	0.618	0.620	0.624	0.629	0.634	0.639	0.646	0.651	0.660	0.668	0.676	0.685	0.694	0.704	0.714	0.722	0.732	0.742	0.752	0.762	0.771	0.781	0.790	0.798	0.806	0.815	0.822	0.829	0.836	0.842	0.848	0.852	0.856	0.860	0.864	0.865	0.868	0.869	0.869	0.869	0.869	0.866	0.865	0.862	0.859	0.855	0.850	0.846	0.841	0.836	0.830	0.824	0.816	0.810	0.802	0.794	0.786	0.778	0.770	0.761	0.754	0.746	0.738	0.729	0.721	0.712	0.705	0.696	0.689	0.682	0.675	0.669	0.662	0.656	0.650	0.645	0.640	0.635	0.631	0.628	0.624	0.621	0.619	0.616	0.615	0.615	0.612	0.612	0.614	0.615	0.616	0.616	0.619	0.621	0.625	0.629	0.631	0.635	0.640	0.645	0.650	0.656	0.661	0.669	0.674	0.681	0.689	0.696	0.704	0.712	0.721	0.730	0.739	0.748	0.758	0.768	0.778	0.786	0.798	0.808	0.818	0.830	0.840	0.851	0.862	0.875	0.886	0.899	0.910	0.924	0.936	0.949	0.960	0.974	0.986	1.000	1.014	1.028	1.040	1.054	1.068	1.080	1.095	1.108	1.121	1.135	1.148	1.160	1.174	1.186	1.200	1.211	1.225	1.235	1.248	1.259	1.270	1.280	1.290	1.300	1.308	1.316	1.325	1.332	1.339	1.345	1.350	1.356	1.360	1.364	1.366	1.368	1.370	1.370	1.370	1.370	1.369	1.369	1.365	1.362	1.359	1.355	1.351	1.346	1.342	1.336	1.331	1.324	1.319	1.311	1.306	1.299	1.292	1.286	1.279	1.272	1.266	1.259	1.254	1.249	1.242	1.238	1.232	1.229	1.224	1.220	1.218	1.215	1.211	1.211	1.210	1.209	1.208	1.208	1.209	1.209	1.210	1.212	1.214	1.216	1.219	1.221	1.224	1.228	1.230	1.234	1.236	1.239	1.242	1.244	1.246	1.248	1.250	1.250	1.250	1.250	1.249	1.248	1.245	1.241	1.236	1.232	1.225	1.219	1.209	1.199	1.189	1.176	1.164	1.148	1.131	1.115	1.096	1.076	1.056	1.034	1.010	0.985	0.960	0.932	0.905	0.876	0.845	0.814	0.784	0.750	0.718	0.684	0.649	0.612	0.578	0.542	0.506	0.470	0.434	0.399	0.364	0.326	0.292	0.258	0.224	0.190	0.158	0.125	0.094	0.064	0.035	0.008	-0.020	-0.044	-0.069	-0.090	-0.111	-0.131	-0.150	-0.166	-0.181	-0.195	-0.206	-0.218	-0.225	-0.232	-0.238	-0.241	-0.242	-0.244	-0.242	-0.241	-0.238	-0.232	-0.226	-0.219	-0.210	-0.201	-0.190	-0.179	-0.166	-0.154	-0.141	-0.128	-0.114	-0.099	-0.084	-0.069	-0.055	-0.039	-0.025	-0.010	0.004	0.018	0.030	0.044	0.056	0.068	0.078	0.086	0.098	0.104	0.111	0.118	0.121	0.126	0.129	0.130	0.131	0.130	0.129	0.125	0.120	0.115	0.109	0.100	0.092	0.082	0.071	0.060	0.048	0.034	0.020	0.006	-0.010	-0.026	-0.044	-0.060	-0.078	-0.095	-0.114	-0.131	-0.150	-0.168	-0.186	-0.204	-0.222	-0.239	-0.256	-0.272	-0.290	-0.305	-0.319	-0.334	-0.348	-0.359	-0.372	-0.382	-0.392	-0.401	-0.409	-0.416	-0.420	-0.426	-0.428	-0.430	-0.431	-0.430	-0.429	-0.426	-0.422	-0.416	-0.411	-0.404	-0.394	-0.385	-0.374	-0.361	-0.349	-0.334	-0.319	-0.302	-0.286	-0.268	-0.250	-0.231	-0.210	-0.191	-0.169	-0.148	-0.125	-0.104	-0.081	-0.058	-0.034	-0.011	0.011	0.034	0.058	0.081	0.102	0.125	0.146	0.168	0.189	0.209	0.228	0.246	0.265	0.281	0.298	0.314	0.329	0.341	0.354	0.365	0.375	0.384	0.391	0.398	0.402	0.406	0.408	0.409	0.409	0.406	0.402	0.399	0.391	0.384	0.375	0.364	0.354	0.340	0.326	0.310	0.292	0.275	0.256	0.235	0.212	0.190	0.166	0.141	0.116	0.089	0.061	0.032	0.005	-0.025	-0.055	-0.086	-0.118	-0.149	-0.181	-0.214	-0.245	-0.278	-0.311	-0.344	-0.376	-0.409	-0.440	-0.472	-0.505	-0.535	-0.566	-0.596	-0.625	-0.654	-0.682	-0.711	-0.736	-0.762	-0.788	-0.811	-0.834	-0.856	-0.878	-0.898	-0.916	-0.935	-0.951	-0.966	-0.981	-0.994	-1.006	-1.018	-1.028	-1.036	-1.045	-1.051	-1.058	-1.062	-1.066	-1.069	-1.070	-1.072	-1.074	-1.072	-1.072	-1.071	-1.069	-1.066	-1.062	-1.060	-1.056	-1.052	-1.048	-1.044	-1.040	-1.035	-1.031	-1.028	-1.024	-1.019	-1.016	-1.014	-1.010	-1.009	-1.006	-1.006	-1.006	-1.006	-1.008	-1.009	-1.010	-1.014	-1.018	-1.022	-1.028	-1.035	-1.041	-1.049	-1.058	-1.068	-1.078	-1.088	-1.100	-1.114	-1.126	-1.140	-1.154	-1.169	-1.184	-1.199	-1.215	-1.231	-1.248	-1.265	-1.282	-1.300	-1.318	-1.334	-1.351	-1.369	-1.385	-1.401	-1.419	-1.434	-1.450	-1.464	-1.479	-1.491	-1.505	-1.518	-1.529	-1.539	-1.549	-1.558	-1.565	-1.571	-1.576	-1.580	-1.584	-1.585	-1.588	-1.586	-1.585	-1.580	-1.576	-1.570	-1.564	-1.554	-1.544	-1.534	-1.521	-1.508	-1.491	-1.475	-1.458	-1.438	-1.418	-1.395	-1.372	-1.348	-1.322	-1.298	-1.269	-1.241	-1.211	-1.181	-1.150	-1.118	-1.084	-1.051	-1.016	-0.980	-0.946	-0.909	-0.871	-0.835	-0.798	-0.759	-0.721	-0.682	-0.645	-0.606	-0.569	-0.531	-0.492	-0.455	-0.419	-0.382	-0.346	-0.311	-0.276	-0.241	-0.208	-0.176	-0.144	-0.112	-0.082	-0.055	-0.028	-0.001	0.024	0.048	0.070	0.091	0.110	0.128	0.144	0.159	0.172	0.184	0.194	0.204	0.210	0.215	0.219	0.221	0.221	0.222	0.219	0.215	0.211	0.204	0.195	0.186	0.176	0.164	0.151	0.136	0.121	0.106	0.090	0.072	0.052	0.035	0.015	-0.004	-0.024	-0.044	-0.065	-0.084	-0.104	-0.124	-0.144	-0.164	-0.182	-0.200	-0.219	-0.235	-0.251	-0.268	-0.281	-0.295	-0.308	-0.319	-0.328	-0.336	-0.345	-0.350	-0.356	-0.359	-0.361	-0.362	-0.362	-0.360	-0.356	-0.352	-0.345	-0.339	-0.330	-0.320	-0.309	-0.298	-0.284	-0.269	-0.254	-0.238	-0.220	-0.201	-0.184	-0.165	-0.145	-0.124	-0.105	-0.084	-0.062	-0.042	-0.022	-0.001	0.019	0.040	0.059	0.079	0.098	0.115	0.131	0.149	0.165	0.179	0.194	0.206	0.219	0.230	0.239	0.248	0.255	0.261	0.265	0.270	0.271	0.274	0.274	0.271	0.269	0.266	0.261	0.255	0.249	0.240	0.231	0.222	100.000	5.000	2.000	1.000	4.000	0.000	0.000	0.000	0.000	0.000	0.000	0.000	0.000	0.000	0.000	0.000	0.000	0.000	-2.571	-2.628	-2.681	-2.732	-2.784	-2.830	-2.875	-2.918	-2.958	-2.995	-3.030	-3.064	-3.095	-3.124	-3.150	-3.175	-3.198	-3.219	-3.238	-3.255	-3.270	-3.284	-3.298	-3.308	-3.318	-3.326	-3.334	-3.340	-3.348	-3.352	-3.358	-3.361	-3.365	-3.370	-3.374	-3.378	-3.381	-3.386	-3.390	-3.396	-3.402	-3.408	-3.415	-3.424	-3.432	-3.442	-3.455	-3.468	-3.482	-3.496	-3.512	-3.531	-3.550	-3.571	-3.594	-3.618	-3.641	-3.669	-3.698	-3.728	-3.758	-3.790	-3.824	-3.859	-3.895	-3.932	-3.971	-4.011	-4.051	-4.093	-4.136	-4.179	-4.222	-4.268	-4.311	-4.358	-4.402	-4.448	-4.495	-4.540	-4.586	-4.630	-4.676	-4.719	-4.764	-4.806	-4.849	-4.890	-4.930	-4.969	-5.006	-5.042	-5.079	-5.111	-5.142	-5.172	-5.201	-5.229	-5.252	-5.275	-5.296	-5.314	-5.331	-5.346	-5.359	-5.369	-5.376	-5.381	-5.385	-5.388	-5.385	-5.382	-5.378	-5.369	-5.360	-5.348	-5.334	-5.319	-5.300	-5.280	-5.259	-5.235	-5.211	-5.184	-5.156	-5.126	-5.096	-5.064	-5.031	-4.996	-4.961	-4.926	-4.889	-4.850	-4.814	-4.774	-4.735	-4.695	-4.658	-4.618	-4.579	-4.539	-4.499	-4.460	-4.422	-4.382	-4.345	-4.309	-4.271	-4.236	-4.201	-4.166	-4.134	-4.100	-4.069	-4.037	-4.009	-3.979	-3.952	-3.925	-3.900	-3.875	-3.852	-3.829	-3.809	-3.788	-3.769	-3.750	-3.732	-3.716	-3.700	-3.686	-3.672	-3.660	-3.648	-3.636	-3.625	-3.615	-3.606	-3.596	-3.588	-3.579	-3.570	-3.562	-3.554	-3.548	-3.539	-3.531	-3.522	-3.515	-3.506	-3.498	-3.489	-3.480	-3.470	-3.459	-3.448	-3.436	-3.424	-3.410	-3.396	-3.381	-3.365	-3.349	-3.330	-3.312	-3.292	-3.271	-3.250	-3.226	-3.201	-3.178	-3.150	-3.124	-3.095	-3.065	-3.034	-3.001	-2.968	-2.934	-2.899	-2.861	-2.825	-2.786	-2.748	-2.708	-2.666	-2.625	-2.584	-2.540	-2.496	-2.452	-2.408	-2.362	-2.318	-2.272	-2.228	-2.182	-2.136	-2.091	-2.045	-2.000	-1.956	-1.911	-1.869	-1.825	-1.782	-1.740	-1.700	-1.660	-1.621	-1.582	-1.545	-1.509	-1.475	-1.440	-1.408	-1.376	-1.346	-1.318	-1.290	-1.264	-1.240	-1.218	-1.195	-1.174	-1.156	-1.138	-1.121	-1.106	-1.091	-1.079	-1.068	-1.055	-1.046	-1.038	-1.029	-1.022	-1.016	-1.010	-1.004	-1.001	-0.996	-0.992	-0.988	-0.985	-0.981	-0.978	-0.972	-0.969	-0.964	-0.959	-0.954	-0.946	-0.940	-0.932	-0.922	-0.914	-0.902	-0.890	-0.878	-0.864	-0.849	-0.831	-0.814	-0.794	-0.772	-0.750	-0.728	-0.701	-0.674	-0.646	-0.616	-0.586	-0.554	-0.521	-0.485	-0.449	-0.412	-0.372	-0.334	-0.292	-0.251	-0.209	-0.164	-0.120	-0.074	-0.028	0.018	0.065	0.112	0.160	0.208	0.256	0.304	0.352	0.400	0.448	0.495	0.542	0.588	0.635	0.680	0.725	0.769	0.812	0.855	0.896	0.938	0.978	1.016	1.052	1.089	1.125	1.158	1.190	1.222	1.251	1.280	1.306	1.332	1.358	1.379	1.401	1.421	1.440	1.456	1.472	1.486	1.500	1.511	1.521	1.529	1.536	1.542	1.548	1.550	1.552	1.552	1.551	1.550	1.546	1.542	1.538	1.530	1.522	1.514	1.504	1.492	1.482	1.471	1.458	1.445	1.430	1.416	1.400	1.385	1.369	1.354	1.336	1.320	1.304	1.286	1.270	1.254	1.236	1.221	1.205	1.190	1.175	1.161	1.146	1.134	1.121	1.110	1.099	1.089	1.080	1.071	1.064	1.058	1.054	1.049	1.046	1.045	1.044	1.044	1.046	1.049	1.054	1.058	1.065	1.071	1.080	1.089	1.099	1.109	1.121	1.134	1.148	1.160	1.175	1.190	1.205	1.221	1.236	1.252	1.268	1.284	1.299	1.315	1.329	1.342	1.358	1.370	1.381	1.394	1.404	1.412	1.420	1.426	1.432	1.436	1.439	1.439	1.439	1.435	1.431	1.425	1.416	1.408	1.395	1.380	1.365	1.346	1.329	1.306	1.282	1.256	1.229	1.199	1.169	1.135	1.100	1.062	1.025	0.985	0.944	0.900	0.855	0.810	0.762	0.715	0.666	0.616	0.565	0.515	0.462	0.410	0.358	0.302	0.251	0.196	0.144	0.090	0.038	-0.015	-0.068	-0.120	-0.170	-0.220	-0.270	-0.318	-0.364	-0.409	-0.455	-0.496	-0.539	-0.579	-0.618	-0.654	-0.689	-0.721	-0.752	-0.781	-0.809	-0.834	-0.856	-0.879	-0.898	-0.914	-0.928	-0.941	-0.951	-0.961	-0.968	-0.971	-0.974	-0.974	-0.974	-0.971	-0.965	-0.959	-0.950	-0.940	-0.929	-0.916	-0.902	-0.888	-0.871	-0.854	-0.836	-0.818	-0.798	-0.778	-0.756	-0.735	-0.714	-0.694	-0.674	-0.652	-0.631	-0.612	-0.592	-0.574	-0.556	-0.540	-0.524	-0.509	-0.495	-0.482	-0.471	-0.462	-0.455	-0.449	-0.445	-0.442	-0.441	-0.442	-0.446	-0.451	-0.459	-0.468	-0.479	-0.491	-0.506	-0.522	-0.542	-0.562	-0.586	-0.610	-0.638	-0.665	-0.695	-0.726	-0.759	-0.794	-0.829	-0.866	-0.905	-0.942	-0.984	-1.024	-1.066	-1.108	-1.150	-1.194	-1.238	-1.280	-1.324	-1.366	-1.410	-1.454	-1.495	-1.538	-1.578	-1.618	-1.659	-1.696	-1.734	-1.770	-1.804	-1.839	-1.870	-1.901	-1.931	-1.958	-1.982	-2.007	-2.030	-2.050	-2.069	-2.086	-2.101	-2.115	-2.125	-2.135	-2.144	-2.149	-2.154	-2.156	-2.159	-2.156	-2.155	-2.151	-2.148	-2.141	-2.134	-2.124	-2.114	-2.104	-2.092	-2.080	-2.068	-2.054	-2.040	-2.026	-2.011	-1.996	-1.981	-1.968	-1.952	-1.939	-1.925	-1.912	-1.900	-1.889	-1.878	-1.869	-1.859	-1.851	-1.844	-1.839	-1.835	-1.831	-1.831	-1.831	-1.834	-1.836	-1.841	-1.849	-1.856	-1.868	-1.879	-1.892	-1.909	-1.925	-1.945	-1.965	-1.988	-2.011	-2.038	-2.064	-2.092	-2.122	-2.154	-2.185	-2.220	-2.254	-2.290	-2.326	-2.365	-2.402	-2.442	-2.482	-2.522	-2.562	-2.604	-2.645	-2.686	-2.728	-2.768	-2.809	-2.849	-2.888	-2.928	-2.965	-3.004	-3.040	-3.075	-3.110	-3.144	-3.175	-3.205	-3.235	-3.262	-3.289	-3.312	-3.336	-3.358	-3.376	-3.395	-3.410	-3.424	-3.436	-3.446	-3.454	-3.460	-3.465	-3.466	-3.466	-3.466	-3.462	-3.458	-3.450	-3.441	-3.431	-3.419	-3.405	-3.390	-3.374	-3.355	-3.335	-3.315	-3.294	-3.271	-3.248	-3.224	-3.198	-3.171	-3.145	-3.119	-3.091	-3.065	-3.038	-3.010	-2.982	-2.955	-2.929	-2.901	-2.876	-2.851	-2.828	-2.804	-2.781	-2.760	-2.740	-2.720	-2.702	-2.688	-2.672	-2.660	-2.649	-2.640	-2.631	-2.626	-2.622	-2.620	-2.619	-2.622	-2.625	-2.631	-2.640	-2.650	-2.661	-2.676	-2.692	-2.710	-2.730	-2.752	-2.776	-2.801	-2.830	-2.858	-2.889	-2.921	-2.952	-2.989	-3.025	-3.061	-3.099	-3.138	-3.176	-3.216	-3.258	-3.299	-3.339	-3.381	-3.421	-3.462	-3.504	-3.545	-3.584	-3.624	-3.661	-3.698	-3.734	-3.770	-3.802	-3.836	-3.866	-3.895	-3.924	-3.949	-3.972	-3.994	-4.012	-4.031	-4.046	-4.060	-4.070	-4.079	-4.085	-4.089	-4.091	-4.090	-4.088	-4.081	-4.074	-4.062	-4.050	-4.035	-4.018	-3.999	-3.979	-3.955	-3.931	-3.904	-3.875	-3.845	-3.815	-3.781	-3.748	-3.712	-3.676	-3.639	-3.602	-3.564	-3.525	-3.486	-3.446	-3.408	-3.368	-3.329	-3.290	-3.251	-3.212	-3.176	-3.139	-3.105	-3.069	-3.036	-3.002	-2.971	-2.942	-2.912	-2.886	-2.860	-2.836	-2.812	-2.791	-2.771	-2.755	-2.738	-2.724	-2.710	-2.698	-2.688	-2.679	-2.671	-2.665	-2.660	-2.656	-2.654	-2.652	-2.651	-2.651	-2.652	-2.654	-2.655	-2.659	-2.661	-2.662	-2.665	-2.668	-2.670	-2.672	-2.674	-2.674	-2.674	-2.674	-2.670	-2.669	-2.662	-2.658	-2.650	-2.640	-2.630	-2.618	-2.602	-2.588	-2.569	-2.549	-2.525	-2.501	-2.474	-2.445	-2.414	-2.379	-2.342	-2.304	-2.264	-2.220	-2.175	-2.128	-2.079	-2.026	-1.972	-1.916	-1.859	-1.800	-1.738	-1.675	-1.611	-1.545	-1.478	-1.409	-1.339	-1.268	-1.196	-1.122	-1.050	-0.975	-0.901	-0.826	-0.751	-0.675	-0.600	-0.525	-0.451	-0.376	-0.304	-0.230	-0.158	-0.085	-0.016	0.055	0.124	0.190	0.256	0.321	0.386	0.448	0.509	0.568	0.625	0.680	0.734	0.786	0.838	0.885	0.932	0.976	1.020	1.061	1.100	1.138	1.174	1.206	1.239	1.269	1.298	1.324	1.349	1.371	1.392	1.411	1.430	1.446	1.460	1.472	1.485	1.494	1.504	1.510	1.516	1.521	1.524	1.526	1.528	1.528	1.526	1.524	1.521	1.518	1.514	1.508	1.502	1.495	1.489	1.481	1.472	1.465	1.458	1.449	1.440	1.431	1.424	1.414	1.406	1.398	1.390	1.382	1.375	1.369	1.362	1.358	1.352	1.349	1.345	1.341	1.340	1.339	1.338	1.338	1.340	1.341	1.345	1.349	1.354	1.359	1.365	1.372	1.380	1.389	1.398	1.409	1.419	1.430	1.442	1.455	1.468	1.480	1.494	1.508	1.521	1.534	1.548	1.561	1.574	1.586	1.598	1.610	1.621	1.631	1.640	1.648	1.655	1.660	1.665	1.669	1.671	1.671	1.669	1.668	1.662	1.656	1.648	1.638	1.625	1.611	1.596	1.579	1.558	1.536	1.511	1.485	1.459	1.428	1.396	1.362	1.326	1.290	1.250	1.211	1.169	1.125	1.081	1.035	0.988	0.941	0.891	0.842	0.791	0.741	0.690	0.638	0.586	0.535	0.484	0.432	0.382	0.331	0.282	0.234	0.185	0.138	0.092	0.049	0.005	-0.038	-0.076	-0.116	-0.152	-0.188	-0.221	-0.252	-0.281	-0.309	-0.335	-0.358	-0.379	-0.398	-0.414	-0.428	-0.441	-0.451	-0.460	-0.465	-0.470	-0.471	-0.472	-0.470	-0.466	-0.460	-0.454	-0.444	-0.432	-0.421	-0.409	-0.394	-0.376	-0.359	-0.340	-0.321	-0.301	-0.280	-0.258	-0.236	-0.212	-0.189	-0.165	-0.141	-0.118	-0.094	-0.069	-0.045	-0.021	0.001	0.024	0.046	0.069	0.089	0.110	0.129	0.148	0.165	0.181	0.199	0.212	0.226	0.239	0.249	0.259	0.268	0.274	0.280	0.284	0.288	0.289	0.289	0.288	0.285	0.281	0.275	0.268	0.261	0.250	0.240	0.229	0.215	0.201	0.185	0.170	0.151	0.134	0.115	0.095	0.075	0.054	0.032	0.011	-0.012	-0.034	-0.058	-0.080	-0.102	-0.125	-0.148	-0.169	-0.190	-0.211	-0.232	-0.252	-0.271	-0.291	-0.309	-0.324	-0.340	-0.354	-0.368	-0.379	-0.389	-0.398	-0.405	-0.411	-0.415	-0.419	-0.419	-0.420	-0.418	-0.414	-0.409	-0.401	-0.394	-0.384	-0.374	-0.361	-0.346	-0.331	-0.314	-0.296	-0.276	-0.258	-0.236	-0.214	-0.191	-0.168	-0.144	-0.119	-0.094	-0.069	-0.042	-0.018	0.008	0.032	0.056	0.080	0.105	0.129	0.151	0.172	0.192	0.211	0.230	0.248	0.262	0.276	0.289	0.300	0.310	0.318	0.324	0.329	0.330	0.331	0.330	0.328	0.322	0.316	0.308	0.296	0.285	0.271	0.256	0.240	0.220	0.201	0.180	0.156	0.132	0.106	0.081	0.054	0.025	-0.005	-0.035	-0.065	-0.096	-0.128	-0.160	-0.191	-0.222	-0.255	-0.286	-0.318	-0.348	-0.378	-0.408	-0.436	-0.464	-0.490	-0.518	-0.541	-0.565	-0.588	-0.608	-0.628	-0.645	-0.661	-0.675	-0.689	-0.700	-0.709	-0.716	-0.721	-0.725	-0.726	-0.726	-0.725	-0.720	-0.714	-0.706	-0.696	-0.685	-0.672	-0.656	-0.639	-0.621	-0.601	-0.580	-0.556	-0.532	-0.507	-0.481	-0.452	-0.424	-0.394	-0.361	-0.330	-0.298	-0.266	-0.231	-0.199	-0.165	-0.130	-0.096	-0.061	-0.028	0.006	0.040	0.072	0.105	0.138	0.169	0.199	0.226	0.255	0.282	0.309	0.332	0.356	0.378	0.398	0.416	0.435	0.451	0.465	0.478	0.490	0.499	0.506	0.512	0.519	0.521	0.522	0.522	0.521	0.519	0.515	0.509	0.502	0.495	0.485	0.475	0.464	0.450	0.436	0.424	0.409	0.394	0.376	0.361	0.344	0.326	0.309	0.291	0.275	0.258	0.241	0.224	0.208	0.191	0.176	0.161	0.148	0.134	0.122	0.111	0.101	0.092	0.085	0.078	0.072	0.069	0.066	0.065	0.065	0.069	0.071	0.076	0.082	0.091	0.101	0.112	0.126	0.140	0.156	0.175	0.192	0.214	0.235	0.260	0.284	0.310	0.336	0.365	0.395	0.425	0.455	0.488	0.520	0.554	0.588	0.621	0.656	0.691	0.726	0.761	0.796	0.831	0.865	0.900	0.934	0.968	1.001	1.032	1.062	1.092	1.124	1.150	1.178	1.204	1.229	1.251	1.274	1.294	1.312	1.329	1.344	1.359	1.371	1.381	1.390	1.396	1.401	1.406	1.408	1.408	1.406	1.402	1.399	1.391	1.384	1.372	1.361	1.349	1.335	1.320	1.302	1.285	1.268	1.248	1.226	1.205	1.182	1.160	1.138	1.114	1.090	1.066	1.042	1.018	0.994	0.971	0.948	0.925	0.902	0.880	0.860	0.841	0.821	0.802	0.788	0.771	0.758	0.744	0.732	0.722	0.715	0.709	0.704	0.701	0.700	0.701	0.704	0.709	0.715	0.724	0.734	0.748	0.761	0.778	0.796	0.818	0.839	0.864	0.889	0.916	0.946	0.976	1.009	1.041	1.078	1.112	1.151	1.190	1.229	1.269	1.309	1.351	1.392	1.435	1.478	1.520	1.562	1.604	1.646	1.688	1.728	1.769	1.809	1.846	1.884	1.920	1.954	1.988	2.019	2.050	2.078	2.104	2.130	2.152	2.174	2.192	2.210	2.225	2.238	2.246	2.255	2.261	2.266	2.268	2.268	2.265	2.260	2.254	2.245	2.235	2.222	2.210	2.195	2.179	2.160	2.140	2.121	2.099	2.076	2.052	2.029	2.004	1.980	1.955	1.930	1.906	1.881	1.856	1.832	1.810	1.786	1.766	1.745	1.725	1.709	1.691	1.676	1.662	1.650	1.641	1.632	1.626	1.622	1.620	1.620	1.622	1.626	1.632	1.641	1.651	1.665	1.680	1.698	1.716	1.739	1.762	1.789	1.815	1.846	1.878	1.910	1.944	1.980	2.018	2.056	2.096	2.138	2.180	2.222	2.265	2.310	2.354	2.399	2.444	2.489	2.532	2.578	2.622	2.665	2.708	2.750	2.790	2.830	2.869	2.906	2.941	2.976	3.009	3.038	3.066	3.094	3.118	3.140	3.159	3.178	3.191	3.204	3.214	3.221	3.225	3.228	3.228	3.224	3.218	3.208	3.196	3.182	3.164	3.144	3.121	3.096	3.068	3.036	3.004	2.968	2.929	2.889	2.846	2.801	2.755	2.705	2.654	2.601	2.546	2.491	2.432	2.375	2.314	2.252	2.190	2.126	2.062	1.998	1.932	1.866	1.800	1.734	1.668	1.601	1.535	1.470	1.404	1.339	1.275	1.211	1.149	1.088	1.026	0.966	0.909	0.850	0.794	0.740	0.688	0.636	0.586	0.538	0.492	0.448	0.404	0.362	0.322	0.286	0.250	0.216	0.184	0.154	0.125	0.099	0.074	0.050	0.028	0.008	-0.010	-0.028	-0.042	-0.058	-0.071	-0.082	-0.094	-0.104	-0.111	-0.121	-0.128	-0.134	-0.140	-0.146	-0.151	-0.156	-0.161	-0.166	-0.171	-0.176	-0.181	-0.188	-0.194	-0.199	-0.206	-0.215	-0.222	-0.232	-0.242	-0.254	-0.266	-0.279	-0.294	-0.309	-0.325	-0.342	-0.362	-0.382	-0.402	-0.425	-0.450	-0.474	-0.500	-0.528	-0.556	-0.585	-0.616	-0.648	-0.680	-0.712	-0.748	-0.781	-0.818	-0.852	-0.889	-0.925	-0.962	-1.000	-1.036	-1.074	-1.110	-1.146	-1.182	-1.219	-1.254	-1.288	-1.322	-1.355	-1.388	-1.416	-1.448	-1.475	-1.501	-1.528	-1.551	-1.574	-1.594	-1.612	-1.629	-1.644	-1.656	-1.668	-1.676	-1.684	-1.689	-1.691	-1.690	-1.689	-1.685	-1.679	-1.670	-1.659	-1.648	-1.632	-1.615	-1.598	-1.576	-1.554	-1.529	-1.502	-1.474	-1.444	-1.412	-1.380	-1.345	-1.310	-1.272	-1.235	-1.196	-1.156	-1.114	-1.072	-1.031	-0.988	-0.944	-0.900	-0.856	-0.811	-0.766	-0.722	-0.679	-0.635	-0.591	-0.548	-0.505	-0.462	-0.422	-0.381	-0.342	-0.304	-0.265	-0.229	-0.194	-0.160	-0.126	-0.095	-0.065	-0.036	-0.010	0.016	0.040	0.062	0.082	0.102	0.119	0.135	0.149	0.161	0.171	0.180	0.186	0.192	0.196	0.198	0.198	0.198	0.194	0.189	0.182	0.175	0.166	0.155	0.144	0.131	0.116	0.101	0.085	0.068	0.049	0.030	0.010	-0.011	-0.032	-0.055	-0.076	-0.100	-0.122	-0.145	-0.168	-0.191	-0.214	-0.238	-0.260	-0.282	-0.304	-0.325	-0.346	-0.365	-0.385	-0.402	-0.419	-0.436	-0.451	-0.465	-0.478	-0.490	-0.499	-0.509	-0.516	-0.521	-0.526	-0.529	-0.529	-0.529	-0.528	-0.525	-0.520	-0.514	-0.506	-0.496	-0.485	-0.474	-0.459	-0.445	-0.430	-0.411	-0.394	-0.374	-0.355	-0.332	-0.312	-0.290	-0.265	-0.242	-0.219	-0.194	-0.170	-0.146	-0.121	-0.098	-0.074	-0.051	-0.028	-0.005	0.016	0.036	0.058	0.076	0.094	0.111	0.128	0.142	0.155	0.168	0.178	0.186	0.195	0.201	0.206	0.209	0.211	0.211	0.210	0.208	0.202	0.198	0.190	0.182	0.174	0.162	0.152	0.140	0.125	0.112	0.098	0.082	0.066	0.050	0.034	0.018	0.001	-0.014	-0.030	-0.045	-0.061	-0.075	-0.089	-0.101	-0.112	-0.124	-0.134	-0.141	-0.149	-0.154	-0.159	-0.161	-0.162	-0.161	-0.160	-0.155	-0.149	-0.140	-0.131	-0.120	-0.106	-0.091	-0.074	-0.055	-0.034	-0.012	0.014	0.039	0.066	0.095	0.125	0.156	0.190	0.224	0.260	0.298	0.334	0.372	0.412	0.451	0.491	0.532	0.574	0.614	0.655	0.698	0.739	0.779	0.820	0.860	0.899	0.939	0.978	1.014	1.051	1.086	1.121	1.155	1.188	1.220	1.249	1.279	1.306	1.334	1.358	1.381	1.405	1.426	1.445	1.462	1.481	1.496	1.511	1.524	1.536	1.548	1.556	1.565	1.572	1.579	1.584	1.589	1.592	1.595	1.598	1.600	1.600	1.601	1.600	1.600	1.598	1.598	1.595	1.594	1.591	1.590	1.588	1.585	1.582	1.580	1.579	1.576	1.575	1.574	1.571	1.571	1.570	1.571	1.570	1.571	1.572	1.574	1.575	1.578	1.580	1.584	1.588	1.592	1.596	1.602	1.608	1.615	1.622	1.630	1.639	1.648	1.658	1.668	1.679	1.690	1.702	1.715	1.729	1.742	1.758	1.774	1.788	1.805	1.821	1.840	1.856	1.875	1.894	1.912	1.932	1.952	1.971	1.992	2.013	2.033	2.052	2.074	2.095	2.115	2.135	2.155	2.176	2.195	2.214	2.232	2.250	2.268	2.284	2.299	2.314	2.328	2.340	2.352	2.362	2.371	2.379	2.386	2.390	2.394	2.395	2.395	2.395	2.391	2.386	2.381	2.372	2.362	2.351	2.339	2.322	2.306	2.288	2.268	2.246	2.222	2.198	2.171	2.144	2.115	2.084	2.052	2.021	1.986	1.951	1.916	1.880	1.844	1.805	1.768	1.729	1.690	1.651	1.612	1.574	1.535	1.496	1.459	1.420	1.382	1.346	1.310	1.275	1.241	1.208	1.175	1.144	1.114	1.085	1.058	1.032	1.008	0.982	0.962	0.940	0.921	0.904	0.888	0.874	0.861	0.849	0.839	0.830	0.822	0.816	0.811	0.809	0.806	0.805	0.805	0.806	0.809	0.812	0.818	0.822	0.828	0.835	0.841	0.849	0.858	0.866	0.875	0.885	0.895	0.904	0.915	0.924	0.934	0.944	0.954	0.962	0.971	0.979	0.988	0.995	1.002	1.009	1.014	1.020	1.024	1.028	1.030	1.031	1.034	1.034	1.032	1.031	1.029	1.024	1.020	1.015	1.009	1.000	0.994	0.984	0.974	0.962	0.951	0.938	0.924	0.910	0.895	0.879	0.861	0.844	0.826	0.809	0.790	0.770	0.750	0.730	0.709	0.688	0.668	0.645	0.624	0.602	0.580	0.558	0.536	0.516	0.494	0.472	0.451	0.431	0.411	0.390	0.371	0.350	0.331	0.312	0.295	0.276	0.259	0.241	0.225	0.208	0.191	0.176	0.161	0.146	0.131	0.116	0.102	0.089	0.076	0.062	0.049	0.035	0.021	0.009	-0.004	-0.018	-0.031	-0.045	-0.059	-0.072	-0.086	-0.101	-0.118	-0.132	-0.149	-0.164	-0.181	-0.199	-0.216	-0.235	-0.255	-0.274	-0.295	-0.316	-0.339	-0.361	-0.385	-0.409	-0.434	-0.461	-0.486	-0.516	-0.544	-0.572	-0.602	-0.634	-0.666	-0.698	-0.731	-0.766	-0.801	-0.836	-0.872	-0.910	-0.948	-0.985	-1.025	-1.065	-1.104	-1.145	-1.186	-1.229	-1.270	-1.312	-1.355	-1.399	-1.442	-1.486	-1.530	-1.575	-1.619	-1.662	-1.708	-1.751	-1.798	-1.842	-1.886	-1.930	-1.974	-2.019	-2.061	-2.106	-2.149	-2.190	-2.232	-2.274	-2.315	-2.356	-2.395	-2.434	-2.472	-2.509	-2.546	-2.581	-2.615	-2.650	-2.681	-2.712	-2.744	-2.772	-2.801	-2.828	-2.852	-2.878	-2.900	-2.921	-2.942	-2.960	-2.979	-2.994	-3.010	-3.022	-3.035	-3.045	-3.055	-3.062	-3.069	-3.074	-3.079	-3.081	-3.082	-3.084	-3.082	-3.081	-3.078	-3.074	-3.069	-3.062	-3.056	-3.049	-3.040	-3.031	-3.022	-3.012	-3.001	-2.991	-2.979	-2.968	-2.956	-2.944	-2.931	-2.919	-2.908	-2.895	-2.884	-2.872	-2.861	-2.850	-2.838	-2.829	-2.819	-2.809	-2.800	-2.791	-2.782	-2.775	-2.769	-2.761	-2.755	-2.750	-2.746	-2.741	-2.738	-2.734	-2.731	-2.728	-2.726	-2.724	-2.721	-2.721	-2.719	-2.718	-2.716	-2.715	-2.714	-2.712	-2.710	-2.708	-2.706	-2.702	-2.700	-2.695	-2.691	-2.685	-2.679	-2.671	-2.664	-2.655	-2.645	-2.635	-2.622	-2.610	-2.594	-2.579	-2.561	-2.544	-2.525	-2.504	-2.480	-2.456	-2.431	-2.405	-2.378	-2.348	-2.318	-2.285	-2.251	-2.215	-2.180	-2.142	-2.104	-2.062	-2.021	-1.979	-1.934	-1.890	-1.844	-1.796	-1.749	-1.699	-1.649	-1.599	-1.546	-1.494	-1.441	-1.388	-1.332	-1.279	-1.222	-1.166	-1.111	-1.054	-0.998	-0.940	-0.882	-0.825	-0.768	-0.710	-0.651	-0.594	-0.535	-0.478	-0.420	-0.361	-0.305	-0.246	-0.190	-0.132	-0.076	-0.019	0.038	0.094	0.150	0.205	0.261	0.316	0.371	0.425	0.480	0.534	0.586	0.639	0.691	0.744	0.796	0.846	0.898	0.948	0.998	1.046	1.096	1.145	1.192	1.241	1.288	1.335	1.380	1.426	1.471	1.516	1.561	1.605	1.650	1.692	1.735	1.778	1.820	1.861	1.902	1.944	1.984	2.025	2.065	2.106	2.145	2.185	2.224	2.264	2.304	2.342	2.381	2.420	2.460	2.499	2.538	2.576	2.616	2.655	2.694	2.734	2.774	2.814	2.854	2.894	2.932	2.974	3.014	3.055	3.096	3.138	3.179	3.220	3.261	3.302	3.345	3.386	3.428	3.470	3.511	3.554	3.595	3.638	3.680	3.720	3.761	3.802	3.842	3.882	3.922	3.962	4.000	4.039	4.076	4.111	4.149	4.184	4.218	4.250	4.282	4.314	4.345	4.374	4.402	4.429	4.456	4.481	4.504	4.526	4.549	4.568	4.588	4.605	4.620	4.636	4.649	4.661	4.672	4.684	4.692	4.699	4.706	4.711	4.716	4.720	4.722	4.725	4.726	4.726	4.726	4.725	4.722	4.721	4.719	4.715	4.711	4.708	4.704	4.700	4.696	4.692	4.689	4.685	4.681	4.679	4.675	4.674	4.671	4.669	4.669	4.669	4.669	4.670	4.671	4.672	4.675	4.680	4.684	4.689	4.694	4.701	4.708	4.716	4.725	4.734	4.744	4.754	4.765	4.776	4.789	4.801	4.814	4.826	4.841	4.854	4.869	4.881	4.896	4.909	4.924	4.938	4.951	4.964	4.976	4.990	5.001	5.012	5.022	5.034	5.042	5.052	5.060	5.068	5.074	5.079	5.082	5.085	5.089	5.089	5.090	5.089	5.086	5.082	5.078	5.072	5.065	5.058	5.049	5.036	5.026	5.014	4.999	4.984	4.968	4.950	4.932	4.914	4.892	4.872	4.850	4.826	4.804	4.779	4.754	4.728	4.701	4.674	4.645	4.616	4.589	4.560	4.530	4.500	4.471	4.440	4.409	4.379	4.348	4.319	4.288	4.256	4.225	4.195	4.164	4.135	4.104	4.075	4.045	4.016	3.989	3.961	3.934	3.906	3.879	3.854	3.828	3.802	3.780	3.755	3.732	3.712	3.690	3.670	3.651	3.634	3.616	3.599	3.582	3.569	3.555	3.541	3.530	3.520	3.510	3.501	3.494	3.488	3.482	3.476	3.474	3.471	3.470	3.469	3.470	3.470	3.474	3.476	3.480	3.484	3.490	3.496	3.502	3.509	3.518	3.525	3.534	3.544	3.552	3.561	3.571	3.580	3.590	3.599	3.608	3.616	3.626	3.634	3.641	3.649	3.654	3.660	3.665	3.669	3.672	3.674	3.676	3.675	3.674	3.671	3.666	3.661	3.654	3.646	3.636	3.626	3.614	3.599	3.582	3.565	3.546	3.528	3.504	3.481	3.458	3.430	3.402	3.374	3.344	3.312	3.280	3.245	3.211	3.175	3.139	3.101	3.061	3.022	2.984	2.942	2.902	2.862	2.821	2.780	2.739	2.699	2.659	2.618	2.578	2.539	2.500	2.461	2.424	2.386	2.350	2.316	2.281	2.249	2.218	2.188	2.158	2.129	2.104	2.078	2.052	2.030	2.010	1.989	1.970	1.952	1.938	1.922	1.909	1.896	1.885	1.876	1.868	1.860	1.852	1.846	1.842	1.838	1.834	1.830	1.828	1.825	1.822	1.820	1.819	1.816	1.815	1.811	1.809	1.805	1.801	1.796	1.791	1.785	1.778	1.769	1.759	1.748	1.735	1.721	1.705	1.689	1.670	1.649	1.626	1.601	1.575	1.546	1.515	1.482	1.448	1.410	1.370	1.329	1.286	1.239	1.191	1.140	1.086	1.031	0.975	0.915	0.854	0.790	0.725	0.658	0.588	0.515	0.444	0.369	0.292	0.214	0.136	0.055	-0.028	-0.110	-0.192	-0.278	-0.361	-0.448	-0.534	-0.621	-0.709	-0.795	-0.881	-0.969	-1.055	-1.141	-1.226	-1.311	-1.396	-1.479	-1.560	-1.641	-1.720	-1.799	-1.875	-1.950	-2.022	-2.095	-2.164	-2.232	-2.299	-2.362	-2.422	-2.482	-2.540	-2.595	-2.648	-2.696	-2.745	-2.790	-2.832	-2.874	-2.912	-2.949	-2.981	-3.014	-3.042	-3.071	-3.096	-3.119	-3.141	-3.160	-3.176	-3.192	-3.208	-3.220	-3.231	-3.241	-3.250	-3.258	-3.265	-3.271	-3.275	-3.280	-3.282	-3.288	-3.290	-3.294	-3.296	-3.300	-3.302	-3.306	-3.310	-3.315	-3.320	-3.326	-3.332	-3.340	-3.349	-3.358	-3.369	-3.381	-3.395	-3.410	-3.425	-3.444	-3.462	-3.484	-3.506	-3.530	-3.555	-3.582	-3.611	-3.640	-3.671	-3.705	-3.740	-3.775	-3.812	-3.851	-3.890	-3.931	-3.974	-4.018	-4.062	-4.108	-4.152	-4.199	-4.245	-4.294	-4.341	-4.389	-4.438	-4.485	-4.532	-4.581	-4.629	-4.676	-4.721	-4.768	-4.812	-4.856	-4.899	-4.940	-4.980	-5.019	-5.056	-5.092	-5.126	-5.159	-5.189	-5.218	-5.244	-5.269	-5.291	-5.310	-5.329	-5.344	-5.358	-5.368	-5.376	-5.381	-5.386	-5.386	-5.384	-5.381	-5.375	-5.366	-5.355	-5.342	-5.328	-5.309	-5.289	-5.268	-5.242	-5.218	-5.190	-5.161	-5.130	-5.098	-5.064	-5.029	-4.991	-4.955	-4.916	-4.878	-4.836	-4.796	-4.754	-4.714	-4.671	-4.629	-4.586	-4.544	-4.501	-4.459	-4.418	-4.376	-4.336	-4.295	-4.256	-4.219	-4.181	-4.144	-4.109	-4.074	-4.040	-4.009	-3.978	-3.949	-3.920	-3.892	-3.868	-3.842	-3.819	-3.799	-3.779	-3.759	-3.742	-3.726	-3.710	-3.696	-3.685	-3.674	-3.664	-3.655	-3.646	-3.640	-3.632	-3.628	-3.622	-3.619	-3.615	-3.612	-3.609	-3.608	-3.605	-3.604	-3.600	-3.599	-3.598	-3.595	-3.592	-3.589	-3.586	-3.582	-3.579	-3.572	-3.568	-3.560	-3.552	-3.544	-3.535	-3.524	-3.511	-3.500	-3.486	-3.471	-3.455	-3.438	-3.419	-3.399	-3.376	-3.354	-3.331	-3.305	-3.279	-3.250	-3.221	-3.192	-3.161	-3.129	-3.095	-3.060	-3.024	-2.988	-2.950	-2.911	-2.872	-2.832	-2.792	-2.751	-2.710	-2.668	-2.625	-2.582	-2.540	-2.496	-2.454	-2.411	-2.368	-2.326	-2.284	-2.242	-2.200	-2.159	-2.118	-2.079	-2.039	-2.000	-1.962	-1.926	-1.890	-1.855	-1.821	-1.789	-1.756	-1.725	-1.695	-1.668	-1.640	-1.614	-1.589	-1.565	-1.542	-1.522	-1.501	-1.482	-1.465	-1.449	-1.432	-1.418	-1.405	-1.391	-1.380	-1.369	-1.359	-1.348	-1.340	-1.331	-1.322	-1.315	-1.309	-1.301	-1.295	-1.288	-1.281	-1.275	-1.268	-1.260	-1.252	-1.244	-1.236	-1.226	-1.216	-1.205	-1.192	-1.180	-1.168	-1.151	-1.135	-1.118	-1.100	-1.080	-1.059	-1.036	-1.012	-0.986	-0.959	-0.931	-0.900	-0.869	-0.836	-0.801	-0.765	-0.728	-0.688	-0.648	-0.605	-0.562	-0.518	-0.471	-0.424	-0.375	-0.325	-0.275	-0.224	-0.172	-0.119	-0.065	-0.011	0.044	0.100	0.155	0.211	0.268	0.322	0.379	0.435	0.490	0.545	0.600	0.655	0.708	0.760	0.812	0.862	0.912	0.961	1.010	1.055	1.101	1.144	1.186	1.226	1.268	1.304	1.340	1.374	1.408	1.438	1.466	1.494	1.520	1.544	1.565	1.585	1.602	1.619	1.634	1.646	1.658	1.666	1.674	1.680	1.684	1.686	1.688	1.686	1.684	1.680	1.675	1.668	1.660	1.650	1.640	1.628	1.615	1.600	1.586	1.570	1.554	1.536	1.518	1.499	1.479	1.460	1.440	1.420	1.399	1.378	1.358	1.336	1.315	1.294	1.274	1.254	1.232	1.214	1.195	1.176	1.159	1.142	1.125	1.110	1.096	1.082	1.070	1.059	1.049	1.040	1.031	1.025	1.020	1.015	1.012	1.011	1.010	1.012	1.014	1.018	1.022	1.028	1.036	1.045	1.055	1.066	1.078	1.091	1.106	1.121	1.136	1.154	1.171	1.189	1.208	1.226	1.246	1.265	1.286	1.306	1.326	1.345	1.366	1.384	1.404	1.421	1.440	1.456	1.471	1.486	1.501	1.512	1.524	1.534	1.542	1.549	1.554	1.558	1.559	1.558	1.555	1.551	1.545	1.538	1.526	1.515	1.500	1.484	1.464	1.442	1.420	1.395	1.368	1.339	1.308	1.274	1.239	1.202	1.162	1.122	1.080	1.036	0.992	0.945	0.898	0.849	0.799	0.748	0.696	0.644	0.590	0.538	0.482	0.429	0.374	0.321	0.266	0.212	0.159	0.106	0.054	0.002	-0.049	-0.098	-0.148	-0.194	-0.240	-0.285	-0.328	-0.369	-0.409	-0.448	-0.484	-0.519	-0.550	-0.581	-0.609	-0.636	-0.660	-0.681	-0.701	-0.719	-0.732	-0.746	-0.758	-0.766	-0.774	-0.778	-0.780	-0.780	-0.780	-0.775	-0.771	-0.765	-0.755	-0.745	-0.734	-0.720	-0.706	-0.691	-0.675	-0.656	-0.639	-0.619	-0.600	-0.580	-0.559	-0.539	-0.518	-0.496	-0.476	-0.456	-0.436	-0.416	-0.399	-0.381	-0.364	-0.348	-0.332	-0.319	-0.306	-0.295	-0.286	-0.278	-0.271	-0.266	-0.264	-0.262	-0.262	-0.266	-0.270	-0.278	-0.286	-0.296	-0.308	-0.324	-0.339	-0.358	-0.379	-0.400	-0.424	-0.450	-0.478	-0.506	-0.536	-0.570	-0.604	-0.638	-0.675	-0.711	-0.751	-0.790	-0.831	-0.874	-0.916	-0.959	-1.001	-1.046	-1.090	-1.135	-1.179	-1.222	-1.266	-1.311	-1.354	-1.396	-1.440	-1.481	-1.522	-1.562	-1.602	-1.641	-1.678	-1.714	-1.749	-1.782	-1.815	-1.846	-1.875	-1.902	-1.929	-1.954	-1.976	-1.998	-2.018	-2.036	-2.052	-2.066	-2.081	-2.092	-2.101	-2.110	-2.116	-2.122	-2.125	-2.128	-2.129	-2.128	-2.128	-2.124	-2.120	-2.116	-2.110	-2.102	-2.095	-2.088	-2.078	-2.070	-2.060	-2.050	-2.040	-2.030	-2.020	-2.010	-2.000	-1.991	-1.984	-1.975	-1.968	-1.960	-1.955	-1.950	-1.946	-1.944	-1.941	-1.941	-1.941	-1.944	-1.948	-1.952	-1.960	-1.969	-1.979	-1.991	-2.004	-2.019	-2.036	-2.055	-2.075	-2.098	-2.120	-2.146	-2.174	-2.201	-2.231	-2.264	-2.296	-2.331	-2.366	-2.401	-2.440	-2.479	-2.518	-2.558	-2.599	-2.640	-2.684	-2.725	-2.768	-2.810	-2.852	-2.895	-2.938	-2.979	-3.020	-3.060	-3.101	-3.139	-3.178	-3.214	-3.250	-3.284	-3.318	-3.349	-3.379	-3.408	-3.434	-3.459	-3.481	-3.502	-3.521	-3.539	-3.554	-3.566	-3.578	-3.586	-3.592	-3.598	-3.600	-3.600	-3.599	-3.595	-3.589	-3.581	-3.571	-3.560	-3.548	-3.531	-3.515	-3.496	-3.476	-3.456	-3.432	-3.410	-3.385	-3.358	-3.331	-3.302	-3.275	-3.246	-3.216	-3.186	-3.155	-3.124	-3.094	-3.064	-3.032	-3.002	-2.972	-2.942	-2.914	-2.885	-2.859	-2.831	-2.806	-2.781	-2.758	-2.736	-2.714	-2.695	-2.678	-2.660	-2.645	-2.632	-2.621	-2.611	-2.602	-2.598	-2.594	-2.591	-2.591	-2.592	-2.596	-2.604	-2.611	-2.620	-2.632	-2.648	-2.662	-2.680	-2.700	-2.721	-2.744	-2.769	-2.795	-2.822	-2.852	-2.884	-2.915	-2.949	-2.984	-3.019	-3.055	-3.092	-3.130	-3.169	-3.208	-3.246	-3.286	-3.326	-3.365	-3.405	-3.444	-3.482	-3.519	-3.558	-3.592	-3.628	-3.662	-3.695	-3.726	-3.758	-3.785	-3.811	-3.836	-3.860	-3.881	-3.901	-3.919	-3.932	-3.945	-3.956	-3.964	-3.970	-3.972	-3.974	-3.972	-3.969	-3.962	-3.954	-3.944	-3.929	-3.914	-3.896	-3.876	-3.855	-3.831	-3.805	-3.778	-3.748	-3.718	-3.684	-3.650	-3.615	-3.579	-3.542	-3.505	-3.465	-3.426	-3.386	-3.345	-3.305	-3.264	-3.224	-3.184	-3.144	-3.104	-3.065	-3.026	-2.989	-2.952	-2.918	-2.884	-2.850	-2.818	-2.786	-2.758	-2.730	-2.704	-2.679	-2.656	-2.635	-2.615	-2.596	-2.580	-2.565	-2.551	-2.540	-2.529	-2.520	-2.512	-2.505	-2.500	-2.498	-2.494	-2.492	-2.491	-2.491	-2.491	-2.492	-2.494	-2.495	-2.496	-2.499	-2.500	-2.501	-2.502	-2.502	-2.502	-2.502	-2.500	-2.499	-2.495	-2.490	-2.484	-2.476	-2.466	-2.456	-2.444	-2.429	-2.412	-2.395	-2.374	-2.351	-2.328	-2.301	-2.272	-2.241	-2.208	-2.171	-2.134	-2.094	-2.051	-2.006	-1.960	-1.910	-1.860	-1.806	-1.751	-1.694	-1.635	-1.575	-1.512	-1.448	-1.382	-1.316	-1.249	-1.179	-1.109	-1.036	-0.964	-0.891	-0.818	-0.742	-0.669	-0.594	-0.518	-0.442	-0.366	-0.291	-0.216	-0.144	-0.069	0.004	0.076	0.149	0.219	0.289	0.356	0.424	0.490	0.554	0.618	0.680	0.739	0.798	0.854	0.910	0.964	1.015	1.065	1.112	1.159	1.204	1.246	1.286	1.324	1.361	1.396	1.429	1.459	1.488	1.514	1.540	1.564	1.585	1.604	1.622	1.639	1.654	1.668	1.679	1.690	1.698	1.706	1.711	1.716	1.721	1.724	1.725	1.725	1.725	1.724	1.721	1.719	1.715	1.710	1.705	1.700	1.695	1.689	1.682	1.675	1.669	1.662	1.654	1.648	1.641	1.635	1.629	1.622	1.616	1.611	1.606	1.601	1.598	1.595	1.591	1.590	1.588	1.588	1.586	1.588	1.589	1.591	1.594	1.598	1.601	1.606	1.612	1.619	1.625	1.634	1.642	1.651	1.660	1.671	1.682	1.694	1.705	1.716	1.728	1.740	1.752	1.765	1.778	1.789	1.801	1.812	1.824	1.835	1.845	1.855	1.864	1.870	1.879	1.884	1.889	1.892	1.896	1.896	1.898	1.895	1.891	1.888	1.881	1.872	1.862	1.851	1.838	1.822	1.805	1.786	1.766	1.744	1.719	1.691	1.664	1.632	1.600	1.566	1.531	1.492	1.454	1.412	1.370	1.326	1.282	1.235	1.188	1.140	1.090	1.039	0.988	0.938	0.885	0.831	0.779	0.726	0.672	0.619	0.566	0.514	0.461	0.410	0.359	0.310	0.261	0.214	0.166	0.121	0.076	0.034	-0.008	-0.048	-0.085	-0.121	-0.155	-0.188	-0.218	-0.246	-0.272	-0.296	-0.319	-0.339	-0.356	-0.372	-0.386	-0.398	-0.406	-0.415	-0.420	-0.424	-0.424	-0.422	-0.420	-0.416	-0.410	-0.402	-0.392	-0.381	-0.368	-0.354	-0.338	-0.321	-0.302	-0.282	-0.262	-0.242	-0.220	-0.196	-0.172	-0.149	-0.125	-0.100	-0.074	-0.049	-0.022	0.002	0.028	0.052	0.078	0.102	0.126	0.151	0.174	0.196	0.218	0.239	0.259	0.278	0.295	0.312	0.328	0.342	0.355	0.368	0.379	0.388	0.395	0.402	0.408	0.410	0.412	0.412	0.412	0.410	0.405	0.401	0.394	0.385	0.376	0.366	0.354	0.341	0.326	0.311	0.295	0.276	0.259	0.240	0.221	0.201	0.180	0.159	0.138	0.115	0.094	0.072	0.050	0.029	0.008	-0.015	-0.034	-0.054	-0.072	-0.091	-0.109	-0.125	-0.141	-0.155	-0.168	-0.179	-0.189	-0.199	-0.205	-0.211	-0.215	-0.216	-0.218	-0.216	-0.214	-0.210	-0.202	-0.195	-0.186	-0.176	-0.162	-0.148	-0.134	-0.115	-0.098	-0.078	-0.056	-0.035	-0.011	0.012	0.038	0.062	0.089	0.115	0.142	0.170	0.198	0.225	0.251	0.279	0.305	0.331	0.356	0.382	0.405	0.429	0.451	0.472	0.492	0.510	0.526	0.542	0.556	0.570	0.580	0.589	0.596	0.601	0.605	0.608	0.608	0.605	0.601	0.596	0.589	0.580	0.569	0.558	0.542	0.528	0.511	0.492	0.472	0.451	0.429	0.405	0.380	0.356	0.329	0.301	0.274	0.246	0.218	0.188	0.159	0.129	0.099	0.070	0.041	0.011	-0.016	-0.044	-0.072	-0.099	-0.125	-0.150	-0.175	-0.198	-0.220	-0.241	-0.261	-0.280	-0.298	-0.312	-0.328	-0.340	-0.352	-0.362	-0.371	-0.378	-0.382	-0.385	-0.388	-0.388	-0.385	-0.382	-0.379	-0.371	-0.364	-0.352	-0.342	-0.329	-0.314	-0.299	-0.282	-0.264	-0.242	-0.222	-0.199	-0.178	-0.152	-0.128	-0.101	-0.074	-0.045	-0.016	0.012	0.042	0.074	0.104	0.134	0.165	0.196	0.228	0.258	0.289	0.320	0.350	0.379	0.409	0.438	0.464	0.491	0.518	0.542	0.566	0.590	0.611	0.634	0.654	0.671	0.690	0.705	0.720	0.732	0.746	0.756	0.765	0.772	0.780	0.785	0.789	0.792	0.794	0.794	0.792	0.790	0.786	0.782	0.778	0.771	0.762	0.756	0.746	0.736	0.726	0.716	0.704	0.692	0.680	0.668	0.654	0.641	0.629	0.616	0.604	0.592	0.579	0.568	0.556	0.545	0.536	0.526	0.518	0.510	0.502	0.496	0.492	0.488	0.484	0.482	0.482	0.482	0.486	0.489	0.492	0.499	0.506	0.514	0.524	0.535	0.548	0.561	0.578	0.594	0.611	0.630	0.650	0.672	0.695	0.719	0.744	0.770	0.796	0.824	0.852	0.881	0.910	0.940	0.972	1.002	1.034	1.066	1.099	1.131	1.164	1.195	1.228	1.259	1.291	1.322	1.352	1.382	1.411	1.440	1.466	1.494	1.519	1.544	1.568	1.590	1.611	1.631	1.649	1.665	1.681	1.696	1.709	1.720	1.729	1.738	1.742	1.748	1.751	1.751	1.752	1.750	1.748	1.741	1.735	1.726	1.716	1.705	1.692	1.679	1.662	1.646	1.629	1.610	1.590	1.569	1.549	1.525	1.502	1.480	1.455	1.431	1.408	1.384	1.359	1.334	1.310	1.286	1.262	1.240	1.218	1.196	1.175	1.156	1.138	1.120	1.104	1.090	1.076	1.065	1.055	1.048	1.041	1.036	1.034	1.032	1.034	1.038	1.042	1.051	1.061	1.074	1.088	1.102	1.121	1.142	1.164	1.190	1.216	1.244	1.275	1.306	1.340	1.375	1.411	1.450	1.489	1.529	1.571	1.612	1.656	1.700	1.745	1.789	1.834	1.879	1.924	1.968	2.011	2.055	2.099	2.140	2.182	2.224	2.262	2.300	2.336	2.371	2.405	2.436	2.465	2.494	2.520	2.544	2.565	2.585	2.602	2.618	2.630	2.640	2.649	2.655	2.660	2.661	2.660	2.658	2.654	2.648	2.639	2.628	2.616	2.602	2.588	2.571	2.552	2.534	2.514	2.492	2.471	2.448	2.425	2.402	2.379	2.355	2.331	2.309	2.285	2.262	2.242	2.221	2.200	2.182	2.164	2.148	2.132	2.119	2.106	2.096	2.088	2.081	2.076	2.072	2.072	2.074	2.076	2.081	2.089	2.099	2.109	2.124	2.139	2.158	2.176	2.199	2.222	2.249	2.275	2.304	2.335	2.368	2.401	2.436	2.472	2.510	2.549	2.589	2.629	2.670	2.710	2.752	2.795	2.839	2.881	2.924	2.966	3.009	3.050	3.091	3.132	3.171	3.210	3.248	3.285	3.320	3.354	3.386	3.416	3.446	3.474	3.499	3.522	3.544	3.562	3.581	3.596	3.609	3.620	3.629	3.634	3.638	3.639	3.636	3.632	3.626	3.618	3.605	3.591	3.575	3.556	3.535	3.510	3.485	3.456	3.425	3.392	3.356	3.319	3.280	3.239	3.195	3.151	3.102	3.054	3.005	2.952	2.900	2.846	2.790	2.732	2.676	2.618	2.559	2.499	2.438	2.376	2.316	2.255	2.194	2.132	2.071	2.010	1.949	1.888	1.829	1.769	1.711	1.654	1.596	1.541	1.486	1.432	1.381	1.330	1.281	1.232	1.186	1.141	1.099	1.056	1.015	0.978	0.940	0.905	0.872	0.839	0.810	0.781	0.754	0.729	0.705	0.682	0.661	0.642	0.624	0.606	0.591	0.575	0.562	0.549	0.538	0.526	0.515	0.505	0.495	0.486	0.476	0.469	0.459	0.449	0.440	0.430	0.420	0.410	0.399	0.386	0.375	0.361	0.348	0.331	0.315	0.298	0.279	0.259	0.239	0.215	0.191	0.166	0.140	0.111	0.082	0.052	0.021	-0.012	-0.046	-0.082	-0.119	-0.156	-0.195	-0.236	-0.278	-0.319	-0.360	-0.404	-0.446	-0.492	-0.535	-0.581	-0.625	-0.671	-0.716	-0.760	-0.804	-0.849	-0.892	-0.935	-0.976	-1.019	-1.059	-1.098	-1.136	-1.172	-1.209	-1.242	-1.275	-1.306	-1.336	-1.364	-1.390	-1.412	-1.434	-1.454	-1.471	-1.488	-1.500	-1.511	-1.520	-1.526	-1.531	-1.532	-1.534	-1.531	-1.526	-1.520	-1.511	-1.499	-1.485	-1.471	-1.454	-1.434	-1.412	-1.390	-1.365	-1.338	-1.309	-1.279	-1.248	-1.215	-1.181	-1.145	-1.108	-1.070	-1.032	-0.992	-0.952	-0.911	-0.870	-0.828	-0.785	-0.742	-0.700	-0.656	-0.614	-0.570	-0.528	-0.485	-0.442	-0.401	-0.360	-0.320	-0.280	-0.242	-0.204	-0.168	-0.132	-0.096	-0.064	-0.031	0.000	0.029	0.056	0.082	0.109	0.131	0.152	0.174	0.191	0.208	0.221	0.234	0.245	0.255	0.261	0.266	0.271	0.272	0.272	0.271	0.268	0.261	0.255	0.245	0.235	0.224	0.209	0.194	0.179	0.160	0.141	0.121	0.100	0.078	0.054	0.030	0.004	-0.021	-0.048	-0.075	-0.102	-0.129	-0.158	-0.186	-0.214	-0.241	-0.269	-0.296	-0.322	-0.349	-0.374	-0.399	-0.424	-0.446	-0.468	-0.489	-0.507	-0.525	-0.542	-0.558	-0.571	-0.582	-0.594	-0.604	-0.611	-0.616	-0.620	-0.621	-0.621	-0.620	-0.618	-0.610	-0.604	-0.595	-0.584	-0.571	-0.558	-0.542	-0.525	-0.506	-0.488	-0.465	-0.442	-0.419	-0.394	-0.369	-0.342	-0.315	-0.288	-0.259	-0.230	-0.201	-0.172	-0.144	-0.116	-0.088	-0.059	-0.032	-0.005	0.021	0.046	0.071	0.095	0.116	0.138	0.158	0.176	0.194	0.209	0.224	0.235	0.246	0.255	0.262	0.269	0.274	0.275	0.275	0.275	0.272	0.269	0.264	0.256	0.248	0.239	0.228	0.216	0.204	0.190	0.174	0.160	0.144	0.126	0.111	0.094	0.078	0.061	0.045	0.029	0.012	-0.002	-0.016	-0.030	-0.042	-0.055	-0.065	-0.074	-0.081	-0.088	-0.091	-0.094	-0.096	-0.095	-0.092	-0.089	-0.082	-0.074	-0.064	-0.051	-0.036	-0.020	-0.001	0.019	0.041	0.065	0.092	0.120	0.150	0.181	0.214	0.249	0.285	0.322	0.361	0.401	0.442	0.484	0.528	0.570	0.615	0.659	0.705	0.750	0.795	0.841	0.886	0.930	0.975	1.020	1.064	1.106	1.149	1.190	1.230	1.270	1.309	1.345	1.381	1.416	1.449	1.481	1.511	1.540	1.568	1.592	1.618	1.640	1.660	1.680	1.698	1.714	1.729	1.741	1.754	1.764	1.772	1.779	1.786	1.790	1.795	1.796	1.799	1.799	1.799	1.798	1.796	1.792	1.790	1.785	1.781	1.776	1.771	1.765	1.759	1.754	1.749	1.741	1.736	1.730	1.725	1.720	1.714	1.710	1.705	1.701	1.698	1.695	1.692	1.690	1.688	1.686	1.686	1.686	1.688	1.689	1.691	1.694	1.698	1.701	1.706	1.712	1.719	1.726	1.735	1.742	1.752	1.764	1.774	1.786	1.799	1.812	1.826	1.840	1.856	1.872	1.889	1.906	1.922	1.942	1.960	1.980	2.000	2.019	2.039	2.060	2.081	2.102	2.124	2.146	2.169	2.190	2.211	2.232	2.255	2.275	2.296	2.319	2.339	2.358	2.378	2.396	2.414	2.431	2.448	2.462	2.476	2.490	2.502	2.512	2.521	2.530	2.536	2.542	2.546	2.549	2.550	2.549	2.548	2.542	2.539	2.531	2.521	2.511	2.499	2.485	2.469	2.452	2.434	2.414	2.391	2.368	2.344	2.318	2.290	2.261	2.231	2.201	2.169	2.138	2.102	2.070	2.034	1.999	1.962	1.928	1.891	1.854	1.818	1.781	1.744	1.709	1.672	1.638	1.602	1.569	1.535	1.504	1.470	1.440	1.410	1.382	1.354	1.328	1.304	1.280	1.256	1.236	1.216	1.199	1.182	1.166	1.152	1.140	1.129	1.120	1.111	1.105	1.100	1.095	1.092	1.090	1.090	1.090	1.092	1.094	1.098	1.101	1.106	1.112	1.119	1.126	1.134	1.142	1.150	1.159	1.168	1.178	1.186	1.195	1.205	1.214	1.222	1.231	1.240	1.249	1.256	1.264	1.270	1.276	1.282	1.288	1.291	1.295	1.299	1.300	1.302	1.302	1.302	1.301	1.300	1.298	1.294	1.290	1.285	1.279	1.271	1.265	1.256	1.248	1.236	1.225	1.214	1.201	1.189	1.175	1.161	1.146	1.131	1.114	1.098	1.080	1.062	1.044	1.026	1.006	0.988	0.968	0.949	0.928	0.908	0.889	0.868	0.846	0.826	0.805	0.784	0.762	0.741	0.720	0.699	0.679	0.658	0.638	0.615	0.595	0.574	0.554	0.534	0.512	0.492	0.472	0.452	0.432	0.412	0.392	0.372	0.352	0.334	0.312	0.292	0.272	0.252	0.232	0.212	0.191	0.170	0.150	0.129	0.108	0.085	0.064	0.042	0.020	-0.004	-0.026	-0.050	-0.074	-0.099	-0.122	-0.149	-0.174	-0.200	-0.226	-0.255	-0.281	-0.310	-0.339	-0.369	-0.399	-0.429	-0.460	-0.492	-0.525	-0.559	-0.592	-0.626	-0.661	-0.696	-0.734	-0.770	-0.809	-0.848	-0.886	-0.925	-0.966	-1.008	-1.049	-1.090	-1.132	-1.178	-1.220	-1.265	-1.310	-1.355	-1.401	-1.448	-1.494	-1.540	-1.588	-1.634	-1.681	-1.730	-1.778	-1.826	-1.874	-1.922	-1.970	-2.019	-2.066	-2.114	-2.161	-2.209	-2.255	-2.301	-2.348	-2.392	-2.436	-2.481	-2.525	-2.566	-2.608	-2.649	-2.688	-2.726	-2.764	-2.800	-2.835	-2.869	-2.901	-2.934	-2.962	-2.992	-3.019	-3.044	-3.068	-3.091	-3.112	-3.132	-3.150	-3.168	-3.181	-3.195	-3.208	-3.218	-3.226	-3.234	-3.240	-3.245	-3.249	-3.250	-3.250	-3.250	-3.248	-3.245	-3.240	-3.235	-3.229	-3.221	-3.214	-3.204	-3.195	-3.185	-3.174	-3.162	-3.150	-3.138	-3.125	-3.111	-3.099	-3.084	-3.071	-3.056	-3.044	-3.030	-3.016	-3.004	-2.989	-2.978	-2.965	-2.952	-2.940	-2.929	-2.916	-2.906	-2.896	-2.885	-2.875	-2.866	-2.856	-2.848	-2.839	-2.830	-2.824	-2.815	-2.809	-2.800	-2.792	-2.786	-2.779	-2.771	-2.762	-2.756	-2.748	-2.739	-2.731	-2.721	-2.714	-2.702	-2.692	-2.682	-2.670	-2.658	-2.645	-2.630	-2.616	-2.599	-2.582	-2.564	-2.545	-2.526	-2.504	-2.481	-2.458	-2.434	-2.406	-2.380	-2.350	-2.321	-2.290	-2.258	-2.222	-2.188	-2.151	-2.114	-2.074	-2.034	-1.992	-1.950	-1.906	-1.862	-1.816	-1.770	-1.721	-1.674	-1.624	-1.574	-1.521	-1.470	-1.418	-1.364	-1.310	-1.256	-1.201	-1.145	-1.090	-1.034	-0.978	-0.920	-0.865	-0.808	-0.750	-0.692	-0.636	-0.578	-0.521	-0.465	-0.408	-0.352	-0.296	-0.239	-0.185	-0.129	-0.074	-0.019	0.035	0.089	0.141	0.195	0.249	0.300	0.352	0.402	0.454	0.504	0.552	0.602	0.651	0.700	0.749	0.795	0.842	0.889	0.934	0.980	1.025	1.070	1.115	1.158	1.201	1.244	1.288	1.330	1.372	1.414	1.456	1.498	1.539	1.580	1.619	1.660	1.700	1.740	1.779	1.819	1.859	1.899	1.938	1.978	2.018	2.056	2.096	2.135	2.175	2.215	2.254	2.294	2.335	2.374	2.415	2.455	2.496	2.538	2.579	2.621	2.661	2.704	2.746	2.789	2.831	2.874	2.918	2.960	3.004	3.049	3.091	3.136	3.180	3.225	3.270	3.315	3.359	3.404	3.449	3.494	3.539	3.584	3.628	3.672	3.718	3.761	3.805	3.849	3.891	3.935	3.978	4.019	4.060	4.100	4.141	4.180	4.218	4.256	4.291	4.328	4.362	4.396	4.429	4.460	4.491	4.521	4.549	4.575	4.602	4.625	4.649	4.671	4.691	4.711	4.729	4.746	4.761	4.776	4.789	4.800	4.811	4.820	4.828	4.835	4.841	4.846	4.850	4.852	4.855	4.856	4.856	4.855	4.855	4.852	4.851	4.848	4.845	4.841	4.836	4.832	4.829	4.824	4.820	4.815	4.811	4.808	4.802	4.800	4.796	4.792	4.790	4.788	4.786	4.785	4.785	4.784	4.785	4.785	4.789	4.790	4.794	4.798	4.802	4.809	4.814	4.821	4.829	4.836	4.845	4.855	4.864	4.875	4.885	4.896	4.908	4.920	4.932	4.946	4.959	4.971	4.985	4.998	5.011	5.025	5.038	5.051	5.064	5.076	5.089	5.100	5.112	5.124	5.134	5.144	5.154	5.164	5.171	5.180	5.186	5.191	5.199	5.201	5.206	5.208	5.210	5.211	5.211	5.210	5.209	5.205	5.202	5.196	5.191	5.184	5.176	5.166	5.158	5.146	5.134	5.121	5.108	5.092	5.078	5.060	5.042	5.024	5.004	4.984	4.962	4.941	4.919	4.896	4.871	4.848	4.821	4.796	4.770	4.744	4.716	4.689	4.660	4.632	4.604	4.575	4.545	4.516	4.486	4.458	4.428	4.398	4.368	4.339	4.308	4.279	4.250	4.221	4.191	4.164	4.136	4.109	4.081	4.055	4.029	4.004	3.979	3.954	3.931	3.909	3.888	3.866	3.846	3.828	3.809	3.791	3.775	3.760	3.745	3.731	3.720	3.708	3.699	3.689	3.681	3.674	3.668	3.662	3.659	3.656	3.655	3.654	3.654	3.655	3.656	3.659	3.662	3.666	3.671	3.678	3.682	3.690	3.696	3.704	3.711	3.719	3.728	3.735	3.744	3.752	3.760	3.768	3.774	3.781	3.788	3.794	3.798	3.802	3.806	3.810	3.810	3.811	3.811	3.810	3.808	3.802	3.798	3.791	3.782	3.772	3.762	3.751	3.736	3.720	3.704	3.686	3.666	3.644	3.621	3.596	3.571	3.542	3.514	3.485	3.454	3.421	3.388	3.352	3.318	3.281	3.242	3.205	3.166	3.128	3.088	3.048	3.006	2.966	2.925	2.884	2.844	2.804	2.764	2.724	2.685	2.646	2.608	2.571	2.534	2.498	2.462	2.430	2.398	2.366	2.336	2.306	2.279	2.251	2.228	2.204	2.180	2.159	2.139	2.120	2.102	2.086	2.070	2.058	2.044	2.033	2.021	2.011	2.002	1.995	1.988	1.980	1.975	1.969	1.964	1.960	1.955	1.950	1.946	1.941	1.938	1.932	1.928	1.921	1.916	1.910	1.902	1.894	1.884	1.875	1.864	1.851	1.839	1.824	1.809	1.791	1.772	1.751	1.730	1.705	1.680	1.652	1.624	1.592	1.560	1.525	1.488	1.451	1.410	1.366	1.322	1.276	1.229	1.179	1.126	1.072	1.018	0.959	0.900	0.840	0.776	0.712	0.648	0.580	0.511	0.441	0.369	0.296	0.221	0.148	0.071	-0.006	-0.082	-0.161	-0.240	-0.320	-0.400	-0.480	-0.561	-0.641	-0.722	-0.802	-0.882	-0.962	-1.042	-1.121	-1.200	-1.276	-1.354	-1.430	-1.504	-1.578	-1.649	-1.720	-1.789	-1.856	-1.922	-1.988	-2.051	-2.110	-2.170	-2.226	-2.282	-2.335	-2.386	-2.434	-2.481	-2.525	-2.569	-2.608	-2.646	-2.681	-2.716	-2.748	-2.778	-2.805	-2.830	-2.854	-2.876	-2.896	-2.914	-2.930	-2.945	-2.958	-2.970	-2.980	-2.989	-2.996	-3.004	-3.010	-3.015	-3.020	-3.024	-3.028	-3.030	-3.034	-3.036	-3.039	-3.041	-3.044	-3.048	-3.050	-3.055	-3.059	-3.064	-3.070	-3.076	-3.084	-3.094	-3.104	-3.116	-3.128	-3.141	-3.156	-3.174	-3.192	-3.212	-3.232	-3.255	-3.280	-3.305	-3.332	-3.361	-3.391	-3.422	-3.455	-3.489	-3.525	-3.561	-3.600	-3.639	-3.678	-3.719	-3.761	-3.804	-3.846	-3.891	-3.935	-3.980	-4.025	-4.070	-4.116	-4.160	-4.206	-4.250	-4.295	-4.339	-4.382	-4.425	-4.466	-4.506	-4.546	-4.585	-4.622	-4.659	-4.691	-4.725	-4.756	-4.785	-4.812	-4.838	-4.861	-4.882	-4.902	-4.920	-4.935	-4.949	-4.959	-4.968	-4.972	-4.978	-4.979	-4.979	-4.975	-4.970	-4.962	-4.952	-4.941	-4.926	-4.910	-4.892	-4.871	-4.849	-4.824	-4.798	-4.771	-4.741	-4.711	-4.679	-4.645	-4.610	-4.574	-4.536	-4.499	-4.461	-4.421	-4.381	-4.340	-4.299	-4.259	-4.216	-4.175	-4.134	-4.093	-4.051	-4.010	-3.970	-3.930	-3.891	-3.852	-3.816	-3.779	-3.744	-3.709	-3.675	-3.642	-3.612	-3.581	-3.552	-3.526	-3.500	-3.475	-3.452	-3.431	-3.411	-3.391	-3.372	-3.358	-3.342	-3.329	-3.316	-3.306	-3.296	-3.288	-3.279	-3.271	-3.266	-3.261	-3.258	-3.254	-3.251	-3.250	-3.248	-3.245	-3.245	-3.244	-3.242	-3.242	-3.241	-3.241	-3.239	-3.238	-3.236	-3.232	-3.230	-3.225	-3.220	-3.214	-3.208	-3.200	-3.190	-3.181	-3.170	-3.156	-3.142	-3.128	-3.111	-3.092	-3.072	-3.051	-3.029	-3.005	-2.980	-2.952	-2.925	-2.894	-2.864	-2.830	-2.796	-2.760	-2.724	-2.685	-2.646	-2.605	-2.565	-2.522	-2.479	-2.434	-2.389	-2.344	-2.298	-2.251	-2.205	-2.158	-2.109	-2.061	-2.015	-1.968	-1.921	-1.872	-1.826	-1.781	-1.736	-1.691	-1.646	-1.602	-1.560	-1.518	-1.478	-1.439	-1.400	-1.362	-1.326	-1.291	-1.259	-1.226	-1.196	-1.168	-1.140	-1.112	-1.089	-1.064	-1.042	-1.022	-1.004	-0.985	-0.969	-0.955	-0.941	-0.929	-0.918	-0.908	-0.899	-0.891	-0.884	-0.878	-0.872	-0.868	-0.862	-0.859	-0.856	-0.852	-0.850	-0.848	-0.845	-0.842	-0.840	-0.836	-0.834	-0.830	-0.826	-0.821	-0.815	-0.809	-0.801	-0.794	-0.784	-0.774	-0.762	-0.749	-0.736	-0.720	-0.704	-0.686	-0.666	-0.645	-0.622	-0.599	-0.572	-0.546	-0.519	-0.489	-0.458	-0.425	-0.390	-0.355	-0.319	-0.280	-0.240	-0.200	-0.158	-0.115	-0.070	-0.025	0.020	0.068	0.114	0.162	0.212	0.261	0.311	0.361	0.412	0.462	0.514	0.564	0.615	0.665	0.716	0.766	0.816	0.864	0.914	0.961	1.009	1.055	1.101	1.146	1.190	1.232	1.275	1.316	1.355	1.392	1.430	1.466	1.500	1.532	1.564	1.594	1.622	1.650	1.675	1.700	1.722	1.742	1.762	1.779	1.795	1.810	1.821	1.834	1.842	1.850	1.856	1.861	1.865	1.866	1.866	1.864	1.860	1.856	1.850	1.842	1.835	1.824	1.812	1.800	1.788	1.772	1.756	1.740	1.722	1.704	1.685	1.666	1.646	1.625	1.604	1.582	1.561	1.540	1.518	1.495	1.475	1.452	1.430	1.410	1.389	1.369	1.349	1.331	1.312	1.295	1.279	1.264	1.250	1.236	1.225	1.214	1.205	1.196	1.189	1.184	1.179	1.176	1.175	1.174	1.175	1.178	1.181	1.186	1.192	1.199	1.209	1.218	1.228	1.239	1.252	1.266	1.280	1.296	1.311	1.326	1.342	1.360	1.376	1.394	1.410	1.426	1.442	1.459	1.474	1.489	1.502	1.518	1.529	1.540	1.551	1.560	1.568	1.572	1.579	1.580	1.581	1.581	1.580	1.575	1.570	1.560	1.550	1.540	1.525	1.510	1.491	1.471	1.448	1.424	1.399	1.370	1.339	1.308	1.274	1.239	1.200	1.161	1.121	1.078	1.034	0.989	0.942	0.894	0.845	0.794	0.744	0.692	0.639	0.586	0.532	0.479	0.424	0.370	0.316	0.260	0.206	0.152	0.099	0.045	-0.006	-0.059	-0.110	-0.160	-0.208	-0.256	-0.302	-0.349	-0.391	-0.434	-0.476	-0.515	-0.552	-0.589	-0.622	-0.655	-0.685	-0.714	-0.740	-0.765	-0.786	-0.806	-0.825	-0.841	-0.855	-0.869	-0.878	-0.886	-0.892	-0.896	-0.899	-0.899	-0.898	-0.895	-0.890	-0.884	-0.876	-0.866	-0.856	-0.845	-0.830	-0.816	-0.801	-0.785	-0.769	-0.751	-0.732	-0.714	-0.695	-0.675	-0.656	-0.638	-0.619	-0.600	-0.581	-0.564	-0.546	-0.531	-0.516	-0.501	-0.488	-0.475	-0.465	-0.455	-0.448	-0.440	-0.436	-0.431	-0.431	-0.431	-0.434	-0.439	-0.444	-0.451	-0.462	-0.475	-0.488	-0.504	-0.522	-0.542	-0.565	-0.590	-0.615	-0.644	-0.672	-0.704	-0.739	-0.772	-0.809	-0.848	-0.886	-0.926	-0.969	-1.011	-1.054	-1.099	-1.145	-1.191	-1.238	-1.285	-1.331	-1.379	-1.426	-1.472	-1.521	-1.568	-1.614	-1.660	-1.704	-1.749	-1.792	-1.834	-1.876	-1.915	-1.954	-1.991	-2.026	-2.061	-2.094	-2.124	-2.152	-2.180	-2.205	-2.229	-2.250	-2.269	-2.285	-2.301	-2.315	-2.326	-2.335	-2.342	-2.349	-2.352	-2.354	-2.354	-2.351	-2.349	-2.342	-2.338	-2.329	-2.320	-2.309	-2.298	-2.284	-2.270	-2.256	-2.241	-2.226	-2.210	-2.192	-2.176	-2.159	-2.142	-2.126	-2.110	-2.094	-2.080	-2.065	-2.050	-2.038	-2.026	-2.014	-2.005	-1.996	-1.989	-1.984	-1.980	-1.976	-1.976	-1.976	-1.979	-1.982	-1.989	-1.996	-2.006	-2.019	-2.031	-2.046	-2.064	-2.081	-2.102	-2.125	-2.149	-2.175	-2.201	-2.230	-2.260	-2.291	-2.324	-2.356	-2.392	-2.426	-2.462	-2.500	-2.538	-2.575	-2.614	-2.651	-2.690	-2.729	-2.766	-2.804	-2.842	-2.880	-2.916	-2.951	-2.985	-3.020	-3.052	-3.084	-3.112	-3.141	-3.169	-3.196	-3.219	-3.241	-3.262	-3.281	-3.298	-3.312	-3.326	-3.336	-3.346	-3.354	-3.358	-3.361	-3.362	-3.362	-3.359	-3.354	-3.348	-3.339	-3.329	-3.318	-3.302	-3.288	-3.270	-3.252	-3.232	-3.210	-3.189	-3.165	-3.139	-3.114	-3.088	-3.059	-3.031	-3.002	-2.974	-2.944	-2.914	-2.884	-2.854	-2.825	-2.795	-2.765	-2.736	-2.708	-2.680	-2.651	-2.625	-2.599	-2.575	-2.551	-2.528	-2.506	-2.486	-2.468	-2.450	-2.432	-2.419	-2.406	-2.394	-2.384	-2.376	-2.369	-2.365	-2.362	-2.361	-2.362	-2.365	-2.369	-2.376	-2.384	-2.392	-2.405	-2.419	-2.432	-2.451	-2.470	-2.489	-2.511	-2.532	-2.559	-2.584	-2.611	-2.639	-2.669	-2.699	-2.731	-2.762	-2.798	-2.830	-2.864	-2.900	-2.935	-2.971	-3.005	-3.041	-3.076	-3.112	-3.148	-3.182	-3.216	-3.251	-3.284	-3.315	-3.346	-3.376	-3.406	-3.434	-3.460	-3.485	-3.509	-3.530	-3.550	-3.569	-3.585	-3.601	-3.614	-3.625	-3.634	-3.641	-3.648	-3.650	-3.650	-3.650	-3.648	-3.642	-3.635	-3.625	-3.614	-3.601	-3.586	-3.569	-3.550	-3.529	-3.508	-3.484	-3.458	-3.431	-3.404	-3.374	-3.342	-3.312	-3.279	-3.246	-3.212	-3.178	-3.142	-3.108	-3.070	-3.035	-2.998	-2.962	-2.926	-2.891	-2.856	-2.822	-2.789	-2.755	-2.722	-2.691	-2.661	-2.631	-2.604	-2.576	-2.550	-2.526	-2.502	-2.481	-2.460	-2.442	-2.425	-2.409	-2.394	-2.381	-2.370	-2.359	-2.350	-2.342	-2.336	-2.331	-2.328	-2.325	-2.322	-2.322	-2.322	-2.322	-2.324	-2.328	-2.329	-2.331	-2.334	-2.336	-2.339	-2.341	-2.345	-2.346	-2.346	-2.348	-2.346	-2.345	-2.344	-2.340	-2.335	-2.329	-2.321	-2.311	-2.300	-2.288	-2.272	-2.256	-2.238	-2.216	-2.194	-2.168	-2.140	-2.110	-2.079	-2.044	-2.006	-1.966	-1.925	-1.881	-1.834	-1.785	-1.736	-1.682	-1.626	-1.570	-1.510	-1.449	-1.388	-1.321	-1.255	-1.188	-1.119	-1.048	-0.976	-0.904	-0.830	-0.754	-0.679	-0.602	-0.526	-0.450	-0.372	-0.295	-0.218	-0.141	-0.064	0.011	0.086	0.161	0.236	0.309	0.380	0.451	0.521	0.590	0.656	0.721	0.785	0.848	0.908	0.968	1.025	1.080	1.134	1.185	1.234	1.281	1.326	1.370	1.411	1.450	1.486	1.521	1.554	1.584	1.612	1.639	1.665	1.686	1.708	1.726	1.744	1.759	1.772	1.785	1.795	1.805	1.811	1.816	1.821	1.825	1.828	1.828	1.828	1.825	1.824	1.820	1.816	1.811	1.806	1.799	1.792	1.785	1.778	1.769	1.761	1.754	1.744	1.736	1.728	1.719	1.710	1.702	1.694	1.686	1.680	1.672	1.666	1.661	1.655	1.650	1.646	1.644	1.640	1.639	1.638	1.636	1.638	1.638	1.639	1.641	1.645	1.649	1.652	1.658	1.664	1.670	1.678	1.686	1.694	1.701	1.712	1.721	1.730	1.741	1.751	1.761	1.771	1.782	1.791	1.801	1.811	1.821	1.830	1.838	1.845	1.851	1.858	1.864	1.868	1.870	1.871	1.872	1.871	1.869	1.866	1.860	1.854	1.844	1.835	1.822	1.810	1.792	1.775	1.756	1.735	1.712	1.688	1.660	1.631	1.600	1.568	1.532	1.496	1.458	1.419	1.376	1.334	1.289	1.242	1.196	1.148	1.096	1.046	0.995	0.942	0.889	0.835	0.781	0.725	0.670	0.615	0.560	0.506	0.450	0.396	0.342	0.290	0.238	0.186	0.135	0.086	0.038	-0.010	-0.055	-0.099	-0.141	-0.181	-0.220	-0.256	-0.291	-0.325	-0.355	-0.384	-0.411	-0.435	-0.458	-0.478	-0.495	-0.511	-0.524	-0.536	-0.545	-0.551	-0.556	-0.559	-0.559	-0.556	-0.554	-0.548	-0.540	-0.530	-0.520	-0.506	-0.491	-0.475	-0.458	-0.438	-0.419	-0.398	-0.374	-0.350	-0.325	-0.300	-0.274	-0.246	-0.219	-0.191	-0.164	-0.134	-0.106	-0.078	-0.049	-0.020	0.009	0.035	0.062	0.090	0.116	0.142	0.166	0.191	0.214	0.236	0.258	0.278	0.296	0.312	0.330	0.344	0.356	0.369	0.379	0.389	0.395	0.401	0.406	0.408	0.409	0.409	0.406	0.402	0.398	0.390	0.382	0.372	0.361	0.349	0.336	0.320	0.305	0.288	0.269	0.250	0.229	0.209	0.186	0.164	0.142	0.119	0.095	0.072	0.049	0.024	0.001	-0.021	-0.045	-0.066	-0.089	-0.110	-0.131	-0.150	-0.169	-0.186	-0.202	-0.218	-0.232	-0.244	-0.255	-0.265	-0.274	-0.279	-0.284	-0.288	-0.289	-0.289	-0.286	-0.282	-0.278	-0.270	-0.261	-0.250	-0.239	-0.225	-0.210	-0.194	-0.175	-0.156	-0.135	-0.115	-0.091	-0.069	-0.044	-0.020	0.006	0.032	0.059	0.085	0.112	0.139	0.165	0.191	0.218	0.242	0.268	0.291	0.315	0.336	0.358	0.378	0.396	0.414	0.429	0.444	0.456	0.466	0.476	0.484	0.490	0.494	0.495	0.496	0.494	0.490	0.485	0.478	0.469	0.458	0.444	0.431	0.414	0.396	0.378	0.356	0.335	0.310	0.286	0.260	0.232	0.205	0.176	0.148	0.118	0.088	0.056	0.025	-0.005	-0.036	-0.068	-0.099	-0.129	-0.160	-0.189	-0.218	-0.245	-0.274	-0.300	-0.324	-0.349	-0.371	-0.392	-0.412	-0.431	-0.449	-0.464	-0.479	-0.490	-0.501	-0.510	-0.519	-0.524	-0.528	-0.529	-0.530	-0.526	-0.524	-0.519	-0.511	-0.502	-0.491	-0.480	-0.466	-0.450	-0.434	-0.415	-0.395	-0.374	-0.351	-0.328	-0.302	-0.278	-0.251	-0.222	-0.194	-0.165	-0.135	-0.104	-0.074	-0.041	-0.010	0.022	0.054	0.086	0.119	0.149	0.181	0.212	0.244	0.275	0.305	0.335	0.364	0.391	0.419	0.445	0.470	0.495	0.518	0.540	0.561	0.581	0.600	0.619	0.635	0.650	0.665	0.678	0.689	0.700	0.709	0.718	0.724	0.730	0.735	0.739	0.741	0.742	0.744	0.742	0.741	0.739	0.735	0.732	0.729	0.722	0.716	0.711	0.705	0.698	0.690	0.682	0.676	0.668	0.660	0.652	0.644	0.636	0.630	0.621	0.616	0.609	0.602	0.598	0.592	0.589	0.586	0.582	0.580	0.580	0.580	0.580	0.582	0.586	0.589	0.594	0.600	0.606	0.615	0.625	0.635	0.648	0.660	0.675	0.690	0.706	0.724	0.744	0.762	0.784	0.806	0.830	0.854	0.879	0.905	0.932	0.960	0.989	1.018	1.048	1.078	1.109	1.141	1.172	1.205	1.238	1.270	1.302	1.335	1.368	1.399	1.431	1.462	1.494	1.524	1.554	1.584	1.610	1.639	1.665	1.690	1.714	1.738	1.759	1.780	1.799	1.816	1.834	1.849	1.861	1.872	1.882	1.891	1.899	1.904	1.906	1.908	1.908	1.905	1.901	1.896	1.889	1.880	1.869	1.858	1.844	1.829	1.811	1.794	1.775	1.754	1.732	1.709	1.686	1.661	1.636	1.610	1.584	1.556	1.530	1.502	1.475	1.448	1.420	1.392	1.366	1.340	1.315	1.289	1.265	1.241	1.220	1.199	1.180	1.161	1.144	1.129	1.116	1.105	1.095	1.086	1.081	1.078	1.076	1.076	1.080	1.085	1.091	1.100	1.112	1.126	1.141	1.160	1.180	1.202	1.226	1.254	1.281	1.311	1.344	1.378	1.412	1.449	1.486	1.526	1.566	1.608	1.650	1.692	1.736	1.780	1.824	1.868	1.912	1.955	2.000	2.042	2.085	2.128	2.168	2.208	2.248	2.285	2.321	2.356	2.390	2.421	2.451	2.480	2.505	2.529	2.552	2.571	2.590	2.605	2.620	2.631	2.640	2.646	2.651	2.654	2.655	2.654	2.650	2.644	2.638	2.628	2.618	2.605	2.590	2.575	2.558	2.540	2.521	2.499	2.479	2.456	2.434	2.411	2.388	2.364	2.341	2.316	2.292	2.270	2.246	2.225	2.204	2.182	2.164	2.144	2.128	2.110	2.096	2.082	2.070	2.059	2.051	2.045	2.039	2.036	2.034	2.034	2.038	2.041	2.047	2.058	2.068	2.080	2.094	2.110	2.128	2.149	2.170	2.194	2.219	2.245	2.275	2.304	2.336	2.369	2.402	2.438	2.474	2.510	2.548	2.586	2.625	2.665	2.705	2.744	2.784	2.824	2.862	2.902	2.942	2.981	3.018	3.055	3.091	3.126	3.160	3.194	3.225	3.254	3.282	3.310	3.335	3.358	3.379	3.399	3.415	3.430	3.442	3.452	3.461	3.468	3.470	3.471	3.470	3.468	3.460	3.451	3.440	3.426	3.409	3.391	3.370	3.346	3.320	3.291	3.260	3.228	3.192	3.155	3.116	3.075	3.031	2.988	2.941	2.892	2.842	2.791	2.739	2.685	2.630	2.575	2.519	2.461	2.402	2.345	2.285	2.225	2.166	2.106	2.047	1.988	1.929	1.870	1.810	1.752	1.695	1.639	1.584	1.528	1.475	1.422	1.371	1.320	1.271	1.224	1.178	1.134	1.090	1.048	1.008	0.970	0.932	0.898	0.864	0.831	0.800	0.771	0.745	0.718	0.694	0.671	0.649	0.629	0.610	0.592	0.578	0.561	0.548	0.535	0.521	0.510	0.499	0.490	0.479	0.470	0.461	0.452	0.444	0.435	0.426	0.418	0.408	0.399	0.390	0.380	0.369	0.356	0.345	0.331	0.319	0.304	0.289	0.271	0.254	0.235	0.215	0.194	0.171	0.148	0.124	0.098	0.070	0.041	0.011	-0.019	-0.050	-0.084	-0.118	-0.151	-0.189	-0.225	-0.262	-0.301	-0.340	-0.379	-0.420	-0.460	-0.500	-0.542	-0.584	-0.625	-0.665	-0.708	-0.748	-0.788	-0.828	-0.868	-0.905	-0.945	-0.981	-1.018	-1.052	-1.088	-1.119	-1.151	-1.181	-1.210	-1.238	-1.262	-1.288	-1.309	-1.329	-1.348	-1.364	-1.379	-1.391	-1.401	-1.409	-1.415	-1.419	-1.421	-1.421	-1.419	-1.415	-1.409	-1.400	-1.390	-1.376	-1.361	-1.345	-1.326	-1.305	-1.282	-1.258	-1.232	-1.204	-1.175	-1.145	-1.112	-1.079	-1.044	-1.008	-0.971	-0.932	-0.894	-0.852	-0.812	-0.770	-0.729	-0.686	-0.642	-0.600	-0.556	-0.514	-0.470	-0.426	-0.384	-0.342	-0.299	-0.258	-0.218	-0.176	-0.136	-0.099	-0.060	-0.024	0.011	0.045	0.079	0.110	0.141	0.170	0.196	0.222	0.246	0.269	0.289	0.308	0.325	0.339	0.354	0.365	0.374	0.381	0.388	0.391	0.394	0.394	0.392	0.389	0.384	0.376	0.369	0.359	0.348	0.334	0.319	0.302	0.285	0.268	0.246	0.225	0.202	0.180	0.156	0.130	0.105	0.079	0.052	0.025	-0.001	-0.030	-0.058	-0.084	-0.112	-0.139	-0.166	-0.192	-0.218	-0.244	-0.268	-0.291	-0.314	-0.335	-0.355	-0.375	-0.392	-0.409	-0.424	-0.438	-0.449	-0.460	-0.468	-0.475	-0.480	-0.484	-0.485	-0.485	-0.482	-0.480	-0.474	-0.466	-0.458	-0.445	-0.434	-0.419	-0.404	-0.386	-0.368	-0.348	-0.326	-0.304	-0.279	-0.255	-0.229	-0.202	-0.175	-0.148	-0.118	-0.090	-0.060	-0.031	-0.002	0.026	0.055	0.084	0.111	0.139	0.165	0.190	0.215	0.239	0.262	0.282	0.304	0.322	0.340	0.355	0.370	0.382	0.394	0.404	0.411	0.418	0.421	0.425	0.428	0.426	0.425	0.421	0.416	0.410	0.401	0.392	0.382	0.371	0.359	0.345	0.330	0.315	0.300	0.284	0.268	100.000	5.000	2.000	1.000	5.000	0.000	0.000	0.000	0.000	0.000	0.000	0.000	0.000	0.000	0.000	0.000	0.000	0.000	-5.215	-5.261	-5.305	-5.348	-5.389	-5.428	-5.468	-5.504	-5.539	-5.572	-5.604	-5.635	-5.665	-5.691	-5.718	-5.742	-5.766	-5.788	-5.809	-5.828	-5.845	-5.862	-5.879	-5.892	-5.906	-5.918	-5.929	-5.939	-5.949	-5.958	-5.965	-5.974	-5.980	-5.985	-5.991	-5.996	-6.000	-6.005	-6.008	-6.011	-6.015	-6.018	-6.020	-6.022	-6.026	-6.029	-6.032	-6.034	-6.036	-6.040	-6.042	-6.046	-6.050	-6.052	-6.056	-6.060	-6.065	-6.069	-6.074	-6.078	-6.082	-6.086	-6.092	-6.098	-6.101	-6.108	-6.114	-6.119	-6.125	-6.130	-6.136	-6.141	-6.146	-6.152	-6.158	-6.162	-6.168	-6.172	-6.178	-6.181	-6.186	-6.190	-6.192	-6.196	-6.199	-6.200	-6.201	-6.202	-6.204	-6.202	-6.201	-6.201	-6.199	-6.195	-6.191	-6.186	-6.182	-6.175	-6.169	-6.161	-6.152	-6.144	-6.135	-6.124	-6.111	-6.100	-6.086	-6.071	-6.056	-6.040	-6.024	-6.005	-5.986	-5.968	-5.946	-5.925	-5.904	-5.880	-5.858	-5.831	-5.806	-5.780	-5.754	-5.726	-5.699	-5.670	-5.641	-5.612	-5.581	-5.551	-5.520	-5.489	-5.456	-5.425	-5.392	-5.360	-5.328	-5.294	-5.261	-5.228	-5.195	-5.161	-5.128	-5.094	-5.061	-5.029	-4.995	-4.961	-4.929	-4.896	-4.864	-4.831	-4.799	-4.766	-4.735	-4.702	-4.672	-4.640	-4.610	-4.580	-4.550	-4.519	-4.489	-4.460	-4.430	-4.400	-4.372	-4.342	-4.315	-4.288	-4.259	-4.230	-4.202	-4.174	-4.148	-4.120	-4.091	-4.064	-4.036	-4.009	-3.981	-3.954	-3.926	-3.899	-3.870	-3.841	-3.814	-3.786	-3.758	-3.729	-3.700	-3.670	-3.642	-3.612	-3.582	-3.552	-3.522	-3.492	-3.461	-3.430	-3.400	-3.369	-3.336	-3.305	-3.274	-3.241	-3.209	-3.176	-3.144	-3.111	-3.080	-3.046	-3.014	-2.980	-2.948	-2.914	-2.881	-2.848	-2.815	-2.782	-2.750	-2.718	-2.685	-2.652	-2.620	-2.589	-2.558	-2.525	-2.495	-2.465	-2.434	-2.404	-2.375	-2.346	-2.319	-2.291	-2.265	-2.238	-2.212	-2.186	-2.162	-2.139	-2.116	-2.094	-2.072	-2.052	-2.033	-2.015	-1.995	-1.979	-1.964	-1.948	-1.934	-1.921	-1.908	-1.898	-1.886	-1.878	-1.868	-1.860	-1.854	-1.849	-1.844	-1.840	-1.836	-1.835	-1.832	-1.832	-1.832	-1.832	-1.835	-1.838	-1.839	-1.844	-1.848	-1.852	-1.858	-1.862	-1.869	-1.875	-1.881	-1.889	-1.896	-1.902	-1.910	-1.918	-1.924	-1.931	-1.939	-1.945	-1.952	-1.959	-1.965	-1.971	-1.975	-1.981	-1.986	-1.990	-1.994	-1.996	-1.999	-2.000	-2.002	-2.004	-2.004	-2.001	-2.001	-1.999	-1.998	-1.995	-1.990	-1.986	-1.980	-1.976	-1.969	-1.964	-1.956	-1.949	-1.940	-1.932	-1.924	-1.914	-1.905	-1.896	-1.885	-1.875	-1.864	-1.855	-1.844	-1.832	-1.821	-1.811	-1.800	-1.789	-1.779	-1.769	-1.758	-1.748	-1.738	-1.729	-1.720	-1.710	-1.701	-1.692	-1.684	-1.676	-1.669	-1.661	-1.655	-1.648	-1.642	-1.636	-1.631	-1.625	-1.621	-1.616	-1.612	-1.609	-1.605	-1.602	-1.599	-1.598	-1.594	-1.592	-1.590	-1.589	-1.588	-1.586	-1.586	-1.585	-1.584	-1.585	-1.585	-1.585	-1.585	-1.586	-1.588	-1.588	-1.590	-1.591	-1.594	-1.596	-1.598	-1.600	-1.604	-1.606	-1.609	-1.612	-1.616	-1.620	-1.624	-1.629	-1.632	-1.638	-1.641	-1.646	-1.651	-1.658	-1.662	-1.669	-1.674	-1.680	-1.685	-1.690	-1.696	-1.702	-1.709	-1.714	-1.720	-1.725	-1.731	-1.736	-1.741	-1.746	-1.751	-1.756	-1.760	-1.762	-1.768	-1.770	-1.772	-1.774	-1.776	-1.778	-1.779	-1.779	-1.780	-1.778	-1.776	-1.776	-1.774	-1.771	-1.766	-1.764	-1.760	-1.755	-1.749	-1.742	-1.736	-1.730	-1.724	-1.715	-1.708	-1.700	-1.691	-1.684	-1.675	-1.665	-1.656	-1.648	-1.639	-1.630	-1.621	-1.612	-1.604	-1.596	-1.588	-1.580	-1.574	-1.566	-1.561	-1.555	-1.551	-1.546	-1.544	-1.541	-1.539	-1.538	-1.538	-1.539	-1.540	-1.542	-1.546	-1.551	-1.556	-1.562	-1.570	-1.578	-1.589	-1.598	-1.610	-1.622	-1.636	-1.651	-1.666	-1.682	-1.700	-1.719	-1.739	-1.759	-1.780	-1.801	-1.824	-1.848	-1.872	-1.898	-1.922	-1.949	-1.975	-2.002	-2.030	-2.059	-2.086	-2.115	-2.144	-2.174	-2.202	-2.232	-2.261	-2.291	-2.321	-2.350	-2.379	-2.408	-2.438	-2.465	-2.494	-2.521	-2.549	-2.575	-2.601	-2.628	-2.651	-2.675	-2.699	-2.722	-2.742	-2.764	-2.784	-2.802	-2.821	-2.839	-2.855	-2.871	-2.886	-2.899	-2.912	-2.922	-2.934	-2.944	-2.952	-2.960	-2.966	-2.972	-2.978	-2.981	-2.985	-2.988	-2.989	-2.990	-2.991	-2.991	-2.989	-2.988	-2.986	-2.985	-2.982	-2.980	-2.976	-2.974	-2.970	-2.968	-2.965	-2.961	-2.960	-2.958	-2.955	-2.954	-2.954	-2.954	-2.954	-2.955	-2.958	-2.960	-2.962	-2.968	-2.972	-2.979	-2.986	-2.995	-3.005	-3.016	-3.028	-3.041	-3.056	-3.072	-3.089	-3.108	-3.126	-3.148	-3.169	-3.191	-3.216	-3.241	-3.268	-3.295	-3.324	-3.352	-3.382	-3.415	-3.446	-3.480	-3.512	-3.548	-3.581	-3.619	-3.654	-3.690	-3.728	-3.764	-3.801	-3.839	-3.876	-3.914	-3.951	-3.989	-4.026	-4.062	-4.099	-4.135	-4.171	-4.206	-4.241	-4.275	-4.309	-4.341	-4.372	-4.404	-4.434	-4.462	-4.491	-4.519	-4.545	-4.570	-4.594	-4.618	-4.640	-4.660	-4.679	-4.698	-4.715	-4.731	-4.746	-4.760	-4.772	-4.784	-4.795	-4.804	-4.812	-4.820	-4.826	-4.832	-4.838	-4.840	-4.844	-4.846	-4.846	-4.848	-4.848	-4.846	-4.845	-4.842	-4.840	-4.838	-4.835	-4.830	-4.826	-4.821	-4.818	-4.812	-4.808	-4.804	-4.799	-4.792	-4.789	-4.784	-4.779	-4.775	-4.769	-4.765	-4.761	-4.759	-4.755	-4.751	-4.749	-4.746	-4.744	-4.742	-4.742	-4.741	-4.740	-4.740	-4.740	-4.740	-4.741	-4.742	-4.745	-4.745	-4.748	-4.750	-4.754	-4.756	-4.759	-4.762	-4.766	-4.770	-4.774	-4.778	-4.781	-4.786	-4.789	-4.794	-4.796	-4.801	-4.805	-4.808	-4.810	-4.812	-4.815	-4.818	-4.818	-4.819	-4.821	-4.821	-4.820	-4.820	-4.819	-4.818	-4.816	-4.812	-4.809	-4.805	-4.800	-4.795	-4.790	-4.782	-4.776	-4.768	-4.759	-4.749	-4.739	-4.729	-4.718	-4.705	-4.692	-4.679	-4.665	-4.649	-4.635	-4.619	-4.602	-4.584	-4.568	-4.549	-4.529	-4.511	-4.491	-4.471	-4.450	-4.430	-4.410	-4.389	-4.366	-4.345	-4.324	-4.301	-4.280	-4.259	-4.236	-4.214	-4.194	-4.171	-4.150	-4.130	-4.110	-4.090	-4.070	-4.051	-4.032	-4.015	-3.998	-3.981	-3.965	-3.951	-3.936	-3.924	-3.911	-3.900	-3.890	-3.880	-3.872	-3.865	-3.859	-3.854	-3.851	-3.849	-3.848	-3.848	-3.848	-3.849	-3.852	-3.858	-3.862	-3.869	-3.876	-3.885	-3.894	-3.904	-3.915	-3.928	-3.941	-3.955	-3.970	-3.984	-3.999	-4.016	-4.032	-4.050	-4.068	-4.085	-4.102	-4.121	-4.139	-4.158	-4.174	-4.191	-4.209	-4.226	-4.242	-4.258	-4.274	-4.289	-4.302	-4.316	-4.329	-4.340	-4.351	-4.361	-4.369	-4.378	-4.384	-4.389	-4.394	-4.396	-4.399	-4.399	-4.399	-4.398	-4.394	-4.390	-4.385	-4.379	-4.370	-4.362	-4.351	-4.341	-4.330	-4.316	-4.302	-4.289	-4.272	-4.256	-4.240	-4.224	-4.205	-4.186	-4.168	-4.149	-4.130	-4.110	-4.091	-4.072	-4.054	-4.034	-4.015	-3.996	-3.979	-3.961	-3.944	-3.926	-3.911	-3.895	-3.881	-3.868	-3.854	-3.842	-3.830	-3.820	-3.811	-3.802	-3.795	-3.789	-3.782	-3.779	-3.774	-3.771	-3.769	-3.768	-3.766	-3.768	-3.768	-3.769	-3.771	-3.774	-3.776	-3.780	-3.784	-3.788	-3.792	-3.796	-3.800	-3.804	-3.808	-3.811	-3.814	-3.816	-3.819	-3.820	-3.821	-3.822	-3.820	-3.820	-3.816	-3.812	-3.808	-3.801	-3.794	-3.785	-3.775	-3.764	-3.750	-3.735	-3.720	-3.701	-3.684	-3.662	-3.641	-3.616	-3.591	-3.565	-3.536	-3.508	-3.475	-3.444	-3.409	-3.374	-3.338	-3.300	-3.262	-3.222	-3.181	-3.141	-3.099	-3.055	-3.011	-2.968	-2.921	-2.878	-2.831	-2.786	-2.739	-2.694	-2.646	-2.601	-2.555	-2.508	-2.462	-2.418	-2.372	-2.329	-2.285	-2.241	-2.198	-2.156	-2.115	-2.074	-2.035	-1.996	-1.958	-1.920	-1.884	-1.848	-1.814	-1.780	-1.746	-1.716	-1.684	-1.655	-1.625	-1.598	-1.570	-1.544	-1.519	-1.494	-1.470	-1.448	-1.425	-1.404	-1.382	-1.364	-1.345	-1.326	-1.310	-1.292	-1.278	-1.262	-1.248	-1.235	-1.221	-1.209	-1.198	-1.186	-1.176	-1.166	-1.158	-1.149	-1.141	-1.135	-1.130	-1.124	-1.120	-1.116	-1.112	-1.110	-1.109	-1.108	-1.106	-1.108	-1.108	-1.110	-1.112	-1.116	-1.120	-1.124	-1.130	-1.135	-1.140	-1.148	-1.155	-1.164	-1.171	-1.180	-1.190	-1.200	-1.210	-1.220	-1.230	-1.241	-1.252	-1.264	-1.275	-1.288	-1.299	-1.311	-1.321	-1.334	-1.345	-1.356	-1.368	-1.379	-1.390	-1.399	-1.409	-1.419	-1.429	-1.438	-1.446	-1.454	-1.461	-1.469	-1.475	-1.482	-1.488	-1.494	-1.499	-1.504	-1.508	-1.511	-1.515	-1.519	-1.521	-1.525	-1.526	-1.529	-1.530	-1.532	-1.535	-1.536	-1.538	-1.539	-1.541	-1.542	-1.545	-1.548	-1.549	-1.551	-1.554	-1.556	-1.560	-1.565	-1.568	-1.572	-1.578	-1.582	-1.590	-1.596	-1.602	-1.610	-1.618	-1.625	-1.635	-1.645	-1.654	-1.664	-1.674	-1.685	-1.696	-1.708	-1.719	-1.731	-1.744	-1.756	-1.769	-1.781	-1.794	-1.806	-1.819	-1.831	-1.842	-1.855	-1.866	-1.879	-1.889	-1.899	-1.909	-1.919	-1.926	-1.935	-1.942	-1.949	-1.956	-1.960	-1.965	-1.969	-1.971	-1.974	-1.975	-1.975	-1.974	-1.971	-1.970	-1.966	-1.961	-1.956	-1.950	-1.941	-1.934	-1.925	-1.915	-1.904	-1.891	-1.879	-1.865	-1.851	-1.838	-1.821	-1.805	-1.789	-1.771	-1.754	-1.735	-1.718	-1.698	-1.679	-1.658	-1.639	-1.618	-1.596	-1.575	-1.555	-1.534	-1.512	-1.491	-1.470	-1.449	-1.428	-1.406	-1.386	-1.365	-1.345	-1.325	-1.305	-1.285	-1.266	-1.246	-1.229	-1.211	-1.192	-1.176	-1.159	-1.142	-1.128	-1.112	-1.096	-1.082	-1.070	-1.056	-1.045	-1.032	-1.022	-1.012	-1.002	-0.994	-0.986	-0.978	-0.971	-0.965	-0.959	-0.955	-0.950	-0.946	-0.944	-0.940	-0.939	-0.938	-0.938	-0.936	-0.936	-0.938	-0.939	-0.939	-0.941	-0.942	-0.945	-0.946	-0.950	-0.952	-0.954	-0.958	-0.960	-0.961	-0.964	-0.968	-0.969	-0.970	-0.971	-0.971	-0.971	-0.972	-0.972	-0.970	-0.968	-0.966	-0.962	-0.958	-0.955	-0.949	-0.942	-0.935	-0.928	-0.920	-0.910	-0.900	-0.889	-0.878	-0.864	-0.851	-0.836	-0.822	-0.806	-0.791	-0.774	-0.756	-0.739	-0.720	-0.701	-0.681	-0.664	-0.644	-0.624	-0.604	-0.584	-0.562	-0.542	-0.522	-0.502	-0.484	-0.464	-0.445	-0.426	-0.409	-0.391	-0.375	-0.359	-0.344	-0.329	-0.315	-0.302	-0.290	-0.280	-0.270	-0.260	-0.251	-0.245	-0.239	-0.234	-0.230	-0.226	-0.225	-0.224	-0.225	-0.226	-0.228	-0.231	-0.234	-0.239	-0.246	-0.251	-0.259	-0.268	-0.275	-0.285	-0.294	-0.305	-0.315	-0.326	-0.338	-0.350	-0.362	-0.374	-0.386	-0.398	-0.411	-0.422	-0.435	-0.448	-0.459	-0.470	-0.480	-0.491	-0.502	-0.511	-0.521	-0.530	-0.538	-0.544	-0.552	-0.558	-0.562	-0.568	-0.571	-0.574	-0.576	-0.578	-0.578	-0.578	-0.578	-0.575	-0.572	-0.568	-0.564	-0.559	-0.552	-0.546	-0.538	-0.530	-0.521	-0.511	-0.501	-0.489	-0.479	-0.466	-0.454	-0.441	-0.428	-0.415	-0.401	-0.386	-0.371	-0.358	-0.342	-0.328	-0.314	-0.299	-0.284	-0.269	-0.256	-0.241	-0.229	-0.214	-0.201	-0.189	-0.178	-0.165	-0.155	-0.145	-0.135	-0.126	-0.119	-0.111	-0.106	-0.100	-0.095	-0.091	-0.089	-0.086	-0.085	-0.085	-0.085	-0.086	-0.089	-0.091	-0.095	-0.100	-0.106	-0.111	-0.118	-0.126	-0.134	-0.142	-0.152	-0.161	-0.172	-0.182	-0.194	-0.204	-0.216	-0.229	-0.240	-0.252	-0.264	-0.278	-0.290	-0.301	-0.312	-0.325	-0.338	-0.348	-0.359	-0.370	-0.380	-0.389	-0.398	-0.408	-0.415	-0.422	-0.430	-0.436	-0.441	-0.446	-0.450	-0.452	-0.455	-0.458	-0.459	-0.459	-0.459	-0.456	-0.454	-0.451	-0.449	-0.444	-0.438	-0.431	-0.425	-0.418	-0.410	-0.401	-0.391	-0.381	-0.371	-0.360	-0.349	-0.336	-0.324	-0.310	-0.298	-0.285	-0.271	-0.256	-0.242	-0.228	-0.214	-0.199	-0.185	-0.170	-0.156	-0.141	-0.128	-0.114	-0.099	-0.086	-0.074	-0.060	-0.048	-0.036	-0.025	-0.012	-0.002	0.009	0.019	0.026	0.036	0.044	0.052	0.058	0.065	0.071	0.076	0.081	0.086	0.089	0.092	0.095	0.099	0.100	0.100	0.101	0.102	0.102	0.102	0.101	0.100	0.099	0.098	0.096	0.095	0.091	0.089	0.088	0.085	0.084	0.081	0.080	0.078	0.076	0.074	0.072	0.072	0.071	0.072	0.072	0.074	0.075	0.078	0.081	0.084	0.089	0.094	0.099	0.106	0.112	0.121	0.130	0.140	0.151	0.164	0.175	0.190	0.204	0.220	0.238	0.255	0.274	0.294	0.315	0.338	0.360	0.384	0.410	0.435	0.462	0.491	0.520	0.550	0.580	0.611	0.644	0.676	0.710	0.744	0.779	0.814	0.849	0.885	0.921	0.958	0.995	1.031	1.068	1.104	1.140	1.176	1.212	1.248	1.281	1.315	1.350	1.381	1.414	1.445	1.474	1.502	1.531	1.558	1.582	1.606	1.630	1.651	1.670	1.689	1.705	1.719	1.732	1.744	1.754	1.762	1.769	1.774	1.776	1.778	1.778	1.776	1.771	1.768	1.760	1.751	1.744	1.732	1.720	1.708	1.692	1.678	1.661	1.644	1.626	1.608	1.590	1.571	1.551	1.531	1.511	1.491	1.471	1.452	1.432	1.415	1.396	1.379	1.362	1.348	1.331	1.319	1.306	1.295	1.285	1.278	1.270	1.264	1.260	1.256	1.256	1.256	1.259	1.264	1.269	1.276	1.286	1.296	1.310	1.325	1.341	1.358	1.378	1.399	1.420	1.444	1.470	1.495	1.524	1.551	1.581	1.611	1.644	1.676	1.709	1.742	1.776	1.812	1.846	1.882	1.916	1.952	1.988	2.022	2.056	2.091	2.125	2.158	2.190	2.221	2.252	2.282	2.311	2.339	2.365	2.390	2.412	2.435	2.455	2.474	2.491	2.506	2.520	2.532	2.541	2.550	2.556	2.560	2.562	2.562	2.560	2.556	2.550	2.542	2.532	2.520	2.506	2.490	2.471	2.452	2.430	2.406	2.381	2.352	2.322	2.292	2.260	2.225	2.189	2.151	2.111	2.071	2.030	1.988	1.942	1.898	1.851	1.804	1.755	1.706	1.658	1.606	1.555	1.504	1.452	1.401	1.349	1.296	1.244	1.191	1.139	1.088	1.035	0.984	0.932	0.881	0.831	0.782	0.734	0.685	0.638	0.591	0.546	0.501	0.458	0.415	0.374	0.334	0.294	0.256	0.220	0.184	0.149	0.115	0.084	0.052	0.024	-0.005	-0.032	-0.058	-0.084	-0.108	-0.130	-0.152	-0.172	-0.191	-0.210	-0.229	-0.246	-0.261	-0.276	-0.291	-0.305	-0.319	-0.331	-0.344	-0.355	-0.366	-0.378	-0.389	-0.400	-0.410	-0.420	-0.431	-0.440	-0.450	-0.461	-0.471	-0.481	-0.492	-0.502	-0.514	-0.525	-0.536	-0.548	-0.559	-0.572	-0.585	-0.598	-0.609	-0.622	-0.636	-0.650	-0.664	-0.678	-0.691	-0.706	-0.720	-0.735	-0.749	-0.762	-0.778	-0.791	-0.805	-0.819	-0.832	-0.845	-0.858	-0.870	-0.881	-0.892	-0.904	-0.914	-0.922	-0.930	-0.939	-0.945	-0.952	-0.958	-0.961	-0.965	-0.968	-0.968	-0.969	-0.968	-0.966	-0.962	-0.959	-0.952	-0.946	-0.938	-0.929	-0.919	-0.908	-0.894	-0.880	-0.865	-0.849	-0.831	-0.812	-0.792	-0.772	-0.750	-0.728	-0.704	-0.679	-0.654	-0.626	-0.599	-0.571	-0.542	-0.514	-0.482	-0.452	-0.420	-0.390	-0.358	-0.326	-0.292	-0.260	-0.228	-0.192	-0.160	-0.128	-0.092	-0.060	-0.028	0.006	0.040	0.072	0.104	0.136	0.166	0.199	0.229	0.259	0.288	0.316	0.344	0.371	0.398	0.424	0.448	0.471	0.495	0.516	0.536	0.558	0.575	0.594	0.610	0.626	0.640	0.652	0.666	0.676	0.686	0.695	0.701	0.708	0.711	0.715	0.718	0.719	0.718	0.716	0.712	0.709	0.704	0.696	0.688	0.679	0.669	0.656	0.644	0.630	0.615	0.599	0.582	0.564	0.544	0.525	0.504	0.482	0.459	0.435	0.411	0.388	0.361	0.335	0.308	0.282	0.255	0.228	0.200	0.171	0.142	0.116	0.086	0.059	0.031	0.005	-0.024	-0.050	-0.076	-0.102	-0.128	-0.152	-0.178	-0.200	-0.224	-0.246	-0.266	-0.286	-0.308	-0.325	-0.342	-0.360	-0.375	-0.390	-0.404	-0.416	-0.428	-0.439	-0.448	-0.456	-0.464	-0.470	-0.476	-0.481	-0.486	-0.489	-0.491	-0.492	-0.494	-0.495	-0.495	-0.494	-0.494	-0.492	-0.490	-0.490	-0.488	-0.485	-0.482	-0.480	-0.478	-0.475	-0.475	-0.472	-0.471	-0.470	-0.469	-0.469	-0.468	-0.469	-0.470	-0.471	-0.472	-0.475	-0.478	-0.481	-0.485	-0.489	-0.495	-0.499	-0.506	-0.512	-0.519	-0.526	-0.534	-0.541	-0.549	-0.558	-0.566	-0.574	-0.582	-0.591	-0.600	-0.608	-0.614	-0.622	-0.629	-0.635	-0.641	-0.648	-0.651	-0.655	-0.659	-0.661	-0.661	-0.662	-0.661	-0.660	-0.658	-0.655	-0.649	-0.644	-0.636	-0.628	-0.618	-0.608	-0.595	-0.582	-0.568	-0.552	-0.536	-0.519	-0.500	-0.481	-0.460	-0.439	-0.415	-0.392	-0.369	-0.344	-0.319	-0.292	-0.266	-0.239	-0.212	-0.184	-0.155	-0.128	-0.100	-0.071	-0.042	-0.014	0.014	0.042	0.070	0.098	0.124	0.151	0.178	0.202	0.228	0.251	0.276	0.299	0.322	0.344	0.365	0.386	0.406	0.424	0.442	0.460	0.478	0.494	0.510	0.525	0.539	0.552	0.566	0.579	0.591	0.602	0.614	0.625	0.635	0.646	0.656	0.665	0.675	0.684	0.694	0.702	0.710	0.720	0.729	0.738	0.746	0.755	0.764	0.772	0.782	0.792	0.801	0.811	0.820	0.830	0.839	0.849	0.859	0.869	0.878	0.888	0.898	0.908	0.918	0.926	0.936	0.946	0.955	0.964	0.971	0.981	0.989	0.995	1.002	1.010	1.016	1.022	1.028	1.032	1.038	1.041	1.045	1.048	1.050	1.052	1.054	1.055	1.054	1.054	1.052	1.051	1.049	1.046	1.044	1.039	1.035	1.030	1.025	1.020	1.014	1.006	0.999	0.991	0.984	0.975	0.965	0.956	0.946	0.935	0.926	0.914	0.902	0.891	0.879	0.866	0.855	0.841	0.828	0.814	0.800	0.785	0.770	0.755	0.740	0.722	0.706	0.689	0.671	0.652	0.635	0.616	0.596	0.576	0.556	0.536	0.514	0.492	0.471	0.448	0.424	0.401	0.376	0.352	0.328	0.301	0.276	0.251	0.225	0.199	0.172	0.145	0.118	0.091	0.065	0.038	0.011	-0.016	-0.044	-0.071	-0.096	-0.122	-0.149	-0.174	-0.199	-0.224	-0.248	-0.271	-0.294	-0.316	-0.338	-0.358	-0.378	-0.398	-0.415	-0.431	-0.448	-0.464	-0.479	-0.491	-0.504	-0.515	-0.524	-0.534	-0.542	-0.549	-0.554	-0.559	-0.562	-0.565	-0.568	-0.568	-0.566	-0.565	-0.562	-0.559	-0.555	-0.549	-0.542	-0.535	-0.528	-0.519	-0.510	-0.501	-0.490	-0.479	-0.468	-0.456	-0.444	-0.430	-0.418	-0.405	-0.392	-0.379	-0.365	-0.351	-0.338	-0.324	-0.311	-0.299	-0.285	-0.272	-0.260	-0.249	-0.236	-0.226	-0.214	-0.205	-0.195	-0.186	-0.178	-0.169	-0.162	-0.156	-0.150	-0.145	-0.141	-0.136	-0.135	-0.132	-0.131	-0.130	-0.130	-0.131	-0.134	-0.136	-0.140	-0.144	-0.149	-0.154	-0.160	-0.166	-0.174	-0.182	-0.191	-0.200	-0.211	-0.221	-0.231	-0.242	-0.255	-0.266	-0.279	-0.292	-0.305	-0.319	-0.332	-0.346	-0.360	-0.374	-0.388	-0.402	-0.416	-0.429	-0.442	-0.458	-0.471	-0.485	-0.499	-0.511	-0.525	-0.536	-0.550	-0.562	-0.575	-0.588	-0.599	-0.610	-0.622	-0.632	-0.645	-0.656	-0.666	-0.678	-0.688	-0.699	-0.709	-0.720	-0.730	-0.741	-0.754	-0.764	-0.775	-0.786	-0.798	-0.810	-0.821	-0.834	-0.848	-0.860	-0.874	-0.888	-0.902	-0.918	-0.932	-0.949	-0.965	-0.982	-1.000	-1.019	-1.039	-1.058	-1.079	-1.100	-1.121	-1.144	-1.168	-1.190	-1.215	-1.240	-1.266	-1.292	-1.320	-1.349	-1.376	-1.406	-1.438	-1.466	-1.499	-1.530	-1.564	-1.595	-1.629	-1.662	-1.699	-1.732	-1.769	-1.804	-1.840	-1.878	-1.915	-1.951	-1.990	-2.026	-2.065	-2.102	-2.140	-2.179	-2.218	-2.256	-2.294	-2.332	-2.371	-2.409	-2.448	-2.485	-2.522	-2.560	-2.598	-2.634	-2.670	-2.706	-2.741	-2.778	-2.812	-2.846	-2.880	-2.911	-2.944	-2.975	-3.006	-3.036	-3.065	-3.094	-3.120	-3.146	-3.172	-3.196	-3.219	-3.241	-3.262	-3.281	-3.300	-3.318	-3.334	-3.350	-3.362	-3.375	-3.386	-3.396	-3.405	-3.412	-3.418	-3.424	-3.426	-3.429	-3.430	-3.429	-3.428	-3.424	-3.420	-3.414	-3.408	-3.399	-3.390	-3.380	-3.369	-3.356	-3.342	-3.329	-3.312	-3.296	-3.280	-3.261	-3.242	-3.225	-3.204	-3.184	-3.162	-3.140	-3.119	-3.096	-3.072	-3.050	-3.026	-3.002	-2.979	-2.955	-2.930	-2.906	-2.881	-2.858	-2.832	-2.808	-2.782	-2.759	-2.735	-2.711	-2.686	-2.662	-2.639	-2.615	-2.590	-2.568	-2.544	-2.519	-2.496	-2.471	-2.448	-2.422	-2.399	-2.375	-2.350	-2.325	-2.300	-2.274	-2.249	-2.222	-2.195	-2.168	-2.140	-2.111	-2.082	-2.052	-2.022	-1.990	-1.958	-1.925	-1.892	-1.856	-1.821	-1.784	-1.746	-1.708	-1.670	-1.629	-1.586	-1.544	-1.501	-1.456	-1.410	-1.362	-1.316	-1.268	-1.218	-1.166	-1.115	-1.062	-1.009	-0.955	-0.899	-0.842	-0.786	-0.729	-0.671	-0.612	-0.552	-0.491	-0.431	-0.370	-0.309	-0.245	-0.182	-0.120	-0.056	0.008	0.071	0.136	0.201	0.265	0.330	0.395	0.461	0.526	0.592	0.659	0.724	0.790	0.856	0.921	0.988	1.054	1.120	1.186	1.252	1.319	1.386	1.452	1.520	1.586	1.652	1.720	1.788	1.854	1.922	1.989	2.056	2.124	2.191	2.259	2.326	2.395	2.462	2.530	2.599	2.666	2.734	2.801	2.870	2.938	3.005	3.072	3.140	3.208	3.275	3.341	3.409	3.475	3.540	3.606	3.672	3.736	3.801	3.865	3.929	3.992	4.056	4.118	4.179	4.241	4.300	4.360	4.420	4.479	4.535	4.592	4.649	4.705	4.760	4.814	4.866	4.919	4.970	5.021	5.071	5.121	5.169	5.216	5.264	5.310	5.355	5.400	5.444	5.486	5.529	5.570	5.611	5.651	5.690	5.728	5.766	5.802	5.839	5.875	5.910	5.944	5.978	6.011	6.042	6.075	6.105	6.135	6.165	6.194	6.222	6.250	6.276	6.302	6.328	6.352	6.376	6.400	6.421	6.442	6.464	6.484	6.502	6.521	6.539	6.556	6.571	6.588	6.601	6.614	6.626	6.639	6.649	6.659	6.668	6.675	6.681	6.688	6.692	6.698	6.701	6.704	6.704	6.706	6.705	6.705	6.704	6.701	6.698	6.694	6.689	6.684	6.679	6.671	6.665	6.658	6.649	6.640	6.631	6.622	6.612	6.602	6.592	6.581	6.570	6.560	6.548	6.536	6.525	6.512	6.501	6.490	6.478	6.465	6.454	6.442	6.430	6.419	6.408	6.398	6.386	6.374	6.364	6.354	6.341	6.332	6.321	6.310	6.300	6.289	6.279	6.269	6.258	6.248	6.236	6.226	6.215	6.204	6.192	6.182	6.170	6.159	6.146	6.132	6.120	6.106	6.092	6.078	6.062	6.048	6.031	6.014	5.998	5.979	5.961	5.941	5.921	5.901	5.879	5.858	5.835	5.811	5.785	5.761	5.735	5.708	5.681	5.652	5.624	5.594	5.564	5.532	5.501	5.469	5.436	5.402	5.368	5.334	5.299	5.264	5.228	5.190	5.154	5.116	5.078	5.040	5.001	4.964	4.924	4.886	4.846	4.806	4.766	4.726	4.688	4.646	4.608	4.566	4.526	4.486	4.446	4.405	4.365	4.325	4.285	4.245	4.205	4.164	4.124	4.085	4.044	4.004	3.965	3.925	3.885	3.845	3.806	3.768	3.726	3.688	3.649	3.610	3.571	3.532	3.494	3.455	3.418	3.380	3.341	3.304	3.266	3.229	3.191	3.155	3.119	3.082	3.046	3.010	2.975	2.941	2.906	2.871	2.839	2.805	2.772	2.740	2.709	2.676	2.645	2.615	2.585	2.555	2.526	2.498	2.470	2.441	2.415	2.388	2.361	2.336	2.310	2.285	2.260	2.236	2.212	2.189	2.165	2.142	2.120	2.096	2.074	2.051	2.029	2.007	1.985	1.962	1.941	1.918	1.896	1.872	1.850	1.826	1.802	1.779	1.755	1.731	1.706	1.680	1.654	1.628	1.600	1.572	1.544	1.516	1.486	1.456	1.425	1.394	1.361	1.329	1.296	1.261	1.228	1.192	1.155	1.120	1.082	1.045	1.006	0.969	0.929	0.890	0.850	0.810	0.769	0.728	0.688	0.646	0.605	0.564	0.522	0.481	0.440	0.399	0.358	0.316	0.276	0.236	0.196	0.156	0.116	0.078	0.040	0.001	-0.036	-0.072	-0.109	-0.145	-0.180	-0.215	-0.249	-0.281	-0.314	-0.346	-0.379	-0.409	-0.439	-0.469	-0.496	-0.525	-0.552	-0.580	-0.606	-0.632	-0.659	-0.685	-0.710	-0.734	-0.759	-0.784	-0.808	-0.831	-0.856	-0.879	-0.904	-0.928	-0.951	-0.975	-1.000	-1.025	-1.050	-1.076	-1.101	-1.129	-1.155	-1.184	-1.212	-1.241	-1.270	-1.301	-1.334	-1.366	-1.400	-1.435	-1.470	-1.506	-1.544	-1.582	-1.622	-1.664	-1.706	-1.749	-1.794	-1.840	-1.886	-1.934	-1.985	-2.034	-2.088	-2.139	-2.194	-2.248	-2.305	-2.361	-2.421	-2.480	-2.540	-2.601	-2.664	-2.726	-2.790	-2.854	-2.920	-2.985	-3.051	-3.118	-3.185	-3.252	-3.319	-3.386	-3.455	-3.522	-3.591	-3.659	-3.726	-3.792	-3.860	-3.926	-3.992	-4.056	-4.122	-4.186	-4.249	-4.311	-4.372	-4.434	-4.492	-4.551	-4.608	-4.664	-4.718	-4.771	-4.824	-4.874	-4.922	-4.970	-5.016	-5.061	-5.105	-5.146	-5.186	-5.225	-5.261	-5.298	-5.332	-5.364	-5.395	-5.425	-5.454	-5.480	-5.505	-5.529	-5.552	-5.574	-5.594	-5.612	-5.630	-5.648	-5.662	-5.678	-5.690	-5.704	-5.714	-5.725	-5.735	-5.745	-5.754	-5.760	-5.768	-5.774	-5.781	-5.786	-5.792	-5.796	-5.801	-5.806	-5.810	-5.814	-5.818	-5.821	-5.825	-5.829	-5.832	-5.836	-5.840	-5.845	-5.849	-5.852	-5.858	-5.861	-5.866	-5.871	-5.876	-5.882	-5.886	-5.891	-5.898	-5.904	-5.910	-5.916	-5.924	-5.930	-5.936	-5.944	-5.951	-5.958	-5.965	-5.972	-5.980	-5.986	-5.994	-6.000	-6.008	-6.015	-6.021	-6.028	-6.032	-6.039	-6.044	-6.049	-6.054	-6.059	-6.062	-6.066	-6.069	-6.071	-6.072	-6.074	-6.075	-6.074	-6.072	-6.070	-6.068	-6.065	-6.060	-6.054	-6.048	-6.041	-6.034	-6.024	-6.014	-6.002	-5.991	-5.978	-5.964	-5.949	-5.932	-5.915	-5.898	-5.879	-5.858	-5.836	-5.814	-5.790	-5.765	-5.741	-5.715	-5.688	-5.661	-5.631	-5.602	-5.572	-5.542	-5.512	-5.480	-5.448	-5.416	-5.382	-5.349	-5.316	-5.281	-5.248	-5.212	-5.178	-5.144	-5.109	-5.075	-5.040	-5.006	-4.971	-4.939	-4.904	-4.870	-4.838	-4.805	-4.772	-4.740	-4.709	-4.678	-4.646	-4.616	-4.585	-4.556	-4.528	-4.500	-4.471	-4.444	-4.416	-4.391	-4.364	-4.339	-4.314	-4.289	-4.264	-4.240	-4.216	-4.192	-4.169	-4.146	-4.122	-4.100	-4.076	-4.054	-4.031	-4.009	-3.986	-3.962	-3.939	-3.916	-3.891	-3.869	-3.844	-3.820	-3.795	-3.770	-3.744	-3.718	-3.691	-3.665	-3.638	-3.609	-3.580	-3.551	-3.521	-3.492	-3.462	-3.431	-3.400	-3.369	-3.336	-3.304	-3.271	-3.239	-3.204	-3.171	-3.136	-3.104	-3.069	-3.034	-2.999	-2.964	-2.930	-2.895	-2.860	-2.826	-2.791	-2.758	-2.725	-2.691	-2.656	-2.624	-2.592	-2.561	-2.530	-2.499	-2.469	-2.439	-2.410	-2.382	-2.355	-2.330	-2.304	-2.280	-2.255	-2.232	-2.210	-2.189	-2.169	-2.150	-2.131	-2.114	-2.098	-2.082	-2.068	-2.052	-2.040	-2.029	-2.018	-2.007	-1.999	-1.990	-1.982	-1.976	-1.970	-1.964	-1.961	-1.956	-1.952	-1.950	-1.949	-1.946	-1.945	-1.945	-1.945	-1.944	-1.945	-1.945	-1.946	-1.948	-1.949	-1.950	-1.951	-1.952	-1.952	-1.955	-1.955	-1.955	-1.956	-1.956	-1.956	-1.956	-1.955	-1.954	-1.951	-1.949	-1.945	-1.941	-1.938	-1.932	-1.926	-1.920	-1.914	-1.905	-1.898	-1.888	-1.878	-1.868	-1.855	-1.842	-1.830	-1.816	-1.801	-1.786	-1.771	-1.754	-1.736	-1.719	-1.700	-1.681	-1.661	-1.641	-1.621	-1.599	-1.578	-1.556	-1.534	-1.511	-1.489	-1.466	-1.444	-1.420	-1.398	-1.374	-1.351	-1.329	-1.306	-1.284	-1.261	-1.240	-1.219	-1.198	-1.178	-1.156	-1.138	-1.119	-1.100	-1.082	-1.065	-1.048	-1.032	-1.016	-1.002	-0.989	-0.975	-0.962	-0.951	-0.941	-0.930	-0.921	-0.912	-0.905	-0.898	-0.890	-0.885	-0.880	-0.876	-0.872	-0.869	-0.868	-0.865	-0.864	-0.862	-0.864	-0.864	-0.865	-0.868	-0.869	-0.872	-0.876	-0.879	-0.884	-0.888	-0.892	-0.899	-0.904	-0.910	-0.916	-0.922	-0.931	-0.938	-0.945	-0.954	-0.962	-0.970	-0.979	-0.988	-0.996	-1.004	-1.014	-1.022	-1.031	-1.041	-1.050	-1.059	-1.068	-1.076	-1.086	-1.095	-1.104	-1.111	-1.120	-1.129	-1.136	-1.144	-1.151	-1.159	-1.165	-1.170	-1.178	-1.182	-1.186	-1.191	-1.195	-1.199	-1.200	-1.202	-1.205	-1.205	-1.205	-1.205	-1.204	-1.202	-1.200	-1.198	-1.192	-1.189	-1.184	-1.179	-1.172	-1.166	-1.158	-1.150	-1.142	-1.132	-1.122	-1.114	-1.102	-1.092	-1.081	-1.071	-1.059	-1.048	-1.036	-1.024	-1.012	-1.002	-0.990	-0.980	-0.969	-0.958	-0.948	-0.939	-0.930	-0.921	-0.914	-0.906	-0.900	-0.895	-0.890	-0.888	-0.885	-0.882	-0.882	-0.882	-0.885	-0.888	-0.891	-0.896	-0.902	-0.910	-0.920	-0.930	-0.941	-0.955	-0.969	-0.984	-1.000	-1.018	-1.036	-1.056	-1.078	-1.100	-1.122	-1.148	-1.172	-1.199	-1.225	-1.255	-1.282	-1.311	-1.342	-1.372	-1.404	-1.435	-1.468	-1.501	-1.532	-1.566	-1.599	-1.632	-1.666	-1.699	-1.732	-1.765	-1.798	-1.830	-1.861	-1.892	-1.924	-1.955	-1.984	-2.013	-2.041	-2.069	-2.095	-2.121	-2.145	-2.170	-2.192	-2.215	-2.236	-2.256	-2.275	-2.294	-2.310	-2.325	-2.340	-2.354	-2.366	-2.378	-2.388	-2.398	-2.405	-2.414	-2.420	-2.425	-2.430	-2.434	-2.438	-2.440	-2.441	-2.442	-2.444	-2.444	-2.442	-2.441	-2.440	-2.439	-2.438	-2.435	-2.434	-2.431	-2.430	-2.429	-2.426	-2.425	-2.425	-2.425	-2.424	-2.425	-2.426	-2.428	-2.430	-2.434	-2.438	-2.442	-2.448	-2.455	-2.464	-2.472	-2.481	-2.492	-2.504	-2.518	-2.532	-2.546	-2.564	-2.582	-2.600	-2.621	-2.641	-2.665	-2.688	-2.711	-2.738	-2.764	-2.791	-2.820	-2.850	-2.880	-2.912	-2.945	-2.978	-3.012	-3.046	-3.081	-3.118	-3.154	-3.190	-3.228	-3.265	-3.302	-3.341	-3.380	-3.419	-3.458	-3.496	-3.535	-3.574	-3.611	-3.650	-3.688	-3.725	-3.762	-3.800	-3.835	-3.871	-3.905	-3.940	-3.974	-4.008	-4.039	-4.071	-4.102	-4.131	-4.159	-4.188	-4.215	-4.240	-4.265	-4.289	-4.311	-4.332	-4.352	-4.372	-4.390	-4.408	-4.424	-4.439	-4.454	-4.466	-4.478	-4.489	-4.499	-4.508	-4.516	-4.522	-4.529	-4.535	-4.539	-4.544	-4.546	-4.549	-4.551	-4.552	-4.555	-4.556	-4.555	-4.555	-4.555	-4.554	-4.552	-4.552	-4.551	-4.550	-4.550	-4.548	-4.546	-4.545	-4.545	-4.545	-4.544	-4.544	-4.545	-4.544	-4.545	-4.546	-4.549	-4.551	-4.554	-4.556	-4.560	-4.564	-4.569	-4.574	-4.578	-4.584	-4.589	-4.595	-4.602	-4.609	-4.616	-4.622	-4.630	-4.638	-4.645	-4.652	-4.661	-4.669	-4.676	-4.684	-4.691	-4.698	-4.704	-4.710	-4.718	-4.722	-4.726	-4.732	-4.736	-4.739	-4.741	-4.744	-4.745	-4.745	-4.744	-4.744	-4.741	-4.739	-4.735	-4.730	-4.724	-4.718	-4.710	-4.701	-4.691	-4.681	-4.670	-4.658	-4.644	-4.630	-4.615	-4.600	-4.582	-4.565	-4.546	-4.528	-4.508	-4.486	-4.466	-4.444	-4.421	-4.398	-4.375	-4.350	-4.326	-4.301	-4.276	-4.249	-4.224	-4.198	-4.172	-4.145	-4.119	-4.093	-4.066	-4.039	-4.012	-3.986	-3.961	-3.934	-3.909	-3.884	-3.860	-3.835	-3.811	-3.788	-3.764	-3.742	-3.720	-3.699	-3.679	-3.659	-3.641	-3.622	-3.605	-3.589	-3.574	-3.559	-3.546	-3.534	-3.521	-3.511	-3.501	-3.494	-3.486	-3.480	-3.475	-3.471	-3.468	-3.468	-3.466	-3.468	-3.469	-3.471	-3.475	-3.479	-3.485	-3.491	-3.499	-3.508	-3.516	-3.526	-3.538	-3.549	-3.560	-3.574	-3.588	-3.601	-3.616	-3.630	-3.645	-3.660	-3.675	-3.691	-3.705	-3.721	-3.736	-3.750	-3.765	-3.779	-3.792	-3.805	-3.818	-3.830	-3.840	-3.850	-3.860	-3.869	-3.876	-3.882	-3.889	-3.892	-3.896	-3.899	-3.899	-3.899	-3.899	-3.896	-3.892	-3.888	-3.881	-3.875	-3.866	-3.858	-3.848	-3.836	-3.824	-3.810	-3.798	-3.782	-3.768	-3.750	-3.734	-3.716	-3.699	-3.681	-3.662	-3.644	-3.625	-3.606	-3.588	-3.569	-3.551	-3.532	-3.515	-3.498	-3.480	-3.464	-3.449	-3.434	-3.419	-3.405	-3.391	-3.380	-3.369	-3.360	-3.351	-3.342	-3.336	-3.330	-3.326	-3.322	-3.319	-3.318	-3.316	-3.316	-3.318	-3.320	-3.322	-3.326	-3.331	-3.336	-3.341	-3.348	-3.354	-3.361	-3.368	-3.375	-3.382	-3.391	-3.399	-3.406	-3.415	-3.421	-3.428	-3.434	-3.440	-3.444	-3.449	-3.451	-3.455	-3.456	-3.458	-3.456	-3.455	-3.451	-3.448	-3.441	-3.434	-3.426	-3.416	-3.405	-3.392	-3.378	-3.361	-3.344	-3.325	-3.304	-3.281	-3.258	-3.232	-3.206	-3.179	-3.149	-3.118	-3.086	-3.052	-3.018	-2.981	-2.944	-2.906	-2.869	-2.829	-2.789	-2.748	-2.705	-2.662	-2.620	-2.576	-2.534	-2.490	-2.445	-2.401	-2.356	-2.312	-2.268	-2.225	-2.181	-2.136	-2.094	-2.051	-2.009	-1.969	-1.926	-1.886	-1.846	-1.808	-1.770	-1.732	-1.696	-1.660	-1.626	-1.591	-1.558	-1.526	-1.495	-1.464	-1.434	-1.405	-1.378	-1.351	-1.326	-1.300	-1.276	-1.252	-1.230	-1.209	-1.189	-1.168	-1.149	-1.131	-1.112	-1.096	-1.080	-1.064	-1.049	-1.035	-1.022	-1.009	-0.996	-0.985	-0.974	-0.964	-0.954	-0.945	-0.935	-0.928	-0.920	-0.912	-0.906	-0.900	-0.895	-0.890	-0.885	-0.881	-0.879	-0.875	-0.872	-0.870	-0.869	-0.868	-0.868	-0.868	-0.868	-0.869	-0.870	-0.870	-0.872	-0.876	-0.878	-0.881	-0.885	-0.889	-0.892	-0.896	-0.901	-0.906	-0.911	-0.916	-0.921	-0.926	-0.932	-0.939	-0.945	-0.950	-0.955	-0.961	-0.968	-0.974	-0.979	-0.984	-0.990	-0.995	-1.000	-1.006	-1.011	-1.016	-1.020	-1.024	-1.029	-1.032	-1.035	-1.039	-1.042	-1.045	-1.049	-1.051	-1.054	-1.056	-1.058	-1.060	-1.062	-1.064	-1.065	-1.068	-1.069	-1.071	-1.072	-1.075	-1.078	-1.080	-1.081	-1.084	-1.086	-1.089	-1.092	-1.096	-1.100	-1.104	-1.109	-1.114	-1.118	-1.124	-1.130	-1.136	-1.144	-1.151	-1.160	-1.169	-1.179	-1.189	-1.198	-1.209	-1.220	-1.231	-1.244	-1.258	-1.270	-1.282	-1.296	-1.310	-1.325	-1.339	-1.354	-1.369	-1.384	-1.400	-1.415	-1.429	-1.445	-1.460	-1.475	-1.490	-1.504	-1.519	-1.532	-1.546	-1.559	-1.572	-1.585	-1.596	-1.608	-1.618	-1.629	-1.638	-1.646	-1.655	-1.661	-1.669	-1.674	-1.679	-1.682	-1.686	-1.688	-1.690	-1.691	-1.690	-1.690	-1.689	-1.686	-1.681	-1.678	-1.672	-1.666	-1.659	-1.652	-1.644	-1.635	-1.625	-1.614	-1.604	-1.591	-1.579	-1.566	-1.551	-1.538	-1.522	-1.506	-1.491	-1.475	-1.458	-1.441	-1.424	-1.406	-1.388	-1.370	-1.351	-1.332	-1.314	-1.295	-1.275	-1.258	-1.239	-1.219	-1.200	-1.181	-1.162	-1.144	-1.126	-1.108	-1.090	-1.071	-1.055	-1.038	-1.021	-1.006	-0.990	-0.974	-0.960	-0.945	-0.932	-0.920	-0.908	-0.895	-0.884	-0.874	-0.864	-0.856	-0.848	-0.840	-0.832	-0.826	-0.821	-0.816	-0.811	-0.808	-0.804	-0.801	-0.799	-0.796	-0.795	-0.795	-0.795	-0.795	-0.794	-0.795	-0.795	-0.795	-0.796	-0.796	-0.798	-0.799	-0.798	-0.798	-0.798	-0.798	-0.796	-0.795	-0.792	-0.790	-0.788	-0.785	-0.780	-0.775	-0.769	-0.762	-0.754	-0.746	-0.738	-0.726	-0.715	-0.704	-0.691	-0.678	-0.662	-0.646	-0.631	-0.614	-0.595	-0.576	-0.558	-0.538	-0.516	-0.494	-0.472	-0.450	-0.428	-0.405	-0.381	-0.356	-0.332	-0.309	-0.285	-0.261	-0.238	-0.212	-0.191	-0.168	-0.145	-0.121	-0.100	-0.079	-0.059	-0.039	-0.020	-0.002	0.015	0.031	0.048	0.061	0.076	0.088	0.100	0.110	0.120	0.128	0.135	0.141	0.148	0.151	0.155	0.156	0.159	0.159	0.159	0.158	0.156	0.152	0.150	0.146	0.141	0.135	0.130	0.124	0.118	0.110	0.104	0.095	0.088	0.079	0.071	0.062	0.055	0.046	0.038	0.029	0.022	0.014	0.006	-0.001	-0.008	-0.015	-0.020	-0.028	-0.031	-0.038	-0.042	-0.046	-0.050	-0.052	-0.055	-0.058	-0.059	-0.059	-0.059	-0.059	-0.059	-0.058	-0.055	-0.052	-0.049	-0.045	-0.040	-0.035	-0.029	-0.024	-0.016	-0.010	-0.001	0.008	0.015	0.024	0.034	0.045	0.054	0.065	0.076	0.088	0.100	0.111	0.124	0.136	0.149	0.161	0.174	0.186	0.200	0.212	0.225	0.238	0.250	0.262	0.275	0.286	0.299	0.310	0.321	0.331	0.341	0.350	0.360	0.368	0.378	0.384	0.391	0.398	0.404	0.409	0.412	0.416	0.420	0.422	0.424	0.425	0.426	0.425	0.426	0.424	0.422	0.420	0.416	0.412	0.409	0.405	0.399	0.394	0.388	0.381	0.375	0.368	0.360	0.352	0.345	0.336	0.329	0.321	0.311	0.304	0.296	0.286	0.280	0.271	0.262	0.255	0.248	0.241	0.234	0.228	0.220	0.214	0.209	0.204	0.199	0.194	0.190	0.188	0.184	0.182	0.180	0.179	0.179	0.179	0.179	0.180	0.181	0.184	0.185	0.190	0.194	0.198	0.202	0.208	0.212	0.219	0.225	0.232	0.240	0.249	0.256	0.266	0.275	0.284	0.294	0.304	0.315	0.325	0.335	0.346	0.358	0.369	0.380	0.391	0.402	0.414	0.426	0.436	0.448	0.459	0.470	0.480	0.491	0.501	0.511	0.521	0.531	0.541	0.549	0.559	0.566	0.575	0.582	0.590	0.596	0.604	0.610	0.616	0.621	0.628	0.631	0.635	0.639	0.642	0.648	0.650	0.652	0.655	0.656	0.658	0.660	0.660	0.661	0.661	0.661	0.661	0.662	0.662	0.661	0.662	0.662	0.662	0.662	0.661	0.662	0.664	0.664	0.665	0.668	0.669	0.671	0.674	0.679	0.682	0.686	0.691	0.698	0.705	0.714	0.722	0.731	0.741	0.754	0.766	0.780	0.794	0.810	0.826	0.845	0.864	0.885	0.905	0.929	0.952	0.978	1.004	1.031	1.059	1.089	1.120	1.151	1.184	1.218	1.252	1.286	1.324	1.360	1.398	1.435	1.472	1.512	1.551	1.590	1.630	1.669	1.708	1.746	1.786	1.825	1.862	1.899	1.936	1.971	2.006	2.040	2.074	2.105	2.136	2.165	2.191	2.218	2.242	2.266	2.288	2.308	2.325	2.341	2.356	2.368	2.378	2.386	2.394	2.398	2.400	2.401	2.401	2.398	2.394	2.388	2.380	2.371	2.360	2.348	2.334	2.319	2.302	2.285	2.268	2.248	2.229	2.208	2.188	2.166	2.145	2.122	2.100	2.079	2.058	2.035	2.015	1.995	1.976	1.958	1.939	1.921	1.906	1.891	1.878	1.865	1.855	1.845	1.838	1.831	1.826	1.822	1.821	1.821	1.824	1.826	1.832	1.840	1.848	1.858	1.870	1.884	1.899	1.916	1.934	1.954	1.975	1.996	2.020	2.045	2.070	2.096	2.125	2.154	2.182	2.212	2.244	2.274	2.305	2.338	2.369	2.400	2.432	2.464	2.495	2.528	2.558	2.589	2.619	2.648	2.678	2.704	2.731	2.758	2.782	2.808	2.830	2.852	2.872	2.892	2.910	2.926	2.941	2.956	2.969	2.978	2.988	2.995	3.001	3.004	3.008	3.009	3.008	3.005	3.001	2.994	2.986	2.978	2.966	2.952	2.938	2.921	2.904	2.884	2.862	2.840	2.816	2.791	2.762	2.734	2.704	2.672	2.640	2.605	2.570	2.532	2.495	2.455	2.416	2.375	2.334	2.290	2.248	2.202	2.158	2.112	2.066	2.020	1.974	1.926	1.880	1.832	1.785	1.739	1.691	1.644	1.598	1.551	1.505	1.459	1.414	1.369	1.325	1.281	1.239	1.196	1.156	1.115	1.076	1.038	1.000	0.964	0.926	0.894	0.859	0.826	0.795	0.764	0.735	0.706	0.679	0.654	0.628	0.602	0.579	0.556	0.534	0.512	0.492	0.472	0.452	0.434	0.416	0.399	0.380	0.364	0.348	0.331	0.315	0.299	0.282	0.266	0.250	0.234	0.218	0.202	0.184	0.168	0.151	0.132	0.115	0.098	0.079	0.060	0.041	0.020	0.000	-0.020	-0.041	-0.062	-0.084	-0.105	-0.128	-0.150	-0.172	-0.196	-0.219	-0.242	-0.265	-0.288	-0.311	-0.334	-0.355	-0.379	-0.400	-0.421	-0.442	-0.462	-0.484	-0.502	-0.521	-0.540	-0.556	-0.574	-0.588	-0.602	-0.616	-0.628	-0.638	-0.648	-0.656	-0.665	-0.671	-0.676	-0.679	-0.681	-0.682	-0.682	-0.680	-0.676	-0.672	-0.666	-0.658	-0.650	-0.640	-0.629	-0.616	-0.601	-0.586	-0.570	-0.551	-0.532	-0.512	-0.492	-0.470	-0.448	-0.424	-0.398	-0.372	-0.345	-0.319	-0.291	-0.262	-0.232	-0.202	-0.174	-0.142	-0.112	-0.080	-0.049	-0.016	0.015	0.046	0.079	0.110	0.142	0.175	0.205	0.238	0.269	0.299	0.330	0.360	0.389	0.419	0.446	0.474	0.501	0.528	0.552	0.579	0.602	0.626	0.648	0.669	0.690	0.710	0.728	0.745	0.762	0.778	0.791	0.805	0.818	0.828	0.836	0.845	0.851	0.858	0.861	0.864	0.865	0.866	0.865	0.861	0.858	0.851	0.845	0.838	0.829	0.818	0.805	0.791	0.778	0.762	0.744	0.726	0.708	0.686	0.665	0.642	0.619	0.594	0.569	0.542	0.515	0.488	0.460	0.430	0.400	0.370	0.340	0.309	0.279	0.248	0.216	0.185	0.154	0.122	0.091	0.061	0.031	0.001	-0.028	-0.056	-0.085	-0.111	-0.140	-0.165	-0.190	-0.214	-0.236	-0.259	-0.280	-0.299	-0.318	-0.335	-0.350	-0.366	-0.380	-0.392	-0.404	-0.412	-0.421	-0.429	-0.435	-0.439	-0.444	-0.446	-0.446	-0.448	-0.448	-0.445	-0.442	-0.439	-0.434	-0.429	-0.424	-0.418	-0.411	-0.404	-0.396	-0.388	-0.380	-0.372	-0.364	-0.355	-0.348	-0.339	-0.331	-0.324	-0.316	-0.310	-0.304	-0.298	-0.291	-0.288	-0.284	-0.280	-0.276	-0.275	-0.272	-0.272	-0.271	-0.272	-0.275	-0.276	-0.279	-0.282	-0.288	-0.291	-0.298	-0.302	-0.309	-0.316	-0.324	-0.330	-0.338	-0.345	-0.352	-0.360	-0.368	-0.374	-0.382	-0.388	-0.394	-0.399	-0.405	-0.409	-0.412	-0.415	-0.418	-0.419	-0.419	-0.418	-0.415	-0.411	-0.408	-0.402	-0.395	-0.386	-0.378	-0.366	-0.355	-0.340	-0.326	-0.310	-0.292	-0.274	-0.255	-0.232	-0.211	-0.188	-0.162	-0.138	-0.111	-0.084	-0.056	-0.028	0.002	0.032	0.062	0.095	0.125	0.159	0.190	0.222	0.255	0.289	0.320	0.352	0.385	0.416	0.449	0.479	0.509	0.539	0.569	0.598	0.626	0.654	0.679	0.705	0.729	0.752	0.776	0.799	0.820	0.840	0.860	0.878	0.895	0.911	0.926	0.941	0.955	0.968	0.980	0.991	1.001	1.011	1.021	1.029	1.036	1.044	1.050	1.056	1.062	1.068	1.072	1.078	1.081	1.085	1.090	1.092	1.096	1.099	1.102	1.106	1.109	1.111	1.114	1.118	1.121	1.124	1.126	1.130	1.131	1.135	1.139	1.141	1.145	1.148	1.150	1.154	1.155	1.158	1.160	1.162	1.164	1.166	1.168	1.170	1.171	1.171	1.172	1.172	1.172	1.172	1.171	1.171	1.170	1.168	1.166	1.164	1.161	1.158	1.154	1.151	1.145	1.141	1.136	1.130	1.125	1.119	1.111	1.105	1.098	1.090	1.082	1.072	1.065	1.056	1.046	1.038	1.028	1.018	1.006	0.998	0.986	0.975	0.964	0.951	0.940	0.929	0.918	0.905	0.891	0.879	0.865	0.852	0.839	0.824	0.810	0.795	0.779	0.765	0.749	0.732	0.715	0.699	0.681	0.664	0.646	0.628	0.609	0.590	0.571	0.551	0.530	0.510	0.488	0.468	0.445	0.422	0.400	0.378	0.355	0.331	0.308	0.284	0.260	0.236	0.212	0.189	0.166	0.142	0.118	0.095	0.072	0.050	0.028	0.005	-0.016	-0.039	-0.059	-0.080	-0.099	-0.118	-0.135	-0.154	-0.170	-0.186	-0.201	-0.215	-0.229	-0.241	-0.251	-0.262	-0.272	-0.280	-0.286	-0.292	-0.299	-0.302	-0.304	-0.306	-0.306	-0.306	-0.305	-0.304	-0.300	-0.295	-0.290	-0.284	-0.276	-0.269	-0.260	-0.250	-0.241	-0.230	-0.219	-0.206	-0.194	-0.180	-0.168	-0.154	-0.140	-0.126	-0.112	-0.096	-0.081	-0.068	-0.054	-0.038	-0.024	-0.010	0.005	0.019	0.032	0.045	0.059	0.070	0.084	0.094	0.106	0.116	0.126	0.136	0.145	0.154	0.161	0.168	0.175	0.180	0.185	0.190	0.192	0.196	0.199	0.200	0.201	0.201	0.202	0.200	0.199	0.196	0.194	0.190	0.186	0.181	0.176	0.171	0.165	0.159	0.150	0.142	0.135	0.126	0.116	0.108	0.098	0.088	0.076	0.065	0.054	0.042	0.031	0.019	0.006	-0.005	-0.019	-0.031	-0.045	-0.059	-0.071	-0.085	-0.100	-0.114	-0.129	-0.144	-0.158	-0.172	-0.188	-0.202	-0.218	-0.234	-0.250	-0.265	-0.281	-0.298	-0.314	-0.330	-0.346	-0.364	-0.381	-0.399	-0.415	-0.434	-0.451	-0.470	-0.488	-0.507	-0.526	-0.545	-0.566	-0.585	-0.605	-0.625	-0.646	-0.669	-0.689	-0.711	-0.732	-0.754	-0.778	-0.800	-0.822	-0.848	-0.871	-0.895	-0.919	-0.944	-0.969	-0.995	-1.020	-1.048	-1.074	-1.100	-1.128	-1.155	-1.184	-1.212	-1.240	-1.270	-1.300	-1.330	-1.359	-1.390	-1.421	-1.452	-1.484	-1.516	-1.549	-1.582	-1.615	-1.649	-1.682	-1.716	-1.750	-1.785	-1.819	-1.854	-1.889	-1.924	-1.960	-1.995	-2.031	-2.068	-2.102	-2.138	-2.175	-2.210	-2.246	-2.281	-2.316	-2.351	-2.386	-2.421	-2.455	-2.489	-2.524	-2.556	-2.588	-2.621	-2.652	-2.681	-2.711	-2.741	-2.769	-2.798	-2.824	-2.850	-2.874	-2.898	-2.920	-2.941	-2.962	-2.981	-2.999	-3.015	-3.031	-3.045	-3.059	-3.071	-3.081	-3.091	-3.099	-3.105	-3.110	-3.115	-3.118	-3.119	-3.120	-3.119	-3.116	-3.112	-3.108	-3.102	-3.095	-3.088	-3.078	-3.069	-3.056	-3.045	-3.031	-3.018	-3.004	-2.986	-2.971	-2.954	-2.936	-2.919	-2.900	-2.880	-2.860	-2.840	-2.819	-2.798	-2.775	-2.754	-2.731	-2.709	-2.688	-2.665	-2.642	-2.619	-2.595	-2.571	-2.549	-2.525	-2.501	-2.478	-2.454	-2.431	-2.406	-2.384	-2.359	-2.334	-2.310	-2.286	-2.261	-2.236	-2.211	-2.185	-2.160	-2.134	-2.106	-2.079	-2.051	-2.024	-1.995	-1.965	-1.936	-1.905	-1.875	-1.842	-1.810	-1.776	-1.741	-1.706	-1.671	-1.635	-1.596	-1.559	-1.518	-1.476	-1.436	-1.394	-1.349	-1.305	-1.259	-1.212	-1.165	-1.115	-1.066	-1.015	-0.964	-0.910	-0.858	-0.802	-0.746	-0.691	-0.634	-0.576	-0.518	-0.459	-0.399	-0.338	-0.276	-0.215	-0.152	-0.090	-0.026	0.036	0.100	0.165	0.229	0.292	0.358	0.422	0.489	0.554	0.620	0.685	0.750	0.815	0.881	0.946	1.012	1.076	1.142	1.206	1.272	1.336	1.401	1.465	1.530	1.594	1.658	1.721	1.786	1.850	1.912	1.976	2.040	2.102	2.166	2.229	2.292	2.355	2.419	2.481	2.545	2.609	2.671	2.735	2.799	2.862	2.925	2.989	3.051	3.115	3.180	3.242	3.306	3.370	3.434	3.499	3.562	3.626	3.690	3.754	3.819	3.882	3.945	4.010	4.074	4.136	4.200	4.262	4.326	4.389	4.451	4.512	4.574	4.635	4.696	4.758	4.818	4.878	4.938	4.996	5.055	5.111	5.170	5.228	5.282	5.338	5.392	5.448	5.501	5.555	5.606	5.659	5.709	5.759	5.808	5.856	5.904	5.951	5.996	6.041	6.086	6.130	6.172	6.215	6.255	6.295	6.334	6.372	6.411	6.448	6.482	6.518	6.552	6.585	6.618	6.649	6.679	6.709	6.738	6.764	6.791	6.816	6.841	6.865	6.889	6.910	6.931	6.950	6.969	6.986	7.004	7.019	7.034	7.046	7.059	7.071	7.082	7.091	7.100	7.108	7.115	7.120	7.125	7.128	7.131	7.134	7.134	7.134	7.132	7.130	7.128	7.124	7.120	7.115	7.109	7.102	7.095	7.088	7.079	7.069	7.059	7.049	7.039	7.028	7.016	7.004	6.991	6.979	6.965	6.952	6.939	6.925	6.912	6.898	6.882	6.870	6.855	6.840	6.826	6.812	6.798	6.782	6.769	6.754	6.740	6.726	6.712	6.699	6.684	6.670	6.656	6.642	6.630	6.616	6.601	6.589	6.574	6.561	6.548	6.534	6.520	6.506	6.492	6.478	6.464	6.449	6.434	6.420	6.404	6.389	6.372	6.358	6.340	6.322	6.306	6.289	6.271	6.252	6.232	6.214	6.194	6.174	6.154	6.131	6.110	6.088	6.064	6.041	6.018	5.994	5.968	5.942	5.916	5.890	5.862	5.835	5.808	5.780	5.750	5.721	5.691	5.662	5.631	5.601	5.570	5.538	5.506	5.472	5.441	5.409	5.375	5.341	5.308	5.274	5.239	5.204	5.170	5.135	5.100	5.065	5.029	4.995	4.959	4.922	4.886	4.850	4.815	4.779	4.742	4.706	4.670	4.634	4.596	4.560	4.524	4.488	4.450	4.414	4.378	4.340	4.304	4.266	4.230	4.192	4.156	4.119	4.082	4.045	4.009	3.972	3.936	3.899	3.862	3.826	3.789	3.754	3.718	3.681	3.646	3.610	3.575	3.539	3.505	3.469	3.435	3.400	3.366	3.332	3.299	3.266	3.232	3.200	3.169	3.136	3.105	3.072	3.042	3.012	2.982	2.952	2.924	2.896	2.868	2.840	2.811	2.785	2.759	2.731	2.706	2.681	2.656	2.631	2.606	2.582	2.558	2.534	2.510	2.486	2.462	2.440	2.416	2.394	2.371	2.349	2.326	2.302	2.280	2.256	2.234	2.210	2.186	2.161	2.138	2.114	2.089	2.064	2.039	2.013	1.986	1.960	1.932	1.905	1.878	1.849	1.819	1.790	1.759	1.729	1.698	1.668	1.635	1.601	1.569	1.536	1.501	1.468	1.432	1.396	1.362	1.326	1.290	1.254	1.218	1.181	1.145	1.106	1.070	1.032	0.995	0.960	0.921	0.885	0.849	0.811	0.776	0.739	0.702	0.668	0.631	0.596	0.561	0.526	0.492	0.459	0.425	0.391	0.359	0.326	0.294	0.262	0.230	0.199	0.169	0.139	0.108	0.078	0.048	0.019	-0.011	-0.040	-0.070	-0.099	-0.128	-0.156	-0.185	-0.214	-0.242	-0.271	-0.300	-0.329	-0.358	-0.388	-0.418	-0.448	-0.479	-0.507	-0.540	-0.571	-0.602	-0.635	-0.668	-0.701	-0.735	-0.770	-0.804	-0.839	-0.876	-0.912	-0.950	-0.988	-1.026	-1.068	-1.106	-1.149	-1.190	-1.232	-1.275	-1.320	-1.364	-1.410	-1.455	-1.502	-1.550	-1.599	-1.649	-1.698	-1.748	-1.799	-1.851	-1.904	-1.958	-2.011	-2.065	-2.121	-2.176	-2.232	-2.289	-2.346	-2.404	-2.462	-2.520	-2.579	-2.639	-2.698	-2.758	-2.818	-2.878	-2.938	-2.998	-3.058	-3.119	-3.178	-3.238	-3.298	-3.358	-3.418	-3.475	-3.535	-3.592	-3.649	-3.705	-3.761	-3.818	-3.872	-3.926	-3.980	-4.031	-4.082	-4.132	-4.182	-4.231	-4.278	-4.325	-4.370	-4.412	-4.455	-4.496	-4.535	-4.575	-4.611	-4.648	-4.681	-4.715	-4.746	-4.778	-4.808	-4.834	-4.861	-4.886	-4.910	-4.932	-4.954	-4.974	-4.992	-5.011	-5.028	-5.042	-5.058	-5.071	-5.082	-5.094	-5.105	-5.115	-5.124	-5.131	-5.139	-5.145	-5.152	-5.158	-5.161	-5.166	-5.170	-5.174	-5.176	-5.180	-5.182	-5.184	-5.188	-5.189	-5.191	-5.194	-5.195	-5.196	-5.199	-5.201	-5.202	-5.206	-5.208	-5.210	-5.214	-5.216	-5.220	-5.222	-5.225	-5.229	-5.232	-5.238	-5.241	-5.246	-5.250	-5.254	-5.260	-5.265	-5.270	-5.275	-5.280	-5.286	-5.291	-5.298	-5.302	-5.309	-5.314	-5.319	-5.324	-5.330	-5.335	-5.339	-5.345	-5.349	-5.352	-5.356	-5.359	-5.362	-5.365	-5.366	-5.369	-5.369	-5.370	-5.370	-5.369	-5.368	-5.365	-5.362	-5.360	-5.355	-5.350	-5.344	-5.338	-5.330	-5.322	-5.314	-5.304	-5.292	-5.281	-5.268	-5.254	-5.240	-5.225	-5.208	-5.191	-5.172	-5.152	-5.134	-5.112	-5.090	-5.068	-5.044	-5.020	-4.995	-4.970	-4.944	-4.916	-4.890	-4.861	-4.832	-4.804	-4.775	-4.744	-4.714	-4.682	-4.652	-4.621	-4.591	-4.560	-4.529	-4.498	-4.466	-4.435	-4.404	-4.374	-4.344	-4.312	-4.284	-4.254	-4.224	-4.195	-4.166	-4.139	-4.111	-4.084	-4.058	-4.032	-4.008	-3.981	-3.958	-3.934	-3.910	-3.888	-3.865	-3.842	-3.821	-3.801	-3.781	-3.761	-3.741	-3.721	-3.701	-3.682	-3.665	-3.646	-3.628	-3.609	-3.590	-3.572	-3.552	-3.535	-3.515	-3.498	-3.478	-3.458	-3.438	-3.418	-3.396	-3.375	-3.354	-3.331	-3.309	-3.286	-3.261	-3.238	-3.211	-3.185	-3.159	-3.131	-3.102	-3.074	-3.045	-3.015	-2.984	-2.951	-2.920	-2.888	-2.855	-2.820	-2.786	-2.751	-2.716	-2.681	-2.645	-2.609	-2.572	-2.535	-2.499	-2.462	-2.425	-2.388	-2.350	-2.314	-2.276	-2.241	-2.205	-2.170	-2.135	-2.100	-2.065	-2.031	-2.000	-1.968	-1.936	-1.905	-1.876	-1.848	-1.819	-1.792	-1.765	-1.740	-1.718	-1.694	-1.671	-1.651	-1.632	-1.614	-1.596	-1.580	-1.565	-1.551	-1.538	-1.525	-1.515	-1.505	-1.498	-1.489	-1.484	-1.478	-1.472	-1.469	-1.466	-1.464	-1.462	-1.462	-1.462	-1.462	-1.464	-1.466	-1.468	-1.471	-1.474	-1.478	-1.481	-1.485	-1.489	-1.492	-1.498	-1.501	-1.505	-1.509	-1.512	-1.515	-1.519	-1.521	-1.524	-1.525	-1.525	-1.526	-1.526	-1.526	-1.525	-1.521	-1.519	-1.516	-1.511	-1.505	-1.500	-1.492	-1.485	-1.478	-1.469	-1.458	-1.448	-1.436	-1.425	-1.411	-1.398	-1.384	-1.369	-1.354	-1.338	-1.320	-1.304	-1.285	-1.268	-1.249	-1.230	-1.210	-1.191	-1.171	-1.151	-1.131	-1.111	-1.090	-1.070	-1.050	-1.030	-1.010	-0.990	-0.971	-0.950	-0.931	-0.912	-0.894	-0.875	-0.858	-0.839	-0.821	-0.805	-0.789	-0.772	-0.758	-0.741	-0.728	-0.712	-0.699	-0.686	-0.674	-0.661	-0.650	-0.638	-0.628	-0.616	-0.608	-0.598	-0.589	-0.580	-0.572	-0.565	-0.558	-0.550	-0.544	-0.539	-0.532	-0.528	-0.522	-0.519	-0.515	-0.511	-0.509	-0.506	-0.504	-0.502	-0.500	-0.499	-0.499	-0.499	-0.500	-0.500	-0.501	-0.504	-0.506	-0.509	-0.512	-0.515	-0.519	-0.524	-0.529	-0.532	-0.539	-0.544	-0.549	-0.556	-0.561	-0.568	-0.575	-0.582	-0.589	-0.595	-0.602	-0.610	-0.616	-0.624	-0.630	-0.638	-0.644	-0.650	-0.656	-0.661	-0.666	-0.671	-0.676	-0.680	-0.682	-0.686	-0.689	-0.690	-0.691	-0.691	-0.691	-0.690	-0.688	-0.685	-0.682	-0.678	-0.674	-0.669	-0.662	-0.656	-0.649	-0.641	-0.631	-0.622	-0.612	-0.601	-0.591	-0.580	-0.569	-0.556	-0.544	-0.531	-0.519	-0.506	-0.494	-0.480	-0.468	-0.455	-0.442	-0.431	-0.419	-0.408	-0.396	-0.386	-0.378	-0.369	-0.360	-0.352	-0.346	-0.341	-0.338	-0.332	-0.331	-0.329	-0.329	-0.330	-0.332	-0.335	-0.340	-0.346	-0.352	-0.361	-0.370	-0.381	-0.392	-0.405	-0.420	-0.436	-0.452	-0.471	-0.490	-0.511	-0.531	-0.554	-0.578	-0.602	-0.628	-0.654	-0.681	-0.710	-0.739	-0.768	-0.798	-0.829	-0.861	-0.892	-0.925	-0.958	-0.991	-1.025	-1.059	-1.091	-1.126	-1.161	-1.195	-1.228	-1.262	-1.296	-1.330	-1.364	-1.395	-1.429	-1.461	-1.492	-1.524	-1.554	-1.584	-1.614	-1.641	-1.670	-1.696	-1.722	-1.749	-1.772	-1.796	-1.819	-1.840	-1.861	-1.881	-1.899	-1.918	-1.935	-1.950	-1.965	-1.979	-1.991	-2.002	-2.014	-2.022	-2.033	-2.041	-2.047	-2.054	-2.060	-2.064	-2.069	-2.072	-2.075	-2.076	-2.079	-2.081	-2.081	-2.081	-2.082	-2.082	-2.082	-2.082	-2.082	-2.082	-2.084	-2.085	-2.085	-2.086	-2.088	-2.090	-2.094	-2.096	-2.101	-2.106	-2.111	-2.118	-2.125	-2.135	-2.144	-2.155	-2.166	-2.180	-2.194	-2.210	-2.226	-2.245	-2.265	-2.285	-2.306	-2.330	-2.354	-2.380	-2.408	-2.436	-2.466	-2.496	-2.529	-2.562	-2.596	-2.631	-2.668	-2.705	-2.745	-2.784	-2.824	-2.865	-2.906	-2.949	-2.991	-3.034	-3.079	-3.122	-3.166	-3.210	-3.255	-3.300	-3.345	-3.389	-3.432	-3.476	-3.521	-3.565	-3.608	-3.650	-3.690	-3.732	-3.772	-3.811	-3.850	-3.888	-3.924	-3.960	-3.994	-4.028	-4.059	-4.089	-4.119	-4.146	-4.174	-4.200	-4.224	-4.248	-4.269	-4.290	-4.308	-4.326	-4.341	-4.356	-4.370	-4.381	-4.392	-4.402	-4.411	-4.419	-4.425	-4.431	-4.436	-4.439	-4.441	-4.442	-4.445	-4.445	-4.444	-4.442	-4.440	-4.439	-4.436	-4.434	-4.430	-4.426	-4.422	-4.419	-4.415	-4.411	-4.408	-4.402	-4.399	-4.395	-4.391	-4.389	-4.385	-4.382	-4.380	-4.379	-4.376	-4.375	-4.375	-4.374	-4.375	-4.376	-4.376	-4.378	-4.380	-4.381	-4.385	-4.388	-4.391	-4.394	-4.398	-4.401	-4.405	-4.410	-4.415	-4.418	-4.422	-4.428	-4.431	-4.436	-4.440	-4.442	-4.448	-4.450	-4.452	-4.455	-4.456	-4.458	-4.458	-4.458	-4.458	-4.456	-4.454	-4.451	-4.449	-4.444	-4.439	-4.432	-4.426	-4.419	-4.410	-4.400	-4.390	-4.379	-4.366	-4.354	-4.340	-4.325	-4.309	-4.292	-4.275	-4.256	-4.239	-4.219	-4.199	-4.178	-4.156	-4.134	-4.111	-4.089	-4.065	-4.041	-4.016	-3.992	-3.968	-3.942	-3.918	-3.892	-3.865	-3.840	-3.815	-3.789	-3.764	-3.739	-3.714	-3.689	-3.664	-3.640	-3.616	-3.592	-3.570	-3.546	-3.525	-3.504	-3.482	-3.462	-3.442	-3.422	-3.404	-3.386	-3.370	-3.352	-3.338	-3.324	-3.309	-3.296	-3.285	-3.272	-3.262	-3.254	-3.244	-3.236	-3.230	-3.224	-3.219	-3.215	-3.211	-3.209	-3.208	-3.208	-3.208	-3.208	-3.210	-3.214	-3.216	-3.221	-3.226	-3.231	-3.239	-3.245	-3.252	-3.261	-3.270	-3.279	-3.290	-3.300	-3.311	-3.321	-3.332	-3.344	-3.356	-3.369	-3.381	-3.394	-3.405	-3.418	-3.429	-3.441	-3.452	-3.464	-3.474	-3.486	-3.496	-3.506	-3.515	-3.522	-3.531	-3.540	-3.546	-3.551	-3.558	-3.561	-3.566	-3.569	-3.571	-3.572	-3.574	-3.572	-3.572	-3.569	-3.566	-3.562	-3.556	-3.552	-3.545	-3.538	-3.530	-3.520	-3.509	-3.499	-3.488	-3.476	-3.464	-3.450	-3.436	-3.422	-3.408	-3.392	-3.378	-3.362	-3.346	-3.331	-3.315	-3.300	-3.284	-3.269	-3.252	-3.239	-3.224	-3.209	-3.195	-3.181	-3.169	-3.158	-3.145	-3.134	-3.124	-3.114	-3.106	-3.098	-3.091	-3.084	-3.080	-3.074	-3.070	-3.068	-3.066	-3.064	-3.064	-3.065	-3.066	-3.068	-3.071	-3.074	-3.078	-3.081	-3.086	-3.092	-3.098	-3.102	-3.110	-3.116	-3.121	-3.128	-3.134	-3.140	-3.146	-3.151	-3.156	-3.160	-3.164	-3.168	-3.170	-3.171	-3.172	-3.171	-3.170	-3.168	-3.164	-3.159	-3.152	-3.145	-3.135	-3.125	-3.114	-3.100	-3.085	-3.069	-3.050	-3.031	-3.010	-2.986	-2.961	-2.936	-2.909	-2.879	-2.849	-2.816	-2.782	-2.749	-2.711	-2.675	-2.638	-2.598	-2.558	-2.516	-2.474	-2.430	-2.386	-2.342	-2.298	-2.252	-2.206	-2.160	-2.114	-2.068	-2.021	-1.975	-1.929	-1.882	-1.836	-1.792	-1.748	-1.702	-1.660	-1.616	-1.575	-1.531	-1.492	-1.451	-1.412	-1.375	-1.338	-1.301	-1.268	-1.234	-1.200	-1.169	-1.138	-1.108	-1.079	-1.052	-1.025	-0.999	-0.975	-0.951	-0.930	-0.909	-0.889	-0.870	-0.851	-0.834	-0.818	-0.802	-0.786	-0.772	-0.760	-0.748	-0.735	-0.725	-0.715	-0.705	-0.696	-0.689	-0.681	-0.672	-0.666	-0.660	-0.655	-0.649	-0.644	-0.640	-0.636	-0.632	-0.630	-0.626	-0.624	-0.622	-0.621	-0.620	-0.619	-0.618	-0.618	-0.618	-0.618	-0.619	-0.618	-0.619	-0.621	-0.621	-0.624	-0.625	-0.628	-0.629	-0.631	-0.634	-0.636	-0.639	-0.641	-0.644	-0.646	-0.649	-0.651	-0.654	-0.656	-0.659	-0.661	-0.664	-0.666	-0.668	-0.670	-0.671	-0.674	-0.675	-0.678	-0.679	-0.679	-0.680	-0.680	-0.681	-0.681	-0.681	-0.681	-0.681	-0.681	-0.681	-0.680	-0.680	-0.678	-0.678	-0.678	-0.676	-0.676	-0.675	-0.674	-0.674	-0.674	-0.674	-0.674	-0.674	-0.675	-0.675	-0.676	-0.679	-0.680	-0.682	-0.686	-0.689	-0.692	-0.698	-0.702	-0.709	-0.714	-0.721	-0.728	-0.736	-0.745	-0.755	-0.765	-0.775	-0.788	-0.798	-0.811	-0.824	-0.839	-0.852	-0.868	-0.882	-0.898	-0.914	-0.930	-0.948	-0.964	-0.981	-0.998	-1.016	-1.034	-1.052	-1.069	-1.088	-1.106	-1.122	-1.140	-1.158	-1.174	-1.190	-1.206	-1.222	-1.236	-1.251	-1.265	-1.278	-1.290	-1.302	-1.312	-1.322	-1.331	-1.341	-1.349	-1.354	-1.360	-1.365	-1.369	-1.371	-1.374	-1.374	-1.374	-1.372	-1.371	-1.368	-1.365	-1.360	-1.354	-1.348	-1.340	-1.331	-1.322	-1.312	-1.302	-1.290	-1.278	-1.264	-1.250	-1.235	-1.221	-1.206	-1.189	-1.172	-1.155	-1.138	-1.120	-1.101	-1.082	-1.062	-1.044	-1.024	-1.005	-0.984	-0.964	-0.945	-0.925	-0.905	-0.884	-0.864	-0.845	-0.825	-0.806	-0.786	-0.768	-0.749	-0.731	-0.714	-0.696	-0.679	-0.662	-0.646	-0.631	-0.616	-0.602	-0.590	-0.576	-0.565	-0.552	-0.542	-0.532	-0.524	-0.515	-0.507	-0.500	-0.495	-0.490	-0.485	-0.481	-0.479	-0.478	-0.475	-0.475	-0.475	-0.475	-0.478	-0.479	-0.481	-0.484	-0.488	-0.491	-0.496	-0.500	-0.505	-0.510	-0.515	-0.520	-0.525	-0.531	-0.536	-0.541	-0.546	-0.552	-0.556	-0.560	-0.564	-0.568	-0.569	-0.571	-0.572	-0.572	-0.574	-0.572	-0.570	-0.569	-0.565	-0.560	-0.556	-0.550	-0.542	-0.535	-0.526	-0.515	-0.505	-0.492	-0.480	-0.466	-0.452	-0.438	-0.422	-0.405	-0.389	-0.370	-0.351	-0.332	-0.314	-0.294	-0.275	-0.254	-0.234	-0.211	-0.191	-0.171	-0.151	-0.129	-0.109	-0.090	-0.070	-0.051	-0.032	-0.014	0.002	0.020	0.035	0.049	0.064	0.078	0.089	0.101	0.111	0.121	0.130	0.136	0.142	0.148	0.152	0.154	0.156	0.158	0.158	0.155	0.152	0.150	0.146	0.141	0.135	0.129	0.121	0.112	0.104	0.094	0.085	0.074	0.062	0.051	0.039	0.028	0.015	0.002	-0.010	-0.022	-0.035	-0.048	-0.060	-0.071	-0.084	-0.095	-0.106	-0.116	-0.126	-0.136	-0.145	-0.154	-0.162	-0.170	-0.176	-0.182	-0.188	-0.192	-0.196	-0.199	-0.202	-0.202	-0.205	-0.204	-0.204	-0.201	-0.200	-0.196	-0.192	-0.188	-0.182	-0.176	-0.171	-0.162	-0.155	-0.146	-0.138	-0.128	-0.118	-0.106	-0.096	-0.085	-0.072	-0.061	-0.050	-0.038	-0.025	-0.011	0.001	0.014	0.029	0.041	0.054	0.068	0.080	0.092	0.105	0.118	0.129	0.141	0.152	0.164	0.174	0.184	0.194	0.204	0.211	0.220	0.229	0.235	0.241	0.248	0.252	0.259	0.264	0.268	0.271	0.274	0.275	0.278	0.279	0.279	0.280	0.279	0.279	0.279	0.276	0.275	0.272	0.269	0.266	0.264	0.260	0.256	0.252	0.249	0.244	0.240	0.235	0.231	0.226	0.221	0.218	0.212	0.208	0.205	0.200	0.196	0.191	0.188	0.184	0.180	0.178	0.175	0.171	0.170	0.168	0.165	0.164	0.164	0.162	0.162	0.164	0.162	0.164	0.165	0.166	0.169	0.171	0.175	0.178	0.181	0.186	0.190	0.195	0.201	0.208	0.214	0.220	0.226	0.234	0.242	0.250	0.260	0.268	0.278	0.286	0.296	0.308	0.316	0.328	0.339	0.350	0.360	0.371	0.382	0.394	0.405	0.416	0.428	0.440	0.450	0.461	0.474	0.484	0.496	0.506	0.518	0.528	0.538	0.546	0.556	0.566	0.574	0.584	0.591	0.598	0.606	0.612	0.619	0.625	0.631	0.636	0.641	0.645	0.649	0.652	0.655	0.659	0.660	0.661	0.662	0.662	0.664	0.661	0.661	0.660	0.659	0.658	0.654	0.652	0.649	0.646	0.641	0.639	0.635	0.631	0.628	0.624	0.621	0.618	0.614	0.611	0.609	0.606	0.604	0.602	0.600	0.600	0.600	0.601	0.602	0.605	0.608	0.611	0.616	0.621	0.629	0.636	0.645	0.656	0.668	0.679	0.692	0.708	0.724	0.742	0.760	0.780	0.801	0.825	0.849	0.874	0.900	0.928	0.956	0.986	1.018	1.050	1.082	1.116	1.151	1.188	1.224	1.260	1.299	1.338	1.376	1.414	1.452	1.492	1.530	1.570	1.609	1.646	1.684	1.721	1.758	1.794	1.829	1.862	1.895	1.928	1.959	1.988	2.016	2.042	2.066	2.090	2.111	2.132	2.151	2.168	2.182	2.196	2.206	2.216	2.222	2.229	2.232	2.234	2.234	2.234	2.230	2.225	2.219	2.211	2.201	2.191	2.179	2.165	2.151	2.135	2.119	2.102	2.084	2.066	2.046	2.029	2.007	1.989	1.969	1.949	1.929	1.909	1.891	1.872	1.855	1.839	1.821	1.805	1.791	1.779	1.765	1.755	1.744	1.736	1.729	1.722	1.719	1.716	1.715	1.716	1.718	1.720	1.726	1.732	1.741	1.751	1.762	1.776	1.790	1.806	1.822	1.842	1.862	1.884	1.906	1.930	1.955	1.980	2.007	2.035	2.064	2.092	2.122	2.154	2.184	2.215	2.246	2.278	2.310	2.341	2.374	2.405	2.436	2.466	2.498	2.528	2.558	2.586	2.615	2.641	2.668	2.694	2.718	2.741	2.764	2.785	2.805	2.822	2.839	2.855	2.869	2.881	2.892	2.901	2.910	2.915	2.920	2.922	2.924	2.924	2.920	2.918	2.911	2.902	2.894	2.882	2.869	2.854	2.838	2.820	2.799	2.779	2.755	2.731	2.705	2.676	2.648	2.618	2.586	2.552	2.519	2.484	2.446	2.409	2.371	2.332	2.291	2.250	2.208	2.166	2.122	2.080	2.036	1.991	1.948	1.902	1.856	1.812	1.766	1.722	1.678	1.634	1.588	1.544	1.500	1.458	1.414	1.372	1.331	1.290	1.250	1.210	1.171	1.134	1.098	1.060	1.025	0.991	0.956	0.924	0.892	0.860	0.831	0.802	0.774	0.746	0.719	0.692	0.669	0.645	0.620	0.598	0.575	0.554	0.534	0.512	0.492	0.474	0.454	0.436	0.418	0.399	0.381	0.362	0.346	0.329	0.310	0.292	0.276	0.258	0.241	0.222	0.205	0.186	0.168	0.149	0.130	0.111	0.091	0.071	0.051	0.031	0.011	-0.010	-0.031	-0.052	-0.074	-0.095	-0.119	-0.140	-0.161	-0.184	-0.206	-0.229	-0.251	-0.274	-0.294	-0.318	-0.338	-0.359	-0.381	-0.401	-0.421	-0.441	-0.460	-0.478	-0.496	-0.512	-0.530	-0.544	-0.560	-0.572	-0.588	-0.599	-0.610	-0.619	-0.629	-0.636	-0.642	-0.648	-0.652	-0.656	-0.658	-0.659	-0.659	-0.656	-0.652	-0.650	-0.645	-0.638	-0.630	-0.620	-0.610	-0.599	-0.585	-0.571	-0.556	-0.540	-0.522	-0.505	-0.485	-0.464	-0.442	-0.420	-0.396	-0.372	-0.348	-0.321	-0.295	-0.266	-0.239	-0.210	-0.180	-0.150	-0.120	-0.089	-0.058	-0.026	0.006	0.039	0.071	0.102	0.136	0.169	0.202	0.235	0.268	0.300	0.334	0.365	0.396	0.429	0.459	0.489	0.520	0.550	0.578	0.606	0.634	0.661	0.688	0.712	0.736	0.760	0.782	0.805	0.824	0.842	0.862	0.878	0.895	0.909	0.922	0.935	0.945	0.954	0.962	0.969	0.974	0.978	0.980	0.981	0.980	0.979	0.975	0.970	0.965	0.958	0.949	0.939	0.928	0.915	0.901	0.886	0.870	0.852	0.832	0.814	0.792	0.771	0.749	0.725	0.700	0.676	0.650	0.622	0.596	0.569	0.541	0.512	0.484	0.456	0.426	0.398	0.369	0.340	0.311	0.282	0.255	0.228	0.201	0.174	0.149	0.124	0.099	0.075	0.051	0.029	0.008	-0.011	-0.031	-0.050	-0.068	-0.082	-0.098	-0.111	-0.124	-0.135	-0.145	-0.155	-0.162	-0.170	-0.175	-0.180	-0.184	-0.186	-0.188	-0.189	-0.188	-0.188	-0.185	-0.182	-0.180	-0.175	-0.171	-0.166	-0.161	-0.156	-0.150	-0.145	-0.139	-0.132	-0.128	-0.121	-0.116	-0.111	-0.106	-0.102	-0.098	-0.094	-0.091	-0.089	-0.088	-0.085	-0.085	-0.085	-0.086	-0.088	-0.090	-0.092	-0.098	-0.102	-0.108	-0.114	-0.121	-0.129	-0.136	-0.145	-0.155	-0.165	-0.174	-0.185	-0.196	-0.209	-0.220	-0.231	-0.242	-0.255	100.000	5.000	2.000	1.000	6.000	0.000	0.000	0.000	0.000	0.000	0.000	0.000	0.000	0.000	0.000	0.000	0.000	0.000	-4.154	-4.188	-4.219	-4.251	-4.281	-4.310	-4.338	-4.364	-4.389	-4.414	-4.438	-4.460	-4.481	-4.500	-4.519	-4.538	-4.554	-4.570	-4.585	-4.598	-4.610	-4.622	-4.634	-4.644	-4.652	-4.661	-4.669	-4.676	-4.682	-4.689	-4.694	-4.699	-4.704	-4.708	-4.711	-4.714	-4.716	-4.718	-4.720	-4.722	-4.724	-4.725	-4.726	-4.728	-4.729	-4.731	-4.732	-4.732	-4.734	-4.735	-4.736	-4.738	-4.739	-4.741	-4.741	-4.742	-4.744	-4.746	-4.748	-4.750	-4.751	-4.754	-4.755	-4.758	-4.759	-4.761	-4.762	-4.764	-4.765	-4.768	-4.769	-4.771	-4.772	-4.772	-4.774	-4.775	-4.775	-4.775	-4.776	-4.776	-4.775	-4.775	-4.774	-4.772	-4.770	-4.768	-4.766	-4.762	-4.758	-4.755	-4.750	-4.745	-4.739	-4.732	-4.726	-4.719	-4.710	-4.702	-4.692	-4.684	-4.672	-4.662	-4.651	-4.639	-4.628	-4.614	-4.599	-4.585	-4.570	-4.555	-4.539	-4.521	-4.504	-4.486	-4.469	-4.450	-4.430	-4.410	-4.390	-4.369	-4.346	-4.326	-4.304	-4.281	-4.259	-4.235	-4.212	-4.189	-4.165	-4.140	-4.116	-4.093	-4.069	-4.044	-4.019	-3.994	-3.969	-3.945	-3.920	-3.894	-3.869	-3.844	-3.819	-3.794	-3.770	-3.745	-3.720	-3.695	-3.670	-3.646	-3.621	-3.596	-3.572	-3.548	-3.524	-3.499	-3.475	-3.451	-3.426	-3.402	-3.379	-3.354	-3.330	-3.305	-3.281	-3.258	-3.232	-3.208	-3.184	-3.159	-3.132	-3.109	-3.084	-3.059	-3.032	-3.006	-2.981	-2.955	-2.929	-2.901	-2.874	-2.846	-2.820	-2.792	-2.764	-2.735	-2.706	-2.679	-2.649	-2.619	-2.590	-2.559	-2.529	-2.499	-2.469	-2.438	-2.406	-2.375	-2.344	-2.311	-2.280	-2.248	-2.216	-2.184	-2.152	-2.120	-2.088	-2.055	-2.024	-1.991	-1.960	-1.929	-1.898	-1.866	-1.835	-1.804	-1.772	-1.744	-1.712	-1.684	-1.655	-1.626	-1.599	-1.571	-1.545	-1.518	-1.492	-1.468	-1.442	-1.419	-1.395	-1.374	-1.351	-1.330	-1.310	-1.291	-1.272	-1.256	-1.239	-1.224	-1.209	-1.196	-1.184	-1.172	-1.161	-1.151	-1.144	-1.135	-1.130	-1.124	-1.120	-1.115	-1.114	-1.112	-1.112	-1.112	-1.114	-1.116	-1.120	-1.124	-1.130	-1.136	-1.142	-1.151	-1.160	-1.170	-1.179	-1.190	-1.201	-1.212	-1.225	-1.238	-1.251	-1.265	-1.279	-1.294	-1.308	-1.322	-1.338	-1.352	-1.368	-1.381	-1.396	-1.411	-1.426	-1.441	-1.455	-1.469	-1.482	-1.496	-1.508	-1.520	-1.532	-1.544	-1.555	-1.565	-1.574	-1.584	-1.592	-1.600	-1.608	-1.614	-1.620	-1.625	-1.630	-1.635	-1.638	-1.641	-1.644	-1.646	-1.649	-1.649	-1.650	-1.650	-1.650	-1.650	-1.650	-1.649	-1.648	-1.648	-1.646	-1.644	-1.642	-1.641	-1.641	-1.639	-1.639	-1.636	-1.636	-1.635	-1.635	-1.636	-1.636	-1.638	-1.639	-1.640	-1.642	-1.644	-1.649	-1.651	-1.656	-1.660	-1.665	-1.671	-1.676	-1.684	-1.690	-1.698	-1.706	-1.715	-1.724	-1.734	-1.744	-1.754	-1.765	-1.776	-1.788	-1.799	-1.811	-1.824	-1.836	-1.850	-1.862	-1.875	-1.889	-1.901	-1.915	-1.929	-1.942	-1.955	-1.970	-1.982	-1.996	-2.010	-2.024	-2.036	-2.050	-2.062	-2.076	-2.090	-2.104	-2.116	-2.129	-2.141	-2.154	-2.168	-2.179	-2.192	-2.205	-2.218	-2.229	-2.241	-2.254	-2.265	-2.278	-2.289	-2.302	-2.314	-2.325	-2.338	-2.349	-2.361	-2.372	-2.384	-2.396	-2.408	-2.420	-2.431	-2.442	-2.454	-2.465	-2.476	-2.488	-2.499	-2.510	-2.521	-2.532	-2.542	-2.552	-2.564	-2.574	-2.584	-2.592	-2.604	-2.612	-2.622	-2.631	-2.640	-2.649	-2.658	-2.665	-2.675	-2.681	-2.689	-2.698	-2.705	-2.711	-2.719	-2.726	-2.732	-2.740	-2.746	-2.752	-2.759	-2.765	-2.771	-2.776	-2.782	-2.790	-2.795	-2.800	-2.808	-2.812	-2.819	-2.826	-2.832	-2.840	-2.846	-2.852	-2.861	-2.868	-2.876	-2.885	-2.892	-2.901	-2.910	-2.920	-2.930	-2.940	-2.950	-2.961	-2.972	-2.984	-2.996	-3.009	-3.021	-3.035	-3.048	-3.061	-3.076	-3.090	-3.105	-3.121	-3.136	-3.151	-3.169	-3.185	-3.202	-3.220	-3.238	-3.256	-3.274	-3.292	-3.312	-3.331	-3.350	-3.370	-3.390	-3.410	-3.431	-3.451	-3.472	-3.494	-3.515	-3.536	-3.559	-3.580	-3.602	-3.625	-3.646	-3.669	-3.691	-3.714	-3.736	-3.759	-3.781	-3.802	-3.826	-3.848	-3.870	-3.892	-3.914	-3.936	-3.958	-3.980	-4.001	-4.021	-4.043	-4.062	-4.084	-4.102	-4.121	-4.141	-4.160	-4.178	-4.195	-4.214	-4.231	-4.248	-4.262	-4.279	-4.294	-4.308	-4.322	-4.336	-4.350	-4.361	-4.374	-4.386	-4.396	-4.406	-4.416	-4.426	-4.438	-4.446	-4.455	-4.461	-4.470	-4.478	-4.486	-4.494	-4.500	-4.508	-4.514	-4.521	-4.528	-4.535	-4.541	-4.549	-4.555	-4.562	-4.570	-4.578	-4.586	-4.595	-4.602	-4.611	-4.622	-4.631	-4.642	-4.652	-4.664	-4.678	-4.689	-4.702	-4.716	-4.731	-4.746	-4.761	-4.778	-4.795	-4.812	-4.830	-4.850	-4.869	-4.889	-4.910	-4.931	-4.954	-4.976	-4.999	-5.022	-5.048	-5.071	-5.096	-5.121	-5.148	-5.172	-5.199	-5.226	-5.252	-5.280	-5.306	-5.334	-5.361	-5.388	-5.415	-5.441	-5.469	-5.495	-5.522	-5.549	-5.575	-5.601	-5.626	-5.652	-5.678	-5.701	-5.725	-5.748	-5.771	-5.792	-5.815	-5.836	-5.856	-5.876	-5.895	-5.914	-5.931	-5.948	-5.965	-5.980	-5.995	-6.009	-6.022	-6.035	-6.046	-6.059	-6.070	-6.080	-6.089	-6.098	-6.105	-6.112	-6.120	-6.125	-6.131	-6.136	-6.142	-6.146	-6.150	-6.154	-6.156	-6.160	-6.162	-6.165	-6.168	-6.169	-6.169	-6.171	-6.172	-6.174	-6.175	-6.175	-6.178	-6.178	-6.179	-6.180	-6.180	-6.181	-6.184	-6.184	-6.186	-6.188	-6.189	-6.191	-6.194	-6.196	-6.199	-6.201	-6.204	-6.208	-6.210	-6.214	-6.218	-6.221	-6.225	-6.229	-6.232	-6.236	-6.240	-6.244	-6.249	-6.252	-6.256	-6.261	-6.265	-6.269	-6.274	-6.278	-6.281	-6.286	-6.289	-6.292	-6.296	-6.299	-6.301	-6.305	-6.306	-6.309	-6.311	-6.314	-6.315	-6.316	-6.318	-6.318	-6.319	-6.319	-6.319	-6.319	-6.318	-6.316	-6.315	-6.314	-6.311	-6.309	-6.306	-6.302	-6.300	-6.295	-6.291	-6.286	-6.282	-6.276	-6.271	-6.266	-6.261	-6.254	-6.246	-6.240	-6.232	-6.225	-6.218	-6.209	-6.200	-6.191	-6.182	-6.174	-6.165	-6.156	-6.146	-6.136	-6.125	-6.115	-6.105	-6.095	-6.084	-6.072	-6.062	-6.051	-6.041	-6.030	-6.019	-6.009	-5.999	-5.988	-5.978	-5.966	-5.958	-5.946	-5.938	-5.928	-5.919	-5.910	-5.902	-5.894	-5.888	-5.879	-5.872	-5.866	-5.862	-5.856	-5.851	-5.848	-5.845	-5.842	-5.840	-5.839	-5.839	-5.839	-5.838	-5.839	-5.842	-5.844	-5.846	-5.850	-5.855	-5.860	-5.865	-5.870	-5.876	-5.882	-5.890	-5.898	-5.905	-5.914	-5.922	-5.932	-5.941	-5.951	-5.960	-5.970	-5.979	-5.989	-5.999	-6.008	-6.018	-6.026	-6.036	-6.045	-6.054	-6.062	-6.070	-6.078	-6.085	-6.091	-6.098	-6.102	-6.108	-6.114	-6.116	-6.121	-6.124	-6.125	-6.126	-6.128	-6.128	-6.128	-6.126	-6.125	-6.122	-6.120	-6.116	-6.112	-6.108	-6.102	-6.098	-6.091	-6.085	-6.079	-6.072	-6.065	-6.058	-6.051	-6.042	-6.035	-6.029	-6.021	-6.014	-6.006	-5.999	-5.991	-5.985	-5.979	-5.972	-5.968	-5.962	-5.958	-5.954	-5.950	-5.948	-5.945	-5.942	-5.941	-5.941	-5.942	-5.944	-5.945	-5.948	-5.950	-5.954	-5.958	-5.964	-5.969	-5.975	-5.982	-5.990	-5.998	-6.006	-6.015	-6.024	-6.032	-6.042	-6.052	-6.062	-6.074	-6.082	-6.092	-6.102	-6.112	-6.121	-6.130	-6.140	-6.146	-6.155	-6.162	-6.169	-6.175	-6.179	-6.182	-6.186	-6.189	-6.189	-6.190	-6.189	-6.185	-6.182	-6.178	-6.172	-6.165	-6.156	-6.146	-6.135	-6.122	-6.109	-6.094	-6.076	-6.059	-6.040	-6.019	-5.999	-5.975	-5.951	-5.925	-5.899	-5.872	-5.845	-5.815	-5.786	-5.754	-5.724	-5.691	-5.659	-5.626	-5.591	-5.558	-5.524	-5.489	-5.454	-5.418	-5.382	-5.348	-5.312	-5.276	-5.242	-5.208	-5.171	-5.138	-5.104	-5.070	-5.036	-5.002	-4.971	-4.939	-4.908	-4.876	-4.846	-4.815	-4.786	-4.758	-4.729	-4.700	-4.674	-4.646	-4.620	-4.594	-4.569	-4.544	-4.518	-4.494	-4.471	-4.448	-4.424	-4.401	-4.378	-4.356	-4.334	-4.312	-4.291	-4.270	-4.249	-4.228	-4.208	-4.188	-4.168	-4.148	-4.128	-4.109	-4.089	-4.070	-4.051	-4.032	-4.015	-3.998	-3.980	-3.964	-3.946	-3.930	-3.914	-3.898	-3.884	-3.869	-3.855	-3.841	-3.830	-3.816	-3.805	-3.794	-3.784	-3.775	-3.766	-3.758	-3.750	-3.744	-3.738	-3.731	-3.728	-3.724	-3.721	-3.718	-3.718	-3.715	-3.715	-3.716	-3.716	-3.719	-3.720	-3.722	-3.726	-3.730	-3.734	-3.738	-3.744	-3.749	-3.754	-3.760	-3.766	-3.772	-3.779	-3.785	-3.791	-3.798	-3.805	-3.810	-3.816	-3.822	-3.829	-3.835	-3.840	-3.845	-3.851	-3.855	-3.861	-3.865	-3.870	-3.874	-3.876	-3.881	-3.884	-3.886	-3.890	-3.892	-3.895	-3.898	-3.899	-3.901	-3.904	-3.905	-3.906	-3.909	-3.910	-3.911	-3.914	-3.915	-3.918	-3.920	-3.921	-3.924	-3.928	-3.929	-3.932	-3.936	-3.940	-3.944	-3.949	-3.952	-3.958	-3.962	-3.969	-3.974	-3.980	-3.986	-3.994	-4.000	-4.006	-4.014	-4.021	-4.029	-4.037	-4.045	-4.051	-4.060	-4.068	-4.075	-4.084	-4.090	-4.099	-4.105	-4.112	-4.119	-4.125	-4.130	-4.136	-4.141	-4.146	-4.150	-4.154	-4.156	-4.159	-4.161	-4.161	-4.162	-4.162	-4.162	-4.160	-4.158	-4.155	-4.151	-4.148	-4.141	-4.136	-4.130	-4.124	-4.115	-4.106	-4.098	-4.088	-4.077	-4.066	-4.054	-4.043	-4.030	-4.016	-4.003	-3.989	-3.974	-3.959	-3.942	-3.928	-3.912	-3.895	-3.879	-3.862	-3.845	-3.829	-3.812	-3.794	-3.778	-3.760	-3.742	-3.725	-3.708	-3.690	-3.672	-3.656	-3.639	-3.621	-3.606	-3.589	-3.572	-3.556	-3.541	-3.525	-3.510	-3.495	-3.480	-3.465	-3.451	-3.438	-3.424	-3.411	-3.398	-3.386	-3.375	-3.362	-3.352	-3.342	-3.331	-3.321	-3.314	-3.305	-3.298	-3.290	-3.282	-3.275	-3.269	-3.264	-3.259	-3.254	-3.250	-3.246	-3.244	-3.240	-3.238	-3.236	-3.235	-3.234	-3.232	-3.232	-3.232	-3.234	-3.234	-3.235	-3.235	-3.238	-3.239	-3.240	-3.241	-3.242	-3.245	-3.245	-3.248	-3.248	-3.250	-3.251	-3.251	-3.251	-3.252	-3.251	-3.251	-3.249	-3.248	-3.246	-3.242	-3.240	-3.236	-3.232	-3.226	-3.220	-3.215	-3.208	-3.201	-3.192	-3.182	-3.172	-3.162	-3.152	-3.141	-3.129	-3.116	-3.104	-3.090	-3.076	-3.061	-3.046	-3.031	-3.015	-2.999	-2.982	-2.966	-2.950	-2.934	-2.916	-2.900	-2.884	-2.866	-2.850	-2.835	-2.819	-2.802	-2.788	-2.774	-2.760	-2.746	-2.734	-2.721	-2.709	-2.698	-2.686	-2.678	-2.669	-2.660	-2.651	-2.645	-2.640	-2.634	-2.629	-2.625	-2.622	-2.620	-2.619	-2.619	-2.618	-2.619	-2.620	-2.622	-2.625	-2.628	-2.631	-2.635	-2.640	-2.645	-2.650	-2.656	-2.662	-2.670	-2.676	-2.682	-2.690	-2.698	-2.704	-2.711	-2.719	-2.725	-2.732	-2.740	-2.746	-2.752	-2.758	-2.764	-2.769	-2.774	-2.779	-2.782	-2.788	-2.791	-2.794	-2.795	-2.798	-2.799	-2.800	-2.800	-2.800	-2.799	-2.798	-2.796	-2.794	-2.790	-2.788	-2.782	-2.778	-2.774	-2.768	-2.761	-2.755	-2.748	-2.740	-2.732	-2.725	-2.716	-2.708	-2.699	-2.689	-2.680	-2.671	-2.661	-2.651	-2.641	-2.632	-2.622	-2.612	-2.601	-2.592	-2.582	-2.574	-2.564	-2.555	-2.546	-2.538	-2.530	-2.521	-2.514	-2.506	-2.500	-2.495	-2.490	-2.484	-2.480	-2.475	-2.472	-2.469	-2.466	-2.465	-2.464	-2.462	-2.462	-2.462	-2.464	-2.464	-2.466	-2.469	-2.471	-2.474	-2.478	-2.481	-2.485	-2.489	-2.494	-2.499	-2.504	-2.509	-2.514	-2.518	-2.524	-2.529	-2.534	-2.539	-2.544	-2.548	-2.552	-2.556	-2.560	-2.564	-2.566	-2.569	-2.571	-2.572	-2.574	-2.575	-2.575	-2.574	-2.574	-2.572	-2.570	-2.568	-2.565	-2.560	-2.555	-2.550	-2.544	-2.538	-2.530	-2.521	-2.514	-2.505	-2.494	-2.484	-2.472	-2.461	-2.450	-2.438	-2.425	-2.411	-2.398	-2.384	-2.370	-2.354	-2.339	-2.325	-2.309	-2.294	-2.276	-2.261	-2.245	-2.230	-2.214	-2.198	-2.181	-2.165	-2.150	-2.135	-2.120	-2.105	-2.090	-2.076	-2.062	-2.049	-2.035	-2.022	-2.010	-1.999	-1.986	-1.976	-1.965	-1.955	-1.946	-1.939	-1.929	-1.921	-1.915	-1.909	-1.901	-1.896	-1.892	-1.888	-1.884	-1.880	-1.878	-1.876	-1.874	-1.872	-1.871	-1.870	-1.870	-1.870	-1.871	-1.871	-1.872	-1.875	-1.876	-1.879	-1.880	-1.882	-1.885	-1.888	-1.890	-1.894	-1.896	-1.899	-1.901	-1.904	-1.908	-1.909	-1.912	-1.914	-1.916	-1.919	-1.920	-1.921	-1.921	-1.922	-1.922	-1.922	-1.922	-1.921	-1.920	-1.919	-1.915	-1.914	-1.910	-1.906	-1.902	-1.898	-1.891	-1.885	-1.879	-1.872	-1.864	-1.856	-1.846	-1.836	-1.826	-1.815	-1.802	-1.790	-1.776	-1.762	-1.749	-1.732	-1.718	-1.701	-1.684	-1.665	-1.646	-1.628	-1.608	-1.586	-1.566	-1.545	-1.522	-1.500	-1.478	-1.454	-1.431	-1.408	-1.382	-1.358	-1.334	-1.309	-1.284	-1.260	-1.235	-1.210	-1.185	-1.161	-1.138	-1.114	-1.090	-1.066	-1.044	-1.021	-1.001	-0.980	-0.960	-0.940	-0.922	-0.905	-0.888	-0.870	-0.856	-0.841	-0.829	-0.816	-0.805	-0.795	-0.785	-0.779	-0.771	-0.765	-0.760	-0.758	-0.754	-0.752	-0.751	-0.751	-0.751	-0.754	-0.755	-0.759	-0.761	-0.766	-0.770	-0.775	-0.781	-0.788	-0.792	-0.799	-0.805	-0.811	-0.818	-0.824	-0.829	-0.834	-0.839	-0.844	-0.846	-0.849	-0.851	-0.852	-0.852	-0.852	-0.851	-0.849	-0.845	-0.840	-0.834	-0.826	-0.818	-0.808	-0.798	-0.784	-0.771	-0.756	-0.740	-0.722	-0.702	-0.682	-0.661	-0.639	-0.615	-0.590	-0.564	-0.536	-0.509	-0.481	-0.451	-0.420	-0.389	-0.358	-0.324	-0.291	-0.258	-0.224	-0.190	-0.154	-0.120	-0.085	-0.051	-0.016	0.018	0.052	0.086	0.119	0.151	0.184	0.216	0.248	0.278	0.308	0.336	0.365	0.392	0.419	0.442	0.466	0.490	0.510	0.530	0.550	0.566	0.584	0.599	0.611	0.624	0.635	0.644	0.652	0.660	0.665	0.669	0.671	0.672	0.672	0.671	0.668	0.664	0.658	0.650	0.642	0.632	0.621	0.610	0.595	0.581	0.566	0.548	0.530	0.511	0.490	0.469	0.446	0.422	0.399	0.374	0.348	0.321	0.292	0.265	0.235	0.205	0.175	0.144	0.111	0.080	0.048	0.014	-0.020	-0.052	-0.086	-0.121	-0.155	-0.190	-0.224	-0.259	-0.294	-0.328	-0.362	-0.395	-0.430	-0.464	-0.498	-0.530	-0.562	-0.595	-0.626	-0.659	-0.689	-0.719	-0.749	-0.776	-0.805	-0.832	-0.860	-0.886	-0.911	-0.935	-0.960	-0.981	-1.005	-1.026	-1.046	-1.066	-1.085	-1.104	-1.121	-1.138	-1.152	-1.169	-1.184	-1.196	-1.210	-1.222	-1.234	-1.246	-1.256	-1.268	-1.276	-1.286	-1.294	-1.304	-1.311	-1.319	-1.326	-1.334	-1.341	-1.348	-1.354	-1.361	-1.368	-1.374	-1.380	-1.386	-1.392	-1.399	-1.405	-1.411	-1.418	-1.424	-1.429	-1.435	-1.441	-1.449	-1.454	-1.460	-1.466	-1.474	-1.479	-1.485	-1.490	-1.496	-1.502	-1.508	-1.512	-1.519	-1.522	-1.528	-1.531	-1.535	-1.539	-1.541	-1.544	-1.546	-1.548	-1.549	-1.548	-1.549	-1.548	-1.546	-1.544	-1.541	-1.538	-1.532	-1.529	-1.522	-1.515	-1.509	-1.500	-1.491	-1.481	-1.471	-1.459	-1.448	-1.434	-1.420	-1.405	-1.390	-1.374	-1.355	-1.339	-1.319	-1.299	-1.280	-1.259	-1.238	-1.215	-1.192	-1.169	-1.146	-1.121	-1.098	-1.071	-1.046	-1.020	-0.994	-0.968	-0.940	-0.914	-0.886	-0.859	-0.831	-0.804	-0.775	-0.748	-0.719	-0.691	-0.664	-0.635	-0.608	-0.580	-0.551	-0.524	-0.498	-0.469	-0.441	-0.416	-0.389	-0.362	-0.338	-0.311	-0.286	-0.262	-0.238	-0.214	-0.190	-0.166	-0.142	-0.121	-0.099	-0.079	-0.058	-0.038	-0.018	0.001	0.020	0.038	0.054	0.071	0.086	0.102	0.116	0.130	0.144	0.155	0.168	0.178	0.188	0.196	0.205	0.212	0.220	0.225	0.230	0.235	0.238	0.241	0.244	0.245	0.244	0.244	0.242	0.240	0.238	0.234	0.230	0.225	0.219	0.212	0.205	0.198	0.190	0.180	0.171	0.161	0.151	0.140	0.129	0.118	0.105	0.094	0.081	0.069	0.056	0.042	0.031	0.019	0.005	-0.008	-0.020	-0.031	-0.045	-0.056	-0.068	-0.079	-0.091	-0.101	-0.111	-0.122	-0.131	-0.140	-0.150	-0.158	-0.165	-0.172	-0.179	-0.185	-0.191	-0.198	-0.202	-0.208	-0.211	-0.216	-0.220	-0.224	-0.228	-0.230	-0.234	-0.236	-0.240	-0.242	-0.245	-0.248	-0.250	-0.254	-0.256	-0.260	-0.264	-0.268	-0.272	-0.276	-0.281	-0.288	-0.294	-0.299	-0.306	-0.314	-0.322	-0.330	-0.340	-0.349	-0.359	-0.370	-0.382	-0.394	-0.406	-0.420	-0.432	-0.446	-0.461	-0.476	-0.490	-0.506	-0.522	-0.539	-0.554	-0.570	-0.585	-0.602	-0.618	-0.634	-0.649	-0.664	-0.679	-0.692	-0.706	-0.719	-0.731	-0.742	-0.754	-0.765	-0.774	-0.782	-0.789	-0.796	-0.801	-0.806	-0.810	-0.811	-0.812	-0.812	-0.811	-0.808	-0.804	-0.799	-0.792	-0.786	-0.778	-0.768	-0.758	-0.745	-0.734	-0.719	-0.705	-0.690	-0.672	-0.655	-0.639	-0.620	-0.600	-0.580	-0.561	-0.540	-0.520	-0.499	-0.478	-0.455	-0.434	-0.411	-0.390	-0.369	-0.348	-0.326	-0.306	-0.285	-0.265	-0.245	-0.226	-0.208	-0.189	-0.171	-0.154	-0.136	-0.120	-0.105	-0.090	-0.075	-0.061	-0.049	-0.036	-0.025	-0.014	-0.002	0.009	0.018	0.028	0.036	0.044	0.054	0.061	0.068	0.076	0.082	0.090	0.098	0.105	0.111	0.119	0.125	0.132	0.140	0.148	0.156	0.164	0.171	0.181	0.190	0.200	0.209	0.219	0.230	0.241	0.252	0.264	0.278	0.291	0.302	0.316	0.331	0.346	0.360	0.376	0.391	0.408	0.424	0.439	0.456	0.471	0.489	0.505	0.521	0.539	0.555	0.571	0.588	0.604	0.620	0.636	0.650	0.666	0.680	0.696	0.710	0.724	0.736	0.749	0.761	0.772	0.784	0.795	0.804	0.814	0.822	0.830	0.836	0.844	0.850	0.855	0.860	0.864	0.866	0.869	0.871	0.872	0.871	0.872	0.871	0.869	0.866	0.862	0.859	0.855	0.849	0.842	0.836	0.829	0.820	0.811	0.801	0.791	0.781	0.769	0.756	0.744	0.728	0.714	0.699	0.682	0.665	0.646	0.629	0.610	0.590	0.569	0.549	0.526	0.504	0.482	0.458	0.435	0.409	0.384	0.359	0.332	0.306	0.280	0.252	0.225	0.198	0.170	0.141	0.114	0.085	0.058	0.029	0.000	-0.028	-0.055	-0.082	-0.110	-0.138	-0.165	-0.191	-0.218	-0.242	-0.268	-0.291	-0.316	-0.340	-0.362	-0.384	-0.406	-0.426	-0.446	-0.466	-0.485	-0.504	-0.519	-0.536	-0.551	-0.566	-0.580	-0.592	-0.605	-0.616	-0.626	-0.636	-0.645	-0.654	-0.661	-0.669	-0.674	-0.680	-0.685	-0.690	-0.692	-0.698	-0.700	-0.702	-0.705	-0.706	-0.709	-0.710	-0.710	-0.710	-0.712	-0.712	-0.714	-0.714	-0.714	-0.715	-0.716	-0.718	-0.718	-0.720	-0.720	-0.722	-0.725	-0.729	-0.730	-0.734	-0.738	-0.742	-0.748	-0.752	-0.759	-0.765	-0.771	-0.780	-0.789	-0.798	-0.806	-0.816	-0.828	-0.839	-0.851	-0.865	-0.879	-0.891	-0.906	-0.922	-0.938	-0.955	-0.971	-0.989	-1.008	-1.026	-1.046	-1.065	-1.085	-1.106	-1.128	-1.148	-1.169	-1.191	-1.212	-1.235	-1.258	-1.280	-1.302	-1.325	-1.349	-1.370	-1.392	-1.415	-1.438	-1.459	-1.481	-1.502	-1.524	-1.545	-1.565	-1.584	-1.605	-1.624	-1.642	-1.661	-1.679	-1.696	-1.712	-1.730	-1.745	-1.760	-1.775	-1.789	-1.804	-1.816	-1.830	-1.842	-1.855	-1.866	-1.878	-1.889	-1.900	-1.910	-1.920	-1.930	-1.941	-1.951	-1.960	-1.971	-1.980	-1.991	-2.000	-2.010	-2.020	-2.031	-2.041	-2.052	-2.064	-2.075	-2.088	-2.100	-2.112	-2.126	-2.140	-2.152	-2.168	-2.182	-2.199	-2.214	-2.231	-2.248	-2.266	-2.284	-2.302	-2.322	-2.341	-2.361	-2.382	-2.402	-2.424	-2.446	-2.468	-2.491	-2.514	-2.536	-2.560	-2.585	-2.608	-2.632	-2.656	-2.681	-2.705	-2.730	-2.754	-2.779	-2.802	-2.826	-2.851	-2.875	-2.899	-2.921	-2.945	-2.968	-2.990	-3.012	-3.035	-3.056	-3.076	-3.098	-3.118	-3.138	-3.156	-3.175	-3.192	-3.211	-3.228	-3.245	-3.260	-3.275	-3.289	-3.302	-3.318	-3.329	-3.341	-3.351	-3.362	-3.372	-3.381	-3.389	-3.398	-3.404	-3.410	-3.416	-3.420	-3.424	-3.428	-3.429	-3.431	-3.431	-3.431	-3.430	-3.430	-3.428	-3.424	-3.421	-3.416	-3.410	-3.404	-3.398	-3.391	-3.382	-3.374	-3.364	-3.354	-3.344	-3.331	-3.320	-3.306	-3.292	-3.279	-3.264	-3.249	-3.234	-3.218	-3.200	-3.184	-3.164	-3.148	-3.129	-3.109	-3.089	-3.070	-3.050	-3.029	-3.009	-2.988	-2.965	-2.944	-2.922	-2.901	-2.879	-2.856	-2.834	-2.812	-2.789	-2.766	-2.744	-2.721	-2.698	-2.675	-2.651	-2.629	-2.605	-2.582	-2.559	-2.535	-2.511	-2.488	-2.464	-2.439	-2.415	-2.390	-2.366	-2.340	-2.316	-2.290	-2.262	-2.236	-2.209	-2.182	-2.154	-2.125	-2.096	-2.068	-2.036	-2.006	-1.974	-1.942	-1.908	-1.875	-1.840	-1.804	-1.769	-1.731	-1.694	-1.655	-1.615	-1.575	-1.534	-1.492	-1.449	-1.405	-1.361	-1.316	-1.270	-1.224	-1.176	-1.129	-1.079	-1.030	-0.979	-0.929	-0.879	-0.826	-0.775	-0.721	-0.669	-0.616	-0.562	-0.509	-0.455	-0.401	-0.348	-0.294	-0.240	-0.185	-0.132	-0.078	-0.024	0.029	0.082	0.135	0.189	0.240	0.292	0.344	0.395	0.448	0.499	0.549	0.599	0.648	0.696	0.746	0.795	0.841	0.890	0.938	0.984	1.031	1.078	1.122	1.169	1.215	1.260	1.306	1.351	1.396	1.441	1.486	1.531	1.575	1.620	1.665	1.710	1.756	1.800	1.846	1.891	1.936	1.981	2.026	2.071	2.118	2.162	2.208	2.254	2.300	2.345	2.390	2.436	2.481	2.528	2.572	2.619	2.664	2.709	2.752	2.798	2.842	2.886	2.931	2.974	3.018	3.060	3.102	3.145	3.185	3.226	3.266	3.306	3.345	3.382	3.421	3.459	3.495	3.531	3.565	3.599	3.632	3.666	3.698	3.729	3.759	3.788	3.818	3.844	3.871	3.898	3.921	3.946	3.970	3.991	4.014	4.035	4.055	4.074	4.093	4.110	4.128	4.142	4.158	4.172	4.188	4.200	4.211	4.222	4.234	4.245	4.254	4.264	4.271	4.279	4.285	4.290	4.296	4.301	4.305	4.309	4.310	4.312	4.314	4.315	4.315	4.315	4.312	4.311	4.309	4.306	4.301	4.299	4.292	4.288	4.281	4.276	4.269	4.261	4.252	4.245	4.235	4.226	4.218	4.206	4.196	4.185	4.174	4.161	4.150	4.138	4.125	4.111	4.099	4.086	4.074	4.060	4.048	4.034	4.020	4.008	3.995	3.981	3.969	3.955	3.942	3.930	3.919	3.906	3.895	3.884	3.872	3.862	3.851	3.842	3.832	3.824	3.816	3.808	3.800	3.794	3.788	3.780	3.775	3.770	3.765	3.760	3.756	3.752	3.750	3.746	3.744	3.742	3.740	3.738	3.735	3.734	3.731	3.730	3.729	3.728	3.725	3.724	3.721	3.720	3.718	3.715	3.711	3.709	3.705	3.700	3.695	3.690	3.684	3.679	3.670	3.664	3.655	3.646	3.636	3.626	3.615	3.604	3.590	3.578	3.564	3.548	3.532	3.516	3.499	3.481	3.462	3.441	3.422	3.401	3.379	3.356	3.334	3.310	3.285	3.259	3.234	3.208	3.180	3.154	3.125	3.098	3.069	3.039	3.010	2.980	2.951	2.920	2.890	2.859	2.828	2.796	2.765	2.734	2.702	2.671	2.639	2.608	2.576	2.544	2.512	2.480	2.449	2.418	2.386	2.355	2.322	2.292	2.260	2.229	2.198	2.166	2.135	2.105	2.074	2.042	2.013	1.982	1.952	1.922	1.892	1.862	1.832	1.804	1.774	1.745	1.715	1.686	1.658	1.629	1.600	1.572	1.545	1.516	1.490	1.461	1.435	1.409	1.382	1.356	1.330	1.304	1.279	1.254	1.229	1.205	1.181	1.158	1.134	1.110	1.088	1.066	1.044	1.022	1.001	0.979	0.958	0.938	0.918	0.898	0.878	0.858	0.838	0.819	0.800	0.780	0.761	0.742	0.724	0.705	0.686	0.666	0.648	0.629	0.610	0.590	0.570	0.550	0.530	0.510	0.490	0.469	0.448	0.426	0.404	0.381	0.359	0.335	0.312	0.288	0.264	0.238	0.212	0.186	0.160	0.134	0.105	0.076	0.048	0.019	-0.010	-0.040	-0.070	-0.101	-0.132	-0.164	-0.195	-0.228	-0.259	-0.291	-0.324	-0.356	-0.389	-0.422	-0.454	-0.486	-0.519	-0.551	-0.582	-0.615	-0.646	-0.679	-0.709	-0.740	-0.770	-0.800	-0.829	-0.858	-0.886	-0.914	-0.941	-0.968	-0.994	-1.018	-1.042	-1.066	-1.089	-1.111	-1.132	-1.154	-1.174	-1.192	-1.211	-1.229	-1.245	-1.262	-1.276	-1.291	-1.306	-1.319	-1.332	-1.345	-1.358	-1.369	-1.380	-1.390	-1.400	-1.410	-1.420	-1.429	-1.439	-1.449	-1.458	-1.466	-1.475	-1.485	-1.495	-1.504	-1.514	-1.524	-1.535	-1.545	-1.558	-1.569	-1.581	-1.595	-1.609	-1.622	-1.638	-1.654	-1.671	-1.688	-1.706	-1.728	-1.748	-1.769	-1.790	-1.815	-1.839	-1.865	-1.891	-1.919	-1.948	-1.978	-2.009	-2.040	-2.074	-2.108	-2.142	-2.179	-2.215	-2.252	-2.291	-2.331	-2.371	-2.414	-2.455	-2.498	-2.541	-2.585	-2.629	-2.675	-2.720	-2.768	-2.812	-2.859	-2.906	-2.954	-3.000	-3.048	-3.095	-3.142	-3.189	-3.236	-3.282	-3.329	-3.375	-3.420	-3.465	-3.509	-3.554	-3.595	-3.639	-3.679	-3.721	-3.761	-3.799	-3.838	-3.875	-3.911	-3.948	-3.981	-4.014	-4.045	-4.077	-4.106	-4.136	-4.164	-4.190	-4.215	-4.240	-4.262	-4.285	-4.306	-4.326	-4.346	-4.364	-4.381	-4.396	-4.412	-4.426	-4.439	-4.451	-4.464	-4.474	-4.484	-4.494	-4.502	-4.510	-4.518	-4.524	-4.530	-4.536	-4.541	-4.545	-4.549	-4.554	-4.556	-4.560	-4.562	-4.565	-4.566	-4.569	-4.570	-4.571	-4.574	-4.575	-4.576	-4.579	-4.580	-4.580	-4.582	-4.584	-4.584	-4.586	-4.588	-4.590	-4.591	-4.592	-4.594	-4.596	-4.598	-4.600	-4.601	-4.604	-4.606	-4.608	-4.610	-4.612	-4.615	-4.616	-4.620	-4.622	-4.625	-4.626	-4.629	-4.631	-4.634	-4.636	-4.639	-4.640	-4.641	-4.644	-4.645	-4.645	-4.646	-4.648	-4.648	-4.648	-4.646	-4.648	-4.645	-4.644	-4.642	-4.640	-4.636	-4.634	-4.629	-4.625	-4.621	-4.615	-4.609	-4.602	-4.595	-4.588	-4.579	-4.569	-4.559	-4.549	-4.538	-4.526	-4.512	-4.499	-4.485	-4.471	-4.456	-4.439	-4.422	-4.405	-4.386	-4.369	-4.350	-4.329	-4.309	-4.288	-4.266	-4.245	-4.222	-4.199	-4.175	-4.152	-4.129	-4.105	-4.080	-4.055	-4.030	-4.005	-3.980	-3.954	-3.929	-3.904	-3.878	-3.852	-3.828	-3.802	-3.778	-3.752	-3.728	-3.702	-3.679	-3.654	-3.630	-3.606	-3.582	-3.560	-3.536	-3.514	-3.491	-3.470	-3.448	-3.426	-3.405	-3.385	-3.364	-3.344	-3.322	-3.302	-3.282	-3.262	-3.242	-3.222	-3.202	-3.184	-3.164	-3.144	-3.124	-3.105	-3.085	-3.065	-3.045	-3.024	-3.004	-2.981	-2.960	-2.939	-2.918	-2.895	-2.872	-2.849	-2.825	-2.801	-2.776	-2.751	-2.726	-2.700	-2.674	-2.646	-2.619	-2.592	-2.564	-2.535	-2.506	-2.476	-2.446	-2.416	-2.386	-2.355	-2.324	-2.292	-2.261	-2.230	-2.198	-2.166	-2.134	-2.102	-2.070	-2.039	-2.007	-1.976	-1.945	-1.915	-1.885	-1.855	-1.825	-1.796	-1.768	-1.740	-1.714	-1.686	-1.661	-1.636	-1.612	-1.589	-1.566	-1.545	-1.524	-1.506	-1.488	-1.469	-1.452	-1.438	-1.424	-1.411	-1.399	-1.388	-1.379	-1.370	-1.361	-1.355	-1.350	-1.346	-1.341	-1.340	-1.339	-1.338	-1.339	-1.340	-1.342	-1.345	-1.350	-1.355	-1.360	-1.365	-1.372	-1.380	-1.388	-1.395	-1.405	-1.414	-1.422	-1.432	-1.442	-1.452	-1.462	-1.472	-1.482	-1.494	-1.502	-1.514	-1.522	-1.532	-1.541	-1.550	-1.559	-1.566	-1.574	-1.581	-1.588	-1.594	-1.600	-1.604	-1.608	-1.610	-1.614	-1.616	-1.618	-1.618	-1.618	-1.616	-1.614	-1.612	-1.609	-1.605	-1.601	-1.595	-1.590	-1.582	-1.576	-1.569	-1.560	-1.551	-1.542	-1.532	-1.522	-1.511	-1.502	-1.491	-1.479	-1.468	-1.456	-1.445	-1.434	-1.421	-1.409	-1.398	-1.386	-1.375	-1.365	-1.354	-1.344	-1.334	-1.324	-1.316	-1.306	-1.299	-1.291	-1.284	-1.279	-1.272	-1.268	-1.264	-1.261	-1.258	-1.256	-1.255	-1.255	-1.254	-1.256	-1.258	-1.261	-1.264	-1.268	-1.274	-1.280	-1.285	-1.291	-1.300	-1.309	-1.318	-1.328	-1.338	-1.348	-1.359	-1.370	-1.384	-1.395	-1.408	-1.422	-1.436	-1.449	-1.464	-1.479	-1.494	-1.509	-1.525	-1.540	-1.555	-1.571	-1.588	-1.602	-1.620	-1.636	-1.654	-1.670	-1.686	-1.704	-1.720	-1.736	-1.754	-1.771	-1.788	-1.805	-1.821	-1.839	-1.855	-1.872	-1.890	-1.906	-1.922	-1.940	-1.956	-1.972	-1.990	-2.007	-2.022	-2.040	-2.056	-2.072	-2.089	-2.106	-2.121	-2.138	-2.152	-2.169	-2.184	-2.199	-2.214	-2.229	-2.244	-2.256	-2.271	-2.284	-2.299	-2.311	-2.324	-2.336	-2.348	-2.359	-2.371	-2.381	-2.391	-2.401	-2.411	-2.420	-2.429	-2.438	-2.445	-2.452	-2.460	-2.468	-2.475	-2.480	-2.486	-2.491	-2.498	-2.501	-2.506	-2.510	-2.515	-2.519	-2.522	-2.526	-2.530	-2.535	-2.538	-2.541	-2.546	-2.550	-2.554	-2.558	-2.562	-2.568	-2.572	-2.578	-2.585	-2.590	-2.598	-2.605	-2.612	-2.621	-2.630	-2.640	-2.650	-2.660	-2.671	-2.684	-2.696	-2.709	-2.724	-2.739	-2.752	-2.770	-2.786	-2.804	-2.821	-2.840	-2.859	-2.879	-2.900	-2.920	-2.942	-2.965	-2.988	-3.011	-3.035	-3.059	-3.084	-3.108	-3.134	-3.159	-3.186	-3.211	-3.239	-3.265	-3.294	-3.321	-3.348	-3.376	-3.402	-3.431	-3.458	-3.486	-3.512	-3.540	-3.568	-3.595	-3.621	-3.649	-3.675	-3.701	-3.726	-3.752	-3.778	-3.801	-3.825	-3.849	-3.872	-3.895	-3.918	-3.939	-3.961	-3.981	-4.001	-4.021	-4.040	-4.058	-4.076	-4.093	-4.110	-4.126	-4.141	-4.156	-4.171	-4.185	-4.199	-4.211	-4.224	-4.235	-4.246	-4.258	-4.269	-4.279	-4.289	-4.299	-4.306	-4.316	-4.325	-4.332	-4.341	-4.349	-4.356	-4.365	-4.372	-4.381	-4.388	-4.396	-4.404	-4.412	-4.420	-4.429	-4.438	-4.446	-4.455	-4.465	-4.475	-4.485	-4.496	-4.506	-4.518	-4.530	-4.541	-4.555	-4.569	-4.582	-4.598	-4.612	-4.628	-4.645	-4.661	-4.678	-4.696	-4.715	-4.734	-4.754	-4.774	-4.795	-4.816	-4.839	-4.860	-4.884	-4.906	-4.930	-4.955	-4.979	-5.004	-5.030	-5.055	-5.080	-5.108	-5.134	-5.161	-5.188	-5.215	-5.242	-5.269	-5.296	-5.324	-5.351	-5.379	-5.406	-5.434	-5.461	-5.488	-5.512	-5.540	-5.566	-5.592	-5.616	-5.642	-5.666	-5.690	-5.714	-5.738	-5.760	-5.782	-5.804	-5.824	-5.845	-5.864	-5.884	-5.901	-5.919	-5.935	-5.951	-5.966	-5.981	-5.995	-6.008	-6.020	-6.031	-6.042	-6.052	-6.062	-6.071	-6.080	-6.088	-6.094	-6.100	-6.106	-6.111	-6.118	-6.121	-6.125	-6.130	-6.132	-6.136	-6.139	-6.141	-6.142	-6.145	-6.148	-6.150	-6.151	-6.152	-6.154	-6.155	-6.159	-6.160	-6.162	-6.164	-6.166	-6.169	-6.171	-6.175	-6.179	-6.182	-6.186	-6.191	-6.195	-6.200	-6.205	-6.210	-6.215	-6.221	-6.229	-6.235	-6.240	-6.248	-6.255	-6.261	-6.269	-6.276	-6.284	-6.291	-6.299	-6.305	-6.312	-6.320	-6.326	-6.334	-6.340	-6.346	-6.352	-6.358	-6.362	-6.368	-6.372	-6.376	-6.380	-6.382	-6.385	-6.386	-6.388	-6.389	-6.388	-6.388	-6.386	-6.384	-6.381	-6.378	-6.374	-6.369	-6.362	-6.358	-6.351	-6.344	-6.336	-6.328	-6.319	-6.308	-6.299	-6.288	-6.276	-6.264	-6.251	-6.240	-6.228	-6.214	-6.200	-6.185	-6.170	-6.156	-6.140	-6.126	-6.110	-6.095	-6.079	-6.062	-6.048	-6.032	-6.016	-6.000	-5.984	-5.969	-5.952	-5.935	-5.920	-5.904	-5.889	-5.874	-5.859	-5.844	-5.830	-5.815	-5.801	-5.788	-5.772	-5.761	-5.748	-5.735	-5.722	-5.711	-5.700	-5.689	-5.679	-5.670	-5.659	-5.651	-5.642	-5.635	-5.629	-5.621	-5.616	-5.610	-5.606	-5.601	-5.599	-5.596	-5.595	-5.592	-5.592	-5.592	-5.594	-5.594	-5.596	-5.598	-5.601	-5.605	-5.609	-5.614	-5.619	-5.625	-5.631	-5.638	-5.645	-5.652	-5.661	-5.668	-5.676	-5.685	-5.695	-5.704	-5.712	-5.721	-5.731	-5.740	-5.749	-5.758	-5.766	-5.775	-5.782	-5.790	-5.798	-5.805	-5.811	-5.818	-5.822	-5.829	-5.832	-5.836	-5.839	-5.842	-5.844	-5.845	-5.846	-5.846	-5.846	-5.844	-5.842	-5.840	-5.836	-5.832	-5.828	-5.822	-5.818	-5.812	-5.805	-5.799	-5.792	-5.785	-5.778	-5.769	-5.761	-5.752	-5.745	-5.738	-5.729	-5.721	-5.714	-5.705	-5.699	-5.691	-5.685	-5.680	-5.674	-5.670	-5.665	-5.661	-5.659	-5.656	-5.655	-5.654	-5.654	-5.655	-5.656	-5.658	-5.661	-5.665	-5.669	-5.675	-5.681	-5.689	-5.695	-5.704	-5.714	-5.722	-5.732	-5.742	-5.754	-5.765	-5.776	-5.789	-5.801	-5.814	-5.826	-5.839	-5.851	-5.862	-5.875	-5.888	-5.899	-5.910	-5.920	-5.930	-5.939	-5.948	-5.956	-5.964	-5.969	-5.974	-5.979	-5.981	-5.984	-5.985	-5.984	-5.984	-5.981	-5.978	-5.972	-5.965	-5.958	-5.949	-5.939	-5.926	-5.914	-5.901	-5.885	-5.869	-5.851	-5.831	-5.812	-5.791	-5.768	-5.745	-5.720	-5.695	-5.669	-5.642	-5.615	-5.586	-5.558	-5.528	-5.498	-5.469	-5.438	-5.406	-5.374	-5.342	-5.310	-5.279	-5.246	-5.214	-5.182	-5.150	-5.118	-5.088	-5.055	-5.025	-4.994	-4.962	-4.932	-4.904	-4.875	-4.845	-4.818	-4.789	-4.761	-4.735	-4.709	-4.684	-4.658	-4.632	-4.608	-4.584	-4.560	-4.536	-4.514	-4.491	-4.470	-4.448	-4.426	-4.405	-4.384	-4.364	-4.344	-4.325	-4.305	-4.284	-4.265	-4.246	-4.228	-4.209	-4.190	-4.172	-4.154	-4.136	-4.118	-4.099	-4.081	-4.064	-4.046	-4.029	-4.011	-3.994	-3.978	-3.961	-3.942	-3.926	-3.911	-3.895	-3.879	-3.864	-3.849	-3.835	-3.820	-3.806	-3.794	-3.780	-3.768	-3.756	-3.745	-3.734	-3.724	-3.714	-3.704	-3.695	-3.688	-3.679	-3.671	-3.665	-3.659	-3.654	-3.649	-3.645	-3.640	-3.636	-3.634	-3.631	-3.630	-3.629	-3.628	-3.628	-3.626	-3.628	-3.629	-3.630	-3.631	-3.634	-3.635	-3.638	-3.640	-3.642	-3.646	-3.649	-3.652	-3.654	-3.658	-3.661	-3.664	-3.669	-3.671	-3.675	-3.676	-3.680	-3.684	-3.688	-3.690	-3.692	-3.695	-3.699	-3.701	-3.704	-3.708	-3.710	-3.714	-3.716	-3.719	-3.721	-3.725	-3.728	-3.731	-3.734	-3.736	-3.740	-3.744	-3.748	-3.750	-3.754	-3.758	-3.761	-3.765	-3.770	-3.775	-3.780	-3.786	-3.790	-3.796	-3.802	-3.809	-3.815	-3.821	-3.828	-3.836	-3.842	-3.850	-3.858	-3.865	-3.872	-3.880	-3.889	-3.896	-3.904	-3.912	-3.921	-3.929	-3.936	-3.945	-3.952	-3.960	-3.968	-3.975	-3.981	-3.988	-3.994	-4.001	-4.006	-4.011	-4.018	-4.021	-4.025	-4.030	-4.032	-4.036	-4.039	-4.040	-4.041	-4.043	-4.043	-4.043	-4.041	-4.040	-4.039	-4.036	-4.032	-4.029	-4.025	-4.020	-4.015	-4.009	-4.004	-3.996	-3.989	-3.981	-3.974	-3.965	-3.956	-3.946	-3.936	-3.926	-3.915	-3.904	-3.892	-3.880	-3.868	-3.856	-3.841	-3.829	-3.815	-3.801	-3.788	-3.772	-3.758	-3.741	-3.726	-3.710	-3.695	-3.679	-3.662	-3.646	-3.630	-3.612	-3.598	-3.581	-3.564	-3.546	-3.530	-3.512	-3.496	-3.479	-3.462	-3.446	-3.430	-3.414	-3.398	-3.381	-3.366	-3.350	-3.335	-3.321	-3.306	-3.292	-3.279	-3.265	-3.252	-3.240	-3.229	-3.216	-3.205	-3.195	-3.185	-3.175	-3.166	-3.158	-3.150	-3.141	-3.135	-3.128	-3.121	-3.116	-3.110	-3.104	-3.100	-3.095	-3.090	-3.088	-3.082	-3.079	-3.075	-3.071	-3.068	-3.064	-3.060	-3.056	-3.052	-3.049	-3.045	-3.040	-3.035	-3.030	-3.024	-3.018	-3.010	-3.004	-2.996	-2.988	-2.978	-2.969	-2.959	-2.948	-2.935	-2.922	-2.910	-2.898	-2.884	-2.869	-2.852	-2.838	-2.820	-2.804	-2.785	-2.768	-2.749	-2.730	-2.710	-2.691	-2.671	-2.652	-2.631	-2.611	-2.591	-2.571	-2.550	-2.531	-2.510	-2.490	-2.471	-2.452	-2.432	-2.415	-2.398	-2.380	-2.364	-2.348	-2.331	-2.318	-2.302	-2.289	-2.278	-2.265	-2.254	-2.245	-2.234	-2.226	-2.219	-2.211	-2.205	-2.199	-2.195	-2.190	-2.186	-2.185	-2.182	-2.181	-2.180	-2.179	-2.179	-2.180	-2.181	-2.184	-2.185	-2.186	-2.189	-2.191	-2.194	-2.198	-2.201	-2.202	-2.206	-2.209	-2.212	-2.215	-2.219	-2.221	-2.224	-2.226	-2.229	-2.230	-2.232	-2.232	-2.234	-2.235	-2.235	-2.235	-2.235	-2.234	-2.232	-2.232	-2.231	-2.229	-2.226	-2.222	-2.220	-2.216	-2.211	-2.208	-2.201	-2.198	-2.191	-2.186	-2.179	-2.172	-2.166	-2.159	-2.150	-2.144	-2.135	-2.128	-2.119	-2.111	-2.102	-2.092	-2.082	-2.074	-2.064	-2.055	-2.046	-2.035	-2.026	-2.016	-2.006	-1.996	-1.986	-1.976	-1.968	-1.956	-1.948	-1.938	-1.928	-1.919	-1.909	-1.900	-1.891	-1.884	-1.875	-1.866	-1.859	-1.851	-1.844	-1.838	-1.830	-1.824	-1.818	-1.811	-1.808	-1.801	-1.796	-1.792	-1.789	-1.784	-1.780	-1.778	-1.775	-1.771	-1.769	-1.768	-1.765	-1.764	-1.761	-1.760	-1.758	-1.758	-1.755	-1.754	-1.754	-1.751	-1.750	-1.750	-1.748	-1.748	-1.745	-1.744	-1.741	-1.740	-1.738	-1.735	-1.731	-1.729	-1.725	-1.721	-1.718	-1.714	-1.709	-1.705	-1.699	-1.692	-1.686	-1.680	-1.674	-1.666	-1.659	-1.650	-1.641	-1.632	-1.622	-1.614	-1.604	-1.594	-1.582	-1.571	-1.560	-1.549	-1.536	-1.525	-1.512	-1.500	-1.486	-1.474	-1.459	-1.446	-1.432	-1.419	-1.406	-1.391	-1.378	-1.364	-1.350	-1.336	-1.322	-1.309	-1.294	-1.281	-1.268	-1.254	-1.241	-1.228	-1.215	-1.201	-1.190	-1.178	-1.165	-1.155	-1.144	-1.132	-1.121	-1.110	-1.100	-1.091	-1.081	-1.074	-1.064	-1.055	-1.049	-1.040	-1.034	-1.026	-1.020	-1.015	-1.009	-1.002	-0.998	-0.995	-0.990	-0.985	-0.982	-0.979	-0.976	-0.972	-0.971	-0.969	-0.968	-0.965	-0.965	-0.964	-0.962	-0.962	-0.962	-0.962	-0.962	-0.964	-0.964	-0.965	-0.965	-0.968	-0.968	-0.970	-0.971	-0.972	-0.974	-0.976	-0.978	-0.979	-0.980	-0.981	-0.982	-0.984	-0.984	-0.985	-0.986	-0.986	-0.986	-0.985	-0.986	-0.985	-0.982	-0.981	-0.979	-0.978	-0.974	-0.971	-0.966	-0.961	-0.956	-0.950	-0.944	-0.936	-0.928	-0.919	-0.910	-0.900	-0.889	-0.876	-0.864	-0.850	-0.836	-0.821	-0.806	-0.790	-0.771	-0.755	-0.735	-0.715	-0.696	-0.676	-0.655	-0.632	-0.611	-0.589	-0.565	-0.542	-0.519	-0.495	-0.470	-0.446	-0.422	-0.398	-0.375	-0.351	-0.328	-0.305	-0.281	-0.259	-0.239	-0.216	-0.196	-0.178	-0.158	-0.140	-0.122	-0.105	-0.090	-0.076	-0.064	-0.050	-0.039	-0.030	-0.020	-0.012	-0.008	-0.001	0.004	0.006	0.008	0.009	0.009	0.008	0.005	0.001	-0.002	-0.008	-0.012	-0.019	-0.026	-0.034	-0.041	-0.049	-0.059	-0.068	-0.076	-0.086	-0.094	-0.104	-0.112	-0.120	-0.128	-0.135	-0.142	-0.149	-0.154	-0.159	-0.164	-0.166	-0.168	-0.169	-0.169	-0.168	-0.165	-0.160	-0.155	-0.148	-0.140	-0.131	-0.121	-0.109	-0.096	-0.082	-0.066	-0.050	-0.031	-0.011	0.009	0.030	0.052	0.076	0.102	0.128	0.154	0.182	0.210	0.239	0.268	0.298	0.328	0.358	0.389	0.420	0.450	0.482	0.514	0.544	0.576	0.606	0.636	0.666	0.695	0.724	0.752	0.780	0.808	0.834	0.859	0.884	0.908	0.930	0.952	0.974	0.992	1.012	1.030	1.048	1.062	1.078	1.090	1.102	1.114	1.124	1.131	1.140	1.146	1.151	1.155	1.159	1.161	1.161	1.160	1.159	1.155	1.151	1.148	1.141	1.134	1.125	1.116	1.105	1.094	1.081	1.068	1.052	1.038	1.021	1.004	0.986	0.966	0.945	0.925	0.904	0.880	0.858	0.832	0.808	0.782	0.755	0.730	0.701	0.672	0.644	0.615	0.586	0.555	0.525	0.494	0.464	0.432	0.400	0.369	0.336	0.304	0.272	0.240	0.209	0.178	0.146	0.114	0.082	0.051	0.021	-0.010	-0.040	-0.070	-0.099	-0.128	-0.155	-0.182	-0.209	-0.236	-0.262	-0.288	-0.311	-0.335	-0.359	-0.381	-0.404	-0.425	-0.445	-0.465	-0.484	-0.504	-0.520	-0.538	-0.555	-0.571	-0.588	-0.602	-0.618	-0.632	-0.648	-0.660	-0.675	-0.688	-0.701	-0.714	-0.728	-0.740	-0.752	-0.765	-0.776	-0.789	-0.802	-0.815	-0.826	-0.840	-0.852	-0.865	-0.880	-0.892	-0.906	-0.920	-0.934	-0.946	-0.961	-0.975	-0.990	-1.002	-1.019	-1.032	-1.046	-1.060	-1.075	-1.089	-1.102	-1.116	-1.130	-1.144	-1.156	-1.169	-1.180	-1.191	-1.202	-1.214	-1.224	-1.232	-1.241	-1.249	-1.256	-1.262	-1.269	-1.272	-1.276	-1.279	-1.281	-1.281	-1.281	-1.280	-1.279	-1.276	-1.272	-1.266	-1.260	-1.252	-1.245	-1.235	-1.226	-1.215	-1.202	-1.189	-1.175	-1.160	-1.142	-1.128	-1.109	-1.091	-1.071	-1.051	-1.031	-1.010	-0.989	-0.966	-0.942	-0.920	-0.896	-0.871	-0.848	-0.822	-0.796	-0.771	-0.746	-0.720	-0.695	-0.668	-0.641	-0.615	-0.589	-0.564	-0.538	-0.511	-0.486	-0.460	-0.435	-0.409	-0.382	-0.359	-0.334	-0.309	-0.285	-0.261	-0.239	-0.215	-0.191	-0.170	-0.149	-0.128	-0.105	-0.085	-0.065	-0.046	-0.026	-0.009	0.010	0.026	0.044	0.059	0.075	0.090	0.104	0.119	0.130	0.142	0.155	0.165	0.175	0.184	0.192	0.200	0.206	0.214	0.218	0.222	0.225	0.229	0.230	0.231	0.231	0.230	0.229	0.226	0.222	0.219	0.214	0.208	0.202	0.194	0.186	0.178	0.168	0.158	0.146	0.135	0.122	0.109	0.096	0.081	0.068	0.052	0.038	0.021	0.006	-0.009	-0.026	-0.042	-0.059	-0.075	-0.091	-0.108	-0.125	-0.141	-0.156	-0.172	-0.189	-0.204	-0.219	-0.231	-0.246	-0.260	-0.272	-0.285	-0.298	-0.309	-0.319	-0.330	-0.339	-0.348	-0.355	-0.362	-0.370	-0.375	-0.381	-0.385	-0.390	-0.394	-0.396	-0.399	-0.401	-0.402	-0.402	-0.404	-0.404	-0.404	-0.404	-0.404	-0.404	-0.402	-0.402	-0.401	-0.400	-0.400	-0.400	-0.400	-0.400	-0.400	-0.401	-0.404	-0.405	-0.406	-0.410	-0.414	-0.416	-0.421	-0.426	-0.431	-0.439	-0.445	-0.454	-0.462	-0.471	-0.481	-0.491	-0.501	-0.514	-0.525	-0.539	-0.552	-0.566	-0.580	-0.594	-0.609	-0.622	-0.638	-0.652	-0.669	-0.684	-0.698	-0.712	-0.728	-0.741	-0.755	-0.768	-0.781	-0.792	-0.804	-0.815	-0.822	-0.832	-0.840	-0.848	-0.852	-0.858	-0.861	-0.864	-0.866	-0.866	-0.864	-0.862	-0.859	-0.855	-0.849	-0.841	-0.832	-0.822	-0.811	-0.800	-0.788	-0.772	-0.758	-0.741	-0.724	-0.706	-0.688	-0.669	-0.648	-0.628	-0.605	-0.582	-0.561	-0.539	-0.515	-0.491	-0.468	-0.444	-0.420	-0.398	-0.374	-0.351	-0.328	-0.305	-0.282	-0.261	-0.240	-0.220	-0.199	-0.180	-0.161	-0.141	-0.125	-0.109	-0.091	-0.078	-0.062	-0.049	-0.036	-0.024	-0.012	-0.002	0.008	0.016	0.025	0.032	0.040	0.046	0.052	0.058	0.062	0.068	0.071	0.076	0.079	0.082	0.085	0.088	0.091	0.092	0.096	0.100	0.101	0.105	0.108	0.111	0.115	0.119	0.122	0.128	0.132	0.138	0.142	0.149	0.155	0.162	0.170	0.178	0.185	0.194	0.204	0.212	0.222	0.232	0.241	0.252	0.262	0.274	0.285	0.298	0.309	0.321	0.332	0.344	0.356	0.368	0.379	0.391	0.402	0.415	0.425	0.436	0.446	0.458	0.468	0.478	0.486	0.495	0.504	0.512	0.520	0.526	0.532	0.540	0.545	0.550	0.554	0.559	0.561	0.564	0.566	0.568	0.569	0.569	0.569	0.568	0.565	0.564	0.560	0.558	0.552	0.548	0.542	0.536	0.530	0.524	0.515	0.507	0.496	0.488	0.478	0.466	0.454	0.441	0.429	0.414	0.400	0.385	0.369	0.352	0.335	0.318	0.299	0.280	0.261	0.241	0.220	0.199	0.178	0.155	0.132	0.109	0.085	0.061	0.035	0.010	-0.015	-0.041	-0.066	-0.094	-0.120	-0.148	-0.174	-0.201	-0.228	-0.255	-0.282	-0.309	-0.336	-0.364	-0.390	-0.416	-0.442	-0.469	-0.495	-0.520	-0.544	-0.569	-0.592	-0.615	-0.638	-0.660	-0.681	-0.701	-0.721	-0.740	-0.759	-0.776	-0.794	-0.810	-0.825	-0.839	-0.854	-0.866	-0.878	-0.890	-0.900	-0.909	-0.919	-0.926	-0.934	-0.941	-0.946	-0.951	-0.956	-0.960	-0.965	-0.966	-0.970	-0.972	-0.974	-0.975	-0.976	-0.978	-0.978	-0.979	-0.979	-0.979	-0.980	-0.980	-0.980	-0.981	-0.981	-0.982	-0.984	-0.985	-0.988	-0.989	-0.991	-0.992	-0.998	-1.000	-1.005	-1.010	-1.015	-1.020	-1.026	-1.034	-1.041	-1.049	-1.058	-1.066	-1.076	-1.088	-1.098	-1.110	-1.121	-1.134	-1.146	-1.161	-1.175	-1.190	-1.205	-1.221	-1.236	-1.254	-1.271	-1.288	-1.305	-1.324	-1.341	-1.360	-1.379	-1.398	-1.416	-1.435	-1.455	-1.475	-1.495	-1.512	-1.532	-1.552	-1.571	-1.591	-1.610	-1.629	-1.649	-1.668	-1.686	-1.704	-1.722	-1.740	-1.758	-1.775	-1.792	-1.810	-1.828	-1.844	-1.859	-1.876	-1.892	-1.908	-1.922	-1.938	-1.952	-1.966	-1.981	-1.995	-2.010	-2.024	-2.036	-2.050	-2.064	-2.078	-2.090	-2.104	-2.116	-2.130	-2.142	-2.156	-2.169	-2.182	-2.196	-2.209	-2.221	-2.235	-2.250	-2.262	-2.276	-2.291	-2.305	-2.320	-2.335	-2.350	-2.365	-2.380	-2.396	-2.411	-2.426	-2.444	-2.461	-2.476	-2.494	-2.511	-2.529	-2.545	-2.564	-2.581	-2.600	-2.619	-2.638	-2.658	-2.676	-2.695	-2.715	-2.735	-2.755	-2.775	-2.795	-2.815	-2.836	-2.858	-2.878	-2.898	-2.919	-2.940	-2.960	-2.981	-3.001	-3.022	-3.042	-3.064	-3.084	-3.105	-3.125	-3.145	-3.165	-3.184	-3.202	-3.224	-3.242	-3.260	-3.279	-3.296	-3.315	-3.331	-3.349	-3.366	-3.382	-3.398	-3.414	-3.428	-3.442	-3.456	-3.469	-3.482	-3.494	-3.506	-3.516	-3.526	-3.536	-3.545	-3.552	-3.560	-3.568	-3.574	-3.578	-3.582	-3.586	-3.590	-3.592	-3.594	-3.594	-3.595	-3.594	-3.592	-3.590	-3.588	-3.582	-3.579	-3.574	-3.568	-3.561	-3.554	-3.546	-3.538	-3.529	-3.519	-3.508	-3.498	-3.486	-3.474	-3.461	-3.449	-3.435	-3.421	-3.408	-3.391	-3.378	-3.361	-3.345	-3.329	-3.314	-3.296	-3.279	-3.261	-3.244	-3.225	-3.208	-3.189	-3.170	-3.151	-3.132	-3.112	-3.094	-3.074	-3.055	-3.034	-3.014	-2.994	-2.974	-2.952	-2.930	-2.909	-2.888	-2.865	-2.842	-2.819	-2.796	-2.772	-2.749	-2.724	-2.698	-2.672	-2.645	-2.619	-2.590	-2.561	-2.532	-2.502	-2.471	-2.440	-2.408	-2.374	-2.341	-2.306	-2.270	-2.232	-2.194	-2.155	-2.115	-2.075	-2.033	-1.990	-1.946	-1.900	-1.855	-1.808	-1.761	-1.711	-1.661	-1.611	-1.560	-1.508	-1.455	-1.401	-1.346	-1.290	-1.235	-1.179	-1.121	-1.064	-1.006	-0.946	-0.889	-0.830	-0.770	-0.710	-0.651	-0.591	-0.531	-0.472	-0.412	-0.354	-0.294	-0.235	-0.176	-0.118	-0.060	-0.002	0.054	0.111	0.168	0.222	0.278	0.331	0.385	0.439	0.491	0.542	0.594	0.644	0.695	0.744	0.791	0.839	0.886	0.932	0.979	1.024	1.070	1.114	1.158	1.200	1.242	1.286	1.328	1.370	1.411	1.454	1.494	1.535	1.576	1.618	1.659	1.699	1.740	1.780	1.821	1.861	1.902	1.944	1.985	2.026	2.069	2.109	2.151	2.194	2.236	2.279	2.322	2.364	2.408	2.450	2.494	2.538	2.581	2.625	2.669	2.712	2.756	2.800	2.844	2.888	2.931	2.975	3.018	3.061	3.104	3.146	3.189	3.230	3.272	3.314	3.354	3.394	3.434	3.474	3.511	3.549	3.588	3.624	3.659	3.695	3.729	3.762	3.795	3.826	3.858	3.888	3.918	3.945	3.972	3.999	4.024	4.049	4.072	4.095	4.116	4.138	4.156	4.175	4.194	4.210	4.225	4.240	4.255	4.268	4.279	4.290	4.299	4.308	4.316	4.324	4.329	4.335	4.339	4.342	4.344	4.345	4.345	4.345	4.345	4.341	4.339	4.335	4.331	4.325	4.320	4.312	4.304	4.296	4.288	4.278	4.268	4.256	4.244	4.232	4.220	4.208	4.192	4.179	4.164	4.150	4.134	4.119	4.101	4.085	4.069	4.051	4.035	4.018	4.001	3.984	3.966	3.950	3.932	3.915	3.899	3.882	3.865	3.849	3.832	3.818	3.802	3.786	3.771	3.758	3.744	3.731	3.718	3.705	3.691	3.680	3.669	3.659	3.648	3.638	3.629	3.619	3.610	3.601	3.595	3.588	3.580	3.574	3.569	3.562	3.556	3.551	3.546	3.541	3.536	3.532	3.528	3.524	3.520	3.516	3.511	3.508	3.502	3.499	3.494	3.489	3.482	3.479	3.472	3.466	3.460	3.454	3.446	3.439	3.431	3.422	3.412	3.404	3.392	3.384	3.372	3.360	3.348	3.334	3.321	3.306	3.291	3.275	3.260	3.244	3.225	3.209	3.190	3.171	3.150	3.131	3.110	3.088	3.066	3.044	3.020	2.998	2.974	2.949	2.924	2.899	2.872	2.846	2.820	2.794	2.766	2.739	2.711	2.682	2.654	2.626	2.596	2.568	2.538	2.509	2.479	2.450	2.420	2.391	2.360	2.331	2.300	2.271	2.240	2.210	2.180	2.150	2.121	2.090	2.060	2.030	2.000	1.971	1.941	1.911	1.881	1.852	1.822	1.794	1.764	1.735	1.706	1.676	1.649	1.620	1.591	1.564	1.536	1.509	1.480	1.454	1.426	1.399	1.372	1.346	1.320	1.294	1.268	1.242	1.218	1.192	1.168	1.144	1.119	1.095	1.071	1.049	1.025	1.002	0.980	0.958	0.936	0.915	0.892	0.871	0.851	0.831	0.810	0.789	0.770	0.750	0.730	0.710	0.691	0.671	0.654	0.635	0.615	0.596	0.578	0.559	0.540	0.521	0.501	0.482	0.464	0.444	0.425	0.405	0.386	0.366	0.345	0.325	0.305	0.284	0.262	0.240	0.219	0.196	0.175	0.151	0.129	0.105	0.082	0.058	0.032	0.008	-0.018	-0.044	-0.069	-0.095	-0.121	-0.149	-0.176	-0.204	-0.231	-0.259	-0.286	-0.315	-0.342	-0.371	-0.400	-0.428	-0.455	-0.484	-0.512	-0.540	-0.568	-0.595	-0.622	-0.649	-0.676	-0.702	-0.729	-0.754	-0.779	-0.804	-0.829	-0.852	-0.878	-0.900	-0.921	-0.944	-0.965	-0.985	-1.005	-1.025	-1.045	-1.062	-1.080	-1.098	-1.115	-1.131	-1.148	-1.162	-1.178	-1.191	-1.205	-1.219	-1.232	-1.246	-1.260	-1.271	-1.284	-1.295	-1.308	-1.319	-1.330	-1.342	-1.352	-1.365	-1.376	-1.389	-1.400	-1.412	-1.424	-1.436	-1.450	-1.462	-1.476	-1.490	-1.504	-1.518	-1.532	-1.549	-1.564	-1.580	-1.598	-1.615	-1.634	-1.652	-1.671	-1.691	-1.712	-1.734	-1.755	-1.778	-1.801	-1.825	-1.849	-1.875	-1.901	-1.928	-1.956	-1.984	-2.013	-2.041	-2.071	-2.102	-2.134	-2.165	-2.198	-2.231	-2.265	-2.299	-2.332	-2.369	-2.404	-2.440	-2.478	-2.514	-2.551	-2.589	-2.626	-2.665	-2.704	-2.742	-2.781	-2.820	-2.859	-2.899	-2.938	-2.976	-3.016	-3.056	-3.095	-3.134	-3.171	-3.210	-3.249	-3.286	-3.324	-3.361	-3.398	-3.434	-3.469	-3.504	-3.539	-3.572	-3.605	-3.639	-3.670	-3.701	-3.731	-3.762	-3.791	-3.819	-3.845	-3.872	-3.898	-3.922	-3.946	-3.970	-3.991	-4.011	-4.032	-4.051	-4.070	-4.089	-4.105	-4.120	-4.136	-4.150	-4.162	-4.176	-4.189	-4.199	-4.209	-4.219	-4.228	-4.235	-4.242	-4.249	-4.255	-4.261	-4.265	-4.270	-4.275	-4.278	-4.280	-4.284	-4.285	-4.286	-4.288	-4.289	-4.290	-4.290	-4.291	-4.291	-4.291	-4.290	-4.290	-4.290	-4.289	-4.289	-4.288	-4.288	-4.286	-4.286	-4.285	-4.285	-4.284	-4.284	-4.282	-4.282	-4.281	-4.280	-4.281	-4.280	-4.280	-4.279	-4.280	-4.280	-4.279	-4.279	-4.279	-4.279	-4.279	-4.279	-4.279	-4.280	-4.280	-4.280	-4.280	-4.281	-4.280	-4.280	-4.280	-4.279	-4.279	-4.279	-4.278	-4.276	-4.275	-4.274	-4.271	-4.270	-4.268	-4.265	-4.262	-4.259	-4.255	-4.251	-4.248	-4.241	-4.236	-4.231	-4.225	-4.218	-4.210	-4.202	-4.195	-4.185	-4.176	-4.165	-4.155	-4.144	-4.132	-4.120	-4.108	-4.095	-4.080	-4.065	-4.050	-4.034	-4.019	-4.001	-3.984	-3.966	-3.948	-3.929	-3.910	-3.890	-3.871	-3.850	-3.829	-3.808	-3.788	-3.766	-3.744	-3.722	-3.699	-3.676	-3.654	-3.631	-3.609	-3.586	-3.564	-3.541	-3.520	-3.496	-3.475	-3.452	-3.430	-3.409	-3.386	-3.365	-3.344	-3.322	-3.301	-3.281	-3.261	-3.241	-3.220	-3.201	-3.181	-3.164	-3.144	-3.125	-3.108	-3.089	-3.071	-3.052	-3.035	-3.018	-2.999	-2.982	-2.965	-2.946	-2.930	-2.911	-2.892	-2.876	-2.858	-2.839	-2.821	-2.801	-2.782	-2.764	-2.744	-2.724	-2.702	-2.681	-2.660	-2.639	-2.616	-2.594	-2.571	-2.546	-2.521	-2.498	-2.471	-2.446	-2.419	-2.391	-2.364	-2.336	-2.306	-2.278	-2.249	-2.218	-2.188	-2.158	-2.128	-2.095	-2.064	-2.031	-2.000	-1.969	-1.936	-1.905	-1.872	-1.840	-1.809	-1.778	-1.746	-1.715	-1.685	-1.655	-1.626	-1.598	-1.569	-1.541	-1.515	-1.489	-1.464	-1.440	-1.416	-1.394	-1.372	-1.352	-1.332	-1.315	-1.299	-1.282	-1.268	-1.254	-1.242	-1.231	-1.221	-1.212	-1.205	-1.200	-1.195	-1.191	-1.189	-1.186	-1.188	-1.188	-1.190	-1.194	-1.198	-1.202	-1.209	-1.216	-1.224	-1.231	-1.241	-1.252	-1.262	-1.272	-1.285	-1.298	-1.310	-1.322	-1.335	-1.349	-1.361	-1.375	-1.389	-1.402	-1.415	-1.429	-1.441	-1.454	-1.465	-1.478	-1.489	-1.500	-1.510	-1.520	-1.528	-1.536	-1.544	-1.550	-1.556	-1.562	-1.566	-1.570	-1.572	-1.575	-1.576	-1.578	-1.576	-1.575	-1.574	-1.570	-1.566	-1.562	-1.559	-1.554	-1.548	-1.541	-1.535	-1.528	-1.520	-1.511	-1.504	-1.495	-1.486	-1.478	-1.469	-1.459	-1.451	-1.441	-1.432	-1.424	-1.416	-1.408	-1.399	-1.391	-1.384	-1.378	-1.371	-1.365	-1.359	-1.354	-1.349	-1.345	-1.342	-1.339	-1.338	-1.335	-1.334	-1.334	-1.334	-1.335	-1.336	-1.338	-1.340	-1.342	-1.348	-1.350	-1.355	-1.361	-1.366	-1.371	-1.378	-1.385	-1.391	-1.399	-1.406	-1.414	-1.421	-1.430	-1.438	-1.446	-1.455	-1.464	-1.472	-1.481	-1.490	-1.499	-1.508	-1.518	-1.528	-1.536	-1.545	-1.554	-1.562	-1.572	-1.581	-1.591	-1.600	-1.610	-1.619	-1.630	-1.639	-1.650	-1.659	-1.669	-1.679	-1.690	-1.701	-1.711	-1.722	-1.731	-1.742	-1.754	-1.765	-1.776	-1.789	-1.799	-1.811	-1.822	-1.835	-1.848	-1.859	-1.871	-1.884	-1.896	-1.908	-1.920	-1.932	-1.944	-1.956	-1.968	-1.979	-1.990	-2.000	-2.011	-2.022	-2.034	-2.042	-2.054	-2.062	-2.072	-2.080	-2.089	-2.098	-2.105	-2.112	-2.119	-2.126	-2.131	-2.138	-2.142	-2.148	-2.154	-2.158	-2.161	-2.165	-2.169	-2.171	-2.175	-2.178	-2.180	-2.182	-2.185	-2.188	-2.189	-2.192	-2.194	-2.196	-2.199	-2.201	-2.205	-2.208	-2.211	-2.215	-2.219	-2.225	-2.229	-2.234	-2.241	-2.248	-2.255	-2.262	-2.270	-2.279	-2.290	-2.300	-2.311	-2.322	-2.335	-2.348	-2.361	-2.375	-2.391	-2.406	-2.424	-2.440	-2.458	-2.476	-2.495	-2.514	-2.534	-2.555	-2.576	-2.598	-2.620	-2.642	-2.666	-2.690	-2.714	-2.738	-2.762	-2.788	-2.812	-2.839	-2.865	-2.890	-2.916	-2.942	-2.969	-2.995	-3.021	-3.049	-3.075	-3.102	-3.129	-3.155	-3.181	-3.208	-3.234	-3.259	-3.285	-3.311	-3.336	-3.361	-3.386	-3.411	-3.435	-3.459	-3.482	-3.505	-3.528	-3.550	-3.571	-3.592	-3.612	-3.632	-3.651	-3.670	-3.690	-3.708	-3.725	-3.742	-3.759	-3.774	-3.790	-3.804	-3.819	-3.831	-3.845	-3.858	-3.869	-3.880	-3.891	-3.902	-3.911	-3.921	-3.930	-3.939	-3.948	-3.955	-3.962	-3.970	-3.976	-3.982	-3.990	-3.996	-4.003	-4.010	-4.015	-4.022	-4.028	-4.035	-4.041	-4.049	-4.055	-4.061	-4.069	-4.077	-4.086	-4.095	-4.102	-4.114	-4.122	-4.134	-4.145	-4.156	-4.169	-4.182	-4.196	-4.211	-4.226	-4.242	-4.260	-4.278	-4.295	-4.315	-4.334	-4.356	-4.376	-4.399	-4.422	-4.446	-4.470	-4.495	-4.521	-4.548	-4.574	-4.602	-4.630	-4.660	-4.689	-4.719	-4.749	-4.780	-4.810	-4.841	-4.874	-4.905	-4.938	-4.970	-5.002	-5.035	-5.068	-5.099	-5.131	-5.164	-5.195	-5.228	-5.259	-5.290	-5.320	-5.350	-5.380	-5.409	-5.438	-5.466	-5.494	-5.520	-5.546	-5.572	-5.596	-5.620	-5.642	-5.665	-5.686	-5.706	-5.726	-5.745	-5.762	-5.779	-5.795	-5.810	-5.824	-5.838	-5.850	-5.861	-5.871	-5.881	-5.891	-5.899	-5.908	-5.914	-5.920	-5.926	-5.930	-5.935	-5.939	-5.942	-5.945	-5.948	-5.950	-5.952	-5.954	-5.955	-5.956	-5.958	-5.958	-5.959	-5.959	-5.960	-5.961	-5.962	-5.962	-5.964	-5.966	-5.966	-5.968	-5.971	-5.972	-5.975	-5.978	-5.981	-5.984	-5.988	-5.991	-5.995	-6.000	-6.004	-6.009	-6.015	-6.020	-6.025	-6.031	-6.038	-6.044	-6.049	-6.055	-6.061	-6.066	-6.074	-6.080	-6.085	-6.090	-6.096	-6.101	-6.105	-6.110	-6.115	-6.119	-6.121	-6.125	-6.128	-6.128	-6.130	-6.131	-6.130	-6.131	-6.129	-6.128	-6.126	-6.122	-6.119	-6.115	-6.110	-6.105	-6.098	-6.091	-6.084	-6.075	-6.066	-6.058	-6.048	-6.038	-6.026	-6.016	-6.004	-5.991	-5.979	-5.966	-5.952	-5.940	-5.925	-5.911	-5.898	-5.882	-5.869	-5.854	-5.839	-5.825	-5.810	-5.796	-5.780	-5.766	-5.752	-5.738	-5.724	-5.710	-5.698	-5.684	-5.670	-5.659	-5.645	-5.634	-5.622	-5.611	-5.600	-5.589	-5.579	-5.569	-5.560	-5.551	-5.541	-5.534	-5.528	-5.519	-5.512	-5.506	-5.500	-5.494	-5.490	-5.485	-5.481	-5.479	-5.475	-5.472	-5.470	-5.468	-5.465	-5.465	-5.464	-5.464	-5.464	-5.464	-5.465	-5.465	-5.468	-5.469	-5.471	-5.474	-5.478	-5.480	-5.482	-5.486	-5.490	-5.494	-5.499	-5.504	-5.508	-5.512	-5.518	-5.522	-5.528	-5.532	-5.539	-5.544	-5.548	-5.554	-5.559	-5.564	-5.569	-5.574	-5.579	-5.582	-5.588	-5.591	-5.596	-5.599	-5.602	-5.606	-5.609	-5.610	-5.612	-5.614	-5.615	-5.616	-5.618	-5.618	-5.616	-5.616	-5.615	-5.612	-5.611	-5.609	-5.606	-5.602	-5.599	-5.595	-5.590	-5.586	-5.581	-5.575	-5.569	-5.564	-5.558	-5.551	-5.544	-5.539	-5.531	-5.524	-5.518	-5.510	-5.502	-5.496	-5.489	-5.482	-5.476	-5.469	-5.464	-5.459	-5.454	-5.449	-5.444	-5.439	-5.435	-5.432	-5.430	-5.428	-5.426	-5.425	-5.425	-5.425	-5.426	-5.428	-5.430	-5.434	-5.438	-5.441	-5.446	-5.451	-5.458	-5.465	-5.472	-5.480	-5.489	-5.498	-5.508	-5.518	-5.528	-5.539	-5.550	-5.561	-5.571	-5.584	-5.595	-5.608	-5.619	-5.631	-5.641	-5.652	-5.664	-5.674	-5.684	-5.694	-5.702	-5.711	-5.720	-5.728	-5.732	-5.739	-5.744	-5.748	-5.751	-5.752	-5.754	-5.752	-5.751	-5.749	-5.745	-5.741	-5.734	-5.728	-5.718	-5.709	-5.698	-5.685	-5.670	-5.655	-5.640	-5.622	-5.604	-5.585	-5.565	-5.542	-5.520	-5.496	-5.472	-5.446	-5.420	-5.394	-5.365	-5.338	-5.309	-5.279	-5.249	-5.219	-5.189	-5.158	-5.126	-5.095	-5.064	-5.031	-5.001	-4.970	-4.939	-4.908	-4.876	-4.846	-4.815	-4.786	-4.756	-4.728	-4.699	-4.671	-4.644	-4.616	-4.590	-4.565	-4.539	-4.514	-4.490	-4.466	-4.442	-4.420	-4.399	-4.378	-4.356	-4.335	-4.316	-4.296	-4.278	-4.259	-4.241	-4.224	-4.206	-4.190	-4.172	-4.158	-4.141	-4.126	-4.111	-4.096	-4.081	-4.068	-4.054	-4.040	-4.026	-4.014	-4.000	-3.988	-3.975	-3.961	-3.950	-3.938	-3.925	-3.915	-3.902	-3.891	-3.881	-3.870	-3.859	-3.849	-3.840	-3.829	-3.820	-3.811	-3.801	-3.792	-3.785	-3.776	-3.770	-3.762	-3.755	-3.749	-3.742	-3.736	-3.730	-3.726	-3.721	-3.716	-3.712	-3.708	-3.706	-3.701	-3.699	-3.696	-3.694	-3.691	-3.689	-3.689	-3.688	-3.686	-3.685	-3.684	-3.684	-3.684	-3.682	-3.682	-3.682	-3.684	-3.684	-3.684	-3.685	-3.685	-3.686	-3.686	-3.688	-3.688	-3.689	-3.690	-3.691	-3.692	-3.695	-3.695	-3.696	-3.698	-3.700	-3.702	-3.704	-3.706	-3.708	-3.711	-3.714	-3.718	-3.720	-3.722	-3.728	-3.731	-3.735	-3.739	-3.744	-3.749	-3.754	-3.760	-3.766	-3.772	-3.779	-3.786	-3.794	-3.801	-3.810	-3.819	-3.826	-3.835	-3.845	-3.855	-3.865	-3.875	-3.886	-3.896	-3.906	-3.918	-3.930	-3.940	-3.952	-3.962	-3.974	-3.985	-3.996	-4.008	-4.019	-4.029	-4.039	-4.050	-4.059	-4.070	-4.079	-4.088	-4.096	-4.105	-4.111	-4.119	-4.125	-4.131	-4.136	-4.141	-4.145	-4.149	-4.152	-4.154	-4.155	-4.156	-4.158	-4.156	-4.155	-4.154	-4.151	-4.148	-4.144	-4.140	-4.134	-4.129	-4.122	-4.115	-4.108	-4.099	-4.091	-4.082	-4.072	-4.061	-4.050	-4.039	-4.028	-4.014	-4.003	-3.989	-3.975	-3.960	-3.946	-3.931	-3.916	-3.901	-3.885	-3.869	-3.854	-3.836	-3.820	-3.802	-3.786	-3.769	-3.751	-3.734	-3.716	-3.699	-3.680	-3.662	-3.645	-3.626	-3.609	-3.591	-3.574	-3.556	-3.538	-3.521	-3.504	-3.488	-3.469	-3.452	-3.436	-3.420	-3.404	-3.390	-3.374	-3.360	-3.344	-3.330	-3.318	-3.304	-3.292	-3.280	-3.268	-3.256	-3.246	-3.236	-3.226	-3.218	-3.209	-3.201	-3.194	-3.188	-3.181	-3.175	-3.170	-3.165	-3.161	-3.159	-3.155	-3.151	-3.149	-3.146	-3.145	-3.142	-3.142	-3.141	-3.140	-3.140	-3.139	-3.139	-3.138	-3.138	-3.136	-3.135	-3.135	-3.132	-3.131	-3.130	-3.128	-3.124	-3.121	-3.119	-3.114	-3.109	-3.104	-3.098	-3.091	-3.085	-3.078	-3.069	-3.060	-3.050	-3.040	-3.029	-3.016	-3.005	-2.992	-2.979	-2.965	-2.950	-2.935	-2.920	-2.904	-2.888	-2.871	-2.852	-2.836	-2.819	-2.801	-2.782	-2.765	-2.746	-2.730	-2.711	-2.694	-2.676	-2.659	-2.641	-2.624	-2.609	-2.592	-2.576	-2.562	-2.549	-2.535	-2.521	-2.509	-2.498	-2.488	-2.478	-2.468	-2.458	-2.450	-2.442	-2.436	-2.431	-2.426	-2.421	-2.418	-2.415	-2.412	-2.411	-2.411	-2.410	-2.412	-2.412	-2.414	-2.416	-2.419	-2.421	-2.425	-2.429	-2.431	-2.436	-2.441	-2.445	-2.450	-2.455	-2.459	-2.464	-2.469	-2.474	-2.478	-2.482	-2.485	-2.490	-2.494	-2.496	-2.499	-2.501	-2.504	-2.506	-2.506	-2.508	-2.509	-2.509	-2.508	-2.508	-2.506	-2.504	-2.502	-2.500	-2.496	-2.492	-2.489	-2.484	-2.479	-2.472	-2.468	-2.461	-2.455	-2.448	-2.440	-2.434	-2.425	-2.418	-2.409	-2.401	-2.391	-2.384	-2.375	-2.365	-2.358	-2.348	-2.338	-2.329	-2.320	-2.311	-2.302	-2.292	-2.284	-2.275	-2.266	-2.258	-2.249	-2.241	-2.234	-2.225	-2.218	-2.210	-2.202	-2.195	-2.190	-2.182	-2.176	-2.171	-2.164	-2.159	-2.154	-2.149	-2.144	-2.139	-2.135	-2.130	-2.126	-2.122	-2.119	-2.114	-2.111	-2.108	-2.104	-2.100	-2.096	-2.092	-2.088	-2.084	-2.080	-2.076	-2.071	-2.068	-2.062	-2.059	-2.052	-2.047	-2.042	-2.035	-2.030	-2.024	-2.016	-2.009	-2.001	-1.994	-1.984	-1.976	-1.966	-1.958	-1.948	-1.936	-1.925	-1.915	-1.902	-1.891	-1.880	-1.866	-1.854	-1.840	-1.826	-1.812	-1.799	-1.785	-1.770	-1.755	-1.739	-1.725	-1.709	-1.692	-1.676	-1.661	-1.645	-1.628	-1.611	-1.595	-1.579	-1.561	-1.544	-1.528	-1.510	-1.494	-1.478	-1.461	-1.444	-1.428	-1.411	-1.394	-1.379	-1.362	-1.345	-1.330	-1.315	-1.299	-1.284	-1.269	-1.254	-1.239	-1.225	-1.211	-1.198	-1.182	-1.170	-1.158	-1.145	-1.132	-1.121	-1.110	-1.098	-1.088	-1.076	-1.066	-1.056	-1.048	-1.038	-1.029	-1.021	-1.014	-1.005	-0.998	-0.991	-0.985	-0.979	-0.972	-0.968	-0.961	-0.958	-0.952	-0.949	-0.946	-0.942	-0.940	-0.938	-0.935	-0.932	-0.932	-0.931	-0.930	-0.929	-0.929	-0.929	-0.929	-0.930	-0.931	-0.932	-0.934	-0.936	-0.938	-0.940	-0.941	-0.944	-0.946	-0.949	-0.952	-0.954	-0.958	-0.960	-0.962	-0.965	-0.968	-0.970	-0.972	-0.974	-0.976	-0.978	-0.979	-0.980	-0.981	-0.980	-0.981	-0.980	-0.978	-0.976	-0.974	-0.970	-0.968	-0.964	-0.959	-0.952	-0.945	-0.939	-0.931	-0.922	-0.911	-0.902	-0.891	-0.879	-0.866	-0.852	-0.839	-0.824	-0.806	-0.790	-0.772	-0.754	-0.735	-0.716	-0.696	-0.676	-0.655	-0.634	-0.611	-0.590	-0.566	-0.544	-0.521	-0.499	-0.476	-0.454	-0.431	-0.409	-0.388	-0.365	-0.344	-0.322	-0.302	-0.284	-0.264	-0.245	-0.229	-0.211	-0.196	-0.181	-0.166	-0.154	-0.141	-0.131	-0.120	-0.112	-0.104	-0.099	-0.092	-0.089	-0.085	-0.082	-0.081	-0.081	-0.082	-0.084	-0.086	-0.090	-0.094	-0.099	-0.104	-0.110	-0.118	-0.124	-0.132	-0.140	-0.148	-0.156	-0.164	-0.171	-0.180	-0.189	-0.196	-0.204	-0.210	-0.216	-0.222	-0.228	-0.231	-0.236	-0.239	-0.241	-0.242	-0.242	-0.241	-0.240	-0.236	-0.232	-0.228	-0.221	-0.214	-0.205	-0.196	-0.184	-0.172	-0.160	-0.145	-0.130	-0.112	-0.095	-0.078	-0.059	-0.038	-0.016	0.005	0.029	0.052	0.076	0.101	0.126	0.151	0.179	0.205	0.231	0.259	0.286	0.312	0.340	0.368	0.394	0.420	0.448	0.474	0.500	0.525	0.551	0.575	0.599	0.622	0.646	0.668	0.689	0.710	0.730	0.749	0.766	0.784	0.799	0.815	0.829	0.842	0.855	0.866	0.875	0.886	0.892	0.901	0.906	0.912	0.915	0.919	0.919	0.921	0.919	0.919	0.915	0.912	0.906	0.901	0.894	0.885	0.876	0.866	0.855	0.844	0.830	0.816	0.801	0.786	0.769	0.751	0.732	0.712	0.692	0.671	0.650	0.628	0.605	0.581	0.556	0.532	0.506	0.480	0.452	0.425	0.398	0.370	0.341	0.312	0.284	0.255	0.225	0.195	0.165	0.135	0.105	0.076	0.045	0.016	-0.014	-0.044	-0.074	-0.104	-0.131	-0.161	-0.190	-0.218	-0.245	-0.272	-0.299	-0.326	-0.351	-0.378	-0.402	-0.426	-0.451	-0.475	-0.496	-0.520	-0.542	-0.562	-0.584	-0.605	-0.624	-0.644	-0.662	-0.680	-0.698	-0.715	-0.732	-0.749	-0.765	-0.781	-0.796	-0.812	-0.826	-0.841	-0.856	-0.870	-0.885	-0.899	-0.912	-0.928	-0.940	-0.954	-0.969	-0.981	-0.996	-1.009	-1.024	-1.038	-1.051	-1.065	-1.079	-1.094	-1.108	-1.121	-1.136	-1.151	-1.165	-1.179	-1.194	-1.208	-1.222	-1.236	-1.250	-1.265	-1.279	-1.291	-1.306	-1.319	-1.332	-1.345	-1.358	-1.369	-1.380	-1.391	-1.401	-1.412	-1.420	-1.430	-1.438	-1.445	-1.452	-1.458	-1.462	-1.468	-1.471	-1.474	-1.476	-1.476	-1.478	-1.478	-1.475	-1.472	-1.470	-1.465	-1.460	-1.454	-1.446	-1.439	-1.431	-1.421	-1.409	-1.399	-1.385	-1.374	-1.359	-1.345	-1.328	-1.312	-1.295	-1.278	-1.259	-1.239	-1.219	-1.200	-1.179	-1.156	-1.135	-1.112	-1.090	-1.065	-1.042	-1.018	-0.994	-0.968	-0.942	-0.916	-0.891	-0.865	-0.839	-0.812	-0.786	-0.759	-0.732	-0.705	-0.679	-0.652	-0.625	-0.599	-0.572	-0.545	-0.519	-0.492	-0.466	-0.440	-0.415	-0.389	-0.364	-0.339	-0.314	-0.289	-0.265	-0.241	-0.219	-0.196	-0.174	-0.151	-0.131	-0.110	-0.090	-0.071	-0.052	-0.034	-0.016	0.001	0.018	0.032	0.048	0.061	0.075	0.086	0.099	0.109	0.120	0.128	0.136	0.144	0.151	0.156	0.161	0.165	0.169	0.170	0.171	0.171	0.172	0.170	0.169	0.166	0.162	0.158	0.154	0.148	0.140	0.134	0.125	0.116	0.108	0.098	0.088	0.078	0.066	0.055	0.044	0.031	0.019	0.006	-0.006	-0.019	-0.031	-0.042	-0.056	-0.069	-0.081	-0.092	-0.105	-0.118	-0.128	-0.140	-0.151	-0.160	-0.171	-0.181	-0.189	-0.199	-0.206	-0.214	-0.221	-0.228	-0.232	-0.239	-0.242	-0.248	-0.251	-0.255	-0.259	-0.260	-0.262	-0.264	-0.265	-0.265	-0.266	-0.266	-0.266	-0.265	-0.265	-0.265	-0.264	-0.262	-0.262	-0.261	-0.261	-0.262	-0.262	-0.262	-0.264	-0.265	-0.266	-0.269	-0.271	-0.275	-0.279	-0.282	-0.289	-0.294	-0.300	-0.309	-0.315	-0.324	-0.335	-0.344	-0.355	-0.366	-0.380	-0.391	-0.405	-0.419	-0.435	-0.449	-0.465	-0.481	-0.498	-0.515	-0.532	-0.550	-0.568	-0.585	-0.604	-0.621	-0.639	-0.658	100.000	5.000	2.000	1.000	7.000	3.000	1.000	459.000	2.000	652.000	3.000	1025.000	0.000	0.000	0.000	0.000	0.000	0.000	0.000	0.000	0.000	0.000	0.000	0.000	5.076	5.060	5.045	5.029	5.012	4.998	4.981	4.964	4.949	4.931	4.915	4.899	4.882	4.865	4.848	4.831	4.812	4.795	4.778	4.759	4.741	4.722	4.704	4.685	4.665	4.646	4.625	4.605	4.585	4.564	4.542	4.520	4.499	4.475	4.452	4.428	4.402	4.378	4.352	4.328	4.300	4.272	4.245	4.216	4.186	4.158	4.125	4.094	4.062	4.029	3.994	3.960	3.925	3.889	3.851	3.812	3.775	3.734	3.695	3.652	3.610	3.568	3.524	3.479	3.435	3.388	3.341	3.294	3.245	3.196	3.148	3.098	3.048	2.995	2.944	2.892	2.840	2.786	2.734	2.679	2.625	2.571	2.518	2.462	2.408	2.354	2.300	2.246	2.192	2.139	2.085	2.033	1.979	1.926	1.875	1.824	1.774	1.724	1.675	1.626	1.579	1.531	1.485	1.440	1.396	1.352	1.310	1.269	1.229	1.189	1.151	1.115	1.078	1.042	1.009	0.976	0.945	0.914	0.884	0.855	0.828	0.801	0.775	0.750	0.725	0.702	0.680	0.658	0.638	0.618	0.598	0.579	0.560	0.542	0.524	0.507	0.490	0.474	0.458	0.442	0.426	0.410	0.395	0.379	0.364	0.348	0.332	0.315	0.299	0.282	0.265	0.248	0.231	0.212	0.195	0.175	0.156	0.136	0.115	0.095	0.074	0.051	0.029	0.005	-0.019	-0.042	-0.068	-0.094	-0.120	-0.146	-0.174	-0.201	-0.230	-0.259	-0.288	-0.318	-0.349	-0.379	-0.410	-0.442	-0.475	-0.506	-0.540	-0.571	-0.605	-0.638	-0.671	-0.705	-0.739	-0.772	-0.804	-0.838	-0.871	-0.905	-0.938	-0.969	-1.001	-1.034	-1.064	-1.095	-1.125	-1.155	-1.184	-1.211	-1.240	-1.266	-1.292	-1.318	-1.341	-1.365	-1.388	-1.408	-1.428	-1.448	-1.465	-1.481	-1.496	-1.511	-1.525	-1.536	-1.546	-1.555	-1.564	-1.570	-1.574	-1.578	-1.581	-1.582	-1.582	-1.581	-1.578	-1.574	-1.568	-1.561	-1.554	-1.545	-1.534	-1.522	-1.510	-1.496	-1.481	-1.465	-1.449	-1.431	-1.411	-1.391	-1.371	-1.350	-1.329	-1.304	-1.281	-1.256	-1.231	-1.206	-1.180	-1.155	-1.128	-1.100	-1.072	-1.045	-1.016	-0.988	-0.959	-0.930	-0.901	-0.871	-0.841	-0.812	-0.782	-0.752	-0.724	-0.694	-0.664	-0.635	-0.605	-0.576	-0.546	-0.516	-0.486	-0.458	-0.429	-0.399	-0.369	-0.340	-0.311	-0.282	-0.252	-0.224	-0.195	-0.166	-0.136	-0.108	-0.079	-0.050	-0.021	0.010	0.038	0.068	0.096	0.126	0.156	0.186	0.216	0.246	0.276	0.306	0.336	0.368	0.399	0.429	0.460	0.492	0.525	0.556	0.589	0.621	0.654	0.686	0.720	0.752	0.788	0.821	0.855	0.890	0.926	0.961	0.996	1.032	1.069	1.105	1.141	1.179	1.218	1.254	1.292	1.331	1.370	1.409	1.448	1.488	1.528	1.566	1.606	1.648	1.688	1.728	1.770	1.810	1.851	1.894	1.935	1.975	2.018	2.059	2.100	2.141	2.182	2.225	2.265	2.308	2.349	2.388	2.429	2.469	2.509	2.549	2.589	2.628	2.666	2.705	2.741	2.779	2.816	2.852	2.888	2.922	2.958	2.992	3.025	3.059	3.091	3.121	3.152	3.182	3.212	3.240	3.268	3.295	3.322	3.348	3.372	3.396	3.420	3.444	3.466	3.488	3.508	3.528	3.548	3.566	3.584	3.601	3.618	3.635	3.650	3.665	3.680	3.694	3.709	3.721	3.735	3.746	3.759	3.771	3.784	3.795	3.805	3.816	3.828	3.838	3.849	3.859	3.870	3.880	3.891	3.901	3.912	3.924	3.935	3.946	3.958	3.969	3.981	3.992	4.006	4.019	4.031	4.045	4.059	4.074	4.089	4.104	4.120	4.135	4.151	4.168	4.185	4.201	4.220	4.238	4.258	4.275	4.295	4.314	4.334	4.354	4.372	4.392	4.412	4.434	4.454	4.474	4.494	4.515	4.535	4.555	4.575	4.594	4.614	4.632	4.650	4.669	4.686	4.704	4.721	4.738	4.752	4.768	4.781	4.795	4.808	4.821	4.832	4.842	4.852	4.862	4.870	4.879	4.886	4.892	4.899	4.904	4.909	4.911	4.915	4.918	4.920	4.921	4.921	4.922	4.922	4.922	4.922	4.922	4.921	4.921	4.920	4.919	4.918	4.918	4.918	4.916	4.918	4.916	4.918	4.918	4.920	4.922	4.925	4.929	4.932	4.938	4.942	4.948	4.956	4.964	4.972	4.982	4.992	5.004	5.016	5.031	5.045	5.061	5.076	5.094	5.112	5.132	5.152	5.172	5.195	5.218	5.240	5.264	5.290	5.315	5.342	5.369	5.396	5.424	5.452	5.482	5.511	5.541	5.572	5.602	5.634	5.665	5.698	5.729	5.759	5.791	5.824	5.855	5.886	5.918	5.949	5.980	6.011	6.041	6.071	6.100	6.131	6.160	6.188	6.216	6.244	6.270	6.296	6.322	6.348	6.371	6.396	6.420	6.442	6.464	6.485	6.506	6.526	6.545	6.564	6.580	6.598	6.614	6.630	6.645	6.659	6.672	6.685	6.698	6.709	6.720	6.731	6.740	6.750	6.759	6.766	6.775	6.782	6.789	6.796	6.801	6.808	6.812	6.818	6.824	6.829	6.832	6.838	6.842	6.846	6.851	6.854	6.859	6.864	6.868	6.872	6.876	6.880	6.885	6.890	6.895	6.900	6.905	6.910	6.915	6.921	6.928	6.934	6.940	6.946	6.952	6.959	6.966	6.972	6.979	6.985	6.992	7.000	7.006	7.014	7.020	7.026	7.034	7.040	7.045	7.051	7.056	7.062	7.066	7.071	7.075	7.078	7.080	7.082	7.084	7.085	7.085	7.084	7.082	7.081	7.079	7.075	7.069	7.064	7.058	7.049	7.040	7.030	7.020	7.006	6.994	6.980	6.965	6.949	6.930	6.911	6.891	6.870	6.849	6.825	6.801	6.775	6.749	6.721	6.692	6.664	6.634	6.601	6.570	6.536	6.502	6.469	6.432	6.396	6.359	6.322	6.285	6.245	6.206	6.168	6.128	6.089	6.048	6.008	5.968	5.928	5.888	5.848	5.806	5.766	5.728	5.688	5.649	5.611	5.572	5.534	5.499	5.461	5.425	5.390	5.356	5.322	5.289	5.258	5.226	5.195	5.165	5.136	5.110	5.082	5.056	5.031	5.008	4.984	4.962	4.940	4.920	4.900	4.881	4.864	4.846	4.830	4.815	4.799	4.785	4.772	4.759	4.746	4.734	4.724	4.711	4.701	4.691	4.681	4.672	4.662	4.654	4.644	4.635	4.626	4.616	4.606	4.598	4.588	4.578	4.568	4.556	4.545	4.534	4.522	4.509	4.496	4.484	4.470	4.455	4.440	4.424	4.406	4.389	4.371	4.354	4.334	4.315	4.292	4.272	4.250	4.228	4.204	4.180	4.155	4.130	4.105	4.079	4.051	4.024	3.996	3.968	3.940	3.911	3.881	3.852	3.822	3.792	3.764	3.732	3.702	3.674	3.644	3.614	3.584	3.555	3.526	3.498	3.470	3.442	3.414	3.388	3.361	3.336	3.311	3.288	3.262	3.241	3.219	3.198	3.178	3.159	3.140	3.122	3.106	3.090	3.076	3.064	3.051	3.040	3.030	3.020	3.014	3.005	3.000	2.995	2.991	2.989	2.986	2.985	2.985	2.986	2.989	2.991	2.995	2.999	3.005	3.010	3.018	3.024	3.032	3.041	3.051	3.060	3.070	3.081	3.092	3.102	3.114	3.126	3.139	3.151	3.164	3.175	3.189	3.201	3.214	3.228	3.239	3.252	3.265	3.276	3.289	3.301	3.311	3.324	3.334	3.345	3.355	3.365	3.376	3.385	3.395	3.404	3.412	3.419	3.428	3.435	3.441	3.449	3.455	3.461	3.468	3.474	3.479	3.482	3.489	3.492	3.498	3.501	3.505	3.510	3.514	3.518	3.520	3.524	3.528	3.532	3.536	3.539	3.542	3.548	3.551	3.555	3.559	3.564	3.569	3.572	3.579	3.584	3.589	3.596	3.602	3.609	3.614	3.621	3.629	3.638	3.644	3.652	3.660	3.670	3.678	3.688	3.696	3.708	3.716	3.726	3.736	3.746	3.758	3.768	3.779	3.789	3.800	3.810	3.821	3.830	3.841	3.851	3.861	3.872	3.882	3.891	3.901	3.910	3.918	3.926	3.935	3.942	3.949	3.956	3.964	3.969	3.974	3.978	3.982	3.986	3.989	3.990	3.994	3.994	3.994	3.994	3.992	3.990	3.989	3.985	3.981	3.978	3.971	3.966	3.959	3.952	3.945	3.936	3.926	3.918	3.908	3.896	3.885	3.872	3.861	3.849	3.835	3.821	3.808	3.794	3.779	3.764	3.749	3.734	3.718	3.702	3.688	3.671	3.655	3.640	3.624	3.609	3.592	3.578	3.562	3.548	3.534	3.519	3.505	3.491	3.478	3.465	3.452	3.441	3.429	3.419	3.409	3.399	3.389	3.380	3.372	3.365	3.359	3.352	3.346	3.341	3.338	3.335	3.331	3.329	3.328	3.326	3.328	3.328	3.329	3.330	3.331	3.334	3.338	3.341	3.345	3.349	3.355	3.359	3.365	3.371	3.378	3.384	3.391	3.398	3.405	3.411	3.419	3.426	3.434	3.440	3.449	3.455	3.462	3.469	3.475	3.481	3.486	3.491	3.498	3.500	3.505	3.509	3.511	3.512	3.514	3.515	3.515	3.515	3.512	3.511	3.509	3.505	3.500	3.495	3.488	3.481	3.474	3.465	3.455	3.445	3.432	3.421	3.409	3.394	3.379	3.364	3.348	3.330	3.314	3.295	3.276	3.256	3.238	3.215	3.195	3.174	3.151	3.129	3.106	3.082	3.060	3.036	3.014	2.989	2.966	2.942	2.920	2.895	2.871	2.849	2.828	2.804	2.781	2.760	2.739	2.718	2.696	2.678	2.659	2.640	2.622	2.605	2.589	2.572	2.558	2.542	2.530	2.518	2.506	2.495	2.484	2.475	2.466	2.459	2.452	2.446	2.441	2.436	2.432	2.430	2.428	2.428	2.426	2.428	2.429	2.430	2.431	2.435	2.438	2.442	2.446	2.451	2.456	2.462	2.468	2.475	2.482	2.489	2.496	2.504	2.511	2.519	2.525	2.534	2.541	2.549	2.558	2.564	2.571	2.578	2.585	2.591	2.599	2.605	2.611	2.616	2.622	2.628	2.632	2.638	2.641	2.645	2.648	2.651	2.654	2.656	2.658	2.659	2.660	2.660	2.660	2.660	2.659	2.658	2.656	2.655	2.652	2.649	2.646	2.644	2.640	2.636	2.632	2.628	2.624	2.618	2.614	2.608	2.602	2.598	2.591	2.586	2.580	2.574	2.569	2.562	2.558	2.551	2.544	2.538	2.534	2.526	2.521	2.515	2.510	2.504	2.499	2.495	2.489	2.484	2.480	2.476	2.472	2.469	2.465	2.461	2.458	2.455	2.452	2.450	2.449	2.446	2.444	2.442	2.441	2.440	2.439	2.439	2.438	2.438	2.436	2.436	2.436	2.436	2.436	2.435	2.436	2.436	2.436	2.436	2.436	2.436	2.435	2.435	2.434	2.434	2.431	2.431	2.430	2.428	2.425	2.421	2.419	2.415	2.412	2.409	2.402	2.398	2.392	2.386	2.380	2.372	2.365	2.356	2.349	2.340	2.330	2.320	2.309	2.299	2.288	2.275	2.262	2.249	2.236	2.221	2.209	2.194	2.179	2.164	2.149	2.131	2.116	2.101	2.085	2.068	2.052	2.035	2.019	2.004	1.988	1.970	1.955	1.939	1.924	1.910	1.894	1.880	1.865	1.852	1.839	1.828	1.815	1.804	1.792	1.784	1.774	1.765	1.756	1.750	1.742	1.739	1.732	1.729	1.725	1.724	1.721	1.721	1.720	1.722	1.724	1.726	1.729	1.734	1.739	1.744	1.751	1.759	1.766	1.775	1.782	1.794	1.804	1.815	1.828	1.839	1.851	1.864	1.878	1.891	1.906	1.920	1.935	1.950	1.966	1.981	1.996	2.013	2.027	2.042	2.059	2.074	2.089	2.105	2.120	2.134	2.149	2.164	2.178	2.190	2.204	2.216	2.229	2.240	2.252	2.261	2.272	2.281	2.290	2.300	2.308	2.315	2.320	2.326	2.331	2.335	2.339	2.342	2.345	2.346	2.348	2.348	2.346	2.345	2.344	2.341	2.339	2.335	2.330	2.325	2.320	2.314	2.308	2.301	2.294	2.286	2.278	2.270	2.261	2.252	2.244	2.235	2.225	2.215	2.206	2.198	2.188	2.179	2.170	2.161	2.151	2.142	2.134	2.128	2.119	2.111	2.105	2.099	2.092	2.086	2.082	2.078	2.075	2.071	2.069	2.066	2.064	2.062	2.062	2.062	2.064	2.065	2.066	2.069	2.071	2.075	2.078	2.081	2.086	2.090	2.096	2.100	2.106	2.111	2.116	2.122	2.128	2.134	2.139	2.144	2.149	2.154	2.158	2.161	2.165	2.169	2.171	2.171	2.174	2.174	2.174	2.172	2.170	2.168	2.164	2.158	2.152	2.146	2.139	2.129	2.119	2.108	2.096	2.082	2.069	2.054	2.036	2.019	2.000	1.980	1.960	1.939	1.915	1.891	1.868	1.842	1.816	1.789	1.762	1.734	1.705	1.675	1.646	1.616	1.585	1.555	1.524	1.492	1.460	1.430	1.398	1.366	1.336	1.304	1.274	1.244	1.214	1.184	1.155	1.125	1.098	1.070	1.042	1.018	0.992	0.968	0.944	0.921	0.899	0.879	0.858	0.839	0.819	0.802	0.786	0.771	0.758	0.744	0.731	0.719	0.709	0.699	0.691	0.684	0.676	0.671	0.666	0.662	0.659	0.656	0.655	0.654	0.654	0.654	0.655	0.656	0.659	0.660	0.664	0.666	0.671	0.675	0.679	0.684	0.689	0.694	0.699	0.704	0.709	0.715	0.720	0.724	0.730	0.734	0.739	0.744	0.746	0.750	0.752	0.756	0.760	0.761	0.764	0.765	0.765	0.765	0.766	0.765	0.762	0.761	0.760	0.756	0.751	0.749	0.744	0.738	0.731	0.725	0.718	0.711	0.702	0.694	0.684	0.675	0.665	0.654	0.642	0.632	0.620	0.609	0.595	0.582	0.570	0.556	0.545	0.531	0.519	0.504	0.491	0.479	0.466	0.454	0.440	0.429	0.416	0.405	0.394	0.382	0.374	0.362	0.354	0.346	0.338	0.330	0.324	0.318	0.312	0.309	0.304	0.301	0.299	0.298	0.298	0.298	0.299	0.301	0.304	0.306	0.310	0.316	0.321	0.329	0.335	0.342	0.351	0.360	0.370	0.380	0.391	0.401	0.412	0.425	0.436	0.449	0.462	0.474	0.486	0.500	0.512	0.525	0.539	0.551	0.562	0.575	0.586	0.598	0.608	0.619	0.629	0.638	0.648	0.656	0.664	0.671	0.678	0.682	0.689	0.694	0.696	0.700	0.702	0.704	0.705	0.705	0.705	0.705	0.702	0.700	0.698	0.695	0.691	0.686	0.681	0.676	0.670	0.665	0.659	0.652	0.646	0.640	0.632	0.626	0.620	0.612	0.606	0.600	0.594	0.588	0.581	0.576	0.570	0.566	0.561	0.559	0.555	0.552	0.550	0.549	0.548	0.546	0.546	0.548	0.548	0.550	0.552	0.556	0.560	0.564	0.569	0.574	0.580	0.588	0.595	0.602	0.611	0.620	0.630	0.639	0.648	0.659	0.669	0.680	0.691	0.702	0.714	0.725	0.738	0.749	0.760	0.772	0.784	0.795	0.806	0.818	0.829	0.839	0.849	0.859	0.868	0.876	0.885	0.892	0.900	0.906	0.912	0.918	0.924	0.928	0.930	0.934	0.934	0.936	0.936	0.935	0.934	0.931	0.928	0.924	0.919	0.912	0.906	0.899	0.890	0.880	0.871	0.859	0.848	0.834	0.820	0.806	0.790	0.775	0.758	0.739	0.720	0.701	0.682	0.661	0.642	0.620	0.599	0.575	0.552	0.530	0.506	0.481	0.458	0.432	0.409	0.384	0.359	0.335	0.309	0.285	0.260	0.236	0.211	0.188	0.162	0.139	0.115	0.092	0.070	0.048	0.025	0.005	-0.016	-0.038	-0.058	-0.076	-0.095	-0.114	-0.131	-0.148	-0.164	-0.179	-0.194	-0.209	-0.222	-0.235	-0.246	-0.259	-0.270	-0.280	-0.290	-0.299	-0.306	-0.315	-0.322	-0.329	-0.334	-0.340	-0.345	-0.350	-0.354	-0.356	-0.359	-0.361	-0.365	-0.366	-0.368	-0.369	-0.369	-0.369	-0.369	-0.370	-0.369	-0.368	-0.366	-0.366	-0.365	-0.362	-0.362	-0.360	-0.359	-0.359	-0.356	-0.355	-0.354	-0.351	-0.350	-0.349	-0.348	-0.346	-0.345	-0.344	-0.342	-0.342	-0.341	-0.341	-0.341	-0.340	-0.341	-0.341	-0.341	-0.342	-0.342	-0.345	-0.345	-0.346	-0.349	-0.349	-0.351	-0.354	-0.355	-0.358	-0.360	-0.362	-0.365	-0.368	-0.370	-0.372	-0.375	-0.378	-0.380	-0.381	-0.384	-0.385	-0.388	-0.389	-0.390	-0.390	-0.391	-0.391	-0.390	-0.390	-0.389	-0.388	-0.385	-0.382	-0.380	-0.375	-0.371	-0.366	-0.360	-0.354	-0.348	-0.339	-0.330	-0.322	-0.312	-0.301	-0.289	-0.278	-0.265	-0.251	-0.236	-0.222	-0.206	-0.189	-0.172	-0.155	-0.136	-0.116	-0.098	-0.078	-0.056	-0.035	-0.014	0.009	0.031	0.055	0.079	0.102	0.126	0.150	0.175	0.200	0.225	0.249	0.275	0.299	0.324	0.350	0.374	0.399	0.421	0.446	0.470	0.492	0.516	0.539	0.560	0.582	0.604	0.624	0.645	0.665	0.684	0.701	0.719	0.736	0.752	0.768	0.782	0.798	0.810	0.822	0.834	0.845	0.856	0.865	0.875	0.882	0.890	0.896	0.902	0.906	0.911	0.914	0.918	0.920	0.921	0.921	0.921	0.921	0.920	0.919	0.918	0.915	0.911	0.909	0.904	0.900	0.896	0.891	0.885	0.880	0.874	0.868	0.861	0.855	0.849	0.841	0.834	0.828	0.820	0.814	0.806	0.800	0.792	0.785	0.779	0.771	0.765	0.759	0.752	0.745	0.740	0.732	0.728	0.722	0.716	0.711	0.706	0.701	0.695	0.690	0.685	0.680	0.676	0.672	0.666	0.662	0.658	0.654	0.649	0.645	0.640	0.635	0.631	0.626	0.621	0.615	0.610	0.605	0.599	0.591	0.586	0.579	0.571	0.564	0.556	0.548	0.539	0.529	0.519	0.509	0.498	0.486	0.474	0.462	0.449	0.435	0.420	0.406	0.390	0.374	0.358	0.341	0.324	0.305	0.286	0.268	0.248	0.228	0.206	0.186	0.164	0.141	0.120	0.098	0.074	0.050	0.028	0.004	-0.020	-0.045	-0.070	-0.094	-0.119	-0.142	-0.168	-0.192	-0.216	-0.241	-0.265	-0.289	-0.312	-0.336	-0.360	-0.381	-0.405	-0.428	-0.448	-0.470	-0.490	-0.509	-0.529	-0.546	-0.565	-0.581	-0.599	-0.614	-0.629	-0.642	-0.655	-0.668	-0.679	-0.688	-0.696	-0.705	-0.712	-0.718	-0.721	-0.726	-0.729	-0.730	-0.730	-0.730	-0.729	-0.725	-0.721	-0.716	-0.710	-0.702	-0.695	-0.686	-0.676	-0.665	-0.654	-0.641	-0.629	-0.614	-0.599	-0.582	-0.566	-0.549	-0.532	-0.515	-0.496	-0.478	-0.458	-0.439	-0.419	-0.400	-0.380	-0.360	-0.340	-0.321	-0.301	-0.282	-0.262	-0.244	-0.225	-0.208	-0.190	-0.172	-0.156	-0.140	-0.125	-0.111	-0.096	-0.084	-0.070	-0.059	-0.048	-0.039	-0.030	-0.021	-0.012	-0.006	-0.001	0.005	0.009	0.011	0.015	0.016	0.016	0.016	0.016	0.015	0.012	0.010	0.006	0.002	-0.001	-0.006	-0.012	-0.019	-0.026	-0.032	-0.040	-0.046	-0.055	-0.062	-0.070	-0.079	-0.088	-0.096	-0.102	-0.111	-0.120	-0.128	-0.136	-0.144	-0.151	-0.159	-0.165	-0.172	-0.179	-0.185	-0.191	-0.196	-0.201	-0.206	-0.210	-0.214	-0.218	-0.221	-0.222	-0.225	-0.228	-0.228	-0.229	-0.230	-0.230	-0.229	-0.229	-0.229	-0.228	-0.225	-0.224	-0.221	-0.219	-0.216	-0.215	-0.211	-0.209	-0.205	-0.202	-0.199	-0.195	-0.192	-0.189	-0.185	-0.182	-0.179	-0.178	-0.174	-0.171	-0.169	-0.166	-0.164	-0.164	-0.161	-0.160	-0.160	-0.160	-0.159	-0.159	-0.160	-0.160	-0.161	-0.164	-0.165	-0.166	-0.170	-0.171	-0.176	-0.180	-0.182	-0.188	-0.192	-0.198	-0.201	-0.208	-0.212	-0.219	-0.225	-0.231	-0.238	-0.244	-0.250	-0.256	-0.262	-0.270	-0.276	-0.282	-0.289	-0.295	-0.301	-0.308	-0.312	-0.318	-0.322	-0.328	-0.331	-0.335	-0.338	-0.341	-0.344	-0.345	-0.346	-0.348	-0.348	-0.348	-0.346	-0.344	-0.340	-0.338	-0.332	-0.328	-0.321	-0.314	-0.306	-0.298	-0.288	-0.276	-0.265	-0.252	-0.239	-0.224	-0.208	-0.190	-0.172	-0.155	-0.134	-0.114	-0.090	-0.066	-0.042	-0.016	0.010	0.039	0.068	0.098	0.129	0.161	0.195	0.230	0.264	0.301	0.339	0.376	0.416	0.456	0.498	0.540	0.581	0.625	0.670	0.714	0.760	0.806	0.852	0.900	0.949	0.996	1.045	1.094	1.141	1.191	1.241	1.290	1.340	1.390	1.440	1.488	1.538	1.588	1.635	1.684	1.731	1.779	1.826	1.874	1.919	1.964	2.009	2.054	2.098	2.140	2.182	2.224	2.265	2.304	2.344	2.381	2.418	2.454	2.490	2.525	2.559	2.592	2.624	2.655	2.685	2.715	2.744	2.771	2.798	2.825	2.849	2.875	2.898	2.921	2.942	2.965	2.985	3.005	3.025	3.042	3.060	3.076	3.092	3.109	3.122	3.136	3.150	3.162	3.174	3.184	3.194	3.202	3.210	3.218	3.222	3.228	3.231	3.232	3.235	3.234	3.232	3.231	3.225	3.220	3.212	3.204	3.194	3.181	3.168	3.150	3.132	3.114	3.091	3.066	3.041	3.012	2.982	2.949	2.912	2.875	2.836	2.792	2.748	2.699	2.649	2.595	2.539	2.480	2.419	2.354	2.288	2.218	2.145	2.070	1.992	1.912	1.828	1.742	1.652	1.562	1.469	1.372	1.274	1.171	1.069	0.962	0.854	0.744	0.631	0.515	0.399	0.281	0.160	0.038	-0.088	-0.212	-0.340	-0.469	-0.599	-0.731	-0.864	-0.998	-1.134	-1.270	-1.406	-1.545	-1.682	-1.822	-1.961	-2.102	-2.244	-2.385	-2.526	-2.668	-2.810	-2.951	-3.094	-3.235	-3.378	-3.518	-3.659	-3.799	-3.940	-4.080	-4.220	-4.359	-4.496	-4.635	-4.771	-4.908	-5.044	-5.179	-5.312	-5.445	-5.578	-5.710	-5.841	-5.971	-6.100	-6.228	-6.354	-6.480	-6.606	-6.730	-6.854	-6.975	-7.096	-7.218	-7.336	-7.455	-7.574	-7.690	-7.806	-7.921	-8.035	-8.149	-8.261	-8.372	-8.484	-8.594	-8.702	-8.810	-8.918	-9.025	-9.130	-9.235	-9.340	-9.444	-9.548	-9.649	-9.751	-9.851	-9.952	-10.051	-10.150	-10.249	-10.346	-10.442	-10.538	-10.634	-10.728	-10.821	-10.914	-11.005	-11.096	-11.186	-11.276	-11.364	-11.451	-11.538	-11.622	-11.706	-11.790	-11.871	-11.951	-12.031	-12.109	-12.185	-12.260	-12.334	-12.406	-12.476	-12.545	-12.612	-12.678	-12.741	-12.802	-12.861	-12.919	-12.975	-13.028	-13.079	-13.128	-13.174	-13.218	-13.260	-13.299	-13.335	-13.370	-13.402	-13.431	-13.459	-13.481	-13.504	-13.521	-13.539	-13.551	-13.562	-13.569	-13.575	-13.576	-13.578	-13.574	-13.568	-13.559	-13.548	-13.532	-13.518	-13.498	-13.476	-13.452	-13.425	-13.396	-13.365	-13.331	-13.295	-13.256	-13.216	-13.172	-13.128	-13.082	-13.034	-12.982	-12.931	-12.876	-12.821	-12.764	-12.705	-12.645	-12.582	-12.520	-12.458	-12.391	-12.325	-12.259	-12.189	-12.120	-12.050	-11.980	-11.908	-11.836	-11.764	-11.691	-11.616	-11.544	-11.469	-11.394	-11.319	-11.242	-11.168	-11.091	-11.015	-10.939	-10.862	-10.786	-10.710	-10.634	-10.558	-10.481	-10.405	-10.328	-10.251	-10.175	-10.099	-10.021	-9.945	-9.869	-9.792	-9.715	-9.639	-9.562	-9.485	-9.409	-9.332	-9.255	-9.179	-9.100	-9.024	-8.946	-8.869	-8.791	-8.714	-8.635	-8.556	-8.479	-8.399	-8.320	-8.241	-8.162	-8.081	-8.001	-7.920	-7.841	-7.759	-7.678	-7.595	-7.514	-7.431	-7.349	-7.266	-7.182	-7.099	-7.015	-6.931	-6.848	-6.762	-6.678	-6.592	-6.508	-6.421	-6.334	-6.249	-6.161	-6.075	-5.989	-5.900	-5.814	-5.726	-5.639	-5.550	-5.462	-5.374	-5.286	-5.198	-5.110	-5.021	-4.934	-4.845	-4.756	-4.669	-4.580	-4.492	-4.404	-4.316	-4.228	-4.140	-4.052	-3.964	-3.878	-3.789	-3.702	-3.615	-3.529	-3.442	-3.356	-3.270	-3.185	-3.101	-3.016	-2.931	-2.849	-2.766	-2.682	-2.601	-2.520	-2.439	-2.359	-2.279	-2.201	-2.122	-2.046	-1.969	-1.894	-1.819	-1.745	-1.672	-1.600	-1.529	-1.460	-1.391	-1.322	-1.256	-1.190	-1.125	-1.061	-0.999	-0.938	-0.876	-0.818	-0.760	-0.702	-0.646	-0.591	-0.538	-0.485	-0.434	-0.382	-0.332	-0.282	-0.235	-0.188	-0.141	-0.096	-0.051	-0.006	0.036	0.079	0.120	0.162	0.204	0.245	0.285	0.326	0.365	0.406	0.446	0.485	0.525	0.564	0.604	0.645	0.685	0.726	0.766	0.809	0.850	0.892	0.934	0.978	1.021	1.065	1.111	1.158	1.202	1.249	1.298	1.345	1.395	1.444	1.494	1.546	1.596	1.649	1.701	1.756	1.810	1.865	1.920	1.975	2.031	2.088	2.144	2.202	2.259	2.318	2.375	2.434	2.491	2.550	2.608	2.666	2.724	2.782	2.840	2.898	2.955	3.011	3.069	3.125	3.180	3.235	3.289	3.342	3.396	3.449	3.501	3.552	3.604	3.652	3.701	3.749	3.798	3.842	3.889	3.932	3.976	4.020	4.061	4.102	4.141	4.181	4.220	4.256	4.292	4.328	4.361	4.395	4.429	4.460	4.491	4.522	4.550	4.579	4.608	4.634	4.661	4.686	4.711	4.735	4.759	4.782	4.804	4.826	4.848	4.868	4.889	4.908	4.928	4.946	4.964	4.982	5.000	5.018	5.034	5.050	5.066	5.082	5.099	5.115	5.130	5.145	5.160	5.175	5.190	5.204	5.219	5.232	5.246	5.261	5.275	5.289	5.302	5.316	5.330	5.344	5.356	5.370	5.382	5.396	5.410	5.421	5.435	5.448	5.460	5.471	5.484	5.496	5.508	5.520	5.531	5.541	5.552	5.564	5.574	5.584	5.595	5.604	5.614	5.621	5.630	5.638	5.645	5.652	5.660	5.666	5.671	5.678	5.681	5.686	5.690	5.694	5.696	5.699	5.700	5.701	5.701	5.701	5.700	5.700	5.698	5.695	5.692	5.689	5.685	5.680	5.674	5.669	5.662	5.655	5.648	5.639	5.631	5.622	5.614	5.602	5.591	5.581	5.570	5.559	5.548	5.534	5.521	5.509	5.495	5.481	5.469	5.454	5.440	5.425	5.410	5.395	5.380	5.365	5.349	5.332	5.318	5.301	5.285	5.269	5.251	5.235	5.219	5.202	5.186	5.169	5.152	5.136	5.118	5.101	5.084	5.066	5.049	5.030	5.012	4.995	4.976	4.958	4.939	4.920	4.901	4.880	4.861	4.841	4.821	4.800	4.779	4.756	4.734	4.711	4.688	4.665	4.641	4.615	4.590	4.564	4.538	4.509	4.481	4.452	4.422	4.392	4.361	4.329	4.296	4.262	4.226	4.191	4.155	4.118	4.079	4.039	4.000	3.959	3.916	3.874	3.830	3.785	3.739	3.692	3.645	3.598	3.549	3.498	3.449	3.398	3.346	3.294	3.240	3.188	3.134	3.080	3.025	2.970	2.915	2.860	2.805	2.750	2.695	2.640	2.585	2.530	2.475	2.421	2.368	2.312	2.260	2.209	2.156	2.106	2.055	2.006	1.958	1.909	1.862	1.818	1.772	1.729	1.686	1.644	1.604	1.564	1.525	1.488	1.452	1.416	1.382	1.351	1.319	1.290	1.259	1.232	1.204	1.179	1.154	1.129	1.106	1.084	1.062	1.041	1.021	1.001	0.984	0.965	0.948	0.931	0.915	0.899	0.882	0.866	0.851	0.838	0.821	0.806	0.791	0.776	0.762	0.746	0.731	0.716	0.700	0.684	0.668	0.651	0.634	0.616	0.599	0.580	0.561	0.541	0.521	0.501	0.479	0.458	0.435	0.412	0.389	0.364	0.339	0.314	0.289	0.261	0.235	0.208	0.180	0.151	0.120	0.091	0.061	0.030	-0.001	-0.032	-0.064	-0.096	-0.130	-0.161	-0.195	-0.228	-0.261	-0.295	-0.330	-0.364	-0.398	-0.430	-0.464	-0.498	-0.531	-0.565	-0.599	-0.631	-0.664	-0.696	-0.728	-0.760	-0.791	-0.820	-0.850	-0.879	-0.908	-0.935	-0.962	-0.989	-1.014	-1.039	-1.062	-1.084	-1.106	-1.126	-1.145	-1.164	-1.181	-1.198	-1.212	-1.226	-1.239	-1.250	-1.260	-1.269	-1.276	-1.282	-1.288	-1.291	-1.294	-1.295	-1.295	-1.294	-1.291	-1.288	-1.282	-1.276	-1.269	-1.259	-1.250	-1.240	-1.228	-1.215	-1.201	-1.186	-1.171	-1.154	-1.138	-1.119	-1.100	-1.080	-1.061	-1.039	-1.018	-0.996	-0.974	-0.951	-0.928	-0.905	-0.881	-0.856	-0.832	-0.808	-0.782	-0.759	-0.734	-0.708	-0.682	-0.658	-0.634	-0.609	-0.584	-0.559	-0.534	-0.510	-0.485	-0.460	-0.436	-0.412	-0.389	-0.365	-0.341	-0.318	-0.294	-0.271	-0.249	-0.226	-0.204	-0.181	-0.159	-0.136	-0.114	-0.092	-0.070	-0.049	-0.026	-0.004	0.019	0.041	0.062	0.085	0.108	0.131	0.152	0.176	0.199	0.224	0.246	0.270	0.294	0.318	0.344	0.369	0.394	0.420	0.446	0.472	0.499	0.526	0.555	0.584	0.611	0.641	0.670	0.701	0.731	0.762	0.794	0.826	0.860	0.891	0.925	0.960	0.994	1.029	1.065	1.100	1.138	1.172	1.210	1.248	1.286	1.324	1.362	1.402	1.440	1.480	1.519	1.559	1.599	1.639	1.679	1.720	1.760	1.800	1.841	1.881	1.921	1.962	2.001	2.041	2.081	2.120	2.160	2.199	2.238	2.276	2.314	2.351	2.388	2.425	2.460	2.498	2.531	2.566	2.600	2.634	2.666	2.698	2.730	2.761	2.791	2.821	2.850	2.878	2.905	2.932	2.958	2.984	3.009	3.034	3.056	3.080	3.102	3.124	3.145	3.166	3.185	3.206	3.225	3.242	3.261	3.278	3.295	3.312	3.328	3.344	3.359	3.374	3.389	3.404	3.419	3.431	3.446	3.460	3.474	3.488	3.500	3.514	3.528	3.540	3.555	3.568	3.581	3.595	3.609	3.622	3.636	3.651	3.666	3.681	3.696	3.711	3.728	3.744	3.760	3.778	3.794	3.811	3.829	3.848	3.866	3.885	3.904	3.924	3.944	3.965	3.986	4.008	4.029	4.050	4.072	4.095	4.118	4.140	4.164	4.186	4.210	4.234	4.259	4.282	4.305	4.330	4.354	4.378	4.400	4.425	4.449	4.471	4.492	4.516	4.539	4.560	4.581	4.602	4.624	4.644	4.662	4.682	4.701	4.719	4.735	4.752	4.769	4.785	4.800	4.814	4.828	4.840	4.852	4.864	4.876	4.886	4.896	4.905	4.914	4.922	4.930	4.938	4.945	4.951	4.958	4.964	4.970	4.976	4.981	4.988	4.994	4.998	5.004	5.010	5.015	5.021	5.028	5.035	5.042	5.050	5.059	5.066	5.076	5.086	5.096	5.108	5.120	5.132	5.145	5.160	5.175	5.191	5.208	5.226	5.245	5.264	5.285	5.306	5.328	5.351	5.375	5.400	5.426	5.451	5.479	5.506	5.536	5.565	5.595	5.625	5.658	5.689	5.721	5.755	5.788	5.821	5.856	5.890	5.925	5.960	5.995	6.030	6.065	6.100	6.136	6.171	6.206	6.241	6.275	6.309	6.344	6.378	6.410	6.442	6.475	6.508	6.539	6.569	6.599	6.629	6.658	6.686	6.714	6.741	6.766	6.792	6.818	6.841	6.864	6.888	6.909	6.930	6.950	6.969	6.988	7.005	7.022	7.039	7.054	7.069	7.084	7.096	7.110	7.122	7.134	7.145	7.156	7.165	7.175	7.182	7.191	7.199	7.208	7.214	7.221	7.228	7.234	7.239	7.245	7.250	7.255	7.260	7.265	7.269	7.272	7.278	7.282	7.285	7.290	7.294	7.298	7.302	7.306	7.310	7.314	7.319	7.322	7.328	7.331	7.335	7.339	7.344	7.348	7.351	7.355	7.359	7.362	7.368	7.371	7.375	7.379	7.381	7.384	7.388	7.390	7.394	7.395	7.398	7.400	7.400	7.401	7.401	7.401	7.401	7.400	7.400	7.398	7.395	7.391	7.388	7.384	7.378	7.371	7.364	7.356	7.349	7.339	7.329	7.319	7.306	7.294	7.280	7.266	7.250	7.234	7.216	7.199	7.178	7.159	7.136	7.115	7.091	7.066	7.042	7.016	6.990	6.961	6.932	6.904	6.872	6.841	6.809	6.776	6.742	6.710	6.675	6.639	6.604	6.568	6.529	6.492	6.455	6.416	6.378	6.340	6.300	6.261	6.221	6.182	6.142	6.104	6.064	6.024	5.985	5.946	5.908	5.869	5.830	5.794	5.755	5.719	5.681	5.645	5.610	5.576	5.541	5.508	5.474	5.441	5.410	5.378	5.349	5.319	5.290	5.261	5.235	5.208	5.181	5.156	5.132	5.108	5.085	5.064	5.041	5.021	5.000	4.980	4.962	4.944	4.925	4.909	4.892	4.875	4.859	4.844	4.829	4.814	4.799	4.785	4.771	4.758	4.744	4.731	4.718	4.704	4.690	4.678	4.664	4.650	4.635	4.622	4.609	4.594	4.579	4.562	4.548	4.532	4.516	4.499	4.482	4.465	4.448	4.429	4.410	4.390	4.370	4.349	4.328	4.306	4.284	4.261	4.239	4.214	4.190	4.165	4.140	4.114	4.089	4.061	4.034	4.006	3.979	3.952	3.924	3.895	3.866	3.838	3.810	3.780	3.751	3.722	3.694	3.666	3.638	3.610	3.581	3.554	3.528	3.500	3.475	3.449	3.424	3.399	3.375	3.352	3.330	3.309	3.288	3.268	3.248	3.229	3.211	3.196	3.180	3.165	3.152	3.140	3.129	3.118	3.109	3.101	3.094	3.088	3.082	3.079	3.075	3.074	3.072	3.074	3.074	3.075	3.079	3.082	3.088	3.094	3.099	3.106	3.115	3.122	3.131	3.142	3.152	3.164	3.175	3.186	3.200	3.212	3.225	3.239	3.252	3.265	3.279	3.292	3.308	3.321	3.336	3.349	3.364	3.378	3.391	3.405	3.419	3.431	3.445	3.458	3.470	3.482	3.495	3.506	3.518	3.529	3.540	3.549	3.560	3.569	3.578	3.588	3.595	3.604	3.612	3.620	3.626	3.634	3.641	3.648	3.654	3.660	3.666	3.672	3.679	3.684	3.689	3.696	3.700	3.706	3.712	3.718	3.724	3.730	3.736	3.742	3.749	3.755	3.762	3.769	3.776	3.784	3.791	3.800	3.808	3.818	3.826	3.836	3.845	3.855	3.865	3.876	3.888	3.899	3.910	3.922	3.935	3.946	3.959	3.972	3.986	3.999	4.012	4.026	4.039	4.054	4.068	4.081	4.094	4.108	4.122	4.135	4.149	4.161	4.175	4.188	4.200	4.211	4.224	4.235	4.246	4.256	4.266	4.276	4.286	4.295	4.301	4.309	4.315	4.322	4.328	4.331	4.335	4.339	4.341	4.342	4.344	4.344	4.344	4.342	4.339	4.336	4.332	4.328	4.322	4.318	4.311	4.302	4.295	4.286	4.276	4.266	4.255	4.245	4.232	4.220	4.208	4.194	4.180	4.165	4.151	4.135	4.120	4.105	4.090	4.074	4.056	4.041	4.024	4.008	3.991	3.976	3.959	3.942	3.928	3.911	3.895	3.880	3.865	3.851	3.838	3.822	3.809	3.796	3.784	3.772	3.761	3.751	3.740	3.730	3.721	3.712	3.705	3.698	3.691	3.685	3.680	3.675	3.671	3.668	3.666	3.664	3.662	3.661	3.661	3.662	3.662	3.664	3.666	3.669	3.672	3.675	3.679	3.682	3.688	3.691	3.696	3.701	3.706	3.714	3.719	3.725	3.730	3.736	3.742	3.748	3.754	3.759	3.764	3.769	3.774	3.778	3.781	3.786	3.790	3.792	3.795	3.796	3.798	3.799	3.799	3.798	3.796	3.795	3.792	3.789	3.786	3.781	3.776	3.769	3.762	3.755	3.746	3.738	3.728	3.718	3.706	3.694	3.681	3.668	3.654	3.639	3.624	3.606	3.591	3.574	3.556	3.538	3.520	3.501	3.481	3.462	3.442	3.422	3.401	3.382	3.362	3.341	3.321	3.301	3.280	3.260	3.241	3.221	3.202	3.184	3.165	3.146	3.130	3.112	3.095	3.079	3.064	3.049	3.035	3.021	3.009	2.998	2.986	2.975	2.966	2.956	2.949	2.942	2.935	2.930	2.925	2.921	2.919	2.916	2.915	2.914	2.915	2.915	2.918	2.919	2.922	2.925	2.930	2.935	2.940	2.946	2.952	2.960	2.966	2.974	2.982	2.990	2.999	3.006	3.016	3.025	3.035	3.044	3.054	3.062	3.072	3.080	3.089	3.098	3.108	3.115	3.124	3.130	3.139	3.145	3.152	3.159	3.165	3.170	3.175	3.179	3.182	3.188	3.190	3.192	3.195	3.196	3.198	3.199	3.198	3.196	3.195	3.194	3.191	3.189	3.185	3.181	3.176	3.171	3.165	3.160	3.154	3.146	3.139	3.131	3.122	3.114	3.106	3.098	3.088	3.078	3.069	3.059	3.048	3.038	3.028	3.016	3.006	2.994	2.984	2.974	2.961	2.951	2.940	2.930	2.920	2.909	2.899	2.889	2.879	2.869	2.859	2.850	2.840	2.831	2.822	2.815	2.806	2.799	2.792	2.785	2.779	2.772	2.766	2.761	2.755	2.749	2.745	2.741	2.736	2.732	2.728	2.724	2.721	2.718	2.715	2.712	2.709	2.706	2.705	2.702	2.700	2.696	2.695	2.691	2.690	2.686	2.685	2.681	2.678	2.675	2.671	2.668	2.662	2.658	2.652	2.648	2.641	2.635	2.628	2.621	2.612	2.605	2.596	2.586	2.576	2.566	2.555	2.544	2.531	2.518	2.505	2.490	2.476	2.461	2.445	2.429	2.412	2.396	2.378	2.360	2.341	2.322	2.304	2.284	2.265	2.245	2.224	2.204	2.184	2.162	2.142	2.121	2.100	2.080	2.059	2.039	2.019	1.999	1.979	1.960	1.941	1.922	1.904	1.886	1.869	1.852	1.835	1.820	1.805	1.791	1.778	1.764	1.752	1.740	1.730	1.719	1.711	1.701	1.694	1.688	1.681	1.678	1.672	1.668	1.665	1.664	1.662	1.662	1.662	1.664	1.665	1.669	1.671	1.675	1.680	1.685	1.691	1.698	1.704	1.711	1.720	1.728	1.736	1.746	1.756	1.766	1.775	1.786	1.798	1.809	1.821	1.831	1.842	1.855	1.866	1.879	1.891	1.902	1.914	1.926	1.938	1.949	1.960	1.970	1.981	1.992	2.001	2.011	2.020	2.030	2.039	2.046	2.054	2.062	2.069	2.075	2.082	2.088	2.092	2.098	2.101	2.104	2.108	2.111	2.112	2.114	2.115	2.115	2.114	2.114	2.112	2.110	2.108	2.105	2.101	2.098	2.094	2.089	2.084	2.079	2.072	2.066	2.061	2.054	2.046	2.039	2.033	2.025	2.016	2.007	2.001	1.992	1.985	1.978	1.970	1.961	1.954	1.946	1.939	1.931	1.925	1.919	1.911	1.905	1.900	1.895	1.889	1.884	1.881	1.876	1.874	1.870	1.868	1.865	1.864	1.861	1.861	1.860	1.860	1.860	1.860	1.861	1.862	1.864	1.865	1.868	1.870	1.871	1.874	1.876	1.879	1.881	1.884	1.885	1.888	1.889	1.891	1.892	1.894	1.895	1.895	1.894	1.892	1.892	1.890	1.888	1.885	1.880	1.875	1.870	1.862	1.856	1.846	1.838	1.828	1.816	1.805	1.791	1.778	1.761	1.745	1.728	1.710	1.691	1.671	1.649	1.628	1.604	1.580	1.555	1.529	1.504	1.476	1.448	1.420	1.391	1.361	1.331	1.300	1.270	1.239	1.206	1.175	1.144	1.111	1.080	1.049	1.016	0.985	0.954	0.922	0.891	0.861	0.832	0.802	0.775	0.746	0.720	0.691	0.666	0.641	0.616	0.594	0.571	0.549	0.529	0.509	0.490	0.472	0.456	0.441	0.426	0.412	0.400	0.388	0.379	0.369	0.360	0.352	0.346	0.340	0.336	0.332	0.330	0.328	0.326	0.326	0.326	0.328	0.330	0.331	0.335	0.338	0.342	0.346	0.351	0.358	0.361	0.368	0.375	0.380	0.388	0.394	0.400	0.406	0.414	0.420	0.426	0.434	0.439	0.445	0.451	0.456	0.461	0.466	0.470	0.474	0.478	0.481	0.485	0.488	0.489	0.491	0.491	0.491	0.491	0.491	0.489	0.488	0.485	0.481	0.478	0.474	0.470	0.464	0.459	0.452	0.446	0.439	0.431	0.424	0.416	0.409	0.399	0.390	0.380	0.371	0.361	0.351	0.341	0.331	0.321	0.311	0.301	0.292	0.281	0.272	0.262	0.254	0.246	0.236	0.229	0.221	0.214	0.208	0.201	0.196	0.191	0.186	0.182	0.179	0.178	0.175	0.175	0.175	0.175	0.176	0.178	0.181	0.185	0.189	0.194	0.200	0.206	0.212	0.221	0.230	0.240	0.249	0.260	0.271	0.282	0.295	0.306	0.320	0.334	0.348	0.361	0.375	0.390	0.404	0.419	0.434	0.449	0.462	0.478	0.491	0.507	0.521	0.534	0.549	0.561	0.574	0.588	0.599	0.610	0.621	0.632	0.641	0.652	0.660	0.669	0.676	0.682	0.689	0.695	0.700	0.704	0.708	0.711	0.714	0.715	0.716	0.716	0.716	0.716	0.716	0.715	0.712	0.710	0.709	0.706	0.704	0.700	0.698	0.694	0.690	0.686	0.684	0.679	0.676	0.672	0.670	0.668	0.665	0.662	0.660	0.659	0.658	0.656	0.656	0.656	0.658	0.658	0.659	0.661	0.664	0.666	0.670	0.676	0.680	0.685	0.692	0.699	0.706	0.714	0.722	0.732	0.742	0.751	0.761	0.772	0.785	0.795	0.808	0.821	0.832	0.846	0.860	0.872	0.886	0.900	0.914	0.928	0.941	0.955	0.968	0.982	0.995	1.009	1.021	1.034	1.045	1.059	1.069	1.080	1.091	1.101	1.111	1.120	1.128	1.135	1.142	1.149	1.155	1.159	1.164	1.166	1.168	1.169	1.169	1.169	1.168	1.166	1.162	1.158	1.154	1.148	1.140	1.131	1.122	1.114	1.102	1.091	1.078	1.065	1.050	1.035	1.019	1.002	0.984	0.965	0.945	0.926	0.906	0.884	0.864	0.841	0.819	0.794	0.770	0.746	0.722	0.698	0.672	0.648	0.622	0.598	0.572	0.546	0.521	0.498	0.472	0.446	0.422	0.399	0.375	0.351	0.329	0.306	0.284	0.262	0.241	0.221	0.201	0.182	0.164	0.146	0.130	0.114	0.099	0.084	0.070	0.056	0.045	0.034	0.022	0.014	0.005	-0.004	-0.011	-0.018	-0.022	-0.028	-0.032	-0.036	-0.038	-0.041	-0.041	-0.042	-0.042	-0.041	-0.040	-0.039	-0.038	-0.035	-0.031	-0.026	-0.022	-0.019	-0.014	-0.008	-0.002	0.002	0.009	0.015	0.021	0.028	0.035	0.041	0.048	0.055	0.060	0.068	0.074	0.080	0.086	0.092	0.099	0.106	0.111	0.116	0.122	0.128	0.132	0.138	0.142	0.146	0.149	0.152	0.156	0.159	0.162	0.164	0.166	0.169	0.170	0.171	0.172	0.174	0.174	0.175	0.174	0.174	0.174	0.175	0.174	0.174	0.174	0.174	0.172	0.172	0.172	0.172	0.172	0.172	0.172	0.174	0.175	0.176	0.178	0.180	0.184	0.186	0.190	0.194	0.199	0.202	0.209	0.215	0.222	0.230	0.238	0.246	0.256	0.266	0.279	0.290	0.302	0.315	0.330	0.345	0.360	0.376	0.392	0.410	0.428	0.448	0.468	0.486	0.507	0.529	0.550	0.572	0.595	0.619	0.642	0.666	0.690	0.715	0.739	0.764	0.790	0.815	0.840	0.865	0.891	0.918	0.941	0.966	0.992	1.016	1.041	1.066	1.089	1.112	1.136	1.159	1.181	1.202	1.222	1.244	1.264	1.282	1.301	1.320	1.336	1.352	1.369	1.384	1.398	1.411	1.424	1.435	1.446	1.455	1.465	1.472	1.480	1.486	1.492	1.496	1.501	1.504	1.508	1.509	1.509	1.509	1.509	1.508	1.505	1.502	1.500	1.495	1.490	1.486	1.480	1.474	1.469	1.461	1.454	1.448	1.439	1.431	1.424	1.415	1.406	1.398	1.390	1.381	1.372	1.362	1.355	1.346	1.338	1.329	1.321	1.312	1.305	1.299	1.291	1.284	1.276	1.271	1.265	1.259	1.252	1.248	1.242	1.238	1.232	1.228	1.224	1.220	1.216	1.212	1.209	1.206	1.202	1.199	1.196	1.192	1.191	1.188	1.184	1.181	1.178	1.174	1.170	1.166	1.161	1.156	1.152	1.145	1.140	1.134	1.126	1.120	1.111	1.104	1.095	1.085	1.076	1.066	1.055	1.042	1.030	1.018	1.004	0.989	0.975	0.959	0.942	0.928	0.910	0.891	0.874	0.855	0.835	0.816	0.795	0.774	0.754	0.732	0.711	0.688	0.666	0.644	0.621	0.599	0.575	0.552	0.530	0.506	0.484	0.461	0.439	0.415	0.394	0.371	0.349	0.328	0.308	0.286	0.265	0.246	0.226	0.208	0.189	0.171	0.155	0.139	0.122	0.108	0.094	0.080	0.068	0.055	0.044	0.035	0.025	0.018	0.010	0.005	-0.001	-0.006	-0.009	-0.011	-0.012	-0.012	-0.012	-0.011	-0.008	-0.005	0.001	0.006	0.014	0.020	0.029	0.038	0.049	0.059	0.072	0.085	0.098	0.112	0.129	0.144	0.161	0.178	0.195	0.214	0.234	0.252	0.272	0.292	0.312	0.334	0.355	0.375	0.396	0.418	0.439	0.459	0.480	0.500	0.521	0.541	0.560	0.580	0.599	0.618	0.635	0.652	0.669	0.686	0.700	0.716	0.730	0.742	0.756	0.768	0.778	0.788	0.796	0.805	0.811	0.819	0.824	0.829	0.832	0.835	0.838	0.839	0.838	0.838	0.836	0.834	0.831	0.829	0.824	0.820	0.815	0.809	0.802	0.795	0.788	0.780	0.772	0.764	0.754	0.745	0.736	0.728	0.718	0.708	0.699	0.689	0.679	0.670	0.660	0.651	0.642	0.634	0.624	0.616	0.608	0.600	0.592	0.586	0.579	0.572	0.565	0.560	0.555	0.550	0.546	0.541	0.538	0.535	0.530	0.528	0.525	0.524	0.522	0.520	0.520	0.519	0.519	0.518	0.518	0.518	0.518	0.519	0.519	0.520	0.521	0.522	0.522	0.524	0.526	0.526	0.526	0.528	0.529	0.529	0.529	0.530	0.530	0.529	0.530	0.529	0.529	0.528	0.526	0.525	0.524	0.521	0.519	0.516	0.512	0.510	0.506	0.504	0.499	0.494	0.490	0.485	0.480	0.475	0.469	0.464	0.456	0.451	0.445	0.439	0.432	0.425	0.419	0.412	0.405	0.399	0.392	0.386	0.379	0.374	0.368	0.361	0.355	0.350	0.346	0.340	0.336	0.332	0.329	0.325	0.322	0.320	0.320	0.319	0.318	0.318	0.318	0.320	0.321	0.325	0.328	0.332	0.338	0.344	0.350	0.359	0.368	0.378	0.388	0.399	0.410	0.424	0.438	0.452	0.469	0.486	0.504	0.522	0.544	0.564	0.586	0.610	0.634	0.659	0.685	0.714	0.742	0.771	0.802	0.834	0.865	0.899	0.934	0.968	1.004	1.041	1.078	1.118	1.156	1.198	1.238	1.279	1.320	1.362	1.406	1.450	1.494	1.539	1.582	1.628	1.674	1.719	1.765	1.809	1.855	1.901	1.948	1.994	2.038	2.084	2.129	2.174	2.218	2.262	2.305	2.349	2.391	2.432	2.475	2.515	2.555	2.595	2.634	2.671	2.709	2.745	2.781	2.816	2.851	2.884	2.916	2.949	2.979	3.009	3.039	3.068	3.096	3.122	3.150	3.175	3.200	3.224	3.248	3.270	3.292	3.314	3.334	3.355	3.374	3.392	3.411	3.428	3.445	3.461	3.478	3.492	3.508	3.520	3.532	3.546	3.559	3.569	3.580	3.589	3.598	3.604	3.611	3.618	3.621	3.626	3.629	3.629	3.630	3.629	3.626	3.622	3.618	3.611	3.602	3.591	3.580	3.566	3.551	3.534	3.515	3.491	3.469	3.442	3.415	3.384	3.351	3.315	3.278	3.238	3.194	3.148	3.099	3.048	2.994	2.936	2.878	2.815	2.749	2.681	2.610	2.536	2.460	2.380	2.298	2.212	2.125	2.033	1.940	1.844	1.744	1.644	1.540	1.432	1.324	1.212	1.098	0.982	0.864	0.745	0.621	0.498	0.371	0.244	0.115	-0.018	-0.150	-0.284	-0.420	-0.558	-0.695	-0.834	-0.974	-1.115	-1.256	-1.400	-1.542	-1.686	-1.831	-1.976	-2.121	-2.266	-2.412	-2.558	-2.704	-2.849	-2.995	-3.139	-3.284	-3.429	-3.572	-3.718	-3.861	-4.003	-4.146	-4.288	-4.428	-4.568	-4.708	-4.846	-4.984	-5.121	-5.258	-5.392	-5.528	-5.660	-5.794	-5.924	-6.055	-6.185	-6.314	-6.441	-6.569	-6.694	-6.819	-6.942	-7.066	-7.188	-7.309	-7.429	-7.548	-7.666	-7.784	-7.900	-8.016	-8.132	-8.246	-8.360	-8.472	-8.584	-8.696	-8.806	-8.915	-9.025	-9.132	-9.241	-9.349	-9.455	-9.560	-9.666	-9.770	-9.874	-9.978	-10.080	-10.182	-10.282	-10.384	-10.484	-10.582	-10.681	-10.779	-10.875	-10.972	-11.068	-11.161	-11.255	-11.348	-11.438	-11.529	-11.616	-11.705	-11.791	-11.878	-11.961	-12.044	-12.125	-12.204	-12.282	-12.359	-12.432	-12.506	-12.578	-12.646	-12.712	-12.779	-12.841	-12.902	-12.960	-13.016	-13.070	-13.121	-13.171	-13.218	-13.261	-13.302	-13.341	-13.376	-13.410	-13.441	-13.468	-13.492	-13.515	-13.534	-13.549	-13.562	-13.572	-13.580	-13.585	-13.586	-13.585	-13.581	-13.574	-13.564	-13.551	-13.536	-13.518	-13.496	-13.474	-13.448	-13.419	-13.388	-13.354	-13.319	-13.280	-13.240	-13.196	-13.151	-13.105	-13.055	-13.004	-12.951	-12.896	-12.840	-12.782	-12.721	-12.661	-12.598	-12.534	-12.469	-12.402	-12.335	-12.265	-12.196	-12.125	-12.054	-11.981	-11.906	-11.834	-11.759	-11.682	-11.606	-11.530	-11.452	-11.375	-11.298	-11.220	-11.140	-11.062	-10.982	-10.902	-10.825	-10.745	-10.665	-10.584	-10.504	-10.424	-10.344	-10.262	-10.182	-10.101	-10.021	-9.941	-9.860	-9.780	-9.699	-9.618	-9.538	-9.456	-9.374	-9.294	-9.212	-9.131	-9.050	-8.968	-8.886	-8.805	-8.724	-8.641	-8.559	-8.476	-8.395	-8.312	-8.230	-8.146	-8.064	-7.981	-7.898	-7.814	-7.730	-7.646	-7.561	-7.478	-7.394	-7.309	-7.224	-7.139	-7.054	-6.968	-6.882	-6.796	-6.710	-6.624	-6.536	-6.450	-6.364	-6.276	-6.188	-6.101	-6.012	-5.925	-5.836	-5.749	-5.660	-5.571	-5.481	-5.392	-5.302	-5.214	-5.124	-5.034	-4.942	-4.852	-4.762	-4.671	-4.581	-4.490	-4.400	-4.309	-4.219	-4.128	-4.036	-3.945	-3.854	-3.762	-3.671	-3.580	-3.489	-3.399	-3.308	-3.218	-3.126	-3.038	-2.946	-2.858	-2.768	-2.679	-2.590	-2.501	-2.414	-2.328	-2.240	-2.154	-2.069	-1.984	-1.899	-1.816	-1.734	-1.651	-1.571	-1.490	-1.411	-1.334	-1.256	-1.180	-1.105	-1.031	-0.960	-0.888	-0.816	-0.748	-0.680	-0.614	-0.548	-0.485	-0.420	-0.360	-0.299	-0.240	-0.182	-0.126	-0.070	-0.018	0.036	0.089	0.139	0.189	0.236	0.284	0.330	0.375	0.419	0.462	0.506	0.548	0.589	0.630	0.670	0.709	0.748	0.786	0.825	0.862	0.901	0.938	0.976	1.012	1.051	1.089	1.126	1.165	1.202	1.241	1.281	1.320	1.360	1.400	1.441	1.482	1.524	1.568	1.610	1.654	1.699	1.744	1.790	1.836	1.885	1.931	1.980	2.030	2.080	2.130	2.181	2.232	2.284	2.336	2.391	2.444	2.498	2.551	2.606	2.660	2.716	2.771	2.826	2.881	2.936	2.991	3.046	3.101	3.156	3.210	3.264	3.318	3.371	3.425	3.478	3.529	3.580	3.630	3.680	3.730	3.778	3.825	3.872	3.919	3.964	4.008	4.051	4.094	4.135	4.176	4.216	4.255	4.294	4.330	4.366	4.402	4.436	4.470	4.502	4.535	4.566	4.595	4.624	4.652	4.680	4.708	4.734	4.760	4.784	4.809	4.832	4.855	4.878	4.899	4.920	4.941	4.961	4.982	5.001	5.020	5.039	5.058	5.076	5.094	5.110	5.128	5.145	5.164	5.180	5.196	5.212	5.230	5.245	5.262	5.280	5.295	5.311	5.326	5.344	5.360	5.375	5.391	5.409	5.424	5.440	5.455	5.471	5.488	5.504	5.519	5.535	5.551	5.566	5.581	5.596	5.612	5.628	5.642	5.658	5.671	5.688	5.701	5.715	5.729	5.742	5.755	5.768	5.781	5.794	5.805	5.816	5.828	5.838	5.848	5.858	5.868	5.876	5.885	5.892	5.899	5.906	5.911	5.918	5.922	5.926	5.931	5.934	5.936	5.939	5.939	5.940	5.939	5.939	5.938	5.936	5.932	5.930	5.926	5.921	5.916	5.911	5.904	5.898	5.890	5.881	5.872	5.864	5.854	5.844	5.832	5.822	5.810	5.798	5.785	5.772	5.760	5.746	5.731	5.718	5.702	5.688	5.674	5.658	5.641	5.626	5.610	5.592	5.576	5.560	5.544	5.526	5.509	5.491	5.474	5.456	5.439	5.421	5.404	5.385	5.368	5.349	5.331	5.312	5.294	5.276	5.258	5.240	5.220	5.201	5.182	5.162	5.144	5.124	5.104	5.084	5.064	5.042	5.022	5.001	4.980	4.958	4.936	4.912	4.889	4.865	4.841	4.818	4.791	4.766	4.740	4.712	4.685	4.656	4.628	4.599	4.569	4.536	4.505	4.471	4.439	4.404	4.369	4.332	4.296	4.258	4.219	4.179	4.139	4.098	4.055	4.011	3.969	3.924	3.879	3.831	3.785	3.738	3.689	3.639	3.589	3.539	3.489	3.436	3.385	3.332	3.280	3.228	3.174	3.120	3.066	3.012	2.959	2.906	2.852	2.799	2.745	2.692	2.640	2.588	2.536	2.485	2.435	2.385	2.335	2.288	2.239	2.192	2.146	2.102	2.058	2.015	1.972	1.931	1.892	1.854	1.815	1.779	1.744	1.709	1.676	1.644	1.612	1.582	1.554	1.526	1.500	1.475	1.450	1.426	1.404	1.381	1.360	1.341	1.322	1.304	1.285	1.268	1.251	1.234	1.219	1.204	1.189	1.174	1.160	1.145	1.132	1.118	1.104	1.090	1.076	1.062	1.048	1.034	1.020	1.005	0.990	0.975	0.959	0.944	0.926	0.910	0.892	0.875	0.858	0.838	0.819	0.800	0.779	0.759	0.736	0.715	0.692	0.670	0.646	0.622	0.598	0.572	0.548	0.521	0.495	0.468	0.441	0.414	0.386	0.356	0.329	0.299	0.270	0.240	0.211	0.181	0.151	0.120	0.090	0.060	0.030	-0.001	-0.031	-0.061	-0.092	-0.122	-0.151	-0.182	-0.212	-0.240	-0.270	-0.299	-0.326	-0.354	-0.381	-0.409	-0.435	-0.461	-0.486	-0.511	-0.535	-0.558	-0.580	-0.601	-0.621	-0.642	-0.662	-0.680	-0.696	-0.712	-0.729	-0.742	-0.755	-0.769	-0.779	-0.789	-0.798	-0.805	-0.811	-0.818	-0.821	-0.824	-0.826	-0.826	-0.825	-0.824	-0.821	-0.818	-0.811	-0.805	-0.799	-0.789	-0.780	-0.770	-0.759	-0.745	-0.732	-0.718	-0.701	-0.685	-0.669	-0.651	-0.631	-0.611	-0.591	-0.571	-0.550	-0.529	-0.506	-0.484	-0.460	-0.438	-0.412	-0.389	-0.364	-0.340	-0.315	-0.290	-0.266	-0.241	-0.216	-0.191	-0.166	-0.142	-0.118	-0.092	-0.068	-0.044	-0.020	0.004	0.028	0.051	0.075	0.098	0.120	0.142	0.165	0.188	0.209	0.231	0.252	0.274	0.294	0.315	0.336	0.358	0.378	0.398	0.418	0.438	0.458	0.478	0.498	0.519	0.539	0.559	0.578	0.599	0.620	0.640	0.661	0.682	0.704	0.725	0.748	0.769	0.791	0.815	0.838	0.861	0.885	0.910	0.935	0.961	0.986	1.012	1.039	1.066	1.095	1.122	1.151	1.181	1.210	1.241	1.272	1.304	1.336	1.369	1.401	1.435	1.469	1.504	1.539	1.574	1.611	1.646	1.682	1.721	1.758	1.795	1.834	1.871	1.910	1.948	1.986	2.026	2.065	2.102	2.142	2.181	2.220	2.259	2.298	2.335	2.374	2.411	2.448	2.485	2.521	2.558	2.594	2.629	2.662	2.698	2.731	2.764	2.796	2.828	2.859	2.889	2.918	2.946	2.974	3.001	3.028	3.052	3.076	3.101	3.122	3.146	3.168	3.186	3.208	3.226	3.244	3.261	3.279	3.294	3.309	3.325	3.339	3.351	3.364	3.376	3.389	3.400	3.410	3.421	3.431	3.441	3.449	3.459	3.468	3.476	3.485	3.492	3.501	3.509	3.518	3.525	3.532	3.541	3.549	3.559	3.566	3.575	3.584	3.592	3.602	3.611	3.621	3.632	3.642	3.654	3.665	3.676	3.688	3.700	3.714	3.726	3.740	3.752	3.768	3.782	3.798	3.812	3.829	3.844	3.860	3.878	3.894	3.912	3.930	3.949	3.966	3.985	4.003	4.022	4.041	4.061	4.080	4.100	4.120	4.139	4.159	4.178	4.196	4.216	4.236	4.256	4.275	4.294	4.312	4.330	4.349	4.366	4.384	4.401	4.418	4.435	4.451	4.468	4.481	4.498	4.511	4.525	4.539	4.551	4.564	4.575	4.588	4.599	4.609	4.618	4.628	4.638	4.646	4.654	4.662	4.670	4.678	4.685	4.691	4.698	4.704	4.709	4.715	4.720	4.726	4.731	4.738	4.742	4.749	4.755	4.760	4.768	4.774	4.781	4.789	4.795	4.804	4.811	4.821	4.830	4.841	4.851	4.864	4.876	4.889	4.901	4.915	4.931	4.948	4.964	4.980	4.999	5.019	5.038	5.058	5.080	5.101	5.125	5.150	5.174	5.200	5.226	5.252	5.281	5.310	5.339	5.369	5.399	5.429	5.461	5.492	5.525	5.558	5.591	5.624	5.659	5.692	5.726	5.761	5.796	5.831	5.866	5.900	5.935	5.969	6.004	6.038	6.071	6.105	6.139	6.171	6.205	6.238	6.269	6.300	6.331	6.361	6.391	6.419	6.448	6.475	6.502	6.529	6.555	6.580	6.602	6.628	6.650	6.671	6.692	6.712	6.731	6.751	6.769	6.786	6.804	6.819	6.834	6.849	6.864	6.876	6.889	6.901	6.912	6.924	6.934	6.945	6.955	6.964	6.972	6.981	6.990	6.998	7.005	7.014	7.020	7.026	7.034	7.041	7.048	7.055	7.061	7.069	7.075	7.081	7.088	7.095	7.102	7.109	7.116	7.124	7.131	7.139	7.146	7.154	7.162	7.170	7.179	7.185	7.194	7.202	7.211	7.219	7.228	7.236	7.244	7.251	7.260	7.268	7.276	7.284	7.291	7.298	7.305	7.311	7.318	7.322	7.330	7.334	7.338	7.340	7.345	7.346	7.349	7.349	7.350	7.349	7.348	7.345	7.341	7.338	7.331	7.325	7.319	7.310	7.301	7.291	7.280	7.268	7.254	7.239	7.224	7.206	7.189	7.169	7.149	7.128	7.105	7.081	7.056	7.030	7.004	6.976	6.948	6.919	6.889	6.856	6.825	6.792	6.759	6.725	6.689	6.654	6.618	6.581	6.545	6.508	6.469	6.431	6.394	6.355	6.318	6.278	6.240	6.200	6.161	6.122	6.085	6.046	6.010	5.972	5.935	5.898	5.861	5.826	5.790	5.755	5.720	5.686	5.655	5.621	5.589	5.559	5.528	5.499	5.469	5.441	5.414	5.388	5.360	5.335	5.311	5.288	5.265	5.241	5.220	5.200	5.179	5.160	5.141	5.122	5.104	5.088	5.070	5.055	5.039	5.024	5.010	4.995	4.982	4.968	4.955	4.941	4.930	4.916	4.905	4.891	4.880	4.868	4.856	4.844	4.831	4.820	4.808	4.795	4.782	4.770	4.755	4.742	4.730	4.715	4.701	4.686	4.671	4.656	4.639	4.624	4.606	4.589	4.571	4.552	4.532	4.515	4.494	4.474	4.452	4.431	4.409	4.386	4.362	4.339	4.314	4.291	4.265	4.239	4.214	4.188	4.161	4.134	4.106	4.079	4.051	4.024	3.995	3.968	3.939	3.911	3.882	3.854	3.825	3.798	3.769	3.742	3.715	3.688	3.660	3.635	3.609	3.584	3.559	3.534	3.510	3.488	3.465	3.444	3.422	3.402	3.382	3.364	3.346	3.329	3.314	3.299	3.284	3.272	3.260	3.249	3.238	3.229	3.220	3.212	3.206	3.200	3.195	3.191	3.189	3.188	3.185	3.185	3.186	3.186	3.189	3.192	3.195	3.199	3.204	3.208	3.214	3.220	3.228	3.235	3.241	3.250	3.258	3.268	3.275	3.284	3.294	3.302	3.312	3.321	3.331	3.340	3.350	3.360	3.369	3.378	3.389	3.398	3.405	3.415	3.424	3.431	3.440	3.448	3.456	3.464	3.472	3.479	3.486	3.492	3.500	3.508	3.512	3.519	3.525	3.531	3.538	3.542	3.548	3.554	3.559	3.565	3.570	3.575	3.580	3.586	3.592	3.598	3.604	3.610	3.616	3.622	3.629	3.636	3.642	3.649	3.656	3.665	3.672	3.680	3.690	3.699	3.709	3.719	3.729	3.739	3.750	3.761	3.771	3.784	3.796	3.808	3.821	3.834	3.848	3.861	3.875	3.889	3.904	3.919	3.934	3.949	3.962	3.979	3.994	4.010	4.025	4.041	4.056	4.071	4.086	4.102	4.116	4.131	4.146	4.161	4.175	4.189	4.202	4.215	4.228	4.240	4.252	4.264	4.275	4.286	4.295	4.304	4.314	4.321	4.329	4.335	4.341	4.348	4.352	4.356	4.361	4.362	4.365	4.366	4.368	4.368	4.368	4.366	4.364	4.360	4.358	4.352	4.349	4.342	4.336	4.330	4.322	4.314	4.306	4.298	4.288	4.278	4.268	4.256	4.245	4.234	4.221	4.209	4.198	4.182	4.170	4.158	4.144	4.130	4.115	4.102	4.089	4.074	4.060	4.046	4.032	4.020	4.006	3.992	3.979	3.966	3.955	3.941	3.930	3.919	3.908	3.898	3.886	3.876	3.868	3.858	3.849	3.841	3.832	3.826	3.820	3.814	3.808	3.802	3.799	3.795	3.792	3.789	3.786	3.784	3.782	3.781	3.781	3.781	3.782	3.782	3.782	3.784	3.786	3.788	3.790	3.792	3.795	3.799	3.801	3.805	3.806	3.810	3.814	3.816	3.819	3.822	3.825	3.828	3.831	3.832	3.835	3.836	3.838	3.839	3.840	3.839	3.839	3.838	3.838	3.835	3.831	3.829	3.825	3.820	3.816	3.810	3.804	3.798	3.789	3.781	3.772	3.762	3.752	3.742	3.730	3.719	3.705	3.692	3.679	3.662	3.649	3.632	3.616	3.600	3.582	3.565	3.548	3.530	3.510	3.492	3.472	3.454	3.435	3.416	3.396	3.378	3.358	3.339	3.320	3.301	3.282	3.264	3.248	3.229	3.212	3.195	3.179	3.164	3.150	3.135	3.121	3.109	3.096	3.085	3.075	3.065	3.055	3.048	3.040	3.034	3.028	3.024	3.019	3.015	3.014	3.014	3.012	3.012	3.014	3.018	3.020	3.024	3.029	3.034	3.040	3.049	3.055	3.064	3.072	3.082	3.091	3.102	3.114	3.125	3.138	3.149	3.161	3.174	3.188	3.200	3.214	3.228	3.240	3.254	3.266	3.280	3.292	3.306	3.319	3.330	3.344	3.355	3.368	3.378	3.389	3.399	3.409	3.419	3.428	3.436	3.444	3.451	3.459	3.464	3.470	3.475	3.479	3.482	3.486	3.490	3.491	3.492	3.494	3.494	3.494	3.492	3.491	3.489	3.488	3.484	3.480	3.476	3.471	3.469	3.462	3.456	3.451	3.445	3.439	3.432	3.424	3.418	3.410	3.402	3.394	3.386	3.378	3.370	3.362	3.355	3.346	3.339	3.330	3.321	3.315	3.308	3.299	3.291	3.284	3.276	3.270	3.262	3.256	3.251	3.244	3.239	3.234	3.228	3.224	3.220	3.215	3.210	3.206	3.204	3.201	3.198	3.195	3.192	3.191	3.189	3.186	3.186	3.184	3.182	3.181	3.180	3.180	3.179	3.179	3.176	3.176	3.174	3.174	3.172	3.171	3.170	3.169	3.166	3.164	3.162	3.159	3.156	3.154	3.150	3.145	3.140	3.135	3.129	3.124	3.116	3.110	3.102	3.094	3.085	3.076	3.066	3.056	3.045	3.032	3.021	3.008	2.994	2.980	2.966	2.951	2.935	2.919	2.902	2.885	2.868	2.850	2.831	2.814	2.795	2.776	2.758	2.738	2.718	2.698	2.679	2.660	2.640	2.620	2.601	2.581	2.561	2.542	2.524	2.506	2.488	2.471	2.454	2.436	2.421	2.405	2.390	2.376	2.362	2.350	2.338	2.326	2.315	2.305	2.296	2.288	2.280	2.274	2.268	2.261	2.259	2.255	2.252	2.251	2.250	2.249	2.250	2.251	2.254	2.256	2.260	2.264	2.270	2.275	2.281	2.289	2.295	2.302	2.311	2.321	2.329	2.339	2.349	2.360	2.370	2.380	2.391	2.402	2.414	2.425	2.436	2.449	2.460	2.471	2.482	2.494	2.504	2.515	2.525	2.536	2.546	2.555	2.565	2.575	2.582	2.590	2.599	2.606	2.612	2.620	2.625	2.630	2.635	2.639	2.642	2.645	2.649	2.651	2.652	2.651	2.652	2.652	2.651	2.650	2.648	2.645	2.641	2.638	2.632	2.628	2.621	2.615	2.609	2.601	2.595	2.586	2.578	2.569	2.559	2.550	2.540	2.529	2.520	2.509	2.496	2.486	2.474	2.462	2.451	2.439	2.426	2.415	2.404	2.390	2.379	2.368	2.356	2.344	2.334	2.322	2.312	2.301	2.291	2.281	2.272	2.265	2.256	2.248	2.240	2.234	2.226	2.220	2.215	2.209	2.205	2.201	2.198	2.195	2.191	2.190	2.188	2.186	2.186	2.185	2.185	2.186	2.186	2.188	2.189	2.189	2.190	2.192	2.194	2.195	2.198	2.199	2.200	2.201	2.202	2.202	2.204	2.204	2.202	2.201	2.200	2.198	2.195	2.191	2.186	2.182	2.176	2.170	2.162	2.154	2.144	2.134	2.122	2.110	2.096	2.082	2.066	2.050	2.033	2.014	1.994	1.975	1.952	1.930	1.906	1.882	1.858	1.831	1.805	1.778	1.749	1.721	1.691	1.661	1.631	1.601	1.570	1.539	1.506	1.474	1.442	1.411	1.379	1.348	1.316	1.285	1.254	1.224	1.192	1.162	1.134	1.105	1.076	1.049	1.021	0.995	0.970	0.946	0.921	0.899	0.876	0.855	0.835	0.815	0.798	0.780	0.764	0.749	0.734	0.722	0.709	0.698	0.688	0.678	0.670	0.661	0.655	0.650	0.644	0.640	0.636	0.635	0.632	0.631	0.631	0.631	0.631	0.634	0.636	0.639	0.641	0.644	0.648	0.651	0.656	0.660	0.666	0.671	0.675	0.680	0.688	0.692	0.698	0.702	0.709	0.712	0.718	0.724	0.728	0.731	0.738	0.741	0.744	0.748	0.751	0.754	0.756	0.758	0.759	0.760	0.760	0.760	0.760	0.759	0.759	0.756	0.754	0.751	0.748	0.744	0.740	0.734	0.729	0.722	0.716	0.710	0.702	0.695	0.686	0.679	0.670	0.661	0.651	0.642	0.632	0.622	0.614	0.604	0.592	0.584	0.572	0.564	0.552	0.544	0.535	0.525	0.516	0.507	0.499	0.491	0.484	0.478	0.470	0.465	0.460	0.455	0.451	0.448	0.445	0.444	0.444	0.444	0.444	0.445	0.448	0.450	0.454	0.459	0.465	0.471	0.478	0.485	0.494	0.504	0.512	0.524	0.536	0.548	0.560	0.574	0.588	0.601	0.616	0.631	0.648	0.662	0.679	0.695	0.711	0.728	0.744	0.761	0.776	0.794	0.810	0.826	0.842	0.858	0.872	0.888	0.901	0.915	0.929	0.941	0.954	0.968	0.979	0.989	0.999	1.009	1.018	1.026	1.034	1.039	1.046	1.051	1.056	1.060	1.064	1.068	1.070	1.071	1.072	1.074	1.074	1.074	1.072	1.072	1.071	1.069	1.068	1.065	1.062	1.060	1.058	1.055	1.051	1.049	1.046	1.044	1.041	1.039	1.036	1.034	1.034	1.032	1.031	1.031	1.030	1.030	1.031	1.032	1.034	1.035	1.039	1.042	1.045	1.050	1.054	1.060	1.065	1.071	1.080	1.086	1.096	1.104	1.114	1.122	1.134	1.144	1.156	1.166	1.180	1.191	1.204	1.218	1.231	1.244	1.259	1.272	1.286	1.301	1.315	1.330	1.345	1.359	1.374	1.388	1.402	1.416	1.430	1.444	1.458	1.470	1.484	1.495	1.506	1.519	1.529	1.540	1.549	1.558	1.565	1.572	1.580	1.586	1.591	1.596	1.600	1.602	1.604	1.606	1.606	1.605	1.602	1.600	1.596	1.591	1.588	1.580	1.574	1.565	1.555	1.545	1.534	1.521	1.509	1.495	1.480	1.465	1.449	1.432	1.414	1.396	1.378	1.358	1.339	1.318	1.298	1.276	1.254	1.232	1.210	1.189	1.165	1.142	1.120	1.098	1.075	1.052	1.030	1.008	0.985	0.964	0.941	0.920	0.900	0.879	0.860	0.840	0.821	0.804	0.785	0.768	0.751	0.736	0.720	0.705	0.691	0.679	0.666	0.654	0.642	0.631	0.622	0.614	0.606	0.598	0.590	0.584	0.579	0.574	0.570	0.565	0.561	0.560	0.558	0.555	0.555	0.554	0.554	0.554	0.555	0.555	0.556	0.558	0.560	0.562	0.565	0.568	0.571	0.572	0.576	0.579	0.582	0.585	0.589	0.592	0.595	0.598	0.601	0.604	0.608	0.609	0.612	0.614	0.616	0.619	0.620	0.621	0.622	0.624	0.624	0.625	0.625	0.626	0.625	0.625	0.624	0.622	0.621	0.619	0.618	0.616	0.612	0.610	0.608	0.604	0.601	0.598	0.594	0.590	0.586	0.582	0.579	0.575	0.571	0.568	0.562	0.559	0.556	0.552	0.549	0.546	0.544	0.541	0.539	0.536	0.535	0.534	0.532	0.532	0.532	0.534	0.535	0.536	0.539	0.542	0.546	0.550	0.556	0.561	0.569	0.575	0.584	0.592	0.602	0.612	0.624	0.635	0.649	0.661	0.676	0.691	0.706	0.722	0.740	0.759	0.775	0.795	0.814	0.835	0.855	0.876	0.899	0.921	0.942	0.966	0.990	1.012	1.038	1.060	1.085	1.110	1.134	1.158	1.182	1.208	1.231	1.255	1.280	1.304	1.328	1.351	1.374	1.396	1.419	1.440	1.461	1.482	1.502	1.521	1.541	1.560	1.578	1.594	1.611	1.626	1.641	1.656	1.669	1.682	1.694	1.705	1.715	1.724	1.734	1.741	1.748	1.754	1.760	1.765	1.769	1.771	
