# Supplementary material for: Motion onset VEPs can see through the blur
Source: Sci Rep. 2024 Sep 12;14:21296. doi: 10.1038/s41598-024-72483-z (PMC11393312; doi:10.1038/s41598-024-72483-z)
Supplement: Supplementary file 3 — Supplementary Information 3. [file 41598_2024_72483_MOESM3_ESM.zip › VEP_raw_data/source_data/SorceBlurVEP-S012_VEP_2023-04-18_15-08-07.txt]

0.000	0.000	99999.999	6250.000	50.000	-2193.000	-2061.000	6248.000	7.000	100.000	5.000	2.000	1.000	1.000	0.000	0.000	0.000	0.000	0.000	0.000	0.000	0.000	0.000	0.000	0.000	0.000	0.000	-2.585	-2.578	-2.570	-2.561	-2.554	-2.546	-2.538	-2.530	-2.521	-2.514	-2.505	-2.498	-2.490	-2.482	-2.475	-2.469	-2.461	-2.456	-2.451	-2.445	-2.441	-2.439	-2.436	-2.434	-2.432	-2.431	-2.431	-2.431	-2.432	-2.434	-2.436	-2.441	-2.445	-2.450	-2.455	-2.461	-2.468	-2.476	-2.485	-2.494	-2.502	-2.512	-2.522	-2.534	-2.545	-2.558	-2.570	-2.581	-2.594	-2.606	-2.620	-2.632	-2.646	-2.660	-2.672	-2.686	-2.699	-2.712	-2.726	-2.739	-2.751	-2.765	-2.778	-2.789	-2.802	-2.814	-2.825	-2.836	-2.846	-2.856	-2.866	-2.876	-2.886	-2.894	-2.901	-2.910	-2.918	-2.924	-2.931	-2.936	-2.942	-2.949	-2.952	-2.958	-2.962	-2.968	-2.972	-2.975	-2.979	-2.982	-2.988	-2.989	-2.994	-2.996	-3.000	-3.004	-3.006	-3.011	-3.015	-3.019	-3.022	-3.026	-3.031	-3.038	-3.042	-3.046	-3.052	-3.059	-3.065	-3.071	-3.079	-3.086	-3.094	-3.101	-3.109	-3.118	-3.126	-3.135	-3.144	-3.152	-3.164	-3.172	-3.184	-3.194	-3.202	-3.214	-3.225	-3.235	-3.246	-3.256	-3.268	-3.279	-3.289	-3.300	-3.310	-3.321	-3.332	-3.342	-3.352	-3.362	-3.374	-3.384	-3.395	-3.405	-3.415	-3.426	-3.435	-3.446	-3.458	-3.466	-3.478	-3.489	-3.498	-3.509	-3.520	-3.530	-3.541	-3.552	-3.564	-3.575	-3.588	-3.599	-3.611	-3.624	-3.638	-3.650	-3.664	-3.678	-3.691	-3.706	-3.721	-3.735	-3.750	-3.765	-3.781	-3.796	-3.811	-3.828	-3.844	-3.859	-3.874	-3.889	-3.905	-3.919	-3.934	-3.946	-3.960	-3.974	-3.986	-3.998	-4.009	-4.020	-4.028	-4.036	-4.045	-4.051	-4.056	-4.061	-4.065	-4.068	-4.066	-4.066	-4.065	-4.061	-4.056	-4.050	-4.043	-4.032	-4.022	-4.010	-3.998	-3.982	-3.968	-3.949	-3.930	-3.910	-3.890	-3.868	-3.844	-3.820	-3.794	-3.768	-3.740	-3.712	-3.685	-3.655	-3.625	-3.594	-3.564	-3.534	-3.504	-3.472	-3.441	-3.411	-3.382	-3.352	-3.324	-3.295	-3.269	-3.241	-3.215	-3.191	-3.168	-3.145	-3.122	-3.104	-3.085	-3.068	-3.054	-3.040	-3.028	-3.016	-3.008	-3.001	-2.996	-2.994	-2.991	-2.992	-2.994	-2.999	-3.005	-3.014	-3.024	-3.035	-3.049	-3.064	-3.080	-3.099	-3.119	-3.141	-3.164	-3.188	-3.214	-3.241	-3.269	-3.299	-3.330	-3.361	-3.394	-3.426	-3.460	-3.495	-3.530	-3.565	-3.601	-3.638	-3.672	-3.709	-3.745	-3.781	-3.816	-3.851	-3.885	-3.920	-3.954	-3.986	-4.018	-4.049	-4.077	-4.108	-4.135	-4.161	-4.188	-4.210	-4.234	-4.255	-4.275	-4.292	-4.310	-4.325	-4.340	-4.352	-4.362	-4.372	-4.380	-4.386	-4.391	-4.394	-4.396	-4.396	-4.396	-4.395	-4.391	-4.386	-4.381	-4.375	-4.369	-4.360	-4.351	-4.341	-4.331	-4.320	-4.309	-4.298	-4.285	-4.272	-4.261	-4.249	-4.236	-4.225	-4.212	-4.201	-4.190	-4.179	-4.169	-4.160	-4.150	-4.142	-4.135	-4.129	-4.122	-4.118	-4.114	-4.110	-4.109	-4.108	-4.106	-4.106	-4.109	-4.111	-4.114	-4.119	-4.124	-4.130	-4.136	-4.144	-4.152	-4.161	-4.171	-4.181	-4.191	-4.204	-4.215	-4.228	-4.241	-4.254	-4.268	-4.281	-4.295	-4.309	-4.324	-4.338	-4.352	-4.366	-4.382	-4.398	-4.412	-4.426	-4.441	-4.456	-4.470	-4.485	-4.500	-4.514	-4.529	-4.544	-4.558	-4.571	-4.586	-4.600	-4.615	-4.630	-4.644	-4.658	-4.672	-4.688	-4.701	-4.716	-4.732	-4.746	-4.761	-4.776	-4.791	-4.806	-4.821	-4.838	-4.851	-4.869	-4.882	-4.899	-4.914	-4.929	-4.942	-4.958	-4.971	-4.986	-4.999	-5.012	-5.024	-5.036	-5.046	-5.058	-5.066	-5.075	-5.082	-5.090	-5.098	-5.102	-5.106	-5.109	-5.111	-5.112	-5.112	-5.110	-5.106	-5.102	-5.096	-5.089	-5.080	-5.070	-5.058	-5.045	-5.031	-5.015	-4.999	-4.981	-4.962	-4.942	-4.921	-4.899	-4.876	-4.852	-4.828	-4.801	-4.776	-4.749	-4.721	-4.694	-4.666	-4.636	-4.608	-4.580	-4.551	-4.524	-4.495	-4.468	-4.440	-4.414	-4.389	-4.362	-4.340	-4.315	-4.292	-4.272	-4.251	-4.231	-4.214	-4.196	-4.182	-4.166	-4.154	-4.141	-4.130	-4.121	-4.112	-4.105	-4.099	-4.094	-4.090	-4.086	-4.085	-4.082	-4.082	-4.084	-4.084	-4.085	-4.088	-4.091	-4.093	-4.096	-4.100	-4.105	-4.108	-4.112	-4.116	-4.120	-4.124	-4.126	-4.130	-4.134	-4.136	-4.139	-4.140	-4.140	-4.141	-4.141	-4.140	-4.139	-4.136	-4.135	-4.131	-4.126	-4.121	-4.116	-4.109	-4.102	-4.095	-4.086	-4.077	-4.068	-4.058	-4.046	-4.034	-4.022	-4.010	-3.998	-3.984	-3.970	-3.955	-3.940	-3.926	-3.911	-3.896	-3.880	-3.864	-3.848	-3.831	-3.814	-3.798	-3.781	-3.765	-3.746	-3.730	-3.712	-3.695	-3.679	-3.661	-3.644	-3.626	-3.609	-3.591	-3.572	-3.556	-3.538	-3.520	-3.501	-3.484	-3.466	-3.448	-3.429	-3.410	-3.390	-3.371	-3.352	-3.332	-3.314	-3.294	-3.274	-3.254	-3.232	-3.211	-3.190	-3.168	-3.145	-3.124	-3.100	-3.078	-3.054	-3.030	-3.005	-2.979	-2.954	-2.929	-2.901	-2.876	-2.849	-2.821	-2.794	-2.765	-2.736	-2.709	-2.679	-2.650	-2.620	-2.590	-2.561	-2.530	-2.499	-2.469	-2.438	-2.406	-2.375	-2.344	-2.311	-2.279	-2.248	-2.215	-2.184	-2.151	-2.120	-2.088	-2.056	-2.026	-1.995	-1.964	-1.934	-1.904	-1.874	-1.845	-1.815	-1.786	-1.759	-1.730	-1.702	-1.675	-1.648	-1.621	-1.595	-1.570	-1.544	-1.519	-1.495	-1.470	-1.445	-1.422	-1.400	-1.378	-1.355	-1.332	-1.311	-1.290	-1.268	-1.248	-1.226	-1.206	-1.186	-1.166	-1.146	-1.128	-1.106	-1.088	-1.069	-1.049	-1.030	-1.011	-0.991	-0.972	-0.954	-0.935	-0.916	-0.898	-0.879	-0.860	-0.841	-0.822	-0.804	-0.784	-0.765	-0.746	-0.726	-0.708	-0.688	-0.668	-0.648	-0.628	-0.606	-0.588	-0.566	-0.546	-0.525	-0.504	-0.482	-0.461	-0.439	-0.418	-0.395	-0.372	-0.350	-0.328	-0.304	-0.280	-0.258	-0.234	-0.209	-0.185	-0.160	-0.134	-0.109	-0.084	-0.056	-0.030	-0.004	0.025	0.052	0.081	0.110	0.139	0.170	0.200	0.230	0.260	0.291	0.324	0.356	0.388	0.420	0.452	0.485	0.519	0.551	0.584	0.618	0.651	0.684	0.718	0.750	0.782	0.815	0.848	0.879	0.910	0.941	0.970	1.000	1.029	1.056	1.082	1.110	1.135	1.159	1.184	1.205	1.226	1.246	1.265	1.284	1.300	1.315	1.330	1.342	1.354	1.366	1.375	1.384	1.391	1.398	1.404	1.408	1.411	1.414	1.415	1.416	1.416	1.416	1.415	1.412	1.410	1.408	1.404	1.401	1.396	1.392	1.389	1.385	1.380	1.376	1.374	1.370	1.368	1.364	1.362	1.361	1.359	1.359	1.359	1.360	1.360	1.361	1.364	1.366	1.370	1.375	1.379	1.385	1.390	1.396	1.404	1.411	1.419	1.429	1.438	1.446	1.456	1.466	1.476	1.488	1.499	1.510	1.521	1.531	1.544	1.555	1.565	1.578	1.589	1.599	1.610	1.620	1.630	1.640	1.650	1.658	1.666	1.675	1.682	1.690	1.696	1.702	1.710	1.715	1.720	1.725	1.730	1.732	1.736	1.739	1.741	1.742	1.744	1.745	1.745	1.746	1.746	1.745	1.744	1.742	1.740	1.739	1.736	1.732	1.730	1.726	1.722	1.718	1.714	1.708	1.702	1.696	1.690	1.682	1.676	1.669	1.660	1.651	1.642	1.631	1.621	1.609	1.598	1.584	1.571	1.559	1.542	1.528	1.512	1.496	1.479	1.460	1.442	1.422	1.404	1.384	1.362	1.342	1.320	1.299	1.276	1.252	1.230	1.208	1.184	1.161	1.138	1.114	1.091	1.068	1.045	1.022	1.001	0.980	0.959	0.940	0.920	0.902	0.884	0.868	0.854	0.839	0.826	0.815	0.804	0.796	0.788	0.782	0.779	0.775	0.775	0.775	0.778	0.781	0.785	0.792	0.801	0.811	0.821	0.834	0.849	0.864	0.880	0.898	0.916	0.936	0.958	0.980	1.001	1.025	1.049	1.072	1.098	1.122	1.148	1.172	1.198	1.222	1.246	1.271	1.295	1.318	1.341	1.361	1.384	1.402	1.421	1.439	1.456	1.471	1.485	1.499	1.510	1.520	1.529	1.535	1.541	1.545	1.548	1.549	1.549	1.546	1.544	1.539	1.532	1.526	1.518	1.508	1.496	1.484	1.471	1.456	1.441	1.424	1.406	1.388	1.369	1.350	1.330	1.309	1.288	1.266	1.244	1.222	1.200	1.178	1.156	1.134	1.112	1.090	1.069	1.049	1.028	1.008	0.988	0.969	0.950	0.932	0.915	0.899	0.882	0.868	0.852	0.840	0.828	0.815	0.805	0.794	0.785	0.779	0.771	0.765	0.760	0.758	0.754	0.752	0.752	0.752	0.754	0.756	0.760	0.764	0.768	0.772	0.779	0.785	0.794	0.802	0.810	0.820	0.830	0.840	0.850	0.862	0.874	0.885	0.898	0.909	0.921	0.932	0.945	0.956	0.966	0.978	0.988	0.996	1.005	1.012	1.020	1.026	1.030	1.035	1.036	1.038	1.038	1.035	1.031	1.026	1.020	1.011	1.001	0.990	0.976	0.961	0.944	0.925	0.904	0.882	0.858	0.831	0.804	0.772	0.741	0.709	0.674	0.638	0.599	0.560	0.519	0.478	0.434	0.389	0.342	0.296	0.249	0.200	0.150	0.099	0.049	-0.002	-0.055	-0.108	-0.160	-0.214	-0.266	-0.319	-0.370	-0.424	-0.474	-0.526	-0.578	-0.628	-0.676	-0.725	-0.774	-0.821	-0.868	-0.911	-0.955	-0.998	-1.039	-1.079	-1.116	-1.154	-1.190	-1.224	-1.255	-1.285	-1.314	-1.341	-1.368	-1.390	-1.411	-1.431	-1.448	-1.464	-1.476	-1.490	-1.499	-1.506	-1.512	-1.516	-1.519	-1.520	-1.518	-1.514	-1.509	-1.501	-1.494	-1.482	-1.470	-1.455	-1.440	-1.422	-1.404	-1.384	-1.362	-1.340	-1.315	-1.292	-1.266	-1.240	-1.212	-1.186	-1.158	-1.130	-1.102	-1.076	-1.049	-1.022	-0.996	-0.970	-0.946	-0.922	-0.900	-0.879	-0.859	-0.840	-0.824	-0.809	-0.796	-0.784	-0.775	-0.768	-0.764	-0.761	-0.761	-0.764	-0.769	-0.776	-0.784	-0.795	-0.811	-0.828	-0.846	-0.866	-0.890	-0.914	-0.942	-0.971	-1.001	-1.032	-1.068	-1.102	-1.139	-1.176	-1.214	-1.251	-1.290	-1.330	-1.368	-1.405	-1.442	-1.481	-1.516	-1.551	-1.584	-1.616	-1.646	-1.675	-1.701	-1.725	-1.746	-1.765	-1.782	-1.796	-1.808	-1.816	-1.821	-1.824	-1.824	-1.820	-1.814	-1.805	-1.791	-1.775	-1.758	-1.736	-1.712	-1.686	-1.658	-1.625	-1.591	-1.556	-1.519	-1.479	-1.438	-1.395	-1.352	-1.308	-1.262	-1.216	-1.170	-1.124	-1.076	-1.031	-0.984	-0.939	-0.895	-0.851	-0.809	-0.768	-0.726	-0.688	-0.651	-0.616	-0.582	-0.551	-0.521	-0.494	-0.466	-0.444	-0.422	-0.402	-0.385	-0.371	-0.359	-0.348	-0.339	-0.332	-0.329	-0.326	-0.326	-0.328	-0.330	-0.336	-0.344	-0.351	-0.362	-0.374	-0.386	-0.400	-0.415	-0.432	-0.449	-0.468	-0.486	-0.506	-0.526	-0.548	-0.569	-0.590	-0.612	-0.634	-0.656	-0.678	-0.700	-0.722	-0.744	-0.766	-0.788	-0.809	-0.830	-0.851	-0.871	-0.891	-0.910	-0.930	-0.949	-0.968	-0.986	-1.002	-1.020	-1.036	-1.052	-1.068	-1.084	-1.099	-1.112	-1.126	-1.140	-1.152	-1.165	-1.178	-1.189	-1.201	-1.212	-1.222	-1.232	-1.244	-1.252	-1.261	-1.270	-1.279	-1.288	-1.296	-1.302	-1.310	-1.318	-1.325	-1.330	-1.336	-1.344	-1.349	-1.355	-1.360	-1.366	-1.371	-1.378	-1.381	-1.386	-1.392	-1.398	-1.402	-1.408	-1.414	-1.419	-1.425	-1.431	-1.438	-1.442	-1.450	-1.458	-1.464	-1.472	-1.480	-1.488	-1.498	-1.508	-1.518	-1.528	-1.539	-1.550	-1.562	-1.575	-1.589	-1.601	-1.616	-1.631	-1.646	-1.662	-1.679	-1.696	-1.714	-1.732	-1.751	-1.770	-1.790	-1.810	-1.831	-1.851	-1.872	-1.894	-1.914	-1.936	-1.958	-1.979	-2.000	-2.020	-2.041	-2.062	-2.084	-2.104	-2.124	-2.144	-2.162	-2.180	-2.199	-2.215	-2.231	-2.248	-2.261	-2.275	-2.286	-2.299	-2.310	-2.319	-2.328	-2.334	-2.340	-2.345	-2.349	-2.351	-2.354	-2.354	-2.354	-2.351	-2.349	-2.344	-2.339	-2.334	-2.326	-2.318	-2.309	-2.298	-2.288	-2.275	-2.262	-2.249	-2.234	-2.219	-2.202	-2.186	-2.169	-2.151	-2.134	-2.115	-2.098	-2.079	-2.060	-2.040	-2.021	-2.001	-1.982	-1.961	-1.942	-1.922	-1.902	-1.884	-1.862	-1.844	-1.824	-1.805	-1.786	-1.766	-1.749	-1.730	-1.712	-1.694	-1.675	-1.659	-1.640	-1.622	-1.605	-1.589	-1.570	-1.554	-1.536	-1.519	-1.501	-1.485	-1.469	-1.451	-1.435	-1.418	-1.402	-1.386	-1.370	-1.355	-1.339	-1.322	-1.308	-1.292	-1.279	-1.265	-1.250	-1.238	-1.225	-1.212	-1.200	-1.189	-1.178	-1.166	-1.158	-1.149	-1.139	-1.131	-1.122	-1.116	-1.110	-1.104	-1.100	-1.096	-1.092	-1.091	-1.090	-1.090	-1.090	-1.091	-1.094	-1.095	-1.099	-1.102	-1.106	-1.111	-1.116	-1.121	-1.128	-1.132	-1.140	-1.145	-1.151	-1.158	-1.164	-1.170	-1.175	-1.181	-1.186	-1.190	-1.192	-1.196	-1.199	-1.200	-1.201	-1.200	-1.200	-1.199	-1.195	-1.191	-1.188	-1.181	-1.175	-1.166	-1.159	-1.149	-1.138	-1.125	-1.112	-1.099	-1.084	-1.069	-1.051	-1.034	-1.016	-0.998	-0.978	-0.958	-0.938	-0.916	-0.896	-0.875	-0.854	-0.832	-0.812	-0.791	-0.772	-0.752	-0.735	-0.716	-0.700	-0.684	-0.668	-0.654	-0.641	-0.629	-0.618	-0.609	-0.600	-0.594	-0.589	-0.585	-0.582	-0.581	-0.582	-0.585	-0.589	-0.594	-0.601	-0.610	-0.620	-0.631	-0.644	-0.659	-0.675	-0.691	-0.710	-0.729	-0.749	-0.770	-0.792	-0.816	-0.840	-0.864	-0.889	-0.915	-0.941	-0.968	-0.995	-1.021	-1.048	-1.075	-1.102	-1.128	-1.154	-1.180	-1.205	-1.230	-1.255	-1.279	-1.301	-1.324	-1.344	-1.365	-1.385	-1.402	-1.421	-1.436	-1.451	-1.465	-1.478	-1.489	-1.499	-1.508	-1.515	-1.521	-1.526	-1.530	-1.532	-1.534	-1.534	-1.534	-1.530	-1.526	-1.522	-1.515	-1.509	-1.500	-1.490	-1.479	-1.466	-1.455	-1.440	-1.425	-1.409	-1.391	-1.374	-1.355	-1.336	-1.316	-1.296	-1.275	-1.252	-1.231	-1.209	-1.186	-1.162	-1.139	-1.118	-1.092	-1.070	-1.048	-1.024	-1.001	-0.980	-0.958	-0.936	-0.915	-0.895	-0.874	-0.856	-0.838	-0.819	-0.802	-0.786	-0.771	-0.756	-0.742	-0.731	-0.721	-0.710	-0.701	-0.692	-0.686	-0.680	-0.676	-0.672	-0.670	-0.669	-0.668	-0.669	-0.670	-0.672	-0.676	-0.680	-0.685	-0.689	-0.696	-0.702	-0.710	-0.718	-0.725	-0.734	-0.741	-0.750	-0.759	-0.768	-0.776	-0.785	-0.792	-0.800	-0.808	-0.814	-0.820	-0.825	-0.829	-0.834	-0.836	-0.838	-0.839	-0.838	-0.836	-0.835	-0.830	-0.825	-0.820	-0.812	-0.804	-0.794	-0.784	-0.772	-0.759	-0.745	-0.729	-0.711	-0.695	-0.676	-0.658	-0.638	-0.618	-0.598	-0.576	-0.555	-0.532	-0.511	-0.490	-0.469	-0.446	-0.426	-0.406	-0.386	-0.366	-0.350	-0.332	-0.316	-0.302	-0.288	-0.276	-0.266	-0.258	-0.251	-0.245	-0.244	-0.241	-0.244	-0.246	-0.252	-0.260	-0.270	-0.282	-0.296	-0.312	-0.330	-0.351	-0.375	-0.399	-0.425	-0.454	-0.484	-0.515	-0.548	-0.584	-0.620	-0.656	-0.695	-0.732	-0.774	-0.814	-0.855	-0.895	-0.936	-0.978	-1.020	-1.060	-1.101	-1.141	-1.180	-1.219	-1.254	-1.289	-1.324	-1.356	-1.386	-1.416	-1.442	-1.469	-1.490	-1.511	-1.530	-1.546	-1.560	-1.572	-1.581	-1.588	-1.592	-1.594	-1.592	-1.590	-1.585	-1.578	-1.569	-1.558	-1.542	-1.528	-1.510	-1.491	-1.469	-1.448	-1.424	-1.398	-1.372	-1.344	-1.316	-1.288	-1.258	-1.226	-1.195	-1.162	-1.132	-1.101	-1.069	-1.036	-1.004	-0.972	-0.941	-0.911	-0.880	-0.850	-0.820	-0.791	-0.764	-0.735	-0.709	-0.681	-0.656	-0.631	-0.608	-0.584	-0.561	-0.540	-0.519	-0.498	-0.479	-0.460	-0.440	-0.422	-0.406	-0.389	-0.374	-0.358	-0.341	-0.328	-0.314	-0.299	-0.285	-0.271	-0.259	-0.245	-0.232	-0.220	-0.209	-0.196	-0.184	-0.172	-0.161	-0.150	-0.139	-0.130	-0.119	-0.110	-0.101	-0.092	-0.084	-0.076	-0.069	-0.062	-0.058	-0.051	-0.046	-0.041	-0.038	-0.034	-0.032	-0.030	-0.030	-0.029	-0.029	-0.030	-0.031	-0.032	-0.035	-0.038	-0.041	-0.046	-0.050	-0.056	-0.061	-0.069	-0.075	-0.081	-0.089	-0.096	-0.105	-0.112	-0.121	-0.129	-0.138	-0.145	-0.154	-0.162	-0.170	-0.178	-0.185	-0.191	-0.198	-0.202	-0.209	-0.214	-0.218	-0.222	-0.225	-0.228	-0.229	-0.230	-0.231	-0.231	-0.231	-0.231	-0.230	-0.226	-0.225	-0.222	-0.219	-0.214	-0.209	-0.204	-0.199	-0.192	-0.188	-0.180	-0.172	-0.165	-0.158	-0.150	-0.141	-0.134	-0.126	-0.120	-0.112	-0.105	-0.098	-0.092	-0.088	-0.081	-0.078	-0.074	-0.071	-0.069	-0.068	-0.066	-0.069	-0.069	-0.071	-0.075	-0.080	-0.086	-0.094	-0.102	-0.114	-0.124	-0.138	-0.151	-0.168	-0.184	-0.202	-0.224	-0.245	-0.269	-0.294	-0.320	-0.348	-0.376	-0.408	-0.440	-0.472	-0.506	-0.540	-0.578	-0.615	-0.652	-0.691	-0.731	-0.771	-0.811	-0.851	-0.892	-0.934	-0.975	-1.015	-1.055	-1.096	-1.136	-1.175	-1.214	-1.251	-1.286	-1.321	-1.356	-1.388	-1.419	-1.448	-1.472	-1.498	-1.520	-1.540	-1.559	-1.574	-1.586	-1.598	-1.605	-1.610	-1.612	-1.611	-1.609	-1.602	-1.592	-1.581	-1.568	-1.550	-1.530	-1.508	-1.482	-1.455	-1.424	-1.392	-1.358	-1.320	-1.281	-1.241	-1.198	-1.154	-1.108	-1.061	-1.012	-0.964	-0.914	-0.862	-0.811	-0.759	-0.706	-0.652	-0.601	-0.549	-0.496	-0.445	-0.395	-0.345	-0.296	-0.249	-0.204	-0.158	-0.115	-0.072	-0.034	0.005	0.041	0.075	0.109	0.138	0.165	0.192	0.216	0.238	0.256	0.274	0.289	0.301	0.311	0.320	0.325	0.328	0.329	0.328	0.324	0.316	0.309	0.298	0.284	0.270	0.252	0.234	0.215	0.192	0.170	0.145	0.119	0.091	0.062	0.034	0.004	-0.029	-0.061	-0.094	-0.128	-0.162	-0.198	-0.234	-0.269	-0.306	-0.342	-0.379	-0.414	-0.450	-0.486	-0.522	-0.559	-0.592	-0.626	-0.660	-0.691	-0.722	-0.752	-0.782	-0.810	-0.836	-0.861	-0.885	-0.909	-0.930	-0.948	-0.965	-0.982	-0.995	-1.009	-1.019	-1.028	-1.036	-1.040	-1.044	-1.046	-1.045	-1.042	-1.040	-1.034	-1.028	-1.018	-1.008	-0.995	-0.982	-0.968	-0.950	-0.934	-0.915	-0.895	-0.875	-0.852	-0.830	-0.808	-0.782	-0.760	-0.735	-0.710	-0.685	-0.660	-0.635	-0.610	-0.586	-0.562	-0.539	-0.515	-0.494	-0.472	-0.451	-0.432	-0.414	-0.396	-0.380	-0.365	-0.351	-0.339	-0.329	-0.319	-0.311	-0.305	-0.299	-0.295	-0.294	-0.292	-0.295	-0.296	-0.300	-0.306	-0.312	-0.320	-0.330	-0.340	-0.352	-0.365	-0.380	-0.394	-0.411	-0.429	-0.446	-0.465	-0.484	-0.505	-0.526	-0.548	-0.570	-0.591	-0.614	-0.638	-0.661	-0.684	-0.708	-0.731	-0.755	-0.780	-0.802	-0.826	-0.850	-0.872	-0.895	-0.918	-0.939	-0.960	-0.980	-1.001	-1.020	-1.040	-1.058	-1.075	-1.092	-1.108	-1.124	-1.138	-1.152	-1.165	-1.178	-1.190	-1.201	-1.212	-1.221	-1.230	-1.238	-1.245	-1.251	-1.256	-1.260	-1.264	-1.265	-1.266	-1.266	-1.266	-1.265	-1.264	-1.261	-1.256	-1.252	-1.248	-1.241	-1.234	-1.228	-1.220	-1.212	-1.205	-1.195	-1.185	-1.176	-1.166	-1.156	-1.145	-1.135	-1.124	-1.114	-1.102	-1.091	-1.081	-1.071	-1.061	-1.052	-1.042	-1.035	-1.028	-1.021	-1.015	-1.009	-1.005	-1.001	-1.000	-0.998	-0.998	-0.999	-1.000	-1.002	-1.006	-1.012	-1.019	-1.026	-1.035	-1.044	-1.055	-1.066	-1.079	-1.091	-1.106	-1.122	-1.138	-1.154	-1.170	-1.189	-1.206	-1.225	-1.244	-1.262	-1.282	-1.300	-1.319	-1.338	-1.355	-1.374	-1.390	-1.408	-1.422	-1.436	-1.451	-1.464	-1.476	-1.486	-1.495	-1.502	-1.510	-1.515	-1.518	-1.519	-1.520	-1.519	-1.518	-1.514	-1.508	-1.500	-1.491	-1.481	-1.470	-1.458	-1.444	-1.429	-1.412	-1.396	-1.378	-1.360	-1.340	-1.320	-1.300	-1.278	-1.256	-1.235	-1.214	-1.192	-1.171	-1.150	-1.129	-1.109	-1.090	-1.071	-1.052	-1.035	-1.020	-1.005	-0.991	-0.979	-0.968	-0.959	-0.951	-0.945	-0.940	-0.938	-0.935	-0.934	-0.936	-0.938	-0.942	-0.949	-0.956	-0.965	-0.975	-0.986	-1.001	-1.015	-1.031	-1.049	-1.068	-1.086	-1.108	-1.129	-1.152	-1.175	-1.199	-1.224	-1.248	-1.274	-1.300	-1.326	-1.352	-1.379	-1.405	-1.431	-1.458	-1.484	-1.509	-1.534	-1.560	-1.584	-1.608	-1.630	-1.654	-1.675	-1.698	-1.718	-1.738	-1.755	-1.774	-1.790	-1.806	-1.821	-1.835	-1.848	-1.859	-1.870	-1.880	-1.888	-1.896	-1.901	-1.908	-1.911	-1.915	-1.918	-1.918	-1.918	-1.916	-1.912	-1.910	-1.906	-1.900	-1.894	-1.886	-1.878	-1.869	-1.859	-1.848	-1.836	-1.822	-1.809	-1.795	-1.780	-1.765	-1.748	-1.731	-1.714	-1.696	-1.678	-1.659	-1.640	-1.619	-1.600	-1.579	-1.559	-1.539	-1.519	-1.498	-1.478	-1.456	-1.436	-1.416	-1.398	-1.379	-1.361	-1.342	-1.326	-1.310	-1.294	-1.280	-1.268	-1.255	-1.244	-1.232	-1.224	-1.215	-1.209	-1.205	-1.201	-1.199	-1.198	-1.199	-1.200	-1.204	-1.209	-1.216	-1.224	-1.235	-1.248	-1.260	-1.275	-1.292	-1.311	-1.330	-1.354	-1.376	-1.401	-1.428	-1.455	-1.485	-1.515	-1.548	-1.580	-1.616	-1.651	-1.689	-1.726	-1.766	-1.806	-1.848	-1.890	-1.932	-1.976	-2.021	-2.066	-2.112	-2.159	-2.205	-2.252	-2.300	-2.346	-2.395	-2.442	-2.489	-2.538	-2.585	-2.632	-2.680	-2.726	-2.772	-2.820	-2.865	-2.910	-2.955	-3.000	-3.042	-3.086	-3.129	-3.171	-3.211	-3.252	-3.292	-3.332	-3.370	-3.406	-3.444	-3.479	-3.514	-3.548	-3.581	-3.614	-3.645	-3.675	-3.706	-3.735	-3.762	-3.789	-3.816	-3.842	-3.866	-3.890	-3.914	-3.935	-3.958	-3.979	-3.998	-4.019	-4.036	-4.054	-4.071	-4.088	-4.104	-4.119	-4.134	-4.149	-4.161	-4.175	-4.188	-4.199	-4.211	-4.222	-4.232	-4.242	-4.251	-4.260	-4.269	-4.275	-4.282	-4.289	-4.295	-4.300	-4.305	-4.310	-4.314	-4.316	-4.319	-4.320	-4.321	-4.321	-4.321	-4.321	-4.320	-4.319	-4.316	-4.314	-4.310	-4.306	-4.301	-4.296	-4.290	-4.285	-4.278	-4.271	-4.264	-4.255	-4.248	-4.239	-4.230	-4.220	-4.210	-4.200	-4.189	-4.178	-4.166	-4.155	-4.144	-4.131	-4.120	-4.109	-4.096	-4.085	-4.074	-4.062	-4.051	-4.041	-4.031	-4.021	-4.011	-4.001	-3.994	-3.985	-3.976	-3.969	-3.961	-3.955	-3.949	-3.941	-3.936	-3.931	-3.926	-3.921	-3.918	-3.914	-3.910	-3.908	-3.905	-3.902	-3.900	-3.898	-3.895	-3.895	-3.892	-3.891	-3.889	-3.888	-3.886	-3.884	-3.882	-3.879	-3.876	-3.874	-3.870	-3.868	-3.864	-3.859	-3.854	-3.850	-3.842	-3.838	-3.831	-3.824	-3.818	-3.809	-3.801	-3.791	-3.781	-3.774	-3.762	-3.752	-3.742	-3.731	-3.720	-3.709	-3.698	-3.686	-3.674	-3.662	-3.651	-3.639	-3.629	-3.618	-3.608	-3.596	-3.586	-3.579	-3.570	-3.562	-3.555	-3.549	-3.544	-3.539	-3.535	-3.531	-3.530	-3.529	-3.528	-3.529	-3.530	-3.532	-3.538	-3.541	-3.548	-3.554	-3.561	-3.569	-3.578	-3.588	-3.599	-3.610	-3.621	-3.632	-3.646	-3.659	-3.674	-3.688	-3.701	-3.716	-3.730	-3.744	-3.759	-3.774	-3.788	-3.801	-3.815	-3.828	-3.840	-3.851	-3.862	-3.872	-3.881	-3.890	-3.898	-3.904	-3.909	-3.912	-3.915	-3.916	-3.916	-3.915	-3.912	-3.909	-3.905	-3.899	-3.891	-3.882	-3.874	-3.862	-3.850	-3.836	-3.824	-3.808	-3.791	-3.775	-3.756	-3.738	-3.719	-3.698	-3.676	-3.655	-3.632	-3.610	-3.586	-3.564	-3.539	-3.516	-3.492	-3.469	-3.445	-3.422	-3.399	-3.376	-3.354	-3.331	-3.310	-3.290	-3.271	-3.251	-3.232	-3.215	-3.199	-3.182	-3.169	-3.154	-3.141	-3.130	-3.118	-3.108	-3.100	-3.091	-3.084	-3.076	-3.070	-3.065	-3.061	-3.058	-3.055	-3.052	-3.050	-3.050	-3.048	-3.049	-3.049	-3.048	-3.049	-3.049	-3.049	-3.050	-3.050	-3.050	-3.050	-3.049	-3.048	-3.046	-3.045	-3.042	-3.038	-3.035	-3.030	-3.024	-3.018	-3.010	-3.002	-2.992	-2.984	-2.971	-2.960	-2.946	-2.934	-2.918	-2.902	-2.885	-2.869	-2.850	-2.831	-2.811	-2.791	-2.770	-2.749	-2.726	-2.705	-2.681	-2.659	-2.638	-2.615	-2.591	-2.569	-2.548	-2.528	-2.506	-2.486	-2.466	-2.448	-2.431	-2.415	-2.399	-2.385	-2.372	-2.361	-2.350	-2.342	-2.335	-2.330	-2.325	-2.324	-2.322	-2.322	-2.325	-2.329	-2.334	-2.340	-2.349	-2.358	-2.368	-2.380	-2.392	-2.406	-2.421	-2.436	-2.454	-2.471	-2.489	-2.506	-2.526	-2.545	-2.564	-2.582	-2.602	-2.621	-2.639	-2.658	-2.675	-2.692	-2.708	-2.724	-2.736	-2.750	-2.760	-2.771	-2.780	-2.788	-2.794	-2.798	-2.799	-2.800	-2.799	-2.795	-2.791	-2.784	-2.775	-2.764	-2.751	-2.738	-2.721	-2.704	-2.684	-2.661	-2.639	-2.614	-2.586	-2.559	-2.530	-2.499	-2.466	-2.434	-2.398	-2.362	-2.326	-2.290	-2.251	-2.212	-2.174	-2.135	-2.095	-2.056	-2.016	-1.976	-1.936	-1.898	-1.860	-1.821	-1.782	-1.745	-1.709	-1.675	-1.640	-1.606	-1.575	-1.544	-1.514	-1.486	-1.459	-1.434	-1.410	-1.388	-1.365	-1.346	-1.329	-1.312	-1.299	-1.288	-1.276	-1.268	-1.261	-1.256	-1.254	-1.252	-1.252	-1.254	-1.258	-1.262	-1.270	-1.278	-1.288	-1.298	-1.310	-1.325	-1.340	-1.356	-1.375	-1.392	-1.412	-1.434	-1.454	-1.476	-1.499	-1.522	-1.546	-1.570	-1.594	-1.618	-1.644	-1.668	-1.692	-1.716	-1.740	-1.765	-1.788	-1.810	-1.834	-1.855	-1.875	-1.895	-1.915	-1.932	-1.949	-1.965	-1.980	-1.995	-2.007	-2.019	-2.029	-2.038	-2.046	-2.052	-2.059	-2.062	-2.065	-2.068	-2.069	-2.066	-2.065	-2.061	-2.058	-2.052	-2.046	-2.039	-2.030	-2.022	-2.011	-2.001	-1.990	-1.979	-1.966	-1.952	-1.940	-1.928	-1.912	-1.900	-1.886	-1.872	-1.860	-1.846	-1.834	-1.821	-1.809	-1.798	-1.786	-1.776	-1.766	-1.758	-1.750	-1.742	-1.736	-1.730	-1.725	-1.722	-1.720	-1.718	-1.718	-1.718	-1.720	-1.722	-1.726	-1.730	-1.735	-1.742	-1.750	-1.759	-1.769	-1.779	-1.790	-1.801	-1.815	-1.828	-1.842	-1.858	-1.874	-1.890	-1.905	-1.924	-1.941	-1.959	-1.979	-1.996	-2.015	-2.035	-2.055	-2.074	-2.094	-2.114	-2.134	-2.154	-2.172	-2.192	-2.212	-2.231	-2.251	-2.269	-2.288	-2.305	-2.322	-2.339	-2.356	-2.372	-2.389	-2.404	-2.419	-2.432	-2.446	-2.460	-2.472	-2.485	-2.496	-2.508	-2.519	-2.530	-2.539	-2.550	-2.558	-2.566	-2.575	-2.584	-2.590	-2.598	-2.605	-2.611	-2.618	-2.624	-2.630	-2.636	-2.641	-2.648	-2.652	-2.659	-2.664	-2.669	-2.675	-2.680	-2.686	-2.691	-2.698	-2.704	-2.710	-2.716	-2.722	-2.730	-2.738	-2.744	-2.751	-2.760	-2.769	-2.778	-2.786	-2.795	-2.806	-2.816	-2.826	-2.836	-2.848	-2.859	-2.870	-2.881	-2.894	-2.908	-2.920	-2.934	-2.948	-2.961	-2.975	-2.990	-3.005	-3.020	-3.036	-3.051	-3.068	-3.082	-3.100	-3.116	-3.134	-3.151	-3.169	-3.186	-3.204	-3.222	-3.240	-3.259	-3.278	-3.296	-3.314	-3.334	-3.352	-3.372	-3.391	-3.411	-3.430	-3.450	-3.469	-3.489	-3.509	-3.528	-3.546	-3.565	-3.584	-3.602	-3.621	-3.639	-3.655	-3.672	-3.689	-3.705	-3.720	-3.735	-3.750	-3.762	-3.775	-3.786	-3.798	-3.808	-3.816	-3.825	-3.832	-3.838	-3.842	-3.848	-3.849	-3.851	-3.851	-3.850	-3.849	-3.845	-3.840	-3.834	-3.825	-3.815	-3.805	-3.794	-3.781	-3.766	-3.751	-3.735	-3.718	-3.698	-3.678	-3.658	-3.635	-3.611	-3.586	-3.562	-3.536	-3.510	-3.482	-3.454	-3.425	-3.396	-3.368	-3.338	-3.308	-3.278	-3.248	-3.219	-3.189	-3.160	-3.131	-3.104	-3.076	-3.050	-3.024	-2.999	-2.975	-2.952	-2.931	-2.911	-2.892	-2.875	-2.859	-2.845	-2.832	-2.821	-2.812	-2.805	-2.799	-2.796	-2.794	-2.794	-2.796	-2.801	-2.806	-2.815	-2.825	-2.838	-2.850	-2.866	-2.884	-2.902	-2.922	-2.945	-2.969	-2.994	-3.020	-3.048	-3.076	-3.108	-3.138	-3.170	-3.202	-3.236	-3.270	-3.304	-3.339	-3.374	-3.409	-3.444	-3.479	-3.514	-3.548	-3.582	-3.615	-3.648	-3.680	-3.710	-3.740	-3.768	-3.795	-3.821	-3.846	-3.869	-3.890	-3.911	-3.930	-3.946	-3.961	-3.976	-3.988	-3.996	-4.005	-4.011	-4.015	-4.018	-4.018	-4.016	-4.014	-4.009	-4.003	-3.994	-3.984	-3.972	-3.960	-3.945	-3.929	-3.911	-3.894	-3.874	-3.854	-3.834	-3.810	-3.789	-3.765	-3.741	-3.718	-3.692	-3.669	-3.645	-3.620	-3.595	-3.571	-3.549	-3.525	-3.502	-3.480	-3.460	-3.440	-3.420	-3.402	-3.385	-3.370	-3.355	-3.341	-3.329	-3.319	-3.309	-3.300	-3.292	-3.288	-3.284	-3.281	-3.280	-3.280	-3.281	-3.284	-3.289	-3.295	-3.302	-3.310	-3.320	-3.331	-3.344	-3.356	-3.371	-3.385	-3.401	-3.418	-3.435	-3.452	-3.472	-3.491	-3.511	-3.532	-3.552	-3.574	-3.595	-3.618	-3.640	-3.662	-3.686	-3.709	-3.732	-3.756	-3.778	-3.801	-3.825	-3.849	-3.874	-3.896	-3.920	-3.944	-3.966	-3.990	-4.015	-4.037	-4.061	-4.084	-4.109	-4.131	-4.155	-4.178	-4.199	-4.222	-4.245	-4.266	-4.289	-4.310	-4.331	-4.351	-4.374	-4.394	-4.412	-4.432	-4.452	-4.471	-4.489	-4.505	-4.522	-4.539	-4.552	-4.566	-4.580	-4.591	-4.602	-4.612	-4.621	-4.630	-4.636	-4.641	-4.646	-4.648	-4.650	-4.650	-4.649	-4.646	-4.641	-4.635	-4.628	-4.619	-4.609	-4.598	-4.582	-4.569	-4.551	-4.534	-4.514	-4.494	-4.472	-4.450	-4.425	-4.400	-4.374	-4.346	-4.319	-4.289	-4.259	-4.228	-4.198	-4.164	-4.132	-4.100	-4.068	-4.034	-4.001	-3.969	-3.936	-3.905	-3.872	-3.841	-3.811	-3.781	-3.752	-3.724	-3.696	-3.669	-3.644	-3.620	-3.596	-3.575	-3.554	-3.534	-3.515	-3.499	-3.484	-3.469	-3.456	-3.445	-3.435	-3.428	-3.420	-3.415	-3.410	-3.406	-3.404	-3.402	-3.401	-3.402	-3.404	-3.406	-3.408	-3.411	-3.416	-3.420	-3.424	-3.430	-3.434	-3.440	-3.445	-3.451	-3.456	-3.460	-3.466	-3.469	-3.472	-3.476	-3.479	-3.480	-3.481	-3.482	-3.482	-3.481	-3.479	-3.475	-3.470	-3.465	-3.459	-3.451	-3.444	-3.434	-3.422	-3.411	-3.399	-3.385	-3.370	-3.354	-3.336	-3.319	-3.301	-3.282	-3.261	-3.240	-3.219	-3.196	-3.172	-3.150	-3.126	-3.101	-3.076	-3.051	-3.026	-3.000	-2.974	-2.949	-2.922	-2.895	-2.870	-2.845	-2.819	-2.794	-2.769	-2.745	-2.721	-2.696	-2.674	-2.650	-2.628	-2.605	-2.582	-2.561	-2.540	-2.519	-2.499	-2.480	-2.460	-2.441	-2.422	-2.404	-2.388	-2.370	-2.352	-2.335	-2.319	-2.301	-2.285	-2.268	-2.251	-2.234	-2.218	-2.200	-2.182	-2.165	-2.146	-2.128	-2.109	-2.089	-2.069	-2.049	-2.026	-2.005	-1.982	-1.960	-1.936	-1.912	-1.888	-1.862	-1.835	-1.809	-1.781	-1.752	-1.724	-1.695	-1.664	-1.634	-1.602	-1.570	-1.538	-1.505	-1.471	-1.439	-1.404	-1.370	-1.336	-1.302	-1.269	-1.234	-1.200	-1.166	-1.132	-1.100	-1.066	-1.034	-1.001	-0.970	-0.938	-0.906	-0.875	-0.845	-0.816	-0.788	-0.760	-0.732	-0.706	-0.680	-0.656	-0.631	-0.608	-0.585	-0.564	-0.542	-0.522	-0.502	-0.482	-0.465	-0.446	-0.429	-0.412	-0.396	-0.381	-0.366	-0.351	-0.338	-0.322	-0.309	-0.296	-0.282	-0.269	-0.256	-0.244	-0.230	-0.219	-0.206	-0.194	-0.181	-0.170	-0.156	-0.145	-0.132	-0.120	-0.108	-0.095	-0.081	-0.068	-0.055	-0.041	-0.028	-0.014	0.000	0.015	0.029	0.044	0.058	0.074	0.088	0.102	0.119	0.134	0.149	0.166	0.182	0.199	0.216	0.232	0.250	0.268	0.285	0.304	0.322	0.341	0.361	0.381	0.401	0.420	0.441	0.464	0.484	0.507	0.529	0.552	0.576	0.600	0.625	0.651	0.678	0.704	0.729	0.756	0.784	0.814	0.841	0.870	0.900	0.929	0.959	0.989	1.020	1.050	1.081	1.112	1.142	1.174	1.205	1.236	1.266	1.296	1.325	1.355	1.384	1.412	1.440	1.468	1.494	1.520	1.544	1.569	1.591	1.614	1.634	1.652	1.672	1.690	1.706	1.720	1.734	1.746	1.758	1.768	1.778	1.785	1.790	1.795	1.799	1.802	1.804	1.805	1.804	1.802	1.800	1.798	1.794	1.788	1.782	1.778	1.771	1.764	1.756	1.749	1.740	1.732	1.725	1.716	1.709	1.700	1.692	1.685	1.679	1.672	1.668	1.661	1.656	1.652	1.648	1.644	1.642	1.640	1.638	1.638	1.638	1.639	1.640	1.641	1.645	1.649	1.652	1.658	1.662	1.669	1.675	1.682	1.690	1.698	1.706	1.715	1.724	1.734	1.744	1.752	1.764	1.774	1.782	1.794	1.804	1.815	1.825	1.835	1.844	1.855	1.865	1.874	1.882	1.892	1.900	1.909	1.916	1.925	1.932	1.940	1.946	1.954	1.959	1.966	1.970	1.976	1.980	1.985	1.989	1.994	1.996	1.999	2.002	2.005	2.006	2.006	2.007	2.007	2.007	2.006	2.006	2.004	2.002	2.000	1.996	1.992	1.988	1.984	1.979	1.972	1.965	1.956	1.948	1.938	1.928	1.916	1.905	1.891	1.878	1.862	1.846	1.830	1.812	1.794	1.775	1.756	1.735	1.714	1.691	1.670	1.646	1.622	1.599	1.574	1.549	1.524	1.498	1.471	1.446	1.421	1.395	1.370	1.344	1.319	1.295	1.270	1.248	1.225	1.204	1.181	1.161	1.144	1.126	1.109	1.094	1.079	1.066	1.056	1.046	1.039	1.032	1.029	1.025	1.025	1.025	1.028	1.032	1.039	1.046	1.055	1.066	1.079	1.092	1.108	1.124	1.144	1.162	1.184	1.205	1.229	1.254	1.280	1.306	1.334	1.361	1.390	1.419	1.449	1.479	1.508	1.538	1.569	1.598	1.628	1.658	1.686	1.715	1.744	1.770	1.796	1.822	1.846	1.870	1.892	1.914	1.934	1.952	1.969	1.986	2.001	2.015	2.026	2.036	2.045	2.052	2.058	2.064	2.065	2.068	2.066	2.065	2.062	2.056	2.050	2.041	2.033	2.021	2.009	1.995	1.981	1.965	1.948	1.929	1.909	1.889	1.868	1.845	1.822	1.799	1.775	1.750	1.725	1.699	1.674	1.649	1.624	1.596	1.571	1.546	1.520	1.495	1.471	1.446	1.422	1.400	1.378	1.358	1.336	1.319	1.300	1.284	1.269	1.255	1.242	1.231	1.221	1.214	1.208	1.202	1.200	1.199	1.198	1.199	1.201	1.206	1.212	1.220	1.229	1.239	1.251	1.264	1.278	1.292	1.309	1.326	1.344	1.362	1.381	1.400	1.421	1.441	1.460	1.480	1.501	1.520	1.540	1.558	1.576	1.594	1.610	1.624	1.639	1.650	1.661	1.670	1.678	1.682	1.686	1.689	1.688	1.685	1.680	1.672	1.664	1.652	1.638	1.622	1.604	1.582	1.560	1.535	1.506	1.476	1.445	1.410	1.374	1.336	1.298	1.256	1.214	1.169	1.124	1.078	1.028	0.978	0.928	0.875	0.822	0.770	0.715	0.661	0.608	0.552	0.498	0.442	0.389	0.334	0.280	0.228	0.174	0.122	0.071	0.020	-0.029	-0.078	-0.126	-0.172	-0.216	-0.261	-0.302	-0.344	-0.382	-0.420	-0.456	-0.491	-0.522	-0.555	-0.584	-0.611	-0.636	-0.661	-0.681	-0.702	-0.720	-0.736	-0.750	-0.764	-0.775	-0.782	-0.790	-0.795	-0.799	-0.801	-0.801	-0.800	-0.796	-0.792	-0.786	-0.779	-0.771	-0.761	-0.749	-0.736	-0.722	-0.708	-0.691	-0.675	-0.658	-0.640	-0.620	-0.601	-0.582	-0.562	-0.542	-0.522	-0.504	-0.484	-0.466	-0.449	-0.430	-0.414	-0.398	-0.384	-0.370	-0.359	-0.348	-0.339	-0.331	-0.325	-0.321	-0.319	-0.319	-0.320	-0.324	-0.329	-0.336	-0.345	-0.358	-0.371	-0.386	-0.404	-0.424	-0.446	-0.469	-0.495	-0.522	-0.550	-0.581	-0.612	-0.645	-0.679	-0.714	-0.751	-0.788	-0.826	-0.864	-0.902	-0.940	-0.979	-1.018	-1.054	-1.091	-1.129	-1.162	-1.196	-1.230	-1.261	-1.289	-1.318	-1.342	-1.365	-1.386	-1.405	-1.420	-1.435	-1.445	-1.452	-1.459	-1.461	-1.460	-1.459	-1.452	-1.445	-1.434	-1.420	-1.402	-1.385	-1.362	-1.339	-1.312	-1.284	-1.252	-1.220	-1.186	-1.149	-1.111	-1.072	-1.031	-0.991	-0.948	-0.906	-0.861	-0.819	-0.774	-0.730	-0.688	-0.644	-0.601	-0.559	-0.518	-0.476	-0.439	-0.401	-0.364	-0.329	-0.295	-0.264	-0.234	-0.205	-0.179	-0.155	-0.132	-0.111	-0.092	-0.076	-0.062	-0.050	-0.039	-0.030	-0.024	-0.019	-0.015	-0.016	-0.016	-0.019	-0.022	-0.030	-0.038	-0.046	-0.058	-0.069	-0.084	-0.099	-0.114	-0.131	-0.149	-0.169	-0.189	-0.210	-0.231	-0.252	-0.275	-0.299	-0.321	-0.346	-0.370	-0.394	-0.419	-0.442	-0.468	-0.491	-0.515	-0.540	-0.562	-0.586	-0.610	-0.631	-0.654	-0.676	-0.699	-0.720	-0.740	-0.761	-0.780	-0.800	-0.819	-0.836	-0.855	-0.871	-0.889	-0.905	-0.920	-0.935	-0.949	-0.962	-0.976	-0.990	-1.002	-1.012	-1.025	-1.035	-1.046	-1.055	-1.065	-1.074	-1.081	-1.090	-1.099	-1.105	-1.111	-1.119	-1.125	-1.132	-1.138	-1.144	-1.150	-1.155	-1.161	-1.166	-1.172	-1.178	-1.184	-1.190	-1.196	-1.204	-1.210	-1.218	-1.225	-1.232	-1.241	-1.250	-1.260	-1.270	-1.279	-1.291	-1.302	-1.314	-1.326	-1.339	-1.354	-1.368	-1.382	-1.398	-1.414	-1.431	-1.448	-1.466	-1.484	-1.504	-1.522	-1.542	-1.564	-1.585	-1.606	-1.629	-1.651	-1.674	-1.696	-1.720	-1.744	-1.768	-1.791	-1.815	-1.839	-1.862	-1.886	-1.910	-1.932	-1.955	-1.978	-1.999	-2.021	-2.042	-2.062	-2.082	-2.101	-2.120	-2.138	-2.155	-2.171	-2.186	-2.201	-2.214	-2.226	-2.239	-2.249	-2.258	-2.266	-2.272	-2.279	-2.284	-2.286	-2.289	-2.290	-2.290	-2.289	-2.286	-2.284	-2.279	-2.272	-2.266	-2.258	-2.249	-2.239	-2.228	-2.215	-2.202	-2.189	-2.174	-2.158	-2.141	-2.124	-2.105	-2.086	-2.066	-2.046	-2.026	-2.005	-1.982	-1.961	-1.939	-1.916	-1.892	-1.869	-1.845	-1.821	-1.798	-1.772	-1.748	-1.724	-1.700	-1.674	-1.650	-1.625	-1.600	-1.576	-1.552	-1.528	-1.505	-1.480	-1.458	-1.434	-1.411	-1.388	-1.366	-1.342	-1.321	-1.299	-1.279	-1.256	-1.236	-1.215	-1.195	-1.176	-1.156	-1.138	-1.118	-1.100	-1.081	-1.064	-1.045	-1.029	-1.012	-0.996	-0.981	-0.966	-0.950	-0.936	-0.924	-0.910	-0.899	-0.886	-0.875	-0.865	-0.854	-0.845	-0.836	-0.828	-0.820	-0.812	-0.806	-0.800	-0.795	-0.790	-0.786	-0.784	-0.781	-0.780	-0.778	-0.778	-0.778	-0.778	-0.778	-0.780	-0.781	-0.784	-0.786	-0.789	-0.791	-0.795	-0.798	-0.801	-0.805	-0.808	-0.811	-0.814	-0.816	-0.819	-0.821	-0.822	-0.824	-0.825	-0.825	-0.824	-0.822	-0.820	-0.818	-0.815	-0.811	-0.806	-0.801	-0.795	-0.786	-0.779	-0.770	-0.760	-0.750	-0.738	-0.725	-0.711	-0.699	-0.684	-0.669	-0.652	-0.634	-0.616	-0.599	-0.581	-0.562	-0.541	-0.522	-0.502	-0.482	-0.462	-0.442	-0.422	-0.404	-0.382	-0.364	-0.346	-0.329	-0.311	-0.295	-0.280	-0.265	-0.251	-0.240	-0.229	-0.219	-0.210	-0.204	-0.198	-0.192	-0.190	-0.188	-0.189	-0.190	-0.192	-0.198	-0.204	-0.211	-0.220	-0.231	-0.245	-0.258	-0.274	-0.291	-0.310	-0.329	-0.350	-0.372	-0.396	-0.420	-0.445	-0.471	-0.499	-0.525	-0.554	-0.581	-0.610	-0.640	-0.669	-0.699	-0.729	-0.758	-0.788	-0.815	-0.844	-0.871	-0.898	-0.925	-0.950	-0.976	-1.000	-1.024	-1.045	-1.066	-1.086	-1.104	-1.121	-1.138	-1.151	-1.164	-1.176	-1.186	-1.195	-1.201	-1.206	-1.212	-1.215	-1.215	-1.215	-1.214	-1.211	-1.208	-1.202	-1.195	-1.188	-1.179	-1.169	-1.158	-1.145	-1.132	-1.118	-1.102	-1.086	-1.069	-1.052	-1.034	-1.014	-0.995	-0.975	-0.955	-0.935	-0.914	-0.892	-0.871	-0.850	-0.829	-0.808	-0.788	-0.768	-0.746	-0.726	-0.708	-0.689	-0.669	-0.651	-0.634	-0.618	-0.600	-0.585	-0.570	-0.556	-0.544	-0.530	-0.519	-0.507	-0.499	-0.489	-0.481	-0.474	-0.469	-0.464	-0.459	-0.455	-0.452	-0.451	-0.450	-0.450	-0.451	-0.454	-0.456	-0.460	-0.464	-0.470	-0.475	-0.481	-0.488	-0.495	-0.502	-0.511	-0.520	-0.529	-0.539	-0.548	-0.558	-0.566	-0.578	-0.586	-0.596	-0.605	-0.614	-0.622	-0.630	-0.638	-0.645	-0.651	-0.656	-0.662	-0.666	-0.669	-0.672	-0.674	-0.674	-0.675	-0.672	-0.670	-0.668	-0.662	-0.656	-0.649	-0.642	-0.634	-0.622	-0.611	-0.599	-0.586	-0.571	-0.558	-0.541	-0.526	-0.509	-0.491	-0.474	-0.456	-0.438	-0.420	-0.401	-0.384	-0.365	-0.348	-0.330	-0.314	-0.299	-0.284	-0.269	-0.255	-0.242	-0.232	-0.222	-0.215	-0.208	-0.204	-0.201	-0.200	-0.201	-0.204	-0.209	-0.216	-0.225	-0.236	-0.250	-0.265	-0.281	-0.300	-0.321	-0.342	-0.368	-0.394	-0.421	-0.451	-0.481	-0.514	-0.546	-0.581	-0.618	-0.654	-0.690	-0.728	-0.765	-0.804	-0.842	-0.881	-0.919	-0.958	-0.995	-1.031	-1.068	-1.102	-1.135	-1.168	-1.199	-1.229	-1.256	-1.284	-1.308	-1.330	-1.350	-1.369	-1.385	-1.400	-1.411	-1.420	-1.429	-1.434	-1.438	-1.438	-1.436	-1.434	-1.429	-1.420	-1.411	-1.401	-1.388	-1.372	-1.356	-1.339	-1.319	-1.298	-1.275	-1.252	-1.229	-1.204	-1.176	-1.151	-1.124	-1.096	-1.068	-1.039	-1.011	-0.982	-0.955	-0.926	-0.898	-0.869	-0.841	-0.814	-0.786	-0.759	-0.732	-0.706	-0.681	-0.656	-0.632	-0.608	-0.585	-0.562	-0.541	-0.519	-0.498	-0.478	-0.456	-0.438	-0.418	-0.399	-0.380	-0.361	-0.344	-0.326	-0.308	-0.290	-0.274	-0.256	-0.240	-0.222	-0.204	-0.188	-0.171	-0.155	-0.136	-0.120	-0.102	-0.086	-0.070	-0.052	-0.036	-0.019	-0.001	0.015	0.030	0.048	0.062	0.078	0.092	0.106	0.121	0.135	0.148	0.160	0.171	0.181	0.191	0.202	0.211	0.220	0.228	0.234	0.241	0.246	0.251	0.255	0.259	0.261	0.264	0.265	0.264	0.264	0.264	0.262	0.260	0.256	0.254	0.250	0.246	0.241	0.236	0.231	0.225	0.220	0.215	0.209	0.202	0.198	0.192	0.186	0.181	0.176	0.171	0.168	0.164	0.159	0.155	0.152	0.150	0.149	0.148	0.145	0.144	0.145	0.144	0.145	0.145	0.146	0.149	0.150	0.154	0.156	0.159	0.164	0.168	0.174	0.178	0.184	0.189	0.195	0.200	0.206	0.212	0.218	0.222	0.228	0.232	0.235	0.239	0.241	0.242	0.244	0.245	0.242	0.242	0.240	0.236	0.232	0.226	0.221	0.214	0.205	0.194	0.182	0.170	0.156	0.141	0.124	0.106	0.086	0.065	0.042	0.019	-0.008	-0.034	-0.061	-0.091	-0.122	-0.154	-0.188	-0.221	-0.256	-0.291	-0.328	-0.365	-0.404	-0.441	-0.480	-0.519	-0.556	-0.595	-0.635	-0.672	-0.711	-0.749	-0.786	-0.824	-0.859	-0.892	-0.926	-0.960	-0.991	-1.020	-1.049	-1.075	-1.100	-1.121	-1.142	-1.161	-1.176	-1.191	-1.202	-1.212	-1.219	-1.224	-1.224	-1.224	-1.220	-1.214	-1.205	-1.194	-1.179	-1.161	-1.142	-1.121	-1.096	-1.070	-1.041	-1.010	-0.976	-0.941	-0.905	-0.865	-0.824	-0.782	-0.739	-0.694	-0.648	-0.601	-0.554	-0.504	-0.455	-0.406	-0.356	-0.306	-0.256	-0.206	-0.158	-0.109	-0.061	-0.014	0.032	0.078	0.121	0.164	0.206	0.245	0.282	0.319	0.352	0.386	0.416	0.445	0.471	0.496	0.518	0.538	0.555	0.571	0.585	0.598	0.606	0.614	0.619	0.621	0.621	0.620	0.616	0.610	0.601	0.591	0.579	0.566	0.551	0.532	0.515	0.494	0.472	0.451	0.426	0.402	0.378	0.351	0.324	0.298	0.270	0.241	0.214	0.184	0.154	0.124	0.095	0.065	0.036	0.005	-0.024	-0.054	-0.082	-0.111	-0.139	-0.165	-0.192	-0.219	-0.242	-0.268	-0.290	-0.312	-0.334	-0.352	-0.371	-0.390	-0.405	-0.421	-0.435	-0.446	-0.458	-0.468	-0.476	-0.484	-0.489	-0.495	-0.498	-0.500	-0.500	-0.499	-0.498	-0.494	-0.490	-0.484	-0.476	-0.468	-0.459	-0.449	-0.438	-0.425	-0.412	-0.400	-0.385	-0.370	-0.354	-0.336	-0.320	-0.302	-0.285	-0.266	-0.249	-0.230	-0.211	-0.194	-0.175	-0.156	-0.138	-0.121	-0.102	-0.086	-0.070	-0.054	-0.040	-0.025	-0.012	0.000	0.012	0.022	0.032	0.040	0.048	0.054	0.059	0.064	0.066	0.068	0.068	0.068	0.066	0.062	0.058	0.052	0.045	0.038	0.029	0.019	0.006	-0.005	-0.019	-0.034	-0.050	-0.066	-0.084	-0.102	-0.122	-0.141	-0.162	-0.184	-0.206	-0.229	-0.250	-0.274	-0.298	-0.322	-0.346	-0.371	-0.396	-0.421	-0.446	-0.470	-0.496	-0.520	-0.545	-0.569	-0.592	-0.616	-0.640	-0.661	-0.684	-0.705	-0.725	-0.745	-0.764	-0.782	-0.800	-0.818	-0.834	-0.849	-0.864	-0.878	-0.891	-0.902	-0.915	-0.924	-0.934	-0.942	-0.950	-0.956	-0.961	-0.966	-0.969	-0.972	-0.974	-0.974	-0.972	-0.971	-0.970	-0.966	-0.961	-0.956	-0.951	-0.945	-0.939	-0.930	-0.924	-0.915	-0.906	-0.898	-0.889	-0.879	-0.870	-0.860	-0.851	-0.841	-0.834	-0.824	-0.815	-0.808	-0.800	-0.794	-0.786	-0.782	-0.776	-0.774	-0.771	-0.769	-0.768	-0.768	-0.770	-0.771	-0.775	-0.780	-0.785	-0.791	-0.800	-0.809	-0.820	-0.830	-0.842	-0.856	-0.871	-0.886	-0.902	-0.919	-0.936	-0.954	-0.974	-0.992	-1.012	-1.032	-1.052	-1.072	-1.092	-1.114	-1.134	-1.152	-1.174	-1.191	-1.210	-1.226	-1.244	-1.260	-1.275	-1.288	-1.300	-1.310	-1.321	-1.330	-1.336	-1.342	-1.346	-1.349	-1.350	-1.350	-1.348	-1.344	-1.339	-1.332	-1.324	-1.314	-1.302	-1.290	-1.276	-1.260	-1.242	-1.225	-1.206	-1.188	-1.166	-1.145	-1.122	-1.101	-1.076	-1.054	-1.030	-1.006	-0.981	-0.958	-0.934	-0.910	-0.886	-0.862	-0.840	-0.819	-0.798	-0.778	-0.758	-0.740	-0.722	-0.708	-0.692	-0.679	-0.666	-0.656	-0.646	-0.639	-0.632	-0.629	-0.624	-0.624	-0.624	-0.624	-0.626	-0.631	-0.636	-0.644	-0.654	-0.664	-0.675	-0.689	-0.702	-0.719	-0.736	-0.754	-0.774	-0.794	-0.815	-0.836	-0.860	-0.884	-0.909	-0.934	-0.959	-0.985	-1.011	-1.036	-1.064	-1.090	-1.115	-1.142	-1.169	-1.194	-1.219	-1.244	-1.268	-1.291	-1.314	-1.335	-1.356	-1.378	-1.396	-1.414	-1.432	-1.448	-1.461	-1.475	-1.485	-1.496	-1.504	-1.512	-1.518	-1.522	-1.525	-1.528	-1.528	-1.526	-1.524	-1.520	-1.514	-1.508	-1.498	-1.489	-1.478	-1.466	-1.452	-1.439	-1.422	-1.408	-1.390	-1.371	-1.354	-1.332	-1.314	-1.294	-1.271	-1.251	-1.229	-1.208	-1.185	-1.164	-1.141	-1.120	-1.099	-1.078	-1.056	-1.035	-1.016	-0.998	-0.979	-0.961	-0.945	-0.929	-0.914	-0.900	-0.888	-0.878	-0.866	-0.859	-0.850	-0.845	-0.840	-0.838	-0.835	-0.834	-0.836	-0.839	-0.844	-0.850	-0.858	-0.866	-0.876	-0.889	-0.902	-0.918	-0.934	-0.952	-0.971	-0.992	-1.014	-1.038	-1.061	-1.088	-1.116	-1.144	-1.174	-1.204	-1.236	-1.269	-1.302	-1.338	-1.374	-1.410	-1.448	-1.488	-1.526	-1.566	-1.605	-1.646	-1.689	-1.731	-1.774	-1.818	-1.861	-1.905	-1.951	-1.995	-2.040	-2.085	-2.130	-2.176	-2.221	-2.268	-2.312	-2.359	-2.404	-2.449	-2.492	-2.538	-2.582	-2.626	-2.671	-2.715	-2.758	-2.800	-2.842	-2.884	-2.925	-2.966	-3.006	-3.046	-3.086	-3.124	-3.161	-3.199	-3.235	-3.271	-3.306	-3.340	-3.374	-3.408	-3.438	-3.469	-3.500	-3.530	-3.559	-3.586	-3.614	-3.641	-3.668	-3.691	-3.716	-3.740	-3.764	-3.785	-3.806	-3.828	-3.849	-3.868	-3.886	-3.904	-3.922	-3.939	-3.955	-3.971	-3.988	-4.001	-4.016	-4.030	-4.044	-4.056	-4.070	-4.082	-4.094	-4.108	-4.119	-4.129	-4.140	-4.150	-4.160	-4.170	-4.180	-4.189	-4.199	-4.208	-4.215	-4.224	-4.231	-4.239	-4.245	-4.252	-4.258	-4.264	-4.270	-4.275	-4.279	-4.284	-4.289	-4.291	-4.296	-4.298	-4.300	-4.304	-4.305	-4.308	-4.308	-4.309	-4.308	-4.308	-4.306	-4.305	-4.304	-4.301	-4.298	-4.295	-4.290	-4.285	-4.281	-4.275	-4.270	-4.264	-4.258	-4.251	-4.245	-4.238	-4.230	-4.222	-4.215	-4.208	-4.201	-4.192	-4.184	-4.178	-4.169	-4.161	-4.154	-4.146	-4.138	-4.130	-4.122	-4.115	-4.108	-4.100	-4.094	-4.088	-4.081	-4.075	-4.069	-4.061	-4.058	-4.052	-4.046	-4.041	-4.037	-4.032	-4.028	-4.024	-4.020	-4.016	-4.012	-4.008	-4.004	-4.000	-3.995	-3.992	-3.988	-3.984	-3.979	-3.975	-3.970	-3.965	-3.960	-3.954	-3.949	-3.941	-3.936	-3.929	-3.921	-3.914	-3.906	-3.898	-3.889	-3.880	-3.870	-3.861	-3.851	-3.842	-3.831	-3.821	-3.810	-3.799	-3.789	-3.776	-3.765	-3.754	-3.742	-3.731	-3.720	-3.709	-3.698	-3.688	-3.676	-3.666	-3.656	-3.648	-3.638	-3.630	-3.621	-3.615	-3.608	-3.601	-3.595	-3.591	-3.586	-3.584	-3.580	-3.579	-3.578	-3.576	-3.578	-3.579	-3.580	-3.581	-3.585	-3.589	-3.592	-3.598	-3.602	-3.608	-3.615	-3.621	-3.630	-3.638	-3.645	-3.654	-3.664	-3.672	-3.681	-3.690	-3.699	-3.709	-3.718	-3.725	-3.732	-3.741	-3.749	-3.756	-3.762	-3.768	-3.774	-3.779	-3.782	-3.785	-3.789	-3.790	-3.791	-3.791	-3.791	-3.790	-3.788	-3.785	-3.781	-3.776	-3.771	-3.765	-3.758	-3.749	-3.739	-3.730	-3.718	-3.706	-3.694	-3.681	-3.666	-3.651	-3.636	-3.620	-3.604	-3.586	-3.570	-3.551	-3.532	-3.515	-3.496	-3.476	-3.458	-3.438	-3.419	-3.399	-3.380	-3.360	-3.341	-3.322	-3.304	-3.285	-3.268	-3.250	-3.232	-3.216	-3.199	-3.182	-3.166	-3.151	-3.136	-3.122	-3.109	-3.095	-3.082	-3.070	-3.059	-3.048	-3.036	-3.026	-3.016	-3.006	-2.999	-2.989	-2.980	-2.972	-2.965	-2.958	-2.949	-2.942	-2.935	-2.928	-2.920	-2.912	-2.905	-2.898	-2.890	-2.882	-2.874	-2.865	-2.856	-2.848	-2.838	-2.828	-2.818	-2.806	-2.795	-2.782	-2.771	-2.758	-2.745	-2.732	-2.719	-2.705	-2.691	-2.676	-2.662	-2.649	-2.634	-2.618	-2.602	-2.588	-2.574	-2.559	-2.544	-2.530	-2.516	-2.502	-2.491	-2.479	-2.468	-2.458	-2.449	-2.440	-2.432	-2.428	-2.421	-2.418	-2.415	-2.414	-2.414	-2.415	-2.419	-2.422	-2.429	-2.436	-2.445	-2.456	-2.468	-2.480	-2.494	-2.509	-2.525	-2.541	-2.560	-2.579	-2.598	-2.619	-2.639	-2.661	-2.684	-2.705	-2.726	-2.749	-2.771	-2.792	-2.814	-2.834	-2.854	-2.872	-2.891	-2.908	-2.924	-2.938	-2.951	-2.964	-2.972	-2.981	-2.988	-2.992	-2.995	-2.995	-2.994	-2.989	-2.982	-2.974	-2.962	-2.950	-2.934	-2.916	-2.896	-2.874	-2.850	-2.822	-2.794	-2.762	-2.730	-2.695	-2.659	-2.621	-2.580	-2.538	-2.495	-2.450	-2.405	-2.358	-2.310	-2.261	-2.212	-2.162	-2.114	-2.064	-2.014	-1.962	-1.912	-1.864	-1.815	-1.766	-1.718	-1.671	-1.624	-1.580	-1.535	-1.492	-1.451	-1.410	-1.372	-1.336	-1.300	-1.268	-1.235	-1.205	-1.178	-1.152	-1.128	-1.105	-1.085	-1.068	-1.050	-1.036	-1.024	-1.014	-1.004	-0.998	-0.992	-0.989	-0.989	-0.989	-0.990	-0.994	-1.000	-1.005	-1.014	-1.024	-1.035	-1.046	-1.059	-1.074	-1.089	-1.105	-1.122	-1.141	-1.159	-1.179	-1.199	-1.220	-1.241	-1.262	-1.285	-1.306	-1.329	-1.351	-1.372	-1.395	-1.418	-1.440	-1.461	-1.484	-1.505	-1.526	-1.546	-1.568	-1.586	-1.605	-1.622	-1.641	-1.659	-1.675	-1.689	-1.704	-1.718	-1.730	-1.741	-1.752	-1.762	-1.771	-1.779	-1.785	-1.792	-1.796	-1.800	-1.801	-1.804	-1.804	-1.804	-1.801	-1.798	-1.795	-1.790	-1.784	-1.778	-1.770	-1.762	-1.752	-1.742	-1.732	-1.721	-1.711	-1.698	-1.688	-1.674	-1.661	-1.649	-1.635	-1.622	-1.610	-1.598	-1.585	-1.572	-1.561	-1.550	-1.538	-1.529	-1.518	-1.509	-1.501	-1.492	-1.488	-1.481	-1.478	-1.474	-1.471	-1.471	-1.471	-1.472	-1.474	-1.479	-1.484	-1.490	-1.498	-1.506	-1.516	-1.526	-1.539	-1.552	-1.566	-1.581	-1.598	-1.615	-1.634	-1.652	-1.671	-1.692	-1.714	-1.736	-1.759	-1.780	-1.804	-1.828	-1.851	-1.874	-1.899	-1.922	-1.945	-1.969	-1.992	-2.015	-2.039	-2.060	-2.082	-2.102	-2.124	-2.142	-2.161	-2.180	-2.198	-2.214	-2.230	-2.245	-2.259	-2.272	-2.285	-2.296	-2.306	-2.316	-2.325	-2.334	-2.340	-2.348	-2.352	-2.359	-2.362	-2.366	-2.370	-2.372	-2.375	-2.378	-2.380	-2.382	-2.384	-2.385	-2.386	-2.388	-2.390	-2.390	-2.392	-2.394	-2.398	-2.400	-2.402	-2.406	-2.410	-2.414	-2.420	-2.425	-2.431	-2.439	-2.445	-2.454	-2.462	-2.471	-2.481	-2.491	-2.502	-2.515	-2.526	-2.540	-2.554	-2.569	-2.585	-2.599	-2.616	-2.632	-2.649	-2.668	-2.686	-2.704	-2.722	-2.742	-2.761	-2.781	-2.801	-2.822	-2.842	-2.864	-2.886	-2.908	-2.928	-2.949	-2.971	-2.992	-3.014	-3.038	-3.058	-3.080	-3.102	-3.124	-3.145	-3.168	-3.189	-3.210	-3.232	-3.252	-3.274	-3.295	-3.315	-3.335	-3.355	-3.375	-3.395	-3.412	-3.431	-3.450	-3.468	-3.485	-3.501	-3.519	-3.534	-3.549	-3.564	-3.578	-3.591	-3.602	-3.615	-3.625	-3.635	-3.645	-3.652	-3.660	-3.666	-3.672	-3.676	-3.679	-3.682	-3.684	-3.684	-3.684	-3.681	-3.679	-3.675	-3.670	-3.664	-3.658	-3.649	-3.639	-3.629	-3.618	-3.605	-3.591	-3.578	-3.561	-3.546	-3.529	-3.511	-3.492	-3.474	-3.454	-3.432	-3.412	-3.391	-3.369	-3.346	-3.324	-3.300	-3.278	-3.255	-3.231	-3.208	-3.185	-3.161	-3.140	-3.116	-3.094	-3.072	-3.051	-3.030	-3.010	-2.991	-2.974	-2.955	-2.938	-2.922	-2.908	-2.894	-2.881	-2.870	-2.860	-2.851	-2.844	-2.838	-2.832	-2.828	-2.825	-2.824	-2.825	-2.826	-2.830	-2.834	-2.839	-2.848	-2.856	-2.866	-2.878	-2.890	-2.905	-2.920	-2.936	-2.954	-2.972	-2.992	-3.014	-3.036	-3.059	-3.082	-3.108	-3.132	-3.159	-3.185	-3.212	-3.239	-3.266	-3.295	-3.322	-3.351	-3.379	-3.408	-3.435	-3.464	-3.491	-3.518	-3.545	-3.571	-3.596	-3.621	-3.645	-3.668	-3.690	-3.710	-3.730	-3.749	-3.766	-3.781	-3.796	-3.808	-3.820	-3.830	-3.839	-3.846	-3.851	-3.855	-3.858	-3.858	-3.856	-3.854	-3.849	-3.842	-3.836	-3.826	-3.815	-3.802	-3.789	-3.774	-3.756	-3.739	-3.720	-3.700	-3.680	-3.659	-3.636	-3.614	-3.590	-3.566	-3.542	-3.518	-3.494	-3.469	-3.446	-3.422	-3.399	-3.375	-3.352	-3.332	-3.311	-3.291	-3.271	-3.254	-3.238	-3.222	-3.208	-3.195	-3.184	-3.172	-3.165	-3.159	-3.154	-3.150	-3.149	-3.148	-3.150	-3.152	-3.159	-3.165	-3.174	-3.185	-3.196	-3.210	-3.225	-3.242	-3.260	-3.280	-3.300	-3.321	-3.345	-3.369	-3.395	-3.420	-3.448	-3.475	-3.502	-3.532	-3.562	-3.594	-3.624	-3.654	-3.686	-3.718	-3.750	-3.782	-3.815	-3.846	-3.879	-3.910	-3.942	-3.974	-4.005	-4.036	-4.066	-4.098	-4.128	-4.156	-4.188	-4.216	-4.244	-4.272	-4.299	-4.326	-4.352	-4.378	-4.402	-4.426	-4.450	-4.472	-4.495	-4.516	-4.536	-4.556	-4.575	-4.594	-4.611	-4.628	-4.644	-4.658	-4.671	-4.684	-4.696	-4.706	-4.716	-4.725	-4.731	-4.738	-4.742	-4.745	-4.749	-4.750	-4.750	-4.749	-4.746	-4.742	-4.738	-4.730	-4.722	-4.715	-4.704	-4.692	-4.679	-4.665	-4.649	-4.632	-4.615	-4.595	-4.576	-4.554	-4.532	-4.509	-4.485	-4.461	-4.436	-4.410	-4.384	-4.356	-4.330	-4.301	-4.274	-4.245	-4.216	-4.188	-4.160	-4.131	-4.102	-4.074	-4.046	-4.020	-3.994	-3.966	-3.940	-3.916	-3.891	-3.868	-3.846	-3.824	-3.804	-3.784	-3.765	-3.748	-3.730	-3.714	-3.700	-3.688	-3.674	-3.662	-3.652	-3.644	-3.636	-3.630	-3.622	-3.619	-3.615	-3.611	-3.609	-3.608	-3.606	-3.606	-3.606	-3.606	-3.608	-3.609	-3.611	-3.614	-3.616	-3.619	-3.621	-3.625	-3.628	-3.630	-3.632	-3.635	-3.638	-3.640	-3.641	-3.642	-3.644	-3.644	-3.645	-3.644	-3.642	-3.641	-3.639	-3.635	-3.631	-3.626	-3.621	-3.616	-3.609	-3.601	-3.592	-3.582	-3.572	-3.561	-3.549	-3.538	-3.524	-3.511	-3.496	-3.481	-3.465	-3.449	-3.431	-3.414	-3.396	-3.378	-3.359	-3.338	-3.319	-3.298	-3.276	-3.255	-3.232	-3.211	-3.189	-3.166	-3.144	-3.121	-3.099	-3.076	-3.054	-3.031	-3.009	-2.986	-2.964	-2.942	-2.921	-2.899	-2.878	-2.856	-2.836	-2.815	-2.794	-2.774	-2.754	-2.734	-2.714	-2.694	-2.675	-2.656	-2.638	-2.619	-2.601	-2.581	-2.564	-2.545	-2.526	-2.508	-2.488	-2.470	-2.450	-2.430	-2.409	-2.389	-2.368	-2.345	-2.324	-2.300	-2.278	-2.252	-2.228	-2.204	-2.176	-2.149	-2.121	-2.092	-2.062	-2.033	-2.001	-1.970	-1.936	-1.902	-1.868	-1.832	-1.798	-1.760	-1.722	-1.684	-1.645	-1.605	-1.564	-1.522	-1.481	-1.441	-1.399	-1.356	-1.315	-1.272	-1.230	-1.188	-1.144	-1.104	-1.061	-1.020	-0.979	-0.938	-0.898	-0.859	-0.820	-0.781	-0.745	-0.709	-0.672	-0.638	-0.604	-0.571	-0.539	-0.507	-0.478	-0.449	-0.420	-0.394	-0.369	-0.344	-0.319	-0.295	-0.275	-0.252	-0.232	-0.214	-0.195	-0.178	-0.160	-0.144	-0.129	-0.112	-0.099	-0.084	-0.070	-0.056	-0.045	-0.032	-0.020	-0.009	0.002	0.014	0.025	0.036	0.046	0.058	0.068	0.079	0.091	0.101	0.114	0.125	0.136	0.150	0.161	0.174	0.186	0.199	0.211	0.225	0.240	0.252	0.268	0.282	0.298	0.314	0.330	0.346	0.362	0.381	0.398	0.416	0.436	0.455	0.475	0.495	0.516	0.539	0.561	0.584	0.609	0.632	0.658	0.684	0.709	0.736	0.764	0.794	0.822	0.854	0.882	0.914	0.946	0.979	1.011	1.046	1.079	1.112	1.148	1.182	1.219	1.254	1.290	1.326	1.362	1.400	1.436	1.471	1.509	1.545	1.579	1.615	1.649	1.684	1.718	1.749	1.781	1.812	1.844	1.872	1.901	1.929	1.955	1.980	2.002	2.025	2.046	2.066	2.084	2.101	2.116	2.130	2.142	2.154	2.162	2.171	2.178	2.184	2.186	2.190	2.191	2.191	2.190	2.189	2.185	2.181	2.176	2.171	2.164	2.158	2.151	2.142	2.134	2.125	2.116	2.106	2.098	2.089	2.080	2.071	2.061	2.054	2.045	2.038	2.030	2.024	2.016	2.010	2.005	2.000	1.996	1.991	1.989	1.986	1.984	1.982	1.981	1.980	1.981	1.981	1.981	1.984	1.985	1.988	1.991	1.994	1.996	2.000	2.004	2.007	2.011	2.015	2.019	2.022	2.026	2.030	2.034	2.036	2.039	2.042	2.045	2.049	2.050	2.051	2.054	2.055	2.058	2.058	2.058	2.058	2.058	2.058	2.058	2.056	2.055	2.054	2.052	2.050	2.049	2.046	2.045	2.042	2.040	2.036	2.034	2.031	2.027	2.024	2.020	2.016	2.013	2.009	2.005	2.000	1.996	1.992	1.988	1.982	1.978	1.972	1.968	1.962	1.955	1.949	1.941	1.934	1.928	1.919	1.909	1.899	1.890	1.878	1.868	1.855	1.842	1.829	1.815	1.801	1.786	1.771	1.755	1.739	1.721	1.704	1.685	1.668	1.649	1.629	1.610	1.590	1.570	1.550	1.530	1.509	1.489	1.469	1.449	1.429	1.409	1.389	1.370	1.352	1.335	1.318	1.302	1.285	1.271	1.258	1.245	1.232	1.222	1.214	1.205	1.198	1.192	1.189	1.186	1.184	1.184	1.185	1.186	1.191	1.195	1.202	1.210	1.220	1.230	1.241	1.255	1.269	1.284	1.300	1.319	1.338	1.358	1.379	1.400	1.424	1.445	1.470	1.494	1.519	1.544	1.570	1.595	1.622	1.649	1.675	1.700	1.726	1.752	1.778	1.802	1.829	1.852	1.876	1.899	1.920	1.942	1.962	1.981	2.000	2.018	2.034	2.047	2.061	2.075	2.086	2.095	2.104	2.110	2.116	2.120	2.122	2.124	2.122	2.120	2.116	2.110	2.104	2.094	2.085	2.072	2.060	2.045	2.027	2.010	1.991	1.970	1.950	1.928	1.904	1.879	1.854	1.828	1.801	1.772	1.745	1.716	1.689	1.660	1.630	1.600	1.570	1.542	1.512	1.484	1.456	1.428	1.400	1.374	1.350	1.325	1.301	1.280	1.260	1.240	1.222	1.205	1.191	1.178	1.165	1.156	1.146	1.140	1.135	1.130	1.129	1.128	1.129	1.130	1.135	1.140	1.148	1.155	1.165	1.175	1.186	1.200	1.214	1.229	1.242	1.259	1.274	1.291	1.306	1.324	1.340	1.356	1.371	1.388	1.402	1.418	1.430	1.442	1.454	1.464	1.472	1.481	1.486	1.491	1.495	1.495	1.495	1.492	1.489	1.482	1.476	1.466	1.455	1.442	1.426	1.409	1.390	1.369	1.346	1.321	1.295	1.266	1.236	1.204	1.171	1.136	1.100	1.062	1.024	0.982	0.941	0.898	0.855	0.810	0.765	0.719	0.671	0.624	0.575	0.526	0.478	0.428	0.379	0.329	0.280	0.230	0.180	0.131	0.081	0.034	-0.014	-0.062	-0.109	-0.154	-0.200	-0.244	-0.286	-0.329	-0.370	-0.410	-0.449	-0.486	-0.521	-0.555	-0.589	-0.620	-0.650	-0.678	-0.705	-0.729	-0.751	-0.772	-0.791	-0.809	-0.824	-0.838	-0.848	-0.858	-0.865	-0.871	-0.874	-0.876	-0.875	-0.874	-0.871	-0.866	-0.859	-0.850	-0.841	-0.830	-0.818	-0.802	-0.788	-0.771	-0.754	-0.735	-0.716	-0.696	-0.676	-0.656	-0.635	-0.615	-0.595	-0.575	-0.556	-0.536	-0.520	-0.501	-0.486	-0.471	-0.458	-0.446	-0.435	-0.426	-0.418	-0.412	-0.409	-0.409	-0.409	-0.411	-0.416	-0.424	-0.432	-0.444	-0.458	-0.472	-0.490	-0.510	-0.531	-0.555	-0.581	-0.608	-0.636	-0.668	-0.698	-0.731	-0.765	-0.801	-0.838	-0.874	-0.911	-0.949	-0.986	-1.024	-1.061	-1.098	-1.134	-1.169	-1.204	-1.238	-1.269	-1.299	-1.328	-1.354	-1.379	-1.400	-1.420	-1.438	-1.452	-1.464	-1.472	-1.480	-1.484	-1.484	-1.482	-1.479	-1.470	-1.461	-1.448	-1.432	-1.415	-1.395	-1.371	-1.346	-1.320	-1.290	-1.259	-1.225	-1.191	-1.156	-1.118	-1.079	-1.040	-1.000	-0.958	-0.918	-0.875	-0.834	-0.791	-0.750	-0.709	-0.669	-0.629	-0.591	-0.554	-0.518	-0.482	-0.449	-0.418	-0.388	-0.359	-0.332	-0.308	-0.284	-0.264	-0.245	-0.226	-0.211	-0.199	-0.186	-0.178	-0.170	-0.165	-0.160	-0.158	-0.158	-0.159	-0.161	-0.164	-0.170	-0.178	-0.184	-0.194	-0.202	-0.214	-0.226	-0.238	-0.251	-0.265	-0.280	-0.294	-0.309	-0.325	-0.339	-0.355	-0.371	-0.386	-0.402	-0.418	-0.432	-0.448	-0.462	-0.478	-0.492	-0.506	-0.520	-0.532	-0.546	-0.558	-0.570	-0.581	-0.591	-0.602	-0.611	-0.621	-0.630	-0.639	-0.649	-0.656	-0.664	-0.671	-0.679	-0.685	-0.691	-0.698	-0.702	-0.709	-0.714	-0.720	-0.725	-0.730	-0.735	-0.741	-0.745	-0.750	-0.755	-0.759	-0.764	-0.769	-0.774	-0.778	-0.782	-0.786	-0.792	-0.798	-0.801	-0.806	-0.811	-0.816	-0.821	-0.825	-0.830	-0.836	-0.841	-0.848	-0.852	-0.859	-0.866	-0.872	-0.879	-0.886	-0.895	-0.904	-0.912	-0.922	-0.931	-0.941	-0.952	-0.964	-0.975	-0.988	-1.001	-1.015	-1.029	-1.045	-1.061	-1.076	-1.094	-1.112	-1.130	-1.150	-1.169	-1.190	-1.210	-1.231	-1.255	-1.276	-1.300	-1.324	-1.349	-1.374	-1.399	-1.425	-1.450	-1.476	-1.502	-1.529	-1.555	-1.581	-1.609	-1.634	-1.660	-1.686	-1.710	-1.735	-1.759	-1.782	-1.805	-1.828	-1.849	-1.869	-1.888	-1.908	-1.924	-1.940	-1.955	-1.970	-1.981	-1.992	-2.004	-2.013	-2.019	-2.025	-2.029	-2.034	-2.035	-2.035	-2.034	-2.033	-2.029	-2.025	-2.019	-2.011	-2.004	-1.995	-1.984	-1.974	-1.961	-1.948	-1.934	-1.919	-1.904	-1.888	-1.870	-1.852	-1.835	-1.816	-1.798	-1.779	-1.760	-1.741	-1.721	-1.702	-1.684	-1.665	-1.646	-1.629	-1.610	-1.591	-1.574	-1.556	-1.539	-1.522	-1.506	-1.491	-1.475	-1.460	-1.445	-1.431	-1.418	-1.405	-1.392	-1.379	-1.368	-1.356	-1.348	-1.338	-1.326	-1.318	-1.309	-1.300	-1.291	-1.284	-1.275	-1.268	-1.261	-1.252	-1.245	-1.240	-1.232	-1.226	-1.219	-1.212	-1.206	-1.200	-1.194	-1.188	-1.181	-1.175	-1.169	-1.162	-1.156	-1.150	-1.144	-1.136	-1.130	-1.122	-1.116	-1.110	-1.104	-1.095	-1.089	-1.082	-1.075	-1.068	-1.060	-1.054	-1.046	-1.039	-1.031	-1.025	-1.018	-1.010	-1.004	-0.998	-0.991	-0.984	-0.978	-0.970	-0.965	-0.959	-0.952	-0.946	-0.939	-0.932	-0.926	-0.919	-0.912	-0.905	-0.898	-0.890	-0.882	-0.875	-0.866	-0.859	-0.850	-0.841	-0.832	-0.822	-0.814	-0.804	-0.794	-0.782	-0.771	-0.759	-0.749	-0.736	-0.724	-0.711	-0.698	-0.685	-0.671	-0.658	-0.642	-0.629	-0.612	-0.598	-0.582	-0.566	-0.550	-0.534	-0.518	-0.500	-0.484	-0.468	-0.450	-0.434	-0.418	-0.400	-0.384	-0.368	-0.351	-0.336	-0.321	-0.306	-0.292	-0.279	-0.266	-0.254	-0.242	-0.231	-0.222	-0.212	-0.204	-0.198	-0.191	-0.188	-0.182	-0.180	-0.179	-0.178	-0.179	-0.182	-0.185	-0.190	-0.195	-0.202	-0.211	-0.220	-0.230	-0.244	-0.256	-0.271	-0.286	-0.304	-0.321	-0.340	-0.360	-0.381	-0.401	-0.424	-0.446	-0.470	-0.494	-0.518	-0.542	-0.568	-0.592	-0.618	-0.642	-0.669	-0.694	-0.719	-0.742	-0.766	-0.789	-0.811	-0.834	-0.855	-0.876	-0.895	-0.912	-0.930	-0.945	-0.960	-0.974	-0.986	-0.996	-1.005	-1.012	-1.019	-1.022	-1.028	-1.028	-1.029	-1.028	-1.024	-1.020	-1.015	-1.009	-1.001	-0.990	-0.980	-0.969	-0.956	-0.941	-0.925	-0.909	-0.892	-0.875	-0.856	-0.838	-0.818	-0.796	-0.776	-0.755	-0.734	-0.712	-0.691	-0.669	-0.649	-0.628	-0.606	-0.585	-0.565	-0.545	-0.526	-0.507	-0.490	-0.474	-0.458	-0.442	-0.428	-0.414	-0.401	-0.390	-0.379	-0.371	-0.362	-0.355	-0.350	-0.344	-0.341	-0.339	-0.338	-0.338	-0.339	-0.341	-0.345	-0.349	-0.354	-0.361	-0.370	-0.379	-0.388	-0.399	-0.410	-0.422	-0.435	-0.449	-0.464	-0.479	-0.495	-0.511	-0.526	-0.544	-0.561	-0.579	-0.598	-0.614	-0.632	-0.651	-0.669	-0.686	-0.705	-0.722	-0.739	-0.756	-0.771	-0.788	-0.801	-0.816	-0.829	-0.841	-0.854	-0.864	-0.872	-0.881	-0.889	-0.895	-0.900	-0.905	-0.908	-0.909	-0.909	-0.908	-0.905	-0.901	-0.895	-0.889	-0.880	-0.871	-0.861	-0.849	-0.836	-0.821	-0.808	-0.791	-0.774	-0.756	-0.738	-0.719	-0.700	-0.680	-0.660	-0.639	-0.618	-0.598	-0.578	-0.558	-0.538	-0.519	-0.500	-0.482	-0.465	-0.451	-0.435	-0.422	-0.411	-0.401	-0.392	-0.386	-0.381	-0.379	-0.376	-0.379	-0.381	-0.386	-0.394	-0.402	-0.414	-0.429	-0.442	-0.461	-0.480	-0.502	-0.525	-0.550	-0.578	-0.605	-0.636	-0.668	-0.701	-0.735	-0.770	-0.806	-0.842	-0.880	-0.918	-0.956	-0.994	-1.031	-1.070	-1.106	-1.144	-1.180	-1.215	-1.250	-1.282	-1.314	-1.344	-1.372	-1.399	-1.422	-1.446	-1.466	-1.485	-1.501	-1.515	-1.528	-1.536	-1.544	-1.548	-1.549	-1.549	-1.546	-1.540	-1.532	-1.521	-1.510	-1.495	-1.479	-1.460	-1.440	-1.418	-1.392	-1.368	-1.340	-1.311	-1.281	-1.250	-1.219	-1.185	-1.151	-1.118	-1.081	-1.046	-1.010	-0.974	-0.938	-0.901	-0.865	-0.829	-0.791	-0.756	-0.720	-0.685	-0.650	-0.616	-0.581	-0.549	-0.516	-0.484	-0.451	-0.421	-0.390	-0.360	-0.331	-0.302	-0.274	-0.246	-0.218	-0.191	-0.165	-0.139	-0.112	-0.088	-0.062	-0.038	-0.012	0.011	0.036	0.060	0.084	0.106	0.130	0.154	0.178	0.202	0.225	0.249	0.271	0.295	0.318	0.341	0.364	0.385	0.409	0.430	0.451	0.472	0.492	0.514	0.534	0.552	0.572	0.590	0.609	0.625	0.641	0.658	0.672	0.686	0.700	0.712	0.725	0.736	0.746	0.756	0.764	0.772	0.778	0.784	0.789	0.794	0.798	0.800	0.801	0.804	0.804	0.802	0.802	0.800	0.799	0.795	0.792	0.789	0.785	0.781	0.776	0.770	0.765	0.761	0.755	0.750	0.742	0.738	0.732	0.726	0.721	0.715	0.710	0.705	0.699	0.694	0.689	0.685	0.680	0.678	0.674	0.670	0.666	0.664	0.661	0.660	0.659	0.658	0.656	0.656	0.656	0.656	0.658	0.658	0.660	0.661	0.662	0.665	0.668	0.670	0.671	0.672	0.675	0.675	0.676	0.678	0.678	0.678	0.678	0.676	0.674	0.674	0.670	0.666	0.662	0.658	0.652	0.646	0.640	0.631	0.622	0.611	0.600	0.588	0.574	0.559	0.544	0.525	0.506	0.488	0.466	0.444	0.420	0.396	0.371	0.344	0.316	0.289	0.260	0.230	0.201	0.170	0.139	0.108	0.075	0.044	100.000	5.000	2.000	1.000	2.000	0.000	0.000	0.000	0.000	0.000	0.000	0.000	0.000	0.000	0.000	0.000	0.000	0.000	-2.406	-2.394	-2.381	-2.368	-2.354	-2.340	-2.326	-2.312	-2.299	-2.285	-2.271	-2.259	-2.246	-2.232	-2.220	-2.208	-2.196	-2.185	-2.175	-2.165	-2.156	-2.148	-2.140	-2.134	-2.128	-2.122	-2.118	-2.114	-2.111	-2.109	-2.108	-2.106	-2.108	-2.109	-2.110	-2.112	-2.116	-2.120	-2.125	-2.130	-2.136	-2.142	-2.150	-2.155	-2.164	-2.171	-2.180	-2.189	-2.196	-2.206	-2.215	-2.224	-2.234	-2.244	-2.252	-2.261	-2.271	-2.281	-2.290	-2.300	-2.309	-2.318	-2.326	-2.336	-2.344	-2.352	-2.360	-2.369	-2.376	-2.385	-2.391	-2.399	-2.405	-2.412	-2.419	-2.426	-2.431	-2.438	-2.444	-2.450	-2.458	-2.462	-2.469	-2.475	-2.482	-2.489	-2.495	-2.502	-2.510	-2.518	-2.525	-2.534	-2.542	-2.551	-2.560	-2.569	-2.580	-2.591	-2.601	-2.612	-2.625	-2.638	-2.650	-2.664	-2.679	-2.692	-2.709	-2.725	-2.740	-2.758	-2.775	-2.794	-2.811	-2.830	-2.850	-2.869	-2.889	-2.910	-2.930	-2.951	-2.972	-2.995	-3.018	-3.040	-3.061	-3.084	-3.106	-3.130	-3.152	-3.175	-3.199	-3.221	-3.245	-3.266	-3.290	-3.312	-3.335	-3.358	-3.379	-3.401	-3.424	-3.445	-3.468	-3.489	-3.510	-3.532	-3.554	-3.574	-3.595	-3.615	-3.635	-3.655	-3.675	-3.696	-3.716	-3.735	-3.755	-3.775	-3.795	-3.815	-3.834	-3.854	-3.872	-3.892	-3.912	-3.932	-3.952	-3.972	-3.992	-4.012	-4.032	-4.052	-4.072	-4.093	-4.111	-4.132	-4.152	-4.172	-4.192	-4.211	-4.231	-4.250	-4.269	-4.288	-4.305	-4.324	-4.341	-4.358	-4.374	-4.390	-4.406	-4.420	-4.434	-4.446	-4.460	-4.471	-4.481	-4.491	-4.500	-4.508	-4.515	-4.520	-4.525	-4.529	-4.530	-4.531	-4.531	-4.529	-4.526	-4.522	-4.516	-4.510	-4.502	-4.494	-4.484	-4.472	-4.460	-4.446	-4.431	-4.416	-4.400	-4.382	-4.364	-4.345	-4.324	-4.304	-4.282	-4.260	-4.236	-4.214	-4.191	-4.168	-4.144	-4.120	-4.096	-4.072	-4.050	-4.026	-4.004	-3.981	-3.960	-3.939	-3.918	-3.899	-3.880	-3.862	-3.845	-3.829	-3.814	-3.801	-3.789	-3.778	-3.768	-3.760	-3.752	-3.749	-3.744	-3.741	-3.741	-3.741	-3.744	-3.748	-3.752	-3.759	-3.768	-3.778	-3.789	-3.800	-3.815	-3.830	-3.846	-3.862	-3.882	-3.902	-3.924	-3.945	-3.968	-3.992	-4.016	-4.041	-4.068	-4.094	-4.121	-4.149	-4.176	-4.204	-4.231	-4.261	-4.288	-4.316	-4.345	-4.371	-4.399	-4.425	-4.451	-4.478	-4.502	-4.526	-4.550	-4.574	-4.595	-4.616	-4.636	-4.656	-4.674	-4.690	-4.705	-4.720	-4.734	-4.746	-4.758	-4.766	-4.775	-4.781	-4.789	-4.792	-4.796	-4.799	-4.799	-4.799	-4.799	-4.796	-4.794	-4.789	-4.784	-4.778	-4.771	-4.764	-4.755	-4.748	-4.738	-4.728	-4.718	-4.706	-4.696	-4.684	-4.672	-4.660	-4.650	-4.638	-4.625	-4.614	-4.602	-4.591	-4.580	-4.570	-4.560	-4.550	-4.542	-4.532	-4.525	-4.518	-4.511	-4.505	-4.499	-4.494	-4.490	-4.486	-4.482	-4.481	-4.480	-4.479	-4.479	-4.479	-4.480	-4.481	-4.484	-4.486	-4.490	-4.494	-4.498	-4.502	-4.508	-4.512	-4.518	-4.522	-4.530	-4.535	-4.541	-4.548	-4.554	-4.561	-4.568	-4.572	-4.580	-4.586	-4.592	-4.599	-4.606	-4.611	-4.619	-4.625	-4.630	-4.636	-4.642	-4.649	-4.655	-4.661	-4.668	-4.674	-4.681	-4.686	-4.694	-4.700	-4.708	-4.715	-4.722	-4.730	-4.738	-4.746	-4.755	-4.764	-4.772	-4.782	-4.792	-4.802	-4.812	-4.824	-4.835	-4.846	-4.859	-4.871	-4.882	-4.895	-4.908	-4.920	-4.932	-4.945	-4.956	-4.969	-4.981	-4.992	-5.004	-5.015	-5.025	-5.035	-5.045	-5.055	-5.062	-5.069	-5.076	-5.081	-5.086	-5.089	-5.092	-5.094	-5.092	-5.091	-5.089	-5.084	-5.079	-5.072	-5.065	-5.054	-5.044	-5.032	-5.019	-5.004	-4.988	-4.971	-4.952	-4.932	-4.911	-4.890	-4.868	-4.842	-4.818	-4.792	-4.766	-4.739	-4.711	-4.685	-4.656	-4.629	-4.599	-4.571	-4.544	-4.515	-4.488	-4.461	-4.435	-4.409	-4.385	-4.360	-4.336	-4.314	-4.292	-4.272	-4.252	-4.235	-4.218	-4.202	-4.188	-4.174	-4.162	-4.151	-4.142	-4.134	-4.126	-4.120	-4.115	-4.111	-4.108	-4.105	-4.104	-4.104	-4.104	-4.104	-4.106	-4.108	-4.110	-4.112	-4.115	-4.119	-4.122	-4.125	-4.129	-4.132	-4.136	-4.139	-4.141	-4.144	-4.145	-4.148	-4.148	-4.148	-4.148	-4.146	-4.145	-4.142	-4.140	-4.136	-4.132	-4.128	-4.121	-4.115	-4.109	-4.100	-4.091	-4.082	-4.072	-4.062	-4.051	-4.040	-4.029	-4.016	-4.004	-3.991	-3.978	-3.966	-3.951	-3.938	-3.924	-3.910	-3.896	-3.882	-3.868	-3.854	-3.840	-3.826	-3.811	-3.799	-3.785	-3.771	-3.758	-3.744	-3.730	-3.716	-3.704	-3.691	-3.679	-3.665	-3.652	-3.640	-3.628	-3.615	-3.601	-3.589	-3.575	-3.561	-3.549	-3.535	-3.520	-3.506	-3.491	-3.476	-3.461	-3.446	-3.431	-3.414	-3.398	-3.380	-3.362	-3.344	-3.324	-3.305	-3.284	-3.264	-3.241	-3.220	-3.198	-3.174	-3.150	-3.125	-3.100	-3.075	-3.049	-3.022	-2.998	-2.970	-2.942	-2.915	-2.886	-2.859	-2.830	-2.801	-2.772	-2.744	-2.716	-2.686	-2.658	-2.628	-2.600	-2.571	-2.542	-2.515	-2.486	-2.459	-2.431	-2.405	-2.379	-2.354	-2.330	-2.305	-2.282	-2.259	-2.238	-2.215	-2.195	-2.174	-2.154	-2.135	-2.118	-2.099	-2.081	-2.066	-2.049	-2.034	-2.019	-2.005	-1.991	-1.978	-1.964	-1.951	-1.939	-1.925	-1.914	-1.901	-1.889	-1.879	-1.866	-1.855	-1.844	-1.831	-1.819	-1.806	-1.794	-1.781	-1.768	-1.754	-1.740	-1.725	-1.710	-1.694	-1.679	-1.662	-1.646	-1.630	-1.611	-1.594	-1.575	-1.556	-1.538	-1.518	-1.498	-1.476	-1.455	-1.434	-1.411	-1.389	-1.366	-1.342	-1.318	-1.294	-1.270	-1.245	-1.221	-1.195	-1.169	-1.144	-1.119	-1.092	-1.066	-1.040	-1.014	-0.986	-0.960	-0.935	-0.908	-0.880	-0.854	-0.826	-0.800	-0.774	-0.746	-0.720	-0.691	-0.664	-0.636	-0.610	-0.582	-0.555	-0.528	-0.500	-0.471	-0.444	-0.415	-0.386	-0.358	-0.329	-0.300	-0.271	-0.242	-0.214	-0.184	-0.155	-0.126	-0.096	-0.068	-0.039	-0.009	0.021	0.050	0.079	0.108	0.136	0.165	0.192	0.220	0.246	0.272	0.299	0.325	0.350	0.374	0.396	0.420	0.441	0.462	0.484	0.502	0.521	0.539	0.555	0.570	0.584	0.596	0.609	0.621	0.631	0.639	0.648	0.654	0.659	0.665	0.668	0.671	0.672	0.674	0.674	0.674	0.671	0.669	0.665	0.662	0.658	0.654	0.648	0.642	0.636	0.631	0.625	0.619	0.612	0.606	0.599	0.592	0.586	0.582	0.576	0.571	0.568	0.564	0.561	0.559	0.556	0.555	0.554	0.554	0.554	0.555	0.558	0.559	0.562	0.566	0.570	0.575	0.580	0.588	0.594	0.601	0.610	0.618	0.628	0.636	0.646	0.656	0.666	0.679	0.689	0.699	0.711	0.722	0.732	0.744	0.755	0.768	0.779	0.790	0.801	0.811	0.821	0.831	0.840	0.850	0.860	0.868	0.876	0.885	0.891	0.899	0.906	0.912	0.918	0.924	0.928	0.932	0.936	0.940	0.942	0.945	0.948	0.949	0.950	0.951	0.951	0.951	0.950	0.950	0.950	0.948	0.946	0.944	0.941	0.939	0.935	0.931	0.928	0.924	0.919	0.914	0.909	0.902	0.895	0.889	0.880	0.874	0.865	0.855	0.845	0.835	0.825	0.812	0.801	0.789	0.775	0.761	0.749	0.734	0.719	0.704	0.689	0.671	0.656	0.638	0.621	0.604	0.586	0.569	0.550	0.532	0.514	0.496	0.478	0.460	0.442	0.425	0.408	0.391	0.376	0.361	0.346	0.332	0.320	0.309	0.298	0.288	0.280	0.272	0.265	0.261	0.258	0.256	0.255	0.256	0.259	0.264	0.269	0.275	0.284	0.295	0.305	0.319	0.334	0.350	0.366	0.385	0.405	0.425	0.446	0.471	0.495	0.520	0.545	0.571	0.599	0.626	0.654	0.681	0.710	0.739	0.766	0.794	0.821	0.848	0.874	0.900	0.925	0.949	0.972	0.995	1.015	1.036	1.054	1.071	1.088	1.102	1.116	1.128	1.138	1.146	1.154	1.160	1.164	1.166	1.166	1.166	1.164	1.161	1.158	1.150	1.142	1.134	1.124	1.112	1.100	1.086	1.071	1.056	1.040	1.024	1.005	0.988	0.968	0.949	0.929	0.908	0.886	0.865	0.845	0.824	0.802	0.782	0.761	0.740	0.719	0.700	0.680	0.660	0.640	0.621	0.602	0.585	0.568	0.550	0.534	0.518	0.501	0.488	0.474	0.460	0.448	0.434	0.422	0.411	0.401	0.391	0.382	0.374	0.365	0.359	0.351	0.345	0.339	0.334	0.330	0.326	0.322	0.318	0.315	0.312	0.310	0.308	0.305	0.305	0.302	0.301	0.300	0.299	0.298	0.296	0.295	0.294	0.291	0.289	0.288	0.285	0.281	0.279	0.275	0.270	0.264	0.258	0.251	0.242	0.234	0.222	0.211	0.199	0.185	0.170	0.154	0.136	0.118	0.098	0.076	0.052	0.028	0.002	-0.025	-0.054	-0.084	-0.114	-0.146	-0.180	-0.216	-0.251	-0.290	-0.328	-0.368	-0.408	-0.449	-0.491	-0.535	-0.578	-0.621	-0.665	-0.711	-0.756	-0.802	-0.849	-0.895	-0.941	-0.986	-1.034	-1.079	-1.124	-1.170	-1.215	-1.258	-1.301	-1.344	-1.386	-1.428	-1.468	-1.506	-1.545	-1.582	-1.618	-1.654	-1.688	-1.720	-1.751	-1.781	-1.810	-1.836	-1.862	-1.886	-1.908	-1.930	-1.950	-1.969	-1.985	-2.001	-2.015	-2.026	-2.038	-2.047	-2.056	-2.062	-2.068	-2.070	-2.072	-2.074	-2.072	-2.070	-2.068	-2.062	-2.056	-2.050	-2.040	-2.030	-2.019	-2.006	-1.994	-1.978	-1.962	-1.945	-1.928	-1.909	-1.888	-1.868	-1.845	-1.824	-1.801	-1.776	-1.752	-1.729	-1.705	-1.680	-1.655	-1.631	-1.608	-1.584	-1.560	-1.538	-1.516	-1.494	-1.475	-1.456	-1.438	-1.421	-1.405	-1.392	-1.380	-1.371	-1.362	-1.356	-1.351	-1.350	-1.349	-1.351	-1.356	-1.361	-1.371	-1.381	-1.395	-1.410	-1.429	-1.448	-1.470	-1.495	-1.520	-1.548	-1.578	-1.610	-1.642	-1.678	-1.712	-1.749	-1.788	-1.826	-1.866	-1.905	-1.945	-1.985	-2.025	-2.064	-2.102	-2.141	-2.178	-2.212	-2.248	-2.280	-2.311	-2.340	-2.368	-2.391	-2.414	-2.435	-2.451	-2.468	-2.479	-2.489	-2.496	-2.500	-2.500	-2.498	-2.494	-2.485	-2.475	-2.460	-2.444	-2.425	-2.404	-2.379	-2.351	-2.322	-2.292	-2.259	-2.224	-2.186	-2.149	-2.110	-2.069	-2.027	-1.986	-1.942	-1.900	-1.856	-1.811	-1.769	-1.726	-1.684	-1.641	-1.600	-1.560	-1.520	-1.482	-1.445	-1.411	-1.376	-1.344	-1.312	-1.284	-1.255	-1.229	-1.205	-1.181	-1.161	-1.142	-1.125	-1.110	-1.096	-1.084	-1.074	-1.065	-1.059	-1.054	-1.049	-1.046	-1.046	-1.046	-1.046	-1.049	-1.052	-1.058	-1.061	-1.068	-1.075	-1.082	-1.091	-1.100	-1.109	-1.118	-1.129	-1.139	-1.150	-1.160	-1.171	-1.182	-1.195	-1.205	-1.218	-1.229	-1.240	-1.250	-1.261	-1.272	-1.284	-1.295	-1.306	-1.316	-1.328	-1.339	-1.349	-1.359	-1.370	-1.380	-1.391	-1.401	-1.411	-1.421	-1.431	-1.441	-1.452	-1.462	-1.471	-1.481	-1.492	-1.501	-1.512	-1.521	-1.531	-1.541	-1.551	-1.561	-1.570	-1.580	-1.589	-1.598	-1.606	-1.616	-1.624	-1.632	-1.640	-1.649	-1.656	-1.664	-1.671	-1.678	-1.685	-1.692	-1.699	-1.704	-1.710	-1.715	-1.721	-1.726	-1.732	-1.738	-1.741	-1.746	-1.751	-1.756	-1.760	-1.765	-1.769	-1.774	-1.778	-1.782	-1.788	-1.792	-1.798	-1.801	-1.806	-1.812	-1.818	-1.822	-1.830	-1.836	-1.842	-1.848	-1.855	-1.861	-1.869	-1.876	-1.885	-1.894	-1.901	-1.910	-1.919	-1.928	-1.938	-1.948	-1.958	-1.968	-1.978	-1.988	-1.998	-2.007	-2.016	-2.027	-2.036	-2.046	-2.056	-2.065	-2.074	-2.082	-2.091	-2.099	-2.106	-2.112	-2.120	-2.125	-2.130	-2.134	-2.139	-2.141	-2.142	-2.144	-2.145	-2.145	-2.142	-2.141	-2.139	-2.135	-2.131	-2.126	-2.119	-2.112	-2.106	-2.098	-2.088	-2.078	-2.066	-2.056	-2.044	-2.030	-2.018	-2.004	-1.989	-1.974	-1.958	-1.941	-1.925	-1.908	-1.890	-1.872	-1.854	-1.836	-1.819	-1.799	-1.781	-1.762	-1.742	-1.725	-1.705	-1.686	-1.668	-1.649	-1.630	-1.611	-1.592	-1.574	-1.555	-1.538	-1.519	-1.501	-1.482	-1.464	-1.446	-1.429	-1.411	-1.394	-1.376	-1.359	-1.341	-1.324	-1.305	-1.288	-1.270	-1.252	-1.234	-1.216	-1.198	-1.180	-1.162	-1.144	-1.126	-1.108	-1.089	-1.071	-1.052	-1.036	-1.018	-1.000	-0.982	-0.965	-0.948	-0.931	-0.915	-0.899	-0.882	-0.866	-0.852	-0.838	-0.825	-0.811	-0.799	-0.786	-0.774	-0.762	-0.752	-0.742	-0.734	-0.726	-0.720	-0.714	-0.709	-0.705	-0.701	-0.699	-0.699	-0.698	-0.699	-0.701	-0.702	-0.706	-0.710	-0.714	-0.719	-0.724	-0.730	-0.736	-0.742	-0.750	-0.758	-0.765	-0.772	-0.781	-0.789	-0.796	-0.804	-0.811	-0.818	-0.825	-0.830	-0.836	-0.841	-0.846	-0.850	-0.854	-0.856	-0.858	-0.859	-0.859	-0.858	-0.856	-0.854	-0.851	-0.846	-0.841	-0.835	-0.829	-0.821	-0.812	-0.804	-0.792	-0.782	-0.771	-0.760	-0.746	-0.734	-0.720	-0.705	-0.692	-0.678	-0.662	-0.649	-0.634	-0.620	-0.605	-0.591	-0.578	-0.566	-0.554	-0.541	-0.530	-0.520	-0.511	-0.501	-0.494	-0.486	-0.480	-0.475	-0.472	-0.469	-0.468	-0.466	-0.468	-0.468	-0.471	-0.474	-0.479	-0.486	-0.494	-0.502	-0.511	-0.522	-0.535	-0.549	-0.562	-0.578	-0.594	-0.611	-0.629	-0.648	-0.666	-0.686	-0.708	-0.729	-0.751	-0.774	-0.798	-0.820	-0.844	-0.868	-0.892	-0.916	-0.940	-0.965	-0.990	-1.014	-1.038	-1.061	-1.085	-1.108	-1.132	-1.154	-1.176	-1.196	-1.218	-1.238	-1.256	-1.275	-1.292	-1.310	-1.325	-1.341	-1.355	-1.368	-1.381	-1.392	-1.402	-1.412	-1.420	-1.428	-1.434	-1.439	-1.442	-1.445	-1.448	-1.448	-1.446	-1.445	-1.441	-1.439	-1.432	-1.428	-1.419	-1.411	-1.402	-1.392	-1.381	-1.369	-1.356	-1.344	-1.329	-1.314	-1.299	-1.282	-1.266	-1.250	-1.232	-1.215	-1.198	-1.180	-1.162	-1.144	-1.128	-1.109	-1.091	-1.074	-1.058	-1.040	-1.024	-1.006	-0.991	-0.976	-0.961	-0.948	-0.935	-0.921	-0.910	-0.899	-0.888	-0.878	-0.870	-0.861	-0.852	-0.848	-0.841	-0.835	-0.831	-0.828	-0.824	-0.822	-0.820	-0.819	-0.819	-0.818	-0.818	-0.819	-0.820	-0.821	-0.824	-0.825	-0.828	-0.830	-0.832	-0.835	-0.839	-0.841	-0.842	-0.845	-0.846	-0.849	-0.850	-0.851	-0.851	-0.851	-0.850	-0.849	-0.848	-0.845	-0.842	-0.839	-0.835	-0.831	-0.825	-0.820	-0.812	-0.805	-0.798	-0.789	-0.779	-0.770	-0.759	-0.749	-0.739	-0.728	-0.715	-0.702	-0.691	-0.679	-0.668	-0.655	-0.644	-0.632	-0.620	-0.610	-0.600	-0.590	-0.580	-0.572	-0.565	-0.558	-0.551	-0.548	-0.542	-0.540	-0.538	-0.539	-0.539	-0.541	-0.546	-0.551	-0.558	-0.566	-0.576	-0.588	-0.600	-0.615	-0.631	-0.649	-0.668	-0.688	-0.709	-0.731	-0.755	-0.780	-0.808	-0.834	-0.862	-0.891	-0.919	-0.949	-0.980	-1.010	-1.041	-1.072	-1.104	-1.134	-1.165	-1.196	-1.225	-1.255	-1.284	-1.311	-1.339	-1.364	-1.389	-1.411	-1.432	-1.454	-1.472	-1.489	-1.505	-1.518	-1.529	-1.538	-1.546	-1.552	-1.556	-1.559	-1.559	-1.556	-1.552	-1.546	-1.539	-1.529	-1.518	-1.504	-1.490	-1.474	-1.456	-1.436	-1.416	-1.395	-1.372	-1.350	-1.325	-1.300	-1.274	-1.248	-1.221	-1.194	-1.166	-1.139	-1.111	-1.084	-1.056	-1.029	-1.002	-0.976	-0.950	-0.925	-0.901	-0.876	-0.852	-0.830	-0.808	-0.786	-0.765	-0.746	-0.726	-0.709	-0.690	-0.672	-0.656	-0.641	-0.628	-0.614	-0.600	-0.586	-0.575	-0.562	-0.551	-0.540	-0.530	-0.519	-0.509	-0.499	-0.490	-0.480	-0.470	-0.460	-0.450	-0.441	-0.431	-0.422	-0.411	-0.402	-0.391	-0.381	-0.371	-0.360	-0.351	-0.339	-0.329	-0.318	-0.308	-0.296	-0.286	-0.276	-0.266	-0.256	-0.245	-0.235	-0.226	-0.216	-0.208	-0.199	-0.191	-0.184	-0.176	-0.169	-0.164	-0.158	-0.151	-0.146	-0.141	-0.139	-0.134	-0.131	-0.129	-0.126	-0.125	-0.124	-0.122	-0.124	-0.122	-0.125	-0.126	-0.126	-0.129	-0.130	-0.132	-0.135	-0.138	-0.140	-0.142	-0.146	-0.148	-0.151	-0.152	-0.155	-0.158	-0.159	-0.160	-0.161	-0.162	-0.162	-0.162	-0.162	-0.162	-0.161	-0.160	-0.158	-0.156	-0.155	-0.152	-0.150	-0.148	-0.142	-0.140	-0.136	-0.132	-0.129	-0.124	-0.120	-0.115	-0.110	-0.105	-0.100	-0.095	-0.090	-0.085	-0.080	-0.075	-0.071	-0.066	-0.062	-0.059	-0.056	-0.054	-0.052	-0.051	-0.050	-0.051	-0.052	-0.054	-0.058	-0.060	-0.065	-0.070	-0.076	-0.084	-0.091	-0.100	-0.111	-0.122	-0.135	-0.149	-0.162	-0.179	-0.196	-0.215	-0.234	-0.255	-0.278	-0.301	-0.325	-0.350	-0.378	-0.405	-0.434	-0.464	-0.495	-0.526	-0.560	-0.592	-0.626	-0.661	-0.696	-0.732	-0.769	-0.805	-0.842	-0.879	-0.916	-0.954	-0.990	-1.028	-1.064	-1.099	-1.135	-1.170	-1.202	-1.236	-1.269	-1.299	-1.329	-1.356	-1.382	-1.409	-1.431	-1.452	-1.471	-1.489	-1.505	-1.516	-1.528	-1.536	-1.542	-1.545	-1.548	-1.545	-1.542	-1.535	-1.526	-1.516	-1.501	-1.485	-1.466	-1.445	-1.421	-1.395	-1.368	-1.336	-1.304	-1.271	-1.234	-1.195	-1.156	-1.115	-1.072	-1.029	-0.984	-0.936	-0.890	-0.841	-0.792	-0.744	-0.694	-0.644	-0.594	-0.545	-0.496	-0.446	-0.398	-0.350	-0.302	-0.256	-0.212	-0.169	-0.126	-0.085	-0.045	-0.008	0.029	0.064	0.096	0.129	0.158	0.186	0.211	0.235	0.256	0.276	0.294	0.310	0.322	0.334	0.342	0.349	0.355	0.358	0.358	0.356	0.352	0.346	0.340	0.331	0.321	0.308	0.295	0.279	0.261	0.244	0.225	0.205	0.182	0.160	0.136	0.111	0.086	0.060	0.034	0.006	-0.021	-0.050	-0.079	-0.109	-0.138	-0.168	-0.198	-0.228	-0.258	-0.286	-0.316	-0.344	-0.371	-0.400	-0.428	-0.452	-0.478	-0.502	-0.526	-0.549	-0.570	-0.590	-0.609	-0.628	-0.644	-0.659	-0.672	-0.685	-0.695	-0.705	-0.712	-0.719	-0.724	-0.726	-0.728	-0.728	-0.725	-0.722	-0.718	-0.710	-0.702	-0.692	-0.681	-0.669	-0.655	-0.639	-0.622	-0.605	-0.585	-0.566	-0.545	-0.522	-0.500	-0.478	-0.452	-0.429	-0.402	-0.378	-0.351	-0.326	-0.301	-0.275	-0.249	-0.222	-0.199	-0.174	-0.150	-0.126	-0.104	-0.080	-0.060	-0.040	-0.020	-0.002	0.015	0.031	0.046	0.060	0.072	0.084	0.094	0.102	0.110	0.116	0.120	0.124	0.126	0.126	0.126	0.125	0.121	0.118	0.112	0.106	0.099	0.090	0.081	0.070	0.059	0.048	0.034	0.020	0.008	-0.009	-0.022	-0.039	-0.055	-0.072	-0.089	-0.108	-0.125	-0.142	-0.161	-0.180	-0.198	-0.218	-0.236	-0.255	-0.274	-0.292	-0.311	-0.330	-0.349	-0.368	-0.385	-0.404	-0.421	-0.439	-0.456	-0.474	-0.490	-0.506	-0.524	-0.541	-0.556	-0.572	-0.588	-0.602	-0.618	-0.632	-0.648	-0.660	-0.672	-0.685	-0.696	-0.709	-0.719	-0.729	-0.738	-0.746	-0.755	-0.761	-0.769	-0.775	-0.781	-0.786	-0.791	-0.794	-0.798	-0.801	-0.802	-0.804	-0.805	-0.806	-0.806	-0.805	-0.805	-0.802	-0.801	-0.800	-0.798	-0.795	-0.792	-0.791	-0.789	-0.786	-0.784	-0.782	-0.781	-0.781	-0.781	-0.781	-0.781	-0.782	-0.786	-0.789	-0.791	-0.796	-0.802	-0.810	-0.818	-0.826	-0.836	-0.848	-0.860	-0.874	-0.888	-0.902	-0.920	-0.938	-0.956	-0.976	-0.998	-1.018	-1.040	-1.062	-1.088	-1.111	-1.136	-1.161	-1.188	-1.212	-1.239	-1.265	-1.291	-1.318	-1.342	-1.369	-1.392	-1.418	-1.440	-1.464	-1.485	-1.505	-1.525	-1.545	-1.561	-1.578	-1.592	-1.605	-1.618	-1.629	-1.638	-1.645	-1.651	-1.656	-1.659	-1.660	-1.661	-1.659	-1.658	-1.652	-1.649	-1.641	-1.634	-1.626	-1.616	-1.606	-1.595	-1.584	-1.571	-1.559	-1.545	-1.531	-1.518	-1.502	-1.489	-1.475	-1.461	-1.448	-1.435	-1.422	-1.410	-1.399	-1.388	-1.378	-1.369	-1.360	-1.354	-1.346	-1.341	-1.338	-1.334	-1.332	-1.330	-1.331	-1.331	-1.334	-1.336	-1.340	-1.345	-1.351	-1.359	-1.366	-1.375	-1.384	-1.395	-1.406	-1.419	-1.431	-1.442	-1.456	-1.470	-1.484	-1.499	-1.512	-1.528	-1.540	-1.555	-1.569	-1.582	-1.596	-1.609	-1.621	-1.634	-1.644	-1.655	-1.665	-1.674	-1.682	-1.691	-1.696	-1.702	-1.708	-1.710	-1.712	-1.712	-1.712	-1.709	-1.706	-1.701	-1.694	-1.686	-1.676	-1.666	-1.652	-1.639	-1.622	-1.605	-1.586	-1.564	-1.541	-1.515	-1.489	-1.460	-1.430	-1.398	-1.362	-1.326	-1.289	-1.249	-1.206	-1.162	-1.116	-1.070	-1.020	-0.970	-0.918	-0.864	-0.809	-0.751	-0.694	-0.635	-0.574	-0.510	-0.448	-0.382	-0.318	-0.250	-0.182	-0.115	-0.045	0.025	0.095	0.165	0.234	0.305	0.375	0.446	0.515	0.584	0.652	0.720	0.786	0.852	0.916	0.980	1.041	1.100	1.160	1.216	1.270	1.322	1.374	1.421	1.466	1.510	1.551	1.590	1.624	1.656	1.686	1.714	1.736	1.758	1.775	1.789	1.801	1.809	1.812	1.814	1.812	1.808	1.799	1.788	1.771	1.752	1.732	1.708	1.679	1.649	1.614	1.576	1.536	1.494	1.448	1.399	1.348	1.292	1.236	1.178	1.115	1.051	0.984	0.915	0.845	0.772	0.699	0.622	0.545	0.465	0.385	0.302	0.219	0.134	0.048	-0.039	-0.126	-0.215	-0.305	-0.394	-0.484	-0.575	-0.666	-0.756	-0.849	-0.940	-1.031	-1.124	-1.215	-1.306	-1.398	-1.489	-1.580	-1.669	-1.759	-1.848	-1.938	-2.026	-2.114	-2.200	-2.288	-2.372	-2.459	-2.544	-2.628	-2.710	-2.794	-2.875	-2.956	-3.036	-3.116	-3.196	-3.275	-3.354	-3.431	-3.508	-3.585	-3.660	-3.738	-3.814	-3.888	-3.964	-4.037	-4.112	-4.186	-4.261	-4.334	-4.408	-4.480	-4.552	-4.625	-4.696	-4.769	-4.840	-4.910	-4.982	-5.052	-5.122	-5.192	-5.262	-5.331	-5.400	-5.469	-5.538	-5.605	-5.671	-5.739	-5.804	-5.870	-5.935	-5.999	-6.062	-6.125	-6.188	-6.249	-6.310	-6.370	-6.429	-6.489	-6.545	-6.602	-6.658	-6.714	-6.768	-6.820	-6.871	-6.924	-6.974	-7.022	-7.070	-7.116	-7.164	-7.208	-7.252	-7.295	-7.338	-7.380	-7.421	-7.461	-7.500	-7.540	-7.578	-7.615	-7.651	-7.688	-7.721	-7.756	-7.791	-7.824	-7.856	-7.889	-7.920	-7.950	-7.980	-8.010	-8.038	-8.065	-8.094	-8.120	-8.146	-8.171	-8.196	-8.220	-8.244	-8.265	-8.288	-8.308	-8.329	-8.348	-8.366	-8.384	-8.400	-8.415	-8.430	-8.442	-8.455	-8.466	-8.478	-8.486	-8.494	-8.501	-8.508	-8.512	-8.516	-8.519	-8.521	-8.521	-8.521	-8.520	-8.518	-8.514	-8.511	-8.505	-8.500	-8.494	-8.486	-8.479	-8.470	-8.462	-8.452	-8.442	-8.432	-8.424	-8.412	-8.402	-8.392	-8.384	-8.372	-8.362	-8.355	-8.346	-8.338	-8.330	-8.324	-8.316	-8.311	-8.306	-8.302	-8.299	-8.296	-8.295	-8.294	-8.292	-8.294	-8.295	-8.298	-8.300	-8.304	-8.310	-8.314	-8.320	-8.326	-8.334	-8.342	-8.350	-8.358	-8.366	-8.375	-8.382	-8.391	-8.400	-8.408	-8.416	-8.425	-8.431	-8.439	-8.445	-8.451	-8.455	-8.459	-8.462	-8.462	-8.464	-8.464	-8.461	-8.456	-8.452	-8.445	-8.436	-8.426	-8.415	-8.401	-8.385	-8.369	-8.350	-8.329	-8.306	-8.281	-8.255	-8.228	-8.198	-8.166	-8.134	-8.098	-8.062	-8.024	-7.985	-7.945	-7.902	-7.860	-7.815	-7.770	-7.722	-7.675	-7.626	-7.576	-7.525	-7.475	-7.424	-7.371	-7.320	-7.268	-7.215	-7.161	-7.109	-7.056	-7.005	-6.952	-6.901	-6.850	-6.800	-6.750	-6.701	-6.652	-6.606	-6.560	-6.514	-6.470	-6.426	-6.384	-6.342	-6.301	-6.262	-6.224	-6.186	-6.150	-6.114	-6.080	-6.046	-6.012	-5.981	-5.950	-5.919	-5.889	-5.860	-5.830	-5.802	-5.774	-5.746	-5.719	-5.690	-5.662	-5.635	-5.606	-5.579	-5.550	-5.521	-5.491	-5.461	-5.430	-5.399	-5.366	-5.334	-5.299	-5.265	-5.228	-5.190	-5.151	-5.112	-5.070	-5.029	-4.985	-4.940	-4.895	-4.848	-4.799	-4.750	-4.700	-4.648	-4.595	-4.542	-4.489	-4.434	-4.378	-4.321	-4.265	-4.208	-4.150	-4.094	-4.036	-3.978	-3.921	-3.864	-3.809	-3.752	-3.699	-3.644	-3.591	-3.540	-3.489	-3.440	-3.392	-3.345	-3.301	-3.258	-3.218	-3.178	-3.141	-3.105	-3.072	-3.041	-3.011	-2.984	-2.958	-2.935	-2.914	-2.894	-2.875	-2.860	-2.845	-2.832	-2.821	-2.812	-2.805	-2.799	-2.794	-2.790	-2.788	-2.786	-2.785	-2.785	-2.785	-2.786	-2.788	-2.790	-2.791	-2.791	-2.792	-2.795	-2.795	-2.795	-2.795	-2.794	-2.792	-2.789	-2.786	-2.780	-2.774	-2.766	-2.759	-2.749	-2.736	-2.724	-2.709	-2.692	-2.676	-2.658	-2.638	-2.616	-2.592	-2.569	-2.542	-2.515	-2.488	-2.458	-2.428	-2.395	-2.361	-2.328	-2.291	-2.256	-2.220	-2.182	-2.144	-2.106	-2.066	-2.027	-1.988	-1.949	-1.909	-1.870	-1.830	-1.791	-1.752	-1.714	-1.676	-1.639	-1.601	-1.566	-1.531	-1.498	-1.465	-1.434	-1.402	-1.374	-1.345	-1.318	-1.291	-1.268	-1.246	-1.224	-1.205	-1.188	-1.170	-1.155	-1.142	-1.132	-1.122	-1.116	-1.109	-1.105	-1.102	-1.101	-1.102	-1.104	-1.108	-1.115	-1.121	-1.130	-1.140	-1.151	-1.164	-1.178	-1.192	-1.209	-1.226	-1.246	-1.265	-1.286	-1.306	-1.329	-1.350	-1.374	-1.396	-1.420	-1.444	-1.466	-1.491	-1.515	-1.538	-1.562	-1.584	-1.606	-1.629	-1.650	-1.670	-1.689	-1.708	-1.725	-1.741	-1.756	-1.771	-1.784	-1.795	-1.805	-1.814	-1.821	-1.828	-1.831	-1.835	-1.836	-1.836	-1.835	-1.832	-1.828	-1.822	-1.814	-1.806	-1.796	-1.784	-1.771	-1.758	-1.744	-1.728	-1.710	-1.694	-1.675	-1.656	-1.636	-1.616	-1.595	-1.574	-1.552	-1.531	-1.511	-1.489	-1.468	-1.446	-1.426	-1.408	-1.388	-1.369	-1.351	-1.334	-1.318	-1.302	-1.288	-1.275	-1.262	-1.251	-1.240	-1.232	-1.222	-1.218	-1.211	-1.206	-1.204	-1.202	-1.202	-1.202	-1.205	-1.208	-1.211	-1.216	-1.222	-1.230	-1.238	-1.246	-1.256	-1.266	-1.279	-1.291	-1.302	-1.316	-1.331	-1.346	-1.361	-1.376	-1.392	-1.409	-1.425	-1.441	-1.459	-1.475	-1.491	-1.508	-1.525	-1.541	-1.559	-1.575	-1.591	-1.608	-1.624	-1.640	-1.655	-1.670	-1.685	-1.700	-1.714	-1.728	-1.742	-1.755	-1.768	-1.781	-1.794	-1.805	-1.816	-1.829	-1.841	-1.852	-1.862	-1.875	-1.885	-1.896	-1.908	-1.919	-1.929	-1.940	-1.951	-1.961	-1.974	-1.984	-1.996	-2.007	-2.020	-2.033	-2.046	-2.059	-2.071	-2.085	-2.100	-2.114	-2.129	-2.144	-2.160	-2.176	-2.192	-2.210	-2.229	-2.246	-2.265	-2.284	-2.304	-2.324	-2.344	-2.364	-2.386	-2.409	-2.430	-2.452	-2.476	-2.500	-2.522	-2.546	-2.571	-2.595	-2.620	-2.645	-2.670	-2.695	-2.721	-2.748	-2.774	-2.800	-2.825	-2.852	-2.880	-2.906	-2.934	-2.959	-2.986	-3.014	-3.040	-3.068	-3.094	-3.121	-3.148	-3.175	-3.201	-3.229	-3.255	-3.281	-3.309	-3.335	-3.361	-3.388	-3.414	-3.440	-3.466	-3.492	-3.519	-3.544	-3.570	-3.594	-3.619	-3.645	-3.669	-3.692	-3.716	-3.740	-3.764	-3.786	-3.809	-3.830	-3.850	-3.871	-3.890	-3.909	-3.928	-3.946	-3.962	-3.979	-3.992	-4.008	-4.021	-4.034	-4.045	-4.056	-4.065	-4.074	-4.081	-4.088	-4.093	-4.096	-4.099	-4.099	-4.099	-4.098	-4.095	-4.091	-4.085	-4.080	-4.071	-4.064	-4.054	-4.043	-4.030	-4.016	-4.003	-3.985	-3.969	-3.950	-3.932	-3.911	-3.891	-3.869	-3.846	-3.824	-3.800	-3.775	-3.750	-3.724	-3.699	-3.672	-3.648	-3.620	-3.594	-3.568	-3.542	-3.516	-3.492	-3.468	-3.442	-3.420	-3.398	-3.376	-3.355	-3.335	-3.318	-3.299	-3.282	-3.268	-3.254	-3.241	-3.230	-3.221	-3.214	-3.209	-3.204	-3.201	-3.199	-3.200	-3.201	-3.206	-3.211	-3.219	-3.228	-3.238	-3.249	-3.261	-3.276	-3.292	-3.309	-3.328	-3.346	-3.368	-3.390	-3.412	-3.436	-3.460	-3.485	-3.510	-3.536	-3.562	-3.589	-3.616	-3.642	-3.670	-3.696	-3.721	-3.748	-3.772	-3.798	-3.822	-3.846	-3.868	-3.890	-3.910	-3.930	-3.949	-3.965	-3.981	-3.996	-4.010	-4.022	-4.032	-4.041	-4.049	-4.055	-4.059	-4.062	-4.062	-4.064	-4.062	-4.058	-4.054	-4.048	-4.040	-4.030	-4.021	-4.009	-3.995	-3.981	-3.966	-3.950	-3.932	-3.915	-3.895	-3.876	-3.856	-3.835	-3.815	-3.794	-3.772	-3.750	-3.728	-3.706	-3.684	-3.661	-3.641	-3.619	-3.599	-3.579	-3.558	-3.540	-3.521	-3.504	-3.488	-3.472	-3.456	-3.444	-3.431	-3.419	-3.409	-3.399	-3.390	-3.382	-3.376	-3.371	-3.368	-3.364	-3.362	-3.362	-3.364	-3.364	-3.369	-3.371	-3.378	-3.382	-3.389	-3.398	-3.405	-3.415	-3.425	-3.436	-3.448	-3.460	-3.472	-3.485	-3.499	-3.514	-3.526	-3.541	-3.555	-3.570	-3.586	-3.601	-3.616	-3.632	-3.649	-3.664	-3.680	-3.696	-3.711	-3.728	-3.744	-3.759	-3.775	-3.791	-3.806	-3.821	-3.838	-3.854	-3.869	-3.885	-3.900	-3.916	-3.931	-3.948	-3.962	-3.979	-3.994	-4.010	-4.024	-4.040	-4.055	-4.070	-4.086	-4.100	-4.116	-4.131	-4.146	-4.160	-4.175	-4.189	-4.202	-4.216	-4.229	-4.241	-4.254	-4.264	-4.275	-4.285	-4.295	-4.302	-4.311	-4.319	-4.325	-4.330	-4.335	-4.339	-4.341	-4.341	-4.341	-4.341	-4.339	-4.335	-4.329	-4.324	-4.315	-4.306	-4.296	-4.284	-4.270	-4.255	-4.240	-4.222	-4.204	-4.185	-4.162	-4.141	-4.118	-4.093	-4.068	-4.041	-4.014	-3.985	-3.956	-3.926	-3.896	-3.865	-3.835	-3.802	-3.772	-3.741	-3.710	-3.679	-3.648	-3.616	-3.586	-3.558	-3.526	-3.500	-3.472	-3.445	-3.420	-3.395	-3.371	-3.350	-3.328	-3.308	-3.289	-3.271	-3.255	-3.241	-3.229	-3.215	-3.206	-3.196	-3.189	-3.184	-3.178	-3.174	-3.171	-3.170	-3.170	-3.170	-3.171	-3.172	-3.176	-3.180	-3.184	-3.188	-3.192	-3.198	-3.204	-3.209	-3.215	-3.220	-3.226	-3.231	-3.236	-3.241	-3.245	-3.249	-3.252	-3.254	-3.255	-3.256	-3.258	-3.256	-3.254	-3.251	-3.248	-3.242	-3.238	-3.231	-3.224	-3.215	-3.205	-3.194	-3.182	-3.170	-3.156	-3.142	-3.128	-3.111	-3.095	-3.078	-3.059	-3.041	-3.022	-3.002	-2.984	-2.962	-2.942	-2.921	-2.901	-2.879	-2.859	-2.838	-2.816	-2.795	-2.775	-2.755	-2.734	-2.715	-2.696	-2.678	-2.660	-2.641	-2.624	-2.606	-2.591	-2.574	-2.559	-2.544	-2.529	-2.514	-2.500	-2.486	-2.472	-2.460	-2.446	-2.432	-2.421	-2.409	-2.396	-2.385	-2.371	-2.359	-2.346	-2.335	-2.321	-2.309	-2.294	-2.280	-2.265	-2.250	-2.234	-2.216	-2.199	-2.182	-2.162	-2.144	-2.122	-2.102	-2.081	-2.059	-2.035	-2.011	-1.986	-1.961	-1.935	-1.908	-1.880	-1.851	-1.824	-1.792	-1.762	-1.732	-1.702	-1.671	-1.639	-1.608	-1.575	-1.542	-1.511	-1.479	-1.446	-1.415	-1.384	-1.352	-1.322	-1.292	-1.264	-1.234	-1.206	-1.179	-1.152	-1.125	-1.100	-1.076	-1.051	-1.029	-1.008	-0.986	-0.968	-0.949	-0.931	-0.914	-0.899	-0.882	-0.869	-0.856	-0.844	-0.832	-0.821	-0.811	-0.801	-0.792	-0.785	-0.778	-0.770	-0.762	-0.756	-0.750	-0.742	-0.738	-0.731	-0.725	-0.719	-0.711	-0.705	-0.699	-0.691	-0.684	-0.676	-0.669	-0.659	-0.650	-0.641	-0.631	-0.621	-0.610	-0.598	-0.585	-0.572	-0.560	-0.545	-0.531	-0.515	-0.500	-0.484	-0.466	-0.449	-0.431	-0.412	-0.394	-0.374	-0.355	-0.335	-0.314	-0.292	-0.271	-0.249	-0.228	-0.205	-0.182	-0.159	-0.136	-0.111	-0.088	-0.064	-0.040	-0.015	0.010	0.035	0.060	0.086	0.111	0.136	0.162	0.190	0.216	0.242	0.269	0.298	0.324	0.351	0.380	0.408	0.435	0.464	0.492	0.521	0.549	0.578	0.608	0.635	0.664	0.694	0.722	0.751	0.780	0.810	0.838	0.866	0.894	0.922	0.950	0.976	1.002	1.029	1.055	1.080	1.102	1.126	1.149	1.171	1.192	1.212	1.231	1.250	1.266	1.282	1.298	1.312	1.325	1.336	1.346	1.355	1.364	1.371	1.378	1.381	1.386	1.388	1.389	1.389	1.389	1.388	1.385	1.380	1.378	1.371	1.366	1.358	1.351	1.342	1.335	1.326	1.316	1.308	1.298	1.288	1.278	1.269	1.258	1.249	1.240	1.230	1.221	1.212	1.205	1.198	1.191	1.184	1.179	1.172	1.169	1.164	1.160	1.158	1.155	1.155	1.155	1.155	1.156	1.156	1.160	1.161	1.165	1.170	1.175	1.180	1.186	1.192	1.201	1.209	1.216	1.225	1.234	1.242	1.252	1.261	1.271	1.281	1.291	1.301	1.311	1.320	1.331	1.340	1.350	1.360	1.369	1.379	1.388	1.398	1.405	1.415	1.422	1.431	1.439	1.445	1.452	1.460	1.466	1.472	1.479	1.484	1.489	1.494	1.499	1.504	1.506	1.511	1.514	1.516	1.519	1.521	1.522	1.525	1.525	1.526	1.526	1.526	1.525	1.525	1.522	1.520	1.519	1.515	1.511	1.508	1.502	1.498	1.490	1.484	1.475	1.466	1.458	1.448	1.438	1.425	1.412	1.400	1.388	1.372	1.358	1.342	1.328	1.311	1.294	1.276	1.258	1.240	1.221	1.202	1.182	1.164	1.144	1.126	1.105	1.086	1.068	1.049	1.031	1.012	0.995	0.978	0.962	0.946	0.932	0.919	0.906	0.895	0.884	0.875	0.868	0.861	0.858	0.854	0.852	0.851	0.852	0.856	0.861	0.868	0.876	0.885	0.895	0.908	0.922	0.938	0.954	0.971	0.991	1.012	1.034	1.056	1.081	1.106	1.132	1.159	1.188	1.215	1.244	1.274	1.304	1.334	1.364	1.394	1.425	1.455	1.484	1.512	1.541	1.569	1.598	1.624	1.650	1.675	1.699	1.722	1.742	1.764	1.782	1.800	1.816	1.832	1.846	1.859	1.870	1.879	1.888	1.894	1.898	1.901	1.904	1.904	1.904	1.901	1.898	1.892	1.886	1.878	1.868	1.858	1.845	1.831	1.818	1.801	1.785	1.768	1.750	1.730	1.710	1.689	1.666	1.645	1.621	1.599	1.574	1.551	1.526	1.501	1.476	1.452	1.426	1.401	1.376	1.352	1.326	1.301	1.278	1.254	1.230	1.206	1.185	1.164	1.142	1.121	1.101	1.084	1.065	1.048	1.032	1.016	1.002	0.990	0.978	0.966	0.956	0.948	0.940	0.932	0.928	0.922	0.919	0.915	0.914	0.912	0.911	0.912	0.912	0.914	0.916	0.919	0.921	0.925	0.930	0.934	0.936	0.940	0.944	0.948	0.950	0.952	0.955	0.956	0.956	0.956	0.955	0.954	0.950	0.945	0.940	0.931	0.922	0.911	0.900	0.885	0.870	0.852	0.834	0.812	0.790	0.766	0.740	0.712	0.684	0.652	0.620	0.586	0.549	0.511	0.472	0.432	0.392	0.350	0.308	0.264	0.219	0.172	0.126	0.080	0.032	-0.015	-0.062	-0.111	-0.158	-0.206	-0.252	-0.300	-0.346	-0.392	-0.438	-0.482	-0.526	-0.569	-0.610	-0.650	-0.689	-0.728	-0.764	-0.799	-0.832	-0.864	-0.896	-0.924	-0.952	-0.978	-1.002	-1.025	-1.045	-1.065	-1.082	-1.099	-1.112	-1.124	-1.135	-1.144	-1.151	-1.158	-1.161	-1.164	-1.164	-1.164	-1.162	-1.159	-1.154	-1.148	-1.141	-1.132	-1.122	-1.112	-1.100	-1.088	-1.074	-1.060	-1.044	-1.028	-1.011	-0.994	-0.975	-0.958	-0.938	-0.919	-0.899	-0.879	-0.859	-0.839	-0.819	-0.799	-0.779	-0.760	-0.741	-0.722	-0.706	-0.689	-0.674	-0.659	-0.645	-0.632	-0.621	-0.611	-0.602	-0.595	-0.590	-0.585	-0.584	-0.582	-0.584	-0.586	-0.592	-0.599	-0.608	-0.618	-0.631	-0.646	-0.664	-0.681	-0.702	-0.725	-0.749	-0.775	-0.802	-0.831	-0.861	-0.892	-0.926	-0.961	-0.998	-1.034	-1.071	-1.109	-1.148	-1.186	-1.226	-1.265	-1.305	-1.344	-1.382	-1.420	-1.456	-1.492	-1.528	-1.561	-1.594	-1.624	-1.652	-1.678	-1.702	-1.725	-1.745	-1.762	-1.778	-1.789	-1.799	-1.806	-1.810	-1.814	-1.812	-1.809	-1.802	-1.794	-1.782	-1.769	-1.752	-1.734	-1.712	-1.689	-1.662	-1.635	-1.605	-1.572	-1.539	-1.505	-1.468	-1.430	-1.391	-1.351	-1.311	-1.270	-1.229	-1.188	-1.145	-1.104	-1.062	-1.021	-0.981	-0.941	-0.902	-0.864	-0.828	-0.791	-0.756	-0.724	-0.691	-0.662	-0.632	-0.605	-0.581	-0.556	-0.535	-0.514	-0.496	-0.479	-0.464	-0.450	-0.439	-0.429	-0.420	-0.414	-0.409	-0.405	-0.401	-0.401	-0.401	-0.404	-0.406	-0.410	-0.416	-0.422	-0.430	-0.439	-0.449	-0.459	-0.469	-0.481	-0.494	-0.507	-0.520	-0.534	-0.548	-0.562	-0.576	-0.592	-0.608	-0.622	-0.638	-0.655	-0.670	-0.685	-0.700	-0.715	-0.730	-0.745	-0.760	-0.775	-0.789	-0.802	-0.818	-0.831	-0.845	-0.859	-0.872	-0.884	-0.898	-0.910	-0.924	-0.935	-0.948	-0.959	-0.970	-0.981	-0.994	-1.005	-1.015	-1.026	-1.036	-1.048	-1.056	-1.068	-1.078	-1.088	-1.096	-1.106	-1.115	-1.125	-1.134	-1.142	-1.151	-1.160	-1.169	-1.178	-1.185	-1.195	-1.202	-1.211	-1.219	-1.228	-1.235	-1.244	-1.252	-1.261	-1.271	-1.279	-1.289	-1.298	-1.306	-1.316	-1.325	-1.336	-1.345	-1.355	-1.366	-1.376	-1.388	-1.398	-1.409	-1.420	-1.431	-1.442	-1.454	-1.468	-1.479	-1.491	-1.502	-1.515	-1.529	-1.541	-1.554	-1.568	-1.580	-1.594	-1.606	-1.620	-1.634	-1.646	-1.660	-1.672	-1.686	-1.699	-1.711	-1.722	-1.735	-1.746	-1.759	-1.770	-1.781	-1.790	-1.801	-1.810	-1.819	-1.826	-1.834	-1.842	-1.849	-1.855	-1.860	-1.864	-1.869	-1.872	-1.875	-1.876	-1.878	-1.878	-1.878	-1.876	-1.874	-1.871	-1.868	-1.862	-1.858	-1.850	-1.844	-1.836	-1.829	-1.819	-1.808	-1.798	-1.786	-1.775	-1.761	-1.748	-1.734	-1.719	-1.704	-1.688	-1.672	-1.654	-1.638	-1.619	-1.601	-1.581	-1.561	-1.542	-1.521	-1.502	-1.481	-1.460	-1.439	-1.419	-1.396	-1.375	-1.354	-1.331	-1.310	-1.288	-1.265	-1.244	-1.220	-1.198	-1.176	-1.152	-1.130	-1.108	-1.085	-1.062	-1.041	-1.019	-0.995	-0.974	-0.950	-0.929	-0.908	-0.885	-0.862	-0.841	-0.819	-0.796	-0.775	-0.754	-0.731	-0.710	-0.689	-0.666	-0.645	-0.624	-0.604	-0.582	-0.561	-0.542	-0.521	-0.501	-0.481	-0.462	-0.442	-0.425	-0.406	-0.389	-0.371	-0.354	-0.336	-0.321	-0.305	-0.291	-0.276	-0.262	-0.249	-0.236	-0.222	-0.211	-0.201	-0.190	-0.181	-0.172	-0.165	-0.158	-0.152	-0.146	-0.141	-0.138	-0.134	-0.132	-0.129	-0.128	-0.128	-0.128	-0.128	-0.128	-0.130	-0.130	-0.132	-0.135	-0.138	-0.140	-0.142	-0.146	-0.149	-0.151	-0.154	-0.158	-0.160	-0.161	-0.164	-0.166	-0.168	-0.169	-0.169	-0.170	-0.170	-0.169	-0.168	-0.166	-0.164	-0.161	-0.158	-0.154	-0.149	-0.142	-0.136	-0.130	-0.122	-0.114	-0.106	-0.098	-0.088	-0.079	-0.068	-0.056	-0.045	-0.032	-0.020	-0.009	0.002	0.016	0.029	0.041	0.054	0.065	0.079	0.090	0.101	0.111	0.122	0.132	0.141	0.149	0.158	0.165	0.170	0.175	0.180	0.184	0.185	0.188	0.188	0.186	0.184	0.181	0.176	0.171	0.165	0.158	0.148	0.136	0.125	0.112	0.099	0.084	0.068	0.050	0.032	0.014	-0.006	-0.026	-0.048	-0.071	-0.092	-0.116	-0.141	-0.165	-0.190	-0.215	-0.240	-0.265	-0.291	-0.316	-0.342	-0.368	-0.394	-0.419	-0.444	-0.468	-0.492	-0.516	-0.539	-0.561	-0.584	-0.604	-0.624	-0.642	-0.661	-0.679	-0.695	-0.710	-0.724	-0.738	-0.750	-0.761	-0.771	-0.780	-0.788	-0.795	-0.800	-0.805	-0.809	-0.811	-0.812	-0.812	-0.812	-0.810	-0.808	-0.805	-0.800	-0.795	-0.789	-0.781	-0.775	-0.766	-0.758	-0.746	-0.736	-0.726	-0.715	-0.702	-0.691	-0.679	-0.665	-0.654	-0.640	-0.628	-0.615	-0.602	-0.589	-0.576	-0.565	-0.552	-0.541	-0.529	-0.518	-0.506	-0.496	-0.486	-0.475	-0.466	-0.458	-0.448	-0.440	-0.432	-0.426	-0.419	-0.412	-0.408	-0.404	-0.399	-0.395	-0.392	-0.389	-0.388	-0.386	-0.385	-0.384	-0.385	-0.384	-0.385	-0.386	-0.388	-0.390	-0.391	-0.395	-0.398	-0.400	-0.404	-0.406	-0.410	-0.412	-0.418	-0.421	-0.425	-0.428	-0.430	-0.434	-0.436	-0.439	-0.441	-0.444	-0.444	-0.445	-0.445	-0.445	-0.446	-0.445	-0.442	-0.441	-0.440	-0.436	-0.432	-0.428	-0.424	-0.418	-0.411	-0.404	-0.396	-0.389	-0.380	-0.371	-0.361	-0.350	-0.340	-0.330	-0.319	-0.308	-0.295	-0.284	-0.272	-0.261	-0.250	-0.238	-0.228	-0.216	-0.206	-0.198	-0.188	-0.179	-0.171	-0.165	-0.158	-0.152	-0.150	-0.148	-0.145	-0.144	-0.146	-0.148	-0.152	-0.158	-0.165	-0.172	-0.182	-0.195	-0.208	-0.222	-0.239	-0.256	-0.275	-0.295	-0.316	-0.340	-0.364	-0.389	-0.414	-0.441	-0.469	-0.498	-0.526	-0.556	-0.588	-0.618	-0.649	-0.680	-0.710	-0.740	-0.771	-0.801	-0.830	-0.860	-0.888	-0.916	-0.941	-0.966	-0.990	-1.012	-1.034	-1.052	-1.071	-1.088	-1.101	-1.112	-1.124	-1.134	-1.140	-1.145	-1.149	-1.150	-1.149	-1.146	-1.142	-1.136	-1.129	-1.120	-1.108	-1.096	-1.082	-1.066	-1.051	-1.032	-1.015	-0.994	-0.972	-0.951	-0.929	-0.905	-0.882	-0.859	-0.834	-0.809	-0.785	-0.760	-0.736	-0.711	-0.688	-0.664	-0.640	-0.618	-0.594	-0.572	-0.550	-0.529	-0.507	-0.488	-0.469	-0.450	-0.431	-0.414	-0.396	-0.381	-0.365	-0.349	-0.335	-0.321	-0.306	-0.294	-0.281	-0.268	-0.255	-0.242	-0.231	-0.219	-0.208	-0.195	-0.184	-0.170	-0.159	-0.146	-0.134	-0.121	-0.109	-0.095	-0.082	-0.069	-0.055	-0.041	-0.025	-0.011	0.004	0.020	0.035	0.051	0.066	0.082	0.099	0.115	0.130	0.148	0.162	0.178	0.194	0.209	0.224	0.239	0.252	0.266	0.279	0.291	0.304	0.316	0.326	0.336	0.346	0.358	0.365	0.372	0.381	0.388	0.394	0.399	0.404	0.408	0.411	0.414	0.416	0.418	0.419	0.420	0.420	0.420	0.419	0.418	0.418	0.415	0.414	0.412	0.410	0.408	0.406	0.404	0.402	0.400	0.399	0.396	0.395	0.394	0.392	0.391	0.391	0.391	0.390	0.389	0.390	0.390	0.390	0.390	0.391	0.392	0.394	0.395	0.396	0.398	0.400	0.402	0.404	0.408	0.409	0.412	0.415	0.418	0.419	0.422	0.425	0.425	0.428	0.428	0.428	0.428	0.426	0.425	0.422	0.420	0.415	0.410	0.405	0.399	0.391	0.384	0.375	0.365	0.354	0.341	0.329	0.315	0.299	0.284	0.266	0.248	0.229	0.209	0.186	0.162	0.139	0.115	0.088	0.061	0.032	0.002	-0.026	-0.056	-0.088	-0.121	-0.152	-0.186	-0.220	-0.252	-0.288	-0.322	-0.355	-0.390	-0.425	-0.459	-0.492	-0.525	-0.558	-0.590	-0.621	-0.652	-0.681	-0.711	-0.738	-0.765	-0.790	-0.814	-0.836	-0.856	-0.875	-0.892	-0.908	-0.921	-0.932	-0.941	-0.948	-0.952	-0.956	-0.958	-0.955	-0.950	-0.944	-0.935	-0.924	-0.911	-0.896	-0.878	-0.858	-0.835	-0.811	-0.784	-0.756	-0.725	-0.694	-0.660	-0.624	-0.586	-0.549	-0.510	-0.469	-0.426	-0.384	-0.340	-0.296	-0.251	-0.205	-0.160	-0.114	-0.068	-0.022	0.024	0.069	0.114	0.158	0.201	0.244	0.285	0.326	0.365	0.402	0.438	0.472	0.506	0.539	0.569	0.596	0.624	0.649	0.671	0.694	0.712	0.730	0.746	0.759	0.772	0.782	0.790	0.796	0.800	0.802	0.802	0.802	0.800	0.794	0.788	0.781	0.771	0.761	0.748	0.736	0.722	0.706	0.691	0.674	0.658	0.639	0.621	0.602	0.584	0.564	0.545	0.525	0.504	0.484	0.465	0.444	0.424	0.404	0.384	0.362	0.344	0.325	0.305	0.288	0.269	0.252	0.235	0.220	0.205	0.190	0.178	0.165	0.152	0.141	0.132	0.122	0.114	0.108	0.101	0.096	0.091	0.088	0.085	0.082	0.082	0.082	0.085	0.086	0.090	0.092	0.099	0.104	0.111	0.118	0.126	0.136	0.145	0.156	0.168	0.178	0.191	0.204	0.218	0.232	0.248	0.261	0.276	0.292	0.309	0.326	0.342	0.360	0.376	0.392	0.410	0.426	0.444	0.460	0.478	0.494	0.510	0.525	0.539	0.554	0.568	0.581	0.594	0.606	0.618	0.629	0.639	0.649	0.656	0.666	0.672	0.679	0.684	0.690	0.692	0.696	0.698	0.699	0.699	0.698	0.696	0.694	0.691	0.686	0.681	0.675	0.668	0.660	0.651	0.641	0.631	0.621	0.610	0.598	0.586	0.572	0.559	0.545	0.529	0.514	0.498	0.481	0.465	0.448	0.430	0.412	0.394	0.376	0.358	0.340	0.322	0.304	0.285	0.266	0.249	0.231	0.212	0.195	0.176	0.159	0.141	0.124	0.108	0.091	0.075	0.059	0.044	0.029	0.012	0.000	-0.015	-0.028	-0.040	-0.051	-0.064	-0.072	-0.084	-0.092	-0.101	-0.109	-0.115	-0.121	-0.128	-0.131	-0.136	-0.140	-0.142	-0.145	-0.146	-0.148	-0.148	-0.149	-0.149	-0.149	-0.148	-0.146	-0.145	-0.144	-0.142	-0.140	-0.139	-0.138	-0.136	-0.135	-0.135	-0.134	-0.134	-0.135	-0.138	-0.140	-0.141	-0.145	-0.150	-0.156	-0.162	-0.169	-0.178	-0.186	-0.196	-0.209	-0.220	-0.234	-0.248	-0.264	-0.280	-0.299	-0.318	-0.338	-0.358	-0.380	-0.401	-0.425	-0.449	-0.472	-0.498	-0.522	-0.550	-0.576	-0.601	-0.629	-0.656	-0.681	-0.709	-0.735	-0.760	-0.786	-0.810	-0.834	-0.858	-0.879	-0.900	-0.921	-0.940	-0.959	-0.975	-0.991	-1.006	-1.019	-1.031	-1.041	-1.051	-1.059	-1.064	-1.069	-1.071	-1.074	-1.074	-1.072	-1.069	-1.066	-1.061	-1.055	-1.048	-1.040	-1.031	-1.021	-1.010	-0.999	-0.986	-0.972	-0.960	-0.945	-0.932	-0.916	-0.902	-0.888	-0.874	-0.858	-0.844	-0.830	-0.816	-0.801	-0.789	-0.776	-0.765	-0.754	-0.744	-0.735	-0.725	-0.718	-0.710	-0.705	-0.700	-0.696	-0.692	-0.690	-0.690	-0.689	-0.690	-0.691	-0.694	-0.698	-0.702	-0.709	-0.715	-0.722	-0.731	-0.740	-0.751	-0.761	-0.774	-0.785	-0.799	-0.811	-0.825	-0.839	-0.852	-0.868	-0.881	-0.896	-0.910	-0.924	-0.939	-0.952	-0.966	-0.979	-0.991	-1.004	-1.015	-1.025	-1.035	-1.044	-1.051	-1.059	-1.064	-1.068	-1.070	-1.071	-1.070	-1.069	-1.064	-1.059	-1.051	-1.041	-1.030	-1.018	-1.002	-0.986	-0.968	-0.946	-0.922	-0.899	-0.871	-0.842	-0.810	-0.776	-0.740	-0.704	-0.664	-0.621	-0.579	-0.532	-0.485	-0.436	-0.386	-0.334	-0.279	-0.224	-0.166	-0.108	-0.049	0.012	0.074	0.136	0.201	0.265	0.330	0.395	0.461	0.528	0.592	0.659	0.726	0.792	0.858	0.922	0.988	1.051	1.114	1.175	1.236	1.296	1.355	1.411	1.468	1.521	1.574	1.624	1.671	1.718	1.760	1.802	1.842	1.880	1.915	1.948	1.978	2.005	2.030	2.052	2.072	2.090	2.104	2.116	2.125	2.130	2.134	2.134	2.131	2.128	2.119	2.109	2.094	2.079	2.059	2.036	2.013	1.985	1.955	1.922	1.886	1.849	1.809	1.765	1.720	1.672	1.621	1.568	1.512	1.455	1.395	1.334	1.271	1.205	1.138	1.069	0.998	0.926	0.851	0.776	0.699	0.621	0.540	0.460	0.376	0.295	0.210	0.125	0.039	-0.049	-0.134	-0.222	-0.310	-0.399	-0.489	-0.578	-0.668	-0.756	-0.846	-0.935	-1.025	-1.114	-1.202	-1.291	-1.380	-1.468	-1.556	-1.642	-1.730	-1.816	-1.902	-1.988	-2.072	-2.156	-2.240	-2.324	-2.405	-2.488	-2.569	-2.650	-2.730	-2.809	-2.888	-2.966	-3.044	-3.120	-3.198	-3.274	-3.349	-3.425	-3.499	-3.575	-3.649	-3.724	-3.799	-3.871	-3.946	-4.020	-4.094	-4.166	-4.240	-4.312	-4.386	-4.459	-4.531	-4.605	-4.678	-4.751	-4.824	-4.896	-4.970	-5.041	-5.115	-5.188	-5.260	-5.331	-5.404	-5.474	-5.546	-5.618	-5.688	-5.758	-5.829	-5.899	-5.968	-6.038	-6.105	-6.172	-6.240	-6.306	-6.372	-6.436	-6.501	-6.564	-6.626	-6.688	-6.748	-6.808	-6.865	-6.922	-6.978	-7.032	-7.088	-7.139	-7.190	-7.241	-7.290	-7.339	-7.385	-7.431	-7.476	-7.520	-7.562	-7.604	-7.645	-7.684	-7.722	-7.759	-7.795	-7.830	-7.864	-7.896	-7.928	-7.959	-7.988	-8.018	-8.045	-8.071	-8.099	-8.123	-8.148	-8.171	-8.194	-8.215	-8.236	-8.256	-8.276	-8.295	-8.312	-8.330	-8.346	-8.361	-8.376	-8.390	-8.404	-8.415	-8.428	-8.439	-8.448	-8.458	-8.464	-8.471	-8.478	-8.484	-8.489	-8.492	-8.495	-8.498	-8.499	-8.499	-8.499	-8.498	-8.495	-8.492	-8.489	-8.484	-8.480	-8.474	-8.468	-8.460	-8.452	-8.445	-8.436	-8.428	-8.418	-8.409	-8.399	-8.388	-8.378	-8.366	-8.355	-8.345	-8.334	-8.324	-8.312	-8.301	-8.290	-8.280	-8.270	-8.260	-8.250	-8.240	-8.231	-8.222	-8.214	-8.206	-8.199	-8.192	-8.185	-8.179	-8.175	-8.169	-8.165	-8.160	-8.156	-8.152	-8.150	-8.148	-8.145	-8.144	-8.140	-8.140	-8.139	-8.136	-8.135	-8.134	-8.134	-8.131	-8.130	-8.127	-8.125	-8.123	-8.119	-8.116	-8.111	-8.108	-8.101	-8.096	-8.089	-8.081	-8.072	-8.062	-8.051	-8.039	-8.025	-8.010	-7.995	-7.978	-7.960	-7.940	-7.919	-7.898	-7.874	-7.849	-7.822	-7.795	-7.766	-7.736	-7.704	-7.671	-7.636	-7.600	-7.561	-7.524	-7.484	-7.442	-7.400	-7.356	-7.312	-7.268	-7.221	-7.174	-7.125	-7.078	-7.028	-6.978	-6.926	-6.875	-6.824	-6.772	-6.720	-6.668	-6.615	-6.564	-6.511	-6.460	-6.408	-6.356	-6.305	-6.254	-6.204	-6.154	-6.104	-6.055	-6.006	-5.959	-5.912	-5.865	-5.820	-5.775	-5.730	-5.688	-5.645	-5.602	-5.561	-5.521	-5.481	-5.442	-5.404	-5.366	-5.328	-5.292	-5.255	-5.220	-5.184	-5.148	-5.112	-5.079	-5.044	-5.009	-4.974	-4.939	-4.904	-4.869	-4.832	-4.798	-4.761	-4.722	-4.686	-4.649	-4.610	-4.570	-4.531	-4.490	-4.449	-4.408	-4.365	-4.322	-4.279	-4.235	-4.190	-4.145	-4.099	-4.052	-4.006	-3.959	-3.911	-3.862	-3.815	-3.768	-3.719	-3.671	-3.622	-3.575	-3.528	-3.481	-3.435	-3.390	-3.345	-3.301	-3.259	-3.216	-3.176	-3.138	-3.099	-3.062	-3.028	-2.994	-2.962	-2.932	-2.905	-2.878	-2.852	-2.830	-2.809	-2.789	-2.771	-2.755	-2.741	-2.728	-2.715	-2.705	-2.696	-2.690	-2.682	-2.679	-2.675	-2.672	-2.670	-2.669	-2.668	-2.668	-2.668	-2.669	-2.669	-2.669	-2.670	-2.669	-2.668	-2.668	-2.666	-2.662	-2.660	-2.655	-2.649	-2.644	-2.635	-2.625	-2.615	-2.601	-2.588	-2.571	-2.554	-2.535	-2.514	-2.491	-2.466	-2.441	-2.412	-2.384	-2.352	-2.318	-2.284	-2.249	-2.211	-2.171	-2.131	-2.089	-2.046	-2.002	-1.959	-1.911	-1.866	-1.819	-1.772	-1.725	-1.676	-1.629	-1.580	-1.532	-1.485	-1.438	-1.391	-1.345	-1.299	-1.255	-1.210	-1.168	-1.126	-1.086	-1.046	-1.009	-0.972	-0.938	-0.904	-0.872	-0.842	-0.815	-0.789	-0.764	-0.740	-0.720	-0.701	-0.684	-0.668	-0.654	-0.641	-0.631	-0.624	-0.618	-0.612	-0.610	-0.609	-0.609	-0.611	-0.615	-0.619	-0.626	-0.632	-0.642	-0.652	-0.665	-0.678	-0.690	-0.706	-0.721	-0.738	-0.756	-0.774	-0.792	-0.812	-0.832	-0.852	-0.872	-0.894	-0.915	-0.936	-0.956	-0.978	-1.000	-1.020	-1.040	-1.061	-1.082	-1.101	-1.120	-1.139	-1.158	-1.174	-1.191	-1.206	-1.221	-1.235	-1.249	-1.260	-1.271	-1.281	-1.290	-1.296	-1.304	-1.309	-1.311	-1.315	-1.316	-1.316	-1.315	-1.312	-1.309	-1.304	-1.298	-1.290	-1.281	-1.270	-1.260	-1.248	-1.234	-1.220	-1.204	-1.189	-1.171	-1.154	-1.135	-1.116	-1.098	-1.076	-1.056	-1.036	-1.015	-0.995	-0.974	-0.952	-0.931	-0.911	-0.891	-0.872	-0.854	-0.835	-0.819	-0.801	-0.785	-0.770	-0.756	-0.744	-0.731	-0.721	-0.712	-0.704	-0.699	-0.694	-0.689	-0.688	-0.686	-0.686	-0.689	-0.692	-0.696	-0.704	-0.711	-0.720	-0.730	-0.740	-0.752	-0.766	-0.781	-0.796	-0.812	-0.829	-0.848	-0.866	-0.888	-0.908	-0.928	-0.949	-0.970	-0.991	-1.014	-1.036	-1.058	-1.079	-1.101	-1.122	-1.145	-1.165	-1.186	-1.206	-1.225	-1.245	-1.265	-1.282	-1.299	-1.316	-1.332	-1.348	-1.364	-1.378	-1.391	-1.404	-1.415	-1.428	-1.439	-1.449	-1.459	-1.468	-1.478	-1.485	-1.494	-1.501	-1.509	-1.516	-1.524	-1.531	-1.540	-1.546	-1.554	-1.564	-1.571	-1.580	-1.589	-1.599	-1.609	-1.620	-1.631	-1.642	-1.656	-1.670	-1.684	-1.699	-1.715	-1.731	-1.750	-1.769	-1.788	-1.808	-1.830	-1.851	-1.875	-1.898	-1.921	-1.946	-1.974	-1.999	-2.027	-2.054	-2.082	-2.112	-2.141	-2.171	-2.202	-2.234	-2.265	-2.296	-2.328	-2.360	-2.392	-2.424	-2.456	-2.489	-2.522	-2.555	-2.588	-2.619	-2.651	-2.684	-2.716	-2.748	-2.779	-2.810	-2.841	-2.871	-2.902	-2.932	-2.962	-2.991	-3.021	-3.051	-3.079	-3.108	-3.135	-3.162	-3.190	-3.218	-3.242	-3.268	-3.294	-3.319	-3.344	-3.368	-3.390	-3.414	-3.435	-3.458	-3.480	-3.501	-3.520	-3.540	-3.559	-3.578	-3.595	-3.612	-3.628	-3.644	-3.659	-3.671	-3.685	-3.696	-3.708	-3.718	-3.728	-3.735	-3.742	-3.749	-3.754	-3.759	-3.761	-3.764	-3.766	-3.766	-3.765	-3.764	-3.760	-3.756	-3.751	-3.746	-3.739	-3.731	-3.722	-3.712	-3.702	-3.690	-3.679	-3.665	-3.651	-3.636	-3.621	-3.606	-3.590	-3.571	-3.555	-3.536	-3.519	-3.499	-3.479	-3.460	-3.441	-3.420	-3.400	-3.380	-3.361	-3.341	-3.321	-3.301	-3.282	-3.264	-3.246	-3.228	-3.211	-3.194	-3.178	-3.162	-3.148	-3.134	-3.121	-3.109	-3.098	-3.089	-3.079	-3.070	-3.064	-3.058	-3.054	-3.049	-3.046	-3.045	-3.045	-3.046	-3.049	-3.052	-3.056	-3.062	-3.069	-3.078	-3.088	-3.098	-3.109	-3.121	-3.136	-3.150	-3.165	-3.182	-3.200	-3.218	-3.236	-3.255	-3.276	-3.296	-3.316	-3.339	-3.361	-3.382	-3.405	-3.426	-3.450	-3.472	-3.495	-3.516	-3.538	-3.560	-3.580	-3.600	-3.620	-3.640	-3.658	-3.675	-3.690	-3.706	-3.721	-3.734	-3.745	-3.755	-3.765	-3.774	-3.780	-3.785	-3.788	-3.790	-3.791	-3.790	-3.789	-3.785	-3.779	-3.772	-3.764	-3.752	-3.741	-3.728	-3.714	-3.698	-3.680	-3.662	-3.642	-3.622	-3.600	-3.578	-3.554	-3.530	-3.505	-3.480	-3.455	-3.429	-3.402	-3.376	-3.350	-3.324	-3.299	-3.272	-3.249	-3.224	-3.200	-3.176	-3.154	-3.132	-3.112	-3.092	-3.074	-3.058	-3.041	-3.028	-3.015	-3.001	-2.992	-2.984	-2.976	-2.970	-2.965	-2.962	-2.962	-2.964	-2.965	-2.969	-2.974	-2.980	-2.989	-2.998	-3.009	-3.021	-3.034	-3.049	-3.064	-3.080	-3.098	-3.116	-3.134	-3.154	-3.174	-3.195	-3.216	-3.239	-3.260	-3.282	-3.306	-3.329	-3.352	-3.375	-3.399	-3.422	-3.445	-3.469	-3.491	-3.514	-3.536	-3.559	-3.580	-3.602	-3.624	-3.645	-3.666	-3.686	-3.706	-3.726	-3.746	-3.765	-3.784	-3.802	-3.819	-3.838	-3.854	-3.869	-3.885	-3.900	-3.916	-3.930	-3.944	-3.959	-3.971	-3.985	-3.996	-4.009	-4.019	-4.030	-4.040	-4.050	-4.058	-4.066	-4.074	-4.080	-4.086	-4.091	-4.095	-4.099	-4.102	-4.105	-4.106	-4.106	-4.105	-4.105	-4.101	-4.099	-4.095	-4.089	-4.082	-4.076	-4.068	-4.059	-4.048	-4.036	-4.024	-4.011	-3.996	-3.981	-3.965	-3.949	-3.930	-3.911	-3.892	-3.872	-3.852	-3.831	-3.809	-3.786	-3.764	-3.741	-3.718	-3.694	-3.670	-3.646	-3.622	-3.599	-3.575	-3.552	-3.528	-3.505	-3.482	-3.460	-3.439	-3.418	-3.398	-3.376	-3.358	-3.339	-3.320	-3.304	-3.289	-3.272	-3.259	-3.245	-3.232	-3.221	-3.211	-3.201	-3.194	-3.185	-3.179	-3.172	-3.168	-3.164	-3.161	-3.158	-3.158	-3.156	-3.155	-3.155	-3.156	-3.156	-3.159	-3.159	-3.162	-3.164	-3.168	-3.170	-3.174	-3.176	-3.180	-3.182	-3.186	-3.189	-3.191	-3.194	-3.196	-3.199	-3.200	-3.201	-3.202	-3.202	-3.202	-3.201	-3.200	-3.198	-3.196	-3.192	-3.189	-3.184	-3.179	-3.172	-3.165	-3.159	-3.151	-3.142	-3.134	-3.124	-3.114	-3.104	-3.091	-3.080	-3.069	-3.056	-3.042	-3.029	-3.015	-3.001	-2.986	-2.972	-2.958	-2.941	-2.926	-2.911	-2.895	-2.879	-2.864	-2.849	-2.832	-2.818	-2.802	-2.786	-2.772	-2.758	-2.742	-2.729	-2.715	-2.700	-2.686	-2.672	-2.660	-2.645	-2.632	-2.620	-2.606	-2.594	-2.580	-2.569	-2.555	-2.542	-2.530	-2.516	-2.504	-2.490	-2.478	-2.464	-2.450	-2.436	-2.420	-2.405	-2.390	-2.372	-2.355	-2.339	-2.319	-2.300	-2.280	-2.259	-2.238	-2.215	-2.191	-2.168	-2.142	-2.116	-2.090	-2.061	-2.033	-2.004	-1.972	-1.942	-1.911	-1.879	-1.845	-1.811	-1.778	-1.741	-1.706	-1.670	-1.634	-1.598	-1.560	-1.524	-1.485	-1.448	-1.411	-1.374	-1.338	-1.301	-1.264	-1.228	-1.192	-1.158	-1.124	-1.090	-1.056	-1.024	-0.992	-0.962	-0.932	-0.904	-0.876	-0.849	-0.822	-0.799	-0.775	-0.751	-0.729	-0.708	-0.688	-0.668	-0.650	-0.632	-0.615	-0.599	-0.584	-0.569	-0.555	-0.541	-0.529	-0.516	-0.504	-0.491	-0.481	-0.469	-0.456	-0.446	-0.435	-0.424	-0.414	-0.402	-0.390	-0.380	-0.368	-0.358	-0.345	-0.334	-0.320	-0.308	-0.294	-0.281	-0.266	-0.252	-0.238	-0.221	-0.206	-0.189	-0.171	-0.154	-0.136	-0.119	-0.100	-0.081	-0.062	-0.042	-0.022	-0.002	0.019	0.040	0.061	0.082	0.105	0.128	0.151	0.175	0.198	0.222	0.248	0.272	0.296	0.322	0.348	0.374	0.400	0.428	0.455	0.482	0.511	0.539	0.568	0.598	0.626	0.658	0.686	0.718	0.749	0.780	0.811	0.842	0.875	0.908	0.940	0.972	1.006	1.039	1.071	1.104	1.138	1.170	1.204	1.236	1.270	1.302	1.334	1.365	1.396	1.426	1.456	1.486	1.515	1.542	1.570	1.598	1.621	1.646	1.670	1.692	1.714	1.734	1.754	1.771	1.788	1.802	1.816	1.829	1.840	1.851	1.860	1.868	1.875	1.880	1.884	1.886	1.889	1.889	1.888	1.888	1.885	1.881	1.879	1.874	1.868	1.861	1.856	1.849	1.841	1.834	1.826	1.819	1.810	1.802	1.795	1.786	1.779	1.772	1.766	1.759	1.752	1.746	1.741	1.735	1.731	1.726	1.724	1.720	1.719	1.716	1.715	1.712	1.714	1.712	1.712	1.714	1.716	1.718	1.720	1.722	1.725	1.729	1.731	1.735	1.739	1.742	1.746	1.750	1.754	1.758	1.761	1.764	1.768	1.770	1.772	1.775	1.778	1.779	1.781	1.782	1.784	1.785	1.786	1.785	1.785	1.785	1.785	1.784	1.782	1.780	1.779	1.778	1.776	1.774	1.771	1.768	1.765	1.764	1.760	1.759	1.755	1.752	1.749	1.746	1.742	1.740	1.738	1.734	1.731	1.729	1.725	1.722	1.720	1.718	1.715	1.712	1.709	1.706	1.704	1.701	1.696	1.694	1.689	1.685	1.680	1.675	1.669	1.662	1.656	1.650	1.641	1.635	1.625	1.616	1.608	1.599	1.588	1.578	1.566	1.555	1.544	1.531	1.519	1.505	1.492	1.479	1.466	1.451	1.438	1.424	1.410	1.396	1.382	1.369	1.355	1.342	1.330	1.319	1.308	1.296	1.286	1.276	1.268	1.261	1.254	1.249	1.245	1.242	1.240	1.239	1.240	1.241	1.245	1.250	1.256	1.262	1.272	1.282	1.294	1.306	1.319	1.334	1.351	1.369	1.386	1.406	1.428	1.450	1.472	1.496	1.521	1.548	1.574	1.601	1.629	1.658	1.686	1.715	1.744	1.772	1.801	1.832	1.860	1.889	1.919	1.946	1.974	2.001	2.027	2.054	2.080	2.105	2.128	2.151	2.172	2.194	2.212	2.232	2.249	2.265	2.280	2.294	2.306	2.318	2.326	2.335	2.341	2.346	2.350	2.352	2.354	2.352	2.350	2.348	2.342	2.336	2.328	2.318	2.306	2.295	2.281	2.266	2.250	2.232	2.214	2.195	2.174	2.151	2.129	2.106	2.081	2.056	2.031	2.004	1.978	1.951	1.922	1.894	1.866	1.838	1.809	1.780	1.751	1.721	1.694	1.665	1.638	1.610	1.582	1.558	1.532	1.508	1.484	1.460	1.439	1.418	1.396	1.376	1.359	1.342	1.325	1.310	1.296	1.284	1.271	1.259	1.249	1.239	1.231	1.222	1.218	1.211	1.205	1.201	1.198	1.194	1.190	1.188	1.186	1.184	1.182	1.180	1.178	1.175	1.172	1.170	1.166	1.162	1.158	1.154	1.146	1.140	1.132	1.122	1.114	1.101	1.089	1.076	1.061	1.045	1.028	1.009	0.988	0.966	0.945	0.921	0.895	0.869	0.840	0.811	0.780	0.749	0.715	0.681	0.646	0.610	0.574	0.535	0.496	0.459	0.419	0.379	0.338	0.296	0.255	0.214	0.172	0.130	0.088	0.046	0.004	-0.038	-0.079	-0.120	-0.161	-0.201	-0.241	-0.280	-0.319	-0.356	-0.394	-0.431	-0.465	-0.500	-0.534	-0.568	-0.599	-0.630	-0.659	-0.686	-0.714	-0.741	-0.765	-0.789	-0.810	-0.832	-0.852	-0.869	-0.886	-0.902	-0.916	-0.930	-0.941	-0.950	-0.959	-0.965	-0.971	-0.975	-0.978	-0.980	-0.980	-0.978	-0.975	-0.971	-0.968	-0.961	-0.954	-0.944	-0.935	-0.924	-0.914	-0.899	-0.886	-0.871	-0.858	-0.840	-0.825	-0.808	-0.790	-0.771	-0.754	-0.736	-0.718	-0.699	-0.681	-0.665	-0.648	-0.631	-0.616	-0.601	-0.588	-0.575	-0.564	-0.554	-0.545	-0.536	-0.532	-0.526	-0.524	-0.524	-0.525	-0.528	-0.532	-0.539	-0.548	-0.559	-0.571	-0.585	-0.602	-0.620	-0.641	-0.662	-0.685	-0.710	-0.738	-0.765	-0.795	-0.826	-0.858	-0.891	-0.925	-0.960	-0.995	-1.030	-1.068	-1.104	-1.139	-1.176	-1.210	-1.245	-1.280	-1.312	-1.345	-1.376	-1.406	-1.434	-1.460	-1.485	-1.506	-1.528	-1.545	-1.560	-1.574	-1.585	-1.591	-1.598	-1.600	-1.601	-1.599	-1.595	-1.588	-1.578	-1.566	-1.551	-1.534	-1.516	-1.494	-1.472	-1.446	-1.419	-1.391	-1.360	-1.329	-1.296	-1.262	-1.228	-1.191	-1.155	-1.119	-1.081	-1.044	-1.006	-0.970	-0.932	-0.896	-0.861	-0.826	-0.792	-0.759	-0.728	-0.698	-0.668	-0.640	-0.614	-0.590	-0.566	-0.545	-0.525	-0.507	-0.490	-0.474	-0.462	-0.450	-0.440	-0.431	-0.422	-0.418	-0.412	-0.410	-0.408	-0.406	-0.406	-0.408	-0.410	-0.412	-0.416	-0.421	-0.426	-0.431	-0.439	-0.445	-0.451	-0.459	-0.465	-0.472	-0.480	-0.486	-0.494	-0.500	-0.509	-0.515	-0.521	-0.528	-0.532	-0.539	-0.544	-0.549	-0.554	-0.559	-0.561	-0.566	-0.569	-0.570	-0.572	-0.574	-0.576	-0.578	-0.579	-0.579	-0.580	-0.581	-0.581	-0.581	-0.581	-0.581	-0.582	-0.582	-0.582	-0.584	-0.584	-0.584	-0.585	-0.585	-0.586	-0.588	-0.589	-0.591	-0.592	-0.594	-0.598	-0.599	-0.602	-0.606	-0.610	-0.614	-0.618	-0.621	-0.626	-0.630	-0.635	-0.639	-0.645	-0.650	-0.655	-0.661	-0.668	-0.672	-0.678	-0.685	-0.691	-0.698	-0.705	-0.712	-0.720	-0.728	-0.735	-0.744	-0.751	-0.761	-0.769	-0.779	-0.788	-0.798	-0.808	-0.818	-0.828	-0.839	-0.850	-0.862	-0.874	-0.886	-0.898	-0.910	-0.924	-0.938	-0.950	-0.964	-0.978	-0.991	-1.005	-1.020	-1.035	-1.050	-1.065	-1.080	-1.095	-1.110	-1.125	-1.140	-1.155	-1.169	-1.185	-1.199	-1.212	-1.225	-1.239	-1.251	-1.264	-1.275	-1.285	-1.295	-1.305	-1.314	-1.321	-1.329	-1.335	-1.340	-1.344	-1.348	-1.351	-1.352	-1.352	-1.352	-1.351	-1.348	-1.344	-1.340	-1.334	-1.328	-1.320	-1.311	-1.302	-1.292	-1.281	-1.270	-1.258	-1.244	-1.231	-1.218	-1.201	-1.186	-1.171	-1.156	-1.139	-1.122	-1.105	-1.088	-1.070	-1.054	-1.036	-1.019	-1.000	-0.984	-0.966	-0.950	-0.934	-0.916	-0.900	-0.885	-0.869	-0.855	-0.840	-0.826	-0.811	-0.799	-0.785	-0.772	-0.759	-0.748	-0.735	-0.724	-0.711	-0.701	-0.690	-0.680	-0.670	-0.659	-0.650	-0.640	-0.631	-0.620	-0.611	-0.602	-0.592	-0.585	-0.575	-0.565	-0.555	-0.546	-0.535	-0.525	-0.515	-0.505	-0.495	-0.484	-0.474	-0.461	-0.450	-0.439	-0.428	-0.415	-0.404	-0.391	-0.379	-0.368	-0.354	-0.341	-0.329	-0.315	-0.301	-0.289	-0.276	-0.262	-0.249	-0.236	-0.222	-0.210	-0.196	-0.184	-0.170	-0.158	-0.145	-0.132	-0.120	-0.108	-0.098	-0.085	-0.074	-0.064	-0.052	-0.042	-0.032	-0.022	-0.012	-0.004	0.005	0.014	0.022	0.031	0.039	0.048	0.056	0.064	0.071	0.080	0.086	0.094	0.101	0.109	0.116	0.124	0.131	0.139	0.146	0.154	0.161	0.170	0.178	0.185	0.194	0.202	0.210	0.218	0.226	0.235	0.242	0.251	0.259	0.269	0.276	0.285	0.295	0.302	0.312	0.322	0.330	0.340	0.349	0.359	0.368	0.376	0.385	0.394	0.402	0.411	0.419	0.428	0.435	0.442	0.450	0.455	0.462	0.468	0.474	0.478	0.481	0.485	0.489	0.491	0.494	0.494	0.494	0.494	0.492	0.491	0.488	0.484	0.480	0.475	0.469	0.462	0.454	0.445	0.435	0.425	0.414	0.401	0.388	0.372	0.358	0.341	0.325	0.308	0.290	0.271	0.252	0.231	0.210	0.190	0.169	0.146	0.124	0.101	0.079	0.056	0.032	0.009	-0.014	-0.038	-0.059	-0.082	-0.104	-0.126	-0.146	-0.168	-0.189	-0.206	-0.226	-0.244	-0.260	-0.276	-0.291	-0.305	-0.318	-0.330	-0.340	-0.351	-0.360	-0.368	-0.374	-0.379	-0.382	-0.386	-0.389	-0.390	-0.390	-0.389	-0.388	-0.384	-0.380	-0.376	-0.371	-0.365	-0.359	-0.350	-0.342	-0.334	-0.325	-0.316	-0.306	-0.296	-0.286	-0.276	-0.266	-0.256	-0.248	-0.236	-0.228	-0.218	-0.209	-0.201	-0.192	-0.185	-0.179	-0.172	-0.168	-0.161	-0.158	-0.155	-0.151	-0.149	-0.149	-0.148	-0.148	-0.149	-0.150	-0.152	-0.156	-0.160	-0.165	-0.171	-0.178	-0.184	-0.191	-0.200	-0.209	-0.219	-0.228	-0.239	-0.249	-0.261	-0.272	-0.284	-0.296	-0.309	-0.321	-0.334	-0.346	-0.360	-0.372	-0.385	-0.399	-0.411	-0.424	-0.436	-0.449	-0.460	-0.474	-0.485	-0.496	-0.507	-0.518	-0.528	-0.538	-0.546	-0.555	-0.562	-0.570	-0.576	-0.582	-0.588	-0.592	-0.596	-0.599	-0.601	-0.602	-0.604	-0.604	-0.604	-0.602	-0.599	-0.595	-0.591	-0.586	-0.581	-0.575	-0.568	-0.559	-0.550	-0.540	-0.531	-0.521	-0.510	-0.499	-0.488	-0.475	-0.462	-0.450	-0.438	-0.425	-0.412	-0.401	-0.389	-0.376	-0.365	-0.355	-0.344	-0.334	-0.325	-0.318	-0.310	-0.304	-0.299	-0.294	-0.292	-0.291	-0.290	-0.292	-0.295	-0.300	-0.305	-0.311	-0.320	-0.330	-0.341	-0.355	-0.369	-0.384	-0.401	-0.420	-0.439	-0.459	-0.481	-0.505	-0.528	-0.552	-0.578	-0.604	-0.630	-0.658	-0.684	-0.711	-0.738	-0.765	-0.791	-0.819	-0.844	-0.870	-0.894	-0.918	-0.940	-0.961	-0.981	-0.999	-1.015	-1.031	-1.046	-1.058	-1.068	-1.076	-1.082	-1.088	-1.090	-1.090	-1.090	-1.085	-1.080	-1.071	-1.062	-1.051	-1.038	-1.022	-1.006	-0.989	-0.968	-0.946	-0.924	-0.899	-0.875	-0.848	-0.820	-0.791	-0.762	-0.734	-0.702	-0.672	-0.641	-0.610	-0.578	-0.546	-0.516	-0.485	-0.454	-0.424	-0.394	-0.365	-0.335	-0.308	-0.280	-0.252	-0.226	-0.200	-0.175	-0.151	-0.126	-0.104	-0.082	-0.061	-0.040	-0.021	-0.001	0.018	0.036	0.054	0.071	0.088	0.104	0.121	0.138	0.152	0.169	0.184	0.199	0.216	0.231	0.248	0.262	0.279	0.295	0.311	0.329	0.345	0.364	0.381	0.399	0.418	0.436	0.455	0.474	0.492	0.511	0.530	0.550	0.570	0.589	0.609	0.629	0.648	0.666	0.686	0.705	0.724	0.741	0.759	0.776	0.794	0.810	0.826	0.841	0.858	0.871	0.885	0.899	0.911	0.922	0.934	0.944	0.955	0.964	0.974	0.981	0.989	0.995	1.001	1.008	1.012	1.016	1.021	1.022	1.026	1.029	1.031	1.034	1.035	1.036	1.038	1.038	1.039	1.039	1.039	1.038	1.038	1.038	1.038	1.038	1.036	1.036	1.034	1.034	1.034	1.031	1.031	1.030	1.029	1.028	1.026	1.026	1.025	1.022	1.022	1.021	1.021	1.021	1.021	1.020	1.020	1.020	1.019	1.020	1.019	1.019	1.018	1.016	1.016	1.015	1.014	1.011	1.010	1.008	1.004	1.001	0.998	0.994	0.989	0.985	0.979	0.974	0.968	0.960	0.954	0.946	0.938	0.929	0.919	0.909	0.898	0.884	0.871	0.858	0.842	0.828	0.811	0.795	0.776	0.758	0.739	0.718	0.696	0.675	0.652	0.630	0.606	0.582	0.559	0.534	0.509	0.484	0.458	0.434	100.000	5.000	2.000	1.000	3.000	0.000	0.000	0.000	0.000	0.000	0.000	0.000	0.000	0.000	0.000	0.000	0.000	0.000	-0.539	-0.536	-0.535	-0.535	-0.534	-0.534	-0.534	-0.535	-0.538	-0.538	-0.541	-0.544	-0.546	-0.550	-0.554	-0.559	-0.564	-0.570	-0.575	-0.582	-0.590	-0.596	-0.605	-0.612	-0.622	-0.631	-0.640	-0.650	-0.660	-0.670	-0.680	-0.690	-0.700	-0.709	-0.719	-0.728	-0.738	-0.746	-0.755	-0.762	-0.770	-0.778	-0.784	-0.790	-0.795	-0.799	-0.802	-0.806	-0.806	-0.809	-0.809	-0.809	-0.808	-0.805	-0.802	-0.799	-0.794	-0.790	-0.784	-0.776	-0.769	-0.761	-0.752	-0.742	-0.732	-0.722	-0.712	-0.701	-0.690	-0.679	-0.668	-0.655	-0.642	-0.631	-0.620	-0.609	-0.596	-0.586	-0.576	-0.566	-0.558	-0.549	-0.541	-0.534	-0.529	-0.522	-0.520	-0.516	-0.515	-0.512	-0.514	-0.514	-0.518	-0.521	-0.526	-0.532	-0.540	-0.549	-0.559	-0.571	-0.582	-0.596	-0.611	-0.628	-0.644	-0.662	-0.681	-0.701	-0.722	-0.744	-0.766	-0.790	-0.814	-0.839	-0.862	-0.889	-0.915	-0.940	-0.966	-0.994	-1.020	-1.045	-1.072	-1.098	-1.124	-1.150	-1.175	-1.200	-1.225	-1.249	-1.274	-1.296	-1.319	-1.340	-1.361	-1.381	-1.401	-1.420	-1.439	-1.456	-1.472	-1.490	-1.506	-1.520	-1.536	-1.550	-1.562	-1.576	-1.588	-1.601	-1.612	-1.624	-1.635	-1.646	-1.658	-1.666	-1.678	-1.688	-1.700	-1.710	-1.721	-1.732	-1.745	-1.756	-1.770	-1.782	-1.796	-1.809	-1.824	-1.839	-1.855	-1.870	-1.888	-1.905	-1.922	-1.940	-1.959	-1.978	-1.998	-2.018	-2.039	-2.060	-2.081	-2.102	-2.125	-2.146	-2.169	-2.191	-2.212	-2.235	-2.258	-2.279	-2.301	-2.321	-2.342	-2.362	-2.382	-2.401	-2.420	-2.436	-2.454	-2.469	-2.484	-2.496	-2.509	-2.520	-2.530	-2.539	-2.545	-2.552	-2.558	-2.560	-2.561	-2.561	-2.561	-2.558	-2.554	-2.550	-2.542	-2.534	-2.524	-2.514	-2.501	-2.488	-2.472	-2.458	-2.440	-2.421	-2.402	-2.382	-2.361	-2.340	-2.316	-2.294	-2.269	-2.246	-2.221	-2.196	-2.171	-2.148	-2.121	-2.098	-2.072	-2.049	-2.025	-2.001	-1.979	-1.956	-1.935	-1.915	-1.894	-1.875	-1.859	-1.841	-1.825	-1.811	-1.799	-1.786	-1.775	-1.766	-1.759	-1.752	-1.748	-1.744	-1.742	-1.741	-1.742	-1.745	-1.749	-1.755	-1.761	-1.769	-1.779	-1.790	-1.801	-1.815	-1.830	-1.846	-1.864	-1.882	-1.902	-1.924	-1.944	-1.968	-1.990	-2.014	-2.040	-2.065	-2.090	-2.118	-2.144	-2.171	-2.200	-2.226	-2.255	-2.284	-2.311	-2.340	-2.368	-2.395	-2.422	-2.450	-2.478	-2.504	-2.530	-2.556	-2.580	-2.605	-2.629	-2.651	-2.674	-2.696	-2.716	-2.736	-2.755	-2.772	-2.789	-2.805	-2.820	-2.834	-2.848	-2.859	-2.870	-2.880	-2.889	-2.898	-2.904	-2.911	-2.916	-2.919	-2.924	-2.925	-2.926	-2.928	-2.928	-2.926	-2.925	-2.922	-2.920	-2.916	-2.912	-2.908	-2.902	-2.896	-2.890	-2.884	-2.876	-2.870	-2.862	-2.855	-2.848	-2.840	-2.832	-2.824	-2.816	-2.809	-2.800	-2.791	-2.784	-2.776	-2.768	-2.761	-2.754	-2.745	-2.739	-2.731	-2.724	-2.718	-2.711	-2.705	-2.700	-2.694	-2.689	-2.684	-2.679	-2.675	-2.671	-2.668	-2.664	-2.661	-2.659	-2.656	-2.655	-2.654	-2.652	-2.652	-2.652	-2.654	-2.655	-2.658	-2.660	-2.664	-2.668	-2.672	-2.679	-2.685	-2.691	-2.700	-2.709	-2.719	-2.730	-2.741	-2.754	-2.769	-2.784	-2.800	-2.816	-2.835	-2.854	-2.874	-2.895	-2.916	-2.940	-2.964	-2.989	-3.015	-3.041	-3.070	-3.098	-3.126	-3.156	-3.185	-3.216	-3.246	-3.278	-3.309	-3.339	-3.370	-3.401	-3.431	-3.460	-3.490	-3.519	-3.546	-3.574	-3.601	-3.626	-3.651	-3.674	-3.696	-3.716	-3.735	-3.752	-3.769	-3.781	-3.792	-3.802	-3.810	-3.815	-3.819	-3.820	-3.820	-3.816	-3.811	-3.804	-3.795	-3.784	-3.771	-3.756	-3.739	-3.720	-3.699	-3.676	-3.652	-3.626	-3.599	-3.570	-3.541	-3.509	-3.476	-3.445	-3.410	-3.376	-3.342	-3.308	-3.274	-3.239	-3.204	-3.170	-3.138	-3.105	-3.072	-3.042	-3.012	-2.984	-2.958	-2.931	-2.905	-2.882	-2.861	-2.841	-2.822	-2.805	-2.791	-2.778	-2.766	-2.756	-2.749	-2.742	-2.738	-2.735	-2.735	-2.735	-2.738	-2.741	-2.745	-2.751	-2.760	-2.769	-2.778	-2.789	-2.800	-2.812	-2.825	-2.839	-2.852	-2.866	-2.881	-2.896	-2.911	-2.926	-2.939	-2.952	-2.968	-2.981	-2.994	-3.005	-3.016	-3.028	-3.036	-3.046	-3.054	-3.062	-3.068	-3.074	-3.078	-3.079	-3.082	-3.082	-3.082	-3.080	-3.079	-3.075	-3.070	-3.065	-3.059	-3.051	-3.042	-3.032	-3.024	-3.012	-3.000	-2.989	-2.976	-2.962	-2.949	-2.934	-2.918	-2.901	-2.885	-2.869	-2.852	-2.835	-2.816	-2.800	-2.781	-2.762	-2.745	-2.728	-2.709	-2.691	-2.672	-2.654	-2.635	-2.618	-2.600	-2.581	-2.564	-2.545	-2.528	-2.510	-2.491	-2.474	-2.458	-2.440	-2.422	-2.406	-2.390	-2.372	-2.358	-2.342	-2.325	-2.310	-2.295	-2.280	-2.264	-2.250	-2.235	-2.221	-2.208	-2.192	-2.180	-2.166	-2.152	-2.141	-2.129	-2.116	-2.105	-2.094	-2.084	-2.072	-2.064	-2.055	-2.045	-2.038	-2.030	-2.021	-2.016	-2.009	-2.004	-1.999	-1.994	-1.989	-1.985	-1.981	-1.979	-1.976	-1.975	-1.972	-1.974	-1.974	-1.974	-1.975	-1.976	-1.979	-1.982	-1.985	-1.989	-1.992	-1.996	-2.000	-2.005	-2.009	-2.014	-2.019	-2.022	-2.027	-2.031	-2.035	-2.040	-2.044	-2.047	-2.050	-2.052	-2.054	-2.055	-2.055	-2.055	-2.054	-2.052	-2.050	-2.046	-2.041	-2.036	-2.030	-2.022	-2.014	-2.004	-1.992	-1.980	-1.966	-1.952	-1.936	-1.920	-1.901	-1.881	-1.861	-1.840	-1.818	-1.794	-1.771	-1.745	-1.719	-1.692	-1.664	-1.635	-1.606	-1.576	-1.545	-1.515	-1.482	-1.450	-1.418	-1.385	-1.351	-1.319	-1.285	-1.251	-1.218	-1.184	-1.151	-1.118	-1.085	-1.052	-1.020	-0.988	-0.956	-0.925	-0.895	-0.865	-0.836	-0.808	-0.779	-0.751	-0.725	-0.700	-0.675	-0.650	-0.626	-0.602	-0.581	-0.559	-0.538	-0.518	-0.498	-0.479	-0.460	-0.441	-0.424	-0.408	-0.390	-0.375	-0.361	-0.346	-0.331	-0.318	-0.305	-0.292	-0.279	-0.268	-0.254	-0.244	-0.231	-0.220	-0.209	-0.199	-0.189	-0.178	-0.169	-0.159	-0.149	-0.140	-0.131	-0.122	-0.114	-0.105	-0.098	-0.089	-0.081	-0.074	-0.066	-0.058	-0.050	-0.042	-0.035	-0.029	-0.022	-0.016	-0.009	-0.002	0.004	0.011	0.018	0.024	0.030	0.036	0.044	0.050	0.056	0.062	0.070	0.076	0.084	0.091	0.098	0.106	0.114	0.121	0.130	0.139	0.146	0.155	0.165	0.174	0.185	0.195	0.204	0.216	0.226	0.238	0.250	0.262	0.274	0.288	0.299	0.314	0.326	0.340	0.352	0.368	0.380	0.394	0.408	0.421	0.435	0.449	0.462	0.475	0.488	0.501	0.514	0.526	0.538	0.549	0.561	0.571	0.582	0.592	0.601	0.611	0.620	0.628	0.636	0.642	0.650	0.656	0.661	0.668	0.672	0.678	0.681	0.686	0.689	0.692	0.696	0.700	0.702	0.705	0.708	0.710	0.712	0.716	0.719	0.722	0.724	0.728	0.731	0.735	0.739	0.742	0.749	0.754	0.759	0.765	0.770	0.776	0.784	0.790	0.799	0.806	0.815	0.825	0.832	0.842	0.851	0.862	0.872	0.882	0.892	0.902	0.914	0.922	0.932	0.941	0.951	0.959	0.968	0.975	0.980	0.988	0.992	0.998	1.000	1.004	1.005	1.005	1.006	1.005	1.004	1.000	0.996	0.991	0.984	0.978	0.969	0.961	0.950	0.939	0.928	0.916	0.902	0.889	0.875	0.860	0.844	0.829	0.814	0.798	0.781	0.766	0.751	0.735	0.721	0.706	0.692	0.680	0.669	0.656	0.646	0.638	0.630	0.624	0.619	0.615	0.614	0.614	0.614	0.616	0.622	0.628	0.635	0.645	0.655	0.668	0.682	0.698	0.715	0.735	0.755	0.776	0.799	0.824	0.849	0.875	0.905	0.934	0.962	0.992	1.024	1.055	1.085	1.119	1.149	1.181	1.214	1.244	1.276	1.308	1.338	1.368	1.395	1.425	1.451	1.479	1.502	1.528	1.551	1.572	1.592	1.612	1.630	1.646	1.661	1.676	1.689	1.699	1.709	1.716	1.722	1.728	1.731	1.734	1.734	1.732	1.730	1.728	1.722	1.716	1.708	1.699	1.688	1.678	1.664	1.651	1.636	1.620	1.604	1.586	1.568	1.549	1.529	1.508	1.485	1.462	1.440	1.416	1.391	1.368	1.341	1.315	1.290	1.264	1.235	1.209	1.181	1.152	1.124	1.095	1.068	1.039	1.010	0.981	0.952	0.924	0.895	0.868	0.839	0.811	0.784	0.756	0.730	0.702	0.676	0.651	0.625	0.602	0.578	0.554	0.531	0.507	0.486	0.465	0.444	0.424	0.405	0.386	0.368	0.350	0.334	0.318	0.301	0.286	0.272	0.259	0.245	0.231	0.220	0.208	0.195	0.182	0.171	0.159	0.148	0.135	0.124	0.110	0.098	0.084	0.070	0.056	0.041	0.026	0.010	-0.008	-0.024	-0.044	-0.062	-0.082	-0.104	-0.126	-0.149	-0.174	-0.199	-0.225	-0.252	-0.280	-0.309	-0.339	-0.369	-0.400	-0.432	-0.465	-0.499	-0.534	-0.568	-0.602	-0.639	-0.675	-0.711	-0.749	-0.786	-0.824	-0.860	-0.898	-0.936	-0.972	-1.011	-1.046	-1.084	-1.120	-1.156	-1.191	-1.225	-1.260	-1.294	-1.325	-1.358	-1.389	-1.419	-1.449	-1.478	-1.505	-1.532	-1.558	-1.582	-1.606	-1.629	-1.650	-1.671	-1.690	-1.709	-1.725	-1.741	-1.758	-1.771	-1.785	-1.796	-1.806	-1.818	-1.825	-1.834	-1.840	-1.845	-1.849	-1.852	-1.854	-1.855	-1.855	-1.854	-1.851	-1.848	-1.844	-1.840	-1.832	-1.825	-1.816	-1.808	-1.796	-1.785	-1.771	-1.758	-1.742	-1.728	-1.710	-1.694	-1.675	-1.656	-1.636	-1.615	-1.596	-1.575	-1.552	-1.531	-1.510	-1.488	-1.466	-1.445	-1.424	-1.402	-1.381	-1.361	-1.342	-1.322	-1.305	-1.289	-1.272	-1.258	-1.245	-1.231	-1.220	-1.211	-1.202	-1.196	-1.191	-1.189	-1.186	-1.186	-1.189	-1.191	-1.198	-1.204	-1.212	-1.222	-1.234	-1.249	-1.264	-1.280	-1.298	-1.318	-1.338	-1.360	-1.381	-1.405	-1.429	-1.454	-1.479	-1.504	-1.529	-1.554	-1.579	-1.601	-1.626	-1.649	-1.670	-1.691	-1.711	-1.729	-1.745	-1.761	-1.774	-1.786	-1.795	-1.802	-1.809	-1.812	-1.814	-1.814	-1.809	-1.804	-1.796	-1.785	-1.772	-1.758	-1.741	-1.720	-1.699	-1.675	-1.649	-1.621	-1.591	-1.560	-1.528	-1.494	-1.458	-1.420	-1.382	-1.344	-1.304	-1.262	-1.222	-1.181	-1.140	-1.098	-1.058	-1.015	-0.975	-0.935	-0.895	-0.855	-0.816	-0.780	-0.742	-0.708	-0.674	-0.640	-0.608	-0.578	-0.546	-0.520	-0.492	-0.466	-0.444	-0.420	-0.399	-0.380	-0.362	-0.345	-0.330	-0.315	-0.302	-0.291	-0.281	-0.272	-0.264	-0.258	-0.252	-0.248	-0.245	-0.241	-0.241	-0.239	-0.240	-0.241	-0.241	-0.244	-0.246	-0.251	-0.255	-0.259	-0.264	-0.270	-0.276	-0.282	-0.289	-0.295	-0.302	-0.310	-0.320	-0.328	-0.336	-0.346	-0.355	-0.365	-0.376	-0.388	-0.398	-0.409	-0.420	-0.432	-0.446	-0.459	-0.471	-0.485	-0.499	-0.512	-0.528	-0.542	-0.559	-0.574	-0.591	-0.606	-0.624	-0.640	-0.658	-0.674	-0.692	-0.710	-0.728	-0.745	-0.762	-0.780	-0.798	-0.815	-0.831	-0.849	-0.865	-0.881	-0.898	-0.911	-0.928	-0.941	-0.955	-0.968	-0.980	-0.991	-1.002	-1.012	-1.022	-1.031	-1.038	-1.045	-1.051	-1.056	-1.061	-1.065	-1.068	-1.069	-1.070	-1.070	-1.070	-1.068	-1.066	-1.062	-1.060	-1.056	-1.051	-1.045	-1.039	-1.031	-1.024	-1.016	-1.009	-1.000	-0.991	-0.982	-0.974	-0.964	-0.954	-0.945	-0.936	-0.926	-0.918	-0.910	-0.900	-0.892	-0.884	-0.878	-0.869	-0.862	-0.856	-0.850	-0.844	-0.839	-0.834	-0.831	-0.828	-0.825	-0.821	-0.820	-0.819	-0.818	-0.818	-0.818	-0.818	-0.819	-0.820	-0.822	-0.824	-0.825	-0.828	-0.831	-0.834	-0.838	-0.841	-0.844	-0.849	-0.852	-0.856	-0.861	-0.866	-0.871	-0.875	-0.880	-0.885	-0.890	-0.892	-0.898	-0.902	-0.906	-0.910	-0.915	-0.919	-0.921	-0.925	-0.928	-0.931	-0.934	-0.936	-0.939	-0.940	-0.942	-0.944	-0.946	-0.946	-0.948	-0.949	-0.950	-0.950	-0.950	-0.950	-0.950	-0.949	-0.949	-0.946	-0.946	-0.944	-0.941	-0.939	-0.936	-0.931	-0.928	-0.924	-0.919	-0.915	-0.910	-0.904	-0.898	-0.890	-0.882	-0.875	-0.865	-0.856	-0.848	-0.836	-0.826	-0.814	-0.801	-0.790	-0.778	-0.765	-0.751	-0.738	-0.722	-0.709	-0.694	-0.679	-0.665	-0.650	-0.635	-0.620	-0.606	-0.591	-0.578	-0.565	-0.551	-0.539	-0.526	-0.515	-0.505	-0.495	-0.486	-0.476	-0.470	-0.464	-0.459	-0.455	-0.452	-0.451	-0.451	-0.454	-0.458	-0.462	-0.470	-0.478	-0.486	-0.499	-0.511	-0.525	-0.540	-0.558	-0.576	-0.595	-0.616	-0.639	-0.661	-0.686	-0.712	-0.739	-0.766	-0.794	-0.822	-0.851	-0.881	-0.911	-0.941	-0.971	-1.001	-1.031	-1.060	-1.090	-1.119	-1.146	-1.175	-1.201	-1.228	-1.254	-1.278	-1.301	-1.322	-1.344	-1.364	-1.382	-1.399	-1.414	-1.426	-1.439	-1.449	-1.459	-1.466	-1.470	-1.475	-1.478	-1.478	-1.476	-1.474	-1.470	-1.465	-1.458	-1.450	-1.441	-1.431	-1.420	-1.409	-1.396	-1.382	-1.368	-1.352	-1.338	-1.322	-1.308	-1.291	-1.276	-1.260	-1.245	-1.230	-1.216	-1.201	-1.188	-1.172	-1.161	-1.149	-1.139	-1.129	-1.120	-1.111	-1.104	-1.099	-1.095	-1.091	-1.091	-1.090	-1.091	-1.094	-1.098	-1.102	-1.109	-1.116	-1.126	-1.136	-1.149	-1.161	-1.176	-1.192	-1.210	-1.229	-1.248	-1.269	-1.290	-1.312	-1.336	-1.361	-1.385	-1.411	-1.438	-1.464	-1.491	-1.520	-1.548	-1.576	-1.604	-1.632	-1.660	-1.689	-1.715	-1.744	-1.770	-1.798	-1.822	-1.849	-1.872	-1.898	-1.920	-1.944	-1.964	-1.984	-2.005	-2.022	-2.040	-2.056	-2.070	-2.084	-2.095	-2.105	-2.114	-2.120	-2.126	-2.130	-2.132	-2.134	-2.131	-2.130	-2.125	-2.120	-2.111	-2.102	-2.092	-2.080	-2.066	-2.051	-2.035	-2.018	-1.998	-1.976	-1.955	-1.932	-1.909	-1.884	-1.859	-1.832	-1.804	-1.776	-1.748	-1.719	-1.688	-1.658	-1.628	-1.596	-1.564	-1.534	-1.502	-1.472	-1.441	-1.410	-1.381	-1.352	-1.322	-1.295	-1.266	-1.240	-1.212	-1.189	-1.164	-1.141	-1.119	-1.098	-1.078	-1.058	-1.040	-1.024	-1.009	-0.995	-0.984	-0.971	-0.961	-0.952	-0.945	-0.939	-0.934	-0.930	-0.928	-0.926	-0.925	-0.928	-0.929	-0.932	-0.936	-0.940	-0.945	-0.951	-0.959	-0.966	-0.974	-0.981	-0.990	-1.000	-1.010	-1.019	-1.029	-1.040	-1.049	-1.059	-1.069	-1.078	-1.088	-1.096	-1.104	-1.112	-1.120	-1.128	-1.135	-1.140	-1.146	-1.151	-1.156	-1.161	-1.165	-1.170	-1.172	-1.175	-1.176	-1.179	-1.180	-1.182	-1.182	-1.184	-1.182	-1.184	-1.184	-1.184	-1.184	-1.184	-1.184	-1.185	-1.185	-1.188	-1.188	-1.190	-1.192	-1.196	-1.199	-1.204	-1.208	-1.212	-1.219	-1.225	-1.231	-1.240	-1.249	-1.258	-1.266	-1.276	-1.286	-1.298	-1.309	-1.321	-1.334	-1.345	-1.359	-1.371	-1.384	-1.398	-1.410	-1.424	-1.436	-1.449	-1.460	-1.472	-1.485	-1.496	-1.506	-1.516	-1.526	-1.534	-1.541	-1.548	-1.554	-1.558	-1.560	-1.562	-1.564	-1.562	-1.561	-1.558	-1.554	-1.550	-1.542	-1.535	-1.526	-1.515	-1.505	-1.492	-1.479	-1.465	-1.450	-1.434	-1.416	-1.399	-1.379	-1.360	-1.340	-1.320	-1.299	-1.278	-1.256	-1.234	-1.214	-1.191	-1.170	-1.148	-1.128	-1.106	-1.084	-1.064	-1.042	-1.021	-1.001	-0.982	-0.962	-0.944	-0.926	-0.906	-0.889	-0.870	-0.852	-0.835	-0.818	-0.801	-0.784	-0.766	-0.750	-0.732	-0.718	-0.700	-0.684	-0.665	-0.649	-0.631	-0.614	-0.595	-0.576	-0.556	-0.538	-0.518	-0.496	-0.476	-0.454	-0.431	-0.408	-0.384	-0.359	-0.334	-0.308	-0.281	-0.255	-0.228	-0.199	-0.171	-0.142	-0.112	-0.084	-0.055	-0.025	0.004	0.032	0.062	0.091	0.119	0.146	0.174	0.200	0.226	0.250	0.275	0.298	0.319	0.340	0.360	0.378	0.394	0.410	0.424	0.436	0.448	0.456	0.465	0.471	0.474	0.478	0.478	0.479	0.476	0.472	0.466	0.459	0.451	0.440	0.429	0.415	0.401	0.385	0.368	0.349	0.330	0.309	0.289	0.266	0.244	0.220	0.196	0.171	0.145	0.121	0.095	0.069	0.044	0.018	-0.009	-0.035	-0.060	-0.086	-0.111	-0.136	-0.161	-0.186	-0.211	-0.235	-0.258	-0.280	-0.301	-0.322	-0.342	-0.362	-0.382	-0.400	-0.416	-0.432	-0.448	-0.462	-0.476	-0.489	-0.501	-0.512	-0.522	-0.532	-0.541	-0.550	-0.558	-0.565	-0.572	-0.579	-0.585	-0.591	-0.596	-0.601	-0.606	-0.611	-0.615	-0.620	-0.624	-0.629	-0.634	-0.639	-0.644	-0.649	-0.655	-0.662	-0.670	-0.678	-0.686	-0.696	-0.706	-0.718	-0.730	-0.742	-0.756	-0.772	-0.789	-0.806	-0.825	-0.844	-0.865	-0.886	-0.910	-0.934	-0.959	-0.985	-1.012	-1.040	-1.069	-1.099	-1.130	-1.160	-1.194	-1.225	-1.259	-1.292	-1.328	-1.361	-1.396	-1.430	-1.465	-1.499	-1.534	-1.566	-1.599	-1.630	-1.661	-1.691	-1.720	-1.749	-1.774	-1.799	-1.821	-1.842	-1.861	-1.879	-1.894	-1.908	-1.918	-1.926	-1.932	-1.936	-1.938	-1.935	-1.931	-1.924	-1.916	-1.904	-1.890	-1.872	-1.852	-1.830	-1.806	-1.780	-1.749	-1.718	-1.684	-1.648	-1.609	-1.569	-1.526	-1.482	-1.436	-1.390	-1.340	-1.291	-1.240	-1.188	-1.135	-1.082	-1.028	-0.974	-0.919	-0.865	-0.810	-0.756	-0.702	-0.649	-0.596	-0.544	-0.492	-0.442	-0.394	-0.346	-0.300	-0.254	-0.211	-0.168	-0.128	-0.089	-0.052	-0.016	0.016	0.049	0.076	0.104	0.129	0.149	0.169	0.186	0.201	0.214	0.225	0.232	0.239	0.241	0.244	0.242	0.240	0.235	0.228	0.220	0.208	0.196	0.181	0.166	0.148	0.128	0.108	0.085	0.061	0.036	0.009	-0.019	-0.048	-0.078	-0.109	-0.140	-0.172	-0.206	-0.240	-0.272	-0.306	-0.340	-0.374	-0.406	-0.440	-0.471	-0.504	-0.535	-0.565	-0.596	-0.624	-0.651	-0.678	-0.702	-0.726	-0.748	-0.770	-0.789	-0.805	-0.821	-0.835	-0.846	-0.856	-0.864	-0.869	-0.874	-0.875	-0.874	-0.870	-0.866	-0.859	-0.850	-0.838	-0.825	-0.810	-0.792	-0.774	-0.754	-0.730	-0.706	-0.680	-0.654	-0.625	-0.595	-0.564	-0.532	-0.499	-0.465	-0.430	-0.395	-0.359	-0.322	-0.286	-0.249	-0.212	-0.176	-0.141	-0.105	-0.070	-0.035	0.000	0.032	0.065	0.096	0.128	0.158	0.185	0.212	0.239	0.264	0.286	0.308	0.328	0.348	0.362	0.379	0.392	0.405	0.415	0.424	0.431	0.438	0.442	0.444	0.445	0.444	0.442	0.439	0.432	0.426	0.418	0.409	0.396	0.384	0.370	0.354	0.338	0.319	0.299	0.278	0.255	0.231	0.206	0.180	0.154	0.125	0.096	0.066	0.035	0.002	-0.030	-0.062	-0.098	-0.132	-0.168	-0.205	-0.241	-0.279	-0.316	-0.355	-0.394	-0.432	-0.472	-0.510	-0.550	-0.589	-0.628	-0.666	-0.704	-0.742	-0.779	-0.816	-0.850	-0.885	-0.919	-0.951	-0.981	-1.011	-1.040	-1.068	-1.092	-1.116	-1.138	-1.159	-1.179	-1.195	-1.211	-1.224	-1.235	-1.245	-1.252	-1.259	-1.262	-1.265	-1.265	-1.262	-1.259	-1.254	-1.246	-1.239	-1.229	-1.218	-1.204	-1.190	-1.176	-1.161	-1.144	-1.128	-1.109	-1.091	-1.074	-1.055	-1.038	-1.020	-1.001	-0.985	-0.969	-0.952	-0.938	-0.924	-0.909	-0.899	-0.888	-0.879	-0.870	-0.864	-0.859	-0.856	-0.855	-0.856	-0.858	-0.860	-0.866	-0.874	-0.881	-0.892	-0.905	-0.919	-0.932	-0.950	-0.969	-0.988	-1.008	-1.030	-1.052	-1.076	-1.100	-1.126	-1.151	-1.176	-1.204	-1.229	-1.255	-1.281	-1.308	-1.334	-1.359	-1.384	-1.406	-1.430	-1.452	-1.472	-1.494	-1.512	-1.530	-1.548	-1.561	-1.575	-1.588	-1.600	-1.610	-1.618	-1.625	-1.630	-1.635	-1.638	-1.639	-1.638	-1.636	-1.632	-1.629	-1.624	-1.618	-1.609	-1.600	-1.590	-1.579	-1.569	-1.556	-1.544	-1.530	-1.516	-1.501	-1.488	-1.472	-1.458	-1.442	-1.429	-1.414	-1.399	-1.385	-1.371	-1.358	-1.344	-1.332	-1.319	-1.309	-1.298	-1.290	-1.281	-1.274	-1.266	-1.260	-1.258	-1.255	-1.252	-1.252	-1.254	-1.258	-1.260	-1.266	-1.274	-1.284	-1.292	-1.305	-1.319	-1.334	-1.350	-1.368	-1.388	-1.409	-1.431	-1.455	-1.481	-1.509	-1.538	-1.568	-1.599	-1.631	-1.665	-1.701	-1.738	-1.774	-1.812	-1.851	-1.890	-1.931	-1.972	-2.013	-2.054	-2.096	-2.138	-2.180	-2.222	-2.264	-2.305	-2.346	-2.386	-2.426	-2.465	-2.502	-2.539	-2.575	-2.609	-2.641	-2.672	-2.702	-2.730	-2.756	-2.779	-2.801	-2.820	-2.839	-2.855	-2.868	-2.879	-2.886	-2.894	-2.896	-2.899	-2.898	-2.894	-2.890	-2.881	-2.870	-2.859	-2.844	-2.826	-2.806	-2.786	-2.762	-2.738	-2.710	-2.681	-2.652	-2.620	-2.589	-2.555	-2.520	-2.485	-2.450	-2.414	-2.378	-2.339	-2.304	-2.266	-2.229	-2.191	-2.156	-2.121	-2.086	-2.052	-2.019	-1.989	-1.958	-1.929	-1.902	-1.876	-1.851	-1.829	-1.809	-1.790	-1.772	-1.758	-1.744	-1.734	-1.724	-1.718	-1.712	-1.710	-1.711	-1.712	-1.715	-1.721	-1.730	-1.740	-1.752	-1.768	-1.784	-1.802	-1.822	-1.844	-1.868	-1.892	-1.920	-1.949	-1.979	-2.010	-2.042	-2.078	-2.111	-2.148	-2.185	-2.222	-2.262	-2.301	-2.341	-2.381	-2.421	-2.464	-2.505	-2.548	-2.590	-2.631	-2.672	-2.715	-2.758	-2.799	-2.840	-2.880	-2.920	-2.960	-2.999	-3.038	-3.076	-3.111	-3.149	-3.184	-3.219	-3.251	-3.284	-3.316	-3.345	-3.375	-3.404	-3.430	-3.456	-3.481	-3.504	-3.528	-3.548	-3.568	-3.586	-3.604	-3.620	-3.634	-3.649	-3.661	-3.671	-3.681	-3.689	-3.696	-3.702	-3.709	-3.711	-3.714	-3.716	-3.716	-3.718	-3.716	-3.715	-3.712	-3.709	-3.705	-3.700	-3.695	-3.689	-3.682	-3.674	-3.666	-3.658	-3.648	-3.639	-3.629	-3.619	-3.609	-3.598	-3.585	-3.575	-3.562	-3.551	-3.539	-3.528	-3.516	-3.504	-3.492	-3.481	-3.470	-3.458	-3.448	-3.438	-3.426	-3.416	-3.408	-3.399	-3.390	-3.382	-3.375	-3.369	-3.362	-3.358	-3.352	-3.349	-3.345	-3.342	-3.340	-3.339	-3.338	-3.338	-3.338	-3.340	-3.342	-3.345	-3.349	-3.354	-3.360	-3.366	-3.372	-3.381	-3.391	-3.400	-3.411	-3.421	-3.434	-3.446	-3.459	-3.472	-3.486	-3.501	-3.516	-3.531	-3.546	-3.561	-3.578	-3.592	-3.608	-3.622	-3.636	-3.650	-3.665	-3.678	-3.690	-3.701	-3.712	-3.724	-3.731	-3.740	-3.746	-3.752	-3.758	-3.760	-3.761	-3.760	-3.760	-3.756	-3.751	-3.745	-3.736	-3.726	-3.715	-3.701	-3.686	-3.669	-3.650	-3.629	-3.606	-3.581	-3.555	-3.528	-3.498	-3.468	-3.435	-3.401	-3.366	-3.330	-3.294	-3.255	-3.216	-3.176	-3.136	-3.094	-3.052	-3.011	-2.970	-2.928	-2.885	-2.844	-2.802	-2.760	-2.720	-2.681	-2.644	-2.605	-2.568	-2.534	-2.499	-2.465	-2.434	-2.402	-2.372	-2.346	-2.320	-2.295	-2.271	-2.250	-2.230	-2.211	-2.195	-2.179	-2.166	-2.154	-2.142	-2.132	-2.125	-2.118	-2.111	-2.106	-2.102	-2.099	-2.096	-2.095	-2.095	-2.094	-2.094	-2.095	-2.095	-2.096	-2.098	-2.098	-2.099	-2.099	-2.099	-2.098	-2.098	-2.095	-2.091	-2.089	-2.084	-2.078	-2.070	-2.062	-2.052	-2.042	-2.031	-2.016	-2.002	-1.986	-1.970	-1.951	-1.931	-1.912	-1.890	-1.866	-1.842	-1.818	-1.791	-1.762	-1.735	-1.706	-1.675	-1.645	-1.614	-1.581	-1.549	-1.516	-1.482	-1.448	-1.415	-1.380	-1.346	-1.312	-1.279	-1.245	-1.212	-1.181	-1.149	-1.118	-1.088	-1.059	-1.030	-1.002	-0.978	-0.952	-0.930	-0.908	-0.888	-0.868	-0.850	-0.834	-0.819	-0.805	-0.794	-0.784	-0.775	-0.768	-0.761	-0.758	-0.754	-0.754	-0.752	-0.755	-0.756	-0.761	-0.765	-0.771	-0.779	-0.786	-0.795	-0.805	-0.816	-0.826	-0.839	-0.850	-0.862	-0.875	-0.889	-0.901	-0.914	-0.928	-0.940	-0.951	-0.964	-0.975	-0.988	-0.998	-1.006	-1.015	-1.024	-1.031	-1.038	-1.044	-1.049	-1.051	-1.055	-1.058	-1.059	-1.059	-1.059	-1.056	-1.055	-1.051	-1.048	-1.041	-1.036	-1.031	-1.024	-1.016	-1.008	-1.000	-0.992	-0.984	-0.975	-0.965	-0.958	-0.949	-0.941	-0.934	-0.926	-0.920	-0.912	-0.908	-0.901	-0.899	-0.895	-0.891	-0.890	-0.889	-0.890	-0.891	-0.892	-0.895	-0.899	-0.904	-0.910	-0.916	-0.922	-0.931	-0.940	-0.950	-0.960	-0.970	-0.981	-0.994	-1.006	-1.019	-1.032	-1.045	-1.059	-1.071	-1.085	-1.099	-1.111	-1.125	-1.138	-1.150	-1.161	-1.172	-1.184	-1.194	-1.202	-1.211	-1.219	-1.225	-1.232	-1.238	-1.241	-1.244	-1.246	-1.246	-1.248	-1.246	-1.244	-1.242	-1.238	-1.232	-1.228	-1.220	-1.214	-1.205	-1.196	-1.186	-1.175	-1.164	-1.151	-1.139	-1.125	-1.110	-1.095	-1.080	-1.064	-1.048	-1.031	-1.014	-0.996	-0.980	-0.961	-0.944	-0.924	-0.906	-0.888	-0.868	-0.849	-0.829	-0.810	-0.791	-0.771	-0.752	-0.732	-0.714	-0.695	-0.676	-0.658	-0.639	-0.620	-0.602	-0.585	-0.566	-0.550	-0.532	-0.515	-0.499	-0.482	-0.466	-0.451	-0.436	-0.422	-0.409	-0.395	-0.384	-0.371	-0.360	-0.350	-0.340	-0.330	-0.322	-0.314	-0.305	-0.300	-0.294	-0.289	-0.284	-0.280	-0.279	-0.276	-0.275	-0.274	-0.275	-0.275	-0.276	-0.278	-0.281	-0.284	-0.288	-0.291	-0.296	-0.301	-0.306	-0.311	-0.318	-0.325	-0.331	-0.336	-0.342	-0.349	-0.354	-0.360	-0.365	-0.370	-0.375	-0.380	-0.385	-0.388	-0.392	-0.395	-0.398	-0.399	-0.400	-0.400	-0.399	-0.399	-0.396	-0.396	-0.392	-0.389	-0.385	-0.381	-0.376	-0.370	-0.362	-0.356	-0.350	-0.342	-0.334	-0.326	-0.316	-0.308	-0.298	-0.289	-0.279	-0.270	-0.260	-0.252	-0.242	-0.234	-0.225	-0.218	-0.209	-0.201	-0.194	-0.188	-0.180	-0.175	-0.171	-0.166	-0.162	-0.160	-0.158	-0.156	-0.154	-0.154	-0.154	-0.154	-0.155	-0.156	-0.160	-0.161	-0.165	-0.168	-0.171	-0.176	-0.181	-0.185	-0.191	-0.195	-0.201	-0.206	-0.211	-0.216	-0.221	-0.228	-0.231	-0.236	-0.241	-0.245	-0.250	-0.254	-0.258	-0.260	-0.264	-0.268	-0.269	-0.272	-0.274	-0.275	-0.275	-0.276	-0.278	-0.278	-0.279	-0.278	-0.278	-0.278	-0.276	-0.275	-0.274	-0.274	-0.271	-0.271	-0.270	-0.270	-0.270	-0.269	-0.269	-0.269	-0.269	-0.270	-0.272	-0.274	-0.276	-0.279	-0.284	-0.286	-0.291	-0.296	-0.302	-0.310	-0.318	-0.325	-0.335	-0.345	-0.355	-0.366	-0.379	-0.392	-0.406	-0.420	-0.436	-0.452	-0.469	-0.485	-0.504	-0.522	-0.542	-0.561	-0.582	-0.602	-0.625	-0.646	-0.669	-0.691	-0.715	-0.736	-0.760	-0.784	-0.808	-0.831	-0.855	-0.879	-0.902	-0.925	-0.949	-0.971	-0.995	-1.019	-1.040	-1.062	-1.084	-1.105	-1.125	-1.146	-1.166	-1.188	-1.206	-1.225	-1.244	-1.262	-1.281	-1.299	-1.316	-1.332	-1.350	-1.366	-1.382	-1.399	-1.414	-1.430	-1.446	-1.461	-1.478	-1.492	-1.509	-1.525	-1.540	-1.558	-1.572	-1.590	-1.608	-1.624	-1.641	-1.659	-1.678	-1.695	-1.715	-1.734	-1.754	-1.774	-1.794	-1.816	-1.838	-1.859	-1.881	-1.904	-1.925	-1.948	-1.971	-1.995	-2.018	-2.041	-2.064	-2.086	-2.110	-2.134	-2.156	-2.178	-2.200	-2.221	-2.242	-2.262	-2.282	-2.302	-2.320	-2.339	-2.355	-2.371	-2.385	-2.399	-2.411	-2.422	-2.431	-2.440	-2.448	-2.454	-2.459	-2.461	-2.462	-2.462	-2.461	-2.459	-2.454	-2.448	-2.440	-2.430	-2.419	-2.406	-2.392	-2.376	-2.359	-2.340	-2.319	-2.299	-2.276	-2.251	-2.226	-2.200	-2.172	-2.145	-2.116	-2.088	-2.058	-2.027	-1.998	-1.966	-1.935	-1.904	-1.874	-1.841	-1.811	-1.781	-1.752	-1.722	-1.694	-1.668	-1.641	-1.615	-1.591	-1.569	-1.548	-1.528	-1.510	-1.491	-1.476	-1.464	-1.451	-1.441	-1.432	-1.426	-1.421	-1.418	-1.418	-1.418	-1.420	-1.424	-1.430	-1.439	-1.448	-1.459	-1.472	-1.486	-1.504	-1.520	-1.540	-1.560	-1.581	-1.605	-1.628	-1.652	-1.679	-1.704	-1.732	-1.760	-1.788	-1.816	-1.845	-1.874	-1.904	-1.931	-1.960	-1.989	-2.018	-2.045	-2.072	-2.099	-2.125	-2.151	-2.175	-2.199	-2.221	-2.244	-2.264	-2.284	-2.302	-2.320	-2.336	-2.350	-2.364	-2.376	-2.386	-2.395	-2.404	-2.411	-2.416	-2.421	-2.424	-2.425	-2.426	-2.426	-2.424	-2.422	-2.419	-2.414	-2.409	-2.402	-2.396	-2.389	-2.380	-2.371	-2.362	-2.352	-2.341	-2.332	-2.321	-2.310	-2.299	-2.289	-2.278	-2.266	-2.256	-2.245	-2.235	-2.224	-2.215	-2.206	-2.198	-2.189	-2.181	-2.174	-2.166	-2.160	-2.154	-2.149	-2.144	-2.140	-2.136	-2.132	-2.131	-2.130	-2.129	-2.129	-2.129	-2.130	-2.131	-2.134	-2.136	-2.139	-2.144	-2.148	-2.151	-2.158	-2.162	-2.170	-2.175	-2.182	-2.190	-2.198	-2.206	-2.215	-2.224	-2.234	-2.245	-2.255	-2.266	-2.279	-2.290	-2.304	-2.316	-2.330	-2.346	-2.360	-2.378	-2.394	-2.411	-2.429	-2.448	-2.468	-2.488	-2.509	-2.531	-2.552	-2.576	-2.600	-2.624	-2.649	-2.675	-2.701	-2.728	-2.756	-2.782	-2.811	-2.840	-2.870	-2.899	-2.929	-2.959	-2.989	-3.019	-3.049	-3.079	-3.108	-3.136	-3.164	-3.192	-3.219	-3.245	-3.271	-3.296	-3.319	-3.341	-3.364	-3.384	-3.402	-3.420	-3.435	-3.450	-3.462	-3.472	-3.481	-3.489	-3.494	-3.496	-3.498	-3.495	-3.492	-3.488	-3.480	-3.470	-3.459	-3.445	-3.430	-3.412	-3.394	-3.372	-3.350	-3.326	-3.299	-3.271	-3.244	-3.211	-3.180	-3.148	-3.115	-3.080	-3.045	-3.010	-2.972	-2.936	-2.901	-2.864	-2.828	-2.791	-2.756	-2.721	-2.688	-2.654	-2.621	-2.590	-2.560	-2.531	-2.502	-2.478	-2.452	-2.429	-2.408	-2.389	-2.371	-2.355	-2.341	-2.330	-2.320	-2.312	-2.306	-2.302	-2.301	-2.300	-2.301	-2.305	-2.309	-2.315	-2.322	-2.332	-2.341	-2.355	-2.366	-2.381	-2.395	-2.410	-2.428	-2.444	-2.460	-2.478	-2.496	-2.514	-2.531	-2.549	-2.568	-2.584	-2.600	-2.615	-2.631	-2.645	-2.660	-2.672	-2.685	-2.695	-2.704	-2.714	-2.721	-2.726	-2.731	-2.735	-2.738	-2.739	-2.738	-2.735	-2.732	-2.728	-2.721	-2.715	-2.706	-2.698	-2.688	-2.676	-2.662	-2.650	-2.635	-2.620	-2.604	-2.588	-2.570	-2.552	-2.534	-2.515	-2.496	-2.478	-2.458	-2.438	-2.418	-2.399	-2.379	-2.359	-2.340	-2.321	-2.301	-2.284	-2.265	-2.248	-2.229	-2.212	-2.195	-2.179	-2.161	-2.146	-2.130	-2.116	-2.101	-2.086	-2.074	-2.060	-2.046	-2.034	-2.020	-2.009	-1.996	-1.985	-1.974	-1.962	-1.950	-1.939	-1.926	-1.915	-1.904	-1.891	-1.880	-1.869	-1.855	-1.844	-1.831	-1.819	-1.806	-1.792	-1.781	-1.766	-1.752	-1.740	-1.726	-1.712	-1.698	-1.685	-1.670	-1.656	-1.642	-1.629	-1.614	-1.600	-1.586	-1.574	-1.560	-1.545	-1.534	-1.520	-1.509	-1.496	-1.485	-1.476	-1.465	-1.456	-1.448	-1.439	-1.431	-1.424	-1.418	-1.412	-1.406	-1.401	-1.399	-1.395	-1.391	-1.390	-1.389	-1.388	-1.388	-1.388	-1.389	-1.389	-1.390	-1.391	-1.392	-1.395	-1.398	-1.399	-1.401	-1.404	-1.404	-1.405	-1.406	-1.408	-1.408	-1.408	-1.406	-1.404	-1.402	-1.398	-1.394	-1.389	-1.382	-1.375	-1.366	-1.358	-1.346	-1.336	-1.324	-1.310	-1.296	-1.280	-1.264	-1.246	-1.226	-1.208	-1.186	-1.164	-1.141	-1.118	-1.092	-1.068	-1.040	-1.014	-0.986	-0.959	-0.929	-0.900	-0.870	-0.841	-0.811	-0.781	-0.751	-0.720	-0.689	-0.659	-0.630	-0.599	-0.569	-0.539	-0.510	-0.480	-0.451	-0.424	-0.396	-0.369	-0.342	-0.316	-0.290	-0.265	-0.241	-0.218	-0.195	-0.172	-0.150	-0.129	-0.109	-0.088	-0.069	-0.050	-0.032	-0.015	0.002	0.019	0.035	0.050	0.065	0.079	0.094	0.108	0.120	0.134	0.145	0.158	0.170	0.181	0.192	0.204	0.215	0.226	0.235	0.245	0.255	0.265	0.274	0.282	0.292	0.300	0.309	0.316	0.324	0.331	0.340	0.346	0.352	0.360	0.366	0.374	0.380	0.385	0.391	0.396	0.401	0.408	0.412	0.416	0.421	0.426	0.431	0.435	0.440	0.442	0.448	0.451	0.455	0.459	0.464	0.466	0.471	0.475	0.478	0.482	0.486	0.491	0.495	0.500	0.504	0.509	0.514	0.519	0.525	0.531	0.536	0.542	0.549	0.556	0.561	0.569	0.576	0.581	0.589	0.596	0.602	0.610	0.616	0.624	0.631	0.638	0.644	0.650	0.656	0.664	0.669	0.675	0.680	0.686	0.691	0.696	0.701	0.705	0.710	0.714	0.718	0.720	0.722	0.725	0.728	0.730	0.731	0.732	0.734	0.734	0.735	0.735	0.735	0.736	0.736	0.736	0.736	0.738	0.739	0.739	0.740	0.741	0.742	0.745	0.748	0.749	0.752	0.755	0.759	0.764	0.769	0.774	0.780	0.785	0.792	0.799	0.806	0.816	0.824	0.834	0.844	0.852	0.864	0.874	0.884	0.895	0.908	0.918	0.929	0.940	0.951	0.961	0.971	0.981	0.991	1.000	1.008	1.015	1.021	1.026	1.031	1.035	1.038	1.039	1.040	1.040	1.039	1.036	1.032	1.028	1.021	1.015	1.008	0.998	0.988	0.978	0.965	0.951	0.938	0.922	0.908	0.892	0.875	0.859	0.842	0.825	0.808	0.790	0.772	0.755	0.739	0.721	0.705	0.690	0.675	0.661	0.650	0.638	0.628	0.618	0.610	0.604	0.599	0.596	0.595	0.595	0.596	0.600	0.605	0.611	0.620	0.630	0.641	0.655	0.670	0.686	0.705	0.725	0.745	0.769	0.792	0.818	0.845	0.874	0.902	0.934	0.965	0.998	1.030	1.064	1.098	1.131	1.166	1.201	1.236	1.271	1.306	1.341	1.375	1.410	1.442	1.475	1.508	1.540	1.569	1.599	1.629	1.656	1.682	1.709	1.734	1.756	1.778	1.800	1.818	1.836	1.854	1.868	1.881	1.894	1.904	1.912	1.920	1.925	1.929	1.931	1.932	1.931	1.929	1.924	1.918	1.911	1.902	1.891	1.880	1.866	1.850	1.834	1.816	1.799	1.779	1.756	1.734	1.710	1.685	1.659	1.632	1.604	1.575	1.546	1.516	1.485	1.454	1.421	1.390	1.358	1.325	1.292	1.259	1.226	1.194	1.161	1.129	1.098	1.066	1.035	1.005	0.976	0.948	0.919	0.894	0.866	0.841	0.818	0.795	0.772	0.752	0.732	0.712	0.696	0.680	0.664	0.650	0.636	0.625	0.614	0.602	0.592	0.585	0.578	0.570	0.562	0.556	0.551	0.546	0.540	0.535	0.530	0.525	0.520	0.514	0.510	0.504	0.496	0.489	0.481	0.471	0.461	0.450	0.438	0.425	0.411	0.394	0.378	0.360	0.341	0.321	0.299	0.275	0.251	0.225	0.199	0.171	0.142	0.111	0.080	0.048	0.016	-0.018	-0.051	-0.086	-0.122	-0.158	-0.194	-0.231	-0.268	-0.305	-0.341	-0.379	-0.415	-0.452	-0.488	-0.524	-0.559	-0.594	-0.628	-0.661	-0.692	-0.725	-0.755	-0.784	-0.812	-0.840	-0.866	-0.892	-0.916	-0.940	-0.961	-0.981	-1.001	-1.020	-1.036	-1.052	-1.068	-1.080	-1.091	-1.102	-1.112	-1.122	-1.129	-1.135	-1.140	-1.145	-1.149	-1.150	-1.151	-1.151	-1.151	-1.150	-1.148	-1.145	-1.140	-1.136	-1.131	-1.125	-1.119	-1.111	-1.104	-1.095	-1.088	-1.078	-1.066	-1.058	-1.045	-1.035	-1.022	-1.010	-0.996	-0.985	-0.971	-0.958	-0.944	-0.931	-0.916	-0.902	-0.890	-0.876	-0.864	-0.850	-0.838	-0.826	-0.815	-0.804	-0.792	-0.782	-0.774	-0.765	-0.758	-0.751	-0.746	-0.740	-0.738	-0.735	-0.732	-0.734	-0.734	-0.738	-0.741	-0.746	-0.752	-0.761	-0.770	-0.781	-0.791	-0.805	-0.820	-0.834	-0.850	-0.869	-0.888	-0.908	-0.928	-0.949	-0.971	-0.994	-1.016	-1.041	-1.066	-1.090	-1.115	-1.140	-1.164	-1.188	-1.212	-1.236	-1.259	-1.280	-1.300	-1.320	-1.339	-1.355	-1.371	-1.385	-1.398	-1.408	-1.416	-1.422	-1.428	-1.431	-1.432	-1.431	-1.429	-1.424	-1.416	-1.408	-1.396	-1.384	-1.369	-1.351	-1.332	-1.312	-1.289	-1.264	-1.238	-1.210	-1.180	-1.151	-1.119	-1.085	-1.052	-1.018	-0.981	-0.945	-0.909	-0.872	-0.835	-0.798	-0.761	-0.724	-0.688	-0.651	-0.614	-0.579	-0.545	-0.510	-0.479	-0.445	-0.415	-0.385	-0.356	-0.330	-0.302	-0.278	-0.254	-0.232	-0.211	-0.191	-0.172	-0.156	-0.140	-0.128	-0.114	-0.102	-0.094	-0.084	-0.076	-0.071	-0.065	-0.062	-0.059	-0.058	-0.058	-0.058	-0.060	-0.064	-0.066	-0.071	-0.078	-0.084	-0.090	-0.098	-0.106	-0.115	-0.125	-0.135	-0.145	-0.158	-0.168	-0.180	-0.192	-0.205	-0.218	-0.230	-0.244	-0.256	-0.270	-0.282	-0.298	-0.311	-0.325	-0.339	-0.352	-0.366	-0.381	-0.396	-0.410	-0.425	-0.439	-0.454	-0.469	-0.484	-0.498	-0.514	-0.528	-0.542	-0.558	-0.571	-0.588	-0.601	-0.618	-0.631	-0.646	-0.662	-0.678	-0.691	-0.705	-0.720	-0.734	-0.748	-0.762	-0.775	-0.790	-0.802	-0.815	-0.828	-0.841	-0.852	-0.865	-0.875	-0.886	-0.896	-0.908	-0.918	-0.926	-0.934	-0.942	-0.951	-0.959	-0.965	-0.972	-0.978	-0.982	-0.988	-0.991	-0.996	-0.999	-1.000	-1.002	-1.002	-1.004	-1.004	-1.004	-1.002	-1.000	-0.998	-0.994	-0.991	-0.986	-0.982	-0.976	-0.972	-0.966	-0.960	-0.954	-0.948	-0.941	-0.935	-0.928	-0.921	-0.914	-0.906	-0.900	-0.894	-0.886	-0.880	-0.872	-0.866	-0.859	-0.852	-0.848	-0.842	-0.836	-0.831	-0.828	-0.822	-0.819	-0.815	-0.812	-0.810	-0.809	-0.808	-0.806	-0.805	-0.805	-0.806	-0.806	-0.809	-0.810	-0.812	-0.814	-0.818	-0.820	-0.824	-0.826	-0.830	-0.834	-0.838	-0.842	-0.846	-0.851	-0.856	-0.861	-0.866	-0.870	-0.874	-0.879	-0.884	-0.888	-0.892	-0.895	-0.899	-0.902	-0.905	-0.906	-0.910	-0.910	-0.912	-0.914	-0.912	-0.912	-0.912	-0.911	-0.910	-0.910	-0.908	-0.905	-0.902	-0.898	-0.894	-0.889	-0.882	-0.878	-0.871	-0.864	-0.855	-0.848	-0.839	-0.830	-0.820	-0.809	-0.799	-0.789	-0.776	-0.764	-0.751	-0.739	-0.725	-0.711	-0.696	-0.682	-0.668	-0.651	-0.636	-0.620	-0.602	-0.586	-0.570	-0.552	-0.535	-0.518	-0.500	-0.482	-0.465	-0.448	-0.430	-0.412	-0.396	-0.380	-0.364	-0.348	-0.331	-0.316	-0.302	-0.289	-0.275	-0.262	-0.250	-0.240	-0.230	-0.220	-0.211	-0.204	-0.199	-0.194	-0.189	-0.186	-0.185	-0.185	-0.186	-0.190	-0.194	-0.199	-0.206	-0.215	-0.224	-0.235	-0.248	-0.261	-0.276	-0.292	-0.310	-0.329	-0.348	-0.368	-0.390	-0.412	-0.434	-0.459	-0.482	-0.507	-0.532	-0.559	-0.585	-0.611	-0.639	-0.664	-0.690	-0.716	-0.741	-0.768	-0.791	-0.816	-0.840	-0.862	-0.885	-0.906	-0.926	-0.945	-0.964	-0.980	-0.996	-1.010	-1.024	-1.036	-1.046	-1.055	-1.062	-1.069	-1.072	-1.075	-1.078	-1.076	-1.075	-1.072	-1.069	-1.064	-1.056	-1.049	-1.041	-1.031	-1.020	-1.009	-0.996	-0.982	-0.970	-0.956	-0.942	-0.928	-0.914	-0.900	-0.885	-0.870	-0.856	-0.842	-0.829	-0.816	-0.805	-0.792	-0.781	-0.772	-0.762	-0.755	-0.749	-0.744	-0.740	-0.738	-0.735	-0.736	-0.738	-0.741	-0.745	-0.751	-0.760	-0.769	-0.779	-0.791	-0.805	-0.819	-0.835	-0.854	-0.872	-0.892	-0.915	-0.936	-0.961	-0.986	-1.011	-1.038	-1.065	-1.092	-1.121	-1.151	-1.180	-1.211	-1.241	-1.271	-1.301	-1.332	-1.362	-1.392	-1.422	-1.452	-1.480	-1.508	-1.536	-1.562	-1.589	-1.614	-1.638	-1.660	-1.682	-1.704	-1.724	-1.744	-1.760	-1.778	-1.792	-1.806	-1.820	-1.830	-1.840	-1.848	-1.856	-1.860	-1.865	-1.868	-1.869	-1.870	-1.869	-1.865	-1.861	-1.855	-1.850	-1.841	-1.831	-1.821	-1.810	-1.798	-1.782	-1.769	-1.752	-1.736	-1.719	-1.701	-1.682	-1.662	-1.642	-1.622	-1.602	-1.581	-1.559	-1.536	-1.514	-1.491	-1.469	-1.445	-1.422	-1.399	-1.376	-1.352	-1.331	-1.308	-1.286	-1.265	-1.244	-1.222	-1.202	-1.184	-1.164	-1.145	-1.129	-1.111	-1.095	-1.080	-1.066	-1.052	-1.040	-1.028	-1.018	-1.008	-0.999	-0.991	-0.985	-0.980	-0.975	-0.972	-0.970	-0.969	-0.969	-0.970	-0.970	-0.974	-0.976	-0.980	-0.985	-0.990	-0.998	-1.004	-1.010	-1.018	-1.026	-1.034	-1.044	-1.052	-1.061	-1.071	-1.081	-1.090	-1.099	-1.109	-1.119	-1.128	-1.136	-1.144	-1.151	-1.160	-1.166	-1.174	-1.179	-1.184	-1.189	-1.194	-1.199	-1.201	-1.205	-1.208	-1.209	-1.210	-1.212	-1.214	-1.215	-1.214	-1.214	-1.214	-1.214	-1.214	-1.214	-1.212	-1.212	-1.212	-1.212	-1.212	-1.214	-1.215	-1.215	-1.218	-1.221	-1.224	-1.229	-1.232	-1.239	-1.246	-1.252	-1.261	-1.269	-1.278	-1.288	-1.298	-1.310	-1.320	-1.332	-1.346	-1.359	-1.372	-1.386	-1.401	-1.415	-1.430	-1.445	-1.459	-1.475	-1.489	-1.504	-1.518	-1.531	-1.545	-1.558	-1.569	-1.581	-1.591	-1.601	-1.610	-1.618	-1.625	-1.631	-1.635	-1.638	-1.639	-1.641	-1.640	-1.638	-1.634	-1.629	-1.624	-1.615	-1.606	-1.598	-1.585	-1.574	-1.560	-1.546	-1.530	-1.514	-1.498	-1.480	-1.461	-1.444	-1.422	-1.404	-1.384	-1.364	-1.341	-1.321	-1.300	-1.280	-1.260	-1.239	-1.218	-1.198	-1.179	-1.160	-1.141	-1.121	-1.105	-1.086	-1.070	-1.054	-1.036	-1.021	-1.005	-0.990	-0.975	-0.960	-0.946	-0.932	-0.919	-0.905	-0.891	-0.878	-0.864	-0.850	-0.836	-0.822	-0.806	-0.791	-0.775	-0.759	-0.741	-0.725	-0.705	-0.686	-0.665	-0.645	-0.621	-0.599	-0.574	-0.549	-0.522	-0.495	-0.468	-0.439	-0.409	-0.376	-0.345	-0.311	-0.278	-0.242	-0.206	-0.171	-0.134	-0.096	-0.060	-0.022	0.015	0.052	0.090	0.126	0.164	0.199	0.235	0.269	0.302	0.336	0.368	0.398	0.428	0.456	0.481	0.507	0.531	0.552	0.574	0.590	0.608	0.622	0.635	0.646	0.655	0.661	0.666	0.669	0.670	0.669	0.664	0.660	0.651	0.644	0.632	0.620	0.605	0.589	0.571	0.554	0.532	0.511	0.490	0.466	0.441	0.416	0.390	0.364	0.336	0.309	0.280	0.251	0.222	0.194	0.164	0.135	0.106	0.076	0.049	0.020	-0.010	-0.038	-0.065	-0.091	-0.118	-0.144	-0.169	-0.192	-0.215	-0.239	-0.260	-0.280	-0.300	-0.319	-0.338	-0.354	-0.370	-0.386	-0.401	-0.416	-0.430	-0.445	-0.459	-0.470	-0.484	-0.495	-0.507	-0.519	-0.530	-0.541	-0.552	-0.564	-0.574	-0.585	-0.596	-0.608	-0.619	-0.630	-0.641	-0.654	-0.668	-0.680	-0.694	-0.708	-0.721	-0.738	-0.754	-0.770	-0.788	-0.806	-0.825	-0.845	-0.865	-0.886	-0.908	-0.929	-0.952	-0.976	-1.001	-1.026	-1.051	-1.076	-1.102	-1.129	-1.155	-1.182	-1.209	-1.236	-1.262	-1.290	-1.318	-1.345	-1.371	-1.399	-1.425	-1.451	-1.476	-1.501	-1.525	-1.549	-1.570	-1.591	-1.611	-1.631	-1.649	-1.665	-1.680	-1.694	-1.705	-1.715	-1.724	-1.730	-1.736	-1.739	-1.740	-1.739	-1.736	-1.732	-1.726	-1.716	-1.706	-1.695	-1.680	-1.664	-1.645	-1.625	-1.602	-1.580	-1.554	-1.526	-1.498	-1.466	-1.434	-1.400	-1.365	-1.329	-1.291	-1.251	-1.211	-1.170	-1.128	-1.086	-1.044	-0.999	-0.955	-0.910	-0.866	-0.821	-0.776	-0.732	-0.688	-0.644	-0.600	-0.558	-0.516	-0.475	-0.435	-0.395	-0.356	-0.319	-0.281	-0.248	-0.212	-0.180	-0.149	-0.119	-0.090	-0.064	-0.038	-0.015	0.006	0.026	0.045	0.061	0.075	0.089	0.099	0.109	0.116	0.121	0.126	0.128	0.130	0.130	0.128	0.125	0.120	0.115	0.108	0.100	0.090	0.080	0.069	0.056	0.044	0.030	0.015	0.000	-0.016	-0.034	-0.051	-0.070	-0.089	-0.108	-0.128	-0.148	-0.166	-0.186	-0.205	-0.224	-0.242	-0.261	-0.279	-0.296	-0.312	-0.330	-0.345	-0.360	-0.374	-0.386	-0.399	-0.411	-0.421	-0.430	-0.439	-0.446	-0.452	-0.458	-0.461	-0.464	-0.465	-0.465	-0.464	-0.461	-0.458	-0.451	-0.445	-0.436	-0.428	-0.418	-0.406	-0.394	-0.380	-0.365	-0.349	-0.331	-0.312	-0.292	-0.272	-0.251	-0.230	-0.208	-0.185	-0.160	-0.136	-0.111	-0.085	-0.060	-0.034	-0.008	0.019	0.045	0.071	0.098	0.122	0.148	0.174	0.198	0.222	0.246	0.270	0.292	0.315	0.336	0.358	0.376	0.395	0.414	0.431	0.448	0.462	0.476	0.490	0.501	0.512	0.521	0.530	0.538	0.544	0.548	0.551	0.554	0.554	0.554	0.552	0.549	0.546	0.540	0.532	0.525	0.516	0.504	0.492	0.480	0.464	0.448	0.431	0.412	0.394	0.372	0.350	0.326	0.302	0.278	0.250	0.222	0.195	0.166	0.135	0.105	0.072	0.040	0.009	-0.025	-0.060	-0.094	-0.129	-0.164	-0.200	-0.236	-0.271	-0.308	-0.344	-0.379	-0.415	-0.450	-0.485	-0.519	-0.551	-0.585	-0.616	-0.646	-0.675	-0.704	-0.731	-0.756	-0.780	-0.801	-0.824	-0.841	-0.860	-0.875	-0.890	-0.902	-0.914	-0.922	-0.930	-0.935	-0.938	-0.941	-0.940	-0.939	-0.936	-0.931	-0.925	-0.918	-0.908	-0.898	-0.886	-0.874	-0.861	-0.848	-0.832	-0.816	-0.801	-0.785	-0.770	-0.754	-0.736	-0.721	-0.706	-0.691	-0.676	-0.662	-0.649	-0.638	-0.626	-0.616	-0.608	-0.600	-0.592	-0.589	-0.585	-0.582	-0.582	-0.584	-0.586	-0.590	-0.596	-0.604	-0.612	-0.622	-0.634	-0.648	-0.661	-0.676	-0.694	-0.711	-0.730	-0.751	-0.772	-0.792	-0.815	-0.838	-0.861	-0.884	-0.908	-0.932	-0.956	-0.980	-1.004	-1.026	-1.049	-1.071	-1.094	-1.116	-1.136	-1.158	-1.176	-1.194	-1.211	-1.226	-1.241	-1.256	-1.268	-1.279	-1.290	-1.299	-1.308	-1.314	-1.319	-1.324	-1.326	-1.329	-1.329	-1.329	-1.328	-1.325	-1.321	-1.316	-1.310	-1.304	-1.298	-1.289	-1.280	-1.270	-1.260	-1.250	-1.239	-1.228	-1.216	-1.204	-1.192	-1.180	-1.168	-1.156	-1.144	-1.132	-1.121	-1.110	-1.099	-1.089	-1.079	-1.070	-1.062	-1.054	-1.048	-1.041	-1.036	-1.032	-1.030	-1.029	-1.029	-1.030	-1.032	-1.036	-1.042	-1.050	-1.059	-1.069	-1.080	-1.092	-1.108	-1.124	-1.142	-1.161	-1.182	-1.206	-1.230	-1.256	-1.284	-1.311	-1.342	-1.375	-1.408	-1.441	-1.476	-1.514	-1.551	-1.589	-1.629	-1.669	-1.709	-1.750	-1.790	-1.832	-1.874	-1.915	-1.956	-1.999	-2.039	-2.080	-2.120	-2.160	-2.199	-2.238	-2.274	-2.310	-2.345	-2.378	-2.410	-2.440	-2.469	-2.496	-2.521	-2.546	-2.568	-2.588	-2.605	-2.621	-2.635	-2.646	-2.656	-2.666	-2.671	-2.675	-2.676	-2.675	-2.674	-2.670	-2.664	-2.656	-2.646	-2.635	-2.622	-2.608	-2.592	-2.575	-2.556	-2.538	-2.516	-2.495	-2.471	-2.449	-2.426	-2.401	-2.376	-2.352	-2.328	-2.302	-2.278	-2.254	-2.230	-2.206	-2.184	-2.161	-2.140	-2.120	-2.100	-2.082	-2.064	-2.047	-2.033	-2.020	-2.007	-1.996	-1.988	-1.980	-1.974	-1.969	-1.966	-1.965	-1.965	-1.966	-1.970	-1.976	-1.982	-1.992	-2.002	-2.015	-2.030	-2.045	-2.061	-2.081	-2.101	-2.122	-2.145	-2.170	-2.196	-2.224	-2.252	-2.282	-2.314	-2.345	-2.379	-2.412	-2.449	-2.485	-2.521	-2.559	-2.598	-2.635	-2.675	-2.714	-2.754	-2.795	-2.835	-2.876	-2.918	-2.958	-3.000	-3.040	-3.081	-3.122	-3.161	-3.202	-3.241	-3.281	-3.320	-3.356	-3.395	-3.432	-3.469	-3.504	-3.539	-3.572	-3.605	-3.638	-3.668	-3.698	-3.728	-3.755	-3.781	-3.808	-3.832	-3.855	-3.879	-3.900	-3.920	-3.939	-3.956	-3.972	-3.989	-4.003	-4.015	-4.026	-4.036	-4.045	-4.052	-4.059	-4.065	-4.070	-4.072	-4.075	-4.075	-4.075	-4.075	-4.074	-4.071	-4.069	-4.064	-4.060	-4.055	-4.049	-4.043	-4.036	-4.029	-4.020	-4.011	-4.004	-3.994	-3.985	-3.975	-3.966	-3.956	-3.946	-3.936	-3.926	-3.916	-3.906	-3.896	-3.888	-3.879	-3.870	-3.860	-3.852	-3.844	-3.838	-3.830	-3.824	-3.818	-3.812	-3.808	-3.804	-3.801	-3.798	-3.796	-3.794	-3.794	-3.794	-3.794	-3.795	-3.796	-3.799	-3.801	-3.805	-3.809	-3.812	-3.819	-3.824	-3.831	-3.838	-3.845	-3.852	-3.861	-3.870	-3.880	-3.889	-3.900	-3.911	-3.922	-3.932	-3.944	-3.956	-3.966	-3.980	-3.991	-4.003	-4.014	-4.025	-4.035	-4.046	-4.055	-4.066	-4.075	-4.084	-4.093	-4.100	-4.108	-4.114	-4.119	-4.124	-4.129	-4.130	-4.132	-4.134	-4.135	-4.134	-4.130	-4.128	-4.122	-4.116	-4.108	-4.100	-4.089	-4.077	-4.064	-4.049	-4.034	-4.018	-3.999	-3.978	-3.955	-3.932	-3.908	-3.882	-3.854	-3.825	-3.796	-3.764	-3.731	-3.698	-3.664	-3.629	-3.591	-3.555	-3.516	-3.478	-3.438	-3.399	-3.358	-3.318	-3.278	-3.236	-3.195	-3.154	-3.114	-3.072	-3.032	-2.992	-2.952	-2.914	-2.876	-2.838	-2.801	-2.765	-2.731	-2.696	-2.662	-2.631	-2.600	-2.570	-2.541	-2.514	-2.489	-2.462	-2.439	-2.418	-2.396	-2.378	-2.358	-2.341	-2.324	-2.310	-2.295	-2.282	-2.271	-2.261	-2.250	-2.241	-2.234	-2.226	-2.220	-2.214	-2.209	-2.204	-2.200	-2.196	-2.192	-2.188	-2.185	-2.181	-2.178	-2.174	-2.170	-2.166	-2.161	-2.156	-2.150	-2.144	-2.138	-2.129	-2.120	-2.111	-2.101	-2.090	-2.079	-2.066	-2.052	-2.038	-2.024	-2.006	-1.989	-1.970	-1.950	-1.931	-1.909	-1.886	-1.862	-1.838	-1.812	-1.785	-1.758	-1.730	-1.700	-1.670	-1.640	-1.609	-1.576	-1.545	-1.511	-1.479	-1.446	-1.412	-1.379	-1.345	-1.311	-1.278	-1.245	-1.211	-1.179	-1.146	-1.115	-1.084	-1.052	-1.024	-0.994	-0.965	-0.938	-0.911	-0.886	-0.861	-0.838	-0.818	-0.796	-0.776	-0.758	-0.740	-0.724	-0.710	-0.698	-0.685	-0.675	-0.665	-0.658	-0.650	-0.645	-0.641	-0.639	-0.635	-0.635	-0.635	-0.636	-0.639	-0.641	-0.645	-0.650	-0.655	-0.660	-0.666	-0.672	-0.679	-0.688	-0.695	-0.702	-0.710	-0.718	-0.725	-0.732	-0.740	-0.749	-0.755	-0.761	-0.769	-0.775	-0.781	-0.788	-0.794	-0.798	-0.804	-0.808	-0.811	-0.815	-0.819	-0.821	-0.824	-0.825	-0.828	-0.830	-0.832	-0.832	-0.834	-0.836	-0.838	-0.839	-0.841	-0.842	-0.844	-0.846	-0.849	-0.851	-0.855	-0.859	-0.864	-0.868	-0.872	-0.879	-0.885	-0.891	-0.899	-0.906	-0.914	-0.922	-0.931	-0.941	-0.951	-0.960	-0.971	-0.980	-0.991	-1.001	-1.012	-1.022	-1.035	-1.044	-1.055	-1.065	-1.076	-1.084	-1.094	-1.102	-1.110	-1.116	-1.124	-1.129	-1.134	-1.138	-1.141	-1.142	-1.145	-1.144	-1.144	-1.141	-1.138	-1.134	-1.128	-1.121	-1.114	-1.104	-1.094	-1.082	-1.069	-1.056	-1.041	-1.026	-1.010	-0.992	-0.974	-0.954	-0.934	-0.912	-0.891	-0.869	-0.845	-0.821	-0.799	-0.774	-0.750	-0.725	-0.699	-0.674	-0.649	-0.622	-0.598	-0.572	-0.548	-0.522	-0.498	-0.472	-0.449	-0.425	-0.401	-0.379	-0.356	-0.334	-0.312	-0.292	-0.272	-0.254	-0.235	-0.216	-0.200	-0.182	-0.166	-0.151	-0.138	-0.124	-0.110	-0.098	-0.086	-0.074	-0.065	-0.055	-0.046	-0.039	-0.031	-0.024	-0.018	-0.012	-0.008	-0.004	0.001	0.004	0.008	0.010	0.011	0.011	0.012	0.012	0.012	0.011	0.010	0.010	0.008	0.005	0.002	0.000	-0.004	-0.006	-0.010	-0.014	-0.018	-0.020	-0.025	-0.030	-0.032	-0.038	-0.041	-0.046	-0.050	-0.054	-0.058	-0.061	-0.064	-0.068	-0.071	-0.074	-0.078	-0.080	-0.082	-0.085	-0.085	-0.088	-0.089	-0.089	-0.089	-0.089	-0.089	-0.088	-0.085	-0.084	-0.082	-0.080	-0.076	-0.072	-0.068	-0.064	-0.059	-0.055	-0.048	-0.042	-0.036	-0.030	-0.024	-0.016	-0.009	-0.002	0.006	0.014	0.021	0.029	0.035	0.044	0.051	0.059	0.066	0.072	0.080	0.088	0.094	0.100	0.105	0.112	0.118	0.121	0.126	0.130	0.134	0.138	0.140	0.141	0.144	0.144	0.145	0.146	0.145	0.144	0.142	0.140	0.138	0.136	0.134	0.130	0.126	0.122	0.118	0.114	0.110	0.104	0.099	0.095	0.089	0.082	0.078	0.072	0.065	0.060	0.054	0.049	0.042	0.038	0.032	0.026	0.021	0.016	0.010	0.006	0.001	-0.004	-0.009	-0.012	-0.018	-0.022	-0.026	-0.030	-0.035	-0.039	-0.044	-0.049	-0.054	-0.059	-0.062	-0.069	-0.074	-0.080	-0.086	-0.094	-0.101	-0.109	-0.118	-0.125	-0.135	-0.145	-0.155	-0.168	-0.180	-0.194	-0.208	-0.224	-0.239	-0.256	-0.274	-0.292	-0.312	-0.332	-0.355	-0.376	-0.401	-0.425	-0.450	-0.476	-0.504	-0.531	-0.561	-0.590	-0.620	-0.651	-0.681	-0.714	-0.746	-0.778	-0.810	-0.844	-0.875	-0.909	-0.942	-0.975	-1.008	-1.040	-1.072	-1.106	-1.138	-1.169	-1.200	-1.231	-1.260	-1.290	-1.319	-1.348	-1.374	-1.401	-1.428	-1.452	-1.478	-1.502	-1.525	-1.549	-1.570	-1.592	-1.614	-1.634	-1.654	-1.671	-1.691	-1.710	-1.728	-1.745	-1.762	-1.779	-1.796	-1.814	-1.830	-1.846	-1.862	-1.879	-1.896	-1.914	-1.930	-1.946	-1.964	-1.981	-1.999	-2.016	-2.035	-2.052	-2.070	-2.090	-2.108	-2.126	-2.145	-2.165	-2.185	-2.204	-2.224	-2.242	-2.262	-2.282	-2.301	-2.320	-2.339	-2.358	-2.376	-2.392	-2.410	-2.428	-2.442	-2.459	-2.474	-2.488	-2.501	-2.514	-2.525	-2.536	-2.545	-2.554	-2.561	-2.568	-2.572	-2.576	-2.579	-2.580	-2.581	-2.579	-2.578	-2.574	-2.569	-2.562	-2.555	-2.546	-2.536	-2.525	-2.514	-2.499	-2.485	-2.469	-2.452	-2.434	-2.416	-2.396	-2.375	-2.355	-2.332	-2.309	-2.286	-2.262	-2.238	-2.214	-2.189	-2.162	-2.138	-2.111	-2.085	-2.060	-2.034	-2.009	-1.984	-1.960	-1.936	-1.912	-1.890	-1.868	-1.846	-1.826	-1.806	-1.788	-1.769	-1.752	-1.736	-1.721	-1.709	-1.696	-1.685	-1.675	-1.666	-1.660	-1.654	-1.650	-1.646	-1.646	-1.645	-1.646	-1.650	-1.654	-1.660	-1.668	-1.676	-1.686	-1.698	-1.710	-1.725	-1.739	-1.755	-1.771	-1.790	-1.810	-1.830	-1.851	-1.874	-1.896	-1.920	-1.944	-1.969	-1.994	-2.020	-2.045	-2.071	-2.098	-2.122	-2.149	-2.174	-2.199	-2.224	-2.249	-2.272	-2.296	-2.318	-2.340	-2.361	-2.381	-2.399	-2.418	-2.435	-2.450	-2.464	-2.476	-2.489	-2.499	-2.508	-2.515	-2.520	-2.525	-2.528	-2.529	-2.529	-2.526	-2.524	-2.519	-2.512	-2.506	-2.498	-2.489	-2.479	-2.466	-2.454	-2.441	-2.428	-2.411	-2.396	-2.380	-2.364	-2.348	-2.330	-2.311	-2.295	-2.278	-2.260	-2.242	-2.226	-2.210	-2.192	-2.178	-2.161	-2.148	-2.134	-2.121	-2.108	-2.096	-2.086	-2.076	-2.069	-2.061	-2.055	-2.050	-2.045	-2.041	-2.040	-2.039	-2.039	-2.041	-2.044	-2.047	-2.052	-2.059	-2.065	-2.072	-2.082	-2.092	-2.102	-2.114	-2.128	-2.140	-2.154	-2.169	-2.184	-2.201	-2.218	-2.235	-2.254	-2.272	-2.291	-2.311	-2.331	-2.352	-2.375	-2.396	-2.419	-2.442	-2.465	-2.488	-2.512	-2.538	-2.562	-2.588	-2.614	-2.639	-2.665	-2.692	-2.719	-2.745	-2.772	-2.800	-2.828	-2.855	-2.882	-2.910	-2.938	-2.965	-2.992	-3.020	-3.046	-3.074	-3.100	-3.128	-3.152	-3.178	-3.202	-3.228	-3.251	-3.274	-3.295	-3.315	-3.335	-3.354	-3.372	-3.388	-3.404	-3.419	-3.431	-3.444	-3.454	-3.461	-3.470	-3.475	-3.479	-3.482	-3.484	-3.482	-3.480	-3.476	-3.470	-3.462	-3.455	-3.445	-3.432	-3.420	-3.406	-3.390	-3.372	-3.354	-3.336	-3.315	-3.294	-3.271	-3.249	-3.224	-3.200	-3.175	-3.149	-3.124	-3.098	-3.071	-3.045	-3.019	-2.992	-2.968	-2.942	-2.918	-2.894	-2.870	-2.848	-2.826	-2.805	-2.785	-2.766	-2.749	-2.734	-2.719	-2.706	-2.692	-2.682	-2.672	-2.665	-2.659	-2.654	-2.651	-2.649	-2.649	-2.650	-2.650	-2.655	-2.660	-2.666	-2.674	-2.681	-2.692	-2.701	-2.714	-2.726	-2.740	-2.754	-2.769	-2.784	-2.799	-2.815	-2.831	-2.849	-2.866	-2.882	-2.901	-2.918	-2.935	-2.951	-2.968	-2.984	-3.000	-3.015	-3.030	-3.045	-3.059	-3.071	-3.084	-3.094	-3.105	-3.114	-3.124	-3.130	-3.136	-3.142	-3.146	-3.149	-3.151	-3.152	-3.152	-3.152	-3.150	-3.148	-3.145	-3.140	-3.134	-3.128	-3.121	-3.112	-3.104	-3.094	-3.082	-3.070	-3.059	-3.045	-3.032	-3.018	-3.004	-2.989	-2.971	-2.958	-2.940	-2.925	-2.909	-2.891	-2.875	-2.859	-2.841	-2.825	-2.809	-2.791	-2.776	-2.759	-2.742	-2.726	-2.711	-2.695	-2.680	-2.664	-2.649	-2.634	-2.619	-2.604	-2.591	-2.578	-2.562	-2.550	-2.536	-2.524	-2.511	-2.499	-2.485	-2.474	-2.460	-2.448	-2.434	-2.421	-2.409	-2.396	-2.382	-2.370	-2.356	-2.342	-2.329	-2.316	-2.302	-2.288	-2.274	-2.258	-2.244	-2.229	-2.214	-2.199	-2.182	-2.166	-2.150	-2.135	-2.119	-2.102	-2.086	-2.069	-2.052	-2.035	-2.019	-2.001	-1.986	-1.969	-1.952	-1.936	-1.921	-1.905	-1.890	-1.875	-1.861	-1.846	-1.834	-1.819	-1.806	-1.794	-1.781	-1.770	-1.759	-1.748	-1.738	-1.729	-1.719	-1.710	-1.700	-1.691	-1.684	-1.676	-1.669	-1.661	-1.654	-1.648	-1.640	-1.634	-1.625	-1.619	-1.611	-1.604	-1.594	-1.586	-1.578	-1.568	-1.559	-1.546	-1.535	-1.524	-1.510	-1.498	-1.482	-1.468	-1.451	-1.435	-1.416	-1.399	-1.379	-1.359	-1.338	-1.315	-1.292	-1.269	-1.244	-1.219	-1.192	-1.164	-1.135	-1.106	-1.076	-1.046	-1.016	-0.985	-0.955	-0.922	-0.890	-0.859	-0.826	-0.794	-0.762	-0.730	-0.696	-0.665	-0.632	-0.601	-0.569	-0.538	-0.506	-0.476	-0.445	-0.416	-0.386	-0.359	-0.330	-0.302	-0.276	-0.250	-0.224	-0.199	-0.175	-0.152	-0.128	-0.106	-0.084	-0.062	-0.041	-0.022	-0.002	0.016	0.034	0.052	0.070	0.088	0.104	0.120	0.135	0.151	0.166	0.180	0.195	0.210	0.224	0.238	0.252	0.265	0.279	0.292	0.306	0.319	0.331	0.345	0.358	0.370	0.384	0.396	0.409	0.422	0.434	0.448	0.460	0.472	0.485	0.498	0.510	0.521	0.534	0.546	0.558	0.570	0.581	0.592	0.605	0.616	0.629	0.640	0.651	0.662	0.674	0.685	0.696	0.706	0.718	0.729	0.740	0.751	0.761	0.772	0.782	0.795	0.805	0.816	0.826	0.838	0.849	0.860	0.871	0.882	0.894	0.905	0.916	0.928	0.939	0.950	0.960	0.970	0.980	0.991	1.001	1.011	1.020	1.029	1.038	1.046	1.052	1.060	1.066	1.072	1.079	1.084	1.089	1.092	1.096	1.099	1.100	1.101	1.102	1.101	1.101	1.099	1.096	1.092	1.089	1.084	1.079	1.072	1.066	1.060	1.052	1.045	1.036	1.029	1.020	1.011	1.002	0.994	0.985	0.978	0.968	0.960	0.952	0.945	0.939	0.932	0.926	0.921	0.918	0.914	0.911	0.909	0.909	0.909	0.910	0.911	0.915	0.919	0.924	0.930	0.938	0.945	0.955	0.964	0.976	0.988	1.000	1.014	1.029	1.044	1.060	1.075	1.090	1.108	1.125	1.141	1.156	1.174	1.190	1.205	1.221	1.235	1.249	1.264	1.275	1.288	1.298	1.309	1.318	1.328	1.334	1.341	1.345	1.350	1.352	1.355	1.355	1.356	1.354	1.352	1.349	1.345	1.340	1.334	1.328	1.320	1.311	1.304	1.294	1.285	1.276	1.265	1.256	1.248	1.236	1.229	1.219	1.211	1.204	1.196	1.191	1.186	1.181	1.179	1.176	1.175	1.176	1.178	1.181	1.186	1.192	1.199	1.208	1.218	1.230	1.242	1.258	1.274	1.291	1.310	1.330	1.352	1.375	1.401	1.426	1.455	1.482	1.512	1.544	1.575	1.608	1.640	1.674	1.709	1.741	1.778	1.814	1.848	1.884	1.919	1.954	1.990	2.024	2.060	2.094	2.128	2.160	2.192	2.224	2.255	2.284	2.312	2.340	2.366	2.391	2.415	2.438	2.459	2.478	2.496	2.512	2.528	2.541	2.552	2.561	2.569	2.575	2.579	2.582	2.582	2.581	2.578	2.572	2.566	2.556	2.546	2.532	2.519	2.504	2.485	2.468	2.446	2.425	2.401	2.376	2.349	2.321	2.292	2.262	2.231	2.199	2.166	2.132	2.098	2.061	2.026	1.989	1.952	1.915	1.879	1.842	1.805	1.768	1.731	1.695	1.660	1.624	1.590	1.556	1.522	1.490	1.459	1.428	1.398	1.368	1.340	1.312	1.285	1.261	1.238	1.214	1.190	1.170	1.150	1.130	1.111	1.094	1.078	1.061	1.046	1.031	1.016	1.004	0.990	0.978	0.964	0.951	0.939	0.926	0.914	0.901	0.889	0.874	0.861	0.845	0.830	0.815	0.799	0.781	0.762	0.745	0.724	0.702	0.681	0.659	0.635	0.611	0.586	0.560	0.532	0.504	0.475	0.445	0.414	0.382	0.350	0.318	0.282	0.249	0.214	0.179	0.142	0.106	0.071	0.035	-0.002	-0.039	-0.075	-0.111	-0.148	-0.184	-0.220	-0.256	-0.291	-0.328	-0.361	-0.396	-0.430	-0.464	-0.495	-0.529	-0.560	-0.591	-0.621	-0.651	-0.680	-0.709	-0.736	-0.762	-0.789	-0.815	-0.839	-0.862	-0.886	-0.909	-0.930	-0.950	-0.971	-0.990	-1.008	-1.026	-1.042	-1.059	-1.074	-1.088	-1.102	-1.114	-1.126	-1.136	-1.146	-1.156	-1.164	-1.172	-1.179	-1.184	-1.190	-1.194	-1.196	-1.199	-1.199	-1.201	-1.200	-1.200	-1.198	-1.194	-1.191	-1.186	-1.181	-1.175	-1.169	-1.160	-1.152	-1.145	-1.136	-1.125	-1.115	-1.105	-1.095	-1.085	-1.074	-1.064	-1.054	-1.044	-1.034	-1.025	-1.015	-1.008	-1.000	-0.994	-0.988	-0.981	-0.978	-0.974	-0.971	-0.970	-0.970	-0.972	-0.975	-0.980	-0.984	-0.991	-1.000	-1.010	-1.020	-1.032	-1.045	-1.060	-1.075	-1.092	-1.110	-1.129	-1.149	-1.169	-1.191	-1.214	-1.236	-1.261	-1.285	-1.309	-1.334	-1.358	-1.382	-1.406	-1.430	-1.454	-1.475	-1.498	-1.519	-1.538	-1.555	-1.572	-1.588	-1.601	-1.612	-1.624	-1.631	-1.638	-1.641	-1.644	-1.644	-1.641	-1.638	-1.632	-1.624	-1.615	-1.601	-1.588	-1.571	-1.554	-1.532	-1.511	-1.489	-1.464	-1.436	-1.408	-1.379	-1.349	-1.318	-1.285	-1.250	-1.218	-1.182	-1.148	-1.111	-1.075	-1.041	-1.005	-0.970	-0.936	-0.901	-0.868	-0.835	-0.804	-0.771	-0.742	-0.712	-0.686	-0.660	-0.634	-0.610	-0.588	-0.566	-0.546	-0.529	-0.510	-0.495	-0.480	-0.468	-0.456	-0.444	-0.435	-0.428	-0.419	-0.412	-0.408	-0.404	-0.401	-0.398	-0.396	-0.395	-0.395	-0.395	-0.395	-0.395	-0.398	-0.399	-0.402	-0.405	-0.406	-0.409	-0.412	-0.415	-0.418	-0.420	-0.424	-0.428	-0.429	-0.431	-0.435	-0.436	-0.439	-0.441	-0.442	-0.445	-0.446	-0.448	-0.449	-0.451	-0.451	-0.452	-0.454	-0.455	-0.456	-0.458	-0.459	-0.460	-0.462	-0.465	-0.466	-0.470	-0.472	-0.475	-0.479	-0.482	-0.486	-0.490	-0.495	-0.500	-0.506	-0.512	-0.518	-0.525	-0.532	-0.540	-0.549	-0.556	-0.565	-0.575	-0.582	-0.592	-0.601	-0.611	-0.621	-0.631	-0.641	-0.650	-0.660	-0.669	-0.680	-0.689	-0.696	-0.706	-0.715	-0.722	-0.731	-0.740	-0.746	-0.754	-0.761	-0.766	-0.772	-0.778	-0.782	-0.786	-0.791	-0.794	-0.796	-0.799	-0.800	-0.801	-0.801	-0.801	-0.801	-0.800	-0.799	-0.798	-0.795	-0.791	-0.789	-0.785	-0.780	-0.776	-0.771	-0.765	-0.761	-0.755	-0.750	-0.744	-0.738	-0.731	-0.725	-0.720	-0.714	-0.708	-0.701	-0.695	-0.688	-0.682	-0.676	-0.670	-0.664	-0.658	-0.652	-0.646	-0.640	-0.636	-0.630	-0.625	-0.621	-0.616	-0.611	-0.608	-0.604	-0.600	-0.598	-0.592	-0.590	-0.588	-0.585	-0.582	-0.580	-0.579	-0.578	-0.576	-0.575	-0.574	-0.572	-0.574	-0.574	-0.575	-0.575	-0.576	-0.579	-0.580	-0.582	-0.584	-0.588	-0.590	-0.594	-0.598	-0.601	-0.605	-0.610	-0.614	-0.619	-0.624	-0.629	-0.634	-0.640	-0.646	-0.652	-0.658	-0.664	-0.670	-0.676	-0.684	-0.689	-0.695	-0.701	-0.706	-0.712	-0.718	-0.721	-0.726	-0.731	-0.735	-0.739	-0.741	-0.742	-0.745	-0.748	-0.749	-0.749	-0.749	-0.748	-0.746	-0.745	-0.742	-0.739	-0.734	-0.729	-0.722	-0.718	-0.710	-0.702	-0.694	-0.684	-0.675	-0.664	-0.654	-0.641	-0.631	-0.618	-0.604	-0.591	-0.578	-0.564	-0.550	-0.535	-0.521	-0.506	-0.491	-0.476	-0.462	-0.448	-0.434	-0.419	-0.405	-0.391	-0.379	-0.365	-0.352	-0.341	-0.330	-0.319	-0.309	-0.301	-0.292	-0.284	-0.279	-0.272	-0.269	-0.265	-0.262	-0.260	-0.260	-0.261	-0.262	-0.265	-0.268	-0.271	-0.276	-0.281	-0.288	-0.295	-0.302	-0.311	-0.321	-0.331	-0.342	-0.352	-0.364	-0.376	-0.389	-0.400	-0.414	-0.426	-0.439	-0.452	-0.465	-0.478	-0.490	-0.504	-0.515	-0.528	-0.540	-0.552	-0.562	-0.574	-0.584	-0.594	-0.602	-0.610	-0.619	-0.626	-0.631	-0.638	-0.641	-0.645	-0.648	-0.650	-0.651	-0.651	-0.651	-0.650	-0.646	-0.644	-0.640	-0.636	-0.630	-0.624	-0.618	-0.610	-0.602	-0.595	-0.586	-0.576	-0.568	-0.559	-0.548	-0.539	-0.530	-0.519	-0.510	-0.501	-0.492	-0.484	-0.474	-0.468	-0.459	-0.454	-0.448	-0.442	-0.438	-0.436	-0.434	-0.432	-0.432	-0.435	-0.438	-0.441	-0.446	-0.452	-0.462	-0.470	-0.481	-0.494	-0.507	-0.521	-0.536	-0.554	-0.572	-0.592	-0.614	-0.636	-0.659	-0.682	-0.708	-0.734	-0.760	-0.788	-0.815	-0.844	-0.872	-0.904	-0.932	-0.961	-0.992	-1.021	-1.051	-1.080	-1.110	-1.138	-1.165	-1.192	-1.218	-1.244	-1.269	-1.291	-1.315	-1.336	-1.356	-1.376	-1.394	-1.411	-1.426	-1.440	-1.454	-1.466	-1.475	-1.484	-1.491	-1.496	-1.501	-1.504	-1.506	-1.506	-1.505	-1.504	-1.499	-1.495	-1.490	-1.482	-1.475	-1.466	-1.456	-1.446	-1.435	-1.424	-1.410	-1.396	-1.384	-1.370	-1.355	-1.340	-1.324	-1.309	-1.294	-1.279	-1.264	-1.248	-1.232	-1.218	-1.201	-1.186	-1.171	-1.156	-1.142	-1.129	-1.116	-1.102	-1.090	-1.079	-1.068	-1.056	-1.046	-1.036	-1.028	-1.020	-1.012	-1.004	-0.999	-0.992	-0.988	-0.985	-0.982	-0.979	-0.978	-0.978	-0.978	-0.978	-0.979	-0.981	-0.985	-0.988	-0.992	-0.999	-1.005	-1.011	-1.019	-1.028	-1.036	-1.046	-1.056	-1.066	-1.079	-1.090	-1.101	-1.114	-1.128	-1.140	-1.154	-1.168	-1.180	-1.194	-1.206	-1.220	-1.232	-1.246	-1.259	-1.271	-1.284	-1.295	-1.306	-1.316	-1.326	-1.335	-1.344	-1.351	-1.358	-1.365	-1.370	-1.374	-1.378	-1.380	-1.382	-1.382	-1.382	-1.382	-1.380	-1.378	-1.375	-1.371	-1.365	-1.361	-1.355	-1.349	-1.341	-1.334	-1.326	-1.319	-1.311	-1.302	-1.294	-1.288	-1.279	-1.271	-1.264	-1.258	-1.252	-1.246	-1.241	-1.238	-1.234	-1.231	-1.229	-1.228	-1.228	-1.228	-1.229	-1.230	-1.234	-1.238	-1.241	-1.246	-1.252	-1.261	-1.269	-1.276	-1.285	-1.295	-1.305	-1.314	-1.325	-1.336	-1.348	-1.358	-1.369	-1.380	-1.390	-1.401	-1.411	-1.419	-1.428	-1.438	-1.444	-1.450	-1.455	-1.459	-1.462	-1.464	-1.465	-1.465	-1.462	-1.460	-1.456	-1.451	-1.444	-1.435	-1.425	-1.414	-1.402	-1.390	-1.375	-1.359	-1.342	-1.325	-1.306	-1.288	-1.269	-1.248	-1.228	-1.205	-1.182	-1.160	-1.138	-1.114	-1.090	-1.068	-1.044	-1.021	-0.999	-0.975	-0.952	-0.930	-0.909	-0.888	-0.868	-0.846	-0.825	-0.805	-0.788	-0.768	-0.749	-0.731	-0.712	-0.695	-0.678	-0.660	-0.644	-0.628	-0.610	-0.592	-0.576	-0.559	-0.541	-0.524	-0.505	-0.488	-0.469	-0.449	-0.429	-0.409	-0.388	-0.365	-0.342	-0.318	-0.294	-0.268	-0.241	-0.214	-0.185	-0.155	-0.126	-0.095	-0.061	-0.030	0.005	0.039	0.074	0.109	0.145	0.181	0.218	0.254	0.291	0.329	0.365	0.402	0.439	0.474	0.510	0.544	0.578	0.611	0.644	0.674	0.704	0.734	0.760	0.788	0.811	0.834	0.855	0.875	0.894	0.910	0.925	0.936	0.946	0.956	0.962	0.966	0.970	0.971	0.970	0.968	0.962	0.958	0.949	0.940	0.928	0.916	0.901	0.886	0.870	0.851	0.831	0.811	0.790	0.769	0.745	0.722	0.699	0.672	0.649	0.622	0.596	0.571	0.544	0.518	0.491	0.466	0.439	0.412	0.388	0.362	0.338	0.314	0.290	0.266	0.244	0.221	0.201	0.181	0.162	0.144	0.126	0.110	0.095	0.079	0.066	0.052	0.040	0.029	0.018	0.008	-0.002	-0.012	-0.020	-0.028	-0.036	-0.042	-0.049	-0.055	-0.060	-0.068	-0.072	-0.076	-0.081	-0.086	-0.090	-0.095	-0.100	-0.105	-0.110	-0.115	-0.120	-0.126	-0.132	-0.139	-0.148	-0.155	-0.164	-0.174	-0.182	-0.194	-0.205	-0.218	-0.230	-0.244	-0.259	-0.274	-0.290	-0.308	-0.325	-0.342	-0.360	-0.380	-0.400	-0.420	-0.441	100.000	5.000	2.000	1.000	4.000	0.000	0.000	0.000	0.000	0.000	0.000	0.000	0.000	0.000	0.000	0.000	0.000	0.000	-5.215	-5.205	-5.194	-5.184	-5.171	-5.159	-5.146	-5.132	-5.118	-5.104	-5.089	-5.075	-5.059	-5.045	-5.029	-5.014	-4.999	-4.982	-4.966	-4.951	-4.936	-4.921	-4.906	-4.891	-4.876	-4.862	-4.848	-4.834	-4.820	-4.806	-4.794	-4.781	-4.768	-4.755	-4.744	-4.732	-4.721	-4.710	-4.699	-4.689	-4.679	-4.669	-4.659	-4.650	-4.641	-4.631	-4.622	-4.615	-4.606	-4.598	-4.589	-4.581	-4.574	-4.566	-4.559	-4.551	-4.542	-4.538	-4.530	-4.521	-4.515	-4.508	-4.501	-4.495	-4.488	-4.481	-4.474	-4.468	-4.461	-4.455	-4.449	-4.440	-4.434	-4.428	-4.421	-4.414	-4.409	-4.401	-4.396	-4.390	-4.384	-4.378	-4.371	-4.366	-4.360	-4.354	-4.349	-4.344	-4.338	-4.334	-4.329	-4.324	-4.319	-4.314	-4.310	-4.305	-4.301	-4.298	-4.294	-4.290	-4.285	-4.284	-4.279	-4.275	-4.272	-4.269	-4.266	-4.262	-4.259	-4.255	-4.252	-4.249	-4.244	-4.240	-4.236	-4.231	-4.226	-4.222	-4.218	-4.211	-4.206	-4.199	-4.194	-4.186	-4.180	-4.172	-4.164	-4.155	-4.146	-4.138	-4.129	-4.118	-4.108	-4.098	-4.086	-4.074	-4.062	-4.050	-4.037	-4.026	-4.012	-4.000	-3.988	-3.974	-3.961	-3.949	-3.936	-3.924	-3.911	-3.899	-3.888	-3.875	-3.865	-3.854	-3.845	-3.836	-3.826	-3.819	-3.812	-3.806	-3.800	-3.796	-3.792	-3.789	-3.789	-3.788	-3.789	-3.790	-3.794	-3.796	-3.801	-3.808	-3.815	-3.822	-3.832	-3.842	-3.854	-3.865	-3.879	-3.892	-3.906	-3.921	-3.936	-3.952	-3.968	-3.984	-4.001	-4.018	-4.035	-4.052	-4.069	-4.085	-4.101	-4.116	-4.132	-4.146	-4.160	-4.174	-4.186	-4.198	-4.208	-4.216	-4.224	-4.229	-4.234	-4.238	-4.239	-4.240	-4.238	-4.234	-4.230	-4.224	-4.216	-4.205	-4.194	-4.181	-4.166	-4.150	-4.131	-4.112	-4.091	-4.068	-4.043	-4.016	-3.990	-3.962	-3.931	-3.901	-3.869	-3.836	-3.804	-3.770	-3.734	-3.699	-3.665	-3.629	-3.592	-3.558	-3.521	-3.486	-3.451	-3.416	-3.381	-3.349	-3.315	-3.285	-3.254	-3.224	-3.196	-3.168	-3.142	-3.118	-3.096	-3.075	-3.056	-3.038	-3.022	-3.009	-2.996	-2.986	-2.978	-2.971	-2.968	-2.966	-2.965	-2.968	-2.970	-2.976	-2.984	-2.994	-3.005	-3.019	-3.032	-3.050	-3.069	-3.089	-3.110	-3.135	-3.159	-3.185	-3.212	-3.240	-3.270	-3.300	-3.332	-3.364	-3.396	-3.430	-3.464	-3.499	-3.534	-3.568	-3.602	-3.639	-3.672	-3.706	-3.740	-3.775	-3.808	-3.841	-3.874	-3.905	-3.935	-3.965	-3.994	-4.021	-4.049	-4.074	-4.099	-4.121	-4.141	-4.164	-4.181	-4.200	-4.215	-4.230	-4.244	-4.255	-4.266	-4.274	-4.281	-4.288	-4.292	-4.295	-4.298	-4.299	-4.299	-4.296	-4.294	-4.290	-4.285	-4.280	-4.272	-4.266	-4.258	-4.249	-4.239	-4.230	-4.219	-4.208	-4.196	-4.185	-4.174	-4.162	-4.151	-4.138	-4.128	-4.116	-4.105	-4.095	-4.085	-4.075	-4.065	-4.056	-4.049	-4.040	-4.035	-4.028	-4.022	-4.018	-4.014	-4.011	-4.008	-4.008	-4.006	-4.008	-4.009	-4.010	-4.012	-4.018	-4.021	-4.026	-4.034	-4.040	-4.049	-4.058	-4.066	-4.076	-4.086	-4.099	-4.110	-4.124	-4.138	-4.151	-4.166	-4.182	-4.200	-4.215	-4.232	-4.251	-4.270	-4.290	-4.309	-4.330	-4.351	-4.372	-4.394	-4.416	-4.439	-4.462	-4.488	-4.512	-4.538	-4.562	-4.589	-4.616	-4.642	-4.670	-4.698	-4.726	-4.755	-4.784	-4.812	-4.841	-4.871	-4.901	-4.931	-4.961	-4.991	-5.020	-5.051	-5.080	-5.110	-5.139	-5.168	-5.196	-5.224	-5.250	-5.276	-5.302	-5.326	-5.351	-5.374	-5.395	-5.418	-5.436	-5.455	-5.472	-5.488	-5.502	-5.516	-5.529	-5.539	-5.546	-5.554	-5.559	-5.562	-5.565	-5.565	-5.562	-5.560	-5.556	-5.550	-5.541	-5.532	-5.522	-5.511	-5.498	-5.482	-5.468	-5.450	-5.432	-5.415	-5.394	-5.374	-5.354	-5.331	-5.309	-5.286	-5.262	-5.240	-5.218	-5.195	-5.171	-5.150	-5.129	-5.108	-5.086	-5.066	-5.048	-5.030	-5.014	-4.998	-4.984	-4.971	-4.958	-4.948	-4.939	-4.931	-4.924	-4.920	-4.916	-4.914	-4.912	-4.914	-4.915	-4.920	-4.924	-4.930	-4.936	-4.945	-4.954	-4.964	-4.974	-4.985	-4.998	-5.010	-5.024	-5.038	-5.052	-5.065	-5.081	-5.095	-5.109	-5.124	-5.139	-5.154	-5.166	-5.180	-5.194	-5.206	-5.219	-5.230	-5.241	-5.251	-5.261	-5.269	-5.278	-5.284	-5.290	-5.295	-5.300	-5.304	-5.308	-5.309	-5.310	-5.311	-5.310	-5.310	-5.309	-5.306	-5.304	-5.299	-5.295	-5.290	-5.285	-5.280	-5.274	-5.268	-5.260	-5.254	-5.246	-5.240	-5.231	-5.224	-5.216	-5.206	-5.200	-5.190	-5.182	-5.174	-5.164	-5.156	-5.146	-5.138	-5.129	-5.119	-5.110	-5.100	-5.091	-5.081	-5.072	-5.064	-5.052	-5.044	-5.032	-5.021	-5.010	-5.000	-4.988	-4.976	-4.965	-4.952	-4.939	-4.926	-4.912	-4.900	-4.886	-4.871	-4.856	-4.842	-4.828	-4.811	-4.795	-4.779	-4.760	-4.744	-4.726	-4.708	-4.689	-4.670	-4.651	-4.631	-4.611	-4.592	-4.572	-4.551	-4.531	-4.511	-4.490	-4.469	-4.449	-4.428	-4.408	-4.386	-4.366	-4.346	-4.325	-4.304	-4.284	-4.264	-4.244	-4.224	-4.202	-4.184	-4.162	-4.144	-4.125	-4.106	-4.088	-4.069	-4.051	-4.032	-4.016	-3.999	-3.982	-3.965	-3.949	-3.934	-3.918	-3.902	-3.885	-3.870	-3.855	-3.840	-3.825	-3.809	-3.794	-3.779	-3.764	-3.749	-3.734	-3.719	-3.704	-3.688	-3.672	-3.656	-3.640	-3.625	-3.609	-3.592	-3.575	-3.558	-3.541	-3.525	-3.506	-3.489	-3.471	-3.452	-3.435	-3.416	-3.398	-3.378	-3.359	-3.340	-3.321	-3.302	-3.282	-3.262	-3.245	-3.226	-3.208	-3.189	-3.169	-3.151	-3.132	-3.114	-3.098	-3.079	-3.061	-3.045	-3.028	-3.010	-2.995	-2.978	-2.962	-2.946	-2.931	-2.918	-2.902	-2.889	-2.876	-2.862	-2.850	-2.838	-2.825	-2.814	-2.802	-2.791	-2.780	-2.769	-2.759	-2.749	-2.739	-2.728	-2.719	-2.708	-2.698	-2.688	-2.678	-2.668	-2.656	-2.645	-2.635	-2.622	-2.610	-2.599	-2.585	-2.572	-2.559	-2.545	-2.530	-2.515	-2.500	-2.484	-2.466	-2.450	-2.432	-2.415	-2.396	-2.375	-2.356	-2.336	-2.315	-2.295	-2.274	-2.252	-2.231	-2.209	-2.188	-2.166	-2.144	-2.122	-2.101	-2.081	-2.059	-2.039	-2.018	-1.999	-1.979	-1.960	-1.941	-1.924	-1.906	-1.889	-1.874	-1.860	-1.845	-1.832	-1.820	-1.809	-1.799	-1.789	-1.780	-1.771	-1.765	-1.759	-1.754	-1.750	-1.746	-1.744	-1.741	-1.740	-1.740	-1.740	-1.741	-1.744	-1.745	-1.748	-1.751	-1.755	-1.758	-1.761	-1.766	-1.770	-1.775	-1.780	-1.784	-1.788	-1.791	-1.794	-1.798	-1.800	-1.802	-1.804	-1.805	-1.806	-1.806	-1.806	-1.805	-1.802	-1.801	-1.799	-1.795	-1.792	-1.788	-1.781	-1.776	-1.769	-1.762	-1.754	-1.745	-1.736	-1.726	-1.716	-1.705	-1.694	-1.681	-1.669	-1.656	-1.644	-1.630	-1.616	-1.601	-1.588	-1.572	-1.558	-1.541	-1.526	-1.511	-1.496	-1.480	-1.462	-1.448	-1.431	-1.416	-1.399	-1.384	-1.368	-1.351	-1.335	-1.319	-1.304	-1.288	-1.272	-1.256	-1.240	-1.224	-1.209	-1.194	-1.178	-1.162	-1.146	-1.131	-1.118	-1.101	-1.086	-1.072	-1.058	-1.042	-1.030	-1.016	-1.001	-0.989	-0.975	-0.961	-0.949	-0.938	-0.925	-0.915	-0.904	-0.894	-0.884	-0.875	-0.866	-0.859	-0.852	-0.846	-0.841	-0.838	-0.835	-0.834	-0.831	-0.831	-0.832	-0.834	-0.836	-0.841	-0.845	-0.851	-0.859	-0.866	-0.876	-0.885	-0.896	-0.909	-0.920	-0.934	-0.949	-0.964	-0.979	-0.996	-1.012	-1.030	-1.046	-1.065	-1.084	-1.101	-1.119	-1.136	-1.154	-1.171	-1.189	-1.205	-1.220	-1.235	-1.250	-1.262	-1.275	-1.286	-1.298	-1.305	-1.312	-1.318	-1.324	-1.326	-1.326	-1.328	-1.325	-1.322	-1.318	-1.311	-1.302	-1.292	-1.281	-1.269	-1.255	-1.239	-1.222	-1.202	-1.184	-1.162	-1.140	-1.116	-1.091	-1.066	-1.041	-1.012	-0.985	-0.958	-0.930	-0.901	-0.874	-0.845	-0.819	-0.790	-0.762	-0.735	-0.709	-0.684	-0.659	-0.635	-0.611	-0.589	-0.569	-0.549	-0.531	-0.515	-0.499	-0.485	-0.475	-0.464	-0.455	-0.448	-0.441	-0.439	-0.436	-0.436	-0.439	-0.440	-0.445	-0.452	-0.461	-0.471	-0.482	-0.495	-0.511	-0.528	-0.545	-0.565	-0.586	-0.608	-0.631	-0.656	-0.682	-0.709	-0.736	-0.766	-0.795	-0.826	-0.856	-0.890	-0.921	-0.956	-0.990	-1.024	-1.059	-1.094	-1.129	-1.164	-1.200	-1.236	-1.271	-1.308	-1.345	-1.380	-1.415	-1.451	-1.488	-1.522	-1.556	-1.591	-1.625	-1.658	-1.691	-1.724	-1.755	-1.786	-1.816	-1.848	-1.876	-1.904	-1.931	-1.956	-1.982	-2.007	-2.031	-2.054	-2.076	-2.098	-2.118	-2.138	-2.156	-2.174	-2.190	-2.206	-2.221	-2.235	-2.248	-2.260	-2.271	-2.281	-2.291	-2.301	-2.309	-2.318	-2.324	-2.331	-2.338	-2.344	-2.349	-2.354	-2.360	-2.365	-2.370	-2.376	-2.381	-2.388	-2.394	-2.401	-2.408	-2.416	-2.425	-2.435	-2.444	-2.455	-2.468	-2.480	-2.492	-2.509	-2.524	-2.541	-2.559	-2.579	-2.599	-2.621	-2.644	-2.668	-2.691	-2.719	-2.746	-2.774	-2.804	-2.835	-2.868	-2.899	-2.932	-2.968	-3.004	-3.040	-3.079	-3.118	-3.156	-3.196	-3.236	-3.278	-3.319	-3.361	-3.404	-3.446	-3.488	-3.531	-3.574	-3.616	-3.659	-3.701	-3.742	-3.785	-3.826	-3.866	-3.908	-3.946	-3.985	-4.024	-4.060	-4.096	-4.131	-4.165	-4.199	-4.229	-4.260	-4.289	-4.316	-4.341	-4.366	-4.389	-4.410	-4.430	-4.448	-4.464	-4.478	-4.490	-4.500	-4.508	-4.515	-4.519	-4.521	-4.522	-4.520	-4.516	-4.511	-4.502	-4.494	-4.481	-4.469	-4.452	-4.435	-4.415	-4.394	-4.370	-4.345	-4.320	-4.291	-4.261	-4.230	-4.198	-4.164	-4.131	-4.095	-4.060	-4.022	-3.988	-3.950	-3.914	-3.878	-3.841	-3.806	-3.771	-3.736	-3.704	-3.671	-3.641	-3.612	-3.585	-3.559	-3.536	-3.515	-3.495	-3.478	-3.462	-3.451	-3.442	-3.435	-3.430	-3.430	-3.431	-3.436	-3.442	-3.454	-3.466	-3.482	-3.502	-3.524	-3.548	-3.575	-3.605	-3.636	-3.670	-3.706	-3.744	-3.782	-3.825	-3.866	-3.910	-3.955	-3.999	-4.045	-4.090	-4.136	-4.180	-4.225	-4.269	-4.311	-4.352	-4.394	-4.431	-4.469	-4.502	-4.536	-4.566	-4.595	-4.620	-4.642	-4.662	-4.679	-4.692	-4.704	-4.711	-4.715	-4.716	-4.714	-4.709	-4.699	-4.688	-4.672	-4.654	-4.631	-4.608	-4.580	-4.551	-4.519	-4.484	-4.446	-4.408	-4.366	-4.324	-4.280	-4.234	-4.188	-4.140	-4.091	-4.041	-3.991	-3.941	-3.891	-3.841	-3.791	-3.742	-3.692	-3.645	-3.596	-3.550	-3.504	-3.459	-3.415	-3.371	-3.329	-3.289	-3.250	-3.214	-3.178	-3.142	-3.110	-3.079	-3.049	-3.020	-2.994	-2.969	-2.945	-2.924	-2.902	-2.884	-2.866	-2.849	-2.835	-2.821	-2.809	-2.798	-2.788	-2.778	-2.770	-2.762	-2.758	-2.751	-2.748	-2.745	-2.742	-2.740	-2.738	-2.738	-2.739	-2.738	-2.740	-2.740	-2.741	-2.744	-2.748	-2.750	-2.754	-2.758	-2.761	-2.766	-2.770	-2.775	-2.780	-2.786	-2.791	-2.796	-2.801	-2.808	-2.814	-2.820	-2.826	-2.831	-2.839	-2.845	-2.850	-2.858	-2.864	-2.869	-2.874	-2.880	-2.885	-2.891	-2.895	-2.901	-2.905	-2.909	-2.912	-2.915	-2.919	-2.920	-2.921	-2.922	-2.922	-2.922	-2.921	-2.920	-2.918	-2.915	-2.911	-2.906	-2.901	-2.895	-2.889	-2.882	-2.875	-2.868	-2.858	-2.849	-2.839	-2.828	-2.816	-2.806	-2.794	-2.781	-2.769	-2.756	-2.744	-2.731	-2.718	-2.705	-2.690	-2.678	-2.664	-2.651	-2.639	-2.628	-2.615	-2.602	-2.591	-2.580	-2.570	-2.560	-2.550	-2.541	-2.532	-2.525	-2.519	-2.511	-2.506	-2.502	-2.498	-2.495	-2.491	-2.489	-2.488	-2.488	-2.489	-2.489	-2.490	-2.491	-2.492	-2.496	-2.500	-2.502	-2.506	-2.511	-2.515	-2.519	-2.524	-2.529	-2.534	-2.539	-2.541	-2.548	-2.550	-2.554	-2.556	-2.560	-2.562	-2.564	-2.565	-2.565	-2.565	-2.565	-2.564	-2.562	-2.560	-2.558	-2.554	-2.548	-2.544	-2.536	-2.530	-2.522	-2.515	-2.506	-2.496	-2.485	-2.474	-2.462	-2.450	-2.438	-2.422	-2.409	-2.394	-2.379	-2.362	-2.348	-2.330	-2.314	-2.296	-2.280	-2.262	-2.245	-2.228	-2.209	-2.191	-2.174	-2.155	-2.138	-2.120	-2.101	-2.082	-2.065	-2.046	-2.029	-2.010	-1.992	-1.976	-1.958	-1.941	-1.922	-1.906	-1.890	-1.874	-1.856	-1.839	-1.822	-1.806	-1.789	-1.772	-1.755	-1.739	-1.722	-1.706	-1.690	-1.674	-1.658	-1.641	-1.625	-1.609	-1.594	-1.579	-1.564	-1.550	-1.536	-1.521	-1.509	-1.495	-1.482	-1.470	-1.459	-1.449	-1.439	-1.429	-1.420	-1.412	-1.405	-1.399	-1.392	-1.389	-1.384	-1.381	-1.379	-1.379	-1.378	-1.379	-1.382	-1.385	-1.390	-1.395	-1.401	-1.410	-1.419	-1.429	-1.439	-1.450	-1.461	-1.475	-1.489	-1.501	-1.515	-1.531	-1.546	-1.561	-1.576	-1.591	-1.606	-1.622	-1.638	-1.651	-1.666	-1.680	-1.692	-1.704	-1.716	-1.726	-1.736	-1.744	-1.751	-1.759	-1.762	-1.768	-1.770	-1.770	-1.770	-1.769	-1.766	-1.762	-1.758	-1.750	-1.740	-1.731	-1.719	-1.706	-1.692	-1.678	-1.660	-1.642	-1.622	-1.602	-1.581	-1.559	-1.538	-1.514	-1.490	-1.465	-1.441	-1.416	-1.392	-1.368	-1.342	-1.320	-1.296	-1.272	-1.251	-1.229	-1.209	-1.189	-1.170	-1.152	-1.136	-1.121	-1.108	-1.095	-1.084	-1.074	-1.066	-1.060	-1.056	-1.052	-1.052	-1.052	-1.055	-1.060	-1.066	-1.074	-1.084	-1.095	-1.108	-1.122	-1.139	-1.156	-1.176	-1.198	-1.220	-1.242	-1.268	-1.295	-1.320	-1.349	-1.378	-1.408	-1.439	-1.469	-1.501	-1.534	-1.566	-1.600	-1.632	-1.665	-1.699	-1.732	-1.765	-1.798	-1.830	-1.861	-1.894	-1.925	-1.955	-1.984	-2.013	-2.039	-2.065	-2.091	-2.115	-2.139	-2.160	-2.181	-2.200	-2.219	-2.236	-2.252	-2.268	-2.280	-2.292	-2.302	-2.311	-2.319	-2.325	-2.330	-2.334	-2.335	-2.336	-2.334	-2.332	-2.329	-2.324	-2.316	-2.310	-2.301	-2.291	-2.280	-2.269	-2.256	-2.242	-2.228	-2.212	-2.196	-2.180	-2.161	-2.145	-2.126	-2.110	-2.091	-2.072	-2.054	-2.036	-2.018	-1.999	-1.982	-1.965	-1.948	-1.931	-1.915	-1.899	-1.884	-1.870	-1.858	-1.845	-1.835	-1.825	-1.815	-1.806	-1.800	-1.794	-1.790	-1.786	-1.784	-1.781	-1.782	-1.782	-1.785	-1.789	-1.794	-1.799	-1.805	-1.814	-1.821	-1.831	-1.841	-1.852	-1.865	-1.878	-1.890	-1.904	-1.918	-1.932	-1.949	-1.964	-1.979	-1.994	-2.009	-2.024	-2.039	-2.052	-2.068	-2.080	-2.094	-2.106	-2.119	-2.130	-2.139	-2.149	-2.158	-2.165	-2.170	-2.176	-2.180	-2.182	-2.185	-2.185	-2.182	-2.180	-2.178	-2.172	-2.166	-2.160	-2.151	-2.141	-2.131	-2.120	-2.108	-2.094	-2.080	-2.066	-2.051	-2.034	-2.019	-2.002	-1.985	-1.968	-1.950	-1.934	-1.916	-1.900	-1.884	-1.868	-1.852	-1.838	-1.824	-1.811	-1.800	-1.790	-1.780	-1.771	-1.765	-1.760	-1.756	-1.754	-1.752	-1.754	-1.756	-1.761	-1.766	-1.775	-1.784	-1.794	-1.805	-1.820	-1.835	-1.851	-1.870	-1.890	-1.910	-1.932	-1.955	-1.979	-2.004	-2.029	-2.056	-2.084	-2.111	-2.139	-2.166	-2.195	-2.224	-2.251	-2.280	-2.306	-2.334	-2.360	-2.385	-2.409	-2.431	-2.454	-2.475	-2.494	-2.511	-2.529	-2.542	-2.556	-2.568	-2.578	-2.586	-2.592	-2.598	-2.600	-2.600	-2.599	-2.595	-2.590	-2.582	-2.574	-2.564	-2.551	-2.539	-2.522	-2.505	-2.488	-2.468	-2.446	-2.424	-2.400	-2.375	-2.349	-2.322	-2.295	-2.266	-2.238	-2.206	-2.176	-2.145	-2.115	-2.082	-2.050	-2.019	-1.985	-1.952	-1.920	-1.886	-1.854	-1.820	-1.788	-1.754	-1.720	-1.688	-1.655	-1.622	-1.590	-1.556	-1.525	-1.492	-1.461	-1.429	-1.398	-1.366	-1.335	-1.304	-1.272	-1.241	-1.210	-1.180	-1.149	-1.118	-1.086	-1.056	-1.026	-0.996	-0.966	-0.936	-0.906	-0.878	-0.846	-0.819	-0.790	-0.760	-0.732	-0.705	-0.678	-0.651	-0.624	-0.599	-0.574	-0.549	-0.525	-0.502	-0.481	-0.460	-0.440	-0.420	-0.401	-0.384	-0.368	-0.351	-0.338	-0.324	-0.311	-0.300	-0.289	-0.279	-0.271	-0.262	-0.256	-0.251	-0.246	-0.241	-0.239	-0.236	-0.235	-0.235	-0.235	-0.235	-0.238	-0.240	-0.242	-0.245	-0.249	-0.252	-0.256	-0.260	-0.265	-0.269	-0.274	-0.278	-0.281	-0.285	-0.288	-0.291	-0.294	-0.295	-0.298	-0.298	-0.299	-0.299	-0.299	-0.299	-0.296	-0.294	-0.292	-0.290	-0.285	-0.281	-0.276	-0.271	-0.266	-0.259	-0.252	-0.245	-0.238	-0.228	-0.219	-0.210	-0.200	-0.191	-0.180	-0.169	-0.159	-0.149	-0.138	-0.128	-0.116	-0.108	-0.098	-0.089	-0.080	-0.072	-0.065	-0.059	-0.054	-0.049	-0.046	-0.044	-0.041	-0.041	-0.042	-0.044	-0.048	-0.052	-0.059	-0.065	-0.075	-0.086	-0.099	-0.112	-0.129	-0.148	-0.168	-0.188	-0.212	-0.236	-0.264	-0.292	-0.324	-0.355	-0.390	-0.425	-0.462	-0.502	-0.542	-0.584	-0.628	-0.671	-0.718	-0.764	-0.811	-0.861	-0.910	-0.959	-1.011	-1.061	-1.112	-1.164	-1.215	-1.266	-1.316	-1.368	-1.418	-1.468	-1.516	-1.562	-1.610	-1.654	-1.699	-1.740	-1.780	-1.819	-1.855	-1.889	-1.922	-1.952	-1.980	-2.006	-2.029	-2.049	-2.066	-2.081	-2.094	-2.104	-2.110	-2.115	-2.116	-2.115	-2.112	-2.106	-2.098	-2.086	-2.072	-2.058	-2.039	-2.020	-1.998	-1.974	-1.949	-1.920	-1.891	-1.861	-1.829	-1.798	-1.762	-1.729	-1.692	-1.656	-1.620	-1.584	-1.546	-1.509	-1.474	-1.438	-1.401	-1.366	-1.331	-1.299	-1.266	-1.235	-1.206	-1.178	-1.150	-1.125	-1.101	-1.079	-1.058	-1.039	-1.022	-1.008	-0.995	-0.982	-0.972	-0.966	-0.961	-0.959	-0.959	-0.959	-0.962	-0.969	-0.976	-0.988	-1.000	-1.014	-1.031	-1.049	-1.071	-1.094	-1.116	-1.144	-1.171	-1.200	-1.231	-1.262	-1.296	-1.331	-1.368	-1.404	-1.441	-1.480	-1.521	-1.561	-1.602	-1.645	-1.689	-1.731	-1.776	-1.821	-1.865	-1.910	-1.954	-1.999	-2.044	-2.088	-2.130	-2.174	-2.216	-2.258	-2.298	-2.338	-2.378	-2.414	-2.450	-2.485	-2.519	-2.549	-2.580	-2.608	-2.635	-2.661	-2.682	-2.704	-2.724	-2.741	-2.756	-2.770	-2.779	-2.789	-2.795	-2.800	-2.800	-2.801	-2.799	-2.795	-2.789	-2.779	-2.769	-2.756	-2.742	-2.725	-2.706	-2.688	-2.665	-2.644	-2.619	-2.592	-2.566	-2.538	-2.509	-2.479	-2.448	-2.416	-2.385	-2.351	-2.319	-2.286	-2.254	-2.220	-2.189	-2.155	-2.124	-2.092	-2.062	-2.033	-2.004	-1.976	-1.949	-1.922	-1.898	-1.875	-1.852	-1.832	-1.812	-1.796	-1.779	-1.765	-1.752	-1.742	-1.732	-1.725	-1.719	-1.715	-1.712	-1.712	-1.712	-1.715	-1.719	-1.725	-1.731	-1.740	-1.751	-1.762	-1.774	-1.789	-1.804	-1.821	-1.838	-1.856	-1.875	-1.896	-1.916	-1.940	-1.961	-1.985	-2.010	-2.034	-2.059	-2.085	-2.110	-2.136	-2.162	-2.189	-2.214	-2.240	-2.266	-2.290	-2.315	-2.340	-2.365	-2.389	-2.412	-2.435	-2.459	-2.480	-2.501	-2.522	-2.544	-2.562	-2.581	-2.599	-2.616	-2.631	-2.646	-2.661	-2.674	-2.685	-2.696	-2.706	-2.715	-2.721	-2.728	-2.734	-2.738	-2.740	-2.742	-2.741	-2.742	-2.740	-2.738	-2.735	-2.730	-2.725	-2.720	-2.714	-2.706	-2.698	-2.690	-2.681	-2.671	-2.661	-2.651	-2.640	-2.630	-2.619	-2.609	-2.598	-2.588	-2.576	-2.568	-2.559	-2.550	-2.544	-2.536	-2.531	-2.526	-2.522	-2.520	-2.519	-2.520	-2.521	-2.524	-2.529	-2.535	-2.544	-2.552	-2.562	-2.576	-2.590	-2.605	-2.624	-2.642	-2.662	-2.685	-2.708	-2.732	-2.758	-2.785	-2.812	-2.841	-2.870	-2.901	-2.932	-2.964	-2.996	-3.029	-3.060	-3.092	-3.126	-3.158	-3.189	-3.220	-3.249	-3.279	-3.305	-3.331	-3.358	-3.380	-3.402	-3.422	-3.440	-3.458	-3.472	-3.484	-3.494	-3.502	-3.508	-3.510	-3.511	-3.509	-3.505	-3.498	-3.490	-3.479	-3.464	-3.448	-3.430	-3.411	-3.389	-3.364	-3.339	-3.311	-3.281	-3.251	-3.218	-3.184	-3.150	-3.114	-3.078	-3.040	-3.001	-2.964	-2.924	-2.886	-2.848	-2.809	-2.771	-2.734	-2.698	-2.661	-2.626	-2.592	-2.560	-2.528	-2.496	-2.468	-2.441	-2.415	-2.390	-2.368	-2.346	-2.328	-2.310	-2.294	-2.281	-2.269	-2.260	-2.251	-2.246	-2.242	-2.241	-2.241	-2.242	-2.246	-2.251	-2.258	-2.266	-2.276	-2.288	-2.300	-2.315	-2.330	-2.346	-2.364	-2.381	-2.401	-2.420	-2.441	-2.462	-2.485	-2.506	-2.529	-2.551	-2.575	-2.598	-2.621	-2.644	-2.666	-2.689	-2.711	-2.732	-2.754	-2.775	-2.794	-2.814	-2.832	-2.850	-2.868	-2.885	-2.900	-2.914	-2.928	-2.940	-2.952	-2.962	-2.971	-2.979	-2.985	-2.991	-2.996	-2.999	-3.000	-3.002	-3.001	-3.000	-2.996	-2.992	-2.986	-2.981	-2.974	-2.966	-2.955	-2.945	-2.932	-2.921	-2.906	-2.892	-2.878	-2.861	-2.845	-2.828	-2.809	-2.790	-2.770	-2.751	-2.730	-2.710	-2.689	-2.668	-2.646	-2.625	-2.604	-2.582	-2.562	-2.542	-2.522	-2.504	-2.484	-2.466	-2.449	-2.432	-2.418	-2.404	-2.390	-2.378	-2.366	-2.356	-2.346	-2.340	-2.334	-2.330	-2.328	-2.326	-2.326	-2.329	-2.332	-2.339	-2.345	-2.354	-2.364	-2.376	-2.390	-2.405	-2.422	-2.441	-2.461	-2.484	-2.508	-2.534	-2.560	-2.588	-2.616	-2.648	-2.680	-2.714	-2.748	-2.782	-2.820	-2.858	-2.896	-2.936	-2.975	-3.016	-3.058	-3.098	-3.140	-3.181	-3.224	-3.265	-3.308	-3.348	-3.390	-3.430	-3.470	-3.510	-3.549	-3.588	-3.625	-3.662	-3.698	-3.731	-3.765	-3.798	-3.828	-3.856	-3.884	-3.910	-3.935	-3.959	-3.979	-3.999	-4.018	-4.034	-4.048	-4.061	-4.071	-4.081	-4.088	-4.093	-4.096	-4.098	-4.098	-4.096	-4.091	-4.086	-4.079	-4.069	-4.059	-4.046	-4.032	-4.018	-4.001	-3.982	-3.962	-3.941	-3.920	-3.896	-3.871	-3.845	-3.819	-3.791	-3.762	-3.732	-3.702	-3.672	-3.641	-3.610	-3.578	-3.546	-3.512	-3.479	-3.446	-3.412	-3.379	-3.344	-3.310	-3.275	-3.240	-3.206	-3.171	-3.136	-3.101	-3.066	-3.032	-2.998	-2.962	-2.928	-2.892	-2.859	-2.824	-2.788	-2.754	-2.719	-2.682	-2.649	-2.614	-2.579	-2.542	-2.509	-2.474	-2.439	-2.404	-2.368	-2.331	-2.298	-2.262	-2.225	-2.190	-2.154	-2.119	-2.082	-2.046	-2.010	-1.974	-1.936	-1.900	-1.864	-1.826	-1.791	-1.754	-1.719	-1.681	-1.645	-1.610	-1.575	-1.540	-1.505	-1.471	-1.436	-1.404	-1.370	-1.336	-1.304	-1.271	-1.240	-1.209	-1.178	-1.146	-1.115	-1.085	-1.056	-1.028	-0.998	-0.968	-0.940	-0.911	-0.882	-0.855	-0.826	-0.798	-0.770	-0.742	-0.715	-0.688	-0.659	-0.630	-0.602	-0.574	-0.545	-0.515	-0.485	-0.456	-0.425	-0.394	-0.362	-0.330	-0.298	-0.264	-0.230	-0.196	-0.161	-0.126	-0.090	-0.054	-0.016	0.021	0.059	0.098	0.138	0.176	0.215	0.255	0.296	0.336	0.376	0.416	0.456	0.496	0.535	0.574	0.614	0.651	0.689	0.726	0.762	0.796	0.831	0.864	0.894	0.925	0.954	0.981	1.009	1.032	1.056	1.078	1.099	1.118	1.134	1.149	1.164	1.175	1.185	1.192	1.201	1.205	1.210	1.212	1.212	1.211	1.209	1.205	1.201	1.195	1.189	1.180	1.171	1.161	1.151	1.139	1.128	1.115	1.102	1.089	1.076	1.062	1.048	1.035	1.021	1.008	0.995	0.984	0.972	0.961	0.950	0.940	0.931	0.924	0.918	0.910	0.905	0.900	0.898	0.895	0.892	0.891	0.891	0.892	0.894	0.896	0.899	0.902	0.908	0.912	0.918	0.925	0.931	0.939	0.946	0.954	0.962	0.970	0.979	0.986	0.994	1.002	1.009	1.015	1.021	1.028	1.031	1.036	1.040	1.042	1.042	1.042	1.041	1.039	1.035	1.030	1.022	1.015	1.005	0.994	0.981	0.966	0.951	0.932	0.915	0.894	0.871	0.849	0.824	0.799	0.770	0.741	0.711	0.680	0.646	0.612	0.579	0.542	0.506	0.470	0.432	0.394	0.355	0.315	0.276	0.235	0.195	0.156	0.116	0.078	0.036	-0.001	-0.040	-0.079	-0.116	-0.152	-0.189	-0.222	-0.258	-0.290	-0.321	-0.352	-0.382	-0.411	-0.438	-0.464	-0.490	-0.514	-0.536	-0.559	-0.580	-0.599	-0.618	-0.636	-0.652	-0.669	-0.682	-0.698	-0.711	-0.724	-0.736	-0.749	-0.761	-0.774	-0.785	-0.798	-0.809	-0.822	-0.835	-0.849	-0.862	-0.878	-0.894	-0.911	-0.929	-0.948	-0.968	-0.989	-1.011	-1.035	-1.061	-1.088	-1.116	-1.146	-1.178	-1.211	-1.245	-1.281	-1.318	-1.356	-1.398	-1.439	-1.482	-1.526	-1.574	-1.620	-1.669	-1.719	-1.769	-1.820	-1.872	-1.925	-1.979	-2.033	-2.088	-2.142	-2.198	-2.252	-2.308	-2.362	-2.416	-2.471	-2.525	-2.578	-2.631	-2.682	-2.734	-2.784	-2.832	-2.880	-2.926	-2.970	-3.014	-3.056	-3.098	-3.136	-3.174	-3.209	-3.244	-3.278	-3.309	-3.338	-3.365	-3.391	-3.416	-3.439	-3.460	-3.479	-3.496	-3.514	-3.528	-3.540	-3.552	-3.562	-3.571	-3.579	-3.586	-3.591	-3.596	-3.599	-3.601	-3.602	-3.602	-3.602	-3.601	-3.600	-3.598	-3.595	-3.592	-3.589	-3.586	-3.582	-3.579	-3.575	-3.571	-3.568	-3.565	-3.562	-3.560	-3.556	-3.555	-3.554	-3.552	-3.552	-3.554	-3.555	-3.556	-3.559	-3.562	-3.568	-3.572	-3.579	-3.586	-3.595	-3.605	-3.615	-3.625	-3.638	-3.651	-3.665	-3.680	-3.696	-3.715	-3.732	-3.751	-3.771	-3.792	-3.814	-3.836	-3.859	-3.882	-3.908	-3.931	-3.956	-3.982	-4.009	-4.035	-4.061	-4.088	-4.115	-4.141	-4.169	-4.194	-4.221	-4.245	-4.270	-4.296	-4.319	-4.342	-4.366	-4.388	-4.409	-4.428	-4.446	-4.465	-4.482	-4.498	-4.511	-4.525	-4.538	-4.548	-4.556	-4.564	-4.571	-4.575	-4.579	-4.581	-4.580	-4.580	-4.578	-4.574	-4.569	-4.562	-4.554	-4.545	-4.535	-4.522	-4.510	-4.496	-4.482	-4.466	-4.450	-4.432	-4.414	-4.395	-4.376	-4.356	-4.336	-4.315	-4.294	-4.272	-4.252	-4.230	-4.209	-4.188	-4.166	-4.146	-4.125	-4.104	-4.085	-4.065	-4.046	-4.026	-4.009	-3.990	-3.974	-3.959	-3.941	-3.928	-3.914	-3.899	-3.886	-3.874	-3.862	-3.851	-3.842	-3.832	-3.824	-3.816	-3.809	-3.801	-3.796	-3.791	-3.786	-3.782	-3.780	-3.778	-3.775	-3.772	-3.771	-3.771	-3.771	-3.771	-3.772	-3.772	-3.775	-3.776	-3.779	-3.781	-3.784	-3.786	-3.790	-3.792	-3.795	-3.800	-3.802	-3.806	-3.810	-3.814	-3.818	-3.820	-3.825	-3.829	-3.830	-3.835	-3.838	-3.841	-3.844	-3.846	-3.850	-3.852	-3.855	-3.858	-3.859	-3.861	-3.864	-3.865	-3.865	-3.866	-3.866	-3.868	-3.866	-3.868	-3.868	-3.866	-3.865	-3.864	-3.861	-3.860	-3.859	-3.855	-3.852	-3.850	-3.846	-3.841	-3.839	-3.834	-3.829	-3.824	-3.820	-3.814	-3.809	-3.801	-3.795	-3.789	-3.782	-3.775	-3.768	-3.760	-3.752	-3.745	-3.738	-3.729	-3.721	-3.712	-3.704	-3.695	-3.686	-3.678	-3.670	-3.660	-3.651	-3.644	-3.635	-3.626	-3.619	-3.612	-3.605	-3.598	-3.591	-3.585	-3.580	-3.574	-3.569	-3.564	-3.560	-3.556	-3.555	-3.552	-3.551	-3.551	-3.551	-3.551	-3.554	-3.555	-3.559	-3.562	-3.568	-3.574	-3.580	-3.588	-3.596	-3.605	-3.615	-3.626	-3.638	-3.650	-3.662	-3.676	-3.691	-3.706	-3.721	-3.736	-3.754	-3.770	-3.786	-3.804	-3.821	-3.839	-3.855	-3.872	-3.890	-3.906	-3.922	-3.939	-3.954	-3.969	-3.984	-3.998	-4.010	-4.022	-4.034	-4.044	-4.052	-4.060	-4.068	-4.072	-4.076	-4.079	-4.080	-4.080	-4.077	-4.074	-4.068	-4.062	-4.054	-4.044	-4.031	-4.019	-4.005	-3.988	-3.970	-3.950	-3.929	-3.906	-3.882	-3.856	-3.830	-3.801	-3.771	-3.741	-3.709	-3.676	-3.642	-3.608	-3.571	-3.536	-3.499	-3.462	-3.425	-3.389	-3.351	-3.315	-3.278	-3.241	-3.205	-3.169	-3.134	-3.100	-3.066	-3.034	-3.002	-2.972	-2.944	-2.916	-2.891	-2.868	-2.845	-2.824	-2.805	-2.789	-2.774	-2.760	-2.750	-2.741	-2.734	-2.730	-2.728	-2.728	-2.729	-2.732	-2.738	-2.745	-2.756	-2.768	-2.781	-2.796	-2.814	-2.834	-2.855	-2.878	-2.900	-2.926	-2.952	-2.980	-3.009	-3.039	-3.069	-3.100	-3.131	-3.164	-3.198	-3.230	-3.264	-3.296	-3.330	-3.362	-3.395	-3.426	-3.459	-3.489	-3.520	-3.549	-3.578	-3.604	-3.630	-3.655	-3.679	-3.701	-3.722	-3.740	-3.758	-3.774	-3.789	-3.802	-3.812	-3.822	-3.830	-3.836	-3.839	-3.842	-3.844	-3.841	-3.839	-3.835	-3.829	-3.821	-3.812	-3.802	-3.790	-3.778	-3.764	-3.748	-3.732	-3.716	-3.698	-3.679	-3.660	-3.640	-3.619	-3.599	-3.578	-3.555	-3.534	-3.512	-3.491	-3.471	-3.450	-3.429	-3.410	-3.391	-3.372	-3.355	-3.339	-3.321	-3.308	-3.294	-3.280	-3.268	-3.256	-3.248	-3.239	-3.232	-3.225	-3.221	-3.219	-3.216	-3.216	-3.218	-3.219	-3.224	-3.229	-3.235	-3.244	-3.251	-3.262	-3.274	-3.288	-3.301	-3.316	-3.332	-3.350	-3.368	-3.386	-3.406	-3.428	-3.449	-3.472	-3.496	-3.520	-3.544	-3.570	-3.596	-3.624	-3.651	-3.679	-3.708	-3.738	-3.766	-3.796	-3.826	-3.858	-3.889	-3.920	-3.951	-3.984	-4.016	-4.049	-4.081	-4.114	-4.148	-4.179	-4.212	-4.245	-4.278	-4.310	-4.342	-4.374	-4.406	-4.438	-4.468	-4.499	-4.529	-4.560	-4.589	-4.618	-4.646	-4.672	-4.699	-4.725	-4.749	-4.771	-4.794	-4.815	-4.835	-4.854	-4.871	-4.888	-4.902	-4.916	-4.928	-4.938	-4.948	-4.955	-4.960	-4.964	-4.968	-4.969	-4.968	-4.964	-4.960	-4.954	-4.948	-4.938	-4.926	-4.915	-4.901	-4.886	-4.869	-4.851	-4.832	-4.814	-4.791	-4.769	-4.746	-4.722	-4.698	-4.671	-4.646	-4.619	-4.592	-4.566	-4.539	-4.512	-4.485	-4.459	-4.432	-4.406	-4.381	-4.358	-4.332	-4.310	-4.290	-4.269	-4.250	-4.231	-4.215	-4.199	-4.184	-4.171	-4.160	-4.150	-4.144	-4.136	-4.131	-4.129	-4.126	-4.126	-4.128	-4.131	-4.136	-4.142	-4.150	-4.159	-4.169	-4.180	-4.192	-4.205	-4.220	-4.234	-4.250	-4.266	-4.284	-4.301	-4.319	-4.336	-4.354	-4.372	-4.390	-4.409	-4.426	-4.444	-4.460	-4.478	-4.492	-4.509	-4.522	-4.536	-4.550	-4.561	-4.572	-4.582	-4.591	-4.599	-4.606	-4.611	-4.616	-4.619	-4.621	-4.622	-4.624	-4.622	-4.620	-4.616	-4.612	-4.606	-4.600	-4.592	-4.585	-4.576	-4.566	-4.555	-4.544	-4.532	-4.520	-4.508	-4.494	-4.480	-4.466	-4.451	-4.438	-4.422	-4.408	-4.392	-4.378	-4.361	-4.348	-4.332	-4.319	-4.304	-4.290	-4.276	-4.262	-4.249	-4.236	-4.224	-4.210	-4.199	-4.186	-4.175	-4.164	-4.151	-4.140	-4.129	-4.119	-4.109	-4.098	-4.088	-4.077	-4.068	-4.059	-4.049	-4.039	-4.030	-4.020	-4.010	-4.000	-3.990	-3.978	-3.968	-3.956	-3.944	-3.932	-3.920	-3.908	-3.894	-3.880	-3.866	-3.851	-3.836	-3.821	-3.805	-3.789	-3.771	-3.755	-3.738	-3.719	-3.700	-3.680	-3.661	-3.641	-3.621	-3.600	-3.580	-3.559	-3.536	-3.515	-3.494	-3.471	-3.448	-3.425	-3.404	-3.381	-3.359	-3.338	-3.315	-3.292	-3.271	-3.250	-3.229	-3.208	-3.186	-3.165	-3.146	-3.125	-3.106	-3.085	-3.066	-3.048	-3.029	-3.010	-2.992	-2.975	-2.959	-2.941	-2.925	-2.908	-2.892	-2.876	-2.861	-2.846	-2.831	-2.815	-2.801	-2.786	-2.771	-2.756	-2.741	-2.726	-2.712	-2.698	-2.682	-2.668	-2.651	-2.636	-2.621	-2.606	-2.590	-2.574	-2.559	-2.542	-2.526	-2.510	-2.494	-2.479	-2.461	-2.445	-2.429	-2.412	-2.395	-2.380	-2.364	-2.348	-2.331	-2.314	-2.298	-2.282	-2.268	-2.252	-2.236	-2.221	-2.208	-2.192	-2.179	-2.165	-2.151	-2.139	-2.125	-2.112	-2.100	-2.086	-2.075	-2.064	-2.050	-2.040	-2.029	-2.016	-2.005	-1.994	-1.982	-1.971	-1.960	-1.949	-1.938	-1.926	-1.914	-1.901	-1.890	-1.876	-1.862	-1.850	-1.835	-1.821	-1.806	-1.789	-1.774	-1.758	-1.740	-1.721	-1.702	-1.684	-1.664	-1.644	-1.622	-1.601	-1.580	-1.558	-1.534	-1.509	-1.485	-1.461	-1.436	-1.412	-1.386	-1.362	-1.338	-1.312	-1.288	-1.264	-1.239	-1.215	-1.191	-1.168	-1.145	-1.124	-1.101	-1.080	-1.061	-1.042	-1.025	-1.008	-0.991	-0.976	-0.962	-0.950	-0.939	-0.928	-0.919	-0.911	-0.904	-0.899	-0.895	-0.892	-0.890	-0.890	-0.890	-0.892	-0.895	-0.899	-0.905	-0.910	-0.919	-0.925	-0.934	-0.942	-0.952	-0.964	-0.975	-0.986	-0.998	-1.010	-1.022	-1.034	-1.046	-1.058	-1.070	-1.081	-1.092	-1.104	-1.115	-1.126	-1.135	-1.145	-1.155	-1.162	-1.171	-1.179	-1.185	-1.191	-1.195	-1.200	-1.204	-1.206	-1.209	-1.210	-1.211	-1.210	-1.209	-1.206	-1.204	-1.201	-1.196	-1.191	-1.185	-1.179	-1.172	-1.165	-1.156	-1.148	-1.138	-1.129	-1.118	-1.108	-1.096	-1.084	-1.071	-1.060	-1.046	-1.034	-1.020	-1.005	-0.991	-0.976	-0.962	-0.948	-0.932	-0.916	-0.900	-0.884	-0.868	-0.851	-0.835	-0.818	-0.801	-0.784	-0.766	-0.750	-0.732	-0.716	-0.699	-0.681	-0.664	-0.648	-0.630	-0.615	-0.598	-0.581	-0.566	-0.551	-0.536	-0.522	-0.509	-0.494	-0.481	-0.470	-0.458	-0.448	-0.438	-0.429	-0.421	-0.415	-0.410	-0.405	-0.402	-0.401	-0.400	-0.400	-0.402	-0.406	-0.410	-0.416	-0.424	-0.432	-0.441	-0.452	-0.465	-0.478	-0.492	-0.509	-0.525	-0.544	-0.562	-0.581	-0.601	-0.624	-0.646	-0.668	-0.690	-0.714	-0.736	-0.760	-0.784	-0.808	-0.831	-0.854	-0.876	-0.899	-0.920	-0.941	-0.961	-0.980	-0.999	-1.015	-1.030	-1.045	-1.058	-1.069	-1.078	-1.086	-1.092	-1.098	-1.101	-1.101	-1.101	-1.099	-1.095	-1.090	-1.082	-1.074	-1.062	-1.051	-1.038	-1.022	-1.005	-0.989	-0.969	-0.948	-0.925	-0.902	-0.878	-0.852	-0.826	-0.799	-0.771	-0.745	-0.716	-0.689	-0.659	-0.631	-0.602	-0.575	-0.546	-0.519	-0.491	-0.465	-0.439	-0.414	-0.391	-0.368	-0.345	-0.325	-0.305	-0.288	-0.270	-0.255	-0.242	-0.229	-0.219	-0.210	-0.202	-0.196	-0.192	-0.190	-0.190	-0.191	-0.195	-0.199	-0.206	-0.215	-0.225	-0.238	-0.252	-0.269	-0.286	-0.305	-0.328	-0.350	-0.375	-0.401	-0.429	-0.458	-0.489	-0.520	-0.554	-0.589	-0.624	-0.660	-0.698	-0.736	-0.776	-0.816	-0.856	-0.898	-0.940	-0.982	-1.025	-1.069	-1.112	-1.155	-1.199	-1.242	-1.286	-1.330	-1.372	-1.414	-1.456	-1.496	-1.536	-1.576	-1.614	-1.651	-1.688	-1.722	-1.756	-1.790	-1.820	-1.850	-1.879	-1.905	-1.931	-1.955	-1.978	-1.999	-2.019	-2.036	-2.052	-2.068	-2.081	-2.092	-2.104	-2.112	-2.120	-2.128	-2.132	-2.136	-2.139	-2.141	-2.142	-2.144	-2.144	-2.142	-2.142	-2.140	-2.139	-2.135	-2.134	-2.131	-2.130	-2.129	-2.128	-2.126	-2.128	-2.129	-2.130	-2.134	-2.138	-2.144	-2.150	-2.158	-2.166	-2.176	-2.188	-2.201	-2.215	-2.231	-2.249	-2.269	-2.290	-2.311	-2.335	-2.360	-2.386	-2.415	-2.445	-2.475	-2.508	-2.540	-2.575	-2.610	-2.648	-2.684	-2.722	-2.761	-2.802	-2.844	-2.885	-2.928	-2.969	-3.012	-3.055	-3.098	-3.141	-3.184	-3.228	-3.269	-3.312	-3.354	-3.395	-3.436	-3.476	-3.516	-3.555	-3.592	-3.630	-3.668	-3.702	-3.736	-3.770	-3.801	-3.831	-3.861	-3.889	-3.915	-3.940	-3.962	-3.985	-4.005	-4.024	-4.041	-4.055	-4.069	-4.081	-4.093	-4.100	-4.106	-4.112	-4.115	-4.116	-4.116	-4.115	-4.111	-4.106	-4.099	-4.091	-4.081	-4.069	-4.056	-4.041	-4.025	-4.008	-3.989	-3.969	-3.948	-3.925	-3.901	-3.878	-3.852	-3.828	-3.800	-3.774	-3.746	-3.720	-3.691	-3.666	-3.639	-3.611	-3.586	-3.561	-3.536	-3.514	-3.491	-3.469	-3.449	-3.430	-3.412	-3.398	-3.384	-3.370	-3.360	-3.351	-3.345	-3.342	-3.340	-3.340	-3.342	-3.349	-3.355	-3.364	-3.376	-3.390	-3.405	-3.424	-3.444	-3.466	-3.490	-3.516	-3.544	-3.574	-3.605	-3.636	-3.671	-3.706	-3.741	-3.779	-3.815	-3.852	-3.890	-3.929	-3.966	-4.004	-4.041	-4.077	-4.112	-4.146	-4.179	-4.211	-4.240	-4.268	-4.294	-4.318	-4.339	-4.359	-4.376	-4.391	-4.402	-4.412	-4.419	-4.424	-4.425	-4.425	-4.422	-4.415	-4.406	-4.395	-4.380	-4.362	-4.344	-4.321	-4.296	-4.269	-4.240	-4.210	-4.176	-4.141	-4.104	-4.066	-4.025	-3.985	-3.942	-3.900	-3.855	-3.811	-3.768	-3.721	-3.675	-3.630	-3.585	-3.540	-3.494	-3.450	-3.406	-3.362	-3.320	-3.279	-3.238	-3.199	-3.160	-3.121	-3.086	-3.050	-3.016	-2.982	-2.952	-2.922	-2.894	-2.866	-2.840	-2.816	-2.791	-2.770	-2.749	-2.730	-2.712	-2.696	-2.680	-2.666	-2.654	-2.641	-2.631	-2.624	-2.615	-2.608	-2.602	-2.596	-2.594	-2.590	-2.588	-2.586	-2.585	-2.586	-2.586	-2.588	-2.590	-2.592	-2.596	-2.600	-2.604	-2.608	-2.612	-2.618	-2.624	-2.629	-2.635	-2.641	-2.648	-2.654	-2.660	-2.666	-2.674	-2.680	-2.688	-2.694	-2.700	-2.708	-2.714	-2.720	-2.726	-2.732	-2.739	-2.744	-2.750	-2.755	-2.760	-2.765	-2.769	-2.772	-2.778	-2.779	-2.782	-2.785	-2.786	-2.789	-2.789	-2.790	-2.789	-2.789	-2.788	-2.785	-2.782	-2.780	-2.776	-2.774	-2.770	-2.764	-2.759	-2.752	-2.746	-2.741	-2.734	-2.728	-2.720	-2.712	-2.705	-2.696	-2.689	-2.681	-2.672	-2.664	-2.656	-2.646	-2.639	-2.630	-2.621	-2.612	-2.605	-2.596	-2.589	-2.580	-2.572	-2.565	-2.558	-2.551	-2.544	-2.538	-2.531	-2.526	-2.521	-2.516	-2.511	-2.509	-2.504	-2.501	-2.499	-2.496	-2.495	-2.492	-2.491	-2.491	-2.489	-2.490	-2.489	-2.489	-2.489	-2.489	-2.490	-2.490	-2.491	-2.491	-2.494	-2.494	-2.495	-2.496	-2.496	-2.498	-2.498	-2.498	-2.498	-2.499	-2.498	-2.496	-2.496	-2.494	-2.494	-2.490	-2.488	-2.485	-2.481	-2.476	-2.471	-2.465	-2.460	-2.454	-2.446	-2.438	-2.429	-2.421	-2.411	-2.401	-2.390	-2.378	-2.366	-2.354	-2.339	-2.325	-2.310	-2.295	-2.279	-2.262	-2.245	-2.226	-2.208	-2.190	-2.169	-2.149	-2.129	-2.109	-2.088	-2.065	-2.044	-2.021	-1.999	-1.976	-1.954	-1.930	-1.906	-1.882	-1.859	-1.835	-1.810	-1.785	-1.760	-1.735	-1.710	-1.685	-1.661	-1.635	-1.611	-1.586	-1.562	-1.538	-1.512	-1.489	-1.465	-1.441	-1.416	-1.392	-1.370	-1.348	-1.324	-1.301	-1.280	-1.258	-1.236	-1.215	-1.194	-1.172	-1.152	-1.134	-1.115	-1.096	-1.079	-1.061	-1.044	-1.030	-1.014	-0.999	-0.985	-0.972	-0.960	-0.949	-0.939	-0.929	-0.920	-0.911	-0.904	-0.898	-0.892	-0.888	-0.884	-0.881	-0.880	-0.880	-0.880	-0.881	-0.882	-0.886	-0.890	-0.895	-0.900	-0.908	-0.915	-0.922	-0.930	-0.939	-0.949	-0.958	-0.968	-0.979	-0.989	-1.001	-1.011	-1.021	-1.034	-1.044	-1.055	-1.065	-1.075	-1.085	-1.094	-1.101	-1.110	-1.116	-1.122	-1.129	-1.132	-1.136	-1.139	-1.141	-1.141	-1.142	-1.140	-1.138	-1.134	-1.129	-1.122	-1.115	-1.108	-1.099	-1.088	-1.075	-1.062	-1.049	-1.034	-1.018	-1.001	-0.984	-0.965	-0.946	-0.926	-0.906	-0.885	-0.864	-0.841	-0.820	-0.798	-0.776	-0.755	-0.734	-0.712	-0.691	-0.671	-0.652	-0.634	-0.616	-0.599	-0.584	-0.569	-0.554	-0.542	-0.531	-0.522	-0.514	-0.506	-0.501	-0.498	-0.495	-0.494	-0.496	-0.499	-0.504	-0.510	-0.519	-0.529	-0.541	-0.555	-0.570	-0.588	-0.606	-0.626	-0.649	-0.671	-0.696	-0.721	-0.749	-0.778	-0.806	-0.836	-0.869	-0.901	-0.932	-0.966	-1.000	-1.035	-1.069	-1.105	-1.139	-1.175	-1.210	-1.245	-1.280	-1.314	-1.348	-1.381	-1.414	-1.445	-1.476	-1.506	-1.536	-1.564	-1.591	-1.616	-1.641	-1.665	-1.688	-1.709	-1.729	-1.748	-1.765	-1.780	-1.795	-1.809	-1.820	-1.831	-1.840	-1.848	-1.855	-1.860	-1.865	-1.868	-1.869	-1.869	-1.868	-1.866	-1.862	-1.859	-1.854	-1.848	-1.841	-1.832	-1.825	-1.816	-1.806	-1.796	-1.785	-1.774	-1.762	-1.750	-1.739	-1.726	-1.715	-1.702	-1.691	-1.680	-1.668	-1.656	-1.645	-1.635	-1.624	-1.614	-1.605	-1.595	-1.588	-1.580	-1.574	-1.566	-1.562	-1.556	-1.554	-1.550	-1.550	-1.548	-1.548	-1.548	-1.550	-1.552	-1.556	-1.560	-1.566	-1.572	-1.581	-1.589	-1.599	-1.608	-1.619	-1.630	-1.642	-1.656	-1.671	-1.686	-1.700	-1.716	-1.732	-1.750	-1.768	-1.785	-1.802	-1.821	-1.839	-1.856	-1.875	-1.892	-1.910	-1.928	-1.944	-1.961	-1.976	-1.992	-2.007	-2.022	-2.035	-2.047	-2.059	-2.070	-2.080	-2.088	-2.096	-2.102	-2.108	-2.111	-2.114	-2.115	-2.115	-2.114	-2.111	-2.108	-2.102	-2.098	-2.090	-2.082	-2.072	-2.062	-2.052	-2.040	-2.029	-2.015	-2.002	-1.988	-1.974	-1.959	-1.944	-1.929	-1.914	-1.900	-1.885	-1.871	-1.858	-1.844	-1.832	-1.821	-1.810	-1.800	-1.792	-1.786	-1.780	-1.776	-1.774	-1.772	-1.772	-1.775	-1.779	-1.784	-1.790	-1.799	-1.808	-1.819	-1.831	-1.844	-1.860	-1.876	-1.895	-1.914	-1.935	-1.958	-1.979	-2.004	-2.029	-2.052	-2.079	-2.105	-2.130	-2.158	-2.184	-2.212	-2.239	-2.264	-2.290	-2.316	-2.339	-2.364	-2.386	-2.408	-2.428	-2.448	-2.464	-2.481	-2.495	-2.509	-2.520	-2.530	-2.539	-2.544	-2.549	-2.551	-2.552	-2.551	-2.549	-2.544	-2.539	-2.530	-2.521	-2.509	-2.496	-2.482	-2.466	-2.449	-2.430	-2.409	-2.388	-2.366	-2.342	-2.318	-2.291	-2.265	-2.238	-2.211	-2.181	-2.152	-2.124	-2.094	-2.064	-2.033	-2.001	-1.970	-1.939	-1.906	-1.875	-1.842	-1.811	-1.779	-1.748	-1.716	-1.684	-1.651	-1.620	-1.588	-1.556	-1.524	-1.491	-1.460	-1.429	-1.396	-1.364	-1.331	-1.299	-1.265	-1.232	-1.200	-1.168	-1.134	-1.100	-1.066	-1.032	-0.998	-0.964	-0.930	-0.895	-0.860	-0.825	-0.790	-0.755	-0.719	-0.684	-0.649	-0.614	-0.578	-0.542	-0.507	-0.474	-0.440	-0.405	-0.371	-0.339	-0.306	-0.275	-0.244	-0.215	-0.185	-0.156	-0.129	-0.101	-0.076	-0.051	-0.028	-0.004	0.018	0.038	0.059	0.078	0.095	0.112	0.128	0.142	0.156	0.169	0.181	0.191	0.201	0.210	0.216	0.224	0.231	0.236	0.240	0.245	0.249	0.251	0.255	0.256	0.259	0.260	0.261	0.264	0.265	0.265	0.268	0.269	0.270	0.270	0.274	0.275	0.276	0.279	0.281	0.284	0.286	0.289	0.294	0.298	0.301	0.306	0.310	0.315	0.320	0.326	0.332	0.339	0.345	0.351	0.360	0.368	0.375	0.384	0.391	0.399	0.406	0.415	0.421	0.428	0.435	0.440	0.446	0.450	0.454	0.456	0.459	0.460	0.460	0.458	0.456	0.454	0.449	0.444	0.438	0.429	0.419	0.409	0.396	0.381	0.366	0.349	0.330	0.311	0.289	0.265	0.240	0.212	0.184	0.154	0.121	0.088	0.052	0.016	-0.021	-0.061	-0.101	-0.144	-0.185	-0.229	-0.274	-0.319	-0.365	-0.410	-0.458	-0.505	-0.552	-0.600	-0.646	-0.694	-0.741	-0.789	-0.835	-0.880	-0.925	-0.970	-1.012	-1.055	-1.096	-1.135	-1.172	-1.209	-1.244	-1.276	-1.308	-1.338	-1.365	-1.389	-1.412	-1.432	-1.450	-1.466	-1.480	-1.491	-1.500	-1.506	-1.511	-1.512	-1.512	-1.509	-1.504	-1.498	-1.488	-1.476	-1.461	-1.446	-1.429	-1.411	-1.390	-1.368	-1.345	-1.319	-1.294	-1.266	-1.239	-1.210	-1.180	-1.150	-1.120	-1.089	-1.058	-1.026	-0.995	-0.965	-0.935	-0.904	-0.875	-0.846	-0.818	-0.792	-0.766	-0.741	-0.719	-0.696	-0.676	-0.658	-0.639	-0.624	-0.609	-0.595	-0.585	-0.575	-0.568	-0.561	-0.558	-0.555	-0.555	-0.555	-0.560	-0.565	-0.571	-0.580	-0.591	-0.604	-0.619	-0.635	-0.652	-0.672	-0.694	-0.718	-0.742	-0.766	-0.794	-0.821	-0.851	-0.881	-0.912	-0.944	-0.976	-1.009	-1.042	-1.079	-1.112	-1.149	-1.184	-1.220	-1.258	-1.294	-1.331	-1.368	-1.405	-1.442	-1.480	-1.516	-1.552	-1.589	-1.624	-1.659	-1.691	-1.725	-1.756	-1.789	-1.819	-1.848	-1.875	-1.901	-1.928	-1.951	-1.974	-1.996	-2.015	-2.034	-2.050	-2.066	-2.080	-2.092	-2.102	-2.111	-2.119	-2.124	-2.128	-2.130	-2.130	-2.129	-2.125	-2.121	-2.115	-2.106	-2.098	-2.086	-2.074	-2.061	-2.045	-2.029	-2.011	-1.992	-1.972	-1.951	-1.929	-1.905	-1.880	-1.856	-1.831	-1.804	-1.778	-1.750	-1.724	-1.695	-1.666	-1.640	-1.611	-1.582	-1.556	-1.529	-1.501	-1.475	-1.449	-1.424	-1.400	-1.376	-1.354	-1.331	-1.311	-1.291	-1.272	-1.255	-1.238	-1.222	-1.209	-1.196	-1.185	-1.175	-1.168	-1.160	-1.154	-1.150	-1.148	-1.146	-1.146	-1.148	-1.151	-1.156	-1.162	-1.169	-1.178	-1.188	-1.199	-1.210	-1.224	-1.239	-1.254	-1.270	-1.289	-1.308	-1.326	-1.348	-1.369	-1.390	-1.412	-1.436	-1.459	-1.484	-1.508	-1.531	-1.556	-1.580	-1.605	-1.629	-1.654	-1.679	-1.702	-1.726	-1.749	-1.772	-1.795	-1.816	-1.836	-1.859	-1.879	-1.898	-1.916	-1.934	-1.951	-1.968	-1.981	-1.996	-2.010	-2.021	-2.033	-2.041	-2.050	-2.056	-2.064	-2.068	-2.071	-2.074	-2.074	-2.074	-2.072	-2.070	-2.066	-2.061	-2.056	-2.049	-2.041	-2.034	-2.025	-2.015	-2.005	-1.995	-1.985	-1.972	-1.961	-1.949	-1.938	-1.925	-1.914	-1.901	-1.890	-1.880	-1.869	-1.860	-1.851	-1.844	-1.836	-1.830	-1.826	-1.821	-1.820	-1.819	-1.819	-1.820	-1.824	-1.828	-1.834	-1.841	-1.851	-1.861	-1.872	-1.886	-1.902	-1.919	-1.936	-1.956	-1.978	-2.000	-2.022	-2.046	-2.071	-2.098	-2.124	-2.151	-2.180	-2.208	-2.236	-2.265	-2.294	-2.322	-2.350	-2.378	-2.405	-2.432	-2.458	-2.484	-2.508	-2.530	-2.550	-2.570	-2.588	-2.605	-2.619	-2.632	-2.642	-2.652	-2.660	-2.665	-2.669	-2.669	-2.668	-2.662	-2.658	-2.649	-2.639	-2.625	-2.610	-2.595	-2.576	-2.554	-2.532	-2.509	-2.481	-2.455	-2.426	-2.395	-2.362	-2.330	-2.295	-2.261	-2.225	-2.189	-2.150	-2.114	-2.075	-2.036	-1.998	-1.960	-1.922	-1.884	-1.849	-1.811	-1.776	-1.741	-1.708	-1.675	-1.642	-1.614	-1.584	-1.558	-1.531	-1.506	-1.484	-1.464	-1.445	-1.426	-1.411	-1.398	-1.385	-1.376	-1.368	-1.361	-1.358	-1.356	-1.356	-1.359	-1.362	-1.369	-1.376	-1.384	-1.395	-1.409	-1.422	-1.439	-1.455	-1.474	-1.494	-1.514	-1.538	-1.559	-1.584	-1.608	-1.632	-1.659	-1.685	-1.711	-1.739	-1.765	-1.794	-1.820	-1.848	-1.875	-1.901	-1.926	-1.951	-1.976	-2.000	-2.022	-2.045	-2.065	-2.085	-2.105	-2.121	-2.139	-2.154	-2.168	-2.181	-2.192	-2.202	-2.210	-2.218	-2.224	-2.228	-2.231	-2.231	-2.232	-2.231	-2.229	-2.226	-2.220	-2.214	-2.208	-2.199	-2.190	-2.180	-2.169	-2.158	-2.145	-2.131	-2.118	-2.104	-2.089	-2.074	-2.059	-2.044	-2.029	-2.013	-1.999	-1.982	-1.969	-1.955	-1.941	-1.928	-1.915	-1.904	-1.892	-1.882	-1.874	-1.865	-1.859	-1.852	-1.848	-1.845	-1.841	-1.841	-1.841	-1.845	-1.848	-1.852	-1.859	-1.868	-1.876	-1.888	-1.900	-1.914	-1.930	-1.946	-1.965	-1.986	-2.007	-2.030	-2.055	-2.081	-2.108	-2.136	-2.166	-2.198	-2.230	-2.265	-2.300	-2.336	-2.372	-2.411	-2.451	-2.491	-2.534	-2.575	-2.618	-2.662	-2.706	-2.751	-2.796	-2.842	-2.889	-2.936	-2.984	-3.032	-3.079	-3.128	-3.175	-3.222	-3.270	-3.316	-3.364	-3.410	-3.455	-3.500	-3.546	-3.590	-3.632	-3.675	-3.716	-3.756	-3.795	-3.832	-3.869	-3.905	-3.938	-3.970	-4.001	-4.030	-4.058	-4.084	-4.108	-4.130	-4.152	-4.170	-4.188	-4.202	-4.216	-4.228	-4.236	-4.244	-4.249	-4.252	-4.252	-4.254	-4.251	-4.248	-4.241	-4.235	-4.225	-4.215	-4.202	-4.188	-4.171	-4.155	-4.136	-4.118	-4.096	-4.074	-4.049	-4.025	-3.999	-3.972	-3.945	-3.918	-3.889	-3.859	-3.830	-3.799	-3.768	-3.738	-3.706	-3.674	-3.644	-3.611	-3.580	-3.548	-3.515	-3.485	-3.452	-3.421	-3.390	-3.360	-3.329	-3.298	-3.268	-3.238	-3.208	-3.176	-3.148	-3.118	-3.089	-3.060	-3.031	-3.002	-2.975	-2.946	-2.918	-2.890	-2.861	-2.834	-2.805	-2.778	-2.750	-2.721	-2.694	-2.665	-2.638	-2.609	-2.580	-2.551	-2.522	-2.491	-2.461	-2.431	-2.401	-2.370	-2.339	-2.308	-2.276	-2.244	-2.211	-2.180	-2.148	-2.114	-2.082	-2.049	-2.016	-1.984	-1.950	-1.916	-1.882	-1.850	-1.815	-1.782	-1.749	-1.715	-1.681	-1.646	-1.614	-1.580	-1.546	-1.514	-1.480	-1.448	-1.412	-1.380	-1.348	-1.315	-1.281	-1.249	-1.216	-1.184	-1.151	-1.120	-1.086	-1.055	-1.022	-0.990	-0.956	-0.922	-0.891	-0.856	-0.822	-0.790	-0.755	-0.721	-0.686	-0.651	-0.615	-0.580	-0.542	-0.506	-0.469	-0.432	-0.394	-0.355	-0.316	-0.276	-0.238	-0.198	-0.158	-0.116	-0.076	-0.035	0.006	0.048	0.089	0.130	0.171	0.212	0.252	0.294	0.335	0.375	0.414	0.452	0.490	0.528	0.564	0.600	0.635	0.670	0.702	0.735	0.765	0.795	0.824	0.850	0.875	0.900	0.922	0.942	0.964	0.981	0.998	1.014	1.026	1.039	1.048	1.058	1.064	1.070	1.074	1.078	1.079	1.079	1.079	1.076	1.071	1.066	1.061	1.054	1.048	1.039	1.029	1.019	1.009	0.998	0.986	0.974	0.962	0.950	0.938	0.925	0.914	0.901	0.890	0.878	0.868	0.856	0.845	0.835	0.825	0.818	0.809	0.801	0.792	0.786	0.781	0.776	0.771	0.768	0.762	0.761	0.759	0.759	0.759	0.759	0.760	0.760	0.762	0.765	0.769	0.771	0.775	0.778	0.782	0.786	0.790	0.795	0.799	0.804	0.806	0.810	0.814	0.816	0.819	0.821	0.821	0.821	0.821	0.820	0.819	0.816	0.811	0.808	0.801	0.794	0.786	0.778	0.768	0.755	0.742	0.729	0.714	0.698	0.680	0.661	0.641	0.620	0.599	0.575	0.551	0.525	0.499	0.471	0.442	0.414	0.384	0.354	0.322	0.290	0.259	0.225	0.192	0.160	0.126	0.091	0.059	0.025	-0.008	-0.041	-0.074	-0.106	-0.139	-0.170	-0.200	-0.231	-0.261	-0.290	-0.319	-0.346	-0.372	-0.400	-0.426	-0.450	-0.476	-0.499	-0.522	-0.545	-0.566	-0.586	-0.608	-0.628	-0.648	-0.665	-0.685	-0.704	-0.722	-0.740	-0.760	-0.778	-0.796	-0.815	-0.835	-0.855	-0.875	-0.898	-0.918	-0.941	-0.965	-0.990	-1.015	-1.041	-1.071	-1.100	-1.131	-1.162	-1.195	-1.230	-1.265	-1.302	-1.341	-1.381	-1.422	-1.465	-1.509	-1.554	-1.599	-1.646	-1.694	-1.742	-1.792	-1.842	-1.894	-1.946	-1.998	-2.051	-2.104	-2.155	-2.209	-2.261	-2.314	-2.366	-2.419	-2.470	-2.521	-2.570	-2.619	-2.668	-2.714	-2.760	-2.804	-2.846	-2.889	-2.928	-2.966	-3.002	-3.038	-3.070	-3.101	-3.131	-3.159	-3.185	-3.209	-3.230	-3.251	-3.269	-3.285	-3.300	-3.312	-3.322	-3.332	-3.339	-3.345	-3.348	-3.351	-3.354	-3.354	-3.352	-3.350	-3.348	-3.342	-3.339	-3.332	-3.326	-3.319	-3.312	-3.305	-3.296	-3.289	-3.280	-3.271	-3.262	-3.255	-3.246	-3.239	-3.232	-3.226	-3.220	-3.214	-3.209	-3.204	-3.200	-3.198	-3.195	-3.195	-3.194	-3.194	-3.196	-3.196	-3.201	-3.205	-3.210	-3.216	-3.224	-3.231	-3.240	-3.250	-3.261	-3.272	-3.286	-3.300	-3.315	-3.330	-3.346	-3.362	-3.380	-3.399	-3.419	-3.439	-3.459	-3.480	-3.501	-3.524	-3.548	-3.570	-3.594	-3.618	-3.641	-3.666	-3.689	-3.714	-3.739	-3.762	-3.789	-3.814	-3.838	-3.861	-3.886	-3.910	-3.932	-3.955	-3.978	-4.000	-4.021	-4.041	-4.061	-4.080	-4.099	-4.116	-4.132	-4.148	-4.162	-4.176	-4.188	-4.199	-4.209	-4.218	-4.225	-4.230	-4.236	-4.239	-4.241	-4.241	-4.240	-4.238	-4.235	-4.230	-4.224	-4.216	-4.208	-4.198	-4.185	-4.172	-4.159	-4.144	-4.128	-4.110	-4.093	-4.072	-4.052	-4.034	-4.012	-3.990	-3.968	-3.944	-3.921	-3.898	-3.872	-3.849	-3.825	-3.800	-3.776	-3.752	-3.729	-3.705	-3.681	-3.659	-3.638	-3.616	-3.595	-3.575	-3.558	-3.539	-3.521	-3.505	-3.490	-3.476	-3.462	-3.450	-3.439	-3.428	-3.419	-3.410	-3.404	-3.398	-3.392	-3.388	-3.384	-3.382	-3.380	-3.380	-3.380	-3.382	-3.384	-3.386	-3.390	-3.394	-3.399	-3.402	-3.409	-3.414	-3.419	-3.426	-3.432	-3.439	-3.446	-3.452	-3.459	-3.466	-3.472	-3.479	-3.486	-3.491	-3.498	-3.502	-3.508	-3.512	-3.518	-3.521	-3.525	-3.528	-3.530	-3.532	-3.534	-3.536	-3.536	-3.538	-3.538	-3.536	-3.535	-3.534	-3.532	-3.530	-3.529	-3.525	-3.522	-3.520	-3.518	-3.514	-3.511	-3.508	-3.504	-3.500	-3.496	-3.492	-3.488	-3.484	-3.480	-3.476	-3.472	-3.469	-3.464	-3.460	-3.456	-3.454	-3.449	-3.445	-3.441	-3.439	-3.434	-3.430	-3.426	-3.422	-3.419	-3.416	-3.412	-3.409	-3.406	-3.402	-3.400	-3.396	-3.394	-3.389	-3.386	-3.384	-3.380	-3.376	-3.374	-3.371	-3.369	-3.366	-3.364	-3.362	-3.360	-3.359	-3.356	-3.355	-3.355	-3.354	-3.354	-3.354	-3.355	-3.356	-3.359	-3.361	-3.364	-3.366	-3.370	-3.375	-3.381	-3.386	-3.392	-3.400	-3.409	-3.416	-3.426	-3.435	-3.446	-3.459	-3.469	-3.481	-3.495	-3.509	-3.521	-3.536	-3.551	-3.566	-3.581	-3.596	-3.612	-3.628	-3.642	-3.659	-3.675	-3.690	-3.705	-3.720	-3.734	-3.749	-3.761	-3.774	-3.786	-3.796	-3.806	-3.816	-3.825	-3.832	-3.839	-3.844	-3.848	-3.851	-3.852	-3.852	-3.851	-3.849	-3.845	-3.839	-3.832	-3.824	-3.815	-3.805	-3.792	-3.779	-3.762	-3.746	-3.728	-3.708	-3.688	-3.666	-3.642	-3.618	-3.591	-3.565	-3.538	-3.509	-3.479	-3.449	-3.419	-3.388	-3.354	-3.321	-3.289	-3.255	-3.221	-3.189	-3.155	-3.121	-3.088	-3.055	-3.021	-2.989	-2.956	-2.925	-2.895	-2.865	-2.838	-2.809	-2.781	-2.755	-2.731	-2.708	-2.686	-2.665	-2.645	-2.628	-2.611	-2.596	-2.584	-2.572	-2.562	-2.554	-2.549	-2.542	-2.541	-2.539	-2.540	-2.541	-2.546	-2.551	-2.559	-2.568	-2.579	-2.591	-2.605	-2.620	-2.639	-2.656	-2.676	-2.695	-2.718	-2.741	-2.765	-2.790	-2.815	-2.842	-2.870	-2.898	-2.926	-2.954	-2.984	-3.012	-3.042	-3.071	-3.100	-3.129	-3.156	-3.184	-3.211	-3.238	-3.262	-3.288	-3.312	-3.334	-3.355	-3.376	-3.395	-3.412	-3.429	-3.444	-3.458	-3.468	-3.479	-3.485	-3.492	-3.496	-3.500	-3.500	-3.500	-3.498	-3.492	-3.488	-3.479	-3.469	-3.459	-3.445	-3.432	-3.416	-3.400	-3.382	-3.364	-3.344	-3.322	-3.301	-3.279	-3.255	-3.232	-3.209	-3.185	-3.161	-3.136	-3.112	-3.089	-3.065	-3.041	-3.020	-2.999	-2.978	-2.956	-2.938	-2.919	-2.901	-2.885	-2.870	-2.859	-2.845	-2.836	-2.826	-2.820	-2.815	-2.811	-2.809	-2.809	-2.811	-2.815	-2.820	-2.828	-2.836	-2.846	-2.860	-2.872	-2.889	-2.906	-2.925	-2.945	-2.968	-2.990	-3.015	-3.041	-3.068	-3.096	-3.125	-3.156	-3.189	-3.220	-3.255	-3.289	-3.322	-3.359	-3.396	-3.432	-3.470	-3.508	-3.545	-3.584	-3.622	-3.661	-3.700	-3.740	-3.779	-3.818	-3.856	-3.895	-3.935	-3.974	-4.012	-4.050	-4.088	-4.125	-4.161	-4.198	-4.232	-4.268	-4.302	-4.335	-4.369	-4.400	-4.431	-4.461	-4.491	-4.519	-4.548	-4.574	-4.598	-4.621	-4.645	-4.666	-4.686	-4.705	-4.722	-4.739	-4.754	-4.766	-4.780	-4.790	-4.799	-4.806	-4.812	-4.818	-4.821	-4.824	-4.824	-4.824	-4.820	-4.816	-4.811	-4.805	-4.798	-4.788	-4.778	-4.765	-4.752	-4.740	-4.724	-4.709	-4.694	-4.676	-4.659	-4.641	-4.621	-4.602	-4.582	-4.564	-4.544	-4.524	-4.504	-4.484	-4.464	-4.446	-4.426	-4.408	-4.390	-4.372	-4.355	-4.340	-4.325	-4.310	-4.296	-4.285	-4.274	-4.264	-4.255	-4.246	-4.240	-4.235	-4.230	-4.228	-4.225	-4.224	-4.225	-4.226	-4.230	-4.235	-4.240	-4.248	-4.254	-4.264	-4.274	-4.284	-4.295	-4.308	-4.320	-4.334	-4.348	-4.362	-4.376	-4.391	-4.408	-4.424	-4.439	-4.456	-4.471	-4.488	-4.504	-4.520	-4.535	-4.551	-4.568	-4.581	-4.598	-4.611	-4.625	-4.639	-4.651	-4.662	-4.674	-4.684	-4.695	-4.704	-4.711	-4.720	-4.728	-4.732	-4.738	-4.742	-4.746	-4.749	-4.751	-4.752	-4.754	-4.752	-4.751	-4.750	-4.748	-4.745	-4.741	-4.738	-4.734	-4.728	-4.721	-4.716	-4.709	-4.701	-4.694	-4.685	-4.676	-4.668	-4.656	-4.648	-4.636	-4.626	-4.616	-4.605	-4.592	-4.581	-4.571	-4.560	-4.549	-4.538	-4.526	-4.514	-4.502	-4.491	-4.480	-4.468	-4.456	-4.445	-4.432	-4.420	-4.409	-4.398	-4.386	-4.374	-4.362	-4.351	-4.340	-4.328	-4.316	-4.305	-4.292	-4.280	-4.269	-4.258	-4.244	-4.231	-4.219	-4.204	-4.191	-4.178	-4.162	-4.149	-4.132	-4.118	-4.101	-4.086	-4.069	-4.051	-4.034	-4.015	-3.998	-3.978	-3.959	-3.938	-3.918	-3.896	-3.875	-3.854	-3.830	-3.809	-3.786	-3.761	-3.739	-3.714	-3.690	-3.665	-3.640	-3.614	-3.589	-3.564	-3.538	-3.511	-3.486	-3.460	-3.435	-3.410	-3.384	-3.359	-3.334	-3.309	-3.284	-3.260	-3.236	-3.212	-3.189	-3.166	-3.144	-3.121	-3.099	-3.079	-3.058	-3.038	-3.016	-2.996	-2.978	-2.959	-2.940	-2.922	-2.905	-2.886	-2.870	-2.852	-2.838	-2.821	-2.805	-2.789	-2.774	-2.758	-2.742	-2.726	-2.712	-2.698	-2.682	-2.668	-2.654	-2.639	-2.625	-2.610	-2.596	-2.581	-2.568	-2.554	-2.540	-2.526	-2.511	-2.499	-2.484	-2.471	-2.458	-2.444	-2.430	-2.416	-2.404	-2.391	-2.378	-2.366	-2.352	-2.342	-2.330	-2.319	-2.306	-2.296	-2.285	-2.274	-2.264	-2.254	-2.242	-2.232	-2.222	-2.212	-2.204	-2.194	-2.184	-2.174	-2.165	-2.155	-2.144	-2.134	-2.122	-2.112	-2.102	-2.091	-2.079	-2.066	-2.054	-2.041	-2.026	-2.013	-1.998	-1.981	-1.966	-1.949	-1.931	-1.914	-1.894	-1.874	-1.854	-1.832	-1.811	-1.789	-1.765	-1.741	-1.715	-1.691	-1.665	-1.638	-1.611	-1.585	-1.558	-1.530	-1.501	-1.474	-1.445	-1.418	-1.390	-1.361	-1.334	-1.306	-1.280	-1.252	-1.226	-1.201	-1.176	-1.151	-1.129	-1.106	-1.084	-1.065	-1.045	-1.026	-1.010	-0.994	-0.979	-0.965	-0.952	-0.942	-0.931	-0.922	-0.915	-0.909	-0.904	-0.900	-0.896	-0.895	-0.894	-0.894	-0.895	-0.898	-0.899	-0.902	-0.908	-0.912	-0.916	-0.922	-0.929	-0.935	-0.941	-0.948	-0.955	-0.962	-0.969	-0.976	-0.982	-0.990	-0.996	-1.002	-1.008	-1.014	-1.019	-1.024	-1.029	-1.032	-1.036	-1.040	-1.041	-1.045	-1.046	-1.049	-1.049	-1.049	-1.049	-1.048	-1.048	-1.046	-1.044	-1.041	-1.039	-1.035	-1.031	-1.029	-1.024	-1.019	-1.015	-1.010	-1.004	-0.999	-0.992	-0.986	-0.981	-0.972	-0.966	-0.959	-0.951	-0.944	-0.935	-0.928	-0.920	-0.910	-0.901	-0.892	-0.881	-0.871	-0.861	-0.850	-0.839	-0.828	-0.815	-0.802	-0.790	-0.775	-0.762	-0.748	-0.732	-0.716	-0.701	-0.686	-0.669	-0.652	-0.636	-0.620	-0.601	-0.584	-0.566	-0.548	-0.530	-0.511	-0.494	-0.475	-0.458	-0.441	-0.422	-0.406	-0.390	-0.374	-0.359	-0.344	-0.331	-0.318	-0.305	-0.295	-0.285	-0.276	-0.268	-0.261	-0.256	-0.251	-0.248	-0.246	-0.244	-0.244	-0.246	-0.249	-0.251	-0.258	-0.264	-0.270	-0.279	-0.288	-0.298	-0.309	-0.321	-0.334	-0.348	-0.361	-0.376	-0.391	-0.408	-0.424	-0.439	-0.455	-0.471	-0.488	-0.502	-0.518	-0.532	-0.546	-0.559	-0.572	-0.584	-0.594	-0.604	-0.612	-0.620	-0.626	-0.631	-0.635	-0.636	-0.638	-0.638	-0.635	-0.631	-0.626	-0.620	-0.611	-0.602	-0.591	-0.579	-0.565	-0.549	-0.532	-0.514	-0.494	-0.474	-0.450	-0.428	-0.404	-0.378	-0.351	-0.324	-0.296	-0.268	-0.239	-0.210	-0.180	-0.151	-0.120	-0.090	-0.060	-0.031	0.000	0.029	0.058	0.086	0.115	0.141	0.168	0.192	0.218	0.240	0.262	0.284	0.302	0.321	0.338	0.354	0.368	0.380	0.389	0.399	0.405	0.410	0.412	0.415	0.414	0.411	0.406	0.399	0.390	0.379	0.365	0.350	0.332	0.312	0.292	0.268	0.242	0.215	0.186	0.155	0.122	0.089	0.052	0.014	-0.025	-0.065	-0.106	-0.150	-0.194	-0.239	-0.285	-0.331	-0.380	-0.429	-0.478	-0.528	-0.579	-0.628	-0.678	-0.728	-0.778	-0.828	-0.878	-0.925	-0.974	-1.021	-1.068	-1.112	-1.158	-1.201	-1.244	-1.285	-1.324	-1.361	-1.399	-1.435	-1.469	-1.500	-1.530	-1.560	-1.588	-1.614	-1.638	-1.661	-1.681	-1.701	-1.718	-1.735	-1.749	-1.762	-1.775	-1.785	-1.795	-1.804	-1.811	-1.818	-1.824	-1.828	-1.832	-1.835	-1.839	-1.841	-1.845	-1.846	-1.849	-1.852	-1.855	-1.858	-1.861	-1.866	-1.870	-1.876	-1.882	-1.889	-1.898	-1.906	-1.915	-1.925	-1.938	-1.950	-1.964	-1.979	-1.996	-2.014	-2.034	-2.055	-2.076	-2.100	-2.124	-2.150	-2.178	-2.206	-2.235	-2.266	-2.298	-2.330	-2.365	-2.400	-2.436	-2.474	-2.511	-2.551	-2.591	-2.631	-2.672	-2.715	-2.758	-2.800	-2.844	-2.888	-2.932	-2.975	-3.021	-3.065	-3.109	-3.154	-3.198	-3.241	-3.286	-3.329	-3.372	-3.414	-3.455	-3.496	-3.535	-3.575	-3.612	-3.650	-3.685	-3.720	-3.754	-3.786	-3.816	-3.845	-3.872	-3.899	-3.922	-3.945	-3.966	-3.985	-4.001	-4.016	-4.029	-4.040	-4.049	-4.056	-4.061	-4.065	-4.065	-4.066	-4.064	-4.059	-4.052	-4.044	-4.034	-4.022	-4.010	-3.994	-3.978	-3.959	-3.940	-3.920	-3.898	-3.875	-3.852	-3.828	-3.802	-3.778	-3.751	-3.726	-3.701	-3.676	-3.651	-3.628	-3.604	-3.581	-3.560	-3.539	-3.520	-3.501	-3.485	-3.470	-3.456	-3.445	-3.438	-3.429	-3.425	-3.422	-3.421	-3.422	-3.426	-3.434	-3.442	-3.454	-3.468	-3.482	-3.499	-3.520	-3.541	-3.566	-3.592	-3.619	-3.649	-3.681	-3.712	-3.746	-3.781	-3.819	-3.856	-3.892	-3.931	-3.970	-4.009	-4.048	-4.086	-4.124	-4.161	-4.198	-4.232	-4.266	-4.300	-4.330	-4.360	-4.386	-4.412	-4.435	-4.458	-4.476	-4.492	-4.505	-4.518	-4.526	-4.531	-4.536	-4.536	-4.535	-4.531	-4.524	-4.515	-4.504	-4.490	-4.472	-4.454	-4.432	-4.409	-4.384	-4.356	-4.328	-4.298	-4.265	-4.231	-4.196	-4.161	-4.124	-4.086	-4.049	-4.010	-3.971	-3.931	-3.892	-3.854	-3.815	-3.776	-3.739	-3.701	-3.664	-3.628	-3.592	-3.558	-3.524	-3.490	-3.459	-3.428	-3.398	-3.369	-3.341	-3.315	-3.288	-3.264	-3.240	-3.218	-3.195	-3.175	-3.155	-3.135	-3.116	-3.099	-3.082	-3.066	-3.050	-3.035	-3.021	-3.006	-2.994	-2.981	-2.969	-2.956	-2.944	-2.932	-2.921	-2.909	-2.899	-2.888	-2.876	-2.865	-2.855	-2.845	-2.834	-2.824	-2.814	-2.804	-2.794	-2.782	-2.772	-2.762	-2.751	-2.741	-2.730	-2.720	-2.710	-2.700	-2.690	-2.681	-2.671	-2.661	-2.651	-2.642	-2.634	-2.624	-2.616	-2.608	-2.599	-2.591	-2.582	-2.575	-2.566	-2.559	-2.551	-2.545	-2.536	-2.530	-2.524	-2.518	-2.510	-2.504	-2.496	-2.491	-2.484	-2.478	-2.470	-2.464	-2.456	-2.450	-2.442	-2.435	-2.428	-2.419	-2.411	-2.402	-2.394	-2.385	-2.375	-2.366	-2.356	-2.346	-2.338	-2.328	-2.318	-2.306	-2.296	-2.286	-2.276	-2.265	-2.254	-2.244	-2.232	-2.221	-2.211	-2.201	-2.190	-2.180	-2.170	-2.159	-2.150	-2.140	-2.131	-2.122	-2.114	-2.105	-2.096	-2.089	-2.081	-2.075	-2.068	-2.061	-2.055	-2.050	-2.045	-2.040	-2.036	-2.031	-2.029	-2.025	-2.021	-2.019	-2.015	-2.013	-2.010	-2.007	-2.005	-2.002	-2.000	-1.999	-1.995	-1.992	-1.989	-1.986	-1.982	-1.979	-1.974	-1.970	-1.964	-1.960	-1.952	-1.946	-1.939	-1.932	-1.924	-1.915	-1.906	-1.895	-1.885	-1.874	-1.861	-1.849	-1.838	-1.824	-1.809	-1.795	-1.780	-1.765	-1.749	-1.732	-1.715	-1.699	-1.681	-1.664	-1.645	-1.628	-1.610	-1.591	-1.571	-1.552	-1.534	-1.515	-1.496	-1.478	-1.459	-1.441	-1.421	-1.405	-1.386	-1.370	-1.352	-1.335	-1.319	-1.302	-1.286	-1.270	-1.255	-1.240	-1.225	-1.210	-1.195	-1.182	-1.169	-1.155	-1.141	-1.129	-1.118	-1.104	-1.092	-1.080	-1.069	-1.058	-1.048	-1.036	-1.025	-1.015	-1.004	-0.992	-0.982	-0.971	-0.961	-0.951	-0.940	-0.930	-0.919	-0.909	-0.899	-0.888	-0.878	-0.868	-0.858	-0.848	-0.838	-0.828	-0.816	-0.806	-0.798	-0.786	-0.778	-0.768	-0.758	-0.749	-0.740	-0.731	-0.722	-0.715	-0.706	-0.698	-0.690	-0.684	-0.678	-0.670	-0.664	-0.659	-0.652	-0.648	-0.644	-0.639	-0.636	-0.632	-0.630	-0.629	-0.626	-0.624	-0.622	-0.622	-0.621	-0.622	-0.621	-0.621	-0.621	-0.621	-0.621	-0.621	-0.622	-0.621	-0.622	-0.622	-0.622	-0.622	-0.621	-0.620	-0.620	-0.619	-0.616	-0.614	-0.610	-0.608	-0.604	-0.600	-0.595	-0.590	-0.585	-0.579	-0.572	-0.565	-0.558	-0.549	-0.540	-0.530	-0.520	-0.509	-0.499	-0.486	-0.475	-0.462	-0.449	-0.435	-0.420	-0.406	-0.392	-0.376	-0.362	-0.348	-0.331	-0.316	-0.301	-0.286	-0.271	-0.259	-0.244	-0.231	-0.216	-0.205	-0.192	-0.182	-0.172	-0.162	-0.154	-0.145	-0.139	-0.134	-0.129	-0.126	-0.124	-0.124	-0.124	-0.125	-0.129	-0.134	-0.139	-0.146	-0.155	-0.166	-0.179	-0.191	-0.206	-0.222	-0.240	-0.260	-0.280	-0.301	-0.325	-0.350	-0.375	-0.401	-0.429	-0.458	-0.488	-0.516	-0.549	-0.580	-0.611	-0.645	-0.678	-0.711	-0.745	-0.779	-0.812	-0.845	-0.879	-0.912	-0.945	-0.978	-1.010	-1.040	-1.071	-1.100	-1.128	-1.155	-1.181	-1.206	-1.231	-1.252	-1.275	-1.295	-1.314	-1.331	-1.346	-1.362	-1.375	-1.388	-1.399	-1.408	-1.415	-1.421	-1.426	-1.431	-1.435	-1.435	-1.436	-1.435	-1.432	-1.430	-1.426	-1.421	-1.416	-1.410	-1.402	-1.395	-1.386	-1.379	-1.370	-1.360	-1.351	-1.341	-1.332	-1.322	-1.312	-1.302	-1.292	-1.285	-1.275	-1.269	-1.260	-1.254	-1.248	-1.241	-1.236	-1.231	-1.228	-1.225	-1.222	-1.221	-1.220	-1.221	-1.222	-1.225	-1.229	-1.232	-1.238	-1.244	-1.251	-1.259	-1.269	-1.278	-1.289	-1.301	-1.314	-1.328	-1.342	-1.358	-1.374	-1.390	-1.409	-1.428	-1.445	-1.465	-1.485	-1.505	-1.526	-1.546	-1.569	-1.591	-1.614	-1.636	-1.658	-1.681	-1.704	-1.726	-1.748	-1.771	-1.794	-1.814	-1.835	-1.855	-1.875	-1.895	-1.914	-1.932	-1.948	-1.965	-1.980	-1.994	-2.006	-2.019	-2.029	-2.039	-2.046	-2.054	-2.059	-2.061	-2.064	-2.065	-2.065	-2.064	-2.059	-2.055	-2.049	-2.041	-2.033	-2.022	-2.010	-1.999	-1.985	-1.970	-1.954	-1.938	-1.921	-1.902	-1.885	-1.865	-1.845	-1.826	-1.806	-1.785	-1.766	-1.746	-1.728	-1.709	-1.690	-1.674	-1.656	-1.640	-1.626	-1.612	-1.601	-1.591	-1.582	-1.575	-1.570	-1.565	-1.562	-1.561	-1.564	-1.566	-1.570	-1.578	-1.585	-1.595	-1.608	-1.621	-1.636	-1.654	-1.671	-1.691	-1.714	-1.736	-1.760	-1.785	-1.810	-1.839	-1.866	-1.894	-1.921	-1.951	-1.980	-2.010	-2.039	-2.066	-2.096	-2.122	-2.150	-2.176	-2.201	-2.225	-2.248	-2.269	-2.290	-2.308	-2.325	-2.339	-2.352	-2.365	-2.374	-2.381	-2.386	-2.389	-2.390	-2.390	-2.386	-2.381	-2.374	-2.366	-2.354	-2.341	-2.326	-2.311	-2.292	-2.271	-2.250	-2.226	-2.202	-2.176	-2.149	-2.120	-2.090	-2.059	-2.029	-1.995	-1.962	-1.928	-1.892	-1.859	-1.822	-1.788	-1.751	-1.715	-1.678	-1.640	-1.604	-1.566	-1.529	-1.491	-1.454	-1.418	-1.379	-1.344	-1.306	-1.269	-1.232	-1.195	-1.158	-1.121	-1.085	-1.049	-1.012	-0.976	-0.939	-0.904	-0.868	-0.831	-0.795	-0.759	-0.722	-0.685	-0.649	-0.612	-0.575	-0.539	-0.501	-0.465	-0.428	-0.391	-0.354	-0.318	-0.281	-0.245	-0.209	-0.172	-0.136	-0.101	-0.066	-0.031	0.004	0.038	0.070	0.102	0.134	0.166	0.196	0.226	0.255	0.282	0.310	0.336	0.361	0.386	0.409	0.431	0.451	0.472	0.491	0.509	0.526	0.541	0.558	0.570	0.584	0.595	0.605	0.615	0.624	0.630	0.638	0.642	0.649	0.652	0.656	0.659	0.660	0.662	0.664	0.665	0.664	0.664	0.664	0.662	0.661	0.660	0.658	0.656	0.654	0.652	0.650	0.649	0.646	0.645	0.644	0.642	0.641	0.639	0.639	0.638	0.638	0.638	0.638	0.638	0.640	0.641	0.641	0.644	0.646	0.649	0.652	0.656	0.659	0.662	0.669	0.671	0.676	0.681	0.686	0.691	0.695	0.699	0.702	0.706	0.709	0.712	0.714	0.716	0.718	0.718	0.719	0.718	0.716	0.714	0.711	0.706	0.702	0.696	0.689	0.680	0.671	0.661	0.649	0.635	0.621	0.604	0.588	0.568	0.548	0.525	0.502	0.476	0.450	0.424	0.395	0.365	0.335	0.302	0.270	0.235	0.201	0.165	0.129	0.092	0.055	100.000	5.000	2.000	1.000	5.000	0.000	0.000	0.000	0.000	0.000	0.000	0.000	0.000	0.000	0.000	0.000	0.000	0.000	-4.682	-4.664	-4.644	-4.626	-4.606	-4.589	-4.570	-4.551	-4.534	-4.515	-4.498	-4.479	-4.461	-4.445	-4.428	-4.410	-4.394	-4.378	-4.361	-4.348	-4.332	-4.316	-4.302	-4.289	-4.275	-4.261	-4.249	-4.236	-4.222	-4.211	-4.199	-4.186	-4.175	-4.165	-4.152	-4.142	-4.131	-4.120	-4.110	-4.099	-4.089	-4.077	-4.066	-4.056	-4.044	-4.034	-4.022	-4.010	-3.999	-3.986	-3.974	-3.961	-3.949	-3.935	-3.922	-3.909	-3.895	-3.880	-3.865	-3.851	-3.836	-3.821	-3.805	-3.790	-3.774	-3.758	-3.741	-3.725	-3.709	-3.691	-3.674	-3.656	-3.640	-3.621	-3.605	-3.588	-3.570	-3.552	-3.535	-3.518	-3.501	-3.485	-3.468	-3.451	-3.435	-3.420	-3.405	-3.390	-3.375	-3.361	-3.348	-3.334	-3.320	-3.308	-3.296	-3.284	-3.272	-3.262	-3.252	-3.242	-3.234	-3.226	-3.218	-3.211	-3.204	-3.198	-3.191	-3.186	-3.181	-3.175	-3.171	-3.168	-3.162	-3.159	-3.155	-3.151	-3.149	-3.145	-3.142	-3.139	-3.135	-3.131	-3.128	-3.125	-3.121	-3.116	-3.112	-3.108	-3.101	-3.096	-3.090	-3.084	-3.076	-3.070	-3.062	-3.054	-3.045	-3.036	-3.025	-3.016	-3.005	-2.994	-2.984	-2.971	-2.960	-2.946	-2.934	-2.921	-2.908	-2.894	-2.880	-2.865	-2.852	-2.838	-2.824	-2.810	-2.796	-2.782	-2.769	-2.758	-2.742	-2.731	-2.720	-2.708	-2.696	-2.686	-2.676	-2.668	-2.659	-2.651	-2.645	-2.639	-2.631	-2.626	-2.621	-2.618	-2.615	-2.612	-2.610	-2.609	-2.609	-2.608	-2.608	-2.609	-2.610	-2.611	-2.612	-2.615	-2.618	-2.620	-2.621	-2.624	-2.628	-2.629	-2.630	-2.632	-2.634	-2.635	-2.635	-2.634	-2.634	-2.631	-2.628	-2.625	-2.620	-2.615	-2.608	-2.600	-2.591	-2.582	-2.571	-2.558	-2.544	-2.530	-2.514	-2.496	-2.478	-2.459	-2.436	-2.414	-2.390	-2.365	-2.339	-2.312	-2.285	-2.255	-2.224	-2.192	-2.161	-2.128	-2.092	-2.059	-2.022	-1.988	-1.951	-1.915	-1.878	-1.840	-1.804	-1.766	-1.729	-1.691	-1.655	-1.619	-1.582	-1.548	-1.512	-1.478	-1.445	-1.412	-1.380	-1.349	-1.320	-1.292	-1.264	-1.239	-1.214	-1.191	-1.169	-1.149	-1.130	-1.112	-1.098	-1.082	-1.070	-1.060	-1.050	-1.041	-1.036	-1.031	-1.029	-1.028	-1.028	-1.029	-1.032	-1.038	-1.045	-1.052	-1.062	-1.072	-1.085	-1.098	-1.112	-1.128	-1.144	-1.161	-1.180	-1.200	-1.220	-1.242	-1.264	-1.286	-1.310	-1.332	-1.356	-1.381	-1.405	-1.430	-1.455	-1.480	-1.506	-1.531	-1.555	-1.580	-1.605	-1.631	-1.655	-1.678	-1.702	-1.725	-1.748	-1.770	-1.791	-1.812	-1.832	-1.852	-1.871	-1.889	-1.908	-1.925	-1.941	-1.956	-1.971	-1.986	-1.999	-2.013	-2.025	-2.036	-2.047	-2.059	-2.068	-2.078	-2.086	-2.094	-2.101	-2.109	-2.116	-2.124	-2.129	-2.134	-2.140	-2.144	-2.150	-2.152	-2.158	-2.162	-2.166	-2.169	-2.174	-2.178	-2.180	-2.184	-2.188	-2.191	-2.194	-2.198	-2.201	-2.204	-2.208	-2.210	-2.214	-2.218	-2.221	-2.225	-2.228	-2.232	-2.235	-2.239	-2.242	-2.246	-2.250	-2.255	-2.260	-2.264	-2.268	-2.271	-2.276	-2.281	-2.286	-2.290	-2.295	-2.300	-2.305	-2.311	-2.316	-2.322	-2.329	-2.336	-2.342	-2.350	-2.358	-2.365	-2.372	-2.381	-2.390	-2.400	-2.410	-2.421	-2.432	-2.445	-2.456	-2.471	-2.485	-2.500	-2.515	-2.532	-2.550	-2.568	-2.586	-2.605	-2.625	-2.646	-2.669	-2.690	-2.714	-2.738	-2.761	-2.788	-2.812	-2.839	-2.865	-2.892	-2.919	-2.948	-2.975	-3.002	-3.030	-3.059	-3.085	-3.114	-3.141	-3.168	-3.195	-3.220	-3.246	-3.270	-3.295	-3.319	-3.341	-3.364	-3.384	-3.404	-3.421	-3.439	-3.455	-3.471	-3.484	-3.496	-3.506	-3.515	-3.524	-3.529	-3.534	-3.539	-3.540	-3.541	-3.541	-3.539	-3.536	-3.532	-3.528	-3.520	-3.512	-3.504	-3.494	-3.482	-3.472	-3.459	-3.446	-3.432	-3.418	-3.404	-3.389	-3.374	-3.358	-3.344	-3.329	-3.312	-3.298	-3.284	-3.270	-3.256	-3.244	-3.231	-3.219	-3.208	-3.198	-3.188	-3.180	-3.172	-3.165	-3.159	-3.154	-3.150	-3.146	-3.145	-3.144	-3.144	-3.144	-3.145	-3.148	-3.151	-3.154	-3.158	-3.164	-3.169	-3.175	-3.181	-3.189	-3.196	-3.205	-3.212	-3.221	-3.230	-3.239	-3.249	-3.259	-3.268	-3.278	-3.288	-3.298	-3.308	-3.318	-3.326	-3.336	-3.344	-3.354	-3.362	-3.371	-3.380	-3.388	-3.396	-3.404	-3.411	-3.419	-3.426	-3.434	-3.440	-3.446	-3.454	-3.459	-3.465	-3.472	-3.478	-3.484	-3.489	-3.495	-3.500	-3.504	-3.510	-3.515	-3.520	-3.525	-3.530	-3.534	-3.539	-3.542	-3.548	-3.550	-3.555	-3.559	-3.561	-3.564	-3.566	-3.569	-3.571	-3.574	-3.574	-3.576	-3.576	-3.576	-3.576	-3.575	-3.574	-3.572	-3.570	-3.566	-3.562	-3.559	-3.554	-3.548	-3.541	-3.534	-3.526	-3.519	-3.510	-3.500	-3.490	-3.479	-3.468	-3.458	-3.444	-3.431	-3.418	-3.402	-3.389	-3.374	-3.358	-3.342	-3.326	-3.309	-3.292	-3.276	-3.259	-3.241	-3.224	-3.206	-3.189	-3.171	-3.155	-3.136	-3.120	-3.104	-3.088	-3.071	-3.056	-3.041	-3.028	-3.012	-2.999	-2.986	-2.972	-2.961	-2.950	-2.939	-2.928	-2.919	-2.910	-2.901	-2.895	-2.888	-2.882	-2.878	-2.874	-2.869	-2.866	-2.865	-2.864	-2.864	-2.862	-2.864	-2.865	-2.868	-2.869	-2.872	-2.875	-2.879	-2.884	-2.886	-2.891	-2.896	-2.901	-2.906	-2.910	-2.915	-2.920	-2.925	-2.930	-2.935	-2.939	-2.942	-2.946	-2.949	-2.952	-2.955	-2.958	-2.958	-2.959	-2.959	-2.959	-2.958	-2.956	-2.954	-2.950	-2.946	-2.942	-2.939	-2.932	-2.926	-2.920	-2.914	-2.905	-2.898	-2.888	-2.880	-2.870	-2.859	-2.849	-2.838	-2.825	-2.814	-2.801	-2.789	-2.775	-2.762	-2.749	-2.735	-2.721	-2.708	-2.694	-2.679	-2.665	-2.651	-2.636	-2.622	-2.609	-2.594	-2.580	-2.566	-2.552	-2.540	-2.526	-2.512	-2.500	-2.488	-2.474	-2.461	-2.448	-2.436	-2.424	-2.411	-2.399	-2.385	-2.372	-2.360	-2.348	-2.336	-2.322	-2.310	-2.296	-2.285	-2.271	-2.259	-2.245	-2.232	-2.219	-2.205	-2.192	-2.178	-2.165	-2.150	-2.136	-2.121	-2.108	-2.092	-2.079	-2.064	-2.050	-2.035	-2.021	-2.006	-1.994	-1.980	-1.968	-1.954	-1.940	-1.928	-1.915	-1.904	-1.891	-1.879	-1.869	-1.859	-1.848	-1.838	-1.829	-1.820	-1.812	-1.804	-1.796	-1.789	-1.784	-1.776	-1.771	-1.765	-1.760	-1.755	-1.751	-1.748	-1.744	-1.740	-1.736	-1.732	-1.730	-1.728	-1.724	-1.721	-1.718	-1.715	-1.711	-1.709	-1.705	-1.701	-1.696	-1.692	-1.688	-1.680	-1.675	-1.669	-1.661	-1.652	-1.644	-1.636	-1.625	-1.615	-1.605	-1.594	-1.580	-1.568	-1.555	-1.541	-1.528	-1.512	-1.498	-1.481	-1.466	-1.450	-1.432	-1.416	-1.400	-1.384	-1.366	-1.349	-1.332	-1.315	-1.298	-1.281	-1.265	-1.249	-1.234	-1.219	-1.204	-1.190	-1.178	-1.164	-1.151	-1.141	-1.131	-1.120	-1.111	-1.104	-1.098	-1.091	-1.085	-1.081	-1.076	-1.074	-1.072	-1.071	-1.070	-1.072	-1.072	-1.076	-1.079	-1.082	-1.088	-1.091	-1.098	-1.105	-1.111	-1.119	-1.126	-1.135	-1.144	-1.152	-1.161	-1.172	-1.182	-1.192	-1.202	-1.212	-1.224	-1.234	-1.244	-1.255	-1.266	-1.276	-1.288	-1.298	-1.309	-1.320	-1.331	-1.341	-1.354	-1.365	-1.376	-1.389	-1.401	-1.412	-1.425	-1.438	-1.451	-1.464	-1.478	-1.491	-1.506	-1.521	-1.536	-1.552	-1.568	-1.584	-1.601	-1.618	-1.635	-1.652	-1.671	-1.690	-1.710	-1.730	-1.750	-1.771	-1.791	-1.812	-1.832	-1.855	-1.876	-1.898	-1.920	-1.940	-1.962	-1.984	-2.004	-2.025	-2.045	-2.064	-2.084	-2.102	-2.120	-2.138	-2.155	-2.170	-2.185	-2.200	-2.212	-2.225	-2.235	-2.245	-2.255	-2.262	-2.269	-2.275	-2.279	-2.282	-2.285	-2.285	-2.286	-2.284	-2.282	-2.280	-2.276	-2.271	-2.266	-2.260	-2.252	-2.245	-2.236	-2.228	-2.218	-2.209	-2.200	-2.190	-2.179	-2.170	-2.160	-2.151	-2.142	-2.134	-2.124	-2.116	-2.110	-2.102	-2.096	-2.092	-2.086	-2.082	-2.081	-2.080	-2.080	-2.080	-2.081	-2.085	-2.089	-2.094	-2.100	-2.108	-2.116	-2.126	-2.138	-2.149	-2.162	-2.176	-2.192	-2.209	-2.226	-2.245	-2.264	-2.285	-2.306	-2.328	-2.351	-2.375	-2.398	-2.422	-2.449	-2.474	-2.501	-2.528	-2.554	-2.581	-2.609	-2.638	-2.665	-2.691	-2.721	-2.749	-2.776	-2.805	-2.831	-2.859	-2.886	-2.912	-2.941	-2.966	-2.992	-3.020	-3.045	-3.070	-3.095	-3.120	-3.144	-3.169	-3.190	-3.212	-3.236	-3.258	-3.278	-3.298	-3.318	-3.338	-3.355	-3.372	-3.390	-3.405	-3.420	-3.435	-3.450	-3.464	-3.476	-3.490	-3.501	-3.512	-3.524	-3.532	-3.542	-3.550	-3.558	-3.566	-3.571	-3.578	-3.582	-3.586	-3.591	-3.594	-3.598	-3.600	-3.602	-3.604	-3.604	-3.605	-3.606	-3.606	-3.608	-3.608	-3.606	-3.606	-3.606	-3.606	-3.608	-3.608	-3.609	-3.610	-3.611	-3.612	-3.615	-3.618	-3.620	-3.624	-3.628	-3.634	-3.639	-3.644	-3.650	-3.659	-3.666	-3.675	-3.684	-3.695	-3.705	-3.718	-3.729	-3.741	-3.755	-3.769	-3.784	-3.799	-3.815	-3.831	-3.848	-3.866	-3.885	-3.904	-3.924	-3.942	-3.962	-3.984	-4.004	-4.025	-4.048	-4.069	-4.091	-4.112	-4.135	-4.158	-4.180	-4.201	-4.224	-4.245	-4.268	-4.289	-4.310	-4.331	-4.352	-4.371	-4.391	-4.411	-4.429	-4.448	-4.465	-4.481	-4.498	-4.511	-4.526	-4.540	-4.551	-4.562	-4.572	-4.581	-4.590	-4.595	-4.600	-4.605	-4.608	-4.608	-4.608	-4.606	-4.602	-4.596	-4.591	-4.581	-4.572	-4.560	-4.548	-4.532	-4.516	-4.498	-4.478	-4.456	-4.432	-4.408	-4.380	-4.352	-4.322	-4.290	-4.258	-4.222	-4.188	-4.150	-4.112	-4.072	-4.034	-3.992	-3.952	-3.910	-3.869	-3.828	-3.785	-3.742	-3.702	-3.661	-3.620	-3.579	-3.541	-3.502	-3.465	-3.429	-3.395	-3.362	-3.330	-3.300	-3.272	-3.246	-3.222	-3.200	-3.181	-3.164	-3.149	-3.136	-3.126	-3.118	-3.112	-3.110	-3.108	-3.110	-3.114	-3.120	-3.129	-3.139	-3.150	-3.165	-3.181	-3.199	-3.216	-3.238	-3.258	-3.280	-3.302	-3.326	-3.350	-3.374	-3.396	-3.420	-3.444	-3.465	-3.488	-3.509	-3.528	-3.546	-3.564	-3.579	-3.591	-3.604	-3.612	-3.621	-3.628	-3.630	-3.631	-3.630	-3.628	-3.620	-3.611	-3.600	-3.586	-3.570	-3.551	-3.529	-3.506	-3.479	-3.450	-3.420	-3.388	-3.351	-3.316	-3.278	-3.238	-3.196	-3.154	-3.110	-3.065	-3.019	-2.972	-2.925	-2.878	-2.829	-2.781	-2.732	-2.686	-2.638	-2.590	-2.542	-2.496	-2.450	-2.405	-2.359	-2.316	-2.271	-2.230	-2.188	-2.148	-2.108	-2.070	-2.033	-1.996	-1.960	-1.926	-1.892	-1.860	-1.829	-1.799	-1.770	-1.741	-1.714	-1.688	-1.661	-1.636	-1.612	-1.589	-1.566	-1.545	-1.521	-1.500	-1.480	-1.460	-1.440	-1.421	-1.402	-1.382	-1.364	-1.346	-1.328	-1.311	-1.292	-1.275	-1.259	-1.241	-1.224	-1.208	-1.190	-1.174	-1.156	-1.141	-1.124	-1.108	-1.092	-1.076	-1.061	-1.046	-1.031	-1.018	-1.002	-0.989	-0.975	-0.961	-0.949	-0.936	-0.924	-0.911	-0.900	-0.888	-0.878	-0.868	-0.858	-0.849	-0.839	-0.830	-0.821	-0.814	-0.805	-0.798	-0.790	-0.782	-0.776	-0.769	-0.764	-0.758	-0.750	-0.744	-0.738	-0.732	-0.726	-0.720	-0.714	-0.708	-0.702	-0.695	-0.690	-0.684	-0.676	-0.670	-0.664	-0.656	-0.649	-0.642	-0.635	-0.628	-0.619	-0.612	-0.604	-0.595	-0.588	-0.579	-0.570	-0.560	-0.551	-0.544	-0.534	-0.524	-0.515	-0.506	-0.496	-0.486	-0.476	-0.466	-0.456	-0.448	-0.436	-0.428	-0.418	-0.408	-0.398	-0.388	-0.378	-0.369	-0.360	-0.350	-0.341	-0.332	-0.322	-0.312	-0.305	-0.295	-0.285	-0.278	-0.268	-0.260	-0.250	-0.242	-0.234	-0.225	-0.216	-0.208	-0.199	-0.190	-0.181	-0.172	-0.164	-0.155	-0.146	-0.138	-0.129	-0.120	-0.111	-0.101	-0.092	-0.084	-0.075	-0.066	-0.058	-0.049	-0.039	-0.031	-0.022	-0.015	-0.006	0.001	0.008	0.016	0.022	0.029	0.036	0.041	0.046	0.052	0.056	0.061	0.065	0.069	0.072	0.075	0.076	0.079	0.079	0.079	0.079	0.079	0.076	0.075	0.072	0.069	0.065	0.060	0.056	0.051	0.045	0.039	0.032	0.026	0.020	0.012	0.004	-0.004	-0.012	-0.020	-0.029	-0.038	-0.046	-0.055	-0.064	-0.072	-0.080	-0.089	-0.096	-0.104	-0.111	-0.118	-0.124	-0.130	-0.135	-0.141	-0.146	-0.150	-0.155	-0.158	-0.161	-0.164	-0.168	-0.169	-0.171	-0.172	-0.174	-0.175	-0.176	-0.176	-0.178	-0.178	-0.179	-0.179	-0.181	-0.181	-0.182	-0.182	-0.185	-0.188	-0.189	-0.191	-0.195	-0.198	-0.202	-0.208	-0.214	-0.220	-0.228	-0.235	-0.244	-0.255	-0.264	-0.276	-0.289	-0.301	-0.315	-0.329	-0.344	-0.359	-0.375	-0.391	-0.408	-0.426	-0.442	-0.461	-0.479	-0.498	-0.515	-0.534	-0.551	-0.569	-0.586	-0.604	-0.620	-0.636	-0.651	-0.665	-0.679	-0.692	-0.704	-0.716	-0.725	-0.734	-0.742	-0.749	-0.755	-0.759	-0.762	-0.764	-0.764	-0.762	-0.760	-0.756	-0.752	-0.745	-0.738	-0.728	-0.718	-0.706	-0.692	-0.679	-0.664	-0.649	-0.631	-0.614	-0.595	-0.576	-0.556	-0.536	-0.516	-0.496	-0.475	-0.454	-0.434	-0.414	-0.394	-0.372	-0.354	-0.335	-0.316	-0.298	-0.280	-0.265	-0.249	-0.234	-0.220	-0.208	-0.196	-0.185	-0.176	-0.168	-0.161	-0.155	-0.151	-0.149	-0.148	-0.148	-0.149	-0.152	-0.155	-0.161	-0.169	-0.176	-0.185	-0.195	-0.208	-0.220	-0.234	-0.250	-0.266	-0.284	-0.302	-0.321	-0.341	-0.361	-0.382	-0.406	-0.428	-0.452	-0.475	-0.500	-0.524	-0.550	-0.574	-0.600	-0.626	-0.651	-0.676	-0.702	-0.728	-0.752	-0.776	-0.801	-0.825	-0.850	-0.872	-0.895	-0.916	-0.940	-0.960	-0.980	-1.000	-1.020	-1.036	-1.055	-1.072	-1.088	-1.101	-1.115	-1.129	-1.140	-1.151	-1.160	-1.169	-1.176	-1.182	-1.188	-1.191	-1.195	-1.196	-1.196	-1.196	-1.195	-1.192	-1.190	-1.185	-1.180	-1.174	-1.166	-1.159	-1.150	-1.142	-1.132	-1.122	-1.111	-1.099	-1.088	-1.075	-1.062	-1.050	-1.036	-1.024	-1.011	-0.998	-0.985	-0.970	-0.958	-0.946	-0.934	-0.921	-0.910	-0.899	-0.889	-0.878	-0.868	-0.859	-0.850	-0.842	-0.835	-0.829	-0.822	-0.818	-0.812	-0.809	-0.806	-0.804	-0.801	-0.800	-0.799	-0.799	-0.800	-0.800	-0.802	-0.805	-0.806	-0.809	-0.811	-0.815	-0.818	-0.821	-0.825	-0.828	-0.830	-0.834	-0.838	-0.839	-0.841	-0.842	-0.844	-0.845	-0.845	-0.844	-0.844	-0.841	-0.840	-0.836	-0.831	-0.826	-0.821	-0.814	-0.806	-0.798	-0.789	-0.778	-0.765	-0.752	-0.740	-0.726	-0.711	-0.696	-0.680	-0.664	-0.646	-0.628	-0.610	-0.591	-0.572	-0.555	-0.535	-0.516	-0.498	-0.479	-0.459	-0.441	-0.422	-0.405	-0.389	-0.372	-0.358	-0.342	-0.329	-0.315	-0.304	-0.292	-0.284	-0.276	-0.269	-0.262	-0.260	-0.258	-0.256	-0.256	-0.258	-0.261	-0.265	-0.270	-0.279	-0.286	-0.296	-0.306	-0.319	-0.331	-0.346	-0.361	-0.378	-0.394	-0.410	-0.429	-0.448	-0.468	-0.486	-0.505	-0.526	-0.545	-0.565	-0.585	-0.604	-0.622	-0.641	-0.659	-0.676	-0.692	-0.706	-0.720	-0.734	-0.745	-0.756	-0.766	-0.775	-0.781	-0.786	-0.791	-0.794	-0.795	-0.795	-0.792	-0.791	-0.785	-0.781	-0.774	-0.765	-0.756	-0.745	-0.734	-0.721	-0.708	-0.694	-0.678	-0.664	-0.646	-0.630	-0.612	-0.594	-0.576	-0.559	-0.540	-0.521	-0.502	-0.485	-0.466	-0.449	-0.431	-0.415	-0.398	-0.380	-0.365	-0.349	-0.334	-0.320	-0.306	-0.291	-0.279	-0.265	-0.254	-0.241	-0.231	-0.221	-0.210	-0.200	-0.191	-0.182	-0.174	-0.166	-0.158	-0.150	-0.142	-0.134	-0.126	-0.119	-0.110	-0.102	-0.095	-0.086	-0.079	-0.070	-0.061	-0.052	-0.042	-0.034	-0.024	-0.012	-0.002	0.009	0.020	0.030	0.042	0.054	0.066	0.078	0.089	0.101	0.114	0.125	0.136	0.149	0.159	0.170	0.180	0.190	0.200	0.209	0.218	0.225	0.232	0.239	0.245	0.250	0.255	0.260	0.261	0.264	0.266	0.265	0.265	0.265	0.262	0.259	0.256	0.251	0.246	0.240	0.232	0.225	0.216	0.206	0.198	0.188	0.176	0.165	0.152	0.139	0.126	0.114	0.100	0.086	0.074	0.060	0.046	0.032	0.019	0.005	-0.009	-0.022	-0.035	-0.049	-0.062	-0.075	-0.088	-0.100	-0.112	-0.125	-0.138	-0.149	-0.161	-0.172	-0.182	-0.195	-0.206	-0.215	-0.225	-0.235	-0.245	-0.254	-0.264	-0.271	-0.280	-0.290	-0.298	-0.308	-0.315	-0.325	-0.334	-0.342	-0.352	-0.364	-0.374	-0.384	-0.396	-0.408	-0.420	-0.434	-0.446	-0.461	-0.475	-0.491	-0.506	-0.524	-0.542	-0.561	-0.580	-0.601	-0.622	-0.645	-0.669	-0.694	-0.719	-0.745	-0.774	-0.801	-0.832	-0.862	-0.895	-0.928	-0.962	-0.999	-1.034	-1.070	-1.109	-1.148	-1.188	-1.228	-1.268	-1.310	-1.351	-1.392	-1.435	-1.478	-1.521	-1.564	-1.606	-1.650	-1.692	-1.735	-1.778	-1.819	-1.860	-1.900	-1.940	-1.978	-2.015	-2.050	-2.085	-2.118	-2.149	-2.179	-2.208	-2.234	-2.258	-2.280	-2.300	-2.319	-2.334	-2.349	-2.359	-2.369	-2.376	-2.380	-2.382	-2.381	-2.379	-2.374	-2.366	-2.358	-2.345	-2.330	-2.315	-2.296	-2.275	-2.252	-2.229	-2.202	-2.175	-2.146	-2.116	-2.084	-2.049	-2.015	-1.979	-1.942	-1.905	-1.866	-1.826	-1.786	-1.746	-1.706	-1.665	-1.625	-1.585	-1.545	-1.505	-1.466	-1.428	-1.389	-1.351	-1.315	-1.279	-1.245	-1.210	-1.179	-1.146	-1.116	-1.088	-1.060	-1.034	-1.008	-0.985	-0.962	-0.941	-0.921	-0.904	-0.889	-0.874	-0.861	-0.850	-0.841	-0.834	-0.829	-0.824	-0.822	-0.821	-0.822	-0.825	-0.829	-0.835	-0.842	-0.851	-0.861	-0.874	-0.886	-0.900	-0.915	-0.932	-0.951	-0.970	-0.991	-1.012	-1.035	-1.060	-1.085	-1.111	-1.138	-1.168	-1.195	-1.225	-1.256	-1.288	-1.320	-1.352	-1.385	-1.418	-1.451	-1.484	-1.519	-1.551	-1.585	-1.619	-1.651	-1.682	-1.715	-1.748	-1.776	-1.808	-1.836	-1.865	-1.892	-1.919	-1.944	-1.968	-1.990	-2.013	-2.031	-2.051	-2.068	-2.084	-2.096	-2.109	-2.119	-2.128	-2.135	-2.140	-2.144	-2.146	-2.145	-2.144	-2.141	-2.135	-2.128	-2.120	-2.110	-2.099	-2.085	-2.071	-2.056	-2.039	-2.020	-2.001	-1.981	-1.960	-1.938	-1.915	-1.890	-1.866	-1.842	-1.816	-1.791	-1.766	-1.741	-1.715	-1.690	-1.664	-1.640	-1.615	-1.591	-1.569	-1.546	-1.524	-1.502	-1.481	-1.462	-1.444	-1.426	-1.411	-1.395	-1.382	-1.370	-1.359	-1.350	-1.341	-1.334	-1.328	-1.324	-1.321	-1.320	-1.320	-1.321	-1.325	-1.330	-1.335	-1.342	-1.350	-1.360	-1.372	-1.384	-1.399	-1.412	-1.429	-1.446	-1.465	-1.485	-1.505	-1.528	-1.549	-1.572	-1.598	-1.621	-1.648	-1.674	-1.700	-1.726	-1.752	-1.781	-1.809	-1.838	-1.865	-1.892	-1.920	-1.949	-1.978	-2.005	-2.033	-2.060	-2.086	-2.112	-2.140	-2.165	-2.189	-2.212	-2.235	-2.258	-2.278	-2.296	-2.315	-2.331	-2.346	-2.361	-2.375	-2.385	-2.395	-2.404	-2.410	-2.416	-2.420	-2.422	-2.422	-2.422	-2.420	-2.416	-2.411	-2.405	-2.398	-2.388	-2.376	-2.365	-2.351	-2.336	-2.320	-2.304	-2.286	-2.268	-2.248	-2.228	-2.208	-2.186	-2.165	-2.142	-2.121	-2.101	-2.079	-2.058	-2.038	-2.016	-1.998	-1.979	-1.960	-1.942	-1.926	-1.912	-1.899	-1.886	-1.875	-1.865	-1.856	-1.849	-1.842	-1.840	-1.836	-1.835	-1.835	-1.838	-1.840	-1.845	-1.851	-1.859	-1.868	-1.878	-1.889	-1.900	-1.912	-1.928	-1.941	-1.956	-1.972	-1.989	-2.005	-2.021	-2.039	-2.054	-2.070	-2.085	-2.101	-2.115	-2.128	-2.140	-2.151	-2.162	-2.171	-2.179	-2.185	-2.189	-2.191	-2.192	-2.191	-2.189	-2.185	-2.178	-2.170	-2.159	-2.146	-2.134	-2.118	-2.099	-2.080	-2.056	-2.034	-2.009	-1.981	-1.952	-1.922	-1.891	-1.859	-1.824	-1.789	-1.754	-1.715	-1.678	-1.639	-1.600	-1.560	-1.520	-1.479	-1.439	-1.399	-1.359	-1.320	-1.281	-1.241	-1.202	-1.166	-1.130	-1.094	-1.059	-1.025	-0.991	-0.960	-0.930	-0.901	-0.874	-0.848	-0.822	-0.799	-0.778	-0.758	-0.740	-0.722	-0.708	-0.695	-0.684	-0.674	-0.665	-0.659	-0.652	-0.649	-0.648	-0.646	-0.648	-0.650	-0.654	-0.659	-0.665	-0.672	-0.681	-0.692	-0.702	-0.716	-0.729	-0.744	-0.759	-0.775	-0.794	-0.811	-0.830	-0.850	-0.870	-0.891	-0.912	-0.935	-0.956	-0.980	-1.001	-1.026	-1.049	-1.072	-1.096	-1.120	-1.145	-1.168	-1.191	-1.215	-1.239	-1.261	-1.284	-1.308	-1.330	-1.351	-1.372	-1.392	-1.414	-1.434	-1.454	-1.471	-1.489	-1.506	-1.524	-1.539	-1.554	-1.569	-1.582	-1.596	-1.608	-1.620	-1.630	-1.641	-1.650	-1.659	-1.666	-1.672	-1.679	-1.684	-1.690	-1.694	-1.698	-1.700	-1.702	-1.705	-1.706	-1.708	-1.708	-1.710	-1.711	-1.711	-1.711	-1.712	-1.714	-1.715	-1.716	-1.716	-1.718	-1.720	-1.722	-1.725	-1.729	-1.732	-1.738	-1.742	-1.749	-1.755	-1.762	-1.771	-1.780	-1.790	-1.801	-1.814	-1.825	-1.840	-1.854	-1.869	-1.885	-1.902	-1.921	-1.940	-1.960	-1.980	-2.002	-2.025	-2.047	-2.071	-2.096	-2.120	-2.146	-2.172	-2.199	-2.225	-2.252	-2.280	-2.306	-2.335	-2.362	-2.390	-2.418	-2.444	-2.471	-2.498	-2.524	-2.550	-2.575	-2.598	-2.621	-2.642	-2.665	-2.685	-2.704	-2.722	-2.740	-2.755	-2.769	-2.781	-2.792	-2.802	-2.810	-2.816	-2.821	-2.824	-2.825	-2.824	-2.822	-2.818	-2.810	-2.802	-2.792	-2.780	-2.766	-2.750	-2.731	-2.712	-2.691	-2.666	-2.641	-2.614	-2.585	-2.555	-2.521	-2.488	-2.451	-2.414	-2.374	-2.334	-2.292	-2.249	-2.204	-2.158	-2.110	-2.061	-2.011	-1.961	-1.910	-1.858	-1.805	-1.751	-1.696	-1.642	-1.588	-1.532	-1.475	-1.419	-1.362	-1.306	-1.249	-1.191	-1.134	-1.076	-1.019	-0.962	-0.905	-0.849	-0.792	-0.735	-0.679	-0.622	-0.566	-0.511	-0.456	-0.400	-0.346	-0.291	-0.238	-0.184	-0.131	-0.079	-0.028	0.025	0.076	0.126	0.176	0.226	0.275	0.324	0.370	0.418	0.465	0.511	0.556	0.601	0.645	0.690	0.732	0.776	0.818	0.860	0.900	0.941	0.980	1.019	1.058	1.095	1.130	1.168	1.201	1.236	1.269	1.301	1.332	1.362	1.394	1.424	1.451	1.479	1.506	1.532	1.559	1.584	1.609	1.632	1.656	1.679	1.702	1.726	1.748	1.771	1.792	1.815	1.838	1.859	1.882	1.904	1.928	1.950	1.974	1.999	2.024	2.050	2.076	2.102	2.131	2.160	2.190	2.221	2.252	2.286	2.321	2.356	2.392	2.431	2.470	2.511	2.552	2.596	2.640	2.685	2.732	2.780	2.828	2.878	2.929	2.981	3.032	3.086	3.140	3.194	3.249	3.304	3.360	3.415	3.470	3.525	3.580	3.635	3.689	3.742	3.795	3.848	3.899	3.949	3.998	4.044	4.090	4.135	4.176	4.219	4.258	4.295	4.329	4.362	4.395	4.424	4.451	4.476	4.499	4.519	4.538	4.554	4.568	4.580	4.589	4.598	4.602	4.608	4.609	4.608	4.606	4.602	4.598	4.590	4.581	4.571	4.560	4.548	4.535	4.520	4.504	4.488	4.470	4.454	4.436	4.418	4.399	4.380	4.362	4.342	4.325	4.308	4.290	4.272	4.255	4.240	4.224	4.209	4.195	4.181	4.168	4.156	4.144	4.132	4.122	4.112	4.105	4.096	4.090	4.082	4.077	4.071	4.068	4.064	4.060	4.058	4.055	4.052	4.050	4.050	4.048	4.046	4.044	4.043	4.040	4.037	4.034	4.030	4.026	4.022	4.016	4.010	4.003	3.992	3.984	3.972	3.960	3.946	3.931	3.915	3.896	3.878	3.855	3.832	3.808	3.782	3.754	3.725	3.692	3.661	3.625	3.589	3.551	3.511	3.470	3.426	3.382	3.336	3.290	3.240	3.190	3.138	3.085	3.030	2.976	2.920	2.862	2.805	2.746	2.688	2.626	2.565	2.505	2.444	2.381	2.320	2.258	2.195	2.134	2.071	2.011	1.949	1.888	1.826	1.766	1.705	1.645	1.586	1.526	1.469	1.410	1.352	1.295	1.239	1.182	1.126	1.071	1.018	0.964	0.910	0.856	0.804	0.750	0.698	0.644	0.591	0.539	0.486	0.435	0.381	0.329	0.276	0.222	0.169	0.115	0.061	0.006	-0.049	-0.104	-0.160	-0.215	-0.272	-0.329	-0.388	-0.444	-0.502	-0.561	-0.619	-0.679	-0.738	-0.798	-0.856	-0.918	-0.978	-1.038	-1.098	-1.159	-1.218	-1.279	-1.338	-1.398	-1.456	-1.514	-1.572	-1.630	-1.686	-1.741	-1.798	-1.851	-1.906	-1.958	-2.010	-2.060	-2.109	-2.159	-2.205	-2.251	-2.295	-2.338	-2.380	-2.420	-2.460	-2.496	-2.534	-2.568	-2.602	-2.635	-2.665	-2.695	-2.722	-2.751	-2.778	-2.802	-2.825	-2.848	-2.870	-2.890	-2.909	-2.928	-2.945	-2.961	-2.978	-2.992	-3.008	-3.021	-3.034	-3.049	-3.061	-3.072	-3.085	-3.096	-3.108	-3.119	-3.130	-3.141	-3.151	-3.162	-3.172	-3.185	-3.196	-3.208	-3.219	-3.231	-3.244	-3.256	-3.269	-3.281	-3.295	-3.309	-3.322	-3.338	-3.352	-3.368	-3.382	-3.399	-3.416	-3.432	-3.450	-3.468	-3.485	-3.504	-3.524	-3.542	-3.562	-3.581	-3.601	-3.621	-3.642	-3.662	-3.684	-3.704	-3.725	-3.745	-3.766	-3.788	-3.808	-3.829	-3.849	-3.870	-3.890	-3.910	-3.930	-3.950	-3.968	-3.986	-4.004	-4.022	-4.039	-4.055	-4.071	-4.086	-4.100	-4.114	-4.125	-4.138	-4.148	-4.156	-4.166	-4.174	-4.181	-4.186	-4.190	-4.195	-4.198	-4.199	-4.199	-4.199	-4.198	-4.195	-4.190	-4.185	-4.180	-4.174	-4.165	-4.156	-4.146	-4.135	-4.124	-4.111	-4.098	-4.084	-4.069	-4.052	-4.036	-4.020	-4.003	-3.985	-3.966	-3.948	-3.928	-3.909	-3.889	-3.869	-3.849	-3.829	-3.808	-3.789	-3.768	-3.748	-3.728	-3.709	-3.689	-3.670	-3.651	-3.632	-3.616	-3.598	-3.580	-3.564	-3.548	-3.531	-3.515	-3.501	-3.486	-3.471	-3.459	-3.446	-3.434	-3.420	-3.409	-3.398	-3.386	-3.375	-3.365	-3.356	-3.346	-3.338	-3.328	-3.320	-3.311	-3.302	-3.294	-3.288	-3.279	-3.272	-3.264	-3.258	-3.250	-3.244	-3.236	-3.229	-3.224	-3.216	-3.210	-3.202	-3.195	-3.189	-3.181	-3.175	-3.169	-3.162	-3.155	-3.148	-3.141	-3.134	-3.126	-3.119	-3.112	-3.105	-3.098	-3.089	-3.081	-3.074	-3.068	-3.060	-3.052	-3.044	-3.038	-3.029	-3.022	-3.015	-3.008	-3.000	-2.992	-2.985	-2.978	-2.971	-2.962	-2.956	-2.949	-2.941	-2.935	-2.929	-2.921	-2.914	-2.908	-2.901	-2.895	-2.889	-2.882	-2.875	-2.869	-2.862	-2.858	-2.850	-2.844	-2.839	-2.831	-2.825	-2.819	-2.814	-2.806	-2.800	-2.794	-2.788	-2.780	-2.772	-2.768	-2.760	-2.752	-2.745	-2.739	-2.730	-2.722	-2.714	-2.706	-2.698	-2.689	-2.681	-2.671	-2.662	-2.652	-2.644	-2.634	-2.625	-2.615	-2.606	-2.596	-2.586	-2.576	-2.566	-2.558	-2.548	-2.538	-2.528	-2.518	-2.509	-2.498	-2.489	-2.480	-2.471	-2.462	-2.454	-2.448	-2.439	-2.431	-2.425	-2.419	-2.412	-2.408	-2.402	-2.398	-2.394	-2.390	-2.386	-2.384	-2.381	-2.379	-2.378	-2.376	-2.375	-2.376	-2.375	-2.376	-2.376	-2.378	-2.379	-2.379	-2.380	-2.381	-2.382	-2.384	-2.385	-2.385	-2.386	-2.386	-2.388	-2.388	-2.386	-2.386	-2.385	-2.384	-2.381	-2.378	-2.374	-2.369	-2.362	-2.355	-2.349	-2.340	-2.331	-2.320	-2.308	-2.295	-2.281	-2.266	-2.250	-2.234	-2.216	-2.195	-2.175	-2.152	-2.129	-2.105	-2.079	-2.051	-2.024	-1.994	-1.964	-1.932	-1.900	-1.866	-1.832	-1.798	-1.761	-1.725	-1.688	-1.649	-1.611	-1.572	-1.534	-1.495	-1.456	-1.418	-1.379	-1.340	-1.301	-1.264	-1.225	-1.189	-1.152	-1.118	-1.081	-1.048	-1.015	-0.982	-0.951	-0.922	-0.894	-0.866	-0.842	-0.818	-0.795	-0.775	-0.755	-0.738	-0.722	-0.708	-0.695	-0.684	-0.675	-0.666	-0.661	-0.658	-0.655	-0.654	-0.654	-0.658	-0.661	-0.668	-0.674	-0.684	-0.694	-0.704	-0.716	-0.730	-0.744	-0.760	-0.776	-0.794	-0.811	-0.831	-0.850	-0.871	-0.891	-0.912	-0.934	-0.955	-0.976	-0.998	-1.020	-1.041	-1.062	-1.084	-1.106	-1.128	-1.148	-1.168	-1.188	-1.206	-1.224	-1.242	-1.260	-1.276	-1.292	-1.309	-1.321	-1.336	-1.349	-1.360	-1.371	-1.381	-1.391	-1.400	-1.409	-1.415	-1.422	-1.429	-1.434	-1.439	-1.444	-1.446	-1.450	-1.452	-1.456	-1.458	-1.460	-1.461	-1.462	-1.464	-1.464	-1.465	-1.466	-1.466	-1.468	-1.469	-1.470	-1.471	-1.472	-1.475	-1.478	-1.480	-1.482	-1.486	-1.490	-1.494	-1.498	-1.502	-1.508	-1.514	-1.520	-1.528	-1.535	-1.544	-1.551	-1.560	-1.570	-1.580	-1.591	-1.601	-1.612	-1.626	-1.638	-1.651	-1.664	-1.678	-1.692	-1.708	-1.721	-1.736	-1.752	-1.768	-1.782	-1.799	-1.815	-1.831	-1.848	-1.865	-1.882	-1.900	-1.918	-1.936	-1.954	-1.972	-1.991	-2.010	-2.029	-2.047	-2.068	-2.088	-2.108	-2.129	-2.149	-2.169	-2.191	-2.212	-2.235	-2.256	-2.280	-2.302	-2.326	-2.349	-2.374	-2.396	-2.421	-2.445	-2.470	-2.495	-2.520	-2.545	-2.570	-2.595	-2.620	-2.646	-2.671	-2.696	-2.721	-2.746	-2.770	-2.794	-2.819	-2.841	-2.864	-2.885	-2.908	-2.928	-2.948	-2.966	-2.985	-3.002	-3.020	-3.035	-3.049	-3.064	-3.075	-3.086	-3.098	-3.105	-3.112	-3.119	-3.124	-3.128	-3.129	-3.130	-3.129	-3.129	-3.125	-3.120	-3.116	-3.109	-3.101	-3.092	-3.082	-3.072	-3.061	-3.049	-3.035	-3.020	-3.005	-2.990	-2.974	-2.958	-2.940	-2.922	-2.905	-2.888	-2.870	-2.854	-2.836	-2.820	-2.802	-2.786	-2.771	-2.756	-2.741	-2.729	-2.715	-2.702	-2.691	-2.680	-2.670	-2.662	-2.655	-2.648	-2.642	-2.638	-2.635	-2.634	-2.634	-2.634	-2.635	-2.638	-2.640	-2.645	-2.651	-2.658	-2.665	-2.674	-2.682	-2.691	-2.701	-2.712	-2.724	-2.735	-2.749	-2.761	-2.774	-2.788	-2.801	-2.815	-2.829	-2.842	-2.856	-2.871	-2.885	-2.899	-2.912	-2.926	-2.939	-2.951	-2.964	-2.975	-2.986	-2.996	-3.008	-3.018	-3.028	-3.036	-3.044	-3.052	-3.060	-3.065	-3.071	-3.076	-3.081	-3.085	-3.090	-3.092	-3.095	-3.098	-3.099	-3.100	-3.101	-3.101	-3.101	-3.100	-3.099	-3.098	-3.096	-3.094	-3.090	-3.088	-3.085	-3.081	-3.079	-3.075	-3.071	-3.068	-3.062	-3.059	-3.055	-3.049	-3.045	-3.041	-3.035	-3.030	-3.024	-3.019	-3.012	-3.005	-3.000	-2.992	-2.986	-2.979	-2.971	-2.964	-2.956	-2.948	-2.939	-2.931	-2.922	-2.912	-2.902	-2.892	-2.881	-2.870	-2.859	-2.848	-2.834	-2.821	-2.808	-2.794	-2.779	-2.764	-2.748	-2.732	-2.716	-2.699	-2.681	-2.664	-2.646	-2.628	-2.609	-2.591	-2.571	-2.551	-2.534	-2.514	-2.494	-2.474	-2.455	-2.435	-2.416	-2.395	-2.376	-2.358	-2.338	-2.319	-2.300	-2.282	-2.265	-2.248	-2.231	-2.216	-2.202	-2.186	-2.174	-2.161	-2.149	-2.138	-2.126	-2.116	-2.106	-2.098	-2.091	-2.084	-2.079	-2.072	-2.068	-2.065	-2.061	-2.059	-2.058	-2.056	-2.056	-2.055	-2.056	-2.056	-2.059	-2.060	-2.062	-2.065	-2.068	-2.069	-2.071	-2.074	-2.076	-2.078	-2.080	-2.082	-2.084	-2.084	-2.085	-2.085	-2.084	-2.081	-2.080	-2.078	-2.075	-2.071	-2.068	-2.062	-2.056	-2.050	-2.044	-2.036	-2.027	-2.019	-2.010	-1.999	-1.989	-1.978	-1.965	-1.954	-1.940	-1.928	-1.914	-1.900	-1.886	-1.871	-1.858	-1.842	-1.828	-1.814	-1.798	-1.782	-1.768	-1.752	-1.736	-1.721	-1.706	-1.690	-1.675	-1.660	-1.646	-1.631	-1.616	-1.602	-1.588	-1.574	-1.560	-1.545	-1.532	-1.518	-1.504	-1.490	-1.476	-1.462	-1.448	-1.435	-1.420	-1.405	-1.391	-1.375	-1.361	-1.345	-1.330	-1.315	-1.299	-1.284	-1.266	-1.250	-1.232	-1.216	-1.198	-1.180	-1.162	-1.144	-1.125	-1.106	-1.089	-1.069	-1.050	-1.031	-1.012	-0.992	-0.975	-0.956	-0.938	-0.919	-0.901	-0.884	-0.866	-0.849	-0.832	-0.816	-0.800	-0.785	-0.771	-0.758	-0.745	-0.732	-0.720	-0.708	-0.698	-0.689	-0.679	-0.671	-0.664	-0.656	-0.651	-0.644	-0.640	-0.635	-0.632	-0.629	-0.626	-0.625	-0.622	-0.622	-0.621	-0.621	-0.621	-0.621	-0.621	-0.621	-0.621	-0.622	-0.622	-0.622	-0.622	-0.622	-0.621	-0.621	-0.619	-0.618	-0.615	-0.614	-0.610	-0.606	-0.604	-0.600	-0.595	-0.590	-0.584	-0.579	-0.572	-0.566	-0.559	-0.551	-0.544	-0.536	-0.529	-0.520	-0.511	-0.502	-0.495	-0.486	-0.478	-0.468	-0.460	-0.451	-0.444	-0.435	-0.429	-0.421	-0.415	-0.409	-0.402	-0.398	-0.394	-0.390	-0.386	-0.384	-0.382	-0.380	-0.380	-0.380	-0.381	-0.382	-0.385	-0.388	-0.391	-0.396	-0.401	-0.406	-0.412	-0.419	-0.426	-0.434	-0.442	-0.451	-0.461	-0.469	-0.480	-0.490	-0.500	-0.510	-0.521	-0.532	-0.545	-0.556	-0.569	-0.579	-0.591	-0.604	-0.615	-0.629	-0.641	-0.654	-0.665	-0.679	-0.691	-0.705	-0.718	-0.731	-0.744	-0.758	-0.772	-0.788	-0.801	-0.818	-0.834	-0.849	-0.866	-0.885	-0.902	-0.920	-0.939	-0.959	-0.979	-0.999	-1.019	-1.041	-1.064	-1.085	-1.109	-1.132	-1.158	-1.181	-1.206	-1.232	-1.259	-1.285	-1.312	-1.340	-1.366	-1.395	-1.421	-1.450	-1.478	-1.505	-1.531	-1.559	-1.586	-1.612	-1.639	-1.665	-1.690	-1.714	-1.739	-1.761	-1.782	-1.805	-1.824	-1.844	-1.861	-1.879	-1.895	-1.910	-1.922	-1.936	-1.948	-1.958	-1.968	-1.975	-1.981	-1.988	-1.992	-1.996	-1.998	-2.000	-2.000	-2.000	-2.000	-1.996	-1.994	-1.990	-1.984	-1.979	-1.974	-1.966	-1.961	-1.952	-1.946	-1.939	-1.931	-1.924	-1.916	-1.909	-1.901	-1.894	-1.889	-1.881	-1.876	-1.871	-1.866	-1.862	-1.860	-1.858	-1.856	-1.855	-1.855	-1.856	-1.860	-1.861	-1.866	-1.871	-1.876	-1.885	-1.892	-1.901	-1.912	-1.925	-1.938	-1.950	-1.966	-1.982	-2.000	-2.019	-2.039	-2.059	-2.081	-2.104	-2.128	-2.152	-2.179	-2.206	-2.234	-2.261	-2.291	-2.321	-2.351	-2.384	-2.416	-2.448	-2.481	-2.515	-2.549	-2.582	-2.618	-2.652	-2.688	-2.722	-2.758	-2.794	-2.830	-2.864	-2.900	-2.935	-2.970	-3.004	-3.038	-3.071	-3.104	-3.135	-3.168	-3.198	-3.226	-3.256	-3.284	-3.310	-3.336	-3.361	-3.385	-3.408	-3.428	-3.449	-3.468	-3.485	-3.501	-3.518	-3.530	-3.544	-3.555	-3.565	-3.575	-3.582	-3.589	-3.595	-3.600	-3.604	-3.606	-3.609	-3.610	-3.610	-3.609	-3.609	-3.606	-3.604	-3.601	-3.598	-3.594	-3.591	-3.588	-3.582	-3.579	-3.576	-3.572	-3.570	-3.566	-3.565	-3.564	-3.562	-3.562	-3.562	-3.564	-3.565	-3.569	-3.571	-3.576	-3.582	-3.588	-3.594	-3.604	-3.612	-3.621	-3.632	-3.644	-3.656	-3.670	-3.682	-3.698	-3.712	-3.728	-3.745	-3.760	-3.778	-3.796	-3.814	-3.834	-3.852	-3.872	-3.891	-3.912	-3.931	-3.951	-3.971	-3.991	-4.011	-4.031	-4.050	-4.069	-4.088	-4.106	-4.124	-4.141	-4.159	-4.175	-4.191	-4.208	-4.221	-4.236	-4.250	-4.262	-4.274	-4.285	-4.295	-4.304	-4.314	-4.321	-4.328	-4.335	-4.339	-4.344	-4.345	-4.348	-4.348	-4.348	-4.348	-4.344	-4.340	-4.336	-4.330	-4.324	-4.316	-4.306	-4.296	-4.286	-4.272	-4.259	-4.246	-4.230	-4.212	-4.195	-4.176	-4.158	-4.135	-4.114	-4.091	-4.068	-4.043	-4.018	-3.990	-3.964	-3.936	-3.909	-3.879	-3.850	-3.820	-3.791	-3.761	-3.732	-3.702	-3.674	-3.645	-3.615	-3.588	-3.560	-3.534	-3.506	-3.482	-3.458	-3.434	-3.411	-3.391	-3.371	-3.352	-3.335	-3.320	-3.306	-3.292	-3.282	-3.272	-3.265	-3.259	-3.254	-3.251	-3.250	-3.249	-3.251	-3.254	-3.258	-3.262	-3.270	-3.279	-3.288	-3.298	-3.309	-3.320	-3.334	-3.346	-3.360	-3.374	-3.388	-3.401	-3.415	-3.430	-3.441	-3.455	-3.466	-3.476	-3.486	-3.496	-3.502	-3.509	-3.512	-3.515	-3.516	-3.514	-3.511	-3.506	-3.500	-3.490	-3.480	-3.466	-3.451	-3.435	-3.416	-3.394	-3.371	-3.345	-3.318	-3.288	-3.256	-3.222	-3.188	-3.150	-3.111	-3.071	-3.029	-2.986	-2.942	-2.898	-2.851	-2.802	-2.755	-2.708	-2.658	-2.609	-2.559	-2.510	-2.459	-2.409	-2.360	-2.311	-2.262	-2.215	-2.166	-2.120	-2.074	-2.029	-1.985	-1.941	-1.898	-1.856	-1.815	-1.775	-1.736	-1.699	-1.661	-1.625	-1.591	-1.558	-1.525	-1.491	-1.461	-1.432	-1.402	-1.375	-1.348	-1.320	-1.294	-1.270	-1.245	-1.221	-1.198	-1.176	-1.155	-1.134	-1.114	-1.094	-1.074	-1.055	-1.036	-1.018	-1.000	-0.981	-0.964	-0.946	-0.930	-0.912	-0.895	-0.879	-0.862	-0.846	-0.831	-0.814	-0.798	-0.781	-0.766	-0.750	-0.735	-0.718	-0.702	-0.688	-0.672	-0.656	-0.640	-0.626	-0.611	-0.596	-0.581	-0.568	-0.552	-0.538	-0.524	-0.510	-0.496	-0.484	-0.470	-0.458	-0.445	-0.432	-0.420	-0.408	-0.396	-0.385	-0.372	-0.361	-0.350	-0.340	-0.329	-0.319	-0.309	-0.299	-0.290	-0.280	-0.271	-0.261	-0.254	-0.244	-0.236	-0.228	-0.220	-0.212	-0.205	-0.198	-0.190	-0.184	-0.178	-0.171	-0.165	-0.159	-0.154	-0.148	-0.141	-0.136	-0.131	-0.126	-0.121	-0.115	-0.110	-0.105	-0.100	-0.095	-0.089	-0.084	-0.079	-0.072	-0.068	-0.061	-0.055	-0.049	-0.042	-0.035	-0.029	-0.022	-0.016	-0.009	0.000	0.008	0.015	0.024	0.032	0.041	0.051	0.061	0.070	0.081	0.091	0.102	0.114	0.125	0.138	0.150	0.164	0.175	0.189	0.202	0.215	0.229	0.244	0.258	0.271	0.286	0.299	0.314	0.329	0.342	0.356	0.370	0.385	0.399	0.412	0.426	0.440	0.452	0.465	0.478	0.490	0.501	0.514	0.525	0.535	0.544	0.554	0.562	0.571	0.580	0.586	0.594	0.600	0.605	0.611	0.615	0.620	0.622	0.625	0.628	0.629	0.630	0.630	0.629	0.629	0.626	0.624	0.621	0.619	0.615	0.610	0.605	0.600	0.595	0.590	0.584	0.578	0.571	0.565	0.558	0.550	0.544	0.535	0.529	0.521	0.514	0.506	0.498	0.491	0.484	0.476	0.470	0.461	0.455	0.448	0.442	0.436	0.430	0.425	0.419	0.415	0.409	0.405	0.401	0.396	0.394	0.390	0.386	0.382	0.380	0.376	0.375	0.371	0.369	0.366	0.364	0.361	0.358	0.354	0.351	0.348	0.344	0.340	0.336	0.331	0.328	0.322	0.316	0.310	0.304	0.296	0.289	0.280	0.271	0.261	0.251	0.239	0.229	0.216	0.204	0.190	0.176	0.162	0.149	0.134	0.118	0.101	0.086	0.070	0.054	0.036	0.021	0.004	-0.012	-0.029	-0.045	-0.061	-0.076	-0.092	-0.108	-0.121	-0.135	-0.148	-0.161	-0.172	-0.182	-0.194	-0.202	-0.210	-0.218	-0.224	-0.230	-0.232	-0.235	-0.238	-0.238	-0.238	-0.236	-0.232	-0.229	-0.222	-0.216	-0.209	-0.200	-0.190	-0.179	-0.168	-0.154	-0.139	-0.125	-0.109	-0.092	-0.075	-0.058	-0.040	-0.021	-0.001	0.018	0.038	0.056	0.076	0.095	0.115	0.132	0.152	0.170	0.186	0.204	0.220	0.236	0.251	0.265	0.279	0.290	0.301	0.311	0.320	0.329	0.335	0.340	0.342	0.345	0.345	0.346	0.344	0.341	0.336	0.330	0.322	0.315	0.305	0.294	0.281	0.269	0.254	0.238	0.221	0.204	0.185	0.165	0.145	0.125	0.102	0.080	0.058	0.032	0.009	-0.016	-0.041	-0.066	-0.091	-0.116	-0.142	-0.168	-0.194	-0.218	-0.242	-0.266	-0.291	-0.315	-0.339	-0.361	-0.384	-0.405	-0.426	-0.448	-0.466	-0.486	-0.505	-0.522	-0.540	-0.556	-0.572	-0.588	-0.601	-0.614	-0.626	-0.638	-0.649	-0.658	-0.665	-0.674	-0.680	-0.688	-0.691	-0.696	-0.699	-0.701	-0.702	-0.704	-0.704	-0.702	-0.701	-0.699	-0.698	-0.694	-0.690	-0.686	-0.681	-0.676	-0.670	-0.664	-0.659	-0.651	-0.645	-0.638	-0.630	-0.622	-0.615	-0.608	-0.600	-0.592	-0.585	-0.576	-0.569	-0.562	-0.554	-0.548	-0.541	-0.535	-0.529	-0.522	-0.518	-0.511	-0.507	-0.504	-0.500	-0.496	-0.494	-0.490	-0.489	-0.488	-0.488	-0.486	-0.486	-0.486	-0.488	-0.489	-0.491	-0.494	-0.496	-0.500	-0.502	-0.507	-0.511	-0.515	-0.520	-0.525	-0.528	-0.532	-0.536	-0.541	-0.545	-0.549	-0.552	-0.556	-0.559	-0.562	-0.564	-0.566	-0.568	-0.569	-0.568	-0.568	-0.566	-0.564	-0.560	-0.556	-0.551	-0.546	-0.540	-0.532	-0.525	-0.516	-0.506	-0.496	-0.486	-0.472	-0.461	-0.449	-0.434	-0.421	-0.406	-0.392	-0.378	-0.361	-0.348	-0.331	-0.315	-0.300	-0.284	-0.269	-0.255	-0.241	-0.226	-0.214	-0.200	-0.189	-0.178	-0.169	-0.159	-0.152	-0.146	-0.141	-0.136	-0.134	-0.132	-0.132	-0.134	-0.136	-0.139	-0.145	-0.151	-0.158	-0.166	-0.176	-0.188	-0.199	-0.212	-0.225	-0.241	-0.256	-0.271	-0.289	-0.306	-0.324	-0.342	-0.361	-0.380	-0.399	-0.418	-0.436	-0.454	-0.471	-0.490	-0.506	-0.522	-0.539	-0.551	-0.565	-0.579	-0.590	-0.600	-0.609	-0.616	-0.622	-0.629	-0.631	-0.634	-0.636	-0.635	-0.634	-0.632	-0.629	-0.624	-0.618	-0.611	-0.602	-0.594	-0.584	-0.572	-0.560	-0.548	-0.535	-0.521	-0.507	-0.492	-0.478	-0.461	-0.446	-0.430	-0.415	-0.399	-0.384	-0.369	-0.354	-0.339	-0.324	-0.309	-0.296	-0.282	-0.269	-0.256	-0.244	-0.231	-0.219	-0.209	-0.198	-0.188	-0.179	-0.169	-0.158	-0.149	-0.141	-0.132	-0.124	-0.116	-0.108	-0.099	-0.090	-0.082	-0.072	-0.064	-0.055	-0.045	-0.035	-0.024	-0.012	-0.002	0.010	0.021	0.035	0.050	0.062	0.079	0.094	0.110	0.128	0.144	0.161	0.181	0.200	0.219	0.240	0.261	0.281	0.302	0.322	0.345	0.366	0.388	0.409	0.430	0.450	0.470	0.491	0.510	0.530	0.549	0.566	0.585	0.601	0.618	0.634	0.649	0.662	0.676	0.689	0.700	0.711	0.719	0.729	0.736	0.741	0.748	0.751	0.756	0.758	0.759	0.760	0.759	0.759	0.756	0.754	0.750	0.745	0.741	0.735	0.729	0.722	0.715	0.706	0.699	0.690	0.681	0.671	0.662	0.651	0.641	0.632	0.621	0.610	0.599	0.589	0.578	0.565	0.554	0.542	0.531	0.520	0.509	0.496	0.485	0.474	0.464	0.451	0.440	0.431	0.420	0.409	0.398	0.388	0.376	0.365	0.354	0.342	0.331	0.319	0.305	0.292	0.279	0.264	0.250	0.235	0.218	0.201	0.185	0.166	0.148	0.128	0.106	0.086	0.064	0.040	0.016	-0.009	-0.035	-0.062	-0.090	-0.119	-0.149	-0.180	-0.212	-0.245	-0.280	-0.316	-0.352	-0.391	-0.429	-0.469	-0.509	-0.550	-0.592	-0.634	-0.678	-0.722	-0.765	-0.811	-0.855	-0.900	-0.945	-0.991	-1.036	-1.080	-1.125	-1.170	-1.214	-1.256	-1.300	-1.341	-1.382	-1.424	-1.462	-1.500	-1.538	-1.574	-1.608	-1.640	-1.670	-1.699	-1.726	-1.752	-1.775	-1.798	-1.816	-1.835	-1.850	-1.862	-1.872	-1.882	-1.889	-1.894	-1.895	-1.895	-1.892	-1.889	-1.882	-1.874	-1.862	-1.850	-1.835	-1.819	-1.801	-1.781	-1.760	-1.736	-1.712	-1.688	-1.660	-1.632	-1.602	-1.572	-1.541	-1.510	-1.479	-1.445	-1.412	-1.378	-1.344	-1.310	-1.275	-1.241	-1.208	-1.174	-1.140	-1.108	-1.076	-1.045	-1.015	-0.984	-0.954	-0.926	-0.899	-0.872	-0.848	-0.822	-0.799	-0.776	-0.755	-0.734	-0.716	-0.699	-0.681	-0.665	-0.651	-0.639	-0.628	-0.618	-0.609	-0.601	-0.595	-0.591	-0.588	-0.585	-0.584	-0.584	-0.586	-0.589	-0.592	-0.598	-0.602	-0.609	-0.616	-0.626	-0.635	-0.645	-0.656	-0.668	-0.680	-0.694	-0.706	-0.721	-0.736	-0.754	-0.770	-0.788	-0.805	-0.825	-0.844	-0.864	-0.885	-0.906	-0.926	-0.948	-0.970	-0.991	-1.014	-1.036	-1.058	-1.079	-1.100	-1.120	-1.141	-1.162	-1.182	-1.202	-1.221	-1.241	-1.258	-1.276	-1.292	-1.310	-1.325	-1.340	-1.352	-1.366	-1.378	-1.389	-1.398	-1.406	-1.414	-1.420	-1.425	-1.429	-1.431	-1.432	-1.432	-1.432	-1.429	-1.425	-1.420	-1.414	-1.406	-1.399	-1.388	-1.376	-1.365	-1.351	-1.336	-1.321	-1.304	-1.286	-1.268	-1.250	-1.229	-1.208	-1.186	-1.165	-1.142	-1.120	-1.096	-1.074	-1.050	-1.026	-1.004	-0.981	-0.958	-0.935	-0.911	-0.889	-0.866	-0.845	-0.825	-0.804	-0.784	-0.765	-0.749	-0.731	-0.715	-0.700	-0.686	-0.674	-0.661	-0.651	-0.642	-0.635	-0.629	-0.624	-0.620	-0.618	-0.616	-0.618	-0.619	-0.622	-0.626	-0.632	-0.640	-0.650	-0.660	-0.670	-0.684	-0.698	-0.712	-0.729	-0.748	-0.765	-0.786	-0.806	-0.828	-0.851	-0.875	-0.898	-0.922	-0.948	-0.972	-0.999	-1.025	-1.052	-1.080	-1.108	-1.134	-1.160	-1.188	-1.215	-1.241	-1.268	-1.294	-1.319	-1.344	-1.368	-1.391	-1.415	-1.438	-1.458	-1.479	-1.496	-1.515	-1.531	-1.546	-1.560	-1.571	-1.582	-1.591	-1.600	-1.605	-1.610	-1.612	-1.615	-1.615	-1.614	-1.611	-1.606	-1.601	-1.592	-1.585	-1.576	-1.565	-1.552	-1.539	-1.524	-1.508	-1.492	-1.475	-1.456	-1.439	-1.420	-1.399	-1.380	-1.360	-1.339	-1.320	-1.300	-1.280	-1.260	-1.241	-1.224	-1.205	-1.188	-1.170	-1.155	-1.140	-1.126	-1.112	-1.101	-1.090	-1.080	-1.071	-1.065	-1.059	-1.054	-1.050	-1.048	-1.046	-1.046	-1.046	-1.049	-1.051	-1.055	-1.061	-1.066	-1.072	-1.079	-1.088	-1.095	-1.102	-1.111	-1.120	-1.129	-1.138	-1.146	-1.155	-1.162	-1.171	-1.178	-1.184	-1.189	-1.194	-1.198	-1.200	-1.201	-1.201	-1.200	-1.198	-1.194	-1.189	-1.181	-1.174	-1.162	-1.151	-1.138	-1.122	-1.106	-1.088	-1.068	-1.048	-1.024	-1.000	-0.974	-0.948	-0.919	-0.889	-0.858	-0.825	-0.791	-0.759	-0.722	-0.686	-0.649	-0.611	-0.574	-0.535	-0.495	-0.455	-0.416	-0.376	-0.336	-0.298	-0.259	-0.220	-0.181	-0.144	-0.106	-0.070	-0.034	0.000	0.034	0.068	0.099	0.130	0.159	0.188	0.214	0.239	0.262	0.285	0.306	0.325	0.341	0.358	0.371	0.384	0.395	0.402	0.410	0.415	0.418	0.420	0.420	0.418	0.415	0.410	0.404	0.396	0.388	0.376	0.365	0.351	0.336	0.321	0.304	0.286	0.268	0.249	0.229	0.206	0.184	0.161	0.139	0.115	0.090	0.068	0.044	0.019	-0.006	-0.030	-0.054	-0.079	-0.102	-0.126	-0.150	-0.174	-0.196	-0.219	-0.240	-0.262	-0.282	-0.305	-0.324	-0.344	-0.362	-0.380	-0.399	-0.415	-0.431	-0.448	-0.464	-0.479	-0.492	-0.506	-0.519	-0.531	-0.544	-0.556	-0.568	-0.579	-0.591	-0.602	-0.611	-0.622	-0.632	-0.642	-0.652	-0.664	-0.674	-0.685	-0.695	-0.706	-0.716	-0.728	-0.740	-0.752	-0.764	-0.778	-0.790	-0.804	-0.819	-0.832	-0.849	-0.864	-0.880	-0.899	-0.916	-0.935	-0.955	-0.975	-0.995	-1.018	-1.040	-1.062	-1.086	-1.109	-1.135	-1.160	-1.186	-1.212	-1.240	-1.268	-1.296	-1.326	-1.354	-1.384	-1.415	-1.446	-1.479	-1.509	-1.542	-1.574	-1.608	-1.640	-1.674	-1.708	-1.740	-1.775	-1.809	-1.842	-1.876	-1.911	-1.945	-1.979	-2.013	-2.047	-2.080	-2.114	-2.146	-2.179	-2.211	-2.242	-2.272	-2.301	-2.331	-2.360	-2.388	-2.414	-2.440	-2.465	-2.489	-2.511	-2.532	-2.552	-2.571	-2.589	-2.605	-2.620	-2.631	-2.644	-2.652	-2.661	-2.668	-2.672	-2.675	-2.678	-2.676	-2.674	-2.669	-2.664	-2.655	-2.646	-2.634	-2.619	-2.604	-2.585	-2.566	-2.544	-2.521	-2.496	-2.470	-2.441	-2.411	-2.380	-2.346	-2.311	-2.275	-2.238	-2.199	-2.158	-2.116	-2.074	-2.029	-1.984	-1.939	-1.891	-1.844	-1.795	-1.746	-1.698	-1.648	-1.596	-1.546	-1.495	-1.444	-1.392	-1.342	-1.290	-1.239	-1.189	-1.138	-1.086	-1.035	-0.985	-0.934	-0.885	-0.835	-0.786	-0.736	-0.688	-0.640	-0.592	-0.545	-0.498	-0.451	-0.406	-0.360	-0.315	-0.270	-0.226	-0.182	-0.140	-0.098	-0.056	-0.014	0.026	0.069	0.108	0.149	0.188	0.228	0.268	0.305	0.344	0.382	0.421	0.459	0.498	0.535	0.572	0.609	0.645	0.682	0.719	0.754	0.789	0.825	0.859	0.892	0.928	0.961	0.994	1.028	1.060	1.092	1.125	1.156	1.188	1.219	1.250	1.280	1.311	1.341	1.371	1.401	1.430	1.460	1.490	1.518	1.548	1.578	1.606	1.635	1.662	1.694	1.722	1.751	1.781	1.811	1.841	1.872	1.904	1.935	1.969	2.001	2.035	2.070	2.105	2.141	2.178	2.215	2.254	2.292	2.334	2.375	2.418	2.461	2.505	2.551	2.598	2.644	2.691	2.741	2.791	2.841	2.892	2.945	2.999	3.051	3.105	3.159	3.214	3.269	3.324	3.379	3.434	3.488	3.541	3.598	3.650	3.704	3.755	3.808	3.858	3.908	3.956	4.004	4.050	4.095	4.139	4.179	4.220	4.259	4.295	4.329	4.361	4.392	4.421	4.448	4.472	4.494	4.514	4.532	4.548	4.561	4.572	4.582	4.590	4.595	4.598	4.599	4.598	4.595	4.590	4.584	4.575	4.565	4.554	4.541	4.526	4.511	4.495	4.476	4.458	4.438	4.419	4.398	4.375	4.354	4.331	4.309	4.286	4.262	4.240	4.218	4.194	4.172	4.150	4.129	4.108	4.086	4.065	4.045	4.026	4.008	3.990	3.972	3.956	3.941	3.926	3.912	3.899	3.886	3.876	3.865	3.854	3.846	3.838	3.829	3.821	3.815	3.809	3.801	3.796	3.791	3.785	3.780	3.776	3.771	3.765	3.760	3.755	3.749	3.741	3.735	3.728	3.719	3.709	3.700	3.690	3.678	3.665	3.651	3.636	3.620	3.602	3.584	3.564	3.541	3.519	3.494	3.469	3.441	3.411	3.380	3.349	3.315	3.279	3.242	3.204	3.165	3.122	3.080	3.036	2.990	2.942	2.895	2.846	2.795	2.745	2.692	2.639	2.585	2.530	2.475	2.419	2.362	2.306	2.249	2.191	2.134	2.076	2.018	1.960	1.901	1.842	1.785	1.728	1.669	1.611	1.552	1.496	1.438	1.382	1.325	1.269	1.214	1.158	1.102	1.048	0.991	0.938	0.882	0.828	0.774	0.719	0.665	0.610	0.555	0.501	0.446	0.391	0.336	0.281	0.226	0.169	0.112	0.056	-0.001	-0.059	-0.116	-0.176	-0.234	-0.294	-0.352	-0.412	-0.472	-0.532	-0.594	-0.654	-0.715	-0.776	-0.838	-0.899	-0.960	-1.021	-1.081	-1.144	-1.202	-1.262	-1.322	-1.381	-1.439	-1.496	-1.552	-1.609	-1.664	-1.718	-1.770	-1.822	-1.872	-1.920	-1.969	-2.015	-2.060	-2.102	-2.144	-2.184	-2.221	-2.259	-2.294	-2.328	-2.359	-2.388	-2.418	-2.444	-2.469	-2.491	-2.514	-2.535	-2.552	-2.570	-2.586	-2.600	-2.614	-2.626	-2.638	-2.648	-2.655	-2.664	-2.670	-2.679	-2.684	-2.690	-2.694	-2.700	-2.704	-2.709	-2.711	-2.716	-2.721	-2.724	-2.730	-2.734	-2.739	-2.745	-2.750	-2.758	-2.764	-2.771	-2.780	-2.789	-2.799	-2.809	-2.820	-2.832	-2.845	-2.859	-2.872	-2.888	-2.901	-2.919	-2.935	-2.954	-2.972	-2.990	-3.010	-3.030	-3.050	-3.071	-3.092	-3.114	-3.136	-3.159	-3.181	-3.205	-3.226	-3.251	-3.274	-3.296	-3.319	-3.342	-3.365	-3.388	-3.410	-3.432	-3.455	-3.476	-3.498	-3.518	-3.539	-3.558	-3.576	-3.595	-3.614	-3.630	-3.646	-3.662	-3.678	-3.692	-3.706	-3.720	-3.731	-3.742	-3.754	-3.764	-3.772	-3.781	-3.789	-3.795	-3.801	-3.805	-3.809	-3.811	-3.814	-3.815	-3.814	-3.814	-3.811	-3.810	-3.806	-3.801	-3.795	-3.789	-3.781	-3.774	-3.764	-3.754	-3.742	-3.731	-3.719	-3.705	-3.691	-3.675	-3.660	-3.642	-3.625	-3.608	-3.589	-3.569	-3.550	-3.530	-3.509	-3.488	-3.465	-3.444	-3.422	-3.400	-3.378	-3.355	-3.331	-3.309	-3.285	-3.261	-3.240	-3.216	-3.194	-3.171	-3.149	-3.126	-3.106	-3.084	-3.062	-3.044	-3.024	-3.004	-2.985	-2.966	-2.950	-2.934	-2.918	-2.901	-2.886	-2.871	-2.858	-2.845	-2.831	-2.820	-2.808	-2.796	-2.785	-2.775	-2.765	-2.756	-2.748	-2.739	-2.731	-2.724	-2.716	-2.709	-2.701	-2.695	-2.689	-2.681	-2.675	-2.668	-2.661	-2.654	-2.649	-2.642	-2.635	-2.628	-2.620	-2.612	-2.605	-2.596	-2.589	-2.580	-2.571	-2.562	-2.552	-2.544	-2.534	-2.522	-2.514	-2.502	-2.491	-2.480	-2.469	-2.458	-2.445	-2.434	-2.422	-2.410	-2.398	-2.386	-2.375	-2.362	-2.351	-2.340	-2.330	-2.318	-2.309	-2.298	-2.288	-2.278	-2.269	-2.260	-2.250	-2.242	-2.235	-2.228	-2.220	-2.214	-2.209	-2.202	-2.198	-2.192	-2.188	-2.184	-2.181	-2.178	-2.175	-2.171	-2.169	-2.166	-2.164	-2.161	-2.161	-2.159	-2.158	-2.155	-2.154	-2.152	-2.151	-2.149	-2.146	-2.145	-2.142	-2.140	-2.138	-2.134	-2.131	-2.129	-2.125	-2.120	-2.116	-2.112	-2.108	-2.104	-2.099	-2.092	-2.088	-2.082	-2.078	-2.070	-2.065	-2.059	-2.052	-2.046	-2.040	-2.034	-2.027	-2.021	-2.016	-2.010	-2.005	-1.999	-1.994	-1.989	-1.984	-1.980	-1.975	-1.971	-1.966	-1.964	-1.961	-1.958	-1.955	-1.952	-1.950	-1.948	-1.946	-1.944	-1.941	-1.940	-1.940	-1.938	-1.938	-1.935	-1.934	-1.932	-1.931	-1.929	-1.926	-1.925	-1.922	-1.919	-1.916	-1.912	-1.909	-1.905	-1.900	-1.894	-1.888	-1.880	-1.872	-1.864	-1.855	-1.845	-1.835	-1.822	-1.810	-1.796	-1.784	-1.768	-1.752	-1.735	-1.718	-1.699	-1.680	-1.659	-1.639	-1.616	-1.592	-1.569	-1.545	-1.519	-1.491	-1.465	-1.438	-1.410	-1.380	-1.350	-1.320	-1.290	-1.258	-1.226	-1.194	-1.162	-1.130	-1.098	-1.065	-1.031	-0.999	-0.966	-0.934	-0.901	-0.869	-0.838	-0.806	-0.776	-0.745	-0.716	-0.688	-0.658	-0.631	-0.604	-0.578	-0.554	-0.529	-0.506	-0.484	-0.462	-0.442	-0.424	-0.408	-0.390	-0.376	-0.361	-0.350	-0.339	-0.329	-0.321	-0.314	-0.309	-0.305	-0.301	-0.301	-0.301	-0.302	-0.304	-0.309	-0.314	-0.320	-0.326	-0.335	-0.344	-0.355	-0.366	-0.380	-0.392	-0.408	-0.422	-0.439	-0.456	-0.472	-0.490	-0.507	-0.526	-0.545	-0.564	-0.584	-0.601	-0.621	-0.640	-0.659	-0.678	-0.696	-0.714	-0.731	-0.748	-0.765	-0.781	-0.798	-0.812	-0.826	-0.840	-0.852	-0.864	-0.876	-0.885	-0.894	-0.902	-0.909	-0.916	-0.922	-0.925	-0.930	-0.932	-0.935	-0.936	-0.938	-0.938	-0.936	-0.935	-0.934	-0.931	-0.929	-0.925	-0.922	-0.919	-0.916	-0.912	-0.908	-0.904	-0.901	-0.896	-0.894	-0.891	-0.888	-0.885	-0.882	-0.882	-0.880	-0.880	-0.879	-0.881	-0.882	-0.884	-0.888	-0.891	-0.896	-0.901	-0.908	-0.916	-0.924	-0.932	-0.942	-0.954	-0.966	-0.979	-0.994	-1.008	-1.024	-1.040	-1.058	-1.075	-1.094	-1.112	-1.132	-1.152	-1.174	-1.196	-1.219	-1.241	-1.265	-1.290	-1.315	-1.339	-1.365	-1.391	-1.418	-1.444	-1.471	-1.498	-1.526	-1.554	-1.584	-1.611	-1.640	-1.669	-1.699	-1.729	-1.759	-1.789	-1.820	-1.851	-1.881	-1.912	-1.944	-1.974	-2.005	-2.036	-2.068	-2.098	-2.129	-2.161	-2.191	-2.222	-2.254	-2.284	-2.315	-2.345	-2.375	-2.404	-2.435	-2.462	-2.491	-2.519	-2.546	-2.574	-2.599	-2.624	-2.649	-2.672	-2.695	-2.718	-2.739	-2.759	-2.779	-2.798	-2.814	-2.830	-2.846	-2.861	-2.874	-2.885	-2.895	-2.905	-2.914	-2.920	-2.926	-2.930	-2.934	-2.936	-2.938	-2.938	-2.936	-2.935	-2.932	-2.929	-2.924	-2.919	-2.912	-2.905	-2.896	-2.889	-2.879	-2.870	-2.860	-2.850	-2.839	-2.828	-2.816	-2.804	-2.792	-2.781	-2.770	-2.758	-2.746	-2.734	-2.724	-2.712	-2.702	-2.692	-2.682	-2.674	-2.665	-2.656	-2.649	-2.641	-2.635	-2.630	-2.624	-2.620	-2.616	-2.612	-2.611	-2.609	-2.608	-2.608	-2.608	-2.609	-2.610	-2.611	-2.614	-2.618	-2.621	-2.625	-2.629	-2.635	-2.639	-2.646	-2.652	-2.659	-2.665	-2.671	-2.680	-2.688	-2.696	-2.705	-2.712	-2.722	-2.731	-2.740	-2.750	-2.760	-2.769	-2.779	-2.789	-2.799	-2.808	-2.818	-2.826	-2.836	-2.845	-2.855	-2.862	-2.871	-2.880	-2.889	-2.896	-2.905	-2.912	-2.920	-2.929	-2.935	-2.941	-2.949	-2.955	-2.961	-2.966	-2.972	-2.976	-2.982	-2.985	-2.990	-2.992	-2.995	-2.998	-2.999	-3.001	-3.002	-3.002	-3.002	-3.002	-3.001	-3.000	-3.000	-2.998	-2.995	-2.992	-2.989	-2.985	-2.980	-2.976	-2.970	-2.965	-2.958	-2.952	-2.945	-2.938	-2.930	-2.920	-2.911	-2.901	-2.891	-2.881	-2.871	-2.859	-2.848	-2.835	-2.822	-2.810	-2.796	-2.781	-2.768	-2.751	-2.736	-2.719	-2.702	-2.685	-2.668	-2.650	-2.630	-2.611	-2.592	-2.572	-2.551	-2.530	-2.510	-2.488	-2.465	-2.444	-2.421	-2.398	-2.376	-2.352	-2.329	-2.306	-2.284	-2.260	-2.238	-2.214	-2.191	-2.169	-2.146	-2.124	-2.102	-2.080	-2.058	-2.036	-2.016	-1.996	-1.978	-1.959	-1.941	-1.925	-1.908	-1.891	-1.878	-1.862	-1.849	-1.838	-1.826	-1.814	-1.805	-1.795	-1.788	-1.780	-1.774	-1.769	-1.764	-1.759	-1.756	-1.754	-1.751	-1.750	-1.750	-1.749	-1.749	-1.749	-1.750	-1.751	-1.754	-1.754	-1.756	-1.759	-1.760	-1.762	-1.764	-1.764	-1.765	-1.766	-1.768	-1.768	-1.769	-1.769	-1.768	-1.768	-1.766	-1.764	-1.762	-1.760	-1.758	-1.755	-1.750	-1.746	-1.741	-1.736	-1.730	-1.724	-1.718	-1.711	-1.704	-1.696	-1.689	-1.681	-1.672	-1.665	-1.658	-1.650	-1.641	-1.634	-1.625	-1.616	-1.608	-1.600	-1.592	-1.582	-1.576	-1.568	-1.560	-1.551	-1.545	-1.536	-1.529	-1.521	-1.514	-1.506	-1.499	-1.491	-1.484	-1.476	-1.469	-1.460	-1.451	-1.444	-1.435	-1.426	-1.418	-1.408	-1.398	-1.388	-1.378	-1.366	-1.355	-1.344	-1.331	-1.319	-1.306	-1.292	-1.279	-1.264	-1.250	-1.235	-1.219	-1.204	-1.186	-1.170	-1.154	-1.138	-1.120	-1.102	-1.086	-1.069	-1.052	-1.035	-1.018	-1.000	-0.982	-0.968	-0.951	-0.934	-0.919	-0.904	-0.889	-0.875	-0.861	-0.848	-0.835	-0.824	-0.812	-0.802	-0.792	-0.784	-0.775	-0.766	-0.759	-0.752	-0.746	-0.740	-0.736	-0.731	-0.726	-0.724	-0.720	-0.718	-0.715	-0.712	-0.710	-0.708	-0.705	-0.705	-0.702	-0.700	-0.698	-0.695	-0.694	-0.691	-0.686	-0.684	-0.680	-0.676	-0.671	-0.666	-0.661	-0.655	-0.649	-0.644	-0.636	-0.629	-0.622	-0.615	-0.606	-0.599	-0.591	-0.582	-0.574	-0.565	-0.556	-0.548	-0.540	-0.531	-0.522	-0.516	-0.507	-0.500	-0.495	-0.488	-0.482	-0.478	-0.472	-0.469	-0.466	-0.464	-0.462	-0.462	-0.462	-0.462	-0.464	-0.468	-0.470	-0.474	-0.479	-0.486	-0.492	-0.500	-0.509	-0.516	-0.526	-0.538	-0.548	-0.559	-0.571	-0.584	-0.595	-0.609	-0.622	-0.635	-0.650	-0.664	-0.676	-0.691	-0.705	-0.719	-0.731	-0.746	-0.759	-0.772	-0.786	-0.799	-0.812	-0.824	-0.836	-0.848	-0.859	-0.870	-0.880	-0.891	-0.901	-0.911	-0.921	-0.931	-0.940	-0.950	-0.960	-0.969	-0.979	-0.988	-0.998	-1.009	-1.019	-1.029	-1.041	-1.052	-1.064	-1.075	-1.088	-1.100	-1.114	-1.126	-1.140	-1.155	-1.170	-1.185	-1.201	-1.218	-1.234	-1.251	-1.269	-1.286	-1.306	-1.325	-1.344	-1.364	-1.382	-1.402	-1.421	-1.442	-1.462	-1.482	-1.501	-1.521	-1.540	-1.560	-1.578	-1.596	-1.614	-1.631	-1.646	-1.662	-1.678	-1.692	-1.705	-1.719	-1.730	-1.740	-1.751	-1.760	-1.768	-1.775	-1.782	-1.788	-1.791	-1.795	-1.799	-1.800	-1.800	-1.800	-1.799	-1.796	-1.794	-1.790	-1.786	-1.781	-1.775	-1.769	-1.761	-1.754	-1.745	-1.738	-1.729	-1.719	-1.710	-1.700	-1.691	-1.681	-1.670	-1.661	-1.651	-1.642	-1.632	-1.624	-1.615	-1.606	-1.600	-1.592	-1.585	-1.579	-1.572	-1.568	-1.564	-1.560	-1.558	-1.556	-1.555	-1.554	-1.555	-1.558	-1.561	-1.564	-1.568	-1.574	-1.581	-1.589	-1.599	-1.609	-1.620	-1.634	-1.648	-1.662	-1.680	-1.698	-1.715	-1.736	-1.758	-1.779	-1.801	-1.826	-1.850	-1.876	-1.904	-1.931	-1.961	-1.990	-2.020	-2.051	-2.082	-2.115	-2.148	-2.180	-2.214	-2.248	-2.282	-2.316	-2.351	-2.386	-2.420	-2.455	-2.489	-2.524	-2.556	-2.590	-2.622	-2.654	-2.685	-2.716	-2.745	-2.774	-2.801	-2.829	-2.854	-2.879	-2.902	-2.924	-2.946	-2.966	-2.985	-3.001	-3.019	-3.034	-3.049	-3.061	-3.072	-3.081	-3.091	-3.099	-3.105	-3.111	-3.115	-3.119	-3.121	-3.124	-3.124	-3.124	-3.124	-3.122	-3.121	-3.119	-3.115	-3.111	-3.109	-3.105	-3.101	-3.098	-3.095	-3.091	-3.088	-3.085	-3.082	-3.080	-3.078	-3.078	-3.076	-3.076	-3.076	-3.078	-3.079	-3.081	-3.084	-3.086	-3.091	-3.098	-3.105	-3.111	-3.119	-3.129	-3.139	-3.149	-3.160	-3.171	-3.185	-3.199	-3.214	-3.228	-3.244	-3.260	-3.278	-3.295	-3.312	-3.331	-3.351	-3.371	-3.391	-3.412	-3.435	-3.456	-3.479	-3.502	-3.525	-3.548	-3.571	-3.594	-3.619	-3.642	-3.666	-3.690	-3.714	-3.738	-3.760	-3.785	-3.806	-3.830	-3.851	-3.874	-3.895	-3.915	-3.935	-3.954	-3.972	-3.991	-4.008	-4.024	-4.039	-4.052	-4.065	-4.076	-4.086	-4.096	-4.102	-4.109	-4.114	-4.116	-4.119	-4.119	-4.118	-4.114	-4.111	-4.104	-4.098	-4.088	-4.077	-4.065	-4.051	-4.035	-4.018	-3.999	-3.980	-3.958	-3.935	-3.911	-3.885	-3.860	-3.832	-3.804	-3.774	-3.745	-3.714	-3.682	-3.651	-3.620	-3.589	-3.558	-3.526	-3.495	-3.466	-3.435	-3.408	-3.379	-3.351	-3.325	-3.300	-3.276	-3.255	-3.234	-3.214	-3.196	-3.180	-3.166	-3.152	-3.141	-3.132	-3.125	-3.119	-3.115	-3.114	-3.112	-3.114	-3.116	-3.120	-3.125	-3.132	-3.141	-3.151	-3.161	-3.172	-3.185	-3.199	-3.212	-3.225	-3.240	-3.255	-3.270	-3.284	-3.296	-3.310	-3.324	-3.335	-3.346	-3.356	-3.365	-3.371	-3.376	-3.381	-3.382	-3.382	-3.380	-3.378	-3.371	-3.362	-3.354	-3.341	-3.328	-3.311	-3.292	-3.271	-3.250	-3.225	-3.199	-3.171	-3.140	-3.109	-3.075	-3.040	-3.004	-2.965	-2.926	-2.885	-2.844	-2.800	-2.758	-2.714	-2.669	-2.624	-2.579	-2.532	-2.486	-2.442	-2.396	-2.351	-2.308	-2.264	-2.221	-2.179	-2.138	-2.096	-2.055	-2.016	-1.979	-1.941	-1.905	-1.870	-1.836	-1.802	-1.770	-1.740	-1.709	-1.680	-1.651	-1.624	-1.598	-1.571	-1.545	-1.520	-1.496	-1.472	-1.449	-1.425	-1.402	-1.380	-1.358	-1.335	-1.314	-1.291	-1.269	-1.248	-1.225	-1.201	-1.180	-1.156	-1.132	-1.110	-1.086	-1.062	-1.039	-1.014	-0.989	-0.964	-0.939	-0.912	-0.886	-0.860	-0.834	-0.805	-0.779	-0.751	-0.722	-0.695	-0.666	-0.639	-0.610	-0.581	-0.554	-0.525	-0.498	-0.469	-0.442	-0.415	-0.389	-0.361	-0.335	-0.309	-0.282	-0.258	-0.234	-0.209	-0.186	-0.162	-0.140	-0.119	-0.098	-0.076	-0.058	-0.038	-0.019	-0.001	0.016	0.032	0.048	0.064	0.079	0.094	0.108	0.120	0.134	0.146	0.156	0.168	0.180	0.190	0.200	0.210	0.219	0.228	0.235	0.244	0.251	0.259	0.265	0.271	0.278	0.284	0.289	0.295	0.299	0.305	0.310	0.314	0.319	0.324	0.328	0.331	0.336	0.341	0.344	0.349	0.352	0.359	0.362	0.366	0.371	0.376	0.381	0.386	0.391	0.396	0.401	0.408	0.414	0.420	0.426	0.432	0.440	0.448	0.455	0.464	0.472	0.482	0.491	0.501	0.512	0.524	0.536	0.548	0.561	0.574	0.588	0.601	0.616	0.631	0.648	0.662	0.680	0.698	0.715	0.731	0.750	0.768	0.786	0.805	0.822	0.841	0.860	0.879	0.898	0.915	0.932	0.951	0.968	0.985	1.000	1.016	1.031	1.045	1.059	1.071	1.082	1.094	1.105	1.114	1.122	1.129	1.135	1.140	1.142	1.146	1.148	1.148	1.146	1.145	1.140	1.135	1.129	1.121	1.112	1.102	1.091	1.079	1.066	1.051	1.038	1.021	1.004	0.988	0.969	0.950	0.931	0.911	0.890	0.869	0.849	0.828	0.805	0.784	0.760	0.739	0.716	0.695	0.672	0.651	0.630	0.610	0.589	0.569	0.551	0.531	0.514	0.496	0.480	0.464	0.448	0.434	0.420	0.408	0.395	0.384	0.372	0.362	0.352	0.345	0.338	0.330	0.324	0.318	0.312	0.308	0.305	0.301	0.299	0.298	0.295	0.294	0.292	0.291	0.291	0.292	0.291	0.292	0.292	0.292	0.292	0.292	0.294	0.294	0.294	0.294	0.294	0.294	0.294	0.294	0.292	0.292	0.291	0.291	0.290	0.290	0.289	0.288	0.288	0.286	0.284	0.282	0.282	0.281	0.280	0.280	0.279	0.279	0.278	0.278	0.279	0.279	0.280	0.280	0.281	0.284	0.285	0.288	0.290	0.292	0.296	0.300	0.305	0.310	0.314	0.320	0.328	0.334	0.341	0.349	0.358	0.366	0.376	0.386	0.396	0.406	0.418	0.430	0.441	0.452	0.465	0.478	0.490	0.502	0.515	0.528	0.540	0.551	0.564	0.575	0.586	0.598	0.608	0.618	0.628	0.638	0.645	0.652	0.660	0.666	0.671	0.676	0.680	0.682	0.684	0.684	0.684	0.682	0.680	0.675	0.670	0.664	0.656	0.648	0.638	0.626	0.615	0.602	0.589	0.572	0.556	0.539	0.520	0.501	0.481	0.460	0.439	0.416	0.394	0.370	0.346	0.322	0.296	0.271	0.246	0.220	0.194	0.170	0.144	0.119	0.092	0.069	0.044	0.020	-0.004	-0.026	-0.049	-0.071	-0.091	-0.112	-0.131	-0.151	-0.169	-0.186	-0.204	-0.219	-0.234	-0.249	-0.261	-0.274	-0.285	-0.296	-0.305	-0.315	-0.322	-0.330	-0.338	-0.342	-0.349	-0.354	-0.356	-0.360	-0.362	-0.365	-0.366	-0.368	-0.368	-0.369	-0.368	-0.368	-0.366	-0.366	-0.365	-0.364	-0.362	-0.361	-0.360	-0.359	-0.358	-0.358	-0.356	-0.354	-0.354	-0.352	-0.352	-0.351	-0.351	-0.352	-0.352	-0.354	-0.355	-0.356	-0.358	-0.359	-0.361	-0.364	-0.368	-0.370	-0.372	-0.376	-0.380	-0.384	-0.388	-0.392	-0.398	-0.404	-0.408	-0.414	-0.419	-0.424	-0.430	-0.436	-0.441	-0.448	-0.454	-0.460	-0.466	-0.472	-0.479	-0.484	-0.489	-0.495	-0.500	-0.505	-0.510	-0.514	-0.519	-0.521	-0.524	-0.526	-0.528	-0.529	-0.530	-0.531	-0.530	-0.529	-0.525	-0.522	-0.519	-0.514	-0.509	-0.501	-0.492	-0.484	-0.475	-0.464	-0.452	-0.440	-0.428	-0.411	-0.396	-0.380	-0.362	-0.344	-0.325	-0.306	-0.285	-0.265	-0.242	-0.221	-0.199	-0.176	-0.152	-0.129	-0.106	-0.082	-0.059	-0.035	-0.012	0.010	0.031	0.054	0.074	0.094	0.112	0.130	0.148	0.162	0.176	0.189	0.201	0.210	0.219	0.225	0.231	0.235	0.236	0.236	0.234	0.231	0.228	0.221	0.212	0.202	0.191	0.179	0.165	0.150	0.132	0.115	0.096	0.075	0.054	0.034	0.010	-0.012	-0.036	-0.060	-0.084	-0.108	-0.131	-0.155	-0.180	-0.201	-0.225	-0.246	-0.268	-0.288	-0.305	-0.324	-0.340	-0.356	-0.370	-0.382	-0.394	-0.404	-0.412	-0.419	-0.424	-0.428	-0.429	-0.430	-0.429	-0.426	-0.422	-0.416	-0.410	-0.401	-0.392	-0.381	-0.370	-0.358	-0.344	-0.329	-0.314	-0.296	-0.280	-0.262	-0.245	-0.226	-0.209	-0.190	-0.171	-0.152	-0.134	-0.115	-0.098	-0.079	-0.061	-0.044	-0.028	-0.010	0.006	0.022	0.038	0.052	0.066	0.081	0.094	0.108	0.120	0.132	0.145	0.155	0.168	0.178	0.189	0.200	0.211	0.221	0.231	0.241	0.252	0.262	0.274	0.284	0.296	0.308	0.319	0.331	0.345	0.359	0.372	0.386	0.400	0.415	0.431	0.448	0.465	0.480	0.499	0.516	0.534	0.552	0.571	0.591	0.609	0.629	0.648	0.668	0.686	0.705	0.724	0.742	0.761	0.780	0.798	0.814	0.832	0.848	0.864	0.879	0.894	0.908	0.921	0.934	0.945	0.955	0.964	0.974	0.981	0.989	0.994	0.999	1.002	1.006	1.009	1.009	1.009	1.009	1.006	1.004	1.001	0.996	0.991	0.985	0.978	0.971	0.961	0.954	0.944	0.932	0.921	0.910	0.898	0.885	0.871	0.858	0.844	0.830	0.815	0.800	0.785	0.770	0.754	0.738	0.721	0.705	0.690	0.672	0.656	0.640	0.624	0.609	0.594	0.578	0.564	0.548	0.532	0.519	0.504	0.490	0.476	0.462	0.449	0.436	0.422	0.410	0.396	0.382	0.370	0.355	0.342	0.329	0.315	0.301	0.288	0.274	0.260	0.245	0.230	0.215	0.199	0.184	0.166	0.150	0.132	0.114	0.095	0.076	0.055	0.034	0.011	-0.010	-0.034	-0.058	-0.084	-0.109	-0.136	-0.164	-0.191	-0.221	-0.250	-0.281	-0.311	-0.342	-0.375	-0.406	-0.440	-0.472	-0.506	-0.540	100.000	5.000	2.000	1.000	6.000	0.000	0.000	0.000	0.000	0.000	0.000	0.000	0.000	0.000	0.000	0.000	0.000	0.000	-4.956	-4.935	-4.915	-4.894	-4.872	-4.852	-4.831	-4.809	-4.789	-4.769	-4.748	-4.726	-4.706	-4.688	-4.668	-4.648	-4.629	-4.610	-4.591	-4.574	-4.556	-4.539	-4.521	-4.505	-4.488	-4.472	-4.455	-4.440	-4.424	-4.409	-4.392	-4.379	-4.364	-4.348	-4.332	-4.318	-4.304	-4.289	-4.272	-4.258	-4.241	-4.226	-4.210	-4.195	-4.178	-4.161	-4.144	-4.126	-4.108	-4.089	-4.071	-4.051	-4.031	-4.011	-3.990	-3.968	-3.946	-3.924	-3.901	-3.879	-3.855	-3.830	-3.806	-3.781	-3.755	-3.729	-3.702	-3.676	-3.650	-3.622	-3.595	-3.568	-3.540	-3.511	-3.484	-3.455	-3.428	-3.400	-3.372	-3.345	-3.318	-3.291	-3.265	-3.238	-3.211	-3.186	-3.162	-3.138	-3.114	-3.091	-3.068	-3.046	-3.025	-3.006	-2.988	-2.969	-2.951	-2.934	-2.920	-2.904	-2.890	-2.878	-2.866	-2.856	-2.845	-2.836	-2.829	-2.820	-2.815	-2.809	-2.804	-2.799	-2.796	-2.792	-2.791	-2.789	-2.788	-2.786	-2.786	-2.786	-2.786	-2.788	-2.788	-2.788	-2.789	-2.789	-2.789	-2.791	-2.791	-2.790	-2.791	-2.790	-2.789	-2.788	-2.785	-2.782	-2.780	-2.775	-2.772	-2.766	-2.761	-2.755	-2.748	-2.741	-2.732	-2.725	-2.715	-2.705	-2.695	-2.684	-2.672	-2.660	-2.646	-2.632	-2.619	-2.605	-2.591	-2.575	-2.561	-2.545	-2.530	-2.514	-2.498	-2.481	-2.466	-2.451	-2.435	-2.419	-2.404	-2.388	-2.372	-2.358	-2.344	-2.329	-2.314	-2.301	-2.288	-2.274	-2.261	-2.248	-2.236	-2.224	-2.211	-2.200	-2.189	-2.178	-2.168	-2.156	-2.145	-2.135	-2.125	-2.115	-2.104	-2.094	-2.082	-2.072	-2.060	-2.050	-2.038	-2.026	-2.014	-2.000	-1.988	-1.974	-1.960	-1.944	-1.929	-1.912	-1.895	-1.878	-1.859	-1.839	-1.819	-1.798	-1.775	-1.752	-1.730	-1.706	-1.680	-1.655	-1.628	-1.600	-1.571	-1.542	-1.512	-1.481	-1.450	-1.418	-1.386	-1.354	-1.320	-1.286	-1.251	-1.216	-1.182	-1.148	-1.112	-1.078	-1.042	-1.009	-0.972	-0.939	-0.904	-0.870	-0.836	-0.804	-0.770	-0.739	-0.708	-0.678	-0.648	-0.619	-0.590	-0.564	-0.539	-0.512	-0.490	-0.466	-0.445	-0.424	-0.405	-0.388	-0.371	-0.355	-0.341	-0.329	-0.316	-0.308	-0.298	-0.290	-0.282	-0.278	-0.274	-0.271	-0.269	-0.269	-0.270	-0.272	-0.274	-0.279	-0.282	-0.290	-0.296	-0.304	-0.312	-0.321	-0.331	-0.341	-0.354	-0.365	-0.378	-0.390	-0.404	-0.418	-0.430	-0.445	-0.459	-0.472	-0.489	-0.502	-0.518	-0.532	-0.546	-0.561	-0.576	-0.590	-0.605	-0.618	-0.631	-0.646	-0.659	-0.670	-0.682	-0.695	-0.706	-0.716	-0.728	-0.736	-0.746	-0.756	-0.765	-0.774	-0.781	-0.789	-0.796	-0.802	-0.809	-0.815	-0.820	-0.825	-0.830	-0.834	-0.839	-0.842	-0.846	-0.849	-0.852	-0.855	-0.858	-0.860	-0.861	-0.864	-0.865	-0.868	-0.868	-0.870	-0.871	-0.872	-0.872	-0.874	-0.874	-0.875	-0.875	-0.876	-0.876	-0.878	-0.878	-0.878	-0.878	-0.878	-0.878	-0.878	-0.878	-0.876	-0.876	-0.875	-0.875	-0.875	-0.874	-0.874	-0.874	-0.872	-0.871	-0.870	-0.870	-0.869	-0.869	-0.866	-0.866	-0.865	-0.865	-0.865	-0.865	-0.865	-0.865	-0.866	-0.868	-0.869	-0.871	-0.872	-0.875	-0.879	-0.884	-0.888	-0.892	-0.899	-0.905	-0.912	-0.921	-0.930	-0.941	-0.954	-0.965	-0.978	-0.994	-1.009	-1.025	-1.044	-1.061	-1.081	-1.102	-1.125	-1.148	-1.171	-1.196	-1.221	-1.249	-1.278	-1.306	-1.336	-1.366	-1.398	-1.429	-1.461	-1.494	-1.525	-1.559	-1.591	-1.625	-1.659	-1.692	-1.724	-1.758	-1.790	-1.821	-1.852	-1.884	-1.914	-1.944	-1.972	-2.000	-2.026	-2.052	-2.076	-2.099	-2.120	-2.141	-2.160	-2.176	-2.192	-2.208	-2.221	-2.231	-2.242	-2.250	-2.259	-2.265	-2.269	-2.272	-2.274	-2.275	-2.274	-2.272	-2.268	-2.264	-2.258	-2.251	-2.244	-2.236	-2.226	-2.218	-2.208	-2.198	-2.186	-2.174	-2.164	-2.152	-2.141	-2.130	-2.118	-2.108	-2.098	-2.088	-2.078	-2.069	-2.060	-2.052	-2.046	-2.040	-2.034	-2.029	-2.025	-2.022	-2.020	-2.020	-2.020	-2.020	-2.021	-2.024	-2.027	-2.031	-2.038	-2.042	-2.049	-2.058	-2.065	-2.074	-2.082	-2.092	-2.102	-2.114	-2.125	-2.139	-2.151	-2.164	-2.179	-2.191	-2.206	-2.221	-2.236	-2.252	-2.269	-2.284	-2.300	-2.316	-2.332	-2.349	-2.365	-2.382	-2.400	-2.416	-2.434	-2.451	-2.469	-2.486	-2.504	-2.521	-2.540	-2.556	-2.574	-2.591	-2.610	-2.628	-2.645	-2.662	-2.680	-2.698	-2.715	-2.732	-2.750	-2.768	-2.784	-2.801	-2.818	-2.834	-2.850	-2.865	-2.880	-2.895	-2.909	-2.924	-2.938	-2.950	-2.961	-2.974	-2.984	-2.995	-3.002	-3.012	-3.019	-3.026	-3.032	-3.038	-3.040	-3.044	-3.045	-3.048	-3.046	-3.045	-3.042	-3.040	-3.035	-3.029	-3.022	-3.015	-3.006	-2.996	-2.985	-2.975	-2.962	-2.950	-2.935	-2.920	-2.904	-2.888	-2.871	-2.852	-2.835	-2.816	-2.798	-2.778	-2.758	-2.738	-2.718	-2.696	-2.676	-2.655	-2.635	-2.616	-2.596	-2.575	-2.556	-2.538	-2.520	-2.502	-2.485	-2.469	-2.452	-2.439	-2.424	-2.410	-2.399	-2.386	-2.376	-2.366	-2.358	-2.350	-2.342	-2.338	-2.332	-2.328	-2.326	-2.325	-2.325	-2.326	-2.328	-2.331	-2.335	-2.341	-2.346	-2.352	-2.361	-2.370	-2.380	-2.389	-2.400	-2.412	-2.425	-2.438	-2.450	-2.464	-2.479	-2.494	-2.508	-2.522	-2.536	-2.552	-2.568	-2.582	-2.598	-2.612	-2.628	-2.641	-2.655	-2.669	-2.682	-2.695	-2.708	-2.719	-2.730	-2.740	-2.749	-2.759	-2.768	-2.774	-2.782	-2.788	-2.794	-2.799	-2.802	-2.806	-2.809	-2.811	-2.812	-2.812	-2.814	-2.812	-2.811	-2.809	-2.808	-2.804	-2.801	-2.796	-2.791	-2.786	-2.781	-2.775	-2.769	-2.762	-2.756	-2.750	-2.744	-2.736	-2.730	-2.724	-2.715	-2.709	-2.701	-2.695	-2.689	-2.681	-2.676	-2.670	-2.664	-2.659	-2.654	-2.649	-2.644	-2.639	-2.635	-2.631	-2.628	-2.624	-2.621	-2.619	-2.616	-2.612	-2.612	-2.610	-2.609	-2.606	-2.606	-2.605	-2.605	-2.605	-2.605	-2.605	-2.605	-2.606	-2.608	-2.608	-2.610	-2.610	-2.611	-2.612	-2.615	-2.618	-2.618	-2.620	-2.622	-2.628	-2.630	-2.632	-2.638	-2.640	-2.645	-2.649	-2.652	-2.658	-2.661	-2.668	-2.671	-2.676	-2.682	-2.688	-2.694	-2.699	-2.705	-2.711	-2.716	-2.724	-2.729	-2.735	-2.741	-2.746	-2.751	-2.758	-2.764	-2.768	-2.772	-2.778	-2.781	-2.786	-2.789	-2.791	-2.795	-2.796	-2.798	-2.798	-2.798	-2.798	-2.798	-2.794	-2.791	-2.789	-2.784	-2.779	-2.772	-2.766	-2.758	-2.749	-2.739	-2.729	-2.718	-2.705	-2.692	-2.680	-2.665	-2.650	-2.635	-2.619	-2.602	-2.585	-2.568	-2.551	-2.532	-2.514	-2.496	-2.478	-2.460	-2.442	-2.425	-2.406	-2.389	-2.372	-2.355	-2.339	-2.324	-2.310	-2.295	-2.281	-2.270	-2.259	-2.249	-2.239	-2.231	-2.224	-2.218	-2.214	-2.210	-2.208	-2.206	-2.206	-2.208	-2.211	-2.215	-2.220	-2.226	-2.234	-2.242	-2.252	-2.262	-2.274	-2.288	-2.301	-2.316	-2.331	-2.348	-2.364	-2.381	-2.399	-2.419	-2.438	-2.456	-2.476	-2.496	-2.516	-2.536	-2.556	-2.578	-2.598	-2.618	-2.638	-2.658	-2.678	-2.696	-2.715	-2.734	-2.751	-2.770	-2.788	-2.805	-2.822	-2.838	-2.855	-2.871	-2.888	-2.902	-2.918	-2.934	-2.949	-2.964	-2.979	-2.994	-3.008	-3.022	-3.036	-3.050	-3.065	-3.080	-3.094	-3.109	-3.124	-3.139	-3.154	-3.168	-3.184	-3.199	-3.215	-3.231	-3.248	-3.264	-3.280	-3.298	-3.314	-3.331	-3.348	-3.365	-3.382	-3.400	-3.416	-3.432	-3.451	-3.468	-3.484	-3.500	-3.516	-3.532	-3.548	-3.561	-3.576	-3.591	-3.605	-3.616	-3.629	-3.641	-3.651	-3.662	-3.672	-3.681	-3.690	-3.698	-3.705	-3.711	-3.716	-3.721	-3.725	-3.730	-3.732	-3.735	-3.738	-3.739	-3.740	-3.740	-3.740	-3.740	-3.740	-3.739	-3.739	-3.738	-3.736	-3.735	-3.735	-3.735	-3.735	-3.735	-3.735	-3.735	-3.736	-3.738	-3.740	-3.742	-3.745	-3.749	-3.754	-3.758	-3.765	-3.771	-3.779	-3.786	-3.795	-3.805	-3.815	-3.828	-3.838	-3.851	-3.864	-3.879	-3.892	-3.909	-3.924	-3.940	-3.956	-3.975	-3.992	-4.010	-4.030	-4.050	-4.070	-4.089	-4.110	-4.130	-4.151	-4.171	-4.192	-4.212	-4.234	-4.255	-4.276	-4.296	-4.318	-4.338	-4.358	-4.378	-4.398	-4.418	-4.436	-4.455	-4.472	-4.492	-4.510	-4.528	-4.545	-4.562	-4.579	-4.595	-4.611	-4.626	-4.644	-4.659	-4.674	-4.686	-4.701	-4.715	-4.729	-4.741	-4.754	-4.766	-4.779	-4.790	-4.801	-4.811	-4.822	-4.832	-4.842	-4.851	-4.861	-4.871	-4.879	-4.888	-4.896	-4.904	-4.911	-4.919	-4.926	-4.934	-4.940	-4.946	-4.952	-4.958	-4.962	-4.969	-4.974	-4.979	-4.984	-4.988	-4.991	-4.996	-5.000	-5.004	-5.009	-5.012	-5.016	-5.021	-5.026	-5.029	-5.034	-5.039	-5.044	-5.049	-5.056	-5.061	-5.069	-5.075	-5.082	-5.089	-5.098	-5.105	-5.114	-5.122	-5.132	-5.142	-5.154	-5.165	-5.176	-5.189	-5.200	-5.214	-5.226	-5.240	-5.252	-5.268	-5.281	-5.295	-5.311	-5.326	-5.340	-5.356	-5.371	-5.388	-5.404	-5.420	-5.435	-5.452	-5.469	-5.484	-5.501	-5.518	-5.532	-5.549	-5.565	-5.580	-5.595	-5.610	-5.625	-5.639	-5.652	-5.666	-5.680	-5.692	-5.704	-5.716	-5.726	-5.738	-5.748	-5.756	-5.764	-5.772	-5.779	-5.786	-5.792	-5.796	-5.801	-5.804	-5.806	-5.808	-5.809	-5.806	-5.806	-5.804	-5.799	-5.794	-5.788	-5.780	-5.771	-5.761	-5.750	-5.739	-5.726	-5.711	-5.695	-5.678	-5.659	-5.639	-5.616	-5.594	-5.570	-5.544	-5.518	-5.490	-5.459	-5.428	-5.396	-5.362	-5.328	-5.292	-5.256	-5.219	-5.180	-5.141	-5.102	-5.062	-5.022	-4.982	-4.942	-4.902	-4.861	-4.821	-4.784	-4.744	-4.705	-4.668	-4.630	-4.594	-4.560	-4.525	-4.494	-4.462	-4.434	-4.405	-4.379	-4.355	-4.331	-4.311	-4.292	-4.276	-4.261	-4.248	-4.236	-4.229	-4.222	-4.216	-4.215	-4.214	-4.214	-4.218	-4.221	-4.226	-4.235	-4.242	-4.254	-4.265	-4.278	-4.289	-4.302	-4.318	-4.331	-4.346	-4.360	-4.375	-4.388	-4.400	-4.414	-4.424	-4.435	-4.444	-4.451	-4.456	-4.461	-4.465	-4.465	-4.465	-4.462	-4.456	-4.450	-4.440	-4.429	-4.414	-4.399	-4.380	-4.359	-4.336	-4.310	-4.281	-4.251	-4.219	-4.184	-4.148	-4.109	-4.068	-4.026	-3.984	-3.938	-3.891	-3.845	-3.796	-3.746	-3.696	-3.646	-3.595	-3.544	-3.491	-3.440	-3.389	-3.339	-3.286	-3.236	-3.188	-3.138	-3.090	-3.042	-2.996	-2.950	-2.908	-2.862	-2.821	-2.780	-2.741	-2.702	-2.665	-2.630	-2.596	-2.562	-2.531	-2.501	-2.471	-2.444	-2.418	-2.391	-2.368	-2.345	-2.322	-2.301	-2.281	-2.262	-2.244	-2.226	-2.210	-2.194	-2.178	-2.164	-2.149	-2.135	-2.122	-2.109	-2.096	-2.085	-2.072	-2.061	-2.049	-2.039	-2.027	-2.016	-2.006	-1.995	-1.985	-1.974	-1.964	-1.952	-1.942	-1.932	-1.922	-1.914	-1.904	-1.895	-1.885	-1.876	-1.868	-1.858	-1.850	-1.841	-1.832	-1.825	-1.819	-1.811	-1.804	-1.798	-1.792	-1.786	-1.780	-1.776	-1.770	-1.766	-1.762	-1.759	-1.755	-1.752	-1.750	-1.749	-1.746	-1.745	-1.744	-1.742	-1.741	-1.741	-1.740	-1.741	-1.740	-1.740	-1.740	-1.741	-1.741	-1.741	-1.742	-1.744	-1.744	-1.745	-1.745	-1.746	-1.748	-1.748	-1.750	-1.750	-1.751	-1.752	-1.752	-1.754	-1.755	-1.755	-1.756	-1.756	-1.758	-1.759	-1.759	-1.759	-1.760	-1.760	-1.761	-1.761	-1.761	-1.761	-1.762	-1.762	-1.762	-1.762	-1.762	-1.762	-1.764	-1.764	-1.764	-1.764	-1.765	-1.764	-1.764	-1.764	-1.764	-1.764	-1.764	-1.762	-1.761	-1.760	-1.760	-1.759	-1.758	-1.755	-1.754	-1.752	-1.750	-1.748	-1.745	-1.741	-1.739	-1.736	-1.731	-1.728	-1.722	-1.718	-1.712	-1.706	-1.701	-1.695	-1.689	-1.681	-1.674	-1.668	-1.660	-1.651	-1.645	-1.636	-1.628	-1.620	-1.611	-1.604	-1.595	-1.588	-1.578	-1.570	-1.562	-1.555	-1.546	-1.539	-1.531	-1.525	-1.518	-1.510	-1.504	-1.498	-1.492	-1.488	-1.484	-1.479	-1.475	-1.472	-1.470	-1.469	-1.468	-1.466	-1.466	-1.468	-1.468	-1.470	-1.471	-1.475	-1.478	-1.481	-1.486	-1.491	-1.496	-1.501	-1.508	-1.514	-1.521	-1.528	-1.536	-1.542	-1.550	-1.559	-1.568	-1.575	-1.582	-1.590	-1.599	-1.606	-1.614	-1.621	-1.628	-1.635	-1.641	-1.648	-1.654	-1.660	-1.665	-1.670	-1.675	-1.680	-1.685	-1.689	-1.692	-1.696	-1.700	-1.704	-1.708	-1.711	-1.714	-1.718	-1.721	-1.724	-1.728	-1.730	-1.734	-1.738	-1.741	-1.746	-1.750	-1.754	-1.760	-1.765	-1.771	-1.778	-1.784	-1.792	-1.801	-1.810	-1.820	-1.830	-1.840	-1.852	-1.864	-1.876	-1.889	-1.902	-1.916	-1.930	-1.945	-1.960	-1.975	-1.990	-2.006	-2.022	-2.038	-2.054	-2.069	-2.085	-2.100	-2.115	-2.130	-2.144	-2.159	-2.171	-2.185	-2.196	-2.209	-2.219	-2.229	-2.238	-2.246	-2.254	-2.261	-2.266	-2.271	-2.274	-2.278	-2.279	-2.279	-2.279	-2.276	-2.274	-2.270	-2.265	-2.259	-2.251	-2.242	-2.234	-2.224	-2.214	-2.201	-2.189	-2.175	-2.161	-2.148	-2.132	-2.118	-2.101	-2.088	-2.071	-2.055	-2.040	-2.022	-2.007	-1.992	-1.976	-1.961	-1.948	-1.932	-1.919	-1.905	-1.892	-1.879	-1.868	-1.858	-1.846	-1.836	-1.828	-1.819	-1.812	-1.806	-1.800	-1.796	-1.791	-1.790	-1.788	-1.786	-1.788	-1.786	-1.789	-1.791	-1.795	-1.798	-1.802	-1.809	-1.816	-1.822	-1.830	-1.838	-1.848	-1.858	-1.868	-1.878	-1.889	-1.899	-1.911	-1.924	-1.935	-1.949	-1.961	-1.974	-1.988	-2.001	-2.014	-2.026	-2.040	-2.052	-2.065	-2.078	-2.090	-2.101	-2.112	-2.122	-2.134	-2.144	-2.154	-2.164	-2.172	-2.181	-2.189	-2.195	-2.201	-2.208	-2.214	-2.218	-2.221	-2.224	-2.226	-2.226	-2.226	-2.226	-2.224	-2.221	-2.218	-2.212	-2.208	-2.201	-2.194	-2.186	-2.176	-2.166	-2.155	-2.142	-2.131	-2.118	-2.104	-2.089	-2.072	-2.056	-2.040	-2.022	-2.005	-1.988	-1.969	-1.950	-1.931	-1.911	-1.891	-1.871	-1.851	-1.831	-1.811	-1.791	-1.771	-1.752	-1.732	-1.715	-1.696	-1.679	-1.660	-1.644	-1.626	-1.610	-1.595	-1.579	-1.565	-1.550	-1.538	-1.526	-1.514	-1.502	-1.492	-1.484	-1.474	-1.466	-1.459	-1.451	-1.444	-1.439	-1.434	-1.429	-1.425	-1.421	-1.418	-1.415	-1.412	-1.411	-1.410	-1.408	-1.406	-1.404	-1.402	-1.401	-1.400	-1.399	-1.396	-1.394	-1.391	-1.390	-1.386	-1.384	-1.379	-1.376	-1.371	-1.366	-1.361	-1.355	-1.349	-1.342	-1.335	-1.325	-1.318	-1.309	-1.298	-1.289	-1.279	-1.266	-1.255	-1.244	-1.232	-1.220	-1.208	-1.196	-1.184	-1.172	-1.161	-1.149	-1.138	-1.128	-1.116	-1.106	-1.095	-1.086	-1.079	-1.071	-1.062	-1.058	-1.051	-1.048	-1.045	-1.044	-1.042	-1.045	-1.045	-1.050	-1.054	-1.060	-1.068	-1.075	-1.086	-1.096	-1.109	-1.122	-1.138	-1.154	-1.170	-1.188	-1.208	-1.226	-1.248	-1.269	-1.290	-1.312	-1.335	-1.358	-1.381	-1.405	-1.429	-1.451	-1.475	-1.499	-1.521	-1.544	-1.566	-1.586	-1.608	-1.625	-1.644	-1.661	-1.678	-1.691	-1.704	-1.715	-1.725	-1.734	-1.740	-1.746	-1.750	-1.752	-1.752	-1.751	-1.748	-1.742	-1.736	-1.728	-1.718	-1.708	-1.695	-1.681	-1.665	-1.649	-1.631	-1.612	-1.591	-1.571	-1.549	-1.526	-1.504	-1.480	-1.458	-1.431	-1.408	-1.382	-1.358	-1.334	-1.309	-1.285	-1.260	-1.236	-1.214	-1.190	-1.169	-1.146	-1.126	-1.105	-1.085	-1.065	-1.048	-1.029	-1.011	-0.995	-0.979	-0.962	-0.949	-0.934	-0.920	-0.908	-0.895	-0.882	-0.870	-0.859	-0.848	-0.838	-0.826	-0.815	-0.805	-0.795	-0.784	-0.772	-0.762	-0.751	-0.740	-0.728	-0.716	-0.704	-0.691	-0.678	-0.664	-0.650	-0.635	-0.620	-0.605	-0.589	-0.574	-0.556	-0.540	-0.524	-0.505	-0.488	-0.469	-0.452	-0.435	-0.416	-0.399	-0.381	-0.364	-0.348	-0.330	-0.312	-0.296	-0.281	-0.266	-0.250	-0.236	-0.221	-0.209	-0.195	-0.182	-0.171	-0.161	-0.150	-0.141	-0.132	-0.124	-0.116	-0.110	-0.104	-0.099	-0.094	-0.091	-0.088	-0.085	-0.082	-0.081	-0.081	-0.081	-0.081	-0.081	-0.082	-0.084	-0.086	-0.088	-0.090	-0.092	-0.094	-0.095	-0.098	-0.100	-0.101	-0.104	-0.106	-0.108	-0.109	-0.110	-0.112	-0.114	-0.116	-0.116	-0.118	-0.118	-0.120	-0.120	-0.120	-0.120	-0.121	-0.121	-0.121	-0.120	-0.119	-0.118	-0.118	-0.116	-0.116	-0.115	-0.114	-0.112	-0.112	-0.112	-0.111	-0.112	-0.112	-0.112	-0.115	-0.116	-0.120	-0.122	-0.126	-0.131	-0.136	-0.142	-0.148	-0.155	-0.162	-0.171	-0.181	-0.191	-0.204	-0.215	-0.229	-0.242	-0.259	-0.275	-0.291	-0.309	-0.329	-0.349	-0.371	-0.394	-0.416	-0.441	-0.466	-0.494	-0.521	-0.550	-0.579	-0.609	-0.639	-0.671	-0.702	-0.735	-0.768	-0.801	-0.836	-0.870	-0.904	-0.938	-0.972	-1.008	-1.041	-1.076	-1.111	-1.145	-1.178	-1.210	-1.244	-1.275	-1.306	-1.335	-1.365	-1.391	-1.419	-1.442	-1.468	-1.489	-1.510	-1.530	-1.548	-1.562	-1.578	-1.590	-1.600	-1.609	-1.615	-1.620	-1.622	-1.624	-1.622	-1.619	-1.614	-1.609	-1.600	-1.589	-1.576	-1.562	-1.546	-1.530	-1.510	-1.489	-1.468	-1.444	-1.420	-1.392	-1.366	-1.338	-1.308	-1.279	-1.248	-1.215	-1.182	-1.149	-1.115	-1.081	-1.048	-1.012	-0.978	-0.942	-0.909	-0.875	-0.841	-0.808	-0.774	-0.741	-0.709	-0.676	-0.646	-0.616	-0.585	-0.556	-0.528	-0.501	-0.475	-0.449	-0.424	-0.400	-0.378	-0.355	-0.334	-0.314	-0.296	-0.279	-0.262	-0.248	-0.235	-0.222	-0.211	-0.204	-0.194	-0.188	-0.182	-0.178	-0.174	-0.172	-0.172	-0.172	-0.175	-0.178	-0.180	-0.186	-0.192	-0.200	-0.209	-0.218	-0.230	-0.241	-0.255	-0.269	-0.284	-0.300	-0.318	-0.336	-0.356	-0.376	-0.399	-0.420	-0.442	-0.468	-0.491	-0.515	-0.541	-0.566	-0.591	-0.618	-0.642	-0.670	-0.695	-0.721	-0.748	-0.772	-0.798	-0.822	-0.846	-0.870	-0.894	-0.915	-0.938	-0.959	-0.978	-0.996	-1.012	-1.029	-1.045	-1.059	-1.071	-1.081	-1.090	-1.099	-1.105	-1.110	-1.112	-1.115	-1.115	-1.115	-1.111	-1.108	-1.101	-1.094	-1.085	-1.075	-1.062	-1.049	-1.035	-1.019	-1.002	-0.984	-0.965	-0.945	-0.924	-0.901	-0.879	-0.855	-0.832	-0.808	-0.782	-0.758	-0.731	-0.706	-0.681	-0.655	-0.629	-0.604	-0.579	-0.555	-0.530	-0.506	-0.482	-0.460	-0.439	-0.418	-0.396	-0.379	-0.359	-0.342	-0.326	-0.311	-0.296	-0.284	-0.272	-0.262	-0.252	-0.246	-0.240	-0.234	-0.231	-0.228	-0.228	-0.228	-0.229	-0.231	-0.238	-0.241	-0.249	-0.258	-0.268	-0.279	-0.291	-0.305	-0.321	-0.336	-0.354	-0.372	-0.392	-0.414	-0.435	-0.458	-0.481	-0.505	-0.530	-0.555	-0.582	-0.609	-0.638	-0.665	-0.694	-0.722	-0.754	-0.782	-0.812	-0.844	-0.874	-0.904	-0.935	-0.965	-0.994	-1.025	-1.052	-1.082	-1.110	-1.136	-1.162	-1.189	-1.214	-1.236	-1.259	-1.280	-1.301	-1.320	-1.338	-1.352	-1.368	-1.381	-1.392	-1.402	-1.412	-1.419	-1.426	-1.430	-1.432	-1.435	-1.434	-1.432	-1.429	-1.422	-1.418	-1.409	-1.400	-1.390	-1.378	-1.366	-1.351	-1.336	-1.321	-1.304	-1.288	-1.269	-1.251	-1.232	-1.214	-1.195	-1.176	-1.158	-1.140	-1.121	-1.104	-1.086	-1.069	-1.052	-1.038	-1.022	-1.009	-0.996	-0.985	-0.974	-0.965	-0.955	-0.949	-0.942	-0.938	-0.934	-0.931	-0.930	-0.931	-0.931	-0.934	-0.939	-0.942	-0.948	-0.954	-0.961	-0.969	-0.978	-0.986	-0.996	-1.008	-1.018	-1.029	-1.039	-1.050	-1.060	-1.071	-1.080	-1.090	-1.099	-1.106	-1.115	-1.121	-1.129	-1.134	-1.136	-1.139	-1.141	-1.141	-1.140	-1.138	-1.134	-1.130	-1.122	-1.115	-1.106	-1.096	-1.084	-1.071	-1.056	-1.041	-1.025	-1.006	-0.988	-0.966	-0.945	-0.922	-0.899	-0.874	-0.850	-0.824	-0.798	-0.771	-0.745	-0.718	-0.690	-0.662	-0.635	-0.609	-0.581	-0.554	-0.528	-0.502	-0.476	-0.450	-0.426	-0.402	-0.379	-0.356	-0.336	-0.315	-0.295	-0.278	-0.259	-0.242	-0.226	-0.212	-0.200	-0.189	-0.179	-0.169	-0.161	-0.155	-0.150	-0.146	-0.144	-0.142	-0.142	-0.144	-0.146	-0.151	-0.155	-0.161	-0.169	-0.176	-0.186	-0.196	-0.209	-0.221	-0.235	-0.249	-0.265	-0.282	-0.299	-0.318	-0.336	-0.356	-0.376	-0.399	-0.420	-0.442	-0.466	-0.490	-0.514	-0.539	-0.564	-0.589	-0.615	-0.640	-0.666	-0.692	-0.719	-0.745	-0.771	-0.798	-0.822	-0.849	-0.875	-0.900	-0.925	-0.949	-0.974	-0.998	-1.021	-1.042	-1.065	-1.086	-1.108	-1.126	-1.146	-1.164	-1.182	-1.200	-1.215	-1.230	-1.245	-1.258	-1.269	-1.281	-1.291	-1.300	-1.308	-1.315	-1.320	-1.325	-1.330	-1.334	-1.336	-1.338	-1.338	-1.338	-1.336	-1.335	-1.332	-1.330	-1.326	-1.322	-1.318	-1.314	-1.309	-1.304	-1.298	-1.292	-1.286	-1.280	-1.274	-1.268	-1.262	-1.255	-1.249	-1.245	-1.239	-1.234	-1.230	-1.225	-1.221	-1.218	-1.215	-1.211	-1.210	-1.208	-1.208	-1.206	-1.206	-1.208	-1.209	-1.210	-1.212	-1.216	-1.220	-1.224	-1.229	-1.234	-1.239	-1.245	-1.250	-1.258	-1.265	-1.272	-1.280	-1.288	-1.296	-1.305	-1.314	-1.322	-1.331	-1.340	-1.348	-1.356	-1.365	-1.372	-1.380	-1.386	-1.394	-1.400	-1.406	-1.411	-1.415	-1.420	-1.422	-1.425	-1.426	-1.426	-1.426	-1.425	-1.422	-1.419	-1.415	-1.410	-1.404	-1.395	-1.386	-1.375	-1.365	-1.352	-1.338	-1.324	-1.308	-1.290	-1.271	-1.251	-1.230	-1.208	-1.184	-1.160	-1.134	-1.108	-1.079	-1.049	-1.019	-0.989	-0.956	-0.924	-0.889	-0.854	-0.818	-0.781	-0.744	-0.706	-0.668	-0.629	-0.589	-0.549	-0.509	-0.468	-0.428	-0.386	-0.344	-0.304	-0.261	-0.220	-0.178	-0.135	-0.094	-0.052	-0.010	0.031	0.072	0.115	0.155	0.196	0.236	0.278	0.318	0.358	0.398	0.436	0.476	0.514	0.552	0.591	0.628	0.665	0.702	0.738	0.774	0.809	0.842	0.878	0.911	0.944	0.976	1.008	1.039	1.070	1.101	1.130	1.160	1.189	1.215	1.244	1.270	1.295	1.321	1.345	1.370	1.392	1.415	1.436	1.456	1.478	1.496	1.515	1.531	1.548	1.562	1.578	1.591	1.604	1.616	1.628	1.639	1.648	1.658	1.665	1.674	1.681	1.689	1.694	1.700	1.705	1.711	1.718	1.722	1.728	1.732	1.739	1.744	1.749	1.755	1.761	1.768	1.775	1.784	1.794	1.802	1.812	1.826	1.838	1.851	1.866	1.882	1.900	1.920	1.940	1.961	1.984	2.009	2.034	2.061	2.090	2.120	2.152	2.185	2.220	2.255	2.294	2.331	2.370	2.411	2.452	2.495	2.539	2.584	2.629	2.674	2.720	2.766	2.812	2.859	2.905	2.951	2.998	3.041	3.088	3.130	3.174	3.216	3.256	3.296	3.335	3.371	3.406	3.441	3.472	3.504	3.532	3.560	3.584	3.606	3.626	3.645	3.662	3.676	3.689	3.698	3.706	3.711	3.716	3.718	3.718	3.714	3.710	3.705	3.696	3.686	3.676	3.664	3.648	3.632	3.615	3.598	3.579	3.558	3.536	3.514	3.491	3.469	3.444	3.421	3.396	3.372	3.348	3.324	3.300	3.276	3.254	3.229	3.208	3.185	3.164	3.142	3.122	3.102	3.084	3.066	3.048	3.031	3.014	2.999	2.985	2.971	2.958	2.945	2.934	2.922	2.912	2.902	2.892	2.885	2.876	2.868	2.861	2.852	2.845	2.839	2.831	2.824	2.816	2.808	2.801	2.791	2.782	2.772	2.762	2.751	2.739	2.725	2.711	2.698	2.680	2.662	2.644	2.622	2.602	2.579	2.555	2.529	2.502	2.472	2.444	2.411	2.379	2.344	2.308	2.269	2.230	2.190	2.146	2.102	2.059	2.013	1.964	1.915	1.865	1.812	1.761	1.708	1.652	1.596	1.540	1.484	1.425	1.366	1.308	1.248	1.188	1.128	1.068	1.006	0.945	0.885	0.824	0.764	0.702	0.644	0.584	0.524	0.464	0.405	0.346	0.289	0.231	0.172	0.115	0.059	0.002	-0.052	-0.108	-0.161	-0.215	-0.269	-0.322	-0.374	-0.426	-0.479	-0.530	-0.582	-0.634	-0.685	-0.736	-0.788	-0.839	-0.890	-0.941	-0.992	-1.044	-1.096	-1.148	-1.200	-1.252	-1.305	-1.359	-1.412	-1.466	-1.520	-1.574	-1.629	-1.682	-1.738	-1.792	-1.848	-1.902	-1.959	-2.014	-2.070	-2.125	-2.180	-2.236	-2.291	-2.346	-2.400	-2.455	-2.509	-2.562	-2.615	-2.668	-2.719	-2.769	-2.819	-2.868	-2.915	-2.961	-3.008	-3.052	-3.096	-3.139	-3.179	-3.218	-3.255	-3.292	-3.328	-3.361	-3.392	-3.422	-3.451	-3.479	-3.505	-3.529	-3.552	-3.574	-3.594	-3.612	-3.629	-3.645	-3.660	-3.674	-3.685	-3.696	-3.705	-3.714	-3.721	-3.728	-3.734	-3.739	-3.742	-3.746	-3.749	-3.751	-3.754	-3.755	-3.756	-3.756	-3.759	-3.759	-3.760	-3.760	-3.761	-3.761	-3.764	-3.765	-3.766	-3.769	-3.771	-3.774	-3.778	-3.781	-3.786	-3.792	-3.799	-3.805	-3.811	-3.820	-3.828	-3.836	-3.846	-3.858	-3.869	-3.880	-3.894	-3.906	-3.921	-3.936	-3.951	-3.968	-3.984	-4.001	-4.019	-4.037	-4.056	-4.075	-4.095	-4.115	-4.134	-4.154	-4.175	-4.196	-4.218	-4.238	-4.258	-4.279	-4.300	-4.320	-4.340	-4.361	-4.380	-4.399	-4.419	-4.436	-4.455	-4.471	-4.489	-4.505	-4.520	-4.535	-4.549	-4.561	-4.574	-4.584	-4.594	-4.602	-4.611	-4.618	-4.622	-4.629	-4.632	-4.634	-4.635	-4.636	-4.636	-4.634	-4.630	-4.628	-4.622	-4.616	-4.609	-4.600	-4.592	-4.581	-4.571	-4.559	-4.546	-4.531	-4.518	-4.502	-4.488	-4.470	-4.454	-4.435	-4.418	-4.399	-4.379	-4.361	-4.340	-4.320	-4.300	-4.280	-4.259	-4.240	-4.219	-4.199	-4.178	-4.158	-4.138	-4.118	-4.098	-4.079	-4.059	-4.040	-4.021	-4.003	-3.986	-3.969	-3.951	-3.935	-3.918	-3.901	-3.885	-3.869	-3.854	-3.839	-3.825	-3.811	-3.796	-3.782	-3.769	-3.755	-3.741	-3.729	-3.716	-3.701	-3.689	-3.676	-3.662	-3.649	-3.636	-3.624	-3.610	-3.596	-3.584	-3.570	-3.556	-3.542	-3.529	-3.514	-3.500	-3.485	-3.470	-3.455	-3.440	-3.425	-3.409	-3.392	-3.375	-3.359	-3.342	-3.326	-3.309	-3.291	-3.274	-3.256	-3.239	-3.220	-3.202	-3.185	-3.166	-3.148	-3.130	-3.112	-3.094	-3.075	-3.059	-3.040	-3.022	-3.005	-2.989	-2.972	-2.955	-2.939	-2.922	-2.908	-2.892	-2.879	-2.864	-2.849	-2.836	-2.824	-2.810	-2.799	-2.788	-2.776	-2.766	-2.756	-2.746	-2.738	-2.729	-2.720	-2.712	-2.706	-2.699	-2.692	-2.688	-2.681	-2.676	-2.672	-2.668	-2.664	-2.661	-2.658	-2.654	-2.651	-2.649	-2.646	-2.644	-2.641	-2.639	-2.636	-2.634	-2.631	-2.629	-2.626	-2.622	-2.620	-2.616	-2.612	-2.609	-2.605	-2.601	-2.596	-2.592	-2.586	-2.581	-2.575	-2.569	-2.562	-2.555	-2.548	-2.540	-2.531	-2.524	-2.515	-2.506	-2.495	-2.485	-2.475	-2.465	-2.454	-2.444	-2.432	-2.421	-2.409	-2.398	-2.385	-2.374	-2.362	-2.350	-2.338	-2.325	-2.312	-2.301	-2.289	-2.275	-2.262	-2.251	-2.239	-2.225	-2.214	-2.200	-2.189	-2.176	-2.162	-2.149	-2.136	-2.124	-2.110	-2.096	-2.082	-2.070	-2.056	-2.042	-2.027	-2.013	-1.999	-1.984	-1.969	-1.952	-1.936	-1.920	-1.902	-1.885	-1.868	-1.849	-1.829	-1.809	-1.789	-1.768	-1.745	-1.722	-1.700	-1.676	-1.651	-1.626	-1.601	-1.575	-1.548	-1.520	-1.490	-1.461	-1.431	-1.400	-1.369	-1.338	-1.304	-1.270	-1.235	-1.201	-1.168	-1.131	-1.095	-1.060	-1.022	-0.986	-0.949	-0.912	-0.876	-0.840	-0.804	-0.766	-0.731	-0.695	-0.660	-0.624	-0.590	-0.556	-0.522	-0.490	-0.459	-0.428	-0.399	-0.369	-0.340	-0.314	-0.289	-0.265	-0.240	-0.219	-0.198	-0.179	-0.160	-0.144	-0.128	-0.114	-0.101	-0.090	-0.079	-0.070	-0.064	-0.058	-0.052	-0.049	-0.046	-0.045	-0.046	-0.048	-0.050	-0.052	-0.058	-0.062	-0.069	-0.076	-0.082	-0.091	-0.100	-0.110	-0.119	-0.130	-0.141	-0.152	-0.165	-0.175	-0.188	-0.199	-0.210	-0.222	-0.234	-0.245	-0.258	-0.269	-0.279	-0.290	-0.300	-0.310	-0.319	-0.328	-0.336	-0.344	-0.351	-0.359	-0.364	-0.370	-0.375	-0.379	-0.384	-0.386	-0.389	-0.391	-0.394	-0.395	-0.396	-0.396	-0.395	-0.395	-0.394	-0.394	-0.391	-0.390	-0.388	-0.386	-0.384	-0.382	-0.379	-0.376	-0.374	-0.371	-0.369	-0.368	-0.365	-0.362	-0.360	-0.360	-0.358	-0.356	-0.356	-0.356	-0.356	-0.356	-0.358	-0.359	-0.360	-0.362	-0.365	-0.368	-0.371	-0.375	-0.379	-0.382	-0.388	-0.394	-0.400	-0.406	-0.412	-0.420	-0.428	-0.436	-0.444	-0.452	-0.461	-0.471	-0.480	-0.491	-0.500	-0.511	-0.521	-0.532	-0.545	-0.556	-0.568	-0.579	-0.591	-0.604	-0.616	-0.630	-0.644	-0.658	-0.671	-0.686	-0.701	-0.716	-0.731	-0.748	-0.764	-0.781	-0.799	-0.818	-0.835	-0.855	-0.875	-0.895	-0.916	-0.938	-0.960	-0.982	-1.006	-1.031	-1.056	-1.081	-1.108	-1.134	-1.162	-1.190	-1.218	-1.248	-1.276	-1.306	-1.338	-1.369	-1.400	-1.431	-1.464	-1.496	-1.529	-1.560	-1.592	-1.625	-1.656	-1.689	-1.720	-1.750	-1.782	-1.812	-1.842	-1.871	-1.900	-1.928	-1.955	-1.981	-2.006	-2.030	-2.054	-2.076	-2.096	-2.116	-2.135	-2.152	-2.168	-2.182	-2.196	-2.206	-2.219	-2.228	-2.235	-2.241	-2.248	-2.251	-2.255	-2.258	-2.258	-2.256	-2.255	-2.252	-2.250	-2.245	-2.240	-2.232	-2.226	-2.219	-2.211	-2.202	-2.195	-2.185	-2.175	-2.166	-2.156	-2.148	-2.138	-2.130	-2.120	-2.112	-2.104	-2.096	-2.089	-2.082	-2.076	-2.071	-2.066	-2.062	-2.059	-2.056	-2.055	-2.055	-2.056	-2.058	-2.060	-2.062	-2.068	-2.072	-2.080	-2.088	-2.095	-2.104	-2.112	-2.124	-2.135	-2.146	-2.159	-2.172	-2.186	-2.201	-2.215	-2.231	-2.248	-2.264	-2.281	-2.299	-2.316	-2.332	-2.351	-2.370	-2.389	-2.408	-2.426	-2.445	-2.462	-2.482	-2.500	-2.520	-2.538	-2.555	-2.574	-2.592	-2.610	-2.628	-2.646	-2.662	-2.681	-2.698	-2.714	-2.730	-2.748	-2.762	-2.778	-2.792	-2.808	-2.821	-2.836	-2.850	-2.862	-2.875	-2.888	-2.901	-2.912	-2.924	-2.935	-2.945	-2.954	-2.964	-2.972	-2.980	-2.989	-2.996	-3.004	-3.011	-3.016	-3.021	-3.028	-3.031	-3.035	-3.039	-3.041	-3.042	-3.045	-3.045	-3.045	-3.044	-3.042	-3.040	-3.036	-3.032	-3.028	-3.022	-3.016	-3.010	-3.002	-2.994	-2.985	-2.975	-2.965	-2.952	-2.941	-2.929	-2.915	-2.900	-2.884	-2.869	-2.851	-2.834	-2.816	-2.798	-2.778	-2.758	-2.738	-2.718	-2.696	-2.675	-2.654	-2.631	-2.610	-2.588	-2.565	-2.542	-2.520	-2.498	-2.476	-2.454	-2.432	-2.412	-2.391	-2.371	-2.351	-2.331	-2.312	-2.295	-2.278	-2.262	-2.246	-2.231	-2.219	-2.205	-2.194	-2.184	-2.175	-2.168	-2.160	-2.155	-2.151	-2.148	-2.145	-2.145	-2.145	-2.148	-2.150	-2.154	-2.160	-2.166	-2.174	-2.182	-2.192	-2.204	-2.215	-2.228	-2.241	-2.255	-2.269	-2.284	-2.300	-2.316	-2.332	-2.349	-2.365	-2.384	-2.399	-2.416	-2.434	-2.450	-2.466	-2.482	-2.498	-2.514	-2.528	-2.541	-2.555	-2.568	-2.579	-2.591	-2.601	-2.610	-2.619	-2.628	-2.636	-2.641	-2.648	-2.651	-2.655	-2.659	-2.661	-2.662	-2.662	-2.662	-2.662	-2.660	-2.658	-2.656	-2.652	-2.649	-2.645	-2.640	-2.635	-2.630	-2.625	-2.620	-2.615	-2.609	-2.602	-2.595	-2.590	-2.584	-2.578	-2.571	-2.565	-2.559	-2.554	-2.549	-2.544	-2.539	-2.534	-2.529	-2.524	-2.520	-2.516	-2.512	-2.509	-2.506	-2.502	-2.499	-2.495	-2.492	-2.490	-2.488	-2.484	-2.482	-2.480	-2.478	-2.475	-2.474	-2.470	-2.468	-2.465	-2.462	-2.460	-2.458	-2.455	-2.452	-2.449	-2.446	-2.444	-2.441	-2.439	-2.436	-2.434	-2.431	-2.429	-2.426	-2.425	-2.422	-2.420	-2.419	-2.418	-2.416	-2.414	-2.414	-2.414	-2.412	-2.412	-2.412	-2.414	-2.414	-2.415	-2.416	-2.419	-2.419	-2.421	-2.424	-2.426	-2.429	-2.431	-2.436	-2.439	-2.442	-2.445	-2.449	-2.452	-2.456	-2.459	-2.461	-2.465	-2.468	-2.470	-2.472	-2.474	-2.475	-2.476	-2.476	-2.478	-2.478	-2.476	-2.475	-2.472	-2.469	-2.466	-2.461	-2.456	-2.451	-2.445	-2.439	-2.431	-2.422	-2.415	-2.406	-2.398	-2.388	-2.378	-2.368	-2.356	-2.346	-2.335	-2.324	-2.311	-2.300	-2.288	-2.278	-2.265	-2.255	-2.244	-2.232	-2.222	-2.212	-2.205	-2.196	-2.189	-2.181	-2.175	-2.170	-2.165	-2.161	-2.159	-2.156	-2.156	-2.155	-2.158	-2.159	-2.162	-2.168	-2.172	-2.179	-2.186	-2.194	-2.204	-2.212	-2.225	-2.236	-2.249	-2.262	-2.276	-2.291	-2.306	-2.322	-2.339	-2.356	-2.372	-2.391	-2.409	-2.426	-2.446	-2.464	-2.484	-2.501	-2.520	-2.540	-2.558	-2.578	-2.598	-2.615	-2.632	-2.651	-2.670	-2.689	-2.706	-2.722	-2.740	-2.758	-2.775	-2.792	-2.810	-2.828	-2.844	-2.861	-2.878	-2.895	-2.914	-2.930	-2.949	-2.968	-2.985	-3.001	-3.020	-3.039	-3.058	-3.076	-3.095	-3.115	-3.135	-3.154	-3.176	-3.195	-3.218	-3.238	-3.260	-3.280	-3.302	-3.324	-3.348	-3.369	-3.391	-3.412	-3.436	-3.458	-3.480	-3.502	-3.525	-3.546	-3.568	-3.589	-3.610	-3.630	-3.651	-3.670	-3.689	-3.706	-3.725	-3.742	-3.758	-3.774	-3.788	-3.801	-3.815	-3.826	-3.839	-3.849	-3.859	-3.869	-3.876	-3.885	-3.891	-3.898	-3.902	-3.909	-3.912	-3.916	-3.919	-3.920	-3.922	-3.924	-3.924	-3.924	-3.924	-3.924	-3.922	-3.920	-3.920	-3.919	-3.918	-3.916	-3.915	-3.914	-3.912	-3.911	-3.911	-3.910	-3.910	-3.912	-3.912	-3.914	-3.916	-3.919	-3.922	-3.925	-3.930	-3.935	-3.941	-3.946	-3.954	-3.961	-3.970	-3.979	-3.989	-3.999	-4.009	-4.021	-4.034	-4.048	-4.061	-4.076	-4.091	-4.109	-4.125	-4.144	-4.161	-4.180	-4.200	-4.221	-4.241	-4.262	-4.286	-4.308	-4.330	-4.354	-4.378	-4.404	-4.428	-4.452	-4.478	-4.504	-4.529	-4.554	-4.581	-4.608	-4.632	-4.660	-4.686	-4.712	-4.739	-4.766	-4.792	-4.819	-4.845	-4.870	-4.896	-4.921	-4.945	-4.968	-4.992	-5.014	-5.038	-5.059	-5.079	-5.099	-5.118	-5.136	-5.154	-5.171	-5.186	-5.201	-5.214	-5.228	-5.240	-5.251	-5.262	-5.271	-5.280	-5.288	-5.294	-5.300	-5.305	-5.309	-5.312	-5.314	-5.316	-5.318	-5.318	-5.319	-5.318	-5.316	-5.315	-5.312	-5.311	-5.310	-5.308	-5.305	-5.302	-5.300	-5.299	-5.296	-5.294	-5.294	-5.292	-5.292	-5.294	-5.295	-5.295	-5.299	-5.301	-5.305	-5.310	-5.314	-5.320	-5.326	-5.334	-5.342	-5.350	-5.361	-5.371	-5.382	-5.395	-5.406	-5.419	-5.432	-5.446	-5.461	-5.475	-5.490	-5.505	-5.521	-5.536	-5.551	-5.569	-5.584	-5.600	-5.616	-5.632	-5.648	-5.664	-5.678	-5.692	-5.706	-5.720	-5.734	-5.746	-5.758	-5.769	-5.779	-5.790	-5.799	-5.808	-5.815	-5.821	-5.826	-5.832	-5.836	-5.840	-5.842	-5.844	-5.844	-5.844	-5.842	-5.840	-5.836	-5.832	-5.828	-5.820	-5.814	-5.805	-5.796	-5.786	-5.774	-5.762	-5.749	-5.735	-5.720	-5.705	-5.688	-5.670	-5.652	-5.632	-5.614	-5.592	-5.571	-5.549	-5.525	-5.501	-5.476	-5.451	-5.425	-5.398	-5.370	-5.342	-5.314	-5.284	-5.255	-5.225	-5.195	-5.164	-5.132	-5.101	-5.071	-5.040	-5.009	-4.978	-4.949	-4.918	-4.888	-4.859	-4.831	-4.802	-4.775	-4.749	-4.724	-4.699	-4.675	-4.652	-4.631	-4.611	-4.591	-4.574	-4.558	-4.541	-4.529	-4.516	-4.505	-4.496	-4.486	-4.480	-4.474	-4.470	-4.466	-4.464	-4.464	-4.464	-4.465	-4.469	-4.471	-4.476	-4.481	-4.486	-4.492	-4.499	-4.506	-4.514	-4.520	-4.528	-4.535	-4.541	-4.548	-4.554	-4.559	-4.562	-4.566	-4.569	-4.570	-4.569	-4.566	-4.564	-4.559	-4.550	-4.542	-4.532	-4.519	-4.505	-4.489	-4.471	-4.451	-4.430	-4.406	-4.380	-4.354	-4.324	-4.292	-4.260	-4.225	-4.189	-4.150	-4.110	-4.069	-4.026	-3.981	-3.936	-3.891	-3.844	-3.795	-3.746	-3.696	-3.648	-3.596	-3.545	-3.495	-3.444	-3.394	-3.344	-3.294	-3.244	-3.194	-3.145	-3.099	-3.050	-3.005	-2.960	-2.915	-2.871	-2.829	-2.788	-2.748	-2.708	-2.670	-2.634	-2.598	-2.564	-2.530	-2.498	-2.466	-2.436	-2.408	-2.380	-2.352	-2.326	-2.301	-2.279	-2.255	-2.232	-2.211	-2.191	-2.171	-2.152	-2.135	-2.116	-2.100	-2.084	-2.069	-2.054	-2.039	-2.024	-2.010	-1.998	-1.984	-1.971	-1.959	-1.946	-1.934	-1.922	-1.911	-1.900	-1.889	-1.878	-1.866	-1.855	-1.845	-1.834	-1.824	-1.812	-1.802	-1.791	-1.781	-1.772	-1.761	-1.752	-1.742	-1.732	-1.724	-1.714	-1.705	-1.696	-1.688	-1.680	-1.670	-1.662	-1.655	-1.648	-1.640	-1.632	-1.626	-1.620	-1.614	-1.608	-1.602	-1.596	-1.591	-1.586	-1.581	-1.578	-1.574	-1.569	-1.566	-1.564	-1.560	-1.558	-1.556	-1.554	-1.551	-1.550	-1.550	-1.549	-1.549	-1.549	-1.549	-1.550	-1.551	-1.552	-1.555	-1.559	-1.561	-1.564	-1.568	-1.571	-1.574	-1.579	-1.582	-1.586	-1.591	-1.596	-1.601	-1.605	-1.611	-1.616	-1.621	-1.626	-1.631	-1.638	-1.642	-1.646	-1.651	-1.656	-1.661	-1.665	-1.670	-1.674	-1.679	-1.682	-1.685	-1.689	-1.691	-1.695	-1.698	-1.699	-1.701	-1.701	-1.702	-1.701	-1.701	-1.700	-1.700	-1.698	-1.695	-1.692	-1.690	-1.685	-1.681	-1.676	-1.671	-1.666	-1.660	-1.655	-1.648	-1.640	-1.634	-1.625	-1.618	-1.610	-1.601	-1.592	-1.584	-1.574	-1.564	-1.556	-1.545	-1.536	-1.528	-1.518	-1.508	-1.499	-1.489	-1.479	-1.471	-1.462	-1.452	-1.445	-1.436	-1.429	-1.421	-1.415	-1.408	-1.402	-1.396	-1.390	-1.385	-1.380	-1.375	-1.371	-1.368	-1.365	-1.362	-1.361	-1.360	-1.359	-1.358	-1.359	-1.359	-1.360	-1.361	-1.362	-1.365	-1.368	-1.371	-1.374	-1.378	-1.381	-1.385	-1.389	-1.394	-1.399	-1.404	-1.410	-1.414	-1.420	-1.425	-1.432	-1.438	-1.444	-1.450	-1.455	-1.462	-1.468	-1.474	-1.479	-1.485	-1.490	-1.495	-1.501	-1.506	-1.512	-1.516	-1.521	-1.526	-1.530	-1.535	-1.539	-1.544	-1.549	-1.551	-1.556	-1.560	-1.565	-1.569	-1.574	-1.579	-1.582	-1.588	-1.592	-1.598	-1.602	-1.609	-1.615	-1.620	-1.628	-1.635	-1.641	-1.649	-1.658	-1.666	-1.675	-1.685	-1.695	-1.706	-1.716	-1.729	-1.740	-1.752	-1.766	-1.779	-1.792	-1.808	-1.821	-1.836	-1.851	-1.866	-1.881	-1.896	-1.912	-1.926	-1.942	-1.958	-1.972	-1.988	-2.004	-2.018	-2.031	-2.045	-2.059	-2.071	-2.084	-2.095	-2.106	-2.118	-2.128	-2.136	-2.144	-2.152	-2.159	-2.165	-2.170	-2.174	-2.176	-2.179	-2.181	-2.181	-2.180	-2.179	-2.176	-2.174	-2.168	-2.162	-2.156	-2.150	-2.142	-2.132	-2.124	-2.112	-2.102	-2.091	-2.079	-2.065	-2.054	-2.039	-2.026	-2.013	-1.998	-1.985	-1.970	-1.955	-1.942	-1.928	-1.914	-1.901	-1.888	-1.874	-1.861	-1.850	-1.838	-1.826	-1.815	-1.805	-1.796	-1.788	-1.780	-1.771	-1.765	-1.759	-1.755	-1.751	-1.748	-1.746	-1.744	-1.744	-1.744	-1.745	-1.746	-1.750	-1.752	-1.758	-1.762	-1.769	-1.774	-1.781	-1.788	-1.796	-1.806	-1.814	-1.824	-1.834	-1.844	-1.854	-1.865	-1.876	-1.888	-1.900	-1.911	-1.924	-1.936	-1.948	-1.959	-1.970	-1.982	-1.992	-2.004	-2.014	-2.025	-2.035	-2.044	-2.052	-2.061	-2.070	-2.078	-2.085	-2.091	-2.098	-2.102	-2.109	-2.114	-2.118	-2.121	-2.124	-2.126	-2.128	-2.129	-2.129	-2.129	-2.128	-2.126	-2.122	-2.120	-2.115	-2.111	-2.105	-2.099	-2.092	-2.086	-2.079	-2.069	-2.061	-2.051	-2.040	-2.030	-2.019	-2.007	-1.996	-1.984	-1.972	-1.959	-1.946	-1.934	-1.919	-1.906	-1.891	-1.879	-1.864	-1.850	-1.836	-1.821	-1.806	-1.792	-1.779	-1.765	-1.751	-1.739	-1.725	-1.712	-1.699	-1.686	-1.674	-1.661	-1.650	-1.640	-1.629	-1.619	-1.609	-1.600	-1.591	-1.584	-1.576	-1.569	-1.562	-1.556	-1.551	-1.546	-1.542	-1.538	-1.534	-1.531	-1.529	-1.528	-1.525	-1.524	-1.524	-1.522	-1.522	-1.522	-1.521	-1.522	-1.521	-1.522	-1.522	-1.522	-1.524	-1.524	-1.524	-1.524	-1.522	-1.522	-1.520	-1.520	-1.519	-1.516	-1.514	-1.511	-1.508	-1.504	-1.499	-1.494	-1.488	-1.482	-1.475	-1.469	-1.461	-1.454	-1.445	-1.438	-1.429	-1.419	-1.410	-1.401	-1.391	-1.382	-1.372	-1.365	-1.355	-1.346	-1.338	-1.328	-1.319	-1.311	-1.304	-1.298	-1.292	-1.286	-1.282	-1.280	-1.278	-1.276	-1.276	-1.278	-1.280	-1.284	-1.289	-1.294	-1.301	-1.309	-1.318	-1.329	-1.340	-1.352	-1.365	-1.380	-1.395	-1.411	-1.428	-1.445	-1.464	-1.481	-1.501	-1.521	-1.541	-1.561	-1.582	-1.601	-1.621	-1.642	-1.661	-1.681	-1.700	-1.719	-1.735	-1.751	-1.766	-1.782	-1.795	-1.806	-1.818	-1.826	-1.834	-1.840	-1.845	-1.849	-1.850	-1.851	-1.850	-1.846	-1.842	-1.838	-1.829	-1.820	-1.809	-1.798	-1.785	-1.770	-1.755	-1.739	-1.720	-1.702	-1.682	-1.664	-1.642	-1.620	-1.599	-1.576	-1.555	-1.531	-1.509	-1.485	-1.462	-1.440	-1.418	-1.395	-1.372	-1.351	-1.330	-1.309	-1.290	-1.270	-1.251	-1.234	-1.216	-1.199	-1.182	-1.169	-1.152	-1.139	-1.125	-1.112	-1.099	-1.088	-1.075	-1.065	-1.054	-1.042	-1.034	-1.024	-1.014	-1.002	-0.992	-0.984	-0.972	-0.961	-0.951	-0.940	-0.929	-0.916	-0.904	-0.891	-0.878	-0.864	-0.850	-0.834	-0.819	-0.801	-0.782	-0.765	-0.746	-0.728	-0.708	-0.686	-0.665	-0.644	-0.621	-0.599	-0.576	-0.552	-0.530	-0.505	-0.481	-0.458	-0.434	-0.411	-0.388	-0.364	-0.341	-0.319	-0.296	-0.274	-0.254	-0.231	-0.211	-0.190	-0.171	-0.151	-0.134	-0.116	-0.100	-0.084	-0.068	-0.052	-0.039	-0.026	-0.015	-0.004	0.008	0.018	0.028	0.034	0.042	0.050	0.055	0.062	0.066	0.071	0.075	0.079	0.082	0.086	0.088	0.090	0.091	0.094	0.096	0.098	0.098	0.099	0.100	0.100	0.101	0.101	0.101	0.101	0.100	0.100	0.100	0.101	0.100	0.099	0.100	0.099	0.099	0.099	0.098	0.098	0.098	0.098	0.098	0.098	0.096	0.096	0.094	0.091	0.091	0.089	0.085	0.081	0.078	0.072	0.066	0.060	0.052	0.045	0.036	0.028	0.016	0.005	-0.008	-0.021	-0.034	-0.049	-0.065	-0.082	-0.100	-0.119	-0.139	-0.160	-0.181	-0.205	-0.230	-0.256	-0.281	-0.309	-0.339	-0.368	-0.398	-0.430	-0.462	-0.495	-0.529	-0.564	-0.599	-0.635	-0.671	-0.708	-0.744	-0.780	-0.818	-0.854	-0.891	-0.929	-0.965	-1.001	-1.038	-1.074	-1.108	-1.142	-1.176	-1.210	-1.242	-1.274	-1.302	-1.332	-1.360	-1.386	-1.411	-1.435	-1.459	-1.480	-1.498	-1.515	-1.531	-1.545	-1.558	-1.569	-1.578	-1.585	-1.590	-1.594	-1.595	-1.595	-1.594	-1.589	-1.582	-1.576	-1.568	-1.558	-1.546	-1.532	-1.518	-1.501	-1.484	-1.465	-1.445	-1.425	-1.402	-1.380	-1.356	-1.331	-1.306	-1.281	-1.255	-1.229	-1.200	-1.172	-1.144	-1.118	-1.089	-1.060	-1.032	-1.005	-0.976	-0.949	-0.922	-0.896	-0.869	-0.845	-0.819	-0.795	-0.770	-0.746	-0.725	-0.701	-0.680	-0.660	-0.639	-0.620	-0.601	-0.584	-0.566	-0.551	-0.535	-0.520	-0.506	-0.492	-0.481	-0.470	-0.460	-0.451	-0.444	-0.436	-0.430	-0.425	-0.420	-0.416	-0.414	-0.411	-0.411	-0.409	-0.410	-0.410	-0.412	-0.414	-0.418	-0.420	-0.424	-0.429	-0.434	-0.440	-0.448	-0.455	-0.464	-0.472	-0.482	-0.494	-0.505	-0.518	-0.530	-0.544	-0.558	-0.572	-0.586	-0.601	-0.618	-0.634	-0.650	-0.666	-0.684	-0.700	-0.718	-0.734	-0.750	-0.766	-0.784	-0.800	-0.818	-0.832	-0.849	-0.864	-0.879	-0.894	-0.908	-0.920	-0.932	-0.945	-0.956	-0.966	-0.975	-0.984	-0.991	-0.998	-1.002	-1.008	-1.011	-1.012	-1.015	-1.015	-1.014	-1.011	-1.006	-1.002	-0.996	-0.989	-0.980	-0.971	-0.960	-0.949	-0.935	-0.920	-0.906	-0.890	-0.872	-0.855	-0.835	-0.816	-0.796	-0.775	-0.752	-0.731	-0.709	-0.686	-0.662	-0.640	-0.616	-0.594	-0.570	-0.546	-0.522	-0.499	-0.476	-0.452	-0.431	-0.409	-0.388	-0.366	-0.346	-0.328	-0.310	-0.292	-0.276	-0.260	-0.246	-0.232	-0.220	-0.210	-0.201	-0.191	-0.185	-0.180	-0.175	-0.171	-0.171	-0.170	-0.170	-0.174	-0.178	-0.182	-0.190	-0.198	-0.208	-0.219	-0.231	-0.245	-0.260	-0.276	-0.294	-0.312	-0.332	-0.354	-0.375	-0.398	-0.421	-0.446	-0.471	-0.498	-0.524	-0.550	-0.578	-0.605	-0.632	-0.661	-0.690	-0.719	-0.746	-0.776	-0.804	-0.834	-0.861	-0.889	-0.916	-0.944	-0.970	-0.995	-1.019	-1.044	-1.065	-1.086	-1.106	-1.126	-1.144	-1.159	-1.175	-1.188	-1.200	-1.209	-1.218	-1.225	-1.231	-1.235	-1.239	-1.240	-1.240	-1.238	-1.235	-1.230	-1.225	-1.216	-1.208	-1.198	-1.186	-1.174	-1.160	-1.145	-1.129	-1.112	-1.096	-1.079	-1.061	-1.041	-1.022	-1.004	-0.984	-0.964	-0.946	-0.926	-0.906	-0.888	-0.869	-0.850	-0.832	-0.816	-0.800	-0.784	-0.769	-0.756	-0.742	-0.730	-0.719	-0.709	-0.699	-0.690	-0.682	-0.676	-0.670	-0.665	-0.662	-0.659	-0.656	-0.656	-0.655	-0.655	-0.656	-0.658	-0.659	-0.661	-0.664	-0.666	-0.670	-0.674	-0.678	-0.680	-0.684	-0.688	-0.690	-0.692	-0.695	-0.696	-0.698	-0.698	-0.699	-0.698	-0.695	-0.694	-0.689	-0.685	-0.680	-0.674	-0.666	-0.659	-0.650	-0.639	-0.628	-0.616	-0.602	-0.590	-0.574	-0.559	-0.541	-0.525	-0.505	-0.486	-0.468	-0.445	-0.424	-0.402	-0.380	-0.356	-0.332	-0.309	-0.284	-0.259	-0.235	-0.210	-0.184	-0.160	-0.135	-0.111	-0.086	-0.062	-0.039	-0.016	0.006	0.029	0.050	0.071	0.091	0.110	0.129	0.148	0.164	0.179	0.194	0.208	0.220	0.231	0.241	0.250	0.258	0.264	0.269	0.272	0.275	0.276	0.276	0.274	0.270	0.266	0.260	0.254	0.246	0.236	0.226	0.215	0.202	0.189	0.174	0.158	0.141	0.122	0.104	0.085	0.065	0.044	0.021	-0.001	-0.024	-0.046	-0.070	-0.094	-0.116	-0.141	-0.165	-0.190	-0.214	-0.239	-0.262	-0.288	-0.311	-0.335	-0.359	-0.381	-0.405	-0.428	-0.449	-0.470	-0.491	-0.512	-0.532	-0.551	-0.570	-0.589	-0.606	-0.624	-0.641	-0.656	-0.671	-0.686	-0.701	-0.714	-0.728	-0.740	-0.751	-0.764	-0.774	-0.785	-0.796	-0.805	-0.815	-0.822	-0.831	-0.840	-0.848	-0.856	-0.864	-0.871	-0.878	-0.885	-0.892	-0.899	-0.905	-0.911	-0.919	-0.925	-0.932	-0.939	-0.946	-0.952	-0.961	-0.969	-0.976	-0.984	-0.990	-0.999	-1.008	-1.015	-1.024	-1.031	-1.040	-1.050	-1.059	-1.068	-1.076	-1.085	-1.095	-1.105	-1.114	-1.124	-1.134	-1.144	-1.154	-1.165	-1.175	-1.186	-1.198	-1.206	-1.218	-1.229	-1.240	-1.251	-1.261	-1.272	-1.282	-1.295	-1.305	-1.316	-1.328	-1.338	-1.350	-1.361	-1.372	-1.382	-1.394	-1.404	-1.414	-1.424	-1.434	-1.444	-1.452	-1.461	-1.470	-1.479	-1.486	-1.494	-1.500	-1.506	-1.511	-1.516	-1.521	-1.525	-1.528	-1.530	-1.531	-1.531	-1.531	-1.531	-1.529	-1.525	-1.521	-1.516	-1.510	-1.504	-1.496	-1.488	-1.475	-1.465	-1.451	-1.439	-1.422	-1.406	-1.390	-1.371	-1.352	-1.331	-1.309	-1.286	-1.264	-1.239	-1.214	-1.186	-1.159	-1.131	-1.101	-1.071	-1.041	-1.009	-0.975	-0.944	-0.910	-0.875	-0.840	-0.805	-0.770	-0.734	-0.699	-0.661	-0.626	-0.590	-0.554	-0.518	-0.481	-0.445	-0.409	-0.372	-0.338	-0.302	-0.266	-0.231	-0.198	-0.162	-0.129	-0.095	-0.061	-0.029	0.004	0.036	0.069	0.100	0.130	0.161	0.191	0.221	0.250	0.279	0.306	0.335	0.361	0.389	0.415	0.441	0.466	0.491	0.518	0.541	0.565	0.589	0.611	0.635	0.658	0.680	0.702	0.724	0.745	0.768	0.788	0.808	0.828	0.848	0.866	0.885	0.902	0.921	0.938	0.955	0.971	0.988	1.004	1.018	1.032	1.048	1.061	1.075	1.088	1.100	1.114	1.126	1.140	1.151	1.162	1.175	1.186	1.198	1.210	1.220	1.232	1.244	1.255	1.266	1.279	1.291	1.304	1.316	1.330	1.345	1.359	1.375	1.391	1.409	1.426	1.445	1.465	1.486	1.506	1.530	1.555	1.579	1.605	1.634	1.661	1.692	1.724	1.756	1.790	1.825	1.862	1.899	1.938	1.978	2.019	2.061	2.104	2.148	2.191	2.238	2.282	2.330	2.376	2.425	2.472	2.520	2.568	2.615	2.662	2.709	2.756	2.804	2.848	2.894	2.938	2.980	3.022	3.064	3.102	3.141	3.178	3.214	3.246	3.278	3.308	3.336	3.360	3.384	3.406	3.426	3.442	3.459	3.471	3.484	3.492	3.499	3.502	3.505	3.505	3.502	3.499	3.492	3.484	3.474	3.461	3.448	3.432	3.416	3.398	3.378	3.356	3.332	3.309	3.284	3.258	3.231	3.204	3.175	3.146	3.118	3.089	3.059	3.029	3.000	2.969	2.939	2.909	2.880	2.850	2.821	2.792	2.765	2.736	2.709	2.682	2.658	2.632	2.608	2.584	2.560	2.538	2.518	2.498	2.478	2.459	2.440	2.422	2.406	2.390	2.374	2.359	2.344	2.330	2.316	2.304	2.291	2.278	2.265	2.252	2.240	2.228	2.215	2.201	2.189	2.174	2.160	2.146	2.130	2.115	2.098	2.081	2.062	2.042	2.022	2.001	1.980	1.956	1.932	1.905	1.878	1.850	1.820	1.790	1.756	1.722	1.688	1.650	1.612	1.574	1.532	1.490	1.448	1.402	1.356	1.309	1.261	1.211	1.160	1.109	1.056	1.004	0.950	0.895	0.839	0.782	0.726	0.669	0.612	0.554	0.496	0.439	0.380	0.321	0.262	0.204	0.145	0.086	0.028	-0.031	-0.089	-0.146	-0.204	-0.262	-0.319	-0.376	-0.434	-0.490	-0.545	-0.601	-0.658	-0.711	-0.768	-0.822	-0.876	-0.931	-0.986	-1.041	-1.096	-1.150	-1.205	-1.259	-1.314	-1.370	-1.425	-1.480	-1.535	-1.591	-1.648	-1.704	-1.760	-1.818	-1.875	-1.932	-1.990	-2.047	-2.105	-2.164	-2.221	-2.280	-2.338	-2.396	-2.455	-2.512	-2.570	-2.626	-2.684	-2.741	-2.798	-2.854	-2.909	-2.962	-3.016	-3.069	-3.120	-3.171	-3.220	-3.269	-3.315	-3.361	-3.405	-3.448	-3.490	-3.529	-3.566	-3.602	-3.638	-3.671	-3.701	-3.730	-3.758	-3.784	-3.808	-3.829	-3.849	-3.868	-3.884	-3.898	-3.912	-3.922	-3.934	-3.941	-3.948	-3.954	-3.959	-3.961	-3.962	-3.962	-3.962	-3.961	-3.958	-3.956	-3.952	-3.949	-3.945	-3.940	-3.935	-3.931	-3.926	-3.921	-3.918	-3.914	-3.910	-3.906	-3.902	-3.901	-3.900	-3.899	-3.899	-3.901	-3.901	-3.905	-3.909	-3.914	-3.920	-3.926	-3.935	-3.942	-3.954	-3.965	-3.976	-3.989	-4.004	-4.019	-4.035	-4.051	-4.070	-4.088	-4.106	-4.128	-4.148	-4.169	-4.191	-4.212	-4.236	-4.259	-4.282	-4.306	-4.329	-4.352	-4.376	-4.400	-4.424	-4.448	-4.471	-4.495	-4.519	-4.541	-4.562	-4.585	-4.606	-4.626	-4.646	-4.666	-4.685	-4.704	-4.721	-4.736	-4.752	-4.768	-4.781	-4.795	-4.806	-4.819	-4.829	-4.839	-4.848	-4.855	-4.862	-4.869	-4.874	-4.878	-4.880	-4.882	-4.882	-4.882	-4.882	-4.879	-4.878	-4.874	-4.869	-4.862	-4.856	-4.848	-4.839	-4.830	-4.820	-4.809	-4.796	-4.784	-4.770	-4.755	-4.740	-4.725	-4.708	-4.690	-4.674	-4.654	-4.636	-4.616	-4.596	-4.575	-4.554	-4.532	-4.511	-4.490	-4.468	-4.445	-4.422	-4.400	-4.378	-4.354	-4.332	-4.309	-4.286	-4.262	-4.240	-4.218	-4.195	-4.174	-4.151	-4.130	-4.108	-4.088	-4.066	-4.046	-4.028	-4.008	-3.989	-3.970	-3.951	-3.935	-3.918	-3.901	-3.885	-3.869	-3.852	-3.838	-3.822	-3.808	-3.792	-3.779	-3.765	-3.750	-3.738	-3.725	-3.710	-3.698	-3.684	-3.671	-3.659	-3.645	-3.631	-3.618	-3.604	-3.590	-3.576	-3.561	-3.548	-3.531	-3.516	-3.501	-3.485	-3.469	-3.452	-3.435	-3.418	-3.399	-3.380	-3.361	-3.342	-3.322	-3.302	-3.282	-3.262	-3.241	-3.221	-3.199	-3.179	-3.156	-3.134	-3.114	-3.091	-3.070	-3.048	-3.026	-3.006	-2.985	-2.965	-2.944	-2.926	-2.906	-2.888	-2.870	-2.851	-2.836	-2.820	-2.804	-2.790	-2.776	-2.762	-2.751	-2.740	-2.729	-2.720	-2.710	-2.702	-2.694	-2.689	-2.684	-2.679	-2.675	-2.671	-2.668	-2.665	-2.664	-2.662	-2.662	-2.661	-2.661	-2.662	-2.664	-2.665	-2.666	-2.668	-2.670	-2.670	-2.672	-2.674	-2.674	-2.676	-2.676	-2.678	-2.678	-2.678	-2.676	-2.676	-2.675	-2.672	-2.671	-2.669	-2.665	-2.661	-2.658	-2.651	-2.646	-2.640	-2.634	-2.626	-2.620	-2.610	-2.602	-2.592	-2.582	-2.572	-2.562	-2.552	-2.541	-2.530	-2.518	-2.505	-2.492	-2.479	-2.465	-2.451	-2.439	-2.424	-2.410	-2.396	-2.381	-2.368	-2.351	-2.336	-2.322	-2.306	-2.291	-2.276	-2.260	-2.245	-2.229	-2.214	-2.196	-2.181	-2.165	-2.149	-2.131	-2.115	-2.099	-2.081	-2.064	-2.046	-2.029	-2.011	-1.994	-1.975	-1.956	-1.938	-1.918	-1.899	-1.879	-1.859	-1.839	-1.818	-1.798	-1.775	-1.754	-1.731	-1.710	-1.686	-1.665	-1.640	-1.618	-1.594	-1.570	-1.544	-1.520	-1.494	-1.469	-1.442	-1.416	-1.390	-1.364	-1.338	-1.310	-1.284	-1.256	-1.229	-1.201	-1.172	-1.146	-1.119	-1.091	-1.062	-1.035	-1.008	-0.981	-0.954	-0.926	-0.900	-0.874	-0.848	-0.822	-0.796	-0.771	-0.748	-0.722	-0.700	-0.676	-0.652	-0.631	-0.610	-0.590	-0.569	-0.549	-0.530	-0.512	-0.496	-0.480	-0.464	-0.449	-0.435	-0.421	-0.410	-0.398	-0.386	-0.376	-0.368	-0.360	-0.352	-0.346	-0.341	-0.336	-0.332	-0.329	-0.328	-0.325	-0.324	-0.324	-0.324	-0.326	-0.328	-0.330	-0.334	-0.338	-0.341	-0.345	-0.350	-0.356	-0.361	-0.368	-0.374	-0.380	-0.386	-0.394	-0.400	-0.406	-0.412	-0.419	-0.424	-0.431	-0.436	-0.442	-0.449	-0.454	-0.458	-0.461	-0.466	-0.470	-0.472	-0.475	-0.476	-0.479	-0.479	-0.479	-0.479	-0.478	-0.475	-0.474	-0.471	-0.469	-0.465	-0.461	-0.456	-0.451	-0.446	-0.441	-0.435	-0.429	-0.422	-0.418	-0.411	-0.404	-0.398	-0.391	-0.385	-0.379	-0.372	-0.366	-0.361	-0.355	-0.350	-0.346	-0.340	-0.336	-0.332	-0.330	-0.328	-0.325	-0.324	-0.322	-0.321	-0.322	-0.324	-0.325	-0.326	-0.329	-0.334	-0.336	-0.341	-0.348	-0.354	-0.360	-0.369	-0.378	-0.385	-0.395	-0.406	-0.416	-0.428	-0.440	-0.451	-0.465	-0.479	-0.491	-0.505	-0.521	-0.536	-0.551	-0.569	-0.585	-0.602	-0.620	-0.639	-0.656	-0.675	-0.695	-0.716	-0.736	-0.758	-0.779	-0.800	-0.822	-0.845	-0.869	-0.892	-0.918	-0.942	-0.969	-0.995	-1.021	-1.049	-1.076	-1.104	-1.132	-1.162	-1.191	-1.221	-1.251	-1.281	-1.312	-1.342	-1.375	-1.406	-1.439	-1.470	-1.502	-1.534	-1.566	-1.599	-1.631	-1.662	-1.694	-1.725	-1.755	-1.785	-1.815	-1.845	-1.874	-1.901	-1.930	-1.958	-1.982	-2.009	-2.033	-2.055	-2.079	-2.100	-2.121	-2.140	-2.158	-2.176	-2.191	-2.206	-2.221	-2.234	-2.244	-2.255	-2.265	-2.274	-2.281	-2.288	-2.294	-2.298	-2.301	-2.304	-2.305	-2.306	-2.308	-2.306	-2.305	-2.304	-2.300	-2.298	-2.295	-2.291	-2.288	-2.284	-2.279	-2.275	-2.270	-2.265	-2.260	-2.255	-2.251	-2.246	-2.244	-2.240	-2.236	-2.232	-2.230	-2.228	-2.226	-2.225	-2.225	-2.224	-2.225	-2.226	-2.229	-2.230	-2.234	-2.238	-2.242	-2.246	-2.252	-2.258	-2.266	-2.274	-2.280	-2.289	-2.299	-2.308	-2.319	-2.329	-2.341	-2.352	-2.364	-2.376	-2.391	-2.405	-2.419	-2.434	-2.450	-2.464	-2.481	-2.498	-2.515	-2.532	-2.550	-2.569	-2.588	-2.605	-2.625	-2.644	-2.662	-2.682	-2.702	-2.722	-2.741	-2.762	-2.782	-2.802	-2.824	-2.844	-2.862	-2.884	-2.904	-2.924	-2.944	-2.962	-2.984	-3.002	-3.021	-3.041	-3.059	-3.076	-3.095	-3.111	-3.128	-3.144	-3.160	-3.174	-3.189	-3.201	-3.215	-3.226	-3.239	-3.249	-3.259	-3.269	-3.276	-3.284	-3.291	-3.298	-3.302	-3.306	-3.310	-3.312	-3.314	-3.315	-3.314	-3.312	-3.310	-3.308	-3.302	-3.298	-3.291	-3.285	-3.278	-3.269	-3.259	-3.248	-3.238	-3.225	-3.212	-3.199	-3.184	-3.168	-3.152	-3.136	-3.118	-3.099	-3.079	-3.060	-3.040	-3.019	-2.996	-2.974	-2.952	-2.929	-2.905	-2.881	-2.856	-2.832	-2.809	-2.782	-2.758	-2.732	-2.708	-2.682	-2.658	-2.632	-2.609	-2.584	-2.560	-2.536	-2.512	-2.490	-2.468	-2.446	-2.425	-2.405	-2.385	-2.366	-2.348	-2.332	-2.316	-2.300	-2.288	-2.274	-2.261	-2.252	-2.241	-2.235	-2.226	-2.221	-2.218	-2.214	-2.211	-2.210	-2.211	-2.212	-2.215	-2.220	-2.225	-2.231	-2.239	-2.246	-2.255	-2.266	-2.276	-2.288	-2.300	-2.312	-2.326	-2.341	-2.355	-2.370	-2.385	-2.400	-2.415	-2.430	-2.446	-2.461	-2.476	-2.490	-2.505	-2.519	-2.532	-2.546	-2.559	-2.571	-2.582	-2.594	-2.604	-2.615	-2.624	-2.632	-2.640	-2.646	-2.654	-2.660	-2.665	-2.669	-2.671	-2.675	-2.678	-2.679	-2.680	-2.681	-2.681	-2.682	-2.681	-2.680	-2.680	-2.679	-2.678	-2.676	-2.674	-2.671	-2.669	-2.666	-2.665	-2.662	-2.660	-2.659	-2.656	-2.654	-2.651	-2.649	-2.648	-2.646	-2.644	-2.642	-2.640	-2.640	-2.639	-2.638	-2.636	-2.635	-2.634	-2.632	-2.632	-2.630	-2.629	-2.628	-2.626	-2.625	-2.624	-2.622	-2.621	-2.620	-2.618	-2.615	-2.614	-2.611	-2.609	-2.606	-2.605	-2.601	-2.599	-2.595	-2.592	-2.589	-2.586	-2.584	-2.581	-2.579	-2.576	-2.572	-2.571	-2.568	-2.565	-2.564	-2.561	-2.560	-2.558	-2.556	-2.555	-2.555	-2.554	-2.555	-2.554	-2.555	-2.555	-2.558	-2.559	-2.561	-2.561	-2.565	-2.568	-2.569	-2.572	-2.576	-2.579	-2.581	-2.585	-2.588	-2.590	-2.592	-2.595	-2.599	-2.599	-2.600	-2.602	-2.604	-2.604	-2.602	-2.602	-2.600	-2.599	-2.595	-2.592	-2.588	-2.582	-2.578	-2.570	-2.564	-2.556	-2.546	-2.538	-2.526	-2.518	-2.505	-2.494	-2.481	-2.469	-2.456	-2.442	-2.429	-2.415	-2.401	-2.386	-2.374	-2.360	-2.345	-2.332	-2.320	-2.306	-2.295	-2.282	-2.272	-2.262	-2.252	-2.244	-2.238	-2.230	-2.225	-2.220	-2.216	-2.215	-2.214	-2.214	-2.215	-2.219	-2.221	-2.226	-2.232	-2.241	-2.250	-2.260	-2.271	-2.282	-2.296	-2.310	-2.326	-2.341	-2.358	-2.375	-2.394	-2.412	-2.432	-2.451	-2.472	-2.492	-2.512	-2.534	-2.555	-2.576	-2.598	-2.619	-2.640	-2.661	-2.681	-2.701	-2.721	-2.741	-2.760	-2.779	-2.796	-2.814	-2.830	-2.846	-2.862	-2.878	-2.892	-2.906	-2.921	-2.934	-2.948	-2.960	-2.972	-2.984	-2.995	-3.008	-3.019	-3.029	-3.040	-3.051	-3.060	-3.071	-3.080	-3.091	-3.101	-3.111	-3.120	-3.130	-3.140	-3.150	-3.161	-3.170	-3.181	-3.191	-3.202	-3.214	-3.222	-3.235	-3.246	-3.258	-3.268	-3.280	-3.291	-3.301	-3.312	-3.324	-3.335	-3.346	-3.356	-3.366	-3.376	-3.386	-3.396	-3.406	-3.415	-3.425	-3.432	-3.440	-3.448	-3.454	-3.460	-3.466	-3.472	-3.478	-3.481	-3.486	-3.489	-3.492	-3.495	-3.496	-3.498	-3.499	-3.500	-3.500	-3.500	-3.499	-3.498	-3.496	-3.492	-3.490	-3.488	-3.484	-3.480	-3.478	-3.472	-3.469	-3.465	-3.461	-3.456	-3.451	-3.448	-3.444	-3.440	-3.435	-3.431	-3.426	-3.424	-3.420	-3.418	-3.414	-3.411	-3.409	-3.406	-3.405	-3.404	-3.404	-3.404	-3.404	-3.404	-3.406	-3.408	-3.410	-3.412	-3.416	-3.420	-3.425	-3.431	-3.436	-3.444	-3.451	-3.459	-3.469	-3.478	-3.489	-3.500	-3.514	-3.526	-3.540	-3.555	-3.571	-3.586	-3.605	-3.621	-3.641	-3.660	-3.681	-3.701	-3.721	-3.745	-3.768	-3.790	-3.814	-3.838	-3.862	-3.888	-3.912	-3.940	-3.965	-3.991	-4.019	-4.046	-4.074	-4.101	-4.128	-4.154	-4.181	-4.208	-4.235	-4.261	-4.286	-4.311	-4.335	-4.360	-4.382	-4.406	-4.428	-4.449	-4.470	-4.489	-4.509	-4.526	-4.544	-4.560	-4.576	-4.590	-4.604	-4.616	-4.629	-4.639	-4.650	-4.659	-4.665	-4.674	-4.679	-4.685	-4.689	-4.692	-4.698	-4.700	-4.702	-4.702	-4.705	-4.706	-4.706	-4.706	-4.706	-4.706	-4.705	-4.705	-4.705	-4.705	-4.705	-4.705	-4.705	-4.708	-4.708	-4.710	-4.711	-4.714	-4.718	-4.720	-4.724	-4.729	-4.732	-4.738	-4.744	-4.752	-4.759	-4.768	-4.776	-4.785	-4.795	-4.806	-4.816	-4.829	-4.841	-4.854	-4.866	-4.880	-4.894	-4.908	-4.922	-4.938	-4.954	-4.969	-4.984	-5.001	-5.016	-5.032	-5.049	-5.065	-5.082	-5.100	-5.116	-5.132	-5.150	-5.166	-5.182	-5.199	-5.215	-5.230	-5.246	-5.261	-5.276	-5.290	-5.304	-5.318	-5.331	-5.342	-5.354	-5.366	-5.376	-5.386	-5.395	-5.402	-5.410	-5.416	-5.422	-5.426	-5.430	-5.432	-5.435	-5.435	-5.432	-5.430	-5.428	-5.422	-5.418	-5.410	-5.401	-5.391	-5.381	-5.369	-5.355	-5.341	-5.325	-5.308	-5.289	-5.269	-5.248	-5.225	-5.202	-5.178	-5.151	-5.125	-5.098	-5.069	-5.041	-5.010	-4.980	-4.949	-4.916	-4.885	-4.852	-4.820	-4.788	-4.755	-4.724	-4.692	-4.661	-4.632	-4.602	-4.574	-4.545	-4.518	-4.491	-4.466	-4.442	-4.420	-4.399	-4.379	-4.360	-4.344	-4.329	-4.315	-4.302	-4.291	-4.284	-4.276	-4.269	-4.265	-4.261	-4.259	-4.259	-4.259	-4.260	-4.264	-4.269	-4.274	-4.279	-4.286	-4.292	-4.300	-4.308	-4.315	-4.324	-4.331	-4.340	-4.348	-4.354	-4.360	-4.365	-4.369	-4.372	-4.375	-4.376	-4.375	-4.372	-4.369	-4.364	-4.356	-4.346	-4.335	-4.322	-4.306	-4.290	-4.271	-4.250	-4.226	-4.202	-4.176	-4.148	-4.118	-4.085	-4.051	-4.018	-3.980	-3.941	-3.902	-3.862	-3.821	-3.779	-3.734	-3.690	-3.645	-3.600	-3.555	-3.509	-3.462	-3.416	-3.370	-3.325	-3.279	-3.235	-3.191	-3.148	-3.105	-3.062	-3.022	-2.982	-2.944	-2.906	-2.870	-2.835	-2.801	-2.769	-2.736	-2.705	-2.676	-2.648	-2.620	-2.595	-2.569	-2.545	-2.521	-2.499	-2.478	-2.458	-2.436	-2.418	-2.398	-2.379	-2.361	-2.344	-2.326	-2.310	-2.291	-2.275	-2.258	-2.242	-2.225	-2.208	-2.190	-2.172	-2.155	-2.138	-2.120	-2.101	-2.084	-2.064	-2.045	-2.026	-2.006	-1.986	-1.966	-1.945	-1.924	-1.902	-1.881	-1.860	-1.839	-1.815	-1.794	-1.771	-1.749	-1.726	-1.704	-1.682	-1.660	-1.638	-1.616	-1.594	-1.574	-1.554	-1.532	-1.512	-1.494	-1.474	-1.456	-1.439	-1.420	-1.404	-1.389	-1.372	-1.358	-1.344	-1.331	-1.320	-1.308	-1.296	-1.286	-1.276	-1.268	-1.260	-1.254	-1.245	-1.240	-1.235	-1.230	-1.226	-1.224	-1.220	-1.218	-1.216	-1.215	-1.215	-1.214	-1.215	-1.215	-1.218	-1.220	-1.222	-1.226	-1.230	-1.234	-1.238	-1.244	-1.249	-1.255	-1.260	-1.268	-1.272	-1.280	-1.288	-1.295	-1.302	-1.310	-1.319	-1.326	-1.335	-1.342	-1.351	-1.360	-1.369	-1.378	-1.385	-1.392	-1.401	-1.409	-1.418	-1.425	-1.432	-1.441	-1.448	-1.454	-1.461	-1.468	-1.474	-1.479	-1.484	-1.488	-1.490	-1.494	-1.496	-1.498	-1.499	-1.500	-1.500	-1.499	-1.498	-1.495	-1.492	-1.489	-1.484	-1.479	-1.474	-1.466	-1.459	-1.450	-1.442	-1.432	-1.422	-1.411	-1.401	-1.389	-1.376	-1.364	-1.351	-1.338	-1.325	-1.312	-1.299	-1.285	-1.270	-1.258	-1.245	-1.232	-1.219	-1.206	-1.195	-1.185	-1.172	-1.162	-1.152	-1.145	-1.136	-1.129	-1.122	-1.118	-1.112	-1.108	-1.106	-1.104	-1.102	-1.105	-1.106	-1.110	-1.114	-1.119	-1.125	-1.132	-1.141	-1.151	-1.161	-1.172	-1.185	-1.199	-1.212	-1.229	-1.244	-1.260	-1.278	-1.295	-1.314	-1.334	-1.352	-1.372	-1.394	-1.414	-1.435	-1.456	-1.476	-1.499	-1.519	-1.540	-1.561	-1.581	-1.601	-1.621	-1.641	-1.660	-1.679	-1.696	-1.714	-1.730	-1.748	-1.764	-1.778	-1.791	-1.806	-1.819	-1.831	-1.842	-1.854	-1.864	-1.872	-1.881	-1.889	-1.896	-1.902	-1.909	-1.914	-1.918	-1.921	-1.925	-1.928	-1.930	-1.930	-1.932	-1.934	-1.934	-1.934	-1.934	-1.932	-1.931	-1.930	-1.930	-1.929	-1.928	-1.926	-1.924	-1.922	-1.921	-1.920	-1.918	-1.916	-1.914	-1.912	-1.910	-1.909	-1.906	-1.905	-1.901	-1.900	-1.899	-1.896	-1.894	-1.892	-1.890	-1.888	-1.885	-1.882	-1.880	-1.878	-1.875	-1.871	-1.869	-1.866	-1.864	-1.860	-1.856	-1.854	-1.850	-1.846	-1.842	-1.839	-1.834	-1.830	-1.825	-1.820	-1.815	-1.810	-1.804	-1.798	-1.791	-1.784	-1.778	-1.771	-1.764	-1.755	-1.748	-1.740	-1.731	-1.722	-1.714	-1.706	-1.698	-1.689	-1.680	-1.671	-1.662	-1.654	-1.646	-1.639	-1.629	-1.621	-1.614	-1.606	-1.599	-1.592	-1.585	-1.579	-1.572	-1.568	-1.561	-1.558	-1.552	-1.549	-1.546	-1.544	-1.542	-1.541	-1.541	-1.540	-1.541	-1.544	-1.545	-1.549	-1.552	-1.558	-1.561	-1.568	-1.574	-1.581	-1.588	-1.596	-1.605	-1.614	-1.624	-1.634	-1.646	-1.656	-1.669	-1.680	-1.692	-1.705	-1.718	-1.731	-1.744	-1.756	-1.770	-1.782	-1.796	-1.808	-1.821	-1.834	-1.845	-1.858	-1.868	-1.879	-1.889	-1.899	-1.908	-1.918	-1.925	-1.932	-1.940	-1.946	-1.951	-1.958	-1.961	-1.964	-1.968	-1.970	-1.971	-1.972	-1.974	-1.972	-1.972	-1.970	-1.968	-1.966	-1.962	-1.959	-1.955	-1.949	-1.944	-1.938	-1.932	-1.926	-1.919	-1.911	-1.905	-1.898	-1.889	-1.881	-1.872	-1.864	-1.855	-1.848	-1.840	-1.831	-1.822	-1.815	-1.806	-1.799	-1.790	-1.782	-1.775	-1.766	-1.760	-1.752	-1.746	-1.739	-1.732	-1.726	-1.720	-1.715	-1.710	-1.704	-1.699	-1.694	-1.690	-1.686	-1.681	-1.678	-1.674	-1.671	-1.669	-1.666	-1.664	-1.660	-1.659	-1.658	-1.655	-1.652	-1.651	-1.650	-1.649	-1.649	-1.646	-1.646	-1.645	-1.644	-1.645	-1.644	-1.644	-1.642	-1.642	-1.642	-1.640	-1.640	-1.639	-1.638	-1.636	-1.635	-1.632	-1.630	-1.628	-1.624	-1.620	-1.616	-1.612	-1.609	-1.602	-1.596	-1.590	-1.584	-1.576	-1.568	-1.559	-1.550	-1.540	-1.530	-1.520	-1.508	-1.495	-1.484	-1.471	-1.458	-1.444	-1.429	-1.415	-1.400	-1.385	-1.370	-1.355	-1.340	-1.325	-1.309	-1.295	-1.280	-1.265	-1.251	-1.238	-1.225	-1.212	-1.201	-1.191	-1.181	-1.172	-1.165	-1.159	-1.154	-1.151	-1.149	-1.146	-1.148	-1.150	-1.152	-1.158	-1.164	-1.171	-1.180	-1.190	-1.201	-1.215	-1.229	-1.245	-1.261	-1.280	-1.300	-1.319	-1.341	-1.362	-1.385	-1.409	-1.432	-1.458	-1.481	-1.506	-1.532	-1.558	-1.581	-1.606	-1.631	-1.654	-1.676	-1.699	-1.719	-1.740	-1.760	-1.776	-1.794	-1.809	-1.821	-1.834	-1.845	-1.855	-1.862	-1.868	-1.871	-1.875	-1.875	-1.874	-1.871	-1.866	-1.859	-1.851	-1.841	-1.831	-1.820	-1.805	-1.791	-1.775	-1.758	-1.740	-1.720	-1.701	-1.680	-1.660	-1.638	-1.615	-1.592	-1.570	-1.549	-1.525	-1.501	-1.480	-1.458	-1.436	-1.415	-1.394	-1.374	-1.352	-1.332	-1.315	-1.296	-1.279	-1.261	-1.245	-1.230	-1.215	-1.201	-1.188	-1.174	-1.161	-1.150	-1.140	-1.129	-1.118	-1.108	-1.098	-1.088	-1.079	-1.070	-1.059	-1.050	-1.041	-1.032	-1.022	-1.011	-1.002	-0.991	-0.980	-0.969	-0.956	-0.942	-0.930	-0.915	-0.901	-0.885	-0.870	-0.852	-0.836	-0.819	-0.800	-0.781	-0.761	-0.741	-0.720	-0.700	-0.679	-0.658	-0.634	-0.612	-0.590	-0.568	-0.544	-0.522	-0.500	-0.476	-0.454	-0.431	-0.409	-0.386	-0.364	-0.342	-0.321	-0.301	-0.281	-0.261	-0.242	-0.224	-0.206	-0.189	-0.172	-0.156	-0.141	-0.126	-0.112	-0.100	-0.088	-0.078	-0.066	-0.056	-0.048	-0.040	-0.032	-0.026	-0.019	-0.015	-0.009	-0.005	-0.001	0.001	0.004	0.005	0.006	0.006	0.006	0.006	0.005	0.005	0.004	0.001	-0.001	-0.005	-0.008	-0.010	-0.014	-0.018	-0.021	-0.026	-0.030	-0.034	-0.039	-0.042	-0.048	-0.052	-0.058	-0.061	-0.066	-0.070	-0.074	-0.079	-0.084	-0.086	-0.091	-0.096	-0.100	-0.105	-0.110	-0.115	-0.120	-0.126	-0.132	-0.139	-0.145	-0.151	-0.159	-0.165	-0.172	-0.180	-0.189	-0.198	-0.208	-0.216	-0.226	-0.238	-0.249	-0.260	-0.272	-0.285	-0.299	-0.315	-0.330	-0.346	-0.362	-0.380	-0.399	-0.419	-0.438	-0.459	-0.480	-0.502	-0.524	-0.548	-0.571	-0.596	-0.620	-0.645	-0.671	-0.696	-0.721	-0.749	-0.774	100.000	5.000	2.000	1.000	7.000	3.000	1.000	518.000	2.000	750.000	3.000	1016.000	0.000	0.000	0.000	0.000	0.000	0.000	0.000	0.000	0.000	0.000	0.000	0.000	2.549	2.540	2.532	2.524	2.516	2.509	2.501	2.495	2.488	2.480	2.474	2.466	2.460	2.452	2.445	2.439	2.431	2.422	2.415	2.406	2.398	2.389	2.379	2.369	2.358	2.348	2.336	2.324	2.310	2.298	2.284	2.269	2.254	2.238	2.220	2.204	2.184	2.166	2.145	2.125	2.104	2.082	2.060	2.036	2.013	1.988	1.962	1.935	1.909	1.882	1.854	1.825	1.795	1.765	1.735	1.705	1.674	1.641	1.609	1.578	1.544	1.511	1.478	1.444	1.409	1.375	1.340	1.306	1.272	1.236	1.202	1.168	1.132	1.098	1.062	1.029	0.995	0.960	0.926	0.892	0.860	0.826	0.794	0.761	0.729	0.696	0.664	0.632	0.601	0.571	0.540	0.511	0.482	0.452	0.424	0.398	0.370	0.342	0.316	0.289	0.264	0.239	0.214	0.189	0.165	0.141	0.118	0.095	0.072	0.050	0.026	0.004	-0.018	-0.039	-0.060	-0.082	-0.104	-0.124	-0.146	-0.168	-0.189	-0.210	-0.232	-0.252	-0.275	-0.298	-0.319	-0.341	-0.364	-0.386	-0.410	-0.434	-0.458	-0.482	-0.506	-0.532	-0.558	-0.582	-0.610	-0.636	-0.664	-0.692	-0.721	-0.750	-0.780	-0.810	-0.839	-0.870	-0.901	-0.932	-0.965	-0.998	-1.031	-1.064	-1.098	-1.131	-1.166	-1.200	-1.236	-1.271	-1.306	-1.341	-1.378	-1.412	-1.448	-1.484	-1.520	-1.555	-1.591	-1.626	-1.661	-1.696	-1.730	-1.766	-1.800	-1.834	-1.866	-1.900	-1.932	-1.965	-1.996	-2.027	-2.059	-2.089	-2.118	-2.148	-2.176	-2.202	-2.230	-2.256	-2.282	-2.308	-2.331	-2.356	-2.379	-2.401	-2.424	-2.444	-2.465	-2.484	-2.502	-2.521	-2.539	-2.555	-2.574	-2.588	-2.604	-2.618	-2.634	-2.648	-2.660	-2.672	-2.686	-2.698	-2.709	-2.720	-2.731	-2.742	-2.754	-2.764	-2.774	-2.784	-2.794	-2.804	-2.814	-2.824	-2.834	-2.842	-2.852	-2.862	-2.874	-2.884	-2.895	-2.905	-2.916	-2.928	-2.939	-2.951	-2.962	-2.976	-2.989	-3.002	-3.016	-3.030	-3.045	-3.060	-3.075	-3.091	-3.108	-3.125	-3.142	-3.161	-3.179	-3.198	-3.216	-3.236	-3.256	-3.276	-3.296	-3.318	-3.340	-3.361	-3.382	-3.405	-3.426	-3.450	-3.472	-3.496	-3.519	-3.540	-3.564	-3.588	-3.610	-3.632	-3.655	-3.678	-3.700	-3.721	-3.744	-3.765	-3.786	-3.806	-3.826	-3.848	-3.866	-3.885	-3.902	-3.920	-3.938	-3.954	-3.969	-3.984	-3.998	-4.010	-4.022	-4.034	-4.045	-4.055	-4.064	-4.071	-4.079	-4.085	-4.091	-4.096	-4.099	-4.101	-4.102	-4.102	-4.102	-4.102	-4.100	-4.098	-4.094	-4.089	-4.082	-4.077	-4.071	-4.062	-4.054	-4.045	-4.035	-4.025	-4.014	-4.001	-3.989	-3.976	-3.964	-3.950	-3.936	-3.924	-3.909	-3.894	-3.880	-3.865	-3.850	-3.836	-3.821	-3.806	-3.792	-3.779	-3.765	-3.751	-3.738	-3.726	-3.714	-3.701	-3.691	-3.680	-3.670	-3.661	-3.651	-3.644	-3.636	-3.630	-3.624	-3.619	-3.614	-3.611	-3.608	-3.605	-3.604	-3.602	-3.604	-3.604	-3.605	-3.608	-3.610	-3.614	-3.618	-3.621	-3.626	-3.631	-3.638	-3.642	-3.649	-3.656	-3.662	-3.669	-3.676	-3.682	-3.690	-3.698	-3.704	-3.710	-3.716	-3.722	-3.726	-3.732	-3.736	-3.741	-3.744	-3.748	-3.749	-3.751	-3.751	-3.751	-3.751	-3.749	-3.748	-3.745	-3.740	-3.735	-3.730	-3.722	-3.715	-3.708	-3.699	-3.689	-3.678	-3.666	-3.654	-3.640	-3.626	-3.612	-3.598	-3.581	-3.565	-3.548	-3.530	-3.512	-3.494	-3.475	-3.455	-3.435	-3.416	-3.396	-3.375	-3.354	-3.332	-3.312	-3.290	-3.270	-3.248	-3.226	-3.205	-3.184	-3.162	-3.141	-3.119	-3.099	-3.078	-3.058	-3.036	-3.015	-2.994	-2.974	-2.952	-2.932	-2.912	-2.892	-2.872	-2.852	-2.834	-2.814	-2.794	-2.775	-2.756	-2.736	-2.716	-2.698	-2.680	-2.660	-2.642	-2.622	-2.605	-2.586	-2.568	-2.550	-2.532	-2.514	-2.496	-2.478	-2.460	-2.444	-2.426	-2.410	-2.392	-2.376	-2.360	-2.344	-2.329	-2.314	-2.298	-2.284	-2.270	-2.255	-2.242	-2.229	-2.215	-2.202	-2.190	-2.178	-2.166	-2.155	-2.144	-2.134	-2.124	-2.112	-2.104	-2.095	-2.085	-2.075	-2.066	-2.058	-2.049	-2.041	-2.031	-2.024	-2.015	-2.006	-1.998	-1.989	-1.980	-1.970	-1.960	-1.949	-1.939	-1.929	-1.916	-1.902	-1.891	-1.878	-1.864	-1.849	-1.832	-1.818	-1.800	-1.784	-1.765	-1.745	-1.726	-1.704	-1.682	-1.660	-1.638	-1.614	-1.589	-1.564	-1.538	-1.510	-1.482	-1.455	-1.426	-1.398	-1.368	-1.339	-1.309	-1.279	-1.248	-1.218	-1.186	-1.156	-1.125	-1.095	-1.064	-1.034	-1.005	-0.976	-0.946	-0.919	-0.890	-0.864	-0.836	-0.811	-0.786	-0.761	-0.738	-0.716	-0.694	-0.674	-0.654	-0.635	-0.618	-0.601	-0.585	-0.571	-0.558	-0.545	-0.532	-0.522	-0.511	-0.502	-0.494	-0.486	-0.479	-0.472	-0.468	-0.462	-0.459	-0.454	-0.450	-0.448	-0.444	-0.441	-0.439	-0.436	-0.434	-0.430	-0.428	-0.425	-0.422	-0.419	-0.416	-0.411	-0.406	-0.402	-0.396	-0.390	-0.384	-0.376	-0.369	-0.360	-0.350	-0.340	-0.329	-0.319	-0.306	-0.294	-0.279	-0.264	-0.249	-0.231	-0.215	-0.198	-0.178	-0.159	-0.139	-0.119	-0.096	-0.075	-0.052	-0.029	-0.006	0.019	0.041	0.068	0.092	0.119	0.144	0.170	0.196	0.225	0.251	0.279	0.306	0.334	0.361	0.389	0.416	0.444	0.472	0.500	0.528	0.555	0.582	0.610	0.638	0.664	0.691	0.718	0.744	0.771	0.798	0.824	0.849	0.875	0.900	0.925	0.950	0.975	0.999	1.024	1.048	1.071	1.095	1.118	1.141	1.164	1.186	1.208	1.230	1.251	1.272	1.292	1.315	1.335	1.356	1.376	1.398	1.416	1.436	1.456	1.476	1.496	1.515	1.535	1.554	1.574	1.592	1.611	1.630	1.650	1.670	1.689	1.708	1.728	1.748	1.766	1.786	1.808	1.828	1.848	1.869	1.890	1.911	1.934	1.955	1.978	2.000	2.024	2.047	2.071	2.096	2.121	2.146	2.172	2.198	2.225	2.251	2.279	2.306	2.334	2.362	2.390	2.419	2.449	2.478	2.508	2.538	2.568	2.599	2.629	2.659	2.689	2.719	2.749	2.780	2.810	2.840	2.869	2.900	2.929	2.958	2.985	3.012	3.040	3.068	3.094	3.119	3.145	3.169	3.191	3.214	3.236	3.256	3.276	3.295	3.314	3.330	3.345	3.360	3.375	3.388	3.399	3.409	3.420	3.428	3.434	3.440	3.446	3.450	3.451	3.452	3.454	3.452	3.451	3.449	3.445	3.440	3.434	3.428	3.420	3.412	3.402	3.392	3.381	3.371	3.359	3.346	3.334	3.320	3.306	3.291	3.279	3.264	3.248	3.234	3.219	3.202	3.189	3.174	3.158	3.144	3.130	3.116	3.102	3.089	3.076	3.065	3.052	3.042	3.032	3.024	3.015	3.008	3.001	2.995	2.991	2.986	2.982	2.981	2.980	2.980	2.981	2.984	2.986	2.991	2.995	3.002	3.009	3.018	3.028	3.036	3.048	3.061	3.074	3.088	3.101	3.118	3.134	3.151	3.168	3.186	3.205	3.224	3.244	3.262	3.282	3.304	3.324	3.345	3.365	3.386	3.406	3.428	3.448	3.466	3.486	3.506	3.525	3.545	3.562	3.581	3.598	3.615	3.630	3.646	3.661	3.674	3.688	3.700	3.711	3.722	3.732	3.742	3.751	3.759	3.766	3.772	3.779	3.782	3.788	3.790	3.794	3.795	3.798	3.798	3.799	3.799	3.798	3.798	3.796	3.795	3.792	3.791	3.789	3.786	3.785	3.782	3.780	3.779	3.778	3.776	3.775	3.774	3.772	3.772	3.772	3.774	3.775	3.776	3.779	3.782	3.788	3.791	3.796	3.802	3.810	3.819	3.828	3.836	3.848	3.859	3.871	3.884	3.899	3.914	3.929	3.946	3.965	3.984	4.003	4.022	4.044	4.064	4.086	4.110	4.132	4.156	4.181	4.208	4.232	4.259	4.285	4.311	4.338	4.365	4.392	4.420	4.446	4.474	4.501	4.528	4.555	4.582	4.609	4.634	4.660	4.685	4.709	4.734	4.758	4.780	4.802	4.825	4.845	4.866	4.886	4.906	4.924	4.941	4.958	4.974	4.989	5.002	5.018	5.030	5.042	5.052	5.064	5.074	5.082	5.090	5.098	5.105	5.111	5.116	5.120	5.125	5.129	5.131	5.135	5.138	5.138	5.139	5.141	5.140	5.141	5.141	5.140	5.140	5.140	5.139	5.138	5.136	5.135	5.135	5.134	5.131	5.131	5.130	5.130	5.129	5.129	5.129	5.129	5.128	5.129	5.129	5.130	5.131	5.132	5.135	5.136	5.139	5.141	5.145	5.148	5.150	5.154	5.158	5.162	5.166	5.172	5.176	5.181	5.188	5.191	5.196	5.202	5.208	5.214	5.219	5.225	5.230	5.235	5.240	5.245	5.250	5.255	5.259	5.264	5.266	5.270	5.272	5.275	5.276	5.278	5.278	5.279	5.278	5.275	5.274	5.270	5.266	5.262	5.256	5.250	5.242	5.234	5.224	5.215	5.204	5.191	5.178	5.165	5.149	5.134	5.116	5.099	5.079	5.059	5.039	5.016	4.995	4.972	4.948	4.922	4.898	4.871	4.844	4.818	4.789	4.761	4.731	4.702	4.674	4.644	4.615	4.584	4.555	4.525	4.494	4.464	4.435	4.405	4.376	4.348	4.319	4.290	4.261	4.235	4.209	4.182	4.156	4.131	4.106	4.082	4.060	4.037	4.016	3.996	3.975	3.956	3.938	3.919	3.901	3.886	3.871	3.855	3.841	3.828	3.814	3.802	3.791	3.779	3.770	3.759	3.750	3.740	3.731	3.722	3.715	3.706	3.699	3.690	3.682	3.675	3.669	3.661	3.654	3.648	3.639	3.631	3.622	3.615	3.606	3.599	3.590	3.580	3.570	3.560	3.549	3.538	3.528	3.514	3.502	3.489	3.475	3.461	3.446	3.431	3.415	3.399	3.381	3.364	3.346	3.328	3.308	3.286	3.266	3.245	3.224	3.200	3.179	3.155	3.130	3.106	3.081	3.055	3.029	3.001	2.975	2.949	2.921	2.892	2.865	2.838	2.809	2.779	2.751	2.721	2.692	2.665	2.636	2.608	2.578	2.550	2.521	2.492	2.465	2.438	2.411	2.384	2.358	2.331	2.305	2.281	2.256	2.234	2.209	2.186	2.165	2.142	2.122	2.104	2.082	2.065	2.046	2.030	2.013	1.998	1.981	1.968	1.954	1.941	1.928	1.916	1.905	1.895	1.884	1.874	1.865	1.856	1.848	1.839	1.831	1.824	1.818	1.810	1.802	1.796	1.789	1.782	1.775	1.768	1.761	1.754	1.746	1.739	1.731	1.722	1.714	1.705	1.696	1.686	1.678	1.666	1.655	1.644	1.632	1.620	1.608	1.594	1.581	1.566	1.551	1.535	1.520	1.504	1.488	1.470	1.452	1.434	1.416	1.398	1.379	1.359	1.339	1.319	1.298	1.276	1.256	1.235	1.212	1.191	1.169	1.148	1.126	1.102	1.081	1.059	1.036	1.012	0.991	0.968	0.946	0.924	0.900	0.878	0.856	0.832	0.811	0.789	0.768	0.745	0.724	0.702	0.680	0.659	0.638	0.616	0.598	0.576	0.556	0.536	0.515	0.496	0.478	0.459	0.440	0.422	0.404	0.386	0.369	0.352	0.336	0.320	0.304	0.289	0.274	0.258	0.244	0.230	0.216	0.204	0.191	0.180	0.169	0.158	0.146	0.135	0.126	0.116	0.108	0.099	0.091	0.082	0.075	0.069	0.061	0.056	0.050	0.044	0.039	0.032	0.028	0.024	0.019	0.015	0.011	0.008	0.002	0.000	-0.004	-0.009	-0.011	-0.014	-0.019	-0.022	-0.026	-0.030	-0.034	-0.039	-0.044	-0.048	-0.051	-0.058	-0.062	-0.069	-0.074	-0.079	-0.085	-0.092	-0.099	-0.106	-0.114	-0.122	-0.130	-0.139	-0.148	-0.156	-0.165	-0.174	-0.184	-0.194	-0.205	-0.215	-0.225	-0.236	-0.248	-0.258	-0.269	-0.280	-0.291	-0.302	-0.314	-0.325	-0.336	-0.348	-0.358	-0.369	-0.379	-0.389	-0.399	-0.409	-0.418	-0.426	-0.435	-0.442	-0.451	-0.458	-0.464	-0.469	-0.475	-0.480	-0.484	-0.488	-0.491	-0.492	-0.494	-0.494	-0.495	-0.494	-0.491	-0.490	-0.488	-0.482	-0.479	-0.472	-0.465	-0.458	-0.450	-0.442	-0.432	-0.422	-0.410	-0.399	-0.386	-0.372	-0.359	-0.344	-0.329	-0.311	-0.295	-0.278	-0.259	-0.240	-0.220	-0.201	-0.179	-0.159	-0.138	-0.115	-0.092	-0.070	-0.046	-0.024	0.000	0.025	0.049	0.074	0.099	0.124	0.149	0.175	0.200	0.226	0.251	0.276	0.302	0.328	0.352	0.379	0.404	0.429	0.455	0.479	0.504	0.528	0.551	0.575	0.599	0.621	0.644	0.666	0.689	0.710	0.731	0.752	0.772	0.792	0.812	0.831	0.850	0.868	0.886	0.902	0.919	0.936	0.951	0.966	0.982	0.998	1.011	1.025	1.038	1.051	1.064	1.075	1.088	1.099	1.110	1.120	1.131	1.142	1.151	1.161	1.171	1.180	1.189	1.198	1.206	1.215	1.224	1.231	1.241	1.249	1.258	1.265	1.272	1.280	1.289	1.296	1.305	1.311	1.319	1.328	1.335	1.342	1.350	1.359	1.366	1.374	1.381	1.389	1.396	1.404	1.410	1.418	1.424	1.431	1.438	1.444	1.449	1.456	1.461	1.466	1.471	1.476	1.480	1.484	1.488	1.491	1.494	1.495	1.496	1.498	1.499	1.499	1.499	1.498	1.498	1.495	1.492	1.490	1.486	1.481	1.478	1.471	1.466	1.460	1.452	1.445	1.438	1.429	1.420	1.411	1.401	1.391	1.380	1.369	1.358	1.345	1.332	1.320	1.308	1.294	1.280	1.266	1.252	1.238	1.224	1.209	1.195	1.181	1.165	1.151	1.136	1.122	1.108	1.092	1.079	1.065	1.050	1.036	1.024	1.009	0.996	0.984	0.970	0.959	0.946	0.934	0.922	0.912	0.901	0.891	0.881	0.872	0.864	0.854	0.846	0.840	0.832	0.825	0.819	0.814	0.809	0.802	0.799	0.795	0.791	0.788	0.785	0.782	0.781	0.780	0.779	0.778	0.778	0.778	0.779	0.778	0.780	0.780	0.781	0.782	0.784	0.785	0.788	0.789	0.791	0.792	0.795	0.796	0.798	0.800	0.801	0.802	0.804	0.805	0.806	0.806	0.806	0.806	0.808	0.806	0.805	0.804	0.804	0.801	0.800	0.798	0.795	0.791	0.789	0.784	0.780	0.776	0.771	0.766	0.761	0.756	0.750	0.744	0.738	0.731	0.725	0.718	0.711	0.704	0.696	0.689	0.682	0.675	0.668	0.661	0.654	0.648	0.640	0.632	0.626	0.620	0.614	0.608	0.601	0.595	0.590	0.585	0.580	0.575	0.571	0.568	0.562	0.560	0.556	0.552	0.550	0.548	0.545	0.544	0.541	0.540	0.539	0.539	0.538	0.536	0.536	0.535	0.536	0.535	0.536	0.536	0.536	0.538	0.538	0.538	0.539	0.539	0.540	0.540	0.541	0.541	0.542	0.541	0.541	0.541	0.541	0.541	0.540	0.539	0.539	0.538	0.535	0.534	0.531	0.530	0.528	0.525	0.521	0.519	0.515	0.511	0.507	0.504	0.499	0.494	0.489	0.484	0.479	0.474	0.469	0.462	0.456	0.450	0.442	0.436	0.430	0.422	0.415	0.409	0.401	0.394	0.386	0.379	0.372	0.364	0.356	0.350	0.341	0.334	0.326	0.319	0.311	0.304	0.298	0.290	0.284	0.276	0.270	0.264	0.256	0.250	0.245	0.239	0.232	0.228	0.222	0.218	0.214	0.209	0.204	0.200	0.196	0.194	0.190	0.188	0.184	0.182	0.180	0.178	0.178	0.176	0.175	0.175	0.175	0.175	0.175	0.176	0.176	0.178	0.179	0.181	0.182	0.185	0.188	0.189	0.191	0.195	0.198	0.201	0.202	0.206	0.209	0.214	0.216	0.220	0.224	0.226	0.231	0.235	0.239	0.241	0.245	0.248	0.251	0.254	0.258	0.260	0.262	0.265	0.266	0.269	0.270	0.271	0.272	0.274	0.274	0.275	0.275	0.274	0.275	0.274	0.272	0.271	0.269	0.268	0.264	0.261	0.259	0.254	0.251	0.248	0.241	0.238	0.232	0.228	0.222	0.216	0.210	0.204	0.196	0.189	0.182	0.175	0.168	0.160	0.152	0.144	0.136	0.129	0.121	0.112	0.105	0.096	0.088	0.080	0.072	0.064	0.056	0.048	0.040	0.034	0.026	0.019	0.011	0.005	-0.001	-0.009	-0.014	-0.019	-0.025	-0.030	-0.035	-0.040	-0.044	-0.048	-0.051	-0.054	-0.056	-0.059	-0.061	-0.062	-0.064	-0.065	-0.065	-0.065	-0.066	-0.066	-0.065	-0.064	-0.061	-0.060	-0.059	-0.056	-0.055	-0.051	-0.050	-0.046	-0.042	-0.039	-0.036	-0.031	-0.028	-0.025	-0.020	-0.015	-0.011	-0.008	-0.002	0.001	0.005	0.010	0.015	0.018	0.021	0.028	0.031	0.034	0.039	0.042	0.046	0.050	0.052	0.056	0.060	0.062	0.066	0.069	0.071	0.074	0.076	0.079	0.081	0.084	0.085	0.088	0.089	0.090	0.091	0.091	0.092	0.094	0.094	0.094	0.095	0.095	0.095	0.095	0.095	0.094	0.092	0.091	0.091	0.090	0.089	0.088	0.086	0.084	0.082	0.080	0.079	0.076	0.074	0.071	0.069	0.066	0.065	0.062	0.059	0.058	0.055	0.052	0.050	0.048	0.046	0.045	0.042	0.041	0.039	0.039	0.038	0.036	0.036	0.036	0.036	0.036	0.039	0.040	0.041	0.044	0.048	0.050	0.054	0.058	0.064	0.069	0.075	0.081	0.089	0.096	0.105	0.114	0.124	0.134	0.145	0.155	0.169	0.180	0.194	0.206	0.220	0.234	0.249	0.264	0.279	0.295	0.310	0.326	0.342	0.359	0.375	0.391	0.408	0.424	0.439	0.454	0.470	0.484	0.499	0.512	0.526	0.539	0.552	0.562	0.574	0.584	0.592	0.601	0.609	0.615	0.621	0.626	0.630	0.632	0.634	0.635	0.635	0.634	0.631	0.629	0.625	0.620	0.614	0.606	0.599	0.590	0.581	0.570	0.560	0.548	0.535	0.522	0.510	0.495	0.481	0.466	0.451	0.436	0.421	0.406	0.391	0.375	0.360	0.345	0.330	0.316	0.301	0.288	0.276	0.262	0.251	0.240	0.229	0.219	0.210	0.200	0.192	0.186	0.181	0.176	0.172	0.168	0.166	0.165	0.165	0.166	0.168	0.170	0.172	0.178	0.182	0.189	0.196	0.204	0.212	0.221	0.231	0.241	0.252	0.266	0.278	0.290	0.304	0.318	0.331	0.346	0.360	0.374	0.389	0.404	0.419	0.432	0.448	0.461	0.475	0.490	0.502	0.516	0.529	0.540	0.552	0.562	0.574	0.582	0.591	0.600	0.606	0.614	0.619	0.624	0.628	0.631	0.632	0.634	0.634	0.634	0.631	0.630	0.626	0.621	0.615	0.610	0.602	0.595	0.586	0.578	0.566	0.556	0.546	0.534	0.520	0.507	0.495	0.481	0.468	0.452	0.439	0.425	0.410	0.395	0.381	0.366	0.352	0.339	0.325	0.311	0.299	0.288	0.276	0.265	0.255	0.245	0.236	0.228	0.220	0.214	0.209	0.204	0.200	0.198	0.195	0.194	0.194	0.195	0.196	0.200	0.202	0.208	0.214	0.220	0.226	0.235	0.244	0.254	0.264	0.275	0.286	0.298	0.311	0.324	0.338	0.351	0.365	0.379	0.392	0.408	0.421	0.436	0.450	0.465	0.478	0.492	0.506	0.518	0.531	0.542	0.552	0.565	0.574	0.584	0.592	0.600	0.606	0.614	0.618	0.622	0.626	0.630	0.630	0.631	0.630	0.629	0.626	0.622	0.619	0.612	0.608	0.600	0.591	0.581	0.571	0.559	0.546	0.532	0.519	0.504	0.486	0.471	0.452	0.434	0.415	0.396	0.376	0.355	0.332	0.311	0.289	0.266	0.244	0.221	0.196	0.172	0.150	0.125	0.101	0.078	0.054	0.029	0.006	-0.018	-0.041	-0.065	-0.088	-0.110	-0.130	-0.152	-0.174	-0.194	-0.214	-0.232	-0.251	-0.270	-0.288	-0.304	-0.320	-0.336	-0.350	-0.365	-0.378	-0.390	-0.402	-0.414	-0.425	-0.435	-0.445	-0.454	-0.462	-0.470	-0.478	-0.485	-0.491	-0.499	-0.504	-0.510	-0.516	-0.520	-0.526	-0.531	-0.536	-0.541	-0.548	-0.551	-0.558	-0.564	-0.570	-0.576	-0.582	-0.590	-0.596	-0.604	-0.612	-0.622	-0.631	-0.642	-0.652	-0.664	-0.676	-0.689	-0.702	-0.716	-0.732	-0.746	-0.762	-0.780	-0.796	-0.814	-0.832	-0.851	-0.870	-0.891	-0.910	-0.931	-0.951	-0.974	-0.995	-1.016	-1.038	-1.059	-1.080	-1.101	-1.124	-1.145	-1.165	-1.185	-1.205	-1.224	-1.244	-1.261	-1.279	-1.296	-1.311	-1.326	-1.340	-1.352	-1.364	-1.375	-1.385	-1.392	-1.400	-1.404	-1.409	-1.410	-1.412	-1.410	-1.409	-1.404	-1.400	-1.391	-1.384	-1.371	-1.359	-1.345	-1.329	-1.310	-1.290	-1.268	-1.244	-1.218	-1.190	-1.161	-1.130	-1.096	-1.061	-1.024	-0.986	-0.946	-0.902	-0.859	-0.814	-0.766	-0.716	-0.666	-0.612	-0.559	-0.504	-0.446	-0.388	-0.328	-0.268	-0.204	-0.140	-0.075	-0.009	0.058	0.126	0.195	0.264	0.335	0.406	0.479	0.551	0.624	0.698	0.771	0.845	0.918	0.991	1.066	1.139	1.212	1.286	1.358	1.431	1.502	1.572	1.642	1.712	1.781	1.849	1.915	1.980	2.042	2.106	2.166	2.226	2.282	2.340	2.394	2.446	2.496	2.546	2.591	2.636	2.679	2.718	2.755	2.791	2.824	2.855	2.882	2.909	2.931	2.952	2.970	2.986	2.998	3.009	3.016	3.021	3.024	3.021	3.019	3.012	3.004	2.992	2.978	2.961	2.941	2.920	2.894	2.866	2.836	2.802	2.768	2.729	2.689	2.645	2.599	2.550	2.500	2.448	2.392	2.334	2.274	2.212	2.146	2.079	2.011	1.940	1.866	1.791	1.715	1.636	1.555	1.471	1.386	1.301	1.212	1.122	1.031	0.940	0.845	0.750	0.654	0.555	0.455	0.355	0.254	0.150	0.048	-0.058	-0.164	-0.270	-0.379	-0.486	-0.596	-0.706	-0.816	-0.928	-1.040	-1.152	-1.265	-1.379	-1.492	-1.606	-1.720	-1.835	-1.951	-2.066	-2.182	-2.298	-2.414	-2.530	-2.646	-2.761	-2.879	-2.995	-3.111	-3.228	-3.344	-3.460	-3.576	-3.692	-3.809	-3.924	-4.040	-4.155	-4.270	-4.385	-4.499	-4.614	-4.728	-4.840	-4.952	-5.065	-5.178	-5.288	-5.399	-5.510	-5.619	-5.729	-5.836	-5.944	-6.050	-6.155	-6.261	-6.365	-6.469	-6.570	-6.671	-6.771	-6.869	-6.968	-7.064	-7.159	-7.252	-7.346	-7.438	-7.526	-7.615	-7.702	-7.789	-7.872	-7.954	-8.035	-8.114	-8.191	-8.268	-8.342	-8.414	-8.485	-8.555	-8.622	-8.688	-8.752	-8.814	-8.875	-8.935	-8.991	-9.046	-9.101	-9.154	-9.205	-9.255	-9.302	-9.349	-9.395	-9.439	-9.480	-9.521	-9.561	-9.600	-9.638	-9.674	-9.710	-9.744	-9.776	-9.810	-9.841	-9.872	-9.902	-9.932	-9.962	-9.991	-10.020	-10.048	-10.075	-10.104	-10.130	-10.158	-10.185	-10.211	-10.240	-10.266	-10.292	-10.321	-10.349	-10.376	-10.404	-10.432	-10.462	-10.490	-10.520	-10.550	-10.580	-10.610	-10.641	-10.672	-10.705	-10.736	-10.769	-10.802	-10.836	-10.870	-10.904	-10.939	-10.974	-11.009	-11.045	-11.080	-11.115	-11.152	-11.189	-11.224	-11.261	-11.296	-11.332	-11.370	-11.405	-11.440	-11.475	-11.510	-11.544	-11.579	-11.612	-11.645	-11.678	-11.709	-11.739	-11.768	-11.796	-11.825	-11.851	-11.876	-11.901	-11.924	-11.945	-11.966	-11.985	-12.001	-12.018	-12.031	-12.045	-12.056	-12.065	-12.072	-12.080	-12.084	-12.086	-12.088	-12.085	-12.084	-12.078	-12.071	-12.064	-12.052	-12.041	-12.028	-12.012	-11.994	-11.975	-11.954	-11.931	-11.908	-11.880	-11.852	-11.822	-11.792	-11.759	-11.725	-11.690	-11.654	-11.614	-11.575	-11.534	-11.491	-11.448	-11.402	-11.356	-11.309	-11.261	-11.212	-11.162	-11.112	-11.061	-11.008	-10.956	-10.901	-10.848	-10.791	-10.738	-10.680	-10.624	-10.566	-10.509	-10.451	-10.392	-10.334	-10.275	-10.216	-10.156	-10.096	-10.036	-9.976	-9.916	-9.855	-9.795	-9.734	-9.672	-9.611	-9.550	-9.488	-9.426	-9.364	-9.301	-9.239	-9.175	-9.112	-9.049	-8.985	-8.921	-8.856	-8.791	-8.725	-8.659	-8.592	-8.525	-8.456	-8.389	-8.320	-8.249	-8.179	-8.108	-8.035	-7.961	-7.888	-7.812	-7.736	-7.659	-7.581	-7.502	-7.421	-7.340	-7.258	-7.174	-7.090	-7.002	-6.915	-6.826	-6.736	-6.646	-6.554	-6.460	-6.365	-6.269	-6.171	-6.074	-5.975	-5.874	-5.772	-5.670	-5.568	-5.462	-5.356	-5.252	-5.144	-5.036	-4.929	-4.820	-4.711	-4.600	-4.490	-4.380	-4.270	-4.159	-4.049	-3.939	-3.828	-3.718	-3.608	-3.499	-3.390	-3.281	-3.174	-3.068	-2.960	-2.855	-2.751	-2.649	-2.546	-2.446	-2.346	-2.249	-2.151	-2.056	-1.964	-1.871	-1.781	-1.692	-1.605	-1.519	-1.436	-1.355	-1.275	-1.196	-1.119	-1.045	-0.971	-0.900	-0.830	-0.761	-0.696	-0.631	-0.569	-0.507	-0.446	-0.388	-0.331	-0.275	-0.221	-0.169	-0.118	-0.066	-0.018	0.030	0.078	0.124	0.170	0.214	0.259	0.301	0.344	0.385	0.426	0.468	0.507	0.549	0.588	0.626	0.666	0.705	0.744	0.782	0.820	0.860	0.899	0.936	0.975	1.014	1.052	1.091	1.130	1.169	1.209	1.249	1.289	1.328	1.368	1.408	1.448	1.488	1.528	1.569	1.608	1.648	1.689	1.729	1.770	1.810	1.851	1.891	1.931	1.971	2.011	2.051	2.090	2.129	2.168	2.206	2.244	2.281	2.319	2.355	2.390	2.426	2.461	2.495	2.529	2.560	2.592	2.624	2.655	2.684	2.712	2.739	2.765	2.790	2.814	2.838	2.860	2.880	2.900	2.920	2.938	2.952	2.968	2.982	2.995	3.006	3.016	3.026	3.034	3.041	3.046	3.050	3.054	3.056	3.058	3.056	3.055	3.054	3.051	3.048	3.042	3.036	3.030	3.024	3.015	3.006	2.998	2.989	2.978	2.968	2.958	2.946	2.934	2.924	2.911	2.900	2.888	2.876	2.865	2.854	2.842	2.831	2.821	2.811	2.801	2.791	2.782	2.774	2.766	2.758	2.751	2.744	2.739	2.732	2.728	2.724	2.719	2.716	2.714	2.711	2.709	2.709	2.708	2.706	2.706	2.705	2.706	2.706	2.706	2.708	2.709	2.710	2.710	2.711	2.711	2.711	2.711	2.711	2.711	2.710	2.708	2.706	2.702	2.699	2.694	2.690	2.685	2.678	2.670	2.662	2.652	2.644	2.634	2.621	2.609	2.595	2.580	2.565	2.549	2.531	2.512	2.494	2.472	2.452	2.431	2.409	2.384	2.360	2.334	2.308	2.281	2.254	2.226	2.196	2.168	2.138	2.108	2.076	2.045	2.014	1.981	1.949	1.918	1.884	1.851	1.819	1.785	1.752	1.719	1.686	1.654	1.620	1.588	1.554	1.522	1.490	1.458	1.426	1.395	1.364	1.332	1.301	1.272	1.242	1.212	1.184	1.155	1.126	1.100	1.071	1.045	1.018	0.991	0.965	0.940	0.915	0.890	0.865	0.840	0.816	0.791	0.769	0.745	0.721	0.699	0.676	0.652	0.630	0.609	0.586	0.562	0.540	0.518	0.495	0.474	0.450	0.429	0.405	0.382	0.359	0.335	0.312	0.288	0.265	0.240	0.215	0.190	0.165	0.139	0.114	0.086	0.059	0.031	0.005	-0.024	-0.052	-0.082	-0.110	-0.141	-0.171	-0.202	-0.234	-0.265	-0.296	-0.330	-0.362	-0.396	-0.430	-0.465	-0.500	-0.535	-0.570	-0.605	-0.641	-0.679	-0.715	-0.752	-0.789	-0.826	-0.864	-0.901	-0.940	-0.978	-1.015	-1.054	-1.091	-1.130	-1.168	-1.206	-1.242	-1.281	-1.318	-1.356	-1.392	-1.429	-1.465	-1.501	-1.536	-1.571	-1.606	-1.641	-1.674	-1.708	-1.740	-1.771	-1.804	-1.834	-1.865	-1.894	-1.922	-1.951	-1.979	-2.005	-2.030	-2.056	-2.080	-2.104	-2.128	-2.150	-2.171	-2.191	-2.212	-2.231	-2.250	-2.268	-2.285	-2.301	-2.318	-2.332	-2.348	-2.361	-2.376	-2.390	-2.402	-2.414	-2.426	-2.438	-2.449	-2.459	-2.470	-2.479	-2.490	-2.499	-2.510	-2.519	-2.528	-2.538	-2.546	-2.556	-2.566	-2.576	-2.586	-2.596	-2.606	-2.618	-2.629	-2.639	-2.651	-2.664	-2.675	-2.689	-2.701	-2.715	-2.729	-2.744	-2.759	-2.775	-2.791	-2.808	-2.825	-2.842	-2.861	-2.880	-2.899	-2.919	-2.939	-2.959	-2.979	-3.001	-3.022	-3.045	-3.068	-3.090	-3.111	-3.134	-3.158	-3.181	-3.205	-3.228	-3.251	-3.274	-3.296	-3.320	-3.342	-3.366	-3.388	-3.409	-3.431	-3.451	-3.474	-3.494	-3.512	-3.531	-3.550	-3.568	-3.584	-3.601	-3.616	-3.631	-3.644	-3.656	-3.669	-3.679	-3.690	-3.698	-3.705	-3.712	-3.719	-3.724	-3.728	-3.729	-3.730	-3.731	-3.730	-3.729	-3.726	-3.722	-3.718	-3.711	-3.704	-3.696	-3.686	-3.676	-3.666	-3.655	-3.642	-3.630	-3.616	-3.600	-3.585	-3.569	-3.554	-3.536	-3.518	-3.500	-3.481	-3.462	-3.444	-3.425	-3.405	-3.386	-3.366	-3.348	-3.328	-3.309	-3.289	-3.270	-3.251	-3.232	-3.214	-3.195	-3.179	-3.161	-3.145	-3.129	-3.114	-3.099	-3.085	-3.071	-3.058	-3.046	-3.035	-3.022	-3.012	-3.004	-2.995	-2.986	-2.979	-2.972	-2.968	-2.962	-2.958	-2.954	-2.951	-2.949	-2.946	-2.944	-2.944	-2.942	-2.944	-2.944	-2.944	-2.945	-2.946	-2.949	-2.950	-2.952	-2.955	-2.958	-2.960	-2.962	-2.965	-2.966	-2.970	-2.972	-2.972	-2.975	-2.976	-2.978	-2.979	-2.978	-2.978	-2.978	-2.976	-2.974	-2.971	-2.969	-2.966	-2.961	-2.956	-2.951	-2.945	-2.939	-2.931	-2.924	-2.915	-2.905	-2.895	-2.885	-2.874	-2.861	-2.849	-2.836	-2.821	-2.808	-2.792	-2.776	-2.760	-2.744	-2.726	-2.709	-2.691	-2.674	-2.654	-2.635	-2.615	-2.595	-2.574	-2.554	-2.532	-2.511	-2.490	-2.468	-2.445	-2.424	-2.401	-2.379	-2.356	-2.334	-2.310	-2.286	-2.264	-2.241	-2.218	-2.194	-2.170	-2.146	-2.121	-2.099	-2.075	-2.051	-2.027	-2.002	-1.979	-1.954	-1.931	-1.906	-1.882	-1.859	-1.834	-1.810	-1.786	-1.762	-1.739	-1.715	-1.691	-1.669	-1.645	-1.621	-1.599	-1.578	-1.554	-1.532	-1.510	-1.489	-1.468	-1.448	-1.426	-1.406	-1.386	-1.368	-1.348	-1.330	-1.312	-1.294	-1.278	-1.261	-1.245	-1.229	-1.214	-1.199	-1.185	-1.171	-1.158	-1.145	-1.132	-1.120	-1.109	-1.098	-1.086	-1.076	-1.065	-1.055	-1.044	-1.035	-1.025	-1.015	-1.005	-0.996	-0.986	-0.976	-0.965	-0.955	-0.944	-0.932	-0.921	-0.909	-0.896	-0.882	-0.870	-0.855	-0.840	-0.825	-0.808	-0.791	-0.774	-0.754	-0.735	-0.715	-0.694	-0.671	-0.649	-0.625	-0.600	-0.575	-0.549	-0.522	-0.495	-0.466	-0.438	-0.408	-0.379	-0.348	-0.318	-0.286	-0.254	-0.221	-0.189	-0.158	-0.125	-0.092	-0.060	-0.028	0.002	0.035	0.066	0.098	0.128	0.158	0.186	0.215	0.244	0.270	0.296	0.322	0.346	0.370	0.392	0.414	0.434	0.452	0.470	0.488	0.502	0.518	0.531	0.544	0.555	0.565	0.575	0.584	0.590	0.596	0.602	0.608	0.611	0.615	0.618	0.619	0.620	0.621	0.621	0.622	0.621	0.621	0.620	0.620	0.619	0.619	0.618	0.616	0.618	0.616	0.618	0.616	0.619	0.620	0.622	0.624	0.628	0.631	0.636	0.642	0.649	0.656	0.662	0.671	0.681	0.690	0.701	0.714	0.725	0.739	0.752	0.768	0.784	0.800	0.818	0.835	0.854	0.872	0.892	0.914	0.935	0.955	0.978	1.001	1.024	1.046	1.070	1.095	1.119	1.142	1.168	1.194	1.219	1.244	1.270	1.295	1.321	1.348	1.371	1.398	1.422	1.449	1.474	1.499	1.524	1.548	1.572	1.596	1.621	1.645	1.668	1.690	1.714	1.736	1.759	1.781	1.802	1.822	1.844	1.864	1.885	1.904	1.924	1.942	1.961	1.980	1.998	2.015	2.034	2.050	2.066	2.084	2.100	2.116	2.132	2.149	2.164	2.179	2.195	2.211	2.225	2.241	2.256	2.271	2.288	2.302	2.319	2.335	2.350	2.366	2.382	2.398	2.415	2.432	2.450	2.468	2.485	2.504	2.521	2.541	2.560	2.580	2.600	2.620	2.642	2.664	2.685	2.708	2.730	2.754	2.778	2.801	2.825	2.849	2.875	2.900	2.925	2.950	2.976	3.002	3.029	3.055	3.081	3.108	3.134	3.160	3.186	3.214	3.240	3.266	3.291	3.318	3.342	3.368	3.392	3.416	3.441	3.465	3.488	3.510	3.532	3.554	3.574	3.594	3.612	3.631	3.649	3.666	3.682	3.699	3.712	3.725	3.739	3.750	3.762	3.772	3.782	3.790	3.799	3.805	3.811	3.816	3.820	3.825	3.826	3.828	3.829	3.828	3.826	3.825	3.822	3.819	3.815	3.809	3.804	3.798	3.790	3.782	3.774	3.765	3.756	3.748	3.738	3.726	3.715	3.704	3.691	3.680	3.668	3.655	3.642	3.631	3.618	3.605	3.592	3.581	3.569	3.556	3.545	3.534	3.522	3.511	3.502	3.492	3.482	3.475	3.466	3.460	3.454	3.448	3.442	3.439	3.435	3.432	3.431	3.431	3.431	3.432	3.435	3.438	3.442	3.446	3.452	3.460	3.469	3.479	3.489	3.499	3.511	3.525	3.538	3.552	3.568	3.584	3.601	3.619	3.638	3.656	3.675	3.696	3.716	3.738	3.759	3.780	3.802	3.824	3.846	3.869	3.890	3.912	3.935	3.958	3.979	4.000	4.022	4.043	4.064	4.085	4.105	4.125	4.142	4.161	4.179	4.196	4.212	4.228	4.244	4.258	4.271	4.284	4.296	4.308	4.319	4.330	4.338	4.348	4.355	4.362	4.370	4.376	4.381	4.386	4.391	4.395	4.399	4.402	4.405	4.408	4.411	4.412	4.415	4.416	4.419	4.420	4.422	4.425	4.428	4.429	4.432	4.435	4.438	4.441	4.446	4.450	4.455	4.460	4.466	4.474	4.480	4.488	4.498	4.506	4.516	4.528	4.540	4.552	4.566	4.580	4.595	4.611	4.628	4.646	4.665	4.684	4.704	4.725	4.746	4.769	4.791	4.815	4.840	4.865	4.891	4.918	4.944	4.970	4.999	5.026	5.055	5.082	5.112	5.141	5.171	5.199	5.229	5.259	5.286	5.316	5.344	5.374	5.401	5.430	5.458	5.485	5.511	5.538	5.562	5.588	5.612	5.636	5.659	5.681	5.704	5.725	5.744	5.765	5.782	5.801	5.819	5.835	5.850	5.865	5.879	5.892	5.905	5.916	5.928	5.938	5.946	5.955	5.964	5.971	5.978	5.985	5.990	5.995	6.000	6.004	6.009	6.011	6.015	6.018	6.019	6.021	6.024	6.025	6.028	6.028	6.030	6.030	6.031	6.032	6.034	6.035	6.035	6.038	6.039	6.040	6.042	6.042	6.045	6.049	6.051	6.054	6.056	6.060	6.064	6.068	6.072	6.076	6.082	6.088	6.091	6.098	6.104	6.110	6.116	6.122	6.130	6.136	6.144	6.151	6.158	6.164	6.171	6.179	6.186	6.194	6.201	6.208	6.215	6.221	6.228	6.234	6.239	6.244	6.249	6.254	6.258	6.260	6.262	6.264	6.266	6.266	6.266	6.265	6.264	6.261	6.258	6.252	6.248	6.241	6.235	6.226	6.216	6.206	6.196	6.184	6.171	6.155	6.140	6.125	6.108	6.089	6.069	6.049	6.028	6.005	5.982	5.959	5.934	5.908	5.881	5.854	5.828	5.798	5.770	5.740	5.710	5.679	5.649	5.618	5.586	5.555	5.524	5.491	5.460	5.429	5.395	5.364	5.332	5.301	5.270	5.240	5.209	5.179	5.150	5.120	5.092	5.064	5.038	5.010	4.984	4.959	4.934	4.909	4.886	4.864	4.842	4.821	4.800	4.780	4.761	4.744	4.728	4.710	4.694	4.679	4.664	4.650	4.638	4.624	4.612	4.601	4.590	4.580	4.569	4.560	4.550	4.540	4.532	4.524	4.515	4.508	4.499	4.491	4.484	4.475	4.468	4.460	4.451	4.444	4.435	4.428	4.418	4.409	4.398	4.389	4.379	4.366	4.356	4.344	4.332	4.319	4.305	4.291	4.276	4.261	4.245	4.230	4.212	4.194	4.176	4.156	4.136	4.116	4.094	4.072	4.050	4.026	4.003	3.978	3.952	3.926	3.900	3.872	3.844	3.816	3.788	3.758	3.728	3.698	3.666	3.635	3.605	3.572	3.541	3.509	3.478	3.445	3.411	3.380	3.348	3.314	3.282	3.250	3.218	3.186	3.155	3.125	3.094	3.064	3.034	3.004	2.975	2.948	2.920	2.892	2.865	2.841	2.815	2.790	2.768	2.744	2.722	2.701	2.680	2.660	2.642	2.622	2.606	2.589	2.572	2.558	2.542	2.529	2.515	2.501	2.490	2.478	2.468	2.455	2.445	2.435	2.425	2.415	2.405	2.396	2.388	2.379	2.370	2.361	2.352	2.341	2.332	2.324	2.314	2.305	2.294	2.284	2.272	2.261	2.249	2.238	2.225	2.211	2.198	2.184	2.169	2.154	2.138	2.121	2.104	2.086	2.068	2.050	2.030	2.010	1.989	1.969	1.948	1.924	1.901	1.879	1.855	1.831	1.808	1.781	1.758	1.732	1.706	1.679	1.652	1.626	1.600	1.574	1.546	1.519	1.492	1.465	1.438	1.410	1.382	1.356	1.329	1.301	1.275	1.248	1.221	1.195	1.169	1.141	1.116	1.091	1.065	1.040	1.016	0.991	0.966	0.942	0.919	0.896	0.872	0.850	0.828	0.806	0.785	0.764	0.742	0.721	0.702	0.682	0.664	0.646	0.628	0.609	0.592	0.575	0.559	0.542	0.526	0.511	0.498	0.482	0.469	0.455	0.441	0.429	0.416	0.404	0.392	0.382	0.371	0.361	0.351	0.341	0.331	0.322	0.315	0.306	0.299	0.291	0.284	0.276	0.270	0.264	0.256	0.250	0.242	0.238	0.231	0.225	0.219	0.212	0.206	0.200	0.194	0.189	0.181	0.175	0.169	0.161	0.155	0.148	0.141	0.134	0.125	0.118	0.109	0.100	0.092	0.084	0.074	0.064	0.055	0.044	0.035	0.024	0.014	0.002	-0.010	-0.020	-0.031	-0.044	-0.055	-0.068	-0.080	-0.091	-0.102	-0.116	-0.128	-0.139	-0.151	-0.164	-0.175	-0.186	-0.198	-0.209	-0.220	-0.230	-0.240	-0.249	-0.258	-0.266	-0.275	-0.282	-0.288	-0.295	-0.300	-0.305	-0.309	-0.312	-0.315	-0.316	-0.318	-0.319	-0.318	-0.315	-0.314	-0.310	-0.305	-0.300	-0.294	-0.288	-0.280	-0.271	-0.261	-0.250	-0.239	-0.228	-0.214	-0.200	-0.184	-0.169	-0.152	-0.134	-0.116	-0.098	-0.078	-0.058	-0.038	-0.015	0.008	0.030	0.054	0.078	0.102	0.126	0.152	0.179	0.204	0.230	0.256	0.284	0.310	0.339	0.366	0.394	0.421	0.449	0.478	0.505	0.534	0.561	0.590	0.618	0.645	0.674	0.700	0.729	0.756	0.784	0.811	0.838	0.864	0.889	0.915	0.941	0.966	0.991	1.016	1.041	1.064	1.088	1.111	1.134	1.156	1.180	1.201	1.222	1.244	1.265	1.285	1.305	1.324	1.344	1.362	1.381	1.400	1.419	1.436	1.452	1.471	1.488	1.502	1.520	1.536	1.551	1.566	1.581	1.596	1.611	1.626	1.640	1.654	1.669	1.682	1.695	1.709	1.722	1.735	1.748	1.761	1.774	1.786	1.800	1.811	1.824	1.835	1.848	1.859	1.871	1.882	1.894	1.906	1.916	1.928	1.939	1.950	1.960	1.971	1.981	1.991	2.000	2.010	2.019	2.029	2.038	2.045	2.054	2.061	2.068	2.074	2.081	2.088	2.092	2.098	2.102	2.108	2.110	2.114	2.116	2.119	2.120	2.120	2.121	2.121	2.121	2.120	2.118	2.116	2.111	2.109	2.104	2.100	2.094	2.088	2.080	2.072	2.065	2.056	2.046	2.036	2.026	2.016	2.002	1.991	1.979	1.966	1.952	1.939	1.925	1.909	1.895	1.879	1.862	1.846	1.830	1.814	1.798	1.780	1.762	1.746	1.729	1.711	1.695	1.678	1.660	1.644	1.626	1.610	1.592	1.576	1.561	1.545	1.530	1.515	1.500	1.485	1.471	1.458	1.446	1.434	1.422	1.410	1.399	1.389	1.380	1.371	1.364	1.356	1.349	1.342	1.338	1.331	1.326	1.322	1.320	1.318	1.314	1.312	1.312	1.311	1.311	1.312	1.312	1.314	1.315	1.318	1.321	1.322	1.326	1.330	1.332	1.336	1.340	1.344	1.349	1.351	1.355	1.359	1.362	1.366	1.369	1.371	1.375	1.378	1.379	1.381	1.382	1.384	1.384	1.385	1.385	1.385	1.382	1.381	1.379	1.378	1.375	1.371	1.368	1.362	1.359	1.352	1.348	1.341	1.335	1.328	1.320	1.312	1.305	1.298	1.289	1.281	1.272	1.264	1.255	1.245	1.238	1.228	1.219	1.210	1.201	1.191	1.184	1.175	1.166	1.159	1.151	1.144	1.136	1.130	1.124	1.118	1.112	1.106	1.102	1.098	1.095	1.091	1.088	1.085	1.084	1.082	1.081	1.080	1.079	1.079	1.080	1.080	1.081	1.082	1.085	1.086	1.090	1.092	1.095	1.098	1.101	1.105	1.109	1.112	1.115	1.119	1.124	1.128	1.130	1.134	1.138	1.140	1.142	1.146	1.149	1.151	1.154	1.156	1.158	1.159	1.159	1.160	1.159	1.159	1.158	1.158	1.156	1.154	1.150	1.148	1.144	1.141	1.138	1.131	1.126	1.121	1.115	1.109	1.102	1.096	1.089	1.081	1.074	1.064	1.056	1.048	1.039	1.029	1.019	1.009	0.999	0.989	0.979	0.969	0.958	0.946	0.936	0.925	0.915	0.905	0.894	0.884	0.874	0.862	0.852	0.842	0.832	0.822	0.812	0.802	0.795	0.785	0.776	0.766	0.759	0.750	0.742	0.735	0.728	0.720	0.714	0.708	0.701	0.695	0.690	0.685	0.681	0.675	0.671	0.668	0.664	0.661	0.659	0.656	0.654	0.654	0.652	0.651	0.650	0.650	0.650	0.651	0.652	0.652	0.654	0.655	0.658	0.659	0.661	0.664	0.668	0.670	0.672	0.676	0.680	0.682	0.686	0.690	0.694	0.698	0.702	0.706	0.710	0.714	0.719	0.722	0.725	0.729	0.732	0.735	0.739	0.742	0.745	0.749	0.750	0.752	0.755	0.756	0.758	0.759	0.760	0.761	0.760	0.761	0.760	0.760	0.759	0.756	0.755	0.752	0.749	0.746	0.742	0.739	0.735	0.730	0.724	0.719	0.714	0.708	0.700	0.694	0.688	0.679	0.671	0.664	0.655	0.646	0.639	0.629	0.619	0.611	0.601	0.591	0.581	0.570	0.560	0.550	0.540	0.530	0.520	0.509	0.500	0.490	0.480	0.470	0.460	0.450	0.441	0.431	0.422	0.412	0.404	0.396	0.388	0.380	0.372	0.365	0.358	0.351	0.345	0.340	0.334	0.329	0.322	0.319	0.315	0.311	0.306	0.305	0.301	0.299	0.298	0.295	0.294	0.292	0.292	0.291	0.291	0.291	0.292	0.292	0.294	0.295	0.296	0.298	0.300	0.301	0.304	0.308	0.309	0.312	0.314	0.318	0.321	0.324	0.328	0.330	0.334	0.339	0.342	0.345	0.350	0.352	0.358	0.360	0.365	0.369	0.372	0.378	0.381	0.385	0.389	0.392	0.398	0.401	0.405	0.409	0.412	0.416	0.421	0.425	0.429	0.432	0.438	0.440	0.444	0.448	0.451	0.455	0.459	0.462	0.465	0.469	0.472	0.474	0.478	0.481	0.484	0.488	0.490	0.492	0.495	0.499	0.502	0.504	0.507	0.509	0.512	0.515	0.519	0.521	0.525	0.528	0.530	0.535	0.538	0.542	0.546	0.550	0.555	0.559	0.564	0.569	0.575	0.580	0.588	0.592	0.600	0.609	0.615	0.624	0.634	0.642	0.651	0.662	0.674	0.685	0.698	0.710	0.721	0.735	0.750	0.765	0.779	0.795	0.810	0.828	0.844	0.861	0.879	0.896	0.914	0.932	0.951	0.969	0.988	1.006	1.025	1.044	1.061	1.080	1.098	1.114	1.131	1.149	1.165	1.180	1.195	1.210	1.224	1.236	1.249	1.259	1.270	1.280	1.288	1.295	1.301	1.306	1.311	1.314	1.315	1.316	1.315	1.315	1.312	1.309	1.304	1.299	1.292	1.284	1.275	1.266	1.255	1.245	1.234	1.221	1.208	1.194	1.179	1.165	1.150	1.135	1.119	1.102	1.088	1.071	1.056	1.040	1.025	1.010	0.995	0.981	0.969	0.954	0.942	0.931	0.920	0.909	0.900	0.891	0.884	0.876	0.871	0.866	0.862	0.859	0.858	0.858	0.856	0.858	0.860	0.864	0.868	0.872	0.879	0.885	0.892	0.901	0.910	0.921	0.931	0.942	0.954	0.966	0.979	0.992	1.006	1.020	1.034	1.049	1.062	1.076	1.090	1.105	1.119	1.132	1.146	1.159	1.171	1.184	1.195	1.208	1.218	1.228	1.236	1.246	1.254	1.260	1.268	1.272	1.278	1.280	1.282	1.285	1.286	1.286	1.285	1.284	1.280	1.276	1.271	1.265	1.259	1.251	1.244	1.235	1.224	1.214	1.202	1.190	1.178	1.165	1.151	1.136	1.121	1.106	1.090	1.075	1.059	1.044	1.026	1.010	0.995	0.979	0.961	0.945	0.930	0.914	0.899	0.884	0.870	0.855	0.842	0.829	0.818	0.805	0.795	0.784	0.775	0.766	0.759	0.751	0.745	0.740	0.735	0.731	0.729	0.728	0.728	0.726	0.728	0.730	0.734	0.736	0.741	0.746	0.752	0.759	0.766	0.775	0.784	0.792	0.802	0.812	0.822	0.834	0.846	0.858	0.871	0.882	0.895	0.908	0.920	0.934	0.946	0.958	0.970	0.981	0.994	1.005	1.016	1.026	1.036	1.045	1.054	1.061	1.069	1.075	1.080	1.085	1.089	1.091	1.094	1.094	1.094	1.092	1.091	1.089	1.084	1.080	1.071	1.065	1.056	1.046	1.035	1.024	1.010	0.996	0.980	0.964	0.946	0.929	0.909	0.889	0.868	0.844	0.821	0.796	0.772	0.748	0.721	0.694	0.666	0.640	0.611	0.581	0.552	0.524	0.494	0.465	0.434	0.404	0.374	0.342	0.314	0.284	0.254	0.225	0.195	0.166	0.138	0.110	0.082	0.055	0.029	0.002	-0.022	-0.046	-0.070	-0.094	-0.116	-0.136	-0.158	-0.178	-0.195	-0.214	-0.231	-0.248	-0.264	-0.279	-0.292	-0.306	-0.319	-0.331	-0.342	-0.352	-0.362	-0.371	-0.381	-0.389	-0.396	-0.405	-0.411	-0.418	-0.424	-0.430	-0.436	-0.442	-0.448	-0.454	-0.459	-0.465	-0.471	-0.478	-0.484	-0.490	-0.498	-0.504	-0.512	-0.521	-0.529	-0.538	-0.548	-0.556	-0.568	-0.579	-0.590	-0.601	-0.615	-0.628	-0.641	-0.655	-0.669	-0.684	-0.699	-0.714	-0.730	-0.746	-0.762	-0.780	-0.798	-0.815	-0.832	-0.850	-0.868	-0.885	-0.902	-0.920	-0.938	-0.954	-0.970	-0.986	-1.001	-1.016	-1.031	-1.044	-1.058	-1.070	-1.081	-1.092	-1.101	-1.110	-1.118	-1.124	-1.130	-1.134	-1.136	-1.138	-1.139	-1.136	-1.134	-1.130	-1.124	-1.116	-1.108	-1.096	-1.084	-1.070	-1.055	-1.038	-1.018	-0.996	-0.974	-0.950	-0.922	-0.895	-0.865	-0.832	-0.799	-0.764	-0.728	-0.688	-0.648	-0.605	-0.561	-0.515	-0.468	-0.419	-0.368	-0.315	-0.261	-0.205	-0.148	-0.089	-0.030	0.031	0.094	0.159	0.224	0.290	0.358	0.425	0.494	0.565	0.636	0.708	0.780	0.854	0.926	1.000	1.074	1.149	1.222	1.298	1.371	1.445	1.520	1.594	1.666	1.740	1.811	1.882	1.954	2.022	2.091	2.159	2.225	2.291	2.355	2.418	2.478	2.536	2.595	2.650	2.704	2.755	2.805	2.852	2.898	2.941	2.982	3.021	3.058	3.091	3.124	3.152	3.179	3.202	3.224	3.241	3.259	3.271	3.281	3.290	3.295	3.298	3.298	3.294	3.289	3.281	3.269	3.255	3.239	3.219	3.199	3.172	3.146	3.118	3.085	3.050	3.014	2.974	2.931	2.888	2.841	2.792	2.741	2.689	2.632	2.575	2.516	2.454	2.390	2.325	2.258	2.188	2.116	2.044	1.969	1.891	1.814	1.734	1.652	1.570	1.486	1.399	1.312	1.224	1.135	1.044	0.952	0.858	0.764	0.669	0.571	0.474	0.376	0.276	0.176	0.075	-0.028	-0.130	-0.232	-0.336	-0.442	-0.548	-0.652	-0.760	-0.866	-0.974	-1.081	-1.190	-1.299	-1.406	-1.516	-1.625	-1.734	-1.844	-1.955	-2.065	-2.175	-2.285	-2.395	-2.505	-2.616	-2.726	-2.838	-2.948	-3.058	-3.169	-3.279	-3.389	-3.499	-3.609	-3.718	-3.828	-3.936	-4.045	-4.155	-4.262	-4.371	-4.478	-4.585	-4.692	-4.799	-4.905	-5.010	-5.115	-5.220	-5.325	-5.428	-5.531	-5.632	-5.734	-5.834	-5.935	-6.034	-6.132	-6.230	-6.326	-6.422	-6.518	-6.611	-6.702	-6.795	-6.885	-6.975	-7.062	-7.149	-7.235	-7.319	-7.402	-7.484	-7.565	-7.644	-7.720	-7.796	-7.870	-7.944	-8.015	-8.085	-8.152	-8.220	-8.285	-8.349	-8.411	-8.471	-8.530	-8.588	-8.644	-8.699	-8.751	-8.802	-8.852	-8.901	-8.948	-8.994	-9.039	-9.082	-9.125	-9.165	-9.205	-9.242	-9.281	-9.318	-9.352	-9.388	-9.422	-9.455	-9.489	-9.520	-9.552	-9.582	-9.614	-9.644	-9.674	-9.704	-9.734	-9.762	-9.791	-9.821	-9.851	-9.879	-9.909	-9.939	-9.969	-9.999	-10.029	-10.060	-10.091	-10.121	-10.155	-10.186	-10.219	-10.251	-10.285	-10.320	-10.354	-10.389	-10.424	-10.459	-10.495	-10.531	-10.568	-10.605	-10.641	-10.680	-10.716	-10.754	-10.791	-10.829	-10.866	-10.905	-10.941	-10.978	-11.015	-11.051	-11.088	-11.122	-11.158	-11.191	-11.224	-11.258	-11.289	-11.320	-11.350	-11.378	-11.405	-11.431	-11.458	-11.481	-11.504	-11.524	-11.544	-11.561	-11.578	-11.592	-11.605	-11.616	-11.625	-11.632	-11.638	-11.642	-11.644	-11.645	-11.642	-11.639	-11.634	-11.626	-11.616	-11.604	-11.591	-11.576	-11.559	-11.540	-11.519	-11.496	-11.472	-11.446	-11.418	-11.388	-11.356	-11.325	-11.290	-11.254	-11.216	-11.178	-11.136	-11.095	-11.051	-11.008	-10.961	-10.914	-10.866	-10.818	-10.766	-10.715	-10.662	-10.610	-10.556	-10.501	-10.445	-10.390	-10.332	-10.274	-10.216	-10.158	-10.098	-10.039	-9.978	-9.916	-9.856	-9.794	-9.731	-9.670	-9.606	-9.544	-9.480	-9.418	-9.354	-9.291	-9.226	-9.162	-9.098	-9.034	-8.969	-8.904	-8.840	-8.774	-8.710	-8.644	-8.579	-8.512	-8.446	-8.381	-8.314	-8.248	-8.181	-8.114	-8.046	-7.979	-7.910	-7.841	-7.772	-7.704	-7.632	-7.562	-7.491	-7.420	-7.346	-7.274	-7.201	-7.126	-7.051	-6.975	-6.898	-6.821	-6.742	-6.662	-6.582	-6.501	-6.420	-6.336	-6.251	-6.166	-6.080	-5.992	-5.904	-5.814	-5.724	-5.632	-5.540	-5.446	-5.351	-5.258	-5.160	-5.064	-4.966	-4.866	-4.768	-4.666	-4.566	-4.465	-4.361	-4.260	-4.156	-4.052	-3.949	-3.845	-3.740	-3.636	-3.531	-3.428	-3.322	-3.219	-3.114	-3.011	-2.908	-2.805	-2.702	-2.601	-2.500	-2.400	-2.301	-2.202	-2.105	-2.009	-1.914	-1.819	-1.726	-1.635	-1.545	-1.456	-1.369	-1.282	-1.198	-1.114	-1.034	-0.952	-0.874	-0.796	-0.721	-0.648	-0.574	-0.502	-0.434	-0.365	-0.299	-0.232	-0.169	-0.105	-0.045	0.016	0.074	0.131	0.189	0.244	0.298	0.350	0.402	0.454	0.504	0.554	0.602	0.650	0.698	0.745	0.791	0.836	0.882	0.928	0.971	1.015	1.059	1.102	1.145	1.189	1.232	1.275	1.318	1.360	1.404	1.446	1.489	1.531	1.575	1.616	1.660	1.702	1.746	1.789	1.832	1.875	1.919	1.961	2.005	2.049	2.092	2.136	2.179	2.222	2.266	2.310	2.352	2.396	2.439	2.482	2.525	2.569	2.610	2.652	2.694	2.735	2.776	2.816	2.856	2.896	2.935	2.975	3.011	3.050	3.086	3.122	3.158	3.192	3.228	3.260	3.291	3.324	3.354	3.384	3.411	3.440	3.466	3.491	3.516	3.541	3.564	3.585	3.605	3.624	3.642	3.660	3.675	3.690	3.702	3.715	3.726	3.736	3.746	3.754	3.760	3.765	3.770	3.772	3.775	3.778	3.778	3.776	3.775	3.772	3.770	3.766	3.762	3.756	3.750	3.744	3.736	3.729	3.721	3.712	3.702	3.694	3.684	3.675	3.665	3.655	3.645	3.635	3.625	3.615	3.605	3.596	3.586	3.578	3.568	3.559	3.550	3.542	3.535	3.528	3.521	3.514	3.508	3.501	3.496	3.492	3.488	3.484	3.480	3.476	3.474	3.471	3.469	3.468	3.465	3.464	3.462	3.461	3.459	3.458	3.458	3.455	3.454	3.452	3.450	3.449	3.445	3.441	3.439	3.434	3.430	3.424	3.419	3.412	3.405	3.396	3.389	3.379	3.369	3.356	3.344	3.331	3.318	3.302	3.286	3.268	3.250	3.231	3.211	3.190	3.168	3.145	3.121	3.096	3.070	3.044	3.015	2.988	2.959	2.928	2.896	2.865	2.834	2.800	2.768	2.734	2.699	2.664	2.629	2.594	2.558	2.521	2.485	2.449	2.412	2.376	2.338	2.301	2.265	2.228	2.192	2.155	2.119	2.084	2.047	2.013	1.978	1.941	1.908	1.874	1.841	1.808	1.775	1.742	1.711	1.680	1.648	1.618	1.588	1.558	1.528	1.500	1.471	1.444	1.416	1.389	1.362	1.336	1.310	1.284	1.259	1.234	1.208	1.184	1.159	1.135	1.111	1.086	1.062	1.039	1.014	0.990	0.966	0.941	0.918	0.892	0.869	0.844	0.820	0.795	0.770	0.744	0.719	0.692	0.666	0.640	0.612	0.585	0.558	0.530	0.501	0.471	0.442	0.411	0.382	0.351	0.321	0.289	0.256	0.224	0.191	0.158	0.125	0.090	0.056	0.021	-0.015	-0.050	-0.086	-0.124	-0.160	-0.198	-0.234	-0.271	-0.310	-0.349	-0.386	-0.425	-0.462	-0.501	-0.540	-0.580	-0.619	-0.658	-0.696	-0.734	-0.772	-0.811	-0.849	-0.888	-0.925	-0.962	-0.999	-1.036	-1.072	-1.109	-1.144	-1.180	-1.215	-1.249	-1.281	-1.315	-1.348	-1.380	-1.410	-1.440	-1.471	-1.499	-1.528	-1.555	-1.581	-1.609	-1.634	-1.658	-1.681	-1.704	-1.726	-1.746	-1.768	-1.788	-1.806	-1.824	-1.841	-1.859	-1.874	-1.890	-1.905	-1.918	-1.931	-1.944	-1.955	-1.966	-1.978	-1.989	-1.998	-2.007	-2.016	-2.025	-2.033	-2.041	-2.049	-2.056	-2.064	-2.071	-2.079	-2.086	-2.092	-2.100	-2.108	-2.114	-2.121	-2.129	-2.136	-2.144	-2.152	-2.161	-2.170	-2.179	-2.190	-2.199	-2.210	-2.221	-2.232	-2.245	-2.258	-2.271	-2.284	-2.298	-2.312	-2.329	-2.344	-2.361	-2.379	-2.396	-2.414	-2.432	-2.452	-2.472	-2.494	-2.514	-2.535	-2.558	-2.580	-2.602	-2.626	-2.650	-2.672	-2.696	-2.720	-2.745	-2.770	-2.794	-2.819	-2.844	-2.868	-2.892	-2.916	-2.940	-2.964	-2.988	-3.011	-3.032	-3.055	-3.078	-3.098	-3.119	-3.139	-3.158	-3.176	-3.194	-3.211	-3.226	-3.241	-3.255	-3.269	-3.280	-3.291	-3.301	-3.310	-3.319	-3.324	-3.330	-3.335	-3.336	-3.339	-3.339	-3.339	-3.336	-3.334	-3.330	-3.325	-3.319	-3.311	-3.302	-3.294	-3.282	-3.271	-3.260	-3.246	-3.231	-3.218	-3.201	-3.184	-3.168	-3.150	-3.132	-3.114	-3.094	-3.074	-3.056	-3.035	-3.015	-2.996	-2.975	-2.956	-2.936	-2.918	-2.898	-2.879	-2.859	-2.841	-2.824	-2.806	-2.790	-2.775	-2.759	-2.745	-2.731	-2.719	-2.706	-2.694	-2.684	-2.674	-2.666	-2.658	-2.651	-2.645	-2.640	-2.635	-2.634	-2.630	-2.629	-2.629	-2.629	-2.630	-2.631	-2.634	-2.636	-2.640	-2.645	-2.650	-2.655	-2.660	-2.666	-2.674	-2.680	-2.686	-2.694	-2.700	-2.708	-2.715	-2.721	-2.729	-2.735	-2.741	-2.748	-2.752	-2.759	-2.762	-2.766	-2.770	-2.772	-2.775	-2.776	-2.778	-2.779	-2.776	-2.775	-2.772	-2.770	-2.766	-2.761	-2.755	-2.748	-2.740	-2.731	-2.722	-2.711	-2.700	-2.689	-2.675	-2.661	-2.646	-2.630	-2.615	-2.598	-2.580	-2.561	-2.544	-2.524	-2.502	-2.482	-2.460	-2.439	-2.416	-2.392	-2.370	-2.345	-2.321	-2.298	-2.272	-2.249	-2.222	-2.198	-2.171	-2.146	-2.121	-2.095	-2.070	-2.044	-2.018	-1.992	-1.966	-1.940	-1.914	-1.888	-1.862	-1.838	-1.812	-1.788	-1.762	-1.738	-1.712	-1.688	-1.664	-1.639	-1.615	-1.591	-1.568	-1.545	-1.522	-1.500	-1.476	-1.454	-1.434	-1.411	-1.390	-1.369	-1.349	-1.329	-1.308	-1.290	-1.270	-1.251	-1.234	-1.215	-1.198	-1.179	-1.164	-1.146	-1.131	-1.115	-1.100	-1.086	-1.071	-1.058	-1.044	-1.030	-1.018	-1.005	-0.994	-0.981	-0.970	-0.960	-0.950	-0.939	-0.929	-0.919	-0.910	-0.900	-0.890	-0.881	-0.872	-0.862	-0.854	-0.845	-0.835	-0.826	-0.816	-0.808	-0.798	-0.786	-0.776	-0.766	-0.755	-0.744	-0.730	-0.719	-0.705	-0.691	-0.676	-0.661	-0.645	-0.629	-0.611	-0.594	-0.575	-0.555	-0.536	-0.515	-0.492	-0.470	-0.446	-0.424	-0.399	-0.372	-0.346	-0.320	-0.292	-0.265	-0.235	-0.206	-0.178	-0.146	-0.118	-0.086	-0.055	-0.025	0.006	0.036	0.069	0.099	0.130	0.160	0.190	0.220	0.250	0.279	0.308	0.336	0.362	0.389	0.415	0.440	0.464	0.486	0.507	0.529	0.549	0.568	0.585	0.602	0.618	0.632	0.646	0.658	0.669	0.679	0.688	0.695	0.702	0.709	0.714	0.716	0.720	0.722	0.724	0.726	0.725	0.725	0.724	0.722	0.721	0.719	0.716	0.714	0.711	0.709	0.705	0.704	0.700	0.699	0.696	0.695	0.695	0.692	0.694	0.694	0.695	0.698	0.700	0.704	0.708	0.712	0.719	0.726	0.734	0.742	0.752	0.764	0.775	0.788	0.801	0.816	0.831	0.849	0.866	0.885	0.904	0.925	0.945	0.966	0.990	1.012	1.038	1.062	1.088	1.115	1.141	1.169	1.196	1.224	1.252	1.282	1.310	1.340	1.370	1.400	1.430	1.460	1.491	1.521	1.551	1.582	1.611	1.642	1.672	1.701	1.731	1.761	1.790	1.819	1.846	1.875	1.902	1.930	1.958	1.984	2.010	2.036	2.062	2.088	2.112	2.136	2.160	2.184	2.208	2.229	2.251	2.274	2.294	2.316	2.336	2.356	2.378	2.398	2.416	2.436	2.455	2.474	2.492	2.511	2.530	2.549	2.568	2.586	2.604	2.622	2.640	2.660	2.679	2.699	2.718	2.736	2.756	2.776	2.796	2.818	2.839	2.860	2.881	2.904	2.928	2.950	2.974	2.998	3.021	3.046	3.072	3.098	3.125	3.151	3.179	3.206	3.235	3.262	3.292	3.320	3.351	3.380	3.409	3.440	3.470	3.501	3.531	3.564	3.594	3.624	3.656	3.686	3.718	3.748	3.778	3.808	3.838	3.868	3.898	3.926	3.956	3.984	4.011	4.039	4.065	4.091	4.116	4.141	4.165	4.188	4.210	4.232	4.254	4.274	4.292	4.311	4.328	4.345	4.360	4.375	4.389	4.401	4.414	4.424	4.434	4.442	4.450	4.458	4.462	4.468	4.470	4.474	4.475	4.476	4.476	4.474	4.471	4.469	4.465	4.460	4.455	4.449	4.441	4.432	4.424	4.415	4.405	4.395	4.384	4.370	4.359	4.346	4.332	4.319	4.305	4.291	4.278	4.261	4.248	4.232	4.218	4.202	4.189	4.174	4.160	4.146	4.131	4.119	4.105	4.094	4.081	4.070	4.059	4.048	4.037	4.030	4.021	4.014	4.009	4.003	3.996	3.994	3.990	3.988	3.988	3.986	3.988	3.990	3.992	3.996	4.000	4.006	4.012	4.021	4.030	4.039	4.049	4.059	4.071	4.084	4.098	4.111	4.126	4.141	4.156	4.172	4.189	4.206	4.224	4.241	4.260	4.278	4.295	4.314	4.331	4.350	4.369	4.386	4.405	4.422	4.439	4.455	4.472	4.489	4.505	4.520	4.534	4.549	4.562	4.576	4.588	4.600	4.611	4.621	4.630	4.640	4.649	4.655	4.662	4.669	4.674	4.678	4.682	4.685	4.689	4.690	4.691	4.692	4.692	4.692	4.691	4.691	4.689	4.688	4.685	4.682	4.681	4.678	4.674	4.671	4.669	4.666	4.662	4.660	4.658	4.655	4.652	4.650	4.648	4.646	4.646	4.646	4.646	4.646	4.648	4.650	4.651	4.656	4.659	4.664	4.669	4.676	4.684	4.691	4.700	4.709	4.720	4.731	4.744	4.758	4.771	4.785	4.801	4.818	4.834	4.852	4.871	4.890	4.910	4.931	4.951	4.974	4.995	5.018	5.041	5.065	5.089	5.112	5.138	5.161	5.188	5.212	5.238	5.262	5.288	5.311	5.336	5.361	5.384	5.409	5.431	5.455	5.478	5.499	5.521	5.542	5.564	5.582	5.602	5.621	5.639	5.656	5.672	5.688	5.702	5.716	5.730	5.742	5.754	5.765	5.775	5.784	5.794	5.801	5.808	5.814	5.819	5.824	5.829	5.832	5.835	5.838	5.839	5.840	5.840	5.840	5.841	5.840	5.839	5.838	5.835	5.834	5.831	5.830	5.828	5.824	5.821	5.819	5.816	5.814	5.811	5.809	5.806	5.805	5.801	5.800	5.799	5.798	5.796	5.796	5.795	5.795	5.795	5.795	5.798	5.798	5.800	5.801	5.804	5.806	5.809	5.812	5.815	5.819	5.822	5.826	5.830	5.834	5.839	5.842	5.848	5.850	5.855	5.860	5.864	5.866	5.870	5.874	5.876	5.879	5.881	5.882	5.884	5.884	5.885	5.884	5.884	5.881	5.879	5.876	5.872	5.868	5.862	5.856	5.849	5.840	5.831	5.822	5.811	5.800	5.788	5.775	5.760	5.745	5.729	5.712	5.695	5.676	5.658	5.638	5.618	5.596	5.574	5.551	5.529	5.505	5.481	5.456	5.431	5.406	5.380	5.355	5.329	5.302	5.276	5.250	5.222	5.196	5.170	5.145	5.118	5.092	5.066	5.041	5.016	4.991	4.966	4.942	4.919	4.896	4.874	4.851	4.830	4.809	4.789	4.769	4.749	4.731	4.714	4.695	4.679	4.662	4.648	4.632	4.618	4.605	4.591	4.579	4.568	4.555	4.545	4.535	4.524	4.514	4.505	4.495	4.488	4.480	4.472	4.464	4.456	4.448	4.441	4.435	4.428	4.420	4.414	4.406	4.399	4.391	4.384	4.376	4.368	4.361	4.352	4.342	4.334	4.325	4.316	4.305	4.295	4.284	4.272	4.260	4.248	4.234	4.221	4.206	4.192	4.176	4.161	4.144	4.126	4.109	4.091	4.072	4.052	4.032	4.011	3.990	3.969	3.946	3.922	3.900	3.875	3.850	3.826	3.800	3.774	3.748	3.720	3.694	3.666	3.639	3.610	3.582	3.554	3.525	3.496	3.468	3.439	3.410	3.380	3.351	3.322	3.294	3.265	3.236	3.208	3.180	3.152	3.124	3.098	3.070	3.044	3.018	2.992	2.968	2.942	2.919	2.895	2.871	2.850	2.828	2.806	2.785	2.766	2.746	2.728	2.710	2.692	2.675	2.659	2.644	2.628	2.612	2.600	2.585	2.574	2.561	2.548	2.536	2.525	2.516	2.505	2.495	2.485	2.475	2.466	2.458	2.449	2.440	2.431	2.422	2.414	2.404	2.395	2.388	2.378	2.368	2.359	2.349	2.340	2.329	2.318	2.308	2.295	2.285	2.272	2.259	2.246	2.232	2.219	2.205	2.190	2.175	2.159	2.142	2.125	2.108	2.090	2.072	2.054	2.034	2.015	1.995	1.972	1.951	1.930	1.909	1.886	1.864	1.841	1.818	1.795	1.770	1.746	1.721	1.696	1.671	1.648	1.622	1.598	1.571	1.546	1.521	1.496	1.471	1.445	1.420	1.394	1.370	1.344	1.320	1.295	1.271	1.246	1.222	1.198	1.175	1.151	1.129	1.105	1.082	1.060	1.039	1.016	0.995	0.974	0.952	0.934	0.914	0.895	0.875	0.858	0.839	0.821	0.804	0.788	0.771	0.756	0.740	0.725	0.711	0.698	0.684	0.670	0.658	0.646	0.635	0.624	0.614	0.604	0.594	0.585	0.575	0.568	0.560	0.552	0.546	0.539	0.532	0.528	0.521	0.515	0.511	0.506	0.501	0.499	0.494	0.490	0.486	0.482	0.480	0.476	0.472	0.469	0.466	0.462	0.459	0.455	0.452	0.448	0.445	0.440	0.436	0.431	0.426	0.422	0.416	0.411	0.405	0.399	0.392	0.385	0.379	0.371	0.364	0.355	0.348	0.339	0.330	0.321	0.312	0.302	0.292	0.282	0.272	0.261	0.250	0.240	0.229	0.219	0.208	0.196	0.185	0.174	0.164	0.154	0.142	0.132	0.121	0.111	0.101	0.092	0.084	0.075	0.066	0.060	0.052	0.045	0.040	0.035	0.031	0.026	0.022	0.020	0.019	0.018	0.018	0.018	0.020	0.021	0.024	0.029	0.034	0.039	0.045	0.052	0.060	0.070	0.079	0.091	0.102	0.115	0.129	0.142	0.158	0.174	0.191	0.209	0.229	0.248	0.268	0.289	0.310	0.332	0.356	0.380	0.405	0.429	0.455	0.481	0.507	0.535	0.564	0.591	0.620	0.649	0.678	0.708	0.738	0.766	0.796	0.828	0.858	0.888	0.918	0.949	0.979	1.010	1.039	1.069	1.100	1.129	1.159	1.188	1.216	1.245	1.272	1.301	1.326	1.354	1.381	1.406	1.431	1.456	1.480	1.502	1.526	1.548	1.569	1.590	1.610	1.630	1.649	1.668	1.685	1.701	1.719	1.735	1.749	1.764	1.778	1.791	1.805	1.816	1.829	1.840	1.850	1.861	1.870	1.879	1.889	1.896	1.905	1.912	1.920	1.929	1.935	1.941	1.948	1.954	1.961	1.968	1.972	1.979	1.984	1.990	1.995	2.000	2.006	2.011	2.016	2.021	2.027	2.033	2.038	2.042	2.047	2.052	2.058	2.062	2.069	2.074	2.079	2.082	2.088	2.092	2.096	2.101	2.105	2.110	2.115	2.118	2.121	2.125	2.129	2.131	2.134	2.138	2.140	2.141	2.142	2.145	2.145	2.145	2.146	2.145	2.144	2.144	2.142	2.141	2.139	2.138	2.135	2.130	2.126	2.122	2.119	2.114	2.108	2.102	2.095	2.090	2.082	2.075	2.068	2.059	2.050	2.040	2.031	2.022	2.011	2.001	1.991	1.980	1.969	1.958	1.946	1.934	1.922	1.910	1.898	1.885	1.872	1.861	1.849	1.836	1.824	1.811	1.799	1.786	1.775	1.762	1.750	1.739	1.728	1.716	1.705	1.695	1.685	1.675	1.665	1.656	1.649	1.640	1.632	1.625	1.618	1.611	1.606	1.601	1.596	1.591	1.588	1.585	1.582	1.580	1.578	1.576	1.576	1.576	1.575	1.576	1.578	1.580	1.581	1.584	1.586	1.589	1.592	1.595	1.600	1.602	1.608	1.611	1.616	1.620	1.625	1.629	1.631	1.635	1.639	1.642	1.646	1.649	1.652	1.654	1.656	1.658	1.659	1.659	1.659	1.658	1.658	1.656	1.654	1.651	1.648	1.644	1.640	1.634	1.629	1.622	1.616	1.609	1.601	1.591	1.582	1.572	1.564	1.552	1.541	1.531	1.519	1.506	1.494	1.480	1.468	1.454	1.440	1.425	1.411	1.398	1.382	1.369	1.354	1.339	1.325	1.310	1.295	1.281	1.268	1.252	1.240	1.226	1.212	1.200	1.188	1.175	1.162	1.150	1.139	1.128	1.116	1.106	1.096	1.086	1.076	1.068	1.060	1.050	1.044	1.036	1.028	1.021	1.014	1.009	1.002	0.998	0.991	0.986	0.981	0.975	0.972	0.968	0.964	0.960	0.955	0.952	0.950	0.946	0.942	0.940	0.938	0.935	0.930	0.928	0.926	0.924	0.920	0.918	0.915	0.911	0.909	0.906	0.904	0.900	0.898	0.894	0.890	0.889	0.885	0.881	0.879	0.874	0.870	0.868	0.864	0.859	0.856	0.852	0.849	0.844	0.841	0.838	0.832	0.829	0.825	0.821	0.818	0.814	0.809	0.806	0.802	0.799	0.796	0.791	0.789	0.786	0.782	0.780	0.778	0.775	0.772	0.770	0.770	0.768	0.766	0.766	0.764	0.764	0.764	0.762	0.764	0.765	0.764	0.765	0.768	0.769	0.770	0.774	0.775	0.779	0.782	0.786	0.790	0.794	0.798	0.802	0.808	0.811	0.818	0.824	0.829	0.836	0.841	0.848	0.855	0.862	0.870	0.878	0.884	0.892	0.900	0.909	0.918	0.925	0.934	0.941	0.951	0.960	0.968	0.976	0.985	0.994	1.002	1.012	1.021	1.030	1.039	1.048	1.056	1.066	1.075	1.084	1.092	1.101	1.109	1.118	1.126	1.134	1.142	1.149	1.158	1.165	1.174	1.180	1.188	1.194	1.200	1.208	1.214	1.220	1.225	1.231	1.236	1.241	1.248	1.251	1.255	1.259	1.261	1.265	1.269	1.270	1.272	1.274	1.275	1.276	1.276	1.278	1.276	1.276	1.275	1.274	1.272	1.270	1.266	1.265	1.261	1.256	1.252	1.249	1.245	1.239	1.234	1.229	1.222	1.216	1.210	1.204	1.196	1.191	1.184	1.176	1.169	1.161	1.155	1.148	1.140	1.132	1.126	1.119	1.112	1.105	1.099	1.094	1.088	1.081	1.076	1.071	1.066	1.061	1.056	1.052	1.050	1.046	1.044	1.041	1.039	1.038	1.036	1.035	1.034	1.034	1.035	1.035	1.036	1.038	1.039	1.041	1.042	1.045	1.048	1.051	1.054	1.056	1.060	1.064	1.066	1.070	1.075	1.078	1.082	1.085	1.090	1.095	1.099	1.102	1.106	1.110	1.115	1.118	1.121	1.125	1.129	1.132	1.136	1.140	1.142	1.146	1.150	1.152	1.156	1.159	1.161	1.165	1.166	1.170	1.171	1.175	1.178	1.179	1.180	1.182	1.185	1.186	1.189	1.190	1.192	1.192	1.194	1.196	1.198	1.199	1.199	1.200	1.202	1.202	1.204	1.204	1.206	1.206	1.206	1.208	1.208	1.209	1.210	1.210	1.211	
