# Supplementary material for: Motion onset VEPs can see through the blur
Source: Sci Rep. 2024 Sep 12;14:21296. doi: 10.1038/s41598-024-72483-z (PMC11393312; doi:10.1038/s41598-024-72483-z)
Supplement: Supplementary file 3 — Supplementary Information 3. [file 41598_2024_72483_MOESM3_ESM.zip › VEP_raw_data/source_data/SorceBlurVEP-S012_VEP_2023-04-18_15-10-05.txt]

0.000	0.000	99999.999	6250.000	50.000	-2193.000	-2061.000	6248.000	7.000	100.000	5.000	2.000	1.000	1.000	0.000	0.000	0.000	0.000	0.000	0.000	0.000	0.000	0.000	0.000	0.000	0.000	0.000	1.335	1.334	1.334	1.332	1.332	1.332	1.334	1.334	1.336	1.339	1.341	1.346	1.349	1.354	1.360	1.365	1.372	1.379	1.386	1.394	1.404	1.412	1.421	1.431	1.442	1.452	1.464	1.475	1.486	1.499	1.511	1.524	1.535	1.548	1.560	1.572	1.586	1.598	1.610	1.621	1.632	1.644	1.654	1.665	1.675	1.685	1.692	1.701	1.709	1.716	1.722	1.729	1.734	1.739	1.741	1.745	1.748	1.749	1.750	1.751	1.751	1.749	1.748	1.745	1.742	1.740	1.736	1.732	1.728	1.722	1.718	1.712	1.706	1.700	1.695	1.689	1.682	1.676	1.670	1.665	1.659	1.655	1.650	1.646	1.641	1.639	1.635	1.632	1.631	1.631	1.630	1.631	1.632	1.635	1.639	1.642	1.648	1.652	1.660	1.668	1.676	1.685	1.696	1.708	1.720	1.732	1.746	1.761	1.778	1.792	1.810	1.826	1.846	1.864	1.882	1.902	1.922	1.942	1.964	1.984	2.004	2.025	2.046	2.068	2.089	2.110	2.131	2.151	2.171	2.192	2.211	2.230	2.250	2.268	2.285	2.302	2.319	2.335	2.349	2.362	2.378	2.390	2.400	2.411	2.421	2.430	2.438	2.445	2.451	2.456	2.460	2.464	2.466	2.468	2.469	2.469	2.469	2.468	2.465	2.464	2.459	2.456	2.451	2.446	2.441	2.436	2.431	2.424	2.419	2.412	2.405	2.399	2.392	2.386	2.380	2.374	2.369	2.364	2.358	2.352	2.349	2.345	2.342	2.339	2.336	2.335	2.335	2.335	2.335	2.336	2.339	2.342	2.346	2.351	2.358	2.364	2.371	2.380	2.389	2.399	2.410	2.421	2.434	2.448	2.461	2.475	2.491	2.508	2.522	2.540	2.559	2.576	2.594	2.614	2.634	2.652	2.672	2.692	2.714	2.732	2.752	2.774	2.794	2.814	2.832	2.851	2.870	2.889	2.906	2.924	2.940	2.956	2.972	2.988	3.000	3.012	3.025	3.036	3.048	3.056	3.064	3.071	3.076	3.082	3.085	3.088	3.090	3.089	3.088	3.086	3.082	3.078	3.071	3.064	3.056	3.046	3.036	3.025	3.012	2.999	2.984	2.968	2.951	2.934	2.915	2.896	2.876	2.855	2.835	2.812	2.790	2.768	2.742	2.720	2.695	2.672	2.648	2.624	2.599	2.575	2.550	2.528	2.504	2.480	2.459	2.438	2.416	2.395	2.375	2.356	2.339	2.321	2.304	2.288	2.274	2.260	2.248	2.235	2.225	2.216	2.209	2.200	2.194	2.190	2.186	2.184	2.182	2.182	2.184	2.185	2.189	2.192	2.198	2.202	2.210	2.218	2.225	2.234	2.242	2.254	2.264	2.274	2.286	2.296	2.309	2.321	2.332	2.344	2.356	2.369	2.380	2.391	2.404	2.415	2.425	2.435	2.444	2.452	2.460	2.468	2.475	2.480	2.486	2.490	2.494	2.496	2.498	2.498	2.498	2.498	2.494	2.491	2.486	2.481	2.475	2.468	2.460	2.451	2.442	2.430	2.420	2.408	2.395	2.381	2.366	2.352	2.336	2.320	2.304	2.288	2.270	2.252	2.234	2.216	2.198	2.180	2.160	2.142	2.124	2.105	2.086	2.069	2.051	2.034	2.016	2.000	1.984	1.968	1.952	1.938	1.924	1.910	1.896	1.882	1.870	1.859	1.849	1.838	1.829	1.820	1.811	1.804	1.798	1.791	1.786	1.781	1.776	1.771	1.769	1.766	1.764	1.761	1.761	1.760	1.760	1.759	1.760	1.761	1.761	1.762	1.765	1.766	1.769	1.771	1.774	1.775	1.778	1.779	1.781	1.784	1.786	1.788	1.788	1.789	1.790	1.790	1.789	1.789	1.788	1.786	1.784	1.781	1.779	1.775	1.771	1.766	1.760	1.754	1.745	1.738	1.729	1.719	1.709	1.696	1.684	1.671	1.656	1.641	1.625	1.609	1.589	1.571	1.551	1.531	1.509	1.488	1.464	1.439	1.415	1.389	1.362	1.336	1.309	1.281	1.252	1.224	1.194	1.165	1.136	1.106	1.076	1.046	1.016	0.988	0.959	0.930	0.901	0.874	0.846	0.820	0.795	0.770	0.746	0.724	0.702	0.681	0.664	0.646	0.630	0.616	0.604	0.591	0.581	0.574	0.566	0.562	0.560	0.558	0.559	0.560	0.565	0.569	0.576	0.585	0.595	0.606	0.619	0.632	0.649	0.665	0.682	0.701	0.721	0.741	0.762	0.785	0.806	0.829	0.851	0.874	0.898	0.920	0.942	0.965	0.988	1.008	1.029	1.049	1.069	1.086	1.104	1.121	1.135	1.150	1.162	1.175	1.186	1.196	1.204	1.211	1.218	1.221	1.225	1.226	1.228	1.226	1.225	1.224	1.220	1.216	1.210	1.206	1.199	1.191	1.184	1.176	1.168	1.159	1.150	1.141	1.132	1.124	1.115	1.108	1.100	1.092	1.086	1.081	1.075	1.071	1.066	1.065	1.062	1.061	1.062	1.064	1.066	1.070	1.074	1.080	1.088	1.096	1.105	1.115	1.128	1.140	1.154	1.169	1.185	1.202	1.219	1.239	1.259	1.279	1.301	1.324	1.346	1.371	1.396	1.421	1.446	1.472	1.500	1.526	1.555	1.582	1.611	1.639	1.669	1.698	1.726	1.755	1.785	1.814	1.844	1.874	1.902	1.931	1.961	1.990	2.019	2.047	2.076	2.104	2.134	2.161	2.189	2.216	2.241	2.269	2.296	2.321	2.345	2.371	2.395	2.419	2.442	2.465	2.488	2.509	2.530	2.551	2.570	2.589	2.606	2.624	2.641	2.656	2.670	2.685	2.699	2.710	2.721	2.731	2.740	2.748	2.756	2.761	2.766	2.771	2.774	2.776	2.776	2.776	2.775	2.772	2.770	2.765	2.760	2.755	2.749	2.741	2.732	2.722	2.714	2.702	2.691	2.681	2.668	2.655	2.642	2.629	2.615	2.601	2.588	2.572	2.559	2.545	2.531	2.516	2.502	2.490	2.478	2.465	2.454	2.441	2.431	2.421	2.412	2.404	2.396	2.390	2.384	2.379	2.375	2.371	2.370	2.368	2.369	2.370	2.372	2.376	2.380	2.385	2.392	2.399	2.408	2.416	2.426	2.438	2.449	2.461	2.475	2.488	2.502	2.518	2.532	2.549	2.564	2.580	2.596	2.612	2.629	2.645	2.661	2.676	2.692	2.706	2.721	2.735	2.748	2.760	2.772	2.784	2.794	2.802	2.811	2.818	2.824	2.830	2.834	2.838	2.839	2.840	2.839	2.838	2.835	2.831	2.826	2.820	2.812	2.805	2.796	2.785	2.775	2.762	2.750	2.736	2.722	2.708	2.691	2.676	2.659	2.642	2.626	2.608	2.590	2.571	2.554	2.536	2.516	2.499	2.481	2.462	2.445	2.428	2.411	2.394	2.378	2.361	2.346	2.330	2.316	2.301	2.289	2.275	2.264	2.252	2.241	2.230	2.221	2.211	2.202	2.195	2.186	2.180	2.172	2.168	2.161	2.156	2.152	2.149	2.145	2.141	2.139	2.138	2.135	2.134	2.131	2.131	2.131	2.130	2.130	2.131	2.132	2.132	2.134	2.135	2.138	2.140	2.141	2.144	2.146	2.149	2.151	2.154	2.156	2.160	2.162	2.168	2.171	2.174	2.179	2.184	2.188	2.192	2.196	2.201	2.206	2.211	2.218	2.222	2.229	2.234	2.239	2.245	2.250	2.256	2.260	2.266	2.271	2.276	2.281	2.286	2.290	2.294	2.298	2.300	2.304	2.308	2.309	2.310	2.311	2.312	2.312	2.311	2.310	2.308	2.305	2.302	2.298	2.294	2.288	2.282	2.274	2.266	2.258	2.249	2.239	2.228	2.216	2.204	2.192	2.179	2.164	2.151	2.135	2.120	2.104	2.089	2.072	2.055	2.040	2.022	2.006	1.989	1.972	1.956	1.940	1.924	1.908	1.894	1.879	1.864	1.850	1.836	1.824	1.811	1.800	1.790	1.781	1.771	1.764	1.756	1.750	1.744	1.740	1.736	1.734	1.732	1.731	1.731	1.731	1.734	1.735	1.738	1.740	1.744	1.749	1.752	1.758	1.761	1.768	1.772	1.776	1.782	1.786	1.791	1.796	1.799	1.802	1.806	1.808	1.810	1.810	1.810	1.809	1.806	1.802	1.799	1.792	1.786	1.779	1.769	1.759	1.748	1.734	1.719	1.702	1.685	1.666	1.646	1.625	1.601	1.578	1.552	1.525	1.498	1.468	1.438	1.408	1.375	1.341	1.309	1.274	1.240	1.204	1.168	1.131	1.094	1.056	1.020	0.982	0.945	0.908	0.870	0.834	0.798	0.762	0.726	0.692	0.658	0.624	0.592	0.560	0.531	0.501	0.472	0.445	0.419	0.395	0.371	0.349	0.329	0.310	0.291	0.275	0.260	0.246	0.235	0.222	0.214	0.205	0.199	0.194	0.190	0.188	0.186	0.185	0.188	0.189	0.192	0.196	0.201	0.209	0.216	0.224	0.231	0.240	0.250	0.260	0.270	0.281	0.290	0.301	0.312	0.322	0.334	0.342	0.352	0.362	0.370	0.380	0.386	0.394	0.400	0.405	0.409	0.412	0.415	0.415	0.415	0.414	0.412	0.409	0.402	0.398	0.390	0.380	0.369	0.358	0.344	0.329	0.314	0.296	0.278	0.259	0.238	0.215	0.192	0.169	0.142	0.116	0.090	0.062	0.034	0.005	-0.025	-0.055	-0.085	-0.116	-0.148	-0.179	-0.210	-0.241	-0.272	-0.304	-0.336	-0.368	-0.398	-0.428	-0.458	-0.486	-0.514	-0.541	-0.568	-0.594	-0.619	-0.644	-0.665	-0.688	-0.709	-0.730	-0.748	-0.766	-0.781	-0.796	-0.811	-0.825	-0.836	-0.848	-0.855	-0.865	-0.871	-0.878	-0.882	-0.886	-0.889	-0.890	-0.890	-0.891	-0.889	-0.886	-0.884	-0.880	-0.875	-0.869	-0.862	-0.856	-0.848	-0.839	-0.831	-0.821	-0.810	-0.801	-0.790	-0.779	-0.768	-0.755	-0.744	-0.732	-0.719	-0.708	-0.695	-0.682	-0.669	-0.656	-0.644	-0.632	-0.620	-0.608	-0.595	-0.584	-0.572	-0.561	-0.550	-0.540	-0.529	-0.519	-0.509	-0.500	-0.491	-0.482	-0.475	-0.466	-0.460	-0.454	-0.448	-0.441	-0.436	-0.431	-0.426	-0.422	-0.418	-0.415	-0.411	-0.409	-0.406	-0.404	-0.402	-0.401	-0.399	-0.399	-0.398	-0.396	-0.394	-0.394	-0.391	-0.390	-0.389	-0.388	-0.386	-0.384	-0.381	-0.379	-0.375	-0.371	-0.368	-0.364	-0.358	-0.352	-0.346	-0.338	-0.329	-0.320	-0.310	-0.299	-0.288	-0.274	-0.261	-0.245	-0.230	-0.212	-0.194	-0.176	-0.155	-0.134	-0.111	-0.089	-0.065	-0.038	-0.012	0.015	0.045	0.074	0.105	0.136	0.170	0.202	0.238	0.272	0.308	0.345	0.382	0.420	0.459	0.496	0.535	0.575	0.615	0.654	0.695	0.735	0.775	0.815	0.855	0.895	0.935	0.974	1.014	1.052	1.090	1.128	1.165	1.202	1.239	1.274	1.309	1.344	1.376	1.409	1.441	1.472	1.502	1.530	1.560	1.586	1.612	1.639	1.662	1.686	1.709	1.730	1.751	1.771	1.790	1.809	1.826	1.842	1.859	1.875	1.890	1.904	1.916	1.929	1.941	1.954	1.965	1.976	1.986	1.996	2.006	2.015	2.025	2.034	2.042	2.051	2.060	2.069	2.076	2.085	2.094	2.104	2.111	2.120	2.130	2.139	2.149	2.158	2.168	2.178	2.188	2.198	2.210	2.220	2.231	2.242	2.255	2.268	2.279	2.292	2.305	2.320	2.332	2.348	2.361	2.376	2.391	2.408	2.422	2.438	2.455	2.471	2.488	2.505	2.522	2.540	2.559	2.575	2.594	2.612	2.631	2.650	2.669	2.688	2.706	2.725	2.745	2.762	2.782	2.801	2.819	2.838	2.856	2.874	2.892	2.911	2.929	2.944	2.961	2.978	2.992	3.008	3.022	3.035	3.049	3.062	3.074	3.084	3.094	3.102	3.110	3.116	3.122	3.126	3.129	3.131	3.132	3.131	3.130	3.126	3.121	3.115	3.108	3.099	3.089	3.076	3.062	3.049	3.032	3.015	2.996	2.976	2.955	2.931	2.908	2.881	2.856	2.829	2.800	2.771	2.740	2.709	2.678	2.645	2.611	2.579	2.544	2.510	2.475	2.440	2.406	2.371	2.338	2.304	2.270	2.236	2.202	2.171	2.140	2.109	2.080	2.051	2.022	1.996	1.971	1.946	1.922	1.900	1.879	1.860	1.841	1.825	1.809	1.794	1.781	1.769	1.758	1.748	1.740	1.732	1.726	1.720	1.718	1.714	1.711	1.710	1.710	1.709	1.710	1.711	1.712	1.715	1.718	1.720	1.722	1.726	1.729	1.731	1.734	1.736	1.738	1.739	1.741	1.740	1.740	1.739	1.738	1.736	1.732	1.729	1.722	1.718	1.710	1.702	1.692	1.681	1.670	1.659	1.644	1.631	1.614	1.598	1.580	1.561	1.541	1.520	1.500	1.478	1.454	1.429	1.405	1.379	1.352	1.326	1.299	1.270	1.242	1.214	1.185	1.156	1.126	1.096	1.066	1.038	1.009	0.979	0.950	0.922	0.894	0.865	0.839	0.812	0.786	0.761	0.739	0.715	0.692	0.670	0.651	0.631	0.614	0.598	0.581	0.566	0.554	0.541	0.530	0.521	0.512	0.505	0.500	0.495	0.492	0.491	0.491	0.491	0.494	0.498	0.501	0.506	0.514	0.521	0.530	0.540	0.550	0.561	0.572	0.586	0.599	0.614	0.626	0.642	0.656	0.672	0.689	0.704	0.719	0.734	0.750	0.765	0.781	0.796	0.810	0.824	0.838	0.850	0.861	0.872	0.884	0.894	0.901	0.910	0.916	0.922	0.928	0.931	0.934	0.936	0.935	0.936	0.932	0.930	0.926	0.921	0.914	0.906	0.899	0.889	0.878	0.865	0.852	0.839	0.822	0.806	0.790	0.772	0.754	0.735	0.715	0.694	0.672	0.651	0.629	0.606	0.582	0.559	0.534	0.510	0.486	0.461	0.436	0.411	0.388	0.361	0.338	0.312	0.288	0.264	0.240	0.216	0.192	0.170	0.148	0.125	0.104	0.082	0.062	0.041	0.022	0.002	-0.016	-0.034	-0.051	-0.069	-0.085	-0.100	-0.115	-0.129	-0.142	-0.155	-0.168	-0.179	-0.189	-0.200	-0.209	-0.218	-0.226	-0.232	-0.239	-0.245	-0.251	-0.256	-0.260	-0.264	-0.268	-0.270	-0.272	-0.275	-0.275	-0.278	-0.278	-0.279	-0.278	-0.278	-0.276	-0.275	-0.274	-0.272	-0.271	-0.269	-0.266	-0.264	-0.261	-0.259	-0.256	-0.255	-0.251	-0.250	-0.246	-0.245	-0.242	-0.240	-0.239	-0.238	-0.236	-0.235	-0.235	-0.234	-0.234	-0.232	-0.234	-0.234	-0.235	-0.236	-0.239	-0.240	-0.242	-0.245	-0.249	-0.251	-0.256	-0.259	-0.264	-0.268	-0.271	-0.278	-0.282	-0.288	-0.292	-0.298	-0.301	-0.308	-0.312	-0.318	-0.321	-0.328	-0.331	-0.336	-0.339	-0.342	-0.346	-0.348	-0.350	-0.351	-0.351	-0.351	-0.350	-0.349	-0.346	-0.344	-0.339	-0.334	-0.328	-0.320	-0.312	-0.304	-0.294	-0.282	-0.270	-0.256	-0.242	-0.226	-0.210	-0.192	-0.174	-0.154	-0.132	-0.110	-0.086	-0.062	-0.038	-0.011	0.015	0.044	0.072	0.102	0.132	0.164	0.196	0.229	0.261	0.295	0.329	0.364	0.399	0.434	0.470	0.505	0.541	0.576	0.612	0.648	0.682	0.719	0.754	0.789	0.824	0.858	0.891	0.924	0.956	0.988	1.020	1.050	1.080	1.110	1.136	1.164	1.190	1.216	1.240	1.264	1.286	1.308	1.329	1.348	1.365	1.381	1.398	1.412	1.426	1.439	1.451	1.461	1.471	1.479	1.488	1.494	1.499	1.504	1.508	1.510	1.511	1.514	1.514	1.512	1.512	1.510	1.509	1.505	1.501	1.498	1.492	1.488	1.482	1.476	1.470	1.464	1.458	1.450	1.442	1.435	1.428	1.419	1.411	1.404	1.396	1.388	1.380	1.372	1.365	1.358	1.350	1.344	1.336	1.329	1.322	1.315	1.309	1.304	1.298	1.292	1.286	1.281	1.276	1.272	1.268	1.264	1.259	1.256	1.252	1.249	1.248	1.245	1.241	1.239	1.238	1.236	1.234	1.232	1.231	1.230	1.229	1.228	1.226	1.226	1.225	1.224	1.224	1.222	1.221	1.221	1.220	1.218	1.216	1.215	1.214	1.212	1.210	1.206	1.204	1.200	1.198	1.194	1.189	1.182	1.178	1.171	1.164	1.158	1.148	1.139	1.130	1.119	1.109	1.096	1.084	1.070	1.055	1.041	1.024	1.008	0.990	0.971	0.952	0.932	0.911	0.891	0.869	0.845	0.822	0.799	0.774	0.748	0.722	0.696	0.669	0.642	0.615	0.586	0.559	0.530	0.502	0.474	0.445	0.418	0.389	0.361	0.334	0.306	0.279	0.252	0.228	0.202	0.178	0.152	0.130	0.108	0.086	0.065	0.045	0.025	0.008	-0.010	-0.028	-0.044	-0.058	-0.071	-0.084	-0.095	-0.106	-0.116	-0.124	-0.131	-0.139	-0.145	-0.150	-0.155	-0.159	-0.161	-0.164	-0.165	-0.166	-0.166	-0.166	-0.166	-0.165	-0.162	-0.160	-0.158	-0.155	-0.151	-0.148	-0.144	-0.141	-0.138	-0.134	-0.130	-0.126	-0.122	-0.119	-0.114	-0.112	-0.109	-0.105	-0.102	-0.100	-0.098	-0.095	-0.094	-0.094	-0.092	-0.092	-0.092	-0.092	-0.094	-0.095	-0.098	-0.100	-0.102	-0.108	-0.111	-0.115	-0.121	-0.128	-0.135	-0.141	-0.150	-0.159	-0.168	-0.178	-0.189	-0.201	-0.214	-0.228	-0.241	-0.256	-0.272	-0.289	-0.306	-0.324	-0.342	-0.362	-0.381	-0.402	-0.425	-0.446	-0.470	-0.492	-0.516	-0.541	-0.565	-0.591	-0.616	-0.641	-0.669	-0.695	-0.721	-0.749	-0.775	-0.801	-0.829	-0.855	-0.882	-0.908	-0.934	-0.960	-0.986	-1.011	-1.036	-1.060	-1.084	-1.108	-1.130	-1.151	-1.172	-1.192	-1.212	-1.231	-1.249	-1.266	-1.282	-1.298	-1.312	-1.325	-1.338	-1.350	-1.361	-1.370	-1.379	-1.388	-1.394	-1.401	-1.405	-1.410	-1.414	-1.416	-1.419	-1.420	-1.421	-1.421	-1.421	-1.419	-1.418	-1.415	-1.412	-1.409	-1.405	-1.401	-1.396	-1.392	-1.388	-1.382	-1.378	-1.372	-1.368	-1.362	-1.358	-1.351	-1.346	-1.340	-1.335	-1.331	-1.325	-1.321	-1.316	-1.312	-1.310	-1.306	-1.302	-1.300	-1.296	-1.294	-1.291	-1.290	-1.289	-1.288	-1.286	-1.286	-1.285	-1.286	-1.285	-1.286	-1.288	-1.288	-1.290	-1.291	-1.292	-1.294	-1.295	-1.299	-1.300	-1.301	-1.302	-1.305	-1.306	-1.309	-1.310	-1.311	-1.312	-1.312	-1.314	-1.314	-1.314	-1.314	-1.314	-1.312	-1.311	-1.310	-1.309	-1.305	-1.301	-1.298	-1.294	-1.290	-1.284	-1.279	-1.272	-1.266	-1.258	-1.250	-1.241	-1.232	-1.222	-1.211	-1.201	-1.190	-1.179	-1.166	-1.154	-1.141	-1.128	-1.114	-1.099	-1.085	-1.071	-1.055	-1.040	-1.025	-1.009	-0.992	-0.978	-0.961	-0.945	-0.929	-0.912	-0.896	-0.881	-0.865	-0.849	-0.834	-0.818	-0.802	-0.788	-0.772	-0.758	-0.745	-0.730	-0.716	-0.702	-0.689	-0.675	-0.664	-0.651	-0.639	-0.626	-0.615	-0.602	-0.592	-0.580	-0.570	-0.559	-0.548	-0.539	-0.529	-0.519	-0.509	-0.499	-0.489	-0.479	-0.469	-0.459	-0.449	-0.439	-0.429	-0.418	-0.408	-0.396	-0.385	-0.374	-0.361	-0.350	-0.336	-0.324	-0.310	-0.295	-0.281	-0.265	-0.250	-0.234	-0.216	-0.199	-0.181	-0.162	-0.142	-0.122	-0.102	-0.080	-0.060	-0.036	-0.014	0.009	0.034	0.059	0.084	0.110	0.136	0.162	0.190	0.218	0.246	0.275	0.304	0.334	0.362	0.392	0.422	0.452	0.482	0.514	0.544	0.574	0.604	0.632	0.662	0.691	0.720	0.749	0.776	0.802	0.830	0.855	0.881	0.905	0.929	0.952	0.974	0.994	1.014	1.032	1.050	1.068	1.082	1.096	1.109	1.120	1.131	1.140	1.149	1.156	1.162	1.166	1.169	1.172	1.172	1.172	1.172	1.171	1.169	1.165	1.161	1.156	1.151	1.145	1.138	1.131	1.125	1.116	1.110	1.101	1.094	1.086	1.079	1.072	1.065	1.059	1.052	1.048	1.041	1.038	1.034	1.032	1.030	1.030	1.030	1.031	1.034	1.038	1.042	1.049	1.055	1.062	1.072	1.084	1.095	1.109	1.122	1.139	1.155	1.174	1.192	1.211	1.234	1.256	1.280	1.304	1.329	1.354	1.380	1.408	1.434	1.462	1.491	1.520	1.549	1.579	1.608	1.638	1.666	1.698	1.726	1.755	1.784	1.812	1.841	1.869	1.895	1.922	1.948	1.974	1.999	2.022	2.045	2.066	2.089	2.109	2.128	2.146	2.162	2.180	2.195	2.210	2.222	2.235	2.246	2.256	2.266	2.274	2.282	2.288	2.294	2.298	2.301	2.302	2.306	2.306	2.306	2.306	2.304	2.302	2.300	2.296	2.292	2.288	2.284	2.279	2.272	2.266	2.260	2.252	2.246	2.239	2.232	2.225	2.218	2.210	2.202	2.195	2.189	2.181	2.175	2.169	2.162	2.158	2.151	2.148	2.142	2.139	2.135	2.131	2.129	2.128	2.126	2.124	2.124	2.125	2.125	2.126	2.129	2.132	2.136	2.140	2.145	2.151	2.156	2.164	2.171	2.179	2.188	2.196	2.206	2.216	2.226	2.238	2.250	2.261	2.274	2.286	2.300	2.312	2.326	2.340	2.355	2.369	2.384	2.398	2.411	2.426	2.439	2.454	2.466	2.480	2.492	2.505	2.516	2.526	2.538	2.548	2.556	2.565	2.572	2.579	2.585	2.590	2.594	2.596	2.598	2.600	2.599	2.598	2.594	2.590	2.584	2.579	2.570	2.561	2.550	2.539	2.525	2.511	2.495	2.478	2.459	2.439	2.419	2.398	2.374	2.350	2.325	2.299	2.271	2.244	2.215	2.185	2.155	2.125	2.094	2.061	2.029	1.998	1.965	1.931	1.900	1.866	1.834	1.801	1.769	1.736	1.706	1.674	1.644	1.615	1.585	1.556	1.530	1.502	1.476	1.452	1.428	1.406	1.384	1.364	1.344	1.326	1.309	1.292	1.278	1.264	1.251	1.240	1.231	1.221	1.215	1.208	1.201	1.198	1.195	1.192	1.191	1.191	1.191	1.194	1.196	1.199	1.204	1.208	1.214	1.219	1.226	1.232	1.240	1.249	1.256	1.265	1.274	1.282	1.291	1.300	1.309	1.319	1.328	1.336	1.345	1.352	1.361	1.369	1.375	1.382	1.388	1.394	1.399	1.401	1.405	1.408	1.409	1.409	1.409	1.408	1.406	1.402	1.399	1.392	1.388	1.379	1.371	1.361	1.350	1.339	1.325	1.310	1.295	1.278	1.261	1.242	1.221	1.201	1.180	1.158	1.134	1.109	1.084	1.058	1.031	1.005	0.975	0.948	0.919	0.889	0.859	0.829	0.799	0.769	0.738	0.706	0.678	0.646	0.616	0.586	0.558	0.528	0.500	0.471	0.444	0.419	0.391	0.368	0.344	0.321	0.299	0.279	0.258	0.239	0.221	0.204	0.188	0.174	0.161	0.149	0.136	0.126	0.118	0.109	0.102	0.095	0.091	0.086	0.084	0.081	0.080	0.080	0.079	0.080	0.081	0.084	0.085	0.088	0.091	0.095	0.098	0.101	0.105	0.109	0.112	0.116	0.120	0.122	0.126	0.130	0.132	0.135	0.138	0.139	0.141	0.142	0.142	0.142	0.144	0.144	0.144	0.142	0.141	0.139	0.138	0.135	0.132	0.129	0.125	0.121	0.118	0.114	0.109	0.106	0.101	0.098	0.092	0.088	0.084	0.080	0.075	0.071	0.066	0.064	0.061	0.056	0.054	0.051	0.050	0.049	0.048	0.048	0.046	0.046	0.048	0.049	0.051	0.054	0.056	0.060	0.065	0.070	0.075	0.081	0.089	0.095	0.102	0.112	0.121	0.131	0.141	0.152	0.164	0.176	0.189	0.202	0.216	0.230	0.244	0.260	0.275	0.291	0.308	0.322	0.340	0.358	0.374	0.391	0.409	0.426	0.445	0.464	0.481	0.499	0.516	0.535	0.552	0.570	0.588	0.605	0.622	0.640	0.656	0.674	0.689	0.704	0.720	0.735	0.750	0.764	0.776	0.790	0.801	0.814	0.824	0.834	0.844	0.852	0.861	0.869	0.874	0.880	0.885	0.889	0.892	0.895	0.896	0.898	0.898	0.898	0.896	0.892	0.890	0.886	0.880	0.874	0.868	0.861	0.854	0.844	0.835	0.825	0.815	0.804	0.791	0.780	0.768	0.755	0.741	0.729	0.714	0.701	0.686	0.672	0.659	0.645	0.631	0.618	0.604	0.591	0.578	0.565	0.554	0.541	0.530	0.520	0.510	0.501	0.492	0.485	0.479	0.474	0.470	0.466	0.464	0.462	0.464	0.464	0.468	0.471	0.476	0.482	0.491	0.500	0.510	0.521	0.534	0.549	0.565	0.581	0.599	0.618	0.639	0.660	0.682	0.706	0.731	0.756	0.784	0.811	0.839	0.869	0.898	0.928	0.959	0.990	1.021	1.054	1.086	1.119	1.151	1.185	1.216	1.249	1.281	1.314	1.345	1.375	1.406	1.435	1.464	1.492	1.520	1.548	1.572	1.596	1.620	1.642	1.662	1.682	1.700	1.718	1.732	1.748	1.759	1.770	1.780	1.788	1.794	1.798	1.800	1.801	1.801	1.798	1.794	1.789	1.782	1.772	1.762	1.751	1.738	1.724	1.706	1.689	1.670	1.650	1.628	1.605	1.581	1.556	1.530	1.504	1.476	1.448	1.418	1.388	1.356	1.325	1.294	1.261	1.229	1.196	1.164	1.131	1.098	1.065	1.032	1.000	0.968	0.935	0.904	0.872	0.842	0.811	0.782	0.754	0.725	0.699	0.672	0.646	0.622	0.600	0.578	0.555	0.536	0.518	0.499	0.482	0.466	0.454	0.440	0.428	0.418	0.410	0.402	0.396	0.392	0.389	0.388	0.386	0.388	0.390	0.392	0.398	0.404	0.410	0.418	0.426	0.436	0.449	0.461	0.472	0.488	0.502	0.519	0.534	0.551	0.570	0.588	0.606	0.626	0.648	0.666	0.688	0.709	0.731	0.751	0.772	0.795	0.818	0.838	0.860	0.881	0.902	0.922	0.944	0.964	0.984	1.002	1.022	1.040	1.059	1.076	1.092	1.108	1.124	1.139	1.152	1.166	1.179	1.190	1.200	1.211	1.221	1.230	1.239	1.246	1.252	1.260	1.265	1.271	1.276	1.280	1.284	1.288	1.290	1.292	1.295	1.296	1.298	1.299	1.300	1.302	1.302	1.302	1.304	1.305	1.305	1.306	1.309	1.309	1.311	1.312	1.314	1.316	1.319	1.322	1.325	1.329	1.332	1.338	1.344	1.349	1.355	1.361	1.369	1.376	1.385	1.392	1.402	1.411	1.422	1.432	1.444	1.455	1.468	1.480	1.492	1.506	1.520	1.532	1.548	1.561	1.578	1.592	1.608	1.624	1.639	1.652	1.669	1.685	1.700	1.715	1.730	1.745	1.761	1.775	1.790	1.804	1.818	1.830	1.844	1.856	1.869	1.880	1.890	1.901	1.911	1.920	1.929	1.936	1.944	1.949	1.955	1.960	1.964	1.968	1.970	1.971	1.974	1.974	1.974	1.972	1.971	1.969	1.966	1.964	1.959	1.955	1.949	1.944	1.938	1.930	1.924	1.916	1.908	1.900	1.891	1.884	1.875	1.866	1.856	1.848	1.839	1.830	1.821	1.814	1.805	1.798	1.790	1.784	1.778	1.770	1.765	1.760	1.756	1.752	1.750	1.748	1.746	1.745	1.745	1.746	1.748	1.750	1.754	1.758	1.764	1.769	1.776	1.784	1.791	1.800	1.810	1.821	1.832	1.844	1.858	1.870	1.885	1.900	1.915	1.930	1.946	1.962	1.980	1.996	2.015	2.033	2.050	2.068	2.086	2.104	2.120	2.139	2.155	2.172	2.189	2.205	2.220	2.235	2.250	2.264	2.278	2.291	2.304	2.315	2.325	2.334	2.344	2.351	2.358	2.364	2.369	2.374	2.376	2.378	2.379	2.380	2.379	2.376	2.374	2.371	2.366	2.360	2.354	2.348	2.339	2.330	2.320	2.310	2.300	2.288	2.276	2.264	2.251	2.238	2.224	2.211	2.196	2.182	2.169	2.154	2.140	2.126	2.112	2.099	2.085	2.072	2.060	2.047	2.036	2.025	2.015	2.005	1.996	1.989	1.981	1.976	1.971	1.966	1.964	1.961	1.960	1.960	1.962	1.964	1.968	1.972	1.978	1.985	1.992	2.001	2.011	2.022	2.035	2.047	2.061	2.076	2.092	2.109	2.126	2.145	2.164	2.184	2.202	2.222	2.245	2.266	2.288	2.308	2.331	2.352	2.374	2.395	2.416	2.438	2.458	2.478	2.498	2.516	2.534	2.552	2.568	2.582	2.598	2.610	2.624	2.634	2.644	2.652	2.660	2.665	2.670	2.674	2.676	2.675	2.674	2.672	2.668	2.662	2.655	2.648	2.638	2.626	2.612	2.599	2.585	2.568	2.550	2.530	2.510	2.490	2.469	2.446	2.421	2.398	2.374	2.348	2.321	2.296	2.269	2.241	2.216	2.189	2.161	2.135	2.110	2.085	2.059	2.035	2.010	1.988	1.965	1.942	1.922	1.902	1.884	1.866	1.849	1.834	1.820	1.808	1.795	1.785	1.775	1.768	1.761	1.756	1.752	1.750	1.749	1.749	1.750	1.752	1.755	1.760	1.766	1.772	1.780	1.789	1.799	1.808	1.819	1.830	1.841	1.854	1.868	1.880	1.892	1.906	1.920	1.932	1.946	1.961	1.974	1.986	1.999	2.011	2.024	2.034	2.045	2.055	2.064	2.072	2.081	2.088	2.094	2.100	2.104	2.108	2.110	2.112	2.114	2.114	2.112	2.111	2.109	2.106	2.101	2.098	2.091	2.085	2.078	2.069	2.061	2.052	2.044	2.033	2.021	2.011	2.000	1.988	1.976	1.964	1.951	1.940	1.926	1.914	1.901	1.889	1.878	1.865	1.854	1.841	1.830	1.821	1.810	1.801	1.791	1.784	1.776	1.770	1.762	1.758	1.752	1.748	1.742	1.741	1.739	1.738	1.736	1.736	1.738	1.739	1.740	1.744	1.746	1.750	1.755	1.760	1.766	1.772	1.780	1.788	1.796	1.802	1.812	1.821	1.831	1.841	1.851	1.862	1.872	1.884	1.894	1.904	1.915	1.925	1.936	1.946	1.956	1.965	1.974	1.984	1.992	2.001	2.009	2.015	2.022	2.029	2.034	2.040	2.042	2.046	2.050	2.052	2.052	2.054	2.052	2.051	2.047	2.045	2.041	2.035	2.030	2.021	2.013	2.002	1.992	1.981	1.969	1.954	1.940	1.922	1.906	1.888	1.869	1.848	1.828	1.804	1.780	1.756	1.730	1.705	1.678	1.650	1.621	1.591	1.561	1.531	1.499	1.468	1.435	1.402	1.370	1.338	1.304	1.270	1.238	1.205	1.172	1.140	1.109	1.078	1.048	1.018	0.988	0.959	0.932	0.905	0.880	0.855	0.832	0.810	0.790	0.770	0.752	0.738	0.721	0.709	0.698	0.689	0.680	0.672	0.668	0.664	0.661	0.661	0.662	0.664	0.668	0.674	0.680	0.688	0.698	0.708	0.719	0.730	0.744	0.758	0.772	0.786	0.802	0.820	0.836	0.851	0.869	0.885	0.902	0.919	0.935	0.951	0.966	0.981	0.996	1.010	1.024	1.036	1.049	1.060	1.069	1.079	1.088	1.095	1.101	1.108	1.112	1.116	1.119	1.120	1.122	1.122	1.121	1.121	1.119	1.116	1.114	1.111	1.106	1.102	1.099	1.095	1.090	1.085	1.082	1.078	1.074	1.070	1.068	1.065	1.064	1.061	1.061	1.061	1.061	1.064	1.066	1.069	1.074	1.079	1.086	1.092	1.102	1.111	1.122	1.135	1.146	1.160	1.175	1.191	1.208	1.225	1.244	1.264	1.284	1.305	1.328	1.350	1.374	1.399	1.422	1.448	1.474	1.499	1.526	1.552	1.580	1.609	1.636	1.664	1.691	1.720	1.748	1.776	1.804	1.832	1.860	1.889	1.915	1.944	1.971	1.998	2.024	2.051	2.076	2.102	2.128	2.152	2.178	2.201	2.225	2.249	2.272	2.295	2.316	2.339	2.360	2.381	2.401	2.421	2.441	2.460	2.479	2.496	2.515	2.530	2.548	2.562	2.578	2.591	2.605	2.618	2.631	2.642	2.652	2.664	2.674	2.682	2.690	2.698	2.704	2.710	2.715	2.720	2.722	2.725	2.728	2.729	2.729	2.728	2.728	2.726	2.722	2.719	2.715	2.710	2.705	2.698	2.692	2.684	2.676	2.668	2.659	2.649	2.639	2.629	2.618	2.606	2.595	2.584	2.571	2.560	2.549	2.538	2.525	2.514	2.502	2.491	2.481	2.470	2.460	2.450	2.441	2.432	2.424	2.418	2.410	2.404	2.399	2.394	2.390	2.388	2.385	2.382	2.384	2.384	2.384	2.386	2.389	2.392	2.398	2.404	2.410	2.416	2.424	2.432	2.442	2.452	2.464	2.474	2.486	2.498	2.511	2.524	2.538	2.550	2.564	2.578	2.591	2.605	2.619	2.631	2.645	2.658	2.670	2.682	2.694	2.705	2.715	2.724	2.732	2.741	2.749	2.755	2.760	2.765	2.770	2.772	2.774	2.775	2.775	2.774	2.770	2.766	2.762	2.758	2.750	2.744	2.734	2.724	2.714	2.702	2.691	2.678	2.664	2.650	2.635	2.619	2.602	2.585	2.569	2.550	2.532	2.514	2.495	2.475	2.455	2.436	2.418	2.399	2.379	2.360	2.341	2.322	2.304	2.288	2.269	2.251	2.235	2.219	2.205	2.189	2.175	2.161	2.148	2.135	2.125	2.114	2.102	2.094	2.085	2.078	2.070	2.064	2.058	2.052	2.047	2.044	2.040	2.038	2.036	2.035	2.034	2.035	2.036	2.038	2.039	2.041	2.045	2.049	2.054	2.058	2.062	2.068	2.072	2.080	2.085	2.092	2.100	2.106	2.114	2.122	2.129	2.138	2.146	2.154	2.162	2.170	2.179	2.188	2.196	2.206	2.214	2.222	2.231	2.240	2.249	2.256	2.265	2.274	2.282	2.290	2.296	2.304	2.310	2.318	2.322	2.329	2.335	2.339	2.344	2.348	2.350	2.354	2.356	2.359	2.360	2.360	2.360	2.360	2.359	2.358	2.355	2.352	2.348	2.344	2.338	2.331	2.325	2.318	2.310	2.301	2.292	2.284	2.272	2.262	2.251	2.240	2.228	2.215	2.201	2.189	2.175	2.160	2.146	2.132	2.119	2.104	2.090	2.076	2.062	2.049	2.035	2.022	2.011	1.999	1.988	1.976	1.966	1.956	1.949	1.940	1.932	1.926	1.921	1.918	1.914	1.910	1.910	1.909	1.910	1.911	1.912	1.916	1.920	1.925	1.930	1.938	1.945	1.952	1.960	1.970	1.980	1.990	2.000	2.010	2.020	2.031	2.041	2.050	2.061	2.070	2.080	2.089	2.098	2.105	2.111	2.118	2.122	2.125	2.129	2.130	2.130	2.129	2.126	2.122	2.116	2.110	2.101	2.091	2.079	2.065	2.050	2.033	2.014	1.994	1.971	1.948	1.922	1.895	1.868	1.836	1.806	1.774	1.740	1.705	1.668	1.631	1.592	1.555	1.515	1.475	1.434	1.392	1.351	1.309	1.266	1.225	1.184	1.141	1.099	1.058	1.018	0.976	0.938	0.898	0.860	0.822	0.788	0.751	0.718	0.685	0.652	0.622	0.592	0.565	0.539	0.514	0.489	0.468	0.446	0.426	0.409	0.392	0.378	0.364	0.351	0.341	0.331	0.324	0.318	0.311	0.306	0.302	0.301	0.300	0.300	0.301	0.302	0.305	0.309	0.312	0.316	0.320	0.326	0.331	0.338	0.342	0.349	0.355	0.361	0.366	0.372	0.378	0.381	0.386	0.390	0.392	0.396	0.398	0.399	0.400	0.400	0.398	0.396	0.392	0.388	0.382	0.376	0.369	0.360	0.350	0.340	0.328	0.315	0.300	0.285	0.268	0.250	0.231	0.212	0.192	0.170	0.146	0.121	0.098	0.072	0.045	0.019	-0.010	-0.040	-0.069	-0.099	-0.129	-0.160	-0.191	-0.222	-0.255	-0.286	-0.319	-0.352	-0.385	-0.416	-0.450	-0.481	-0.515	-0.546	-0.578	-0.609	-0.639	-0.670	-0.699	-0.728	-0.755	-0.782	-0.810	-0.835	-0.861	-0.885	-0.908	-0.929	-0.951	-0.970	-0.990	-1.008	-1.025	-1.040	-1.055	-1.069	-1.081	-1.092	-1.101	-1.111	-1.119	-1.125	-1.130	-1.135	-1.139	-1.140	-1.141	-1.142	-1.141	-1.139	-1.136	-1.131	-1.128	-1.121	-1.114	-1.108	-1.099	-1.090	-1.080	-1.070	-1.060	-1.049	-1.038	-1.026	-1.014	-1.001	-0.988	-0.974	-0.960	-0.948	-0.934	-0.920	-0.906	-0.892	-0.880	-0.866	-0.854	-0.840	-0.828	-0.815	-0.802	-0.791	-0.781	-0.770	-0.760	-0.750	-0.741	-0.732	-0.724	-0.716	-0.709	-0.702	-0.696	-0.691	-0.685	-0.681	-0.678	-0.675	-0.671	-0.669	-0.668	-0.665	-0.664	-0.664	-0.661	-0.661	-0.661	-0.661	-0.661	-0.661	-0.660	-0.661	-0.660	-0.660	-0.660	-0.659	-0.658	-0.658	-0.655	-0.652	-0.649	-0.646	-0.641	-0.636	-0.631	-0.625	-0.618	-0.610	-0.601	-0.591	-0.580	-0.569	-0.558	-0.544	-0.529	-0.512	-0.496	-0.479	-0.460	-0.440	-0.419	-0.396	-0.372	-0.349	-0.324	-0.299	-0.271	-0.244	-0.214	-0.184	-0.152	-0.121	-0.090	-0.056	-0.021	0.012	0.048	0.082	0.119	0.156	0.192	0.229	0.268	0.305	0.341	0.380	0.418	0.455	0.494	0.531	0.569	0.606	0.642	0.679	0.715	0.751	0.786	0.821	0.855	0.889	0.922	0.954	0.986	1.018	1.048	1.076	1.106	1.134	1.161	1.186	1.212	1.238	1.260	1.284	1.306	1.328	1.349	1.369	1.388	1.408	1.426	1.444	1.461	1.478	1.492	1.509	1.524	1.539	1.552	1.568	1.582	1.596	1.610	1.622	1.636	1.650	1.664	1.676	1.690	1.705	1.718	1.732	1.746	1.760	1.775	1.790	1.805	1.820	1.836	1.851	1.868	1.884	1.901	1.919	1.936	1.955	1.972	1.991	2.011	2.030	2.050	2.070	2.090	2.111	2.131	2.152	2.174	2.195	2.216	2.239	2.259	2.280	2.302	2.324	2.345	2.369	2.390	2.411	2.431	2.452	2.474	2.495	2.516	2.536	2.556	2.576	2.595	2.614	2.632	2.651	2.669	2.686	2.702	2.720	2.735	2.750	2.765	2.779	2.792	2.806	2.818	2.830	2.840	2.850	2.859	2.868	2.876	2.882	2.890	2.895	2.899	2.902	2.905	2.908	2.909	2.908	2.906	2.905	2.901	2.898	2.892	2.886	2.879	2.871	2.861	2.851	2.840	2.828	2.814	2.800	2.786	2.769	2.751	2.734	2.715	2.695	2.675	2.654	2.631	2.609	2.585	2.562	2.536	2.512	2.486	2.462	2.436	2.410	2.384	2.358	2.331	2.305	2.279	2.254	2.228	2.201	2.178	2.152	2.128	2.105	2.082	2.060	2.039	2.018	1.998	1.979	1.961	1.944	1.928	1.914	1.899	1.886	1.874	1.862	1.852	1.844	1.836	1.829	1.824	1.819	1.815	1.812	1.811	1.809	1.809	1.810	1.810	1.812	1.816	1.820	1.824	1.828	1.832	1.838	1.842	1.849	1.854	1.860	1.864	1.870	1.875	1.880	1.884	1.890	1.894	1.896	1.900	1.902	1.904	1.906	1.905	1.905	1.904	1.902	1.899	1.895	1.890	1.884	1.876	1.869	1.859	1.848	1.836	1.824	1.810	1.795	1.780	1.762	1.745	1.726	1.706	1.685	1.664	1.641	1.618	1.594	1.569	1.542	1.518	1.490	1.464	1.435	1.408	1.380	1.351	1.322	1.295	1.266	1.238	1.210	1.181	1.155	1.126	1.100	1.075	1.049	1.025	1.000	0.978	0.955	0.934	0.914	0.894	0.878	0.860	0.845	0.830	0.818	0.806	0.796	0.788	0.780	0.774	0.770	0.768	0.765	0.765	0.768	0.770	0.775	0.779	0.786	0.795	0.802	0.814	0.825	0.838	0.851	0.866	0.880	0.898	0.914	0.931	0.950	0.968	0.988	1.006	1.026	1.046	1.066	1.086	1.106	1.126	1.146	1.166	1.185	1.202	1.221	1.238	1.254	1.270	1.286	1.300	1.314	1.326	1.338	1.348	1.358	1.365	1.374	1.379	1.385	1.388	1.390	1.391	1.391	1.390	1.386	1.382	1.376	1.369	1.361	1.351	1.340	1.329	1.315	1.300	1.284	1.268	1.248	1.229	1.208	1.185	1.161	1.138	1.111	1.085	1.058	1.029	0.999	0.968	0.936	0.905	0.872	0.838	0.802	0.768	0.732	0.696	0.660	0.624	0.586	0.549	0.510	0.472	0.435	0.396	0.359	0.320	0.282	0.245	0.208	0.170	0.134	0.096	0.061	0.028	-0.008	-0.041	-0.075	-0.108	-0.138	-0.169	-0.198	-0.226	-0.254	-0.280	-0.305	-0.329	-0.351	-0.372	-0.392	-0.411	-0.429	-0.445	-0.460	-0.474	-0.486	-0.498	-0.507	-0.516	-0.524	-0.531	-0.536	-0.540	-0.542	-0.544	-0.545	-0.546	-0.545	-0.544	-0.541	-0.539	-0.534	-0.530	-0.525	-0.520	-0.515	-0.509	-0.502	-0.496	-0.489	-0.482	-0.478	-0.470	-0.462	-0.456	-0.451	-0.445	-0.440	-0.434	-0.429	-0.424	-0.420	-0.418	-0.414	-0.412	-0.411	-0.409	-0.409	-0.409	-0.410	-0.410	-0.412	-0.415	-0.418	-0.421	-0.425	-0.430	-0.434	-0.439	-0.445	-0.450	-0.455	-0.462	-0.469	-0.475	-0.481	-0.488	-0.495	-0.501	-0.507	-0.514	-0.520	-0.525	-0.529	-0.534	-0.538	-0.541	-0.544	-0.545	-0.546	-0.548	-0.548	-0.545	-0.544	-0.540	-0.536	-0.530	-0.525	-0.518	-0.509	-0.499	-0.489	-0.478	-0.464	-0.450	-0.435	-0.419	-0.401	-0.382	-0.362	-0.341	-0.320	-0.296	-0.272	-0.248	-0.221	-0.195	-0.168	-0.138	-0.108	-0.078	-0.046	-0.015	0.019	0.051	0.085	0.119	0.154	0.189	0.225	0.260	0.296	0.332	0.369	0.405	0.440	0.476	0.512	0.549	0.585	0.621	0.656	0.690	0.725	0.759	0.791	0.824	0.856	0.888	0.918	0.948	0.976	1.005	1.031	1.058	1.081	1.105	1.128	1.150	1.170	1.189	1.208	1.224	1.240	1.254	1.266	1.279	1.290	1.300	1.309	1.316	1.322	1.329	1.332	1.335	1.338	1.339	1.338	1.338	1.335	1.332	1.329	1.324	1.319	1.311	1.305	1.299	1.291	1.281	1.272	1.264	1.254	1.244	1.235	1.224	1.214	1.202	1.192	1.182	1.172	1.161	1.152	1.142	1.132	1.122	1.114	1.104	1.096	1.089	1.081	1.074	1.068	1.061	1.056	1.051	1.048	1.044	1.040	1.038	1.036	1.034	1.034	1.032	1.032	1.034	1.035	1.036	1.038	1.040	1.042	1.045	1.049	1.052	1.056	1.059	1.064	1.068	1.071	1.075	1.079	1.082	1.085	1.089	1.091	1.094	1.095	1.096	1.098	1.098	1.096	1.095	1.094	1.090	1.086	1.080	1.074	1.068	1.059	1.050	1.039	1.029	1.016	1.002	0.986	0.970	0.952	0.934	0.914	0.892	0.870	0.848	0.822	0.796	0.770	0.742	0.715	0.685	0.656	0.625	0.592	0.560	0.528	0.494	0.460	0.426	0.391	0.356	0.321	0.288	0.252	0.218	0.184	0.149	0.116	0.082	0.050	0.019	-0.012	-0.042	-0.071	-0.099	-0.128	-0.152	-0.179	-0.202	-0.225	-0.248	-0.268	-0.288	-0.305	-0.322	-0.339	-0.352	-0.368	-0.378	-0.390	-0.399	-0.408	-0.415	-0.420	-0.425	-0.429	-0.432	-0.434	-0.434	-0.434	-0.434	-0.431	-0.429	-0.426	-0.422	-0.419	-0.414	-0.410	-0.404	-0.399	-0.392	-0.388	-0.381	-0.375	-0.369	-0.362	-0.356	-0.350	-0.346	-0.340	-0.335	-0.330	-0.326	-0.321	-0.318	-0.315	-0.311	-0.308	-0.308	-0.305	-0.304	-0.302	-0.302	-0.302	-0.304	-0.305	-0.306	-0.309	-0.311	-0.315	-0.319	-0.322	-0.328	-0.332	-0.339	-0.344	-0.351	-0.359	-0.366	-0.375	-0.384	-0.394	-0.405	-0.415	-0.426	-0.439	-0.451	-0.465	-0.479	-0.495	-0.509	-0.525	-0.542	-0.561	-0.579	-0.598	-0.618	-0.636	-0.658	-0.679	-0.701	-0.724	-0.748	-0.771	-0.795	-0.820	-0.846	-0.872	-0.899	-0.926	-0.952	-0.979	-1.008	-1.035	-1.064	-1.092	-1.121	-1.149	-1.178	-1.206	-1.234	-1.262	-1.290	-1.318	-1.345	-1.371	-1.398	-1.424	-1.449	-1.472	-1.498	-1.520	-1.542	-1.564	-1.585	-1.605	-1.624	-1.641	-1.659	-1.674	-1.690	-1.702	-1.715	-1.726	-1.738	-1.748	-1.755	-1.762	-1.768	-1.772	-1.776	-1.780	-1.781	-1.781	-1.780	-1.779	-1.775	-1.772	-1.768	-1.761	-1.755	-1.748	-1.740	-1.731	-1.721	-1.711	-1.701	-1.689	-1.678	-1.666	-1.654	-1.641	-1.629	-1.616	-1.602	-1.589	-1.575	-1.562	-1.549	-1.536	-1.524	-1.510	-1.499	-1.486	-1.475	-1.464	-1.454	-1.442	-1.432	-1.425	-1.415	-1.408	-1.400	-1.394	-1.388	-1.382	-1.379	-1.374	-1.371	-1.369	-1.366	-1.366	-1.366	-1.365	-1.368	-1.369	-1.370	-1.371	-1.375	-1.378	-1.381	-1.385	-1.389	-1.394	-1.398	-1.404	-1.408	-1.411	-1.416	-1.420	-1.425	-1.429	-1.431	-1.434	-1.436	-1.439	-1.440	-1.440	-1.440	-1.440	-1.438	-1.435	-1.431	-1.426	-1.421	-1.415	-1.408	-1.399	-1.389	-1.379	-1.368	-1.355	-1.341	-1.328	-1.311	-1.296	-1.279	-1.260	-1.241	-1.221	-1.201	-1.180	-1.159	-1.136	-1.112	-1.091	-1.068	-1.044	-1.019	-0.995	-0.971	-0.948	-0.924	-0.899	-0.875	-0.852	-0.828	-0.804	-0.782	-0.760	-0.738	-0.718	-0.696	-0.676	-0.658	-0.639	-0.620	-0.604	-0.588	-0.571	-0.558	-0.542	-0.530	-0.518	-0.505	-0.494	-0.484	-0.475	-0.466	-0.458	-0.450	-0.441	-0.435	-0.428	-0.422	-0.416	-0.410	-0.404	-0.399	-0.392	-0.386	-0.381	-0.375	-0.369	-0.362	-0.355	-0.349	-0.341	-0.332	-0.322	-0.314	-0.304	-0.292	-0.281	-0.269	-0.256	-0.241	-0.226	-0.211	-0.194	-0.178	-0.159	-0.140	-0.120	-0.100	-0.078	-0.056	-0.032	-0.010	0.015	0.040	0.065	0.091	0.118	0.144	0.171	0.200	0.228	0.256	0.284	0.312	0.341	0.369	0.398	0.425	0.452	0.480	0.506	0.534	0.559	0.584	0.609	0.632	0.655	0.678	0.699	0.719	0.739	0.758	0.774	0.791	0.806	0.820	0.832	0.844	0.854	0.864	0.872	0.879	0.884	0.889	0.892	0.895	0.898	0.898	0.896	0.896	0.892	0.891	0.886	0.882	0.878	0.872	0.866	0.860	0.854	0.846	0.840	0.832	0.826	0.818	0.812	0.805	0.799	0.794	0.788	0.782	0.779	0.774	0.771	0.769	0.768	0.768	0.768	0.768	0.770	0.774	0.778	0.784	0.790	0.798	0.806	0.815	0.826	0.838	0.851	0.864	0.880	0.895	0.912	0.931	0.950	0.970	0.991	1.012	1.036	1.059	1.082	1.109	1.134	1.160	1.186	1.214	1.240	1.269	1.296	1.326	1.354	1.382	1.412	1.441	1.470	1.499	1.528	1.556	1.584	1.612	1.640	1.668	1.695	1.720	1.748	1.772	1.799	1.824	1.846	1.870	1.892	1.915	1.936	1.958	1.978	1.999	2.018	2.035	2.052	2.069	2.085	2.101	2.115	2.130	2.141	2.154	2.165	2.175	2.186	2.195	2.204	2.211	2.218	2.225	2.231	2.235	2.240	2.244	2.248	2.250	2.252	2.254	2.255	2.256	2.258	2.258	2.256	2.255	2.255	2.252	2.251	2.250	2.249	2.246	2.244	2.241	2.240	2.238	2.236	2.235	2.232	2.232	2.231	2.230	2.230	2.229	2.229	2.231	2.231	2.232	2.235	2.236	2.239	2.244	2.248	2.251	2.256	2.262	2.269	2.275	2.284	2.291	2.300	2.310	2.320	2.330	2.340	2.351	2.362	2.375	2.386	2.400	2.414	2.426	2.441	2.454	2.469	2.482	2.498	2.511	2.526	2.541	2.555	2.569	2.582	2.596	2.609	2.621	2.632	2.645	2.655	2.666	2.676	2.685	2.692	2.701	2.706	2.712	2.716	2.719	2.721	2.722	2.722	2.721	2.719	2.715	2.709	2.702	2.696	2.686	2.676	2.665	2.651	2.638	2.621	2.605	2.585	2.566	2.545	2.524	2.500	2.475	2.449	2.424	2.395	2.368	2.338	2.308	2.276	2.244	2.211	2.180	2.146	2.112	2.078	2.044	2.009	1.974	1.938	1.904	1.868	1.834	1.800	1.765	1.731	1.699	1.666	1.634	1.602	1.572	1.542	1.514	1.485	1.459	1.431	1.408	1.384	1.360	1.338	1.318	1.298	1.279	1.261	1.244	1.228	1.214	1.200	1.188	1.176	1.165	1.156	1.148	1.139	1.132	1.126	1.121	1.118	1.112	1.110	1.109	1.106	1.105	1.105	1.104	1.105	1.105	1.105	1.106	1.108	1.109	1.111	1.112	1.115	1.116	1.119	1.120	1.121	1.122	1.124	1.125	1.125	1.125	1.125	1.125	1.125	1.124	1.124	1.120	1.118	1.114	1.110	1.106	1.102	1.096	1.090	1.084	1.076	1.066	1.059	1.048	1.038	1.026	1.014	1.001	0.988	0.972	0.958	0.941	0.925	0.908	0.888	0.870	0.850	0.829	0.808	0.785	0.762	0.739	0.716	0.691	0.666	0.640	0.615	0.588	0.562	0.535	0.507	0.480	0.454	0.425	0.396	0.369	0.341	0.314	0.286	0.260	0.232	0.206	0.180	0.155	0.130	0.106	0.081	0.059	0.038	0.015	-0.004	-0.025	-0.042	-0.061	-0.078	-0.094	-0.109	-0.122	-0.135	-0.148	-0.159	-0.168	-0.176	-0.184	-0.191	-0.198	-0.202	-0.206	-0.209	-0.211	-0.211	-0.212	-0.212	-0.210	-0.209	-0.206	-0.204	-0.200	-0.196	-0.192	-0.188	-0.184	-0.180	-0.174	-0.170	-0.165	-0.160	-0.155	-0.150	-0.145	-0.141	-0.136	-0.132	-0.130	-0.126	-0.122	-0.120	-0.118	-0.115	-0.114	-0.112	-0.112	-0.114	-0.112	-0.114	-0.115	-0.116	-0.119	-0.121	-0.125	-0.129	-0.131	-0.136	-0.139	-0.145	-0.149	-0.152	-0.158	-0.162	-0.168	-0.172	-0.178	-0.184	-0.188	-0.192	-0.198	-0.201	-0.205	-0.209	-0.212	-0.215	-0.219	-0.220	-0.222	-0.224	-0.224	-0.225	-0.224	-0.222	-0.221	-0.219	-0.216	-0.212	-0.209	-0.205	-0.199	-0.194	-0.186	-0.179	-0.170	-0.162	-0.152	-0.141	-0.131	-0.120	-0.106	-0.095	-0.081	-0.066	-0.051	-0.036	-0.021	-0.005	0.012	0.029	0.045	0.064	0.081	0.099	0.119	0.136	0.155	0.174	0.191	0.210	0.230	0.248	0.266	0.284	0.301	0.320	0.336	0.352	0.370	0.385	0.400	0.414	0.428	0.441	0.454	0.465	0.476	0.486	0.495	0.502	0.510	0.516	0.520	0.524	0.526	0.529	0.528	0.528	0.526	0.524	0.520	0.514	0.509	0.501	0.492	0.484	0.474	0.462	0.450	0.438	0.422	0.408	0.392	0.376	0.359	0.341	0.324	0.304	0.286	0.266	0.246	0.228	0.209	0.189	0.169	0.149	0.130	0.111	0.092	0.074	0.056	0.039	0.022	0.006	-0.009	-0.021	-0.036	-0.048	-0.059	-0.070	-0.078	-0.086	-0.092	-0.098	-0.101	-0.104	-0.105	-0.104	-0.102	-0.098	-0.092	-0.086	-0.079	-0.069	-0.058	-0.045	-0.030	-0.014	0.002	0.021	0.041	0.062	0.086	0.109	0.135	0.161	0.189	0.218	0.248	0.279	0.310	0.342	0.375	0.411	0.445	0.481	0.516	0.552	0.590	0.628	0.665	0.702	0.740	0.778	0.815	0.852	0.890	0.926	0.962	0.998	1.032	1.068	1.102	1.136	1.168	1.199	1.229	1.259	1.289	1.315	1.342	1.366	1.390	1.414	1.434	1.454	1.472	1.489	1.505	1.519	1.531	1.542	1.550	1.560	1.565	1.570	1.572	1.575	1.575	1.574	1.571	1.566	1.561	1.554	1.545	1.534	1.524	1.510	1.495	1.481	1.464	1.446	1.428	1.408	1.386	1.365	1.342	1.319	1.295	1.270	1.245	1.218	1.191	1.164	1.136	1.108	1.079	1.051	1.021	0.992	0.962	0.934	0.905	0.876	0.848	0.819	0.790	0.762	0.735	0.708	0.681	0.655	0.630	0.605	0.580	0.558	0.535	0.514	0.492	0.471	0.452	0.434	0.418	0.401	0.386	0.372	0.360	0.348	0.338	0.329	0.320	0.312	0.308	0.304	0.300	0.299	0.298	0.299	0.300	0.301	0.306	0.310	0.316	0.322	0.331	0.340	0.350	0.361	0.372	0.385	0.399	0.414	0.429	0.445	0.461	0.479	0.496	0.515	0.534	0.554	0.572	0.592	0.612	0.634	0.654	0.676	0.696	0.718	0.739	0.759	0.780	0.800	0.821	0.841	0.860	0.880	0.900	0.918	0.936	0.954	0.972	0.989	1.005	1.021	1.038	1.052	1.068	1.081	1.095	1.109	1.121	1.132	1.145	1.155	1.166	1.176	1.188	1.196	1.205	1.214	1.222	1.230	1.239	1.246	1.254	1.260	1.268	1.275	1.282	1.289	1.296	1.305	1.311	1.318	1.326	1.334	1.341	1.350	1.358	1.368	1.376	1.385	1.394	1.405	1.415	1.425	1.436	1.448	1.459	1.471	1.485	1.498	1.511	1.526	1.541	1.556	1.572	1.589	1.605	1.621	1.639	1.656	1.675	1.692	1.711	1.730	1.749	1.769	1.789	1.809	1.829	1.848	1.868	1.888	1.908	1.929	1.949	1.968	1.988	2.007	2.027	2.045	2.064	2.081	2.099	2.116	2.134	2.149	2.164	2.180	2.194	2.206	2.219	2.230	2.241	2.250	2.259	2.266	2.272	2.279	2.284	2.289	2.290	2.292	2.292	2.291	2.290	2.288	2.284	2.278	2.271	2.264	2.256	2.248	2.236	2.225	2.212	2.200	2.186	2.171	2.156	2.139	2.122	2.104	2.088	2.068	2.049	2.030	2.010	1.991	1.970	1.950	1.931	1.911	1.891	1.871	1.854	1.835	1.816	1.799	1.782	1.766	1.750	1.736	1.722	1.709	1.698	1.688	1.676	1.669	1.661	1.655	1.650	1.646	1.642	1.642	1.642	1.644	1.646	1.649	1.654	1.661	1.668	1.676	1.685	1.696	1.709	1.721	1.735	1.750	1.765	1.781	1.799	1.816	1.834	1.852	1.870	1.890	1.909	1.929	1.948	1.968	1.986	2.005	2.024	2.042	2.060	2.079	2.096	2.111	2.128	2.141	2.155	2.168	2.180	2.190	2.199	2.206	2.214	2.220	2.225	2.228	2.230	2.231	2.231	2.229	2.226	2.221	2.216	2.210	2.201	2.194	2.184	2.171	2.160	2.146	2.132	2.118	2.102	2.086	2.069	2.051	2.034	2.015	1.996	1.978	1.958	1.940	1.920	1.901	1.882	1.864	1.845	1.828	1.810	1.795	1.779	1.762	1.748	1.734	1.720	1.709	1.698	1.689	1.679	1.671	1.664	1.660	1.655	1.652	1.650	1.650	1.650	1.651	1.654	1.658	1.664	1.669	1.676	1.685	1.694	1.705	1.715	1.728	1.740	1.752	1.768	1.782	1.798	1.814	1.830	1.846	1.864	1.881	1.898	1.915	1.932	1.949	1.966	1.982	1.999	2.015	2.031	2.045	2.060	2.074	2.086	2.098	2.110	2.121	2.130	2.139	2.146	2.152	2.159	2.164	2.168	2.169	2.171	2.170	2.170	2.169	2.165	2.161	2.156	2.149	2.141	2.134	2.124	2.114	2.101	2.090	2.076	2.062	2.049	2.033	2.016	2.000	1.982	1.965	1.946	1.928	1.909	1.890	1.871	1.851	1.831	1.811	1.792	1.772	1.754	1.735	1.716	1.698	1.679	1.661	1.644	1.628	1.612	1.598	1.582	1.569	1.555	1.544	1.531	1.520	1.511	1.500	1.492	1.486	1.479	1.474	1.469	1.465	1.461	1.460	1.458	1.458	1.458	1.459	1.461	1.464	1.468	1.471	1.475	1.481	1.485	1.491	1.498	1.505	1.512	1.519	1.528	1.535	1.544	1.551	1.560	1.569	1.576	1.585	1.594	1.601	1.609	1.616	1.622	1.629	1.636	1.642	1.649	1.652	1.658	1.662	1.666	1.669	1.671	1.674	1.676	1.676	1.676	1.678	1.676	1.676	1.675	1.674	1.670	1.669	1.665	1.662	1.658	1.654	1.650	1.645	1.641	1.635	1.631	1.626	1.620	1.615	1.610	1.605	1.600	1.596	1.591	1.588	1.584	1.581	1.579	1.576	1.574	1.571	1.571	1.570	1.570	1.571	1.572	1.574	1.576	1.579	1.582	1.586	1.591	1.598	1.601	1.609	1.616	1.624	1.631	1.640	1.650	1.659	1.669	1.680	1.692	1.704	1.715	1.729	1.741	1.755	1.769	1.782	1.796	1.810	1.825	1.839	1.854	1.869	1.884	1.899	1.912	1.929	1.942	1.958	1.972	1.986	2.001	2.015	2.027	2.042	2.055	2.068	2.079	2.091	2.104	2.114	2.124	2.134	2.144	2.152	2.159	2.166	2.174	2.180	2.184	2.189	2.191	2.194	2.195	2.195	2.194	2.194	2.190	2.186	2.181	2.175	2.168	2.159	2.150	2.140	2.126	2.114	2.100	2.084	2.068	2.050	2.030	2.010	1.989	1.965	1.942	1.918	1.892	1.866	1.839	1.811	1.782	1.754	1.724	1.692	1.661	1.631	1.600	1.569	1.538	1.506	1.475	1.445	1.414	1.384	1.354	1.325	1.298	1.270	1.244	1.219	1.195	1.171	1.149	1.129	1.109	1.090	1.074	1.060	1.046	1.034	1.024	1.015	1.008	1.002	0.998	0.995	0.994	0.995	0.996	0.999	1.002	1.010	1.016	1.024	1.034	1.044	1.055	1.068	1.080	1.094	1.108	1.121	1.138	1.151	1.168	1.184	1.199	1.214	1.230	1.245	1.260	1.275	1.289	1.301	1.315	1.328	1.339	1.350	1.360	1.370	1.378	1.386	1.392	1.400	1.405	1.410	1.414	1.418	1.419	1.421	1.422	1.422	1.424	1.422	1.421	1.420	1.418	1.418	1.415	1.411	1.410	1.408	1.404	1.402	1.401	1.399	1.396	1.395	1.394	1.394	1.394	1.395	1.395	1.396	1.399	1.401	1.405	1.409	1.412	1.418	1.424	1.430	1.439	1.446	1.456	1.465	1.475	1.486	1.498	1.510	1.522	1.538	1.552	1.568	1.582	1.599	1.615	1.631	1.650	1.669	1.686	1.706	1.726	1.745	1.766	1.786	1.806	1.828	1.848	1.869	1.890	1.911	1.932	1.955	1.976	1.999	2.021	2.041	2.064	2.086	2.108	2.129	2.150	2.171	2.192	2.212	2.234	2.254	2.274	2.294	2.314	2.332	2.351	2.369	2.389	2.406	2.422	2.440	2.456	2.472	2.488	2.502	2.516	2.530	2.544	2.556	2.569	2.581	2.591	2.602	2.612	2.621	2.630	2.638	2.645	2.652	2.659	2.664	2.669	2.674	2.676	2.680	2.682	2.685	2.685	2.688	2.688	2.688	2.685	2.684	2.682	2.680	2.678	2.675	2.670	2.668	2.662	2.658	2.652	2.648	2.641	2.635	2.629	2.621	2.615	2.609	2.600	2.592	2.585	2.578	2.570	2.561	2.555	2.546	2.540	2.531	2.525	2.516	2.510	2.501	2.495	2.488	2.482	2.475	2.470	2.464	2.459	2.454	2.449	2.444	2.441	2.438	2.435	2.432	2.430	2.428	2.426	2.426	2.426	2.426	2.428	2.430	2.431	2.434	2.436	2.440	2.442	2.448	2.451	2.456	2.462	2.469	2.475	2.482	2.490	2.496	2.504	2.511	2.519	2.526	2.534	2.541	2.550	2.558	2.565	2.572	2.580	2.586	2.594	2.600	2.605	2.611	2.618	2.622	2.628	2.631	2.635	2.638	2.640	2.641	2.642	2.642	2.642	2.642	2.640	2.638	2.634	2.630	2.626	2.620	2.615	2.608	2.601	2.592	2.584	2.575	2.565	2.554	2.544	2.531	2.520	2.508	2.495	2.480	2.466	2.452	2.438	2.424	2.408	2.392	2.378	2.362	2.346	2.331	2.314	2.299	2.282	2.268	2.251	2.236	2.220	2.205	2.190	2.176	2.162	2.148	2.134	2.120	2.108	2.095	2.082	2.070	2.060	2.049	2.039	2.029	2.020	2.011	2.004	1.996	1.989	1.982	1.976	1.971	1.968	1.964	1.961	1.959	1.958	1.956	1.958	1.958	1.959	1.960	1.964	1.968	1.970	1.975	1.980	1.986	1.992	1.999	2.006	2.014	2.022	2.031	2.041	2.051	2.061	2.071	2.082	2.094	2.105	2.116	2.129	2.140	2.152	2.165	2.176	2.189	2.200	2.212	2.224	2.234	2.246	2.256	2.268	2.276	2.286	2.296	2.304	2.312	2.319	2.326	2.331	2.336	2.341	2.345	2.348	2.350	2.351	2.352	2.352	2.351	2.349	2.348	2.342	2.340	2.334	2.329	2.321	2.314	2.306	2.298	2.288	2.278	2.266	2.255	2.244	2.231	2.219	2.205	2.191	2.178	2.164	2.150	2.136	2.121	2.108	2.094	2.080	2.068	2.054	2.040	2.027	2.016	2.004	1.994	1.982	1.972	1.964	1.955	1.948	1.940	1.934	1.930	1.925	1.921	1.920	1.916	1.916	1.916	1.918	1.919	1.921	1.925	1.930	1.934	1.939	1.945	1.952	1.959	1.968	1.975	1.984	1.992	2.001	2.010	2.019	2.027	2.035	2.044	2.052	2.059	2.066	2.072	2.079	2.084	2.088	2.091	2.095	2.096	2.096	2.095	2.094	2.091	2.086	2.080	2.072	2.065	2.054	2.042	2.030	2.015	1.999	1.981	1.962	1.942	1.920	1.896	1.871	1.846	1.820	1.790	1.761	1.729	1.698	1.664	1.630	1.595	1.560	1.524	1.486	1.450	1.410	1.372	1.334	1.294	1.255	1.216	1.176	1.138	1.099	1.060	1.021	0.984	0.948	0.911	0.875	0.840	0.805	0.772	0.740	0.710	0.680	0.651	0.624	0.598	0.572	0.549	0.526	0.506	0.486	0.469	0.451	0.436	0.421	0.410	0.399	0.389	0.381	0.374	0.369	0.364	0.361	0.358	0.356	0.358	0.358	0.361	0.362	0.368	0.371	0.378	0.382	0.389	0.395	0.404	0.411	0.419	0.428	0.436	0.444	0.451	0.460	0.468	0.475	0.482	0.489	0.495	0.500	0.505	0.509	0.514	0.515	0.518	0.519	0.519	0.516	0.515	0.511	0.507	0.502	0.496	0.488	0.479	0.469	0.458	0.445	0.431	0.416	0.400	0.384	0.365	0.345	0.324	0.302	0.279	0.255	0.230	0.205	0.179	0.152	0.124	0.095	0.066	0.036	0.006	-0.025	-0.055	-0.086	-0.119	-0.150	-0.182	-0.215	-0.246	-0.278	-0.310	-0.341	-0.371	-0.401	-0.431	-0.461	-0.489	-0.518	-0.544	-0.570	-0.598	-0.621	-0.644	-0.668	-0.689	-0.709	-0.729	-0.746	-0.765	-0.780	-0.795	-0.808	-0.820	-0.830	-0.839	-0.848	-0.854	-0.859	-0.864	-0.866	-0.868	-0.869	-0.868	-0.865	-0.862	-0.858	-0.852	-0.845	-0.836	-0.829	-0.819	-0.809	-0.796	-0.784	-0.771	-0.759	-0.745	-0.730	-0.715	-0.699	-0.685	-0.668	-0.652	-0.636	-0.620	-0.604	-0.588	-0.572	-0.556	-0.541	-0.526	-0.511	-0.496	-0.482	-0.470	-0.456	-0.444	-0.431	-0.420	-0.409	-0.399	-0.390	-0.381	-0.372	-0.365	-0.359	-0.352	-0.346	-0.342	-0.339	-0.334	-0.332	-0.330	-0.329	-0.329	-0.328	-0.329	-0.328	-0.330	-0.330	-0.331	-0.334	-0.335	-0.338	-0.339	-0.341	-0.342	-0.345	-0.346	-0.348	-0.349	-0.350	-0.350	-0.350	-0.349	-0.349	-0.348	-0.345	-0.342	-0.339	-0.335	-0.330	-0.325	-0.318	-0.311	-0.302	-0.292	-0.284	-0.272	-0.261	-0.249	-0.235	-0.220	-0.205	-0.188	-0.171	-0.154	-0.134	-0.114	-0.094	-0.071	-0.049	-0.026	-0.002	0.022	0.049	0.074	0.100	0.128	0.155	0.184	0.212	0.241	0.271	0.301	0.332	0.362	0.394	0.424	0.455	0.486	0.518	0.550	0.580	0.611	0.644	0.674	0.706	0.736	0.768	0.799	0.830	0.859	0.889	0.919	0.949	0.979	1.008	1.035	1.062	1.090	1.118	1.145	1.171	1.198	1.224	1.249	1.272	1.298	1.321	1.346	1.369	1.391	1.414	1.435	1.458	1.479	1.500	1.520	1.541	1.561	1.580	1.600	1.619	1.638	1.656	1.674	1.694	1.711	1.729	1.746	1.764	1.781	1.798	1.816	1.832	1.849	1.865	1.881	1.898	1.914	1.930	1.946	1.962	1.979	1.995	2.010	2.025	2.041	2.058	2.072	2.088	2.102	2.119	2.134	2.149	2.164	2.179	2.195	2.210	2.224	2.240	2.254	2.270	2.284	2.299	2.315	2.330	2.345	2.359	2.374	2.389	2.404	2.418	2.434	2.448	2.462	2.478	2.491	2.506	2.521	2.536	2.550	2.564	2.579	2.594	2.608	2.621	2.635	2.649	2.661	2.675	2.689	2.701	2.712	2.725	2.736	2.746	2.756	2.766	2.776	2.784	2.792	2.801	2.808	2.812	2.819	2.824	2.826	2.830	2.831	2.831	2.832	2.830	2.828	2.825	2.820	2.814	2.808	2.800	2.791	2.781	2.771	2.759	2.746	2.732	2.718	2.701	2.685	2.666	2.649	2.629	2.609	2.588	2.566	2.544	2.521	2.498	2.474	2.450	2.425	2.401	2.378	2.351	2.328	2.304	2.279	2.255	2.231	2.209	2.186	2.165	2.142	2.121	2.101	2.082	2.065	2.047	2.031	2.016	2.002	1.989	1.978	1.968	1.958	1.949	1.942	1.938	1.931	1.929	1.928	1.926	1.928	1.929	1.931	1.936	1.940	1.946	1.954	1.961	1.970	1.980	1.989	2.000	2.011	2.025	2.036	2.050	2.062	2.076	2.089	2.102	2.116	2.130	2.141	2.155	2.168	2.179	2.191	2.202	2.212	2.221	2.231	2.239	2.246	2.251	2.258	2.260	2.264	2.265	2.265	2.264	2.261	2.258	2.251	2.245	2.238	2.228	2.216	2.204	2.190	2.175	2.158	2.140	2.120	2.100	2.079	2.056	2.031	2.006	1.979	1.952	1.922	1.895	1.864	1.832	1.801	1.769	1.735	1.702	1.668	1.635	1.600	1.566	1.530	1.496	1.461	1.428	1.394	1.360	1.326	1.294	1.261	1.231	1.201	1.171	1.142	1.115	1.089	1.064	1.040	1.018	0.995	0.975	0.958	0.940	0.924	0.910	0.896	0.885	0.875	0.868	0.860	0.855	0.851	0.849	0.849	0.849	0.851	0.854	0.859	0.865	0.872	0.881	0.890	0.902	0.914	0.925	0.940	0.952	0.969	0.984	0.999	1.016	1.032	1.049	1.066	1.084	1.101	1.118	1.135	1.151	1.169	1.184	1.200	1.216	1.230	1.244	1.256	1.269	1.281	1.291	1.300	1.309	1.316	1.321	1.328	1.330	1.334	1.334	1.334	1.332	1.329	1.324	1.318	1.310	1.301	1.290	1.278	1.264	1.249	1.232	1.214	1.194	1.172	1.150	1.125	1.099	1.072	1.044	1.014	0.982	0.950	0.916	0.880	0.844	0.808	0.770	0.730	0.689	0.648	0.605	0.562	0.520	0.476	0.431	0.388	0.342	0.298	0.252	0.208	0.162	0.116	0.072	0.026	-0.018	-0.060	-0.104	-0.146	-0.188	-0.230	-0.269	-0.309	-0.348	-0.385	-0.421	-0.455	-0.489	-0.521	-0.552	-0.581	-0.610	-0.638	-0.661	-0.685	-0.708	-0.728	-0.746	-0.764	-0.780	-0.792	-0.806	-0.816	-0.826	-0.834	-0.841	-0.846	-0.850	-0.852	-0.854	-0.855	-0.852	-0.851	-0.849	-0.845	-0.841	-0.835	-0.829	-0.822	-0.814	-0.806	-0.798	-0.789	-0.780	-0.771	-0.761	-0.750	-0.741	-0.731	-0.721	-0.712	-0.702	-0.694	-0.685	-0.676	-0.669	-0.660	-0.652	-0.646	-0.640	-0.634	-0.629	-0.625	-0.620	-0.616	-0.614	-0.611	-0.610	-0.609	-0.608	-0.608	-0.608	-0.609	-0.610	-0.611	-0.612	-0.615	-0.618	-0.620	-0.624	-0.626	-0.630	-0.635	-0.638	-0.641	-0.645	-0.650	-0.654	-0.658	-0.660	-0.664	-0.666	-0.669	-0.670	-0.672	-0.674	-0.674	-0.675	-0.675	-0.672	-0.671	-0.669	-0.666	-0.661	-0.658	-0.651	-0.646	-0.639	-0.630	-0.622	-0.612	-0.601	-0.590	-0.578	-0.565	-0.551	-0.535	-0.520	-0.502	-0.484	-0.465	-0.446	-0.425	-0.404	-0.381	-0.358	-0.335	-0.310	-0.284	-0.259	-0.231	-0.202	-0.175	-0.146	-0.118	-0.088	-0.056	-0.026	0.005	0.038	0.068	0.100	0.134	0.165	0.199	0.231	0.264	0.296	0.329	0.361	0.394	0.426	0.458	0.489	0.521	0.551	0.581	0.610	0.639	0.668	0.695	0.722	0.749	0.774	0.798	0.821	0.844	0.865	0.885	0.905	0.924	0.941	0.956	0.972	0.988	1.000	1.012	1.024	1.034	1.042	1.050	1.056	1.062	1.068	1.071	1.074	1.076	1.078	1.078	1.076	1.075	1.074	1.071	1.066	1.062	1.058	1.052	1.046	1.040	1.035	1.028	1.020	1.012	1.006	0.998	0.990	0.981	0.975	0.968	0.959	0.952	0.945	0.939	0.932	0.926	0.920	0.915	0.910	0.905	0.901	0.899	0.895	0.892	0.890	0.890	0.890	0.889	0.890	0.891	0.891	0.894	0.898	0.899	0.904	0.906	0.911	0.915	0.921	0.926	0.931	0.936	0.942	0.949	0.955	0.961	0.968	0.972	0.979	0.985	0.990	0.995	1.000	1.005	1.009	1.012	1.015	1.016	1.019	1.019	1.020	1.018	1.016	1.014	1.009	1.004	0.999	0.991	0.984	0.976	0.966	0.954	0.941	0.928	0.914	0.898	0.881	0.862	0.844	0.824	0.802	0.780	0.758	0.734	0.709	0.685	0.658	0.631	0.604	0.578	0.549	0.520	0.491	0.462	0.434	0.404	0.375	0.345	0.316	0.286	0.259	0.230	0.202	0.175	0.149	0.122	0.098	0.074	0.050	0.028	0.006	-0.015	-0.035	-0.052	-0.071	-0.088	-0.102	-0.118	-0.130	-0.144	-0.155	-0.165	-0.175	-0.184	-0.190	-0.196	-0.201	-0.206	-0.210	-0.212	-0.214	-0.216	-0.216	-0.218	-0.218	-0.216	-0.215	-0.214	-0.212	-0.210	-0.208	-0.206	-0.204	-0.202	-0.199	-0.198	-0.195	-0.194	-0.191	-0.190	-0.189	-0.188	-0.188	-0.188	-0.188	-0.188	-0.189	-0.190	-0.191	-0.194	-0.195	-0.199	-0.201	-0.205	-0.208	-0.212	-0.216	-0.221	-0.226	-0.231	-0.236	-0.241	-0.248	-0.252	-0.260	-0.266	-0.272	-0.278	-0.285	-0.292	-0.299	-0.305	-0.311	-0.319	-0.326	-0.334	-0.341	-0.349	-0.358	-0.365	-0.374	-0.382	-0.391	-0.401	-0.411	-0.421	-0.432	-0.444	-0.456	-0.468	-0.481	-0.495	-0.507	-0.522	-0.538	-0.552	-0.569	-0.586	-0.604	-0.621	-0.639	100.000	5.000	2.000	1.000	2.000	0.000	0.000	0.000	0.000	0.000	0.000	0.000	0.000	0.000	0.000	0.000	0.000	0.000	0.141	0.131	0.121	0.112	0.104	0.094	0.086	0.079	0.071	0.065	0.059	0.055	0.049	0.045	0.042	0.040	0.038	0.035	0.034	0.034	0.034	0.035	0.036	0.038	0.040	0.044	0.046	0.051	0.056	0.061	0.068	0.072	0.079	0.086	0.092	0.100	0.109	0.116	0.124	0.132	0.140	0.149	0.158	0.166	0.174	0.182	0.190	0.199	0.205	0.214	0.220	0.228	0.234	0.240	0.246	0.251	0.256	0.262	0.268	0.271	0.275	0.279	0.282	0.286	0.289	0.290	0.291	0.294	0.295	0.296	0.298	0.299	0.299	0.300	0.300	0.300	0.300	0.300	0.300	0.302	0.302	0.304	0.306	0.306	0.309	0.311	0.314	0.319	0.321	0.326	0.331	0.336	0.342	0.350	0.358	0.366	0.374	0.384	0.395	0.406	0.419	0.430	0.444	0.459	0.474	0.490	0.505	0.522	0.540	0.559	0.578	0.596	0.615	0.635	0.655	0.676	0.696	0.719	0.740	0.762	0.785	0.806	0.828	0.850	0.874	0.895	0.916	0.940	0.960	0.982	1.002	1.025	1.044	1.065	1.084	1.102	1.122	1.141	1.159	1.174	1.191	1.208	1.222	1.236	1.250	1.264	1.276	1.288	1.299	1.309	1.319	1.329	1.338	1.345	1.354	1.361	1.368	1.374	1.380	1.386	1.391	1.398	1.401	1.406	1.411	1.416	1.420	1.425	1.429	1.434	1.439	1.442	1.448	1.452	1.459	1.464	1.471	1.478	1.484	1.491	1.499	1.508	1.516	1.526	1.536	1.546	1.558	1.569	1.581	1.595	1.610	1.624	1.639	1.654	1.670	1.686	1.704	1.721	1.740	1.760	1.779	1.799	1.819	1.839	1.860	1.882	1.904	1.925	1.948	1.969	1.992	2.015	2.036	2.060	2.081	2.104	2.126	2.150	2.171	2.192	2.214	2.234	2.255	2.275	2.295	2.312	2.331	2.350	2.368	2.384	2.399	2.414	2.428	2.442	2.455	2.466	2.478	2.489	2.498	2.506	2.514	2.520	2.525	2.530	2.534	2.536	2.539	2.539	2.540	2.539	2.538	2.535	2.531	2.528	2.521	2.516	2.510	2.502	2.495	2.485	2.475	2.465	2.455	2.444	2.431	2.419	2.405	2.391	2.378	2.364	2.348	2.334	2.318	2.304	2.288	2.271	2.256	2.240	2.225	2.210	2.194	2.180	2.165	2.151	2.138	2.125	2.112	2.101	2.090	2.080	2.070	2.061	2.052	2.046	2.041	2.035	2.030	2.027	2.025	2.024	2.024	2.024	2.026	2.030	2.034	2.040	2.046	2.054	2.062	2.072	2.084	2.095	2.108	2.121	2.136	2.152	2.169	2.185	2.202	2.221	2.240	2.259	2.279	2.299	2.320	2.340	2.361	2.384	2.405	2.426	2.448	2.469	2.489	2.509	2.529	2.550	2.569	2.588	2.605	2.622	2.639	2.655	2.670	2.684	2.696	2.709	2.719	2.730	2.739	2.746	2.752	2.759	2.764	2.766	2.769	2.770	2.770	2.769	2.768	2.765	2.761	2.756	2.750	2.742	2.734	2.726	2.718	2.706	2.695	2.684	2.671	2.659	2.646	2.632	2.618	2.604	2.589	2.574	2.559	2.544	2.529	2.514	2.499	2.485	2.469	2.455	2.441	2.428	2.414	2.402	2.389	2.376	2.365	2.354	2.344	2.334	2.324	2.315	2.306	2.299	2.291	2.285	2.279	2.274	2.269	2.265	2.260	2.258	2.254	2.252	2.250	2.249	2.248	2.248	2.246	2.246	2.245	2.246	2.246	2.248	2.248	2.249	2.249	2.249	2.250	2.250	2.250	2.250	2.250	2.249	2.248	2.245	2.244	2.241	2.238	2.234	2.231	2.226	2.221	2.215	2.208	2.200	2.192	2.185	2.174	2.164	2.152	2.141	2.128	2.114	2.099	2.084	2.066	2.050	2.031	2.013	1.992	1.971	1.950	1.926	1.904	1.879	1.852	1.828	1.800	1.772	1.745	1.715	1.686	1.655	1.624	1.594	1.561	1.528	1.495	1.462	1.430	1.396	1.362	1.328	1.294	1.261	1.228	1.194	1.161	1.129	1.096	1.066	1.035	1.005	0.976	0.948	0.920	0.894	0.869	0.845	0.821	0.801	0.780	0.762	0.745	0.729	0.714	0.701	0.690	0.681	0.672	0.668	0.661	0.659	0.658	0.656	0.658	0.660	0.665	0.669	0.676	0.684	0.692	0.702	0.712	0.725	0.738	0.751	0.765	0.779	0.792	0.809	0.822	0.838	0.854	0.868	0.882	0.895	0.909	0.922	0.934	0.945	0.955	0.965	0.975	0.982	0.989	0.994	0.999	1.001	1.002	1.002	1.002	1.000	0.998	0.992	0.986	0.980	0.972	0.962	0.952	0.941	0.929	0.915	0.902	0.889	0.872	0.859	0.842	0.826	0.810	0.794	0.778	0.760	0.744	0.730	0.714	0.699	0.685	0.671	0.659	0.646	0.636	0.625	0.616	0.609	0.600	0.595	0.591	0.586	0.585	0.585	0.585	0.586	0.589	0.594	0.599	0.605	0.612	0.622	0.632	0.644	0.656	0.671	0.685	0.701	0.718	0.735	0.754	0.774	0.794	0.815	0.836	0.858	0.881	0.905	0.928	0.954	0.978	1.002	1.028	1.054	1.079	1.106	1.131	1.158	1.185	1.210	1.238	1.264	1.291	1.316	1.344	1.370	1.396	1.421	1.448	1.472	1.499	1.524	1.548	1.572	1.596	1.620	1.644	1.668	1.689	1.712	1.734	1.754	1.774	1.794	1.814	1.832	1.850	1.868	1.884	1.899	1.914	1.926	1.939	1.951	1.961	1.971	1.981	1.989	1.995	2.000	2.005	2.007	2.010	2.010	2.011	2.009	2.006	2.004	1.999	1.992	1.985	1.978	1.969	1.959	1.946	1.934	1.921	1.906	1.891	1.875	1.859	1.842	1.825	1.806	1.788	1.768	1.749	1.728	1.708	1.686	1.666	1.645	1.625	1.604	1.582	1.564	1.542	1.524	1.505	1.488	1.469	1.451	1.434	1.420	1.404	1.390	1.378	1.365	1.352	1.342	1.334	1.325	1.319	1.312	1.309	1.305	1.302	1.301	1.301	1.302	1.304	1.308	1.312	1.318	1.325	1.331	1.340	1.350	1.360	1.370	1.382	1.396	1.409	1.422	1.438	1.452	1.468	1.482	1.499	1.515	1.531	1.548	1.565	1.580	1.598	1.612	1.629	1.644	1.659	1.672	1.686	1.700	1.714	1.726	1.739	1.749	1.759	1.769	1.778	1.785	1.792	1.800	1.806	1.810	1.815	1.819	1.821	1.822	1.825	1.825	1.825	1.824	1.824	1.820	1.819	1.816	1.812	1.809	1.806	1.801	1.798	1.792	1.789	1.784	1.780	1.775	1.770	1.766	1.762	1.758	1.755	1.751	1.749	1.746	1.742	1.741	1.740	1.739	1.738	1.739	1.739	1.739	1.741	1.742	1.745	1.749	1.751	1.756	1.760	1.766	1.771	1.776	1.782	1.789	1.795	1.802	1.811	1.819	1.826	1.835	1.842	1.851	1.860	1.869	1.878	1.888	1.896	1.906	1.915	1.925	1.935	1.944	1.954	1.962	1.972	1.982	1.991	2.001	2.010	2.019	2.029	2.038	2.045	2.054	2.064	2.071	2.080	2.090	2.099	2.106	2.116	2.125	2.132	2.142	2.151	2.159	2.168	2.175	2.185	2.192	2.201	2.209	2.218	2.225	2.234	2.240	2.248	2.255	2.261	2.269	2.275	2.280	2.286	2.291	2.296	2.299	2.304	2.306	2.310	2.312	2.312	2.315	2.315	2.312	2.312	2.310	2.308	2.305	2.300	2.295	2.289	2.282	2.275	2.266	2.258	2.248	2.238	2.226	2.214	2.201	2.189	2.175	2.161	2.146	2.130	2.115	2.099	2.082	2.066	2.050	2.034	2.016	2.000	1.982	1.966	1.950	1.934	1.918	1.902	1.888	1.874	1.860	1.846	1.834	1.822	1.811	1.801	1.791	1.782	1.774	1.768	1.762	1.758	1.754	1.749	1.748	1.746	1.745	1.746	1.748	1.749	1.751	1.755	1.758	1.762	1.768	1.774	1.779	1.785	1.790	1.796	1.802	1.810	1.815	1.821	1.826	1.832	1.836	1.840	1.845	1.848	1.850	1.851	1.851	1.851	1.850	1.848	1.842	1.839	1.834	1.825	1.816	1.806	1.795	1.782	1.769	1.752	1.736	1.719	1.700	1.679	1.658	1.632	1.609	1.584	1.556	1.528	1.500	1.470	1.440	1.408	1.376	1.342	1.309	1.275	1.240	1.205	1.170	1.134	1.099	1.062	1.028	0.991	0.956	0.922	0.886	0.852	0.820	0.786	0.754	0.722	0.691	0.661	0.632	0.605	0.578	0.551	0.526	0.502	0.480	0.458	0.439	0.420	0.402	0.385	0.370	0.356	0.342	0.332	0.321	0.312	0.305	0.299	0.292	0.289	0.285	0.282	0.281	0.280	0.281	0.282	0.284	0.288	0.290	0.295	0.299	0.302	0.309	0.314	0.319	0.325	0.330	0.336	0.341	0.346	0.352	0.356	0.360	0.364	0.368	0.370	0.372	0.374	0.374	0.374	0.372	0.370	0.368	0.364	0.358	0.351	0.345	0.336	0.326	0.315	0.302	0.289	0.274	0.259	0.242	0.224	0.205	0.185	0.164	0.141	0.118	0.095	0.069	0.044	0.018	-0.010	-0.039	-0.066	-0.095	-0.125	-0.155	-0.185	-0.214	-0.245	-0.275	-0.306	-0.335	-0.366	-0.396	-0.425	-0.455	-0.484	-0.512	-0.540	-0.568	-0.592	-0.619	-0.642	-0.668	-0.690	-0.712	-0.734	-0.754	-0.774	-0.791	-0.809	-0.824	-0.838	-0.852	-0.864	-0.875	-0.886	-0.895	-0.902	-0.909	-0.914	-0.920	-0.922	-0.926	-0.926	-0.928	-0.928	-0.926	-0.925	-0.921	-0.918	-0.914	-0.908	-0.902	-0.895	-0.889	-0.881	-0.872	-0.864	-0.856	-0.846	-0.836	-0.826	-0.816	-0.808	-0.796	-0.785	-0.775	-0.765	-0.754	-0.744	-0.732	-0.722	-0.711	-0.701	-0.691	-0.681	-0.671	-0.662	-0.652	-0.644	-0.636	-0.626	-0.619	-0.611	-0.605	-0.599	-0.592	-0.586	-0.580	-0.576	-0.572	-0.568	-0.564	-0.560	-0.556	-0.555	-0.552	-0.550	-0.550	-0.548	-0.546	-0.546	-0.545	-0.545	-0.545	-0.546	-0.546	-0.546	-0.548	-0.546	-0.546	-0.548	-0.546	-0.548	-0.546	-0.546	-0.545	-0.544	-0.544	-0.541	-0.539	-0.536	-0.532	-0.529	-0.525	-0.520	-0.514	-0.507	-0.500	-0.491	-0.482	-0.472	-0.461	-0.449	-0.436	-0.422	-0.409	-0.392	-0.376	-0.359	-0.340	-0.320	-0.300	-0.280	-0.258	-0.234	-0.210	-0.185	-0.160	-0.132	-0.106	-0.079	-0.050	-0.020	0.009	0.040	0.071	0.102	0.134	0.166	0.198	0.231	0.262	0.296	0.328	0.361	0.392	0.426	0.458	0.490	0.521	0.552	0.584	0.612	0.642	0.671	0.700	0.729	0.754	0.781	0.806	0.831	0.854	0.878	0.899	0.920	0.941	0.961	0.979	0.998	1.014	1.029	1.042	1.058	1.069	1.081	1.092	1.102	1.112	1.121	1.129	1.136	1.142	1.149	1.154	1.160	1.164	1.168	1.170	1.174	1.176	1.178	1.181	1.182	1.184	1.186	1.186	1.189	1.190	1.191	1.192	1.195	1.195	1.199	1.200	1.202	1.205	1.209	1.211	1.215	1.219	1.224	1.229	1.234	1.240	1.246	1.252	1.260	1.268	1.275	1.284	1.292	1.302	1.312	1.322	1.334	1.345	1.358	1.370	1.382	1.396	1.410	1.425	1.439	1.455	1.471	1.488	1.505	1.521	1.540	1.556	1.576	1.595	1.614	1.634	1.654	1.672	1.694	1.714	1.735	1.756	1.779	1.800	1.821	1.844	1.866	1.888	1.910	1.932	1.954	1.976	1.999	2.019	2.041	2.062	2.084	2.106	2.126	2.146	2.168	2.186	2.206	2.224	2.242	2.259	2.275	2.290	2.305	2.320	2.334	2.345	2.356	2.368	2.375	2.384	2.391	2.396	2.401	2.404	2.406	2.408	2.408	2.405	2.402	2.398	2.392	2.385	2.378	2.369	2.359	2.348	2.334	2.320	2.305	2.289	2.271	2.254	2.235	2.215	2.194	2.172	2.151	2.129	2.105	2.082	2.059	2.035	2.010	1.986	1.961	1.938	1.914	1.889	1.865	1.842	1.820	1.798	1.775	1.755	1.734	1.714	1.695	1.678	1.659	1.644	1.628	1.612	1.600	1.588	1.576	1.564	1.554	1.545	1.538	1.530	1.525	1.520	1.515	1.511	1.509	1.506	1.506	1.506	1.506	1.506	1.508	1.509	1.510	1.512	1.515	1.518	1.520	1.522	1.526	1.529	1.530	1.532	1.535	1.535	1.536	1.536	1.538	1.536	1.535	1.534	1.530	1.526	1.521	1.516	1.511	1.504	1.498	1.488	1.478	1.468	1.456	1.444	1.430	1.415	1.401	1.385	1.369	1.350	1.332	1.312	1.294	1.272	1.252	1.230	1.209	1.186	1.164	1.140	1.116	1.092	1.068	1.044	1.019	0.995	0.970	0.946	0.921	0.898	0.875	0.851	0.829	0.808	0.786	0.765	0.746	0.728	0.709	0.691	0.675	0.660	0.646	0.632	0.620	0.610	0.600	0.590	0.582	0.578	0.571	0.569	0.565	0.564	0.564	0.565	0.566	0.570	0.576	0.581	0.588	0.596	0.605	0.614	0.625	0.636	0.649	0.660	0.674	0.688	0.702	0.718	0.732	0.748	0.764	0.780	0.795	0.811	0.828	0.842	0.860	0.875	0.890	0.904	0.918	0.931	0.944	0.956	0.966	0.978	0.988	0.996	1.004	1.011	1.018	1.022	1.026	1.029	1.031	1.031	1.032	1.031	1.029	1.026	1.021	1.015	1.010	1.002	0.994	0.984	0.974	0.964	0.951	0.939	0.925	0.910	0.895	0.880	0.864	0.848	0.830	0.814	0.796	0.778	0.759	0.740	0.721	0.701	0.682	0.664	0.645	0.625	0.606	0.588	0.569	0.550	0.531	0.512	0.496	0.478	0.460	0.444	0.426	0.411	0.395	0.380	0.366	0.351	0.338	0.324	0.311	0.299	0.286	0.275	0.264	0.252	0.241	0.232	0.222	0.212	0.204	0.198	0.189	0.181	0.175	0.168	0.161	0.155	0.150	0.145	0.140	0.135	0.130	0.126	0.121	0.116	0.112	0.109	0.106	0.101	0.099	0.094	0.091	0.088	0.084	0.081	0.078	0.074	0.071	0.068	0.064	0.060	0.056	0.052	0.049	0.044	0.040	0.035	0.031	0.026	0.020	0.015	0.009	0.004	-0.004	-0.010	-0.016	-0.024	-0.031	-0.038	-0.045	-0.054	-0.061	-0.070	-0.080	-0.088	-0.098	-0.108	-0.116	-0.128	-0.136	-0.148	-0.158	-0.169	-0.180	-0.191	-0.202	-0.212	-0.224	-0.235	-0.246	-0.258	-0.268	-0.279	-0.289	-0.299	-0.310	-0.319	-0.328	-0.338	-0.346	-0.355	-0.362	-0.370	-0.376	-0.382	-0.388	-0.392	-0.396	-0.399	-0.401	-0.402	-0.404	-0.402	-0.402	-0.400	-0.398	-0.394	-0.388	-0.382	-0.376	-0.368	-0.359	-0.349	-0.338	-0.326	-0.312	-0.299	-0.285	-0.269	-0.251	-0.234	-0.215	-0.196	-0.176	-0.155	-0.132	-0.110	-0.086	-0.061	-0.038	-0.012	0.015	0.041	0.069	0.096	0.124	0.152	0.181	0.210	0.239	0.269	0.299	0.328	0.358	0.386	0.416	0.446	0.475	0.504	0.532	0.561	0.589	0.616	0.644	0.670	0.696	0.722	0.748	0.771	0.795	0.819	0.841	0.862	0.885	0.904	0.924	0.942	0.960	0.976	0.994	1.008	1.022	1.036	1.049	1.061	1.072	1.082	1.091	1.099	1.108	1.115	1.120	1.125	1.129	1.134	1.136	1.139	1.141	1.141	1.141	1.141	1.140	1.139	1.136	1.132	1.130	1.126	1.122	1.116	1.112	1.106	1.101	1.095	1.088	1.081	1.074	1.066	1.059	1.051	1.044	1.035	1.026	1.019	1.011	1.002	0.995	0.988	0.980	0.972	0.965	0.958	0.950	0.944	0.936	0.931	0.925	0.919	0.914	0.909	0.904	0.900	0.898	0.894	0.891	0.889	0.886	0.885	0.885	0.884	0.884	0.885	0.885	0.886	0.888	0.891	0.894	0.898	0.900	0.904	0.909	0.912	0.918	0.921	0.926	0.932	0.938	0.944	0.949	0.955	0.960	0.966	0.971	0.976	0.982	0.986	0.990	0.994	0.998	1.000	1.002	1.004	1.005	1.006	1.005	1.004	1.001	0.999	0.995	0.990	0.985	0.978	0.970	0.961	0.951	0.940	0.930	0.918	0.904	0.889	0.872	0.858	0.839	0.821	0.801	0.781	0.760	0.739	0.716	0.694	0.670	0.646	0.621	0.596	0.571	0.545	0.520	0.492	0.468	0.441	0.415	0.390	0.364	0.339	0.315	0.290	0.265	0.241	0.219	0.196	0.175	0.154	0.134	0.114	0.095	0.076	0.060	0.044	0.028	0.014	0.000	-0.012	-0.024	-0.035	-0.046	-0.055	-0.064	-0.070	-0.078	-0.085	-0.090	-0.095	-0.099	-0.102	-0.105	-0.108	-0.109	-0.110	-0.111	-0.112	-0.112	-0.112	-0.111	-0.111	-0.110	-0.109	-0.108	-0.106	-0.105	-0.104	-0.104	-0.101	-0.100	-0.099	-0.099	-0.099	-0.098	-0.096	-0.098	-0.096	-0.098	-0.098	-0.099	-0.099	-0.100	-0.101	-0.102	-0.105	-0.108	-0.110	-0.114	-0.116	-0.120	-0.125	-0.129	-0.135	-0.140	-0.146	-0.152	-0.159	-0.168	-0.175	-0.182	-0.191	-0.201	-0.211	-0.221	-0.234	-0.245	-0.259	-0.270	-0.285	-0.299	-0.315	-0.330	-0.345	-0.362	-0.380	-0.398	-0.416	-0.435	-0.455	-0.475	-0.495	-0.516	-0.539	-0.560	-0.584	-0.605	-0.629	-0.651	-0.676	-0.699	-0.722	-0.746	-0.771	-0.796	-0.820	-0.844	-0.869	-0.892	-0.915	-0.939	-0.962	-0.988	-1.010	-1.032	-1.054	-1.076	-1.098	-1.118	-1.139	-1.159	-1.178	-1.196	-1.215	-1.232	-1.248	-1.265	-1.280	-1.295	-1.309	-1.321	-1.335	-1.348	-1.359	-1.369	-1.380	-1.389	-1.398	-1.405	-1.414	-1.420	-1.426	-1.432	-1.438	-1.441	-1.446	-1.450	-1.452	-1.455	-1.458	-1.460	-1.461	-1.464	-1.465	-1.466	-1.466	-1.466	-1.468	-1.468	-1.468	-1.469	-1.469	-1.468	-1.469	-1.468	-1.468	-1.468	-1.468	-1.468	-1.469	-1.470	-1.470	-1.471	-1.474	-1.475	-1.476	-1.479	-1.481	-1.484	-1.486	-1.489	-1.492	-1.496	-1.500	-1.504	-1.509	-1.514	-1.519	-1.524	-1.529	-1.535	-1.540	-1.546	-1.552	-1.558	-1.565	-1.570	-1.576	-1.582	-1.589	-1.594	-1.600	-1.606	-1.611	-1.616	-1.621	-1.626	-1.630	-1.634	-1.638	-1.641	-1.644	-1.645	-1.646	-1.648	-1.648	-1.648	-1.645	-1.644	-1.640	-1.638	-1.634	-1.628	-1.621	-1.615	-1.606	-1.599	-1.589	-1.579	-1.568	-1.555	-1.541	-1.528	-1.514	-1.498	-1.482	-1.465	-1.448	-1.429	-1.410	-1.391	-1.370	-1.349	-1.328	-1.305	-1.284	-1.260	-1.236	-1.211	-1.189	-1.164	-1.139	-1.112	-1.089	-1.062	-1.036	-1.011	-0.985	-0.959	-0.932	-0.908	-0.881	-0.855	-0.829	-0.804	-0.778	-0.751	-0.726	-0.700	-0.675	-0.650	-0.625	-0.601	-0.575	-0.551	-0.526	-0.502	-0.479	-0.454	-0.431	-0.408	-0.384	-0.360	-0.336	-0.314	-0.290	-0.266	-0.242	-0.219	-0.195	-0.171	-0.148	-0.125	-0.100	-0.075	-0.051	-0.026	-0.001	0.025	0.050	0.076	0.102	0.129	0.156	0.184	0.212	0.240	0.269	0.296	0.326	0.355	0.385	0.415	0.445	0.478	0.507	0.540	0.571	0.604	0.636	0.669	0.701	0.735	0.769	0.801	0.835	0.869	0.901	0.935	0.969	1.002	1.035	1.068	1.101	1.132	1.164	1.196	1.226	1.256	1.286	1.314	1.344	1.370	1.398	1.422	1.446	1.470	1.492	1.514	1.534	1.552	1.570	1.586	1.602	1.616	1.629	1.639	1.650	1.659	1.665	1.671	1.675	1.679	1.680	1.680	1.681	1.679	1.675	1.672	1.668	1.661	1.655	1.648	1.640	1.630	1.621	1.611	1.601	1.591	1.580	1.569	1.558	1.548	1.536	1.525	1.515	1.505	1.495	1.485	1.476	1.469	1.462	1.456	1.450	1.446	1.442	1.440	1.439	1.439	1.440	1.441	1.445	1.450	1.456	1.462	1.470	1.480	1.490	1.502	1.515	1.530	1.544	1.560	1.578	1.595	1.614	1.634	1.654	1.676	1.698	1.719	1.741	1.764	1.789	1.811	1.835	1.859	1.881	1.905	1.929	1.952	1.974	1.998	2.019	2.040	2.060	2.081	2.099	2.118	2.136	2.151	2.168	2.184	2.198	2.210	2.221	2.232	2.242	2.251	2.259	2.265	2.270	2.276	2.279	2.280	2.282	2.281	2.282	2.280	2.276	2.272	2.268	2.262	2.256	2.249	2.240	2.231	2.222	2.212	2.202	2.191	2.179	2.168	2.155	2.142	2.130	2.116	2.102	2.089	2.075	2.061	2.047	2.034	2.019	2.004	1.990	1.979	1.965	1.951	1.939	1.926	1.914	1.904	1.891	1.881	1.872	1.861	1.852	1.844	1.836	1.829	1.821	1.816	1.810	1.805	1.800	1.796	1.792	1.790	1.788	1.788	1.786	1.786	1.788	1.788	1.789	1.791	1.794	1.796	1.799	1.804	1.806	1.811	1.818	1.822	1.828	1.834	1.840	1.846	1.852	1.859	1.865	1.871	1.878	1.885	1.892	1.899	1.905	1.911	1.916	1.922	1.926	1.931	1.935	1.939	1.942	1.945	1.946	1.948	1.949	1.949	1.948	1.945	1.944	1.940	1.936	1.930	1.924	1.918	1.910	1.901	1.891	1.881	1.869	1.855	1.842	1.828	1.811	1.795	1.776	1.758	1.738	1.718	1.696	1.674	1.649	1.626	1.601	1.576	1.549	1.521	1.495	1.466	1.439	1.411	1.382	1.352	1.324	1.294	1.264	1.235	1.205	1.176	1.146	1.119	1.090	1.062	1.035	1.009	0.981	0.956	0.931	0.908	0.884	0.861	0.840	0.819	0.800	0.781	0.764	0.748	0.732	0.719	0.705	0.692	0.682	0.672	0.664	0.658	0.650	0.646	0.641	0.638	0.636	0.635	0.635	0.636	0.638	0.641	0.645	0.650	0.655	0.661	0.669	0.676	0.684	0.692	0.702	0.711	0.722	0.732	0.744	0.755	0.766	0.779	0.790	0.801	0.814	0.826	0.839	0.850	0.862	0.874	0.886	0.896	0.908	0.919	0.928	0.938	0.946	0.955	0.964	0.970	0.976	0.984	0.989	0.992	0.998	1.000	1.002	1.004	1.004	1.004	1.001	0.999	0.996	0.990	0.986	0.979	0.971	0.962	0.952	0.942	0.931	0.920	0.906	0.892	0.878	0.860	0.844	0.828	0.810	0.790	0.771	0.750	0.730	0.709	0.688	0.666	0.642	0.621	0.598	0.574	0.551	0.528	0.504	0.481	0.458	0.434	0.410	0.389	0.365	0.344	0.322	0.301	0.282	0.261	0.244	0.225	0.208	0.190	0.174	0.159	0.144	0.130	0.118	0.105	0.095	0.084	0.075	0.066	0.059	0.051	0.045	0.040	0.035	0.031	0.028	0.025	0.024	0.022	0.021	0.020	0.020	0.019	0.019	0.021	0.021	0.021	0.022	0.022	0.024	0.024	0.026	0.026	0.025	0.025	0.025	0.024	0.024	0.021	0.020	0.019	0.016	0.014	0.010	0.006	0.002	-0.002	-0.006	-0.011	-0.018	-0.024	-0.029	-0.036	-0.044	-0.051	-0.058	-0.065	-0.072	-0.080	-0.089	-0.096	-0.104	-0.112	-0.120	-0.128	-0.134	-0.142	-0.150	-0.156	-0.161	-0.168	-0.174	-0.179	-0.184	-0.188	-0.191	-0.194	-0.196	-0.199	-0.199	-0.199	-0.199	-0.198	-0.196	-0.192	-0.189	-0.185	-0.181	-0.175	-0.168	-0.160	-0.152	-0.144	-0.132	-0.121	-0.110	-0.098	-0.085	-0.071	-0.056	-0.041	-0.025	-0.009	0.010	0.028	0.048	0.066	0.086	0.106	0.126	0.149	0.170	0.191	0.215	0.238	0.260	0.282	0.306	0.330	0.352	0.376	0.400	0.424	0.448	0.470	0.494	0.516	0.539	0.561	0.584	0.606	0.628	0.649	0.670	0.690	0.710	0.729	0.749	0.766	0.784	0.800	0.816	0.831	0.846	0.859	0.872	0.885	0.896	0.906	0.916	0.925	0.932	0.941	0.946	0.952	0.958	0.961	0.964	0.965	0.968	0.966	0.966	0.965	0.964	0.960	0.956	0.951	0.945	0.940	0.934	0.926	0.919	0.909	0.901	0.891	0.881	0.870	0.860	0.849	0.838	0.825	0.815	0.802	0.790	0.778	0.766	0.754	0.741	0.729	0.719	0.706	0.696	0.684	0.674	0.664	0.655	0.646	0.639	0.632	0.626	0.621	0.616	0.612	0.610	0.609	0.609	0.609	0.611	0.614	0.618	0.624	0.631	0.639	0.649	0.658	0.670	0.684	0.696	0.712	0.730	0.748	0.766	0.786	0.808	0.830	0.854	0.878	0.904	0.929	0.956	0.984	1.012	1.041	1.071	1.102	1.132	1.164	1.195	1.225	1.258	1.289	1.320	1.351	1.381	1.412	1.441	1.471	1.500	1.528	1.554	1.581	1.606	1.630	1.652	1.675	1.695	1.714	1.731	1.748	1.761	1.774	1.786	1.795	1.802	1.809	1.814	1.815	1.818	1.816	1.812	1.808	1.801	1.794	1.784	1.772	1.759	1.742	1.725	1.706	1.688	1.665	1.642	1.618	1.592	1.566	1.536	1.508	1.478	1.446	1.414	1.381	1.348	1.314	1.278	1.242	1.206	1.170	1.134	1.098	1.060	1.022	0.986	0.949	0.914	0.876	0.841	0.805	0.770	0.735	0.701	0.669	0.635	0.604	0.572	0.542	0.512	0.484	0.458	0.430	0.405	0.381	0.358	0.335	0.314	0.295	0.275	0.258	0.241	0.226	0.211	0.199	0.188	0.178	0.169	0.161	0.155	0.149	0.145	0.141	0.139	0.139	0.138	0.138	0.140	0.142	0.146	0.150	0.154	0.160	0.168	0.174	0.181	0.190	0.198	0.208	0.218	0.228	0.238	0.248	0.259	0.270	0.280	0.291	0.301	0.312	0.322	0.334	0.344	0.354	0.364	0.372	0.381	0.391	0.399	0.405	0.412	0.419	0.424	0.429	0.434	0.439	0.440	0.444	0.445	0.446	0.445	0.446	0.445	0.444	0.440	0.438	0.434	0.429	0.425	0.420	0.414	0.408	0.401	0.394	0.386	0.380	0.371	0.362	0.354	0.346	0.338	0.329	0.321	0.312	0.304	0.295	0.286	0.278	0.270	0.262	0.255	0.248	0.240	0.235	0.229	0.224	0.218	0.212	0.209	0.204	0.201	0.199	0.196	0.195	0.194	0.192	0.191	0.192	0.194	0.196	0.198	0.200	0.204	0.208	0.211	0.216	0.220	0.226	0.232	0.239	0.246	0.254	0.261	0.269	0.278	0.286	0.295	0.304	0.314	0.324	0.334	0.344	0.352	0.362	0.374	0.385	0.395	0.406	0.416	0.426	0.439	0.449	0.460	0.470	0.480	0.490	0.500	0.510	0.519	0.529	0.538	0.546	0.555	0.562	0.570	0.578	0.585	0.592	0.599	0.605	0.610	0.616	0.621	0.625	0.629	0.632	0.638	0.640	0.642	0.644	0.646	0.648	0.649	0.650	0.650	0.650	0.650	0.650	0.649	0.649	0.648	0.646	0.645	0.644	0.642	0.642	0.640	0.639	0.639	0.638	0.638	0.636	0.636	0.638	0.638	0.639	0.640	0.641	0.644	0.648	0.650	0.655	0.659	0.665	0.670	0.676	0.684	0.691	0.700	0.710	0.720	0.729	0.741	0.752	0.765	0.778	0.791	0.805	0.820	0.835	0.851	0.868	0.884	0.902	0.919	0.938	0.955	0.975	0.992	1.012	1.031	1.051	1.070	1.090	1.109	1.129	1.148	1.166	1.185	1.204	1.221	1.239	1.256	1.274	1.291	1.308	1.322	1.339	1.352	1.366	1.379	1.392	1.404	1.416	1.426	1.436	1.445	1.454	1.461	1.469	1.474	1.480	1.485	1.490	1.494	1.496	1.499	1.499	1.501	1.501	1.501	1.500	1.500	1.499	1.496	1.495	1.492	1.490	1.488	1.484	1.481	1.478	1.475	1.470	1.468	1.464	1.461	1.458	1.455	1.452	1.451	1.448	1.446	1.446	1.445	1.445	1.445	1.446	1.448	1.450	1.452	1.458	1.461	1.466	1.472	1.478	1.485	1.494	1.502	1.511	1.521	1.534	1.544	1.558	1.570	1.584	1.599	1.615	1.630	1.646	1.664	1.681	1.699	1.718	1.736	1.756	1.775	1.795	1.816	1.836	1.858	1.878	1.899	1.919	1.940	1.959	1.979	2.000	2.019	2.038	2.056	2.074	2.090	2.106	2.121	2.138	2.151	2.165	2.176	2.188	2.198	2.208	2.216	2.224	2.230	2.235	2.239	2.242	2.244	2.245	2.244	2.241	2.239	2.235	2.230	2.222	2.216	2.208	2.198	2.188	2.176	2.165	2.151	2.136	2.121	2.106	2.091	2.075	2.056	2.040	2.021	2.004	1.986	1.968	1.949	1.931	1.912	1.895	1.878	1.860	1.842	1.826	1.811	1.796	1.781	1.768	1.756	1.744	1.732	1.722	1.714	1.706	1.699	1.694	1.689	1.686	1.684	1.684	1.684	1.686	1.689	1.692	1.699	1.705	1.714	1.722	1.732	1.745	1.758	1.771	1.786	1.801	1.818	1.834	1.852	1.871	1.890	1.910	1.929	1.950	1.971	1.992	2.014	2.035	2.058	2.079	2.100	2.121	2.142	2.162	2.182	2.204	2.224	2.241	2.260	2.276	2.294	2.310	2.325	2.340	2.352	2.365	2.376	2.388	2.398	2.406	2.414	2.421	2.426	2.430	2.435	2.436	2.439	2.440	2.440	2.439	2.438	2.434	2.431	2.428	2.421	2.416	2.411	2.404	2.396	2.389	2.380	2.371	2.362	2.354	2.345	2.335	2.325	2.316	2.306	2.298	2.289	2.280	2.272	2.264	2.256	2.248	2.242	2.235	2.229	2.224	2.220	2.215	2.211	2.209	2.208	2.206	2.205	2.204	2.205	2.208	2.209	2.211	2.214	2.218	2.221	2.226	2.232	2.238	2.245	2.251	2.259	2.266	2.275	2.284	2.292	2.301	2.310	2.320	2.330	2.339	2.349	2.358	2.366	2.376	2.384	2.392	2.400	2.408	2.414	2.421	2.428	2.431	2.436	2.441	2.444	2.448	2.449	2.449	2.450	2.450	2.448	2.446	2.442	2.438	2.432	2.425	2.418	2.409	2.399	2.389	2.376	2.362	2.349	2.332	2.315	2.299	2.279	2.260	2.238	2.216	2.191	2.168	2.141	2.115	2.086	2.059	2.027	1.998	1.966	1.934	1.900	1.866	1.831	1.795	1.759	1.722	1.685	1.646	1.609	1.570	1.531	1.492	1.454	1.414	1.376	1.336	1.299	1.260	1.221	1.185	1.148	1.112	1.076	1.042	1.009	0.975	0.944	0.914	0.885	0.856	0.829	0.804	0.779	0.756	0.736	0.716	0.699	0.681	0.666	0.654	0.642	0.632	0.622	0.616	0.610	0.606	0.604	0.602	0.602	0.604	0.608	0.610	0.615	0.621	0.629	0.635	0.644	0.652	0.662	0.671	0.682	0.692	0.705	0.715	0.726	0.736	0.748	0.758	0.768	0.776	0.785	0.792	0.801	0.808	0.814	0.819	0.822	0.826	0.829	0.830	0.831	0.830	0.829	0.826	0.824	0.819	0.814	0.809	0.801	0.792	0.785	0.776	0.768	0.758	0.746	0.736	0.725	0.715	0.704	0.692	0.682	0.672	0.661	0.651	0.641	0.634	0.624	0.616	0.610	0.604	0.599	0.595	0.591	0.589	0.589	0.589	0.590	0.592	0.595	0.600	0.606	0.614	0.622	0.631	0.641	0.652	0.666	0.680	0.695	0.711	0.729	0.746	0.766	0.785	0.806	0.826	0.849	0.872	0.896	0.919	0.944	0.969	0.994	1.019	1.045	1.070	1.098	1.122	1.149	1.175	1.201	1.228	1.255	1.280	1.306	1.331	1.358	1.384	1.408	1.432	1.458	1.480	1.504	1.528	1.550	1.572	1.595	1.616	1.636	1.658	1.678	1.699	1.718	1.736	1.754	1.771	1.790	1.805	1.822	1.838	1.852	1.866	1.881	1.894	1.906	1.918	1.929	1.939	1.948	1.958	1.964	1.971	1.979	1.984	1.989	1.992	1.996	1.999	2.000	2.001	2.001	2.001	1.999	1.996	1.992	1.989	1.982	1.976	1.970	1.962	1.954	1.945	1.936	1.925	1.912	1.901	1.890	1.876	1.862	1.849	1.834	1.819	1.802	1.788	1.772	1.755	1.739	1.722	1.705	1.689	1.672	1.655	1.640	1.624	1.608	1.591	1.576	1.562	1.548	1.535	1.521	1.509	1.496	1.485	1.475	1.465	1.456	1.449	1.441	1.435	1.429	1.425	1.422	1.419	1.418	1.416	1.418	1.418	1.419	1.424	1.428	1.432	1.438	1.444	1.452	1.460	1.470	1.479	1.490	1.501	1.514	1.525	1.539	1.551	1.565	1.579	1.592	1.608	1.622	1.636	1.651	1.665	1.680	1.694	1.709	1.722	1.735	1.749	1.761	1.774	1.785	1.795	1.808	1.818	1.825	1.835	1.844	1.850	1.858	1.862	1.869	1.871	1.875	1.878	1.880	1.882	1.882	1.882	1.882	1.880	1.880	1.876	1.874	1.870	1.866	1.861	1.858	1.852	1.846	1.842	1.835	1.829	1.824	1.818	1.810	1.805	1.799	1.792	1.788	1.782	1.778	1.771	1.768	1.764	1.760	1.756	1.755	1.751	1.750	1.749	1.749	1.749	1.750	1.751	1.752	1.756	1.758	1.761	1.765	1.771	1.776	1.781	1.789	1.795	1.802	1.810	1.819	1.829	1.838	1.846	1.858	1.868	1.879	1.890	1.901	1.914	1.926	1.938	1.950	1.964	1.975	1.989	2.002	2.015	2.027	2.041	2.054	2.068	2.080	2.092	2.105	2.119	2.131	2.145	2.158	2.170	2.182	2.195	2.208	2.220	2.232	2.245	2.256	2.268	2.279	2.290	2.301	2.311	2.321	2.332	2.341	2.351	2.360	2.369	2.376	2.385	2.392	2.399	2.406	2.412	2.418	2.422	2.428	2.431	2.435	2.438	2.439	2.440	2.441	2.440	2.440	2.438	2.435	2.432	2.429	2.425	2.419	2.414	2.406	2.399	2.391	2.382	2.374	2.364	2.352	2.341	2.329	2.318	2.305	2.291	2.276	2.264	2.249	2.234	2.219	2.205	2.190	2.175	2.161	2.146	2.132	2.119	2.105	2.092	2.079	2.068	2.056	2.045	2.035	2.025	2.018	2.010	2.002	1.996	1.991	1.988	1.984	1.982	1.981	1.981	1.982	1.984	1.986	1.990	1.995	2.000	2.005	2.013	2.020	2.027	2.038	2.045	2.055	2.065	2.074	2.084	2.094	2.102	2.114	2.122	2.131	2.139	2.146	2.154	2.161	2.166	2.171	2.175	2.178	2.180	2.180	2.179	2.176	2.171	2.166	2.160	2.150	2.141	2.129	2.115	2.100	2.084	2.065	2.044	2.021	1.998	1.974	1.946	1.918	1.889	1.858	1.825	1.791	1.756	1.720	1.682	1.644	1.606	1.566	1.525	1.484	1.441	1.400	1.358	1.315	1.272	1.229	1.185	1.144	1.102	1.059	1.018	0.978	0.938	0.898	0.859	0.821	0.784	0.748	0.712	0.679	0.648	0.615	0.585	0.556	0.529	0.501	0.478	0.452	0.431	0.409	0.389	0.371	0.355	0.339	0.324	0.310	0.299	0.288	0.279	0.270	0.264	0.258	0.251	0.248	0.242	0.241	0.239	0.236	0.236	0.236	0.236	0.236	0.238	0.240	0.240	0.241	0.244	0.245	0.248	0.249	0.249	0.250	0.250	0.250	0.250	0.249	0.248	0.245	0.241	0.238	0.234	0.228	0.222	0.215	0.206	0.198	0.189	0.178	0.166	0.154	0.140	0.125	0.110	0.092	0.076	0.058	0.038	0.018	-0.004	-0.028	-0.050	-0.074	-0.099	-0.124	-0.150	-0.176	-0.204	-0.232	-0.261	-0.290	-0.319	-0.349	-0.379	-0.409	-0.439	-0.470	-0.501	-0.531	-0.561	-0.591	-0.622	-0.652	-0.681	-0.711	-0.740	-0.769	-0.796	-0.822	-0.850	-0.875	-0.900	-0.925	-0.949	-0.972	-0.994	-1.014	-1.034	-1.054	-1.071	-1.088	-1.104	-1.119	-1.131	-1.144	-1.155	-1.166	-1.175	-1.182	-1.190	-1.195	-1.199	-1.202	-1.206	-1.208	-1.208	-1.206	-1.205	-1.202	-1.199	-1.195	-1.189	-1.182	-1.176	-1.169	-1.160	-1.150	-1.141	-1.130	-1.120	-1.109	-1.098	-1.085	-1.072	-1.059	-1.046	-1.032	-1.020	-1.006	-0.992	-0.979	-0.965	-0.951	-0.938	-0.925	-0.912	-0.899	-0.886	-0.875	-0.862	-0.851	-0.839	-0.829	-0.819	-0.809	-0.800	-0.791	-0.782	-0.775	-0.768	-0.760	-0.755	-0.749	-0.742	-0.739	-0.734	-0.730	-0.728	-0.724	-0.722	-0.720	-0.718	-0.716	-0.715	-0.714	-0.714	-0.714	-0.712	-0.711	-0.711	-0.711	-0.710	-0.710	-0.709	-0.708	-0.706	-0.706	-0.704	-0.701	-0.699	-0.696	-0.691	-0.688	-0.681	-0.678	-0.671	-0.662	-0.656	-0.648	-0.639	-0.628	-0.616	-0.605	-0.591	-0.579	-0.564	-0.549	-0.532	-0.515	-0.496	-0.479	-0.459	-0.438	-0.416	-0.394	-0.371	-0.349	-0.324	-0.299	-0.274	-0.248	-0.221	-0.195	-0.166	-0.139	-0.110	-0.081	-0.052	-0.022	0.006	0.035	0.064	0.094	0.122	0.151	0.180	0.208	0.236	0.264	0.291	0.319	0.346	0.371	0.398	0.422	0.448	0.471	0.494	0.518	0.539	0.560	0.580	0.600	0.619	0.636	0.654	0.670	0.685	0.700	0.714	0.728	0.740	0.751	0.762	0.772	0.782	0.791	0.801	0.809	0.816	0.824	0.831	0.838	0.844	0.850	0.855	0.860	0.866	0.870	0.875	0.881	0.885	0.891	0.896	0.901	0.908	0.912	0.919	0.925	0.931	0.939	0.946	0.954	0.962	0.971	0.980	0.990	1.000	1.011	1.022	1.035	1.048	1.061	1.074	1.089	1.102	1.119	1.134	1.151	1.169	1.186	1.204	1.222	1.241	1.260	1.280	1.300	1.320	1.341	1.361	1.382	1.405	1.426	1.448	1.470	1.492	1.512	1.535	1.558	1.580	1.602	1.624	1.645	1.668	1.690	1.710	1.731	1.752	1.772	1.794	1.814	1.834	1.854	1.872	1.892	1.910	1.930	1.946	1.964	1.981	1.999	2.014	2.030	2.045	2.059	2.072	2.086	2.099	2.111	2.122	2.134	2.144	2.154	2.162	2.171	2.179	2.186	2.194	2.199	2.204	2.209	2.211	2.214	2.216	2.218	2.218	2.216	2.215	2.214	2.212	2.209	2.204	2.199	2.194	2.188	2.180	2.172	2.165	2.155	2.146	2.135	2.125	2.114	2.101	2.090	2.078	2.064	2.051	2.038	2.024	2.011	1.996	1.982	1.969	1.954	1.940	1.926	1.912	1.899	1.886	1.872	1.860	1.848	1.836	1.826	1.814	1.804	1.795	1.786	1.778	1.770	1.764	1.758	1.751	1.748	1.742	1.739	1.736	1.735	1.732	1.732	1.732	1.732	1.735	1.736	1.739	1.741	1.745	1.749	1.752	1.758	1.764	1.769	1.774	1.779	1.785	1.791	1.796	1.802	1.809	1.814	1.820	1.824	1.829	1.832	1.838	1.840	1.842	1.845	1.848	1.848	1.849	1.848	1.846	1.844	1.841	1.836	1.832	1.826	1.819	1.811	1.802	1.794	1.782	1.771	1.759	1.745	1.730	1.714	1.699	1.680	1.662	1.642	1.624	1.604	1.582	1.560	1.538	1.515	1.490	1.466	1.441	1.418	1.392	1.368	1.342	1.316	1.292	1.266	1.242	1.218	1.192	1.169	1.146	1.124	1.101	1.079	1.060	1.039	1.020	1.002	0.985	0.970	0.954	0.940	0.929	0.916	0.906	0.898	0.890	0.884	0.880	0.876	0.874	0.872	0.874	0.875	0.879	0.884	0.889	0.895	0.902	0.912	0.922	0.932	0.945	0.958	0.971	0.986	1.001	1.018	1.034	1.051	1.068	1.086	1.104	1.121	1.140	1.158	1.176	1.194	1.212	1.230	1.248	1.264	1.280	1.296	1.310	1.325	1.339	1.351	1.364	1.375	1.386	1.395	1.404	1.411	1.418	1.422	1.428	1.431	1.434	1.435	1.435	1.434	1.431	1.428	1.422	1.418	1.411	1.402	1.394	1.385	1.374	1.361	1.348	1.334	1.319	1.302	1.285	1.266	1.248	1.229	1.209	1.186	1.164	1.141	1.116	1.092	1.066	1.041	1.014	0.986	0.959	0.930	0.901	0.871	0.842	0.812	0.781	0.751	0.719	0.689	0.656	0.625	0.594	0.560	0.529	0.498	0.466	0.434	0.402	0.371	0.340	0.310	0.279	0.250	0.221	0.191	0.164	0.135	0.109	0.082	0.058	0.032	0.008	-0.015	-0.039	-0.060	-0.080	-0.100	-0.119	-0.136	-0.154	-0.169	-0.184	-0.198	-0.211	-0.222	-0.234	-0.244	-0.252	-0.261	-0.269	-0.275	-0.281	-0.286	-0.291	-0.295	-0.299	-0.301	-0.304	-0.305	-0.306	-0.309	-0.309	-0.310	-0.309	-0.310	-0.310	-0.310	-0.309	-0.310	-0.310	-0.309	-0.310	-0.310	-0.311	-0.312	-0.314	-0.315	-0.318	-0.321	-0.324	-0.328	-0.331	-0.335	-0.340	-0.348	-0.354	-0.360	-0.368	-0.375	-0.382	-0.390	-0.399	-0.408	-0.418	-0.428	-0.438	-0.446	-0.458	-0.469	-0.479	-0.490	-0.501	-0.511	-0.522	-0.532	-0.544	-0.555	-0.564	-0.574	-0.584	-0.591	-0.599	-0.608	-0.615	-0.621	-0.628	-0.632	-0.636	-0.641	-0.644	-0.645	-0.648	-0.646	-0.648	-0.645	-0.642	-0.639	-0.635	-0.629	-0.622	-0.615	-0.606	-0.596	-0.586	-0.576	-0.562	-0.550	-0.535	-0.519	-0.502	-0.486	-0.468	-0.449	-0.429	-0.408	-0.386	-0.365	-0.341	-0.316	-0.292	-0.268	-0.241	-0.215	-0.188	-0.160	-0.132	-0.105	-0.076	-0.048	-0.019	0.011	0.040	0.070	0.100	0.130	0.160	0.189	0.220	0.249	0.279	0.309	0.338	0.366	0.395	0.424	0.451	0.479	0.504	0.530	0.556	0.581	0.605	0.628	0.650	0.672	0.694	0.714	0.732	0.751	0.769	0.785	0.799	0.814	0.828	0.839	0.851	0.861	0.870	0.879	0.886	0.891	0.898	0.901	0.904	0.906	0.908	0.908	0.908	0.905	0.902	0.899	0.894	0.889	0.882	0.875	0.868	0.860	0.851	0.842	0.832	0.824	0.811	0.801	0.790	0.779	0.769	0.756	0.745	0.734	0.722	0.711	0.700	0.689	0.679	0.669	0.660	0.650	0.641	0.634	0.626	0.619	0.614	0.608	0.602	0.600	0.596	0.595	0.592	0.592	0.592	0.594	0.595	0.599	0.601	0.606	0.611	0.616	0.624	0.630	0.639	0.649	0.656	0.666	0.678	0.689	0.699	0.710	0.721	0.734	0.745	0.758	0.769	0.781	0.792	0.804	0.814	0.826	0.835	0.845	0.852	0.862	0.869	0.875	0.880	0.885	0.888	0.890	0.890	0.890	0.889	0.885	0.881	0.875	0.869	0.860	0.851	0.840	0.828	0.812	0.798	0.782	0.764	0.746	0.725	0.704	0.681	0.658	0.634	0.609	0.582	0.555	0.528	0.499	0.471	0.441	0.411	0.381	0.351	0.321	0.292	0.262	0.234	0.205	0.176	0.148	0.120	0.092	0.068	0.042	0.019	-0.005	-0.026	-0.049	-0.069	-0.086	-0.105	-0.121	-0.138	-0.150	-0.165	-0.176	-0.186	-0.196	-0.204	-0.211	-0.218	-0.222	-0.225	-0.229	-0.229	-0.230	-0.230	-0.229	-0.226	-0.222	-0.220	-0.216	-0.211	-0.206	-0.201	-0.196	-0.190	-0.184	-0.178	-0.171	-0.165	-0.158	-0.152	-0.145	-0.140	-0.134	-0.129	-0.124	-0.119	-0.115	-0.110	-0.106	-0.102	-0.100	-0.098	-0.096	-0.095	-0.095	-0.094	-0.094	-0.094	-0.095	-0.096	-0.099	-0.100	-0.104	-0.106	-0.110	-0.114	-0.118	-0.122	-0.128	-0.132	-0.139	-0.145	-0.150	-0.158	-0.165	-0.172	-0.180	-0.189	-0.198	-0.208	-0.215	-0.226	-0.236	-0.248	-0.259	-0.271	-0.282	-0.295	-0.309	-0.322	-0.336	-0.351	-0.366	-0.382	-0.399	-0.415	-0.432	-0.451	-0.470	-0.489	-0.509	-0.529	-0.549	-0.571	-0.592	-0.614	-0.638	-0.660	-0.684	-0.708	-0.732	-0.756	-0.780	-0.806	-0.830	-0.855	-0.881	-0.908	-0.932	-0.959	-0.984	-1.009	-1.034	-1.059	-1.082	-1.108	-1.132	-1.155	-1.178	-1.201	-1.224	-1.245	-1.266	-1.286	-1.305	-1.325	-1.342	-1.360	-1.376	-1.392	-1.408	-1.421	-1.435	-1.448	-1.459	-1.469	-1.479	-1.488	-1.495	-1.502	-1.509	-1.514	-1.518	-1.521	-1.524	-1.526	-1.526	-1.526	-1.525	-1.524	-1.522	-1.520	-1.516	-1.514	-1.510	-1.504	-1.500	-1.495	-1.489	-1.484	-1.478	-1.472	-1.466	-1.459	-1.454	-1.448	-1.442	-1.436	-1.430	-1.425	-1.421	-1.415	-1.411	-1.408	-1.406	-1.402	-1.400	-1.399	-1.399	-1.398	-1.399	-1.401	-1.402	-1.405	-1.410	-1.414	-1.420	-1.426	-1.432	-1.440	-1.448	-1.455	-1.465	-1.475	-1.485	-1.496	-1.508	-1.519	-1.531	-1.544	-1.556	-1.569	-1.582	-1.595	-1.606	-1.619	-1.631	-1.644	-1.655	-1.666	-1.678	-1.688	-1.696	-1.705	-1.712	-1.719	-1.725	-1.729	-1.732	-1.735	-1.736	-1.736	-1.735	-1.731	-1.728	-1.721	-1.715	-1.708	-1.698	-1.686	-1.674	-1.659	-1.645	-1.628	-1.610	-1.591	-1.571	-1.549	-1.526	-1.502	-1.478	-1.452	-1.426	-1.399	-1.371	-1.342	-1.314	-1.284	-1.252	-1.222	-1.192	-1.160	-1.129	-1.099	-1.066	-1.035	-1.004	-0.972	-0.942	-0.911	-0.881	-0.851	-0.822	-0.792	-0.764	-0.738	-0.709	-0.682	-0.656	-0.630	-0.606	-0.581	-0.558	-0.534	-0.512	-0.490	-0.469	-0.448	-0.426	-0.406	-0.388	-0.366	-0.349	-0.330	-0.310	-0.291	-0.272	-0.254	-0.236	-0.218	-0.199	-0.179	-0.161	-0.141	-0.122	-0.102	-0.081	-0.061	-0.040	-0.019	0.004	0.026	0.050	0.074	0.098	0.122	0.149	0.174	0.200	0.229	0.255	0.284	0.312	0.341	0.371	0.401	0.431	0.462	0.494	0.525	0.556	0.589	0.620	0.651	0.684	0.716	0.749	0.779	0.811	0.842	0.872	0.902	0.932	0.961	0.991	1.018	1.045	1.071	1.098	1.121	1.146	1.169	1.189	1.211	1.229	1.248	1.265	1.280	1.296	1.309	1.321	1.331	1.341	1.349	1.356	1.361	1.368	1.369	1.371	1.372	1.374	1.371	1.369	1.366	1.361	1.358	1.351	1.345	1.336	1.329	1.321	1.312	1.304	1.294	1.285	1.274	1.264	1.255	1.245	1.235	1.225	1.216	1.208	1.199	1.191	1.185	1.178	1.172	1.168	1.162	1.159	1.156	1.155	1.154	1.154	1.154	1.156	1.160	1.164	1.169	1.175	1.182	1.191	1.201	1.210	1.221	1.234	1.246	1.260	1.275	1.290	1.306	1.324	1.341	1.359	1.378	1.396	1.416	1.436	1.458	1.478	1.499	1.520	1.540	1.561	1.584	1.604	1.625	1.645	1.665	1.686	1.706	1.726	1.744	1.762	1.781	1.799	1.816	1.831	1.848	1.862	1.876	1.890	1.902	1.916	1.928	1.939	1.949	1.958	1.966	1.975	1.982	1.988	1.994	2.000	2.004	2.007	2.010	2.011	2.014	2.014	2.015	2.014	2.013	2.010	2.007	2.005	2.001	1.998	1.992	1.988	1.982	1.976	1.970	1.965	1.958	1.951	1.944	1.936	1.928	1.921	1.912	1.905	1.896	1.889	1.880	1.872	1.865	1.858	1.850	1.842	1.835	1.829	1.822	1.816	1.810	1.805	1.801	1.796	1.792	1.789	1.786	1.782	1.780	1.779	1.778	1.776	1.776	1.778	1.779	1.781	1.782	1.786	1.789	1.792	1.796	1.801	1.808	1.812	1.819	1.824	1.831	1.839	1.845	1.852	1.860	1.868	1.876	1.885	1.892	1.900	1.909	1.918	1.925	1.932	1.941	1.948	1.955	1.961	1.966	1.972	1.978	1.982	1.985	1.989	1.991	1.992	1.994	1.994	1.994	1.991	1.989	1.986	1.980	1.975	1.970	1.962	1.954	1.942	1.932	1.921	1.909	1.895	1.879	1.864	1.846	1.829	1.810	1.790	1.768	1.746	1.724	1.700	1.675	1.650	1.624	1.598	1.570	1.541	1.512	1.484	1.455	1.425	1.396	1.366	1.336	1.306	1.275	1.246	1.215	1.185	1.155	1.126	1.098	1.069	1.040	1.012	0.986	0.960	0.934	0.910	0.886	0.862	0.841	0.820	0.800	0.781	0.762	0.745	0.730	0.715	0.700	0.689	0.676	0.666	0.655	0.648	0.639	0.632	0.626	0.621	0.616	0.614	0.611	0.609	0.610	0.610	0.611	0.612	0.615	0.618	0.621	0.625	0.630	0.635	0.640	0.645	0.651	0.658	0.665	0.671	0.678	0.685	0.691	0.700	0.708	0.715	0.722	0.730	0.736	0.745	0.751	0.758	0.765	0.771	0.779	0.784	0.790	0.795	0.801	0.805	0.811	0.814	0.818	0.820	0.822	0.825	0.826	0.828	0.829	0.829	0.828	0.825	0.824	0.820	0.816	0.812	0.808	0.801	0.795	0.789	0.781	0.771	0.762	0.752	0.741	0.729	0.716	0.704	0.690	0.676	0.661	0.645	0.630	0.611	0.595	0.578	0.559	0.540	0.520	0.500	0.480	0.460	0.440	0.419	0.398	0.376	0.355	0.334	0.314	0.292	0.272	0.252	0.231	0.211	0.192	0.174	0.155	0.139	0.121	0.105	0.090	0.074	0.060	0.046	0.034	0.021	0.009	-0.001	-0.012	-0.021	-0.029	-0.036	-0.044	-0.050	-0.055	-0.059	-0.062	-0.065	-0.068	-0.070	-0.070	-0.070	-0.070	-0.070	-0.070	-0.068	-0.066	-0.065	-0.062	-0.060	-0.059	-0.056	-0.055	-0.052	-0.050	-0.048	-0.045	-0.044	-0.041	-0.040	-0.039	-0.040	-0.039	-0.039	-0.039	-0.040	-0.041	-0.041	-0.045	-0.046	-0.050	-0.052	-0.056	-0.060	-0.064	-0.070	-0.074	-0.080	-0.085	-0.091	-0.096	-0.104	-0.109	-0.116	-0.122	-0.129	-0.135	-0.142	-0.149	-0.155	-0.161	-0.168	-0.175	-0.180	-0.184	-0.190	-0.195	-0.199	-0.201	-0.205	-0.206	-0.209	-0.210	-0.211	-0.211	-0.211	-0.210	-0.206	-0.205	-0.201	-0.198	-0.191	-0.186	-0.180	-0.171	-0.164	-0.155	-0.145	-0.135	-0.124	-0.111	-0.098	-0.084	-0.070	-0.055	-0.038	-0.022	-0.004	0.015	0.032	0.052	0.071	0.091	0.112	0.134	0.155	0.176	0.199	0.221	0.244	0.266	0.289	0.311	0.335	0.358	0.380	0.402	0.425	0.448	0.469	0.490	0.511	0.531	0.551	0.570	0.590	0.608	0.624	0.641	0.656	0.671	0.685	0.699	0.709	0.720	0.730	0.739	0.746	0.752	0.758	0.762	0.765	0.766	0.768	0.768	0.765	0.762	0.759	0.754	0.749	0.741	0.734	0.724	0.714	0.702	0.691	0.678	0.665	0.650	0.635	0.619	0.604	0.588	0.570	0.554	0.536	0.518	0.500	0.482	0.465	0.446	0.429	0.411	0.394	0.379	0.361	0.346	0.330	0.315	0.301	0.289	0.276	0.265	0.254	0.245	0.236	0.229	0.224	0.218	0.214	0.212	0.211	0.211	0.212	0.216	0.220	0.226	0.232	0.242	0.251	0.262	0.275	0.290	0.305	0.322	0.340	0.359	0.380	0.402	0.425	0.449	0.474	0.501	0.528	0.556	0.584	0.614	0.645	0.675	0.708	0.740	0.774	0.806	0.840	0.874	0.909	0.941	0.976	1.010	1.044	1.078	1.111	1.144	1.176	1.208	1.240	1.269	1.300	1.329	1.356	1.384	1.410	1.435	1.459	1.482	1.502	1.524	1.541	1.559	1.576	1.590	1.602	1.615	1.624	1.632	1.640	1.645	1.649	1.651	1.651	1.650	1.648	1.644	1.638	1.630	1.621	1.611	1.599	1.585	1.571	1.555	1.536	1.518	1.499	1.476	1.454	1.431	1.406	1.381	1.354	1.328	1.300	1.271	1.241	1.211	1.180	1.149	1.116	1.085	1.052	1.019	0.988	0.952	0.920	0.886	0.854	0.820	0.788	0.754	0.721	0.689	0.658	0.625	0.594	0.564	0.532	0.504	0.474	0.446	0.419	0.391	0.366	0.340	0.316	0.292	0.270	0.248	0.226	0.208	0.189	0.171	0.154	0.139	0.124	0.111	0.098	0.086	0.078	0.068	0.059	0.052	0.046	0.041	0.038	0.034	0.032	0.031	0.030	0.031	0.032	0.035	0.038	0.041	0.045	0.051	0.058	0.064	0.070	0.079	0.086	0.095	0.102	0.111	0.121	0.131	0.141	0.150	0.160	0.170	0.180	0.190	0.200	0.209	0.219	0.229	0.238	0.248	0.255	0.265	0.272	0.280	0.288	0.294	0.300	0.306	0.312	0.318	0.322	0.326	0.331	0.335	0.339	0.341	0.344	0.346	0.349	0.350	0.351	0.352	0.352	0.354	0.354	0.354	0.355	0.354	0.354	0.354	0.352	0.354	0.352	0.352	0.352	0.354	0.354	0.354	0.355	0.356	0.356	0.359	0.360	0.361	0.365	0.366	0.370	0.372	0.376	0.380	0.384	0.390	0.394	0.400	0.408	0.412	0.420	0.428	0.436	0.445	0.454	0.464	0.472	0.482	0.494	0.505	0.516	0.529	0.540	0.554	0.568	0.581	0.594	0.609	0.624	0.639	0.652	0.670	0.685	0.701	0.716	0.734	0.751	0.768	0.784	0.801	0.819	0.835	0.852	0.870	0.888	0.902	0.920	0.935	0.952	0.968	0.982	0.998	1.012	1.025	1.040	1.052	1.065	1.076	1.088	1.098	1.108	1.116	1.124	1.132	1.139	1.144	1.149	1.154	1.155	1.158	1.159	1.159	1.159	1.156	1.154	1.150	1.146	1.141	1.135	1.129	1.121	1.111	1.104	1.094	1.082	1.072	1.061	1.049	1.036	1.024	1.011	0.999	0.985	0.972	0.959	0.946	0.934	0.921	0.909	0.898	0.885	0.875	0.865	0.855	0.845	0.836	0.829	0.822	0.818	0.812	0.808	0.805	0.802	0.802	0.804	0.804	0.808	0.810	0.814	0.820	0.828	0.835	0.844	0.855	0.866	0.879	0.891	0.905	0.919	0.936	0.952	0.969	0.986	1.005	1.024	1.044	1.062	1.084	1.104	1.124	1.145	1.165	1.186	1.206	1.226	1.248	1.268	1.288	1.306	1.325	1.344	1.360	1.378	1.394	1.408	1.422	1.436	1.449	1.460	1.471	1.481	1.489	1.498	1.504	1.509	1.515	1.518	1.521	1.524	1.524	1.525	1.524	1.521	1.519	1.516	1.512	1.508	1.502	1.496	1.490	1.482	1.476	1.469	1.460	1.452	1.444	1.436	1.428	1.419	1.411	1.404	1.395	1.389	1.381	1.375	1.369	1.362	1.358	1.352	1.350	1.346	1.344	1.342	1.341	1.341	1.342	1.344	1.346	1.349	1.354	1.359	1.365	1.370	1.379	1.388	1.396	1.406	1.416	1.428	1.439	1.451	1.465	1.478	1.491	1.506	1.521	1.538	1.552	1.568	1.585	1.600	1.618	1.634	1.650	1.666	1.682	1.698	1.712	1.728	1.742	1.759	1.772	1.785	1.799	1.810	1.822	1.834	1.844	1.854	1.864	1.872	1.880	1.888	1.894	1.900	1.905	1.909	1.911	1.915	1.916	1.916	1.918	1.916	1.916	1.912	1.911	1.908	1.904	1.899	1.894	1.888	1.881	1.874	1.866	1.859	1.851	1.842	1.834	1.824	1.814	1.805	1.795	1.784	1.775	1.765	1.754	1.744	1.732	1.722	1.712	1.702	1.692	1.682	1.672	1.665	1.655	1.648	1.640	1.631	1.625	1.619	1.612	1.608	1.602	1.599	1.595	1.592	1.589	1.589	1.588	1.586	1.588	1.590	1.591	1.594	1.599	1.604	1.609	1.614	1.620	1.628	1.636	1.644	1.654	1.664	1.675	1.686	1.698	1.710	1.721	1.735	1.749	1.764	1.778	1.791	1.806	1.821	1.838	1.851	1.868	1.884	1.899	1.914	1.930	1.944	1.959	1.974	1.988	2.002	2.015	2.027	2.040	2.052	2.064	2.076	2.085	2.095	2.105	2.114	2.121	2.129	2.135	2.141	2.146	2.152	2.156	2.160	2.162	2.165	2.166	2.169	2.170	2.170	2.170	2.169	2.168	2.166	2.165	2.164	2.161	2.159	2.158	2.155	2.151	2.150	2.149	2.146	2.144	2.144	2.141	2.140	2.140	2.140	2.139	2.140	2.140	2.142	2.144	2.146	2.149	2.152	2.156	2.160	2.165	2.169	2.175	2.181	2.188	2.195	2.202	2.211	2.219	2.228	2.238	2.246	2.258	2.268	2.278	2.288	2.299	2.310	2.321	2.332	2.345	2.356	2.368	2.378	2.390	2.400	2.411	2.421	2.432	2.444	2.452	2.462	2.471	2.479	2.488	2.495	2.502	2.509	2.515	2.519	2.524	2.528	2.531	2.532	2.534	2.535	2.535	2.534	2.531	2.529	2.525	2.520	2.514	2.506	2.499	2.490	2.480	2.469	2.456	2.442	2.429	2.412	2.395	2.378	2.359	2.339	2.318	2.295	2.271	2.248	2.221	2.195	2.166	2.139	2.108	2.078	2.046	2.014	1.981	1.948	1.912	1.878	1.842	1.806	1.771	1.734	1.698	1.660	1.624	1.586	1.550	1.514	1.478	1.442	1.408	1.372	1.339	1.306	1.274	1.244	1.212	1.182	1.155	1.129	1.102	1.078	1.055	1.034	1.014	0.995	0.978	0.961	0.948	0.935	0.924	0.915	0.905	0.899	0.895	0.890	0.886	0.886	0.885	0.888	0.889	0.891	0.895	0.900	0.905	0.911	0.919	0.926	0.935	0.942	0.951	0.960	0.969	0.978	0.986	0.994	1.002	1.010	1.018	1.025	1.031	1.036	1.041	1.046	1.050	1.052	1.055	1.056	1.058	1.056	1.056	1.054	1.051	1.048	1.044	1.039	1.035	1.029	1.021	1.015	1.006	0.999	0.992	0.984	0.974	0.966	0.959	0.950	0.941	0.932	0.925	0.918	0.910	0.904	0.896	0.891	0.886	0.881	0.878	0.875	0.872	0.871	0.870	0.870	0.871	0.872	0.876	0.880	0.884	0.890	0.896	0.905	0.911	0.921	0.932	0.942	0.955	0.968	0.980	0.995	1.009	1.025	1.041	1.059	1.076	1.095	1.114	1.132	1.152	1.172	1.194	1.215	1.235	1.256	1.279	1.301	1.322	1.345	1.368	1.390	1.412	1.435	1.458	1.480	1.502	1.526	1.548	1.570	1.592	1.614	1.636	1.656	1.678	1.699	1.719	1.739	1.759	1.778	1.796	1.815	1.832	1.851	1.868	1.884	1.899	1.915	1.930	1.944	1.958	1.970	1.982	1.994	2.005	2.015	2.025	2.035	2.042	2.050	2.056	2.062	2.068	2.072	2.076	2.079	2.081	2.082	2.084	2.084	2.082	2.081	2.079	2.076	2.074	2.069	2.064	2.059	2.054	2.047	2.040	2.034	2.025	2.018	2.010	2.000	1.991	1.981	1.971	1.961	1.951	1.940	1.929	1.918	1.906	1.896	1.884	1.871	1.861	1.849	1.838	1.826	1.815	1.804	1.792	1.781	1.771	1.760	1.750	1.740	1.730	1.720	1.712	1.704	1.695	1.688	1.679	1.671	1.666	1.659	1.652	1.648	1.642	1.638	1.635	1.631	1.629	1.626	1.625	1.624	1.622	1.622	1.625	1.626	1.628	1.630	1.632	1.636	1.640	1.645	1.650	1.656	1.661	1.669	1.675	1.681	1.690	1.698	1.706	1.714	1.722	1.732	1.741	1.750	1.760	1.770	1.779	1.789	1.799	1.808	1.818	1.828	1.835	1.845	1.854	1.862	1.871	1.879	1.888	1.892	1.900	1.908	1.912	1.919	1.922	1.929	1.931	1.936	1.939	1.942	1.945	1.946	1.948	1.949	1.950	1.950	1.950	1.949	1.948	1.946	1.945	1.942	1.941	1.940	1.936	1.934	1.931	1.928	1.924	1.921	1.918	1.914	1.911	1.908	1.904	1.901	1.899	1.896	1.894	1.891	1.888	1.886	1.885	1.884	1.882	1.882	1.881	1.881	1.882	1.884	1.885	1.886	1.889	1.890	1.894	1.896	1.900	1.905	1.909	1.914	1.920	1.926	1.932	1.939	1.946	1.954	1.962	1.971	1.980	1.990	2.001	2.010	2.022	2.034	2.045	2.056	2.070	2.081	2.094	2.108	2.121	2.134	2.148	2.162	2.176	2.191	2.206	2.220	2.236	2.250	2.265	2.281	2.295	2.311	2.326	2.341	2.356	2.370	2.385	2.399	2.412	2.425	2.440	2.452	2.464	2.476	2.488	2.499	2.509	2.518	2.528	2.535	2.542	2.550	2.556	2.561	2.566	2.570	2.572	2.575	2.578	2.578	2.578	2.576	2.574	2.572	2.568	2.564	2.559	2.552	2.546	2.539	2.530	2.521	2.511	2.501	2.490	2.479	2.466	2.454	2.441	2.426	2.412	2.399	2.384	2.370	2.355	2.340	2.325	2.310	2.295	2.282	2.268	2.254	2.240	2.226	2.214	2.202	2.190	2.179	2.169	2.159	2.150	2.141	2.134	2.128	2.121	2.116	2.111	2.109	2.105	2.104	2.102	2.102	2.104	2.106	2.108	2.110	2.114	2.118	2.122	2.128	2.134	2.140	2.146	2.152	2.159	2.166	2.172	2.181	2.188	2.195	2.200	2.206	2.211	2.218	2.221	2.226	2.229	2.231	2.232	2.234	2.232	2.232	2.230	2.226	2.221	2.215	2.208	2.199	2.188	2.176	2.164	2.150	2.134	2.116	2.098	2.078	2.055	2.033	2.009	1.984	1.956	1.928	1.899	1.868	1.835	1.802	1.769	1.734	1.698	1.661	1.624	1.585	1.546	1.508	1.468	1.428	1.388	1.346	1.306	1.265	1.224	1.182	1.144	1.102	1.062	1.024	0.985	0.946	0.910	0.874	0.838	0.802	0.768	0.735	0.702	0.671	0.641	0.614	0.586	0.560	0.534	0.511	0.489	0.468	0.448	0.429	0.412	0.395	0.381	0.368	0.355	0.345	0.335	0.326	0.319	0.311	0.306	0.302	0.299	0.296	0.295	0.294	0.292	0.294	0.295	0.295	0.298	0.300	0.302	0.305	0.308	0.310	0.314	0.316	0.318	0.320	0.322	0.324	0.325	0.325	0.325	0.324	0.322	0.321	0.319	0.314	0.309	0.305	0.298	0.290	0.281	0.271	0.260	0.249	0.236	0.222	0.208	0.191	0.174	0.156	0.136	0.116	0.094	0.072	0.049	0.025	0.000	-0.026	-0.052	-0.080	-0.108	-0.138	-0.165	-0.195	-0.225	-0.255	-0.286	-0.316	-0.348	-0.379	-0.411	-0.441	-0.472	-0.504	-0.532	-0.564	-0.592	-0.622	-0.650	-0.678	-0.705	-0.731	-0.756	-0.780	-0.802	-0.825	-0.848	-0.868	-0.886	-0.905	-0.921	-0.938	-0.951	-0.964	-0.976	-0.986	-0.995	-1.004	-1.009	-1.014	-1.019	-1.021	-1.021	-1.022	-1.021	-1.018	-1.015	-1.010	-1.005	-0.998	-0.989	-0.980	-0.971	-0.960	-0.948	-0.935	-0.922	-0.908	-0.892	-0.879	-0.862	-0.846	-0.831	-0.815	-0.798	-0.781	-0.765	-0.748	-0.731	-0.714	-0.698	-0.681	-0.665	-0.649	-0.634	-0.618	-0.604	-0.588	-0.575	-0.561	-0.548	-0.535	-0.522	-0.511	-0.500	-0.489	-0.480	-0.470	-0.461	-0.452	-0.446	-0.439	-0.431	-0.425	-0.420	-0.415	-0.410	-0.406	-0.402	-0.399	-0.396	-0.392	-0.390	-0.389	-0.386	-0.384	-0.381	-0.379	-0.376	-0.375	-0.371	-0.369	-0.366	-0.362	-0.359	-0.355	-0.351	-0.346	-0.341	-0.336	-0.329	-0.322	-0.315	-0.309	-0.300	-0.291	-0.282	-0.272	-0.260	-0.250	-0.236	-0.225	-0.211	-0.198	-0.182	-0.168	-0.151	-0.134	-0.116	-0.100	-0.080	-0.061	-0.042	-0.022	-0.002	0.019	0.040	0.061	0.082	0.105	0.129	0.151	0.174	0.198	0.220	0.244	0.268	0.291	0.315	0.338	0.361	0.385	0.408	0.430	0.454	0.476	0.499	0.520	0.542	0.564	0.585	0.606	0.625	0.646	0.666	0.685	0.705	0.722	0.741	0.759	0.776	0.792	0.809	0.825	0.841	0.856	0.870	0.885	0.899	0.912	0.926	0.939	0.951	0.962	0.975	0.986	0.998	1.009	1.019	1.030	1.041	1.051	1.061	1.070	1.080	1.090	1.099	1.109	1.119	1.128	1.138	1.146	1.156	1.166	1.176	1.185	1.195	1.204	1.214	1.225	1.234	1.245	1.255	1.265	1.276	1.285	1.296	1.309	1.319	1.330	1.341	1.352	1.364	1.376	1.388	1.398	1.410	1.422	1.435	1.446	1.459	1.471	1.484	1.496	1.509	1.521	1.535	1.548	1.560	1.572	1.586	1.599	1.612	1.625	1.639	1.651	1.665	1.679	1.692	1.706	1.720	1.732	1.746	1.760	1.774	1.788	1.802	1.816	1.830	1.845	1.860	1.872	1.888	1.902	1.916	1.931	1.945	1.959	1.974	1.988	2.000	2.014	2.029	2.041	2.054	2.066	2.080	2.091	2.104	2.115	2.125	2.136	2.146	2.156	2.165	2.174	2.181	2.189	2.195	2.201	2.206	2.210	2.214	2.218	2.220	2.221	2.222	2.222	2.222	2.221	2.220	2.216	2.212	2.210	2.204	2.199	2.192	2.185	2.179	2.171	2.162	2.154	2.145	2.135	2.125	2.115	2.105	2.094	2.084	2.072	2.062	2.051	2.041	2.031	2.020	2.010	2.001	1.992	1.984	1.975	1.968	1.960	1.954	1.948	1.942	1.938	1.934	1.930	1.929	1.926	1.925	1.926	1.926	1.929	1.931	1.934	1.938	1.944	1.948	1.954	1.962	1.970	1.978	1.986	1.996	2.006	2.018	2.027	2.039	2.051	2.064	2.075	2.088	2.100	2.112	2.125	2.136	2.149	2.161	2.172	2.182	2.195	2.205	2.214	2.224	2.232	2.240	2.248	2.254	2.259	2.262	2.266	2.269	2.270	2.269	2.269	2.266	2.262	2.258	2.251	2.244	2.235	2.226	2.214	2.202	2.188	2.174	2.156	2.139	2.120	2.100	2.079	2.056	2.033	2.009	1.982	1.958	1.930	1.901	1.874	1.844	1.814	1.784	1.752	1.721	1.690	1.658	1.626	1.594	1.562	1.530	1.498	1.468	1.436	1.406	1.375	1.348	1.319	1.291	1.264	1.239	1.214	1.190	1.169	1.146	1.126	1.108	1.090	1.074	1.060	1.046	1.034	1.024	1.015	1.008	1.001	0.998	0.994	0.991	0.991	0.992	0.995	0.999	1.004	1.010	1.018	1.026	1.035	1.046	1.058	1.070	1.082	1.095	1.110	1.124	1.140	1.155	1.171	1.188	1.204	1.219	1.235	1.250	1.266	1.281	1.296	1.310	1.325	1.339	1.350	1.362	1.374	1.385	1.395	1.402	1.411	1.419	1.424	1.430	1.432	1.435	1.436	1.438	1.436	1.435	1.431	1.426	1.420	1.412	1.404	1.395	1.382	1.371	1.358	1.342	1.328	1.310	1.291	1.271	1.250	1.228	1.205	1.181	1.156	1.130	1.102	1.074	1.045	1.015	0.984	0.951	0.919	0.885	0.851	0.816	0.781	0.745	0.710	0.672	0.635	0.599	0.561	0.524	0.486	0.450	0.411	0.375	0.338	0.301	0.264	0.229	0.192	0.158	0.122	0.090	0.056	0.024	-0.009	-0.039	-0.070	-0.098	-0.126	-0.154	-0.180	-0.204	-0.228	-0.250	-0.271	-0.291	-0.310	-0.328	-0.344	-0.360	-0.374	-0.388	-0.399	-0.409	-0.419	-0.426	-0.434	-0.440	-0.445	-0.450	-0.454	-0.455	-0.459	-0.459	-0.461	-0.460	-0.460	-0.459	-0.458	-0.456	-0.454	-0.451	-0.448	-0.446	-0.442	-0.440	-0.438	-0.434	-0.431	-0.429	-0.428	-0.425	-0.424	-0.422	-0.421	-0.422	-0.421	-0.422	-0.422	-0.424	-0.426	-0.428	-0.431	-0.435	-0.440	-0.442	-0.449	-0.455	-0.460	-0.468	-0.474	-0.481	-0.490	-0.498	-0.506	-0.514	-0.524	-0.532	-0.542	-0.552	-0.561	-0.571	-0.581	-0.591	-0.601	-0.611	-0.621	-0.631	-0.640	-0.650	-0.659	-0.666	-0.674	-0.682	-0.690	-0.695	-0.701	-0.706	-0.712	-0.716	-0.720	-0.722	-0.725	-0.726	-0.728	-0.726	-0.726	-0.724	-0.722	-0.719	-0.715	-0.710	-0.704	-0.698	-0.690	-0.682	-0.674	-0.664	-0.652	-0.642	-0.630	-0.616	-0.602	-0.589	-0.572	-0.556	-0.540	-0.522	-0.504	-0.485	-0.466	-0.446	-0.425	-0.405	-0.382	-0.361	-0.338	-0.315	-0.291	-0.268	-0.244	-0.219	-0.194	-0.169	-0.144	-0.119	-0.092	-0.068	-0.041	-0.016	0.011	0.036	0.062	0.088	0.114	0.140	0.165	0.190	0.214	0.239	0.261	0.286	0.308	0.330	0.351	0.374	0.394	0.414	0.434	0.451	0.469	0.485	0.501	0.518	0.531	0.546	0.559	0.571	0.581	0.592	0.602	0.609	0.618	0.624	0.629	0.635	0.638	0.640	0.642	0.644	0.644	0.644	0.642	0.640	0.636	0.632	0.629	0.622	0.618	0.611	0.604	0.596	0.588	0.581	0.571	0.564	0.554	0.545	0.535	0.526	0.518	0.509	0.500	0.491	0.484	0.475	0.466	0.460	0.454	0.448	0.441	0.436	0.432	0.429	0.426	0.424	0.422	0.422	0.424	0.424	0.426	0.429	0.432	0.439	0.444	0.450	0.458	0.465	0.474	0.482	0.494	0.504	0.515	0.528	0.539	0.551	0.564	0.578	0.591	0.605	0.620	0.634	0.648	0.660	0.675	0.689	0.701	0.714	0.726	0.738	0.749	0.759	0.769	0.776	0.784	0.790	0.796	0.800	0.802	0.805	0.806	0.806	0.805	0.801	0.798	0.792	0.785	0.778	0.768	0.758	0.746	0.732	0.719	0.705	0.688	0.671	0.652	0.634	0.615	0.595	0.572	0.552	0.530	0.507	0.484	0.461	0.438	0.412	0.389	0.366	0.344	0.319	0.298	0.275	0.254	0.231	0.212	0.191	0.172	0.154	0.138	0.120	0.105	0.090	0.076	0.064	0.052	0.042	0.032	0.025	0.018	0.010	0.004	0.000	-0.004	-0.008	-0.009	-0.009	-0.010	-0.009	-0.009	-0.006	-0.004	-0.001	0.001	0.005	0.009	0.012	0.018	0.021	0.025	0.030	0.034	0.038	0.041	0.045	0.049	0.052	0.055	0.056	0.059	0.061	0.062	0.062	0.064	0.062	0.062	0.061	0.061	0.059	0.056	0.052	0.050	0.046	0.041	0.038	0.032	0.029	0.022	0.018	0.012	0.006	0.000	-0.005	-0.012	-0.018	-0.025	-0.031	-0.036	-0.044	-0.050	-0.056	-0.062	-0.069	-0.075	-0.081	-0.089	-0.095	-0.101	-0.109	-0.115	-0.124	-0.130	-0.138	-0.145	-0.154	-0.161	-0.170	-0.180	-0.189	-0.200	-0.210	-0.220	-0.231	-0.244	-0.256	-0.269	-0.282	-0.296	-0.311	-0.326	100.000	5.000	2.000	1.000	3.000	0.000	0.000	0.000	0.000	0.000	0.000	0.000	0.000	0.000	0.000	0.000	0.000	0.000	-0.455	-0.484	-0.511	-0.539	-0.564	-0.590	-0.615	-0.640	-0.662	-0.685	-0.708	-0.726	-0.748	-0.765	-0.781	-0.799	-0.812	-0.828	-0.840	-0.850	-0.859	-0.868	-0.875	-0.880	-0.885	-0.886	-0.889	-0.889	-0.888	-0.884	-0.879	-0.874	-0.868	-0.859	-0.849	-0.838	-0.825	-0.812	-0.799	-0.784	-0.768	-0.751	-0.732	-0.714	-0.696	-0.676	-0.656	-0.636	-0.615	-0.594	-0.572	-0.550	-0.530	-0.507	-0.485	-0.464	-0.442	-0.421	-0.400	-0.379	-0.359	-0.340	-0.319	-0.300	-0.282	-0.265	-0.248	-0.230	-0.215	-0.199	-0.184	-0.170	-0.156	-0.144	-0.131	-0.120	-0.109	-0.099	-0.088	-0.079	-0.070	-0.062	-0.054	-0.046	-0.039	-0.031	-0.025	-0.018	-0.011	-0.004	0.002	0.008	0.015	0.021	0.029	0.035	0.041	0.049	0.056	0.064	0.072	0.081	0.090	0.100	0.110	0.120	0.131	0.142	0.154	0.165	0.178	0.190	0.204	0.219	0.232	0.248	0.262	0.279	0.296	0.311	0.329	0.348	0.365	0.384	0.402	0.422	0.442	0.461	0.482	0.502	0.522	0.544	0.565	0.586	0.608	0.628	0.650	0.671	0.692	0.714	0.735	0.755	0.778	0.798	0.819	0.839	0.860	0.880	0.899	0.919	0.940	0.959	0.979	0.998	1.016	1.035	1.054	1.072	1.091	1.109	1.128	1.145	1.162	1.180	1.199	1.215	1.232	1.251	1.268	1.285	1.302	1.319	1.336	1.354	1.371	1.390	1.408	1.425	1.442	1.460	1.479	1.498	1.515	1.534	1.554	1.572	1.591	1.611	1.631	1.650	1.670	1.690	1.711	1.732	1.752	1.774	1.795	1.816	1.839	1.859	1.881	1.904	1.925	1.948	1.970	1.992	2.015	2.038	2.060	2.082	2.105	2.128	2.150	2.172	2.195	2.218	2.239	2.261	2.284	2.305	2.328	2.350	2.371	2.392	2.414	2.434	2.456	2.476	2.496	2.516	2.535	2.555	2.574	2.594	2.612	2.630	2.649	2.666	2.685	2.701	2.718	2.735	2.751	2.766	2.782	2.799	2.812	2.828	2.841	2.855	2.870	2.882	2.895	2.908	2.920	2.932	2.944	2.955	2.965	2.975	2.986	2.995	3.005	3.012	3.020	3.028	3.036	3.042	3.050	3.056	3.062	3.069	3.072	3.078	3.082	3.088	3.091	3.095	3.099	3.102	3.106	3.109	3.111	3.115	3.119	3.121	3.125	3.129	3.131	3.136	3.140	3.145	3.149	3.154	3.159	3.164	3.171	3.176	3.184	3.190	3.199	3.206	3.215	3.225	3.235	3.246	3.258	3.270	3.282	3.296	3.311	3.325	3.341	3.358	3.375	3.392	3.410	3.430	3.449	3.469	3.489	3.510	3.531	3.552	3.576	3.598	3.621	3.645	3.669	3.692	3.716	3.741	3.766	3.790	3.814	3.839	3.864	3.888	3.911	3.935	3.959	3.981	4.004	4.028	4.049	4.070	4.091	4.111	4.132	4.151	4.169	4.188	4.204	4.221	4.238	4.252	4.266	4.280	4.292	4.305	4.316	4.328	4.336	4.345	4.352	4.360	4.366	4.371	4.376	4.380	4.384	4.385	4.388	4.388	4.388	4.386	4.385	4.384	4.381	4.376	4.372	4.368	4.362	4.355	4.349	4.341	4.332	4.325	4.316	4.305	4.296	4.285	4.274	4.261	4.249	4.236	4.222	4.209	4.195	4.179	4.165	4.149	4.132	4.116	4.100	4.082	4.065	4.048	4.028	4.010	3.990	3.972	3.951	3.931	3.912	3.891	3.871	3.850	3.829	3.808	3.785	3.764	3.742	3.720	3.698	3.675	3.652	3.630	3.606	3.584	3.560	3.538	3.514	3.490	3.466	3.442	3.419	3.394	3.370	3.345	3.320	3.296	3.272	3.246	3.222	3.198	3.172	3.148	3.122	3.096	3.070	3.045	3.019	2.992	2.966	2.939	2.911	2.885	2.856	2.829	2.800	2.771	2.742	2.712	2.682	2.652	2.622	2.592	2.560	2.529	2.499	2.465	2.432	2.401	2.368	2.334	2.301	2.268	2.234	2.200	2.166	2.132	2.099	2.065	2.031	1.998	1.965	1.932	1.900	1.868	1.836	1.805	1.775	1.745	1.716	1.689	1.661	1.635	1.610	1.586	1.562	1.541	1.520	1.500	1.482	1.465	1.449	1.434	1.421	1.409	1.398	1.389	1.380	1.372	1.366	1.361	1.358	1.354	1.351	1.350	1.350	1.351	1.352	1.354	1.356	1.360	1.364	1.368	1.372	1.378	1.380	1.385	1.390	1.394	1.398	1.402	1.406	1.408	1.411	1.412	1.414	1.415	1.415	1.415	1.414	1.411	1.409	1.405	1.401	1.398	1.391	1.385	1.378	1.371	1.362	1.355	1.345	1.338	1.328	1.318	1.309	1.299	1.290	1.279	1.270	1.261	1.251	1.244	1.235	1.228	1.221	1.215	1.210	1.206	1.204	1.200	1.200	1.199	1.199	1.201	1.205	1.209	1.215	1.221	1.230	1.239	1.250	1.261	1.274	1.288	1.302	1.318	1.336	1.354	1.372	1.391	1.412	1.435	1.456	1.479	1.502	1.526	1.550	1.575	1.600	1.626	1.651	1.676	1.702	1.730	1.755	1.781	1.808	1.834	1.859	1.885	1.910	1.936	1.961	1.985	2.010	2.035	2.059	2.084	2.108	2.131	2.155	2.178	2.200	2.222	2.245	2.268	2.291	2.311	2.334	2.356	2.376	2.399	2.420	2.441	2.464	2.484	2.505	2.526	2.546	2.569	2.589	2.610	2.630	2.650	2.671	2.691	2.711	2.730	2.749	2.769	2.788	2.806	2.825	2.842	2.860	2.876	2.894	2.910	2.925	2.940	2.954	2.968	2.980	2.992	3.004	3.015	3.024	3.034	3.041	3.050	3.055	3.061	3.065	3.069	3.072	3.072	3.075	3.075	3.074	3.071	3.069	3.065	3.060	3.054	3.049	3.041	3.032	3.024	3.015	3.004	2.992	2.981	2.970	2.958	2.945	2.931	2.918	2.904	2.889	2.875	2.859	2.845	2.830	2.815	2.800	2.785	2.770	2.755	2.740	2.726	2.712	2.699	2.685	2.674	2.661	2.650	2.638	2.628	2.618	2.609	2.600	2.591	2.584	2.578	2.572	2.568	2.562	2.560	2.555	2.554	2.552	2.551	2.552	2.552	2.554	2.558	2.559	2.562	2.566	2.571	2.576	2.581	2.588	2.594	2.601	2.609	2.615	2.622	2.631	2.639	2.649	2.656	2.665	2.674	2.682	2.692	2.701	2.709	2.719	2.728	2.735	2.745	2.752	2.761	2.769	2.776	2.785	2.792	2.800	2.808	2.815	2.822	2.829	2.836	2.844	2.851	2.859	2.865	2.872	2.879	2.886	2.892	2.900	2.906	2.915	2.921	2.929	2.936	2.944	2.951	2.959	2.966	2.975	2.984	2.992	3.000	3.010	3.019	3.028	3.036	3.045	3.055	3.065	3.075	3.084	3.094	3.104	3.114	3.124	3.132	3.144	3.152	3.161	3.171	3.180	3.190	3.199	3.208	3.216	3.225	3.232	3.241	3.249	3.258	3.264	3.272	3.279	3.286	3.294	3.300	3.308	3.315	3.321	3.328	3.332	3.339	3.346	3.351	3.356	3.364	3.368	3.375	3.380	3.386	3.392	3.399	3.405	3.411	3.419	3.426	3.432	3.441	3.449	3.456	3.465	3.472	3.480	3.490	3.499	3.506	3.516	3.526	3.535	3.544	3.552	3.562	3.571	3.580	3.588	3.598	3.605	3.614	3.620	3.628	3.634	3.640	3.646	3.650	3.655	3.659	3.660	3.664	3.664	3.664	3.662	3.661	3.659	3.655	3.650	3.644	3.636	3.629	3.619	3.609	3.598	3.584	3.570	3.555	3.539	3.521	3.504	3.485	3.464	3.445	3.422	3.400	3.376	3.352	3.328	3.304	3.278	3.252	3.226	3.200	3.174	3.148	3.121	3.095	3.069	3.042	3.016	2.991	2.966	2.941	2.918	2.894	2.870	2.849	2.828	2.808	2.788	2.769	2.750	2.732	2.716	2.701	2.686	2.672	2.660	2.648	2.638	2.626	2.616	2.608	2.600	2.591	2.584	2.578	2.570	2.565	2.559	2.555	2.550	2.544	2.540	2.535	2.529	2.524	2.519	2.515	2.509	2.502	2.495	2.490	2.481	2.475	2.466	2.456	2.448	2.436	2.425	2.412	2.400	2.386	2.372	2.356	2.341	2.322	2.305	2.286	2.268	2.248	2.226	2.204	2.182	2.159	2.136	2.110	2.085	2.061	2.034	2.007	1.981	1.954	1.926	1.899	1.871	1.842	1.814	1.785	1.756	1.728	1.699	1.670	1.641	1.612	1.585	1.558	1.529	1.501	1.475	1.448	1.421	1.395	1.370	1.345	1.321	1.298	1.274	1.251	1.229	1.206	1.185	1.165	1.145	1.126	1.106	1.089	1.071	1.055	1.038	1.022	1.008	0.994	0.980	0.968	0.955	0.942	0.931	0.921	0.911	0.902	0.894	0.885	0.878	0.869	0.862	0.856	0.850	0.845	0.840	0.834	0.829	0.824	0.819	0.814	0.810	0.805	0.801	0.798	0.792	0.788	0.784	0.779	0.774	0.768	0.762	0.756	0.749	0.742	0.735	0.726	0.719	0.710	0.700	0.690	0.680	0.668	0.656	0.642	0.630	0.615	0.601	0.585	0.570	0.552	0.535	0.516	0.499	0.480	0.460	0.439	0.419	0.398	0.375	0.352	0.331	0.309	0.285	0.261	0.239	0.214	0.191	0.168	0.144	0.120	0.096	0.072	0.049	0.026	0.004	-0.020	-0.042	-0.064	-0.085	-0.106	-0.126	-0.148	-0.166	-0.185	-0.204	-0.221	-0.239	-0.256	-0.271	-0.286	-0.301	-0.315	-0.329	-0.342	-0.354	-0.366	-0.376	-0.386	-0.396	-0.406	-0.415	-0.424	-0.430	-0.438	-0.444	-0.450	-0.455	-0.460	-0.465	-0.469	-0.472	-0.475	-0.478	-0.480	-0.482	-0.484	-0.486	-0.486	-0.486	-0.488	-0.488	-0.488	-0.486	-0.485	-0.485	-0.484	-0.482	-0.480	-0.478	-0.476	-0.474	-0.471	-0.468	-0.464	-0.461	-0.458	-0.454	-0.450	-0.446	-0.442	-0.438	-0.434	-0.429	-0.424	-0.419	-0.414	-0.409	-0.404	-0.399	-0.392	-0.386	-0.380	-0.375	-0.369	-0.362	-0.356	-0.350	-0.342	-0.336	-0.329	-0.321	-0.315	-0.306	-0.299	-0.290	-0.282	-0.275	-0.265	-0.258	-0.248	-0.238	-0.228	-0.218	-0.208	-0.196	-0.186	-0.174	-0.162	-0.149	-0.136	-0.122	-0.109	-0.095	-0.081	-0.065	-0.050	-0.034	-0.016	0.000	0.019	0.035	0.055	0.074	0.094	0.114	0.134	0.154	0.175	0.198	0.219	0.241	0.264	0.286	0.310	0.332	0.355	0.379	0.402	0.426	0.450	0.474	0.498	0.521	0.545	0.569	0.591	0.615	0.639	0.660	0.682	0.704	0.726	0.746	0.768	0.786	0.806	0.826	0.844	0.861	0.879	0.896	0.912	0.929	0.944	0.959	0.972	0.986	0.999	1.011	1.024	1.035	1.046	1.058	1.068	1.078	1.086	1.095	1.104	1.111	1.119	1.126	1.135	1.141	1.148	1.155	1.160	1.166	1.172	1.179	1.186	1.191	1.198	1.204	1.210	1.218	1.222	1.229	1.235	1.242	1.249	1.256	1.262	1.270	1.279	1.286	1.294	1.301	1.309	1.318	1.326	1.336	1.345	1.355	1.364	1.374	1.382	1.394	1.404	1.415	1.425	1.435	1.446	1.458	1.469	1.480	1.491	1.504	1.514	1.526	1.538	1.549	1.561	1.574	1.586	1.598	1.610	1.622	1.636	1.649	1.661	1.674	1.688	1.700	1.712	1.726	1.740	1.754	1.766	1.781	1.795	1.808	1.822	1.836	1.851	1.865	1.880	1.895	1.910	1.925	1.940	1.956	1.971	1.986	2.002	2.018	2.034	2.050	2.066	2.082	2.099	2.116	2.132	2.149	2.165	2.180	2.196	2.212	2.229	2.244	2.259	2.274	2.288	2.302	2.316	2.330	2.341	2.354	2.365	2.376	2.386	2.395	2.405	2.411	2.420	2.425	2.430	2.435	2.438	2.440	2.441	2.441	2.440	2.438	2.435	2.429	2.424	2.418	2.410	2.400	2.389	2.378	2.365	2.351	2.336	2.320	2.302	2.284	2.264	2.244	2.222	2.200	2.178	2.154	2.129	2.104	2.079	2.052	2.025	1.999	1.971	1.944	1.916	1.889	1.861	1.832	1.805	1.776	1.749	1.722	1.695	1.669	1.642	1.616	1.591	1.566	1.542	1.519	1.496	1.474	1.452	1.432	1.412	1.394	1.375	1.358	1.341	1.326	1.311	1.296	1.284	1.271	1.260	1.249	1.239	1.230	1.220	1.211	1.205	1.198	1.191	1.186	1.180	1.176	1.171	1.166	1.164	1.160	1.156	1.154	1.151	1.148	1.144	1.142	1.140	1.136	1.134	1.131	1.129	1.126	1.122	1.120	1.116	1.112	1.109	1.106	1.102	1.099	1.094	1.090	1.085	1.081	1.076	1.071	1.066	1.061	1.056	1.050	1.045	1.040	1.035	1.029	1.024	1.019	1.014	1.009	1.004	0.999	0.995	0.990	0.988	0.984	0.981	0.979	0.976	0.975	0.974	0.972	0.974	0.974	0.975	0.978	0.980	0.984	0.986	0.991	0.996	1.002	1.009	1.015	1.022	1.031	1.040	1.051	1.062	1.072	1.084	1.098	1.109	1.122	1.136	1.151	1.166	1.180	1.196	1.212	1.228	1.245	1.260	1.278	1.294	1.311	1.328	1.344	1.361	1.378	1.395	1.410	1.428	1.442	1.458	1.472	1.488	1.501	1.515	1.528	1.540	1.551	1.562	1.574	1.584	1.592	1.602	1.610	1.618	1.624	1.630	1.636	1.640	1.644	1.648	1.649	1.650	1.652	1.652	1.652	1.651	1.648	1.645	1.642	1.639	1.634	1.629	1.624	1.618	1.611	1.604	1.596	1.588	1.579	1.570	1.560	1.549	1.540	1.529	1.516	1.505	1.492	1.480	1.468	1.455	1.441	1.429	1.415	1.401	1.386	1.371	1.358	1.342	1.328	1.312	1.296	1.281	1.265	1.250	1.234	1.219	1.202	1.186	1.170	1.154	1.138	1.121	1.105	1.088	1.072	1.055	1.039	1.022	1.006	0.990	0.974	0.959	0.942	0.928	0.911	0.896	0.881	0.866	0.852	0.836	0.824	0.809	0.795	0.782	0.769	0.756	0.744	0.731	0.720	0.709	0.699	0.688	0.678	0.668	0.660	0.651	0.642	0.635	0.626	0.620	0.614	0.608	0.602	0.596	0.592	0.589	0.585	0.581	0.576	0.575	0.572	0.570	0.568	0.566	0.565	0.564	0.564	0.564	0.562	0.564	0.564	0.564	0.564	0.564	0.565	0.565	0.566	0.566	0.568	0.568	0.568	0.570	0.570	0.570	0.570	0.571	0.571	0.571	0.572	0.571	0.572	0.572	0.571	0.571	0.570	0.570	0.569	0.569	0.568	0.566	0.565	0.566	0.564	0.564	0.562	0.562	0.562	0.561	0.561	0.561	0.560	0.560	0.560	0.560	0.560	0.561	0.561	0.562	0.564	0.565	0.566	0.570	0.571	0.574	0.578	0.580	0.585	0.589	0.594	0.599	0.605	0.611	0.618	0.624	0.631	0.640	0.649	0.658	0.669	0.679	0.690	0.701	0.714	0.726	0.739	0.754	0.768	0.782	0.798	0.814	0.830	0.848	0.865	0.884	0.902	0.922	0.941	0.961	0.981	1.004	1.024	1.045	1.068	1.090	1.112	1.135	1.158	1.180	1.204	1.228	1.250	1.275	1.298	1.321	1.344	1.366	1.390	1.412	1.434	1.456	1.478	1.500	1.520	1.540	1.560	1.579	1.598	1.615	1.632	1.650	1.666	1.681	1.696	1.709	1.721	1.732	1.745	1.752	1.762	1.770	1.776	1.782	1.786	1.790	1.791	1.792	1.792	1.791	1.789	1.786	1.781	1.775	1.768	1.759	1.749	1.739	1.728	1.715	1.701	1.688	1.672	1.656	1.639	1.622	1.604	1.584	1.564	1.545	1.525	1.504	1.482	1.461	1.439	1.416	1.396	1.374	1.351	1.331	1.309	1.289	1.268	1.248	1.229	1.210	1.191	1.174	1.158	1.140	1.125	1.111	1.098	1.085	1.072	1.062	1.052	1.044	1.036	1.029	1.024	1.019	1.015	1.012	1.011	1.010	1.010	1.010	1.012	1.015	1.018	1.021	1.026	1.029	1.035	1.040	1.044	1.050	1.055	1.061	1.065	1.070	1.076	1.079	1.084	1.088	1.090	1.091	1.092	1.092	1.092	1.090	1.088	1.085	1.080	1.075	1.068	1.059	1.049	1.039	1.026	1.014	0.999	0.982	0.965	0.948	0.926	0.906	0.884	0.861	0.836	0.810	0.784	0.756	0.728	0.699	0.670	0.639	0.609	0.576	0.545	0.511	0.480	0.448	0.414	0.381	0.349	0.316	0.284	0.251	0.220	0.188	0.158	0.128	0.096	0.069	0.040	0.012	-0.015	-0.040	-0.065	-0.089	-0.111	-0.134	-0.155	-0.175	-0.192	-0.211	-0.229	-0.244	-0.259	-0.272	-0.284	-0.296	-0.306	-0.315	-0.324	-0.330	-0.335	-0.341	-0.344	-0.346	-0.348	-0.349	-0.348	-0.346	-0.344	-0.340	-0.336	-0.331	-0.325	-0.319	-0.311	-0.302	-0.292	-0.284	-0.271	-0.260	-0.249	-0.236	-0.221	-0.208	-0.192	-0.178	-0.161	-0.146	-0.129	-0.112	-0.095	-0.078	-0.060	-0.041	-0.022	-0.005	0.012	0.031	0.050	0.069	0.086	0.104	0.121	0.139	0.155	0.171	0.186	0.202	0.216	0.231	0.244	0.258	0.269	0.279	0.290	0.299	0.308	0.315	0.322	0.329	0.332	0.336	0.340	0.341	0.342	0.342	0.342	0.340	0.338	0.334	0.330	0.325	0.319	0.312	0.305	0.298	0.289	0.279	0.269	0.259	0.249	0.238	0.226	0.214	0.201	0.190	0.178	0.164	0.152	0.139	0.128	0.114	0.101	0.090	0.078	0.066	0.054	0.044	0.032	0.024	0.014	0.004	-0.005	-0.012	-0.020	-0.028	-0.035	-0.040	-0.046	-0.050	-0.055	-0.058	-0.060	-0.062	-0.065	-0.065	-0.065	-0.065	-0.065	-0.064	-0.061	-0.059	-0.056	-0.054	-0.050	-0.048	-0.042	-0.038	-0.034	-0.029	-0.024	-0.019	-0.012	-0.008	-0.002	0.002	0.010	0.015	0.020	0.024	0.029	0.032	0.038	0.040	0.042	0.045	0.048	0.049	0.049	0.049	0.049	0.048	0.046	0.044	0.039	0.035	0.029	0.022	0.016	0.008	-0.001	-0.010	-0.021	-0.032	-0.045	-0.059	-0.071	-0.086	-0.102	-0.118	-0.134	-0.152	-0.170	-0.189	-0.208	-0.226	-0.248	-0.268	-0.289	-0.309	-0.330	-0.350	-0.371	-0.391	-0.412	-0.431	-0.451	-0.471	-0.489	-0.507	-0.525	-0.541	-0.558	-0.572	-0.586	-0.599	-0.610	-0.621	-0.631	-0.639	-0.645	-0.651	-0.656	-0.660	-0.660	-0.661	-0.659	-0.656	-0.651	-0.646	-0.640	-0.631	-0.620	-0.610	-0.595	-0.581	-0.566	-0.549	-0.531	-0.511	-0.491	-0.470	-0.448	-0.422	-0.399	-0.372	-0.348	-0.320	-0.292	-0.264	-0.234	-0.205	-0.175	-0.145	-0.115	-0.084	-0.051	-0.021	0.010	0.042	0.072	0.105	0.136	0.166	0.198	0.228	0.258	0.288	0.318	0.346	0.375	0.402	0.430	0.458	0.484	0.510	0.536	0.561	0.585	0.610	0.634	0.656	0.679	0.701	0.722	0.745	0.765	0.788	0.806	0.826	0.846	0.865	0.885	0.905	0.922	0.941	0.960	0.976	0.995	1.012	1.031	1.049	1.066	1.084	1.102	1.121	1.139	1.156	1.174	1.192	1.211	1.230	1.249	1.269	1.288	1.308	1.326	1.346	1.368	1.388	1.408	1.428	1.449	1.470	1.490	1.510	1.531	1.552	1.572	1.594	1.615	1.635	1.655	1.675	1.695	1.715	1.734	1.752	1.770	1.789	1.806	1.822	1.840	1.855	1.870	1.885	1.899	1.911	1.924	1.935	1.948	1.956	1.965	1.975	1.982	1.990	1.996	2.002	2.006	2.010	2.014	2.016	2.019	2.020	2.021	2.021	2.021	2.021	2.021	2.020	2.019	2.018	2.015	2.014	2.013	2.010	2.007	2.006	2.005	2.002	2.001	2.001	2.000	2.000	2.001	2.001	2.004	2.006	2.009	2.011	2.016	2.020	2.026	2.031	2.039	2.045	2.054	2.064	2.072	2.082	2.092	2.104	2.116	2.129	2.142	2.156	2.170	2.185	2.199	2.215	2.230	2.246	2.262	2.278	2.294	2.310	2.325	2.341	2.356	2.372	2.388	2.404	2.418	2.431	2.446	2.460	2.472	2.485	2.496	2.508	2.519	2.529	2.538	2.546	2.554	2.561	2.568	2.575	2.580	2.584	2.589	2.592	2.596	2.598	2.600	2.600	2.600	2.601	2.600	2.599	2.598	2.595	2.594	2.591	2.588	2.584	2.580	2.576	2.572	2.568	2.562	2.559	2.554	2.549	2.544	2.539	2.534	2.529	2.524	2.520	2.515	2.511	2.506	2.501	2.498	2.494	2.489	2.485	2.482	2.479	2.476	2.472	2.471	2.468	2.466	2.464	2.462	2.461	2.460	2.459	2.459	2.458	2.456	2.456	2.456	2.456	2.456	2.455	2.455	2.456	2.456	2.458	2.458	2.459	2.459	2.460	2.461	2.461	2.461	2.461	2.462	2.464	2.464	2.464	2.464	2.465	2.464	2.465	2.465	2.464	2.465	2.464	2.464	2.462	2.462	2.462	2.460	2.459	2.459	2.458	2.455	2.452	2.451	2.449	2.446	2.442	2.441	2.438	2.434	2.430	2.425	2.421	2.416	2.412	2.406	2.401	2.394	2.389	2.381	2.375	2.368	2.360	2.351	2.344	2.335	2.326	2.315	2.306	2.295	2.285	2.272	2.261	2.250	2.236	2.224	2.210	2.196	2.182	2.168	2.152	2.138	2.122	2.105	2.090	2.074	2.058	2.040	2.024	2.006	1.990	1.971	1.955	1.938	1.920	1.902	1.884	1.868	1.850	1.832	1.816	1.800	1.782	1.768	1.750	1.736	1.720	1.705	1.690	1.676	1.661	1.649	1.635	1.622	1.611	1.599	1.588	1.578	1.566	1.556	1.548	1.538	1.529	1.520	1.512	1.505	1.498	1.491	1.486	1.480	1.475	1.470	1.466	1.462	1.460	1.456	1.454	1.451	1.450	1.449	1.448	1.448	1.446	1.446	1.448	1.449	1.449	1.451	1.454	1.456	1.459	1.462	1.465	1.470	1.474	1.479	1.485	1.489	1.495	1.501	1.508	1.514	1.521	1.529	1.536	1.542	1.550	1.558	1.568	1.575	1.582	1.591	1.599	1.606	1.615	1.622	1.630	1.638	1.646	1.654	1.660	1.666	1.674	1.679	1.684	1.690	1.695	1.700	1.704	1.706	1.711	1.712	1.715	1.718	1.719	1.719	1.719	1.719	1.718	1.716	1.715	1.712	1.709	1.705	1.701	1.696	1.690	1.685	1.679	1.672	1.665	1.659	1.650	1.642	1.635	1.626	1.618	1.609	1.600	1.591	1.582	1.572	1.565	1.556	1.546	1.539	1.529	1.521	1.512	1.505	1.496	1.489	1.480	1.474	1.465	1.459	1.452	1.446	1.440	1.434	1.428	1.424	1.418	1.414	1.410	1.405	1.401	1.398	1.394	1.391	1.388	1.385	1.381	1.379	1.376	1.372	1.371	1.368	1.366	1.362	1.361	1.359	1.356	1.354	1.352	1.350	1.348	1.346	1.344	1.341	1.340	1.338	1.335	1.334	1.331	1.329	1.328	1.326	1.324	1.322	1.322	1.320	1.319	1.318	1.318	1.318	1.318	1.318	1.319	1.319	1.320	1.321	1.324	1.325	1.328	1.330	1.332	1.336	1.340	1.345	1.349	1.354	1.360	1.365	1.372	1.379	1.386	1.394	1.401	1.411	1.420	1.429	1.439	1.449	1.460	1.471	1.482	1.495	1.508	1.519	1.532	1.548	1.560	1.575	1.589	1.604	1.619	1.635	1.650	1.666	1.682	1.698	1.715	1.731	1.748	1.764	1.781	1.799	1.815	1.832	1.849	1.866	1.882	1.900	1.916	1.934	1.950	1.965	1.982	1.998	2.015	2.030	2.046	2.060	2.076	2.090	2.106	2.120	2.134	2.149	2.162	2.175	2.188	2.201	2.212	2.224	2.236	2.246	2.258	2.268	2.278	2.286	2.295	2.304	2.311	2.320	2.326	2.334	2.340	2.346	2.351	2.355	2.360	2.364	2.366	2.369	2.371	2.372	2.374	2.374	2.374	2.374	2.372	2.370	2.369	2.365	2.361	2.358	2.352	2.348	2.341	2.335	2.329	2.321	2.312	2.305	2.296	2.288	2.276	2.268	2.256	2.246	2.234	2.222	2.210	2.199	2.186	2.174	2.160	2.149	2.135	2.124	2.110	2.099	2.086	2.075	2.065	2.052	2.042	2.033	2.022	2.014	2.006	1.999	1.990	1.985	1.979	1.974	1.970	1.968	1.966	1.965	1.965	1.968	1.970	1.972	1.976	1.982	1.989	1.996	2.005	2.014	2.025	2.036	2.050	2.064	2.079	2.095	2.111	2.130	2.148	2.166	2.186	2.206	2.226	2.248	2.270	2.291	2.315	2.336	2.359	2.381	2.404	2.426	2.449	2.470	2.491	2.512	2.532	2.552	2.571	2.590	2.606	2.622	2.638	2.651	2.665	2.676	2.686	2.696	2.704	2.710	2.716	2.719	2.721	2.722	2.722	2.720	2.716	2.710	2.704	2.695	2.686	2.675	2.662	2.649	2.632	2.616	2.598	2.578	2.558	2.536	2.514	2.490	2.465	2.439	2.412	2.385	2.356	2.326	2.296	2.266	2.236	2.204	2.172	2.140	2.108	2.075	2.041	2.007	1.974	1.941	1.908	1.874	1.840	1.808	1.774	1.740	1.708	1.675	1.644	1.611	1.580	1.549	1.519	1.489	1.459	1.430	1.401	1.372	1.345	1.319	1.292	1.266	1.241	1.216	1.194	1.170	1.148	1.126	1.106	1.086	1.066	1.049	1.030	1.012	0.995	0.979	0.964	0.949	0.935	0.921	0.908	0.895	0.884	0.872	0.861	0.851	0.841	0.832	0.824	0.815	0.808	0.800	0.792	0.786	0.779	0.774	0.766	0.761	0.755	0.750	0.744	0.739	0.732	0.728	0.722	0.716	0.711	0.705	0.698	0.691	0.685	0.679	0.671	0.662	0.656	0.648	0.638	0.629	0.620	0.609	0.599	0.586	0.575	0.562	0.550	0.538	0.524	0.510	0.496	0.480	0.465	0.449	0.431	0.415	0.396	0.379	0.361	0.342	0.324	0.304	0.284	0.264	0.244	0.224	0.202	0.181	0.160	0.139	0.118	0.096	0.075	0.054	0.032	0.011	-0.010	-0.031	-0.052	-0.072	-0.092	-0.114	-0.134	-0.152	-0.172	-0.190	-0.209	-0.226	-0.242	-0.260	-0.275	-0.290	-0.304	-0.318	-0.330	-0.342	-0.352	-0.364	-0.374	-0.382	-0.390	-0.396	-0.401	-0.406	-0.410	-0.414	-0.415	-0.415	-0.415	-0.414	-0.410	-0.408	-0.402	-0.396	-0.390	-0.382	-0.374	-0.364	-0.352	-0.341	-0.329	-0.315	-0.301	-0.285	-0.270	-0.252	-0.236	-0.219	-0.199	-0.180	-0.161	-0.141	-0.121	-0.101	-0.080	-0.060	-0.039	-0.018	0.004	0.024	0.045	0.065	0.086	0.106	0.126	0.145	0.165	0.182	0.201	0.219	0.235	0.251	0.268	0.281	0.296	0.309	0.321	0.332	0.345	0.354	0.364	0.372	0.381	0.389	0.396	0.401	0.408	0.411	0.416	0.420	0.422	0.425	0.428	0.429	0.430	0.432	0.432	0.434	0.435	0.434	0.435	0.435	0.436	0.436	0.438	0.439	0.439	0.440	0.442	0.442	0.445	0.448	0.450	0.452	0.456	0.460	0.465	0.470	0.475	0.481	0.488	0.494	0.501	0.510	0.519	0.528	0.536	0.546	0.558	0.568	0.579	0.591	0.602	0.615	0.628	0.641	0.654	0.668	0.680	0.695	0.709	0.722	0.736	0.751	0.765	0.780	0.794	0.808	0.822	0.836	0.851	0.865	0.879	0.892	0.905	0.919	0.931	0.944	0.958	0.970	0.981	0.992	1.004	1.014	1.025	1.035	1.045	1.054	1.064	1.072	1.081	1.090	1.098	1.106	1.114	1.121	1.128	1.135	1.141	1.148	1.154	1.160	1.165	1.171	1.176	1.180	1.186	1.190	1.196	1.201	1.205	1.211	1.215	1.220	1.226	1.232	1.236	1.242	1.249	1.256	1.261	1.269	1.276	1.284	1.291	1.299	1.309	1.316	1.328	1.336	1.348	1.359	1.369	1.381	1.394	1.408	1.420	1.435	1.449	1.465	1.480	1.498	1.514	1.532	1.549	1.568	1.588	1.608	1.628	1.648	1.669	1.690	1.712	1.734	1.756	1.778	1.801	1.824	1.846	1.870	1.892	1.915	1.939	1.961	1.984	2.005	2.029	2.050	2.071	2.092	2.112	2.132	2.152	2.171	2.191	2.209	2.226	2.242	2.259	2.274	2.289	2.302	2.315	2.329	2.340	2.351	2.361	2.371	2.379	2.386	2.394	2.400	2.406	2.410	2.414	2.419	2.420	2.422	2.425	2.426	2.426	2.428	2.426	2.428	2.426	2.425	2.425	2.424	2.422	2.422	2.421	2.421	2.420	2.420	2.420	2.421	2.421	2.424	2.425	2.428	2.430	2.432	2.438	2.442	2.448	2.454	2.461	2.469	2.478	2.486	2.498	2.509	2.520	2.532	2.546	2.561	2.576	2.594	2.610	2.628	2.646	2.666	2.685	2.705	2.726	2.749	2.770	2.792	2.816	2.840	2.864	2.888	2.912	2.938	2.964	2.988	3.014	3.039	3.065	3.091	3.116	3.142	3.168	3.194	3.219	3.242	3.268	3.290	3.315	3.338	3.361	3.385	3.406	3.428	3.450	3.470	3.491	3.510	3.530	3.549	3.566	3.584	3.601	3.618	3.634	3.649	3.664	3.679	3.692	3.706	3.719	3.730	3.742	3.754	3.764	3.775	3.782	3.792	3.801	3.810	3.818	3.824	3.831	3.838	3.844	3.850	3.856	3.861	3.866	3.870	3.874	3.878	3.881	3.885	3.888	3.890	3.892	3.894	3.896	3.898	3.898	3.899	3.900	3.899	3.899	3.898	3.896	3.895	3.894	3.890	3.888	3.884	3.881	3.878	3.874	3.869	3.864	3.859	3.852	3.848	3.840	3.834	3.826	3.819	3.810	3.802	3.792	3.782	3.774	3.762	3.752	3.740	3.729	3.716	3.704	3.691	3.678	3.664	3.650	3.635	3.619	3.604	3.588	3.571	3.555	3.539	3.521	3.504	3.485	3.466	3.448	3.428	3.408	3.386	3.365	3.345	3.324	3.301	3.278	3.255	3.231	3.206	3.182	3.158	3.131	3.106	3.079	3.051	3.022	2.995	2.965	2.936	2.906	2.875	2.842	2.810	2.779	2.744	2.711	2.676	2.641	2.605	2.571	2.534	2.498	2.460	2.422	2.385	2.348	2.309	2.270	2.232	2.194	2.156	2.119	2.081	2.044	2.005	1.969	1.932	1.898	1.861	1.828	1.794	1.760	1.728	1.696	1.666	1.636	1.609	1.581	1.555	1.530	1.506	1.485	1.464	1.444	1.425	1.409	1.392	1.378	1.364	1.351	1.340	1.331	1.321	1.314	1.308	1.301	1.296	1.294	1.290	1.288	1.288	1.286	1.286	1.286	1.286	1.288	1.288	1.289	1.290	1.291	1.292	1.294	1.295	1.296	1.296	1.295	1.296	1.295	1.294	1.292	1.290	1.288	1.284	1.280	1.276	1.271	1.266	1.260	1.254	1.248	1.240	1.232	1.226	1.219	1.210	1.202	1.195	1.188	1.179	1.172	1.166	1.159	1.152	1.146	1.142	1.138	1.135	1.132	1.130	1.130	1.130	1.130	1.132	1.136	1.141	1.146	1.152	1.161	1.171	1.181	1.192	1.205	1.219	1.235	1.250	1.268	1.286	1.305	1.325	1.345	1.368	1.390	1.412	1.438	1.461	1.486	1.511	1.538	1.562	1.588	1.615	1.640	1.666	1.692	1.719	1.745	1.770	1.795	1.821	1.846	1.870	1.895	1.919	1.941	1.964	1.986	2.007	2.027	2.050	2.070	2.089	2.108	2.126	2.145	2.161	2.179	2.195	2.211	2.228	2.242	2.258	2.272	2.288	2.300	2.315	2.329	2.342	2.356	2.370	2.382	2.396	2.409	2.421	2.435	2.449	2.461	2.475	2.488	2.501	2.512	2.526	2.539	2.552	2.564	2.578	2.590	2.602	2.614	2.625	2.638	2.649	2.661	2.671	2.682	2.692	2.702	2.711	2.721	2.729	2.738	2.745	2.751	2.758	2.764	2.769	2.772	2.776	2.779	2.780	2.781	2.781	2.780	2.780	2.776	2.774	2.770	2.765	2.759	2.751	2.744	2.736	2.728	2.718	2.706	2.696	2.684	2.671	2.659	2.644	2.631	2.616	2.601	2.586	2.570	2.555	2.539	2.522	2.506	2.490	2.474	2.456	2.440	2.424	2.409	2.392	2.378	2.362	2.349	2.334	2.320	2.308	2.295	2.284	2.272	2.262	2.254	2.245	2.238	2.230	2.224	2.219	2.214	2.211	2.206	2.206	2.205	2.204	2.204	2.205	2.208	2.210	2.212	2.216	2.220	2.226	2.231	2.238	2.244	2.250	2.258	2.264	2.272	2.280	2.288	2.298	2.305	2.314	2.322	2.331	2.339	2.348	2.356	2.364	2.372	2.380	2.386	2.395	2.401	2.408	2.415	2.421	2.428	2.434	2.440	2.445	2.450	2.455	2.460	2.464	2.469	2.472	2.478	2.481	2.485	2.489	2.492	2.496	2.500	2.504	2.506	2.511	2.515	2.519	2.524	2.529	2.534	2.539	2.545	2.550	2.556	2.562	2.569	2.576	2.584	2.591	2.600	2.609	2.618	2.626	2.635	2.646	2.656	2.666	2.676	2.688	2.700	2.711	2.722	2.734	2.746	2.759	2.772	2.785	2.798	2.811	2.825	2.838	2.851	2.865	2.879	2.892	2.906	2.921	2.935	2.949	2.962	2.978	2.990	3.004	3.019	3.031	3.046	3.060	3.074	3.088	3.101	3.115	3.129	3.141	3.156	3.170	3.185	3.199	3.212	3.226	3.240	3.254	3.268	3.282	3.295	3.309	3.322	3.336	3.350	3.362	3.375	3.388	3.400	3.412	3.422	3.435	3.445	3.455	3.465	3.474	3.482	3.491	3.499	3.504	3.510	3.515	3.520	3.524	3.526	3.528	3.526	3.528	3.525	3.522	3.519	3.515	3.509	3.502	3.494	3.485	3.475	3.462	3.450	3.436	3.422	3.406	3.390	3.372	3.354	3.334	3.312	3.292	3.270	3.248	3.224	3.201	3.178	3.154	3.128	3.104	3.079	3.054	3.028	3.002	2.978	2.954	2.930	2.905	2.881	2.859	2.838	2.815	2.794	2.774	2.755	2.735	2.718	2.701	2.685	2.670	2.656	2.642	2.631	2.620	2.610	2.600	2.592	2.585	2.578	2.572	2.568	2.562	2.559	2.555	2.552	2.550	2.548	2.546	2.544	2.541	2.541	2.540	2.539	2.536	2.534	2.531	2.530	2.526	2.521	2.518	2.512	2.508	2.500	2.492	2.485	2.476	2.465	2.454	2.442	2.428	2.414	2.398	2.381	2.364	2.345	2.325	2.304	2.281	2.259	2.236	2.210	2.185	2.158	2.130	2.102	2.072	2.042	2.011	1.981	1.950	1.918	1.885	1.852	1.819	1.785	1.752	1.718	1.684	1.650	1.618	1.582	1.551	1.518	1.484	1.451	1.420	1.388	1.356	1.326	1.296	1.266	1.238	1.209	1.181	1.154	1.128	1.101	1.076	1.052	1.029	1.006	0.985	0.964	0.942	0.922	0.905	0.886	0.869	0.852	0.836	0.821	0.808	0.792	0.781	0.769	0.758	0.745	0.736	0.725	0.716	0.708	0.699	0.691	0.684	0.676	0.670	0.664	0.659	0.651	0.646	0.641	0.635	0.630	0.626	0.620	0.616	0.610	0.604	0.600	0.594	0.588	0.581	0.575	0.569	0.561	0.555	0.546	0.539	0.530	0.520	0.510	0.501	0.490	0.479	0.466	0.454	0.441	0.428	0.412	0.398	0.382	0.366	0.349	0.331	0.312	0.294	0.275	0.255	0.234	0.212	0.191	0.169	0.146	0.124	0.100	0.076	0.052	0.028	0.002	-0.022	-0.049	-0.074	-0.099	-0.125	-0.151	-0.176	-0.202	-0.228	-0.254	-0.279	-0.302	-0.328	-0.352	-0.376	-0.400	-0.424	-0.448	-0.470	-0.491	-0.512	-0.534	-0.555	-0.574	-0.592	-0.611	-0.630	-0.646	-0.664	-0.679	-0.694	-0.709	-0.721	-0.735	-0.746	-0.758	-0.769	-0.779	-0.788	-0.796	-0.802	-0.810	-0.816	-0.821	-0.826	-0.829	-0.832	-0.834	-0.838	-0.839	-0.839	-0.839	-0.839	-0.838	-0.835	-0.832	-0.831	-0.828	-0.824	-0.820	-0.815	-0.811	-0.806	-0.800	-0.795	-0.790	-0.782	-0.776	-0.771	-0.765	-0.756	-0.750	-0.742	-0.738	-0.730	-0.722	-0.716	-0.709	-0.702	-0.696	-0.690	-0.682	-0.676	-0.670	-0.665	-0.658	-0.652	-0.646	-0.641	-0.635	-0.630	-0.625	-0.619	-0.614	-0.609	-0.605	-0.600	-0.595	-0.590	-0.585	-0.580	-0.575	-0.569	-0.564	-0.559	-0.554	-0.548	-0.541	-0.536	-0.529	-0.524	-0.515	-0.509	-0.500	-0.492	-0.484	-0.476	-0.466	-0.458	-0.448	-0.436	-0.425	-0.414	-0.402	-0.391	-0.378	-0.365	-0.351	-0.336	-0.322	-0.308	-0.291	-0.276	-0.261	-0.245	-0.228	-0.211	-0.195	-0.178	-0.161	-0.144	-0.125	-0.108	-0.090	-0.072	-0.055	-0.038	-0.020	-0.002	0.014	0.031	0.048	0.064	0.080	0.095	0.110	0.125	0.140	0.154	0.168	0.181	0.195	0.208	0.220	0.232	0.242	0.254	0.265	0.275	0.285	0.294	0.304	0.312	0.320	0.329	0.336	0.344	0.350	0.358	0.364	0.371	0.378	0.384	0.390	0.396	0.402	0.409	0.415	0.422	0.428	0.434	0.442	0.449	0.456	0.464	0.470	0.479	0.486	0.495	0.504	0.512	0.522	0.531	0.542	0.552	0.564	0.575	0.586	0.599	0.611	0.624	0.636	0.649	0.662	0.676	0.692	0.706	0.721	0.736	0.752	0.766	0.782	0.799	0.816	0.832	0.849	0.865	0.881	0.900	0.916	0.932	0.950	0.966	0.984	1.001	1.019	1.035	1.052	1.069	1.085	1.101	1.118	1.134	1.150	1.166	1.181	1.198	1.212	1.228	1.244	1.259	1.272	1.288	1.301	1.316	1.330	1.344	1.358	1.372	1.385	1.399	1.411	1.426	1.439	1.452	1.466	1.479	1.492	1.505	1.518	1.530	1.544	1.556	1.569	1.582	1.595	1.608	1.620	1.632	1.646	1.660	1.671	1.685	1.698	1.709	1.721	1.732	1.745	1.756	1.768	1.779	1.790	1.800	1.810	1.820	1.830	1.839	1.848	1.855	1.864	1.871	1.876	1.884	1.889	1.894	1.896	1.901	1.902	1.905	1.906	1.908	1.906	1.905	1.904	1.901	1.899	1.894	1.889	1.882	1.878	1.870	1.862	1.852	1.844	1.834	1.824	1.811	1.801	1.789	1.775	1.762	1.749	1.735	1.721	1.705	1.690	1.675	1.660	1.645	1.631	1.615	1.599	1.585	1.569	1.554	1.540	1.526	1.511	1.498	1.484	1.471	1.459	1.448	1.435	1.425	1.415	1.405	1.396	1.389	1.380	1.372	1.366	1.360	1.355	1.350	1.346	1.342	1.339	1.336	1.335	1.332	1.331	1.331	1.332	1.331	1.332	1.334	1.335	1.336	1.338	1.340	1.342	1.344	1.346	1.349	1.352	1.355	1.356	1.359	1.360	1.361	1.364	1.365	1.366	1.368	1.369	1.369	1.368	1.368	1.368	1.366	1.366	1.364	1.361	1.359	1.356	1.354	1.350	1.348	1.344	1.339	1.336	1.331	1.328	1.322	1.319	1.314	1.309	1.305	1.301	1.296	1.294	1.289	1.286	1.284	1.280	1.278	1.276	1.275	1.275	1.274	1.275	1.275	1.278	1.280	1.284	1.288	1.291	1.296	1.302	1.310	1.318	1.326	1.336	1.346	1.358	1.369	1.381	1.395	1.410	1.424	1.439	1.455	1.471	1.489	1.508	1.526	1.544	1.562	1.584	1.604	1.624	1.645	1.665	1.686	1.706	1.728	1.749	1.770	1.791	1.812	1.832	1.852	1.872	1.894	1.914	1.932	1.950	1.969	1.988	2.004	2.020	2.036	2.052	2.068	2.082	2.096	2.109	2.121	2.134	2.145	2.155	2.164	2.172	2.181	2.188	2.195	2.199	2.204	2.206	2.210	2.211	2.212	2.211	2.210	2.209	2.206	2.201	2.196	2.190	2.182	2.174	2.165	2.154	2.142	2.130	2.116	2.101	2.085	2.068	2.050	2.030	2.010	1.988	1.965	1.941	1.916	1.891	1.864	1.836	1.808	1.778	1.748	1.716	1.684	1.652	1.619	1.584	1.550	1.515	1.480	1.445	1.408	1.372	1.336	1.299	1.264	1.228	1.191	1.155	1.120	1.084	1.050	1.015	0.982	0.949	0.916	0.885	0.855	0.825	0.796	0.768	0.740	0.715	0.691	0.668	0.645	0.624	0.604	0.585	0.568	0.550	0.535	0.520	0.507	0.496	0.485	0.475	0.466	0.459	0.452	0.446	0.441	0.438	0.434	0.431	0.429	0.428	0.428	0.426	0.426	0.428	0.429	0.430	0.431	0.434	0.435	0.438	0.439	0.440	0.442	0.444	0.446	0.446	0.448	0.449	0.450	0.449	0.449	0.449	0.446	0.445	0.444	0.441	0.439	0.436	0.432	0.429	0.425	0.420	0.415	0.410	0.404	0.398	0.390	0.384	0.376	0.370	0.362	0.355	0.346	0.338	0.329	0.320	0.312	0.304	0.295	0.288	0.278	0.270	0.262	0.254	0.245	0.238	0.229	0.221	0.214	0.206	0.200	0.192	0.188	0.181	0.175	0.170	0.164	0.160	0.155	0.151	0.148	0.145	0.142	0.140	0.139	0.139	0.139	0.138	0.140	0.140	0.142	0.145	0.149	0.152	0.159	0.164	0.169	0.176	0.184	0.192	0.201	0.211	0.221	0.231	0.244	0.256	0.270	0.284	0.299	0.314	0.330	0.348	0.364	0.382	0.401	0.420	0.440	0.461	0.481	0.502	0.524	0.545	0.568	0.590	0.614	0.636	0.659	0.681	0.704	0.726	0.749	0.770	0.791	0.814	0.834	0.854	0.875	0.894	0.912	0.930	0.948	0.962	0.979	0.992	1.005	1.018	1.029	1.040	1.048	1.055	1.061	1.066	1.069	1.071	1.071	1.071	1.068	1.065	1.060	1.054	1.046	1.038	1.026	1.015	1.001	0.988	0.972	0.955	0.939	0.920	0.900	0.880	0.859	0.838	0.815	0.792	0.769	0.745	0.721	0.698	0.672	0.648	0.624	0.600	0.576	0.554	0.530	0.507	0.486	0.465	0.444	0.425	0.406	0.390	0.372	0.356	0.342	0.330	0.318	0.306	0.298	0.290	0.284	0.278	0.275	0.272	0.271	0.271	0.274	0.276	0.279	0.284	0.291	0.299	0.308	0.316	0.328	0.338	0.349	0.362	0.375	0.388	0.401	0.416	0.429	0.442	0.456	0.471	0.482	0.496	0.509	0.520	0.531	0.541	0.551	0.559	0.568	0.574	0.578	0.581	0.584	0.585	0.585	0.584	0.580	0.576	0.570	0.564	0.554	0.544	0.532	0.519	0.505	0.489	0.470	0.452	0.431	0.411	0.389	0.366	0.341	0.315	0.290	0.262	0.236	0.208	0.179	0.150	0.122	0.092	0.064	0.035	0.005	-0.022	-0.052	-0.080	-0.106	-0.135	-0.161	-0.188	-0.211	-0.236	-0.261	-0.284	-0.306	-0.328	-0.348	-0.366	-0.385	-0.402	-0.419	-0.432	-0.448	-0.459	-0.471	-0.481	-0.490	-0.499	-0.505	-0.512	-0.516	-0.522	-0.525	-0.528	-0.530	-0.530	-0.530	-0.529	-0.526	-0.524	-0.520	-0.516	-0.511	-0.506	-0.500	-0.492	-0.485	-0.478	-0.469	-0.459	-0.449	-0.439	-0.428	-0.416	-0.404	-0.391	-0.379	-0.365	-0.351	-0.338	-0.322	-0.308	-0.290	-0.275	-0.258	-0.240	-0.222	-0.205	-0.185	-0.168	-0.148	-0.129	-0.109	-0.089	-0.068	-0.048	-0.026	-0.006	0.015	0.036	0.056	0.078	0.098	0.118	0.138	0.158	0.178	0.196	0.214	0.232	0.249	0.266	0.282	0.299	0.314	0.328	0.341	0.352	0.365	0.375	0.386	0.395	0.402	0.409	0.415	0.420	0.422	0.426	0.428	0.429	0.428	0.426	0.424	0.420	0.416	0.411	0.406	0.400	0.391	0.384	0.375	0.365	0.356	0.345	0.335	0.322	0.311	0.300	0.288	0.275	0.264	0.251	0.239	0.228	0.215	0.205	0.192	0.181	0.171	0.162	0.152	0.144	0.136	0.129	0.121	0.115	0.110	0.105	0.102	0.099	0.096	0.095	0.095	0.096	0.098	0.101	0.104	0.108	0.114	0.120	0.126	0.135	0.142	0.151	0.161	0.171	0.182	0.194	0.206	0.219	0.230	0.242	0.256	0.269	0.282	0.296	0.309	0.321	0.334	0.348	0.359	0.371	0.381	0.391	0.401	0.411	0.419	0.426	0.432	0.439	0.442	0.445	0.446	0.446	0.446	0.444	0.440	0.435	0.429	0.420	0.411	0.400	0.389	0.375	0.360	0.345	0.326	0.309	0.289	0.268	0.245	0.221	0.198	0.171	0.145	0.118	0.091	0.062	0.034	0.005	-0.024	-0.054	-0.082	-0.111	-0.140	-0.169	-0.196	-0.224	-0.251	-0.276	-0.302	-0.326	-0.349	-0.370	-0.390	-0.409	-0.426	-0.442	-0.456	-0.469	-0.479	-0.488	-0.496	-0.501	-0.505	-0.506	-0.506	-0.505	-0.500	-0.494	-0.486	-0.476	-0.465	-0.454	-0.439	-0.422	-0.405	-0.386	-0.366	-0.345	-0.322	-0.298	-0.274	-0.248	-0.220	-0.191	-0.164	-0.134	-0.105	-0.075	-0.045	-0.014	0.016	0.048	0.079	0.109	0.139	0.170	0.200	0.230	0.260	0.288	0.316	0.344	0.370	0.396	0.422	0.448	0.472	0.495	0.519	0.541	0.562	0.582	0.604	0.622	0.641	0.660	0.676	0.694	0.710	0.726	0.741	0.758	0.771	0.788	0.800	0.815	0.828	0.841	0.854	0.868	0.880	0.894	0.906	0.919	0.932	0.945	0.958	0.971	0.985	0.999	1.012	1.026	1.040	1.055	1.069	1.082	1.099	1.114	1.129	1.144	1.160	1.175	1.191	1.209	1.224	1.241	1.258	1.274	1.290	1.308	1.324	1.339	1.356	1.371	1.386	1.402	1.418	1.432	1.448	1.461	1.476	1.490	1.502	1.515	1.528	1.540	1.551	1.561	1.571	1.580	1.590	1.598	1.605	1.611	1.618	1.622	1.629	1.632	1.636	1.640	1.641	1.644	1.646	1.646	1.646	1.646	1.646	1.645	1.644	1.641	1.639	1.636	1.634	1.631	1.628	1.624	1.621	1.619	1.614	1.611	1.609	1.605	1.602	1.599	1.598	1.595	1.592	1.591	1.591	1.589	1.590	1.590	1.590	1.590	1.591	1.594	1.596	1.599	1.601	1.605	1.610	1.614	1.620	1.626	1.631	1.639	1.645	1.651	1.660	1.668	1.675	1.684	1.692	1.701	1.711	1.720	1.729	1.740	1.749	1.759	1.768	1.779	1.788	1.796	1.806	1.815	1.825	1.834	1.842	1.851	1.860	1.868	1.875	1.882	1.890	1.898	1.904	1.910	1.916	1.921	1.926	1.932	1.936	1.941	1.946	1.950	1.954	1.956	1.961	1.962	1.966	1.969	1.971	1.974	1.975	1.978	1.979	1.980	1.982	1.982	1.984	1.984	1.985	1.986	1.986	1.988	1.988	1.986	1.988	1.988	1.988	1.986	1.986	1.986	1.986	1.986	1.986	1.986	1.986	1.985	1.984	1.984	1.984	1.982	1.982	1.982	1.981	1.980	1.980	1.980	1.979	1.979	1.979	1.979	1.978	1.978	1.978	1.978	1.978	1.978	1.976	1.978	1.978	1.978	1.979	1.978	1.979	1.978	1.979	1.979	1.980	1.981	1.981	1.982	1.984	1.984	1.985	1.985	1.985	1.986	1.988	1.988	1.988	1.989	1.989	1.990	1.990	1.990	1.989	1.990	1.989	1.990	1.989	1.989	1.989	1.988	1.986	1.985	1.984	1.982	1.980	1.978	1.975	1.972	1.970	1.968	1.962	1.960	1.955	1.951	1.946	1.940	1.935	1.930	1.924	1.916	1.910	1.902	1.894	1.886	1.878	1.869	1.860	1.850	1.840	1.830	1.819	1.808	1.796	1.785	1.771	1.759	1.746	1.732	1.719	1.705	1.690	1.675	1.661	1.646	1.631	1.615	1.600	1.585	1.569	1.554	1.539	1.522	1.508	1.491	1.476	1.460	1.444	1.429	1.412	1.398	1.382	1.368	1.354	1.340	1.326	1.312	1.299	1.286	1.274	1.261	1.250	1.240	1.228	1.218	1.208	1.198	1.190	1.180	1.172	1.165	1.156	1.149	1.142	1.136	1.130	1.124	1.119	1.115	1.109	1.105	1.101	1.098	1.095	1.091	1.090	1.088	1.086	1.085	1.084	1.082	1.084	1.082	1.082	1.084	1.085	1.086	1.089	1.090	1.094	1.096	1.100	1.104	1.109	1.114	1.119	1.124	1.130	1.136	1.144	1.151	1.159	1.169	1.176	1.186	1.198	1.208	1.218	1.229	1.240	1.251	1.264	1.276	1.289	1.304	1.316	1.329	1.342	1.358	1.371	1.384	1.399	1.412	1.426	1.440	1.454	1.468	1.481	1.494	1.505	1.518	1.530	1.541	1.552	1.562	1.572	1.581	1.591	1.599	1.606	1.614	1.620	1.625	1.631	1.635	1.639	1.641	1.644	1.645	1.645	1.645	1.644	1.644	1.642	1.639	1.636	1.632	1.628	1.624	1.620	1.614	1.608	1.604	1.596	1.590	1.584	1.578	1.570	1.565	1.558	1.550	1.544	1.538	1.531	1.524	1.519	1.512	1.508	1.501	1.496	1.492	1.488	1.484	1.480	1.478	1.475	1.472	1.472	1.470	1.470	1.470	1.470	1.471	1.472	1.472	1.475	1.476	1.479	1.482	1.485	1.488	1.491	1.495	1.499	1.504	1.509	1.515	1.520	1.525	1.531	1.536	1.542	1.549	1.555	1.560	1.566	1.572	1.579	1.585	1.591	1.598	1.604	1.610	1.616	1.624	1.630	1.635	1.642	1.649	1.655	1.661	1.669	1.674	1.680	1.688	1.694	1.701	1.708	1.714	1.721	1.726	1.734	1.741	1.748	1.756	1.762	1.770	1.778	1.785	1.792	1.800	1.808	1.816	1.824	1.832	1.841	1.850	1.859	1.866	1.876	1.884	1.894	1.902	1.912	1.922	1.932	1.942	1.954	1.964	1.975	1.985	1.996	2.006	2.019	2.030	2.041	2.052	2.065	2.076	2.089	2.100	2.112	2.124	2.135	2.148	2.159	2.171	2.182	2.194	2.205	2.216	2.228	2.239	2.249	2.260	2.269	2.280	2.289	2.299	2.308	2.315	2.324	2.331	2.339	2.344	2.350	2.355	2.361	2.364	2.368	2.371	2.372	2.374	2.375	2.375	2.374	2.372	2.371	2.368	2.364	2.360	2.355	2.349	2.342	2.334	2.328	2.318	2.309	2.298	2.288	2.276	2.264	2.250	2.236	2.224	2.209	2.194	2.179	2.162	2.148	2.131	2.112	2.096	2.080	2.061	2.044	2.026	2.009	1.990	1.972	1.954	1.936	1.919	1.900	1.884	1.866	1.849	1.831	1.815	1.799	1.785	1.770	1.755	1.741	1.729	1.715	1.704	1.691	1.681	1.671	1.662	1.654	1.646	1.639	1.634	1.629	1.624	1.621	1.619	1.618	1.616	1.616	1.618	1.619	1.622	1.626	1.631	1.636	1.644	1.651	1.659	1.669	1.679	1.690	1.701	1.714	1.726	1.741	1.756	1.771	1.788	1.804	1.821	1.838	1.856	1.875	1.892	1.911	1.931	1.951	1.970	1.990	2.010	2.030	2.050	2.070	2.088	2.108	2.126	2.146	2.164	2.180	2.198	2.215	2.230	2.246	2.260	2.275	2.288	2.300	2.311	2.320	2.330	2.338	2.345	2.351	2.355	2.360	2.361	2.364	2.362	2.361	2.360	2.355	2.350	2.344	2.336	2.328	2.316	2.304	2.292	2.278	2.262	2.245	2.229	2.209	2.189	2.166	2.145	2.120	2.096	2.071	2.044	2.016	1.988	1.959	1.929	1.898	1.866	1.834	1.801	1.766	1.732	1.699	1.662	1.628	1.591	1.555	1.518	1.481	1.445	1.408	1.370	1.332	1.296	1.259	1.220	1.184	1.148	1.111	1.074	1.038	1.002	0.968	0.932	0.899	0.864	0.831	0.799	0.766	0.736	0.705	0.676	0.646	0.618	0.590	0.564	0.538	0.512	0.489	0.465	0.442	0.421	0.400	0.379	0.361	0.342	0.325	0.308	0.292	0.278	0.264	0.250	0.239	0.226	0.215	0.206	0.196	0.188	0.180	0.172	0.165	0.158	0.151	0.148	0.141	0.136	0.132	0.128	0.124	0.120	0.116	0.112	0.110	0.106	0.104	0.100	0.098	0.094	0.090	0.086	0.084	0.079	0.075	0.071	0.065	0.061	0.056	0.050	0.045	0.039	0.031	0.025	0.018	0.009	0.001	-0.008	-0.016	-0.025	-0.036	-0.046	-0.058	-0.070	-0.080	-0.092	-0.106	-0.119	-0.132	-0.145	-0.159	-0.172	-0.186	-0.202	-0.216	-0.231	-0.248	-0.262	-0.278	-0.294	-0.309	-0.325	-0.340	-0.356	-0.371	-0.386	-0.401	-0.415	-0.430	-0.444	-0.458	-0.470	-0.484	-0.495	-0.506	-0.518	-0.526	-0.536	-0.544	-0.551	-0.559	-0.564	-0.569	-0.572	-0.574	-0.576	-0.576	-0.576	-0.574	-0.570	-0.566	-0.560	-0.552	-0.545	-0.536	-0.526	-0.514	-0.501	-0.488	-0.472	-0.455	-0.438	-0.419	-0.400	-0.380	-0.358	-0.336	-0.314	-0.289	-0.265	-0.240	-0.215	-0.190	-0.164	-0.138	-0.111	-0.085	-0.059	-0.034	-0.008	0.018	0.042	0.066	0.091	0.115	0.138	0.160	0.180	0.201	0.220	0.238	0.254	0.270	0.284	0.298	0.309	0.320	0.330	0.338	0.344	0.349	0.352	0.355	0.356	0.358	0.356	0.354	0.351	0.346	0.340	0.335	0.328	0.319	0.309	0.300	0.291	0.280	0.269	0.258	0.246	0.234	0.222	0.210	0.200	0.189	0.178	0.166	0.156	0.148	0.138	0.130	0.122	0.115	0.110	0.106	0.101	0.099	0.096	0.096	0.098	0.099	0.101	0.106	0.111	0.118	0.126	0.135	0.145	0.156	0.169	0.182	0.196	0.212	0.230	0.248	0.266	0.285	0.305	0.326	0.348	0.370	0.392	0.416	0.439	0.464	0.489	0.512	0.538	0.562	0.588	0.612	0.636	0.661	0.685	0.709	0.731	0.755	0.776	0.799	0.820	0.840	0.860	0.880	0.899	0.916	0.934	0.950	0.965	0.981	0.994	1.009	1.021	1.032	1.044	1.054	1.062	1.071	1.079	1.086	1.094	1.099	1.104	1.110	1.114	1.118	1.120	1.124	1.126	1.129	1.130	1.134	1.135	1.138	1.138	1.140	1.141	1.144	1.146	1.149	1.150	1.154	1.156	1.160	1.165	1.169	1.172	1.179	1.185	1.191	1.198	1.205	1.214	1.222	1.232	1.242	1.252	1.264	1.275	1.289	1.301	1.315	1.329	1.345	1.361	1.378	1.394	1.411	1.430	1.448	1.468	1.486	1.506	1.526	1.548	1.569	1.590	1.611	1.632	1.655	1.678	1.700	1.721	1.744	1.765	1.789	1.811	1.834	1.855	1.878	1.900	1.921	1.942	1.964	1.986	2.006	2.027	2.047	2.068	2.088	2.106	2.125	2.144	2.162	2.179	2.196	2.214	2.230	2.246	2.262	2.279	2.294	2.308	2.321	2.335	2.348	2.361	2.372	2.384	2.395	2.406	2.418	2.426	2.436	2.446	2.455	2.462	2.471	2.479	2.485	2.492	2.499	2.504	2.510	2.516	2.520	2.525	2.530	2.535	2.540	2.544	2.548	2.552	2.555	2.559	2.562	2.566	2.570	2.574	2.578	2.582	2.585	2.589	2.594	2.598	2.604	2.608	2.614	2.620	2.625	2.631	2.639	2.646	2.654	2.661	2.670	2.679	2.689	2.699	2.709	2.720	2.730	2.742	2.756	2.769	2.781	2.795	2.810	2.825	2.841	2.858	2.874	2.891	2.908	2.926	2.944	2.961	2.980	2.999	3.019	3.038	3.058	3.078	3.098	3.118	3.138	3.156	3.178	3.198	3.218	3.238	3.256	3.278	3.298	3.316	3.335	3.354	3.372	3.391	3.410	3.428	3.445	3.461	3.478	3.495	3.511	3.526	3.541	3.556	3.570	3.584	3.599	3.611	3.622	3.636	3.648	3.659	3.670	3.681	3.691	3.701	3.711	3.719	3.728	3.736	3.745	3.751	3.759	3.765	3.770	3.776	3.781	3.785	3.790	3.792	3.796	3.800	3.801	3.804	3.804	3.805	3.805	3.805	3.804	3.804	3.801	3.799	3.796	3.794	3.790	3.785	3.781	3.775	3.769	3.764	3.756	3.749	3.741	3.732	3.724	3.715	3.705	3.695	3.685	3.674	3.662	3.650	3.639	3.626	3.612	3.600	3.586	3.572	3.558	3.542	3.528	3.511	3.496	3.480	3.464	3.448	3.430	3.412	3.395	3.378	3.359	3.339	3.320	3.301	3.280	3.260	3.239	3.218	3.196	3.172	3.150	3.126	3.102	3.079	3.052	3.028	3.001	2.975	2.948	2.919	2.890	2.861	2.830	2.800	2.768	2.736	2.702	2.669	2.634	2.601	2.565	2.530	2.492	2.456	2.419	2.382	2.345	2.306	2.268	2.230	2.191	2.154	2.115	2.078	2.039	2.001	1.964	1.928	1.891	1.855	1.819	1.785	1.750	1.718	1.684	1.652	1.622	1.592	1.564	1.536	1.510	1.484	1.460	1.436	1.415	1.394	1.372	1.355	1.338	1.320	1.305	1.290	1.278	1.264	1.252	1.241	1.231	1.222	1.215	1.206	1.200	1.192	1.188	1.182	1.176	1.172	1.168	1.164	1.159	1.155	1.151	1.146	1.142	1.139	1.134	1.130	1.125	1.120	1.114	1.109	1.102	1.096	1.090	1.082	1.076	1.069	1.061	1.054	1.046	1.038	1.030	1.022	1.015	1.008	0.999	0.992	0.984	0.978	0.970	0.964	0.959	0.954	0.949	0.946	0.942	0.940	0.938	0.938	0.939	0.940	0.941	0.944	0.948	0.952	0.959	0.964	0.972	0.981	0.991	1.000	1.014	1.025	1.039	1.054	1.068	1.085	1.101	1.119	1.138	1.155	1.175	1.195	1.215	1.236	1.258	1.279	1.301	1.324	1.345	1.369	1.390	1.414	1.436	1.459	1.481	1.504	1.526	1.549	1.570	1.591	1.612	1.634	1.654	1.674	1.694	1.714	1.732	1.752	1.771	1.789	1.806	1.825	1.842	1.859	1.875	1.891	1.906	1.921	1.936	1.950	1.965	1.979	1.994	2.006	2.019	2.033	2.045	2.058	2.071	2.082	2.095	2.108	2.119	2.131	2.142	2.154	2.165	2.178	2.188	2.200	2.210	2.221	2.232	2.244	2.254	2.265	2.276	2.286	2.296	2.306	2.318	2.328	2.338	2.346	2.356	2.365	2.375	2.384	2.392	2.400	2.409	2.416	2.425	2.432	2.440	2.446	2.452	2.459	2.464	2.470	2.475	2.479	2.484	2.486	2.489	2.491	2.494	2.495	2.496	2.495	2.495	2.494	2.492	2.491	2.488	2.485	2.481	2.478	2.471	2.466	2.461	2.455	2.448	2.440	2.432	2.424	2.415	2.405	2.396	2.386	2.375	2.365	2.354	2.342	2.331	2.319	2.308	2.295	2.284	2.272	2.260	2.249	2.238	2.226	2.215	2.205	2.194	2.184	2.175	2.165	2.156	2.149	2.141	2.134	2.129	2.122	2.118	2.112	2.109	2.105	2.104	2.101	2.100	2.100	2.100	2.101	2.102	2.106	2.109	2.112	2.118	2.122	2.128	2.134	2.141	2.149	2.158	2.165	2.174	2.184	2.192	2.202	2.211	2.222	2.232	2.242	2.255	2.266	2.278	2.288	2.299	2.311	2.322	2.334	2.345	2.358	2.369	2.380	2.391	2.402	2.414	2.426	2.436	2.448	2.459	2.470	2.480	2.491	2.502	2.512	2.522	2.534	2.544	2.554	2.564	2.575	2.584	2.594	2.604	2.612	2.624	2.634	2.642	2.654	2.664	2.674	2.682	2.692	2.702	2.712	2.722	2.732	2.742	2.752	2.762	2.772	2.782	2.792	2.804	2.812	2.824	2.834	2.845	2.856	2.866	2.878	2.890	2.900	2.911	2.924	2.936	2.948	2.961	2.974	2.985	2.999	3.011	3.025	3.039	3.052	3.066	3.080	3.095	3.109	3.125	3.140	3.155	3.170	3.186	3.202	3.219	3.235	3.251	3.268	3.284	3.301	3.319	3.335	3.352	3.370	3.386	3.402	3.420	3.436	3.454	3.470	3.485	3.500	3.515	3.530	3.544	3.558	3.571	3.582	3.595	3.606	3.616	3.625	3.635	3.642	3.649	3.655	3.660	3.664	3.666	3.669	3.669	3.670	3.668	3.666	3.661	3.656	3.651	3.644	3.635	3.626	3.616	3.604	3.591	3.578	3.562	3.546	3.530	3.512	3.494	3.474	3.454	3.434	3.411	3.389	3.368	3.344	3.320	3.296	3.271	3.248	3.224	3.200	3.175	3.151	3.126	3.104	3.080	3.056	3.032	3.011	2.989	2.968	2.948	2.926	2.908	2.889	2.870	2.854	2.836	2.821	2.805	2.791	2.778	2.765	2.752	2.741	2.731	2.722	2.714	2.704	2.696	2.690	2.684	2.676	2.671	2.666	2.661	2.655	2.651	2.646	2.642	2.638	2.634	2.630	2.625	2.620	2.615	2.610	2.605	2.599	2.592	2.585	2.578	2.569	2.561	2.550	2.540	2.529	2.516	2.504	2.490	2.475	2.459	2.442	2.425	2.406	2.386	2.368	2.346	2.324	2.300	2.276	2.251	2.224	2.198	2.170	2.141	2.112	2.081	2.051	2.020	1.988	1.955	1.921	1.888	1.854	1.819	1.784	1.749	1.712	1.676	1.640	1.604	1.569	1.532	1.496	1.461	1.424	1.389	1.355	1.319	1.285	1.251	1.218	1.185	1.152	1.120	1.089	1.059	1.029	1.000	0.971	0.944	0.918	0.891	0.866	0.841	0.818	0.796	0.775	0.754	0.734	0.715	0.696	0.679	0.664	0.648	0.634	0.619	0.606	0.595	0.582	0.572	0.561	0.554	0.545	0.536	0.529	0.522	0.516	0.509	0.504	0.498	0.491	0.486	0.481	0.476	0.471	0.466	0.461	0.455	0.450	0.444	0.439	0.432	0.425	0.418	0.410	0.402	0.392	0.385	0.374	0.364	0.352	0.340	0.326	0.312	0.299	0.284	0.268	0.251	0.234	0.214	0.195	0.175	0.154	0.132	0.110	0.086	0.062	0.039	0.012	-0.012	-0.040	-0.068	-0.094	-0.121	-0.151	-0.180	-0.209	-0.238	-0.268	-0.298	-0.328	-0.356	-0.386	-0.416	-0.446	-0.476	-0.505	-0.534	-0.562	-0.591	-0.619	-0.645	-0.671	-0.699	-0.722	-0.749	-0.772	-0.796	-0.819	-0.840	-0.860	-0.881	-0.901	-0.919	-0.936	-0.954	-0.969	-0.984	-0.998	-1.011	-1.022	-1.034	-1.044	-1.054	-1.061	-1.069	-1.075	-1.081	-1.085	-1.090	-1.092	-1.095	-1.096	-1.098	-1.098	-1.098	-1.096	-1.095	-1.094	-1.090	-1.088	-1.084	-1.080	-1.076	-1.072	-1.066	-1.061	-1.056	-1.050	-1.044	-1.038	-1.030	-1.024	-1.016	-1.010	-1.001	-0.994	-0.986	-0.978	-0.971	-0.961	-0.954	-0.945	-0.938	-0.929	-0.920	-0.911	-0.902	-0.894	-0.885	-0.876	-0.866	-0.858	-0.849	-0.840	-0.830	-0.821	-0.811	-0.801	-0.791	-0.781	-0.770	-0.760	-0.749	-0.738	-0.726	-0.715	-0.702	-0.690	-0.679	-0.665	-0.652	-0.639	-0.625	-0.612	-0.599	-0.584	-0.570	-0.555	-0.540	-0.525	-0.509	-0.494	-0.478	-0.462	-0.445	-0.430	-0.412	-0.396	-0.379	-0.362	-0.345	-0.329	-0.311	-0.294	-0.278	-0.260	-0.242	-0.225	-0.208	-0.191	-0.174	-0.158	-0.141	-0.124	-0.109	-0.092	-0.076	-0.060	-0.045	-0.029	-0.014	0.001	0.015	0.030	0.044	0.059	0.071	0.085	0.098	0.111	0.122	0.135	0.148	0.160	0.171	0.182	0.195	0.206	0.218	0.229	0.239	0.250	0.261	0.272	0.282	0.294	0.305	0.316	0.326	0.338	0.349	0.361	0.372	0.384	0.396	0.409	0.421	0.434	0.446	0.459	0.472	0.486	0.500	0.514	0.529	0.544	0.558	0.572	0.589	0.604	0.620	0.636	0.652	0.669	0.686	0.702	0.721	0.738	0.755	0.774	0.792	0.810	0.828	0.845	0.864	0.881	0.900	0.918	0.935	0.952	0.970	0.988	1.006	1.022	1.039	1.055	1.071	1.088	1.102	1.119	1.134	1.149	1.162	1.178	1.190	1.205	1.218	1.230	1.241	1.254	1.265	1.278	1.289	1.300	1.310	1.321	1.330	1.340	1.349	1.359	1.369	1.378	1.386	1.395	1.404	1.414	1.422	1.431	1.440	1.449	1.458	1.466	1.476	1.485	1.495	1.505	1.516	1.526	1.538	1.549	1.560	1.570	1.582	1.595	1.608	1.620	1.634	1.646	1.659	1.674	1.688	1.702	1.716	1.730	1.745	1.761	1.775	1.790	1.806	1.821	1.835	1.850	1.865	1.879	1.894	1.906	1.921	1.935	1.948	1.960	1.974	1.986	1.998	2.009	2.019	2.030	2.039	2.047	2.056	2.065	2.071	2.078	2.084	2.089	2.094	2.096	2.099	2.101	2.102	2.104	2.102	2.101	2.100	2.099	2.096	2.092	2.089	2.084	2.079	2.072	2.066	2.060	2.054	2.045	2.038	2.030	2.021	2.013	2.004	1.995	1.986	1.978	1.968	1.960	1.950	1.941	1.932	1.924	1.916	1.909	1.901	1.894	1.886	1.880	1.875	1.869	1.864	1.859	1.855	1.850	1.848	1.845	1.842	1.841	1.841	1.840	1.840	1.840	1.841	1.842	1.844	1.846	1.849	1.851	1.854	1.858	1.860	1.865	1.869	1.872	1.878	1.881	1.885	1.889	1.894	1.898	1.901	1.905	1.908	1.910	1.912	1.915	1.918	1.918	1.919	1.919	1.918	1.918	1.915	1.912	1.910	1.908	1.902	1.899	1.894	1.888	1.881	1.875	1.868	1.860	1.851	1.842	1.832	1.824	1.814	1.802	1.791	1.781	1.770	1.759	1.748	1.736	1.725	1.714	1.702	1.691	1.681	1.670	1.660	1.650	1.641	1.632	1.625	1.618	1.610	1.604	1.599	1.595	1.591	1.588	1.585	1.585	1.584	1.585	1.586	1.589	1.591	1.596	1.601	1.608	1.615	1.622	1.631	1.641	1.651	1.662	1.675	1.688	1.701	1.715	1.731	1.746	1.762	1.779	1.796	1.812	1.831	1.849	1.866	1.884	1.902	1.921	1.940	1.958	1.976	1.995	2.014	2.031	2.047	2.066	2.082	2.099	2.115	2.132	2.146	2.162	2.176	2.190	2.204	2.216	2.229	2.240	2.251	2.261	2.270	2.279	2.285	2.292	2.299	2.304	2.308	2.311	2.312	2.315	2.315	2.314	2.312	2.310	2.306	2.301	2.296	2.290	2.281	2.271	2.261	2.249	2.236	2.222	2.208	2.191	2.174	2.155	2.135	2.115	2.091	2.069	2.042	2.019	1.990	1.964	1.934	1.904	1.872	1.840	1.808	1.774	1.740	1.705	1.669	1.632	1.596	1.559	1.521	1.484	1.445	1.408	1.369	1.329	1.290	1.252	1.214	1.176	1.138	1.100	1.062	1.026	0.990	0.954	0.920	0.886	0.852	0.821	0.790	0.760	0.731	0.704	0.676	0.650	0.626	0.601	0.579	0.559	0.539	0.519	0.501	0.485	0.469	0.454	0.440	0.428	0.415	0.405	0.395	0.386	0.378	0.370	0.362	0.356	0.351	0.346	0.341	0.339	0.335	0.331	0.329	0.326	0.324	0.321	0.319	0.318	0.315	0.312	0.311	0.309	0.306	0.304	0.301	0.298	0.294	0.291	0.288	0.282	0.279	0.274	0.269	0.264	0.258	0.251	0.245	0.238	0.231	0.224	0.216	0.209	0.200	0.192	0.182	0.172	0.164	0.155	0.144	0.134	0.124	0.112	0.101	0.091	0.080	0.069	0.059	0.048	0.035	0.025	0.014	0.004	-0.008	-0.020	-0.030	-0.041	-0.051	-0.061	-0.072	-0.082	-0.092	-0.104	-0.114	-0.124	-0.134	-0.144	-0.151	-0.161	-0.170	-0.179	-0.188	-0.195	-0.202	-0.210	-0.218	-0.225	-0.231	-0.238	-0.244	-0.249	-0.254	-0.258	-0.262	-0.265	-0.268	-0.271	-0.272	-0.274	-0.275	-0.275	-0.275	-0.274	-0.272	-0.270	-0.266	-0.262	-0.258	-0.254	-0.248	-0.240	-0.234	-0.225	-0.216	-0.206	-0.196	-0.184	-0.172	-0.160	-0.145	-0.132	-0.118	-0.101	-0.086	-0.070	-0.052	-0.035	-0.016	0.001	0.020	0.039	0.058	0.076	0.096	0.116	0.134	0.154	0.172	0.191	0.210	0.229	0.248	0.265	0.281	0.298	0.314	0.329	0.344	0.356	0.370	0.381	0.392	0.401	0.411	0.418	0.424	0.429	0.434	0.436	0.438	0.439	0.438	0.435	0.431	0.426	0.422	0.415	0.405	0.396	0.386	0.374	0.361	0.348	0.335	0.318	0.302	0.286	0.270	0.251	0.234	0.215	0.198	0.179	0.159	0.141	0.121	0.104	0.086	0.069	0.052	0.036	0.020	0.004	-0.010	-0.024	-0.036	-0.048	-0.058	-0.066	-0.075	-0.082	-0.086	-0.092	-0.095	-0.096	-0.096	-0.096	-0.094	-0.090	-0.085	-0.079	-0.072	-0.064	-0.054	-0.044	-0.032	-0.019	-0.006	0.009	0.024	0.039	0.056	0.072	0.090	0.109	0.125	0.144	0.161	0.179	0.196	0.214	0.230	0.246	0.261	0.276	0.290	0.304	0.316	0.328	0.339	0.348	0.355	0.362	0.368	0.372	0.375	0.378	0.376	0.376	0.374	0.370	0.365	0.360	0.352	0.342	0.332	0.321	0.309	0.296	0.281	0.266	0.250	0.232	0.214	0.196	0.176	0.158	0.138	0.118	0.096	0.076	0.055	0.034	0.012	-0.008	-0.028	-0.048	-0.068	-0.086	-0.106	-0.124	-0.141	-0.159	-0.175	-0.191	-0.208	-0.221	-0.235	-0.248	-0.260	-0.271	-0.282	-0.292	-0.301	-0.309	-0.316	-0.322	-0.330	-0.335	-0.339	-0.342	-0.346	-0.349	-0.351	-0.351	-0.352	-0.354	-0.354	-0.352	-0.351	-0.350	-0.349	-0.346	-0.342	-0.339	-0.335	-0.331	-0.328	-0.321	-0.316	-0.310	-0.305	-0.299	-0.291	-0.284	-0.275	-0.268	-0.259	-0.249	-0.240	-0.229	-0.219	-0.206	-0.194	-0.182	-0.169	-0.155	-0.140	-0.125	-0.110	-0.092	-0.076	-0.058	-0.040	-0.020	-0.001	0.019	0.040	0.061	0.082	0.104	0.126	0.150	0.171	0.195	0.218	0.240	0.264	0.286	0.309	0.331	0.354	0.376	0.396	0.418	0.438	0.458	0.476	0.495	0.511	0.528	0.544	0.558	0.571	0.585	0.596	0.606	100.000	5.000	2.000	1.000	4.000	0.000	0.000	0.000	0.000	0.000	0.000	0.000	0.000	0.000	0.000	0.000	0.000	0.000	1.436	1.419	1.402	1.389	1.374	1.360	1.348	1.335	1.324	1.314	1.304	1.296	1.289	1.282	1.278	1.274	1.270	1.268	1.266	1.265	1.266	1.269	1.271	1.275	1.279	1.284	1.290	1.298	1.305	1.314	1.322	1.332	1.342	1.352	1.362	1.375	1.386	1.399	1.410	1.422	1.434	1.445	1.456	1.469	1.480	1.490	1.501	1.511	1.520	1.530	1.538	1.545	1.552	1.559	1.564	1.569	1.574	1.576	1.579	1.581	1.582	1.584	1.582	1.581	1.580	1.578	1.574	1.570	1.565	1.560	1.555	1.549	1.542	1.536	1.529	1.522	1.516	1.508	1.502	1.495	1.489	1.482	1.476	1.471	1.466	1.461	1.458	1.455	1.452	1.452	1.451	1.452	1.455	1.458	1.462	1.468	1.474	1.481	1.490	1.501	1.514	1.528	1.541	1.556	1.575	1.592	1.612	1.635	1.656	1.680	1.705	1.730	1.758	1.785	1.814	1.845	1.876	1.908	1.940	1.972	2.006	2.041	2.075	2.110	2.145	2.181	2.216	2.252	2.289	2.324	2.359	2.395	2.429	2.464	2.498	2.530	2.564	2.594	2.626	2.656	2.686	2.714	2.740	2.766	2.791	2.815	2.838	2.859	2.879	2.898	2.915	2.931	2.946	2.960	2.971	2.984	2.992	3.002	3.010	3.015	3.020	3.025	3.028	3.029	3.030	3.029	3.029	3.028	3.025	3.021	3.016	3.014	3.009	3.001	2.996	2.990	2.985	2.978	2.971	2.964	2.958	2.951	2.945	2.939	2.932	2.926	2.921	2.916	2.911	2.909	2.904	2.902	2.900	2.899	2.898	2.898	2.898	2.900	2.901	2.904	2.906	2.911	2.916	2.921	2.929	2.935	2.942	2.950	2.959	2.969	2.978	2.988	2.999	3.010	3.020	3.032	3.045	3.056	3.069	3.081	3.092	3.105	3.116	3.129	3.141	3.152	3.162	3.174	3.182	3.194	3.202	3.211	3.219	3.228	3.232	3.239	3.244	3.248	3.251	3.254	3.255	3.256	3.254	3.252	3.250	3.246	3.241	3.235	3.228	3.220	3.211	3.200	3.189	3.176	3.162	3.148	3.131	3.115	3.096	3.079	3.058	3.038	3.015	2.992	2.970	2.946	2.921	2.895	2.870	2.844	2.818	2.789	2.761	2.732	2.706	2.678	2.648	2.620	2.592	2.564	2.536	2.509	2.481	2.455	2.429	2.404	2.380	2.356	2.332	2.311	2.291	2.271	2.252	2.236	2.220	2.204	2.191	2.179	2.168	2.159	2.151	2.144	2.140	2.138	2.135	2.136	2.138	2.141	2.145	2.152	2.160	2.170	2.181	2.194	2.208	2.222	2.239	2.258	2.275	2.296	2.316	2.339	2.362	2.386	2.411	2.436	2.464	2.490	2.519	2.546	2.575	2.604	2.632	2.661	2.690	2.719	2.749	2.776	2.805	2.832	2.861	2.888	2.914	2.940	2.965	2.989	3.012	3.036	3.058	3.079	3.098	3.118	3.135	3.151	3.166	3.181	3.194	3.206	3.216	3.226	3.235	3.241	3.248	3.251	3.255	3.258	3.259	3.259	3.258	3.255	3.252	3.248	3.242	3.236	3.229	3.221	3.212	3.202	3.192	3.182	3.170	3.159	3.146	3.134	3.120	3.108	3.092	3.079	3.065	3.050	3.036	3.022	3.008	2.994	2.979	2.965	2.952	2.939	2.926	2.914	2.900	2.889	2.879	2.868	2.856	2.848	2.838	2.829	2.820	2.814	2.808	2.800	2.795	2.790	2.785	2.781	2.778	2.776	2.774	2.771	2.772	2.771	2.772	2.771	2.774	2.774	2.776	2.779	2.780	2.781	2.785	2.788	2.790	2.792	2.796	2.798	2.801	2.802	2.804	2.806	2.809	2.810	2.811	2.810	2.810	2.810	2.809	2.806	2.802	2.799	2.794	2.788	2.782	2.775	2.766	2.756	2.746	2.734	2.721	2.706	2.691	2.675	2.658	2.639	2.619	2.598	2.576	2.552	2.528	2.502	2.475	2.448	2.419	2.390	2.359	2.326	2.295	2.262	2.229	2.194	2.160	2.124	2.090	2.054	2.019	1.982	1.948	1.911	1.878	1.842	1.809	1.775	1.741	1.709	1.678	1.648	1.619	1.590	1.564	1.539	1.514	1.491	1.470	1.450	1.431	1.415	1.400	1.389	1.376	1.366	1.359	1.352	1.348	1.345	1.345	1.345	1.346	1.350	1.355	1.362	1.370	1.378	1.389	1.399	1.412	1.425	1.439	1.454	1.468	1.484	1.499	1.516	1.531	1.548	1.562	1.579	1.595	1.609	1.624	1.638	1.651	1.664	1.674	1.685	1.695	1.702	1.711	1.718	1.724	1.728	1.731	1.732	1.734	1.734	1.732	1.730	1.728	1.722	1.716	1.711	1.704	1.696	1.689	1.679	1.669	1.659	1.648	1.638	1.626	1.614	1.602	1.591	1.580	1.569	1.558	1.546	1.536	1.526	1.518	1.508	1.500	1.491	1.484	1.479	1.472	1.469	1.465	1.461	1.459	1.458	1.456	1.458	1.458	1.459	1.461	1.465	1.470	1.475	1.480	1.486	1.494	1.501	1.510	1.519	1.528	1.539	1.549	1.560	1.572	1.584	1.598	1.610	1.622	1.636	1.651	1.665	1.679	1.694	1.709	1.724	1.740	1.756	1.772	1.788	1.805	1.821	1.838	1.855	1.871	1.889	1.906	1.924	1.942	1.960	1.978	1.996	2.015	2.033	2.052	2.071	2.090	2.109	2.128	2.146	2.165	2.185	2.204	2.221	2.240	2.259	2.278	2.295	2.312	2.330	2.348	2.362	2.379	2.395	2.410	2.424	2.438	2.451	2.464	2.475	2.486	2.496	2.505	2.514	2.520	2.526	2.531	2.535	2.539	2.540	2.541	2.541	2.540	2.538	2.534	2.529	2.524	2.516	2.509	2.501	2.490	2.480	2.468	2.455	2.442	2.428	2.412	2.396	2.380	2.362	2.345	2.326	2.308	2.289	2.269	2.249	2.229	2.210	2.189	2.170	2.150	2.131	2.110	2.091	2.072	2.055	2.036	2.019	2.002	1.986	1.970	1.956	1.942	1.929	1.918	1.906	1.896	1.886	1.878	1.870	1.864	1.859	1.854	1.850	1.848	1.845	1.845	1.844	1.845	1.848	1.850	1.854	1.858	1.862	1.866	1.872	1.879	1.886	1.892	1.901	1.909	1.916	1.924	1.932	1.941	1.949	1.956	1.964	1.971	1.979	1.986	1.991	1.999	2.004	2.007	2.014	2.018	2.019	2.022	2.024	2.025	2.025	2.025	2.024	2.021	2.019	2.015	2.011	2.006	2.001	1.994	1.989	1.980	1.972	1.964	1.954	1.946	1.935	1.925	1.914	1.904	1.892	1.881	1.870	1.859	1.848	1.835	1.824	1.811	1.801	1.790	1.779	1.768	1.758	1.746	1.736	1.728	1.718	1.709	1.700	1.691	1.685	1.679	1.671	1.665	1.660	1.654	1.650	1.646	1.642	1.640	1.636	1.634	1.634	1.632	1.631	1.631	1.631	1.634	1.635	1.636	1.640	1.642	1.646	1.650	1.655	1.660	1.665	1.671	1.679	1.686	1.694	1.702	1.711	1.720	1.731	1.741	1.754	1.765	1.778	1.790	1.804	1.818	1.831	1.846	1.862	1.880	1.896	1.914	1.931	1.950	1.970	1.989	2.010	2.029	2.051	2.072	2.092	2.115	2.138	2.160	2.182	2.206	2.229	2.251	2.275	2.296	2.320	2.341	2.364	2.386	2.408	2.429	2.450	2.470	2.490	2.508	2.525	2.542	2.560	2.575	2.590	2.604	2.616	2.628	2.639	2.648	2.655	2.664	2.669	2.675	2.679	2.680	2.682	2.681	2.681	2.679	2.676	2.672	2.666	2.661	2.654	2.645	2.638	2.628	2.618	2.608	2.596	2.585	2.574	2.562	2.549	2.536	2.525	2.512	2.500	2.488	2.476	2.465	2.454	2.444	2.434	2.425	2.416	2.409	2.401	2.396	2.391	2.388	2.384	2.382	2.381	2.381	2.384	2.386	2.390	2.396	2.402	2.409	2.418	2.426	2.436	2.449	2.460	2.474	2.486	2.502	2.516	2.532	2.549	2.565	2.581	2.600	2.616	2.634	2.651	2.669	2.685	2.702	2.718	2.734	2.749	2.764	2.778	2.790	2.802	2.814	2.824	2.832	2.840	2.848	2.852	2.856	2.859	2.860	2.860	2.859	2.854	2.850	2.844	2.836	2.826	2.816	2.804	2.790	2.775	2.759	2.741	2.721	2.701	2.680	2.658	2.634	2.609	2.584	2.558	2.531	2.502	2.474	2.444	2.415	2.385	2.354	2.324	2.292	2.262	2.231	2.201	2.171	2.141	2.111	2.082	2.054	2.025	1.998	1.971	1.946	1.921	1.898	1.874	1.852	1.832	1.811	1.792	1.775	1.760	1.745	1.731	1.718	1.708	1.698	1.689	1.681	1.675	1.670	1.666	1.662	1.661	1.661	1.662	1.664	1.666	1.670	1.674	1.679	1.684	1.691	1.698	1.705	1.712	1.720	1.729	1.736	1.745	1.754	1.761	1.769	1.776	1.785	1.792	1.798	1.805	1.810	1.815	1.819	1.822	1.824	1.824	1.825	1.824	1.822	1.819	1.814	1.809	1.801	1.794	1.784	1.772	1.760	1.748	1.732	1.718	1.699	1.681	1.661	1.641	1.619	1.595	1.572	1.546	1.520	1.494	1.466	1.438	1.408	1.378	1.348	1.316	1.285	1.252	1.221	1.189	1.155	1.122	1.090	1.058	1.024	0.991	0.959	0.926	0.894	0.862	0.831	0.801	0.770	0.741	0.712	0.684	0.655	0.628	0.601	0.576	0.551	0.526	0.502	0.479	0.458	0.436	0.416	0.396	0.376	0.359	0.341	0.325	0.309	0.294	0.279	0.265	0.251	0.239	0.226	0.215	0.204	0.194	0.185	0.175	0.166	0.159	0.151	0.144	0.136	0.130	0.124	0.119	0.112	0.106	0.102	0.098	0.092	0.088	0.084	0.079	0.076	0.072	0.066	0.064	0.059	0.055	0.050	0.046	0.041	0.036	0.032	0.028	0.021	0.016	0.011	0.004	-0.002	-0.010	-0.018	-0.025	-0.034	-0.042	-0.051	-0.061	-0.071	-0.082	-0.092	-0.104	-0.115	-0.129	-0.141	-0.155	-0.169	-0.184	-0.198	-0.212	-0.228	-0.242	-0.260	-0.275	-0.292	-0.309	-0.328	-0.344	-0.360	-0.378	-0.396	-0.412	-0.430	-0.448	-0.464	-0.481	-0.498	-0.514	-0.530	-0.544	-0.560	-0.574	-0.588	-0.600	-0.612	-0.625	-0.635	-0.645	-0.655	-0.662	-0.671	-0.676	-0.684	-0.688	-0.691	-0.694	-0.696	-0.698	-0.698	-0.695	-0.694	-0.690	-0.685	-0.680	-0.674	-0.666	-0.658	-0.649	-0.639	-0.628	-0.615	-0.601	-0.588	-0.574	-0.558	-0.544	-0.526	-0.509	-0.491	-0.474	-0.455	-0.436	-0.416	-0.398	-0.378	-0.356	-0.336	-0.315	-0.295	-0.274	-0.252	-0.232	-0.211	-0.190	-0.170	-0.149	-0.129	-0.109	-0.089	-0.068	-0.049	-0.029	-0.010	0.010	0.028	0.046	0.065	0.082	0.100	0.116	0.132	0.150	0.166	0.181	0.199	0.214	0.230	0.244	0.260	0.275	0.289	0.304	0.318	0.331	0.345	0.360	0.374	0.388	0.401	0.415	0.429	0.442	0.458	0.471	0.485	0.499	0.512	0.528	0.542	0.558	0.572	0.588	0.602	0.619	0.635	0.650	0.666	0.682	0.700	0.716	0.734	0.752	0.770	0.789	0.806	0.825	0.844	0.864	0.884	0.904	0.925	0.945	0.966	0.989	1.011	1.032	1.056	1.079	1.102	1.128	1.152	1.176	1.202	1.228	1.254	1.280	1.309	1.335	1.362	1.391	1.420	1.449	1.478	1.508	1.538	1.568	1.598	1.628	1.659	1.690	1.720	1.751	1.782	1.812	1.844	1.875	1.906	1.936	1.966	1.996	2.026	2.055	2.084	2.111	2.139	2.165	2.191	2.216	2.240	2.262	2.285	2.306	2.325	2.344	2.362	2.378	2.392	2.405	2.418	2.428	2.436	2.442	2.449	2.454	2.455	2.456	2.456	2.454	2.450	2.445	2.438	2.430	2.420	2.409	2.396	2.381	2.368	2.350	2.332	2.314	2.294	2.274	2.251	2.230	2.208	2.182	2.159	2.134	2.110	2.085	2.060	2.035	2.011	1.986	1.962	1.939	1.916	1.894	1.871	1.851	1.831	1.812	1.794	1.779	1.762	1.748	1.735	1.724	1.714	1.705	1.696	1.691	1.686	1.684	1.682	1.682	1.684	1.686	1.691	1.698	1.705	1.714	1.724	1.735	1.748	1.761	1.776	1.792	1.810	1.829	1.848	1.866	1.886	1.909	1.930	1.952	1.975	1.999	2.022	2.046	2.070	2.094	2.118	2.141	2.165	2.189	2.211	2.234	2.256	2.278	2.299	2.320	2.340	2.359	2.376	2.395	2.411	2.428	2.442	2.456	2.470	2.482	2.494	2.504	2.512	2.521	2.528	2.535	2.539	2.544	2.548	2.551	2.551	2.552	2.552	2.550	2.549	2.546	2.542	2.538	2.532	2.528	2.521	2.515	2.508	2.501	2.492	2.485	2.476	2.469	2.460	2.452	2.445	2.436	2.429	2.421	2.415	2.408	2.402	2.396	2.391	2.386	2.384	2.381	2.379	2.378	2.376	2.376	2.378	2.380	2.384	2.389	2.394	2.400	2.408	2.415	2.425	2.435	2.446	2.459	2.471	2.485	2.500	2.515	2.531	2.549	2.566	2.584	2.602	2.622	2.641	2.661	2.681	2.702	2.722	2.744	2.764	2.785	2.804	2.825	2.844	2.864	2.881	2.900	2.916	2.932	2.949	2.962	2.976	2.989	3.000	3.011	3.021	3.030	3.036	3.041	3.046	3.049	3.051	3.050	3.049	3.046	3.041	3.036	3.029	3.019	3.009	2.998	2.984	2.969	2.952	2.934	2.916	2.895	2.874	2.849	2.825	2.800	2.772	2.744	2.715	2.684	2.654	2.620	2.586	2.551	2.516	2.480	2.444	2.406	2.368	2.329	2.290	2.250	2.209	2.169	2.126	2.086	2.044	2.001	1.960	1.919	1.876	1.834	1.792	1.750	1.708	1.666	1.625	1.582	1.542	1.501	1.461	1.421	1.381	1.344	1.305	1.268	1.230	1.192	1.156	1.121	1.086	1.054	1.019	0.988	0.956	0.925	0.894	0.865	0.835	0.808	0.780	0.752	0.728	0.701	0.678	0.652	0.630	0.608	0.585	0.562	0.542	0.521	0.502	0.484	0.465	0.446	0.428	0.410	0.394	0.376	0.360	0.344	0.328	0.311	0.295	0.280	0.264	0.248	0.232	0.216	0.200	0.184	0.168	0.150	0.132	0.118	0.100	0.081	0.064	0.045	0.026	0.008	-0.012	-0.032	-0.052	-0.074	-0.095	-0.116	-0.138	-0.160	-0.182	-0.206	-0.230	-0.252	-0.276	-0.300	-0.325	-0.349	-0.372	-0.398	-0.422	-0.446	-0.471	-0.495	-0.520	-0.544	-0.568	-0.591	-0.615	-0.636	-0.659	-0.681	-0.702	-0.722	-0.741	-0.761	-0.780	-0.798	-0.814	-0.829	-0.845	-0.859	-0.871	-0.884	-0.895	-0.905	-0.914	-0.921	-0.929	-0.934	-0.939	-0.941	-0.944	-0.944	-0.944	-0.942	-0.940	-0.936	-0.931	-0.926	-0.919	-0.911	-0.901	-0.890	-0.880	-0.868	-0.854	-0.840	-0.825	-0.809	-0.792	-0.775	-0.758	-0.740	-0.720	-0.700	-0.680	-0.660	-0.639	-0.618	-0.595	-0.572	-0.550	-0.528	-0.505	-0.484	-0.460	-0.438	-0.415	-0.392	-0.371	-0.349	-0.328	-0.306	-0.285	-0.265	-0.245	-0.225	-0.206	-0.188	-0.170	-0.152	-0.135	-0.119	-0.104	-0.089	-0.075	-0.062	-0.050	-0.038	-0.026	-0.016	-0.006	0.002	0.010	0.019	0.024	0.031	0.036	0.040	0.044	0.048	0.050	0.051	0.052	0.054	0.054	0.054	0.052	0.051	0.049	0.048	0.045	0.041	0.038	0.034	0.030	0.025	0.021	0.016	0.011	0.008	0.002	-0.004	-0.008	-0.014	-0.019	-0.024	-0.029	-0.032	-0.038	-0.041	-0.045	-0.049	-0.052	-0.055	-0.058	-0.060	-0.064	-0.065	-0.066	-0.068	-0.066	-0.066	-0.066	-0.065	-0.062	-0.060	-0.058	-0.054	-0.050	-0.045	-0.040	-0.034	-0.029	-0.021	-0.014	-0.006	0.004	0.012	0.022	0.032	0.044	0.055	0.068	0.079	0.091	0.104	0.119	0.131	0.145	0.160	0.175	0.189	0.204	0.220	0.234	0.250	0.264	0.279	0.294	0.309	0.322	0.336	0.350	0.362	0.375	0.386	0.399	0.409	0.419	0.428	0.436	0.442	0.449	0.455	0.460	0.462	0.466	0.468	0.468	0.468	0.466	0.464	0.459	0.454	0.448	0.440	0.431	0.422	0.411	0.400	0.388	0.374	0.359	0.342	0.325	0.309	0.290	0.272	0.252	0.232	0.211	0.191	0.171	0.149	0.128	0.106	0.084	0.062	0.041	0.020	-0.001	-0.021	-0.041	-0.062	-0.081	-0.101	-0.118	-0.135	-0.151	-0.168	-0.182	-0.196	-0.210	-0.222	-0.232	-0.244	-0.252	-0.260	-0.266	-0.272	-0.278	-0.281	-0.282	-0.285	-0.286	-0.285	-0.284	-0.281	-0.278	-0.274	-0.269	-0.262	-0.256	-0.249	-0.240	-0.231	-0.221	-0.212	-0.201	-0.190	-0.179	-0.168	-0.154	-0.142	-0.130	-0.118	-0.105	-0.091	-0.079	-0.066	-0.054	-0.040	-0.028	-0.014	-0.002	0.010	0.021	0.032	0.044	0.055	0.065	0.075	0.085	0.092	0.101	0.109	0.115	0.121	0.126	0.131	0.136	0.139	0.142	0.142	0.144	0.144	0.142	0.141	0.139	0.135	0.130	0.125	0.119	0.111	0.102	0.094	0.084	0.074	0.061	0.049	0.035	0.020	0.006	-0.010	-0.026	-0.044	-0.062	-0.080	-0.100	-0.119	-0.138	-0.159	-0.179	-0.201	-0.222	-0.242	-0.264	-0.286	-0.308	-0.329	-0.351	-0.371	-0.392	-0.412	-0.434	-0.452	-0.472	-0.491	-0.509	-0.528	-0.544	-0.560	-0.575	-0.589	-0.604	-0.616	-0.628	-0.639	-0.649	-0.656	-0.665	-0.671	-0.678	-0.682	-0.686	-0.689	-0.691	-0.692	-0.692	-0.691	-0.690	-0.686	-0.682	-0.679	-0.674	-0.669	-0.661	-0.654	-0.646	-0.638	-0.630	-0.621	-0.611	-0.602	-0.592	-0.582	-0.572	-0.562	-0.552	-0.544	-0.534	-0.525	-0.515	-0.507	-0.499	-0.491	-0.482	-0.476	-0.469	-0.462	-0.458	-0.452	-0.449	-0.446	-0.442	-0.441	-0.440	-0.440	-0.440	-0.442	-0.442	-0.446	-0.449	-0.452	-0.459	-0.462	-0.470	-0.475	-0.482	-0.490	-0.499	-0.507	-0.516	-0.525	-0.535	-0.546	-0.555	-0.565	-0.575	-0.586	-0.596	-0.606	-0.616	-0.626	-0.638	-0.646	-0.655	-0.664	-0.674	-0.681	-0.689	-0.696	-0.702	-0.708	-0.714	-0.718	-0.721	-0.725	-0.726	-0.728	-0.729	-0.729	-0.726	-0.725	-0.722	-0.719	-0.714	-0.708	-0.702	-0.695	-0.686	-0.678	-0.668	-0.658	-0.646	-0.635	-0.621	-0.609	-0.594	-0.579	-0.564	-0.549	-0.532	-0.515	-0.498	-0.480	-0.461	-0.442	-0.425	-0.405	-0.385	-0.365	-0.346	-0.326	-0.305	-0.285	-0.265	-0.245	-0.224	-0.204	-0.184	-0.164	-0.144	-0.125	-0.104	-0.085	-0.066	-0.048	-0.028	-0.009	0.010	0.028	0.045	0.062	0.079	0.095	0.111	0.128	0.142	0.158	0.172	0.186	0.200	0.214	0.228	0.240	0.252	0.264	0.278	0.288	0.300	0.311	0.321	0.332	0.342	0.352	0.364	0.374	0.384	0.395	0.404	0.415	0.426	0.435	0.446	0.458	0.469	0.480	0.492	0.504	0.515	0.529	0.541	0.555	0.569	0.584	0.599	0.614	0.630	0.646	0.664	0.682	0.701	0.721	0.741	0.762	0.785	0.806	0.831	0.854	0.879	0.904	0.931	0.958	0.985	1.012	1.041	1.069	1.098	1.129	1.159	1.189	1.220	1.251	1.281	1.312	1.342	1.375	1.405	1.435	1.466	1.496	1.525	1.555	1.582	1.611	1.639	1.664	1.690	1.715	1.739	1.761	1.784	1.805	1.824	1.842	1.859	1.875	1.891	1.905	1.918	1.930	1.940	1.949	1.958	1.964	1.970	1.974	1.979	1.981	1.984	1.985	1.986	1.986	1.984	1.984	1.981	1.979	1.976	1.972	1.969	1.965	1.961	1.958	1.954	1.951	1.948	1.945	1.942	1.940	1.939	1.939	1.938	1.939	1.939	1.942	1.945	1.949	1.954	1.960	1.966	1.974	1.982	1.994	2.004	2.018	2.030	2.044	2.060	2.076	2.094	2.112	2.132	2.152	2.174	2.196	2.219	2.242	2.266	2.291	2.316	2.344	2.370	2.396	2.424	2.451	2.480	2.508	2.535	2.562	2.590	2.619	2.646	2.674	2.701	2.728	2.754	2.780	2.805	2.830	2.855	2.878	2.900	2.924	2.945	2.966	2.985	3.004	3.022	3.039	3.056	3.071	3.085	3.099	3.111	3.124	3.134	3.142	3.151	3.160	3.166	3.172	3.178	3.181	3.184	3.186	3.189	3.188	3.189	3.188	3.186	3.184	3.180	3.176	3.172	3.168	3.162	3.156	3.149	3.142	3.136	3.129	3.120	3.114	3.105	3.096	3.089	3.079	3.071	3.062	3.052	3.045	3.038	3.029	3.020	3.011	3.004	2.996	2.990	2.981	2.975	2.969	2.962	2.958	2.951	2.948	2.944	2.940	2.938	2.935	2.931	2.930	2.929	2.928	2.929	2.929	2.930	2.931	2.934	2.938	2.940	2.944	2.948	2.952	2.958	2.964	2.969	2.976	2.982	2.990	2.999	3.005	3.014	3.021	3.030	3.039	3.048	3.055	3.064	3.071	3.080	3.088	3.095	3.102	3.109	3.116	3.121	3.128	3.131	3.138	3.140	3.142	3.145	3.146	3.146	3.146	3.145	3.142	3.139	3.134	3.129	3.121	3.114	3.105	3.094	3.081	3.069	3.054	3.039	3.022	3.004	2.985	2.965	2.944	2.921	2.896	2.871	2.845	2.818	2.791	2.761	2.732	2.701	2.670	2.638	2.605	2.571	2.538	2.504	2.469	2.435	2.400	2.365	2.330	2.294	2.259	2.224	2.189	2.156	2.121	2.088	2.055	2.022	1.990	1.959	1.929	1.899	1.869	1.842	1.814	1.788	1.764	1.739	1.715	1.694	1.672	1.651	1.632	1.615	1.599	1.584	1.569	1.556	1.544	1.534	1.524	1.515	1.509	1.502	1.496	1.492	1.490	1.489	1.488	1.488	1.489	1.490	1.492	1.496	1.500	1.505	1.511	1.518	1.525	1.534	1.541	1.550	1.559	1.568	1.578	1.588	1.596	1.606	1.616	1.626	1.636	1.646	1.655	1.664	1.672	1.680	1.689	1.695	1.701	1.708	1.711	1.716	1.720	1.721	1.722	1.722	1.722	1.720	1.716	1.712	1.708	1.701	1.694	1.684	1.674	1.664	1.651	1.638	1.622	1.606	1.590	1.572	1.554	1.534	1.514	1.491	1.470	1.446	1.422	1.399	1.372	1.348	1.320	1.295	1.268	1.241	1.214	1.188	1.161	1.134	1.108	1.081	1.056	1.031	1.006	0.982	0.960	0.938	0.916	0.896	0.878	0.859	0.841	0.825	0.811	0.796	0.785	0.774	0.764	0.756	0.748	0.742	0.738	0.735	0.732	0.732	0.734	0.735	0.739	0.744	0.750	0.756	0.765	0.774	0.782	0.794	0.806	0.818	0.831	0.844	0.859	0.872	0.889	0.904	0.920	0.936	0.952	0.969	0.985	1.002	1.019	1.036	1.052	1.069	1.085	1.101	1.118	1.132	1.148	1.162	1.178	1.191	1.204	1.218	1.230	1.242	1.254	1.264	1.275	1.284	1.294	1.302	1.311	1.320	1.326	1.332	1.340	1.345	1.351	1.356	1.361	1.365	1.370	1.374	1.378	1.380	1.384	1.385	1.388	1.390	1.391	1.392	1.394	1.396	1.396	1.398	1.399	1.401	1.401	1.402	1.404	1.404	1.405	1.408	1.409	1.411	1.412	1.415	1.416	1.419	1.421	1.424	1.428	1.430	1.434	1.436	1.441	1.445	1.450	1.455	1.459	1.465	1.470	1.476	1.482	1.488	1.494	1.501	1.508	1.514	1.520	1.528	1.535	1.544	1.550	1.558	1.565	1.574	1.581	1.590	1.599	1.608	1.615	1.624	1.631	1.640	1.649	1.656	1.665	1.672	1.680	1.689	1.696	1.702	1.710	1.716	1.722	1.729	1.735	1.741	1.746	1.751	1.756	1.761	1.765	1.770	1.774	1.776	1.780	1.781	1.782	1.785	1.786	1.785	1.786	1.785	1.785	1.784	1.782	1.780	1.778	1.774	1.770	1.768	1.764	1.758	1.752	1.748	1.742	1.736	1.730	1.724	1.716	1.709	1.701	1.694	1.686	1.678	1.670	1.661	1.652	1.644	1.635	1.628	1.619	1.610	1.602	1.594	1.586	1.579	1.572	1.566	1.561	1.555	1.551	1.548	1.542	1.540	1.539	1.538	1.536	1.538	1.538	1.540	1.542	1.546	1.551	1.558	1.564	1.572	1.580	1.590	1.600	1.612	1.625	1.639	1.655	1.670	1.686	1.704	1.721	1.741	1.761	1.782	1.804	1.826	1.849	1.872	1.898	1.921	1.946	1.971	1.998	2.022	2.047	2.074	2.100	2.125	2.151	2.176	2.201	2.225	2.250	2.272	2.296	2.318	2.339	2.359	2.378	2.395	2.412	2.429	2.442	2.456	2.469	2.478	2.488	2.495	2.500	2.505	2.509	2.509	2.510	2.508	2.504	2.499	2.492	2.484	2.472	2.460	2.446	2.431	2.415	2.396	2.376	2.355	2.332	2.309	2.282	2.256	2.228	2.200	2.170	2.139	2.106	2.074	2.040	2.006	1.972	1.938	1.902	1.866	1.830	1.794	1.758	1.721	1.685	1.649	1.614	1.579	1.545	1.510	1.478	1.445	1.412	1.381	1.352	1.324	1.296	1.270	1.245	1.221	1.199	1.178	1.159	1.140	1.124	1.109	1.095	1.084	1.074	1.066	1.060	1.055	1.052	1.052	1.052	1.055	1.060	1.065	1.074	1.082	1.092	1.105	1.118	1.132	1.149	1.168	1.186	1.206	1.226	1.249	1.271	1.296	1.320	1.346	1.372	1.399	1.428	1.454	1.481	1.511	1.539	1.568	1.595	1.624	1.652	1.680	1.708	1.734	1.760	1.786	1.811	1.835	1.859	1.881	1.904	1.922	1.944	1.961	1.980	1.995	2.010	2.024	2.038	2.047	2.058	2.066	2.074	2.079	2.082	2.086	2.088	2.089	2.088	2.085	2.081	2.078	2.071	2.065	2.058	2.047	2.038	2.027	2.015	2.002	1.989	1.975	1.959	1.944	1.928	1.911	1.894	1.875	1.858	1.839	1.820	1.802	1.782	1.765	1.746	1.726	1.708	1.690	1.671	1.654	1.636	1.620	1.602	1.586	1.570	1.555	1.541	1.528	1.515	1.502	1.491	1.481	1.470	1.461	1.454	1.448	1.440	1.434	1.429	1.426	1.422	1.420	1.420	1.419	1.419	1.420	1.422	1.424	1.428	1.431	1.435	1.441	1.446	1.452	1.460	1.466	1.472	1.480	1.489	1.498	1.505	1.512	1.521	1.530	1.539	1.546	1.555	1.561	1.569	1.576	1.582	1.589	1.594	1.599	1.604	1.606	1.610	1.612	1.614	1.614	1.614	1.612	1.611	1.609	1.606	1.602	1.598	1.591	1.585	1.579	1.571	1.562	1.554	1.542	1.531	1.521	1.509	1.496	1.484	1.471	1.458	1.442	1.430	1.416	1.401	1.388	1.374	1.359	1.346	1.332	1.320	1.306	1.295	1.282	1.272	1.262	1.254	1.245	1.238	1.231	1.226	1.221	1.218	1.216	1.215	1.215	1.218	1.219	1.224	1.230	1.235	1.244	1.254	1.264	1.275	1.290	1.304	1.319	1.336	1.355	1.375	1.395	1.416	1.439	1.462	1.488	1.512	1.539	1.566	1.594	1.621	1.650	1.679	1.709	1.739	1.768	1.799	1.828	1.859	1.889	1.919	1.949	1.976	2.005	2.033	2.061	2.088	2.115	2.140	2.164	2.188	2.211	2.232	2.252	2.272	2.290	2.308	2.324	2.339	2.351	2.364	2.374	2.384	2.391	2.398	2.402	2.408	2.410	2.411	2.412	2.410	2.409	2.406	2.401	2.395	2.389	2.381	2.372	2.362	2.352	2.342	2.330	2.318	2.305	2.291	2.279	2.264	2.249	2.235	2.219	2.205	2.190	2.175	2.161	2.146	2.132	2.120	2.108	2.094	2.084	2.071	2.061	2.052	2.044	2.035	2.029	2.022	2.018	2.014	2.011	2.009	2.007	2.007	2.010	2.013	2.015	2.019	2.025	2.031	2.039	2.046	2.056	2.066	2.079	2.090	2.102	2.116	2.130	2.145	2.159	2.175	2.191	2.208	2.224	2.241	2.258	2.274	2.291	2.306	2.322	2.340	2.355	2.370	2.382	2.396	2.410	2.422	2.432	2.444	2.454	2.462	2.470	2.476	2.481	2.485	2.488	2.489	2.489	2.488	2.486	2.482	2.478	2.470	2.462	2.454	2.444	2.431	2.418	2.404	2.388	2.371	2.352	2.334	2.315	2.294	2.271	2.248	2.225	2.200	2.176	2.151	2.125	2.099	2.072	2.045	2.020	1.992	1.968	1.940	1.915	1.889	1.865	1.841	1.818	1.794	1.772	1.752	1.731	1.711	1.695	1.678	1.662	1.648	1.636	1.625	1.615	1.606	1.601	1.596	1.592	1.590	1.591	1.594	1.596	1.601	1.609	1.616	1.626	1.639	1.651	1.666	1.682	1.700	1.719	1.740	1.761	1.784	1.809	1.834	1.859	1.886	1.914	1.942	1.972	2.002	2.034	2.064	2.096	2.129	2.160	2.194	2.225	2.258	2.290	2.321	2.354	2.385	2.416	2.446	2.478	2.506	2.535	2.564	2.591	2.618	2.642	2.668	2.691	2.715	2.736	2.758	2.778	2.795	2.812	2.830	2.845	2.859	2.872	2.885	2.896	2.906	2.915	2.924	2.930	2.935	2.940	2.945	2.946	2.949	2.950	2.950	2.950	2.950	2.948	2.945	2.942	2.940	2.936	2.932	2.928	2.924	2.920	2.915	2.910	2.906	2.901	2.898	2.892	2.889	2.885	2.881	2.878	2.874	2.872	2.869	2.866	2.866	2.864	2.864	2.864	2.864	2.865	2.866	2.868	2.871	2.874	2.879	2.882	2.888	2.892	2.898	2.904	2.911	2.918	2.926	2.934	2.941	2.950	2.959	2.968	2.976	2.986	2.995	3.004	3.012	3.021	3.030	3.039	3.048	3.056	3.064	3.071	3.078	3.085	3.091	3.096	3.101	3.106	3.109	3.111	3.115	3.115	3.115	3.115	3.112	3.110	3.106	3.101	3.094	3.086	3.078	3.069	3.058	3.044	3.030	3.016	3.000	2.981	2.962	2.941	2.919	2.896	2.872	2.846	2.820	2.791	2.761	2.731	2.699	2.666	2.631	2.596	2.560	2.524	2.486	2.448	2.408	2.368	2.328	2.288	2.246	2.204	2.162	2.121	2.080	2.040	1.999	1.958	1.918	1.879	1.839	1.800	1.762	1.726	1.690	1.655	1.622	1.590	1.560	1.530	1.502	1.475	1.450	1.428	1.406	1.385	1.368	1.351	1.335	1.321	1.310	1.300	1.291	1.284	1.279	1.275	1.272	1.272	1.272	1.274	1.278	1.281	1.286	1.292	1.299	1.308	1.316	1.325	1.334	1.345	1.354	1.364	1.375	1.386	1.396	1.406	1.416	1.426	1.436	1.446	1.454	1.462	1.469	1.476	1.482	1.489	1.492	1.495	1.499	1.501	1.502	1.502	1.504	1.502	1.501	1.500	1.496	1.492	1.489	1.485	1.480	1.475	1.469	1.464	1.458	1.452	1.446	1.439	1.434	1.429	1.422	1.418	1.414	1.408	1.404	1.401	1.398	1.396	1.394	1.392	1.392	1.392	1.394	1.396	1.399	1.401	1.405	1.410	1.415	1.421	1.429	1.436	1.445	1.454	1.462	1.472	1.482	1.494	1.505	1.518	1.530	1.542	1.556	1.569	1.582	1.596	1.610	1.625	1.639	1.654	1.668	1.682	1.698	1.711	1.726	1.741	1.755	1.770	1.784	1.798	1.812	1.826	1.840	1.855	1.869	1.882	1.898	1.910	1.924	1.939	1.952	1.966	1.979	1.994	2.006	2.020	2.035	2.049	2.062	2.078	2.091	2.105	2.119	2.132	2.148	2.161	2.175	2.189	2.202	2.216	2.230	2.244	2.258	2.271	2.284	2.296	2.308	2.320	2.332	2.344	2.355	2.365	2.375	2.384	2.394	2.402	2.409	2.416	2.422	2.429	2.434	2.438	2.440	2.442	2.444	2.445	2.444	2.444	2.441	2.439	2.435	2.430	2.425	2.418	2.411	2.402	2.394	2.384	2.372	2.361	2.349	2.336	2.324	2.309	2.295	2.280	2.265	2.249	2.234	2.216	2.200	2.184	2.166	2.151	2.132	2.116	2.101	2.085	2.069	2.052	2.038	2.024	2.009	1.995	1.982	1.969	1.959	1.946	1.938	1.926	1.919	1.910	1.904	1.896	1.891	1.888	1.884	1.881	1.880	1.879	1.879	1.880	1.881	1.884	1.889	1.891	1.898	1.902	1.908	1.915	1.922	1.930	1.938	1.946	1.955	1.964	1.972	1.981	1.990	2.000	2.009	2.018	2.026	2.035	2.042	2.051	2.058	2.064	2.070	2.076	2.081	2.086	2.090	2.094	2.096	2.098	2.099	2.099	2.098	2.098	2.095	2.092	2.089	2.084	2.079	2.074	2.066	2.059	2.051	2.044	2.035	2.025	2.015	2.004	1.992	1.981	1.969	1.958	1.945	1.931	1.919	1.906	1.894	1.880	1.868	1.854	1.841	1.828	1.816	1.804	1.792	1.780	1.770	1.760	1.750	1.739	1.730	1.722	1.715	1.708	1.701	1.695	1.690	1.685	1.681	1.678	1.675	1.674	1.672	1.672	1.672	1.675	1.676	1.680	1.682	1.689	1.694	1.700	1.708	1.716	1.725	1.735	1.745	1.756	1.768	1.780	1.792	1.808	1.822	1.839	1.854	1.871	1.889	1.905	1.925	1.944	1.964	1.984	2.005	2.026	2.047	2.071	2.094	2.116	2.139	2.162	2.188	2.211	2.236	2.260	2.285	2.309	2.334	2.358	2.382	2.406	2.430	2.454	2.478	2.501	2.522	2.545	2.566	2.586	2.608	2.626	2.645	2.662	2.680	2.696	2.711	2.725	2.739	2.750	2.761	2.772	2.780	2.788	2.794	2.800	2.804	2.806	2.808	2.810	2.809	2.806	2.805	2.801	2.796	2.790	2.784	2.775	2.768	2.759	2.749	2.736	2.725	2.714	2.701	2.689	2.676	2.662	2.649	2.636	2.622	2.609	2.596	2.584	2.572	2.560	2.550	2.539	2.530	2.521	2.514	2.506	2.500	2.495	2.491	2.490	2.488	2.488	2.489	2.491	2.495	2.500	2.506	2.514	2.522	2.534	2.544	2.558	2.570	2.585	2.601	2.616	2.634	2.652	2.670	2.690	2.709	2.730	2.749	2.770	2.790	2.811	2.831	2.851	2.871	2.890	2.909	2.926	2.944	2.959	2.975	2.989	3.001	3.014	3.024	3.032	3.040	3.046	3.050	3.051	3.052	3.051	3.049	3.042	3.035	3.028	3.018	3.005	2.990	2.974	2.956	2.936	2.916	2.894	2.869	2.842	2.815	2.786	2.756	2.725	2.691	2.659	2.624	2.588	2.551	2.515	2.476	2.439	2.400	2.361	2.322	2.282	2.242	2.204	2.166	2.128	2.089	2.051	2.015	1.978	1.942	1.906	1.874	1.840	1.806	1.776	1.746	1.718	1.690	1.662	1.638	1.614	1.590	1.570	1.550	1.531	1.512	1.496	1.482	1.468	1.455	1.445	1.435	1.426	1.418	1.412	1.406	1.402	1.398	1.395	1.392	1.391	1.391	1.391	1.391	1.392	1.394	1.396	1.398	1.400	1.402	1.405	1.408	1.410	1.412	1.414	1.416	1.416	1.418	1.418	1.418	1.416	1.415	1.412	1.410	1.406	1.401	1.396	1.389	1.381	1.374	1.365	1.355	1.342	1.331	1.318	1.302	1.288	1.270	1.254	1.235	1.215	1.194	1.172	1.150	1.126	1.101	1.078	1.050	1.024	0.995	0.966	0.938	0.908	0.876	0.845	0.814	0.782	0.750	0.716	0.682	0.650	0.616	0.582	0.548	0.514	0.480	0.446	0.411	0.379	0.345	0.310	0.279	0.245	0.212	0.181	0.149	0.119	0.088	0.059	0.029	0.000	-0.028	-0.055	-0.081	-0.106	-0.131	-0.156	-0.179	-0.201	-0.222	-0.244	-0.262	-0.282	-0.300	-0.318	-0.332	-0.349	-0.362	-0.376	-0.388	-0.400	-0.411	-0.420	-0.429	-0.438	-0.444	-0.450	-0.456	-0.461	-0.465	-0.469	-0.471	-0.472	-0.475	-0.476	-0.478	-0.476	-0.478	-0.475	-0.475	-0.474	-0.471	-0.470	-0.468	-0.466	-0.464	-0.462	-0.460	-0.460	-0.458	-0.456	-0.455	-0.455	-0.454	-0.452	-0.454	-0.454	-0.456	-0.458	-0.460	-0.462	-0.465	-0.470	-0.475	-0.480	-0.485	-0.492	-0.500	-0.509	-0.518	-0.526	-0.536	-0.548	-0.558	-0.571	-0.582	-0.596	-0.609	-0.622	-0.638	-0.652	-0.666	-0.682	-0.698	-0.714	-0.730	-0.748	-0.762	-0.779	-0.795	-0.811	-0.828	-0.842	-0.859	-0.872	-0.888	-0.902	-0.916	-0.930	-0.942	-0.954	-0.965	-0.976	-0.986	-0.996	-1.004	-1.011	-1.018	-1.024	-1.028	-1.032	-1.035	-1.036	-1.036	-1.038	-1.036	-1.034	-1.030	-1.025	-1.021	-1.015	-1.009	-1.000	-0.991	-0.982	-0.971	-0.960	-0.946	-0.934	-0.919	-0.905	-0.890	-0.875	-0.859	-0.841	-0.824	-0.806	-0.788	-0.769	-0.749	-0.730	-0.710	-0.690	-0.670	-0.650	-0.628	-0.608	-0.586	-0.566	-0.545	-0.524	-0.504	-0.482	-0.461	-0.441	-0.420	-0.400	-0.379	-0.359	-0.339	-0.319	-0.300	-0.281	-0.261	-0.242	-0.224	-0.205	-0.186	-0.168	-0.149	-0.131	-0.112	-0.094	-0.076	-0.059	-0.041	-0.024	-0.005	0.012	0.030	0.048	0.066	0.084	0.102	0.120	0.140	0.158	0.176	0.195	0.215	0.234	0.254	0.274	0.294	0.315	0.336	0.356	0.379	0.400	0.422	0.445	0.469	0.491	0.515	0.539	0.564	0.589	0.614	0.640	0.666	0.691	0.719	0.746	0.774	0.801	0.829	0.858	0.886	0.915	0.944	0.974	1.002	1.032	1.062	1.095	1.125	1.155	1.186	1.218	1.249	1.280	1.311	1.342	1.374	1.406	1.438	1.469	1.500	1.532	1.564	1.594	1.625	1.655	1.688	1.718	1.748	1.776	1.806	1.835	1.865	1.892	1.920	1.946	1.974	1.999	2.025	2.049	2.074	2.095	2.119	2.139	2.160	2.181	2.199	2.218	2.234	2.249	2.264	2.278	2.290	2.301	2.311	2.320	2.328	2.334	2.339	2.344	2.345	2.348	2.349	2.346	2.345	2.342	2.338	2.332	2.325	2.318	2.310	2.300	2.290	2.278	2.265	2.252	2.239	2.225	2.209	2.194	2.179	2.162	2.145	2.129	2.111	2.095	2.079	2.061	2.045	2.029	2.013	1.998	1.981	1.966	1.951	1.939	1.926	1.912	1.902	1.892	1.882	1.875	1.866	1.861	1.855	1.851	1.849	1.848	1.846	1.846	1.848	1.851	1.855	1.861	1.868	1.874	1.882	1.894	1.904	1.916	1.930	1.945	1.960	1.976	1.994	2.010	2.030	2.049	2.069	2.089	2.111	2.132	2.154	2.176	2.200	2.222	2.245	2.270	2.292	2.316	2.340	2.364	2.388	2.410	2.431	2.455	2.478	2.498	2.519	2.540	2.559	2.579	2.596	2.615	2.631	2.646	2.661	2.676	2.690	2.701	2.712	2.722	2.732	2.740	2.749	2.754	2.760	2.764	2.766	2.770	2.770	2.770	2.769	2.768	2.765	2.761	2.758	2.752	2.745	2.740	2.732	2.725	2.718	2.709	2.700	2.690	2.680	2.671	2.661	2.651	2.642	2.632	2.624	2.615	2.606	2.599	2.591	2.585	2.579	2.572	2.568	2.564	2.561	2.559	2.559	2.558	2.559	2.561	2.565	2.569	2.575	2.581	2.590	2.599	2.609	2.620	2.632	2.645	2.660	2.676	2.692	2.710	2.728	2.748	2.768	2.788	2.809	2.830	2.852	2.875	2.898	2.919	2.942	2.965	2.989	3.011	3.034	3.056	3.078	3.099	3.119	3.138	3.158	3.175	3.192	3.209	3.224	3.238	3.250	3.262	3.272	3.281	3.289	3.295	3.299	3.301	3.301	3.302	3.300	3.296	3.290	3.282	3.274	3.262	3.250	3.236	3.220	3.201	3.181	3.160	3.136	3.111	3.085	3.056	3.026	2.994	2.960	2.926	2.889	2.851	2.811	2.771	2.728	2.684	2.639	2.591	2.544	2.495	2.445	2.392	2.340	2.288	2.232	2.178	2.122	2.065	2.009	1.951	1.892	1.835	1.775	1.716	1.658	1.599	1.539	1.480	1.421	1.362	1.305	1.248	1.190	1.132	1.076	1.021	0.968	0.914	0.861	0.809	0.759	0.710	0.661	0.615	0.569	0.525	0.481	0.440	0.401	0.361	0.325	0.290	0.256	0.222	0.192	0.162	0.134	0.108	0.082	0.058	0.036	0.014	-0.008	-0.025	-0.044	-0.061	-0.076	-0.092	-0.108	-0.120	-0.134	-0.146	-0.158	-0.169	-0.180	-0.190	-0.201	-0.212	-0.222	-0.232	-0.242	-0.254	-0.264	-0.275	-0.286	-0.299	-0.310	-0.322	-0.338	-0.351	-0.366	-0.381	-0.398	-0.414	-0.431	-0.449	-0.469	-0.489	-0.509	-0.529	-0.551	-0.575	-0.598	-0.621	-0.645	-0.670	-0.696	-0.721	-0.749	-0.774	-0.801	-0.830	-0.856	-0.885	-0.912	-0.940	-0.968	-0.995	-1.022	-1.049	-1.076	-1.102	-1.129	-1.154	-1.178	-1.202	-1.226	-1.249	-1.270	-1.291	-1.311	-1.331	-1.349	-1.366	-1.382	-1.398	-1.411	-1.422	-1.435	-1.445	-1.454	-1.461	-1.469	-1.474	-1.478	-1.480	-1.482	-1.482	-1.481	-1.480	-1.475	-1.470	-1.465	-1.458	-1.449	-1.440	-1.428	-1.416	-1.404	-1.389	-1.374	-1.358	-1.341	-1.322	-1.302	-1.284	-1.262	-1.242	-1.220	-1.198	-1.174	-1.150	-1.125	-1.101	-1.076	-1.051	-1.024	-0.999	-0.972	-0.945	-0.919	-0.892	-0.866	-0.840	-0.814	-0.788	-0.761	-0.736	-0.711	-0.686	-0.662	-0.639	-0.616	-0.592	-0.571	-0.551	-0.531	-0.511	-0.494	-0.476	-0.460	-0.444	-0.430	-0.415	-0.404	-0.391	-0.381	-0.371	-0.361	-0.354	-0.348	-0.341	-0.338	-0.334	-0.331	-0.330	-0.330	-0.330	-0.331	-0.334	-0.338	-0.341	-0.346	-0.352	-0.359	-0.365	-0.371	-0.380	-0.389	-0.396	-0.406	-0.416	-0.426	-0.435	-0.446	-0.455	-0.465	-0.475	-0.485	-0.494	-0.504	-0.514	-0.522	-0.531	-0.539	-0.546	-0.552	-0.559	-0.564	-0.570	-0.572	-0.576	-0.579	-0.581	-0.581	-0.582	-0.581	-0.579	-0.576	-0.572	-0.569	-0.562	-0.556	-0.549	-0.541	-0.532	-0.522	-0.511	-0.500	-0.488	-0.474	-0.460	-0.446	-0.431	-0.415	-0.400	-0.384	-0.366	-0.350	-0.331	-0.314	-0.296	-0.279	-0.261	-0.242	-0.225	-0.208	-0.190	-0.174	-0.158	-0.142	-0.128	-0.112	-0.099	-0.086	-0.075	-0.062	-0.054	-0.044	-0.035	-0.029	-0.022	-0.018	-0.014	-0.011	-0.011	-0.011	-0.012	-0.015	-0.019	-0.025	-0.031	-0.039	-0.048	-0.058	-0.069	-0.082	-0.095	-0.109	-0.125	-0.142	-0.160	-0.179	-0.198	-0.216	-0.238	-0.258	-0.279	-0.301	-0.322	-0.345	-0.368	-0.390	-0.411	-0.434	-0.455	-0.478	-0.499	-0.519	-0.539	-0.559	-0.578	-0.595	-0.614	-0.629	-0.645	-0.661	-0.674	-0.688	-0.699	-0.710	-0.720	-0.728	-0.735	-0.742	-0.748	-0.751	-0.754	-0.755	-0.755	-0.754	-0.752	-0.749	-0.745	-0.739	-0.734	-0.726	-0.719	-0.709	-0.701	-0.690	-0.679	-0.668	-0.655	-0.641	-0.628	-0.612	-0.599	-0.584	-0.569	-0.552	-0.536	-0.521	-0.505	-0.489	-0.472	-0.456	-0.439	-0.424	-0.408	-0.391	-0.375	-0.360	-0.345	-0.330	-0.315	-0.300	-0.286	-0.272	-0.260	-0.246	-0.234	-0.221	-0.211	-0.199	-0.190	-0.179	-0.170	-0.162	-0.154	-0.146	-0.140	-0.134	-0.129	-0.125	-0.121	-0.118	-0.116	-0.115	-0.115	-0.116	-0.118	-0.120	-0.124	-0.129	-0.135	-0.141	-0.149	-0.156	-0.166	-0.175	-0.186	-0.199	-0.211	-0.225	-0.240	-0.255	-0.271	-0.288	-0.306	-0.324	-0.344	-0.364	-0.382	-0.404	-0.425	-0.446	-0.469	-0.490	-0.512	-0.535	-0.559	-0.580	-0.604	-0.625	-0.648	-0.670	-0.692	-0.712	-0.734	-0.755	-0.775	-0.794	-0.811	-0.830	-0.846	-0.862	-0.878	-0.891	-0.904	-0.916	-0.926	-0.938	-0.945	-0.954	-0.959	-0.965	-0.969	-0.971	-0.972	-0.972	-0.971	-0.969	-0.966	-0.962	-0.958	-0.950	-0.942	-0.935	-0.924	-0.914	-0.901	-0.889	-0.876	-0.862	-0.848	-0.832	-0.818	-0.800	-0.784	-0.768	-0.750	-0.732	-0.716	-0.698	-0.681	-0.664	-0.648	-0.630	-0.614	-0.598	-0.581	-0.566	-0.552	-0.538	-0.525	-0.512	-0.500	-0.490	-0.480	-0.471	-0.464	-0.456	-0.450	-0.445	-0.441	-0.439	-0.436	-0.436	-0.436	-0.439	-0.440	-0.445	-0.450	-0.456	-0.462	-0.470	-0.479	-0.489	-0.498	-0.509	-0.521	-0.532	-0.546	-0.559	-0.574	-0.588	-0.602	-0.616	-0.631	-0.646	-0.661	-0.676	-0.690	-0.705	-0.719	-0.731	-0.745	-0.756	-0.768	-0.779	-0.789	-0.798	-0.805	-0.812	-0.819	-0.822	-0.825	-0.829	-0.829	-0.829	-0.826	-0.824	-0.819	-0.814	-0.806	-0.799	-0.789	-0.776	-0.764	-0.751	-0.736	-0.720	-0.702	-0.684	-0.665	-0.644	-0.624	-0.600	-0.579	-0.554	-0.530	-0.505	-0.479	-0.454	-0.428	-0.401	-0.375	-0.348	-0.321	-0.294	-0.266	-0.240	-0.214	-0.189	-0.162	-0.139	-0.112	-0.089	-0.065	-0.042	-0.020	0.000	0.021	0.041	0.059	0.078	0.094	0.111	0.125	0.140	0.152	0.166	0.178	0.188	0.198	0.206	0.214	0.222	0.229	0.235	0.240	0.246	0.250	0.254	0.258	0.261	0.264	0.266	0.269	0.272	0.275	0.278	0.280	0.284	0.288	0.290	0.294	0.299	0.301	0.308	0.312	0.319	0.325	0.334	0.341	0.350	0.360	0.371	0.381	0.394	0.406	0.420	0.435	0.450	0.466	0.484	0.501	0.519	0.539	0.559	0.580	0.601	0.622	0.645	0.670	0.692	0.716	0.741	0.766	0.791	0.816	0.841	0.866	0.892	0.918	0.944	0.969	0.994	1.020	1.044	1.068	1.091	1.115	1.138	1.159	1.181	1.201	1.221	1.240	1.259	1.276	1.292	1.308	1.322	1.336	1.349	1.361	1.371	1.381	1.390	1.398	1.404	1.411	1.416	1.420	1.425	1.428	1.430	1.431	1.432	1.432	1.432	1.431	1.431	1.430	1.429	1.426	1.425	1.422	1.420	1.418	1.416	1.414	1.412	1.411	1.410	1.409	1.409	1.408	1.409	1.410	1.411	1.412	1.415	1.420	1.425	1.429	1.435	1.441	1.449	1.456	1.465	1.475	1.484	1.496	1.509	1.520	1.534	1.549	1.562	1.579	1.596	1.612	1.631	1.649	1.668	1.689	1.709	1.729	1.750	1.771	1.792	1.815	1.838	1.861	1.884	1.908	1.931	1.954	1.978	2.001	2.025	2.049	2.072	2.095	2.118	2.141	2.164	2.188	2.209	2.231	2.252	2.272	2.294	2.314	2.334	2.354	2.372	2.391	2.409	2.426	2.444	2.459	2.475	2.489	2.502	2.515	2.528	2.540	2.550	2.559	2.568	2.576	2.584	2.591	2.596	2.601	2.605	2.608	2.611	2.612	2.614	2.612	2.611	2.611	2.608	2.605	2.601	2.596	2.591	2.586	2.579	2.574	2.566	2.556	2.549	2.540	2.531	2.521	2.511	2.502	2.492	2.481	2.471	2.461	2.450	2.440	2.430	2.420	2.410	2.399	2.389	2.380	2.371	2.362	2.355	2.346	2.339	2.332	2.325	2.320	2.315	2.310	2.305	2.301	2.298	2.296	2.292	2.292	2.290	2.290	2.291	2.291	2.294	2.295	2.298	2.301	2.305	2.309	2.312	2.319	2.322	2.329	2.334	2.340	2.345	2.351	2.358	2.364	2.369	2.374	2.380	2.386	2.390	2.396	2.400	2.404	2.408	2.411	2.414	2.416	2.418	2.418	2.419	2.418	2.416	2.414	2.410	2.405	2.400	2.394	2.386	2.378	2.369	2.358	2.346	2.334	2.319	2.304	2.288	2.270	2.251	2.232	2.211	2.190	2.166	2.142	2.119	2.092	2.066	2.039	2.010	1.981	1.952	1.921	1.890	1.858	1.826	1.794	1.761	1.726	1.692	1.659	1.625	1.591	1.556	1.522	1.488	1.454	1.420	1.386	1.354	1.321	1.289	1.258	1.226	1.196	1.166	1.138	1.108	1.080	1.055	1.028	1.002	0.979	0.955	0.931	0.910	0.889	0.870	0.851	0.834	0.818	0.801	0.788	0.774	0.761	0.750	0.740	0.731	0.724	0.716	0.711	0.706	0.702	0.699	0.698	0.696	0.696	0.698	0.699	0.701	0.706	0.709	0.715	0.721	0.729	0.735	0.744	0.751	0.761	0.771	0.781	0.791	0.802	0.814	0.825	0.836	0.848	0.860	0.871	0.882	0.894	0.905	0.916	0.928	0.938	0.948	0.956	0.965	0.974	0.980	0.988	0.994	0.999	1.004	1.006	1.010	1.010	1.011	1.010	1.009	1.006	1.002	0.999	0.992	0.985	0.976	0.968	0.959	0.948	0.935	0.922	0.909	0.894	0.878	0.862	0.845	0.826	0.809	0.789	0.771	0.750	0.731	0.710	0.690	0.670	0.650	0.630	0.610	0.590	0.571	0.552	0.535	0.518	0.501	0.485	0.470	0.456	0.444	0.431	0.420	0.410	0.402	0.394	0.389	0.384	0.380	0.379	0.378	0.378	0.380	0.385	0.389	0.395	0.402	0.411	0.422	0.435	0.446	0.462	0.478	0.492	0.511	0.530	0.548	0.568	0.588	0.609	0.632	0.654	0.676	0.701	0.724	0.749	0.772	0.798	0.822	0.846	0.871	0.896	0.919	0.944	0.968	0.990	1.014	1.036	1.059	1.080	1.100	1.121	1.140	1.159	1.178	1.195	1.211	1.228	1.242	1.258	1.271	1.284	1.295	1.308	1.318	1.326	1.336	1.344	1.352	1.360	1.365	1.371	1.376	1.380	1.384	1.386	1.390	1.392	1.392	1.394	1.395	1.396	1.396	1.396	1.395	1.395	1.394	1.392	1.391	1.391	1.389	1.389	1.386	1.386	1.385	1.385	1.382	1.382	1.382	1.382	1.382	1.382	1.384	1.385	1.388	1.389	1.391	1.394	1.398	1.401	1.405	1.409	1.414	1.418	1.424	1.429	1.435	1.441	1.448	1.454	1.461	1.469	1.476	1.482	1.491	1.499	1.506	1.515	1.522	1.530	1.538	1.545	1.552	1.560	1.568	1.574	1.579	1.585	1.590	1.596	1.600	1.604	1.606	1.610	1.611	1.612	1.614	1.614	1.612	1.610	1.609	1.606	1.602	1.598	1.592	1.586	1.580	1.572	1.564	1.555	1.544	1.534	1.522	1.511	1.499	1.485	1.472	1.458	1.442	1.428	1.412	1.396	1.381	1.365	1.349	1.331	1.315	1.299	1.281	1.265	1.249	1.231	1.215	1.199	1.184	1.169	1.154	1.138	1.124	1.110	1.096	1.085	1.072	1.061	1.051	1.042	1.032	1.025	1.018	1.012	1.006	1.002	1.000	0.999	0.998	0.996	0.998	1.000	1.002	1.006	1.011	1.018	1.026	1.034	1.044	1.054	1.065	1.079	1.092	1.108	1.122	1.139	1.156	1.174	1.192	1.214	1.234	1.255	1.278	1.300	1.324	1.349	1.372	1.399	1.424	1.449	1.475	1.501	1.528	1.555	1.581	1.609	1.634	1.660	1.686	1.711	1.738	1.762	1.786	1.810	1.834	1.856	1.879	1.899	1.920	1.939	1.958	1.974	1.991	2.005	2.020	2.031	2.042	2.051	2.061	2.068	2.072	2.076	2.080	2.081	2.080	2.078	2.074	2.069	2.061	2.052	2.042	2.031	2.018	2.002	1.986	1.968	1.949	1.929	1.906	1.882	1.858	1.832	1.805	1.778	1.749	1.718	1.688	1.654	1.621	1.589	1.554	1.519	1.484	1.448	1.411	1.375	1.339	1.301	1.265	1.229	1.191	1.155	1.119	1.084	1.048	1.012	0.980	0.945	0.914	0.880	0.849	0.820	0.791	0.762	0.736	0.710	0.685	0.662	0.641	0.620	0.602	0.585	0.568	0.554	0.541	0.530	0.520	0.512	0.506	0.502	0.499	0.498	0.498	0.499	0.501	0.506	0.512	0.520	0.528	0.539	0.550	0.562	0.578	0.591	0.608	0.626	0.644	0.662	0.684	0.704	0.725	0.748	0.771	0.794	0.818	0.841	0.865	0.890	0.914	0.939	0.964	0.988	1.011	1.035	1.059	1.081	1.104	1.126	1.148	1.169	1.189	1.209	1.226	1.244	1.261	1.278	1.291	1.306	1.319	1.331	1.342	1.352	1.361	1.369	1.376	1.384	1.388	1.392	1.395	1.398	1.398	1.398	1.398	1.395	1.392	1.390	1.385	1.380	1.375	1.368	1.361	1.354	1.346	1.339	1.329	1.320	1.311	1.302	1.291	1.281	1.272	1.262	1.254	1.242	1.234	1.224	1.214	1.206	1.196	1.189	1.181	1.174	1.168	1.161	1.155	1.151	1.148	1.142	1.141	1.140	1.139	1.139	1.140	1.141	1.145	1.149	1.152	1.158	1.164	1.171	1.179	1.189	1.199	1.209	1.220	1.232	1.245	1.260	1.274	1.290	1.306	1.321	1.339	1.356	1.374	1.391	1.409	1.428	1.446	1.465	1.484	1.502	1.520	1.538	1.556	1.572	1.590	1.605	1.621	1.635	1.650	1.664	1.675	1.688	1.698	1.708	1.715	1.722	1.729	1.734	1.738	1.739	1.741	1.741	1.740	1.738	1.732	1.728	1.721	1.715	1.706	1.695	1.684	1.671	1.659	1.645	1.629	1.614	1.596	1.580	1.561	1.542	1.524	1.505	1.485	1.465	1.445	1.425	1.405	1.386	1.366	1.348	1.330	1.314	1.295	1.280	1.265	1.250	1.238	1.225	1.215	1.205	1.199	1.191	1.186	1.182	1.181	1.181	1.182	1.185	1.191	1.198	1.206	1.216	1.226	1.241	1.255	1.274	1.292	1.312	1.334	1.358	1.382	1.409	1.436	1.466	1.495	1.528	1.559	1.592	1.628	1.661	1.698	1.734	1.771	1.808	1.845	1.882	1.919	1.958	1.995	2.031	2.069	2.105	2.141	2.176	2.210	2.242	2.275	2.306	2.336	2.365	2.392	2.418	2.444	2.465	2.488	2.509	2.526	2.542	2.558	2.571	2.582	2.592	2.601	2.608	2.612	2.616	2.618	2.618	2.616	2.612	2.608	2.601	2.595	2.586	2.575	2.565	2.551	2.539	2.525	2.510	2.494	2.478	2.460	2.444	2.425	2.409	2.390	2.372	2.354	2.335	2.318	2.301	2.282	2.266	2.250	2.235	2.220	2.206	2.192	2.180	2.170	2.159	2.150	2.141	2.134	2.129	2.122	2.119	2.115	2.114	2.114	2.112	2.114	2.118	2.120	2.125	2.131	2.136	2.144	2.151	2.160	2.170	2.180	2.190	2.201	2.212	2.224	2.236	2.250	2.261	2.274	2.286	2.299	2.311	2.322	2.334	2.345	2.356	2.365	2.376	2.384	2.392	2.400	2.406	2.412	2.416	2.421	2.424	2.426	2.428	2.426	2.426	2.424	2.420	2.416	2.411	2.405	2.398	2.390	2.380	2.369	2.358	2.345	2.331	2.318	2.302	2.286	2.269	2.251	2.232	2.215	2.195	2.175	2.154	2.132	2.111	2.090	2.068	2.045	2.022	2.000	1.978	1.954	1.931	1.909	1.888	1.865	1.842	1.821	1.800	1.780	1.759	1.740	1.721	1.702	1.685	1.669	1.652	1.638	1.624	1.610	1.599	1.588	1.578	1.569	1.560	1.554	1.549	1.544	1.541	1.539	1.539	1.538	1.540	1.542	1.546	1.552	1.559	1.565	1.575	1.584	1.595	1.608	1.620	1.635	1.650	1.665	1.682	1.701	1.719	1.739	1.759	1.780	1.801	1.824	1.846	1.869	1.892	1.916	1.940	1.964	1.988	2.013	2.036	2.060	2.085	2.108	2.132	2.155	2.178	2.200	2.222	2.244	2.265	2.285	2.305	2.325	2.342	2.360	2.378	2.394	2.409	2.425	2.438	2.451	2.462	2.475	2.485	2.495	2.504	2.512	2.520	2.526	2.531	2.538	2.542	2.546	2.550	2.552	2.555	2.556	2.559	2.560	2.561	2.561	2.561	2.561	2.561	2.561	2.561	2.560	2.560	2.560	2.560	2.558	2.558	2.558	2.558	2.558	2.558	2.556	2.558	2.558	2.560	2.560	2.561	2.564	2.566	2.569	2.571	2.574	2.578	2.582	2.585	2.590	2.595	2.600	2.605	2.610	2.616	2.621	2.629	2.634	2.640	2.646	2.654	2.660	2.666	2.675	2.681	2.688	2.695	2.700	2.708	2.714	2.720	2.726	2.731	2.736	2.741	2.746	2.750	2.754	2.758	2.759	2.762	2.762	2.762	2.762	2.761	2.759	2.756	2.751	2.748	2.741	2.734	2.726	2.716	2.705	2.694	2.681	2.666	2.650	2.634	2.615	2.595	2.574	2.551	2.528	2.502	2.475	2.448	2.419	2.389	2.358	2.324	2.290	2.255	2.219	2.181	2.142	2.104	2.064	2.024	1.984	1.942	1.900	1.859	1.816	1.774	1.731	1.689	1.648	1.606	1.565	1.525	1.484	1.445	1.406	1.369	1.332	1.296	1.261	1.229	1.198	1.166	1.138	1.110	1.084	1.059	1.035	1.014	0.995	0.975	0.959	0.944	0.930	0.918	0.906	0.898	0.890	0.884	0.879	0.875	0.872	0.872	0.871	0.872	0.874	0.876	0.880	0.884	0.889	0.892	0.899	0.905	0.911	0.918	0.924	0.931	0.938	0.944	0.950	0.956	0.962	0.966	0.972	0.976	0.981	0.985	0.989	0.992	0.994	0.996	0.998	0.999	1.000	0.999	0.999	0.998	0.998	0.996	0.995	0.994	0.991	0.990	0.988	0.986	0.984	0.981	0.980	0.979	0.976	0.976	0.974	0.974	0.974	0.974	0.974	0.975	0.976	0.978	0.980	0.982	0.986	0.989	0.994	0.998	1.004	1.008	1.015	1.021	1.029	1.036	1.044	1.052	1.060	1.070	1.079	1.090	1.100	1.110	1.120	1.131	1.141	1.154	1.165	1.176	1.190	1.201	1.214	1.226	1.239	1.251	1.264	1.276	1.288	1.300	1.314	1.326	1.340	1.351	1.365	1.378	1.392	1.406	1.419	1.432	1.446	1.460	1.474	1.488	1.502	1.515	1.531	1.545	1.559	1.574	1.590	1.604	1.619	1.634	1.649	1.665	1.681	1.698	1.712	1.729	1.745	1.762	1.778	1.794	1.811	1.828	1.844	1.860	1.875	1.891	1.909	1.924	1.940	1.955	1.971	1.986	2.001	2.016	2.031	2.045	2.059	2.071	2.085	2.096	2.109	2.121	2.132	2.142	2.152	2.162	2.171	2.181	2.189	2.196	2.204	2.209	2.215	2.221	2.225	2.230	2.234	2.235	2.239	2.240	2.241	2.241	2.242	2.241	2.241	2.239	2.238	2.235	2.231	2.229	2.225	2.221	2.218	2.214	2.209	2.204	2.199	2.194	2.189	2.182	2.179	2.172	2.168	2.162	2.156	2.152	2.148	2.142	2.139	2.135	2.131	2.128	2.125	2.122	2.121	2.119	2.118	2.118	2.116	2.118	2.118	2.119	2.121	2.124	2.126	2.130	2.135	2.139	2.144	2.150	2.156	2.162	2.170	2.178	2.184	2.192	2.200	2.210	2.219	2.228	2.236	2.246	2.256	2.265	2.275	2.284	2.294	2.304	2.312	2.321	2.330	2.339	2.348	2.354	2.361	2.369	2.375	2.381	2.386	2.391	2.395	2.399	2.402	2.405	2.406	2.408	2.409	2.408	2.408	2.406	2.404	2.401	2.398	2.395	2.390	2.385	2.380	2.372	2.368	2.359	2.351	2.342	2.335	2.325	2.316	2.308	2.296	2.286	2.275	2.265	2.254	2.242	2.232	2.221	2.209	2.198	2.186	2.175	2.164	2.152	2.142	2.132	2.122	2.112	2.104	2.094	2.085	2.078	2.070	2.062	2.056	2.050	2.045	2.040	2.036	2.033	2.031	2.029	2.029	2.027	2.029	2.031	2.033	2.038	2.041	2.047	2.055	2.062	2.070	2.080	2.091	2.101	2.115	2.129	2.142	2.159	2.174	2.191	2.210	2.228	2.248	2.268	2.290	2.311	2.334	2.356	2.381	2.404	2.429	2.455	2.479	2.505	2.530	2.556	2.582	2.608	2.634	2.660	2.685	2.710	2.734	2.758	2.782	2.805	2.828	2.850	2.870	2.891	2.910	2.928	2.945	2.961	2.976	2.991	3.005	3.015	3.026	3.036	3.044	3.050	3.055	3.060	3.062	3.064	3.064	3.064	3.060	3.058	3.054	3.048	3.041	3.032	3.024	3.014	3.002	2.990	2.978	2.964	2.950	2.936	2.920	2.905	2.889	2.874	2.858	2.840	2.824	2.808	2.792	2.776	2.760	2.746	2.731	2.718	2.704	2.691	2.679	2.668	2.658	2.649	2.640	2.634	2.628	2.621	2.619	2.616	2.614	2.614	2.615	2.616	2.619	2.622	2.629	2.635	2.642	2.650	2.660	2.671	2.682	2.694	2.706	2.719	2.732	2.746	2.761	2.775	2.790	2.805	2.820	2.835	2.850	2.864	2.879	2.892	2.906	2.918	2.930	2.940	2.951	2.960	2.969	2.974	2.981	2.985	2.988	2.990	2.989	2.988	2.985	2.980	2.974	2.966	2.956	2.946	2.932	2.919	2.902	2.885	2.865	2.844	2.822	2.796	2.772	2.745	2.716	2.686	2.654	2.621	2.589	2.554	2.518	2.481	2.444	2.405	2.366	2.326	2.286	2.245	2.204	2.161	2.120	2.079	2.038	1.995	1.954	1.911	1.871	1.831	1.792	1.752	1.715	1.678	1.640	1.602	1.569	1.534	1.502	1.470	1.439	1.410	1.381	1.355	1.330	1.306	1.282	1.260	1.240	1.221	1.204	1.188	1.172	1.159	1.145	1.135	1.124	1.115	1.108	1.101	1.095	1.090	1.085	1.082	1.081	1.079	1.079	1.079	1.079	1.079	1.080	1.081	1.082	1.085	1.085	1.088	1.090	1.090	1.091	1.092	1.092	1.094	1.092	1.092	1.090	1.088	1.085	1.081	1.076	1.071	1.065	1.058	1.050	1.040	1.030	1.018	1.006	0.992	0.978	0.964	0.946	0.929	0.910	0.891	0.869	0.848	0.825	0.800	0.776	0.750	0.724	0.696	0.669	0.639	0.609	0.579	0.549	0.518	0.485	0.452	0.419	0.385	0.351	0.318	0.285	0.250	0.216	0.182	0.148	0.114	0.080	0.046	0.014	-0.020	-0.051	-0.082	-0.115	-0.146	-0.176	-0.205	-0.234	-0.261	-0.289	-0.315	-0.340	-0.364	-0.388	-0.410	-0.431	-0.451	-0.470	-0.488	-0.505	-0.520	-0.535	-0.549	-0.561	-0.572	-0.582	-0.591	-0.600	-0.606	-0.611	-0.616	-0.620	-0.621	-0.622	-0.624	-0.622	-0.621	-0.620	-0.618	-0.614	-0.610	-0.605	-0.599	-0.594	-0.589	-0.581	-0.575	-0.568	-0.560	-0.552	-0.545	-0.538	-0.530	-0.524	-0.515	-0.507	-0.502	-0.495	-0.489	-0.482	-0.478	-0.471	-0.468	-0.462	-0.460	-0.458	-0.454	-0.452	-0.451	-0.450	-0.451	-0.452	-0.454	-0.456	-0.459	-0.464	-0.468	-0.474	-0.479	-0.486	-0.492	-0.500	-0.509	-0.518	-0.526	-0.535	-0.546	-0.556	-0.566	-0.576	-0.588	-0.598	-0.609	-0.620	-0.630	-0.641	-0.652	-0.662	-0.672	-0.682	-0.692	-0.701	-0.710	-0.719	-0.728	-0.735	-0.741	-0.749	-0.755	-0.759	-0.765	-0.768	-0.771	-0.772	-0.775	-0.775	-0.775	-0.775	-0.772	-0.771	-0.766	-0.764	-0.759	-0.752	-0.746	-0.739	-0.731	-0.722	-0.714	-0.704	-0.692	-0.681	-0.669	-0.656	-0.641	-0.628	-0.612	-0.596	-0.580	-0.564	-0.548	-0.529	-0.511	-0.494	-0.475	-0.456	-0.435	-0.416	-0.395	-0.375	-0.354	-0.332	-0.310	-0.289	-0.266	-0.244	-0.222	-0.199	-0.176	-0.154	-0.130	-0.108	-0.085	-0.060	-0.038	-0.014	0.010	0.034	0.058	0.081	0.105	0.129	0.152	0.178	0.200	0.225	0.249	0.272	0.296	0.320	0.344	0.369	0.392	0.415	0.440	0.462	0.486	0.510	0.534	0.558	0.581	0.605	0.629	0.652	0.674	0.698	0.721	0.745	0.768	0.790	0.812	0.836	0.858	0.880	0.902	0.925	0.948	0.970	0.991	1.014	1.035	1.058	1.079	1.100	1.121	1.144	1.164	1.185	1.206	1.228	1.249	1.270	1.291	1.314	1.335	1.355	1.378	1.399	1.421	1.442	1.465	1.488	1.510	1.534	1.555	1.579	1.602	1.626	1.650	1.674	1.698	1.722	1.746	1.771	1.798	1.822	1.849	1.875	1.900	1.926	1.952	1.979	2.006	2.031	2.059	2.085	2.111	2.138	2.162	2.189	2.215	2.239	2.264	2.289	2.312	2.336	2.359	2.380	2.401	2.421	2.441	2.460	2.478	2.494	2.510	2.524	2.538	2.549	2.560	2.570	2.579	2.585	2.591	2.596	2.599	2.601	2.602	2.601	2.600	2.598	2.594	2.589	2.581	2.574	2.565	2.556	2.545	2.535	2.522	2.510	2.496	2.482	2.466	2.452	2.438	2.420	2.405	2.390	2.374	2.359	2.342	2.329	2.312	2.299	2.285	2.272	2.260	2.249	2.238	2.228	2.219	2.211	2.204	2.199	2.195	2.191	2.190	2.190	2.191	2.192	2.198	2.204	2.209	2.218	2.228	2.239	2.251	2.265	2.280	2.296	2.315	2.332	2.352	2.375	2.396	2.420	2.445	2.470	2.496	2.521	2.549	2.576	2.605	2.634	2.662	2.692	2.722	2.751	2.781	2.810	2.840	2.870	2.898	2.926	2.955	2.982	3.009	3.035	3.061	3.085	3.109	3.132	3.154	3.175	3.195	3.212	3.230	3.245	3.259	3.272	3.285	3.295	3.304	3.311	3.318	3.322	3.326	3.328	3.329	3.328	3.325	3.321	3.316	3.311	3.302	3.294	3.284	3.272	3.261	3.248	3.234	3.218	3.202	3.185	3.168	3.150	3.131	3.112	3.092	3.072	3.051	3.032	3.012	2.991	2.971	2.951	2.931	2.912	2.894	2.876	2.859	2.841	2.826	2.810	2.796	2.782	2.770	2.759	2.749	2.740	2.732	2.725	2.720	2.716	2.712	2.710	2.710	2.712	2.714	2.718	2.722	2.728	2.736	2.744	2.754	2.765	2.778	2.790	2.802	2.818	2.834	2.849	2.866	2.884	2.900	2.919	2.936	2.956	2.975	2.994	3.011	3.030	3.049	3.066	3.085	3.100	3.118	3.134	3.149	3.162	3.176	3.189	3.200	3.209	3.218	3.225	3.231	3.235	3.239	3.240	3.239	3.238	3.234	3.229	3.221	3.211	3.201	3.188	3.171	3.154	3.135	3.115	3.091	3.066	3.039	3.009	2.979	2.945	2.910	2.872	2.832	2.791	2.749	2.702	2.656	2.608	2.556	2.504	2.450	2.394	2.336	2.279	2.219	2.158	2.095	2.031	1.966	1.901	1.835	1.769	1.700	1.632	1.565	1.495	1.426	1.358	1.289	1.220	1.151	1.084	1.015	0.948	0.881	0.815	0.750	0.686	0.621	0.560	0.499	0.439	0.380	0.322	0.268	0.212	0.161	0.110	0.061	0.014	-0.032	-0.078	-0.118	-0.160	-0.198	-0.235	-0.270	-0.304	-0.336	-0.368	-0.396	-0.422	-0.449	-0.472	-0.496	-0.519	-0.538	-0.558	-0.576	-0.594	-0.609	-0.625	-0.639	-0.654	-0.666	-0.679	-0.691	-0.702	-0.715	-0.725	-0.738	-0.749	-0.759	-0.770	-0.782	-0.794	-0.806	-0.818	-0.831	-0.842	-0.858	-0.870	-0.885	-0.900	-0.916	-0.932	-0.949	-0.966	-0.985	-1.004	-1.024	-1.044	-1.065	-1.085	-1.108	-1.130	-1.154	-1.176	-1.201	-1.225	-1.251	-1.276	-1.302	-1.329	-1.355	-1.381	-1.409	-1.435	-1.462	-1.489	-1.516	-1.544	-1.570	-1.596	-1.622	-1.649	-1.674	-1.699	-1.724	-1.748	-1.770	-1.794	-1.816	-1.836	-1.859	-1.878	-1.898	-1.916	-1.934	-1.950	-1.966	-1.981	-1.995	-2.007	-2.019	-2.030	-2.040	-2.049	-2.056	-2.062	-2.068	-2.071	-2.075	-2.076	-2.078	-2.076	-2.075	-2.072	-2.068	-2.062	-2.058	-2.050	-2.041	-2.033	-2.021	-2.009	-1.996	-1.982	-1.969	-1.954	-1.936	-1.919	-1.900	-1.880	-1.860	-1.839	-1.818	-1.795	-1.771	-1.749	-1.724	-1.698	-1.674	-1.646	-1.620	-1.594	-1.566	-1.539	-1.511	-1.484	-1.458	-1.429	-1.401	-1.374	-1.346	-1.320	-1.292	-1.266	-1.240	-1.215	-1.190	-1.166	-1.142	-1.119	-1.096	-1.074	-1.054	-1.032	-1.014	-0.995	-0.978	-0.960	-0.945	-0.929	-0.915	-0.902	-0.890	-0.879	-0.869	-0.859	-0.851	-0.844	-0.838	-0.831	-0.828	-0.824	-0.820	-0.818	-0.818	-0.816	-0.815	-0.816	-0.819	-0.820	-0.822	-0.825	-0.828	-0.831	-0.835	-0.839	-0.842	-0.846	-0.851	-0.854	-0.858	-0.861	-0.864	-0.868	-0.871	-0.872	-0.874	-0.875	-0.875	-0.875	-0.875	-0.874	-0.871	-0.869	-0.865	-0.860	-0.854	-0.849	-0.841	-0.832	-0.824	-0.814	-0.802	-0.790	-0.779	-0.765	-0.750	-0.735	-0.719	-0.702	-0.684	-0.666	-0.648	-0.628	-0.608	-0.586	-0.566	-0.545	-0.524	-0.500	-0.479	-0.456	-0.432	-0.411	-0.389	-0.366	-0.344	-0.321	-0.299	-0.278	-0.258	-0.238	-0.218	-0.199	-0.180	-0.162	-0.146	-0.131	-0.115	-0.102	-0.089	-0.079	-0.069	-0.059	-0.051	-0.044	-0.039	-0.034	-0.032	-0.030	-0.030	-0.030	-0.031	-0.035	-0.038	-0.044	-0.049	-0.056	-0.064	-0.072	-0.084	-0.094	-0.105	-0.118	-0.131	-0.144	-0.159	-0.174	-0.189	-0.204	-0.219	-0.235	-0.250	-0.265	-0.280	-0.296	-0.311	-0.328	-0.341	-0.355	-0.368	-0.381	-0.394	-0.405	-0.418	-0.428	-0.436	-0.446	-0.454	-0.461	-0.468	-0.474	-0.479	-0.484	-0.486	-0.488	-0.490	-0.490	-0.490	-0.489	-0.486	-0.484	-0.480	-0.476	-0.471	-0.466	-0.459	-0.452	-0.446	-0.439	-0.430	-0.421	-0.412	-0.402	-0.394	-0.384	-0.372	-0.361	-0.351	-0.341	-0.330	-0.319	-0.308	-0.296	-0.285	-0.274	-0.262	-0.251	-0.241	-0.230	-0.220	-0.209	-0.198	-0.188	-0.176	-0.166	-0.156	-0.146	-0.136	-0.128	-0.119	-0.109	-0.100	-0.091	-0.081	-0.074	-0.065	-0.058	-0.049	-0.041	-0.035	-0.028	-0.021	-0.016	-0.010	-0.004	0.000	0.005	0.009	0.011	0.014	0.016	0.016	0.016	0.016	0.015	0.012	0.009	0.006	0.001	-0.005	-0.011	-0.019	-0.026	-0.036	-0.046	-0.056	-0.069	-0.081	-0.095	100.000	5.000	2.000	1.000	5.000	0.000	0.000	0.000	0.000	0.000	0.000	0.000	0.000	0.000	0.000	0.000	0.000	0.000	1.879	1.874	1.870	1.865	1.860	1.856	1.852	1.849	1.846	1.842	1.840	1.838	1.836	1.834	1.835	1.834	1.834	1.835	1.838	1.839	1.842	1.846	1.850	1.856	1.861	1.869	1.875	1.884	1.891	1.900	1.910	1.920	1.930	1.941	1.952	1.965	1.976	1.989	2.001	2.014	2.026	2.039	2.052	2.064	2.078	2.090	2.101	2.114	2.126	2.138	2.148	2.158	2.169	2.179	2.186	2.195	2.204	2.210	2.218	2.224	2.230	2.235	2.240	2.242	2.246	2.250	2.251	2.252	2.252	2.255	2.254	2.254	2.254	2.251	2.251	2.249	2.246	2.244	2.241	2.239	2.236	2.234	2.232	2.230	2.229	2.225	2.224	2.222	2.221	2.221	2.220	2.221	2.221	2.224	2.225	2.228	2.231	2.234	2.239	2.244	2.249	2.256	2.264	2.271	2.279	2.289	2.299	2.309	2.320	2.331	2.342	2.355	2.370	2.382	2.398	2.411	2.426	2.441	2.458	2.472	2.489	2.505	2.520	2.538	2.554	2.570	2.586	2.602	2.619	2.635	2.651	2.666	2.682	2.698	2.712	2.726	2.741	2.754	2.766	2.779	2.791	2.802	2.812	2.821	2.831	2.840	2.848	2.855	2.861	2.868	2.871	2.876	2.880	2.882	2.885	2.886	2.886	2.886	2.886	2.885	2.882	2.880	2.878	2.874	2.869	2.864	2.859	2.851	2.845	2.839	2.830	2.822	2.815	2.805	2.796	2.786	2.776	2.766	2.755	2.744	2.732	2.721	2.709	2.696	2.684	2.671	2.658	2.645	2.631	2.618	2.604	2.589	2.575	2.560	2.545	2.530	2.515	2.500	2.485	2.469	2.452	2.435	2.419	2.401	2.384	2.366	2.349	2.330	2.311	2.292	2.274	2.254	2.235	2.214	2.192	2.171	2.150	2.129	2.108	2.084	2.061	2.038	2.013	1.990	1.964	1.939	1.912	1.886	1.860	1.832	1.806	1.779	1.750	1.720	1.692	1.661	1.631	1.601	1.570	1.539	1.506	1.474	1.441	1.408	1.374	1.340	1.306	1.271	1.236	1.200	1.165	1.130	1.094	1.056	1.020	0.982	0.945	0.908	0.870	0.831	0.794	0.755	0.716	0.679	0.639	0.600	0.562	0.522	0.485	0.448	0.409	0.371	0.334	0.295	0.259	0.221	0.185	0.149	0.114	0.079	0.046	0.012	-0.020	-0.052	-0.084	-0.112	-0.141	-0.169	-0.196	-0.221	-0.246	-0.269	-0.290	-0.310	-0.330	-0.348	-0.365	-0.379	-0.392	-0.405	-0.415	-0.424	-0.431	-0.436	-0.440	-0.444	-0.444	-0.444	-0.440	-0.436	-0.431	-0.425	-0.415	-0.406	-0.394	-0.381	-0.368	-0.352	-0.336	-0.318	-0.298	-0.278	-0.256	-0.234	-0.210	-0.184	-0.159	-0.132	-0.105	-0.076	-0.048	-0.019	0.011	0.041	0.074	0.104	0.136	0.169	0.200	0.231	0.264	0.298	0.329	0.361	0.394	0.426	0.458	0.489	0.521	0.552	0.582	0.614	0.644	0.672	0.701	0.730	0.759	0.786	0.812	0.839	0.865	0.889	0.915	0.938	0.962	0.984	1.006	1.026	1.049	1.068	1.088	1.106	1.124	1.141	1.159	1.175	1.192	1.208	1.222	1.238	1.251	1.264	1.278	1.290	1.302	1.315	1.328	1.340	1.351	1.362	1.372	1.384	1.395	1.405	1.416	1.426	1.438	1.448	1.458	1.469	1.479	1.489	1.499	1.510	1.521	1.531	1.542	1.554	1.565	1.575	1.586	1.599	1.610	1.622	1.634	1.646	1.659	1.672	1.684	1.698	1.710	1.724	1.738	1.751	1.764	1.778	1.790	1.804	1.818	1.830	1.844	1.856	1.869	1.882	1.895	1.906	1.918	1.930	1.941	1.952	1.962	1.972	1.982	1.992	2.000	2.010	2.018	2.024	2.030	2.035	2.041	2.046	2.049	2.050	2.052	2.054	2.054	2.054	2.051	2.049	2.046	2.042	2.038	2.031	2.024	2.018	2.009	2.000	1.989	1.980	1.968	1.956	1.942	1.929	1.915	1.901	1.886	1.871	1.855	1.839	1.822	1.806	1.790	1.774	1.758	1.741	1.725	1.710	1.695	1.680	1.664	1.651	1.638	1.625	1.612	1.602	1.591	1.582	1.575	1.566	1.561	1.558	1.554	1.550	1.550	1.549	1.551	1.552	1.556	1.561	1.566	1.574	1.581	1.590	1.600	1.612	1.625	1.638	1.651	1.665	1.680	1.695	1.712	1.729	1.745	1.762	1.779	1.798	1.814	1.831	1.848	1.864	1.881	1.895	1.911	1.925	1.939	1.951	1.962	1.975	1.985	1.992	2.001	2.009	2.015	2.020	2.024	2.026	2.027	2.029	2.029	2.027	2.026	2.022	2.020	2.015	2.011	2.005	1.999	1.992	1.986	1.979	1.971	1.964	1.958	1.950	1.942	1.936	1.930	1.924	1.919	1.915	1.910	1.906	1.905	1.904	1.902	1.904	1.905	1.908	1.912	1.918	1.924	1.930	1.940	1.949	1.960	1.971	1.985	1.999	2.014	2.030	2.046	2.065	2.084	2.102	2.122	2.142	2.164	2.185	2.208	2.229	2.251	2.274	2.298	2.320	2.342	2.365	2.388	2.410	2.431	2.454	2.474	2.495	2.515	2.534	2.554	2.572	2.590	2.608	2.622	2.639	2.655	2.668	2.681	2.694	2.706	2.718	2.726	2.738	2.746	2.755	2.762	2.769	2.775	2.781	2.788	2.792	2.795	2.799	2.802	2.805	2.808	2.809	2.810	2.811	2.812	2.811	2.812	2.811	2.811	2.809	2.809	2.806	2.805	2.802	2.800	2.798	2.794	2.791	2.788	2.784	2.779	2.775	2.770	2.765	2.759	2.754	2.748	2.741	2.734	2.726	2.719	2.710	2.702	2.694	2.684	2.675	2.665	2.655	2.644	2.632	2.620	2.609	2.596	2.584	2.570	2.556	2.542	2.529	2.514	2.500	2.484	2.469	2.452	2.438	2.422	2.405	2.390	2.372	2.356	2.340	2.324	2.306	2.290	2.274	2.256	2.240	2.225	2.209	2.192	2.176	2.161	2.145	2.130	2.115	2.101	2.086	2.071	2.059	2.045	2.033	2.020	2.007	1.994	1.982	1.970	1.958	1.946	1.935	1.925	1.914	1.904	1.892	1.882	1.871	1.861	1.851	1.840	1.830	1.820	1.810	1.799	1.789	1.776	1.766	1.755	1.742	1.730	1.718	1.704	1.691	1.678	1.664	1.649	1.632	1.618	1.601	1.584	1.566	1.549	1.531	1.512	1.494	1.474	1.454	1.432	1.412	1.391	1.369	1.348	1.325	1.302	1.279	1.256	1.234	1.211	1.189	1.165	1.141	1.119	1.096	1.074	1.051	1.030	1.008	0.986	0.966	0.946	0.925	0.906	0.886	0.869	0.850	0.832	0.816	0.800	0.784	0.769	0.755	0.740	0.728	0.714	0.702	0.691	0.679	0.669	0.659	0.650	0.640	0.632	0.624	0.616	0.608	0.600	0.592	0.586	0.580	0.574	0.568	0.561	0.554	0.549	0.542	0.536	0.530	0.525	0.519	0.514	0.507	0.501	0.496	0.490	0.485	0.479	0.474	0.468	0.462	0.458	0.451	0.445	0.440	0.434	0.428	0.422	0.419	0.412	0.408	0.402	0.399	0.395	0.391	0.388	0.384	0.381	0.379	0.376	0.374	0.374	0.372	0.371	0.371	0.371	0.370	0.371	0.372	0.372	0.374	0.376	0.379	0.380	0.382	0.385	0.388	0.390	0.391	0.395	0.396	0.399	0.401	0.404	0.405	0.408	0.409	0.409	0.410	0.411	0.410	0.410	0.409	0.408	0.406	0.402	0.400	0.396	0.392	0.388	0.382	0.376	0.370	0.364	0.356	0.348	0.340	0.331	0.322	0.312	0.302	0.294	0.282	0.274	0.262	0.251	0.241	0.231	0.221	0.211	0.201	0.191	0.184	0.174	0.166	0.158	0.151	0.144	0.138	0.132	0.129	0.125	0.122	0.120	0.120	0.119	0.120	0.121	0.125	0.129	0.134	0.141	0.148	0.156	0.165	0.175	0.188	0.199	0.212	0.225	0.240	0.256	0.271	0.288	0.304	0.322	0.340	0.359	0.379	0.398	0.416	0.436	0.456	0.475	0.494	0.514	0.532	0.551	0.570	0.589	0.605	0.622	0.640	0.656	0.671	0.686	0.701	0.712	0.725	0.738	0.749	0.758	0.766	0.775	0.782	0.789	0.794	0.800	0.804	0.806	0.809	0.810	0.811	0.811	0.810	0.810	0.808	0.805	0.802	0.800	0.796	0.791	0.788	0.784	0.780	0.775	0.770	0.766	0.761	0.758	0.752	0.749	0.745	0.742	0.740	0.738	0.735	0.734	0.734	0.734	0.735	0.736	0.738	0.741	0.745	0.749	0.755	0.761	0.769	0.776	0.785	0.795	0.805	0.818	0.829	0.842	0.856	0.871	0.886	0.904	0.921	0.940	0.958	0.978	0.998	1.019	1.040	1.061	1.084	1.106	1.129	1.152	1.176	1.200	1.224	1.246	1.271	1.295	1.320	1.342	1.366	1.389	1.412	1.435	1.458	1.480	1.501	1.524	1.542	1.564	1.582	1.600	1.620	1.636	1.652	1.668	1.684	1.698	1.710	1.722	1.734	1.745	1.755	1.764	1.771	1.779	1.785	1.790	1.794	1.799	1.802	1.804	1.806	1.808	1.806	1.808	1.806	1.804	1.802	1.800	1.798	1.794	1.790	1.785	1.780	1.775	1.770	1.765	1.759	1.752	1.746	1.740	1.732	1.725	1.718	1.711	1.704	1.695	1.688	1.680	1.671	1.662	1.655	1.645	1.636	1.628	1.619	1.608	1.599	1.589	1.578	1.568	1.555	1.544	1.531	1.519	1.506	1.494	1.480	1.466	1.451	1.435	1.421	1.404	1.388	1.370	1.352	1.334	1.315	1.296	1.276	1.256	1.235	1.214	1.192	1.170	1.149	1.125	1.102	1.079	1.055	1.030	1.005	0.981	0.955	0.930	0.905	0.879	0.854	0.829	0.802	0.776	0.751	0.725	0.700	0.674	0.648	0.622	0.598	0.572	0.548	0.524	0.500	0.474	0.450	0.428	0.404	0.379	0.356	0.332	0.310	0.288	0.265	0.244	0.221	0.199	0.178	0.158	0.135	0.115	0.094	0.074	0.052	0.032	0.014	-0.008	-0.026	-0.046	-0.065	-0.084	-0.102	-0.121	-0.140	-0.158	-0.176	-0.192	-0.211	-0.228	-0.245	-0.262	-0.278	-0.294	-0.310	-0.325	-0.340	-0.355	-0.369	-0.382	-0.396	-0.409	-0.421	-0.432	-0.445	-0.455	-0.466	-0.475	-0.485	-0.494	-0.504	-0.510	-0.518	-0.524	-0.530	-0.536	-0.541	-0.545	-0.549	-0.552	-0.556	-0.559	-0.560	-0.561	-0.561	-0.561	-0.561	-0.560	-0.559	-0.556	-0.555	-0.552	-0.549	-0.545	-0.542	-0.538	-0.532	-0.528	-0.522	-0.518	-0.511	-0.505	-0.498	-0.491	-0.484	-0.476	-0.469	-0.461	-0.452	-0.444	-0.435	-0.425	-0.415	-0.406	-0.396	-0.386	-0.375	-0.364	-0.351	-0.340	-0.328	-0.315	-0.302	-0.288	-0.275	-0.260	-0.245	-0.230	-0.215	-0.198	-0.181	-0.164	-0.145	-0.128	-0.108	-0.089	-0.066	-0.046	-0.024	-0.002	0.020	0.044	0.068	0.092	0.118	0.142	0.169	0.196	0.222	0.250	0.279	0.308	0.338	0.366	0.395	0.426	0.456	0.488	0.518	0.549	0.581	0.612	0.644	0.676	0.706	0.739	0.769	0.801	0.831	0.861	0.891	0.921	0.952	0.981	1.009	1.038	1.066	1.094	1.121	1.146	1.172	1.198	1.222	1.248	1.270	1.294	1.315	1.338	1.358	1.378	1.398	1.416	1.435	1.454	1.469	1.485	1.501	1.516	1.530	1.545	1.558	1.570	1.582	1.594	1.604	1.614	1.624	1.632	1.640	1.649	1.656	1.662	1.669	1.674	1.680	1.684	1.686	1.690	1.692	1.694	1.695	1.696	1.695	1.695	1.692	1.690	1.686	1.682	1.676	1.670	1.664	1.656	1.648	1.638	1.626	1.615	1.602	1.589	1.575	1.560	1.542	1.526	1.506	1.488	1.466	1.445	1.424	1.400	1.376	1.351	1.325	1.299	1.271	1.242	1.215	1.186	1.156	1.125	1.094	1.062	1.030	0.999	0.966	0.934	0.901	0.869	0.836	0.804	0.771	0.740	0.708	0.676	0.645	0.615	0.585	0.555	0.528	0.499	0.472	0.446	0.421	0.396	0.372	0.350	0.328	0.308	0.288	0.270	0.252	0.236	0.220	0.205	0.192	0.181	0.169	0.159	0.150	0.141	0.135	0.129	0.124	0.119	0.116	0.114	0.112	0.111	0.112	0.114	0.115	0.118	0.120	0.125	0.129	0.134	0.140	0.145	0.152	0.160	0.166	0.175	0.184	0.192	0.201	0.210	0.220	0.230	0.240	0.251	0.261	0.272	0.282	0.294	0.305	0.316	0.329	0.340	0.351	0.362	0.375	0.386	0.399	0.411	0.422	0.435	0.448	0.460	0.474	0.488	0.500	0.512	0.525	0.539	0.551	0.565	0.579	0.591	0.605	0.619	0.632	0.646	0.660	0.675	0.689	0.705	0.720	0.735	0.750	0.766	0.784	0.800	0.818	0.835	0.852	0.871	0.890	0.910	0.930	0.950	0.972	0.992	1.015	1.038	1.061	1.084	1.108	1.132	1.158	1.184	1.211	1.238	1.265	1.292	1.321	1.350	1.379	1.410	1.440	1.470	1.500	1.532	1.564	1.594	1.626	1.658	1.690	1.721	1.752	1.784	1.815	1.845	1.875	1.906	1.936	1.965	1.994	2.022	2.051	2.078	2.104	2.129	2.154	2.178	2.201	2.222	2.244	2.262	2.281	2.299	2.316	2.331	2.346	2.359	2.371	2.381	2.392	2.401	2.408	2.414	2.420	2.424	2.428	2.428	2.430	2.429	2.428	2.425	2.422	2.418	2.414	2.408	2.401	2.394	2.385	2.378	2.368	2.358	2.348	2.336	2.326	2.314	2.301	2.289	2.276	2.262	2.249	2.236	2.221	2.208	2.194	2.179	2.165	2.151	2.136	2.122	2.108	2.092	2.079	2.065	2.051	2.038	2.024	2.010	1.996	1.982	1.970	1.958	1.944	1.930	1.919	1.906	1.894	1.882	1.870	1.859	1.848	1.835	1.824	1.812	1.804	1.792	1.782	1.772	1.762	1.752	1.744	1.735	1.725	1.716	1.708	1.699	1.690	1.682	1.674	1.665	1.658	1.649	1.642	1.634	1.626	1.619	1.611	1.605	1.598	1.591	1.585	1.578	1.571	1.565	1.558	1.551	1.546	1.540	1.532	1.526	1.521	1.515	1.508	1.502	1.495	1.490	1.482	1.476	1.471	1.464	1.458	1.450	1.442	1.436	1.430	1.422	1.415	1.408	1.400	1.392	1.385	1.376	1.368	1.359	1.351	1.341	1.332	1.325	1.315	1.306	1.296	1.286	1.278	1.268	1.259	1.250	1.240	1.230	1.220	1.210	1.200	1.190	1.180	1.170	1.161	1.151	1.142	1.132	1.124	1.115	1.105	1.098	1.089	1.080	1.074	1.065	1.058	1.050	1.044	1.035	1.030	1.024	1.018	1.012	1.006	1.001	0.996	0.992	0.988	0.984	0.979	0.976	0.974	0.971	0.969	0.966	0.964	0.962	0.962	0.960	0.960	0.960	0.960	0.960	0.960	0.960	0.961	0.961	0.964	0.965	0.966	0.968	0.969	0.971	0.975	0.976	0.979	0.981	0.984	0.986	0.989	0.992	0.995	0.998	1.001	1.004	1.008	1.010	1.012	1.015	1.019	1.021	1.024	1.026	1.029	1.031	1.032	1.035	1.036	1.039	1.040	1.041	1.042	1.042	1.044	1.045	1.044	1.044	1.044	1.044	1.042	1.041	1.039	1.038	1.035	1.034	1.031	1.028	1.024	1.020	1.015	1.011	1.008	1.002	0.996	0.990	0.984	0.976	0.969	0.962	0.954	0.945	0.938	0.928	0.919	0.909	0.898	0.888	0.876	0.866	0.854	0.841	0.830	0.816	0.804	0.790	0.778	0.762	0.749	0.735	0.721	0.706	0.692	0.676	0.661	0.646	0.631	0.615	0.600	0.585	0.571	0.555	0.540	0.525	0.510	0.496	0.481	0.468	0.454	0.441	0.428	0.415	0.402	0.390	0.379	0.368	0.356	0.346	0.338	0.328	0.320	0.312	0.305	0.299	0.291	0.286	0.281	0.276	0.274	0.271	0.269	0.268	0.265	0.265	0.265	0.265	0.265	0.266	0.268	0.269	0.271	0.275	0.278	0.281	0.284	0.288	0.291	0.294	0.298	0.301	0.305	0.308	0.310	0.312	0.316	0.319	0.321	0.322	0.325	0.325	0.326	0.326	0.325	0.325	0.324	0.320	0.319	0.315	0.311	0.308	0.301	0.296	0.289	0.282	0.275	0.266	0.258	0.249	0.240	0.230	0.219	0.208	0.196	0.185	0.172	0.161	0.149	0.136	0.124	0.111	0.098	0.085	0.071	0.059	0.045	0.032	0.019	0.006	-0.005	-0.018	-0.030	-0.041	-0.052	-0.062	-0.074	-0.084	-0.092	-0.101	-0.110	-0.119	-0.126	-0.134	-0.140	-0.146	-0.152	-0.158	-0.162	-0.166	-0.169	-0.172	-0.175	-0.176	-0.178	-0.178	-0.178	-0.176	-0.176	-0.174	-0.172	-0.169	-0.166	-0.161	-0.158	-0.152	-0.148	-0.141	-0.136	-0.129	-0.121	-0.112	-0.104	-0.095	-0.086	-0.078	-0.066	-0.058	-0.046	-0.035	-0.024	-0.012	0.000	0.011	0.022	0.035	0.048	0.060	0.072	0.085	0.098	0.110	0.121	0.134	0.146	0.159	0.169	0.180	0.191	0.201	0.211	0.220	0.230	0.238	0.246	0.252	0.260	0.265	0.271	0.276	0.280	0.284	0.286	0.289	0.291	0.292	0.292	0.292	0.291	0.290	0.288	0.285	0.282	0.279	0.275	0.271	0.266	0.261	0.256	0.251	0.245	0.240	0.234	0.229	0.222	0.216	0.211	0.206	0.200	0.196	0.191	0.188	0.184	0.181	0.179	0.176	0.174	0.172	0.174	0.172	0.175	0.176	0.179	0.182	0.188	0.191	0.198	0.204	0.211	0.219	0.229	0.238	0.248	0.260	0.272	0.285	0.299	0.312	0.328	0.344	0.360	0.376	0.394	0.411	0.430	0.448	0.466	0.485	0.505	0.525	0.545	0.565	0.585	0.605	0.626	0.646	0.668	0.688	0.709	0.729	0.749	0.769	0.789	0.808	0.828	0.846	0.865	0.884	0.901	0.920	0.938	0.955	0.970	0.988	1.002	1.019	1.034	1.049	1.062	1.076	1.090	1.102	1.115	1.126	1.139	1.150	1.161	1.171	1.182	1.191	1.200	1.210	1.219	1.228	1.235	1.242	1.250	1.256	1.264	1.270	1.276	1.282	1.288	1.292	1.298	1.302	1.308	1.311	1.315	1.320	1.322	1.328	1.330	1.334	1.338	1.339	1.342	1.344	1.348	1.349	1.351	1.352	1.355	1.356	1.358	1.359	1.360	1.360	1.361	1.361	1.361	1.362	1.361	1.362	1.361	1.361	1.360	1.360	1.359	1.358	1.356	1.354	1.354	1.351	1.349	1.348	1.345	1.342	1.340	1.338	1.334	1.330	1.328	1.324	1.321	1.316	1.312	1.309	1.304	1.299	1.294	1.290	1.284	1.280	1.272	1.268	1.261	1.255	1.250	1.242	1.235	1.229	1.221	1.215	1.206	1.200	1.191	1.185	1.176	1.168	1.160	1.151	1.144	1.136	1.128	1.119	1.111	1.104	1.096	1.089	1.081	1.074	1.068	1.061	1.055	1.049	1.042	1.038	1.032	1.029	1.025	1.021	1.019	1.018	1.015	1.015	1.015	1.015	1.016	1.019	1.022	1.026	1.031	1.038	1.042	1.051	1.059	1.069	1.079	1.090	1.102	1.115	1.129	1.144	1.159	1.175	1.191	1.209	1.228	1.248	1.266	1.286	1.306	1.329	1.350	1.372	1.396	1.418	1.440	1.465	1.488	1.511	1.534	1.556	1.580	1.602	1.625	1.648	1.670	1.691	1.712	1.734	1.754	1.774	1.792	1.811	1.830	1.848	1.864	1.881	1.898	1.912	1.926	1.941	1.955	1.968	1.981	1.992	2.005	2.016	2.026	2.038	2.049	2.059	2.069	2.078	2.089	2.098	2.106	2.116	2.124	2.134	2.144	2.154	2.164	2.172	2.184	2.195	2.206	2.218	2.229	2.241	2.254	2.268	2.281	2.295	2.310	2.325	2.340	2.356	2.372	2.390	2.408	2.425	2.442	2.461	2.481	2.500	2.519	2.539	2.559	2.579	2.599	2.620	2.640	2.660	2.680	2.700	2.719	2.739	2.759	2.778	2.798	2.815	2.832	2.850	2.868	2.882	2.899	2.914	2.928	2.940	2.954	2.965	2.976	2.986	2.995	3.005	3.012	3.019	3.026	3.031	3.035	3.038	3.040	3.042	3.044	3.044	3.042	3.041	3.038	3.035	3.031	3.026	3.021	3.015	3.009	3.001	2.994	2.985	2.976	2.968	2.958	2.946	2.938	2.926	2.915	2.904	2.892	2.881	2.870	2.859	2.848	2.835	2.824	2.812	2.801	2.790	2.779	2.769	2.759	2.749	2.740	2.730	2.721	2.712	2.705	2.698	2.691	2.684	2.678	2.672	2.669	2.664	2.659	2.655	2.654	2.650	2.649	2.648	2.648	2.648	2.646	2.648	2.649	2.651	2.652	2.656	2.659	2.662	2.665	2.670	2.674	2.679	2.684	2.689	2.694	2.700	2.705	2.711	2.718	2.724	2.729	2.735	2.742	2.749	2.754	2.760	2.768	2.772	2.778	2.785	2.790	2.795	2.800	2.805	2.809	2.812	2.818	2.820	2.824	2.826	2.829	2.830	2.832	2.834	2.835	2.835	2.834	2.835	2.834	2.832	2.830	2.829	2.825	2.822	2.819	2.815	2.811	2.806	2.801	2.795	2.789	2.782	2.776	2.769	2.761	2.752	2.744	2.736	2.726	2.718	2.709	2.698	2.688	2.678	2.669	2.659	2.648	2.639	2.628	2.618	2.608	2.598	2.588	2.578	2.568	2.559	2.550	2.542	2.534	2.525	2.518	2.510	2.504	2.498	2.491	2.486	2.481	2.478	2.474	2.471	2.468	2.465	2.464	2.464	2.464	2.465	2.465	2.466	2.469	2.471	2.474	2.479	2.482	2.488	2.492	2.499	2.505	2.511	2.519	2.528	2.535	2.545	2.552	2.562	2.572	2.582	2.592	2.602	2.614	2.624	2.635	2.648	2.659	2.670	2.681	2.692	2.705	2.718	2.730	2.741	2.754	2.765	2.776	2.789	2.800	2.812	2.822	2.834	2.845	2.854	2.865	2.874	2.882	2.891	2.899	2.908	2.915	2.921	2.926	2.932	2.938	2.940	2.944	2.946	2.948	2.949	2.949	2.948	2.945	2.942	2.939	2.934	2.930	2.922	2.916	2.908	2.898	2.889	2.878	2.866	2.854	2.840	2.826	2.811	2.796	2.779	2.761	2.744	2.725	2.706	2.686	2.666	2.646	2.625	2.604	2.581	2.559	2.536	2.514	2.491	2.468	2.444	2.421	2.399	2.376	2.354	2.331	2.309	2.288	2.265	2.245	2.224	2.202	2.184	2.164	2.145	2.125	2.109	2.090	2.074	2.056	2.040	2.025	2.009	1.995	1.980	1.968	1.954	1.941	1.929	1.918	1.906	1.895	1.884	1.872	1.862	1.852	1.842	1.831	1.821	1.812	1.801	1.791	1.781	1.770	1.759	1.749	1.738	1.726	1.715	1.704	1.692	1.680	1.666	1.654	1.641	1.629	1.615	1.600	1.588	1.572	1.558	1.544	1.528	1.511	1.496	1.480	1.464	1.448	1.431	1.415	1.398	1.380	1.364	1.349	1.331	1.314	1.299	1.282	1.266	1.250	1.235	1.220	1.205	1.190	1.175	1.162	1.148	1.135	1.122	1.110	1.098	1.086	1.076	1.066	1.056	1.048	1.039	1.030	1.024	1.016	1.010	1.004	0.999	0.995	0.991	0.986	0.984	0.981	0.980	0.979	0.978	0.976	0.978	0.978	0.978	0.979	0.981	0.982	0.985	0.988	0.990	0.994	0.998	1.000	1.002	1.008	1.010	1.014	1.016	1.020	1.024	1.028	1.029	1.031	1.034	1.036	1.038	1.040	1.041	1.042	1.044	1.045	1.045	1.044	1.045	1.044	1.041	1.040	1.039	1.035	1.032	1.028	1.024	1.020	1.015	1.009	1.002	0.996	0.990	0.981	0.974	0.965	0.958	0.949	0.939	0.930	0.920	0.911	0.900	0.889	0.878	0.866	0.855	0.844	0.830	0.819	0.806	0.794	0.781	0.768	0.755	0.742	0.729	0.715	0.702	0.689	0.675	0.662	0.649	0.635	0.621	0.609	0.594	0.581	0.568	0.554	0.540	0.526	0.512	0.499	0.485	0.471	0.458	0.444	0.430	0.416	0.404	0.390	0.376	0.364	0.350	0.338	0.326	0.314	0.302	0.290	0.280	0.269	0.259	0.248	0.238	0.228	0.219	0.210	0.201	0.194	0.185	0.179	0.172	0.166	0.161	0.156	0.152	0.149	0.146	0.144	0.141	0.141	0.140	0.141	0.142	0.145	0.148	0.151	0.154	0.159	0.164	0.170	0.176	0.182	0.191	0.199	0.208	0.215	0.225	0.235	0.245	0.255	0.266	0.276	0.286	0.298	0.309	0.320	0.330	0.341	0.351	0.361	0.372	0.381	0.391	0.399	0.408	0.415	0.422	0.429	0.434	0.439	0.442	0.446	0.449	0.450	0.451	0.451	0.450	0.448	0.445	0.440	0.435	0.430	0.422	0.415	0.405	0.396	0.385	0.372	0.361	0.349	0.334	0.319	0.304	0.288	0.271	0.254	0.236	0.216	0.199	0.179	0.160	0.141	0.120	0.100	0.080	0.060	0.040	0.020	0.001	-0.019	-0.038	-0.056	-0.076	-0.094	-0.111	-0.129	-0.144	-0.159	-0.174	-0.189	-0.200	-0.212	-0.224	-0.232	-0.242	-0.250	-0.258	-0.262	-0.268	-0.271	-0.271	-0.274	-0.272	-0.271	-0.268	-0.262	-0.256	-0.249	-0.240	-0.229	-0.216	-0.204	-0.189	-0.172	-0.155	-0.136	-0.116	-0.095	-0.072	-0.050	-0.024	0.001	0.029	0.056	0.086	0.116	0.149	0.181	0.215	0.249	0.285	0.321	0.358	0.395	0.434	0.472	0.511	0.551	0.591	0.632	0.672	0.714	0.755	0.796	0.836	0.879	0.920	0.960	1.002	1.042	1.082	1.122	1.162	1.201	1.240	1.278	1.315	1.351	1.388	1.424	1.458	1.491	1.524	1.555	1.585	1.615	1.645	1.672	1.699	1.725	1.749	1.774	1.796	1.818	1.838	1.858	1.876	1.894	1.909	1.925	1.939	1.951	1.964	1.975	1.985	1.994	2.002	2.009	2.016	2.022	2.026	2.030	2.035	2.038	2.039	2.040	2.042	2.041	2.041	2.040	2.040	2.039	2.038	2.035	2.033	2.031	2.029	2.026	2.024	2.021	2.019	2.016	2.014	2.013	2.010	2.007	2.006	2.005	2.004	2.002	2.002	2.001	2.001	2.002	2.002	2.004	2.005	2.007	2.009	2.011	2.014	2.016	2.020	2.024	2.027	2.031	2.035	2.039	2.044	2.049	2.052	2.059	2.064	2.068	2.072	2.078	2.081	2.086	2.091	2.095	2.099	2.101	2.105	2.108	2.110	2.111	2.114	2.114	2.115	2.115	2.114	2.114	2.111	2.110	2.106	2.104	2.099	2.095	2.090	2.084	2.079	2.071	2.064	2.056	2.047	2.039	2.029	2.019	2.009	1.998	1.986	1.975	1.964	1.952	1.940	1.928	1.916	1.904	1.892	1.879	1.868	1.856	1.844	1.832	1.821	1.810	1.800	1.789	1.779	1.771	1.761	1.754	1.746	1.739	1.734	1.728	1.724	1.719	1.715	1.712	1.710	1.709	1.709	1.710	1.710	1.711	1.715	1.719	1.722	1.728	1.732	1.740	1.746	1.755	1.764	1.772	1.781	1.792	1.801	1.812	1.824	1.838	1.849	1.862	1.875	1.888	1.901	1.914	1.928	1.941	1.955	1.969	1.982	1.996	2.009	2.022	2.035	2.047	2.060	2.071	2.082	2.094	2.104	2.115	2.125	2.132	2.142	2.150	2.156	2.164	2.169	2.174	2.178	2.181	2.184	2.188	2.189	2.190	2.189	2.189	2.188	2.185	2.181	2.179	2.174	2.169	2.162	2.156	2.149	2.140	2.131	2.121	2.111	2.101	2.089	2.078	2.064	2.051	2.038	2.024	2.009	1.994	1.978	1.961	1.945	1.928	1.910	1.892	1.875	1.858	1.839	1.821	1.802	1.782	1.765	1.746	1.726	1.708	1.688	1.668	1.649	1.629	1.609	1.590	1.570	1.550	1.530	1.510	1.491	1.471	1.452	1.432	1.414	1.394	1.375	1.356	1.338	1.319	1.300	1.280	1.261	1.242	1.224	1.206	1.188	1.169	1.150	1.130	1.111	1.092	1.072	1.054	1.035	1.015	0.994	0.972	0.952	0.931	0.910	0.888	0.866	0.844	0.821	0.798	0.774	0.749	0.725	0.700	0.675	0.649	0.621	0.595	0.568	0.539	0.511	0.481	0.452	0.421	0.391	0.360	0.329	0.298	0.265	0.234	0.200	0.168	0.134	0.101	0.068	0.035	0.001	-0.032	-0.065	-0.098	-0.130	-0.162	-0.194	-0.225	-0.255	-0.286	-0.315	-0.344	-0.371	-0.399	-0.425	-0.450	-0.474	-0.498	-0.519	-0.540	-0.560	-0.579	-0.595	-0.611	-0.625	-0.638	-0.650	-0.660	-0.668	-0.675	-0.680	-0.684	-0.685	-0.686	-0.686	-0.684	-0.680	-0.675	-0.668	-0.659	-0.649	-0.639	-0.626	-0.612	-0.598	-0.581	-0.564	-0.545	-0.526	-0.505	-0.482	-0.460	-0.436	-0.412	-0.386	-0.361	-0.334	-0.306	-0.279	-0.250	-0.221	-0.191	-0.161	-0.132	-0.102	-0.071	-0.041	-0.011	0.020	0.051	0.081	0.111	0.141	0.172	0.201	0.231	0.261	0.291	0.320	0.348	0.375	0.404	0.431	0.459	0.486	0.511	0.538	0.564	0.589	0.612	0.638	0.660	0.684	0.706	0.730	0.751	0.772	0.794	0.815	0.835	0.855	0.875	0.895	0.915	0.934	0.954	0.972	0.991	1.009	1.029	1.048	1.066	1.084	1.102	1.122	1.140	1.160	1.179	1.198	1.216	1.236	1.256	1.275	1.295	1.314	1.335	1.355	1.375	1.395	1.418	1.438	1.459	1.480	1.501	1.522	1.545	1.568	1.590	1.611	1.635	1.656	1.680	1.701	1.724	1.746	1.770	1.792	1.814	1.835	1.858	1.879	1.900	1.921	1.941	1.961	1.982	2.001	2.020	2.039	2.056	2.074	2.090	2.106	2.121	2.138	2.151	2.165	2.178	2.189	2.200	2.210	2.219	2.228	2.235	2.241	2.246	2.251	2.254	2.256	2.258	2.259	2.258	2.256	2.252	2.249	2.245	2.239	2.232	2.224	2.216	2.206	2.196	2.184	2.171	2.159	2.145	2.130	2.115	2.099	2.081	2.064	2.045	2.027	2.009	1.989	1.970	1.950	1.930	1.910	1.891	1.870	1.851	1.831	1.812	1.794	1.775	1.758	1.739	1.722	1.705	1.690	1.676	1.662	1.649	1.636	1.626	1.615	1.606	1.599	1.591	1.585	1.580	1.578	1.575	1.575	1.574	1.575	1.576	1.580	1.584	1.590	1.595	1.601	1.610	1.619	1.629	1.639	1.649	1.660	1.672	1.685	1.698	1.710	1.722	1.735	1.749	1.761	1.772	1.786	1.798	1.810	1.821	1.831	1.841	1.851	1.860	1.869	1.876	1.884	1.890	1.895	1.900	1.905	1.908	1.910	1.912	1.912	1.915	1.914	1.914	1.911	1.910	1.908	1.906	1.904	1.900	1.898	1.892	1.890	1.888	1.885	1.882	1.880	1.878	1.876	1.875	1.875	1.876	1.878	1.879	1.881	1.885	1.890	1.896	1.904	1.911	1.921	1.930	1.941	1.952	1.966	1.981	1.996	2.013	2.030	2.047	2.066	2.088	2.108	2.129	2.150	2.172	2.195	2.218	2.242	2.265	2.290	2.314	2.339	2.362	2.386	2.410	2.434	2.458	2.480	2.501	2.524	2.545	2.565	2.585	2.605	2.622	2.640	2.656	2.672	2.688	2.701	2.715	2.726	2.738	2.748	2.756	2.765	2.771	2.779	2.784	2.789	2.792	2.796	2.799	2.800	2.801	2.802	2.802	2.800	2.800	2.799	2.796	2.794	2.790	2.788	2.784	2.780	2.778	2.774	2.769	2.765	2.761	2.755	2.751	2.746	2.742	2.739	2.734	2.729	2.724	2.721	2.716	2.711	2.708	2.704	2.700	2.695	2.691	2.688	2.684	2.680	2.676	2.672	2.669	2.664	2.660	2.658	2.652	2.648	2.644	2.639	2.635	2.630	2.625	2.620	2.614	2.610	2.604	2.598	2.592	2.586	2.579	2.572	2.565	2.558	2.550	2.544	2.535	2.528	2.521	2.512	2.504	2.496	2.489	2.479	2.471	2.464	2.455	2.446	2.439	2.430	2.421	2.414	2.405	2.398	2.390	2.381	2.374	2.366	2.359	2.351	2.345	2.339	2.331	2.324	2.318	2.311	2.305	2.300	2.294	2.288	2.281	2.276	2.271	2.266	2.261	2.256	2.251	2.245	2.241	2.235	2.230	2.225	2.219	2.214	2.208	2.201	2.195	2.189	2.181	2.174	2.165	2.158	2.148	2.139	2.130	2.119	2.109	2.096	2.085	2.072	2.059	2.046	2.033	2.016	2.001	1.986	1.969	1.952	1.936	1.918	1.899	1.879	1.861	1.841	1.820	1.799	1.779	1.758	1.736	1.715	1.692	1.671	1.648	1.625	1.604	1.581	1.559	1.536	1.514	1.491	1.469	1.446	1.424	1.402	1.381	1.359	1.338	1.316	1.295	1.275	1.256	1.236	1.216	1.198	1.180	1.161	1.142	1.125	1.109	1.091	1.074	1.059	1.042	1.026	1.011	0.996	0.981	0.966	0.952	0.939	0.925	0.910	0.898	0.884	0.870	0.859	0.845	0.832	0.820	0.809	0.796	0.785	0.772	0.762	0.751	0.740	0.729	0.719	0.709	0.699	0.688	0.679	0.669	0.659	0.650	0.640	0.632	0.624	0.615	0.608	0.600	0.592	0.585	0.578	0.571	0.565	0.560	0.555	0.549	0.544	0.540	0.535	0.530	0.526	0.522	0.519	0.515	0.512	0.510	0.506	0.502	0.500	0.498	0.495	0.491	0.489	0.486	0.484	0.479	0.476	0.474	0.470	0.465	0.461	0.456	0.451	0.448	0.441	0.435	0.430	0.422	0.415	0.408	0.401	0.392	0.385	0.375	0.366	0.356	0.346	0.338	0.326	0.316	0.305	0.294	0.282	0.270	0.260	0.248	0.238	0.225	0.215	0.204	0.194	0.184	0.174	0.164	0.154	0.146	0.139	0.131	0.125	0.120	0.115	0.111	0.108	0.106	0.105	0.105	0.108	0.110	0.114	0.119	0.124	0.131	0.140	0.150	0.160	0.171	0.185	0.200	0.215	0.231	0.250	0.268	0.288	0.308	0.329	0.351	0.374	0.398	0.421	0.445	0.469	0.494	0.520	0.545	0.571	0.595	0.621	0.646	0.671	0.696	0.721	0.744	0.769	0.790	0.812	0.834	0.854	0.874	0.892	0.910	0.926	0.942	0.956	0.970	0.982	0.992	1.002	1.011	1.019	1.026	1.030	1.035	1.039	1.040	1.042	1.041	1.041	1.039	1.036	1.034	1.030	1.025	1.020	1.014	1.008	1.002	0.996	0.989	0.981	0.974	0.966	0.959	0.952	0.945	0.938	0.931	0.925	0.920	0.915	0.911	0.906	0.904	0.900	0.899	0.898	0.896	0.898	0.899	0.901	0.904	0.908	0.912	0.920	0.926	0.934	0.942	0.951	0.961	0.972	0.985	0.998	1.011	1.025	1.040	1.056	1.072	1.089	1.106	1.124	1.142	1.161	1.180	1.200	1.219	1.239	1.259	1.279	1.299	1.319	1.339	1.359	1.378	1.398	1.418	1.438	1.456	1.474	1.492	1.510	1.528	1.545	1.561	1.576	1.592	1.608	1.621	1.635	1.648	1.660	1.672	1.682	1.694	1.704	1.712	1.722	1.730	1.739	1.745	1.751	1.758	1.764	1.769	1.772	1.778	1.780	1.784	1.786	1.788	1.789	1.790	1.791	1.791	1.790	1.790	1.790	1.788	1.786	1.784	1.781	1.778	1.776	1.772	1.768	1.764	1.758	1.752	1.746	1.741	1.734	1.728	1.720	1.712	1.704	1.695	1.685	1.676	1.665	1.654	1.644	1.631	1.619	1.606	1.592	1.579	1.564	1.549	1.534	1.518	1.500	1.484	1.466	1.448	1.428	1.409	1.389	1.369	1.348	1.325	1.304	1.282	1.260	1.236	1.214	1.191	1.166	1.142	1.119	1.095	1.070	1.046	1.021	0.996	0.971	0.948	0.922	0.899	0.874	0.850	0.824	0.801	0.776	0.752	0.729	0.705	0.682	0.659	0.635	0.614	0.591	0.569	0.548	0.525	0.504	0.482	0.461	0.441	0.420	0.399	0.379	0.359	0.339	0.320	0.301	0.281	0.261	0.242	0.225	0.205	0.186	0.168	0.149	0.130	0.111	0.092	0.074	0.055	0.038	0.019	0.000	-0.019	-0.038	-0.055	-0.074	-0.091	-0.110	-0.128	-0.145	-0.164	-0.181	-0.199	-0.216	-0.234	-0.251	-0.268	-0.284	-0.300	-0.316	-0.332	-0.348	-0.364	-0.378	-0.392	-0.406	-0.420	-0.432	-0.446	-0.459	-0.471	-0.482	-0.492	-0.504	-0.514	-0.524	-0.532	-0.540	-0.548	-0.555	-0.562	-0.569	-0.575	-0.580	-0.585	-0.589	-0.592	-0.596	-0.600	-0.602	-0.604	-0.605	-0.606	-0.606	-0.605	-0.605	-0.605	-0.602	-0.601	-0.599	-0.595	-0.594	-0.590	-0.586	-0.582	-0.578	-0.574	-0.569	-0.562	-0.556	-0.551	-0.544	-0.538	-0.530	-0.522	-0.514	-0.507	-0.499	-0.489	-0.480	-0.470	-0.461	-0.450	-0.440	-0.428	-0.416	-0.405	-0.391	-0.379	-0.365	-0.351	-0.338	-0.322	-0.306	-0.291	-0.274	-0.258	-0.239	-0.220	-0.200	-0.180	-0.160	-0.139	-0.116	-0.095	-0.071	-0.048	-0.024	0.001	0.029	0.055	0.082	0.110	0.140	0.169	0.198	0.229	0.260	0.291	0.324	0.356	0.389	0.422	0.458	0.491	0.525	0.560	0.595	0.631	0.666	0.701	0.738	0.772	0.809	0.842	0.878	0.914	0.949	0.982	1.018	1.051	1.084	1.116	1.149	1.181	1.212	1.242	1.272	1.301	1.330	1.358	1.385	1.411	1.435	1.460	1.484	1.506	1.528	1.549	1.568	1.586	1.604	1.620	1.636	1.651	1.664	1.678	1.690	1.700	1.710	1.719	1.726	1.734	1.740	1.745	1.750	1.752	1.755	1.756	1.756	1.756	1.755	1.752	1.751	1.748	1.742	1.739	1.732	1.725	1.718	1.710	1.701	1.691	1.681	1.670	1.658	1.645	1.631	1.618	1.604	1.588	1.571	1.555	1.538	1.519	1.500	1.481	1.462	1.442	1.420	1.399	1.378	1.355	1.331	1.309	1.285	1.260	1.235	1.211	1.186	1.160	1.136	1.110	1.084	1.059	1.031	1.005	0.980	0.954	0.929	0.902	0.878	0.852	0.826	0.801	0.776	0.754	0.729	0.705	0.682	0.660	0.638	0.616	0.596	0.575	0.556	0.536	0.518	0.500	0.482	0.466	0.450	0.435	0.420	0.405	0.392	0.379	0.368	0.356	0.346	0.335	0.325	0.316	0.309	0.301	0.294	0.288	0.282	0.278	0.271	0.268	0.264	0.261	0.258	0.255	0.252	0.251	0.250	0.249	0.250	0.250	0.250	0.250	0.252	0.254	0.256	0.258	0.260	0.264	0.266	0.270	0.274	0.278	0.282	0.288	0.291	0.296	0.301	0.306	0.311	0.318	0.324	0.330	0.336	0.342	0.349	0.356	0.362	0.370	0.376	0.384	0.391	0.400	0.408	0.415	0.424	0.431	0.440	0.449	0.458	0.468	0.476	0.486	0.495	0.506	0.518	0.528	0.539	0.551	0.562	0.575	0.588	0.601	0.615	0.630	0.645	0.660	0.678	0.694	0.711	0.730	0.749	0.770	0.791	0.812	0.835	0.859	0.884	0.909	0.934	0.961	0.989	1.018	1.046	1.078	1.109	1.141	1.174	1.209	1.242	1.278	1.314	1.350	1.388	1.424	1.462	1.500	1.539	1.578	1.618	1.656	1.696	1.735	1.775	1.815	1.854	1.892	1.931	1.969	2.007	2.045	2.080	2.118	2.152	2.186	2.219	2.251	2.284	2.315	2.342	2.372	2.399	2.425	2.450	2.472	2.495	2.516	2.535	2.554	2.570	2.585	2.600	2.612	2.625	2.635	2.642	2.650	2.655	2.659	2.662	2.664	2.664	2.662	2.660	2.656	2.651	2.645	2.638	2.629	2.619	2.608	2.596	2.582	2.569	2.552	2.536	2.519	2.500	2.481	2.461	2.440	2.418	2.394	2.371	2.346	2.321	2.296	2.270	2.244	2.216	2.189	2.160	2.132	2.102	2.075	2.046	2.018	1.988	1.959	1.930	1.900	1.871	1.842	1.814	1.786	1.759	1.730	1.704	1.678	1.652	1.628	1.602	1.579	1.556	1.534	1.514	1.494	1.474	1.456	1.439	1.421	1.406	1.391	1.378	1.366	1.354	1.344	1.334	1.326	1.319	1.311	1.305	1.301	1.298	1.294	1.291	1.290	1.290	1.289	1.290	1.290	1.291	1.292	1.295	1.298	1.301	1.304	1.308	1.310	1.312	1.318	1.320	1.322	1.326	1.328	1.331	1.334	1.335	1.336	1.338	1.338	1.338	1.338	1.336	1.335	1.331	1.329	1.325	1.321	1.316	1.311	1.304	1.299	1.290	1.282	1.274	1.265	1.255	1.245	1.235	1.224	1.212	1.200	1.189	1.175	1.162	1.149	1.136	1.121	1.108	1.095	1.080	1.065	1.052	1.038	1.024	1.010	0.995	0.981	0.970	0.956	0.942	0.930	0.918	0.905	0.892	0.881	0.870	0.860	0.849	0.840	0.831	0.821	0.812	0.804	0.798	0.790	0.784	0.778	0.772	0.768	0.762	0.759	0.755	0.752	0.750	0.749	0.749	0.748	0.749	0.749	0.750	0.752	0.755	0.759	0.761	0.766	0.771	0.776	0.781	0.788	0.794	0.802	0.809	0.818	0.826	0.836	0.845	0.855	0.865	0.875	0.885	0.898	0.909	0.920	0.932	0.944	0.955	0.966	0.979	0.991	1.002	1.015	1.025	1.038	1.049	1.059	1.070	1.080	1.089	1.099	1.108	1.116	1.122	1.131	1.138	1.142	1.149	1.154	1.158	1.161	1.164	1.166	1.168	1.168	1.166	1.165	1.162	1.160	1.156	1.152	1.146	1.140	1.132	1.125	1.115	1.106	1.096	1.086	1.074	1.062	1.049	1.036	1.021	1.008	0.991	0.976	0.961	0.944	0.928	0.910	0.894	0.876	0.859	0.840	0.822	0.804	0.786	0.768	0.751	0.734	0.716	0.699	0.681	0.665	0.648	0.632	0.615	0.600	0.586	0.571	0.558	0.544	0.530	0.519	0.506	0.496	0.484	0.474	0.465	0.456	0.448	0.441	0.434	0.428	0.422	0.416	0.412	0.408	0.405	0.400	0.399	0.398	0.395	0.394	0.394	0.392	0.392	0.392	0.392	0.394	0.394	0.395	0.395	0.396	0.396	0.396	0.399	0.399	0.400	0.399	0.400	0.400	0.399	0.398	0.398	0.395	0.394	0.391	0.389	0.385	0.381	0.378	0.374	0.369	0.364	0.358	0.351	0.345	0.336	0.329	0.321	0.312	0.304	0.292	0.284	0.272	0.261	0.251	0.240	0.228	0.216	0.205	0.191	0.180	0.168	0.155	0.142	0.131	0.119	0.106	0.095	0.082	0.070	0.060	0.048	0.036	0.025	0.014	0.005	-0.006	-0.016	-0.026	-0.035	-0.045	-0.054	-0.061	-0.070	-0.076	-0.082	-0.089	-0.095	-0.101	-0.108	-0.111	-0.116	-0.120	-0.124	-0.126	-0.130	-0.132	-0.135	-0.138	-0.139	-0.140	-0.141	-0.141	-0.142	-0.142	-0.142	-0.141	-0.141	-0.139	-0.139	-0.136	-0.134	-0.131	-0.129	-0.126	-0.122	-0.119	-0.115	-0.111	-0.108	-0.102	-0.096	-0.091	-0.086	-0.080	-0.074	-0.066	-0.060	-0.054	-0.046	-0.038	-0.030	-0.021	-0.012	-0.004	0.005	0.014	0.024	0.032	0.042	0.051	0.062	0.071	0.080	0.090	0.100	0.109	0.118	0.125	0.134	0.142	0.150	0.156	0.164	0.169	0.174	0.180	0.184	0.188	0.191	0.194	0.195	0.196	0.198	0.196	0.196	0.194	0.191	0.189	0.184	0.180	0.174	0.169	0.161	0.155	0.148	0.139	0.130	0.120	0.110	0.101	0.091	0.080	0.070	0.059	0.048	0.036	0.025	0.014	0.004	-0.008	-0.018	-0.028	-0.036	-0.046	-0.055	-0.062	-0.069	-0.076	-0.081	-0.086	-0.091	-0.095	-0.098	-0.099	-0.099	-0.099	-0.098	-0.095	-0.091	-0.086	-0.081	-0.074	-0.068	-0.058	-0.048	-0.038	-0.024	-0.011	0.004	0.019	0.035	0.052	0.071	0.090	0.109	0.130	0.151	0.174	0.195	0.219	0.242	0.268	0.291	0.318	0.341	0.368	0.392	0.419	0.445	0.471	0.498	0.524	0.549	0.575	0.600	0.625	0.650	0.674	0.699	0.722	0.745	0.768	0.789	0.809	0.830	0.850	0.869	0.886	0.905	0.921	0.936	0.951	0.966	0.979	0.991	1.002	1.014	1.024	1.034	1.042	1.051	1.058	1.065	1.070	1.075	1.079	1.084	1.088	1.090	1.094	1.095	1.096	1.098	1.100	1.100	1.100	1.102	1.102	1.104	1.104	1.105	1.104	1.105	1.106	1.106	1.109	1.110	1.112	1.114	1.116	1.119	1.121	1.125	1.128	1.131	1.136	1.140	1.144	1.150	1.155	1.161	1.166	1.172	1.178	1.185	1.191	1.196	1.204	1.210	1.216	1.222	1.229	1.235	1.241	1.246	1.251	1.258	1.262	1.268	1.270	1.275	1.278	1.280	1.282	1.284	1.285	1.286	1.286	1.285	1.284	1.281	1.279	1.275	1.271	1.265	1.260	1.252	1.248	1.239	1.231	1.221	1.211	1.202	1.192	1.180	1.170	1.158	1.146	1.134	1.121	1.109	1.096	1.082	1.070	1.058	1.045	1.031	1.020	1.006	0.995	0.984	0.972	0.962	0.952	0.942	0.934	0.925	0.918	0.910	0.904	0.899	0.894	0.890	0.888	0.885	0.885	0.884	0.885	0.888	0.889	0.892	0.899	0.902	0.909	0.918	0.925	0.936	0.945	0.958	0.969	0.981	0.995	1.010	1.025	1.040	1.056	1.072	1.090	1.108	1.125	1.144	1.162	1.181	1.200	1.220	1.241	1.260	1.280	1.299	1.320	1.339	1.358	1.378	1.396	1.414	1.432	1.450	1.468	1.484	1.500	1.518	1.534	1.549	1.564	1.578	1.591	1.605	1.618	1.631	1.642	1.654	1.665	1.676	1.686	1.696	1.706	1.715	1.724	1.732	1.742	1.751	1.759	1.769	1.778	1.785	1.794	1.802	1.811	1.820	1.829	1.839	1.848	1.858	1.868	1.879	1.890	1.900	1.911	1.924	1.936	1.949	1.962	1.975	1.990	2.004	2.019	2.034	2.049	2.065	2.081	2.098	2.115	2.131	2.149	2.166	2.185	2.202	2.220	2.239	2.258	2.276	2.294	2.312	2.330	2.349	2.368	2.385	2.402	2.420	2.438	2.455	2.471	2.488	2.504	2.519	2.534	2.549	2.562	2.576	2.590	2.601	2.612	2.625	2.635	2.646	2.655	2.664	2.672	2.680	2.688	2.694	2.699	2.705	2.710	2.714	2.718	2.720	2.721	2.722	2.724	2.724	2.724	2.722	2.721	2.720	2.716	2.714	2.710	2.706	2.700	2.695	2.689	2.682	2.676	2.669	2.662	2.655	2.645	2.638	2.629	2.621	2.611	2.602	2.594	2.582	2.574	2.564	2.554	2.544	2.534	2.525	2.514	2.505	2.495	2.486	2.476	2.469	2.460	2.451	2.442	2.436	2.429	2.421	2.416	2.409	2.404	2.399	2.394	2.389	2.385	2.382	2.379	2.376	2.375	2.374	2.372	2.372	2.372	2.372	2.374	2.374	2.376	2.378	2.380	2.382	2.385	2.389	2.391	2.396	2.400	2.404	2.409	2.412	2.416	2.420	2.425	2.430	2.435	2.439	2.442	2.446	2.450	2.454	2.459	2.461	2.464	2.466	2.468	2.469	2.471	2.471	2.471	2.471	2.471	2.470	2.469	2.468	2.464	2.460	2.458	2.454	2.449	2.444	2.438	2.431	2.425	2.418	2.410	2.401	2.392	2.384	2.374	2.362	2.352	2.341	2.329	2.318	2.305	2.292	2.279	2.265	2.251	2.238	2.224	2.210	2.194	2.180	2.165	2.151	2.136	2.121	2.106	2.092	2.078	2.062	2.049	2.034	2.021	2.006	1.994	1.980	1.968	1.955	1.942	1.930	1.920	1.909	1.899	1.889	1.880	1.871	1.864	1.856	1.850	1.844	1.838	1.832	1.829	1.825	1.821	1.819	1.816	1.814	1.812	1.812	1.811	1.812	1.812	1.815	1.816	1.818	1.820	1.824	1.828	1.831	1.835	1.841	1.845	1.851	1.856	1.864	1.869	1.876	1.882	1.889	1.898	1.904	1.911	1.919	1.926	1.935	1.944	1.950	1.960	1.969	1.976	1.985	1.994	2.002	2.010	2.018	2.027	2.035	2.042	2.051	2.059	2.065	2.072	2.080	2.086	2.092	2.099	2.104	2.109	2.114	2.119	2.122	2.126	2.129	2.131	2.132	2.134	2.135	2.134	2.134	2.134	2.130	2.129	2.125	2.120	2.116	2.111	2.104	2.098	2.090	2.081	2.072	2.064	2.054	2.042	2.030	2.018	2.005	1.992	1.979	1.964	1.949	1.934	1.918	1.901	1.885	1.869	1.851	1.834	1.818	1.799	1.781	1.765	1.746	1.730	1.714	1.696	1.680	1.664	1.649	1.632	1.618	1.604	1.589	1.575	1.562	1.549	1.538	1.526	1.516	1.505	1.495	1.486	1.478	1.470	1.464	1.456	1.451	1.446	1.441	1.439	1.435	1.432	1.430	1.429	1.428	1.425	1.425	1.424	1.424	1.422	1.422	1.422	1.422	1.421	1.422	1.422	1.421	1.421	1.422	1.421	1.421	1.420	1.419	1.418	1.414	1.412	1.409	1.406	1.402	1.399	1.395	1.389	1.384	1.378	1.370	1.364	1.358	1.349	1.341	1.331	1.322	1.312	1.302	1.294	1.282	1.271	1.260	1.250	1.239	1.228	1.215	1.204	1.192	1.180	1.168	1.158	1.145	1.134	1.122	1.111	1.101	1.090	1.079	1.070	1.059	1.050	1.042	1.032	1.025	1.018	1.010	1.002	0.996	0.991	0.985	0.981	0.978	0.974	0.970	0.968	0.966	0.965	0.964	0.964	0.964	0.965	0.966	0.968	0.969	0.971	0.975	0.978	0.980	0.985	0.989	0.992	0.996	1.000	1.004	1.008	1.011	1.016	1.019	1.022	1.026	1.029	1.031	1.034	1.036	1.038	1.039	1.038	1.039	1.038	1.036	1.034	1.031	1.028	1.022	1.018	1.011	1.004	0.996	0.988	0.978	0.966	0.956	0.944	0.930	0.915	0.901	0.885	0.869	0.852	0.834	0.815	0.796	0.775	0.755	0.734	0.711	0.689	0.666	0.644	0.619	0.594	0.571	0.546	0.521	0.496	0.471	0.446	0.421	0.396	0.371	0.348	0.322	0.299	0.274	0.250	0.228	0.205	0.182	0.160	0.139	0.118	0.098	0.078	0.058	0.039	0.020	0.001	-0.015	-0.031	-0.046	-0.062	-0.076	-0.089	-0.102	-0.114	-0.126	-0.136	-0.146	-0.155	-0.164	-0.171	-0.178	-0.184	-0.190	-0.195	-0.199	-0.201	-0.205	-0.208	-0.209	-0.209	-0.210	-0.209	-0.208	-0.206	-0.204	-0.201	-0.196	-0.194	-0.189	-0.184	-0.178	-0.171	-0.165	-0.158	-0.149	-0.141	-0.131	-0.122	-0.112	-0.104	-0.094	-0.084	-0.072	-0.062	-0.050	-0.039	-0.029	-0.016	-0.005	0.006	0.016	0.029	0.039	0.050	0.061	0.071	0.082	0.091	0.101	0.110	0.120	0.126	0.134	0.142	0.149	0.154	0.159	0.164	0.168	0.170	0.172	0.174	0.174	0.174	0.172	0.170	0.168	0.162	0.159	0.152	0.145	0.138	0.130	0.119	0.110	0.099	0.086	0.072	0.060	0.045	0.030	0.014	-0.001	-0.019	-0.036	-0.055	-0.074	-0.092	-0.111	-0.132	-0.154	-0.174	-0.195	-0.215	-0.236	-0.256	-0.279	-0.299	-0.320	-0.341	-0.361	-0.381	-0.402	-0.421	-0.441	-0.460	-0.478	-0.496	-0.512	-0.528	-0.544	-0.559	-0.572	-0.586	-0.598	-0.609	-0.619	-0.628	-0.635	-0.642	-0.649	-0.652	-0.655	-0.658	-0.658	-0.658	-0.655	-0.651	-0.646	-0.639	-0.632	-0.621	-0.611	-0.599	-0.585	-0.571	-0.554	-0.538	-0.519	-0.498	-0.476	-0.452	-0.429	-0.402	-0.375	-0.346	-0.318	-0.286	-0.255	-0.222	-0.188	-0.154	-0.118	-0.081	-0.044	-0.005	0.034	0.072	0.115	0.155	0.196	0.238	0.279	0.322	0.365	0.408	0.450	0.492	0.536	0.579	0.621	0.664	0.706	0.748	0.789	0.830	0.871	0.910	0.949	0.989	1.026	1.064	1.100	1.136	1.171	1.205	1.239	1.271	1.302	1.332	1.362	1.390	1.419	1.444	1.470	1.495	1.518	1.540	1.560	1.581	1.600	1.619	1.636	1.652	1.668	1.682	1.696	1.709	1.721	1.732	1.742	1.752	1.761	1.770	1.778	1.785	1.790	1.798	1.802	1.808	1.811	1.816	1.820	1.825	1.829	1.831	1.835	1.839	1.842	1.845	1.849	1.852	1.858	1.861	1.865	1.870	1.875	1.880	1.885	1.890	1.896	1.904	1.910	1.918	1.925	1.932	1.941	1.950	1.959	1.969	1.979	1.989	2.000	2.011	2.022	2.034	2.046	2.058	2.069	2.081	2.094	2.106	2.119	2.131	2.142	2.154	2.165	2.178	2.189	2.199	2.209	2.219	2.228	2.236	2.244	2.251	2.258	2.262	2.269	2.271	2.275	2.276	2.278	2.279	2.278	2.276	2.274	2.270	2.264	2.259	2.252	2.244	2.235	2.224	2.214	2.202	2.189	2.175	2.160	2.145	2.129	2.111	2.094	2.076	2.058	2.038	2.019	1.999	1.978	1.958	1.938	1.916	1.896	1.876	1.855	1.836	1.815	1.796	1.778	1.760	1.742	1.725	1.709	1.694	1.679	1.665	1.654	1.642	1.631	1.622	1.615	1.608	1.602	1.598	1.595	1.592	1.592	1.594	1.595	1.599	1.604	1.609	1.618	1.625	1.635	1.645	1.659	1.671	1.685	1.701	1.716	1.734	1.751	1.770	1.789	1.808	1.829	1.850	1.871	1.892	1.915	1.936	1.959	1.981	2.004	2.026	2.047	2.070	2.090	2.111	2.131	2.151	2.171	2.189	2.206	2.224	2.239	2.254	2.268	2.281	2.294	2.305	2.315	2.324	2.332	2.339	2.345	2.349	2.352	2.355	2.356	2.356	2.355	2.352	2.349	2.345	2.338	2.332	2.324	2.315	2.305	2.294	2.282	2.269	2.256	2.242	2.228	2.212	2.196	2.179	2.161	2.144	2.125	2.106	2.086	2.066	2.046	2.026	2.005	1.984	1.964	1.942	1.921	1.900	1.879	1.858	1.836	1.815	1.794	1.771	1.750	1.729	1.706	1.686	1.664	1.644	1.621	1.600	1.579	1.558	1.538	1.516	1.496	1.475	1.455	1.435	1.412	1.392	1.371	1.351	1.330	1.309	1.288	1.268	1.246	1.226	1.205	1.182	1.160	1.139	1.116	1.094	1.070	1.049	1.025	1.001	0.976	0.954	0.929	0.904	0.878	0.852	0.826	0.801	0.774	0.748	0.720	0.692	0.665	0.638	0.609	0.580	0.551	0.521	0.491	0.461	0.431	0.401	0.369	0.339	0.308	0.276	0.245	0.214	0.182	0.150	0.119	0.088	0.056	0.025	-0.006	-0.039	-0.069	-0.100	-0.130	-0.160	-0.191	-0.220	-0.250	-0.278	-0.306	-0.334	-0.360	-0.386	-0.412	-0.438	-0.461	-0.486	-0.507	-0.530	-0.551	-0.570	-0.590	-0.609	-0.625	-0.642	-0.656	-0.671	-0.684	-0.696	-0.706	-0.716	-0.725	-0.732	-0.739	-0.745	-0.749	-0.751	-0.754	-0.755	-0.754	-0.752	-0.749	-0.745	-0.741	-0.735	-0.728	-0.721	-0.711	-0.701	-0.691	-0.679	-0.666	-0.652	-0.638	-0.622	-0.606	-0.590	-0.572	-0.554	-0.535	-0.516	-0.496	-0.475	-0.455	-0.434	-0.412	-0.390	-0.368	-0.345	-0.322	-0.300	-0.275	-0.252	-0.229	-0.205	-0.181	-0.158	-0.132	-0.110	-0.085	-0.061	-0.038	-0.012	0.011	0.035	0.058	0.082	0.105	0.129	0.151	0.175	0.198	0.220	0.244	0.266	0.289	0.311	0.334	0.355	0.378	0.401	0.424	0.444	0.466	0.489	0.511	0.534	0.556	0.579	0.601	0.624	0.646	0.669	0.691	0.714	0.736	0.759	0.781	0.804	0.826	0.849	0.871	0.895	0.918	0.940	0.962	0.985	1.009	1.031	1.055	1.078	1.101	1.122	1.146	1.169	1.191	1.215	1.238	1.259	1.281	1.302	1.325	1.346	1.369	1.389	1.410	1.431	1.452	1.472	1.494	1.514	1.534	1.552	1.572	1.591	1.610	1.629	1.646	1.664	1.681	1.698	1.714	1.730	1.745	1.760	1.775	1.789	1.801	1.815	1.826	1.838	1.849	1.858	1.868	1.875	1.884	1.890	1.895	1.901	1.905	1.909	1.911	1.912	1.914	1.914	1.911	1.910	1.906	1.902	1.896	1.890	1.882	1.875	1.866	1.856	1.844	1.834	1.820	1.808	1.792	1.778	1.761	1.746	1.730	1.712	1.695	1.678	1.659	1.641	1.622	1.604	1.585	1.566	1.549	1.530	1.512	1.495	1.480	1.462	1.448	1.432	1.418	1.404	1.391	1.380	1.369	1.358	1.349	1.341	1.335	1.328	1.324	1.319	1.316	1.314	1.312	1.312	1.314	1.316	1.319	1.322	1.326	1.332	1.339	1.345	1.352	1.360	1.369	1.378	1.386	1.395	1.405	1.416	1.425	1.435	1.446	1.455	1.465	1.474	1.482	1.492	1.501	1.509	1.518	1.525	1.531	1.539	1.544	1.550	1.555	1.560	1.562	1.568	1.571	1.574	1.576	1.578	1.580	1.582	1.585	1.586	1.588	1.590	1.592	1.594	1.596	1.599	1.602	1.605	1.609	1.614	1.619	1.624	1.631	1.638	1.645	1.654	1.664	1.674	1.684	1.696	1.709	1.721	1.736	1.752	1.768	1.785	1.802	1.820	1.839	1.858	1.879	1.899	1.920	1.942	1.965	1.988	2.010	2.033	2.055	2.079	2.102	2.125	2.149	2.172	2.195	2.219	2.240	2.262	2.284	2.305	2.326	2.345	2.366	2.384	2.402	2.419	2.435	2.451	2.466	2.480	2.492	2.506	2.518	2.529	2.540	2.549	2.558	2.565	2.572	2.578	2.584	2.589	2.592	2.596	2.599	2.601	2.601	2.602	2.604	2.602	2.602	2.601	2.600	2.599	2.596	2.594	2.591	2.589	2.585	2.581	2.579	2.575	2.571	2.569	2.565	2.561	2.556	2.552	2.550	2.545	2.542	2.539	2.536	2.534	2.530	2.528	2.525	2.524	2.521	2.518	2.516	2.515	2.514	2.514	2.512	2.512	2.511	2.512	2.512	2.512	2.514	2.515	2.516	2.518	2.520	2.521	2.524	2.526	2.529	2.532	2.534	2.538	2.540	2.544	2.546	2.550	2.554	2.558	2.560	2.564	2.568	2.570	2.575	2.578	2.581	2.584	2.588	2.590	2.594	2.596	2.599	2.600	2.602	2.605	2.608	2.609	2.610	2.611	2.611	2.612	2.614	2.614	2.614	2.614	2.614	2.614	2.611	2.610	2.609	2.606	2.605	2.602	2.600	2.598	2.594	2.590	2.588	2.582	2.579	2.574	2.570	2.565	2.561	2.555	2.549	2.542	2.536	2.530	2.522	2.515	2.508	2.500	2.492	2.482	2.474	2.465	2.456	2.448	2.436	2.426	2.416	2.406	2.394	2.384	2.371	2.359	2.346	2.334	2.321	2.308	2.295	2.281	2.268	2.252	2.239	2.224	2.209	2.192	2.178	2.161	2.146	2.130	2.114	2.098	2.081	2.065	2.047	2.031	2.015	1.998	1.980	1.962	1.945	1.929	1.910	1.894	1.876	1.858	1.840	1.824	1.805	1.786	1.769	1.751	1.734	1.715	1.698	1.680	1.662	1.644	1.626	1.608	1.590	1.571	1.554	1.536	1.519	1.500	1.481	1.464	1.446	1.428	1.410	1.392	1.375	1.356	1.339	1.322	1.305	1.288	1.271	1.254	1.238	1.221	1.206	1.190	1.174	1.160	1.145	1.131	1.116	1.102	1.090	1.076	1.065	1.052	1.041	1.030	1.019	1.009	0.999	0.989	0.980	0.971	0.964	0.958	0.949	0.942	0.936	0.931	0.925	0.920	0.914	0.910	0.905	0.901	0.896	0.892	0.889	0.885	0.881	0.878	0.874	0.869	0.866	0.862	0.858	0.852	0.848	0.842	0.836	0.831	0.825	0.819	0.811	0.804	0.796	0.789	0.780	0.770	0.760	0.750	0.739	0.728	0.716	0.704	0.691	0.679	0.665	0.650	0.636	0.621	0.606	0.591	0.575	0.560	0.544	0.526	0.511	0.495	0.479	0.462	0.446	0.430	0.415	0.400	0.385	0.370	0.356	0.344	0.330	0.318	0.306	0.295	0.286	0.276	0.269	0.262	0.256	0.250	0.246	0.242	0.241	0.240	0.240	0.242	0.245	0.249	0.254	0.260	0.266	0.275	0.285	0.296	0.308	0.320	0.334	0.348	0.364	0.379	0.398	0.414	0.432	0.452	0.471	0.491	0.512	0.532	0.554	0.575	0.596	0.618	0.639	0.660	0.681	0.702	0.722	0.742	0.762	0.781	0.800	0.819	0.836	0.852	0.869	0.884	0.898	0.910	0.924	0.935	0.945	0.955	0.964	0.971	0.978	0.982	0.986	0.990	0.992	0.994	0.995	0.994	0.992	0.991	0.989	0.984	0.979	0.974	0.969	0.962	0.956	0.949	0.941	0.932	0.924	0.916	0.906	0.899	0.889	0.879	0.871	0.862	0.854	0.845	0.836	0.829	0.821	0.814	0.808	0.802	0.798	0.792	0.789	0.786	0.782	0.782	0.781	0.781	0.782	0.785	0.788	0.790	0.795	0.800	0.808	0.815	0.821	0.831	0.841	0.851	0.864	0.875	0.888	0.901	0.915	0.930	0.944	0.961	0.978	0.994	1.011	1.029	1.046	1.064	1.082	1.101	1.120	1.139	1.156	1.176	1.195	1.214	1.232	1.250	1.268	1.285	1.302	1.320	1.336	1.351	1.368	1.382	1.396	1.411	1.424	1.438	1.449	1.461	1.472	1.481	1.492	1.501	1.509	1.518	1.525	1.531	1.538	1.542	1.546	1.551	1.555	1.558	1.559	1.560	1.561	1.561	1.561	1.560	1.559	1.558	1.555	1.551	1.548	1.542	1.539	1.534	1.528	1.521	1.515	1.509	1.501	1.492	1.484	1.475	1.466	1.456	1.445	1.435	1.424	1.412	1.400	1.388	1.376	1.364	1.350	1.336	1.321	1.308	1.292	1.278	1.262	1.246	1.231	1.215	1.199	1.181	1.165	1.148	1.131	1.114	1.096	1.079	1.060	1.042	1.024	1.006	0.988	0.969	0.950	0.932	0.912	0.895	0.878	0.859	0.841	0.822	0.805	0.788	0.769	0.751	0.734	0.718	0.700	0.682	0.665	0.648	0.631	0.615	0.598	0.581	0.564	0.548	0.531	0.514	0.498	0.481	0.465	0.449	0.432	0.415	0.400	0.382	0.366	0.350	0.334	0.316	0.300	0.284	0.266	0.249	0.231	0.215	0.196	0.179	0.160	0.142	0.125	0.106	0.088	0.070	0.050	0.032	0.014	-0.006	-0.025	-0.045	-0.064	-0.081	-0.101	-0.120	-0.139	-0.158	-0.176	-0.194	-0.212	-0.230	-0.249	-0.266	-0.282	-0.300	-0.316	-0.332	-0.349	-0.365	-0.380	-0.395	-0.409	-0.422	-0.436	-0.450	-0.462	-0.475	-0.486	-0.498	-0.509	-0.519	-0.528	-0.538	-0.546	-0.555	-0.561	-0.569	-0.576	-0.582	-0.588	-0.592	-0.598	-0.601	-0.606	-0.610	-0.612	-0.616	-0.618	-0.620	-0.621	-0.622	-0.622	-0.622	-0.622	-0.622	-0.622	-0.621	-0.619	-0.618	-0.616	-0.612	-0.610	-0.608	-0.604	-0.599	-0.595	-0.591	-0.586	-0.580	-0.574	-0.568	-0.561	-0.552	-0.545	-0.536	-0.528	-0.518	-0.507	-0.498	-0.486	-0.474	-0.461	-0.449	-0.435	-0.420	-0.405	-0.390	-0.374	-0.356	-0.339	-0.320	-0.300	-0.281	-0.260	-0.239	-0.216	-0.194	-0.169	-0.145	-0.120	-0.094	-0.068	-0.040	-0.012	0.016	0.045	0.074	0.104	0.136	0.168	0.199	0.231	0.264	0.298	0.331	0.364	0.399	0.432	0.468	0.502	0.538	0.572	0.606	0.641	0.676	0.710	0.746	0.780	0.814	0.848	0.881	0.914	0.946	0.979	1.010	1.041	1.072	1.101	1.130	1.159	1.188	1.215	1.241	1.266	1.291	1.316	1.340	1.364	1.385	1.406	1.428	1.446	1.466	1.485	1.502	1.519	1.535	1.550	1.565	1.579	1.591	1.605	1.616	1.626	1.636	1.646	1.656	1.665	1.672	1.679	1.685	1.692	1.698	1.701	1.705	1.709	1.711	1.714	1.714	1.715	1.714	1.715	1.714	1.711	1.709	1.705	1.701	1.696	1.691	1.685	1.678	1.671	1.661	1.652	1.642	1.631	1.620	1.608	1.594	1.581	1.565	1.551	1.535	1.518	1.501	1.484	1.464	1.445	1.425	1.406	1.385	1.364	1.341	1.320	1.298	1.274	1.252	1.229	1.205	1.182	1.159	1.135	1.111	1.088	1.065	1.041	1.019	0.996	0.975	0.954	0.932	0.911	0.891	0.872	0.852	0.835	0.818	0.800	0.784	0.769	0.754	0.740	0.729	0.716	0.705	0.695	0.686	0.678	0.670	0.664	0.658	0.654	0.650	0.646	0.645	0.644	0.642	0.642	0.644	0.645	0.646	0.649	0.654	0.656	0.661	0.666	0.670	0.676	0.681	0.688	0.695	0.701	0.708	0.714	0.720	0.728	0.734	0.741	0.748	0.755	0.761	0.768	0.774	0.780	0.785	0.791	0.796	0.801	0.806	0.810	0.814	0.818	0.820	0.824	0.826	0.828	0.829	0.830	0.830	0.831	0.830	0.830	0.830	0.829	0.828	0.825	0.824	0.821	0.820	0.816	0.814	0.811	0.808	0.805	0.801	0.799	0.794	0.791	0.788	0.784	0.781	0.779	0.775	0.772	0.771	0.769	0.766	0.766	0.765	0.765	0.765	0.765	0.768	0.769	0.772	0.776	0.781	0.786	0.792	0.800	0.809	0.818	0.828	0.839	0.851	0.864	0.878	0.892	0.909	0.926	0.945	0.965	0.985	1.006	1.030	1.054	1.079	1.104	1.130	1.158	1.186	1.216	1.245	1.278	1.309	1.341	1.375	1.408	1.441	1.476	1.510	1.545	1.580	1.616	1.651	1.688	1.722	1.758	1.794	1.829	1.864	1.898	1.930	1.964	1.998	2.029	2.061	2.091	2.121	2.151	2.179	2.205	2.231	2.258	2.281	2.304	2.325	2.345	2.364	2.381	2.396	2.412	2.426	2.438	2.448	2.456	2.464	2.469	2.472	2.475	2.476	2.476	2.474	2.470	2.465	2.459	2.449	2.439	2.428	2.415	2.400	2.384	2.366	2.348	2.328	2.305	2.281	2.258	2.231	2.205	2.178	2.148	2.118	2.088	2.055	2.022	1.989	1.955	1.920	1.885	1.850	1.814	1.778	1.741	1.705	1.669	1.634	1.598	1.561	1.525	1.490	1.455	1.420	1.388	1.354	1.321	1.290	1.260	1.229	1.201	1.172	1.146	1.121	1.098	1.074	1.051	1.031	1.011	0.994	0.976	0.960	0.948	0.934	0.921	0.911	0.901	0.892	0.886	0.880	0.874	0.869	0.866	0.864	0.862	0.861	0.860	0.860	0.860	0.862	0.865	0.866	0.869	0.872	0.874	0.878	0.881	0.885	0.889	0.892	0.894	0.898	0.901	0.902	0.905	0.906	0.909	0.910	0.910	0.911	0.911	0.911	0.909	0.909	0.906	0.904	0.901	0.898	0.895	0.890	0.886	0.881	0.875	0.870	0.864	0.858	0.851	0.844	0.836	0.828	0.820	0.811	0.804	0.794	0.786	0.776	0.768	0.758	0.746	0.738	0.728	0.718	0.706	0.698	0.688	0.676	0.666	0.656	0.646	0.636	0.626	0.615	0.606	0.595	0.586	0.575	0.565	0.555	0.545	0.535	0.525	0.514	0.505	0.495	0.485	0.476	0.466	0.458	0.449	0.440	0.431	0.422	0.414	0.408	0.400	0.392	0.386	0.380	0.374	0.369	0.364	0.359	0.355	0.351	0.349	0.346	0.345	0.344	0.342	0.344	0.344	0.346	0.348	0.351	0.355	0.359	0.364	0.370	0.376	0.384	0.392	0.401	0.410	0.420	0.431	0.442	0.452	0.465	0.478	0.491	0.504	0.518	0.530	0.545	0.559	0.574	0.588	0.602	0.616	0.630	0.645	0.658	0.671	0.685	0.698	0.710	0.721	0.732	0.744	0.754	0.764	0.772	0.781	0.789	0.796	0.802	0.808	0.812	0.816	0.820	0.820	0.821	0.822	0.820	0.819	0.816	0.814	0.809	0.804	0.798	0.791	0.784	0.776	0.766	0.756	0.746	0.735	0.724	0.711	0.700	0.688	0.674	0.660	0.646	0.632	0.618	0.605	0.590	0.575	0.560	0.546	0.531	0.519	0.504	0.491	0.476	0.464	0.451	0.439	0.426	0.415	0.405	0.394	0.384	0.374	0.366	0.358	0.349	0.341	0.335	0.329	0.322	0.318	0.314	0.310	0.306	0.304	0.301	0.300	0.299	0.299	0.299	0.300	0.300	0.301	0.304	0.305	0.308	0.310	0.312	0.316	0.320	0.322	0.326	0.329	0.332	0.336	0.339	0.342	0.346	0.349	0.351	0.354	0.355	0.358	0.360	0.361	0.362	0.362	0.364	0.362	0.362	0.361	0.360	0.359	0.356	0.354	0.351	0.348	0.344	0.340	0.336	0.331	0.326	0.320	0.315	0.309	0.302	0.294	0.288	0.280	0.272	0.265	0.256	0.250	0.241	0.234	0.225	0.216	0.209	0.201	0.192	0.184	0.176	0.169	0.160	0.151	0.145	0.136	0.129	0.121	0.112	0.105	0.098	0.090	0.082	0.075	0.068	0.061	0.055	0.048	0.040	0.034	0.026	0.020	0.012	0.006	-0.002	-0.009	-0.016	-0.024	-0.030	-0.038	-0.045	-0.051	-0.059	-0.068	-0.074	-0.081	-0.089	-0.096	-0.102	-0.110	-0.118	-0.124	-0.130	-0.136	-0.142	-0.149	-0.155	-0.160	-0.166	-0.170	-0.174	-0.179	-0.182	-0.185	-0.188	-0.189	-0.190	-0.192	-0.191	-0.190	-0.190	-0.189	-0.186	-0.182	-0.180	-0.175	-0.170	-0.165	-0.158	-0.151	-0.145	-0.136	-0.129	-0.120	-0.111	-0.102	-0.091	-0.082	-0.072	-0.062	-0.052	-0.042	-0.032	-0.022	-0.014	-0.005	0.004	0.012	0.020	0.028	0.034	0.041	0.045	0.051	0.055	0.059	0.062	0.064	0.065	100.000	5.000	2.000	1.000	6.000	0.000	0.000	0.000	0.000	0.000	0.000	0.000	0.000	0.000	0.000	0.000	0.000	0.000	4.239	4.246	4.254	4.262	4.270	4.278	4.285	4.292	4.301	4.309	4.316	4.325	4.332	4.340	4.349	4.358	4.365	4.375	4.384	4.392	4.402	4.414	4.424	4.434	4.445	4.456	4.469	4.480	4.492	4.505	4.519	4.530	4.544	4.558	4.571	4.585	4.599	4.614	4.628	4.641	4.655	4.670	4.684	4.698	4.711	4.725	4.739	4.751	4.765	4.778	4.789	4.801	4.812	4.824	4.835	4.845	4.856	4.865	4.875	4.884	4.892	4.900	4.908	4.915	4.922	4.930	4.936	4.941	4.946	4.952	4.958	4.962	4.968	4.971	4.976	4.980	4.982	4.986	4.990	4.994	4.996	5.000	5.004	5.008	5.011	5.015	5.018	5.022	5.025	5.030	5.034	5.039	5.044	5.048	5.052	5.058	5.064	5.068	5.074	5.080	5.086	5.092	5.099	5.106	5.112	5.120	5.128	5.135	5.142	5.150	5.158	5.165	5.172	5.180	5.188	5.195	5.202	5.210	5.219	5.226	5.234	5.241	5.249	5.256	5.264	5.271	5.276	5.285	5.291	5.298	5.305	5.310	5.316	5.322	5.329	5.334	5.340	5.346	5.350	5.356	5.362	5.366	5.371	5.376	5.380	5.384	5.389	5.392	5.396	5.400	5.405	5.409	5.412	5.415	5.420	5.424	5.426	5.431	5.434	5.439	5.442	5.446	5.450	5.452	5.458	5.461	5.466	5.469	5.472	5.478	5.481	5.485	5.490	5.494	5.499	5.502	5.508	5.512	5.516	5.521	5.525	5.529	5.534	5.538	5.542	5.545	5.549	5.552	5.556	5.560	5.562	5.568	5.570	5.572	5.575	5.578	5.580	5.582	5.584	5.584	5.585	5.586	5.586	5.586	5.585	5.582	5.581	5.580	5.576	5.574	5.570	5.565	5.561	5.556	5.549	5.542	5.535	5.528	5.519	5.510	5.500	5.489	5.479	5.466	5.454	5.440	5.425	5.411	5.395	5.379	5.361	5.344	5.326	5.306	5.286	5.266	5.244	5.222	5.199	5.175	5.150	5.125	5.098	5.071	5.044	5.015	4.986	4.956	4.925	4.894	4.861	4.829	4.795	4.760	4.726	4.691	4.654	4.619	4.580	4.542	4.504	4.465	4.426	4.386	4.346	4.305	4.262	4.222	4.180	4.139	4.096	4.054	4.010	3.969	3.925	3.882	3.840	3.798	3.755	3.712	3.670	3.629	3.588	3.548	3.506	3.466	3.426	3.389	3.350	3.312	3.275	3.240	3.205	3.171	3.136	3.105	3.072	3.042	3.011	2.982	2.955	2.928	2.901	2.876	2.854	2.830	2.809	2.788	2.768	2.750	2.731	2.715	2.700	2.685	2.671	2.658	2.645	2.634	2.624	2.614	2.605	2.598	2.590	2.582	2.575	2.570	2.565	2.561	2.556	2.554	2.551	2.548	2.545	2.544	2.542	2.540	2.539	2.539	2.538	2.538	2.536	2.536	2.535	2.536	2.535	2.536	2.536	2.536	2.536	2.538	2.538	2.536	2.538	2.538	2.538	2.538	2.539	2.538	2.539	2.539	2.539	2.540	2.541	2.541	2.542	2.542	2.544	2.544	2.545	2.545	2.548	2.548	2.550	2.551	2.554	2.556	2.559	2.561	2.564	2.569	2.571	2.575	2.580	2.585	2.590	2.595	2.601	2.608	2.614	2.622	2.629	2.638	2.646	2.654	2.665	2.674	2.684	2.694	2.705	2.716	2.729	2.741	2.754	2.766	2.779	2.792	2.808	2.821	2.836	2.851	2.866	2.881	2.898	2.912	2.929	2.944	2.961	2.978	2.994	3.011	3.028	3.045	3.061	3.079	3.095	3.111	3.129	3.145	3.160	3.176	3.192	3.208	3.222	3.238	3.251	3.265	3.279	3.291	3.304	3.318	3.329	3.340	3.352	3.362	3.372	3.381	3.391	3.400	3.408	3.414	3.420	3.426	3.431	3.436	3.440	3.444	3.445	3.448	3.448	3.449	3.449	3.448	3.446	3.444	3.441	3.439	3.435	3.431	3.425	3.421	3.415	3.408	3.401	3.394	3.386	3.379	3.370	3.361	3.352	3.344	3.335	3.326	3.316	3.308	3.299	3.290	3.282	3.272	3.265	3.258	3.250	3.244	3.236	3.231	3.226	3.221	3.218	3.215	3.212	3.210	3.209	3.209	3.209	3.211	3.214	3.218	3.221	3.226	3.231	3.238	3.245	3.252	3.261	3.271	3.280	3.290	3.301	3.312	3.324	3.336	3.349	3.362	3.375	3.388	3.400	3.414	3.426	3.439	3.451	3.462	3.474	3.485	3.496	3.505	3.515	3.524	3.530	3.538	3.544	3.549	3.552	3.556	3.558	3.560	3.560	3.560	3.558	3.556	3.554	3.549	3.544	3.539	3.532	3.526	3.519	3.511	3.502	3.494	3.485	3.476	3.466	3.458	3.448	3.439	3.430	3.422	3.414	3.406	3.399	3.392	3.386	3.381	3.376	3.374	3.371	3.370	3.370	3.370	3.372	3.376	3.380	3.385	3.392	3.400	3.408	3.419	3.429	3.441	3.454	3.469	3.482	3.499	3.515	3.532	3.551	3.569	3.588	3.606	3.626	3.648	3.668	3.688	3.709	3.730	3.751	3.771	3.791	3.812	3.832	3.851	3.870	3.889	3.906	3.924	3.940	3.956	3.970	3.986	3.999	4.012	4.024	4.035	4.044	4.054	4.062	4.070	4.076	4.082	4.088	4.090	4.095	4.096	4.099	4.099	4.099	4.099	4.098	4.095	4.094	4.090	4.086	4.081	4.077	4.071	4.065	4.059	4.052	4.045	4.037	4.029	4.021	4.012	4.003	3.994	3.985	3.974	3.965	3.954	3.944	3.931	3.921	3.910	3.899	3.886	3.874	3.861	3.849	3.835	3.822	3.809	3.795	3.781	3.766	3.752	3.738	3.722	3.708	3.692	3.676	3.660	3.645	3.629	3.612	3.595	3.579	3.561	3.544	3.526	3.509	3.491	3.472	3.455	3.436	3.418	3.399	3.380	3.361	3.344	3.325	3.305	3.286	3.268	3.249	3.230	3.211	3.192	3.174	3.155	3.136	3.118	3.099	3.080	3.061	3.044	3.026	3.008	2.990	2.972	2.955	2.938	2.921	2.904	2.886	2.870	2.854	2.836	2.820	2.804	2.788	2.772	2.756	2.740	2.724	2.709	2.692	2.678	2.661	2.646	2.631	2.616	2.600	2.585	2.569	2.552	2.536	2.521	2.504	2.488	2.472	2.455	2.439	2.422	2.404	2.388	2.369	2.351	2.334	2.316	2.298	2.279	2.260	2.241	2.222	2.205	2.186	2.166	2.148	2.128	2.110	2.090	2.072	2.054	2.035	2.016	1.998	1.979	1.961	1.945	1.926	1.910	1.894	1.878	1.861	1.846	1.831	1.818	1.805	1.791	1.780	1.768	1.756	1.746	1.735	1.728	1.719	1.710	1.701	1.695	1.689	1.682	1.678	1.672	1.669	1.665	1.662	1.659	1.656	1.654	1.652	1.651	1.650	1.649	1.649	1.649	1.649	1.648	1.648	1.648	1.648	1.646	1.646	1.646	1.645	1.645	1.642	1.642	1.641	1.640	1.639	1.636	1.634	1.631	1.629	1.626	1.624	1.620	1.618	1.614	1.610	1.606	1.601	1.598	1.592	1.588	1.582	1.578	1.572	1.566	1.561	1.555	1.550	1.546	1.540	1.535	1.530	1.525	1.520	1.516	1.511	1.508	1.502	1.498	1.494	1.490	1.486	1.482	1.480	1.476	1.474	1.471	1.469	1.466	1.462	1.460	1.458	1.455	1.451	1.450	1.448	1.445	1.442	1.440	1.436	1.434	1.431	1.429	1.425	1.421	1.419	1.415	1.411	1.408	1.402	1.399	1.392	1.389	1.384	1.378	1.371	1.368	1.361	1.355	1.349	1.342	1.336	1.330	1.324	1.318	1.312	1.306	1.300	1.295	1.290	1.285	1.280	1.276	1.272	1.269	1.266	1.262	1.260	1.259	1.259	1.258	1.258	1.260	1.261	1.262	1.266	1.270	1.275	1.280	1.288	1.294	1.301	1.310	1.319	1.330	1.340	1.351	1.364	1.376	1.390	1.404	1.419	1.434	1.450	1.465	1.482	1.499	1.516	1.532	1.550	1.568	1.585	1.602	1.621	1.639	1.655	1.672	1.689	1.705	1.722	1.738	1.752	1.768	1.782	1.796	1.809	1.822	1.832	1.845	1.855	1.865	1.874	1.882	1.890	1.896	1.902	1.908	1.912	1.916	1.920	1.922	1.922	1.924	1.924	1.925	1.924	1.922	1.920	1.918	1.915	1.911	1.909	1.905	1.901	1.896	1.892	1.888	1.882	1.879	1.874	1.869	1.864	1.860	1.856	1.851	1.849	1.845	1.842	1.839	1.836	1.836	1.834	1.832	1.832	1.834	1.834	1.835	1.838	1.840	1.845	1.849	1.852	1.859	1.864	1.871	1.879	1.886	1.895	1.904	1.914	1.925	1.936	1.948	1.960	1.972	1.986	2.000	2.015	2.030	2.045	2.060	2.078	2.095	2.110	2.128	2.145	2.162	2.180	2.199	2.215	2.234	2.250	2.269	2.285	2.304	2.320	2.338	2.354	2.370	2.385	2.401	2.416	2.431	2.445	2.460	2.472	2.485	2.496	2.509	2.519	2.529	2.539	2.548	2.556	2.562	2.570	2.576	2.582	2.586	2.590	2.594	2.596	2.599	2.599	2.600	2.600	2.600	2.600	2.599	2.595	2.594	2.591	2.588	2.585	2.580	2.575	2.571	2.566	2.561	2.556	2.550	2.544	2.538	2.531	2.525	2.518	2.511	2.504	2.496	2.489	2.481	2.474	2.465	2.458	2.449	2.440	2.431	2.422	2.412	2.404	2.394	2.384	2.374	2.362	2.351	2.340	2.328	2.316	2.302	2.290	2.278	2.262	2.249	2.234	2.218	2.201	2.185	2.169	2.151	2.132	2.115	2.096	2.076	2.056	2.038	2.016	1.995	1.975	1.954	1.931	1.909	1.888	1.864	1.841	1.818	1.795	1.772	1.748	1.725	1.701	1.678	1.654	1.631	1.608	1.584	1.561	1.539	1.516	1.492	1.470	1.449	1.426	1.404	1.382	1.361	1.340	1.319	1.299	1.279	1.258	1.239	1.218	1.198	1.178	1.159	1.139	1.120	1.100	1.080	1.061	1.042	1.022	1.004	0.985	0.966	0.946	0.926	0.908	0.888	0.868	0.849	0.829	0.809	0.788	0.769	0.748	0.729	0.708	0.688	0.666	0.646	0.626	0.605	0.585	0.564	0.544	0.524	0.504	0.484	0.465	0.445	0.426	0.408	0.389	0.371	0.352	0.335	0.319	0.301	0.286	0.270	0.255	0.241	0.226	0.214	0.201	0.189	0.178	0.168	0.158	0.149	0.140	0.131	0.125	0.119	0.111	0.106	0.102	0.098	0.095	0.092	0.091	0.089	0.088	0.088	0.088	0.088	0.088	0.089	0.091	0.092	0.094	0.098	0.100	0.102	0.108	0.110	0.114	0.119	0.122	0.126	0.131	0.135	0.140	0.144	0.149	0.152	0.158	0.162	0.168	0.171	0.176	0.182	0.186	0.191	0.196	0.201	0.205	0.211	0.216	0.221	0.228	0.232	0.239	0.244	0.250	0.256	0.262	0.269	0.276	0.285	0.292	0.300	0.309	0.318	0.325	0.335	0.344	0.355	0.365	0.376	0.386	0.400	0.411	0.424	0.436	0.450	0.464	0.478	0.492	0.506	0.522	0.539	0.554	0.570	0.585	0.601	0.619	0.635	0.651	0.670	0.686	0.702	0.720	0.736	0.754	0.770	0.786	0.802	0.820	0.835	0.851	0.866	0.881	0.896	0.910	0.925	0.939	0.952	0.965	0.978	0.990	1.001	1.011	1.022	1.032	1.042	1.051	1.061	1.068	1.076	1.082	1.089	1.094	1.100	1.105	1.109	1.112	1.115	1.118	1.119	1.121	1.121	1.124	1.122	1.122	1.121	1.120	1.118	1.115	1.112	1.109	1.104	1.099	1.095	1.089	1.082	1.076	1.069	1.061	1.051	1.042	1.032	1.022	1.011	0.999	0.988	0.975	0.960	0.948	0.931	0.916	0.901	0.885	0.868	0.850	0.832	0.814	0.795	0.775	0.755	0.735	0.715	0.694	0.672	0.650	0.629	0.606	0.585	0.562	0.539	0.518	0.495	0.472	0.450	0.428	0.405	0.384	0.361	0.340	0.319	0.299	0.279	0.259	0.239	0.221	0.202	0.185	0.168	0.151	0.136	0.121	0.106	0.094	0.081	0.070	0.058	0.048	0.038	0.029	0.020	0.012	0.005	-0.001	-0.008	-0.012	-0.016	-0.020	-0.025	-0.029	-0.031	-0.034	-0.035	-0.038	-0.038	-0.040	-0.040	-0.041	-0.041	-0.041	-0.042	-0.042	-0.041	-0.042	-0.041	-0.042	-0.042	-0.042	-0.042	-0.044	-0.044	-0.044	-0.044	-0.045	-0.048	-0.048	-0.049	-0.051	-0.052	-0.055	-0.058	-0.059	-0.061	-0.064	-0.066	-0.069	-0.071	-0.074	-0.078	-0.080	-0.084	-0.086	-0.089	-0.091	-0.096	-0.098	-0.100	-0.102	-0.105	-0.108	-0.110	-0.111	-0.112	-0.115	-0.116	-0.118	-0.119	-0.119	-0.119	-0.120	-0.119	-0.119	-0.119	-0.118	-0.116	-0.114	-0.112	-0.109	-0.105	-0.101	-0.098	-0.092	-0.088	-0.082	-0.076	-0.069	-0.062	-0.054	-0.045	-0.036	-0.026	-0.018	-0.006	0.004	0.016	0.029	0.041	0.055	0.068	0.084	0.098	0.114	0.129	0.145	0.161	0.180	0.198	0.215	0.234	0.254	0.271	0.291	0.310	0.330	0.350	0.370	0.390	0.410	0.430	0.450	0.469	0.490	0.509	0.529	0.548	0.568	0.585	0.605	0.622	0.640	0.656	0.674	0.689	0.705	0.719	0.732	0.746	0.760	0.772	0.784	0.794	0.805	0.815	0.825	0.832	0.840	0.848	0.854	0.860	0.865	0.870	0.874	0.878	0.880	0.881	0.884	0.885	0.888	0.888	0.888	0.888	0.886	0.888	0.886	0.884	0.882	0.882	0.880	0.879	0.878	0.876	0.872	0.871	0.870	0.868	0.868	0.865	0.865	0.864	0.862	0.861	0.860	0.861	0.861	0.861	0.861	0.861	0.862	0.862	0.864	0.866	0.869	0.870	0.874	0.876	0.879	0.882	0.886	0.890	0.894	0.898	0.902	0.908	0.912	0.918	0.922	0.929	0.935	0.940	0.948	0.954	0.960	0.968	0.974	0.981	0.989	0.998	1.005	1.012	1.020	1.028	1.036	1.045	1.051	1.060	1.068	1.076	1.085	1.094	1.101	1.110	1.119	1.126	1.136	1.144	1.152	1.161	1.170	1.178	1.186	1.195	1.204	1.211	1.220	1.228	1.236	1.242	1.251	1.259	1.266	1.272	1.281	1.288	1.294	1.300	1.306	1.312	1.319	1.325	1.331	1.336	1.341	1.346	1.351	1.356	1.360	1.365	1.369	1.372	1.378	1.380	1.382	1.386	1.390	1.392	1.395	1.398	1.400	1.404	1.406	1.409	1.410	1.412	1.415	1.416	1.418	1.420	1.422	1.422	1.425	1.428	1.429	1.430	1.432	1.434	1.435	1.439	1.440	1.441	1.442	1.446	1.448	1.450	1.451	1.454	1.455	1.458	1.459	1.461	1.462	1.465	1.466	1.469	1.471	1.472	1.475	1.479	1.480	1.482	1.485	1.488	1.489	1.492	1.495	1.499	1.500	1.504	1.506	1.509	1.512	1.515	1.519	1.521	1.525	1.529	1.531	1.535	1.539	1.544	1.548	1.551	1.555	1.559	1.564	1.568	1.572	1.578	1.581	1.586	1.591	1.595	1.600	1.605	1.611	1.615	1.620	1.625	1.630	1.635	1.639	1.644	1.649	1.654	1.658	1.661	1.666	1.669	1.672	1.676	1.679	1.682	1.685	1.688	1.689	1.691	1.692	1.694	1.695	1.695	1.695	1.695	1.694	1.692	1.690	1.689	1.686	1.682	1.680	1.675	1.671	1.665	1.660	1.652	1.646	1.639	1.630	1.621	1.612	1.602	1.592	1.581	1.570	1.559	1.546	1.532	1.518	1.504	1.490	1.475	1.459	1.442	1.426	1.408	1.391	1.372	1.355	1.335	1.315	1.296	1.276	1.256	1.235	1.214	1.194	1.171	1.150	1.126	1.105	1.082	1.061	1.039	1.016	0.994	0.971	0.950	0.928	0.906	0.882	0.861	0.840	0.818	0.798	0.776	0.756	0.735	0.716	0.696	0.678	0.660	0.640	0.624	0.605	0.590	0.574	0.558	0.544	0.529	0.515	0.502	0.490	0.476	0.465	0.455	0.444	0.432	0.425	0.415	0.408	0.399	0.391	0.385	0.378	0.372	0.365	0.360	0.355	0.350	0.345	0.340	0.336	0.332	0.329	0.325	0.320	0.316	0.312	0.309	0.305	0.301	0.296	0.292	0.289	0.285	0.280	0.275	0.270	0.264	0.259	0.251	0.246	0.240	0.232	0.226	0.219	0.211	0.204	0.196	0.188	0.180	0.171	0.162	0.154	0.145	0.135	0.126	0.116	0.108	0.098	0.088	0.078	0.069	0.059	0.050	0.040	0.030	0.020	0.011	0.001	-0.006	-0.016	-0.025	-0.032	-0.041	-0.050	-0.056	-0.064	-0.071	-0.078	-0.085	-0.090	-0.096	-0.101	-0.106	-0.111	-0.115	-0.118	-0.121	-0.122	-0.125	-0.126	-0.128	-0.126	-0.126	-0.126	-0.124	-0.121	-0.119	-0.115	-0.110	-0.105	-0.100	-0.092	-0.086	-0.078	-0.069	-0.059	-0.050	-0.038	-0.026	-0.014	-0.001	0.014	0.028	0.044	0.059	0.075	0.094	0.111	0.130	0.149	0.169	0.188	0.208	0.229	0.250	0.271	0.294	0.316	0.338	0.360	0.382	0.404	0.426	0.448	0.469	0.490	0.511	0.534	0.554	0.572	0.592	0.612	0.630	0.648	0.665	0.682	0.699	0.714	0.729	0.742	0.756	0.770	0.780	0.791	0.802	0.812	0.821	0.830	0.838	0.845	0.851	0.858	0.862	0.868	0.872	0.878	0.881	0.885	0.888	0.891	0.894	0.898	0.900	0.904	0.906	0.910	0.912	0.915	0.919	0.922	0.928	0.932	0.938	0.942	0.949	0.955	0.962	0.969	0.979	0.986	0.996	1.005	1.016	1.028	1.040	1.054	1.066	1.081	1.096	1.112	1.129	1.146	1.162	1.181	1.200	1.221	1.240	1.261	1.282	1.304	1.325	1.348	1.371	1.394	1.418	1.441	1.465	1.489	1.514	1.539	1.564	1.589	1.614	1.640	1.665	1.691	1.716	1.742	1.768	1.791	1.818	1.841	1.866	1.891	1.916	1.940	1.964	1.988	2.010	2.034	2.056	2.079	2.101	2.122	2.144	2.165	2.185	2.205	2.225	2.245	2.264	2.282	2.300	2.319	2.335	2.352	2.368	2.384	2.399	2.412	2.426	2.440	2.454	2.466	2.478	2.489	2.501	2.511	2.520	2.530	2.538	2.548	2.555	2.562	2.570	2.576	2.581	2.588	2.591	2.596	2.600	2.605	2.608	2.610	2.612	2.615	2.616	2.618	2.619	2.619	2.620	2.619	2.619	2.618	2.616	2.616	2.614	2.612	2.610	2.608	2.605	2.602	2.600	2.596	2.594	2.590	2.586	2.584	2.579	2.575	2.572	2.568	2.564	2.559	2.555	2.551	2.546	2.542	2.538	2.532	2.529	2.524	2.519	2.515	2.510	2.505	2.500	2.496	2.491	2.486	2.481	2.478	2.472	2.468	2.462	2.456	2.451	2.446	2.441	2.438	2.432	2.426	2.422	2.418	2.412	2.408	2.402	2.398	2.392	2.389	2.384	2.380	2.375	2.371	2.368	2.364	2.360	2.358	2.355	2.352	2.350	2.348	2.346	2.345	2.345	2.344	2.344	2.344	2.344	2.345	2.348	2.348	2.351	2.354	2.358	2.362	2.366	2.374	2.379	2.385	2.392	2.401	2.409	2.418	2.429	2.439	2.449	2.460	2.472	2.482	2.495	2.508	2.522	2.535	2.550	2.564	2.578	2.592	2.608	2.622	2.638	2.652	2.668	2.684	2.698	2.712	2.726	2.741	2.755	2.768	2.781	2.794	2.806	2.818	2.830	2.840	2.851	2.861	2.870	2.879	2.886	2.895	2.901	2.909	2.915	2.920	2.925	2.930	2.935	2.939	2.942	2.946	2.948	2.950	2.954	2.955	2.958	2.961	2.964	2.966	2.968	2.970	2.972	2.976	2.979	2.982	2.986	2.990	2.995	2.999	3.005	3.011	3.019	3.024	3.032	3.041	3.050	3.060	3.070	3.080	3.092	3.104	3.116	3.130	3.142	3.158	3.171	3.186	3.201	3.218	3.234	3.250	3.266	3.282	3.299	3.316	3.332	3.350	3.366	3.382	3.399	3.415	3.431	3.446	3.461	3.474	3.488	3.500	3.512	3.524	3.535	3.546	3.555	3.562	3.570	3.576	3.582	3.586	3.591	3.592	3.596	3.596	3.596	3.594	3.592	3.590	3.586	3.581	3.576	3.569	3.562	3.554	3.545	3.536	3.525	3.515	3.504	3.491	3.480	3.466	3.454	3.440	3.426	3.411	3.398	3.382	3.369	3.354	3.341	3.326	3.312	3.299	3.285	3.272	3.260	3.248	3.234	3.224	3.212	3.201	3.191	3.181	3.172	3.165	3.158	3.151	3.145	3.140	3.135	3.131	3.129	3.126	3.125	3.125	3.124	3.125	3.126	3.129	3.132	3.135	3.139	3.145	3.149	3.155	3.162	3.169	3.176	3.184	3.192	3.200	3.209	3.218	3.226	3.236	3.244	3.254	3.262	3.271	3.280	3.291	3.299	3.308	3.316	3.322	3.331	3.339	3.345	3.351	3.358	3.364	3.369	3.374	3.378	3.381	3.384	3.386	3.388	3.389	3.389	3.389	3.389	3.386	3.384	3.381	3.376	3.372	3.369	3.362	3.356	3.350	3.342	3.335	3.326	3.318	3.309	3.299	3.288	3.278	3.266	3.255	3.242	3.230	3.218	3.205	3.192	3.179	3.166	3.151	3.139	3.125	3.111	3.098	3.084	3.070	3.055	3.042	3.029	3.015	3.001	2.989	2.976	2.965	2.952	2.940	2.930	2.918	2.908	2.899	2.889	2.879	2.870	2.864	2.856	2.849	2.842	2.838	2.832	2.829	2.825	2.821	2.819	2.816	2.815	2.816	2.816	2.816	2.819	2.821	2.822	2.826	2.830	2.834	2.839	2.845	2.851	2.856	2.864	2.871	2.879	2.886	2.895	2.905	2.914	2.924	2.932	2.942	2.952	2.964	2.974	2.984	2.995	3.005	3.016	3.026	3.038	3.048	3.059	3.070	3.081	3.091	3.102	3.112	3.122	3.132	3.142	3.151	3.161	3.171	3.180	3.189	3.198	3.206	3.214	3.221	3.229	3.235	3.241	3.248	3.252	3.258	3.262	3.265	3.269	3.272	3.274	3.275	3.276	3.278	3.278	3.275	3.275	3.271	3.270	3.265	3.261	3.255	3.250	3.244	3.236	3.228	3.220	3.210	3.200	3.190	3.179	3.168	3.155	3.142	3.129	3.115	3.100	3.086	3.070	3.055	3.039	3.022	3.006	2.989	2.971	2.954	2.938	2.919	2.901	2.884	2.866	2.849	2.831	2.814	2.798	2.780	2.764	2.748	2.731	2.716	2.701	2.688	2.672	2.660	2.645	2.632	2.620	2.609	2.598	2.588	2.578	2.566	2.558	2.549	2.541	2.532	2.526	2.519	2.512	2.508	2.501	2.496	2.491	2.486	2.481	2.478	2.475	2.471	2.466	2.464	2.460	2.458	2.452	2.449	2.445	2.441	2.438	2.432	2.428	2.424	2.419	2.414	2.408	2.402	2.396	2.390	2.384	2.378	2.371	2.362	2.355	2.348	2.339	2.331	2.322	2.314	2.304	2.295	2.285	2.275	2.265	2.256	2.246	2.236	2.225	2.215	2.205	2.195	2.185	2.175	2.165	2.155	2.145	2.138	2.128	2.119	2.110	2.101	2.092	2.084	2.078	2.069	2.062	2.055	2.049	2.042	2.036	2.031	2.026	2.021	2.016	2.013	2.009	2.005	2.001	1.999	1.996	1.994	1.992	1.990	1.988	1.986	1.985	1.984	1.982	1.981	1.981	1.980	1.980	1.979	1.978	1.978	1.976	1.975	1.974	1.972	1.971	1.968	1.966	1.964	1.961	1.959	1.955	1.951	1.946	1.942	1.938	1.932	1.925	1.920	1.912	1.905	1.898	1.888	1.880	1.869	1.860	1.849	1.838	1.826	1.812	1.800	1.788	1.772	1.758	1.741	1.725	1.709	1.692	1.675	1.656	1.638	1.619	1.599	1.579	1.559	1.539	1.516	1.495	1.474	1.451	1.429	1.406	1.385	1.361	1.338	1.314	1.291	1.268	1.242	1.219	1.195	1.171	1.148	1.124	1.100	1.075	1.052	1.029	1.006	0.984	0.961	0.939	0.916	0.894	0.872	0.851	0.830	0.810	0.789	0.769	0.749	0.730	0.711	0.692	0.674	0.656	0.639	0.621	0.606	0.590	0.575	0.560	0.545	0.532	0.519	0.507	0.495	0.485	0.475	0.464	0.455	0.448	0.439	0.432	0.425	0.419	0.414	0.409	0.405	0.401	0.399	0.398	0.395	0.395	0.395	0.395	0.396	0.398	0.400	0.404	0.408	0.411	0.416	0.421	0.426	0.434	0.440	0.448	0.455	0.462	0.471	0.480	0.490	0.499	0.509	0.518	0.528	0.539	0.549	0.559	0.569	0.580	0.590	0.600	0.611	0.620	0.630	0.640	0.650	0.659	0.666	0.675	0.682	0.690	0.698	0.702	0.709	0.714	0.719	0.722	0.726	0.729	0.730	0.731	0.732	0.732	0.732	0.731	0.729	0.726	0.722	0.719	0.714	0.709	0.702	0.696	0.689	0.681	0.672	0.665	0.656	0.646	0.638	0.628	0.618	0.608	0.598	0.586	0.575	0.564	0.554	0.544	0.532	0.521	0.511	0.501	0.492	0.482	0.474	0.464	0.456	0.449	0.440	0.434	0.429	0.422	0.418	0.414	0.411	0.409	0.408	0.408	0.408	0.408	0.410	0.414	0.416	0.421	0.428	0.434	0.442	0.451	0.461	0.472	0.485	0.498	0.512	0.528	0.544	0.562	0.581	0.601	0.622	0.645	0.668	0.691	0.716	0.741	0.769	0.796	0.826	0.856	0.885	0.916	0.949	0.981	1.016	1.051	1.086	1.121	1.159	1.196	1.235	1.272	1.312	1.351	1.391	1.431	1.474	1.514	1.556	1.598	1.640	1.681	1.724	1.765	1.809	1.851	1.894	1.936	1.979	2.021	2.062	2.105	2.146	2.188	2.229	2.269	2.310	2.349	2.388	2.428	2.465	2.502	2.540	2.576	2.612	2.648	2.682	2.716	2.750	2.782	2.815	2.846	2.876	2.905	2.934	2.962	2.990	3.018	3.042	3.068	3.091	3.115	3.138	3.160	3.181	3.201	3.221	3.240	3.259	3.276	3.292	3.309	3.324	3.339	3.354	3.368	3.380	3.394	3.405	3.418	3.428	3.439	3.449	3.459	3.468	3.478	3.486	3.495	3.504	3.511	3.520	3.528	3.535	3.542	3.550	3.556	3.564	3.571	3.578	3.585	3.591	3.599	3.605	3.611	3.619	3.626	3.632	3.639	3.646	3.654	3.660	3.668	3.674	3.680	3.688	3.695	3.701	3.709	3.715	3.721	3.729	3.735	3.742	3.749	3.754	3.760	3.766	3.772	3.778	3.784	3.790	3.794	3.799	3.804	3.808	3.811	3.815	3.819	3.821	3.824	3.826	3.829	3.830	3.831	3.832	3.835	3.835	3.834	3.835	3.834	3.834	3.832	3.831	3.830	3.828	3.825	3.824	3.820	3.819	3.814	3.811	3.808	3.804	3.801	3.798	3.795	3.790	3.786	3.784	3.779	3.775	3.771	3.769	3.764	3.760	3.756	3.754	3.750	3.748	3.744	3.742	3.740	3.739	3.735	3.734	3.732	3.731	3.730	3.729	3.729	3.728	3.728	3.729	3.729	3.730	3.730	3.731	3.734	3.735	3.738	3.740	3.742	3.745	3.749	3.752	3.756	3.760	3.764	3.769	3.774	3.778	3.784	3.789	3.795	3.800	3.805	3.811	3.819	3.825	3.830	3.838	3.845	3.851	3.859	3.865	3.874	3.880	3.889	3.895	3.904	3.911	3.920	3.928	3.935	3.942	3.950	3.959	3.966	3.975	3.982	3.991	3.998	4.006	4.014	4.021	4.029	4.036	4.045	4.051	4.059	4.065	4.072	4.080	4.086	4.094	4.100	4.106	4.112	4.119	4.124	4.129	4.134	4.140	4.144	4.149	4.152	4.156	4.160	4.162	4.166	4.169	4.171	4.174	4.176	4.178	4.180	4.181	4.182	4.182	4.184	4.184	4.184	4.184	4.184	4.182	4.181	4.180	4.180	4.178	4.176	4.174	4.171	4.169	4.165	4.162	4.160	4.156	4.151	4.149	4.145	4.139	4.135	4.130	4.125	4.119	4.114	4.108	4.101	4.095	4.089	4.081	4.074	4.065	4.058	4.049	4.040	4.031	4.021	4.010	3.999	3.986	3.974	3.961	3.946	3.932	3.916	3.901	3.884	3.866	3.849	3.830	3.809	3.789	3.768	3.744	3.721	3.696	3.672	3.646	3.620	3.591	3.562	3.534	3.502	3.471	3.440	3.406	3.372	3.338	3.302	3.266	3.230	3.194	3.155	3.118	3.078	3.040	2.999	2.960	2.920	2.879	2.839	2.799	2.759	2.718	2.678	2.638	2.599	2.559	2.520	2.481	2.444	2.406	2.369	2.334	2.298	2.262	2.230	2.196	2.164	2.132	2.102	2.072	2.045	2.018	1.991	1.966	1.942	1.920	1.898	1.876	1.858	1.838	1.820	1.802	1.789	1.774	1.760	1.748	1.736	1.725	1.715	1.706	1.698	1.690	1.684	1.678	1.672	1.668	1.664	1.659	1.655	1.654	1.651	1.650	1.649	1.646	1.646	1.646	1.644	1.645	1.645	1.645	1.644	1.645	1.645	1.645	1.645	1.646	1.646	1.646	1.646	1.648	1.648	1.649	1.649	1.649	1.649	1.649	1.649	1.650	1.649	1.650	1.650	1.650	1.650	1.650	1.651	1.651	1.651	1.652	1.652	1.654	1.656	1.658	1.659	1.661	1.662	1.666	1.669	1.672	1.676	1.680	1.686	1.690	1.696	1.704	1.710	1.718	1.726	1.736	1.745	1.755	1.766	1.778	1.790	1.802	1.816	1.830	1.844	1.860	1.875	1.892	1.909	1.926	1.945	1.964	1.984	2.002	2.022	2.042	2.064	2.085	2.106	2.130	2.151	2.174	2.198	2.219	2.242	2.266	2.289	2.311	2.334	2.358	2.381	2.402	2.426	2.448	2.470	2.490	2.511	2.531	2.550	2.571	2.589	2.608	2.625	2.642	2.658	2.675	2.689	2.704	2.719	2.731	2.744	2.754	2.765	2.775	2.784	2.792	2.799	2.806	2.811	2.816	2.820	2.824	2.825	2.826	2.828	2.828	2.825	2.824	2.821	2.819	2.814	2.810	2.804	2.799	2.791	2.784	2.776	2.768	2.759	2.749	2.739	2.729	2.719	2.708	2.696	2.685	2.674	2.661	2.649	2.638	2.626	2.612	2.602	2.591	2.579	2.569	2.558	2.548	2.536	2.528	2.519	2.510	2.502	2.495	2.489	2.482	2.476	2.472	2.469	2.466	2.464	2.462	2.462	2.462	2.464	2.466	2.469	2.474	2.479	2.484	2.490	2.496	2.504	2.512	2.521	2.531	2.540	2.551	2.561	2.572	2.584	2.596	2.608	2.620	2.631	2.644	2.655	2.666	2.678	2.690	2.700	2.710	2.720	2.729	2.738	2.745	2.754	2.760	2.766	2.771	2.775	2.780	2.782	2.785	2.786	2.788	2.788	2.788	2.786	2.785	2.781	2.779	2.775	2.771	2.768	2.764	2.758	2.754	2.748	2.742	2.738	2.732	2.728	2.722	2.719	2.715	2.711	2.708	2.705	2.704	2.704	2.704	2.705	2.706	2.709	2.714	2.718	2.725	2.730	2.739	2.748	2.758	2.770	2.781	2.795	2.809	2.825	2.841	2.859	2.876	2.895	2.912	2.932	2.955	2.975	2.996	3.019	3.041	3.062	3.085	3.108	3.130	3.152	3.174	3.196	3.218	3.239	3.260	3.280	3.299	3.319	3.336	3.354	3.370	3.386	3.400	3.415	3.428	3.439	3.451	3.461	3.470	3.479	3.485	3.490	3.495	3.500	3.502	3.505	3.505	3.506	3.505	3.504	3.502	3.499	3.495	3.490	3.485	3.480	3.472	3.466	3.458	3.451	3.442	3.434	3.425	3.415	3.406	3.396	3.386	3.376	3.365	3.355	3.344	3.334	3.321	3.310	3.299	3.289	3.278	3.268	3.256	3.244	3.234	3.222	3.211	3.201	3.190	3.180	3.169	3.158	3.148	3.136	3.125	3.115	3.105	3.094	3.082	3.072	3.062	3.051	3.040	3.030	3.019	3.009	2.998	2.985	2.975	2.964	2.951	2.940	2.929	2.916	2.905	2.892	2.881	2.870	2.856	2.845	2.832	2.820	2.808	2.795	2.784	2.770	2.759	2.746	2.734	2.721	2.709	2.696	2.684	2.670	2.658	2.645	2.634	2.621	2.609	2.596	2.584	2.571	2.559	2.548	2.536	2.524	2.512	2.499	2.488	2.476	2.464	2.452	2.441	2.430	2.419	2.408	2.396	2.385	2.374	2.364	2.351	2.341	2.330	2.319	2.306	2.295	2.282	2.271	2.260	2.249	2.238	2.224	2.214	2.201	2.189	2.175	2.162	2.151	2.138	2.124	2.111	2.099	2.085	2.071	2.058	2.044	2.030	2.016	2.002	1.989	1.975	1.960	1.946	1.932	1.918	1.904	1.890	1.875	1.862	1.848	1.834	1.821	1.806	1.792	1.780	1.768	1.755	1.742	1.730	1.716	1.705	1.691	1.680	1.669	1.659	1.646	1.636	1.625	1.614	1.605	1.595	1.585	1.575	1.566	1.558	1.548	1.539	1.530	1.521	1.512	1.505	1.496	1.489	1.480	1.472	1.465	1.456	1.449	1.440	1.432	1.424	1.416	1.408	1.399	1.390	1.382	1.374	1.365	1.355	1.346	1.338	1.329	1.320	1.311	1.301	1.291	1.282	1.272	1.262	1.252	1.244	1.234	1.224	1.215	1.204	1.192	1.184	1.172	1.162	1.152	1.142	1.132	1.122	1.112	1.102	1.092	1.082	1.072	1.062	1.054	1.044	1.035	1.025	1.015	1.006	0.996	0.988	0.979	0.970	0.960	0.952	0.942	0.932	0.925	0.915	0.906	0.896	0.888	0.879	0.869	0.860	0.850	0.841	0.832	0.824	0.814	0.804	0.794	0.785	0.775	0.765	0.756	0.745	0.736	0.726	0.716	0.706	0.699	0.689	0.679	0.670	0.661	0.652	0.642	0.635	0.626	0.619	0.611	0.604	0.596	0.590	0.585	0.579	0.574	0.570	0.565	0.561	0.559	0.556	0.555	0.555	0.554	0.556	0.558	0.559	0.562	0.568	0.572	0.578	0.585	0.592	0.601	0.610	0.620	0.630	0.642	0.654	0.668	0.681	0.696	0.711	0.729	0.745	0.762	0.781	0.799	0.819	0.838	0.858	0.878	0.898	0.919	0.939	0.959	0.979	1.000	1.020	1.040	1.060	1.079	1.099	1.118	1.136	1.154	1.171	1.188	1.204	1.220	1.234	1.248	1.261	1.274	1.284	1.296	1.305	1.314	1.322	1.329	1.334	1.340	1.344	1.346	1.350	1.351	1.351	1.352	1.351	1.350	1.348	1.344	1.341	1.338	1.334	1.328	1.322	1.318	1.311	1.305	1.299	1.292	1.286	1.279	1.272	1.266	1.259	1.254	1.248	1.241	1.235	1.231	1.226	1.222	1.219	1.215	1.212	1.211	1.209	1.209	1.209	1.209	1.211	1.214	1.216	1.220	1.224	1.228	1.235	1.240	1.248	1.255	1.264	1.274	1.282	1.292	1.304	1.316	1.329	1.341	1.355	1.368	1.382	1.396	1.411	1.428	1.442	1.459	1.476	1.491	1.509	1.525	1.542	1.559	1.575	1.591	1.609	1.625	1.642	1.658	1.675	1.691	1.706	1.721	1.738	1.751	1.766	1.780	1.794	1.808	1.821	1.832	1.845	1.858	1.868	1.878	1.889	1.899	1.908	1.916	1.925	1.932	1.940	1.948	1.954	1.960	1.966	1.972	1.978	1.981	1.985	1.989	1.991	1.995	1.998	1.999	2.001	2.001	2.002	2.004	2.004	2.004	2.002	2.001	2.000	1.999	1.996	1.992	1.990	1.988	1.982	1.979	1.974	1.969	1.962	1.956	1.950	1.944	1.936	1.926	1.919	1.909	1.900	1.890	1.879	1.868	1.855	1.842	1.830	1.816	1.802	1.788	1.772	1.756	1.740	1.722	1.705	1.688	1.669	1.649	1.630	1.610	1.590	1.568	1.546	1.525	1.502	1.480	1.458	1.435	1.411	1.389	1.365	1.341	1.318	1.294	1.270	1.245	1.222	1.199	1.174	1.151	1.126	1.104	1.080	1.058	1.035	1.012	0.990	0.968	0.948	0.925	0.904	0.884	0.862	0.841	0.821	0.801	0.782	0.762	0.742	0.724	0.705	0.688	0.669	0.651	0.632	0.614	0.596	0.579	0.560	0.544	0.525	0.507	0.489	0.471	0.452	0.436	0.418	0.399	0.381	0.361	0.342	0.324	0.305	0.286	0.266	0.248	0.229	0.209	0.188	0.169	0.149	0.129	0.108	0.089	0.069	0.048	0.028	0.006	-0.012	-0.032	-0.054	-0.072	-0.092	-0.111	-0.131	-0.150	-0.169	-0.188	-0.206	-0.224	-0.241	-0.258	-0.275	-0.291	-0.306	-0.321	-0.335	-0.350	-0.364	-0.376	-0.389	-0.401	-0.411	-0.422	-0.432	-0.441	-0.451	-0.460	-0.466	-0.475	-0.481	-0.486	-0.491	-0.496	-0.501	-0.504	-0.507	-0.509	-0.511	-0.512	-0.515	-0.515	-0.516	-0.516	-0.515	-0.514	-0.512	-0.511	-0.509	-0.507	-0.505	-0.502	-0.499	-0.495	-0.492	-0.489	-0.485	-0.480	-0.476	-0.472	-0.469	-0.462	-0.459	-0.454	-0.449	-0.444	-0.439	-0.432	-0.428	-0.421	-0.416	-0.410	-0.402	-0.396	-0.390	-0.384	-0.376	-0.368	-0.361	-0.352	-0.345	-0.335	-0.326	-0.318	-0.308	-0.296	-0.286	-0.275	-0.264	-0.252	-0.240	-0.228	-0.214	-0.199	-0.185	-0.170	-0.155	-0.139	-0.122	-0.106	-0.089	-0.071	-0.054	-0.035	-0.018	0.002	0.022	0.041	0.061	0.081	0.102	0.122	0.144	0.164	0.185	0.206	0.228	0.249	0.270	0.289	0.310	0.330	0.350	0.370	0.389	0.409	0.426	0.444	0.461	0.479	0.495	0.510	0.525	0.540	0.554	0.566	0.579	0.590	0.601	0.611	0.620	0.629	0.636	0.644	0.649	0.654	0.658	0.661	0.664	0.665	0.668	0.668	0.668	0.666	0.664	0.661	0.659	0.654	0.650	0.644	0.639	0.631	0.624	0.618	0.609	0.600	0.591	0.581	0.571	0.560	0.551	0.539	0.528	0.515	0.501	0.490	0.476	0.462	0.449	0.434	0.420	0.405	0.390	0.375	0.359	0.345	0.329	0.312	0.296	0.280	0.264	0.248	0.230	0.214	0.198	0.180	0.164	0.148	0.131	0.114	0.098	0.082	0.065	0.049	0.035	0.019	0.002	-0.011	-0.026	-0.041	-0.054	-0.069	-0.081	-0.095	-0.106	-0.119	-0.130	-0.141	-0.152	-0.162	-0.174	-0.182	-0.192	-0.200	-0.208	-0.216	-0.222	-0.229	-0.235	-0.241	-0.246	-0.251	-0.255	-0.260	-0.264	-0.266	-0.270	-0.272	-0.275	-0.279	-0.280	-0.282	-0.284	-0.286	-0.288	-0.289	-0.290	-0.291	-0.292	-0.295	-0.295	-0.298	-0.299	-0.300	-0.302	-0.305	-0.306	-0.309	-0.310	-0.314	-0.316	-0.320	-0.322	-0.326	-0.329	-0.332	-0.338	-0.341	-0.345	-0.351	-0.355	-0.360	-0.365	-0.370	-0.375	-0.380	-0.386	-0.392	-0.398	-0.404	-0.409	-0.415	-0.421	-0.428	-0.434	-0.440	-0.446	-0.452	-0.458	-0.464	-0.469	-0.474	-0.479	-0.485	-0.490	-0.495	-0.499	-0.505	-0.507	-0.512	-0.516	-0.520	-0.524	-0.526	-0.528	-0.530	-0.532	-0.534	-0.534	-0.535	-0.534	-0.534	-0.532	-0.531	-0.529	-0.526	-0.522	-0.520	-0.515	-0.510	-0.504	-0.498	-0.490	-0.482	-0.474	-0.465	-0.455	-0.445	-0.432	-0.421	-0.408	-0.394	-0.380	-0.365	-0.349	-0.332	-0.314	-0.298	-0.279	-0.259	-0.240	-0.219	-0.199	-0.176	-0.155	-0.132	-0.110	-0.086	-0.064	-0.040	-0.015	0.009	0.034	0.058	0.081	0.106	0.131	0.155	0.180	0.204	0.229	0.252	0.275	0.299	0.321	0.345	0.366	0.389	0.409	0.429	0.449	0.468	0.486	0.505	0.522	0.540	0.556	0.572	0.588	0.601	0.614	0.628	0.639	0.650	0.660	0.671	0.680	0.688	0.696	0.702	0.708	0.714	0.718	0.722	0.726	0.728	0.730	0.731	0.731	0.731	0.730	0.728	0.726	0.724	0.720	0.716	0.710	0.705	0.700	0.692	0.686	0.678	0.669	0.661	0.651	0.641	0.631	0.620	0.609	0.598	0.586	0.574	0.561	0.550	0.538	0.524	0.511	0.499	0.485	0.472	0.459	0.448	0.435	0.424	0.412	0.400	0.389	0.379	0.368	0.359	0.350	0.341	0.334	0.328	0.321	0.315	0.311	0.308	0.304	0.304	0.302	0.301	0.302	0.305	0.306	0.311	0.316	0.321	0.329	0.336	0.345	0.354	0.364	0.375	0.386	0.399	0.412	0.426	0.441	0.455	0.471	0.488	0.504	0.520	0.538	0.555	0.572	0.591	0.608	0.626	0.644	0.661	0.679	0.696	0.714	0.730	0.746	0.762	0.779	0.792	0.809	0.822	0.836	0.849	0.862	0.874	0.886	0.896	0.905	0.916	0.925	0.932	0.940	0.948	0.952	0.959	0.964	0.969	0.974	0.976	0.980	0.981	0.985	0.986	0.986	0.988	0.989	0.988	0.989	0.988	0.988	0.986	0.986	0.985	0.982	0.982	0.981	0.980	0.978	0.976	0.974	0.972	0.971	0.969	0.968	0.966	0.965	0.964	0.961	0.960	0.960	0.958	0.958	0.958	0.956	0.955	0.955	0.955	0.955	0.956	0.956	0.958	0.959	0.960	0.961	0.962	0.965	0.969	0.970	0.974	0.976	0.980	0.985	0.990	0.994	1.000	1.005	1.011	1.019	1.025	1.032	1.040	1.049	1.058	1.066	1.076	1.085	1.096	1.108	1.120	1.131	1.142	1.156	1.169	1.182	1.196	1.210	1.224	1.239	1.254	1.268	1.284	1.299	1.314	1.330	1.344	1.360	1.374	1.389	1.402	1.418	1.431	1.445	1.458	1.471	1.484	1.495	1.506	1.518	1.528	1.538	1.546	1.555	1.562	1.569	1.575	1.580	1.585	1.589	1.590	1.592	1.592	1.592	1.591	1.590	1.586	1.582	1.579	1.571	1.565	1.558	1.550	1.541	1.531	1.520	1.509	1.498	1.484	1.471	1.456	1.441	1.426	1.410	1.394	1.378	1.360	1.341	1.324	1.305	1.288	1.269	1.250	1.231	1.211	1.192	1.172	1.154	1.134	1.115	1.095	1.076	1.058	1.039	1.020	1.002	0.984	0.966	0.949	0.931	0.914	0.898	0.881	0.865	0.850	0.835	0.820	0.805	0.791	0.778	0.765	0.751	0.739	0.725	0.714	0.702	0.690	0.680	0.669	0.658	0.648	0.638	0.626	0.618	0.608	0.598	0.588	0.580	0.570	0.560	0.551	0.541	0.532	0.524	0.514	0.504	0.495	0.485	0.476	0.466	0.458	0.446	0.436	0.428	0.418	0.408	0.396	0.386	0.376	0.364	0.354	0.342	0.331	0.320	0.309	0.298	0.286	0.274	0.262	0.251	0.239	0.228	0.215	0.204	0.194	0.182	0.171	0.160	0.149	0.138	0.126	0.118	0.106	0.096	0.088	0.078	0.069	0.060	0.051	0.042	0.035	0.026	0.019	0.011	0.004	-0.004	-0.010	-0.016	-0.022	-0.030	-0.035	-0.040	-0.045	-0.050	-0.055	-0.058	-0.062	-0.065	-0.070	-0.071	-0.075	-0.079	-0.081	-0.084	-0.086	-0.088	-0.090	-0.090	-0.092	-0.092	-0.094	-0.094	-0.094	-0.095	-0.094	-0.094	-0.092	-0.091	-0.089	-0.088	-0.085	-0.082	-0.079	-0.075	-0.071	-0.068	-0.062	-0.058	-0.051	-0.044	-0.038	-0.029	-0.021	-0.011	-0.002	0.008	0.019	0.030	0.041	0.054	0.066	0.080	0.094	0.109	0.124	0.139	0.155	0.171	0.186	0.204	0.220	0.238	0.255	0.272	0.289	0.306	0.322	0.340	0.355	0.372	0.389	0.405	0.420	0.435	0.449	0.462	0.476	0.489	0.501	0.512	0.524	0.532	0.542	0.550	0.558	0.565	0.571	0.576	0.580	0.585	0.588	0.590	0.591	0.591	0.591	0.591	0.589	0.588	0.584	0.581	0.579	0.574	0.570	0.565	0.561	0.556	0.551	0.546	0.541	0.536	0.531	0.526	0.522	0.519	0.514	0.511	0.507	0.506	0.504	0.502	0.501	0.502	0.504	0.505	0.507	0.511	0.515	0.520	0.525	0.534	0.541	0.550	0.560	0.571	0.582	0.596	0.610	0.624	0.640	0.656	0.675	0.694	0.712	0.732	0.754	0.775	0.798	0.821	0.844	0.869	0.892	0.919	0.945	0.971	0.998	1.025	1.054	1.081	1.109	1.136	1.164	1.192	1.220	1.248	1.276	1.304	1.331	1.359	1.386	1.412	1.439	1.464	1.490	1.514	1.539	1.562	1.584	1.606	1.629	1.650	1.670	1.690	1.708	1.728	1.744	1.761	1.776	1.792	1.805	1.820	1.834	1.845	1.856	1.868	1.878	1.888	1.895	1.904	1.912	1.919	1.926	1.931	1.939	1.944	1.949	1.954	1.959	1.962	1.966	1.971	1.975	1.979	1.982	1.988	1.990	1.994	1.998	2.002	2.006	2.010	2.014	2.018	2.022	2.026	2.031	2.038	2.041	2.047	2.052	2.059	2.062	2.070	2.075	2.080	2.086	2.091	2.096	2.102	2.109	2.114	2.119	2.124	2.129	2.134	2.139	2.144	2.148	2.150	2.155	2.158	2.160	2.162	2.164	2.165	2.165	2.166	2.166	2.166	2.165	2.164	2.161	2.158	2.155	2.151	2.148	2.142	2.138	2.132	2.126	2.119	2.112	2.105	2.098	2.090	2.084	2.075	2.066	2.059	2.051	2.042	2.034	2.026	2.018	2.010	2.004	1.995	1.989	1.982	1.976	1.970	1.964	1.960	1.956	1.951	1.948	1.945	1.944	1.941	1.941	1.941	1.941	1.942	1.944	1.948	1.950	1.954	1.959	1.964	1.970	1.976	1.984	1.991	2.000	2.009	2.019	2.029	2.040	2.050	2.061	2.075	2.086	2.099	2.111	2.124	2.138	2.150	2.164	2.178	2.192	2.205	2.218	2.232	2.245	2.258	2.270	2.284	2.296	2.308	2.319	2.331	2.341	2.352	2.361	2.371	2.380	2.389	2.396	2.404	2.411	2.419	2.424	2.430	2.435	2.440	2.445	2.449	2.452	2.456	2.460	2.462	2.465	2.469	2.470	2.472	2.475	2.478	2.480	2.481	2.484	2.488	2.490	2.492	2.496	2.500	2.504	2.509	2.514	2.518	2.524	2.530	2.538	2.544	2.551	2.559	2.568	2.576	2.586	2.596	2.606	2.618	2.630	2.641	2.655	2.668	2.681	2.695	2.709	2.722	2.738	2.751	2.768	2.782	2.798	2.812	2.828	2.844	2.859	2.874	2.889	2.902	2.918	2.931	2.945	2.959	2.971	2.982	2.995	3.005	3.016	3.026	3.035	3.044	3.052	3.059	3.065	3.071	3.076	3.080	3.082	3.085	3.088	3.088	3.088	3.086	3.085	3.084	3.080	3.076	3.071	3.066	3.060	3.055	3.048	3.040	3.032	3.024	3.015	3.004	2.994	2.984	2.972	2.962	2.950	2.939	2.926	2.915	2.902	2.890	2.878	2.865	2.852	2.840	2.829	2.815	2.804	2.792	2.781	2.769	2.758	2.748	2.738	2.726	2.718	2.708	2.699	2.690	2.682	2.675	2.669	2.661	2.655	2.650	2.646	2.641	2.639	2.636	2.632	2.631	2.631	2.630	2.630	2.631	2.632	2.634	2.636	2.640	2.641	2.645	2.650	2.654	2.659	2.665	2.670	2.675	2.681	2.688	2.692	2.700	2.706	2.712	2.719	2.725	2.730	2.735	2.741	2.746	2.751	2.755	2.760	2.764	2.768	2.770	2.772	2.775	2.775	2.775	2.776	2.776	2.775	2.772	2.769	2.765	2.761	2.756	2.750	2.744	2.736	2.728	2.719	2.710	2.700	2.689	2.676	2.664	2.652	2.638	2.624	2.609	2.594	2.579	2.562	2.545	2.529	2.511	2.494	2.475	2.458	2.439	2.420	2.401	2.382	2.362	2.344	2.325	2.305	2.286	2.269	2.250	2.231	2.214	2.194	2.178	2.160	2.142	2.126	2.110	2.094	2.079	2.065	2.050	2.036	2.024	2.010	1.998	1.986	1.975	1.965	1.956	1.948	1.939	1.931	1.925	1.919	1.912	1.908	1.904	1.900	1.898	1.895	1.894	1.894	1.892	1.894	1.894	1.896	1.898	1.901	1.904	1.908	1.911	1.916	1.920	1.925	1.931	1.936	1.942	1.949	1.955	1.964	1.970	1.976	1.985	1.992	2.000	2.006	2.016	2.022	2.030	2.039	2.046	2.054	2.061	2.069	2.076	2.084	2.091	2.098	2.104	2.111	2.118	2.124	2.130	2.136	2.142	2.148	2.152	2.159	2.162	2.166	2.170	2.175	2.178	2.181	2.185	2.188	2.189	2.191	2.194	2.194	2.195	2.195	2.195	2.195	2.194	2.192	2.192	2.190	2.188	2.185	2.181	2.178	2.174	2.170	2.164	2.159	2.154	2.149	2.141	2.135	2.128	2.120	2.111	2.104	2.095	2.086	2.078	2.066	2.058	2.047	2.038	2.026	2.016	2.005	1.994	1.982	1.971	1.960	1.949	1.938	1.926	1.915	1.902	1.891	1.881	1.870	1.860	1.850	1.840	1.831	1.821	1.812	1.804	1.795	1.788	1.781	1.775	1.768	1.761	1.756	1.751	1.746	1.742	1.739	1.735	1.732	1.730	1.728	1.726	1.726	1.725	1.725	1.726	1.728	1.728	1.729	1.731	1.732	1.735	1.738	1.739	1.742	1.745	1.746	1.749	1.751	1.754	1.756	1.758	1.760	1.761	1.764	1.765	1.766	1.768	1.769	1.769	1.769	1.770	1.769	1.769	1.768	1.765	1.765	1.762	1.760	1.758	1.754	1.750	1.746	1.741	1.738	1.732	1.728	1.722	1.716	1.710	1.704	1.699	1.692	1.686	1.679	1.674	1.666	1.660	1.654	1.646	1.640	1.632	1.626	1.620	1.612	1.608	1.601	1.595	1.589	1.584	1.578	1.572	1.569	1.564	1.559	1.555	1.551	1.546	1.544	1.540	1.538	1.534	1.531	1.530	1.528	1.526	1.525	1.522	1.522	1.521	1.521	1.520	1.520	1.520	1.520	1.520	1.520	1.520	1.519	1.519	1.519	1.519	1.518	1.518	1.516	1.514	1.512	1.510	1.509	1.505	1.502	1.499	1.494	1.490	1.484	1.478	1.471	1.464	1.456	1.448	1.438	1.426	1.416	1.404	1.391	1.378	1.364	1.346	1.330	1.312	1.295	1.275	1.255	1.232	1.211	1.189	1.165	1.141	1.115	1.089	1.062	1.035	1.006	0.979	0.949	0.919	0.889	0.858	0.826	0.794	0.761	0.730	0.696	0.664	0.631	0.599	0.565	0.532	0.500	0.468	0.435	0.404	0.372	0.341	0.311	0.281	0.251	0.222	0.195	0.166	0.140	0.114	0.088	0.064	0.040	0.016	-0.006	-0.026	-0.046	-0.066	-0.085	-0.102	-0.119	-0.134	-0.149	-0.162	-0.174	-0.186	-0.196	-0.205	-0.214	-0.221	-0.229	-0.234	-0.239	-0.242	-0.248	-0.250	-0.251	-0.251	-0.251	-0.251	-0.250	-0.248	-0.245	-0.242	-0.239	-0.232	-0.229	-0.222	-0.218	-0.210	-0.204	-0.195	-0.188	-0.180	-0.171	-0.162	-0.152	-0.142	-0.134	-0.124	-0.112	-0.104	-0.092	-0.082	-0.071	-0.060	-0.050	-0.040	-0.029	-0.018	-0.009	0.002	0.012	0.022	0.031	0.041	0.050	0.060	0.069	0.078	0.085	0.094	0.100	0.108	0.115	0.121	0.126	0.132	0.136	0.141	0.145	0.148	0.151	0.154	0.155	0.158	0.156	0.158	0.158	0.156	0.154	0.152	0.150	0.146	0.142	0.139	0.134	0.129	0.124	0.118	0.112	0.106	0.100	0.092	0.086	0.079	0.071	0.062	0.055	0.048	0.039	0.031	0.022	0.014	0.006	-0.002	-0.010	-0.019	-0.026	-0.032	-0.041	-0.048	-0.055	-0.060	-0.065	-0.071	-0.076	-0.080	-0.085	-0.089	-0.090	-0.092	-0.095	-0.094	-0.095	-0.094	-0.092	-0.090	-0.088	-0.084	-0.079	-0.072	-0.068	-0.059	-0.050	-0.041	-0.030	-0.019	-0.005	0.009	0.022	0.038	0.055	0.074	0.092	0.112	0.132	0.155	0.179	0.202	0.228	0.254	0.281	0.309	0.338	0.369	0.399	0.431	0.465	0.499	0.534	0.569	0.605	0.641	0.679	0.719	0.756	0.796	0.836	0.876	0.919	0.959	1.001	1.042	1.085	1.129	1.170	1.214	1.256	1.299	1.342	1.386	1.428	1.471	1.514	1.556	1.599	1.640	1.681	1.722	1.762	1.805	1.844	1.882	1.921	1.960	1.998	2.035	2.072	2.108	2.144	2.178	2.211	2.245	2.276	2.309	2.339	2.370	2.399	2.428	2.455	2.482	2.509	2.535	2.560	2.584	2.608	2.630	2.651	2.674	2.695	2.714	2.734	2.752	2.771	2.790	2.806	2.822	2.839	2.855	2.869	2.884	2.898	2.911	2.925	2.938	2.950	2.962	2.976	2.989	3.000	3.011	3.024	3.036	3.048	3.059	3.070	3.082	3.094	3.105	3.116	3.128	3.139	3.150	3.162	3.175	3.186	3.199	3.211	3.224	3.236	3.249	3.262	3.275	3.289	3.302	3.315	3.329	3.341	3.356	3.369	3.382	3.396	3.410	3.424	3.438	3.450	3.461	3.475	3.488	3.499	3.511	3.522	3.534	3.545	3.555	3.564	3.574	3.582	3.590	3.598	3.605	3.611	3.616	3.621	3.625	3.629	3.631	3.634	3.635	3.636	3.636	3.635	3.634	3.631	3.628	3.624	3.620	3.615	3.609	3.602	3.596	3.588	3.580	3.572	3.562	3.554	3.544	3.534	3.522	3.511	3.501	3.490	3.479	3.468	3.456	3.446	3.435	3.424	3.414	3.404	3.394	3.384	3.375	3.365	3.358	3.350	3.342	3.336	3.330	3.325	3.320	3.316	3.312	3.311	3.309	3.308	3.309	3.309	3.311	3.312	3.316	3.321	3.326	3.332	3.339	3.346	3.354	3.364	3.372	3.384	3.394	3.406	3.418	3.430	3.444	3.458	3.471	3.488	3.501	3.518	3.534	3.549	3.565	3.581	3.598	3.615	3.631	3.648	3.665	3.681	3.698	3.714	3.730	3.745	3.760	3.775	3.790	3.804	3.819	3.832	3.845	3.858	3.871	3.882	3.894	3.905	3.915	3.925	3.935	3.944	3.951	3.960	3.966	3.974	3.980	3.985	3.991	3.995	4.000	4.003	4.006	4.009	4.011	4.012	4.014	4.015	4.016	4.016	4.016	4.016	4.016	4.014	4.014	4.011	4.011	4.009	4.006	4.004	4.001	4.000	3.996	3.994	3.991	3.988	3.985	3.981	3.978	3.974	3.970	3.966	3.961	3.958	3.954	3.948	3.944	3.939	3.932	3.928	3.921	3.915	3.909	3.901	3.895	3.888	3.881	3.872	3.865	3.856	3.846	3.838	3.826	3.818	3.806	3.794	3.782	3.770	3.758	3.744	3.730	3.715	3.700	3.684	3.668	3.650	3.631	3.612	3.592	3.572	3.551	3.530	3.508	3.485	3.460	3.438	3.411	3.385	3.359	3.331	3.304	3.275	3.246	3.216	3.185	3.155	3.122	3.091	3.058	3.025	2.991	2.958	2.922	2.888	2.852	2.818	2.781	2.745	2.708	2.671	2.634	2.596	2.559	2.522	2.485	2.448	2.410	2.372	2.335	2.299	2.262	2.225	2.189	2.151	2.116	2.081	2.045	2.010	1.976	1.941	1.908	1.874	1.841	1.809	1.778	1.746	1.716	1.686	1.656	1.628	1.599	1.571	1.544	1.518	1.492	1.468	1.442	1.418	1.394	1.372	1.350	1.329	1.308	1.286	1.269	1.249	1.230	1.212	1.195	1.180	1.162	1.146	1.132	1.118	1.104	1.090	1.078	1.066	1.055	1.042	1.032	1.021	1.011	1.002	0.992	0.985	0.976	0.968	0.960	0.952	0.945	0.939	0.932	0.926	0.920	0.915	0.911	0.905	0.902	0.898	0.894	0.890	0.886	0.885	0.882	0.880	0.879	0.878	0.876	0.875	0.875	0.875	0.875	0.876	0.878	0.879	0.881	0.884	0.888	0.889	0.894	0.899	0.902	0.909	0.915	0.921	0.929	0.936	0.945	0.954	0.962	0.974	0.984	0.996	1.008	1.021	1.034	1.048	1.062	1.076	1.091	1.108	1.122	1.140	1.156	1.174	1.192	1.210	1.229	1.249	1.268	1.288	1.308	1.328	1.349	1.368	1.389	1.410	1.431	1.454	1.474	1.495	1.516	1.538	1.559	1.580	1.601	1.622	1.642	1.664	1.684	1.705	1.726	1.745	1.765	1.785	1.804	1.822	1.841	1.860	1.879	1.896	1.914	1.930	1.948	1.962	1.979	1.994	2.009	2.024	2.038	2.051	2.064	2.076	2.088	2.100	2.110	2.120	2.130	2.139	2.146	2.154	2.161	2.166	2.172	2.176	2.181	2.184	2.188	2.189	2.190	2.189	2.189	2.188	2.185	2.182	2.179	2.175	2.169	2.164	2.158	2.150	2.144	2.135	2.126	2.116	2.108	2.098	2.088	2.078	2.066	2.055	2.045	2.034	2.022	2.011	2.001	1.990	1.980	1.971	1.960	1.951	1.942	1.934	1.926	1.919	1.911	1.906	1.900	1.895	1.891	1.889	1.886	1.885	1.884	1.884	1.885	1.886	1.888	1.891	1.895	1.899	1.904	1.910	1.915	1.921	1.930	1.936	1.945	1.952	1.961	1.970	1.979	1.988	1.996	2.005	2.015	2.024	2.033	2.041	2.050	2.058	2.065	2.072	2.079	2.085	2.092	2.098	2.102	2.108	2.112	2.115	2.118	2.121	2.124	2.126	2.128	2.129	2.130	2.131	2.131	2.131	2.131	2.132	2.132	2.134	2.134	2.135	2.135	2.138	2.139	2.140	2.144	2.146	2.150	2.155	2.159	2.165	2.171	2.179	2.186	2.195	2.205	2.214	2.225	2.238	2.250	2.262	2.276	2.292	2.308	2.322	2.340	2.358	2.375	2.392	2.412	2.432	2.451	2.470	2.491	2.511	2.532	2.551	2.572	2.592	2.612	2.632	2.652	2.672	2.691	2.710	2.728	2.746	2.764	2.780	2.796	2.811	2.826	2.840	2.854	2.865	2.876	2.886	2.898	2.905	2.914	2.921	2.928	2.932	2.938	2.941	2.945	2.946	2.949	2.949	2.948	2.948	2.945	2.942	2.939	2.935	2.931	2.925	2.919	2.911	2.905	2.898	2.889	2.881	2.871	2.862	2.852	2.841	2.831	2.821	2.809	2.799	2.786	2.775	2.762	2.751	2.739	2.728	2.715	2.702	2.690	2.679	2.666	2.655	2.644	2.631	2.620	2.609	2.598	2.588	2.575	2.565	2.555	2.545	2.535	2.526	2.518	2.509	2.501	2.492	2.485	2.478	2.471	2.464	2.458	2.452	2.446	2.440	2.435	2.431	2.426	2.422	2.418	2.414	2.410	2.406	2.402	2.399	2.398	2.394	2.390	2.386	2.385	2.381	2.378	2.375	2.371	2.369	2.365	2.361	2.358	2.354	2.349	2.344	2.339	2.332	2.328	2.322	2.315	2.309	2.302	2.294	2.288	2.279	2.270	2.262	2.252	2.244	2.234	2.222	2.212	2.202	2.190	2.179	2.168	2.155	2.142	2.131	2.118	2.105	2.092	2.079	2.066	2.052	2.039	2.025	2.011	1.998	1.984	1.969	1.954	1.941	1.928	1.912	1.899	1.885	1.872	1.859	1.846	1.834	1.820	1.808	1.795	1.782	1.770	1.758	1.748	1.735	1.724	1.714	1.702	1.691	1.681	1.671	1.661	1.651	1.642	1.632	1.624	1.615	1.606	1.599	1.590	1.581	1.574	1.566	1.558	1.550	1.542	1.536	1.529	1.521	1.512	1.505	1.498	1.491	1.484	1.476	1.468	1.460	1.451	1.445	1.435	1.428	1.419	1.409	1.401	1.391	1.381	1.371	1.362	1.351	1.340	1.330	1.319	1.308	1.296	1.284	1.272	1.260	1.248	1.235	1.221	1.208	1.195	1.180	1.168	1.152	1.140	1.125	1.110	1.096	1.082	1.069	1.054	1.040	1.026	1.012	0.998	0.984	0.971	0.958	0.945	0.931	0.918	0.905	0.892	0.880	0.868	0.855	0.842	0.832	0.820	0.810	0.799	0.788	0.776	0.766	0.758	0.746	0.736	0.726	0.716	0.706	0.698	0.688	0.678	0.668	0.659	0.649	0.639	0.629	0.620	0.610	0.599	0.589	0.578	0.566	0.556	0.545	0.532	0.521	0.509	0.498	0.486	0.474	0.460	0.448	0.435	0.422	0.409	0.395	0.381	0.369	0.355	0.341	0.328	0.315	0.301	0.286	0.275	0.261	0.248	0.235	0.222	0.210	0.199	0.188	0.176	0.166	0.155	0.145	0.136	0.129	0.120	0.112	0.106	0.101	0.095	0.091	0.089	0.085	0.084	0.082	0.082	0.084	0.085	0.089	0.091	0.096	0.102	0.108	0.115	0.124	0.132	0.141	0.152	0.165	0.176	0.189	0.202	0.216	0.231	0.246	0.262	0.280	0.296	0.315	0.331	0.350	0.369	0.386	0.405	0.424	0.442	0.461	0.480	0.499	0.516	0.535	0.552	0.570	0.588	0.604	0.620	0.635	0.651	0.665	0.680	0.692	0.705	0.718	0.729	0.739	0.750	0.759	0.768	0.775	0.781	0.786	0.792	0.796	0.800	0.802	0.805	0.806	0.808	0.806	0.805	0.804	0.802	0.800	0.796	0.794	0.790	0.785	0.780	0.774	0.769	0.764	0.758	0.751	0.745	0.739	0.732	0.725	0.720	0.712	0.706	0.700	0.695	0.689	0.684	0.679	0.674	0.670	0.666	0.664	0.661	0.659	0.658	0.658	0.656	0.656	0.658	0.659	0.661	0.665	0.669	0.674	0.678	0.684	0.690	0.698	0.705	0.715	0.722	0.732	0.742	0.755	0.765	0.778	0.790	0.804	0.816	0.830	0.845	0.859	0.875	0.889	0.905	0.921	0.936	0.952	0.969	0.985	1.001	1.019	1.035	1.051	1.066	1.082	1.100	1.115	1.131	1.145	1.160	1.175	1.190	1.204	1.218	1.231	1.242	1.255	1.268	1.279	1.289	1.300	1.311	1.320	1.330	1.338	1.346	1.352	1.360	1.366	1.372	1.378	1.382	1.386	1.389	1.392	1.395	1.398	1.398	1.400	1.399	1.400	1.399	1.398	1.396	1.394	1.391	1.389	1.384	1.380	1.375	1.370	1.365	1.358	1.352	1.344	1.336	1.328	1.320	1.311	1.301	1.290	1.280	1.269	1.259	1.246	1.234	1.221	1.209	1.195	1.180	1.166	1.152	1.138	1.121	1.105	1.089	1.072	1.056	1.039	1.021	1.004	0.986	0.968	0.949	0.930	0.911	0.891	0.872	0.852	0.832	0.812	0.792	0.772	0.752	0.732	0.712	0.692	0.671	0.652	0.632	0.612	0.592	0.572	0.552	0.531	0.512	0.491	0.472	0.452	0.432	0.412	0.392	0.372	0.354	0.335	0.315	0.295	0.275	0.258	0.238	0.219	0.198	0.179	0.160	0.140	0.120	0.102	0.082	0.062	0.044	0.024	0.005	-0.015	-0.035	-0.055	-0.075	-0.095	-0.115	-0.135	-0.156	-0.176	-0.196	-0.218	-0.238	-0.259	-0.280	-0.301	-0.321	-0.342	-0.364	-0.385	-0.406	-0.426	-0.446	-0.468	-0.488	-0.507	-0.529	-0.549	-0.568	-0.588	-0.609	-0.628	-0.646	-0.665	-0.684	-0.702	-0.720	-0.740	-0.756	-0.774	-0.790	-0.809	-0.824	-0.841	-0.856	-0.871	-0.886	-0.900	-0.915	-0.929	-0.941	-0.955	-0.966	-0.980	-0.991	-1.001	-1.012	-1.024	-1.032	-1.041	-1.051	-1.060	-1.069	-1.076	-1.082	-1.090	-1.096	-1.102	-1.108	-1.112	-1.116	-1.120	-1.125	-1.129	-1.131	-1.132	-1.135	-1.136	-1.138	-1.139	-1.139	-1.139	-1.138	-1.138	-1.136	-1.134	-1.131	-1.129	-1.124	-1.120	-1.116	-1.112	-1.106	-1.101	-1.095	-1.089	-1.081	-1.074	-1.066	-1.059	-1.050	-1.041	-1.031	-1.021	-1.011	-1.001	-0.990	-0.980	-0.968	-0.955	-0.942	-0.930	-0.916	-0.902	-0.888	-0.874	-0.859	-0.845	-0.829	-0.812	-0.798	-0.781	-0.764	-0.748	-0.730	-0.712	-0.695	-0.676	-0.659	-0.640	-0.621	-0.602	-0.584	-0.565	-0.546	-0.526	-0.507	-0.488	-0.469	-0.449	-0.431	-0.411	-0.392	-0.374	-0.355	-0.336	-0.319	-0.300	-0.281	-0.265	-0.246	-0.230	-0.214	-0.198	-0.182	-0.166	-0.151	-0.136	-0.121	-0.108	-0.094	-0.082	-0.070	-0.058	-0.046	-0.035	-0.025	-0.015	-0.005	0.004	0.012	0.020	0.028	0.034	0.040	0.046	0.051	0.056	0.060	0.064	0.066	0.069	0.071	0.072	0.075	0.075	0.076	0.076	0.075	0.074	0.072	0.070	0.068	0.065	0.061	0.058	0.054	0.048	0.042	0.038	0.031	0.025	0.018	0.010	0.001	-0.006	-0.015	-0.025	-0.035	-0.046	-0.056	-0.068	-0.079	-0.091	-0.104	-0.116	-0.130	-0.142	-0.156	-0.170	-0.185	-0.199	-0.214	-0.229	-0.245	-0.260	-0.275	-0.291	-0.308	-0.322	-0.338	-0.354	-0.370	-0.385	-0.400	-0.416	-0.430	-0.445	-0.460	-0.472	-0.486	-0.500	-0.511	-0.524	-0.535	-0.545	-0.556	-0.565	-0.574	-0.582	-0.590	-0.596	-0.604	-0.610	-0.614	-0.618	-0.621	-0.622	-0.625	-0.626	-0.626	-0.625	-0.624	-0.621	-0.620	-0.616	-0.612	-0.609	-0.604	-0.599	-0.592	-0.586	-0.579	-0.572	-0.566	-0.558	-0.551	-0.544	-0.535	-0.528	-0.520	-0.512	-0.506	-0.499	-0.492	-0.486	-0.480	-0.474	-0.469	-0.465	-0.460	-0.456	-0.454	-0.450	-0.448	-0.448	-0.446	-0.446	-0.448	-0.449	-0.451	-0.454	-0.458	-0.461	-0.468	-0.472	-0.480	-0.488	-0.496	-0.504	-0.514	-0.525	-0.535	-0.548	-0.559	-0.572	-0.585	-0.599	-0.612	-0.629	-0.642	-0.659	-0.674	-0.689	-0.704	-0.721	-0.738	-0.752	-0.770	-0.785	-0.802	-0.819	-0.834	-0.849	-0.865	-0.880	-0.895	-0.910	-0.924	-0.938	-0.951	-0.964	-0.976	-0.989	-1.000	-1.009	-1.019	-1.029	-1.035	-1.044	-1.050	-1.055	-1.059	-1.062	-1.066	-1.068	-1.069	-1.069	-1.068	-1.065	-1.062	-1.059	-1.055	-1.049	-1.042	-1.035	-1.025	-1.016	-1.006	-0.995	-0.981	-0.969	-0.955	-0.940	-0.925	-0.908	-0.891	-0.874	-0.855	-0.835	-0.815	-0.795	-0.774	-0.752	-0.730	-0.709	-0.685	-0.662	-0.640	-0.616	-0.592	-0.569	-0.545	-0.521	-0.498	-0.474	-0.449	-0.425	-0.401	-0.378	-0.355	-0.332	-0.309	-0.288	-0.264	-0.242	-0.222	-0.201	-0.181	-0.161	-0.142	-0.124	-0.106	-0.090	-0.074	-0.058	-0.044	-0.029	-0.016	-0.004	0.008	0.018	0.028	0.035	0.042	0.050	0.055	0.060	0.064	0.066	0.068	0.069	0.068	0.066	0.064	0.059	0.055	0.049	0.042	0.034	0.025	0.015	0.004	-0.006	-0.020	-0.034	-0.048	-0.062	-0.078	-0.095	-0.111	-0.129	-0.146	-0.165	-0.182	-0.202	-0.220	-0.240	-0.258	-0.278	-0.296	-0.314	-0.332	-0.351	-0.369	-0.386	-0.402	-0.419	-0.434	-0.449	-0.464	-0.478	-0.489	-0.500	-0.510	-0.520	-0.529	-0.535	-0.541	-0.546	-0.550	-0.552	-0.554	-0.554	-0.552	-0.550	-0.548	-0.542	-0.536	-0.529	-0.521	-0.512	-0.504	-0.492	-0.480	-0.469	-0.455	-0.442	-0.428	-0.411	-0.398	-0.381	-0.364	-0.346	-0.330	-0.312	-0.294	-0.276	-0.260	-0.241	-0.224	-0.205	-0.189	-0.171	-0.154	-0.136	-0.121	-0.105	-0.090	-0.075	-0.060	-0.045	-0.031	-0.018	-0.005	0.009	0.021	0.032	0.044	0.054	0.064	0.074	0.084	0.094	0.102	0.110	0.119	0.126	0.135	0.142	0.149	0.158	0.164	0.171	0.178	0.184	0.190	0.196	0.201	0.208	0.214	0.220	0.226	0.232	0.238	0.244	0.249	0.255	0.261	0.268	0.274	0.279	0.285	0.291	0.296	0.301	0.308	0.312	0.318	0.322	0.328	0.331	0.338	0.341	0.345	0.349	0.354	0.358	0.361	0.365	0.368	0.371	0.374	0.378	0.380	0.382	0.385	0.389	0.390	0.392	0.396	0.399	0.402	0.404	0.408	0.411	0.415	0.419	0.422	0.426	0.431	0.438	0.442	0.449	0.454	0.462	0.469	0.476	0.486	0.494	0.504	0.514	0.525	0.536	0.548	0.560	0.574	0.586	0.600	0.616	0.631	0.646	0.661	0.679	0.695	0.712	0.729	0.746	0.764	0.781	0.799	0.815	0.832	0.850	0.868	0.884	0.901	0.916	0.932	0.948	0.964	0.978	0.991	1.005	1.016	1.029	1.040	1.051	1.060	1.069	1.078	1.084	1.090	1.095	1.099	1.102	1.105	1.105	1.106	1.105	1.104	1.100	1.096	1.092	1.086	1.080	1.072	1.065	1.056	1.046	1.036	1.024	1.012	1.001	0.988	0.974	0.960	0.946	0.930	0.915	0.900	0.884	0.868	0.851	0.835	0.819	0.802	0.785	0.769	0.751	0.735	0.719	0.702	0.686	0.670	0.655	0.639	0.624	0.609	0.595	0.580	0.565	0.551	0.538	0.524	0.511	0.499	0.488	0.475	0.464	0.452	0.441	0.430	0.420	0.411	0.401	0.391	0.382	0.372	0.365	0.356	0.349	0.340	0.332	0.325	0.318	0.310	0.302	0.295	0.288	0.281	0.272	0.266	0.258	0.250	0.242	0.235	0.228	0.221	0.212	0.205	0.198	0.190	0.180	0.172	0.165	0.155	0.146	0.139	0.130	0.121	0.112	0.102	0.094	0.086	0.078	0.068	0.059	0.050	0.040	0.031	0.022	0.014	0.005	-0.004	-0.012	-0.021	-0.028	-0.036	-0.044	-0.052	-0.060	-0.068	-0.072	-0.080	-0.086	-0.092	-0.099	-0.104	-0.110	-0.115	-0.120	-0.125	-0.131	-0.136	-0.140	-0.145	-0.149	-0.154	-0.159	-0.162	-0.166	-0.171	-0.174	-0.179	-0.182	-0.188	-0.190	-0.196	-0.200	-0.204	-0.209	-0.212	-0.219	-0.225	-0.229	-0.235	-0.241	-0.246	-0.252	-0.259	-0.265	-0.271	-0.276	-0.282	-0.289	-0.296	-0.301	-0.308	-0.314	-0.320	-0.326	-0.331	-0.336	-0.340	-0.345	-0.349	-0.352	-0.356	-0.358	-0.360	-0.362	-0.361	-0.361	-0.361	-0.359	-0.358	-0.354	-0.350	-0.345	-0.340	-0.332	-0.325	-0.318	-0.308	-0.298	-0.288	-0.275	-0.262	-0.250	-0.236	-0.221	-0.206	-0.191	-0.175	-0.158	-0.141	-0.124	-0.106	-0.090	-0.072	-0.055	-0.038	-0.021	-0.004	0.012	0.029	0.044	0.059	0.074	0.089	0.101	0.114	0.128	0.138	0.149	100.000	5.000	2.000	1.000	7.000	3.000	1.000	889.000	2.000	1172.000	3.000	1426.000	0.000	0.000	0.000	0.000	0.000	0.000	0.000	0.000	0.000	0.000	0.000	0.000	-4.095	-4.114	-4.132	-4.150	-4.166	-4.182	-4.199	-4.214	-4.229	-4.242	-4.256	-4.269	-4.282	-4.294	-4.305	-4.316	-4.329	-4.339	-4.349	-4.358	-4.368	-4.378	-4.386	-4.396	-4.404	-4.411	-4.420	-4.429	-4.435	-4.442	-4.450	-4.458	-4.464	-4.470	-4.478	-4.484	-4.490	-4.496	-4.502	-4.508	-4.514	-4.520	-4.526	-4.531	-4.538	-4.542	-4.548	-4.554	-4.559	-4.564	-4.568	-4.574	-4.579	-4.584	-4.588	-4.592	-4.598	-4.602	-4.608	-4.611	-4.616	-4.620	-4.625	-4.630	-4.635	-4.639	-4.644	-4.648	-4.652	-4.656	-4.660	-4.664	-4.668	-4.671	-4.675	-4.679	-4.682	-4.686	-4.689	-4.691	-4.694	-4.696	-4.699	-4.700	-4.702	-4.702	-4.702	-4.704	-4.704	-4.702	-4.702	-4.701	-4.699	-4.698	-4.694	-4.690	-4.688	-4.682	-4.679	-4.674	-4.668	-4.661	-4.654	-4.648	-4.639	-4.631	-4.621	-4.611	-4.601	-4.591	-4.580	-4.569	-4.558	-4.544	-4.531	-4.519	-4.505	-4.491	-4.478	-4.464	-4.449	-4.434	-4.420	-4.405	-4.389	-4.375	-4.359	-4.345	-4.330	-4.315	-4.300	-4.286	-4.271	-4.258	-4.244	-4.230	-4.218	-4.204	-4.192	-4.181	-4.169	-4.159	-4.149	-4.139	-4.129	-4.120	-4.111	-4.105	-4.098	-4.091	-4.085	-4.079	-4.074	-4.069	-4.065	-4.061	-4.058	-4.056	-4.052	-4.051	-4.050	-4.049	-4.048	-4.046	-4.045	-4.045	-4.045	-4.044	-4.044	-4.044	-4.043	-4.043	-4.041	-4.040	-4.039	-4.037	-4.036	-4.034	-4.031	-4.028	-4.025	-4.021	-4.016	-4.011	-4.005	-3.998	-3.990	-3.982	-3.974	-3.965	-3.954	-3.942	-3.931	-3.919	-3.905	-3.890	-3.875	-3.860	-3.842	-3.825	-3.806	-3.788	-3.766	-3.746	-3.724	-3.701	-3.678	-3.654	-3.629	-3.604	-3.578	-3.551	-3.524	-3.495	-3.466	-3.438	-3.408	-3.378	-3.348	-3.316	-3.286	-3.255	-3.222	-3.190	-3.158	-3.126	-3.094	-3.061	-3.029	-2.996	-2.964	-2.930	-2.898	-2.865	-2.831	-2.799	-2.766	-2.734	-2.701	-2.669	-2.636	-2.605	-2.572	-2.541	-2.510	-2.479	-2.448	-2.416	-2.385	-2.354	-2.322	-2.294	-2.262	-2.234	-2.204	-2.174	-2.145	-2.115	-2.086	-2.056	-2.027	-2.000	-1.970	-1.942	-1.914	-1.886	-1.859	-1.830	-1.802	-1.774	-1.748	-1.720	-1.692	-1.665	-1.638	-1.611	-1.584	-1.556	-1.530	-1.502	-1.475	-1.449	-1.421	-1.395	-1.368	-1.340	-1.312	-1.285	-1.260	-1.231	-1.205	-1.178	-1.150	-1.122	-1.096	-1.069	-1.041	-1.014	-0.986	-0.958	-0.930	-0.902	-0.875	-0.846	-0.819	-0.789	-0.761	-0.732	-0.705	-0.675	-0.648	-0.619	-0.590	-0.562	-0.532	-0.505	-0.476	-0.448	-0.420	-0.392	-0.365	-0.338	-0.310	-0.282	-0.255	-0.229	-0.202	-0.176	-0.151	-0.126	-0.102	-0.079	-0.055	-0.034	-0.011	0.010	0.030	0.049	0.068	0.086	0.102	0.119	0.134	0.148	0.161	0.172	0.184	0.194	0.202	0.210	0.216	0.222	0.226	0.230	0.231	0.234	0.232	0.232	0.229	0.225	0.221	0.216	0.210	0.202	0.194	0.185	0.175	0.162	0.151	0.139	0.125	0.111	0.096	0.081	0.064	0.049	0.031	0.014	-0.005	-0.022	-0.041	-0.061	-0.080	-0.100	-0.119	-0.140	-0.160	-0.180	-0.199	-0.219	-0.240	-0.260	-0.280	-0.301	-0.320	-0.340	-0.359	-0.379	-0.398	-0.418	-0.435	-0.455	-0.472	-0.492	-0.510	-0.528	-0.545	-0.564	-0.580	-0.599	-0.615	-0.632	-0.649	-0.665	-0.681	-0.699	-0.715	-0.731	-0.748	-0.762	-0.779	-0.796	-0.812	-0.829	-0.845	-0.860	-0.878	-0.894	-0.910	-0.926	-0.944	-0.961	-0.978	-0.995	-1.012	-1.029	-1.048	-1.065	-1.084	-1.102	-1.121	-1.140	-1.159	-1.179	-1.198	-1.218	-1.238	-1.259	-1.279	-1.300	-1.320	-1.341	-1.364	-1.385	-1.408	-1.430	-1.452	-1.475	-1.499	-1.521	-1.545	-1.569	-1.592	-1.616	-1.641	-1.665	-1.689	-1.715	-1.740	-1.764	-1.790	-1.815	-1.840	-1.865	-1.890	-1.916	-1.940	-1.966	-1.991	-2.015	-2.041	-2.065	-2.090	-2.114	-2.138	-2.161	-2.185	-2.208	-2.230	-2.252	-2.274	-2.296	-2.318	-2.338	-2.358	-2.378	-2.396	-2.414	-2.431	-2.449	-2.465	-2.480	-2.495	-2.509	-2.522	-2.535	-2.548	-2.559	-2.569	-2.579	-2.589	-2.596	-2.604	-2.610	-2.615	-2.620	-2.625	-2.629	-2.632	-2.634	-2.636	-2.636	-2.636	-2.636	-2.636	-2.634	-2.632	-2.630	-2.628	-2.625	-2.621	-2.618	-2.614	-2.609	-2.605	-2.601	-2.596	-2.591	-2.588	-2.582	-2.578	-2.574	-2.569	-2.565	-2.561	-2.559	-2.555	-2.552	-2.550	-2.549	-2.546	-2.545	-2.546	-2.546	-2.548	-2.548	-2.550	-2.554	-2.556	-2.560	-2.565	-2.569	-2.574	-2.581	-2.589	-2.595	-2.604	-2.612	-2.621	-2.631	-2.641	-2.651	-2.664	-2.674	-2.686	-2.699	-2.711	-2.724	-2.738	-2.751	-2.764	-2.778	-2.791	-2.804	-2.819	-2.831	-2.844	-2.856	-2.870	-2.882	-2.894	-2.905	-2.916	-2.926	-2.936	-2.946	-2.954	-2.962	-2.970	-2.978	-2.982	-2.988	-2.991	-2.994	-2.996	-2.998	-2.998	-2.998	-2.995	-2.992	-2.989	-2.984	-2.978	-2.970	-2.962	-2.952	-2.944	-2.931	-2.920	-2.906	-2.892	-2.876	-2.860	-2.842	-2.825	-2.805	-2.785	-2.765	-2.744	-2.721	-2.698	-2.675	-2.651	-2.625	-2.601	-2.575	-2.549	-2.522	-2.495	-2.469	-2.441	-2.414	-2.388	-2.359	-2.331	-2.305	-2.278	-2.251	-2.224	-2.198	-2.171	-2.145	-2.120	-2.095	-2.071	-2.047	-2.025	-2.002	-1.980	-1.960	-1.940	-1.921	-1.904	-1.885	-1.868	-1.852	-1.839	-1.825	-1.811	-1.799	-1.788	-1.776	-1.768	-1.759	-1.752	-1.745	-1.739	-1.734	-1.730	-1.726	-1.724	-1.721	-1.720	-1.719	-1.719	-1.719	-1.719	-1.720	-1.721	-1.722	-1.724	-1.728	-1.729	-1.731	-1.734	-1.735	-1.736	-1.739	-1.740	-1.741	-1.742	-1.742	-1.744	-1.742	-1.742	-1.740	-1.739	-1.735	-1.731	-1.728	-1.721	-1.715	-1.709	-1.700	-1.691	-1.681	-1.671	-1.659	-1.646	-1.632	-1.618	-1.602	-1.586	-1.568	-1.548	-1.529	-1.508	-1.486	-1.464	-1.439	-1.415	-1.390	-1.364	-1.336	-1.310	-1.281	-1.252	-1.222	-1.192	-1.162	-1.131	-1.101	-1.069	-1.036	-1.005	-0.972	-0.940	-0.906	-0.874	-0.842	-0.810	-0.778	-0.745	-0.712	-0.681	-0.650	-0.619	-0.589	-0.560	-0.529	-0.500	-0.472	-0.445	-0.418	-0.392	-0.366	-0.342	-0.318	-0.294	-0.271	-0.250	-0.229	-0.210	-0.190	-0.172	-0.155	-0.139	-0.122	-0.109	-0.094	-0.081	-0.068	-0.056	-0.045	-0.035	-0.025	-0.016	-0.008	0.000	0.008	0.015	0.021	0.026	0.031	0.038	0.042	0.046	0.050	0.055	0.059	0.062	0.066	0.070	0.072	0.078	0.081	0.085	0.090	0.094	0.098	0.102	0.108	0.111	0.118	0.122	0.129	0.135	0.142	0.149	0.158	0.164	0.171	0.181	0.190	0.199	0.209	0.219	0.229	0.240	0.251	0.261	0.274	0.286	0.298	0.311	0.322	0.335	0.350	0.362	0.376	0.390	0.404	0.418	0.432	0.446	0.460	0.474	0.489	0.501	0.516	0.530	0.545	0.558	0.572	0.585	0.599	0.612	0.626	0.639	0.652	0.665	0.678	0.691	0.702	0.715	0.726	0.738	0.748	0.760	0.769	0.780	0.789	0.800	0.809	0.816	0.825	0.832	0.841	0.848	0.855	0.861	0.866	0.872	0.878	0.881	0.886	0.889	0.891	0.894	0.896	0.896	0.898	0.898	0.898	0.896	0.894	0.892	0.889	0.886	0.881	0.876	0.871	0.865	0.859	0.852	0.845	0.838	0.828	0.818	0.809	0.799	0.788	0.778	0.765	0.752	0.740	0.729	0.714	0.701	0.688	0.672	0.660	0.645	0.631	0.616	0.601	0.586	0.571	0.556	0.541	0.526	0.511	0.498	0.481	0.468	0.452	0.439	0.424	0.410	0.396	0.382	0.369	0.356	0.344	0.331	0.318	0.305	0.292	0.281	0.269	0.258	0.245	0.234	0.222	0.211	0.200	0.189	0.176	0.166	0.154	0.142	0.130	0.119	0.106	0.094	0.081	0.069	0.055	0.042	0.028	0.014	-0.001	-0.018	-0.034	-0.050	-0.066	-0.084	-0.101	-0.120	-0.139	-0.159	-0.179	-0.201	-0.221	-0.245	-0.268	-0.291	-0.315	-0.341	-0.365	-0.391	-0.419	-0.445	-0.474	-0.500	-0.530	-0.559	-0.588	-0.618	-0.648	-0.679	-0.709	-0.740	-0.770	-0.801	-0.832	-0.865	-0.896	-0.926	-0.958	-0.990	-1.020	-1.051	-1.081	-1.112	-1.141	-1.171	-1.201	-1.230	-1.259	-1.288	-1.315	-1.341	-1.369	-1.394	-1.419	-1.445	-1.470	-1.492	-1.516	-1.539	-1.560	-1.582	-1.602	-1.624	-1.644	-1.662	-1.680	-1.699	-1.716	-1.732	-1.750	-1.765	-1.781	-1.795	-1.810	-1.824	-1.838	-1.851	-1.864	-1.878	-1.890	-1.902	-1.914	-1.926	-1.939	-1.950	-1.962	-1.975	-1.986	-1.999	-2.010	-2.022	-2.035	-2.047	-2.060	-2.072	-2.085	-2.100	-2.112	-2.126	-2.141	-2.158	-2.171	-2.188	-2.204	-2.221	-2.238	-2.255	-2.274	-2.292	-2.312	-2.331	-2.351	-2.372	-2.394	-2.415	-2.436	-2.459	-2.482	-2.505	-2.529	-2.554	-2.576	-2.601	-2.625	-2.650	-2.675	-2.701	-2.726	-2.751	-2.776	-2.800	-2.825	-2.849	-2.874	-2.898	-2.920	-2.944	-2.966	-2.988	-3.008	-3.029	-3.049	-3.066	-3.085	-3.101	-3.116	-3.130	-3.144	-3.156	-3.166	-3.176	-3.184	-3.191	-3.196	-3.200	-3.204	-3.204	-3.202	-3.201	-3.198	-3.192	-3.186	-3.176	-3.168	-3.156	-3.144	-3.129	-3.112	-3.095	-3.078	-3.058	-3.036	-3.014	-2.990	-2.964	-2.939	-2.912	-2.884	-2.855	-2.826	-2.795	-2.765	-2.732	-2.701	-2.668	-2.635	-2.601	-2.566	-2.532	-2.499	-2.464	-2.430	-2.396	-2.362	-2.328	-2.295	-2.261	-2.229	-2.196	-2.162	-2.131	-2.101	-2.070	-2.040	-2.009	-1.980	-1.951	-1.924	-1.896	-1.870	-1.844	-1.819	-1.792	-1.769	-1.744	-1.721	-1.699	-1.676	-1.654	-1.632	-1.612	-1.590	-1.570	-1.550	-1.530	-1.511	-1.491	-1.471	-1.451	-1.432	-1.414	-1.394	-1.375	-1.355	-1.335	-1.315	-1.295	-1.274	-1.254	-1.232	-1.210	-1.189	-1.166	-1.144	-1.121	-1.096	-1.072	-1.048	-1.024	-0.998	-0.971	-0.944	-0.918	-0.889	-0.860	-0.831	-0.801	-0.771	-0.740	-0.710	-0.679	-0.646	-0.614	-0.581	-0.548	-0.515	-0.481	-0.446	-0.412	-0.378	-0.342	-0.308	-0.272	-0.238	-0.201	-0.168	-0.132	-0.098	-0.061	-0.026	0.008	0.042	0.076	0.110	0.144	0.176	0.209	0.242	0.274	0.305	0.336	0.366	0.395	0.424	0.452	0.479	0.507	0.532	0.558	0.582	0.606	0.629	0.650	0.671	0.692	0.710	0.730	0.746	0.764	0.779	0.792	0.808	0.820	0.831	0.842	0.851	0.861	0.869	0.876	0.882	0.886	0.891	0.895	0.896	0.899	0.900	0.899	0.899	0.896	0.894	0.891	0.886	0.882	0.878	0.870	0.864	0.856	0.849	0.841	0.831	0.822	0.814	0.802	0.794	0.784	0.771	0.761	0.750	0.739	0.728	0.716	0.704	0.692	0.681	0.670	0.659	0.649	0.636	0.626	0.616	0.608	0.598	0.589	0.580	0.572	0.565	0.559	0.552	0.548	0.542	0.538	0.534	0.532	0.530	0.529	0.529	0.529	0.530	0.532	0.535	0.540	0.544	0.550	0.556	0.564	0.572	0.580	0.591	0.602	0.614	0.626	0.639	0.652	0.668	0.684	0.700	0.718	0.736	0.754	0.772	0.792	0.811	0.832	0.854	0.875	0.896	0.920	0.942	0.965	0.989	1.011	1.035	1.059	1.082	1.105	1.130	1.152	1.176	1.199	1.224	1.246	1.269	1.291	1.312	1.335	1.356	1.378	1.396	1.416	1.436	1.454	1.472	1.489	1.505	1.522	1.538	1.552	1.565	1.579	1.591	1.601	1.612	1.622	1.631	1.640	1.648	1.654	1.659	1.665	1.669	1.672	1.675	1.676	1.679	1.679	1.680	1.679	1.676	1.676	1.674	1.670	1.668	1.662	1.659	1.655	1.650	1.645	1.640	1.634	1.628	1.624	1.618	1.611	1.605	1.601	1.595	1.590	1.584	1.579	1.575	1.570	1.565	1.561	1.559	1.555	1.551	1.550	1.548	1.546	1.544	1.544	1.542	1.542	1.541	1.542	1.544	1.544	1.546	1.549	1.550	1.552	1.554	1.558	1.559	1.562	1.565	1.568	1.570	1.572	1.574	1.576	1.579	1.580	1.581	1.582	1.584	1.582	1.582	1.580	1.579	1.576	1.574	1.569	1.565	1.560	1.554	1.546	1.539	1.530	1.520	1.510	1.499	1.486	1.474	1.460	1.446	1.430	1.414	1.396	1.378	1.360	1.340	1.320	1.299	1.278	1.256	1.234	1.209	1.186	1.162	1.139	1.114	1.089	1.064	1.039	1.014	0.989	0.964	0.938	0.912	0.888	0.862	0.839	0.815	0.791	0.766	0.744	0.721	0.700	0.678	0.658	0.636	0.616	0.596	0.579	0.561	0.544	0.528	0.511	0.495	0.481	0.468	0.454	0.442	0.430	0.419	0.409	0.399	0.389	0.380	0.371	0.364	0.356	0.350	0.344	0.339	0.332	0.328	0.321	0.318	0.314	0.309	0.306	0.302	0.299	0.296	0.292	0.289	0.285	0.281	0.279	0.275	0.270	0.268	0.262	0.259	0.254	0.250	0.245	0.239	0.232	0.228	0.221	0.214	0.208	0.199	0.191	0.182	0.175	0.166	0.156	0.146	0.135	0.125	0.114	0.101	0.090	0.078	0.065	0.051	0.038	0.024	0.009	-0.005	-0.021	-0.036	-0.052	-0.068	-0.085	-0.101	-0.119	-0.135	-0.152	-0.170	-0.188	-0.204	-0.222	-0.241	-0.259	-0.276	-0.294	-0.311	-0.330	-0.348	-0.365	-0.384	-0.401	-0.418	-0.435	-0.452	-0.470	-0.486	-0.504	-0.520	-0.536	-0.552	-0.569	-0.584	-0.600	-0.616	-0.631	-0.646	-0.661	-0.676	-0.691	-0.704	-0.719	-0.731	-0.746	-0.760	-0.772	-0.786	-0.799	-0.812	-0.824	-0.838	-0.850	-0.862	-0.875	-0.886	-0.899	-0.911	-0.924	-0.936	-0.948	-0.959	-0.971	-0.982	-0.995	-1.006	-1.018	-1.030	-1.041	-1.054	-1.066	-1.078	-1.089	-1.101	-1.114	-1.126	-1.139	-1.151	-1.164	-1.178	-1.189	-1.202	-1.216	-1.229	-1.242	-1.255	-1.270	-1.282	-1.296	-1.310	-1.324	-1.338	-1.352	-1.368	-1.380	-1.395	-1.409	-1.425	-1.439	-1.454	-1.469	-1.482	-1.499	-1.512	-1.528	-1.542	-1.556	-1.571	-1.585	-1.601	-1.615	-1.629	-1.642	-1.656	-1.670	-1.684	-1.695	-1.708	-1.720	-1.732	-1.744	-1.755	-1.765	-1.776	-1.785	-1.794	-1.802	-1.810	-1.818	-1.824	-1.830	-1.834	-1.839	-1.841	-1.844	-1.846	-1.846	-1.846	-1.845	-1.842	-1.840	-1.835	-1.831	-1.824	-1.818	-1.810	-1.800	-1.791	-1.781	-1.769	-1.756	-1.742	-1.728	-1.712	-1.696	-1.679	-1.661	-1.642	-1.622	-1.602	-1.581	-1.560	-1.538	-1.516	-1.492	-1.468	-1.444	-1.419	-1.394	-1.369	-1.345	-1.319	-1.292	-1.266	-1.241	-1.215	-1.190	-1.164	-1.139	-1.115	-1.089	-1.065	-1.040	-1.018	-0.992	-0.970	-0.949	-0.925	-0.905	-0.884	-0.864	-0.844	-0.825	-0.806	-0.789	-0.771	-0.756	-0.741	-0.725	-0.710	-0.699	-0.685	-0.672	-0.661	-0.651	-0.640	-0.630	-0.621	-0.614	-0.606	-0.599	-0.592	-0.585	-0.580	-0.575	-0.570	-0.565	-0.561	-0.558	-0.554	-0.550	-0.548	-0.545	-0.541	-0.539	-0.536	-0.534	-0.532	-0.530	-0.526	-0.524	-0.521	-0.518	-0.515	-0.511	-0.509	-0.505	-0.501	-0.496	-0.492	-0.488	-0.481	-0.476	-0.469	-0.464	-0.456	-0.449	-0.440	-0.430	-0.421	-0.411	-0.401	-0.390	-0.379	-0.366	-0.352	-0.339	-0.326	-0.311	-0.295	-0.279	-0.264	-0.245	-0.228	-0.209	-0.190	-0.171	-0.151	-0.130	-0.110	-0.089	-0.066	-0.044	-0.021	0.001	0.025	0.048	0.071	0.096	0.120	0.142	0.166	0.191	0.215	0.239	0.261	0.285	0.308	0.330	0.352	0.375	0.396	0.416	0.438	0.456	0.474	0.491	0.507	0.525	0.539	0.554	0.565	0.578	0.588	0.598	0.606	0.612	0.619	0.624	0.626	0.628	0.630	0.629	0.628	0.624	0.620	0.615	0.608	0.601	0.592	0.582	0.571	0.560	0.548	0.534	0.520	0.504	0.489	0.471	0.455	0.438	0.419	0.400	0.381	0.362	0.342	0.324	0.306	0.286	0.268	0.249	0.229	0.211	0.194	0.176	0.160	0.142	0.128	0.111	0.096	0.084	0.070	0.058	0.046	0.035	0.026	0.016	0.008	0.001	-0.005	-0.011	-0.016	-0.021	-0.024	-0.028	-0.029	-0.030	-0.030	-0.030	-0.030	-0.029	-0.028	-0.026	-0.024	-0.020	-0.018	-0.014	-0.011	-0.008	-0.004	0.000	0.004	0.006	0.010	0.011	0.014	0.016	0.018	0.020	0.020	0.020	0.020	0.018	0.018	0.015	0.010	0.008	0.001	-0.005	-0.011	-0.019	-0.028	-0.038	-0.048	-0.060	-0.071	-0.086	-0.100	-0.116	-0.132	-0.150	-0.169	-0.190	-0.210	-0.231	-0.255	-0.278	-0.301	-0.329	-0.354	-0.381	-0.409	-0.439	-0.468	-0.499	-0.529	-0.560	-0.594	-0.625	-0.659	-0.692	-0.728	-0.761	-0.796	-0.831	-0.868	-0.902	-0.938	-0.974	-1.010	-1.046	-1.081	-1.118	-1.154	-1.189	-1.225	-1.260	-1.295	-1.330	-1.364	-1.398	-1.431	-1.464	-1.498	-1.529	-1.561	-1.592	-1.622	-1.654	-1.682	-1.712	-1.741	-1.770	-1.798	-1.825	-1.852	-1.879	-1.904	-1.930	-1.954	-1.980	-2.004	-2.027	-2.050	-2.074	-2.098	-2.120	-2.142	-2.165	-2.185	-2.208	-2.229	-2.250	-2.271	-2.292	-2.312	-2.334	-2.355	-2.376	-2.396	-2.418	-2.439	-2.459	-2.480	-2.501	-2.522	-2.545	-2.565	-2.588	-2.609	-2.631	-2.652	-2.676	-2.698	-2.721	-2.744	-2.766	-2.789	-2.814	-2.836	-2.860	-2.885	-2.908	-2.932	-2.956	-2.981	-3.006	-3.032	-3.056	-3.081	-3.108	-3.134	-3.159	-3.185	-3.211	-3.238	-3.262	-3.290	-3.316	-3.342	-3.370	-3.396	-3.424	-3.449	-3.476	-3.504	-3.530	-3.556	-3.582	-3.610	-3.636	-3.662	-3.689	-3.715	-3.740	-3.766	-3.791	-3.816	-3.841	-3.865	-3.889	-3.911	-3.935	-3.956	-3.978	-3.999	-4.019	-4.040	-4.058	-4.076	-4.093	-4.109	-4.124	-4.139	-4.151	-4.164	-4.176	-4.186	-4.195	-4.202	-4.210	-4.215	-4.220	-4.222	-4.225	-4.225	-4.224	-4.222	-4.220	-4.215	-4.209	-4.202	-4.194	-4.184	-4.172	-4.161	-4.148	-4.132	-4.118	-4.101	-4.082	-4.065	-4.045	-4.024	-4.004	-3.980	-3.958	-3.932	-3.909	-3.884	-3.856	-3.830	-3.804	-3.775	-3.748	-3.718	-3.690	-3.660	-3.630	-3.601	-3.570	-3.540	-3.510	-3.479	-3.449	-3.419	-3.389	-3.358	-3.328	-3.298	-3.266	-3.236	-3.206	-3.176	-3.146	-3.116	-3.086	-3.056	-3.029	-2.999	-2.970	-2.940	-2.912	-2.882	-2.855	-2.826	-2.796	-2.769	-2.740	-2.712	-2.682	-2.655	-2.626	-2.598	-2.570	-2.541	-2.514	-2.484	-2.456	-2.426	-2.398	-2.369	-2.340	-2.311	-2.282	-2.252	-2.222	-2.194	-2.164	-2.135	-2.106	-2.076	-2.047	-2.018	-1.989	-1.960	-1.930	-1.901	-1.872	-1.845	-1.816	-1.788	-1.759	-1.732	-1.705	-1.678	-1.652	-1.626	-1.600	-1.575	-1.551	-1.528	-1.504	-1.480	-1.458	-1.438	-1.416	-1.396	-1.376	-1.359	-1.341	-1.324	-1.309	-1.292	-1.279	-1.265	-1.252	-1.242	-1.231	-1.221	-1.214	-1.205	-1.200	-1.194	-1.189	-1.185	-1.181	-1.180	-1.179	-1.178	-1.179	-1.180	-1.184	-1.186	-1.190	-1.195	-1.201	-1.208	-1.214	-1.221	-1.230	-1.238	-1.249	-1.259	-1.269	-1.280	-1.290	-1.302	-1.315	-1.326	-1.339	-1.352	-1.366	-1.379	-1.392	-1.405	-1.419	-1.432	-1.446	-1.458	-1.471	-1.484	-1.496	-1.509	-1.521	-1.532	-1.544	-1.555	-1.565	-1.575	-1.584	-1.594	-1.602	-1.610	-1.618	-1.624	-1.630	-1.636	-1.640	-1.646	-1.649	-1.651	-1.655	-1.656	-1.658	-1.658	-1.658	-1.656	-1.654	-1.651	-1.649	-1.645	-1.641	-1.636	-1.631	-1.625	-1.619	-1.611	-1.604	-1.596	-1.588	-1.579	-1.569	-1.559	-1.549	-1.538	-1.528	-1.516	-1.506	-1.495	-1.482	-1.471	-1.459	-1.448	-1.435	-1.422	-1.410	-1.399	-1.386	-1.374	-1.362	-1.350	-1.339	-1.328	-1.316	-1.305	-1.295	-1.282	-1.274	-1.262	-1.254	-1.244	-1.235	-1.226	-1.220	-1.211	-1.205	-1.198	-1.191	-1.185	-1.180	-1.175	-1.170	-1.166	-1.165	-1.161	-1.159	-1.158	-1.156	-1.156	-1.156	-1.158	-1.159	-1.160	-1.162	-1.165	-1.169	-1.172	-1.178	-1.182	-1.188	-1.192	-1.199	-1.205	-1.212	-1.220	-1.229	-1.236	-1.245	-1.254	-1.262	-1.271	-1.281	-1.290	-1.300	-1.311	-1.321	-1.331	-1.339	-1.349	-1.359	-1.369	-1.378	-1.388	-1.396	-1.405	-1.415	-1.422	-1.430	-1.438	-1.445	-1.451	-1.458	-1.464	-1.470	-1.474	-1.479	-1.482	-1.486	-1.489	-1.490	-1.491	-1.494	-1.494	-1.494	-1.492	-1.492	-1.491	-1.489	-1.486	-1.484	-1.480	-1.476	-1.472	-1.468	-1.462	-1.458	-1.452	-1.448	-1.442	-1.436	-1.430	-1.425	-1.420	-1.415	-1.409	-1.405	-1.399	-1.394	-1.391	-1.388	-1.384	-1.381	-1.379	-1.376	-1.375	-1.375	-1.374	-1.375	-1.376	-1.379	-1.382	-1.385	-1.390	-1.395	-1.401	-1.408	-1.416	-1.425	-1.435	-1.444	-1.456	-1.469	-1.481	-1.494	-1.508	-1.522	-1.539	-1.554	-1.571	-1.590	-1.606	-1.626	-1.645	-1.664	-1.684	-1.705	-1.725	-1.746	-1.766	-1.788	-1.810	-1.830	-1.851	-1.874	-1.894	-1.915	-1.936	-1.956	-1.978	-1.998	-2.016	-2.036	-2.055	-2.074	-2.091	-2.109	-2.126	-2.142	-2.158	-2.174	-2.188	-2.201	-2.215	-2.226	-2.239	-2.250	-2.261	-2.270	-2.279	-2.288	-2.295	-2.302	-2.308	-2.314	-2.319	-2.324	-2.326	-2.330	-2.332	-2.335	-2.336	-2.336	-2.339	-2.339	-2.339	-2.336	-2.336	-2.335	-2.332	-2.331	-2.329	-2.326	-2.324	-2.321	-2.319	-2.316	-2.312	-2.311	-2.308	-2.304	-2.301	-2.299	-2.295	-2.294	-2.290	-2.288	-2.286	-2.284	-2.281	-2.280	-2.279	-2.278	-2.276	-2.275	-2.274	-2.274	-2.274	-2.275	-2.274	-2.275	-2.276	-2.278	-2.280	-2.281	-2.284	-2.286	-2.290	-2.292	-2.295	-2.299	-2.304	-2.308	-2.312	-2.315	-2.320	-2.326	-2.330	-2.336	-2.341	-2.346	-2.351	-2.358	-2.364	-2.369	-2.375	-2.381	-2.386	-2.392	-2.399	-2.405	-2.410	-2.416	-2.421	-2.428	-2.432	-2.436	-2.442	-2.446	-2.451	-2.455	-2.459	-2.462	-2.466	-2.469	-2.472	-2.474	-2.476	-2.478	-2.480	-2.481	-2.481	-2.482	-2.482	-2.482	-2.482	-2.481	-2.481	-2.479	-2.478	-2.476	-2.474	-2.471	-2.469	-2.465	-2.462	-2.459	-2.455	-2.451	-2.448	-2.442	-2.439	-2.435	-2.430	-2.426	-2.421	-2.418	-2.412	-2.409	-2.402	-2.398	-2.394	-2.389	-2.385	-2.380	-2.376	-2.372	-2.368	-2.364	-2.360	-2.358	-2.352	-2.349	-2.346	-2.344	-2.340	-2.338	-2.335	-2.332	-2.329	-2.326	-2.324	-2.321	-2.319	-2.316	-2.314	-2.312	-2.309	-2.308	-2.305	-2.302	-2.301	-2.298	-2.295	-2.292	-2.290	-2.286	-2.284	-2.280	-2.276	-2.272	-2.269	-2.264	-2.259	-2.255	-2.249	-2.242	-2.236	-2.229	-2.222	-2.215	-2.208	-2.199	-2.190	-2.180	-2.170	-2.160	-2.149	-2.138	-2.125	-2.111	-2.100	-2.085	-2.071	-2.056	-2.039	-2.022	-2.006	-1.988	-1.970	-1.950	-1.931	-1.910	-1.890	-1.869	-1.848	-1.824	-1.801	-1.776	-1.752	-1.728	-1.702	-1.676	-1.650	-1.622	-1.595	-1.568	-1.539	-1.509	-1.480	-1.450	-1.420	-1.389	-1.359	-1.328	-1.296	-1.265	-1.234	-1.200	-1.168	-1.138	-1.104	-1.071	-1.039	-1.006	-0.975	-0.942	-0.911	-0.880	-0.848	-0.816	-0.785	-0.754	-0.724	-0.694	-0.662	-0.635	-0.606	-0.578	-0.550	-0.522	-0.496	-0.470	-0.444	-0.419	-0.395	-0.370	-0.348	-0.326	-0.304	-0.284	-0.264	-0.244	-0.226	-0.208	-0.190	-0.175	-0.159	-0.144	-0.130	-0.116	-0.102	-0.091	-0.080	-0.069	-0.058	-0.048	-0.038	-0.029	-0.020	-0.011	-0.004	0.004	0.011	0.018	0.026	0.032	0.039	0.045	0.051	0.058	0.065	0.071	0.079	0.086	0.092	0.100	0.109	0.118	0.126	0.134	0.142	0.154	0.164	0.175	0.186	0.199	0.211	0.224	0.238	0.252	0.269	0.284	0.300	0.316	0.335	0.352	0.371	0.390	0.410	0.429	0.450	0.470	0.492	0.512	0.535	0.558	0.579	0.601	0.624	0.646	0.670	0.691	0.714	0.736	0.758	0.779	0.801	0.822	0.842	0.862	0.882	0.900	0.920	0.936	0.954	0.970	0.985	0.999	1.012	1.025	1.036	1.046	1.055	1.064	1.071	1.078	1.081	1.086	1.089	1.090	1.090	1.089	1.088	1.084	1.080	1.075	1.069	1.060	1.052	1.041	1.031	1.019	1.006	0.992	0.979	0.961	0.946	0.928	0.910	0.891	0.871	0.851	0.830	0.808	0.785	0.762	0.739	0.716	0.691	0.666	0.640	0.615	0.590	0.564	0.538	0.510	0.485	0.458	0.430	0.402	0.375	0.348	0.321	0.294	0.266	0.239	0.211	0.184	0.156	0.130	0.102	0.076	0.049	0.022	-0.004	-0.030	-0.056	-0.082	-0.108	-0.134	-0.160	-0.185	-0.211	-0.236	-0.261	-0.286	-0.311	-0.335	-0.360	-0.385	-0.409	-0.434	-0.458	-0.482	-0.506	-0.530	-0.555	-0.579	-0.604	-0.628	-0.652	-0.678	-0.702	-0.726	-0.751	-0.778	-0.802	-0.828	-0.854	-0.880	-0.906	-0.934	-0.960	-0.988	-1.015	-1.045	-1.072	-1.102	-1.132	-1.162	-1.192	-1.224	-1.255	-1.288	-1.320	-1.352	-1.386	-1.420	-1.454	-1.490	-1.525	-1.561	-1.598	-1.634	-1.672	-1.710	-1.748	-1.786	-1.826	-1.864	-1.904	-1.944	-1.984	-2.024	-2.064	-2.104	-2.144	-2.184	-2.224	-2.264	-2.304	-2.344	-2.382	-2.421	-2.460	-2.499	-2.535	-2.572	-2.609	-2.644	-2.680	-2.715	-2.748	-2.781	-2.812	-2.845	-2.874	-2.904	-2.931	-2.959	-2.986	-3.011	-3.036	-3.059	-3.081	-3.102	-3.122	-3.141	-3.159	-3.176	-3.192	-3.208	-3.221	-3.234	-3.246	-3.256	-3.266	-3.276	-3.284	-3.291	-3.298	-3.304	-3.309	-3.312	-3.316	-3.320	-3.321	-3.324	-3.324	-3.325	-3.325	-3.324	-3.324	-3.322	-3.321	-3.320	-3.318	-3.315	-3.312	-3.310	-3.306	-3.304	-3.300	-3.296	-3.294	-3.290	-3.286	-3.281	-3.279	-3.275	-3.271	-3.266	-3.262	-3.260	-3.256	-3.252	-3.249	-3.245	-3.242	-3.239	-3.235	-3.232	-3.230	-3.226	-3.224	-3.220	-3.219	-3.215	-3.212	-3.210	-3.209	-3.206	-3.204	-3.201	-3.199	-3.198	-3.196	-3.194	-3.191	-3.190	-3.189	-3.188	-3.186	-3.185	-3.182	-3.181	-3.180	-3.179	-3.176	-3.176	-3.174	-3.171	-3.170	-3.169	-3.166	-3.164	-3.161	-3.159	-3.156	-3.152	-3.151	-3.146	-3.142	-3.139	-3.134	-3.130	-3.125	-3.119	-3.114	-3.108	-3.101	-3.094	-3.086	-3.079	-3.070	-3.061	-3.051	-3.042	-3.032	-3.022	-3.011	-3.000	-2.988	-2.976	-2.964	-2.951	-2.939	-2.925	-2.911	-2.898	-2.882	-2.868	-2.854	-2.839	-2.824	-2.809	-2.794	-2.779	-2.764	-2.748	-2.734	-2.719	-2.705	-2.689	-2.675	-2.661	-2.648	-2.634	-2.621	-2.609	-2.598	-2.585	-2.575	-2.565	-2.555	-2.545	-2.538	-2.530	-2.522	-2.515	-2.510	-2.504	-2.500	-2.496	-2.494	-2.491	-2.490	-2.490	-2.491	-2.491	-2.492	-2.495	-2.499	-2.501	-2.506	-2.511	-2.516	-2.522	-2.529	-2.538	-2.544	-2.552	-2.560	-2.569	-2.578	-2.586	-2.595	-2.605	-2.614	-2.622	-2.632	-2.642	-2.651	-2.660	-2.669	-2.676	-2.684	-2.692	-2.699	-2.705	-2.711	-2.716	-2.720	-2.724	-2.728	-2.730	-2.731	-2.732	-2.732	-2.732	-2.730	-2.728	-2.724	-2.719	-2.712	-2.708	-2.699	-2.691	-2.680	-2.670	-2.659	-2.645	-2.632	-2.618	-2.601	-2.585	-2.568	-2.550	-2.530	-2.511	-2.489	-2.468	-2.446	-2.422	-2.399	-2.375	-2.350	-2.324	-2.299	-2.272	-2.245	-2.219	-2.191	-2.164	-2.135	-2.106	-2.079	-2.050	-2.022	-1.994	-1.966	-1.938	-1.908	-1.880	-1.852	-1.824	-1.796	-1.769	-1.741	-1.714	-1.686	-1.660	-1.634	-1.608	-1.580	-1.555	-1.530	-1.504	-1.479	-1.454	-1.430	-1.405	-1.381	-1.358	-1.334	-1.310	-1.288	-1.264	-1.241	-1.220	-1.196	-1.175	-1.152	-1.130	-1.109	-1.086	-1.065	-1.042	-1.021	-1.000	-0.979	-0.956	-0.935	-0.912	-0.890	-0.869	-0.846	-0.824	-0.802	-0.779	-0.756	-0.734	-0.709	-0.686	-0.662	-0.640	-0.615	-0.590	-0.566	-0.541	-0.516	-0.491	-0.466	-0.440	-0.414	-0.388	-0.361	-0.335	-0.309	-0.281	-0.254	-0.226	-0.199	-0.171	-0.144	-0.115	-0.088	-0.059	-0.031	-0.004	0.025	0.054	0.081	0.109	0.136	0.164	0.192	0.219	0.245	0.272	0.299	0.325	0.351	0.376	0.400	0.425	0.449	0.471	0.494	0.516	0.536	0.558	0.578	0.598	0.615	0.632	0.649	0.665	0.680	0.694	0.708	0.719	0.731	0.741	0.750	0.759	0.766	0.772	0.776	0.782	0.785	0.788	0.790	0.790	0.790	0.789	0.788	0.784	0.780	0.776	0.770	0.765	0.758	0.750	0.741	0.732	0.722	0.714	0.702	0.691	0.680	0.669	0.656	0.642	0.630	0.616	0.602	0.588	0.574	0.559	0.544	0.530	0.515	0.499	0.484	0.469	0.452	0.436	0.421	0.406	0.390	0.375	0.360	0.344	0.329	0.312	0.299	0.282	0.268	0.252	0.238	0.222	0.208	0.195	0.180	0.165	0.150	0.136	0.122	0.109	0.095	0.081	0.066	0.054	0.040	0.025	0.011	-0.001	-0.015	-0.029	-0.042	-0.056	-0.070	-0.084	-0.099	-0.111	-0.125	-0.140	-0.154	-0.168	-0.181	-0.196	-0.211	-0.226	-0.241	-0.255	-0.271	-0.288	-0.302	-0.319	-0.335	-0.350	-0.368	-0.385	-0.401	-0.419	-0.436	-0.455	-0.474	-0.491	-0.511	-0.530	-0.549	-0.569	-0.589	-0.610	-0.631	-0.652	-0.674	-0.696	-0.719	-0.741	-0.765	-0.788	-0.811	-0.836	-0.860	-0.885	-0.909	-0.935	-0.960	-0.986	-1.012	-1.040	-1.066	-1.091	-1.119	-1.146	-1.172	-1.200	-1.228	-1.255	-1.282	-1.309	-1.336	-1.362	-1.390	-1.416	-1.442	-1.469	-1.494	-1.520	-1.545	-1.569	-1.594	-1.618	-1.640	-1.664	-1.685	-1.706	-1.728	-1.748	-1.766	-1.786	-1.804	-1.820	-1.838	-1.852	-1.868	-1.881	-1.895	-1.906	-1.919	-1.930	-1.939	-1.948	-1.956	-1.962	-1.970	-1.976	-1.980	-1.985	-1.989	-1.991	-1.994	-1.995	-1.996	-1.996	-1.996	-1.996	-1.995	-1.994	-1.991	-1.990	-1.988	-1.984	-1.982	-1.980	-1.978	-1.972	-1.970	-1.968	-1.965	-1.962	-1.961	-1.959	-1.958	-1.955	-1.955	-1.954	-1.952	-1.954	-1.955	-1.956	-1.958	-1.960	-1.964	-1.968	-1.970	-1.976	-1.981	-1.986	-1.992	-2.000	-2.007	-2.016	-2.024	-2.034	-2.042	-2.052	-2.064	-2.075	-2.085	-2.096	-2.109	-2.120	-2.132	-2.145	-2.158	-2.170	-2.182	-2.194	-2.206	-2.218	-2.231	-2.242	-2.252	-2.264	-2.274	-2.284	-2.294	-2.301	-2.310	-2.318	-2.324	-2.330	-2.335	-2.339	-2.344	-2.346	-2.348	-2.348	-2.348	-2.346	-2.344	-2.341	-2.336	-2.332	-2.326	-2.319	-2.310	-2.300	-2.290	-2.280	-2.266	-2.254	-2.239	-2.224	-2.208	-2.190	-2.174	-2.154	-2.134	-2.114	-2.094	-2.072	-2.049	-2.026	-2.002	-1.980	-1.955	-1.930	-1.905	-1.880	-1.854	-1.828	-1.801	-1.775	-1.750	-1.724	-1.698	-1.671	-1.645	-1.620	-1.594	-1.570	-1.545	-1.520	-1.496	-1.472	-1.449	-1.428	-1.405	-1.384	-1.365	-1.344	-1.326	-1.306	-1.290	-1.272	-1.256	-1.241	-1.228	-1.214	-1.201	-1.190	-1.180	-1.170	-1.161	-1.154	-1.145	-1.139	-1.134	-1.130	-1.125	-1.121	-1.120	-1.119	-1.118	-1.118	-1.119	-1.118	-1.121	-1.122	-1.125	-1.128	-1.130	-1.135	-1.139	-1.144	-1.146	-1.151	-1.156	-1.161	-1.165	-1.170	-1.175	-1.179	-1.182	-1.186	-1.189	-1.192	-1.196	-1.198	-1.200	-1.201	-1.201	-1.201	-1.200	-1.199	-1.198	-1.195	-1.191	-1.186	-1.181	-1.175	-1.168	-1.160	-1.152	-1.142	-1.132	-1.121	-1.109	-1.095	-1.081	-1.066	-1.050	-1.034	-1.016	-0.998	-0.980	-0.959	-0.939	-0.919	-0.896	-0.874	-0.851	-0.828	-0.804	-0.779	-0.754	-0.729	-0.702	-0.678	-0.651	-0.625	-0.599	-0.572	-0.546	-0.520	-0.494	-0.468	-0.442	-0.415	-0.390	-0.365	-0.341	-0.316	-0.292	-0.269	-0.246	-0.224	-0.202	-0.181	-0.161	-0.141	-0.121	-0.104	-0.086	-0.069	-0.054	-0.038	-0.022	-0.009	0.005	0.018	0.030	0.041	0.051	0.062	0.071	0.080	0.089	0.098	0.104	0.111	0.118	0.124	0.130	0.136	0.140	0.146	0.151	0.156	0.161	0.166	0.171	0.176	0.181	0.188	0.194	0.199	0.205	0.211	0.220	0.226	0.234	0.244	0.251	0.261	0.271	0.281	0.292	0.305	0.316	0.330	0.342	0.356	0.371	0.386	0.402	0.419	0.436	0.454	0.472	0.490	0.509	0.530	0.549	0.570	0.590	0.611	0.632	0.655	0.678	0.699	0.721	0.744	0.766	0.789	0.812	0.836	0.859	0.882	0.906	0.929	0.952	0.975	0.998	1.021	1.044	1.066	1.089	1.111	1.134	1.155	1.176	1.199	1.220	1.240	1.262	1.282	1.302	1.322	1.342	1.361	1.380	1.398	1.418	1.435	1.452	1.469	1.486	1.501	1.518	1.532	1.548	1.562	1.576	1.589	1.601	1.614	1.625	1.636	1.645	1.655	1.664	1.672	1.679	1.686	1.692	1.698	1.701	1.705	1.708	1.710	1.711	1.711	1.711	1.711	1.709	1.706	1.701	1.698	1.691	1.686	1.679	1.671	1.664	1.654	1.645	1.635	1.625	1.612	1.601	1.589	1.575	1.562	1.549	1.535	1.521	1.506	1.492	1.476	1.461	1.446	1.431	1.416	1.400	1.386	1.370	1.356	1.341	1.326	1.312	1.298	1.284	1.271	1.256	1.244	1.230	1.219	1.205	1.192	1.180	1.170	1.158	1.148	1.135	1.125	1.114	1.104	1.092	1.082	1.071	1.061	1.050	1.040	1.029	1.016	1.006	0.994	0.982	0.970	0.958	0.945	0.931	0.916	0.901	0.886	0.870	0.852	0.836	0.819	0.800	0.780	0.759	0.739	0.716	0.694	0.670	0.645	0.620	0.595	0.568	0.539	0.512	0.482	0.452	0.422	0.391	0.359	0.326	0.294	0.259	0.225	0.190	0.155	0.120	0.084	0.048	0.011	-0.025	-0.062	-0.099	-0.136	-0.172	-0.210	-0.246	-0.284	-0.319	-0.355	-0.392	-0.428	-0.462	-0.498	-0.531	-0.565	-0.599	-0.632	-0.664	-0.696	-0.728	-0.759	-0.788	-0.819	-0.848	-0.875	-0.904	-0.930	-0.956	-0.981	-1.006	-1.030	-1.054	-1.076	-1.099	-1.121	-1.141	-1.162	-1.182	-1.200	-1.220	-1.238	-1.255	-1.272	-1.290	-1.306	-1.322	-1.338	-1.354	-1.369	-1.385	-1.399	-1.414	-1.429	-1.444	-1.458	-1.474	-1.488	-1.502	-1.519	-1.532	-1.549	-1.564	-1.580	-1.596	-1.612	-1.629	-1.646	-1.664	-1.682	-1.701	-1.720	-1.740	-1.760	-1.780	-1.801	-1.822	-1.846	-1.869	-1.891	-1.916	-1.941	-1.966	-1.990	-2.018	-2.044	-2.070	-2.096	-2.125	-2.151	-2.180	-2.208	-2.236	-2.266	-2.294	-2.322	-2.350	-2.380	-2.408	-2.436	-2.464	-2.491	-2.519	-2.545	-2.572	-2.596	-2.621	-2.645	-2.669	-2.691	-2.712	-2.732	-2.751	-2.770	-2.786	-2.801	-2.816	-2.829	-2.841	-2.850	-2.858	-2.865	-2.870	-2.875	-2.876	-2.876	-2.876	-2.872	-2.868	-2.862	-2.854	-2.844	-2.832	-2.820	-2.806	-2.790	-2.772	-2.754	-2.732	-2.711	-2.688	-2.664	-2.639	-2.611	-2.584	-2.555	-2.525	-2.495	-2.462	-2.430	-2.398	-2.364	-2.330	-2.295	-2.260	-2.225	-2.190	-2.155	-2.118	-2.082	-2.046	-2.011	-1.975	-1.939	-1.905	-1.870	-1.835	-1.801	-1.768	-1.735	-1.701	-1.669	-1.638	-1.608	-1.576	-1.546	-1.516	-1.489	-1.460	-1.432	-1.406	-1.380	-1.355	-1.329	-1.304	-1.280	-1.258	-1.234	-1.211	-1.189	-1.168	-1.146	-1.125	-1.104	-1.082	-1.061	-1.041	-1.022	-1.001	-0.981	-0.961	-0.941	-0.921	-0.901	-0.881	-0.860	-0.839	-0.818	-0.798	-0.776	-0.754	-0.732	-0.710	-0.686	-0.662	-0.639	-0.615	-0.590	-0.565	-0.540	-0.515	-0.488	-0.461	-0.434	-0.405	-0.378	-0.349	-0.320	-0.289	-0.259	-0.229	-0.198	-0.166	-0.136	-0.104	-0.071	-0.040	-0.006	0.026	0.060	0.091	0.125	0.159	0.191	0.225	0.258	0.291	0.322	0.356	0.389	0.421	0.454	0.485	0.516	0.546	0.576	0.606	0.636	0.666	0.692	0.721	0.748	0.775	0.800	0.825	0.849	0.872	0.896	0.918	0.939	0.959	0.978	0.996	1.015	1.031	1.046	1.061	1.075	1.089	1.101	1.111	1.121	1.131	1.140	1.148	1.155	1.160	1.165	1.170	1.172	1.175	1.176	1.178	1.176	1.175	1.174	1.171	1.169	1.165	1.161	1.155	1.151	1.144	1.138	1.131	1.124	1.116	1.108	1.099	1.090	1.082	1.072	1.064	1.054	1.044	1.034	1.024	1.014	1.005	0.996	0.986	0.976	0.969	0.960	0.951	0.944	0.936	0.929	0.922	0.916	0.910	0.906	0.901	0.898	0.894	0.892	0.890	0.890	0.889	0.890	0.890	0.892	0.895	0.899	0.902	0.909	0.915	0.921	0.928	0.936	0.946	0.956	0.966	0.978	0.990	1.001	1.015	1.030	1.045	1.060	1.078	1.092	1.111	1.129	1.148	1.166	1.185	1.205	1.225	1.245	1.266	1.288	1.309	1.330	1.351	1.374	1.395	1.419	1.440	1.462	1.484	1.506	1.528	1.550	1.571	1.592	1.614	1.635	1.656	1.676	1.696	1.716	1.735	1.754	1.772	1.791	1.808	1.824	1.840	1.858	1.872	1.888	1.901	1.914	1.928	1.940	1.951	1.961	1.972	1.981	1.990	1.999	2.007	2.014	2.019	2.025	2.030	2.035	2.038	2.042	2.044	2.046	2.047	2.049	2.049	2.049	2.049	2.049	2.047	2.046	2.044	2.042	2.039	2.038	2.034	2.033	2.029	2.027	2.024	2.021	2.019	2.016	2.014	2.013	2.010	2.007	2.007	2.006	2.005	2.005	2.005	2.005	2.006	2.007	2.010	2.011	2.014	2.018	2.021	2.024	2.029	2.034	2.039	2.045	2.051	2.058	2.065	2.071	2.079	2.086	2.094	2.102	2.109	2.118	2.126	2.134	2.142	2.149	2.158	2.165	2.172	2.179	2.185	2.191	2.196	2.201	2.206	2.210	2.212	2.215	2.215	2.218	2.216	2.215	2.214	2.210	2.208	2.202	2.198	2.190	2.182	2.174	2.165	2.154	2.142	2.129	2.116	2.102	2.086	2.070	2.054	2.035	2.016	1.998	1.978	1.958	1.935	1.914	1.891	1.868	1.845	1.822	1.799	1.775	1.750	1.726	1.702	1.678	1.652	1.630	1.605	1.581	1.556	1.534	1.510	1.488	1.465	1.444	1.421	1.400	1.380	1.360	1.340	1.322	1.304	1.285	1.269	1.252	1.236	1.220	1.205	1.192	1.178	1.165	1.152	1.141	1.130	1.119	1.109	1.099	1.089	1.080	1.071	1.062	1.055	1.048	1.040	1.032	1.026	1.020	1.012	1.008	1.000	0.995	0.989	0.982	0.976	0.969	0.964	0.956	0.950	0.944	0.935	0.929	0.921	0.914	0.905	0.896	0.888	0.879	0.869	0.860	0.849	0.839	0.828	0.816	0.805	0.794	0.780	0.769	0.756	0.741	0.729	0.714	0.699	0.685	0.669	0.652	0.638	0.620	0.604	0.586	0.570	0.552	0.535	0.518	0.499	0.480	0.461	0.442	0.424	0.405	0.385	0.366	0.346	0.326	0.308	0.288	0.269	0.249	0.230	0.209	0.190	0.170	0.151	0.131	0.112	0.092	0.074	0.055	0.036	0.016	-0.002	-0.021	-0.041	-0.059	-0.078	-0.096	-0.115	-0.134	-0.151	-0.170	-0.189	-0.208	-0.225	-0.242	-0.261	-0.278	-0.296	-0.315	-0.331	-0.350	-0.369	-0.386	-0.404	-0.421	-0.439	-0.456	-0.475	-0.492	-0.510	-0.528	-0.545	-0.564	-0.581	-0.599	-0.618	-0.634	-0.652	-0.669	-0.688	-0.706	-0.722	-0.741	-0.759	-0.778	-0.795	-0.812	-0.830	-0.848	-0.866	-0.884	-0.902	-0.919	-0.938	-0.954	-0.971	-0.990	-1.006	-1.024	-1.042	-1.059	-1.076	-1.094	-1.110	-1.128	-1.145	-1.161	-1.179	-1.195	-1.211	-1.228	-1.244	-1.260	-1.276	-1.291	-1.309	-1.324	-1.338	-1.354	-1.369	-1.384	-1.396	-1.411	-1.425	-1.439	-1.452	-1.465	-1.478	-1.489	-1.501	-1.512	-1.524	-1.535	-1.544	-1.552	-1.562	-1.571	-1.579	-1.585	-1.591	-1.596	-1.602	-1.608	-1.611	-1.612	-1.615	-1.616	-1.618	-1.616	-1.615	-1.614	-1.610	-1.605	-1.601	-1.596	-1.589	-1.582	-1.574	-1.565	-1.555	-1.545	-1.532	-1.520	-1.508	-1.494	-1.480	-1.464	-1.448	-1.431	-1.414	-1.395	-1.378	-1.359	-1.339	-1.320	-1.300	-1.279	-1.259	-1.238	-1.216	-1.195	-1.175	-1.152	-1.132	-1.110	-1.090	-1.069	-1.049	-1.028	-1.008	-0.988	-0.969	-0.950	-0.931	-0.912	-0.895	-0.879	-0.862	-0.846	-0.831	-0.816	-0.802	-0.790	-0.778	-0.765	-0.754	-0.744	-0.735	-0.726	-0.718	-0.710	-0.702	-0.698	-0.690	-0.686	-0.682	-0.678	-0.675	-0.674	-0.671	-0.670	-0.669	-0.668	-0.669	-0.669	-0.669	-0.670	-0.671	-0.674	-0.675	-0.678	-0.680	-0.682	-0.685	-0.686	-0.689	-0.691	-0.695	-0.696	-0.699	-0.701	-0.704	-0.705	-0.706	-0.708	-0.709	-0.710	-0.710	-0.709	-0.709	-0.708	-0.706	-0.704	-0.701	-0.698	-0.694	-0.689	-0.685	-0.678	-0.671	-0.664	-0.656	-0.648	-0.638	-0.629	-0.618	-0.605	-0.592	-0.579	-0.565	-0.550	-0.535	-0.519	-0.502	-0.485	-0.466	-0.448	-0.428	-0.408	-0.386	-0.366	-0.344	-0.321	-0.299	-0.275	-0.251	-0.228	-0.204	-0.179	-0.155	-0.130	-0.105	-0.080	-0.056	-0.030	-0.006	0.019	0.041	0.066	0.089	0.111	0.134	0.155	0.176	0.196	0.215	0.235	0.252	0.269	0.285	0.299	0.312	0.325	0.336	0.346	0.355	0.364	0.370	0.375	0.379	0.381	0.382	0.381	0.381	0.378	0.375	0.369	0.364	0.355	0.346	0.338	0.326	0.315	0.302	0.289	0.275	0.260	0.244	0.229	0.211	0.195	0.176	0.159	0.141	0.122	0.104	0.085	0.068	0.050	0.032	0.015	-0.002	-0.019	-0.035	-0.051	-0.065	-0.080	-0.094	-0.106	-0.119	-0.129	-0.140	-0.150	-0.158	-0.165	-0.170	-0.178	-0.180	-0.185	-0.188	-0.189	-0.190	-0.189	-0.189	-0.188	-0.185	-0.181	-0.178	-0.172	-0.168	-0.162	-0.156	-0.150	-0.142	-0.134	-0.128	-0.120	-0.112	-0.104	-0.096	-0.089	-0.081	-0.072	-0.066	-0.059	-0.052	-0.048	-0.041	-0.036	-0.032	-0.029	-0.025	-0.024	-0.022	-0.022	-0.022	-0.024	-0.026	-0.029	-0.034	-0.038	-0.045	-0.051	-0.059	-0.069	-0.079	-0.090	-0.102	-0.116	-0.129	-0.145	-0.160	-0.176	-0.195	-0.214	-0.234	-0.254	-0.275	-0.298	-0.320	-0.344	-0.369	-0.394	-0.419	-0.445	-0.471	-0.499	-0.526	-0.554	-0.582	-0.610	-0.640	-0.669	-0.698	-0.728	-0.758	-0.788	-0.818	-0.846	-0.876	-0.905	-0.936	-0.965	-0.994	-1.024	-1.052	-1.081	-1.110	-1.138	-1.165	-1.192	-1.220	-1.246	-1.272	-1.299	-1.324	-1.349	-1.374	-1.398	-1.421	-1.444	-1.468	-1.490	-1.511	-1.534	-1.554	-1.575	-1.596	-1.616	-1.636	-1.655	-1.674	-1.694	-1.711	-1.730	-1.746	-1.765	-1.781	-1.799	-1.815	-1.832	-1.849	-1.865	-1.880	-1.896	-1.912	-1.929	-1.944	-1.959	-1.975	-1.991	-2.007	-2.022	-2.038	-2.054	-2.070	-2.086	-2.102	-2.119	-2.135	-2.151	-2.169	-2.185	-2.202	-2.219	-2.236	-2.254	-2.272	-2.290	-2.309	-2.328	-2.346	-2.365	-2.385	-2.404	-2.424	-2.445	-2.465	-2.486	-2.509	-2.530	-2.551	-2.574	-2.596	-2.619	-2.641	-2.666	-2.689	-2.712	-2.739	-2.762	-2.788	-2.812	-2.838	-2.864	-2.890	-2.916	-2.942	-2.969	-2.995	-3.022	-3.050	-3.078	-3.104	-3.131	-3.158	-3.184	-3.211	-3.238	-3.262	-3.290	-3.316	-3.340	-3.365	-3.391	-3.414	-3.438	-3.461	-3.484	-3.505	-3.525	-3.545	-3.565	-3.582	-3.601	-3.618	-3.632	-3.648	-3.660	-3.671	-3.684	-3.694	-3.702	-3.709	-3.715	-3.720	-3.724	-3.726	-3.728	-3.728	-3.726	-3.724	-3.718	-3.712	-3.706	-3.698	-3.689	-3.678	-3.666	-3.654	-3.640	-3.624	-3.609	-3.591	-3.572	-3.554	-3.534	-3.514	-3.492	-3.469	-3.446	-3.422	-3.399	-3.374	-3.348	-3.322	-3.296	-3.269	-3.242	-3.215	-3.188	-3.159	-3.131	-3.102	-3.075	-3.045	-3.018	-2.989	-2.960	-2.931	-2.904	-2.875	-2.846	-2.818	-2.790	-2.761	-2.732	-2.706	-2.678	-2.650	-2.622	-2.595	-2.568	-2.540	-2.514	-2.485	-2.459	-2.431	-2.405	-2.379	-2.351	-2.325	-2.298	-2.271	-2.245	-2.218	-2.191	-2.165	-2.139	-2.111	-2.086	-2.059	-2.033	-2.005	-1.979	-1.952	-1.925	-1.899	-1.872	-1.848	-1.820	-1.794	-1.769	-1.741	-1.715	-1.690	-1.664	-1.639	-1.614	-1.588	-1.564	-1.539	-1.515	-1.492	-1.468	-1.445	-1.422	-1.400	-1.379	-1.358	-1.336	-1.316	-1.296	-1.276	-1.259	-1.241	-1.222	-1.206	-1.190	-1.176	-1.161	-1.148	-1.135	-1.122	-1.111	-1.101	-1.091	-1.082	-1.075	-1.068	-1.061	-1.056	-1.051	-1.048	-1.045	-1.041	-1.040	-1.040	-1.041	-1.042	-1.044	-1.046	-1.050	-1.054	-1.059	-1.064	-1.070	-1.078	-1.084	-1.092	-1.100	-1.109	-1.120	-1.129	-1.140	-1.150	-1.161	-1.174	-1.185	-1.198	-1.209	-1.221	-1.234	-1.246	-1.260	-1.272	-1.286	-1.298	-1.310	-1.324	-1.336	-1.348	-1.360	-1.371	-1.382	-1.394	-1.404	-1.415	-1.425	-1.435	-1.444	-1.451	-1.460	-1.468	-1.474	-1.481	-1.486	-1.491	-1.495	-1.499	-1.504	-1.505	-1.506	-1.509	-1.509	-1.509	-1.508	-1.506	-1.504	-1.500	-1.496	-1.491	-1.486	-1.482	-1.475	-1.469	-1.461	-1.452	-1.444	-1.435	-1.425	-1.414	-1.402	-1.392	-1.380	-1.366	-1.355	-1.342	-1.329	-1.315	-1.300	-1.285	-1.272	-1.258	-1.242	-1.226	-1.212	-1.196	-1.181	-1.165	-1.150	-1.135	-1.120	-1.104	-1.089	-1.075	-1.060	-1.045	-1.031	-1.016	-1.002	-0.990	-0.976	-0.964	-0.951	-0.939	-0.928	-0.916	-0.905	-0.894	-0.884	-0.875	-0.865	-0.856	-0.849	-0.841	-0.835	-0.829	-0.822	-0.818	-0.812	-0.808	-0.805	-0.802	-0.800	-0.798	-0.796	-0.795	-0.795	-0.795	-0.796	-0.796	-0.798	-0.799	-0.802	-0.804	-0.808	-0.811	-0.815	-0.819	-0.822	-0.826	-0.831	-0.836	-0.841	-0.846	-0.851	-0.855	-0.860	-0.866	-0.870	-0.875	-0.879	-0.882	-0.888	-0.890	-0.895	-0.898	-0.900	-0.904	-0.905	-0.906	-0.906	-0.908	-0.908	-0.908	-0.906	-0.905	-0.902	-0.900	-0.898	-0.894	-0.889	-0.885	-0.879	-0.872	-0.868	-0.861	-0.854	-0.845	-0.836	-0.829	-0.820	-0.810	-0.800	-0.791	-0.781	-0.770	-0.760	-0.749	-0.738	-0.728	-0.718	-0.708	-0.696	-0.688	-0.678	-0.668	-0.659	-0.650	-0.641	-0.634	-0.628	-0.620	-0.614	-0.609	-0.605	-0.600	-0.598	-0.595	-0.594	-0.592	-0.594	-0.594	-0.596	-0.599	-0.604	-0.609	-0.614	-0.620	-0.628	-0.636	-0.645	-0.655	-0.666	-0.678	-0.689	-0.701	-0.715	-0.729	-0.745	-0.760	-0.776	-0.792	-0.809	-0.826	-0.844	-0.861	-0.880	-0.898	-0.916	-0.935	-0.954	-0.972	-0.991	-1.009	-1.028	-1.046	-1.064	-1.082	-1.099	-1.116	-1.132	-1.149	-1.164	-1.180	-1.195	-1.210	-1.224	-1.236	-1.250	-1.262	-1.274	-1.285	-1.296	-1.306	-1.315	-1.325	-1.332	-1.341	-1.349	-1.355	-1.360	-1.366	-1.371	-1.376	-1.380	-1.384	-1.388	-1.390	-1.392	-1.395	-1.396	-1.398	-1.399	-1.400	-1.400	-1.400	-1.399	-1.399	-1.399	-1.398	-1.396	-1.395	-1.394	-1.392	-1.391	-1.390	-1.388	-1.386	-1.385	-1.382	-1.381	-1.380	-1.379	-1.378	-1.375	-1.374	-1.372	-1.371	-1.370	-1.369	-1.369	-1.369	-1.369	-1.369	-1.368	-1.369	-1.370	-1.370	-1.372	-1.372	-1.375	-1.376	-1.380	-1.382	-1.386	-1.389	-1.392	-1.398	-1.401	-1.406	-1.411	-1.416	-1.422	-1.430	-1.435	-1.442	-1.449	-1.456	-1.464	-1.471	-1.480	-1.489	-1.498	-1.506	-1.515	-1.525	-1.532	-1.544	-1.552	-1.562	-1.572	-1.582	-1.591	-1.601	-1.611	-1.621	-1.630	-1.640	-1.650	-1.658	-1.668	-1.676	-1.685	-1.692	-1.700	-1.709	-1.716	-1.724	-1.730	-1.738	-1.744	-1.750	-1.756	-1.761	-1.768	-1.770	-1.775	-1.779	-1.782	-1.786	-1.790	-1.794	-1.795	-1.798	-1.800	-1.801	-1.802	-1.805	-1.806	-1.806	-1.806	-1.808	-1.808	-1.809	-1.809	-1.809	-1.810	-1.809	-1.810	-1.810	-1.810	-1.810	-1.809	-1.810	-1.809	-1.809	-1.809	-1.809	-1.810	-1.810	-1.811	-1.811	-1.811	-1.812	-1.812	-1.814	-1.815	-1.815	-1.816	-1.816	-1.816	-1.819	-1.819	-1.820	-1.820	-1.821	-1.822	-1.822	-1.824	-1.824	-1.824	-1.824	-1.824	-1.824	-1.822	-1.822	-1.821	-1.820	-1.820	-1.818	-1.816	-1.812	-1.810	-1.808	-1.804	-1.800	-1.796	-1.790	-1.785	-1.780	-1.774	-1.768	-1.760	-1.754	-1.745	-1.736	-1.728	-1.719	-1.709	-1.698	-1.686	-1.675	-1.662	-1.650	-1.636	-1.621	-1.608	-1.592	-1.576	-1.560	-1.542	-1.526	-1.508	-1.489	-1.469	-1.450	-1.429	-1.409	-1.386	-1.364	-1.342	-1.319	-1.295	-1.271	-1.246	-1.221	-1.195	-1.170	-1.142	-1.116	-1.089	-1.060	-1.034	-1.005	-0.975	-0.948	-0.918	-0.888	-0.858	-0.828	-0.799	-0.768	-0.738	-0.708	-0.678	-0.648	-0.618	-0.588	-0.558	-0.526	-0.498	-0.466	-0.438	-0.410	-0.380	-0.352	-0.324	-0.296	-0.270	-0.242	-0.218	-0.192	-0.166	-0.141	-0.118	-0.095	-0.072	-0.050	-0.029	-0.008	0.012	0.032	0.050	0.069	0.085	0.102	0.118	0.134	0.148	0.161	0.175	0.188	0.199	0.211	0.222	0.232	0.244	0.252	0.262	0.271	0.280	0.289	0.298	0.306	0.312	0.321	0.330	0.338	0.345	0.352	0.361	0.370	0.379	0.388	0.395	0.405	0.415	0.425	0.436	0.446	0.459	0.470	0.484	0.496	0.510	0.525	0.539	0.554	0.571	0.588	0.605	0.622	0.641	0.661	0.680	0.701	0.721	0.742	0.764	0.785	0.808	0.830	0.854	0.876	0.900	0.922	0.948	0.971	0.995	1.020	1.042	1.066	1.090	1.112	1.136	1.159	1.181	1.202	1.225	1.245	1.266	1.285	1.304	1.322	1.340	1.358	1.374	1.388	1.402	1.415	1.429	1.439	1.450	1.459	1.466	1.474	1.481	1.486	1.490	1.492	1.495	1.496	1.496	1.494	1.492	1.489	1.484	1.480	1.474	1.465	1.458	1.449	1.438	1.426	1.414	1.401	1.388	1.372	1.358	1.340	1.324	1.306	1.288	1.269	1.249	1.228	1.206	1.185	1.164	1.140	1.118	1.094	1.069	1.045	1.021	0.996	0.970	0.945	0.919	0.892	0.866	0.840	0.814	0.786	0.760	0.732	0.705	0.678	0.650	0.621	0.595	0.568	0.539	0.512	0.484	0.458	0.430	0.401	0.375	0.348	0.320	0.292	0.265	0.238	0.210	0.182	0.156	0.129	0.101	0.075	0.048	0.021	-0.008	-0.034	-0.060	-0.089	-0.115	-0.142	-0.169	-0.198	-0.225	-0.252	-0.280	-0.308	-0.335	-0.362	-0.391	-0.420	-0.448	-0.476	-0.506	-0.536	-0.565	-0.594	-0.625	-0.655	-0.686	-0.716	-0.748	-0.779	-0.810	-0.842	-0.874	-0.906	-0.939	-0.972	-1.005	-1.039	-1.072	-1.106	-1.140	-1.174	-1.208	-1.244	-1.279	-1.314	-1.348	-1.382	-1.418	-1.452	-1.488	-1.522	-1.556	-1.591	-1.626	-1.660	-1.695	-1.729	-1.762	-1.796	-1.829	-1.861	-1.894	-1.925	-1.956	-1.986	-2.016	-2.045	-2.075	-2.104	-2.130	-2.156	-2.182	-2.208	-2.232	-2.256	-2.279	-2.300	-2.321	-2.341	-2.360	-2.379	-2.396	-2.412	-2.429	-2.444	-2.458	-2.470	-2.482	-2.494	-2.505	-2.515	-2.525	-2.532	-2.540	-2.546	-2.551	-2.558	-2.562	-2.566	-2.570	-2.572	-2.575	-2.576	-2.579	-2.579	-2.579	-2.578	-2.578	-2.576	-2.576	-2.574	-2.572	-2.570	-2.568	-2.565	-2.564	-2.560	-2.556	-2.554	-2.550	-2.548	-2.544	-2.540	-2.536	-2.534	-2.529	-2.526	-2.522	-2.519	-2.515	-2.512	-2.509	-2.506	-2.504	-2.500	-2.498	-2.494	-2.491	-2.490	-2.486	-2.485	-2.484	-2.481	-2.480	-2.479	-2.479	-2.476	-2.475	-2.476	-2.475	-2.475	-2.475	-2.475	-2.475	-2.476	-2.476	-2.478	-2.479	-2.480	-2.481	-2.484	-2.485	-2.488	-2.489	-2.491	-2.494	-2.496	-2.499	-2.501	-2.505	-2.506	-2.510	-2.512	-2.516	-2.519	-2.521	-2.524	-2.526	-2.529	-2.531	-2.532	-2.534	-2.535	-2.538	-2.539	-2.539	-2.540	-2.540	-2.541	-2.541	-2.540	-2.539	-2.538	-2.536	-2.535	-2.532	-2.530	-2.526	-2.524	-2.519	-2.516	-2.510	-2.506	-2.501	-2.495	-2.490	-2.485	-2.479	-2.471	-2.465	-2.458	-2.451	-2.444	-2.436	-2.429	-2.421	-2.414	-2.406	-2.399	-2.390	-2.384	-2.376	-2.370	-2.362	-2.356	-2.350	-2.344	-2.338	-2.332	-2.328	-2.322	-2.319	-2.315	-2.312	-2.310	-2.308	-2.306	-2.306	-2.305	-2.305	-2.308	-2.309	-2.311	-2.314	-2.316	-2.321	-2.326	-2.331	-2.338	-2.342	-2.350	-2.359	-2.366	-2.375	-2.384	-2.394	-2.402	-2.412	-2.424	-2.435	-2.445	-2.456	-2.468	-2.479	-2.491	-2.502	-2.514	-2.525	-2.536	-2.548	-2.559	-2.569	-2.579	-2.589	-2.598	-2.608	-2.615	-2.622	-2.630	-2.636	-2.641	-2.648	-2.651	-2.654	-2.658	-2.659	-2.660	-2.659	-2.659	-2.658	-2.654	-2.651	-2.646	-2.640	-2.634	-2.626	-2.618	-2.608	-2.596	-2.585	-2.571	-2.559	-2.544	-2.529	-2.511	-2.496	-2.476	-2.458	-2.439	-2.418	-2.396	-2.375	-2.352	-2.330	-2.305	-2.281	-2.256	-2.231	-2.205	-2.179	-2.154	-2.126	-2.099	-2.071	-2.044	-2.016	-1.988	-1.960	-1.931	-1.904	-1.875	-1.846	-1.816	-1.788	-1.759	-1.731	-1.701	-1.672	-1.645	-1.615	-1.588	-1.559	-1.530	-1.501	-1.472	-1.445	-1.416	-1.389	-1.360	-1.332	-1.305	-1.278	-1.250	-1.221	-1.194	-1.168	-1.140	-1.112	-1.085	-1.058	-1.030	-1.004	-0.976	-0.950	-0.922	-0.895	-0.869	-0.841	-0.814	-0.788	-0.761	-0.734	-0.708	-0.680	-0.654	-0.626	-0.599	-0.572	-0.545	-0.518	-0.490	-0.462	-0.435	-0.409	-0.380	-0.352	-0.325	-0.298	-0.270	-0.241	-0.214	-0.185	-0.156	-0.129	-0.099	-0.070	-0.041	-0.012	0.016	0.046	0.075	0.105	0.135	0.165	0.195	0.225	0.254	0.285	0.315	0.345	0.375	0.405	0.435	0.465	0.495	0.525	0.555	0.584	0.614	0.642	0.671	0.700	0.729	0.756	0.784	0.812	0.838	0.865	0.891	0.916	0.940	0.965	0.988	1.010	1.031	1.054	1.072	1.094	1.112	1.130	1.148	1.164	1.178	1.192	1.205	1.218	1.230	1.240	1.249	1.258	1.265	1.271	1.278	1.282	1.286	1.289	1.291	1.291	1.292	1.292	1.290	1.289	1.286	1.282	1.279	1.272	1.268	1.261	1.255	1.248	1.240	1.232	1.222	1.214	1.205	1.194	1.184	1.175	1.164	1.154	1.142	1.131	1.120	1.109	1.096	1.085	1.074	1.061	1.051	1.039	1.028	1.016	1.005	0.994	0.984	0.972	0.961	0.950	0.939	0.929	0.918	0.908	0.898	0.886	0.876	0.866	0.856	0.846	0.836	0.826	0.818	0.806	0.796	0.788	0.776	0.766	0.756	0.748	0.736	0.726	0.714	0.704	0.692	0.681	0.671	0.659	0.646	0.635	0.621	0.609	0.596	0.582	0.569	0.554	0.539	0.525	0.509	0.492	0.476	0.459	0.441	0.424	0.406	0.388	0.368	0.349	0.329	0.308	0.286	0.266	0.244	0.221	0.200	0.176	0.152	0.129	0.105	0.081	0.056	0.031	0.006	-0.020	-0.046	-0.072	-0.099	-0.125	-0.151	-0.178	-0.206	-0.232	-0.259	-0.286	-0.312	-0.339	-0.366	-0.392	-0.419	-0.445	-0.470	-0.496	-0.522	-0.546	-0.571	-0.595	-0.620	-0.642	-0.666	-0.688	-0.710	-0.731	-0.752	-0.771	-0.792	-0.811	-0.829	-0.846	-0.864	-0.880	-0.895	-0.910	-0.924	-0.938	-0.950	-0.961	-0.972	-0.984	-0.994	-1.002	-1.011	-1.019	-1.026	-1.031	-1.038	-1.042	-1.046	-1.051	-1.054	-1.058	-1.060	-1.062	-1.064	-1.064	-1.066	-1.066	-1.066	-1.066	-1.066	-1.065	-1.065	-1.065	-1.065	-1.064	-1.064	-1.062	-1.064	-1.062	-1.064	-1.064	-1.064	-1.065	-1.068	-1.069	-1.071	-1.074	-1.076	-1.080	-1.085	-1.089	-1.094	-1.100	-1.106	-1.112	-1.121	-1.129	-1.138	-1.146	-1.155	-1.165	-1.176	-1.188	-1.199	-1.210	-1.224	-1.236	-1.249	-1.262	-1.276	-1.291	-1.305	-1.320	-1.334	-1.349	-1.364	-1.379	-1.395	-1.409	-1.424	-1.438	-1.451	-1.465	-1.480	-1.494	-1.506	-1.519	-1.529	-1.541	-1.551	-1.561	-1.571	-1.580	-1.588	-1.594	-1.600	-1.605	-1.609	-1.614	-1.615	-1.618	-1.618	-1.618	-1.616	-1.612	-1.610	-1.605	-1.600	-1.592	-1.585	-1.576	-1.566	-1.555	-1.544	-1.532	-1.519	-1.504	-1.488	-1.472	-1.455	-1.438	-1.419	-1.399	-1.379	-1.358	-1.336	-1.315	-1.292	-1.269	-1.245	-1.222	-1.198	-1.174	-1.150	-1.124	-1.100	-1.074	-1.049	-1.024	-1.000	-0.974	-0.949	-0.924	-0.901	-0.876	-0.851	-0.829	-0.806	-0.784	-0.761	-0.740	-0.720	-0.700	-0.680	-0.661	-0.644	-0.625	-0.609	-0.592	-0.579	-0.565	-0.551	-0.539	-0.528	-0.516	-0.507	-0.498	-0.491	-0.484	-0.479	-0.472	-0.469	-0.465	-0.464	-0.461	-0.461	-0.460	-0.461	-0.462	-0.466	-0.469	-0.472	-0.476	-0.482	-0.486	-0.492	-0.499	-0.506	-0.512	-0.520	-0.529	-0.536	-0.545	-0.552	-0.561	-0.569	-0.578	-0.586	-0.594	-0.601	-0.609	-0.616	-0.624	-0.630	-0.636	-0.641	-0.646	-0.651	-0.655	-0.659	-0.660	-0.662	-0.664	-0.665	-0.665	-0.662	-0.661	-0.658	-0.654	-0.650	-0.644	-0.636	-0.629	-0.621	-0.611	-0.601	-0.590	-0.578	-0.565	-0.551	-0.538	-0.521	-0.505	-0.488	-0.470	-0.452	-0.432	-0.414	-0.392	-0.372	-0.351	-0.329	-0.308	-0.284	-0.261	-0.239	-0.215	-0.191	-0.169	-0.145	-0.122	-0.099	-0.075	-0.052	-0.030	-0.008	0.014	0.036	0.058	0.078	0.099	0.119	0.139	0.156	0.175	0.192	0.209	0.225	0.240	0.256	0.270	0.282	0.295	0.306	0.318	0.329	0.340	0.349	0.358	0.366	0.374	0.380	0.389	0.395	0.401	0.405	0.411	0.416	0.421	0.426	0.430	0.435	0.439	0.444	0.448	0.452	0.456	0.461	0.468	0.472	0.478	0.484	0.491	0.498	0.505	0.512	0.521	0.530	0.540	0.550	0.560	0.572	0.584	0.598	0.610	0.625	0.640	0.655	0.671	0.688	0.704	0.722	0.740	0.760	0.779	0.799	0.820	0.840	0.862	0.885	0.906	0.930	0.954	0.976	1.001	1.025	1.049	1.074	1.099	1.124	1.150	1.175	1.200	1.226	1.251	1.278	1.304	1.329	1.355	1.380	1.405	1.431	1.458	1.482	1.508	1.532	1.558	1.582	1.608	1.632	1.658	1.681	1.705	1.729	1.752	1.775	1.799	1.821	1.844	1.865	1.888	1.909	1.930	1.950	1.970	1.990	2.009	2.026	2.045	2.062	2.079	2.095	2.111	2.126	2.140	2.154	2.168	2.180	2.191	2.201	2.212	2.221	2.229	2.236	2.242	2.249	2.254	2.258	2.261	2.264	2.265	2.266	2.265	2.264	2.262	2.260	2.256	2.251	2.246	2.239	2.232	2.225	2.216	2.208	2.198	2.189	2.178	2.165	2.154	2.141	2.129	2.115	2.102	2.088	2.074	2.060	2.045	2.031	2.016	2.001	1.986	1.971	1.956	1.942	1.928	1.912	1.899	1.884	1.869	1.856	1.841	1.829	1.814	1.801	1.789	1.775	1.764	1.751	1.739	1.726	1.715	1.704	1.690	1.679	1.668	1.656	1.645	1.634	1.624	1.611	1.600	1.588	1.575	1.564	1.551	1.538	1.525	1.511	1.499	1.484	1.469	1.454	1.438	1.422	1.405	1.386	1.370	1.350	1.331	1.311	1.290	1.269	1.246	1.224	1.200	1.176	1.151	1.125	1.099	1.072	1.044	1.016	0.986	0.956	0.926	0.896	0.865	0.832	0.800	0.768	0.732	0.700	0.666	0.631	0.598	0.561	0.528	0.492	0.458	0.422	0.388	0.351	0.316	0.281	0.246	0.211	0.178	0.142	0.110	0.076	0.044	0.010	-0.022	-0.054	-0.085	-0.115	-0.145	-0.175	-0.205	-0.232	-0.260	-0.288	-0.314	-0.339	-0.364	-0.389	-0.412	-0.435	-0.458	-0.479	-0.500	-0.520	-0.540	-0.559	-0.578	-0.595	-0.612	-0.629	-0.645	-0.661	-0.676	-0.691	-0.706	-0.720	-0.734	-0.748	-0.761	-0.775	-0.789	-0.801	-0.815	-0.828	-0.840	-0.854	-0.866	-0.881	-0.894	-0.908	-0.922	-0.936	-0.951	-0.966	-0.981	-0.998	-1.015	-1.031	-1.050	-1.068	-1.086	-1.105	-1.126	-1.145	-1.166	-1.188	-1.209	-1.231	-1.255	-1.278	-1.302	-1.326	-1.351	-1.376	-1.401	-1.428	-1.452	-1.480	-1.506	-1.532	-1.559	-1.585	-1.611	-1.638	-1.664	-1.689	-1.715	-1.739	-1.764	-1.788	-1.811	-1.832	-1.855	-1.876	-1.896	-1.914	-1.931	-1.949	-1.965	-1.979	-1.992	-2.004	-2.014	-2.022	-2.030	-2.036	-2.041	-2.044	-2.045	-2.044	-2.042	-2.039	-2.034	-2.026	-2.019	-2.009	-1.998	-1.984	-1.969	-1.954	-1.935	-1.916	-1.895	-1.872	-1.850	-1.825	-1.799	-1.771	-1.744	-1.715	-1.685	-1.654	-1.622	-1.590	-1.556	-1.522	-1.488	-1.452	-1.418	-1.381	-1.346	-1.309	-1.272	-1.236	-1.200	-1.162	-1.126	-1.090	-1.054	-1.018	-0.982	-0.948	-0.911	-0.876	-0.842	-0.808	-0.775	-0.741	-0.710	-0.678	-0.646	-0.615	-0.585	-0.555	-0.526	-0.496	-0.468	-0.440	-0.412	-0.385	-0.359	-0.332	-0.306	-0.282	-0.258	-0.232	-0.208	-0.184	-0.160	-0.136	-0.114	-0.089	-0.066	-0.042	-0.020	0.002	0.026	0.050	0.072	0.096	0.119	0.144	0.168	0.191	0.215	0.240	0.264	0.290	0.314	0.340	0.366	0.392	0.419	0.446	0.472	0.500	0.529	0.555	0.584	0.614	0.642	0.672	0.701	0.731	0.761	0.791	0.822	0.852	0.885	0.915	0.946	0.976	1.008	1.040	1.070	1.101	1.132	1.162	1.194	1.224	1.255	1.285	1.315	1.344	1.374	1.401	1.429	1.458	1.484	1.510	1.536	1.562	1.586	1.611	1.634	1.658	1.680	1.700	1.721	1.741	1.760	1.778	1.795	1.811	1.828	1.842	1.856	1.869	1.880	1.891	1.902	1.912	1.921	1.929	1.935	1.942	1.948	1.951	1.955	1.959	1.960	1.962	1.964	1.964	1.962	1.961	1.960	1.958	1.955	1.951	1.946	1.942	1.938	1.931	1.926	1.919	1.912	1.906	1.900	1.892	1.884	1.876	1.868	1.859	1.850	1.842	1.834	1.825	1.816	1.808	1.799	1.790	1.781	1.771	1.764	1.755	1.748	1.740	1.731	1.724	1.716	1.710	1.702	1.696	1.691	1.685	1.680	1.675	1.671	1.666	1.662	1.660	1.658	1.656	1.654	1.654	1.652	1.652	1.652	1.654	1.656	1.658	1.661	1.664	1.668	1.672	1.678	1.684	1.690	1.696	1.705	1.712	1.720	1.730	1.740	1.750	1.761	1.774	1.785	1.798	1.810	1.825	1.839	1.852	1.868	1.882	1.899	1.915	1.931	1.948	1.964	1.981	1.999	2.018	2.034	2.052	2.070	2.089	2.108	2.124	2.142	2.160	2.179	2.196	2.215	2.232	2.249	2.268	2.284	2.300	2.315	2.331	2.348	2.362	2.378	2.391	2.406	2.419	2.432	2.444	2.456	2.468	2.479	2.489	2.498	2.506	2.515	2.522	2.530	2.538	2.542	2.548	2.554	2.558	2.561	2.565	2.568	2.570	2.571	2.574	2.575	2.574	2.575	2.574	2.574	2.574	2.571	2.571	2.569	2.568	2.565	2.562	2.561	2.559	2.558	2.554	2.551	2.549	2.548	2.546	2.544	2.542	2.541	2.540	2.540	2.539	2.539	2.540	2.540	2.540	2.541	2.542	2.546	2.548	2.551	2.554	2.559	2.562	2.566	2.571	2.579	2.584	2.590	2.596	2.605	2.611	2.619	2.628	2.634	2.642	2.651	2.659	2.669	2.676	2.685	2.694	2.702	2.711	2.719	2.726	2.734	2.741	2.749	2.754	2.760	2.766	2.770	2.774	2.778	2.781	2.782	2.785	2.786	2.785	2.784	2.781	2.780	2.776	2.771	2.766	2.760	2.752	2.744	2.734	2.724	2.712	2.701	2.689	2.676	2.661	2.646	2.631	2.615	2.598	2.580	2.561	2.544	2.524	2.504	2.484	2.464	2.442	2.424	2.401	2.381	2.359	2.339	2.318	2.295	2.274	2.254	2.234	2.214	2.194	2.172	2.154	2.135	2.116	2.099	2.080	2.064	2.046	2.030	2.016	2.000	1.985	1.971	1.959	1.946	1.934	1.921	1.910	1.899	1.889	1.879	1.868	1.859	1.850	1.841	1.832	1.824	1.816	1.808	1.800	1.792	1.784	1.776	1.769	1.762	1.754	1.745	1.738	1.728	1.719	1.710	1.701	1.691	1.681	1.670	1.660	1.648	1.635	1.622	1.610	1.598	1.584	1.569	1.555	1.539	1.525	1.509	1.491	1.475	1.458	1.440	1.421	1.404	1.385	1.365	1.345	1.325	1.306	1.285	1.265	1.244	1.224	1.202	1.180	1.159	1.138	1.116	1.095	1.074	1.051	1.030	1.009	0.988	0.968	0.945	0.924	0.904	0.882	0.862	0.842	0.821	0.801	0.782	0.762	0.744	0.724	0.705	0.686	0.666	0.649	0.631	0.612	0.594	0.576	0.559	0.541	0.525	0.506	0.489	0.472	0.455	0.439	0.421	0.405	0.388	0.371	0.355	0.339	0.321	0.306	0.289	0.272	0.255	0.240	0.222	0.206	0.190	0.174	0.158	0.141	0.125	0.109	0.092	0.076	0.061	0.044	0.029	0.012	-0.004	-0.019	-0.035	-0.051	-0.066	-0.082	-0.098	-0.112	-0.129	-0.145	-0.160	-0.175	-0.190	-0.204	-0.219	-0.234	-0.249	-0.262	-0.278	-0.292	-0.306	-0.321	-0.336	-0.350	-0.364	-0.380	-0.394	-0.408	-0.421	-0.436	-0.451	-0.466	-0.480	-0.495	-0.510	-0.525	-0.541	-0.556	-0.571	-0.588	-0.602	-0.619	-0.634	-0.651	-0.666	-0.682	-0.699	-0.715	-0.731	-0.748	-0.764	-0.780	-0.796	-0.812	-0.828	-0.844	-0.860	-0.874	-0.890	-0.904	-0.919	-0.932	-0.945	-0.959	-0.971	-0.982	-0.992	-1.005	-1.014	-1.024	-1.031	-1.039	-1.046	-1.051	-1.056	-1.060	-1.062	-1.065	-1.066	-1.066	-1.066	-1.064	-1.061	-1.056	-1.052	-1.046	-1.040	-1.031	-1.024	-1.014	-1.002	-0.992	-0.981	-0.968	-0.955	-0.941	-0.926	-0.911	-0.895	-0.880	-0.862	-0.846	-0.829	-0.811	-0.795	-0.776	-0.759	-0.742	-0.725	-0.708	-0.690	-0.674	-0.658	-0.640	-0.624	-0.610	-0.594	-0.580	-0.565	-0.551	-0.539	-0.528	-0.515	-0.504	-0.494	-0.484	-0.475	-0.466	-0.459	-0.452	-0.446	-0.440	-0.435	-0.431	-0.426	-0.424	-0.421	-0.419	-0.419	-0.418	-0.418	-0.416	-0.418	-0.419	-0.420	-0.421	-0.422	-0.425	-0.428	-0.430	-0.432	-0.436	-0.439	-0.441	-0.445	-0.449	-0.451	-0.455	-0.458	-0.461	-0.464	-0.466	-0.470	-0.471	-0.474	-0.475	-0.476	-0.478	-0.479	-0.479	-0.480	-0.479	-0.478	-0.476	-0.475	-0.472	-0.470	-0.468	-0.464	-0.459	-0.454	-0.448	-0.441	-0.435	-0.428	-0.419	-0.410	-0.400	-0.391	-0.379	-0.368	-0.354	-0.342	-0.329	-0.312	-0.298	-0.281	-0.265	-0.248	-0.230	-0.212	-0.192	-0.172	-0.152	-0.131	-0.110	-0.088	-0.066	-0.044	-0.021	0.002	0.025	0.050	0.074	0.098	0.121	0.145	0.169	0.192	0.216	0.240	0.262	0.286	0.308	0.330	0.351	0.371	0.391	0.410	0.429	0.446	0.464	0.479	0.494	0.509	0.520	0.532	0.544	0.552	0.560	0.569	0.575	0.580	0.582	0.585	0.586	0.586	0.586	0.582	0.580	0.575	0.569	0.564	0.556	0.548	0.539	0.528	0.518	0.506	0.495	0.482	0.469	0.455	0.440	0.426	0.411	0.398	0.382	0.366	0.352	0.338	0.324	0.309	0.295	0.281	0.268	0.255	0.244	0.231	0.221	0.210	0.201	0.192	0.185	0.176	0.171	0.165	0.161	0.156	0.155	0.151	0.151	0.151	0.152	0.154	0.156	0.158	0.162	0.166	0.171	0.179	0.184	0.191	0.199	0.208	0.216	0.224	0.232	0.242	0.252	0.261	0.271	0.281	0.290	0.301	0.311	0.320	0.329	0.338	0.346	0.354	0.361	0.368	0.374	0.380	0.385	0.389	0.392	0.396	0.398	0.400	0.400	0.400	0.398	0.395	0.392	0.388	0.382	0.376	0.369	0.360	0.352	0.342	0.330	0.319	0.305	0.292	0.278	0.261	0.245	0.228	0.210	0.191	0.171	0.151	0.130	0.109	0.086	0.064	0.040	0.016	-0.008	-0.032	-0.058	-0.084	-0.109	-0.135	-0.161	-0.188	-0.214	-0.241	-0.268	-0.295	-0.320	-0.348	-0.374	-0.400	-0.426	-0.452	-0.479	
