# Supplementary material for: Motion onset VEPs can see through the blur
Source: Sci Rep. 2024 Sep 12;14:21296. doi: 10.1038/s41598-024-72483-z (PMC11393312; doi:10.1038/s41598-024-72483-z)
Supplement: Supplementary file 3 — Supplementary Information 3. [file 41598_2024_72483_MOESM3_ESM.zip › VEP_raw_data/source_data/SorceBlurVEP-S012_VEP_2023-04-18_15-12-01.txt]

0.000	0.000	99999.999	6250.000	50.000	-2193.000	-2061.000	6248.000	7.000	100.000	5.000	2.000	1.000	1.000	0.000	0.000	0.000	0.000	0.000	0.000	0.000	0.000	0.000	0.000	0.000	0.000	0.000	1.045	1.020	0.998	0.976	0.956	0.938	0.921	0.906	0.892	0.880	0.869	0.860	0.851	0.845	0.839	0.835	0.831	0.829	0.828	0.826	0.826	0.826	0.828	0.830	0.832	0.835	0.839	0.842	0.846	0.851	0.854	0.858	0.862	0.865	0.869	0.872	0.875	0.876	0.879	0.880	0.881	0.881	0.880	0.879	0.878	0.875	0.870	0.868	0.861	0.856	0.849	0.840	0.831	0.822	0.811	0.800	0.789	0.775	0.760	0.745	0.730	0.714	0.695	0.678	0.659	0.639	0.618	0.596	0.574	0.551	0.528	0.504	0.480	0.455	0.429	0.404	0.378	0.351	0.324	0.296	0.269	0.241	0.212	0.184	0.156	0.128	0.099	0.070	0.041	0.014	-0.015	-0.044	-0.072	-0.100	-0.129	-0.156	-0.185	-0.212	-0.239	-0.266	-0.292	-0.320	-0.345	-0.370	-0.395	-0.420	-0.445	-0.469	-0.492	-0.516	-0.539	-0.560	-0.581	-0.602	-0.624	-0.644	-0.665	-0.684	-0.702	-0.720	-0.739	-0.756	-0.772	-0.790	-0.806	-0.822	-0.838	-0.852	-0.868	-0.881	-0.896	-0.910	-0.924	-0.938	-0.951	-0.964	-0.978	-0.990	-1.004	-1.016	-1.030	-1.042	-1.056	-1.070	-1.084	-1.098	-1.111	-1.125	-1.141	-1.156	-1.171	-1.189	-1.205	-1.222	-1.240	-1.259	-1.278	-1.298	-1.319	-1.340	-1.362	-1.386	-1.410	-1.435	-1.461	-1.488	-1.515	-1.544	-1.574	-1.604	-1.635	-1.668	-1.701	-1.735	-1.771	-1.809	-1.845	-1.884	-1.921	-1.961	-2.002	-2.042	-2.085	-2.128	-2.170	-2.214	-2.258	-2.302	-2.348	-2.392	-2.438	-2.482	-2.529	-2.574	-2.619	-2.664	-2.709	-2.752	-2.796	-2.841	-2.882	-2.926	-2.968	-3.008	-3.048	-3.086	-3.125	-3.161	-3.199	-3.232	-3.265	-3.298	-3.328	-3.358	-3.385	-3.410	-3.435	-3.459	-3.481	-3.501	-3.520	-3.536	-3.552	-3.568	-3.579	-3.590	-3.601	-3.609	-3.616	-3.621	-3.628	-3.630	-3.634	-3.635	-3.635	-3.635	-3.634	-3.634	-3.631	-3.628	-3.625	-3.622	-3.618	-3.615	-3.611	-3.608	-3.604	-3.601	-3.599	-3.596	-3.596	-3.595	-3.596	-3.596	-3.599	-3.601	-3.605	-3.610	-3.618	-3.625	-3.632	-3.644	-3.656	-3.669	-3.684	-3.700	-3.718	-3.738	-3.758	-3.781	-3.804	-3.830	-3.856	-3.885	-3.915	-3.946	-3.979	-4.012	-4.048	-4.085	-4.121	-4.160	-4.199	-4.241	-4.281	-4.324	-4.368	-4.410	-4.455	-4.499	-4.545	-4.591	-4.636	-4.682	-4.728	-4.774	-4.819	-4.864	-4.910	-4.955	-5.000	-5.042	-5.086	-5.128	-5.171	-5.211	-5.251	-5.291	-5.330	-5.366	-5.402	-5.438	-5.471	-5.504	-5.535	-5.565	-5.592	-5.620	-5.645	-5.669	-5.692	-5.712	-5.732	-5.751	-5.766	-5.782	-5.795	-5.808	-5.818	-5.825	-5.832	-5.839	-5.844	-5.846	-5.848	-5.848	-5.846	-5.844	-5.840	-5.835	-5.829	-5.821	-5.812	-5.804	-5.794	-5.781	-5.770	-5.756	-5.742	-5.728	-5.712	-5.698	-5.681	-5.665	-5.649	-5.632	-5.616	-5.599	-5.581	-5.565	-5.549	-5.532	-5.518	-5.501	-5.488	-5.472	-5.460	-5.446	-5.435	-5.425	-5.414	-5.405	-5.398	-5.391	-5.385	-5.381	-5.379	-5.376	-5.378	-5.378	-5.381	-5.385	-5.391	-5.398	-5.406	-5.418	-5.428	-5.441	-5.455	-5.470	-5.489	-5.505	-5.525	-5.545	-5.568	-5.590	-5.614	-5.638	-5.662	-5.689	-5.715	-5.742	-5.769	-5.798	-5.825	-5.852	-5.880	-5.908	-5.935	-5.962	-5.989	-6.015	-6.040	-6.065	-6.088	-6.110	-6.131	-6.150	-6.169	-6.185	-6.200	-6.214	-6.226	-6.238	-6.245	-6.251	-6.256	-6.259	-6.259	-6.256	-6.254	-6.248	-6.240	-6.230	-6.219	-6.204	-6.189	-6.170	-6.150	-6.129	-6.105	-6.079	-6.051	-6.022	-5.992	-5.960	-5.926	-5.891	-5.856	-5.819	-5.780	-5.741	-5.701	-5.661	-5.620	-5.578	-5.536	-5.494	-5.451	-5.409	-5.366	-5.324	-5.282	-5.241	-5.199	-5.159	-5.119	-5.079	-5.040	-5.002	-4.965	-4.929	-4.894	-4.860	-4.828	-4.795	-4.765	-4.734	-4.706	-4.679	-4.654	-4.628	-4.604	-4.581	-4.561	-4.540	-4.521	-4.504	-4.486	-4.471	-4.456	-4.442	-4.429	-4.416	-4.404	-4.394	-4.382	-4.372	-4.362	-4.355	-4.345	-4.336	-4.329	-4.320	-4.311	-4.302	-4.295	-4.286	-4.278	-4.268	-4.259	-4.249	-4.238	-4.226	-4.215	-4.202	-4.189	-4.174	-4.160	-4.142	-4.126	-4.110	-4.090	-4.071	-4.050	-4.028	-4.004	-3.981	-3.956	-3.929	-3.901	-3.874	-3.842	-3.814	-3.781	-3.749	-3.715	-3.679	-3.644	-3.606	-3.568	-3.529	-3.489	-3.449	-3.408	-3.365	-3.322	-3.279	-3.234	-3.189	-3.144	-3.098	-3.051	-3.004	-2.958	-2.910	-2.862	-2.814	-2.766	-2.719	-2.671	-2.622	-2.575	-2.528	-2.480	-2.434	-2.386	-2.340	-2.294	-2.249	-2.205	-2.161	-2.116	-2.075	-2.033	-1.990	-1.950	-1.911	-1.872	-1.835	-1.798	-1.762	-1.726	-1.692	-1.660	-1.628	-1.598	-1.568	-1.539	-1.511	-1.485	-1.459	-1.435	-1.411	-1.389	-1.366	-1.346	-1.328	-1.308	-1.291	-1.274	-1.258	-1.242	-1.226	-1.212	-1.200	-1.186	-1.174	-1.161	-1.150	-1.139	-1.126	-1.115	-1.104	-1.094	-1.082	-1.071	-1.059	-1.048	-1.036	-1.024	-1.010	-0.996	-0.984	-0.970	-0.952	-0.938	-0.921	-0.902	-0.884	-0.865	-0.845	-0.822	-0.800	-0.778	-0.751	-0.726	-0.699	-0.671	-0.641	-0.610	-0.579	-0.546	-0.511	-0.475	-0.439	-0.401	-0.362	-0.321	-0.281	-0.239	-0.196	-0.152	-0.108	-0.061	-0.014	0.032	0.080	0.129	0.178	0.228	0.279	0.329	0.379	0.430	0.481	0.531	0.584	0.635	0.685	0.736	0.788	0.838	0.888	0.936	0.985	1.032	1.080	1.128	1.172	1.219	1.262	1.305	1.348	1.389	1.428	1.466	1.504	1.540	1.575	1.608	1.640	1.671	1.700	1.729	1.755	1.780	1.802	1.826	1.846	1.865	1.884	1.900	1.916	1.929	1.941	1.952	1.962	1.972	1.979	1.986	1.991	1.995	2.000	2.002	2.004	2.005	2.006	2.005	2.005	2.004	2.001	2.000	1.998	1.994	1.991	1.989	1.986	1.984	1.981	1.979	1.976	1.975	1.974	1.974	1.972	1.972	1.974	1.976	1.978	1.981	1.985	1.990	1.995	2.002	2.009	2.018	2.026	2.038	2.046	2.060	2.071	2.085	2.100	2.115	2.130	2.148	2.166	2.184	2.201	2.221	2.241	2.261	2.281	2.302	2.322	2.344	2.365	2.386	2.408	2.428	2.449	2.469	2.489	2.509	2.528	2.545	2.562	2.579	2.594	2.609	2.622	2.635	2.648	2.656	2.666	2.672	2.679	2.684	2.686	2.689	2.688	2.686	2.684	2.679	2.672	2.665	2.655	2.644	2.631	2.616	2.600	2.581	2.562	2.542	2.520	2.495	2.471	2.445	2.418	2.388	2.359	2.329	2.296	2.264	2.230	2.198	2.162	2.128	2.092	2.058	2.020	1.985	1.949	1.914	1.878	1.842	1.809	1.775	1.741	1.708	1.676	1.646	1.615	1.588	1.560	1.532	1.509	1.486	1.464	1.444	1.424	1.408	1.392	1.380	1.368	1.359	1.350	1.345	1.340	1.339	1.338	1.340	1.342	1.348	1.355	1.362	1.374	1.385	1.398	1.412	1.430	1.446	1.465	1.485	1.506	1.528	1.551	1.574	1.598	1.622	1.648	1.672	1.699	1.724	1.749	1.774	1.800	1.822	1.848	1.871	1.892	1.914	1.935	1.954	1.972	1.990	2.005	2.019	2.033	2.042	2.052	2.059	2.065	2.069	2.071	2.071	2.070	2.066	2.061	2.052	2.042	2.033	2.019	2.004	1.985	1.966	1.945	1.922	1.899	1.874	1.845	1.816	1.786	1.754	1.721	1.688	1.651	1.616	1.579	1.541	1.502	1.464	1.425	1.385	1.345	1.304	1.264	1.224	1.184	1.145	1.105	1.068	1.029	0.991	0.955	0.920	0.885	0.851	0.819	0.788	0.758	0.730	0.701	0.675	0.651	0.629	0.608	0.588	0.570	0.552	0.539	0.525	0.515	0.505	0.498	0.491	0.486	0.484	0.482	0.484	0.486	0.490	0.495	0.502	0.510	0.520	0.532	0.545	0.558	0.572	0.590	0.606	0.624	0.644	0.665	0.686	0.708	0.729	0.752	0.775	0.800	0.825	0.849	0.874	0.900	0.924	0.950	0.975	1.000	1.025	1.049	1.074	1.098	1.121	1.144	1.166	1.189	1.210	1.231	1.251	1.270	1.288	1.306	1.322	1.338	1.352	1.366	1.380	1.392	1.402	1.414	1.424	1.432	1.440	1.448	1.454	1.460	1.464	1.469	1.470	1.474	1.475	1.478	1.479	1.479	1.479	1.479	1.479	1.479	1.479	1.478	1.478	1.476	1.478	1.478	1.479	1.479	1.480	1.481	1.484	1.486	1.490	1.494	1.499	1.505	1.511	1.519	1.528	1.538	1.548	1.559	1.571	1.585	1.600	1.616	1.632	1.650	1.670	1.689	1.711	1.732	1.758	1.780	1.806	1.832	1.859	1.888	1.916	1.946	1.976	2.007	2.039	2.070	2.102	2.136	2.169	2.202	2.236	2.270	2.305	2.338	2.371	2.405	2.439	2.471	2.505	2.538	2.570	2.600	2.631	2.660	2.690	2.719	2.745	2.772	2.798	2.821	2.845	2.866	2.888	2.908	2.925	2.942	2.959	2.974	2.986	2.999	3.010	3.019	3.028	3.034	3.040	3.044	3.046	3.049	3.050	3.049	3.048	3.045	3.041	3.038	3.031	3.026	3.019	3.011	3.002	2.994	2.984	2.974	2.962	2.954	2.942	2.932	2.921	2.910	2.899	2.890	2.879	2.870	2.861	2.852	2.844	2.838	2.831	2.826	2.820	2.818	2.816	2.815	2.815	2.816	2.819	2.824	2.829	2.836	2.845	2.854	2.866	2.880	2.894	2.910	2.928	2.948	2.969	2.991	3.015	3.041	3.068	3.095	3.126	3.156	3.189	3.222	3.256	3.292	3.329	3.366	3.404	3.442	3.482	3.521	3.562	3.602	3.644	3.685	3.726	3.766	3.808	3.848	3.889	3.928	3.966	4.005	4.043	4.080	4.115	4.150	4.185	4.216	4.248	4.279	4.306	4.334	4.359	4.382	4.406	4.428	4.446	4.464	4.480	4.494	4.508	4.518	4.526	4.534	4.539	4.542	4.545	4.546	4.545	4.541	4.538	4.531	4.524	4.515	4.504	4.492	4.479	4.465	4.450	4.434	4.415	4.398	4.378	4.358	4.335	4.314	4.291	4.268	4.244	4.220	4.195	4.170	4.145	4.119	4.094	4.068	4.044	4.019	3.992	3.968	3.944	3.919	3.895	3.871	3.848	3.826	3.804	3.782	3.761	3.741	3.722	3.705	3.686	3.670	3.654	3.639	3.624	3.610	3.598	3.585	3.575	3.564	3.555	3.548	3.539	3.532	3.528	3.521	3.516	3.512	3.510	3.508	3.505	3.504	3.501	3.501	3.501	3.500	3.500	3.500	3.499	3.500	3.499	3.499	3.499	3.498	3.498	3.495	3.494	3.490	3.488	3.484	3.479	3.472	3.466	3.458	3.449	3.440	3.429	3.418	3.404	3.389	3.374	3.356	3.338	3.318	3.298	3.274	3.250	3.225	3.198	3.170	3.141	3.110	3.078	3.045	3.011	2.975	2.939	2.900	2.861	2.821	2.781	2.740	2.696	2.654	2.610	2.568	2.522	2.478	2.432	2.388	2.342	2.298	2.252	2.208	2.162	2.119	2.074	2.031	1.990	1.949	1.908	1.866	1.829	1.789	1.754	1.718	1.682	1.649	1.616	1.586	1.556	1.529	1.502	1.476	1.452	1.431	1.410	1.391	1.374	1.358	1.341	1.329	1.316	1.306	1.298	1.289	1.281	1.276	1.271	1.269	1.265	1.264	1.264	1.264	1.264	1.265	1.268	1.270	1.272	1.275	1.279	1.282	1.286	1.290	1.294	1.298	1.300	1.302	1.305	1.306	1.308	1.308	1.309	1.306	1.305	1.301	1.298	1.294	1.288	1.281	1.272	1.262	1.252	1.240	1.228	1.214	1.199	1.181	1.164	1.145	1.125	1.104	1.081	1.058	1.032	1.008	0.980	0.952	0.925	0.896	0.865	0.835	0.804	0.771	0.740	0.708	0.675	0.642	0.609	0.576	0.545	0.511	0.480	0.448	0.416	0.386	0.356	0.326	0.298	0.270	0.244	0.219	0.194	0.170	0.148	0.128	0.108	0.090	0.074	0.060	0.046	0.034	0.024	0.015	0.008	0.002	0.000	-0.002	-0.002	-0.002	0.000	0.005	0.010	0.016	0.025	0.035	0.046	0.058	0.071	0.088	0.102	0.120	0.136	0.155	0.174	0.194	0.214	0.235	0.255	0.276	0.299	0.320	0.342	0.362	0.385	0.406	0.426	0.448	0.468	0.488	0.505	0.524	0.541	0.558	0.574	0.588	0.602	0.615	0.626	0.636	0.646	0.654	0.659	0.665	0.669	0.674	0.675	0.675	0.675	0.672	0.669	0.665	0.658	0.650	0.642	0.632	0.622	0.610	0.596	0.584	0.569	0.552	0.536	0.520	0.501	0.482	0.462	0.444	0.424	0.402	0.381	0.361	0.339	0.318	0.296	0.275	0.254	0.232	0.212	0.192	0.171	0.151	0.134	0.115	0.098	0.080	0.064	0.049	0.035	0.020	0.009	-0.002	-0.012	-0.022	-0.031	-0.038	-0.042	-0.048	-0.051	-0.052	-0.054	-0.052	-0.050	-0.048	-0.044	-0.039	-0.031	-0.024	-0.014	-0.004	0.008	0.020	0.034	0.049	0.064	0.080	0.096	0.115	0.135	0.154	0.174	0.195	0.216	0.239	0.261	0.285	0.308	0.331	0.355	0.379	0.402	0.426	0.450	0.474	0.498	0.520	0.544	0.565	0.588	0.610	0.630	0.650	0.670	0.689	0.708	0.725	0.741	0.758	0.771	0.785	0.799	0.810	0.820	0.830	0.838	0.845	0.851	0.855	0.858	0.861	0.860	0.861	0.859	0.855	0.851	0.845	0.839	0.830	0.821	0.809	0.798	0.785	0.771	0.755	0.739	0.721	0.704	0.685	0.665	0.645	0.624	0.601	0.579	0.555	0.532	0.509	0.485	0.460	0.435	0.411	0.385	0.361	0.336	0.312	0.289	0.265	0.241	0.219	0.198	0.175	0.155	0.135	0.116	0.099	0.081	0.065	0.050	0.036	0.022	0.011	0.001	-0.009	-0.018	-0.024	-0.029	-0.032	-0.036	-0.038	-0.038	-0.038	-0.035	-0.031	-0.026	-0.020	-0.014	-0.005	0.004	0.014	0.025	0.036	0.050	0.064	0.079	0.094	0.110	0.125	0.142	0.160	0.178	0.194	0.212	0.230	0.249	0.268	0.285	0.302	0.321	0.338	0.355	0.372	0.389	0.404	0.419	0.434	0.448	0.460	0.472	0.484	0.494	0.504	0.512	0.521	0.529	0.535	0.539	0.544	0.548	0.548	0.550	0.550	0.549	0.546	0.545	0.541	0.535	0.530	0.524	0.516	0.509	0.500	0.490	0.480	0.469	0.459	0.446	0.434	0.420	0.408	0.394	0.380	0.366	0.352	0.339	0.324	0.310	0.296	0.282	0.269	0.255	0.242	0.230	0.218	0.206	0.195	0.185	0.175	0.166	0.158	0.150	0.144	0.139	0.134	0.129	0.125	0.124	0.122	0.122	0.122	0.125	0.128	0.131	0.135	0.140	0.146	0.154	0.162	0.170	0.179	0.190	0.201	0.211	0.225	0.236	0.250	0.264	0.276	0.291	0.305	0.319	0.334	0.348	0.362	0.376	0.390	0.404	0.416	0.429	0.441	0.452	0.462	0.474	0.484	0.491	0.499	0.506	0.512	0.518	0.521	0.524	0.526	0.526	0.525	0.524	0.520	0.516	0.511	0.504	0.498	0.488	0.478	0.468	0.456	0.441	0.428	0.412	0.396	0.379	0.361	0.342	0.322	0.304	0.282	0.260	0.239	0.216	0.194	0.170	0.146	0.124	0.099	0.075	0.051	0.026	0.004	-0.020	-0.042	-0.066	-0.088	-0.110	-0.130	-0.150	-0.170	-0.190	-0.208	-0.225	-0.242	-0.258	-0.271	-0.285	-0.299	-0.310	-0.319	-0.328	-0.335	-0.342	-0.349	-0.352	-0.355	-0.358	-0.356	-0.356	-0.354	-0.351	-0.348	-0.341	-0.335	-0.326	-0.319	-0.309	-0.298	-0.286	-0.274	-0.261	-0.248	-0.232	-0.216	-0.202	-0.185	-0.169	-0.151	-0.134	-0.116	-0.100	-0.081	-0.065	-0.046	-0.029	-0.012	0.004	0.021	0.036	0.052	0.066	0.080	0.094	0.105	0.118	0.128	0.136	0.145	0.152	0.158	0.162	0.166	0.170	0.171	0.170	0.169	0.168	0.164	0.159	0.152	0.145	0.136	0.126	0.115	0.102	0.090	0.075	0.060	0.045	0.028	0.009	-0.009	-0.029	-0.049	-0.069	-0.089	-0.111	-0.132	-0.154	-0.176	-0.198	-0.220	-0.241	-0.264	-0.285	-0.305	-0.325	-0.345	-0.365	-0.384	-0.401	-0.419	-0.434	-0.450	-0.464	-0.476	-0.489	-0.500	-0.509	-0.516	-0.524	-0.529	-0.534	-0.536	-0.538	-0.539	-0.538	-0.534	-0.530	-0.524	-0.518	-0.510	-0.500	-0.490	-0.476	-0.464	-0.449	-0.434	-0.415	-0.399	-0.379	-0.360	-0.339	-0.316	-0.295	-0.272	-0.248	-0.224	-0.200	-0.175	-0.150	-0.125	-0.100	-0.074	-0.049	-0.022	0.002	0.028	0.052	0.075	0.099	0.122	0.144	0.166	0.188	0.208	0.228	0.245	0.262	0.279	0.294	0.309	0.322	0.334	0.344	0.354	0.361	0.369	0.374	0.380	0.382	0.384	0.384	0.384	0.382	0.379	0.375	0.369	0.361	0.354	0.345	0.335	0.324	0.312	0.299	0.285	0.270	0.255	0.239	0.222	0.205	0.188	0.169	0.151	0.132	0.114	0.095	0.075	0.056	0.036	0.019	0.000	-0.019	-0.036	-0.054	-0.070	-0.088	-0.102	-0.119	-0.131	-0.146	-0.159	-0.170	-0.180	-0.190	-0.199	-0.205	-0.211	-0.218	-0.221	-0.224	-0.225	-0.225	-0.225	-0.222	-0.219	-0.215	-0.208	-0.201	-0.192	-0.182	-0.171	-0.160	-0.146	-0.131	-0.116	-0.099	-0.082	-0.064	-0.044	-0.024	-0.002	0.019	0.042	0.065	0.090	0.114	0.138	0.164	0.190	0.215	0.241	0.268	0.295	0.321	0.348	0.372	0.400	0.425	0.451	0.476	0.502	0.526	0.551	0.575	0.598	0.620	0.642	0.662	0.682	0.702	0.721	0.740	0.756	0.772	0.789	0.802	0.816	0.829	0.840	0.850	0.860	0.869	0.876	0.882	0.889	0.895	0.899	0.902	0.904	0.908	0.908	0.909	0.908	0.908	0.905	0.904	0.901	0.898	0.895	0.891	0.888	0.884	0.879	0.874	0.870	0.865	0.860	0.856	0.850	0.846	0.842	0.838	0.834	0.830	0.829	0.825	0.822	0.822	0.820	0.821	0.821	0.822	0.824	0.825	0.829	0.832	0.836	0.842	0.849	0.855	0.862	0.871	0.880	0.891	0.902	0.914	0.926	0.940	0.955	0.970	0.985	1.001	1.019	1.036	1.055	1.075	1.095	1.115	1.136	1.156	1.179	1.201	1.224	1.248	1.271	1.295	1.319	1.342	1.368	1.392	1.418	1.442	1.468	1.492	1.518	1.542	1.568	1.591	1.616	1.641	1.665	1.689	1.712	1.736	1.759	1.782	1.805	1.826	1.849	1.869	1.890	1.910	1.930	1.950	1.969	1.989	2.006	2.025	2.042	2.060	2.076	2.092	2.109	2.124	2.140	2.154	2.169	2.182	2.196	2.210	2.224	2.236	2.249	2.261	2.274	2.285	2.299	2.310	2.321	2.334	2.345	2.358	2.369	2.380	2.392	2.404	2.418	2.429	2.442	2.454	2.466	2.480	2.494	2.506	2.521	2.534	2.549	2.562	2.579	2.594	2.608	2.624	2.640	2.656	2.672	2.689	2.706	2.721	2.739	2.756	2.774	2.791	2.808	2.825	2.841	2.858	2.875	2.891	2.908	2.924	2.939	2.954	2.968	2.982	2.996	3.008	3.019	3.030	3.041	3.050	3.059	3.065	3.071	3.076	3.081	3.084	3.085	3.085	3.084	3.081	3.078	3.071	3.065	3.056	3.045	3.035	3.021	3.006	2.990	2.972	2.952	2.931	2.909	2.885	2.859	2.831	2.804	2.774	2.742	2.710	2.676	2.640	2.604	2.566	2.528	2.488	2.446	2.405	2.362	2.319	2.275	2.230	2.185	2.140	2.094	2.046	2.000	1.952	1.905	1.856	1.810	1.762	1.715	1.669	1.621	1.575	1.529	1.484	1.438	1.394	1.350	1.306	1.265	1.222	1.181	1.141	1.102	1.064	1.028	0.991	0.956	0.920	0.889	0.856	0.825	0.794	0.765	0.739	0.711	0.686	0.661	0.639	0.616	0.595	0.575	0.556	0.539	0.522	0.507	0.492	0.479	0.468	0.456	0.446	0.438	0.429	0.422	0.418	0.411	0.408	0.405	0.402	0.402	0.402	0.402	0.404	0.406	0.410	0.414	0.419	0.424	0.431	0.440	0.448	0.456	0.466	0.478	0.490	0.502	0.515	0.529	0.545	0.560	0.576	0.595	0.611	0.631	0.650	0.671	0.692	0.715	0.738	0.761	0.785	0.811	0.836	0.864	0.891	0.920	0.949	0.979	1.009	1.040	1.072	1.105	1.139	1.174	1.208	1.245	1.281	1.318	1.355	1.394	1.432	1.472	1.512	1.552	1.594	1.634	1.676	1.718	1.761	1.802	1.846	1.889	1.931	1.975	2.016	2.060	2.102	2.145	2.186	2.228	2.269	2.309	2.349	2.389	2.425	2.464	2.500	2.536	2.570	2.604	2.635	2.666	2.696	2.724	2.751	2.775	2.799	2.821	2.841	2.860	2.878	2.891	2.904	2.916	2.926	2.934	2.940	2.944	2.945	2.945	2.944	2.940	2.934	2.928	2.918	2.908	2.895	2.880	2.865	2.846	2.828	2.808	2.785	2.761	2.735	2.710	2.681	2.652	2.622	2.592	2.560	2.528	2.492	2.458	2.422	2.386	2.349	2.312	2.274	2.236	2.196	2.156	2.118	2.078	2.036	1.995	1.955	1.914	1.872	1.831	1.789	1.748	1.708	1.665	1.624	1.582	1.541	1.500	1.459	1.418	1.376	1.336	1.295	1.254	1.214	1.172	1.131	1.092	1.052	1.011	0.972	0.932	0.892	0.854	0.814	0.774	0.735	0.696	0.658	0.618	0.580	0.540	0.501	0.464	0.425	0.386	0.349	0.311	0.274	0.235	0.198	0.161	0.124	0.086	0.049	0.012	-0.024	-0.061	-0.099	-0.135	-0.170	-0.208	-0.244	-0.280	-0.316	-0.352	-0.389	-0.424	-0.460	-0.496	-0.531	-0.569	-0.602	-0.639	-0.675	-0.710	-0.746	-0.781	-0.816	-0.851	-0.886	-0.921	-0.956	-0.990	-1.025	-1.059	-1.094	-1.128	-1.161	-1.195	-1.228	-1.261	-1.292	-1.325	-1.358	-1.388	-1.419	-1.449	-1.479	-1.509	-1.536	-1.564	-1.591	-1.618	-1.644	-1.668	-1.692	-1.715	-1.738	-1.759	-1.779	-1.799	-1.818	-1.835	-1.851	-1.866	-1.880	-1.894	-1.905	-1.916	-1.926	-1.935	-1.944	-1.950	-1.956	-1.960	-1.964	-1.965	-1.966	-1.966	-1.965	-1.964	-1.961	-1.958	-1.952	-1.948	-1.941	-1.934	-1.928	-1.920	-1.910	-1.901	-1.891	-1.880	-1.870	-1.858	-1.846	-1.835	-1.822	-1.810	-1.796	-1.785	-1.771	-1.758	-1.746	-1.732	-1.720	-1.708	-1.695	-1.682	-1.671	-1.660	-1.648	-1.636	-1.626	-1.616	-1.606	-1.598	-1.589	-1.580	-1.572	-1.565	-1.558	-1.552	-1.546	-1.540	-1.535	-1.531	-1.528	-1.524	-1.520	-1.518	-1.515	-1.512	-1.511	-1.510	-1.509	-1.509	-1.506	-1.506	-1.506	-1.506	-1.504	-1.504	-1.504	-1.502	-1.500	-1.500	-1.498	-1.495	-1.492	-1.489	-1.485	-1.480	-1.474	-1.469	-1.461	-1.454	-1.445	-1.436	-1.425	-1.414	-1.400	-1.386	-1.371	-1.355	-1.338	-1.320	-1.300	-1.279	-1.255	-1.232	-1.209	-1.182	-1.154	-1.126	-1.096	-1.065	-1.034	-1.001	-0.966	-0.932	-0.896	-0.860	-0.822	-0.784	-0.744	-0.704	-0.664	-0.622	-0.582	-0.540	-0.498	-0.455	-0.412	-0.370	-0.328	-0.285	-0.241	-0.200	-0.158	-0.115	-0.074	-0.034	0.006	0.046	0.086	0.125	0.162	0.200	0.235	0.271	0.306	0.340	0.371	0.404	0.434	0.464	0.494	0.521	0.548	0.572	0.596	0.620	0.644	0.665	0.686	0.705	0.724	0.742	0.761	0.778	0.792	0.808	0.822	0.836	0.849	0.862	0.875	0.888	0.899	0.910	0.921	0.932	0.944	0.955	0.966	0.978	0.988	1.000	1.012	1.024	1.035	1.049	1.061	1.075	1.090	1.104	1.120	1.136	1.152	1.170	1.189	1.208	1.228	1.249	1.270	1.292	1.316	1.340	1.365	1.391	1.419	1.446	1.476	1.505	1.536	1.568	1.600	1.634	1.668	1.702	1.739	1.775	1.812	1.850	1.889	1.928	1.968	2.007	2.050	2.091	2.132	2.175	2.218	2.260	2.304	2.346	2.391	2.434	2.478	2.521	2.565	2.609	2.652	2.695	2.738	2.781	2.822	2.865	2.908	2.948	2.989	3.029	3.069	3.108	3.145	3.184	3.221	3.256	3.291	3.328	3.361	3.394	3.426	3.458	3.489	3.519	3.546	3.575	3.601	3.626	3.652	3.676	3.700	3.721	3.742	3.764	3.782	3.801	3.819	3.836	3.851	3.868	3.881	3.894	3.908	3.919	3.930	3.940	3.949	3.956	3.965	3.972	3.978	3.984	3.989	3.992	3.996	3.999	4.001	4.004	4.004	4.004	4.004	4.004	4.003	4.001	3.999	3.996	3.992	3.989	3.985	3.981	3.976	3.971	3.966	3.960	3.954	3.946	3.941	3.934	3.926	3.919	3.912	3.904	3.896	3.888	3.880	3.871	3.864	3.856	3.848	3.839	3.830	3.821	3.814	3.805	3.796	3.788	3.780	3.771	3.764	3.755	3.746	3.739	3.732	3.724	3.716	3.709	3.701	3.692	3.685	3.679	3.671	3.664	3.656	3.649	3.641	3.635	3.626	3.619	3.611	3.602	3.594	3.585	3.576	3.568	3.558	3.548	3.536	3.525	3.512	3.500	3.488	3.472	3.459	3.442	3.426	3.409	3.391	3.371	3.350	3.329	3.308	3.282	3.258	3.231	3.204	3.176	3.146	3.114	3.081	3.048	3.012	2.975	2.938	2.899	2.858	2.816	2.772	2.729	2.681	2.635	2.588	2.538	2.488	2.436	2.384	2.331	2.278	2.221	2.166	2.111	2.054	1.999	1.941	1.884	1.828	1.770	1.712	1.655	1.599	1.541	1.485	1.430	1.376	1.320	1.269	1.215	1.164	1.115	1.065	1.018	0.971	0.926	0.884	0.841	0.801	0.762	0.725	0.689	0.656	0.624	0.595	0.566	0.539	0.515	0.491	0.471	0.450	0.434	0.418	0.401	0.390	0.378	0.368	0.360	0.352	0.346	0.342	0.338	0.336	0.334	0.334	0.335	0.336	0.339	0.341	0.345	0.349	0.352	0.358	0.362	0.368	0.371	0.376	0.381	0.385	0.390	0.394	0.398	0.402	0.404	0.408	0.409	0.410	0.411	0.411	0.410	0.409	0.408	0.405	0.401	0.396	0.391	0.385	0.378	0.370	0.361	0.352	0.342	0.331	0.320	0.306	0.292	0.279	0.264	0.248	0.231	0.215	0.196	0.179	0.160	0.140	0.120	0.099	0.078	0.055	0.032	0.010	-0.012	-0.036	-0.060	-0.085	-0.110	-0.135	-0.160	-0.185	-0.212	-0.238	-0.264	-0.290	-0.318	-0.344	-0.371	-0.399	-0.425	-0.452	-0.480	-0.506	-0.532	-0.560	-0.586	-0.614	-0.640	-0.666	-0.692	-0.719	-0.744	-0.769	-0.795	-0.819	-0.844	-0.868	-0.891	-0.915	-0.938	-0.959	-0.981	-1.002	-1.025	-1.045	-1.065	-1.085	-1.104	-1.122	-1.141	-1.159	-1.176	-1.194	-1.209	-1.225	-1.240	-1.255	-1.271	-1.285	-1.299	-1.311	-1.325	-1.338	-1.350	-1.362	-1.376	-1.389	-1.400	-1.412	-1.426	-1.439	-1.451	-1.462	-1.476	-1.490	-1.504	-1.516	-1.531	-1.546	-1.562	-1.579	-1.595	-1.612	-1.630	-1.649	-1.669	-1.690	-1.711	-1.732	-1.756	-1.780	-1.806	-1.831	-1.860	-1.888	-1.916	-1.948	-1.979	-2.013	-2.045	-2.081	-2.116	-2.154	-2.192	-2.231	-2.270	-2.311	-2.352	-2.395	-2.439	-2.481	-2.526	-2.571	-2.618	-2.664	-2.709	-2.755	-2.801	-2.850	-2.896	-2.942	-2.991	-3.038	-3.082	-3.129	-3.174	-3.220	-3.264	-3.309	-3.351	-3.392	-3.434	-3.475	-3.514	-3.552	-3.590	-3.625	-3.660	-3.694	-3.725	-3.755	-3.784	-3.811	-3.838	-3.861	-3.885	-3.905	-3.926	-3.944	-3.960	-3.976	-3.989	-4.003	-4.012	-4.022	-4.030	-4.037	-4.043	-4.048	-4.051	-4.054	-4.055	-4.056	-4.058	-4.056	-4.055	-4.054	-4.052	-4.050	-4.049	-4.045	-4.043	-4.040	-4.039	-4.036	-4.035	-4.034	-4.034	-4.034	-4.035	-4.036	-4.040	-4.044	-4.049	-4.055	-4.062	-4.070	-4.081	-4.091	-4.105	-4.119	-4.134	-4.150	-4.169	-4.188	-4.209	-4.232	-4.256	-4.282	-4.309	-4.338	-4.368	-4.399	-4.431	-4.465	-4.501	-4.538	-4.575	-4.614	-4.652	-4.692	-4.734	-4.776	-4.818	-4.861	-4.905	-4.949	-4.994	-5.039	-5.084	-5.129	-5.172	-5.218	-5.261	-5.305	-5.349	-5.392	-5.435	-5.478	-5.520	-5.560	-5.600	-5.639	-5.678	-5.715	-5.750	-5.785	-5.819	-5.850	-5.881	-5.910	-5.939	-5.966	-5.991	-6.015	-6.036	-6.058	-6.078	-6.095	-6.111	-6.125	-6.139	-6.150	-6.161	-6.170	-6.176	-6.182	-6.186	-6.189	-6.190	-6.190	-6.189	-6.186	-6.181	-6.176	-6.171	-6.162	-6.155	-6.144	-6.134	-6.122	-6.110	-6.096	-6.082	-6.069	-6.052	-6.038	-6.021	-6.005	-5.988	-5.971	-5.954	-5.935	-5.918	-5.900	-5.884	-5.868	-5.850	-5.834	-5.816	-5.802	-5.786	-5.772	-5.759	-5.746	-5.734	-5.724	-5.714	-5.704	-5.696	-5.690	-5.685	-5.681	-5.679	-5.678	-5.676	-5.679	-5.681	-5.686	-5.691	-5.699	-5.708	-5.718	-5.730	-5.742	-5.758	-5.774	-5.791	-5.809	-5.829	-5.850	-5.872	-5.895	-5.919	-5.944	-5.970	-5.996	-6.024	-6.050	-6.079	-6.108	-6.136	-6.165	-6.192	-6.221	-6.250	-6.278	-6.304	-6.330	-6.358	-6.381	-6.406	-6.429	-6.450	-6.470	-6.489	-6.506	-6.521	-6.536	-6.548	-6.558	-6.566	-6.572	-6.578	-6.579	-6.580	-6.578	-6.572	-6.568	-6.559	-6.548	-6.535	-6.520	-6.502	-6.484	-6.462	-6.440	-6.414	-6.388	-6.359	-6.329	-6.296	-6.264	-6.228	-6.192	-6.155	-6.118	-6.079	-6.039	-5.999	-5.958	-5.915	-5.872	-5.830	-5.788	-5.746	-5.704	-5.661	-5.620	-5.579	-5.538	-5.499	-5.459	-5.421	-5.382	-5.346	-5.310	-5.276	-5.242	-5.211	-5.179	-5.149	-5.121	-5.095	-5.068	-5.044	-5.020	-4.998	-4.978	-4.959	-4.940	-4.922	-4.906	-4.892	-4.879	-4.866	-4.854	-4.842	-4.831	-4.822	-4.814	-4.805	-4.798	-4.790	-4.784	-4.776	-4.770	-4.764	-4.758	-4.751	-4.742	-4.736	-4.729	-4.721	-4.714	-4.705	-4.696	-4.685	-4.675	-4.664	-4.652	-4.639	-4.625	-4.610	-4.594	-4.578	-4.559	-4.541	-4.521	-4.499	-4.476	-4.454	-4.429	-4.404	-4.376	-4.349	-4.319	-4.289	-4.256	-4.224	-4.190	-4.155	-4.119	-4.081	-4.044	-4.004	-3.964	-3.922	-3.880	-3.838	-3.794	-3.749	-3.704	-3.658	-3.610	-3.562	-3.515	-3.466	-3.418	-3.368	-3.319	-3.269	-3.218	-3.168	-3.116	-3.065	-3.015	-2.964	-2.912	-2.862	-2.812	-2.761	-2.712	-2.664	-2.614	-2.565	-2.516	-2.470	-2.424	-2.376	-2.331	-2.286	-2.244	-2.201	-2.159	-2.118	-2.079	-2.040	-2.001	-1.965	-1.930	-1.896	-1.864	-1.832	-1.800	-1.771	-1.742	-1.716	-1.691	-1.665	-1.642	-1.620	-1.599	-1.579	-1.560	-1.541	-1.525	-1.509	-1.494	-1.480	-1.466	-1.454	-1.441	-1.429	-1.418	-1.406	-1.396	-1.386	-1.376	-1.366	-1.355	-1.345	-1.335	-1.325	-1.312	-1.302	-1.291	-1.278	-1.265	-1.250	-1.238	-1.221	-1.205	-1.189	-1.169	-1.151	-1.131	-1.109	-1.086	-1.062	-1.038	-1.011	-0.984	-0.955	-0.925	-0.892	-0.860	-0.826	-0.790	-0.754	-0.716	-0.676	-0.636	-0.595	-0.552	-0.509	-0.465	-0.419	-0.372	-0.325	-0.278	-0.229	-0.179	-0.129	-0.079	-0.028	0.024	0.075	0.126	0.179	0.231	0.284	0.335	0.386	0.439	0.490	0.540	0.591	0.641	0.690	0.739	0.788	0.835	0.881	0.926	0.972	1.016	1.058	1.100	1.140	1.180	1.219	1.256	1.291	1.326	1.359	1.391	1.422	1.450	1.479	1.505	1.531	1.555	1.578	1.598	1.618	1.638	1.654	1.670	1.686	1.699	1.711	1.722	1.732	1.741	1.749	1.756	1.762	1.768	1.771	1.775	1.778	1.780	1.781	1.782	1.782	1.782	1.781	1.781	1.779	1.779	1.776	1.775	1.774	1.772	1.771	1.770	1.769	1.769	1.768	1.768	1.769	1.770	1.772	1.775	1.778	1.781	1.786	1.791	1.796	1.804	1.811	1.820	1.829	1.839	1.850	1.861	1.874	1.888	1.901	1.916	1.931	1.948	1.964	1.982	2.000	2.019	2.038	2.058	2.076	2.098	2.118	2.139	2.158	2.179	2.199	2.220	2.239	2.260	2.279	2.298	2.316	2.335	2.352	2.370	2.385	2.400	2.414	2.428	2.440	2.451	2.461	2.470	2.478	2.484	2.488	2.491	2.494	2.495	2.495	2.492	2.488	2.482	2.476	2.469	2.459	2.448	2.434	2.419	2.404	2.388	2.368	2.348	2.328	2.304	2.281	2.256	2.229	2.202	2.174	2.145	2.115	2.084	2.054	2.021	1.989	1.955	1.922	1.888	1.855	1.820	1.786	1.754	1.720	1.685	1.652	1.620	1.589	1.558	1.528	1.498	1.469	1.442	1.415	1.390	1.366	1.342	1.322	1.302	1.284	1.268	1.252	1.240	1.228	1.219	1.210	1.205	1.200	1.198	1.196	1.198	1.200	1.204	1.210	1.219	1.228	1.238	1.250	1.265	1.280	1.296	1.314	1.332	1.352	1.372	1.395	1.418	1.441	1.464	1.488	1.512	1.536	1.560	1.584	1.608	1.632	1.654	1.678	1.700	1.720	1.740	1.760	1.778	1.795	1.810	1.824	1.838	1.848	1.856	1.864	1.870	1.874	1.875	1.875	1.874	1.870	1.864	1.856	1.846	1.834	1.819	1.802	1.785	1.765	1.744	1.720	1.695	1.669	1.639	1.609	1.578	1.544	1.510	1.474	1.438	1.400	1.361	1.321	1.281	1.240	1.200	1.158	1.116	1.074	1.032	0.990	0.949	0.908	0.868	0.826	0.789	0.749	0.712	0.675	0.639	0.605	0.571	0.540	0.510	0.481	0.454	0.428	0.402	0.381	0.360	0.341	0.325	0.309	0.295	0.284	0.274	0.266	0.260	0.256	0.254	0.252	0.254	0.258	0.261	0.268	0.276	0.285	0.298	0.310	0.325	0.340	0.356	0.375	0.395	0.415	0.436	0.460	0.482	0.507	0.532	0.559	0.585	0.612	0.640	0.668	0.696	0.725	0.754	0.782	0.811	0.840	0.868	0.896	0.925	0.952	0.980	1.008	1.034	1.059	1.085	1.110	1.134	1.158	1.180	1.201	1.222	1.242	1.261	1.281	1.298	1.315	1.331	1.345	1.359	1.372	1.384	1.396	1.406	1.415	1.425	1.432	1.439	1.445	1.451	1.456	1.461	1.465	1.469	1.471	1.474	1.476	1.479	1.481	1.484	1.485	1.486	1.489	1.490	1.492	1.495	1.498	1.501	1.504	1.508	1.512	1.518	1.522	1.530	1.536	1.544	1.552	1.562	1.572	1.585	1.596	1.609	1.624	1.639	1.655	1.671	1.690	1.710	1.730	1.751	1.774	1.796	1.821	1.846	1.872	1.899	1.926	1.955	1.984	2.013	2.044	2.074	2.105	2.136	2.169	2.200	2.234	2.266	2.299	2.331	2.364	2.396	2.428	2.459	2.491	2.522	2.552	2.584	2.612	2.642	2.669	2.696	2.722	2.749	2.772	2.796	2.818	2.839	2.859	2.878	2.895	2.911	2.926	2.940	2.952	2.964	2.974	2.981	2.989	2.995	2.999	3.002	3.004	3.005	3.005	3.004	3.001	2.998	2.994	2.988	2.982	2.975	2.968	2.959	2.950	2.940	2.930	2.919	2.909	2.898	2.886	2.875	2.864	2.852	2.841	2.831	2.820	2.810	2.800	2.791	2.782	2.774	2.768	2.760	2.755	2.751	2.748	2.745	2.745	2.745	2.746	2.748	2.751	2.758	2.764	2.772	2.780	2.792	2.804	2.818	2.832	2.849	2.868	2.886	2.908	2.930	2.952	2.976	3.002	3.029	3.058	3.088	3.118	3.148	3.180	3.214	3.246	3.281	3.315	3.350	3.388	3.422	3.459	3.495	3.532	3.569	3.605	3.641	3.678	3.712	3.748	3.781	3.815	3.849	3.881	3.912	3.944	3.974	4.001	4.029	4.055	4.079	4.104	4.125	4.146	4.165	4.182	4.200	4.215	4.228	4.239	4.250	4.259	4.266	4.272	4.276	4.279	4.280	4.280	4.279	4.276	4.271	4.266	4.259	4.250	4.241	4.230	4.219	4.206	4.191	4.178	4.161	4.145	4.129	4.111	4.094	4.075	4.055	4.036	4.016	3.996	3.976	3.954	3.934	3.914	3.894	3.874	3.852	3.832	3.812	3.792	3.775	3.756	3.738	3.720	3.702	3.685	3.670	3.654	3.640	3.625	3.612	3.600	3.588	3.578	3.568	3.558	3.549	3.540	3.532	3.526	3.520	3.514	3.509	3.505	3.501	3.498	3.496	3.495	3.491	3.490	3.490	3.489	3.489	3.488	3.489	3.486	3.486	3.486	3.486	3.485	3.484	3.481	3.480	3.476	3.474	3.469	3.464	3.459	3.452	3.444	3.436	3.426	3.416	3.404	3.391	3.378	3.361	3.345	3.326	3.308	3.288	3.265	3.240	3.215	3.189	3.161	3.131	3.100	3.069	3.035	3.000	2.964	2.928	2.889	2.848	2.808	2.766	2.722	2.680	2.635	2.590	2.545	2.498	2.450	2.404	2.356	2.308	2.259	2.210	2.162	2.115	2.068	2.020	1.972	1.926	1.880	1.835	1.790	1.746	1.702	1.661	1.621	1.580	1.542	1.504	1.468	1.432	1.400	1.368	1.336	1.308	1.279	1.252	1.228	1.204	1.181	1.161	1.141	1.124	1.108	1.092	1.079	1.066	1.055	1.045	1.036	1.029	1.022	1.016	1.012	1.008	1.005	1.002	1.001	1.001	1.000	1.000	1.001	1.001	1.002	1.004	1.005	1.006	1.006	1.008	1.009	1.010	1.009	1.010	1.009	1.006	1.004	1.001	0.998	0.994	0.989	0.982	0.975	0.968	0.959	0.949	0.936	0.925	0.911	0.898	0.882	0.865	0.849	0.830	0.810	0.789	0.768	0.744	0.721	0.696	0.671	0.644	0.618	0.589	0.560	0.531	0.501	0.470	0.440	0.409	0.378	0.345	0.314	0.282	0.250	0.219	0.186	0.156	0.125	0.095	0.066	0.035	0.008	-0.020	-0.048	-0.074	-0.098	-0.122	-0.145	-0.168	-0.188	-0.206	-0.225	-0.240	-0.255	-0.269	-0.281	-0.291	-0.300	-0.308	-0.312	-0.318	-0.320	-0.321	-0.320	-0.319	-0.315	-0.311	-0.304	-0.296	-0.288	-0.278	-0.265	-0.252	-0.238	-0.222	-0.206	-0.190	-0.171	-0.152	-0.132	-0.112	-0.092	-0.070	-0.049	-0.026	-0.004	0.019	0.041	0.064	0.086	0.108	0.130	0.151	0.174	0.194	0.215	0.235	0.255	0.274	0.292	0.309	0.325	0.341	0.355	0.369	0.381	0.392	0.402	0.414	0.421	0.429	0.435	0.440	0.445	0.448	0.450	0.451	0.450	0.450	0.448	0.444	0.441	0.436	0.430	0.424	0.416	0.408	0.400	0.390	0.381	0.370	0.359	0.349	0.338	0.325	0.314	0.301	0.289	0.279	0.266	0.254	0.241	0.231	0.219	0.209	0.199	0.188	0.178	0.169	0.161	0.152	0.146	0.139	0.134	0.130	0.126	0.122	0.120	0.119	0.119	0.120	0.120	0.122	0.126	0.130	0.136	0.144	0.151	0.159	0.168	0.179	0.189	0.200	0.214	0.226	0.241	0.256	0.272	0.288	0.305	0.324	0.341	0.360	0.380	0.399	0.419	0.439	0.459	0.480	0.500	0.522	0.544	0.564	0.584	0.606	0.626	0.648	0.666	0.686	0.706	0.725	0.744	0.761	0.779	0.795	0.811	0.828	0.841	0.856	0.869	0.881	0.892	0.902	0.911	0.920	0.928	0.934	0.940	0.944	0.946	0.949	0.950	0.949	0.948	0.945	0.941	0.936	0.930	0.922	0.915	0.905	0.895	0.882	0.871	0.858	0.841	0.828	0.810	0.792	0.775	0.756	0.736	0.718	0.696	0.675	0.654	0.631	0.610	0.586	0.565	0.541	0.518	0.495	0.472	0.449	0.426	0.404	0.382	0.361	0.340	0.320	0.301	0.281	0.264	0.248	0.231	0.216	0.202	0.190	0.179	0.168	0.158	0.149	0.142	0.138	0.132	0.129	0.128	0.128	0.129	0.131	0.135	0.140	0.146	0.155	0.165	0.175	0.186	0.199	0.211	0.228	0.242	0.259	0.276	0.295	0.315	0.334	0.354	0.375	0.396	0.418	0.439	0.461	0.484	0.506	0.529	0.550	0.572	0.594	0.615	0.635	0.655	0.675	0.695	0.712	0.730	0.748	0.764	0.778	0.791	0.805	0.816	0.828	0.838	0.845	0.854	0.860	0.865	0.870	0.872	0.872	0.874	0.872	0.871	0.868	0.862	0.858	0.850	0.842	0.834	0.824	0.812	0.801	0.789	0.776	0.761	0.746	0.730	0.715	0.698	0.680	0.662	0.644	0.626	0.608	0.588	0.569	0.550	0.531	0.511	0.492	0.475	0.455	0.438	0.420	0.404	0.386	0.370	0.355	0.340	0.325	0.312	0.300	0.288	0.276	0.266	0.258	0.249	0.242	0.235	0.230	0.225	0.221	0.220	0.218	0.218	0.218	0.219	0.221	0.224	0.228	0.232	0.238	0.242	0.249	0.258	0.265	0.272	0.281	0.291	0.301	0.311	0.321	0.331	0.340	0.350	0.361	0.370	0.380	0.389	0.398	0.406	0.415	0.421	0.429	0.435	0.440	0.445	0.449	0.451	0.454	0.455	0.455	0.454	0.452	0.449	0.445	0.441	0.435	0.426	0.419	0.410	0.399	0.386	0.375	0.361	0.346	0.331	0.315	0.298	0.279	0.260	0.240	0.221	0.200	0.179	0.158	0.134	0.111	0.089	0.065	0.041	0.019	-0.005	-0.029	-0.052	-0.076	-0.099	-0.121	-0.144	-0.166	-0.188	-0.209	-0.229	-0.248	-0.266	-0.285	-0.302	-0.319	-0.334	-0.350	-0.362	-0.375	-0.386	-0.396	-0.406	-0.414	-0.421	-0.426	-0.431	-0.434	-0.435	-0.436	-0.438	-0.436	-0.432	-0.430	-0.425	-0.419	-0.411	-0.405	-0.396	-0.386	-0.376	-0.365	-0.352	-0.341	-0.328	-0.314	-0.300	-0.285	-0.270	-0.255	-0.239	-0.224	-0.208	-0.192	-0.176	-0.161	-0.145	-0.131	-0.116	-0.101	-0.088	-0.075	-0.062	-0.050	-0.039	-0.028	-0.019	-0.010	-0.002	0.004	0.010	0.015	0.019	0.021	0.021	0.022	0.020	0.019	0.015	0.010	0.004	-0.004	-0.011	-0.021	-0.031	-0.042	-0.056	-0.070	-0.085	-0.101	-0.118	-0.135	-0.154	-0.172	-0.192	-0.212	-0.234	-0.255	-0.276	-0.299	-0.321	-0.342	-0.366	-0.389	-0.410	-0.434	-0.455	-0.476	-0.498	-0.518	-0.539	-0.559	-0.576	-0.594	-0.611	-0.629	-0.642	-0.658	-0.671	-0.682	-0.694	-0.702	-0.711	-0.719	-0.725	-0.730	-0.732	-0.735	-0.735	-0.734	-0.731	-0.729	-0.724	-0.718	-0.710	-0.701	-0.691	-0.680	-0.668	-0.654	-0.639	-0.624	-0.608	-0.590	-0.571	-0.551	-0.532	-0.511	-0.490	-0.468	-0.445	-0.422	-0.400	-0.376	-0.354	-0.330	-0.306	-0.282	-0.260	-0.236	-0.212	-0.189	-0.168	-0.145	-0.124	-0.104	-0.082	-0.062	-0.044	-0.025	-0.008	0.009	0.024	0.040	0.054	0.068	0.079	0.091	0.100	0.110	0.118	0.124	0.130	0.135	0.139	0.142	0.144	0.144	0.144	0.144	0.141	0.139	0.134	0.130	0.124	0.118	0.111	0.104	0.095	0.086	0.076	0.066	0.055	0.045	0.034	0.022	0.011	-0.001	-0.012	-0.025	-0.038	-0.050	-0.061	-0.072	-0.084	-0.095	-0.106	-0.116	-0.125	-0.135	-0.144	-0.152	-0.159	-0.166	-0.172	-0.178	-0.181	-0.185	-0.188	-0.190	-0.190	-0.190	-0.189	-0.186	-0.184	-0.179	-0.174	-0.168	-0.160	-0.151	-0.142	-0.131	-0.120	-0.108	-0.094	-0.079	-0.064	-0.048	-0.030	-0.012	0.008	0.028	0.048	0.069	0.091	0.114	0.136	0.160	0.184	0.209	0.234	0.259	0.284	0.309	0.335	0.360	0.386	0.412	0.438	0.462	0.489	0.512	0.538	0.561	0.585	0.609	0.631	0.654	0.675	0.695	0.716	0.736	0.754	0.772	0.789	0.806	0.822	0.838	0.850	0.864	0.875	0.886	0.896	0.906	0.915	0.921	0.929	0.934	0.939	0.944	0.946	0.949	0.950	0.951	0.952	0.952	0.952	0.950	0.949	0.946	0.944	0.941	0.938	0.934	0.929	0.925	0.920	0.916	0.912	0.909	0.904	0.899	0.896	0.892	0.889	0.886	0.882	0.881	0.879	0.878	0.876	0.876	0.876	0.878	0.879	0.882	0.885	0.890	0.894	0.900	0.906	0.914	0.922	0.931	0.942	0.952	0.965	0.976	0.990	1.005	1.021	1.038	1.055	1.072	1.091	1.111	1.131	1.152	1.175	1.198	1.220	1.244	1.269	1.294	1.319	1.345	1.371	1.399	1.426	1.454	1.481	1.510	1.538	1.566	1.596	1.624	1.652	1.681	1.711	1.740	1.768	1.796	1.825	1.851	1.880	1.909	1.935	1.962	1.988	2.014	2.039	2.065	2.089	2.114	2.138	2.160	2.184	2.206	2.229	2.250	2.269	2.290	2.309	2.329	2.346	2.364	2.381	2.399	2.416	2.431	2.446	2.461	2.475	2.490	2.504	2.516	2.529	2.541	2.554	2.566	2.576	2.588	2.599	2.610	2.619	2.630	2.640	2.650	2.660	2.670	2.680	2.690	2.700	2.709	2.719	2.729	2.739	2.749	2.759	2.769	2.779	2.790	2.800	2.811	2.824	2.834	2.845	2.858	2.870	2.880	2.892	2.905	2.916	2.929	2.941	2.954	2.966	2.979	2.991	3.004	3.015	3.028	3.039	3.050	3.061	3.072	3.084	3.092	3.102	3.111	3.120	3.128	3.134	3.141	3.146	3.150	3.152	3.155	3.158	3.158	3.156	3.154	3.151	3.146	3.140	3.132	3.124	3.114	3.102	3.090	3.075	3.059	3.042	3.024	3.004	2.981	2.959	2.935	2.908	2.880	2.851	2.821	2.790	2.758	2.722	2.689	2.652	2.614	2.576	2.536	2.496	2.454	2.412	2.371	2.328	2.282	2.240	2.195	2.150	2.105	2.060	2.014	1.969	1.924	1.879	1.834	1.789	1.745	1.700	1.656	1.614	1.571	1.529	1.488	1.448	1.408	1.369	1.330	1.292	1.256	1.222	1.188	1.154	1.122	1.090	1.060	1.031	1.002	0.975	0.950	0.925	0.900	0.878	0.855	0.835	0.814	0.795	0.778	0.760	0.744	0.729	0.715	0.701	0.690	0.678	0.668	0.656	0.649	0.640	0.632	0.625	0.620	0.615	0.610	0.606	0.604	0.601	0.599	0.599	0.598	0.599	0.600	0.602	0.605	0.609	0.612	0.618	0.622	0.629	0.635	0.642	0.652	0.661	0.671	0.682	0.694	0.706	0.720	0.734	0.749	0.765	0.782	0.800	0.819	0.839	0.859	0.880	0.902	0.926	0.950	0.975	1.001	1.029	1.058	1.086	1.116	1.148	1.179	1.212	1.246	1.281	1.316	1.352	1.390	1.428	1.466	1.505	1.545	1.586	1.629	1.670	1.711	1.755	1.798	1.841	1.885	1.929	1.972	2.018	2.061	2.105	2.149	2.191	2.236	2.279	2.320	2.362	2.404	2.444	2.485	2.524	2.561	2.599	2.635	2.671	2.705	2.736	2.768	2.798	2.826	2.852	2.878	2.902	2.924	2.945	2.964	2.981	2.996	3.010	3.021	3.031	3.040	3.046	3.051	3.055	3.056	3.056	3.052	3.050	3.044	3.036	3.028	3.018	3.005	2.992	2.976	2.961	2.942	2.925	2.905	2.882	2.861	2.838	2.812	2.788	2.760	2.732	2.705	2.676	2.648	2.618	2.586	2.555	2.524	2.491	2.459	2.425	2.391	2.358	2.322	2.289	2.252	2.218	2.181	2.146	2.110	2.074	2.038	2.000	1.962	1.926	1.890	1.851	1.815	1.776	1.739	1.701	1.662	1.625	1.585	1.548	1.509	1.470	1.431	1.391	1.351	1.311	1.271	1.231	1.192	1.152	1.111	1.070	1.030	0.989	0.948	0.908	0.866	0.825	0.784	0.742	0.700	0.659	0.618	0.576	0.535	0.494	0.451	0.410	0.369	0.328	0.286	0.245	0.204	0.161	0.120	0.080	0.039	-0.002	-0.044	-0.084	-0.125	-0.165	-0.205	-0.245	-0.286	-0.325	-0.366	-0.405	-0.444	-0.484	-0.524	-0.561	-0.600	-0.639	-0.676	-0.716	-0.754	-0.791	-0.828	-0.864	-0.901	-0.938	-0.972	-1.008	-1.044	-1.078	-1.111	-1.145	-1.178	-1.211	-1.242	-1.274	-1.302	-1.332	-1.362	-1.390	-1.418	-1.444	-1.469	-1.494	-1.516	-1.539	-1.560	-1.581	-1.600	-1.619	-1.636	-1.652	-1.666	-1.681	-1.694	-1.705	-1.716	-1.725	-1.732	-1.740	-1.745	-1.750	-1.754	-1.755	-1.756	-1.756	-1.755	-1.752	-1.750	-1.745	-1.740	-1.734	-1.728	-1.720	-1.711	-1.702	-1.691	-1.680	-1.669	-1.658	-1.645	-1.631	-1.618	-1.604	-1.590	-1.575	-1.560	-1.545	-1.529	-1.514	-1.499	-1.482	-1.468	-1.451	-1.436	-1.421	-1.406	-1.391	-1.376	-1.362	-1.349	-1.335	-1.321	-1.309	-1.296	-1.285	-1.272	-1.262	-1.252	-1.242	-1.234	-1.224	-1.218	-1.210	-1.204	-1.198	-1.191	-1.188	-1.181	-1.178	-1.176	-1.172	-1.171	-1.169	-1.168	-1.166	-1.166	-1.166	-1.166	-1.168	-1.169	-1.170	-1.171	-1.172	-1.174	-1.175	-1.178	-1.179	-1.180	-1.181	-1.181	-1.181	-1.181	-1.180	-1.179	-1.178	-1.175	-1.172	-1.168	-1.162	-1.158	-1.150	-1.142	-1.135	-1.125	-1.114	-1.102	-1.089	-1.074	-1.059	-1.042	-1.024	-1.004	-0.984	-0.961	-0.938	-0.912	-0.886	-0.860	-0.831	-0.801	-0.770	-0.739	-0.705	-0.671	-0.635	-0.600	-0.562	-0.525	-0.485	-0.446	-0.406	-0.365	-0.324	-0.282	-0.240	-0.198	-0.155	-0.111	-0.069	-0.026	0.016	0.059	0.101	0.144	0.185	0.228	0.269	0.308	0.349	0.388	0.426	0.464	0.500	0.536	0.571	0.606	0.639	0.672	0.704	0.734	0.762	0.791	0.820	0.846	0.870	0.895	0.918	0.941	0.962	0.984	1.002	1.021	1.040	1.056	1.074	1.089	1.104	1.120	1.134	1.146	1.160	1.172	1.185	1.196	1.209	1.221	1.234	1.244	1.256	1.268	1.280	1.292	1.305	1.318	1.330	1.342	1.358	1.371	1.386	1.401	1.418	1.434	1.451	1.470	1.489	1.508	1.528	1.549	1.571	1.594	1.618	1.641	1.666	1.692	1.720	1.746	1.776	1.805	1.835	1.866	1.898	1.929	1.962	1.995	2.029	2.064	2.099	2.136	2.171	2.208	2.245	2.282	2.320	2.359	2.398	2.435	2.474	2.514	2.551	2.591	2.630	2.669	2.706	2.744	2.782	2.821	2.858	2.895	2.934	2.970	3.005	3.042	3.078	3.112	3.146	3.180	3.212	3.246	3.279	3.310	3.341	3.370	3.401	3.429	3.458	3.484	3.512	3.538	3.562	3.588	3.611	3.635	3.658	3.679	3.700	3.720	3.740	3.759	3.776	3.794	3.811	3.828	3.841	3.855	3.870	3.884	3.895	3.908	3.918	3.928	3.938	3.946	3.955	3.962	3.970	3.975	3.981	3.986	3.990	3.994	3.996	3.999	4.000	4.001	4.003	4.004	4.004	4.003	4.001	3.999	3.998	3.994	3.991	3.986	3.982	3.978	3.972	3.968	3.961	3.955	3.949	3.942	3.935	3.929	3.921	3.914	3.908	3.899	3.891	3.884	3.875	3.868	3.859	3.851	3.842	3.835	3.828	3.819	3.811	3.804	3.796	3.790	3.782	3.774	3.768	3.761	3.754	3.748	3.740	3.735	3.728	3.721	3.715	3.709	3.702	3.695	3.690	3.682	3.675	3.669	3.661	3.655	3.648	3.639	3.631	3.622	3.614	3.604	3.594	3.584	3.571	3.559	3.546	3.532	3.518	3.502	3.485	3.468	3.449	3.429	3.408	3.386	3.361	3.338	3.311	3.284	3.255	3.225	3.194	3.160	3.126	3.091	3.054	3.015	2.974	2.932	2.890	2.845	2.799	2.752	2.704	2.654	2.602	2.550	2.498	2.444	2.388	2.331	2.275	2.218	2.158	2.100	2.040	1.980	1.920	1.860	1.799	1.739	1.679	1.619	1.559	1.498	1.439	1.380	1.324	1.265	1.210	1.154	1.100	1.046	0.995	0.944	0.894	0.846	0.800	0.756	0.712	0.671	0.631	0.594	0.556	0.522	0.490	0.459	0.430	0.401	0.375	0.352	0.330	0.310	0.290	0.275	0.259	0.245	0.232	0.220	0.211	0.204	0.196	0.190	0.185	0.181	0.178	0.176	0.175	0.174	0.174	0.175	0.175	0.176	0.178	0.181	0.182	0.184	0.186	0.188	0.189	0.191	0.191	0.192	0.191	0.191	0.190	0.188	0.186	0.184	0.179	0.175	0.170	0.164	0.158	0.150	0.140	0.130	0.120	0.109	0.096	0.084	0.070	0.055	0.040	0.024	0.005	-0.012	-0.031	-0.051	-0.071	-0.092	-0.115	-0.136	-0.160	-0.184	-0.209	-0.232	-0.258	-0.284	-0.309	-0.335	-0.362	-0.389	-0.418	-0.444	-0.471	-0.500	-0.526	-0.555	-0.584	-0.612	-0.639	-0.668	-0.695	-0.722	-0.751	-0.779	-0.805	-0.832	-0.860	-0.886	-0.912	-0.939	-0.964	-0.990	-1.015	-1.039	-1.064	-1.088	-1.110	-1.134	-1.156	-1.178	-1.199	-1.220	-1.240	-1.259	-1.280	-1.299	-1.318	-1.335	-1.351	-1.369	-1.385	-1.401	-1.416	-1.431	-1.446	-1.460	-1.474	-1.486	-1.501	-1.514	-1.525	-1.538	-1.549	-1.560	-1.571	-1.582	-1.594	-1.604	-1.615	-1.625	-1.636	-1.646	-1.656	-1.666	-1.679	-1.689	-1.700	-1.712	-1.724	-1.736	-1.749	-1.762	-1.775	-1.789	-1.805	-1.819	-1.835	-1.851	-1.869	-1.886	-1.905	-1.924	-1.945	-1.966	-1.988	-2.010	-2.035	-2.059	-2.085	-2.111	-2.139	-2.168	-2.198	-2.229	-2.260	-2.291	-2.325	-2.360	-2.396	-2.432	-2.470	-2.508	-2.548	-2.588	-2.628	-2.670	-2.711	-2.754	-2.796	-2.841	-2.885	-2.930	-2.974	-3.020	-3.065	-3.111	-3.156	-3.202	-3.248	-3.292	-3.338	-3.382	-3.428	-3.471	-3.515	-3.558	-3.599	-3.641	-3.681	-3.721	-3.760	-3.798	-3.834	-3.870	-3.904	-3.936	-3.969	-3.998	-4.028	-4.054	-4.080	-4.105	-4.128	-4.150	-4.170	-4.189	-4.205	-4.221	-4.235	-4.248	-4.258	-4.268	-4.276	-4.284	-4.289	-4.294	-4.298	-4.300	-4.302	-4.302	-4.301	-4.301	-4.300	-4.296	-4.294	-4.290	-4.288	-4.284	-4.280	-4.276	-4.274	-4.270	-4.266	-4.265	-4.262	-4.261	-4.261	-4.260	-4.262	-4.264	-4.266	-4.271	-4.276	-4.282	-4.290	-4.299	-4.309	-4.321	-4.335	-4.349	-4.365	-4.382	-4.402	-4.422	-4.445	-4.469	-4.495	-4.521	-4.550	-4.580	-4.611	-4.644	-4.678	-4.712	-4.749	-4.785	-4.824	-4.864	-4.902	-4.944	-4.985	-5.029	-5.071	-5.115	-5.159	-5.202	-5.248	-5.291	-5.336	-5.380	-5.424	-5.469	-5.512	-5.555	-5.598	-5.640	-5.681	-5.722	-5.761	-5.800	-5.838	-5.875	-5.910	-5.945	-5.978	-6.009	-6.040	-6.069	-6.098	-6.124	-6.148	-6.172	-6.194	-6.214	-6.232	-6.250	-6.266	-6.280	-6.292	-6.304	-6.314	-6.321	-6.328	-6.334	-6.338	-6.340	-6.341	-6.340	-6.339	-6.335	-6.331	-6.326	-6.320	-6.312	-6.305	-6.294	-6.284	-6.272	-6.260	-6.248	-6.234	-6.220	-6.205	-6.190	-6.175	-6.158	-6.142	-6.125	-6.109	-6.092	-6.075	-6.058	-6.042	-6.025	-6.010	-5.995	-5.979	-5.964	-5.950	-5.936	-5.924	-5.912	-5.901	-5.890	-5.881	-5.872	-5.866	-5.860	-5.855	-5.851	-5.850	-5.849	-5.849	-5.851	-5.854	-5.859	-5.864	-5.871	-5.880	-5.890	-5.902	-5.915	-5.930	-5.945	-5.962	-5.980	-6.000	-6.021	-6.044	-6.065	-6.090	-6.114	-6.140	-6.165	-6.192	-6.221	-6.248	-6.276	-6.304	-6.334	-6.361	-6.390	-6.418	-6.445	-6.472	-6.499	-6.525	-6.549	-6.572	-6.596	-6.618	-6.638	-6.658	-6.674	-6.690	-6.702	-6.716	-6.726	-6.734	-6.740	-6.745	-6.746	-6.746	-6.745	-6.740	-6.734	-6.725	-6.714	-6.700	-6.685	-6.669	-6.649	-6.626	-6.604	-6.578	-6.551	-6.522	-6.491	-6.459	-6.425	-6.389	-6.352	-6.315	-6.276	-6.236	-6.196	-6.154	-6.114	-6.070	-6.029	-5.985	-5.942	-5.899	-5.856	-5.814	-5.771	-5.730	-5.689	-5.648	-5.608	-5.569	-5.531	-5.494	-5.458	-5.421	-5.388	-5.355	-5.324	-5.292	-5.264	-5.236	-5.209	-5.184	-5.161	-5.138	-5.115	-5.095	-5.075	-5.058	-5.040	-5.022	-5.009	-4.994	-4.979	-4.966	-4.955	-4.942	-4.931	-4.921	-4.910	-4.900	-4.891	-4.880	-4.871	-4.861	-4.851	-4.841	-4.830	-4.821	-4.810	-4.799	-4.786	-4.774	-4.760	-4.746	-4.732	-4.716	-4.701	-4.684	-4.665	-4.648	-4.628	-4.606	-4.584	-4.561	-4.538	-4.514	-4.488	-4.461	-4.432	-4.404	-4.375	-4.345	-4.314	-4.281	-4.248	-4.212	-4.178	-4.142	-4.105	-4.066	-4.029	-3.989	-3.949	-3.909	-3.868	-3.825	-3.782	-3.739	-3.695	-3.652	-3.608	-3.562	-3.516	-3.471	-3.425	-3.379	-3.332	-3.285	-3.240	-3.192	-3.146	-3.099	-3.052	-3.006	-2.960	-2.914	-2.868	-2.821	-2.776	-2.731	-2.686	-2.641	-2.599	-2.555	-2.511	-2.470	-2.429	-2.389	-2.348	-2.309	-2.269	-2.231	-2.195	-2.159	-2.124	-2.090	-2.056	-2.024	-1.992	-1.962	-1.931	-1.902	-1.876	-1.849	-1.824	-1.799	-1.776	-1.752	-1.730	-1.710	-1.689	-1.670	-1.650	-1.634	-1.616	-1.599	-1.582	-1.568	-1.552	-1.538	-1.522	-1.509	-1.496	-1.482	-1.469	-1.456	-1.442	-1.429	-1.415	-1.401	-1.388	-1.372	-1.358	-1.342	-1.328	-1.310	-1.294	-1.275	-1.256	-1.238	-1.216	-1.196	-1.174	-1.150	-1.126	-1.101	-1.075	-1.048	-1.019	-0.989	-0.958	-0.926	-0.892	-0.859	-0.822	-0.786	-0.749	-0.710	-0.670	-0.629	-0.586	-0.544	-0.499	-0.454	-0.409	-0.361	-0.315	-0.266	-0.218	-0.168	-0.118	-0.066	-0.016	0.036	0.089	0.140	0.192	0.245	0.298	0.350	0.402	0.456	0.507	0.560	0.612	0.662	0.715	0.765	0.815	0.864	0.912	0.960	1.008	1.054	1.099	1.144	1.188	1.230	1.271	1.311	1.349	1.386	1.424	1.458	1.491	1.524	1.555	1.584	1.611	1.638	1.662	1.686	1.709	1.730	1.749	1.766	1.782	1.798	1.810	1.822	1.832	1.842	1.850	1.858	1.862	1.868	1.870	1.872	1.874	1.874	1.874	1.871	1.869	1.865	1.862	1.859	1.854	1.850	1.844	1.839	1.834	1.828	1.822	1.818	1.812	1.808	1.802	1.798	1.795	1.790	1.788	1.786	1.785	1.784	1.785	1.785	1.788	1.790	1.794	1.799	1.804	1.811	1.819	1.826	1.836	1.846	1.859	1.870	1.884	1.899	1.912	1.929	1.945	1.962	1.979	1.998	2.016	2.036	2.055	2.075	2.095	2.114	2.134	2.152	2.174	2.192	2.212	2.231	2.248	2.266	2.282	2.300	2.315	2.329	2.342	2.355	2.366	2.376	2.386	2.392	2.399	2.404	2.408	2.409	2.409	2.409	2.405	2.401	2.395	2.388	2.378	2.368	2.355	2.340	2.324	2.308	2.289	2.268	2.246	2.222	2.198	2.172	2.145	2.116	2.086	2.056	2.024	1.991	1.959	1.924	1.889	1.854	1.818	1.782	1.745	1.708	1.671	1.635	1.598	1.561	1.525	1.490	1.454	1.420	1.386	1.354	1.321	1.290	1.259	1.231	1.202	1.176	1.151	1.129	1.106	1.086	1.068	1.050	1.035	1.021	1.009	1.000	0.991	0.985	0.980	0.978	0.976	0.978	0.981	0.986	0.991	0.999	1.009	1.019	1.032	1.046	1.061	1.079	1.096	1.115	1.135	1.155	1.175	1.198	1.221	1.242	1.266	1.290	1.314	1.336	1.360	1.382	1.405	1.426	1.449	1.469	1.489	1.506	1.525	1.540	1.555	1.569	1.581	1.591	1.601	1.609	1.614	1.616	1.619	1.618	1.615	1.611	1.605	1.596	1.586	1.575	1.560	1.542	1.525	1.504	1.482	1.459	1.432	1.405	1.375	1.344	1.312	1.278	1.244	1.206	1.169	1.130	1.090	1.050	1.009	0.968	0.926	0.882	0.840	0.796	0.754	0.710	0.668	0.625	0.582	0.541	0.499	0.459	0.420	0.381	0.345	0.308	0.272	0.239	0.206	0.175	0.146	0.118	0.091	0.068	0.045	0.024	0.004	-0.014	-0.029	-0.044	-0.055	-0.065	-0.074	-0.080	-0.085	-0.088	-0.088	-0.088	-0.084	-0.079	-0.072	-0.065	-0.055	-0.044	-0.031	-0.016	-0.001	0.016	0.034	0.054	0.074	0.096	0.119	0.142	0.168	0.192	0.219	0.246	0.272	0.301	0.330	0.358	0.386	0.415	0.445	0.474	0.502	0.531	0.560	0.589	0.616	0.645	0.672	0.699	0.725	0.751	0.776	0.799	0.822	0.845	0.866	0.888	0.908	0.926	0.944	0.961	0.978	0.992	1.008	1.021	1.032	1.045	1.055	1.065	1.074	1.081	1.088	1.095	1.100	1.105	1.109	1.112	1.115	1.119	1.120	1.124	1.125	1.126	1.128	1.129	1.130	1.131	1.132	1.134	1.136	1.138	1.140	1.142	1.146	1.150	1.155	1.160	1.166	1.172	1.181	1.189	1.199	1.209	1.220	1.232	1.245	1.260	1.275	1.292	1.310	1.329	1.349	1.369	1.390	1.414	1.438	1.461	1.488	1.515	1.542	1.570	1.599	1.629	1.660	1.690	1.722	1.755	1.788	1.821	1.854	1.888	1.921	1.955	1.989	2.024	2.056	2.091	2.124	2.156	2.189	2.220	2.252	2.284	2.314	2.344	2.371	2.400	2.428	2.452	2.479	2.502	2.526	2.549	2.569	2.589	2.608	2.625	2.641	2.656	2.670	2.681	2.694	2.705	2.712	2.720	2.728	2.732	2.738	2.741	2.744	2.745	2.746	2.746	2.745	2.744	2.740	2.738	2.734	2.730	2.725	2.720	2.715	2.710	2.705	2.699	2.694	2.688	2.682	2.678	2.674	2.670	2.666	2.662	2.660	2.659	2.658	2.659	2.659	2.660	2.664	2.669	2.674	2.679	2.686	2.695	2.706	2.718	2.731	2.745	2.761	2.778	2.796	2.816	2.838	2.860	2.884	2.910	2.936	2.964	2.992	3.022	3.054	3.086	3.120	3.154	3.188	3.224	3.260	3.298	3.335	3.372	3.411	3.450	3.489	3.529	3.568	3.606	3.645	3.684	3.722	3.760	3.796	3.834	3.870	3.905	3.939	3.972	4.006	4.039	4.069	4.099	4.128	4.154	4.180	4.205	4.229	4.250	4.270	4.289	4.308	4.322	4.338	4.351	4.362	4.372	4.381	4.389	4.395	4.399	4.402	4.404	4.404	4.402	4.401	4.399	4.394	4.388	4.381	4.374	4.364	4.355	4.345	4.332	4.321	4.309	4.295	4.281	4.266	4.251	4.235	4.220	4.204	4.188	4.170	4.154	4.136	4.120	4.102	4.086	4.068	4.051	4.035	4.019	4.003	3.986	3.971	3.955	3.941	3.926	3.912	3.899	3.886	3.874	3.861	3.851	3.841	3.830	3.820	3.812	3.804	3.796	3.789	3.782	3.778	3.771	3.766	3.761	3.759	3.755	3.752	3.750	3.748	3.745	3.744	3.744	3.742	3.742	3.741	3.741	3.740	3.740	3.739	3.739	3.738	3.736	3.734	3.732	3.730	3.726	3.724	3.719	3.714	3.709	3.702	3.694	3.686	3.676	3.665	3.654	3.641	3.626	3.612	3.596	3.579	3.560	3.539	3.519	3.496	3.471	3.446	3.419	3.391	3.361	3.330	3.298	3.265	3.230	3.194	3.156	3.119	3.079	3.040	2.999	2.956	2.914	2.870	2.826	2.781	2.736	2.690	2.645	2.596	2.550	2.504	2.456	2.409	2.361	2.315	2.269	2.224	2.178	2.131	2.086	2.042	1.999	1.958	1.916	1.874	1.835	1.795	1.758	1.721	1.686	1.651	1.618	1.585	1.555	1.525	1.498	1.470	1.445	1.420	1.396	1.376	1.355	1.336	1.318	1.302	1.288	1.272	1.260	1.248	1.236	1.226	1.219	1.210	1.204	1.198	1.192	1.189	1.184	1.180	1.178	1.176	1.174	1.171	1.171	1.170	1.169	1.168	1.166	1.165	1.162	1.162	1.160	1.156	1.154	1.150	1.146	1.141	1.136	1.130	1.121	1.114	1.105	1.095	1.085	1.072	1.060	1.045	1.030	1.012	0.996	0.978	0.956	0.935	0.914	0.891	0.866	0.841	0.814	0.788	0.759	0.729	0.700	0.669	0.638	0.605	0.572	0.538	0.505	0.470	0.436	0.402	0.366	0.332	0.298	0.264	0.229	0.196	0.162	0.130	0.098	0.066	0.036	0.006	-0.021	-0.050	-0.076	-0.101	-0.125	-0.148	-0.168	-0.189	-0.206	-0.222	-0.238	-0.251	-0.262	-0.272	-0.280	-0.288	-0.292	-0.296	-0.296	-0.296	-0.296	-0.292	-0.288	-0.281	-0.272	-0.264	-0.254	-0.241	-0.229	-0.214	-0.199	-0.182	-0.165	-0.146	-0.128	-0.109	-0.088	-0.066	-0.046	-0.024	-0.002	0.020	0.041	0.064	0.085	0.106	0.128	0.149	0.169	0.190	0.209	0.228	0.245	0.261	0.278	0.294	0.309	0.321	0.332	0.345	0.354	0.362	0.370	0.376	0.382	0.385	0.389	0.390	0.390	0.390	0.388	0.384	0.379	0.372	0.365	0.358	0.349	0.339	0.328	0.315	0.302	0.289	0.275	0.260	0.244	0.228	0.210	0.194	0.176	0.159	0.140	0.122	0.105	0.086	0.068	0.050	0.032	0.015	-0.002	-0.019	-0.035	-0.051	-0.065	-0.080	-0.094	-0.106	-0.118	-0.129	-0.139	-0.148	-0.155	-0.162	-0.169	-0.172	-0.176	-0.179	-0.180	-0.180	-0.179	-0.176	-0.172	-0.169	-0.162	-0.155	-0.148	-0.138	-0.126	-0.115	-0.102	-0.089	-0.074	-0.058	-0.041	-0.024	-0.006	0.012	0.032	0.051	0.072	0.094	0.116	0.138	0.160	0.182	0.206	0.229	0.251	0.275	0.298	0.321	0.344	0.368	0.389	0.411	0.432	0.454	0.474	0.494	0.512	0.531	0.549	0.568	0.582	0.599	0.612	0.626	0.639	0.650	0.661	0.670	0.679	0.686	0.691	0.696	0.701	0.704	0.705	0.705	0.704	0.702	0.700	0.696	0.690	0.684	0.675	0.665	0.656	0.645	0.632	0.620	0.605	0.591	0.575	0.558	0.541	0.522	0.504	0.484	0.465	0.445	0.422	0.401	0.381	0.359	0.336	0.314	0.291	0.270	0.249	0.226	0.204	0.184	0.161	0.141	0.121	0.102	0.085	0.068	0.050	0.034	0.020	0.005	-0.008	-0.019	-0.030	-0.040	-0.048	-0.055	-0.060	-0.065	-0.069	-0.070	-0.070	-0.069	-0.066	-0.062	-0.058	-0.050	-0.041	-0.032	-0.022	-0.010	0.004	0.018	0.032	0.050	0.068	0.086	0.105	0.126	0.146	0.168	0.190	0.214	0.238	0.260	0.285	0.309	0.332	0.358	0.381	0.406	0.430	0.452	0.476	0.499	0.521	0.544	0.564	0.585	0.604	0.624	0.641	0.658	0.674	0.689	0.702	0.715	0.726	0.736	0.745	0.754	0.760	0.765	0.769	0.771	0.774	0.774	0.774	0.771	0.768	0.764	0.758	0.751	0.742	0.735	0.725	0.715	0.702	0.690	0.678	0.664	0.649	0.632	0.618	0.601	0.585	0.569	0.551	0.532	0.516	0.499	0.480	0.462	0.446	0.429	0.412	0.395	0.379	0.362	0.348	0.332	0.319	0.305	0.291	0.280	0.269	0.258	0.249	0.239	0.232	0.225	0.220	0.215	0.210	0.208	0.208	0.206	0.206	0.208	0.210	0.214	0.219	0.225	0.230	0.238	0.248	0.255	0.266	0.276	0.289	0.301	0.314	0.328	0.342	0.356	0.372	0.388	0.402	0.419	0.435	0.451	0.468	0.484	0.499	0.515	0.531	0.546	0.560	0.574	0.589	0.602	0.614	0.626	0.636	0.646	0.655	0.662	0.670	0.675	0.680	0.684	0.686	0.689	0.689	0.688	0.686	0.682	0.679	0.672	0.666	0.659	0.650	0.640	0.629	0.616	0.602	0.589	0.572	0.558	0.540	0.522	0.504	0.485	0.466	0.445	0.425	0.404	0.382	0.361	0.340	0.319	0.296	0.275	0.254	0.232	0.211	0.191	0.171	0.151	0.132	0.115	0.096	0.080	0.065	0.049	0.035	0.021	0.009	-0.001	-0.011	-0.020	-0.028	-0.034	-0.040	-0.044	-0.048	-0.049	-0.050	-0.050	-0.048	-0.045	-0.042	-0.038	-0.031	-0.025	-0.016	-0.008	0.002	0.011	0.022	0.034	0.046	0.059	0.072	0.086	0.099	0.112	0.128	0.141	0.156	0.170	0.184	0.198	0.211	0.224	0.236	0.249	0.259	0.270	0.280	0.289	0.296	0.304	0.310	0.315	0.319	0.321	0.324	0.324	0.322	0.320	0.316	0.311	0.305	0.298	0.289	0.279	0.266	0.254	0.240	0.224	0.208	0.191	0.172	0.152	0.131	0.110	0.088	0.064	0.040	0.014	-0.011	-0.038	-0.064	-0.090	-0.118	-0.145	-0.171	-0.200	-0.228	-0.255	-0.281	-0.308	-0.334	-0.360	-0.386	-0.411	-0.435	-0.459	-0.480	-0.501	-0.522	-0.541	-0.560	-0.578	-0.592	-0.608	-0.620	-0.632	-0.644	-0.652	-0.660	-0.666	-0.671	-0.675	-0.678	-0.678	-0.678	-0.675	-0.671	-0.665	-0.659	-0.651	-0.641	-0.632	-0.620	-0.608	-0.594	-0.579	-0.564	-0.546	-0.529	-0.510	-0.491	-0.472	-0.451	-0.430	-0.409	-0.386	-0.365	-0.342	-0.321	-0.298	-0.276	-0.254	-0.231	-0.210	-0.188	-0.168	-0.145	-0.126	-0.106	-0.088	-0.069	-0.051	-0.035	-0.019	-0.004	0.010	0.022	0.035	0.046	0.056	0.065	0.072	0.079	0.084	0.088	0.091	0.092	0.092	0.092	0.090	0.086	0.082	0.078	0.071	0.064	0.056	0.046	0.036	0.024	0.012	-0.001	-0.014	-0.029	100.000	5.000	2.000	1.000	2.000	0.000	0.000	0.000	0.000	0.000	0.000	0.000	0.000	0.000	0.000	0.000	0.000	0.000	3.052	3.018	2.985	2.952	2.922	2.892	2.865	2.839	2.815	2.790	2.769	2.748	2.729	2.710	2.692	2.678	2.661	2.649	2.635	2.624	2.612	2.602	2.594	2.586	2.579	2.571	2.564	2.559	2.552	2.549	2.544	2.539	2.535	2.530	2.526	2.521	2.518	2.511	2.508	2.501	2.496	2.490	2.484	2.478	2.469	2.461	2.452	2.444	2.434	2.422	2.411	2.399	2.386	2.371	2.358	2.342	2.326	2.309	2.290	2.272	2.252	2.232	2.212	2.190	2.168	2.145	2.121	2.096	2.070	2.045	2.019	1.991	1.964	1.936	1.908	1.878	1.848	1.818	1.786	1.756	1.725	1.694	1.662	1.630	1.598	1.565	1.532	1.500	1.466	1.434	1.400	1.368	1.334	1.300	1.268	1.234	1.200	1.168	1.135	1.102	1.069	1.035	1.004	0.971	0.939	0.906	0.874	0.841	0.810	0.778	0.746	0.716	0.684	0.654	0.622	0.592	0.562	0.532	0.502	0.472	0.442	0.414	0.384	0.355	0.328	0.300	0.271	0.242	0.215	0.188	0.160	0.132	0.105	0.080	0.052	0.026	0.000	-0.026	-0.051	-0.078	-0.104	-0.129	-0.155	-0.180	-0.205	-0.231	-0.256	-0.281	-0.306	-0.330	-0.355	-0.381	-0.406	-0.430	-0.456	-0.482	-0.506	-0.532	-0.559	-0.584	-0.611	-0.638	-0.664	-0.691	-0.719	-0.748	-0.775	-0.802	-0.832	-0.861	-0.892	-0.921	-0.952	-0.982	-1.015	-1.048	-1.080	-1.112	-1.148	-1.180	-1.215	-1.250	-1.285	-1.321	-1.358	-1.394	-1.430	-1.468	-1.505	-1.542	-1.580	-1.618	-1.655	-1.692	-1.732	-1.770	-1.808	-1.845	-1.882	-1.920	-1.956	-1.994	-2.029	-2.065	-2.100	-2.134	-2.169	-2.201	-2.234	-2.265	-2.295	-2.325	-2.354	-2.381	-2.408	-2.432	-2.458	-2.481	-2.502	-2.522	-2.541	-2.560	-2.578	-2.594	-2.608	-2.621	-2.632	-2.644	-2.654	-2.662	-2.670	-2.676	-2.681	-2.686	-2.691	-2.694	-2.696	-2.698	-2.699	-2.699	-2.698	-2.698	-2.696	-2.695	-2.694	-2.691	-2.691	-2.689	-2.686	-2.685	-2.685	-2.684	-2.684	-2.682	-2.684	-2.685	-2.688	-2.690	-2.692	-2.698	-2.702	-2.709	-2.715	-2.724	-2.732	-2.742	-2.752	-2.765	-2.778	-2.792	-2.808	-2.824	-2.841	-2.859	-2.879	-2.900	-2.921	-2.944	-2.968	-2.992	-3.016	-3.044	-3.070	-3.098	-3.126	-3.156	-3.185	-3.215	-3.246	-3.278	-3.309	-3.341	-3.374	-3.406	-3.439	-3.471	-3.505	-3.538	-3.570	-3.602	-3.635	-3.669	-3.701	-3.734	-3.765	-3.798	-3.829	-3.860	-3.889	-3.919	-3.950	-3.978	-4.006	-4.034	-4.060	-4.086	-4.111	-4.138	-4.161	-4.184	-4.208	-4.229	-4.249	-4.270	-4.289	-4.308	-4.325	-4.341	-4.358	-4.372	-4.386	-4.399	-4.411	-4.422	-4.432	-4.441	-4.451	-4.459	-4.465	-4.470	-4.476	-4.480	-4.482	-4.485	-4.486	-4.488	-4.489	-4.488	-4.486	-4.484	-4.480	-4.478	-4.474	-4.469	-4.464	-4.459	-4.451	-4.446	-4.439	-4.432	-4.425	-4.418	-4.410	-4.402	-4.395	-4.389	-4.381	-4.374	-4.366	-4.361	-4.355	-4.349	-4.344	-4.339	-4.335	-4.331	-4.329	-4.328	-4.326	-4.326	-4.326	-4.329	-4.331	-4.335	-4.340	-4.345	-4.351	-4.360	-4.368	-4.379	-4.389	-4.400	-4.414	-4.426	-4.441	-4.458	-4.472	-4.490	-4.510	-4.528	-4.548	-4.568	-4.589	-4.609	-4.630	-4.652	-4.675	-4.698	-4.720	-4.741	-4.765	-4.786	-4.808	-4.830	-4.850	-4.871	-4.891	-4.910	-4.929	-4.945	-4.962	-4.978	-4.992	-5.005	-5.016	-5.028	-5.036	-5.045	-5.051	-5.058	-5.060	-5.062	-5.064	-5.062	-5.061	-5.056	-5.051	-5.044	-5.036	-5.028	-5.015	-5.004	-4.990	-4.974	-4.958	-4.940	-4.922	-4.902	-4.881	-4.859	-4.838	-4.812	-4.789	-4.765	-4.739	-4.714	-4.688	-4.660	-4.634	-4.608	-4.579	-4.552	-4.525	-4.499	-4.471	-4.445	-4.419	-4.392	-4.369	-4.342	-4.319	-4.294	-4.271	-4.249	-4.228	-4.205	-4.185	-4.165	-4.146	-4.129	-4.110	-4.094	-4.077	-4.062	-4.049	-4.035	-4.021	-4.009	-3.998	-3.986	-3.975	-3.966	-3.956	-3.948	-3.940	-3.931	-3.924	-3.916	-3.910	-3.904	-3.898	-3.891	-3.886	-3.880	-3.874	-3.868	-3.861	-3.856	-3.850	-3.842	-3.836	-3.829	-3.822	-3.815	-3.806	-3.798	-3.789	-3.780	-3.770	-3.760	-3.748	-3.736	-3.724	-3.711	-3.696	-3.682	-3.668	-3.651	-3.635	-3.619	-3.600	-3.580	-3.561	-3.541	-3.519	-3.498	-3.475	-3.451	-3.428	-3.402	-3.378	-3.350	-3.324	-3.295	-3.268	-3.238	-3.209	-3.178	-3.146	-3.115	-3.082	-3.050	-3.016	-2.982	-2.949	-2.914	-2.879	-2.844	-2.808	-2.771	-2.735	-2.699	-2.662	-2.626	-2.589	-2.552	-2.515	-2.479	-2.442	-2.405	-2.369	-2.334	-2.298	-2.261	-2.226	-2.191	-2.158	-2.121	-2.088	-2.055	-2.021	-1.989	-1.958	-1.926	-1.895	-1.864	-1.835	-1.806	-1.778	-1.750	-1.722	-1.698	-1.671	-1.646	-1.620	-1.596	-1.574	-1.551	-1.529	-1.509	-1.486	-1.466	-1.446	-1.428	-1.408	-1.390	-1.370	-1.352	-1.335	-1.316	-1.299	-1.281	-1.264	-1.246	-1.229	-1.211	-1.194	-1.175	-1.158	-1.138	-1.120	-1.100	-1.080	-1.060	-1.039	-1.016	-0.994	-0.971	-0.948	-0.924	-0.898	-0.872	-0.845	-0.818	-0.789	-0.760	-0.730	-0.699	-0.666	-0.632	-0.599	-0.564	-0.528	-0.490	-0.452	-0.414	-0.374	-0.332	-0.291	-0.250	-0.206	-0.164	-0.119	-0.072	-0.028	0.019	0.065	0.112	0.161	0.209	0.258	0.306	0.356	0.405	0.455	0.504	0.555	0.605	0.655	0.705	0.754	0.804	0.854	0.902	0.951	1.000	1.048	1.096	1.144	1.190	1.236	1.281	1.326	1.371	1.414	1.458	1.499	1.540	1.580	1.620	1.658	1.695	1.731	1.766	1.801	1.834	1.868	1.898	1.929	1.958	1.985	2.011	2.038	2.062	2.086	2.109	2.130	2.150	2.169	2.186	2.204	2.221	2.236	2.251	2.264	2.278	2.289	2.300	2.309	2.320	2.328	2.336	2.344	2.351	2.358	2.362	2.369	2.375	2.380	2.385	2.390	2.394	2.399	2.404	2.409	2.412	2.419	2.424	2.429	2.434	2.440	2.446	2.454	2.460	2.468	2.475	2.484	2.492	2.502	2.511	2.522	2.532	2.546	2.558	2.570	2.582	2.596	2.611	2.626	2.641	2.658	2.672	2.690	2.705	2.722	2.740	2.758	2.772	2.790	2.808	2.825	2.841	2.859	2.874	2.891	2.906	2.921	2.936	2.951	2.964	2.978	2.990	3.000	3.011	3.020	3.029	3.036	3.041	3.048	3.051	3.054	3.055	3.056	3.055	3.052	3.049	3.044	3.038	3.030	3.020	3.010	2.999	2.985	2.970	2.955	2.938	2.920	2.900	2.880	2.858	2.834	2.811	2.786	2.760	2.734	2.706	2.679	2.650	2.620	2.590	2.561	2.529	2.499	2.468	2.436	2.405	2.374	2.342	2.311	2.281	2.250	2.221	2.192	2.164	2.135	2.108	2.082	2.056	2.031	2.009	1.986	1.964	1.945	1.925	1.908	1.890	1.875	1.862	1.849	1.839	1.829	1.821	1.814	1.809	1.805	1.801	1.800	1.801	1.802	1.804	1.808	1.812	1.819	1.825	1.834	1.842	1.852	1.862	1.874	1.885	1.898	1.911	1.925	1.938	1.951	1.965	1.979	1.992	2.005	2.019	2.031	2.044	2.055	2.066	2.076	2.085	2.095	2.102	2.109	2.115	2.120	2.122	2.125	2.125	2.125	2.122	2.120	2.115	2.109	2.100	2.091	2.081	2.069	2.055	2.039	2.024	2.005	1.985	1.964	1.942	1.919	1.892	1.868	1.840	1.811	1.782	1.752	1.721	1.689	1.655	1.622	1.589	1.554	1.519	1.484	1.446	1.411	1.375	1.339	1.302	1.266	1.231	1.195	1.160	1.126	1.091	1.058	1.025	0.992	0.961	0.930	0.900	0.871	0.844	0.816	0.791	0.766	0.744	0.720	0.700	0.680	0.662	0.646	0.630	0.615	0.602	0.591	0.581	0.572	0.566	0.560	0.555	0.554	0.551	0.551	0.554	0.556	0.560	0.565	0.572	0.580	0.589	0.600	0.611	0.624	0.638	0.652	0.668	0.685	0.702	0.721	0.740	0.760	0.781	0.802	0.825	0.849	0.870	0.895	0.919	0.942	0.968	0.992	1.018	1.041	1.066	1.091	1.116	1.141	1.165	1.190	1.214	1.238	1.261	1.282	1.306	1.328	1.349	1.369	1.390	1.409	1.428	1.445	1.464	1.480	1.496	1.511	1.525	1.540	1.554	1.565	1.576	1.589	1.599	1.609	1.618	1.626	1.636	1.642	1.651	1.659	1.665	1.672	1.678	1.685	1.691	1.698	1.704	1.710	1.716	1.724	1.730	1.736	1.744	1.752	1.760	1.770	1.780	1.790	1.800	1.811	1.824	1.836	1.849	1.865	1.879	1.896	1.911	1.930	1.949	1.969	1.989	2.010	2.033	2.055	2.079	2.104	2.130	2.155	2.182	2.211	2.239	2.268	2.296	2.328	2.358	2.389	2.420	2.452	2.484	2.516	2.549	2.582	2.614	2.648	2.680	2.714	2.746	2.779	2.811	2.844	2.875	2.906	2.936	2.968	2.998	3.028	3.055	3.084	3.111	3.138	3.164	3.189	3.214	3.236	3.260	3.282	3.304	3.324	3.342	3.362	3.379	3.396	3.412	3.428	3.442	3.455	3.469	3.481	3.492	3.502	3.514	3.522	3.531	3.539	3.546	3.552	3.560	3.566	3.571	3.576	3.582	3.588	3.592	3.596	3.601	3.605	3.609	3.612	3.616	3.622	3.628	3.632	3.638	3.644	3.650	3.656	3.664	3.672	3.680	3.689	3.700	3.710	3.721	3.734	3.746	3.760	3.775	3.790	3.806	3.822	3.841	3.860	3.879	3.899	3.921	3.944	3.966	3.990	4.016	4.041	4.068	4.094	4.121	4.150	4.178	4.208	4.236	4.266	4.298	4.328	4.359	4.390	4.420	4.451	4.482	4.514	4.545	4.575	4.606	4.636	4.665	4.695	4.724	4.752	4.780	4.808	4.835	4.860	4.885	4.909	4.932	4.956	4.976	4.999	5.018	5.038	5.055	5.071	5.088	5.102	5.116	5.130	5.142	5.152	5.164	5.172	5.181	5.189	5.195	5.200	5.204	5.208	5.211	5.214	5.214	5.214	5.214	5.212	5.210	5.208	5.202	5.199	5.194	5.188	5.182	5.175	5.169	5.160	5.151	5.142	5.134	5.122	5.112	5.101	5.090	5.079	5.066	5.052	5.041	5.028	5.014	5.000	4.986	4.971	4.956	4.941	4.928	4.911	4.896	4.881	4.865	4.850	4.834	4.818	4.802	4.786	4.770	4.755	4.739	4.722	4.706	4.691	4.676	4.660	4.644	4.630	4.615	4.600	4.585	4.571	4.556	4.542	4.529	4.515	4.501	4.486	4.474	4.461	4.449	4.435	4.422	4.409	4.398	4.384	4.371	4.359	4.346	4.332	4.320	4.308	4.294	4.280	4.266	4.252	4.239	4.222	4.208	4.192	4.175	4.159	4.142	4.125	4.106	4.088	4.068	4.048	4.026	4.004	3.981	3.959	3.935	3.910	3.885	3.858	3.831	3.802	3.774	3.745	3.714	3.684	3.652	3.620	3.589	3.554	3.521	3.486	3.451	3.416	3.380	3.345	3.309	3.271	3.236	3.199	3.162	3.125	3.090	3.052	3.016	2.981	2.945	2.910	2.875	2.841	2.808	2.774	2.742	2.710	2.680	2.650	2.621	2.591	2.564	2.538	2.512	2.488	2.465	2.442	2.421	2.400	2.380	2.362	2.345	2.329	2.314	2.299	2.288	2.275	2.264	2.252	2.244	2.235	2.226	2.220	2.214	2.208	2.204	2.199	2.195	2.192	2.190	2.188	2.185	2.184	2.181	2.180	2.179	2.178	2.175	2.174	2.171	2.170	2.168	2.165	2.161	2.159	2.154	2.150	2.145	2.139	2.132	2.125	2.118	2.110	2.101	2.091	2.080	2.068	2.055	2.042	2.029	2.014	1.999	1.981	1.965	1.946	1.926	1.908	1.886	1.866	1.845	1.822	1.799	1.775	1.751	1.728	1.702	1.679	1.652	1.626	1.601	1.575	1.550	1.525	1.500	1.474	1.449	1.424	1.399	1.375	1.351	1.329	1.306	1.284	1.261	1.241	1.221	1.202	1.184	1.166	1.150	1.135	1.120	1.108	1.095	1.082	1.072	1.064	1.056	1.049	1.044	1.038	1.035	1.030	1.029	1.029	1.028	1.029	1.030	1.032	1.036	1.040	1.045	1.050	1.056	1.062	1.069	1.076	1.085	1.092	1.101	1.110	1.118	1.126	1.135	1.142	1.151	1.159	1.168	1.175	1.181	1.189	1.194	1.200	1.205	1.208	1.211	1.214	1.215	1.216	1.216	1.216	1.212	1.211	1.206	1.201	1.196	1.189	1.181	1.174	1.162	1.152	1.140	1.128	1.115	1.100	1.084	1.068	1.050	1.031	1.012	0.992	0.971	0.950	0.929	0.906	0.884	0.861	0.838	0.814	0.790	0.765	0.740	0.716	0.691	0.668	0.642	0.618	0.595	0.571	0.548	0.524	0.502	0.480	0.460	0.439	0.419	0.400	0.381	0.362	0.345	0.330	0.315	0.300	0.288	0.276	0.265	0.254	0.245	0.236	0.230	0.224	0.218	0.215	0.211	0.210	0.209	0.208	0.209	0.211	0.215	0.216	0.222	0.228	0.232	0.240	0.248	0.255	0.264	0.274	0.284	0.294	0.306	0.318	0.329	0.341	0.354	0.366	0.379	0.392	0.406	0.420	0.434	0.446	0.461	0.474	0.488	0.501	0.514	0.529	0.541	0.552	0.565	0.576	0.589	0.600	0.610	0.621	0.631	0.639	0.649	0.656	0.664	0.671	0.676	0.682	0.688	0.690	0.694	0.696	0.698	0.699	0.699	0.698	0.696	0.694	0.690	0.686	0.680	0.674	0.666	0.659	0.649	0.640	0.629	0.618	0.605	0.592	0.578	0.562	0.548	0.531	0.514	0.496	0.479	0.459	0.440	0.420	0.400	0.379	0.358	0.336	0.315	0.292	0.270	0.249	0.226	0.204	0.182	0.160	0.139	0.116	0.095	0.076	0.055	0.036	0.016	-0.002	-0.020	-0.038	-0.054	-0.070	-0.085	-0.099	-0.112	-0.125	-0.136	-0.146	-0.156	-0.165	-0.171	-0.179	-0.182	-0.189	-0.191	-0.192	-0.195	-0.195	-0.195	-0.194	-0.190	-0.188	-0.182	-0.178	-0.171	-0.165	-0.158	-0.150	-0.140	-0.131	-0.121	-0.111	-0.100	-0.089	-0.079	-0.066	-0.055	-0.042	-0.030	-0.019	-0.006	0.006	0.020	0.031	0.042	0.054	0.066	0.076	0.086	0.098	0.108	0.116	0.125	0.132	0.140	0.148	0.154	0.159	0.165	0.169	0.171	0.175	0.178	0.178	0.178	0.179	0.178	0.175	0.172	0.170	0.165	0.160	0.155	0.149	0.142	0.135	0.128	0.119	0.110	0.100	0.090	0.080	0.070	0.059	0.049	0.038	0.025	0.014	0.001	-0.010	-0.021	-0.034	-0.044	-0.056	-0.066	-0.078	-0.088	-0.099	-0.108	-0.116	-0.125	-0.132	-0.140	-0.148	-0.154	-0.159	-0.164	-0.168	-0.170	-0.174	-0.175	-0.176	-0.176	-0.175	-0.174	-0.171	-0.169	-0.165	-0.160	-0.156	-0.149	-0.144	-0.136	-0.128	-0.119	-0.110	-0.101	-0.090	-0.080	-0.070	-0.059	-0.048	-0.036	-0.025	-0.014	-0.002	0.009	0.020	0.031	0.042	0.051	0.062	0.071	0.081	0.089	0.096	0.104	0.111	0.118	0.121	0.126	0.130	0.132	0.135	0.135	0.135	0.134	0.132	0.129	0.125	0.121	0.116	0.109	0.101	0.092	0.084	0.074	0.062	0.050	0.039	0.025	0.010	-0.004	-0.020	-0.035	-0.051	-0.070	-0.086	-0.105	-0.122	-0.141	-0.160	-0.180	-0.199	-0.218	-0.239	-0.258	-0.276	-0.296	-0.316	-0.334	-0.352	-0.371	-0.389	-0.406	-0.422	-0.439	-0.455	-0.470	-0.484	-0.498	-0.510	-0.524	-0.535	-0.545	-0.555	-0.564	-0.572	-0.579	-0.585	-0.590	-0.594	-0.598	-0.600	-0.601	-0.601	-0.601	-0.599	-0.596	-0.592	-0.589	-0.584	-0.578	-0.571	-0.562	-0.555	-0.546	-0.536	-0.525	-0.515	-0.502	-0.491	-0.479	-0.465	-0.454	-0.440	-0.426	-0.412	-0.399	-0.386	-0.371	-0.358	-0.345	-0.331	-0.318	-0.305	-0.294	-0.282	-0.271	-0.260	-0.251	-0.241	-0.234	-0.226	-0.219	-0.212	-0.209	-0.204	-0.200	-0.198	-0.196	-0.196	-0.196	-0.198	-0.199	-0.202	-0.205	-0.210	-0.216	-0.222	-0.230	-0.238	-0.248	-0.255	-0.265	-0.275	-0.286	-0.299	-0.309	-0.321	-0.332	-0.345	-0.358	-0.370	-0.381	-0.394	-0.405	-0.418	-0.429	-0.439	-0.449	-0.460	-0.469	-0.476	-0.485	-0.491	-0.499	-0.502	-0.506	-0.510	-0.512	-0.514	-0.512	-0.511	-0.509	-0.506	-0.501	-0.496	-0.489	-0.480	-0.471	-0.461	-0.450	-0.438	-0.424	-0.408	-0.391	-0.375	-0.358	-0.339	-0.319	-0.298	-0.278	-0.256	-0.232	-0.209	-0.186	-0.161	-0.136	-0.111	-0.086	-0.060	-0.034	-0.009	0.016	0.044	0.069	0.094	0.120	0.145	0.170	0.195	0.219	0.242	0.265	0.288	0.309	0.330	0.351	0.371	0.390	0.409	0.426	0.442	0.458	0.474	0.488	0.501	0.514	0.525	0.536	0.546	0.555	0.562	0.570	0.576	0.581	0.586	0.590	0.592	0.595	0.596	0.598	0.598	0.598	0.596	0.594	0.592	0.589	0.585	0.581	0.576	0.571	0.566	0.560	0.554	0.549	0.541	0.535	0.528	0.520	0.514	0.506	0.499	0.491	0.485	0.479	0.471	0.465	0.459	0.452	0.448	0.441	0.436	0.431	0.426	0.424	0.420	0.418	0.415	0.414	0.412	0.412	0.412	0.414	0.415	0.418	0.420	0.424	0.429	0.434	0.440	0.446	0.454	0.462	0.471	0.482	0.492	0.505	0.516	0.530	0.544	0.559	0.574	0.589	0.606	0.622	0.641	0.659	0.679	0.698	0.719	0.739	0.760	0.781	0.802	0.825	0.846	0.870	0.891	0.914	0.938	0.960	0.984	1.006	1.030	1.052	1.075	1.098	1.119	1.141	1.162	1.184	1.204	1.224	1.245	1.264	1.284	1.300	1.319	1.335	1.352	1.369	1.384	1.398	1.411	1.425	1.436	1.448	1.460	1.469	1.479	1.489	1.496	1.502	1.511	1.516	1.521	1.526	1.530	1.535	1.538	1.540	1.542	1.544	1.545	1.545	1.545	1.545	1.544	1.545	1.542	1.541	1.540	1.539	1.536	1.535	1.532	1.530	1.529	1.526	1.524	1.522	1.521	1.519	1.518	1.516	1.515	1.514	1.512	1.512	1.512	1.514	1.514	1.515	1.518	1.519	1.521	1.525	1.528	1.532	1.536	1.541	1.548	1.552	1.559	1.566	1.572	1.581	1.590	1.599	1.610	1.619	1.631	1.642	1.654	1.666	1.681	1.694	1.709	1.722	1.739	1.755	1.771	1.789	1.805	1.822	1.841	1.860	1.880	1.900	1.920	1.940	1.961	1.982	2.004	2.026	2.049	2.070	2.094	2.116	2.140	2.164	2.188	2.211	2.235	2.260	2.284	2.309	2.334	2.359	2.382	2.408	2.432	2.458	2.482	2.508	2.532	2.558	2.582	2.606	2.632	2.656	2.681	2.705	2.730	2.754	2.778	2.802	2.825	2.849	2.871	2.895	2.918	2.940	2.961	2.985	3.006	3.029	3.050	3.071	3.092	3.114	3.134	3.154	3.174	3.194	3.214	3.232	3.251	3.271	3.290	3.308	3.326	3.344	3.361	3.379	3.396	3.411	3.429	3.444	3.460	3.475	3.489	3.504	3.518	3.531	3.544	3.556	3.568	3.580	3.591	3.601	3.610	3.619	3.628	3.635	3.642	3.648	3.652	3.658	3.660	3.662	3.665	3.664	3.664	3.662	3.659	3.655	3.650	3.644	3.635	3.628	3.616	3.606	3.592	3.578	3.562	3.546	3.528	3.508	3.488	3.465	3.440	3.415	3.389	3.360	3.331	3.301	3.269	3.235	3.200	3.164	3.128	3.089	3.048	3.008	2.965	2.922	2.879	2.832	2.786	2.739	2.691	2.642	2.592	2.542	2.492	2.441	2.389	2.336	2.284	2.231	2.178	2.122	2.070	2.016	1.962	1.908	1.854	1.800	1.746	1.692	1.640	1.586	1.535	1.482	1.431	1.381	1.330	1.281	1.232	1.184	1.136	1.090	1.044	0.999	0.955	0.912	0.870	0.830	0.790	0.750	0.712	0.676	0.640	0.605	0.571	0.540	0.510	0.480	0.452	0.424	0.400	0.376	0.352	0.331	0.312	0.294	0.276	0.261	0.248	0.236	0.226	0.218	0.211	0.206	0.201	0.201	0.201	0.204	0.209	0.215	0.224	0.234	0.248	0.261	0.279	0.298	0.320	0.344	0.370	0.400	0.430	0.464	0.501	0.540	0.582	0.626	0.674	0.724	0.776	0.832	0.891	0.952	1.016	1.082	1.152	1.226	1.301	1.380	1.462	1.546	1.634	1.725	1.818	1.912	2.011	2.114	2.218	2.325	2.434	2.545	2.660	2.778	2.896	3.019	3.142	3.269	3.396	3.525	3.658	3.790	3.925	4.061	4.198	4.336	4.475	4.616	4.756	4.899	5.041	5.182	5.325	5.468	5.609	5.750	5.891	6.031	6.171	6.309	6.446	6.581	6.716	6.848	6.979	7.106	7.231	7.355	7.478	7.595	7.710	7.822	7.932	8.039	8.142	8.241	8.336	8.430	8.518	8.601	8.684	8.760	8.832	8.902	8.966	9.026	9.082	9.134	9.181	9.225	9.264	9.298	9.329	9.354	9.376	9.392	9.405	9.415	9.420	9.420	9.415	9.408	9.396	9.380	9.361	9.338	9.311	9.280	9.245	9.208	9.166	9.122	9.074	9.021	8.968	8.909	8.849	8.785	8.718	8.649	8.575	8.499	8.421	8.341	8.259	8.172	8.085	7.994	7.901	7.806	7.710	7.611	7.510	7.406	7.300	7.195	7.086	6.975	6.862	6.749	6.634	6.516	6.398	6.278	6.156	6.034	5.910	5.785	5.659	5.531	5.402	5.274	5.144	5.012	4.881	4.748	4.615	4.480	4.346	4.211	4.076	3.940	3.804	3.669	3.532	3.396	3.259	3.122	2.988	2.850	2.715	2.579	2.444	2.309	2.175	2.041	1.908	1.775	1.642	1.511	1.380	1.250	1.120	0.992	0.865	0.738	0.611	0.488	0.362	0.240	0.119	-0.002	-0.122	-0.241	-0.358	-0.475	-0.590	-0.704	-0.816	-0.928	-1.038	-1.146	-1.255	-1.361	-1.466	-1.571	-1.672	-1.775	-1.874	-1.972	-2.069	-2.165	-2.259	-2.351	-2.442	-2.531	-2.620	-2.706	-2.790	-2.874	-2.956	-3.035	-3.114	-3.190	-3.265	-3.338	-3.408	-3.478	-3.545	-3.610	-3.675	-3.736	-3.796	-3.854	-3.910	-3.965	-4.018	-4.066	-4.115	-4.161	-4.205	-4.249	-4.289	-4.328	-4.364	-4.399	-4.431	-4.462	-4.491	-4.519	-4.544	-4.568	-4.590	-4.611	-4.629	-4.645	-4.662	-4.675	-4.688	-4.699	-4.709	-4.718	-4.724	-4.729	-4.734	-4.736	-4.739	-4.740	-4.740	-4.739	-4.738	-4.735	-4.731	-4.728	-4.722	-4.716	-4.710	-4.704	-4.696	-4.690	-4.681	-4.672	-4.665	-4.656	-4.648	-4.639	-4.629	-4.619	-4.609	-4.600	-4.590	-4.581	-4.571	-4.562	-4.552	-4.544	-4.532	-4.524	-4.514	-4.504	-4.495	-4.486	-4.475	-4.466	-4.458	-4.448	-4.438	-4.429	-4.419	-4.409	-4.399	-4.388	-4.378	-4.366	-4.356	-4.344	-4.332	-4.320	-4.308	-4.294	-4.280	-4.264	-4.249	-4.232	-4.216	-4.199	-4.180	-4.160	-4.140	-4.119	-4.096	-4.072	-4.049	-4.024	-3.998	-3.969	-3.940	-3.910	-3.879	-3.848	-3.814	-3.779	-3.744	-3.708	-3.668	-3.630	-3.590	-3.549	-3.506	-3.462	-3.419	-3.374	-3.328	-3.280	-3.232	-3.184	-3.135	-3.085	-3.034	-2.984	-2.931	-2.880	-2.828	-2.775	-2.721	-2.668	-2.614	-2.560	-2.506	-2.452	-2.398	-2.345	-2.291	-2.236	-2.184	-2.130	-2.078	-2.025	-1.971	-1.920	-1.868	-1.818	-1.766	-1.715	-1.665	-1.615	-1.566	-1.516	-1.468	-1.420	-1.372	-1.325	-1.279	-1.231	-1.185	-1.140	-1.094	-1.049	-1.004	-0.958	-0.912	-0.870	-0.825	-0.780	-0.735	-0.691	-0.646	-0.602	-0.558	-0.512	-0.468	-0.422	-0.376	-0.331	-0.285	-0.239	-0.191	-0.144	-0.096	-0.049	0.000	0.049	0.100	0.149	0.200	0.252	0.304	0.356	0.410	0.464	0.518	0.574	0.630	0.686	0.744	0.801	0.859	0.918	0.978	1.038	1.098	1.159	1.221	1.282	1.345	1.409	1.471	1.535	1.599	1.664	1.728	1.794	1.859	1.924	1.990	2.056	2.121	2.188	2.255	2.321	2.388	2.452	2.519	2.585	2.650	2.716	2.782	2.848	2.912	2.978	3.041	3.105	3.169	3.231	3.295	3.358	3.419	3.479	3.540	3.600	3.660	3.719	3.778	3.835	3.892	3.950	4.005	4.059	4.115	4.168	4.221	4.272	4.324	4.375	4.424	4.474	4.521	4.569	4.615	4.661	4.706	4.750	4.792	4.835	4.876	4.916	4.956	4.995	5.034	5.070	5.106	5.141	5.175	5.209	5.242	5.274	5.304	5.332	5.362	5.390	5.418	5.442	5.468	5.491	5.515	5.536	5.558	5.578	5.598	5.616	5.632	5.649	5.664	5.679	5.692	5.705	5.716	5.728	5.738	5.745	5.752	5.760	5.766	5.770	5.775	5.779	5.781	5.781	5.782	5.782	5.781	5.780	5.778	5.774	5.770	5.766	5.760	5.754	5.748	5.740	5.732	5.724	5.715	5.706	5.696	5.686	5.676	5.665	5.654	5.642	5.630	5.619	5.606	5.594	5.581	5.568	5.555	5.542	5.530	5.516	5.502	5.490	5.476	5.462	5.450	5.436	5.422	5.410	5.395	5.382	5.370	5.355	5.342	5.328	5.315	5.301	5.288	5.274	5.259	5.244	5.229	5.214	5.199	5.184	5.166	5.150	5.131	5.115	5.096	5.076	5.056	5.036	5.015	4.992	4.971	4.946	4.921	4.896	4.870	4.841	4.814	4.784	4.752	4.720	4.686	4.652	4.616	4.580	4.541	4.501	4.461	4.419	4.375	4.331	4.286	4.239	4.190	4.141	4.091	4.041	3.989	3.936	3.881	3.826	3.772	3.716	3.660	3.602	3.545	3.489	3.430	3.372	3.314	3.256	3.199	3.140	3.084	3.028	2.971	2.916	2.861	2.806	2.752	2.701	2.650	2.599	2.549	2.501	2.455	2.410	2.366	2.322	2.282	2.242	2.204	2.168	2.131	2.100	2.066	2.036	2.007	1.980	1.955	1.930	1.909	1.886	1.866	1.849	1.831	1.815	1.801	1.788	1.775	1.765	1.754	1.745	1.736	1.730	1.722	1.718	1.711	1.706	1.702	1.698	1.694	1.691	1.688	1.684	1.681	1.679	1.676	1.672	1.669	1.665	1.662	1.658	1.654	1.649	1.644	1.639	1.632	1.626	1.619	1.611	1.602	1.594	1.584	1.575	1.564	1.551	1.540	1.528	1.514	1.500	1.485	1.470	1.455	1.438	1.420	1.402	1.384	1.364	1.345	1.325	1.302	1.282	1.260	1.236	1.214	1.190	1.166	1.141	1.116	1.090	1.065	1.038	1.011	0.984	0.956	0.928	0.900	0.870	0.841	0.812	0.781	0.751	0.721	0.691	0.661	0.630	0.599	0.568	0.536	0.505	0.472	0.441	0.410	0.379	0.346	0.314	0.282	0.251	0.220	0.188	0.158	0.126	0.094	0.064	0.032	0.002	-0.026	-0.058	-0.086	-0.116	-0.145	-0.174	-0.202	-0.230	-0.258	-0.285	-0.312	-0.339	-0.365	-0.390	-0.416	-0.441	-0.465	-0.490	-0.514	-0.538	-0.561	-0.585	-0.608	-0.629	-0.651	-0.674	-0.695	-0.718	-0.739	-0.760	-0.781	-0.802	-0.824	-0.845	-0.868	-0.888	-0.910	-0.931	-0.952	-0.975	-0.998	-1.019	-1.042	-1.065	-1.090	-1.114	-1.138	-1.162	-1.189	-1.215	-1.241	-1.270	-1.296	-1.325	-1.354	-1.385	-1.414	-1.446	-1.478	-1.510	-1.542	-1.578	-1.611	-1.646	-1.682	-1.718	-1.755	-1.791	-1.829	-1.866	-1.905	-1.944	-1.982	-2.022	-2.060	-2.100	-2.140	-2.179	-2.219	-2.259	-2.298	-2.336	-2.375	-2.414	-2.451	-2.489	-2.526	-2.562	-2.599	-2.634	-2.668	-2.701	-2.734	-2.766	-2.796	-2.826	-2.855	-2.882	-2.909	-2.934	-2.959	-2.981	-3.002	-3.022	-3.041	-3.060	-3.076	-3.092	-3.106	-3.119	-3.131	-3.142	-3.152	-3.161	-3.169	-3.176	-3.181	-3.186	-3.191	-3.195	-3.198	-3.200	-3.201	-3.202	-3.204	-3.204	-3.204	-3.205	-3.205	-3.205	-3.205	-3.205	-3.206	-3.206	-3.208	-3.209	-3.211	-3.214	-3.216	-3.221	-3.225	-3.231	-3.236	-3.244	-3.251	-3.260	-3.270	-3.280	-3.291	-3.305	-3.318	-3.334	-3.349	-3.365	-3.384	-3.402	-3.422	-3.444	-3.465	-3.488	-3.511	-3.536	-3.561	-3.589	-3.615	-3.642	-3.671	-3.701	-3.730	-3.760	-3.791	-3.824	-3.855	-3.888	-3.919	-3.951	-3.984	-4.016	-4.049	-4.082	-4.115	-4.149	-4.180	-4.212	-4.245	-4.278	-4.309	-4.340	-4.370	-4.401	-4.430	-4.460	-4.489	-4.516	-4.544	-4.570	-4.596	-4.621	-4.645	-4.669	-4.691	-4.714	-4.735	-4.755	-4.775	-4.794	-4.811	-4.829	-4.845	-4.860	-4.874	-4.888	-4.899	-4.910	-4.920	-4.930	-4.940	-4.946	-4.954	-4.959	-4.965	-4.970	-4.972	-4.975	-4.976	-4.978	-4.978	-4.978	-4.975	-4.974	-4.969	-4.966	-4.961	-4.958	-4.951	-4.946	-4.939	-4.931	-4.925	-4.916	-4.909	-4.900	-4.891	-4.882	-4.874	-4.865	-4.856	-4.848	-4.839	-4.830	-4.821	-4.814	-4.806	-4.799	-4.791	-4.785	-4.781	-4.775	-4.771	-4.768	-4.765	-4.764	-4.764	-4.762	-4.764	-4.766	-4.769	-4.774	-4.779	-4.786	-4.794	-4.802	-4.812	-4.824	-4.836	-4.850	-4.864	-4.880	-4.896	-4.914	-4.932	-4.951	-4.971	-4.994	-5.015	-5.038	-5.060	-5.084	-5.108	-5.132	-5.156	-5.181	-5.206	-5.230	-5.255	-5.279	-5.302	-5.326	-5.349	-5.371	-5.392	-5.412	-5.432	-5.451	-5.469	-5.485	-5.500	-5.514	-5.526	-5.538	-5.548	-5.555	-5.561	-5.566	-5.569	-5.570	-5.570	-5.568	-5.565	-5.560	-5.552	-5.545	-5.535	-5.522	-5.510	-5.495	-5.480	-5.462	-5.445	-5.425	-5.404	-5.381	-5.359	-5.335	-5.311	-5.286	-5.261	-5.235	-5.209	-5.181	-5.154	-5.126	-5.100	-5.072	-5.045	-5.019	-4.992	-4.966	-4.941	-4.915	-4.891	-4.868	-4.844	-4.821	-4.800	-4.779	-4.759	-4.740	-4.721	-4.705	-4.688	-4.672	-4.658	-4.645	-4.632	-4.620	-4.609	-4.599	-4.590	-4.581	-4.574	-4.566	-4.560	-4.555	-4.549	-4.544	-4.540	-4.536	-4.532	-4.530	-4.526	-4.524	-4.521	-4.518	-4.515	-4.514	-4.511	-4.506	-4.504	-4.501	-4.498	-4.492	-4.488	-4.482	-4.478	-4.470	-4.464	-4.456	-4.449	-4.439	-4.430	-4.420	-4.409	-4.396	-4.385	-4.371	-4.358	-4.341	-4.326	-4.309	-4.292	-4.274	-4.255	-4.234	-4.214	-4.192	-4.170	-4.146	-4.122	-4.096	-4.072	-4.045	-4.018	-3.990	-3.961	-3.931	-3.901	-3.869	-3.838	-3.804	-3.771	-3.738	-3.702	-3.668	-3.631	-3.596	-3.559	-3.522	-3.484	-3.446	-3.408	-3.369	-3.330	-3.290	-3.251	-3.211	-3.170	-3.130	-3.091	-3.050	-3.010	-2.971	-2.930	-2.890	-2.851	-2.812	-2.772	-2.735	-2.696	-2.658	-2.620	-2.584	-2.548	-2.511	-2.476	-2.441	-2.409	-2.375	-2.344	-2.311	-2.280	-2.250	-2.221	-2.192	-2.165	-2.139	-2.111	-2.086	-2.062	-2.039	-2.016	-1.994	-1.972	-1.951	-1.930	-1.911	-1.892	-1.874	-1.855	-1.836	-1.819	-1.802	-1.784	-1.766	-1.750	-1.732	-1.715	-1.698	-1.680	-1.661	-1.644	-1.625	-1.606	-1.586	-1.565	-1.544	-1.522	-1.501	-1.478	-1.452	-1.428	-1.402	-1.376	-1.348	-1.319	-1.289	-1.258	-1.226	-1.194	-1.159	-1.125	-1.089	-1.051	-1.014	-0.974	-0.932	-0.892	-0.850	-0.806	-0.764	-0.719	-0.674	-0.628	-0.581	-0.534	-0.485	-0.436	-0.388	-0.339	-0.289	-0.239	-0.189	-0.139	-0.086	-0.036	0.015	0.065	0.116	0.168	0.218	0.269	0.318	0.368	0.416	0.466	0.515	0.564	0.611	0.659	0.706	0.751	0.798	0.842	0.886	0.929	0.972	1.015	1.056	1.096	1.136	1.175	1.212	1.250	1.286	1.321	1.358	1.390	1.422	1.454	1.485	1.515	1.545	1.572	1.600	1.628	1.651	1.678	1.700	1.724	1.744	1.766	1.786	1.805	1.822	1.841	1.858	1.874	1.889	1.904	1.918	1.930	1.942	1.954	1.965	1.976	1.986	1.996	2.005	2.015	2.022	2.030	2.039	2.046	2.054	2.060	2.068	2.076	2.082	2.090	2.096	2.104	2.111	2.119	2.128	2.135	2.144	2.151	2.160	2.170	2.180	2.190	2.200	2.211	2.222	2.234	2.245	2.259	2.271	2.285	2.298	2.312	2.326	2.342	2.358	2.372	2.389	2.405	2.420	2.436	2.454	2.469	2.486	2.501	2.518	2.535	2.550	2.566	2.581	2.596	2.610	2.625	2.639	2.651	2.665	2.676	2.686	2.696	2.706	2.715	2.724	2.729	2.735	2.740	2.744	2.745	2.746	2.748	2.745	2.742	2.740	2.734	2.729	2.720	2.711	2.701	2.690	2.678	2.664	2.649	2.632	2.616	2.596	2.576	2.555	2.534	2.511	2.488	2.462	2.438	2.410	2.384	2.354	2.326	2.298	2.266	2.238	2.206	2.176	2.145	2.114	2.082	2.052	2.021	1.990	1.960	1.930	1.900	1.871	1.842	1.815	1.789	1.762	1.736	1.711	1.689	1.666	1.645	1.625	1.606	1.590	1.572	1.558	1.545	1.532	1.522	1.514	1.506	1.500	1.495	1.492	1.490	1.489	1.490	1.492	1.496	1.500	1.505	1.514	1.521	1.529	1.540	1.550	1.562	1.574	1.586	1.600	1.614	1.628	1.641	1.656	1.670	1.684	1.698	1.711	1.724	1.736	1.749	1.760	1.771	1.780	1.790	1.798	1.804	1.810	1.814	1.816	1.818	1.818	1.816	1.812	1.809	1.801	1.794	1.784	1.772	1.759	1.744	1.728	1.709	1.690	1.668	1.645	1.620	1.594	1.566	1.538	1.506	1.475	1.442	1.408	1.374	1.338	1.300	1.262	1.224	1.184	1.145	1.105	1.064	1.024	0.982	0.942	0.901	0.860	0.820	0.780	0.741	0.702	0.664	0.625	0.589	0.552	0.518	0.484	0.451	0.418	0.388	0.358	0.330	0.302	0.278	0.254	0.231	0.211	0.191	0.174	0.159	0.144	0.131	0.119	0.110	0.101	0.095	0.091	0.089	0.086	0.086	0.089	0.092	0.098	0.104	0.111	0.121	0.131	0.144	0.158	0.172	0.189	0.206	0.224	0.244	0.264	0.286	0.308	0.331	0.356	0.381	0.408	0.434	0.461	0.489	0.516	0.545	0.575	0.604	0.634	0.662	0.694	0.722	0.752	0.784	0.814	0.844	0.872	0.901	0.931	0.960	0.988	1.015	1.044	1.070	1.096	1.121	1.146	1.170	1.194	1.218	1.240	1.260	1.281	1.301	1.320	1.338	1.356	1.371	1.389	1.404	1.418	1.431	1.445	1.456	1.468	1.479	1.489	1.500	1.508	1.518	1.525	1.535	1.542	1.549	1.558	1.565	1.571	1.579	1.585	1.592	1.600	1.608	1.615	1.624	1.632	1.641	1.650	1.659	1.670	1.681	1.691	1.704	1.716	1.731	1.745	1.760	1.775	1.791	1.809	1.826	1.846	1.866	1.886	1.909	1.930	1.952	1.976	2.001	2.026	2.051	2.079	2.106	2.134	2.161	2.190	2.219	2.248	2.278	2.309	2.339	2.370	2.400	2.431	2.462	2.494	2.524	2.555	2.585	2.616	2.646	2.676	2.705	2.734	2.764	2.791	2.819	2.846	2.872	2.898	2.922	2.948	2.971	2.994	3.016	3.038	3.058	3.079	3.098	3.115	3.132	3.150	3.166	3.181	3.196	3.210	3.221	3.235	3.246	3.258	3.268	3.278	3.286	3.295	3.304	3.311	3.319	3.325	3.332	3.338	3.344	3.350	3.355	3.361	3.365	3.371	3.376	3.381	3.386	3.392	3.399	3.404	3.409	3.416	3.424	3.430	3.438	3.446	3.454	3.464	3.472	3.482	3.494	3.505	3.518	3.530	3.542	3.556	3.572	3.588	3.604	3.620	3.638	3.655	3.674	3.694	3.715	3.735	3.756	3.779	3.801	3.825	3.849	3.871	3.898	3.922	3.948	3.974	3.999	4.025	4.051	4.079	4.106	4.131	4.158	4.185	4.211	4.239	4.264	4.290	4.315	4.341	4.366	4.390	4.415	4.439	4.461	4.484	4.506	4.528	4.548	4.566	4.585	4.605	4.621	4.639	4.654	4.669	4.684	4.696	4.710	4.721	4.732	4.742	4.752	4.760	4.769	4.775	4.781	4.786	4.791	4.795	4.799	4.800	4.802	4.804	4.802	4.804	4.802	4.800	4.799	4.796	4.794	4.790	4.786	4.781	4.778	4.772	4.766	4.760	4.754	4.748	4.741	4.732	4.726	4.719	4.711	4.701	4.694	4.685	4.676	4.668	4.658	4.650	4.640	4.631	4.620	4.611	4.601	4.592	4.582	4.572	4.562	4.552	4.542	4.532	4.522	4.512	4.502	4.492	4.482	4.472	4.461	4.451	4.441	4.431	4.420	4.410	4.399	4.388	4.378	4.366	4.355	4.345	4.332	4.321	4.310	4.298	4.285	4.272	4.260	4.246	4.232	4.219	4.205	4.190	4.174	4.158	4.142	4.124	4.108	4.089	4.070	4.050	4.030	4.009	3.988	3.965	3.942	3.919	3.894	3.869	3.842	3.815	3.788	3.759	3.729	3.699	3.668	3.636	3.604	3.570	3.536	3.501	3.466	3.431	3.394	3.356	3.320	3.281	3.242	3.204	3.164	3.125	3.085	3.046	3.006	2.966	2.926	2.885	2.846	2.806	2.766	2.729	2.690	2.652	2.615	2.578	2.540	2.504	2.469	2.434	2.400	2.368	2.334	2.304	2.274	2.242	2.215	2.188	2.160	2.135	2.111	2.088	2.065	2.042	2.022	2.002	1.985	1.968	1.951	1.936	1.921	1.908	1.894	1.882	1.871	1.860	1.851	1.842	1.834	1.826	1.819	1.812	1.806	1.801	1.796	1.791	1.788	1.782	1.779	1.775	1.771	1.768	1.764	1.760	1.756	1.751	1.748	1.742	1.739	1.734	1.728	1.721	1.715	1.708	1.700	1.691	1.682	1.674	1.664	1.652	1.642	1.630	1.616	1.604	1.590	1.575	1.559	1.542	1.525	1.508	1.489	1.470	1.450	1.429	1.409	1.386	1.364	1.341	1.318	1.294	1.270	1.245	1.220	1.194	1.170	1.144	1.119	1.091	1.066	1.041	1.015	0.990	0.965	0.940	0.914	0.890	0.866	0.844	0.820	0.798	0.776	0.755	0.735	0.715	0.696	0.678	0.661	0.645	0.630	0.615	0.602	0.590	0.579	0.568	0.559	0.551	0.544	0.538	0.532	0.528	0.524	0.522	0.521	0.521	0.521	0.522	0.524	0.526	0.530	0.534	0.538	0.542	0.549	0.555	0.561	0.569	0.575	0.582	0.590	0.598	0.605	0.612	0.620	0.628	0.635	0.642	0.649	0.655	0.662	0.668	0.672	0.679	0.682	0.685	0.690	0.691	0.694	0.695	0.695	0.695	0.695	0.692	0.691	0.689	0.685	0.681	0.676	0.671	0.665	0.659	0.651	0.641	0.632	0.622	0.612	0.602	0.591	0.579	0.568	0.555	0.542	0.529	0.515	0.501	0.489	0.475	0.461	0.446	0.434	0.419	0.405	0.391	0.378	0.365	0.351	0.339	0.325	0.315	0.302	0.291	0.281	0.270	0.261	0.251	0.244	0.235	0.229	0.222	0.216	0.210	0.205	0.201	0.199	0.196	0.195	0.192	0.194	0.194	0.194	0.196	0.198	0.201	0.204	0.209	0.212	0.218	0.224	0.229	0.236	0.242	0.250	0.258	0.265	0.272	0.281	0.290	0.299	0.308	0.316	0.325	0.335	0.344	0.354	0.362	0.371	0.381	0.390	0.400	0.408	0.416	0.424	0.432	0.441	0.448	0.455	0.462	0.468	0.474	0.480	0.485	0.490	0.494	0.498	0.501	0.504	0.506	0.509	0.509	0.510	0.510	0.510	0.509	0.506	0.505	0.502	0.499	0.494	0.490	0.485	0.478	0.471	0.464	0.456	0.448	0.436	0.426	0.416	0.405	0.392	0.379	0.365	0.351	0.338	0.322	0.306	0.291	0.274	0.256	0.240	0.221	0.202	0.184	0.165	0.146	0.126	0.106	0.086	0.066	0.046	0.026	0.006	-0.014	-0.034	-0.054	-0.072	-0.091	-0.110	-0.128	-0.146	-0.162	-0.179	-0.195	-0.209	-0.224	-0.238	-0.250	-0.262	-0.274	-0.284	-0.292	-0.301	-0.309	-0.315	-0.321	-0.325	-0.328	-0.330	-0.331	-0.331	-0.330	-0.328	-0.325	-0.321	-0.316	-0.310	-0.304	-0.295	-0.288	-0.278	-0.268	-0.256	-0.245	-0.232	-0.220	-0.208	-0.194	-0.180	-0.165	-0.151	-0.136	-0.121	-0.106	-0.091	-0.076	-0.061	-0.046	-0.032	-0.019	-0.005	0.008	0.020	0.034	0.046	0.056	0.068	0.078	0.086	0.095	0.102	0.109	0.116	0.120	0.125	0.129	0.131	0.132	0.132	0.134	0.132	0.131	0.128	0.122	0.120	0.114	0.106	0.100	0.091	0.082	0.074	0.064	0.052	0.042	0.030	0.016	0.005	-0.009	-0.022	-0.038	-0.051	-0.066	-0.080	-0.095	-0.111	-0.126	-0.141	-0.156	-0.171	-0.186	-0.199	-0.214	-0.228	-0.240	-0.254	-0.265	-0.278	-0.289	-0.299	-0.309	-0.316	-0.326	-0.334	-0.340	-0.346	-0.352	-0.356	-0.360	-0.362	-0.365	-0.365	-0.365	-0.365	-0.364	-0.362	-0.359	-0.355	-0.350	-0.345	-0.340	-0.332	-0.326	-0.318	-0.310	-0.301	-0.292	-0.282	-0.274	-0.262	-0.252	-0.242	-0.231	-0.222	-0.211	-0.202	-0.191	-0.181	-0.172	-0.164	-0.155	-0.146	-0.139	-0.131	-0.125	-0.120	-0.114	-0.110	-0.106	-0.102	-0.101	-0.099	-0.099	-0.100	-0.101	-0.102	-0.108	-0.110	-0.115	-0.121	-0.129	-0.136	-0.145	-0.154	-0.164	-0.175	-0.186	-0.199	-0.212	-0.225	-0.240	-0.255	-0.270	-0.286	-0.302	-0.320	-0.338	-0.354	-0.371	-0.389	-0.408	-0.425	-0.444	-0.461	-0.480	-0.499	-0.515	-0.534	-0.550	-0.568	-0.585	-0.601	-0.616	-0.631	-0.648	-0.661	-0.675	-0.688	-0.701	-0.712	-0.722	-0.734	-0.744	-0.752	-0.760	-0.768	-0.774	-0.779	-0.784	-0.788	-0.790	-0.792	-0.795	-0.795	-0.794	-0.794	-0.792	-0.790	-0.785	-0.782	-0.778	-0.772	-0.766	-0.760	-0.754	-0.745	-0.738	-0.729	-0.720	-0.711	-0.701	-0.691	-0.682	-0.672	-0.661	-0.651	-0.640	-0.630	-0.619	-0.609	-0.600	-0.590	-0.580	-0.571	-0.564	-0.554	-0.546	-0.540	-0.534	-0.528	-0.521	-0.516	-0.512	-0.509	-0.507	-0.505	-0.504	-0.502	-0.504	-0.505	-0.507	-0.510	-0.512	-0.518	-0.522	-0.530	-0.535	-0.542	-0.551	-0.559	-0.569	-0.579	-0.589	-0.600	-0.610	-0.621	-0.634	-0.645	-0.656	-0.669	-0.681	-0.694	-0.705	-0.716	-0.729	-0.740	-0.750	-0.761	-0.771	-0.781	-0.789	-0.798	-0.805	-0.811	-0.816	-0.822	-0.826	-0.830	-0.832	-0.834	-0.834	-0.834	-0.831	-0.829	-0.825	-0.819	-0.812	-0.805	-0.798	-0.788	-0.778	-0.765	-0.752	-0.739	-0.724	-0.709	-0.692	-0.675	-0.658	-0.639	-0.620	-0.600	-0.578	-0.558	-0.535	-0.512	-0.491	-0.468	-0.444	-0.421	-0.396	-0.374	-0.350	-0.326	-0.302	-0.280	-0.256	-0.232	-0.210	-0.188	-0.165	-0.144	-0.122	-0.102	-0.082	-0.062	-0.044	-0.025	-0.008	0.009	0.026	0.041	0.056	0.071	0.085	0.098	0.110	0.121	0.134	0.142	0.152	0.161	0.170	0.178	0.184	0.191	0.196	0.201	0.208	0.211	0.215	0.219	0.221	0.224	0.226	0.228	0.229	0.230	0.230	0.230	0.231	0.231	0.231	0.230	0.230	0.229	0.229	0.228	0.228	0.226	0.226	0.225	0.225	0.224	0.224	0.224	0.224	0.225	0.225	0.226	0.228	0.229	0.231	0.232	0.235	0.238	0.241	0.245	0.249	0.254	0.259	0.265	0.271	0.278	0.285	0.292	0.301	0.310	0.320	0.329	0.340	0.352	0.364	0.376	0.389	0.402	0.416	0.431	0.446	0.462	0.479	0.496	0.512	0.531	0.550	0.569	0.588	0.608	0.626	0.646	0.666	0.689	0.709	0.729	0.750	0.772	0.794	0.815	0.836	0.858	0.879	0.900	0.921	0.942	0.962	0.984	1.004	1.022	1.042	1.061	1.080	1.098	1.115	1.132	1.149	1.165	1.181	1.196	1.210	1.224	1.238	1.250	1.261	1.272	1.284	1.292	1.302	1.311	1.320	1.328	1.332	1.340	1.346	1.351	1.355	1.360	1.364	1.366	1.370	1.372	1.375	1.376	1.378	1.379	1.379	1.379	1.380	1.379	1.379	1.379	1.378	1.379	1.378	1.378	1.378	1.378	1.376	1.376	1.378	1.376	1.376	1.379	1.380	1.381	1.381	1.384	1.388	1.389	1.392	1.398	1.401	1.406	1.410	1.416	1.424	1.430	1.438	1.445	1.454	1.462	1.472	1.484	1.495	1.506	1.518	1.530	1.544	1.558	1.571	1.588	1.604	1.619	1.636	1.654	1.672	1.691	1.709	1.730	1.750	1.770	1.791	1.814	1.835	1.858	1.880	1.902	1.926	1.951	1.975	2.000	2.025	2.050	2.075	2.101	2.128	2.152	2.179	2.205	2.231	2.259	2.285	2.312	2.339	2.366	2.392	2.420	2.446	2.474	2.500	2.528	2.554	2.580	2.606	2.632	2.659	2.685	2.711	2.738	2.762	2.788	2.812	2.838	2.862	2.888	2.911	2.935	2.959	2.981	3.005	3.028	3.050	3.071	3.094	3.115	3.135	3.156	3.176	3.196	3.215	3.234	3.254	3.271	3.289	3.306	3.322	3.339	3.355	3.371	3.386	3.400	3.415	3.430	3.442	3.455	3.468	3.480	3.491	3.502	3.514	3.524	3.532	3.541	3.551	3.558	3.566	3.572	3.579	3.586	3.591	3.595	3.600	3.604	3.608	3.609	3.610	3.612	3.612	3.611	3.610	3.608	3.605	3.601	3.598	3.591	3.585	3.578	3.569	3.560	3.550	3.538	3.526	3.511	3.498	3.482	3.465	3.446	3.428	3.408	3.386	3.362	3.339	3.312	3.286	3.259	3.231	3.200	3.169	3.136	3.102	3.066	3.031	2.994	2.955	2.915	2.875	2.834	2.790	2.746	2.702	2.656	2.610	2.564	2.516	2.468	2.419	2.369	2.319	2.269	2.219	2.169	2.118	2.066	2.015	1.962	1.912	1.860	1.810	1.759	1.708	1.659	1.608	1.558	1.510	1.461	1.412	1.365	1.319	1.272	1.228	1.184	1.140	1.098	1.055	1.014	0.975	0.935	0.898	0.860	0.824	0.789	0.755	0.722	0.690	0.659	0.629	0.600	0.571	0.545	0.520	0.495	0.472	0.450	0.429	0.410	0.390	0.374	0.358	0.342	0.330	0.318	0.306	0.298	0.289	0.282	0.278	0.274	0.272	0.271	0.272	0.275	0.280	0.286	0.295	0.305	0.318	0.331	0.348	0.368	0.386	0.410	0.435	0.464	0.494	0.528	0.561	0.600	0.640	0.684	0.729	0.779	0.830	0.886	0.942	1.004	1.068	1.134	1.204	1.278	1.352	1.431	1.512	1.598	1.688	1.778	1.871	1.969	2.069	2.171	2.278	2.386	2.498	2.611	2.726	2.846	2.968	3.090	3.218	3.344	3.474	3.605	3.739	3.874	4.010	4.146	4.284	4.425	4.565	4.705	4.846	4.988	5.129	5.270	5.411	5.552	5.692	5.832	5.970	6.108	6.245	6.379	6.512	6.642	6.772	6.900	7.025	7.148	7.268	7.385	7.499	7.611	7.720	7.825	7.928	8.025	8.120	8.212	8.300	8.384	8.464	8.540	8.612	8.680	8.745	8.806	8.862	8.914	8.964	9.006	9.046	9.084	9.115	9.144	9.166	9.186	9.202	9.214	9.221	9.225	9.226	9.221	9.215	9.204	9.189	9.170	9.149	9.124	9.095	9.062	9.029	8.989	8.948	8.902	8.855	8.804	8.750	8.692	8.634	8.571	8.506	8.438	8.368	8.294	8.218	8.140	8.057	7.974	7.888	7.800	7.709	7.615	7.520	7.424	7.324	7.222	7.118	7.012	6.904	6.795	6.682	6.569	6.454	6.338	6.219	6.098	5.976	5.852	5.729	5.602	5.475	5.346	5.216	5.085	4.952	4.820	4.686	4.551	4.415	4.279	4.142	4.004	3.866	3.728	3.589	3.449	3.310	3.170	3.031	2.892	2.752	2.614	2.474	2.335	2.196	2.058	1.921	1.782	1.646	1.510	1.374	1.239	1.105	0.971	0.839	0.708	0.578	0.448	0.319	0.190	0.065	-0.061	-0.185	-0.309	-0.430	-0.552	-0.671	-0.790	-0.908	-1.022	-1.138	-1.251	-1.361	-1.472	-1.581	-1.688	-1.794	-1.898	-2.000	-2.101	-2.200	-2.299	-2.394	-2.489	-2.581	-2.671	-2.760	-2.848	-2.934	-3.016	-3.098	-3.178	-3.256	-3.331	-3.405	-3.476	-3.546	-3.614	-3.680	-3.745	-3.806	-3.865	-3.922	-3.979	-4.032	-4.085	-4.134	-4.181	-4.228	-4.270	-4.312	-4.352	-4.389	-4.425	-4.459	-4.490	-4.520	-4.549	-4.575	-4.600	-4.622	-4.644	-4.662	-4.681	-4.698	-4.712	-4.726	-4.738	-4.749	-4.758	-4.765	-4.771	-4.776	-4.781	-4.784	-4.785	-4.785	-4.785	-4.784	-4.781	-4.779	-4.775	-4.769	-4.762	-4.756	-4.750	-4.742	-4.734	-4.725	-4.716	-4.706	-4.696	-4.686	-4.675	-4.665	-4.652	-4.641	-4.630	-4.618	-4.606	-4.595	-4.582	-4.571	-4.559	-4.549	-4.536	-4.524	-4.514	-4.501	-4.490	-4.479	-4.468	-4.458	-4.446	-4.436	-4.425	-4.415	-4.405	-4.395	-4.386	-4.376	-4.368	-4.358	-4.348	-4.339	-4.329	-4.319	-4.310	-4.300	-4.290	-4.279	-4.269	-4.258	-4.246	-4.235	-4.222	-4.210	-4.196	-4.181	-4.168	-4.151	-4.136	-4.118	-4.101	-4.081	-4.061	-4.041	-4.019	-3.996	-3.971	-3.946	-3.919	-3.891	-3.862	-3.832	-3.801	-3.768	-3.734	-3.699	-3.662	-3.625	-3.586	-3.546	-3.505	-3.462	-3.420	-3.375	-3.329	-3.282	-3.235	-3.186	-3.136	-3.088	-3.036	-2.984	-2.932	-2.879	-2.825	-2.771	-2.716	-2.661	-2.606	-2.551	-2.496	-2.440	-2.384	-2.328	-2.271	-2.215	-2.160	-2.104	-2.049	-1.994	-1.939	-1.884	-1.829	-1.775	-1.721	-1.668	-1.615	-1.562	-1.510	-1.459	-1.408	-1.356	-1.306	-1.256	-1.208	-1.159	-1.110	-1.062	-1.012	-0.966	-0.919	-0.871	-0.825	-0.778	-0.732	-0.686	-0.640	-0.594	-0.549	-0.502	-0.456	-0.410	-0.364	-0.318	-0.272	-0.225	-0.179	-0.131	-0.084	-0.036	0.011	0.059	0.108	0.156	0.205	0.255	0.305	0.356	0.406	0.459	0.510	0.562	0.616	0.670	0.724	0.779	0.834	0.889	0.945	1.002	1.059	1.115	1.174	1.231	1.290	1.349	1.408	1.468	1.528	1.586	1.646	1.706	1.766	1.826	1.888	1.948	2.007	2.068	2.129	2.190	2.249	2.310	2.370	2.429	2.489	2.548	2.608	2.666	2.724	2.782	2.840	2.896	2.954	3.010	3.066	3.122	3.176	3.231	3.286	3.340	3.392	3.445	3.498	3.550	3.601	3.652	3.701	3.751	3.801	3.850	3.899	3.945	3.994	4.040	4.086	4.131	4.176	4.220	4.265	4.309	4.351	4.394	4.435	4.476	4.516	4.556	4.596	4.635	4.672	4.711	4.748	4.784	4.819	4.852	4.888	4.920	4.952	4.985	5.016	5.046	5.075	5.102	5.130	5.158	5.184	5.209	5.232	5.255	5.278	5.299	5.319	5.338	5.358	5.374	5.391	5.405	5.420	5.434	5.446	5.456	5.468	5.476	5.485	5.492	5.499	5.505	5.510	5.512	5.516	5.518	5.519	5.519	5.518	5.518	5.515	5.511	5.508	5.504	5.500	5.494	5.488	5.481	5.474	5.466	5.459	5.451	5.441	5.432	5.424	5.414	5.404	5.392	5.382	5.371	5.360	5.350	5.339	5.326	5.315	5.302	5.291	5.279	5.266	5.254	5.241	5.230	5.218	5.205	5.191	5.179	5.166	5.154	5.140	5.126	5.112	5.099	5.082	5.069	5.052	5.039	5.022	5.005	4.988	4.970	4.951	4.932	4.912	4.892	4.870	4.849	4.825	4.801	4.776	4.750	4.724	4.695	4.668	4.636	4.605	4.572	4.540	4.505	4.469	4.431	4.392	4.354	4.311	4.270	4.226	4.181	4.135	4.089	4.040	3.991	3.940	3.889	3.836	3.784	3.730	3.676	3.620	3.564	3.508	3.451	3.392	3.336	3.278	3.220	3.161	3.104	3.045	2.988	2.930	2.872	2.816	2.760	2.705	2.651	2.596	2.544	2.492	2.441	2.391	2.342	2.296	2.249	2.205	2.162	2.121	2.081	2.042	2.005	1.970	1.935	1.902	1.872	1.842	1.815	1.788	1.764	1.740	1.719	1.698	1.679	1.661	1.645	1.630	1.616	1.602	1.591	1.580	1.569	1.560	1.551	1.544	1.536	1.530	1.524	1.518	1.512	1.508	1.501	1.498	1.492	1.488	1.481	1.478	1.472	1.466	1.461	1.454	1.448	1.440	1.432	1.425	1.415	1.406	1.396	1.385	1.375	1.362	1.350	1.336	1.322	1.308	1.291	1.276	1.259	1.241	1.224	1.204	1.185	1.165	1.144	1.122	1.100	1.078	1.054	1.031	1.006	0.981	0.955	0.930	0.904	0.878	0.850	0.822	0.795	0.768	0.739	0.711	0.681	0.654	0.625	0.595	0.566	0.536	0.506	0.478	0.448	0.418	0.386	0.356	0.326	0.296	0.266	0.236	0.205	0.175	0.145	0.115	0.086	0.055	0.026	-0.005	-0.034	-0.062	-0.092	-0.121	-0.151	-0.180	-0.209	-0.238	-0.266	-0.294	-0.322	-0.350	-0.379	-0.406	-0.434	-0.461	-0.489	-0.515	-0.541	-0.569	-0.595	-0.620	-0.646	-0.671	-0.698	-0.721	-0.748	-0.771	-0.796	-0.820	-0.844	-0.868	-0.892	-0.915	-0.939	-0.961	-0.985	-1.008	-1.030	-1.054	-1.076	-1.099	-1.121	-1.144	-1.166	-1.189	-1.211	-1.234	-1.256	-1.279	-1.301	-1.325	-1.348	-1.371	-1.395	-1.419	-1.442	-1.468	-1.491	-1.518	-1.542	-1.569	-1.596	-1.622	-1.649	-1.678	-1.706	-1.734	-1.765	-1.795	-1.825	-1.856	-1.889	-1.921	-1.954	-1.988	-2.021	-2.058	-2.091	-2.129	-2.164	-2.201	-2.239	-2.276	-2.315	-2.354	-2.392	-2.431	-2.470	-2.510	-2.549	-2.590	-2.630	-2.670	-2.710	-2.749	-2.789	-2.829	-2.868	-2.906	-2.944	-2.982	-3.020	-3.056	-3.092	-3.128	-3.162	-3.195	-3.230	-3.260	-3.292	-3.321	-3.350	-3.379	-3.404	-3.430	-3.455	-3.478	-3.499	-3.520	-3.539	-3.556	-3.572	-3.589	-3.604	-3.618	-3.629	-3.639	-3.650	-3.659	-3.665	-3.672	-3.678	-3.684	-3.686	-3.690	-3.692	-3.695	-3.698	-3.698	-3.699	-3.699	-3.699	-3.700	-3.699	-3.700	-3.700	-3.700	-3.700	-3.701	-3.702	-3.705	-3.706	-3.709	-3.714	-3.719	-3.722	-3.728	-3.736	-3.742	-3.751	-3.761	-3.771	-3.784	-3.795	-3.810	-3.824	-3.840	-3.856	-3.875	-3.894	-3.915	-3.936	-3.959	-3.981	-4.005	-4.031	-4.058	-4.085	-4.111	-4.140	-4.170	-4.200	-4.230	-4.261	-4.292	-4.325	-4.358	-4.389	-4.422	-4.455	-4.489	-4.521	-4.555	-4.589	-4.620	-4.654	-4.686	-4.719	-4.750	-4.781	-4.812	-4.842	-4.872	-4.902	-4.931	-4.959	-4.986	-5.014	-5.040	-5.064	-5.089	-5.112	-5.135	-5.158	-5.178	-5.198	-5.218	-5.235	-5.252	-5.270	-5.285	-5.299	-5.314	-5.326	-5.339	-5.350	-5.360	-5.370	-5.378	-5.385	-5.392	-5.399	-5.405	-5.409	-5.411	-5.414	-5.416	-5.418	-5.419	-5.418	-5.418	-5.416	-5.414	-5.411	-5.408	-5.404	-5.400	-5.396	-5.390	-5.385	-5.379	-5.372	-5.366	-5.359	-5.352	-5.345	-5.339	-5.331	-5.325	-5.318	-5.311	-5.304	-5.298	-5.291	-5.285	-5.280	-5.275	-5.270	-5.266	-5.264	-5.261	-5.260	-5.259	-5.259	-5.260	-5.261	-5.265	-5.268	-5.272	-5.279	-5.285	-5.294	-5.304	-5.312	-5.325	-5.338	-5.351	-5.365	-5.381	-5.399	-5.416	-5.436	-5.456	-5.476	-5.498	-5.520	-5.544	-5.568	-5.592	-5.618	-5.642	-5.668	-5.694	-5.720	-5.748	-5.772	-5.799	-5.824	-5.850	-5.875	-5.899	-5.924	-5.946	-5.969	-5.990	-6.010	-6.029	-6.046	-6.064	-6.079	-6.092	-6.105	-6.115	-6.124	-6.131	-6.138	-6.142	-6.144	-6.144	-6.144	-6.140	-6.135	-6.129	-6.121	-6.111	-6.100	-6.086	-6.071	-6.056	-6.038	-6.020	-5.999	-5.978	-5.956	-5.932	-5.909	-5.882	-5.858	-5.831	-5.804	-5.776	-5.748	-5.720	-5.691	-5.662	-5.635	-5.605	-5.578	-5.550	-5.522	-5.495	-5.469	-5.442	-5.416	-5.392	-5.368	-5.345	-5.322	-5.300	-5.279	-5.260	-5.240	-5.222	-5.205	-5.189	-5.172	-5.158	-5.145	-5.131	-5.119	-5.108	-5.098	-5.086	-5.076	-5.066	-5.058	-5.050	-5.042	-5.035	-5.028	-5.021	-5.014	-5.006	-5.000	-4.994	-4.988	-4.981	-4.974	-4.968	-4.960	-4.951	-4.944	-4.935	-4.928	-4.918	-4.908	-4.898	-4.886	-4.876	-4.864	-4.850	-4.838	-4.824	-4.810	-4.794	-4.779	-4.762	-4.746	-4.729	-4.711	-4.692	-4.672	-4.652	-4.632	-4.611	-4.590	-4.568	-4.545	-4.521	-4.498	-4.474	-4.448	-4.422	-4.398	-4.371	-4.344	-4.316	-4.289	-4.260	-4.232	-4.202	-4.172	-4.144	-4.112	-4.082	-4.050	-4.019	-3.988	-3.955	-3.922	-3.889	-3.856	-3.822	-3.789	-3.755	-3.720	-3.686	-3.651	-3.616	-3.581	-3.546	-3.511	-3.475	-3.439	-3.402	-3.368	-3.332	-3.296	-3.260	-3.224	-3.189	-3.154	-3.118	-3.084	-3.048	-3.014	-2.979	-2.945	-2.911	-2.879	-2.845	-2.812	-2.781	-2.749	-2.718	-2.686	-2.656	-2.626	-2.598	-2.569	-2.540	-2.512	-2.485	-2.458	-2.431	-2.405	-2.379	-2.354	-2.328	-2.302	-2.279	-2.254	-2.230	-2.205	-2.182	-2.158	-2.134	-2.110	-2.086	-2.061	-2.038	-2.013	-1.988	-1.962	-1.938	-1.911	-1.885	-1.859	-1.831	-1.802	-1.774	-1.744	-1.715	-1.685	-1.654	-1.620	-1.589	-1.555	-1.520	-1.485	-1.448	-1.411	-1.374	-1.335	-1.295	-1.255	-1.215	-1.172	-1.129	-1.085	-1.041	-0.996	-0.951	-0.905	-0.856	-0.809	-0.761	-0.712	-0.662	-0.612	-0.562	-0.512	-0.461	-0.410	-0.359	-0.306	-0.255	-0.202	-0.150	-0.099	-0.046	0.008	0.060	0.111	0.164	0.216	0.268	0.319	0.370	0.421	0.472	0.522	0.571	0.621	0.670	0.718	0.766	0.814	0.859	0.905	0.950	0.994	1.038	1.080	1.121	1.162	1.202	1.241	1.280	1.316	1.352	1.388	1.421	1.455	1.486	1.516	1.546	1.575	1.602	1.629	1.652	1.676	1.700	1.721	1.742	1.762	1.780	1.796	1.814	1.829	1.842	1.856	1.868	1.879	1.890	1.900	1.908	1.916	1.924	1.930	1.938	1.942	1.949	1.952	1.958	1.962	1.966	1.970	1.974	1.978	1.981	1.986	1.990	1.994	1.999	2.004	2.009	2.014	2.020	2.026	2.034	2.041	2.049	2.058	2.066	2.076	2.086	2.098	2.110	2.121	2.134	2.148	2.161	2.176	2.192	2.206	2.222	2.240	2.256	2.272	2.290	2.308	2.325	2.342	2.360	2.379	2.396	2.412	2.430	2.446	2.462	2.480	2.495	2.509	2.524	2.538	2.550	2.562	2.574	2.584	2.592	2.601	2.609	2.614	2.619	2.622	2.625	2.625	2.624	2.624	2.620	2.616	2.610	2.602	2.594	2.585	2.574	2.560	2.546	2.531	2.514	2.496	2.478	2.458	2.435	2.411	2.389	2.362	2.338	2.311	2.282	2.255	2.226	2.195	2.165	2.134	2.102	2.070	2.039	2.005	1.972	1.940	1.908	1.875	1.842	1.810	1.779	1.748	1.716	1.686	1.655	1.626	1.599	1.571	1.544	1.518	1.494	1.470	1.448	1.428	1.408	1.388	1.371	1.354	1.340	1.326	1.315	1.304	1.295	1.288	1.281	1.276	1.272	1.270	1.270	1.271	1.271	1.274	1.279	1.284	1.290	1.296	1.305	1.314	1.322	1.332	1.342	1.354	1.366	1.379	1.390	1.402	1.414	1.426	1.438	1.450	1.461	1.471	1.481	1.491	1.500	1.508	1.512	1.519	1.524	1.528	1.529	1.530	1.529	1.526	1.524	1.519	1.511	1.502	1.492	1.481	1.468	1.451	1.435	1.416	1.396	1.374	1.350	1.325	1.299	1.270	1.240	1.209	1.176	1.141	1.106	1.070	1.031	0.994	0.954	0.914	0.872	0.830	0.788	0.745	0.701	0.659	0.614	0.570	0.526	0.482	0.439	0.395	0.352	0.310	0.269	0.226	0.186	0.148	0.108	0.071	0.034	-0.001	-0.036	-0.069	-0.101	-0.132	-0.161	-0.189	-0.215	-0.239	-0.262	-0.282	-0.302	-0.321	-0.338	-0.351	-0.365	-0.376	-0.386	-0.394	-0.400	-0.404	-0.408	-0.409	-0.408	-0.405	-0.401	-0.395	-0.389	-0.379	-0.369	-0.358	-0.344	-0.330	-0.312	-0.296	-0.278	-0.258	-0.236	-0.214	-0.190	-0.168	-0.141	-0.115	-0.090	-0.061	-0.032	-0.004	0.025	0.054	0.084	0.115	0.146	0.178	0.208	0.239	0.270	0.301	0.331	0.361	0.391	0.422	0.451	0.480	0.510	0.538	0.565	0.591	0.618	0.642	0.668	0.692	0.715	0.738	0.759	0.779	0.798	0.816	0.834	0.851	0.868	0.882	0.896	0.910	0.922	0.934	0.945	0.956	0.965	0.975	0.982	0.991	0.999	1.006	1.012	1.020	1.026	1.032	1.039	1.044	1.050	1.056	1.062	1.069	1.075	1.082	1.090	1.098	1.106	1.115	1.125	1.134	1.146	1.156	1.169	1.181	1.195	1.210	1.225	1.241	1.258	1.276	1.295	1.315	1.336	1.358	1.379	1.402	1.426	1.451	1.478	1.504	1.530	1.558	1.586	1.615	1.645	1.675	1.705	1.736	1.766	1.798	1.830	1.862	1.894	1.926	1.958	1.991	2.022	2.055	2.088	2.119	2.150	2.181	2.212	2.242	2.272	2.301	2.331	2.360	2.388	2.415	2.442	2.468	2.494	2.519	2.542	2.566	2.589	2.612	2.634	2.654	2.674	2.694	2.712	2.730	2.748	2.765	2.781	2.796	2.811	2.826	2.840	2.855	2.868	2.881	2.892	2.905	2.918	2.929	2.940	2.952	2.962	2.974	2.985	2.996	3.008	3.018	3.029	3.040	3.052	3.065	3.076	3.089	3.102	3.116	3.129	3.144	3.159	3.174	3.190	3.206	3.224	3.241	3.260	3.280	3.299	3.320	3.340	3.362	3.385	3.408	3.432	3.456	3.481	3.508	3.532	3.560	3.588	3.615	3.644	3.672	3.701	3.730	3.760	3.790	3.820	3.850	3.880	3.911	3.941	3.972	4.001	4.031	4.061	4.091	4.120	4.149	4.178	4.206	4.232	4.260	4.286	4.312	4.338	4.362	4.386	4.410	4.432	4.454	4.475	4.495	4.514	4.534	4.551	4.568	4.584	4.600	4.614	4.628	4.641	4.654	4.665	4.676	4.685	4.695	4.704	4.712	4.720	4.726	4.732	4.739	4.742	4.749	4.752	4.756	4.759	4.762	4.764	4.766	4.766	4.769	4.769	4.768	4.769	4.768	4.768	4.768	4.765	4.764	4.761	4.759	4.756	4.752	4.750	4.746	4.742	4.739	4.734	4.730	4.725	4.720	4.715	4.709	4.702	4.696	4.690	4.684	4.676	4.669	4.661	4.654	4.645	4.636	4.629	4.620	4.610	4.601	4.591	4.582	4.574	4.562	4.552	4.542	4.531	4.520	4.510	4.499	4.488	4.476	4.465	4.454	4.442	4.430	4.418	4.406	4.394	4.381	4.369	4.356	4.342	4.329	4.316	4.301	4.286	4.272	4.258	4.242	4.226	4.210	4.194	4.176	4.160	4.141	4.124	4.104	4.084	4.064	4.044	4.022	4.000	3.979	3.956	3.931	3.908	3.881	3.855	3.830	3.802	3.774	3.745	3.715	3.684	3.654	3.622	3.589	3.556	3.524	3.489	3.454	3.419	3.382	3.348	3.310	3.274	3.236	3.198	3.159	3.121	3.082	3.044	3.005	2.965	2.926	2.888	2.849	2.810	2.771	2.732	2.695	2.658	2.619	2.582	2.546	2.510	2.475	2.440	2.405	2.371	2.339	2.305	2.274	2.244	2.214	2.184	2.155	2.128	2.100	2.075	2.049	2.025	2.001	1.979	1.958	1.936	1.916	1.898	1.879	1.861	1.845	1.830	1.815	1.800	1.788	1.774	1.762	1.750	1.740	1.730	1.720	1.712	1.702	1.694	1.688	1.679	1.672	1.665	1.660	1.652	1.645	1.639	1.634	1.626	1.620	1.614	1.605	1.599	1.590	1.584	1.575	1.566	1.558	1.546	1.536	1.526	1.514	1.501	1.488	1.475	1.460	1.445	1.429	1.412	1.395	1.376	1.358	1.338	1.316	1.295	1.272	1.250	1.228	1.202	1.178	1.154	1.128	1.101	1.075	1.048	1.020	0.992	0.965	0.936	0.909	0.881	0.852	0.826	0.799	0.771	0.744	0.716	0.690	0.664	0.639	0.615	0.591	0.566	0.545	0.522	0.502	0.482	0.464	0.446	0.429	0.412	0.399	0.385	0.372	0.361	0.351	0.342	0.334	0.328	0.322	0.318	0.314	0.311	0.309	0.309	0.309	0.310	0.312	0.315	0.319	0.322	0.328	0.334	0.339	0.344	0.351	0.358	0.365	0.372	0.380	0.386	0.394	0.401	0.409	0.415	0.422	0.429	0.435	0.440	0.445	0.449	0.452	0.456	0.459	0.459	0.460	0.460	0.459	0.458	0.454	0.451	0.446	0.441	0.435	0.428	0.419	0.409	0.400	0.388	0.376	0.362	0.349	0.334	0.318	0.302	0.285	0.266	0.248	0.228	0.208	0.189	0.166	0.146	0.124	0.102	0.080	0.058	0.035	0.014	-0.009	-0.031	-0.052	-0.075	-0.098	-0.119	-0.140	-0.159	-0.180	-0.199	-0.218	-0.235	-0.252	-0.269	-0.285	-0.299	-0.314	-0.326	-0.338	-0.349	-0.359	-0.368	-0.375	-0.382	-0.388	-0.391	-0.395	-0.398	-0.399	-0.399	-0.398	-0.396	-0.392	-0.388	-0.382	-0.376	-0.370	-0.362	-0.352	-0.345	-0.335	-0.324	-0.311	-0.300	-0.288	-0.275	-0.261	-0.248	-0.234	-0.220	-0.205	-0.191	-0.176	-0.161	-0.146	-0.131	-0.116	-0.101	-0.088	-0.072	-0.060	-0.045	-0.031	-0.020	-0.008	0.005	0.015	0.028	0.036	0.048	0.056	0.065	0.072	0.079	0.086	0.092	0.098	0.101	0.106	0.109	0.111	0.112	0.114	0.114	0.114	0.112	0.111	0.109	0.105	0.101	0.096	0.091	0.084	0.078	0.071	0.062	0.054	0.044	0.034	0.024	0.012	0.000	-0.011	-0.024	-0.038	-0.051	-0.066	-0.080	-0.095	-0.110	-0.125	-0.140	-0.156	-0.174	-0.190	-0.206	-0.222	-0.240	-0.258	-0.274	-0.290	-0.306	-0.324	-0.339	-0.356	-0.371	-0.386	-0.401	-0.415	-0.430	-0.442	-0.455	-0.468	-0.479	-0.490	-0.500	-0.509	-0.516	-0.525	-0.531	-0.538	-0.542	-0.546	-0.549	-0.551	-0.552	-0.551	-0.551	-0.549	-0.545	-0.541	-0.535	-0.530	-0.522	-0.515	-0.506	-0.498	-0.486	-0.476	-0.464	-0.451	-0.438	-0.424	-0.410	-0.395	-0.379	-0.364	-0.349	-0.331	-0.315	-0.299	-0.282	-0.265	-0.249	-0.231	-0.215	-0.198	-0.182	-0.168	-0.151	-0.136	-0.121	-0.109	-0.094	-0.081	-0.069	-0.058	-0.048	-0.036	-0.028	-0.019	-0.011	-0.004	0.002	0.008	0.012	0.015	0.016	0.019	0.020	0.019	0.018	0.016	0.012	0.009	0.004	-0.001	-0.008	-0.014	-0.021	-0.031	-0.040	-0.049	-0.060	-0.070	-0.082	-0.094	-0.106	-0.119	-0.131	-0.145	-0.159	-0.171	-0.186	-0.200	-0.214	-0.228	-0.241	-0.255	-0.268	-0.282	-0.295	-0.306	-0.320	-0.331	-0.342	-0.352	-0.364	-0.372	-0.381	-0.390	-0.398	-0.404	-0.410	-0.415	-0.420	-0.424	-0.426	-0.429	-0.429	-0.430	-0.429	-0.428	-0.425	-0.421	-0.416	-0.412	-0.406	-0.399	-0.392	-0.384	-0.375	-0.364	-0.354	-0.342	-0.330	-0.319	-0.306	-0.292	-0.279	-0.266	-0.251	-0.238	-0.222	-0.210	-0.195	-0.181	-0.168	-0.154	-0.140	-0.126	-0.114	-0.101	-0.090	-0.080	-0.069	-0.059	-0.050	-0.042	-0.035	-0.029	-0.022	-0.018	-0.014	-0.011	-0.009	-0.009	-0.010	-0.010	-0.012	-0.016	-0.021	-0.028	-0.032	-0.040	-0.049	-0.059	-0.070	-0.081	-0.094	-0.106	-0.120	-0.135	-0.150	-0.166	-0.184	-0.200	-0.218	-0.236	-0.254	-0.272	-0.291	-0.311	-0.331	-0.350	-0.369	-0.389	-0.408	-0.426	-0.445	-0.462	-0.481	-0.499	-0.515	-0.532	-0.548	-0.562	-0.578	-0.591	-0.605	-0.618	-0.629	-0.640	-0.649	-0.659	-0.666	-0.674	-0.680	-0.685	-0.689	-0.692	-0.695	-0.698	-0.698	-0.698	-0.695	-0.695	-0.691	-0.688	-0.684	-0.679	-0.674	-0.668	-0.661	-0.652	-0.646	-0.638	-0.629	-0.620	-0.611	-0.601	-0.592	-0.582	-0.574	-0.564	-0.554	-0.546	-0.538	-0.529	-0.520	-0.512	-0.505	-0.499	-0.492	-0.486	-0.482	-0.479	-0.475	-0.472	-0.471	-0.470	-0.470	-0.470	-0.472	-0.475	-0.479	-0.484	-0.490	-0.495	-0.504	-0.512	-0.520	-0.531	-0.542	-0.554	-0.566	-0.579	-0.592	-0.606	-0.621	-0.636	-0.652	-0.669	-0.684	-0.701	-0.718	-0.734	-0.750	-0.766	-0.782	-0.799	-0.815	-0.830	-0.844	-0.859	-0.872	-0.885	-0.898	-0.909	-0.919	-0.929	-0.938	-0.945	-0.951	-0.956	-0.961	-0.964	-0.966	-0.966	-0.965	-0.962	-0.959	-0.955	-0.949	-0.942	-0.934	-0.922	-0.912	-0.900	-0.886	-0.872	-0.858	-0.840	-0.822	-0.804	-0.784	-0.764	-0.742	-0.720	-0.696	-0.674	-0.650	-0.626	-0.601	-0.576	-0.551	-0.526	-0.500	-0.475	-0.448	-0.422	-0.398	-0.372	-0.348	-0.322	-0.299	-0.275	-0.251	-0.229	-0.208	-0.185	-0.165	-0.145	-0.126	-0.108	-0.090	-0.074	-0.058	-0.042	-0.028	-0.015	-0.002	0.009	0.019	0.029	0.038	0.045	0.051	0.058	0.062	0.066	0.069	0.072	0.074	0.075	0.075	0.074	0.072	0.070	0.068	0.065	0.061	0.056	0.051	0.046	0.040	0.034	100.000	5.000	2.000	1.000	3.000	0.000	0.000	0.000	0.000	0.000	0.000	0.000	0.000	0.000	0.000	0.000	0.000	0.000	3.164	3.141	3.121	3.101	3.082	3.064	3.048	3.031	3.019	3.005	2.994	2.982	2.972	2.965	2.959	2.954	2.949	2.946	2.945	2.946	2.946	2.949	2.952	2.958	2.962	2.971	2.979	2.988	2.998	3.009	3.021	3.034	3.046	3.061	3.076	3.091	3.109	3.124	3.141	3.159	3.176	3.194	3.211	3.229	3.246	3.265	3.282	3.300	3.318	3.335	3.352	3.369	3.385	3.400	3.415	3.430	3.444	3.456	3.470	3.482	3.492	3.504	3.514	3.522	3.531	3.539	3.545	3.550	3.555	3.560	3.564	3.565	3.566	3.566	3.566	3.565	3.561	3.559	3.555	3.550	3.544	3.538	3.530	3.522	3.512	3.502	3.492	3.482	3.470	3.458	3.444	3.430	3.415	3.401	3.385	3.369	3.351	3.335	3.316	3.299	3.280	3.261	3.242	3.222	3.204	3.184	3.164	3.144	3.124	3.104	3.082	3.062	3.042	3.021	3.001	2.980	2.960	2.939	2.920	2.900	2.880	2.861	2.841	2.822	2.805	2.786	2.768	2.750	2.732	2.716	2.700	2.684	2.669	2.654	2.640	2.625	2.612	2.599	2.586	2.576	2.564	2.554	2.542	2.532	2.524	2.515	2.508	2.499	2.492	2.485	2.479	2.472	2.468	2.462	2.456	2.452	2.448	2.442	2.439	2.435	2.431	2.426	2.422	2.419	2.414	2.410	2.406	2.401	2.395	2.390	2.384	2.378	2.370	2.362	2.355	2.346	2.338	2.326	2.316	2.305	2.292	2.279	2.264	2.250	2.234	2.218	2.200	2.181	2.161	2.141	2.120	2.099	2.075	2.051	2.027	2.002	1.975	1.950	1.922	1.894	1.866	1.836	1.806	1.776	1.746	1.716	1.685	1.654	1.622	1.592	1.560	1.529	1.499	1.468	1.438	1.406	1.376	1.348	1.319	1.291	1.262	1.235	1.209	1.182	1.158	1.132	1.109	1.085	1.064	1.041	1.021	1.002	0.982	0.964	0.946	0.930	0.914	0.898	0.884	0.870	0.856	0.844	0.831	0.821	0.810	0.799	0.789	0.779	0.770	0.761	0.752	0.744	0.735	0.726	0.718	0.710	0.701	0.692	0.684	0.675	0.666	0.658	0.646	0.638	0.628	0.616	0.605	0.594	0.581	0.569	0.555	0.541	0.528	0.512	0.498	0.481	0.464	0.446	0.429	0.410	0.391	0.371	0.350	0.329	0.308	0.285	0.261	0.238	0.214	0.189	0.162	0.135	0.109	0.081	0.052	0.025	-0.005	-0.035	-0.065	-0.098	-0.128	-0.160	-0.192	-0.226	-0.260	-0.294	-0.328	-0.362	-0.399	-0.435	-0.470	-0.507	-0.542	-0.580	-0.618	-0.655	-0.694	-0.730	-0.768	-0.806	-0.845	-0.884	-0.921	-0.960	-0.998	-1.035	-1.074	-1.111	-1.148	-1.185	-1.221	-1.258	-1.294	-1.330	-1.365	-1.400	-1.434	-1.468	-1.500	-1.532	-1.564	-1.594	-1.624	-1.654	-1.681	-1.708	-1.735	-1.760	-1.785	-1.809	-1.831	-1.852	-1.874	-1.894	-1.914	-1.931	-1.949	-1.965	-1.981	-1.996	-2.009	-2.024	-2.035	-2.049	-2.060	-2.071	-2.081	-2.091	-2.101	-2.111	-2.120	-2.130	-2.140	-2.149	-2.159	-2.169	-2.178	-2.188	-2.198	-2.209	-2.221	-2.232	-2.246	-2.260	-2.274	-2.289	-2.305	-2.322	-2.340	-2.360	-2.379	-2.400	-2.421	-2.445	-2.470	-2.495	-2.521	-2.549	-2.579	-2.608	-2.638	-2.670	-2.702	-2.736	-2.771	-2.808	-2.844	-2.881	-2.918	-2.956	-2.996	-3.035	-3.074	-3.114	-3.155	-3.194	-3.235	-3.275	-3.315	-3.355	-3.394	-3.432	-3.470	-3.509	-3.546	-3.581	-3.616	-3.651	-3.685	-3.718	-3.749	-3.779	-3.808	-3.834	-3.860	-3.886	-3.909	-3.930	-3.951	-3.970	-3.986	-4.003	-4.016	-4.029	-4.040	-4.049	-4.056	-4.062	-4.066	-4.070	-4.071	-4.072	-4.070	-4.068	-4.062	-4.058	-4.051	-4.043	-4.034	-4.022	-4.011	-3.999	-3.985	-3.971	-3.956	-3.940	-3.924	-3.906	-3.889	-3.870	-3.851	-3.832	-3.811	-3.792	-3.771	-3.750	-3.729	-3.709	-3.688	-3.666	-3.644	-3.622	-3.601	-3.579	-3.559	-3.536	-3.515	-3.495	-3.474	-3.454	-3.432	-3.412	-3.394	-3.372	-3.354	-3.334	-3.316	-3.298	-3.279	-3.262	-3.245	-3.228	-3.212	-3.195	-3.180	-3.164	-3.150	-3.135	-3.120	-3.105	-3.092	-3.079	-3.065	-3.052	-3.039	-3.026	-3.014	-3.002	-2.989	-2.978	-2.966	-2.954	-2.942	-2.931	-2.920	-2.909	-2.898	-2.886	-2.874	-2.861	-2.850	-2.838	-2.825	-2.814	-2.800	-2.786	-2.774	-2.760	-2.745	-2.730	-2.715	-2.699	-2.681	-2.665	-2.646	-2.629	-2.610	-2.590	-2.569	-2.549	-2.526	-2.504	-2.480	-2.455	-2.430	-2.402	-2.375	-2.348	-2.319	-2.289	-2.259	-2.228	-2.195	-2.162	-2.128	-2.094	-2.058	-2.022	-1.985	-1.946	-1.910	-1.870	-1.831	-1.791	-1.751	-1.711	-1.669	-1.628	-1.585	-1.544	-1.501	-1.459	-1.416	-1.374	-1.331	-1.288	-1.245	-1.202	-1.160	-1.119	-1.078	-1.036	-0.996	-0.955	-0.915	-0.876	-0.836	-0.799	-0.761	-0.724	-0.688	-0.651	-0.618	-0.584	-0.550	-0.518	-0.486	-0.455	-0.424	-0.394	-0.365	-0.338	-0.310	-0.284	-0.258	-0.232	-0.208	-0.185	-0.161	-0.139	-0.116	-0.095	-0.074	-0.052	-0.034	-0.012	0.006	0.025	0.044	0.062	0.080	0.099	0.115	0.132	0.150	0.168	0.185	0.202	0.220	0.236	0.254	0.271	0.289	0.308	0.325	0.344	0.362	0.381	0.400	0.420	0.440	0.460	0.481	0.501	0.522	0.544	0.566	0.589	0.612	0.635	0.659	0.684	0.709	0.735	0.761	0.786	0.815	0.842	0.870	0.899	0.929	0.959	0.989	1.019	1.050	1.081	1.114	1.145	1.179	1.211	1.246	1.280	1.314	1.349	1.384	1.419	1.452	1.488	1.525	1.560	1.595	1.630	1.665	1.700	1.734	1.769	1.802	1.836	1.870	1.902	1.936	1.968	1.999	2.029	2.058	2.086	2.115	2.141	2.169	2.194	2.218	2.240	2.262	2.284	2.304	2.321	2.340	2.356	2.370	2.384	2.396	2.409	2.419	2.428	2.434	2.440	2.446	2.450	2.452	2.455	2.456	2.455	2.455	2.454	2.450	2.446	2.442	2.436	2.431	2.425	2.418	2.411	2.402	2.395	2.386	2.378	2.369	2.360	2.350	2.341	2.332	2.325	2.316	2.308	2.301	2.294	2.288	2.280	2.274	2.269	2.264	2.261	2.256	2.254	2.251	2.250	2.249	2.248	2.249	2.249	2.251	2.252	2.256	2.260	2.264	2.269	2.274	2.280	2.286	2.292	2.300	2.309	2.316	2.324	2.334	2.342	2.350	2.360	2.369	2.378	2.386	2.394	2.402	2.411	2.419	2.426	2.434	2.440	2.445	2.452	2.456	2.460	2.465	2.468	2.469	2.471	2.471	2.470	2.469	2.468	2.464	2.459	2.455	2.448	2.441	2.432	2.424	2.414	2.401	2.390	2.378	2.362	2.349	2.332	2.316	2.299	2.280	2.261	2.242	2.222	2.202	2.181	2.160	2.139	2.115	2.092	2.070	2.047	2.024	2.002	1.979	1.956	1.934	1.911	1.889	1.868	1.846	1.825	1.805	1.785	1.766	1.748	1.729	1.712	1.695	1.680	1.665	1.651	1.639	1.626	1.615	1.605	1.595	1.586	1.579	1.571	1.566	1.560	1.556	1.551	1.550	1.548	1.546	1.545	1.545	1.545	1.546	1.546	1.549	1.550	1.552	1.554	1.556	1.559	1.562	1.565	1.568	1.570	1.572	1.574	1.575	1.576	1.576	1.578	1.578	1.576	1.575	1.572	1.569	1.566	1.562	1.556	1.551	1.544	1.536	1.528	1.519	1.508	1.496	1.484	1.471	1.456	1.441	1.425	1.408	1.390	1.371	1.350	1.329	1.308	1.285	1.262	1.238	1.212	1.186	1.160	1.132	1.105	1.075	1.046	1.016	0.986	0.954	0.924	0.891	0.859	0.826	0.794	0.760	0.728	0.694	0.660	0.626	0.592	0.559	0.525	0.491	0.459	0.425	0.391	0.359	0.326	0.295	0.264	0.232	0.202	0.172	0.145	0.116	0.090	0.064	0.039	0.014	-0.010	-0.031	-0.054	-0.074	-0.092	-0.110	-0.126	-0.141	-0.155	-0.168	-0.179	-0.189	-0.198	-0.204	-0.209	-0.212	-0.215	-0.216	-0.216	-0.214	-0.210	-0.206	-0.199	-0.191	-0.182	-0.172	-0.161	-0.148	-0.135	-0.119	-0.102	-0.086	-0.068	-0.050	-0.031	-0.010	0.010	0.032	0.054	0.075	0.099	0.121	0.144	0.166	0.189	0.211	0.234	0.256	0.280	0.301	0.322	0.344	0.364	0.384	0.401	0.420	0.438	0.454	0.469	0.484	0.499	0.510	0.522	0.532	0.544	0.552	0.560	0.568	0.574	0.579	0.582	0.586	0.588	0.590	0.590	0.590	0.589	0.588	0.585	0.581	0.579	0.575	0.571	0.565	0.561	0.555	0.550	0.544	0.539	0.531	0.526	0.521	0.514	0.509	0.502	0.499	0.494	0.489	0.485	0.481	0.479	0.475	0.474	0.472	0.472	0.471	0.471	0.472	0.475	0.478	0.480	0.485	0.489	0.495	0.501	0.507	0.515	0.524	0.534	0.544	0.554	0.566	0.578	0.591	0.605	0.619	0.634	0.650	0.665	0.682	0.700	0.719	0.736	0.755	0.774	0.794	0.814	0.834	0.854	0.875	0.896	0.918	0.938	0.960	0.981	1.002	1.024	1.045	1.066	1.088	1.109	1.130	1.150	1.171	1.190	1.210	1.230	1.248	1.266	1.285	1.301	1.319	1.336	1.351	1.366	1.381	1.395	1.409	1.421	1.434	1.445	1.455	1.466	1.475	1.485	1.492	1.500	1.508	1.512	1.519	1.525	1.529	1.534	1.538	1.541	1.544	1.546	1.549	1.550	1.551	1.552	1.555	1.556	1.556	1.556	1.558	1.558	1.558	1.559	1.560	1.561	1.561	1.564	1.564	1.566	1.568	1.571	1.574	1.575	1.580	1.584	1.586	1.591	1.596	1.602	1.608	1.614	1.621	1.628	1.636	1.644	1.652	1.662	1.671	1.681	1.691	1.702	1.714	1.726	1.738	1.751	1.765	1.778	1.791	1.806	1.820	1.835	1.851	1.866	1.882	1.900	1.916	1.934	1.950	1.968	1.985	2.002	2.021	2.040	2.058	2.076	2.094	2.112	2.131	2.151	2.169	2.188	2.208	2.226	2.244	2.262	2.280	2.299	2.315	2.332	2.350	2.366	2.381	2.398	2.412	2.426	2.440	2.454	2.466	2.476	2.489	2.498	2.508	2.515	2.522	2.529	2.534	2.538	2.540	2.542	2.542	2.542	2.540	2.538	2.534	2.529	2.522	2.515	2.505	2.496	2.485	2.472	2.460	2.445	2.429	2.414	2.396	2.379	2.360	2.340	2.320	2.299	2.278	2.256	2.234	2.211	2.188	2.165	2.142	2.120	2.096	2.072	2.051	2.029	2.006	1.985	1.964	1.944	1.924	1.904	1.886	1.869	1.851	1.834	1.820	1.805	1.791	1.780	1.768	1.756	1.748	1.738	1.730	1.724	1.719	1.712	1.709	1.705	1.702	1.700	1.699	1.698	1.698	1.698	1.699	1.700	1.701	1.704	1.705	1.708	1.709	1.711	1.712	1.714	1.715	1.716	1.718	1.718	1.716	1.716	1.715	1.712	1.710	1.706	1.701	1.696	1.690	1.684	1.676	1.668	1.658	1.646	1.635	1.622	1.609	1.594	1.579	1.562	1.545	1.526	1.508	1.488	1.468	1.446	1.425	1.401	1.379	1.355	1.331	1.306	1.281	1.256	1.230	1.204	1.178	1.151	1.125	1.099	1.072	1.046	1.020	0.995	0.969	0.945	0.920	0.895	0.872	0.849	0.826	0.804	0.781	0.761	0.740	0.721	0.702	0.685	0.668	0.651	0.636	0.621	0.608	0.595	0.582	0.571	0.561	0.551	0.541	0.534	0.526	0.520	0.514	0.509	0.504	0.500	0.496	0.494	0.491	0.489	0.488	0.488	0.486	0.486	0.486	0.486	0.486	0.488	0.489	0.489	0.491	0.492	0.494	0.495	0.495	0.496	0.496	0.498	0.496	0.498	0.498	0.495	0.495	0.492	0.491	0.489	0.486	0.482	0.480	0.475	0.470	0.466	0.461	0.455	0.449	0.442	0.435	0.428	0.419	0.411	0.401	0.394	0.384	0.374	0.364	0.352	0.342	0.331	0.319	0.308	0.295	0.284	0.271	0.259	0.248	0.235	0.222	0.211	0.199	0.185	0.174	0.161	0.151	0.139	0.128	0.116	0.105	0.095	0.085	0.074	0.064	0.056	0.046	0.038	0.028	0.020	0.012	0.005	-0.001	-0.009	-0.015	-0.020	-0.026	-0.031	-0.036	-0.040	-0.045	-0.049	-0.051	-0.056	-0.059	-0.061	-0.065	-0.068	-0.069	-0.071	-0.072	-0.074	-0.076	-0.078	-0.079	-0.080	-0.081	-0.084	-0.084	-0.085	-0.086	-0.089	-0.090	-0.092	-0.095	-0.096	-0.099	-0.101	-0.102	-0.106	-0.109	-0.111	-0.115	-0.120	-0.124	-0.128	-0.134	-0.138	-0.144	-0.149	-0.156	-0.161	-0.169	-0.175	-0.181	-0.189	-0.196	-0.204	-0.212	-0.221	-0.229	-0.238	-0.246	-0.255	-0.265	-0.272	-0.282	-0.291	-0.300	-0.309	-0.318	-0.328	-0.336	-0.345	-0.354	-0.362	-0.370	-0.379	-0.388	-0.395	-0.402	-0.410	-0.418	-0.424	-0.430	-0.435	-0.441	-0.448	-0.452	-0.458	-0.461	-0.466	-0.470	-0.474	-0.478	-0.479	-0.482	-0.485	-0.485	-0.488	-0.489	-0.489	-0.490	-0.490	-0.490	-0.489	-0.489	-0.488	-0.485	-0.484	-0.480	-0.478	-0.475	-0.471	-0.469	-0.464	-0.459	-0.454	-0.449	-0.442	-0.438	-0.431	-0.424	-0.416	-0.409	-0.400	-0.391	-0.384	-0.375	-0.365	-0.355	-0.345	-0.334	-0.324	-0.311	-0.300	-0.288	-0.275	-0.261	-0.249	-0.235	-0.222	-0.208	-0.194	-0.179	-0.165	-0.150	-0.135	-0.120	-0.106	-0.091	-0.076	-0.061	-0.046	-0.032	-0.019	-0.005	0.009	0.022	0.035	0.048	0.059	0.070	0.080	0.090	0.099	0.108	0.116	0.122	0.130	0.136	0.141	0.145	0.148	0.151	0.151	0.152	0.152	0.151	0.149	0.148	0.144	0.138	0.134	0.128	0.120	0.112	0.104	0.095	0.085	0.076	0.066	0.055	0.042	0.031	0.020	0.008	-0.004	-0.018	-0.030	-0.042	-0.055	-0.068	-0.079	-0.091	-0.101	-0.112	-0.124	-0.134	-0.144	-0.152	-0.161	-0.168	-0.175	-0.181	-0.188	-0.191	-0.195	-0.198	-0.199	-0.200	-0.199	-0.199	-0.196	-0.192	-0.190	-0.184	-0.178	-0.171	-0.164	-0.154	-0.144	-0.132	-0.121	-0.109	-0.095	-0.080	-0.066	-0.050	-0.034	-0.018	-0.001	0.018	0.036	0.054	0.072	0.091	0.110	0.130	0.149	0.168	0.188	0.206	0.224	0.242	0.261	0.278	0.295	0.311	0.326	0.341	0.356	0.369	0.381	0.392	0.404	0.414	0.422	0.429	0.435	0.440	0.445	0.448	0.450	0.449	0.449	0.446	0.444	0.440	0.434	0.426	0.419	0.411	0.401	0.390	0.378	0.365	0.351	0.336	0.320	0.305	0.288	0.270	0.252	0.235	0.215	0.198	0.179	0.159	0.140	0.121	0.102	0.082	0.065	0.046	0.029	0.012	-0.005	-0.020	-0.036	-0.051	-0.065	-0.078	-0.090	-0.101	-0.110	-0.120	-0.128	-0.135	-0.141	-0.146	-0.150	-0.151	-0.152	-0.152	-0.152	-0.150	-0.146	-0.142	-0.136	-0.129	-0.122	-0.114	-0.105	-0.094	-0.084	-0.072	-0.059	-0.048	-0.034	-0.019	-0.004	0.011	0.025	0.041	0.058	0.074	0.090	0.106	0.122	0.139	0.155	0.170	0.186	0.201	0.216	0.230	0.245	0.258	0.270	0.282	0.294	0.306	0.316	0.326	0.335	0.344	0.351	0.358	0.364	0.369	0.372	0.376	0.379	0.380	0.381	0.381	0.380	0.378	0.375	0.371	0.366	0.362	0.356	0.350	0.342	0.335	0.326	0.316	0.306	0.296	0.285	0.274	0.262	0.250	0.238	0.225	0.211	0.200	0.185	0.172	0.159	0.146	0.132	0.119	0.105	0.094	0.080	0.068	0.056	0.042	0.031	0.021	0.011	0.001	-0.009	-0.019	-0.026	-0.034	-0.041	-0.048	-0.054	-0.059	-0.062	-0.066	-0.070	-0.074	-0.075	-0.075	-0.076	-0.075	-0.075	-0.074	-0.071	-0.069	-0.065	-0.062	-0.058	-0.054	-0.049	-0.042	-0.038	-0.031	-0.026	-0.020	-0.014	-0.008	-0.001	0.004	0.009	0.015	0.020	0.026	0.030	0.035	0.039	0.042	0.046	0.049	0.051	0.054	0.055	0.055	0.056	0.056	0.054	0.052	0.050	0.048	0.044	0.040	0.035	0.030	0.024	0.018	0.011	0.004	-0.004	-0.012	-0.020	-0.029	-0.038	-0.048	-0.056	-0.065	-0.075	-0.085	-0.094	-0.104	-0.114	-0.122	-0.132	-0.141	-0.150	-0.159	-0.166	-0.175	-0.182	-0.189	-0.195	-0.202	-0.208	-0.212	-0.218	-0.222	-0.225	-0.229	-0.230	-0.232	-0.234	-0.235	-0.236	-0.235	-0.234	-0.234	-0.230	-0.229	-0.226	-0.221	-0.219	-0.214	-0.210	-0.204	-0.199	-0.192	-0.186	-0.180	-0.172	-0.166	-0.159	-0.151	-0.144	-0.135	-0.128	-0.120	-0.111	-0.102	-0.094	-0.086	-0.078	-0.069	-0.060	-0.051	-0.044	-0.035	-0.028	-0.019	-0.011	-0.002	0.005	0.012	0.020	0.028	0.036	0.042	0.050	0.058	0.065	0.071	0.079	0.085	0.091	0.098	0.104	0.110	0.115	0.121	0.126	0.130	0.136	0.140	0.145	0.149	0.151	0.155	0.156	0.159	0.162	0.164	0.165	0.164	0.165	0.164	0.162	0.162	0.160	0.158	0.155	0.150	0.146	0.141	0.136	0.130	0.124	0.116	0.108	0.100	0.091	0.081	0.071	0.061	0.050	0.039	0.025	0.014	0.001	-0.014	-0.026	-0.041	-0.055	-0.069	-0.084	-0.099	-0.114	-0.128	-0.142	-0.158	-0.172	-0.188	-0.200	-0.215	-0.228	-0.241	-0.252	-0.265	-0.275	-0.285	-0.295	-0.305	-0.312	-0.320	-0.326	-0.331	-0.336	-0.340	-0.341	-0.344	-0.342	-0.341	-0.340	-0.336	-0.331	-0.326	-0.319	-0.311	-0.301	-0.291	-0.280	-0.266	-0.252	-0.238	-0.221	-0.204	-0.186	-0.166	-0.146	-0.126	-0.104	-0.081	-0.058	-0.035	-0.010	0.015	0.041	0.068	0.092	0.119	0.148	0.174	0.201	0.228	0.256	0.282	0.310	0.338	0.364	0.391	0.416	0.442	0.468	0.492	0.518	0.541	0.565	0.588	0.610	0.631	0.651	0.672	0.690	0.709	0.728	0.744	0.759	0.775	0.788	0.801	0.812	0.825	0.835	0.844	0.852	0.860	0.866	0.872	0.876	0.880	0.884	0.886	0.888	0.888	0.886	0.886	0.885	0.881	0.878	0.875	0.870	0.865	0.859	0.852	0.845	0.839	0.831	0.822	0.815	0.806	0.798	0.789	0.779	0.770	0.761	0.751	0.741	0.734	0.725	0.715	0.708	0.699	0.692	0.685	0.679	0.671	0.666	0.661	0.655	0.652	0.649	0.646	0.646	0.645	0.645	0.646	0.649	0.652	0.656	0.661	0.666	0.675	0.684	0.692	0.704	0.715	0.728	0.741	0.756	0.771	0.789	0.808	0.826	0.846	0.866	0.890	0.912	0.936	0.961	0.986	1.012	1.039	1.068	1.095	1.124	1.154	1.184	1.215	1.245	1.276	1.308	1.340	1.371	1.404	1.435	1.466	1.499	1.530	1.560	1.592	1.624	1.654	1.684	1.712	1.741	1.770	1.799	1.825	1.851	1.878	1.901	1.925	1.950	1.971	1.992	2.013	2.033	2.052	2.070	2.085	2.101	2.116	2.131	2.144	2.155	2.166	2.176	2.185	2.192	2.200	2.206	2.212	2.218	2.221	2.225	2.226	2.228	2.228	2.229	2.228	2.226	2.224	2.221	2.219	2.215	2.211	2.206	2.201	2.196	2.190	2.184	2.178	2.170	2.162	2.155	2.146	2.138	2.129	2.120	2.111	2.100	2.091	2.081	2.070	2.060	2.049	2.038	2.026	2.014	2.002	1.990	1.976	1.965	1.951	1.938	1.922	1.910	1.895	1.880	1.864	1.848	1.831	1.815	1.798	1.780	1.761	1.742	1.724	1.704	1.684	1.661	1.641	1.619	1.596	1.574	1.550	1.525	1.500	1.475	1.449	1.421	1.395	1.366	1.339	1.310	1.279	1.250	1.220	1.188	1.156	1.125	1.092	1.059	1.026	0.992	0.959	0.924	0.889	0.854	0.819	0.782	0.748	0.712	0.675	0.640	0.604	0.569	0.531	0.495	0.460	0.424	0.388	0.352	0.318	0.282	0.248	0.214	0.180	0.146	0.112	0.081	0.050	0.018	-0.012	-0.042	-0.072	-0.101	-0.129	-0.156	-0.181	-0.206	-0.231	-0.255	-0.278	-0.299	-0.320	-0.339	-0.358	-0.374	-0.390	-0.405	-0.419	-0.432	-0.442	-0.454	-0.461	-0.469	-0.475	-0.480	-0.484	-0.486	-0.488	-0.486	-0.485	-0.481	-0.476	-0.470	-0.464	-0.454	-0.444	-0.432	-0.420	-0.406	-0.390	-0.374	-0.356	-0.338	-0.316	-0.294	-0.271	-0.248	-0.221	-0.196	-0.169	-0.140	-0.110	-0.080	-0.049	-0.018	0.016	0.051	0.085	0.121	0.156	0.192	0.230	0.269	0.306	0.345	0.385	0.424	0.462	0.502	0.541	0.581	0.621	0.660	0.700	0.740	0.779	0.816	0.856	0.892	0.931	0.968	1.004	1.038	1.072	1.106	1.139	1.170	1.200	1.230	1.259	1.286	1.311	1.335	1.359	1.381	1.401	1.421	1.439	1.456	1.471	1.485	1.496	1.508	1.516	1.524	1.529	1.534	1.536	1.539	1.538	1.536	1.534	1.530	1.525	1.518	1.510	1.501	1.490	1.479	1.465	1.452	1.436	1.421	1.405	1.388	1.369	1.350	1.330	1.310	1.288	1.265	1.244	1.221	1.198	1.174	1.149	1.125	1.100	1.075	1.050	1.024	0.998	0.972	0.946	0.920	0.894	0.866	0.840	0.812	0.785	0.759	0.730	0.702	0.675	0.648	0.619	0.590	0.562	0.534	0.505	0.476	0.448	0.418	0.389	0.359	0.329	0.300	0.270	0.240	0.209	0.178	0.148	0.115	0.084	0.052	0.021	-0.010	-0.044	-0.075	-0.108	-0.140	-0.172	-0.205	-0.238	-0.269	-0.302	-0.334	-0.366	-0.399	-0.431	-0.462	-0.494	-0.525	-0.556	-0.586	-0.618	-0.648	-0.678	-0.705	-0.735	-0.762	-0.790	-0.816	-0.842	-0.868	-0.892	-0.918	-0.941	-0.964	-0.988	-1.009	-1.030	-1.050	-1.070	-1.089	-1.108	-1.124	-1.141	-1.159	-1.174	-1.189	-1.204	-1.218	-1.231	-1.244	-1.256	-1.268	-1.280	-1.291	-1.301	-1.311	-1.321	-1.330	-1.339	-1.348	-1.356	-1.365	-1.372	-1.380	-1.386	-1.394	-1.401	-1.408	-1.414	-1.419	-1.425	-1.431	-1.436	-1.441	-1.446	-1.451	-1.456	-1.460	-1.465	-1.468	-1.471	-1.474	-1.478	-1.480	-1.482	-1.484	-1.485	-1.486	-1.488	-1.489	-1.488	-1.488	-1.486	-1.484	-1.481	-1.479	-1.476	-1.472	-1.469	-1.462	-1.458	-1.451	-1.444	-1.438	-1.429	-1.420	-1.411	-1.402	-1.392	-1.381	-1.370	-1.358	-1.345	-1.332	-1.320	-1.305	-1.290	-1.275	-1.260	-1.242	-1.226	-1.209	-1.191	-1.174	-1.155	-1.136	-1.118	-1.096	-1.078	-1.056	-1.038	-1.016	-0.996	-0.975	-0.954	-0.932	-0.911	-0.890	-0.868	-0.848	-0.826	-0.804	-0.782	-0.761	-0.740	-0.718	-0.696	-0.676	-0.655	-0.634	-0.612	-0.591	-0.570	-0.550	-0.529	-0.509	-0.489	-0.468	-0.448	-0.428	-0.409	-0.389	-0.370	-0.349	-0.330	-0.310	-0.291	-0.272	-0.254	-0.234	-0.215	-0.196	-0.176	-0.158	-0.139	-0.118	-0.099	-0.080	-0.059	-0.039	-0.020	0.000	0.020	0.041	0.061	0.084	0.104	0.125	0.148	0.169	0.191	0.214	0.236	0.259	0.282	0.305	0.329	0.352	0.375	0.400	0.424	0.448	0.472	0.495	0.520	0.545	0.569	0.592	0.618	0.641	0.665	0.688	0.712	0.736	0.759	0.781	0.804	0.826	0.849	0.870	0.891	0.912	0.932	0.952	0.972	0.992	1.010	1.028	1.046	1.062	1.080	1.096	1.112	1.128	1.141	1.156	1.170	1.182	1.196	1.209	1.220	1.231	1.242	1.254	1.264	1.275	1.284	1.294	1.304	1.312	1.322	1.331	1.340	1.349	1.358	1.366	1.376	1.385	1.394	1.402	1.411	1.421	1.431	1.441	1.451	1.462	1.474	1.484	1.496	1.509	1.521	1.534	1.546	1.560	1.574	1.590	1.605	1.620	1.636	1.654	1.670	1.688	1.706	1.725	1.744	1.764	1.785	1.805	1.826	1.849	1.870	1.894	1.916	1.940	1.964	1.988	2.011	2.036	2.061	2.088	2.112	2.139	2.165	2.191	2.218	2.244	2.271	2.299	2.325	2.352	2.381	2.408	2.436	2.464	2.491	2.520	2.548	2.576	2.602	2.632	2.660	2.688	2.716	2.744	2.771	2.799	2.826	2.855	2.882	2.910	2.938	2.965	2.994	3.020	3.049	3.076	3.104	3.130	3.159	3.185	3.214	3.240	3.268	3.294	3.321	3.349	3.376	3.402	3.430	3.458	3.484	3.511	3.538	3.564	3.590	3.616	3.642	3.670	3.695	3.721	3.746	3.772	3.798	3.822	3.848	3.871	3.895	3.919	3.942	3.965	3.988	4.010	4.030	4.051	4.072	4.093	4.110	4.130	4.146	4.165	4.180	4.195	4.210	4.224	4.238	4.249	4.261	4.271	4.280	4.288	4.296	4.302	4.308	4.312	4.315	4.318	4.319	4.320	4.319	4.318	4.315	4.311	4.306	4.301	4.295	4.288	4.279	4.270	4.261	4.251	4.240	4.228	4.216	4.202	4.189	4.175	4.161	4.145	4.130	4.115	4.099	4.082	4.068	4.051	4.035	4.020	4.003	3.988	3.972	3.956	3.941	3.926	3.912	3.898	3.884	3.871	3.859	3.848	3.835	3.825	3.814	3.805	3.798	3.789	3.782	3.776	3.770	3.765	3.761	3.759	3.755	3.754	3.752	3.751	3.751	3.752	3.752	3.754	3.756	3.759	3.761	3.765	3.768	3.771	3.775	3.779	3.782	3.786	3.790	3.794	3.795	3.799	3.800	3.802	3.804	3.804	3.804	3.802	3.801	3.798	3.795	3.791	3.785	3.778	3.770	3.761	3.751	3.739	3.726	3.711	3.696	3.679	3.661	3.642	3.621	3.599	3.575	3.550	3.525	3.499	3.471	3.441	3.411	3.380	3.348	3.315	3.281	3.248	3.212	3.178	3.141	3.105	3.069	3.032	2.995	2.959	2.922	2.886	2.850	2.815	2.779	2.744	2.710	2.676	2.642	2.612	2.580	2.551	2.521	2.494	2.468	2.441	2.418	2.394	2.371	2.351	2.334	2.315	2.299	2.284	2.271	2.259	2.249	2.240	2.232	2.226	2.221	2.218	2.216	2.216	2.216	2.218	2.222	2.226	2.232	2.239	2.246	2.255	2.265	2.274	2.285	2.298	2.311	2.325	2.339	2.354	2.369	2.385	2.400	2.416	2.434	2.450	2.468	2.485	2.501	2.520	2.536	2.554	2.570	2.588	2.604	2.620	2.635	2.651	2.666	2.681	2.696	2.709	2.722	2.735	2.746	2.759	2.769	2.778	2.786	2.796	2.804	2.810	2.815	2.821	2.825	2.828	2.830	2.832	2.832	2.831	2.830	2.829	2.825	2.821	2.816	2.810	2.802	2.795	2.786	2.778	2.768	2.756	2.744	2.731	2.718	2.704	2.689	2.674	2.658	2.640	2.624	2.606	2.588	2.568	2.550	2.531	2.510	2.490	2.470	2.449	2.429	2.408	2.388	2.366	2.346	2.326	2.306	2.285	2.265	2.245	2.226	2.206	2.188	2.169	2.151	2.134	2.116	2.100	2.084	2.068	2.054	2.039	2.025	2.014	2.001	1.990	1.978	1.968	1.959	1.950	1.941	1.934	1.926	1.919	1.914	1.909	1.904	1.899	1.895	1.891	1.889	1.886	1.885	1.882	1.881	1.880	1.879	1.878	1.876	1.876	1.875	1.874	1.872	1.872	1.870	1.869	1.866	1.864	1.860	1.858	1.854	1.850	1.845	1.840	1.834	1.826	1.818	1.810	1.800	1.790	1.779	1.768	1.755	1.741	1.728	1.711	1.695	1.678	1.660	1.641	1.621	1.599	1.579	1.556	1.532	1.508	1.482	1.458	1.431	1.404	1.376	1.349	1.320	1.290	1.261	1.231	1.201	1.171	1.140	1.110	1.078	1.046	1.016	0.985	0.955	0.924	0.894	0.864	0.834	0.805	0.776	0.748	0.720	0.692	0.666	0.640	0.614	0.589	0.565	0.541	0.518	0.495	0.475	0.452	0.432	0.414	0.394	0.376	0.358	0.341	0.325	0.309	0.294	0.280	0.266	0.252	0.239	0.226	0.214	0.201	0.190	0.179	0.168	0.158	0.146	0.135	0.125	0.115	0.105	0.094	0.084	0.072	0.062	0.051	0.040	0.029	0.018	0.005	-0.006	-0.019	-0.032	-0.045	-0.059	-0.074	-0.089	-0.104	-0.120	-0.136	-0.152	-0.169	-0.188	-0.206	-0.225	-0.245	-0.265	-0.286	-0.306	-0.329	-0.351	-0.375	-0.398	-0.424	-0.448	-0.474	-0.499	-0.525	-0.552	-0.580	-0.610	-0.639	-0.669	-0.698	-0.729	-0.760	-0.791	-0.822	-0.855	-0.888	-0.920	-0.955	-0.988	-1.022	-1.058	-1.091	-1.128	-1.162	-1.199	-1.234	-1.271	-1.308	-1.342	-1.380	-1.416	-1.452	-1.489	-1.525	-1.561	-1.596	-1.632	-1.669	-1.705	-1.740	-1.775	-1.809	-1.844	-1.876	-1.909	-1.941	-1.974	-2.004	-2.035	-2.065	-2.094	-2.122	-2.150	-2.176	-2.202	-2.228	-2.250	-2.274	-2.296	-2.318	-2.338	-2.358	-2.375	-2.394	-2.410	-2.426	-2.441	-2.455	-2.469	-2.481	-2.494	-2.505	-2.516	-2.526	-2.535	-2.545	-2.554	-2.561	-2.570	-2.579	-2.588	-2.595	-2.604	-2.611	-2.620	-2.628	-2.638	-2.648	-2.658	-2.668	-2.680	-2.692	-2.704	-2.719	-2.734	-2.750	-2.766	-2.784	-2.804	-2.824	-2.845	-2.868	-2.891	-2.916	-2.942	-2.971	-3.001	-3.030	-3.062	-3.095	-3.129	-3.164	-3.199	-3.236	-3.275	-3.315	-3.354	-3.395	-3.436	-3.478	-3.520	-3.564	-3.606	-3.650	-3.692	-3.738	-3.780	-3.824	-3.866	-3.909	-3.950	-3.991	-4.031	-4.071	-4.111	-4.148	-4.185	-4.220	-4.255	-4.288	-4.319	-4.349	-4.376	-4.404	-4.430	-4.452	-4.475	-4.495	-4.514	-4.531	-4.545	-4.559	-4.570	-4.579	-4.588	-4.594	-4.599	-4.601	-4.602	-4.601	-4.601	-4.598	-4.594	-4.586	-4.580	-4.571	-4.561	-4.550	-4.539	-4.525	-4.511	-4.498	-4.482	-4.466	-4.450	-4.434	-4.416	-4.399	-4.380	-4.361	-4.344	-4.324	-4.305	-4.286	-4.268	-4.249	-4.230	-4.210	-4.192	-4.174	-4.156	-4.138	-4.120	-4.102	-4.085	-4.070	-4.052	-4.036	-4.020	-4.006	-3.990	-3.975	-3.961	-3.948	-3.934	-3.920	-3.908	-3.895	-3.882	-3.871	-3.859	-3.848	-3.836	-3.825	-3.815	-3.804	-3.795	-3.784	-3.774	-3.764	-3.754	-3.745	-3.735	-3.725	-3.715	-3.706	-3.696	-3.686	-3.676	-3.668	-3.658	-3.648	-3.639	-3.628	-3.618	-3.608	-3.596	-3.585	-3.575	-3.562	-3.551	-3.539	-3.526	-3.512	-3.500	-3.486	-3.471	-3.456	-3.440	-3.425	-3.408	-3.390	-3.371	-3.352	-3.332	-3.312	-3.291	-3.269	-3.246	-3.221	-3.196	-3.170	-3.144	-3.116	-3.088	-3.058	-3.028	-2.996	-2.964	-2.931	-2.898	-2.862	-2.826	-2.790	-2.752	-2.714	-2.675	-2.635	-2.595	-2.554	-2.512	-2.470	-2.428	-2.384	-2.341	-2.298	-2.254	-2.209	-2.164	-2.119	-2.075	-2.030	-1.986	-1.940	-1.896	-1.852	-1.808	-1.764	-1.721	-1.680	-1.638	-1.595	-1.554	-1.514	-1.474	-1.435	-1.396	-1.359	-1.322	-1.286	-1.251	-1.216	-1.182	-1.150	-1.119	-1.086	-1.056	-1.025	-0.996	-0.969	-0.941	-0.915	-0.888	-0.862	-0.838	-0.812	-0.789	-0.765	-0.742	-0.720	-0.698	-0.675	-0.655	-0.632	-0.611	-0.591	-0.570	-0.550	-0.529	-0.510	-0.489	-0.469	-0.448	-0.428	-0.408	-0.388	-0.366	-0.345	-0.325	-0.302	-0.282	-0.260	-0.239	-0.216	-0.194	-0.171	-0.148	-0.125	-0.101	-0.078	-0.054	-0.029	-0.004	0.021	0.046	0.071	0.096	0.122	0.149	0.175	0.202	0.230	0.256	0.285	0.314	0.341	0.370	0.399	0.430	0.459	0.489	0.519	0.550	0.581	0.611	0.644	0.676	0.708	0.740	0.772	0.805	0.840	0.872	0.906	0.940	0.974	1.009	1.041	1.076	1.110	1.145	1.179	1.212	1.246	1.280	1.314	1.346	1.380	1.412	1.444	1.476	1.508	1.538	1.569	1.598	1.626	1.654	1.681	1.708	1.732	1.758	1.781	1.804	1.824	1.844	1.864	1.881	1.898	1.914	1.929	1.941	1.952	1.964	1.974	1.982	1.989	1.994	1.999	2.002	2.005	2.006	2.007	2.006	2.005	2.002	1.999	1.995	1.990	1.985	1.979	1.972	1.965	1.958	1.949	1.941	1.932	1.924	1.916	1.906	1.898	1.890	1.881	1.872	1.866	1.859	1.852	1.845	1.839	1.832	1.829	1.825	1.821	1.818	1.815	1.814	1.812	1.814	1.814	1.815	1.818	1.821	1.825	1.829	1.835	1.841	1.848	1.855	1.862	1.871	1.880	1.891	1.900	1.911	1.921	1.932	1.945	1.955	1.968	1.979	1.990	2.001	2.013	2.024	2.035	2.046	2.055	2.066	2.075	2.084	2.091	2.100	2.108	2.112	2.118	2.122	2.126	2.128	2.130	2.130	2.130	2.129	2.125	2.122	2.118	2.111	2.104	2.095	2.086	2.075	2.065	2.052	2.038	2.024	2.007	1.991	1.974	1.955	1.936	1.916	1.896	1.875	1.852	1.831	1.809	1.786	1.762	1.739	1.715	1.691	1.668	1.644	1.620	1.596	1.574	1.551	1.530	1.508	1.486	1.466	1.446	1.428	1.410	1.391	1.376	1.361	1.346	1.332	1.320	1.308	1.298	1.288	1.280	1.272	1.266	1.261	1.256	1.252	1.251	1.250	1.249	1.250	1.251	1.252	1.256	1.259	1.264	1.269	1.272	1.279	1.284	1.290	1.295	1.301	1.309	1.314	1.320	1.326	1.332	1.336	1.342	1.346	1.350	1.354	1.355	1.356	1.358	1.358	1.356	1.354	1.350	1.346	1.340	1.335	1.326	1.318	1.308	1.296	1.284	1.270	1.256	1.239	1.221	1.204	1.182	1.162	1.139	1.116	1.091	1.066	1.038	1.010	0.981	0.952	0.921	0.889	0.856	0.824	0.790	0.755	0.720	0.685	0.648	0.611	0.574	0.536	0.499	0.461	0.424	0.385	0.346	0.309	0.270	0.232	0.194	0.158	0.120	0.082	0.048	0.011	-0.024	-0.059	-0.092	-0.126	-0.158	-0.189	-0.220	-0.250	-0.278	-0.306	-0.332	-0.359	-0.382	-0.406	-0.428	-0.449	-0.468	-0.485	-0.502	-0.518	-0.532	-0.544	-0.555	-0.564	-0.572	-0.579	-0.582	-0.586	-0.589	-0.588	-0.586	-0.584	-0.580	-0.574	-0.568	-0.559	-0.549	-0.538	-0.524	-0.510	-0.495	-0.479	-0.461	-0.442	-0.424	-0.402	-0.380	-0.359	-0.336	-0.312	-0.289	-0.264	-0.239	-0.212	-0.188	-0.161	-0.135	-0.109	-0.082	-0.058	-0.032	-0.006	0.019	0.044	0.066	0.090	0.112	0.135	0.156	0.176	0.195	0.212	0.231	0.248	0.261	0.276	0.290	0.301	0.312	0.321	0.330	0.338	0.344	0.349	0.352	0.354	0.356	0.358	0.356	0.355	0.352	0.349	0.345	0.339	0.334	0.328	0.320	0.311	0.302	0.295	0.285	0.276	0.266	0.256	0.245	0.235	0.225	0.215	0.205	0.195	0.185	0.178	0.168	0.159	0.151	0.144	0.138	0.132	0.128	0.122	0.119	0.116	0.114	0.112	0.112	0.114	0.114	0.116	0.120	0.125	0.130	0.136	0.145	0.152	0.161	0.172	0.184	0.195	0.209	0.224	0.238	0.254	0.270	0.288	0.305	0.325	0.342	0.364	0.384	0.404	0.426	0.448	0.471	0.492	0.516	0.539	0.562	0.586	0.610	0.634	0.658	0.682	0.705	0.729	0.752	0.776	0.799	0.821	0.844	0.866	0.889	0.909	0.930	0.949	0.970	0.989	1.006	1.024	1.041	1.058	1.072	1.088	1.101	1.114	1.128	1.139	1.149	1.159	1.168	1.175	1.184	1.190	1.195	1.200	1.205	1.209	1.211	1.214	1.215	1.216	1.218	1.216	1.215	1.212	1.211	1.210	1.206	1.204	1.199	1.196	1.192	1.188	1.184	1.180	1.175	1.171	1.168	1.164	1.160	1.156	1.151	1.149	1.146	1.144	1.141	1.140	1.139	1.138	1.138	1.139	1.140	1.141	1.142	1.145	1.150	1.152	1.158	1.162	1.169	1.175	1.182	1.191	1.200	1.209	1.220	1.230	1.241	1.254	1.266	1.279	1.292	1.308	1.322	1.338	1.354	1.370	1.388	1.404	1.422	1.440	1.458	1.476	1.495	1.514	1.534	1.552	1.572	1.591	1.611	1.630	1.650	1.669	1.689	1.708	1.726	1.746	1.764	1.782	1.801	1.819	1.835	1.852	1.869	1.885	1.899	1.912	1.926	1.940	1.952	1.965	1.975	1.986	1.996	2.005	2.011	2.019	2.024	2.029	2.033	2.036	2.039	2.039	2.039	2.039	2.036	2.034	2.030	2.026	2.020	2.014	2.007	1.999	1.990	1.980	1.970	1.959	1.948	1.935	1.922	1.908	1.895	1.881	1.865	1.851	1.835	1.821	1.805	1.789	1.774	1.758	1.741	1.726	1.710	1.696	1.680	1.666	1.651	1.636	1.624	1.610	1.598	1.585	1.572	1.561	1.551	1.540	1.530	1.521	1.512	1.504	1.496	1.490	1.482	1.476	1.470	1.465	1.461	1.455	1.451	1.448	1.442	1.440	1.436	1.434	1.430	1.428	1.422	1.420	1.416	1.412	1.409	1.405	1.400	1.395	1.389	1.385	1.378	1.371	1.364	1.355	1.348	1.338	1.328	1.316	1.305	1.292	1.279	1.265	1.250	1.235	1.219	1.202	1.185	1.166	1.146	1.126	1.106	1.084	1.064	1.041	1.018	0.994	0.970	0.945	0.919	0.895	0.869	0.842	0.818	0.790	0.764	0.736	0.710	0.682	0.658	0.630	0.604	0.578	0.552	0.526	0.500	0.475	0.451	0.426	0.402	0.379	0.356	0.335	0.312	0.292	0.271	0.251	0.232	0.215	0.198	0.180	0.164	0.150	0.135	0.121	0.109	0.096	0.085	0.075	0.064	0.056	0.046	0.039	0.032	0.026	0.020	0.016	0.011	0.009	0.005	0.002	0.000	-0.002	-0.002	-0.005	-0.005	-0.005	-0.006	-0.005	-0.005	-0.004	-0.002	-0.001	-0.001	0.000	0.001	0.001	0.001	0.002	0.002	0.002	0.002	0.002	0.001	0.001	0.000	-0.002	-0.004	-0.006	-0.010	-0.014	-0.016	-0.021	-0.026	-0.031	-0.036	-0.042	-0.050	-0.056	-0.064	-0.072	-0.080	-0.089	-0.098	-0.108	-0.119	-0.129	-0.140	-0.151	-0.162	-0.175	-0.188	-0.200	-0.211	-0.225	-0.239	-0.251	-0.265	-0.279	-0.291	-0.306	-0.320	-0.332	-0.346	-0.360	-0.372	-0.386	-0.400	-0.412	-0.425	-0.438	-0.449	-0.461	-0.472	-0.485	-0.495	-0.506	-0.518	-0.526	-0.536	-0.546	-0.555	-0.562	-0.571	-0.579	-0.585	-0.592	-0.599	-0.606	-0.611	-0.616	-0.621	-0.626	-0.630	-0.632	-0.636	-0.639	-0.642	-0.644	-0.646	-0.648	-0.649	-0.650	-0.651	-0.651	-0.651	-0.651	-0.650	-0.650	-0.649	-0.649	-0.648	-0.646	-0.645	-0.644	-0.642	-0.640	-0.639	-0.638	-0.636	-0.634	-0.632	-0.631	-0.629	-0.628	-0.628	-0.625	-0.624	-0.624	-0.622	-0.622	-0.621	-0.620	-0.619	-0.619	-0.619	-0.619	-0.619	-0.618	-0.618	-0.618	-0.618	-0.619	-0.619	-0.619	-0.620	-0.620	-0.621	-0.621	-0.622	-0.622	-0.624	-0.624	-0.625	-0.628	-0.628	-0.629	-0.630	-0.630	-0.632	-0.632	-0.634	-0.635	-0.638	-0.638	-0.639	-0.640	-0.641	-0.642	-0.645	-0.646	-0.648	-0.649	-0.650	-0.651	-0.652	-0.655	-0.656	-0.658	-0.660	-0.661	-0.664	-0.664	-0.666	-0.668	-0.671	-0.672	-0.674	-0.675	-0.678	-0.679	-0.680	-0.682	-0.684	-0.684	-0.686	-0.686	-0.688	-0.688	-0.689	-0.688	-0.688	-0.688	-0.688	-0.686	-0.685	-0.684	-0.682	-0.679	-0.678	-0.674	-0.671	-0.668	-0.662	-0.659	-0.655	-0.649	-0.644	-0.638	-0.631	-0.624	-0.618	-0.610	-0.602	-0.594	-0.586	-0.578	-0.569	-0.560	-0.550	-0.541	-0.532	-0.522	-0.514	-0.505	-0.496	-0.488	-0.479	-0.470	-0.462	-0.454	-0.448	-0.440	-0.434	-0.426	-0.421	-0.415	-0.411	-0.406	-0.404	-0.400	-0.398	-0.395	-0.394	-0.394	-0.395	-0.396	-0.399	-0.401	-0.404	-0.409	-0.412	-0.419	-0.424	-0.430	-0.438	-0.444	-0.452	-0.460	-0.469	-0.476	-0.486	-0.495	-0.506	-0.515	-0.525	-0.535	-0.544	-0.555	-0.565	-0.572	-0.582	-0.591	-0.600	-0.608	-0.615	-0.621	-0.628	-0.632	-0.638	-0.641	-0.645	-0.646	-0.648	-0.649	-0.648	-0.646	-0.645	-0.641	-0.638	-0.632	-0.626	-0.619	-0.610	-0.601	-0.591	-0.581	-0.570	-0.558	-0.544	-0.530	-0.515	-0.499	-0.482	-0.468	-0.450	-0.432	-0.414	-0.395	-0.376	-0.356	-0.338	-0.318	-0.299	-0.279	-0.259	-0.240	-0.220	-0.201	-0.182	-0.165	-0.146	-0.129	-0.112	-0.098	-0.081	-0.066	-0.052	-0.039	-0.026	-0.015	-0.006	0.002	0.012	0.020	0.025	0.030	0.034	0.036	0.038	0.039	0.038	0.035	0.032	0.028	0.022	0.016	0.009	-0.001	-0.010	-0.020	-0.032	-0.044	-0.058	-0.071	-0.086	-0.101	-0.118	-0.134	-0.150	-0.168	-0.185	-0.202	-0.221	-0.239	-0.258	-0.274	-0.291	-0.310	-0.328	-0.344	-0.360	-0.376	-0.392	-0.409	-0.422	-0.436	-0.449	-0.461	-0.474	-0.484	-0.494	-0.502	-0.510	-0.516	-0.524	-0.528	-0.531	-0.534	-0.535	-0.536	-0.535	-0.534	-0.531	-0.528	-0.522	-0.518	-0.510	-0.504	-0.495	-0.488	-0.476	-0.468	-0.456	-0.445	-0.432	-0.420	-0.406	-0.392	-0.380	-0.365	-0.350	-0.336	-0.322	-0.306	-0.292	-0.278	-0.264	-0.249	-0.235	-0.221	-0.208	-0.195	-0.181	-0.169	-0.158	-0.145	-0.134	-0.124	-0.114	-0.104	-0.096	-0.088	-0.080	-0.074	-0.068	-0.062	-0.058	-0.054	-0.050	-0.048	-0.046	-0.046	-0.045	-0.045	-0.046	-0.048	-0.051	-0.054	-0.058	-0.062	-0.068	-0.072	-0.080	-0.086	-0.094	-0.101	-0.110	-0.119	-0.128	-0.136	-0.146	-0.156	-0.168	-0.178	-0.189	-0.200	-0.211	-0.221	-0.234	-0.244	-0.255	-0.266	-0.278	-0.288	-0.299	-0.309	-0.319	-0.329	-0.339	-0.349	-0.358	-0.365	-0.375	-0.382	-0.389	-0.396	-0.402	-0.409	-0.414	-0.420	-0.425	-0.428	-0.432	-0.435	-0.436	-0.440	-0.441	-0.442	-0.442	-0.441	-0.441	-0.441	-0.439	-0.439	-0.436	-0.434	-0.431	-0.429	-0.425	-0.421	-0.419	-0.415	-0.411	-0.408	-0.404	-0.399	-0.395	-0.392	-0.389	-0.385	-0.381	-0.379	-0.375	-0.372	-0.370	-0.368	-0.366	-0.364	-0.364	-0.362	-0.361	-0.361	-0.362	-0.361	-0.362	-0.364	-0.366	-0.368	-0.370	-0.372	-0.376	-0.379	-0.382	-0.385	-0.389	-0.394	-0.399	-0.402	-0.406	-0.411	-0.415	-0.420	-0.424	-0.429	-0.434	-0.438	-0.441	-0.446	-0.449	-0.452	-0.456	-0.459	-0.461	-0.464	-0.466	-0.468	-0.469	-0.469	-0.470	-0.470	-0.470	-0.470	-0.469	-0.466	-0.465	-0.462	-0.460	-0.456	-0.451	-0.448	-0.444	-0.439	-0.434	-0.429	-0.422	-0.418	-0.410	-0.404	-0.396	-0.390	-0.382	-0.375	-0.368	-0.360	-0.351	-0.344	-0.336	-0.328	-0.320	-0.311	-0.302	-0.295	-0.285	-0.278	-0.269	-0.261	-0.252	-0.244	-0.236	-0.228	-0.219	-0.211	-0.202	-0.195	-0.186	-0.179	-0.170	-0.162	-0.154	-0.145	-0.138	-0.130	-0.121	-0.112	-0.104	-0.096	-0.088	-0.080	-0.070	-0.062	-0.054	-0.045	-0.038	-0.028	-0.020	-0.011	-0.002	0.006	0.015	0.022	0.031	0.040	0.046	0.054	0.061	0.069	0.075	0.081	0.086	0.092	0.098	0.102	0.106	0.110	0.115	0.118	0.119	0.121	0.122	0.122	0.124	0.122	0.121	0.121	0.119	0.115	0.112	0.108	0.102	0.098	0.092	0.085	0.079	0.072	0.065	0.056	0.049	0.039	0.031	0.021	0.012	0.002	-0.008	-0.018	-0.028	-0.038	-0.046	-0.055	-0.065	-0.072	-0.082	-0.090	-0.096	-0.105	-0.111	-0.116	-0.122	-0.126	-0.131	-0.132	-0.136	-0.136	-0.138	-0.136	-0.136	-0.134	-0.131	-0.126	-0.121	-0.116	-0.109	-0.101	-0.092	-0.082	-0.072	-0.061	-0.049	-0.036	-0.022	-0.008	0.008	0.024	0.041	0.058	0.076	0.094	0.112	0.131	0.151	0.171	0.191	0.212	0.232	0.254	0.274	0.295	0.316	0.336	0.356	0.376	0.398	0.418	0.438	0.458	0.475	0.494	0.512	0.530	0.548	0.564	0.580	0.595	0.611	0.625	0.640	0.652	0.665	0.678	0.688	0.698	0.709	0.718	0.725	0.734	0.740	0.748	0.752	0.758	0.762	0.765	0.769	0.770	0.772	0.774	0.772	0.772	0.772	0.771	0.769	0.766	0.764	0.760	0.755	0.751	0.746	0.741	0.736	0.730	0.724	0.718	0.711	0.704	0.698	0.690	0.684	0.675	0.669	0.662	0.656	0.648	0.641	0.635	0.629	0.624	0.618	0.612	0.608	0.605	0.600	0.596	0.595	0.591	0.591	0.589	0.589	0.590	0.591	0.594	0.596	0.601	0.605	0.611	0.616	0.624	0.632	0.642	0.652	0.664	0.676	0.689	0.704	0.719	0.734	0.751	0.770	0.789	0.809	0.829	0.850	0.874	0.896	0.920	0.945	0.971	0.998	1.025	1.052	1.080	1.109	1.138	1.169	1.198	1.229	1.260	1.289	1.321	1.352	1.384	1.414	1.446	1.476	1.508	1.536	1.568	1.598	1.626	1.655	1.682	1.711	1.738	1.762	1.789	1.814	1.838	1.860	1.881	1.902	1.922	1.941	1.959	1.976	1.991	2.006	2.020	2.033	2.044	2.054	2.062	2.070	2.078	2.084	2.088	2.091	2.092	2.095	2.095	2.095	2.092	2.090	2.088	2.084	2.079	2.074	2.068	2.060	2.054	2.045	2.038	2.027	2.019	2.009	1.999	1.989	1.978	1.966	1.955	1.944	1.932	1.920	1.908	1.896	1.884	1.871	1.859	1.846	1.834	1.821	1.809	1.795	1.784	1.771	1.758	1.745	1.732	1.719	1.706	1.691	1.678	1.665	1.651	1.636	1.622	1.606	1.592	1.576	1.561	1.545	1.529	1.511	1.496	1.476	1.459	1.440	1.421	1.401	1.381	1.361	1.340	1.316	1.295	1.272	1.250	1.225	1.200	1.175	1.151	1.125	1.099	1.072	1.045	1.018	0.990	0.961	0.934	0.905	0.875	0.845	0.816	0.788	0.756	0.726	0.696	0.666	0.636	0.606	0.575	0.545	0.515	0.485	0.455	0.425	0.396	0.368	0.336	0.309	0.280	0.251	0.224	0.196	0.168	0.141	0.116	0.090	0.064	0.038	0.014	-0.011	-0.035	-0.058	-0.080	-0.101	-0.124	-0.144	-0.164	-0.184	-0.201	-0.220	-0.238	-0.254	-0.270	-0.285	-0.300	-0.312	-0.326	-0.336	-0.349	-0.359	-0.368	-0.375	-0.384	-0.389	-0.394	-0.398	-0.401	-0.402	-0.402	-0.402	-0.401	-0.398	-0.394	-0.389	-0.381	-0.374	-0.365	-0.355	-0.342	-0.330	-0.315	-0.300	-0.284	-0.265	-0.245	-0.225	-0.204	-0.181	-0.156	-0.131	-0.105	-0.076	-0.049	-0.019	0.012	0.045	0.078	0.111	0.146	0.181	0.218	0.254	0.291	0.330	0.368	0.408	0.445	0.485	0.524	0.564	0.604	0.644	0.684	0.724	0.761	0.801	0.839	0.878	0.914	0.950	0.986	1.020	1.054	1.086	1.119	1.150	1.179	1.208	1.234	1.260	1.284	1.306	1.328	1.348	1.366	1.382	1.398	1.411	1.424	1.432	1.442	1.449	1.455	1.459	1.461	1.461	1.460	1.458	1.455	1.450	1.442	1.435	1.428	1.416	1.405	1.392	1.380	1.365	1.349	1.332	1.316	1.299	1.280	1.261	1.241	1.221	1.200	1.180	1.159	1.136	1.114	1.091	1.069	1.046	1.024	1.000	0.978	0.955	0.931	0.908	0.885	0.861	0.839	0.815	0.791	0.768	0.744	0.720	0.696	0.672	0.649	0.622	0.599	0.574	0.548	0.522	0.498	0.471	0.445	0.419	0.391	0.365	0.336	0.308	0.279	0.250	0.220	0.190	0.160	0.129	0.098	0.066	0.034	0.001	-0.032	-0.065	-0.100	-0.134	-0.168	-0.204	-0.239	-0.272	-0.309	-0.345	-0.380	-0.416	-0.451	-0.488	-0.522	-0.559	-0.594	-0.630	-0.664	-0.700	-0.734	-0.768	-0.801	-0.835	-0.868	-0.899	-0.931	-0.962	-0.992	-1.022	-1.052	-1.081	-1.110	-1.136	-1.164	-1.189	-1.214	-1.239	-1.262	-1.285	-1.308	-1.330	-1.350	-1.370	-1.390	-1.409	-1.426	-1.444	-1.460	-1.476	-1.492	-1.508	-1.520	-1.535	-1.546	-1.560	-1.571	-1.584	-1.594	-1.604	-1.615	-1.624	-1.632	-1.640	-1.649	-1.656	-1.664	-1.670	-1.675	-1.681	-1.686	-1.690	-1.695	-1.699	-1.702	-1.705	-1.708	-1.710	-1.712	-1.714	-1.712	-1.714	-1.714	-1.714	-1.711	-1.710	-1.708	-1.705	-1.702	-1.699	-1.695	-1.691	-1.685	-1.680	-1.675	-1.668	-1.661	-1.654	-1.645	-1.636	-1.628	-1.619	-1.609	-1.599	-1.588	-1.576	-1.565	-1.554	-1.540	-1.528	-1.514	-1.501	-1.486	-1.471	-1.456	-1.441	-1.425	-1.409	-1.390	-1.374	-1.355	-1.338	-1.319	-1.300	-1.281	-1.260	-1.241	-1.220	-1.200	-1.179	-1.156	-1.135	-1.112	-1.091	-1.069	-1.045	-1.022	-1.000	-0.976	-0.954	-0.931	-0.908	-0.885	-0.860	-0.838	-0.815	-0.790	-0.769	-0.745	-0.722	-0.700	-0.676	-0.655	-0.632	-0.611	-0.589	-0.569	-0.548	-0.528	-0.507	-0.488	-0.468	-0.448	-0.430	-0.412	-0.394	-0.376	-0.360	-0.344	-0.328	-0.311	-0.295	-0.281	-0.266	-0.251	-0.238	-0.224	-0.210	-0.196	-0.182	-0.169	-0.156	-0.142	-0.130	-0.118	-0.104	-0.091	-0.078	-0.064	-0.050	-0.038	-0.024	-0.010	0.004	0.020	0.034	0.049	0.064	0.080	0.096	0.112	0.129	0.148	0.164	0.182	0.200	0.219	0.238	0.258	0.276	0.296	0.316	0.336	0.358	0.378	0.399	0.421	0.442	0.464	0.485	0.506	0.529	0.550	0.572	0.595	0.615	0.638	0.659	0.681	0.702	0.724	0.744	0.765	0.785	0.806	0.826	0.846	0.865	0.884	0.902	0.921	0.940	0.958	0.975	0.992	1.009	1.026	1.042	1.058	1.074	1.089	1.105	1.120	1.135	1.149	1.164	1.179	1.191	1.206	1.220	1.235	1.249	1.261	1.275	1.290	1.304	1.318	1.331	1.346	1.360	1.374	1.389	1.402	1.418	1.434	1.449	1.464	1.479	1.495	1.511	1.528	1.544	1.561	1.578	1.595	1.612	1.630	1.649	1.668	1.685	1.704	1.722	1.744	1.762	1.782	1.801	1.822	1.842	1.862	1.884	1.904	1.925	1.945	1.968	1.989	2.010	2.030	2.051	2.072	2.094	2.115	2.136	2.158	2.180	2.201	2.222	2.245	2.266	2.289	2.309	2.331	2.352	2.375	2.396	2.418	2.440	2.461	2.484	2.505	2.529	2.550	2.572	2.595	2.618	2.641	2.664	2.688	2.710	2.734	2.759	2.784	2.809	2.834	2.859	2.884	2.910	2.936	2.962	2.989	3.018	3.044	3.072	3.100	3.129	3.158	3.186	3.215	3.246	3.275	3.305	3.334	3.365	3.395	3.425	3.456	3.485	3.516	3.545	3.575	3.605	3.635	3.664	3.692	3.721	3.749	3.776	3.804	3.830	3.856	3.881	3.905	3.928	3.951	3.972	3.994	4.012	4.032	4.050	4.068	4.084	4.099	4.112	4.124	4.136	4.146	4.154	4.162	4.170	4.175	4.179	4.182	4.185	4.185	4.185	4.184	4.181	4.179	4.174	4.169	4.162	4.155	4.148	4.138	4.129	4.118	4.106	4.095	4.084	4.070	4.058	4.044	4.030	4.016	4.003	3.988	3.972	3.959	3.944	3.929	3.914	3.900	3.886	3.871	3.858	3.845	3.831	3.819	3.806	3.795	3.784	3.772	3.762	3.754	3.744	3.736	3.728	3.721	3.715	3.709	3.704	3.700	3.695	3.691	3.690	3.686	3.685	3.682	3.681	3.680	3.681	3.680	3.680	3.681	3.681	3.681	3.682	3.682	3.682	3.682	3.682	3.682	3.681	3.681	3.680	3.676	3.675	3.671	3.668	3.662	3.658	3.650	3.642	3.635	3.625	3.614	3.604	3.590	3.576	3.561	3.545	3.529	3.510	3.490	3.469	3.448	3.424	3.400	3.375	3.349	3.322	3.294	3.264	3.235	3.204	3.172	3.140	3.108	3.075	3.040	3.006	2.971	2.938	2.902	2.869	2.834	2.799	2.764	2.730	2.696	2.664	2.631	2.599	2.568	2.538	2.508	2.479	2.451	2.424	2.399	2.374	2.350	2.328	2.308	2.286	2.268	2.250	2.235	2.221	2.208	2.195	2.185	2.175	2.168	2.161	2.156	2.151	2.149	2.148	2.146	2.148	2.149	2.151	2.156	2.160	2.166	2.172	2.180	2.188	2.196	2.205	2.215	2.228	2.238	2.250	2.261	2.274	2.286	2.299	2.312	2.325	2.338	2.351	2.365	2.376	2.390	2.402	2.416	2.428	2.440	2.451	2.462	2.474	2.485	2.494	2.504	2.512	2.521	2.529	2.538	2.544	2.551	2.556	2.561	2.565	2.569	2.571	2.574	2.576	2.578	2.579	2.578	2.576	2.575	2.572	2.569	2.565	2.560	2.555	2.550	2.542	2.535	2.528	2.519	2.509	2.500	2.490	2.479	2.468	2.455	2.441	2.429	2.415	2.400	2.386	2.371	2.356	2.340	2.324	2.308	2.291	2.274	2.258	2.239	2.221	2.204	2.186	2.169	2.150	2.131	2.114	2.095	2.078	2.059	2.041	2.024	2.006	1.990	1.972	1.955	1.938	1.922	1.906	1.889	1.874	1.860	1.844	1.830	1.816	1.802	1.790	1.778	1.766	1.754	1.742	1.732	1.721	1.711	1.702	1.692	1.685	1.678	1.669	1.662	1.656	1.649	1.644	1.639	1.632	1.629	1.624	1.619	1.614	1.610	1.608	1.604	1.600	1.598	1.594	1.590	1.586	1.582	1.579	1.575	1.570	1.565	1.560	1.556	1.550	1.544	1.536	1.529	1.521	1.512	1.502	1.494	1.482	1.470	1.459	1.445	1.431	1.416	1.400	1.384	1.365	1.348	1.328	1.308	1.285	1.264	1.240	1.216	1.191	1.165	1.139	1.110	1.081	1.051	1.022	0.991	0.960	0.929	0.896	0.864	0.830	0.796	0.762	0.728	0.694	0.658	0.622	0.588	0.554	0.520	0.485	0.451	0.418	0.384	0.350	0.319	0.286	0.255	0.225	0.194	0.165	0.138	0.110	0.082	0.056	0.031	0.006	-0.018	-0.040	-0.061	-0.082	-0.102	-0.120	-0.139	-0.156	-0.171	-0.188	-0.202	-0.215	-0.229	-0.241	-0.252	-0.264	-0.275	-0.285	-0.294	-0.304	-0.312	-0.321	-0.328	-0.336	-0.344	-0.351	-0.359	-0.366	-0.374	-0.381	-0.390	-0.398	-0.406	-0.415	-0.422	-0.432	-0.442	-0.452	-0.464	-0.474	-0.486	-0.499	-0.512	-0.526	-0.540	-0.555	-0.571	-0.589	-0.606	-0.624	-0.642	-0.662	-0.684	-0.705	-0.726	-0.750	-0.774	-0.799	-0.824	-0.850	-0.875	-0.902	-0.932	-0.960	-0.990	-1.020	-1.051	-1.081	-1.114	-1.146	-1.179	-1.212	-1.246	-1.281	-1.315	-1.350	-1.385	-1.422	-1.458	-1.494	-1.531	-1.568	-1.605	-1.642	-1.680	-1.718	-1.755	-1.792	-1.831	-1.869	-1.905	-1.944	-1.981	-2.018	-2.056	-2.092	-2.129	-2.165	-2.202	-2.238	-2.274	-2.309	-2.342	-2.378	-2.411	-2.444	-2.475	-2.508	-2.539	-2.570	-2.599	-2.629	-2.655	-2.684	-2.710	-2.736	-2.760	-2.785	-2.809	-2.831	-2.852	-2.872	-2.892	-2.911	-2.930	-2.948	-2.964	-2.979	-2.995	-3.009	-3.022	-3.036	-3.049	-3.060	-3.074	-3.085	-3.095	-3.106	-3.118	-3.128	-3.138	-3.150	-3.160	-3.171	-3.181	-3.192	-3.206	-3.218	-3.231	-3.245	-3.259	-3.274	-3.290	-3.308	-3.325	-3.344	-3.365	-3.386	-3.408	-3.432	-3.456	-3.482	-3.510	-3.538	-3.568	-3.599	-3.631	-3.664	-3.699	-3.734	-3.771	-3.809	-3.848	-3.888	-3.928	-3.970	-4.011	-4.055	-4.099	-4.142	-4.186	-4.230	-4.275	-4.319	-4.364	-4.409	-4.452	-4.495	-4.539	-4.581	-4.622	-4.664	-4.704	-4.742	-4.780	-4.816	-4.851	-4.886	-4.918	-4.949	-4.978	-5.005	-5.031	-5.055	-5.078	-5.098	-5.116	-5.134	-5.149	-5.161	-5.172	-5.181	-5.189	-5.195	-5.199	-5.201	-5.201	-5.200	-5.198	-5.192	-5.188	-5.180	-5.172	-5.162	-5.150	-5.139	-5.125	-5.110	-5.095	-5.079	-5.062	-5.045	-5.028	-5.008	-4.988	-4.969	-4.949	-4.929	-4.909	-4.888	-4.866	-4.845	-4.824	-4.804	-4.782	-4.762	-4.741	-4.720	-4.700	-4.680	-4.660	-4.641	-4.621	-4.601	-4.581	-4.564	-4.545	-4.525	-4.509	-4.490	-4.472	-4.455	-4.438	-4.421	-4.404	-4.388	-4.372	-4.355	-4.339	-4.324	-4.309	-4.294	-4.278	-4.262	-4.248	-4.232	-4.218	-4.204	-4.189	-4.174	-4.160	-4.145	-4.131	-4.116	-4.104	-4.089	-4.075	-4.061	-4.048	-4.034	-4.020	-4.008	-3.994	-3.981	-3.968	-3.955	-3.941	-3.929	-3.915	-3.901	-3.889	-3.875	-3.861	-3.848	-3.834	-3.819	-3.806	-3.790	-3.776	-3.759	-3.744	-3.728	-3.710	-3.692	-3.675	-3.656	-3.638	-3.618	-3.598	-3.576	-3.554	-3.530	-3.508	-3.484	-3.458	-3.430	-3.404	-3.375	-3.346	-3.316	-3.285	-3.252	-3.220	-3.185	-3.150	-3.115	-3.078	-3.040	-3.002	-2.961	-2.921	-2.880	-2.839	-2.796	-2.752	-2.709	-2.665	-2.620	-2.575	-2.530	-2.484	-2.438	-2.392	-2.345	-2.299	-2.252	-2.206	-2.161	-2.114	-2.069	-2.022	-1.979	-1.934	-1.890	-1.845	-1.802	-1.760	-1.716	-1.676	-1.635	-1.595	-1.555	-1.518	-1.479	-1.442	-1.405	-1.369	-1.334	-1.300	-1.268	-1.235	-1.202	-1.171	-1.140	-1.111	-1.081	-1.051	-1.024	-0.996	-0.969	-0.942	-0.916	-0.891	-0.865	-0.840	-0.815	-0.792	-0.768	-0.744	-0.720	-0.696	-0.674	-0.651	-0.628	-0.605	-0.582	-0.559	-0.535	-0.512	-0.489	-0.466	-0.442	-0.419	-0.395	-0.370	-0.346	-0.322	-0.298	-0.271	-0.246	-0.220	-0.195	-0.169	-0.142	-0.114	-0.088	-0.060	-0.031	-0.001	0.028	0.056	0.086	0.118	0.149	0.180	0.212	0.245	0.278	0.311	0.346	0.380	0.415	0.450	0.486	0.524	0.560	0.596	0.635	0.672	0.710	0.750	0.789	0.828	0.866	0.908	0.946	0.985	1.025	1.064	1.104	1.144	1.182	1.221	1.260	1.299	1.335	1.374	1.410	1.446	1.481	1.516	1.549	1.582	1.614	1.645	1.675	1.704	1.731	1.759	1.782	1.808	1.829	1.851	1.870	1.889	1.905	1.921	1.935	1.948	1.959	1.969	1.976	1.984	1.990	1.994	1.996	1.999	2.000	1.999	1.996	1.994	1.990	1.986	1.981	1.974	1.968	1.960	1.951	1.941	1.932	1.922	1.912	1.902	1.892	1.882	1.871	1.861	1.851	1.841	1.831	1.822	1.814	1.806	1.798	1.790	1.784	1.778	1.772	1.766	1.762	1.760	1.756	1.754	1.752	1.752	1.752	1.754	1.755	1.758	1.760	1.764	1.768	1.772	1.779	1.784	1.790	1.796	1.804	1.811	1.819	1.828	1.835	1.844	1.851	1.860	1.869	1.876	1.884	1.892	1.899	1.906	1.912	1.919	1.924	1.930	1.935	1.938	1.941	1.944	1.946	1.948	1.946	1.946	1.945	1.942	1.939	1.934	1.929	1.922	1.915	1.905	1.896	1.885	1.874	1.861	1.848	1.834	1.818	1.800	1.784	1.765	1.746	1.725	1.705	1.684	1.662	1.639	1.616	1.592	1.568	1.544	1.519	1.494	1.468	1.442	1.418	1.391	1.366	1.340	1.316	1.291	1.266	1.242	1.218	1.195	1.171	1.150	1.128	1.108	1.088	1.069	1.050	1.032	1.015	1.000	0.985	0.972	0.959	0.948	0.936	0.926	0.916	0.910	0.901	0.896	0.891	0.886	0.884	0.880	0.879	0.878	0.876	0.876	0.878	0.878	0.879	0.882	0.882	0.886	0.888	0.891	0.894	0.898	0.900	0.901	0.904	0.906	0.906	0.908	0.909	0.908	0.908	0.905	0.904	0.900	0.895	0.891	0.885	0.878	0.869	0.860	0.850	0.839	0.825	0.811	0.796	0.780	0.762	0.744	0.724	0.702	0.680	0.656	0.632	0.606	0.579	0.551	0.521	0.491	0.460	0.428	0.395	0.360	0.325	0.290	0.254	0.216	0.179	0.140	0.102	0.062	0.024	-0.016	-0.058	-0.096	-0.136	-0.178	-0.218	-0.259	-0.299	-0.339	-0.378	-0.418	-0.456	-0.496	-0.532	-0.571	-0.608	-0.644	-0.679	-0.712	-0.746	-0.779	-0.810	-0.840	-0.870	-0.899	-0.924	-0.951	-0.975	-0.996	-1.018	-1.038	-1.058	-1.072	-1.089	-1.102	-1.114	-1.124	-1.132	-1.139	-1.144	-1.148	-1.150	-1.149	-1.148	-1.144	-1.138	-1.131	-1.122	-1.111	-1.099	-1.085	-1.071	-1.054	-1.035	-1.016	-0.995	-0.974	-0.951	-0.926	-0.900	-0.874	-0.846	-0.819	-0.790	-0.761	-0.731	-0.701	-0.670	-0.639	-0.608	-0.576	-0.545	-0.515	-0.482	-0.452	-0.421	-0.391	-0.362	-0.334	-0.305	-0.279	-0.251	-0.226	-0.201	-0.179	-0.155	-0.134	-0.115	-0.095	-0.078	-0.061	-0.046	-0.031	-0.019	-0.008	0.002	0.012	0.020	0.025	0.031	0.035	0.038	0.040	0.041	0.040	0.039	0.036	0.032	0.029	0.025	0.019	0.014	0.006	-0.001	-0.009	-0.018	-0.025	-0.034	-0.042	-0.051	-0.061	-0.070	-0.079	-0.086	-0.096	-0.104	-0.111	-0.120	-0.126	-0.131	-0.139	-0.144	-0.148	-0.151	-0.155	-0.158	-0.158	-0.159	-0.160	-0.158	-0.156	-0.152	-0.150	-0.144	-0.140	-0.132	-0.125	-0.116	-0.108	-0.098	-0.086	-0.074	-0.061	-0.048	-0.032	-0.018	-0.001	0.015	0.034	0.052	0.070	0.090	0.110	0.131	0.152	0.175	0.198	0.220	0.242	0.266	0.290	0.315	0.340	0.364	0.388	0.412	0.438	0.462	0.486	0.511	0.535	0.561	0.585	0.608	0.632	0.655	0.679	0.702	0.724	0.746	0.768	0.789	0.810	0.829	0.849	0.866	0.886	0.904	0.920	0.938	0.952	0.968	0.982	0.996	1.009	1.022	1.034	1.046	1.056	1.066	1.076	1.085	1.094	1.101	1.109	1.116	1.122	1.129	1.134	1.140	1.145	1.150	1.154	1.158	1.162	1.166	1.170	1.174	1.176	1.181	1.184	1.188	1.190	1.195	1.198	1.201	1.204	1.209	1.212	1.216	1.221	1.225	1.230	1.235	1.240	1.246	1.251	1.258	1.264	1.271	1.276	1.285	1.291	1.300	1.308	1.315	1.324	1.334	1.344	1.354	1.362	1.375	1.385	1.396	1.409	1.420	1.432	1.445	1.459	1.472	1.485	1.500	1.515	1.530	1.545	1.560	1.576	1.592	1.609	1.624	1.641	1.659	1.676	1.694	1.712	1.730	1.748	1.766	1.784	1.804	1.821	1.840	1.858	1.875	1.894	1.911	1.929	1.946	1.962	1.979	1.995	2.010	2.026	2.040	2.054	2.066	2.079	2.090	2.100	2.110	2.119	2.128	2.134	2.140	2.145	2.149	2.151	2.152	2.154	2.154	2.151	2.148	2.144	2.139	2.131	2.125	2.116	2.106	2.096	2.085	2.071	2.059	2.044	2.029	2.013	1.996	1.979	1.961	1.942	1.924	1.904	1.885	1.865	1.845	1.825	1.805	1.784	1.765	1.744	1.725	1.705	1.686	1.668	1.649	1.631	1.614	1.598	1.581	1.565	1.551	1.538	1.524	1.510	1.498	1.488	1.476	1.466	1.459	1.449	1.441	1.435	1.429	1.422	1.419	1.414	1.410	1.405	1.402	1.399	1.398	1.395	1.394	1.391	1.389	1.388	1.385	1.384	1.381	1.379	1.378	1.374	1.370	1.368	1.362	1.358	1.352	1.346	1.340	1.332	1.324	1.315	1.305	1.295	1.282	1.270	1.258	1.244	1.229	1.212	1.196	1.178	1.159	1.140	1.119	1.098	1.076	1.054	1.029	1.005	0.980	0.955	0.928	0.901	0.874	0.845	0.818	0.789	0.759	0.730	0.700	0.670	0.640	0.610	0.581	0.550	0.520	0.490	0.461	0.432	0.404	0.375	0.346	0.319	0.292	0.266	0.241	0.215	0.191	0.168	0.145	0.124	0.104	0.084	0.065	0.048	0.030	0.014	-0.002	-0.016	-0.028	-0.040	-0.051	-0.061	-0.070	-0.079	-0.086	-0.092	-0.099	-0.102	-0.108	-0.111	-0.112	-0.115	-0.116	-0.116	-0.116	-0.115	-0.115	-0.114	-0.112	-0.110	-0.109	-0.105	-0.104	-0.100	-0.099	-0.096	-0.094	-0.092	-0.090	-0.089	-0.088	-0.086	-0.085	-0.085	-0.086	-0.086	-0.088	-0.090	-0.092	-0.095	-0.099	-0.104	-0.108	-0.114	-0.119	-0.125	-0.132	-0.140	-0.149	-0.158	-0.168	-0.178	-0.188	-0.200	-0.211	-0.224	-0.236	-0.250	-0.262	-0.276	-0.290	-0.305	-0.319	-0.334	-0.349	-0.364	-0.379	-0.395	-0.410	-0.424	-0.439	-0.455	-0.469	-0.484	-0.498	-0.511	-0.525	-0.539	-0.552	-0.564	-0.576	-0.589	-0.601	-0.611	-0.622	-0.631	-0.642	-0.651	-0.660	-0.669	-0.676	-0.682	-0.691	-0.696	-0.702	-0.708	-0.712	-0.716	-0.720	-0.724	-0.728	-0.730	-0.731	-0.734	-0.735	-0.736	-0.738	-0.739	-0.739	-0.739	-0.739	-0.739	-0.738	-0.738	-0.736	-0.736	-0.734	-0.734	-0.732	-0.732	-0.731	-0.731	-0.731	-0.730	-0.729	-0.730	-0.730	-0.730	-0.729	-0.730	-0.732	-0.732	-0.735	-0.738	-0.739	-0.741	-0.745	-0.749	-0.751	-0.755	-0.759	-0.762	-0.768	-0.772	-0.778	-0.781	-0.788	-0.794	-0.798	-0.805	-0.810	-0.816	-0.822	-0.829	-0.835	-0.840	-0.848	-0.854	-0.859	-0.865	-0.870	-0.876	-0.881	-0.885	-0.890	-0.895	-0.899	-0.902	-0.906	-0.910	-0.912	-0.915	-0.918	-0.919	-0.920	-0.921	-0.922	-0.921	-0.922	-0.921	-0.921	-0.920	-0.918	-0.916	-0.914	-0.911	-0.909	-0.905	-0.901	-0.899	-0.894	-0.891	-0.886	-0.881	-0.879	-0.874	-0.869	-0.864	-0.859	-0.854	-0.849	-0.844	-0.838	-0.832	-0.828	-0.821	-0.816	-0.811	-0.805	-0.799	-0.794	-0.788	-0.781	-0.776	-0.769	-0.764	-0.758	-0.750	-0.744	-0.738	-0.731	-0.724	-0.718	-0.709	-0.702	-0.695	-0.686	-0.679	-0.670	-0.661	-0.652	-0.644	-0.635	-0.625	-0.615	-0.605	-0.595	-0.585	-0.575	-0.564	-0.554	-0.544	-0.534	-0.522	-0.512	-0.502	-0.492	-0.481	-0.471	-0.461	-0.452	-0.442	-0.434	-0.425	-0.418	-0.410	-0.402	-0.396	-0.390	-0.384	-0.379	-0.375	-0.371	-0.368	-0.366	-0.364	-0.364	-0.364	-0.364	-0.365	-0.368	-0.370	-0.372	-0.378	-0.382	-0.388	-0.392	-0.399	-0.406	-0.412	-0.420	-0.429	-0.436	-0.445	-0.455	-0.464	-0.474	-0.484	-0.492	-0.502	-0.512	-0.521	-0.530	-0.539	-0.548	-0.554	-0.561	-0.569	-0.576	-0.581	-0.588	-0.591	-0.595	-0.599	-0.601	-0.601	-0.602	-0.602	-0.602	-0.599	-0.598	-0.592	-0.589	-0.582	-0.576	-0.569	-0.560	-0.551	-0.540	-0.530	-0.518	-0.506	-0.492	-0.479	-0.465	-0.450	-0.435	-0.418	-0.402	-0.385	-0.369	-0.351	-0.332	-0.315	-0.298	-0.280	-0.261	-0.244	-0.226	-0.210	-0.191	-0.175	-0.158	-0.144	-0.128	-0.112	-0.098	-0.085	-0.072	-0.061	-0.050	-0.040	-0.031	-0.024	-0.016	-0.010	-0.006	-0.002	0.000	0.002	0.002	0.002	0.000	-0.002	-0.008	-0.014	-0.019	-0.026	-0.036	-0.046	-0.058	-0.069	-0.081	-0.095	-0.110	-0.125	-0.141	-0.159	-0.176	-0.194	-0.212	-0.231	-0.251	-0.271	-0.290	-0.310	-0.330	-0.350	-0.370	-0.390	-0.410	-0.430	-0.449	-0.468	-0.485	-0.502	-0.520	-0.535	-0.550	-0.564	-0.578	-0.590	-0.601	-0.612	-0.621	-0.630	-0.636	-0.642	-0.646	-0.649	-0.650	-0.650	-0.650	-0.648	-0.645	-0.639	-0.634	-0.628	-0.619	-0.610	-0.600	-0.588	-0.576	-0.562	-0.548	-0.534	-0.518	-0.501	-0.485	-0.468	-0.450	-0.431	-0.412	-0.394	-0.375	-0.356	-0.338	-0.319	-0.300	-0.282	-0.264	-0.245	-0.228	-0.210	-0.195	-0.179	-0.164	-0.150	-0.135	-0.122	-0.111	-0.101	-0.090	-0.081	-0.074	-0.068	-0.061	-0.056	-0.052	-0.050	-0.049	-0.049	-0.049	-0.051	-0.054	-0.056	-0.061	-0.069	-0.075	-0.082	-0.091	-0.101	-0.112	-0.124	-0.135	-0.148	-0.161	-0.175	-0.189	-0.205	-0.220	-0.236	-0.251	-0.269	-0.285	-0.302	-0.319	-0.336	-0.354	-0.369	-0.386	-0.404	-0.420	-0.436	-0.450	-0.466	-0.481	-0.496	-0.510	-0.522	-0.536	-0.548	-0.559	-0.570	-0.581	-0.590	-0.599	-0.606	-0.614	-0.621	-0.628	-0.632	-0.636	-0.641	-0.644	-0.648	-0.648	-0.649	-0.650	-0.650	-0.650	-0.649	-0.648	-0.645	-0.642	-0.641	-0.638	-0.635	-0.631	-0.628	-0.624	-0.620	-0.616	-0.612	-0.609	-0.606	-0.602	-0.600	-0.598	-0.594	-0.591	-0.590	-0.589	-0.589	-0.588	-0.588	-0.589	-0.589	-0.590	-0.592	-0.594	-0.598	-0.601	-0.606	-0.610	-0.615	-0.620	-0.626	-0.632	-0.639	-0.646	-0.655	-0.661	-0.670	-0.678	-0.686	-0.694	-0.702	-0.711	-0.720	-0.728	-0.736	-0.745	-0.752	-0.760	-0.768	-0.775	-0.781	-0.789	-0.794	-0.799	-0.804	-0.809	-0.812	-0.816	-0.818	-0.819	-0.821	-0.821	-0.821	-0.821	-0.819	-0.818	-0.815	-0.811	-0.806	-0.801	-0.796	-0.790	-0.782	-0.775	-0.768	-0.759	-0.751	-0.741	-0.731	-0.722	-0.711	-0.701	-0.689	-0.678	-0.666	-0.655	-0.642	-0.630	-0.619	-0.606	-0.594	-0.581	-0.570	-0.558	-0.546	-0.535	-0.521	-0.510	-0.499	-0.489	-0.478	-0.466	-0.455	-0.445	-0.435	-0.426	-0.416	-0.406	-0.398	-0.388	-0.380	-0.371	-0.362	-0.355	-0.349	-0.340	-0.334	-0.326	-0.320	-0.314	-0.308	-0.301	-0.295	-0.290	-0.285	-0.279	-0.275	-0.270	-0.266	-0.262	-0.259	-0.254	-0.251	-0.249	-0.246	-0.245	-0.242	-0.241	100.000	5.000	2.000	1.000	4.000	0.000	0.000	0.000	0.000	0.000	0.000	0.000	0.000	0.000	0.000	0.000	0.000	0.000	-2.274	-2.306	-2.336	-2.365	-2.391	-2.416	-2.439	-2.460	-2.480	-2.498	-2.514	-2.528	-2.540	-2.549	-2.558	-2.565	-2.569	-2.572	-2.574	-2.572	-2.571	-2.568	-2.561	-2.555	-2.546	-2.538	-2.526	-2.514	-2.500	-2.485	-2.470	-2.454	-2.435	-2.416	-2.396	-2.376	-2.355	-2.334	-2.312	-2.290	-2.266	-2.244	-2.220	-2.196	-2.172	-2.149	-2.126	-2.101	-2.078	-2.055	-2.033	-2.009	-1.986	-1.964	-1.944	-1.922	-1.902	-1.882	-1.862	-1.845	-1.826	-1.811	-1.794	-1.779	-1.765	-1.751	-1.739	-1.726	-1.716	-1.708	-1.699	-1.691	-1.684	-1.678	-1.672	-1.670	-1.668	-1.665	-1.665	-1.665	-1.668	-1.670	-1.671	-1.678	-1.682	-1.688	-1.695	-1.702	-1.710	-1.719	-1.729	-1.740	-1.751	-1.764	-1.776	-1.790	-1.802	-1.816	-1.830	-1.846	-1.860	-1.875	-1.892	-1.908	-1.924	-1.939	-1.955	-1.970	-1.986	-2.002	-2.018	-2.033	-2.047	-2.061	-2.076	-2.090	-2.105	-2.118	-2.130	-2.141	-2.152	-2.162	-2.174	-2.182	-2.190	-2.199	-2.206	-2.212	-2.219	-2.224	-2.228	-2.231	-2.234	-2.236	-2.236	-2.238	-2.238	-2.236	-2.235	-2.234	-2.231	-2.228	-2.224	-2.219	-2.215	-2.210	-2.205	-2.199	-2.194	-2.186	-2.180	-2.174	-2.168	-2.161	-2.155	-2.149	-2.142	-2.136	-2.131	-2.126	-2.121	-2.118	-2.112	-2.110	-2.108	-2.105	-2.104	-2.104	-2.105	-2.105	-2.109	-2.111	-2.116	-2.121	-2.126	-2.134	-2.142	-2.151	-2.161	-2.174	-2.186	-2.199	-2.214	-2.230	-2.246	-2.265	-2.282	-2.302	-2.324	-2.344	-2.366	-2.390	-2.412	-2.436	-2.461	-2.486	-2.511	-2.538	-2.564	-2.590	-2.616	-2.642	-2.669	-2.695	-2.721	-2.746	-2.771	-2.795	-2.820	-2.844	-2.866	-2.889	-2.909	-2.929	-2.948	-2.965	-2.981	-2.996	-3.010	-3.024	-3.034	-3.044	-3.051	-3.058	-3.064	-3.066	-3.069	-3.069	-3.068	-3.064	-3.060	-3.055	-3.046	-3.038	-3.028	-3.016	-3.002	-2.988	-2.971	-2.955	-2.938	-2.918	-2.898	-2.876	-2.854	-2.831	-2.808	-2.784	-2.760	-2.735	-2.710	-2.685	-2.660	-2.634	-2.609	-2.584	-2.559	-2.535	-2.510	-2.486	-2.465	-2.441	-2.420	-2.400	-2.380	-2.361	-2.344	-2.326	-2.311	-2.298	-2.285	-2.272	-2.261	-2.252	-2.245	-2.239	-2.234	-2.231	-2.228	-2.226	-2.228	-2.230	-2.232	-2.239	-2.245	-2.251	-2.260	-2.270	-2.281	-2.294	-2.308	-2.322	-2.338	-2.354	-2.371	-2.390	-2.408	-2.428	-2.449	-2.470	-2.491	-2.512	-2.535	-2.559	-2.581	-2.605	-2.629	-2.651	-2.675	-2.700	-2.722	-2.745	-2.769	-2.791	-2.812	-2.834	-2.855	-2.875	-2.895	-2.915	-2.932	-2.951	-2.968	-2.982	-2.999	-3.011	-3.025	-3.036	-3.048	-3.058	-3.065	-3.074	-3.080	-3.084	-3.088	-3.090	-3.092	-3.091	-3.090	-3.088	-3.085	-3.080	-3.074	-3.066	-3.058	-3.049	-3.038	-3.026	-3.014	-3.000	-2.986	-2.970	-2.954	-2.938	-2.920	-2.902	-2.885	-2.865	-2.846	-2.828	-2.806	-2.788	-2.769	-2.748	-2.729	-2.710	-2.690	-2.671	-2.654	-2.636	-2.620	-2.604	-2.589	-2.575	-2.561	-2.550	-2.539	-2.530	-2.522	-2.515	-2.510	-2.506	-2.504	-2.502	-2.504	-2.506	-2.510	-2.516	-2.525	-2.534	-2.544	-2.558	-2.571	-2.588	-2.604	-2.622	-2.642	-2.665	-2.688	-2.711	-2.738	-2.765	-2.791	-2.820	-2.850	-2.881	-2.911	-2.942	-2.975	-3.006	-3.040	-3.072	-3.105	-3.138	-3.170	-3.202	-3.235	-3.266	-3.296	-3.325	-3.354	-3.381	-3.409	-3.434	-3.458	-3.481	-3.502	-3.522	-3.541	-3.559	-3.574	-3.588	-3.599	-3.610	-3.619	-3.625	-3.630	-3.635	-3.636	-3.636	-3.635	-3.632	-3.626	-3.620	-3.612	-3.604	-3.592	-3.580	-3.566	-3.552	-3.538	-3.520	-3.502	-3.484	-3.465	-3.444	-3.424	-3.404	-3.381	-3.360	-3.339	-3.316	-3.294	-3.272	-3.251	-3.229	-3.208	-3.186	-3.166	-3.148	-3.128	-3.110	-3.092	-3.076	-3.059	-3.045	-3.030	-3.019	-3.006	-2.995	-2.986	-2.976	-2.969	-2.964	-2.959	-2.955	-2.952	-2.950	-2.950	-2.951	-2.952	-2.956	-2.960	-2.965	-2.972	-2.979	-2.988	-2.996	-3.006	-3.018	-3.029	-3.041	-3.054	-3.068	-3.082	-3.096	-3.112	-3.128	-3.144	-3.159	-3.176	-3.192	-3.209	-3.225	-3.240	-3.256	-3.271	-3.288	-3.302	-3.318	-3.331	-3.345	-3.358	-3.369	-3.381	-3.392	-3.401	-3.410	-3.419	-3.425	-3.431	-3.438	-3.440	-3.444	-3.445	-3.445	-3.444	-3.442	-3.439	-3.435	-3.428	-3.420	-3.412	-3.402	-3.391	-3.379	-3.365	-3.350	-3.332	-3.316	-3.298	-3.278	-3.256	-3.234	-3.211	-3.188	-3.162	-3.135	-3.109	-3.080	-3.052	-3.024	-2.995	-2.964	-2.932	-2.902	-2.871	-2.840	-2.808	-2.775	-2.744	-2.711	-2.680	-2.648	-2.618	-2.586	-2.555	-2.526	-2.496	-2.468	-2.439	-2.410	-2.384	-2.359	-2.334	-2.309	-2.285	-2.264	-2.241	-2.221	-2.202	-2.185	-2.169	-2.152	-2.139	-2.125	-2.114	-2.102	-2.092	-2.082	-2.075	-2.069	-2.064	-2.060	-2.056	-2.054	-2.052	-2.051	-2.051	-2.051	-2.054	-2.055	-2.058	-2.061	-2.065	-2.068	-2.071	-2.076	-2.080	-2.085	-2.089	-2.092	-2.096	-2.100	-2.102	-2.106	-2.108	-2.111	-2.111	-2.112	-2.111	-2.110	-2.108	-2.105	-2.100	-2.095	-2.090	-2.081	-2.074	-2.062	-2.052	-2.039	-2.025	-2.011	-1.994	-1.976	-1.956	-1.935	-1.914	-1.890	-1.864	-1.838	-1.810	-1.781	-1.750	-1.718	-1.685	-1.651	-1.615	-1.579	-1.540	-1.501	-1.460	-1.420	-1.376	-1.334	-1.290	-1.244	-1.199	-1.152	-1.105	-1.056	-1.009	-0.960	-0.911	-0.861	-0.811	-0.762	-0.712	-0.661	-0.612	-0.562	-0.514	-0.464	-0.415	-0.366	-0.319	-0.270	-0.224	-0.178	-0.134	-0.088	-0.044	-0.002	0.039	0.080	0.119	0.158	0.196	0.232	0.266	0.300	0.331	0.362	0.391	0.420	0.448	0.471	0.496	0.519	0.540	0.560	0.579	0.596	0.611	0.626	0.639	0.651	0.664	0.672	0.682	0.689	0.696	0.702	0.708	0.712	0.716	0.720	0.722	0.725	0.728	0.729	0.731	0.732	0.734	0.735	0.738	0.739	0.741	0.742	0.746	0.750	0.752	0.758	0.764	0.769	0.775	0.782	0.791	0.800	0.809	0.819	0.831	0.845	0.858	0.872	0.888	0.904	0.921	0.939	0.958	0.978	0.998	1.019	1.040	1.064	1.086	1.109	1.132	1.158	1.181	1.205	1.231	1.255	1.279	1.305	1.329	1.352	1.376	1.399	1.421	1.444	1.464	1.484	1.502	1.521	1.539	1.554	1.568	1.581	1.592	1.604	1.611	1.619	1.624	1.626	1.629	1.629	1.628	1.624	1.616	1.610	1.600	1.588	1.575	1.559	1.540	1.521	1.500	1.476	1.451	1.424	1.395	1.364	1.332	1.298	1.261	1.225	1.186	1.146	1.105	1.062	1.019	0.974	0.928	0.881	0.834	0.785	0.738	0.689	0.640	0.590	0.541	0.491	0.441	0.392	0.344	0.295	0.248	0.200	0.152	0.108	0.062	0.018	-0.025	-0.066	-0.108	-0.146	-0.184	-0.220	-0.255	-0.289	-0.320	-0.351	-0.380	-0.406	-0.432	-0.456	-0.479	-0.500	-0.519	-0.535	-0.551	-0.566	-0.579	-0.591	-0.600	-0.609	-0.618	-0.622	-0.628	-0.632	-0.636	-0.639	-0.640	-0.641	-0.641	-0.641	-0.641	-0.641	-0.641	-0.640	-0.639	-0.639	-0.639	-0.639	-0.639	-0.639	-0.641	-0.642	-0.646	-0.650	-0.655	-0.661	-0.669	-0.675	-0.686	-0.696	-0.709	-0.720	-0.736	-0.751	-0.768	-0.788	-0.808	-0.829	-0.852	-0.876	-0.902	-0.930	-0.959	-0.988	-1.019	-1.052	-1.085	-1.121	-1.156	-1.194	-1.231	-1.270	-1.309	-1.350	-1.390	-1.432	-1.474	-1.518	-1.560	-1.602	-1.646	-1.689	-1.732	-1.776	-1.819	-1.861	-1.904	-1.945	-1.988	-2.027	-2.068	-2.106	-2.145	-2.182	-2.220	-2.254	-2.289	-2.321	-2.352	-2.384	-2.414	-2.441	-2.468	-2.491	-2.515	-2.535	-2.556	-2.574	-2.590	-2.605	-2.619	-2.629	-2.639	-2.646	-2.652	-2.656	-2.659	-2.660	-2.658	-2.655	-2.651	-2.645	-2.636	-2.628	-2.616	-2.604	-2.590	-2.572	-2.556	-2.539	-2.519	-2.498	-2.475	-2.452	-2.428	-2.402	-2.376	-2.349	-2.321	-2.292	-2.264	-2.232	-2.202	-2.172	-2.140	-2.110	-2.079	-2.046	-2.015	-1.982	-1.952	-1.921	-1.890	-1.860	-1.830	-1.800	-1.771	-1.744	-1.716	-1.690	-1.664	-1.640	-1.615	-1.592	-1.570	-1.549	-1.529	-1.509	-1.491	-1.474	-1.458	-1.444	-1.430	-1.418	-1.405	-1.395	-1.385	-1.376	-1.369	-1.362	-1.356	-1.351	-1.348	-1.345	-1.341	-1.340	-1.338	-1.338	-1.336	-1.336	-1.336	-1.336	-1.338	-1.338	-1.338	-1.339	-1.339	-1.338	-1.339	-1.338	-1.336	-1.336	-1.335	-1.332	-1.329	-1.326	-1.320	-1.316	-1.309	-1.301	-1.294	-1.285	-1.276	-1.265	-1.252	-1.240	-1.226	-1.210	-1.194	-1.176	-1.159	-1.140	-1.119	-1.096	-1.074	-1.051	-1.026	-1.000	-0.975	-0.948	-0.919	-0.890	-0.861	-0.831	-0.800	-0.769	-0.738	-0.706	-0.672	-0.640	-0.606	-0.574	-0.540	-0.506	-0.474	-0.441	-0.408	-0.375	-0.342	-0.311	-0.280	-0.249	-0.220	-0.190	-0.161	-0.134	-0.106	-0.079	-0.054	-0.030	-0.008	0.015	0.035	0.055	0.074	0.091	0.108	0.122	0.135	0.149	0.159	0.170	0.178	0.186	0.191	0.198	0.200	0.204	0.205	0.206	0.206	0.204	0.201	0.199	0.194	0.190	0.184	0.179	0.171	0.164	0.156	0.149	0.140	0.132	0.125	0.115	0.108	0.100	0.092	0.086	0.079	0.072	0.066	0.061	0.056	0.054	0.051	0.050	0.049	0.050	0.050	0.054	0.058	0.062	0.069	0.076	0.086	0.096	0.109	0.121	0.136	0.152	0.169	0.188	0.208	0.229	0.252	0.276	0.300	0.326	0.355	0.382	0.411	0.442	0.474	0.505	0.538	0.571	0.604	0.639	0.672	0.709	0.742	0.779	0.814	0.850	0.885	0.919	0.955	0.990	1.022	1.056	1.089	1.121	1.152	1.182	1.212	1.241	1.269	1.296	1.321	1.345	1.366	1.389	1.409	1.429	1.445	1.461	1.476	1.490	1.501	1.512	1.521	1.528	1.535	1.538	1.541	1.542	1.542	1.541	1.539	1.534	1.529	1.521	1.514	1.504	1.492	1.481	1.468	1.454	1.439	1.424	1.408	1.389	1.370	1.351	1.331	1.311	1.291	1.270	1.246	1.225	1.204	1.180	1.158	1.135	1.114	1.090	1.068	1.045	1.024	1.001	0.980	0.960	0.939	0.919	0.899	0.880	0.862	0.846	0.829	0.814	0.799	0.784	0.771	0.759	0.748	0.738	0.726	0.719	0.711	0.704	0.699	0.694	0.690	0.686	0.684	0.682	0.682	0.681	0.682	0.684	0.686	0.689	0.692	0.695	0.698	0.702	0.706	0.710	0.716	0.720	0.724	0.728	0.731	0.736	0.739	0.742	0.745	0.746	0.746	0.748	0.748	0.745	0.744	0.740	0.736	0.730	0.724	0.716	0.708	0.696	0.686	0.672	0.659	0.642	0.628	0.609	0.588	0.568	0.545	0.522	0.496	0.470	0.442	0.415	0.385	0.354	0.321	0.289	0.255	0.220	0.184	0.149	0.110	0.072	0.035	-0.004	-0.044	-0.082	-0.121	-0.161	-0.200	-0.240	-0.279	-0.318	-0.355	-0.395	-0.432	-0.468	-0.504	-0.540	-0.574	-0.609	-0.641	-0.674	-0.704	-0.734	-0.762	-0.790	-0.815	-0.840	-0.862	-0.884	-0.905	-0.924	-0.941	-0.958	-0.972	-0.985	-0.998	-1.008	-1.018	-1.025	-1.031	-1.036	-1.040	-1.042	-1.045	-1.045	-1.045	-1.042	-1.041	-1.038	-1.032	-1.028	-1.022	-1.016	-1.009	-1.002	-0.995	-0.988	-0.978	-0.970	-0.962	-0.954	-0.945	-0.936	-0.929	-0.922	-0.915	-0.908	-0.901	-0.896	-0.890	-0.886	-0.882	-0.880	-0.878	-0.875	-0.876	-0.875	-0.878	-0.879	-0.882	-0.888	-0.892	-0.898	-0.905	-0.912	-0.921	-0.930	-0.941	-0.952	-0.965	-0.979	-0.991	-1.006	-1.021	-1.036	-1.052	-1.069	-1.086	-1.104	-1.121	-1.139	-1.156	-1.174	-1.192	-1.210	-1.228	-1.246	-1.262	-1.279	-1.295	-1.311	-1.326	-1.341	-1.355	-1.368	-1.380	-1.391	-1.401	-1.411	-1.419	-1.426	-1.431	-1.435	-1.439	-1.441	-1.442	-1.441	-1.440	-1.436	-1.432	-1.426	-1.419	-1.411	-1.401	-1.389	-1.378	-1.364	-1.349	-1.331	-1.315	-1.295	-1.276	-1.255	-1.232	-1.210	-1.186	-1.161	-1.136	-1.110	-1.084	-1.056	-1.029	-1.000	-0.971	-0.942	-0.912	-0.884	-0.854	-0.824	-0.794	-0.765	-0.735	-0.706	-0.676	-0.649	-0.620	-0.592	-0.566	-0.539	-0.514	-0.489	-0.465	-0.441	-0.419	-0.398	-0.376	-0.356	-0.338	-0.320	-0.304	-0.288	-0.274	-0.260	-0.248	-0.238	-0.228	-0.220	-0.211	-0.205	-0.200	-0.198	-0.194	-0.192	-0.191	-0.191	-0.194	-0.195	-0.199	-0.204	-0.209	-0.214	-0.220	-0.228	-0.235	-0.244	-0.251	-0.261	-0.271	-0.281	-0.291	-0.301	-0.311	-0.321	-0.331	-0.341	-0.352	-0.362	-0.371	-0.380	-0.389	-0.398	-0.405	-0.414	-0.420	-0.425	-0.431	-0.435	-0.439	-0.441	-0.444	-0.445	-0.445	-0.444	-0.442	-0.440	-0.436	-0.431	-0.425	-0.418	-0.410	-0.401	-0.391	-0.380	-0.370	-0.355	-0.341	-0.328	-0.311	-0.294	-0.276	-0.258	-0.239	-0.219	-0.199	-0.176	-0.155	-0.131	-0.109	-0.085	-0.060	-0.035	-0.009	0.016	0.042	0.069	0.095	0.121	0.148	0.175	0.201	0.229	0.255	0.280	0.308	0.334	0.359	0.384	0.409	0.432	0.458	0.480	0.502	0.524	0.545	0.566	0.586	0.604	0.621	0.639	0.654	0.669	0.681	0.694	0.705	0.716	0.724	0.731	0.739	0.742	0.746	0.749	0.750	0.749	0.748	0.744	0.739	0.735	0.728	0.719	0.710	0.699	0.688	0.675	0.660	0.645	0.629	0.611	0.592	0.574	0.555	0.532	0.511	0.490	0.466	0.445	0.421	0.396	0.374	0.350	0.325	0.302	0.278	0.255	0.230	0.208	0.185	0.164	0.141	0.120	0.101	0.080	0.062	0.045	0.028	0.012	-0.001	-0.015	-0.026	-0.038	-0.048	-0.055	-0.062	-0.068	-0.072	-0.075	-0.076	-0.076	-0.075	-0.074	-0.069	-0.064	-0.059	-0.050	-0.042	-0.034	-0.021	-0.010	0.002	0.016	0.031	0.046	0.061	0.078	0.095	0.112	0.130	0.150	0.168	0.186	0.204	0.224	0.242	0.261	0.279	0.296	0.315	0.331	0.348	0.364	0.380	0.394	0.408	0.420	0.432	0.442	0.454	0.461	0.470	0.476	0.482	0.486	0.490	0.490	0.491	0.490	0.489	0.486	0.481	0.476	0.468	0.459	0.450	0.440	0.428	0.415	0.401	0.386	0.370	0.352	0.335	0.316	0.296	0.276	0.255	0.234	0.212	0.190	0.168	0.144	0.120	0.098	0.074	0.051	0.028	0.004	-0.020	-0.041	-0.064	-0.086	-0.108	-0.128	-0.148	-0.166	-0.185	-0.202	-0.220	-0.235	-0.251	-0.265	-0.278	-0.289	-0.301	-0.311	-0.319	-0.326	-0.332	-0.339	-0.344	-0.348	-0.349	-0.349	-0.350	-0.349	-0.346	-0.344	-0.339	-0.334	-0.330	-0.324	-0.315	-0.308	-0.300	-0.291	-0.281	-0.272	-0.261	-0.252	-0.242	-0.230	-0.220	-0.210	-0.199	-0.189	-0.178	-0.168	-0.159	-0.149	-0.140	-0.131	-0.124	-0.116	-0.109	-0.102	-0.098	-0.092	-0.089	-0.086	-0.084	-0.082	-0.081	-0.082	-0.082	-0.084	-0.086	-0.090	-0.095	-0.100	-0.106	-0.114	-0.121	-0.130	-0.139	-0.149	-0.160	-0.171	-0.182	-0.195	-0.209	-0.222	-0.236	-0.250	-0.265	-0.280	-0.295	-0.310	-0.326	-0.341	-0.358	-0.374	-0.389	-0.404	-0.418	-0.432	-0.448	-0.461	-0.475	-0.489	-0.500	-0.511	-0.524	-0.534	-0.542	-0.552	-0.560	-0.569	-0.574	-0.579	-0.584	-0.588	-0.590	-0.591	-0.591	-0.590	-0.590	-0.586	-0.584	-0.578	-0.572	-0.565	-0.558	-0.549	-0.540	-0.529	-0.518	-0.505	-0.491	-0.479	-0.464	-0.448	-0.431	-0.415	-0.398	-0.380	-0.362	-0.344	-0.325	-0.306	-0.288	-0.270	-0.250	-0.230	-0.212	-0.194	-0.176	-0.158	-0.141	-0.124	-0.108	-0.091	-0.078	-0.062	-0.050	-0.038	-0.026	-0.016	-0.006	0.002	0.010	0.016	0.021	0.025	0.028	0.029	0.030	0.029	0.026	0.024	0.019	0.012	0.006	-0.001	-0.011	-0.021	-0.032	-0.045	-0.058	-0.072	-0.086	-0.101	-0.118	-0.134	-0.151	-0.169	-0.188	-0.205	-0.224	-0.242	-0.261	-0.279	-0.298	-0.316	-0.334	-0.351	-0.369	-0.386	-0.401	-0.416	-0.432	-0.446	-0.458	-0.471	-0.481	-0.491	-0.500	-0.507	-0.514	-0.520	-0.524	-0.525	-0.528	-0.526	-0.526	-0.522	-0.519	-0.512	-0.506	-0.496	-0.488	-0.476	-0.462	-0.450	-0.435	-0.418	-0.400	-0.381	-0.361	-0.340	-0.318	-0.296	-0.272	-0.246	-0.221	-0.195	-0.168	-0.141	-0.112	-0.084	-0.055	-0.026	0.004	0.032	0.062	0.092	0.121	0.151	0.181	0.209	0.238	0.266	0.294	0.321	0.349	0.374	0.399	0.424	0.448	0.471	0.492	0.514	0.534	0.554	0.571	0.589	0.604	0.619	0.632	0.645	0.658	0.668	0.675	0.684	0.690	0.696	0.700	0.702	0.705	0.706	0.706	0.705	0.701	0.699	0.695	0.689	0.682	0.676	0.669	0.660	0.651	0.641	0.630	0.620	0.609	0.598	0.585	0.572	0.560	0.546	0.534	0.520	0.507	0.494	0.481	0.469	0.458	0.445	0.432	0.421	0.411	0.400	0.391	0.381	0.372	0.365	0.358	0.351	0.346	0.341	0.338	0.334	0.332	0.330	0.331	0.331	0.334	0.336	0.341	0.345	0.351	0.358	0.365	0.375	0.382	0.394	0.405	0.419	0.430	0.445	0.459	0.475	0.490	0.507	0.524	0.542	0.560	0.579	0.599	0.618	0.638	0.656	0.676	0.696	0.715	0.736	0.756	0.775	0.795	0.814	0.832	0.851	0.869	0.885	0.904	0.919	0.935	0.949	0.962	0.975	0.989	1.000	1.009	1.019	1.026	1.035	1.040	1.045	1.049	1.051	1.052	1.054	1.052	1.051	1.048	1.044	1.039	1.032	1.025	1.016	1.006	0.996	0.984	0.971	0.959	0.944	0.929	0.912	0.896	0.879	0.860	0.841	0.821	0.801	0.781	0.761	0.740	0.718	0.698	0.675	0.652	0.631	0.609	0.586	0.565	0.544	0.522	0.501	0.480	0.460	0.440	0.421	0.402	0.384	0.366	0.349	0.334	0.318	0.305	0.291	0.278	0.266	0.256	0.246	0.238	0.230	0.222	0.218	0.212	0.209	0.208	0.205	0.205	0.205	0.208	0.211	0.215	0.220	0.226	0.234	0.241	0.250	0.260	0.271	0.282	0.295	0.309	0.321	0.336	0.354	0.369	0.385	0.402	0.421	0.439	0.458	0.476	0.495	0.515	0.535	0.554	0.575	0.595	0.615	0.634	0.655	0.675	0.695	0.712	0.734	0.752	0.770	0.789	0.806	0.822	0.841	0.858	0.872	0.888	0.902	0.915	0.930	0.942	0.954	0.965	0.976	0.986	0.994	1.004	1.011	1.018	1.024	1.030	1.035	1.039	1.042	1.045	1.049	1.050	1.050	1.051	1.051	1.051	1.049	1.048	1.046	1.044	1.041	1.039	1.035	1.031	1.028	1.024	1.020	1.016	1.011	1.006	1.002	0.999	0.994	0.989	0.985	0.980	0.976	0.971	0.966	0.962	0.958	0.955	0.950	0.946	0.942	0.939	0.935	0.931	0.928	0.924	0.921	0.918	0.912	0.910	0.905	0.901	0.898	0.891	0.888	0.881	0.876	0.871	0.864	0.858	0.851	0.844	0.834	0.825	0.816	0.806	0.795	0.782	0.770	0.758	0.744	0.729	0.714	0.696	0.679	0.660	0.641	0.621	0.600	0.578	0.555	0.530	0.506	0.480	0.454	0.425	0.398	0.368	0.338	0.308	0.275	0.242	0.210	0.175	0.140	0.106	0.070	0.035	-0.002	-0.039	-0.075	-0.112	-0.150	-0.189	-0.225	-0.262	-0.300	-0.339	-0.375	-0.412	-0.450	-0.485	-0.521	-0.558	-0.592	-0.626	-0.660	-0.692	-0.726	-0.758	-0.786	-0.816	-0.844	-0.871	-0.899	-0.924	-0.948	-0.971	-0.992	-1.014	-1.034	-1.051	-1.069	-1.082	-1.099	-1.110	-1.122	-1.132	-1.142	-1.150	-1.156	-1.161	-1.165	-1.168	-1.168	-1.169	-1.168	-1.165	-1.161	-1.156	-1.150	-1.144	-1.135	-1.126	-1.116	-1.106	-1.095	-1.081	-1.068	-1.055	-1.040	-1.025	-1.009	-0.992	-0.975	-0.956	-0.939	-0.921	-0.902	-0.882	-0.864	-0.844	-0.825	-0.805	-0.785	-0.765	-0.745	-0.725	-0.705	-0.685	-0.665	-0.646	-0.626	-0.606	-0.588	-0.569	-0.550	-0.530	-0.511	-0.492	-0.475	-0.458	-0.439	-0.421	-0.405	-0.388	-0.371	-0.354	-0.338	-0.321	-0.306	-0.290	-0.274	-0.258	-0.242	-0.228	-0.212	-0.196	-0.181	-0.166	-0.152	-0.136	-0.121	-0.108	-0.092	-0.078	-0.064	-0.049	-0.034	-0.021	-0.006	0.008	0.022	0.036	0.049	0.062	0.076	0.090	0.102	0.114	0.126	0.138	0.150	0.160	0.171	0.181	0.190	0.199	0.208	0.214	0.221	0.228	0.232	0.238	0.240	0.244	0.245	0.246	0.246	0.245	0.244	0.240	0.238	0.232	0.228	0.220	0.212	0.204	0.194	0.182	0.171	0.160	0.146	0.132	0.116	0.101	0.084	0.066	0.049	0.029	0.010	-0.010	-0.030	-0.051	-0.072	-0.094	-0.115	-0.139	-0.161	-0.182	-0.205	-0.228	-0.250	-0.272	-0.295	-0.318	-0.339	-0.360	-0.381	-0.402	-0.422	-0.442	-0.462	-0.481	-0.500	-0.518	-0.536	-0.552	-0.569	-0.585	-0.600	-0.615	-0.628	-0.641	-0.654	-0.666	-0.678	-0.688	-0.698	-0.706	-0.716	-0.724	-0.731	-0.739	-0.745	-0.751	-0.758	-0.762	-0.766	-0.771	-0.775	-0.779	-0.781	-0.785	-0.788	-0.789	-0.791	-0.792	-0.794	-0.794	-0.796	-0.796	-0.796	-0.798	-0.798	-0.798	-0.799	-0.799	-0.798	-0.799	-0.798	-0.799	-0.798	-0.798	-0.798	-0.798	-0.796	-0.796	-0.798	-0.798	-0.798	-0.798	-0.798	-0.798	-0.799	-0.799	-0.800	-0.801	-0.802	-0.802	-0.804	-0.806	-0.808	-0.810	-0.811	-0.814	-0.816	-0.820	-0.821	-0.825	-0.829	-0.831	-0.835	-0.839	-0.842	-0.846	-0.851	-0.855	-0.860	-0.865	-0.869	-0.875	-0.879	-0.885	-0.889	-0.894	-0.899	-0.904	-0.910	-0.914	-0.920	-0.924	-0.929	-0.934	-0.936	-0.941	-0.945	-0.949	-0.952	-0.955	-0.958	-0.960	-0.962	-0.964	-0.964	-0.965	-0.965	-0.965	-0.964	-0.962	-0.960	-0.959	-0.955	-0.951	-0.948	-0.942	-0.936	-0.930	-0.922	-0.915	-0.906	-0.898	-0.889	-0.878	-0.869	-0.856	-0.845	-0.832	-0.820	-0.805	-0.790	-0.775	-0.760	-0.744	-0.728	-0.710	-0.691	-0.674	-0.655	-0.636	-0.618	-0.598	-0.578	-0.556	-0.536	-0.515	-0.495	-0.474	-0.451	-0.430	-0.409	-0.388	-0.365	-0.344	-0.322	-0.301	-0.280	-0.259	-0.238	-0.216	-0.196	-0.175	-0.156	-0.135	-0.116	-0.098	-0.079	-0.060	-0.041	-0.024	-0.006	0.010	0.028	0.042	0.059	0.075	0.089	0.104	0.119	0.132	0.148	0.161	0.175	0.188	0.201	0.214	0.226	0.239	0.251	0.265	0.278	0.290	0.304	0.316	0.330	0.344	0.356	0.371	0.385	0.400	0.416	0.430	0.446	0.464	0.481	0.499	0.516	0.536	0.555	0.575	0.595	0.616	0.639	0.661	0.685	0.708	0.732	0.758	0.782	0.809	0.836	0.862	0.890	0.918	0.944	0.972	1.002	1.031	1.060	1.089	1.118	1.146	1.176	1.205	1.234	1.261	1.291	1.319	1.346	1.374	1.401	1.428	1.454	1.478	1.504	1.528	1.550	1.571	1.594	1.615	1.635	1.654	1.671	1.690	1.706	1.721	1.736	1.750	1.764	1.775	1.785	1.795	1.805	1.812	1.821	1.828	1.832	1.838	1.841	1.846	1.849	1.851	1.852	1.852	1.854	1.854	1.852	1.852	1.850	1.849	1.848	1.844	1.841	1.839	1.836	1.832	1.829	1.826	1.822	1.820	1.816	1.814	1.811	1.808	1.805	1.802	1.801	1.799	1.798	1.796	1.795	1.795	1.795	1.794	1.796	1.796	1.798	1.799	1.801	1.804	1.806	1.809	1.812	1.816	1.820	1.826	1.830	1.836	1.841	1.849	1.855	1.862	1.869	1.876	1.884	1.892	1.901	1.909	1.919	1.928	1.936	1.946	1.955	1.966	1.975	1.986	1.995	2.006	2.016	2.027	2.038	2.049	2.060	2.069	2.080	2.091	2.101	2.112	2.122	2.132	2.142	2.154	2.162	2.174	2.184	2.191	2.201	2.210	2.219	2.228	2.236	2.244	2.252	2.259	2.266	2.271	2.279	2.284	2.290	2.295	2.298	2.301	2.305	2.308	2.310	2.311	2.311	2.311	2.311	2.310	2.308	2.304	2.300	2.295	2.290	2.284	2.275	2.266	2.258	2.248	2.236	2.224	2.210	2.195	2.179	2.162	2.144	2.124	2.104	2.081	2.059	2.034	2.009	1.982	1.955	1.925	1.895	1.864	1.831	1.798	1.762	1.728	1.689	1.651	1.612	1.572	1.531	1.490	1.448	1.404	1.360	1.314	1.269	1.222	1.176	1.129	1.081	1.032	0.985	0.936	0.889	0.839	0.791	0.742	0.695	0.646	0.599	0.551	0.505	0.458	0.411	0.366	0.322	0.278	0.235	0.192	0.151	0.110	0.070	0.032	-0.006	-0.042	-0.079	-0.112	-0.146	-0.179	-0.210	-0.240	-0.269	-0.298	-0.324	-0.350	-0.376	-0.399	-0.422	-0.445	-0.466	-0.486	-0.505	-0.525	-0.542	-0.561	-0.579	-0.595	-0.611	-0.628	-0.644	-0.659	-0.675	-0.691	-0.706	-0.722	-0.739	-0.755	-0.772	-0.790	-0.808	-0.826	-0.846	-0.866	-0.889	-0.910	-0.932	-0.958	-0.982	-1.009	-1.036	-1.065	-1.095	-1.128	-1.160	-1.194	-1.229	-1.266	-1.304	-1.344	-1.384	-1.426	-1.470	-1.515	-1.561	-1.606	-1.655	-1.704	-1.755	-1.805	-1.856	-1.909	-1.961	-2.015	-2.070	-2.124	-2.179	-2.234	-2.289	-2.344	-2.398	-2.452	-2.506	-2.560	-2.612	-2.664	-2.716	-2.766	-2.815	-2.864	-2.911	-2.956	-3.001	-3.042	-3.084	-3.124	-3.161	-3.198	-3.231	-3.264	-3.294	-3.321	-3.348	-3.371	-3.395	-3.414	-3.432	-3.446	-3.460	-3.471	-3.481	-3.489	-3.494	-3.496	-3.498	-3.498	-3.492	-3.488	-3.482	-3.472	-3.464	-3.451	-3.438	-3.421	-3.405	-3.386	-3.366	-3.346	-3.324	-3.300	-3.276	-3.251	-3.224	-3.198	-3.170	-3.141	-3.111	-3.081	-3.051	-3.020	-2.989	-2.959	-2.926	-2.895	-2.862	-2.831	-2.800	-2.768	-2.736	-2.705	-2.674	-2.644	-2.614	-2.584	-2.554	-2.525	-2.498	-2.470	-2.444	-2.416	-2.392	-2.368	-2.344	-2.320	-2.299	-2.278	-2.258	-2.238	-2.221	-2.202	-2.188	-2.171	-2.158	-2.145	-2.134	-2.122	-2.114	-2.105	-2.098	-2.090	-2.086	-2.081	-2.079	-2.076	-2.075	-2.075	-2.076	-2.078	-2.080	-2.084	-2.089	-2.095	-2.100	-2.106	-2.115	-2.122	-2.131	-2.141	-2.149	-2.160	-2.170	-2.181	-2.191	-2.202	-2.214	-2.224	-2.236	-2.246	-2.258	-2.269	-2.279	-2.289	-2.298	-2.308	-2.315	-2.325	-2.332	-2.338	-2.345	-2.350	-2.355	-2.359	-2.362	-2.365	-2.365	-2.366	-2.365	-2.364	-2.361	-2.359	-2.355	-2.350	-2.342	-2.338	-2.330	-2.320	-2.312	-2.301	-2.291	-2.280	-2.269	-2.256	-2.244	-2.231	-2.218	-2.204	-2.189	-2.175	-2.161	-2.146	-2.132	-2.118	-2.104	-2.090	-2.076	-2.062	-2.050	-2.039	-2.027	-2.016	-2.006	-1.998	-1.989	-1.981	-1.975	-1.970	-1.966	-1.962	-1.960	-1.960	-1.960	-1.962	-1.965	-1.970	-1.975	-1.982	-1.990	-1.999	-2.010	-2.022	-2.035	-2.050	-2.066	-2.082	-2.101	-2.120	-2.140	-2.161	-2.184	-2.206	-2.230	-2.254	-2.279	-2.305	-2.330	-2.358	-2.385	-2.411	-2.439	-2.465	-2.492	-2.519	-2.545	-2.572	-2.599	-2.624	-2.649	-2.672	-2.696	-2.720	-2.741	-2.762	-2.781	-2.800	-2.819	-2.834	-2.849	-2.862	-2.875	-2.886	-2.895	-2.902	-2.909	-2.914	-2.916	-2.918	-2.918	-2.916	-2.914	-2.908	-2.902	-2.894	-2.886	-2.875	-2.864	-2.850	-2.836	-2.821	-2.804	-2.786	-2.768	-2.749	-2.728	-2.706	-2.685	-2.661	-2.639	-2.616	-2.592	-2.569	-2.545	-2.521	-2.498	-2.474	-2.450	-2.428	-2.404	-2.382	-2.360	-2.339	-2.319	-2.300	-2.281	-2.262	-2.246	-2.231	-2.216	-2.204	-2.191	-2.181	-2.171	-2.162	-2.156	-2.151	-2.148	-2.146	-2.145	-2.144	-2.148	-2.150	-2.155	-2.160	-2.169	-2.178	-2.186	-2.199	-2.210	-2.224	-2.239	-2.255	-2.272	-2.291	-2.310	-2.329	-2.349	-2.371	-2.392	-2.416	-2.440	-2.462	-2.488	-2.511	-2.535	-2.561	-2.585	-2.610	-2.635	-2.661	-2.685	-2.709	-2.732	-2.756	-2.779	-2.802	-2.825	-2.846	-2.866	-2.886	-2.905	-2.924	-2.940	-2.958	-2.971	-2.986	-3.000	-3.012	-3.024	-3.034	-3.041	-3.049	-3.056	-3.061	-3.065	-3.069	-3.069	-3.069	-3.069	-3.068	-3.064	-3.059	-3.054	-3.048	-3.039	-3.030	-3.021	-3.010	-2.999	-2.986	-2.974	-2.960	-2.945	-2.930	-2.915	-2.899	-2.882	-2.866	-2.850	-2.832	-2.815	-2.798	-2.781	-2.765	-2.748	-2.732	-2.718	-2.702	-2.689	-2.675	-2.662	-2.651	-2.640	-2.631	-2.622	-2.615	-2.611	-2.606	-2.604	-2.602	-2.602	-2.604	-2.608	-2.612	-2.619	-2.626	-2.636	-2.650	-2.662	-2.678	-2.694	-2.712	-2.734	-2.755	-2.779	-2.804	-2.830	-2.858	-2.886	-2.918	-2.950	-2.981	-3.015	-3.049	-3.085	-3.121	-3.158	-3.195	-3.234	-3.270	-3.309	-3.346	-3.385	-3.422	-3.459	-3.495	-3.532	-3.568	-3.602	-3.636	-3.669	-3.701	-3.731	-3.760	-3.788	-3.814	-3.839	-3.862	-3.884	-3.904	-3.921	-3.939	-3.954	-3.966	-3.976	-3.986	-3.994	-3.999	-4.003	-4.005	-4.005	-4.004	-4.000	-3.996	-3.990	-3.982	-3.972	-3.962	-3.950	-3.938	-3.924	-3.910	-3.894	-3.878	-3.860	-3.842	-3.824	-3.806	-3.786	-3.769	-3.749	-3.729	-3.711	-3.691	-3.674	-3.656	-3.638	-3.621	-3.605	-3.589	-3.574	-3.560	-3.546	-3.534	-3.522	-3.511	-3.502	-3.494	-3.488	-3.481	-3.478	-3.474	-3.470	-3.470	-3.469	-3.470	-3.472	-3.478	-3.481	-3.488	-3.495	-3.502	-3.511	-3.521	-3.532	-3.545	-3.558	-3.571	-3.585	-3.601	-3.615	-3.632	-3.649	-3.666	-3.684	-3.701	-3.719	-3.738	-3.755	-3.774	-3.792	-3.811	-3.829	-3.848	-3.865	-3.881	-3.899	-3.915	-3.931	-3.946	-3.960	-3.974	-3.988	-3.999	-4.011	-4.021	-4.030	-4.039	-4.046	-4.051	-4.058	-4.061	-4.064	-4.064	-4.065	-4.062	-4.060	-4.056	-4.051	-4.044	-4.036	-4.026	-4.014	-4.003	-3.988	-3.972	-3.955	-3.938	-3.918	-3.896	-3.874	-3.851	-3.826	-3.800	-3.772	-3.745	-3.715	-3.686	-3.655	-3.622	-3.591	-3.558	-3.524	-3.489	-3.454	-3.419	-3.382	-3.348	-3.311	-3.275	-3.239	-3.202	-3.168	-3.131	-3.095	-3.061	-3.026	-2.992	-2.959	-2.925	-2.895	-2.864	-2.834	-2.804	-2.776	-2.749	-2.722	-2.696	-2.674	-2.650	-2.629	-2.609	-2.590	-2.571	-2.555	-2.540	-2.528	-2.515	-2.502	-2.492	-2.484	-2.475	-2.468	-2.462	-2.458	-2.452	-2.449	-2.448	-2.445	-2.444	-2.444	-2.444	-2.444	-2.445	-2.445	-2.446	-2.448	-2.448	-2.450	-2.450	-2.450	-2.451	-2.450	-2.450	-2.449	-2.446	-2.442	-2.440	-2.436	-2.430	-2.424	-2.416	-2.408	-2.398	-2.386	-2.375	-2.360	-2.346	-2.329	-2.311	-2.292	-2.271	-2.250	-2.226	-2.201	-2.175	-2.146	-2.116	-2.085	-2.054	-2.019	-1.984	-1.948	-1.909	-1.871	-1.830	-1.788	-1.745	-1.701	-1.655	-1.609	-1.562	-1.514	-1.465	-1.415	-1.365	-1.314	-1.261	-1.209	-1.155	-1.101	-1.048	-0.992	-0.939	-0.884	-0.829	-0.772	-0.718	-0.662	-0.609	-0.552	-0.498	-0.444	-0.391	-0.338	-0.285	-0.232	-0.181	-0.130	-0.080	-0.030	0.018	0.065	0.111	0.158	0.200	0.244	0.286	0.328	0.366	0.405	0.441	0.478	0.512	0.545	0.578	0.608	0.636	0.665	0.691	0.716	0.741	0.764	0.784	0.804	0.822	0.840	0.856	0.870	0.885	0.898	0.910	0.921	0.931	0.940	0.949	0.958	0.965	0.971	0.978	0.984	0.989	0.995	1.000	1.005	1.010	1.014	1.020	1.025	1.030	1.035	1.042	1.048	1.055	1.062	1.070	1.079	1.088	1.099	1.108	1.120	1.131	1.144	1.158	1.171	1.186	1.202	1.219	1.236	1.254	1.272	1.292	1.311	1.332	1.354	1.375	1.398	1.419	1.441	1.465	1.488	1.512	1.535	1.558	1.581	1.605	1.628	1.650	1.672	1.694	1.715	1.736	1.756	1.775	1.792	1.810	1.826	1.841	1.856	1.869	1.879	1.890	1.899	1.904	1.911	1.915	1.916	1.916	1.916	1.912	1.906	1.900	1.891	1.881	1.869	1.854	1.838	1.819	1.800	1.778	1.754	1.728	1.701	1.671	1.641	1.609	1.574	1.539	1.501	1.462	1.422	1.380	1.338	1.292	1.248	1.202	1.155	1.108	1.060	1.011	0.961	0.912	0.862	0.812	0.762	0.711	0.662	0.612	0.562	0.514	0.466	0.418	0.371	0.326	0.280	0.236	0.194	0.152	0.111	0.074	0.035	0.000	-0.035	-0.069	-0.099	-0.129	-0.158	-0.184	-0.209	-0.232	-0.254	-0.274	-0.291	-0.309	-0.324	-0.338	-0.350	-0.361	-0.370	-0.379	-0.386	-0.392	-0.398	-0.401	-0.404	-0.406	-0.409	-0.410	-0.411	-0.411	-0.412	-0.412	-0.412	-0.412	-0.414	-0.414	-0.415	-0.416	-0.419	-0.421	-0.426	-0.430	-0.436	-0.442	-0.451	-0.460	-0.471	-0.482	-0.496	-0.510	-0.528	-0.545	-0.565	-0.585	-0.608	-0.631	-0.658	-0.685	-0.714	-0.744	-0.776	-0.809	-0.844	-0.880	-0.918	-0.958	-0.998	-1.040	-1.082	-1.126	-1.171	-1.216	-1.262	-1.310	-1.359	-1.406	-1.455	-1.504	-1.554	-1.604	-1.652	-1.702	-1.750	-1.800	-1.849	-1.896	-1.944	-1.991	-2.036	-2.082	-2.126	-2.170	-2.212	-2.252	-2.292	-2.331	-2.369	-2.404	-2.438	-2.470	-2.501	-2.530	-2.558	-2.584	-2.606	-2.628	-2.649	-2.666	-2.682	-2.698	-2.709	-2.719	-2.729	-2.734	-2.740	-2.741	-2.742	-2.741	-2.739	-2.734	-2.728	-2.720	-2.709	-2.698	-2.685	-2.669	-2.652	-2.636	-2.618	-2.596	-2.575	-2.552	-2.529	-2.504	-2.478	-2.451	-2.424	-2.395	-2.366	-2.338	-2.308	-2.276	-2.246	-2.215	-2.184	-2.154	-2.122	-2.091	-2.060	-2.029	-2.000	-1.969	-1.939	-1.911	-1.881	-1.855	-1.828	-1.801	-1.776	-1.751	-1.728	-1.705	-1.681	-1.661	-1.641	-1.622	-1.605	-1.588	-1.571	-1.558	-1.544	-1.531	-1.520	-1.509	-1.500	-1.490	-1.482	-1.476	-1.470	-1.465	-1.461	-1.458	-1.455	-1.454	-1.451	-1.450	-1.450	-1.449	-1.449	-1.449	-1.450	-1.450	-1.451	-1.452	-1.452	-1.452	-1.452	-1.452	-1.452	-1.451	-1.451	-1.449	-1.446	-1.442	-1.439	-1.434	-1.428	-1.421	-1.415	-1.405	-1.398	-1.386	-1.375	-1.362	-1.349	-1.334	-1.319	-1.301	-1.284	-1.265	-1.245	-1.224	-1.201	-1.178	-1.154	-1.129	-1.101	-1.075	-1.048	-1.018	-0.989	-0.958	-0.926	-0.895	-0.864	-0.831	-0.798	-0.764	-0.730	-0.695	-0.661	-0.628	-0.592	-0.559	-0.524	-0.490	-0.456	-0.424	-0.390	-0.358	-0.326	-0.294	-0.264	-0.234	-0.204	-0.176	-0.149	-0.122	-0.096	-0.072	-0.050	-0.028	-0.005	0.014	0.034	0.051	0.068	0.082	0.096	0.110	0.122	0.131	0.142	0.149	0.158	0.164	0.169	0.172	0.175	0.178	0.178	0.179	0.179	0.176	0.174	0.172	0.169	0.165	0.161	0.158	0.151	0.148	0.141	0.136	0.132	0.128	0.122	0.118	0.115	0.111	0.108	0.106	0.102	0.102	0.102	0.102	0.105	0.106	0.110	0.114	0.120	0.126	0.134	0.142	0.154	0.165	0.179	0.192	0.208	0.224	0.241	0.261	0.281	0.304	0.328	0.350	0.376	0.404	0.431	0.460	0.489	0.520	0.551	0.584	0.618	0.651	0.685	0.720	0.756	0.791	0.828	0.864	0.901	0.938	0.974	1.011	1.046	1.084	1.119	1.155	1.190	1.224	1.258	1.291	1.324	1.354	1.385	1.415	1.442	1.471	1.498	1.522	1.546	1.570	1.591	1.611	1.631	1.648	1.664	1.679	1.692	1.705	1.715	1.724	1.732	1.739	1.744	1.748	1.750	1.751	1.750	1.749	1.746	1.741	1.738	1.730	1.724	1.716	1.706	1.696	1.685	1.672	1.661	1.649	1.634	1.620	1.605	1.589	1.574	1.558	1.541	1.525	1.508	1.491	1.475	1.458	1.441	1.424	1.408	1.392	1.376	1.361	1.346	1.331	1.318	1.304	1.290	1.279	1.266	1.255	1.245	1.235	1.225	1.218	1.210	1.204	1.196	1.191	1.186	1.182	1.179	1.176	1.175	1.174	1.172	1.172	1.172	1.174	1.174	1.175	1.178	1.180	1.182	1.184	1.186	1.188	1.191	1.194	1.194	1.196	1.198	1.199	1.198	1.198	1.198	1.196	1.194	1.191	1.186	1.181	1.175	1.169	1.161	1.151	1.140	1.129	1.116	1.102	1.088	1.070	1.051	1.032	1.011	0.990	0.966	0.941	0.915	0.889	0.859	0.829	0.798	0.765	0.731	0.698	0.662	0.625	0.588	0.550	0.511	0.470	0.430	0.389	0.348	0.306	0.264	0.221	0.179	0.136	0.094	0.051	0.009	-0.032	-0.075	-0.116	-0.156	-0.198	-0.236	-0.275	-0.314	-0.350	-0.386	-0.421	-0.456	-0.489	-0.521	-0.551	-0.581	-0.610	-0.638	-0.662	-0.688	-0.711	-0.731	-0.752	-0.772	-0.790	-0.806	-0.821	-0.836	-0.849	-0.861	-0.871	-0.881	-0.889	-0.896	-0.902	-0.906	-0.911	-0.914	-0.916	-0.919	-0.919	-0.919	-0.918	-0.918	-0.915	-0.915	-0.912	-0.910	-0.906	-0.904	-0.901	-0.899	-0.895	-0.892	-0.890	-0.888	-0.886	-0.884	-0.884	-0.882	-0.882	-0.882	-0.884	-0.885	-0.888	-0.890	-0.894	-0.898	-0.904	-0.909	-0.916	-0.924	-0.932	-0.941	-0.951	-0.962	-0.974	-0.986	-1.000	-1.014	-1.029	-1.044	-1.060	-1.078	-1.095	-1.114	-1.132	-1.150	-1.170	-1.191	-1.210	-1.231	-1.251	-1.272	-1.292	-1.312	-1.334	-1.354	-1.375	-1.395	-1.415	-1.434	-1.452	-1.471	-1.489	-1.506	-1.522	-1.539	-1.554	-1.566	-1.580	-1.591	-1.602	-1.612	-1.621	-1.629	-1.635	-1.640	-1.644	-1.646	-1.648	-1.649	-1.648	-1.645	-1.641	-1.635	-1.630	-1.622	-1.614	-1.602	-1.592	-1.580	-1.565	-1.551	-1.535	-1.519	-1.500	-1.482	-1.462	-1.442	-1.420	-1.398	-1.375	-1.351	-1.328	-1.304	-1.279	-1.252	-1.226	-1.200	-1.174	-1.148	-1.121	-1.094	-1.069	-1.041	-1.015	-0.988	-0.962	-0.938	-0.911	-0.888	-0.862	-0.839	-0.816	-0.794	-0.771	-0.750	-0.729	-0.709	-0.690	-0.671	-0.654	-0.638	-0.621	-0.608	-0.594	-0.581	-0.569	-0.558	-0.546	-0.538	-0.530	-0.522	-0.515	-0.509	-0.504	-0.500	-0.496	-0.494	-0.492	-0.490	-0.490	-0.490	-0.491	-0.491	-0.492	-0.495	-0.496	-0.499	-0.501	-0.504	-0.506	-0.510	-0.514	-0.515	-0.518	-0.521	-0.525	-0.526	-0.529	-0.530	-0.531	-0.534	-0.534	-0.534	-0.532	-0.531	-0.530	-0.529	-0.525	-0.521	-0.518	-0.512	-0.507	-0.500	-0.494	-0.485	-0.476	-0.468	-0.458	-0.446	-0.432	-0.420	-0.408	-0.394	-0.379	-0.364	-0.346	-0.330	-0.312	-0.295	-0.275	-0.256	-0.236	-0.216	-0.195	-0.174	-0.152	-0.130	-0.108	-0.085	-0.062	-0.040	-0.015	0.009	0.030	0.054	0.078	0.101	0.125	0.148	0.171	0.194	0.216	0.239	0.260	0.281	0.302	0.322	0.344	0.362	0.381	0.400	0.418	0.434	0.450	0.465	0.480	0.492	0.505	0.516	0.528	0.536	0.545	0.552	0.559	0.565	0.569	0.572	0.575	0.575	0.574	0.572	0.571	0.568	0.562	0.556	0.550	0.542	0.532	0.524	0.512	0.501	0.488	0.474	0.460	0.444	0.428	0.411	0.394	0.376	0.359	0.339	0.320	0.300	0.281	0.260	0.241	0.221	0.202	0.181	0.162	0.144	0.125	0.106	0.090	0.072	0.056	0.040	0.025	0.011	-0.002	-0.015	-0.025	-0.035	-0.044	-0.052	-0.059	-0.064	-0.068	-0.070	-0.071	-0.072	-0.070	-0.068	-0.065	-0.059	-0.052	-0.045	-0.036	-0.026	-0.015	-0.004	0.011	0.025	0.040	0.056	0.074	0.091	0.110	0.130	0.150	0.171	0.191	0.212	0.235	0.256	0.278	0.300	0.321	0.344	0.365	0.386	0.406	0.428	0.448	0.468	0.486	0.504	0.521	0.538	0.554	0.568	0.581	0.594	0.605	0.615	0.624	0.632	0.638	0.644	0.648	0.651	0.651	0.652	0.651	0.648	0.644	0.639	0.631	0.624	0.615	0.605	0.592	0.580	0.566	0.551	0.536	0.519	0.501	0.482	0.464	0.444	0.422	0.401	0.380	0.358	0.335	0.311	0.288	0.265	0.241	0.218	0.195	0.171	0.148	0.125	0.102	0.080	0.058	0.036	0.015	-0.005	-0.025	-0.042	-0.061	-0.078	-0.095	-0.110	-0.124	-0.138	-0.151	-0.162	-0.172	-0.182	-0.191	-0.198	-0.205	-0.210	-0.215	-0.219	-0.220	-0.222	-0.222	-0.222	-0.221	-0.219	-0.216	-0.212	-0.208	-0.202	-0.199	-0.192	-0.185	-0.179	-0.171	-0.164	-0.155	-0.148	-0.139	-0.130	-0.122	-0.114	-0.105	-0.098	-0.089	-0.081	-0.074	-0.068	-0.060	-0.055	-0.049	-0.044	-0.039	-0.036	-0.032	-0.030	-0.029	-0.028	-0.026	-0.028	-0.029	-0.030	-0.034	-0.036	-0.041	-0.046	-0.052	-0.059	-0.066	-0.074	-0.082	-0.092	-0.101	-0.112	-0.124	-0.135	-0.148	-0.160	-0.172	-0.188	-0.201	-0.215	-0.229	-0.244	-0.258	-0.272	-0.288	-0.302	-0.316	-0.331	-0.345	-0.360	-0.374	-0.386	-0.400	-0.412	-0.424	-0.436	-0.446	-0.458	-0.466	-0.475	-0.484	-0.491	-0.496	-0.501	-0.507	-0.511	-0.512	-0.515	-0.515	-0.516	-0.515	-0.512	-0.509	-0.505	-0.500	-0.495	-0.488	-0.480	-0.471	-0.461	-0.451	-0.440	-0.429	-0.416	-0.402	-0.389	-0.374	-0.360	-0.344	-0.329	-0.314	-0.296	-0.280	-0.262	-0.246	-0.230	-0.212	-0.198	-0.180	-0.164	-0.149	-0.132	-0.118	-0.102	-0.090	-0.075	-0.062	-0.051	-0.040	-0.030	-0.020	-0.011	-0.004	0.002	0.009	0.012	0.016	0.019	0.019	0.020	0.019	0.018	0.015	0.010	0.005	-0.002	-0.009	-0.018	-0.028	-0.036	-0.048	-0.060	-0.072	-0.085	-0.099	-0.115	-0.129	-0.145	-0.161	-0.178	-0.194	-0.210	-0.228	-0.244	-0.261	-0.278	-0.295	-0.311	-0.328	-0.344	-0.359	-0.372	-0.388	-0.401	-0.414	-0.426	-0.438	-0.448	-0.456	-0.464	-0.471	-0.479	-0.484	-0.486	-0.490	-0.492	-0.492	-0.491	-0.490	-0.486	-0.482	-0.478	-0.470	-0.462	-0.452	-0.442	-0.430	-0.419	-0.405	-0.390	-0.375	-0.358	-0.340	-0.321	-0.302	-0.282	-0.261	-0.239	-0.218	-0.194	-0.171	-0.146	-0.121	-0.098	-0.072	-0.048	-0.021	0.004	0.029	0.055	0.081	0.105	0.130	0.155	0.181	0.206	0.230	0.254	0.278	0.300	0.322	0.344	0.366	0.386	0.406	0.425	0.444	0.462	0.479	0.495	0.510	0.525	0.540	0.552	0.564	0.576	0.586	0.598	0.605	0.614	0.621	0.628	0.632	0.638	0.640	0.644	0.646	0.648	0.649	0.650	0.649	0.648	0.646	0.644	0.641	0.638	0.634	0.629	0.625	0.620	0.615	0.610	0.605	0.598	0.591	0.586	0.580	0.574	0.568	0.561	0.556	0.550	0.545	0.540	0.536	0.532	0.529	0.525	0.521	0.519	0.516	0.516	0.515	0.515	0.515	0.516	0.518	0.521	0.524	0.529	0.534	0.540	0.546	0.554	0.561	0.570	0.580	0.590	0.602	0.612	0.626	0.639	0.652	0.668	0.682	0.698	0.715	0.731	0.748	0.765	0.782	0.801	0.819	0.838	0.856	0.875	0.894	0.914	0.931	0.951	0.969	0.988	1.005	1.024	1.040	1.058	1.074	1.090	1.105	1.120	1.132	1.146	1.159	1.170	1.181	1.190	1.199	1.208	1.215	1.220	1.225	1.228	1.231	1.232	1.234	1.234	1.231	1.230	1.226	1.221	1.216	1.209	1.202	1.194	1.184	1.172	1.162	1.150	1.138	1.124	1.109	1.094	1.078	1.061	1.044	1.028	1.010	0.991	0.972	0.954	0.934	0.916	0.896	0.878	0.858	0.839	0.819	0.799	0.781	0.762	0.745	0.726	0.710	0.692	0.676	0.661	0.646	0.631	0.619	0.605	0.595	0.584	0.574	0.565	0.558	0.550	0.545	0.540	0.536	0.534	0.532	0.532	0.532	0.535	0.538	0.542	0.549	0.556	0.564	0.572	0.584	0.595	0.608	0.621	0.635	0.650	0.668	0.685	0.704	0.722	0.744	0.765	0.788	0.810	0.834	0.858	0.882	0.908	0.934	0.960	0.988	1.014	1.041	1.069	1.096	1.124	1.152	1.181	1.208	1.236	1.264	1.291	1.319	1.346	1.372	1.399	1.425	1.450	1.475	1.500	1.522	1.546	1.569	1.589	1.610	1.630	1.649	1.668	1.684	1.700	1.716	1.730	1.744	1.758	1.769	1.780	1.790	1.799	1.806	1.814	1.820	1.825	1.829	1.832	1.835	1.836	1.838	1.838	1.838	1.836	1.834	1.832	1.828	1.825	1.820	1.816	1.810	1.805	1.799	1.791	1.785	1.778	1.771	1.762	1.756	1.748	1.740	1.732	1.724	1.715	1.708	1.700	1.692	1.682	1.675	1.668	1.660	1.651	1.642	1.635	1.628	1.621	1.612	1.605	1.596	1.589	1.580	1.572	1.564	1.556	1.549	1.539	1.530	1.520	1.511	1.500	1.490	1.479	1.466	1.455	1.442	1.429	1.415	1.400	1.385	1.369	1.352	1.335	1.316	1.298	1.276	1.255	1.234	1.211	1.188	1.162	1.136	1.111	1.084	1.056	1.026	0.996	0.966	0.934	0.902	0.869	0.836	0.802	0.768	0.732	0.696	0.660	0.624	0.588	0.550	0.514	0.476	0.439	0.402	0.365	0.329	0.291	0.255	0.220	0.184	0.149	0.114	0.080	0.048	0.015	-0.018	-0.049	-0.078	-0.108	-0.135	-0.162	-0.188	-0.212	-0.236	-0.259	-0.279	-0.300	-0.319	-0.335	-0.351	-0.366	-0.380	-0.392	-0.404	-0.412	-0.421	-0.429	-0.435	-0.439	-0.442	-0.444	-0.446	-0.446	-0.445	-0.442	-0.439	-0.435	-0.429	-0.422	-0.415	-0.406	-0.398	-0.388	-0.376	-0.365	-0.352	-0.340	-0.326	-0.312	-0.298	-0.282	-0.268	-0.251	-0.235	-0.219	-0.202	-0.185	-0.168	-0.150	-0.132	-0.115	-0.098	-0.079	-0.061	-0.042	-0.024	-0.006	0.012	0.030	0.048	0.066	0.084	0.102	0.120	0.138	0.155	0.174	0.191	0.209	0.225	0.244	0.260	0.278	0.295	0.310	0.328	0.344	0.361	0.378	0.394	0.411	0.426	0.444	0.460	0.476	0.491	0.507	0.525	0.540	0.556	0.571	0.588	0.602	0.619	0.634	0.649	0.664	0.679	0.694	0.708	0.722	0.735	0.750	0.764	0.775	0.789	0.800	0.811	0.824	0.834	0.844	0.852	0.861	0.869	0.876	0.882	0.889	0.894	0.899	0.901	0.904	0.905	0.906	0.905	0.904	0.901	0.898	0.892	0.888	0.881	0.874	0.864	0.855	0.845	0.834	0.821	0.808	0.794	0.779	0.762	0.746	0.728	0.710	0.691	0.672	0.652	0.630	0.610	0.589	0.566	0.544	0.520	0.499	0.476	0.452	0.430	0.406	0.384	0.360	0.338	0.315	0.292	0.271	0.249	0.228	0.206	0.186	0.166	0.145	0.126	0.108	0.090	0.072	0.055	0.039	0.022	0.008	-0.009	-0.022	-0.036	-0.049	-0.061	-0.074	-0.085	-0.096	-0.108	-0.116	-0.126	-0.135	-0.142	-0.151	-0.159	-0.168	-0.175	-0.181	-0.188	-0.195	-0.200	-0.205	-0.212	-0.218	-0.221	-0.228	-0.232	-0.238	-0.241	-0.246	-0.251	-0.255	-0.260	-0.264	-0.268	-0.271	-0.278	-0.281	-0.285	-0.290	-0.292	-0.298	-0.301	-0.306	-0.310	-0.315	-0.318	-0.322	-0.328	-0.332	-0.336	-0.341	-0.345	-0.350	-0.356	-0.361	-0.365	-0.371	-0.376	-0.381	-0.386	-0.394	-0.399	-0.404	-0.410	-0.416	-0.422	-0.429	-0.435	-0.442	-0.449	-0.456	-0.462	-0.469	-0.478	-0.484	-0.491	-0.498	-0.505	-0.514	-0.520	-0.528	-0.535	-0.542	-0.549	-0.556	-0.565	-0.571	-0.578	-0.584	-0.591	-0.596	-0.604	-0.609	-0.615	-0.619	-0.624	-0.629	-0.632	-0.635	-0.638	-0.641	-0.644	-0.645	-0.646	-0.648	-0.648	-0.646	-0.645	-0.644	-0.641	-0.639	-0.635	-0.631	-0.626	-0.621	-0.615	-0.608	-0.600	-0.591	-0.582	-0.574	-0.564	-0.552	-0.540	-0.529	-0.515	-0.502	-0.489	-0.474	-0.459	-0.442	-0.426	-0.409	-0.392	-0.375	-0.356	-0.336	-0.318	-0.298	-0.278	-0.258	-0.236	-0.215	-0.194	-0.171	-0.149	-0.128	-0.105	-0.082	-0.059	-0.036	-0.014	0.009	0.032	0.055	0.079	0.101	0.124	0.146	0.169	0.190	0.211	0.232	0.254	0.275	0.295	0.314	0.335	0.354	0.371	0.390	0.408	0.425	0.441	0.458	0.472	0.488	0.502	0.516	0.530	0.542	0.556	0.568	0.579	0.590	0.601	0.611	0.621	0.631	0.640	0.650	0.658	0.666	0.675	0.684	0.694	0.701	0.710	0.719	0.728	0.738	0.748	0.758	0.769	0.778	0.790	0.801	0.814	0.828	0.840	0.854	0.870	0.885	0.901	0.919	0.936	0.955	0.975	0.995	1.016	1.039	1.061	1.085	1.109	1.135	1.160	1.186	1.214	1.241	1.269	1.298	1.328	1.356	1.388	1.416	1.448	1.478	1.509	1.540	1.571	1.601	1.632	1.662	1.692	1.724	1.754	1.782	1.811	1.840	1.868	1.894	1.920	1.946	1.971	1.996	2.019	2.042	2.064	2.084	2.104	2.121	2.139	2.156	2.171	2.185	2.199	2.211	2.224	2.234	2.242	2.251	2.259	2.265	2.271	2.276	2.280	2.284	2.285	2.288	2.289	2.289	2.288	2.288	2.286	2.284	2.281	2.280	2.276	2.274	2.270	2.266	2.261	2.259	2.255	2.250	2.246	2.242	2.239	2.235	2.231	2.228	2.225	2.222	2.219	2.216	2.215	2.214	2.212	2.211	2.211	2.211	2.211	2.211	2.214	2.215	2.218	2.219	2.221	2.225	2.229	2.232	2.236	2.241	2.246	2.251	2.256	2.262	2.269	2.275	2.281	2.289	2.296	2.304	2.311	2.318	2.326	2.334	2.342	2.349	2.358	2.366	2.374	2.382	2.391	2.400	2.408	2.415	2.424	2.432	2.440	2.448	2.455	2.464	2.471	2.479	2.486	2.492	2.501	2.508	2.515	2.520	2.528	2.534	2.540	2.546	2.551	2.558	2.562	2.568	2.571	2.576	2.580	2.582	2.586	2.589	2.592	2.594	2.595	2.596	2.596	2.598	2.596	2.594	2.592	2.590	2.588	2.582	2.578	2.571	2.565	2.558	2.550	2.541	2.530	2.519	2.506	2.492	2.479	2.464	2.446	2.429	2.409	2.390	2.369	2.346	2.322	2.298	2.272	2.244	2.216	2.186	2.156	2.124	2.091	2.058	2.022	1.986	1.949	1.911	1.871	1.832	1.792	1.751	1.709	1.666	1.622	1.580	1.536	1.490	1.446	1.400	1.355	1.310	1.265	1.219	1.174	1.129	1.084	1.039	0.995	0.950	0.908	0.865	0.822	0.781	0.740	0.700	0.661	0.622	0.586	0.549	0.514	0.480	0.445	0.414	0.381	0.351	0.321	0.294	0.266	0.240	0.215	0.191	0.168	0.145	0.125	0.105	0.085	0.066	0.048	0.030	0.014	-0.002	-0.019	-0.034	-0.048	-0.064	-0.078	-0.092	-0.106	-0.121	-0.135	-0.150	-0.165	-0.180	-0.196	-0.212	-0.230	-0.248	-0.266	-0.286	-0.306	-0.326	-0.348	-0.371	-0.395	-0.420	-0.448	-0.475	-0.504	-0.534	-0.565	-0.599	-0.634	-0.669	-0.706	-0.745	-0.785	-0.826	-0.869	-0.912	-0.958	-1.004	-1.050	-1.099	-1.148	-1.198	-1.249	-1.299	-1.351	-1.404	-1.458	-1.511	-1.565	-1.619	-1.674	-1.728	-1.782	-1.835	-1.890	-1.944	-1.996	-2.047	-2.098	-2.149	-2.199	-2.246	-2.294	-2.340	-2.385	-2.428	-2.470	-2.510	-2.549	-2.585	-2.619	-2.654	-2.684	-2.714	-2.741	-2.768	-2.790	-2.812	-2.831	-2.849	-2.864	-2.876	-2.889	-2.898	-2.905	-2.911	-2.914	-2.915	-2.914	-2.912	-2.908	-2.901	-2.894	-2.885	-2.874	-2.860	-2.848	-2.831	-2.814	-2.796	-2.778	-2.758	-2.735	-2.712	-2.690	-2.666	-2.641	-2.615	-2.590	-2.562	-2.535	-2.508	-2.480	-2.452	-2.425	-2.396	-2.368	-2.340	-2.311	-2.284	-2.256	-2.229	-2.201	-2.174	-2.149	-2.124	-2.098	-2.074	-2.049	-2.026	-2.004	-1.982	-1.961	-1.941	-1.922	-1.905	-1.888	-1.870	-1.855	-1.841	-1.828	-1.815	-1.804	-1.794	-1.785	-1.776	-1.770	-1.762	-1.759	-1.755	-1.751	-1.749	-1.749	-1.749	-1.749	-1.750	-1.752	-1.758	-1.761	-1.768	-1.772	-1.779	-1.786	-1.796	-1.805	-1.814	-1.824	-1.834	-1.845	-1.856	-1.868	-1.879	-1.890	-1.902	-1.914	-1.928	-1.940	-1.951	-1.964	-1.975	-1.986	-1.999	-2.009	-2.020	-2.030	-2.041	-2.050	-2.060	-2.068	-2.075	-2.082	-2.089	-2.095	-2.100	-2.105	-2.109	-2.111	-2.114	-2.115	-2.116	-2.115	-2.114	-2.112	-2.109	-2.105	-2.101	-2.096	-2.090	-2.084	-2.076	-2.069	-2.060	-2.051	-2.042	-2.033	-2.021	-2.011	-2.000	-1.989	-1.978	-1.965	-1.954	-1.942	-1.930	-1.919	-1.908	-1.895	-1.884	-1.874	-1.862	-1.852	-1.842	-1.834	-1.825	-1.818	-1.811	-1.804	-1.798	-1.794	-1.791	-1.788	-1.786	-1.786	-1.788	-1.789	-1.792	-1.795	-1.801	-1.809	-1.815	-1.825	-1.836	-1.846	-1.860	-1.874	-1.889	-1.905	-1.922	-1.941	-1.960	-1.981	-2.004	-2.026	-2.049	-2.074	-2.099	-2.125	-2.150	-2.178	-2.205	-2.232	-2.259	-2.288	-2.316	-2.344	-2.372	-2.401	-2.429	-2.455	-2.481	-2.508	-2.534	-2.559	-2.582	-2.608	-2.629	-2.650	-2.670	-2.689	-2.706	-2.724	-2.738	-2.751	-2.764	-2.774	-2.782	-2.790	-2.796	-2.800	-2.802	-2.802	-2.801	-2.799	-2.795	-2.790	-2.782	-2.772	-2.762	-2.751	-2.738	-2.724	-2.709	-2.690	-2.672	-2.654	-2.634	-2.612	-2.591	-2.569	-2.546	-2.522	-2.498	-2.475	-2.449	-2.425	-2.401	-2.376	-2.352	-2.329	-2.305	-2.282	-2.260	-2.238	-2.218	-2.198	-2.178	-2.159	-2.142	-2.126	-2.111	-2.098	-2.085	-2.074	-2.064	-2.056	-2.049	-2.044	-2.040	-2.038	-2.036	-2.038	-2.040	-2.044	-2.049	-2.056	-2.064	-2.072	-2.085	-2.096	-2.110	-2.126	-2.141	-2.159	-2.178	-2.196	-2.218	-2.239	-2.261	-2.284	-2.308	-2.331	-2.356	-2.382	-2.408	-2.434	-2.460	-2.488	-2.515	-2.541	-2.569	-2.595	-2.622	-2.650	-2.676	-2.701	-2.728	-2.751	-2.778	-2.801	-2.824	-2.846	-2.869	-2.890	-2.911	-2.931	-2.949	-2.968	-2.984	-3.000	-3.014	-3.028	-3.039	-3.051	-3.062	-3.071	-3.079	-3.086	-3.091	-3.096	-3.099	-3.102	-3.104	-3.104	-3.104	-3.100	-3.098	-3.094	-3.089	-3.082	-3.076	-3.068	-3.061	-3.050	-3.041	-3.030	-3.020	-3.009	-2.998	-2.984	-2.971	-2.959	-2.946	-2.932	-2.920	-2.906	-2.894	-2.881	-2.870	-2.858	-2.846	-2.836	-2.826	-2.819	-2.810	-2.802	-2.796	-2.791	-2.789	-2.786	-2.784	-2.785	-2.786	-2.790	-2.794	-2.800	-2.808	-2.818	-2.828	-2.841	-2.855	-2.871	-2.889	-2.909	-2.930	-2.951	-2.976	-3.002	-3.029	-3.058	-3.088	-3.119	-3.150	-3.184	-3.219	-3.254	-3.290	-3.328	-3.365	-3.402	-3.441	-3.480	-3.519	-3.558	-3.596	-3.635	-3.674	-3.711	-3.749	-3.785	-3.822	-3.856	-3.890	-3.924	-3.955	-3.985	-4.015	-4.041	-4.068	-4.093	-4.116	-4.136	-4.156	-4.174	-4.190	-4.204	-4.215	-4.225	-4.234	-4.240	-4.244	-4.248	-4.249	-4.248	-4.246	-4.242	-4.236	-4.230	-4.222	-4.212	-4.201	-4.190	-4.178	-4.164	-4.149	-4.132	-4.118	-4.099	-4.082	-4.065	-4.048	-4.029	-4.011	-3.992	-3.975	-3.956	-3.940	-3.922	-3.906	-3.890	-3.875	-3.860	-3.846	-3.832	-3.821	-3.810	-3.799	-3.790	-3.781	-3.774	-3.768	-3.762	-3.759	-3.755	-3.754	-3.752	-3.754	-3.755	-3.756	-3.760	-3.765	-3.770	-3.778	-3.785	-3.792	-3.801	-3.811	-3.822	-3.832	-3.845	-3.858	-3.870	-3.884	-3.898	-3.911	-3.925	-3.940	-3.955	-3.970	-3.985	-3.999	-4.015	-4.029	-4.044	-4.059	-4.071	-4.085	-4.099	-4.111	-4.124	-4.135	-4.146	-4.156	-4.166	-4.176	-4.184	-4.191	-4.199	-4.205	-4.210	-4.214	-4.216	-4.219	-4.220	-4.220	-4.219	-4.216	-4.214	-4.209	-4.202	-4.196	-4.188	-4.179	-4.166	-4.156	-4.142	-4.128	-4.112	-4.095	-4.079	-4.059	-4.039	-4.018	-3.995	-3.971	-3.946	-3.920	-3.894	-3.865	-3.838	-3.809	-3.778	-3.748	-3.715	-3.682	-3.650	-3.616	-3.582	-3.548	-3.512	-3.478	-3.442	-3.408	-3.371	-3.335	-3.300	-3.265	-3.230	-3.195	-3.160	-3.125	-3.091	-3.058	-3.026	-2.992	-2.962	-2.931	-2.900	-2.872	-2.842	-2.815	-2.789	-2.762	-2.739	-2.715	-2.691	-2.670	-2.650	-2.629	-2.611	-2.594	-2.576	-2.560	-2.545	-2.531	-2.519	-2.506	-2.494	-2.484	-2.475	-2.466	-2.458	-2.449	-2.441	-2.435	-2.428	-2.421	-2.415	-2.410	-2.405	-2.399	-2.394	-2.388	-2.381	-2.375	-2.369	-2.362	-2.354	-2.348	-2.340	-2.330	-2.321	-2.310	-2.300	-2.288	-2.276	-2.261	-2.248	-2.231	-2.215	-2.198	-2.178	-2.158	-2.136	-2.114	-2.090	-2.065	-2.039	-2.010	-1.981	-1.950	-1.919	-1.886	-1.851	-1.816	-1.779	-1.741	-1.701	-1.661	-1.619	-1.575	-1.531	-1.486	-1.440	-1.392	-1.345	-1.294	-1.245	-1.194	-1.141	-1.089	-1.035	-0.981	-0.926	-0.872	-0.818	-0.761	-0.705	-0.649	-0.592	-0.535	-0.480	-0.422	-0.366	-0.310	-0.255	-0.200	-0.145	-0.091	-0.036	0.016	0.069	0.120	0.170	0.220	0.269	0.315	0.362	0.408	0.452	0.494	0.535	0.575	0.614	0.650	0.686	0.720	0.752	0.784	0.812	0.840	0.868	0.892	0.915	0.938	0.958	0.976	0.994	1.010	1.024	1.038	1.050	1.060	1.069	1.079	1.086	1.094	1.099	1.104	1.109	1.112	1.116	1.119	1.121	1.122	1.125	1.128	1.129	1.131	1.134	1.136	1.139	1.142	1.145	1.149	1.154	1.159	1.164	1.171	1.179	1.186	1.195	1.205	1.215	1.226	1.240	1.252	1.266	1.281	1.298	1.314	1.331	1.349	1.369	1.389	1.409	1.430	1.451	1.474	1.495	1.519	1.541	1.565	1.588	1.610	1.635	1.656	1.680	1.704	1.725	1.746	1.768	1.789	1.808	1.828	1.845	1.861	1.878	1.892	1.906	1.919	1.929	1.938	1.945	1.952	1.956	1.959	1.961	1.959	1.956	1.952	1.945	1.938	1.926	1.915	1.900	1.884	1.865	1.845	1.822	1.798	1.772	1.744	1.714	1.682	1.648	1.612	1.575	1.538	1.496	1.454	1.410	1.366	1.320	1.272	1.224	1.175	1.124	1.072	1.021	0.968	0.915	0.861	0.808	0.754	0.700	0.645	0.591	0.538	0.484	0.430	0.378	0.328	0.276	0.226	0.176	0.129	0.080	0.035	-0.009	-0.054	-0.095	-0.135	-0.175	-0.210	-0.248	-0.280	-0.312	-0.344	-0.372	-0.400	-0.426	-0.449	-0.471	-0.491	-0.510	-0.528	-0.544	-0.558	-0.570	-0.581	-0.591	-0.600	-0.608	-0.615	-0.620	-0.625	-0.629	-0.632	-0.635	-0.639	-0.640	-0.642	-0.644	-0.645	-0.648	-0.650	-0.652	-0.655	-0.659	-0.662	-0.666	-0.672	-0.679	-0.688	-0.695	-0.706	-0.718	-0.730	-0.744	-0.759	-0.776	-0.795	-0.815	-0.836	-0.860	-0.885	-0.912	-0.941	-0.971	-1.002	-1.036	-1.070	-1.108	-1.145	-1.185	-1.226	-1.268	-1.312	-1.358	-1.404	-1.450	-1.499	-1.548	-1.598	-1.649	-1.700	-1.752	-1.804	-1.858	-1.911	-1.964	-2.016	-2.070	-2.124	-2.176	-2.229	-2.281	-2.332	-2.382	-2.434	-2.482	-2.531	-2.578	-2.624	-2.669	-2.712	-2.755	-2.796	-2.834	-2.871	-2.909	-2.942	-2.975	-3.006	-3.035	-3.061	-3.088	-3.110	-3.131	-3.150	-3.168	-3.181	-3.195	-3.205	-3.215	-3.222	-3.226	-3.229	-3.230	-3.228	-3.224	-3.220	-3.211	-3.202	-3.191	-3.179	-3.165	-3.148	-3.130	-3.111	-3.090	-3.068	-3.044	-3.019	-2.992	-2.965	-2.938	-2.908	-2.879	-2.846	-2.816	-2.784	-2.751	-2.718	-2.684	-2.651	-2.618	-2.584	-2.550	-2.516	-2.484	-2.450	-2.418	-2.386	-2.354	-2.322	-2.294	-2.264	-2.235	-2.208	-2.181	-2.155	-2.130	-2.106	-2.084	-2.062	-2.041	-2.022	-2.005	-1.988	-1.971	-1.958	-1.944	-1.931	-1.921	-1.911	-1.902	-1.895	-1.889	-1.882	-1.878	-1.874	-1.871	-1.868	-1.865	-1.864	-1.864	-1.864	-1.865	-1.865	-1.865	-1.866	-1.868	-1.868	-1.869	-1.870	-1.870	-1.871	-1.870	-1.870	-1.869	-1.868	-1.865	-1.861	-1.858	-1.852	-1.848	-1.841	-1.834	-1.824	-1.815	-1.804	-1.792	-1.779	-1.765	-1.749	-1.731	-1.715	-1.695	-1.675	-1.654	-1.630	-1.606	-1.581	-1.556	-1.528	-1.499	-1.469	-1.439	-1.408	-1.376	-1.342	-1.309	-1.275	-1.239	-1.202	-1.166	-1.130	-1.091	-1.055	-1.016	-0.976	-0.939	-0.900	-0.861	-0.822	-0.785	-0.746	-0.708	-0.670	-0.632	-0.596	-0.559	-0.524	-0.488	-0.454	-0.419	-0.386	-0.354	-0.322	-0.291	-0.262	-0.234	-0.205	-0.179	-0.152	-0.129	-0.105	-0.082	-0.060	-0.040	-0.021	-0.002	0.014	0.031	0.046	0.060	0.074	0.086	0.099	0.108	0.119	0.128	0.135	0.144	0.151	0.158	0.164	0.170	0.175	0.180	0.185	0.189	0.194	0.199	0.204	0.209	0.214	0.220	0.225	0.231	0.238	0.246	0.254	0.261	0.271	0.281	0.292	0.304	0.316	0.330	0.346	0.361	0.379	0.395	0.416	0.435	0.458	0.480	0.502	0.528	0.554	0.580	0.609	0.638	0.669	0.699	0.731	0.764	0.798	0.832	0.868	0.904	0.941	0.978	1.015	1.055	1.092	1.131	1.171	1.210	1.250	1.290	1.329	1.368	1.408	1.445	1.484	1.522	1.560	1.598	1.634	1.669	1.704	1.739	1.771	1.804	1.836	1.866	1.895	1.924	1.951	1.976	2.001	2.025	2.047	2.069	2.089	2.106	2.125	2.140	2.155	2.169	2.181	2.191	2.201	2.210	2.216	2.222	2.228	2.231	2.234	2.235	2.235	2.234	2.231	2.229	2.225	2.220	2.215	2.208	2.201	2.192	2.182	2.174	2.162	2.152	2.141	2.129	2.118	2.104	2.091	2.078	2.064	2.050	2.036	2.022	2.009	1.994	1.980	1.966	1.952	1.939	1.926	1.914	1.900	1.889	1.876	1.865	1.855	1.844	1.834	1.825	1.815	1.808	1.800	1.794	1.786	1.781	1.776	1.771	1.768	1.765	1.761	1.760	1.758	1.756	1.756	1.755	1.756	1.756	1.758	1.759	1.760	1.761	1.762	1.764	1.765	1.766	1.768	1.770	1.770	1.770	1.770	1.769	1.768	1.766	1.764	1.761	1.756	1.751	1.746	1.739	1.731	1.722	1.711	1.700	1.688	1.674	1.659	1.641	1.625	1.605	1.584	1.562	1.539	1.514	1.488	1.460	1.430	1.401	1.369	1.336	1.302	1.266	1.231	1.194	1.155	1.115	1.075	1.034	0.991	0.949	0.906	0.861	0.818	0.771	0.728	0.681	0.636	0.590	0.545	0.500	0.455	0.410	0.365	0.320	0.278	0.234	0.191	0.151	0.109	0.070	0.030	-0.008	-0.045	-0.081	-0.115	-0.149	-0.181	-0.212	-0.242	-0.270	-0.298	-0.322	-0.348	-0.370	-0.391	-0.411	-0.430	-0.448	-0.464	-0.478	-0.491	-0.504	-0.514	-0.522	-0.531	-0.538	-0.544	-0.548	-0.552	-0.555	-0.558	-0.558	-0.559	-0.558	-0.556	-0.555	-0.554	-0.550	-0.548	-0.545	-0.541	-0.538	-0.535	-0.532	-0.529	-0.526	-0.522	-0.521	-0.520	-0.519	-0.518	-0.518	-0.519	-0.519	-0.521	-0.524	-0.528	-0.532	-0.539	-0.545	-0.552	-0.561	-0.570	-0.581	-0.594	-0.606	-0.620	-0.635	-0.650	-0.668	-0.684	-0.704	-0.722	-0.744	-0.765	-0.788	-0.809	-0.832	-0.856	-0.880	-0.905	-0.930	-0.956	-0.981	-1.006	-1.032	-1.058	-1.082	-1.109	-1.134	-1.159	-1.184	-1.209	-1.231	-1.254	-1.276	-1.298	-1.318	-1.336	-1.355	-1.374	-1.390	-1.405	-1.419	-1.431	-1.442	-1.454	-1.462	-1.470	-1.476	-1.480	-1.485	-1.488	-1.486	-1.488	-1.485	-1.481	-1.476	-1.470	-1.464	-1.455	-1.445	-1.434	-1.422	-1.409	-1.394	-1.379	-1.364	-1.346	-1.329	-1.310	-1.290	-1.271	-1.251	-1.230	-1.208	-1.188	-1.165	-1.144	-1.120	-1.098	-1.075	-1.052	-1.031	-1.008	-0.986	-0.965	-0.942	-0.921	-0.902	-0.882	-0.862	-0.844	-0.826	-0.809	-0.791	-0.776	-0.761	-0.746	-0.734	-0.721	-0.710	-0.699	-0.689	-0.680	-0.672	-0.665	-0.660	-0.655	-0.651	-0.648	-0.645	-0.644	-0.644	-0.644	-0.645	-0.646	-0.649	-0.652	-0.656	-0.660	-0.665	-0.670	-0.676	-0.682	-0.689	-0.695	-0.701	-0.709	-0.715	-0.722	-0.730	-0.738	-0.744	-0.750	-0.756	-0.762	-0.768	-0.772	-0.778	-0.781	-0.785	-0.788	-0.789	-0.790	-0.791	-0.790	-0.789	-0.788	-0.785	-0.780	-0.775	-0.769	-0.761	-0.754	-0.745	-0.735	-0.724	-0.712	-0.699	-0.685	-0.670	-0.652	-0.636	-0.619	-0.600	-0.580	-0.560	-0.539	-0.516	-0.494	-0.470	-0.446	-0.421	-0.395	-0.369	-0.342	-0.316	-0.289	-0.260	-0.232	-0.204	-0.175	-0.148	-0.118	-0.089	-0.060	-0.031	-0.001	0.026	0.055	0.084	0.111	0.139	0.166	0.192	0.219	0.245	0.270	0.295	0.319	0.341	0.365	0.386	0.408	0.428	0.448	0.465	0.484	0.500	0.515	0.530	0.542	0.555	0.568	0.578	0.586	0.594	0.600	0.606	0.610	0.614	0.615	0.618	0.618	0.615	0.614	0.609	0.605	0.599	0.592	0.586	0.576	0.568	0.556	0.546	0.535	0.521	0.507	0.494	0.480	0.465	0.448	0.432	0.416	0.400	0.384	0.366	0.350	0.334	0.318	0.301	0.286	0.270	0.256	0.241	0.228	0.215	0.202	0.190	0.180	0.171	0.162	0.154	0.148	0.142	0.139	0.136	0.135	0.134	0.135	0.138	0.141	0.146	0.152	0.161	0.170	0.180	0.192	0.204	0.220	0.235	0.251	0.269	0.288	0.309	0.329	0.350	0.374	0.396	0.420	0.446	0.471	0.496	0.524	0.550	0.576	0.604	0.631	0.659	0.684	0.711	0.738	0.764	0.789	0.814	0.839	0.861	0.885	0.908	0.929	0.949	0.969	0.986	1.004	1.020	1.035	1.049	1.061	1.072	1.082	1.090	1.096	1.102	1.106	1.109	1.109	1.110	1.108	1.105	1.100	1.094	1.088	1.079	1.070	1.059	1.046	1.034	1.020	1.004	0.988	0.970	0.952	0.934	0.915	0.895	0.875	0.854	0.831	0.810	0.789	0.766	0.744	0.721	0.699	0.678	0.655	0.634	0.614	0.591	0.571	0.551	0.532	0.515	0.498	0.480	0.465	0.450	0.435	0.422	0.410	0.400	0.389	0.380	0.374	0.366	0.361	0.358	0.354	0.352	0.352	0.354	0.355	0.358	0.361	0.366	0.372	0.379	0.386	0.396	0.405	0.416	0.428	0.439	0.451	0.464	0.476	0.490	0.504	0.519	0.534	0.548	0.561	0.575	0.590	0.604	0.618	0.631	0.644	0.656	0.668	0.680	0.689	0.700	0.709	0.718	0.725	0.731	0.736	0.741	0.745	0.748	0.750	0.750	0.750	0.749	0.745	0.742	0.738	0.732	0.725	0.718	0.709	0.699	0.689	0.678	0.665	0.651	0.638	0.624	0.608	0.592	0.575	0.559	0.541	0.525	0.506	0.489	0.470	0.452	0.434	0.416	0.398	0.381	0.364	0.346	0.329	0.314	0.296	0.282	0.268	0.254	0.240	0.229	0.218	0.205	0.196	0.188	0.179	0.171	0.165	0.161	0.156	0.154	0.151	0.150	0.150	0.151	0.152	0.155	0.159	0.164	0.168	0.175	0.181	0.188	0.196	0.205	0.215	0.225	0.235	0.245	0.256	0.268	0.278	0.290	0.301	0.312	0.324	0.336	0.346	0.358	0.368	0.378	0.386	0.396	0.405	0.412	0.419	0.426	0.431	0.436	0.439	0.442	0.445	0.445	0.446	0.445	0.441	0.440	0.435	0.429	0.424	0.416	0.408	0.398	0.389	0.378	0.365	0.351	0.339	0.324	0.308	0.292	0.275	0.258	0.240	0.221	0.202	0.182	0.164	0.144	0.124	0.104	0.085	0.064	0.044	0.025	0.005	-0.012	-0.031	-0.050	-0.066	-0.084	-0.100	-0.115	-0.130	-0.144	-0.156	-0.169	-0.179	-0.189	-0.198	-0.205	-0.212	-0.218	-0.221	-0.224	-0.225	-0.225	-0.224	-0.222	-0.219	-0.214	-0.208	-0.200	-0.192	-0.182	-0.171	-0.160	-0.146	-0.132	-0.116	-0.101	-0.082	-0.066	-0.046	-0.026	-0.006	0.015	0.036	0.060	0.082	0.105	0.129	0.154	0.178	0.202	0.226	0.251	0.276	0.301	0.326	0.350	0.375	0.400	0.422	0.446	0.469	0.490	0.512	0.534	0.554	0.575	0.594	0.612	0.629	0.645	0.661	0.676	0.690	0.704	0.716	0.728	0.738	0.746	0.755	0.762	0.769	0.774	0.779	0.781	0.784	0.785	0.785	0.785	0.784	0.781	0.778	100.000	5.000	2.000	1.000	5.000	0.000	0.000	0.000	0.000	0.000	0.000	0.000	0.000	0.000	0.000	0.000	0.000	0.000	-5.110	-5.136	-5.160	-5.182	-5.205	-5.228	-5.248	-5.268	-5.286	-5.302	-5.320	-5.336	-5.351	-5.365	-5.379	-5.391	-5.402	-5.412	-5.424	-5.432	-5.440	-5.448	-5.455	-5.461	-5.466	-5.470	-5.474	-5.479	-5.481	-5.482	-5.485	-5.488	-5.488	-5.488	-5.488	-5.486	-5.486	-5.485	-5.484	-5.482	-5.480	-5.478	-5.475	-5.471	-5.469	-5.466	-5.461	-5.458	-5.454	-5.449	-5.445	-5.440	-5.435	-5.430	-5.426	-5.421	-5.415	-5.410	-5.405	-5.399	-5.392	-5.388	-5.382	-5.375	-5.370	-5.364	-5.358	-5.351	-5.345	-5.339	-5.334	-5.326	-5.321	-5.315	-5.309	-5.302	-5.296	-5.289	-5.284	-5.278	-5.272	-5.266	-5.261	-5.255	-5.250	-5.245	-5.239	-5.235	-5.229	-5.224	-5.219	-5.215	-5.210	-5.206	-5.202	-5.199	-5.195	-5.191	-5.188	-5.185	-5.181	-5.179	-5.176	-5.174	-5.171	-5.170	-5.166	-5.164	-5.162	-5.161	-5.160	-5.158	-5.156	-5.154	-5.152	-5.151	-5.149	-5.148	-5.146	-5.145	-5.142	-5.141	-5.140	-5.138	-5.135	-5.132	-5.131	-5.128	-5.125	-5.122	-5.120	-5.116	-5.112	-5.109	-5.105	-5.100	-5.095	-5.090	-5.084	-5.079	-5.072	-5.066	-5.060	-5.054	-5.045	-5.039	-5.030	-5.022	-5.014	-5.005	-4.996	-4.988	-4.978	-4.968	-4.958	-4.948	-4.936	-4.924	-4.914	-4.902	-4.891	-4.879	-4.866	-4.854	-4.841	-4.830	-4.816	-4.804	-4.791	-4.778	-4.765	-4.751	-4.739	-4.725	-4.711	-4.699	-4.686	-4.671	-4.659	-4.645	-4.632	-4.619	-4.605	-4.592	-4.579	-4.566	-4.551	-4.539	-4.525	-4.511	-4.498	-4.484	-4.470	-4.456	-4.444	-4.429	-4.414	-4.400	-4.386	-4.370	-4.355	-4.341	-4.325	-4.309	-4.292	-4.276	-4.259	-4.241	-4.224	-4.206	-4.189	-4.169	-4.149	-4.130	-4.109	-4.089	-4.066	-4.045	-4.021	-3.999	-3.975	-3.951	-3.925	-3.900	-3.874	-3.848	-3.820	-3.792	-3.765	-3.735	-3.706	-3.676	-3.646	-3.615	-3.585	-3.554	-3.522	-3.490	-3.458	-3.426	-3.392	-3.359	-3.326	-3.294	-3.259	-3.226	-3.192	-3.159	-3.125	-3.092	-3.059	-3.025	-2.992	-2.960	-2.928	-2.895	-2.862	-2.830	-2.800	-2.769	-2.738	-2.708	-2.678	-2.648	-2.620	-2.591	-2.564	-2.536	-2.510	-2.482	-2.456	-2.431	-2.408	-2.382	-2.359	-2.336	-2.314	-2.291	-2.269	-2.249	-2.228	-2.209	-2.189	-2.170	-2.151	-2.134	-2.116	-2.100	-2.082	-2.066	-2.051	-2.036	-2.021	-2.007	-1.994	-1.979	-1.966	-1.952	-1.940	-1.928	-1.915	-1.904	-1.894	-1.881	-1.871	-1.860	-1.851	-1.840	-1.830	-1.821	-1.812	-1.802	-1.794	-1.786	-1.776	-1.769	-1.760	-1.751	-1.742	-1.735	-1.726	-1.718	-1.710	-1.702	-1.694	-1.685	-1.678	-1.670	-1.661	-1.652	-1.642	-1.634	-1.625	-1.616	-1.606	-1.596	-1.588	-1.578	-1.566	-1.556	-1.545	-1.534	-1.522	-1.511	-1.498	-1.485	-1.472	-1.459	-1.445	-1.431	-1.418	-1.402	-1.388	-1.372	-1.356	-1.340	-1.324	-1.308	-1.290	-1.274	-1.256	-1.240	-1.222	-1.205	-1.189	-1.171	-1.154	-1.138	-1.120	-1.102	-1.086	-1.070	-1.054	-1.039	-1.022	-1.008	-0.995	-0.980	-0.968	-0.955	-0.942	-0.932	-0.922	-0.912	-0.905	-0.898	-0.890	-0.884	-0.879	-0.874	-0.870	-0.869	-0.868	-0.866	-0.866	-0.866	-0.869	-0.871	-0.875	-0.880	-0.885	-0.892	-0.898	-0.906	-0.914	-0.922	-0.932	-0.941	-0.952	-0.962	-0.974	-0.985	-0.996	-1.009	-1.021	-1.032	-1.045	-1.056	-1.068	-1.080	-1.090	-1.101	-1.112	-1.122	-1.131	-1.141	-1.150	-1.158	-1.165	-1.172	-1.179	-1.184	-1.189	-1.192	-1.196	-1.200	-1.202	-1.204	-1.204	-1.205	-1.204	-1.202	-1.201	-1.199	-1.195	-1.191	-1.189	-1.184	-1.179	-1.172	-1.168	-1.161	-1.155	-1.149	-1.142	-1.134	-1.128	-1.121	-1.114	-1.108	-1.100	-1.094	-1.088	-1.081	-1.075	-1.069	-1.064	-1.059	-1.055	-1.051	-1.048	-1.044	-1.041	-1.040	-1.038	-1.038	-1.038	-1.038	-1.039	-1.040	-1.041	-1.044	-1.048	-1.051	-1.056	-1.061	-1.066	-1.072	-1.080	-1.086	-1.095	-1.102	-1.111	-1.120	-1.130	-1.140	-1.150	-1.161	-1.171	-1.182	-1.194	-1.206	-1.219	-1.230	-1.242	-1.255	-1.266	-1.280	-1.292	-1.305	-1.318	-1.330	-1.342	-1.354	-1.366	-1.379	-1.390	-1.402	-1.415	-1.426	-1.436	-1.448	-1.458	-1.469	-1.479	-1.488	-1.498	-1.508	-1.516	-1.525	-1.532	-1.540	-1.548	-1.555	-1.561	-1.568	-1.574	-1.580	-1.585	-1.590	-1.595	-1.599	-1.602	-1.605	-1.609	-1.611	-1.614	-1.616	-1.616	-1.618	-1.619	-1.619	-1.619	-1.619	-1.619	-1.619	-1.616	-1.615	-1.614	-1.611	-1.609	-1.608	-1.605	-1.602	-1.600	-1.598	-1.594	-1.591	-1.589	-1.585	-1.582	-1.579	-1.576	-1.572	-1.570	-1.566	-1.564	-1.561	-1.559	-1.556	-1.554	-1.552	-1.551	-1.549	-1.549	-1.548	-1.546	-1.546	-1.545	-1.546	-1.548	-1.549	-1.549	-1.552	-1.554	-1.556	-1.560	-1.562	-1.568	-1.571	-1.576	-1.581	-1.588	-1.594	-1.600	-1.606	-1.614	-1.621	-1.630	-1.638	-1.646	-1.656	-1.665	-1.675	-1.684	-1.694	-1.704	-1.715	-1.724	-1.735	-1.745	-1.758	-1.768	-1.778	-1.790	-1.800	-1.811	-1.820	-1.831	-1.842	-1.851	-1.862	-1.871	-1.881	-1.890	-1.900	-1.909	-1.916	-1.925	-1.932	-1.940	-1.946	-1.954	-1.959	-1.965	-1.970	-1.974	-1.978	-1.981	-1.985	-1.988	-1.990	-1.991	-1.991	-1.992	-1.992	-1.990	-1.990	-1.988	-1.985	-1.981	-1.978	-1.972	-1.969	-1.962	-1.956	-1.950	-1.944	-1.935	-1.928	-1.919	-1.910	-1.900	-1.889	-1.879	-1.868	-1.856	-1.845	-1.832	-1.820	-1.808	-1.794	-1.781	-1.768	-1.754	-1.739	-1.726	-1.711	-1.696	-1.684	-1.669	-1.654	-1.640	-1.626	-1.612	-1.598	-1.584	-1.570	-1.556	-1.542	-1.531	-1.518	-1.506	-1.492	-1.482	-1.470	-1.460	-1.450	-1.440	-1.430	-1.421	-1.412	-1.404	-1.396	-1.389	-1.382	-1.376	-1.369	-1.365	-1.360	-1.355	-1.350	-1.348	-1.345	-1.340	-1.339	-1.336	-1.334	-1.332	-1.330	-1.329	-1.329	-1.328	-1.326	-1.325	-1.325	-1.324	-1.322	-1.322	-1.321	-1.319	-1.319	-1.316	-1.315	-1.312	-1.310	-1.308	-1.304	-1.300	-1.296	-1.292	-1.288	-1.282	-1.276	-1.271	-1.265	-1.258	-1.250	-1.241	-1.232	-1.225	-1.215	-1.206	-1.195	-1.185	-1.172	-1.162	-1.150	-1.139	-1.126	-1.114	-1.101	-1.088	-1.075	-1.062	-1.049	-1.034	-1.021	-1.009	-0.995	-0.981	-0.969	-0.955	-0.944	-0.930	-0.919	-0.906	-0.895	-0.885	-0.875	-0.864	-0.854	-0.845	-0.838	-0.829	-0.822	-0.816	-0.810	-0.805	-0.800	-0.796	-0.792	-0.790	-0.789	-0.789	-0.789	-0.790	-0.791	-0.792	-0.796	-0.799	-0.804	-0.808	-0.814	-0.820	-0.828	-0.834	-0.842	-0.850	-0.860	-0.869	-0.879	-0.889	-0.899	-0.910	-0.921	-0.932	-0.944	-0.956	-0.968	-0.979	-0.990	-1.001	-1.014	-1.025	-1.036	-1.048	-1.059	-1.068	-1.079	-1.088	-1.098	-1.106	-1.114	-1.121	-1.129	-1.135	-1.141	-1.148	-1.151	-1.155	-1.159	-1.161	-1.164	-1.165	-1.166	-1.166	-1.166	-1.164	-1.162	-1.160	-1.158	-1.154	-1.149	-1.145	-1.139	-1.134	-1.128	-1.121	-1.114	-1.108	-1.100	-1.092	-1.085	-1.078	-1.069	-1.061	-1.054	-1.048	-1.039	-1.031	-1.024	-1.018	-1.011	-1.005	-1.000	-0.994	-0.989	-0.985	-0.981	-0.979	-0.976	-0.975	-0.972	-0.974	-0.972	-0.975	-0.976	-0.979	-0.982	-0.986	-0.991	-0.998	-1.004	-1.011	-1.019	-1.028	-1.038	-1.048	-1.059	-1.070	-1.082	-1.095	-1.108	-1.122	-1.136	-1.151	-1.168	-1.182	-1.199	-1.215	-1.231	-1.249	-1.265	-1.282	-1.301	-1.318	-1.335	-1.351	-1.370	-1.386	-1.402	-1.421	-1.436	-1.452	-1.469	-1.485	-1.500	-1.515	-1.529	-1.542	-1.555	-1.568	-1.580	-1.591	-1.604	-1.612	-1.622	-1.631	-1.640	-1.648	-1.655	-1.660	-1.665	-1.671	-1.675	-1.678	-1.680	-1.681	-1.682	-1.682	-1.682	-1.681	-1.679	-1.676	-1.672	-1.669	-1.662	-1.658	-1.651	-1.644	-1.636	-1.628	-1.619	-1.609	-1.600	-1.589	-1.576	-1.565	-1.552	-1.540	-1.526	-1.511	-1.498	-1.482	-1.468	-1.451	-1.435	-1.420	-1.402	-1.386	-1.369	-1.351	-1.334	-1.316	-1.298	-1.280	-1.261	-1.242	-1.225	-1.206	-1.189	-1.170	-1.151	-1.134	-1.115	-1.098	-1.080	-1.062	-1.045	-1.028	-1.011	-0.995	-0.979	-0.961	-0.946	-0.930	-0.915	-0.900	-0.886	-0.871	-0.858	-0.845	-0.831	-0.819	-0.805	-0.794	-0.782	-0.770	-0.759	-0.749	-0.739	-0.729	-0.718	-0.709	-0.700	-0.691	-0.682	-0.675	-0.665	-0.658	-0.650	-0.644	-0.635	-0.628	-0.622	-0.615	-0.609	-0.601	-0.595	-0.589	-0.582	-0.576	-0.571	-0.565	-0.559	-0.554	-0.548	-0.541	-0.536	-0.531	-0.525	-0.520	-0.512	-0.507	-0.501	-0.495	-0.490	-0.485	-0.478	-0.471	-0.466	-0.460	-0.454	-0.449	-0.442	-0.438	-0.431	-0.426	-0.420	-0.414	-0.409	-0.404	-0.398	-0.392	-0.388	-0.381	-0.378	-0.372	-0.368	-0.362	-0.359	-0.354	-0.351	-0.348	-0.344	-0.340	-0.338	-0.334	-0.332	-0.330	-0.329	-0.326	-0.325	-0.324	-0.324	-0.324	-0.324	-0.325	-0.325	-0.326	-0.329	-0.330	-0.332	-0.334	-0.338	-0.341	-0.345	-0.349	-0.352	-0.358	-0.362	-0.368	-0.372	-0.379	-0.384	-0.389	-0.395	-0.402	-0.408	-0.414	-0.421	-0.428	-0.432	-0.439	-0.446	-0.451	-0.458	-0.464	-0.470	-0.475	-0.480	-0.485	-0.489	-0.492	-0.495	-0.499	-0.500	-0.502	-0.504	-0.504	-0.502	-0.502	-0.500	-0.498	-0.494	-0.490	-0.485	-0.479	-0.471	-0.464	-0.455	-0.445	-0.434	-0.421	-0.409	-0.396	-0.382	-0.366	-0.350	-0.332	-0.314	-0.295	-0.276	-0.255	-0.232	-0.211	-0.188	-0.164	-0.139	-0.114	-0.088	-0.061	-0.035	-0.008	0.020	0.048	0.076	0.105	0.134	0.162	0.192	0.221	0.250	0.280	0.308	0.338	0.368	0.395	0.424	0.451	0.480	0.507	0.534	0.561	0.588	0.612	0.638	0.662	0.686	0.709	0.731	0.754	0.774	0.795	0.815	0.834	0.852	0.871	0.888	0.904	0.921	0.935	0.950	0.964	0.976	0.988	1.000	1.010	1.020	1.030	1.038	1.046	1.054	1.060	1.066	1.071	1.078	1.081	1.086	1.090	1.092	1.095	1.099	1.100	1.101	1.104	1.104	1.105	1.105	1.106	1.106	1.106	1.106	1.108	1.108	1.108	1.108	1.106	1.106	1.106	1.108	1.109	1.109	1.110	1.111	1.112	1.115	1.118	1.120	1.122	1.126	1.131	1.135	1.140	1.145	1.151	1.158	1.164	1.171	1.180	1.188	1.196	1.205	1.216	1.226	1.236	1.248	1.260	1.271	1.284	1.296	1.309	1.322	1.335	1.349	1.362	1.376	1.391	1.405	1.419	1.432	1.446	1.460	1.474	1.486	1.499	1.511	1.524	1.536	1.546	1.556	1.568	1.576	1.585	1.594	1.600	1.606	1.612	1.616	1.620	1.624	1.626	1.628	1.628	1.626	1.625	1.622	1.619	1.615	1.609	1.601	1.595	1.586	1.578	1.568	1.556	1.544	1.531	1.516	1.502	1.488	1.472	1.456	1.439	1.421	1.404	1.385	1.366	1.348	1.328	1.308	1.288	1.268	1.248	1.228	1.206	1.185	1.165	1.145	1.125	1.105	1.085	1.065	1.045	1.026	1.008	0.989	0.971	0.952	0.935	0.919	0.902	0.886	0.871	0.856	0.841	0.828	0.814	0.800	0.788	0.775	0.764	0.752	0.741	0.730	0.720	0.710	0.700	0.691	0.682	0.674	0.665	0.656	0.649	0.641	0.632	0.625	0.619	0.610	0.602	0.595	0.589	0.581	0.574	0.566	0.559	0.550	0.542	0.535	0.526	0.519	0.510	0.501	0.492	0.485	0.476	0.468	0.458	0.449	0.440	0.431	0.420	0.411	0.401	0.392	0.382	0.372	0.362	0.354	0.345	0.335	0.326	0.318	0.309	0.300	0.291	0.284	0.276	0.269	0.262	0.255	0.251	0.245	0.240	0.235	0.232	0.230	0.228	0.225	0.224	0.224	0.225	0.225	0.226	0.229	0.232	0.236	0.242	0.248	0.254	0.260	0.269	0.276	0.285	0.295	0.305	0.316	0.329	0.340	0.352	0.365	0.380	0.394	0.408	0.422	0.438	0.454	0.469	0.485	0.501	0.516	0.534	0.549	0.565	0.582	0.598	0.612	0.629	0.644	0.659	0.674	0.688	0.701	0.716	0.729	0.741	0.754	0.766	0.778	0.786	0.798	0.806	0.816	0.825	0.831	0.839	0.845	0.851	0.858	0.861	0.866	0.870	0.874	0.876	0.879	0.879	0.880	0.881	0.881	0.881	0.881	0.880	0.879	0.878	0.875	0.872	0.870	0.868	0.864	0.860	0.858	0.852	0.849	0.846	0.841	0.838	0.832	0.829	0.825	0.820	0.816	0.811	0.808	0.804	0.799	0.795	0.791	0.788	0.785	0.780	0.778	0.774	0.771	0.768	0.764	0.762	0.759	0.756	0.755	0.752	0.750	0.749	0.746	0.745	0.744	0.742	0.741	0.740	0.740	0.739	0.738	0.738	0.736	0.738	0.736	0.736	0.738	0.738	0.738	0.738	0.739	0.739	0.740	0.741	0.742	0.744	0.745	0.746	0.749	0.750	0.752	0.755	0.756	0.759	0.762	0.765	0.769	0.771	0.775	0.779	0.784	0.788	0.792	0.796	0.801	0.808	0.812	0.818	0.824	0.830	0.835	0.842	0.849	0.856	0.861	0.869	0.876	0.884	0.891	0.899	0.906	0.915	0.921	0.929	0.938	0.945	0.951	0.960	0.968	0.974	0.981	0.989	0.994	1.001	1.008	1.012	1.018	1.022	1.026	1.031	1.035	1.038	1.040	1.042	1.044	1.044	1.045	1.045	1.044	1.042	1.040	1.039	1.035	1.031	1.026	1.021	1.016	1.010	1.004	0.996	0.989	0.980	0.971	0.962	0.952	0.942	0.932	0.921	0.909	0.898	0.886	0.875	0.862	0.851	0.839	0.828	0.815	0.802	0.791	0.778	0.766	0.755	0.744	0.732	0.721	0.712	0.701	0.692	0.682	0.674	0.666	0.658	0.651	0.645	0.639	0.634	0.628	0.622	0.619	0.618	0.614	0.612	0.610	0.610	0.610	0.610	0.611	0.614	0.615	0.618	0.620	0.624	0.629	0.632	0.639	0.644	0.649	0.655	0.661	0.669	0.674	0.681	0.689	0.696	0.702	0.710	0.718	0.726	0.734	0.740	0.749	0.756	0.764	0.770	0.776	0.782	0.790	0.796	0.801	0.806	0.812	0.816	0.821	0.825	0.828	0.831	0.834	0.835	0.838	0.839	0.839	0.839	0.839	0.838	0.836	0.835	0.832	0.829	0.825	0.821	0.818	0.814	0.808	0.802	0.796	0.790	0.782	0.776	0.769	0.760	0.754	0.745	0.738	0.729	0.721	0.711	0.704	0.695	0.686	0.679	0.670	0.661	0.652	0.645	0.636	0.630	0.622	0.614	0.608	0.602	0.596	0.590	0.585	0.580	0.575	0.571	0.568	0.565	0.562	0.560	0.558	0.556	0.555	0.555	0.556	0.556	0.558	0.559	0.561	0.564	0.566	0.569	0.572	0.576	0.580	0.585	0.589	0.595	0.600	0.605	0.611	0.616	0.622	0.629	0.634	0.640	0.648	0.652	0.659	0.665	0.671	0.678	0.684	0.690	0.696	0.700	0.706	0.712	0.718	0.722	0.729	0.732	0.738	0.742	0.746	0.751	0.755	0.759	0.762	0.766	0.770	0.774	0.775	0.779	0.781	0.785	0.788	0.789	0.791	0.792	0.795	0.796	0.800	0.800	0.802	0.804	0.805	0.808	0.809	0.810	0.812	0.812	0.815	0.816	0.819	0.821	0.821	0.824	0.826	0.828	0.830	0.831	0.834	0.836	0.839	0.841	0.844	0.846	0.849	0.851	0.855	0.858	0.861	0.864	0.868	0.870	0.874	0.876	0.880	0.884	0.888	0.890	0.894	0.896	0.900	0.902	0.905	0.908	0.910	0.912	0.915	0.916	0.918	0.920	0.920	0.920	0.921	0.920	0.919	0.918	0.916	0.914	0.911	0.908	0.904	0.899	0.894	0.888	0.881	0.875	0.868	0.859	0.849	0.839	0.829	0.816	0.805	0.791	0.779	0.764	0.748	0.731	0.715	0.699	0.681	0.662	0.642	0.622	0.601	0.581	0.559	0.538	0.515	0.491	0.468	0.444	0.420	0.396	0.371	0.346	0.321	0.296	0.271	0.246	0.222	0.198	0.172	0.148	0.124	0.100	0.076	0.052	0.030	0.008	-0.014	-0.036	-0.056	-0.076	-0.095	-0.114	-0.132	-0.150	-0.168	-0.182	-0.196	-0.211	-0.224	-0.236	-0.249	-0.259	-0.269	-0.279	-0.288	-0.295	-0.300	-0.306	-0.312	-0.315	-0.320	-0.321	-0.322	-0.325	-0.326	-0.325	-0.324	-0.322	-0.321	-0.319	-0.316	-0.312	-0.309	-0.304	-0.299	-0.294	-0.289	-0.285	-0.279	-0.274	-0.269	-0.262	-0.256	-0.251	-0.245	-0.240	-0.235	-0.230	-0.225	-0.221	-0.216	-0.212	-0.209	-0.205	-0.202	-0.200	-0.199	-0.196	-0.195	-0.195	-0.195	-0.196	-0.196	-0.198	-0.201	-0.204	-0.206	-0.211	-0.215	-0.221	-0.228	-0.234	-0.241	-0.249	-0.258	-0.266	-0.276	-0.286	-0.296	-0.309	-0.320	-0.334	-0.346	-0.360	-0.374	-0.389	-0.404	-0.419	-0.434	-0.451	-0.468	-0.485	-0.501	-0.519	-0.536	-0.555	-0.572	-0.591	-0.610	-0.628	-0.648	-0.666	-0.684	-0.704	-0.722	-0.742	-0.761	-0.780	-0.799	-0.818	-0.836	-0.855	-0.874	-0.891	-0.909	-0.928	-0.944	-0.961	-0.978	-0.995	-1.011	-1.026	-1.042	-1.058	-1.071	-1.086	-1.100	-1.112	-1.126	-1.139	-1.150	-1.161	-1.172	-1.182	-1.192	-1.201	-1.210	-1.219	-1.226	-1.232	-1.238	-1.244	-1.250	-1.254	-1.259	-1.261	-1.265	-1.268	-1.269	-1.270	-1.271	-1.271	-1.270	-1.270	-1.269	-1.266	-1.265	-1.261	-1.260	-1.255	-1.251	-1.248	-1.242	-1.239	-1.234	-1.230	-1.225	-1.220	-1.214	-1.209	-1.204	-1.199	-1.192	-1.188	-1.184	-1.179	-1.174	-1.170	-1.166	-1.162	-1.160	-1.158	-1.155	-1.154	-1.152	-1.152	-1.152	-1.154	-1.155	-1.156	-1.159	-1.162	-1.168	-1.172	-1.179	-1.185	-1.192	-1.201	-1.210	-1.220	-1.231	-1.242	-1.255	-1.269	-1.282	-1.298	-1.315	-1.330	-1.348	-1.366	-1.385	-1.404	-1.424	-1.445	-1.466	-1.488	-1.510	-1.532	-1.556	-1.580	-1.604	-1.628	-1.651	-1.676	-1.701	-1.725	-1.751	-1.775	-1.800	-1.824	-1.848	-1.872	-1.896	-1.919	-1.941	-1.964	-1.986	-2.006	-2.029	-2.047	-2.069	-2.088	-2.105	-2.122	-2.139	-2.154	-2.170	-2.182	-2.196	-2.208	-2.219	-2.229	-2.238	-2.246	-2.252	-2.259	-2.264	-2.269	-2.271	-2.274	-2.275	-2.274	-2.274	-2.271	-2.269	-2.265	-2.260	-2.255	-2.250	-2.242	-2.235	-2.226	-2.218	-2.208	-2.198	-2.186	-2.175	-2.162	-2.150	-2.138	-2.124	-2.111	-2.096	-2.084	-2.069	-2.055	-2.040	-2.026	-2.013	-1.999	-1.984	-1.970	-1.956	-1.942	-1.930	-1.918	-1.905	-1.892	-1.881	-1.870	-1.859	-1.849	-1.839	-1.830	-1.821	-1.814	-1.806	-1.800	-1.794	-1.789	-1.784	-1.780	-1.776	-1.774	-1.771	-1.770	-1.770	-1.769	-1.769	-1.770	-1.771	-1.774	-1.776	-1.778	-1.781	-1.785	-1.790	-1.794	-1.799	-1.804	-1.809	-1.815	-1.821	-1.828	-1.834	-1.840	-1.846	-1.852	-1.859	-1.866	-1.871	-1.878	-1.884	-1.890	-1.896	-1.900	-1.906	-1.911	-1.916	-1.920	-1.925	-1.929	-1.932	-1.935	-1.939	-1.941	-1.944	-1.945	-1.948	-1.949	-1.949	-1.950	-1.950	-1.950	-1.949	-1.949	-1.948	-1.945	-1.945	-1.942	-1.941	-1.938	-1.935	-1.934	-1.930	-1.926	-1.925	-1.921	-1.918	-1.915	-1.910	-1.908	-1.904	-1.900	-1.898	-1.894	-1.891	-1.888	-1.885	-1.881	-1.879	-1.876	-1.874	-1.871	-1.871	-1.869	-1.868	-1.866	-1.865	-1.865	-1.865	-1.864	-1.865	-1.865	-1.866	-1.866	-1.869	-1.871	-1.872	-1.875	-1.876	-1.879	-1.882	-1.886	-1.890	-1.892	-1.896	-1.900	-1.904	-1.909	-1.912	-1.916	-1.922	-1.926	-1.931	-1.936	-1.940	-1.945	-1.950	-1.954	-1.959	-1.964	-1.968	-1.972	-1.976	-1.980	-1.985	-1.988	-1.991	-1.994	-1.999	-2.001	-2.002	-2.005	-2.007	-2.009	-2.010	-2.011	-2.013	-2.013	-2.013	-2.013	-2.013	-2.011	-2.010	-2.009	-2.007	-2.005	-2.002	-2.000	-1.998	-1.994	-1.990	-1.988	-1.982	-1.979	-1.975	-1.970	-1.965	-1.961	-1.956	-1.951	-1.946	-1.941	-1.936	-1.931	-1.926	-1.920	-1.916	-1.911	-1.906	-1.902	-1.898	-1.894	-1.889	-1.886	-1.881	-1.878	-1.875	-1.872	-1.871	-1.869	-1.866	-1.865	-1.865	-1.864	-1.864	-1.864	-1.866	-1.868	-1.869	-1.871	-1.874	-1.876	-1.880	-1.884	-1.890	-1.895	-1.900	-1.906	-1.914	-1.921	-1.930	-1.938	-1.946	-1.956	-1.965	-1.976	-1.988	-1.999	-2.011	-2.022	-2.036	-2.050	-2.065	-2.079	-2.094	-2.110	-2.125	-2.142	-2.159	-2.178	-2.196	-2.214	-2.234	-2.254	-2.275	-2.295	-2.316	-2.338	-2.360	-2.381	-2.405	-2.428	-2.452	-2.476	-2.501	-2.524	-2.549	-2.574	-2.600	-2.626	-2.651	-2.676	-2.702	-2.728	-2.752	-2.779	-2.805	-2.830	-2.854	-2.879	-2.904	-2.926	-2.950	-2.974	-2.995	-3.016	-3.038	-3.058	-3.078	-3.095	-3.114	-3.129	-3.146	-3.160	-3.172	-3.186	-3.198	-3.206	-3.216	-3.222	-3.230	-3.234	-3.238	-3.240	-3.240	-3.240	-3.239	-3.235	-3.230	-3.224	-3.216	-3.208	-3.198	-3.185	-3.172	-3.159	-3.142	-3.126	-3.109	-3.089	-3.070	-3.049	-3.026	-3.002	-2.979	-2.955	-2.928	-2.902	-2.874	-2.846	-2.818	-2.789	-2.758	-2.729	-2.696	-2.666	-2.635	-2.604	-2.571	-2.539	-2.506	-2.474	-2.440	-2.409	-2.375	-2.342	-2.310	-2.278	-2.245	-2.212	-2.180	-2.149	-2.116	-2.085	-2.052	-2.022	-1.991	-1.961	-1.931	-1.901	-1.871	-1.842	-1.812	-1.785	-1.756	-1.729	-1.701	-1.674	-1.648	-1.620	-1.595	-1.569	-1.544	-1.519	-1.495	-1.470	-1.446	-1.422	-1.400	-1.376	-1.355	-1.332	-1.311	-1.289	-1.268	-1.248	-1.228	-1.208	-1.188	-1.169	-1.149	-1.130	-1.112	-1.094	-1.076	-1.058	-1.040	-1.022	-1.006	-0.988	-0.972	-0.955	-0.938	-0.922	-0.905	-0.889	-0.872	-0.858	-0.841	-0.826	-0.810	-0.794	-0.779	-0.762	-0.746	-0.730	-0.715	-0.699	-0.682	-0.668	-0.652	-0.635	-0.620	-0.604	-0.588	-0.571	-0.555	-0.539	-0.522	-0.506	-0.490	-0.474	-0.458	-0.440	-0.425	-0.408	-0.391	-0.375	-0.358	-0.341	-0.324	-0.309	-0.291	-0.275	-0.259	-0.244	-0.228	-0.210	-0.195	-0.179	-0.162	-0.148	-0.132	-0.116	-0.101	-0.085	-0.070	-0.056	-0.041	-0.026	-0.011	0.002	0.018	0.031	0.045	0.059	0.072	0.086	0.100	0.112	0.126	0.139	0.151	0.164	0.176	0.189	0.201	0.212	0.225	0.236	0.248	0.260	0.271	0.282	0.292	0.302	0.314	0.325	0.335	0.346	0.355	0.366	0.376	0.386	0.396	0.406	0.415	0.426	0.435	0.446	0.455	0.465	0.475	0.485	0.495	0.504	0.515	0.525	0.535	0.546	0.558	0.568	0.579	0.591	0.602	0.615	0.626	0.640	0.651	0.665	0.679	0.692	0.706	0.720	0.736	0.751	0.768	0.784	0.800	0.816	0.834	0.851	0.869	0.888	0.905	0.924	0.944	0.962	0.982	1.001	1.021	1.041	1.061	1.080	1.101	1.120	1.140	1.160	1.179	1.199	1.216	1.236	1.254	1.272	1.290	1.306	1.322	1.339	1.355	1.370	1.384	1.396	1.410	1.421	1.432	1.444	1.452	1.461	1.470	1.476	1.482	1.488	1.492	1.496	1.500	1.501	1.502	1.502	1.501	1.501	1.499	1.495	1.491	1.488	1.482	1.476	1.471	1.465	1.458	1.449	1.441	1.432	1.424	1.415	1.405	1.395	1.385	1.375	1.365	1.354	1.344	1.332	1.322	1.312	1.302	1.291	1.282	1.272	1.262	1.252	1.244	1.234	1.226	1.218	1.210	1.201	1.194	1.188	1.180	1.174	1.166	1.162	1.156	1.151	1.146	1.141	1.138	1.132	1.129	1.124	1.120	1.118	1.115	1.111	1.109	1.105	1.102	1.100	1.098	1.094	1.090	1.088	1.084	1.081	1.079	1.074	1.070	1.066	1.062	1.058	1.054	1.049	1.044	1.038	1.032	1.026	1.019	1.012	1.006	0.999	0.991	0.984	0.974	0.966	0.958	0.948	0.938	0.928	0.918	0.906	0.896	0.884	0.872	0.861	0.849	0.838	0.824	0.811	0.799	0.786	0.772	0.759	0.746	0.731	0.719	0.705	0.690	0.676	0.661	0.648	0.634	0.619	0.604	0.590	0.575	0.560	0.545	0.531	0.515	0.500	0.485	0.470	0.454	0.439	0.424	0.408	0.391	0.375	0.359	0.341	0.325	0.308	0.289	0.272	0.254	0.235	0.216	0.196	0.176	0.156	0.135	0.114	0.092	0.071	0.048	0.025	0.001	-0.024	-0.049	-0.074	-0.100	-0.128	-0.155	-0.182	-0.211	-0.241	-0.272	-0.302	-0.335	-0.366	-0.399	-0.434	-0.468	-0.502	-0.536	-0.572	-0.609	-0.648	-0.685	-0.724	-0.761	-0.800	-0.840	-0.880	-0.920	-0.960	-1.002	-1.044	-1.085	-1.128	-1.169	-1.211	-1.252	-1.295	-1.339	-1.380	-1.422	-1.465	-1.506	-1.550	-1.591	-1.632	-1.674	-1.716	-1.758	-1.796	-1.838	-1.878	-1.916	-1.955	-1.994	-2.033	-2.071	-2.109	-2.145	-2.180	-2.218	-2.252	-2.288	-2.321	-2.355	-2.389	-2.424	-2.456	-2.488	-2.520	-2.551	-2.582	-2.614	-2.645	-2.674	-2.705	-2.735	-2.764	-2.795	-2.824	-2.852	-2.882	-2.912	-2.941	-2.971	-3.001	-3.031	-3.062	-3.092	-3.122	-3.154	-3.185	-3.216	-3.249	-3.281	-3.315	-3.348	-3.381	-3.415	-3.450	-3.485	-3.520	-3.556	-3.592	-3.629	-3.668	-3.704	-3.742	-3.780	-3.819	-3.858	-3.898	-3.935	-3.975	-4.015	-4.054	-4.094	-4.134	-4.172	-4.211	-4.250	-4.290	-4.328	-4.366	-4.402	-4.441	-4.478	-4.512	-4.548	-4.582	-4.616	-4.649	-4.680	-4.712	-4.742	-4.771	-4.800	-4.826	-4.852	-4.878	-4.901	-4.924	-4.946	-4.965	-4.985	-5.002	-5.020	-5.035	-5.049	-5.062	-5.075	-5.085	-5.094	-5.104	-5.111	-5.116	-5.121	-5.125	-5.128	-5.130	-5.130	-5.130	-5.129	-5.128	-5.124	-5.120	-5.115	-5.109	-5.102	-5.096	-5.088	-5.079	-5.070	-5.060	-5.049	-5.039	-5.026	-5.014	-5.000	-4.988	-4.974	-4.960	-4.945	-4.930	-4.914	-4.898	-4.881	-4.865	-4.848	-4.830	-4.811	-4.794	-4.776	-4.756	-4.739	-4.719	-4.700	-4.680	-4.661	-4.641	-4.621	-4.601	-4.581	-4.561	-4.541	-4.520	-4.500	-4.480	-4.460	-4.441	-4.420	-4.401	-4.380	-4.362	-4.342	-4.324	-4.305	-4.286	-4.268	-4.251	-4.232	-4.215	-4.200	-4.182	-4.166	-4.151	-4.136	-4.122	-4.109	-4.094	-4.081	-4.068	-4.058	-4.045	-4.034	-4.024	-4.014	-4.004	-3.995	-3.985	-3.978	-3.970	-3.964	-3.956	-3.949	-3.944	-3.939	-3.932	-3.928	-3.922	-3.919	-3.915	-3.911	-3.906	-3.904	-3.900	-3.896	-3.894	-3.890	-3.889	-3.885	-3.881	-3.879	-3.875	-3.871	-3.868	-3.865	-3.861	-3.858	-3.851	-3.848	-3.842	-3.838	-3.831	-3.826	-3.821	-3.814	-3.806	-3.800	-3.794	-3.785	-3.776	-3.769	-3.759	-3.751	-3.741	-3.731	-3.721	-3.711	-3.700	-3.690	-3.679	-3.665	-3.654	-3.641	-3.630	-3.618	-3.604	-3.590	-3.578	-3.564	-3.551	-3.536	-3.522	-3.509	-3.495	-3.481	-3.466	-3.452	-3.440	-3.425	-3.411	-3.398	-3.382	-3.370	-3.355	-3.341	-3.328	-3.312	-3.299	-3.285	-3.271	-3.258	-3.245	-3.231	-3.218	-3.204	-3.190	-3.176	-3.161	-3.149	-3.135	-3.121	-3.106	-3.092	-3.078	-3.064	-3.050	-3.034	-3.019	-3.004	-2.988	-2.972	-2.955	-2.939	-2.921	-2.904	-2.888	-2.868	-2.850	-2.830	-2.810	-2.790	-2.770	-2.748	-2.726	-2.704	-2.680	-2.656	-2.632	-2.609	-2.582	-2.556	-2.529	-2.501	-2.474	-2.446	-2.418	-2.388	-2.358	-2.328	-2.296	-2.264	-2.232	-2.200	-2.168	-2.135	-2.101	-2.068	-2.034	-2.000	-1.965	-1.931	-1.896	-1.860	-1.828	-1.792	-1.756	-1.722	-1.688	-1.654	-1.620	-1.586	-1.552	-1.520	-1.486	-1.454	-1.422	-1.390	-1.359	-1.328	-1.298	-1.268	-1.239	-1.210	-1.182	-1.155	-1.129	-1.102	-1.078	-1.052	-1.028	-1.004	-0.982	-0.960	-0.939	-0.918	-0.898	-0.879	-0.860	-0.842	-0.826	-0.809	-0.794	-0.778	-0.764	-0.749	-0.735	-0.722	-0.709	-0.698	-0.686	-0.675	-0.665	-0.655	-0.645	-0.636	-0.626	-0.618	-0.610	-0.601	-0.594	-0.586	-0.579	-0.571	-0.565	-0.558	-0.550	-0.545	-0.539	-0.532	-0.525	-0.519	-0.512	-0.506	-0.500	-0.494	-0.486	-0.480	-0.474	-0.465	-0.459	-0.451	-0.445	-0.436	-0.429	-0.421	-0.414	-0.405	-0.395	-0.388	-0.379	-0.369	-0.359	-0.349	-0.339	-0.329	-0.316	-0.306	-0.295	-0.284	-0.271	-0.259	-0.246	-0.232	-0.220	-0.206	-0.192	-0.179	-0.165	-0.151	-0.136	-0.122	-0.106	-0.092	-0.078	-0.062	-0.048	-0.034	-0.018	-0.004	0.011	0.025	0.039	0.054	0.066	0.080	0.092	0.105	0.118	0.128	0.139	0.149	0.158	0.168	0.176	0.182	0.189	0.195	0.199	0.205	0.208	0.209	0.210	0.211	0.210	0.209	0.206	0.202	0.199	0.192	0.186	0.179	0.171	0.162	0.152	0.141	0.130	0.118	0.104	0.090	0.076	0.061	0.046	0.030	0.014	-0.002	-0.020	-0.038	-0.055	-0.072	-0.090	-0.109	-0.126	-0.142	-0.160	-0.178	-0.195	-0.211	-0.226	-0.242	-0.258	-0.272	-0.285	-0.299	-0.311	-0.324	-0.335	-0.345	-0.356	-0.365	-0.372	-0.381	-0.388	-0.394	-0.399	-0.402	-0.408	-0.411	-0.414	-0.415	-0.416	-0.418	-0.418	-0.418	-0.416	-0.415	-0.414	-0.412	-0.410	-0.409	-0.408	-0.405	-0.401	-0.400	-0.398	-0.395	-0.392	-0.390	-0.389	-0.388	-0.385	-0.385	-0.385	-0.385	-0.385	-0.386	-0.388	-0.389	-0.391	-0.395	-0.399	-0.402	-0.408	-0.412	-0.418	-0.424	-0.432	-0.440	-0.448	-0.456	-0.465	-0.475	-0.485	-0.495	-0.506	-0.518	-0.529	-0.541	-0.555	-0.568	-0.581	-0.594	-0.608	-0.621	-0.636	-0.650	-0.662	-0.678	-0.691	-0.705	-0.720	-0.735	-0.748	-0.761	-0.776	-0.789	-0.802	-0.816	-0.829	-0.842	-0.854	-0.866	-0.878	-0.889	-0.901	-0.911	-0.922	-0.932	-0.942	-0.951	-0.961	-0.969	-0.978	-0.985	-0.992	-1.000	-1.006	-1.012	-1.019	-1.025	-1.030	-1.034	-1.038	-1.042	-1.045	-1.049	-1.051	-1.054	-1.055	-1.058	-1.058	-1.058	-1.058	-1.059	-1.058	-1.056	-1.055	-1.054	-1.052	-1.050	-1.046	-1.044	-1.040	-1.038	-1.032	-1.030	-1.024	-1.020	-1.015	-1.011	-1.005	-1.000	-0.995	-0.991	-0.985	-0.980	-0.974	-0.969	-0.964	-0.959	-0.954	-0.950	-0.945	-0.940	-0.935	-0.932	-0.928	-0.925	-0.921	-0.919	-0.916	-0.915	-0.914	-0.912	-0.912	-0.911	-0.912	-0.914	-0.915	-0.918	-0.920	-0.922	-0.926	-0.931	-0.936	-0.941	-0.949	-0.954	-0.961	-0.969	-0.976	-0.985	-0.995	-1.004	-1.014	-1.024	-1.032	-1.044	-1.055	-1.066	-1.076	-1.089	-1.100	-1.111	-1.122	-1.135	-1.146	-1.159	-1.169	-1.180	-1.191	-1.202	-1.212	-1.224	-1.232	-1.244	-1.252	-1.261	-1.269	-1.279	-1.285	-1.292	-1.300	-1.306	-1.311	-1.316	-1.321	-1.325	-1.330	-1.332	-1.334	-1.336	-1.338	-1.339	-1.339	-1.339	-1.338	-1.336	-1.334	-1.332	-1.329	-1.326	-1.321	-1.318	-1.312	-1.306	-1.301	-1.294	-1.289	-1.280	-1.274	-1.266	-1.258	-1.249	-1.240	-1.231	-1.221	-1.212	-1.202	-1.192	-1.181	-1.171	-1.160	-1.150	-1.138	-1.126	-1.115	-1.104	-1.091	-1.080	-1.068	-1.056	-1.044	-1.032	-1.020	-1.008	-0.995	-0.984	-0.972	-0.960	-0.949	-0.936	-0.925	-0.912	-0.901	-0.890	-0.880	-0.869	-0.859	-0.849	-0.838	-0.829	-0.819	-0.810	-0.801	-0.792	-0.784	-0.775	-0.768	-0.759	-0.752	-0.746	-0.740	-0.734	-0.729	-0.722	-0.718	-0.712	-0.709	-0.704	-0.700	-0.696	-0.692	-0.690	-0.686	-0.684	-0.681	-0.679	-0.676	-0.674	-0.671	-0.670	-0.668	-0.666	-0.664	-0.661	-0.660	-0.658	-0.655	-0.652	-0.649	-0.646	-0.642	-0.640	-0.636	-0.632	-0.629	-0.625	-0.619	-0.615	-0.609	-0.602	-0.596	-0.590	-0.584	-0.576	-0.569	-0.561	-0.554	-0.544	-0.535	-0.526	-0.516	-0.506	-0.496	-0.485	-0.474	-0.462	-0.451	-0.439	-0.428	-0.416	-0.404	-0.392	-0.380	-0.368	-0.354	-0.342	-0.329	-0.316	-0.305	-0.292	-0.280	-0.268	-0.256	-0.245	-0.234	-0.222	-0.211	-0.201	-0.191	-0.182	-0.172	-0.165	-0.156	-0.149	-0.141	-0.135	-0.129	-0.124	-0.119	-0.115	-0.110	-0.108	-0.105	-0.102	-0.102	-0.101	-0.102	-0.102	-0.102	-0.106	-0.109	-0.111	-0.115	-0.120	-0.125	-0.131	-0.138	-0.144	-0.150	-0.159	-0.166	-0.176	-0.184	-0.194	-0.201	-0.211	-0.222	-0.231	-0.242	-0.252	-0.262	-0.272	-0.282	-0.294	-0.302	-0.314	-0.322	-0.331	-0.341	-0.350	-0.359	-0.366	-0.374	-0.380	-0.388	-0.394	-0.399	-0.405	-0.409	-0.412	-0.416	-0.418	-0.420	-0.421	-0.422	-0.422	-0.422	-0.421	-0.420	-0.418	-0.415	-0.412	-0.409	-0.404	-0.400	-0.394	-0.390	-0.384	-0.379	-0.372	-0.366	-0.360	-0.354	-0.346	-0.341	-0.334	-0.328	-0.322	-0.316	-0.310	-0.305	-0.300	-0.295	-0.291	-0.288	-0.284	-0.281	-0.280	-0.278	-0.276	-0.276	-0.278	-0.279	-0.280	-0.281	-0.285	-0.289	-0.294	-0.300	-0.306	-0.312	-0.320	-0.329	-0.338	-0.348	-0.359	-0.369	-0.380	-0.392	-0.404	-0.418	-0.431	-0.446	-0.460	-0.475	-0.490	-0.505	-0.521	-0.536	-0.552	-0.569	-0.585	-0.600	-0.616	-0.632	-0.648	-0.662	-0.678	-0.692	-0.708	-0.721	-0.735	-0.749	-0.761	-0.774	-0.785	-0.796	-0.806	-0.816	-0.825	-0.834	-0.841	-0.849	-0.855	-0.860	-0.865	-0.869	-0.872	-0.875	-0.876	-0.879	-0.879	-0.878	-0.876	-0.874	-0.870	-0.868	-0.864	-0.858	-0.851	-0.844	-0.838	-0.830	-0.820	-0.811	-0.801	-0.791	-0.780	-0.768	-0.756	-0.742	-0.729	-0.715	-0.701	-0.686	-0.672	-0.656	-0.640	-0.624	-0.608	-0.590	-0.572	-0.556	-0.538	-0.520	-0.502	-0.482	-0.465	-0.446	-0.428	-0.409	-0.390	-0.371	-0.352	-0.332	-0.315	-0.295	-0.276	-0.258	-0.240	-0.221	-0.202	-0.185	-0.166	-0.149	-0.131	-0.114	-0.096	-0.080	-0.062	-0.046	-0.030	-0.014	0.002	0.016	0.032	0.046	0.061	0.075	0.089	0.102	0.116	0.129	0.141	0.154	0.166	0.176	0.189	0.199	0.210	0.220	0.230	0.239	0.249	0.259	0.268	0.276	0.284	0.292	0.300	0.308	0.316	0.322	0.330	0.336	0.344	0.350	0.356	0.362	0.369	0.376	0.381	0.388	0.392	0.399	0.404	0.410	0.416	0.421	0.426	0.432	0.436	0.442	0.448	0.451	0.458	0.461	0.468	0.472	0.478	0.481	0.488	0.492	0.496	0.500	0.504	0.509	0.514	0.518	0.521	0.525	0.530	0.534	0.538	0.540	0.542	0.546	0.549	0.552	0.554	0.556	0.558	0.559	0.560	0.561	0.561	0.561	0.562	0.562	0.560	0.560	0.558	0.556	0.554	0.551	0.549	0.546	0.542	0.538	0.534	0.529	0.525	0.520	0.514	0.507	0.502	0.495	0.489	0.481	0.476	0.469	0.460	0.452	0.445	0.439	0.431	0.424	0.416	0.408	0.400	0.394	0.386	0.380	0.372	0.366	0.360	0.354	0.349	0.344	0.339	0.335	0.331	0.328	0.326	0.325	0.324	0.324	0.324	0.325	0.326	0.329	0.332	0.338	0.342	0.348	0.355	0.364	0.372	0.382	0.392	0.405	0.416	0.430	0.446	0.461	0.476	0.494	0.512	0.531	0.550	0.571	0.594	0.616	0.639	0.661	0.685	0.711	0.736	0.762	0.789	0.816	0.845	0.871	0.900	0.929	0.958	0.985	1.015	1.045	1.074	1.102	1.131	1.161	1.190	1.220	1.249	1.278	1.305	1.334	1.361	1.389	1.415	1.441	1.466	1.492	1.518	1.542	1.565	1.589	1.611	1.634	1.655	1.676	1.696	1.716	1.735	1.751	1.769	1.786	1.802	1.818	1.831	1.846	1.859	1.871	1.882	1.894	1.904	1.915	1.924	1.931	1.940	1.948	1.955	1.961	1.968	1.972	1.978	1.981	1.986	1.991	1.994	1.998	2.000	2.001	2.004	2.006	2.007	2.010	2.011	2.013	2.014	2.016	2.018	2.019	2.020	2.022	2.025	2.026	2.029	2.031	2.034	2.038	2.040	2.044	2.049	2.052	2.058	2.061	2.068	2.074	2.080	2.086	2.094	2.101	2.109	2.118	2.126	2.136	2.146	2.156	2.166	2.176	2.188	2.199	2.209	2.221	2.234	2.244	2.256	2.268	2.280	2.291	2.304	2.316	2.328	2.338	2.349	2.359	2.369	2.379	2.389	2.398	2.406	2.412	2.420	2.426	2.432	2.438	2.441	2.444	2.446	2.448	2.449	2.448	2.448	2.445	2.441	2.438	2.434	2.426	2.420	2.412	2.404	2.394	2.382	2.371	2.360	2.345	2.332	2.316	2.302	2.285	2.269	2.251	2.232	2.214	2.194	2.175	2.155	2.134	2.114	2.092	2.071	2.050	2.029	2.006	1.985	1.964	1.942	1.920	1.899	1.879	1.856	1.836	1.816	1.795	1.775	1.755	1.736	1.716	1.699	1.680	1.661	1.644	1.626	1.611	1.594	1.578	1.564	1.548	1.534	1.519	1.505	1.491	1.478	1.465	1.452	1.440	1.429	1.415	1.404	1.392	1.382	1.371	1.360	1.350	1.340	1.329	1.318	1.308	1.298	1.288	1.278	1.268	1.256	1.246	1.235	1.226	1.215	1.204	1.192	1.182	1.172	1.161	1.150	1.139	1.126	1.115	1.104	1.094	1.081	1.070	1.059	1.046	1.035	1.022	1.011	1.000	0.989	0.978	0.965	0.954	0.942	0.931	0.921	0.910	0.900	0.889	0.879	0.870	0.860	0.851	0.842	0.834	0.826	0.819	0.810	0.805	0.798	0.792	0.786	0.782	0.778	0.774	0.770	0.768	0.765	0.764	0.762	0.762	0.761	0.761	0.764	0.764	0.766	0.770	0.772	0.775	0.780	0.784	0.789	0.795	0.800	0.806	0.812	0.819	0.826	0.832	0.841	0.848	0.856	0.864	0.872	0.881	0.889	0.898	0.905	0.914	0.922	0.930	0.938	0.945	0.954	0.961	0.969	0.975	0.981	0.989	0.995	1.000	1.005	1.011	1.015	1.020	1.025	1.028	1.032	1.035	1.036	1.040	1.041	1.044	1.044	1.045	1.045	1.046	1.045	1.045	1.045	1.044	1.042	1.042	1.040	1.039	1.038	1.034	1.031	1.030	1.028	1.025	1.022	1.020	1.016	1.012	1.011	1.008	1.005	1.001	0.998	0.995	0.992	0.990	0.988	0.984	0.981	0.980	0.978	0.974	0.972	0.970	0.969	0.966	0.965	0.964	0.962	0.961	0.959	0.959	0.958	0.956	0.956	0.955	0.954	0.954	0.952	0.952	0.951	0.951	0.951	0.950	0.950	0.950	0.949	0.949	0.949	0.949	0.949	0.949	0.948	0.949	0.949	0.949	0.949	0.948	0.949	0.948	0.949	0.949	0.948	0.949	0.950	0.950	0.949	0.950	0.951	0.951	0.952	0.954	0.954	0.956	0.956	0.959	0.960	0.962	0.964	0.966	0.970	0.972	0.975	0.978	0.982	0.986	0.989	0.994	0.998	1.002	1.008	1.012	1.018	1.024	1.029	1.035	1.041	1.048	1.052	1.060	1.068	1.072	1.080	1.088	1.094	1.101	1.108	1.114	1.121	1.128	1.134	1.140	1.145	1.152	1.158	1.162	1.168	1.171	1.176	1.181	1.184	1.188	1.190	1.191	1.194	1.195	1.195	1.198	1.196	1.196	1.195	1.194	1.190	1.189	1.185	1.181	1.176	1.172	1.168	1.162	1.156	1.149	1.142	1.135	1.128	1.120	1.112	1.104	1.095	1.086	1.078	1.070	1.060	1.052	1.042	1.032	1.025	1.015	1.008	1.000	0.990	0.982	0.975	0.968	0.961	0.954	0.948	0.942	0.936	0.931	0.928	0.924	0.920	0.918	0.916	0.914	0.912	0.911	0.911	0.912	0.914	0.915	0.918	0.920	0.922	0.926	0.931	0.936	0.941	0.948	0.952	0.960	0.966	0.974	0.982	0.989	0.998	1.005	1.014	1.024	1.032	1.041	1.050	1.060	1.069	1.079	1.088	1.098	1.108	1.115	1.125	1.134	1.142	1.151	1.159	1.168	1.175	1.182	1.189	1.196	1.202	1.208	1.214	1.219	1.221	1.226	1.230	1.234	1.236	1.238	1.240	1.240	1.241	1.241	1.241	1.240	1.239	1.238	1.234	1.231	1.228	1.224	1.220	1.215	1.209	1.205	1.199	1.192	1.186	1.180	1.172	1.165	1.158	1.150	1.142	1.134	1.128	1.119	1.110	1.102	1.095	1.086	1.079	1.070	1.064	1.056	1.049	1.041	1.035	1.028	1.021	1.016	1.011	1.005	1.001	0.996	0.992	0.989	0.985	0.982	0.981	0.978	0.976	0.976	0.975	0.975	0.975	0.978	0.978	0.980	0.981	0.985	0.988	0.990	0.994	0.998	1.002	1.008	1.011	1.018	1.024	1.029	1.034	1.040	1.048	1.054	1.060	1.066	1.074	1.081	1.088	1.094	1.102	1.109	1.116	1.122	1.131	1.138	1.145	1.151	1.158	1.166	1.172	1.179	1.185	1.192	1.199	1.205	1.211	1.218	1.224	1.229	1.235	1.240	1.245	1.251	1.258	1.262	1.268	1.272	1.278	1.282	1.288	1.291	1.298	1.302	1.306	1.311	1.316	1.320	1.325	1.330	1.335	1.339	1.344	1.349	1.354	1.359	1.364	1.369	1.372	1.378	1.384	1.389	1.394	1.399	1.405	1.411	1.416	1.422	1.428	1.434	1.439	1.446	1.451	1.456	1.462	1.469	1.474	1.480	1.486	1.491	1.496	1.502	1.506	1.511	1.515	1.520	1.524	1.528	1.531	1.534	1.535	1.539	1.540	1.541	1.541	1.542	1.541	1.540	1.540	1.538	1.534	1.530	1.526	1.522	1.516	1.511	1.504	1.496	1.486	1.478	1.469	1.456	1.446	1.434	1.420	1.406	1.392	1.376	1.361	1.345	1.328	1.309	1.291	1.272	1.254	1.232	1.212	1.191	1.170	1.149	1.126	1.105	1.084	1.060	1.038	1.014	0.991	0.969	0.946	0.924	0.901	0.879	0.856	0.836	0.814	0.792	0.772	0.752	0.734	0.714	0.696	0.678	0.661	0.644	0.629	0.612	0.599	0.585	0.572	0.560	0.549	0.538	0.528	0.520	0.511	0.504	0.498	0.491	0.486	0.481	0.479	0.476	0.474	0.472	0.472	0.471	0.472	0.474	0.475	0.478	0.480	0.484	0.488	0.491	0.496	0.500	0.506	0.511	0.516	0.522	0.529	0.535	0.541	0.548	0.554	0.559	0.566	0.571	0.578	0.582	0.589	0.595	0.600	0.604	0.610	0.615	0.619	0.624	0.626	0.630	0.632	0.636	0.639	0.641	0.642	0.644	0.645	0.646	0.646	0.646	0.645	0.644	0.642	0.641	0.639	0.636	0.635	0.631	0.628	0.624	0.620	0.615	0.610	0.605	0.600	0.594	0.588	0.580	0.572	0.565	0.559	0.551	0.542	0.534	0.526	0.518	0.507	0.498	0.489	0.479	0.468	0.459	0.448	0.436	0.425	0.414	0.404	0.391	0.380	0.369	0.356	0.344	0.331	0.319	0.308	0.294	0.281	0.269	0.256	0.244	0.231	0.218	0.205	0.192	0.180	0.168	0.155	0.141	0.130	0.118	0.106	0.094	0.082	0.070	0.060	0.048	0.038	0.026	0.018	0.006	-0.002	-0.011	-0.021	-0.030	-0.038	-0.046	-0.054	-0.060	-0.066	-0.072	-0.079	-0.084	-0.089	-0.094	-0.098	-0.101	-0.105	-0.109	-0.110	-0.112	-0.114	-0.115	-0.115	-0.116	-0.116	-0.118	-0.116	-0.115	-0.115	-0.114	-0.112	-0.111	-0.110	-0.109	-0.108	-0.105	-0.102	-0.101	-0.100	-0.099	-0.096	-0.096	-0.095	-0.095	-0.095	-0.095	-0.095	-0.096	-0.096	-0.098	-0.100	-0.102	-0.105	-0.109	-0.112	-0.118	-0.122	-0.129	-0.135	-0.142	-0.150	-0.159	-0.168	-0.178	-0.190	-0.200	-0.212	-0.225	-0.239	-0.254	-0.269	-0.284	-0.300	-0.318	-0.334	-0.351	-0.370	-0.389	-0.409	-0.428	-0.449	-0.469	-0.490	-0.512	-0.532	-0.555	-0.576	-0.598	-0.620	-0.642	-0.662	-0.685	-0.706	-0.728	-0.750	-0.770	-0.791	-0.811	-0.830	-0.848	-0.866	-0.885	-0.901	-0.918	-0.935	-0.949	-0.964	-0.976	-0.989	-1.001	-1.011	-1.021	-1.029	-1.036	-1.044	-1.049	-1.054	-1.056	-1.059	-1.060	-1.060	-1.059	-1.058	-1.055	-1.050	-1.045	-1.039	-1.032	-1.025	-1.015	-1.006	-0.995	-0.984	-0.971	-0.958	-0.945	-0.930	-0.915	-0.899	-0.882	-0.865	-0.849	-0.831	-0.812	-0.795	-0.776	-0.758	-0.739	-0.720	-0.701	-0.682	-0.664	-0.645	-0.628	-0.610	-0.591	-0.574	-0.556	-0.540	-0.524	-0.509	-0.494	-0.480	-0.466	-0.452	-0.440	-0.429	-0.419	-0.409	-0.399	-0.390	-0.382	-0.376	-0.371	-0.366	-0.361	-0.359	-0.356	-0.355	-0.355	-0.354	-0.355	-0.356	-0.360	-0.362	-0.366	-0.370	-0.375	-0.381	-0.388	-0.394	-0.401	-0.409	-0.416	-0.424	-0.432	-0.441	-0.451	-0.460	-0.469	-0.479	-0.488	-0.498	-0.506	-0.515	-0.525	-0.532	-0.541	-0.550	-0.558	-0.565	-0.574	-0.580	-0.588	-0.594	-0.600	-0.605	-0.611	-0.615	-0.620	-0.622	-0.628	-0.630	-0.632	-0.635	-0.638	-0.639	-0.640	-0.640	-0.641	-0.640	-0.641	-0.640	-0.640	-0.638	-0.638	-0.635	-0.634	-0.631	-0.630	-0.629	-0.626	-0.625	-0.622	-0.620	-0.619	-0.615	-0.614	-0.611	-0.610	-0.609	-0.608	-0.606	-0.605	-0.605	-0.602	-0.604	-0.602	-0.602	-0.602	-0.602	-0.604	-0.605	-0.606	-0.606	-0.608	-0.610	-0.612	-0.615	-0.616	-0.619	-0.621	-0.625	-0.628	-0.631	-0.634	-0.636	-0.641	-0.644	-0.648	-0.651	-0.655	-0.660	-0.662	-0.666	-0.670	-0.674	-0.678	-0.681	-0.685	-0.689	-0.692	-0.695	-0.699	-0.702	-0.704	-0.708	-0.711	-0.712	-0.715	-0.719	-0.720	-0.722	-0.724	-0.725	-0.728	-0.729	-0.731	-0.731	-0.732	-0.732	-0.735	-0.734	-0.734	-0.735	-0.734	-0.734	-0.734	-0.734	-0.732	-0.731	-0.731	-0.730	-0.730	-0.729	-0.726	-0.726	-0.725	-0.722	-0.721	-0.719	-0.718	-0.716	-0.715	-0.712	-0.711	-0.710	-0.708	-0.706	-0.704	-0.702	-0.702	-0.700	-0.699	-0.698	-0.696	-0.696	-0.695	-0.694	-0.694	-0.694	-0.692	-0.692	-0.694	-0.694	-0.694	-0.696	-0.696	-0.699	-0.700	-0.702	-0.705	-0.706	-0.710	-0.714	-0.718	-0.721	-0.726	-0.730	-0.736	-0.740	-0.746	-0.752	-0.759	-0.766	-0.774	-0.782	-0.790	-0.799	-0.809	-0.819	-0.828	-0.839	-0.851	-0.862	-0.876	-0.888	-0.901	-0.916	-0.931	-0.946	-0.961	-0.978	-0.995	-1.012	-1.030	-1.050	-1.070	-1.090	-1.110	-1.132	-1.152	-1.176	-1.200	-1.224	-1.246	-1.271	-1.296	-1.322	-1.349	-1.375	-1.404	-1.430	-1.458	-1.486	-1.514	-1.542	-1.570	-1.599	-1.626	-1.655	-1.684	-1.712	-1.740	-1.768	-1.794	-1.821	-1.849	-1.874	-1.899	-1.924	-1.948	-1.971	-1.992	-2.015	-2.035	-2.055	-2.072	-2.090	-2.106	-2.121	-2.135	-2.146	-2.158	-2.168	-2.175	-2.182	-2.188	-2.190	-2.192	-2.194	-2.192	-2.190	-2.186	-2.181	-2.175	-2.168	-2.158	-2.148	-2.135	-2.121	-2.106	-2.090	-2.074	-2.056	-2.036	-2.016	-1.995	-1.974	-1.950	-1.926	-1.901	-1.875	-1.849	-1.822	-1.795	-1.766	-1.739	-1.710	-1.680	-1.651	-1.621	-1.592	-1.561	-1.532	-1.502	-1.471	-1.441	-1.411	-1.381	-1.351	-1.321	-1.291	-1.262	-1.232	-1.204	-1.175	-1.148	-1.119	-1.091	-1.062	-1.036	-1.009	-0.982	-0.956	-0.930	-0.905	-0.879	-0.855	-0.830	-0.806	-0.782	-0.759	-0.735	-0.714	-0.691	-0.669	-0.648	-0.626	-0.606	-0.586	-0.566	-0.546	-0.528	-0.509	-0.490	-0.472	-0.455	-0.436	-0.420	-0.402	-0.386	-0.370	-0.354	-0.339	-0.322	-0.308	-0.294	-0.279	-0.265	-0.250	-0.236	-0.221	-0.209	-0.195	-0.182	-0.168	-0.155	-0.141	-0.128	-0.116	-0.102	-0.090	-0.076	-0.062	-0.049	-0.035	-0.022	-0.009	0.005	0.020	0.035	0.050	0.065	0.079	0.094	0.109	0.125	0.141	0.156	0.174	0.190	0.208	0.224	0.240	0.258	0.276	0.294	0.312	0.331	0.350	0.369	0.388	0.406	0.426	0.445	0.466	0.486	0.505	0.525	0.545	0.565	0.585	0.605	0.626	0.646	0.666	0.686	0.706	0.725	0.746	0.766	0.786	0.805	0.826	0.845	0.864	0.884	0.904	0.922	0.940	0.959	0.979	0.996	1.014	1.031	1.049	1.066	1.085	1.101	1.118	1.134	1.150	1.166	1.181	1.198	1.212	1.226	1.241	1.255	1.269	1.282	1.295	1.308	1.320	1.332	1.344	1.356	1.366	1.378	1.389	1.398	1.408	1.418	1.426	1.435	1.444	1.452	1.461	1.468	1.476	1.484	1.491	1.499	1.506	1.514	1.520	1.529	1.535	1.542	1.550	1.558	1.566	1.575	1.582	1.591	1.600	1.609	1.618	1.629	1.639	1.650	1.661	1.672	1.686	1.698	1.711	1.725	1.740	1.755	1.770	1.786	1.802	1.820	1.838	1.856	1.874	1.892	1.912	1.932	1.951	1.972	1.992	2.014	2.035	2.058	2.078	2.099	2.120	2.141	2.164	2.184	2.206	2.225	2.246	2.266	2.286	2.305	2.324	2.342	2.360	2.376	2.392	2.409	2.424	2.439	2.451	2.464	2.476	2.486	2.496	2.506	2.515	2.522	2.530	2.534	2.540	2.544	2.546	2.549	2.550	2.551	2.550	2.550	2.548	2.545	2.544	2.540	2.535	2.529	2.524	2.519	2.512	2.506	2.499	2.491	2.484	2.476	2.468	2.459	2.451	2.442	2.434	2.425	2.416	2.408	2.399	2.391	2.381	2.374	2.366	2.359	2.351	2.342	2.336	2.329	2.321	2.315	2.310	2.304	2.299	2.292	2.288	2.282	2.278	2.272	2.268	2.264	2.260	2.255	2.252	2.248	2.244	2.241	2.238	2.232	2.230	2.226	2.224	2.219	2.215	2.211	2.206	2.202	2.199	2.194	2.189	2.184	2.178	2.172	2.166	2.161	2.154	2.148	2.140	2.132	2.125	2.118	2.109	2.100	2.091	2.082	2.072	2.062	2.052	2.042	2.031	2.021	2.010	1.999	1.986	1.976	1.964	1.952	1.940	1.928	1.915	1.902	1.890	1.878	1.865	1.852	1.839	1.826	1.814	1.801	1.788	1.775	1.762	1.749	1.736	1.722	1.710	1.696	1.684	1.670	1.658	1.644	1.631	1.618	1.604	1.591	1.578	1.564	1.550	1.536	1.521	1.506	1.492	1.478	1.462	1.445	1.429	1.414	1.395	1.379	1.360	1.342	1.322	1.305	1.284	1.264	1.242	1.221	1.199	1.176	1.154	1.129	1.104	1.079	1.052	1.026	0.999	0.970	0.941	0.911	0.881	0.850	0.819	0.786	0.754	0.721	0.686	0.651	0.616	0.580	0.544	0.506	0.470	0.432	0.394	0.355	0.316	0.278	0.236	0.198	0.158	0.118	0.076	0.036	-0.005	-0.045	-0.086	-0.126	-0.168	-0.209	-0.249	-0.289	-0.329	-0.370	-0.409	-0.449	-0.489	-0.529	-0.568	-0.605	-0.644	-0.681	-0.720	-0.756	-0.794	-0.830	-0.866	-0.901	-0.936	-0.972	-1.006	-1.041	-1.075	-1.110	-1.142	-1.175	-1.209	-1.241	-1.274	-1.306	-1.339	-1.370	-1.404	-1.434	-1.466	-1.499	-1.530	-1.562	-1.595	-1.628	-1.660	-1.692	-1.725	-1.759	-1.791	-1.825	-1.859	-1.892	-1.928	-1.964	-1.999	-2.034	-2.070	-2.108	-2.145	-2.182	-2.221	-2.259	-2.298	-2.338	-2.378	-2.416	-2.458	-2.499	-2.539	-2.580	-2.622	-2.664	-2.705	-2.748	-2.790	-2.832	-2.874	-2.916	-2.959	-3.000	-3.041	-3.082	-3.124	-3.165	-3.204	-3.244	-3.284	-3.321	-3.360	-3.398	-3.434	-3.470	-3.505	-3.538	-3.571	-3.604	-3.635	-3.665	-3.695	-3.722	-3.750	-3.776	-3.801	-3.825	-3.849	-3.871	-3.891	-3.910	-3.929	-3.946	-3.962	-3.978	-3.991	-4.004	-4.016	-4.028	-4.036	-4.045	-4.054	-4.059	-4.065	-4.069	-4.074	-4.076	-4.079	-4.079	-4.079	-4.079	-4.079	-4.076	-4.074	-4.069	-4.066	-4.061	-4.055	-4.050	-4.043	-4.035	-4.029	-4.021	-4.011	-4.003	-3.992	-3.984	-3.972	-3.962	-3.951	-3.940	-3.929	-3.916	-3.904	-3.891	-3.879	-3.866	-3.852	-3.839	-3.825	-3.812	-3.799	-3.785	-3.771	-3.756	-3.742	-3.730	-3.715	-3.701	-3.688	-3.674	-3.660	-3.646	-3.632	-3.620	-3.606	-3.594	-3.581	-3.569	-3.556	-3.544	-3.532	-3.521	-3.510	-3.499	-3.489	-3.479	-3.469	-3.460	-3.450	-3.442	-3.434	-3.426	-3.419	-3.411	-3.406	-3.399	-3.394	-3.388	-3.384	-3.379	-3.374	-3.370	-3.368	-3.364	-3.362	-3.359	-3.358	-3.355	-3.352	-3.352	-3.351	-3.351	-3.350	-3.349	-3.350	-3.349	-3.350	-3.350	-3.350	-3.351	-3.351	-3.351	-3.351	-3.351	-3.352	-3.351	-3.351	-3.351	-3.351	-3.351	-3.350	-3.348	-3.348	-3.345	-3.345	-3.342	-3.339	-3.336	-3.332	-3.330	-3.326	-3.322	-3.316	-3.312	-3.306	-3.300	-3.295	-3.288	-3.281	-3.274	-3.266	-3.259	-3.250	-3.240	-3.231	-3.221	-3.211	-3.201	-3.191	-3.180	-3.169	-3.158	-3.145	-3.134	-3.122	-3.109	-3.098	-3.085	-3.071	-3.059	-3.045	-3.032	-3.019	-3.006	-2.992	-2.979	-2.966	-2.951	-2.939	-2.925	-2.911	-2.899	-2.885	-2.871	-2.859	-2.845	-2.832	-2.818	-2.805	-2.791	-2.779	-2.765	-2.752	-2.739	-2.726	-2.714	-2.699	-2.685	-2.672	-2.659	-2.644	-2.630	-2.615	-2.600	-2.586	-2.571	-2.555	-2.540	-2.524	-2.506	-2.490	-2.472	-2.454	-2.435	-2.415	-2.396	-2.375	-2.355	-2.332	-2.310	-2.288	-2.264	-2.239	-2.214	-2.188	-2.162	-2.134	-2.106	-2.078	-2.049	-2.019	-1.989	-1.956	-1.926	-1.892	-1.860	-1.828	-1.792	-1.758	-1.724	-1.688	-1.654	-1.616	-1.581	-1.545	-1.508	-1.471	-1.434	-1.398	-1.361	-1.325	-1.288	-1.252	-1.216	-1.180	-1.145	-1.110	-1.075	-1.040	-1.005	-0.971	-0.939	-0.906	-0.874	-0.844	-0.812	-0.781	-0.752	-0.724	-0.696	-0.669	-0.642	-0.616	-0.591	-0.566	-0.544	-0.520	-0.498	-0.476	-0.456	-0.435	-0.416	-0.396	-0.380	-0.361	-0.345	-0.329	-0.314	-0.298	-0.284	-0.270	-0.256	-0.244	-0.231	-0.219	-0.208	-0.196	-0.185	-0.175	-0.165	-0.155	-0.146	-0.136	-0.128	-0.119	-0.110	-0.102	-0.094	-0.086	-0.078	-0.070	-0.064	-0.056	-0.049	-0.042	-0.035	-0.028	-0.021	-0.014	-0.008	0.000	0.006	0.014	0.019	0.026	0.034	0.040	0.046	0.052	0.060	0.066	0.074	0.079	0.088	0.094	0.101	0.108	0.115	0.121	0.129	0.136	0.142	0.151	0.159	0.166	0.174	0.182	0.190	0.199	0.209	0.216	0.225	0.234	0.242	0.252	0.261	0.270	0.280	0.289	0.299	0.308	0.318	0.328	0.336	0.346	0.355	0.364	0.372	0.381	0.389	0.398	0.406	0.412	0.420	0.426	0.432	0.438	0.442	0.448	0.452	0.455	0.458	0.460	0.461	0.461	0.461	0.461	0.459	0.455	0.452	0.448	0.442	0.438	0.430	0.422	0.415	0.406	0.395	0.386	0.375	0.361	0.350	0.338	0.322	0.310	0.295	0.279	0.265	0.249	0.232	0.216	0.200	0.184	0.168	0.150	0.134	0.119	0.102	0.088	0.072	0.058	0.044	0.030	0.016	0.002	-0.010	-0.021	-0.031	-0.042	-0.051	-0.060	-0.070	-0.076	-0.084	-0.090	-0.094	-0.100	-0.104	-0.106	-0.109	-0.111	-0.112	-0.114	-0.115	-0.115	-0.115	-0.114	-0.112	-0.110	-0.110	-0.109	-0.106	-0.104	-0.102	-0.101	-0.099	-0.098	-0.098	-0.095	-0.095	-0.094	-0.094	-0.095	-0.095	-0.098	-0.099	-0.101	-0.104	-0.108	-0.111	-0.118	-0.121	-0.128	-0.135	-0.141	-0.150	-0.158	-0.166	-0.178	-0.188	-0.198	-0.209	-0.220	-0.232	-0.245	-0.258	-0.271	-0.286	-0.299	-0.314	-0.328	-0.341	-0.356	-0.370	-0.385	-0.400	-0.415	-0.429	-0.444	-0.458	-0.471	-0.486	-0.500	-0.514	-0.526	-0.540	-0.552	-0.565	-0.576	-0.589	-0.601	-0.611	-0.621	-0.631	-0.641	-0.651	-0.660	-0.669	-0.678	-0.685	-0.692	-0.700	-0.706	-0.714	-0.720	-0.726	-0.731	-0.738	-0.742	-0.748	-0.751	-0.756	-0.761	-0.764	-0.768	-0.771	-0.775	-0.778	-0.780	-0.784	-0.785	-0.788	-0.789	-0.791	-0.794	-0.794	-0.795	-0.798	-0.798	-0.799	-0.799	-0.799	-0.799	-0.799	-0.798	-0.798	-0.796	-0.796	-0.795	-0.794	-0.791	-0.790	-0.788	-0.786	-0.784	-0.781	-0.779	-0.776	-0.774	-0.771	-0.768	-0.764	-0.761	-0.758	-0.754	-0.751	-0.748	-0.744	-0.740	-0.738	-0.734	-0.731	-0.728	-0.725	-0.722	-0.721	-0.719	-0.716	-0.714	-0.712	-0.710	-0.709	-0.708	-0.708	-0.708	-0.708	-0.708	-0.709	-0.709	-0.710	-0.711	-0.714	-0.716	-0.719	-0.721	-0.725	-0.729	-0.732	-0.736	-0.740	-0.745	-0.750	-0.755	-0.761	-0.768	-0.772	-0.779	-0.785	-0.790	-0.798	-0.804	-0.810	-0.818	-0.824	-0.830	-0.836	-0.842	-0.849	-0.855	-0.860	-0.868	-0.872	-0.879	-0.884	-0.889	-0.894	-0.898	-0.902	-0.906	-0.910	-0.912	-0.915	-0.918	-0.920	-0.921	-0.921	-0.922	-0.922	-0.924	-0.922	-0.921	-0.920	-0.918	-0.914	-0.910	-0.908	-0.904	-0.899	-0.892	-0.888	-0.880	-0.874	-0.866	-0.859	-0.849	-0.841	-0.831	-0.821	-0.810	-0.800	-0.789	-0.776	-0.764	-0.752	-0.739	-0.725	-0.710	-0.696	-0.682	-0.668	-0.651	-0.638	-0.621	-0.605	-0.590	-0.574	-0.558	-0.542	-0.526	-0.510	-0.494	-0.478	-0.462	-0.446	-0.432	-0.418	-0.402	-0.388	-0.374	-0.360	-0.346	-0.334	-0.320	-0.309	-0.296	-0.286	-0.275	-0.266	-0.256	-0.246	-0.239	-0.231	-0.225	-0.219	-0.212	-0.208	-0.204	-0.199	-0.196	-0.194	-0.192	-0.190	-0.189	-0.189	-0.189	-0.189	-0.190	-0.191	-0.192	-0.195	-0.196	-0.199	-0.201	-0.202	-0.206	-0.208	-0.210	-0.212	-0.215	-0.218	-0.220	-0.221	-0.224	-0.225	-0.226	-0.226	-0.228	-0.226	-0.226	-0.225	-0.224	-0.221	-0.219	-0.215	-0.211	-0.206	-0.201	-0.196	-0.189	-0.184	-0.175	-0.168	-0.159	-0.150	-0.140	-0.130	-0.120	-0.109	-0.096	-0.085	-0.072	-0.060	-0.048	-0.034	-0.020	-0.008	0.006	0.020	0.035	0.048	0.061	0.076	0.089	0.102	0.116	0.129	0.142	0.154	0.165	0.178	0.189	0.200	0.210	0.219	0.228	0.236	0.245	0.251	0.256	0.262	0.268	0.271	0.274	0.276	0.279	0.279	0.278	0.278	0.276	0.272	0.270	0.264	0.259	0.254	0.246	0.239	0.230	0.221	0.211	0.200	0.189	0.178	0.165	0.152	0.139	0.125	0.110	0.096	0.081	0.066	0.051	0.035	0.019	0.004	-0.011	-0.028	-0.044	-0.058	-0.074	-0.089	-0.102	-0.116	-0.130	-0.144	-0.155	-0.168	-0.180	-0.190	-0.200	-0.209	-0.218	-0.225	-0.232	-0.239	-0.244	-0.249	-0.252	-0.256	-0.258	-0.258	-0.259	-0.259	-0.256	-0.255	-0.252	-0.248	-0.244	-0.238	-0.231	-0.226	-0.220	-0.212	-0.205	-0.196	-0.188	-0.179	-0.169	-0.160	-0.151	-0.141	-0.131	-0.122	-0.114	-0.104	-0.095	-0.086	-0.079	-0.071	-0.064	-0.056	-0.050	-0.044	-0.039	-0.035	-0.031	-0.028	-0.025	-0.024	-0.022	-0.022	-0.024	-0.026	-0.029	-0.032	-0.036	-0.041	-0.046	-0.054	-0.061	-0.070	-0.078	-0.088	-0.098	-0.110	-0.121	-0.132	-0.146	-0.160	-0.174	-0.189	-0.202	-0.218	-0.234	-0.249	-0.265	-0.280	-0.298	-0.314	-0.330	-0.346	-0.362	-0.379	-0.395	-0.410	-0.426	-0.441	-0.456	-0.471	-0.484	-0.499	-0.512	-0.524	-0.538	-0.549	-0.559	-0.570	-0.580	-0.589	-0.599	-0.606	-0.614	-0.620	-0.626	-0.630	-0.635	-0.639	-0.641	-0.644	-0.645	-0.645	-0.645	-0.644	-0.642	-0.640	-0.636	-0.631	-0.626	-0.621	-0.615	-0.608	-0.599	-0.590	-0.581	-0.571	-0.560	-0.548	-0.536	-0.524	-0.510	-0.496	-0.482	-0.466	-0.450	-0.434	-0.418	-0.400	-0.384	-0.366	-0.348	-0.330	-0.310	-0.291	-0.272	-0.252	-0.232	-0.212	-0.192	-0.174	-0.152	-0.132	-0.112	-0.092	-0.072	-0.052	-0.034	-0.015	0.005	0.024	0.042	0.062	0.080	0.098	0.116	0.134	0.151	0.168	0.182	0.199	0.215	0.230	0.244	0.259	0.272	0.286	0.299	0.311	0.324	0.336	0.348	0.360	0.370	0.380	0.390	0.400	0.410	0.420	0.429	0.438	0.446	0.454	0.462	0.470	0.478	0.485	0.492	0.500	0.507	0.514	0.521	0.528	0.535	0.541	0.548	0.554	0.561	0.569	0.575	0.582	0.588	0.595	0.602	0.609	0.616	0.622	0.630	0.636	0.644	0.651	0.658	0.665	0.672	0.680	0.688	0.695	0.701	0.710	0.718	0.724	0.731	0.739	0.746	0.752	0.760	0.766	0.774	0.781	0.788	0.795	0.801	0.808	0.814	0.820	0.826	0.832	0.838	0.842	0.848	0.852	0.859	0.864	0.868	0.872	0.876	0.880	0.884	0.886	0.890	0.892	0.895	0.899	0.901	0.901	0.904	0.906	0.908	0.908	0.910	0.910	0.911	0.911	0.912	0.912	0.912	0.912	0.912	0.912	0.914	0.914	0.914	0.914	0.914	0.912	0.912	0.914	0.915	0.915	0.916	0.916	0.918	0.920	0.921	0.924	0.926	0.930	0.934	0.938	0.941	0.946	0.951	0.958	0.964	0.971	0.979	0.986	0.995	1.005	1.016	1.028	1.039	1.051	1.064	1.078	1.091	1.106	1.122	1.140	1.158	1.175	1.194	1.212	1.232	1.252	1.274	1.295	1.319	1.341	1.364	1.388	1.412	1.438	1.462	1.488	1.514	1.540	1.566	1.592	1.620	1.648	1.674	1.701	1.729	1.755	1.784	1.811	1.838	1.865	1.892	1.920	1.946	1.974	2.000	2.026	2.051	2.078	2.104	2.128	2.152	2.178	2.200	2.224	2.248	2.271	2.292	2.315	2.336	2.356	2.378	2.399	2.418	2.438	2.456	2.474	2.491	2.509	2.526	2.541	2.559	2.574	2.588	2.602	2.616	2.629	2.642	2.654	2.666	2.678	2.689	2.699	2.709	2.719	2.726	2.735	2.744	2.751	2.758	2.765	2.771	2.776	2.782	2.788	2.792	2.798	2.801	2.805	2.809	2.812	2.816	2.819	2.822	2.825	2.829	2.831	2.834	2.836	2.840	2.842	2.846	2.849	2.854	2.856	2.860	2.865	2.869	2.872	2.876	2.882	2.888	2.894	2.900	2.906	2.912	2.920	2.929	2.936	2.945	2.952	2.962	2.972	2.981	2.992	3.002	3.012	3.024	3.035	3.046	3.058	3.069	3.080	3.091	3.102	3.115	3.125	3.135	3.146	3.156	3.166	3.176	3.186	3.195	3.204	3.212	3.219	3.225	3.231	3.236	3.241	3.245	3.248	3.249	3.251	3.251	3.250	3.249	3.245	3.242	3.238	3.231	3.226	3.218	3.210	3.200	3.189	3.178	3.165	3.152	3.139	3.122	3.106	3.091	3.074	3.055	3.036	3.016	2.996	2.976	2.955	2.934	2.911	2.889	2.866	2.844	2.819	2.795	2.771	2.749	2.725	2.700	2.675	2.651	2.628	2.605	2.581	2.556	2.534	2.510	2.488	2.465	2.442	2.420	2.399	2.379	2.358	2.336	2.316	2.298	2.279	2.260	2.241	2.224	2.208	2.189	2.172	2.158	2.142	2.128	2.112	2.099	2.084	2.071	2.059	2.046	2.035	2.021	2.010	2.000	1.988	1.978	1.968	1.958	1.948	1.938	1.928	1.919	1.910	1.900	1.891	1.882	1.872	1.862	1.854	1.845	1.835	1.828	1.818	1.808	1.798	1.789	1.780	1.770	1.759	1.749	1.739	1.729	1.718	1.708	1.696	1.685	1.675	1.662	1.652	1.641	1.629	1.618	1.606	1.595	1.584	1.572	1.561	1.550	1.539	1.529	1.518	1.506	1.496	1.486	1.476	1.468	1.459	1.450	1.441	1.434	1.426	1.419	1.414	1.406	1.401	1.396	1.392	1.388	1.385	1.382	1.380	1.379	1.378	1.376	1.376	1.376	1.379	1.380	1.382	1.385	1.388	1.391	1.395	1.400	1.404	1.408	1.414	1.419	1.424	1.430	1.436	1.441	1.448	1.454	1.459	1.465	1.471	1.476	1.482	1.488	1.494	1.499	1.502	1.508	1.511	1.515	1.518	1.521	1.522	1.526	1.528	1.529	1.530	1.530	1.530	1.530	1.529	1.528	1.525	1.522	1.519	1.516	1.512	1.509	1.504	1.499	1.495	1.489	1.482	1.476	1.470	1.464	1.458	1.450	1.442	1.435	1.428	1.419	1.411	1.404	1.396	1.388	1.380	1.371	1.364	1.356	1.348	1.341	1.334	1.325	1.318	1.311	1.304	1.298	1.291	1.285	1.279	1.274	1.269	1.262	1.259	1.252	1.249	1.244	1.240	1.238	1.234	1.231	1.229	1.226	1.225	1.222	1.221	1.220	1.220	1.219	1.219	1.219	1.219	1.220	1.220	1.222	1.224	1.225	1.226	1.229	1.232	1.235	1.238	1.240	1.244	1.249	1.251	1.256	1.260	1.265	1.269	1.275	1.280	1.285	1.290	1.295	1.301	1.308	1.312	1.320	1.326	1.332	1.340	1.346	1.354	1.361	1.369	1.376	1.385	1.392	1.401	1.409	1.418	1.425	1.434	1.442	1.452	1.461	1.470	1.479	1.488	1.496	1.506	1.514	1.524	1.532	1.541	1.550	1.559	1.569	1.576	1.585	1.594	1.601	1.609	1.616	1.622	1.630	1.636	1.642	1.648	1.654	1.659	1.662	1.666	1.670	1.672	1.675	1.678	1.679	1.680	1.679	1.679	1.678	1.676	1.675	1.671	1.669	1.665	1.661	1.656	1.650	1.644	1.638	1.630	1.622	1.615	1.606	1.598	1.588	1.578	1.569	1.559	1.548	1.539	1.528	1.518	1.506	1.495	1.485	1.474	1.462	1.452	1.442	1.432	1.422	1.412	1.404	1.395	1.388	1.378	1.371	1.364	1.358	1.351	1.346	1.341	1.338	1.334	1.330	1.328	1.326	1.325	1.325	1.325	1.326	1.328	1.330	1.332	1.336	1.340	1.345	1.350	1.356	1.361	1.369	1.376	1.384	1.392	1.401	1.410	1.419	1.429	1.439	1.449	1.458	1.469	1.479	1.491	1.501	1.511	1.522	1.532	1.542	1.554	1.564	1.575	1.585	1.595	1.604	1.614	1.624	1.632	1.641	1.649	1.656	1.664	1.671	1.676	1.684	1.689	1.694	1.699	1.704	1.706	1.710	1.714	1.715	1.718	1.719	1.720	1.720	1.721	1.720	1.720	1.719	1.716	1.715	1.712	1.710	1.708	1.705	1.701	1.698	1.694	1.690	1.685	1.680	1.676	1.671	1.666	1.662	1.659	1.654	1.649	1.645	1.641	1.636	1.632	1.629	1.625	1.622	1.620	1.618	1.615	1.615	1.612	1.611	1.611	1.611	1.612	1.614	1.615	1.618	1.620	1.624	1.628	1.632	1.636	1.642	1.650	1.656	1.664	1.672	1.681	1.690	1.700	1.709	1.720	1.731	1.744	1.755	1.768	1.781	1.795	1.808	1.821	1.835	1.850	1.865	1.880	1.895	1.910	1.925	1.940	1.955	1.971	1.986	2.001	2.016	2.030	2.045	2.060	2.075	2.089	2.101	2.115	2.129	2.141	2.154	2.166	2.178	2.189	2.199	2.209	2.219	2.229	2.238	2.246	2.254	2.261	2.270	2.276	2.282	2.289	2.294	2.299	2.302	2.308	2.311	2.316	2.319	2.321	2.325	2.328	2.330	2.332	2.334	2.336	2.338	2.340	2.342	2.344	2.345	2.346	2.349	2.350	2.352	2.352	2.355	2.358	2.360	2.360	2.362	2.366	2.368	2.370	2.374	2.375	2.378	2.381	2.384	2.386	2.389	2.391	2.395	2.398	2.400	2.402	2.404	2.405	2.408	2.409	2.410	2.411	2.411	2.412	2.412	2.412	2.410	2.409	2.406	2.404	2.400	2.396	2.391	2.386	2.380	2.374	2.366	2.358	2.349	2.339	2.328	2.318	2.305	2.292	2.279	2.264	2.249	2.232	2.216	2.199	2.181	2.164	2.144	2.124	2.104	2.082	2.062	2.041	2.019	1.996	1.974	1.951	1.929	1.905	1.881	1.859	1.835	1.811	1.789	1.766	1.742	1.720	1.699	1.676	1.655	1.634	1.614	1.592	1.574	1.555	1.538	1.519	1.502	1.486	1.471	1.458	1.442	1.430	1.418	1.406	1.396	1.386	1.379	1.370	1.364	1.358	1.352	1.348	1.345	1.341	1.340	1.339	1.339	1.339	1.341	1.342	1.345	1.350	1.352	1.358	1.364	1.369	1.375	1.382	1.389	1.396	1.405	1.412	1.421	1.430	1.440	1.449	1.459	1.468	1.478	1.486	1.496	1.505	1.514	1.522	1.531	1.540	1.549	1.556	1.565	1.572	1.580	1.586	1.592	1.598	1.605	1.609	1.614	1.618	1.621	1.624	1.626	1.628	1.629	1.630	1.630	1.629	1.629	1.626	1.625	1.621	1.618	1.614	1.609	1.604	1.598	1.591	1.584	1.576	1.569	1.561	1.551	1.542	1.532	1.521	1.511	100.000	5.000	2.000	1.000	6.000	0.000	0.000	0.000	0.000	0.000	0.000	0.000	0.000	0.000	0.000	0.000	0.000	0.000	-3.635	-3.646	-3.658	-3.668	-3.679	-3.689	-3.698	-3.706	-3.715	-3.722	-3.729	-3.736	-3.742	-3.749	-3.754	-3.760	-3.765	-3.769	-3.772	-3.776	-3.780	-3.784	-3.786	-3.789	-3.791	-3.794	-3.796	-3.798	-3.799	-3.801	-3.802	-3.804	-3.805	-3.806	-3.806	-3.808	-3.808	-3.810	-3.810	-3.810	-3.811	-3.811	-3.811	-3.810	-3.810	-3.810	-3.810	-3.810	-3.809	-3.808	-3.806	-3.805	-3.804	-3.802	-3.800	-3.799	-3.795	-3.792	-3.790	-3.788	-3.784	-3.780	-3.776	-3.771	-3.768	-3.762	-3.758	-3.752	-3.748	-3.741	-3.735	-3.729	-3.722	-3.716	-3.709	-3.701	-3.695	-3.688	-3.680	-3.674	-3.665	-3.658	-3.650	-3.642	-3.635	-3.628	-3.620	-3.611	-3.605	-3.598	-3.591	-3.584	-3.578	-3.571	-3.565	-3.559	-3.552	-3.549	-3.542	-3.538	-3.534	-3.531	-3.526	-3.524	-3.521	-3.519	-3.516	-3.515	-3.515	-3.514	-3.514	-3.515	-3.516	-3.516	-3.518	-3.520	-3.524	-3.526	-3.530	-3.532	-3.538	-3.541	-3.545	-3.551	-3.556	-3.561	-3.566	-3.572	-3.579	-3.585	-3.591	-3.598	-3.604	-3.611	-3.618	-3.624	-3.630	-3.636	-3.642	-3.649	-3.655	-3.661	-3.666	-3.672	-3.678	-3.682	-3.686	-3.691	-3.695	-3.699	-3.701	-3.704	-3.706	-3.708	-3.709	-3.710	-3.709	-3.710	-3.708	-3.706	-3.704	-3.701	-3.698	-3.694	-3.689	-3.684	-3.678	-3.671	-3.664	-3.656	-3.649	-3.639	-3.630	-3.619	-3.609	-3.598	-3.585	-3.572	-3.560	-3.546	-3.532	-3.518	-3.504	-3.488	-3.470	-3.454	-3.438	-3.420	-3.402	-3.385	-3.366	-3.348	-3.329	-3.310	-3.289	-3.270	-3.249	-3.229	-3.208	-3.188	-3.168	-3.146	-3.125	-3.102	-3.081	-3.060	-3.039	-3.019	-2.996	-2.975	-2.954	-2.932	-2.910	-2.890	-2.869	-2.846	-2.826	-2.806	-2.784	-2.764	-2.744	-2.724	-2.704	-2.682	-2.662	-2.644	-2.625	-2.605	-2.586	-2.569	-2.550	-2.532	-2.515	-2.498	-2.481	-2.464	-2.449	-2.432	-2.418	-2.402	-2.388	-2.372	-2.360	-2.346	-2.332	-2.320	-2.309	-2.296	-2.286	-2.275	-2.264	-2.255	-2.246	-2.236	-2.229	-2.220	-2.212	-2.205	-2.199	-2.191	-2.185	-2.180	-2.175	-2.170	-2.165	-2.160	-2.156	-2.152	-2.149	-2.146	-2.142	-2.141	-2.139	-2.136	-2.134	-2.132	-2.130	-2.129	-2.126	-2.125	-2.124	-2.122	-2.121	-2.119	-2.119	-2.116	-2.115	-2.114	-2.112	-2.111	-2.109	-2.108	-2.105	-2.102	-2.101	-2.099	-2.096	-2.095	-2.091	-2.089	-2.086	-2.084	-2.080	-2.078	-2.072	-2.070	-2.066	-2.062	-2.059	-2.055	-2.051	-2.047	-2.044	-2.039	-2.035	-2.030	-2.025	-2.021	-2.016	-2.011	-2.007	-2.002	-1.998	-1.992	-1.986	-1.982	-1.976	-1.971	-1.966	-1.961	-1.955	-1.950	-1.944	-1.939	-1.932	-1.926	-1.921	-1.915	-1.909	-1.904	-1.898	-1.890	-1.884	-1.878	-1.870	-1.864	-1.856	-1.848	-1.841	-1.832	-1.826	-1.818	-1.810	-1.802	-1.792	-1.785	-1.776	-1.768	-1.759	-1.750	-1.740	-1.731	-1.722	-1.714	-1.704	-1.696	-1.688	-1.678	-1.669	-1.661	-1.652	-1.645	-1.636	-1.630	-1.621	-1.615	-1.609	-1.602	-1.596	-1.591	-1.586	-1.581	-1.576	-1.574	-1.570	-1.569	-1.568	-1.566	-1.566	-1.566	-1.568	-1.569	-1.570	-1.574	-1.576	-1.580	-1.585	-1.590	-1.596	-1.601	-1.609	-1.616	-1.625	-1.634	-1.642	-1.652	-1.661	-1.671	-1.682	-1.692	-1.704	-1.715	-1.726	-1.738	-1.750	-1.760	-1.772	-1.784	-1.795	-1.806	-1.818	-1.829	-1.840	-1.850	-1.860	-1.870	-1.879	-1.889	-1.898	-1.905	-1.912	-1.920	-1.928	-1.935	-1.940	-1.946	-1.951	-1.956	-1.961	-1.965	-1.969	-1.971	-1.974	-1.976	-1.979	-1.980	-1.981	-1.982	-1.984	-1.984	-1.985	-1.984	-1.985	-1.985	-1.986	-1.985	-1.986	-1.986	-1.988	-1.986	-1.989	-1.989	-1.991	-1.992	-1.995	-1.996	-1.999	-2.002	-2.005	-2.010	-2.014	-2.018	-2.022	-2.030	-2.035	-2.042	-2.049	-2.058	-2.065	-2.074	-2.082	-2.092	-2.102	-2.112	-2.124	-2.135	-2.146	-2.158	-2.171	-2.184	-2.198	-2.210	-2.224	-2.238	-2.252	-2.266	-2.280	-2.295	-2.309	-2.324	-2.339	-2.354	-2.369	-2.382	-2.399	-2.412	-2.426	-2.441	-2.455	-2.470	-2.484	-2.498	-2.510	-2.524	-2.536	-2.550	-2.562	-2.574	-2.586	-2.599	-2.610	-2.620	-2.631	-2.641	-2.652	-2.662	-2.671	-2.681	-2.691	-2.700	-2.710	-2.718	-2.726	-2.735	-2.744	-2.751	-2.759	-2.766	-2.774	-2.782	-2.790	-2.798	-2.806	-2.814	-2.820	-2.828	-2.836	-2.844	-2.851	-2.859	-2.866	-2.874	-2.882	-2.891	-2.899	-2.906	-2.914	-2.922	-2.931	-2.940	-2.949	-2.958	-2.966	-2.976	-2.985	-2.994	-3.004	-3.014	-3.022	-3.032	-3.042	-3.054	-3.062	-3.072	-3.084	-3.092	-3.102	-3.112	-3.124	-3.134	-3.144	-3.152	-3.162	-3.172	-3.182	-3.191	-3.201	-3.211	-3.219	-3.229	-3.238	-3.245	-3.254	-3.262	-3.270	-3.278	-3.285	-3.292	-3.300	-3.308	-3.312	-3.320	-3.325	-3.331	-3.338	-3.342	-3.348	-3.352	-3.358	-3.361	-3.366	-3.370	-3.374	-3.378	-3.380	-3.384	-3.386	-3.389	-3.391	-3.394	-3.396	-3.399	-3.400	-3.401	-3.402	-3.404	-3.405	-3.408	-3.408	-3.409	-3.410	-3.410	-3.410	-3.411	-3.411	-3.412	-3.412	-3.414	-3.414	-3.412	-3.414	-3.412	-3.414	-3.412	-3.411	-3.412	-3.411	-3.410	-3.409	-3.409	-3.408	-3.406	-3.404	-3.402	-3.400	-3.398	-3.394	-3.391	-3.389	-3.386	-3.381	-3.376	-3.372	-3.368	-3.362	-3.356	-3.350	-3.342	-3.336	-3.329	-3.320	-3.312	-3.304	-3.294	-3.285	-3.274	-3.262	-3.251	-3.239	-3.226	-3.214	-3.200	-3.188	-3.172	-3.158	-3.144	-3.128	-3.111	-3.096	-3.079	-3.062	-3.045	-3.029	-3.011	-2.994	-2.976	-2.959	-2.940	-2.924	-2.905	-2.888	-2.870	-2.852	-2.835	-2.818	-2.801	-2.784	-2.769	-2.751	-2.736	-2.720	-2.706	-2.690	-2.676	-2.664	-2.650	-2.638	-2.625	-2.614	-2.601	-2.591	-2.582	-2.571	-2.562	-2.554	-2.546	-2.539	-2.531	-2.525	-2.520	-2.514	-2.509	-2.504	-2.499	-2.496	-2.491	-2.489	-2.486	-2.482	-2.480	-2.478	-2.475	-2.474	-2.471	-2.470	-2.469	-2.466	-2.465	-2.464	-2.462	-2.460	-2.459	-2.458	-2.455	-2.454	-2.450	-2.448	-2.445	-2.442	-2.440	-2.436	-2.434	-2.429	-2.426	-2.422	-2.418	-2.412	-2.409	-2.404	-2.400	-2.394	-2.390	-2.384	-2.379	-2.372	-2.368	-2.361	-2.356	-2.350	-2.344	-2.338	-2.331	-2.325	-2.319	-2.314	-2.308	-2.301	-2.295	-2.290	-2.285	-2.279	-2.274	-2.269	-2.265	-2.259	-2.255	-2.250	-2.248	-2.242	-2.239	-2.236	-2.232	-2.231	-2.228	-2.226	-2.224	-2.222	-2.221	-2.220	-2.220	-2.219	-2.219	-2.219	-2.219	-2.219	-2.220	-2.221	-2.222	-2.222	-2.224	-2.226	-2.228	-2.231	-2.231	-2.234	-2.236	-2.239	-2.241	-2.244	-2.246	-2.249	-2.251	-2.254	-2.256	-2.258	-2.261	-2.262	-2.264	-2.266	-2.266	-2.269	-2.270	-2.270	-2.271	-2.271	-2.271	-2.271	-2.271	-2.269	-2.268	-2.266	-2.265	-2.264	-2.261	-2.259	-2.255	-2.252	-2.249	-2.245	-2.240	-2.236	-2.232	-2.228	-2.222	-2.216	-2.212	-2.206	-2.201	-2.195	-2.190	-2.184	-2.178	-2.172	-2.166	-2.160	-2.154	-2.149	-2.144	-2.139	-2.134	-2.128	-2.122	-2.120	-2.115	-2.111	-2.109	-2.105	-2.102	-2.100	-2.099	-2.098	-2.096	-2.095	-2.095	-2.095	-2.095	-2.098	-2.100	-2.101	-2.105	-2.108	-2.111	-2.115	-2.120	-2.125	-2.130	-2.136	-2.142	-2.149	-2.156	-2.164	-2.171	-2.180	-2.188	-2.196	-2.205	-2.214	-2.222	-2.232	-2.241	-2.251	-2.261	-2.270	-2.280	-2.289	-2.298	-2.309	-2.318	-2.326	-2.335	-2.345	-2.352	-2.361	-2.369	-2.378	-2.384	-2.392	-2.399	-2.405	-2.411	-2.418	-2.422	-2.428	-2.432	-2.435	-2.440	-2.444	-2.445	-2.448	-2.450	-2.451	-2.452	-2.452	-2.452	-2.451	-2.451	-2.449	-2.448	-2.444	-2.441	-2.438	-2.434	-2.429	-2.424	-2.418	-2.412	-2.406	-2.398	-2.390	-2.382	-2.375	-2.365	-2.355	-2.345	-2.334	-2.322	-2.312	-2.300	-2.286	-2.274	-2.260	-2.248	-2.232	-2.218	-2.201	-2.186	-2.170	-2.152	-2.135	-2.118	-2.100	-2.081	-2.062	-2.044	-2.024	-2.005	-1.984	-1.964	-1.942	-1.921	-1.900	-1.878	-1.856	-1.834	-1.814	-1.790	-1.769	-1.745	-1.722	-1.700	-1.676	-1.654	-1.631	-1.609	-1.586	-1.564	-1.541	-1.518	-1.496	-1.474	-1.452	-1.431	-1.409	-1.389	-1.368	-1.346	-1.325	-1.305	-1.286	-1.266	-1.248	-1.229	-1.211	-1.194	-1.178	-1.159	-1.142	-1.128	-1.112	-1.098	-1.082	-1.069	-1.055	-1.042	-1.029	-1.018	-1.006	-0.995	-0.985	-0.975	-0.965	-0.955	-0.946	-0.939	-0.931	-0.924	-0.918	-0.911	-0.905	-0.899	-0.894	-0.889	-0.885	-0.880	-0.876	-0.872	-0.870	-0.868	-0.864	-0.861	-0.860	-0.859	-0.856	-0.855	-0.854	-0.852	-0.852	-0.851	-0.850	-0.850	-0.850	-0.850	-0.849	-0.849	-0.849	-0.850	-0.849	-0.850	-0.850	-0.850	-0.851	-0.850	-0.851	-0.851	-0.852	-0.852	-0.852	-0.854	-0.854	-0.854	-0.855	-0.855	-0.856	-0.858	-0.859	-0.860	-0.861	-0.862	-0.864	-0.864	-0.866	-0.868	-0.870	-0.870	-0.872	-0.875	-0.876	-0.879	-0.881	-0.882	-0.886	-0.888	-0.891	-0.894	-0.896	-0.899	-0.902	-0.905	-0.908	-0.911	-0.915	-0.918	-0.921	-0.924	-0.926	-0.931	-0.934	-0.938	-0.940	-0.942	-0.945	-0.948	-0.949	-0.951	-0.952	-0.954	-0.954	-0.955	-0.955	-0.954	-0.954	-0.952	-0.950	-0.948	-0.944	-0.940	-0.936	-0.931	-0.926	-0.920	-0.912	-0.905	-0.898	-0.888	-0.878	-0.866	-0.855	-0.842	-0.830	-0.816	-0.802	-0.786	-0.770	-0.754	-0.738	-0.718	-0.699	-0.680	-0.660	-0.639	-0.619	-0.596	-0.572	-0.550	-0.528	-0.504	-0.479	-0.456	-0.430	-0.405	-0.379	-0.354	-0.328	-0.302	-0.276	-0.250	-0.224	-0.196	-0.171	-0.144	-0.119	-0.092	-0.066	-0.040	-0.015	0.011	0.036	0.061	0.088	0.111	0.135	0.159	0.182	0.206	0.229	0.252	0.275	0.296	0.319	0.341	0.361	0.382	0.404	0.424	0.444	0.462	0.481	0.501	0.519	0.536	0.555	0.572	0.589	0.605	0.622	0.638	0.654	0.670	0.685	0.699	0.715	0.730	0.744	0.758	0.771	0.785	0.799	0.812	0.825	0.839	0.850	0.864	0.875	0.888	0.900	0.912	0.925	0.938	0.949	0.961	0.972	0.985	0.996	1.008	1.020	1.032	1.045	1.058	1.069	1.081	1.094	1.106	1.119	1.131	1.144	1.156	1.170	1.182	1.196	1.210	1.224	1.238	1.251	1.265	1.281	1.295	1.310	1.324	1.339	1.354	1.369	1.384	1.399	1.414	1.429	1.444	1.459	1.474	1.489	1.502	1.519	1.532	1.546	1.560	1.575	1.588	1.601	1.615	1.626	1.639	1.651	1.661	1.672	1.684	1.692	1.702	1.712	1.720	1.728	1.736	1.742	1.749	1.754	1.759	1.764	1.768	1.770	1.772	1.774	1.775	1.775	1.775	1.775	1.774	1.771	1.769	1.766	1.762	1.759	1.752	1.748	1.742	1.736	1.730	1.724	1.718	1.710	1.702	1.694	1.685	1.678	1.668	1.660	1.651	1.642	1.634	1.624	1.615	1.606	1.596	1.589	1.579	1.570	1.560	1.552	1.542	1.534	1.525	1.518	1.509	1.500	1.494	1.485	1.479	1.470	1.462	1.456	1.449	1.442	1.435	1.428	1.421	1.414	1.409	1.401	1.394	1.389	1.381	1.375	1.369	1.361	1.355	1.349	1.341	1.335	1.328	1.320	1.312	1.305	1.298	1.290	1.281	1.272	1.265	1.255	1.246	1.236	1.226	1.216	1.206	1.196	1.186	1.174	1.164	1.152	1.141	1.129	1.118	1.105	1.094	1.080	1.068	1.056	1.044	1.031	1.019	1.005	0.992	0.980	0.969	0.956	0.944	0.931	0.920	0.909	0.899	0.888	0.878	0.866	0.858	0.849	0.840	0.831	0.825	0.818	0.811	0.805	0.800	0.795	0.790	0.786	0.785	0.782	0.780	0.780	0.780	0.780	0.780	0.782	0.784	0.788	0.790	0.794	0.799	0.804	0.810	0.816	0.822	0.829	0.836	0.844	0.851	0.860	0.869	0.876	0.885	0.895	0.904	0.912	0.922	0.930	0.940	0.948	0.958	0.966	0.975	0.982	0.991	0.999	1.005	1.012	1.020	1.026	1.032	1.039	1.044	1.049	1.052	1.058	1.060	1.064	1.068	1.069	1.070	1.072	1.074	1.075	1.075	1.076	1.076	1.075	1.075	1.074	1.072	1.071	1.069	1.068	1.065	1.062	1.061	1.059	1.056	1.054	1.052	1.050	1.046	1.044	1.042	1.039	1.036	1.034	1.031	1.029	1.026	1.024	1.021	1.020	1.016	1.015	1.014	1.011	1.010	1.006	1.005	1.004	1.002	1.001	0.999	0.998	0.996	0.994	0.992	0.991	0.990	0.988	0.988	0.985	0.982	0.981	0.979	0.978	0.975	0.972	0.971	0.969	0.966	0.964	0.961	0.958	0.955	0.952	0.949	0.946	0.942	0.939	0.935	0.931	0.928	0.924	0.920	0.916	0.912	0.909	0.905	0.901	0.898	0.894	0.890	0.886	0.882	0.879	0.876	0.874	0.870	0.868	0.865	0.862	0.861	0.860	0.859	0.858	0.856	0.856	0.855	0.856	0.858	0.859	0.860	0.861	0.864	0.866	0.870	0.872	0.876	0.881	0.886	0.891	0.898	0.902	0.910	0.916	0.922	0.930	0.938	0.945	0.954	0.962	0.971	0.980	0.990	0.999	1.009	1.019	1.028	1.038	1.048	1.058	1.068	1.076	1.086	1.096	1.105	1.114	1.122	1.131	1.140	1.148	1.155	1.162	1.170	1.176	1.182	1.188	1.195	1.200	1.204	1.208	1.212	1.215	1.218	1.220	1.222	1.224	1.225	1.225	1.225	1.225	1.226	1.225	1.224	1.221	1.220	1.218	1.215	1.212	1.210	1.206	1.204	1.200	1.196	1.194	1.190	1.185	1.182	1.179	1.176	1.174	1.169	1.166	1.164	1.161	1.160	1.158	1.156	1.155	1.154	1.154	1.154	1.155	1.154	1.155	1.158	1.160	1.161	1.165	1.168	1.172	1.178	1.182	1.188	1.192	1.199	1.206	1.214	1.221	1.230	1.239	1.248	1.258	1.268	1.278	1.289	1.299	1.311	1.322	1.335	1.346	1.360	1.372	1.386	1.398	1.411	1.425	1.439	1.452	1.466	1.480	1.492	1.508	1.521	1.535	1.548	1.561	1.574	1.586	1.600	1.612	1.625	1.638	1.649	1.660	1.670	1.681	1.691	1.701	1.710	1.719	1.728	1.734	1.742	1.749	1.755	1.761	1.766	1.771	1.775	1.779	1.781	1.785	1.786	1.789	1.789	1.790	1.790	1.789	1.788	1.786	1.785	1.782	1.780	1.778	1.774	1.770	1.766	1.762	1.759	1.754	1.750	1.744	1.740	1.735	1.729	1.724	1.719	1.712	1.708	1.702	1.698	1.691	1.686	1.680	1.676	1.671	1.668	1.662	1.659	1.654	1.650	1.648	1.642	1.640	1.638	1.635	1.632	1.630	1.629	1.626	1.625	1.624	1.622	1.622	1.622	1.621	1.621	1.621	1.622	1.622	1.624	1.625	1.626	1.626	1.629	1.630	1.631	1.634	1.635	1.638	1.640	1.641	1.644	1.646	1.649	1.651	1.652	1.655	1.659	1.661	1.664	1.665	1.668	1.670	1.672	1.675	1.676	1.679	1.680	1.681	1.684	1.685	1.685	1.686	1.688	1.688	1.689	1.689	1.689	1.689	1.688	1.688	1.686	1.686	1.685	1.685	1.682	1.681	1.679	1.678	1.675	1.674	1.670	1.669	1.665	1.662	1.660	1.656	1.654	1.650	1.646	1.642	1.639	1.635	1.630	1.626	1.622	1.618	1.615	1.610	1.606	1.601	1.596	1.592	1.588	1.582	1.578	1.572	1.568	1.562	1.556	1.551	1.545	1.539	1.534	1.528	1.521	1.514	1.509	1.500	1.492	1.486	1.478	1.470	1.460	1.451	1.442	1.432	1.421	1.411	1.399	1.388	1.374	1.361	1.349	1.332	1.319	1.302	1.286	1.270	1.254	1.235	1.216	1.198	1.176	1.158	1.136	1.114	1.092	1.069	1.045	1.021	0.996	0.971	0.945	0.919	0.892	0.865	0.836	0.810	0.781	0.752	0.724	0.694	0.665	0.636	0.606	0.576	0.548	0.518	0.488	0.458	0.429	0.399	0.370	0.341	0.312	0.284	0.258	0.229	0.201	0.175	0.149	0.122	0.098	0.071	0.049	0.024	0.001	-0.022	-0.044	-0.066	-0.086	-0.106	-0.128	-0.146	-0.165	-0.182	-0.200	-0.216	-0.234	-0.248	-0.264	-0.279	-0.292	-0.306	-0.319	-0.332	-0.345	-0.356	-0.368	-0.379	-0.390	-0.400	-0.409	-0.420	-0.430	-0.439	-0.448	-0.456	-0.465	-0.474	-0.481	-0.490	-0.499	-0.507	-0.515	-0.524	-0.531	-0.539	-0.546	-0.555	-0.562	-0.571	-0.580	-0.589	-0.596	-0.605	-0.614	-0.622	-0.631	-0.641	-0.650	-0.660	-0.669	-0.678	-0.688	-0.698	-0.708	-0.718	-0.729	-0.738	-0.749	-0.760	-0.771	-0.782	-0.794	-0.804	-0.815	-0.826	-0.839	-0.851	-0.862	-0.874	-0.886	-0.899	-0.910	-0.922	-0.934	-0.946	-0.959	-0.971	-0.984	-0.995	-1.008	-1.020	-1.031	-1.044	-1.055	-1.066	-1.078	-1.090	-1.101	-1.111	-1.124	-1.134	-1.145	-1.155	-1.164	-1.174	-1.185	-1.194	-1.202	-1.212	-1.220	-1.229	-1.238	-1.244	-1.252	-1.259	-1.266	-1.272	-1.279	-1.285	-1.290	-1.295	-1.299	-1.302	-1.308	-1.310	-1.314	-1.315	-1.318	-1.319	-1.320	-1.320	-1.321	-1.320	-1.320	-1.318	-1.316	-1.312	-1.310	-1.306	-1.304	-1.299	-1.294	-1.288	-1.282	-1.276	-1.269	-1.260	-1.254	-1.245	-1.235	-1.225	-1.215	-1.204	-1.192	-1.181	-1.169	-1.156	-1.142	-1.129	-1.115	-1.101	-1.086	-1.071	-1.055	-1.040	-1.025	-1.008	-0.991	-0.975	-0.959	-0.941	-0.925	-0.908	-0.891	-0.874	-0.859	-0.841	-0.825	-0.809	-0.794	-0.778	-0.761	-0.748	-0.731	-0.719	-0.704	-0.691	-0.679	-0.665	-0.654	-0.642	-0.632	-0.622	-0.615	-0.606	-0.599	-0.591	-0.588	-0.581	-0.578	-0.575	-0.572	-0.571	-0.570	-0.570	-0.572	-0.574	-0.576	-0.581	-0.586	-0.590	-0.598	-0.604	-0.611	-0.620	-0.630	-0.640	-0.650	-0.662	-0.674	-0.688	-0.700	-0.714	-0.726	-0.741	-0.756	-0.771	-0.786	-0.802	-0.818	-0.834	-0.850	-0.865	-0.881	-0.898	-0.914	-0.930	-0.945	-0.961	-0.975	-0.990	-1.004	-1.019	-1.032	-1.048	-1.060	-1.072	-1.084	-1.095	-1.108	-1.116	-1.126	-1.135	-1.144	-1.152	-1.160	-1.168	-1.172	-1.178	-1.184	-1.188	-1.191	-1.194	-1.196	-1.199	-1.200	-1.201	-1.201	-1.201	-1.200	-1.199	-1.196	-1.194	-1.191	-1.189	-1.185	-1.181	-1.176	-1.172	-1.168	-1.162	-1.158	-1.152	-1.146	-1.141	-1.136	-1.130	-1.125	-1.119	-1.112	-1.108	-1.102	-1.098	-1.092	-1.088	-1.084	-1.079	-1.075	-1.071	-1.068	-1.065	-1.062	-1.061	-1.059	-1.056	-1.056	-1.056	-1.056	-1.056	-1.058	-1.058	-1.060	-1.061	-1.065	-1.069	-1.072	-1.075	-1.080	-1.085	-1.090	-1.096	-1.102	-1.109	-1.115	-1.122	-1.130	-1.138	-1.146	-1.154	-1.162	-1.172	-1.181	-1.190	-1.200	-1.209	-1.219	-1.228	-1.238	-1.248	-1.258	-1.268	-1.278	-1.286	-1.296	-1.305	-1.315	-1.324	-1.334	-1.342	-1.352	-1.360	-1.369	-1.378	-1.386	-1.394	-1.401	-1.409	-1.416	-1.424	-1.431	-1.438	-1.444	-1.449	-1.455	-1.460	-1.466	-1.472	-1.478	-1.481	-1.486	-1.490	-1.495	-1.498	-1.502	-1.505	-1.509	-1.511	-1.515	-1.518	-1.521	-1.522	-1.525	-1.528	-1.530	-1.532	-1.534	-1.536	-1.539	-1.540	-1.541	-1.542	-1.545	-1.546	-1.549	-1.550	-1.551	-1.554	-1.555	-1.556	-1.558	-1.560	-1.561	-1.564	-1.565	-1.566	-1.568	-1.570	-1.571	-1.574	-1.576	-1.578	-1.580	-1.581	-1.582	-1.586	-1.588	-1.589	-1.591	-1.591	-1.594	-1.595	-1.596	-1.599	-1.599	-1.600	-1.601	-1.601	-1.602	-1.604	-1.604	-1.604	-1.605	-1.605	-1.604	-1.604	-1.602	-1.602	-1.601	-1.600	-1.598	-1.596	-1.594	-1.591	-1.588	-1.585	-1.582	-1.578	-1.574	-1.570	-1.564	-1.560	-1.555	-1.549	-1.542	-1.538	-1.531	-1.525	-1.518	-1.510	-1.502	-1.495	-1.488	-1.479	-1.470	-1.464	-1.455	-1.445	-1.436	-1.428	-1.418	-1.409	-1.400	-1.390	-1.381	-1.372	-1.362	-1.354	-1.344	-1.336	-1.326	-1.318	-1.309	-1.300	-1.292	-1.284	-1.276	-1.269	-1.261	-1.255	-1.249	-1.242	-1.236	-1.230	-1.226	-1.222	-1.216	-1.214	-1.211	-1.208	-1.206	-1.204	-1.202	-1.202	-1.202	-1.204	-1.205	-1.206	-1.209	-1.212	-1.216	-1.220	-1.225	-1.230	-1.238	-1.244	-1.251	-1.260	-1.269	-1.279	-1.289	-1.299	-1.310	-1.322	-1.335	-1.348	-1.362	-1.376	-1.392	-1.409	-1.425	-1.444	-1.461	-1.479	-1.498	-1.518	-1.538	-1.559	-1.580	-1.600	-1.624	-1.645	-1.669	-1.692	-1.716	-1.740	-1.764	-1.789	-1.814	-1.839	-1.862	-1.889	-1.914	-1.940	-1.965	-1.990	-2.014	-2.039	-2.064	-2.088	-2.111	-2.135	-2.158	-2.181	-2.202	-2.222	-2.244	-2.264	-2.282	-2.300	-2.319	-2.334	-2.350	-2.365	-2.378	-2.390	-2.401	-2.411	-2.420	-2.428	-2.432	-2.439	-2.441	-2.444	-2.445	-2.445	-2.442	-2.440	-2.436	-2.429	-2.422	-2.414	-2.404	-2.394	-2.381	-2.368	-2.352	-2.336	-2.320	-2.301	-2.281	-2.261	-2.240	-2.218	-2.194	-2.170	-2.145	-2.118	-2.090	-2.062	-2.035	-2.006	-1.976	-1.946	-1.916	-1.885	-1.854	-1.821	-1.789	-1.756	-1.722	-1.691	-1.658	-1.624	-1.590	-1.558	-1.524	-1.490	-1.456	-1.422	-1.390	-1.356	-1.324	-1.291	-1.258	-1.225	-1.192	-1.160	-1.129	-1.098	-1.066	-1.035	-1.005	-0.974	-0.944	-0.915	-0.885	-0.858	-0.829	-0.802	-0.774	-0.748	-0.721	-0.695	-0.669	-0.644	-0.620	-0.596	-0.572	-0.549	-0.528	-0.505	-0.484	-0.462	-0.442	-0.424	-0.404	-0.385	-0.366	-0.349	-0.331	-0.315	-0.299	-0.282	-0.268	-0.252	-0.238	-0.225	-0.210	-0.196	-0.184	-0.171	-0.160	-0.148	-0.136	-0.126	-0.115	-0.105	-0.094	-0.084	-0.074	-0.065	-0.055	-0.045	-0.036	-0.028	-0.018	-0.010	-0.001	0.008	0.016	0.024	0.034	0.041	0.050	0.059	0.066	0.075	0.084	0.091	0.100	0.108	0.116	0.124	0.132	0.141	0.149	0.158	0.166	0.174	0.181	0.190	0.199	0.206	0.214	0.222	0.229	0.238	0.245	0.252	0.260	0.268	0.274	0.281	0.289	0.295	0.301	0.309	0.314	0.321	0.328	0.334	0.339	0.345	0.351	0.358	0.361	0.366	0.372	0.378	0.381	0.386	0.391	0.396	0.400	0.404	0.409	0.412	0.416	0.420	0.424	0.428	0.430	0.434	0.438	0.440	0.444	0.446	0.450	0.454	0.456	0.460	0.464	0.466	0.470	0.474	0.478	0.481	0.484	0.488	0.492	0.496	0.500	0.505	0.510	0.515	0.520	0.525	0.531	0.538	0.544	0.551	0.558	0.565	0.572	0.580	0.589	0.598	0.606	0.618	0.626	0.638	0.649	0.659	0.670	0.684	0.695	0.708	0.721	0.735	0.749	0.762	0.778	0.791	0.806	0.820	0.835	0.850	0.865	0.880	0.895	0.909	0.924	0.939	0.952	0.966	0.979	0.994	1.006	1.019	1.030	1.040	1.051	1.060	1.070	1.079	1.086	1.092	1.099	1.104	1.108	1.110	1.111	1.112	1.114	1.111	1.110	1.105	1.102	1.096	1.090	1.082	1.074	1.064	1.054	1.041	1.029	1.015	1.000	0.985	0.968	0.951	0.932	0.914	0.894	0.875	0.854	0.832	0.810	0.789	0.765	0.744	0.719	0.696	0.672	0.649	0.625	0.601	0.579	0.555	0.531	0.507	0.485	0.462	0.440	0.419	0.398	0.376	0.358	0.336	0.319	0.299	0.282	0.265	0.248	0.232	0.218	0.202	0.189	0.176	0.164	0.152	0.142	0.132	0.124	0.115	0.108	0.100	0.094	0.088	0.082	0.078	0.072	0.070	0.066	0.065	0.061	0.060	0.058	0.056	0.056	0.055	0.055	0.054	0.052	0.054	0.052	0.052	0.052	0.052	0.052	0.051	0.050	0.049	0.048	0.048	0.045	0.044	0.041	0.038	0.035	0.032	0.029	0.025	0.020	0.015	0.009	0.004	-0.002	-0.009	-0.015	-0.022	-0.030	-0.038	-0.045	-0.055	-0.062	-0.072	-0.081	-0.090	-0.100	-0.110	-0.120	-0.130	-0.140	-0.149	-0.160	-0.170	-0.181	-0.191	-0.201	-0.211	-0.221	-0.231	-0.241	-0.251	-0.261	-0.270	-0.279	-0.288	-0.296	-0.305	-0.314	-0.321	-0.330	-0.338	-0.345	-0.351	-0.359	-0.365	-0.371	-0.378	-0.384	-0.390	-0.395	-0.400	-0.406	-0.411	-0.416	-0.421	-0.428	-0.432	-0.438	-0.444	-0.449	-0.454	-0.459	-0.464	-0.470	-0.475	-0.482	-0.489	-0.495	-0.502	-0.510	-0.518	-0.525	-0.534	-0.542	-0.551	-0.561	-0.571	-0.581	-0.592	-0.605	-0.616	-0.629	-0.641	-0.654	-0.669	-0.682	-0.698	-0.712	-0.729	-0.744	-0.761	-0.778	-0.795	-0.812	-0.831	-0.849	-0.869	-0.888	-0.908	-0.926	-0.946	-0.966	-0.988	-1.008	-1.029	-1.050	-1.070	-1.091	-1.114	-1.135	-1.155	-1.176	-1.198	-1.220	-1.240	-1.261	-1.282	-1.302	-1.324	-1.344	-1.365	-1.385	-1.405	-1.425	-1.445	-1.464	-1.484	-1.504	-1.522	-1.542	-1.561	-1.580	-1.598	-1.616	-1.635	-1.654	-1.672	-1.690	-1.709	-1.726	-1.745	-1.762	-1.780	-1.800	-1.818	-1.836	-1.855	-1.874	-1.892	-1.911	-1.930	-1.950	-1.969	-1.990	-2.010	-2.030	-2.051	-2.072	-2.094	-2.116	-2.136	-2.159	-2.182	-2.204	-2.228	-2.250	-2.272	-2.296	-2.320	-2.344	-2.368	-2.391	-2.416	-2.440	-2.462	-2.488	-2.511	-2.535	-2.559	-2.582	-2.606	-2.629	-2.651	-2.674	-2.695	-2.718	-2.739	-2.759	-2.780	-2.799	-2.818	-2.838	-2.855	-2.871	-2.889	-2.905	-2.919	-2.934	-2.948	-2.961	-2.972	-2.985	-2.995	-3.005	-3.014	-3.022	-3.030	-3.038	-3.044	-3.050	-3.055	-3.060	-3.062	-3.065	-3.069	-3.070	-3.071	-3.071	-3.072	-3.071	-3.070	-3.069	-3.068	-3.065	-3.061	-3.059	-3.055	-3.051	-3.046	-3.041	-3.038	-3.031	-3.026	-3.019	-3.014	-3.008	-3.000	-2.992	-2.986	-2.978	-2.970	-2.961	-2.951	-2.944	-2.934	-2.924	-2.914	-2.904	-2.894	-2.882	-2.871	-2.859	-2.848	-2.836	-2.822	-2.810	-2.796	-2.782	-2.768	-2.755	-2.740	-2.725	-2.710	-2.694	-2.678	-2.661	-2.645	-2.629	-2.612	-2.594	-2.578	-2.560	-2.542	-2.525	-2.506	-2.489	-2.471	-2.454	-2.436	-2.418	-2.401	-2.385	-2.368	-2.350	-2.334	-2.318	-2.302	-2.286	-2.272	-2.258	-2.244	-2.230	-2.216	-2.205	-2.192	-2.181	-2.171	-2.160	-2.150	-2.142	-2.134	-2.126	-2.119	-2.112	-2.108	-2.102	-2.099	-2.095	-2.091	-2.090	-2.089	-2.086	-2.086	-2.086	-2.088	-2.089	-2.090	-2.092	-2.094	-2.096	-2.100	-2.104	-2.108	-2.111	-2.115	-2.120	-2.125	-2.129	-2.134	-2.139	-2.142	-2.149	-2.152	-2.156	-2.162	-2.166	-2.170	-2.174	-2.178	-2.181	-2.185	-2.188	-2.190	-2.191	-2.194	-2.196	-2.196	-2.198	-2.196	-2.196	-2.195	-2.194	-2.192	-2.191	-2.188	-2.184	-2.180	-2.176	-2.171	-2.165	-2.160	-2.152	-2.145	-2.138	-2.130	-2.121	-2.112	-2.102	-2.092	-2.082	-2.071	-2.061	-2.049	-2.036	-2.024	-2.011	-1.998	-1.985	-1.971	-1.958	-1.942	-1.928	-1.912	-1.896	-1.882	-1.866	-1.850	-1.834	-1.818	-1.800	-1.784	-1.768	-1.750	-1.732	-1.716	-1.699	-1.680	-1.662	-1.645	-1.628	-1.610	-1.594	-1.576	-1.558	-1.541	-1.522	-1.506	-1.488	-1.470	-1.454	-1.436	-1.419	-1.401	-1.385	-1.368	-1.350	-1.334	-1.316	-1.300	-1.284	-1.268	-1.251	-1.234	-1.218	-1.202	-1.186	-1.170	-1.154	-1.139	-1.124	-1.108	-1.094	-1.079	-1.065	-1.049	-1.035	-1.021	-1.008	-0.994	-0.981	-0.966	-0.954	-0.941	-0.930	-0.916	-0.905	-0.894	-0.881	-0.871	-0.861	-0.850	-0.840	-0.830	-0.821	-0.811	-0.802	-0.795	-0.786	-0.778	-0.771	-0.764	-0.756	-0.749	-0.744	-0.738	-0.731	-0.726	-0.721	-0.718	-0.712	-0.709	-0.705	-0.701	-0.698	-0.694	-0.690	-0.688	-0.685	-0.684	-0.681	-0.679	-0.678	-0.676	-0.674	-0.672	-0.671	-0.670	-0.669	-0.668	-0.666	-0.665	-0.664	-0.662	-0.661	-0.660	-0.660	-0.659	-0.658	-0.656	-0.654	-0.652	-0.651	-0.650	-0.649	-0.646	-0.645	-0.642	-0.641	-0.639	-0.636	-0.634	-0.631	-0.629	-0.626	-0.622	-0.620	-0.616	-0.612	-0.609	-0.606	-0.602	-0.599	-0.595	-0.590	-0.586	-0.582	-0.578	-0.574	-0.569	-0.562	-0.559	-0.554	-0.549	-0.542	-0.538	-0.531	-0.526	-0.520	-0.515	-0.509	-0.501	-0.496	-0.489	-0.482	-0.476	-0.469	-0.464	-0.456	-0.450	-0.441	-0.435	-0.428	-0.420	-0.414	-0.406	-0.400	-0.391	-0.385	-0.378	-0.370	-0.364	-0.356	-0.350	-0.342	-0.338	-0.331	-0.324	-0.319	-0.314	-0.308	-0.302	-0.299	-0.295	-0.290	-0.288	-0.285	-0.282	-0.281	-0.280	-0.279	-0.279	-0.280	-0.280	-0.282	-0.284	-0.288	-0.292	-0.295	-0.300	-0.306	-0.312	-0.320	-0.326	-0.335	-0.345	-0.352	-0.364	-0.374	-0.385	-0.396	-0.409	-0.422	-0.435	-0.449	-0.462	-0.478	-0.491	-0.506	-0.521	-0.536	-0.552	-0.568	-0.584	-0.599	-0.614	-0.629	-0.645	-0.660	-0.674	-0.689	-0.704	-0.718	-0.731	-0.744	-0.758	-0.770	-0.781	-0.792	-0.804	-0.815	-0.825	-0.834	-0.842	-0.852	-0.860	-0.866	-0.874	-0.881	-0.886	-0.892	-0.898	-0.901	-0.908	-0.911	-0.914	-0.919	-0.921	-0.925	-0.928	-0.931	-0.934	-0.938	-0.940	-0.942	-0.945	-0.949	-0.952	-0.955	-0.959	-0.962	-0.968	-0.972	-0.978	-0.981	-0.988	-0.994	-1.001	-1.009	-1.015	-1.024	-1.034	-1.042	-1.052	-1.062	-1.074	-1.085	-1.098	-1.109	-1.122	-1.136	-1.150	-1.164	-1.179	-1.194	-1.210	-1.224	-1.240	-1.256	-1.274	-1.291	-1.308	-1.325	-1.342	-1.359	-1.376	-1.394	-1.411	-1.429	-1.445	-1.461	-1.479	-1.495	-1.512	-1.528	-1.544	-1.560	-1.575	-1.590	-1.605	-1.619	-1.632	-1.646	-1.659	-1.672	-1.685	-1.696	-1.709	-1.720	-1.730	-1.741	-1.751	-1.761	-1.770	-1.779	-1.788	-1.796	-1.804	-1.811	-1.819	-1.826	-1.832	-1.840	-1.846	-1.854	-1.859	-1.865	-1.871	-1.878	-1.882	-1.888	-1.892	-1.899	-1.904	-1.910	-1.915	-1.920	-1.925	-1.930	-1.936	-1.941	-1.946	-1.952	-1.958	-1.962	-1.968	-1.974	-1.980	-1.985	-1.991	-1.998	-2.004	-2.010	-2.016	-2.022	-2.029	-2.035	-2.041	-2.049	-2.055	-2.061	-2.069	-2.075	-2.082	-2.090	-2.096	-2.104	-2.111	-2.119	-2.126	-2.134	-2.141	-2.149	-2.156	-2.164	-2.171	-2.180	-2.188	-2.195	-2.202	-2.210	-2.218	-2.225	-2.232	-2.240	-2.249	-2.256	-2.264	-2.271	-2.279	-2.286	-2.294	-2.300	-2.308	-2.315	-2.321	-2.328	-2.335	-2.341	-2.346	-2.354	-2.359	-2.364	-2.370	-2.374	-2.380	-2.385	-2.389	-2.392	-2.396	-2.399	-2.402	-2.405	-2.408	-2.410	-2.412	-2.415	-2.416	-2.418	-2.419	-2.418	-2.419	-2.419	-2.419	-2.418	-2.418	-2.416	-2.414	-2.414	-2.411	-2.408	-2.406	-2.404	-2.400	-2.398	-2.394	-2.390	-2.388	-2.382	-2.379	-2.374	-2.370	-2.365	-2.360	-2.355	-2.349	-2.344	-2.339	-2.332	-2.326	-2.320	-2.312	-2.306	-2.299	-2.291	-2.284	-2.276	-2.269	-2.259	-2.251	-2.242	-2.234	-2.222	-2.214	-2.202	-2.192	-2.181	-2.171	-2.159	-2.149	-2.136	-2.124	-2.110	-2.099	-2.085	-2.071	-2.058	-2.044	-2.030	-2.016	-2.001	-1.986	-1.971	-1.956	-1.941	-1.926	-1.911	-1.895	-1.881	-1.865	-1.850	-1.834	-1.819	-1.805	-1.790	-1.775	-1.760	-1.746	-1.731	-1.719	-1.705	-1.692	-1.679	-1.668	-1.656	-1.645	-1.634	-1.622	-1.612	-1.604	-1.595	-1.586	-1.579	-1.571	-1.564	-1.558	-1.551	-1.545	-1.540	-1.536	-1.532	-1.529	-1.525	-1.522	-1.520	-1.518	-1.516	-1.515	-1.515	-1.514	-1.512	-1.514	-1.512	-1.514	-1.514	-1.515	-1.515	-1.516	-1.516	-1.518	-1.518	-1.520	-1.520	-1.520	-1.522	-1.522	-1.522	-1.522	-1.522	-1.522	-1.522	-1.522	-1.522	-1.522	-1.520	-1.520	-1.519	-1.518	-1.515	-1.514	-1.511	-1.509	-1.506	-1.502	-1.500	-1.496	-1.494	-1.489	-1.485	-1.481	-1.476	-1.472	-1.468	-1.462	-1.459	-1.452	-1.448	-1.442	-1.436	-1.430	-1.426	-1.420	-1.415	-1.409	-1.402	-1.396	-1.391	-1.386	-1.380	-1.374	-1.369	-1.362	-1.358	-1.354	-1.348	-1.344	-1.339	-1.334	-1.330	-1.326	-1.321	-1.319	-1.314	-1.311	-1.308	-1.304	-1.301	-1.299	-1.299	-1.296	-1.295	-1.292	-1.291	-1.291	-1.290	-1.291	-1.290	-1.290	-1.290	-1.291	-1.291	-1.292	-1.294	-1.295	-1.296	-1.298	-1.299	-1.301	-1.302	-1.304	-1.305	-1.306	-1.308	-1.310	-1.311	-1.312	-1.314	-1.315	-1.315	-1.316	-1.318	-1.318	-1.318	-1.318	-1.316	-1.318	-1.316	-1.315	-1.314	-1.312	-1.309	-1.308	-1.306	-1.302	-1.300	-1.296	-1.294	-1.290	-1.286	-1.282	-1.278	-1.274	-1.270	-1.265	-1.262	-1.258	-1.252	-1.249	-1.245	-1.240	-1.236	-1.234	-1.229	-1.226	-1.224	-1.219	-1.218	-1.214	-1.212	-1.211	-1.210	-1.208	-1.208	-1.208	-1.209	-1.209	-1.210	-1.212	-1.214	-1.216	-1.220	-1.222	-1.228	-1.231	-1.238	-1.242	-1.249	-1.255	-1.262	-1.269	-1.278	-1.285	-1.294	-1.301	-1.310	-1.320	-1.329	-1.339	-1.348	-1.359	-1.369	-1.378	-1.389	-1.399	-1.409	-1.419	-1.429	-1.438	-1.449	-1.458	-1.468	-1.475	-1.485	-1.492	-1.501	-1.509	-1.516	-1.522	-1.530	-1.535	-1.541	-1.546	-1.550	-1.555	-1.558	-1.561	-1.562	-1.565	-1.566	-1.568	-1.568	-1.566	-1.566	-1.564	-1.561	-1.559	-1.555	-1.551	-1.548	-1.542	-1.536	-1.530	-1.522	-1.518	-1.509	-1.501	-1.491	-1.481	-1.471	-1.461	-1.450	-1.439	-1.426	-1.415	-1.402	-1.389	-1.375	-1.360	-1.346	-1.330	-1.315	-1.299	-1.282	-1.266	-1.249	-1.231	-1.214	-1.195	-1.176	-1.158	-1.139	-1.119	-1.099	-1.078	-1.056	-1.035	-1.014	-0.992	-0.970	-0.949	-0.925	-0.902	-0.880	-0.858	-0.834	-0.810	-0.786	-0.761	-0.739	-0.715	-0.691	-0.666	-0.642	-0.618	-0.594	-0.570	-0.546	-0.521	-0.499	-0.475	-0.452	-0.429	-0.405	-0.382	-0.361	-0.339	-0.318	-0.296	-0.275	-0.255	-0.234	-0.215	-0.195	-0.176	-0.159	-0.140	-0.122	-0.108	-0.091	-0.076	-0.060	-0.046	-0.032	-0.020	-0.008	0.004	0.015	0.026	0.038	0.045	0.055	0.064	0.070	0.078	0.084	0.090	0.095	0.100	0.104	0.109	0.111	0.114	0.118	0.120	0.122	0.122	0.124	0.125	0.125	0.125	0.125	0.124	0.124	0.124	0.122	0.121	0.120	0.119	0.118	0.116	0.115	0.111	0.110	0.109	0.106	0.105	0.104	0.101	0.100	0.098	0.096	0.095	0.091	0.090	0.089	0.086	0.085	0.084	0.081	0.080	0.078	0.076	0.074	0.071	0.070	0.069	0.066	0.064	0.061	0.059	0.056	0.054	0.051	0.049	0.045	0.042	0.039	0.036	0.032	0.029	0.026	0.021	0.019	0.014	0.011	0.006	0.002	-0.002	-0.005	-0.010	-0.014	-0.019	-0.022	-0.028	-0.031	-0.035	-0.040	-0.044	-0.046	-0.051	-0.055	-0.058	-0.060	-0.062	-0.065	-0.068	-0.069	-0.070	-0.070	-0.071	-0.071	-0.070	-0.070	-0.068	-0.066	-0.062	-0.060	-0.056	-0.051	-0.045	-0.039	-0.034	-0.026	-0.018	-0.009	0.001	0.011	0.022	0.032	0.045	0.059	0.072	0.088	0.102	0.118	0.134	0.151	0.170	0.188	0.208	0.226	0.246	0.268	0.288	0.310	0.332	0.354	0.376	0.400	0.424	0.448	0.471	0.495	0.519	0.544	0.569	0.592	0.618	0.642	0.668	0.694	0.718	0.742	0.768	0.792	0.816	0.840	0.865	0.889	0.912	0.938	0.960	0.982	1.006	1.029	1.052	1.075	1.096	1.118	1.140	1.161	1.182	1.202	1.224	1.244	1.265	1.284	1.304	1.322	1.341	1.360	1.379	1.396	1.415	1.432	1.449	1.466	1.484	1.501	1.518	1.534	1.549	1.565	1.581	1.598	1.612	1.629	1.644	1.659	1.674	1.689	1.702	1.718	1.732	1.746	1.761	1.775	1.789	1.802	1.818	1.831	1.844	1.858	1.872	1.886	1.900	1.914	1.926	1.941	1.955	1.969	1.982	1.996	2.011	2.024	2.039	2.052	2.066	2.080	2.095	2.110	2.124	2.139	2.154	2.168	2.182	2.198	2.211	2.228	2.241	2.256	2.270	2.285	2.299	2.314	2.328	2.341	2.355	2.369	2.382	2.396	2.409	2.421	2.434	2.445	2.458	2.469	2.479	2.489	2.499	2.508	2.519	2.525	2.534	2.541	2.549	2.554	2.560	2.565	2.570	2.574	2.578	2.580	2.582	2.584	2.585	2.585	2.585	2.584	2.582	2.581	2.579	2.575	2.571	2.568	2.562	2.559	2.554	2.548	2.540	2.535	2.529	2.520	2.512	2.506	2.499	2.490	2.482	2.474	2.465	2.458	2.449	2.441	2.431	2.424	2.415	2.408	2.399	2.390	2.382	2.374	2.366	2.360	2.351	2.344	2.336	2.330	2.321	2.315	2.309	2.301	2.296	2.290	2.282	2.278	2.270	2.265	2.259	2.252	2.246	2.240	2.235	2.229	2.222	2.218	2.210	2.204	2.199	2.191	2.185	2.179	2.171	2.165	2.158	2.149	2.141	2.134	2.126	2.118	2.109	2.100	2.091	2.081	2.071	2.062	2.052	2.041	2.031	2.020	2.009	1.998	1.986	1.974	1.962	1.950	1.940	1.928	1.915	1.902	1.889	1.878	1.864	1.852	1.840	1.826	1.814	1.801	1.790	1.778	1.766	1.754	1.742	1.731	1.720	1.709	1.698	1.689	1.679	1.669	1.659	1.651	1.642	1.635	1.628	1.620	1.614	1.608	1.602	1.596	1.592	1.588	1.584	1.580	1.578	1.575	1.574	1.571	1.571	1.570	1.570	1.570	1.571	1.572	1.574	1.575	1.579	1.580	1.582	1.585	1.589	1.591	1.595	1.599	1.602	1.608	1.610	1.614	1.618	1.622	1.626	1.630	1.632	1.636	1.640	1.644	1.646	1.650	1.651	1.654	1.656	1.658	1.660	1.661	1.661	1.662	1.662	1.664	1.664	1.662	1.662	1.661	1.660	1.659	1.658	1.655	1.654	1.651	1.649	1.646	1.644	1.641	1.639	1.634	1.631	1.629	1.625	1.622	1.620	1.616	1.614	1.611	1.608	1.606	1.602	1.600	1.598	1.595	1.594	1.592	1.590	1.589	1.588	1.585	1.584	1.584	1.581	1.581	1.581	1.581	1.580	1.580	1.580	1.580	1.581	1.581	1.581	1.581	1.582	1.582	1.582	1.584	1.584	1.585	1.585	1.585	1.585	1.585	1.585	1.585	1.585	1.585	1.584	1.582	1.582	1.581	1.580	1.579	1.578	1.575	1.572	1.570	1.568	1.565	1.561	1.558	1.554	1.551	1.546	1.542	1.538	1.534	1.530	1.525	1.521	1.516	1.511	1.505	1.501	1.495	1.491	1.486	1.481	1.476	1.471	1.466	1.462	1.458	1.454	1.450	1.448	1.444	1.440	1.436	1.434	1.432	1.430	1.428	1.428	1.426	1.425	1.425	1.425	1.425	1.426	1.428	1.429	1.431	1.434	1.436	1.439	1.442	1.446	1.450	1.455	1.459	1.464	1.470	1.475	1.480	1.486	1.492	1.498	1.504	1.510	1.516	1.522	1.529	1.535	1.542	1.548	1.555	1.560	1.565	1.571	1.578	1.582	1.588	1.591	1.596	1.601	1.605	1.609	1.614	1.616	1.620	1.621	1.625	1.626	1.629	1.630	1.631	1.631	1.632	1.632	1.632	1.634	1.634	1.631	1.631	1.630	1.630	1.629	1.629	1.628	1.625	1.625	1.622	1.622	1.621	1.620	1.620	1.619	1.618	1.616	1.618	1.616	1.616	1.618	1.618	1.619	1.621	1.622	1.625	1.626	1.629	1.632	1.636	1.640	1.645	1.649	1.655	1.660	1.666	1.672	1.680	1.686	1.694	1.702	1.711	1.720	1.730	1.739	1.749	1.760	1.771	1.781	1.794	1.805	1.818	1.829	1.842	1.855	1.869	1.881	1.895	1.909	1.922	1.936	1.950	1.965	1.979	1.994	2.009	2.021	2.036	2.051	2.066	2.080	2.095	2.108	2.122	2.136	2.150	2.164	2.178	2.190	2.202	2.215	2.226	2.239	2.250	2.261	2.272	2.282	2.292	2.302	2.311	2.320	2.329	2.335	2.342	2.350	2.355	2.360	2.365	2.370	2.374	2.376	2.380	2.382	2.384	2.386	2.386	2.386	2.386	2.386	2.384	2.382	2.381	2.379	2.376	2.372	2.368	2.364	2.360	2.356	2.351	2.345	2.341	2.335	2.330	2.324	2.319	2.311	2.306	2.300	2.294	2.288	2.281	2.275	2.270	2.262	2.258	2.252	2.246	2.241	2.236	2.231	2.228	2.222	2.219	2.216	2.211	2.209	2.206	2.202	2.200	2.199	2.196	2.195	2.194	2.194	2.192	2.194	2.192	2.194	2.194	2.195	2.196	2.198	2.199	2.201	2.202	2.206	2.208	2.211	2.215	2.218	2.221	2.225	2.229	2.231	2.235	2.239	2.244	2.248	2.251	2.256	2.260	2.264	2.268	2.272	2.276	2.280	2.284	2.288	2.291	2.295	2.298	2.301	2.305	2.306	2.309	2.311	2.314	2.315	2.318	2.320	2.320	2.322	2.322	2.324	2.325	2.325	2.325	2.325	2.325	2.324	2.324	2.322	2.321	2.320	2.319	2.318	2.315	2.314	2.311	2.309	2.306	2.305	2.301	2.299	2.298	2.294	2.290	2.288	2.284	2.282	2.279	2.275	2.270	2.268	2.264	2.260	2.255	2.251	2.248	2.242	2.239	2.232	2.229	2.224	2.218	2.211	2.206	2.199	2.192	2.186	2.179	2.172	2.162	2.155	2.146	2.138	2.126	2.118	2.106	2.095	2.082	2.070	2.059	2.044	2.030	2.015	2.000	1.984	1.968	1.951	1.932	1.914	1.895	1.875	1.855	1.834	1.812	1.790	1.768	1.744	1.720	1.696	1.671	1.646	1.620	1.595	1.569	1.542	1.514	1.488	1.460	1.432	1.405	1.376	1.349	1.320	1.291	1.264	1.235	1.208	1.180	1.152	1.125	1.098	1.071	1.044	1.019	0.991	0.966	0.941	0.916	0.892	0.869	0.845	0.821	0.800	0.778	0.756	0.735	0.716	0.696	0.676	0.659	0.640	0.622	0.606	0.589	0.574	0.558	0.542	0.529	0.515	0.501	0.489	0.476	0.464	0.452	0.441	0.430	0.420	0.410	0.399	0.389	0.380	0.371	0.361	0.354	0.345	0.336	0.328	0.320	0.312	0.305	0.298	0.290	0.282	0.275	0.269	0.261	0.255	0.249	0.241	0.235	0.228	0.220	0.214	0.208	0.201	0.195	0.188	0.182	0.175	0.170	0.164	0.156	0.151	0.146	0.139	0.134	0.126	0.121	0.115	0.110	0.104	0.099	0.094	0.089	0.084	0.078	0.072	0.068	0.062	0.056	0.051	0.048	0.041	0.036	0.032	0.028	0.022	0.018	0.012	0.009	0.004	0.000	-0.005	-0.009	-0.014	-0.019	-0.022	-0.026	-0.031	-0.035	-0.040	-0.044	-0.048	-0.052	-0.056	-0.060	-0.064	-0.068	-0.072	-0.076	-0.079	-0.082	-0.088	-0.091	-0.095	-0.099	-0.101	-0.106	-0.109	-0.112	-0.115	-0.119	-0.121	-0.124	-0.125	-0.128	-0.130	-0.131	-0.132	-0.134	-0.135	-0.135	-0.136	-0.136	-0.135	-0.135	-0.135	-0.132	-0.131	-0.130	-0.126	-0.124	-0.121	-0.118	-0.114	-0.109	-0.105	-0.099	-0.092	-0.086	-0.079	-0.072	-0.065	-0.056	-0.048	-0.039	-0.029	-0.020	-0.010	0.001	0.012	0.024	0.035	0.048	0.060	0.072	0.085	0.099	0.111	0.125	0.139	0.152	0.166	0.179	0.191	0.205	0.219	0.232	0.245	0.259	0.270	0.282	0.295	0.306	0.318	0.329	0.339	0.348	0.358	0.366	0.375	0.382	0.389	0.395	0.400	0.405	0.409	0.412	0.414	0.416	0.416	0.418	0.416	0.414	0.412	0.410	0.405	0.400	0.395	0.389	0.381	0.374	0.365	0.356	0.346	0.336	0.325	0.314	0.301	0.290	0.276	0.262	0.249	0.236	0.222	0.208	0.192	0.178	0.164	0.149	0.134	0.119	0.105	0.090	0.076	0.062	0.049	0.036	0.022	0.010	-0.001	-0.012	-0.025	-0.035	-0.044	-0.054	-0.062	-0.070	-0.078	-0.085	-0.091	-0.096	-0.101	-0.105	-0.108	-0.111	-0.112	-0.114	-0.114	-0.114	-0.112	-0.109	-0.106	-0.104	-0.099	-0.095	-0.090	-0.085	-0.078	-0.071	-0.064	-0.056	-0.048	-0.039	-0.029	-0.020	-0.010	0.000	0.010	0.020	0.032	0.041	0.052	0.064	0.075	0.085	0.096	0.106	0.118	0.128	0.136	0.146	0.156	0.165	0.174	0.182	0.189	0.196	0.202	0.210	0.215	0.219	0.224	0.228	0.231	0.232	0.235	0.236	0.235	0.236	0.235	0.232	0.231	0.229	0.224	0.220	0.215	0.210	0.204	0.196	0.190	0.181	0.172	0.166	0.156	0.146	0.136	0.128	0.116	0.106	0.094	0.082	0.071	0.060	0.048	0.036	0.024	0.012	0.001	-0.011	-0.022	-0.034	-0.045	-0.056	-0.068	-0.078	-0.088	-0.099	-0.108	-0.118	-0.128	-0.136	-0.145	-0.152	-0.161	-0.169	-0.176	-0.184	-0.190	-0.195	-0.201	-0.208	-0.212	-0.218	-0.221	-0.225	-0.230	-0.232	-0.236	-0.240	-0.241	-0.244	-0.246	-0.249	-0.251	-0.251	-0.254	-0.255	-0.256	-0.258	-0.258	-0.259	-0.259	-0.260	-0.261	-0.261	-0.262	-0.264	-0.262	-0.264	-0.264	-0.264	-0.265	-0.265	-0.266	-0.266	-0.268	-0.268	-0.269	-0.268	-0.268	-0.269	-0.270	-0.269	-0.270	-0.270	-0.271	-0.271	-0.271	-0.270	-0.271	-0.271	-0.271	-0.271	-0.271	-0.271	-0.271	-0.270	-0.270	-0.269	-0.270	-0.269	-0.268	-0.266	-0.265	-0.264	-0.261	-0.260	-0.259	-0.256	-0.255	-0.254	-0.250	-0.249	-0.245	-0.242	-0.241	-0.236	-0.234	-0.231	-0.226	-0.222	-0.219	-0.215	-0.211	-0.206	-0.201	-0.196	-0.192	-0.186	-0.182	-0.176	-0.171	-0.165	-0.160	-0.154	-0.148	-0.141	-0.135	-0.129	-0.121	-0.115	-0.108	-0.101	-0.095	-0.088	-0.081	-0.074	-0.066	-0.059	-0.051	-0.044	-0.036	-0.030	-0.021	-0.014	-0.006	0.000	0.008	0.014	0.021	0.029	0.035	0.042	0.049	0.054	0.060	0.066	0.072	0.078	0.082	0.088	0.091	0.095	0.099	0.102	0.106	0.109	0.111	0.112	0.115	0.115	0.116	0.115	0.116	0.114	0.112	0.111	0.108	0.104	0.100	0.095	0.090	0.084	0.078	0.070	0.062	0.054	0.044	0.032	0.021	0.010	-0.002	-0.015	-0.030	-0.045	-0.061	-0.078	-0.094	-0.112	-0.131	-0.151	-0.172	-0.192	-0.215	-0.238	-0.261	-0.284	-0.309	-0.334	-0.359	-0.386	-0.412	-0.440	-0.468	-0.495	-0.524	-0.552	-0.581	-0.610	-0.640	-0.669	-0.696	-0.726	-0.755	-0.784	-0.812	-0.840	-0.868	-0.895	-0.921	-0.948	-0.972	-0.996	-1.020	-1.044	-1.065	-1.085	-1.106	-1.125	-1.142	-1.159	-1.174	-1.188	-1.200	-1.210	-1.220	-1.229	-1.236	-1.240	-1.245	-1.246	-1.248	-1.246	-1.244	-1.240	-1.234	-1.228	-1.220	-1.210	-1.199	-1.186	-1.172	-1.158	-1.142	-1.125	-1.106	-1.086	-1.065	-1.044	-1.021	-0.998	-0.972	-0.948	-0.921	-0.894	-0.868	-0.839	-0.811	-0.782	-0.752	-0.724	-0.692	-0.664	-0.634	-0.602	-0.572	-0.541	-0.511	-0.481	-0.450	-0.420	-0.390	-0.360	-0.330	-0.300	-0.271	-0.242	-0.212	-0.185	-0.156	-0.129	-0.100	-0.072	-0.046	-0.020	0.006	0.031	0.058	0.082	0.108	0.131	0.155	0.179	0.201	0.225	0.248	0.269	0.290	0.311	0.331	0.352	0.372	0.391	0.411	0.429	0.448	0.465	0.484	0.500	0.518	0.535	0.551	0.566	0.582	0.596	0.611	0.625	0.640	0.652	0.668	0.680	0.692	0.706	0.718	0.731	0.742	0.754	0.765	0.776	0.788	0.799	0.809	0.820	0.830	0.840	0.851	0.861	0.871	0.882	0.892	0.901	0.912	0.922	0.932	0.944	0.954	0.964	0.975	0.985	0.995	1.005	1.016	1.028	1.038	1.049	1.060	1.070	1.081	1.092	1.104	1.115	1.126	1.138	1.149	1.160	1.172	1.184	1.195	1.206	1.218	1.229	1.240	1.251	1.261	1.274	1.284	1.295	1.305	1.316	1.326	1.336	1.346	1.356	1.366	1.376	1.385	1.394	1.404	1.412	1.420	1.429	1.438	1.446	1.454	1.461	1.469	1.475	1.482	1.489	1.496	1.501	1.509	1.514	1.520	1.525	1.529	1.535	1.539	1.542	1.548	1.551	1.555	1.560	1.562	1.566	1.569	1.572	1.574	1.576	1.580	1.580	1.582	1.586	1.588	1.589	1.591	1.591	1.594	1.595	1.596	1.599	1.599	1.601	1.602	1.604	1.606	1.609	1.611	1.612	1.615	1.619	1.621	1.625	1.629	1.634	1.638	1.642	1.649	1.652	1.659	1.666	1.672	1.680	1.688	1.696	1.705	1.714	1.724	1.734	1.744	1.755	1.766	1.779	1.790	1.802	1.815	1.829	1.841	1.855	1.868	1.881	1.895	1.908	1.922	1.935	1.949	1.961	1.975	1.988	1.999	2.011	2.022	2.033	2.042	2.052	2.061	2.070	2.078	2.085	2.091	2.096	2.100	2.104	2.106	2.108	2.109	2.108	2.108	2.105	2.100	2.096	2.091	2.085	2.078	2.069	2.060	2.050	2.038	2.026	2.013	1.999	1.985	1.970	1.954	1.936	1.919	1.902	1.884	1.864	1.845	1.825	1.805	1.785	1.764	1.742	1.721	1.701	1.680	1.660	1.639	1.619	1.599	1.579	1.559	1.539	1.520	1.501	1.484	1.465	1.449	1.431	1.416	1.400	1.384	1.370	1.356	1.344	1.331	1.320	1.309	1.299	1.290	1.280	1.271	1.264	1.256	1.251	1.245	1.239	1.235	1.230	1.226	1.224	1.220	1.218	1.215	1.214	1.212	1.211	1.210	1.210	1.208	1.208	1.208	1.206	1.208	1.208	1.205	1.205	1.205	1.204	1.204	1.202	1.200	1.200	1.198	1.196	1.192	1.191	1.188	1.185	1.182	1.178	1.174	1.169	1.164	1.159	1.154	1.146	1.141	1.134	1.128	1.121	1.112	1.105	1.096	1.089	1.081	1.072	1.064	1.054	1.045	1.036	1.028	1.018	1.009	0.999	0.990	0.980	0.972	0.962	0.952	0.945	0.935	0.926	0.918	0.910	0.900	0.892	0.885	0.876	0.869	0.862	0.854	0.848	0.841	0.835	0.829	0.821	0.815	0.809	0.804	0.798	0.791	0.786	0.780	0.776	0.770	0.765	0.759	0.754	0.749	0.744	0.739	0.732	0.728	0.721	0.715	0.709	0.702	0.696	0.689	0.682	0.675	0.668	0.659	0.651	0.642	0.632	0.624	0.614	0.604	0.592	0.581	0.570	0.558	0.546	0.532	0.520	0.506	0.492	0.478	0.464	0.449	0.432	0.416	0.400	0.384	0.366	0.349	0.331	0.312	0.296	0.276	0.258	0.239	0.220	0.200	0.180	0.160	0.140	0.120	0.099	0.079	0.059	0.038	0.016	-0.005	-0.026	-0.046	-0.068	-0.089	-0.109	-0.130	-0.151	-0.171	-0.192	-0.214	-0.235	-0.255	-0.278	-0.298	-0.319	-0.340	-0.360	-0.381	-0.402	-0.424	-0.444	-0.466	-0.488	-0.509	-0.530	-0.552	-0.574	-0.595	-0.618	-0.639	-0.661	-0.684	-0.708	-0.729	-0.752	-0.776	-0.800	-0.824	-0.848	-0.872	-0.896	-0.922	-0.948	-0.974	-0.999	-1.026	-1.052	-1.079	-1.105	-1.132	-1.160	-1.188	-1.215	-1.244	-1.270	-1.299	-1.328	-1.355	-1.382	-1.411	-1.439	-1.468	-1.495	-1.524	-1.550	-1.578	-1.604	-1.632	-1.659	-1.684	-1.709	-1.735	-1.759	-1.784	-1.808	-1.830	-1.852	-1.875	-1.896	-1.916	-1.938	-1.956	-1.975	-1.992	-2.010	-2.026	-2.041	-2.058	-2.071	-2.085	-2.098	-2.110	-2.121	-2.131	-2.142	-2.152	-2.161	-2.169	-2.176	-2.184	-2.189	-2.194	-2.200	-2.205	-2.209	-2.211	-2.215	-2.218	-2.219	-2.221	-2.220	-2.221	-2.222	-2.222	-2.220	-2.220	-2.219	-2.216	-2.214	-2.212	-2.209	-2.206	-2.201	-2.199	-2.195	-2.190	-2.185	-2.180	-2.175	-2.169	-2.162	-2.156	-2.150	-2.142	-2.135	-2.126	-2.120	-2.111	-2.102	-2.094	-2.084	-2.075	-2.065	-2.055	-2.045	-2.034	-2.024	-2.013	-2.001	-1.990	-1.978	-1.966	-1.954	-1.941	-1.929	-1.916	-1.904	-1.891	-1.878	-1.866	-1.852	-1.840	-1.828	-1.815	-1.802	-1.789	-1.778	-1.765	-1.752	-1.741	-1.729	-1.719	-1.708	-1.696	-1.686	-1.676	-1.668	-1.659	-1.650	-1.642	-1.635	-1.628	-1.620	-1.614	-1.608	-1.602	-1.598	-1.594	-1.590	-1.588	-1.585	-1.582	-1.580	-1.579	-1.578	-1.579	-1.579	-1.580	-1.581	-1.584	-1.585	-1.589	-1.590	-1.595	-1.599	-1.602	-1.608	-1.611	-1.616	-1.621	-1.628	-1.632	-1.638	-1.642	-1.649	-1.655	-1.660	-1.665	-1.671	-1.676	-1.682	-1.688	-1.691	-1.696	-1.700	-1.705	-1.708	-1.712	-1.715	-1.718	-1.719	-1.722	-1.724	-1.724	-1.724	-1.724	-1.722	-1.722	-1.720	-1.718	-1.714	-1.710	-1.705	-1.700	-1.694	-1.688	-1.681	-1.672	-1.665	-1.656	-1.646	-1.636	-1.625	-1.614	-1.602	-1.589	-1.576	-1.561	-1.549	-1.534	-1.518	-1.502	-1.486	-1.470	-1.452	-1.435	-1.418	-1.399	-1.380	-1.361	-1.342	-1.322	-1.302	-1.284	-1.264	-1.244	-1.222	-1.202	-1.181	-1.161	-1.140	-1.119	-1.099	-1.079	-1.056	-1.036	-1.015	-0.995	-0.974	-0.954	-0.932	-0.912	-0.891	-0.871	-0.850	-0.831	-0.810	-0.790	-0.770	-0.750	-0.730	-0.710	-0.690	-0.671	-0.651	-0.631	-0.612	-0.592	-0.574	-0.556	-0.538	-0.519	-0.499	-0.480	-0.461	-0.444	-0.426	-0.408	-0.390	-0.372	-0.355	-0.338	-0.320	-0.304	-0.286	-0.270	-0.254	-0.239	-0.222	-0.208	-0.192	-0.179	-0.164	-0.150	-0.136	-0.122	-0.110	-0.098	-0.085	-0.074	-0.062	-0.051	-0.041	-0.031	-0.021	-0.012	-0.004	0.005	0.012	0.021	0.028	0.035	0.041	0.046	0.052	0.059	0.062	0.068	0.071	0.075	0.078	0.081	0.085	0.086	0.090	0.091	0.092	0.095	0.096	0.099	0.099	0.100	0.101	0.102	0.104	0.104	0.105	0.106	0.106	0.108	0.109	0.111	0.111	0.112	0.114	0.115	0.116	0.119	0.120	0.122	0.125	0.126	0.129	0.131	0.135	0.136	0.140	0.142	0.145	0.149	0.152	0.155	0.159	0.162	0.166	0.170	0.174	0.176	0.180	0.185	0.188	0.191	0.195	0.199	0.202	0.206	0.210	0.212	0.216	0.220	0.224	0.228	0.230	0.232	0.236	0.239	0.241	0.245	0.248	0.250	0.252	0.256	0.259	0.261	0.264	0.266	0.269	0.271	0.274	0.276	0.279	0.282	0.285	0.286	0.290	0.292	0.295	0.298	0.300	0.302	0.304	0.308	0.309	0.311	0.314	0.315	0.318	0.320	0.321	0.322	0.324	0.325	0.326	0.326	0.326	0.326	0.326	0.326	0.325	0.322	0.321	0.320	0.316	0.314	0.310	0.305	0.301	0.296	0.291	0.285	0.279	0.272	0.265	0.258	0.250	0.241	0.232	0.224	0.212	0.204	0.194	0.182	0.171	0.160	0.149	0.136	0.125	0.112	0.101	0.090	0.076	0.065	0.052	0.041	0.029	0.016	0.005	-0.006	-0.018	-0.028	-0.039	-0.050	-0.060	-0.070	-0.079	-0.089	-0.096	-0.106	-0.114	-0.122	-0.129	-0.136	-0.142	-0.150	-0.156	-0.162	-0.168	-0.174	-0.179	-0.185	-0.190	-0.195	-0.201	-0.206	-0.212	-0.216	-0.222	-0.229	-0.234	-0.240	-0.246	-0.252	-0.259	-0.268	-0.275	-0.282	-0.291	-0.301	-0.310	-0.320	-0.330	-0.341	-0.352	-0.365	-0.378	-0.391	-0.405	-0.419	-0.434	-0.450	-0.465	-0.481	-0.498	-0.515	-0.534	-0.551	-0.570	-0.588	-0.608	-0.626	-0.646	-0.665	-0.685	-0.705	-0.724	-0.745	-0.765	-0.784	-0.802	-0.822	-0.842	-0.861	-0.879	-0.899	-0.916	-0.934	-0.951	-0.968	-0.984	-1.000	-1.015	-1.031	-1.045	-1.059	-1.072	-1.085	-1.098	-1.110	-1.121	-1.131	-1.141	-1.151	-1.161	-1.170	-1.179	-1.188	-1.195	-1.202	-1.209	-1.215	-1.222	-1.228	-1.234	-1.239	-1.245	-1.251	-1.256	-1.261	-1.266	-1.271	-1.278	-1.282	-1.286	-1.292	-1.298	-1.302	-1.308	-1.312	-1.320	-1.325	-1.331	-1.338	-1.344	-1.350	-1.358	-1.365	-1.371	-1.379	-1.386	-1.395	-1.402	-1.411	-1.419	-1.429	-1.438	-1.446	-1.455	-1.464	-1.474	-1.482	-1.492	-1.504	-1.512	-1.522	-1.532	-1.542	-1.552	-1.562	-1.572	-1.582	-1.592	-1.602	-1.612	-1.621	-1.631	-1.640	-1.650	-1.660	-1.668	-1.676	-1.685	-1.694	-1.701	-1.710	-1.718	-1.725	-1.734	-1.740	-1.746	-1.752	-1.760	-1.765	-1.771	-1.776	-1.781	-1.786	-1.791	-1.795	-1.799	-1.802	-1.806	-1.810	-1.812	-1.815	-1.818	-1.820	-1.822	-1.824	-1.825	-1.826	-1.828	-1.828	-1.828	-1.829	-1.829	-1.828	-1.829	-1.828	-1.828	-1.825	-1.825	-1.824	-1.822	-1.820	-1.820	-1.818	-1.816	-1.815	-1.811	-1.810	-1.809	-1.805	-1.802	-1.801	-1.799	-1.795	-1.792	-1.789	-1.786	-1.782	-1.780	-1.776	-1.772	-1.770	-1.766	-1.761	-1.758	-1.752	-1.748	-1.744	-1.739	-1.734	-1.728	-1.722	-1.716	-1.709	-1.702	-1.695	-1.689	-1.680	-1.671	-1.664	-1.654	-1.645	-1.635	-1.625	-1.615	-1.602	-1.591	-1.579	-1.568	-1.555	-1.541	-1.528	-1.512	-1.499	-1.485	-1.470	-1.454	-1.439	-1.422	-1.406	-1.390	-1.375	-1.358	-1.341	-1.324	-1.306	-1.291	-1.274	-1.256	-1.240	-1.224	-1.208	-1.191	-1.176	-1.160	-1.145	-1.130	-1.116	-1.101	-1.088	-1.075	-1.062	-1.051	-1.039	-1.029	-1.018	-1.008	-0.999	-0.991	-0.982	-0.978	-0.971	-0.965	-0.960	-0.956	-0.952	-0.950	-0.946	-0.945	-0.944	-0.942	-0.942	-0.942	-0.942	-0.945	-0.946	-0.948	-0.950	-0.954	-0.956	-0.959	-0.962	-0.965	-0.969	-0.971	-0.976	-0.979	-0.984	-0.986	-0.990	-0.992	-0.996	-0.999	-1.001	-1.004	-1.006	-1.008	-1.010	-1.011	-1.012	-1.011	-1.012	-1.012	-1.011	-1.010	-1.009	-1.008	-1.005	-1.004	-1.000	-0.998	-0.994	-0.990	-0.985	-0.982	-0.978	-0.971	-0.966	-0.961	-0.955	-0.949	-0.942	-0.936	-0.929	-0.922	-0.916	-0.909	-0.901	-0.895	-0.888	-0.880	-0.874	-0.866	-0.860	-0.852	-0.846	-0.840	-0.832	-0.826	-0.820	-0.814	-0.809	-0.804	-0.799	-0.795	-0.790	-0.786	-0.782	-0.779	-0.775	-0.774	-0.771	-0.769	-0.768	-0.766	-0.766	-0.765	-0.765	-0.768	-0.769	-0.770	-0.771	-0.772	-0.776	-0.779	-0.781	-0.786	-0.790	-0.794	-0.799	-0.804	-0.809	-0.814	-0.819	-0.825	-0.831	-0.836	-0.842	-0.849	-0.854	-0.860	-0.865	-0.871	-0.876	-0.881	-0.888	-0.892	-0.898	-0.901	-0.905	-0.909	-0.912	-0.916	-0.919	-0.921	-0.922	-0.924	-0.925	-0.925	-0.925	-0.925	-0.925	-0.922	-0.920	-0.918	-0.915	-0.912	-0.908	-0.904	-0.900	-0.895	-0.890	-0.884	-0.879	-0.872	-0.868	-0.861	-0.854	-0.848	-0.841	-0.836	-0.829	-0.822	-0.815	-0.809	-0.804	-0.798	-0.791	-0.788	-0.781	-0.778	-0.774	-0.770	-0.766	-0.764	-0.761	-0.759	-0.758	-0.756	-0.756	-0.756	-0.758	-0.758	-0.760	-0.762	-0.765	-0.769	-0.772	-0.778	-0.782	-0.788	-0.795	-0.801	-0.808	-0.815	-0.822	-0.831	-0.839	-0.849	-0.856	-0.866	-0.876	-0.885	-0.894	-0.904	-0.914	-0.924	-0.934	-0.944	-0.954	-0.964	-0.972	-0.982	-0.991	-1.000	-1.009	-1.018	-1.026	-1.032	-1.040	-1.048	-1.054	-1.060	-1.065	-1.071	-1.075	-1.080	-1.084	-1.089	-1.091	-1.092	-1.096	-1.098	-1.098	-1.098	-1.098	-1.098	-1.096	-1.094	-1.091	-1.089	-1.085	-1.081	-1.076	-1.071	-1.066	-1.060	-1.052	-1.044	-1.036	-1.029	-1.019	-1.009	-1.000	-0.989	-0.976	-0.965	-0.951	-0.940	-0.926	-0.912	-0.898	-0.882	-0.866	-0.850	-0.834	-0.818	-0.799	-0.781	-0.762	-0.744	-0.724	-0.704	-0.684	-0.662	-0.642	-0.621	-0.599	-0.578	-0.555	-0.532	-0.510	-0.488	-0.464	-0.441	-0.418	-0.394	-0.370	-0.346	-0.322	-0.300	-0.275	-0.251	-0.229	-0.204	-0.181	-0.159	-0.135	-0.111	-0.090	-0.068	-0.046	-0.025	-0.004	0.019	0.039	0.059	0.079	0.098	0.116	0.135	0.152	0.170	0.186	0.202	0.219	0.234	0.249	0.262	0.276	0.288	0.301	0.312	0.322	0.334	0.344	0.351	0.360	0.369	0.376	0.382	0.390	0.395	0.401	0.405	0.409	0.414	0.415	0.419	0.420	0.422	0.424	0.425	0.425	0.426	0.426	0.426	0.426	0.425	0.425	0.422	0.421	0.420	0.419	0.416	0.415	0.412	0.411	0.410	0.408	0.406	0.404	0.402	0.401	0.398	0.396	0.396	0.395	0.394	0.392	0.391	0.390	0.391	0.390	0.390	0.390	0.391	0.391	0.392	0.392	0.394	0.396	0.398	0.399	0.401	0.402	0.406	0.409	0.411	0.415	0.416	0.420	0.424	0.426	0.430	0.434	0.436	0.441	0.445	0.449	0.452	0.456	0.460	0.464	0.469	0.472	0.478	0.480	0.485	0.490	0.494	0.498	0.502	0.506	0.511	0.516	0.520	0.525	0.530	0.535	0.539	0.544	0.549	0.554	0.559	0.565	0.570	0.576	0.581	0.589	0.595	0.602	0.610	0.618	0.625	0.632	0.641	0.651	0.660	0.670	0.681	0.690	0.702	0.714	0.725	0.739	0.751	0.765	0.779	0.794	0.808	0.824	0.839	0.855	0.871	0.889	0.906	0.924	0.941	0.960	0.979	0.999	1.018	1.039	1.059	1.079	1.099	1.120	1.141	1.162	1.184	1.205	1.226	1.249	1.270	1.292	1.315	1.335	1.358	1.380	1.402	1.424	1.446	1.468	1.490	1.511	1.532	1.554	1.576	1.598	1.619	1.640	1.660	1.682	1.704	1.724	1.745	1.765	1.785	1.806	1.828	1.848	1.868	1.888	1.908	1.928	1.946	1.966	1.986	2.006	2.026	2.045	2.065	2.084	2.102	2.121	2.140	2.159	2.178	2.195	2.214	2.231	2.249	2.268	2.284	2.301	2.318	2.335	2.352	2.368	2.385	2.401	2.416	2.431	2.448	2.462	2.476	2.492	2.506	2.520	2.535	2.549	2.562	2.575	2.589	2.601	2.615	2.628	2.641	2.652	2.665	2.678	2.689	2.702	2.714	2.725	2.738	2.750	2.761	2.772	2.785	2.796	2.808	2.820	2.831	2.842	2.856	2.868	2.880	2.891	2.904	2.915	2.926	2.939	2.951	2.962	2.974	2.986	2.998	3.009	3.021	3.032	3.042	3.055	3.065	3.075	3.086	3.096	3.108	3.115	3.125	3.135	3.144	3.152	3.160	3.168	3.175	3.181	3.188	3.194	3.199	3.204	3.209	3.212	3.215	3.218	3.220	3.221	3.222	3.224	3.222	3.224	3.221	3.220	3.218	3.215	3.212	3.209	3.205	3.201	3.195	3.190	3.184	3.179	3.171	3.164	3.156	3.149	3.141	3.134	3.125	3.118	3.109	3.099	3.090	3.080	3.071	3.061	3.054	3.044	3.034	3.024	3.015	3.005	2.995	2.985	2.974	2.964	2.954	2.945	2.935	2.925	2.915	2.906	2.896	2.886	2.878	2.868	2.859	2.849	2.840	2.830	2.822	2.812	2.804	2.795	2.786	2.776	2.768	2.760	2.751	2.742	2.734	2.725	2.716	2.708	2.698	2.690	2.681	2.671	2.664	2.654	2.646	2.638	2.628	2.619	2.610	2.601	2.590	2.581	2.571	2.561	2.552	2.541	2.531	2.521	2.512	2.501	2.490	2.480	2.469	2.458	2.448	2.436	2.425	2.414	2.401	2.391	2.380	2.368	2.356	2.345	2.334	2.322	2.310	2.298	2.286	2.275	2.264	2.252	2.242	2.232	2.221	2.211	2.201	2.191	2.181	2.172	2.162	2.154	2.146	2.138	2.130	2.122	2.115	2.109	2.102	2.098	2.091	2.086	2.082	2.078	2.074	2.070	2.068	2.065	2.062	2.061	2.059	2.058	2.058	2.056	2.056	2.056	2.056	2.056	2.058	2.058	2.059	2.059	2.061	2.062	2.062	2.064	2.065	2.066	2.068	2.068	2.070	2.069	2.070	2.070	2.070	2.071	2.071	2.071	2.070	2.070	2.068	2.068	2.065	2.064	2.061	2.059	2.056	2.054	2.051	2.049	2.045	2.041	2.038	2.034	2.030	2.025	2.021	2.016	2.011	2.006	2.002	1.998	1.992	1.989	1.984	1.979	1.974	1.970	1.965	1.961	1.955	1.951	1.948	1.944	1.939	1.935	1.931	1.928	1.924	1.921	1.918	1.915	1.911	1.909	1.906	1.904	1.901	1.900	1.899	1.895	1.895	1.892	1.890	1.890	1.888	1.886	1.885	1.885	1.884	1.882	1.881	1.881	1.880	1.879	1.879	1.878	1.876	1.875	1.874	1.874	1.874	1.871	1.871	1.870	1.870	1.869	1.866	1.865	1.865	1.864	1.862	1.861	1.860	1.859	1.858	1.858	1.855	1.855	1.854	1.852	1.852	1.850	1.850	1.849	1.848	1.848	1.846	1.846	1.846	1.845	1.846	1.846	1.846	1.848	1.848	1.849	1.849	1.851	1.852	1.855	1.858	1.859	1.861	1.864	1.866	1.870	1.872	1.876	1.879	1.884	1.888	1.892	1.896	1.901	1.906	1.912	1.918	1.922	1.928	1.932	1.939	1.945	1.950	1.956	1.961	1.969	1.974	1.980	1.986	1.991	1.998	2.002	2.007	2.013	2.018	2.024	2.027	2.033	2.035	2.039	2.042	2.046	2.049	2.051	2.054	2.056	2.056	2.059	2.059	2.060	2.060	2.060	2.059	2.059	2.056	2.056	2.052	2.051	2.049	2.045	2.042	2.039	2.036	2.033	2.029	2.025	2.021	2.018	2.013	2.009	2.004	2.000	1.996	1.991	1.989	1.984	1.980	1.978	1.974	1.971	1.968	1.965	1.964	1.962	1.961	1.960	1.960	1.959	1.959	1.961	1.962	1.965	1.968	1.970	1.972	1.978	1.981	1.986	1.992	1.999	2.005	2.011	2.020	2.027	2.038	2.046	2.056	2.066	2.078	2.089	2.100	2.112	2.125	2.138	2.151	2.165	2.179	2.192	2.208	2.222	2.236	2.252	2.268	2.282	2.298	2.314	2.330	2.345	2.362	2.378	2.394	2.410	2.425	2.441	2.456	2.472	2.488	2.502	2.518	2.532	2.546	2.560	2.575	2.588	2.601	2.614	2.628	2.639	2.650	2.661	2.672	2.682	2.692	2.702	2.711	2.719	2.728	2.735	2.741	2.750	2.755	2.760	2.765	2.771	2.774	2.779	2.781	2.785	2.788	2.789	2.790	2.792	2.792	2.792	2.794	2.792	2.792	2.791	2.791	2.790	2.789	2.788	2.786	2.784	2.782	2.780	2.779	2.778	2.775	2.774	2.772	2.771	2.770	2.769	2.768	2.768	2.768	2.766	2.766	2.768	2.769	2.769	2.770	2.772	2.775	2.778	2.781	2.784	2.788	2.791	2.798	2.802	2.808	2.812	2.819	2.826	2.834	2.841	2.848	2.856	2.864	2.872	2.882	2.891	2.900	2.910	2.918	2.928	2.939	2.948	2.958	2.966	2.976	2.986	2.996	3.006	3.016	3.025	3.034	3.044	3.052	3.061	3.069	3.078	3.085	3.092	3.099	3.108	3.112	3.119	3.124	3.129	3.134	3.139	3.141	3.145	3.148	3.150	3.152	3.154	3.155	3.156	3.156	3.155	3.155	3.155	3.154	3.152	3.150	3.149	3.146	3.144	3.141	3.138	3.135	3.131	3.128	3.124	3.119	3.116	3.111	3.106	3.102	3.098	3.094	3.089	3.084	3.079	3.074	3.070	3.065	3.060	3.054	3.050	3.045	3.040	3.035	3.029	3.024	3.018	3.012	3.006	3.000	2.994	2.988	2.980	2.972	2.965	2.958	2.950	2.941	2.931	2.922	2.914	2.902	2.891	2.880	2.869	2.855	2.844	2.830	2.815	2.801	2.785	2.769	2.752	2.735	2.716	2.699	2.679	2.659	2.639	2.616	2.595	2.572	2.550	2.526	2.502	2.479	2.452	2.428	2.401	2.376	2.349	2.321	2.295	2.268	2.240	2.212	2.185	2.158	2.130	2.101	2.074	2.046	2.019	1.991	1.964	1.938	1.910	1.884	1.859	1.832	1.809	1.782	1.759	1.735	1.712	1.689	1.666	1.645	1.625	1.604	1.585	1.565	1.546	1.529	1.512	1.495	1.479	1.464	1.450	1.435	1.422	1.409	1.396	1.385	1.374	1.364	1.354	1.344	1.335	1.326	1.318	1.310	1.302	1.296	1.289	1.282	1.278	1.271	1.266	1.261	1.256	1.251	1.248	1.242	1.239	1.235	1.231	1.226	1.222	1.219	1.214	1.210	1.206	1.202	1.199	1.194	1.190	1.186	1.181	1.178	1.172	1.169	1.164	1.159	1.154	1.149	1.142	1.138	1.132	1.126	1.120	1.114	1.108	1.101	1.095	1.089	1.081	1.075	1.068	1.061	1.054	1.046	1.040	1.032	1.025	1.018	1.010	1.002	0.995	0.988	0.980	0.972	100.000	5.000	2.000	1.000	7.000	3.000	1.000	498.000	2.000	664.000	3.000	957.000	0.000	0.000	0.000	0.000	0.000	0.000	0.000	0.000	0.000	0.000	0.000	0.000	6.686	6.664	6.641	6.620	6.600	6.580	6.561	6.544	6.528	6.511	6.496	6.482	6.470	6.456	6.445	6.435	6.425	6.415	6.406	6.399	6.392	6.385	6.379	6.372	6.369	6.364	6.359	6.356	6.352	6.349	6.345	6.341	6.339	6.335	6.331	6.329	6.324	6.320	6.316	6.311	6.305	6.300	6.294	6.286	6.279	6.270	6.261	6.252	6.241	6.229	6.216	6.202	6.189	6.172	6.156	6.140	6.120	6.101	6.080	6.058	6.035	6.012	5.988	5.961	5.934	5.906	5.878	5.848	5.816	5.785	5.752	5.720	5.685	5.651	5.615	5.579	5.542	5.505	5.468	5.428	5.389	5.350	5.310	5.270	5.231	5.191	5.151	5.110	5.070	5.030	4.990	4.950	4.910	4.870	4.831	4.791	4.754	4.715	4.676	4.639	4.601	4.565	4.529	4.494	4.458	4.424	4.390	4.356	4.324	4.292	4.260	4.230	4.199	4.170	4.140	4.111	4.085	4.056	4.030	4.005	3.979	3.954	3.930	3.906	3.882	3.859	3.838	3.815	3.792	3.771	3.750	3.730	3.709	3.689	3.669	3.649	3.629	3.609	3.590	3.570	3.550	3.530	3.511	3.491	3.471	3.451	3.430	3.410	3.388	3.368	3.345	3.322	3.299	3.276	3.252	3.226	3.201	3.175	3.148	3.121	3.091	3.062	3.032	3.001	2.969	2.936	2.901	2.866	2.831	2.794	2.756	2.718	2.676	2.635	2.592	2.549	2.505	2.459	2.412	2.365	2.316	2.268	2.216	2.165	2.114	2.060	2.007	1.952	1.898	1.841	1.785	1.729	1.671	1.614	1.558	1.499	1.441	1.382	1.325	1.268	1.209	1.151	1.094	1.038	0.981	0.925	0.870	0.815	0.762	0.709	0.658	0.606	0.556	0.507	0.460	0.412	0.369	0.324	0.281	0.240	0.201	0.162	0.125	0.090	0.056	0.022	-0.009	-0.039	-0.066	-0.094	-0.120	-0.144	-0.168	-0.190	-0.210	-0.230	-0.248	-0.265	-0.281	-0.296	-0.311	-0.325	-0.336	-0.350	-0.361	-0.372	-0.382	-0.391	-0.401	-0.410	-0.420	-0.430	-0.439	-0.448	-0.456	-0.466	-0.476	-0.485	-0.495	-0.506	-0.518	-0.530	-0.541	-0.555	-0.568	-0.581	-0.596	-0.612	-0.629	-0.646	-0.665	-0.684	-0.704	-0.724	-0.746	-0.769	-0.791	-0.816	-0.841	-0.868	-0.895	-0.922	-0.950	-0.979	-1.009	-1.039	-1.070	-1.102	-1.134	-1.168	-1.201	-1.235	-1.269	-1.304	-1.338	-1.374	-1.409	-1.444	-1.480	-1.515	-1.550	-1.586	-1.622	-1.658	-1.692	-1.728	-1.761	-1.796	-1.831	-1.864	-1.898	-1.930	-1.964	-1.995	-2.026	-2.056	-2.088	-2.115	-2.145	-2.172	-2.200	-2.226	-2.252	-2.279	-2.302	-2.325	-2.348	-2.370	-2.391	-2.411	-2.430	-2.449	-2.466	-2.484	-2.500	-2.514	-2.529	-2.542	-2.555	-2.568	-2.579	-2.590	-2.600	-2.609	-2.616	-2.625	-2.632	-2.639	-2.645	-2.650	-2.655	-2.660	-2.665	-2.668	-2.671	-2.674	-2.678	-2.680	-2.680	-2.682	-2.685	-2.688	-2.689	-2.690	-2.691	-2.692	-2.695	-2.696	-2.699	-2.700	-2.701	-2.705	-2.708	-2.710	-2.715	-2.718	-2.721	-2.726	-2.731	-2.736	-2.741	-2.749	-2.755	-2.761	-2.769	-2.776	-2.785	-2.794	-2.804	-2.812	-2.822	-2.832	-2.842	-2.855	-2.865	-2.878	-2.890	-2.901	-2.914	-2.926	-2.939	-2.951	-2.965	-2.978	-2.989	-3.001	-3.014	-3.026	-3.038	-3.050	-3.061	-3.072	-3.082	-3.092	-3.101	-3.110	-3.119	-3.126	-3.132	-3.139	-3.145	-3.149	-3.154	-3.156	-3.158	-3.158	-3.159	-3.156	-3.154	-3.151	-3.148	-3.142	-3.136	-3.129	-3.120	-3.111	-3.101	-3.089	-3.078	-3.064	-3.048	-3.034	-3.016	-2.999	-2.981	-2.961	-2.941	-2.920	-2.899	-2.876	-2.854	-2.830	-2.806	-2.780	-2.754	-2.729	-2.702	-2.675	-2.648	-2.620	-2.591	-2.564	-2.535	-2.506	-2.479	-2.450	-2.421	-2.391	-2.362	-2.334	-2.306	-2.278	-2.249	-2.220	-2.192	-2.164	-2.138	-2.109	-2.082	-2.056	-2.029	-2.002	-1.976	-1.951	-1.926	-1.901	-1.875	-1.851	-1.828	-1.804	-1.780	-1.756	-1.734	-1.710	-1.689	-1.666	-1.645	-1.622	-1.601	-1.580	-1.559	-1.539	-1.519	-1.498	-1.478	-1.456	-1.436	-1.416	-1.395	-1.375	-1.354	-1.332	-1.312	-1.291	-1.271	-1.250	-1.228	-1.206	-1.184	-1.162	-1.139	-1.118	-1.094	-1.069	-1.046	-1.021	-0.996	-0.971	-0.945	-0.919	-0.892	-0.864	-0.836	-0.808	-0.778	-0.746	-0.716	-0.686	-0.654	-0.620	-0.588	-0.554	-0.519	-0.484	-0.448	-0.410	-0.372	-0.336	-0.296	-0.258	-0.218	-0.176	-0.135	-0.092	-0.051	-0.009	0.034	0.078	0.122	0.168	0.212	0.258	0.302	0.349	0.395	0.441	0.486	0.532	0.580	0.626	0.672	0.719	0.765	0.810	0.856	0.901	0.946	0.990	1.035	1.078	1.120	1.162	1.205	1.246	1.286	1.326	1.365	1.404	1.441	1.478	1.512	1.549	1.582	1.616	1.648	1.679	1.710	1.740	1.770	1.798	1.825	1.852	1.879	1.904	1.929	1.952	1.976	2.000	2.022	2.045	2.066	2.088	2.110	2.130	2.151	2.171	2.192	2.214	2.234	2.255	2.276	2.298	2.319	2.342	2.364	2.388	2.410	2.434	2.459	2.485	2.510	2.538	2.565	2.592	2.622	2.651	2.682	2.714	2.746	2.780	2.814	2.850	2.885	2.922	2.960	2.998	3.036	3.076	3.116	3.159	3.200	3.241	3.285	3.328	3.371	3.415	3.460	3.504	3.549	3.594	3.638	3.682	3.728	3.771	3.816	3.861	3.904	3.948	3.990	4.032	4.075	4.116	4.156	4.196	4.235	4.272	4.310	4.346	4.381	4.416	4.450	4.481	4.512	4.542	4.571	4.600	4.625	4.651	4.675	4.698	4.720	4.740	4.760	4.776	4.794	4.810	4.825	4.838	4.850	4.861	4.871	4.880	4.889	4.896	4.902	4.909	4.912	4.916	4.920	4.924	4.924	4.925	4.926	4.926	4.926	4.926	4.925	4.924	4.922	4.921	4.919	4.918	4.915	4.914	4.911	4.909	4.908	4.906	4.905	4.904	4.902	4.902	4.902	4.902	4.904	4.904	4.905	4.909	4.910	4.914	4.916	4.921	4.926	4.931	4.938	4.944	4.950	4.956	4.965	4.972	4.982	4.991	5.001	5.012	5.022	5.034	5.045	5.058	5.069	5.081	5.094	5.106	5.119	5.131	5.144	5.156	5.170	5.182	5.194	5.208	5.219	5.230	5.242	5.254	5.264	5.274	5.282	5.292	5.300	5.308	5.314	5.320	5.325	5.329	5.332	5.335	5.338	5.338	5.336	5.336	5.332	5.329	5.325	5.319	5.311	5.302	5.294	5.282	5.272	5.260	5.245	5.231	5.215	5.198	5.180	5.161	5.141	5.120	5.100	5.076	5.054	5.029	5.004	4.979	4.952	4.926	4.899	4.871	4.842	4.815	4.786	4.758	4.729	4.700	4.671	4.641	4.612	4.584	4.555	4.528	4.499	4.471	4.445	4.419	4.392	4.368	4.344	4.320	4.298	4.275	4.254	4.234	4.214	4.196	4.179	4.161	4.146	4.132	4.119	4.106	4.096	4.086	4.076	4.070	4.062	4.056	4.052	4.049	4.046	4.045	4.044	4.045	4.046	4.048	4.050	4.055	4.059	4.064	4.069	4.075	4.081	4.089	4.095	4.102	4.110	4.119	4.128	4.135	4.144	4.151	4.160	4.166	4.174	4.181	4.188	4.194	4.199	4.205	4.209	4.212	4.216	4.219	4.219	4.220	4.220	4.219	4.216	4.214	4.210	4.204	4.199	4.191	4.184	4.174	4.164	4.152	4.141	4.128	4.112	4.098	4.081	4.065	4.046	4.028	4.008	3.988	3.965	3.942	3.921	3.898	3.874	3.849	3.824	3.798	3.771	3.745	3.719	3.691	3.665	3.638	3.610	3.584	3.556	3.529	3.501	3.475	3.449	3.422	3.398	3.371	3.346	3.322	3.298	3.275	3.251	3.230	3.209	3.188	3.169	3.150	3.131	3.114	3.098	3.081	3.066	3.054	3.040	3.029	3.018	3.008	2.998	2.989	2.982	2.975	2.970	2.965	2.961	2.958	2.955	2.955	2.954	2.954	2.954	2.955	2.956	2.960	2.964	2.966	2.971	2.975	2.981	2.986	2.992	2.998	3.004	3.010	3.018	3.022	3.029	3.035	3.041	3.048	3.054	3.060	3.064	3.070	3.075	3.079	3.082	3.086	3.090	3.091	3.094	3.095	3.095	3.095	3.094	3.094	3.091	3.089	3.085	3.081	3.076	3.071	3.065	3.059	3.051	3.044	3.035	3.026	3.018	3.008	2.996	2.986	2.975	2.964	2.952	2.940	2.930	2.918	2.906	2.894	2.882	2.872	2.860	2.850	2.840	2.830	2.821	2.812	2.805	2.799	2.791	2.785	2.781	2.778	2.775	2.774	2.772	2.774	2.775	2.779	2.782	2.788	2.795	2.802	2.812	2.822	2.834	2.846	2.861	2.878	2.894	2.912	2.931	2.951	2.972	2.995	3.020	3.044	3.069	3.096	3.124	3.151	3.180	3.210	3.240	3.271	3.302	3.334	3.366	3.399	3.431	3.462	3.496	3.530	3.562	3.596	3.629	3.661	3.692	3.726	3.758	3.788	3.819	3.850	3.880	3.909	3.938	3.965	3.992	4.019	4.046	4.071	4.096	4.120	4.142	4.165	4.186	4.208	4.228	4.246	4.265	4.282	4.300	4.316	4.332	4.348	4.361	4.375	4.388	4.400	4.412	4.425	4.435	4.445	4.455	4.465	4.475	4.482	4.491	4.499	4.508	4.515	4.524	4.531	4.538	4.545	4.552	4.560	4.568	4.575	4.581	4.589	4.596	4.604	4.611	4.620	4.626	4.635	4.642	4.651	4.661	4.669	4.679	4.686	4.696	4.706	4.715	4.726	4.736	4.745	4.756	4.768	4.778	4.789	4.800	4.810	4.821	4.831	4.842	4.854	4.865	4.875	4.886	4.896	4.908	4.916	4.926	4.936	4.945	4.954	4.964	4.970	4.979	4.986	4.994	5.000	5.005	5.010	5.015	5.020	5.024	5.025	5.028	5.030	5.030	5.031	5.030	5.029	5.026	5.024	5.021	5.018	5.012	5.006	4.999	4.992	4.985	4.976	4.968	4.958	4.946	4.935	4.924	4.910	4.898	4.884	4.869	4.854	4.838	4.821	4.805	4.786	4.769	4.750	4.732	4.712	4.692	4.672	4.652	4.631	4.609	4.588	4.565	4.544	4.521	4.498	4.474	4.451	4.428	4.402	4.379	4.355	4.329	4.305	4.280	4.254	4.229	4.202	4.176	4.150	4.124	4.098	4.070	4.045	4.018	3.990	3.962	3.935	3.908	3.880	3.854	3.825	3.798	3.769	3.741	3.714	3.685	3.656	3.629	3.600	3.572	3.544	3.516	3.488	3.459	3.431	3.402	3.375	3.346	3.318	3.290	3.262	3.234	3.205	3.178	3.150	3.121	3.095	3.066	3.039	3.010	2.982	2.955	2.929	2.899	2.871	2.844	2.816	2.789	2.761	2.734	2.705	2.678	2.650	2.621	2.594	2.565	2.536	2.508	2.480	2.451	2.422	2.392	2.364	2.335	2.305	2.276	2.245	2.215	2.186	2.156	2.124	2.094	2.064	2.033	2.001	1.970	1.939	1.908	1.876	1.845	1.814	1.782	1.751	1.719	1.689	1.658	1.626	1.595	1.565	1.534	1.504	1.475	1.445	1.415	1.386	1.359	1.330	1.302	1.275	1.249	1.224	1.199	1.174	1.149	1.126	1.104	1.081	1.060	1.041	1.021	1.002	0.985	0.969	0.952	0.938	0.924	0.910	0.898	0.886	0.876	0.866	0.858	0.850	0.844	0.836	0.831	0.826	0.824	0.821	0.819	0.819	0.818	0.818	0.820	0.820	0.822	0.825	0.829	0.832	0.836	0.842	0.848	0.852	0.859	0.865	0.870	0.878	0.882	0.890	0.896	0.902	0.909	0.915	0.921	0.928	0.932	0.938	0.942	0.946	0.950	0.954	0.956	0.960	0.961	0.961	0.962	0.962	0.961	0.961	0.958	0.955	0.950	0.945	0.940	0.934	0.926	0.919	0.910	0.900	0.889	0.878	0.866	0.852	0.840	0.825	0.810	0.794	0.779	0.761	0.744	0.725	0.708	0.688	0.669	0.649	0.629	0.608	0.588	0.568	0.546	0.525	0.504	0.481	0.461	0.440	0.419	0.399	0.380	0.359	0.340	0.321	0.301	0.285	0.268	0.250	0.235	0.220	0.204	0.190	0.178	0.165	0.154	0.142	0.132	0.124	0.116	0.108	0.102	0.095	0.090	0.088	0.084	0.081	0.079	0.078	0.079	0.079	0.080	0.081	0.082	0.085	0.089	0.090	0.094	0.098	0.102	0.106	0.111	0.114	0.118	0.122	0.126	0.129	0.132	0.135	0.138	0.139	0.140	0.141	0.141	0.140	0.139	0.136	0.134	0.129	0.125	0.120	0.112	0.105	0.098	0.089	0.078	0.068	0.054	0.041	0.028	0.012	-0.002	-0.020	-0.038	-0.055	-0.074	-0.094	-0.114	-0.134	-0.154	-0.176	-0.198	-0.220	-0.242	-0.266	-0.288	-0.310	-0.334	-0.358	-0.379	-0.402	-0.424	-0.445	-0.466	-0.488	-0.507	-0.528	-0.546	-0.565	-0.581	-0.599	-0.615	-0.629	-0.642	-0.655	-0.666	-0.678	-0.688	-0.696	-0.702	-0.710	-0.714	-0.719	-0.721	-0.722	-0.724	-0.722	-0.721	-0.719	-0.715	-0.710	-0.704	-0.698	-0.691	-0.682	-0.674	-0.664	-0.654	-0.642	-0.630	-0.618	-0.605	-0.591	-0.578	-0.564	-0.550	-0.536	-0.521	-0.507	-0.492	-0.479	-0.464	-0.450	-0.435	-0.421	-0.409	-0.396	-0.382	-0.371	-0.360	-0.349	-0.339	-0.329	-0.320	-0.311	-0.302	-0.296	-0.291	-0.285	-0.281	-0.279	-0.275	-0.274	-0.274	-0.274	-0.275	-0.278	-0.280	-0.284	-0.289	-0.295	-0.302	-0.310	-0.319	-0.329	-0.340	-0.351	-0.364	-0.378	-0.391	-0.406	-0.421	-0.438	-0.456	-0.472	-0.492	-0.510	-0.530	-0.551	-0.571	-0.591	-0.614	-0.636	-0.658	-0.680	-0.702	-0.726	-0.749	-0.771	-0.795	-0.819	-0.841	-0.865	-0.888	-0.910	-0.932	-0.956	-0.978	-0.999	-1.020	-1.041	-1.061	-1.081	-1.100	-1.119	-1.138	-1.155	-1.171	-1.188	-1.201	-1.218	-1.230	-1.244	-1.256	-1.268	-1.279	-1.289	-1.298	-1.305	-1.314	-1.320	-1.326	-1.332	-1.336	-1.340	-1.344	-1.345	-1.348	-1.349	-1.349	-1.349	-1.349	-1.348	-1.346	-1.345	-1.344	-1.340	-1.338	-1.335	-1.332	-1.328	-1.325	-1.321	-1.319	-1.315	-1.311	-1.309	-1.305	-1.302	-1.300	-1.298	-1.296	-1.295	-1.294	-1.292	-1.291	-1.291	-1.292	-1.294	-1.296	-1.298	-1.301	-1.304	-1.309	-1.312	-1.319	-1.325	-1.331	-1.339	-1.349	-1.356	-1.366	-1.376	-1.386	-1.398	-1.409	-1.422	-1.435	-1.448	-1.461	-1.476	-1.490	-1.505	-1.520	-1.536	-1.552	-1.568	-1.584	-1.600	-1.616	-1.632	-1.649	-1.665	-1.680	-1.696	-1.712	-1.728	-1.741	-1.756	-1.771	-1.785	-1.798	-1.811	-1.822	-1.835	-1.845	-1.855	-1.865	-1.874	-1.881	-1.888	-1.895	-1.900	-1.904	-1.908	-1.910	-1.912	-1.914	-1.912	-1.911	-1.910	-1.906	-1.904	-1.900	-1.895	-1.889	-1.881	-1.874	-1.865	-1.856	-1.846	-1.836	-1.826	-1.815	-1.802	-1.790	-1.778	-1.764	-1.751	-1.738	-1.724	-1.710	-1.696	-1.682	-1.669	-1.656	-1.642	-1.629	-1.616	-1.604	-1.592	-1.580	-1.571	-1.560	-1.551	-1.542	-1.534	-1.526	-1.520	-1.514	-1.510	-1.506	-1.502	-1.501	-1.499	-1.500	-1.500	-1.501	-1.505	-1.510	-1.515	-1.521	-1.528	-1.536	-1.545	-1.555	-1.566	-1.578	-1.590	-1.604	-1.618	-1.632	-1.648	-1.664	-1.680	-1.698	-1.715	-1.734	-1.751	-1.771	-1.790	-1.809	-1.829	-1.849	-1.868	-1.888	-1.908	-1.926	-1.946	-1.965	-1.984	-2.002	-2.019	-2.038	-2.054	-2.070	-2.085	-2.100	-2.114	-2.129	-2.141	-2.152	-2.164	-2.174	-2.182	-2.191	-2.199	-2.205	-2.210	-2.214	-2.218	-2.220	-2.221	-2.221	-2.221	-2.219	-2.215	-2.211	-2.206	-2.200	-2.194	-2.185	-2.176	-2.166	-2.155	-2.142	-2.131	-2.118	-2.102	-2.088	-2.071	-2.054	-2.038	-2.019	-2.000	-1.981	-1.960	-1.941	-1.920	-1.899	-1.876	-1.854	-1.831	-1.809	-1.786	-1.762	-1.740	-1.716	-1.692	-1.669	-1.645	-1.622	-1.599	-1.575	-1.552	-1.530	-1.506	-1.484	-1.460	-1.439	-1.416	-1.394	-1.372	-1.351	-1.331	-1.311	-1.290	-1.270	-1.251	-1.231	-1.211	-1.192	-1.174	-1.156	-1.138	-1.120	-1.102	-1.084	-1.068	-1.049	-1.032	-1.015	-0.998	-0.980	-0.964	-0.946	-0.928	-0.911	-0.894	-0.876	-0.856	-0.839	-0.820	-0.800	-0.781	-0.761	-0.740	-0.720	-0.700	-0.678	-0.656	-0.632	-0.610	-0.585	-0.561	-0.536	-0.511	-0.485	-0.459	-0.430	-0.402	-0.374	-0.346	-0.316	-0.285	-0.255	-0.224	-0.192	-0.160	-0.128	-0.094	-0.061	-0.028	0.008	0.041	0.076	0.111	0.146	0.181	0.218	0.252	0.289	0.322	0.359	0.394	0.429	0.464	0.499	0.532	0.568	0.601	0.635	0.669	0.700	0.734	0.765	0.795	0.826	0.856	0.885	0.914	0.942	0.969	0.996	1.022	1.046	1.072	1.095	1.119	1.141	1.162	1.182	1.202	1.222	1.241	1.260	1.276	1.292	1.309	1.324	1.339	1.352	1.366	1.379	1.389	1.401	1.412	1.422	1.432	1.441	1.451	1.459	1.468	1.475	1.481	1.489	1.495	1.500	1.506	1.512	1.518	1.522	1.528	1.532	1.538	1.542	1.548	1.551	1.556	1.560	1.566	1.570	1.575	1.580	1.585	1.591	1.596	1.602	1.608	1.614	1.620	1.628	1.634	1.642	1.649	1.658	1.666	1.675	1.684	1.692	1.702	1.714	1.724	1.735	1.746	1.758	1.770	1.781	1.795	1.808	1.821	1.835	1.850	1.865	1.879	1.894	1.909	1.924	1.939	1.954	1.970	1.985	2.001	2.018	2.033	2.047	2.064	2.079	2.094	2.108	2.122	2.136	2.150	2.162	2.175	2.188	2.199	2.210	2.221	2.231	2.240	2.248	2.258	2.262	2.270	2.275	2.281	2.285	2.288	2.291	2.294	2.295	2.294	2.295	2.294	2.292	2.289	2.286	2.282	2.279	2.274	2.269	2.262	2.256	2.250	2.242	2.236	2.228	2.220	2.214	2.205	2.198	2.190	2.180	2.172	2.165	2.159	2.151	2.145	2.139	2.132	2.128	2.121	2.118	2.114	2.111	2.109	2.108	2.106	2.108	2.106	2.110	2.112	2.115	2.120	2.125	2.130	2.138	2.146	2.155	2.165	2.175	2.188	2.200	2.214	2.228	2.242	2.259	2.275	2.292	2.312	2.330	2.350	2.370	2.391	2.412	2.434	2.456	2.480	2.502	2.526	2.551	2.575	2.600	2.625	2.650	2.675	2.701	2.726	2.752	2.779	2.805	2.830	2.856	2.881	2.908	2.932	2.958	2.984	3.009	3.034	3.059	3.082	3.108	3.131	3.156	3.180	3.202	3.226	3.249	3.271	3.294	3.316	3.339	3.360	3.381	3.402	3.424	3.445	3.465	3.486	3.506	3.525	3.545	3.565	3.585	3.605	3.624	3.644	3.662	3.682	3.700	3.721	3.740	3.759	3.779	3.798	3.818	3.836	3.856	3.876	3.896	3.916	3.936	3.956	3.978	3.998	4.019	4.041	4.061	4.084	4.106	4.128	4.150	4.174	4.196	4.219	4.242	4.265	4.289	4.312	4.338	4.361	4.386	4.410	4.435	4.460	4.485	4.509	4.532	4.558	4.582	4.606	4.631	4.655	4.680	4.704	4.726	4.750	4.772	4.794	4.816	4.836	4.858	4.878	4.896	4.915	4.932	4.950	4.966	4.981	4.995	5.009	5.021	5.032	5.041	5.050	5.058	5.064	5.068	5.071	5.074	5.074	5.072	5.071	5.066	5.061	5.054	5.045	5.034	5.022	5.010	4.994	4.976	4.959	4.939	4.918	4.895	4.870	4.844	4.816	4.786	4.755	4.722	4.690	4.654	4.619	4.580	4.542	4.501	4.459	4.418	4.374	4.329	4.285	4.238	4.191	4.142	4.094	4.045	3.996	3.945	3.894	3.844	3.792	3.741	3.688	3.636	3.584	3.531	3.480	3.428	3.375	3.324	3.272	3.221	3.171	3.119	3.069	3.020	2.971	2.922	2.875	2.828	2.780	2.734	2.688	2.644	2.600	2.556	2.515	2.474	2.432	2.392	2.354	2.316	2.279	2.242	2.208	2.174	2.140	2.108	2.076	2.046	2.018	1.989	1.962	1.936	1.912	1.889	1.866	1.846	1.825	1.808	1.790	1.774	1.760	1.748	1.736	1.726	1.718	1.711	1.706	1.702	1.702	1.701	1.705	1.709	1.715	1.724	1.734	1.748	1.762	1.779	1.800	1.821	1.846	1.874	1.902	1.935	1.970	2.009	2.050	2.094	2.141	2.191	2.244	2.300	2.360	2.421	2.488	2.556	2.629	2.704	2.782	2.864	2.950	3.039	3.131	3.226	3.325	3.425	3.531	3.639	3.750	3.864	3.980	4.100	4.224	4.349	4.478	4.608	4.741	4.878	5.016	5.155	5.298	5.441	5.589	5.735	5.885	6.035	6.188	6.339	6.494	6.648	6.802	6.958	7.114	7.269	7.424	7.579	7.735	7.889	8.042	8.195	8.345	8.495	8.644	8.790	8.935	9.078	9.219	9.356	9.492	9.624	9.754	9.882	10.005	10.125	10.244	10.356	10.466	10.572	10.674	10.771	10.865	10.956	11.040	11.121	11.198	11.269	11.336	11.399	11.455	11.509	11.556	11.599	11.636	11.670	11.698	11.720	11.738	11.751	11.759	11.761	11.759	11.751	11.739	11.722	11.700	11.672	11.641	11.605	11.564	11.518	11.466	11.412	11.352	11.288	11.220	11.146	11.070	10.990	10.905	10.815	10.722	10.626	10.525	10.421	10.314	10.202	10.089	9.971	9.850	9.726	9.601	9.470	9.339	9.204	9.066	8.926	8.784	8.640	8.492	8.344	8.194	8.041	7.888	7.731	7.575	7.415	7.255	7.094	6.931	6.768	6.604	6.438	6.271	6.105	5.938	5.769	5.600	5.432	5.264	5.095	4.926	4.758	4.589	4.420	4.252	4.085	3.918	3.750	3.585	3.419	3.254	3.091	2.926	2.766	2.604	2.444	2.285	2.128	1.971	1.816	1.661	1.509	1.359	1.208	1.060	0.914	0.769	0.625	0.481	0.341	0.202	0.065	-0.070	-0.205	-0.336	-0.468	-0.595	-0.722	-0.848	-0.972	-1.094	-1.214	-1.332	-1.448	-1.564	-1.676	-1.788	-1.896	-2.005	-2.110	-2.214	-2.316	-2.416	-2.515	-2.611	-2.706	-2.799	-2.891	-2.980	-3.066	-3.152	-3.236	-3.319	-3.399	-3.475	-3.551	-3.626	-3.699	-3.769	-3.838	-3.904	-3.968	-4.030	-4.091	-4.149	-4.205	-4.261	-4.312	-4.364	-4.412	-4.460	-4.504	-4.548	-4.589	-4.628	-4.664	-4.700	-4.734	-4.765	-4.796	-4.824	-4.850	-4.875	-4.898	-4.920	-4.940	-4.959	-4.975	-4.990	-5.004	-5.018	-5.028	-5.039	-5.048	-5.054	-5.060	-5.066	-5.071	-5.074	-5.076	-5.078	-5.078	-5.078	-5.078	-5.076	-5.074	-5.071	-5.068	-5.064	-5.059	-5.055	-5.050	-5.045	-5.040	-5.035	-5.029	-5.024	-5.016	-5.011	-5.005	-5.000	-4.992	-4.988	-4.980	-4.974	-4.968	-4.961	-4.955	-4.949	-4.942	-4.936	-4.930	-4.924	-4.919	-4.912	-4.906	-4.901	-4.895	-4.889	-4.882	-4.876	-4.871	-4.864	-4.858	-4.851	-4.844	-4.836	-4.829	-4.821	-4.814	-4.805	-4.795	-4.788	-4.778	-4.768	-4.756	-4.745	-4.734	-4.720	-4.708	-4.694	-4.679	-4.664	-4.649	-4.631	-4.614	-4.595	-4.576	-4.556	-4.535	-4.511	-4.489	-4.465	-4.439	-4.414	-4.385	-4.358	-4.329	-4.296	-4.266	-4.232	-4.199	-4.164	-4.128	-4.090	-4.052	-4.014	-3.972	-3.931	-3.888	-3.844	-3.799	-3.754	-3.706	-3.658	-3.609	-3.559	-3.509	-3.456	-3.404	-3.350	-3.295	-3.240	-3.182	-3.126	-3.069	-3.010	-2.950	-2.890	-2.830	-2.768	-2.706	-2.644	-2.580	-2.516	-2.452	-2.389	-2.322	-2.259	-2.192	-2.125	-2.060	-1.992	-1.926	-1.859	-1.792	-1.724	-1.656	-1.589	-1.521	-1.452	-1.385	-1.316	-1.249	-1.180	-1.111	-1.044	-0.975	-0.908	-0.840	-0.771	-0.702	-0.635	-0.569	-0.500	-0.432	-0.366	-0.300	-0.231	-0.165	-0.099	-0.031	0.034	0.101	0.168	0.232	0.300	0.365	0.431	0.498	0.564	0.629	0.694	0.759	0.825	0.890	0.955	1.020	1.085	1.151	1.216	1.282	1.348	1.412	1.476	1.542	1.608	1.674	1.740	1.805	1.871	1.938	2.004	2.070	2.136	2.202	2.270	2.336	2.404	2.470	2.538	2.604	2.672	2.739	2.808	2.874	2.942	3.010	3.076	3.145	3.212	3.280	3.349	3.415	3.482	3.550	3.616	3.684	3.749	3.815	3.882	3.948	4.012	4.077	4.141	4.205	4.268	4.331	4.392	4.454	4.515	4.574	4.634	4.691	4.749	4.806	4.862	4.918	4.970	5.025	5.076	5.128	5.178	5.228	5.275	5.321	5.368	5.412	5.455	5.498	5.539	5.579	5.618	5.655	5.692	5.726	5.761	5.795	5.826	5.858	5.888	5.916	5.944	5.969	5.995	6.020	6.042	6.065	6.088	6.108	6.128	6.146	6.164	6.181	6.198	6.212	6.228	6.242	6.256	6.268	6.281	6.292	6.304	6.315	6.324	6.335	6.344	6.354	6.361	6.370	6.378	6.386	6.394	6.401	6.409	6.416	6.422	6.430	6.438	6.445	6.450	6.458	6.464	6.471	6.478	6.485	6.492	6.500	6.506	6.514	6.521	6.528	6.536	6.542	6.550	6.559	6.566	6.574	6.582	6.590	6.598	6.605	6.612	6.620	6.629	6.636	6.644	6.651	6.659	6.666	6.672	6.680	6.688	6.692	6.699	6.704	6.709	6.714	6.718	6.722	6.725	6.726	6.730	6.730	6.731	6.731	6.731	6.729	6.728	6.725	6.721	6.716	6.711	6.704	6.696	6.689	6.679	6.669	6.658	6.646	6.632	6.618	6.604	6.586	6.570	6.551	6.532	6.512	6.491	6.469	6.446	6.422	6.398	6.372	6.345	6.319	6.291	6.261	6.232	6.202	6.171	6.140	6.109	6.076	6.042	6.009	5.975	5.942	5.908	5.874	5.839	5.804	5.770	5.736	5.700	5.666	5.634	5.599	5.566	5.532	5.500	5.468	5.435	5.405	5.372	5.344	5.314	5.285	5.256	5.229	5.202	5.176	5.152	5.128	5.104	5.081	5.059	5.039	5.018	4.999	4.980	4.962	4.946	4.929	4.914	4.900	4.885	4.872	4.860	4.848	4.835	4.825	4.815	4.804	4.795	4.785	4.775	4.766	4.758	4.749	4.740	4.731	4.722	4.712	4.705	4.695	4.686	4.675	4.665	4.655	4.644	4.632	4.619	4.608	4.592	4.579	4.562	4.546	4.530	4.512	4.494	4.475	4.454	4.432	4.410	4.388	4.362	4.336	4.311	4.284	4.255	4.225	4.196	4.164	4.131	4.099	4.065	4.030	3.994	3.958	3.920	3.881	3.842	3.802	3.762	3.721	3.680	3.638	3.596	3.552	3.510	3.466	3.422	3.379	3.334	3.290	3.248	3.202	3.158	3.114	3.070	3.026	2.982	2.939	2.898	2.854	2.811	2.770	2.729	2.688	2.648	2.608	2.569	2.530	2.491	2.454	2.418	2.381	2.346	2.311	2.278	2.246	2.214	2.181	2.151	2.121	2.091	2.064	2.035	2.007	1.981	1.956	1.931	1.906	1.882	1.859	1.835	1.814	1.791	1.770	1.749	1.729	1.708	1.688	1.668	1.649	1.630	1.610	1.591	1.571	1.552	1.534	1.515	1.495	1.475	1.456	1.436	1.415	1.395	1.375	1.352	1.330	1.308	1.285	1.261	1.236	1.210	1.184	1.158	1.130	1.100	1.071	1.040	1.009	0.976	0.942	0.908	0.872	0.835	0.798	0.759	0.719	0.678	0.635	0.591	0.548	0.502	0.456	0.409	0.360	0.311	0.261	0.210	0.159	0.108	0.054	0.001	-0.055	-0.109	-0.165	-0.220	-0.276	-0.331	-0.389	-0.446	-0.502	-0.559	-0.615	-0.672	-0.729	-0.784	-0.840	-0.895	-0.949	-1.004	-1.056	-1.110	-1.162	-1.212	-1.262	-1.311	-1.360	-1.406	-1.452	-1.496	-1.540	-1.582	-1.624	-1.662	-1.701	-1.739	-1.775	-1.809	-1.841	-1.872	-1.902	-1.932	-1.960	-1.986	-2.013	-2.038	-2.059	-2.081	-2.102	-2.122	-2.141	-2.159	-2.176	-2.192	-2.208	-2.222	-2.236	-2.250	-2.262	-2.275	-2.288	-2.300	-2.311	-2.322	-2.334	-2.345	-2.358	-2.369	-2.380	-2.392	-2.405	-2.418	-2.430	-2.444	-2.458	-2.472	-2.488	-2.502	-2.520	-2.536	-2.554	-2.572	-2.591	-2.611	-2.631	-2.652	-2.675	-2.698	-2.721	-2.746	-2.770	-2.796	-2.822	-2.850	-2.878	-2.905	-2.935	-2.965	-2.995	-3.026	-3.058	-3.089	-3.121	-3.154	-3.186	-3.219	-3.252	-3.286	-3.321	-3.354	-3.388	-3.422	-3.456	-3.490	-3.524	-3.558	-3.591	-3.625	-3.658	-3.690	-3.724	-3.755	-3.786	-3.819	-3.849	-3.879	-3.909	-3.938	-3.966	-3.995	-4.021	-4.049	-4.074	-4.100	-4.125	-4.149	-4.171	-4.194	-4.216	-4.236	-4.258	-4.276	-4.295	-4.312	-4.330	-4.346	-4.362	-4.376	-4.391	-4.404	-4.416	-4.428	-4.439	-4.448	-4.458	-4.466	-4.474	-4.480	-4.486	-4.492	-4.498	-4.502	-4.506	-4.510	-4.511	-4.515	-4.516	-4.518	-4.518	-4.518	-4.518	-4.518	-4.518	-4.515	-4.514	-4.512	-4.511	-4.508	-4.506	-4.504	-4.502	-4.500	-4.496	-4.495	-4.492	-4.491	-4.489	-4.486	-4.485	-4.484	-4.482	-4.482	-4.482	-4.482	-4.482	-4.484	-4.485	-4.488	-4.489	-4.491	-4.495	-4.498	-4.501	-4.506	-4.511	-4.516	-4.524	-4.530	-4.536	-4.544	-4.552	-4.560	-4.569	-4.576	-4.586	-4.595	-4.605	-4.614	-4.624	-4.634	-4.644	-4.654	-4.664	-4.674	-4.684	-4.692	-4.701	-4.710	-4.719	-4.726	-4.732	-4.741	-4.746	-4.751	-4.758	-4.761	-4.765	-4.766	-4.769	-4.769	-4.768	-4.766	-4.765	-4.761	-4.756	-4.750	-4.744	-4.735	-4.725	-4.716	-4.704	-4.691	-4.678	-4.662	-4.648	-4.630	-4.612	-4.592	-4.572	-4.551	-4.529	-4.505	-4.481	-4.456	-4.430	-4.404	-4.376	-4.350	-4.321	-4.292	-4.262	-4.232	-4.202	-4.171	-4.140	-4.110	-4.077	-4.048	-4.015	-3.984	-3.952	-3.921	-3.889	-3.859	-3.828	-3.796	-3.766	-3.736	-3.706	-3.678	-3.648	-3.619	-3.590	-3.562	-3.535	-3.508	-3.481	-3.455	-3.431	-3.405	-3.381	-3.356	-3.332	-3.309	-3.286	-3.264	-3.241	-3.219	-3.199	-3.176	-3.156	-3.135	-3.115	-3.096	-3.076	-3.055	-3.036	-3.018	-2.998	-2.979	-2.960	-2.940	-2.921	-2.902	-2.882	-2.864	-2.844	-2.824	-2.802	-2.784	-2.762	-2.742	-2.721	-2.700	-2.679	-2.655	-2.634	-2.610	-2.586	-2.562	-2.538	-2.514	-2.489	-2.461	-2.435	-2.409	-2.381	-2.352	-2.322	-2.292	-2.264	-2.231	-2.200	-2.168	-2.134	-2.100	-2.066	-2.031	-1.995	-1.959	-1.921	-1.884	-1.845	-1.806	-1.766	-1.726	-1.684	-1.644	-1.601	-1.559	-1.516	-1.471	-1.428	-1.382	-1.338	-1.292	-1.246	-1.201	-1.155	-1.109	-1.061	-1.015	-0.968	-0.921	-0.874	-0.829	-0.782	-0.735	-0.690	-0.644	-0.599	-0.554	-0.509	-0.464	-0.420	-0.378	-0.335	-0.292	-0.251	-0.210	-0.170	-0.131	-0.092	-0.055	-0.018	0.019	0.054	0.088	0.122	0.155	0.188	0.219	0.249	0.278	0.308	0.336	0.364	0.390	0.416	0.441	0.468	0.491	0.516	0.540	0.564	0.586	0.610	0.632	0.655	0.679	0.700	0.722	0.745	0.768	0.791	0.815	0.838	0.862	0.886	0.911	0.936	0.961	0.989	1.016	1.044	1.071	1.100	1.130	1.160	1.191	1.224	1.256	1.290	1.325	1.360	1.396	1.432	1.471	1.509	1.548	1.588	1.628	1.668	1.710	1.751	1.795	1.838	1.881	1.924	1.968	2.011	2.055	2.101	2.145	2.189	2.232	2.278	2.321	2.365	2.409	2.451	2.494	2.536	2.579	2.620	2.660	2.700	2.739	2.778	2.815	2.852	2.888	2.924	2.956	2.990	3.022	3.054	3.085	3.112	3.142	3.169	3.194	3.220	3.244	3.266	3.289	3.309	3.328	3.348	3.365	3.381	3.398	3.411	3.425	3.438	3.450	3.461	3.471	3.481	3.491	3.499	3.505	3.512	3.519	3.525	3.529	3.534	3.539	3.541	3.545	3.549	3.550	3.554	3.556	3.559	3.560	3.562	3.565	3.568	3.570	3.572	3.574	3.578	3.580	3.582	3.586	3.590	3.594	3.599	3.602	3.608	3.614	3.620	3.626	3.634	3.641	3.649	3.658	3.665	3.675	3.685	3.696	3.706	3.718	3.729	3.740	3.754	3.766	3.779	3.794	3.808	3.821	3.836	3.851	3.865	3.881	3.896	3.911	3.926	3.941	3.958	3.971	3.986	4.003	4.016	4.030	4.044	4.058	4.070	4.082	4.094	4.105	4.116	4.125	4.134	4.141	4.149	4.155	4.160	4.165	4.168	4.170	4.171	4.172	4.171	4.169	4.166	4.161	4.155	4.149	4.140	4.131	4.121	4.109	4.095	4.081	4.066	4.050	4.032	4.014	3.994	3.972	3.950	3.928	3.904	3.879	3.852	3.826	3.799	3.771	3.742	3.714	3.684	3.654	3.622	3.592	3.561	3.530	3.499	3.468	3.436	3.405	3.374	3.342	3.314	3.282	3.252	3.225	3.196	3.169	3.140	3.114	3.089	3.065	3.040	3.018	2.996	2.976	2.956	2.938	2.920	2.904	2.889	2.876	2.862	2.851	2.841	2.831	2.825	2.818	2.814	2.808	2.805	2.804	2.802	2.802	2.805	2.806	2.809	2.814	2.819	2.824	2.830	2.838	2.845	2.854	2.861	2.871	2.880	2.890	2.899	2.910	2.920	2.930	2.940	2.949	2.958	2.966	2.976	2.984	2.991	2.999	3.005	3.011	3.016	3.020	3.022	3.025	3.026	3.026	3.026	3.024	3.020	3.016	3.011	3.004	2.996	2.988	2.976	2.965	2.952	2.939	2.924	2.908	2.890	2.872	2.851	2.831	2.809	2.786	2.762	2.739	2.712	2.686	2.660	2.631	2.602	2.574	2.544	2.514	2.484	2.454	2.421	2.391	2.359	2.329	2.296	2.265	2.235	2.202	2.172	2.142	2.112	2.082	2.052	2.024	1.998	1.969	1.942	1.916	1.891	1.866	1.844	1.821	1.799	1.779	1.759	1.741	1.722	1.706	1.690	1.675	1.662	1.650	1.639	1.629	1.619	1.611	1.604	1.598	1.594	1.589	1.586	1.584	1.584	1.582	1.584	1.584	1.588	1.590	1.594	1.599	1.605	1.610	1.618	1.624	1.631	1.640	1.649	1.656	1.665	1.675	1.684	1.694	1.704	1.712	1.722	1.732	1.741	1.750	1.759	1.768	1.775	1.784	1.791	1.799	1.805	1.811	1.816	1.821	1.825	1.829	1.831	1.834	1.836	1.838	1.838	1.836	1.836	1.834	1.831	1.828	1.824	1.820	1.814	1.809	1.801	1.794	1.786	1.779	1.771	1.761	1.752	1.742	1.734	1.724	1.715	1.704	1.694	1.685	1.675	1.666	1.656	1.649	1.640	1.632	1.626	1.620	1.614	1.609	1.605	1.600	1.598	1.598	1.595	1.595	1.598	1.600	1.605	1.609	1.615	1.622	1.631	1.640	1.652	1.664	1.679	1.692	1.709	1.725	1.744	1.764	1.785	1.806	1.829	1.852	1.878	1.904	1.930	1.958	1.985	2.014	2.042	2.074	2.105	2.136	2.166	2.199	2.231	2.265	2.296	2.329	2.362	2.395	2.428	2.460	2.492	2.525	2.556	2.589	2.620	2.651	2.681	2.711	2.740	2.769	2.798	2.825	2.852	2.879	2.904	2.930	2.954	2.978	3.001	3.022	3.044	3.065	3.086	3.105	3.125	3.144	3.160	3.178	3.194	3.210	3.225	3.240	3.255	3.269	3.281	3.294	3.306	3.318	3.330	3.341	3.351	3.362	3.372	3.381	3.392	3.401	3.410	3.419	3.428	3.436	3.445	3.454	3.462	3.470	3.478	3.486	3.495	3.502	3.510	3.518	3.525	3.534	3.541	3.550	3.558	3.566	3.574	3.581	3.589	3.598	3.605	3.614	3.621	3.630	3.638	3.645	3.652	3.661	3.669	3.678	3.684	3.692	3.700	3.706	3.714	3.721	3.729	3.735	3.741	3.748	3.754	3.759	3.765	3.769	3.774	3.779	3.782	3.786	3.789	3.791	3.794	3.796	3.796	3.799	3.799	3.798	3.798	3.796	3.794	3.791	3.789	3.785	3.781	3.775	3.771	3.764	3.758	3.750	3.742	3.734	3.725	3.715	3.704	3.694	3.682	3.670	3.656	3.644	3.629	3.615	3.600	3.585	3.569	3.552	3.535	3.519	3.500	3.482	3.462	3.445	3.425	3.405	3.385	3.366	3.346	3.324	3.304	3.282	3.261	3.239	3.218	3.195	3.174	3.151	3.129	3.106	3.082	3.061	3.038	3.015	2.992	2.969	2.946	2.922	2.900	2.876	2.852	2.830	2.806	2.784	2.759	2.736	2.711	2.689	2.664	2.641	2.618	2.594	2.570	2.546	2.521	2.498	2.472	2.449	2.425	2.400	2.376	2.350	2.326	2.301	2.275	2.250	2.225	2.200	2.174	2.149	2.122	2.096	2.070	2.044	2.016	1.989	1.962	1.935	1.906	1.879	1.851	1.822	1.792	1.764	1.735	1.705	1.675	1.645	1.615	1.584	1.552	1.521	1.490	1.459	1.425	1.394	1.361	1.329	1.295	1.262	1.228	1.194	1.160	1.126	1.091	1.058	1.022	0.988	0.952	0.918	0.882	0.848	0.812	0.776	0.742	0.708	0.671	0.638	0.602	0.569	0.534	0.500	0.465	0.432	0.399	0.366	0.334	0.301	0.271	0.240	0.210	0.179	0.149	0.121	0.092	0.065	0.039	0.012	-0.014	-0.039	-0.062	-0.085	-0.108	-0.130	-0.150	-0.171	-0.190	-0.208	-0.225	-0.240	-0.256	-0.271	-0.284	-0.298	-0.309	-0.320	-0.331	-0.340	-0.349	-0.356	-0.362	-0.369	-0.374	-0.378	-0.382	-0.385	-0.388	-0.389	-0.390	-0.390	-0.390	-0.389	-0.388	-0.385	-0.382	-0.379	-0.376	-0.372	-0.369	-0.365	-0.361	-0.355	-0.351	-0.346	-0.341	-0.338	-0.331	-0.328	-0.324	-0.319	-0.315	-0.311	-0.308	-0.305	-0.302	-0.300	-0.298	-0.296	-0.296	-0.295	-0.295	-0.298	-0.299	-0.301	-0.304	-0.308	-0.312	-0.318	-0.324	-0.331	-0.339	-0.348	-0.356	-0.368	-0.378	-0.389	-0.401	-0.414	-0.429	-0.442	-0.458	-0.474	-0.490	-0.506	-0.524	-0.541	-0.560	-0.579	-0.598	-0.618	-0.636	-0.656	-0.676	-0.696	-0.718	-0.738	-0.758	-0.776	-0.796	-0.816	-0.835	-0.855	-0.872	-0.891	-0.910	-0.926	-0.942	-0.959	-0.975	-0.990	-1.002	-1.016	-1.029	-1.040	-1.050	-1.060	-1.069	-1.078	-1.085	-1.091	-1.096	-1.101	-1.105	-1.106	-1.108	-1.109	-1.109	-1.109	-1.108	-1.105	-1.101	-1.099	-1.095	-1.089	-1.084	-1.078	-1.071	-1.064	-1.058	-1.050	-1.042	-1.034	-1.026	-1.019	-1.010	-1.002	-0.995	-0.986	-0.980	-0.972	-0.965	-0.960	-0.954	-0.948	-0.944	-0.939	-0.936	-0.932	-0.930	-0.929	-0.928	-0.928	-0.928	-0.929	-0.931	-0.934	-0.938	-0.941	-0.948	-0.952	-0.960	-0.968	-0.976	-0.985	-0.995	-1.005	-1.016	-1.026	-1.039	-1.052	-1.064	-1.078	-1.090	-1.105	-1.119	-1.132	-1.148	-1.161	-1.176	-1.189	-1.204	-1.216	-1.231	-1.245	-1.258	-1.269	-1.281	-1.292	-1.304	-1.314	-1.324	-1.332	-1.341	-1.349	-1.355	-1.361	-1.365	-1.370	-1.374	-1.376	-1.376	-1.378	-1.378	-1.375	-1.374	-1.370	-1.366	-1.361	-1.355	-1.349	-1.341	-1.334	-1.326	-1.316	-1.305	-1.295	-1.284	-1.272	-1.260	-1.249	-1.235	-1.222	-1.209	-1.195	-1.182	-1.168	-1.154	-1.140	-1.126	-1.114	-1.100	-1.088	-1.074	-1.061	-1.049	-1.038	-1.025	-1.015	-1.004	-0.995	-0.985	-0.978	-0.970	-0.961	-0.956	-0.951	-0.946	-0.941	-0.939	-0.936	-0.934	-0.934	-0.935	-0.935	-0.938	-0.939	-0.942	-0.949	-0.952	-0.959	-0.966	-0.974	-0.982	-0.992	-1.002	-1.014	-1.025	-1.038	-1.051	-1.065	-1.079	-1.094	-1.110	-1.126	-1.142	-1.160	-1.179	-1.196	-1.215	-1.234	-1.254	-1.274	-1.294	-1.315	-1.334	-1.356	-1.376	-1.398	-1.418	-1.440	-1.460	-1.481	-1.504	-1.524	-1.545	-1.565	-1.586	-1.606	-1.626	-1.646	-1.665	-1.684	-1.702	-1.720	-1.739	-1.755	-1.771	-1.786	-1.802	-1.816	-1.830	-1.845	-1.858	-1.869	-1.880	-1.891	-1.900	-1.909	-1.918	-1.925	-1.931	-1.938	-1.942	-1.948	-1.951	-1.955	-1.956	-1.959	-1.960	-1.960	-1.959	-1.959	-1.958	-1.956	-1.955	-1.952	-1.949	-1.945	-1.941	-1.938	-1.935	-1.930	-1.925	-1.921	-1.918	-1.914	-1.909	-1.905	-1.901	-1.899	-1.895	-1.892	-1.890	-1.888	-1.886	-1.885	-1.885	-1.885	-1.886	-1.889	-1.890	-1.892	-1.896	-1.900	-1.906	-1.912	-1.919	-1.926	-1.934	-1.944	-1.955	-1.965	-1.976	-1.989	-2.002	-2.015	-2.030	-2.045	-2.061	-2.079	-2.095	-2.112	-2.131	-2.150	-2.170	-2.189	-2.208	-2.228	-2.249	-2.269	-2.289	-2.310	-2.330	-2.351	-2.371	-2.391	-2.411	-2.431	-2.450	-2.469	-2.488	-2.505	-2.522	-2.539	-2.556	-2.570	-2.586	-2.599	-2.612	-2.624	-2.635	-2.645	-2.655	-2.662	-2.670	-2.676	-2.681	-2.685	-2.688	-2.690	-2.691	-2.691	-2.690	-2.689	-2.686	-2.681	-2.676	-2.670	-2.664	-2.658	-2.649	-2.639	-2.629	-2.619	-2.609	-2.596	-2.584	-2.571	-2.559	-2.545	-2.531	-2.518	-2.505	-2.491	-2.476	-2.462	-2.450	-2.436	-2.424	-2.410	-2.399	-2.386	-2.376	-2.365	-2.356	-2.348	-2.339	-2.330	-2.324	-2.318	-2.312	-2.309	-2.306	-2.304	-2.304	-2.304	-2.305	-2.308	-2.311	-2.315	-2.320	-2.328	-2.334	-2.342	-2.352	-2.362	-2.375	-2.388	-2.400	-2.415	-2.430	-2.445	-2.461	-2.479	-2.496	-2.515	-2.534	-2.552	-2.572	-2.592	-2.612	-2.632	-2.654	-2.675	-2.695	-2.715	-2.736	-2.756	-2.776	-2.796	-2.816	-2.835	-2.854	-2.872	-2.890	-2.908	-2.924	-2.940	-2.955	-2.970	-2.984	-2.998	-3.009	-3.020	-3.030	-3.040	-3.049	-3.056	-3.064	-3.070	-3.075	-3.079	-3.081	-3.084	-3.085	-3.085	-3.085	-3.082	-3.081	-3.078	-3.074	-3.069	-3.062	-3.056	-3.048	-3.040	-3.031	-3.021	-3.010	-2.999	-2.986	-2.974	-2.961	-2.948	-2.934	-2.919	-2.902	-2.886	-2.870	-2.852	-2.836	-2.819	-2.800	-2.782	-2.762	-2.745	-2.725	-2.706	-2.688	-2.668	-2.649	-2.629	-2.609	-2.589	-2.570	-2.550	-2.531	-2.511	-2.492	-2.474	-2.454	-2.435	-2.415	-2.398	-2.379	-2.361	-2.342	-2.325	-2.308	-2.289	-2.272	-2.255	-2.238	-2.222	-2.205	-2.189	-2.172	-2.155	-2.140	-2.124	-2.108	-2.092	-2.078	-2.060	-2.045	-2.029	-2.013	-1.996	-1.980	-1.964	-1.946	-1.930	-1.912	-1.895	-1.878	-1.859	-1.840	-1.821	-1.802	-1.784	-1.762	-1.741	-1.721	-1.699	-1.678	-1.655	-1.631	-1.608	-1.584	-1.559	-1.535	-1.509	-1.481	-1.455	-1.426	-1.400	-1.371	-1.341	-1.311	-1.281	-1.252	-1.220	-1.190	-1.158	-1.126	-1.094	-1.062	-1.030	-0.998	-0.965	-0.932	-0.899	-0.866	-0.832	-0.800	-0.768	-0.735	-0.702	-0.670	-0.639	-0.606	-0.575	-0.545	-0.514	-0.484	-0.455	-0.426	-0.398	-0.370	-0.342	-0.316	-0.291	-0.266	-0.241	-0.218	-0.194	-0.172	-0.150	-0.129	-0.110	-0.090	-0.071	-0.052	-0.035	-0.019	-0.004	0.011	0.026	0.039	0.052	0.065	0.078	0.088	0.099	0.108	0.118	0.126	0.135	0.141	0.150	0.156	0.164	0.169	0.175	0.181	0.186	0.191	0.195	0.199	0.204	0.208	0.211	0.216	0.219	0.222	0.228	0.231	0.235	0.239	0.242	0.248	0.251	0.256	0.261	0.266	0.272	0.278	0.284	0.290	0.296	0.302	0.311	0.319	0.328	0.335	0.344	0.354	0.364	0.375	0.385	0.396	0.408	0.420	0.432	0.446	0.460	0.474	0.488	0.502	0.518	0.534	0.549	0.566	0.581	0.599	0.616	0.632	0.651	0.669	0.686	0.705	0.721	0.740	0.758	0.776	0.794	0.810	0.828	0.844	0.862	0.878	0.894	0.909	0.924	0.939	0.952	0.966	0.979	0.991	1.002	1.014	1.024	1.034	1.042	1.050	1.058	1.065	1.070	1.075	1.079	1.081	1.084	1.086	1.088	1.088	1.088	1.086	1.085	1.082	1.080	1.076	1.072	1.068	1.062	1.059	1.054	1.048	1.042	1.036	1.030	1.024	1.016	1.011	1.005	0.999	0.994	0.989	0.984	0.980	0.975	0.971	0.969	0.966	0.964	0.962	0.962	0.964	0.965	0.968	0.969	0.972	0.978	0.984	0.989	0.996	1.005	1.014	1.024	1.035	1.046	1.061	1.074	1.089	1.105	1.121	1.140	1.158	1.176	1.196	1.218	1.238	1.260	1.282	1.306	1.330	1.355	1.379	1.404	1.431	1.456	1.482	1.510	1.535	1.562	1.590	1.618	1.645	1.672	1.700	1.728	1.754	1.782	1.809	1.836	1.862	1.889	1.915	1.941	1.966	1.992	2.018	2.041	2.066	2.089	2.114	2.136	2.159	2.181	2.201	2.224	2.244	2.264	2.284	2.304	2.324	2.342	2.360	2.379	2.396	2.414	2.431	2.448	2.465	2.481	2.496	2.512	2.529	2.544	2.560	2.575	2.590	2.605	2.621	2.636	2.652	2.668	2.684	2.699	2.715	2.731	2.746	2.764	2.780	2.798	2.814	2.832	2.850	2.868	2.885	2.904	2.924	2.941	2.961	2.981	3.001	3.021	3.041	3.061	3.084	3.104	3.126	3.146	3.169	3.190	3.212	3.235	3.256	3.279	3.301	3.322	3.345	3.366	3.388	3.409	3.430	3.451	3.472	3.492	3.512	3.531	3.550	3.569	3.586	3.604	3.619	3.635	3.650	3.664	3.678	3.690	3.701	3.711	3.721	3.729	3.736	3.742	3.748	3.751	3.754	3.755	3.755	3.754	3.751	3.746	3.741	3.735	3.726	3.716	3.705	3.691	3.678	3.661	3.644	3.625	3.605	3.584	3.561	3.536	3.511	3.484	3.454	3.424	3.392	3.360	3.326	3.291	3.254	3.216	3.178	3.138	3.096	3.054	3.010	2.966	2.922	2.876	2.829	2.782	2.734	2.686	2.636	2.588	2.539	2.488	2.438	2.386	2.336	2.285	2.234	2.184	2.132	2.081	2.031	1.981	1.931	1.881	1.831	1.782	1.734	1.685	1.638	1.590	1.545	1.499	1.454	1.409	1.366	1.324	1.281	1.239	1.199	1.160	1.120	1.081	1.045	1.010	0.974	0.939	0.905	0.872	0.841	0.810	0.780	0.751	0.724	0.696	0.670	0.646	0.622	0.599	0.578	0.556	0.536	0.518	0.500	0.484	0.470	0.456	0.444	0.432	0.422	0.415	0.408	0.402	0.399	0.398	0.396	0.399	0.401	0.406	0.414	0.424	0.435	0.448	0.464	0.481	0.501	0.525	0.550	0.578	0.609	0.641	0.678	0.718	0.759	0.804	0.852	0.904	0.958	1.015	1.075	1.140	1.208	1.278	1.351	1.429	1.509	1.594	1.680	1.770	1.865	1.961	2.061	2.166	2.274	2.384	2.498	2.612	2.732	2.855	2.980	3.108	3.238	3.371	3.508	3.645	3.785	3.926	4.071	4.216	4.364	4.512	4.662	4.815	4.968	5.121	5.274	5.429	5.584	5.739	5.895	6.049	6.204	6.359	6.512	6.665	6.816	6.968	7.116	7.264	7.409	7.552	7.695	7.835	7.971	8.108	8.238	8.368	8.495	8.618	8.736	8.854	8.966	9.075	9.180	9.281	9.380	9.472	9.562	9.646	9.728	9.804	9.876	9.942	10.005	10.064	10.116	10.165	10.209	10.248	10.281	10.310	10.334	10.351	10.365	10.375	10.379	10.378	10.372	10.360	10.345	10.325	10.300	10.270	10.235	10.195	10.151	10.102	10.050	9.991	9.930	9.862	9.792	9.718	9.638	9.555	9.468	9.378	9.281	9.184	9.081	8.976	8.866	8.754	8.638	8.519	8.396	8.271	8.144	8.014	7.880	7.745	7.608	7.466	7.324	7.179	7.032	6.884	6.732	6.580	6.426	6.271	6.116	5.958	5.798	5.638	5.476	5.314	5.151	4.988	4.822	4.659	4.492	4.328	4.162	3.996	3.829	3.664	3.498	3.332	3.166	3.000	2.836	2.671	2.508	2.344	2.181	2.019	1.858	1.698	1.538	1.379	1.221	1.064	0.910	0.755	0.601	0.450	0.300	0.150	0.001	-0.146	-0.290	-0.434	-0.578	-0.719	-0.858	-0.995	-1.131	-1.266	-1.400	-1.531	-1.661	-1.789	-1.915	-2.040	-2.164	-2.285	-2.405	-2.522	-2.639	-2.752	-2.865	-2.975	-3.084	-3.191	-3.295	-3.400	-3.501	-3.600	-3.698	-3.792	-3.886	-3.979	-4.068	-4.156	-4.242	-4.326	-4.408	-4.488	-4.566	-4.642	-4.716	-4.789	-4.859	-4.926	-4.994	-5.059	-5.120	-5.180	-5.240	-5.295	-5.350	-5.402	-5.454	-5.502	-5.549	-5.594	-5.639	-5.679	-5.719	-5.756	-5.792	-5.828	-5.860	-5.891	-5.920	-5.946	-5.972	-5.998	-6.020	-6.041	-6.061	-6.079	-6.096	-6.111	-6.126	-6.138	-6.150	-6.160	-6.169	-6.176	-6.182	-6.189	-6.194	-6.196	-6.200	-6.201	-6.202	-6.201	-6.201	-6.199	-6.196	-6.194	-6.190	-6.186	-6.181	-6.175	-6.170	-6.164	-6.158	-6.151	-6.144	-6.136	-6.129	-6.121	-6.114	-6.105	-6.098	-6.089	-6.079	-6.071	-6.062	-6.054	-6.046	-6.036	-6.028	-6.019	-6.011	-6.002	-5.994	-5.986	-5.978	-5.970	-5.961	-5.954	-5.945	-5.939	-5.930	-5.921	-5.915	-5.906	-5.899	-5.891	-5.882	-5.875	-5.866	-5.859	-5.850	-5.842	-5.832	-5.822	-5.814	-5.805	-5.794	-5.782	-5.772	-5.760	-5.749	-5.736	-5.722	-5.708	-5.695	-5.679	-5.662	-5.646	-5.629	-5.609	-5.590	-5.570	-5.548	-5.526	-5.502	-5.479	-5.454	-5.426	-5.399	-5.370	-5.340	-5.309	-5.276	-5.242	-5.208	-5.171	-5.135	-5.096	-5.058	-5.015	-4.974	-4.930	-4.886	-4.840	-4.792	-4.745	-4.696	-4.645	-4.594	-4.542	-4.489	-4.435	-4.379	-4.322	-4.265	-4.208	-4.148	-4.089	-4.028	-3.966	-3.905	-3.842	-3.780	-3.716	-3.652	-3.588	-3.522	-3.458	-3.391	-3.325	-3.259	-3.192	-3.126	-3.059	-2.991	-2.924	-2.856	-2.790	-2.722	-2.655	-2.588	-2.520	-2.452	-2.386	-2.319	-2.252	-2.186	-2.119	-2.054	-1.988	-1.921	-1.855	-1.791	-1.725	-1.660	-1.595	-1.531	-1.468	-1.404	-1.340	-1.276	-1.212	-1.150	-1.088	-1.025	-0.962	-0.900	-0.839	-0.776	-0.715	-0.654	-0.591	-0.531	-0.469	-0.408	-0.348	-0.286	-0.226	-0.165	-0.105	-0.044	0.016	0.076	0.138	0.198	0.259	0.319	0.379	0.439	0.500	0.561	0.622	0.682	0.744	0.804	0.865	0.926	0.988	1.049	1.110	1.171	1.232	1.292	1.354	1.415	1.476	1.538	1.599	1.660	1.721	1.781	1.844	1.905	1.965	2.026	2.086	2.148	2.208	2.268	2.328	2.388	2.446	2.506	2.565	2.624	2.682	2.740	2.798	2.855	2.911	2.968	3.024	3.080	3.134	3.189	3.242	3.296	3.348	3.400	3.451	3.502	3.551	3.601	3.650	3.698	3.744	3.790	3.836	3.879	3.922	3.966	4.008	4.048	4.089	4.128	4.165	4.201	4.239	4.274	4.308	4.340	4.372	4.405	4.435	4.464	4.492	4.520	4.546	4.572	4.598	4.620	4.642	4.665	4.688	4.708	4.726	4.745	4.764	4.780	4.798	4.812	4.828	4.842	4.856	4.869	4.882	4.894	4.905	4.918	4.928	4.938	4.949	4.958	4.968	4.976	4.986	4.995	5.002	5.011	5.019	5.028	5.036	5.044	5.051	5.059	5.068	5.075	5.084	5.091	5.099	5.108	5.115	5.122	5.131	5.139	5.148	5.156	5.165	5.172	5.181	5.190	5.198	5.206	5.215	5.222	5.231	5.240	5.248	5.256	5.264	5.271	5.279	5.285	5.292	5.299	5.305	5.311	5.315	5.321	5.324	5.329	5.331	5.334	5.336	5.338	5.338	5.339	5.338	5.335	5.334	5.329	5.326	5.321	5.314	5.308	5.300	5.291	5.281	5.270	5.259	5.246	5.232	5.218	5.202	5.185	5.168	5.150	5.130	5.110	5.090	5.068	5.045	5.020	4.998	4.971	4.946	4.919	4.892	4.865	4.838	4.809	4.780	4.750	4.720	4.690	4.661	4.630	4.600	4.570	4.539	4.509	4.479	4.449	4.419	4.390	4.361	4.332	4.305	4.278	4.250	4.222	4.198	4.172	4.146	4.124	4.101	4.079	4.056	4.036	4.016	3.998	3.979	3.961	3.945	3.929	3.914	3.900	3.886	3.874	3.862	3.851	3.841	3.831	3.822	3.814	3.806	3.799	3.791	3.786	3.779	3.774	3.768	3.762	3.758	3.751	3.746	3.741	3.736	3.730	3.725	3.719	3.712	3.705	3.699	3.690	3.681	3.674	3.664	3.652	3.644	3.631	3.619	3.605	3.591	3.576	3.560	3.544	3.525	3.508	3.486	3.466	3.444	3.420	3.398	3.371	3.345	3.319	3.291	3.261	3.232	3.200	3.169	3.136	3.102	3.069	3.034	2.998	2.962	2.925	2.886	2.848	2.809	2.770	2.731	2.690	2.650	2.609	2.569	2.528	2.486	2.445	2.404	2.361	2.320	2.279	2.238	2.198	2.155	2.115	2.074	2.035	1.995	1.956	1.916	1.879	1.841	1.804	1.766	1.731	1.695	1.660	1.625	1.590	1.558	1.525	1.494	1.461	1.431	1.401	1.371	1.342	1.315	1.286	1.259	1.234	1.208	1.182	1.159	1.135	1.111	1.089	1.068	1.044	1.024	1.002	0.982	0.962	0.941	0.922	0.902	0.884	0.866	0.846	0.828	0.810	0.791	0.772	0.754	0.735	0.718	0.698	0.679	0.659	0.640	0.620	0.600	0.579	0.559	0.536	0.515	0.491	0.469	0.444	0.419	0.394	0.368	0.340	0.312	0.282	0.252	0.222	0.191	0.158	0.124	0.088	0.052	0.016	-0.022	-0.062	-0.104	-0.145	-0.186	-0.230	-0.276	-0.322	-0.370	-0.418	-0.466	-0.518	-0.568	-0.620	-0.674	-0.728	-0.782	-0.838	-0.895	-0.951	-1.009	-1.069	-1.128	-1.188	-1.246	-1.306	-1.366	-1.426	-1.488	-1.549	-1.609	-1.670	-1.730	-1.791	-1.851	-1.910	-1.969	-2.027	-2.085	-2.144	-2.200	-2.255	-2.311	-2.365	-2.418	-2.470	-2.520	-2.570	-2.619	-2.666	-2.712	-2.758	-2.801	-2.844	-2.885	-2.924	-2.964	-2.999	-3.036	-3.070	-3.102	-3.135	-3.165	-3.194	-3.222	-3.249	-3.275	-3.298	-3.321	-3.344	-3.365	-3.385	-3.405	-3.424	-3.440	-3.458	-3.474	-3.490	-3.505	-3.519	-3.534	-3.549	-3.561	-3.575	-3.589	-3.601	-3.616	-3.629	-3.642	-3.656	-3.670	-3.685	-3.700	-3.715	-3.731	-3.746	-3.762	-3.780	-3.798	-3.816	-3.835	-3.855	-3.875	-3.896	-3.919	-3.941	-3.964	-3.989	-4.012	-4.039	-4.064	-4.091	-4.119	-4.148	-4.176	-4.205	-4.235	-4.266	-4.298	-4.329	-4.361	-4.394	-4.428	-4.460	-4.494	-4.526	-4.561	-4.595	-4.629	-4.664	-4.699	-4.731	-4.766	-4.800	-4.835	-4.868	-4.901	-4.934	-4.966	-4.999	-5.030	-5.061	-5.092	-5.122	-5.151	-5.181	-5.209	-5.236	-5.262	-5.289	-5.314	-5.339	-5.362	-5.386	-5.408	-5.428	-5.449	-5.469	-5.486	-5.504	-5.520	-5.536	-5.551	-5.565	-5.579	-5.590	-5.601	-5.611	-5.620	-5.629	-5.636	-5.644	-5.649	-5.654	-5.658	-5.662	-5.665	-5.666	-5.668	-5.669	-5.669	-5.668	-5.668	-5.665	-5.662	-5.660	-5.658	-5.654	-5.651	-5.648	-5.642	-5.639	-5.634	-5.629	-5.624	-5.620	-5.615	-5.611	-5.606	-5.602	-5.599	-5.595	-5.592	-5.590	-5.588	-5.585	-5.584	-5.582	-5.582	-5.582	-5.582	-5.585	-5.586	-5.589	-5.592	-5.598	-5.601	-5.608	-5.614	-5.620	-5.628	-5.636	-5.646	-5.655	-5.666	-5.676	-5.689	-5.700	-5.714	-5.726	-5.740	-5.754	-5.769	-5.784	-5.799	-5.814	-5.829	-5.844	-5.860	-5.875	-5.890	-5.906	-5.921	-5.934	-5.949	-5.962	-5.975	-5.988	-5.999	-6.010	-6.020	-6.029	-6.038	-6.044	-6.051	-6.056	-6.060	-6.064	-6.064	-6.064	-6.062	-6.060	-6.058	-6.052	-6.045	-6.038	-6.028	-6.018	-6.005	-5.991	-5.976	-5.960	-5.941	-5.922	-5.902	-5.881	-5.858	-5.834	-5.808	-5.781	-5.754	-5.725	-5.695	-5.665	-5.634	-5.601	-5.569	-5.534	-5.500	-5.465	-5.430	-5.394	-5.359	-5.321	-5.284	-5.248	-5.211	-5.174	-5.136	-5.099	-5.062	-5.025	-4.989	-4.951	-4.915	-4.879	-4.845	-4.809	-4.774	-4.739	-4.705	-4.671	-4.638	-4.606	-4.572	-4.541	-4.510	-4.479	-4.449	-4.419	-4.390	-4.361	-4.331	-4.304	-4.276	-4.250	-4.222	-4.196	-4.170	-4.145	-4.120	-4.094	-4.070	-4.046	-4.021	-3.998	-3.974	-3.951	-3.926	-3.904	-3.880	-3.856	-3.834	-3.810	-3.788	-3.765	-3.740	-3.718	-3.694	-3.671	-3.646	-3.622	-3.599	-3.574	-3.550	-3.525	-3.500	-3.474	-3.449	-3.424	-3.396	-3.370	-3.344	-3.315	-3.288	-3.259	-3.230	-3.199	-3.170	-3.140	-3.108	-3.078	-3.045	-3.011	-2.980	-2.945	-2.911	-2.876	-2.840	-2.804	-2.766	-2.730	-2.691	-2.652	-2.615	-2.575	-2.534	-2.494	-2.452	-2.411	-2.368	-2.326	-2.282	-2.239	-2.195	-2.150	-2.106	-2.061	-2.015	-1.970	-1.925	-1.879	-1.834	-1.788	-1.741	-1.696	-1.651	-1.605	-1.560	-1.515	-1.470	-1.425	-1.380	-1.338	-1.294	-1.251	-1.208	-1.166	-1.126	-1.085	-1.045	-1.006	-0.968	-0.930	-0.892	-0.856	-0.821	-0.786	-0.751	-0.718	-0.685	-0.652	-0.621	-0.590	-0.561	-0.531	-0.502	-0.474	-0.446	-0.419	-0.391	-0.365	-0.339	-0.312	-0.286	-0.261	-0.235	-0.210	-0.184	-0.159	-0.134	-0.108	-0.081	-0.055	-0.029	-0.002	0.026	0.054	0.082	0.111	0.140	0.170	0.200	0.231	0.262	0.295	0.329	0.362	0.398	0.434	0.469	0.506	0.545	0.582	0.621	0.661	0.702	0.742	0.785	0.828	0.870	0.914	0.959	1.001	1.046	1.091	1.136	1.181	1.228	1.274	1.319	1.365	1.410	1.456	1.501	1.546	1.591	1.635	1.680	1.724	1.766	1.810	1.852	1.894	1.935	1.975	2.015	2.052	2.090	2.128	2.164	2.199	2.234	2.266	2.299	2.331	2.360	2.391	2.418	2.446	2.472	2.498	2.522	2.545	2.568	2.588	2.608	2.628	2.646	2.662	2.679	2.695	2.709	2.724	2.736	2.748	2.760	2.770	2.780	2.789	2.798	2.806	2.812	2.820	2.826	2.832	2.839	2.844	2.848	2.852	2.858	2.861	2.865	2.869	2.874	2.876	2.881	2.885	2.889	2.894	2.898	2.901	2.906	2.910	2.915	2.921	2.928	2.932	2.939	2.946	2.954	2.961	2.970	2.979	2.988	2.996	3.008	3.018	3.029	3.039	3.051	3.064	3.076	3.090	3.102	3.118	3.131	3.145	3.160	3.175	3.190	3.206	3.221	3.236	3.251	3.266	3.282	3.298	3.311	3.328	3.342	3.356	3.370	3.382	3.396	3.408	3.420	3.431	3.442	3.451	3.460	3.468	3.475	3.481	3.486	3.491	3.494	3.496	3.498	3.496	3.496	3.494	3.491	3.486	3.479	3.472	3.464	3.455	3.445	3.432	3.420	3.406	3.390	3.374	3.356	3.338	3.319	3.298	3.276	3.254	3.231	3.208	3.182	3.158	3.131	3.105	3.079	3.051	3.024	2.995	2.966	2.938	2.909	2.880	2.851	2.822	2.792	2.765	2.736	2.708	2.680	2.654	2.625	2.599	2.574	2.549	2.524	2.500	2.478	2.454	2.432	2.411	2.392	2.372	2.354	2.338	2.320	2.306	2.291	2.278	2.266	2.254	2.245	2.236	2.228	2.220	2.214	2.208	2.204	2.200	2.198	2.195	2.195	2.195	2.195	2.196	2.198	2.200	2.204	2.206	2.210	2.215	2.219	2.225	2.229	2.235	2.241	2.246	2.252	2.258	2.262	2.268	2.274	2.279	2.284	2.286	2.291	2.294	2.295	2.299	2.299	2.300	2.299	2.298	2.295	2.292	2.289	2.282	2.276	2.269	2.260	2.251	2.240	2.229	2.216	2.202	2.188	2.170	2.152	2.135	2.115	2.095	2.071	2.050	2.026	2.000	1.974	1.946	1.920	1.891	1.861	1.831	1.800	1.769	1.738	1.704	1.671	1.638	1.604	1.569	1.535	1.500	1.466	1.431	1.398	1.362	1.329	1.294	1.261	1.229	1.196	1.164	1.131	1.100	1.071	1.041	1.012	0.984	0.958	0.931	0.906	0.882	0.860	0.838	0.816	0.796	0.778	0.760	0.742	0.728	0.714	0.701	0.689	0.679	0.669	0.660	0.652	0.648	0.642	0.638	0.635	0.634	0.631	0.632	0.634	0.635	0.638	0.641	0.645	0.651	0.656	0.664	0.670	0.678	0.685	0.694	0.702	0.711	0.721	0.731	0.741	0.751	0.760	0.770	0.780	0.790	0.800	0.809	0.819	0.828	0.835	0.844	0.851	0.859	0.865	0.871	0.876	0.881	0.886	0.890	0.894	0.895	0.898	0.899	0.899	0.898	0.898	0.895	0.892	0.890	0.886	0.882	0.878	0.872	0.866	0.860	0.852	0.846	0.839	0.830	0.822	0.815	0.806	0.799	0.790	0.782	0.774	0.766	0.760	0.752	0.746	0.740	0.735	0.730	0.726	0.722	0.719	0.718	0.716	0.716	0.718	0.719	0.721	0.726	0.732	0.738	0.746	0.756	0.765	0.778	0.789	0.802	0.819	0.835	0.852	0.871	0.891	0.911	0.934	0.958	0.982	1.008	1.032	1.061	1.089	1.118	1.148	1.176	1.208	1.239	1.271	1.302	1.335	1.369	1.402	1.435	1.469	1.502	1.535	1.569	1.601	1.635	1.666	1.698	1.730	1.761	1.792	1.822	1.851	1.881	1.909	1.936	1.964	1.990	2.015	2.040	2.064	2.088	2.109	2.131	2.151	2.171	2.190	2.209	2.226	2.242	2.259	2.272	2.289	2.301	2.314	2.326	2.338	2.350	2.360	2.370	2.380	2.389	2.396	2.405	2.412	2.421	2.429	2.435	2.442	2.449	2.455	2.461	2.468	2.474	2.481	2.488	2.492	2.500	2.508	2.514	2.520	2.528	2.535	2.541	2.550	2.558	2.566	2.575	2.584	2.591	2.601	2.610	2.621	2.630	2.641	2.650	2.661	2.672	2.684	2.695	2.706	2.718	2.730	2.742	2.754	2.765	2.778	2.791	2.802	2.814	2.826	2.839	2.850	2.861	2.874	2.884	2.895	2.905	2.915	2.925	2.934	2.942	2.952	2.960	2.968	2.974	2.980	2.986	2.991	2.995	3.000	3.002	3.006	3.008	3.010	3.010	3.010	3.010	3.008	3.005	3.002	2.999	2.994	2.989	2.982	2.976	2.969	2.961	2.952	2.944	2.932	2.921	2.911	2.900	2.888	2.874	2.861	2.848	2.832	2.819	2.802	2.786	2.771	2.754	2.738	2.720	2.704	2.685	2.668	2.649	2.630	2.612	2.592	2.575	2.555	2.535	2.516	2.496	2.476	2.456	2.436	2.418	2.396	2.376	2.356	2.336	2.315	2.295	2.274	2.254	2.234	2.211	2.191	2.171	2.150	2.130	2.109	2.088	2.066	2.045	2.024	2.002	1.981	1.960	1.938	1.915	1.895	1.872	1.850	1.829	1.806	1.784	1.762	1.739	1.716	1.694	1.670	1.648	1.624	1.600	1.576	1.552	1.529	1.504	1.480	1.455	1.431	1.405	1.380	1.354	1.329	1.304	1.276	1.250	1.222	1.195	1.169	1.141	1.114	1.085	1.056	1.029	0.999	0.970	0.940	0.910	0.881	0.851	0.820	0.789	0.759	0.728	0.695	0.664	0.631	0.600	0.568	0.534	0.501	0.469	0.436	0.402	0.369	0.335	0.302	0.269	0.234	0.201	0.166	0.134	0.099	0.066	0.032	-0.001	-0.034	-0.068	-0.100	-0.132	-0.165	-0.198	-0.229	-0.261	-0.291	-0.322	-0.352	-0.382	-0.411	-0.440	-0.469	-0.496	-0.524	-0.550	-0.578	-0.602	-0.626	-0.650	-0.674	-0.696	-0.718	-0.740	-0.759	-0.779	-0.798	-0.815	-0.834	-0.850	-0.865	-0.879	-0.892	-0.906	-0.919	-0.930	-0.940	-0.950	-0.959	-0.968	-0.975	-0.981	-0.988	-0.992	-0.998	-1.001	-1.004	-1.006	-1.009	-1.010	-1.011	-1.011	-1.011	-1.010	-1.009	-1.009	-1.006	-1.005	-1.002	-1.000	-0.998	-0.995	-0.992	-0.990	-0.988	-0.985	-0.982	-0.981	-0.979	-0.978	-0.976	-0.975	-0.974	-0.974	-0.974	-0.974	-0.974	-0.976	-0.979	-0.981	-0.984	-0.989	-0.994	-0.999	-1.005	-1.011	-1.020	-1.028	-1.036	-1.046	-1.058	-1.069	-1.080	-1.094	-1.106	-1.120	-1.135	-1.150	-1.165	-1.181	-1.199	-1.216	-1.234	-1.251	-1.270	-1.288	-1.306	-1.325	-1.346	-1.364	-1.384	-1.402	-1.422	-1.442	-1.461	-1.480	-1.499	-1.516	-1.534	-1.551	-1.569	-1.585	-1.600	-1.616	-1.630	-1.645	-1.658	-1.670	-1.681	-1.691	-1.701	-1.710	-1.719	-1.726	-1.732	-1.738	-1.741	-1.745	-1.749	-1.749	-1.751	-1.751	-1.750	-1.748	-1.746	-1.742	-1.739	-1.734	-1.730	-1.722	-1.718	-1.711	-1.704	-1.696	-1.689	-1.680	-1.671	-1.662	-1.654	-1.645	-1.636	-1.628	-1.620	-1.612	-1.604	-1.596	-1.589	-1.584	-1.576	-1.571	-1.568	-1.562	-1.560	-1.556	-1.555	-1.554	-1.554	-1.554	-1.556	-1.559	-1.562	-1.568	-1.574	-1.579	-1.588	-1.595	-1.605	-1.615	-1.628	-1.639	-1.654	-1.666	-1.681	-1.698	-1.714	-1.731	-1.749	-1.768	-1.786	-1.804	-1.824	-1.844	-1.864	-1.884	-1.904	-1.925	-1.945	-1.965	-1.985	-2.006	-2.025	-2.045	-2.064	-2.081	-2.100	-2.116	-2.132	-2.148	-2.162	-2.176	-2.190	-2.201	-2.212	-2.221	-2.231	-2.240	-2.245	-2.251	-2.256	-2.260	-2.262	-2.264	-2.264	-2.262	-2.260	-2.258	-2.252	-2.248	-2.240	-2.234	-2.225	-2.216	-2.208	-2.198	-2.186	-2.174	-2.161	-2.149	-2.135	-2.121	-2.108	-2.094	-2.079	-2.064	-2.049	-2.035	-2.020	-2.005	-1.991	-1.976	-1.962	-1.949	-1.935	-1.922	-1.910	-1.898	-1.886	-1.876	-1.866	-1.856	-1.849	-1.841	-1.834	-1.828	-1.821	-1.818	-1.814	-1.810	-1.809	-1.808	-1.806	-1.808	-1.809	-1.811	-1.815	-1.819	-1.824	-1.829	-1.835	-1.842	-1.850	-1.858	-1.868	-1.878	-1.888	-1.899	-1.911	-1.922	-1.935	-1.950	-1.962	-1.976	-1.991	-2.005	-2.021	-2.036	-2.052	-2.069	-2.084	-2.100	-2.118	-2.134	-2.150	-2.166	-2.182	-2.199	-2.215	-2.231	-2.246	-2.264	-2.279	-2.294	-2.309	-2.324	-2.338	-2.351	-2.364	-2.376	-2.390	-2.402	-2.414	-2.424	-2.434	-2.444	-2.454	-2.462	-2.470	-2.478	-2.484	-2.490	-2.495	-2.499	-2.502	-2.506	-2.509	-2.510	-2.512	-2.512	-2.512	-2.511	-2.511	-2.509	-2.505	-2.504	-2.499	-2.495	-2.490	-2.485	-2.480	-2.475	-2.469	-2.462	-2.456	-2.450	-2.442	-2.435	-2.428	-2.420	-2.414	-2.406	-2.400	-2.392	-2.386	-2.380	-2.374	-2.369	-2.364	-2.359	-2.355	-2.351	-2.348	-2.346	-2.342	-2.342	-2.341	-2.342	-2.344	-2.345	-2.348	-2.350	-2.354	-2.359	-2.365	-2.371	-2.379	-2.386	-2.396	-2.406	-2.416	-2.428	-2.440	-2.452	-2.468	-2.481	-2.498	-2.512	-2.529	-2.546	-2.564	-2.582	-2.601	-2.620	-2.639	-2.659	-2.680	-2.699	-2.720	-2.740	-2.761	-2.781	-2.802	-2.824	-2.844	-2.865	-2.886	-2.905	-2.926	-2.945	-2.964	-2.981	-3.000	-3.018	-3.035	-3.051	-3.066	-3.082	-3.096	-3.109	-3.121	-3.134	-3.145	-3.155	-3.164	-3.172	-3.180	-3.186	-3.191	-3.196	-3.200	-3.204	-3.205	-3.205	-3.206	-3.205	-3.204	-3.201	-3.198	-3.194	-3.189	-3.184	-3.178	-3.171	-3.164	-3.156	-3.149	-3.140	-3.131	-3.121	-3.111	-3.102	-3.092	-3.082	-3.071	-3.061	-3.052	-3.042	-3.034	-3.024	-3.015	-3.006	-3.000	-2.991	-2.985	-2.979	-2.974	-2.969	-2.965	-2.961	-2.959	-2.959	-2.958	-2.958	-2.959	-2.961	-2.964	-2.968	-2.974	-2.979	-2.986	-2.995	-3.004	-3.014	-3.025	-3.036	-3.050	-3.064	-3.078	-3.092	-3.109	-3.125	-3.142	-3.161	-3.179	-3.198	-3.218	-3.238	-3.258	-3.278	-3.299	-3.319	-3.340	-3.361	-3.382	-3.402	-3.424	-3.444	-3.465	-3.484	-3.505	-3.524	-3.542	-3.561	-3.578	-3.596	-3.611	-3.628	-3.644	-3.658	-3.670	-3.684	-3.696	-3.708	-3.718	-3.726	-3.735	-3.741	-3.749	-3.754	-3.759	-3.762	-3.765	-3.766	-3.766	-3.766	-3.765	-3.762	-3.759	-3.755	-3.751	-3.744	-3.738	-3.729	-3.721	-3.711	-3.700	-3.689	-3.678	-3.665	-3.652	-3.638	-3.622	-3.608	-3.591	-3.575	-3.558	-3.540	-3.522	-3.504	-3.485	-3.466	-3.446	-3.428	-3.408	-3.388	-3.368	-3.346	-3.326	-3.306	-3.286	-3.265	-3.246	-3.225	-3.206	-3.186	-3.166	-3.148	-3.128	-3.110	-3.090	-3.072	-3.055	-3.038	-3.021	-3.004	-2.988	-2.972	-2.958	-2.941	-2.928	-2.912	-2.899	-2.886	-2.872	-2.860	-2.848	-2.835	-2.824	-2.812	-2.801	-2.790	-2.779	-2.768	-2.756	-2.745	-2.734	-2.724	-2.712	-2.700	-2.689	-2.678	-2.666	-2.655	-2.641	-2.629	-2.616	-2.602	-2.589	-2.574	-2.559	-2.542	-2.526	-2.510	-2.492	-2.475	-2.458	-2.436	-2.418	-2.398	-2.376	-2.352	-2.331	-2.308	-2.284	-2.259	-2.234	-2.208	-2.182	-2.155	-2.128	-2.100	-2.071	-2.042	-2.014	-1.985	-1.955	-1.925	-1.896	-1.865	-1.835	-1.805	-1.775	-1.745	-1.715	-1.685	-1.655	-1.626	-1.598	-1.568	-1.540	-1.511	-1.484	-1.456	-1.430	-1.404	-1.379	-1.352	-1.329	-1.306	-1.282	-1.260	-1.240	-1.219	-1.199	-1.180	-1.161	-1.144	-1.128	-1.111	-1.095	-1.081	-1.068	-1.055	-1.042	-1.031	-1.021	-1.011	-1.002	-0.992	-0.986	-0.979	-0.972	-0.966	-0.960	-0.956	-0.952	-0.949	-0.945	-0.942	-0.940	-0.939	-0.938	
