# Supplementary material for: Motion onset VEPs can see through the blur
Source: Sci Rep. 2024 Sep 12;14:21296. doi: 10.1038/s41598-024-72483-z (PMC11393312; doi:10.1038/s41598-024-72483-z)
Supplement: Supplementary file 3 — Supplementary Information 3. [file 41598_2024_72483_MOESM3_ESM.zip › VEP_raw_data/source_data/SorceBlurVEP-S012_VEP_2023-04-18_15-15-05.txt]

0.000	0.000	99999.999	6250.000	50.000	-2193.000	-2061.000	6248.000	7.000	100.000	5.000	2.000	1.000	1.000	0.000	0.000	0.000	0.000	0.000	0.000	0.000	0.000	0.000	0.000	0.000	0.000	0.000	-2.969	-2.971	-2.974	-2.975	-2.975	-2.975	-2.972	-2.970	-2.966	-2.962	-2.956	-2.950	-2.942	-2.936	-2.926	-2.918	-2.906	-2.896	-2.884	-2.871	-2.859	-2.846	-2.832	-2.819	-2.804	-2.789	-2.775	-2.761	-2.745	-2.730	-2.715	-2.700	-2.686	-2.670	-2.656	-2.642	-2.628	-2.614	-2.601	-2.588	-2.575	-2.565	-2.552	-2.542	-2.532	-2.525	-2.515	-2.508	-2.500	-2.495	-2.490	-2.485	-2.481	-2.479	-2.476	-2.476	-2.475	-2.476	-2.476	-2.480	-2.482	-2.486	-2.491	-2.496	-2.502	-2.510	-2.518	-2.526	-2.535	-2.545	-2.555	-2.566	-2.578	-2.589	-2.601	-2.614	-2.626	-2.639	-2.652	-2.666	-2.680	-2.692	-2.708	-2.721	-2.736	-2.749	-2.764	-2.776	-2.790	-2.804	-2.815	-2.828	-2.840	-2.851	-2.861	-2.872	-2.882	-2.892	-2.900	-2.908	-2.915	-2.922	-2.929	-2.934	-2.939	-2.942	-2.946	-2.948	-2.950	-2.950	-2.950	-2.950	-2.949	-2.946	-2.942	-2.940	-2.935	-2.930	-2.925	-2.919	-2.911	-2.905	-2.896	-2.888	-2.879	-2.871	-2.861	-2.852	-2.842	-2.834	-2.822	-2.814	-2.804	-2.795	-2.785	-2.775	-2.766	-2.758	-2.749	-2.740	-2.732	-2.725	-2.720	-2.714	-2.708	-2.704	-2.700	-2.698	-2.695	-2.692	-2.692	-2.694	-2.695	-2.698	-2.700	-2.704	-2.710	-2.716	-2.722	-2.731	-2.741	-2.751	-2.762	-2.775	-2.788	-2.801	-2.818	-2.834	-2.850	-2.868	-2.886	-2.905	-2.925	-2.945	-2.966	-2.990	-3.011	-3.035	-3.058	-3.082	-3.106	-3.131	-3.155	-3.180	-3.205	-3.230	-3.255	-3.280	-3.305	-3.330	-3.355	-3.379	-3.402	-3.426	-3.449	-3.471	-3.492	-3.514	-3.535	-3.555	-3.575	-3.594	-3.611	-3.629	-3.644	-3.659	-3.674	-3.688	-3.700	-3.711	-3.721	-3.732	-3.740	-3.749	-3.755	-3.761	-3.768	-3.771	-3.775	-3.776	-3.779	-3.780	-3.780	-3.779	-3.778	-3.775	-3.772	-3.770	-3.766	-3.761	-3.756	-3.751	-3.746	-3.740	-3.734	-3.729	-3.722	-3.716	-3.710	-3.705	-3.698	-3.692	-3.688	-3.682	-3.679	-3.672	-3.669	-3.668	-3.664	-3.661	-3.660	-3.659	-3.659	-3.660	-3.661	-3.662	-3.666	-3.670	-3.675	-3.680	-3.686	-3.694	-3.702	-3.711	-3.721	-3.731	-3.742	-3.755	-3.768	-3.781	-3.795	-3.810	-3.825	-3.840	-3.858	-3.874	-3.891	-3.908	-3.926	-3.944	-3.962	-3.981	-3.999	-4.018	-4.035	-4.052	-4.070	-4.088	-4.104	-4.121	-4.136	-4.152	-4.166	-4.180	-4.192	-4.205	-4.216	-4.228	-4.236	-4.245	-4.254	-4.259	-4.265	-4.269	-4.271	-4.274	-4.275	-4.274	-4.272	-4.270	-4.265	-4.260	-4.254	-4.248	-4.239	-4.229	-4.219	-4.206	-4.195	-4.181	-4.168	-4.151	-4.136	-4.120	-4.104	-4.085	-4.068	-4.050	-4.031	-4.011	-3.994	-3.974	-3.954	-3.934	-3.915	-3.896	-3.876	-3.858	-3.839	-3.820	-3.802	-3.784	-3.768	-3.751	-3.736	-3.720	-3.706	-3.691	-3.679	-3.668	-3.656	-3.645	-3.635	-3.628	-3.620	-3.614	-3.606	-3.602	-3.598	-3.595	-3.594	-3.591	-3.591	-3.591	-3.594	-3.595	-3.599	-3.602	-3.608	-3.612	-3.619	-3.624	-3.631	-3.640	-3.648	-3.656	-3.665	-3.675	-3.684	-3.694	-3.705	-3.714	-3.725	-3.735	-3.746	-3.756	-3.766	-3.776	-3.786	-3.795	-3.804	-3.812	-3.821	-3.829	-3.836	-3.844	-3.850	-3.855	-3.860	-3.865	-3.869	-3.872	-3.874	-3.875	-3.876	-3.875	-3.875	-3.872	-3.870	-3.868	-3.861	-3.858	-3.850	-3.845	-3.838	-3.828	-3.819	-3.809	-3.798	-3.786	-3.775	-3.761	-3.748	-3.735	-3.720	-3.705	-3.689	-3.674	-3.658	-3.641	-3.625	-3.606	-3.590	-3.572	-3.556	-3.539	-3.520	-3.504	-3.486	-3.469	-3.452	-3.436	-3.420	-3.404	-3.390	-3.375	-3.360	-3.346	-3.334	-3.321	-3.309	-3.298	-3.289	-3.279	-3.269	-3.261	-3.255	-3.249	-3.244	-3.240	-3.238	-3.235	-3.235	-3.235	-3.235	-3.239	-3.241	-3.245	-3.250	-3.256	-3.264	-3.272	-3.282	-3.292	-3.302	-3.315	-3.329	-3.341	-3.356	-3.372	-3.389	-3.405	-3.422	-3.441	-3.460	-3.479	-3.498	-3.518	-3.539	-3.559	-3.580	-3.601	-3.621	-3.642	-3.662	-3.684	-3.705	-3.725	-3.745	-3.764	-3.784	-3.802	-3.821	-3.839	-3.855	-3.871	-3.888	-3.901	-3.915	-3.929	-3.940	-3.951	-3.961	-3.970	-3.979	-3.986	-3.991	-3.996	-4.000	-4.003	-4.004	-4.004	-4.004	-4.001	-3.999	-3.994	-3.990	-3.984	-3.978	-3.969	-3.960	-3.950	-3.939	-3.929	-3.916	-3.904	-3.890	-3.876	-3.862	-3.848	-3.831	-3.816	-3.801	-3.784	-3.769	-3.751	-3.736	-3.719	-3.704	-3.688	-3.671	-3.656	-3.640	-3.625	-3.610	-3.596	-3.582	-3.569	-3.556	-3.545	-3.535	-3.524	-3.514	-3.506	-3.498	-3.490	-3.484	-3.478	-3.472	-3.469	-3.465	-3.464	-3.462	-3.462	-3.462	-3.462	-3.465	-3.468	-3.470	-3.475	-3.480	-3.485	-3.492	-3.498	-3.505	-3.514	-3.521	-3.530	-3.539	-3.549	-3.558	-3.568	-3.576	-3.586	-3.596	-3.608	-3.616	-3.626	-3.636	-3.645	-3.655	-3.662	-3.672	-3.680	-3.688	-3.694	-3.700	-3.706	-3.710	-3.714	-3.718	-3.720	-3.721	-3.722	-3.722	-3.721	-3.719	-3.716	-3.711	-3.706	-3.700	-3.692	-3.685	-3.676	-3.665	-3.654	-3.642	-3.630	-3.615	-3.601	-3.584	-3.568	-3.550	-3.531	-3.512	-3.492	-3.471	-3.450	-3.429	-3.406	-3.384	-3.361	-3.336	-3.312	-3.288	-3.264	-3.239	-3.214	-3.189	-3.164	-3.139	-3.114	-3.090	-3.066	-3.042	-3.018	-2.995	-2.971	-2.949	-2.928	-2.905	-2.885	-2.864	-2.844	-2.825	-2.806	-2.789	-2.771	-2.755	-2.740	-2.725	-2.711	-2.698	-2.686	-2.674	-2.664	-2.654	-2.644	-2.636	-2.628	-2.622	-2.615	-2.610	-2.606	-2.601	-2.599	-2.595	-2.592	-2.591	-2.590	-2.590	-2.590	-2.590	-2.590	-2.592	-2.592	-2.594	-2.596	-2.598	-2.599	-2.600	-2.604	-2.604	-2.606	-2.606	-2.608	-2.609	-2.609	-2.609	-2.609	-2.609	-2.606	-2.605	-2.601	-2.599	-2.595	-2.590	-2.585	-2.579	-2.571	-2.562	-2.554	-2.544	-2.534	-2.521	-2.508	-2.494	-2.479	-2.462	-2.445	-2.428	-2.409	-2.389	-2.368	-2.345	-2.322	-2.300	-2.275	-2.250	-2.224	-2.198	-2.170	-2.142	-2.114	-2.085	-2.055	-2.026	-1.995	-1.965	-1.934	-1.904	-1.872	-1.844	-1.812	-1.782	-1.751	-1.722	-1.692	-1.664	-1.635	-1.608	-1.580	-1.554	-1.529	-1.505	-1.480	-1.456	-1.435	-1.414	-1.394	-1.374	-1.356	-1.339	-1.324	-1.309	-1.295	-1.282	-1.271	-1.260	-1.252	-1.244	-1.238	-1.230	-1.225	-1.222	-1.220	-1.218	-1.215	-1.216	-1.216	-1.219	-1.220	-1.222	-1.226	-1.230	-1.235	-1.240	-1.245	-1.251	-1.258	-1.264	-1.270	-1.278	-1.285	-1.291	-1.299	-1.306	-1.311	-1.319	-1.326	-1.331	-1.339	-1.344	-1.350	-1.355	-1.360	-1.365	-1.369	-1.372	-1.375	-1.378	-1.381	-1.381	-1.384	-1.384	-1.384	-1.384	-1.382	-1.380	-1.378	-1.375	-1.372	-1.368	-1.362	-1.358	-1.352	-1.346	-1.340	-1.332	-1.325	-1.316	-1.309	-1.300	-1.291	-1.281	-1.272	-1.262	-1.254	-1.242	-1.234	-1.222	-1.214	-1.204	-1.192	-1.184	-1.174	-1.164	-1.154	-1.145	-1.138	-1.129	-1.120	-1.114	-1.105	-1.100	-1.094	-1.089	-1.084	-1.080	-1.076	-1.075	-1.074	-1.074	-1.074	-1.075	-1.078	-1.080	-1.085	-1.090	-1.096	-1.102	-1.110	-1.120	-1.129	-1.140	-1.152	-1.165	-1.179	-1.195	-1.210	-1.228	-1.245	-1.262	-1.282	-1.302	-1.325	-1.346	-1.368	-1.391	-1.415	-1.439	-1.464	-1.489	-1.514	-1.540	-1.568	-1.592	-1.620	-1.646	-1.672	-1.700	-1.728	-1.754	-1.780	-1.806	-1.832	-1.859	-1.885	-1.909	-1.934	-1.958	-1.981	-2.004	-2.027	-2.049	-2.069	-2.090	-2.109	-2.129	-2.146	-2.164	-2.180	-2.194	-2.209	-2.224	-2.235	-2.248	-2.258	-2.268	-2.278	-2.286	-2.292	-2.300	-2.305	-2.310	-2.314	-2.318	-2.321	-2.322	-2.324	-2.325	-2.325	-2.325	-2.325	-2.324	-2.322	-2.321	-2.319	-2.316	-2.315	-2.312	-2.311	-2.309	-2.308	-2.305	-2.304	-2.302	-2.301	-2.300	-2.301	-2.300	-2.301	-2.304	-2.305	-2.309	-2.311	-2.316	-2.320	-2.328	-2.334	-2.341	-2.351	-2.359	-2.370	-2.381	-2.394	-2.408	-2.421	-2.436	-2.451	-2.469	-2.486	-2.505	-2.525	-2.546	-2.566	-2.588	-2.611	-2.634	-2.658	-2.681	-2.706	-2.731	-2.758	-2.784	-2.809	-2.835	-2.861	-2.888	-2.915	-2.941	-2.966	-2.992	-3.018	-3.044	-3.069	-3.094	-3.118	-3.141	-3.164	-3.186	-3.208	-3.228	-3.248	-3.266	-3.285	-3.302	-3.319	-3.334	-3.349	-3.361	-3.374	-3.385	-3.395	-3.404	-3.412	-3.420	-3.426	-3.431	-3.436	-3.439	-3.441	-3.442	-3.442	-3.442	-3.441	-3.439	-3.436	-3.432	-3.429	-3.425	-3.420	-3.414	-3.408	-3.401	-3.394	-3.388	-3.380	-3.372	-3.364	-3.356	-3.348	-3.340	-3.332	-3.324	-3.316	-3.309	-3.301	-3.295	-3.288	-3.281	-3.275	-3.270	-3.264	-3.260	-3.256	-3.251	-3.249	-3.246	-3.245	-3.244	-3.242	-3.244	-3.244	-3.245	-3.246	-3.249	-3.252	-3.256	-3.260	-3.266	-3.270	-3.276	-3.284	-3.290	-3.298	-3.305	-3.314	-3.322	-3.330	-3.340	-3.349	-3.359	-3.369	-3.379	-3.388	-3.398	-3.406	-3.416	-3.425	-3.435	-3.444	-3.452	-3.460	-3.466	-3.475	-3.481	-3.488	-3.492	-3.498	-3.500	-3.504	-3.506	-3.508	-3.508	-3.508	-3.508	-3.504	-3.501	-3.498	-3.491	-3.486	-3.478	-3.470	-3.460	-3.449	-3.438	-3.426	-3.411	-3.398	-3.380	-3.365	-3.346	-3.328	-3.309	-3.289	-3.266	-3.244	-3.222	-3.199	-3.174	-3.149	-3.124	-3.098	-3.071	-3.044	-3.018	-2.989	-2.962	-2.935	-2.906	-2.878	-2.850	-2.822	-2.795	-2.766	-2.740	-2.711	-2.685	-2.659	-2.632	-2.609	-2.584	-2.560	-2.536	-2.514	-2.492	-2.471	-2.452	-2.434	-2.415	-2.398	-2.382	-2.369	-2.354	-2.341	-2.331	-2.321	-2.312	-2.304	-2.299	-2.292	-2.289	-2.286	-2.285	-2.284	-2.285	-2.286	-2.291	-2.294	-2.300	-2.308	-2.314	-2.322	-2.332	-2.342	-2.354	-2.368	-2.380	-2.395	-2.409	-2.425	-2.440	-2.456	-2.474	-2.491	-2.510	-2.528	-2.546	-2.566	-2.585	-2.604	-2.622	-2.641	-2.661	-2.680	-2.699	-2.718	-2.735	-2.752	-2.770	-2.786	-2.802	-2.818	-2.834	-2.848	-2.860	-2.872	-2.885	-2.896	-2.906	-2.914	-2.921	-2.929	-2.935	-2.939	-2.942	-2.945	-2.946	-2.946	-2.945	-2.942	-2.940	-2.935	-2.929	-2.922	-2.915	-2.905	-2.895	-2.884	-2.871	-2.859	-2.844	-2.829	-2.814	-2.798	-2.780	-2.761	-2.744	-2.724	-2.706	-2.686	-2.665	-2.645	-2.625	-2.605	-2.584	-2.564	-2.542	-2.522	-2.502	-2.484	-2.464	-2.445	-2.426	-2.409	-2.392	-2.376	-2.360	-2.345	-2.331	-2.319	-2.306	-2.298	-2.286	-2.278	-2.271	-2.265	-2.259	-2.255	-2.252	-2.251	-2.251	-2.251	-2.254	-2.258	-2.261	-2.266	-2.274	-2.280	-2.289	-2.300	-2.310	-2.321	-2.334	-2.348	-2.362	-2.376	-2.391	-2.408	-2.424	-2.440	-2.458	-2.475	-2.491	-2.510	-2.528	-2.544	-2.561	-2.580	-2.596	-2.612	-2.628	-2.644	-2.659	-2.674	-2.688	-2.700	-2.712	-2.724	-2.735	-2.744	-2.752	-2.760	-2.768	-2.772	-2.776	-2.780	-2.782	-2.784	-2.784	-2.782	-2.781	-2.778	-2.772	-2.768	-2.760	-2.752	-2.744	-2.734	-2.724	-2.712	-2.700	-2.686	-2.672	-2.659	-2.642	-2.626	-2.610	-2.592	-2.576	-2.559	-2.540	-2.522	-2.504	-2.485	-2.465	-2.448	-2.428	-2.410	-2.391	-2.372	-2.355	-2.338	-2.320	-2.304	-2.288	-2.271	-2.256	-2.241	-2.228	-2.214	-2.201	-2.190	-2.179	-2.168	-2.158	-2.149	-2.140	-2.132	-2.126	-2.121	-2.116	-2.112	-2.109	-2.106	-2.104	-2.102	-2.102	-2.102	-2.104	-2.105	-2.106	-2.110	-2.112	-2.116	-2.119	-2.122	-2.128	-2.131	-2.136	-2.141	-2.146	-2.150	-2.156	-2.160	-2.165	-2.170	-2.172	-2.176	-2.180	-2.182	-2.185	-2.186	-2.188	-2.188	-2.188	-2.186	-2.184	-2.181	-2.179	-2.174	-2.168	-2.161	-2.152	-2.145	-2.135	-2.124	-2.111	-2.099	-2.085	-2.069	-2.054	-2.035	-2.018	-1.998	-1.978	-1.955	-1.932	-1.909	-1.884	-1.859	-1.832	-1.805	-1.778	-1.749	-1.719	-1.690	-1.660	-1.629	-1.596	-1.565	-1.532	-1.501	-1.469	-1.436	-1.404	-1.371	-1.338	-1.306	-1.274	-1.242	-1.211	-1.180	-1.150	-1.119	-1.091	-1.061	-1.034	-1.008	-0.981	-0.956	-0.932	-0.910	-0.888	-0.866	-0.848	-0.829	-0.812	-0.798	-0.784	-0.771	-0.760	-0.750	-0.741	-0.735	-0.730	-0.726	-0.725	-0.724	-0.724	-0.726	-0.731	-0.736	-0.742	-0.751	-0.761	-0.771	-0.784	-0.798	-0.812	-0.828	-0.845	-0.864	-0.882	-0.902	-0.924	-0.945	-0.969	-0.991	-1.015	-1.040	-1.065	-1.090	-1.116	-1.141	-1.169	-1.194	-1.220	-1.248	-1.272	-1.299	-1.324	-1.349	-1.372	-1.399	-1.421	-1.445	-1.468	-1.490	-1.511	-1.531	-1.551	-1.570	-1.589	-1.605	-1.622	-1.638	-1.652	-1.666	-1.679	-1.691	-1.702	-1.712	-1.721	-1.729	-1.736	-1.744	-1.750	-1.756	-1.760	-1.765	-1.768	-1.771	-1.772	-1.775	-1.776	-1.779	-1.780	-1.781	-1.782	-1.784	-1.785	-1.786	-1.788	-1.790	-1.791	-1.794	-1.798	-1.800	-1.804	-1.809	-1.814	-1.820	-1.826	-1.834	-1.841	-1.850	-1.858	-1.869	-1.880	-1.892	-1.904	-1.918	-1.932	-1.946	-1.964	-1.980	-1.998	-2.016	-2.034	-2.054	-2.075	-2.095	-2.116	-2.139	-2.161	-2.184	-2.208	-2.231	-2.254	-2.279	-2.302	-2.328	-2.351	-2.376	-2.400	-2.425	-2.449	-2.472	-2.496	-2.519	-2.541	-2.564	-2.585	-2.606	-2.628	-2.646	-2.665	-2.684	-2.701	-2.718	-2.734	-2.749	-2.764	-2.775	-2.789	-2.799	-2.809	-2.818	-2.826	-2.834	-2.840	-2.844	-2.849	-2.851	-2.852	-2.854	-2.854	-2.852	-2.850	-2.848	-2.844	-2.838	-2.831	-2.825	-2.816	-2.808	-2.798	-2.788	-2.776	-2.764	-2.751	-2.738	-2.724	-2.709	-2.692	-2.679	-2.662	-2.645	-2.628	-2.610	-2.592	-2.574	-2.555	-2.538	-2.518	-2.499	-2.480	-2.461	-2.442	-2.424	-2.405	-2.386	-2.368	-2.350	-2.331	-2.314	-2.296	-2.279	-2.264	-2.248	-2.232	-2.216	-2.202	-2.189	-2.176	-2.164	-2.151	-2.141	-2.131	-2.122	-2.114	-2.106	-2.100	-2.094	-2.089	-2.085	-2.082	-2.080	-2.079	-2.079	-2.079	-2.081	-2.082	-2.085	-2.090	-2.094	-2.100	-2.106	-2.114	-2.121	-2.130	-2.139	-2.148	-2.159	-2.169	-2.181	-2.192	-2.205	-2.218	-2.231	-2.244	-2.258	-2.271	-2.284	-2.298	-2.311	-2.325	-2.336	-2.350	-2.364	-2.375	-2.388	-2.399	-2.410	-2.420	-2.430	-2.440	-2.448	-2.456	-2.464	-2.469	-2.475	-2.479	-2.482	-2.485	-2.488	-2.489	-2.488	-2.485	-2.484	-2.480	-2.475	-2.469	-2.464	-2.455	-2.445	-2.436	-2.426	-2.412	-2.400	-2.386	-2.371	-2.355	-2.339	-2.321	-2.301	-2.282	-2.262	-2.241	-2.220	-2.196	-2.175	-2.151	-2.126	-2.102	-2.078	-2.052	-2.027	-2.000	-1.975	-1.949	-1.922	-1.896	-1.869	-1.844	-1.818	-1.791	-1.766	-1.740	-1.715	-1.691	-1.668	-1.644	-1.621	-1.599	-1.576	-1.556	-1.535	-1.516	-1.498	-1.480	-1.462	-1.448	-1.431	-1.418	-1.404	-1.391	-1.380	-1.369	-1.360	-1.351	-1.344	-1.338	-1.331	-1.326	-1.322	-1.320	-1.316	-1.315	-1.315	-1.315	-1.316	-1.318	-1.320	-1.322	-1.326	-1.329	-1.334	-1.338	-1.342	-1.348	-1.352	-1.358	-1.364	-1.369	-1.374	-1.378	-1.382	-1.386	-1.390	-1.394	-1.396	-1.398	-1.399	-1.399	-1.399	-1.396	-1.395	-1.392	-1.386	-1.381	-1.375	-1.368	-1.359	-1.348	-1.335	-1.322	-1.309	-1.292	-1.275	-1.256	-1.238	-1.215	-1.192	-1.170	-1.145	-1.118	-1.090	-1.062	-1.032	-1.001	-0.970	-0.938	-0.904	-0.870	-0.835	-0.800	-0.764	-0.729	-0.692	-0.656	-0.619	-0.582	-0.546	-0.510	-0.475	-0.439	-0.404	-0.370	-0.336	-0.304	-0.272	-0.242	-0.212	-0.185	-0.158	-0.132	-0.108	-0.085	-0.064	-0.044	-0.025	-0.009	0.005	0.019	0.030	0.040	0.049	0.055	0.059	0.062	0.064	0.062	0.061	0.059	0.054	0.048	0.041	0.032	0.022	0.011	0.000	-0.012	-0.025	-0.039	-0.054	-0.068	-0.084	-0.100	-0.115	-0.131	-0.146	-0.161	-0.176	-0.191	-0.206	-0.221	-0.234	-0.246	-0.259	-0.269	-0.279	-0.289	-0.296	-0.304	-0.309	-0.314	-0.318	-0.320	-0.321	-0.320	-0.319	-0.316	-0.311	-0.306	-0.300	-0.292	-0.282	-0.272	-0.261	-0.249	-0.236	-0.221	-0.206	-0.190	-0.175	-0.156	-0.139	-0.120	-0.101	-0.082	-0.062	-0.044	-0.022	-0.004	0.016	0.036	0.056	0.075	0.094	0.112	0.131	0.148	0.165	0.180	0.195	0.209	0.221	0.234	0.245	0.255	0.264	0.270	0.276	0.281	0.285	0.286	0.286	0.286	0.282	0.279	0.274	0.268	0.258	0.249	0.238	0.225	0.210	0.195	0.178	0.158	0.138	0.116	0.094	0.070	0.044	0.018	-0.010	-0.039	-0.069	-0.100	-0.131	-0.164	-0.198	-0.231	-0.266	-0.302	-0.338	-0.374	-0.412	-0.449	-0.486	-0.524	-0.561	-0.599	-0.638	-0.674	-0.711	-0.749	-0.785	-0.820	-0.856	-0.891	-0.926	-0.959	-0.992	-1.025	-1.055	-1.085	-1.115	-1.142	-1.169	-1.196	-1.220	-1.245	-1.266	-1.289	-1.308	-1.328	-1.344	-1.360	-1.375	-1.389	-1.401	-1.411	-1.421	-1.430	-1.438	-1.444	-1.448	-1.451	-1.455	-1.458	-1.459	-1.459	-1.459	-1.456	-1.455	-1.452	-1.450	-1.446	-1.444	-1.440	-1.435	-1.431	-1.426	-1.422	-1.418	-1.414	-1.410	-1.408	-1.405	-1.401	-1.400	-1.400	-1.399	-1.399	-1.401	-1.402	-1.406	-1.411	-1.416	-1.422	-1.430	-1.439	-1.450	-1.461	-1.474	-1.486	-1.502	-1.519	-1.536	-1.556	-1.576	-1.598	-1.621	-1.645	-1.671	-1.698	-1.725	-1.754	-1.784	-1.815	-1.848	-1.881	-1.915	-1.950	-1.986	-2.024	-2.060	-2.099	-2.138	-2.176	-2.215	-2.255	-2.294	-2.334	-2.374	-2.414	-2.455	-2.494	-2.534	-2.574	-2.612	-2.651	-2.689	-2.726	-2.762	-2.799	-2.834	-2.868	-2.901	-2.932	-2.964	-2.994	-3.022	-3.050	-3.075	-3.100	-3.122	-3.144	-3.165	-3.182	-3.199	-3.215	-3.228	-3.240	-3.250	-3.259	-3.265	-3.270	-3.274	-3.275	-3.276	-3.275	-3.271	-3.266	-3.260	-3.252	-3.242	-3.232	-3.220	-3.206	-3.192	-3.176	-3.160	-3.141	-3.122	-3.102	-3.081	-3.061	-3.039	-3.016	-2.992	-2.969	-2.944	-2.920	-2.896	-2.871	-2.848	-2.822	-2.798	-2.774	-2.750	-2.726	-2.702	-2.681	-2.659	-2.638	-2.616	-2.598	-2.578	-2.559	-2.541	-2.525	-2.509	-2.494	-2.480	-2.466	-2.455	-2.444	-2.434	-2.424	-2.415	-2.408	-2.401	-2.395	-2.390	-2.388	-2.382	-2.380	-2.379	-2.378	-2.378	-2.376	-2.376	-2.378	-2.379	-2.380	-2.381	-2.384	-2.385	-2.388	-2.390	-2.391	-2.392	-2.395	-2.396	-2.396	-2.398	-2.398	-2.398	-2.398	-2.396	-2.392	-2.391	-2.388	-2.384	-2.379	-2.374	-2.368	-2.361	-2.352	-2.344	-2.334	-2.325	-2.314	-2.301	-2.289	-2.275	-2.260	-2.245	-2.229	-2.212	-2.195	-2.178	-2.159	-2.140	-2.120	-2.100	-2.080	-2.059	-2.038	-2.016	-1.995	-1.972	-1.950	-1.928	-1.905	-1.884	-1.861	-1.840	-1.818	-1.795	-1.775	-1.754	-1.734	-1.714	-1.694	-1.675	-1.656	-1.639	-1.621	-1.605	-1.590	-1.576	-1.562	-1.549	-1.538	-1.526	-1.516	-1.508	-1.499	-1.492	-1.486	-1.480	-1.478	-1.474	-1.471	-1.471	-1.469	-1.470	-1.471	-1.474	-1.478	-1.481	-1.485	-1.491	-1.496	-1.502	-1.510	-1.518	-1.526	-1.534	-1.542	-1.552	-1.561	-1.570	-1.579	-1.589	-1.598	-1.605	-1.614	-1.622	-1.630	-1.638	-1.644	-1.651	-1.658	-1.661	-1.665	-1.669	-1.671	-1.672	-1.674	-1.672	-1.671	-1.670	-1.666	-1.661	-1.655	-1.648	-1.639	-1.630	-1.619	-1.608	-1.595	-1.580	-1.565	-1.548	-1.530	-1.510	-1.490	-1.469	-1.446	-1.422	-1.399	-1.374	-1.348	-1.320	-1.292	-1.265	-1.236	-1.208	-1.176	-1.148	-1.116	-1.086	-1.055	-1.024	-0.992	-0.962	-0.932	-0.901	-0.871	-0.842	-0.814	-0.785	-0.756	-0.729	-0.702	-0.678	-0.652	-0.629	-0.605	-0.584	-0.562	-0.544	-0.525	-0.509	-0.494	-0.479	-0.468	-0.456	-0.445	-0.436	-0.430	-0.425	-0.421	-0.419	-0.418	-0.418	-0.420	-0.424	-0.429	-0.435	-0.442	-0.451	-0.461	-0.474	-0.486	-0.500	-0.515	-0.531	-0.549	-0.568	-0.585	-0.605	-0.626	-0.648	-0.669	-0.690	-0.712	-0.736	-0.759	-0.782	-0.806	-0.829	-0.852	-0.876	-0.900	-0.922	-0.945	-0.968	-0.989	-1.009	-1.030	-1.050	-1.069	-1.088	-1.105	-1.121	-1.138	-1.151	-1.165	-1.176	-1.189	-1.199	-1.206	-1.215	-1.221	-1.226	-1.229	-1.232	-1.232	-1.231	-1.230	-1.228	-1.222	-1.218	-1.210	-1.201	-1.191	-1.180	-1.168	-1.152	-1.139	-1.122	-1.104	-1.085	-1.066	-1.045	-1.024	-1.001	-0.976	-0.952	-0.928	-0.901	-0.875	-0.848	-0.819	-0.791	-0.762	-0.732	-0.704	-0.674	-0.644	-0.614	-0.584	-0.555	-0.525	-0.495	-0.466	-0.436	-0.409	-0.381	-0.354	-0.328	-0.301	-0.275	-0.251	-0.228	-0.205	-0.184	-0.162	-0.142	-0.124	-0.108	-0.091	-0.075	-0.061	-0.049	-0.036	-0.026	-0.018	-0.009	-0.002	0.002	0.006	0.010	0.011	0.012	0.012	0.010	0.008	0.005	-0.001	-0.006	-0.012	-0.020	-0.029	-0.038	-0.046	-0.058	-0.069	-0.080	-0.092	-0.105	-0.119	-0.131	-0.146	-0.160	-0.174	-0.190	-0.204	-0.219	-0.234	-0.249	-0.264	-0.279	-0.292	-0.308	-0.321	-0.338	-0.351	-0.365	-0.379	-0.392	-0.405	-0.419	-0.431	-0.445	-0.458	-0.470	-0.481	-0.495	-0.506	-0.518	-0.530	-0.542	-0.554	-0.566	-0.578	-0.590	-0.601	-0.614	-0.625	-0.638	-0.651	-0.664	-0.678	-0.690	-0.704	-0.718	-0.732	-0.748	-0.764	-0.779	-0.795	-0.812	-0.830	-0.849	-0.866	-0.885	-0.905	-0.925	-0.945	-0.968	-0.989	-1.011	-1.034	-1.058	-1.081	-1.106	-1.132	-1.158	-1.182	-1.209	-1.235	-1.262	-1.291	-1.318	-1.345	-1.372	-1.401	-1.430	-1.458	-1.485	-1.512	-1.541	-1.569	-1.596	-1.624	-1.649	-1.675	-1.701	-1.726	-1.750	-1.775	-1.798	-1.820	-1.841	-1.861	-1.881	-1.900	-1.918	-1.934	-1.949	-1.962	-1.976	-1.988	-1.999	-2.007	-2.015	-2.022	-2.027	-2.030	-2.034	-2.034	-2.033	-2.031	-2.029	-2.022	-2.018	-2.010	-2.001	-1.990	-1.979	-1.965	-1.952	-1.936	-1.920	-1.902	-1.884	-1.865	-1.844	-1.822	-1.800	-1.778	-1.752	-1.729	-1.704	-1.679	-1.652	-1.626	-1.600	-1.575	-1.549	-1.522	-1.495	-1.469	-1.444	-1.419	-1.392	-1.369	-1.344	-1.319	-1.296	-1.275	-1.252	-1.232	-1.214	-1.194	-1.178	-1.160	-1.146	-1.131	-1.119	-1.108	-1.096	-1.089	-1.081	-1.075	-1.070	-1.068	-1.065	-1.065	-1.066	-1.068	-1.071	-1.076	-1.082	-1.090	-1.099	-1.110	-1.121	-1.134	-1.149	-1.164	-1.181	-1.198	-1.216	-1.235	-1.256	-1.278	-1.299	-1.321	-1.345	-1.369	-1.392	-1.418	-1.444	-1.468	-1.494	-1.520	-1.546	-1.572	-1.599	-1.625	-1.651	-1.676	-1.701	-1.728	-1.751	-1.776	-1.800	-1.822	-1.845	-1.868	-1.889	-1.909	-1.930	-1.948	-1.966	-1.984	-2.000	-2.015	-2.030	-2.044	-2.056	-2.069	-2.079	-2.090	-2.099	-2.106	-2.114	-2.120	-2.125	-2.130	-2.134	-2.136	-2.139	-2.140	-2.141	-2.141	-2.141	-2.140	-2.138	-2.136	-2.134	-2.131	-2.129	-2.126	-2.124	-2.120	-2.118	-2.112	-2.111	-2.108	-2.105	-2.104	-2.101	-2.100	-2.099	-2.099	-2.099	-2.100	-2.101	-2.105	-2.109	-2.112	-2.119	-2.125	-2.132	-2.142	-2.151	-2.164	-2.176	-2.189	-2.204	-2.220	-2.238	-2.256	-2.278	-2.298	-2.320	-2.344	-2.369	-2.394	-2.420	-2.449	-2.478	-2.508	-2.538	-2.569	-2.601	-2.635	-2.668	-2.702	-2.738	-2.771	-2.806	-2.841	-2.878	-2.912	-2.948	-2.984	-3.018	-3.051	-3.085	-3.118	-3.150	-3.181	-3.211	-3.241	-3.268	-3.295	-3.320	-3.344	-3.366	-3.388	-3.406	-3.424	-3.440	-3.454	-3.466	-3.475	-3.484	-3.491	-3.494	-3.498	-3.498	-3.495	-3.492	-3.485	-3.478	-3.469	-3.456	-3.444	-3.429	-3.411	-3.394	-3.374	-3.352	-3.329	-3.304	-3.279	-3.254	-3.225	-3.196	-3.168	-3.136	-3.106	-3.075	-3.042	-3.010	-2.978	-2.945	-2.914	-2.880	-2.849	-2.816	-2.784	-2.754	-2.722	-2.692	-2.664	-2.635	-2.608	-2.580	-2.554	-2.529	-2.505	-2.482	-2.461	-2.441	-2.421	-2.404	-2.388	-2.372	-2.359	-2.346	-2.335	-2.325	-2.316	-2.309	-2.304	-2.298	-2.295	-2.291	-2.291	-2.291	-2.292	-2.295	-2.299	-2.302	-2.309	-2.315	-2.322	-2.331	-2.340	-2.349	-2.360	-2.370	-2.382	-2.394	-2.408	-2.420	-2.434	-2.448	-2.462	-2.478	-2.492	-2.508	-2.522	-2.539	-2.552	-2.569	-2.585	-2.600	-2.614	-2.629	-2.644	-2.659	-2.674	-2.688	-2.702	-2.715	-2.728	-2.740	-2.752	-2.764	-2.775	-2.785	-2.795	-2.804	-2.812	-2.821	-2.828	-2.834	-2.840	-2.845	-2.849	-2.852	-2.855	-2.858	-2.859	-2.859	-2.859	-2.858	-2.856	-2.852	-2.850	-2.845	-2.841	-2.836	-2.830	-2.824	-2.818	-2.810	-2.801	-2.794	-2.785	-2.778	-2.769	-2.759	-2.750	-2.741	-2.732	-2.724	-2.714	-2.705	-2.696	-2.689	-2.681	-2.674	-2.669	-2.662	-2.658	-2.652	-2.649	-2.648	-2.645	-2.645	-2.645	-2.645	-2.646	-2.650	-2.654	-2.659	-2.665	-2.672	-2.681	-2.691	-2.702	-2.714	-2.728	-2.741	-2.756	-2.772	-2.790	-2.808	-2.826	-2.846	-2.866	-2.886	-2.909	-2.930	-2.954	-2.975	-2.999	-3.021	-3.045	-3.070	-3.091	-3.115	-3.139	-3.160	-3.182	-3.204	-3.225	-3.245	-3.262	-3.281	-3.298	-3.314	-3.328	-3.341	-3.352	-3.364	-3.372	-3.380	-3.386	-3.391	-3.392	-3.394	-3.392	-3.390	-3.384	-3.379	-3.370	-3.360	-3.349	-3.335	-3.319	-3.302	-3.284	-3.264	-3.240	-3.218	-3.192	-3.165	-3.138	-3.106	-3.076	-3.045	-3.011	-2.978	-2.942	-2.906	-2.870	-2.831	-2.794	-2.755	-2.718	-2.678	-2.638	-2.600	-2.560	-2.520	-2.482	-2.444	-2.405	-2.369	-2.332	-2.296	-2.262	-2.228	-2.195	-2.162	-2.132	-2.104	-2.076	-2.049	-2.025	-2.000	-1.980	-1.959	-1.940	-1.925	-1.910	-1.896	-1.886	-1.876	-1.869	-1.862	-1.860	-1.858	-1.859	-1.860	-1.865	-1.870	-1.876	-1.886	-1.896	-1.910	-1.922	-1.939	-1.956	-1.975	-1.994	-2.015	-2.039	-2.061	-2.085	-2.111	-2.138	-2.165	-2.192	-2.221	-2.251	-2.280	-2.310	-2.340	-2.370	-2.400	-2.431	-2.461	-2.491	-2.521	-2.550	-2.580	-2.609	-2.636	-2.664	-2.691	-2.716	-2.741	-2.766	-2.790	-2.812	-2.835	-2.855	-2.874	-2.892	-2.910	-2.926	-2.941	-2.956	-2.969	-2.982	-2.994	-3.004	-3.014	-3.022	-3.030	-3.038	-3.044	-3.049	-3.054	-3.059	-3.062	-3.065	-3.069	-3.072	-3.075	-3.078	-3.079	-3.081	-3.084	-3.085	-3.088	-3.090	-3.092	-3.096	-3.100	-3.104	-3.109	-3.115	-3.120	-3.126	-3.134	-3.142	-3.150	-3.160	-3.171	-3.182	-3.195	-3.208	-3.222	-3.239	-3.255	-3.272	-3.291	-3.310	-3.330	-3.351	-3.374	-3.398	-3.422	-3.448	-3.472	-3.500	-3.528	-3.556	-3.586	-3.616	-3.646	-3.678	-3.710	-3.742	-3.775	-3.808	-3.842	-3.878	-3.910	-3.945	-3.980	-4.015	-4.050	-4.085	-4.120	-4.155	-4.189	-4.222	-4.256	-4.290	-4.324	-4.356	-4.388	-4.420	-4.451	-4.481	-4.510	-4.539	-4.565	-4.592	-4.619	-4.642	-4.666	-4.688	-4.709	-4.729	-4.746	-4.764	-4.781	-4.795	-4.808	-4.819	-4.830	-4.838	-4.845	-4.850	-4.854	-4.858	-4.858	-4.858	-4.854	-4.851	-4.845	-4.839	-4.830	-4.820	-4.809	-4.798	-4.782	-4.768	-4.751	-4.734	-4.715	-4.696	-4.675	-4.655	-4.631	-4.610	-4.586	-4.561	-4.536	-4.511	-4.488	-4.461	-4.435	-4.411	-4.385	-4.360	-4.335	-4.311	-4.286	-4.264	-4.240	-4.219	-4.198	-4.178	-4.158	-4.141	-4.122	-4.108	-4.094	-4.080	-4.069	-4.058	-4.050	-4.043	-4.037	-4.034	-4.031	-4.030	-4.032	-4.034	-4.039	-4.045	-4.052	-4.062	-4.074	-4.085	-4.099	-4.115	-4.132	-4.150	-4.170	-4.191	-4.212	-4.236	-4.259	-4.284	-4.311	-4.338	-4.364	-4.392	-4.420	-4.448	-4.478	-4.506	-4.536	-4.564	-4.594	-4.621	-4.650	-4.678	-4.705	-4.732	-4.758	-4.782	-4.808	-4.831	-4.854	-4.875	-4.896	-4.915	-4.932	-4.950	-4.966	-4.980	-4.992	-5.004	-5.015	-5.022	-5.030	-5.035	-5.039	-5.042	-5.044	-5.044	-5.042	-5.040	-5.036	-5.031	-5.025	-5.019	-5.009	-5.000	-4.989	-4.978	-4.966	-4.952	-4.940	-4.926	-4.911	-4.896	-4.881	-4.866	-4.850	-4.835	-4.819	-4.802	-4.788	-4.774	-4.759	-4.745	-4.731	-4.719	-4.708	-4.695	-4.685	-4.676	-4.668	-4.660	-4.654	-4.650	-4.646	-4.642	-4.641	-4.642	-4.642	-4.646	-4.650	-4.655	-4.662	-4.670	-4.680	-4.691	-4.704	-4.716	-4.732	-4.748	-4.764	-4.782	-4.802	-4.822	-4.844	-4.865	-4.888	-4.910	-4.934	-4.959	-4.984	-5.009	-5.034	-5.059	-5.085	-5.110	-5.135	-5.160	-5.184	-5.209	-5.231	-5.255	-5.278	-5.299	-5.319	-5.339	-5.356	-5.372	-5.389	-5.405	-5.418	-5.430	-5.439	-5.449	-5.455	-5.461	-5.464	-5.466	-5.466	-5.465	-5.461	-5.456	-5.449	-5.439	-5.429	-5.415	-5.401	-5.385	-5.368	-5.348	-5.326	-5.302	-5.278	-5.251	-5.222	-5.194	-5.161	-5.130	-5.095	-5.060	-5.025	-4.986	-4.948	-4.909	-4.869	-4.829	-4.786	-4.745	-4.701	-4.659	-4.615	-4.571	-4.528	-4.484	-4.439	-4.396	-4.354	-4.310	-4.268	-4.226	-4.185	-4.144	-4.104	-4.065	-4.026	-3.991	-3.955	-3.920	-3.888	-3.855	-3.824	-3.796	-3.768	-3.741	-3.718	-3.695	-3.672	-3.654	-3.636	-3.620	-3.605	-3.592	-3.581	-3.571	-3.565	-3.558	-3.554	-3.551	-3.550	-3.549	-3.551	-3.554	-3.558	-3.564	-3.570	-3.578	-3.586	-3.596	-3.606	-3.618	-3.629	-3.641	-3.654	-3.668	-3.681	-3.695	-3.708	-3.721	-3.735	-3.749	-3.761	-3.774	-3.786	-3.798	-3.808	-3.818	-3.826	-3.835	-3.842	-3.849	-3.852	-3.856	-3.859	-3.859	-3.859	-3.858	-3.855	-3.850	-3.844	-3.838	-3.829	-3.819	-3.808	-3.796	-3.782	-3.766	-3.751	-3.732	-3.714	-3.695	-3.675	-3.652	-3.632	-3.608	-3.585	-3.561	-3.538	-3.512	-3.488	-3.462	-3.438	-3.412	-3.388	-3.364	-3.339	-3.315	-3.291	-3.269	-3.248	-3.228	-3.206	-3.189	-3.171	-3.154	-3.139	-3.124	-3.111	-3.100	-3.090	-3.082	-3.075	-3.070	-3.066	-3.062	-3.061	-3.064	-3.066	-3.069	-3.075	-3.082	-3.091	-3.101	-3.112	-3.125	-3.139	-3.154	-3.170	-3.188	-3.206	-3.226	-3.246	-3.268	-3.290	-3.311	-3.335	-3.359	-3.384	-3.408	-3.432	-3.456	-3.481	-3.506	-3.530	-3.555	-3.580	-3.604	-3.626	-3.650	-3.671	-3.692	-3.714	-3.732	-3.752	-3.770	-3.788	-3.802	-3.818	-3.831	-3.841	-3.854	-3.862	-3.870	-3.876	-3.881	-3.884	-3.886	-3.888	-3.886	-3.882	-3.878	-3.871	-3.864	-3.854	-3.842	-3.831	-3.815	-3.799	-3.781	-3.762	-3.742	-3.720	-3.696	-3.670	-3.645	-3.616	-3.586	-3.556	-3.525	-3.491	-3.458	-3.422	-3.386	-3.350	-3.312	-3.274	-3.236	-3.195	-3.155	-3.116	-3.075	-3.035	-2.992	-2.951	-2.910	-2.870	-2.829	-2.789	-2.749	-2.709	-2.670	-2.631	-2.595	-2.558	-2.521	-2.486	-2.452	-2.420	-2.389	-2.358	-2.329	-2.300	-2.275	-2.249	-2.226	-2.204	-2.185	-2.166	-2.149	-2.134	-2.120	-2.108	-2.098	-2.089	-2.081	-2.075	-2.071	-2.070	-2.069	-2.070	-2.072	-2.076	-2.081	-2.089	-2.096	-2.105	-2.116	-2.128	-2.140	-2.154	-2.168	-2.184	-2.199	-2.215	-2.232	-2.250	-2.268	-2.285	-2.304	-2.322	-2.341	-2.359	-2.378	-2.395	-2.412	-2.430	-2.446	-2.462	-2.478	-2.492	-2.508	-2.520	-2.532	-2.544	-2.554	-2.564	-2.572	-2.580	-2.588	-2.592	-2.598	-2.600	-2.602	-2.604	-2.604	-2.602	-2.601	-2.599	-2.594	-2.590	-2.585	-2.579	-2.572	-2.565	-2.556	-2.549	-2.540	-2.531	-2.521	-2.511	-2.502	-2.492	-2.482	-2.474	-2.464	-2.455	-2.445	-2.439	-2.430	-2.422	-2.416	-2.411	-2.406	-2.402	-2.399	-2.398	-2.398	-2.396	-2.399	-2.400	-2.405	-2.409	-2.416	-2.424	-2.432	-2.442	-2.454	-2.466	-2.480	-2.495	-2.512	-2.530	-2.549	-2.569	-2.590	-2.611	-2.634	-2.658	-2.682	-2.708	-2.734	-2.759	-2.786	-2.812	-2.840	-2.868	-2.896	-2.924	-2.951	-2.979	-3.006	-3.034	-3.060	-3.085	-3.111	-3.136	-3.159	-3.182	-3.204	-3.224	-3.244	-3.261	-3.278	-3.294	-3.308	-3.320	-3.331	-3.340	-3.348	-3.354	-3.358	-3.360	-3.360	-3.360	-3.356	-3.352	-3.346	-3.338	-3.328	-3.315	-3.302	-3.288	-3.270	-3.251	-3.232	-3.210	-3.188	-3.164	-3.138	-3.111	-3.084	-3.054	-3.025	-2.994	-2.962	-2.929	-2.896	-2.862	-2.829	-2.794	-2.759	-2.724	-2.688	-2.652	-2.618	-2.581	-2.546	-2.512	-2.478	-2.444	-2.410	-2.378	-2.345	-2.312	-2.282	-2.252	-2.225	-2.196	-2.169	-2.144	-2.120	-2.096	-2.074	-2.054	-2.034	-2.015	-1.999	-1.982	-1.969	-1.956	-1.945	-1.935	-1.925	-1.918	-1.911	-1.908	-1.904	-1.901	-1.901	-1.901	-1.904	-1.906	-1.910	-1.916	-1.922	-1.930	-1.940	-1.949	-1.960	-1.970	-1.982	-1.995	-2.009	-2.024	-2.038	-2.054	-2.069	-2.085	-2.101	-2.119	-2.134	-2.151	-2.169	-2.186	-2.202	-2.220	-2.235	-2.252	-2.268	-2.284	-2.300	-2.314	-2.328	-2.341	-2.355	-2.366	-2.379	-2.389	-2.399	-2.408	-2.415	-2.422	-2.429	-2.434	-2.438	-2.441	-2.442	-2.444	-2.444	-2.442	-2.441	-2.436	-2.432	-2.426	-2.419	-2.411	-2.402	-2.392	-2.381	-2.369	-2.356	-2.342	-2.328	-2.312	-2.295	-2.279	-2.260	-2.241	-2.222	-2.204	-2.184	-2.162	-2.142	-2.121	-2.100	-2.079	-2.056	-2.036	-2.015	-1.992	-1.972	-1.952	-1.931	-1.911	-1.894	-1.874	-1.856	-1.839	-1.822	-1.806	-1.791	-1.779	-1.765	-1.754	-1.742	-1.732	-1.725	-1.718	-1.711	-1.706	-1.702	-1.700	-1.699	-1.700	-1.700	-1.704	-1.708	-1.711	-1.718	-1.725	-1.732	-1.742	-1.752	-1.764	-1.776	-1.789	-1.804	-1.818	-1.834	-1.849	-1.865	-1.882	-1.899	-1.918	-1.935	-1.952	-1.971	-1.989	-2.006	-2.022	-2.041	-2.058	-2.075	-2.090	-2.105	-2.120	-2.132	-2.146	-2.158	-2.168	-2.178	-2.185	-2.192	-2.199	-2.204	-2.206	-2.209	-2.210	-2.209	-2.206	-2.201	-2.196	-2.189	-2.180	-2.170	-2.158	-2.144	-2.130	-2.114	-2.096	-2.076	-2.056	-2.034	-2.010	-1.986	-1.961	-1.934	-1.906	-1.879	-1.849	-1.819	-1.788	-1.756	-1.724	-1.691	-1.659	-1.625	-1.592	-1.559	-1.526	-1.492	-1.461	-1.429	-1.396	-1.365	-1.334	-1.305	-1.275	-1.248	-1.219	-1.194	-1.168	-1.145	-1.122	-1.100	-1.080	-1.061	-1.045	-1.030	-1.016	-1.004	-0.992	-0.984	-0.976	-0.971	-0.966	-0.964	-0.964	-0.964	-0.966	-0.970	-0.976	-0.984	-0.992	-1.002	-1.014	-1.028	-1.041	-1.056	-1.072	-1.090	-1.109	-1.129	-1.149	-1.170	-1.192	-1.215	-1.238	-1.260	-1.285	-1.309	-1.332	-1.358	-1.382	-1.406	-1.431	-1.455	-1.479	-1.501	-1.525	-1.548	-1.569	-1.590	-1.611	-1.631	-1.651	-1.669	-1.686	-1.701	-1.718	-1.731	-1.744	-1.756	-1.768	-1.776	-1.785	-1.792	-1.799	-1.804	-1.808	-1.810	-1.812	-1.811	-1.811	-1.809	-1.806	-1.802	-1.798	-1.791	-1.785	-1.776	-1.768	-1.759	-1.749	-1.738	-1.726	-1.715	-1.702	-1.690	-1.678	-1.665	-1.651	-1.639	-1.625	-1.612	-1.600	-1.588	-1.575	-1.564	-1.554	-1.542	-1.532	-1.522	-1.515	-1.508	-1.500	-1.495	-1.490	-1.485	-1.482	-1.481	-1.481	-1.481	-1.484	-1.488	-1.491	-1.499	-1.505	-1.514	-1.524	-1.534	-1.546	-1.560	-1.574	-1.590	-1.608	-1.625	-1.645	-1.665	-1.685	-1.708	-1.730	-1.754	-1.779	-1.804	-1.830	-1.856	-1.884	-1.910	-1.939	-1.966	-1.994	-2.021	-2.050	-2.079	-2.106	-2.132	-2.161	-2.189	-2.215	-2.241	-2.266	-2.291	-2.315	-2.338	-2.360	-2.382	-2.404	-2.424	-2.441	-2.460	-2.476	-2.491	-2.505	-2.519	-2.530	-2.540	-2.550	-2.559	-2.565	-2.570	-2.575	-2.578	-2.579	-2.580	-2.580	-2.578	-2.574	-2.570	-2.565	-2.559	-2.551	-2.544	-2.535	-2.525	-2.514	-2.502	-2.491	-2.478	-2.465	-2.451	-2.438	-2.421	-2.408	-2.391	-2.376	-2.359	-2.344	-2.328	-2.311	-2.298	-2.281	-2.265	-2.250	-2.235	-2.221	-2.208	-2.195	-2.182	-2.170	-2.159	-2.148	-2.138	-2.129	-2.120	-2.112	-2.106	-2.101	-2.096	-2.092	-2.089	-2.089	-2.088	-2.089	-2.089	-2.092	-2.096	-2.100	-2.105	-2.111	-2.119	-2.129	-2.138	-2.149	-2.160	-2.171	-2.185	-2.199	-2.212	-2.228	-2.244	-2.260	-2.276	-2.292	-2.311	-2.328	-2.345	-2.364	-2.382	-2.400	-2.419	-2.436	-2.454	-2.472	-2.489	-2.505	-2.521	-2.538	-2.552	-2.568	-2.581	-2.594	-2.605	-2.616	-2.626	-2.635	-2.642	-2.650	-2.656	-2.661	-2.665	-2.668	-2.669	-2.669	-2.668	-2.665	-2.662	-2.659	-2.654	-2.646	-2.639	-2.631	-2.621	-2.610	-2.600	-2.588	-2.574	-2.561	-2.546	-2.531	-2.515	-2.500	-2.484	-2.466	-2.450	-2.432	-2.415	-2.398	-2.381	-2.362	-2.346	-2.329	-2.314	-2.296	-2.280	-2.266	-2.251	-2.238	-2.225	-2.211	-2.200	-2.190	-2.179	-2.171	-2.162	-2.155	-2.150	-2.145	-2.142	-2.140	-2.139	-2.140	-2.140	-2.144	-2.148	-2.154	-2.159	-2.166	-2.176	-2.186	-2.199	-2.211	-2.224	-2.240	-2.255	-2.272	-2.290	-2.309	-2.330	-2.350	-2.372	-2.395	-2.419	-2.442	-2.468	-2.492	-2.518	-2.544	-2.570	-2.596	-2.622	-2.649	-2.675	-2.702	-2.729	-2.755	-2.781	-2.806	-2.831	-2.855	-2.879	-2.900	-2.922	-2.942	-2.964	-2.981	-2.999	-3.015	-3.030	-3.044	-3.055	-3.066	-3.074	-3.082	-3.088	-3.091	-3.094	-3.094	-3.092	-3.089	-3.084	-3.078	-3.069	-3.059	-3.045	-3.031	-3.016	-2.999	-2.979	-2.958	-2.935	-2.911	-2.885	-2.859	-2.830	-2.800	-2.769	-2.738	-2.705	-2.670	-2.635	-2.600	-2.564	-2.526	-2.490	-2.452	-2.415	-2.378	-2.339	-2.302	-2.266	-2.229	-2.192	-2.158	-2.122	-2.089	-2.055	-2.024	-1.991	-1.962	-1.932	-1.905	-1.878	-1.852	-1.829	-1.808	-1.786	-1.768	-1.750	-1.734	-1.719	-1.705	-1.694	-1.685	-1.676	-1.669	-1.664	-1.660	-1.656	-1.656	-1.656	-1.658	-1.660	-1.662	-1.669	-1.674	-1.680	-1.688	-1.696	-1.705	-1.715	-1.724	-1.735	-1.746	-1.758	-1.769	-1.780	-1.792	-1.804	-1.816	-1.828	-1.839	-1.850	-1.860	-1.871	-1.881	-1.890	-1.899	-1.908	-1.915	-1.921	-1.928	-1.934	-1.939	-1.942	-1.945	-1.948	-1.949	-1.950	-1.950	-1.949	-1.948	-1.946	-1.942	-1.939	-1.935	-1.929	-1.922	-1.916	-1.909	-1.900	-1.891	-1.882	-1.872	-1.862	-1.852	-1.840	-1.829	-1.818	-1.805	-1.794	-1.781	-1.769	-1.756	-1.744	-1.732	-1.721	-1.709	-1.698	-1.686	-1.675	-1.665	-1.656	-1.648	-1.639	-1.630	-1.624	-1.616	-1.611	-1.608	-1.602	-1.600	-1.598	-1.598	-1.598	-1.599	-1.600	-1.604	-1.608	-1.614	-1.621	-1.629	-1.638	-1.649	-1.660	-1.672	-1.686	-1.702	-1.718	-1.736	-1.754	-1.774	-1.794	-1.816	-1.839	-1.862	-1.886	-1.911	-1.939	-1.965	-1.992	-2.020	-2.049	-2.079	-2.108	-2.139	-2.169	-2.200	-2.231	-2.262	-2.294	-2.326	-2.358	-2.388	-2.420	-2.451	-2.480	-2.511	-2.542	-2.571	-2.600	-2.628	-2.655	-2.682	-2.708	-2.732	-2.758	-2.781	-2.804	-2.825	-2.846	-2.865	-2.882	-2.899	-2.915	-2.930	-2.942	-2.955	-2.965	-2.975	-2.982	-2.989	-2.995	-2.999	-3.001	-3.004	-3.004	-3.004	-3.001	-2.999	-2.994	-2.988	-2.981	-2.974	-2.965	-2.955	-2.944	-2.934	-2.921	-2.909	-2.895	-2.881	-2.865	-2.849	-2.834	-2.818	-2.801	-2.784	-2.768	-2.750	-2.732	-2.716	-2.699	-2.681	-2.665	-2.648	-2.631	-2.616	-2.600	-2.585	-2.570	-2.556	-2.542	-2.530	-2.519	-2.508	-2.496	-2.488	-2.479	-2.471	-2.465	-2.459	-2.452	-2.449	-2.445	-2.444	-2.442	-2.441	-2.442	-2.444	-2.446	-2.450	-2.452	-2.459	-2.464	-2.470	-2.476	-2.484	-2.492	-2.501	-2.510	-2.520	-2.530	-2.540	-2.551	-2.562	-2.572	-2.584	-2.595	-2.605	-2.618	-2.628	-2.638	-2.648	-2.658	-2.666	-2.675	-2.682	-2.690	-2.698	-2.704	-2.710	-2.714	-2.718	-2.721	-2.722	-2.724	-2.724	-2.724	-2.721	-2.719	-2.715	-2.710	-2.705	-2.698	-2.690	-2.681	-2.671	-2.660	-2.649	-2.636	-2.622	-2.608	-2.594	-2.578	-2.560	-2.544	-2.525	-2.506	-2.488	-2.468	-2.449	-2.428	-2.408	-2.386	-2.365	-2.344	-2.324	-2.302	-2.281	-2.260	-2.240	-2.220	-2.199	-2.180	-2.161	-2.142	-2.125	-2.108	-2.090	-2.074	-2.059	-2.044	-2.031	-2.018	-2.006	-1.996	-1.986	-1.978	-1.971	-1.964	-1.958	-1.954	-1.951	-1.949	-1.948	-1.948	-1.949	-1.950	-1.954	-1.959	-1.962	-1.969	-1.975	-1.984	-1.992	-2.001	-2.010	-2.021	-2.034	-2.045	-2.058	-2.070	-2.082	-2.096	-2.109	-2.122	-2.138	-2.150	-2.164	-2.178	-2.190	-2.204	-2.215	-2.228	-2.239	-2.250	-2.259	-2.269	-2.278	-2.285	-2.292	-2.299	-2.302	-2.306	-2.309	-2.310	-2.311	-2.310	-2.308	-2.304	-2.300	-2.292	-2.286	-2.276	-2.266	-2.255	-2.242	-2.229	-2.214	-2.198	-2.180	-2.161	-2.141	-2.121	-2.099	-2.076	-2.052	-2.029	-2.004	-1.978	-1.952	-1.925	-1.899	-1.871	-1.842	-1.815	-1.786	-1.759	-1.730	-1.702	-1.675	-1.649	-1.621	-1.596	-1.570	-1.546	-1.521	-1.499	-1.476	-1.456	-1.436	-1.418	-1.399	-1.382	-1.369	-1.355	-1.342	-1.332	-1.324	-1.316	-1.311	-1.305	-1.304	-1.302	-1.304	-1.306	-1.309	-1.315	-1.322	-1.331	-1.340	-1.354	-1.365	-1.380	-1.396	-1.412	-1.431	-1.450	-1.471	-1.492	-1.515	-1.539	-1.562	-1.588	-1.612	-1.639	-1.665	-1.691	-1.719	-1.746	-1.774	-1.800	-1.828	-1.854	-1.880	-1.905	-1.931	-1.956	-1.980	-2.004	-2.026	-2.047	-2.068	-2.088	-2.106	-2.122	-2.139	-2.154	-2.166	-2.178	-2.189	-2.196	-2.204	-2.209	-2.212	-2.216	-2.215	-2.215	-2.211	-2.208	-2.201	-2.192	-2.184	-2.172	-2.159	-2.145	-2.129	-2.112	-2.092	-2.072	-2.050	-2.029	-2.002	-1.979	-1.952	-1.924	-1.896	-1.866	-1.838	-1.806	-1.776	-1.744	-1.712	-1.679	-1.646	-1.614	-1.581	-1.549	-1.516	-1.484	-1.452	-1.422	-1.391	-1.361	-1.332	-1.304	-1.276	-1.250	-1.225	-1.201	-1.179	-1.156	-1.136	-1.119	-1.100	-1.085	-1.071	-1.059	-1.048	-1.038	-1.030	-1.024	-1.020	-1.018	-1.015	-1.016	-1.018	-1.021	-1.026	-1.032	-1.041	-1.051	-1.062	-1.074	-1.089	-1.102	-1.119	-1.136	-1.154	-1.172	-1.192	-1.212	-1.234	-1.255	-1.278	-1.300	-1.322	-1.345	-1.369	-1.391	-1.414	-1.436	-1.458	-1.481	-1.501	-1.522	-1.544	-1.562	-1.581	-1.599	-1.616	-1.631	-1.648	-1.661	-1.674	-1.685	-1.694	-1.704	-1.711	-1.718	-1.721	-1.725	-1.726	-1.728	-1.726	-1.724	-1.719	-1.714	-1.706	-1.698	-1.688	-1.678	-1.664	-1.651	-1.635	-1.619	-1.601	-1.582	-1.564	-1.542	-1.520	-1.499	-1.475	-1.451	-1.426	-1.400	-1.375	-1.349	-1.322	-1.295	-1.270	-1.241	-1.215	-1.188	-1.161	-1.134	-1.108	-1.082	-1.055	-1.030	-1.006	-0.982	-0.959	-0.936	-0.915	-0.895	-0.874	-0.856	-0.838	-0.820	-0.805	-0.791	-0.778	-0.765	-0.755	-0.745	-0.738	-0.730	-0.724	-0.719	-0.716	-0.714	-0.714	-0.714	-0.715	-0.718	-0.721	-0.728	-0.734	-0.741	-0.749	-0.759	-0.768	-0.779	-0.790	-0.802	-0.816	-0.830	-0.844	-0.858	-0.872	-0.889	-0.904	-0.919	-0.935	-0.950	-0.966	-0.981	-0.996	-1.011	-1.026	-1.041	-1.054	-1.068	-1.080	-1.092	-1.104	-1.115	-1.124	-1.134	-1.141	-1.148	-1.154	-1.160	-1.164	-1.168	-1.169	-1.170	-1.170	-1.169	-1.168	-1.164	-1.159	-1.154	-1.148	-1.139	-1.131	-1.122	-1.112	-1.100	-1.089	-1.076	-1.062	-1.049	-1.035	-1.019	-1.004	-0.989	-0.972	-0.956	-0.940	-0.924	-0.908	-0.890	-0.874	-0.859	-0.842	-0.829	-0.814	-0.800	-0.788	-0.774	-0.762	-0.751	-0.742	-0.734	-0.725	-0.719	-0.714	-0.710	-0.709	-0.708	-0.708	-0.710	-0.712	-0.718	-0.724	-0.732	-0.741	-0.752	-0.766	-0.780	-0.795	-0.811	-0.831	-0.851	-0.872	-0.895	-0.919	-0.942	-0.969	-0.995	-1.024	-1.051	-1.082	-1.111	-1.142	-1.174	-1.206	-1.239	-1.270	-1.301	-1.334	-1.366	-1.398	-1.429	-1.460	-1.491	-1.520	-1.550	-1.579	-1.605	-1.631	-1.658	-1.681	-1.705	-1.726	-1.745	-1.765	-1.781	-1.798	-1.812	-1.825	-1.836	-1.846	-1.854	-1.860	-1.864	-1.868	-1.869	-1.869	-1.868	-1.864	-1.859	-1.852	-1.845	-1.835	-1.824	-1.812	-1.799	-1.786	-1.770	-1.752	-1.736	-1.718	-1.699	-1.679	-1.658	-1.636	-1.614	-1.592	-1.570	-1.546	-1.524	-1.500	-1.478	-1.454	-1.430	-1.406	-1.384	-1.361	-1.339	-1.318	-1.296	-1.276	-1.256	-1.236	-1.219	-1.201	-1.184	-1.169	-1.154	-1.140	-1.128	-1.116	-1.105	-1.096	-1.089	-1.081	-1.076	-1.072	-1.070	-1.069	-1.070	-1.072	-1.075	-1.079	-1.085	-1.092	-1.102	-1.112	-1.124	-1.136	-1.152	-1.168	-1.185	-1.204	-1.224	-1.244	-1.266	-1.290	-1.314	-1.338	-1.364	-1.391	-1.420	-1.448	-1.478	-1.508	-1.538	-1.568	-1.599	-1.629	-1.660	-1.691	-1.724	-1.755	-1.784	-1.815	-1.845	-1.875	-1.902	-1.931	-1.959	-1.985	-2.010	-2.034	-2.059	-2.079	-2.101	-2.120	-2.138	-2.154	-2.169	-2.182	-2.194	-2.205	-2.212	-2.220	-2.226	-2.229	-2.231	-2.231	-2.231	-2.228	-2.224	-2.218	-2.210	-2.202	-2.192	-2.181	-2.169	-2.155	-2.140	-2.125	-2.109	-2.091	-2.075	-2.056	-2.038	-2.019	-2.001	-1.981	-1.962	-1.942	-1.925	-1.905	-1.888	-1.870	-1.854	-1.836	-1.821	-1.808	-1.792	-1.780	-1.769	-1.759	-1.749	-1.741	-1.735	-1.729	-1.725	-1.722	-1.721	-1.720	-1.722	-1.725	-1.729	-1.735	-1.741	-1.750	-1.760	-1.771	-1.784	-1.796	-1.810	-1.825	-1.841	-1.859	-1.876	-1.896	-1.915	-1.935	-1.956	-1.978	-1.999	-2.021	-2.042	-2.066	-2.089	-2.111	-2.135	-2.158	-2.179	-2.201	-2.222	-2.245	-2.266	-2.288	-2.308	-2.329	-2.348	-2.366	-2.384	-2.401	-2.418	-2.435	-2.450	-2.464	-2.478	-2.490	-2.502	-2.514	-2.522	-2.531	-2.540	-2.548	-2.555	-2.560	-2.565	-2.570	-2.572	-2.576	-2.578	-2.579	-2.579	-2.579	-2.578	-2.576	-2.574	-2.569	-2.566	-2.561	-2.556	-2.550	-2.544	-2.538	-2.530	-2.522	-2.515	-2.506	-2.498	-2.489	-2.479	-2.469	-2.460	-2.450	-2.441	-2.431	-2.421	-2.411	-2.401	-2.394	-2.384	-2.375	-2.366	-2.359	-2.350	-2.342	-2.336	-2.330	-2.325	-2.319	-2.315	-2.311	-2.309	-2.306	-2.305	-2.305	-2.306	-2.308	-2.310	-2.314	-2.318	-2.324	-2.330	-2.338	-2.346	-2.356	-2.368	-2.379	-2.392	-2.408	-2.422	-2.440	-2.458	-2.475	-2.495	-2.516	-2.539	-2.560	-2.584	-2.608	-2.634	-2.659	-2.685	-2.712	-2.740	-2.768	-2.796	-2.824	-2.852	-2.882	-2.911	-2.940	-2.969	-2.998	-3.026	-3.054	-3.082	-3.110	-3.136	-3.162	-3.188	-3.212	-3.236	-3.260	-3.282	-3.302	-3.322	-3.342	-3.360	-3.378	-3.391	-3.405	-3.419	-3.430	-3.439	-3.448	-3.456	-3.461	-3.466	-3.469	-3.470	-3.471	-3.470	-3.468	-3.464	-3.459	-3.452	-3.445	-3.435	-3.426	-3.414	-3.402	-3.390	-3.375	-3.361	-3.345	-3.330	-3.312	-3.295	-3.278	-3.259	-3.241	-3.221	-3.204	-3.184	-3.165	-3.145	-3.128	-3.109	-3.090	-3.072	-3.055	-3.038	-3.021	-3.006	-2.990	-2.976	-2.964	-2.951	-2.940	-2.930	-2.920	-2.911	-2.905	-2.899	-2.894	-2.891	-2.889	-2.888	-2.888	-2.890	-2.892	-2.896	-2.902	-2.909	-2.915	-2.925	-2.935	-2.946	-2.958	-2.971	-2.986	-3.002	-3.018	-3.035	-3.052	-3.071	-3.091	-3.111	-3.131	-3.152	-3.174	-3.196	-3.218	-3.240	-3.262	-3.284	-3.306	-3.329	-3.351	-3.372	-3.395	-3.415	-3.436	-3.456	-3.476	-3.494	-3.511	-3.529	-3.545	-3.560	-3.574	-3.588	-3.599	-3.610	-3.620	-3.628	-3.635	-3.640	-3.645	-3.648	-3.649	-3.649	-3.648	-3.645	-3.641	-3.635	-3.629	-3.621	-3.611	-3.600	-3.589	-3.575	-3.561	-3.545	-3.530	-3.511	-3.494	-3.472	-3.452	-3.432	-3.410	-3.388	-3.365	-3.341	-3.316	-3.292	-3.268	-3.244	-3.219	-3.194	-3.170	-3.145	-3.121	-3.098	-3.074	-3.051	-3.028	-3.008	-2.986	-2.966	-2.946	-2.929	-2.911	-2.895	-2.880	-2.866	-2.854	-2.842	-2.832	-2.822	-2.815	-2.809	-2.804	-2.800	-2.798	-2.798	-2.796	-2.798	-2.799	-2.804	-2.809	-2.815	-2.821	-2.829	-2.838	-2.848	-2.858	-2.869	-2.881	-2.894	-2.906	-2.920	-2.934	-2.949	-2.962	-2.978	-2.992	-3.006	-3.021	-3.035	-3.051	-3.065	-3.078	-3.091	-3.104	-3.115	-3.126	-3.138	-3.148	-3.156	-3.165	-3.172	-3.178	-3.182	-3.188	-3.191	-3.192	-3.194	-3.194	-3.192	-3.189	-3.186	-3.181	-3.174	-3.168	-3.159	-3.149	-3.139	-3.126	-3.114	-3.101	-3.086	-3.070	-3.052	-3.035	-3.016	-2.998	-2.979	-2.958	-2.936	-2.915	-2.892	-2.870	-2.845	-2.822	-2.799	-2.774	-2.749	-2.725	-2.700	-2.676	-2.651	-2.626	-2.601	-2.576	-2.552	-2.530	-2.506	-2.484	-2.461	-2.440	-2.419	-2.398	-2.378	-2.360	-2.341	-2.324	-2.308	-2.292	-2.278	-2.266	-2.254	-2.244	-2.232	-2.225	-2.218	-2.211	-2.206	-2.204	-2.200	-2.200	-2.200	-2.201	-2.205	-2.210	-2.215	-2.221	-2.229	-2.238	-2.249	-2.260	-2.272	-2.286	-2.301	-2.316	-2.332	-2.351	-2.368	-2.386	-2.406	-2.426	-2.446	-2.468	-2.488	-2.509	-2.530	-2.550	-2.571	-2.591	-2.612	-2.632	-2.652	-2.671	-2.689	-2.706	-2.722	-2.738	-2.754	-2.768	-2.779	-2.790	-2.801	-2.809	-2.816	-2.822	-2.828	-2.831	-2.831	-2.832	-2.830	-2.828	-2.822	-2.816	-2.810	-2.800	-2.790	-2.778	-2.765	-2.750	-2.735	-2.718	-2.699	-2.680	-2.660	-2.639	-2.616	-2.594	-2.570	-2.546	-2.522	-2.499	-2.475	-2.450	-2.426	-2.401	-2.376	-2.354	-2.329	-2.308	-2.284	-2.262	-2.242	-2.222	-2.204	-2.186	-2.169	-2.155	-2.140	-2.128	-2.116	-2.106	-2.099	-2.091	-2.085	-2.082	-2.080	-2.079	-2.080	-2.082	-2.086	-2.092	-2.100	-2.108	-2.118	-2.129	-2.141	-2.156	-2.172	-2.189	-2.206	-2.225	-2.245	-2.266	-2.288	-2.310	-2.334	-2.358	-2.382	-2.406	-2.432	-2.459	-2.484	-2.510	-2.536	-2.562	-2.589	-2.615	-2.641	-2.666	-2.692	-2.718	-2.741	-2.765	-2.789	-2.812	-2.835	-2.858	-2.878	-2.899	-2.918	-2.938	-2.955	-2.972	-2.990	-3.005	-3.020	-3.034	-3.046	-3.059	-3.070	-3.081	-3.091	-3.100	-3.108	-3.115	-3.121	-3.128	-3.132	-3.136	-3.140	-3.142	-3.145	-3.146	-3.146	-3.146	-3.146	-3.144	-3.141	-3.140	-3.138	-3.134	-3.130	-3.126	-3.121	-3.115	-3.111	-3.105	-3.099	-3.092	-3.086	-3.080	-3.071	-3.065	-3.059	-3.051	-3.044	-3.036	-3.030	-3.024	-3.016	-3.010	-3.004	-2.998	-2.990	-2.984	-2.979	-2.974	-2.969	-2.964	-2.960	-2.958	-2.955	-2.952	-2.950	-2.949	-2.949	-2.948	-2.949	-2.950	-2.952	-2.954	-2.958	-2.961	-2.966	-2.970	-2.976	-2.982	-2.991	-2.999	-3.008	-3.016	-3.026	-3.036	-3.048	-3.059	-3.070	-3.082	-3.095	-3.109	-3.122	-3.136	-3.150	-3.162	-3.178	-3.192	-3.208	-3.221	-3.236	-3.251	-3.265	-3.279	-3.294	-3.306	-3.320	-3.332	-3.346	-3.358	-3.369	-3.380	-3.391	-3.400	-3.409	-3.415	-3.422	-3.429	-3.435	-3.440	-3.442	-3.446	-3.448	-3.449	-3.448	-3.446	-3.444	-3.441	-3.436	-3.431	-3.426	-3.419	-3.411	-3.402	-3.394	-3.384	-3.372	-3.361	-3.348	-3.335	-3.322	-3.306	-3.292	-3.278	-3.261	-3.246	-3.229	-3.214	-3.196	-3.181	-3.164	-3.148	-3.130	-3.115	-3.099	-3.082	-3.066	-3.052	-3.038	-3.024	-3.009	-2.996	-2.984	-2.971	-2.960	-2.950	-2.940	-2.931	-2.922	-2.916	-2.911	-2.904	-2.901	-2.896	-2.894	-2.892	-2.891	-2.892	-2.892	-2.895	-2.898	-2.901	-2.906	-2.911	-2.916	-2.924	-2.932	-2.940	-2.950	-2.959	-2.969	-2.980	-2.990	-3.002	-3.014	-3.026	-3.039	-3.052	-3.065	-3.078	-3.090	-3.102	-3.115	-3.126	-3.140	-3.151	-3.162	-3.172	-3.184	-3.194	-3.201	-3.210	-3.219	-3.225	-3.231	-3.236	-3.240	-3.242	-3.246	-3.248	-3.248	-3.246	-3.245	-3.241	-3.238	-3.231	-3.226	-3.219	-3.210	-3.200	-3.189	-3.178	-3.165	-3.151	-3.136	-3.121	-3.105	-3.088	-3.070	-3.051	-3.031	-3.012	-2.992	-2.971	-2.950	-2.929	-2.906	-2.885	-2.862	-2.840	-2.818	-2.798	-2.775	-2.754	-2.732	-2.712	-2.692	-2.672	-2.654	-2.636	-2.620	-2.604	-2.589	-2.575	-2.561	-2.549	-2.539	-2.529	-2.519	-2.511	-2.506	-2.501	-2.496	-2.494	-2.494	-2.494	-2.496	-2.499	-2.502	-2.508	-2.515	-2.522	-2.531	-2.541	-2.552	-2.564	-2.576	-2.590	-2.605	-2.621	-2.636	-2.654	-2.670	-2.688	-2.706	-2.725	-2.742	-2.761	-2.780	-2.799	-2.818	-2.836	-2.854	-2.870	-2.889	-2.905	-2.920	-2.936	-2.951	-2.964	-2.978	-2.989	-2.999	-3.009	-3.018	-3.025	-3.031	-3.035	-3.039	-3.042	-3.042	-3.041	-3.040	-3.036	-3.031	-3.025	-3.018	-3.009	-2.999	-2.988	-2.974	-2.960	-2.944	-2.928	-2.910	-2.891	-2.870	-2.850	-2.828	-2.804	-2.781	-2.756	-2.730	-2.705	-2.679	-2.652	-2.625	-2.596	-2.569	-2.540	-2.511	-2.484	-2.456	-2.428	-2.400	-2.372	-2.345	-2.318	-2.291	-2.265	-2.240	-2.215	-2.191	-2.168	-2.146	-2.124	-2.104	-2.085	-2.066	-2.049	-2.033	-2.018	-2.002	-1.990	-1.978	-1.968	-1.958	-1.950	-1.942	-1.936	-1.932	-1.928	-1.926	-1.924	-1.925	-1.925	-1.928	-1.930	-1.935	-1.940	-1.946	-1.954	-1.961	-1.970	-1.980	-1.990	-2.001	-2.013	-2.025	-2.036	-2.050	-2.064	-2.078	-2.091	-2.106	-2.121	-2.136	-2.150	-2.165	-2.179	-2.194	-2.209	-2.222	-2.238	-2.250	-2.262	-2.275	-2.288	-2.299	-2.310	-2.321	-2.330	-2.339	-2.348	-2.354	-2.360	-2.366	-2.371	-2.375	-2.376	-2.380	-2.381	-2.380	-2.380	-2.378	-2.375	-2.371	-2.366	-2.361	-2.355	-2.348	-2.340	-2.331	-2.321	-2.311	-2.301	-2.289	-2.276	-2.265	-2.252	-2.238	-2.225	-2.211	-2.198	-2.184	-2.170	-2.155	-2.142	-2.129	-2.115	-2.104	-2.090	-2.079	-2.068	-2.058	-2.047	-2.039	-2.031	-2.024	-2.018	-2.014	-2.010	-2.007	-2.005	-2.005	-2.007	-2.010	-2.015	-2.020	-2.027	-2.036	-2.046	-2.060	-2.072	-2.086	-2.104	-2.121	-2.140	-2.161	-2.184	-2.208	-2.232	-2.259	-2.286	-2.315	-2.345	-2.375	-2.406	-2.439	-2.472	-2.508	-2.541	-2.578	-2.614	-2.650	-2.688	-2.724	-2.761	-2.798	-2.835	-2.871	-2.909	-2.944	-2.980	-3.015	-3.049	-3.084	-3.118	-3.149	-3.180	-3.211	-3.240	-3.269	-3.295	-3.321	-3.344	-3.368	-3.389	-3.409	-3.426	-3.444	-3.460	-3.474	-3.486	-3.498	-3.506	-3.514	-3.520	-3.525	-3.529	-3.530	-3.531	-3.530	-3.529	-3.525	-3.521	-3.516	-3.509	-3.501	-3.492	-3.482	-3.472	-3.461	-3.449	-3.438	-3.425	-3.411	-3.399	-3.385	-3.370	-3.358	-3.342	-3.329	-3.316	-3.304	-3.289	-3.276	-3.266	-3.254	-3.242	-3.232	-3.222	-3.214	-3.206	-3.199	-3.194	-3.188	-3.184	-3.180	-3.179	-3.178	-3.176	-3.178	-3.180	-3.182	-3.186	-3.191	-3.198	-3.205	-3.214	-3.222	-3.231	-3.242	-3.254	-3.266	-3.280	-3.292	-3.308	-3.322	-3.339	-3.354	-3.370	-3.386	-3.404	-3.420	-3.438	-3.454	-3.471	-3.488	-3.505	-3.521	-3.538	-3.552	-3.569	-3.582	-3.599	-3.611	-3.624	-3.636	-3.648	-3.659	-3.670	-3.679	-3.685	-3.694	-3.699	-3.704	-3.708	-3.710	-3.712	-3.712	-3.711	-3.710	-3.706	-3.704	-3.698	-3.692	-3.684	-3.676	-3.666	-3.655	-3.644	-3.630	-3.618	-3.601	-3.586	-3.569	-3.551	-3.532	-3.514	-3.494	-3.474	-3.452	-3.430	-3.408	-3.384	-3.360	-3.335	-3.311	-3.288	-3.261	-3.235	-3.211	-3.185	-3.159	-3.132	-3.108	-3.081	-3.055	-3.030	-3.004	-2.979	-2.954	-2.929	-2.906	-2.881	-2.858	-2.835	-2.812	-2.791	-2.770	-2.749	-2.730	-2.711	-2.692	-2.675	-2.658	-2.641	-2.626	-2.611	-2.599	-2.586	-2.574	-2.564	-2.554	-2.544	-2.536	-2.529	-2.522	-2.516	-2.512	-2.508	-2.505	-2.502	-2.501	-2.500	-2.500	-2.501	-2.502	-2.504	-2.506	-2.509	-2.514	-2.518	-2.522	-2.526	-2.531	-2.536	-2.541	-2.546	-2.552	-2.558	-2.562	-2.568	-2.572	-2.578	-2.581	-2.586	-2.589	-2.591	-2.595	-2.596	-2.598	-2.598	-2.598	-2.596	-2.595	-2.591	-2.588	-2.582	-2.578	-2.570	-2.562	-2.555	-2.545	-2.534	-2.522	-2.509	-2.495	-2.481	-2.465	-2.449	-2.431	-2.412	-2.394	-2.374	-2.352	-2.330	-2.309	-2.286	-2.261	-2.238	-2.214	-2.189	-2.164	-2.138	-2.112	-2.086	-2.060	-2.035	-2.009	-1.982	-1.958	-1.932	-1.908	-1.884	-1.860	-1.836	-1.815	-1.791	-1.770	-1.751	-1.730	-1.712	-1.694	-1.678	-1.661	-1.646	-1.632	-1.619	-1.608	-1.598	-1.589	-1.580	-1.572	-1.566	-1.561	-1.558	-1.555	-1.554	-1.552	-1.554	-1.555	-1.559	-1.561	-1.565	-1.571	-1.579	-1.585	-1.592	-1.602	-1.611	-1.621	-1.631	-1.642	-1.655	-1.668	-1.680	-1.694	-1.706	-1.720	-1.735	-1.749	-1.762	-1.778	-1.791	-1.806	-1.821	-1.835	-1.850	-1.864	-1.876	-1.889	-1.902	-1.914	-1.928	-1.939	-1.949	-1.960	-1.969	-1.979	-1.986	-1.994	-2.001	-2.007	-2.011	-2.016	-2.020	-2.021	-2.022	-2.024	-2.022	-2.021	-2.019	-2.016	-2.013	-2.006	-2.001	-1.994	-1.986	-1.976	-1.968	-1.958	-1.945	-1.932	-1.921	-1.908	-1.892	-1.878	-1.862	-1.846	-1.831	-1.815	-1.796	-1.780	-1.762	-1.745	-1.728	-1.710	-1.694	-1.676	-1.660	-1.644	-1.628	-1.614	-1.598	-1.585	-1.571	-1.559	-1.548	-1.536	-1.528	-1.519	-1.512	-1.506	-1.501	-1.498	-1.496	-1.495	-1.496	-1.498	-1.501	-1.506	-1.512	-1.520	-1.529	-1.540	-1.551	-1.565	-1.580	-1.596	-1.614	-1.632	-1.651	-1.672	-1.694	-1.718	-1.742	-1.766	-1.792	-1.819	-1.846	-1.874	-1.902	-1.931	-1.960	-1.990	-2.019	-2.049	-2.079	-2.109	-2.138	-2.168	-2.196	-2.225	-2.254	-2.281	-2.308	-2.335	-2.361	-2.386	-2.411	-2.435	-2.458	-2.479	-2.500	-2.520	-2.539	-2.556	-2.574	-2.590	-2.605	-2.619	-2.632	-2.644	-2.654	-2.664	-2.672	-2.681	-2.688	-2.694	-2.698	-2.701	-2.705	-2.708	-2.709	-2.710	-2.710	-2.711	-2.710	-2.709	-2.706	-2.705	-2.702	-2.700	-2.698	-2.694	-2.690	-2.689	-2.685	-2.681	-2.678	-2.675	-2.672	-2.669	-2.668	-2.665	-2.664	-2.662	-2.661	-2.660	-2.661	-2.662	-2.664	-2.665	-2.668	-2.670	-2.675	-2.679	-2.684	-2.691	-2.698	-2.705	-2.714	-2.722	-2.732	-2.742	-2.754	-2.768	-2.779	-2.794	-2.808	-2.824	-2.839	-2.856	-2.874	-2.891	-2.910	-2.930	-2.949	-2.970	-2.991	-3.012	-3.034	-3.056	-3.079	-3.101	-3.124	-3.148	-3.170	-3.195	-3.218	-3.240	-3.265	-3.288	-3.310	-3.332	-3.355	-3.378	-3.400	-3.420	-3.442	-3.462	-3.481	-3.501	-3.519	-3.536	-3.552	-3.569	-3.584	-3.598	-3.611	-3.622	-3.634	-3.644	-3.654	-3.661	-3.668	-3.674	-3.678	-3.681	-3.684	-3.684	-3.684	-3.682	-3.679	-3.675	-3.670	-3.664	-3.656	-3.648	-3.638	-3.626	-3.614	-3.601	-3.589	-3.572	-3.556	-3.540	-3.522	-3.505	-3.485	-3.465	-3.445	-3.424	-3.402	-3.380	-3.358	-3.335	-3.311	-3.288	-3.264	-3.240	-3.216	-3.192	-3.169	-3.145	-3.121	-3.098	-3.074	-3.052	-3.030	-3.008	-2.986	-2.966	-2.946	-2.928	-2.909	-2.890	-2.874	-2.858	-2.841	-2.829	-2.814	-2.801	-2.790	-2.780	-2.770	-2.761	-2.752	-2.746	-2.740	-2.735	-2.732	-2.729	-2.726	-2.725	-2.724	-2.724	-2.724	-2.726	-2.728	-2.730	-2.734	-2.736	-2.740	-2.744	-2.749	-2.752	-2.758	-2.762	-2.766	-2.770	-2.775	-2.778	-2.781	-2.784	-2.785	-2.789	-2.789	-2.789	-2.789	-2.788	-2.785	-2.782	-2.779	-2.774	-2.768	-2.760	-2.752	-2.742	-2.732	-2.721	-2.709	-2.695	-2.679	-2.664	-2.646	-2.628	-2.609	-2.588	-2.566	-2.544	-2.521	-2.496	-2.472	-2.446	-2.420	-2.392	-2.365	-2.338	-2.309	-2.280	-2.250	-2.221	-2.192	-2.162	-2.134	-2.104	-2.076	-2.047	-2.019	-1.991	-1.964	-1.938	-1.911	-1.888	-1.864	-1.840	-1.818	-1.798	-1.778	-1.758	-1.740	-1.724	-1.708	-1.692	-1.681	-1.669	-1.658	-1.649	-1.640	-1.635	-1.629	-1.625	-1.621	-1.620	-1.620	-1.620	-1.621	-1.625	-1.628	-1.632	-1.639	-1.645	-1.652	-1.660	-1.669	-1.679	-1.688	-1.699	-1.709	-1.721	-1.731	-1.742	-1.755	-1.768	-1.779	-1.790	-1.802	-1.814	-1.825	-1.836	-1.846	-1.856	-1.866	-1.875	-1.884	-1.891	-1.899	-1.906	-1.910	-1.916	-1.920	-1.922	-1.925	-1.926	-1.928	-1.928	-1.925	-1.922	-1.920	-1.915	-1.910	-1.904	-1.896	-1.889	-1.879	-1.869	-1.858	-1.846	-1.834	-1.820	-1.805	-1.791	-1.775	-1.759	-1.740	-1.722	-1.704	-1.685	-1.665	-1.646	-1.625	-1.604	-1.582	-1.561	-1.540	-1.518	-1.496	-1.474	-1.452	-1.431	-1.409	-1.388	-1.366	-1.346	-1.325	-1.304	-1.285	-1.266	-1.248	-1.229	-1.211	-1.195	-1.180	-1.165	-1.151	-1.136	-1.125	-1.114	-1.104	-1.094	-1.085	-1.079	-1.072	-1.068	-1.064	-1.060	-1.060	-1.060	-1.060	-1.062	-1.065	-1.070	-1.075	-1.082	-1.090	-1.099	-1.109	-1.119	-1.131	-1.144	-1.158	-1.172	-1.188	-1.204	-1.221	-1.238	-1.256	-1.274	-1.292	-1.312	-1.331	-1.351	-1.371	-1.392	-1.412	-1.434	-1.452	-1.474	-1.492	-1.514	-1.531	-1.551	-1.569	-1.588	-1.604	-1.621	-1.638	-1.652	-1.666	-1.680	-1.692	-1.705	-1.715	-1.724	-1.734	-1.741	-1.746	-1.752	-1.755	-1.759	-1.760	-1.761	-1.760	-1.759	-1.756	-1.752	-1.748	-1.741	-1.734	-1.726	-1.718	-1.709	-1.698	-1.685	-1.672	-1.660	-1.646	-1.632	-1.618	-1.601	-1.586	-1.569	-1.551	-1.535	-1.518	-1.500	-1.481	-1.465	-1.448	-1.429	-1.411	-1.394	-1.378	-1.360	-1.344	-1.328	-1.311	-1.296	-1.282	-1.266	-1.254	-1.241	-1.229	-1.218	-1.208	-1.196	-1.189	-1.180	-1.172	-1.166	-1.161	-1.156	-1.152	-1.150	-1.149	-1.149	-1.149	-1.150	-1.151	-1.154	-1.158	-1.161	-1.168	-1.174	-1.180	-1.186	-1.195	-1.205	-1.214	-1.224	-1.234	-1.244	-1.256	-1.266	-1.279	-1.290	-1.304	-1.316	-1.328	-1.340	-1.354	-1.365	-1.378	-1.389	-1.400	-1.411	-1.422	-1.432	-1.441	-1.450	-1.459	-1.468	-1.474	-1.480	-1.486	-1.491	-1.496	-1.499	-1.501	-1.501	-1.502	-1.502	-1.501	-1.499	-1.495	-1.491	-1.486	-1.479	-1.472	-1.464	-1.455	-1.446	-1.435	-1.424	-1.411	-1.399	-1.385	-1.371	-1.356	-1.342	-1.326	-1.311	-1.296	-1.280	-1.264	-1.249	-1.232	-1.216	-1.202	-1.188	-1.172	-1.158	-1.145	-1.131	-1.120	-1.109	-1.099	-1.088	-1.079	-1.072	-1.065	-1.060	-1.058	-1.054	-1.052	-1.054	-1.054	-1.058	-1.061	-1.066	-1.074	-1.082	-1.092	-1.104	-1.116	-1.130	-1.146	-1.162	-1.181	-1.200	-1.220	-1.241	-1.265	-1.289	-1.314	-1.340	-1.365	-1.392	-1.420	-1.449	-1.478	-1.508	-1.536	-1.566	-1.596	-1.626	-1.658	-1.688	-1.718	-1.746	-1.776	-1.805	-1.834	-1.861	-1.888	-1.914	-1.940	-1.965	-1.989	-2.013	-2.035	-2.055	-2.075	-2.094	-2.112	-2.129	-2.145	-2.159	-2.172	-2.185	-2.195	-2.205	-2.214	-2.221	-2.228	-2.234	-2.238	-2.241	-2.242	-2.245	-2.245	-2.245	-2.244	-2.241	-2.239	-2.235	-2.231	-2.226	-2.222	-2.215	-2.210	-2.204	-2.196	-2.190	-2.182	-2.175	-2.168	-2.160	-2.154	-2.145	-2.139	-2.132	-2.125	-2.118	-2.111	-2.106	-2.101	-2.096	-2.091	-2.088	-2.085	-2.081	-2.079	-2.079	-2.076	-2.078	-2.078	-2.079	-2.081	-2.082	-2.086	-2.090	-2.096	-2.101	-2.109	-2.115	-2.124	-2.132	-2.141	-2.152	-2.162	-2.175	-2.186	-2.200	-2.212	-2.226	-2.241	-2.255	-2.271	-2.288	-2.302	-2.319	-2.336	-2.352	-2.369	-2.386	-2.402	-2.421	-2.438	-2.455	-2.471	-2.488	-2.505	-2.520	-2.535	-2.551	-2.565	-2.579	-2.592	-2.605	-2.618	-2.629	-2.639	-2.648	-2.656	-2.664	-2.670	-2.675	-2.680	-2.684	-2.686	-2.688	-2.686	-2.686	-2.685	-2.680	-2.676	-2.671	-2.665	-2.656	-2.648	-2.638	-2.626	-2.615	-2.602	-2.589	-2.574	-2.559	-2.542	-2.526	-2.509	-2.490	-2.471	-2.452	-2.434	-2.414	-2.394	-2.374	-2.354	-2.332	-2.312	-2.291	-2.271	-2.252	-2.232	-2.212	-2.194	-2.174	-2.156	-2.139	-2.121	-2.105	-2.090	-2.075	-2.061	-2.047	-2.035	-2.024	-2.014	-2.004	-1.996	-1.988	-1.981	-1.976	-1.971	-1.968	-1.964	-1.964	-1.962	-1.962	-1.965	-1.965	-1.970	-1.972	-1.978	-1.982	-1.989	-1.996	-2.004	-2.013	-2.020	-2.030	-2.040	-2.050	-2.060	-2.071	-2.082	-2.094	-2.105	-2.116	-2.129	-2.140	-2.151	-2.164	-2.175	-2.185	-2.196	-2.208	-2.216	-2.226	-2.235	-2.244	-2.251	-2.259	-2.266	-2.272	-2.278	-2.281	-2.285	-2.289	-2.291	-2.291	-2.292	-2.291	-2.290	-2.288	-2.284	-2.280	-2.275	-2.269	-2.261	-2.254	-2.245	-2.235	-2.225	-2.212	-2.200	-2.186	-2.172	-2.159	-2.144	-2.128	-2.110	-2.092	-2.075	-2.056	-2.038	-2.019	-1.999	-1.979	-1.959	-1.938	-1.918	-1.896	-1.876	-1.855	-1.835	-1.814	-1.794	-1.774	-1.754	-1.735	-1.716	-1.698	-1.680	-1.662	-1.646	-1.631	-1.615	-1.601	-1.588	-1.576	-1.564	-1.554	-1.544	-1.535	-1.528	-1.521	-1.516	-1.512	-1.510	-1.509	-1.508	-1.509	-1.510	-1.514	-1.519	-1.525	-1.531	-1.540	-1.549	-1.559	-1.571	-1.582	-1.598	-1.612	-1.628	-1.645	-1.662	-1.680	-1.700	-1.720	-1.741	-1.762	-1.784	-1.806	-1.829	-1.852	-1.875	-1.900	-1.922	-1.946	-1.971	-1.994	-2.018	-2.041	-2.064	-2.086	-2.109	-2.130	-2.151	-2.171	-2.191	-2.210	-2.229	-2.246	-2.262	-2.279	-2.292	-2.306	-2.318	-2.329	-2.340	-2.349	-2.358	-2.364	-2.369	-2.374	-2.376	-2.379	-2.380	-2.380	-2.378	-2.375	-2.370	-2.366	-2.360	-2.352	-2.344	-2.335	-2.325	-2.315	-2.302	-2.290	-2.278	-2.264	-2.249	-2.235	-2.220	-2.204	-2.188	-2.171	-2.154	-2.138	-2.121	-2.104	-2.086	-2.070	-2.052	-2.036	-2.020	-2.004	-1.988	-1.974	-1.958	-1.944	-1.929	-1.916	-1.904	-1.892	-1.880	-1.870	-1.860	-1.851	-1.842	-1.834	-1.828	-1.820	-1.815	-1.810	-1.806	-1.804	-1.801	-1.800	-1.800	-1.800	-1.800	-1.801	-1.804	-1.806	-1.809	-1.812	-1.819	-1.822	-1.828	-1.834	-1.840	-1.846	-1.854	-1.860	-1.868	-1.874	-1.882	-1.889	-1.898	-1.905	-1.912	-1.919	-1.926	-1.932	-1.940	-1.945	-1.951	-1.956	-1.961	-1.965	-1.969	-1.972	-1.975	-1.978	-1.979	-1.979	-1.980	-1.979	-1.976	-1.974	-1.971	-1.968	-1.962	-1.956	-1.949	-1.941	-1.934	-1.925	-1.914	-1.904	-1.892	-1.880	-1.868	-1.854	-1.840	-1.825	-1.808	-1.792	-1.776	-1.759	-1.740	-1.722	-1.704	-1.684	-1.665	-1.645	-1.625	-1.606	-1.586	-1.565	-1.546	-1.526	-1.506	-1.486	-1.468	-1.449	-1.429	-1.411	-1.394	-1.376	-1.359	-1.342	-1.326	-1.311	-1.296	-1.282	-1.270	-1.258	-1.246	-1.235	-1.225	-1.215	-1.206	-1.199	-1.191	-1.185	-1.180	-1.175	-1.171	-1.169	-1.165	-1.164	-1.162	-1.161	-1.162	-1.162	-1.164	-1.165	-1.168	-1.170	-1.172	-1.176	-1.180	-1.184	-1.188	-1.192	-1.198	-1.200	-1.204	-1.210	-1.212	-1.216	-1.220	-1.225	-1.226	-1.230	-1.231	-1.234	-1.234	-1.234	-1.234	-1.234	-1.232	-1.230	-1.228	-1.224	-1.219	-1.214	-1.208	-1.201	-1.191	-1.182	-1.172	-1.161	-1.149	-1.136	-1.122	-1.106	-1.090	-1.075	-1.055	-1.038	-1.018	-0.996	-0.975	-0.952	-0.931	-0.908	-0.882	-0.858	-0.832	-0.806	-0.780	-0.752	-0.725	-0.696	-0.669	-0.641	-0.611	-0.584	-0.555	-0.526	-0.498	-0.470	-0.441	-0.412	-0.386	-0.359	-0.332	-0.305	-0.280	-0.255	-0.231	-0.206	-0.184	-0.161	-0.140	-0.119	-0.099	-0.081	-0.062	-0.045	-0.029	-0.014	0.001	0.014	0.026	0.038	0.048	0.058	0.066	0.074	0.080	0.086	0.090	0.095	0.098	0.099	0.101	0.101	0.101	0.101	0.099	0.098	0.095	0.091	0.088	0.084	0.079	0.074	0.069	0.062	0.058	0.052	0.046	0.040	0.034	0.028	0.021	0.015	0.009	0.002	-0.004	100.000	5.000	2.000	1.000	2.000	0.000	0.000	0.000	0.000	0.000	0.000	0.000	0.000	0.000	0.000	0.000	0.000	0.000	-2.601	-2.605	-2.608	-2.609	-2.609	-2.609	-2.608	-2.606	-2.601	-2.598	-2.592	-2.586	-2.580	-2.571	-2.561	-2.551	-2.540	-2.528	-2.514	-2.500	-2.485	-2.469	-2.451	-2.434	-2.414	-2.395	-2.375	-2.355	-2.334	-2.311	-2.289	-2.265	-2.241	-2.219	-2.194	-2.170	-2.144	-2.120	-2.095	-2.070	-2.046	-2.020	-1.995	-1.972	-1.948	-1.924	-1.900	-1.878	-1.855	-1.834	-1.812	-1.792	-1.772	-1.752	-1.735	-1.719	-1.702	-1.688	-1.672	-1.660	-1.646	-1.635	-1.626	-1.618	-1.610	-1.604	-1.598	-1.592	-1.590	-1.589	-1.588	-1.588	-1.589	-1.591	-1.595	-1.599	-1.605	-1.611	-1.619	-1.626	-1.635	-1.646	-1.656	-1.669	-1.680	-1.692	-1.706	-1.720	-1.735	-1.750	-1.764	-1.779	-1.795	-1.810	-1.826	-1.841	-1.856	-1.871	-1.888	-1.901	-1.916	-1.930	-1.944	-1.956	-1.970	-1.982	-1.994	-2.005	-2.015	-2.025	-2.034	-2.041	-2.049	-2.056	-2.061	-2.066	-2.069	-2.072	-2.074	-2.075	-2.075	-2.075	-2.075	-2.072	-2.069	-2.065	-2.061	-2.058	-2.050	-2.045	-2.039	-2.031	-2.025	-2.016	-2.007	-1.999	-1.991	-1.982	-1.972	-1.962	-1.955	-1.945	-1.936	-1.928	-1.919	-1.911	-1.904	-1.896	-1.890	-1.882	-1.878	-1.872	-1.868	-1.864	-1.862	-1.859	-1.858	-1.858	-1.859	-1.860	-1.862	-1.868	-1.871	-1.878	-1.885	-1.892	-1.901	-1.912	-1.922	-1.935	-1.950	-1.965	-1.980	-1.996	-2.015	-2.035	-2.055	-2.076	-2.098	-2.121	-2.145	-2.170	-2.195	-2.222	-2.249	-2.276	-2.305	-2.332	-2.362	-2.391	-2.421	-2.452	-2.482	-2.514	-2.544	-2.575	-2.605	-2.635	-2.665	-2.696	-2.725	-2.755	-2.784	-2.811	-2.839	-2.866	-2.892	-2.918	-2.941	-2.966	-2.989	-3.010	-3.031	-3.051	-3.069	-3.086	-3.104	-3.119	-3.132	-3.146	-3.158	-3.169	-3.179	-3.186	-3.192	-3.198	-3.202	-3.206	-3.209	-3.210	-3.210	-3.209	-3.208	-3.204	-3.201	-3.196	-3.192	-3.186	-3.181	-3.174	-3.168	-3.160	-3.151	-3.144	-3.135	-3.128	-3.119	-3.111	-3.102	-3.095	-3.086	-3.079	-3.071	-3.065	-3.059	-3.054	-3.049	-3.044	-3.040	-3.038	-3.035	-3.034	-3.034	-3.034	-3.035	-3.036	-3.039	-3.042	-3.048	-3.054	-3.060	-3.068	-3.076	-3.084	-3.094	-3.105	-3.116	-3.128	-3.140	-3.155	-3.169	-3.182	-3.198	-3.212	-3.230	-3.245	-3.261	-3.278	-3.294	-3.311	-3.328	-3.344	-3.361	-3.378	-3.394	-3.409	-3.425	-3.439	-3.454	-3.468	-3.482	-3.495	-3.506	-3.518	-3.529	-3.539	-3.549	-3.556	-3.565	-3.571	-3.576	-3.582	-3.586	-3.590	-3.592	-3.595	-3.595	-3.595	-3.594	-3.592	-3.589	-3.586	-3.581	-3.578	-3.572	-3.566	-3.559	-3.551	-3.544	-3.535	-3.526	-3.518	-3.508	-3.498	-3.488	-3.476	-3.465	-3.454	-3.442	-3.431	-3.419	-3.409	-3.398	-3.386	-3.374	-3.362	-3.351	-3.341	-3.329	-3.319	-3.310	-3.299	-3.290	-3.281	-3.272	-3.264	-3.256	-3.250	-3.242	-3.236	-3.231	-3.226	-3.221	-3.218	-3.214	-3.211	-3.209	-3.208	-3.205	-3.205	-3.205	-3.205	-3.206	-3.208	-3.211	-3.212	-3.215	-3.219	-3.224	-3.229	-3.232	-3.239	-3.245	-3.251	-3.258	-3.264	-3.271	-3.280	-3.286	-3.295	-3.304	-3.311	-3.320	-3.328	-3.336	-3.346	-3.355	-3.362	-3.371	-3.381	-3.389	-3.398	-3.406	-3.415	-3.422	-3.430	-3.438	-3.445	-3.452	-3.459	-3.466	-3.471	-3.478	-3.484	-3.489	-3.492	-3.498	-3.501	-3.505	-3.509	-3.511	-3.514	-3.515	-3.516	-3.519	-3.519	-3.519	-3.518	-3.518	-3.518	-3.515	-3.512	-3.510	-3.508	-3.505	-3.502	-3.499	-3.494	-3.490	-3.485	-3.481	-3.475	-3.469	-3.465	-3.459	-3.451	-3.445	-3.440	-3.432	-3.426	-3.420	-3.412	-3.406	-3.400	-3.392	-3.386	-3.379	-3.372	-3.366	-3.360	-3.354	-3.350	-3.344	-3.340	-3.334	-3.330	-3.326	-3.322	-3.320	-3.318	-3.315	-3.314	-3.312	-3.311	-3.311	-3.312	-3.312	-3.314	-3.318	-3.319	-3.322	-3.326	-3.332	-3.338	-3.344	-3.350	-3.356	-3.364	-3.372	-3.381	-3.390	-3.400	-3.411	-3.421	-3.432	-3.444	-3.455	-3.466	-3.478	-3.490	-3.502	-3.515	-3.528	-3.539	-3.551	-3.562	-3.575	-3.588	-3.598	-3.610	-3.620	-3.630	-3.640	-3.650	-3.659	-3.668	-3.675	-3.682	-3.689	-3.694	-3.700	-3.704	-3.706	-3.710	-3.712	-3.712	-3.712	-3.711	-3.710	-3.706	-3.702	-3.699	-3.692	-3.686	-3.680	-3.671	-3.662	-3.652	-3.644	-3.631	-3.620	-3.608	-3.595	-3.580	-3.566	-3.551	-3.536	-3.520	-3.504	-3.486	-3.470	-3.452	-3.435	-3.418	-3.400	-3.382	-3.365	-3.346	-3.329	-3.311	-3.294	-3.276	-3.260	-3.242	-3.226	-3.210	-3.195	-3.180	-3.165	-3.151	-3.139	-3.125	-3.112	-3.101	-3.090	-3.079	-3.070	-3.060	-3.051	-3.045	-3.038	-3.031	-3.025	-3.020	-3.015	-3.012	-3.009	-3.005	-3.004	-3.001	-3.001	-3.000	-3.000	-3.000	-3.001	-3.001	-3.002	-3.004	-3.005	-3.008	-3.009	-3.010	-3.012	-3.015	-3.015	-3.018	-3.019	-3.019	-3.019	-3.020	-3.019	-3.019	-3.016	-3.016	-3.014	-3.010	-3.006	-3.002	-2.998	-2.991	-2.985	-2.978	-2.970	-2.961	-2.951	-2.941	-2.930	-2.918	-2.904	-2.891	-2.875	-2.860	-2.844	-2.826	-2.808	-2.790	-2.770	-2.749	-2.729	-2.706	-2.685	-2.662	-2.639	-2.615	-2.589	-2.564	-2.539	-2.514	-2.488	-2.462	-2.435	-2.409	-2.382	-2.355	-2.329	-2.301	-2.275	-2.248	-2.221	-2.195	-2.169	-2.142	-2.118	-2.092	-2.068	-2.042	-2.019	-1.996	-1.972	-1.950	-1.929	-1.908	-1.888	-1.869	-1.849	-1.830	-1.814	-1.796	-1.780	-1.765	-1.751	-1.736	-1.724	-1.711	-1.700	-1.690	-1.680	-1.671	-1.664	-1.656	-1.650	-1.644	-1.639	-1.635	-1.631	-1.629	-1.628	-1.625	-1.625	-1.625	-1.625	-1.625	-1.625	-1.628	-1.629	-1.631	-1.632	-1.635	-1.639	-1.640	-1.644	-1.648	-1.649	-1.651	-1.655	-1.656	-1.659	-1.660	-1.661	-1.661	-1.662	-1.661	-1.661	-1.659	-1.658	-1.654	-1.649	-1.646	-1.639	-1.632	-1.625	-1.619	-1.609	-1.599	-1.588	-1.576	-1.564	-1.550	-1.534	-1.520	-1.502	-1.486	-1.466	-1.448	-1.428	-1.408	-1.385	-1.364	-1.340	-1.318	-1.292	-1.268	-1.242	-1.218	-1.191	-1.165	-1.139	-1.112	-1.086	-1.060	-1.032	-1.006	-0.980	-0.954	-0.928	-0.902	-0.878	-0.852	-0.828	-0.804	-0.780	-0.758	-0.735	-0.714	-0.694	-0.674	-0.654	-0.636	-0.619	-0.602	-0.585	-0.571	-0.558	-0.544	-0.531	-0.520	-0.510	-0.500	-0.492	-0.484	-0.479	-0.472	-0.468	-0.462	-0.459	-0.456	-0.455	-0.454	-0.454	-0.454	-0.454	-0.456	-0.458	-0.461	-0.464	-0.468	-0.472	-0.478	-0.482	-0.488	-0.494	-0.501	-0.507	-0.514	-0.521	-0.528	-0.536	-0.544	-0.551	-0.559	-0.568	-0.574	-0.582	-0.591	-0.598	-0.606	-0.612	-0.621	-0.629	-0.635	-0.642	-0.649	-0.656	-0.661	-0.669	-0.674	-0.679	-0.684	-0.690	-0.694	-0.698	-0.701	-0.705	-0.708	-0.711	-0.714	-0.716	-0.718	-0.720	-0.720	-0.722	-0.722	-0.722	-0.722	-0.724	-0.724	-0.724	-0.721	-0.721	-0.720	-0.719	-0.719	-0.716	-0.716	-0.714	-0.712	-0.712	-0.711	-0.711	-0.710	-0.710	-0.709	-0.709	-0.709	-0.710	-0.710	-0.712	-0.714	-0.716	-0.719	-0.721	-0.725	-0.729	-0.734	-0.740	-0.745	-0.751	-0.759	-0.766	-0.774	-0.784	-0.792	-0.804	-0.814	-0.826	-0.839	-0.852	-0.866	-0.880	-0.896	-0.911	-0.929	-0.945	-0.962	-0.981	-1.000	-1.019	-1.039	-1.059	-1.079	-1.101	-1.122	-1.145	-1.168	-1.189	-1.211	-1.235	-1.258	-1.281	-1.304	-1.328	-1.351	-1.375	-1.399	-1.421	-1.444	-1.466	-1.490	-1.512	-1.534	-1.556	-1.578	-1.598	-1.619	-1.639	-1.658	-1.678	-1.695	-1.714	-1.730	-1.748	-1.762	-1.779	-1.792	-1.808	-1.820	-1.834	-1.846	-1.858	-1.869	-1.879	-1.889	-1.898	-1.908	-1.916	-1.922	-1.931	-1.938	-1.944	-1.949	-1.955	-1.960	-1.965	-1.970	-1.974	-1.978	-1.981	-1.986	-1.990	-1.995	-1.998	-2.002	-2.006	-2.011	-2.015	-2.020	-2.024	-2.030	-2.035	-2.042	-2.047	-2.055	-2.062	-2.070	-2.079	-2.088	-2.096	-2.106	-2.116	-2.126	-2.139	-2.150	-2.162	-2.176	-2.189	-2.204	-2.218	-2.232	-2.249	-2.265	-2.281	-2.299	-2.315	-2.334	-2.351	-2.370	-2.388	-2.406	-2.425	-2.444	-2.464	-2.481	-2.501	-2.520	-2.540	-2.558	-2.576	-2.595	-2.614	-2.632	-2.649	-2.666	-2.684	-2.700	-2.716	-2.732	-2.748	-2.762	-2.776	-2.790	-2.802	-2.816	-2.828	-2.840	-2.850	-2.860	-2.870	-2.880	-2.886	-2.895	-2.902	-2.909	-2.915	-2.920	-2.924	-2.929	-2.932	-2.934	-2.936	-2.939	-2.940	-2.941	-2.941	-2.941	-2.941	-2.940	-2.938	-2.936	-2.935	-2.931	-2.929	-2.926	-2.922	-2.919	-2.915	-2.911	-2.906	-2.902	-2.899	-2.894	-2.889	-2.885	-2.880	-2.876	-2.870	-2.866	-2.862	-2.858	-2.854	-2.850	-2.846	-2.842	-2.839	-2.835	-2.832	-2.829	-2.826	-2.824	-2.822	-2.820	-2.818	-2.816	-2.814	-2.812	-2.811	-2.811	-2.810	-2.810	-2.809	-2.810	-2.809	-2.809	-2.809	-2.810	-2.810	-2.811	-2.810	-2.811	-2.811	-2.812	-2.812	-2.812	-2.812	-2.812	-2.812	-2.811	-2.811	-2.810	-2.809	-2.806	-2.805	-2.802	-2.799	-2.796	-2.792	-2.788	-2.782	-2.778	-2.771	-2.766	-2.759	-2.751	-2.742	-2.734	-2.725	-2.714	-2.704	-2.692	-2.680	-2.668	-2.654	-2.640	-2.625	-2.610	-2.592	-2.576	-2.559	-2.541	-2.522	-2.504	-2.484	-2.464	-2.444	-2.422	-2.400	-2.379	-2.356	-2.332	-2.310	-2.286	-2.262	-2.239	-2.214	-2.190	-2.165	-2.140	-2.115	-2.090	-2.065	-2.040	-2.016	-1.991	-1.968	-1.941	-1.918	-1.894	-1.870	-1.849	-1.825	-1.802	-1.781	-1.760	-1.740	-1.720	-1.700	-1.681	-1.664	-1.645	-1.629	-1.612	-1.599	-1.584	-1.571	-1.559	-1.548	-1.536	-1.526	-1.519	-1.510	-1.504	-1.499	-1.492	-1.490	-1.488	-1.485	-1.485	-1.485	-1.488	-1.489	-1.494	-1.498	-1.502	-1.509	-1.516	-1.525	-1.534	-1.544	-1.555	-1.566	-1.579	-1.592	-1.605	-1.620	-1.635	-1.651	-1.668	-1.682	-1.701	-1.719	-1.736	-1.755	-1.772	-1.791	-1.811	-1.830	-1.849	-1.868	-1.885	-1.904	-1.922	-1.940	-1.958	-1.975	-1.992	-2.007	-2.024	-2.039	-2.054	-2.068	-2.081	-2.092	-2.105	-2.116	-2.126	-2.136	-2.145	-2.152	-2.159	-2.165	-2.170	-2.174	-2.176	-2.179	-2.180	-2.180	-2.180	-2.178	-2.176	-2.174	-2.170	-2.166	-2.161	-2.155	-2.150	-2.144	-2.138	-2.130	-2.122	-2.115	-2.106	-2.098	-2.090	-2.081	-2.072	-2.064	-2.056	-2.047	-2.041	-2.034	-2.027	-2.020	-2.015	-2.010	-2.005	-2.001	-1.998	-1.995	-1.994	-1.994	-1.994	-1.995	-1.996	-2.000	-2.004	-2.010	-2.015	-2.022	-2.031	-2.041	-2.050	-2.062	-2.074	-2.088	-2.101	-2.116	-2.134	-2.149	-2.168	-2.186	-2.205	-2.225	-2.245	-2.265	-2.286	-2.309	-2.330	-2.352	-2.375	-2.399	-2.422	-2.444	-2.468	-2.490	-2.512	-2.535	-2.558	-2.579	-2.601	-2.621	-2.642	-2.661	-2.681	-2.700	-2.718	-2.735	-2.750	-2.766	-2.780	-2.794	-2.806	-2.818	-2.829	-2.839	-2.848	-2.854	-2.860	-2.865	-2.869	-2.872	-2.874	-2.875	-2.875	-2.874	-2.872	-2.869	-2.864	-2.859	-2.852	-2.846	-2.838	-2.829	-2.819	-2.809	-2.798	-2.786	-2.774	-2.761	-2.748	-2.734	-2.719	-2.704	-2.688	-2.672	-2.656	-2.641	-2.624	-2.608	-2.591	-2.574	-2.558	-2.541	-2.524	-2.508	-2.491	-2.475	-2.460	-2.444	-2.429	-2.414	-2.399	-2.385	-2.371	-2.358	-2.345	-2.332	-2.322	-2.311	-2.300	-2.291	-2.281	-2.272	-2.265	-2.256	-2.249	-2.244	-2.236	-2.231	-2.226	-2.222	-2.219	-2.215	-2.211	-2.209	-2.206	-2.205	-2.204	-2.202	-2.201	-2.201	-2.200	-2.199	-2.198	-2.198	-2.196	-2.196	-2.196	-2.195	-2.194	-2.192	-2.191	-2.189	-2.186	-2.182	-2.179	-2.175	-2.171	-2.166	-2.160	-2.154	-2.146	-2.138	-2.129	-2.120	-2.110	-2.098	-2.086	-2.074	-2.059	-2.045	-2.029	-2.014	-1.996	-1.978	-1.960	-1.940	-1.919	-1.899	-1.876	-1.852	-1.830	-1.806	-1.781	-1.756	-1.730	-1.705	-1.678	-1.650	-1.622	-1.595	-1.566	-1.539	-1.511	-1.481	-1.452	-1.425	-1.396	-1.368	-1.340	-1.312	-1.284	-1.258	-1.231	-1.205	-1.180	-1.155	-1.131	-1.106	-1.084	-1.064	-1.042	-1.022	-1.004	-0.985	-0.969	-0.952	-0.938	-0.925	-0.912	-0.901	-0.891	-0.882	-0.875	-0.869	-0.865	-0.861	-0.860	-0.859	-0.860	-0.861	-0.864	-0.868	-0.874	-0.880	-0.889	-0.898	-0.908	-0.919	-0.931	-0.944	-0.958	-0.972	-0.988	-1.005	-1.021	-1.039	-1.059	-1.078	-1.098	-1.118	-1.136	-1.158	-1.178	-1.199	-1.220	-1.241	-1.262	-1.284	-1.304	-1.325	-1.345	-1.366	-1.386	-1.405	-1.425	-1.445	-1.462	-1.481	-1.498	-1.515	-1.531	-1.548	-1.562	-1.578	-1.591	-1.604	-1.618	-1.630	-1.641	-1.652	-1.662	-1.672	-1.681	-1.690	-1.699	-1.706	-1.712	-1.720	-1.728	-1.734	-1.739	-1.745	-1.750	-1.756	-1.761	-1.766	-1.771	-1.775	-1.780	-1.785	-1.791	-1.795	-1.801	-1.806	-1.811	-1.818	-1.822	-1.829	-1.835	-1.842	-1.848	-1.855	-1.862	-1.869	-1.878	-1.886	-1.895	-1.904	-1.912	-1.920	-1.931	-1.940	-1.950	-1.960	-1.970	-1.980	-1.991	-2.000	-2.011	-2.022	-2.034	-2.045	-2.056	-2.066	-2.078	-2.088	-2.099	-2.110	-2.120	-2.131	-2.140	-2.150	-2.161	-2.170	-2.180	-2.188	-2.196	-2.205	-2.212	-2.221	-2.229	-2.236	-2.242	-2.249	-2.255	-2.261	-2.266	-2.270	-2.275	-2.279	-2.282	-2.286	-2.289	-2.291	-2.292	-2.294	-2.295	-2.296	-2.296	-2.296	-2.295	-2.294	-2.292	-2.289	-2.288	-2.284	-2.280	-2.275	-2.270	-2.265	-2.259	-2.254	-2.246	-2.238	-2.230	-2.221	-2.212	-2.204	-2.192	-2.181	-2.170	-2.158	-2.146	-2.132	-2.119	-2.105	-2.090	-2.076	-2.060	-2.044	-2.027	-2.011	-1.994	-1.976	-1.959	-1.940	-1.922	-1.904	-1.884	-1.866	-1.848	-1.828	-1.808	-1.788	-1.769	-1.750	-1.730	-1.711	-1.692	-1.672	-1.655	-1.638	-1.620	-1.602	-1.586	-1.570	-1.554	-1.539	-1.525	-1.511	-1.498	-1.485	-1.472	-1.462	-1.451	-1.441	-1.434	-1.425	-1.418	-1.411	-1.405	-1.400	-1.398	-1.395	-1.392	-1.390	-1.390	-1.390	-1.392	-1.395	-1.398	-1.400	-1.405	-1.410	-1.415	-1.422	-1.430	-1.436	-1.444	-1.454	-1.462	-1.472	-1.481	-1.491	-1.501	-1.512	-1.524	-1.534	-1.545	-1.556	-1.566	-1.578	-1.588	-1.599	-1.609	-1.618	-1.628	-1.638	-1.646	-1.654	-1.662	-1.668	-1.675	-1.681	-1.686	-1.691	-1.695	-1.698	-1.700	-1.701	-1.701	-1.701	-1.700	-1.698	-1.694	-1.690	-1.685	-1.679	-1.672	-1.664	-1.654	-1.644	-1.631	-1.620	-1.606	-1.592	-1.576	-1.561	-1.542	-1.525	-1.505	-1.486	-1.465	-1.442	-1.421	-1.398	-1.374	-1.351	-1.326	-1.300	-1.275	-1.249	-1.222	-1.196	-1.169	-1.142	-1.115	-1.089	-1.061	-1.035	-1.008	-0.982	-0.956	-0.931	-0.906	-0.882	-0.859	-0.835	-0.815	-0.792	-0.772	-0.752	-0.734	-0.718	-0.701	-0.685	-0.671	-0.658	-0.646	-0.636	-0.628	-0.620	-0.612	-0.606	-0.602	-0.601	-0.599	-0.599	-0.600	-0.601	-0.604	-0.609	-0.615	-0.621	-0.629	-0.636	-0.646	-0.655	-0.666	-0.676	-0.689	-0.700	-0.714	-0.726	-0.739	-0.751	-0.764	-0.776	-0.790	-0.801	-0.814	-0.825	-0.835	-0.845	-0.855	-0.862	-0.869	-0.876	-0.880	-0.885	-0.888	-0.890	-0.889	-0.888	-0.886	-0.882	-0.876	-0.870	-0.861	-0.851	-0.840	-0.828	-0.812	-0.796	-0.780	-0.761	-0.741	-0.721	-0.699	-0.675	-0.650	-0.624	-0.599	-0.571	-0.542	-0.514	-0.484	-0.455	-0.424	-0.394	-0.362	-0.334	-0.304	-0.272	-0.242	-0.212	-0.185	-0.156	-0.129	-0.102	-0.076	-0.051	-0.026	-0.004	0.018	0.038	0.056	0.075	0.091	0.105	0.119	0.130	0.141	0.149	0.156	0.162	0.166	0.169	0.170	0.169	0.168	0.165	0.159	0.154	0.146	0.138	0.128	0.118	0.106	0.094	0.081	0.068	0.054	0.039	0.024	0.008	-0.008	-0.022	-0.039	-0.054	-0.071	-0.086	-0.100	-0.115	-0.130	-0.144	-0.158	-0.170	-0.181	-0.194	-0.202	-0.212	-0.221	-0.230	-0.236	-0.241	-0.248	-0.251	-0.254	-0.256	-0.258	-0.256	-0.255	-0.254	-0.251	-0.248	-0.242	-0.238	-0.231	-0.224	-0.216	-0.208	-0.199	-0.189	-0.180	-0.169	-0.158	-0.146	-0.134	-0.122	-0.110	-0.098	-0.085	-0.072	-0.060	-0.049	-0.035	-0.024	-0.012	0.000	0.011	0.021	0.030	0.040	0.049	0.058	0.065	0.071	0.078	0.082	0.086	0.089	0.092	0.094	0.094	0.094	0.091	0.088	0.085	0.080	0.074	0.066	0.058	0.048	0.038	0.025	0.014	-0.001	-0.016	-0.032	-0.050	-0.069	-0.088	-0.109	-0.130	-0.154	-0.176	-0.201	-0.226	-0.252	-0.280	-0.308	-0.335	-0.365	-0.395	-0.425	-0.455	-0.486	-0.518	-0.549	-0.580	-0.612	-0.644	-0.676	-0.708	-0.739	-0.770	-0.801	-0.832	-0.862	-0.892	-0.922	-0.951	-0.979	-1.006	-1.032	-1.059	-1.084	-1.108	-1.130	-1.152	-1.172	-1.192	-1.211	-1.228	-1.245	-1.259	-1.272	-1.285	-1.296	-1.308	-1.316	-1.322	-1.329	-1.334	-1.338	-1.341	-1.342	-1.344	-1.342	-1.341	-1.339	-1.335	-1.331	-1.326	-1.320	-1.314	-1.306	-1.300	-1.291	-1.282	-1.272	-1.265	-1.255	-1.245	-1.235	-1.225	-1.216	-1.206	-1.196	-1.188	-1.179	-1.171	-1.164	-1.156	-1.149	-1.144	-1.139	-1.134	-1.130	-1.129	-1.125	-1.125	-1.125	-1.126	-1.130	-1.132	-1.138	-1.144	-1.151	-1.159	-1.169	-1.179	-1.191	-1.205	-1.219	-1.234	-1.251	-1.269	-1.289	-1.309	-1.330	-1.352	-1.376	-1.401	-1.426	-1.452	-1.480	-1.508	-1.536	-1.565	-1.595	-1.626	-1.658	-1.689	-1.722	-1.754	-1.786	-1.819	-1.851	-1.885	-1.918	-1.950	-1.982	-2.015	-2.046	-2.078	-2.109	-2.140	-2.170	-2.198	-2.228	-2.255	-2.280	-2.306	-2.330	-2.352	-2.375	-2.396	-2.415	-2.434	-2.452	-2.468	-2.482	-2.495	-2.508	-2.518	-2.526	-2.534	-2.540	-2.544	-2.548	-2.550	-2.551	-2.550	-2.548	-2.544	-2.540	-2.534	-2.526	-2.518	-2.509	-2.498	-2.486	-2.474	-2.460	-2.446	-2.431	-2.415	-2.399	-2.382	-2.365	-2.348	-2.329	-2.310	-2.292	-2.272	-2.254	-2.235	-2.215	-2.196	-2.178	-2.158	-2.140	-2.121	-2.104	-2.086	-2.069	-2.051	-2.035	-2.019	-2.002	-1.989	-1.974	-1.960	-1.948	-1.935	-1.922	-1.911	-1.901	-1.891	-1.881	-1.872	-1.865	-1.858	-1.850	-1.845	-1.839	-1.834	-1.829	-1.825	-1.821	-1.819	-1.815	-1.812	-1.810	-1.809	-1.808	-1.806	-1.805	-1.804	-1.804	-1.802	-1.802	-1.801	-1.800	-1.800	-1.799	-1.799	-1.798	-1.796	-1.794	-1.792	-1.791	-1.789	-1.785	-1.784	-1.780	-1.776	-1.772	-1.768	-1.762	-1.758	-1.752	-1.745	-1.739	-1.731	-1.724	-1.715	-1.708	-1.698	-1.688	-1.679	-1.668	-1.656	-1.645	-1.632	-1.622	-1.609	-1.596	-1.584	-1.569	-1.556	-1.541	-1.528	-1.512	-1.500	-1.485	-1.470	-1.455	-1.441	-1.426	-1.411	-1.398	-1.382	-1.369	-1.355	-1.341	-1.329	-1.315	-1.304	-1.291	-1.280	-1.270	-1.259	-1.250	-1.241	-1.232	-1.225	-1.219	-1.212	-1.208	-1.202	-1.199	-1.196	-1.194	-1.194	-1.191	-1.194	-1.194	-1.196	-1.200	-1.202	-1.208	-1.214	-1.220	-1.226	-1.235	-1.242	-1.251	-1.261	-1.271	-1.282	-1.292	-1.304	-1.315	-1.329	-1.340	-1.352	-1.366	-1.379	-1.391	-1.405	-1.416	-1.430	-1.442	-1.455	-1.468	-1.479	-1.490	-1.501	-1.512	-1.521	-1.531	-1.539	-1.548	-1.554	-1.561	-1.568	-1.571	-1.575	-1.579	-1.582	-1.584	-1.584	-1.582	-1.582	-1.580	-1.578	-1.572	-1.568	-1.562	-1.556	-1.548	-1.540	-1.531	-1.521	-1.511	-1.500	-1.489	-1.476	-1.465	-1.451	-1.438	-1.424	-1.409	-1.395	-1.380	-1.366	-1.351	-1.336	-1.321	-1.308	-1.292	-1.278	-1.264	-1.250	-1.238	-1.225	-1.212	-1.201	-1.190	-1.179	-1.170	-1.162	-1.154	-1.148	-1.140	-1.135	-1.131	-1.128	-1.126	-1.125	-1.124	-1.125	-1.128	-1.130	-1.135	-1.140	-1.145	-1.151	-1.160	-1.170	-1.180	-1.191	-1.202	-1.216	-1.230	-1.245	-1.260	-1.276	-1.294	-1.311	-1.329	-1.348	-1.368	-1.388	-1.408	-1.428	-1.449	-1.470	-1.491	-1.514	-1.534	-1.555	-1.576	-1.598	-1.619	-1.641	-1.660	-1.681	-1.701	-1.720	-1.741	-1.759	-1.776	-1.795	-1.810	-1.828	-1.842	-1.858	-1.871	-1.884	-1.895	-1.906	-1.916	-1.925	-1.934	-1.940	-1.945	-1.950	-1.954	-1.956	-1.959	-1.959	-1.958	-1.956	-1.952	-1.949	-1.941	-1.935	-1.928	-1.918	-1.909	-1.896	-1.885	-1.871	-1.856	-1.841	-1.825	-1.808	-1.789	-1.769	-1.749	-1.728	-1.706	-1.684	-1.660	-1.636	-1.612	-1.588	-1.561	-1.536	-1.509	-1.482	-1.456	-1.429	-1.402	-1.376	-1.349	-1.322	-1.296	-1.270	-1.244	-1.218	-1.192	-1.168	-1.142	-1.120	-1.096	-1.074	-1.052	-1.032	-1.012	-0.992	-0.974	-0.958	-0.940	-0.925	-0.910	-0.898	-0.886	-0.875	-0.864	-0.855	-0.848	-0.841	-0.836	-0.831	-0.828	-0.828	-0.825	-0.825	-0.828	-0.829	-0.832	-0.838	-0.841	-0.848	-0.855	-0.864	-0.872	-0.882	-0.892	-0.905	-0.916	-0.929	-0.941	-0.955	-0.970	-0.985	-1.001	-1.015	-1.032	-1.049	-1.066	-1.082	-1.100	-1.118	-1.138	-1.155	-1.174	-1.192	-1.211	-1.230	-1.249	-1.269	-1.289	-1.308	-1.326	-1.348	-1.366	-1.386	-1.406	-1.426	-1.446	-1.466	-1.486	-1.506	-1.526	-1.546	-1.566	-1.588	-1.609	-1.630	-1.650	-1.671	-1.691	-1.712	-1.734	-1.755	-1.778	-1.799	-1.820	-1.841	-1.864	-1.886	-1.909	-1.930	-1.954	-1.976	-1.999	-2.021	-2.045	-2.068	-2.091	-2.115	-2.139	-2.162	-2.186	-2.210	-2.234	-2.259	-2.282	-2.306	-2.330	-2.354	-2.378	-2.402	-2.425	-2.450	-2.472	-2.496	-2.519	-2.541	-2.565	-2.586	-2.609	-2.630	-2.651	-2.671	-2.691	-2.712	-2.731	-2.749	-2.768	-2.785	-2.801	-2.818	-2.832	-2.846	-2.860	-2.872	-2.884	-2.896	-2.905	-2.914	-2.922	-2.929	-2.935	-2.940	-2.944	-2.946	-2.948	-2.948	-2.948	-2.945	-2.942	-2.939	-2.932	-2.926	-2.919	-2.909	-2.900	-2.889	-2.878	-2.864	-2.849	-2.834	-2.819	-2.801	-2.782	-2.765	-2.745	-2.724	-2.704	-2.682	-2.660	-2.638	-2.614	-2.591	-2.566	-2.541	-2.518	-2.494	-2.468	-2.442	-2.418	-2.392	-2.368	-2.344	-2.319	-2.296	-2.271	-2.248	-2.226	-2.204	-2.182	-2.161	-2.141	-2.122	-2.104	-2.085	-2.069	-2.054	-2.039	-2.025	-2.011	-1.999	-1.989	-1.979	-1.969	-1.961	-1.956	-1.950	-1.946	-1.942	-1.941	-1.939	-1.939	-1.941	-1.944	-1.948	-1.952	-1.958	-1.964	-1.971	-1.980	-1.989	-1.998	-2.009	-2.020	-2.033	-2.045	-2.059	-2.072	-2.088	-2.101	-2.118	-2.134	-2.149	-2.165	-2.181	-2.199	-2.215	-2.231	-2.249	-2.264	-2.280	-2.296	-2.312	-2.328	-2.342	-2.358	-2.371	-2.385	-2.398	-2.411	-2.422	-2.434	-2.445	-2.455	-2.464	-2.472	-2.480	-2.488	-2.494	-2.499	-2.502	-2.505	-2.509	-2.511	-2.512	-2.511	-2.512	-2.510	-2.509	-2.505	-2.501	-2.496	-2.492	-2.486	-2.480	-2.472	-2.465	-2.458	-2.449	-2.441	-2.432	-2.424	-2.415	-2.405	-2.395	-2.386	-2.376	-2.369	-2.359	-2.350	-2.341	-2.334	-2.326	-2.319	-2.312	-2.306	-2.302	-2.296	-2.292	-2.291	-2.290	-2.290	-2.290	-2.291	-2.294	-2.298	-2.302	-2.309	-2.318	-2.325	-2.335	-2.346	-2.359	-2.372	-2.388	-2.404	-2.421	-2.440	-2.459	-2.480	-2.501	-2.525	-2.549	-2.574	-2.600	-2.626	-2.652	-2.681	-2.710	-2.739	-2.769	-2.799	-2.829	-2.860	-2.890	-2.921	-2.951	-2.981	-3.010	-3.040	-3.069	-3.098	-3.126	-3.152	-3.179	-3.204	-3.229	-3.252	-3.274	-3.295	-3.315	-3.334	-3.351	-3.366	-3.380	-3.392	-3.404	-3.414	-3.421	-3.428	-3.432	-3.435	-3.436	-3.438	-3.435	-3.431	-3.426	-3.421	-3.412	-3.404	-3.392	-3.381	-3.368	-3.352	-3.338	-3.320	-3.301	-3.284	-3.264	-3.242	-3.221	-3.199	-3.176	-3.152	-3.129	-3.105	-3.081	-3.056	-3.031	-3.006	-2.981	-2.956	-2.932	-2.908	-2.882	-2.860	-2.835	-2.812	-2.791	-2.768	-2.746	-2.728	-2.706	-2.688	-2.670	-2.654	-2.636	-2.621	-2.608	-2.592	-2.581	-2.569	-2.559	-2.550	-2.542	-2.534	-2.529	-2.524	-2.520	-2.518	-2.516	-2.516	-2.516	-2.518	-2.521	-2.524	-2.529	-2.535	-2.541	-2.549	-2.556	-2.566	-2.576	-2.588	-2.599	-2.611	-2.624	-2.638	-2.652	-2.666	-2.682	-2.698	-2.714	-2.730	-2.746	-2.764	-2.780	-2.799	-2.815	-2.832	-2.850	-2.866	-2.884	-2.900	-2.916	-2.934	-2.949	-2.962	-2.978	-2.991	-3.006	-3.019	-3.030	-3.042	-3.052	-3.061	-3.071	-3.078	-3.086	-3.091	-3.098	-3.100	-3.104	-3.105	-3.106	-3.105	-3.105	-3.101	-3.098	-3.094	-3.090	-3.082	-3.075	-3.068	-3.059	-3.049	-3.039	-3.028	-3.016	-3.002	-2.990	-2.976	-2.964	-2.949	-2.935	-2.920	-2.905	-2.891	-2.876	-2.861	-2.848	-2.835	-2.821	-2.809	-2.796	-2.785	-2.772	-2.762	-2.754	-2.746	-2.739	-2.731	-2.728	-2.722	-2.719	-2.719	-2.716	-2.719	-2.720	-2.724	-2.730	-2.735	-2.744	-2.754	-2.764	-2.776	-2.790	-2.804	-2.821	-2.838	-2.856	-2.878	-2.899	-2.921	-2.945	-2.970	-2.995	-3.022	-3.049	-3.078	-3.106	-3.135	-3.165	-3.195	-3.225	-3.256	-3.286	-3.318	-3.349	-3.379	-3.410	-3.440	-3.470	-3.500	-3.528	-3.555	-3.582	-3.609	-3.635	-3.659	-3.682	-3.705	-3.725	-3.745	-3.764	-3.780	-3.795	-3.809	-3.821	-3.831	-3.841	-3.850	-3.855	-3.859	-3.862	-3.862	-3.862	-3.859	-3.855	-3.850	-3.841	-3.832	-3.822	-3.811	-3.796	-3.781	-3.765	-3.748	-3.728	-3.708	-3.685	-3.662	-3.639	-3.615	-3.589	-3.564	-3.535	-3.509	-3.481	-3.452	-3.424	-3.394	-3.365	-3.336	-3.306	-3.278	-3.249	-3.221	-3.192	-3.165	-3.139	-3.112	-3.089	-3.064	-3.040	-3.019	-2.998	-2.978	-2.959	-2.941	-2.925	-2.910	-2.896	-2.885	-2.874	-2.865	-2.858	-2.851	-2.849	-2.846	-2.845	-2.845	-2.848	-2.851	-2.856	-2.864	-2.871	-2.881	-2.892	-2.906	-2.920	-2.935	-2.951	-2.969	-2.988	-3.008	-3.029	-3.049	-3.071	-3.094	-3.118	-3.141	-3.166	-3.190	-3.216	-3.241	-3.266	-3.291	-3.318	-3.341	-3.366	-3.390	-3.414	-3.438	-3.460	-3.482	-3.504	-3.525	-3.545	-3.565	-3.582	-3.599	-3.616	-3.631	-3.646	-3.660	-3.672	-3.685	-3.695	-3.705	-3.714	-3.720	-3.728	-3.732	-3.738	-3.741	-3.745	-3.748	-3.749	-3.750	-3.750	-3.749	-3.748	-3.746	-3.745	-3.742	-3.740	-3.738	-3.734	-3.731	-3.729	-3.725	-3.721	-3.719	-3.716	-3.712	-3.710	-3.708	-3.706	-3.704	-3.702	-3.702	-3.702	-3.702	-3.704	-3.705	-3.708	-3.711	-3.715	-3.719	-3.725	-3.731	-3.739	-3.746	-3.755	-3.764	-3.774	-3.785	-3.796	-3.810	-3.824	-3.839	-3.852	-3.869	-3.885	-3.904	-3.921	-3.940	-3.959	-3.980	-4.001	-4.022	-4.044	-4.066	-4.090	-4.114	-4.138	-4.162	-4.188	-4.211	-4.239	-4.264	-4.290	-4.316	-4.341	-4.369	-4.395	-4.420	-4.446	-4.472	-4.499	-4.525	-4.550	-4.575	-4.600	-4.622	-4.648	-4.670	-4.692	-4.714	-4.734	-4.754	-4.774	-4.792	-4.809	-4.825	-4.840	-4.854	-4.866	-4.879	-4.888	-4.898	-4.905	-4.911	-4.915	-4.919	-4.921	-4.921	-4.921	-4.918	-4.915	-4.909	-4.902	-4.894	-4.886	-4.875	-4.862	-4.850	-4.835	-4.819	-4.801	-4.784	-4.764	-4.744	-4.722	-4.701	-4.679	-4.654	-4.631	-4.605	-4.580	-4.554	-4.528	-4.502	-4.475	-4.449	-4.421	-4.394	-4.369	-4.342	-4.315	-4.290	-4.265	-4.240	-4.218	-4.194	-4.171	-4.150	-4.130	-4.110	-4.091	-4.074	-4.056	-4.041	-4.028	-4.015	-4.003	-3.991	-3.982	-3.975	-3.968	-3.962	-3.958	-3.955	-3.952	-3.952	-3.952	-3.954	-3.958	-3.961	-3.966	-3.971	-3.978	-3.985	-3.992	-4.001	-4.010	-4.020	-4.030	-4.041	-4.051	-4.062	-4.074	-4.085	-4.096	-4.108	-4.119	-4.129	-4.140	-4.149	-4.160	-4.169	-4.176	-4.185	-4.192	-4.199	-4.205	-4.209	-4.214	-4.216	-4.218	-4.219	-4.219	-4.216	-4.215	-4.211	-4.206	-4.200	-4.192	-4.185	-4.176	-4.165	-4.154	-4.141	-4.126	-4.111	-4.096	-4.079	-4.061	-4.043	-4.022	-4.003	-3.981	-3.959	-3.936	-3.914	-3.890	-3.865	-3.841	-3.816	-3.792	-3.766	-3.741	-3.716	-3.691	-3.666	-3.641	-3.618	-3.592	-3.570	-3.546	-3.524	-3.502	-3.481	-3.460	-3.440	-3.421	-3.404	-3.386	-3.370	-3.354	-3.341	-3.328	-3.316	-3.306	-3.298	-3.290	-3.284	-3.278	-3.272	-3.270	-3.269	-3.268	-3.270	-3.270	-3.274	-3.279	-3.282	-3.290	-3.298	-3.306	-3.315	-3.325	-3.335	-3.349	-3.361	-3.374	-3.388	-3.402	-3.416	-3.432	-3.448	-3.464	-3.480	-3.495	-3.512	-3.529	-3.544	-3.560	-3.576	-3.591	-3.608	-3.621	-3.635	-3.649	-3.662	-3.674	-3.686	-3.695	-3.706	-3.714	-3.722	-3.730	-3.735	-3.740	-3.742	-3.745	-3.746	-3.746	-3.745	-3.742	-3.739	-3.734	-3.728	-3.719	-3.709	-3.698	-3.686	-3.672	-3.658	-3.641	-3.625	-3.605	-3.586	-3.565	-3.542	-3.519	-3.495	-3.469	-3.442	-3.415	-3.386	-3.359	-3.328	-3.298	-3.266	-3.235	-3.201	-3.170	-3.136	-3.104	-3.070	-3.038	-3.005	-2.971	-2.939	-2.905	-2.874	-2.841	-2.810	-2.780	-2.749	-2.720	-2.691	-2.664	-2.638	-2.612	-2.588	-2.564	-2.541	-2.520	-2.500	-2.482	-2.465	-2.450	-2.435	-2.422	-2.411	-2.400	-2.391	-2.384	-2.378	-2.372	-2.369	-2.368	-2.366	-2.366	-2.368	-2.370	-2.374	-2.378	-2.384	-2.390	-2.396	-2.405	-2.412	-2.421	-2.431	-2.440	-2.450	-2.460	-2.470	-2.480	-2.490	-2.500	-2.510	-2.519	-2.528	-2.536	-2.544	-2.550	-2.558	-2.562	-2.568	-2.571	-2.575	-2.576	-2.578	-2.578	-2.576	-2.575	-2.572	-2.568	-2.562	-2.556	-2.550	-2.541	-2.531	-2.521	-2.510	-2.498	-2.485	-2.471	-2.456	-2.442	-2.426	-2.410	-2.392	-2.375	-2.358	-2.340	-2.322	-2.304	-2.286	-2.269	-2.251	-2.234	-2.216	-2.200	-2.182	-2.168	-2.152	-2.139	-2.125	-2.112	-2.101	-2.091	-2.080	-2.072	-2.064	-2.058	-2.052	-2.049	-2.045	-2.044	-2.044	-2.045	-2.047	-2.051	-2.056	-2.062	-2.070	-2.080	-2.090	-2.101	-2.115	-2.129	-2.144	-2.160	-2.178	-2.196	-2.215	-2.236	-2.258	-2.280	-2.304	-2.328	-2.352	-2.378	-2.404	-2.431	-2.458	-2.486	-2.514	-2.542	-2.571	-2.600	-2.629	-2.658	-2.688	-2.716	-2.745	-2.774	-2.802	-2.831	-2.859	-2.886	-2.914	-2.940	-2.965	-2.990	-3.015	-3.039	-3.062	-3.084	-3.104	-3.125	-3.142	-3.160	-3.178	-3.192	-3.206	-3.219	-3.230	-3.240	-3.248	-3.255	-3.260	-3.265	-3.268	-3.268	-3.266	-3.264	-3.260	-3.255	-3.246	-3.238	-3.228	-3.216	-3.201	-3.188	-3.171	-3.152	-3.134	-3.112	-3.090	-3.066	-3.041	-3.016	-2.990	-2.961	-2.931	-2.901	-2.870	-2.839	-2.806	-2.774	-2.740	-2.706	-2.672	-2.638	-2.604	-2.569	-2.534	-2.500	-2.465	-2.431	-2.398	-2.364	-2.332	-2.300	-2.269	-2.239	-2.210	-2.181	-2.152	-2.126	-2.101	-2.078	-2.055	-2.033	-2.014	-1.994	-1.976	-1.961	-1.946	-1.934	-1.922	-1.912	-1.904	-1.898	-1.891	-1.889	-1.886	-1.885	-1.885	-1.888	-1.890	-1.895	-1.901	-1.908	-1.915	-1.924	-1.934	-1.945	-1.956	-1.969	-1.981	-1.994	-2.007	-2.022	-2.036	-2.051	-2.068	-2.081	-2.095	-2.110	-2.125	-2.139	-2.152	-2.166	-2.179	-2.191	-2.202	-2.214	-2.224	-2.232	-2.241	-2.248	-2.254	-2.260	-2.264	-2.268	-2.270	-2.271	-2.271	-2.270	-2.269	-2.265	-2.262	-2.256	-2.250	-2.245	-2.236	-2.228	-2.219	-2.210	-2.199	-2.186	-2.175	-2.162	-2.150	-2.136	-2.124	-2.110	-2.096	-2.082	-2.070	-2.055	-2.042	-2.029	-2.016	-2.004	-1.991	-1.981	-1.970	-1.960	-1.950	-1.942	-1.934	-1.929	-1.922	-1.919	-1.914	-1.912	-1.911	-1.911	-1.912	-1.915	-1.919	-1.922	-1.930	-1.938	-1.945	-1.955	-1.966	-1.978	-1.990	-2.004	-2.020	-2.035	-2.052	-2.070	-2.089	-2.109	-2.129	-2.150	-2.171	-2.192	-2.214	-2.238	-2.260	-2.282	-2.306	-2.329	-2.351	-2.375	-2.398	-2.418	-2.440	-2.461	-2.481	-2.501	-2.520	-2.539	-2.558	-2.574	-2.590	-2.604	-2.618	-2.630	-2.641	-2.651	-2.661	-2.668	-2.675	-2.679	-2.682	-2.685	-2.685	-2.684	-2.682	-2.680	-2.675	-2.669	-2.661	-2.652	-2.641	-2.630	-2.618	-2.605	-2.589	-2.572	-2.555	-2.538	-2.518	-2.498	-2.476	-2.454	-2.432	-2.408	-2.384	-2.359	-2.334	-2.309	-2.281	-2.255	-2.228	-2.200	-2.174	-2.146	-2.118	-2.090	-2.064	-2.036	-2.007	-1.981	-1.955	-1.929	-1.904	-1.878	-1.852	-1.829	-1.805	-1.781	-1.759	-1.736	-1.715	-1.695	-1.675	-1.656	-1.638	-1.620	-1.605	-1.589	-1.575	-1.561	-1.549	-1.536	-1.525	-1.515	-1.506	-1.498	-1.491	-1.485	-1.479	-1.475	-1.471	-1.469	-1.466	-1.465	-1.465	-1.465	-1.466	-1.469	-1.470	-1.472	-1.476	-1.481	-1.485	-1.490	-1.495	-1.500	-1.505	-1.512	-1.518	-1.525	-1.531	-1.538	-1.544	-1.550	-1.555	-1.561	-1.568	-1.572	-1.579	-1.584	-1.588	-1.591	-1.595	-1.598	-1.599	-1.601	-1.601	-1.601	-1.601	-1.600	-1.596	-1.594	-1.590	-1.585	-1.579	-1.571	-1.564	-1.555	-1.546	-1.535	-1.524	-1.511	-1.499	-1.484	-1.469	-1.452	-1.436	-1.419	-1.401	-1.381	-1.362	-1.342	-1.321	-1.301	-1.279	-1.258	-1.235	-1.214	-1.191	-1.168	-1.146	-1.122	-1.100	-1.079	-1.056	-1.035	-1.014	-0.992	-0.971	-0.952	-0.932	-0.915	-0.898	-0.881	-0.866	-0.850	-0.836	-0.825	-0.814	-0.804	-0.795	-0.788	-0.781	-0.776	-0.772	-0.770	-0.770	-0.771	-0.774	-0.778	-0.782	-0.788	-0.796	-0.805	-0.816	-0.826	-0.841	-0.855	-0.870	-0.886	-0.904	-0.922	-0.942	-0.962	-0.985	-1.006	-1.030	-1.055	-1.078	-1.104	-1.128	-1.154	-1.180	-1.205	-1.231	-1.256	-1.281	-1.308	-1.332	-1.358	-1.381	-1.405	-1.429	-1.451	-1.471	-1.492	-1.512	-1.530	-1.549	-1.565	-1.579	-1.594	-1.605	-1.616	-1.626	-1.635	-1.641	-1.646	-1.650	-1.651	-1.651	-1.650	-1.646	-1.642	-1.636	-1.629	-1.620	-1.609	-1.598	-1.584	-1.569	-1.552	-1.536	-1.516	-1.498	-1.478	-1.455	-1.432	-1.409	-1.385	-1.361	-1.335	-1.310	-1.282	-1.256	-1.230	-1.202	-1.176	-1.150	-1.122	-1.096	-1.070	-1.046	-1.021	-0.996	-0.974	-0.951	-0.930	-0.910	-0.890	-0.871	-0.854	-0.839	-0.824	-0.810	-0.799	-0.788	-0.779	-0.770	-0.765	-0.760	-0.758	-0.755	-0.756	-0.758	-0.760	-0.765	-0.770	-0.779	-0.786	-0.796	-0.809	-0.820	-0.835	-0.850	-0.866	-0.884	-0.902	-0.921	-0.940	-0.961	-0.982	-1.006	-1.028	-1.051	-1.075	-1.099	-1.122	-1.148	-1.172	-1.196	-1.220	-1.245	-1.269	-1.292	-1.315	-1.340	-1.361	-1.384	-1.405	-1.425	-1.445	-1.464	-1.481	-1.499	-1.515	-1.530	-1.544	-1.558	-1.569	-1.579	-1.589	-1.598	-1.605	-1.611	-1.615	-1.620	-1.622	-1.624	-1.622	-1.622	-1.620	-1.616	-1.612	-1.608	-1.600	-1.594	-1.586	-1.578	-1.568	-1.558	-1.546	-1.535	-1.522	-1.510	-1.498	-1.485	-1.472	-1.459	-1.445	-1.432	-1.419	-1.405	-1.394	-1.380	-1.369	-1.356	-1.346	-1.335	-1.326	-1.318	-1.309	-1.301	-1.295	-1.290	-1.286	-1.284	-1.281	-1.281	-1.281	-1.282	-1.285	-1.289	-1.295	-1.301	-1.310	-1.318	-1.329	-1.340	-1.352	-1.368	-1.381	-1.398	-1.415	-1.434	-1.454	-1.474	-1.496	-1.519	-1.541	-1.565	-1.590	-1.615	-1.641	-1.668	-1.695	-1.721	-1.750	-1.778	-1.805	-1.834	-1.862	-1.890	-1.918	-1.946	-1.974	-2.001	-2.027	-2.055	-2.081	-2.106	-2.131	-2.156	-2.179	-2.201	-2.224	-2.245	-2.265	-2.285	-2.304	-2.320	-2.338	-2.354	-2.366	-2.380	-2.392	-2.404	-2.414	-2.421	-2.430	-2.436	-2.441	-2.445	-2.450	-2.451	-2.451	-2.452	-2.450	-2.448	-2.445	-2.441	-2.436	-2.430	-2.422	-2.415	-2.405	-2.396	-2.386	-2.375	-2.364	-2.351	-2.339	-2.325	-2.311	-2.298	-2.281	-2.266	-2.250	-2.235	-2.219	-2.202	-2.186	-2.170	-2.154	-2.138	-2.120	-2.105	-2.089	-2.072	-2.058	-2.041	-2.026	-2.013	-1.998	-1.984	-1.971	-1.958	-1.946	-1.934	-1.924	-1.912	-1.904	-1.894	-1.886	-1.878	-1.871	-1.865	-1.860	-1.854	-1.850	-1.846	-1.844	-1.842	-1.840	-1.840	-1.839	-1.839	-1.839	-1.840	-1.842	-1.844	-1.846	-1.849	-1.851	-1.854	-1.858	-1.861	-1.864	-1.868	-1.871	-1.874	-1.878	-1.880	-1.881	-1.885	-1.886	-1.888	-1.888	-1.888	-1.888	-1.886	-1.885	-1.882	-1.880	-1.875	-1.871	-1.866	-1.859	-1.852	-1.845	-1.836	-1.828	-1.818	-1.806	-1.795	-1.781	-1.770	-1.755	-1.740	-1.725	-1.710	-1.692	-1.676	-1.659	-1.641	-1.622	-1.602	-1.585	-1.566	-1.545	-1.526	-1.508	-1.488	-1.468	-1.448	-1.429	-1.410	-1.390	-1.372	-1.355	-1.336	-1.320	-1.305	-1.289	-1.272	-1.259	-1.246	-1.234	-1.222	-1.211	-1.204	-1.195	-1.189	-1.182	-1.178	-1.174	-1.172	-1.172	-1.174	-1.175	-1.180	-1.185	-1.190	-1.199	-1.209	-1.219	-1.231	-1.245	-1.260	-1.278	-1.295	-1.315	-1.335	-1.358	-1.380	-1.405	-1.430	-1.458	-1.485	-1.514	-1.545	-1.575	-1.606	-1.639	-1.674	-1.706	-1.741	-1.776	-1.811	-1.846	-1.881	-1.916	-1.952	-1.988	-2.022	-2.058	-2.091	-2.125	-2.159	-2.191	-2.222	-2.254	-2.284	-2.312	-2.340	-2.366	-2.391	-2.415	-2.438	-2.458	-2.478	-2.495	-2.510	-2.525	-2.538	-2.548	-2.558	-2.564	-2.569	-2.572	-2.572	-2.572	-2.571	-2.566	-2.561	-2.552	-2.542	-2.532	-2.520	-2.504	-2.489	-2.471	-2.452	-2.431	-2.409	-2.386	-2.364	-2.338	-2.312	-2.285	-2.258	-2.230	-2.201	-2.172	-2.144	-2.114	-2.084	-2.054	-2.024	-1.994	-1.964	-1.935	-1.906	-1.876	-1.849	-1.821	-1.795	-1.769	-1.742	-1.716	-1.694	-1.670	-1.648	-1.626	-1.605	-1.585	-1.566	-1.549	-1.532	-1.516	-1.501	-1.489	-1.475	-1.464	-1.451	-1.441	-1.434	-1.424	-1.416	-1.410	-1.404	-1.398	-1.392	-1.389	-1.386	-1.382	-1.380	-1.378	-1.376	-1.375	-1.374	-1.372	-1.372	-1.372	-1.371	-1.371	-1.372	-1.371	-1.371	-1.371	-1.371	-1.371	-1.371	-1.369	-1.368	-1.368	-1.366	-1.365	-1.361	-1.360	-1.356	-1.354	-1.350	-1.346	-1.341	-1.338	-1.332	-1.326	-1.321	-1.315	-1.309	-1.301	-1.292	-1.285	-1.276	-1.266	-1.258	-1.248	-1.239	-1.228	-1.216	-1.205	-1.194	-1.181	-1.170	-1.158	-1.145	-1.134	-1.121	-1.109	-1.096	-1.084	-1.072	-1.060	-1.048	-1.036	-1.026	-1.014	-1.004	-0.994	-0.984	-0.975	-0.965	-0.959	-0.950	-0.944	-0.939	-0.932	-0.929	-0.925	-0.924	-0.921	-0.921	-0.922	-0.924	-0.926	-0.931	-0.938	-0.944	-0.951	-0.960	-0.971	-0.982	-0.995	-1.010	-1.025	-1.041	-1.060	-1.080	-1.100	-1.122	-1.146	-1.170	-1.196	-1.222	-1.251	-1.280	-1.310	-1.341	-1.375	-1.408	-1.441	-1.478	-1.514	-1.550	-1.588	-1.625	-1.664	-1.704	-1.744	-1.784	-1.824	-1.864	-1.905	-1.945	-1.988	-2.029	-2.069	-2.110	-2.150	-2.190	-2.230	-2.270	-2.308	-2.346	-2.384	-2.421	-2.458	-2.492	-2.528	-2.560	-2.592	-2.624	-2.655	-2.684	-2.711	-2.738	-2.764	-2.788	-2.811	-2.832	-2.854	-2.871	-2.889	-2.905	-2.920	-2.932	-2.945	-2.955	-2.964	-2.971	-2.978	-2.982	-2.988	-2.990	-2.991	-2.991	-2.990	-2.988	-2.985	-2.980	-2.974	-2.968	-2.961	-2.954	-2.945	-2.935	-2.925	-2.915	-2.904	-2.892	-2.880	-2.868	-2.855	-2.842	-2.830	-2.818	-2.805	-2.791	-2.780	-2.768	-2.755	-2.742	-2.731	-2.720	-2.710	-2.699	-2.689	-2.680	-2.672	-2.664	-2.656	-2.649	-2.644	-2.638	-2.632	-2.629	-2.626	-2.622	-2.621	-2.620	-2.619	-2.619	-2.619	-2.620	-2.621	-2.624	-2.626	-2.629	-2.632	-2.636	-2.641	-2.645	-2.649	-2.654	-2.659	-2.664	-2.669	-2.672	-2.678	-2.682	-2.688	-2.690	-2.694	-2.698	-2.700	-2.702	-2.704	-2.705	-2.706	-2.706	-2.705	-2.704	-2.701	-2.699	-2.695	-2.691	-2.685	-2.678	-2.671	-2.662	-2.652	-2.644	-2.632	-2.620	-2.606	-2.592	-2.578	-2.561	-2.545	-2.528	-2.509	-2.491	-2.470	-2.450	-2.429	-2.406	-2.384	-2.361	-2.336	-2.312	-2.288	-2.262	-2.238	-2.211	-2.185	-2.159	-2.132	-2.106	-2.081	-2.054	-2.027	-2.002	-1.975	-1.950	-1.924	-1.900	-1.875	-1.850	-1.826	-1.804	-1.781	-1.760	-1.738	-1.719	-1.699	-1.680	-1.661	-1.644	-1.628	-1.612	-1.598	-1.584	-1.571	-1.560	-1.549	-1.539	-1.530	-1.522	-1.515	-1.509	-1.505	-1.500	-1.496	-1.494	-1.492	-1.490	-1.490	-1.490	-1.491	-1.492	-1.495	-1.498	-1.500	-1.504	-1.506	-1.511	-1.516	-1.519	-1.524	-1.529	-1.532	-1.538	-1.541	-1.545	-1.550	-1.554	-1.555	-1.559	-1.560	-1.561	-1.561	-1.562	-1.562	-1.560	-1.558	-1.555	-1.551	-1.546	-1.540	-1.534	-1.525	-1.518	-1.508	-1.496	-1.484	-1.471	-1.459	-1.444	-1.429	-1.411	-1.394	-1.375	-1.356	-1.336	-1.315	-1.294	-1.271	-1.246	-1.224	-1.200	-1.175	-1.149	-1.124	-1.098	-1.071	-1.046	-1.020	-0.994	-0.968	-0.941	-0.915	-0.890	-0.865	-0.841	-0.816	-0.792	-0.770	-0.748	-0.726	-0.705	-0.686	-0.668	-0.650	-0.632	-0.619	-0.604	-0.591	-0.580	-0.569	-0.560	-0.551	-0.545	-0.540	-0.536	-0.532	-0.531	-0.532	-0.534	-0.535	-0.539	-0.545	-0.551	-0.559	-0.568	-0.576	-0.588	-0.600	-0.612	-0.626	-0.640	-0.655	-0.671	-0.688	-0.704	-0.722	-0.739	-0.759	-0.776	-0.796	-0.814	-0.832	-0.851	-0.869	-0.888	-0.906	-0.924	-0.941	-0.958	-0.974	-0.990	-1.004	-1.019	-1.031	-1.045	-1.056	-1.066	-1.076	-1.084	-1.091	-1.098	-1.102	-1.108	-1.110	-1.111	-1.111	-1.110	-1.108	-1.104	-1.099	-1.092	-1.085	-1.076	-1.066	-1.054	-1.042	-1.028	-1.014	-0.999	-0.981	-0.964	-0.945	-0.925	-0.905	-0.884	-0.862	-0.841	-0.818	-0.794	-0.771	-0.748	-0.724	-0.699	-0.675	-0.650	-0.626	-0.602	-0.579	-0.556	-0.532	-0.511	-0.490	-0.469	-0.450	-0.430	-0.411	-0.394	-0.378	-0.362	-0.349	-0.336	-0.325	-0.314	-0.305	-0.298	-0.291	-0.286	-0.282	-0.281	-0.281	-0.282	-0.284	-0.289	-0.295	-0.301	-0.310	-0.320	-0.331	-0.345	-0.358	-0.372	-0.390	-0.409	-0.428	-0.449	-0.469	-0.492	-0.514	-0.540	-0.564	-0.590	-0.616	-0.644	-0.671	-0.700	-0.729	-0.756	-0.786	-0.814	-0.844	-0.874	-0.902	-0.932	-0.961	-0.989	-1.018	-1.046	-1.074	-1.101	-1.128	-1.152	-1.178	-1.201	-1.225	-1.246	-1.268	-1.289	-1.309	-1.326	-1.342	-1.359	-1.374	-1.388	-1.400	-1.410	-1.420	-1.429	-1.435	-1.440	-1.445	-1.448	-1.450	-1.450	-1.449	-1.446	-1.444	-1.439	-1.432	-1.426	-1.419	-1.410	-1.399	-1.388	-1.376	-1.364	-1.350	-1.335	-1.320	-1.304	-1.288	-1.271	-1.254	-1.235	-1.218	-1.200	-1.181	-1.162	-1.142	-1.125	-1.106	-1.088	-1.070	-1.052	-1.036	-1.019	-1.002	-0.988	-0.972	-0.958	-0.944	-0.931	-0.920	-0.909	-0.899	-0.890	-0.881	-0.875	-0.870	-0.864	-0.861	-0.859	-0.856	-0.856	-0.858	-0.860	-0.861	-0.866	-0.872	-0.878	-0.885	-0.892	-0.902	-0.914	-0.922	-0.935	-0.949	-0.961	-0.975	-0.989	-1.005	-1.021	-1.038	-1.054	-1.070	-1.088	-1.105	-1.121	-1.140	-1.158	-1.175	-1.192	-1.210	-1.226	-1.244	-1.260	-1.275	-1.290	-1.305	-1.320	-1.335	-1.348	-1.360	-1.371	-1.381	-1.391	-1.401	-1.410	-1.418	-1.424	-1.429	-1.434	-1.438	-1.440	-1.442	-1.444	-1.444	-1.444	-1.442	-1.440	-1.438	-1.435	-1.430	-1.425	-1.420	-1.414	-1.408	-1.400	-1.392	-1.385	-1.376	-1.369	-1.360	-1.351	-1.344	-1.335	-1.326	-1.319	-1.310	-1.301	-1.295	-1.288	-1.282	-1.275	-1.270	-1.266	-1.261	-1.259	-1.256	-1.255	-1.254	-1.254	-1.255	-1.258	-1.261	-1.265	-1.270	-1.275	-1.282	-1.291	-1.300	-1.311	-1.321	-1.335	-1.346	-1.360	-1.375	-1.391	-1.408	-1.425	-1.442	-1.461	-1.480	-1.499	-1.520	-1.539	-1.560	-1.581	-1.602	-1.622	-1.644	-1.666	-1.688	-1.708	-1.728	-1.749	-1.769	-1.790	-1.809	-1.826	-1.845	-1.864	-1.880	-1.896	-1.911	-1.926	-1.940	-1.952	-1.965	-1.975	-1.985	-1.995	-2.002	-2.010	-2.016	-2.022	-2.026	-2.029	-2.031	-2.034	-2.034	-2.033	-2.031	-2.029	-2.026	-2.021	-2.016	-2.010	-2.004	-1.996	-1.988	-1.979	-1.969	-1.958	-1.948	-1.936	-1.924	-1.911	-1.898	-1.884	-1.870	-1.855	-1.841	-1.825	-1.809	-1.794	-1.778	-1.762	-1.746	-1.730	-1.714	-1.698	-1.681	-1.666	-1.649	-1.634	-1.619	-1.602	-1.589	-1.575	-1.561	-1.548	-1.534	-1.522	-1.511	-1.500	-1.489	-1.479	-1.470	-1.462	-1.455	-1.449	-1.442	-1.439	-1.435	-1.434	-1.432	-1.431	-1.431	-1.434	-1.436	-1.440	-1.445	-1.450	-1.458	-1.466	-1.475	-1.484	-1.495	-1.508	-1.520	-1.534	-1.549	-1.565	-1.580	-1.598	-1.615	-1.632	-1.651	-1.669	-1.689	-1.708	-1.728	-1.748	-1.768	-1.786	-1.806	-1.825	-1.845	-1.864	-1.882	-1.899	-1.916	-1.932	-1.949	-1.962	-1.975	-1.989	-2.001	-2.011	-2.021	-2.030	-2.036	-2.044	-2.047	-2.051	-2.054	-2.055	-2.054	-2.052	-2.049	-2.046	-2.041	-2.034	-2.025	-2.016	-2.007	-1.998	-1.985	-1.972	-1.959	-1.945	-1.930	-1.915	-1.899	-1.882	-1.865	-1.849	-1.831	-1.815	-1.798	-1.780	-1.762	-1.745	-1.730	-1.712	-1.696	-1.681	-1.666	-1.651	-1.639	-1.625	-1.611	-1.600	-1.589	-1.579	-1.569	-1.560	-1.552	-1.546	-1.540	-1.535	-1.531	-1.528	-1.525	-1.522	-1.521	-1.521	-1.521	-1.522	-1.525	-1.528	-1.530	-1.534	-1.539	-1.542	-1.548	-1.554	-1.559	-1.565	-1.571	-1.578	-1.585	-1.592	-1.599	-1.606	-1.614	-1.621	-1.629	-1.636	-1.642	-1.651	-1.658	-1.665	-1.672	-1.680	-1.686	-1.694	-1.699	-1.706	-1.712	-1.718	-1.724	-1.729	-1.735	-1.740	-1.745	-1.750	-1.755	-1.759	-1.764	-1.768	-1.771	-1.775	-1.778	-1.781	-1.785	-1.786	-1.790	-1.792	-1.794	-1.796	-1.798	-1.799	-1.801	-1.801	-1.802	-1.802	-1.801	-1.801	-1.800	-1.799	-1.796	-1.795	-1.792	-1.790	-1.786	-1.782	-1.779	-1.775	-1.770	-1.764	-1.759	-1.752	-1.746	-1.739	-1.731	-1.724	-1.716	-1.709	-1.700	-1.691	-1.681	-1.672	-1.664	-1.655	-1.645	-1.636	-1.626	-1.616	-1.606	-1.598	-1.588	-1.580	-1.570	-1.562	-1.555	-1.548	-1.541	-1.534	-1.529	-1.522	-1.518	-1.515	-1.511	-1.509	-1.509	-1.508	-1.509	-1.510	-1.512	-1.518	-1.521	-1.528	-1.535	-1.542	-1.551	-1.561	-1.572	-1.584	-1.598	-1.612	-1.626	-1.642	-1.660	-1.678	-1.696	-1.716	-1.736	-1.758	-1.779	-1.801	-1.824	-1.848	-1.871	-1.895	-1.919	-1.944	-1.966	-1.991	-2.016	-2.040	-2.064	-2.088	-2.111	-2.132	-2.155	-2.176	-2.198	-2.219	-2.238	-2.255	-2.274	-2.290	-2.306	-2.321	-2.335	-2.346	-2.358	-2.368	-2.376	-2.382	-2.389	-2.394	-2.396	-2.399	-2.399	-2.399	-2.396	-2.394	-2.389	-2.384	-2.376	-2.369	-2.359	-2.348	-2.338	-2.325	-2.310	-2.296	-2.281	-2.265	-2.249	-2.231	-2.214	-2.195	-2.176	-2.158	-2.139	-2.119	-2.099	-2.080	-2.060	-2.041	-2.021	-2.002	-1.984	-1.965	-1.948	-1.930	-1.914	-1.896	-1.881	-1.868	-1.854	-1.841	-1.829	-1.818	-1.809	-1.799	-1.791	-1.785	-1.780	-1.775	-1.770	-1.769	-1.768	-1.768	-1.768	-1.771	-1.774	-1.778	-1.784	-1.789	-1.795	-1.804	-1.812	-1.824	-1.832	-1.844	-1.856	-1.869	-1.882	-1.895	-1.910	-1.924	-1.939	-1.954	-1.969	-1.985	-2.000	-2.016	-2.030	-2.046	-2.060	-2.075	-2.090	-2.104	-2.118	-2.130	-2.142	-2.154	-2.165	-2.176	-2.185	-2.194	-2.201	-2.209	-2.214	-2.219	-2.222	-2.225	-2.226	-2.228	-2.228	-2.225	-2.222	-2.219	-2.214	-2.208	-2.201	-2.192	-2.184	-2.174	-2.162	-2.151	-2.139	-2.125	-2.110	-2.095	-2.079	-2.062	-2.046	-2.027	-2.010	-1.990	-1.971	-1.952	-1.932	-1.914	-1.894	-1.875	-1.855	-1.835	-1.816	-1.798	-1.779	-1.760	-1.742	-1.726	-1.709	-1.692	-1.679	-1.664	-1.651	-1.638	-1.625	-1.615	-1.605	-1.598	-1.589	-1.581	-1.576	-1.571	-1.568	-1.565	-1.564	-1.564	-1.565	-1.566	-1.568	-1.571	-1.576	-1.581	-1.588	-1.595	-1.602	-1.611	-1.621	-1.630	-1.641	-1.651	-1.662	-1.676	-1.688	-1.700	-1.712	-1.728	-1.740	-1.752	-1.766	-1.780	-1.794	-1.806	-1.819	-1.831	-1.845	-1.856	-1.868	-1.879	-1.889	-1.899	-1.909	-1.916	-1.926	-1.932	-1.940	-1.945	-1.951	-1.955	-1.959	-1.962	-1.964	-1.964	-1.965	-1.964	-1.962	-1.961	-1.958	-1.955	-1.950	-1.942	-1.938	-1.930	-1.921	-1.912	-1.904	-1.894	-1.882	-1.871	-1.859	-1.846	-1.831	-1.818	-1.802	-1.788	-1.771	-1.755	-1.738	-1.722	-1.704	-1.686	-1.669	-1.649	-1.631	-1.611	-1.592	-1.574	-1.554	-1.535	-1.518	-1.498	-1.479	-1.460	-1.441	-1.424	-1.408	-1.390	-1.374	-1.359	-1.341	-1.329	-1.314	-1.300	-1.288	-1.276	-1.265	-1.255	-1.246	-1.239	-1.232	-1.226	-1.222	-1.219	-1.216	-1.215	-1.215	-1.216	-1.219	-1.222	-1.229	-1.235	-1.241	-1.250	-1.260	-1.270	-1.282	-1.295	-1.309	-1.324	-1.339	-1.355	-1.374	-1.391	-1.410	-1.429	-1.449	-1.469	-1.489	-1.509	-1.530	-1.551	-1.570	-1.591	-1.612	-1.632	-1.652	-1.672	-1.690	-1.709	-1.725	-1.742	-1.759	-1.774	-1.788	-1.800	-1.812	-1.824	-1.832	-1.841	-1.850	-1.855	-1.860	-1.864	-1.866	-1.868	-1.866	-1.865	-1.862	-1.859	-1.854	-1.848	-1.840	-1.831	-1.822	-1.811	-1.801	-1.789	-1.775	-1.762	-1.749	-1.735	-1.719	-1.704	-1.688	-1.674	-1.656	-1.641	-1.625	-1.609	-1.594	-1.579	-1.565	-1.550	-1.535	-1.522	-1.510	-1.498	-1.486	-1.476	-1.466	-1.458	-1.450	-1.442	-1.436	-1.430	-1.426	-1.424	-1.422	-1.421	-1.422	-1.422	-1.425	-1.429	-1.432	-1.439	-1.446	-1.454	-1.461	-1.471	-1.481	-1.494	-1.506	-1.519	-1.532	-1.548	-1.562	-1.578	-1.595	-1.612	-1.630	-1.649	-1.668	-1.686	-1.705	-1.725	-1.745	-1.765	-1.786	-1.808	-1.829	-1.850	-1.870	-1.891	-1.914	-1.935	-1.956	-1.978	-1.999	-2.020	-2.040	-2.061	-2.082	-2.102	-2.121	-2.142	-2.161	-2.181	-2.200	-2.219	-2.236	-2.255	-2.271	-2.289	-2.305	-2.321	-2.335	-2.350	-2.364	-2.378	-2.391	-2.402	-2.414	-2.425	-2.435	-2.444	-2.452	-2.461	-2.468	-2.474	-2.479	-2.485	-2.488	-2.491	-2.494	-2.495	-2.495	-2.495	-2.494	-2.491	-2.489	-2.485	-2.481	-2.476	-2.471	-2.465	-2.459	-2.451	-2.444	-2.435	-2.426	-2.418	-2.408	-2.398	-2.388	-2.378	-2.366	-2.356	-2.345	-2.334	-2.324	-2.314	-2.302	-2.292	-2.282	-2.274	-2.265	-2.256	-2.248	-2.240	-2.234	-2.228	-2.221	-2.218	-2.212	-2.210	-2.208	-2.206	-2.205	-2.206	-2.208	-2.210	-2.214	-2.218	-2.222	-2.229	-2.235	-2.244	-2.252	-2.262	-2.274	-2.285	-2.298	-2.310	-2.325	-2.339	-2.355	-2.370	-2.388	-2.405	-2.421	-2.441	-2.459	-2.478	-2.498	-2.516	-2.536	-2.556	-2.575	-2.595	-2.615	-2.632	-2.652	-2.670	-2.689	-2.706	-2.725	-2.741	-2.758	-2.774	-2.788	-2.802	-2.818	-2.830	-2.841	-2.854	-2.864	-2.874	-2.882	-2.891	-2.898	-2.904	-2.910	-2.914	-2.916	-2.920	-2.921	-2.921	-2.920	-2.920	-2.919	-2.916	-2.911	-2.908	-2.902	-2.898	-2.890	-2.882	-2.875	-2.868	-2.859	-2.850	-2.841	-2.830	-2.820	-2.810	-2.799	-2.788	-2.776	-2.765	-2.754	-2.744	-2.732	-2.721	-2.711	-2.701	-2.690	-2.680	-2.670	-2.661	-2.652	-2.644	-2.636	-2.629	-2.621	-2.615	-2.610	-2.604	-2.599	-2.596	-2.592	-2.590	-2.588	-2.588	-2.586	-2.586	-2.589	-2.590	-2.592	-2.595	-2.599	-2.602	-2.609	-2.612	-2.619	-2.626	-2.634	-2.641	-2.648	-2.656	-2.665	-2.674	-2.681	-2.691	-2.700	-2.710	-2.719	-2.728	-2.736	-2.745	-2.754	-2.761	-2.769	-2.776	-2.784	-2.790	-2.796	-2.800	-2.805	-2.809	-2.811	-2.815	-2.816	-2.815	-2.816	-2.814	-2.811	-2.809	-2.805	-2.800	-2.795	-2.788	-2.780	-2.771	-2.762	-2.751	-2.741	-2.729	-2.715	-2.701	-2.688	-2.674	-2.658	-2.641	-2.625	-2.608	-2.590	-2.572	-2.555	-2.535	-2.516	-2.499	-2.480	-2.461	-2.445	-2.426	-2.409	-2.392	-2.375	-2.359	-2.342	-2.328	-2.314	-2.300	-2.286	-2.274	-2.262	-2.252	-2.244	-2.235	-2.226	-2.220	-2.215	-2.210	-2.208	-2.204	-2.204	-2.202	-2.204	-2.206	-2.208	-2.212	-2.216	-2.222	-2.229	-2.238	-2.244	-2.252	-2.264	-2.274	-2.285	-2.295	-2.308	-2.319	-2.331	-2.345	-2.358	-2.371	-2.382	-2.396	-2.410	-2.422	-2.435	-2.448	-2.459	-2.471	-2.481	-2.492	-2.502	-2.511	-2.520	-2.528	-2.535	-2.540	-2.546	-2.551	-2.554	-2.556	-2.558	-2.558	-2.558	-2.556	-2.554	-2.549	-2.544	-2.539	-2.531	-2.524	-2.514	-2.504	-2.492	-2.480	-2.468	-2.454	-2.438	-2.422	-2.405	-2.388	-2.369	-2.350	-2.331	-2.310	-2.289	-2.266	-2.244	-2.222	-2.199	-2.175	-2.151	-2.126	-2.102	-2.079	-2.054	-2.030	-2.005	-1.980	-1.956	-1.931	-1.908	-1.884	-1.860	-1.838	-1.815	-1.791	-1.770	-1.749	-1.728	-1.708	-1.688	-1.670	-1.651	-1.634	-1.616	-1.601	-1.586	-1.572	-1.559	-1.546	-1.535	-1.524	-1.515	-1.506	-1.499	-1.492	-1.486	-1.482	-1.479	-1.475	-1.474	-1.474	-1.474	-1.475	-1.478	-1.481	-1.485	-1.490	-1.495	-1.502	-1.509	-1.518	-1.528	-1.536	-1.546	-1.558	-1.569	-1.581	-1.592	-1.605	-1.619	-1.631	-1.645	-1.660	-1.672	-1.688	-1.701	-1.715	-1.729	-1.744	-1.756	-1.770	-1.782	-1.796	-1.808	-1.819	-1.830	-1.841	-1.851	-1.860	-1.869	-1.876	-1.884	-1.890	-1.896	-1.901	-1.905	-1.908	-1.909	-1.911	-1.911	-1.910	-1.910	-1.908	-1.904	-1.901	-1.896	-1.891	-1.886	-1.879	-1.872	-1.864	-1.856	-1.848	-1.839	-1.829	-1.820	-1.810	-1.800	-1.790	-1.780	-1.770	-1.761	-1.751	-1.742	-1.735	-1.726	-1.719	-1.711	-1.705	-1.700	-1.695	-1.691	-1.689	-1.688	-1.688	-1.688	-1.690	-1.691	-1.696	-1.701	-1.708	-1.715	-1.725	-1.735	-1.748	-1.761	-1.776	-1.792	-1.809	-1.829	-1.849	-1.870	-1.892	-1.916	-1.941	-1.968	-1.994	-2.022	-2.051	-2.081	-2.110	-2.142	-2.174	-2.208	-2.240	-2.274	-2.308	-2.341	-2.375	-2.410	-2.445	-2.479	-2.514	-2.548	-2.580	-2.615	-2.648	-2.679	-2.711	-2.742	-2.772	-2.801	-2.830	-2.858	-2.885	-2.911	-2.935	-2.959	-2.980	-3.001	-3.021	-3.040	-3.058	-3.074	-3.089	-3.102	-3.115	-3.126	-3.136	-3.145	-3.151	-3.158	-3.162	-3.166	-3.169	-3.170	-3.170	-3.170	-3.168	-3.165	-3.161	-3.158	-3.154	-3.148	-3.141	-3.132	-3.125	-3.116	-3.109	-3.100	-3.090	-3.080	-3.070	-3.060	-3.050	-3.039	-3.030	-3.019	-3.009	-3.000	-2.989	-2.980	-2.971	-2.962	-2.954	-2.945	-2.938	-2.930	-2.924	-2.918	-2.911	-2.908	-2.902	-2.899	-2.896	-2.894	-2.891	-2.891	-2.891	-2.890	-2.891	-2.894	-2.896	-2.898	-2.902	-2.906	-2.910	-2.915	-2.920	-2.926	-2.934	-2.940	-2.948	-2.955	-2.962	-2.971	-2.980	-2.988	-2.996	-3.006	-3.015	-3.025	-3.032	-3.041	-3.051	-3.060	-3.069	-3.076	-3.084	-3.092	-3.099	-3.106	-3.114	-3.119	-3.125	-3.130	-3.134	-3.138	-3.142	-3.145	-3.146	-3.148	-3.149	-3.149	-3.148	-3.146	-3.145	-3.141	-3.138	-3.131	-3.126	-3.119	-3.111	-3.104	-3.095	-3.085	-3.074	-3.062	-3.050	-3.036	-3.022	-3.006	-2.991	-2.975	-2.958	-2.939	-2.920	-2.901	-2.880	-2.859	-2.838	-2.815	-2.792	-2.770	-2.745	-2.721	-2.696	-2.671	-2.646	-2.621	-2.595	-2.569	-2.542	-2.516	-2.490	-2.462	-2.438	-2.410	-2.385	-2.359	-2.332	-2.306	-2.281	-2.258	-2.232	-2.209	-2.185	-2.162	-2.140	-2.119	-2.098	-2.078	-2.059	-2.039	-2.021	-2.005	-1.989	-1.974	-1.959	-1.946	-1.934	-1.922	-1.912	-1.902	-1.894	-1.886	-1.880	-1.874	-1.870	-1.866	-1.862	-1.861	-1.859	-1.859	-1.859	-1.860	-1.861	-1.864	-1.865	-1.868	-1.871	-1.875	-1.880	-1.882	-1.888	-1.891	-1.895	-1.900	-1.902	-1.908	-1.910	-1.914	-1.915	-1.916	-1.919	-1.920	-1.920	-1.919	-1.918	-1.915	-1.911	-1.908	-1.902	-1.898	-1.889	-1.880	-1.871	-1.861	-1.850	-1.838	-1.824	-1.810	-1.792	-1.776	-1.759	-1.740	-1.720	-1.700	-1.679	-1.656	-1.632	-1.609	-1.584	-1.559	-1.534	-1.508	-1.479	-1.452	-1.425	-1.398	-1.369	-1.341	-1.312	-1.286	-1.259	-1.230	-1.202	-1.176	-1.149	-1.124	-1.096	-1.071	-1.046	-1.024	-0.999	-0.976	-0.955	-0.934	-0.915	-0.895	-0.876	-0.859	-0.841	-0.825	-0.811	-0.796	-0.784	-0.771	-0.760	-0.750	-0.741	-0.732	-0.724	-0.718	-0.711	-0.706	-0.702	-0.699	-0.696	-0.694	-0.692	-0.692	-0.691	-0.691	-0.694	-0.695	-0.698	-0.700	-0.704	-0.706	-0.710	-0.715	-0.720	-0.724	-0.729	-0.734	-0.739	-0.744	-0.750	-0.756	-0.761	-0.766	-0.772	-0.779	-0.784	-0.789	-0.794	-0.799	-0.804	-0.806	-0.811	-0.815	-0.818	-0.821	-0.822	-0.825	-0.826	-0.826	-0.828	-0.828	-0.826	-0.825	-0.824	-0.820	-0.818	-0.814	-0.809	-0.804	-0.799	-0.791	-0.785	-0.776	-0.768	-0.760	-0.750	-0.740	-0.730	-0.718	-0.706	-0.694	-0.682	-0.669	-0.656	-0.642	-0.629	-0.615	-0.602	-0.589	-0.574	-0.560	-0.548	-0.534	-0.521	-0.509	-0.498	-0.486	-0.475	-0.464	-0.455	-0.446	-0.438	-0.431	-0.426	-0.421	-0.418	-0.415	-0.412	-0.414	-0.414	-0.418	-0.421	-0.426	-0.432	-0.440	-0.450	-0.461	-0.472	-0.486	-0.500	-0.518	-0.535	-0.552	-0.574	-0.595	-0.618	-0.642	-0.668	-0.694	-0.720	-0.749	-0.778	-0.809	-0.838	-0.869	-0.902	-0.935	-0.968	-1.001	-1.036	-1.069	-1.104	-1.139	-1.174	-1.208	-1.242	-1.278	-1.311	-1.345	-1.379	-1.411	-1.444	-1.476	-1.509	-1.539	-1.570	-1.600	-1.629	-1.658	-1.684	-1.710	-1.736	-1.761	-1.785	-1.808	-1.830	-1.851	-1.870	-1.889	-1.908	-1.925	-1.940	-1.955	-1.970	-1.982	-1.996	-2.007	-2.018	-2.026	-2.036	-2.044	-2.051	-2.058	-2.062	-2.069	-2.072	-2.078	-2.081	-2.084	-2.085	-2.086	-2.089	-2.089	-2.090	-2.089	-2.089	-2.088	-2.088	-2.088	-2.086	-2.086	-2.085	-2.084	-2.081	-2.081	-2.080	-2.079	-2.080	-2.080	-2.080	-2.080	-2.082	-2.082	-2.084	-2.086	-2.090	-2.094	-2.098	-2.101	-2.106	-2.111	-2.119	-2.126	-2.134	-2.142	-2.151	-2.160	-2.171	-2.182	-2.195	-2.208	-2.220	-2.235	-2.249	-2.264	-2.280	-2.298	-2.314	-2.332	-2.349	-2.368	-2.388	-2.406	-2.425	-2.446	-2.466	-2.488	-2.508	-2.529	-2.549	-2.570	-2.591	-2.611	-2.631	-2.652	-2.672	-2.691	-2.711	-2.730	-2.748	-2.768	-2.784	-2.801	-2.816	-2.832	-2.846	-2.859	-2.872	-2.885	-2.895	-2.904	-2.914	-2.920	-2.926	-2.932	-2.936	-2.940	-2.941	-2.941	-2.941	-2.940	-2.938	-2.932	-2.928	-2.921	-2.914	-2.905	-2.895	-2.885	-2.872	-2.860	-2.845	-2.831	-2.816	-2.800	-2.781	-2.764	-2.745	-2.725	-2.706	-2.685	-2.665	-2.644	-2.624	-2.602	-2.580	-2.559	-2.539	-2.518	-2.496	-2.476	-2.455	-2.435	-2.415	-2.398	-2.379	-2.361	-2.345	-2.329	-2.315	-2.301	-2.289	-2.276	-2.266	-2.258	-2.249	-2.241	-2.236	-2.231	-2.228	-2.225	-2.224	-2.225	-2.226	-2.229	-2.232	-2.238	-2.244	-2.250	-2.260	-2.269	-2.279	-2.290	-2.302	-2.316	-2.329	-2.342	-2.358	-2.372	-2.389	-2.404	-2.419	-2.436	-2.451	-2.468	-2.484	-2.500	-2.515	-2.530	-2.545	-2.560	-2.574	-2.586	-2.599	-2.610	-2.620	-2.630	-2.640	-2.648	-2.652	-2.660	-2.664	-2.668	-2.670	-2.670	-2.670	-2.669	-2.666	-2.662	-2.658	-2.651	-2.644	-2.636	-2.625	-2.615	-2.604	-2.590	-2.576	-2.562	-2.545	-2.529	-2.512	-2.495	-2.476	-2.456	-2.438	-2.418	-2.398	-2.378	-2.356	-2.335	-2.314	-2.292	-2.271	-2.251	-2.230	-2.210	-2.190	-2.170	-2.151	-2.131	-2.114	-2.095	-2.078	-2.061	-2.046	-2.031	-2.018	-2.002	-1.990	-1.979	-1.968	-1.956	-1.948	-1.939	-1.931	-1.925	-1.919	-1.914	-1.911	-1.908	-1.904	-1.902	-1.901	-1.901	-1.902	-1.904	-1.905	-1.908	-1.911	-1.916	-1.920	-1.925	-1.930	-1.936	-1.942	-1.950	-1.956	-1.964	-1.971	-1.979	-1.986	-1.995	-2.004	-2.011	-2.020	-2.027	-2.036	-2.045	-2.051	-2.059	-2.066	-2.074	-2.080	-2.086	-2.091	-2.098	-2.101	-2.106	-2.110	-2.111	-2.114	-2.116	-2.116	-2.116	-2.116	-2.114	-2.112	-2.110	-2.105	-2.100	-2.095	-2.089	-2.081	-2.074	-2.062	-2.052	-2.042	-2.030	-2.016	-2.004	-1.989	-1.972	-1.956	-1.940	-1.921	-1.901	-1.882	-1.861	-1.840	-1.819	-1.798	-1.774	-1.751	-1.728	-1.702	-1.679	-1.654	-1.628	-1.602	-1.578	-1.551	-1.526	-1.501	-1.475	-1.449	-1.424	-1.400	-1.376	-1.352	-1.329	-1.306	-1.284	-1.262	-1.241	-1.221	-1.202	-1.185	-1.168	-1.151	-1.138	-1.124	-1.110	-1.099	-1.089	-1.079	-1.071	-1.065	-1.058	-1.052	-1.050	-1.048	-1.046	-1.048	-1.048	-1.050	-1.054	-1.059	-1.064	-1.070	-1.078	-1.086	-1.095	-1.105	-1.115	-1.126	-1.139	-1.151	-1.164	-1.176	-1.190	-1.204	-1.218	-1.231	-1.245	-1.258	-1.271	-1.284	-1.298	-1.310	-1.322	-1.332	-1.344	-1.354	-1.364	-1.371	-1.380	-1.386	-1.391	-1.396	-1.400	-1.402	-1.404	-1.404	-1.404	-1.401	-1.399	-1.394	-1.388	-1.381	-1.372	-1.364	-1.351	-1.341	-1.328	-1.312	-1.298	-1.280	-1.262	-1.245	-1.225	-1.205	-1.182	-1.161	-1.138	-1.114	-1.089	-1.064	-1.038	-1.012	-0.985	-0.959	-0.931	-0.902	-0.875	-0.848	-0.820	-0.791	-0.764	-0.736	-0.709	-0.682	-0.656	-0.630	-0.605	-0.580	-0.556	-0.532	-0.510	-0.488	-0.466	-0.448	-0.429	-0.410	-0.395	-0.380	-0.365	-0.351	-0.340	-0.329	-0.320	-0.312	-0.305	-0.300	-0.295	-0.292	-0.291	-0.291	-0.291	-0.295	-0.298	-0.301	-0.308	-0.314	-0.322	-0.331	-0.340	-0.351	-0.362	-0.375	-0.388	-0.401	-0.415	-0.430	-0.444	-0.460	-0.475	-0.491	-0.507	-0.522	-0.539	-0.554	-0.570	-0.585	-0.600	-0.615	-0.628	-0.642	-0.655	-0.666	-0.679	-0.689	-0.699	-0.708	-0.716	-0.722	-0.729	-0.734	-0.738	-0.741	-0.742	-0.742	-0.742	-0.741	-0.739	-0.736	-0.731	-0.726	-0.719	-0.712	-0.704	-0.694	-0.685	-0.674	-0.664	-0.652	-0.640	-0.628	-0.615	-0.601	-0.589	-0.575	-0.562	-0.549	-0.536	-0.524	-0.510	-0.499	-0.486	-0.475	-0.465	-0.456	-0.446	-0.439	-0.431	-0.425	-0.420	-0.416	-0.414	-0.412	-0.411	-0.414	-0.414	-0.419	-0.424	-0.429	-0.436	-0.445	-0.455	-0.466	-0.480	-0.495	-0.510	-0.526	-0.545	-0.564	-0.584	-0.605	-0.628	-0.650	-0.674	-0.700	-0.726	-0.752	-0.780	-0.809	-0.836	-0.866	-0.896	-0.926	-0.955	-0.986	-1.016	-1.048	-1.078	-1.108	-1.138	-1.168	-1.198	-1.226	-1.254	-1.282	-1.311	-1.338	-1.364	-1.390	-1.415	-1.439	-1.462	-1.485	-1.506	-1.526	-1.546	-1.565	-1.582	-1.600	-1.615	-1.631	-1.644	-1.658	-1.669	-1.679	-1.690	-1.699	-1.706	-1.712	-1.719	-1.724	-1.728	-1.731	-1.732	-1.734	-1.734	-1.734	-1.734	-1.732	-1.729	-1.728	-1.722	-1.720	-1.714	-1.710	-1.705	-1.699	-1.692	-1.686	-1.680	-1.674	-1.668	-1.660	-1.654	-1.646	-1.640	-1.634	-1.628	-1.621	-1.615	-1.609	-1.604	-1.599	-1.595	-1.591	-1.588	-1.584	-1.581	-1.579	-1.579	-1.578	-1.578	-1.579	-1.580	-1.582	-1.585	-1.589	-1.592	-1.599	-1.605	-1.611	-1.619	-1.626	-1.634	-1.644	-1.654	-1.665	-1.675	-1.688	-1.700	-1.711	-1.725	-1.738	-1.752	-1.766	-1.781	-1.796	-1.811	-1.826	-1.840	-1.855	-1.871	-1.885	-1.900	-1.915	-1.929	-1.942	-1.956	-1.969	-1.982	-1.994	-2.006	-2.016	-2.025	-2.035	-2.044	-2.051	-2.059	-2.065	-2.070	-2.074	-2.079	-2.081	-2.084	-2.084	-2.084	-2.082	-2.081	-2.079	-2.076	-2.071	-2.066	-2.060	-2.054	-2.046	-2.038	-2.029	-2.020	-2.011	-2.000	-1.989	-1.978	-1.965	-1.954	-1.941	-1.929	-1.915	-1.902	-1.889	-1.875	-1.862	-1.849	-1.835	-1.822	-1.809	-1.796	-1.785	-1.772	-1.761	-1.749	-1.738	-1.729	-1.718	-1.709	-1.700	-1.692	-1.684	-1.678	-1.670	-1.665	-1.659	-1.655	-1.651	-1.648	-1.644	-1.642	-1.641	-1.640	-1.640	-1.641	-1.642	-1.645	-1.646	-1.651	-1.654	-1.659	-1.664	-1.669	-1.674	-1.680	-1.688	-1.695	-1.701	-1.710	-1.719	-1.728	-1.736	-1.745	-1.755	-1.764	-1.772	-1.784	-1.794	-1.802	-1.812	-1.824	-1.832	-1.842	-1.854	-1.861	-1.871	-1.881	-1.890	-1.900	-1.909	-1.916	-1.925	-1.932	-1.940	-1.946	-1.954	-1.960	-1.966	-1.970	-1.975	-1.980	-1.982	-1.988	-1.989	-1.991	-1.994	-1.994	-1.995	-1.995	-1.994	-1.992	-1.991	-1.989	-1.985	-1.982	-1.978	-1.972	-1.968	-1.961	-1.955	-1.949	-1.941	-1.932	-1.925	-1.916	-1.908	-1.898	-1.888	-1.879	-1.869	-1.858	-1.846	-1.836	-1.825	-1.814	-1.802	-1.792	-1.780	-1.770	-1.758	-1.748	-1.736	-1.726	-1.715	-1.705	-1.695	-1.686	-1.678	-1.669	-1.661	-1.652	-1.646	-1.640	-1.635	-1.630	-1.625	-1.621	-1.619	-1.618	-1.616	-1.616	-1.616	-1.619	-1.621	-1.624	-1.628	-1.631	-1.638	-1.644	-1.651	-1.659	-1.668	-1.678	-1.688	-1.698	-1.710	-1.722	-1.734	-1.748	-1.761	-1.775	-1.790	-1.805	-1.819	-1.835	-1.850	-1.865	-1.880	-1.896	-1.912	-1.926	-1.941	-1.958	-1.971	-1.986	-2.000	-2.013	-2.025	-2.038	-2.050	-2.059	-2.070	-2.080	-2.089	-2.096	-2.102	-2.109	-2.114	-2.119	-2.121	-2.124	-2.125	-2.125	-2.124	-2.121	-2.119	-2.116	-2.110	-2.104	-2.098	-2.090	-2.080	-2.071	-2.060	-2.050	-2.038	-2.025	-2.011	-1.996	-1.981	-1.966	-1.951	-1.934	-1.916	-1.899	-1.881	-1.862	-1.844	-1.826	-1.806	-1.788	-1.768	-1.749	-1.730	-1.711	-1.692	-1.674	-1.655	-1.638	-1.619	-1.601	-1.584	-1.568	-1.551	-1.535	-1.520	-1.505	-1.490	-1.476	-1.464	-1.451	-1.439	-1.426	-1.416	-1.406	-1.398	-1.389	-1.379	-1.371	-1.366	-1.359	-1.352	-1.348	-1.344	-1.340	-1.335	-1.332	-1.330	-1.329	-1.328	-1.326	-1.325	-1.324	-1.324	-1.324	-1.324	-1.325	-1.325	-1.326	-1.326	-1.328	-1.329	-1.329	-1.330	-1.330	-1.331	-1.331	-1.331	-1.329	-1.329	-1.328	-1.325	-1.324	-1.321	-1.319	-1.315	-1.311	-1.306	-1.301	-1.295	-1.289	-1.281	-1.274	-1.266	-1.258	-1.246	-1.238	-1.226	-1.214	-1.201	-1.189	-1.175	-1.160	-1.145	-1.129	-1.114	-1.098	-1.080	-1.062	-1.044	-1.026	-1.008	-0.989	-0.968	-0.949	-0.929	-0.909	-0.889	-0.869	-0.849	-0.829	-0.808	-0.789	-0.769	-0.749	-0.729	-0.709	-0.690	-0.672	-0.652	-0.635	-0.618	-0.601	-0.584	-0.569	-0.552	-0.538	-0.524	-0.510	-0.498	-0.485	-0.474	-0.464	-0.452	-0.442	-0.435	-0.426	-0.419	-0.412	-0.406	-0.400	-0.396	-0.391	-0.389	-0.385	-0.384	-0.381	-0.381	-0.380	-0.379	-0.380	-0.381	-0.382	-0.384	-0.385	-0.388	-0.390	-0.392	-0.395	-0.399	-0.401	-0.404	-0.406	-0.409	-0.412	-0.415	-0.416	-0.419	-0.420	-0.421	-0.422	-0.424	-0.422	-0.422	-0.421	-0.419	-0.416	-0.414	-0.410	-0.405	-0.399	-0.394	-0.386	-0.380	-0.371	-0.361	-0.351	-0.340	-0.328	-0.316	-0.301	-0.288	-0.272	-0.256	-0.240	-0.221	-0.204	-0.185	-0.165	-0.145	-0.125	-0.102	-0.080	-0.058	-0.035	-0.012	0.012	0.036	0.060	0.084	0.109	0.134	0.159	0.182	0.209	0.234	0.258	0.281	0.305	0.330	0.354	0.376	0.400	0.422	0.444	0.465	0.486	0.506	0.526	0.545	0.564	0.581	0.599	0.614	0.630	0.645	0.659	0.671	0.684	0.695	0.706	0.716	0.725	0.734	0.741	0.748	0.752	0.759	0.762	0.766	0.770	0.771	0.772	0.772	0.772	0.772	0.771	0.769	0.766	0.764	0.760	0.756	0.751	0.748	0.741	0.735	0.729	100.000	5.000	2.000	1.000	3.000	0.000	0.000	0.000	0.000	0.000	0.000	0.000	0.000	0.000	0.000	0.000	0.000	0.000	-2.572	-2.592	-2.611	-2.631	-2.649	-2.666	-2.682	-2.699	-2.714	-2.728	-2.741	-2.754	-2.766	-2.776	-2.785	-2.792	-2.800	-2.806	-2.811	-2.815	-2.819	-2.820	-2.820	-2.819	-2.816	-2.812	-2.809	-2.804	-2.798	-2.790	-2.780	-2.771	-2.760	-2.749	-2.735	-2.722	-2.709	-2.692	-2.678	-2.661	-2.646	-2.629	-2.610	-2.592	-2.574	-2.558	-2.539	-2.520	-2.502	-2.484	-2.466	-2.448	-2.430	-2.414	-2.398	-2.381	-2.366	-2.352	-2.339	-2.326	-2.314	-2.304	-2.294	-2.285	-2.276	-2.269	-2.264	-2.260	-2.256	-2.254	-2.254	-2.254	-2.255	-2.259	-2.262	-2.268	-2.272	-2.281	-2.290	-2.300	-2.310	-2.322	-2.336	-2.350	-2.365	-2.381	-2.398	-2.415	-2.432	-2.452	-2.470	-2.490	-2.511	-2.531	-2.552	-2.572	-2.594	-2.614	-2.635	-2.655	-2.675	-2.696	-2.716	-2.735	-2.755	-2.774	-2.791	-2.809	-2.826	-2.842	-2.859	-2.871	-2.886	-2.899	-2.910	-2.921	-2.931	-2.940	-2.949	-2.955	-2.961	-2.966	-2.970	-2.972	-2.976	-2.976	-2.978	-2.978	-2.975	-2.972	-2.970	-2.966	-2.961	-2.958	-2.951	-2.945	-2.939	-2.932	-2.924	-2.916	-2.908	-2.899	-2.890	-2.881	-2.872	-2.864	-2.855	-2.846	-2.838	-2.829	-2.820	-2.811	-2.805	-2.798	-2.790	-2.784	-2.778	-2.772	-2.769	-2.764	-2.760	-2.758	-2.756	-2.755	-2.754	-2.754	-2.755	-2.758	-2.760	-2.765	-2.770	-2.775	-2.781	-2.789	-2.798	-2.806	-2.816	-2.829	-2.841	-2.855	-2.869	-2.884	-2.900	-2.918	-2.935	-2.952	-2.972	-2.992	-3.012	-3.035	-3.056	-3.080	-3.102	-3.126	-3.150	-3.176	-3.200	-3.226	-3.251	-3.278	-3.304	-3.329	-3.355	-3.381	-3.408	-3.432	-3.459	-3.484	-3.510	-3.534	-3.558	-3.582	-3.605	-3.629	-3.650	-3.671	-3.692	-3.712	-3.730	-3.749	-3.766	-3.782	-3.798	-3.811	-3.825	-3.836	-3.848	-3.858	-3.866	-3.874	-3.880	-3.886	-3.891	-3.894	-3.898	-3.899	-3.900	-3.899	-3.898	-3.896	-3.891	-3.889	-3.885	-3.879	-3.872	-3.866	-3.860	-3.854	-3.845	-3.838	-3.829	-3.820	-3.811	-3.802	-3.794	-3.785	-3.776	-3.768	-3.759	-3.751	-3.744	-3.735	-3.728	-3.721	-3.715	-3.709	-3.704	-3.699	-3.694	-3.690	-3.688	-3.684	-3.682	-3.681	-3.681	-3.680	-3.681	-3.682	-3.684	-3.685	-3.689	-3.692	-3.696	-3.700	-3.705	-3.710	-3.715	-3.721	-3.728	-3.734	-3.741	-3.748	-3.754	-3.760	-3.768	-3.774	-3.781	-3.788	-3.795	-3.800	-3.806	-3.814	-3.819	-3.824	-3.829	-3.834	-3.839	-3.841	-3.845	-3.849	-3.850	-3.852	-3.854	-3.855	-3.855	-3.855	-3.855	-3.854	-3.851	-3.850	-3.846	-3.844	-3.840	-3.836	-3.831	-3.826	-3.820	-3.814	-3.808	-3.801	-3.794	-3.786	-3.779	-3.770	-3.761	-3.752	-3.744	-3.734	-3.725	-3.715	-3.706	-3.696	-3.685	-3.675	-3.665	-3.655	-3.645	-3.635	-3.625	-3.615	-3.605	-3.595	-3.586	-3.578	-3.568	-3.559	-3.550	-3.541	-3.532	-3.525	-3.518	-3.510	-3.502	-3.496	-3.490	-3.484	-3.478	-3.474	-3.468	-3.464	-3.460	-3.458	-3.454	-3.451	-3.449	-3.448	-3.446	-3.446	-3.445	-3.446	-3.446	-3.448	-3.449	-3.451	-3.455	-3.458	-3.461	-3.466	-3.470	-3.476	-3.481	-3.488	-3.494	-3.500	-3.508	-3.515	-3.522	-3.532	-3.540	-3.550	-3.560	-3.569	-3.580	-3.590	-3.601	-3.612	-3.624	-3.635	-3.646	-3.658	-3.669	-3.681	-3.694	-3.705	-3.718	-3.729	-3.740	-3.752	-3.764	-3.776	-3.788	-3.799	-3.809	-3.820	-3.830	-3.840	-3.851	-3.860	-3.869	-3.878	-3.885	-3.894	-3.901	-3.909	-3.915	-3.920	-3.926	-3.931	-3.935	-3.939	-3.942	-3.945	-3.948	-3.949	-3.950	-3.949	-3.950	-3.949	-3.946	-3.945	-3.941	-3.939	-3.935	-3.930	-3.925	-3.919	-3.914	-3.908	-3.900	-3.892	-3.884	-3.876	-3.869	-3.859	-3.851	-3.841	-3.832	-3.821	-3.812	-3.801	-3.792	-3.781	-3.771	-3.761	-3.751	-3.741	-3.731	-3.721	-3.712	-3.702	-3.694	-3.685	-3.676	-3.670	-3.662	-3.654	-3.649	-3.641	-3.636	-3.631	-3.626	-3.620	-3.618	-3.614	-3.610	-3.606	-3.605	-3.602	-3.601	-3.601	-3.601	-3.601	-3.601	-3.601	-3.602	-3.604	-3.605	-3.608	-3.610	-3.611	-3.614	-3.618	-3.619	-3.621	-3.624	-3.626	-3.629	-3.631	-3.634	-3.636	-3.639	-3.639	-3.641	-3.641	-3.642	-3.642	-3.642	-3.640	-3.639	-3.638	-3.635	-3.631	-3.628	-3.622	-3.618	-3.611	-3.605	-3.598	-3.591	-3.581	-3.572	-3.562	-3.552	-3.540	-3.528	-3.516	-3.501	-3.488	-3.472	-3.458	-3.441	-3.424	-3.408	-3.391	-3.372	-3.354	-3.335	-3.316	-3.296	-3.276	-3.256	-3.235	-3.215	-3.194	-3.174	-3.152	-3.132	-3.111	-3.091	-3.070	-3.050	-3.029	-3.010	-2.990	-2.971	-2.951	-2.934	-2.915	-2.899	-2.881	-2.864	-2.849	-2.832	-2.818	-2.804	-2.790	-2.776	-2.764	-2.752	-2.741	-2.730	-2.721	-2.711	-2.701	-2.694	-2.686	-2.680	-2.672	-2.668	-2.662	-2.656	-2.652	-2.649	-2.645	-2.641	-2.639	-2.635	-2.634	-2.631	-2.630	-2.628	-2.625	-2.624	-2.621	-2.620	-2.618	-2.616	-2.614	-2.612	-2.611	-2.608	-2.606	-2.604	-2.600	-2.596	-2.592	-2.589	-2.585	-2.580	-2.574	-2.569	-2.562	-2.556	-2.550	-2.541	-2.534	-2.526	-2.518	-2.508	-2.499	-2.489	-2.479	-2.468	-2.455	-2.444	-2.431	-2.419	-2.406	-2.392	-2.379	-2.365	-2.351	-2.339	-2.324	-2.309	-2.295	-2.280	-2.265	-2.249	-2.234	-2.219	-2.204	-2.189	-2.174	-2.158	-2.142	-2.128	-2.114	-2.099	-2.085	-2.070	-2.056	-2.044	-2.030	-2.019	-2.005	-1.992	-1.981	-1.970	-1.960	-1.950	-1.939	-1.930	-1.922	-1.914	-1.905	-1.899	-1.892	-1.886	-1.881	-1.876	-1.874	-1.869	-1.868	-1.865	-1.864	-1.862	-1.861	-1.862	-1.864	-1.864	-1.866	-1.869	-1.871	-1.875	-1.878	-1.881	-1.886	-1.891	-1.895	-1.901	-1.906	-1.912	-1.918	-1.924	-1.929	-1.935	-1.940	-1.946	-1.951	-1.956	-1.961	-1.966	-1.969	-1.972	-1.975	-1.978	-1.979	-1.980	-1.981	-1.981	-1.980	-1.979	-1.976	-1.972	-1.969	-1.964	-1.958	-1.951	-1.944	-1.935	-1.926	-1.916	-1.904	-1.892	-1.879	-1.865	-1.850	-1.834	-1.819	-1.801	-1.782	-1.765	-1.745	-1.725	-1.705	-1.684	-1.662	-1.640	-1.618	-1.596	-1.572	-1.549	-1.525	-1.502	-1.479	-1.455	-1.431	-1.409	-1.385	-1.361	-1.339	-1.316	-1.294	-1.271	-1.249	-1.228	-1.208	-1.186	-1.166	-1.146	-1.128	-1.110	-1.092	-1.075	-1.058	-1.042	-1.028	-1.012	-1.000	-0.985	-0.972	-0.962	-0.950	-0.940	-0.931	-0.921	-0.912	-0.906	-0.898	-0.891	-0.886	-0.881	-0.878	-0.874	-0.869	-0.868	-0.866	-0.864	-0.862	-0.862	-0.864	-0.865	-0.866	-0.869	-0.871	-0.874	-0.878	-0.881	-0.886	-0.890	-0.896	-0.902	-0.909	-0.914	-0.922	-0.929	-0.936	-0.945	-0.952	-0.960	-0.970	-0.979	-0.988	-0.996	-1.005	-1.014	-1.024	-1.034	-1.044	-1.052	-1.062	-1.071	-1.081	-1.090	-1.099	-1.108	-1.118	-1.126	-1.134	-1.141	-1.150	-1.156	-1.164	-1.171	-1.178	-1.182	-1.188	-1.192	-1.198	-1.201	-1.205	-1.208	-1.210	-1.211	-1.214	-1.215	-1.214	-1.215	-1.214	-1.214	-1.212	-1.210	-1.208	-1.204	-1.201	-1.198	-1.194	-1.190	-1.185	-1.180	-1.174	-1.169	-1.162	-1.158	-1.151	-1.145	-1.138	-1.132	-1.126	-1.120	-1.114	-1.108	-1.102	-1.096	-1.091	-1.086	-1.081	-1.078	-1.072	-1.069	-1.065	-1.062	-1.060	-1.058	-1.056	-1.056	-1.055	-1.055	-1.056	-1.058	-1.060	-1.061	-1.065	-1.069	-1.072	-1.078	-1.082	-1.089	-1.095	-1.101	-1.109	-1.116	-1.125	-1.132	-1.142	-1.151	-1.161	-1.172	-1.181	-1.192	-1.204	-1.215	-1.226	-1.238	-1.249	-1.260	-1.271	-1.284	-1.294	-1.306	-1.318	-1.328	-1.338	-1.349	-1.359	-1.370	-1.379	-1.389	-1.398	-1.408	-1.416	-1.424	-1.431	-1.439	-1.446	-1.452	-1.459	-1.464	-1.469	-1.474	-1.479	-1.484	-1.488	-1.491	-1.495	-1.496	-1.500	-1.502	-1.504	-1.506	-1.509	-1.509	-1.511	-1.512	-1.514	-1.515	-1.516	-1.519	-1.520	-1.521	-1.524	-1.524	-1.526	-1.528	-1.531	-1.534	-1.536	-1.540	-1.544	-1.546	-1.551	-1.558	-1.561	-1.566	-1.572	-1.579	-1.586	-1.594	-1.601	-1.609	-1.618	-1.626	-1.635	-1.645	-1.655	-1.665	-1.676	-1.689	-1.700	-1.711	-1.724	-1.736	-1.750	-1.762	-1.775	-1.789	-1.802	-1.816	-1.831	-1.844	-1.859	-1.874	-1.888	-1.904	-1.918	-1.932	-1.946	-1.961	-1.976	-1.990	-2.005	-2.020	-2.034	-2.049	-2.064	-2.078	-2.091	-2.105	-2.119	-2.132	-2.145	-2.159	-2.172	-2.185	-2.198	-2.210	-2.221	-2.234	-2.245	-2.256	-2.269	-2.279	-2.290	-2.299	-2.309	-2.319	-2.328	-2.336	-2.345	-2.354	-2.361	-2.368	-2.375	-2.381	-2.389	-2.394	-2.400	-2.404	-2.409	-2.412	-2.418	-2.420	-2.422	-2.425	-2.429	-2.430	-2.431	-2.431	-2.432	-2.434	-2.432	-2.432	-2.431	-2.430	-2.429	-2.428	-2.425	-2.422	-2.419	-2.416	-2.412	-2.409	-2.405	-2.401	-2.396	-2.392	-2.388	-2.382	-2.376	-2.371	-2.366	-2.361	-2.355	-2.350	-2.344	-2.338	-2.332	-2.328	-2.321	-2.315	-2.309	-2.304	-2.298	-2.291	-2.286	-2.280	-2.274	-2.268	-2.262	-2.256	-2.250	-2.244	-2.238	-2.232	-2.226	-2.220	-2.214	-2.209	-2.201	-2.196	-2.190	-2.182	-2.178	-2.171	-2.164	-2.158	-2.150	-2.144	-2.136	-2.130	-2.122	-2.115	-2.108	-2.100	-2.092	-2.084	-2.076	-2.068	-2.059	-2.050	-2.041	-2.033	-2.024	-2.013	-2.004	-1.994	-1.985	-1.975	-1.964	-1.954	-1.944	-1.932	-1.920	-1.910	-1.899	-1.886	-1.875	-1.862	-1.851	-1.839	-1.828	-1.815	-1.802	-1.790	-1.779	-1.765	-1.754	-1.740	-1.729	-1.715	-1.702	-1.691	-1.679	-1.665	-1.652	-1.641	-1.630	-1.618	-1.606	-1.594	-1.582	-1.572	-1.560	-1.550	-1.541	-1.530	-1.520	-1.511	-1.502	-1.494	-1.486	-1.478	-1.470	-1.464	-1.458	-1.451	-1.446	-1.441	-1.438	-1.434	-1.430	-1.428	-1.428	-1.425	-1.425	-1.426	-1.426	-1.429	-1.430	-1.434	-1.438	-1.441	-1.448	-1.452	-1.459	-1.468	-1.474	-1.482	-1.491	-1.502	-1.514	-1.524	-1.535	-1.549	-1.561	-1.574	-1.588	-1.602	-1.616	-1.631	-1.646	-1.661	-1.678	-1.692	-1.708	-1.725	-1.741	-1.756	-1.774	-1.789	-1.805	-1.821	-1.836	-1.852	-1.868	-1.882	-1.896	-1.910	-1.925	-1.939	-1.951	-1.964	-1.976	-1.988	-1.999	-2.009	-2.019	-2.029	-2.038	-2.046	-2.055	-2.061	-2.069	-2.075	-2.080	-2.088	-2.091	-2.096	-2.101	-2.104	-2.109	-2.111	-2.114	-2.118	-2.121	-2.124	-2.125	-2.128	-2.130	-2.132	-2.135	-2.138	-2.140	-2.144	-2.148	-2.150	-2.155	-2.158	-2.162	-2.169	-2.174	-2.180	-2.186	-2.194	-2.202	-2.210	-2.220	-2.229	-2.240	-2.251	-2.264	-2.276	-2.289	-2.302	-2.318	-2.332	-2.349	-2.365	-2.382	-2.400	-2.418	-2.436	-2.456	-2.475	-2.496	-2.516	-2.538	-2.559	-2.580	-2.601	-2.624	-2.645	-2.668	-2.689	-2.711	-2.734	-2.755	-2.778	-2.800	-2.821	-2.841	-2.861	-2.882	-2.902	-2.922	-2.941	-2.959	-2.976	-2.994	-3.010	-3.026	-3.041	-3.055	-3.069	-3.081	-3.094	-3.104	-3.114	-3.122	-3.130	-3.138	-3.145	-3.150	-3.154	-3.156	-3.160	-3.161	-3.162	-3.162	-3.160	-3.159	-3.156	-3.151	-3.148	-3.141	-3.135	-3.126	-3.119	-3.110	-3.101	-3.091	-3.079	-3.068	-3.056	-3.042	-3.029	-3.015	-3.001	-2.985	-2.970	-2.955	-2.939	-2.921	-2.905	-2.888	-2.871	-2.852	-2.836	-2.819	-2.801	-2.782	-2.765	-2.748	-2.731	-2.714	-2.696	-2.680	-2.664	-2.648	-2.632	-2.616	-2.601	-2.585	-2.571	-2.556	-2.544	-2.529	-2.516	-2.504	-2.492	-2.480	-2.470	-2.459	-2.449	-2.439	-2.429	-2.421	-2.411	-2.404	-2.396	-2.389	-2.381	-2.375	-2.368	-2.362	-2.356	-2.350	-2.344	-2.339	-2.332	-2.328	-2.322	-2.316	-2.312	-2.306	-2.300	-2.295	-2.289	-2.282	-2.275	-2.269	-2.262	-2.254	-2.246	-2.238	-2.230	-2.220	-2.210	-2.200	-2.190	-2.179	-2.168	-2.156	-2.144	-2.130	-2.116	-2.102	-2.089	-2.074	-2.059	-2.041	-2.026	-2.010	-1.992	-1.974	-1.956	-1.939	-1.920	-1.901	-1.881	-1.861	-1.841	-1.821	-1.802	-1.781	-1.761	-1.741	-1.721	-1.701	-1.680	-1.661	-1.640	-1.621	-1.601	-1.582	-1.564	-1.545	-1.528	-1.509	-1.492	-1.475	-1.460	-1.444	-1.429	-1.415	-1.401	-1.389	-1.375	-1.365	-1.354	-1.342	-1.335	-1.325	-1.318	-1.310	-1.305	-1.299	-1.295	-1.291	-1.288	-1.285	-1.284	-1.282	-1.281	-1.282	-1.284	-1.286	-1.288	-1.291	-1.295	-1.299	-1.304	-1.310	-1.314	-1.321	-1.328	-1.335	-1.342	-1.349	-1.358	-1.365	-1.372	-1.381	-1.390	-1.398	-1.406	-1.415	-1.424	-1.432	-1.441	-1.449	-1.459	-1.466	-1.474	-1.481	-1.490	-1.498	-1.504	-1.512	-1.519	-1.525	-1.532	-1.539	-1.545	-1.550	-1.555	-1.561	-1.565	-1.571	-1.576	-1.580	-1.584	-1.589	-1.592	-1.596	-1.600	-1.604	-1.608	-1.611	-1.614	-1.619	-1.622	-1.625	-1.630	-1.634	-1.638	-1.641	-1.644	-1.649	-1.652	-1.658	-1.661	-1.665	-1.669	-1.672	-1.678	-1.681	-1.686	-1.690	-1.694	-1.698	-1.701	-1.706	-1.710	-1.714	-1.716	-1.720	-1.725	-1.726	-1.730	-1.732	-1.734	-1.736	-1.738	-1.739	-1.740	-1.740	-1.740	-1.739	-1.739	-1.736	-1.735	-1.732	-1.730	-1.726	-1.724	-1.718	-1.714	-1.709	-1.702	-1.696	-1.689	-1.682	-1.674	-1.666	-1.658	-1.649	-1.640	-1.631	-1.620	-1.611	-1.600	-1.590	-1.579	-1.569	-1.558	-1.546	-1.535	-1.524	-1.512	-1.501	-1.490	-1.479	-1.468	-1.456	-1.445	-1.434	-1.422	-1.412	-1.401	-1.391	-1.381	-1.371	-1.360	-1.350	-1.340	-1.331	-1.321	-1.311	-1.301	-1.292	-1.281	-1.272	-1.264	-1.252	-1.244	-1.234	-1.224	-1.214	-1.204	-1.192	-1.182	-1.171	-1.160	-1.149	-1.138	-1.125	-1.112	-1.100	-1.089	-1.075	-1.062	-1.049	-1.034	-1.020	-1.005	-0.990	-0.975	-0.960	-0.944	-0.928	-0.911	-0.895	-0.879	-0.862	-0.845	-0.829	-0.811	-0.796	-0.779	-0.762	-0.746	-0.730	-0.714	-0.699	-0.684	-0.669	-0.654	-0.640	-0.626	-0.614	-0.600	-0.589	-0.576	-0.566	-0.556	-0.546	-0.539	-0.530	-0.522	-0.516	-0.511	-0.507	-0.504	-0.500	-0.499	-0.498	-0.499	-0.499	-0.501	-0.504	-0.507	-0.512	-0.519	-0.524	-0.531	-0.540	-0.548	-0.558	-0.569	-0.580	-0.592	-0.605	-0.618	-0.632	-0.646	-0.661	-0.678	-0.692	-0.710	-0.726	-0.744	-0.761	-0.779	-0.796	-0.815	-0.831	-0.850	-0.868	-0.886	-0.904	-0.921	-0.939	-0.955	-0.974	-0.990	-1.005	-1.021	-1.036	-1.051	-1.066	-1.079	-1.092	-1.105	-1.116	-1.126	-1.136	-1.146	-1.154	-1.161	-1.168	-1.174	-1.178	-1.181	-1.184	-1.186	-1.186	-1.186	-1.184	-1.182	-1.179	-1.174	-1.169	-1.164	-1.156	-1.148	-1.139	-1.129	-1.119	-1.108	-1.095	-1.082	-1.070	-1.056	-1.042	-1.028	-1.012	-0.998	-0.982	-0.965	-0.950	-0.934	-0.918	-0.901	-0.886	-0.871	-0.856	-0.841	-0.826	-0.814	-0.799	-0.786	-0.775	-0.765	-0.755	-0.745	-0.736	-0.730	-0.722	-0.718	-0.714	-0.710	-0.709	-0.709	-0.709	-0.711	-0.715	-0.720	-0.725	-0.731	-0.739	-0.750	-0.760	-0.771	-0.784	-0.798	-0.812	-0.828	-0.844	-0.861	-0.879	-0.898	-0.916	-0.935	-0.955	-0.974	-0.995	-1.015	-1.034	-1.054	-1.074	-1.091	-1.111	-1.129	-1.145	-1.162	-1.178	-1.191	-1.205	-1.216	-1.228	-1.238	-1.246	-1.252	-1.258	-1.261	-1.262	-1.262	-1.261	-1.258	-1.252	-1.246	-1.236	-1.226	-1.215	-1.201	-1.185	-1.169	-1.150	-1.129	-1.108	-1.085	-1.060	-1.034	-1.008	-0.980	-0.950	-0.920	-0.890	-0.858	-0.826	-0.795	-0.761	-0.729	-0.696	-0.662	-0.630	-0.598	-0.565	-0.532	-0.501	-0.471	-0.441	-0.411	-0.384	-0.356	-0.330	-0.304	-0.280	-0.258	-0.235	-0.215	-0.198	-0.179	-0.162	-0.149	-0.136	-0.124	-0.114	-0.104	-0.098	-0.091	-0.086	-0.084	-0.081	-0.080	-0.081	-0.081	-0.084	-0.089	-0.091	-0.098	-0.102	-0.109	-0.116	-0.124	-0.131	-0.140	-0.149	-0.158	-0.166	-0.176	-0.185	-0.195	-0.204	-0.212	-0.221	-0.230	-0.239	-0.246	-0.252	-0.260	-0.266	-0.272	-0.278	-0.282	-0.286	-0.291	-0.294	-0.296	-0.296	-0.298	-0.298	-0.298	-0.295	-0.294	-0.290	-0.288	-0.284	-0.279	-0.274	-0.266	-0.260	-0.252	-0.245	-0.235	-0.228	-0.218	-0.206	-0.195	-0.184	-0.171	-0.159	-0.146	-0.132	-0.120	-0.105	-0.091	-0.076	-0.061	-0.045	-0.030	-0.015	0.001	0.018	0.032	0.049	0.065	0.080	0.096	0.112	0.128	0.144	0.158	0.174	0.188	0.202	0.216	0.230	0.242	0.254	0.266	0.278	0.289	0.299	0.308	0.315	0.324	0.330	0.336	0.341	0.344	0.349	0.350	0.350	0.351	0.350	0.348	0.345	0.341	0.335	0.329	0.322	0.314	0.305	0.295	0.284	0.271	0.259	0.245	0.230	0.215	0.199	0.182	0.165	0.148	0.129	0.110	0.091	0.071	0.050	0.031	0.010	-0.009	-0.029	-0.050	-0.069	-0.090	-0.109	-0.128	-0.146	-0.164	-0.181	-0.198	-0.214	-0.229	-0.244	-0.258	-0.269	-0.281	-0.292	-0.302	-0.310	-0.318	-0.325	-0.330	-0.334	-0.336	-0.339	-0.340	-0.339	-0.336	-0.334	-0.330	-0.324	-0.318	-0.311	-0.302	-0.292	-0.281	-0.270	-0.258	-0.245	-0.230	-0.215	-0.200	-0.184	-0.168	-0.149	-0.132	-0.114	-0.096	-0.078	-0.059	-0.040	-0.021	-0.002	0.015	0.034	0.052	0.071	0.088	0.105	0.121	0.138	0.152	0.168	0.181	0.195	0.206	0.218	0.229	0.239	0.248	0.255	0.261	0.266	0.270	0.274	0.276	0.276	0.276	0.275	0.272	0.270	0.265	0.259	0.251	0.242	0.235	0.224	0.212	0.200	0.188	0.174	0.159	0.144	0.128	0.110	0.094	0.075	0.056	0.038	0.018	-0.001	-0.021	-0.041	-0.062	-0.082	-0.102	-0.124	-0.144	-0.162	-0.182	-0.202	-0.222	-0.240	-0.258	-0.276	-0.294	-0.310	-0.326	-0.341	-0.355	-0.370	-0.384	-0.395	-0.408	-0.418	-0.428	-0.436	-0.444	-0.451	-0.459	-0.464	-0.468	-0.471	-0.475	-0.476	-0.478	-0.478	-0.478	-0.475	-0.474	-0.471	-0.466	-0.464	-0.459	-0.454	-0.446	-0.441	-0.434	-0.426	-0.419	-0.409	-0.401	-0.391	-0.382	-0.372	-0.362	-0.352	-0.344	-0.332	-0.322	-0.311	-0.300	-0.290	-0.279	-0.269	-0.259	-0.249	-0.238	-0.228	-0.216	-0.208	-0.198	-0.188	-0.179	-0.169	-0.161	-0.152	-0.144	-0.136	-0.128	-0.121	-0.114	-0.109	-0.101	-0.096	-0.091	-0.085	-0.080	-0.076	-0.072	-0.069	-0.065	-0.061	-0.059	-0.055	-0.054	-0.051	-0.050	-0.049	-0.048	-0.048	-0.046	-0.046	-0.046	-0.046	-0.046	-0.046	-0.046	-0.048	-0.049	-0.049	-0.049	-0.050	-0.050	-0.051	-0.051	-0.051	-0.051	-0.052	-0.051	-0.051	-0.051	-0.050	-0.050	-0.048	-0.046	-0.044	-0.044	-0.041	-0.038	-0.035	-0.031	-0.028	-0.024	-0.019	-0.014	-0.009	-0.002	0.002	0.010	0.016	0.024	0.031	0.039	0.048	0.054	0.062	0.071	0.080	0.089	0.098	0.106	0.115	0.125	0.132	0.142	0.150	0.159	0.166	0.175	0.182	0.189	0.196	0.202	0.209	0.215	0.220	0.225	0.229	0.232	0.235	0.238	0.239	0.240	0.239	0.240	0.238	0.235	0.232	0.229	0.224	0.220	0.214	0.206	0.200	0.191	0.182	0.174	0.164	0.152	0.141	0.130	0.118	0.105	0.092	0.079	0.064	0.050	0.035	0.020	0.004	-0.011	-0.026	-0.042	-0.058	-0.074	-0.089	-0.105	-0.121	-0.136	-0.151	-0.166	-0.180	-0.195	-0.210	-0.224	-0.238	-0.250	-0.264	-0.276	-0.288	-0.299	-0.310	-0.320	-0.330	-0.340	-0.349	-0.358	-0.366	-0.374	-0.381	-0.388	-0.395	-0.400	-0.406	-0.411	-0.416	-0.422	-0.428	-0.431	-0.436	-0.440	-0.444	-0.448	-0.451	-0.455	-0.459	-0.462	-0.468	-0.470	-0.475	-0.479	-0.484	-0.488	-0.494	-0.499	-0.504	-0.510	-0.516	-0.522	-0.530	-0.539	-0.546	-0.554	-0.564	-0.572	-0.582	-0.591	-0.602	-0.614	-0.625	-0.639	-0.650	-0.664	-0.676	-0.690	-0.705	-0.720	-0.735	-0.751	-0.768	-0.785	-0.801	-0.819	-0.835	-0.854	-0.870	-0.890	-0.908	-0.926	-0.945	-0.964	-0.982	-1.002	-1.021	-1.041	-1.060	-1.079	-1.099	-1.118	-1.138	-1.155	-1.175	-1.194	-1.212	-1.231	-1.249	-1.268	-1.285	-1.304	-1.320	-1.338	-1.354	-1.369	-1.385	-1.400	-1.415	-1.430	-1.442	-1.456	-1.469	-1.480	-1.492	-1.502	-1.512	-1.521	-1.529	-1.538	-1.542	-1.549	-1.552	-1.558	-1.559	-1.560	-1.560	-1.560	-1.558	-1.555	-1.550	-1.544	-1.539	-1.529	-1.520	-1.509	-1.498	-1.484	-1.469	-1.452	-1.435	-1.416	-1.398	-1.376	-1.354	-1.330	-1.305	-1.279	-1.252	-1.224	-1.195	-1.165	-1.134	-1.102	-1.070	-1.036	-1.002	-0.969	-0.934	-0.899	-0.864	-0.828	-0.791	-0.756	-0.721	-0.685	-0.650	-0.615	-0.581	-0.546	-0.514	-0.481	-0.449	-0.418	-0.389	-0.360	-0.331	-0.304	-0.279	-0.254	-0.231	-0.210	-0.191	-0.172	-0.155	-0.140	-0.128	-0.115	-0.105	-0.098	-0.090	-0.085	-0.082	-0.080	-0.081	-0.084	-0.086	-0.091	-0.099	-0.108	-0.118	-0.130	-0.142	-0.158	-0.172	-0.190	-0.209	-0.229	-0.250	-0.271	-0.294	-0.318	-0.344	-0.370	-0.396	-0.422	-0.450	-0.479	-0.507	-0.536	-0.568	-0.596	-0.626	-0.658	-0.688	-0.718	-0.748	-0.778	-0.809	-0.839	-0.868	-0.896	-0.926	-0.955	-0.982	-1.010	-1.038	-1.064	-1.090	-1.116	-1.141	-1.165	-1.188	-1.211	-1.234	-1.255	-1.276	-1.296	-1.315	-1.335	-1.354	-1.371	-1.388	-1.404	-1.420	-1.435	-1.450	-1.464	-1.478	-1.491	-1.504	-1.516	-1.529	-1.540	-1.551	-1.564	-1.574	-1.585	-1.596	-1.606	-1.618	-1.628	-1.639	-1.649	-1.660	-1.671	-1.682	-1.694	-1.705	-1.716	-1.729	-1.740	-1.754	-1.765	-1.778	-1.792	-1.805	-1.819	-1.832	-1.849	-1.862	-1.878	-1.892	-1.909	-1.925	-1.940	-1.958	-1.972	-1.990	-2.007	-2.024	-2.040	-2.056	-2.072	-2.090	-2.106	-2.124	-2.140	-2.156	-2.172	-2.188	-2.202	-2.218	-2.231	-2.246	-2.260	-2.271	-2.284	-2.295	-2.308	-2.318	-2.326	-2.336	-2.344	-2.351	-2.358	-2.365	-2.370	-2.374	-2.376	-2.379	-2.381	-2.382	-2.382	-2.381	-2.380	-2.378	-2.375	-2.371	-2.366	-2.361	-2.355	-2.348	-2.340	-2.332	-2.325	-2.315	-2.305	-2.295	-2.284	-2.272	-2.261	-2.250	-2.238	-2.225	-2.214	-2.200	-2.186	-2.174	-2.160	-2.148	-2.134	-2.121	-2.108	-2.094	-2.080	-2.069	-2.055	-2.042	-2.030	-2.018	-2.006	-1.995	-1.984	-1.974	-1.962	-1.952	-1.942	-1.934	-1.926	-1.918	-1.910	-1.904	-1.896	-1.890	-1.885	-1.879	-1.875	-1.870	-1.866	-1.864	-1.861	-1.859	-1.858	-1.856	-1.855	-1.855	-1.855	-1.855	-1.856	-1.856	-1.858	-1.860	-1.861	-1.864	-1.866	-1.869	-1.870	-1.872	-1.875	-1.878	-1.880	-1.882	-1.884	-1.885	-1.888	-1.890	-1.890	-1.890	-1.891	-1.891	-1.891	-1.890	-1.888	-1.886	-1.882	-1.879	-1.875	-1.869	-1.862	-1.855	-1.848	-1.840	-1.830	-1.820	-1.808	-1.796	-1.784	-1.768	-1.754	-1.738	-1.720	-1.702	-1.684	-1.664	-1.642	-1.622	-1.600	-1.576	-1.552	-1.529	-1.502	-1.476	-1.451	-1.425	-1.396	-1.369	-1.341	-1.312	-1.284	-1.255	-1.226	-1.199	-1.169	-1.141	-1.112	-1.085	-1.058	-1.031	-1.004	-0.978	-0.952	-0.928	-0.904	-0.881	-0.858	-0.838	-0.816	-0.796	-0.778	-0.760	-0.742	-0.728	-0.712	-0.699	-0.686	-0.674	-0.665	-0.655	-0.648	-0.639	-0.634	-0.629	-0.625	-0.621	-0.619	-0.616	-0.616	-0.616	-0.616	-0.618	-0.619	-0.620	-0.622	-0.625	-0.628	-0.630	-0.631	-0.635	-0.638	-0.640	-0.641	-0.642	-0.645	-0.645	-0.645	-0.644	-0.642	-0.639	-0.636	-0.632	-0.626	-0.620	-0.612	-0.604	-0.594	-0.581	-0.570	-0.556	-0.541	-0.524	-0.506	-0.488	-0.466	-0.445	-0.421	-0.398	-0.372	-0.346	-0.318	-0.288	-0.258	-0.225	-0.192	-0.158	-0.122	-0.088	-0.051	-0.014	0.024	0.064	0.102	0.142	0.184	0.224	0.266	0.308	0.349	0.391	0.432	0.474	0.515	0.558	0.598	0.638	0.678	0.715	0.755	0.792	0.829	0.865	0.900	0.934	0.965	0.996	1.028	1.055	1.084	1.110	1.134	1.158	1.178	1.198	1.215	1.231	1.246	1.258	1.269	1.278	1.285	1.291	1.294	1.295	1.296	1.294	1.290	1.284	1.278	1.269	1.258	1.245	1.232	1.218	1.200	1.181	1.161	1.141	1.118	1.095	1.071	1.046	1.020	0.992	0.965	0.936	0.908	0.879	0.849	0.819	0.789	0.760	0.730	0.700	0.671	0.642	0.614	0.586	0.559	0.532	0.507	0.482	0.458	0.435	0.414	0.394	0.375	0.358	0.341	0.328	0.314	0.302	0.292	0.284	0.276	0.271	0.266	0.264	0.264	0.265	0.266	0.270	0.275	0.281	0.289	0.298	0.309	0.319	0.332	0.345	0.359	0.374	0.390	0.408	0.424	0.441	0.460	0.478	0.495	0.512	0.532	0.549	0.568	0.584	0.602	0.618	0.634	0.649	0.664	0.678	0.689	0.700	0.711	0.720	0.728	0.734	0.739	0.744	0.745	0.745	0.745	0.742	0.739	0.734	0.726	0.718	0.708	0.695	0.682	0.668	0.651	0.634	0.615	0.594	0.572	0.549	0.524	0.499	0.472	0.445	0.416	0.388	0.358	0.326	0.295	0.264	0.231	0.199	0.166	0.132	0.100	0.068	0.035	0.002	-0.029	-0.061	-0.092	-0.121	-0.152	-0.180	-0.209	-0.236	-0.262	-0.286	-0.311	-0.335	-0.355	-0.375	-0.394	-0.411	-0.428	-0.441	-0.454	-0.465	-0.475	-0.482	-0.489	-0.494	-0.496	-0.498	-0.498	-0.495	-0.491	-0.488	-0.480	-0.474	-0.462	-0.452	-0.441	-0.428	-0.412	-0.398	-0.381	-0.364	-0.346	-0.328	-0.308	-0.288	-0.266	-0.245	-0.225	-0.202	-0.181	-0.160	-0.139	-0.118	-0.096	-0.078	-0.058	-0.039	-0.021	-0.002	0.014	0.029	0.042	0.055	0.066	0.078	0.086	0.094	0.100	0.104	0.106	0.108	0.106	0.104	0.100	0.092	0.085	0.074	0.061	0.048	0.030	0.012	-0.008	-0.028	-0.052	-0.079	-0.105	-0.134	-0.165	-0.196	-0.231	-0.266	-0.302	-0.341	-0.381	-0.421	-0.464	-0.507	-0.551	-0.596	-0.642	-0.690	-0.736	-0.784	-0.832	-0.881	-0.931	-0.980	-1.030	-1.080	-1.129	-1.179	-1.228	-1.279	-1.328	-1.375	-1.424	-1.471	-1.519	-1.566	-1.612	-1.659	-1.702	-1.746	-1.790	-1.832	-1.875	-1.915	-1.955	-1.995	-2.033	-2.069	-2.106	-2.140	-2.175	-2.209	-2.241	-2.272	-2.304	-2.334	-2.362	-2.390	-2.418	-2.442	-2.468	-2.492	-2.516	-2.539	-2.560	-2.581	-2.602	-2.622	-2.641	-2.659	-2.678	-2.695	-2.711	-2.726	-2.742	-2.758	-2.772	-2.786	-2.800	-2.814	-2.828	-2.841	-2.852	-2.866	-2.878	-2.890	-2.901	-2.914	-2.926	-2.939	-2.951	-2.962	-2.975	-2.989	-3.001	-3.014	-3.028	-3.040	-3.054	-3.069	-3.082	-3.098	-3.114	-3.129	-3.146	-3.162	-3.180	-3.198	-3.216	-3.236	-3.256	-3.275	-3.296	-3.318	-3.340	-3.361	-3.385	-3.408	-3.431	-3.456	-3.481	-3.506	-3.532	-3.558	-3.584	-3.611	-3.638	-3.664	-3.691	-3.719	-3.745	-3.772	-3.799	-3.825	-3.851	-3.876	-3.901	-3.926	-3.950	-3.974	-3.998	-4.020	-4.041	-4.062	-4.081	-4.100	-4.119	-4.135	-4.150	-4.164	-4.178	-4.189	-4.200	-4.210	-4.218	-4.224	-4.229	-4.232	-4.235	-4.236	-4.236	-4.234	-4.231	-4.226	-4.221	-4.214	-4.205	-4.196	-4.186	-4.175	-4.162	-4.149	-4.135	-4.119	-4.102	-4.086	-4.069	-4.050	-4.032	-4.014	-3.994	-3.976	-3.956	-3.936	-3.918	-3.898	-3.879	-3.860	-3.842	-3.824	-3.808	-3.791	-3.776	-3.760	-3.746	-3.734	-3.721	-3.710	-3.700	-3.692	-3.685	-3.678	-3.674	-3.670	-3.666	-3.666	-3.668	-3.669	-3.671	-3.676	-3.682	-3.690	-3.699	-3.708	-3.720	-3.732	-3.746	-3.762	-3.778	-3.796	-3.814	-3.834	-3.855	-3.876	-3.898	-3.921	-3.945	-3.969	-3.995	-4.021	-4.048	-4.074	-4.100	-4.128	-4.154	-4.182	-4.209	-4.236	-4.264	-4.290	-4.316	-4.342	-4.368	-4.392	-4.418	-4.441	-4.462	-4.485	-4.505	-4.525	-4.545	-4.562	-4.580	-4.596	-4.610	-4.622	-4.634	-4.645	-4.655	-4.662	-4.669	-4.674	-4.678	-4.680	-4.680	-4.680	-4.678	-4.675	-4.669	-4.662	-4.656	-4.646	-4.636	-4.626	-4.614	-4.600	-4.586	-4.570	-4.552	-4.535	-4.518	-4.499	-4.478	-4.456	-4.436	-4.415	-4.392	-4.369	-4.346	-4.322	-4.300	-4.276	-4.252	-4.230	-4.206	-4.182	-4.161	-4.138	-4.115	-4.094	-4.072	-4.051	-4.030	-4.010	-3.991	-3.972	-3.955	-3.939	-3.922	-3.906	-3.891	-3.876	-3.864	-3.852	-3.840	-3.829	-3.820	-3.810	-3.802	-3.795	-3.788	-3.782	-3.776	-3.772	-3.769	-3.765	-3.762	-3.760	-3.759	-3.756	-3.755	-3.755	-3.754	-3.754	-3.752	-3.752	-3.752	-3.752	-3.752	-3.751	-3.750	-3.750	-3.748	-3.745	-3.742	-3.740	-3.738	-3.732	-3.728	-3.721	-3.715	-3.708	-3.699	-3.690	-3.679	-3.669	-3.655	-3.641	-3.626	-3.611	-3.594	-3.575	-3.555	-3.534	-3.511	-3.488	-3.464	-3.438	-3.411	-3.381	-3.351	-3.321	-3.290	-3.256	-3.221	-3.188	-3.151	-3.114	-3.076	-3.038	-2.999	-2.959	-2.918	-2.878	-2.835	-2.794	-2.752	-2.710	-2.668	-2.625	-2.582	-2.542	-2.500	-2.458	-2.418	-2.378	-2.338	-2.299	-2.260	-2.222	-2.186	-2.151	-2.116	-2.084	-2.051	-2.019	-1.990	-1.961	-1.935	-1.909	-1.885	-1.862	-1.841	-1.821	-1.804	-1.788	-1.771	-1.758	-1.745	-1.734	-1.725	-1.716	-1.711	-1.705	-1.701	-1.699	-1.696	-1.696	-1.698	-1.699	-1.701	-1.704	-1.709	-1.712	-1.719	-1.725	-1.731	-1.738	-1.745	-1.752	-1.759	-1.766	-1.775	-1.782	-1.789	-1.796	-1.802	-1.809	-1.815	-1.820	-1.826	-1.830	-1.834	-1.838	-1.840	-1.841	-1.842	-1.844	-1.844	-1.842	-1.841	-1.839	-1.834	-1.830	-1.825	-1.819	-1.812	-1.806	-1.798	-1.790	-1.781	-1.772	-1.762	-1.751	-1.740	-1.729	-1.718	-1.706	-1.695	-1.682	-1.670	-1.658	-1.645	-1.634	-1.622	-1.610	-1.599	-1.588	-1.576	-1.566	-1.556	-1.546	-1.535	-1.526	-1.519	-1.511	-1.505	-1.499	-1.492	-1.489	-1.485	-1.481	-1.480	-1.478	-1.478	-1.479	-1.479	-1.481	-1.485	-1.489	-1.494	-1.499	-1.506	-1.514	-1.522	-1.531	-1.542	-1.555	-1.566	-1.580	-1.594	-1.609	-1.625	-1.641	-1.658	-1.676	-1.695	-1.715	-1.735	-1.755	-1.776	-1.798	-1.820	-1.842	-1.866	-1.889	-1.912	-1.935	-1.959	-1.982	-2.005	-2.030	-2.052	-2.075	-2.099	-2.120	-2.142	-2.164	-2.186	-2.206	-2.225	-2.242	-2.261	-2.278	-2.294	-2.308	-2.321	-2.332	-2.344	-2.352	-2.360	-2.366	-2.372	-2.374	-2.376	-2.376	-2.374	-2.370	-2.365	-2.358	-2.349	-2.339	-2.325	-2.311	-2.294	-2.275	-2.256	-2.234	-2.209	-2.184	-2.158	-2.129	-2.098	-2.066	-2.033	-1.998	-1.961	-1.924	-1.885	-1.846	-1.805	-1.762	-1.721	-1.678	-1.634	-1.589	-1.544	-1.499	-1.452	-1.408	-1.361	-1.316	-1.270	-1.224	-1.180	-1.135	-1.092	-1.049	-1.006	-0.965	-0.924	-0.885	-0.846	-0.809	-0.774	-0.739	-0.706	-0.675	-0.645	-0.616	-0.590	-0.564	-0.541	-0.520	-0.499	-0.482	-0.465	-0.450	-0.438	-0.426	-0.418	-0.410	-0.405	-0.400	-0.398	-0.396	-0.398	-0.400	-0.402	-0.408	-0.415	-0.422	-0.431	-0.441	-0.452	-0.462	-0.476	-0.489	-0.502	-0.518	-0.534	-0.549	-0.565	-0.581	-0.598	-0.614	-0.630	-0.648	-0.662	-0.679	-0.695	-0.711	-0.726	-0.741	-0.755	-0.768	-0.781	-0.792	-0.805	-0.815	-0.825	-0.834	-0.841	-0.849	-0.855	-0.861	-0.865	-0.869	-0.871	-0.874	-0.875	-0.875	-0.874	-0.874	-0.870	-0.868	-0.864	-0.860	-0.855	-0.849	-0.844	-0.838	-0.830	-0.824	-0.816	-0.809	-0.800	-0.792	-0.785	-0.778	-0.771	-0.764	-0.756	-0.749	-0.742	-0.738	-0.731	-0.726	-0.722	-0.718	-0.715	-0.712	-0.710	-0.709	-0.709	-0.710	-0.710	-0.714	-0.716	-0.720	-0.724	-0.730	-0.736	-0.744	-0.752	-0.761	-0.771	-0.781	-0.794	-0.806	-0.819	-0.831	-0.845	-0.859	-0.875	-0.890	-0.906	-0.921	-0.938	-0.954	-0.970	-0.986	-1.002	-1.020	-1.036	-1.052	-1.069	-1.085	-1.100	-1.115	-1.129	-1.142	-1.158	-1.170	-1.181	-1.194	-1.204	-1.212	-1.221	-1.229	-1.236	-1.242	-1.248	-1.251	-1.255	-1.258	-1.259	-1.259	-1.256	-1.254	-1.250	-1.246	-1.241	-1.234	-1.226	-1.218	-1.208	-1.198	-1.185	-1.172	-1.159	-1.144	-1.128	-1.112	-1.095	-1.076	-1.058	-1.038	-1.019	-0.998	-0.976	-0.955	-0.931	-0.910	-0.886	-0.862	-0.839	-0.815	-0.790	-0.766	-0.741	-0.718	-0.692	-0.669	-0.642	-0.619	-0.595	-0.571	-0.548	-0.524	-0.502	-0.479	-0.456	-0.435	-0.414	-0.394	-0.374	-0.355	-0.336	-0.319	-0.301	-0.285	-0.270	-0.256	-0.242	-0.230	-0.219	-0.208	-0.199	-0.191	-0.184	-0.176	-0.172	-0.169	-0.165	-0.162	-0.162	-0.164	-0.165	-0.168	-0.171	-0.176	-0.182	-0.190	-0.198	-0.206	-0.216	-0.228	-0.240	-0.254	-0.268	-0.282	-0.299	-0.315	-0.332	-0.350	-0.370	-0.389	-0.409	-0.430	-0.450	-0.470	-0.492	-0.514	-0.536	-0.558	-0.579	-0.601	-0.622	-0.644	-0.665	-0.685	-0.706	-0.726	-0.745	-0.764	-0.782	-0.799	-0.815	-0.830	-0.845	-0.859	-0.871	-0.882	-0.894	-0.904	-0.911	-0.919	-0.925	-0.929	-0.932	-0.936	-0.936	-0.936	-0.935	-0.932	-0.930	-0.926	-0.921	-0.914	-0.908	-0.899	-0.889	-0.879	-0.868	-0.858	-0.845	-0.832	-0.819	-0.805	-0.792	-0.778	-0.764	-0.750	-0.735	-0.720	-0.706	-0.692	-0.680	-0.666	-0.654	-0.641	-0.630	-0.619	-0.609	-0.600	-0.591	-0.584	-0.578	-0.572	-0.568	-0.564	-0.562	-0.561	-0.561	-0.561	-0.564	-0.568	-0.572	-0.579	-0.585	-0.594	-0.602	-0.614	-0.625	-0.638	-0.650	-0.664	-0.680	-0.695	-0.712	-0.730	-0.746	-0.765	-0.784	-0.802	-0.821	-0.840	-0.860	-0.880	-0.899	-0.918	-0.935	-0.954	-0.971	-0.988	-1.005	-1.019	-1.034	-1.046	-1.060	-1.071	-1.081	-1.090	-1.098	-1.102	-1.106	-1.111	-1.111	-1.111	-1.110	-1.106	-1.101	-1.095	-1.086	-1.076	-1.065	-1.051	-1.036	-1.021	-1.004	-0.984	-0.962	-0.941	-0.916	-0.891	-0.866	-0.839	-0.811	-0.782	-0.751	-0.722	-0.690	-0.659	-0.626	-0.594	-0.561	-0.528	-0.495	-0.462	-0.430	-0.398	-0.366	-0.335	-0.304	-0.274	-0.245	-0.218	-0.191	-0.165	-0.139	-0.118	-0.094	-0.075	-0.055	-0.039	-0.024	-0.010	0.002	0.011	0.019	0.026	0.030	0.032	0.032	0.031	0.028	0.021	0.015	0.005	-0.006	-0.020	-0.035	-0.052	-0.072	-0.091	-0.115	-0.139	-0.165	-0.191	-0.219	-0.250	-0.280	-0.312	-0.346	-0.381	-0.416	-0.451	-0.489	-0.526	-0.565	-0.602	-0.641	-0.680	-0.720	-0.759	-0.798	-0.836	-0.875	-0.914	-0.951	-0.989	-1.025	-1.061	-1.098	-1.131	-1.166	-1.198	-1.229	-1.260	-1.290	-1.316	-1.344	-1.370	-1.394	-1.416	-1.438	-1.458	-1.476	-1.494	-1.509	-1.522	-1.535	-1.546	-1.556	-1.565	-1.574	-1.579	-1.585	-1.589	-1.591	-1.592	-1.592	-1.592	-1.592	-1.590	-1.588	-1.582	-1.580	-1.575	-1.569	-1.564	-1.558	-1.551	-1.544	-1.538	-1.531	-1.525	-1.519	-1.512	-1.506	-1.500	-1.495	-1.489	-1.485	-1.480	-1.476	-1.472	-1.470	-1.469	-1.466	-1.465	-1.465	-1.465	-1.465	-1.468	-1.470	-1.472	-1.476	-1.481	-1.486	-1.491	-1.498	-1.505	-1.511	-1.520	-1.528	-1.538	-1.546	-1.556	-1.568	-1.578	-1.589	-1.599	-1.611	-1.622	-1.635	-1.648	-1.659	-1.672	-1.685	-1.698	-1.710	-1.722	-1.734	-1.748	-1.760	-1.771	-1.784	-1.794	-1.806	-1.818	-1.828	-1.839	-1.848	-1.858	-1.866	-1.875	-1.882	-1.891	-1.899	-1.905	-1.911	-1.918	-1.921	-1.926	-1.930	-1.932	-1.935	-1.936	-1.938	-1.938	-1.938	-1.935	-1.934	-1.930	-1.926	-1.922	-1.918	-1.911	-1.904	-1.896	-1.888	-1.876	-1.866	-1.855	-1.844	-1.830	-1.816	-1.801	-1.786	-1.770	-1.754	-1.736	-1.719	-1.700	-1.680	-1.660	-1.640	-1.619	-1.598	-1.578	-1.555	-1.531	-1.510	-1.488	-1.465	-1.441	-1.419	-1.396	-1.374	-1.352	-1.330	-1.310	-1.288	-1.268	-1.249	-1.229	-1.211	-1.194	-1.176	-1.160	-1.146	-1.131	-1.119	-1.108	-1.096	-1.088	-1.079	-1.071	-1.065	-1.061	-1.059	-1.056	-1.055	-1.056	-1.058	-1.061	-1.065	-1.071	-1.078	-1.086	-1.095	-1.104	-1.115	-1.128	-1.140	-1.154	-1.169	-1.185	-1.201	-1.218	-1.234	-1.251	-1.270	-1.288	-1.306	-1.325	-1.344	-1.364	-1.381	-1.401	-1.420	-1.439	-1.456	-1.475	-1.492	-1.511	-1.528	-1.544	-1.560	-1.574	-1.589	-1.602	-1.615	-1.628	-1.640	-1.650	-1.660	-1.669	-1.678	-1.685	-1.691	-1.698	-1.702	-1.706	-1.709	-1.712	-1.714	-1.715	-1.715	-1.715	-1.714	-1.712	-1.710	-1.708	-1.704	-1.700	-1.696	-1.691	-1.688	-1.681	-1.676	-1.671	-1.665	-1.660	-1.654	-1.649	-1.645	-1.639	-1.635	-1.630	-1.626	-1.624	-1.620	-1.618	-1.615	-1.614	-1.614	-1.614	-1.615	-1.616	-1.619	-1.622	-1.628	-1.632	-1.639	-1.645	-1.652	-1.662	-1.672	-1.682	-1.696	-1.709	-1.722	-1.738	-1.752	-1.770	-1.788	-1.806	-1.825	-1.845	-1.866	-1.888	-1.909	-1.931	-1.955	-1.978	-2.001	-2.026	-2.050	-2.074	-2.099	-2.124	-2.148	-2.171	-2.195	-2.219	-2.241	-2.264	-2.285	-2.306	-2.328	-2.346	-2.365	-2.384	-2.400	-2.416	-2.430	-2.444	-2.455	-2.466	-2.475	-2.484	-2.490	-2.495	-2.499	-2.501	-2.500	-2.500	-2.498	-2.492	-2.488	-2.480	-2.470	-2.460	-2.449	-2.435	-2.421	-2.405	-2.386	-2.368	-2.349	-2.328	-2.306	-2.282	-2.259	-2.234	-2.208	-2.181	-2.154	-2.126	-2.099	-2.070	-2.041	-2.013	-1.984	-1.952	-1.924	-1.894	-1.865	-1.835	-1.806	-1.778	-1.749	-1.721	-1.694	-1.668	-1.640	-1.614	-1.589	-1.564	-1.540	-1.518	-1.495	-1.474	-1.452	-1.434	-1.414	-1.396	-1.380	-1.364	-1.349	-1.335	-1.321	-1.310	-1.299	-1.289	-1.279	-1.271	-1.264	-1.258	-1.251	-1.248	-1.244	-1.241	-1.240	-1.239	-1.239	-1.240	-1.241	-1.244	-1.248	-1.251	-1.256	-1.261	-1.269	-1.275	-1.282	-1.291	-1.299	-1.309	-1.320	-1.330	-1.341	-1.354	-1.365	-1.376	-1.390	-1.404	-1.418	-1.430	-1.445	-1.460	-1.474	-1.488	-1.504	-1.518	-1.532	-1.546	-1.561	-1.575	-1.590	-1.604	-1.618	-1.631	-1.644	-1.656	-1.670	-1.682	-1.694	-1.705	-1.716	-1.728	-1.738	-1.748	-1.758	-1.768	-1.776	-1.784	-1.791	-1.799	-1.806	-1.812	-1.818	-1.824	-1.829	-1.834	-1.839	-1.842	-1.846	-1.850	-1.854	-1.856	-1.860	-1.864	-1.866	-1.869	-1.871	-1.875	-1.879	-1.881	-1.885	-1.888	-1.892	-1.896	-1.901	-1.906	-1.912	-1.918	-1.925	-1.932	-1.940	-1.948	-1.956	-1.968	-1.976	-1.988	-2.000	-2.013	-2.025	-2.040	-2.055	-2.070	-2.088	-2.104	-2.122	-2.141	-2.161	-2.182	-2.202	-2.224	-2.248	-2.270	-2.295	-2.319	-2.345	-2.370	-2.396	-2.422	-2.450	-2.476	-2.504	-2.531	-2.559	-2.585	-2.614	-2.641	-2.668	-2.695	-2.722	-2.749	-2.776	-2.801	-2.826	-2.850	-2.874	-2.898	-2.919	-2.941	-2.961	-2.980	-2.999	-3.016	-3.032	-3.046	-3.061	-3.074	-3.085	-3.094	-3.102	-3.109	-3.115	-3.119	-3.121	-3.122	-3.121	-3.120	-3.116	-3.111	-3.105	-3.098	-3.089	-3.078	-3.066	-3.054	-3.039	-3.024	-3.006	-2.989	-2.970	-2.950	-2.929	-2.908	-2.885	-2.861	-2.836	-2.811	-2.786	-2.761	-2.734	-2.708	-2.681	-2.655	-2.629	-2.601	-2.575	-2.549	-2.522	-2.496	-2.471	-2.446	-2.421	-2.398	-2.375	-2.351	-2.330	-2.309	-2.289	-2.270	-2.251	-2.234	-2.218	-2.204	-2.189	-2.176	-2.165	-2.155	-2.144	-2.136	-2.129	-2.124	-2.118	-2.114	-2.111	-2.110	-2.109	-2.110	-2.111	-2.114	-2.118	-2.121	-2.126	-2.131	-2.138	-2.144	-2.152	-2.159	-2.168	-2.176	-2.185	-2.195	-2.205	-2.214	-2.224	-2.234	-2.242	-2.251	-2.261	-2.270	-2.278	-2.286	-2.294	-2.302	-2.309	-2.315	-2.321	-2.326	-2.330	-2.332	-2.336	-2.338	-2.338	-2.339	-2.338	-2.335	-2.332	-2.329	-2.324	-2.319	-2.311	-2.305	-2.296	-2.288	-2.276	-2.265	-2.252	-2.239	-2.225	-2.210	-2.195	-2.179	-2.161	-2.142	-2.125	-2.105	-2.086	-2.066	-2.045	-2.024	-2.001	-1.980	-1.959	-1.936	-1.912	-1.890	-1.869	-1.845	-1.824	-1.800	-1.778	-1.756	-1.734	-1.712	-1.691	-1.671	-1.650	-1.631	-1.612	-1.594	-1.575	-1.559	-1.541	-1.525	-1.510	-1.496	-1.482	-1.470	-1.458	-1.446	-1.436	-1.426	-1.418	-1.410	-1.404	-1.398	-1.392	-1.386	-1.384	-1.380	-1.378	-1.375	-1.375	-1.375	-1.375	-1.375	-1.376	-1.378	-1.380	-1.382	-1.385	-1.389	-1.391	-1.395	-1.399	-1.402	-1.406	-1.410	-1.414	-1.418	-1.420	-1.424	-1.426	-1.429	-1.431	-1.434	-1.435	-1.436	-1.436	-1.436	-1.436	-1.435	-1.434	-1.430	-1.426	-1.422	-1.419	-1.414	-1.408	-1.401	-1.394	-1.386	-1.378	-1.368	-1.358	-1.348	-1.335	-1.322	-1.310	-1.298	-1.282	-1.269	-1.254	-1.238	-1.222	-1.206	-1.189	-1.172	-1.155	-1.138	-1.120	-1.101	-1.084	-1.066	-1.048	-1.030	-1.011	-0.994	-0.978	-0.959	-0.942	-0.926	-0.910	-0.894	-0.878	-0.862	-0.849	-0.834	-0.821	-0.808	-0.795	-0.784	-0.772	-0.762	-0.752	-0.744	-0.735	-0.729	-0.722	-0.716	-0.711	-0.706	-0.704	-0.701	-0.700	-0.699	-0.699	-0.699	-0.701	-0.702	-0.706	-0.711	-0.715	-0.720	-0.726	-0.734	-0.741	-0.750	-0.759	-0.769	-0.779	-0.789	-0.800	-0.811	-0.825	-0.838	-0.850	-0.864	-0.878	-0.891	-0.906	-0.922	-0.938	-0.952	-0.968	-0.982	-0.999	-1.014	-1.029	-1.045	-1.060	-1.074	-1.090	-1.104	-1.119	-1.132	-1.146	-1.159	-1.172	-1.184	-1.196	-1.209	-1.219	-1.229	-1.239	-1.248	-1.256	-1.265	-1.271	-1.278	-1.285	-1.291	-1.295	-1.300	-1.302	-1.305	-1.308	-1.310	-1.312	-1.312	-1.312	-1.312	-1.312	-1.311	-1.310	-1.309	-1.308	-1.305	-1.304	-1.302	-1.300	-1.298	-1.295	-1.292	-1.290	-1.289	-1.286	-1.285	-1.284	-1.282	-1.281	-1.281	-1.281	-1.281	-1.282	-1.284	-1.285	-1.288	-1.291	-1.294	-1.300	-1.304	-1.309	-1.315	-1.322	-1.330	-1.338	-1.348	-1.356	-1.368	-1.378	-1.389	-1.401	-1.414	-1.428	-1.441	-1.455	-1.469	-1.484	-1.500	-1.515	-1.531	-1.549	-1.565	-1.582	-1.600	-1.618	-1.635	-1.652	-1.670	-1.688	-1.706	-1.724	-1.741	-1.759	-1.775	-1.792	-1.809	-1.825	-1.841	-1.856	-1.871	-1.886	-1.900	-1.914	-1.926	-1.939	-1.949	-1.960	-1.970	-1.979	-1.988	-1.995	-2.001	-2.009	-2.013	-2.018	-2.020	-2.024	-2.025	-2.026	-2.025	-2.025	-2.024	-2.020	-2.016	-2.013	-2.007	-2.002	-1.995	-1.988	-1.980	-1.971	-1.961	-1.951	-1.940	-1.930	-1.919	-1.906	-1.894	-1.880	-1.866	-1.854	-1.839	-1.825	-1.811	-1.796	-1.782	-1.768	-1.752	-1.739	-1.726	-1.711	-1.698	-1.685	-1.671	-1.660	-1.648	-1.636	-1.626	-1.616	-1.606	-1.598	-1.589	-1.581	-1.576	-1.570	-1.565	-1.561	-1.558	-1.556	-1.554	-1.552	-1.552	-1.554	-1.556	-1.560	-1.564	-1.568	-1.574	-1.580	-1.586	-1.594	-1.602	-1.612	-1.622	-1.632	-1.645	-1.656	-1.669	-1.681	-1.696	-1.710	-1.724	-1.738	-1.754	-1.769	-1.785	-1.800	-1.816	-1.831	-1.848	-1.864	-1.879	-1.895	-1.910	-1.925	-1.940	-1.956	-1.970	-1.985	-1.999	-2.011	-2.025	-2.036	-2.049	-2.060	-2.071	-2.081	-2.091	-2.100	-2.109	-2.116	-2.124	-2.130	-2.136	-2.142	-2.146	-2.150	-2.154	-2.158	-2.160	-2.161	-2.162	-2.162	-2.162	-2.162	-2.161	-2.159	-2.156	-2.154	-2.150	-2.148	-2.144	-2.140	-2.135	-2.130	-2.125	-2.120	-2.114	-2.109	-2.104	-2.098	-2.092	-2.086	-2.080	-2.074	-2.069	-2.062	-2.056	-2.051	-2.045	-2.040	-2.035	-2.030	-2.025	-2.021	-2.016	-2.013	-2.009	-2.004	-2.001	-1.999	-1.995	-1.992	-1.989	-1.988	-1.985	-1.984	-1.981	-1.980	-1.978	-1.978	-1.975	-1.975	-1.974	-1.972	-1.972	-1.972	-1.972	-1.971	-1.971	-1.971	-1.971	-1.970	-1.970	-1.970	-1.970	-1.969	-1.969	-1.969	-1.968	-1.968	-1.966	-1.966	-1.965	-1.964	-1.962	-1.961	-1.960	-1.959	-1.956	-1.955	-1.954	-1.951	-1.949	-1.948	-1.945	-1.941	-1.940	-1.936	-1.932	-1.930	-1.926	-1.921	-1.918	-1.912	-1.909	-1.902	-1.898	-1.891	-1.886	-1.879	-1.874	-1.866	-1.859	-1.851	-1.844	-1.835	-1.825	-1.816	-1.808	-1.798	-1.788	-1.776	-1.765	-1.754	-1.741	-1.730	-1.718	-1.706	-1.694	-1.680	-1.666	-1.654	-1.640	-1.626	-1.614	-1.600	-1.585	-1.572	-1.559	-1.546	-1.532	-1.520	-1.508	-1.495	-1.484	-1.472	-1.461	-1.451	-1.441	-1.432	-1.422	-1.415	-1.409	-1.401	-1.396	-1.391	-1.388	-1.384	-1.381	-1.379	-1.379	-1.379	-1.379	-1.380	-1.382	-1.386	-1.391	-1.395	-1.400	-1.406	-1.415	-1.422	-1.431	-1.439	-1.449	-1.459	-1.469	-1.479	-1.491	-1.502	-1.514	-1.525	-1.538	-1.549	-1.560	-1.571	-1.584	-1.595	-1.606	-1.618	-1.628	-1.638	-1.646	-1.656	-1.665	-1.672	-1.680	-1.688	-1.694	-1.700	-1.705	-1.710	-1.712	-1.715	-1.718	-1.720	-1.720	-1.721	-1.720	-1.720	-1.718	-1.715	-1.712	-1.710	-1.706	-1.702	-1.696	-1.692	-1.686	-1.681	-1.675	-1.669	-1.662	-1.656	-1.650	-1.642	-1.636	-1.630	-1.622	-1.615	-1.609	-1.601	-1.595	-1.589	-1.581	-1.575	-1.569	-1.562	-1.556	-1.550	-1.545	-1.539	-1.534	-1.529	-1.524	-1.519	-1.515	-1.510	-1.505	-1.501	-1.498	-1.494	-1.490	-1.486	-1.482	-1.481	-1.478	-1.474	-1.471	-1.469	-1.466	-1.464	-1.461	-1.459	-1.458	-1.455	-1.454	-1.454	-1.451	-1.451	-1.451	-1.451	-1.451	-1.451	-1.452	-1.454	-1.456	-1.459	-1.461	-1.464	-1.469	-1.471	-1.476	-1.482	-1.488	-1.494	-1.501	-1.509	-1.518	-1.526	-1.535	-1.546	-1.558	-1.568	-1.580	-1.594	-1.605	-1.620	-1.635	-1.649	-1.664	-1.681	-1.698	-1.712	-1.730	-1.748	-1.765	-1.782	-1.800	-1.816	-1.835	-1.852	-1.870	-1.888	-1.904	-1.921	-1.938	-1.954	-1.971	-1.986	-2.001	-2.015	-2.029	-2.042	-2.054	-2.066	-2.078	-2.088	-2.098	-2.106	-2.115	-2.121	-2.129	-2.134	-2.139	-2.142	-2.146	-2.148	-2.150	-2.151	-2.152	-2.151	-2.151	-2.150	-2.148	-2.145	-2.142	-2.140	-2.136	-2.132	-2.130	-2.125	-2.121	-2.118	-2.114	-2.110	-2.108	-2.104	-2.101	-2.099	-2.098	-2.098	-2.096	-2.096	-2.098	-2.100	-2.101	-2.105	-2.110	-2.115	-2.122	-2.129	-2.136	-2.148	-2.158	-2.169	-2.182	-2.196	-2.210	-2.226	-2.244	-2.261	-2.280	-2.300	-2.320	-2.342	-2.364	-2.386	-2.410	-2.434	-2.459	-2.484	-2.510	-2.538	-2.562	-2.589	-2.616	-2.642	-2.670	-2.698	-2.724	-2.750	-2.775	-2.802	-2.828	-2.851	-2.876	-2.899	-2.922	-2.945	-2.965	-2.985	-3.005	-3.022	-3.039	-3.056	-3.070	-3.084	-3.096	-3.106	-3.118	-3.125	-3.132	-3.139	-3.142	-3.146	-3.148	-3.149	-3.149	-3.146	-3.144	-3.140	-3.135	-3.129	-3.121	-3.114	-3.104	-3.094	-3.082	-3.071	-3.059	-3.046	-3.032	-3.018	-3.002	-2.989	-2.972	-2.958	-2.942	-2.926	-2.910	-2.895	-2.879	-2.864	-2.849	-2.834	-2.820	-2.805	-2.791	-2.778	-2.766	-2.754	-2.742	-2.731	-2.721	-2.712	-2.704	-2.696	-2.689	-2.684	-2.679	-2.674	-2.670	-2.669	-2.666	-2.666	-2.666	-2.666	-2.669	-2.671	-2.675	-2.679	-2.684	-2.689	-2.695	-2.701	-2.709	-2.718	-2.725	-2.734	-2.744	-2.752	-2.762	-2.774	-2.785	-2.795	-2.806	-2.818	-2.828	-2.839	-2.851	-2.861	-2.872	-2.882	-2.892	-2.902	-2.912	-2.921	-2.930	-2.939	-2.946	-2.954	-2.960	-2.966	-2.971	-2.978	-2.981	-2.985	-2.989	-2.990	-2.991	-2.992	-2.992	-2.991	-2.991	-2.989	-2.985	-2.982	-2.978	-2.974	-2.968	-2.961	-2.955	-2.948	-2.939	-2.930	-2.921	-2.912	-2.901	-2.892	-2.881	-2.870	-2.858	-2.846	-2.836	-2.824	-2.811	-2.800	-2.788	-2.776	-2.764	-2.752	-2.741	-2.731	-2.720	-2.709	-2.700	-2.689	-2.681	-2.672	-2.662	-2.655	-2.649	-2.641	-2.635	-2.629	-2.624	-2.619	-2.616	-2.612	-2.610	-2.608	-2.606	-2.605	-2.605	-2.605	-2.605	-2.606	-2.609	-2.610	-2.612	-2.615	-2.619	-2.621	-2.626	-2.630	-2.635	-2.640	-2.645	-2.649	-2.655	-2.660	-2.666	-2.672	-2.676	-2.684	-2.689	-2.694	-2.700	-2.706	-2.712	-2.718	-2.722	-2.728	-2.734	-2.739	-2.742	-2.748	-2.751	-2.756	-2.760	-2.762	-2.766	-2.770	-2.772	-2.775	-2.779	-2.780	-2.781	-2.784	-2.785	-2.785	-2.786	-2.786	-2.786	-2.786	-2.785	-2.785	-2.784	-2.781	-2.780	-2.778	-2.775	-2.772	-2.770	-2.765	-2.761	-2.756	-2.752	-2.746	-2.740	-2.735	-2.728	-2.721	-2.712	-2.705	-2.696	-2.688	-2.678	-2.669	-2.659	-2.648	-2.636	-2.626	-2.615	-2.604	-2.590	-2.579	-2.566	-2.552	-2.541	-2.529	-2.515	-2.502	-2.489	-2.476	-2.464	-2.451	-2.439	-2.428	-2.416	-2.404	-2.394	-2.384	-2.372	-2.362	-2.354	-2.346	-2.339	-2.332	-2.326	-2.321	-2.316	-2.314	-2.311	-2.310	-2.310	-2.310	-2.311	-2.314	-2.318	-2.321	-2.326	-2.332	-2.340	-2.348	-2.356	-2.365	-2.376	-2.386	-2.398	-2.411	-2.424	-2.438	-2.451	-2.465	-2.480	-2.495	-2.510	-2.525	-2.541	-2.556	-2.571	-2.588	-2.602	-2.618	-2.632	-2.646	-2.660	-2.672	-2.688	-2.699	-2.710	-2.721	-2.732	-2.741	-2.750	-2.759	-2.765	-2.771	-2.778	-2.782	-2.785	-2.788	-2.790	-2.791	-2.792	-2.791	-2.790	-2.789	-2.785	-2.782	-2.779	-2.774	-2.769	-2.764	-2.758	-2.751	-2.745	-2.739	-2.730	-2.722	-2.715	-2.708	-2.701	-2.692	-2.686	-2.678	-2.670	-2.664	-2.658	-2.650	-2.644	-2.638	-2.632	-2.628	-2.622	-2.619	-2.614	-2.611	-2.609	-2.608	-2.606	-2.606	-2.605	-2.606	-2.608	-2.609	-2.611	-2.614	-2.618	-2.622	-2.628	-2.634	-2.639	-2.646	-2.652	-2.661	-2.670	-2.678	-2.688	-2.698	-2.709	-2.719	-2.730	-2.741	-2.752	-2.766	-2.779	-2.791	-2.805	-2.819	-2.832	-2.848	-2.861	-2.876	-2.892	-2.908	-2.922	-2.939	-2.955	-2.971	-2.988	-3.004	-3.021	-3.038	-3.054	-3.071	-3.088	-3.105	-3.122	-3.139	-3.156	-3.172	-3.190	-3.206	-3.222	-3.239	-3.255	-3.270	-3.286	-3.301	-3.315	-3.329	-3.344	-3.358	-3.369	-3.381	-3.394	-3.404	-3.415	-3.424	-3.434	-3.441	-3.448	-3.455	-3.460	-3.465	-3.469	-3.471	-3.474	-3.475	-3.474	-3.474	-3.471	-3.469	-3.465	-3.461	-3.455	-3.449	-3.441	-3.434	-3.424	-3.414	-3.404	-3.392	-3.381	-3.368	-3.355	-3.340	-3.326	-3.311	-3.298	-3.282	-3.266	-3.251	-3.236	-3.220	-3.205	-3.189	-3.175	-3.159	-3.145	-3.131	-3.118	-3.105	-3.092	-3.080	-3.070	-3.060	-3.050	-3.042	-3.035	-3.029	-3.022	-3.019	-3.016	-3.014	-3.012	-3.012	-3.015	-3.018	-3.021	-3.028	-3.034	-3.041	-3.051	-3.061	-3.072	-3.085	-3.099	-3.114	-3.130	-3.148	-3.165	-3.185	-3.205	-3.226	-3.248	-3.270	-3.292	-3.316	-3.340	-3.365	-3.390	-3.415	-3.442	-3.468	-3.494	-3.520	-3.546	-3.572	-3.600	-3.625	-3.651	-3.678	-3.702	-3.729	-3.752	-3.778	-3.800	-3.824	-3.846	-3.869	-3.889	-3.910	-3.930	-3.950	-3.968	-3.985	-4.001	-4.016	-4.032	-4.045	-4.059	-4.071	-4.082	-4.093	-4.104	-4.111	-4.119	-4.128	-4.134	-4.138	-4.142	-4.148	-4.150	-4.154	-4.155	-4.156	-4.158	-4.158	-4.158	-4.158	-4.156	-4.156	-4.154	-4.151	-4.150	-4.148	-4.144	-4.142	-4.140	-4.138	-4.135	-4.131	-4.129	-4.126	-4.124	-4.124	-4.121	-4.120	-4.120	-4.119	-4.119	-4.120	-4.120	-4.121	-4.124	-4.128	-4.129	-4.132	-4.136	-4.142	-4.146	-4.152	-4.159	-4.165	-4.171	-4.180	-4.189	-4.196	-4.205	-4.214	-4.224	-4.234	-4.242	-4.254	-4.264	-4.275	-4.284	-4.295	-4.304	-4.315	-4.325	-4.335	-4.345	-4.354	-4.364	-4.371	-4.379	-4.388	-4.394	-4.400	-4.405	-4.410	-4.415	-4.419	-4.420	-4.424	-4.424	-4.425	-4.424	-4.424	-4.421	-4.420	-4.416	-4.411	-4.406	-4.400	-4.394	-4.386	-4.378	-4.370	-4.360	-4.350	-4.339	-4.329	-4.316	-4.304	-4.291	-4.278	-4.265	-4.252	-4.239	-4.225	-4.211	-4.198	-4.184	-4.171	-4.158	-4.145	-4.131	-4.119	-4.106	-4.095	-4.084	-4.072	-4.062	-4.052	-4.043	-4.034	-4.025	-4.018	-4.011	-4.006	-4.000	-3.995	-3.990	-3.988	-3.985	-3.982	-3.981	-3.979	-3.979	-3.980	-3.981	-3.982	-3.984	-3.986	-3.990	-3.994	-3.996	-4.001	-4.005	-4.009	-4.014	-4.019	-4.024	-4.030	-4.035	-4.040	-4.045	-4.050	-4.055	-4.060	-4.065	-4.069	-4.071	-4.075	-4.077	-4.081	-4.082	-4.084	-4.085	-4.086	-4.085	-4.084	-4.082	-4.080	-4.079	-4.075	-4.070	-4.065	-4.059	-4.052	-4.046	-4.036	-4.029	-4.018	-4.008	-3.996	-3.985	-3.971	-3.959	-3.945	-3.930	-3.915	-3.898	-3.881	-3.864	-3.845	-3.826	-3.808	-3.788	-3.766	-3.746	-3.724	-3.701	-3.679	-3.656	-3.634	-3.610	-3.586	-3.562	-3.538	-3.514	-3.489	-3.464	-3.439	-3.415	-3.390	-3.364	-3.340	-3.315	-3.291	-3.266	-3.242	-3.219	-3.195	-3.171	-3.149	-3.126	-3.105	-3.082	-3.061	-3.041	-3.020	-3.001	-2.984	-2.965	-2.948	-2.931	-2.915	-2.900	-2.885	-2.871	-2.860	-2.848	-2.836	-2.826	-2.818	-2.810	-2.802	-2.796	-2.790	-2.786	-2.784	-2.781	-2.779	-2.778	-2.779	-2.780	-2.781	-2.785	-2.789	-2.794	-2.799	-2.805	-2.811	-2.819	-2.828	-2.836	-2.845	-2.855	-2.865	-2.876	-2.886	-2.899	-2.910	-2.921	-2.932	-2.944	-2.956	-2.969	-2.980	-2.990	-3.002	-3.014	-3.024	-3.034	-3.044	-3.054	-3.062	-3.070	-3.078	-3.084	-3.091	-3.096	-3.101	-3.105	-3.109	-3.110	-3.112	-3.112	-3.112	-3.111	-3.110	-3.108	-3.104	-3.100	-3.095	-3.089	-3.082	-3.076	-3.069	-3.061	-3.051	-3.042	-3.034	-3.024	-3.014	-3.004	-2.994	-2.982	-2.974	-2.962	-2.952	-2.944	-2.934	-2.925	-2.916	-2.908	-2.900	-2.894	-2.888	-2.881	-2.878	-2.872	-2.870	-2.868	-2.868	-2.868	-2.869	-2.871	-2.875	-2.881	-2.886	-2.894	-2.902	-2.912	-2.925	-2.936	-2.950	-2.965	-2.982	-3.000	-3.019	-3.038	-3.059	-3.081	-3.105	-3.128	-3.152	-3.179	-3.206	-3.232	-3.261	-3.290	-3.319	-3.349	-3.379	-3.410	-3.440	-3.471	-3.502	-3.535	-3.566	-3.596	-3.628	-3.659	-3.689	-3.719	-3.749	-3.778	-3.806	-3.834	-3.861	-3.888	-3.914	-3.938	-3.962	-3.986	-4.009	-4.029	-4.050	-4.069	-4.088	-4.104	-4.120	-4.134	-4.148	-4.160	-4.171	-4.182	-4.192	-4.200	-4.208	-4.212	-4.219	-4.221	-4.225	-4.226	-4.228	-4.228	-4.226	-4.225	-4.222	-4.219	-4.215	-4.210	-4.204	-4.198	-4.191	-4.184	-4.175	-4.166	-4.158	-4.149	-4.139	-4.128	-4.119	-4.108	-4.098	-4.086	-4.075	-4.064	-4.054	-4.041	-4.030	-4.019	-4.008	-3.998	-3.985	-3.974	-3.965	-3.954	-3.944	-3.932	-3.922	-3.914	-3.904	-3.895	-3.886	-3.878	-3.870	-3.861	-3.852	-3.846	-3.839	-3.832	-3.826	-3.820	-3.814	-3.808	-3.802	-3.798	-3.792	-3.788	-3.784	-3.780	-3.776	-3.771	-3.768	-3.765	-3.761	-3.759	-3.756	-3.752	-3.750	-3.748	-3.745	-3.741	-3.740	-3.736	-3.734	-3.730	-3.728	-3.725	-3.722	-3.719	-3.715	-3.712	-3.710	-3.705	-3.701	-3.696	-3.691	-3.686	-3.681	-3.676	-3.670	-3.664	-3.658	-3.650	-3.642	-3.635	-3.626	-3.616	-3.606	-3.598	-3.588	-3.575	-3.562	-3.551	-3.538	-3.524	-3.510	-3.495	-3.479	-3.462	-3.446	-3.429	-3.410	-3.391	-3.371	-3.352	-3.330	-3.310	-3.288	-3.265	-3.242	-3.219	-3.195	-3.171	-3.146	-3.121	-3.095	-3.070	-3.042	-3.016	-2.990	-2.962	-2.936	-2.909	-2.882	-2.855	-2.829	-2.801	-2.774	-2.748	-2.722	-2.696	-2.670	-2.646	-2.621	-2.598	-2.574	-2.551	-2.529	-2.509	-2.488	-2.468	-2.449	-2.430	-2.412	-2.396	-2.381	-2.366	-2.351	-2.339	-2.328	-2.316	-2.306	-2.296	-2.288	-2.281	-2.274	-2.269	-2.264	-2.259	-2.255	-2.252	-2.250	-2.248	-2.246	-2.246	-2.245	-2.244	-2.244	-2.245	-2.244	-2.245	-2.245	-2.245	-2.245	-2.245	-2.245	-2.244	-2.242	-2.241	-2.240	-2.236	-2.235	-2.230	-2.225	-2.220	-2.215	-2.208	-2.200	-2.191	-2.182	-2.171	-2.161	-2.149	-2.136	-2.122	-2.106	-2.091	-2.075	-2.059	-2.040	-2.021	-2.001	-1.980	-1.960	-1.939	-1.916	-1.892	-1.871	-1.846	-1.822	-1.799	-1.774	-1.750	-1.725	-1.701	-1.675	-1.650	-1.626	-1.601	-1.578	-1.552	-1.529	-1.506	-1.482	-1.459	-1.438	-1.415	-1.394	-1.372	-1.352	-1.332	-1.314	-1.295	-1.276	-1.260	-1.244	-1.228	-1.212	-1.198	-1.184	-1.170	-1.158	-1.145	-1.134	-1.124	-1.112	-1.104	-1.095	-1.086	-1.078	-1.070	-1.064	-1.056	-1.051	-1.046	-1.041	-1.036	-1.032	-1.029	-1.025	-1.022	-1.020	-1.018	-1.016	-1.015	-1.014	-1.012	-1.012	-1.012	-1.011	-1.011	-1.012	-1.014	-1.014	-1.015	-1.015	-1.018	-1.019	-1.020	-1.021	-1.022	-1.024	-1.025	-1.026	-1.028	-1.029	-1.030	-1.031	-1.031	-1.034	-1.034	-1.034	-1.035	-1.034	-1.032	-1.032	-1.031	-1.030	-1.029	-1.025	-1.022	-1.020	-1.018	-1.014	-1.009	-1.004	-0.999	-0.994	-0.988	-0.981	-0.974	-0.966	-0.960	-0.952	-0.945	-0.936	-0.928	-0.919	-0.910	-0.901	-0.892	-0.882	-0.874	-0.865	-0.856	-0.848	-0.839	-0.831	-0.822	-0.816	-0.809	-0.802	-0.796	-0.791	-0.786	-0.782	-0.779	-0.776	-0.775	-0.774	-0.772	-0.774	-0.776	-0.779	-0.782	-0.788	-0.792	-0.799	-0.808	-0.815	-0.825	-0.835	-0.848	-0.860	-0.872	-0.888	-0.902	-0.919	-0.936	-0.954	-0.972	-0.991	-1.011	-1.034	-1.054	-1.076	-1.099	-1.120	-1.145	-1.168	-1.191	-1.215	-1.239	-1.265	-1.289	-1.314	-1.339	-1.362	-1.389	-1.412	-1.436	-1.461	-1.486	-1.510	-1.532	-1.555	-1.579	-1.600	-1.624	-1.645	-1.666	-1.685	-1.706	-1.725	-1.745	-1.762	-1.780	-1.798	-1.815	-1.829	-1.845	-1.859	-1.875	-1.886	-1.900	-1.911	-1.924	-1.934	-1.945	-1.954	-1.964	-1.972	-1.979	-1.986	-1.992	-1.999	-2.002	-2.007	-2.011	-2.015	-2.018	-2.020	-2.021	-2.021	-2.022	-2.022	-2.022	-2.021	-2.020	-2.019	-2.016	-2.014	-2.010	-2.007	-2.004	-2.001	-1.998	-1.994	-1.989	-1.984	-1.980	-1.976	-1.971	-1.968	-1.964	-1.960	-1.956	-1.952	-1.950	-1.946	-1.944	-1.941	-1.939	-1.938	-1.936	-1.936	-1.936	-1.936	-1.938	-1.939	-1.941	-1.942	-1.946	-1.950	-1.954	-1.959	-1.964	-1.969	-1.976	-1.982	-1.991	-1.999	-2.007	-2.016	-2.026	-2.036	-2.046	-2.058	-2.068	-2.079	-2.090	-2.102	-2.115	-2.128	-2.139	-2.151	-2.164	-2.175	-2.188	-2.200	-2.211	-2.222	-2.234	-2.245	-2.255	-2.264	-2.274	-2.282	-2.291	-2.298	-2.305	-2.310	-2.316	-2.321	-2.325	-2.328	-2.330	-2.330	-2.330	-2.330	-2.328	-2.325	-2.321	-2.318	-2.312	-2.306	-2.298	-2.290	-2.280	-2.270	-2.259	-2.246	-2.235	-2.221	-2.206	-2.191	-2.176	-2.160	-2.142	-2.125	-2.106	-2.089	-2.070	-2.051	-2.033	-2.013	-1.994	-1.974	-1.954	-1.936	-1.916	-1.898	-1.879	-1.861	-1.844	-1.826	-1.811	-1.794	-1.780	-1.765	-1.752	-1.740	-1.728	-1.718	-1.708	-1.699	-1.692	-1.685	-1.680	-1.676	-1.672	-1.671	-1.671	-1.671	-1.674	-1.676	-1.681	-1.685	-1.692	-1.700	-1.709	-1.718	-1.728	-1.739	-1.752	-1.765	-1.779	-1.792	-1.808	-1.824	-1.840	-1.856	-1.872	-1.890	-1.906	-1.924	-1.941	-1.959	-1.975	-1.992	-2.009	-2.026	-2.041	-2.058	-2.072	-2.086	-2.100	-2.114	-2.125	-2.136	-2.148	-2.156	-2.165	-2.174	-2.180	-2.185	-2.190	-2.194	-2.196	-2.198	-2.198	-2.196	-2.196	-2.194	-2.189	-2.184	-2.178	-2.171	-2.164	-2.155	-2.145	-2.135	-2.122	-2.110	-2.098	-2.085	-2.070	-2.056	-2.040	-2.024	-2.007	-1.991	-1.975	-1.958	-1.941	-1.922	-1.905	-1.888	-1.870	-1.851	-1.834	-1.815	-1.799	-1.781	-1.764	-1.746	-1.730	-1.714	-1.698	-1.684	-1.669	-1.652	-1.639	-1.626	-1.614	-1.601	-1.590	-1.579	-1.568	-1.559	-1.550	-1.541	-1.534	-1.526	-1.521	-1.515	-1.511	-1.506	-1.504	-1.500	-1.500	-1.499	-1.499	-1.500	-1.501	-1.502	-1.506	-1.510	-1.514	-1.519	-1.524	-1.530	-1.538	-1.545	-1.552	-1.561	-1.570	-1.580	-1.590	-1.600	-1.610	-1.620	-1.631	-1.641	-1.654	-1.664	-1.676	-1.686	-1.698	-1.710	-1.721	-1.731	-1.741	-1.752	-1.762	-1.771	-1.780	-1.789	-1.796	-1.802	-1.810	-1.816	-1.821	-1.828	-1.830	-1.835	-1.836	-1.839	-1.839	-1.839	-1.838	-1.836	-1.832	-1.830	-1.824	-1.820	-1.814	-1.806	-1.798	-1.789	-1.780	-1.769	-1.758	-1.746	-1.734	-1.721	-1.708	-1.692	-1.679	-1.664	-1.649	-1.634	-1.618	-1.601	-1.585	-1.569	-1.552	-1.536	-1.521	-1.505	-1.490	-1.474	-1.460	-1.446	-1.432	-1.419	-1.406	-1.395	-1.384	-1.374	-1.365	-1.358	-1.350	-1.344	-1.338	-1.334	-1.330	-1.329	-1.328	-1.328	-1.329	-1.332	-1.336	-1.340	-1.346	-1.354	-1.361	-1.371	-1.382	-1.392	-1.406	-1.420	-1.434	-1.449	-1.466	-1.484	-1.501	-1.520	-1.540	-1.559	-1.580	-1.601	-1.621	-1.644	-1.666	-1.689	-1.711	-1.732	-1.756	-1.778	-1.800	-1.821	-1.842	-1.864	-1.885	-1.905	-1.925	-1.944	-1.961	-1.979	-1.995	-2.011	-2.026	-2.040	-2.052	-2.064	-2.075	-2.084	-2.092	-2.100	-2.105	-2.110	-2.114	-2.115	-2.116	-2.115	-2.114	-2.110	-2.105	-2.100	-2.094	-2.085	-2.076	-2.065	-2.052	-2.040	-2.027	-2.013	-1.998	-1.980	-1.962	-1.944	-1.926	-1.908	-1.886	-1.866	-1.845	-1.824	-1.802	-1.780	-1.759	-1.736	-1.715	-1.694	-1.671	-1.650	-1.630	-1.609	-1.589	-1.569	-1.551	-1.532	-1.516	-1.500	-1.485	-1.470	-1.458	-1.446	-1.435	-1.425	-1.418	-1.411	-1.405	-1.400	-1.398	-1.395	-1.395	-1.395	-1.398	-1.401	-1.406	-1.412	-1.420	-1.429	-1.439	-1.450	-1.461	-1.475	-1.489	-1.504	-1.521	-1.539	-1.556	-1.574	-1.592	-1.612	-1.632	-1.652	-1.674	-1.694	-1.715	-1.735	-1.756	-1.778	-1.798	-1.816	-1.838	-1.856	-1.876	-1.894	-1.911	-1.929	-1.945	-1.961	-1.975	-1.988	-2.001	-2.013	-2.024	-2.033	-2.041	-2.049	-2.055	-2.060	-2.064	-2.068	-2.069	-2.070	-2.069	-2.069	-2.066	-2.064	-2.060	-2.056	-2.050	-2.044	-2.038	-2.030	-2.022	-2.015	-2.006	-1.996	-1.988	-1.978	-1.969	-1.959	-1.949	-1.939	-1.930	-1.921	-1.911	-1.902	-1.894	-1.888	-1.880	-1.874	-1.866	-1.861	-1.856	-1.852	-1.850	-1.846	-1.845	-1.844	-1.844	-1.845	-1.846	-1.849	-1.854	-1.858	-1.864	-1.870	-1.876	-1.885	-1.895	-1.905	-1.915	-1.926	-1.939	-1.952	-1.966	-1.980	-1.995	-2.011	-2.029	-2.046	-2.062	-2.081	-2.100	-2.119	-2.139	-2.159	-2.179	-2.199	-2.219	-2.239	-2.260	-2.280	-2.300	-2.320	-2.341	-2.361	-2.382	-2.401	-2.421	-2.441	-2.461	-2.479	-2.498	-2.516	-2.534	-2.551	-2.568	-2.585	-2.601	-2.616	-2.631	-2.645	-2.660	-2.672	-2.685	-2.698	-2.708	-2.718	-2.728	-2.738	-2.746	-2.754	-2.761	-2.768	-2.772	-2.778	-2.781	-2.784	-2.786	-2.789	-2.790	-2.791	-2.790	-2.790	-2.789	-2.788	-2.784	-2.782	-2.778	-2.775	-2.770	-2.765	-2.759	-2.754	-2.748	-2.741	-2.735	-2.728	-2.722	-2.714	-2.708	-2.699	-2.692	-2.685	-2.679	-2.671	-2.665	-2.656	-2.650	-2.645	-2.639	-2.632	-2.629	-2.624	-2.619	-2.615	-2.611	-2.609	-2.605	-2.604	-2.602	-2.601	-2.600	-2.600	-2.601	-2.601	-2.602	-2.606	-2.608	-2.610	-2.614	-2.619	-2.622	-2.628	-2.632	-2.638	-2.644	-2.650	-2.656	-2.664	-2.670	-2.676	-2.684	-2.691	-2.698	-2.705	-2.711	-2.719	-2.724	-2.730	-2.736	-2.742	-2.748	-2.752	-2.756	-2.762	-2.766	-2.769	-2.770	-2.772	-2.775	-2.776	-2.776	-2.776	-2.775	-2.774	-2.772	-2.770	-2.766	-2.762	-2.758	-2.754	-2.748	-2.740	-2.734	-2.728	-2.719	-2.710	-2.702	-2.692	-2.684	-2.674	-2.662	-2.651	-2.640	-2.630	-2.619	-2.605	-2.594	-2.582	-2.570	-2.559	-2.546	-2.534	-2.521	-2.510	-2.499	-2.488	-2.476	-2.465	-2.454	-2.445	-2.434	-2.425	-2.415	-2.406	-2.398	-2.389	-2.381	-2.375	-2.368	-2.361	-2.355	-2.351	-2.346	-2.342	-2.340	-2.336	-2.334	-2.332	-2.331	-2.330	-2.330	-2.331	-2.332	-2.334	-2.336	-2.340	-2.342	-2.348	-2.351	-2.356	-2.361	-2.368	-2.374	-2.380	-2.388	-2.396	-2.405	-2.414	-2.422	-2.431	-2.441	-2.452	-2.462	-2.474	-2.485	-2.498	-2.509	-2.521	-2.534	-2.546	-2.560	-2.572	-2.586	-2.599	-2.614	-2.626	-2.640	-2.654	-2.668	-2.680	-2.694	-2.708	-2.721	-2.734	-2.748	-2.760	-2.772	-2.784	-2.796	-2.808	-2.819	-2.830	-2.840	-2.850	-2.860	-2.869	-2.878	-2.885	-2.892	-2.900	-2.905	-2.911	-2.916	-2.921	-2.924	-2.928	-2.929	-2.931	-2.932	-2.932	-2.932	-2.931	-2.929	-2.928	-2.925	-2.920	-2.916	-2.911	-2.905	-2.899	-2.892	-2.886	-2.878	-2.870	-2.862	-2.852	-2.844	-2.834	-2.825	-2.815	-2.805	-2.794	-2.785	-2.774	-2.764	-2.754	-2.744	-2.734	-2.724	-2.714	-2.705	-2.696	-2.688	-2.679	-2.671	-2.664	-2.656	-2.650	-2.644	-2.640	-2.635	-2.631	-2.626	-2.624	-2.621	-2.619	-2.619	-2.618	-2.618	-2.618	-2.618	-2.619	-2.622	-2.624	-2.628	-2.631	-2.635	-2.639	-2.642	-2.648	-2.652	-2.658	-2.664	-2.670	-2.674	-2.680	-2.686	-2.692	-2.696	-2.702	-2.708	-2.714	-2.718	-2.722	-2.726	-2.731	-2.734	-2.738	-2.740	-2.742	-2.742	-2.744	-2.744	-2.744	-2.742	-2.740	-2.738	-2.734	-2.730	-2.726	-2.720	-2.714	-2.706	-2.699	-2.690	-2.681	-2.671	-2.660	-2.649	-2.636	-2.622	-2.609	-2.594	-2.579	-2.562	-2.548	-2.529	-2.512	-2.494	-2.475	-2.454	-2.434	-2.414	-2.392	-2.371	-2.350	-2.326	-2.305	-2.282	-2.259	-2.236	-2.212	-2.190	-2.168	-2.142	-2.120	-2.096	-2.072	-2.049	-2.026	-2.002	-1.980	-1.958	-1.935	-1.914	-1.892	-1.871	-1.850	-1.830	-1.810	-1.791	-1.772	-1.754	-1.736	-1.719	-1.702	-1.688	-1.672	-1.658	-1.644	-1.631	-1.618	-1.606	-1.595	-1.586	-1.576	-1.568	-1.559	-1.551	-1.545	-1.538	-1.531	-1.528	-1.522	-1.519	-1.515	-1.512	-1.509	-1.508	-1.505	-1.504	-1.502	-1.502	-1.501	-1.501	-1.501	-1.502	-1.501	-1.502	-1.501	-1.502	-1.502	-1.504	-1.502	-1.502	-1.502	-1.502	-1.501	-1.501	-1.499	-1.498	-1.496	-1.494	-1.491	-1.488	-1.485	-1.480	-1.476	-1.471	-1.466	-1.460	-1.454	-1.448	-1.440	-1.432	-1.425	-1.416	-1.409	-1.400	-1.390	-1.380	-1.371	-1.361	-1.350	-1.339	-1.328	-1.318	-1.306	-1.294	-1.284	-1.271	-1.260	-1.249	-1.238	-1.226	-1.215	-1.204	-1.192	-1.181	-1.171	-1.160	-1.151	-1.140	-1.131	-1.122	-1.112	-1.104	-1.098	-1.089	-1.081	-1.075	-1.069	-1.062	-1.058	-1.052	-1.048	-1.044	-1.040	-1.039	-1.036	-1.034	-1.032	-1.031	-1.030	-1.030	-1.031	-1.031	-1.032	-1.034	-1.036	-1.038	-1.040	-1.044	-1.046	-1.050	-1.052	-1.056	-1.060	-1.064	-1.068	-1.071	-1.075	-1.079	-1.081	-1.086	-1.089	-1.092	-1.095	-1.096	-1.099	-1.100	-1.100	-1.101	-1.101	-1.100	-1.100	-1.099	-1.096	-1.092	-1.090	-1.086	-1.080	-1.075	-1.069	-1.061	-1.055	-1.046	-1.036	-1.026	-1.016	-1.004	-0.992	-0.980	-0.966	-0.951	-0.936	-0.921	-0.905	-0.888	-0.871	-0.852	-0.835	-0.816	-0.796	-0.776	-0.756	-0.736	-0.715	-0.694	-0.671	-0.651	-0.629	-0.608	-0.585	-0.562	-0.541	-0.519	-0.496	-0.474	-0.451	-0.430	-0.409	-0.386	-0.365	-0.345	-0.324	-0.304	-0.282	-0.264	-0.245	-0.226	-0.208	-0.190	-0.172	-0.155	-0.140	-0.125	-0.109	-0.094	-0.081	-0.068	-0.056	-0.045	-0.034	-0.024	-0.014	-0.005	0.002	0.009	0.016	0.021	0.025	0.029	0.032	0.034	0.035	0.036	0.036	0.035	100.000	5.000	2.000	1.000	4.000	0.000	0.000	0.000	0.000	0.000	0.000	0.000	0.000	0.000	0.000	0.000	0.000	0.000	-1.779	-1.782	-1.788	-1.790	-1.791	-1.790	-1.788	-1.785	-1.780	-1.774	-1.766	-1.758	-1.746	-1.735	-1.721	-1.706	-1.691	-1.672	-1.655	-1.635	-1.614	-1.592	-1.569	-1.545	-1.520	-1.494	-1.468	-1.441	-1.414	-1.386	-1.358	-1.330	-1.301	-1.271	-1.242	-1.215	-1.185	-1.158	-1.128	-1.100	-1.074	-1.046	-1.021	-0.995	-0.970	-0.946	-0.924	-0.901	-0.881	-0.861	-0.841	-0.824	-0.808	-0.792	-0.779	-0.766	-0.755	-0.746	-0.738	-0.730	-0.725	-0.721	-0.719	-0.718	-0.718	-0.719	-0.721	-0.725	-0.731	-0.738	-0.745	-0.754	-0.764	-0.775	-0.786	-0.799	-0.814	-0.828	-0.844	-0.860	-0.876	-0.892	-0.910	-0.929	-0.948	-0.965	-0.985	-1.004	-1.022	-1.042	-1.061	-1.080	-1.099	-1.118	-1.135	-1.152	-1.169	-1.186	-1.201	-1.218	-1.231	-1.245	-1.259	-1.270	-1.282	-1.292	-1.301	-1.311	-1.320	-1.325	-1.332	-1.336	-1.341	-1.344	-1.345	-1.346	-1.348	-1.346	-1.346	-1.342	-1.340	-1.338	-1.332	-1.328	-1.322	-1.315	-1.310	-1.304	-1.296	-1.289	-1.282	-1.274	-1.266	-1.259	-1.252	-1.245	-1.239	-1.232	-1.226	-1.221	-1.216	-1.211	-1.209	-1.206	-1.205	-1.204	-1.204	-1.205	-1.208	-1.211	-1.216	-1.222	-1.230	-1.238	-1.248	-1.259	-1.271	-1.286	-1.301	-1.319	-1.336	-1.356	-1.379	-1.401	-1.425	-1.450	-1.478	-1.505	-1.534	-1.565	-1.596	-1.631	-1.664	-1.700	-1.736	-1.772	-1.811	-1.851	-1.891	-1.931	-1.972	-2.014	-2.056	-2.099	-2.141	-2.185	-2.228	-2.271	-2.315	-2.359	-2.401	-2.444	-2.486	-2.528	-2.569	-2.610	-2.651	-2.690	-2.729	-2.768	-2.804	-2.840	-2.876	-2.910	-2.942	-2.975	-3.004	-3.032	-3.061	-3.088	-3.114	-3.136	-3.159	-3.179	-3.198	-3.216	-3.232	-3.246	-3.260	-3.272	-3.282	-3.291	-3.299	-3.304	-3.309	-3.311	-3.314	-3.314	-3.312	-3.311	-3.309	-3.305	-3.300	-3.294	-3.286	-3.280	-3.271	-3.262	-3.252	-3.242	-3.232	-3.222	-3.211	-3.200	-3.189	-3.176	-3.166	-3.154	-3.144	-3.132	-3.122	-3.112	-3.104	-3.094	-3.086	-3.079	-3.072	-3.066	-3.061	-3.058	-3.055	-3.052	-3.050	-3.050	-3.051	-3.052	-3.056	-3.059	-3.065	-3.070	-3.078	-3.085	-3.094	-3.104	-3.115	-3.128	-3.140	-3.152	-3.169	-3.184	-3.200	-3.215	-3.232	-3.251	-3.269	-3.288	-3.306	-3.325	-3.345	-3.365	-3.384	-3.404	-3.422	-3.441	-3.460	-3.479	-3.498	-3.514	-3.531	-3.548	-3.562	-3.578	-3.592	-3.605	-3.618	-3.629	-3.640	-3.649	-3.656	-3.664	-3.670	-3.675	-3.679	-3.680	-3.682	-3.684	-3.681	-3.680	-3.678	-3.672	-3.668	-3.661	-3.654	-3.645	-3.636	-3.625	-3.614	-3.602	-3.589	-3.576	-3.562	-3.548	-3.532	-3.516	-3.500	-3.484	-3.468	-3.451	-3.434	-3.416	-3.399	-3.381	-3.365	-3.348	-3.331	-3.315	-3.300	-3.285	-3.270	-3.256	-3.242	-3.230	-3.220	-3.208	-3.199	-3.189	-3.181	-3.175	-3.169	-3.164	-3.160	-3.158	-3.156	-3.158	-3.159	-3.160	-3.165	-3.169	-3.175	-3.182	-3.192	-3.202	-3.214	-3.228	-3.240	-3.255	-3.271	-3.289	-3.308	-3.328	-3.348	-3.369	-3.391	-3.415	-3.439	-3.464	-3.489	-3.515	-3.542	-3.569	-3.598	-3.624	-3.652	-3.680	-3.710	-3.739	-3.766	-3.795	-3.822	-3.850	-3.879	-3.906	-3.934	-3.959	-3.985	-4.010	-4.035	-4.058	-4.080	-4.101	-4.122	-4.141	-4.160	-4.179	-4.195	-4.210	-4.224	-4.238	-4.249	-4.260	-4.269	-4.276	-4.282	-4.289	-4.291	-4.295	-4.296	-4.298	-4.296	-4.294	-4.291	-4.288	-4.282	-4.276	-4.270	-4.261	-4.252	-4.242	-4.232	-4.222	-4.211	-4.199	-4.186	-4.175	-4.161	-4.149	-4.135	-4.121	-4.109	-4.096	-4.082	-4.070	-4.056	-4.045	-4.034	-4.022	-4.012	-4.003	-3.994	-3.985	-3.978	-3.971	-3.966	-3.961	-3.958	-3.956	-3.955	-3.955	-3.956	-3.959	-3.961	-3.965	-3.972	-3.979	-3.986	-3.996	-4.006	-4.018	-4.030	-4.045	-4.060	-4.076	-4.093	-4.111	-4.129	-4.150	-4.170	-4.191	-4.212	-4.235	-4.259	-4.281	-4.305	-4.329	-4.354	-4.378	-4.401	-4.426	-4.449	-4.474	-4.496	-4.520	-4.544	-4.565	-4.586	-4.608	-4.628	-4.646	-4.665	-4.682	-4.699	-4.715	-4.728	-4.741	-4.752	-4.764	-4.774	-4.781	-4.788	-4.791	-4.796	-4.798	-4.799	-4.798	-4.796	-4.792	-4.788	-4.780	-4.772	-4.764	-4.751	-4.740	-4.726	-4.712	-4.695	-4.679	-4.660	-4.640	-4.621	-4.599	-4.576	-4.554	-4.529	-4.504	-4.479	-4.452	-4.426	-4.399	-4.372	-4.342	-4.315	-4.286	-4.259	-4.230	-4.201	-4.174	-4.145	-4.118	-4.090	-4.062	-4.036	-4.010	-3.985	-3.959	-3.935	-3.911	-3.889	-3.868	-3.846	-3.825	-3.806	-3.786	-3.770	-3.752	-3.738	-3.724	-3.710	-3.698	-3.686	-3.676	-3.668	-3.659	-3.651	-3.646	-3.641	-3.636	-3.634	-3.630	-3.629	-3.629	-3.629	-3.629	-3.631	-3.632	-3.636	-3.639	-3.642	-3.648	-3.650	-3.655	-3.661	-3.665	-3.671	-3.675	-3.680	-3.685	-3.690	-3.692	-3.696	-3.700	-3.702	-3.705	-3.706	-3.706	-3.706	-3.706	-3.704	-3.702	-3.698	-3.694	-3.689	-3.682	-3.674	-3.665	-3.655	-3.644	-3.631	-3.618	-3.602	-3.588	-3.570	-3.551	-3.531	-3.511	-3.489	-3.466	-3.442	-3.416	-3.390	-3.364	-3.336	-3.308	-3.278	-3.246	-3.215	-3.184	-3.152	-3.120	-3.086	-3.052	-3.019	-2.985	-2.951	-2.916	-2.882	-2.849	-2.815	-2.781	-2.748	-2.714	-2.681	-2.649	-2.616	-2.585	-2.555	-2.525	-2.496	-2.468	-2.439	-2.412	-2.388	-2.362	-2.340	-2.316	-2.295	-2.275	-2.256	-2.238	-2.221	-2.205	-2.190	-2.176	-2.164	-2.154	-2.142	-2.135	-2.126	-2.120	-2.114	-2.110	-2.106	-2.104	-2.102	-2.102	-2.101	-2.102	-2.105	-2.106	-2.109	-2.112	-2.116	-2.121	-2.126	-2.130	-2.135	-2.140	-2.146	-2.151	-2.156	-2.161	-2.165	-2.170	-2.174	-2.178	-2.180	-2.182	-2.185	-2.185	-2.186	-2.185	-2.182	-2.179	-2.175	-2.171	-2.164	-2.156	-2.148	-2.138	-2.125	-2.112	-2.099	-2.082	-2.064	-2.046	-2.026	-2.005	-1.981	-1.958	-1.932	-1.905	-1.876	-1.848	-1.815	-1.785	-1.751	-1.716	-1.681	-1.645	-1.608	-1.570	-1.531	-1.492	-1.452	-1.412	-1.371	-1.331	-1.290	-1.250	-1.208	-1.166	-1.126	-1.085	-1.045	-1.005	-0.965	-0.926	-0.888	-0.851	-0.814	-0.779	-0.744	-0.710	-0.678	-0.646	-0.615	-0.586	-0.559	-0.531	-0.505	-0.481	-0.458	-0.436	-0.416	-0.398	-0.380	-0.364	-0.350	-0.336	-0.325	-0.314	-0.304	-0.296	-0.289	-0.282	-0.278	-0.274	-0.271	-0.269	-0.269	-0.269	-0.269	-0.271	-0.274	-0.276	-0.280	-0.285	-0.289	-0.294	-0.299	-0.305	-0.310	-0.316	-0.321	-0.328	-0.335	-0.341	-0.346	-0.352	-0.359	-0.362	-0.369	-0.372	-0.379	-0.382	-0.386	-0.389	-0.391	-0.394	-0.395	-0.395	-0.395	-0.395	-0.394	-0.394	-0.391	-0.388	-0.384	-0.380	-0.375	-0.370	-0.364	-0.356	-0.350	-0.341	-0.332	-0.324	-0.315	-0.305	-0.294	-0.284	-0.272	-0.261	-0.249	-0.238	-0.224	-0.212	-0.200	-0.186	-0.175	-0.162	-0.150	-0.138	-0.125	-0.114	-0.101	-0.090	-0.079	-0.069	-0.059	-0.049	-0.041	-0.032	-0.026	-0.019	-0.012	-0.009	-0.004	-0.001	0.001	0.002	0.002	0.001	0.000	-0.002	-0.008	-0.012	-0.019	-0.026	-0.035	-0.045	-0.055	-0.068	-0.080	-0.095	-0.111	-0.129	-0.146	-0.165	-0.185	-0.206	-0.229	-0.251	-0.275	-0.301	-0.326	-0.354	-0.380	-0.409	-0.438	-0.466	-0.496	-0.526	-0.558	-0.589	-0.620	-0.651	-0.682	-0.715	-0.748	-0.779	-0.811	-0.842	-0.874	-0.906	-0.936	-0.966	-0.996	-1.026	-1.055	-1.082	-1.110	-1.136	-1.162	-1.189	-1.211	-1.236	-1.258	-1.279	-1.299	-1.318	-1.336	-1.352	-1.369	-1.384	-1.398	-1.410	-1.421	-1.431	-1.440	-1.448	-1.455	-1.461	-1.466	-1.470	-1.474	-1.475	-1.476	-1.478	-1.478	-1.476	-1.476	-1.474	-1.471	-1.469	-1.466	-1.462	-1.459	-1.455	-1.451	-1.449	-1.446	-1.442	-1.440	-1.438	-1.436	-1.434	-1.434	-1.434	-1.435	-1.436	-1.439	-1.442	-1.446	-1.452	-1.459	-1.468	-1.478	-1.486	-1.499	-1.511	-1.526	-1.542	-1.559	-1.578	-1.598	-1.618	-1.641	-1.664	-1.690	-1.716	-1.744	-1.772	-1.802	-1.835	-1.866	-1.899	-1.934	-1.969	-2.005	-2.041	-2.079	-2.118	-2.156	-2.195	-2.234	-2.275	-2.315	-2.354	-2.395	-2.435	-2.476	-2.516	-2.556	-2.596	-2.635	-2.675	-2.712	-2.751	-2.788	-2.826	-2.861	-2.896	-2.931	-2.965	-2.999	-3.031	-3.062	-3.092	-3.122	-3.151	-3.179	-3.205	-3.231	-3.255	-3.279	-3.301	-3.322	-3.344	-3.364	-3.381	-3.399	-3.416	-3.431	-3.446	-3.461	-3.474	-3.486	-3.498	-3.509	-3.520	-3.530	-3.538	-3.546	-3.555	-3.562	-3.569	-3.575	-3.582	-3.589	-3.594	-3.601	-3.606	-3.611	-3.616	-3.622	-3.628	-3.632	-3.640	-3.645	-3.651	-3.658	-3.664	-3.671	-3.678	-3.686	-3.694	-3.702	-3.711	-3.720	-3.730	-3.741	-3.751	-3.762	-3.776	-3.788	-3.801	-3.814	-3.829	-3.842	-3.859	-3.875	-3.891	-3.908	-3.924	-3.941	-3.960	-3.979	-3.996	-4.016	-4.034	-4.054	-4.072	-4.093	-4.111	-4.131	-4.150	-4.169	-4.188	-4.205	-4.225	-4.242	-4.259	-4.276	-4.291	-4.306	-4.321	-4.335	-4.349	-4.360	-4.371	-4.380	-4.389	-4.396	-4.402	-4.409	-4.411	-4.414	-4.416	-4.415	-4.414	-4.410	-4.406	-4.399	-4.391	-4.382	-4.372	-4.360	-4.346	-4.330	-4.314	-4.295	-4.276	-4.255	-4.232	-4.209	-4.184	-4.158	-4.130	-4.101	-4.071	-4.040	-4.009	-3.976	-3.944	-3.909	-3.874	-3.838	-3.802	-3.766	-3.729	-3.690	-3.654	-3.616	-3.579	-3.541	-3.502	-3.466	-3.429	-3.392	-3.356	-3.320	-3.285	-3.250	-3.218	-3.184	-3.151	-3.120	-3.090	-3.060	-3.031	-3.004	-2.978	-2.952	-2.929	-2.906	-2.885	-2.864	-2.845	-2.828	-2.811	-2.796	-2.782	-2.770	-2.759	-2.749	-2.740	-2.732	-2.726	-2.722	-2.719	-2.716	-2.714	-2.714	-2.716	-2.718	-2.720	-2.725	-2.729	-2.735	-2.741	-2.749	-2.758	-2.766	-2.775	-2.786	-2.796	-2.806	-2.819	-2.829	-2.842	-2.854	-2.865	-2.878	-2.890	-2.902	-2.915	-2.928	-2.939	-2.950	-2.961	-2.972	-2.982	-2.991	-3.001	-3.010	-3.018	-3.024	-3.030	-3.036	-3.042	-3.046	-3.049	-3.050	-3.052	-3.052	-3.051	-3.050	-3.048	-3.045	-3.040	-3.035	-3.028	-3.020	-3.012	-3.002	-2.992	-2.981	-2.970	-2.958	-2.945	-2.930	-2.916	-2.901	-2.886	-2.871	-2.854	-2.839	-2.821	-2.805	-2.788	-2.770	-2.754	-2.738	-2.720	-2.705	-2.688	-2.672	-2.658	-2.642	-2.629	-2.616	-2.604	-2.591	-2.581	-2.571	-2.562	-2.555	-2.548	-2.542	-2.539	-2.535	-2.532	-2.532	-2.532	-2.534	-2.538	-2.542	-2.548	-2.555	-2.562	-2.572	-2.582	-2.595	-2.606	-2.621	-2.636	-2.652	-2.669	-2.688	-2.706	-2.726	-2.746	-2.768	-2.789	-2.810	-2.832	-2.855	-2.878	-2.900	-2.924	-2.946	-2.970	-2.992	-3.015	-3.038	-3.060	-3.080	-3.100	-3.120	-3.140	-3.159	-3.176	-3.194	-3.209	-3.224	-3.238	-3.251	-3.262	-3.272	-3.281	-3.290	-3.296	-3.301	-3.305	-3.308	-3.309	-3.309	-3.306	-3.304	-3.300	-3.295	-3.288	-3.280	-3.270	-3.260	-3.249	-3.236	-3.221	-3.206	-3.191	-3.174	-3.156	-3.138	-3.119	-3.098	-3.078	-3.056	-3.034	-3.012	-2.989	-2.966	-2.942	-2.919	-2.895	-2.872	-2.849	-2.825	-2.801	-2.779	-2.755	-2.731	-2.709	-2.686	-2.665	-2.644	-2.622	-2.602	-2.582	-2.564	-2.546	-2.529	-2.512	-2.496	-2.481	-2.468	-2.455	-2.442	-2.431	-2.421	-2.411	-2.404	-2.395	-2.389	-2.382	-2.379	-2.372	-2.370	-2.368	-2.365	-2.365	-2.364	-2.365	-2.366	-2.368	-2.370	-2.372	-2.375	-2.380	-2.382	-2.386	-2.391	-2.395	-2.400	-2.405	-2.409	-2.414	-2.418	-2.421	-2.425	-2.429	-2.431	-2.432	-2.435	-2.435	-2.436	-2.436	-2.434	-2.432	-2.429	-2.425	-2.420	-2.415	-2.408	-2.400	-2.391	-2.380	-2.368	-2.356	-2.341	-2.328	-2.310	-2.294	-2.275	-2.254	-2.234	-2.210	-2.186	-2.162	-2.136	-2.110	-2.082	-2.054	-2.025	-1.995	-1.964	-1.931	-1.899	-1.866	-1.831	-1.798	-1.762	-1.728	-1.691	-1.656	-1.620	-1.585	-1.548	-1.512	-1.476	-1.442	-1.406	-1.372	-1.340	-1.306	-1.274	-1.242	-1.212	-1.182	-1.154	-1.126	-1.100	-1.075	-1.051	-1.029	-1.008	-0.988	-0.970	-0.952	-0.938	-0.924	-0.912	-0.902	-0.895	-0.889	-0.882	-0.880	-0.878	-0.878	-0.880	-0.882	-0.889	-0.895	-0.904	-0.912	-0.924	-0.936	-0.950	-0.965	-0.981	-1.000	-1.019	-1.038	-1.060	-1.081	-1.102	-1.128	-1.151	-1.176	-1.201	-1.228	-1.254	-1.279	-1.305	-1.332	-1.359	-1.385	-1.412	-1.439	-1.464	-1.491	-1.516	-1.541	-1.566	-1.590	-1.615	-1.638	-1.659	-1.681	-1.702	-1.722	-1.741	-1.760	-1.778	-1.795	-1.810	-1.826	-1.840	-1.855	-1.868	-1.879	-1.890	-1.901	-1.910	-1.920	-1.928	-1.935	-1.942	-1.950	-1.956	-1.960	-1.965	-1.971	-1.976	-1.980	-1.985	-1.989	-1.994	-1.998	-2.001	-2.005	-2.009	-2.015	-2.019	-2.022	-2.027	-2.034	-2.038	-2.045	-2.050	-2.058	-2.064	-2.072	-2.079	-2.089	-2.096	-2.106	-2.118	-2.128	-2.139	-2.150	-2.161	-2.174	-2.188	-2.200	-2.214	-2.228	-2.242	-2.258	-2.272	-2.288	-2.304	-2.320	-2.336	-2.352	-2.370	-2.386	-2.404	-2.420	-2.438	-2.454	-2.471	-2.488	-2.505	-2.520	-2.536	-2.552	-2.568	-2.582	-2.599	-2.614	-2.626	-2.641	-2.654	-2.666	-2.679	-2.691	-2.702	-2.712	-2.724	-2.732	-2.741	-2.749	-2.758	-2.764	-2.769	-2.775	-2.780	-2.784	-2.786	-2.789	-2.789	-2.790	-2.790	-2.789	-2.786	-2.785	-2.780	-2.776	-2.770	-2.765	-2.758	-2.750	-2.741	-2.732	-2.721	-2.711	-2.700	-2.688	-2.675	-2.661	-2.646	-2.631	-2.615	-2.600	-2.581	-2.565	-2.546	-2.529	-2.510	-2.490	-2.471	-2.451	-2.431	-2.411	-2.391	-2.370	-2.350	-2.329	-2.309	-2.289	-2.268	-2.249	-2.229	-2.210	-2.190	-2.171	-2.154	-2.136	-2.119	-2.104	-2.088	-2.074	-2.060	-2.047	-2.035	-2.025	-2.015	-2.006	-1.998	-1.991	-1.985	-1.980	-1.978	-1.976	-1.975	-1.974	-1.975	-1.979	-1.982	-1.986	-1.992	-2.000	-2.009	-2.018	-2.027	-2.040	-2.052	-2.065	-2.081	-2.096	-2.112	-2.130	-2.148	-2.166	-2.185	-2.205	-2.225	-2.245	-2.266	-2.288	-2.309	-2.330	-2.351	-2.372	-2.395	-2.415	-2.438	-2.458	-2.478	-2.498	-2.518	-2.536	-2.554	-2.570	-2.586	-2.601	-2.616	-2.630	-2.642	-2.655	-2.664	-2.674	-2.681	-2.688	-2.694	-2.698	-2.700	-2.701	-2.701	-2.699	-2.698	-2.694	-2.688	-2.681	-2.671	-2.661	-2.651	-2.639	-2.625	-2.610	-2.594	-2.575	-2.558	-2.538	-2.515	-2.494	-2.470	-2.446	-2.421	-2.395	-2.368	-2.340	-2.311	-2.282	-2.254	-2.225	-2.194	-2.164	-2.134	-2.102	-2.071	-2.041	-2.010	-1.980	-1.950	-1.920	-1.890	-1.861	-1.832	-1.804	-1.778	-1.750	-1.724	-1.700	-1.676	-1.652	-1.630	-1.610	-1.590	-1.572	-1.554	-1.539	-1.524	-1.509	-1.496	-1.485	-1.475	-1.466	-1.459	-1.452	-1.448	-1.445	-1.442	-1.441	-1.441	-1.441	-1.445	-1.448	-1.451	-1.455	-1.461	-1.469	-1.475	-1.481	-1.490	-1.499	-1.508	-1.515	-1.524	-1.534	-1.542	-1.550	-1.558	-1.566	-1.572	-1.579	-1.585	-1.590	-1.594	-1.598	-1.599	-1.599	-1.599	-1.596	-1.594	-1.588	-1.581	-1.572	-1.562	-1.550	-1.538	-1.522	-1.504	-1.486	-1.465	-1.442	-1.418	-1.391	-1.364	-1.334	-1.302	-1.269	-1.234	-1.198	-1.160	-1.121	-1.080	-1.039	-0.996	-0.952	-0.909	-0.864	-0.818	-0.771	-0.724	-0.679	-0.631	-0.584	-0.538	-0.491	-0.446	-0.400	-0.356	-0.312	-0.270	-0.228	-0.189	-0.149	-0.112	-0.076	-0.041	-0.009	0.021	0.051	0.078	0.102	0.125	0.145	0.164	0.180	0.195	0.206	0.216	0.224	0.229	0.232	0.234	0.232	0.230	0.225	0.219	0.210	0.200	0.189	0.174	0.160	0.144	0.126	0.108	0.089	0.069	0.048	0.026	0.004	-0.018	-0.040	-0.064	-0.085	-0.109	-0.130	-0.151	-0.174	-0.194	-0.215	-0.234	-0.254	-0.271	-0.289	-0.304	-0.319	-0.331	-0.344	-0.354	-0.365	-0.372	-0.380	-0.385	-0.390	-0.392	-0.394	-0.394	-0.392	-0.389	-0.385	-0.380	-0.374	-0.365	-0.355	-0.345	-0.332	-0.321	-0.308	-0.292	-0.278	-0.261	-0.245	-0.226	-0.209	-0.190	-0.171	-0.152	-0.131	-0.112	-0.092	-0.072	-0.052	-0.032	-0.014	0.006	0.024	0.042	0.060	0.078	0.094	0.109	0.124	0.139	0.151	0.162	0.174	0.184	0.192	0.200	0.206	0.211	0.215	0.216	0.218	0.216	0.215	0.211	0.206	0.200	0.191	0.181	0.171	0.159	0.145	0.130	0.112	0.094	0.074	0.052	0.030	0.005	-0.020	-0.048	-0.074	-0.104	-0.134	-0.166	-0.198	-0.231	-0.265	-0.300	-0.335	-0.371	-0.410	-0.448	-0.485	-0.524	-0.562	-0.601	-0.641	-0.680	-0.720	-0.759	-0.798	-0.836	-0.875	-0.914	-0.950	-0.989	-1.025	-1.061	-1.096	-1.131	-1.165	-1.198	-1.229	-1.260	-1.290	-1.318	-1.345	-1.372	-1.398	-1.421	-1.444	-1.465	-1.485	-1.504	-1.520	-1.536	-1.550	-1.564	-1.575	-1.586	-1.596	-1.605	-1.611	-1.619	-1.624	-1.626	-1.630	-1.632	-1.634	-1.635	-1.634	-1.634	-1.632	-1.630	-1.629	-1.626	-1.624	-1.621	-1.618	-1.615	-1.614	-1.610	-1.608	-1.608	-1.605	-1.605	-1.605	-1.605	-1.606	-1.610	-1.612	-1.618	-1.622	-1.630	-1.638	-1.648	-1.658	-1.669	-1.682	-1.698	-1.714	-1.731	-1.751	-1.771	-1.794	-1.818	-1.844	-1.871	-1.900	-1.930	-1.961	-1.995	-2.030	-2.066	-2.104	-2.142	-2.182	-2.225	-2.266	-2.311	-2.355	-2.401	-2.448	-2.495	-2.544	-2.591	-2.641	-2.691	-2.741	-2.791	-2.841	-2.891	-2.942	-2.992	-3.042	-3.091	-3.141	-3.189	-3.239	-3.285	-3.331	-3.378	-3.420	-3.464	-3.506	-3.548	-3.586	-3.624	-3.660	-3.694	-3.728	-3.759	-3.788	-3.815	-3.841	-3.866	-3.888	-3.909	-3.928	-3.944	-3.958	-3.971	-3.981	-3.991	-3.998	-4.003	-4.008	-4.009	-4.009	-4.008	-4.004	-3.999	-3.992	-3.985	-3.976	-3.966	-3.955	-3.942	-3.929	-3.915	-3.900	-3.884	-3.866	-3.850	-3.831	-3.814	-3.795	-3.776	-3.756	-3.739	-3.720	-3.701	-3.682	-3.664	-3.645	-3.626	-3.610	-3.594	-3.576	-3.560	-3.546	-3.532	-3.519	-3.505	-3.492	-3.481	-3.471	-3.461	-3.452	-3.444	-3.436	-3.431	-3.425	-3.420	-3.418	-3.414	-3.411	-3.410	-3.410	-3.410	-3.409	-3.411	-3.412	-3.415	-3.418	-3.419	-3.422	-3.426	-3.429	-3.431	-3.436	-3.439	-3.442	-3.446	-3.449	-3.452	-3.454	-3.456	-3.459	-3.460	-3.460	-3.460	-3.459	-3.458	-3.456	-3.454	-3.449	-3.445	-3.440	-3.434	-3.426	-3.418	-3.409	-3.398	-3.386	-3.374	-3.361	-3.346	-3.330	-3.314	-3.295	-3.278	-3.259	-3.238	-3.216	-3.194	-3.171	-3.148	-3.121	-3.096	-3.070	-3.042	-3.015	-2.988	-2.959	-2.930	-2.900	-2.870	-2.840	-2.810	-2.779	-2.749	-2.718	-2.688	-2.656	-2.626	-2.596	-2.566	-2.538	-2.508	-2.479	-2.451	-2.424	-2.396	-2.371	-2.346	-2.321	-2.296	-2.274	-2.252	-2.231	-2.211	-2.192	-2.174	-2.156	-2.140	-2.125	-2.111	-2.099	-2.086	-2.076	-2.066	-2.058	-2.050	-2.042	-2.036	-2.031	-2.029	-2.025	-2.022	-2.020	-2.019	-2.019	-2.019	-2.020	-2.020	-2.022	-2.024	-2.026	-2.027	-2.031	-2.033	-2.035	-2.038	-2.040	-2.041	-2.042	-2.044	-2.045	-2.046	-2.045	-2.045	-2.042	-2.040	-2.036	-2.034	-2.029	-2.022	-2.016	-2.009	-2.000	-1.990	-1.980	-1.968	-1.955	-1.940	-1.924	-1.909	-1.891	-1.872	-1.852	-1.831	-1.810	-1.786	-1.762	-1.739	-1.712	-1.686	-1.660	-1.631	-1.602	-1.574	-1.545	-1.514	-1.484	-1.452	-1.422	-1.391	-1.360	-1.329	-1.298	-1.268	-1.236	-1.206	-1.175	-1.146	-1.118	-1.090	-1.062	-1.035	-1.010	-0.984	-0.960	-0.939	-0.916	-0.895	-0.878	-0.859	-0.844	-0.828	-0.815	-0.802	-0.792	-0.782	-0.776	-0.770	-0.766	-0.764	-0.762	-0.762	-0.765	-0.769	-0.775	-0.780	-0.790	-0.799	-0.811	-0.822	-0.838	-0.852	-0.870	-0.889	-0.908	-0.928	-0.949	-0.970	-0.994	-1.019	-1.042	-1.068	-1.092	-1.120	-1.146	-1.174	-1.201	-1.229	-1.256	-1.284	-1.310	-1.338	-1.365	-1.391	-1.418	-1.444	-1.469	-1.492	-1.516	-1.539	-1.561	-1.582	-1.601	-1.619	-1.636	-1.652	-1.668	-1.680	-1.692	-1.702	-1.711	-1.719	-1.724	-1.728	-1.730	-1.730	-1.729	-1.725	-1.720	-1.712	-1.704	-1.692	-1.681	-1.666	-1.650	-1.632	-1.612	-1.590	-1.568	-1.542	-1.515	-1.486	-1.458	-1.425	-1.394	-1.360	-1.324	-1.288	-1.250	-1.212	-1.172	-1.132	-1.092	-1.051	-1.010	-0.966	-0.925	-0.882	-0.840	-0.798	-0.755	-0.714	-0.671	-0.631	-0.591	-0.551	-0.514	-0.476	-0.440	-0.405	-0.370	-0.339	-0.309	-0.279	-0.252	-0.226	-0.202	-0.181	-0.160	-0.144	-0.128	-0.114	-0.102	-0.094	-0.088	-0.082	-0.079	-0.079	-0.081	-0.086	-0.092	-0.100	-0.111	-0.124	-0.139	-0.156	-0.174	-0.195	-0.216	-0.240	-0.266	-0.292	-0.321	-0.351	-0.381	-0.414	-0.448	-0.480	-0.516	-0.550	-0.586	-0.624	-0.660	-0.696	-0.735	-0.771	-0.809	-0.848	-0.884	-0.919	-0.956	-0.992	-1.028	-1.061	-1.095	-1.128	-1.160	-1.191	-1.222	-1.251	-1.280	-1.308	-1.332	-1.358	-1.381	-1.404	-1.424	-1.444	-1.464	-1.481	-1.499	-1.514	-1.528	-1.540	-1.552	-1.562	-1.574	-1.582	-1.590	-1.596	-1.602	-1.608	-1.612	-1.616	-1.620	-1.622	-1.625	-1.625	-1.628	-1.628	-1.629	-1.629	-1.630	-1.629	-1.630	-1.630	-1.629	-1.630	-1.630	-1.631	-1.632	-1.634	-1.636	-1.638	-1.640	-1.645	-1.648	-1.652	-1.658	-1.662	-1.669	-1.674	-1.681	-1.689	-1.696	-1.706	-1.716	-1.725	-1.735	-1.746	-1.756	-1.769	-1.780	-1.792	-1.805	-1.818	-1.830	-1.842	-1.855	-1.869	-1.881	-1.892	-1.904	-1.916	-1.928	-1.939	-1.949	-1.959	-1.966	-1.975	-1.982	-1.990	-1.995	-1.999	-2.002	-2.004	-2.005	-2.004	-2.004	-2.000	-1.995	-1.990	-1.982	-1.974	-1.964	-1.951	-1.939	-1.922	-1.906	-1.889	-1.869	-1.849	-1.826	-1.801	-1.776	-1.749	-1.721	-1.691	-1.661	-1.629	-1.596	-1.562	-1.528	-1.491	-1.454	-1.416	-1.378	-1.340	-1.300	-1.259	-1.219	-1.179	-1.138	-1.096	-1.055	-1.014	-0.974	-0.934	-0.892	-0.854	-0.814	-0.775	-0.736	-0.700	-0.662	-0.628	-0.594	-0.560	-0.528	-0.495	-0.465	-0.436	-0.409	-0.382	-0.358	-0.334	-0.312	-0.291	-0.271	-0.254	-0.239	-0.224	-0.210	-0.199	-0.189	-0.180	-0.174	-0.168	-0.164	-0.160	-0.160	-0.159	-0.161	-0.164	-0.168	-0.172	-0.179	-0.186	-0.195	-0.205	-0.214	-0.225	-0.238	-0.249	-0.262	-0.276	-0.290	-0.305	-0.320	-0.335	-0.351	-0.366	-0.381	-0.396	-0.412	-0.426	-0.441	-0.455	-0.469	-0.482	-0.495	-0.507	-0.519	-0.528	-0.539	-0.546	-0.555	-0.562	-0.568	-0.572	-0.576	-0.579	-0.580	-0.580	-0.580	-0.578	-0.572	-0.568	-0.562	-0.555	-0.546	-0.538	-0.526	-0.515	-0.501	-0.488	-0.472	-0.456	-0.439	-0.421	-0.402	-0.384	-0.364	-0.344	-0.322	-0.300	-0.279	-0.256	-0.235	-0.212	-0.191	-0.169	-0.148	-0.126	-0.105	-0.085	-0.065	-0.048	-0.029	-0.012	0.004	0.019	0.032	0.044	0.055	0.064	0.071	0.078	0.081	0.085	0.086	0.085	0.082	0.078	0.071	0.062	0.052	0.041	0.028	0.011	-0.005	-0.025	-0.046	-0.068	-0.091	-0.118	-0.146	-0.175	-0.205	-0.236	-0.269	-0.302	-0.336	-0.372	-0.409	-0.445	-0.482	-0.520	-0.558	-0.595	-0.634	-0.671	-0.708	-0.744	-0.780	-0.816	-0.851	-0.885	-0.918	-0.949	-0.979	-1.008	-1.035	-1.060	-1.084	-1.106	-1.126	-1.145	-1.161	-1.175	-1.186	-1.195	-1.204	-1.209	-1.211	-1.211	-1.210	-1.205	-1.200	-1.192	-1.181	-1.169	-1.152	-1.135	-1.116	-1.095	-1.072	-1.048	-1.020	-0.991	-0.962	-0.930	-0.898	-0.862	-0.828	-0.791	-0.754	-0.715	-0.675	-0.636	-0.595	-0.554	-0.512	-0.471	-0.429	-0.388	-0.346	-0.305	-0.262	-0.222	-0.182	-0.142	-0.104	-0.065	-0.028	0.009	0.044	0.079	0.111	0.144	0.174	0.202	0.230	0.256	0.281	0.304	0.326	0.346	0.364	0.381	0.395	0.408	0.420	0.429	0.436	0.442	0.446	0.450	0.450	0.449	0.446	0.444	0.436	0.430	0.421	0.410	0.399	0.384	0.370	0.354	0.336	0.318	0.298	0.276	0.255	0.232	0.208	0.185	0.159	0.134	0.108	0.080	0.054	0.026	-0.001	-0.029	-0.056	-0.084	-0.111	-0.139	-0.168	-0.194	-0.220	-0.245	-0.271	-0.295	-0.319	-0.342	-0.366	-0.388	-0.408	-0.428	-0.446	-0.464	-0.480	-0.496	-0.510	-0.524	-0.535	-0.546	-0.556	-0.565	-0.574	-0.580	-0.586	-0.591	-0.596	-0.599	-0.602	-0.604	-0.605	-0.606	-0.606	-0.608	-0.606	-0.606	-0.605	-0.604	-0.604	-0.604	-0.602	-0.602	-0.604	-0.605	-0.608	-0.610	-0.612	-0.616	-0.622	-0.629	-0.638	-0.646	-0.656	-0.668	-0.681	-0.695	-0.712	-0.731	-0.750	-0.772	-0.795	-0.821	-0.848	-0.878	-0.908	-0.941	-0.975	-1.011	-1.050	-1.089	-1.131	-1.175	-1.220	-1.266	-1.315	-1.365	-1.416	-1.468	-1.521	-1.578	-1.632	-1.689	-1.746	-1.805	-1.862	-1.922	-1.981	-2.041	-2.101	-2.161	-2.221	-2.281	-2.340	-2.399	-2.456	-2.514	-2.570	-2.625	-2.680	-2.734	-2.785	-2.835	-2.884	-2.931	-2.978	-3.021	-3.062	-3.104	-3.141	-3.179	-3.212	-3.245	-3.275	-3.302	-3.328	-3.351	-3.372	-3.391	-3.408	-3.424	-3.436	-3.445	-3.454	-3.459	-3.464	-3.464	-3.465	-3.462	-3.459	-3.454	-3.446	-3.438	-3.428	-3.418	-3.405	-3.390	-3.376	-3.361	-3.345	-3.328	-3.310	-3.292	-3.275	-3.258	-3.239	-3.222	-3.205	-3.188	-3.172	-3.156	-3.141	-3.129	-3.115	-3.104	-3.092	-3.085	-3.078	-3.071	-3.068	-3.066	-3.065	-3.068	-3.070	-3.076	-3.084	-3.094	-3.105	-3.119	-3.135	-3.152	-3.174	-3.196	-3.221	-3.249	-3.278	-3.310	-3.342	-3.379	-3.416	-3.456	-3.496	-3.541	-3.586	-3.632	-3.681	-3.729	-3.781	-3.832	-3.886	-3.941	-3.996	-4.052	-4.109	-4.168	-4.225	-4.282	-4.342	-4.401	-4.460	-4.519	-4.579	-4.636	-4.695	-4.752	-4.810	-4.866	-4.921	-4.978	-5.031	-5.085	-5.136	-5.188	-5.238	-5.285	-5.334	-5.380	-5.424	-5.469	-5.511	-5.551	-5.591	-5.630	-5.666	-5.701	-5.736	-5.769	-5.800	-5.830	-5.859	-5.886	-5.912	-5.938	-5.961	-5.984	-6.006	-6.026	-6.045	-6.065	-6.082	-6.100	-6.116	-6.132	-6.146	-6.161	-6.175	-6.189	-6.202	-6.214	-6.226	-6.239	-6.250	-6.262	-6.274	-6.285	-6.296	-6.308	-6.320	-6.331	-6.344	-6.356	-6.369	-6.382	-6.395	-6.409	-6.422	-6.438	-6.452	-6.468	-6.484	-6.500	-6.516	-6.534	-6.552	-6.571	-6.590	-6.610	-6.630	-6.651	-6.672	-6.695	-6.718	-6.740	-6.764	-6.789	-6.812	-6.838	-6.862	-6.889	-6.915	-6.940	-6.966	-6.994	-7.020	-7.046	-7.074	-7.100	-7.128	-7.154	-7.180	-7.205	-7.231	-7.256	-7.281	-7.305	-7.329	-7.351	-7.374	-7.394	-7.414	-7.432	-7.450	-7.466	-7.481	-7.495	-7.508	-7.518	-7.528	-7.535	-7.541	-7.545	-7.546	-7.546	-7.545	-7.541	-7.536	-7.529	-7.519	-7.506	-7.494	-7.476	-7.459	-7.439	-7.416	-7.394	-7.366	-7.339	-7.309	-7.276	-7.242	-7.208	-7.171	-7.131	-7.091	-7.050	-7.006	-6.961	-6.915	-6.869	-6.821	-6.772	-6.722	-6.672	-6.621	-6.571	-6.519	-6.468	-6.415	-6.362	-6.311	-6.260	-6.210	-6.159	-6.109	-6.059	-6.010	-5.962	-5.916	-5.870	-5.826	-5.784	-5.742	-5.701	-5.664	-5.626	-5.590	-5.556	-5.525	-5.495	-5.466	-5.440	-5.414	-5.391	-5.370	-5.350	-5.334	-5.318	-5.304	-5.291	-5.281	-5.271	-5.264	-5.259	-5.255	-5.251	-5.250	-5.250	-5.251	-5.254	-5.258	-5.261	-5.266	-5.272	-5.280	-5.286	-5.294	-5.302	-5.311	-5.320	-5.330	-5.339	-5.348	-5.356	-5.365	-5.374	-5.381	-5.390	-5.396	-5.404	-5.409	-5.415	-5.419	-5.421	-5.425	-5.425	-5.428	-5.426	-5.425	-5.422	-5.418	-5.412	-5.406	-5.398	-5.390	-5.379	-5.368	-5.356	-5.341	-5.328	-5.310	-5.294	-5.275	-5.255	-5.235	-5.214	-5.191	-5.168	-5.144	-5.118	-5.092	-5.066	-5.040	-5.012	-4.985	-4.958	-4.929	-4.901	-4.872	-4.844	-4.816	-4.788	-4.759	-4.732	-4.705	-4.679	-4.654	-4.629	-4.605	-4.580	-4.558	-4.536	-4.516	-4.496	-4.478	-4.461	-4.446	-4.431	-4.418	-4.406	-4.396	-4.388	-4.380	-4.375	-4.370	-4.368	-4.366	-4.366	-4.368	-4.370	-4.375	-4.380	-4.388	-4.395	-4.404	-4.415	-4.426	-4.439	-4.452	-4.468	-4.481	-4.496	-4.512	-4.530	-4.548	-4.565	-4.582	-4.600	-4.619	-4.636	-4.654	-4.671	-4.688	-4.704	-4.720	-4.734	-4.748	-4.761	-4.774	-4.785	-4.795	-4.804	-4.811	-4.818	-4.821	-4.824	-4.825	-4.825	-4.822	-4.820	-4.814	-4.805	-4.798	-4.786	-4.772	-4.758	-4.740	-4.721	-4.700	-4.678	-4.652	-4.628	-4.599	-4.569	-4.538	-4.504	-4.468	-4.431	-4.394	-4.354	-4.312	-4.270	-4.228	-4.182	-4.138	-4.091	-4.044	-3.996	-3.948	-3.899	-3.849	-3.799	-3.750	-3.700	-3.651	-3.601	-3.552	-3.504	-3.455	-3.408	-3.361	-3.315	-3.271	-3.226	-3.184	-3.144	-3.102	-3.064	-3.028	-2.992	-2.959	-2.928	-2.898	-2.869	-2.844	-2.820	-2.799	-2.778	-2.760	-2.745	-2.731	-2.720	-2.712	-2.705	-2.700	-2.699	-2.696	-2.699	-2.702	-2.708	-2.715	-2.725	-2.738	-2.751	-2.765	-2.782	-2.800	-2.819	-2.840	-2.862	-2.886	-2.910	-2.936	-2.962	-2.990	-3.018	-3.046	-3.075	-3.105	-3.134	-3.164	-3.192	-3.222	-3.251	-3.281	-3.310	-3.338	-3.366	-3.394	-3.419	-3.445	-3.469	-3.494	-3.516	-3.538	-3.559	-3.579	-3.599	-3.615	-3.631	-3.648	-3.661	-3.672	-3.685	-3.695	-3.702	-3.711	-3.718	-3.724	-3.728	-3.731	-3.735	-3.738	-3.738	-3.739	-3.739	-3.738	-3.736	-3.735	-3.732	-3.730	-3.729	-3.725	-3.722	-3.721	-3.719	-3.718	-3.716	-3.716	-3.715	-3.716	-3.716	-3.719	-3.721	-3.725	-3.730	-3.735	-3.742	-3.750	-3.760	-3.770	-3.782	-3.795	-3.810	-3.825	-3.844	-3.861	-3.882	-3.904	-3.926	-3.951	-3.976	-4.004	-4.031	-4.062	-4.094	-4.125	-4.159	-4.194	-4.230	-4.265	-4.302	-4.342	-4.381	-4.422	-4.462	-4.504	-4.546	-4.589	-4.631	-4.675	-4.718	-4.760	-4.805	-4.848	-4.890	-4.934	-4.976	-5.019	-5.060	-5.101	-5.141	-5.181	-5.220	-5.256	-5.292	-5.329	-5.362	-5.395	-5.426	-5.456	-5.485	-5.511	-5.536	-5.559	-5.580	-5.601	-5.618	-5.634	-5.648	-5.660	-5.669	-5.676	-5.681	-5.684	-5.685	-5.684	-5.680	-5.675	-5.666	-5.656	-5.645	-5.631	-5.615	-5.598	-5.576	-5.554	-5.531	-5.504	-5.478	-5.448	-5.416	-5.384	-5.350	-5.315	-5.279	-5.241	-5.202	-5.162	-5.122	-5.082	-5.039	-4.998	-4.955	-4.912	-4.870	-4.826	-4.784	-4.741	-4.699	-4.659	-4.618	-4.576	-4.539	-4.499	-4.462	-4.426	-4.391	-4.360	-4.328	-4.298	-4.269	-4.242	-4.218	-4.195	-4.174	-4.156	-4.139	-4.126	-4.114	-4.104	-4.095	-4.090	-4.086	-4.086	-4.088	-4.090	-4.096	-4.104	-4.115	-4.126	-4.140	-4.155	-4.174	-4.194	-4.215	-4.238	-4.262	-4.288	-4.315	-4.345	-4.374	-4.405	-4.436	-4.470	-4.502	-4.536	-4.570	-4.605	-4.639	-4.672	-4.708	-4.742	-4.775	-4.809	-4.841	-4.874	-4.905	-4.935	-4.965	-4.995	-5.021	-5.048	-5.074	-5.098	-5.120	-5.141	-5.161	-5.180	-5.196	-5.211	-5.225	-5.238	-5.248	-5.258	-5.265	-5.270	-5.276	-5.278	-5.281	-5.281	-5.281	-5.279	-5.276	-5.271	-5.268	-5.261	-5.255	-5.248	-5.239	-5.230	-5.220	-5.211	-5.200	-5.190	-5.179	-5.170	-5.159	-5.149	-5.138	-5.129	-5.119	-5.110	-5.102	-5.094	-5.088	-5.081	-5.076	-5.071	-5.068	-5.065	-5.064	-5.064	-5.065	-5.065	-5.069	-5.074	-5.078	-5.084	-5.091	-5.099	-5.109	-5.120	-5.131	-5.142	-5.156	-5.171	-5.185	-5.201	-5.219	-5.236	-5.252	-5.271	-5.290	-5.309	-5.328	-5.346	-5.366	-5.384	-5.404	-5.422	-5.440	-5.459	-5.475	-5.491	-5.508	-5.522	-5.536	-5.549	-5.561	-5.571	-5.580	-5.589	-5.596	-5.600	-5.604	-5.605	-5.606	-5.604	-5.601	-5.596	-5.589	-5.580	-5.569	-5.556	-5.541	-5.525	-5.505	-5.485	-5.462	-5.438	-5.412	-5.382	-5.354	-5.321	-5.289	-5.252	-5.215	-5.176	-5.136	-5.094	-5.051	-5.008	-4.962	-4.915	-4.866	-4.818	-4.769	-4.718	-4.665	-4.614	-4.560	-4.508	-4.452	-4.400	-4.345	-4.291	-4.236	-4.182	-4.129	-4.075	-4.021	-3.968	-3.915	-3.864	-3.812	-3.762	-3.712	-3.664	-3.615	-3.569	-3.524	-3.479	-3.435	-3.392	-3.352	-3.312	-3.275	-3.239	-3.204	-3.170	-3.138	-3.108	-3.078	-3.051	-3.025	-3.001	-2.979	-2.958	-2.939	-2.920	-2.905	-2.890	-2.878	-2.866	-2.855	-2.846	-2.839	-2.832	-2.829	-2.826	-2.824	-2.822	-2.822	-2.824	-2.826	-2.829	-2.834	-2.838	-2.842	-2.849	-2.855	-2.862	-2.869	-2.879	-2.886	-2.895	-2.902	-2.911	-2.920	-2.929	-2.936	-2.944	-2.951	-2.959	-2.966	-2.971	-2.978	-2.982	-2.986	-2.990	-2.991	-2.994	-2.994	-2.994	-2.992	-2.991	-2.988	-2.982	-2.976	-2.970	-2.962	-2.951	-2.941	-2.931	-2.919	-2.904	-2.890	-2.874	-2.858	-2.840	-2.820	-2.801	-2.781	-2.760	-2.738	-2.716	-2.694	-2.670	-2.646	-2.622	-2.598	-2.574	-2.550	-2.526	-2.501	-2.478	-2.455	-2.432	-2.409	-2.388	-2.368	-2.346	-2.328	-2.309	-2.292	-2.278	-2.264	-2.250	-2.238	-2.229	-2.221	-2.214	-2.209	-2.205	-2.204	-2.204	-2.206	-2.210	-2.216	-2.222	-2.232	-2.244	-2.258	-2.272	-2.289	-2.308	-2.328	-2.349	-2.372	-2.399	-2.424	-2.452	-2.481	-2.511	-2.542	-2.576	-2.609	-2.642	-2.678	-2.714	-2.749	-2.785	-2.821	-2.859	-2.895	-2.931	-2.968	-3.004	-3.039	-3.072	-3.106	-3.140	-3.171	-3.201	-3.231	-3.260	-3.286	-3.312	-3.335	-3.358	-3.376	-3.395	-3.411	-3.425	-3.438	-3.448	-3.455	-3.461	-3.465	-3.466	-3.465	-3.461	-3.456	-3.449	-3.439	-3.426	-3.414	-3.396	-3.379	-3.359	-3.338	-3.315	-3.289	-3.261	-3.232	-3.204	-3.171	-3.140	-3.105	-3.070	-3.035	-2.999	-2.961	-2.924	-2.886	-2.846	-2.808	-2.770	-2.731	-2.692	-2.655	-2.616	-2.580	-2.544	-2.509	-2.474	-2.440	-2.406	-2.376	-2.345	-2.318	-2.290	-2.265	-2.240	-2.218	-2.198	-2.179	-2.161	-2.146	-2.134	-2.122	-2.115	-2.108	-2.101	-2.100	-2.099	-2.099	-2.102	-2.108	-2.115	-2.122	-2.134	-2.148	-2.161	-2.178	-2.195	-2.214	-2.235	-2.258	-2.280	-2.306	-2.332	-2.359	-2.388	-2.418	-2.446	-2.478	-2.510	-2.541	-2.574	-2.608	-2.640	-2.674	-2.706	-2.740	-2.774	-2.808	-2.840	-2.871	-2.904	-2.935	-2.965	-2.995	-3.024	-3.052	-3.080	-3.105	-3.130	-3.154	-3.176	-3.198	-3.219	-3.236	-3.255	-3.271	-3.285	-3.299	-3.310	-3.320	-3.329	-3.336	-3.342	-3.346	-3.350	-3.351	-3.351	-3.351	-3.350	-3.346	-3.342	-3.336	-3.330	-3.324	-3.316	-3.308	-3.298	-3.289	-3.279	-3.269	-3.258	-3.246	-3.236	-3.224	-3.214	-3.202	-3.191	-3.181	-3.171	-3.162	-3.154	-3.146	-3.139	-3.132	-3.126	-3.122	-3.120	-3.118	-3.115	-3.116	-3.118	-3.121	-3.125	-3.130	-3.138	-3.146	-3.155	-3.166	-3.179	-3.192	-3.209	-3.225	-3.242	-3.262	-3.282	-3.305	-3.328	-3.351	-3.376	-3.404	-3.429	-3.458	-3.486	-3.515	-3.545	-3.576	-3.608	-3.639	-3.671	-3.701	-3.734	-3.766	-3.798	-3.829	-3.861	-3.891	-3.922	-3.952	-3.981	-4.010	-4.037	-4.065	-4.090	-4.115	-4.139	-4.161	-4.182	-4.202	-4.221	-4.239	-4.254	-4.270	-4.281	-4.292	-4.302	-4.311	-4.318	-4.322	-4.325	-4.328	-4.328	-4.326	-4.322	-4.316	-4.310	-4.302	-4.292	-4.282	-4.269	-4.255	-4.240	-4.222	-4.205	-4.185	-4.165	-4.144	-4.121	-4.098	-4.072	-4.048	-4.020	-3.994	-3.966	-3.939	-3.910	-3.881	-3.852	-3.822	-3.794	-3.765	-3.734	-3.705	-3.676	-3.646	-3.619	-3.591	-3.562	-3.536	-3.510	-3.484	-3.459	-3.435	-3.411	-3.390	-3.368	-3.348	-3.329	-3.311	-3.295	-3.280	-3.266	-3.252	-3.242	-3.232	-3.224	-3.216	-3.210	-3.206	-3.202	-3.201	-3.201	-3.202	-3.204	-3.209	-3.212	-3.219	-3.226	-3.235	-3.242	-3.252	-3.265	-3.276	-3.289	-3.301	-3.316	-3.330	-3.345	-3.361	-3.375	-3.391	-3.406	-3.422	-3.438	-3.452	-3.468	-3.482	-3.498	-3.510	-3.524	-3.536	-3.549	-3.559	-3.569	-3.578	-3.588	-3.594	-3.600	-3.605	-3.610	-3.611	-3.615	-3.615	-3.614	-3.612	-3.609	-3.605	-3.599	-3.592	-3.584	-3.575	-3.565	-3.554	-3.541	-3.528	-3.512	-3.499	-3.482	-3.465	-3.448	-3.429	-3.410	-3.391	-3.371	-3.350	-3.330	-3.310	-3.289	-3.269	-3.248	-3.226	-3.206	-3.186	-3.165	-3.146	-3.126	-3.109	-3.091	-3.074	-3.058	-3.044	-3.030	-3.016	-3.004	-2.994	-2.985	-2.976	-2.970	-2.965	-2.960	-2.958	-2.956	-2.958	-2.960	-2.964	-2.969	-2.976	-2.985	-2.995	-3.008	-3.021	-3.036	-3.052	-3.071	-3.091	-3.112	-3.135	-3.159	-3.185	-3.211	-3.239	-3.269	-3.299	-3.330	-3.361	-3.395	-3.428	-3.461	-3.498	-3.531	-3.568	-3.602	-3.639	-3.674	-3.710	-3.745	-3.780	-3.812	-3.848	-3.880	-3.912	-3.942	-3.972	-4.001	-4.029	-4.055	-4.077	-4.101	-4.122	-4.142	-4.159	-4.174	-4.188	-4.199	-4.208	-4.214	-4.219	-4.221	-4.220	-4.218	-4.212	-4.205	-4.196	-4.184	-4.170	-4.152	-4.134	-4.112	-4.090	-4.065	-4.037	-4.009	-3.978	-3.945	-3.910	-3.874	-3.836	-3.798	-3.758	-3.718	-3.676	-3.632	-3.590	-3.546	-3.501	-3.456	-3.412	-3.368	-3.324	-3.278	-3.234	-3.191	-3.149	-3.108	-3.065	-3.025	-2.985	-2.948	-2.911	-2.875	-2.842	-2.810	-2.779	-2.750	-2.722	-2.696	-2.672	-2.650	-2.630	-2.611	-2.594	-2.580	-2.568	-2.556	-2.546	-2.539	-2.532	-2.529	-2.525	-2.525	-2.526	-2.528	-2.532	-2.536	-2.542	-2.550	-2.560	-2.570	-2.581	-2.592	-2.606	-2.620	-2.635	-2.650	-2.665	-2.681	-2.698	-2.714	-2.731	-2.749	-2.765	-2.782	-2.801	-2.819	-2.836	-2.852	-2.869	-2.885	-2.901	-2.918	-2.932	-2.948	-2.961	-2.975	-2.988	-3.000	-3.011	-3.022	-3.032	-3.042	-3.050	-3.059	-3.065	-3.071	-3.076	-3.081	-3.084	-3.088	-3.090	-3.091	-3.091	-3.091	-3.091	-3.089	-3.086	-3.084	-3.080	-3.076	-3.072	-3.069	-3.064	-3.059	-3.054	-3.048	-3.042	-3.036	-3.030	-3.025	-3.018	-3.012	-3.008	-3.002	-2.998	-2.994	-2.990	-2.986	-2.984	-2.981	-2.981	-2.980	-2.980	-2.981	-2.984	-2.988	-2.991	-2.996	-3.002	-3.011	-3.020	-3.030	-3.041	-3.054	-3.068	-3.082	-3.100	-3.119	-3.139	-3.159	-3.181	-3.205	-3.230	-3.256	-3.284	-3.314	-3.344	-3.375	-3.408	-3.442	-3.478	-3.512	-3.550	-3.588	-3.626	-3.666	-3.706	-3.748	-3.789	-3.831	-3.874	-3.915	-3.959	-4.003	-4.045	-4.089	-4.131	-4.174	-4.216	-4.258	-4.299	-4.340	-4.380	-4.419	-4.458	-4.495	-4.530	-4.565	-4.599	-4.631	-4.661	-4.690	-4.718	-4.744	-4.768	-4.790	-4.810	-4.829	-4.846	-4.861	-4.872	-4.884	-4.892	-4.899	-4.904	-4.905	-4.906	-4.904	-4.900	-4.894	-4.886	-4.876	-4.864	-4.850	-4.834	-4.816	-4.798	-4.776	-4.754	-4.730	-4.705	-4.679	-4.650	-4.620	-4.590	-4.560	-4.528	-4.495	-4.462	-4.428	-4.394	-4.359	-4.324	-4.289	-4.252	-4.218	-4.182	-4.149	-4.115	-4.080	-4.048	-4.016	-3.984	-3.954	-3.924	-3.895	-3.868	-3.841	-3.815	-3.791	-3.768	-3.748	-3.726	-3.708	-3.690	-3.674	-3.660	-3.648	-3.636	-3.625	-3.618	-3.610	-3.605	-3.600	-3.598	-3.595	-3.595	-3.595	-3.596	-3.600	-3.604	-3.609	-3.614	-3.621	-3.629	-3.636	-3.645	-3.654	-3.662	-3.671	-3.681	-3.691	-3.701	-3.711	-3.720	-3.729	-3.739	-3.748	-3.755	-3.764	-3.770	-3.776	-3.782	-3.788	-3.791	-3.794	-3.798	-3.798	-3.798	-3.798	-3.795	-3.792	-3.789	-3.784	-3.778	-3.770	-3.761	-3.752	-3.741	-3.730	-3.716	-3.702	-3.689	-3.672	-3.655	-3.639	-3.620	-3.601	-3.581	-3.561	-3.540	-3.519	-3.496	-3.475	-3.452	-3.430	-3.408	-3.384	-3.361	-3.339	-3.315	-3.294	-3.272	-3.250	-3.229	-3.208	-3.189	-3.169	-3.151	-3.132	-3.118	-3.100	-3.086	-3.072	-3.059	-3.049	-3.039	-3.029	-3.021	-3.015	-3.010	-3.006	-3.002	-3.002	-3.002	-3.004	-3.008	-3.011	-3.018	-3.025	-3.032	-3.044	-3.054	-3.066	-3.079	-3.094	-3.109	-3.125	-3.142	-3.161	-3.180	-3.200	-3.220	-3.241	-3.262	-3.285	-3.308	-3.330	-3.352	-3.375	-3.399	-3.420	-3.442	-3.465	-3.488	-3.509	-3.529	-3.550	-3.570	-3.588	-3.606	-3.624	-3.639	-3.654	-3.668	-3.680	-3.691	-3.701	-3.709	-3.716	-3.721	-3.725	-3.728	-3.728	-3.728	-3.725	-3.721	-3.714	-3.706	-3.699	-3.688	-3.675	-3.662	-3.646	-3.630	-3.611	-3.592	-3.570	-3.549	-3.525	-3.500	-3.475	-3.448	-3.420	-3.391	-3.362	-3.331	-3.301	-3.270	-3.239	-3.206	-3.175	-3.142	-3.111	-3.079	-3.046	-3.015	-2.984	-2.952	-2.924	-2.894	-2.865	-2.836	-2.810	-2.785	-2.759	-2.736	-2.714	-2.692	-2.672	-2.655	-2.639	-2.622	-2.609	-2.596	-2.586	-2.578	-2.571	-2.565	-2.561	-2.560	-2.559	-2.560	-2.564	-2.569	-2.575	-2.584	-2.592	-2.604	-2.616	-2.631	-2.648	-2.665	-2.682	-2.701	-2.722	-2.745	-2.768	-2.792	-2.818	-2.844	-2.870	-2.898	-2.925	-2.954	-2.984	-3.012	-3.041	-3.071	-3.101	-3.131	-3.161	-3.191	-3.220	-3.250	-3.279	-3.306	-3.334	-3.361	-3.388	-3.412	-3.438	-3.461	-3.484	-3.506	-3.526	-3.546	-3.564	-3.581	-3.595	-3.610	-3.622	-3.634	-3.645	-3.652	-3.660	-3.665	-3.669	-3.671	-3.672	-3.672	-3.670	-3.668	-3.662	-3.658	-3.650	-3.641	-3.632	-3.622	-3.610	-3.598	-3.585	-3.570	-3.555	-3.539	-3.522	-3.506	-3.489	-3.471	-3.452	-3.436	-3.419	-3.401	-3.384	-3.366	-3.350	-3.334	-3.319	-3.304	-3.290	-3.278	-3.266	-3.255	-3.245	-3.238	-3.230	-3.225	-3.220	-3.218	-3.218	-3.216	-3.219	-3.222	-3.228	-3.235	-3.244	-3.254	-3.266	-3.280	-3.295	-3.314	-3.331	-3.352	-3.375	-3.398	-3.422	-3.449	-3.476	-3.505	-3.536	-3.568	-3.599	-3.632	-3.666	-3.701	-3.736	-3.771	-3.808	-3.845	-3.881	-3.918	-3.954	-3.990	-4.026	-4.062	-4.098	-4.132	-4.168	-4.201	-4.234	-4.265	-4.296	-4.326	-4.354	-4.381	-4.406	-4.431	-4.455	-4.475	-4.495	-4.514	-4.530	-4.544	-4.558	-4.568	-4.576	-4.584	-4.589	-4.594	-4.595	-4.594	-4.591	-4.588	-4.581	-4.574	-4.564	-4.552	-4.540	-4.526	-4.510	-4.491	-4.472	-4.451	-4.430	-4.408	-4.382	-4.358	-4.331	-4.304	-4.275	-4.245	-4.215	-4.185	-4.154	-4.122	-4.091	-4.059	-4.026	-3.994	-3.961	-3.929	-3.896	-3.865	-3.832	-3.802	-3.771	-3.742	-3.714	-3.686	-3.658	-3.631	-3.605	-3.581	-3.558	-3.536	-3.515	-3.495	-3.476	-3.460	-3.445	-3.430	-3.416	-3.406	-3.395	-3.386	-3.379	-3.372	-3.369	-3.365	-3.364	-3.364	-3.364	-3.366	-3.369	-3.374	-3.380	-3.385	-3.394	-3.401	-3.410	-3.420	-3.431	-3.441	-3.454	-3.465	-3.479	-3.490	-3.502	-3.516	-3.529	-3.541	-3.554	-3.565	-3.578	-3.589	-3.600	-3.609	-3.619	-3.626	-3.635	-3.641	-3.648	-3.652	-3.655	-3.658	-3.658	-3.658	-3.656	-3.652	-3.649	-3.642	-3.635	-3.626	-3.615	-3.604	-3.590	-3.575	-3.559	-3.541	-3.522	-3.502	-3.481	-3.458	-3.434	-3.410	-3.382	-3.355	-3.328	-3.299	-3.269	-3.238	-3.206	-3.175	-3.142	-3.110	-3.078	-3.045	-3.012	-2.979	-2.946	-2.914	-2.881	-2.849	-2.818	-2.788	-2.756	-2.728	-2.699	-2.671	-2.644	-2.620	-2.595	-2.572	-2.549	-2.530	-2.510	-2.491	-2.476	-2.461	-2.449	-2.436	-2.426	-2.418	-2.411	-2.405	-2.400	-2.399	-2.398	-2.396	-2.400	-2.402	-2.408	-2.412	-2.420	-2.429	-2.439	-2.449	-2.460	-2.472	-2.486	-2.501	-2.515	-2.531	-2.548	-2.564	-2.581	-2.599	-2.615	-2.632	-2.651	-2.669	-2.686	-2.704	-2.720	-2.736	-2.752	-2.768	-2.784	-2.798	-2.811	-2.822	-2.835	-2.846	-2.855	-2.865	-2.871	-2.879	-2.884	-2.888	-2.891	-2.891	-2.892	-2.890	-2.889	-2.884	-2.878	-2.870	-2.862	-2.851	-2.841	-2.828	-2.812	-2.798	-2.780	-2.761	-2.740	-2.720	-2.696	-2.672	-2.646	-2.620	-2.594	-2.564	-2.534	-2.502	-2.471	-2.439	-2.405	-2.371	-2.336	-2.301	-2.265	-2.229	-2.192	-2.156	-2.119	-2.082	-2.045	-2.009	-1.971	-1.935	-1.900	-1.865	-1.830	-1.796	-1.764	-1.730	-1.700	-1.669	-1.640	-1.612	-1.585	-1.560	-1.536	-1.514	-1.492	-1.474	-1.455	-1.440	-1.426	-1.412	-1.401	-1.394	-1.385	-1.380	-1.376	-1.374	-1.375	-1.376	-1.379	-1.384	-1.390	-1.399	-1.408	-1.418	-1.431	-1.444	-1.459	-1.475	-1.492	-1.510	-1.529	-1.549	-1.569	-1.589	-1.610	-1.634	-1.655	-1.676	-1.699	-1.720	-1.742	-1.764	-1.785	-1.806	-1.825	-1.846	-1.864	-1.882	-1.899	-1.914	-1.930	-1.942	-1.955	-1.966	-1.976	-1.985	-1.991	-1.998	-2.002	-2.005	-2.006	-2.006	-2.005	-2.004	-1.999	-1.992	-1.986	-1.978	-1.970	-1.959	-1.948	-1.935	-1.922	-1.908	-1.892	-1.876	-1.861	-1.844	-1.826	-1.809	-1.791	-1.774	-1.755	-1.738	-1.720	-1.701	-1.685	-1.669	-1.651	-1.636	-1.621	-1.606	-1.592	-1.581	-1.569	-1.558	-1.549	-1.540	-1.534	-1.528	-1.524	-1.520	-1.519	-1.519	-1.519	-1.521	-1.526	-1.532	-1.539	-1.548	-1.559	-1.570	-1.584	-1.599	-1.615	-1.632	-1.651	-1.671	-1.692	-1.716	-1.740	-1.765	-1.792	-1.821	-1.850	-1.880	-1.911	-1.942	-1.976	-2.009	-2.044	-2.080	-2.115	-2.152	-2.190	-2.226	-2.265	-2.302	-2.341	-2.381	-2.420	-2.459	-2.498	-2.536	-2.575	-2.615	-2.654	-2.691	-2.730	-2.769	-2.805	-2.842	-2.879	-2.915	-2.951	-2.985	-3.019	-3.052	-3.085	-3.116	-3.148	-3.176	-3.205	-3.232	-3.260	-3.286	-3.311	-3.334	-3.358	-3.379	-3.400	-3.418	-3.438	-3.454	-3.470	-3.484	-3.498	-3.510	-3.522	-3.531	-3.541	-3.550	-3.558	-3.564	-3.570	-3.575	-3.579	-3.582	-3.585	-3.588	-3.589	-3.590	-3.591	-3.591	-3.591	-3.591	-3.591	-3.590	-3.590	-3.590	-3.590	-3.590	-3.591	-3.591	-3.592	-3.594	-3.598	-3.600	-3.604	-3.609	-3.614	-3.620	-3.628	-3.636	-3.645	-3.656	-3.669	-3.681	-3.695	-3.710	-3.728	-3.745	-3.765	-3.785	-3.808	-3.830	-3.855	-3.881	-3.908	-3.938	-3.965	-3.998	-4.029	-4.061	-4.095	-4.130	-4.165	-4.201	-4.238	-4.275	-4.312	-4.351	-4.390	-4.429	-4.468	-4.508	-4.546	-4.585	-4.624	-4.662	-4.700	-4.736	-4.775	-4.809	-4.845	-4.879	-4.912	-4.944	-4.975	-5.005	-5.034	-5.061	-5.086	-5.110	-5.132	-5.152	-5.171	-5.190	-5.205	-5.218	-5.230	-5.240	-5.249	-5.255	-5.259	-5.261	-5.262	-5.260	-5.258	-5.251	-5.245	-5.236	-5.228	-5.215	-5.201	-5.188	-5.171	-5.154	-5.134	-5.114	-5.091	-5.070	-5.046	-5.021	-4.998	-4.971	-4.944	-4.918	-4.890	-4.862	-4.834	-4.806	-4.776	-4.749	-4.721	-4.692	-4.664	-4.638	-4.610	-4.585	-4.559	-4.534	-4.510	-4.486	-4.464	-4.444	-4.421	-4.402	-4.385	-4.368	-4.352	-4.338	-4.324	-4.311	-4.301	-4.291	-4.282	-4.275	-4.270	-4.264	-4.261	-4.259	-4.258	-4.259	-4.260	-4.261	-4.265	-4.270	-4.274	-4.281	-4.288	-4.295	-4.302	-4.311	-4.321	-4.331	-4.341	-4.351	-4.362	-4.372	-4.382	-4.395	-4.405	-4.415	-4.426	-4.435	-4.445	-4.452	-4.461	-4.468	-4.475	-4.480	-4.485	-4.489	-4.491	-4.491	-4.492	-4.491	-4.489	-4.484	-4.479	-4.471	-4.464	-4.455	-4.442	-4.430	-4.415	-4.399	-4.381	-4.362	-4.341	-4.319	-4.295	-4.270	-4.244	-4.215	-4.186	-4.155	-4.122	-4.090	-4.056	-4.020	-3.982	-3.945	-3.908	-3.868	-3.828	-3.788	-3.746	-3.705	-3.662	-3.620	-3.579	-3.536	-3.494	-3.451	-3.410	-3.369	-3.328	-3.288	-3.248	-3.209	-3.171	-3.134	-3.099	-3.064	-3.030	-2.998	-2.966	-2.936	-2.906	-2.880	-2.854	-2.830	-2.808	-2.786	-2.765	-2.748	-2.731	-2.715	-2.702	-2.691	-2.680	-2.670	-2.664	-2.656	-2.652	-2.648	-2.645	-2.645	-2.645	-2.646	-2.648	-2.651	-2.655	-2.659	-2.664	-2.670	-2.676	-2.684	-2.691	-2.698	-2.706	-2.714	-2.721	-2.730	-2.738	-2.745	-2.752	-2.759	-2.766	-2.772	-2.776	-2.782	-2.786	-2.789	-2.791	-2.792	-2.794	-2.794	-2.791	-2.790	-2.786	-2.781	-2.775	-2.769	-2.760	-2.751	-2.741	-2.730	-2.718	-2.704	-2.689	-2.672	-2.655	-2.638	-2.618	-2.598	-2.576	-2.554	-2.531	-2.506	-2.482	-2.458	-2.431	-2.404	-2.376	-2.348	-2.320	-2.291	-2.262	-2.234	-2.202	-2.174	-2.144	-2.115	-2.085	-2.056	-2.027	-1.999	-1.970	-1.942	-1.916	-1.889	-1.864	-1.840	-1.816	-1.792	-1.772	-1.752	-1.734	-1.716	-1.700	-1.685	-1.672	-1.661	-1.650	-1.642	-1.635	-1.630	-1.626	-1.625	-1.626	-1.629	-1.632	-1.639	-1.646	-1.656	-1.668	-1.681	-1.695	-1.712	-1.731	-1.751	-1.772	-1.795	-1.821	-1.846	-1.874	-1.902	-1.932	-1.964	-1.994	-2.026	-2.061	-2.094	-2.129	-2.164	-2.199	-2.234	-2.269	-2.305	-2.339	-2.374	-2.408	-2.441	-2.475	-2.506	-2.538	-2.569	-2.598	-2.626	-2.654	-2.680	-2.704	-2.726	-2.749	-2.768	-2.786	-2.802	-2.818	-2.831	-2.842	-2.852	-2.860	-2.866	-2.871	-2.874	-2.875	-2.874	-2.872	-2.869	-2.864	-2.856	-2.849	-2.839	-2.829	-2.818	-2.805	-2.791	-2.778	-2.761	-2.745	-2.730	-2.714	-2.696	-2.679	-2.661	-2.644	-2.629	-2.611	-2.594	-2.579	-2.564	-2.549	-2.534	-2.521	-2.509	-2.498	-2.488	-2.478	-2.470	-2.464	-2.459	-2.454	-2.450	-2.449	-2.449	-2.451	-2.454	-2.458	-2.464	-2.471	-2.481	-2.491	-2.504	-2.518	-2.531	-2.548	-2.564	-2.582	-2.604	-2.624	-2.648	-2.670	-2.694	-2.720	-2.745	-2.772	-2.799	-2.826	-2.855	-2.885	-2.915	-2.945	-2.974	-3.004	-3.035	-3.066	-3.095	-3.126	-3.156	-3.186	-3.216	-3.246	-3.275	-3.304	-3.331	-3.359	-3.386	-3.414	-3.438	-3.464	-3.488	-3.511	-3.534	-3.555	-3.576	-3.596	-3.615	-3.632	-3.650	-3.666	-3.681	-3.695	-3.709	-3.720	-3.731	-3.741	-3.750	-3.758	-3.765	-3.771	-3.775	-3.779	-3.781	-3.782	-3.782	-3.782	-3.781	-3.779	-3.775	-3.771	-3.768	-3.761	-3.754	-3.748	-3.739	-3.730	-3.720	-3.711	-3.700	-3.689	-3.676	-3.664	-3.652	-3.639	-3.626	-3.611	-3.599	-3.584	-3.570	-3.556	-3.542	-3.529	-3.515	-3.502	-3.488	-3.475	-3.462	-3.451	-3.439	-3.428	-3.418	-3.408	-3.399	-3.390	-3.384	-3.376	-3.371	-3.365	-3.361	-3.359	-3.358	-3.358	-3.358	-3.359	-3.361	-3.365	-3.370	-3.376	-3.384	-3.391	-3.401	-3.412	-3.424	-3.436	-3.450	-3.465	-3.481	-3.498	-3.515	-3.534	-3.552	-3.574	-3.595	-3.616	-3.638	-3.661	-3.685	-3.708	-3.731	-3.755	-3.780	-3.804	-3.828	-3.852	-3.876	-3.900	-3.922	-3.946	-3.969	-3.990	-4.011	-4.031	-4.051	-4.069	-4.088	-4.104	-4.119	-4.135	-4.149	-4.160	-4.171	-4.180	-4.190	-4.196	-4.202	-4.206	-4.210	-4.211	-4.212	-4.210	-4.209	-4.204	-4.199	-4.192	-4.185	-4.175	-4.165	-4.154	-4.140	-4.128	-4.111	-4.096	-4.079	-4.061	-4.043	-4.024	-4.003	-3.984	-3.961	-3.940	-3.918	-3.896	-3.875	-3.851	-3.829	-3.806	-3.785	-3.762	-3.741	-3.720	-3.699	-3.679	-3.659	-3.640	-3.622	-3.604	-3.588	-3.570	-3.556	-3.542	-3.529	-3.518	-3.506	-3.496	-3.488	-3.481	-3.475	-3.471	-3.468	-3.465	-3.464	-3.465	-3.466	-3.469	-3.474	-3.479	-3.484	-3.491	-3.499	-3.508	-3.518	-3.529	-3.540	-3.552	-3.565	-3.579	-3.591	-3.606	-3.621	-3.635	-3.650	-3.665	-3.680	-3.695	-3.708	-3.722	-3.736	-3.749	-3.761	-3.774	-3.784	-3.795	-3.804	-3.811	-3.819	-3.824	-3.830	-3.834	-3.836	-3.836	-3.835	-3.834	-3.830	-3.826	-3.819	-3.811	-3.802	-3.791	-3.779	-3.765	-3.750	-3.734	-3.715	-3.698	-3.676	-3.655	-3.632	-3.608	-3.584	-3.558	-3.531	-3.502	-3.475	-3.446	-3.418	-3.388	-3.358	-3.328	-3.296	-3.266	-3.236	-3.206	-3.178	-3.150	-3.121	-3.092	-3.066	-3.040	-3.015	-2.991	-2.968	-2.946	-2.925	-2.906	-2.888	-2.871	-2.856	-2.842	-2.831	-2.820	-2.812	-2.805	-2.799	-2.795	-2.792	-2.792	-2.795	-2.798	-2.801	-2.808	-2.815	-2.825	-2.835	-2.846	-2.860	-2.874	-2.889	-2.906	-2.922	-2.941	-2.960	-2.980	-3.001	-3.022	-3.044	-3.065	-3.089	-3.111	-3.132	-3.154	-3.176	-3.199	-3.220	-3.240	-3.261	-3.281	-3.300	-3.318	-3.335	-3.351	-3.366	-3.381	-3.394	-3.406	-3.416	-3.425	-3.434	-3.439	-3.444	-3.448	-3.448	-3.449	-3.448	-3.444	-3.439	-3.432	-3.426	-3.416	-3.406	-3.394	-3.380	-3.366	-3.349	-3.331	-3.312	-3.292	-3.271	-3.249	-3.225	-3.201	-3.175	-3.149	-3.122	-3.095	-3.066	-3.038	-3.008	-2.978	-2.948	-2.918	-2.888	-2.858	-2.826	-2.798	-2.766	-2.738	-2.708	-2.678	-2.650	-2.621	-2.594	-2.568	-2.541	-2.516	-2.492	-2.469	-2.446	-2.424	-2.404	-2.385	-2.366	-2.350	-2.334	-2.319	-2.306	-2.294	-2.282	-2.274	-2.265	-2.259	-2.254	-2.250	-2.248	-2.245	-2.245	-2.246	-2.249	-2.252	-2.258	-2.264	-2.271	-2.279	-2.289	-2.300	-2.311	-2.322	-2.335	-2.349	-2.365	-2.379	-2.395	-2.411	-2.429	-2.446	-2.464	-2.481	-2.499	-2.516	-2.535	-2.554	-2.570	-2.588	-2.605	-2.621	-2.638	-2.654	-2.669	-2.681	-2.696	-2.709	-2.719	-2.730	-2.739	-2.746	-2.755	-2.760	-2.764	-2.768	-2.770	-2.770	-2.770	-2.766	-2.764	-2.758	-2.751	-2.744	-2.734	-2.722	-2.710	-2.696	-2.681	-2.666	-2.649	-2.630	-2.610	-2.590	-2.569	-2.546	-2.522	-2.499	-2.475	-2.450	-2.424	-2.399	-2.371	-2.346	-2.320	-2.295	-2.269	-2.244	-2.218	-2.194	-2.169	-2.148	-2.125	-2.104	-2.085	-2.065	-2.047	-2.033	-2.018	-2.004	-1.992	-1.982	-1.975	-1.968	-1.964	-1.961	-1.961	-1.962	-1.965	-1.972	-1.979	-1.989	-2.000	-2.014	-2.029	-2.047	-2.066	-2.088	-2.111	-2.138	-2.164	-2.192	-2.222	-2.255	-2.288	-2.321	-2.358	-2.394	-2.432	-2.472	-2.511	-2.552	-2.594	-2.636	-2.679	-2.721	-2.764	-2.806	-2.850	-2.892	-2.935	-2.978	-3.020	-3.060	-3.101	-3.141	-3.180	-3.219	-3.256	-3.291	-3.326	-3.361	-3.394	-3.425	-3.455	-3.482	-3.509	-3.534	-3.558	-3.580	-3.601	-3.620	-3.638	-3.652	-3.666	-3.679	-3.689	-3.699	-3.705	-3.712	-3.716	-3.720	-3.721	-3.721	-3.720	-3.719	-3.715	-3.711	-3.705	-3.699	-3.691	-3.684	-3.674	-3.665	-3.655	-3.644	-3.634	-3.621	-3.610	-3.598	-3.586	-3.575	-3.564	-3.551	-3.540	-3.529	-3.519	-3.509	-3.499	-3.489	-3.481	-3.474	-3.468	-3.461	-3.456	-3.451	-3.448	-3.446	-3.444	-3.444	-3.445	-3.446	-3.449	-3.454	-3.459	-3.464	-3.471	-3.479	-3.489	-3.499	-3.510	-3.521	-3.534	-3.548	-3.562	-3.576	-3.592	-3.610	-3.625	-3.642	-3.661	-3.680	-3.698	-3.716	-3.736	-3.754	-3.772	-3.792	-3.811	-3.829	-3.848	-3.865	-3.881	-3.899	-3.915	-3.930	-3.945	-3.959	-3.971	-3.984	-3.994	-4.004	-4.012	-4.019	-4.025	-4.030	-4.034	-4.036	-4.036	-4.035	-4.032	-4.029	-4.024	-4.016	-4.008	-3.998	-3.986	-3.971	-3.958	-3.940	-3.922	-3.901	-3.881	-3.858	-3.834	-3.808	-3.780	-3.750	-3.720	-3.689	-3.655	-3.621	-3.585	-3.549	-3.511	-3.471	-3.431	-3.391	-3.349	-3.306	-3.264	-3.220	-3.175	-3.131	-3.085	-3.039	-2.994	-2.946	-2.901	-2.854	-2.808	-2.761	-2.716	-2.670	-2.625	-2.580	-2.535	-2.491	-2.449	-2.406	-2.364	-2.325	-2.284	-2.246	-2.208	-2.171	-2.136	-2.101	-2.069	-2.036	-2.006	-1.976	-1.950	-1.922	-1.898	-1.874	-1.852	-1.831	-1.811	-1.794	-1.776	-1.761	-1.748	-1.735	-1.724	-1.712	-1.702	-1.695	-1.689	-1.682	-1.676	-1.671	-1.669	-1.666	-1.662	-1.661	-1.659	-1.659	-1.658	-1.656	-1.656	-1.655	-1.654	-1.654	-1.652	-1.650	-1.648	-1.645	-1.642	-1.639	-1.632	-1.628	-1.620	-1.612	-1.605	-1.595	-1.584	-1.572	-1.559	-1.544	-1.528	-1.510	-1.491	-1.471	-1.450	-1.428	-1.404	-1.379	-1.351	-1.324	-1.294	-1.264	-1.232	-1.200	-1.166	-1.131	-1.096	-1.059	-1.021	-0.982	-0.945	-0.905	-0.865	-0.825	-0.785	-0.744	-0.702	-0.662	-0.620	-0.580	-0.540	-0.500	-0.460	-0.420	-0.380	-0.342	-0.305	-0.268	-0.231	-0.196	-0.161	-0.129	-0.096	-0.065	-0.035	-0.006	0.021	0.048	0.072	0.096	0.118	0.139	0.158	0.176	0.192	0.209	0.222	0.235	0.246	0.255	0.264	0.271	0.278	0.281	0.285	0.286	0.288	0.289	0.288	0.285	0.281	0.276	0.271	0.266	0.259	0.251	0.242	0.234	0.222	0.214	0.204	0.191	0.180	0.169	0.156	0.144	0.131	0.119	0.105	0.092	0.081	0.069	0.056	0.045	0.032	0.021	0.011	0.001	-0.009	-0.019	-0.028	-0.035	-0.044	-0.050	-0.055	-0.060	-0.065	-0.069	-0.071	-0.072	-0.074	-0.074	-0.074	-0.071	-0.069	-0.065	-0.061	-0.056	-0.051	-0.044	-0.038	-0.029	-0.021	-0.010	-0.001	0.009	0.020	0.031	0.042	0.055	0.066	0.079	0.090	0.102	0.115	0.125	0.138	0.149	0.159	0.168	0.178	0.186	0.194	0.201	0.206	0.211	0.214	0.216	0.218	0.218	0.215	0.211	0.208	0.201	0.194	0.184	0.172	0.159	0.145	0.129	0.111	0.091	0.069	0.045	0.021	-0.006	-0.034	-0.062	-0.094	-0.128	-0.161	-0.199	-0.235	-0.274	-0.312	-0.352	-0.395	-0.438	-0.481	-0.526	-0.571	-0.618	-0.664	-0.710	-0.758	-0.805	-0.852	-0.900	-0.948	-0.996	-1.044	-1.091	-1.138	-1.185	-1.230	-1.276	-1.321	-1.365	-1.410	-1.452	-1.494	-1.535	-1.575	-1.614	-1.652	-1.690	-1.726	-1.761	-1.796	-1.829	-1.861	-1.892	-1.921	-1.950	-1.978	-2.004	-2.030	-2.055	-2.079	-2.101	-2.124	-2.145	-2.166	-2.185	-2.205	-2.224	-2.241	-2.259	-2.274	-2.291	-2.308	-2.322	-2.338	-2.352	-2.366	-2.381	-2.395	-2.410	-2.425	-2.439	-2.454	-2.469	-2.484	-2.500	-2.515	-2.531	-2.548	-2.564	-2.581	-2.599	-2.618	-2.636	-2.655	-2.674	-2.695	-2.716	-2.739	-2.760	-2.782	-2.806	-2.831	-2.856	-2.881	-2.908	-2.934	-2.960	-2.989	-3.018	-3.046	-3.076	-3.106	-3.136	-3.168	-3.200	-3.231	-3.264	-3.295	-3.329	-3.360	-3.394	-3.426	-3.460	-3.492	-3.525	-3.558	-3.591	-3.622	-3.655	-3.686	-3.718	-3.748	-3.778	-3.808	-3.836	-3.864	-3.891	-3.916	-3.942	-3.966	-3.990	-4.011	-4.032	-4.052	-4.071	-4.088	-4.104	-4.118	-4.131	-4.142	-4.152	-4.161	-4.168	-4.174	-4.178	-4.180	-4.180	-4.179	-4.175	-4.171	-4.165	-4.158	-4.148	-4.138	-4.125	-4.110	-4.095	-4.077	-4.060	-4.039	-4.018	-3.995	-3.971	-3.946	-3.920	-3.891	-3.864	-3.835	-3.804	-3.772	-3.741	-3.708	-3.675	-3.640	-3.606	-3.572	-3.538	-3.502	-3.466	-3.432	-3.396	-3.362	-3.328	-3.292	-3.259	-3.226	-3.192	-3.160	-3.130	-3.099	-3.069	-3.039	-3.011	-2.985	-2.959	-2.934	-2.911	-2.889	-2.868	-2.846	-2.829	-2.811	-2.795	-2.780	-2.766	-2.755	-2.744	-2.734	-2.728	-2.720	-2.714	-2.709	-2.705	-2.704	-2.702	-2.701	-2.701	-2.702	-2.705	-2.708	-2.711	-2.715	-2.720	-2.724	-2.729	-2.734	-2.738	-2.742	-2.749	-2.752	-2.758	-2.761	-2.765	-2.768	-2.770	-2.771	-2.772	-2.772	-2.771	-2.769	-2.766	-2.761	-2.755	-2.749	-2.740	-2.730	-2.720	-2.706	-2.694	-2.678	-2.660	-2.642	-2.622	-2.601	-2.580	-2.556	-2.530	-2.504	-2.476	-2.445	-2.415	-2.382	-2.350	-2.316	-2.281	-2.244	-2.208	-2.170	-2.131	-2.092	-2.052	-2.013	-1.971	-1.931	-1.891	-1.849	-1.808	-1.768	-1.726	-1.686	-1.646	-1.605	-1.568	-1.528	-1.490	-1.452	-1.416	-1.380	-1.345	-1.311	-1.279	-1.245	-1.215	-1.185	-1.156	-1.129	-1.102	-1.078	-1.054	-1.031	-1.009	-0.989	-0.969	-0.951	-0.935	-0.919	-0.905	-0.891	-0.879	-0.868	-0.856	-0.848	-0.839	-0.830	-0.822	-0.816	-0.811	-0.805	-0.801	-0.796	-0.792	-0.788	-0.785	-0.781	-0.779	-0.776	-0.772	-0.771	-0.768	-0.764	-0.760	-0.756	-0.752	-0.748	-0.742	-0.738	-0.731	-0.724	-0.715	-0.708	-0.699	-0.688	-0.676	-0.664	-0.652	-0.639	-0.624	-0.608	-0.591	-0.572	-0.555	-0.535	-0.514	-0.491	-0.469	-0.444	-0.419	-0.392	-0.365	-0.336	-0.308	-0.279	-0.248	-0.215	-0.182	-0.149	-0.115	-0.080	-0.045	-0.008	0.029	0.065	0.102	0.141	0.179	0.218	0.255	0.294	0.332	0.371	0.409	0.448	0.485	0.524	0.560	0.596	0.631	0.666	0.700	0.734	0.766	0.798	0.828	0.858	0.885	0.912	0.936	0.961	0.984	1.005	1.024	1.041	1.058	1.071	1.084	1.095	1.105	1.112	1.119	1.122	1.125	1.125	1.124	1.121	1.116	1.110	1.102	1.094	1.081	1.070	1.056	1.041	1.024	1.006	0.988	0.969	0.948	0.925	0.904	0.880	0.855	0.832	0.808	0.782	0.756	0.731	0.706	0.681	0.656	0.631	0.608	0.584	0.559	0.538	0.515	0.495	0.475	0.456	0.439	0.422	0.408	0.394	0.381	0.370	0.361	0.354	0.346	0.342	0.339	0.338	0.338	0.340	0.344	0.349	0.355	0.364	0.374	0.385	0.399	0.412	0.429	0.446	0.465	0.485	0.505	0.528	0.551	0.576	0.601	0.628	0.654	0.680	0.709	0.736	0.766	0.795	0.824	0.852	0.881	0.910	0.940	0.968	0.995	1.024	1.050	1.076	1.102	1.128	1.151	1.175	1.196	1.218	1.236	1.255	1.272	1.289	1.302	1.316	1.329	1.339	1.348	1.355	1.361	1.366	1.369	1.370	1.370	1.369	1.366	1.361	1.356	1.350	1.340	1.332	1.320	1.310	1.296	1.284	1.268	1.254	1.238	1.220	1.201	1.184	1.165	1.148	1.128	1.108	1.088	1.068	1.049	1.029	1.009	0.990	0.971	0.952	0.935	0.918	0.901	0.884	0.869	0.855	0.841	0.829	0.816	0.806	0.796	0.788	0.780	0.772	0.769	0.764	0.760	0.759	0.758	0.758	0.760	0.762	0.766	0.770	0.775	0.782	0.790	0.798	0.808	0.816	0.826	0.838	0.848	0.860	0.871	0.884	0.896	0.908	0.920	0.931	0.941	0.954	0.965	0.974	0.984	0.992	1.000	1.008	1.012	1.019	1.022	1.024	1.025	1.025	1.024	1.020	1.016	1.011	1.002	0.992	0.982	0.970	0.956	0.940	0.922	0.902	0.882	0.859	0.835	0.809	0.782	0.752	0.721	0.690	0.656	0.621	0.585	0.548	0.510	0.471	0.430	0.389	0.348	0.305	0.261	0.218	0.174	0.129	0.084	0.039	-0.006	-0.051	-0.098	-0.141	-0.186	-0.230	-0.272	-0.316	-0.358	-0.399	-0.440	-0.479	-0.519	-0.555	-0.594	-0.628	-0.662	-0.695	-0.728	-0.759	-0.786	-0.815	-0.840	-0.866	-0.889	-0.911	-0.931	-0.951	-0.968	-0.984	-0.999	-1.011	-1.022	-1.032	-1.042	-1.050	-1.056	-1.061	-1.064	-1.068	-1.068	-1.068	-1.066	-1.065	-1.061	-1.056	-1.051	-1.045	-1.039	-1.032	-1.024	-1.016	-1.006	-0.996	-0.988	-0.978	-0.966	-0.956	-0.945	-0.935	-0.924	-0.914	-0.902	-0.892	-0.882	-0.874	-0.864	-0.854	-0.846	-0.838	-0.831	-0.824	-0.819	-0.814	-0.809	-0.806	-0.802	-0.801	-0.800	-0.799	-0.801	-0.801	-0.804	-0.809	-0.814	-0.819	-0.824	-0.831	-0.840	-0.849	-0.859	-0.869	-0.881	-0.894	-0.906	-0.920	-0.934	-0.949	-0.965	-0.980	-0.998	-1.014	-1.031	-1.049	-1.066	-1.084	-1.101	-1.119	-1.138	-1.154	-1.171	-1.189	-1.205	-1.221	-1.236	-1.251	-1.266	-1.280	-1.292	-1.305	-1.316	-1.326	-1.336	-1.345	-1.351	-1.358	-1.364	-1.369	-1.371	-1.372	-1.374	-1.374	-1.372	-1.369	-1.365	-1.360	-1.355	-1.346	-1.339	-1.330	-1.320	-1.308	-1.295	-1.282	-1.269	-1.254	-1.238	-1.222	-1.205	-1.189	-1.170	-1.152	-1.134	-1.115	-1.095	-1.075	-1.056	-1.038	-1.019	-0.999	-0.980	-0.961	-0.944	-0.926	-0.909	-0.891	-0.874	-0.859	-0.845	-0.831	-0.818	-0.806	-0.796	-0.785	-0.776	-0.769	-0.761	-0.756	-0.751	-0.749	-0.746	-0.745	-0.746	-0.749	-0.752	-0.756	-0.762	-0.769	-0.778	-0.788	-0.799	-0.810	-0.824	-0.839	-0.854	-0.871	-0.890	-0.908	-0.928	-0.949	-0.970	-0.992	-1.016	-1.040	-1.065	-1.090	-1.116	-1.142	-1.168	-1.195	-1.222	-1.249	-1.276	-1.304	-1.331	-1.358	-1.385	-1.410	-1.436	-1.462	-1.488	-1.512	-1.536	-1.559	-1.581	-1.604	-1.624	-1.642	-1.661	-1.679	-1.696	-1.711	-1.725	-1.736	-1.748	-1.759	-1.768	-1.775	-1.780	-1.786	-1.789	-1.791	-1.791	-1.791	-1.789	-1.785	-1.780	-1.775	-1.768	-1.760	-1.750	-1.740	-1.728	-1.716	-1.701	-1.688	-1.672	-1.658	-1.640	-1.624	-1.606	-1.589	-1.571	-1.554	-1.535	-1.516	-1.499	-1.480	-1.462	-1.445	-1.426	-1.410	-1.395	-1.379	-1.364	-1.350	-1.336	-1.324	-1.312	-1.302	-1.294	-1.286	-1.280	-1.274	-1.270	-1.268	-1.265	-1.266	-1.268	-1.270	-1.275	-1.281	-1.288	-1.298	-1.306	-1.319	-1.330	-1.345	-1.361	-1.378	-1.395	-1.414	-1.434	-1.455	-1.476	-1.500	-1.524	-1.548	-1.571	-1.598	-1.624	-1.649	-1.676	-1.702	-1.729	-1.755	-1.781	-1.808	-1.834	-1.859	-1.882	-1.908	-1.931	-1.954	-1.976	-1.998	-2.016	-2.035	-2.054	-2.070	-2.085	-2.099	-2.111	-2.124	-2.132	-2.140	-2.149	-2.152	-2.156	-2.159	-2.160	-2.159	-2.156	-2.151	-2.146	-2.139	-2.129	-2.119	-2.108	-2.092	-2.079	-2.062	-2.045	-2.027	-2.007	-1.988	-1.965	-1.944	-1.919	-1.895	-1.870	-1.844	-1.819	-1.791	-1.764	-1.736	-1.709	-1.680	-1.652	-1.624	-1.595	-1.568	-1.539	-1.511	-1.482	-1.455	-1.429	-1.402	-1.376	-1.350	-1.326	-1.302	-1.280	-1.256	-1.235	-1.215	-1.195	-1.178	-1.159	-1.142	-1.128	-1.112	-1.099	-1.085	-1.075	-1.062	-1.054	-1.045	-1.038	-1.031	-1.026	-1.021	-1.019	-1.016	-1.015	-1.014	-1.014	-1.014	-1.015	-1.019	-1.021	-1.025	-1.029	-1.034	-1.039	-1.044	-1.049	-1.055	-1.061	-1.068	-1.074	-1.080	-1.088	-1.092	-1.099	-1.105	-1.110	-1.114	-1.119	-1.124	-1.128	-1.130	-1.131	-1.134	-1.135	-1.135	-1.134	-1.132	-1.130	-1.126	-1.121	-1.116	-1.110	-1.101	-1.094	-1.084	-1.072	-1.062	-1.049	-1.035	-1.019	-1.004	-0.986	-0.969	-0.950	-0.930	-0.909	-0.888	-0.865	-0.840	-0.816	-0.792	-0.766	-0.740	-0.715	-0.688	-0.660	-0.634	-0.605	-0.578	-0.550	-0.522	-0.494	-0.466	-0.440	-0.411	-0.385	-0.359	-0.332	-0.308	-0.282	-0.258	-0.235	-0.212	-0.190	-0.169	-0.149	-0.129	-0.110	-0.094	-0.078	-0.062	-0.049	-0.036	-0.024	-0.014	-0.004	0.006	0.014	0.020	0.025	0.029	0.032	0.035	0.038	0.038	0.036	0.035	0.032	0.030	0.028	0.022	0.018	0.012	0.006	0.001	-0.006	-0.011	-0.018	-0.025	-0.031	-0.039	-0.045	-0.052	-0.058	-0.064	-0.069	-0.074	-0.079	-0.081	-0.085	-0.088	-0.089	-0.090	-0.089	-0.088	-0.085	-0.081	-0.078	-0.071	-0.065	-0.056	-0.046	-0.036	-0.024	-0.011	0.004	0.019	0.036	0.055	0.074	0.095	0.118	0.141	0.165	0.191	0.219	0.248	0.276	0.306	0.338	0.370	0.401	0.436	0.470	0.505	0.541	0.576	0.614	0.651	0.689	0.726	0.764	0.802	0.840	0.879	0.916	0.954	0.992	1.030	1.066	1.102	1.139	1.174	1.209	1.244	1.278	1.310	1.341	1.372	1.404	1.432	1.461	1.489	1.515	1.540	1.564	1.588	1.609	1.630	1.649	1.668	1.685	1.701	1.715	1.730	1.741	1.754	1.764	1.774	1.781	1.789	1.795	1.800	1.804	1.808	1.809	1.811	1.811	1.811	1.810	1.809	1.806	1.802	1.800	1.795	1.791	1.785	1.781	100.000	5.000	2.000	1.000	5.000	0.000	0.000	0.000	0.000	0.000	0.000	0.000	0.000	0.000	0.000	0.000	0.000	0.000	2.796	2.772	2.751	2.730	2.710	2.691	2.671	2.654	2.636	2.621	2.605	2.591	2.578	2.565	2.554	2.542	2.532	2.525	2.516	2.510	2.504	2.500	2.495	2.491	2.489	2.486	2.486	2.486	2.488	2.489	2.490	2.492	2.498	2.500	2.505	2.510	2.516	2.522	2.529	2.535	2.541	2.550	2.558	2.565	2.572	2.580	2.589	2.598	2.605	2.612	2.621	2.629	2.638	2.644	2.652	2.659	2.668	2.674	2.680	2.686	2.692	2.698	2.704	2.709	2.712	2.718	2.721	2.725	2.730	2.732	2.735	2.738	2.740	2.741	2.744	2.746	2.748	2.749	2.750	2.751	2.752	2.752	2.754	2.754	2.755	2.755	2.758	2.758	2.759	2.760	2.761	2.762	2.764	2.765	2.769	2.771	2.774	2.778	2.781	2.785	2.789	2.795	2.800	2.805	2.811	2.818	2.825	2.831	2.840	2.849	2.858	2.866	2.876	2.888	2.898	2.909	2.920	2.932	2.945	2.958	2.970	2.984	2.996	3.011	3.025	3.040	3.054	3.069	3.084	3.098	3.112	3.128	3.141	3.156	3.170	3.185	3.198	3.212	3.226	3.240	3.252	3.266	3.278	3.290	3.301	3.314	3.324	3.334	3.345	3.354	3.364	3.371	3.380	3.388	3.395	3.401	3.409	3.414	3.418	3.424	3.428	3.430	3.432	3.435	3.438	3.439	3.440	3.440	3.441	3.440	3.439	3.438	3.435	3.432	3.430	3.428	3.424	3.420	3.416	3.411	3.408	3.401	3.396	3.391	3.385	3.379	3.372	3.365	3.359	3.352	3.346	3.338	3.331	3.324	3.316	3.309	3.302	3.295	3.286	3.280	3.272	3.265	3.258	3.251	3.244	3.236	3.230	3.222	3.215	3.210	3.204	3.198	3.191	3.184	3.179	3.174	3.169	3.164	3.159	3.155	3.151	3.146	3.142	3.140	3.138	3.134	3.131	3.129	3.128	3.125	3.124	3.122	3.120	3.120	3.119	3.118	3.118	3.118	3.118	3.116	3.116	3.115	3.115	3.115	3.114	3.112	3.111	3.111	3.110	3.109	3.108	3.105	3.102	3.099	3.098	3.094	3.090	3.085	3.079	3.074	3.068	3.061	3.054	3.046	3.038	3.029	3.019	3.009	2.999	2.988	2.975	2.962	2.949	2.934	2.920	2.905	2.890	2.874	2.858	2.839	2.822	2.804	2.785	2.766	2.748	2.728	2.708	2.688	2.666	2.646	2.626	2.605	2.584	2.565	2.542	2.522	2.502	2.482	2.461	2.442	2.422	2.404	2.384	2.366	2.348	2.330	2.314	2.296	2.280	2.265	2.250	2.235	2.220	2.208	2.195	2.182	2.170	2.159	2.149	2.138	2.129	2.120	2.111	2.102	2.095	2.088	2.080	2.075	2.069	2.064	2.058	2.052	2.049	2.044	2.040	2.035	2.033	2.029	2.025	2.021	2.019	2.016	2.011	2.009	2.006	2.002	1.999	1.996	1.992	1.989	1.984	1.980	1.975	1.971	1.965	1.960	1.955	1.949	1.942	1.936	1.929	1.921	1.914	1.906	1.898	1.889	1.879	1.869	1.859	1.849	1.838	1.826	1.815	1.802	1.790	1.776	1.764	1.750	1.736	1.722	1.708	1.692	1.678	1.661	1.646	1.630	1.614	1.598	1.580	1.565	1.549	1.531	1.514	1.496	1.480	1.462	1.445	1.429	1.411	1.395	1.378	1.362	1.345	1.329	1.312	1.296	1.281	1.266	1.250	1.236	1.221	1.208	1.194	1.180	1.166	1.154	1.141	1.130	1.119	1.108	1.096	1.085	1.076	1.066	1.056	1.049	1.039	1.031	1.022	1.016	1.008	1.001	0.995	0.986	0.981	0.975	0.969	0.962	0.958	0.951	0.945	0.939	0.932	0.928	0.921	0.915	0.910	0.904	0.896	0.889	0.882	0.875	0.868	0.859	0.851	0.842	0.834	0.824	0.814	0.802	0.791	0.779	0.768	0.755	0.741	0.728	0.712	0.698	0.681	0.666	0.649	0.631	0.612	0.595	0.575	0.555	0.535	0.515	0.492	0.472	0.450	0.426	0.404	0.380	0.356	0.332	0.308	0.282	0.260	0.235	0.209	0.184	0.160	0.135	0.110	0.086	0.061	0.038	0.014	-0.010	-0.032	-0.055	-0.076	-0.098	-0.120	-0.140	-0.159	-0.178	-0.195	-0.212	-0.228	-0.244	-0.259	-0.271	-0.284	-0.295	-0.305	-0.315	-0.324	-0.330	-0.336	-0.340	-0.344	-0.346	-0.348	-0.348	-0.348	-0.345	-0.341	-0.335	-0.331	-0.322	-0.316	-0.306	-0.296	-0.285	-0.272	-0.259	-0.245	-0.230	-0.214	-0.198	-0.179	-0.161	-0.141	-0.121	-0.100	-0.079	-0.056	-0.034	-0.010	0.014	0.038	0.061	0.086	0.111	0.138	0.164	0.189	0.215	0.241	0.268	0.294	0.320	0.346	0.371	0.398	0.424	0.449	0.475	0.500	0.525	0.550	0.574	0.599	0.622	0.645	0.669	0.691	0.712	0.735	0.755	0.776	0.796	0.816	0.835	0.854	0.872	0.890	0.906	0.924	0.940	0.956	0.972	0.988	1.001	1.015	1.030	1.042	1.056	1.069	1.081	1.094	1.105	1.118	1.129	1.140	1.151	1.161	1.172	1.184	1.194	1.205	1.215	1.226	1.236	1.248	1.258	1.269	1.279	1.290	1.301	1.312	1.324	1.335	1.345	1.358	1.369	1.380	1.394	1.405	1.416	1.430	1.441	1.455	1.468	1.481	1.494	1.506	1.520	1.534	1.546	1.560	1.574	1.586	1.600	1.615	1.628	1.641	1.654	1.669	1.681	1.694	1.706	1.720	1.731	1.744	1.758	1.768	1.780	1.792	1.802	1.814	1.824	1.835	1.845	1.854	1.865	1.874	1.882	1.890	1.899	1.906	1.912	1.920	1.928	1.934	1.939	1.945	1.950	1.956	1.960	1.964	1.969	1.972	1.976	1.979	1.982	1.985	1.988	1.989	1.991	1.992	1.994	1.995	1.996	1.996	1.998	1.999	1.998	1.999	1.999	2.000	1.999	2.000	1.999	2.000	2.000	2.000	2.000	2.000	2.000	2.001	2.002	2.002	2.004	2.005	2.006	2.007	2.010	2.013	2.015	2.018	2.021	2.026	2.030	2.035	2.039	2.045	2.051	2.058	2.064	2.071	2.080	2.088	2.096	2.105	2.115	2.126	2.135	2.148	2.159	2.170	2.182	2.196	2.209	2.222	2.236	2.250	2.264	2.278	2.292	2.308	2.321	2.338	2.351	2.368	2.382	2.396	2.411	2.428	2.441	2.456	2.469	2.484	2.498	2.510	2.524	2.536	2.549	2.561	2.571	2.584	2.594	2.604	2.614	2.624	2.632	2.640	2.649	2.656	2.664	2.671	2.678	2.682	2.689	2.694	2.698	2.702	2.706	2.711	2.715	2.719	2.721	2.724	2.726	2.729	2.732	2.734	2.736	2.738	2.740	2.742	2.745	2.746	2.749	2.751	2.752	2.755	2.759	2.760	2.762	2.765	2.769	2.771	2.774	2.779	2.781	2.785	2.789	2.792	2.796	2.800	2.805	2.809	2.814	2.819	2.822	2.828	2.834	2.839	2.842	2.849	2.854	2.860	2.865	2.870	2.876	2.881	2.886	2.892	2.898	2.904	2.908	2.914	2.919	2.924	2.930	2.935	2.940	2.945	2.950	2.954	2.960	2.965	2.969	2.972	2.978	2.981	2.986	2.990	2.995	2.999	3.002	3.006	3.010	3.014	3.016	3.020	3.022	3.026	3.029	3.031	3.034	3.036	3.039	3.041	3.044	3.046	3.048	3.049	3.051	3.054	3.054	3.056	3.058	3.059	3.059	3.060	3.061	3.062	3.061	3.062	3.062	3.062	3.062	3.061	3.061	3.061	3.059	3.059	3.056	3.056	3.054	3.052	3.050	3.048	3.046	3.044	3.041	3.038	3.035	3.032	3.029	3.025	3.022	3.019	3.014	3.010	3.006	3.002	2.996	2.992	2.988	2.984	2.978	2.972	2.968	2.962	2.958	2.952	2.948	2.941	2.936	2.931	2.926	2.920	2.915	2.910	2.906	2.900	2.895	2.890	2.886	2.881	2.876	2.872	2.868	2.864	2.860	2.855	2.850	2.848	2.844	2.840	2.836	2.832	2.829	2.826	2.822	2.820	2.816	2.814	2.810	2.806	2.802	2.800	2.796	2.792	2.789	2.785	2.781	2.778	2.774	2.769	2.762	2.759	2.754	2.748	2.741	2.735	2.728	2.720	2.712	2.705	2.696	2.688	2.678	2.668	2.658	2.646	2.635	2.624	2.611	2.598	2.585	2.571	2.556	2.542	2.526	2.511	2.495	2.479	2.462	2.446	2.429	2.411	2.395	2.376	2.359	2.340	2.322	2.304	2.286	2.268	2.251	2.232	2.215	2.198	2.180	2.162	2.145	2.130	2.114	2.098	2.081	2.066	2.051	2.038	2.024	2.010	1.998	1.985	1.972	1.962	1.951	1.940	1.931	1.921	1.912	1.904	1.896	1.888	1.881	1.875	1.868	1.862	1.858	1.852	1.848	1.844	1.840	1.836	1.834	1.831	1.828	1.825	1.822	1.821	1.819	1.816	1.814	1.812	1.811	1.809	1.806	1.804	1.802	1.800	1.798	1.795	1.791	1.788	1.784	1.781	1.776	1.772	1.766	1.762	1.756	1.750	1.744	1.736	1.729	1.721	1.712	1.704	1.695	1.685	1.675	1.664	1.652	1.641	1.630	1.618	1.606	1.592	1.579	1.564	1.550	1.536	1.521	1.508	1.491	1.475	1.461	1.445	1.430	1.414	1.399	1.382	1.366	1.351	1.336	1.321	1.306	1.291	1.278	1.264	1.250	1.238	1.225	1.214	1.201	1.191	1.181	1.171	1.164	1.155	1.148	1.141	1.136	1.132	1.128	1.124	1.122	1.121	1.121	1.121	1.122	1.124	1.128	1.130	1.135	1.140	1.146	1.154	1.161	1.170	1.179	1.189	1.199	1.210	1.221	1.234	1.245	1.259	1.272	1.285	1.299	1.314	1.328	1.342	1.358	1.372	1.388	1.402	1.418	1.434	1.448	1.462	1.476	1.492	1.506	1.520	1.532	1.546	1.560	1.572	1.585	1.598	1.609	1.620	1.631	1.641	1.650	1.660	1.669	1.676	1.685	1.691	1.699	1.705	1.711	1.716	1.721	1.726	1.729	1.732	1.735	1.739	1.740	1.741	1.742	1.744	1.744	1.742	1.742	1.741	1.740	1.738	1.735	1.732	1.730	1.725	1.721	1.718	1.712	1.708	1.702	1.696	1.691	1.685	1.678	1.671	1.665	1.658	1.651	1.644	1.634	1.626	1.619	1.610	1.601	1.592	1.585	1.576	1.568	1.560	1.551	1.541	1.535	1.526	1.518	1.510	1.502	1.495	1.488	1.481	1.475	1.469	1.462	1.459	1.452	1.449	1.445	1.441	1.439	1.438	1.435	1.434	1.434	1.432	1.434	1.435	1.438	1.439	1.441	1.445	1.448	1.451	1.456	1.461	1.466	1.471	1.478	1.484	1.491	1.496	1.504	1.510	1.519	1.525	1.532	1.540	1.546	1.552	1.560	1.566	1.572	1.579	1.584	1.589	1.594	1.598	1.601	1.602	1.606	1.608	1.608	1.609	1.609	1.606	1.605	1.602	1.598	1.594	1.588	1.582	1.575	1.568	1.559	1.550	1.540	1.530	1.518	1.506	1.492	1.480	1.465	1.450	1.435	1.419	1.404	1.388	1.370	1.354	1.336	1.319	1.300	1.282	1.264	1.245	1.228	1.210	1.192	1.174	1.156	1.139	1.121	1.104	1.086	1.069	1.054	1.038	1.021	1.006	0.991	0.976	0.962	0.949	0.936	0.924	0.911	0.900	0.889	0.879	0.868	0.859	0.850	0.840	0.831	0.824	0.816	0.810	0.802	0.796	0.790	0.785	0.779	0.775	0.770	0.765	0.761	0.758	0.754	0.750	0.749	0.745	0.741	0.740	0.738	0.735	0.734	0.731	0.729	0.728	0.725	0.724	0.722	0.722	0.720	0.720	0.719	0.718	0.718	0.716	0.716	0.715	0.715	0.712	0.714	0.712	0.712	0.711	0.711	0.711	0.711	0.710	0.710	0.710	0.710	0.710	0.710	0.710	0.711	0.712	0.712	0.712	0.714	0.714	0.715	0.716	0.718	0.718	0.719	0.720	0.722	0.724	0.725	0.728	0.730	0.731	0.735	0.736	0.739	0.742	0.744	0.748	0.751	0.754	0.759	0.761	0.765	0.770	0.775	0.780	0.785	0.789	0.794	0.800	0.806	0.811	0.818	0.825	0.831	0.839	0.845	0.852	0.860	0.869	0.876	0.885	0.894	0.902	0.911	0.921	0.930	0.940	0.951	0.960	0.971	0.982	0.992	1.004	1.016	1.026	1.038	1.051	1.062	1.075	1.088	1.101	1.112	1.126	1.140	1.152	1.165	1.179	1.192	1.205	1.219	1.231	1.245	1.259	1.271	1.285	1.298	1.310	1.322	1.334	1.346	1.359	1.370	1.381	1.392	1.402	1.412	1.422	1.432	1.441	1.450	1.459	1.465	1.474	1.480	1.486	1.492	1.498	1.502	1.508	1.510	1.514	1.518	1.520	1.521	1.524	1.524	1.525	1.525	1.524	1.524	1.522	1.521	1.519	1.516	1.514	1.512	1.508	1.505	1.501	1.499	1.494	1.490	1.486	1.482	1.479	1.474	1.470	1.465	1.461	1.458	1.454	1.450	1.445	1.441	1.439	1.435	1.431	1.428	1.425	1.422	1.420	1.418	1.415	1.414	1.412	1.410	1.409	1.408	1.408	1.406	1.406	1.405	1.405	1.405	1.404	1.404	1.404	1.404	1.404	1.404	1.404	1.404	1.404	1.402	1.402	1.401	1.401	1.400	1.399	1.399	1.398	1.396	1.395	1.394	1.391	1.390	1.389	1.386	1.384	1.382	1.380	1.378	1.375	1.372	1.371	1.369	1.366	1.364	1.361	1.359	1.356	1.355	1.352	1.351	1.350	1.349	1.348	1.348	1.348	1.348	1.348	1.348	1.349	1.350	1.352	1.354	1.356	1.360	1.364	1.368	1.372	1.376	1.381	1.388	1.394	1.400	1.409	1.415	1.422	1.431	1.440	1.449	1.458	1.466	1.476	1.486	1.496	1.508	1.518	1.529	1.539	1.549	1.560	1.571	1.581	1.592	1.604	1.614	1.624	1.634	1.644	1.654	1.662	1.672	1.681	1.689	1.698	1.705	1.712	1.720	1.728	1.732	1.739	1.744	1.749	1.754	1.758	1.761	1.764	1.766	1.769	1.770	1.770	1.771	1.771	1.771	1.769	1.768	1.764	1.762	1.759	1.755	1.750	1.745	1.740	1.734	1.729	1.721	1.714	1.706	1.699	1.689	1.680	1.670	1.660	1.650	1.638	1.626	1.614	1.601	1.589	1.574	1.560	1.545	1.530	1.515	1.499	1.481	1.465	1.448	1.430	1.411	1.392	1.374	1.355	1.335	1.314	1.294	1.272	1.251	1.230	1.209	1.185	1.164	1.140	1.118	1.094	1.071	1.046	1.024	1.000	0.975	0.951	0.926	0.902	0.880	0.855	0.832	0.809	0.785	0.761	0.739	0.716	0.694	0.671	0.649	0.629	0.608	0.588	0.568	0.549	0.530	0.511	0.494	0.478	0.461	0.446	0.430	0.416	0.402	0.391	0.378	0.368	0.356	0.348	0.339	0.330	0.322	0.316	0.310	0.305	0.301	0.296	0.295	0.292	0.290	0.290	0.290	0.290	0.291	0.292	0.295	0.296	0.300	0.302	0.308	0.311	0.315	0.320	0.326	0.330	0.336	0.342	0.348	0.352	0.359	0.364	0.370	0.374	0.380	0.384	0.389	0.392	0.396	0.399	0.402	0.405	0.406	0.408	0.409	0.409	0.406	0.406	0.402	0.401	0.398	0.391	0.386	0.380	0.372	0.365	0.355	0.345	0.335	0.324	0.310	0.298	0.282	0.268	0.251	0.235	0.218	0.199	0.180	0.160	0.139	0.118	0.096	0.074	0.052	0.029	0.006	-0.018	-0.041	-0.065	-0.090	-0.114	-0.138	-0.160	-0.185	-0.208	-0.230	-0.252	-0.275	-0.296	-0.316	-0.336	-0.355	-0.374	-0.391	-0.406	-0.421	-0.435	-0.449	-0.459	-0.469	-0.478	-0.485	-0.490	-0.494	-0.498	-0.499	-0.499	-0.498	-0.495	-0.490	-0.484	-0.476	-0.468	-0.458	-0.445	-0.432	-0.419	-0.404	-0.388	-0.370	-0.352	-0.332	-0.312	-0.291	-0.270	-0.249	-0.226	-0.204	-0.181	-0.159	-0.135	-0.112	-0.090	-0.068	-0.046	-0.025	-0.004	0.018	0.036	0.054	0.072	0.088	0.104	0.118	0.131	0.142	0.154	0.164	0.171	0.178	0.182	0.186	0.188	0.189	0.189	0.188	0.184	0.179	0.172	0.165	0.156	0.148	0.136	0.125	0.112	0.098	0.084	0.069	0.052	0.036	0.019	0.002	-0.015	-0.032	-0.050	-0.069	-0.086	-0.102	-0.120	-0.136	-0.152	-0.169	-0.184	-0.199	-0.212	-0.226	-0.238	-0.249	-0.260	-0.269	-0.278	-0.285	-0.291	-0.296	-0.300	-0.304	-0.305	-0.306	-0.306	-0.305	-0.302	-0.299	-0.295	-0.289	-0.281	-0.274	-0.266	-0.258	-0.246	-0.236	-0.224	-0.211	-0.200	-0.186	-0.172	-0.159	-0.144	-0.129	-0.112	-0.098	-0.081	-0.065	-0.049	-0.031	-0.015	0.001	0.019	0.034	0.051	0.068	0.082	0.099	0.115	0.129	0.145	0.159	0.172	0.186	0.200	0.214	0.225	0.236	0.249	0.259	0.270	0.280	0.290	0.299	0.308	0.316	0.322	0.330	0.335	0.342	0.348	0.352	0.356	0.359	0.362	0.366	0.368	0.369	0.370	0.370	0.370	0.370	0.370	0.369	0.366	0.364	0.361	0.358	0.355	0.350	0.345	0.341	0.334	0.329	0.322	0.316	0.309	0.302	0.295	0.288	0.279	0.270	0.262	0.254	0.245	0.236	0.226	0.219	0.209	0.199	0.189	0.180	0.171	0.161	0.152	0.142	0.134	0.124	0.115	0.106	0.098	0.089	0.080	0.071	0.064	0.056	0.049	0.042	0.035	0.029	0.022	0.016	0.011	0.006	0.000	-0.004	-0.008	-0.012	-0.016	-0.020	-0.022	-0.026	-0.029	-0.031	-0.034	-0.035	-0.038	-0.039	-0.041	-0.042	-0.042	-0.044	-0.046	-0.046	-0.048	-0.048	-0.050	-0.050	-0.052	-0.052	-0.054	-0.056	-0.058	-0.060	-0.062	-0.065	-0.068	-0.071	-0.075	-0.079	-0.082	-0.088	-0.092	-0.099	-0.104	-0.109	-0.116	-0.124	-0.131	-0.140	-0.149	-0.158	-0.169	-0.179	-0.190	-0.201	-0.214	-0.226	-0.239	-0.252	-0.266	-0.281	-0.296	-0.311	-0.326	-0.342	-0.360	-0.376	-0.392	-0.410	-0.429	-0.446	-0.464	-0.481	-0.501	-0.519	-0.538	-0.555	-0.574	-0.591	-0.609	-0.626	-0.645	-0.662	-0.678	-0.695	-0.710	-0.726	-0.740	-0.755	-0.768	-0.780	-0.792	-0.804	-0.815	-0.824	-0.832	-0.839	-0.846	-0.851	-0.856	-0.859	-0.861	-0.862	-0.862	-0.862	-0.861	-0.856	-0.852	-0.846	-0.840	-0.832	-0.822	-0.812	-0.801	-0.789	-0.775	-0.761	-0.745	-0.729	-0.711	-0.694	-0.674	-0.654	-0.632	-0.611	-0.589	-0.568	-0.544	-0.520	-0.496	-0.470	-0.445	-0.420	-0.395	-0.369	-0.341	-0.316	-0.290	-0.264	-0.239	-0.211	-0.186	-0.160	-0.135	-0.111	-0.085	-0.061	-0.038	-0.015	0.009	0.031	0.052	0.074	0.094	0.115	0.134	0.152	0.171	0.189	0.205	0.220	0.236	0.250	0.264	0.276	0.289	0.300	0.311	0.321	0.331	0.339	0.348	0.356	0.364	0.370	0.376	0.382	0.388	0.392	0.398	0.401	0.405	0.408	0.410	0.412	0.415	0.416	0.419	0.421	0.422	0.424	0.425	0.426	0.429	0.429	0.430	0.431	0.432	0.434	0.435	0.436	0.438	0.439	0.441	0.442	0.445	0.446	0.449	0.450	0.452	0.455	0.456	0.459	0.462	0.464	0.468	0.470	0.472	0.475	0.479	0.481	0.484	0.488	0.491	0.492	0.496	0.500	0.502	0.504	0.507	0.510	0.512	0.514	0.516	0.519	0.519	0.520	0.521	0.522	0.522	0.522	0.522	0.521	0.520	0.519	0.518	0.516	0.512	0.510	0.507	0.504	0.499	0.494	0.489	0.484	0.479	0.472	0.465	0.459	0.451	0.442	0.436	0.428	0.418	0.409	0.400	0.390	0.380	0.370	0.360	0.350	0.339	0.329	0.318	0.308	0.298	0.286	0.276	0.265	0.255	0.244	0.235	0.225	0.215	0.206	0.198	0.189	0.180	0.174	0.165	0.159	0.152	0.145	0.141	0.136	0.131	0.128	0.125	0.121	0.120	0.119	0.118	0.118	0.118	0.120	0.121	0.124	0.126	0.130	0.134	0.139	0.144	0.149	0.155	0.160	0.166	0.174	0.181	0.189	0.195	0.202	0.210	0.218	0.225	0.232	0.241	0.249	0.255	0.262	0.269	0.275	0.281	0.286	0.292	0.296	0.301	0.305	0.308	0.310	0.311	0.312	0.312	0.311	0.310	0.309	0.305	0.301	0.296	0.291	0.285	0.278	0.269	0.261	0.251	0.241	0.230	0.218	0.206	0.192	0.178	0.164	0.149	0.132	0.115	0.099	0.081	0.064	0.045	0.028	0.008	-0.010	-0.030	-0.049	-0.070	-0.089	-0.109	-0.130	-0.149	-0.169	-0.188	-0.208	-0.226	-0.246	-0.265	-0.284	-0.301	-0.319	-0.336	-0.354	-0.371	-0.388	-0.401	-0.418	-0.431	-0.445	-0.459	-0.471	-0.484	-0.495	-0.506	-0.515	-0.525	-0.532	-0.541	-0.548	-0.555	-0.560	-0.565	-0.568	-0.571	-0.574	-0.575	-0.575	-0.575	-0.574	-0.572	-0.570	-0.566	-0.562	-0.558	-0.551	-0.545	-0.538	-0.530	-0.520	-0.510	-0.500	-0.489	-0.478	-0.465	-0.452	-0.441	-0.428	-0.412	-0.398	-0.382	-0.368	-0.351	-0.336	-0.320	-0.304	-0.286	-0.271	-0.255	-0.239	-0.222	-0.206	-0.191	-0.175	-0.160	-0.146	-0.132	-0.118	-0.105	-0.092	-0.081	-0.070	-0.059	-0.049	-0.040	-0.032	-0.025	-0.020	-0.014	-0.010	-0.008	-0.004	-0.004	-0.002	-0.005	-0.006	-0.010	-0.014	-0.019	-0.025	-0.032	-0.041	-0.050	-0.060	-0.071	-0.082	-0.095	-0.110	-0.124	-0.139	-0.154	-0.170	-0.186	-0.205	-0.222	-0.240	-0.258	-0.276	-0.296	-0.315	-0.334	-0.352	-0.371	-0.391	-0.409	-0.428	-0.445	-0.464	-0.480	-0.496	-0.514	-0.530	-0.545	-0.559	-0.572	-0.586	-0.599	-0.610	-0.621	-0.631	-0.640	-0.649	-0.655	-0.661	-0.666	-0.671	-0.675	-0.678	-0.680	-0.680	-0.680	-0.679	-0.676	-0.674	-0.670	-0.665	-0.660	-0.652	-0.646	-0.638	-0.630	-0.620	-0.611	-0.600	-0.589	-0.576	-0.564	-0.550	-0.538	-0.524	-0.509	-0.494	-0.479	-0.464	-0.448	-0.431	-0.415	-0.399	-0.381	-0.366	-0.349	-0.331	-0.315	-0.299	-0.280	-0.262	-0.246	-0.229	-0.211	-0.195	-0.178	-0.161	-0.144	-0.126	-0.110	-0.092	-0.076	-0.060	-0.044	-0.025	-0.009	0.008	0.024	0.041	0.058	0.075	0.091	0.108	0.125	0.142	0.160	0.176	0.195	0.212	0.231	0.250	0.268	0.286	0.306	0.325	0.345	0.364	0.385	0.405	0.426	0.448	0.469	0.491	0.512	0.535	0.558	0.580	0.604	0.628	0.651	0.676	0.700	0.725	0.750	0.774	0.800	0.825	0.850	0.876	0.901	0.928	0.952	0.978	1.004	1.030	1.056	1.080	1.105	1.130	1.156	1.180	1.205	1.229	1.254	1.278	1.300	1.324	1.346	1.369	1.392	1.414	1.435	1.456	1.475	1.496	1.516	1.535	1.555	1.572	1.591	1.608	1.624	1.641	1.658	1.672	1.689	1.704	1.718	1.731	1.745	1.758	1.771	1.784	1.795	1.806	1.818	1.829	1.839	1.849	1.859	1.868	1.876	1.886	1.894	1.901	1.909	1.918	1.924	1.931	1.939	1.945	1.950	1.958	1.962	1.968	1.975	1.980	1.985	1.990	1.995	2.001	2.005	2.011	2.015	2.021	2.026	2.031	2.036	2.041	2.046	2.052	2.058	2.064	2.070	2.076	2.082	2.089	2.096	2.102	2.110	2.118	2.126	2.134	2.144	2.154	2.161	2.171	2.182	2.194	2.204	2.216	2.228	2.239	2.252	2.265	2.278	2.292	2.306	2.321	2.335	2.350	2.365	2.379	2.395	2.411	2.425	2.441	2.458	2.472	2.488	2.504	2.518	2.534	2.548	2.561	2.575	2.589	2.602	2.615	2.626	2.636	2.648	2.656	2.666	2.674	2.680	2.686	2.691	2.695	2.698	2.699	2.699	2.699	2.695	2.692	2.689	2.682	2.676	2.668	2.658	2.648	2.636	2.624	2.609	2.594	2.578	2.561	2.542	2.522	2.502	2.481	2.459	2.436	2.412	2.389	2.365	2.339	2.314	2.288	2.262	2.235	2.209	2.182	2.158	2.130	2.105	2.080	2.055	2.030	2.007	1.984	1.961	1.940	1.920	1.899	1.880	1.862	1.845	1.830	1.815	1.801	1.790	1.780	1.769	1.761	1.755	1.749	1.744	1.741	1.739	1.739	1.739	1.741	1.744	1.748	1.752	1.759	1.766	1.774	1.784	1.792	1.804	1.815	1.826	1.840	1.852	1.866	1.880	1.895	1.910	1.925	1.939	1.955	1.970	1.985	1.999	2.015	2.030	2.045	2.059	2.072	2.086	2.099	2.112	2.124	2.135	2.146	2.156	2.166	2.176	2.184	2.192	2.199	2.205	2.210	2.214	2.218	2.220	2.222	2.225	2.225	2.224	2.224	2.221	2.219	2.215	2.210	2.205	2.199	2.191	2.185	2.176	2.168	2.156	2.146	2.135	2.122	2.110	2.096	2.082	2.068	2.052	2.036	2.019	2.002	1.984	1.966	1.948	1.929	1.910	1.889	1.869	1.849	1.828	1.808	1.788	1.765	1.744	1.722	1.700	1.679	1.658	1.635	1.614	1.591	1.570	1.549	1.529	1.506	1.486	1.466	1.446	1.426	1.408	1.389	1.369	1.351	1.335	1.316	1.299	1.284	1.268	1.252	1.236	1.222	1.208	1.195	1.181	1.168	1.154	1.141	1.129	1.118	1.105	1.094	1.081	1.070	1.058	1.046	1.034	1.021	1.010	0.998	0.984	0.971	0.959	0.944	0.930	0.914	0.899	0.882	0.865	0.848	0.830	0.811	0.790	0.769	0.749	0.725	0.701	0.676	0.652	0.625	0.598	0.570	0.540	0.510	0.478	0.445	0.412	0.378	0.342	0.306	0.270	0.232	0.192	0.154	0.114	0.074	0.032	-0.010	-0.051	-0.094	-0.136	-0.180	-0.224	-0.268	-0.310	-0.354	-0.398	-0.440	-0.484	-0.526	-0.570	-0.612	-0.652	-0.694	-0.735	-0.776	-0.814	-0.854	-0.891	-0.929	-0.964	-0.999	-1.034	-1.066	-1.099	-1.129	-1.159	-1.188	-1.215	-1.241	-1.266	-1.290	-1.312	-1.334	-1.354	-1.374	-1.390	-1.408	-1.421	-1.436	-1.448	-1.460	-1.470	-1.479	-1.488	-1.495	-1.501	-1.506	-1.510	-1.515	-1.518	-1.518	-1.520	-1.520	-1.519	-1.519	-1.518	-1.516	-1.514	-1.511	-1.510	-1.508	-1.505	-1.502	-1.501	-1.499	-1.496	-1.495	-1.494	-1.494	-1.494	-1.494	-1.495	-1.496	-1.499	-1.501	-1.505	-1.511	-1.516	-1.522	-1.531	-1.540	-1.550	-1.561	-1.574	-1.586	-1.601	-1.616	-1.632	-1.651	-1.670	-1.690	-1.710	-1.732	-1.758	-1.781	-1.806	-1.832	-1.861	-1.890	-1.919	-1.949	-1.980	-2.011	-2.044	-2.078	-2.110	-2.145	-2.180	-2.215	-2.250	-2.286	-2.322	-2.359	-2.395	-2.430	-2.466	-2.502	-2.539	-2.575	-2.610	-2.645	-2.680	-2.714	-2.748	-2.781	-2.812	-2.845	-2.876	-2.906	-2.938	-2.966	-2.994	-3.021	-3.048	-3.074	-3.099	-3.124	-3.146	-3.169	-3.190	-3.211	-3.231	-3.251	-3.269	-3.286	-3.304	-3.319	-3.335	-3.350	-3.362	-3.375	-3.388	-3.400	-3.411	-3.421	-3.431	-3.441	-3.450	-3.459	-3.466	-3.474	-3.481	-3.489	-3.494	-3.500	-3.505	-3.511	-3.516	-3.520	-3.525	-3.529	-3.532	-3.536	-3.539	-3.542	-3.545	-3.548	-3.551	-3.554	-3.555	-3.556	-3.559	-3.561	-3.562	-3.565	-3.565	-3.566	-3.569	-3.570	-3.570	-3.571	-3.572	-3.574	-3.575	-3.575	-3.576	-3.578	-3.579	-3.580	-3.581	-3.582	-3.584	-3.586	-3.588	-3.589	-3.590	-3.591	-3.592	-3.595	-3.596	-3.598	-3.600	-3.602	-3.605	-3.608	-3.610	-3.612	-3.615	-3.616	-3.620	-3.622	-3.625	-3.628	-3.630	-3.632	-3.635	-3.638	-3.639	-3.641	-3.642	-3.644	-3.645	-3.645	-3.645	-3.645	-3.644	-3.642	-3.641	-3.638	-3.636	-3.632	-3.629	-3.622	-3.616	-3.610	-3.602	-3.595	-3.585	-3.576	-3.565	-3.552	-3.541	-3.526	-3.512	-3.498	-3.480	-3.464	-3.444	-3.426	-3.406	-3.384	-3.361	-3.339	-3.315	-3.291	-3.266	-3.240	-3.214	-3.188	-3.159	-3.131	-3.101	-3.072	-3.042	-3.012	-2.982	-2.952	-2.922	-2.891	-2.860	-2.829	-2.799	-2.768	-2.738	-2.708	-2.679	-2.649	-2.619	-2.591	-2.564	-2.536	-2.509	-2.484	-2.458	-2.434	-2.410	-2.388	-2.365	-2.344	-2.322	-2.304	-2.285	-2.268	-2.251	-2.235	-2.221	-2.208	-2.194	-2.182	-2.171	-2.162	-2.152	-2.144	-2.136	-2.130	-2.125	-2.119	-2.115	-2.112	-2.109	-2.108	-2.105	-2.104	-2.104	-2.104	-2.104	-2.105	-2.106	-2.109	-2.111	-2.114	-2.115	-2.119	-2.121	-2.124	-2.128	-2.130	-2.134	-2.138	-2.140	-2.142	-2.145	-2.149	-2.151	-2.152	-2.155	-2.158	-2.159	-2.160	-2.160	-2.161	-2.161	-2.162	-2.161	-2.161	-2.160	-2.159	-2.156	-2.154	-2.152	-2.149	-2.146	-2.141	-2.139	-2.134	-2.130	-2.126	-2.120	-2.116	-2.111	-2.106	-2.100	-2.095	-2.089	-2.084	-2.078	-2.072	-2.068	-2.062	-2.058	-2.052	-2.047	-2.042	-2.039	-2.035	-2.031	-2.029	-2.025	-2.022	-2.021	-2.019	-2.018	-2.018	-2.018	-2.019	-2.020	-2.021	-2.024	-2.026	-2.030	-2.034	-2.038	-2.044	-2.049	-2.055	-2.061	-2.069	-2.078	-2.085	-2.094	-2.102	-2.111	-2.121	-2.131	-2.140	-2.151	-2.162	-2.172	-2.184	-2.194	-2.205	-2.216	-2.226	-2.236	-2.246	-2.258	-2.268	-2.276	-2.285	-2.294	-2.301	-2.309	-2.315	-2.322	-2.328	-2.332	-2.335	-2.339	-2.340	-2.342	-2.344	-2.342	-2.341	-2.339	-2.336	-2.331	-2.326	-2.320	-2.312	-2.305	-2.295	-2.285	-2.274	-2.262	-2.249	-2.235	-2.219	-2.202	-2.185	-2.168	-2.150	-2.130	-2.110	-2.089	-2.068	-2.045	-2.021	-1.999	-1.975	-1.951	-1.926	-1.900	-1.875	-1.850	-1.824	-1.798	-1.771	-1.745	-1.720	-1.694	-1.668	-1.642	-1.616	-1.592	-1.568	-1.544	-1.520	-1.496	-1.474	-1.452	-1.430	-1.410	-1.390	-1.370	-1.352	-1.336	-1.319	-1.304	-1.288	-1.275	-1.261	-1.250	-1.238	-1.229	-1.220	-1.212	-1.204	-1.198	-1.194	-1.189	-1.186	-1.185	-1.184	-1.182	-1.182	-1.185	-1.186	-1.190	-1.194	-1.198	-1.202	-1.209	-1.215	-1.220	-1.228	-1.236	-1.244	-1.252	-1.260	-1.269	-1.278	-1.286	-1.296	-1.305	-1.314	-1.322	-1.331	-1.339	-1.348	-1.355	-1.364	-1.370	-1.376	-1.384	-1.390	-1.395	-1.400	-1.404	-1.408	-1.411	-1.414	-1.416	-1.416	-1.418	-1.418	-1.418	-1.418	-1.416	-1.412	-1.410	-1.408	-1.404	-1.400	-1.396	-1.391	-1.386	-1.381	-1.376	-1.370	-1.365	-1.360	-1.354	-1.348	-1.342	-1.339	-1.334	-1.329	-1.324	-1.321	-1.318	-1.314	-1.312	-1.311	-1.309	-1.310	-1.310	-1.312	-1.314	-1.316	-1.320	-1.324	-1.331	-1.338	-1.344	-1.354	-1.362	-1.374	-1.385	-1.398	-1.411	-1.426	-1.442	-1.458	-1.475	-1.494	-1.512	-1.532	-1.552	-1.574	-1.596	-1.619	-1.642	-1.668	-1.691	-1.716	-1.741	-1.768	-1.794	-1.820	-1.848	-1.874	-1.901	-1.929	-1.955	-1.984	-2.010	-2.038	-2.065	-2.092	-2.118	-2.144	-2.170	-2.196	-2.220	-2.245	-2.270	-2.294	-2.316	-2.339	-2.360	-2.381	-2.401	-2.420	-2.440	-2.456	-2.475	-2.490	-2.506	-2.519	-2.534	-2.545	-2.558	-2.566	-2.576	-2.584	-2.591	-2.596	-2.602	-2.605	-2.606	-2.609	-2.609	-2.608	-2.605	-2.602	-2.598	-2.592	-2.585	-2.576	-2.569	-2.559	-2.546	-2.535	-2.521	-2.508	-2.491	-2.475	-2.458	-2.439	-2.420	-2.400	-2.379	-2.358	-2.334	-2.311	-2.288	-2.264	-2.239	-2.215	-2.189	-2.162	-2.136	-2.110	-2.084	-2.058	-2.033	-2.005	-1.979	-1.952	-1.926	-1.901	-1.876	-1.851	-1.828	-1.804	-1.782	-1.760	-1.739	-1.718	-1.699	-1.680	-1.662	-1.645	-1.631	-1.616	-1.602	-1.590	-1.580	-1.571	-1.562	-1.555	-1.550	-1.545	-1.542	-1.540	-1.540	-1.540	-1.542	-1.545	-1.549	-1.555	-1.561	-1.570	-1.579	-1.588	-1.599	-1.610	-1.622	-1.635	-1.648	-1.664	-1.678	-1.694	-1.709	-1.725	-1.741	-1.758	-1.774	-1.790	-1.808	-1.824	-1.840	-1.856	-1.872	-1.888	-1.902	-1.918	-1.931	-1.945	-1.959	-1.971	-1.984	-1.994	-2.004	-2.014	-2.024	-2.031	-2.039	-2.045	-2.050	-2.055	-2.060	-2.062	-2.066	-2.068	-2.068	-2.068	-2.068	-2.068	-2.066	-2.064	-2.061	-2.058	-2.055	-2.050	-2.045	-2.040	-2.035	-2.029	-2.024	-2.018	-2.011	-2.006	-2.000	-1.994	-1.988	-1.981	-1.976	-1.970	-1.965	-1.960	-1.955	-1.951	-1.946	-1.944	-1.940	-1.938	-1.935	-1.932	-1.931	-1.930	-1.930	-1.929	-1.930	-1.930	-1.932	-1.932	-1.935	-1.938	-1.940	-1.944	-1.946	-1.950	-1.955	-1.959	-1.962	-1.968	-1.972	-1.976	-1.981	-1.986	-1.991	-1.996	-2.001	-2.005	-2.009	-2.013	-2.016	-2.020	-2.022	-2.025	-2.026	-2.029	-2.030	-2.030	-2.030	-2.029	-2.029	-2.026	-2.022	-2.019	-2.016	-2.010	-2.005	-1.999	-1.990	-1.982	-1.974	-1.962	-1.951	-1.940	-1.929	-1.915	-1.900	-1.886	-1.870	-1.854	-1.836	-1.818	-1.799	-1.779	-1.760	-1.739	-1.718	-1.695	-1.672	-1.649	-1.625	-1.601	-1.576	-1.551	-1.525	-1.499	-1.472	-1.445	-1.419	-1.392	-1.364	-1.336	-1.310	-1.282	-1.255	-1.228	-1.200	-1.174	-1.145	-1.120	-1.092	-1.066	-1.040	-1.015	-0.991	-0.966	-0.941	-0.918	-0.896	-0.872	-0.851	-0.830	-0.810	-0.790	-0.772	-0.754	-0.738	-0.721	-0.706	-0.692	-0.679	-0.666	-0.655	-0.644	-0.635	-0.626	-0.619	-0.614	-0.609	-0.604	-0.600	-0.599	-0.599	-0.599	-0.599	-0.600	-0.604	-0.608	-0.612	-0.618	-0.624	-0.632	-0.640	-0.649	-0.659	-0.669	-0.680	-0.692	-0.705	-0.718	-0.731	-0.746	-0.760	-0.775	-0.790	-0.806	-0.821	-0.836	-0.852	-0.870	-0.886	-0.902	-0.919	-0.935	-0.951	-0.966	-0.982	-0.998	-1.012	-1.028	-1.042	-1.055	-1.069	-1.082	-1.095	-1.108	-1.118	-1.129	-1.139	-1.149	-1.158	-1.165	-1.174	-1.180	-1.186	-1.192	-1.198	-1.201	-1.205	-1.209	-1.210	-1.212	-1.214	-1.214	-1.214	-1.214	-1.212	-1.211	-1.209	-1.208	-1.205	-1.201	-1.199	-1.195	-1.192	-1.188	-1.184	-1.180	-1.176	-1.172	-1.170	-1.166	-1.162	-1.160	-1.156	-1.154	-1.152	-1.151	-1.150	-1.150	-1.149	-1.149	-1.151	-1.152	-1.155	-1.158	-1.161	-1.166	-1.171	-1.178	-1.184	-1.190	-1.199	-1.208	-1.216	-1.228	-1.238	-1.250	-1.262	-1.275	-1.288	-1.302	-1.318	-1.331	-1.346	-1.364	-1.379	-1.395	-1.411	-1.428	-1.445	-1.462	-1.480	-1.496	-1.512	-1.530	-1.546	-1.562	-1.578	-1.591	-1.606	-1.620	-1.632	-1.645	-1.658	-1.668	-1.678	-1.686	-1.694	-1.700	-1.705	-1.709	-1.712	-1.714	-1.714	-1.714	-1.711	-1.706	-1.702	-1.696	-1.688	-1.679	-1.668	-1.656	-1.642	-1.628	-1.611	-1.594	-1.575	-1.555	-1.534	-1.511	-1.488	-1.464	-1.439	-1.412	-1.385	-1.358	-1.329	-1.300	-1.269	-1.239	-1.209	-1.178	-1.146	-1.115	-1.082	-1.051	-1.020	-0.989	-0.958	-0.925	-0.895	-0.865	-0.835	-0.806	-0.778	-0.750	-0.722	-0.696	-0.670	-0.646	-0.622	-0.600	-0.578	-0.558	-0.538	-0.519	-0.502	-0.485	-0.471	-0.456	-0.444	-0.432	-0.421	-0.412	-0.405	-0.398	-0.390	-0.385	-0.381	-0.379	-0.376	-0.375	-0.375	-0.376	-0.378	-0.380	-0.382	-0.388	-0.391	-0.396	-0.402	-0.409	-0.414	-0.421	-0.429	-0.436	-0.444	-0.452	-0.460	-0.469	-0.478	-0.486	-0.494	-0.501	-0.510	-0.518	-0.525	-0.531	-0.539	-0.545	-0.551	-0.556	-0.561	-0.566	-0.570	-0.574	-0.576	-0.578	-0.579	-0.579	-0.579	-0.579	-0.576	-0.574	-0.570	-0.565	-0.560	-0.555	-0.548	-0.540	-0.531	-0.521	-0.512	-0.500	-0.490	-0.476	-0.464	-0.450	-0.436	-0.421	-0.405	-0.389	-0.372	-0.356	-0.339	-0.321	-0.302	-0.284	-0.265	-0.246	-0.226	-0.208	-0.189	-0.169	-0.149	-0.130	-0.110	-0.091	-0.072	-0.052	-0.034	-0.015	0.002	0.020	0.038	0.054	0.071	0.088	0.102	0.118	0.132	0.146	0.161	0.174	0.186	0.199	0.209	0.220	0.230	0.240	0.249	0.256	0.265	0.272	0.280	0.286	0.292	0.299	0.302	0.308	0.312	0.316	0.320	0.322	0.326	0.329	0.330	0.332	0.335	0.336	0.338	0.339	0.341	0.341	0.342	0.342	0.344	0.344	0.345	0.345	0.348	0.349	0.349	0.350	0.351	0.351	0.352	0.354	0.354	0.356	0.356	0.358	0.360	0.361	0.364	0.365	0.368	0.370	0.372	0.375	0.376	0.380	0.382	0.386	0.390	0.392	0.396	0.400	0.404	0.408	0.412	0.418	0.421	0.426	0.432	0.438	0.444	0.448	0.454	0.460	0.466	0.472	0.479	0.486	0.492	0.500	0.506	0.515	0.522	0.529	0.536	0.544	0.552	0.560	0.568	0.575	0.584	0.591	0.600	0.608	0.615	0.622	0.629	0.636	0.644	0.652	0.659	0.664	0.671	0.678	0.682	0.688	0.694	0.699	0.704	0.706	0.710	0.714	0.718	0.720	0.721	0.724	0.725	0.725	0.725	0.726	0.726	0.725	0.724	0.722	0.720	0.719	0.716	0.714	0.710	0.706	0.702	0.699	0.695	0.691	0.686	0.682	0.678	0.674	0.669	0.664	0.659	0.655	0.650	0.645	0.641	0.636	0.632	0.629	0.625	0.621	0.616	0.612	0.611	0.608	0.604	0.601	0.600	0.598	0.595	0.592	0.591	0.590	0.589	0.589	0.588	0.588	0.586	0.585	0.585	0.585	0.585	0.585	0.586	0.586	0.586	0.586	0.586	0.588	0.588	0.588	0.589	0.588	0.589	0.588	0.589	0.589	0.588	0.586	0.586	0.584	0.584	0.581	0.580	0.578	0.574	0.571	0.568	0.562	0.559	0.554	0.549	0.542	0.536	0.530	0.524	0.515	0.506	0.498	0.488	0.479	0.468	0.456	0.445	0.432	0.420	0.406	0.392	0.379	0.364	0.348	0.331	0.315	0.298	0.281	0.264	0.245	0.226	0.208	0.189	0.170	0.151	0.131	0.111	0.092	0.072	0.054	0.034	0.015	-0.005	-0.022	-0.041	-0.059	-0.078	-0.094	-0.110	-0.125	-0.141	-0.155	-0.169	-0.182	-0.194	-0.204	-0.214	-0.224	-0.231	-0.240	-0.245	-0.251	-0.255	-0.258	-0.259	-0.259	-0.259	-0.258	-0.255	-0.250	-0.245	-0.239	-0.231	-0.224	-0.215	-0.204	-0.192	-0.180	-0.168	-0.154	-0.140	-0.125	-0.110	-0.094	-0.078	-0.060	-0.042	-0.026	-0.008	0.009	0.026	0.044	0.062	0.080	0.096	0.114	0.129	0.146	0.161	0.176	0.191	0.205	0.218	0.230	0.242	0.252	0.264	0.272	0.280	0.289	0.294	0.299	0.304	0.308	0.311	0.312	0.312	0.312	0.312	0.310	0.308	0.304	0.299	0.294	0.288	0.279	0.271	0.262	0.254	0.244	0.234	0.221	0.209	0.196	0.184	0.170	0.156	0.142	0.128	0.112	0.096	0.080	0.064	0.048	0.030	0.014	-0.004	-0.021	-0.039	-0.056	-0.075	-0.092	-0.111	-0.129	-0.148	-0.165	-0.184	-0.201	-0.220	-0.239	-0.256	-0.275	-0.292	-0.311	-0.329	-0.346	-0.364	-0.381	-0.398	-0.415	-0.431	-0.448	-0.465	-0.481	-0.498	-0.512	-0.528	-0.542	-0.558	-0.571	-0.586	-0.600	-0.615	-0.629	-0.641	-0.654	-0.668	-0.679	-0.691	-0.704	-0.716	-0.726	-0.738	-0.749	-0.760	-0.770	-0.781	-0.791	-0.801	-0.811	-0.821	-0.830	-0.839	-0.849	-0.858	-0.868	-0.876	-0.886	-0.894	-0.904	-0.912	-0.921	-0.931	-0.941	-0.950	-0.960	-0.970	-0.979	-0.990	-1.000	-1.011	-1.020	-1.031	-1.042	-1.054	-1.065	-1.078	-1.089	-1.100	-1.112	-1.125	-1.138	-1.151	-1.162	-1.176	-1.190	-1.204	-1.218	-1.232	-1.248	-1.261	-1.276	-1.290	-1.305	-1.320	-1.335	-1.350	-1.365	-1.380	-1.395	-1.410	-1.425	-1.439	-1.454	-1.469	-1.482	-1.496	-1.510	-1.524	-1.536	-1.549	-1.560	-1.571	-1.584	-1.595	-1.605	-1.614	-1.622	-1.632	-1.640	-1.648	-1.654	-1.660	-1.665	-1.670	-1.674	-1.676	-1.680	-1.681	-1.681	-1.681	-1.681	-1.680	-1.678	-1.674	-1.671	-1.666	-1.662	-1.656	-1.650	-1.642	-1.635	-1.626	-1.618	-1.609	-1.599	-1.588	-1.576	-1.565	-1.552	-1.541	-1.528	-1.515	-1.502	-1.489	-1.475	-1.460	-1.446	-1.432	-1.418	-1.404	-1.390	-1.374	-1.361	-1.346	-1.332	-1.319	-1.304	-1.290	-1.278	-1.264	-1.250	-1.239	-1.226	-1.214	-1.200	-1.189	-1.179	-1.168	-1.156	-1.145	-1.135	-1.125	-1.116	-1.105	-1.096	-1.089	-1.079	-1.070	-1.062	-1.054	-1.046	-1.039	-1.030	-1.024	-1.016	-1.008	-1.001	-0.994	-0.986	-0.979	-0.971	-0.964	-0.956	-0.949	-0.940	-0.932	-0.924	-0.915	-0.908	-0.898	-0.889	-0.879	-0.870	-0.860	-0.850	-0.839	-0.829	-0.818	-0.806	-0.794	-0.782	-0.770	-0.759	-0.745	-0.734	-0.720	-0.706	-0.692	-0.679	-0.665	-0.651	-0.639	-0.624	-0.609	-0.595	-0.580	-0.566	-0.552	-0.538	-0.524	-0.509	-0.495	-0.482	-0.468	-0.455	-0.442	-0.428	-0.415	-0.402	-0.392	-0.380	-0.369	-0.358	-0.349	-0.339	-0.330	-0.321	-0.314	-0.305	-0.299	-0.294	-0.288	-0.282	-0.280	-0.276	-0.274	-0.272	-0.272	-0.272	-0.274	-0.275	-0.278	-0.281	-0.286	-0.291	-0.298	-0.304	-0.311	-0.321	-0.330	-0.340	-0.351	-0.362	-0.374	-0.388	-0.401	-0.415	-0.430	-0.446	-0.461	-0.478	-0.495	-0.511	-0.530	-0.546	-0.565	-0.582	-0.601	-0.620	-0.639	-0.658	-0.675	-0.694	-0.711	-0.730	-0.748	-0.765	-0.782	-0.799	-0.815	-0.831	-0.848	-0.861	-0.876	-0.890	-0.902	-0.914	-0.926	-0.936	-0.948	-0.956	-0.965	-0.974	-0.981	-0.988	-0.994	-0.999	-1.002	-1.006	-1.009	-1.011	-1.014	-1.015	-1.015	-1.014	-1.014	-1.011	-1.010	-1.008	-1.004	-1.001	-0.998	-0.994	-0.989	-0.985	-0.980	-0.975	-0.970	-0.965	-0.959	-0.954	-0.948	-0.942	-0.938	-0.932	-0.928	-0.921	-0.918	-0.912	-0.908	-0.904	-0.900	-0.896	-0.892	-0.889	-0.886	-0.884	-0.881	-0.880	-0.878	-0.876	-0.875	-0.875	-0.875	-0.875	-0.875	-0.875	-0.876	-0.876	-0.879	-0.880	-0.881	-0.884	-0.885	-0.888	-0.889	-0.892	-0.895	-0.898	-0.901	-0.902	-0.906	-0.910	-0.912	-0.915	-0.918	-0.921	-0.924	-0.926	-0.929	-0.932	-0.935	-0.938	-0.940	-0.941	-0.944	-0.946	-0.948	-0.949	-0.951	-0.952	-0.952	-0.954	-0.955	-0.955	-0.955	-0.955	-0.954	-0.954	-0.954	-0.952	-0.950	-0.949	-0.948	-0.945	-0.942	-0.940	-0.936	-0.931	-0.928	-0.922	-0.919	-0.912	-0.908	-0.901	-0.894	-0.888	-0.879	-0.871	-0.862	-0.854	-0.844	-0.835	-0.825	-0.814	-0.804	-0.791	-0.781	-0.770	-0.758	-0.745	-0.731	-0.718	-0.705	-0.691	-0.679	-0.664	-0.651	-0.638	-0.624	-0.610	-0.598	-0.585	-0.571	-0.559	-0.546	-0.535	-0.524	-0.514	-0.504	-0.494	-0.484	-0.475	-0.468	-0.461	-0.454	-0.449	-0.445	-0.440	-0.438	-0.435	-0.434	-0.434	-0.435	-0.436	-0.439	-0.441	-0.446	-0.451	-0.458	-0.466	-0.472	-0.482	-0.492	-0.502	-0.515	-0.526	-0.540	-0.552	-0.566	-0.582	-0.596	-0.612	-0.629	-0.645	-0.661	-0.679	-0.695	-0.712	-0.730	-0.746	-0.764	-0.780	-0.796	-0.812	-0.829	-0.844	-0.859	-0.874	-0.889	-0.901	-0.915	-0.926	-0.938	-0.949	-0.959	-0.968	-0.976	-0.984	-0.990	-0.996	-1.001	-1.005	-1.006	-1.009	-1.010	-1.010	-1.009	-1.008	-1.004	-1.000	-0.995	-0.989	-0.984	-0.976	-0.968	-0.959	-0.948	-0.938	-0.926	-0.914	-0.902	-0.890	-0.876	-0.861	-0.846	-0.832	-0.816	-0.801	-0.784	-0.768	-0.751	-0.734	-0.716	-0.699	-0.681	-0.664	-0.646	-0.629	-0.610	-0.592	-0.575	-0.558	-0.541	-0.524	-0.506	-0.489	-0.472	-0.456	-0.440	-0.425	-0.409	-0.394	-0.379	-0.365	-0.351	-0.336	-0.324	-0.311	-0.298	-0.286	-0.274	-0.262	-0.252	-0.241	-0.231	-0.221	-0.214	-0.204	-0.196	-0.188	-0.180	-0.172	-0.165	-0.159	-0.152	-0.146	-0.140	-0.135	-0.130	-0.124	-0.119	-0.115	-0.110	-0.105	-0.101	-0.098	-0.092	-0.089	-0.085	-0.080	-0.075	-0.072	-0.068	-0.064	-0.059	-0.054	-0.050	-0.045	-0.039	-0.034	-0.028	-0.022	-0.016	-0.010	-0.004	0.004	0.010	0.019	0.026	0.035	0.042	0.051	0.062	0.071	0.081	0.091	0.102	0.114	0.125	0.138	0.149	0.161	0.174	0.185	0.199	0.212	0.226	0.240	0.252	0.266	0.281	0.296	0.309	0.324	0.338	0.354	0.368	0.381	0.398	0.411	0.425	0.440	0.454	0.468	0.482	0.496	0.509	0.522	0.535	0.549	0.560	0.574	0.586	0.598	0.610	0.621	0.631	0.644	0.654	0.665	0.675	0.685	0.695	0.704	0.714	0.724	0.732	0.742	0.751	0.761	0.771	0.781	0.790	0.799	0.809	0.819	0.828	0.839	0.848	0.859	0.870	0.880	0.891	0.904	0.915	0.928	0.941	0.954	0.968	0.982	0.996	1.011	1.028	1.044	1.060	1.078	1.096	1.114	1.134	1.152	1.172	1.194	1.214	1.238	1.260	1.281	1.306	1.329	1.354	1.379	1.404	1.431	1.458	1.485	1.511	1.540	1.568	1.596	1.626	1.655	1.685	1.715	1.746	1.776	1.808	1.840	1.871	1.902	1.936	1.968	2.000	2.033	2.065	2.098	2.131	2.164	2.198	2.230	2.262	2.295	2.329	2.360	2.392	2.425	2.455	2.488	2.519	2.549	2.580	2.609	2.638	2.668	2.695	2.722	2.749	2.775	2.801	2.825	2.849	2.872	2.894	2.915	2.936	2.955	2.972	2.991	3.006	3.022	3.038	3.050	3.062	3.074	3.084	3.094	3.100	3.108	3.114	3.119	3.122	3.125	3.128	3.130	3.130	3.129	3.128	3.126	3.124	3.120	3.118	3.112	3.108	3.102	3.098	3.092	3.086	3.079	3.072	3.066	3.060	3.054	3.046	3.040	3.035	3.030	3.022	3.019	3.014	3.009	3.006	3.001	2.999	2.998	2.995	2.994	2.994	2.994	2.994	2.995	2.998	2.999	3.002	3.005	3.009	3.014	3.019	3.024	3.030	3.036	3.042	3.050	3.056	3.062	3.070	3.079	3.085	3.092	3.099	3.106	3.112	3.119	3.125	3.130	3.135	3.140	3.145	3.149	3.150	3.154	3.154	3.155	3.155	3.154	3.152	3.150	3.146	3.142	3.138	3.131	3.124	3.116	3.108	3.096	3.085	3.074	3.061	3.049	3.034	3.018	3.002	2.984	2.966	2.948	2.929	2.909	2.886	2.866	2.844	2.821	2.796	2.772	2.748	2.722	2.698	2.670	2.645	2.618	2.590	2.562	2.534	2.506	2.476	2.448	2.418	2.389	2.359	2.329	2.298	2.268	2.238	2.206	2.175	2.144	2.114	2.081	2.050	2.019	1.988	1.955	1.924	1.892	1.861	1.830	1.798	1.766	1.735	1.704	1.674	1.642	1.611	1.581	1.551	1.521	1.491	1.461	1.431	1.402	1.375	1.346	1.320	1.292	1.266	1.241	1.216	1.191	1.169	1.145	1.122	1.101	1.080	1.060	1.041	1.022	1.005	0.988	0.972	0.956	0.941	0.928	0.916	0.904	0.892	0.882	0.872	0.864	0.855	0.849	0.841	0.835	0.830	0.826	0.821	0.819	0.815	0.811	0.809	0.808	0.806	0.804	0.804	0.804	0.802	0.801	0.801	0.800	0.800	0.799	0.798	0.796	0.795	0.794	0.791	0.789	0.786	0.782	0.779	0.775	0.770	0.766	0.760	0.754	0.748	0.741	0.732	0.724	0.718	0.706	0.698	0.689	0.678	0.668	0.656	0.645	0.634	0.621	0.610	0.598	0.585	0.572	0.560	0.548	0.535	0.522	0.511	0.499	0.488	0.475	0.465	0.455	0.444	0.435	0.425	0.416	0.409	0.401	0.394	0.388	0.382	0.378	0.372	0.369	0.368	0.366	0.365	0.364	0.365	0.366	0.369	0.372	0.375	0.379	0.385	0.390	0.398	0.404	0.411	0.421	0.430	0.440	0.449	0.459	0.470	0.480	0.491	0.504	0.515	0.528	0.539	0.551	0.562	0.575	0.588	0.599	0.610	0.621	0.632	0.642	0.654	0.662	0.672	0.681	0.689	0.696	0.704	0.710	0.716	0.720	0.726	0.729	0.731	0.735	0.736	0.736	0.736	0.735	0.734	0.731	0.728	0.725	0.720	0.715	0.710	0.704	0.696	0.689	0.681	0.671	0.662	0.654	0.644	0.634	0.622	0.612	0.602	0.590	0.580	0.569	0.558	0.545	0.534	0.522	0.512	0.501	0.491	0.480	0.470	0.461	0.451	0.442	0.435	0.426	0.420	0.412	0.408	0.401	0.398	0.394	0.391	0.389	0.388	0.388	0.386	0.388	0.390	0.394	0.396	0.401	0.408	0.412	0.420	0.428	0.436	0.446	0.456	0.466	0.479	0.491	0.502	0.516	0.530	0.544	0.560	0.575	0.590	0.606	0.622	0.640	0.656	0.672	0.690	0.708	0.724	0.741	0.759	0.775	0.792	0.809	0.824	0.840	0.855	0.869	0.884	0.898	0.910	0.922	0.934	0.945	0.955	0.965	0.972	0.980	0.988	0.994	0.999	1.004	1.008	1.011	1.014	1.014	1.015	1.015	1.014	1.011	1.010	1.008	1.004	1.000	0.995	0.989	0.982	0.978	0.971	0.964	0.955	0.948	0.940	0.932	0.922	0.915	0.906	0.898	0.889	0.881	0.872	0.865	0.856	0.849	0.840	0.832	0.825	0.819	0.811	0.806	0.800	0.794	0.790	0.785	0.781	0.778	0.775	0.772	0.770	0.769	0.769	0.768	0.769	0.769	0.770	0.772	0.774	0.778	0.781	0.785	0.789	0.795	0.799	0.806	0.812	0.820	0.826	0.834	0.842	0.850	0.860	0.869	0.879	0.888	0.899	0.909	0.920	0.932	0.944	0.955	0.966	0.979	0.991	1.002	1.016	1.028	1.040	1.054	1.068	1.080	1.091	1.105	1.116	1.130	1.141	1.154	1.165	1.176	1.188	1.198	1.208	1.218	1.228	1.235	1.242	1.251	1.258	1.265	1.270	1.275	1.280	1.284	1.288	1.290	1.290	1.292	1.292	1.291	1.289	1.286	1.284	1.280	1.275	1.269	1.264	1.258	1.249	1.242	1.234	1.224	1.214	1.204	1.192	1.182	1.171	1.161	1.149	1.138	1.126	1.114	1.104	1.092	1.081	1.070	1.059	1.049	1.040	1.030	1.021	1.012	1.005	0.999	0.992	0.986	0.982	0.979	0.975	0.972	0.972	0.971	0.972	0.974	0.976	0.980	0.984	0.989	0.995	1.001	1.009	1.018	1.026	1.038	1.048	1.059	1.070	1.082	1.096	1.109	1.122	1.136	1.150	1.164	1.179	1.191	1.206	1.221	1.234	1.248	1.261	1.274	1.286	1.298	1.310	1.321	1.332	1.341	1.351	1.359	1.368	1.374	1.380	1.385	1.390	1.394	1.396	1.399	1.400	1.400	1.400	1.398	1.395	1.392	1.389	1.385	1.379	1.374	1.368	1.360	1.352	1.344	1.335	1.328	1.316	1.306	1.296	1.286	1.275	1.265	1.252	1.242	1.231	1.220	1.209	1.198	1.186	1.175	1.165	1.155	1.144	1.134	1.124	1.114	1.106	1.096	1.089	1.080	1.072	1.065	1.059	1.051	1.046	1.040	1.034	1.030	1.025	1.021	1.018	1.014	1.010	1.008	1.006	1.005	1.002	1.001	1.001	1.001	1.001	1.001	1.001	1.002	1.005	1.006	1.009	1.010	1.014	1.016	1.020	1.024	1.028	1.032	1.036	1.042	1.046	1.052	1.059	1.065	1.071	1.079	1.086	1.094	1.101	1.111	1.120	1.129	1.139	1.149	1.158	1.169	1.180	1.191	1.202	1.212	1.225	1.238	1.249	1.262	1.275	1.288	1.301	1.314	1.326	1.339	1.352	1.365	1.378	1.391	1.404	1.415	1.428	1.439	1.450	1.462	1.472	1.484	1.492	1.502	1.511	1.519	1.528	1.534	1.541	1.548	1.552	1.556	1.560	1.564	1.565	1.566	1.568	1.569	1.566	1.565	1.564	1.560	1.556	1.551	1.546	1.540	1.532	1.525	1.518	1.509	1.499	1.490	1.479	1.468	1.456	1.445	1.432	1.420	1.408	1.395	1.381	1.369	1.355	1.341	1.329	1.315	1.302	1.289	1.276	1.264	1.251	1.239	1.228	1.216	1.205	1.194	1.184	1.175	1.165	1.156	1.149	1.140	1.134	1.129	1.122	1.116	1.112	1.109	1.105	1.102	1.100	1.100	1.098	1.098	1.098	1.098	1.099	1.100	1.102	1.104	1.106	1.109	1.112	1.115	1.119	1.122	1.126	1.130	1.134	1.138	1.141	1.145	1.149	1.152	1.155	1.159	1.161	1.164	1.165	1.168	1.169	1.170	1.170	1.169	1.169	1.168	1.165	1.164	1.160	1.155	1.151	1.146	1.140	1.132	1.126	1.119	1.109	1.100	1.091	1.080	1.069	1.058	1.045	1.032	1.020	1.006	0.992	0.978	0.962	0.948	0.932	0.916	0.901	0.885	0.870	0.854	0.838	0.822	0.808	0.792	0.778	0.762	0.748	0.734	0.721	0.708	0.695	0.684	0.672	0.661	0.651	0.642	0.634	0.626	0.620	0.614	0.610	0.605	0.601	0.599	0.598	0.595	0.595	0.596	0.599	0.600	0.604	0.608	0.611	0.616	0.622	0.629	0.636	0.644	0.652	0.660	0.670	0.679	0.689	0.699	0.709	0.720	0.730	0.739	0.750	0.760	0.770	0.780	0.791	0.800	0.810	0.818	0.828	0.836	0.844	0.851	0.859	0.865	0.871	0.876	0.881	0.886	0.890	0.892	0.895	0.898	0.899	0.900	0.901	0.900	0.899	0.899	0.898	0.895	0.892	0.890	0.886	0.882	0.879	0.875	0.871	0.865	0.861	0.856	0.851	0.846	0.841	0.836	0.831	0.828	0.824	0.819	0.815	0.811	0.808	0.805	0.804	0.801	0.800	0.799	0.798	0.798	0.798	0.799	0.800	0.802	0.806	0.810	0.814	0.819	0.824	0.829	0.835	0.844	0.851	0.859	0.869	0.878	0.888	0.898	0.909	0.920	0.931	0.945	0.958	0.970	0.982	0.996	1.010	1.025	1.039	1.054	1.068	1.082	1.098	1.112	1.126	1.141	1.158	1.171	1.186	1.201	1.215	1.229	1.244	1.258	1.270	1.284	1.298	1.310	1.321	1.335	1.345	1.356	1.368	1.379	1.389	1.399	1.409	1.418	1.425	1.434	1.441	1.449	1.455	1.462	1.469	1.474	1.479	1.482	1.488	1.491	1.495	1.499	1.501	1.504	1.505	1.508	1.508	1.509	1.510	1.510	1.509	1.509	1.508	1.508	1.506	1.505	1.504	1.501	1.500	1.499	1.495	1.494	1.490	1.489	1.486	1.484	1.481	1.480	1.476	1.475	1.472	1.472	1.470	1.470	1.469	1.468	1.468	1.469	1.469	1.470	1.471	1.474	1.476	1.480	1.484	1.489	1.494	1.499	1.506	1.514	1.522	1.531	1.540	1.551	1.561	1.574	1.585	1.599	1.612	1.626	1.641	1.659	1.674	1.691	1.709	1.728	1.745	1.765	1.785	1.804	1.824	1.845	1.865	1.886	1.908	1.929	1.949	1.970	1.991	2.011	2.033	2.052	2.072	2.091	2.110	2.128	2.146	2.162	2.180	2.195	2.209	2.224	2.236	2.249	2.261	2.271	2.281	2.290	2.298	2.304	2.310	2.312	2.316	2.319	2.320	2.321	2.320	2.319	2.316	2.314	2.309	2.304	2.299	2.291	2.284	2.276	2.268	2.259	2.249	2.239	2.229	2.218	2.208	2.196	2.186	2.174	2.162	2.152	2.141	2.130	2.119	2.110	2.100	2.090	2.081	2.072	2.065	2.059	2.052	2.045	2.041	2.038	2.034	2.030	2.029	2.029	2.029	2.030	2.031	2.034	2.038	2.044	2.049	2.055	2.062	2.071	2.080	2.090	2.101	2.112	2.125	2.138	2.151	2.165	2.181	2.196	2.212	2.229	2.244	2.261	2.279	2.296	2.312	2.330	2.348	2.365	2.382	2.399	2.416	2.432	2.449	2.465	2.480	2.496	2.509	2.524	2.536	2.548	2.559	2.570	2.579	2.588	2.595	2.601	2.608	2.612	2.615	2.618	2.619	2.619	2.618	2.615	2.612	2.608	2.602	2.596	2.588	2.579	2.569	2.559	2.546	2.534	2.520	2.504	2.488	2.471	2.454	2.436	2.419	2.399	2.378	2.358	2.338	2.316	2.294	2.272	2.250	2.228	2.205	2.181	2.159	2.135	2.114	2.091	2.068	2.046	2.025	2.004	1.982	1.962	1.941	1.922	1.904	1.885	1.869	1.851	1.835	1.820	1.805	1.791	1.778	1.765	1.754	1.744	1.734	1.725	1.716	1.710	1.702	1.699	1.694	1.690	1.686	1.684	1.684	1.682	1.682	1.685	1.688	1.690	1.694	1.698	1.702	1.708	1.715	1.721	1.729	1.738	1.748	1.756	1.766	1.776	1.788	1.799	1.810	1.822	1.835	1.848	1.861	1.874	1.888	1.901	1.915	1.930	1.944	1.958	1.972	1.986	2.001	2.015	2.030	2.044	2.058	2.072	2.086	2.099	2.111	2.125	2.138	2.150	2.162	2.174	2.184	2.195	2.205	2.215	2.225	2.234	2.242	2.249	2.256	2.264	2.269	2.274	2.279	2.282	2.288	2.290	2.292	2.295	2.298	2.298	2.299	2.299	2.298	2.298	2.296	2.295	2.292	2.291	2.288	2.285	2.281	2.279	2.275	2.271	2.269	2.264	2.260	2.258	2.252	2.250	2.246	2.242	2.239	2.236	2.234	2.231	2.229	2.228	2.225	2.224	2.224	2.222	2.222	2.222	2.225	2.225	2.228	2.229	2.231	2.234	2.236	2.240	2.244	2.249	2.254	2.259	2.264	2.270	2.275	2.281	2.288	2.294	2.301	2.306	2.314	2.321	2.328	2.334	2.340	2.348	2.354	2.360	2.366	2.372	2.379	2.384	2.389	2.394	2.399	2.402	2.408	2.411	2.414	2.416	2.420	2.421	2.422	2.424	2.424	2.425	2.425	2.424	2.422	2.421	2.420	2.416	2.414	2.411	2.408	2.402	2.399	2.394	2.389	2.384	2.378	2.371	2.365	2.359	2.351	2.345	2.338	2.330	2.321	2.314	2.305	2.298	2.289	2.281	2.274	2.265	2.258	2.249	2.241	2.232	2.225	2.218	2.210	2.202	2.196	2.190	2.184	2.178	2.172	2.168	2.162	2.159	2.155	2.151	2.150	2.149	2.146	2.146	2.146	2.148	2.149	2.150	2.152	2.156	2.161	2.166	2.171	2.178	2.186	2.194	2.201	2.211	2.221	2.231	2.242	2.255	2.269	2.281	2.295	2.309	2.325	2.340	2.355	2.370	2.388	2.404	2.420	2.438	2.454	2.471	2.488	2.505	2.521	2.538	2.552	2.570	2.585	2.600	2.614	2.628	2.640	2.652	2.665	2.678	2.686	2.696	2.705	2.714	2.721	2.726	2.732	2.736	2.740	2.742	2.744	2.744	2.744	2.742	2.741	2.738	2.732	2.729	2.722	2.716	2.710	2.701	2.694	2.684	2.674	2.664	2.652	2.641	2.631	2.619	2.608	2.594	2.582	2.570	2.558	2.545	2.532	2.521	2.509	2.498	2.485	2.474	2.462	2.451	2.441	2.431	2.422	2.412	2.405	2.398	2.390	2.382	2.376	2.370	2.365	2.361	2.356	2.352	2.350	2.346	2.345	2.342	2.341	2.341	2.340	2.341	2.341	2.341	2.342	2.342	2.345	2.346	2.348	2.350	2.351	2.352	2.355	2.356	2.359	2.361	2.362	2.365	2.366	2.368	2.369	2.370	2.371	2.371	2.372	2.372	2.372	2.374	2.372	2.371	2.371	2.370	2.369	2.366	2.364	2.361	2.359	2.356	2.352	2.349	2.345	2.341	2.336	2.331	2.326	2.321	2.315	2.309	2.304	2.298	2.290	2.284	2.276	2.269	2.261	2.254	2.246	2.238	2.229	2.221	2.211	2.204	2.194	2.185	2.176	2.166	2.158	2.148	2.139	2.129	2.119	2.110	2.101	2.091	2.082	2.072	2.064	2.055	2.045	2.036	2.027	2.021	2.013	2.004	1.998	1.990	1.984	1.978	1.971	1.966	1.961	1.958	1.952	1.950	1.946	1.945	1.942	1.942	1.944	1.942	1.945	1.948	1.951	1.954	1.960	1.965	1.971	1.979	1.988	1.996	2.007	2.019	2.030	2.044	2.058	2.072	2.088	2.104	2.121	2.140	2.160	2.180	2.201	2.222	2.246	2.269	2.292	2.318	2.342	2.368	2.394	2.422	2.449	2.476	2.505	2.534	2.562	2.591	2.620	2.649	2.679	2.708	2.736	2.766	2.796	2.824	2.852	2.880	2.909	2.935	2.962	2.989	3.014	3.040	3.064	3.088	3.110	3.134	3.154	3.176	3.195	3.215	3.234	3.251	3.269	3.284	3.299	3.314	3.326	3.340	3.351	3.364	3.374	3.384	3.392	3.401	3.409	3.418	3.422	3.430	3.436	3.442	3.448	3.452	3.458	3.461	3.468	3.472	3.478	3.482	3.486	3.491	3.498	3.502	3.509	3.515	3.521	3.529	3.538	3.545	3.554	3.562	3.574	3.585	3.596	3.609	3.621	3.635	3.650	3.665	3.680	3.696	3.714	3.732	3.752	3.772	3.792	3.814	3.836	3.858	3.882	3.905	3.930	3.955	3.980	4.005	4.031	4.060	4.085	4.112	4.141	4.168	4.196	4.224	4.252	4.279	4.308	4.335	4.362	4.391	4.418	4.445	4.471	4.498	4.524	4.549	4.574	4.599	4.622	4.646	4.669	4.691	4.712	4.732	4.754	4.774	4.792	4.810	4.826	4.844	4.860	4.874	4.889	4.902	4.915	4.928	4.939	4.949	4.959	4.966	4.975	4.984	4.989	4.996	5.001	5.006	5.010	5.012	5.015	5.018	5.020	5.021	5.021	5.021	5.021	5.020	5.020	5.019	5.015	5.014	5.011	5.009	5.006	5.004	5.001	4.998	4.995	4.991	4.989	4.986	4.984	4.980	4.978	4.975	4.972	4.970	4.969	4.966	4.966	4.965	4.964	4.964	4.964	4.964	4.964	4.965	4.966	4.968	4.969	4.971	4.975	4.978	4.980	4.984	4.988	4.991	4.995	5.000	5.004	5.009	5.015	5.019	5.024	5.029	5.034	5.039	5.044	5.049	5.052	5.058	5.061	5.065	5.068	5.071	5.074	5.076	5.078	5.079	5.080	5.079	5.079	5.078	5.075	5.072	5.069	5.064	5.059	5.054	5.046	5.038	5.029	5.020	5.009	4.998	4.986	4.971	4.958	4.942	4.926	4.909	4.891	4.872	4.854	4.834	4.811	4.790	4.768	4.744	4.720	4.695	4.670	4.644	4.618	4.590	4.564	4.535	4.508	4.479	4.450	4.421	4.392	4.364	4.335	4.305	4.276	4.246	4.219	4.189	4.161	4.132	4.105	4.077	4.050	4.024	3.999	3.972	3.949	3.925	3.901	3.878	3.856	3.836	3.815	3.796	3.776	3.760	3.742	3.726	3.711	3.698	3.684	3.671	3.660	3.649	3.640	3.631	3.624	3.616	3.610	3.606	3.601	3.599	3.595	3.594	3.592	3.592	3.592	3.594	3.595	3.598	3.600	3.604	3.608	3.612	3.618	3.622	3.628	3.634	3.639	3.644	3.651	3.656	3.664	3.670	3.676	3.684	3.690	3.696	3.701	3.708	3.714	3.719	3.724	3.729	3.732	3.738	3.741	3.744	3.748	3.750	3.751	3.754	3.755	3.756	3.756	3.758	3.758	3.756	3.756	3.755	3.754	3.752	3.751	3.750	3.748	3.745	3.742	3.740	3.739	3.736	3.732	3.730	3.729	3.726	3.725	3.724	3.722	3.721	3.721	3.721	3.722	3.722	3.725	3.726	3.729	3.732	3.736	3.741	3.746	3.751	3.759	3.766	3.774	3.782	3.792	3.802	3.812	3.824	3.836	3.850	3.865	3.879	3.894	3.909	3.925	3.942	3.960	3.979	3.996	4.015	4.034	4.054	4.072	4.093	4.111	4.132	4.151	4.171	4.190	4.210	4.229	4.249	4.266	4.285	4.302	4.319	4.336	4.351	4.368	4.382	4.396	4.409	4.420	4.431	4.442	4.452	4.461	4.469	4.475	4.481	4.486	4.491	4.494	4.496	4.498	4.498	4.498	4.496	4.492	4.490	4.486	4.481	4.475	4.469	4.462	4.455	4.446	4.438	4.429	4.420	4.410	4.400	4.390	4.379	4.368	4.356	4.345	4.332	4.322	4.311	4.299	4.289	4.278	4.266	4.256	4.246	4.235	4.226	4.216	4.208	4.200	4.191	4.184	4.176	4.170	4.164	4.158	4.152	4.148	4.142	4.139	4.136	4.132	4.131	4.129	4.128	4.126	4.125	4.126	4.125	4.126	4.126	4.128	4.129	4.130	4.132	4.135	4.136	4.139	4.141	4.144	4.148	4.150	4.152	4.156	4.159	4.162	4.164	4.168	4.170	4.172	4.175	4.176	4.179	4.181	4.182	4.184	4.184	4.184	4.185	4.185	4.184	4.182	4.181	4.180	4.176	4.174	4.170	4.168	4.162	4.158	4.152	4.146	4.140	4.131	4.124	4.115	4.105	4.096	4.085	4.075	4.062	4.050	4.037	4.024	4.009	3.995	3.979	3.964	3.946	3.929	3.911	3.894	3.875	3.856	3.835	3.816	3.796	3.774	3.754	3.732	3.710	3.688	3.665	3.642	3.621	3.598	3.575	3.552	3.529	3.506	3.484	3.460	3.438	3.415	3.392	3.371	3.350	3.329	3.308	3.288	3.268	3.249	3.229	3.210	3.192	3.175	3.158	3.141	3.125	3.110	3.095	3.081	3.068	3.054	3.042	3.030	3.019	3.009	2.998	2.990	2.980	2.971	2.964	2.958	2.950	2.942	2.936	2.931	2.928	2.922	2.918	2.912	2.909	2.905	2.901	2.899	2.895	2.892	2.890	2.888	2.884	2.881	2.879	2.876	2.874	2.870	2.868	2.864	2.860	2.856	2.852	2.849	2.842	2.838	2.834	2.826	2.821	2.815	2.808	2.801	2.794	2.785	2.778	2.768	2.759	2.749	2.739	2.728	2.716	2.704	2.692	2.680	2.666	2.654	2.640	2.625	2.611	2.596	2.580	2.565	2.549	2.532	2.516	2.499	2.482	2.465	2.448	2.430	2.411	2.394	2.376	2.358	2.340	2.321	2.304	2.286	2.269	2.251	2.234	2.216	2.199	2.182	2.165	2.149	2.134	2.118	2.102	2.088	2.072	2.058	2.044	2.031	2.019	2.007	1.995	1.982	1.972	1.962	1.952	1.944	1.935	1.928	1.920	1.914	1.906	1.901	1.895	1.890	1.886	1.881	1.878	1.874	1.871	1.869	1.868	1.865	1.864	1.862	1.861	1.859	1.858	1.858	1.856	1.855	1.855	1.852	1.851	1.850	1.849	1.848	1.845	1.844	1.840	1.838	1.834	1.830	1.825	1.820	1.815	1.809	1.801	1.795	1.788	1.779	1.769	1.759	1.749	1.738	1.724	1.712	1.699	1.682	1.669	1.652	1.635	1.618	1.600	1.581	1.561	1.541	1.521	1.500	1.479	1.456	1.434	1.411	1.389	1.364	1.340	1.318	1.292	1.269	1.245	1.221	1.196	1.174	1.151	1.126	1.104	1.082	1.060	1.039	1.019	0.998	0.979	0.960	0.942	0.925	0.909	0.895	0.880	0.868	0.855	0.845	0.835	0.828	0.820	0.814	0.809	0.805	0.804	0.802	0.801	0.804	0.806	0.811	0.816	0.822	0.831	0.840	0.850	0.862	0.875	0.889	0.904	0.921	0.938	0.955	0.975	0.995	1.016	1.038	1.061	1.085	1.109	1.134	1.160	1.186	1.212	1.240	1.268	1.295	1.324	1.354	1.382	1.412	1.442	1.472	1.501	1.532	1.562	1.591	1.622	1.652	1.682	1.711	1.741	1.771	1.799	1.829	1.856	1.885	1.912	1.940	1.966	1.994	2.020	2.045	2.070	2.095	2.120	2.144	2.166	2.190	2.212	2.234	2.255	2.275	2.296	2.316	2.335	2.354	2.371	2.390	2.408	2.424	2.440	2.455	2.471	2.486	2.500	2.515	2.529	2.542	2.555	2.569	2.581	2.592	2.605	2.616	2.629	2.639	2.650	2.661	2.671	2.681	2.692	2.702	2.712	2.721	2.731	2.741	2.750	2.760	2.770	2.780	2.789	2.799	2.808	2.816	2.826	2.835	2.845	2.854	2.862	2.872	2.881	2.890	2.900	2.909	2.918	2.926	2.935	2.945	2.954	2.962	2.970	2.979	2.988	2.995	3.004	3.011	3.019	3.025	3.034	3.040	3.046	3.052	3.059	3.065	3.071	3.076	3.081	3.085	3.090	3.095	3.099	3.102	3.106	3.109	3.111	3.114	3.116	3.120	3.121	3.122	3.124	3.125	3.126	3.126	3.128	3.128	3.129	3.128	3.128	3.128	3.128	3.128	3.126	3.126	3.125	3.125	3.124	3.124	3.122	3.121	3.121	3.121	3.121	3.120	3.121	3.120	3.120	3.121	3.121	3.121	3.122	3.124	3.124	3.125	3.128	3.129	3.131	3.132	3.135	3.138	3.140	3.145	3.148	3.151	3.156	3.160	3.164	3.170	3.174	3.180	3.185	3.191	3.198	3.204	3.211	3.218	3.224	3.231	3.239	3.246	3.256	3.264	3.271	3.280	3.289	3.298	3.306	3.315	3.325	3.334	3.342	3.352	3.361	3.371	3.380	3.390	3.399	3.409	3.419	3.428	3.438	3.446	3.455	3.464	3.474	3.482	3.491	3.500	3.509	3.518	3.525	3.534	3.541	3.549	3.556	3.565	3.571	3.579	3.586	3.592	3.600	3.606	3.612	3.619	3.625	3.630	3.636	3.641	3.646	3.651	3.658	3.662	3.666	3.671	3.676	3.681	3.685	3.690	3.692	3.696	3.700	3.705	3.709	3.711	3.715	3.718	3.720	3.724	3.728	3.730	3.732	3.735	3.738	100.000	5.000	2.000	1.000	6.000	0.000	0.000	0.000	0.000	0.000	0.000	0.000	0.000	0.000	0.000	0.000	0.000	0.000	1.231	1.224	1.215	1.208	1.200	1.192	1.185	1.178	1.170	1.162	1.156	1.149	1.141	1.135	1.129	1.121	1.115	1.109	1.101	1.096	1.090	1.084	1.079	1.072	1.068	1.062	1.056	1.051	1.046	1.042	1.038	1.034	1.029	1.025	1.020	1.016	1.012	1.010	1.005	1.001	0.998	0.995	0.991	0.989	0.985	0.982	0.979	0.978	0.974	0.971	0.969	0.965	0.964	0.961	0.959	0.955	0.954	0.951	0.949	0.946	0.944	0.942	0.940	0.938	0.935	0.934	0.931	0.929	0.928	0.926	0.924	0.922	0.920	0.919	0.918	0.918	0.916	0.915	0.914	0.914	0.912	0.911	0.912	0.911	0.912	0.911	0.911	0.912	0.912	0.914	0.915	0.916	0.918	0.919	0.920	0.924	0.925	0.928	0.930	0.932	0.936	0.940	0.942	0.946	0.950	0.954	0.956	0.961	0.966	0.970	0.974	0.979	0.984	0.989	0.994	0.999	1.005	1.010	1.016	1.020	1.026	1.031	1.038	1.042	1.048	1.054	1.059	1.064	1.068	1.071	1.076	1.081	1.086	1.089	1.094	1.096	1.101	1.104	1.108	1.110	1.112	1.115	1.118	1.119	1.120	1.121	1.122	1.124	1.124	1.124	1.124	1.124	1.124	1.124	1.122	1.122	1.120	1.120	1.118	1.116	1.114	1.111	1.109	1.106	1.104	1.101	1.099	1.096	1.094	1.091	1.088	1.084	1.081	1.079	1.075	1.072	1.070	1.065	1.062	1.060	1.058	1.054	1.051	1.048	1.045	1.042	1.040	1.038	1.035	1.032	1.030	1.029	1.026	1.025	1.022	1.021	1.020	1.019	1.018	1.018	1.015	1.015	1.014	1.014	1.012	1.012	1.011	1.011	1.011	1.012	1.011	1.012	1.012	1.012	1.014	1.014	1.014	1.015	1.015	1.016	1.016	1.018	1.018	1.018	1.019	1.020	1.019	1.020	1.020	1.021	1.021	1.021	1.021	1.020	1.019	1.019	1.016	1.016	1.014	1.012	1.010	1.006	1.004	1.001	0.998	0.992	0.988	0.982	0.976	0.970	0.964	0.958	0.950	0.941	0.932	0.924	0.914	0.904	0.892	0.882	0.870	0.858	0.845	0.831	0.818	0.804	0.789	0.774	0.759	0.742	0.728	0.710	0.694	0.676	0.659	0.642	0.625	0.608	0.590	0.572	0.555	0.538	0.520	0.502	0.485	0.469	0.452	0.436	0.420	0.406	0.390	0.376	0.361	0.349	0.336	0.324	0.312	0.301	0.291	0.284	0.275	0.266	0.260	0.255	0.249	0.246	0.241	0.240	0.238	0.236	0.236	0.238	0.239	0.241	0.244	0.248	0.252	0.258	0.262	0.269	0.276	0.284	0.291	0.299	0.308	0.316	0.325	0.335	0.344	0.355	0.364	0.374	0.384	0.394	0.404	0.414	0.424	0.432	0.442	0.451	0.461	0.470	0.478	0.486	0.492	0.500	0.507	0.512	0.519	0.525	0.529	0.532	0.535	0.539	0.541	0.542	0.544	0.544	0.545	0.545	0.544	0.541	0.540	0.536	0.534	0.529	0.525	0.519	0.514	0.507	0.501	0.494	0.488	0.479	0.470	0.461	0.451	0.442	0.432	0.421	0.411	0.400	0.390	0.379	0.366	0.354	0.342	0.330	0.318	0.305	0.291	0.280	0.266	0.254	0.240	0.226	0.214	0.200	0.188	0.174	0.161	0.149	0.136	0.122	0.110	0.098	0.085	0.072	0.061	0.049	0.038	0.026	0.014	0.004	-0.009	-0.019	-0.029	-0.040	-0.050	-0.060	-0.070	-0.080	-0.090	-0.098	-0.108	-0.115	-0.125	-0.134	-0.141	-0.150	-0.159	-0.165	-0.174	-0.181	-0.189	-0.196	-0.204	-0.212	-0.220	-0.228	-0.234	-0.241	-0.250	-0.258	-0.266	-0.274	-0.281	-0.290	-0.299	-0.306	-0.315	-0.325	-0.332	-0.341	-0.352	-0.362	-0.372	-0.382	-0.392	-0.404	-0.415	-0.426	-0.438	-0.450	-0.462	-0.475	-0.488	-0.501	-0.514	-0.528	-0.541	-0.555	-0.569	-0.584	-0.599	-0.612	-0.628	-0.642	-0.658	-0.672	-0.688	-0.702	-0.718	-0.732	-0.746	-0.762	-0.776	-0.791	-0.805	-0.819	-0.832	-0.846	-0.860	-0.871	-0.885	-0.896	-0.908	-0.918	-0.929	-0.939	-0.948	-0.956	-0.964	-0.971	-0.978	-0.984	-0.990	-0.994	-0.999	-1.001	-1.004	-1.005	-1.005	-1.006	-1.005	-1.004	-1.002	-1.000	-0.996	-0.992	-0.986	-0.981	-0.975	-0.969	-0.961	-0.952	-0.944	-0.934	-0.925	-0.914	-0.904	-0.892	-0.880	-0.868	-0.855	-0.841	-0.829	-0.815	-0.800	-0.786	-0.771	-0.756	-0.741	-0.726	-0.710	-0.695	-0.680	-0.665	-0.649	-0.632	-0.618	-0.601	-0.586	-0.570	-0.556	-0.540	-0.525	-0.510	-0.495	-0.480	-0.465	-0.451	-0.438	-0.424	-0.410	-0.396	-0.384	-0.370	-0.358	-0.345	-0.334	-0.322	-0.311	-0.300	-0.289	-0.279	-0.268	-0.259	-0.249	-0.240	-0.230	-0.221	-0.212	-0.205	-0.196	-0.190	-0.182	-0.175	-0.168	-0.161	-0.154	-0.149	-0.142	-0.136	-0.131	-0.125	-0.120	-0.115	-0.110	-0.104	-0.099	-0.094	-0.089	-0.084	-0.079	-0.074	-0.069	-0.062	-0.058	-0.052	-0.048	-0.042	-0.036	-0.030	-0.024	-0.018	-0.011	-0.005	0.002	0.010	0.016	0.024	0.031	0.040	0.048	0.056	0.064	0.072	0.082	0.091	0.100	0.110	0.120	0.130	0.140	0.150	0.160	0.171	0.181	0.192	0.202	0.214	0.224	0.235	0.248	0.258	0.269	0.279	0.290	0.302	0.312	0.322	0.334	0.344	0.355	0.365	0.375	0.385	0.395	0.404	0.414	0.424	0.434	0.444	0.451	0.460	0.469	0.479	0.488	0.496	0.502	0.511	0.519	0.528	0.535	0.542	0.550	0.558	0.565	0.572	0.580	0.588	0.595	0.601	0.609	0.616	0.624	0.631	0.638	0.645	0.652	0.660	0.666	0.674	0.681	0.689	0.696	0.704	0.711	0.719	0.726	0.734	0.742	0.750	0.759	0.768	0.775	0.784	0.792	0.800	0.809	0.818	0.828	0.836	0.845	0.854	0.865	0.875	0.884	0.894	0.904	0.915	0.926	0.936	0.948	0.959	0.970	0.982	0.995	1.006	1.019	1.032	1.046	1.058	1.071	1.085	1.100	1.114	1.128	1.142	1.158	1.171	1.188	1.201	1.218	1.232	1.249	1.264	1.280	1.296	1.312	1.328	1.342	1.359	1.374	1.389	1.405	1.420	1.434	1.449	1.464	1.476	1.490	1.504	1.516	1.529	1.541	1.552	1.564	1.575	1.585	1.595	1.604	1.614	1.621	1.630	1.636	1.644	1.650	1.656	1.661	1.666	1.671	1.675	1.678	1.681	1.684	1.686	1.688	1.690	1.690	1.691	1.691	1.691	1.690	1.690	1.689	1.689	1.688	1.686	1.684	1.682	1.681	1.679	1.678	1.674	1.671	1.670	1.666	1.664	1.661	1.659	1.655	1.652	1.649	1.646	1.642	1.640	1.638	1.634	1.631	1.626	1.624	1.619	1.615	1.611	1.608	1.602	1.599	1.594	1.590	1.585	1.580	1.575	1.570	1.565	1.560	1.552	1.548	1.541	1.534	1.528	1.521	1.515	1.508	1.500	1.491	1.485	1.476	1.469	1.459	1.451	1.442	1.432	1.424	1.415	1.406	1.396	1.386	1.376	1.366	1.356	1.346	1.335	1.326	1.315	1.305	1.294	1.284	1.274	1.262	1.252	1.241	1.231	1.221	1.210	1.200	1.190	1.179	1.169	1.160	1.151	1.141	1.131	1.122	1.114	1.105	1.096	1.088	1.079	1.072	1.064	1.056	1.049	1.042	1.035	1.029	1.021	1.015	1.010	1.004	0.999	0.995	0.990	0.985	0.980	0.975	0.972	0.969	0.965	0.962	0.960	0.956	0.954	0.951	0.950	0.948	0.946	0.945	0.944	0.942	0.942	0.941	0.940	0.940	0.940	0.939	0.939	0.939	0.939	0.940	0.940	0.940	0.941	0.941	0.941	0.942	0.944	0.944	0.944	0.946	0.948	0.946	0.949	0.949	0.949	0.950	0.951	0.951	0.951	0.952	0.952	0.952	0.952	0.952	0.951	0.951	0.951	0.951	0.950	0.948	0.946	0.945	0.944	0.941	0.940	0.938	0.935	0.932	0.929	0.925	0.921	0.916	0.914	0.909	0.904	0.899	0.894	0.888	0.881	0.875	0.869	0.862	0.855	0.848	0.840	0.832	0.824	0.815	0.806	0.798	0.789	0.779	0.770	0.760	0.751	0.741	0.732	0.722	0.712	0.702	0.692	0.684	0.675	0.665	0.655	0.648	0.639	0.630	0.621	0.612	0.605	0.599	0.592	0.585	0.579	0.574	0.569	0.564	0.560	0.558	0.554	0.551	0.550	0.549	0.548	0.548	0.548	0.549	0.550	0.552	0.555	0.558	0.561	0.566	0.570	0.576	0.582	0.588	0.595	0.601	0.610	0.616	0.626	0.635	0.642	0.652	0.661	0.671	0.681	0.692	0.701	0.711	0.721	0.734	0.742	0.754	0.764	0.775	0.785	0.796	0.805	0.815	0.825	0.835	0.845	0.852	0.862	0.870	0.879	0.886	0.894	0.900	0.906	0.912	0.919	0.924	0.929	0.932	0.935	0.939	0.942	0.944	0.945	0.946	0.948	0.948	0.948	0.948	0.945	0.944	0.942	0.940	0.936	0.934	0.929	0.926	0.921	0.916	0.911	0.908	0.901	0.896	0.890	0.885	0.879	0.874	0.866	0.861	0.855	0.850	0.845	0.839	0.834	0.829	0.824	0.820	0.815	0.812	0.809	0.806	0.804	0.802	0.800	0.800	0.799	0.800	0.800	0.802	0.805	0.806	0.810	0.814	0.819	0.822	0.828	0.834	0.840	0.848	0.855	0.862	0.871	0.880	0.890	0.899	0.910	0.920	0.930	0.941	0.952	0.964	0.976	0.986	0.999	1.011	1.021	1.034	1.045	1.056	1.068	1.078	1.089	1.099	1.110	1.120	1.130	1.139	1.148	1.156	1.164	1.172	1.179	1.185	1.191	1.196	1.202	1.206	1.211	1.215	1.218	1.220	1.221	1.224	1.224	1.225	1.225	1.225	1.222	1.221	1.220	1.218	1.214	1.211	1.209	1.205	1.200	1.196	1.191	1.186	1.182	1.176	1.170	1.165	1.159	1.152	1.148	1.140	1.134	1.128	1.121	1.115	1.108	1.101	1.094	1.088	1.081	1.074	1.068	1.060	1.054	1.048	1.039	1.032	1.025	1.019	1.012	1.005	0.999	0.992	0.985	0.979	0.970	0.964	0.958	0.951	0.944	0.938	0.930	0.924	0.916	0.911	0.904	0.899	0.891	0.886	0.879	0.874	0.866	0.861	0.856	0.851	0.845	0.840	0.836	0.831	0.828	0.824	0.820	0.818	0.814	0.811	0.808	0.805	0.804	0.801	0.800	0.799	0.799	0.799	0.798	0.798	0.798	0.798	0.799	0.799	0.801	0.801	0.804	0.805	0.808	0.809	0.811	0.812	0.815	0.818	0.820	0.822	0.825	0.826	0.829	0.830	0.832	0.835	0.836	0.838	0.839	0.840	0.841	0.840	0.841	0.841	0.840	0.840	0.839	0.836	0.835	0.832	0.830	0.828	0.824	0.820	0.816	0.812	0.806	0.801	0.795	0.790	0.784	0.776	0.770	0.762	0.755	0.748	0.739	0.731	0.722	0.714	0.705	0.696	0.688	0.678	0.669	0.660	0.649	0.640	0.630	0.620	0.610	0.600	0.590	0.580	0.570	0.560	0.550	0.540	0.529	0.519	0.507	0.499	0.488	0.478	0.466	0.456	0.445	0.435	0.425	0.414	0.404	0.391	0.380	0.370	0.359	0.348	0.336	0.325	0.312	0.301	0.289	0.275	0.264	0.251	0.238	0.226	0.212	0.200	0.186	0.172	0.159	0.145	0.130	0.116	0.102	0.086	0.072	0.059	0.042	0.029	0.014	-0.001	-0.015	-0.030	-0.045	-0.060	-0.074	-0.089	-0.102	-0.118	-0.131	-0.145	-0.159	-0.172	-0.186	-0.200	-0.212	-0.225	-0.238	-0.251	-0.262	-0.274	-0.284	-0.296	-0.306	-0.315	-0.325	-0.335	-0.342	-0.351	-0.360	-0.368	-0.375	-0.381	-0.388	-0.394	-0.399	-0.404	-0.408	-0.412	-0.416	-0.419	-0.422	-0.425	-0.426	-0.429	-0.430	-0.431	-0.431	-0.432	-0.431	-0.431	-0.430	-0.429	-0.428	-0.426	-0.422	-0.421	-0.418	-0.415	-0.411	-0.408	-0.405	-0.400	-0.396	-0.391	-0.388	-0.382	-0.378	-0.372	-0.368	-0.362	-0.356	-0.351	-0.345	-0.339	-0.332	-0.326	-0.319	-0.314	-0.308	-0.300	-0.292	-0.286	-0.279	-0.272	-0.266	-0.259	-0.251	-0.244	-0.236	-0.229	-0.222	-0.214	-0.206	-0.199	-0.191	-0.182	-0.175	-0.168	-0.160	-0.152	-0.144	-0.138	-0.129	-0.122	-0.114	-0.106	-0.100	-0.092	-0.086	-0.079	-0.072	-0.066	-0.060	-0.054	-0.049	-0.042	-0.038	-0.032	-0.029	-0.024	-0.020	-0.016	-0.014	-0.010	-0.008	-0.005	-0.004	-0.002	0.000	0.000	0.001	0.000	0.000	0.000	-0.001	-0.002	-0.005	-0.006	-0.010	-0.011	-0.015	-0.018	-0.020	-0.025	-0.029	-0.032	-0.036	-0.041	-0.045	-0.049	-0.054	-0.058	-0.061	-0.065	-0.070	-0.074	-0.079	-0.081	-0.086	-0.090	-0.094	-0.096	-0.099	-0.102	-0.105	-0.106	-0.109	-0.111	-0.112	-0.114	-0.115	-0.118	-0.118	-0.116	-0.118	-0.118	-0.116	-0.115	-0.114	-0.112	-0.111	-0.109	-0.108	-0.105	-0.104	-0.100	-0.099	-0.095	-0.094	-0.091	-0.086	-0.084	-0.082	-0.079	-0.076	-0.074	-0.070	-0.069	-0.066	-0.064	-0.061	-0.059	-0.056	-0.054	-0.052	-0.050	-0.048	-0.046	-0.042	-0.041	-0.039	-0.036	-0.035	-0.032	-0.029	-0.026	-0.024	-0.021	-0.018	-0.014	-0.010	-0.005	-0.001	0.004	0.010	0.015	0.021	0.029	0.035	0.042	0.051	0.060	0.070	0.080	0.091	0.102	0.114	0.126	0.140	0.154	0.169	0.184	0.200	0.216	0.232	0.250	0.269	0.288	0.308	0.328	0.348	0.369	0.390	0.411	0.431	0.454	0.476	0.499	0.520	0.544	0.566	0.588	0.610	0.632	0.655	0.676	0.698	0.719	0.740	0.760	0.779	0.799	0.818	0.836	0.854	0.870	0.885	0.901	0.916	0.930	0.942	0.955	0.966	0.978	0.986	0.995	1.004	1.010	1.016	1.022	1.026	1.030	1.032	1.035	1.035	1.036	1.035	1.034	1.031	1.029	1.025	1.020	1.015	1.010	1.002	0.996	0.989	0.981	0.972	0.965	0.955	0.946	0.935	0.926	0.915	0.904	0.892	0.880	0.870	0.856	0.844	0.832	0.819	0.806	0.794	0.781	0.768	0.754	0.741	0.728	0.715	0.700	0.688	0.674	0.660	0.646	0.634	0.620	0.608	0.592	0.579	0.566	0.552	0.539	0.525	0.512	0.498	0.485	0.471	0.458	0.444	0.431	0.418	0.402	0.390	0.376	0.364	0.350	0.336	0.324	0.311	0.299	0.285	0.274	0.260	0.248	0.235	0.224	0.211	0.200	0.190	0.179	0.168	0.158	0.148	0.138	0.129	0.119	0.111	0.104	0.095	0.088	0.081	0.074	0.068	0.062	0.058	0.054	0.049	0.045	0.042	0.039	0.036	0.035	0.034	0.032	0.032	0.034	0.034	0.035	0.038	0.040	0.041	0.045	0.048	0.051	0.056	0.061	0.065	0.071	0.075	0.081	0.088	0.094	0.100	0.106	0.114	0.120	0.126	0.134	0.140	0.146	0.154	0.160	0.166	0.172	0.179	0.185	0.190	0.196	0.200	0.206	0.210	0.215	0.218	0.222	0.225	0.228	0.229	0.230	0.231	0.231	0.232	0.231	0.230	0.229	0.225	0.224	0.220	0.216	0.211	0.206	0.200	0.194	0.188	0.180	0.172	0.164	0.155	0.146	0.136	0.128	0.116	0.106	0.095	0.084	0.071	0.060	0.048	0.036	0.024	0.011	0.000	-0.011	-0.024	-0.035	-0.046	-0.059	-0.069	-0.079	-0.090	-0.099	-0.108	-0.116	-0.125	-0.131	-0.138	-0.144	-0.148	-0.152	-0.155	-0.158	-0.160	-0.160	-0.159	-0.159	-0.156	-0.152	-0.149	-0.144	-0.138	-0.131	-0.122	-0.115	-0.104	-0.094	-0.084	-0.071	-0.059	-0.045	-0.031	-0.018	-0.001	0.012	0.028	0.045	0.060	0.078	0.094	0.110	0.126	0.142	0.159	0.175	0.190	0.205	0.219	0.232	0.245	0.259	0.270	0.280	0.291	0.300	0.309	0.316	0.322	0.329	0.332	0.335	0.338	0.339	0.339	0.339	0.336	0.334	0.330	0.325	0.320	0.312	0.305	0.296	0.288	0.278	0.266	0.255	0.244	0.230	0.219	0.205	0.192	0.179	0.164	0.151	0.138	0.124	0.110	0.096	0.084	0.070	0.058	0.046	0.034	0.022	0.011	0.001	-0.009	-0.018	-0.026	-0.034	-0.040	-0.046	-0.052	-0.058	-0.061	-0.064	-0.066	-0.070	-0.071	-0.072	-0.071	-0.071	-0.070	-0.068	-0.066	-0.064	-0.060	-0.058	-0.052	-0.049	-0.044	-0.040	-0.035	-0.029	-0.024	-0.019	-0.012	-0.008	-0.002	0.004	0.009	0.015	0.020	0.025	0.031	0.036	0.040	0.045	0.050	0.054	0.058	0.061	0.065	0.068	0.069	0.072	0.075	0.076	0.079	0.079	0.080	0.080	0.081	0.080	0.081	0.080	0.079	0.079	0.078	0.075	0.074	0.071	0.070	0.069	0.066	0.064	0.060	0.058	0.055	0.051	0.049	0.045	0.042	0.039	0.035	0.031	0.028	0.024	0.019	0.016	0.011	0.008	0.004	-0.001	-0.005	-0.010	-0.014	-0.019	-0.021	-0.026	-0.031	-0.035	-0.040	-0.045	-0.050	-0.054	-0.058	-0.064	-0.068	-0.071	-0.078	-0.081	-0.086	-0.090	-0.095	-0.100	-0.105	-0.109	-0.112	-0.119	-0.122	-0.128	-0.132	-0.136	-0.140	-0.145	-0.149	-0.152	-0.156	-0.161	-0.164	-0.168	-0.171	-0.175	-0.179	-0.182	-0.186	-0.189	-0.192	-0.195	-0.198	-0.201	-0.204	-0.208	-0.210	-0.212	-0.216	-0.218	-0.221	-0.224	-0.226	-0.229	-0.231	-0.234	-0.236	-0.238	-0.240	-0.242	-0.245	-0.248	-0.250	-0.252	-0.255	-0.258	-0.260	-0.262	-0.266	-0.268	-0.270	-0.274	-0.276	-0.279	-0.282	-0.285	-0.289	-0.291	-0.296	-0.299	-0.302	-0.306	-0.310	-0.314	-0.318	-0.322	-0.326	-0.331	-0.336	-0.340	-0.346	-0.350	-0.356	-0.361	-0.368	-0.372	-0.378	-0.385	-0.390	-0.396	-0.402	-0.409	-0.414	-0.420	-0.428	-0.434	-0.440	-0.446	-0.452	-0.459	-0.466	-0.472	-0.479	-0.484	-0.490	-0.496	-0.501	-0.506	-0.511	-0.516	-0.521	-0.526	-0.530	-0.535	-0.539	-0.541	-0.542	-0.546	-0.548	-0.548	-0.549	-0.550	-0.549	-0.548	-0.545	-0.544	-0.541	-0.538	-0.534	-0.529	-0.524	-0.518	-0.512	-0.505	-0.498	-0.489	-0.480	-0.470	-0.460	-0.449	-0.438	-0.426	-0.415	-0.401	-0.389	-0.375	-0.361	-0.345	-0.331	-0.316	-0.300	-0.285	-0.269	-0.254	-0.238	-0.221	-0.205	-0.188	-0.171	-0.156	-0.140	-0.122	-0.106	-0.091	-0.074	-0.058	-0.042	-0.028	-0.011	0.004	0.019	0.032	0.046	0.060	0.075	0.088	0.101	0.114	0.126	0.139	0.151	0.164	0.175	0.188	0.198	0.209	0.219	0.229	0.239	0.250	0.260	0.269	0.278	0.288	0.298	0.306	0.315	0.325	0.335	0.344	0.354	0.362	0.372	0.382	0.392	0.401	0.411	0.421	0.431	0.441	0.452	0.462	0.474	0.484	0.494	0.505	0.518	0.528	0.540	0.551	0.564	0.576	0.589	0.601	0.614	0.625	0.638	0.651	0.662	0.676	0.689	0.701	0.715	0.728	0.740	0.751	0.764	0.778	0.789	0.802	0.814	0.825	0.838	0.849	0.861	0.872	0.882	0.894	0.905	0.915	0.925	0.935	0.945	0.954	0.962	0.971	0.980	0.989	0.995	1.002	1.010	1.018	1.024	1.029	1.035	1.040	1.045	1.050	1.054	1.059	1.061	1.065	1.068	1.070	1.072	1.075	1.078	1.079	1.080	1.081	1.081	1.081	1.081	1.081	1.081	1.081	1.079	1.079	1.078	1.075	1.075	1.072	1.071	1.070	1.068	1.066	1.064	1.062	1.060	1.058	1.056	1.055	1.052	1.051	1.049	1.048	1.045	1.044	1.042	1.041	1.040	1.039	1.038	1.036	1.036	1.036	1.036	1.035	1.035	1.035	1.036	1.036	1.036	1.036	1.038	1.039	1.039	1.041	1.041	1.042	1.045	1.046	1.048	1.049	1.050	1.052	1.054	1.056	1.056	1.058	1.059	1.060	1.060	1.061	1.061	1.061	1.061	1.061	1.060	1.060	1.059	1.058	1.056	1.054	1.050	1.048	1.044	1.040	1.036	1.032	1.028	1.022	1.016	1.010	1.004	0.996	0.989	0.980	0.972	0.962	0.955	0.945	0.935	0.925	0.915	0.905	0.894	0.882	0.870	0.859	0.846	0.835	0.822	0.810	0.798	0.785	0.772	0.761	0.748	0.735	0.722	0.711	0.698	0.685	0.675	0.662	0.650	0.639	0.628	0.616	0.605	0.594	0.584	0.574	0.564	0.554	0.544	0.535	0.526	0.518	0.509	0.501	0.492	0.485	0.478	0.470	0.464	0.456	0.449	0.444	0.436	0.430	0.425	0.419	0.412	0.408	0.404	0.398	0.392	0.388	0.384	0.379	0.374	0.371	0.368	0.362	0.359	0.355	0.352	0.350	0.348	0.344	0.341	0.339	0.336	0.335	0.334	0.331	0.331	0.329	0.329	0.328	0.328	0.326	0.328	0.328	0.328	0.328	0.329	0.330	0.331	0.332	0.334	0.335	0.338	0.339	0.340	0.344	0.345	0.348	0.349	0.350	0.351	0.352	0.355	0.355	0.356	0.358	0.358	0.358	0.358	0.358	0.356	0.354	0.352	0.350	0.348	0.344	0.340	0.336	0.331	0.326	0.320	0.312	0.305	0.298	0.290	0.281	0.271	0.261	0.251	0.239	0.228	0.215	0.201	0.189	0.175	0.161	0.145	0.130	0.115	0.100	0.085	0.068	0.051	0.035	0.019	0.002	-0.014	-0.031	-0.049	-0.064	-0.080	-0.096	-0.114	-0.129	-0.144	-0.159	-0.174	-0.188	-0.201	-0.215	-0.228	-0.240	-0.251	-0.262	-0.272	-0.282	-0.292	-0.301	-0.310	-0.316	-0.322	-0.329	-0.334	-0.339	-0.342	-0.345	-0.349	-0.350	-0.350	-0.351	-0.351	-0.350	-0.348	-0.346	-0.342	-0.340	-0.335	-0.331	-0.325	-0.320	-0.314	-0.306	-0.299	-0.291	-0.284	-0.275	-0.265	-0.256	-0.246	-0.236	-0.225	-0.214	-0.202	-0.191	-0.180	-0.169	-0.158	-0.144	-0.132	-0.119	-0.106	-0.092	-0.081	-0.068	-0.052	-0.040	-0.026	-0.012	0.001	0.016	0.031	0.045	0.060	0.075	0.090	0.105	0.121	0.136	0.152	0.169	0.185	0.201	0.219	0.235	0.251	0.270	0.288	0.305	0.324	0.342	0.362	0.381	0.400	0.420	0.440	0.460	0.481	0.501	0.524	0.544	0.565	0.588	0.609	0.631	0.652	0.676	0.698	0.721	0.744	0.768	0.790	0.812	0.835	0.859	0.881	0.904	0.928	0.950	0.972	0.996	1.018	1.040	1.061	1.084	1.105	1.126	1.146	1.168	1.188	1.208	1.226	1.245	1.264	1.281	1.300	1.316	1.334	1.351	1.366	1.382	1.398	1.412	1.426	1.441	1.454	1.468	1.480	1.491	1.504	1.515	1.526	1.538	1.548	1.558	1.568	1.576	1.586	1.595	1.602	1.612	1.620	1.629	1.636	1.644	1.651	1.659	1.665	1.672	1.680	1.686	1.694	1.700	1.706	1.714	1.721	1.728	1.734	1.741	1.746	1.754	1.760	1.768	1.774	1.781	1.788	1.795	1.801	1.809	1.815	1.822	1.829	1.836	1.844	1.851	1.859	1.866	1.872	1.881	1.889	1.898	1.905	1.912	1.921	1.929	1.938	1.945	1.954	1.962	1.971	1.980	1.989	1.998	2.006	2.015	2.024	2.035	2.044	2.052	2.062	2.072	2.080	2.090	2.100	2.110	2.119	2.130	2.140	2.149	2.159	2.169	2.179	2.189	2.198	2.208	2.218	2.226	2.235	2.244	2.254	2.262	2.270	2.279	2.286	2.294	2.301	2.308	2.315	2.321	2.328	2.332	2.338	2.342	2.346	2.350	2.352	2.355	2.356	2.358	2.358	2.358	2.356	2.354	2.351	2.348	2.342	2.339	2.332	2.325	2.318	2.310	2.300	2.291	2.281	2.270	2.258	2.245	2.232	2.219	2.204	2.189	2.172	2.156	2.140	2.122	2.105	2.086	2.068	2.049	2.030	2.011	1.992	1.972	1.954	1.934	1.915	1.896	1.878	1.858	1.841	1.822	1.805	1.789	1.772	1.756	1.740	1.726	1.712	1.700	1.686	1.675	1.665	1.655	1.645	1.638	1.630	1.622	1.618	1.612	1.609	1.605	1.604	1.602	1.601	1.602	1.602	1.604	1.606	1.610	1.612	1.616	1.621	1.626	1.631	1.638	1.644	1.650	1.656	1.664	1.670	1.676	1.684	1.690	1.698	1.704	1.711	1.716	1.722	1.729	1.734	1.740	1.744	1.749	1.752	1.756	1.758	1.760	1.762	1.765	1.764	1.764	1.764	1.762	1.761	1.759	1.756	1.754	1.749	1.745	1.739	1.734	1.728	1.720	1.712	1.705	1.696	1.688	1.678	1.669	1.659	1.648	1.636	1.625	1.612	1.601	1.589	1.576	1.562	1.549	1.536	1.522	1.508	1.492	1.479	1.464	1.448	1.434	1.418	1.401	1.385	1.369	1.352	1.336	1.320	1.304	1.288	1.271	1.254	1.238	1.220	1.202	1.186	1.169	1.152	1.135	1.118	1.101	1.084	1.066	1.049	1.031	1.015	0.998	0.982	0.965	0.949	0.931	0.916	0.899	0.884	0.866	0.851	0.835	0.820	0.804	0.789	0.774	0.758	0.744	0.728	0.712	0.698	0.682	0.668	0.652	0.636	0.621	0.606	0.591	0.576	0.560	0.545	0.529	0.512	0.496	0.480	0.462	0.446	0.428	0.410	0.391	0.372	0.352	0.335	0.314	0.294	0.271	0.250	0.229	0.206	0.182	0.159	0.134	0.110	0.084	0.058	0.031	0.005	-0.024	-0.051	-0.081	-0.110	-0.139	-0.170	-0.201	-0.231	-0.262	-0.295	-0.326	-0.359	-0.391	-0.425	-0.458	-0.491	-0.525	-0.559	-0.594	-0.628	-0.661	-0.695	-0.728	-0.761	-0.796	-0.829	-0.861	-0.894	-0.926	-0.959	-0.990	-1.021	-1.052	-1.082	-1.112	-1.141	-1.171	-1.199	-1.226	-1.254	-1.280	-1.305	-1.330	-1.355	-1.378	-1.400	-1.422	-1.444	-1.465	-1.484	-1.504	-1.522	-1.539	-1.556	-1.572	-1.589	-1.602	-1.616	-1.629	-1.641	-1.652	-1.664	-1.675	-1.684	-1.692	-1.700	-1.708	-1.715	-1.721	-1.726	-1.732	-1.738	-1.741	-1.745	-1.749	-1.751	-1.754	-1.756	-1.759	-1.760	-1.761	-1.764	-1.765	-1.766	-1.768	-1.770	-1.771	-1.772	-1.774	-1.775	-1.776	-1.779	-1.782	-1.784	-1.786	-1.791	-1.794	-1.799	-1.802	-1.809	-1.814	-1.820	-1.826	-1.834	-1.841	-1.850	-1.859	-1.869	-1.878	-1.889	-1.900	-1.912	-1.925	-1.939	-1.952	-1.968	-1.982	-1.998	-2.014	-2.031	-2.047	-2.066	-2.084	-2.104	-2.121	-2.141	-2.161	-2.181	-2.201	-2.222	-2.244	-2.264	-2.286	-2.306	-2.328	-2.349	-2.371	-2.391	-2.412	-2.434	-2.454	-2.475	-2.496	-2.515	-2.535	-2.555	-2.574	-2.594	-2.611	-2.630	-2.646	-2.665	-2.681	-2.696	-2.714	-2.729	-2.744	-2.758	-2.772	-2.786	-2.800	-2.812	-2.825	-2.838	-2.849	-2.860	-2.872	-2.882	-2.894	-2.904	-2.912	-2.921	-2.930	-2.940	-2.949	-2.958	-2.965	-2.974	-2.981	-2.989	-2.998	-3.005	-3.010	-3.018	-3.025	-3.031	-3.038	-3.044	-3.050	-3.056	-3.061	-3.068	-3.074	-3.079	-3.084	-3.089	-3.094	-3.096	-3.101	-3.105	-3.110	-3.112	-3.116	-3.119	-3.121	-3.122	-3.125	-3.126	-3.128	-3.129	-3.130	-3.130	-3.131	-3.130	-3.130	-3.129	-3.128	-3.126	-3.122	-3.121	-3.118	-3.115	-3.111	-3.108	-3.104	-3.099	-3.094	-3.089	-3.082	-3.078	-3.071	-3.065	-3.059	-3.052	-3.045	-3.038	-3.031	-3.022	-3.015	-3.008	-2.999	-2.989	-2.981	-2.972	-2.962	-2.952	-2.945	-2.934	-2.924	-2.914	-2.904	-2.894	-2.882	-2.870	-2.860	-2.848	-2.835	-2.822	-2.810	-2.796	-2.784	-2.769	-2.754	-2.740	-2.724	-2.709	-2.694	-2.676	-2.659	-2.641	-2.624	-2.606	-2.586	-2.568	-2.548	-2.528	-2.506	-2.485	-2.464	-2.441	-2.419	-2.396	-2.372	-2.348	-2.324	-2.299	-2.275	-2.249	-2.222	-2.199	-2.172	-2.146	-2.120	-2.094	-2.066	-2.041	-2.014	-1.989	-1.962	-1.936	-1.910	-1.884	-1.859	-1.834	-1.810	-1.785	-1.760	-1.736	-1.715	-1.691	-1.670	-1.649	-1.628	-1.608	-1.589	-1.570	-1.551	-1.535	-1.518	-1.502	-1.488	-1.472	-1.459	-1.446	-1.435	-1.424	-1.412	-1.402	-1.394	-1.386	-1.378	-1.370	-1.365	-1.359	-1.354	-1.349	-1.345	-1.341	-1.340	-1.338	-1.335	-1.334	-1.334	-1.332	-1.334	-1.334	-1.334	-1.335	-1.336	-1.338	-1.339	-1.341	-1.344	-1.346	-1.349	-1.352	-1.355	-1.358	-1.361	-1.364	-1.368	-1.371	-1.374	-1.378	-1.381	-1.384	-1.388	-1.391	-1.395	-1.398	-1.401	-1.404	-1.408	-1.410	-1.414	-1.418	-1.420	-1.422	-1.426	-1.429	-1.431	-1.435	-1.438	-1.441	-1.444	-1.448	-1.450	-1.452	-1.458	-1.460	-1.464	-1.466	-1.470	-1.475	-1.478	-1.482	-1.486	-1.490	-1.495	-1.499	-1.505	-1.509	-1.515	-1.521	-1.526	-1.532	-1.540	-1.546	-1.554	-1.561	-1.569	-1.576	-1.585	-1.594	-1.602	-1.612	-1.622	-1.631	-1.642	-1.652	-1.664	-1.675	-1.688	-1.699	-1.711	-1.722	-1.735	-1.748	-1.761	-1.774	-1.788	-1.800	-1.814	-1.828	-1.840	-1.852	-1.865	-1.880	-1.892	-1.905	-1.918	-1.930	-1.941	-1.954	-1.965	-1.976	-1.988	-1.996	-2.006	-2.016	-2.024	-2.033	-2.040	-2.046	-2.054	-2.060	-2.064	-2.069	-2.072	-2.074	-2.078	-2.079	-2.079	-2.079	-2.078	-2.075	-2.074	-2.070	-2.066	-2.061	-2.056	-2.050	-2.042	-2.035	-2.026	-2.018	-2.007	-1.998	-1.986	-1.974	-1.962	-1.949	-1.936	-1.921	-1.908	-1.892	-1.878	-1.861	-1.846	-1.830	-1.814	-1.796	-1.779	-1.762	-1.745	-1.726	-1.709	-1.692	-1.674	-1.656	-1.638	-1.621	-1.604	-1.586	-1.569	-1.551	-1.535	-1.519	-1.502	-1.486	-1.471	-1.455	-1.440	-1.426	-1.411	-1.398	-1.384	-1.370	-1.358	-1.345	-1.332	-1.321	-1.311	-1.300	-1.290	-1.280	-1.271	-1.260	-1.252	-1.244	-1.236	-1.229	-1.221	-1.215	-1.209	-1.202	-1.196	-1.190	-1.185	-1.180	-1.175	-1.171	-1.166	-1.161	-1.158	-1.154	-1.149	-1.145	-1.141	-1.139	-1.135	-1.130	-1.128	-1.122	-1.119	-1.115	-1.112	-1.108	-1.104	-1.099	-1.095	-1.090	-1.086	-1.081	-1.076	-1.071	-1.066	-1.061	-1.055	-1.050	-1.045	-1.039	-1.032	-1.026	-1.021	-1.015	-1.009	-1.002	-0.998	-0.991	-0.986	-0.980	-0.975	-0.970	-0.964	-0.959	-0.955	-0.951	-0.946	-0.942	-0.940	-0.938	-0.935	-0.934	-0.932	-0.932	-0.934	-0.935	-0.935	-0.938	-0.941	-0.945	-0.950	-0.955	-0.961	-0.970	-0.976	-0.986	-0.995	-1.006	-1.018	-1.030	-1.042	-1.056	-1.071	-1.086	-1.104	-1.121	-1.138	-1.156	-1.175	-1.196	-1.216	-1.238	-1.259	-1.281	-1.304	-1.326	-1.350	-1.374	-1.396	-1.420	-1.445	-1.469	-1.494	-1.518	-1.541	-1.566	-1.590	-1.615	-1.639	-1.662	-1.685	-1.709	-1.731	-1.754	-1.776	-1.798	-1.819	-1.840	-1.861	-1.880	-1.899	-1.918	-1.936	-1.954	-1.970	-1.986	-2.002	-2.018	-2.033	-2.046	-2.060	-2.072	-2.084	-2.096	-2.106	-2.116	-2.125	-2.135	-2.144	-2.150	-2.159	-2.165	-2.171	-2.175	-2.180	-2.185	-2.188	-2.191	-2.194	-2.196	-2.198	-2.198	-2.199	-2.199	-2.199	-2.196	-2.196	-2.194	-2.192	-2.189	-2.185	-2.182	-2.179	-2.174	-2.169	-2.165	-2.160	-2.154	-2.148	-2.140	-2.135	-2.128	-2.120	-2.112	-2.106	-2.098	-2.091	-2.082	-2.075	-2.066	-2.059	-2.051	-2.042	-2.035	-2.027	-2.019	-2.011	-2.002	-1.995	-1.989	-1.981	-1.974	-1.968	-1.962	-1.956	-1.951	-1.946	-1.941	-1.938	-1.934	-1.930	-1.928	-1.925	-1.922	-1.922	-1.922	-1.922	-1.922	-1.924	-1.925	-1.928	-1.929	-1.932	-1.936	-1.940	-1.945	-1.951	-1.956	-1.962	-1.969	-1.975	-1.982	-1.990	-1.999	-2.007	-2.015	-2.024	-2.033	-2.041	-2.051	-2.059	-2.069	-2.078	-2.088	-2.095	-2.104	-2.114	-2.121	-2.130	-2.139	-2.145	-2.152	-2.160	-2.168	-2.174	-2.179	-2.184	-2.190	-2.195	-2.198	-2.202	-2.206	-2.209	-2.211	-2.212	-2.215	-2.216	-2.216	-2.218	-2.218	-2.216	-2.215	-2.214	-2.212	-2.211	-2.209	-2.208	-2.205	-2.202	-2.199	-2.196	-2.192	-2.190	-2.186	-2.184	-2.180	-2.176	-2.174	-2.169	-2.166	-2.164	-2.160	-2.158	-2.155	-2.154	-2.151	-2.149	-2.148	-2.146	-2.145	-2.145	-2.144	-2.144	-2.144	-2.145	-2.145	-2.146	-2.146	-2.149	-2.150	-2.152	-2.154	-2.158	-2.160	-2.161	-2.166	-2.169	-2.171	-2.175	-2.179	-2.181	-2.186	-2.189	-2.192	-2.195	-2.199	-2.201	-2.205	-2.208	-2.211	-2.212	-2.215	-2.218	-2.219	-2.220	-2.221	-2.221	-2.221	-2.221	-2.220	-2.219	-2.218	-2.215	-2.212	-2.209	-2.206	-2.202	-2.196	-2.192	-2.186	-2.180	-2.174	-2.166	-2.158	-2.150	-2.141	-2.131	-2.122	-2.112	-2.101	-2.091	-2.079	-2.068	-2.055	-2.044	-2.030	-2.019	-2.005	-1.991	-1.978	-1.964	-1.950	-1.936	-1.921	-1.908	-1.894	-1.880	-1.865	-1.851	-1.838	-1.822	-1.809	-1.796	-1.782	-1.769	-1.756	-1.744	-1.730	-1.719	-1.706	-1.696	-1.685	-1.674	-1.664	-1.654	-1.644	-1.635	-1.626	-1.618	-1.610	-1.602	-1.596	-1.590	-1.584	-1.579	-1.574	-1.570	-1.565	-1.562	-1.560	-1.558	-1.556	-1.555	-1.554	-1.554	-1.554	-1.555	-1.556	-1.558	-1.560	-1.562	-1.565	-1.569	-1.572	-1.578	-1.582	-1.588	-1.592	-1.599	-1.605	-1.612	-1.619	-1.626	-1.634	-1.641	-1.650	-1.658	-1.666	-1.675	-1.685	-1.694	-1.702	-1.712	-1.722	-1.731	-1.741	-1.751	-1.761	-1.770	-1.781	-1.791	-1.800	-1.810	-1.820	-1.830	-1.840	-1.849	-1.858	-1.868	-1.876	-1.885	-1.894	-1.901	-1.910	-1.918	-1.924	-1.931	-1.939	-1.945	-1.951	-1.956	-1.962	-1.968	-1.972	-1.976	-1.979	-1.984	-1.986	-1.988	-1.990	-1.991	-1.992	-1.992	-1.994	-1.994	-1.991	-1.991	-1.989	-1.988	-1.985	-1.981	-1.978	-1.975	-1.970	-1.965	-1.960	-1.955	-1.950	-1.945	-1.938	-1.932	-1.925	-1.918	-1.912	-1.905	-1.898	-1.890	-1.882	-1.875	-1.866	-1.859	-1.851	-1.844	-1.836	-1.829	-1.822	-1.815	-1.809	-1.802	-1.796	-1.790	-1.784	-1.779	-1.772	-1.768	-1.762	-1.758	-1.754	-1.750	-1.746	-1.742	-1.740	-1.738	-1.735	-1.734	-1.731	-1.730	-1.729	-1.728	-1.726	-1.728	-1.725	-1.726	-1.725	-1.725	-1.726	-1.726	-1.726	-1.728	-1.726	-1.726	-1.726	-1.725	-1.725	-1.725	-1.722	-1.721	-1.720	-1.719	-1.715	-1.711	-1.708	-1.704	-1.699	-1.692	-1.688	-1.680	-1.672	-1.664	-1.655	-1.645	-1.634	-1.622	-1.611	-1.598	-1.584	-1.569	-1.552	-1.536	-1.519	-1.500	-1.481	-1.461	-1.441	-1.420	-1.398	-1.375	-1.351	-1.328	-1.304	-1.279	-1.254	-1.228	-1.200	-1.174	-1.146	-1.119	-1.091	-1.065	-1.036	-1.008	-0.980	-0.952	-0.925	-0.898	-0.870	-0.842	-0.816	-0.790	-0.764	-0.739	-0.712	-0.689	-0.665	-0.641	-0.619	-0.598	-0.576	-0.556	-0.536	-0.518	-0.500	-0.482	-0.466	-0.451	-0.436	-0.422	-0.410	-0.399	-0.388	-0.379	-0.369	-0.360	-0.354	-0.346	-0.341	-0.336	-0.332	-0.329	-0.326	-0.324	-0.322	-0.324	-0.324	-0.325	-0.326	-0.328	-0.331	-0.332	-0.336	-0.340	-0.345	-0.350	-0.354	-0.360	-0.365	-0.371	-0.376	-0.382	-0.389	-0.395	-0.400	-0.406	-0.412	-0.419	-0.424	-0.430	-0.436	-0.440	-0.446	-0.450	-0.455	-0.459	-0.462	-0.466	-0.470	-0.472	-0.475	-0.476	-0.478	-0.479	-0.480	-0.480	-0.479	-0.479	-0.476	-0.476	-0.474	-0.470	-0.468	-0.464	-0.460	-0.455	-0.450	-0.445	-0.439	-0.434	-0.428	-0.420	-0.414	-0.406	-0.399	-0.391	-0.384	-0.375	-0.369	-0.360	-0.352	-0.344	-0.335	-0.326	-0.318	-0.310	-0.301	-0.292	-0.284	-0.278	-0.269	-0.260	-0.252	-0.245	-0.238	-0.231	-0.225	-0.218	-0.211	-0.205	-0.199	-0.194	-0.188	-0.182	-0.176	-0.171	-0.166	-0.161	-0.156	-0.152	-0.148	-0.144	-0.140	-0.135	-0.131	-0.128	-0.124	-0.120	-0.118	-0.114	-0.110	-0.106	-0.102	-0.099	-0.096	-0.091	-0.089	-0.084	-0.080	-0.078	-0.072	-0.069	-0.065	-0.060	-0.056	-0.052	-0.048	-0.044	-0.039	-0.035	-0.030	-0.026	-0.021	-0.018	-0.012	-0.009	-0.004	0.000	0.005	0.009	0.014	0.016	0.021	0.024	0.028	0.031	0.035	0.039	0.041	0.045	0.046	0.049	0.051	0.054	0.056	0.058	0.059	0.060	0.061	0.062	0.062	0.064	0.064	0.064	0.064	0.064	0.064	0.062	0.062	0.061	0.061	0.060	0.060	0.059	0.056	0.056	0.055	0.052	0.051	0.050	0.049	0.048	0.045	0.042	0.042	0.040	0.039	0.036	0.035	0.034	0.031	0.029	0.028	0.025	0.022	0.020	0.018	0.015	0.014	0.010	0.009	0.006	0.002	0.000	-0.002	-0.006	-0.009	-0.012	-0.016	-0.020	-0.024	-0.028	-0.031	-0.036	-0.040	-0.045	-0.049	-0.054	-0.059	-0.064	-0.069	-0.074	-0.080	-0.085	-0.089	-0.096	-0.101	-0.106	-0.112	-0.118	-0.122	-0.129	-0.134	-0.140	-0.144	-0.150	-0.155	-0.161	-0.165	-0.171	-0.175	-0.181	-0.185	-0.190	-0.195	-0.200	-0.205	-0.208	-0.212	-0.216	-0.222	-0.226	-0.231	-0.235	-0.239	-0.244	-0.248	-0.252	-0.256	-0.261	-0.265	-0.270	-0.274	-0.280	-0.284	-0.289	-0.295	-0.299	-0.305	-0.311	-0.316	-0.322	-0.328	-0.335	-0.342	-0.349	-0.355	-0.364	-0.371	-0.380	-0.388	-0.395	-0.404	-0.412	-0.422	-0.431	-0.442	-0.452	-0.462	-0.472	-0.485	-0.495	-0.506	-0.519	-0.532	-0.544	-0.556	-0.569	-0.582	-0.596	-0.610	-0.624	-0.636	-0.651	-0.665	-0.681	-0.696	-0.711	-0.726	-0.741	-0.756	-0.772	-0.788	-0.805	-0.820	-0.835	-0.852	-0.868	-0.885	-0.900	-0.916	-0.932	-0.948	-0.964	-0.980	-0.996	-1.011	-1.026	-1.040	-1.055	-1.069	-1.084	-1.098	-1.111	-1.124	-1.136	-1.148	-1.159	-1.170	-1.180	-1.190	-1.199	-1.206	-1.214	-1.221	-1.228	-1.232	-1.236	-1.240	-1.244	-1.246	-1.246	-1.248	-1.245	-1.245	-1.242	-1.239	-1.235	-1.230	-1.224	-1.216	-1.210	-1.200	-1.191	-1.181	-1.170	-1.159	-1.146	-1.135	-1.121	-1.108	-1.092	-1.079	-1.064	-1.049	-1.031	-1.016	-1.000	-0.985	-0.969	-0.954	-0.938	-0.921	-0.906	-0.891	-0.876	-0.862	-0.849	-0.835	-0.822	-0.810	-0.799	-0.788	-0.778	-0.769	-0.761	-0.752	-0.745	-0.740	-0.735	-0.731	-0.729	-0.726	-0.725	-0.725	-0.726	-0.729	-0.731	-0.734	-0.739	-0.745	-0.751	-0.759	-0.766	-0.776	-0.786	-0.796	-0.808	-0.820	-0.832	-0.845	-0.860	-0.874	-0.889	-0.905	-0.921	-0.938	-0.954	-0.971	-0.988	-1.006	-1.024	-1.041	-1.060	-1.079	-1.098	-1.116	-1.135	-1.154	-1.172	-1.191	-1.210	-1.229	-1.249	-1.268	-1.286	-1.305	-1.322	-1.340	-1.359	-1.376	-1.395	-1.412	-1.430	-1.448	-1.464	-1.480	-1.498	-1.514	-1.530	-1.546	-1.560	-1.576	-1.591	-1.606	-1.619	-1.634	-1.648	-1.661	-1.672	-1.686	-1.699	-1.711	-1.722	-1.735	-1.746	-1.758	-1.768	-1.779	-1.789	-1.799	-1.808	-1.818	-1.826	-1.835	-1.842	-1.852	-1.860	-1.868	-1.875	-1.882	-1.891	-1.899	-1.905	-1.911	-1.918	-1.924	-1.930	-1.936	-1.942	-1.949	-1.954	-1.960	-1.966	-1.970	-1.976	-1.981	-1.988	-1.991	-1.998	-2.002	-2.007	-2.013	-2.018	-2.022	-2.027	-2.033	-2.038	-2.041	-2.046	-2.051	-2.056	-2.061	-2.066	-2.071	-2.075	-2.080	-2.085	-2.090	-2.095	-2.100	-2.105	-2.110	-2.114	-2.119	-2.124	-2.128	-2.132	-2.138	-2.141	-2.146	-2.151	-2.155	-2.159	-2.162	-2.169	-2.171	-2.175	-2.179	-2.184	-2.186	-2.190	-2.192	-2.196	-2.199	-2.202	-2.205	-2.208	-2.209	-2.210	-2.212	-2.214	-2.215	-2.216	-2.218	-2.218	-2.218	-2.218	-2.218	-2.216	-2.216	-2.215	-2.214	-2.212	-2.211	-2.208	-2.206	-2.204	-2.201	-2.198	-2.194	-2.191	-2.188	-2.184	-2.180	-2.175	-2.171	-2.166	-2.162	-2.158	-2.154	-2.149	-2.144	-2.139	-2.134	-2.129	-2.124	-2.120	-2.115	-2.110	-2.106	-2.101	-2.098	-2.092	-2.089	-2.085	-2.081	-2.078	-2.075	-2.071	-2.068	-2.066	-2.064	-2.061	-2.060	-2.056	-2.056	-2.055	-2.054	-2.051	-2.050	-2.050	-2.049	-2.049	-2.049	-2.049	-2.049	-2.049	-2.049	-2.050	-2.050	-2.050	-2.049	-2.050	-2.049	-2.050	-2.050	-2.049	-2.047	-2.047	-2.046	-2.045	-2.044	-2.041	-2.040	-2.038	-2.035	-2.033	-2.029	-2.026	-2.021	-2.016	-2.011	-2.006	-2.000	-1.992	-1.988	-1.979	-1.972	-1.964	-1.955	-1.946	-1.936	-1.928	-1.916	-1.906	-1.896	-1.884	-1.872	-1.860	-1.849	-1.835	-1.822	-1.809	-1.794	-1.780	-1.766	-1.751	-1.738	-1.722	-1.706	-1.691	-1.676	-1.662	-1.646	-1.630	-1.615	-1.600	-1.584	-1.569	-1.554	-1.539	-1.524	-1.509	-1.494	-1.479	-1.465	-1.451	-1.438	-1.425	-1.411	-1.398	-1.385	-1.372	-1.361	-1.349	-1.339	-1.328	-1.318	-1.308	-1.299	-1.289	-1.281	-1.274	-1.266	-1.260	-1.252	-1.248	-1.241	-1.236	-1.231	-1.228	-1.224	-1.221	-1.219	-1.215	-1.214	-1.212	-1.211	-1.211	-1.211	-1.211	-1.210	-1.210	-1.211	-1.212	-1.214	-1.214	-1.215	-1.216	-1.219	-1.220	-1.220	-1.221	-1.222	-1.224	-1.225	-1.225	-1.226	-1.226	-1.226	-1.226	-1.226	-1.226	-1.225	-1.224	-1.222	-1.220	-1.219	-1.215	-1.212	-1.209	-1.205	-1.201	-1.198	-1.192	-1.186	-1.182	-1.176	-1.170	-1.164	-1.159	-1.151	-1.146	-1.139	-1.132	-1.125	-1.119	-1.111	-1.105	-1.099	-1.092	-1.086	-1.080	-1.075	-1.070	-1.065	-1.060	-1.056	-1.052	-1.049	-1.045	-1.042	-1.041	-1.039	-1.039	-1.039	-1.039	-1.040	-1.041	-1.045	-1.048	-1.051	-1.055	-1.060	-1.066	-1.071	-1.078	-1.086	-1.094	-1.101	-1.111	-1.120	-1.130	-1.141	-1.151	-1.162	-1.174	-1.186	-1.198	-1.210	-1.222	-1.235	-1.248	-1.260	-1.271	-1.285	-1.298	-1.309	-1.320	-1.334	-1.344	-1.356	-1.368	-1.378	-1.389	-1.399	-1.409	-1.418	-1.426	-1.434	-1.441	-1.450	-1.455	-1.462	-1.469	-1.472	-1.478	-1.481	-1.486	-1.489	-1.491	-1.494	-1.494	-1.495	-1.496	-1.496	-1.495	-1.495	-1.492	-1.490	-1.488	-1.485	-1.482	-1.479	-1.475	-1.470	-1.466	-1.461	-1.456	-1.450	-1.445	-1.439	-1.431	-1.424	-1.418	-1.411	-1.401	-1.394	-1.386	-1.376	-1.369	-1.359	-1.350	-1.340	-1.330	-1.321	-1.310	-1.300	-1.289	-1.279	-1.268	-1.258	-1.245	-1.234	-1.222	-1.210	-1.198	-1.185	-1.174	-1.161	-1.149	-1.138	-1.124	-1.112	-1.100	-1.088	-1.076	-1.064	-1.052	-1.041	-1.029	-1.019	-1.008	-0.996	-0.986	-0.978	-0.966	-0.959	-0.949	-0.940	-0.932	-0.925	-0.918	-0.911	-0.905	-0.899	-0.894	-0.889	-0.884	-0.880	-0.876	-0.874	-0.871	-0.870	-0.868	-0.868	-0.866	-0.866	-0.866	-0.868	-0.869	-0.869	-0.871	-0.872	-0.875	-0.876	-0.879	-0.881	-0.884	-0.888	-0.890	-0.892	-0.895	-0.896	-0.899	-0.901	-0.902	-0.904	-0.905	-0.906	-0.908	-0.908	-0.908	-0.908	-0.906	-0.905	-0.902	-0.902	-0.899	-0.896	-0.892	-0.889	-0.885	-0.880	-0.875	-0.869	-0.862	-0.856	-0.850	-0.842	-0.835	-0.826	-0.819	-0.810	-0.801	-0.791	-0.782	-0.774	-0.762	-0.752	-0.744	-0.732	-0.724	-0.712	-0.704	-0.694	-0.684	-0.674	-0.665	-0.655	-0.646	-0.636	-0.628	-0.619	-0.611	-0.602	-0.596	-0.588	-0.581	-0.572	-0.566	-0.560	-0.554	-0.548	-0.542	-0.536	-0.531	-0.528	-0.522	-0.519	-0.514	-0.511	-0.507	-0.504	-0.500	-0.498	-0.495	-0.492	-0.489	-0.486	-0.484	-0.481	-0.479	-0.476	-0.474	-0.472	-0.470	-0.468	-0.464	-0.461	-0.458	-0.455	-0.451	-0.449	-0.445	-0.440	-0.436	-0.432	-0.428	-0.422	-0.418	-0.412	-0.406	-0.400	-0.394	-0.388	-0.380	-0.372	-0.365	-0.356	-0.349	-0.341	-0.332	-0.322	-0.314	-0.304	-0.294	-0.282	-0.271	-0.261	-0.250	-0.239	-0.228	-0.215	-0.204	-0.192	-0.180	-0.168	-0.155	-0.141	-0.129	-0.116	-0.102	-0.090	-0.076	-0.064	-0.050	-0.038	-0.024	-0.011	0.001	0.015	0.028	0.041	0.052	0.065	0.078	0.089	0.101	0.111	0.122	0.134	0.144	0.155	0.164	0.174	0.184	0.192	0.201	0.210	0.218	0.225	0.231	0.238	0.244	0.250	0.255	0.261	0.265	0.270	0.272	0.276	0.280	0.281	0.284	0.285	0.288	0.288	0.289	0.290	0.290	0.291	0.290	0.290	0.290	0.289	0.289	0.288	0.288	0.288	0.288	0.286	0.286	0.286	0.286	0.288	0.289	0.289	0.291	0.292	0.296	0.298	0.301	0.305	0.309	0.314	0.320	0.326	0.334	0.340	0.348	0.358	0.366	0.376	0.388	0.399	0.411	0.424	0.438	0.452	0.468	0.484	0.500	0.518	0.535	0.552	0.571	0.591	0.610	0.630	0.651	0.672	0.695	0.718	0.740	0.762	0.785	0.808	0.831	0.855	0.879	0.902	0.928	0.951	0.975	1.000	1.024	1.048	1.071	1.095	1.119	1.141	1.165	1.189	1.210	1.234	1.255	1.278	1.299	1.319	1.340	1.360	1.380	1.400	1.418	1.436	1.454	1.472	1.489	1.504	1.520	1.535	1.550	1.564	1.576	1.590	1.601	1.611	1.622	1.632	1.641	1.650	1.658	1.664	1.670	1.676	1.680	1.685	1.689	1.690	1.694	1.694	1.695	1.695	1.694	1.694	1.690	1.688	1.685	1.681	1.678	1.672	1.666	1.661	1.655	1.649	1.642	1.635	1.628	1.620	1.612	1.605	1.598	1.589	1.581	1.574	1.565	1.559	1.550	1.542	1.536	1.529	1.521	1.516	1.510	1.504	1.499	1.495	1.491	1.488	1.485	1.482	1.480	1.479	1.479	1.478	1.479	1.480	1.481	1.484	1.488	1.490	1.495	1.499	1.505	1.509	1.516	1.522	1.529	1.536	1.544	1.552	1.560	1.568	1.576	1.584	1.594	1.601	1.610	1.619	1.626	1.634	1.641	1.650	1.656	1.664	1.670	1.675	1.681	1.686	1.690	1.694	1.696	1.699	1.701	1.702	1.704	1.702	1.701	1.701	1.698	1.695	1.691	1.688	1.682	1.676	1.669	1.662	1.654	1.645	1.636	1.628	1.616	1.605	1.594	1.581	1.569	1.556	1.544	1.530	1.515	1.500	1.486	1.470	1.455	1.440	1.424	1.408	1.391	1.375	1.358	1.341	1.324	1.306	1.290	1.272	1.254	1.236	1.219	1.201	1.184	1.165	1.148	1.130	1.112	1.094	1.075	1.059	1.040	1.021	1.002	0.984	0.966	0.948	0.929	0.911	0.892	0.874	0.855	0.836	0.818	0.799	0.780	0.761	0.742	0.722	0.705	0.686	0.668	0.649	0.629	0.611	0.592	0.574	0.556	0.538	0.521	0.504	0.486	0.469	0.451	0.435	0.419	0.404	0.389	0.372	0.359	0.344	0.330	0.315	0.302	0.289	0.278	0.265	0.254	0.242	0.231	0.221	0.210	0.201	0.192	0.184	0.175	0.166	0.159	0.152	0.145	0.139	0.132	0.126	0.120	0.115	0.109	0.104	0.099	0.094	0.089	0.084	0.080	0.075	0.070	0.065	0.060	0.056	0.051	0.046	0.040	0.035	0.030	0.024	0.018	0.011	0.004	-0.002	-0.010	-0.018	-0.025	-0.034	-0.042	-0.051	-0.060	-0.069	-0.079	-0.089	-0.098	-0.109	-0.119	-0.131	-0.141	-0.152	-0.165	-0.176	-0.188	-0.199	-0.211	-0.222	-0.235	-0.248	-0.259	-0.271	-0.284	-0.295	-0.308	-0.319	-0.331	-0.342	-0.355	-0.366	-0.376	-0.388	-0.399	-0.409	-0.419	-0.429	-0.438	-0.448	-0.456	-0.464	-0.472	-0.481	-0.488	-0.494	-0.502	-0.509	-0.515	-0.520	-0.525	-0.531	-0.535	-0.541	-0.545	-0.550	-0.552	-0.558	-0.560	-0.562	-0.566	-0.569	-0.571	-0.575	-0.578	-0.580	-0.581	-0.584	-0.585	-0.588	-0.590	-0.591	-0.594	-0.595	-0.598	-0.600	-0.602	-0.605	-0.609	-0.611	-0.614	-0.618	-0.621	-0.624	-0.628	-0.631	-0.636	-0.640	-0.645	-0.650	-0.654	-0.660	-0.666	-0.671	-0.678	-0.684	-0.690	-0.698	-0.704	-0.710	-0.718	-0.725	-0.732	-0.740	-0.746	-0.755	-0.764	-0.770	-0.779	-0.786	-0.795	-0.802	-0.810	-0.820	-0.828	-0.835	-0.842	-0.851	-0.859	-0.865	-0.874	-0.880	-0.888	-0.894	-0.900	-0.906	-0.914	-0.919	-0.924	-0.929	-0.934	-0.939	-0.942	-0.946	-0.950	-0.952	-0.955	-0.958	-0.959	-0.960	-0.961	-0.961	-0.961	-0.962	-0.961	-0.960	-0.960	-0.958	-0.955	-0.952	-0.950	-0.948	-0.945	-0.940	-0.938	-0.932	-0.929	-0.925	-0.921	-0.916	-0.911	-0.906	-0.901	-0.898	-0.892	-0.888	-0.882	-0.878	-0.874	-0.869	-0.865	-0.860	-0.858	-0.852	-0.850	-0.846	-0.844	-0.841	-0.840	-0.838	-0.838	-0.836	-0.835	-0.836	-0.836	-0.836	-0.838	-0.840	-0.842	-0.845	-0.848	-0.850	-0.854	-0.858	-0.861	-0.866	-0.870	-0.875	-0.880	-0.885	-0.889	-0.895	-0.900	-0.906	-0.912	-0.916	-0.922	-0.929	-0.934	-0.939	-0.944	-0.949	-0.952	-0.958	-0.961	-0.965	-0.969	-0.972	-0.974	-0.976	-0.978	-0.980	-0.981	-0.981	-0.981	-0.981	-0.981	-0.980	-0.979	-0.978	-0.974	-0.972	-0.969	-0.964	-0.960	-0.956	-0.951	-0.946	-0.939	-0.934	-0.928	-0.920	-0.914	-0.905	-0.899	-0.890	-0.882	-0.874	-0.865	-0.856	-0.846	-0.838	-0.828	-0.819	-0.809	-0.799	-0.789	-0.779	-0.769	-0.760	-0.750	-0.739	-0.729	-0.718	-0.706	-0.696	-0.685	-0.674	-0.664	-0.651	-0.641	-0.630	-0.618	-0.606	-0.595	-0.585	-0.572	-0.561	-0.550	-0.539	-0.528	-0.515	-0.505	-0.494	-0.482	-0.471	-0.460	-0.450	-0.440	-0.431	-0.420	-0.411	-0.401	-0.392	-0.384	-0.378	-0.369	-0.361	-0.355	-0.349	-0.342	-0.336	-0.332	-0.329	-0.325	-0.322	-0.320	-0.319	-0.318	-0.316	-0.318	-0.319	-0.320	-0.322	-0.325	-0.329	-0.334	-0.339	-0.344	-0.350	-0.355	-0.362	-0.370	-0.378	-0.386	-0.395	-0.404	-0.412	-0.421	-0.430	-0.440	-0.450	-0.460	-0.469	-0.480	-0.489	-0.498	-0.507	-0.516	-0.525	-0.534	-0.541	-0.549	-0.556	-0.562	-0.569	-0.575	-0.580	-0.585	-0.590	-0.594	-0.596	-0.600	-0.602	-0.604	-0.604	-0.604	-0.605	-0.604	-0.602	-0.601	-0.600	-0.598	-0.595	-0.591	-0.589	-0.585	-0.581	-0.576	-0.574	-0.569	-0.565	-0.560	-0.556	-0.552	-0.549	-0.545	-0.541	-0.539	-0.536	-0.534	-0.531	-0.529	-0.528	-0.528	-0.526	-0.528	-0.528	-0.529	-0.530	-0.532	-0.536	-0.540	-0.544	-0.548	-0.554	-0.559	-0.565	-0.571	-0.579	-0.586	-0.595	-0.602	-0.612	-0.621	-0.630	-0.641	-0.651	-0.661	-0.672	-0.684	-0.695	-0.706	-0.719	-0.729	-0.741	-0.752	-0.764	-0.775	-0.786	-0.798	-0.809	-0.820	-0.830	-0.840	-0.852	-0.861	-0.871	-0.881	-0.891	-0.900	-0.909	-0.918	-0.928	-0.936	-0.944	-0.951	-0.960	-0.968	-0.975	-0.982	-0.989	-0.998	-1.004	-1.011	-1.018	-1.025	-1.031	-1.039	-1.046	-1.051	-1.059	-1.066	-1.072	-1.080	-1.086	-1.094	-1.101	-1.108	-1.115	-1.122	-1.129	-1.138	-1.145	-1.152	-1.160	-1.166	-1.175	-1.181	-1.189	-1.196	-1.204	-1.211	-1.218	-1.224	-1.231	-1.238	-1.242	-1.248	-1.254	-1.259	-1.264	-1.269	-1.272	-1.276	-1.279	-1.281	-1.284	-1.286	-1.286	-1.288	-1.288	-1.286	-1.286	-1.285	-1.284	-1.280	-1.278	-1.274	-1.270	-1.265	-1.261	-1.255	-1.249	-1.242	-1.236	-1.230	-1.222	-1.215	-1.208	-1.200	-1.191	-1.184	-1.175	-1.166	-1.159	-1.150	-1.141	-1.132	-1.125	-1.116	-1.109	-1.102	-1.094	-1.088	-1.081	-1.075	-1.070	-1.064	-1.060	-1.055	-1.051	-1.049	-1.045	-1.044	-1.042	-1.041	-1.040	-1.041	-1.041	-1.044	-1.045	-1.048	-1.050	-1.055	-1.058	-1.064	-1.068	-1.074	-1.080	-1.086	-1.092	-1.100	-1.108	-1.115	-1.124	-1.130	-1.139	-1.148	-1.156	-1.165	-1.172	-1.181	-1.190	-1.199	-1.208	-1.215	-1.224	-1.232	-1.240	-1.246	-1.255	-1.261	-1.268	-1.274	-1.280	-1.286	-1.290	-1.295	-1.300	-1.302	-1.306	-1.310	-1.311	-1.315	-1.318	-1.318	-1.319	-1.319	-1.320	-1.320	-1.319	-1.318	-1.316	-1.314	-1.312	-1.311	-1.309	-1.306	-1.304	-1.300	-1.298	-1.295	-1.291	-1.288	-1.285	-1.281	-1.278	-1.275	-1.272	-1.269	-1.266	-1.264	-1.260	-1.259	-1.256	-1.255	-1.255	-1.254	-1.254	-1.254	-1.254	-1.254	-1.256	-1.256	-1.259	-1.262	-1.265	-1.269	-1.272	-1.276	-1.281	-1.288	-1.292	-1.299	-1.305	-1.312	-1.320	-1.328	-1.336	-1.345	-1.352	-1.362	-1.372	-1.381	-1.390	-1.401	-1.410	-1.421	-1.430	-1.441	-1.450	-1.460	-1.470	-1.479	-1.489	-1.498	-1.508	-1.516	-1.524	-1.532	-1.540	-1.548	-1.554	-1.559	-1.565	-1.570	-1.574	-1.578	-1.581	-1.584	-1.586	-1.588	-1.589	-1.589	-1.589	-1.589	-1.588	-1.585	-1.582	-1.579	-1.575	-1.571	-1.568	-1.561	-1.556	-1.550	-1.542	-1.536	-1.529	-1.521	-1.514	-1.506	-1.498	-1.490	-1.481	-1.472	-1.464	-1.455	-1.448	-1.439	-1.431	-1.422	-1.415	-1.408	-1.401	-1.394	-1.386	-1.380	-1.375	-1.368	-1.362	-1.358	-1.354	-1.350	-1.346	-1.342	-1.340	-1.338	-1.335	-1.332	-1.331	-1.330	-1.330	-1.330	-1.330	-1.330	-1.330	-1.331	-1.332	-1.334	-1.335	-1.336	-1.339	-1.340	-1.342	-1.344	-1.346	-1.348	-1.349	-1.350	-1.351	-1.351	-1.352	-1.352	-1.352	-1.351	-1.351	-1.350	-1.349	-1.346	-1.344	-1.340	-1.336	-1.332	-1.326	-1.321	-1.315	-1.309	-1.301	-1.294	-1.285	-1.276	-1.266	-1.256	-1.245	-1.234	-1.221	-1.210	-1.198	-1.184	-1.170	-1.156	-1.142	-1.128	-1.112	-1.098	-1.082	-1.066	-1.051	-1.035	-1.019	-1.002	-0.986	-0.971	-0.955	-0.939	-0.922	-0.906	-0.891	-0.876	-0.861	-0.846	-0.832	-0.818	-0.804	-0.790	-0.778	-0.765	-0.752	-0.740	-0.729	-0.718	-0.708	-0.698	-0.688	-0.678	-0.670	-0.661	-0.654	-0.645	-0.638	-0.631	-0.624	-0.618	-0.612	-0.608	-0.602	-0.598	-0.592	-0.589	-0.586	-0.582	-0.580	-0.576	-0.574	-0.571	-0.569	-0.566	-0.565	-0.564	-0.562	-0.560	-0.559	-0.558	-0.556	-0.555	-0.554	-0.554	-0.552	-0.551	-0.551	-0.550	-0.549	-0.548	-0.548	-0.546	-0.545	-0.544	-0.542	-0.541	-0.540	-0.540	-0.538	-0.536	-0.534	-0.532	-0.531	-0.528	-0.525	-0.524	-0.520	-0.516	-0.512	-0.509	-0.506	-0.501	-0.498	-0.492	-0.486	-0.481	-0.474	-0.469	-0.460	-0.454	-0.446	-0.438	-0.429	-0.420	-0.410	-0.401	-0.390	-0.380	-0.368	-0.356	-0.344	-0.331	-0.319	-0.305	-0.291	-0.278	-0.262	-0.248	-0.232	-0.218	-0.201	-0.186	-0.170	-0.152	-0.136	-0.120	-0.105	-0.088	-0.070	-0.055	-0.038	-0.021	-0.005	0.010	0.026	0.041	0.058	0.072	0.086	0.100	0.115	0.128	0.141	0.152	0.165	0.176	0.188	0.198	0.208	0.216	0.225	0.232	0.240	0.248	0.254	0.259	0.265	0.269	0.272	0.275	0.279	0.281	0.282	0.285	0.286	0.289	0.289	0.289	0.289	0.290	0.289	0.288	0.288	0.288	0.286	0.288	0.286	0.285	0.286	0.286	0.285	0.286	0.288	0.289	0.291	0.292	0.296	0.299	0.302	0.306	0.311	0.316	0.321	0.329	0.335	0.344	0.351	0.359	0.369	0.379	0.390	0.401	0.414	0.426	0.439	0.452	0.468	0.481	0.496	0.512	0.528	0.544	0.560	0.578	0.595	0.612	0.630	0.648	0.666	0.685	0.702	0.720	0.739	0.756	0.774	0.791	0.809	0.826	0.842	0.859	0.875	0.891	0.906	0.920	0.935	0.949	0.961	0.972	0.985	0.995	1.006	1.015	1.024	1.031	1.039	1.045	1.050	1.055	1.059	1.061	1.064	1.066	1.068	1.068	1.066	1.065	1.062	1.060	1.056	1.052	1.048	1.042	1.036	1.030	1.024	1.015	1.009	1.000	0.991	0.982	0.974	0.965	0.955	0.946	0.935	0.925	0.915	0.906	0.896	0.885	0.875	0.866	0.855	0.845	0.836	0.828	0.816	0.808	0.800	0.790	0.781	0.774	0.766	0.758	0.750	0.742	0.736	0.729	0.722	0.716	0.710	0.704	0.699	0.692	0.689	0.682	0.678	0.674	0.669	0.665	0.660	0.655	0.652	0.648	0.645	0.640	0.636	0.634	0.630	0.626	0.624	0.620	0.616	0.614	0.610	0.608	0.605	0.601	0.598	0.596	0.592	0.590	0.588	0.584	0.582	0.580	0.578	0.575	0.574	0.571	0.569	0.568	0.566	0.565	0.564	0.561	0.561	0.560	0.559	0.559	0.559	0.558	0.559	0.558	0.558	0.558	0.559	0.560	0.560	0.560	0.561	0.561	0.564	0.564	0.565	0.566	0.566	0.568	0.568	0.569	0.569	0.570	0.570	0.570	0.570	0.570	0.569	0.569	0.568	0.566	0.565	0.564	0.561	0.559	0.556	0.554	0.549	0.546	0.542	0.538	0.534	0.529	0.524	0.518	0.512	0.506	0.500	0.492	0.486	0.479	0.471	0.464	0.455	0.448	0.439	0.430	0.421	0.412	0.404	0.395	0.385	0.376	0.366	0.356	0.346	0.338	0.328	0.318	0.308	0.298	0.288	0.278	0.268	0.256	0.248	0.236	0.226	0.216	0.206	0.196	0.185	0.175	0.164	0.154	0.142	0.132	0.121	0.110	0.099	0.088	0.076	0.065	0.054	0.041	0.030	0.018	0.005	-0.006	-0.020	-0.032	-0.045	-0.058	-0.072	-0.085	-0.099	-0.112	-0.126	-0.140	-0.156	-0.170	-0.184	-0.199	-0.214	-0.229	-0.244	-0.260	-0.274	-0.290	-0.305	-0.320	-0.336	-0.351	-0.368	-0.382	-0.399	-0.414	-0.429	-0.445	-0.460	-0.475	-0.490	-0.506	-0.521	-0.535	-0.550	-0.565	-0.579	-0.592	-0.608	-0.620	-0.634	-0.646	-0.660	-0.672	-0.685	-0.696	-0.708	-0.719	-0.729	-0.740	-0.750	-0.759	-0.769	-0.776	-0.785	-0.791	-0.799	-0.805	-0.810	-0.816	-0.820	-0.825	-0.828	-0.830	-0.831	-0.834	-0.835	-0.834	-0.832	-0.831	-0.830	-0.828	-0.825	-0.821	-0.816	-0.811	-0.806	-0.800	-0.794	-0.786	-0.779	-0.770	-0.761	-0.752	-0.742	-0.732	-0.721	-0.711	-0.700	-0.689	-0.678	-0.666	-0.655	-0.642	-0.631	-0.620	-0.609	-0.598	-0.586	-0.575	-0.565	-0.555	-0.545	-0.535	-0.526	-0.518	-0.509	-0.502	-0.495	-0.488	-0.481	-0.478	-0.472	-0.468	-0.464	-0.461	-0.459	-0.458	-0.456	-0.455	-0.458	-0.458	-0.459	-0.461	-0.462	-0.466	-0.470	-0.475	-0.479	-0.482	-0.489	-0.494	-0.501	-0.506	-0.514	-0.520	-0.526	-0.534	-0.541	-0.548	-0.554	-0.562	-0.568	-0.575	-0.582	-0.589	-0.596	-0.602	-0.609	-0.614	-0.620	-0.626	-0.631	-0.636	-0.641	-0.646	-0.650	-0.655	-0.658	-0.661	-0.665	-0.668	-0.671	-0.674	-0.676	-0.679	-0.681	-0.684	-0.686	-0.688	-0.690	-0.691	-0.692	-0.696	-0.698	-0.700	-0.702	-0.705	-0.708	-0.710	-0.712	-0.718	-0.720	-0.724	-0.728	-0.732	-0.736	-0.741	-0.746	-0.751	-0.758	-0.764	-0.769	-0.775	-0.781	-0.789	-0.795	-0.804	-0.810	-0.818	-0.825	-0.834	-0.841	-0.850	-0.858	-0.866	-0.875	-0.882	-0.890	-0.899	-0.906	-0.915	-0.922	-0.930	-0.938	-0.945	-0.952	-0.959	-0.965	-0.972	-0.978	-0.984	-0.990	-0.995	-1.000	-1.004	-1.009	-1.012	-1.016	-1.020	-1.022	-1.025	-1.028	-1.030	-1.031	-1.032	-1.032	-1.034	-1.034	-1.035	-1.034	-1.034	-1.032	-1.031	-1.030	-1.029	-1.026	-1.025	-1.022	-1.020	-1.018	-1.012	-1.010	-1.008	-1.002	-0.999	-0.995	-0.990	-0.986	-0.980	-0.975	-0.970	-0.964	-0.958	-0.952	-0.946	-0.939	-0.932	-0.925	-0.916	-0.909	-0.900	-0.891	-0.881	-0.872	-0.862	-0.851	-0.841	-0.829	-0.818	-0.805	-0.791	-0.778	-0.764	-0.750	-0.734	-0.719	-0.702	-0.685	-0.668	-0.650	-0.631	-0.612	-0.592	-0.572	-0.551	-0.530	-0.507	-0.485	-0.462	-0.439	-0.415	-0.391	-0.365	-0.340	-0.312	-0.288	-0.261	-0.234	-0.206	-0.179	-0.151	-0.122	-0.094	-0.066	-0.038	-0.008	0.021	0.050	0.079	0.108	0.136	0.165	0.195	0.224	0.251	0.279	0.308	0.335	0.364	0.390	0.418	0.444	0.470	0.496	0.522	0.548	0.572	0.598	0.621	0.645	0.669	0.691	0.714	0.735	0.758	0.779	0.800	0.821	0.841	0.860	0.881	0.900	0.919	0.938	0.956	0.975	0.992	1.010	1.028	1.046	1.064	1.080	1.098	1.115	1.131	1.149	1.165	1.182	1.199	1.215	1.232	1.249	1.266	1.284	1.300	1.318	1.336	1.352	1.370	1.388	1.405	1.422	1.440	1.458	1.476	1.494	1.512	1.530	1.549	1.568	1.585	1.604	1.622	1.641	1.660	1.679	1.696	1.715	1.734	1.752	1.771	1.789	1.806	1.825	1.842	1.860	1.879	1.896	1.912	1.930	1.946	1.964	1.979	1.995	2.011	2.027	2.042	2.058	2.072	2.088	2.101	2.116	2.129	2.141	2.156	2.168	2.180	2.191	2.205	2.215	2.226	2.238	2.248	2.258	2.269	2.278	2.288	2.295	2.305	2.312	2.321	2.328	2.335	2.342	2.348	2.354	2.360	2.366	2.371	2.376	2.380	2.385	2.389	2.394	2.396	2.400	2.402	2.404	2.406	2.408	2.410	2.412	2.412	2.414	2.415	2.415	2.415	2.415	2.415	2.415	2.415	2.415	2.414	2.414	2.412	2.412	2.411	2.411	2.409	2.409	2.408	2.406	2.405	2.404	2.404	2.402	2.401	2.400	2.400	2.400	2.399	2.398	2.398	2.398	2.398	2.399	2.398	2.398	2.399	2.399	2.400	2.400	2.401	2.401	2.402	2.404	2.404	2.405	2.406	2.408	2.408	2.409	2.410	2.411	2.412	2.412	2.412	2.414	2.414	2.414	2.414	2.412	2.412	2.412	2.412	2.410	2.410	2.408	2.406	2.402	2.400	2.398	2.394	2.390	2.386	2.381	2.376	2.371	2.365	2.360	2.352	2.346	2.340	2.331	2.325	2.316	2.309	2.300	2.290	2.282	2.272	2.262	2.252	2.241	2.231	2.220	2.209	2.198	2.188	2.175	2.164	2.152	2.140	2.129	2.116	2.104	2.091	2.079	2.068	2.055	2.042	2.031	2.019	2.007	1.995	1.984	1.972	1.960	1.950	1.939	1.928	1.915	1.905	1.896	1.885	1.875	1.865	1.856	1.846	1.838	1.829	1.819	1.810	1.802	1.794	1.786	1.779	1.771	1.764	1.756	1.750	1.742	1.738	1.730	1.725	1.719	1.711	1.706	1.700	1.695	1.690	1.684	1.679	1.674	1.669	1.664	1.659	1.654	1.649	1.645	1.639	1.634	1.629	1.624	1.619	1.614	1.609	1.604	1.598	1.594	1.589	1.584	1.579	1.571	1.568	1.561	1.556	1.550	1.545	1.540	1.534	1.528	1.522	1.516	1.510	1.505	1.500	1.494	1.489	1.484	1.479	1.474	1.469	1.464	1.460	1.455	1.451	1.448	1.444	1.440	1.438	1.435	1.432	1.430	1.428	1.428	1.426	1.425	1.425	1.425	1.426	1.428	1.428	1.431	1.432	1.435	1.439	1.442	1.448	1.452	1.458	1.464	1.469	1.475	1.482	1.490	1.496	1.505	1.514	1.524	1.532	1.541	1.551	1.561	1.572	1.582	1.592	1.604	1.615	1.626	1.638	1.649	1.660	1.671	1.682	1.694	1.704	1.714	1.724	1.735	1.744	1.754	1.764	1.771	1.780	1.788	1.795	1.801	1.809	1.814	1.819	1.824	1.828	1.831	1.834	1.836	1.836	1.838	1.838	1.836	1.835	1.834	1.830	1.828	1.824	1.820	1.814	1.810	1.804	1.796	1.790	1.782	1.775	1.766	1.759	1.751	1.741	1.732	1.724	1.714	1.705	1.696	1.688	1.678	1.670	1.660	1.652	1.644	1.636	1.629	1.620	1.614	1.609	1.601	1.596	1.590	1.586	1.582	1.579	1.576	1.575	1.574	1.572	1.572	1.574	1.575	1.575	1.579	1.581	1.585	1.589	1.594	1.599	1.605	1.611	1.618	1.625	1.632	1.640	1.649	1.658	1.666	1.675	1.685	1.694	1.702	1.711	1.721	1.731	1.740	1.750	1.758	1.768	1.776	1.785	1.792	1.801	1.809	1.816	1.822	1.830	1.836	1.840	1.846	1.850	1.854	1.856	1.859	1.861	1.862	1.861	1.862	1.861	1.859	1.858	1.855	1.851	1.846	1.841	1.835	1.829	1.821	1.814	1.805	1.795	1.785	1.774	1.762	1.751	1.738	1.724	1.710	1.695	1.680	1.664	1.649	1.631	1.615	1.598	1.579	1.561	1.541	1.522	1.505	1.485	1.465	1.446	1.426	1.406	1.388	1.366	1.346	1.328	1.309	1.290	1.270	1.251	1.234	1.216	1.198	1.181	1.164	1.148	1.132	1.118	1.104	1.090	1.078	1.065	1.054	1.042	1.034	1.025	1.016	1.009	1.002	0.998	0.992	0.989	0.986	0.984	0.982	0.982	0.982	0.984	0.985	0.988	0.991	0.996	1.000	1.006	1.011	1.019	1.025	1.032	1.041	1.050	1.059	1.066	1.076	1.086	1.096	1.106	1.116	1.126	1.136	1.145	1.156	1.166	1.176	1.186	1.195	1.204	1.212	1.221	1.229	1.236	1.244	1.250	1.256	1.261	1.266	1.270	1.274	1.278	1.280	1.282	1.282	1.284	1.284	1.284	1.281	1.280	1.278	1.274	1.270	1.265	1.260	1.255	1.249	1.241	1.234	1.226	1.218	1.209	1.199	1.189	1.179	1.168	1.156	1.145	1.132	1.120	1.109	1.095	1.082	1.068	1.055	1.041	1.028	1.014	0.999	0.985	0.970	0.956	0.942	0.928	0.914	0.899	0.885	0.871	0.858	0.844	0.831	0.818	0.804	0.792	0.780	0.768	0.755	0.744	0.732	0.721	0.711	0.702	0.691	0.684	0.674	0.665	0.658	0.650	0.642	0.635	0.630	0.625	0.619	0.615	0.610	0.605	0.601	0.598	0.595	0.592	0.590	0.588	0.586	0.585	0.584	0.584	0.582	0.582	0.582	0.582	0.582	0.582	0.582	0.584	0.584	0.584	0.586	0.586	0.585	0.586	0.586	0.586	0.586	0.586	0.586	0.584	0.584	0.582	0.581	0.578	0.576	0.572	0.569	0.566	0.561	0.558	0.552	0.548	0.541	0.535	0.529	0.521	0.514	0.505	0.498	0.489	0.479	0.470	0.460	0.450	0.440	0.429	0.419	0.408	0.396	0.385	0.374	0.362	0.350	0.340	0.328	0.316	0.305	0.294	0.284	0.272	0.262	0.254	0.244	0.235	0.225	0.216	0.210	0.202	0.196	0.190	0.184	0.180	0.176	0.172	0.170	0.166	0.166	0.165	0.165	0.166	0.169	0.171	0.174	0.178	0.182	0.189	0.195	0.202	0.210	0.219	0.229	0.238	0.249	0.260	0.272	0.284	0.298	0.311	0.325	0.340	0.355	0.370	0.386	0.402	0.419	0.435	0.452	0.471	0.489	0.507	0.525	0.544	0.562	0.581	0.600	0.620	0.639	0.658	0.676	0.696	0.715	0.734	0.752	0.770	0.790	0.809	0.826	0.845	0.862	0.881	0.899	0.916	0.934	0.951	0.968	0.985	1.000	1.018	1.032	1.050	1.065	1.080	1.095	1.110	1.122	1.138	1.152	1.165	1.178	1.192	1.205	1.218	1.230	1.242	1.254	1.265	1.278	1.288	1.299	1.310	1.320	1.330	1.341	1.351	1.361	1.371	1.380	1.390	1.400	1.409	1.419	1.426	1.436	1.445	1.454	1.462	1.471	1.480	1.488	1.496	1.505	1.514	1.522	1.530	1.539	1.548	1.555	1.564	1.572	1.581	1.589	1.598	1.605	1.615	1.622	1.631	1.640	1.648	1.656	1.665	1.674	1.681	1.691	1.699	1.708	1.716	1.724	1.732	1.740	1.749	1.758	1.765	1.774	1.780	1.789	1.796	1.802	1.811	1.818	1.825	1.832	1.839	1.846	1.852	1.859	1.865	1.871	1.878	1.884	1.890	1.895	1.901	1.908	1.912	1.918	1.924	1.928	1.932	1.938	1.944	1.948	1.954	1.959	1.964	1.969	1.974	1.979	1.985	1.989	1.995	2.000	2.006	2.011	2.018	2.022	2.030	2.035	2.041	2.047	2.054	2.060	2.068	2.074	2.081	2.089	2.096	2.105	2.112	2.120	2.129	2.136	2.144	2.154	2.161	2.171	2.180	2.189	2.198	2.208	2.216	2.226	2.235	2.245	2.255	2.265	2.276	2.288	2.298	2.308	2.318	2.329	2.339	2.349	2.361	2.371	2.381	2.392	2.404	2.415	2.425	2.436	2.446	2.456	2.469	2.479	2.490	2.499	2.510	2.520	2.531	2.541	2.551	2.561	2.571	2.581	2.591	2.601	2.610	2.619	2.629	2.638	2.646	2.655	2.664	2.671	2.680	2.688	2.696	2.704	2.711	2.718	2.725	2.731	2.736	2.742	2.749	2.754	2.760	2.764	2.770	2.774	2.778	2.782	2.786	2.790	2.791	2.795	2.798	2.800	2.800	2.802	2.802	2.805	2.805	2.805	2.805	2.804	2.804	2.802	2.800	2.800	2.796	2.794	2.791	2.788	2.785	2.781	2.776	2.772	2.768	2.762	2.758	2.750	100.000	5.000	2.000	1.000	7.000	0.000	0.000	0.000	0.000	0.000	0.000	0.000	0.000	0.000	0.000	0.000	0.000	0.000	-3.832	-3.828	-3.822	-3.816	-3.810	-3.801	-3.792	-3.784	-3.772	-3.761	-3.749	-3.735	-3.721	-3.705	-3.690	-3.672	-3.655	-3.636	-3.615	-3.596	-3.574	-3.552	-3.530	-3.506	-3.482	-3.458	-3.432	-3.406	-3.380	-3.354	-3.326	-3.298	-3.270	-3.242	-3.215	-3.186	-3.159	-3.130	-3.101	-3.072	-3.044	-3.015	-2.988	-2.960	-2.932	-2.906	-2.880	-2.854	-2.830	-2.805	-2.781	-2.759	-2.736	-2.715	-2.695	-2.675	-2.655	-2.638	-2.621	-2.606	-2.591	-2.579	-2.566	-2.555	-2.545	-2.536	-2.529	-2.522	-2.518	-2.514	-2.510	-2.509	-2.510	-2.510	-2.512	-2.516	-2.520	-2.525	-2.531	-2.540	-2.549	-2.558	-2.568	-2.579	-2.591	-2.605	-2.619	-2.632	-2.648	-2.662	-2.679	-2.695	-2.711	-2.729	-2.746	-2.764	-2.782	-2.799	-2.816	-2.835	-2.852	-2.869	-2.886	-2.904	-2.919	-2.935	-2.951	-2.966	-2.981	-2.995	-3.009	-3.021	-3.034	-3.044	-3.055	-3.065	-3.074	-3.082	-3.089	-3.095	-3.101	-3.108	-3.110	-3.114	-3.116	-3.118	-3.119	-3.120	-3.119	-3.118	-3.116	-3.112	-3.110	-3.106	-3.101	-3.096	-3.091	-3.085	-3.080	-3.072	-3.068	-3.060	-3.054	-3.046	-3.040	-3.034	-3.025	-3.020	-3.014	-3.008	-3.002	-2.996	-2.991	-2.988	-2.985	-2.981	-2.979	-2.978	-2.976	-2.976	-2.976	-2.979	-2.981	-2.985	-2.989	-2.995	-3.001	-3.009	-3.016	-3.026	-3.038	-3.049	-3.061	-3.075	-3.091	-3.108	-3.124	-3.141	-3.160	-3.180	-3.201	-3.224	-3.246	-3.270	-3.294	-3.319	-3.344	-3.371	-3.398	-3.425	-3.452	-3.481	-3.510	-3.539	-3.568	-3.596	-3.625	-3.654	-3.684	-3.711	-3.740	-3.769	-3.796	-3.824	-3.851	-3.878	-3.904	-3.929	-3.954	-3.978	-4.000	-4.022	-4.043	-4.064	-4.082	-4.101	-4.118	-4.134	-4.148	-4.161	-4.174	-4.186	-4.195	-4.204	-4.211	-4.218	-4.222	-4.226	-4.229	-4.230	-4.230	-4.229	-4.228	-4.225	-4.221	-4.215	-4.209	-4.202	-4.195	-4.185	-4.176	-4.166	-4.155	-4.144	-4.132	-4.119	-4.106	-4.093	-4.079	-4.065	-4.051	-4.035	-4.020	-4.006	-3.991	-3.976	-3.961	-3.948	-3.932	-3.919	-3.905	-3.890	-3.878	-3.865	-3.852	-3.840	-3.829	-3.816	-3.806	-3.796	-3.786	-3.776	-3.769	-3.760	-3.754	-3.746	-3.741	-3.735	-3.730	-3.726	-3.722	-3.720	-3.718	-3.716	-3.714	-3.714	-3.712	-3.714	-3.714	-3.715	-3.718	-3.720	-3.722	-3.725	-3.728	-3.732	-3.736	-3.740	-3.745	-3.750	-3.755	-3.760	-3.766	-3.772	-3.778	-3.784	-3.789	-3.795	-3.801	-3.806	-3.812	-3.819	-3.825	-3.831	-3.835	-3.841	-3.845	-3.851	-3.855	-3.860	-3.864	-3.868	-3.872	-3.875	-3.879	-3.881	-3.884	-3.886	-3.888	-3.889	-3.890	-3.891	-3.890	-3.890	-3.890	-3.889	-3.888	-3.886	-3.884	-3.882	-3.880	-3.876	-3.874	-3.870	-3.866	-3.861	-3.858	-3.854	-3.848	-3.842	-3.838	-3.831	-3.825	-3.820	-3.814	-3.808	-3.800	-3.794	-3.788	-3.780	-3.774	-3.768	-3.760	-3.754	-3.748	-3.739	-3.732	-3.725	-3.719	-3.712	-3.706	-3.699	-3.692	-3.686	-3.680	-3.674	-3.669	-3.662	-3.656	-3.651	-3.645	-3.639	-3.634	-3.629	-3.624	-3.619	-3.614	-3.609	-3.604	-3.600	-3.595	-3.590	-3.586	-3.581	-3.578	-3.572	-3.568	-3.564	-3.559	-3.555	-3.551	-3.546	-3.541	-3.538	-3.532	-3.529	-3.522	-3.518	-3.514	-3.508	-3.502	-3.498	-3.491	-3.486	-3.481	-3.474	-3.468	-3.461	-3.454	-3.449	-3.441	-3.434	-3.426	-3.419	-3.411	-3.401	-3.394	-3.385	-3.376	-3.366	-3.356	-3.348	-3.336	-3.326	-3.315	-3.305	-3.292	-3.282	-3.270	-3.259	-3.245	-3.232	-3.220	-3.206	-3.191	-3.178	-3.164	-3.149	-3.134	-3.119	-3.104	-3.088	-3.072	-3.056	-3.040	-3.024	-3.008	-2.990	-2.972	-2.956	-2.939	-2.922	-2.905	-2.889	-2.872	-2.855	-2.838	-2.821	-2.806	-2.789	-2.774	-2.758	-2.742	-2.728	-2.712	-2.699	-2.685	-2.672	-2.659	-2.648	-2.635	-2.624	-2.614	-2.604	-2.596	-2.588	-2.580	-2.574	-2.568	-2.561	-2.558	-2.554	-2.551	-2.548	-2.548	-2.546	-2.546	-2.548	-2.549	-2.551	-2.554	-2.558	-2.562	-2.568	-2.572	-2.579	-2.585	-2.592	-2.600	-2.608	-2.618	-2.625	-2.635	-2.644	-2.654	-2.664	-2.674	-2.682	-2.692	-2.702	-2.712	-2.721	-2.731	-2.741	-2.750	-2.760	-2.769	-2.776	-2.785	-2.792	-2.801	-2.808	-2.812	-2.820	-2.825	-2.830	-2.835	-2.840	-2.842	-2.846	-2.849	-2.851	-2.852	-2.855	-2.855	-2.856	-2.856	-2.855	-2.855	-2.854	-2.851	-2.851	-2.849	-2.846	-2.844	-2.841	-2.839	-2.836	-2.832	-2.831	-2.828	-2.824	-2.821	-2.819	-2.816	-2.814	-2.811	-2.809	-2.808	-2.806	-2.804	-2.802	-2.801	-2.801	-2.800	-2.801	-2.801	-2.802	-2.802	-2.805	-2.806	-2.809	-2.811	-2.815	-2.818	-2.821	-2.825	-2.830	-2.835	-2.840	-2.846	-2.851	-2.858	-2.862	-2.869	-2.876	-2.882	-2.889	-2.895	-2.904	-2.910	-2.916	-2.924	-2.930	-2.936	-2.942	-2.949	-2.955	-2.961	-2.966	-2.971	-2.976	-2.981	-2.985	-2.989	-2.992	-2.995	-2.998	-3.000	-3.001	-3.002	-3.001	-3.001	-3.000	-2.999	-2.996	-2.994	-2.990	-2.986	-2.982	-2.976	-2.970	-2.964	-2.956	-2.948	-2.940	-2.930	-2.920	-2.910	-2.899	-2.888	-2.875	-2.862	-2.850	-2.836	-2.821	-2.808	-2.792	-2.779	-2.762	-2.746	-2.730	-2.714	-2.698	-2.682	-2.666	-2.650	-2.632	-2.616	-2.600	-2.584	-2.566	-2.550	-2.535	-2.519	-2.504	-2.489	-2.474	-2.460	-2.446	-2.432	-2.419	-2.406	-2.395	-2.384	-2.372	-2.362	-2.354	-2.344	-2.336	-2.330	-2.324	-2.319	-2.314	-2.310	-2.306	-2.304	-2.302	-2.301	-2.300	-2.301	-2.304	-2.305	-2.310	-2.312	-2.318	-2.322	-2.329	-2.336	-2.342	-2.351	-2.360	-2.369	-2.378	-2.388	-2.398	-2.408	-2.419	-2.431	-2.441	-2.452	-2.465	-2.476	-2.488	-2.500	-2.511	-2.524	-2.534	-2.545	-2.556	-2.566	-2.576	-2.588	-2.596	-2.605	-2.612	-2.621	-2.629	-2.634	-2.641	-2.646	-2.651	-2.654	-2.658	-2.660	-2.661	-2.662	-2.664	-2.664	-2.662	-2.660	-2.658	-2.654	-2.650	-2.645	-2.641	-2.635	-2.628	-2.621	-2.612	-2.604	-2.596	-2.585	-2.576	-2.566	-2.555	-2.542	-2.532	-2.520	-2.509	-2.495	-2.482	-2.470	-2.458	-2.444	-2.431	-2.418	-2.405	-2.391	-2.378	-2.365	-2.352	-2.339	-2.326	-2.315	-2.302	-2.291	-2.280	-2.269	-2.258	-2.246	-2.238	-2.228	-2.219	-2.210	-2.201	-2.194	-2.188	-2.180	-2.174	-2.168	-2.164	-2.159	-2.154	-2.150	-2.148	-2.145	-2.141	-2.140	-2.139	-2.140	-2.139	-2.140	-2.140	-2.141	-2.142	-2.144	-2.146	-2.150	-2.152	-2.156	-2.159	-2.162	-2.166	-2.170	-2.175	-2.179	-2.184	-2.188	-2.192	-2.196	-2.201	-2.205	-2.209	-2.212	-2.218	-2.221	-2.224	-2.228	-2.229	-2.231	-2.234	-2.235	-2.238	-2.238	-2.238	-2.238	-2.236	-2.236	-2.234	-2.231	-2.229	-2.225	-2.222	-2.218	-2.212	-2.206	-2.201	-2.195	-2.188	-2.180	-2.172	-2.164	-2.156	-2.146	-2.138	-2.126	-2.116	-2.106	-2.096	-2.085	-2.074	-2.061	-2.050	-2.039	-2.027	-2.016	-2.005	-1.994	-1.982	-1.971	-1.960	-1.949	-1.940	-1.929	-1.920	-1.911	-1.902	-1.895	-1.888	-1.881	-1.875	-1.869	-1.865	-1.861	-1.858	-1.855	-1.854	-1.854	-1.854	-1.855	-1.858	-1.860	-1.862	-1.868	-1.874	-1.880	-1.888	-1.895	-1.905	-1.916	-1.926	-1.938	-1.951	-1.965	-1.980	-1.995	-2.010	-2.027	-2.045	-2.062	-2.081	-2.100	-2.121	-2.141	-2.162	-2.184	-2.204	-2.225	-2.249	-2.271	-2.292	-2.315	-2.339	-2.361	-2.384	-2.406	-2.429	-2.451	-2.474	-2.495	-2.516	-2.538	-2.559	-2.580	-2.600	-2.619	-2.639	-2.658	-2.676	-2.692	-2.710	-2.725	-2.741	-2.756	-2.770	-2.784	-2.798	-2.809	-2.820	-2.831	-2.841	-2.850	-2.859	-2.866	-2.875	-2.881	-2.888	-2.892	-2.898	-2.901	-2.906	-2.910	-2.912	-2.915	-2.916	-2.920	-2.921	-2.921	-2.922	-2.922	-2.922	-2.924	-2.922	-2.924	-2.924	-2.924	-2.922	-2.922	-2.922	-2.922	-2.922	-2.922	-2.924	-2.925	-2.925	-2.926	-2.929	-2.930	-2.932	-2.935	-2.938	-2.941	-2.945	-2.949	-2.954	-2.959	-2.964	-2.970	-2.976	-2.984	-2.990	-2.999	-3.006	-3.015	-3.024	-3.032	-3.044	-3.054	-3.065	-3.075	-3.088	-3.099	-3.111	-3.124	-3.136	-3.150	-3.164	-3.178	-3.191	-3.205	-3.219	-3.235	-3.250	-3.265	-3.280	-3.294	-3.310	-3.324	-3.339	-3.355	-3.370	-3.386	-3.400	-3.416	-3.431	-3.446	-3.460	-3.475	-3.489	-3.504	-3.518	-3.531	-3.545	-3.558	-3.571	-3.584	-3.596	-3.609	-3.620	-3.631	-3.642	-3.652	-3.664	-3.674	-3.682	-3.691	-3.701	-3.709	-3.716	-3.724	-3.730	-3.738	-3.744	-3.750	-3.755	-3.760	-3.764	-3.768	-3.771	-3.775	-3.778	-3.780	-3.782	-3.784	-3.785	-3.785	-3.786	-3.786	-3.786	-3.785	-3.784	-3.782	-3.780	-3.779	-3.776	-3.774	-3.771	-3.768	-3.765	-3.761	-3.756	-3.754	-3.749	-3.745	-3.740	-3.736	-3.731	-3.726	-3.721	-3.715	-3.710	-3.706	-3.700	-3.694	-3.690	-3.684	-3.678	-3.674	-3.668	-3.662	-3.658	-3.651	-3.646	-3.641	-3.636	-3.630	-3.625	-3.620	-3.615	-3.610	-3.606	-3.601	-3.596	-3.591	-3.586	-3.582	-3.578	-3.574	-3.569	-3.565	-3.560	-3.556	-3.551	-3.546	-3.541	-3.538	-3.532	-3.528	-3.522	-3.516	-3.511	-3.505	-3.499	-3.492	-3.485	-3.479	-3.471	-3.464	-3.455	-3.448	-3.440	-3.430	-3.420	-3.411	-3.401	-3.390	-3.378	-3.366	-3.354	-3.341	-3.328	-3.314	-3.299	-3.285	-3.269	-3.254	-3.238	-3.221	-3.205	-3.188	-3.170	-3.151	-3.135	-3.116	-3.098	-3.078	-3.059	-3.040	-3.020	-3.002	-2.982	-2.964	-2.944	-2.925	-2.906	-2.888	-2.870	-2.851	-2.834	-2.815	-2.799	-2.782	-2.768	-2.751	-2.738	-2.724	-2.710	-2.698	-2.686	-2.675	-2.665	-2.655	-2.648	-2.639	-2.631	-2.626	-2.622	-2.618	-2.614	-2.612	-2.611	-2.611	-2.611	-2.612	-2.615	-2.619	-2.622	-2.628	-2.632	-2.639	-2.645	-2.654	-2.661	-2.670	-2.680	-2.689	-2.700	-2.710	-2.721	-2.734	-2.744	-2.755	-2.768	-2.780	-2.791	-2.804	-2.815	-2.828	-2.840	-2.850	-2.862	-2.872	-2.882	-2.892	-2.902	-2.912	-2.921	-2.929	-2.938	-2.945	-2.951	-2.958	-2.962	-2.968	-2.972	-2.976	-2.979	-2.980	-2.982	-2.984	-2.984	-2.984	-2.984	-2.981	-2.980	-2.978	-2.975	-2.971	-2.968	-2.964	-2.958	-2.954	-2.949	-2.942	-2.938	-2.931	-2.925	-2.919	-2.912	-2.905	-2.900	-2.894	-2.888	-2.881	-2.876	-2.870	-2.865	-2.861	-2.856	-2.851	-2.848	-2.844	-2.841	-2.839	-2.838	-2.835	-2.834	-2.834	-2.835	-2.836	-2.838	-2.840	-2.844	-2.846	-2.850	-2.856	-2.861	-2.868	-2.875	-2.882	-2.890	-2.899	-2.909	-2.918	-2.929	-2.939	-2.951	-2.962	-2.975	-2.988	-3.000	-3.014	-3.026	-3.040	-3.054	-3.068	-3.082	-3.095	-3.110	-3.122	-3.136	-3.149	-3.162	-3.175	-3.188	-3.199	-3.210	-3.222	-3.231	-3.241	-3.251	-3.260	-3.266	-3.274	-3.280	-3.285	-3.289	-3.292	-3.294	-3.295	-3.296	-3.295	-3.292	-3.289	-3.285	-3.279	-3.272	-3.265	-3.255	-3.245	-3.234	-3.221	-3.208	-3.192	-3.176	-3.160	-3.141	-3.121	-3.102	-3.080	-3.059	-3.034	-3.011	-2.986	-2.959	-2.934	-2.905	-2.878	-2.850	-2.820	-2.790	-2.760	-2.730	-2.700	-2.669	-2.636	-2.606	-2.574	-2.542	-2.511	-2.479	-2.449	-2.419	-2.386	-2.356	-2.326	-2.298	-2.269	-2.240	-2.212	-2.185	-2.159	-2.134	-2.109	-2.085	-2.061	-2.039	-2.019	-1.998	-1.978	-1.959	-1.941	-1.924	-1.909	-1.894	-1.880	-1.868	-1.856	-1.845	-1.834	-1.825	-1.816	-1.809	-1.801	-1.795	-1.790	-1.786	-1.781	-1.778	-1.775	-1.771	-1.770	-1.768	-1.766	-1.765	-1.764	-1.762	-1.761	-1.761	-1.760	-1.759	-1.758	-1.756	-1.755	-1.754	-1.751	-1.748	-1.745	-1.741	-1.738	-1.732	-1.728	-1.722	-1.715	-1.709	-1.700	-1.691	-1.682	-1.674	-1.662	-1.652	-1.639	-1.626	-1.614	-1.600	-1.585	-1.569	-1.554	-1.538	-1.519	-1.502	-1.484	-1.465	-1.445	-1.426	-1.406	-1.386	-1.366	-1.346	-1.325	-1.304	-1.284	-1.262	-1.242	-1.221	-1.201	-1.180	-1.160	-1.140	-1.121	-1.102	-1.082	-1.066	-1.048	-1.031	-1.015	-0.999	-0.984	-0.970	-0.956	-0.944	-0.931	-0.920	-0.910	-0.900	-0.891	-0.884	-0.878	-0.871	-0.866	-0.862	-0.859	-0.858	-0.856	-0.856	-0.858	-0.858	-0.860	-0.864	-0.868	-0.874	-0.880	-0.886	-0.894	-0.902	-0.911	-0.921	-0.932	-0.944	-0.955	-0.968	-0.980	-0.994	-1.008	-1.021	-1.038	-1.052	-1.068	-1.084	-1.100	-1.116	-1.132	-1.150	-1.168	-1.184	-1.201	-1.219	-1.235	-1.252	-1.270	-1.286	-1.304	-1.320	-1.338	-1.354	-1.369	-1.386	-1.401	-1.416	-1.431	-1.445	-1.460	-1.475	-1.488	-1.502	-1.514	-1.528	-1.539	-1.552	-1.564	-1.575	-1.585	-1.596	-1.605	-1.615	-1.626	-1.635	-1.644	-1.652	-1.661	-1.669	-1.676	-1.685	-1.692	-1.700	-1.708	-1.715	-1.722	-1.730	-1.736	-1.745	-1.751	-1.760	-1.768	-1.775	-1.784	-1.792	-1.800	-1.810	-1.819	-1.829	-1.838	-1.849	-1.860	-1.870	-1.881	-1.895	-1.908	-1.920	-1.934	-1.949	-1.964	-1.979	-1.995	-2.011	-2.029	-2.047	-2.065	-2.085	-2.105	-2.125	-2.146	-2.168	-2.189	-2.212	-2.235	-2.260	-2.284	-2.309	-2.334	-2.359	-2.385	-2.411	-2.439	-2.466	-2.494	-2.520	-2.548	-2.575	-2.602	-2.631	-2.659	-2.686	-2.714	-2.741	-2.768	-2.795	-2.821	-2.848	-2.872	-2.899	-2.922	-2.946	-2.970	-2.992	-3.014	-3.035	-3.055	-3.074	-3.091	-3.109	-3.125	-3.140	-3.154	-3.165	-3.176	-3.186	-3.195	-3.202	-3.208	-3.212	-3.216	-3.216	-3.218	-3.216	-3.214	-3.209	-3.202	-3.196	-3.188	-3.178	-3.168	-3.154	-3.141	-3.125	-3.109	-3.092	-3.072	-3.052	-3.031	-3.010	-2.986	-2.962	-2.938	-2.912	-2.885	-2.859	-2.830	-2.801	-2.772	-2.744	-2.714	-2.684	-2.652	-2.622	-2.592	-2.561	-2.530	-2.500	-2.470	-2.439	-2.410	-2.380	-2.351	-2.321	-2.294	-2.265	-2.238	-2.211	-2.185	-2.160	-2.136	-2.111	-2.089	-2.066	-2.044	-2.024	-2.005	-1.985	-1.966	-1.950	-1.932	-1.919	-1.902	-1.889	-1.876	-1.864	-1.852	-1.841	-1.831	-1.821	-1.814	-1.806	-1.799	-1.792	-1.788	-1.781	-1.778	-1.772	-1.770	-1.766	-1.765	-1.762	-1.760	-1.758	-1.758	-1.756	-1.755	-1.755	-1.755	-1.755	-1.755	-1.755	-1.755	-1.756	-1.756	-1.756	-1.756	-1.755	-1.756	-1.755	-1.755	-1.754	-1.752	-1.751	-1.750	-1.749	-1.745	-1.744	-1.740	-1.736	-1.732	-1.729	-1.722	-1.718	-1.711	-1.705	-1.698	-1.690	-1.682	-1.674	-1.664	-1.654	-1.644	-1.632	-1.620	-1.608	-1.594	-1.581	-1.568	-1.552	-1.536	-1.520	-1.504	-1.488	-1.470	-1.451	-1.432	-1.414	-1.395	-1.375	-1.355	-1.334	-1.314	-1.294	-1.272	-1.252	-1.230	-1.209	-1.189	-1.168	-1.146	-1.125	-1.104	-1.084	-1.062	-1.042	-1.022	-1.004	-0.985	-0.966	-0.949	-0.930	-0.912	-0.896	-0.881	-0.866	-0.851	-0.838	-0.825	-0.812	-0.800	-0.790	-0.780	-0.770	-0.762	-0.754	-0.748	-0.740	-0.735	-0.730	-0.726	-0.721	-0.720	-0.716	-0.715	-0.712	-0.712	-0.712	-0.712	-0.712	-0.714	-0.714	-0.715	-0.718	-0.719	-0.720	-0.721	-0.722	-0.725	-0.726	-0.728	-0.729	-0.730	-0.731	-0.731	-0.732	-0.732	-0.732	-0.731	-0.730	-0.729	-0.726	-0.724	-0.721	-0.718	-0.712	-0.708	-0.701	-0.696	-0.690	-0.682	-0.675	-0.668	-0.659	-0.649	-0.639	-0.630	-0.619	-0.608	-0.596	-0.584	-0.571	-0.559	-0.545	-0.532	-0.519	-0.505	-0.490	-0.476	-0.462	-0.448	-0.434	-0.419	-0.402	-0.389	-0.375	-0.360	-0.346	-0.332	-0.319	-0.305	-0.292	-0.280	-0.268	-0.255	-0.241	-0.230	-0.220	-0.210	-0.200	-0.190	-0.180	-0.172	-0.165	-0.156	-0.150	-0.144	-0.139	-0.132	-0.129	-0.125	-0.121	-0.118	-0.116	-0.114	-0.112	-0.111	-0.111	-0.111	-0.111	-0.112	-0.114	-0.115	-0.118	-0.120	-0.121	-0.124	-0.128	-0.131	-0.135	-0.139	-0.141	-0.145	-0.149	-0.152	-0.155	-0.160	-0.164	-0.166	-0.170	-0.172	-0.175	-0.178	-0.180	-0.182	-0.184	-0.185	-0.185	-0.186	-0.186	-0.186	-0.185	-0.185	-0.182	-0.181	-0.179	-0.176	-0.172	-0.168	-0.165	-0.160	-0.155	-0.150	-0.145	-0.139	-0.132	-0.126	-0.119	-0.112	-0.105	-0.099	-0.091	-0.082	-0.076	-0.069	-0.062	-0.055	-0.046	-0.040	-0.034	-0.026	-0.021	-0.015	-0.010	-0.006	-0.001	0.004	0.006	0.009	0.011	0.012	0.014	0.012	0.012	0.010	0.008	0.004	0.000	-0.006	-0.011	-0.020	-0.028	-0.038	-0.048	-0.059	-0.071	-0.085	-0.099	-0.114	-0.130	-0.148	-0.166	-0.184	-0.204	-0.225	-0.246	-0.269	-0.291	-0.315	-0.340	-0.364	-0.389	-0.415	-0.441	-0.468	-0.494	-0.522	-0.549	-0.576	-0.602	-0.630	-0.658	-0.685	-0.712	-0.739	-0.764	-0.790	-0.815	-0.840	-0.864	-0.888	-0.910	-0.932	-0.954	-0.974	-0.992	-1.011	-1.028	-1.045	-1.061	-1.074	-1.088	-1.100	-1.110	-1.120	-1.128	-1.135	-1.141	-1.146	-1.151	-1.154	-1.155	-1.156	-1.155	-1.154	-1.151	-1.148	-1.142	-1.136	-1.131	-1.124	-1.115	-1.108	-1.099	-1.089	-1.078	-1.068	-1.056	-1.045	-1.032	-1.021	-1.009	-0.996	-0.985	-0.972	-0.960	-0.949	-0.938	-0.926	-0.916	-0.905	-0.895	-0.888	-0.878	-0.870	-0.862	-0.856	-0.851	-0.846	-0.842	-0.840	-0.838	-0.836	-0.838	-0.839	-0.840	-0.844	-0.849	-0.854	-0.861	-0.868	-0.876	-0.888	-0.898	-0.910	-0.924	-0.938	-0.952	-0.969	-0.985	-1.004	-1.021	-1.041	-1.062	-1.084	-1.106	-1.129	-1.151	-1.175	-1.200	-1.224	-1.249	-1.274	-1.301	-1.328	-1.354	-1.380	-1.406	-1.432	-1.460	-1.486	-1.514	-1.540	-1.565	-1.591	-1.616	-1.642	-1.666	-1.691	-1.715	-1.739	-1.762	-1.784	-1.806	-1.828	-1.848	-1.866	-1.886	-1.904	-1.921	-1.938	-1.954	-1.969	-1.982	-1.996	-2.010	-2.021	-2.033	-2.042	-2.052	-2.061	-2.069	-2.076	-2.084	-2.089	-2.095	-2.099	-2.104	-2.106	-2.110	-2.110	-2.112	-2.114	-2.114	-2.115	-2.114	-2.112	-2.111	-2.111	-2.110	-2.108	-2.106	-2.104	-2.101	-2.099	-2.096	-2.092	-2.089	-2.086	-2.084	-2.081	-2.079	-2.076	-2.074	-2.071	-2.070	-2.068	-2.066	-2.065	-2.064	-2.062	-2.061	-2.061	-2.061	-2.062	-2.062	-2.065	-2.066	-2.069	-2.070	-2.072	-2.076	-2.080	-2.084	-2.089	-2.092	-2.098	-2.104	-2.109	-2.115	-2.121	-2.129	-2.136	-2.144	-2.150	-2.159	-2.168	-2.176	-2.185	-2.194	-2.202	-2.211	-2.221	-2.230	-2.240	-2.249	-2.260	-2.269	-2.278	-2.288	-2.296	-2.306	-2.315	-2.324	-2.332	-2.340	-2.348	-2.355	-2.362	-2.370	-2.376	-2.382	-2.389	-2.394	-2.400	-2.402	-2.408	-2.412	-2.415	-2.416	-2.420	-2.421	-2.422	-2.422	-2.422	-2.424	-2.421	-2.420	-2.419	-2.416	-2.414	-2.411	-2.408	-2.404	-2.399	-2.395	-2.390	-2.384	-2.379	-2.374	-2.368	-2.362	-2.356	-2.350	-2.344	-2.339	-2.332	-2.326	-2.320	-2.316	-2.310	-2.305	-2.300	-2.295	-2.290	-2.286	-2.284	-2.280	-2.279	-2.276	-2.275	-2.272	-2.272	-2.272	-2.272	-2.274	-2.275	-2.278	-2.280	-2.284	-2.289	-2.292	-2.298	-2.304	-2.310	-2.316	-2.324	-2.331	-2.340	-2.349	-2.358	-2.368	-2.378	-2.388	-2.399	-2.409	-2.419	-2.431	-2.441	-2.452	-2.464	-2.475	-2.486	-2.496	-2.508	-2.518	-2.528	-2.539	-2.549	-2.558	-2.565	-2.574	-2.582	-2.589	-2.596	-2.602	-2.606	-2.611	-2.616	-2.619	-2.621	-2.622	-2.624	-2.624	-2.622	-2.620	-2.619	-2.615	-2.611	-2.605	-2.600	-2.594	-2.586	-2.578	-2.569	-2.559	-2.549	-2.536	-2.525	-2.511	-2.498	-2.485	-2.471	-2.456	-2.440	-2.424	-2.408	-2.391	-2.374	-2.358	-2.340	-2.322	-2.304	-2.286	-2.269	-2.251	-2.234	-2.216	-2.199	-2.184	-2.166	-2.151	-2.134	-2.119	-2.104	-2.090	-2.076	-2.064	-2.050	-2.039	-2.029	-2.018	-2.009	-2.000	-1.992	-1.986	-1.980	-1.975	-1.970	-1.968	-1.965	-1.965	-1.964	-1.964	-1.966	-1.968	-1.970	-1.975	-1.979	-1.985	-1.990	-1.999	-2.006	-2.015	-2.022	-2.033	-2.042	-2.052	-2.065	-2.076	-2.088	-2.100	-2.111	-2.124	-2.136	-2.149	-2.161	-2.174	-2.186	-2.199	-2.210	-2.221	-2.232	-2.242	-2.252	-2.262	-2.271	-2.281	-2.289	-2.296	-2.302	-2.309	-2.314	-2.318	-2.321	-2.322	-2.325	-2.325	-2.325	-2.322	-2.320	-2.316	-2.312	-2.306	-2.301	-2.294	-2.285	-2.276	-2.266	-2.255	-2.242	-2.229	-2.215	-2.201	-2.186	-2.169	-2.151	-2.134	-2.115	-2.096	-2.075	-2.055	-2.034	-2.011	-1.990	-1.968	-1.944	-1.920	-1.898	-1.872	-1.849	-1.824	-1.800	-1.774	-1.750	-1.725	-1.699	-1.674	-1.649	-1.624	-1.599	-1.574	-1.549	-1.525	-1.501	-1.478	-1.452	-1.430	-1.406	-1.384	-1.362	-1.339	-1.318	-1.296	-1.276	-1.255	-1.236	-1.218	-1.198	-1.179	-1.162	-1.144	-1.129	-1.111	-1.096	-1.081	-1.068	-1.054	-1.040	-1.028	-1.015	-1.004	-0.992	-0.982	-0.972	-0.964	-0.955	-0.948	-0.940	-0.932	-0.928	-0.921	-0.918	-0.914	-0.910	-0.908	-0.905	-0.904	-0.904	-0.902	-0.902	-0.905	-0.906	-0.910	-0.912	-0.918	-0.921	-0.928	-0.934	-0.940	-0.948	-0.956	-0.965	-0.976	-0.986	-0.998	-1.010	-1.022	-1.038	-1.051	-1.068	-1.084	-1.100	-1.116	-1.136	-1.155	-1.175	-1.195	-1.216	-1.239	-1.261	-1.285	-1.310	-1.334	-1.360	-1.386	-1.414	-1.441	-1.470	-1.499	-1.528	-1.559	-1.589	-1.620	-1.651	-1.684	-1.716	-1.751	-1.784	-1.819	-1.852	-1.888	-1.922	-1.959	-1.994	-2.030	-2.066	-2.102	-2.140	-2.178	-2.214	-2.252	-2.290	-2.328	-2.366	-2.404	-2.441	-2.480	-2.518	-2.556	-2.594	-2.631	-2.669	-2.708	-2.745	-2.781	-2.820	-2.856	-2.892	-2.930	-2.965	-3.001	-3.036	-3.071	-3.106	-3.140	-3.174	-3.208	-3.240	-3.272	-3.304	-3.334	-3.365	-3.395	-3.422	-3.451	-3.478	-3.505	-3.530	-3.555	-3.578	-3.600	-3.622	-3.642	-3.662	-3.681	-3.699	-3.715	-3.730	-3.744	-3.759	-3.770	-3.781	-3.790	-3.799	-3.808	-3.812	-3.819	-3.821	-3.826	-3.828	-3.829	-3.829	-3.829	-3.826	-3.824	-3.820	-3.816	-3.810	-3.805	-3.799	-3.791	-3.784	-3.776	-3.768	-3.759	-3.750	-3.740	-3.730	-3.721	-3.711	-3.701	-3.691	-3.682	-3.674	-3.665	-3.656	-3.648	-3.639	-3.632	-3.625	-3.619	-3.614	-3.609	-3.605	-3.601	-3.599	-3.598	-3.598	-3.598	-3.598	-3.600	-3.604	-3.608	-3.612	-3.619	-3.626	-3.634	-3.642	-3.654	-3.665	-3.676	-3.689	-3.704	-3.719	-3.735	-3.751	-3.768	-3.786	-3.806	-3.826	-3.845	-3.866	-3.888	-3.910	-3.932	-3.955	-3.978	-4.001	-4.025	-4.049	-4.072	-4.096	-4.121	-4.145	-4.169	-4.192	-4.216	-4.240	-4.262	-4.286	-4.309	-4.330	-4.352	-4.374	-4.394	-4.414	-4.432	-4.451	-4.470	-4.488	-4.505	-4.520	-4.536	-4.551	-4.564	-4.578	-4.590	-4.601	-4.612	-4.621	-4.631	-4.639	-4.646	-4.654	-4.660	-4.665	-4.670	-4.674	-4.678	-4.680	-4.681	-4.684	-4.684	-4.685	-4.685	-4.684	-4.684	-4.682	-4.681	-4.680	-4.679	-4.675	-4.674	-4.671	-4.669	-4.666	-4.662	-4.660	-4.658	-4.656	-4.652	-4.651	-4.649	-4.648	-4.648	-4.646	-4.645	-4.645	-4.645	-4.645	-4.646	-4.646	-4.648	-4.650	-4.652	-4.655	-4.659	-4.662	-4.668	-4.672	-4.679	-4.685	-4.691	-4.698	-4.705	-4.712	-4.721	-4.730	-4.739	-4.748	-4.758	-4.766	-4.778	-4.788	-4.798	-4.809	-4.820	-4.831	-4.842	-4.854	-4.865	-4.876	-4.888	-4.898	-4.909	-4.920	-4.931	-4.940	-4.950	-4.960	-4.969	-4.979	-4.986	-4.994	-5.001	-5.009	-5.015	-5.020	-5.025	-5.030	-5.034	-5.036	-5.039	-5.040	-5.041	-5.041	-5.041	-5.039	-5.036	-5.034	-5.030	-5.024	-5.020	-5.012	-5.005	-4.998	-4.988	-4.980	-4.968	-4.958	-4.945	-4.934	-4.920	-4.906	-4.891	-4.875	-4.860	-4.844	-4.826	-4.810	-4.791	-4.772	-4.754	-4.735	-4.716	-4.695	-4.675	-4.656	-4.635	-4.614	-4.594	-4.574	-4.554	-4.532	-4.511	-4.490	-4.470	-4.450	-4.431	-4.412	-4.392	-4.374	-4.355	-4.336	-4.320	-4.302	-4.286	-4.270	-4.255	-4.239	-4.225	-4.211	-4.199	-4.186	-4.174	-4.164	-4.154	-4.142	-4.134	-4.126	-4.119	-4.111	-4.104	-4.098	-4.093	-4.089	-4.084	-4.080	-4.076	-4.075	-4.072	-4.071	-4.069	-4.069	-4.068	-4.068	-4.068	-4.068	-4.068	-4.069	-4.069	-4.069	-4.070	-4.070	-4.070	-4.070	-4.070	-4.070	-4.069	-4.068	-4.065	-4.065	-4.061	-4.059	-4.055	-4.050	-4.046	-4.040	-4.034	-4.028	-4.020	-4.010	-4.001	-3.990	-3.980	-3.966	-3.955	-3.940	-3.925	-3.909	-3.892	-3.875	-3.855	-3.836	-3.816	-3.795	-3.772	-3.750	-3.726	-3.700	-3.675	-3.649	-3.621	-3.594	-3.565	-3.536	-3.506	-3.476	-3.446	-3.415	-3.385	-3.352	-3.322	-3.290	-3.258	-3.225	-3.194	-3.161	-3.130	-3.098	-3.066	-3.035	-3.004	-2.974	-2.944	-2.914	-2.885	-2.856	-2.828	-2.801	-2.775	-2.749	-2.725	-2.701	-2.678	-2.654	-2.632	-2.614	-2.594	-2.575	-2.558	-2.541	-2.526	-2.510	-2.496	-2.485	-2.472	-2.462	-2.452	-2.444	-2.435	-2.429	-2.422	-2.416	-2.410	-2.406	-2.402	-2.400	-2.396	-2.394	-2.392	-2.391	-2.390	-2.389	-2.389	-2.388	-2.388	-2.386	-2.385	-2.385	-2.385	-2.382	-2.381	-2.379	-2.376	-2.374	-2.370	-2.366	-2.362	-2.356	-2.350	-2.344	-2.336	-2.329	-2.319	-2.309	-2.298	-2.286	-2.274	-2.260	-2.246	-2.230	-2.214	-2.196	-2.178	-2.159	-2.139	-2.118	-2.096	-2.074	-2.050	-2.025	-2.000	-1.975	-1.948	-1.921	-1.894	-1.866	-1.838	-1.809	-1.779	-1.749	-1.720	-1.690	-1.659	-1.629	-1.599	-1.568	-1.538	-1.508	-1.478	-1.448	-1.418	-1.389	-1.360	-1.332	-1.304	-1.276	-1.251	-1.224	-1.199	-1.174	-1.150	-1.128	-1.105	-1.084	-1.062	-1.042	-1.024	-1.006	-0.990	-0.972	-0.959	-0.945	-0.931	-0.920	-0.909	-0.898	-0.889	-0.880	-0.874	-0.868	-0.861	-0.856	-0.854	-0.850	-0.848	-0.846	-0.845	-0.846	-0.846	-0.846	-0.849	-0.851	-0.852	-0.856	-0.860	-0.862	-0.866	-0.870	-0.874	-0.879	-0.882	-0.886	-0.890	-0.894	-0.898	-0.901	-0.905	-0.909	-0.911	-0.912	-0.916	-0.916	-0.919	-0.919	-0.919	-0.919	-0.919	-0.916	-0.914	-0.912	-0.908	-0.904	-0.900	-0.895	-0.889	-0.882	-0.876	-0.870	-0.862	-0.854	-0.845	-0.838	-0.828	-0.818	-0.809	-0.798	-0.788	-0.778	-0.766	-0.756	-0.745	-0.734	-0.724	-0.714	-0.702	-0.692	-0.684	-0.674	-0.665	-0.658	-0.650	-0.641	-0.635	-0.629	-0.624	-0.619	-0.615	-0.612	-0.611	-0.610	-0.610	-0.610	-0.612	-0.615	-0.619	-0.625	-0.630	-0.639	-0.648	-0.656	-0.668	-0.680	-0.694	-0.708	-0.722	-0.739	-0.756	-0.776	-0.796	-0.816	-0.839	-0.861	-0.885	-0.910	-0.938	-0.964	-0.991	-1.020	-1.050	-1.079	-1.110	-1.140	-1.171	-1.204	-1.238	-1.270	-1.304	-1.338	-1.371	-1.405	-1.441	-1.475	-1.509	-1.544	-1.578	-1.611	-1.645	-1.680	-1.711	-1.745	-1.778	-1.809	-1.841	-1.871	-1.902	-1.932	-1.961	-1.990	-2.018	-2.044	-2.069	-2.095	-2.119	-2.141	-2.164	-2.185	-2.206	-2.225	-2.244	-2.261	-2.278	-2.294	-2.309	-2.322	-2.334	-2.346	-2.358	-2.369	-2.378	-2.385	-2.392	-2.399	-2.406	-2.411	-2.416	-2.420	-2.424	-2.426	-2.429	-2.430	-2.432	-2.432	-2.434	-2.434	-2.434	-2.434	-2.434	-2.432	-2.432	-2.431	-2.431	-2.431	-2.431	-2.430	-2.431	-2.431	-2.431	-2.432	-2.434	-2.434	-2.436	-2.439	-2.441	-2.444	-2.449	-2.452	-2.456	-2.462	-2.466	-2.474	-2.480	-2.488	-2.494	-2.501	-2.511	-2.520	-2.529	-2.539	-2.549	-2.560	-2.571	-2.582	-2.594	-2.606	-2.618	-2.630	-2.642	-2.655	-2.669	-2.680	-2.692	-2.705	-2.718	-2.729	-2.740	-2.752	-2.762	-2.772	-2.782	-2.792	-2.802	-2.810	-2.818	-2.824	-2.830	-2.836	-2.840	-2.844	-2.846	-2.848	-2.849	-2.848	-2.846	-2.844	-2.840	-2.836	-2.830	-2.824	-2.815	-2.806	-2.795	-2.784	-2.771	-2.758	-2.742	-2.728	-2.709	-2.692	-2.672	-2.652	-2.632	-2.610	-2.588	-2.564	-2.540	-2.515	-2.490	-2.464	-2.436	-2.409	-2.381	-2.354	-2.325	-2.296	-2.268	-2.239	-2.210	-2.180	-2.151	-2.122	-2.092	-2.064	-2.036	-2.007	-1.980	-1.952	-1.926	-1.901	-1.874	-1.849	-1.825	-1.801	-1.778	-1.755	-1.734	-1.714	-1.694	-1.675	-1.658	-1.640	-1.624	-1.609	-1.594	-1.581	-1.569	-1.558	-1.548	-1.538	-1.530	-1.522	-1.515	-1.510	-1.505	-1.501	-1.498	-1.496	-1.494	-1.495	-1.494	-1.496	-1.496	-1.499	-1.501	-1.505	-1.509	-1.515	-1.520	-1.525	-1.531	-1.538	-1.545	-1.551	-1.559	-1.566	-1.574	-1.581	-1.590	-1.598	-1.605	-1.612	-1.620	-1.629	-1.636	-1.644	-1.650	-1.656	-1.662	-1.669	-1.675	-1.680	-1.685	-1.689	-1.692	-1.695	-1.698	-1.700	-1.701	-1.700	-1.700	-1.699	-1.698	-1.695	-1.691	-1.688	-1.684	-1.679	-1.672	-1.664	-1.658	-1.649	-1.640	-1.630	-1.619	-1.608	-1.595	-1.584	-1.571	-1.556	-1.542	-1.529	-1.514	-1.499	-1.482	-1.466	-1.451	-1.435	-1.419	-1.402	-1.386	-1.371	-1.355	-1.340	-1.324	-1.310	-1.295	-1.281	-1.266	-1.254	-1.242	-1.229	-1.219	-1.208	-1.199	-1.190	-1.182	-1.175	-1.169	-1.165	-1.160	-1.158	-1.156	-1.155	-1.155	-1.155	-1.158	-1.160	-1.164	-1.170	-1.175	-1.181	-1.189	-1.198	-1.208	-1.216	-1.228	-1.239	-1.251	-1.262	-1.275	-1.288	-1.302	-1.316	-1.329	-1.344	-1.358	-1.370	-1.384	-1.398	-1.410	-1.424	-1.435	-1.448	-1.460	-1.470	-1.481	-1.490	-1.500	-1.508	-1.515	-1.521	-1.528	-1.531	-1.536	-1.539	-1.540	-1.541	-1.540	-1.540	-1.536	-1.534	-1.530	-1.524	-1.518	-1.509	-1.501	-1.492	-1.481	-1.470	-1.458	-1.445	-1.432	-1.418	-1.402	-1.386	-1.370	-1.352	-1.335	-1.318	-1.300	-1.281	-1.261	-1.242	-1.224	-1.202	-1.182	-1.162	-1.144	-1.124	-1.105	-1.085	-1.065	-1.048	-1.028	-1.010	-0.992	-0.974	-0.958	-0.941	-0.925	-0.909	-0.894	-0.881	-0.866	-0.854	-0.842	-0.831	-0.821	-0.811	-0.802	-0.795	-0.786	-0.781	-0.775	-0.770	-0.768	-0.764	-0.762	-0.761	-0.761	-0.761	-0.764	-0.765	-0.769	-0.772	-0.778	-0.781	-0.788	-0.795	-0.802	-0.810	-0.819	-0.826	-0.836	-0.846	-0.856	-0.868	-0.878	-0.889	-0.900	-0.910	-0.922	-0.934	-0.945	-0.955	-0.966	-0.978	-0.988	-0.999	-1.008	-1.018	-1.026	-1.034	-1.042	-1.048	-1.055	-1.060	-1.065	-1.068	-1.071	-1.072	-1.074	-1.072	-1.071	-1.069	-1.066	-1.061	-1.055	-1.049	-1.041	-1.032	-1.022	-1.010	-0.999	-0.985	-0.970	-0.954	-0.939	-0.921	-0.902	-0.884	-0.862	-0.841	-0.820	-0.798	-0.774	-0.751	-0.725	-0.701	-0.676	-0.650	-0.624	-0.598	-0.571	-0.545	-0.518	-0.491	-0.465	-0.439	-0.412	-0.388	-0.362	-0.336	-0.311	-0.288	-0.264	-0.241	-0.219	-0.196	-0.175	-0.155	-0.135	-0.118	-0.100	-0.082	-0.066	-0.051	-0.038	-0.024	-0.012	0.000	0.010	0.019	0.028	0.035	0.041	0.046	0.051	0.055	0.058	0.060	0.061	0.062	0.062	0.060	0.060	0.058	0.054	0.051	0.048	0.044	0.038	0.034	0.029	0.024	0.018	0.011	0.006	0.000	-0.006	-0.011	-0.018	-0.022	-0.028	-0.032	-0.038	-0.042	-0.046	-0.049	-0.052	-0.055	-0.058	-0.059	-0.060	-0.061	-0.061	-0.060	-0.060	-0.058	-0.055	-0.052	-0.049	-0.045	-0.039	-0.035	-0.029	-0.021	-0.015	-0.008	0.000	0.010	0.018	0.028	0.036	0.046	0.056	0.066	0.076	0.086	0.096	0.108	0.118	0.128	0.139	0.149	0.158	0.166	0.175	0.184	0.191	0.199	0.205	0.212	0.218	0.222	0.226	0.229	0.231	0.232	0.234	0.234	0.232	0.230	0.228	0.224	0.219	0.212	0.205	0.198	0.189	0.178	0.168	0.156	0.142	0.130	0.116	0.101	0.084	0.068	0.050	0.032	0.014	-0.006	-0.026	-0.046	-0.066	-0.088	-0.110	-0.131	-0.152	-0.174	-0.196	-0.218	-0.240	-0.261	-0.284	-0.305	-0.326	-0.348	-0.366	-0.388	-0.408	-0.425	-0.442	-0.461	-0.479	-0.494	-0.509	-0.522	-0.538	-0.550	-0.561	-0.572	-0.582	-0.592	-0.600	-0.606	-0.612	-0.616	-0.621	-0.624	-0.626	-0.625	-0.626	-0.625	-0.622	-0.619	-0.615	-0.609	-0.602	-0.596	-0.589	-0.580	-0.570	-0.560	-0.549	-0.536	-0.525	-0.511	-0.499	-0.484	-0.470	-0.454	-0.438	-0.422	-0.405	-0.390	-0.371	-0.355	-0.338	-0.320	-0.302	-0.284	-0.268	-0.249	-0.232	-0.214	-0.196	-0.179	-0.162	-0.146	-0.129	-0.112	-0.096	-0.080	-0.065	-0.050	-0.035	-0.020	-0.006	0.006	0.020	0.032	0.044	0.056	0.068	0.078	0.088	0.098	0.108	0.116	0.124	0.132	0.140	0.148	0.154	0.160	0.165	0.171	0.176	0.181	0.186	0.190	0.195	0.198	0.202	0.206	0.210	0.212	0.216	0.220	0.224	0.228	0.230	0.235	0.239	0.242	0.246	0.251	0.256	0.261	0.266	0.272	0.279	0.285	0.292	0.299	0.308	0.316	0.325	0.334	0.344	0.356	0.366	0.379	0.390	0.402	0.416	0.430	0.444	0.459	0.474	0.490	0.506	0.522	0.539	0.558	0.574	0.591	0.610	0.628	0.646	0.665	0.684	0.701	0.720	0.738	0.756	0.774	0.792	0.810	0.826	0.842	0.859	0.875	0.890	0.905	0.919	0.931	0.945	0.956	0.966	0.976	0.985	0.992	1.001	1.006	1.011	1.015	1.019	1.020	1.020	1.021	1.019	1.016	1.011	1.008	1.001	0.994	0.985	0.975	0.965	0.954	0.940	0.928	0.911	0.898	0.880	0.862	0.845	0.825	0.805	0.784	0.762	0.741	0.718	0.695	0.671	0.646	0.622	0.598	0.571	0.546	0.521	0.495	0.469	0.442	0.418	0.391	0.365	0.340	0.315	0.290	0.264	0.239	0.215	0.190	0.169	0.145	0.121	0.100	0.079	0.059	0.039	0.019	0.000	-0.018	-0.035	-0.052	-0.068	-0.084	-0.096	-0.111	-0.124	-0.136	-0.146	-0.158	-0.168	-0.178	-0.186	-0.195	-0.201	-0.208	-0.214	-0.219	-0.224	-0.228	-0.231	-0.235	-0.239	-0.241	-0.242	-0.245	-0.246	-0.248	-0.249	-0.250	-0.251	-0.252	-0.252	-0.254	-0.255	-0.256	-0.258	-0.259	-0.260	-0.262	-0.265	-0.268	-0.271	-0.274	-0.279	-0.282	-0.288	-0.292	-0.299	-0.305	-0.311	-0.320	-0.329	-0.338	-0.348	-0.356	-0.368	-0.379	-0.391	-0.405	-0.416	-0.431	-0.445	-0.461	-0.475	-0.492	-0.509	-0.524	-0.541	-0.560	-0.578	-0.595	-0.615	-0.632	-0.652	-0.671	-0.691	-0.710	-0.730	-0.749	-0.768	-0.786	-0.806	-0.825	-0.844	-0.862	-0.880	-0.898	-0.915	-0.931	-0.949	-0.964	-0.980	-0.995	-1.009	-1.022	-1.035	-1.048	-1.059	-1.070	-1.080	-1.090	-1.099	-1.106	-1.114	-1.121	-1.126	-1.131	-1.136	-1.139	-1.142	-1.144	-1.146	-1.146	-1.146	-1.146	-1.144	-1.144	-1.140	-1.139	-1.135	-1.131	-1.128	-1.124	-1.118	-1.114	-1.109	-1.104	-1.098	-1.092	-1.088	-1.081	-1.076	-1.072	-1.066	-1.061	-1.058	-1.054	-1.050	-1.048	-1.045	-1.042	-1.041	-1.040	-1.040	-1.041	-1.042	-1.045	-1.048	-1.051	-1.056	-1.062	-1.070	-1.078	-1.086	-1.096	-1.108	-1.119	-1.131	-1.146	-1.162	-1.178	-1.195	-1.215	-1.232	-1.255	-1.276	-1.299	-1.321	-1.345	-1.371	-1.398	-1.424	-1.451	-1.480	-1.509	-1.539	-1.569	-1.599	-1.630	-1.661	-1.692	-1.725	-1.758	-1.789	-1.821	-1.854	-1.886	-1.918	-1.950	-1.980	-2.011	-2.041	-2.071	-2.101	-2.130	-2.158	-2.185	-2.212	-2.238	-2.261	-2.285	-2.309	-2.330	-2.351	-2.370	-2.388	-2.405	-2.421	-2.435	-2.449	-2.461	-2.471	-2.480	-2.489	-2.495	-2.501	-2.504	-2.508	-2.510	-2.510	-2.509	-2.508	-2.502	-2.499	-2.494	-2.488	-2.479	-2.471	-2.461	-2.450	-2.439	-2.428	-2.412	-2.400	-2.385	-2.371	-2.355	-2.339	-2.321	-2.305	-2.289	-2.270	-2.252	-2.235	-2.216	-2.199	-2.181	-2.162	-2.144	-2.126	-2.109	-2.091	-2.074	-2.056	-2.040	-2.025	-2.009	-1.992	-1.978	-1.964	-1.950	-1.938	-1.924	-1.911	-1.899	-1.889	-1.879	-1.869	-1.859	-1.850	-1.841	-1.834	-1.826	-1.820	-1.814	-1.808	-1.802	-1.799	-1.794	-1.790	-1.786	-1.784	-1.780	-1.776	-1.775	-1.772	-1.770	-1.768	-1.765	-1.764	-1.761	-1.760	-1.756	-1.755	-1.751	-1.748	-1.745	-1.741	-1.738	-1.732	-1.728	-1.722	-1.716	-1.710	-1.701	-1.694	-1.685	-1.676	-1.666	-1.655	-1.645	-1.632	-1.619	-1.605	-1.590	-1.575	-1.560	-1.542	-1.525	-1.508	-1.489	-1.469	-1.449	-1.428	-1.406	-1.385	-1.361	-1.338	-1.314	-1.291	-1.266	-1.241	-1.215	-1.190	-1.165	-1.139	-1.112	-1.086	-1.060	-1.035	-1.010	-0.982	-0.958	-0.932	-0.909	-0.884	-0.860	-0.836	-0.812	-0.791	-0.770	-0.749	-0.729	-0.710	-0.691	-0.674	-0.659	-0.642	-0.629	-0.615	-0.602	-0.592	-0.582	-0.575	-0.566	-0.561	-0.556	-0.552	-0.550	-0.549	-0.549	-0.550	-0.554	-0.556	-0.562	-0.568	-0.575	-0.584	-0.595	-0.605	-0.618	-0.629	-0.644	-0.658	-0.674	-0.691	-0.708	-0.726	-0.745	-0.765	-0.784	-0.804	-0.825	-0.846	-0.866	-0.890	-0.911	-0.932	-0.955	-0.976	-0.999	-1.021	-1.042	-1.064	-1.085	-1.105	-1.125	-1.145	-1.164	-1.181	-1.200	-1.218	-1.234	-1.249	-1.264	-1.278	-1.291	-1.302	-1.315	-1.325	-1.334	-1.342	-1.350	-1.356	-1.361	-1.365	-1.369	-1.371	-1.372	-1.372	-1.371	-1.370	-1.368	-1.362	-1.358	-1.352	-1.346	-1.339	-1.330	-1.321	-1.311	-1.300	-1.290	-1.278	-1.264	-1.251	-1.236	-1.222	-1.208	-1.191	-1.176	-1.159	-1.141	-1.125	-1.108	-1.089	-1.071	-1.052	-1.034	-1.015	-0.996	-0.976	-0.958	-0.938	-0.919	-0.899	-0.880	-0.860	-0.840	-0.821	-0.800	-0.782	-0.762	-0.742	-0.724	-0.704	-0.685	-0.665	-0.648	-0.628	-0.609	-0.589	-0.571	-0.551	-0.534	-0.515	-0.496	-0.478	-0.460	-0.440	-0.422	-0.404	-0.385	-0.366	-0.348	-0.330	-0.310	-0.292	-0.274	-0.255	-0.235	-0.216	-0.198	-0.178	-0.159	-0.139	-0.120	-0.100	-0.080	-0.060	-0.039	-0.018	0.002	0.024	0.045	0.068	0.088	0.110	0.132	0.154	0.176	0.200	0.222	0.245	0.268	0.291	0.315	0.339	0.362	0.386	0.410	0.434	0.459	0.481	0.505	0.530	0.554	0.578	0.601	0.624	0.648	0.669	0.692	0.715	0.736	0.758	0.779	0.799	0.819	0.839	0.858	0.875	0.892	0.910	0.925	0.940	0.955	0.969	0.981	0.992	1.002	1.011	1.020	1.028	1.034	1.038	1.041	1.044	1.045	1.045	1.044	1.041	1.038	1.032	1.025	1.018	1.008	0.998	0.986	0.972	0.959	0.942	0.924	0.905	0.886	0.865	0.844	0.820	0.795	0.770	0.744	0.716	0.688	0.659	0.628	0.596	0.564	0.532	0.499	0.465	0.430	0.395	0.360	0.324	0.286	0.251	0.214	0.176	0.140	0.102	0.066	0.030	-0.006	-0.042	-0.079	-0.114	-0.150	-0.185	-0.218	-0.251	-0.285	-0.316	-0.349	-0.380	-0.410	-0.438	-0.466	-0.494	-0.520	-0.545	-0.569	-0.592	-0.615	-0.636	-0.656	-0.674	-0.692	-0.708	-0.724	-0.739	-0.751	-0.762	-0.774	-0.784	-0.791	-0.799	-0.806	-0.810	-0.815	-0.818	-0.820	-0.821	-0.821	-0.820	-0.819	-0.816	-0.814	-0.810	-0.805	-0.800	-0.795	-0.788	-0.781	-0.774	-0.766	-0.758	-0.750	-0.741	-0.731	-0.724	-0.714	-0.704	-0.695	-0.685	-0.678	-0.668	-0.659	-0.650	-0.642	-0.632	-0.626	-0.619	-0.611	-0.605	-0.599	-0.594	-0.589	-0.584	-0.580	-0.578	-0.574	-0.572	-0.570	-0.569	-0.570	-0.569	-0.570	-0.571	-0.574	-0.578	-0.580	-0.584	-0.589	-0.594	-0.599	-0.605	-0.612	-0.619	-0.625	-0.634	-0.640	-0.649	-0.658	-0.666	-0.674	-0.682	-0.691	-0.700	-0.709	-0.718	-0.725	-0.734	-0.741	-0.750	-0.758	-0.764	-0.771	-0.778	-0.784	-0.789	-0.794	-0.799	-0.801	-0.805	-0.808	-0.810	-0.811	-0.811	-0.812	-0.811	-0.810	-0.808	-0.806	-0.802	-0.798	-0.794	-0.788	-0.782	-0.776	-0.769	-0.760	-0.752	-0.742	-0.734	-0.724	-0.712	-0.702	-0.691	-0.680	-0.668	-0.655	-0.642	-0.630	-0.616	-0.604	-0.590	-0.576	-0.564	-0.550	-0.536	-0.522	-0.509	-0.496	-0.482	-0.469	-0.458	-0.444	-0.432	-0.420	-0.409	-0.398	-0.386	-0.376	-0.365	-0.356	-0.346	-0.338	-0.330	-0.322	-0.315	-0.309	-0.304	-0.298	-0.294	-0.290	-0.286	-0.282	-0.280	-0.279	-0.276	-0.275	-0.276	-0.275	-0.276	-0.278	-0.279	-0.281	-0.284	-0.286	-0.290	-0.292	-0.298	-0.301	-0.306	-0.310	-0.315	-0.319	-0.324	-0.329	-0.332	-0.338	-0.341	-0.345	-0.349	-0.352	-0.356	-0.359	-0.360	-0.361	-0.362	-0.364	-0.364	-0.362	-0.361	-0.359	-0.355	-0.350	-0.345	-0.340	-0.332	-0.324	-0.316	-0.305	-0.295	-0.281	-0.270	-0.254	-0.240	-0.222	-0.206	-0.186	-0.168	-0.148	-0.126	-0.104	-0.081	-0.058	-0.032	-0.006	0.020	0.046	0.074	0.100	0.129	0.159	0.186	0.215	0.244	0.274	0.302	0.331	0.360	0.388	0.416	0.444	0.471	0.498	0.522	0.548	0.572	0.595	0.618	0.639	0.659	0.678	0.694	0.711	0.726	0.740	0.752	0.764	0.774	0.781	0.788	0.792	0.798	0.800	0.801	0.800	0.799	0.795	0.791	0.785	0.779	0.771	0.762	0.751	0.741	0.728	0.715	0.701	0.686	0.672	0.655	0.640	0.624	0.606	0.589	0.571	0.555	0.538	0.520	0.502	0.486	0.469	0.452	0.439	0.422	0.408	0.395	0.381	0.369	0.358	0.346	0.336	0.328	0.320	0.312	0.308	0.301	0.298	0.295	0.294	0.292	0.292	0.294	0.295	0.298	0.301	0.306	0.311	0.318	0.325	0.332	0.341	0.351	0.360	0.370	0.380	0.391	0.404	0.414	0.426	0.438	0.450	0.461	0.474	0.486	0.498	0.507	0.520	0.531	0.540	0.550	0.560	0.570	0.576	0.585	0.591	0.598	0.604	0.609	0.612	0.616	0.618	0.620	0.620	0.620	0.619	0.615	0.611	0.608	0.601	0.595	0.588	0.580	0.571	0.560	0.548	0.536	0.522	0.507	0.492	0.478	0.460	0.442	0.422	0.404	0.384	0.362	0.340	0.319	0.295	0.271	0.245	0.221	0.195	0.169	0.142	0.115	0.088	0.060	0.032	0.004	-0.024	-0.054	-0.082	-0.111	-0.140	-0.169	-0.198	-0.225	-0.254	-0.281	-0.309	-0.335	-0.362	-0.389	-0.414	-0.439	-0.464	-0.488	-0.510	-0.531	-0.552	-0.574	-0.592	-0.610	-0.628	-0.642	-0.658	-0.672	-0.684	-0.696	-0.706	-0.715	-0.724	-0.730	-0.735	-0.739	-0.742	-0.744	-0.745	-0.744	-0.741	-0.739	-0.735	-0.729	-0.722	-0.716	-0.709	-0.700	-0.690	-0.679	-0.669	-0.658	-0.645	-0.632	-0.620	-0.608	-0.592	-0.580	-0.565	-0.552	-0.538	-0.525	-0.511	-0.499	-0.486	-0.474	-0.462	-0.452	-0.442	-0.434	-0.425	-0.416	-0.410	-0.405	-0.401	-0.398	-0.395	-0.394	-0.394	-0.396	-0.399	-0.402	-0.408	-0.414	-0.421	-0.431	-0.441	-0.452	-0.465	-0.480	-0.495	-0.511	-0.529	-0.548	-0.568	-0.588	-0.610	-0.632	-0.656	-0.680	-0.705	-0.730	-0.756	-0.782	-0.809	-0.838	-0.865	-0.892	-0.920	-0.949	-0.978	-1.004	-1.032	-1.060	-1.088	-1.115	-1.141	-1.168	-1.194	-1.218	-1.242	-1.266	-1.290	-1.311	-1.334	-1.354	-1.374	-1.392	-1.410	-1.428	-1.442	-1.458	-1.472	-1.485	-1.498	-1.509	-1.518	-1.528	-1.535	-1.542	-1.549	-1.554	-1.559	-1.562	-1.565	-1.568	-1.570	-1.570	-1.570	-1.570	-1.569	-1.569	-1.568	-1.565	-1.564	-1.561	-1.559	-1.556	-1.554	-1.551	-1.549	-1.548	-1.545	-1.544	-1.544	-1.542	-1.542	-1.542	-1.544	-1.545	-1.549	-1.551	-1.555	-1.561	-1.566	-1.572	-1.581	-1.589	-1.599	-1.609	-1.621	-1.634	-1.648	-1.662	-1.679	-1.695	-1.714	-1.731	-1.751	-1.772	-1.795	-1.818	-1.841	-1.865	-1.890	-1.916	-1.942	-1.970	-1.999	-2.027	-2.056	-2.086	-2.115	-2.145	-2.175	-2.208	-2.238	-2.270	-2.300	-2.332	-2.362	-2.395	-2.425	-2.456	-2.486	-2.516	-2.548	-2.576	-2.605	-2.634	-2.662	-2.690	-2.716	-2.744	-2.769	-2.794	-2.819	-2.841	-2.865	-2.888	-2.908	-2.929	-2.949	-2.968	-2.985	-3.002	-3.020	-3.034	-3.050	-3.064	-3.076	-3.090	-3.101	-3.111	-3.121	-3.130	-3.139	-3.146	-3.152	-3.160	-3.165	-3.170	-3.174	-3.176	-3.180	-3.182	-3.184	-3.185	-3.185	-3.185	-3.185	-3.184	-3.182	-3.181	-3.179	-3.178	-3.175	-3.172	-3.169	-3.166	-3.162	-3.160	-3.156	-3.152	-3.150	-3.146	-3.142	-3.139	-3.136	-3.135	-3.131	-3.129	-3.128	-3.126	-3.124	-3.125	-3.124	-3.125	-3.124	-3.125	-3.128	-3.130	-3.132	-3.136	-3.140	-3.145	-3.150	-3.156	-3.162	-3.170	-3.176	-3.186	-3.194	-3.202	-3.214	-3.224	-3.235	-3.246	-3.258	-3.270	-3.282	-3.295	-3.309	-3.321	-3.335	-3.349	-3.362	-3.376	-3.390	-3.404	-3.418	-3.429	-3.442	-3.455	-3.468	-3.479	-3.490	-3.501	-3.511	-3.520	-3.529	-3.538	-3.545	-3.551	-3.558	-3.564	-3.569	-3.572	-3.574	-3.576	-3.578	-3.578	-3.576	-3.575	-3.572	-3.570	-3.565	-3.560	-3.554	-3.549	-3.541	-3.532	-3.524	-3.515	-3.505	-3.494	-3.484	-3.472	-3.461	-3.449	-3.435	-3.422	-3.409	-3.395	-3.382	-3.368	-3.354	-3.340	-3.326	-3.311	-3.298	-3.284	-3.269	-3.255	-3.242	-3.229	-3.215	-3.201	-3.189	-3.175	-3.164	-3.151	-3.139	-3.126	-3.114	-3.102	-3.092	-3.081	-3.069	-3.059	-3.049	-3.039	-3.029	-3.018	-3.008	-2.998	-2.989	-2.979	-2.969	-2.960	-2.950	-2.940	-2.930	-2.920	-2.910	-2.901	-2.890	-2.881	-2.870	-2.860	-2.849	-2.839	-2.828	-2.816	-2.806	-2.794	-2.782	-2.769	-2.758	-2.745	-2.732	-2.720	-2.706	-2.692	-2.679	-2.666	-2.651	-2.636	-2.622	-2.608	-2.592	-2.576	-2.561	-2.546	-2.529	-2.514	-2.496	-2.480	-2.462	-2.446	-2.429	-2.411	-2.394	-2.375	-2.358	-2.340	-2.322	-2.304	-2.284	-2.266	-2.248	-2.228	-2.210	-2.190	-2.170	-2.151	-2.131	-2.114	-2.094	-2.074	-2.055	-2.035	-2.016	-1.998	-1.979	-1.959	-1.940	-1.921	-1.901	-1.884	-1.865	-1.846	-1.829	-1.812	-1.795	-1.779	-1.761	-1.745	-1.730	-1.714	-1.700	-1.685	-1.672	-1.658	-1.646	-1.634	-1.624	-1.612	-1.604	-1.594	-1.585	-1.578	-1.571	-1.564	-1.559	-1.555	-1.550	-1.549	-1.546	-1.544	-1.545	-1.545	-1.546	-1.549	-1.551	-1.554	-1.559	-1.562	-1.569	-1.576	-1.582	-1.591	-1.599	-1.608	-1.618	-1.628	-1.639	-1.649	-1.660	-1.671	-1.682	-1.695	-1.706	-1.719	-1.731	-1.744	-1.756	-1.768	-1.780	-1.792	-1.802	-1.815	-1.825	-1.835	-1.845	-1.855	-1.864	-1.871	-1.879	-1.885	-1.891	-1.898	-1.901	-1.905	-1.908	-1.910	-1.911	-1.911	-1.910	-1.908	-1.906	-1.901	-1.898	-1.891	-1.884	-1.876	-1.866	-1.858	-1.846	-1.835	-1.822	-1.809	-1.795	-1.780	-1.764	-1.748	-1.730	-1.712	-1.694	-1.674	-1.654	-1.635	-1.614	-1.594	-1.572	-1.550	-1.529	-1.508	-1.485	-1.464	-1.442	-1.421	-1.399	-1.379	-1.358	-1.336	-1.316	-1.296	-1.278	-1.259	-1.239	-1.222	-1.205	-1.190	-1.174	-1.159	-1.145	-1.131	-1.120	-1.109	-1.098	-1.089	-1.080	-1.071	-1.064	-1.058	-1.054	-1.049	-1.046	-1.044	-1.041	-1.040	-1.041	-1.042	-1.044	-1.046	-1.050	-1.054	-1.059	-1.062	-1.069	-1.075	-1.081	-1.089	-1.096	-1.104	-1.111	-1.120	-1.129	-1.136	-1.145	-1.154	-1.164	-1.171	-1.180	-1.189	-1.198	-1.204	-1.211	-1.219	-1.226	-1.232	-1.239	-1.244	-1.250	-1.254	-1.258	-1.260	-1.264	-1.264	-1.266	-1.266	-1.266	-1.265	-1.264	-1.260	-1.258	-1.252	-1.249	-1.242	-1.236	-1.229	-1.221	-1.212	-1.204	-1.194	-1.184	-1.172	-1.160	-1.148	-1.135	-1.122	-1.108	-1.094	-1.079	-1.064	-1.048	-1.032	-1.018	-1.001	-0.984	-0.969	-0.952	-0.936	-0.920	-0.904	-0.888	-0.872	-0.858	-0.842	-0.828	-0.812	-0.800	-0.785	-0.772	-0.760	-0.750	-0.738	-0.728	-0.719	-0.710	-0.702	-0.695	-0.689	-0.684	-0.679	-0.675	-0.671	-0.670	-0.670	-0.669	-0.670	-0.671	-0.674	-0.678	-0.681	-0.686	-0.691	-0.699	-0.706	-0.714	-0.722	-0.731	-0.741	-0.751	-0.762	-0.774	-0.786	-0.798	-0.810	-0.824	-0.838	-0.850	-0.862	-0.878	-0.891	-0.904	-0.916	-0.931	-0.944	-0.958	-0.970	-0.981	-0.994	-1.005	-1.018	-1.029	-1.038	-1.049	-1.058	-1.068	-1.075	-1.082	-1.089	-1.096	-1.101	-1.106	-1.111	-1.115	-1.119	-1.121	-1.122	-1.122	-1.124	-1.124	-1.122	-1.121	-1.120	-1.118	-1.115	-1.111	-1.108	-1.102	-1.098	-1.092	-1.086	-1.081	-1.074	-1.068	-1.061	-1.054	-1.046	-1.039	-1.031	-1.024	-1.016	-1.009	-1.001	-0.994	-0.986	-0.979	-0.970	-0.962	-0.958	-0.950	-0.942	-0.938	-0.931	-0.926	-0.921	-0.916	-0.912	-0.908	-0.905	-0.901	-0.899	-0.898	-0.895	-0.894	-0.895	-0.895	-0.895	-0.896	-0.898	-0.900	-0.902	-0.906	-0.910	-0.915	-0.919	-0.925	-0.931	-0.939	-0.945	-0.952	-0.960	-0.969	-0.976	-0.986	-0.996	-1.005	-1.016	-1.026	-1.036	-1.048	-1.058	-1.069	-1.080	-1.091	-1.102	-1.114	-1.124	-1.135	-1.146	-1.156	-1.165	-1.176	-1.184	-1.194	-1.202	-1.211	-1.219	-1.226	-1.231	-1.238	-1.242	-1.248	-1.251	-1.255	-1.259	-1.261	-1.262	-1.261	-1.262	-1.261	-1.260	-1.258	-1.254	-1.249	-1.245	-1.240	-1.234	-1.228	-1.220	-1.211	-1.202	-1.194	-1.184	-1.172	-1.162	-1.151	-1.140	-1.126	-1.115	-1.101	-1.089	-1.075	-1.062	-1.049	-1.035	-1.022	-1.009	-0.995	-0.981	-0.968	-0.955	-0.941	-0.930	-0.918	-0.905	-0.892	-0.882	-0.872	-0.861	-0.852	-0.844	-0.834	-0.828	-0.820	-0.812	-0.808	-0.802	-0.798	-0.794	-0.791	-0.789	-0.788	-0.786	-0.786	-0.788	-0.789	-0.791	-0.795	-0.799	-0.804	-0.808	-0.815	-0.821	-0.828	-0.836	-0.845	-0.854	-0.862	-0.874	-0.884	-0.895	-0.906	-0.918	-0.931	-0.942	-0.956	-0.970	-0.982	-0.996	-1.010	-1.024	-1.036	-1.050	-1.065	-1.078	-1.091	-1.104	-1.118	-1.130	-1.142	-1.155	-1.166	-1.178	-1.189	-1.199	-1.209	-1.219	-1.228	-1.235	-1.242	-1.249	-1.255	-1.260	-1.265	-1.270	-1.272	-1.276	-1.278	-1.279	-1.280	-1.279	-1.279	-1.276	-1.274	-1.271	-1.266	-1.262	-1.258	-1.252	-1.246	-1.240	-1.232	-1.225	-1.216	-1.210	-1.201	-1.192	-1.182	-1.175	-1.166	-1.158	-1.148	-1.139	-1.130	-1.121	-1.112	-1.105	-1.096	-1.089	-1.081	-1.075	-1.069	-1.062	-1.058	-1.054	-1.049	-1.046	-1.044	-1.041	-1.041	-1.041	-1.041	-1.042	-1.044	-1.046	-1.050	-1.055	-1.060	-1.065	-1.072	-1.081	-1.089	-1.098	-1.108	-1.118	-1.129	-1.140	-1.152	-1.166	-1.179	-1.191	-1.206	-1.220	-1.235	-1.250	-1.265	-1.282	-1.298	-1.312	-1.330	-1.345	-1.361	-1.376	-1.392	-1.408	-1.422	-1.438	-1.452	-1.466	-1.481	-1.495	-1.508	-1.520	-1.532	-1.544	-1.555	-1.565	-1.575	-1.584	-1.592	-1.600	-1.609	-1.615	-1.620	-1.625	-1.630	-1.634	-1.638	-1.640	-1.641	-1.642	-1.642	-1.642	-1.642	-1.641	-1.640	-1.636	-1.634	-1.630	-1.626	-1.621	-1.616	-1.611	-1.606	-1.600	-1.594	-1.586	-1.579	-1.571	-1.564	-1.556	-1.548	-1.540	-1.531	-1.524	-1.515	-1.508	-1.499	-1.490	-1.481	-1.474	-1.465	-1.458	-1.449	-1.441	-1.434	-1.426	-1.419	-1.411	-1.405	-1.399	-1.391	-1.385	-1.380	-1.374	-1.370	-1.364	-1.359	-1.355	-1.350	-1.345	-1.342	-1.339	-1.336	-1.332	-1.330	-1.328	-1.325	-1.324	-1.321	-1.320	-1.319	-1.318	-1.316	-1.315	-1.314	-1.314	-1.314	-1.312	-1.312	-1.312	-1.311	-1.311	-1.310	-1.310	-1.310	-1.309	-1.309	-1.308	-1.306	-1.305	-1.304	-1.304	-1.301	-1.299	-1.296	-1.294	-1.291	-1.288	-1.285	-1.281	-1.276	-1.271	-1.268	-1.262	-1.258	-1.251	-1.244	-1.238	-1.231	-1.224	-1.216	-1.208	-1.199	-1.190	-1.181	-1.172	-1.162	-1.154	-1.144	-1.134	-1.122	-1.112	-1.102	-1.090	-1.080	-1.070	-1.058	-1.048	-1.036	-1.025	-1.015	-1.004	-0.994	-0.982	-0.974	-0.964	-0.954	-0.944	-0.936	-0.928	-0.919	-0.911	-0.904	-0.898	-0.891	-0.886	-0.881	-0.876	-0.872	-0.869	-0.866	-0.864	-0.862	-0.861	-0.861	-0.861	-0.864	-0.864	-0.868	-0.870	-0.872	-0.876	-0.882	-0.888	-0.894	-0.900	-0.908	-0.914	-0.921	-0.931	-0.939	-0.949	-0.959	-0.969	-0.980	-0.990	-1.001	-1.012	-1.024	-1.035	-1.046	-1.059	-1.071	-1.082	-1.095	-1.108	-1.119	-1.131	-1.142	-1.154	-1.166	-1.176	-1.188	-1.199	-1.208	-1.219	-1.229	-1.239	-1.248	-1.256	-1.264	-1.272	-1.280	-1.286	-1.292	-1.298	-1.304	-1.309	-1.312	-1.316	-1.320	-1.321	-1.324	-1.325	-1.325	-1.325	-1.324	-1.322	-1.320	-1.318	-1.314	-1.310	-1.306	-1.301	-1.295	-1.290	-1.282	-1.275	-1.268	-1.259	-1.250	-1.241	-1.232	-1.221	-1.211	-1.200	-1.189	-1.178	-1.166	-1.155	-1.142	-1.131	-1.119	-1.108	-1.095	-1.081	-1.070	-1.058	-1.046	-1.035	-1.024	-1.012	-1.002	-0.992	-0.981	-0.972	-0.965	-0.955	-0.948	-0.940	-0.935	-0.928	-0.924	-0.919	-0.915	-0.912	-0.911	-0.909	-0.909	-0.909	-0.910	-0.912	-0.915	-0.918	-0.922	-0.928	-0.934	-0.940	-0.949	-0.956	-0.965	-0.976	-0.986	-0.998	-1.009	-1.021	-1.034	-1.048	-1.060	-1.075	-1.090	-1.104	-1.120	-1.135	-1.151	-1.166	-1.181	-1.199	-1.215	-1.231	-1.248	-1.262	-1.279	-1.294	-1.309	-1.325	-1.339	-1.354	-1.368	-1.382	-1.396	-1.409	-1.421	-1.434	-1.446	-1.459	-1.470	-1.480	-1.491	-1.500	-1.510	-1.520	-1.529	-1.536	-1.545	-1.551	-1.560	-1.568	-1.574	-1.581	-1.588	-1.592	-1.600	-1.606	-1.612	-1.618	-1.624	-1.631	-1.638	-1.644	-1.650	-1.658	-1.665	-1.671	-1.680	-1.689	-1.698	-1.706	-1.716	-1.726	-1.738	-1.749	-1.761	-1.774	-1.788	-1.801	-1.816	-1.832	-1.849	-1.866	-1.884	-1.902	-1.922	-1.942	-1.964	-1.985	-2.007	-2.031	-2.056	-2.081	-2.108	-2.134	-2.160	-2.188	-2.218	-2.245	-2.275	-2.305	-2.336	-2.368	-2.399	-2.431	-2.462	-2.495	-2.529	-2.562	-2.595	-2.629	-2.662	-2.696	-2.731	-2.765	-2.799	-2.832	-2.868	-2.900	-2.934	-2.968	-3.000	-3.034	-3.066	-3.098	-3.129	-3.160	-3.191	-3.221	-3.251	-3.280	-3.309	-3.338	-3.364	-3.392	-3.419	-3.444	-3.469	-3.494	-3.516	-3.540	-3.561	-3.584	-3.605	-3.625	-3.644	-3.664	-3.680	-3.699	-3.715	-3.730	-3.746	-3.760	-3.775	-3.789	-3.801	-3.814	-3.825	-3.836	-3.846	-3.856	-3.865	-3.874	-3.882	-3.890	-3.896	-3.904	-3.910	-3.915	-3.921	-3.925	-3.930	-3.934	-3.938	-3.941	-3.944	-3.948	-3.949	-3.950	-3.952	-3.954	-3.955	-3.956	-3.958	-3.958	-3.959	-3.958	-3.959	-3.958	-3.958	-3.959	-3.958	-3.958	-3.956	-3.956	-3.956	-3.954	-3.954	-3.952	-3.952	-3.951	-3.951	-3.950	-3.949	-3.949	-3.948	-3.946	-3.945	-3.945	-3.945	-3.942	-3.942	-3.941	-3.940	-3.939	-3.938	-3.938	-3.936	-3.935	-3.932	-3.931	-3.929	-3.928	-3.925	-3.922	-3.921	-3.919	-3.915	-3.911	-3.908	-3.904	-3.900	-3.895	-3.890	-3.884	-3.878	-3.871	-3.864	-3.856	-3.848	-3.839	-3.830	-3.819	-3.809	-3.796	-3.785	-3.771	-3.759	-3.745	-3.730	-3.714	-3.696	-3.679	-3.661	-3.642	-3.624	-3.604	-3.582	-3.561	-3.539	-3.516	-3.492	-3.469	-3.444	-3.419	-3.392	-3.368	-3.340	-3.312	-3.285	-3.258	-3.230	-3.201	-3.174	-3.145	-3.118	-3.089	-3.059	-3.031	-3.002	-2.976	-2.948	-2.920	-2.894	-2.868	-2.841	-2.815	-2.790	-2.766	-2.741	-2.720	-2.698	-2.676	-2.655	-2.635	-2.616	-2.599	-2.581	-2.565	-2.550	-2.535	-2.521	-2.510	-2.499	-2.489	-2.478	-2.469	-2.462	-2.455	-2.449	-2.444	-2.439	-2.435	-2.432	-2.429	-2.428	-2.426	-2.424	-2.424	-2.424	-2.424	-2.424	-2.425	-2.424	-2.424	-2.425	-2.425	-2.425	-2.424	-2.424	-2.422	-2.420	-2.418	-2.415	-2.412	-2.409	-2.402	-2.398	-2.390	-2.384	-2.374	-2.365	-2.354	-2.342	-2.329	-2.315	-2.300	-2.284	-2.268	-2.248	-2.228	-2.206	-2.184	-2.161	-2.138	-2.111	-2.084	-2.056	-2.027	-1.998	-1.968	-1.935	-1.904	-1.869	-1.835	-1.800	-1.764	-1.728	-1.691	-1.654	-1.618	-1.578	-1.540	-1.501	-1.462	-1.422	-1.384	-1.345	-1.306	-1.268	-1.230	-1.190	-1.151	-1.114	-1.076	-1.040	-1.004	-0.966	-0.931	-0.896	-0.861	-0.828	-0.796	-0.762	-0.731	-0.701	-0.671	-0.641	-0.612	-0.585	-0.556	-0.530	-0.505	-0.481	-0.456	-0.434	-0.412	-0.391	-0.370	-0.350	-0.331	-0.314	-0.295	-0.278	-0.262	-0.246	-0.231	-0.218	-0.204	-0.191	-0.178	-0.166	-0.155	-0.145	-0.135	-0.125	-0.116	-0.108	-0.100	-0.091	-0.084	-0.078	-0.070	-0.065	-0.059	-0.054	-0.048	-0.044	-0.039	-0.034	-0.030	-0.026	-0.022	-0.019	-0.015	-0.012	-0.009	-0.008	-0.005	-0.001	0.000	0.002	0.005	0.008	0.009	0.011	0.012	0.015	0.018	0.019	0.021	0.022	0.025	0.029	0.030	0.031	0.034	0.036	0.039	0.041	0.044	0.046	0.049	0.051	0.052	0.056	0.059	0.060	0.062	0.065	0.068	0.070	0.072	0.074	0.076	0.078	0.079	0.080	0.080	0.081	0.081	0.081	0.080	0.080	0.079	0.076	0.075	0.071	0.068	0.064	0.059	0.054	0.049	0.041	0.034	0.026	0.018	0.008	-0.004	-0.015	-0.026	-0.040	-0.052	-0.068	-0.084	-0.099	-0.116	-0.134	-0.152	-0.172	-0.192	-0.214	-0.235	-0.258	-0.280	-0.304	-0.330	-0.354	-0.380	-0.406	-0.432	-0.459	-0.488	-0.515	-0.542	-0.571	-0.599	-0.629	-0.656	-0.685	-0.714	-0.742	-0.770	-0.799	-0.828	-0.854	-0.881	-0.909	-0.935	-0.960	-0.985	-1.010	-1.035	-1.058	-1.080	-1.101	-1.122	-1.142	-1.161	-1.179	-1.196	-1.211	-1.228	-1.241	-1.252	-1.265	-1.276	-1.285	-1.292	-1.301	-1.308	-1.312	-1.316	-1.319	-1.321	-1.321	-1.322	-1.322	-1.320	-1.318	-1.314	-1.310	-1.304	-1.300	-1.292	-1.286	-1.279	-1.271	-1.262	-1.254	-1.245	-1.236	-1.228	-1.218	-1.208	-1.199	-1.190	-1.180	-1.172	-1.164	-1.156	-1.149	-1.142	-1.135	-1.130	-1.125	-1.120	-1.116	-1.114	-1.112	-1.111	-1.110	-1.112	-1.114	-1.116	-1.120	-1.125	-1.130	-1.138	-1.145	-1.155	-1.164	-1.175	-1.186	-1.200	-1.215	-1.229	-1.245	-1.261	-1.280	-1.298	-1.316	-1.336	-1.358	-1.379	-1.400	-1.424	-1.445	-1.469	-1.492	-1.518	-1.541	-1.566	-1.590	-1.616	-1.640	-1.665	-1.691	-1.715	-1.741	-1.765	-1.789	-1.812	-1.838	-1.861	-1.884	-1.905	-1.929	-1.949	-1.971	-1.991	-2.013	-2.030	-2.050	-2.068	-2.086	-2.101	-2.119	-2.134	-2.149	-2.162	-2.176	-2.189	-2.201	-2.212	-2.224	-2.235	-2.245	-2.255	-2.264	-2.271	-2.280	-2.288	-2.294	-2.300	-2.308	-2.312	-2.319	-2.325	-2.330	-2.335	-2.341	-2.346	-2.351	-2.358	-2.362	-2.369	-2.374	-2.380	-2.388	-2.394	-2.401	-2.410	-2.418	-2.426	-2.436	-2.446	-2.458	-2.470	-2.481	-2.495	-2.509	-2.524	-2.540	-2.556	-2.574	-2.592	-2.612	-2.632	-2.654	-2.675	-2.698	-2.721	-2.746	-2.771	-2.799	-2.826	-2.852	-2.881	-2.912	-2.942	-2.974	-3.005	-3.038	-3.069	-3.102	-3.136	-3.170	-3.204	-3.238	-3.272	-3.306	-3.342	-3.376	-3.411	-3.445	-3.479	-3.511	-3.545	-3.579	-3.610	-3.644	-3.674	-3.704	-3.734	-3.764	-3.792	-3.819	-3.846	-3.872	-3.896	-3.921	-3.944	-3.964	-3.985	-4.005	-4.022	-4.040	-4.056	-4.070	-4.084	-4.098	-4.109	-4.119	-4.129	-4.138	-4.145	-4.151	-4.156	-4.161	-4.165	-4.168	-4.170	-4.171	-4.172	-4.172	-4.171	-4.170	-4.169	-4.166	-4.164	-4.161	-4.159	-4.156	-4.152	-4.149	-4.146	-4.142	-4.139	-4.135	-4.132	-4.130	-4.126	-4.125	-4.122	-4.120	-4.120	-4.119	-4.118	-4.118	-4.118	-4.119	-4.120	-4.121	-4.124	-4.129	-4.131	-4.135	-4.140	-4.146	-4.151	-4.158	-4.164	-4.171	-4.179	-4.188	-4.196	-4.206	-4.215	-4.225	-4.236	-4.245	-4.258	-4.268	-4.279	-4.291	-4.301	-4.314	-4.325	-4.336	-4.349	-4.360	-4.372	-4.382	-4.394	-4.405	-4.415	-4.425	-4.436	-4.446	-4.456	-4.464	-4.472	-4.481	-4.488	-4.495	-4.501	-4.508	-4.512	-4.516	-4.520	-4.524	-4.525	-4.526	-4.526	-4.528	-4.526	-4.525	-4.522	-4.520	-4.515	-4.511	-4.505	-4.499	-4.491	-4.482	-4.474	-4.464	-4.452	-4.440	-4.428	-4.415	-4.401	-4.386	-4.370	-4.354	-4.338	-4.319	-4.300	-4.281	-4.261	-4.241	-4.221	-4.200	-4.178	-4.155	-4.131	-4.109	-4.085	-4.061	-4.036	-4.012	-3.988	-3.964	-3.938	-3.914	-3.888	-3.862	-3.838	-3.814	-3.789	-3.765	-3.741	-3.718	-3.695	-3.671	-3.649	-3.626	-3.606	-3.584	-3.564	-3.545	-3.526	-3.509	-3.490	-3.474	-3.459	-3.444	-3.430	-3.416	-3.404	-3.391	-3.381	-3.371	-3.361	-3.354	-3.346	-3.340	-3.334	-3.330	-3.325	-3.321	-3.319	-3.315	-3.314	-3.312	-3.314	-3.312	-3.312	-3.314	-3.314	-3.316	-3.316	-3.318	-3.320	-3.321	-3.322	-3.324	-3.325	-3.328	-3.328	-3.329	-3.329	-3.328	-3.326	-3.325	-3.322	-3.320	-3.316	-3.312	-3.308	-3.301	-3.295	-3.286	-3.279	-3.269	-3.259	-3.248	-3.235	-3.221	-3.208	-3.191	-3.174	-3.156	-3.138	-3.119	-3.098	-3.076	-3.054	-3.031	-3.006	-2.981	-2.955	-2.929	-2.901	-2.872	-2.844	-2.814	-2.784	-2.752	-2.722	-2.691	-2.659	-2.626	-2.594	-2.561	-2.529	-2.496	-2.464	-2.430	-2.398	-2.365	-2.332	-2.301	-2.270	-2.239	-2.209	-2.179	-2.149	-2.120	-2.094	-2.065	-2.039	-2.015	-1.990	-1.968	-1.945	-1.924	-1.904	-1.885	-1.869	-1.851	-1.836	-1.824	-1.810	-1.800	-1.789	-1.782	-1.774	-1.770	-1.765	-1.762	-1.761	-1.761	-1.762	-1.765	-1.769	-1.774	-1.781	-1.789	-1.796	-1.806	-1.818	-1.830	-1.841	-1.855	-1.870	-1.885	-1.900	-1.918	-1.934	-1.951	-1.969	-1.988	-2.005	-2.025	-2.044	-2.062	-2.081	-2.100	-2.118	-2.135	-2.154	-2.171	-2.189	-2.205	-2.221	-2.238	-2.251	-2.266	-2.279	-2.292	-2.304	-2.315	-2.326	-2.335	-2.344	-2.351	-2.358	-2.362	-2.368	-2.371	-2.374	-2.378	-2.379	-2.378	-2.379	-2.376	-2.375	-2.372	-2.369	-2.364	-2.360	-2.355	-2.350	-2.344	-2.338	-2.331	-2.325	-2.318	-2.311	-2.302	-2.296	-2.289	-2.282	-2.275	-2.269	-2.262	-2.258	-2.251	-2.246	-2.242	-2.239	-2.235	-2.234	-2.232	-2.231	-2.232	-2.232	-2.235	-2.238	-2.242	-2.248	-2.252	-2.260	-2.268	-2.276	-2.286	-2.298	-2.310	-2.324	-2.336	-2.352	-2.369	-2.386	-2.404	-2.424	-2.444	-2.464	-2.486	-2.509	-2.532	-2.556	-2.582	-2.606	-2.632	-2.660	-2.686	-2.714	-2.741	-2.770	-2.799	-2.826	-2.856	-2.885	-2.914	-2.942	-2.971	-2.999	-3.028	-3.056	-3.084	-3.111	-3.138	-3.164	-3.191	-3.215	-3.240	-3.264	-3.288	-3.310	-3.332	-3.352	-3.372	-3.392	-3.410	-3.428	-3.444	-3.459	-3.472	-3.486	-3.498	-3.509	-3.519	-3.529	-3.535	-3.541	-3.548	-3.552	-3.556	-3.559	-3.560	-3.560	-3.560	-3.558	-3.556	-3.552	-3.548	-3.542	-3.536	-3.529	-3.521	-3.512	-3.505	-3.495	-3.485	-3.474	-3.462	-3.450	-3.438	-3.425	-3.412	-3.399	-3.385	-3.372	-3.359	-3.344	-3.330	-3.316	-3.301	-3.289	-3.274	-3.261	-3.246	-3.234	-3.220	-3.208	-3.196	-3.182	-3.171	-3.160	-3.150	-3.139	-3.129	-3.120	-3.110	-3.101	-3.092	-3.085	-3.079	-3.072	-3.066	-3.061	-3.055	-3.051	-3.048	-3.044	-3.041	-3.039	-3.036	-3.035	-3.034	-3.032	-3.031	-3.032	-3.032	-3.032	-3.034	-3.035	-3.036	-3.038	-3.040	-3.041	-3.044	-3.046	-3.049	-3.050	-3.054	-3.056	-3.059	-3.060	-3.062	-3.064	-3.066	-3.069	-3.070	-3.072	-3.074	-3.075	-3.076	-3.076	-3.078	-3.078	-3.079	-3.079	-3.078	-3.076	-3.075	-3.075	-3.074	-3.072	-3.071	-3.069	-3.065	-3.062	-3.060	-3.058	-3.054	-3.050	-3.046	-3.042	-3.039	-3.034	-3.030	-3.025	-3.019	-3.014	-3.010	-3.005	-2.999	-2.994	-2.988	-2.982	-2.976	-2.970	-2.964	-2.959	-2.952	-2.946	-2.940	-2.935	-2.929	-2.922	-2.918	-2.912	-2.906	-2.900	-2.894	-2.889	-2.884	-2.878	-2.872	-2.868	-2.861	-2.856	-2.851	-2.846	-2.841	-2.836	-2.832	-2.826	-2.822	-2.818	-2.812	-2.808	-2.804	-2.800	-2.795	-2.790	-2.786	-2.781	-2.778	-2.774	-2.769	-2.765	-2.760	-2.756	-2.752	-2.748	-2.742	-2.739	-2.735	-2.730	-2.726	-2.721	-2.716	-2.711	-2.708	-2.702	-2.698	-2.692	-2.686	-2.681	-2.676	-2.671	-2.666	-2.660	-2.655	-2.649	-2.642	-2.638	-2.630	-2.625	-2.618	-2.611	-2.604	-2.598	-2.590	-2.582	-2.575	-2.568	-2.559	-2.551	-2.542	-2.535	-2.526	-2.518	-2.509	-2.500	-2.490	-2.480	-2.470	-2.461	-2.451	-2.440	-2.430	-2.420	-2.409	-2.399	-2.388	-2.376	-2.366	-2.356	-2.345	-2.334	-2.321	-2.310	-2.299	-2.288	-2.276	-2.265	-2.255	-2.244	-2.232	-2.221	-2.212	-2.201	-2.191	-2.181	-2.171	-2.162	-2.154	-2.146	-2.136	-2.129	-2.122	-2.115	-2.109	-2.102	-2.098	-2.091	-2.088	-2.084	-2.080	-2.078	-2.075	-2.072	-2.071	-2.072	-2.071	-2.072	-2.072	-2.075	-2.078	-2.080	-2.084	-2.088	-2.092	-2.098	-2.102	-2.109	-2.115	-2.121	-2.129	-2.136	-2.145	-2.152	-2.161	-2.170	-2.179	-2.189	-2.198	-2.208	-2.218	-2.226	-2.236	-2.246	-2.255	-2.265	-2.275	-2.284	-2.292	-2.302	-2.311	-2.319	-2.326	-2.335	-2.344	-2.350	-2.358	-2.364	-2.370	-2.376	-2.381	-2.386	-2.391	-2.396	-2.400	-2.405	-2.408	-2.410	-2.412	-2.416	-2.418	-2.419	-2.420	-2.422	-2.424	-2.424	-2.424	-2.425	-2.425	-2.425	-2.425	-2.425	-2.426	-2.426	-2.426	-2.425	-2.425	-2.425	-2.426	-2.426	-2.426	-2.428	-2.429	-2.430	-2.432	-2.432	-2.436	-2.438	-2.441	-2.444	-2.448	-2.451	-2.456	-2.460	-2.465	-2.471	-2.475	-2.482	-2.489	-2.495	-2.502	-2.510	-2.519	-2.526	-2.534	-2.544	-2.552	-2.562	-2.571	-2.581	-2.592	-2.601	-2.612	-2.622	-2.634	-2.644	-2.655	-2.665	-2.678	-2.686	-2.698	-2.709	-2.718	-2.729	-2.739	-2.748	-2.758	-2.766	-2.774	-2.782	-2.790	-2.799	-2.805	-2.811	-2.818	-2.824	-2.829	-2.832	-2.836	-2.839	-2.841	-2.844	-2.845	-2.845	-2.846	-2.845	-2.844	-2.842	-2.839	-2.836	-2.832	-2.828	-2.822	-2.816	-2.810	-2.802	-2.795	-2.788	-2.779	-2.770	-2.760	-2.750	-2.739	-2.729	-2.718	-2.705	-2.694	-2.681	-2.669	-2.658	-2.644	-2.631	-2.618	-2.606	-2.594	-2.580	-2.568	-2.555	-2.542	-2.531	-2.519	-2.506	-2.495	-2.484	-2.474	-2.464	-2.454	-2.445	-2.436	-2.429	-2.420	-2.412	-2.406	-2.401	-2.396	-2.391	-2.388	-2.384	-2.382	-2.381	-2.380	-2.380	-2.380	-2.381	-2.384	-2.386	-2.389	-2.392	-2.396	-2.402	-2.409	-2.415	-2.422	-2.430	-2.438	-2.445	-2.455	-2.464	-2.474	-2.484	-2.494	-2.505	-2.515	-2.525	-2.536	-2.548	-2.558	-2.569	-2.579	-2.590	-2.600	-2.610	-2.620	-2.629	-2.638	-2.646	-2.655	-2.661	-2.669	-2.675	-2.680	-2.685	-2.689	-2.692	-2.696	-2.698	-2.699	-2.699	-2.699	-2.698	-2.696	-2.692	-2.689	-2.685	-2.681	-2.675	-2.668	-2.660	-2.652	-2.642	-2.632	-2.622	-2.612	-2.600	-2.588	-2.575	-2.562	-2.549	-2.535	-2.521	-2.506	-2.491	-2.475	-2.460	-2.444	-2.429	-2.412	-2.398	-2.381	-2.366	-2.350	-2.334	-2.319	-2.304	-2.289	-2.274	-2.259	-2.245	-2.230	-2.216	-2.202	-2.191	-2.179	-2.166	-2.155	-2.144	-2.134	-2.124	-2.114	-2.106	-2.096	-2.089	-2.081	-2.074	-2.069	-2.061	-2.055	-2.051	-2.046	-2.042	-2.039	-2.035	-2.033	-2.030	-2.029	-2.025	-2.025	-2.024	-2.022	-2.021	-2.021	-2.021	-2.020	-2.021	-2.021	-2.021	-2.022	-2.021	
