# Supplementary material for: Motion onset VEPs can see through the blur
Source: Sci Rep. 2024 Sep 12;14:21296. doi: 10.1038/s41598-024-72483-z (PMC11393312; doi:10.1038/s41598-024-72483-z)
Supplement: Supplementary file 3 — Supplementary Information 3. [file 41598_2024_72483_MOESM3_ESM.zip › VEP_raw_data/source_data/SorceBlurVEP-S012_VEP_2023-04-18_15-22-42.txt]

0.000	0.000	99999.999	6250.000	50.000	-2193.000	-2061.000	6248.000	7.000	100.000	5.000	2.000	1.000	1.000	0.000	0.000	0.000	0.000	0.000	0.000	0.000	0.000	0.000	0.000	0.000	0.000	0.000	-3.528	-3.526	-3.524	-3.521	-3.518	-3.512	-3.506	-3.500	-3.490	-3.481	-3.470	-3.459	-3.445	-3.431	-3.415	-3.399	-3.381	-3.362	-3.344	-3.322	-3.300	-3.278	-3.252	-3.228	-3.202	-3.175	-3.148	-3.120	-3.090	-3.060	-3.030	-3.000	-2.969	-2.938	-2.906	-2.874	-2.842	-2.810	-2.779	-2.746	-2.715	-2.685	-2.654	-2.625	-2.595	-2.568	-2.540	-2.512	-2.488	-2.464	-2.440	-2.420	-2.400	-2.381	-2.365	-2.351	-2.338	-2.328	-2.320	-2.312	-2.308	-2.306	-2.305	-2.308	-2.312	-2.318	-2.328	-2.338	-2.350	-2.365	-2.382	-2.401	-2.422	-2.445	-2.471	-2.499	-2.528	-2.559	-2.590	-2.624	-2.660	-2.696	-2.735	-2.774	-2.814	-2.855	-2.896	-2.939	-2.981	-3.025	-3.068	-3.110	-3.154	-3.198	-3.239	-3.280	-3.321	-3.361	-3.400	-3.439	-3.476	-3.512	-3.548	-3.581	-3.612	-3.642	-3.671	-3.699	-3.724	-3.749	-3.770	-3.790	-3.809	-3.826	-3.841	-3.856	-3.868	-3.878	-3.888	-3.894	-3.900	-3.905	-3.908	-3.910	-3.910	-3.910	-3.909	-3.906	-3.904	-3.900	-3.896	-3.891	-3.888	-3.882	-3.878	-3.872	-3.868	-3.862	-3.859	-3.855	-3.851	-3.849	-3.848	-3.845	-3.845	-3.845	-3.846	-3.850	-3.852	-3.858	-3.865	-3.871	-3.880	-3.890	-3.900	-3.912	-3.926	-3.940	-3.958	-3.974	-3.992	-4.011	-4.031	-4.052	-4.075	-4.099	-4.121	-4.148	-4.171	-4.198	-4.224	-4.250	-4.276	-4.302	-4.330	-4.358	-4.384	-4.411	-4.438	-4.462	-4.489	-4.512	-4.538	-4.561	-4.584	-4.606	-4.628	-4.646	-4.665	-4.682	-4.699	-4.715	-4.729	-4.740	-4.751	-4.761	-4.769	-4.775	-4.780	-4.784	-4.785	-4.786	-4.785	-4.782	-4.779	-4.774	-4.768	-4.759	-4.750	-4.740	-4.729	-4.716	-4.702	-4.689	-4.672	-4.656	-4.640	-4.622	-4.605	-4.586	-4.566	-4.548	-4.528	-4.506	-4.486	-4.466	-4.446	-4.426	-4.405	-4.385	-4.365	-4.346	-4.328	-4.310	-4.291	-4.275	-4.259	-4.242	-4.228	-4.214	-4.200	-4.189	-4.176	-4.166	-4.156	-4.148	-4.140	-4.132	-4.126	-4.122	-4.119	-4.115	-4.112	-4.111	-4.110	-4.111	-4.112	-4.114	-4.119	-4.121	-4.126	-4.130	-4.136	-4.142	-4.150	-4.156	-4.165	-4.171	-4.181	-4.188	-4.198	-4.206	-4.215	-4.225	-4.234	-4.244	-4.252	-4.262	-4.271	-4.280	-4.290	-4.299	-4.306	-4.314	-4.321	-4.330	-4.336	-4.342	-4.349	-4.354	-4.359	-4.364	-4.368	-4.371	-4.372	-4.375	-4.378	-4.378	-4.378	-4.376	-4.375	-4.372	-4.370	-4.366	-4.361	-4.356	-4.349	-4.342	-4.335	-4.325	-4.316	-4.305	-4.294	-4.282	-4.270	-4.255	-4.241	-4.226	-4.210	-4.191	-4.174	-4.154	-4.134	-4.112	-4.091	-4.069	-4.045	-4.021	-3.995	-3.969	-3.942	-3.914	-3.886	-3.858	-3.828	-3.796	-3.765	-3.734	-3.702	-3.669	-3.635	-3.601	-3.566	-3.532	-3.498	-3.464	-3.428	-3.392	-3.358	-3.322	-3.288	-3.254	-3.219	-3.185	-3.152	-3.120	-3.088	-3.056	-3.028	-2.998	-2.969	-2.942	-2.918	-2.894	-2.871	-2.851	-2.831	-2.814	-2.799	-2.784	-2.774	-2.764	-2.756	-2.750	-2.748	-2.746	-2.748	-2.751	-2.758	-2.765	-2.776	-2.789	-2.802	-2.820	-2.839	-2.860	-2.884	-2.909	-2.935	-2.964	-2.994	-3.026	-3.059	-3.094	-3.130	-3.168	-3.205	-3.242	-3.281	-3.321	-3.361	-3.400	-3.440	-3.478	-3.518	-3.555	-3.592	-3.629	-3.664	-3.699	-3.731	-3.762	-3.791	-3.819	-3.844	-3.866	-3.888	-3.908	-3.922	-3.936	-3.946	-3.956	-3.961	-3.965	-3.964	-3.961	-3.955	-3.948	-3.935	-3.921	-3.905	-3.886	-3.862	-3.839	-3.812	-3.782	-3.751	-3.718	-3.681	-3.645	-3.605	-3.565	-3.522	-3.479	-3.434	-3.388	-3.341	-3.294	-3.246	-3.198	-3.150	-3.102	-3.055	-3.006	-2.960	-2.912	-2.868	-2.822	-2.780	-2.736	-2.696	-2.656	-2.619	-2.582	-2.549	-2.516	-2.485	-2.456	-2.430	-2.406	-2.384	-2.362	-2.345	-2.330	-2.318	-2.306	-2.298	-2.291	-2.286	-2.285	-2.286	-2.288	-2.292	-2.298	-2.306	-2.316	-2.328	-2.341	-2.356	-2.371	-2.390	-2.409	-2.430	-2.451	-2.474	-2.498	-2.521	-2.546	-2.571	-2.598	-2.624	-2.650	-2.678	-2.702	-2.730	-2.758	-2.784	-2.809	-2.835	-2.861	-2.886	-2.910	-2.932	-2.956	-2.979	-2.999	-3.019	-3.039	-3.056	-3.074	-3.090	-3.105	-3.119	-3.131	-3.142	-3.152	-3.162	-3.169	-3.175	-3.179	-3.184	-3.186	-3.186	-3.186	-3.184	-3.181	-3.176	-3.171	-3.165	-3.156	-3.148	-3.139	-3.128	-3.116	-3.102	-3.090	-3.076	-3.061	-3.045	-3.029	-3.012	-2.996	-2.979	-2.962	-2.945	-2.928	-2.909	-2.891	-2.875	-2.858	-2.841	-2.825	-2.810	-2.795	-2.781	-2.768	-2.756	-2.745	-2.736	-2.728	-2.719	-2.714	-2.708	-2.705	-2.702	-2.702	-2.704	-2.706	-2.710	-2.715	-2.724	-2.731	-2.742	-2.754	-2.766	-2.782	-2.799	-2.815	-2.835	-2.855	-2.875	-2.898	-2.920	-2.945	-2.969	-2.994	-3.020	-3.048	-3.074	-3.100	-3.126	-3.151	-3.178	-3.202	-3.228	-3.252	-3.274	-3.296	-3.318	-3.336	-3.355	-3.371	-3.385	-3.398	-3.408	-3.416	-3.424	-3.429	-3.430	-3.430	-3.426	-3.421	-3.412	-3.402	-3.390	-3.375	-3.356	-3.335	-3.312	-3.288	-3.259	-3.229	-3.196	-3.161	-3.125	-3.086	-3.046	-3.005	-2.960	-2.915	-2.869	-2.820	-2.772	-2.722	-2.672	-2.621	-2.570	-2.519	-2.468	-2.416	-2.365	-2.314	-2.264	-2.215	-2.166	-2.119	-2.074	-2.029	-1.986	-1.942	-1.902	-1.865	-1.829	-1.794	-1.761	-1.730	-1.701	-1.675	-1.650	-1.629	-1.609	-1.590	-1.575	-1.561	-1.551	-1.542	-1.535	-1.530	-1.529	-1.528	-1.529	-1.532	-1.538	-1.545	-1.552	-1.564	-1.575	-1.588	-1.602	-1.618	-1.635	-1.652	-1.671	-1.691	-1.714	-1.735	-1.758	-1.780	-1.802	-1.828	-1.851	-1.876	-1.900	-1.925	-1.950	-1.975	-2.000	-2.026	-2.050	-2.074	-2.100	-2.124	-2.148	-2.170	-2.192	-2.215	-2.236	-2.259	-2.279	-2.298	-2.316	-2.335	-2.354	-2.370	-2.386	-2.401	-2.415	-2.429	-2.441	-2.454	-2.465	-2.476	-2.485	-2.495	-2.502	-2.510	-2.516	-2.522	-2.526	-2.531	-2.534	-2.536	-2.538	-2.539	-2.539	-2.539	-2.538	-2.536	-2.534	-2.532	-2.530	-2.526	-2.524	-2.520	-2.516	-2.514	-2.510	-2.508	-2.504	-2.500	-2.499	-2.498	-2.495	-2.495	-2.495	-2.496	-2.498	-2.501	-2.504	-2.509	-2.515	-2.521	-2.530	-2.540	-2.550	-2.564	-2.578	-2.594	-2.610	-2.629	-2.649	-2.671	-2.694	-2.718	-2.745	-2.772	-2.800	-2.831	-2.862	-2.896	-2.930	-2.966	-3.002	-3.040	-3.079	-3.119	-3.159	-3.200	-3.240	-3.281	-3.324	-3.365	-3.408	-3.450	-3.491	-3.534	-3.575	-3.616	-3.656	-3.698	-3.735	-3.774	-3.811	-3.848	-3.882	-3.916	-3.950	-3.980	-4.010	-4.039	-4.065	-4.090	-4.114	-4.135	-4.155	-4.172	-4.189	-4.204	-4.216	-4.228	-4.236	-4.242	-4.249	-4.252	-4.254	-4.255	-4.252	-4.251	-4.245	-4.240	-4.232	-4.224	-4.212	-4.201	-4.189	-4.175	-4.160	-4.144	-4.126	-4.109	-4.090	-4.071	-4.050	-4.031	-4.010	-3.989	-3.968	-3.946	-3.924	-3.902	-3.881	-3.859	-3.839	-3.816	-3.796	-3.775	-3.756	-3.736	-3.718	-3.699	-3.681	-3.664	-3.649	-3.634	-3.619	-3.605	-3.594	-3.582	-3.571	-3.562	-3.555	-3.548	-3.542	-3.539	-3.535	-3.534	-3.534	-3.535	-3.538	-3.542	-3.548	-3.555	-3.562	-3.574	-3.585	-3.599	-3.612	-3.630	-3.646	-3.665	-3.685	-3.708	-3.730	-3.754	-3.780	-3.806	-3.834	-3.861	-3.891	-3.921	-3.952	-3.984	-4.016	-4.050	-4.082	-4.118	-4.152	-4.186	-4.221	-4.256	-4.292	-4.326	-4.361	-4.396	-4.430	-4.464	-4.496	-4.528	-4.560	-4.590	-4.620	-4.648	-4.674	-4.699	-4.722	-4.745	-4.766	-4.785	-4.802	-4.818	-4.831	-4.842	-4.852	-4.859	-4.865	-4.869	-4.869	-4.868	-4.865	-4.858	-4.850	-4.840	-4.826	-4.811	-4.794	-4.774	-4.752	-4.729	-4.702	-4.675	-4.644	-4.611	-4.578	-4.542	-4.505	-4.465	-4.425	-4.382	-4.339	-4.294	-4.248	-4.200	-4.152	-4.102	-4.052	-4.003	-3.951	-3.900	-3.849	-3.796	-3.744	-3.692	-3.640	-3.590	-3.538	-3.486	-3.438	-3.386	-3.339	-3.291	-3.244	-3.198	-3.151	-3.108	-3.065	-3.024	-2.982	-2.942	-2.905	-2.869	-2.832	-2.799	-2.766	-2.735	-2.705	-2.676	-2.650	-2.624	-2.600	-2.578	-2.556	-2.535	-2.516	-2.500	-2.482	-2.468	-2.452	-2.439	-2.428	-2.415	-2.404	-2.394	-2.384	-2.375	-2.365	-2.356	-2.349	-2.341	-2.332	-2.326	-2.318	-2.309	-2.302	-2.294	-2.285	-2.276	-2.268	-2.256	-2.246	-2.235	-2.222	-2.209	-2.196	-2.181	-2.165	-2.150	-2.131	-2.114	-2.095	-2.074	-2.052	-2.031	-2.009	-1.985	-1.959	-1.932	-1.905	-1.879	-1.849	-1.820	-1.790	-1.758	-1.725	-1.692	-1.660	-1.625	-1.591	-1.556	-1.521	-1.486	-1.450	-1.415	-1.380	-1.344	-1.309	-1.274	-1.240	-1.205	-1.172	-1.140	-1.109	-1.078	-1.048	-1.019	-0.991	-0.964	-0.939	-0.915	-0.892	-0.871	-0.851	-0.834	-0.818	-0.804	-0.791	-0.780	-0.771	-0.764	-0.760	-0.756	-0.755	-0.755	-0.758	-0.762	-0.769	-0.778	-0.786	-0.799	-0.812	-0.828	-0.845	-0.864	-0.884	-0.905	-0.929	-0.952	-0.980	-1.006	-1.035	-1.064	-1.095	-1.126	-1.158	-1.191	-1.224	-1.256	-1.291	-1.325	-1.360	-1.395	-1.429	-1.464	-1.498	-1.530	-1.564	-1.596	-1.628	-1.658	-1.689	-1.718	-1.745	-1.772	-1.798	-1.821	-1.844	-1.866	-1.886	-1.904	-1.920	-1.935	-1.949	-1.959	-1.969	-1.975	-1.981	-1.985	-1.986	-1.985	-1.982	-1.976	-1.970	-1.961	-1.950	-1.938	-1.922	-1.906	-1.888	-1.866	-1.846	-1.822	-1.798	-1.771	-1.744	-1.714	-1.685	-1.654	-1.622	-1.590	-1.556	-1.522	-1.488	-1.454	-1.419	-1.385	-1.351	-1.318	-1.284	-1.251	-1.219	-1.189	-1.159	-1.130	-1.102	-1.075	-1.050	-1.028	-1.006	-0.988	-0.969	-0.954	-0.940	-0.929	-0.921	-0.914	-0.910	-0.909	-0.909	-0.912	-0.919	-0.928	-0.939	-0.951	-0.968	-0.986	-1.006	-1.030	-1.054	-1.081	-1.111	-1.142	-1.174	-1.209	-1.245	-1.282	-1.321	-1.362	-1.402	-1.445	-1.488	-1.531	-1.575	-1.619	-1.664	-1.708	-1.751	-1.795	-1.839	-1.881	-1.922	-1.964	-2.004	-2.042	-2.079	-2.116	-2.150	-2.184	-2.214	-2.244	-2.271	-2.296	-2.320	-2.342	-2.361	-2.379	-2.394	-2.406	-2.418	-2.426	-2.431	-2.435	-2.438	-2.436	-2.434	-2.429	-2.421	-2.414	-2.402	-2.390	-2.375	-2.359	-2.341	-2.321	-2.300	-2.278	-2.254	-2.230	-2.204	-2.176	-2.150	-2.121	-2.092	-2.064	-2.033	-2.002	-1.972	-1.941	-1.910	-1.879	-1.850	-1.819	-1.789	-1.760	-1.731	-1.704	-1.676	-1.651	-1.625	-1.601	-1.579	-1.556	-1.536	-1.518	-1.500	-1.484	-1.469	-1.456	-1.444	-1.435	-1.426	-1.420	-1.416	-1.412	-1.411	-1.412	-1.415	-1.419	-1.425	-1.434	-1.442	-1.455	-1.468	-1.482	-1.499	-1.515	-1.535	-1.555	-1.578	-1.600	-1.624	-1.650	-1.675	-1.704	-1.731	-1.760	-1.789	-1.819	-1.849	-1.879	-1.910	-1.941	-1.971	-2.001	-2.033	-2.064	-2.094	-2.122	-2.152	-2.181	-2.210	-2.236	-2.264	-2.289	-2.314	-2.336	-2.360	-2.381	-2.402	-2.424	-2.442	-2.460	-2.478	-2.494	-2.509	-2.522	-2.536	-2.549	-2.560	-2.571	-2.581	-2.591	-2.600	-2.609	-2.618	-2.625	-2.632	-2.640	-2.648	-2.655	-2.662	-2.669	-2.676	-2.682	-2.691	-2.699	-2.708	-2.715	-2.725	-2.735	-2.745	-2.755	-2.768	-2.778	-2.790	-2.804	-2.816	-2.831	-2.845	-2.861	-2.876	-2.894	-2.910	-2.928	-2.945	-2.964	-2.982	-3.000	-3.019	-3.038	-3.056	-3.076	-3.094	-3.112	-3.131	-3.149	-3.168	-3.185	-3.200	-3.216	-3.232	-3.248	-3.261	-3.275	-3.286	-3.298	-3.309	-3.319	-3.328	-3.334	-3.341	-3.345	-3.350	-3.352	-3.354	-3.354	-3.354	-3.351	-3.348	-3.342	-3.338	-3.330	-3.322	-3.312	-3.302	-3.291	-3.280	-3.265	-3.251	-3.236	-3.221	-3.206	-3.188	-3.171	-3.152	-3.134	-3.114	-3.094	-3.074	-3.052	-3.032	-3.010	-2.989	-2.966	-2.944	-2.920	-2.899	-2.876	-2.852	-2.829	-2.806	-2.784	-2.761	-2.738	-2.715	-2.692	-2.670	-2.648	-2.625	-2.602	-2.581	-2.560	-2.538	-2.516	-2.495	-2.474	-2.452	-2.432	-2.414	-2.394	-2.375	-2.356	-2.339	-2.320	-2.304	-2.286	-2.270	-2.254	-2.240	-2.225	-2.212	-2.201	-2.189	-2.180	-2.171	-2.162	-2.156	-2.150	-2.146	-2.144	-2.141	-2.141	-2.141	-2.145	-2.149	-2.154	-2.161	-2.170	-2.180	-2.192	-2.206	-2.222	-2.240	-2.260	-2.280	-2.302	-2.328	-2.354	-2.381	-2.411	-2.442	-2.475	-2.509	-2.545	-2.581	-2.620	-2.660	-2.701	-2.744	-2.786	-2.831	-2.875	-2.921	-2.968	-3.014	-3.061	-3.109	-3.158	-3.205	-3.251	-3.300	-3.346	-3.392	-3.439	-3.485	-3.531	-3.575	-3.619	-3.660	-3.701	-3.741	-3.780	-3.819	-3.852	-3.888	-3.920	-3.951	-3.979	-4.008	-4.031	-4.055	-4.076	-4.095	-4.112	-4.128	-4.140	-4.151	-4.161	-4.168	-4.172	-4.175	-4.176	-4.176	-4.174	-4.170	-4.164	-4.156	-4.148	-4.136	-4.125	-4.111	-4.098	-4.081	-4.065	-4.048	-4.029	-4.010	-3.991	-3.971	-3.951	-3.931	-3.910	-3.890	-3.869	-3.849	-3.829	-3.811	-3.791	-3.774	-3.756	-3.740	-3.725	-3.709	-3.695	-3.684	-3.671	-3.661	-3.651	-3.644	-3.636	-3.632	-3.628	-3.626	-3.624	-3.625	-3.626	-3.630	-3.635	-3.640	-3.648	-3.655	-3.666	-3.678	-3.689	-3.704	-3.718	-3.735	-3.751	-3.769	-3.788	-3.808	-3.828	-3.849	-3.870	-3.891	-3.912	-3.935	-3.958	-3.980	-4.003	-4.024	-4.045	-4.068	-4.089	-4.109	-4.129	-4.146	-4.164	-4.181	-4.198	-4.211	-4.224	-4.236	-4.246	-4.255	-4.262	-4.269	-4.272	-4.274	-4.274	-4.272	-4.269	-4.265	-4.256	-4.248	-4.236	-4.222	-4.208	-4.190	-4.171	-4.150	-4.128	-4.104	-4.077	-4.050	-4.020	-3.989	-3.956	-3.922	-3.888	-3.852	-3.816	-3.779	-3.740	-3.701	-3.661	-3.622	-3.584	-3.544	-3.504	-3.465	-3.426	-3.388	-3.350	-3.315	-3.280	-3.245	-3.212	-3.181	-3.152	-3.124	-3.099	-3.075	-3.052	-3.035	-3.018	-3.002	-2.990	-2.981	-2.974	-2.969	-2.968	-2.968	-2.971	-2.978	-2.986	-2.998	-3.011	-3.028	-3.046	-3.068	-3.090	-3.115	-3.142	-3.171	-3.201	-3.234	-3.266	-3.301	-3.336	-3.372	-3.408	-3.445	-3.482	-3.518	-3.555	-3.591	-3.625	-3.659	-3.692	-3.724	-3.754	-3.781	-3.806	-3.830	-3.851	-3.870	-3.886	-3.900	-3.910	-3.918	-3.921	-3.922	-3.919	-3.912	-3.904	-3.891	-3.874	-3.852	-3.830	-3.801	-3.771	-3.735	-3.696	-3.655	-3.610	-3.561	-3.508	-3.454	-3.396	-3.335	-3.271	-3.206	-3.139	-3.070	-2.998	-2.924	-2.850	-2.772	-2.695	-2.618	-2.539	-2.459	-2.380	-2.300	-2.220	-2.140	-2.061	-1.982	-1.906	-1.830	-1.754	-1.680	-1.608	-1.538	-1.469	-1.401	-1.338	-1.275	-1.215	-1.158	-1.101	-1.050	-1.001	-0.955	-0.910	-0.870	-0.832	-0.798	-0.766	-0.739	-0.714	-0.691	-0.671	-0.658	-0.644	-0.634	-0.628	-0.622	-0.622	-0.624	-0.629	-0.635	-0.645	-0.658	-0.671	-0.689	-0.708	-0.728	-0.750	-0.775	-0.800	-0.828	-0.858	-0.888	-0.918	-0.950	-0.984	-1.018	-1.051	-1.086	-1.122	-1.156	-1.191	-1.226	-1.261	-1.295	-1.329	-1.361	-1.392	-1.422	-1.454	-1.482	-1.510	-1.535	-1.561	-1.584	-1.605	-1.625	-1.642	-1.660	-1.674	-1.686	-1.696	-1.705	-1.711	-1.716	-1.720	-1.720	-1.720	-1.716	-1.712	-1.705	-1.696	-1.688	-1.675	-1.662	-1.648	-1.631	-1.614	-1.595	-1.575	-1.554	-1.531	-1.508	-1.484	-1.459	-1.434	-1.408	-1.381	-1.355	-1.328	-1.300	-1.272	-1.245	-1.218	-1.190	-1.162	-1.135	-1.108	-1.081	-1.054	-1.029	-1.004	-0.979	-0.955	-0.931	-0.909	-0.886	-0.865	-0.844	-0.824	-0.805	-0.786	-0.766	-0.750	-0.732	-0.715	-0.700	-0.685	-0.670	-0.656	-0.642	-0.630	-0.618	-0.605	-0.594	-0.582	-0.572	-0.562	-0.552	-0.544	-0.535	-0.528	-0.520	-0.511	-0.504	-0.498	-0.491	-0.485	-0.479	-0.474	-0.468	-0.462	-0.458	-0.452	-0.449	-0.445	-0.441	-0.438	-0.435	-0.432	-0.429	-0.428	-0.425	-0.424	-0.421	-0.420	-0.419	-0.416	-0.415	-0.414	-0.411	-0.410	-0.409	-0.406	-0.405	-0.402	-0.399	-0.396	-0.392	-0.389	-0.385	-0.379	-0.375	-0.369	-0.361	-0.352	-0.344	-0.335	-0.325	-0.315	-0.302	-0.290	-0.276	-0.261	-0.248	-0.231	-0.215	-0.198	-0.179	-0.160	-0.140	-0.121	-0.100	-0.079	-0.058	-0.036	-0.014	0.009	0.031	0.052	0.075	0.098	0.119	0.141	0.162	0.182	0.202	0.220	0.239	0.255	0.270	0.285	0.298	0.309	0.319	0.328	0.334	0.338	0.341	0.341	0.340	0.336	0.331	0.324	0.314	0.301	0.289	0.272	0.254	0.234	0.212	0.188	0.162	0.134	0.105	0.074	0.041	0.006	-0.030	-0.068	-0.106	-0.146	-0.188	-0.228	-0.270	-0.312	-0.356	-0.399	-0.442	-0.485	-0.529	-0.572	-0.615	-0.659	-0.700	-0.741	-0.781	-0.821	-0.860	-0.898	-0.934	-0.966	-1.001	-1.031	-1.061	-1.090	-1.116	-1.141	-1.164	-1.184	-1.204	-1.220	-1.235	-1.246	-1.258	-1.266	-1.274	-1.278	-1.280	-1.280	-1.279	-1.276	-1.270	-1.264	-1.255	-1.245	-1.232	-1.219	-1.204	-1.186	-1.168	-1.148	-1.126	-1.104	-1.080	-1.055	-1.030	-1.004	-0.978	-0.949	-0.920	-0.891	-0.862	-0.832	-0.804	-0.774	-0.744	-0.715	-0.685	-0.656	-0.628	-0.600	-0.574	-0.548	-0.521	-0.498	-0.474	-0.454	-0.432	-0.414	-0.396	-0.381	-0.366	-0.354	-0.344	-0.335	-0.329	-0.324	-0.321	-0.322	-0.324	-0.328	-0.335	-0.344	-0.355	-0.369	-0.386	-0.405	-0.426	-0.450	-0.476	-0.504	-0.536	-0.569	-0.605	-0.642	-0.684	-0.725	-0.769	-0.815	-0.864	-0.914	-0.965	-1.018	-1.072	-1.128	-1.184	-1.242	-1.302	-1.361	-1.422	-1.484	-1.545	-1.608	-1.670	-1.732	-1.795	-1.858	-1.919	-1.980	-2.041	-2.102	-2.162	-2.222	-2.280	-2.338	-2.392	-2.448	-2.501	-2.554	-2.604	-2.652	-2.700	-2.745	-2.789	-2.831	-2.872	-2.911	-2.948	-2.982	-3.016	-3.046	-3.076	-3.102	-3.128	-3.150	-3.171	-3.190	-3.208	-3.222	-3.236	-3.248	-3.258	-3.265	-3.272	-3.276	-3.280	-3.281	-3.281	-3.280	-3.279	-3.275	-3.269	-3.264	-3.258	-3.249	-3.241	-3.231	-3.221	-3.210	-3.199	-3.188	-3.174	-3.161	-3.148	-3.134	-3.120	-3.105	-3.091	-3.078	-3.064	-3.050	-3.036	-3.022	-3.009	-2.996	-2.984	-2.972	-2.960	-2.949	-2.939	-2.929	-2.919	-2.911	-2.902	-2.895	-2.889	-2.882	-2.879	-2.874	-2.871	-2.869	-2.868	-2.866	-2.866	-2.868	-2.869	-2.871	-2.875	-2.879	-2.884	-2.890	-2.896	-2.904	-2.911	-2.920	-2.930	-2.940	-2.950	-2.961	-2.974	-2.986	-2.999	-3.012	-3.028	-3.041	-3.055	-3.071	-3.086	-3.102	-3.119	-3.135	-3.151	-3.169	-3.186	-3.202	-3.221	-3.239	-3.255	-3.274	-3.291	-3.310	-3.329	-3.348	-3.365	-3.382	-3.401	-3.420	-3.439	-3.458	-3.476	-3.494	-3.512	-3.530	-3.548	-3.566	-3.585	-3.602	-3.620	-3.636	-3.654	-3.671	-3.686	-3.702	-3.719	-3.735	-3.750	-3.765	-3.780	-3.794	-3.808	-3.821	-3.835	-3.846	-3.859	-3.871	-3.882	-3.892	-3.902	-3.914	-3.921	-3.930	-3.938	-3.945	-3.951	-3.956	-3.961	-3.965	-3.969	-3.972	-3.975	-3.978	-3.979	-3.979	-3.979	-3.978	-3.976	-3.974	-3.971	-3.968	-3.964	-3.960	-3.954	-3.949	-3.942	-3.935	-3.928	-3.920	-3.911	-3.901	-3.892	-3.882	-3.872	-3.861	-3.850	-3.839	-3.826	-3.815	-3.801	-3.790	-3.776	-3.762	-3.750	-3.735	-3.720	-3.705	-3.690	-3.674	-3.658	-3.641	-3.625	-3.608	-3.591	-3.572	-3.556	-3.538	-3.520	-3.501	-3.482	-3.464	-3.445	-3.425	-3.406	-3.386	-3.366	-3.346	-3.325	-3.306	-3.285	-3.264	-3.242	-3.222	-3.201	-3.181	-3.160	-3.139	-3.119	-3.099	-3.078	-3.058	-3.038	-3.018	-2.999	-2.980	-2.962	-2.945	-2.929	-2.911	-2.895	-2.880	-2.864	-2.850	-2.838	-2.825	-2.812	-2.802	-2.792	-2.784	-2.774	-2.766	-2.761	-2.755	-2.750	-2.746	-2.742	-2.741	-2.739	-2.739	-2.739	-2.740	-2.742	-2.745	-2.749	-2.752	-2.758	-2.762	-2.770	-2.776	-2.784	-2.790	-2.799	-2.806	-2.816	-2.825	-2.834	-2.842	-2.852	-2.861	-2.871	-2.880	-2.889	-2.898	-2.906	-2.915	-2.922	-2.930	-2.936	-2.942	-2.948	-2.951	-2.956	-2.960	-2.962	-2.964	-2.965	-2.965	-2.965	-2.964	-2.960	-2.956	-2.952	-2.946	-2.939	-2.932	-2.924	-2.914	-2.902	-2.891	-2.879	-2.865	-2.849	-2.834	-2.816	-2.799	-2.780	-2.760	-2.738	-2.716	-2.694	-2.670	-2.646	-2.621	-2.595	-2.570	-2.541	-2.515	-2.485	-2.458	-2.428	-2.398	-2.368	-2.336	-2.305	-2.274	-2.242	-2.211	-2.179	-2.146	-2.115	-2.082	-2.050	-2.019	-1.988	-1.954	-1.922	-1.892	-1.860	-1.830	-1.799	-1.770	-1.740	-1.711	-1.682	-1.655	-1.628	-1.600	-1.574	-1.549	-1.525	-1.501	-1.479	-1.456	-1.435	-1.415	-1.396	-1.378	-1.361	-1.345	-1.330	-1.316	-1.304	-1.291	-1.280	-1.271	-1.262	-1.255	-1.248	-1.242	-1.238	-1.235	-1.232	-1.231	-1.230	-1.230	-1.232	-1.235	-1.238	-1.241	-1.248	-1.252	-1.259	-1.266	-1.274	-1.282	-1.292	-1.302	-1.311	-1.322	-1.334	-1.345	-1.358	-1.370	-1.382	-1.394	-1.408	-1.421	-1.432	-1.446	-1.459	-1.471	-1.485	-1.498	-1.509	-1.521	-1.534	-1.545	-1.555	-1.566	-1.578	-1.588	-1.596	-1.606	-1.615	-1.624	-1.631	-1.640	-1.648	-1.654	-1.661	-1.666	-1.672	-1.678	-1.682	-1.689	-1.694	-1.698	-1.702	-1.706	-1.710	-1.714	-1.719	-1.721	-1.726	-1.729	-1.732	-1.736	-1.740	-1.745	-1.750	-1.754	-1.759	-1.765	-1.771	-1.778	-1.784	-1.791	-1.798	-1.806	-1.815	-1.825	-1.835	-1.845	-1.855	-1.868	-1.879	-1.891	-1.905	-1.919	-1.931	-1.946	-1.961	-1.978	-1.992	-2.009	-2.025	-2.041	-2.059	-2.076	-2.091	-2.109	-2.126	-2.142	-2.161	-2.178	-2.194	-2.210	-2.225	-2.241	-2.256	-2.271	-2.285	-2.299	-2.311	-2.324	-2.335	-2.345	-2.355	-2.364	-2.370	-2.379	-2.382	-2.388	-2.391	-2.394	-2.395	-2.395	-2.394	-2.391	-2.388	-2.384	-2.379	-2.371	-2.364	-2.355	-2.345	-2.334	-2.322	-2.309	-2.295	-2.280	-2.266	-2.249	-2.232	-2.214	-2.196	-2.176	-2.158	-2.138	-2.118	-2.098	-2.078	-2.056	-2.035	-2.014	-1.992	-1.971	-1.951	-1.930	-1.908	-1.888	-1.866	-1.848	-1.828	-1.809	-1.790	-1.771	-1.752	-1.735	-1.719	-1.702	-1.688	-1.672	-1.658	-1.645	-1.631	-1.619	-1.609	-1.598	-1.586	-1.578	-1.569	-1.560	-1.552	-1.546	-1.540	-1.534	-1.529	-1.524	-1.519	-1.514	-1.509	-1.506	-1.502	-1.499	-1.496	-1.492	-1.489	-1.486	-1.482	-1.479	-1.475	-1.471	-1.466	-1.461	-1.456	-1.451	-1.445	-1.438	-1.431	-1.424	-1.414	-1.405	-1.395	-1.384	-1.371	-1.359	-1.346	-1.332	-1.316	-1.301	-1.284	-1.268	-1.249	-1.231	-1.211	-1.191	-1.171	-1.149	-1.128	-1.106	-1.082	-1.061	-1.038	-1.015	-0.991	-0.969	-0.945	-0.922	-0.899	-0.878	-0.856	-0.834	-0.814	-0.794	-0.775	-0.758	-0.740	-0.725	-0.709	-0.695	-0.684	-0.671	-0.662	-0.654	-0.646	-0.641	-0.638	-0.636	-0.635	-0.636	-0.639	-0.644	-0.650	-0.659	-0.669	-0.680	-0.694	-0.709	-0.725	-0.742	-0.761	-0.782	-0.805	-0.829	-0.852	-0.880	-0.906	-0.934	-0.962	-0.992	-1.024	-1.055	-1.086	-1.119	-1.151	-1.185	-1.218	-1.250	-1.284	-1.316	-1.348	-1.380	-1.410	-1.442	-1.471	-1.501	-1.529	-1.556	-1.582	-1.608	-1.631	-1.654	-1.675	-1.695	-1.715	-1.731	-1.748	-1.762	-1.775	-1.786	-1.795	-1.804	-1.809	-1.814	-1.816	-1.816	-1.816	-1.815	-1.809	-1.802	-1.796	-1.786	-1.775	-1.762	-1.748	-1.731	-1.714	-1.694	-1.674	-1.650	-1.628	-1.601	-1.575	-1.548	-1.518	-1.488	-1.456	-1.424	-1.390	-1.356	-1.321	-1.285	-1.248	-1.209	-1.170	-1.131	-1.091	-1.050	-1.009	-0.968	-0.925	-0.884	-0.841	-0.800	-0.758	-0.716	-0.674	-0.632	-0.591	-0.550	-0.510	-0.470	-0.431	-0.392	-0.354	-0.316	-0.280	-0.245	-0.211	-0.178	-0.145	-0.115	-0.086	-0.058	-0.031	-0.008	0.018	0.039	0.059	0.076	0.094	0.108	0.121	0.131	0.140	0.148	0.154	0.156	0.158	0.158	0.154	0.150	0.144	0.136	0.126	0.114	0.101	0.085	0.069	0.050	0.030	0.010	-0.014	-0.038	-0.062	-0.090	-0.118	-0.145	-0.174	-0.202	-0.234	-0.264	-0.296	-0.326	-0.359	-0.391	-0.422	-0.454	-0.485	-0.515	-0.545	-0.574	-0.602	-0.630	-0.655	-0.681	-0.704	-0.726	-0.746	-0.766	-0.782	-0.798	-0.812	-0.824	-0.832	-0.839	-0.845	-0.849	-0.849	-0.848	-0.845	-0.839	-0.832	-0.821	-0.809	-0.795	-0.778	-0.758	-0.738	-0.714	-0.690	-0.662	-0.634	-0.604	-0.571	-0.538	-0.504	-0.468	-0.430	-0.391	-0.352	-0.312	-0.272	-0.232	-0.191	-0.151	-0.110	-0.069	-0.029	0.011	0.050	0.088	0.126	0.162	0.196	0.230	0.262	0.292	0.321	0.349	0.374	0.396	0.416	0.435	0.451	0.465	0.476	0.485	0.491	0.495	0.495	0.492	0.488	0.480	0.470	0.458	0.440	0.422	0.401	0.378	0.350	0.322	0.291	0.258	0.221	0.184	0.144	0.101	0.056	0.011	-0.036	-0.085	-0.136	-0.188	-0.240	-0.294	-0.348	-0.404	-0.458	-0.514	-0.571	-0.628	-0.684	-0.741	-0.798	-0.852	-0.908	-0.964	-1.018	-1.070	-1.122	-1.172	-1.224	-1.271	-1.319	-1.362	-1.406	-1.449	-1.489	-1.528	-1.562	-1.596	-1.628	-1.658	-1.685	-1.711	-1.735	-1.756	-1.774	-1.791	-1.805	-1.816	-1.826	-1.835	-1.839	-1.842	-1.844	-1.844	-1.840	-1.835	-1.828	-1.819	-1.809	-1.796	-1.782	-1.768	-1.750	-1.734	-1.712	-1.692	-1.671	-1.648	-1.624	-1.600	-1.574	-1.549	-1.521	-1.495	-1.468	-1.440	-1.412	-1.385	-1.356	-1.330	-1.301	-1.275	-1.249	-1.222	-1.198	-1.171	-1.146	-1.122	-1.100	-1.078	-1.056	-1.036	-1.018	-1.000	-0.982	-0.968	-0.952	-0.940	-0.929	-0.919	-0.911	-0.904	-0.899	-0.895	-0.892	-0.892	-0.894	-0.898	-0.901	-0.908	-0.918	-0.926	-0.939	-0.951	-0.966	-0.982	-1.002	-1.021	-1.044	-1.068	-1.092	-1.120	-1.149	-1.179	-1.210	-1.244	-1.278	-1.314	-1.350	-1.389	-1.429	-1.469	-1.511	-1.554	-1.596	-1.641	-1.685	-1.732	-1.778	-1.824	-1.871	-1.919	-1.965	-2.011	-2.059	-2.105	-2.151	-2.198	-2.242	-2.286	-2.330	-2.374	-2.415	-2.455	-2.495	-2.532	-2.570	-2.606	-2.639	-2.672	-2.702	-2.734	-2.760	-2.786	-2.811	-2.834	-2.854	-2.874	-2.890	-2.906	-2.920	-2.932	-2.944	-2.952	-2.960	-2.968	-2.972	-2.978	-2.981	-2.982	-2.985	-2.986	-2.986	-2.988	-2.988	-2.986	-2.988	-2.988	-2.989	-2.990	-2.992	-2.994	-2.998	-3.002	-3.009	-3.016	-3.025	-3.036	-3.049	-3.062	-3.078	-3.096	-3.116	-3.139	-3.164	-3.190	-3.220	-3.251	-3.285	-3.321	-3.359	-3.400	-3.442	-3.488	-3.535	-3.584	-3.634	-3.688	-3.741	-3.798	-3.854	-3.914	-3.972	-4.035	-4.096	-4.159	-4.222	-4.285	-4.349	-4.414	-4.476	-4.540	-4.602	-4.664	-4.725	-4.785	-4.842	-4.900	-4.954	-5.008	-5.059	-5.108	-5.154	-5.198	-5.239	-5.278	-5.314	-5.346	-5.376	-5.402	-5.425	-5.446	-5.464	-5.478	-5.489	-5.496	-5.500	-5.500	-5.498	-5.492	-5.485	-5.474	-5.460	-5.441	-5.421	-5.399	-5.374	-5.348	-5.318	-5.286	-5.251	-5.218	-5.180	-5.142	-5.102	-5.061	-5.020	-4.978	-4.935	-4.892	-4.848	-4.804	-4.760	-4.716	-4.672	-4.630	-4.588	-4.546	-4.506	-4.468	-4.429	-4.391	-4.356	-4.322	-4.289	-4.259	-4.230	-4.202	-4.178	-4.152	-4.131	-4.111	-4.094	-4.076	-4.062	-4.049	-4.039	-4.029	-4.022	-4.018	-4.014	-4.014	-4.014	-4.014	-4.019	-4.022	-4.029	-4.037	-4.045	-4.056	-4.069	-4.081	-4.094	-4.110	-4.125	-4.140	-4.159	-4.176	-4.195	-4.212	-4.232	-4.252	-4.272	-4.292	-4.312	-4.335	-4.355	-4.376	-4.398	-4.419	-4.440	-4.460	-4.481	-4.501	-4.521	-4.541	-4.561	-4.580	-4.599	-4.616	-4.634	-4.651	-4.669	-4.685	-4.701	-4.716	-4.731	-4.748	-4.761	-4.775	-4.788	-4.800	-4.812	-4.824	-4.835	-4.845	-4.855	-4.864	-4.874	-4.881	-4.890	-4.896	-4.902	-4.910	-4.916	-4.920	-4.926	-4.930	-4.934	-4.938	-4.941	-4.944	-4.948	-4.949	-4.951	-4.954	-4.955	-4.958	-4.958	-4.960	-4.961	-4.962	-4.962	-4.965	-4.966	-4.966	-4.969	-4.970	-4.971	-4.974	-4.976	-4.979	-4.982	-4.986	-4.991	-4.996	-5.002	-5.009	-5.016	-5.024	-5.034	-5.042	-5.054	-5.065	-5.078	-5.091	-5.105	-5.121	-5.138	-5.156	-5.175	-5.194	-5.215	-5.238	-5.260	-5.284	-5.309	-5.334	-5.360	-5.388	-5.416	-5.446	-5.475	-5.505	-5.534	-5.566	-5.596	-5.628	-5.659	-5.689	-5.720	-5.751	-5.781	-5.810	-5.841	-5.869	-5.896	-5.924	-5.950	-5.974	-5.998	-6.019	-6.039	-6.056	-6.074	-6.089	-6.102	-6.114	-6.122	-6.131	-6.135	-6.139	-6.139	-6.136	-6.132	-6.128	-6.119	-6.108	-6.095	-6.079	-6.060	-6.040	-6.019	-5.994	-5.966	-5.938	-5.906	-5.874	-5.839	-5.802	-5.764	-5.724	-5.682	-5.640	-5.596	-5.552	-5.506	-5.460	-5.414	-5.365	-5.318	-5.268	-5.220	-5.171	-5.122	-5.075	-5.028	-4.981	-4.935	-4.889	-4.844	-4.800	-4.758	-4.716	-4.676	-4.639	-4.600	-4.564	-4.531	-4.498	-4.468	-4.439	-4.411	-4.385	-4.362	-4.340	-4.320	-4.302	-4.285	-4.270	-4.258	-4.246	-4.238	-4.230	-4.224	-4.219	-4.215	-4.214	-4.212	-4.212	-4.215	-4.216	-4.220	-4.224	-4.229	-4.234	-4.239	-4.246	-4.252	-4.259	-4.266	-4.271	-4.278	-4.285	-4.290	-4.294	-4.300	-4.302	-4.305	-4.306	-4.308	-4.308	-4.305	-4.302	-4.298	-4.291	-4.284	-4.275	-4.265	-4.251	-4.238	-4.221	-4.204	-4.184	-4.162	-4.139	-4.114	-4.088	-4.059	-4.028	-3.995	-3.960	-3.925	-3.886	-3.848	-3.806	-3.765	-3.720	-3.675	-3.629	-3.581	-3.532	-3.482	-3.431	-3.380	-3.328	-3.275	-3.221	-3.169	-3.115	-3.062	-3.009	-2.956	-2.904	-2.851	-2.801	-2.751	-2.701	-2.654	-2.605	-2.559	-2.515	-2.472	-2.430	-2.390	-2.354	-2.316	-2.284	-2.250	-2.221	-2.194	-2.169	-2.146	-2.125	-2.108	-2.092	-2.080	-2.070	-2.061	-2.056	-2.052	-2.051	-2.054	-2.059	-2.065	-2.074	-2.084	-2.098	-2.112	-2.130	-2.149	-2.169	-2.191	-2.215	-2.240	-2.266	-2.292	-2.321	-2.349	-2.379	-2.409	-2.438	-2.469	-2.499	-2.529	-2.559	-2.588	-2.616	-2.644	-2.670	-2.696	-2.721	-2.745	-2.768	-2.789	-2.808	-2.826	-2.842	-2.856	-2.869	-2.879	-2.888	-2.894	-2.899	-2.900	-2.900	-2.898	-2.894	-2.886	-2.878	-2.866	-2.854	-2.838	-2.820	-2.801	-2.779	-2.756	-2.731	-2.704	-2.675	-2.645	-2.614	-2.579	-2.545	-2.509	-2.471	-2.434	-2.394	-2.354	-2.312	-2.271	-2.229	-2.186	-2.142	-2.100	-2.056	-2.014	-1.970	-1.926	-1.882	-1.840	-1.796	-1.755	-1.711	-1.671	-1.630	-1.590	-1.550	-1.511	-1.475	-1.438	-1.402	-1.369	-1.335	-1.302	-1.271	-1.241	-1.212	-1.185	-1.159	-1.134	-1.111	-1.089	-1.068	-1.049	-1.031	-1.015	-1.000	-0.986	-0.974	-0.962	-0.954	-0.946	-0.940	-0.934	-0.929	-0.925	-0.924	-0.924	-0.924	-0.925	-0.929	-0.931	-0.936	-0.942	-0.948	-0.954	-0.961	-0.970	-0.978	-0.986	-0.995	-1.005	-1.012	-1.022	-1.032	-1.040	-1.049	-1.058	-1.064	-1.071	-1.078	-1.084	-1.089	-1.091	-1.094	-1.095	-1.095	-1.094	-1.090	-1.086	-1.080	-1.072	-1.064	-1.054	-1.040	-1.026	-1.010	-0.994	-0.975	-0.954	-0.931	-0.908	-0.882	-0.855	-0.828	-0.796	-0.766	-0.735	-0.702	-0.669	-0.635	-0.600	-0.564	-0.529	-0.494	-0.459	-0.422	-0.389	-0.354	-0.318	-0.285	-0.252	-0.220	-0.189	-0.159	-0.131	-0.104	-0.080	-0.056	-0.036	-0.016	0.000	0.015	0.026	0.036	0.044	0.049	0.050	0.050	0.046	0.040	0.032	0.020	0.008	-0.010	-0.029	-0.050	-0.074	-0.099	-0.128	-0.156	-0.189	-0.224	-0.259	-0.296	-0.335	-0.376	-0.418	-0.461	-0.505	-0.551	-0.596	-0.642	-0.690	-0.738	-0.786	-0.834	-0.881	-0.931	-0.979	-1.026	-1.074	-1.121	-1.168	-1.212	-1.259	-1.304	-1.346	-1.389	-1.431	-1.470	-1.510	-1.548	-1.585	-1.619	-1.654	-1.686	-1.718	-1.748	-1.775	-1.802	-1.829	-1.852	-1.875	-1.895	-1.914	-1.931	-1.948	-1.961	-1.974	-1.985	-1.995	-2.002	-2.010	-2.015	-2.019	-2.020	-2.020	-2.019	-2.016	-2.013	-2.007	-2.000	-1.992	-1.982	-1.972	-1.960	-1.948	-1.932	-1.918	-1.901	-1.884	-1.865	-1.848	-1.828	-1.806	-1.785	-1.764	-1.742	-1.720	-1.698	-1.675	-1.652	-1.630	-1.608	-1.586	-1.564	-1.542	-1.522	-1.501	-1.484	-1.465	-1.448	-1.431	-1.416	-1.404	-1.392	-1.381	-1.372	-1.366	-1.360	-1.356	-1.354	-1.354	-1.355	-1.359	-1.364	-1.371	-1.381	-1.391	-1.405	-1.420	-1.439	-1.458	-1.480	-1.504	-1.530	-1.556	-1.585	-1.616	-1.649	-1.682	-1.718	-1.754	-1.791	-1.830	-1.870	-1.910	-1.950	-1.992	-2.034	-2.078	-2.119	-2.161	-2.204	-2.245	-2.288	-2.329	-2.370	-2.410	-2.449	-2.488	-2.525	-2.561	-2.598	-2.632	-2.665	-2.696	-2.726	-2.755	-2.782	-2.808	-2.830	-2.852	-2.872	-2.891	-2.908	-2.921	-2.935	-2.946	-2.956	-2.965	-2.971	-2.976	-2.980	-2.980	-2.981	-2.980	-2.978	-2.975	-2.969	-2.962	-2.956	-2.949	-2.940	-2.930	-2.920	-2.909	-2.898	-2.886	-2.874	-2.861	-2.850	-2.838	-2.824	-2.811	-2.800	-2.788	-2.776	-2.764	-2.754	-2.744	-2.734	-2.724	-2.715	-2.708	-2.701	-2.694	-2.688	-2.682	-2.679	-2.676	-2.674	-2.672	-2.672	-2.674	-2.675	-2.678	-2.681	-2.685	-2.690	-2.696	-2.702	-2.710	-2.716	-2.726	-2.735	-2.745	-2.755	-2.765	-2.775	-2.788	-2.798	-2.809	-2.820	-2.831	-2.842	-2.854	-2.864	-2.875	-2.882	-2.892	-2.900	-2.909	-2.915	-2.920	-2.924	-2.926	-2.929	-2.929	-2.928	-2.925	-2.921	-2.915	-2.906	-2.896	-2.885	-2.872	-2.856	-2.839	-2.820	-2.798	-2.772	-2.746	-2.719	-2.688	-2.654	-2.618	-2.580	-2.540	-2.498	-2.452	-2.405	-2.356	-2.305	-2.252	-2.196	-2.139	-2.080	-2.019	-1.956	-1.891	-1.826	-1.760	-1.692	-1.624	-1.554	-1.484	-1.414	-1.341	-1.269	-1.198	-1.126	-1.054	-0.982	-0.912	-0.841	-0.771	-0.702	-0.635	-0.568	-0.502	-0.440	-0.376	-0.316	-0.259	-0.201	-0.146	-0.094	-0.044	0.004	0.050	0.092	0.135	0.172	0.209	0.242	0.274	0.302	0.328	0.352	0.374	0.392	0.409	0.422	0.435	0.445	0.452	0.459	0.464	0.466	0.469	0.468	0.465	0.461	0.458	0.452	0.446	0.440	0.431	0.422	0.415	0.404	0.395	0.385	0.375	0.366	0.358	0.348	0.339	0.331	0.324	0.316	0.309	0.304	0.298	0.294	0.290	0.288	0.285	0.284	0.284	0.285	0.286	0.289	0.291	0.296	0.300	0.306	0.311	0.319	0.326	0.334	0.342	0.352	0.362	0.371	0.382	0.394	0.404	0.415	0.426	0.438	0.450	0.461	0.472	0.484	0.494	0.505	0.515	0.525	0.535	0.544	0.552	0.560	0.568	0.574	0.580	0.586	0.591	0.596	0.599	0.601	0.602	0.602	0.602	0.601	0.599	0.595	0.590	0.585	0.579	0.570	0.561	0.551	0.540	0.528	0.514	0.499	0.484	0.465	0.448	0.428	0.406	0.385	0.361	0.336	0.310	0.284	0.254	0.225	0.195	0.162	0.130	0.096	0.061	0.024	-0.012	-0.050	-0.090	-0.130	-0.170	-0.211	-0.252	-0.296	-0.339	-0.382	-0.426	-0.471	-0.516	-0.561	-0.608	-0.652	-0.699	-0.745	-0.790	-0.835	-0.881	-0.925	-0.969	-1.012	-1.056	-1.100	-1.141	-1.184	-1.224	-1.264	-1.301	-1.340	-1.376	-1.411	-1.448	-1.480	-1.512	-1.544	-1.574	-1.602	-1.630	-1.656	-1.682	-1.706	-1.730	-1.750	-1.771	-1.791	-1.809	-1.826	-1.842	-1.858	-1.872	-1.885	-1.899	-1.910	-1.921	-1.931	-1.940	-1.950	-1.959	-1.965	-1.972	-1.980	-1.986	-1.992	-1.999	-2.004	-2.009	-2.015	-2.020	-2.026	-2.031	-2.038	-2.042	-2.050	-2.056	-2.064	-2.071	-2.079	-2.086	-2.096	-2.106	-2.115	-2.125	-2.136	-2.149	-2.161	-2.174	-2.188	-2.201	-2.216	-2.231	-2.248	-2.264	-2.281	-2.299	-2.318	-2.336	-2.355	-2.375	-2.396	-2.416	-2.438	-2.460	-2.481	-2.502	-2.526	-2.549	-2.571	-2.594	-2.618	-2.641	-2.664	-2.688	-2.711	-2.735	-2.758	-2.780	-2.802	-2.825	-2.848	-2.868	-2.889	-2.909	-2.930	-2.950	-2.969	-2.988	-3.005	-3.022	-3.039	-3.055	-3.070	-3.085	-3.098	-3.111	-3.124	-3.135	-3.145	-3.155	-3.164	-3.171	-3.180	-3.185	-3.191	-3.196	-3.200	-3.202	-3.205	-3.206	-3.206	-3.205	-3.204	-3.201	-3.199	-3.195	-3.190	-3.186	-3.180	-3.172	-3.166	-3.158	-3.150	-3.141	-3.132	-3.122	-3.112	-3.100	-3.090	-3.078	-3.066	-3.055	-3.042	-3.031	-3.019	-3.008	-2.995	-2.984	-2.974	-2.962	-2.952	-2.942	-2.934	-2.924	-2.918	-2.910	-2.902	-2.898	-2.891	-2.889	-2.886	-2.884	-2.882	-2.884	-2.885	-2.888	-2.890	-2.895	-2.901	-2.909	-2.918	-2.926	-2.936	-2.948	-2.960	-2.972	-2.988	-3.002	-3.020	-3.036	-3.054	-3.071	-3.090	-3.110	-3.129	-3.148	-3.168	-3.188	-3.206	-3.225	-3.245	-3.261	-3.279	-3.296	-3.312	-3.328	-3.342	-3.354	-3.366	-3.378	-3.386	-3.394	-3.399	-3.402	-3.405	-3.406	-3.404	-3.401	-3.395	-3.388	-3.378	-3.366	-3.354	-3.338	-3.321	-3.300	-3.279	-3.256	-3.232	-3.205	-3.176	-3.145	-3.114	-3.081	-3.046	-3.010	-2.972	-2.934	-2.895	-2.855	-2.814	-2.772	-2.731	-2.690	-2.649	-2.606	-2.564	-2.522	-2.482	-2.441	-2.401	-2.362	-2.324	-2.288	-2.251	-2.216	-2.182	-2.150	-2.120	-2.090	-2.062	-2.035	-2.011	-1.989	-1.966	-1.946	-1.929	-1.912	-1.898	-1.884	-1.872	-1.864	-1.855	-1.849	-1.844	-1.840	-1.836	-1.836	-1.836	-1.836	-1.839	-1.840	-1.845	-1.849	-1.854	-1.859	-1.865	-1.872	-1.879	-1.886	-1.892	-1.900	-1.908	-1.915	-1.921	-1.930	-1.936	-1.942	-1.949	-1.956	-1.961	-1.966	-1.970	-1.975	-1.979	-1.981	-1.985	-1.988	-1.990	-1.991	-1.992	-1.992	-1.992	-1.992	-1.991	-1.991	-1.991	-1.990	-1.988	-1.985	-1.984	-1.982	-1.980	-1.979	-1.976	-1.975	-1.974	-1.972	-1.971	-1.971	-1.971	-1.971	-1.971	-1.972	-1.975	-1.978	-1.980	-1.984	-1.988	-1.992	-1.999	-2.005	-2.011	-2.019	-2.027	-2.035	-2.046	-2.056	-2.066	-2.079	-2.092	-2.105	-2.119	-2.134	-2.150	-2.166	-2.182	-2.200	-2.218	-2.238	-2.258	-2.276	-2.298	-2.319	-2.340	-2.362	-2.384	-2.408	-2.430	-2.451	-2.475	-2.498	-2.521	-2.545	-2.568	-2.591	-2.615	-2.638	-2.661	-2.684	-2.706	-2.729	-2.750	-2.772	-2.792	-2.815	-2.835	-2.855	-2.875	-2.892	-2.912	-2.930	-2.946	-2.962	-2.979	-2.994	-3.008	-3.021	-3.034	-3.046	-3.058	-3.068	-3.076	-3.085	-3.092	-3.099	-3.106	-3.110	-3.115	-3.118	-3.120	-3.121	-3.122	-3.121	-3.121	-3.119	-3.115	-3.111	-3.106	-3.101	-3.095	-3.088	-3.079	-3.070	-3.060	-3.049	-3.039	-3.025	-3.012	-2.999	-2.984	-2.969	-2.952	-2.936	-2.919	-2.900	-2.882	-2.862	-2.842	-2.821	-2.801	-2.780	-2.758	-2.734	-2.711	-2.688	-2.664	-2.639	-2.612	-2.589	-2.562	-2.535	-2.509	-2.482	-2.455	-2.428	-2.400	-2.371	-2.342	-2.315	-2.286	-2.258	-2.229	-2.200	-2.171	-2.142	-2.114	-2.084	-2.054	-2.025	-1.998	-1.970	-1.941	-1.912	-1.884	-1.856	-1.830	-1.802	-1.776	-1.750	-1.725	-1.699	-1.674	-1.650	-1.626	-1.604	-1.582	-1.561	-1.540	-1.520	-1.501	-1.484	-1.465	-1.449	-1.434	-1.419	-1.405	-1.391	-1.380	-1.368	-1.359	-1.348	-1.340	-1.332	-1.324	-1.318	-1.311	-1.308	-1.302	-1.299	-1.296	-1.294	-1.291	-1.291	-1.290	-1.290	-1.289	-1.290	-1.290	-1.291	-1.291	-1.291	-1.292	-1.294	-1.295	-1.295	-1.296	-1.296	-1.296	-1.296	-1.296	-1.295	-1.294	-1.291	-1.290	-1.288	-1.284	-1.280	-1.276	-1.271	-1.266	-1.260	-1.254	-1.248	-1.240	-1.231	-1.222	-1.214	-1.204	-1.194	-1.184	-1.174	-1.162	-1.151	-1.139	-1.128	-1.115	-1.104	-1.091	-1.080	-1.068	-1.056	-1.045	-1.032	-1.024	-1.012	-1.001	-0.992	-0.984	-0.975	-0.968	-0.960	-0.952	-0.948	-0.941	-0.938	-0.935	-0.931	-0.929	-0.928	-0.928	-0.928	-0.929	-0.931	-0.934	-0.938	-0.942	-0.949	-0.956	-0.964	-0.972	-0.982	-0.992	-1.004	-1.018	-1.030	-1.045	-1.059	-1.074	-1.090	-1.108	-1.126	-1.144	-1.162	-1.182	-1.202	-1.224	-1.245	-1.266	-1.290	-1.314	-1.338	-1.361	-1.386	-1.411	-1.436	-1.464	-1.491	-1.518	-1.545	-1.574	-1.602	-1.630	-1.660	-1.690	-1.720	-1.750	-1.780	-1.811	-1.841	-1.874	-1.905	-1.936	-1.968	-2.000	-2.031	-2.064	-2.095	-2.128	-2.159	-2.191	-2.221	-2.254	-2.284	-2.314	-2.344	-2.374	-2.402	-2.431	-2.460	-2.488	-2.514	-2.540	-2.565	-2.590	-2.615	-2.639	-2.661	-2.684	-2.702	-2.724	-2.742	-2.760	-2.778	-2.794	-2.809	-2.824	-2.838	-2.849	-2.862	-2.872	-2.884	-2.894	-2.902	-2.910	-2.918	-2.924	-2.930	-2.936	-2.941	-2.945	-2.950	-2.955	-2.959	-2.961	-2.965	-2.969	-2.972	-2.975	-2.979	-2.982	-2.985	-2.988	-2.991	-2.995	-2.999	-3.002	-3.006	-3.010	-3.014	-3.018	-3.021	-3.026	-3.030	-3.035	-3.040	-3.044	-3.049	-3.054	-3.059	-3.062	-3.068	-3.071	-3.074	-3.078	-3.081	-3.084	-3.085	-3.088	-3.088	-3.089	-3.088	-3.086	-3.084	-3.080	-3.076	-3.071	-3.064	-3.058	-3.048	-3.039	-3.026	-3.014	-3.000	-2.985	-2.969	-2.951	-2.934	-2.914	-2.891	-2.869	-2.845	-2.820	-2.795	-2.766	-2.739	-2.709	-2.679	-2.648	-2.616	-2.582	-2.549	-2.515	-2.480	-2.445	-2.409	-2.372	-2.336	-2.300	-2.264	-2.226	-2.190	-2.154	-2.119	-2.082	-2.049	-2.013	-1.980	-1.948	-1.915	-1.885	-1.855	-1.825	-1.796	-1.770	-1.745	-1.721	-1.699	-1.678	-1.658	-1.640	-1.624	-1.609	-1.598	-1.588	-1.579	-1.571	-1.566	-1.564	-1.562	-1.562	-1.566	-1.571	-1.578	-1.586	-1.596	-1.608	-1.620	-1.636	-1.654	-1.671	-1.691	-1.714	-1.736	-1.762	-1.788	-1.815	-1.844	-1.872	-1.904	-1.935	-1.968	-2.001	-2.035	-2.070	-2.104	-2.141	-2.176	-2.212	-2.249	-2.286	-2.322	-2.359	-2.395	-2.432	-2.468	-2.502	-2.538	-2.571	-2.605	-2.638	-2.670	-2.701	-2.731	-2.761	-2.790	-2.818	-2.842	-2.869	-2.892	-2.915	-2.936	-2.958	-2.976	-2.994	-3.009	-3.024	-3.038	-3.049	-3.059	-3.068	-3.075	-3.080	-3.084	-3.088	-3.089	-3.089	-3.088	-3.084	-3.080	-3.075	-3.068	-3.059	-3.051	-3.040	-3.029	-3.018	-3.002	-2.990	-2.975	-2.959	-2.944	-2.928	-2.910	-2.894	-2.876	-2.859	-2.841	-2.822	-2.805	-2.786	-2.770	-2.752	-2.735	-2.720	-2.705	-2.691	-2.676	-2.665	-2.652	-2.642	-2.632	-2.625	-2.619	-2.614	-2.611	-2.609	-2.609	-2.610	-2.615	-2.620	-2.628	-2.638	-2.649	-2.662	-2.679	-2.696	-2.716	-2.738	-2.761	-2.786	-2.814	-2.844	-2.875	-2.908	-2.942	-2.980	-3.018	-3.056	-3.098	-3.140	-3.182	-3.228	-3.272	-3.320	-3.365	-3.412	-3.460	-3.509	-3.558	-3.605	-3.652	-3.701	-3.749	-3.795	-3.841	-3.888	-3.931	-3.975	-4.016	-4.058	-4.096	-4.134	-4.170	-4.205	-4.238	-4.269	-4.296	-4.324	-4.348	-4.370	-4.390	-4.408	-4.422	-4.435	-4.445	-4.454	-4.460	-4.462	-4.464	-4.464	-4.460	-4.455	-4.448	-4.439	-4.428	-4.412	-4.399	-4.381	-4.362	-4.342	-4.321	-4.299	-4.274	-4.250	-4.224	-4.198	-4.169	-4.141	-4.114	-4.085	-4.055	-4.026	-3.998	-3.969	-3.940	-3.911	-3.885	-3.858	-3.831	-3.805	-3.780	-3.756	-3.732	-3.711	-3.690	-3.671	-3.654	-3.635	-3.620	-3.606	-3.594	-3.582	-3.572	-3.564	-3.559	-3.552	-3.549	-3.548	-3.546	-3.546	-3.549	-3.552	-3.558	-3.565	-3.572	-3.581	-3.592	-3.604	-3.616	-3.631	-3.646	-3.661	-3.679	-3.698	-3.716	-3.736	-3.756	-3.779	-3.800	-3.822	-3.845	-3.868	-3.891	-3.916	-3.940	-3.965	-3.990	-4.014	-4.039	-4.064	-4.088	-4.110	-4.135	-4.158	-4.182	-4.205	-4.226	-4.248	-4.268	-4.288	-4.308	-4.326	-4.345	-4.362	-4.378	-4.394	-4.408	-4.422	-4.434	-4.445	-4.456	-4.465	-4.475	-4.481	-4.488	-4.494	-4.496	-4.500	-4.501	-4.501	-4.501	-4.500	-4.496	-4.492	-4.489	-4.482	-4.475	-4.466	-4.459	-4.449	-4.438	-4.426	-4.414	-4.401	-4.388	-4.374	-4.359	-4.342	-4.328	-4.311	-4.295	-4.279	-4.261	-4.245	-4.229	-4.211	-4.195	-4.179	-4.164	-4.148	-4.132	-4.118	-4.102	-4.090	-4.077	-4.065	-4.054	-4.044	-4.035	-4.026	-4.019	-4.012	-4.008	-4.003	-4.000	-3.998	-3.996	-3.998	-3.999	-4.001	-4.005	-4.010	-4.015	-4.022	-4.031	-4.040	-4.050	-4.061	-4.074	-4.086	-4.100	-4.115	-4.130	-4.148	-4.164	-4.180	-4.198	-4.218	-4.236	-4.255	-4.275	-4.294	-4.315	-4.334	-4.354	-4.374	-4.394	-4.414	-4.432	-4.452	-4.470	-4.488	-4.505	-4.522	-4.538	-4.552	-4.566	-4.580	-4.591	-4.602	-4.614	-4.622	-4.631	-4.638	-4.644	-4.648	-4.651	-4.652	-4.654	-4.652	-4.651	-4.646	-4.642	-4.635	-4.628	-4.620	-4.610	-4.598	-4.586	-4.571	-4.558	-4.541	-4.524	-4.506	-4.488	-4.468	-4.446	-4.425	-4.401	-4.380	-4.356	-4.331	-4.306	-4.281	-4.256	-4.231	-4.206	-4.180	-4.155	-4.130	-4.105	-4.080	-4.056	-4.034	-4.011	-3.989	-3.968	-3.948	-3.929	-3.911	-3.894	-3.878	-3.864	-3.851	-3.839	-3.830	-3.820	-3.812	-3.808	-3.804	-3.801	-3.800	-3.801	-3.804	-3.809	-3.814	-3.822	-3.831	-3.842	-3.855	-3.869	-3.884	-3.900	-3.920	-3.939	-3.960	-3.981	-4.005	-4.029	-4.054	-4.080	-4.106	-4.134	-4.161	-4.190	-4.219	-4.249	-4.278	-4.308	-4.338	-4.366	-4.396	-4.426	-4.454	-4.484	-4.511	-4.539	-4.566	-4.591	-4.616	-4.641	-4.664	-4.686	-4.708	-4.729	-4.748	-4.766	-4.782	-4.799	-4.814	-4.828	-4.840	-4.850	-4.860	-4.870	-4.878	-4.885	-4.891	-4.895	-4.900	-4.901	-4.904	-4.905	-4.906	-4.904	-4.902	-4.901	-4.898	-4.894	-4.889	-4.885	-4.879	-4.874	-4.866	-4.860	-4.852	-4.845	-4.839	-4.831	-4.824	-4.815	-4.808	-4.799	-4.791	-4.782	-4.774	-4.765	-4.756	-4.748	-4.739	-4.730	-4.722	-4.714	-4.705	-4.696	-4.686	-4.679	-4.670	-4.661	-4.652	-4.645	-4.635	-4.628	-4.619	-4.611	-4.602	-4.595	-4.586	-4.578	-4.571	-4.562	-4.556	-4.549	-4.541	-4.534	-4.528	-4.521	-4.515	-4.509	-4.502	-4.498	-4.492	-4.488	-4.482	-4.479	-4.474	-4.471	-4.468	-4.466	-4.464	-4.461	-4.460	-4.459	-4.460	-4.459	-4.460	-4.461	-4.464	-4.466	-4.469	-4.472	-4.476	-4.480	-4.485	-4.491	-4.496	-4.502	-4.509	-4.515	-4.522	-4.530	-4.538	-4.545	-4.552	-4.560	-4.570	-4.578	-4.586	-4.594	-4.602	-4.611	-4.619	-4.628	-4.635	-4.642	-4.650	-4.658	-4.662	-4.669	-4.675	-4.680	-4.685	-4.690	-4.694	-4.698	-4.700	-4.704	-4.705	-4.708	-4.708	-4.708	-4.708	-4.708	-4.706	-4.705	-4.704	-4.701	-4.699	-4.695	-4.691	-4.688	-4.684	-4.680	-4.675	-4.670	-4.665	-4.660	-4.655	-4.649	-4.645	-4.639	-4.634	-4.629	-4.624	-4.620	-4.615	-4.611	-4.606	-4.604	-4.600	-4.599	-4.595	-4.594	-4.592	-4.592	-4.591	-4.592	-4.594	-4.595	-4.598	-4.601	-4.605	-4.609	-4.614	-4.619	-4.624	-4.631	-4.639	-4.646	-4.654	-4.661	-4.670	-4.680	-4.689	-4.699	-4.710	-4.720	-4.729	-4.740	-4.750	-4.759	-4.770	-4.779	-4.788	-4.796	-4.805	-4.811	-4.818	-4.822	-4.828	-4.831	-4.835	-4.835	-4.835	-4.835	-4.831	-4.829	-4.822	-4.815	-4.808	-4.796	-4.785	-4.771	-4.754	-4.738	-4.718	-4.695	-4.672	-4.648	-4.620	-4.592	-4.561	-4.529	-4.495	-4.459	-4.421	-4.382	-4.341	-4.300	-4.256	-4.212	-4.166	-4.120	-4.072	-4.025	-3.976	-3.928	-3.879	-3.828	-3.780	-3.730	-3.682	-3.635	-3.588	-3.541	-3.498	-3.454	-3.411	-3.370	-3.331	-3.295	-3.259	-3.226	-3.195	-3.168	-3.141	-3.119	-3.098	-3.080	-3.066	-3.054	-3.045	-3.039	-3.035	-3.036	-3.039	-3.045	-3.052	-3.065	-3.080	-3.096	-3.116	-3.139	-3.165	-3.191	-3.221	-3.254	-3.288	-3.322	-3.360	-3.399	-3.439	-3.479	-3.521	-3.564	-3.606	-3.649	-3.692	-3.735	-3.778	-3.819	-3.861	-3.900	-3.939	-3.976	-4.012	-4.046	-4.079	-4.110	-4.138	-4.164	-4.188	-4.209	-4.228	-4.244	-4.256	-4.266	-4.272	-4.276	-4.279	-4.276	-4.271	-4.264	-4.254	-4.240	-4.222	-4.205	-4.182	-4.158	-4.130	-4.101	-4.070	-4.036	-4.000	-3.962	-3.922	-3.881	-3.839	-3.795	-3.750	-3.704	-3.658	-3.610	-3.562	-3.515	-3.468	-3.420	-3.372	-3.326	-3.280	-3.236	-3.191	-3.149	-3.108	-3.068	-3.028	-2.991	-2.955	-2.921	-2.889	-2.860	-2.831	-2.808	-2.784	-2.761	-2.742	-2.726	-2.712	-2.700	-2.690	-2.681	-2.675	-2.671	-2.671	-2.671	-2.674	-2.679	-2.685	-2.694	-2.702	-2.715	-2.729	-2.744	-2.760	-2.778	-2.796	-2.815	-2.835	-2.858	-2.879	-2.902	-2.925	-2.948	-2.971	-2.996	-3.021	-3.045	-3.068	-3.091	-3.115	-3.138	-3.160	-3.181	-3.204	-3.222	-3.242	-3.261	-3.278	-3.295	-3.311	-3.324	-3.338	-3.349	-3.360	-3.368	-3.375	-3.382	-3.388	-3.391	-3.394	-3.394	-3.392	-3.391	-3.388	-3.382	-3.375	-3.368	-3.358	-3.346	-3.334	-3.320	-3.304	-3.288	-3.269	-3.250	-3.229	-3.206	-3.185	-3.160	-3.134	-3.108	-3.081	-3.052	-3.024	-2.994	-2.962	-2.931	-2.900	-2.868	-2.834	-2.801	-2.766	-2.732	-2.699	-2.664	-2.630	-2.596	-2.562	-2.528	-2.494	-2.460	-2.426	-2.394	-2.361	-2.330	-2.299	-2.269	-2.238	-2.209	-2.181	-2.154	-2.128	-2.102	-2.078	-2.055	-2.034	-2.013	-1.992	-1.975	-1.959	-1.942	-1.929	-1.916	-1.904	-1.894	-1.885	-1.878	-1.872	-1.866	-1.864	-1.862	-1.861	-1.862	-1.864	-1.868	-1.872	-1.880	-1.888	-1.898	-1.908	-1.920	-1.934	-1.948	-1.962	-1.980	-1.998	-2.018	-2.038	-2.059	-2.081	-2.105	-2.130	-2.155	-2.181	-2.209	-2.236	-2.265	-2.295	-2.325	-2.356	-2.388	-2.419	-2.451	-2.484	-2.518	-2.550	-2.584	-2.618	-2.651	-2.685	-2.719	-2.752	-2.788	-2.821	-2.854	-2.889	-2.921	-2.954	-2.986	-3.018	-3.050	-3.081	-3.111	-3.141	-3.171	-3.200	-3.228	-3.256	-3.281	-3.306	-3.332	-3.358	-3.380	-3.402	-3.424	-3.444	-3.464	-3.484	-3.500	-3.518	-3.532	-3.546	-3.560	-3.572	-3.582	-3.594	-3.601	-3.610	-3.616	-3.622	-3.628	-3.632	-3.635	-3.638	-3.639	-3.640	-3.641	-3.640	-3.639	-3.636	-3.634	-3.631	-3.629	-3.624	-3.620	-3.616	-3.611	-3.606	-3.601	-3.595	-3.590	-3.585	-3.580	-3.576	-3.571	-3.568	-3.565	-3.561	-3.559	-3.556	-3.555	-3.554	-3.555	-3.556	-3.558	-3.560	-3.562	-3.568	-3.572	-3.579	-3.586	-3.592	-3.602	-3.611	-3.622	-3.634	-3.645	-3.659	-3.674	-3.688	-3.704	-3.720	-3.738	-3.754	-3.772	-3.790	-3.810	-3.828	-3.849	-3.868	-3.888	-3.908	-3.926	-3.948	-3.966	-3.986	-4.006	-4.025	-4.043	-4.060	-4.077	-4.096	-4.112	-4.128	-4.142	-4.158	-4.171	-4.182	-4.195	-4.205	-4.215	-4.225	-4.234	-4.241	-4.246	-4.251	-4.256	-4.259	-4.260	-4.262	-4.262	-4.262	-4.261	-4.260	-4.256	-4.252	-4.249	-4.245	-4.239	-4.232	-4.228	-4.221	-4.214	-4.208	-4.200	-4.192	-4.186	-4.179	-4.172	-4.165	-4.159	-4.152	-4.148	-4.141	-4.136	-4.132	-4.129	-4.125	-4.122	-4.121	-4.120	-4.119	-4.120	-4.120	-4.122	-4.124	-4.128	-4.131	-4.136	-4.140	-4.146	-4.152	-4.160	-4.168	-4.175	-4.184	-4.192	-4.202	-4.212	-4.222	-4.232	-4.244	-4.254	-4.265	-4.275	-4.285	-4.295	-4.306	-4.315	-4.322	-4.331	-4.339	-4.348	-4.354	-4.359	-4.364	-4.369	-4.372	-4.375	-4.376	-4.378	-4.376	-4.375	-4.371	-4.368	-4.364	-4.358	-4.350	-4.341	-4.331	-4.320	-4.309	-4.296	-4.281	-4.266	-4.249	-4.232	-4.214	-4.195	-4.174	-4.152	-4.131	-4.108	-4.084	-4.059	-4.034	-4.009	-3.981	-3.954	-3.928	-3.899	-3.870	-3.842	-3.812	-3.784	-3.755	-3.726	-3.696	-3.666	-3.638	-3.609	-3.579	-3.550	-3.522	-3.494	-3.468	-3.440	-3.414	-3.389	-3.362	-3.339	-3.315	-3.292	-3.271	-3.250	-3.230	-3.211	-3.194	-3.176	-3.160	-3.146	-3.132	-3.120	-3.109	-3.099	-3.091	-3.084	-3.079	-3.075	-3.071	-3.070	-3.069	-3.070	-3.071	-3.074	-3.079	-3.085	-3.091	-3.099	-3.108	-3.116	-3.126	-3.136	-3.148	-3.159	-3.172	-3.185	-3.198	-3.210	-3.224	-3.238	-3.250	-3.264	-3.276	-3.289	-3.300	-3.311	-3.322	-3.330	-3.340	-3.346	-3.352	-3.358	-3.361	-3.364	-3.365	-3.364	-3.361	-3.356	-3.350	-3.342	-3.332	-3.320	-3.306	-3.291	-3.274	-3.254	-3.232	-3.209	-3.182	-3.155	-3.126	-3.095	-3.062	-3.028	-2.992	-2.954	-2.915	-2.875	-2.835	-2.791	-2.749	-2.705	-2.659	-2.614	-2.568	-2.521	-2.474	-2.428	-2.381	-2.335	-2.290	-2.242	-2.199	-2.154	-2.111	-2.068	-2.027	-1.986	-1.948	-1.910	-1.874	-1.839	-1.805	-1.774	-1.745	-1.718	-1.691	-1.668	-1.646	-1.628	-1.609	-1.594	-1.580	-1.569	-1.560	-1.552	-1.549	-1.545	-1.544	-1.546	-1.549	-1.555	-1.561	-1.571	-1.581	-1.594	-1.609	-1.624	-1.641	-1.660	-1.680	-1.701	-1.724	-1.748	-1.772	-1.798	-1.824	-1.851	-1.880	-1.908	-1.936	-1.964	-1.992	-2.022	-2.051	-2.080	-2.109	-2.138	-2.166	-2.194	-2.221	-2.248	-2.274	-2.299	-2.322	-2.345	-2.368	-2.389	-2.409	-2.426	-2.442	-2.459	-2.472	-2.485	-2.495	-2.505	-2.511	-2.518	-2.521	-2.525	-2.525	-2.524	-2.520	-2.516	-2.510	-2.501	-2.491	-2.479	-2.466	-2.451	-2.435	-2.416	-2.395	-2.374	-2.350	-2.326	-2.300	-2.274	-2.245	-2.216	-2.185	-2.154	-2.120	-2.086	-2.052	-2.018	-1.981	-1.946	-1.910	-1.874	-1.836	-1.800	-1.764	-1.728	-1.691	-1.655	-1.619	-1.582	-1.549	-1.514	-1.481	-1.449	-1.416	-1.386	-1.356	-1.329	-1.301	-1.275	-1.250	-1.226	-1.205	-1.185	-1.166	-1.149	-1.134	-1.120	-1.109	-1.099	-1.090	-1.084	-1.079	-1.076	-1.075	-1.076	-1.080	-1.085	-1.091	-1.099	-1.110	-1.122	-1.136	-1.152	-1.169	-1.188	-1.209	-1.230	-1.254	-1.278	-1.304	-1.332	-1.360	-1.390	-1.421	-1.452	-1.486	-1.520	-1.555	-1.590	-1.626	-1.661	-1.698	-1.735	-1.771	-1.808	-1.845	-1.881	-1.918	-1.954	-1.989	-2.024	-2.058	-2.092	-2.124	-2.156	-2.188	-2.218	-2.248	-2.276	-2.304	-2.330	-2.356	-2.380	-2.402	-2.424	-2.444	-2.462	-2.481	-2.498	-2.512	-2.528	-2.540	-2.552	-2.562	-2.572	-2.582	-2.590	-2.599	-2.605	-2.611	-2.616	-2.621	-2.628	-2.631	-2.635	-2.640	-2.644	-2.649	-2.654	-2.658	-2.664	-2.669	-2.676	-2.682	-2.690	-2.699	-2.708	-2.718	-2.730	-2.742	-2.756	-2.770	-2.786	-2.802	-2.821	-2.841	-2.861	-2.885	-2.908	-2.932	-2.958	-2.985	-3.014	-3.044	-3.074	-3.105	-3.139	-3.171	-3.206	-3.240	-3.276	-3.311	-3.348	-3.385	-3.422	-3.459	-3.496	-3.532	-3.570	-3.608	-3.644	-3.680	-3.716	-3.750	-3.784	-3.818	-3.850	-3.881	-3.911	-3.940	-3.968	-3.994	-4.019	-4.041	-4.062	-4.084	-4.101	-4.119	-4.134	-4.148	-4.159	-4.168	-4.176	-4.182	-4.188	-4.189	-4.190	-4.189	-4.186	-4.182	-4.176	-4.169	-4.161	-4.150	-4.139	-4.125	-4.111	-4.096	-4.079	-4.061	-4.043	-4.022	-4.004	-3.981	-3.960	-3.938	-3.916	-3.894	-3.871	-3.848	-3.825	-3.801	-3.779	-3.756	-3.735	-3.714	-3.694	-3.675	-3.656	-3.638	-3.621	-3.606	-3.592	-3.582	-3.571	-3.562	-3.556	-3.551	-3.548	-3.546	-3.548	-3.550	-3.556	-3.564	-3.574	-3.585	-3.600	-3.618	-3.638	-3.660	-3.685	-3.711	-3.742	-3.775	-3.809	-3.848	-3.888	-3.929	-3.975	-4.021	-4.071	-4.124	-4.176	-4.232	-4.290	-4.349	-4.410	-4.472	-4.536	-4.601	-4.668	-4.735	-4.802	-4.871	-4.940	-5.010	-5.079	-5.148	-5.218	-5.286	-5.354	-5.421	-5.488	-5.552	-5.615	-5.678	-5.739	-5.798	-5.852	-5.908	-5.960	-6.009	-6.056	-6.100	-6.141	-6.179	-6.214	-6.248	-6.275	-6.301	-6.324	-6.342	-6.359	-6.371	-6.380	-6.386	-6.389	-6.389	-6.385	-6.379	-6.369	-6.358	-6.341	-6.322	-6.304	-6.280	-6.254	-6.228	-6.198	-6.166	-6.134	-6.099	-6.064	-6.026	-5.988	-5.949	-5.910	-5.870	-5.830	-5.790	-5.749	-5.710	-5.669	-5.631	-5.592	-5.555	-5.519	-5.482	-5.448	-5.415	-5.382	-5.351	-5.322	-5.295	-5.268	-5.244	-5.220	-5.199	-5.179	-5.161	-5.145	-5.130	-5.118	-5.106	-5.096	-5.088	-5.081	-5.076	-5.072	-5.069	-5.068	-5.068	-5.068	-5.070	-5.072	-5.078	-5.081	-5.088	-5.092	-5.100	-5.106	-5.114	-5.122	-5.130	-5.139	-5.148	-5.156	-5.165	-5.174	-5.182	-5.191	-5.200	-5.209	-5.216	-5.225	-5.231	-5.239	-5.246	-5.252	-5.258	-5.264	-5.270	-5.274	-5.278	-5.282	-5.285	-5.288	-5.290	-5.291	-5.291	-5.291	-5.291	-5.290	-5.289	-5.286	-5.284	-5.280	-5.276	-5.271	-5.265	-5.259	-5.252	-5.244	-5.235	-5.226	-5.216	-5.206	-5.195	-5.182	-5.170	-5.158	-5.142	-5.128	-5.112	-5.098	-5.080	-5.064	-5.045	-5.028	-5.009	-4.990	-4.970	-4.950	-4.930	-4.909	-4.889	-4.869	-4.848	-4.826	-4.805	-4.785	-4.764	-4.745	-4.725	-4.708	-4.689	-4.672	-4.656	-4.640	-4.625	-4.612	-4.599	-4.589	-4.579	-4.570	-4.562	-4.558	-4.552	-4.550	-4.549	-4.549	-4.550	-4.552	-4.558	-4.564	-4.571	-4.581	-4.591	-4.602	-4.615	-4.629	-4.644	-4.660	-4.678	-4.695	-4.712	-4.732	-4.751	-4.770	-4.789	-4.808	-4.826	-4.846	-4.864	-4.881	-4.898	-4.914	-4.928	-4.941	-4.952	-4.962	-4.970	-4.976	-4.980	-4.981	-4.981	-4.978	-4.972	-4.965	-4.954	-4.940	-4.924	-4.904	-4.880	-4.855	-4.825	-4.792	-4.758	-4.719	-4.678	-4.632	-4.585	-4.534	-4.480	-4.424	-4.366	-4.305	-4.240	-4.174	-4.106	-4.036	-3.964	-3.891	-3.815	-3.739	-3.661	-3.582	-3.504	-3.422	-3.342	-3.261	-3.180	-3.098	-3.019	-2.938	-2.858	-2.779	-2.701	-2.624	-2.549	-2.475	-2.404	-2.332	-2.264	-2.196	-2.131	-2.070	-2.010	-1.951	-1.896	-1.845	-1.795	-1.748	-1.704	-1.662	-1.625	-1.590	-1.558	-1.528	-1.500	-1.478	-1.456	-1.439	-1.422	-1.410	-1.401	-1.395	-1.390	-1.389	-1.390	-1.394	-1.398	-1.406	-1.416	-1.428	-1.442	-1.458	-1.476	-1.496	-1.518	-1.540	-1.565	-1.591	-1.618	-1.646	-1.675	-1.705	-1.736	-1.768	-1.800	-1.832	-1.866	-1.900	-1.934	-1.969	-2.004	-2.036	-2.071	-2.105	-2.140	-2.172	-2.206	-2.239	-2.272	-2.304	-2.335	-2.366	-2.396	-2.425	-2.455	-2.482	-2.509	-2.535	-2.561	-2.585	-2.609	-2.630	-2.651	-2.671	-2.690	-2.708	-2.722	-2.739	-2.752	-2.765	-2.776	-2.786	-2.795	-2.804	-2.809	-2.815	-2.819	-2.822	-2.825	-2.826	-2.826	-2.825	-2.822	-2.820	-2.816	-2.811	-2.806	-2.800	-2.794	-2.786	-2.778	-2.771	-2.762	-2.754	-2.744	-2.735	-2.726	-2.718	-2.709	-2.700	-2.692	-2.685	-2.679	-2.672	-2.666	-2.661	-2.659	-2.656	-2.654	-2.654	-2.654	-2.656	-2.659	-2.665	-2.671	-2.680	-2.689	-2.701	-2.714	-2.729	-2.744	-2.762	-2.782	-2.802	-2.826	-2.850	-2.878	-2.904	-2.934	-2.965	-2.998	-3.030	-3.065	-3.100	-3.136	-3.174	-3.212	-3.250	-3.290	-3.329	-3.369	-3.409	-3.448	-3.486	-3.525	-3.564	-3.602	-3.640	-3.676	-3.712	-3.746	-3.780	-3.811	-3.842	-3.871	-3.900	-3.926	-3.950	-3.974	-3.994	-4.011	-4.029	-4.044	-4.058	-4.069	-4.079	-4.085	-4.090	-4.094	-4.095	-4.095	-4.093	-4.088	-4.082	-4.075	-4.066	-4.058	-4.046	-4.034	-4.021	-4.006	-3.990	-3.974	-3.958	-3.941	-3.922	-3.905	-3.886	-3.868	-3.850	-3.831	-3.814	-3.796	-3.779	-3.761	-3.746	-3.730	-3.715	-3.700	-3.686	-3.674	-3.660	-3.649	-3.640	-3.629	-3.621	-3.614	-3.606	-3.601	-3.596	-3.590	-3.588	-3.585	-3.584	-3.582	-3.581	-3.582	-3.584	-3.585	-3.586	-3.589	-3.591	-3.595	-3.598	-3.601	-3.605	-3.609	-3.612	-3.616	-3.621	-3.625	-3.629	-3.632	-3.636	-3.639	-3.642	-3.645	-3.649	-3.651	-3.652	-3.655	-3.656	-3.656	-3.658	-3.658	-3.656	-3.656	-3.655	-3.654	-3.652	-3.649	-3.646	-3.645	-3.641	-3.638	-3.634	-3.629	-3.625	-3.620	-3.615	-3.610	-3.604	-3.599	-3.592	-3.586	-3.579	-3.572	-3.565	-3.559	-3.551	-3.544	-3.536	-3.529	-3.519	-3.511	-3.502	-3.492	-3.482	-3.472	-3.462	-3.452	-3.441	-3.430	-3.418	-3.406	-3.395	-3.382	-3.370	-3.358	-3.344	-3.330	-3.316	-3.302	-3.289	-3.275	-3.260	-3.246	-3.232	-3.219	-3.204	-3.189	-3.175	-3.159	-3.145	-3.130	-3.116	-3.102	-3.088	-3.075	-3.061	-3.048	-3.036	-3.024	-3.012	-3.001	-2.990	-2.980	-2.970	-2.962	-2.954	-2.946	-2.939	-2.934	-2.929	-2.925	-2.921	-2.919	-2.916	-2.916	-2.915	-2.916	-2.916	-2.919	-2.922	-2.925	-2.930	-2.934	-2.940	-2.946	-2.952	-2.959	-2.969	-2.976	-2.985	-2.995	-3.005	-3.015	-3.025	-3.035	-3.046	-3.056	-3.068	-3.079	-3.089	-3.100	-3.111	-3.120	-3.130	-3.139	-3.149	-3.156	-3.165	-3.171	-3.176	-3.181	-3.186	-3.190	-3.192	-3.192	-3.194	-3.192	-3.190	-3.188	-3.182	-3.176	-3.169	-3.161	-3.151	-3.140	-3.128	-3.114	-3.099	-3.082	-3.064	-3.044	-3.024	-3.001	-2.979	-2.952	-2.926	-2.900	-2.871	-2.842	-2.811	-2.781	-2.749	-2.716	-2.682	-2.648	-2.614	-2.579	-2.544	-2.508	-2.471	-2.436	-2.400	-2.365	-2.330	-2.295	-2.261	-2.228	-2.194	-2.162	-2.132	-2.102	-2.075	-2.047	-2.021	-1.998	-1.976	-1.956	-1.938	-1.922	-1.908	-1.896	-1.885	-1.879	-1.872	-1.870	-1.869	-1.871	-1.876	-1.882	-1.891	-1.902	-1.916	-1.932	-1.951	-1.971	-1.992	-2.018	-2.044	-2.071	-2.101	-2.134	-2.169	-2.204	-2.240	-2.278	-2.318	-2.359	-2.400	-2.442	-2.485	-2.530	-2.572	-2.618	-2.662	-2.706	-2.751	-2.794	-2.838	-2.881	-2.922	-2.965	-3.005	-3.045	-3.082	-3.120	-3.156	-3.191	-3.224	-3.255	-3.285	-3.314	-3.340	-3.365	-3.390	-3.411	-3.430	-3.450	-3.466	-3.481	-3.494	-3.506	-3.516	-3.526	-3.532	-3.539	-3.542	-3.546	-3.548	-3.550	-3.549	-3.548	-3.546	-3.544	-3.539	-3.536	-3.531	-3.528	-3.522	-3.518	-3.511	-3.508	-3.501	-3.499	-3.494	-3.490	-3.486	-3.484	-3.482	-3.481	-3.481	-3.481	-3.482	-3.485	-3.488	-3.492	-3.498	-3.505	-3.512	-3.522	-3.532	-3.544	-3.556	-3.570	-3.584	-3.601	-3.618	-3.636	-3.654	-3.675	-3.696	-3.718	-3.741	-3.764	-3.789	-3.812	-3.838	-3.864	-3.890	-3.916	-3.942	-3.970	-3.995	-4.022	-4.050	-4.075	-4.102	-4.129	-4.154	-4.179	-4.202	-4.226	-4.250	-4.272	-4.294	-4.314	-4.334	-4.352	-4.370	-4.386	-4.400	-4.414	-4.426	-4.436	-4.448	-4.455	-4.461	-4.466	-4.470	-4.474	-4.474	-4.472	-4.470	-4.468	-4.462	-4.456	-4.449	-4.440	-4.430	-4.420	-4.408	-4.395	-4.381	-4.365	-4.350	-4.334	-4.315	-4.298	-4.279	-4.260	-4.240	-4.220	-4.199	-4.178	-4.158	-4.136	-4.115	-4.094	-4.074	-4.054	-4.034	-4.012	-3.994	-3.975	-3.956	-3.939	-3.922	-3.906	-3.891	-3.878	-3.862	-3.849	-3.838	-3.826	-3.816	-3.806	-3.799	-3.791	-3.785	-3.780	-3.775	-3.771	-3.769	-3.766	-3.765	-3.764	-3.764	-3.765	-3.768	-3.770	-3.774	-3.776	-3.781	-3.786	-3.791	-3.796	-3.802	-3.809	-3.815	-3.821	-3.829	-3.836	-3.844	-3.850	-3.858	-3.866	-3.874	-3.880	-3.888	-3.894	-3.901	-3.909	-3.914	-3.920	-3.926	-3.932	-3.938	-3.942	-3.946	-3.951	-3.954	-3.958	-3.960	-3.961	-3.962	-3.964	-3.964	-3.964	-3.962	-3.961	-3.960	-3.958	-3.954	-3.950	-3.946	-3.941	-3.934	-3.929	-3.921	-3.912	-3.905	-3.894	-3.885	-3.874	-3.861	-3.849	-3.834	-3.820	-3.804	-3.788	-3.770	-3.751	-3.732	-3.711	-3.691	-3.669	-3.646	-3.624	-3.599	-3.572	-3.548	-3.521	-3.494	-3.465	-3.436	-3.408	-3.379	-3.348	-3.318	-3.285	-3.254	-3.221	-3.189	-3.158	-3.124	-3.091	-3.059	-3.026	-2.994	-2.962	-2.930	-2.899	-2.868	-2.838	-2.808	-2.778	-2.750	-2.724	-2.698	-2.671	-2.649	-2.626	-2.604	-2.584	-2.566	-2.548	-2.532	-2.519	-2.508	-2.496	-2.486	-2.480	-2.475	-2.470	-2.469	-2.469	-2.471	-2.475	-2.480	-2.486	-2.495	-2.506	-2.518	-2.531	-2.546	-2.562	-2.580	-2.600	-2.619	-2.641	-2.664	-2.686	-2.710	-2.735	-2.760	-2.786	-2.812	-2.839	-2.865	-2.891	-2.916	-2.942	-2.968	-2.994	-3.018	-3.040	-3.064	-3.085	-3.105	-3.124	-3.141	-3.159	-3.174	-3.186	-3.198	-3.208	-3.215	-3.220	-3.225	-3.228	-3.228	-3.225	-3.221	-3.215	-3.208	-3.198	-3.185	-3.171	-3.155	-3.138	-3.119	-3.096	-3.074	-3.049	-3.024	-2.994	-2.965	-2.935	-2.902	-2.870	-2.836	-2.801	-2.765	-2.729	-2.691	-2.654	-2.615	-2.578	-2.540	-2.501	-2.464	-2.425	-2.389	-2.351	-2.315	-2.279	-2.245	-2.212	-2.179	-2.148	-2.119	-2.090	-2.064	-2.039	-2.014	-1.992	-1.971	-1.954	-1.938	-1.921	-1.909	-1.898	-1.889	-1.881	-1.875	-1.872	-1.871	-1.871	-1.872	-1.876	-1.882	-1.890	-1.900	-1.910	-1.922	-1.936	-1.952	-1.970	-1.989	-2.009	-2.030	-2.052	-2.075	-2.099	-2.124	-2.150	-2.176	-2.202	-2.230	-2.258	-2.284	-2.311	-2.339	-2.366	-2.394	-2.420	-2.446	-2.474	-2.499	-2.522	-2.548	-2.569	-2.591	-2.612	-2.632	-2.652	-2.670	-2.686	-2.702	-2.716	-2.730	-2.741	-2.751	-2.760	-2.768	-2.774	-2.779	-2.781	-2.784	-2.784	-2.782	-2.780	-2.776	-2.771	-2.765	-2.756	-2.749	-2.740	-2.729	-2.718	-2.706	-2.692	-2.679	-2.664	-2.650	-2.635	-2.619	-2.602	-2.586	-2.570	-2.554	-2.536	-2.520	-2.504	-2.488	-2.472	-2.456	-2.442	-2.429	-2.415	-2.402	-2.390	-2.380	-2.369	-2.361	-2.352	-2.346	-2.339	-2.334	-2.331	-2.328	-2.328	-2.326	-2.328	-2.330	-2.332	-2.338	-2.342	-2.350	-2.358	-2.366	-2.376	-2.388	-2.399	-2.411	-2.425	-2.439	-2.455	-2.470	-2.486	-2.501	-2.519	-2.535	-2.552	-2.569	-2.586	-2.602	-2.619	-2.635	-2.650	-2.665	-2.679	-2.692	-2.704	-2.716	-2.726	-2.735	-2.742	-2.749	-2.754	-2.756	-2.758	-2.758	-2.755	-2.751	-2.746	-2.739	-2.730	-2.718	-2.705	-2.689	-2.671	-2.651	-2.629	-2.605	-2.580	-2.551	-2.522	-2.490	-2.458	-2.421	-2.384	-2.346	-2.305	-2.264	-2.220	-2.176	-2.130	-2.084	-2.036	-1.988	-1.938	-1.888	-1.839	-1.788	-1.736	-1.688	-1.636	-1.586	-1.536	-1.488	-1.439	-1.392	-1.346	-1.300	-1.256	-1.214	-1.172	-1.134	-1.095	-1.059	-1.024	-0.992	-0.962	-0.932	-0.908	-0.882	-0.860	-0.841	-0.824	-0.809	-0.798	-0.786	-0.778	-0.774	-0.769	-0.769	-0.770	-0.774	-0.779	-0.788	-0.796	-0.808	-0.821	-0.836	-0.854	-0.872	-0.894	-0.915	-0.939	-0.962	-0.989	-1.015	-1.042	-1.071	-1.101	-1.132	-1.162	-1.195	-1.226	-1.259	-1.291	-1.325	-1.359	-1.391	-1.425	-1.458	-1.491	-1.524	-1.556	-1.589	-1.619	-1.651	-1.681	-1.711	-1.741	-1.769	-1.798	-1.825	-1.851	-1.876	-1.901	-1.925	-1.948	-1.970	-1.991	-2.013	-2.030	-2.050	-2.066	-2.084	-2.100	-2.115	-2.129	-2.141	-2.154	-2.165	-2.175	-2.184	-2.194	-2.201	-2.208	-2.215	-2.221	-2.225	-2.230	-2.235	-2.239	-2.242	-2.245	-2.248	-2.249	-2.251	-2.252	-2.255	-2.256	-2.259	-2.260	-2.262	-2.266	-2.269	-2.272	-2.275	-2.281	-2.285	-2.291	-2.299	-2.306	-2.315	-2.325	-2.335	-2.346	-2.359	-2.374	-2.390	-2.406	-2.425	-2.445	-2.464	-2.488	-2.510	-2.535	-2.561	-2.590	-2.618	-2.649	-2.680	-2.714	-2.748	-2.782	-2.820	-2.858	-2.895	-2.935	-2.974	-3.016	-3.056	-3.098	-3.140	-3.182	-3.225	-3.269	-3.310	-3.354	-3.396	-3.439	-3.480	-3.521	100.000	5.000	2.000	1.000	2.000	0.000	0.000	0.000	0.000	0.000	0.000	0.000	0.000	0.000	0.000	0.000	0.000	0.000	-3.334	-3.344	-3.352	-3.361	-3.370	-3.378	-3.384	-3.390	-3.395	-3.399	-3.402	-3.405	-3.408	-3.408	-3.408	-3.406	-3.404	-3.400	-3.395	-3.389	-3.382	-3.374	-3.364	-3.352	-3.340	-3.326	-3.311	-3.295	-3.278	-3.259	-3.238	-3.218	-3.195	-3.172	-3.149	-3.122	-3.098	-3.070	-3.042	-3.014	-2.985	-2.956	-2.926	-2.898	-2.866	-2.836	-2.806	-2.776	-2.746	-2.718	-2.689	-2.661	-2.635	-2.609	-2.584	-2.561	-2.538	-2.516	-2.498	-2.480	-2.462	-2.450	-2.436	-2.426	-2.418	-2.412	-2.406	-2.405	-2.405	-2.406	-2.410	-2.418	-2.426	-2.438	-2.451	-2.466	-2.485	-2.505	-2.528	-2.551	-2.578	-2.606	-2.636	-2.668	-2.701	-2.736	-2.772	-2.811	-2.851	-2.890	-2.931	-2.972	-3.016	-3.059	-3.102	-3.146	-3.190	-3.232	-3.276	-3.320	-3.361	-3.404	-3.445	-3.486	-3.526	-3.566	-3.604	-3.640	-3.676	-3.710	-3.744	-3.775	-3.805	-3.832	-3.859	-3.884	-3.908	-3.929	-3.950	-3.969	-3.985	-3.999	-4.014	-4.025	-4.035	-4.045	-4.051	-4.058	-4.062	-4.065	-4.068	-4.068	-4.068	-4.066	-4.065	-4.061	-4.058	-4.054	-4.049	-4.043	-4.036	-4.031	-4.024	-4.018	-4.010	-4.004	-3.996	-3.990	-3.984	-3.979	-3.971	-3.968	-3.962	-3.958	-3.954	-3.950	-3.949	-3.946	-3.945	-3.944	-3.945	-3.945	-3.946	-3.950	-3.954	-3.958	-3.961	-3.966	-3.974	-3.980	-3.988	-3.995	-4.004	-4.014	-4.022	-4.032	-4.043	-4.054	-4.065	-4.076	-4.088	-4.101	-4.112	-4.125	-4.139	-4.151	-4.162	-4.176	-4.189	-4.201	-4.212	-4.225	-4.236	-4.248	-4.259	-4.270	-4.281	-4.291	-4.300	-4.309	-4.319	-4.325	-4.334	-4.341	-4.348	-4.354	-4.360	-4.365	-4.370	-4.374	-4.378	-4.381	-4.384	-4.386	-4.389	-4.391	-4.392	-4.394	-4.394	-4.394	-4.395	-4.394	-4.394	-4.394	-4.392	-4.391	-4.389	-4.386	-4.385	-4.382	-4.381	-4.379	-4.376	-4.374	-4.371	-4.369	-4.366	-4.364	-4.361	-4.359	-4.356	-4.355	-4.352	-4.350	-4.346	-4.345	-4.342	-4.340	-4.339	-4.336	-4.334	-4.332	-4.329	-4.328	-4.326	-4.324	-4.322	-4.320	-4.319	-4.316	-4.315	-4.314	-4.312	-4.311	-4.310	-4.308	-4.306	-4.305	-4.304	-4.302	-4.301	-4.300	-4.299	-4.298	-4.296	-4.295	-4.294	-4.292	-4.292	-4.291	-4.291	-4.291	-4.290	-4.290	-4.290	-4.290	-4.290	-4.290	-4.291	-4.291	-4.291	-4.292	-4.292	-4.294	-4.294	-4.295	-4.295	-4.298	-4.298	-4.299	-4.300	-4.301	-4.302	-4.302	-4.302	-4.304	-4.305	-4.306	-4.306	-4.306	-4.305	-4.305	-4.305	-4.304	-4.302	-4.300	-4.298	-4.295	-4.292	-4.288	-4.284	-4.279	-4.272	-4.266	-4.259	-4.251	-4.242	-4.232	-4.222	-4.210	-4.199	-4.185	-4.171	-4.156	-4.139	-4.122	-4.105	-4.086	-4.065	-4.045	-4.024	-4.000	-3.976	-3.951	-3.926	-3.900	-3.872	-3.845	-3.816	-3.788	-3.759	-3.729	-3.699	-3.669	-3.638	-3.609	-3.578	-3.546	-3.516	-3.486	-3.458	-3.429	-3.401	-3.374	-3.348	-3.324	-3.299	-3.276	-3.255	-3.236	-3.218	-3.200	-3.186	-3.172	-3.162	-3.152	-3.146	-3.141	-3.139	-3.139	-3.140	-3.144	-3.150	-3.159	-3.170	-3.182	-3.199	-3.216	-3.235	-3.258	-3.280	-3.306	-3.332	-3.362	-3.392	-3.425	-3.458	-3.492	-3.528	-3.564	-3.602	-3.640	-3.678	-3.715	-3.754	-3.792	-3.830	-3.868	-3.906	-3.942	-3.978	-4.011	-4.044	-4.076	-4.106	-4.134	-4.160	-4.184	-4.206	-4.226	-4.244	-4.259	-4.272	-4.282	-4.289	-4.294	-4.296	-4.295	-4.291	-4.285	-4.276	-4.264	-4.250	-4.234	-4.214	-4.191	-4.166	-4.140	-4.111	-4.080	-4.048	-4.011	-3.974	-3.936	-3.896	-3.854	-3.811	-3.768	-3.722	-3.676	-3.631	-3.585	-3.539	-3.490	-3.444	-3.398	-3.350	-3.305	-3.259	-3.215	-3.172	-3.129	-3.088	-3.048	-3.009	-2.971	-2.936	-2.901	-2.869	-2.839	-2.810	-2.782	-2.758	-2.735	-2.714	-2.695	-2.679	-2.662	-2.650	-2.639	-2.631	-2.624	-2.620	-2.615	-2.615	-2.616	-2.618	-2.622	-2.629	-2.636	-2.646	-2.658	-2.669	-2.682	-2.698	-2.712	-2.731	-2.749	-2.769	-2.788	-2.809	-2.831	-2.852	-2.876	-2.900	-2.922	-2.948	-2.971	-2.996	-3.021	-3.046	-3.071	-3.096	-3.121	-3.145	-3.169	-3.192	-3.218	-3.239	-3.262	-3.284	-3.306	-3.325	-3.345	-3.364	-3.382	-3.400	-3.418	-3.434	-3.448	-3.460	-3.472	-3.484	-3.494	-3.504	-3.512	-3.519	-3.525	-3.529	-3.532	-3.535	-3.536	-3.536	-3.536	-3.534	-3.530	-3.526	-3.520	-3.514	-3.508	-3.499	-3.490	-3.481	-3.470	-3.460	-3.448	-3.436	-3.425	-3.411	-3.399	-3.385	-3.372	-3.359	-3.346	-3.334	-3.321	-3.309	-3.298	-3.286	-3.276	-3.268	-3.259	-3.251	-3.245	-3.239	-3.234	-3.231	-3.229	-3.228	-3.229	-3.230	-3.232	-3.236	-3.242	-3.251	-3.260	-3.269	-3.280	-3.292	-3.308	-3.322	-3.340	-3.356	-3.376	-3.396	-3.416	-3.438	-3.460	-3.484	-3.506	-3.531	-3.554	-3.579	-3.602	-3.626	-3.650	-3.672	-3.696	-3.718	-3.738	-3.758	-3.778	-3.795	-3.810	-3.825	-3.839	-3.850	-3.859	-3.868	-3.874	-3.878	-3.879	-3.878	-3.875	-3.870	-3.862	-3.852	-3.840	-3.826	-3.809	-3.790	-3.769	-3.745	-3.719	-3.691	-3.661	-3.630	-3.596	-3.560	-3.524	-3.485	-3.445	-3.404	-3.361	-3.319	-3.275	-3.229	-3.182	-3.136	-3.090	-3.045	-2.999	-2.951	-2.905	-2.860	-2.814	-2.771	-2.728	-2.685	-2.644	-2.604	-2.565	-2.528	-2.491	-2.456	-2.424	-2.392	-2.364	-2.335	-2.310	-2.285	-2.262	-2.242	-2.224	-2.208	-2.192	-2.179	-2.169	-2.159	-2.151	-2.146	-2.141	-2.139	-2.138	-2.138	-2.140	-2.145	-2.149	-2.155	-2.162	-2.171	-2.181	-2.191	-2.204	-2.215	-2.229	-2.242	-2.258	-2.274	-2.290	-2.306	-2.324	-2.341	-2.360	-2.378	-2.398	-2.416	-2.435	-2.455	-2.475	-2.495	-2.514	-2.534	-2.554	-2.574	-2.594	-2.612	-2.631	-2.651	-2.670	-2.689	-2.708	-2.725	-2.744	-2.762	-2.779	-2.795	-2.812	-2.829	-2.845	-2.860	-2.875	-2.890	-2.905	-2.919	-2.932	-2.945	-2.958	-2.969	-2.980	-2.990	-3.000	-3.009	-3.018	-3.026	-3.034	-3.040	-3.045	-3.051	-3.056	-3.061	-3.065	-3.069	-3.071	-3.075	-3.076	-3.079	-3.080	-3.081	-3.082	-3.082	-3.085	-3.085	-3.086	-3.088	-3.089	-3.090	-3.091	-3.094	-3.096	-3.098	-3.101	-3.106	-3.109	-3.114	-3.120	-3.126	-3.134	-3.141	-3.150	-3.159	-3.170	-3.182	-3.194	-3.208	-3.220	-3.235	-3.252	-3.269	-3.286	-3.305	-3.324	-3.345	-3.366	-3.388	-3.410	-3.432	-3.455	-3.479	-3.502	-3.526	-3.550	-3.575	-3.600	-3.625	-3.650	-3.675	-3.699	-3.722	-3.746	-3.770	-3.792	-3.815	-3.838	-3.859	-3.880	-3.899	-3.919	-3.936	-3.952	-3.969	-3.984	-3.998	-4.010	-4.021	-4.030	-4.040	-4.048	-4.054	-4.060	-4.062	-4.065	-4.066	-4.068	-4.066	-4.064	-4.061	-4.056	-4.050	-4.044	-4.035	-4.026	-4.015	-4.004	-3.991	-3.979	-3.964	-3.949	-3.934	-3.916	-3.899	-3.880	-3.861	-3.841	-3.821	-3.800	-3.780	-3.758	-3.735	-3.712	-3.690	-3.666	-3.642	-3.620	-3.595	-3.571	-3.548	-3.522	-3.500	-3.476	-3.452	-3.429	-3.405	-3.382	-3.360	-3.338	-3.316	-3.295	-3.274	-3.255	-3.235	-3.216	-3.200	-3.182	-3.168	-3.152	-3.140	-3.128	-3.116	-3.108	-3.099	-3.094	-3.088	-3.085	-3.082	-3.082	-3.085	-3.089	-3.094	-3.102	-3.110	-3.121	-3.135	-3.150	-3.166	-3.184	-3.205	-3.226	-3.250	-3.276	-3.302	-3.332	-3.362	-3.396	-3.429	-3.465	-3.501	-3.539	-3.579	-3.618	-3.659	-3.702	-3.745	-3.789	-3.834	-3.878	-3.924	-3.968	-4.012	-4.058	-4.101	-4.145	-4.189	-4.230	-4.271	-4.312	-4.351	-4.390	-4.425	-4.460	-4.494	-4.524	-4.552	-4.580	-4.604	-4.628	-4.648	-4.664	-4.679	-4.691	-4.701	-4.708	-4.711	-4.712	-4.710	-4.705	-4.698	-4.688	-4.675	-4.659	-4.639	-4.616	-4.594	-4.565	-4.536	-4.504	-4.469	-4.432	-4.394	-4.352	-4.309	-4.264	-4.216	-4.168	-4.118	-4.065	-4.011	-3.958	-3.902	-3.846	-3.789	-3.732	-3.675	-3.616	-3.559	-3.500	-3.442	-3.385	-3.326	-3.270	-3.215	-3.160	-3.104	-3.050	-2.999	-2.948	-2.896	-2.848	-2.800	-2.754	-2.709	-2.665	-2.624	-2.584	-2.545	-2.509	-2.474	-2.440	-2.408	-2.379	-2.350	-2.322	-2.299	-2.275	-2.254	-2.234	-2.215	-2.198	-2.182	-2.168	-2.155	-2.141	-2.132	-2.121	-2.112	-2.105	-2.099	-2.092	-2.086	-2.081	-2.078	-2.072	-2.069	-2.066	-2.064	-2.061	-2.059	-2.055	-2.052	-2.050	-2.046	-2.042	-2.038	-2.033	-2.029	-2.022	-2.016	-2.009	-2.002	-1.992	-1.985	-1.975	-1.964	-1.954	-1.940	-1.926	-1.912	-1.898	-1.881	-1.865	-1.848	-1.828	-1.808	-1.788	-1.766	-1.742	-1.721	-1.696	-1.672	-1.646	-1.620	-1.594	-1.568	-1.539	-1.511	-1.484	-1.456	-1.429	-1.400	-1.371	-1.344	-1.316	-1.289	-1.261	-1.235	-1.209	-1.182	-1.159	-1.135	-1.111	-1.089	-1.069	-1.049	-1.030	-1.012	-0.996	-0.981	-0.969	-0.956	-0.945	-0.938	-0.931	-0.925	-0.921	-0.919	-0.919	-0.920	-0.922	-0.929	-0.935	-0.944	-0.954	-0.968	-0.981	-0.996	-1.014	-1.032	-1.052	-1.076	-1.099	-1.125	-1.151	-1.180	-1.209	-1.239	-1.271	-1.304	-1.336	-1.370	-1.405	-1.441	-1.478	-1.514	-1.550	-1.588	-1.625	-1.661	-1.700	-1.736	-1.772	-1.809	-1.845	-1.880	-1.915	-1.949	-1.981	-2.014	-2.044	-2.074	-2.101	-2.128	-2.152	-2.176	-2.198	-2.218	-2.236	-2.252	-2.265	-2.278	-2.289	-2.296	-2.302	-2.306	-2.308	-2.308	-2.305	-2.300	-2.294	-2.285	-2.274	-2.261	-2.248	-2.230	-2.211	-2.191	-2.169	-2.146	-2.122	-2.095	-2.068	-2.040	-2.010	-1.981	-1.950	-1.919	-1.888	-1.855	-1.822	-1.790	-1.759	-1.728	-1.696	-1.665	-1.635	-1.606	-1.579	-1.552	-1.526	-1.502	-1.480	-1.459	-1.440	-1.422	-1.408	-1.395	-1.385	-1.378	-1.370	-1.368	-1.366	-1.368	-1.370	-1.376	-1.386	-1.396	-1.410	-1.425	-1.442	-1.464	-1.486	-1.510	-1.538	-1.565	-1.596	-1.629	-1.662	-1.698	-1.735	-1.772	-1.811	-1.851	-1.891	-1.934	-1.976	-2.018	-2.060	-2.102	-2.145	-2.188	-2.229	-2.271	-2.311	-2.351	-2.391	-2.428	-2.465	-2.500	-2.534	-2.568	-2.598	-2.628	-2.656	-2.681	-2.706	-2.728	-2.748	-2.765	-2.781	-2.795	-2.808	-2.815	-2.822	-2.828	-2.831	-2.831	-2.830	-2.826	-2.820	-2.812	-2.804	-2.791	-2.779	-2.764	-2.746	-2.729	-2.709	-2.686	-2.665	-2.640	-2.615	-2.588	-2.561	-2.532	-2.502	-2.472	-2.441	-2.410	-2.378	-2.345	-2.312	-2.280	-2.248	-2.215	-2.182	-2.150	-2.119	-2.088	-2.056	-2.026	-1.996	-1.969	-1.941	-1.914	-1.889	-1.864	-1.841	-1.819	-1.799	-1.779	-1.761	-1.746	-1.731	-1.719	-1.708	-1.698	-1.691	-1.685	-1.682	-1.680	-1.680	-1.682	-1.685	-1.691	-1.699	-1.708	-1.718	-1.730	-1.745	-1.760	-1.778	-1.796	-1.816	-1.838	-1.859	-1.882	-1.909	-1.935	-1.961	-1.990	-2.018	-2.046	-2.076	-2.108	-2.139	-2.170	-2.201	-2.232	-2.265	-2.296	-2.329	-2.360	-2.390	-2.421	-2.452	-2.482	-2.512	-2.541	-2.570	-2.598	-2.625	-2.651	-2.678	-2.702	-2.726	-2.750	-2.772	-2.795	-2.816	-2.838	-2.856	-2.876	-2.895	-2.912	-2.930	-2.948	-2.964	-2.980	-2.995	-3.009	-3.024	-3.038	-3.051	-3.065	-3.078	-3.089	-3.101	-3.114	-3.126	-3.138	-3.149	-3.160	-3.170	-3.181	-3.191	-3.202	-3.212	-3.222	-3.234	-3.242	-3.252	-3.261	-3.271	-3.280	-3.289	-3.296	-3.305	-3.312	-3.320	-3.326	-3.334	-3.339	-3.345	-3.350	-3.354	-3.358	-3.360	-3.362	-3.362	-3.364	-3.365	-3.362	-3.362	-3.360	-3.358	-3.354	-3.350	-3.345	-3.340	-3.334	-3.326	-3.319	-3.310	-3.302	-3.292	-3.282	-3.272	-3.261	-3.250	-3.239	-3.226	-3.214	-3.201	-3.189	-3.175	-3.161	-3.149	-3.135	-3.122	-3.110	-3.096	-3.085	-3.071	-3.060	-3.048	-3.035	-3.025	-3.012	-3.001	-2.991	-2.980	-2.970	-2.960	-2.951	-2.942	-2.931	-2.924	-2.915	-2.906	-2.899	-2.891	-2.884	-2.876	-2.869	-2.861	-2.854	-2.846	-2.840	-2.832	-2.824	-2.818	-2.810	-2.802	-2.795	-2.788	-2.779	-2.771	-2.762	-2.754	-2.746	-2.736	-2.728	-2.719	-2.709	-2.699	-2.689	-2.678	-2.669	-2.659	-2.648	-2.638	-2.629	-2.619	-2.610	-2.600	-2.592	-2.584	-2.576	-2.569	-2.562	-2.556	-2.550	-2.546	-2.541	-2.539	-2.538	-2.535	-2.535	-2.538	-2.540	-2.542	-2.549	-2.555	-2.562	-2.572	-2.584	-2.595	-2.610	-2.625	-2.642	-2.661	-2.681	-2.702	-2.726	-2.751	-2.778	-2.806	-2.836	-2.868	-2.900	-2.932	-2.968	-3.004	-3.040	-3.080	-3.119	-3.159	-3.200	-3.241	-3.284	-3.328	-3.371	-3.416	-3.459	-3.505	-3.549	-3.594	-3.640	-3.685	-3.729	-3.772	-3.816	-3.860	-3.901	-3.944	-3.985	-4.024	-4.062	-4.100	-4.136	-4.171	-4.204	-4.235	-4.266	-4.295	-4.321	-4.346	-4.370	-4.391	-4.411	-4.429	-4.446	-4.460	-4.472	-4.482	-4.491	-4.498	-4.502	-4.505	-4.505	-4.505	-4.501	-4.498	-4.491	-4.482	-4.472	-4.461	-4.449	-4.435	-4.420	-4.404	-4.386	-4.368	-4.348	-4.329	-4.308	-4.285	-4.264	-4.240	-4.218	-4.194	-4.170	-4.146	-4.122	-4.098	-4.075	-4.051	-4.028	-4.005	-3.982	-3.961	-3.940	-3.920	-3.901	-3.881	-3.864	-3.846	-3.832	-3.816	-3.804	-3.791	-3.781	-3.771	-3.762	-3.756	-3.751	-3.746	-3.744	-3.741	-3.741	-3.742	-3.745	-3.749	-3.752	-3.759	-3.765	-3.774	-3.782	-3.792	-3.804	-3.815	-3.826	-3.840	-3.852	-3.866	-3.880	-3.895	-3.909	-3.922	-3.938	-3.951	-3.966	-3.980	-3.992	-4.005	-4.018	-4.029	-4.039	-4.049	-4.056	-4.065	-4.071	-4.076	-4.080	-4.082	-4.084	-4.082	-4.081	-4.077	-4.072	-4.065	-4.058	-4.048	-4.036	-4.025	-4.010	-3.995	-3.979	-3.960	-3.941	-3.921	-3.898	-3.875	-3.852	-3.828	-3.802	-3.776	-3.750	-3.722	-3.696	-3.669	-3.641	-3.614	-3.588	-3.561	-3.535	-3.510	-3.486	-3.461	-3.440	-3.419	-3.399	-3.381	-3.365	-3.350	-3.338	-3.326	-3.316	-3.310	-3.304	-3.300	-3.300	-3.301	-3.305	-3.310	-3.318	-3.328	-3.339	-3.354	-3.371	-3.389	-3.410	-3.431	-3.455	-3.480	-3.506	-3.535	-3.564	-3.594	-3.625	-3.658	-3.689	-3.721	-3.755	-3.788	-3.821	-3.852	-3.884	-3.915	-3.945	-3.974	-4.001	-4.028	-4.051	-4.075	-4.095	-4.112	-4.130	-4.145	-4.155	-4.165	-4.171	-4.175	-4.175	-4.174	-4.169	-4.159	-4.149	-4.134	-4.116	-4.096	-4.072	-4.046	-4.016	-3.984	-3.948	-3.909	-3.869	-3.824	-3.778	-3.729	-3.678	-3.625	-3.570	-3.512	-3.455	-3.395	-3.334	-3.271	-3.208	-3.142	-3.078	-3.010	-2.944	-2.876	-2.810	-2.742	-2.676	-2.609	-2.542	-2.478	-2.412	-2.349	-2.285	-2.224	-2.164	-2.104	-2.046	-1.991	-1.938	-1.884	-1.834	-1.786	-1.739	-1.695	-1.652	-1.612	-1.576	-1.541	-1.509	-1.478	-1.450	-1.424	-1.400	-1.381	-1.362	-1.346	-1.332	-1.321	-1.312	-1.305	-1.301	-1.300	-1.299	-1.300	-1.306	-1.310	-1.319	-1.328	-1.340	-1.352	-1.365	-1.381	-1.399	-1.418	-1.438	-1.458	-1.479	-1.500	-1.524	-1.548	-1.571	-1.595	-1.620	-1.645	-1.670	-1.694	-1.719	-1.742	-1.766	-1.791	-1.814	-1.836	-1.858	-1.879	-1.898	-1.918	-1.934	-1.951	-1.968	-1.981	-1.995	-2.006	-2.016	-2.025	-2.033	-2.039	-2.044	-2.046	-2.049	-2.050	-2.049	-2.046	-2.042	-2.036	-2.030	-2.022	-2.013	-2.004	-1.991	-1.978	-1.964	-1.949	-1.932	-1.915	-1.898	-1.878	-1.859	-1.838	-1.818	-1.795	-1.774	-1.750	-1.726	-1.702	-1.678	-1.652	-1.628	-1.601	-1.576	-1.550	-1.524	-1.498	-1.471	-1.445	-1.418	-1.391	-1.366	-1.339	-1.312	-1.285	-1.259	-1.231	-1.206	-1.179	-1.152	-1.126	-1.100	-1.072	-1.046	-1.020	-0.994	-0.968	-0.942	-0.918	-0.891	-0.866	-0.841	-0.818	-0.792	-0.768	-0.744	-0.720	-0.698	-0.675	-0.652	-0.631	-0.610	-0.588	-0.568	-0.549	-0.530	-0.511	-0.494	-0.475	-0.460	-0.444	-0.429	-0.415	-0.402	-0.389	-0.378	-0.368	-0.358	-0.349	-0.341	-0.334	-0.328	-0.321	-0.316	-0.312	-0.310	-0.306	-0.304	-0.302	-0.301	-0.301	-0.300	-0.300	-0.301	-0.302	-0.302	-0.301	-0.302	-0.304	-0.304	-0.302	-0.301	-0.300	-0.299	-0.296	-0.294	-0.290	-0.285	-0.280	-0.274	-0.269	-0.261	-0.252	-0.242	-0.232	-0.221	-0.210	-0.196	-0.182	-0.168	-0.151	-0.135	-0.119	-0.100	-0.081	-0.061	-0.042	-0.021	-0.001	0.021	0.042	0.062	0.084	0.105	0.126	0.149	0.169	0.188	0.208	0.226	0.244	0.261	0.278	0.292	0.305	0.319	0.329	0.338	0.346	0.351	0.355	0.358	0.359	0.359	0.356	0.352	0.348	0.339	0.329	0.319	0.304	0.290	0.272	0.254	0.234	0.212	0.188	0.165	0.138	0.111	0.082	0.052	0.022	-0.009	-0.041	-0.075	-0.109	-0.142	-0.179	-0.212	-0.249	-0.284	-0.320	-0.356	-0.390	-0.425	-0.461	-0.495	-0.529	-0.561	-0.594	-0.625	-0.656	-0.686	-0.715	-0.742	-0.768	-0.795	-0.818	-0.841	-0.861	-0.882	-0.901	-0.918	-0.934	-0.948	-0.960	-0.972	-0.981	-0.990	-0.996	-1.002	-1.006	-1.009	-1.009	-1.009	-1.006	-1.002	-0.999	-0.991	-0.985	-0.976	-0.966	-0.955	-0.944	-0.930	-0.918	-0.901	-0.886	-0.870	-0.852	-0.835	-0.818	-0.799	-0.779	-0.760	-0.741	-0.722	-0.702	-0.685	-0.665	-0.646	-0.629	-0.612	-0.596	-0.580	-0.564	-0.550	-0.538	-0.526	-0.515	-0.505	-0.496	-0.491	-0.485	-0.482	-0.480	-0.480	-0.481	-0.486	-0.492	-0.500	-0.511	-0.524	-0.538	-0.555	-0.574	-0.598	-0.621	-0.646	-0.675	-0.706	-0.740	-0.775	-0.812	-0.852	-0.895	-0.939	-0.985	-1.032	-1.082	-1.134	-1.188	-1.242	-1.300	-1.358	-1.416	-1.479	-1.540	-1.602	-1.666	-1.731	-1.798	-1.865	-1.930	-1.998	-2.065	-2.134	-2.201	-2.268	-2.335	-2.402	-2.469	-2.534	-2.600	-2.664	-2.726	-2.788	-2.849	-2.909	-2.966	-3.024	-3.080	-3.134	-3.185	-3.236	-3.284	-3.331	-3.376	-3.418	-3.459	-3.496	-3.532	-3.566	-3.598	-3.626	-3.652	-3.678	-3.699	-3.720	-3.736	-3.751	-3.765	-3.775	-3.784	-3.790	-3.792	-3.794	-3.795	-3.791	-3.788	-3.780	-3.774	-3.762	-3.750	-3.738	-3.721	-3.705	-3.685	-3.666	-3.644	-3.622	-3.598	-3.574	-3.548	-3.521	-3.494	-3.465	-3.436	-3.408	-3.379	-3.349	-3.318	-3.289	-3.259	-3.228	-3.199	-3.169	-3.141	-3.111	-3.084	-3.058	-3.031	-3.005	-2.981	-2.959	-2.936	-2.916	-2.896	-2.879	-2.862	-2.846	-2.834	-2.822	-2.812	-2.804	-2.798	-2.792	-2.790	-2.789	-2.790	-2.792	-2.798	-2.804	-2.812	-2.824	-2.836	-2.849	-2.866	-2.882	-2.902	-2.924	-2.948	-2.971	-2.996	-3.024	-3.054	-3.082	-3.115	-3.148	-3.180	-3.215	-3.250	-3.288	-3.324	-3.362	-3.401	-3.440	-3.480	-3.519	-3.559	-3.599	-3.639	-3.679	-3.719	-3.758	-3.798	-3.835	-3.874	-3.910	-3.948	-3.982	-4.016	-4.050	-4.084	-4.115	-4.144	-4.174	-4.200	-4.226	-4.250	-4.274	-4.295	-4.315	-4.334	-4.350	-4.365	-4.380	-4.391	-4.401	-4.410	-4.418	-4.422	-4.426	-4.429	-4.430	-4.429	-4.426	-4.422	-4.418	-4.411	-4.402	-4.395	-4.385	-4.372	-4.361	-4.349	-4.335	-4.321	-4.305	-4.290	-4.274	-4.258	-4.240	-4.224	-4.206	-4.188	-4.170	-4.152	-4.135	-4.119	-4.100	-4.084	-4.066	-4.051	-4.035	-4.019	-4.004	-3.990	-3.975	-3.961	-3.951	-3.939	-3.928	-3.919	-3.909	-3.900	-3.892	-3.885	-3.880	-3.874	-3.869	-3.865	-3.860	-3.859	-3.856	-3.854	-3.852	-3.852	-3.852	-3.852	-3.854	-3.855	-3.858	-3.859	-3.861	-3.864	-3.866	-3.869	-3.872	-3.875	-3.878	-3.881	-3.882	-3.886	-3.888	-3.890	-3.892	-3.894	-3.894	-3.895	-3.896	-3.896	-3.895	-3.895	-3.892	-3.891	-3.889	-3.886	-3.882	-3.880	-3.876	-3.871	-3.866	-3.861	-3.855	-3.849	-3.841	-3.835	-3.828	-3.820	-3.812	-3.802	-3.794	-3.785	-3.776	-3.768	-3.756	-3.746	-3.736	-3.726	-3.715	-3.706	-3.695	-3.685	-3.675	-3.665	-3.655	-3.645	-3.636	-3.626	-3.618	-3.609	-3.600	-3.591	-3.582	-3.575	-3.569	-3.561	-3.554	-3.546	-3.541	-3.536	-3.530	-3.526	-3.521	-3.516	-3.512	-3.509	-3.504	-3.501	-3.499	-3.495	-3.492	-3.490	-3.489	-3.486	-3.484	-3.482	-3.480	-3.478	-3.476	-3.474	-3.470	-3.469	-3.466	-3.464	-3.460	-3.456	-3.452	-3.449	-3.445	-3.439	-3.434	-3.428	-3.420	-3.412	-3.404	-3.395	-3.386	-3.375	-3.364	-3.351	-3.339	-3.324	-3.309	-3.294	-3.276	-3.259	-3.240	-3.221	-3.200	-3.178	-3.155	-3.130	-3.106	-3.079	-3.054	-3.024	-2.996	-2.966	-2.935	-2.904	-2.870	-2.838	-2.804	-2.768	-2.732	-2.695	-2.658	-2.620	-2.581	-2.542	-2.502	-2.462	-2.422	-2.381	-2.340	-2.299	-2.258	-2.215	-2.172	-2.131	-2.090	-2.049	-2.006	-1.965	-1.925	-1.886	-1.846	-1.808	-1.769	-1.730	-1.695	-1.659	-1.624	-1.589	-1.555	-1.524	-1.492	-1.462	-1.432	-1.405	-1.379	-1.354	-1.330	-1.308	-1.286	-1.266	-1.248	-1.230	-1.214	-1.199	-1.186	-1.175	-1.165	-1.155	-1.148	-1.141	-1.136	-1.131	-1.130	-1.129	-1.128	-1.129	-1.130	-1.134	-1.138	-1.142	-1.148	-1.154	-1.160	-1.168	-1.175	-1.185	-1.194	-1.204	-1.214	-1.222	-1.232	-1.242	-1.252	-1.262	-1.274	-1.282	-1.291	-1.302	-1.310	-1.320	-1.326	-1.335	-1.341	-1.349	-1.354	-1.359	-1.364	-1.368	-1.370	-1.374	-1.375	-1.376	-1.376	-1.375	-1.375	-1.372	-1.370	-1.368	-1.362	-1.358	-1.352	-1.348	-1.341	-1.334	-1.326	-1.319	-1.310	-1.301	-1.292	-1.282	-1.274	-1.265	-1.255	-1.245	-1.235	-1.226	-1.218	-1.209	-1.199	-1.191	-1.182	-1.175	-1.168	-1.161	-1.154	-1.149	-1.144	-1.139	-1.135	-1.131	-1.128	-1.125	-1.124	-1.122	-1.122	-1.122	-1.122	-1.124	-1.125	-1.128	-1.130	-1.134	-1.138	-1.141	-1.145	-1.150	-1.154	-1.160	-1.166	-1.170	-1.176	-1.181	-1.189	-1.194	-1.199	-1.204	-1.208	-1.214	-1.218	-1.220	-1.225	-1.228	-1.229	-1.230	-1.231	-1.232	-1.232	-1.231	-1.229	-1.228	-1.224	-1.219	-1.215	-1.209	-1.204	-1.195	-1.188	-1.179	-1.169	-1.159	-1.148	-1.135	-1.122	-1.109	-1.094	-1.080	-1.065	-1.049	-1.031	-1.015	-0.996	-0.979	-0.960	-0.940	-0.921	-0.901	-0.882	-0.862	-0.842	-0.820	-0.800	-0.780	-0.759	-0.739	-0.719	-0.698	-0.678	-0.658	-0.638	-0.618	-0.600	-0.580	-0.561	-0.544	-0.525	-0.507	-0.490	-0.474	-0.458	-0.442	-0.426	-0.411	-0.396	-0.382	-0.370	-0.356	-0.342	-0.331	-0.319	-0.308	-0.296	-0.286	-0.275	-0.265	-0.255	-0.245	-0.235	-0.226	-0.216	-0.208	-0.199	-0.190	-0.180	-0.171	-0.162	-0.154	-0.145	-0.135	-0.126	-0.116	-0.108	-0.096	-0.086	-0.076	-0.066	-0.056	-0.045	-0.032	-0.022	-0.011	0.000	0.011	0.022	0.035	0.046	0.056	0.069	0.080	0.091	0.101	0.112	0.122	0.132	0.142	0.151	0.160	0.168	0.174	0.180	0.186	0.190	0.195	0.198	0.199	0.199	0.199	0.196	0.192	0.189	0.184	0.176	0.168	0.158	0.146	0.134	0.120	0.105	0.089	0.070	0.049	0.029	0.006	-0.018	-0.044	-0.069	-0.098	-0.126	-0.155	-0.186	-0.219	-0.251	-0.286	-0.320	-0.356	-0.391	-0.429	-0.466	-0.502	-0.541	-0.580	-0.619	-0.658	-0.696	-0.735	-0.774	-0.811	-0.849	-0.886	-0.922	-0.959	-0.994	-1.028	-1.062	-1.095	-1.128	-1.158	-1.188	-1.216	-1.245	-1.271	-1.296	-1.320	-1.342	-1.365	-1.385	-1.405	-1.421	-1.438	-1.452	-1.466	-1.478	-1.488	-1.498	-1.505	-1.511	-1.515	-1.519	-1.520	-1.520	-1.520	-1.518	-1.514	-1.509	-1.502	-1.495	-1.486	-1.478	-1.466	-1.454	-1.440	-1.428	-1.411	-1.395	-1.379	-1.361	-1.342	-1.322	-1.302	-1.281	-1.260	-1.236	-1.214	-1.190	-1.166	-1.141	-1.116	-1.089	-1.062	-1.036	-1.010	-0.984	-0.956	-0.929	-0.902	-0.875	-0.848	-0.820	-0.792	-0.766	-0.739	-0.712	-0.686	-0.660	-0.634	-0.609	-0.584	-0.560	-0.536	-0.515	-0.492	-0.471	-0.451	-0.432	-0.414	-0.396	-0.380	-0.365	-0.351	-0.339	-0.326	-0.316	-0.308	-0.299	-0.294	-0.289	-0.285	-0.284	-0.284	-0.284	-0.288	-0.291	-0.298	-0.305	-0.314	-0.325	-0.336	-0.350	-0.365	-0.382	-0.399	-0.419	-0.439	-0.461	-0.484	-0.509	-0.535	-0.561	-0.589	-0.618	-0.648	-0.678	-0.708	-0.740	-0.772	-0.805	-0.838	-0.871	-0.905	-0.938	-0.971	-1.002	-1.036	-1.068	-1.099	-1.130	-1.159	-1.189	-1.216	-1.244	-1.268	-1.292	-1.316	-1.338	-1.359	-1.376	-1.394	-1.410	-1.422	-1.434	-1.445	-1.454	-1.460	-1.464	-1.466	-1.466	-1.465	-1.461	-1.458	-1.450	-1.441	-1.431	-1.419	-1.405	-1.390	-1.374	-1.356	-1.338	-1.316	-1.295	-1.274	-1.250	-1.228	-1.204	-1.180	-1.155	-1.129	-1.106	-1.081	-1.058	-1.032	-1.009	-0.986	-0.965	-0.942	-0.922	-0.902	-0.885	-0.869	-0.854	-0.840	-0.828	-0.818	-0.810	-0.804	-0.800	-0.798	-0.798	-0.800	-0.804	-0.811	-0.820	-0.832	-0.845	-0.862	-0.881	-0.902	-0.926	-0.951	-0.980	-1.010	-1.042	-1.078	-1.114	-1.152	-1.194	-1.236	-1.281	-1.329	-1.375	-1.424	-1.476	-1.528	-1.581	-1.635	-1.691	-1.746	-1.804	-1.860	-1.918	-1.976	-2.035	-2.094	-2.152	-2.211	-2.269	-2.326	-2.385	-2.441	-2.498	-2.552	-2.608	-2.660	-2.712	-2.762	-2.811	-2.860	-2.905	-2.950	-2.992	-3.032	-3.072	-3.111	-3.146	-3.179	-3.210	-3.239	-3.268	-3.292	-3.315	-3.336	-3.355	-3.372	-3.386	-3.399	-3.409	-3.416	-3.422	-3.428	-3.429	-3.429	-3.428	-3.424	-3.418	-3.410	-3.401	-3.389	-3.378	-3.362	-3.348	-3.330	-3.311	-3.291	-3.270	-3.248	-3.224	-3.200	-3.174	-3.148	-3.121	-3.094	-3.066	-3.036	-3.008	-2.976	-2.948	-2.916	-2.886	-2.854	-2.822	-2.791	-2.761	-2.731	-2.700	-2.670	-2.641	-2.612	-2.584	-2.556	-2.531	-2.506	-2.481	-2.458	-2.435	-2.415	-2.396	-2.378	-2.361	-2.346	-2.332	-2.321	-2.311	-2.304	-2.298	-2.294	-2.292	-2.292	-2.295	-2.299	-2.306	-2.315	-2.326	-2.340	-2.355	-2.374	-2.394	-2.416	-2.441	-2.469	-2.499	-2.530	-2.564	-2.600	-2.639	-2.678	-2.720	-2.762	-2.809	-2.856	-2.904	-2.954	-3.004	-3.058	-3.110	-3.164	-3.219	-3.274	-3.329	-3.385	-3.441	-3.498	-3.552	-3.608	-3.662	-3.715	-3.769	-3.821	-3.872	-3.921	-3.970	-4.016	-4.061	-4.105	-4.146	-4.186	-4.222	-4.259	-4.291	-4.322	-4.350	-4.378	-4.400	-4.422	-4.441	-4.456	-4.471	-4.485	-4.494	-4.501	-4.509	-4.512	-4.515	-4.516	-4.515	-4.512	-4.509	-4.504	-4.499	-4.491	-4.485	-4.475	-4.468	-4.459	-4.451	-4.442	-4.435	-4.429	-4.422	-4.416	-4.412	-4.409	-4.406	-4.406	-4.408	-4.410	-4.415	-4.421	-4.430	-4.440	-4.454	-4.469	-4.488	-4.506	-4.529	-4.552	-4.579	-4.609	-4.640	-4.674	-4.709	-4.746	-4.786	-4.828	-4.871	-4.918	-4.964	-5.012	-5.061	-5.112	-5.164	-5.218	-5.270	-5.324	-5.378	-5.431	-5.485	-5.539	-5.592	-5.645	-5.696	-5.748	-5.796	-5.842	-5.889	-5.934	-5.976	-6.016	-6.055	-6.089	-6.122	-6.152	-6.181	-6.206	-6.228	-6.248	-6.264	-6.276	-6.286	-6.294	-6.298	-6.299	-6.296	-6.291	-6.282	-6.271	-6.256	-6.239	-6.219	-6.196	-6.170	-6.141	-6.111	-6.079	-6.044	-6.008	-5.968	-5.928	-5.886	-5.841	-5.796	-5.749	-5.701	-5.654	-5.604	-5.554	-5.502	-5.451	-5.400	-5.349	-5.298	-5.246	-5.195	-5.144	-5.095	-5.045	-4.996	-4.949	-4.902	-4.855	-4.810	-4.766	-4.722	-4.682	-4.641	-4.601	-4.565	-4.528	-4.491	-4.459	-4.426	-4.396	-4.368	-4.340	-4.312	-4.289	-4.265	-4.244	-4.222	-4.204	-4.188	-4.171	-4.156	-4.142	-4.131	-4.121	-4.111	-4.104	-4.098	-4.091	-4.088	-4.085	-4.081	-4.081	-4.081	-4.082	-4.085	-4.088	-4.093	-4.098	-4.102	-4.110	-4.118	-4.125	-4.134	-4.144	-4.154	-4.164	-4.174	-4.186	-4.199	-4.210	-4.224	-4.236	-4.250	-4.265	-4.278	-4.292	-4.306	-4.322	-4.338	-4.351	-4.366	-4.381	-4.396	-4.411	-4.425	-4.438	-4.452	-4.465	-4.479	-4.491	-4.504	-4.515	-4.526	-4.538	-4.548	-4.558	-4.568	-4.575	-4.584	-4.591	-4.599	-4.604	-4.610	-4.615	-4.620	-4.622	-4.626	-4.629	-4.631	-4.632	-4.632	-4.634	-4.634	-4.632	-4.631	-4.630	-4.628	-4.625	-4.624	-4.621	-4.618	-4.615	-4.612	-4.609	-4.606	-4.604	-4.602	-4.600	-4.599	-4.598	-4.598	-4.599	-4.599	-4.602	-4.605	-4.609	-4.612	-4.619	-4.625	-4.632	-4.641	-4.652	-4.662	-4.675	-4.690	-4.705	-4.721	-4.739	-4.759	-4.778	-4.799	-4.821	-4.845	-4.870	-4.895	-4.921	-4.948	-4.976	-5.005	-5.034	-5.062	-5.094	-5.124	-5.155	-5.185	-5.215	-5.246	-5.276	-5.308	-5.338	-5.366	-5.394	-5.420	-5.446	-5.471	-5.495	-5.516	-5.538	-5.558	-5.575	-5.590	-5.605	-5.618	-5.628	-5.634	-5.640	-5.644	-5.646	-5.645	-5.641	-5.635	-5.628	-5.616	-5.604	-5.589	-5.570	-5.550	-5.526	-5.502	-5.475	-5.446	-5.414	-5.380	-5.345	-5.308	-5.269	-5.228	-5.185	-5.141	-5.095	-5.048	-5.000	-4.950	-4.901	-4.850	-4.799	-4.748	-4.695	-4.642	-4.589	-4.538	-4.484	-4.432	-4.380	-4.329	-4.278	-4.229	-4.179	-4.130	-4.082	-4.037	-3.991	-3.949	-3.906	-3.865	-3.825	-3.788	-3.752	-3.716	-3.684	-3.654	-3.624	-3.596	-3.571	-3.548	-3.525	-3.506	-3.488	-3.470	-3.455	-3.442	-3.430	-3.420	-3.412	-3.405	-3.400	-3.395	-3.392	-3.391	-3.390	-3.391	-3.392	-3.395	-3.399	-3.401	-3.408	-3.411	-3.418	-3.422	-3.429	-3.435	-3.440	-3.446	-3.451	-3.456	-3.461	-3.465	-3.469	-3.470	-3.472	-3.474	-3.474	-3.471	-3.470	-3.466	-3.462	-3.455	-3.448	-3.439	-3.428	-3.416	-3.402	-3.386	-3.370	-3.351	-3.331	-3.311	-3.288	-3.262	-3.238	-3.210	-3.181	-3.150	-3.119	-3.086	-3.051	-3.016	-2.980	-2.942	-2.905	-2.866	-2.826	-2.788	-2.748	-2.708	-2.666	-2.626	-2.586	-2.546	-2.506	-2.466	-2.428	-2.390	-2.351	-2.315	-2.279	-2.244	-2.211	-2.179	-2.148	-2.119	-2.090	-2.065	-2.040	-2.018	-1.996	-1.978	-1.960	-1.945	-1.931	-1.921	-1.912	-1.905	-1.900	-1.898	-1.896	-1.896	-1.900	-1.905	-1.912	-1.921	-1.931	-1.942	-1.958	-1.972	-1.989	-2.006	-2.025	-2.045	-2.066	-2.089	-2.111	-2.135	-2.159	-2.184	-2.208	-2.232	-2.258	-2.282	-2.306	-2.331	-2.355	-2.379	-2.402	-2.425	-2.448	-2.469	-2.489	-2.508	-2.526	-2.542	-2.559	-2.574	-2.586	-2.600	-2.609	-2.619	-2.626	-2.631	-2.638	-2.640	-2.642	-2.641	-2.640	-2.638	-2.632	-2.626	-2.619	-2.610	-2.600	-2.589	-2.575	-2.560	-2.545	-2.528	-2.510	-2.490	-2.470	-2.449	-2.426	-2.404	-2.379	-2.354	-2.329	-2.302	-2.276	-2.249	-2.220	-2.191	-2.164	-2.134	-2.104	-2.074	-2.045	-2.014	-1.984	-1.954	-1.924	-1.892	-1.861	-1.832	-1.802	-1.772	-1.744	-1.715	-1.686	-1.659	-1.631	-1.605	-1.579	-1.554	-1.529	-1.505	-1.482	-1.460	-1.439	-1.419	-1.399	-1.381	-1.364	-1.349	-1.332	-1.320	-1.308	-1.296	-1.286	-1.278	-1.269	-1.262	-1.256	-1.254	-1.250	-1.249	-1.249	-1.249	-1.250	-1.252	-1.256	-1.260	-1.266	-1.272	-1.279	-1.288	-1.295	-1.304	-1.314	-1.322	-1.334	-1.342	-1.354	-1.362	-1.374	-1.384	-1.392	-1.401	-1.410	-1.416	-1.424	-1.430	-1.436	-1.439	-1.442	-1.445	-1.445	-1.444	-1.442	-1.439	-1.434	-1.428	-1.420	-1.410	-1.400	-1.386	-1.374	-1.358	-1.341	-1.321	-1.302	-1.282	-1.260	-1.238	-1.212	-1.188	-1.162	-1.136	-1.109	-1.081	-1.054	-1.025	-0.996	-0.966	-0.938	-0.910	-0.881	-0.854	-0.825	-0.800	-0.772	-0.749	-0.725	-0.702	-0.681	-0.661	-0.642	-0.626	-0.612	-0.600	-0.589	-0.581	-0.574	-0.570	-0.566	-0.566	-0.569	-0.572	-0.579	-0.586	-0.598	-0.610	-0.625	-0.641	-0.661	-0.681	-0.705	-0.730	-0.756	-0.785	-0.816	-0.848	-0.881	-0.916	-0.952	-0.991	-1.030	-1.071	-1.111	-1.154	-1.199	-1.242	-1.288	-1.334	-1.380	-1.428	-1.476	-1.524	-1.571	-1.620	-1.670	-1.719	-1.766	-1.816	-1.865	-1.912	-1.960	-2.007	-2.055	-2.100	-2.146	-2.190	-2.235	-2.278	-2.319	-2.360	-2.400	-2.438	-2.474	-2.510	-2.545	-2.578	-2.608	-2.638	-2.664	-2.690	-2.714	-2.735	-2.755	-2.774	-2.789	-2.801	-2.814	-2.821	-2.828	-2.832	-2.834	-2.834	-2.831	-2.825	-2.818	-2.808	-2.795	-2.781	-2.762	-2.744	-2.722	-2.699	-2.674	-2.645	-2.616	-2.585	-2.552	-2.518	-2.482	-2.444	-2.406	-2.366	-2.325	-2.284	-2.241	-2.199	-2.156	-2.112	-2.069	-2.025	-1.984	-1.940	-1.898	-1.858	-1.818	-1.778	-1.740	-1.704	-1.669	-1.634	-1.602	-1.571	-1.542	-1.515	-1.490	-1.466	-1.446	-1.428	-1.411	-1.398	-1.386	-1.378	-1.371	-1.366	-1.366	-1.366	-1.370	-1.375	-1.382	-1.392	-1.405	-1.420	-1.436	-1.454	-1.474	-1.495	-1.518	-1.541	-1.566	-1.595	-1.622	-1.650	-1.681	-1.712	-1.742	-1.775	-1.808	-1.840	-1.872	-1.905	-1.938	-1.971	-2.004	-2.036	-2.068	-2.100	-2.130	-2.160	-2.189	-2.218	-2.245	-2.271	-2.298	-2.321	-2.345	-2.368	-2.389	-2.409	-2.428	-2.445	-2.462	-2.476	-2.491	-2.504	-2.515	-2.525	-2.534	-2.542	-2.550	-2.556	-2.561	-2.564	-2.568	-2.569	-2.570	-2.570	-2.569	-2.568	-2.566	-2.564	-2.560	-2.556	-2.551	-2.548	-2.542	-2.536	-2.530	-2.525	-2.519	-2.511	-2.505	-2.498	-2.490	-2.484	-2.478	-2.470	-2.464	-2.458	-2.451	-2.445	-2.440	-2.435	-2.431	-2.426	-2.424	-2.420	-2.418	-2.415	-2.414	-2.412	-2.412	-2.412	-2.412	-2.414	-2.416	-2.418	-2.420	-2.425	-2.428	-2.432	-2.438	-2.442	-2.449	-2.455	-2.462	-2.469	-2.476	-2.482	-2.490	-2.498	-2.505	-2.511	-2.518	-2.524	-2.530	-2.534	-2.539	-2.542	-2.545	-2.546	-2.549	-2.549	-2.548	-2.545	-2.541	-2.535	-2.529	-2.521	-2.511	-2.499	-2.484	-2.469	-2.451	-2.430	-2.408	-2.384	-2.358	-2.328	-2.296	-2.262	-2.226	-2.188	-2.148	-2.104	-2.059	-2.010	-1.960	-1.908	-1.854	-1.798	-1.739	-1.679	-1.616	-1.552	-1.489	-1.420	-1.354	-1.284	-1.214	-1.144	-1.071	-0.999	-0.925	-0.852	-0.779	-0.705	-0.632	-0.560	-0.488	-0.416	-0.345	-0.276	-0.206	-0.139	-0.074	-0.010	0.054	0.115	0.174	0.231	0.286	0.339	0.390	0.439	0.486	0.529	0.571	0.611	0.648	0.682	0.715	0.744	0.772	0.798	0.820	0.841	0.859	0.878	0.891	0.905	0.915	0.926	0.934	0.940	0.945	0.949	0.951	0.952	0.952	0.952	0.950	0.949	0.945	0.942	0.939	0.935	0.930	0.926	0.922	0.918	0.914	0.910	0.906	0.902	0.900	0.896	0.894	0.892	0.891	0.890	0.889	0.890	0.889	0.889	0.891	0.892	0.894	0.895	0.899	0.901	0.904	0.908	0.910	0.915	0.919	0.922	0.925	0.930	0.934	0.938	0.941	0.945	0.948	0.951	0.954	0.955	0.959	0.960	0.960	0.961	0.961	0.961	0.961	0.959	0.958	0.955	0.952	0.949	0.944	0.939	0.932	0.926	0.919	0.911	0.904	0.894	0.884	0.874	0.861	0.850	0.836	0.822	0.809	0.792	0.778	0.760	0.744	0.725	0.706	0.688	0.666	0.645	0.622	0.600	0.578	0.552	0.528	0.502	0.476	0.450	0.421	0.394	0.365	0.335	0.305	0.274	0.241	0.210	0.178	0.144	0.111	0.078	0.042	0.008	-0.028	-0.062	-0.100	-0.135	-0.171	-0.209	-0.246	-0.282	-0.320	-0.356	-0.394	-0.431	-0.469	-0.506	-0.542	-0.580	-0.616	-0.654	-0.689	-0.725	-0.760	-0.796	-0.831	-0.865	-0.900	-0.932	-0.966	-0.998	-1.030	-1.061	-1.094	-1.124	-1.152	-1.182	-1.211	-1.239	-1.268	-1.295	-1.322	-1.349	-1.375	-1.400	-1.426	-1.450	-1.475	-1.499	-1.522	-1.546	-1.570	-1.592	-1.614	-1.636	-1.659	-1.679	-1.701	-1.721	-1.741	-1.761	-1.781	-1.801	-1.821	-1.840	-1.860	-1.879	-1.899	-1.916	-1.935	-1.954	-1.971	-1.991	-2.010	-2.026	-2.045	-2.064	-2.080	-2.099	-2.116	-2.134	-2.150	-2.168	-2.184	-2.201	-2.218	-2.235	-2.251	-2.268	-2.282	-2.299	-2.315	-2.329	-2.345	-2.360	-2.376	-2.390	-2.405	-2.420	-2.434	-2.449	-2.462	-2.476	-2.490	-2.504	-2.516	-2.531	-2.544	-2.558	-2.570	-2.582	-2.595	-2.608	-2.621	-2.634	-2.646	-2.659	-2.670	-2.681	-2.694	-2.706	-2.718	-2.729	-2.741	-2.752	-2.762	-2.775	-2.786	-2.796	-2.806	-2.818	-2.828	-2.838	-2.848	-2.858	-2.866	-2.875	-2.885	-2.892	-2.901	-2.909	-2.915	-2.921	-2.929	-2.934	-2.940	-2.945	-2.948	-2.952	-2.955	-2.956	-2.958	-2.959	-2.960	-2.959	-2.958	-2.956	-2.954	-2.949	-2.946	-2.940	-2.935	-2.929	-2.921	-2.914	-2.906	-2.896	-2.888	-2.876	-2.866	-2.855	-2.845	-2.834	-2.822	-2.811	-2.799	-2.789	-2.776	-2.765	-2.754	-2.744	-2.732	-2.722	-2.712	-2.705	-2.696	-2.689	-2.682	-2.678	-2.672	-2.668	-2.665	-2.664	-2.664	-2.664	-2.665	-2.668	-2.671	-2.678	-2.684	-2.691	-2.700	-2.711	-2.722	-2.734	-2.748	-2.762	-2.778	-2.794	-2.810	-2.828	-2.846	-2.864	-2.881	-2.901	-2.919	-2.939	-2.958	-2.976	-2.994	-3.011	-3.028	-3.045	-3.061	-3.075	-3.089	-3.101	-3.112	-3.121	-3.130	-3.138	-3.142	-3.146	-3.149	-3.148	-3.146	-3.142	-3.138	-3.130	-3.121	-3.110	-3.096	-3.081	-3.066	-3.046	-3.026	-3.004	-2.980	-2.956	-2.929	-2.900	-2.871	-2.840	-2.810	-2.776	-2.742	-2.709	-2.672	-2.638	-2.602	-2.566	-2.530	-2.495	-2.458	-2.422	-2.388	-2.352	-2.319	-2.285	-2.252	-2.220	-2.189	-2.159	-2.130	-2.101	-2.075	-2.050	-2.025	-2.004	-1.981	-1.961	-1.942	-1.925	-1.909	-1.892	-1.879	-1.868	-1.856	-1.846	-1.838	-1.829	-1.822	-1.816	-1.811	-1.806	-1.802	-1.801	-1.799	-1.796	-1.795	-1.795	-1.795	-1.795	-1.795	-1.796	-1.796	-1.798	-1.798	-1.799	-1.800	-1.801	-1.801	-1.802	-1.804	-1.804	-1.804	-1.805	-1.805	-1.805	-1.805	-1.806	-1.806	-1.806	-1.806	-1.806	-1.808	-1.809	-1.809	-1.810	-1.811	-1.814	-1.816	-1.819	-1.822	-1.826	-1.831	-1.836	-1.841	-1.849	-1.856	-1.865	-1.874	-1.884	-1.894	-1.906	-1.919	-1.931	-1.946	-1.961	-1.979	-1.995	-2.014	-2.033	-2.052	-2.074	-2.095	-2.118	-2.141	-2.165	-2.190	-2.216	-2.241	-2.268	-2.294	-2.321	-2.350	-2.378	-2.406	-2.434	-2.464	-2.492	-2.521	-2.551	-2.581	-2.609	-2.639	-2.669	-2.698	-2.726	-2.755	-2.782	-2.810	-2.838	-2.864	-2.889	-2.914	-2.940	-2.964	-2.988	-3.010	-3.032	-3.054	-3.074	-3.095	-3.114	-3.132	-3.151	-3.168	-3.185	-3.200	-3.214	-3.229	-3.242	-3.255	-3.268	-3.279	-3.289	-3.299	-3.310	-3.318	-3.326	-3.332	-3.340	-3.346	-3.351	-3.356	-3.361	-3.365	-3.369	-3.371	-3.372	-3.375	-3.376	-3.378	-3.379	-3.379	-3.378	-3.376	-3.375	-3.374	-3.371	-3.369	-3.366	-3.362	-3.359	-3.354	-3.350	-3.344	-3.339	-3.332	-3.325	-3.318	-3.310	-3.302	-3.292	-3.284	-3.274	-3.265	-3.254	-3.242	-3.230	-3.219	-3.205	-3.191	-3.179	-3.164	-3.149	-3.134	-3.118	-3.101	-3.082	-3.065	-3.046	-3.028	-3.006	-2.986	-2.966	-2.945	-2.921	-2.899	-2.876	-2.852	-2.828	-2.802	-2.779	-2.752	-2.726	-2.700	-2.672	-2.645	-2.618	-2.590	-2.561	-2.531	-2.504	-2.474	-2.445	-2.416	-2.386	-2.358	-2.328	-2.298	-2.268	-2.240	-2.210	-2.181	-2.152	-2.124	-2.096	-2.068	-2.041	-2.014	-1.989	-1.962	-1.938	-1.914	-1.890	-1.868	-1.846	-1.825	-1.804	-1.784	-1.765	-1.748	-1.730	-1.714	-1.698	-1.684	-1.669	-1.656	-1.644	-1.631	-1.621	-1.610	-1.600	-1.592	-1.585	-1.578	-1.571	-1.564	-1.559	-1.552	-1.549	-1.544	-1.540	-1.536	-1.532	-1.529	-1.526	-1.522	-1.520	-1.516	-1.514	-1.511	-1.508	-1.505	-1.501	-1.498	-1.494	-1.490	-1.484	-1.480	-1.475	-1.470	-1.464	-1.459	-1.452	-1.445	-1.440	-1.432	-1.424	-1.418	-1.410	-1.401	-1.392	-1.385	-1.376	-1.366	-1.359	-1.350	-1.341	-1.331	-1.322	-1.314	-1.306	-1.298	-1.290	-1.282	-1.275	-1.269	-1.261	-1.256	-1.250	-1.245	-1.240	-1.235	-1.232	-1.229	-1.228	-1.226	-1.225	-1.224	-1.224	-1.224	-1.225	-1.226	-1.228	-1.230	-1.234	-1.238	-1.241	-1.246	-1.252	-1.259	-1.266	-1.272	-1.281	-1.289	-1.298	-1.306	-1.316	-1.326	-1.336	-1.346	-1.359	-1.369	-1.381	-1.392	-1.406	-1.419	-1.431	-1.446	-1.460	-1.474	-1.488	-1.504	-1.519	-1.535	-1.551	-1.568	-1.585	-1.604	-1.622	-1.641	-1.661	-1.680	-1.701	-1.721	-1.744	-1.766	-1.789	-1.811	-1.836	-1.860	-1.886	-1.911	-1.938	-1.964	-1.991	-2.019	-2.046	-2.075	-2.105	-2.134	-2.162	-2.192	-2.222	-2.252	-2.282	-2.312	-2.342	-2.371	-2.401	-2.430	-2.459	-2.488	-2.516	-2.545	-2.572	-2.599	-2.624	-2.650	-2.675	-2.699	-2.721	-2.742	-2.762	-2.782	-2.802	-2.819	-2.836	-2.851	-2.865	-2.879	-2.890	-2.900	-2.910	-2.918	-2.925	-2.931	-2.935	-2.939	-2.940	-2.941	-2.942	-2.941	-2.940	-2.936	-2.932	-2.929	-2.924	-2.918	-2.910	-2.902	-2.895	-2.885	-2.876	-2.866	-2.855	-2.844	-2.832	-2.820	-2.808	-2.795	-2.782	-2.769	-2.756	-2.741	-2.728	-2.714	-2.699	-2.685	-2.670	-2.655	-2.640	-2.625	-2.610	-2.594	-2.579	-2.562	-2.548	-2.531	-2.514	-2.498	-2.481	-2.464	-2.446	-2.429	-2.411	-2.392	-2.374	-2.354	-2.334	-2.315	-2.294	-2.272	-2.251	-2.230	-2.208	-2.185	-2.162	-2.139	-2.114	-2.089	-2.064	-2.039	-2.013	-1.988	-1.960	-1.934	-1.906	-1.879	-1.851	-1.824	-1.795	-1.766	-1.739	-1.711	-1.682	-1.654	-1.625	-1.596	-1.569	-1.541	-1.512	-1.485	-1.459	-1.432	-1.406	-1.380	-1.356	-1.331	-1.308	-1.285	-1.264	-1.241	-1.222	-1.202	-1.182	-1.165	-1.149	-1.132	-1.119	-1.105	-1.092	-1.081	-1.071	-1.062	-1.055	-1.049	-1.044	-1.041	-1.039	-1.039	-1.039	-1.041	-1.044	-1.049	-1.054	-1.061	-1.070	-1.079	-1.089	-1.101	-1.114	-1.129	-1.145	-1.160	-1.179	-1.196	-1.218	-1.238	-1.259	-1.281	-1.305	-1.329	-1.354	-1.380	-1.405	-1.432	-1.459	-1.488	-1.515	-1.545	-1.575	-1.605	-1.634	-1.665	-1.695	-1.726	-1.758	-1.788	-1.819	-1.849	-1.880	-1.910	-1.941	-1.970	-2.000	-2.030	-2.060	-2.089	-2.118	-2.146	-2.174	-2.200	-2.226	-2.252	-2.278	-2.301	-2.325	-2.348	-2.369	-2.389	-2.409	-2.428	-2.446	-2.462	-2.479	-2.494	-2.508	-2.520	-2.530	-2.540	-2.550	-2.558	-2.564	-2.569	-2.572	-2.576	-2.578	-2.580	-2.580	-2.578	-2.576	-2.572	-2.569	-2.564	-2.558	-2.552	-2.545	-2.538	-2.529	-2.520	-2.511	-2.501	-2.492	-2.481	-2.471	-2.461	-2.451	-2.441	-2.432	-2.422	-2.415	-2.406	-2.400	-2.392	-2.388	-2.384	-2.380	-2.378	-2.376	-2.376	-2.379	-2.381	-2.386	-2.391	-2.400	-2.410	-2.421	-2.435	-2.449	-2.466	-2.484	-2.504	-2.526	-2.550	-2.574	-2.601	-2.630	-2.660	-2.692	-2.726	-2.760	-2.796	-2.834	-2.871	-2.911	-2.952	-2.992	-3.035	-3.078	-3.121	-3.162	-3.208	-3.250	-3.295	-3.339	-3.382	-3.425	-3.469	-3.511	-3.552	-3.595	-3.635	-3.674	-3.712	-3.750	-3.786	-3.821	-3.855	-3.886	-3.916	-3.945	-3.972	-3.999	-4.022	-4.045	-4.065	-4.085	-4.102	-4.118	-4.131	-4.144	-4.155	-4.164	-4.171	-4.176	-4.181	-4.184	-4.186	-4.185	-4.184	-4.181	-4.178	-4.172	-4.166	-4.160	-4.151	-4.144	-4.134	-4.125	-4.114	-4.102	-4.091	-4.079	-4.068	-4.054	-4.041	-4.029	-4.016	-4.004	-3.990	-3.978	-3.965	-3.952	-3.940	-3.929	-3.918	-3.908	-3.895	-3.885	-3.875	-3.866	-3.858	-3.849	-3.841	-3.835	-3.828	-3.822	-3.818	-3.811	-3.808	-3.804	-3.802	-3.800	-3.799	-3.798	-3.799	-3.799	-3.800	-3.802	-3.806	-3.809	-3.812	-3.818	-3.824	-3.830	-3.838	-3.845	-3.852	-3.862	-3.871	-3.882	-3.892	-3.905	-3.916	-3.930	-3.942	-3.958	-3.971	-3.988	-4.001	-4.019	-4.035	-4.052	-4.069	-4.086	-4.104	-4.122	-4.141	-4.160	-4.178	-4.196	-4.216	-4.235	-4.255	-4.272	-4.291	-4.310	-4.329	-4.348	-4.365	-4.382	-4.401	-4.418	-4.434	-4.450	-4.466	-4.482	-4.496	-4.510	-4.522	-4.535	-4.548	-4.558	-4.568	-4.575	-4.584	-4.590	-4.598	-4.602	-4.606	-4.610	-4.612	-4.612	-4.612	-4.611	-4.610	-4.606	-4.602	-4.599	-4.592	-4.585	-4.578	-4.569	-4.559	-4.549	-4.538	-4.525	-4.512	-4.499	-4.485	-4.469	-4.454	-4.439	-4.422	-4.405	-4.388	-4.370	-4.352	-4.334	-4.316	-4.298	-4.280	-4.261	-4.242	-4.224	-4.205	-4.186	-4.168	-4.150	-4.132	-4.115	-4.098	-4.081	-4.065	-4.050	-4.035	-4.020	-4.005	-3.991	-3.978	-3.965	-3.954	-3.942	-3.931	-3.922	-3.912	-3.905	-3.898	-3.891	-3.885	-3.879	-3.875	-3.871	-3.868	-3.866	-3.865	-3.865	-3.864	-3.865	-3.866	-3.869	-3.870	-3.874	-3.879	-3.881	-3.886	-3.891	-3.896	-3.901	-3.906	-3.912	-3.918	-3.924	-3.929	-3.935	-3.940	-3.945	-3.950	-3.954	-3.958	-3.961	-3.965	-3.966	-3.969	-3.970	-3.970	-3.968	-3.966	-3.964	-3.960	-3.955	-3.950	-3.942	-3.935	-3.926	-3.916	-3.906	-3.894	-3.879	-3.865	-3.849	-3.834	-3.816	-3.796	-3.778	-3.758	-3.735	-3.714	-3.690	-3.668	-3.642	-3.619	-3.592	-3.569	-3.542	-3.516	-3.490	-3.465	-3.440	-3.415	-3.390	-3.366	-3.342	-3.320	-3.298	-3.276	-3.256	-3.236	-3.218	-3.201	-3.185	-3.171	-3.159	-3.146	-3.136	-3.129	-3.120	-3.115	-3.111	-3.110	-3.109	-3.110	-3.112	-3.116	-3.122	-3.130	-3.139	-3.149	-3.162	-3.175	-3.189	-3.206	-3.222	-3.241	-3.260	-3.280	-3.302	-3.324	-3.346	-3.369	-3.394	-3.418	-3.442	-3.469	-3.494	-3.519	-3.544	-3.570	-3.595	-3.620	-3.644	-3.668	-3.692	-3.716	-3.738	-3.760	-3.781	-3.802	-3.822	-3.841	-3.861	-3.879	-3.895	-3.911	-3.926	-3.941	-3.956	-3.969	-3.981	-3.991	-4.003	-4.012	-4.022	-4.031	-4.039	-4.046	-4.054	-4.059	-4.065	-4.070	-4.074	-4.077	-4.080	-4.084	-4.086	-4.088	-4.088	-4.089	-4.090	-4.090	-4.089	-4.089	-4.088	-4.085	-4.082	-4.080	-4.076	-4.072	-4.068	-4.061	-4.055	-4.050	-4.043	-4.034	-4.025	-4.016	-4.006	-3.995	-3.984	-3.971	-3.959	-3.945	-3.930	-3.914	-3.899	-3.882	-3.864	-3.846	-3.826	-3.809	-3.789	-3.768	-3.748	-3.726	-3.705	-3.682	-3.660	-3.638	-3.615	-3.592	-3.570	-3.548	-3.526	-3.504	-3.482	-3.461	-3.442	-3.421	-3.402	-3.385	-3.366	-3.350	-3.335	-3.321	-3.308	-3.296	-3.286	-3.276	-3.269	-3.262	-3.258	-3.255	-3.252	-3.252	-3.255	-3.259	-3.262	-3.269	-3.278	-3.288	-3.298	-3.310	-3.324	-3.340	-3.356	-3.372	-3.392	-3.411	-3.431	-3.455	-3.476	-3.501	-3.524	-3.549	-3.575	-3.600	-3.626	-3.651	-3.679	-3.704	-3.730	-3.755	-3.780	-3.805	-3.829	-3.852	-3.876	-3.898	-3.919	-3.940	-3.959	-3.976	-3.994	-4.010	-4.025	-4.039	-4.051	-4.061	-4.072	-4.080	-4.088	-4.094	-4.099	-4.102	-4.104	-4.105	-4.104	-4.102	-4.100	-4.098	-4.093	-4.088	-4.080	-4.072	-4.066	-4.058	-4.046	-4.039	-4.028	-4.018	-4.006	-3.995	-3.985	-3.974	-3.962	-3.952	-3.941	-3.931	-3.921	-3.912	-3.905	-3.896	-3.890	-3.882	-3.878	-3.872	-3.869	-3.865	-3.862	-3.862	-3.862	-3.864	-3.865	-3.868	-3.871	-3.878	-3.882	-3.890	-3.898	-3.906	-3.915	-3.925	-3.936	-3.949	-3.960	-3.972	-3.985	-3.999	-4.011	-4.026	-4.039	-4.052	-4.064	-4.077	-4.090	-4.101	-4.112	-4.122	-4.132	-4.141	-4.150	-4.156	-4.161	-4.165	-4.169	-4.170	-4.170	-4.168	-4.164	-4.158	-4.151	-4.142	-4.132	-4.119	-4.104	-4.086	-4.069	-4.048	-4.026	-4.001	-3.975	-3.948	-3.918	-3.885	-3.852	-3.819	-3.782	-3.745	-3.706	-3.668	-3.628	-3.586	-3.542	-3.501	-3.458	-3.415	-3.371	-3.329	-3.286	-3.244	-3.201	-3.160	-3.119	-3.080	-3.042	-3.004	-2.969	-2.934	-2.902	-2.871	-2.842	-2.816	-2.791	-2.768	-2.748	-2.730	-2.715	-2.701	-2.691	-2.682	-2.676	-2.674	-2.672	-2.675	-2.679	-2.686	-2.695	-2.706	-2.720	-2.736	-2.754	-2.774	-2.795	-2.819	-2.844	-2.869	-2.896	-2.925	-2.956	-2.985	-3.018	-3.048	-3.080	-3.112	-3.144	-3.176	-3.209	-3.240	-3.270	-3.299	-3.328	-3.355	-3.382	-3.409	-3.432	-3.455	-3.475	-3.496	-3.512	-3.528	-3.540	-3.552	-3.561	-3.569	-3.574	-3.578	-3.579	-3.578	-3.574	-3.569	-3.560	-3.551	-3.540	-3.526	-3.511	-3.494	-3.475	-3.455	-3.432	-3.409	-3.384	-3.358	-3.330	-3.302	-3.274	-3.244	-3.214	-3.182	-3.151	-3.119	-3.088	-3.056	-3.025	-2.992	-2.962	-2.931	-2.901	-2.870	-2.841	-2.812	-2.784	-2.758	-2.731	-2.706	-2.681	-2.658	-2.636	-2.616	-2.595	-2.576	-2.559	-2.541	-2.526	-2.512	-2.499	-2.486	-2.475	-2.465	-2.458	-2.449	-2.442	-2.438	-2.432	-2.429	-2.426	-2.425	-2.422	-2.422	-2.424	-2.424	-2.425	-2.428	-2.430	-2.434	-2.436	-2.439	-2.444	-2.448	-2.452	-2.456	-2.461	-2.466	-2.471	-2.478	-2.481	-2.488	-2.491	-2.496	-2.501	-2.505	-2.510	-2.514	-2.518	-2.521	-2.524	-2.526	-2.529	-2.530	-2.534	-2.535	-2.535	-2.536	-2.538	-2.536	-2.535	-2.534	-2.532	-2.530	-2.528	-2.522	-2.519	-2.515	-2.509	-2.502	-2.495	-2.488	-2.479	-2.470	-2.460	-2.450	-2.438	-2.426	-2.414	-2.400	-2.386	-2.371	-2.354	-2.339	-2.321	-2.302	-2.285	-2.265	-2.245	-2.225	-2.202	-2.181	-2.159	-2.136	-2.112	-2.088	-2.064	-2.039	-2.014	-1.989	-1.962	-1.936	-1.909	-1.882	-1.856	-1.830	-1.804	-1.778	-1.750	-1.725	-1.699	-1.672	-1.649	-1.624	-1.599	-1.575	-1.552	-1.530	-1.508	-1.486	-1.465	-1.445	-1.428	-1.410	-1.394	-1.378	-1.362	-1.349	-1.336	-1.325	-1.316	-1.308	-1.300	-1.295	-1.290	-1.288	-1.286	-1.288	-1.289	-1.294	-1.298	-1.305	-1.315	-1.325	-1.338	-1.350	-1.366	-1.382	-1.401	-1.422	-1.445	-1.469	-1.494	-1.522	-1.551	-1.581	-1.612	-1.646	-1.680	-1.716	-1.754	-1.794	-1.832	-1.874	-1.916	-1.959	-2.004	-2.047	-2.094	-2.140	-2.188	-2.235	-2.284	-2.331	-2.381	-2.430	-2.479	-2.528	-2.576	-2.625	-2.674	-2.721	-2.769	-2.815	-2.862	-2.908	-2.952	-2.998	-3.040	-3.082	-3.122	-3.164	-3.201	-3.240	-3.275	-3.309	-3.341	-3.372	-3.401	-3.430	-3.455	-3.480	-3.501	-3.522	-3.541	-3.559	-3.572	-3.585	-3.598	-3.606	-3.615	-3.620	-3.625	-3.629	-3.630	-3.630	-3.628	-3.625	-3.620	-3.614	-3.608	-3.600	-3.590	-3.580	-3.569	-3.556	-3.544	-3.531	-3.519	-3.504	-3.490	-3.476	-3.462	-3.449	-3.434	-3.420	-3.406	-3.395	-3.381	-3.371	-3.361	-3.350	-3.342	-3.335	-3.329	-3.321	-3.318	-3.314	-3.314	-3.312	-3.312	-3.314	-3.318	-3.322	-3.329	-3.336	-3.345	-3.355	-3.366	-3.380	-3.394	-3.409	-3.425	-3.441	-3.460	-3.479	-3.498	-3.519	-3.540	-3.561	-3.585	-3.606	-3.629	-3.651	-3.676	-3.699	-3.721	-3.745	-3.768	-3.789	-3.811	-3.832	-3.854	-3.874	-3.894	-3.911	-3.930	-3.948	-3.962	-3.978	-3.991	-4.004	-4.016	-4.026	-4.035	-4.044	-4.051	-4.056	-4.061	-4.064	-4.066	-4.068	-4.068	-4.068	-4.066	-4.062	-4.060	-4.055	-4.050	-4.044	-4.037	-4.031	-4.022	-4.015	-4.006	-3.999	-3.990	-3.981	-3.971	-3.964	-3.954	-3.946	-3.939	-3.931	-3.924	-3.916	-3.910	-3.904	-3.899	-3.895	-3.890	-3.886	-3.884	-3.882	-3.881	-3.881	-3.881	-3.882	-3.885	-3.888	-3.891	-3.896	-3.901	-3.908	-3.914	-3.921	-3.930	-3.938	-3.948	-3.958	-3.968	-3.978	-3.989	-4.000	-4.011	-4.021	-4.032	-4.044	-4.056	-4.066	-4.077	-4.089	-4.099	-4.109	-4.118	-4.129	-4.136	-4.145	-4.151	-4.159	-4.165	-4.170	-4.174	-4.179	-4.181	-4.184	-4.185	-4.185	-4.184	-4.182	-4.180	-4.176	-4.171	-4.166	-4.160	-4.152	-4.145	-4.135	-4.124	-4.112	-4.101	-4.088	-4.072	-4.058	-4.041	-4.025	-4.006	-3.988	-3.969	-3.948	-3.926	-3.904	-3.882	-3.860	-3.836	-3.812	-3.788	-3.761	-3.736	-3.711	-3.684	-3.658	-3.630	-3.604	-3.576	-3.550	-3.522	-3.495	-3.468	-3.441	-3.415	-3.389	-3.364	-3.338	-3.314	-3.289	-3.265	-3.242	-3.220	-3.198	-3.178	-3.158	-3.139	-3.120	-3.104	-3.088	-3.074	-3.061	-3.048	-3.038	-3.028	-3.019	-3.011	-3.006	-3.001	-2.998	-2.995	-2.995	-2.994	-2.995	-2.996	-2.999	-3.004	-3.008	-3.012	-3.019	-3.026	-3.034	-3.042	-3.051	-3.060	-3.069	-3.079	-3.088	-3.098	-3.106	-3.116	-3.125	-3.134	-3.142	-3.149	-3.156	-3.164	-3.168	-3.172	-3.176	-3.179	-3.180	-3.180	-3.179	-3.175	-3.171	-3.166	-3.159	-3.150	-3.140	-3.129	-3.114	-3.099	-3.081	-3.062	-3.042	-3.020	-2.996	-2.971	-2.944	-2.916	-2.886	-2.855	-2.822	-2.789	-2.754	-2.718	-2.680	-2.641	-2.602	-2.561	-2.521	-2.480	-2.438	-2.396	-2.354	-2.311	-2.268	-2.225	-2.182	-2.139	-2.096	-2.055	-2.014	-1.972	-1.931	-1.892	-1.854	-1.816	-1.780	-1.744	-1.710	-1.676	-1.645	-1.615	-1.586	-1.559	-1.534	-1.510	-1.488	-1.466	-1.449	-1.432	-1.416	-1.404	-1.392	-1.384	-1.376	-1.371	-1.368	-1.365	-1.365	-1.368	-1.371	-1.376	-1.385	-1.394	-1.405	-1.416	-1.430	-1.445	-1.461	-1.480	-1.499	-1.519	-1.540	-1.562	-1.585	-1.610	-1.634	-1.660	-1.685	-1.712	-1.739	-1.765	-1.792	-1.819	-1.846	-1.871	-1.898	-1.924	-1.948	-1.972	-1.996	-2.019	-2.039	-2.059	-2.080	-2.096	-2.114	-2.129	-2.144	-2.155	-2.166	-2.176	-2.184	-2.191	-2.195	-2.198	-2.199	-2.198	-2.194	-2.190	-2.184	-2.176	-2.165	-2.154	-2.141	-2.125	-2.109	-2.090	-2.070	-2.049	-2.026	-2.001	-1.975	-1.948	-1.919	-1.890	-1.859	-1.828	-1.794	-1.760	-1.726	-1.692	-1.655	-1.620	-1.582	-1.546	-1.509	-1.470	-1.434	-1.395	-1.359	-1.321	-1.284	-1.246	-1.209	-1.174	-1.138	-1.102	-1.069	-1.035	-1.002	-0.971	-0.941	-0.911	-0.884	-0.858	-0.832	-0.809	-0.786	-0.766	-0.748	-0.730	-0.714	-0.700	-0.688	-0.679	-0.670	-0.664	-0.660	-0.658	-0.658	-0.660	-0.664	-0.670	-0.679	-0.690	-0.702	-0.718	-0.734	-0.752	-0.772	-0.795	-0.819	-0.845	-0.874	-0.902	-0.935	-0.966	-1.001	-1.038	-1.072	-1.111	-1.150	-1.189	-1.230	-1.271	-1.312	-1.355	-1.396	-1.439	-1.481	-1.522	-1.565	-1.606	-1.648	-1.689	-1.729	-1.769	-1.808	-1.846	-1.884	-1.919	-1.954	-1.988	-2.020	-2.050	-2.080	-2.109	-2.135	-2.160	-2.184	-2.205	-2.228	-2.246	-2.265	-2.281	-2.296	-2.311	-2.324	-2.335	-2.345	-2.355	-2.364	-2.371	-2.380	-2.386	-2.391	-2.398	-2.404	-2.408	-2.412	-2.416	-2.422	-2.428	-2.431	-2.436	-2.442	-2.450	-2.456	-2.464	-2.472	-2.482	-2.491	-2.502	-2.516	-2.529	-2.542	-2.559	-2.574	-2.591	-2.611	-2.630	-2.651	-2.674	-2.696	-2.720	-2.745	-2.771	-2.798	-2.825	-2.854	-2.882	-2.914	-2.942	-2.975	-3.005	-3.036	-3.068	-3.100	-3.131	-3.164	-3.195	-3.226	-3.258	-3.289	-3.319	-3.348	-3.376	-3.405	-3.432	-3.460	-3.486	-3.511	-3.535	-3.558	-3.579	-3.600	-3.619	-3.636	-3.652	-3.668	-3.681	-3.692	-3.704	-3.714	-3.722	-3.728	-3.734	-3.738	-3.740	-3.741	-3.741	-3.740	-3.738	-3.734	-3.729	-3.722	-3.714	-3.706	-3.696	-3.686	-3.674	-3.662	-3.650	-3.636	-3.621	-3.606	-3.591	-3.578	-3.561	-3.545	-3.529	-3.512	-3.496	-3.481	-3.465	-3.450	-3.435	-3.421	-3.408	-3.396	-3.384	-3.374	-3.365	-3.356	-3.350	-3.346	-3.341	-3.339	-3.340	-3.340	-3.345	-3.350	-3.358	-3.366	-3.378	-3.392	-3.408	-3.426	-3.448	-3.471	-3.498	-3.526	-3.556	-3.591	-3.626	-3.665	-3.705	-3.749	-3.795	-3.842	-3.892	-3.945	-3.999	-4.056	-4.115	-4.174	-4.235	-4.299	-4.364	-4.430	-4.496	-4.565	-4.634	-4.704	-4.774	-4.844	-4.915	-4.985	-5.056	-5.126	-5.196	-5.264	-5.331	-5.399	-5.464	-5.529	-5.590	-5.650	-5.710	-5.766	-5.820	-5.872	-5.921	-5.969	-6.014	-6.055	-6.094	-6.129	-6.162	-6.191	-6.219	-6.241	-6.262	-6.280	-6.295	-6.306	-6.314	-6.319	-6.321	-6.321	-6.318	-6.312	-6.302	-6.292	-6.279	-6.264	-6.246	-6.225	-6.205	-6.181	-6.156	-6.129	-6.101	-6.071	-6.040	-6.009	-5.978	-5.945	-5.911	-5.879	-5.844	-5.811	-5.778	-5.744	-5.711	-5.679	-5.648	-5.616	-5.585	-5.555	-5.525	-5.496	-5.469	-5.442	-5.416	-5.392	-5.368	-5.345	-5.325	-5.304	-5.285	-5.266	-5.251	-5.234	-5.220	-5.206	-5.194	-5.184	-5.172	-5.164	-5.156	-5.149	-5.142	-5.136	-5.131	-5.128	-5.125	-5.121	-5.120	-5.119	-5.119	-5.120	-5.120	-5.122	-5.125	-5.128	-5.130	-5.135	-5.138	-5.142	-5.149	-5.152	-5.160	-5.165	-5.172	-5.180	-5.186	-5.194	-5.201	-5.210	-5.219	-5.226	-5.236	-5.246	-5.255	-5.265	-5.274	-5.284	-5.294	-5.302	-5.312	-5.322	-5.331	-5.341	-5.351	-5.360	-5.369	-5.378	-5.385	-5.394	-5.401	-5.409	-5.415	-5.420	-5.425	-5.430	-5.434	-5.438	-5.440	-5.441	-5.441	-5.441	-5.441	-5.438	-5.435	-5.431	-5.425	-5.420	-5.412	-5.406	-5.396	-5.386	-5.376	-5.364	-5.351	-5.338	-5.324	-5.308	-5.292	-5.276	-5.260	-5.244	-5.225	-5.208	-5.191	-5.174	-5.155	-5.138	-5.120	-5.104	-5.088	-5.071	-5.055	-5.040	-5.025	-5.012	-4.999	-4.986	-4.976	-4.966	-4.958	-4.949	-4.942	-4.938	-4.932	-4.929	-4.928	-4.926	-4.925	-4.926	-4.928	-4.931	-4.934	-4.938	-4.944	-4.949	-4.955	-4.962	-4.969	-4.976	-4.982	-4.991	-4.998	-5.004	-5.010	-5.016	-5.021	-5.026	-5.030	-5.032	-5.034	-5.035	-5.032	-5.029	-5.025	-5.018	-5.010	-4.999	-4.986	-4.971	-4.955	-4.935	-4.914	-4.889	-4.861	-4.831	-4.800	-4.765	-4.729	-4.688	-4.646	-4.600	-4.554	-4.504	-4.452	-4.399	-4.341	-4.284	-4.222	-4.160	-4.096	-4.031	-3.964	-3.895	-3.825	-3.754	-3.681	-3.609	-3.535	-3.461	-3.386	-3.311	-3.236	-3.160	-3.086	-3.012	-2.938	-2.864	-2.791	-2.720	-2.649	-2.580	-2.511	-2.444	-2.380	-2.316	-2.252	-2.194	-2.135	-2.080	-2.025	-1.974	-1.924	-1.878	-1.832	-1.790	-1.750	-1.712	-1.678	-1.645	-1.615	-1.588	-1.564	-1.541	-1.521	-1.504	-1.489	-1.476	-1.466	-1.459	-1.454	-1.451	-1.450	-1.451	-1.456	-1.462	-1.470	-1.480	-1.491	-1.506	-1.522	-1.540	-1.559	-1.580	-1.602	-1.626	-1.650	-1.678	-1.705	-1.734	-1.764	-1.794	-1.825	-1.856	-1.890	-1.922	-1.958	-1.992	-2.027	-2.062	-2.098	-2.132	-2.169	-2.205	-2.240	-2.276	-2.311	-2.348	-2.381	-2.416	-2.450	-2.482	-2.516	-2.548	-2.579	-2.609	-2.639	-2.668	-2.694	-2.721	-2.748	-2.770	-2.792	-2.815	-2.835	-2.854	-2.872	-2.890	-2.905	-2.919	-2.932	-2.942	-2.954	-2.962	-2.970	-2.976	-2.981	-2.985	-2.988	-2.990	-2.990	-2.989	-2.988	-2.984	-2.981	-2.976	-2.970	-2.964	-2.958	-2.951	-2.942	-2.935	-2.926	-2.919	-2.910	-2.901	-2.892	-2.885	-2.878	-2.870	-2.864	-2.858	-2.851	-2.846	-2.844	-2.840	-2.839	-2.839	-2.839	-2.841	-2.845	-2.849	-2.856	-2.864	-2.874	-2.884	-2.895	-2.911	-2.925	-2.942	-2.961	-2.982	-3.005	-3.028	-3.052	-3.079	-3.108	-3.136	-3.165	-3.196	-3.229	-3.261	-3.295	-3.329	-3.362	-3.398	-3.434	-3.469	-3.505	-3.540	-3.575	-3.610	-3.645	-3.679	-3.712	-3.745	-3.779	-3.809	-3.840	-3.869	-3.898	-3.925	-3.949	-3.974	-3.996	-4.018	-4.037	-4.055	-4.071	-4.086	-4.100	-4.111	-4.121	-4.130	-4.138	-4.141	-4.146	-4.148	-4.150	-4.149	-4.148	-4.145	-4.141	-4.136	-4.130	-4.122	-4.115	-4.105	-4.096	-4.088	-4.077	-4.065	-4.055	-4.043	-4.031	-4.020	-4.008	-3.995	-3.982	-3.971	-3.960	-3.948	-3.936	-3.925	-3.914	-3.904	-3.894	-3.882	-3.875	-3.865	-3.856	-3.848	-3.840	-3.834	-3.826	-3.819	-3.814	-3.809	-3.802	-3.798	-3.792	-3.789	-3.784	-3.781	-3.778	-3.774	-3.770	-3.769	-3.766	-3.764	-3.761	-3.760	-3.758	-3.758	-3.755	-3.754	-3.754	-3.752	-3.754	-3.754	-3.754	-3.754	-3.754	-3.755	-3.756	-3.758	-3.760	-3.761	-3.764	-3.766	-3.770	-3.772	-3.776	-3.779	-3.784	-3.789	-3.794	-3.800	-3.805	-3.811	-3.818	-3.824	-3.831	-3.840	-3.846	-3.854	-3.862	-3.870	-3.879	-3.886	-3.895	-3.902	-3.911	-3.921	-3.929	-3.936	-3.944	-3.951	-3.959	-3.965	-3.971	-3.976	-3.981	-3.985	-3.989	-3.991	-3.994	-3.994	-3.995	-3.994	-3.992	-3.991	-3.989	-3.985	-3.980	-3.975	-3.969	-3.962	-3.954	-3.945	-3.935	-3.925	-3.914	-3.901	-3.889	-3.874	-3.860	-3.845	-3.829	-3.812	-3.796	-3.780	-3.761	-3.744	-3.726	-3.708	-3.691	-3.672	-3.655	-3.636	-3.619	-3.601	-3.585	-3.568	-3.551	-3.535	-3.519	-3.505	-3.490	-3.478	-3.465	-3.452	-3.442	-3.430	-3.420	-3.412	-3.405	-3.398	-3.391	-3.386	-3.381	-3.378	-3.375	-3.374	-3.372	-3.374	-3.375	-3.378	-3.380	-3.385	-3.389	-3.394	-3.401	-3.409	-3.416	-3.425	-3.434	-3.444	-3.454	-3.464	-3.475	-3.485	-3.498	-3.509	-3.521	-3.532	-3.544	-3.555	-3.565	-3.576	-3.586	-3.598	-3.605	-3.615	-3.624	-3.631	-3.639	-3.644	-3.650	-3.654	-3.658	-3.659	-3.661	-3.661	-3.660	-3.658	-3.654	-3.648	-3.642	-3.634	-3.625	-3.614	-3.601	-3.588	-3.574	-3.556	-3.539	-3.520	-3.500	-3.478	-3.454	-3.430	-3.404	-3.379	-3.350	-3.321	-3.292	-3.262	-3.231	-3.201	-3.169	-3.136	-3.104	-3.070	-3.038	-3.005	-2.971	-2.940	-2.908	-2.878	-2.846	-2.818	-2.788	-2.761	-2.735	-2.710	-2.686	-2.665	-2.645	-2.628	-2.610	-2.596	-2.585	-2.574	-2.566	-2.560	-2.556	-2.556	-2.556	-2.559	-2.565	-2.572	-2.582	-2.595	-2.609	-2.625	-2.645	-2.665	-2.690	-2.715	-2.742	-2.771	-2.802	-2.836	-2.871	-2.908	-2.944	-2.984	-3.024	-3.065	-3.108	-3.150	-3.192	-3.238	-3.281	-3.325	-3.370	-3.415	-3.459	-3.502	-3.546	-3.589	-3.631	-3.672	-3.714	-3.754	-3.792	-3.830	-3.866	-3.901	-3.935	-3.968	-3.999	-4.029	-4.055	-4.082	-4.106	-4.130	-4.150	-4.171	-4.189	-4.204	-4.219	-4.231	-4.244	-4.254	-4.261	-4.268	-4.274	-4.276	-4.280	-4.280	-4.281	-4.280	-4.279	-4.275	-4.270	-4.266	-4.261	-4.255	-4.248	-4.241	-4.234	-4.226	-4.218	-4.209	-4.201	-4.192	-4.184	-4.176	-4.169	-4.160	-4.154	-4.146	-4.140	-4.134	-4.129	-4.124	-4.121	-4.118	-4.115	-4.114	-4.112	-4.114	-4.115	-4.116	-4.120	-4.122	-4.128	-4.132	-4.139	-4.146	-4.155	-4.162	-4.172	-4.184	-4.194	-4.206	-4.218	-4.232	-4.245	-4.260	-4.275	-4.290	-4.306	-4.322	-4.339	-4.356	-4.374	-4.390	-4.408	-4.425	-4.442	-4.460	-4.476	-4.494	-4.510	-4.526	-4.542	-4.558	-4.572	-4.588	-4.602	-4.615	-4.628	-4.640	-4.650	-4.661	-4.671	-4.680	-4.688	-4.696	-4.701	-4.708	-4.712	-4.716	-4.721	-4.724	-4.725	-4.726	-4.726	-4.725	-4.725	-4.724	-4.720	-4.718	-4.712	-4.709	-4.704	-4.699	-4.691	-4.685	-4.678	-4.670	-4.661	-4.654	-4.645	-4.638	-4.629	-4.619	-4.610	-4.601	-4.592	-4.584	-4.575	-4.565	-4.556	-4.549	-4.539	-4.530	-4.522	-4.515	-4.506	-4.499	-4.491	-4.484	-4.478	-4.470	-4.464	-4.458	-4.451	-4.446	-4.441	-4.436	-4.431	-4.426	-4.422	-4.419	-4.415	-4.412	-4.409	-4.406	-4.404	-4.400	-4.399	-4.396	-4.395	-4.394	-4.392	-4.392	-4.392	-4.391	-4.391	-4.392	-4.392	-4.392	-4.395	-4.398	-4.399	-4.400	-4.402	-4.405	-4.408	-4.411	-4.414	-4.418	-4.420	-4.425	-4.429	-4.432	-4.436	-4.441	-4.446	-4.451	-4.455	-4.460	-4.465	-4.471	-4.476	-4.481	-4.486	-4.491	-4.496	-4.501	-4.505	-4.510	-4.514	-4.518	-4.520	-4.524	-4.526	-4.528	-4.529	-4.528	-4.529	-4.526	-4.525	-4.521	-4.518	-4.512	-4.508	-4.501	-4.494	-4.485	-4.476	-4.464	-4.452	-4.440	-4.426	-4.411	-4.395	-4.378	-4.360	-4.340	-4.319	-4.299	-4.275	-4.252	-4.228	-4.202	-4.176	-4.149	-4.121	-4.093	-4.064	-4.034	-4.005	-3.974	-3.944	-3.912	-3.882	-3.851	-3.821	-3.791	-3.761	-3.732	-3.704	-3.676	-3.648	-3.621	-3.596	-3.572	-3.550	-3.529	-3.508	-3.488	-3.471	-3.455	-3.441	-3.429	-3.419	-3.410	-3.401	-3.398	-3.394	-3.392	-3.394	-3.395	-3.400	-3.405	-3.414	-3.422	-3.435	-3.448	-3.462	-3.479	-3.496	-3.516	-3.536	-3.559	-3.581	-3.605	-3.630	-3.655	-3.681	-3.709	-3.735	-3.762	-3.790	-3.818	-3.844	-3.871	-3.896	-3.922	-3.946	-3.971	-3.994	-4.016	-4.035	-4.055	-4.072	-4.089	-4.102	-4.116	-4.126	-4.136	-4.142	-4.148	-4.150	-4.150	-4.149	-4.145	-4.139	-4.130	-4.121	-4.108	-4.094	-4.077	-4.060	-4.039	-4.016	-3.991	-3.966	-3.939	-3.908	-3.878	-3.844	-3.810	-3.774	-3.738	-3.700	-3.661	-3.622	-3.582	-3.541	-3.500	-3.458	-3.416	-3.375	-3.334	-3.292	-3.251	-3.211	-3.171	-3.132	-3.094	-3.058	-3.021	-2.986	-2.952	-2.920	-2.890	-2.860	-2.832	-2.806	-2.782	-2.759	-2.738	-2.719	-2.701	-2.686	-2.672	-2.661	-2.650	-2.644	-2.638	-2.632	-2.631	-2.631	-2.632	-2.636	-2.642	-2.649	-2.658	-2.668	-2.681	-2.695	-2.710	-2.728	-2.745	-2.765	-2.786	-2.809	-2.831	-2.855	-2.880	-2.906	-2.932	-2.960	-2.988	-3.014	-3.042	-3.071	-3.100	-3.129	-3.158	-3.186	-3.215	-3.242	-3.271	-3.298	-3.325	-3.351	-3.378	-3.402	-3.428	-3.450	-3.474	-3.495	-3.515	-3.535	-3.554	-3.570	-3.586	-3.600	-3.614	-3.626	-3.638	-3.648	-3.656	-3.664	-3.669	-3.674	-3.676	-3.679	-3.679	-3.679	-3.678	-3.675	-3.671	-3.666	-3.660	-3.655	-3.646	-3.639	-3.630	-3.620	-3.610	-3.600	-3.588	-3.576	-3.565	-3.552	-3.540	-3.528	-3.515	-3.502	-3.490	-3.478	-3.468	-3.455	-3.445	-3.435	-3.425	-3.418	-3.409	-3.400	-3.395	-3.389	-3.384	-3.381	-3.378	-3.376	-3.375	-3.376	-3.378	-3.380	-3.384	-3.389	-3.394	-3.400	-3.409	-3.418	-3.426	-3.438	-3.449	-3.461	-3.475	-3.488	-3.502	-3.516	-3.532	-3.548	-3.564	-3.580	-3.596	-3.612	-3.628	-3.642	-3.658	-3.672	-3.686	-3.700	-3.712	-3.724	-3.736	-3.746	-3.754	-3.761	-3.768	-3.772	-3.776	-3.778	-3.778	-3.776	-3.774	-3.768	-3.760	-3.751	-3.741	-3.729	-3.714	-3.698	-3.679	-3.658	-3.635	-3.611	-3.585	-3.556	-3.526	-3.495	-3.461	-3.426	-3.391	-3.352	-3.314	-3.274	-3.232	-3.189	-3.145	-3.100	-3.055	-3.010	-2.964	-2.918	-2.871	-2.825	-2.779	-2.732	-2.686	-2.642	-2.598	-2.552	-2.510	-2.468	-2.426	-2.386	-2.349	-2.310	-2.274	-2.240	-2.206	-2.176	-2.146	-2.120	-2.094	-2.070	-2.049	-2.029	-2.011	-1.995	-1.982	-1.970	-1.961	-1.954	-1.948	-1.945	-1.944	-1.945	-1.948	-1.951	-1.959	-1.966	-1.975	-1.988	-2.000	-2.016	-2.031	-2.050	-2.068	-2.089	-2.110	-2.132	-2.156	-2.181	-2.208	-2.234	-2.261	-2.290	-2.318	-2.348	-2.378	-2.408	-2.438	-2.469	-2.500	-2.531	-2.562	-2.594	-2.625	-2.655	-2.686	-2.718	-2.749	-2.778	-2.808	-2.838	-2.865	-2.894	-2.922	-2.949	-2.975	-3.000	-3.026	-3.051	-3.075	-3.098	-3.120	-3.141	-3.161	-3.181	-3.200	-3.218	-3.234	-3.250	-3.265	-3.279	-3.291	-3.304	-3.315	-3.325	-3.335	-3.344	-3.351	-3.358	-3.364	-3.369	-3.374	-3.378	-3.380	-3.382	-3.385	-3.386	-3.388	-3.388	-3.390	-3.390	-3.389	-3.390	-3.390	-3.390	-3.390	-3.390	-3.391	-3.391	-3.392	-3.395	-3.396	-3.400	-3.402	-3.408	-3.412	-3.418	-3.425	-3.431	-3.440	-3.450	-3.459	-3.470	-3.482	-3.496	-3.510	-3.525	-3.541	-3.559	-3.576	-3.596	-3.616	-3.636	-3.659	-3.680	-3.702	-3.726	-3.750	-3.775	-3.800	-3.825	-3.850	-3.875	-3.901	-3.928	-3.954	-3.980	-4.004	100.000	5.000	2.000	1.000	3.000	0.000	0.000	0.000	0.000	0.000	0.000	0.000	0.000	0.000	0.000	0.000	0.000	0.000	-3.562	-3.588	-3.612	-3.636	-3.662	-3.686	-3.711	-3.735	-3.759	-3.782	-3.805	-3.828	-3.849	-3.869	-3.889	-3.908	-3.924	-3.940	-3.954	-3.966	-3.979	-3.988	-3.996	-4.001	-4.006	-4.009	-4.009	-4.008	-4.004	-3.999	-3.991	-3.982	-3.971	-3.959	-3.944	-3.929	-3.910	-3.890	-3.869	-3.845	-3.821	-3.795	-3.769	-3.740	-3.710	-3.679	-3.649	-3.618	-3.584	-3.551	-3.519	-3.485	-3.452	-3.419	-3.386	-3.354	-3.321	-3.291	-3.261	-3.232	-3.205	-3.178	-3.152	-3.130	-3.108	-3.088	-3.069	-3.052	-3.039	-3.025	-3.015	-3.006	-3.000	-2.996	-2.995	-2.998	-3.001	-3.008	-3.016	-3.028	-3.041	-3.058	-3.076	-3.098	-3.121	-3.146	-3.175	-3.205	-3.236	-3.271	-3.306	-3.344	-3.382	-3.424	-3.466	-3.509	-3.552	-3.598	-3.644	-3.690	-3.738	-3.784	-3.831	-3.879	-3.926	-3.975	-4.021	-4.069	-4.116	-4.161	-4.206	-4.250	-4.292	-4.335	-4.375	-4.414	-4.452	-4.489	-4.522	-4.556	-4.588	-4.618	-4.645	-4.671	-4.695	-4.718	-4.739	-4.758	-4.774	-4.790	-4.802	-4.815	-4.824	-4.832	-4.839	-4.842	-4.846	-4.849	-4.849	-4.849	-4.845	-4.841	-4.838	-4.831	-4.824	-4.818	-4.809	-4.800	-4.790	-4.781	-4.771	-4.760	-4.750	-4.739	-4.728	-4.718	-4.706	-4.696	-4.686	-4.675	-4.665	-4.656	-4.648	-4.640	-4.634	-4.628	-4.621	-4.616	-4.612	-4.608	-4.605	-4.602	-4.602	-4.601	-4.602	-4.604	-4.606	-4.610	-4.612	-4.618	-4.624	-4.629	-4.638	-4.645	-4.654	-4.664	-4.672	-4.684	-4.694	-4.706	-4.718	-4.730	-4.742	-4.756	-4.769	-4.782	-4.796	-4.811	-4.826	-4.840	-4.854	-4.869	-4.884	-4.898	-4.912	-4.926	-4.940	-4.954	-4.968	-4.981	-4.995	-5.008	-5.020	-5.032	-5.045	-5.058	-5.069	-5.079	-5.090	-5.100	-5.110	-5.120	-5.129	-5.136	-5.144	-5.152	-5.159	-5.165	-5.171	-5.176	-5.181	-5.185	-5.189	-5.192	-5.195	-5.198	-5.199	-5.200	-5.201	-5.202	-5.202	-5.201	-5.200	-5.200	-5.198	-5.196	-5.194	-5.190	-5.188	-5.182	-5.179	-5.174	-5.170	-5.165	-5.160	-5.154	-5.149	-5.144	-5.136	-5.131	-5.125	-5.119	-5.111	-5.105	-5.100	-5.094	-5.086	-5.080	-5.074	-5.068	-5.061	-5.056	-5.050	-5.044	-5.039	-5.034	-5.029	-5.025	-5.021	-5.018	-5.014	-5.011	-5.009	-5.006	-5.005	-5.004	-5.004	-5.004	-5.004	-5.005	-5.006	-5.008	-5.010	-5.012	-5.015	-5.019	-5.022	-5.026	-5.031	-5.036	-5.041	-5.046	-5.052	-5.058	-5.062	-5.070	-5.076	-5.081	-5.089	-5.094	-5.100	-5.105	-5.111	-5.118	-5.122	-5.126	-5.131	-5.134	-5.139	-5.140	-5.142	-5.144	-5.142	-5.142	-5.140	-5.138	-5.135	-5.130	-5.122	-5.116	-5.108	-5.099	-5.086	-5.075	-5.060	-5.045	-5.028	-5.009	-4.990	-4.969	-4.945	-4.921	-4.895	-4.869	-4.840	-4.810	-4.779	-4.746	-4.712	-4.678	-4.641	-4.604	-4.566	-4.528	-4.488	-4.448	-4.406	-4.365	-4.324	-4.282	-4.241	-4.199	-4.156	-4.116	-4.075	-4.035	-3.995	-3.958	-3.920	-3.884	-3.849	-3.816	-3.784	-3.754	-3.726	-3.699	-3.675	-3.652	-3.632	-3.614	-3.599	-3.585	-3.575	-3.568	-3.560	-3.559	-3.558	-3.559	-3.562	-3.571	-3.580	-3.591	-3.606	-3.622	-3.641	-3.661	-3.685	-3.710	-3.735	-3.765	-3.794	-3.825	-3.858	-3.891	-3.926	-3.960	-3.996	-4.032	-4.070	-4.106	-4.142	-4.179	-4.214	-4.250	-4.284	-4.319	-4.350	-4.381	-4.411	-4.440	-4.468	-4.491	-4.515	-4.535	-4.555	-4.570	-4.585	-4.598	-4.606	-4.614	-4.619	-4.619	-4.619	-4.615	-4.610	-4.601	-4.590	-4.576	-4.560	-4.541	-4.520	-4.496	-4.471	-4.444	-4.414	-4.381	-4.348	-4.312	-4.275	-4.235	-4.195	-4.154	-4.110	-4.066	-4.021	-3.975	-3.929	-3.882	-3.835	-3.788	-3.740	-3.692	-3.645	-3.598	-3.550	-3.505	-3.458	-3.412	-3.368	-3.325	-3.281	-3.239	-3.199	-3.159	-3.121	-3.085	-3.050	-3.016	-2.985	-2.954	-2.925	-2.899	-2.871	-2.849	-2.826	-2.805	-2.786	-2.769	-2.754	-2.740	-2.729	-2.719	-2.710	-2.704	-2.699	-2.695	-2.694	-2.694	-2.694	-2.698	-2.701	-2.708	-2.714	-2.721	-2.731	-2.742	-2.755	-2.769	-2.782	-2.798	-2.814	-2.831	-2.850	-2.869	-2.889	-2.908	-2.929	-2.950	-2.971	-2.994	-3.016	-3.039	-3.061	-3.084	-3.106	-3.129	-3.151	-3.172	-3.195	-3.216	-3.238	-3.258	-3.278	-3.296	-3.314	-3.331	-3.348	-3.364	-3.379	-3.391	-3.404	-3.416	-3.428	-3.436	-3.444	-3.451	-3.456	-3.462	-3.465	-3.468	-3.469	-3.469	-3.468	-3.465	-3.461	-3.459	-3.452	-3.448	-3.440	-3.432	-3.424	-3.414	-3.404	-3.394	-3.384	-3.374	-3.361	-3.351	-3.340	-3.329	-3.318	-3.308	-3.298	-3.288	-3.278	-3.270	-3.261	-3.254	-3.248	-3.242	-3.238	-3.234	-3.231	-3.230	-3.229	-3.230	-3.232	-3.236	-3.240	-3.246	-3.252	-3.261	-3.271	-3.282	-3.294	-3.306	-3.320	-3.335	-3.350	-3.366	-3.384	-3.401	-3.419	-3.439	-3.458	-3.476	-3.496	-3.515	-3.534	-3.552	-3.571	-3.590	-3.609	-3.625	-3.641	-3.658	-3.672	-3.685	-3.698	-3.708	-3.719	-3.726	-3.734	-3.739	-3.744	-3.745	-3.748	-3.746	-3.745	-3.740	-3.735	-3.729	-3.719	-3.709	-3.698	-3.684	-3.670	-3.652	-3.636	-3.618	-3.599	-3.578	-3.555	-3.532	-3.509	-3.484	-3.459	-3.432	-3.408	-3.380	-3.354	-3.326	-3.299	-3.271	-3.245	-3.218	-3.192	-3.166	-3.141	-3.115	-3.091	-3.068	-3.045	-3.022	-3.001	-2.980	-2.960	-2.941	-2.922	-2.906	-2.890	-2.875	-2.860	-2.848	-2.836	-2.825	-2.815	-2.806	-2.799	-2.791	-2.785	-2.779	-2.775	-2.771	-2.769	-2.768	-2.766	-2.766	-2.768	-2.769	-2.771	-2.774	-2.778	-2.781	-2.786	-2.791	-2.798	-2.804	-2.812	-2.820	-2.829	-2.839	-2.849	-2.859	-2.871	-2.882	-2.896	-2.909	-2.922	-2.939	-2.954	-2.970	-2.988	-3.004	-3.021	-3.040	-3.059	-3.079	-3.098	-3.119	-3.140	-3.161	-3.182	-3.206	-3.229	-3.251	-3.275	-3.300	-3.322	-3.348	-3.371	-3.398	-3.421	-3.448	-3.471	-3.496	-3.521	-3.545	-3.570	-3.592	-3.616	-3.639	-3.661	-3.682	-3.702	-3.724	-3.744	-3.762	-3.780	-3.798	-3.815	-3.830	-3.845	-3.860	-3.872	-3.885	-3.896	-3.908	-3.918	-3.928	-3.935	-3.945	-3.951	-3.959	-3.965	-3.971	-3.975	-3.981	-3.985	-3.990	-3.992	-3.998	-4.000	-4.004	-4.008	-4.011	-4.015	-4.018	-4.022	-4.026	-4.030	-4.036	-4.041	-4.046	-4.052	-4.058	-4.065	-4.072	-4.080	-4.088	-4.098	-4.106	-4.115	-4.125	-4.135	-4.146	-4.158	-4.169	-4.181	-4.192	-4.204	-4.215	-4.228	-4.239	-4.250	-4.262	-4.272	-4.285	-4.295	-4.306	-4.316	-4.326	-4.336	-4.345	-4.355	-4.362	-4.370	-4.376	-4.384	-4.389	-4.394	-4.398	-4.401	-4.404	-4.405	-4.406	-4.406	-4.405	-4.405	-4.402	-4.400	-4.396	-4.391	-4.388	-4.381	-4.374	-4.368	-4.359	-4.351	-4.342	-4.332	-4.322	-4.312	-4.301	-4.290	-4.278	-4.265	-4.252	-4.239	-4.225	-4.211	-4.196	-4.180	-4.164	-4.149	-4.131	-4.114	-4.098	-4.079	-4.060	-4.041	-4.022	-4.003	-3.982	-3.962	-3.941	-3.920	-3.898	-3.876	-3.854	-3.830	-3.806	-3.782	-3.758	-3.732	-3.708	-3.682	-3.658	-3.631	-3.606	-3.580	-3.554	-3.528	-3.501	-3.476	-3.450	-3.426	-3.401	-3.379	-3.355	-3.334	-3.314	-3.292	-3.274	-3.258	-3.241	-3.226	-3.212	-3.202	-3.192	-3.184	-3.179	-3.175	-3.172	-3.174	-3.176	-3.180	-3.189	-3.198	-3.210	-3.224	-3.241	-3.260	-3.281	-3.305	-3.332	-3.361	-3.392	-3.426	-3.461	-3.499	-3.538	-3.580	-3.622	-3.669	-3.715	-3.762	-3.812	-3.861	-3.914	-3.965	-4.018	-4.069	-4.122	-4.174	-4.226	-4.279	-4.330	-4.381	-4.430	-4.479	-4.525	-4.571	-4.615	-4.656	-4.698	-4.736	-4.771	-4.805	-4.835	-4.864	-4.890	-4.912	-4.931	-4.948	-4.961	-4.971	-4.979	-4.984	-4.984	-4.981	-4.976	-4.968	-4.958	-4.942	-4.925	-4.904	-4.881	-4.856	-4.828	-4.796	-4.762	-4.726	-4.688	-4.646	-4.605	-4.561	-4.515	-4.468	-4.419	-4.369	-4.318	-4.265	-4.212	-4.159	-4.106	-4.052	-3.998	-3.944	-3.889	-3.834	-3.781	-3.728	-3.675	-3.624	-3.571	-3.522	-3.472	-3.424	-3.378	-3.331	-3.288	-3.245	-3.202	-3.162	-3.124	-3.088	-3.052	-3.019	-2.986	-2.956	-2.928	-2.902	-2.878	-2.854	-2.832	-2.814	-2.795	-2.780	-2.765	-2.752	-2.742	-2.732	-2.724	-2.718	-2.712	-2.709	-2.708	-2.706	-2.706	-2.708	-2.709	-2.714	-2.716	-2.721	-2.726	-2.734	-2.740	-2.748	-2.755	-2.762	-2.771	-2.779	-2.788	-2.796	-2.804	-2.811	-2.820	-2.826	-2.834	-2.840	-2.846	-2.851	-2.856	-2.860	-2.862	-2.865	-2.866	-2.866	-2.865	-2.862	-2.860	-2.856	-2.850	-2.844	-2.835	-2.826	-2.816	-2.804	-2.791	-2.779	-2.764	-2.748	-2.731	-2.714	-2.695	-2.676	-2.656	-2.636	-2.614	-2.591	-2.570	-2.548	-2.525	-2.502	-2.479	-2.456	-2.434	-2.410	-2.389	-2.366	-2.345	-2.325	-2.305	-2.285	-2.268	-2.250	-2.234	-2.219	-2.205	-2.192	-2.180	-2.171	-2.162	-2.155	-2.150	-2.146	-2.142	-2.141	-2.142	-2.146	-2.149	-2.156	-2.162	-2.174	-2.184	-2.198	-2.211	-2.228	-2.246	-2.264	-2.285	-2.308	-2.330	-2.354	-2.380	-2.406	-2.435	-2.462	-2.492	-2.522	-2.554	-2.586	-2.619	-2.650	-2.682	-2.716	-2.750	-2.782	-2.816	-2.849	-2.881	-2.914	-2.946	-2.978	-3.008	-3.038	-3.066	-3.095	-3.121	-3.146	-3.171	-3.194	-3.215	-3.235	-3.252	-3.269	-3.284	-3.296	-3.308	-3.318	-3.324	-3.329	-3.331	-3.334	-3.331	-3.329	-3.322	-3.316	-3.306	-3.295	-3.280	-3.265	-3.248	-3.228	-3.206	-3.182	-3.159	-3.131	-3.104	-3.074	-3.044	-3.011	-2.978	-2.944	-2.908	-2.872	-2.836	-2.799	-2.760	-2.722	-2.684	-2.645	-2.608	-2.570	-2.532	-2.495	-2.460	-2.424	-2.390	-2.356	-2.325	-2.294	-2.266	-2.239	-2.214	-2.190	-2.169	-2.150	-2.134	-2.119	-2.106	-2.096	-2.089	-2.082	-2.080	-2.080	-2.082	-2.088	-2.095	-2.102	-2.115	-2.130	-2.146	-2.166	-2.188	-2.211	-2.238	-2.264	-2.294	-2.325	-2.358	-2.391	-2.426	-2.464	-2.501	-2.541	-2.580	-2.620	-2.661	-2.702	-2.744	-2.786	-2.828	-2.870	-2.911	-2.951	-2.992	-3.031	-3.070	-3.108	-3.144	-3.180	-3.214	-3.246	-3.278	-3.306	-3.334	-3.359	-3.382	-3.402	-3.422	-3.439	-3.455	-3.468	-3.479	-3.486	-3.492	-3.496	-3.499	-3.499	-3.496	-3.490	-3.482	-3.472	-3.462	-3.449	-3.432	-3.415	-3.396	-3.374	-3.350	-3.325	-3.300	-3.271	-3.242	-3.211	-3.179	-3.146	-3.112	-3.076	-3.041	-3.005	-2.966	-2.930	-2.891	-2.855	-2.816	-2.778	-2.741	-2.702	-2.666	-2.629	-2.592	-2.556	-2.521	-2.488	-2.454	-2.422	-2.392	-2.362	-2.334	-2.306	-2.280	-2.256	-2.234	-2.214	-2.195	-2.178	-2.161	-2.148	-2.135	-2.125	-2.116	-2.110	-2.106	-2.102	-2.102	-2.102	-2.106	-2.110	-2.116	-2.122	-2.132	-2.144	-2.155	-2.170	-2.185	-2.201	-2.219	-2.239	-2.259	-2.281	-2.302	-2.328	-2.351	-2.378	-2.404	-2.431	-2.459	-2.486	-2.515	-2.545	-2.574	-2.602	-2.632	-2.662	-2.691	-2.721	-2.751	-2.781	-2.810	-2.840	-2.870	-2.899	-2.926	-2.955	-2.984	-3.011	-3.039	-3.065	-3.091	-3.118	-3.142	-3.168	-3.191	-3.216	-3.239	-3.260	-3.282	-3.304	-3.324	-3.344	-3.362	-3.380	-3.399	-3.415	-3.430	-3.446	-3.460	-3.474	-3.486	-3.499	-3.509	-3.519	-3.529	-3.538	-3.545	-3.551	-3.558	-3.562	-3.566	-3.570	-3.572	-3.572	-3.574	-3.571	-3.570	-3.568	-3.564	-3.559	-3.552	-3.545	-3.538	-3.529	-3.520	-3.508	-3.496	-3.484	-3.470	-3.454	-3.439	-3.424	-3.405	-3.388	-3.370	-3.350	-3.330	-3.310	-3.288	-3.265	-3.244	-3.220	-3.198	-3.174	-3.150	-3.125	-3.100	-3.076	-3.050	-3.025	-3.001	-2.975	-2.950	-2.926	-2.901	-2.878	-2.854	-2.830	-2.808	-2.786	-2.764	-2.742	-2.722	-2.702	-2.682	-2.664	-2.645	-2.628	-2.610	-2.595	-2.579	-2.565	-2.551	-2.538	-2.525	-2.512	-2.501	-2.492	-2.482	-2.472	-2.464	-2.455	-2.449	-2.441	-2.435	-2.429	-2.424	-2.418	-2.412	-2.408	-2.404	-2.399	-2.395	-2.391	-2.386	-2.382	-2.379	-2.374	-2.370	-2.365	-2.360	-2.356	-2.351	-2.345	-2.340	-2.335	-2.328	-2.322	-2.316	-2.310	-2.304	-2.298	-2.292	-2.286	-2.279	-2.274	-2.268	-2.261	-2.255	-2.250	-2.244	-2.240	-2.234	-2.231	-2.228	-2.224	-2.221	-2.219	-2.219	-2.219	-2.220	-2.222	-2.225	-2.230	-2.236	-2.242	-2.250	-2.260	-2.271	-2.284	-2.299	-2.314	-2.331	-2.351	-2.371	-2.394	-2.419	-2.444	-2.471	-2.500	-2.532	-2.564	-2.599	-2.635	-2.671	-2.711	-2.751	-2.792	-2.836	-2.880	-2.926	-2.974	-3.022	-3.071	-3.122	-3.174	-3.226	-3.279	-3.332	-3.388	-3.441	-3.496	-3.550	-3.605	-3.660	-3.714	-3.768	-3.821	-3.875	-3.925	-3.978	-4.026	-4.077	-4.124	-4.171	-4.216	-4.260	-4.302	-4.342	-4.381	-4.419	-4.454	-4.486	-4.518	-4.546	-4.574	-4.598	-4.620	-4.639	-4.658	-4.671	-4.685	-4.695	-4.702	-4.709	-4.712	-4.714	-4.712	-4.709	-4.702	-4.696	-4.686	-4.674	-4.660	-4.646	-4.628	-4.609	-4.589	-4.566	-4.542	-4.518	-4.491	-4.464	-4.435	-4.406	-4.376	-4.345	-4.312	-4.281	-4.249	-4.216	-4.184	-4.150	-4.119	-4.085	-4.054	-4.022	-3.991	-3.961	-3.932	-3.904	-3.875	-3.849	-3.824	-3.800	-3.779	-3.756	-3.738	-3.719	-3.702	-3.688	-3.674	-3.662	-3.651	-3.642	-3.636	-3.631	-3.629	-3.626	-3.626	-3.629	-3.630	-3.635	-3.641	-3.648	-3.658	-3.665	-3.678	-3.689	-3.701	-3.714	-3.729	-3.745	-3.760	-3.775	-3.792	-3.808	-3.825	-3.841	-3.858	-3.874	-3.890	-3.905	-3.919	-3.934	-3.945	-3.958	-3.969	-3.979	-3.986	-3.995	-4.001	-4.008	-4.010	-4.012	-4.014	-4.014	-4.012	-4.009	-4.005	-3.999	-3.991	-3.984	-3.974	-3.962	-3.950	-3.936	-3.922	-3.908	-3.891	-3.875	-3.858	-3.839	-3.821	-3.802	-3.784	-3.765	-3.746	-3.729	-3.711	-3.692	-3.676	-3.660	-3.645	-3.630	-3.616	-3.604	-3.592	-3.582	-3.575	-3.566	-3.560	-3.556	-3.554	-3.551	-3.551	-3.552	-3.556	-3.561	-3.566	-3.574	-3.582	-3.594	-3.604	-3.616	-3.630	-3.644	-3.660	-3.676	-3.692	-3.710	-3.728	-3.745	-3.764	-3.781	-3.799	-3.816	-3.832	-3.849	-3.865	-3.879	-3.892	-3.905	-3.916	-3.928	-3.935	-3.942	-3.949	-3.952	-3.955	-3.954	-3.952	-3.950	-3.945	-3.938	-3.929	-3.918	-3.902	-3.888	-3.870	-3.850	-3.829	-3.805	-3.780	-3.752	-3.724	-3.694	-3.662	-3.629	-3.594	-3.559	-3.521	-3.484	-3.445	-3.405	-3.365	-3.324	-3.284	-3.242	-3.200	-3.159	-3.116	-3.074	-3.031	-2.990	-2.948	-2.908	-2.866	-2.826	-2.788	-2.748	-2.710	-2.672	-2.635	-2.600	-2.565	-2.531	-2.499	-2.466	-2.436	-2.406	-2.379	-2.352	-2.326	-2.301	-2.278	-2.255	-2.235	-2.215	-2.196	-2.179	-2.162	-2.148	-2.132	-2.121	-2.109	-2.099	-2.090	-2.081	-2.075	-2.069	-2.064	-2.060	-2.058	-2.056	-2.056	-2.056	-2.056	-2.060	-2.062	-2.068	-2.071	-2.078	-2.085	-2.091	-2.100	-2.109	-2.119	-2.128	-2.139	-2.150	-2.162	-2.174	-2.186	-2.199	-2.211	-2.225	-2.238	-2.251	-2.265	-2.278	-2.291	-2.305	-2.318	-2.331	-2.342	-2.355	-2.365	-2.376	-2.386	-2.398	-2.406	-2.414	-2.421	-2.429	-2.435	-2.440	-2.444	-2.446	-2.450	-2.452	-2.451	-2.451	-2.450	-2.448	-2.444	-2.439	-2.432	-2.426	-2.418	-2.409	-2.398	-2.388	-2.375	-2.361	-2.346	-2.331	-2.315	-2.298	-2.279	-2.260	-2.239	-2.218	-2.195	-2.171	-2.149	-2.122	-2.096	-2.069	-2.041	-2.013	-1.984	-1.954	-1.922	-1.890	-1.859	-1.825	-1.791	-1.758	-1.721	-1.685	-1.649	-1.611	-1.572	-1.534	-1.495	-1.454	-1.414	-1.374	-1.332	-1.290	-1.249	-1.206	-1.164	-1.120	-1.079	-1.035	-0.992	-0.949	-0.906	-0.865	-0.822	-0.781	-0.740	-0.699	-0.660	-0.620	-0.581	-0.544	-0.506	-0.471	-0.436	-0.404	-0.371	-0.340	-0.312	-0.284	-0.258	-0.232	-0.210	-0.189	-0.168	-0.150	-0.134	-0.120	-0.106	-0.095	-0.086	-0.079	-0.072	-0.068	-0.064	-0.064	-0.064	-0.065	-0.069	-0.071	-0.078	-0.084	-0.091	-0.099	-0.109	-0.118	-0.126	-0.138	-0.148	-0.158	-0.169	-0.178	-0.188	-0.198	-0.208	-0.216	-0.224	-0.232	-0.238	-0.244	-0.249	-0.252	-0.255	-0.256	-0.256	-0.255	-0.251	-0.248	-0.242	-0.236	-0.228	-0.219	-0.208	-0.194	-0.181	-0.166	-0.150	-0.132	-0.115	-0.095	-0.075	-0.054	-0.031	-0.010	0.014	0.038	0.060	0.085	0.110	0.134	0.158	0.181	0.204	0.228	0.249	0.271	0.291	0.311	0.330	0.348	0.364	0.379	0.392	0.406	0.418	0.428	0.435	0.441	0.446	0.450	0.451	0.450	0.449	0.445	0.439	0.432	0.424	0.414	0.402	0.388	0.372	0.356	0.338	0.319	0.298	0.274	0.250	0.225	0.198	0.171	0.142	0.112	0.082	0.052	0.020	-0.012	-0.045	-0.079	-0.112	-0.146	-0.181	-0.215	-0.250	-0.285	-0.319	-0.354	-0.388	-0.421	-0.454	-0.488	-0.519	-0.551	-0.582	-0.611	-0.641	-0.670	-0.696	-0.722	-0.749	-0.772	-0.794	-0.815	-0.835	-0.854	-0.870	-0.886	-0.900	-0.912	-0.924	-0.934	-0.941	-0.946	-0.952	-0.954	-0.956	-0.956	-0.955	-0.951	-0.948	-0.942	-0.935	-0.926	-0.916	-0.908	-0.895	-0.882	-0.869	-0.856	-0.841	-0.826	-0.810	-0.795	-0.779	-0.762	-0.746	-0.730	-0.715	-0.699	-0.684	-0.670	-0.656	-0.644	-0.632	-0.622	-0.614	-0.608	-0.601	-0.598	-0.595	-0.596	-0.598	-0.602	-0.609	-0.618	-0.630	-0.645	-0.661	-0.680	-0.702	-0.728	-0.756	-0.785	-0.819	-0.855	-0.894	-0.936	-0.980	-1.028	-1.078	-1.130	-1.185	-1.242	-1.302	-1.366	-1.430	-1.498	-1.565	-1.636	-1.709	-1.782	-1.860	-1.936	-2.015	-2.095	-2.175	-2.256	-2.339	-2.422	-2.504	-2.588	-2.670	-2.752	-2.834	-2.915	-2.995	-3.075	-3.154	-3.230	-3.306	-3.381	-3.454	-3.525	-3.592	-3.660	-3.724	-3.784	-3.842	-3.899	-3.952	-4.003	-4.049	-4.093	-4.132	-4.170	-4.204	-4.235	-4.261	-4.284	-4.305	-4.320	-4.332	-4.341	-4.348	-4.349	-4.348	-4.342	-4.335	-4.322	-4.309	-4.291	-4.269	-4.246	-4.219	-4.189	-4.156	-4.120	-4.082	-4.044	-4.001	-3.958	-3.912	-3.865	-3.815	-3.765	-3.714	-3.660	-3.608	-3.554	-3.499	-3.444	-3.389	-3.334	-3.280	-3.226	-3.172	-3.120	-3.069	-3.019	-2.968	-2.921	-2.874	-2.830	-2.788	-2.748	-2.709	-2.672	-2.640	-2.609	-2.580	-2.554	-2.531	-2.510	-2.492	-2.479	-2.466	-2.459	-2.454	-2.451	-2.452	-2.455	-2.462	-2.474	-2.486	-2.502	-2.522	-2.544	-2.569	-2.598	-2.628	-2.661	-2.696	-2.734	-2.774	-2.816	-2.860	-2.908	-2.956	-3.006	-3.058	-3.111	-3.165	-3.221	-3.279	-3.336	-3.395	-3.454	-3.514	-3.574	-3.634	-3.694	-3.754	-3.814	-3.874	-3.931	-3.990	-4.046	-4.101	-4.156	-4.210	-4.261	-4.312	-4.361	-4.408	-4.451	-4.495	-4.535	-4.572	-4.610	-4.642	-4.674	-4.702	-4.729	-4.751	-4.774	-4.791	-4.806	-4.820	-4.831	-4.838	-4.842	-4.845	-4.844	-4.841	-4.835	-4.828	-4.816	-4.804	-4.789	-4.771	-4.751	-4.730	-4.708	-4.682	-4.655	-4.629	-4.599	-4.568	-4.535	-4.504	-4.470	-4.435	-4.400	-4.364	-4.329	-4.292	-4.256	-4.219	-4.184	-4.148	-4.111	-4.076	-4.041	-4.008	-3.974	-3.941	-3.909	-3.879	-3.850	-3.821	-3.794	-3.769	-3.744	-3.720	-3.699	-3.679	-3.660	-3.642	-3.625	-3.611	-3.598	-3.585	-3.574	-3.565	-3.555	-3.548	-3.541	-3.538	-3.532	-3.529	-3.525	-3.525	-3.522	-3.522	-3.522	-3.522	-3.524	-3.525	-3.526	-3.528	-3.529	-3.530	-3.531	-3.531	-3.531	-3.531	-3.530	-3.529	-3.526	-3.524	-3.520	-3.515	-3.509	-3.504	-3.496	-3.489	-3.479	-3.469	-3.456	-3.445	-3.432	-3.418	-3.402	-3.385	-3.369	-3.350	-3.330	-3.310	-3.289	-3.268	-3.244	-3.220	-3.196	-3.171	-3.146	-3.120	-3.092	-3.066	-3.039	-3.011	-2.984	-2.956	-2.929	-2.900	-2.874	-2.848	-2.821	-2.795	-2.769	-2.744	-2.720	-2.698	-2.675	-2.652	-2.632	-2.612	-2.594	-2.578	-2.561	-2.546	-2.534	-2.521	-2.510	-2.501	-2.494	-2.488	-2.484	-2.480	-2.478	-2.478	-2.479	-2.481	-2.486	-2.492	-2.500	-2.508	-2.519	-2.530	-2.542	-2.556	-2.571	-2.588	-2.605	-2.624	-2.641	-2.661	-2.684	-2.704	-2.726	-2.749	-2.771	-2.794	-2.816	-2.840	-2.862	-2.886	-2.908	-2.930	-2.951	-2.972	-2.992	-3.011	-3.030	-3.048	-3.065	-3.079	-3.092	-3.106	-3.118	-3.128	-3.136	-3.142	-3.148	-3.150	-3.152	-3.152	-3.150	-3.145	-3.140	-3.132	-3.122	-3.110	-3.096	-3.081	-3.064	-3.044	-3.022	-3.000	-2.975	-2.948	-2.920	-2.890	-2.859	-2.828	-2.792	-2.758	-2.720	-2.682	-2.644	-2.604	-2.564	-2.524	-2.481	-2.439	-2.396	-2.355	-2.312	-2.270	-2.228	-2.186	-2.145	-2.104	-2.064	-2.025	-1.986	-1.949	-1.912	-1.879	-1.845	-1.814	-1.782	-1.754	-1.726	-1.701	-1.676	-1.655	-1.635	-1.616	-1.600	-1.586	-1.574	-1.562	-1.555	-1.548	-1.544	-1.541	-1.541	-1.542	-1.545	-1.551	-1.558	-1.566	-1.578	-1.588	-1.600	-1.615	-1.631	-1.646	-1.665	-1.684	-1.702	-1.722	-1.744	-1.765	-1.786	-1.809	-1.830	-1.852	-1.874	-1.895	-1.916	-1.936	-1.956	-1.976	-1.995	-2.013	-2.030	-2.047	-2.061	-2.075	-2.089	-2.100	-2.110	-2.119	-2.126	-2.132	-2.138	-2.141	-2.142	-2.142	-2.140	-2.139	-2.134	-2.128	-2.121	-2.114	-2.104	-2.092	-2.080	-2.068	-2.052	-2.038	-2.020	-2.004	-1.984	-1.966	-1.946	-1.926	-1.906	-1.886	-1.864	-1.844	-1.822	-1.802	-1.781	-1.761	-1.741	-1.722	-1.704	-1.685	-1.668	-1.651	-1.636	-1.621	-1.606	-1.594	-1.582	-1.572	-1.564	-1.556	-1.550	-1.545	-1.542	-1.541	-1.541	-1.542	-1.545	-1.549	-1.554	-1.561	-1.569	-1.579	-1.590	-1.602	-1.618	-1.631	-1.649	-1.666	-1.682	-1.704	-1.724	-1.744	-1.765	-1.788	-1.810	-1.831	-1.855	-1.879	-1.901	-1.925	-1.950	-1.972	-1.995	-2.016	-2.039	-2.060	-2.081	-2.101	-2.120	-2.138	-2.155	-2.171	-2.186	-2.200	-2.212	-2.224	-2.232	-2.241	-2.248	-2.252	-2.256	-2.259	-2.259	-2.258	-2.255	-2.251	-2.246	-2.239	-2.230	-2.219	-2.208	-2.194	-2.178	-2.161	-2.144	-2.125	-2.104	-2.082	-2.060	-2.035	-2.010	-1.984	-1.958	-1.930	-1.900	-1.871	-1.841	-1.810	-1.779	-1.748	-1.715	-1.684	-1.650	-1.619	-1.585	-1.552	-1.520	-1.486	-1.454	-1.421	-1.389	-1.356	-1.324	-1.292	-1.261	-1.230	-1.199	-1.170	-1.140	-1.110	-1.081	-1.052	-1.024	-0.998	-0.970	-0.942	-0.916	-0.891	-0.866	-0.841	-0.816	-0.792	-0.769	-0.745	-0.722	-0.700	-0.678	-0.655	-0.634	-0.611	-0.591	-0.569	-0.549	-0.526	-0.506	-0.486	-0.465	-0.444	-0.425	-0.405	-0.386	-0.365	-0.346	-0.328	-0.309	-0.291	-0.272	-0.255	-0.238	-0.219	-0.202	-0.186	-0.170	-0.154	-0.138	-0.124	-0.109	-0.095	-0.081	-0.069	-0.056	-0.045	-0.032	-0.024	-0.012	-0.004	0.005	0.011	0.020	0.026	0.030	0.036	0.039	0.044	0.046	0.046	0.049	0.049	0.049	0.048	0.046	0.042	0.040	0.036	0.032	0.028	0.022	0.016	0.009	0.002	-0.005	-0.012	-0.021	-0.029	-0.039	-0.048	-0.056	-0.066	-0.076	-0.086	-0.095	-0.105	-0.115	-0.124	-0.134	-0.142	-0.151	-0.159	-0.168	-0.175	-0.182	-0.189	-0.195	-0.200	-0.205	-0.211	-0.215	-0.218	-0.221	-0.224	-0.225	-0.225	-0.226	-0.225	-0.222	-0.221	-0.218	-0.214	-0.209	-0.202	-0.196	-0.189	-0.180	-0.169	-0.159	-0.148	-0.135	-0.122	-0.108	-0.092	-0.078	-0.060	-0.042	-0.024	-0.005	0.015	0.036	0.058	0.080	0.104	0.126	0.151	0.178	0.202	0.229	0.256	0.284	0.312	0.342	0.371	0.401	0.432	0.464	0.495	0.528	0.560	0.592	0.626	0.659	0.692	0.726	0.760	0.795	0.829	0.862	0.898	0.934	0.968	1.002	1.038	1.072	1.108	1.141	1.175	1.210	1.244	1.278	1.311	1.342	1.376	1.408	1.439	1.469	1.500	1.529	1.556	1.585	1.611	1.636	1.662	1.685	1.708	1.730	1.750	1.769	1.786	1.801	1.815	1.829	1.840	1.849	1.858	1.864	1.868	1.870	1.871	1.870	1.866	1.861	1.854	1.845	1.835	1.822	1.808	1.791	1.772	1.752	1.730	1.706	1.680	1.652	1.622	1.592	1.561	1.528	1.492	1.456	1.420	1.382	1.344	1.304	1.264	1.224	1.182	1.141	1.100	1.059	1.018	0.978	0.936	0.896	0.856	0.818	0.781	0.744	0.708	0.674	0.641	0.610	0.580	0.551	0.524	0.499	0.476	0.454	0.435	0.418	0.402	0.390	0.378	0.369	0.361	0.356	0.354	0.352	0.352	0.355	0.360	0.365	0.372	0.381	0.391	0.404	0.416	0.431	0.446	0.462	0.479	0.498	0.516	0.535	0.554	0.574	0.592	0.612	0.632	0.651	0.670	0.688	0.705	0.722	0.738	0.752	0.765	0.778	0.789	0.798	0.805	0.810	0.815	0.816	0.818	0.815	0.811	0.805	0.798	0.788	0.775	0.760	0.744	0.725	0.702	0.680	0.654	0.626	0.596	0.564	0.530	0.492	0.455	0.414	0.371	0.328	0.282	0.234	0.185	0.135	0.082	0.030	-0.026	-0.081	-0.139	-0.196	-0.254	-0.312	-0.374	-0.434	-0.494	-0.555	-0.616	-0.676	-0.736	-0.798	-0.858	-0.918	-0.978	-1.035	-1.092	-1.150	-1.206	-1.261	-1.314	-1.366	-1.418	-1.468	-1.515	-1.564	-1.608	-1.652	-1.694	-1.734	-1.772	-1.809	-1.842	-1.875	-1.905	-1.935	-1.961	-1.984	-2.006	-2.027	-2.045	-2.061	-2.075	-2.086	-2.096	-2.104	-2.109	-2.112	-2.115	-2.114	-2.112	-2.108	-2.101	-2.094	-2.084	-2.074	-2.059	-2.045	-2.030	-2.011	-1.991	-1.971	-1.950	-1.926	-1.902	-1.876	-1.851	-1.825	-1.796	-1.769	-1.740	-1.711	-1.682	-1.652	-1.624	-1.595	-1.568	-1.538	-1.511	-1.484	-1.458	-1.432	-1.409	-1.386	-1.368	-1.348	-1.330	-1.312	-1.299	-1.288	-1.276	-1.269	-1.264	-1.260	-1.260	-1.262	-1.268	-1.275	-1.288	-1.300	-1.318	-1.338	-1.360	-1.388	-1.416	-1.449	-1.485	-1.522	-1.564	-1.609	-1.656	-1.708	-1.759	-1.815	-1.872	-1.934	-1.995	-2.060	-2.128	-2.194	-2.265	-2.336	-2.408	-2.482	-2.556	-2.630	-2.705	-2.780	-2.856	-2.931	-3.005	-3.079	-3.152	-3.222	-3.295	-3.364	-3.431	-3.496	-3.560	-3.622	-3.681	-3.739	-3.792	-3.845	-3.894	-3.940	-3.984	-4.024	-4.062	-4.096	-4.129	-4.158	-4.184	-4.206	-4.226	-4.245	-4.259	-4.272	-4.282	-4.290	-4.295	-4.299	-4.300	-4.300	-4.299	-4.295	-4.290	-4.285	-4.279	-4.271	-4.265	-4.258	-4.250	-4.242	-4.235	-4.229	-4.221	-4.216	-4.212	-4.210	-4.209	-4.208	-4.209	-4.210	-4.215	-4.221	-4.229	-4.239	-4.250	-4.264	-4.280	-4.298	-4.318	-4.340	-4.362	-4.389	-4.416	-4.448	-4.479	-4.512	-4.548	-4.585	-4.624	-4.662	-4.704	-4.746	-4.789	-4.834	-4.879	-4.922	-4.969	-5.015	-5.060	-5.108	-5.152	-5.199	-5.244	-5.288	-5.331	-5.372	-5.415	-5.454	-5.494	-5.531	-5.566	-5.601	-5.634	-5.664	-5.692	-5.720	-5.745	-5.769	-5.790	-5.809	-5.826	-5.840	-5.854	-5.864	-5.872	-5.879	-5.882	-5.885	-5.885	-5.882	-5.878	-5.872	-5.864	-5.855	-5.842	-5.830	-5.815	-5.799	-5.780	-5.760	-5.740	-5.718	-5.694	-5.670	-5.642	-5.616	-5.589	-5.559	-5.529	-5.499	-5.468	-5.436	-5.402	-5.370	-5.336	-5.302	-5.269	-5.234	-5.200	-5.165	-5.130	-5.096	-5.061	-5.026	-4.991	-4.958	-4.924	-4.890	-4.855	-4.824	-4.790	-4.759	-4.728	-4.696	-4.668	-4.639	-4.611	-4.584	-4.558	-4.532	-4.509	-4.486	-4.465	-4.445	-4.428	-4.409	-4.394	-4.381	-4.368	-4.358	-4.349	-4.342	-4.338	-4.334	-4.332	-4.332	-4.336	-4.340	-4.348	-4.356	-4.368	-4.380	-4.394	-4.411	-4.430	-4.450	-4.472	-4.498	-4.522	-4.551	-4.581	-4.611	-4.645	-4.680	-4.715	-4.752	-4.791	-4.831	-4.871	-4.914	-4.955	-4.999	-5.042	-5.088	-5.131	-5.175	-5.220	-5.264	-5.309	-5.351	-5.394	-5.438	-5.479	-5.520	-5.559	-5.599	-5.635	-5.671	-5.706	-5.739	-5.770	-5.800	-5.828	-5.854	-5.879	-5.901	-5.921	-5.939	-5.955	-5.970	-5.981	-5.991	-5.999	-6.005	-6.009	-6.010	-6.010	-6.008	-6.004	-5.998	-5.991	-5.981	-5.971	-5.959	-5.946	-5.932	-5.918	-5.901	-5.885	-5.868	-5.851	-5.832	-5.815	-5.796	-5.780	-5.761	-5.745	-5.728	-5.712	-5.698	-5.684	-5.670	-5.659	-5.648	-5.639	-5.631	-5.625	-5.620	-5.616	-5.615	-5.616	-5.618	-5.621	-5.626	-5.634	-5.642	-5.654	-5.665	-5.680	-5.695	-5.711	-5.731	-5.751	-5.772	-5.794	-5.819	-5.842	-5.869	-5.895	-5.922	-5.950	-5.978	-6.006	-6.034	-6.061	-6.090	-6.118	-6.144	-6.170	-6.196	-6.221	-6.245	-6.268	-6.290	-6.309	-6.329	-6.345	-6.361	-6.374	-6.385	-6.395	-6.402	-6.408	-6.410	-6.412	-6.411	-6.408	-6.402	-6.392	-6.382	-6.370	-6.354	-6.338	-6.316	-6.295	-6.271	-6.245	-6.216	-6.185	-6.154	-6.119	-6.082	-6.045	-6.005	-5.965	-5.921	-5.879	-5.834	-5.788	-5.742	-5.694	-5.646	-5.598	-5.549	-5.500	-5.450	-5.400	-5.351	-5.301	-5.252	-5.205	-5.156	-5.109	-5.062	-5.015	-4.971	-4.928	-4.884	-4.841	-4.801	-4.761	-4.725	-4.689	-4.654	-4.620	-4.588	-4.559	-4.530	-4.504	-4.479	-4.456	-4.435	-4.415	-4.398	-4.381	-4.368	-4.354	-4.342	-4.334	-4.325	-4.319	-4.315	-4.311	-4.309	-4.308	-4.308	-4.311	-4.314	-4.318	-4.320	-4.326	-4.332	-4.339	-4.345	-4.351	-4.360	-4.368	-4.375	-4.382	-4.389	-4.398	-4.404	-4.410	-4.416	-4.420	-4.424	-4.428	-4.430	-4.431	-4.431	-4.431	-4.428	-4.424	-4.419	-4.412	-4.405	-4.394	-4.384	-4.370	-4.356	-4.340	-4.322	-4.302	-4.282	-4.258	-4.234	-4.208	-4.180	-4.150	-4.119	-4.086	-4.052	-4.019	-3.982	-3.944	-3.906	-3.868	-3.828	-3.786	-3.745	-3.702	-3.660	-3.619	-3.575	-3.531	-3.488	-3.445	-3.401	-3.359	-3.316	-3.274	-3.232	-3.191	-3.152	-3.114	-3.075	-3.039	-3.004	-2.970	-2.938	-2.906	-2.876	-2.849	-2.822	-2.798	-2.775	-2.754	-2.735	-2.719	-2.702	-2.690	-2.679	-2.670	-2.664	-2.658	-2.654	-2.652	-2.652	-2.655	-2.660	-2.665	-2.672	-2.681	-2.691	-2.704	-2.716	-2.731	-2.746	-2.762	-2.780	-2.799	-2.818	-2.838	-2.859	-2.879	-2.900	-2.922	-2.944	-2.965	-2.988	-3.010	-3.031	-3.052	-3.074	-3.095	-3.114	-3.134	-3.152	-3.169	-3.186	-3.201	-3.215	-3.229	-3.241	-3.252	-3.261	-3.270	-3.276	-3.281	-3.286	-3.288	-3.289	-3.289	-3.286	-3.282	-3.276	-3.269	-3.260	-3.249	-3.238	-3.222	-3.206	-3.190	-3.171	-3.151	-3.129	-3.106	-3.082	-3.056	-3.029	-3.001	-2.972	-2.941	-2.910	-2.876	-2.841	-2.808	-2.771	-2.736	-2.699	-2.660	-2.622	-2.584	-2.546	-2.506	-2.468	-2.429	-2.390	-2.351	-2.312	-2.275	-2.238	-2.201	-2.164	-2.130	-2.095	-2.061	-2.029	-2.000	-1.969	-1.941	-1.915	-1.890	-1.868	-1.845	-1.825	-1.806	-1.791	-1.776	-1.765	-1.755	-1.746	-1.740	-1.738	-1.735	-1.735	-1.738	-1.741	-1.748	-1.756	-1.765	-1.778	-1.791	-1.808	-1.824	-1.841	-1.861	-1.882	-1.905	-1.930	-1.955	-1.980	-2.006	-2.034	-2.061	-2.088	-2.116	-2.144	-2.171	-2.199	-2.225	-2.252	-2.279	-2.302	-2.328	-2.350	-2.371	-2.391	-2.410	-2.428	-2.444	-2.458	-2.470	-2.479	-2.488	-2.495	-2.500	-2.501	-2.501	-2.500	-2.496	-2.490	-2.484	-2.474	-2.462	-2.449	-2.435	-2.418	-2.400	-2.380	-2.359	-2.336	-2.312	-2.286	-2.260	-2.232	-2.205	-2.176	-2.148	-2.118	-2.086	-2.056	-2.026	-1.996	-1.968	-1.938	-1.910	-1.881	-1.855	-1.830	-1.805	-1.781	-1.759	-1.738	-1.719	-1.701	-1.684	-1.670	-1.658	-1.646	-1.638	-1.630	-1.625	-1.620	-1.619	-1.620	-1.622	-1.628	-1.634	-1.641	-1.652	-1.665	-1.679	-1.695	-1.712	-1.732	-1.755	-1.779	-1.804	-1.830	-1.860	-1.890	-1.921	-1.955	-1.990	-2.026	-2.062	-2.102	-2.142	-2.182	-2.225	-2.268	-2.310	-2.355	-2.399	-2.444	-2.489	-2.534	-2.580	-2.626	-2.671	-2.718	-2.762	-2.806	-2.851	-2.895	-2.938	-2.979	-3.021	-3.060	-3.099	-3.135	-3.171	-3.205	-3.238	-3.268	-3.296	-3.321	-3.346	-3.368	-3.386	-3.404	-3.416	-3.429	-3.438	-3.444	-3.446	-3.448	-3.445	-3.438	-3.430	-3.419	-3.404	-3.385	-3.365	-3.341	-3.315	-3.286	-3.255	-3.219	-3.182	-3.142	-3.100	-3.055	-3.008	-2.960	-2.909	-2.856	-2.802	-2.746	-2.690	-2.632	-2.572	-2.514	-2.454	-2.395	-2.334	-2.274	-2.214	-2.155	-2.095	-2.038	-1.981	-1.925	-1.870	-1.816	-1.765	-1.715	-1.666	-1.621	-1.578	-1.535	-1.495	-1.460	-1.425	-1.392	-1.365	-1.340	-1.316	-1.296	-1.279	-1.265	-1.254	-1.246	-1.241	-1.239	-1.238	-1.241	-1.246	-1.255	-1.265	-1.278	-1.291	-1.309	-1.329	-1.349	-1.371	-1.395	-1.421	-1.448	-1.478	-1.508	-1.538	-1.570	-1.601	-1.635	-1.669	-1.701	-1.738	-1.771	-1.806	-1.840	-1.875	-1.908	-1.941	-1.974	-2.006	-2.039	-2.069	-2.098	-2.128	-2.156	-2.182	-2.208	-2.232	-2.258	-2.279	-2.300	-2.320	-2.339	-2.355	-2.371	-2.386	-2.400	-2.411	-2.422	-2.431	-2.439	-2.445	-2.450	-2.454	-2.456	-2.459	-2.458	-2.458	-2.454	-2.452	-2.448	-2.441	-2.436	-2.428	-2.420	-2.411	-2.401	-2.390	-2.378	-2.365	-2.352	-2.339	-2.324	-2.309	-2.294	-2.278	-2.262	-2.246	-2.230	-2.214	-2.198	-2.182	-2.165	-2.150	-2.132	-2.118	-2.102	-2.088	-2.072	-2.059	-2.045	-2.033	-2.020	-2.007	-1.998	-1.988	-1.979	-1.970	-1.962	-1.955	-1.949	-1.945	-1.941	-1.939	-1.936	-1.935	-1.934	-1.934	-1.936	-1.938	-1.940	-1.942	-1.946	-1.951	-1.955	-1.960	-1.965	-1.970	-1.976	-1.980	-1.986	-1.992	-1.996	-2.001	-2.005	-2.009	-2.011	-2.013	-2.014	-2.014	-2.013	-2.009	-2.005	-2.000	-1.992	-1.984	-1.972	-1.960	-1.946	-1.930	-1.910	-1.890	-1.868	-1.841	-1.814	-1.785	-1.752	-1.719	-1.682	-1.644	-1.604	-1.561	-1.516	-1.470	-1.421	-1.371	-1.319	-1.265	-1.210	-1.152	-1.095	-1.035	-0.975	-0.914	-0.851	-0.789	-0.725	-0.661	-0.598	-0.534	-0.470	-0.406	-0.344	-0.281	-0.219	-0.158	-0.098	-0.038	0.020	0.078	0.134	0.188	0.240	0.291	0.340	0.388	0.434	0.478	0.520	0.560	0.598	0.634	0.668	0.700	0.730	0.758	0.784	0.808	0.829	0.849	0.869	0.885	0.899	0.912	0.924	0.932	0.941	0.949	0.954	0.956	0.960	0.960	0.960	0.959	0.956	0.954	0.949	0.944	0.938	0.931	0.924	0.915	0.908	0.898	0.888	0.878	0.868	0.856	0.844	0.831	0.819	0.806	0.792	0.779	0.766	0.751	0.738	0.721	0.708	0.691	0.678	0.661	0.646	0.630	0.614	0.599	0.584	0.568	0.552	0.536	0.519	0.504	0.488	0.472	0.456	0.440	0.424	0.409	0.394	0.378	0.364	0.350	0.335	0.321	0.308	0.295	0.280	0.268	0.255	0.244	0.231	0.220	0.209	0.198	0.186	0.176	0.168	0.158	0.148	0.140	0.130	0.122	0.114	0.106	0.099	0.091	0.084	0.076	0.069	0.061	0.054	0.046	0.039	0.031	0.024	0.016	0.006	-0.002	-0.010	-0.020	-0.030	-0.040	-0.051	-0.061	-0.074	-0.086	-0.099	-0.112	-0.126	-0.141	-0.156	-0.171	-0.188	-0.205	-0.221	-0.241	-0.259	-0.279	-0.299	-0.319	-0.340	-0.364	-0.386	-0.408	-0.432	-0.456	-0.481	-0.506	-0.532	-0.559	-0.586	-0.612	-0.639	-0.668	-0.694	-0.722	-0.751	-0.780	-0.809	-0.838	-0.868	-0.898	-0.926	-0.958	-0.986	-1.016	-1.048	-1.079	-1.109	-1.140	-1.170	-1.200	-1.231	-1.262	-1.294	-1.324	-1.355	-1.386	-1.416	-1.448	-1.479	-1.509	-1.540	-1.570	-1.600	-1.629	-1.658	-1.686	-1.716	-1.742	-1.771	-1.799	-1.825	-1.852	-1.878	-1.902	-1.929	-1.951	-1.975	-1.999	-2.021	-2.042	-2.062	-2.082	-2.101	-2.121	-2.139	-2.156	-2.171	-2.188	-2.200	-2.215	-2.226	-2.238	-2.249	-2.259	-2.269	-2.276	-2.284	-2.291	-2.299	-2.304	-2.309	-2.312	-2.318	-2.320	-2.322	-2.325	-2.328	-2.329	-2.330	-2.332	-2.334	-2.334	-2.336	-2.336	-2.338	-2.339	-2.341	-2.342	-2.345	-2.346	-2.350	-2.354	-2.358	-2.362	-2.368	-2.372	-2.380	-2.386	-2.394	-2.402	-2.412	-2.422	-2.432	-2.445	-2.459	-2.470	-2.485	-2.500	-2.518	-2.534	-2.551	-2.570	-2.589	-2.608	-2.628	-2.649	-2.669	-2.690	-2.712	-2.735	-2.758	-2.780	-2.802	-2.825	-2.849	-2.871	-2.892	-2.914	-2.936	-2.958	-2.979	-2.999	-3.018	-3.036	-3.054	-3.070	-3.085	-3.100	-3.114	-3.125	-3.136	-3.146	-3.155	-3.162	-3.168	-3.172	-3.176	-3.178	-3.178	-3.178	-3.176	-3.172	-3.169	-3.162	-3.156	-3.148	-3.140	-3.131	-3.119	-3.108	-3.098	-3.084	-3.071	-3.058	-3.044	-3.030	-3.016	-3.001	-2.986	-2.972	-2.959	-2.945	-2.932	-2.920	-2.908	-2.896	-2.886	-2.875	-2.866	-2.858	-2.850	-2.844	-2.840	-2.835	-2.831	-2.830	-2.829	-2.828	-2.829	-2.831	-2.832	-2.836	-2.841	-2.846	-2.851	-2.859	-2.866	-2.874	-2.881	-2.890	-2.899	-2.908	-2.916	-2.926	-2.935	-2.944	-2.952	-2.960	-2.966	-2.975	-2.980	-2.985	-2.990	-2.994	-2.996	-2.999	-3.000	-2.999	-2.998	-2.995	-2.990	-2.984	-2.978	-2.969	-2.959	-2.949	-2.935	-2.921	-2.906	-2.890	-2.871	-2.854	-2.834	-2.812	-2.790	-2.768	-2.744	-2.720	-2.694	-2.669	-2.642	-2.618	-2.589	-2.562	-2.535	-2.508	-2.480	-2.454	-2.426	-2.400	-2.374	-2.348	-2.322	-2.298	-2.274	-2.251	-2.228	-2.205	-2.185	-2.164	-2.145	-2.126	-2.109	-2.092	-2.076	-2.061	-2.047	-2.035	-2.022	-2.013	-2.001	-1.991	-1.984	-1.975	-1.969	-1.961	-1.956	-1.950	-1.945	-1.941	-1.938	-1.934	-1.931	-1.929	-1.926	-1.925	-1.924	-1.920	-1.920	-1.919	-1.918	-1.918	-1.916	-1.916	-1.916	-1.916	-1.916	-1.918	-1.918	-1.919	-1.920	-1.921	-1.922	-1.926	-1.928	-1.931	-1.935	-1.938	-1.942	-1.946	-1.951	-1.959	-1.965	-1.972	-1.980	-1.989	-1.999	-2.009	-2.020	-2.033	-2.046	-2.060	-2.075	-2.091	-2.108	-2.126	-2.145	-2.165	-2.185	-2.208	-2.230	-2.254	-2.280	-2.305	-2.331	-2.358	-2.385	-2.412	-2.442	-2.470	-2.500	-2.530	-2.560	-2.590	-2.620	-2.650	-2.682	-2.712	-2.742	-2.772	-2.802	-2.832	-2.860	-2.889	-2.918	-2.942	-2.969	-2.994	-3.019	-3.042	-3.064	-3.082	-3.102	-3.120	-3.136	-3.151	-3.165	-3.178	-3.188	-3.196	-3.204	-3.210	-3.214	-3.216	-3.219	-3.216	-3.216	-3.211	-3.208	-3.201	-3.194	-3.184	-3.174	-3.164	-3.151	-3.139	-3.124	-3.109	-3.092	-3.076	-3.059	-3.040	-3.022	-3.004	-2.984	-2.965	-2.946	-2.926	-2.908	-2.889	-2.871	-2.852	-2.835	-2.818	-2.801	-2.785	-2.770	-2.754	-2.740	-2.728	-2.715	-2.705	-2.694	-2.684	-2.676	-2.668	-2.661	-2.655	-2.651	-2.648	-2.644	-2.641	-2.640	-2.639	-2.639	-2.639	-2.641	-2.642	-2.645	-2.648	-2.650	-2.654	-2.656	-2.659	-2.662	-2.666	-2.668	-2.670	-2.672	-2.674	-2.674	-2.674	-2.674	-2.672	-2.669	-2.665	-2.661	-2.656	-2.649	-2.641	-2.630	-2.620	-2.608	-2.592	-2.578	-2.561	-2.544	-2.524	-2.501	-2.479	-2.455	-2.429	-2.401	-2.372	-2.342	-2.311	-2.279	-2.245	-2.210	-2.172	-2.135	-2.098	-2.058	-2.018	-1.978	-1.936	-1.895	-1.852	-1.810	-1.768	-1.724	-1.682	-1.640	-1.596	-1.555	-1.514	-1.474	-1.432	-1.394	-1.355	-1.316	-1.279	-1.244	-1.209	-1.175	-1.144	-1.111	-1.082	-1.052	-1.026	-1.000	-0.975	-0.952	-0.931	-0.910	-0.891	-0.875	-0.859	-0.844	-0.831	-0.820	-0.810	-0.800	-0.792	-0.786	-0.780	-0.775	-0.771	-0.769	-0.768	-0.766	-0.765	-0.766	-0.766	-0.768	-0.771	-0.774	-0.775	-0.779	-0.781	-0.785	-0.788	-0.791	-0.795	-0.799	-0.801	-0.805	-0.808	-0.811	-0.814	-0.815	-0.818	-0.819	-0.819	-0.820	-0.821	-0.821	-0.821	-0.820	-0.820	-0.819	-0.818	-0.816	-0.815	-0.812	-0.810	-0.806	-0.802	-0.801	-0.798	-0.794	-0.791	-0.786	-0.782	-0.779	-0.775	-0.771	-0.768	-0.764	-0.759	-0.755	-0.750	-0.746	-0.741	-0.739	-0.734	-0.730	-0.725	-0.722	-0.719	-0.715	-0.712	-0.709	-0.706	-0.704	-0.700	-0.699	-0.696	-0.694	-0.692	-0.690	-0.689	-0.689	-0.689	-0.688	-0.688	-0.689	-0.689	-0.690	-0.691	-0.692	-0.696	-0.699	-0.702	-0.708	-0.711	-0.718	-0.724	-0.730	-0.738	-0.746	-0.755	-0.765	-0.776	-0.789	-0.800	-0.814	-0.829	-0.844	-0.860	-0.878	-0.896	-0.915	-0.936	-0.956	-0.980	-1.002	-1.026	-1.050	-1.076	-1.102	-1.130	-1.156	-1.186	-1.214	-1.245	-1.274	-1.304	-1.335	-1.366	-1.396	-1.428	-1.459	-1.490	-1.521	-1.552	-1.582	-1.612	-1.644	-1.672	-1.701	-1.730	-1.758	-1.785	-1.811	-1.836	-1.861	-1.885	-1.909	-1.930	-1.951	-1.971	-1.990	-2.009	-2.025	-2.040	-2.055	-2.069	-2.080	-2.091	-2.101	-2.110	-2.119	-2.125	-2.130	-2.135	-2.139	-2.142	-2.145	-2.145	-2.145	-2.145	-2.142	-2.141	-2.138	-2.135	-2.129	-2.124	-2.118	-2.111	-2.104	-2.096	-2.086	-2.079	-2.069	-2.059	-2.049	-2.036	-2.026	-2.014	-2.001	-1.990	-1.976	-1.962	-1.949	-1.935	-1.920	-1.905	-1.891	-1.875	-1.860	-1.842	-1.826	-1.810	-1.794	-1.776	-1.759	-1.741	-1.722	-1.705	-1.686	-1.668	-1.649	-1.629	-1.610	-1.591	-1.571	-1.552	-1.532	-1.514	-1.494	-1.474	-1.455	-1.436	-1.416	-1.398	-1.379	-1.360	-1.341	-1.324	-1.306	-1.290	-1.272	-1.256	-1.240	-1.224	-1.209	-1.194	-1.180	-1.165	-1.152	-1.140	-1.128	-1.116	-1.105	-1.095	-1.085	-1.076	-1.069	-1.060	-1.054	-1.048	-1.040	-1.036	-1.031	-1.028	-1.024	-1.020	-1.019	-1.018	-1.016	-1.015	-1.015	-1.015	-1.016	-1.019	-1.021	-1.024	-1.028	-1.031	-1.036	-1.041	-1.046	-1.052	-1.059	-1.066	-1.074	-1.081	-1.089	-1.098	-1.105	-1.114	-1.124	-1.134	-1.144	-1.154	-1.165	-1.175	-1.186	-1.198	-1.209	-1.221	-1.232	-1.245	-1.258	-1.270	-1.282	-1.296	-1.309	-1.322	-1.336	-1.350	-1.364	-1.379	-1.392	-1.406	-1.420	-1.436	-1.450	-1.465	-1.479	-1.494	-1.508	-1.521	-1.536	-1.551	-1.566	-1.581	-1.595	-1.609	-1.624	-1.638	-1.651	-1.665	-1.679	-1.691	-1.704	-1.718	-1.729	-1.740	-1.752	-1.761	-1.772	-1.782	-1.791	-1.800	-1.809	-1.815	-1.824	-1.829	-1.835	-1.840	-1.844	-1.848	-1.850	-1.852	-1.854	-1.854	-1.852	-1.854	-1.852	-1.850	-1.848	-1.845	-1.840	-1.836	-1.831	-1.828	-1.821	-1.815	-1.808	-1.802	-1.795	-1.788	-1.781	-1.772	-1.766	-1.759	-1.752	-1.746	-1.739	-1.734	-1.728	-1.724	-1.719	-1.715	-1.712	-1.710	-1.708	-1.709	-1.709	-1.711	-1.714	-1.718	-1.722	-1.729	-1.738	-1.745	-1.755	-1.768	-1.780	-1.794	-1.809	-1.825	-1.844	-1.862	-1.882	-1.904	-1.928	-1.950	-1.974	-2.000	-2.027	-2.054	-2.082	-2.111	-2.140	-2.169	-2.199	-2.229	-2.260	-2.290	-2.320	-2.352	-2.382	-2.412	-2.442	-2.471	-2.501	-2.530	-2.558	-2.586	-2.611	-2.639	-2.664	-2.688	-2.711	-2.734	-2.756	-2.775	-2.795	-2.814	-2.830	-2.846	-2.862	-2.875	-2.889	-2.901	-2.912	-2.922	-2.932	-2.941	-2.950	-2.956	-2.962	-2.968	-2.972	-2.978	-2.980	-2.984	-2.986	-2.989	-2.991	-2.992	-2.995	-2.996	-2.996	-2.999	-2.999	-3.001	-3.002	-3.002	-3.005	-3.006	-3.008	-3.010	-3.011	-3.014	-3.015	-3.018	-3.020	-3.022	-3.025	-3.028	-3.031	-3.032	-3.035	-3.039	-3.041	-3.044	-3.046	-3.049	-3.050	-3.051	-3.052	-3.054	-3.056	-3.056	-3.058	-3.058	-3.058	-3.058	-3.058	-3.055	-3.055	-3.054	-3.051	-3.049	-3.046	-3.045	-3.041	-3.039	-3.035	-3.032	-3.029	-3.026	-3.022	-3.019	-3.015	-3.012	-3.010	-3.006	-3.005	-3.004	-3.001	-3.000	-3.000	-3.000	-3.001	-3.001	-3.004	-3.008	-3.010	-3.014	-3.020	-3.026	-3.032	-3.041	-3.049	-3.059	-3.070	-3.081	-3.092	-3.106	-3.121	-3.136	-3.151	-3.169	-3.186	-3.205	-3.224	-3.244	-3.264	-3.286	-3.308	-3.330	-3.352	-3.376	-3.399	-3.422	-3.446	-3.470	-3.495	-3.519	-3.541	-3.565	-3.588	-3.611	-3.634	-3.655	-3.676	-3.698	-3.716	-3.736	-3.754	-3.771	-3.788	-3.802	-3.816	-3.830	-3.842	-3.852	-3.862	-3.871	-3.879	-3.884	-3.888	-3.891	-3.894	-3.894	-3.892	-3.891	-3.888	-3.882	-3.876	-3.869	-3.861	-3.850	-3.840	-3.828	-3.814	-3.799	-3.782	-3.765	-3.748	-3.729	-3.708	-3.688	-3.665	-3.642	-3.620	-3.596	-3.571	-3.546	-3.521	-3.495	-3.470	-3.442	-3.416	-3.390	-3.364	-3.338	-3.311	-3.285	-3.260	-3.235	-3.210	-3.186	-3.164	-3.141	-3.120	-3.100	-3.080	-3.062	-3.046	-3.030	-3.016	-3.002	-2.991	-2.981	-2.974	-2.966	-2.960	-2.958	-2.955	-2.954	-2.955	-2.958	-2.961	-2.968	-2.974	-2.981	-2.991	-3.002	-3.015	-3.029	-3.044	-3.060	-3.076	-3.094	-3.114	-3.132	-3.151	-3.172	-3.194	-3.214	-3.236	-3.256	-3.278	-3.300	-3.320	-3.341	-3.361	-3.380	-3.399	-3.416	-3.434	-3.449	-3.465	-3.478	-3.490	-3.500	-3.511	-3.519	-3.526	-3.532	-3.535	-3.539	-3.540	-3.539	-3.539	-3.535	-3.530	-3.525	-3.518	-3.509	-3.499	-3.488	-3.476	-3.464	-3.450	-3.436	-3.421	-3.405	-3.389	-3.372	-3.356	-3.339	-3.321	-3.304	-3.288	-3.270	-3.254	-3.238	-3.221	-3.206	-3.192	-3.178	-3.164	-3.151	-3.140	-3.130	-3.120	-3.110	-3.104	-3.098	-3.092	-3.088	-3.082	-3.081	-3.081	-3.080	-3.081	-3.082	-3.085	-3.090	-3.094	-3.100	-3.106	-3.114	-3.121	-3.130	-3.139	-3.148	-3.159	-3.169	-3.180	-3.192	-3.204	-3.215	-3.226	-3.239	-3.251	-3.264	-3.275	-3.286	-3.299	-3.310	-3.321	-3.332	-3.342	-3.354	-3.364	-3.375	-3.385	-3.395	-3.405	-3.414	-3.424	-3.431	-3.441	-3.450	-3.460	-3.468	-3.475	-3.484	-3.492	-3.500	-3.509	-3.515	-3.524	-3.531	-3.539	-3.545	-3.552	-3.559	-3.566	-3.572	-3.579	-3.586	-3.592	-3.598	-3.604	-3.609	-3.614	-3.619	-3.622	-3.626	-3.629	-3.631	-3.632	-3.631	-3.631	-3.631	-3.629	-3.626	-3.621	-3.616	-3.610	-3.602	-3.594	-3.584	-3.571	-3.560	-3.545	-3.531	-3.514	-3.496	-3.479	-3.458	-3.438	-3.416	-3.394	-3.369	-3.345	-3.319	-3.292	-3.266	-3.238	-3.209	-3.180	-3.152	-3.124	-3.095	-3.065	-3.038	-3.009	-2.982	-2.955	-2.929	-2.904	-2.880	-2.856	-2.835	-2.815	-2.798	-2.780	-2.764	-2.751	-2.740	-2.731	-2.724	-2.720	-2.716	-2.716	-2.719	-2.725	-2.731	-2.741	-2.754	-2.769	-2.785	-2.805	-2.826	-2.850	-2.876	-2.904	-2.934	-2.966	-2.999	-3.035	-3.071	-3.110	-3.150	-3.191	-3.234	-3.276	-3.320	-3.364	-3.409	-3.455	-3.500	-3.545	-3.590	-3.634	-3.679	-3.721	-3.765	-3.806	-3.848	-3.888	-3.926	-3.964	-3.999	-4.032	-4.065	-4.096	-4.126	-4.152	-4.178	-4.202	-4.224	-4.244	-4.262	-4.276	-4.291	-4.304	-4.314	-4.322	-4.329	-4.334	-4.338	-4.339	-4.340	-4.339	-4.336	-4.332	-4.326	-4.320	-4.312	-4.305	-4.296	-4.288	-4.279	-4.269	-4.259	-4.248	-4.238	-4.228	-4.219	-4.209	-4.200	-4.191	-4.184	-4.176	-4.170	-4.164	-4.160	-4.158	-4.155	-4.154	-4.154	-4.155	-4.159	-4.161	-4.168	-4.175	-4.184	-4.192	-4.204	-4.215	-4.229	-4.244	-4.260	-4.278	-4.296	-4.316	-4.335	-4.356	-4.379	-4.401	-4.425	-4.448	-4.471	-4.495	-4.520	-4.545	-4.570	-4.594	-4.619	-4.642	-4.665	-4.688	-4.710	-4.730	-4.750	-4.770	-4.788	-4.804	-4.819	-4.832	-4.844	-4.855	-4.864	-4.870	-4.875	-4.878	-4.879	-4.878	-4.875	-4.870	-4.864	-4.852	-4.841	-4.829	-4.814	-4.796	-4.775	-4.754	-4.731	-4.706	-4.680	-4.652	-4.622	-4.591	-4.559	-4.525	-4.491	-4.454	-4.418	-4.381	-4.344	-4.306	-4.268	-4.230	-4.190	-4.152	-4.115	-4.076	-4.040	-4.004	-3.969	-3.935	-3.901	-3.869	-3.836	-3.808	-3.780	-3.754	-3.728	-3.705	-3.684	-3.664	-3.648	-3.631	-3.618	-3.606	-3.598	-3.589	-3.585	-3.581	-3.579	-3.581	-3.584	-3.588	-3.594	-3.601	-3.611	-3.621	-3.634	-3.648	-3.661	-3.678	-3.695	-3.712	-3.730	-3.750	-3.769	-3.789	-3.809	-3.829	-3.849	-3.869	-3.888	-3.908	-3.926	-3.944	-3.960	-3.976	-3.992	-4.006	-4.019	-4.031	-4.040	-4.050	-4.056	-4.062	-4.066	-4.070	-4.070	-4.069	-4.066	-4.062	-4.058	-4.050	-4.040	-4.029	-4.018	-4.004	-3.988	-3.970	-3.951	-3.931	-3.911	-3.889	-3.866	-3.841	-3.816	-3.790	-3.764	-3.736	-3.710	-3.681	-3.654	-3.625	-3.596	-3.569	-3.540	-3.511	-3.484	-3.455	-3.429	-3.401	-3.375	-3.349	-3.324	-3.300	-3.276	-3.252	-3.231	-3.210	-3.189	-3.170	-3.151	-3.134	-3.118	-3.101	-3.088	-3.074	-3.061	-3.050	-3.039	-3.030	-3.020	-3.012	-3.006	-2.999	-2.994	-2.989	-2.984	-2.980	-2.978	-2.975	-2.972	-2.971	-2.970	-2.969	-2.969	-2.969	-2.969	-2.970	-2.971	-2.971	-2.974	-2.975	-2.976	-2.979	-2.979	-2.982	-2.984	-2.986	-2.988	-2.990	-2.992	-2.994	-2.998	-2.999	-3.001	-3.004	-3.006	-3.010	-3.012	-3.015	-3.018	-3.020	-3.024	-3.028	-3.030	-3.032	-3.035	-3.039	-3.041	-3.044	-3.046	-3.049	-3.051	-3.054	-3.055	-3.056	-3.059	-3.060	-3.061	-3.061	-3.061	-3.061	-3.060	-3.060	-3.059	-3.056	-3.052	-3.050	-3.046	-3.041	-3.036	-3.031	-3.024	-3.016	-3.008	-2.999	-2.989	-2.978	-2.966	-2.954	-2.940	-2.925	-2.910	-2.894	-2.878	-2.860	-2.841	-2.821	-2.802	-2.782	-2.760	-2.739	-2.716	-2.692	-2.670	-2.646	-2.621	-2.598	-2.572	-2.548	-2.522	-2.499	-2.474	-2.449	-2.425	-2.400	-2.378	-2.354	-2.332	-2.310	-2.290	-2.269	-2.250	-2.232	-2.215	-2.200	-2.186	-2.172	-2.162	-2.152	-2.144	-2.139	-2.134	-2.131	-2.131	-2.132	-2.136	-2.142	-2.150	-2.160	-2.172	-2.188	-2.204	-2.222	-2.244	-2.266	-2.292	-2.320	-2.350	-2.382	-2.416	-2.452	-2.491	-2.531	-2.572	-2.618	-2.662	-2.710	-2.759	-2.810	-2.861	-2.914	-2.969	-3.022	-3.080	-3.136	-3.194	-3.251	-3.310	-3.369	-3.429	-3.488	-3.546	-3.606	-3.664	-3.721	-3.779	-3.835	-3.891	-3.945	-4.000	-4.052	-4.104	-4.154	-4.201	-4.249	-4.292	-4.335	-4.376	-4.415	-4.452	-4.486	-4.518	-4.548	-4.575	-4.600	-4.621	-4.641	-4.658	-4.672	-4.686	-4.696	-4.702	-4.708	-4.711	-4.711	-4.709	-4.705	-4.699	-4.691	-4.680	-4.669	-4.655	-4.639	-4.621	-4.602	-4.581	-4.560	-4.538	-4.514	-4.489	-4.464	-4.436	-4.410	-4.382	-4.355	-4.329	-4.300	-4.274	-4.246	-4.221	-4.194	-4.170	-4.145	-4.121	-4.099	-4.077	-4.056	-4.037	-4.020	-4.004	-3.989	-3.975	-3.964	-3.954	-3.945	-3.938	-3.932	-3.929	-3.928	-3.926	-3.929	-3.931	-3.938	-3.944	-3.951	-3.961	-3.971	-3.984	-3.996	-4.011	-4.026	-4.043	-4.059	-4.077	-4.096	-4.116	-4.136	-4.156	-4.178	-4.199	-4.220	-4.241	-4.262	-4.284	-4.304	-4.324	-4.344	-4.362	-4.382	-4.399	-4.418	-4.434	-4.449	-4.464	-4.478	-4.490	-4.502	-4.512	-4.520	-4.529	-4.535	-4.541	-4.546	-4.550	-4.551	-4.552	-4.552	-4.550	-4.549	-4.546	-4.541	-4.536	-4.530	-4.524	-4.516	-4.509	-4.500	-4.491	-4.481	-4.471	-4.460	-4.450	-4.440	-4.429	-4.419	-4.408	-4.398	-4.389	-4.378	-4.369	-4.359	-4.351	-4.342	-4.335	-4.328	-4.321	-4.315	-4.309	-4.304	-4.300	-4.296	-4.294	-4.291	-4.290	-4.290	-4.289	-4.291	-4.292	-4.294	-4.298	-4.300	-4.305	-4.308	-4.312	-4.318	-4.322	-4.329	-4.332	-4.339	-4.344	-4.350	-4.356	-4.361	-4.366	-4.371	-4.376	-4.381	-4.385	-4.389	-4.392	-4.395	-4.398	-4.400	-4.401	-4.401	-4.401	-4.401	-4.400	-4.398	-4.395	-4.391	-4.386	-4.381	-4.376	-4.369	-4.362	-4.354	-4.345	-4.335	-4.325	-4.314	-4.302	-4.290	-4.275	-4.261	-4.246	-4.231	-4.214	-4.198	-4.179	-4.161	-4.141	-4.122	-4.102	-4.082	-4.061	-4.040	-4.018	-3.995	-3.971	-3.949	-3.925	-3.901	-3.878	-3.854	-3.830	-3.805	-3.780	-3.756	-3.731	-3.706	-3.682	-3.659	-3.635	-3.611	-3.586	-3.564	-3.540	-3.518	-3.495	-3.475	-3.452	-3.432	-3.412	-3.395	-3.376	-3.359	-3.342	-3.328	-3.312	-3.299	-3.286	-3.275	-3.262	-3.252	-3.244	-3.235	-3.229	-3.222	-3.218	-3.212	-3.208	-3.206	-3.204	-3.201	-3.201	-3.201	-3.201	-3.204	-3.205	-3.208	-3.209	-3.212	-3.215	-3.219	-3.221	-3.225	-3.229	-3.232	-3.234	-3.236	-3.240	-3.241	-3.244	-3.244	-3.244	-3.244	-3.244	-3.241	-3.239	-3.235	-3.230	-3.224	-3.216	-3.209	-3.199	-3.188	-3.178	-3.162	-3.149	-3.132	-3.116	-3.098	-3.079	-3.058	-3.035	-3.012	-2.988	-2.962	-2.936	-2.909	-2.879	-2.849	-2.818	-2.786	-2.754	-2.720	-2.685	-2.651	-2.616	-2.580	-2.545	-2.506	-2.470	-2.432	-2.396	-2.359	-2.321	-2.284	-2.246	-2.210	-2.174	-2.138	-2.101	-2.066	-2.033	-1.999	-1.966	-1.934	-1.901	-1.872	-1.841	-1.815	-1.788	-1.761	-1.738	-1.715	-1.694	-1.674	-1.656	-1.639	-1.625	-1.611	-1.599	-1.590	-1.581	-1.576	-1.571	-1.569	-1.568	-1.569	-1.571	-1.576	-1.582	-1.590	-1.600	-1.611	-1.625	-1.639	-1.655	-1.672	-1.691	-1.711	-1.734	-1.756	-1.782	-1.808	-1.834	-1.862	-1.890	-1.920	-1.950	-1.980	-2.010	-2.042	-2.074	-2.106	-2.136	-2.169	-2.201	-2.231	-2.262	-2.292	-2.322	-2.350	-2.379	-2.406	-2.432	-2.458	-2.482	-2.504	-2.526	-2.548	-2.565	-2.584	-2.599	-2.614	-2.626	-2.636	-2.646	-2.655	-2.660	-2.664	-2.668	-2.668	-2.666	-2.665	-2.660	-2.652	-2.645	-2.636	-2.625	-2.611	-2.598	-2.581	-2.564	-2.546	-2.526	-2.505	-2.481	-2.458	-2.432	-2.406	-2.379	-2.350	-2.322	-2.291	-2.261	-2.229	-2.198	-2.165	-2.132	-2.098	-2.065	-2.030	-1.995	-1.960	-1.925	-1.891	-1.856	-1.821	-1.788	-1.755	-1.721	-1.689	-1.656	-1.625	-1.595	-1.565	-1.536	-1.509	-1.482	-1.458	-1.434	-1.411	-1.390	-1.371	-1.355	-1.339	-1.326	-1.314	-1.304	-1.296	-1.290	-1.288	-1.286	-1.288	-1.290	-1.296	-1.304	-1.314	-1.326	-1.340	-1.358	-1.376	-1.399	-1.422	-1.449	-1.476	-1.506	-1.540	-1.574	-1.609	-1.648	-1.686	-1.725	-1.769	-1.811	-1.855	-1.900	-1.945	-1.992	-2.040	-2.086	-2.135	-2.182	-2.231	-2.279	-2.326	-2.374	-2.421	-2.468	-2.514	-2.558	-2.601	-2.644	-2.685	-2.724	-2.762	-2.799	-2.834	-2.868	-2.900	-2.929	-2.958	-2.985	-3.010	-3.034	-3.056	-3.076	-3.094	-3.111	-3.126	-3.140	-3.152	-3.164	-3.175	-3.184	-3.191	-3.198	-3.204	-3.209	-3.212	-3.216	-3.220	-3.224	-3.226	-3.229	-3.231	-3.235	-3.238	-3.240	-3.242	-3.248	-3.251	-3.256	-3.261	-3.269	-3.275	-3.284	-3.291	-3.301	-3.311	-3.321	-3.334	-3.346	-3.360	-3.374	-3.390	-3.405	-3.421	-3.440	-3.458	-3.476	-3.495	-3.515	-3.535	-3.555	-3.576	-3.598	-3.618	-3.639	-3.659	-3.681	-3.702	-3.722	-3.742	-3.761	-3.781	-3.800	-3.820	-3.838	-3.854	-3.870	-3.888	-3.901	-3.916	-3.930	-3.941	-3.952	-3.962	-3.971	-3.980	-3.988	-3.994	-3.998	-4.001	-4.005	-4.008	-4.009	-4.009	-4.006	-4.004	-4.000	-3.996	-3.992	-3.985	-3.978	-3.970	-3.961	-3.951	-3.941	-3.931	-3.920	-3.908	-3.895	-3.881	-3.868	-3.854	-3.839	-3.824	-3.809	-3.794	-3.778	-3.762	-3.746	-3.732	-3.716	-3.702	-3.686	-3.674	-3.660	-3.646	-3.634	-3.622	-3.612	-3.601	-3.592	-3.585	-3.578	-3.572	-3.568	-3.564	-3.561	-3.561	-3.564	-3.566	-3.570	-3.575	-3.584	-3.594	-3.605	-3.618	-3.634	-3.651	-3.670	-3.691	-3.714	-3.739	-3.765	-3.795	-3.825	-3.858	-3.892	-3.929	-3.968	-4.006	-4.048	-4.090	-4.134	-4.179	-4.225	-4.274	-4.322	-4.371	-4.422	-4.474	-4.524	-4.576	-4.629	-4.681	-4.732	-4.785	-4.838	-4.889	-4.939	-4.988	-5.038	-5.085	-5.132	-5.179	-5.224	-5.266	-5.308	-5.348	-5.385	-5.422	-5.456	-5.489	-5.520	-5.548	-5.575	-5.599	-5.620	-5.641	-5.658	-5.674	-5.688	-5.700	-5.709	-5.715	-5.721	-5.725	-5.728	-5.726	-5.725	-5.721	-5.716	-5.709	-5.701	-5.692	-5.681	-5.670	-5.656	-5.642	-5.628	-5.611	-5.595	-5.579	-5.561	-5.544	-5.525	-5.506	-5.488	-5.469	-5.451	-5.431	-5.412	-5.394	-5.375	-5.356	-5.338	-5.319	-5.300	-5.282	-5.264	-5.245	-5.228	-5.210	-5.192	-5.175	-5.159	-5.141	-5.125	-5.109	-5.092	-5.076	-5.060	-5.044	-5.028	-5.011	-4.995	-4.979	-4.962	-4.948	-4.931	-4.915	-4.899	-4.882	-4.868	-4.852	-4.836	-4.821	-4.806	-4.791	-4.775	-4.761	-4.745	-4.731	-4.719	-4.705	-4.691	-4.679	-4.668	-4.655	-4.645	-4.635	-4.625	-4.616	-4.608	-4.600	-4.594	-4.588	-4.582	-4.578	-4.575	-4.572	-4.570	-4.570	-4.570	-4.570	-4.571	-4.574	-4.576	-4.580	-4.584	-4.589	-4.595	-4.601	-4.608	-4.614	-4.622	-4.629	-4.636	-4.644	-4.652	-4.660	-4.669	-4.676	-4.682	-4.690	-4.696	-4.702	-4.708	-4.711	-4.716	-4.720	-4.722	-4.724	-4.725	-4.725	-4.724	-4.722	-4.719	-4.716	-4.710	-4.705	-4.696	-4.690	-4.681	-4.671	-4.661	-4.650	-4.639	-4.626	-4.614	-4.600	-4.588	-4.575	-4.561	-4.546	-4.532	-4.519	-4.506	-4.492	-4.481	-4.469	-4.456	-4.445	-4.434	-4.426	-4.416	-4.409	-4.402	-4.396	-4.391	-4.388	-4.385	-4.384	-4.382	-4.382	-4.385	-4.388	-4.391	-4.396	-4.402	-4.409	-4.416	-4.425	-4.432	-4.442	-4.452	-4.462	-4.474	-4.485	-4.495	-4.506	-4.518	-4.528	-4.538	-4.546	-4.555	-4.564	-4.570	-4.576	-4.581	-4.584	-4.586	-4.586	-4.585	-4.582	-4.578	-4.571	-4.562	-4.552	-4.540	-4.525	-4.509	-4.489	-4.469	-4.445	-4.419	-4.391	-4.361	-4.331	-4.298	-4.260	-4.224	-4.184	-4.142	-4.100	-4.055	-4.009	-3.961	-3.912	-3.862	-3.811	-3.759	-3.708	-3.654	-3.600	-3.546	-3.490	-3.435	-3.381	-3.326	-3.272	-3.218	-3.164	-3.110	-3.059	-3.006	-2.956	-2.906	-2.858	-2.810	-2.765	-2.720	-2.676	-2.635	-2.595	-2.558	-2.522	-2.488	-2.455	-2.425	-2.396	-2.370	-2.346	-2.324	-2.304	-2.285	-2.270	-2.255	-2.242	-2.232	-2.224	-2.219	-2.214	-2.211	-2.211	-2.212	-2.216	-2.221	-2.228	-2.236	-2.248	-2.258	-2.271	-2.288	-2.304	-2.321	-2.341	-2.360	-2.382	-2.406	-2.429	-2.454	-2.480	-2.506	-2.535	-2.562	-2.592	-2.622	-2.652	-2.684	-2.716	-2.748	-2.780	-2.814	-2.848	-2.880	-2.915	-2.949	-2.984	-3.019	-3.052	-3.088	-3.122	-3.156	-3.191	-3.225	-3.259	-3.292	-3.325	-3.359	-3.390	-3.421	-3.454	-3.484	-3.512	-3.542	-3.569	-3.598	-3.622	-3.648	-3.671	-3.695	-3.718	-3.738	-3.758	-3.776	-3.794	-3.809	-3.825	-3.839	-3.850	-3.861	-3.872	-3.881	-3.888	-3.894	-3.899	-3.901	-3.904	-3.904	-3.902	-3.901	-3.899	-3.896	-3.891	-3.886	-3.880	-3.872	-3.866	-3.858	-3.850	-3.841	-3.832	-3.822	-3.814	-3.804	-3.795	-3.786	-3.776	-3.769	-3.761	-3.754	-3.748	-3.741	-3.738	-3.734	-3.731	-3.730	-3.730	-3.731	-3.734	-3.738	-3.742	-3.749	-3.758	-3.768	-3.779	-3.791	-3.806	-3.822	-3.841	-3.860	-3.880	-3.902	-3.925	-3.949	-3.975	-4.001	-4.028	-4.056	-4.085	-4.115	-4.145	-4.178	-4.208	-4.240	-4.271	-4.302	-4.335	-4.368	-4.399	-4.429	-4.460	-4.490	-4.519	-4.549	-4.578	-4.604	-4.630	-4.655	-4.679	-4.701	-4.721	-4.741	-4.760	-4.778	-4.792	-4.806	-4.819	-4.831	-4.841	-4.849	-4.855	-4.861	-4.865	-4.866	-4.868	-4.868	-4.865	-4.862	-4.859	-4.854	-4.848	-4.840	-4.831	-4.821	-4.811	-4.800	-4.788	-4.775	-4.761	-4.746	-4.731	-4.716	-4.699	-4.682	-4.666	-4.649	-4.631	-4.611	-4.592	-4.575	-4.556	-4.536	-4.516	-4.496	-4.476	-4.456	-4.435	-4.415	-4.395	-4.374	-4.352	-4.332	-4.311	-4.291	-4.271	-4.249	-4.229	-4.209	-4.188	-4.166	-4.146	-4.126	-4.108	-4.086	-4.068	-4.049	-4.030	-4.012	-3.995	-3.978	-3.961	-3.945	-3.931	-3.916	-3.902	-3.889	-3.878	-3.866	-3.856	-3.848	-3.839	-3.832	-3.825	-3.820	-3.818	-3.815	-3.814	-3.814	-3.815	-3.818	-3.821	-3.826	-3.832	-3.840	-3.849	-3.859	-3.870	-3.882	-3.895	-3.910	-3.925	-3.942	-3.959	-3.978	-3.996	-4.015	-4.035	-4.056	-4.077	-4.099	-4.120	-4.141	-4.161	-4.182	-4.204	-4.225	-4.244	-4.264	-4.284	-4.301	-4.319	-4.335	-4.351	-4.366	-4.379	-4.391	-4.402	-4.411	-4.420	-4.428	-4.432	-4.438	-4.440	-4.440	-4.440	-4.439	-4.435	-4.429	-4.422	-4.414	-4.404	-4.392	-4.379	-4.364	-4.349	-4.331	-4.312	-4.292	-4.271	-4.250	-4.225	-4.202	-4.178	-4.151	-4.125	-4.099	-4.071	-4.045	-4.016	-3.989	-3.961	-3.934	-3.906	-3.880	-3.852	-3.826	-3.800	-3.775	-3.751	-3.728	-3.705	-3.684	-3.664	-3.645	-3.626	-3.611	-3.596	-3.582	-3.571	-3.560	-3.552	-3.546	-3.540	-3.538	-3.536	-3.536	-3.539	-3.542	-3.549	-3.556	-3.565	-3.575	-3.586	-3.600	-3.615	-3.632	-3.650	-3.669	-3.688	-3.709	-3.730	-3.752	-3.776	-3.800	-3.824	-3.849	-3.874	-3.898	-3.924	-3.948	-3.972	-3.996	-4.020	-4.044	-4.065	-4.088	-4.108	-4.125	-4.144	-4.160	-4.176	-4.189	-4.201	-4.212	-4.221	-4.228	-4.232	-4.236	-4.236	-4.235	-4.232	-4.228	-4.221	-4.212	-4.201	-4.189	-4.174	-4.158	-4.139	-4.119	-4.098	-4.074	-4.049	-4.022	-3.995	-3.966	-3.936	-3.905	-3.872	-3.839	-3.806	-3.772	-3.740	-3.706	-3.672	-3.638	-3.604	-3.571	-3.539	-3.508	-3.478	-3.448	-3.419	-3.391	-3.366	-3.342	-3.320	-3.300	-3.281	-3.264	-3.249	-3.236	-3.226	-3.218	-3.211	-3.208	-3.206	-3.206	-3.209	-3.215	-3.224	-3.234	-3.246	-3.261	-3.280	-3.300	-3.322	-3.348	-3.374	-3.402	-3.434	-3.465	-3.500	-3.536	-3.574	-3.612	-3.654	-3.695	-3.739	-3.782	-3.828	-3.872	-3.919	-3.965	-4.011	-4.059	-4.105	-4.152	-4.199	-4.246	-4.292	-4.339	-4.385	-4.429	-4.472	-4.516	-4.558	-4.599	-4.639	-4.678	-4.716	-4.752	-4.786	-4.820	-4.851	-4.881	-4.911	-4.939	-4.964	-4.988	-5.009	-5.029	-5.049	-5.066	-5.081	-5.096	-5.109	-5.120	-5.131	-5.139	-5.145	-5.151	-5.155	-5.159	-5.161	-5.162	-5.162	-5.161	-5.160	-5.158	-5.155	-5.150	-5.146	-5.141	-5.138	-5.131	-5.128	-5.121	-5.116	-5.110	-5.105	-5.100	-5.096	-5.090	-5.088	-5.082	-5.080	-5.078	-5.075	-5.074	-5.072	-5.072	-5.074	-5.076	-5.079	-5.081	-5.085	-5.090	-5.095	-5.102	-5.109	-5.118	-5.126	-5.136	-5.148	-5.159	-5.172	-5.185	-5.200	-5.214	-5.230	-5.245	-5.262	-5.280	-5.298	-5.314	-5.331	-5.351	-5.370	-5.388	-5.406	-5.426	-5.445	-5.464	-5.481	-5.501	-5.519	-5.536	-5.554	-5.571	-5.588	-5.604	-5.620	-5.634	-5.649	-5.662	-5.675	-5.689	-5.700	-5.710	-5.720	-5.730	-5.739	-5.748	-5.754	-5.760	-5.765	-5.770	-5.774	-5.776	-5.779	-5.779	-5.780	-5.779	-5.779	-5.776	-5.772	-5.770	-5.765	-5.761	-5.755	-5.750	-5.744	-5.736	-5.728	-5.721	-5.712	-5.704	-5.694	-5.686	-5.675	-5.666	-5.655	-5.645	-5.634	-5.624	-5.612	-5.602	-5.591	-5.580	-5.569	-5.558	-5.548	-5.535	-5.525	-5.515	-5.505	-5.495	-5.485	-5.475	-5.466	-5.456	-5.448	-5.439	-5.431	-5.422	-5.415	-5.408	-5.401	-5.395	-5.389	-5.384	-5.379	-5.375	-5.371	-5.368	-5.366	-5.364	-5.362	-5.362	-5.362	-5.364	-5.366	-5.368	-5.370	-5.372	-5.376	-5.380	-5.385	-5.390	-5.396	-5.404	-5.410	-5.416	-5.424	-5.431	-5.441	-5.450	-5.458	-5.468	-5.476	-5.488	-5.498	-5.506	-5.516	-5.525	-5.535	-5.545	-5.554	-5.562	-5.571	-5.580	-5.586	-5.592	-5.599	-5.605	-5.608	-5.611	-5.614	-5.614	-5.614	-5.614	-5.611	-5.608	-5.602	-5.596	-5.589	-5.580	-5.569	-5.556	-5.542	-5.528	-5.511	-5.494	-5.472	-5.451	-5.429	-5.404	-5.378	-5.351	-5.322	-5.291	-5.259	-5.228	-5.194	-5.158	-5.121	-5.084	-5.045	-5.006	-4.966	-4.925	-4.884	-4.842	-4.800	-4.758	-4.715	-4.672	-4.631	-4.589	-4.548	-4.508	-4.466	-4.428	-4.389	-4.351	-4.316	-4.280	-4.246	-4.214	-4.184	-4.154	-4.126	-4.101	-4.077	-4.055	-4.035	-4.018	-4.001	-3.988	-3.976	-3.966	-3.960	-3.954	-3.951	-3.950	-3.952	-3.955	-3.961	-3.969	-3.979	-3.989	-4.003	-4.018	-4.034	-4.052	-4.071	-4.093	-4.114	-4.138	-4.161	-4.186	-4.211	-4.238	-4.264	-4.289	-4.316	-4.342	-4.369	-4.394	-4.420	-4.445	-4.469	-4.492	-4.515	-4.535	-4.555	-4.574	-4.590	-4.606	-4.620	-4.631	-4.641	-4.649	-4.655	-4.658	-4.661	-4.660	-4.658	-4.652	-4.644	-4.635	-4.622	-4.609	-4.591	-4.574	-4.551	-4.528	-4.502	-4.474	-4.445	-4.412	-4.379	-4.342	-4.305	-4.266	-4.225	-4.182	-4.139	-4.094	-4.048	-4.001	-3.952	-3.906	-3.855	-3.806	-3.758	-3.706	-3.656	-3.608	-3.556	-3.508	-3.458	-3.409	-3.361	-3.314	-3.266	-3.222	-3.178	-3.135	-3.092	-3.051	-3.012	-2.975	-2.940	-2.905	-2.872	-2.841	-2.812	-2.785	-2.760	-2.736	-2.716	-2.696	-2.680	-2.665	-2.652	-2.642	-2.632	-2.626	-2.622	-2.620	-2.619	-2.620	-2.625	-2.630	-2.638	-2.645	-2.656	-2.669	-2.682	-2.698	-2.714	-2.732	-2.752	-2.772	-2.795	-2.818	-2.841	-2.866	-2.891	-2.918	-2.945	-2.971	-3.000	-3.029	-3.058	-3.085	-3.114	-3.142	-3.170	-3.198	-3.226	-3.254	-3.280	-3.306	-3.331	-3.356	-3.380	-3.402	-3.425	-3.446	-3.465	-3.485	-3.502	-3.520	-3.535	-3.549	-3.561	-3.572	-3.584	-3.592	-3.600	-3.606	-3.611	-3.615	-3.618	-3.619	-3.619	-3.619	-3.616	-3.612	-3.609	-3.604	-3.598	-3.590	-3.582	-3.574	-3.564	-3.554	-3.544	-3.534	-3.522	-3.511	-3.500	-3.488	-3.476	-3.464	-3.452	-3.442	-3.431	-3.421	-3.411	-3.401	-3.392	-3.384	-3.376	-3.370	-3.364	-3.358	-3.354	-3.351	-3.349	-3.346	-3.346	-3.346	-3.348	-3.350	-3.352	-3.358	-3.364	-3.369	-3.376	-3.384	-3.392	-3.401	-3.411	-3.422	-3.434	-3.444	-3.456	-3.468	-3.480	-3.491	-3.505	-3.518	-3.530	-3.541	-3.554	-3.564	-3.575	-3.586	-3.596	-3.605	-3.614	-3.621	-3.628	-3.634	-3.638	-3.641	-3.645	-3.645	-3.645	-3.644	-3.641	-3.638	-3.632	-3.625	-3.618	-3.609	-3.598	-3.586	-3.574	-3.560	-3.544	-3.528	-3.509	-3.490	-3.470	-3.449	-3.426	-3.404	-3.380	-3.355	-3.330	-3.304	-3.279	-3.251	-3.224	-3.198	-3.170	-3.142	-3.116	-3.090	-3.062	-3.038	-3.010	-2.985	-2.960	-2.936	-2.911	-2.888	-2.866	-2.845	-2.824	-2.805	-2.785	-2.768	-2.752	-2.736	-2.722	-2.710	-2.699	-2.688	-2.679	-2.672	-2.666	-2.662	-2.660	-2.658	-2.658	-2.659	-2.661	-2.665	-2.671	-2.678	-2.686	-2.696	-2.708	-2.719	-2.732	-2.748	-2.764	-2.781	-2.800	-2.820	-2.841	-2.862	-2.886	-2.911	-2.938	-2.964	-2.992	-3.021	-3.051	-3.081	-3.112	-3.145	-3.178	-3.211	-3.246	-3.281	-3.316	-3.351	-3.389	-3.424	-3.461	-3.499	-3.536	-3.574	-3.612	-3.649	-3.686	-3.725	-3.761	-3.800	-3.836	-3.874	-3.910	-3.945	-3.981	-4.015	-4.050	-4.082	-4.115	-4.146	-4.178	-4.208	-4.236	-4.264	-4.291	-4.318	-4.341	-4.365	-4.388	-4.409	-4.430	-4.448	-4.466	-4.482	-4.498	-4.511	-4.525	-4.538	-4.549	-4.559	-4.568	-4.575	-4.584	-4.590	-4.596	-4.601	-4.606	-4.609	-4.612	-4.615	-4.618	-4.620	-4.622	-4.624	-4.625	-4.628	-4.628	-4.630	-4.631	-4.634	-4.635	-4.638	-4.640	-4.644	-4.648	-4.650	-4.655	-4.660	-4.665	-4.671	-4.678	-4.685	-4.691	-4.700	-4.709	-4.716	-4.726	-4.736	-4.745	-4.755	-4.765	-4.776	-4.786	-4.796	-4.808	-4.818	-4.829	-4.840	-4.850	-4.861	-4.871	100.000	5.000	2.000	1.000	4.000	0.000	0.000	0.000	0.000	0.000	0.000	0.000	0.000	0.000	0.000	0.000	0.000	0.000	-5.384	-5.396	-5.406	-5.416	-5.425	-5.432	-5.439	-5.444	-5.448	-5.450	-5.449	-5.450	-5.448	-5.444	-5.438	-5.430	-5.421	-5.412	-5.399	-5.386	-5.370	-5.355	-5.336	-5.316	-5.295	-5.272	-5.248	-5.221	-5.195	-5.166	-5.136	-5.106	-5.075	-5.042	-5.010	-4.975	-4.940	-4.906	-4.871	-4.836	-4.800	-4.765	-4.729	-4.694	-4.660	-4.626	-4.592	-4.561	-4.530	-4.500	-4.471	-4.445	-4.419	-4.395	-4.374	-4.354	-4.338	-4.321	-4.309	-4.299	-4.291	-4.288	-4.285	-4.285	-4.289	-4.296	-4.306	-4.318	-4.334	-4.351	-4.374	-4.398	-4.424	-4.454	-4.486	-4.522	-4.560	-4.602	-4.645	-4.692	-4.740	-4.791	-4.844	-4.898	-4.955	-5.012	-5.072	-5.134	-5.196	-5.259	-5.322	-5.386	-5.451	-5.516	-5.581	-5.646	-5.711	-5.775	-5.839	-5.900	-5.961	-6.021	-6.081	-6.139	-6.195	-6.249	-6.301	-6.351	-6.400	-6.446	-6.491	-6.532	-6.572	-6.610	-6.644	-6.678	-6.708	-6.735	-6.759	-6.781	-6.802	-6.820	-6.835	-6.848	-6.859	-6.868	-6.874	-6.879	-6.881	-6.881	-6.881	-6.878	-6.874	-6.869	-6.861	-6.854	-6.845	-6.835	-6.825	-6.815	-6.802	-6.790	-6.778	-6.766	-6.752	-6.741	-6.729	-6.718	-6.706	-6.695	-6.686	-6.676	-6.668	-6.659	-6.652	-6.646	-6.642	-6.639	-6.636	-6.634	-6.634	-6.635	-6.638	-6.640	-6.645	-6.651	-6.658	-6.666	-6.675	-6.686	-6.698	-6.709	-6.722	-6.736	-6.750	-6.766	-6.782	-6.800	-6.816	-6.835	-6.852	-6.872	-6.891	-6.911	-6.930	-6.949	-6.968	-6.988	-7.006	-7.025	-7.044	-7.060	-7.078	-7.095	-7.110	-7.126	-7.141	-7.155	-7.168	-7.180	-7.191	-7.202	-7.212	-7.220	-7.228	-7.235	-7.241	-7.245	-7.249	-7.251	-7.252	-7.254	-7.254	-7.252	-7.251	-7.248	-7.245	-7.240	-7.235	-7.230	-7.224	-7.216	-7.209	-7.201	-7.191	-7.182	-7.172	-7.162	-7.154	-7.142	-7.132	-7.122	-7.112	-7.101	-7.092	-7.081	-7.072	-7.062	-7.054	-7.045	-7.038	-7.030	-7.022	-7.016	-7.011	-7.005	-7.001	-6.996	-6.994	-6.990	-6.989	-6.989	-6.989	-6.989	-6.990	-6.994	-6.996	-7.001	-7.006	-7.012	-7.020	-7.029	-7.036	-7.046	-7.058	-7.069	-7.080	-7.094	-7.109	-7.122	-7.138	-7.154	-7.170	-7.189	-7.206	-7.224	-7.244	-7.264	-7.284	-7.306	-7.326	-7.349	-7.371	-7.394	-7.416	-7.440	-7.464	-7.486	-7.510	-7.532	-7.556	-7.580	-7.604	-7.628	-7.650	-7.672	-7.696	-7.716	-7.739	-7.760	-7.780	-7.800	-7.818	-7.836	-7.854	-7.870	-7.885	-7.900	-7.914	-7.926	-7.938	-7.948	-7.956	-7.962	-7.968	-7.972	-7.975	-7.978	-7.976	-7.974	-7.969	-7.962	-7.956	-7.946	-7.934	-7.921	-7.906	-7.888	-7.869	-7.848	-7.825	-7.799	-7.771	-7.742	-7.711	-7.679	-7.642	-7.606	-7.568	-7.526	-7.484	-7.441	-7.395	-7.348	-7.299	-7.250	-7.199	-7.148	-7.095	-7.040	-6.986	-6.931	-6.876	-6.819	-6.764	-6.708	-6.652	-6.596	-6.540	-6.486	-6.432	-6.380	-6.329	-6.278	-6.230	-6.182	-6.136	-6.092	-6.052	-6.011	-5.975	-5.940	-5.908	-5.878	-5.850	-5.828	-5.806	-5.788	-5.774	-5.761	-5.751	-5.746	-5.742	-5.744	-5.748	-5.754	-5.762	-5.776	-5.791	-5.809	-5.831	-5.854	-5.880	-5.909	-5.939	-5.971	-6.006	-6.042	-6.081	-6.119	-6.159	-6.200	-6.241	-6.284	-6.328	-6.370	-6.412	-6.454	-6.496	-6.536	-6.578	-6.616	-6.652	-6.690	-6.722	-6.755	-6.785	-6.812	-6.838	-6.860	-6.880	-6.896	-6.910	-6.920	-6.929	-6.932	-6.934	-6.930	-6.925	-6.915	-6.902	-6.888	-6.868	-6.845	-6.820	-6.790	-6.758	-6.722	-6.684	-6.642	-6.599	-6.551	-6.502	-6.451	-6.398	-6.342	-6.284	-6.225	-6.162	-6.101	-6.038	-5.974	-5.908	-5.841	-5.775	-5.708	-5.642	-5.575	-5.508	-5.442	-5.378	-5.312	-5.250	-5.186	-5.125	-5.065	-5.006	-4.950	-4.894	-4.840	-4.789	-4.739	-4.690	-4.646	-4.602	-4.560	-4.522	-4.485	-4.451	-4.420	-4.391	-4.364	-4.339	-4.316	-4.296	-4.278	-4.262	-4.249	-4.239	-4.229	-4.221	-4.216	-4.215	-4.212	-4.214	-4.215	-4.220	-4.225	-4.231	-4.240	-4.249	-4.260	-4.272	-4.284	-4.298	-4.312	-4.328	-4.342	-4.360	-4.376	-4.394	-4.410	-4.428	-4.445	-4.462	-4.479	-4.496	-4.512	-4.529	-4.544	-4.560	-4.574	-4.588	-4.600	-4.611	-4.624	-4.634	-4.641	-4.650	-4.656	-4.662	-4.666	-4.670	-4.671	-4.671	-4.670	-4.668	-4.664	-4.659	-4.652	-4.645	-4.635	-4.624	-4.612	-4.599	-4.585	-4.569	-4.552	-4.535	-4.515	-4.495	-4.475	-4.454	-4.430	-4.408	-4.385	-4.361	-4.336	-4.311	-4.288	-4.262	-4.239	-4.215	-4.191	-4.168	-4.144	-4.124	-4.102	-4.081	-4.064	-4.045	-4.028	-4.012	-4.000	-3.988	-3.976	-3.968	-3.960	-3.955	-3.951	-3.950	-3.950	-3.952	-3.956	-3.962	-3.971	-3.981	-3.994	-4.008	-4.024	-4.041	-4.060	-4.081	-4.104	-4.129	-4.155	-4.181	-4.210	-4.239	-4.269	-4.299	-4.331	-4.362	-4.394	-4.426	-4.459	-4.490	-4.522	-4.552	-4.584	-4.612	-4.642	-4.670	-4.696	-4.722	-4.745	-4.766	-4.788	-4.805	-4.822	-4.836	-4.849	-4.859	-4.865	-4.871	-4.872	-4.874	-4.872	-4.868	-4.861	-4.852	-4.840	-4.826	-4.811	-4.792	-4.771	-4.749	-4.726	-4.699	-4.671	-4.641	-4.610	-4.579	-4.544	-4.510	-4.472	-4.436	-4.400	-4.362	-4.324	-4.286	-4.248	-4.210	-4.174	-4.136	-4.099	-4.062	-4.029	-3.995	-3.962	-3.931	-3.901	-3.872	-3.846	-3.821	-3.798	-3.775	-3.755	-3.738	-3.722	-3.709	-3.698	-3.688	-3.680	-3.675	-3.672	-3.670	-3.671	-3.675	-3.680	-3.688	-3.696	-3.708	-3.720	-3.734	-3.751	-3.769	-3.789	-3.810	-3.834	-3.858	-3.882	-3.909	-3.936	-3.964	-3.994	-4.024	-4.055	-4.086	-4.119	-4.152	-4.185	-4.220	-4.254	-4.288	-4.321	-4.356	-4.390	-4.424	-4.459	-4.492	-4.525	-4.558	-4.590	-4.621	-4.651	-4.680	-4.710	-4.738	-4.765	-4.791	-4.815	-4.840	-4.862	-4.884	-4.904	-4.924	-4.941	-4.958	-4.972	-4.986	-4.999	-5.010	-5.020	-5.028	-5.034	-5.039	-5.042	-5.044	-5.044	-5.042	-5.040	-5.036	-5.031	-5.024	-5.016	-5.006	-4.996	-4.984	-4.972	-4.958	-4.942	-4.928	-4.909	-4.892	-4.874	-4.855	-4.836	-4.816	-4.798	-4.776	-4.756	-4.736	-4.718	-4.698	-4.679	-4.660	-4.642	-4.624	-4.609	-4.592	-4.578	-4.564	-4.551	-4.539	-4.529	-4.519	-4.510	-4.505	-4.500	-4.496	-4.494	-4.492	-4.495	-4.496	-4.500	-4.505	-4.512	-4.520	-4.530	-4.541	-4.552	-4.566	-4.581	-4.598	-4.612	-4.631	-4.650	-4.668	-4.688	-4.706	-4.728	-4.748	-4.768	-4.790	-4.810	-4.831	-4.851	-4.870	-4.890	-4.909	-4.926	-4.944	-4.961	-4.976	-4.992	-5.005	-5.018	-5.029	-5.040	-5.048	-5.055	-5.059	-5.064	-5.066	-5.066	-5.066	-5.062	-5.059	-5.052	-5.045	-5.035	-5.024	-5.012	-4.998	-4.982	-4.965	-4.945	-4.926	-4.904	-4.881	-4.858	-4.831	-4.804	-4.776	-4.746	-4.715	-4.685	-4.652	-4.619	-4.585	-4.550	-4.512	-4.478	-4.440	-4.401	-4.365	-4.326	-4.288	-4.248	-4.208	-4.169	-4.129	-4.089	-4.049	-4.009	-3.970	-3.930	-3.891	-3.852	-3.812	-3.775	-3.738	-3.700	-3.662	-3.628	-3.591	-3.556	-3.522	-3.490	-3.458	-3.425	-3.396	-3.366	-3.339	-3.312	-3.288	-3.264	-3.241	-3.220	-3.201	-3.184	-3.168	-3.154	-3.141	-3.131	-3.124	-3.116	-3.112	-3.110	-3.110	-3.111	-3.115	-3.121	-3.129	-3.139	-3.150	-3.165	-3.180	-3.198	-3.218	-3.239	-3.261	-3.286	-3.314	-3.341	-3.371	-3.404	-3.436	-3.470	-3.505	-3.542	-3.580	-3.619	-3.658	-3.696	-3.736	-3.778	-3.816	-3.858	-3.899	-3.938	-3.978	-4.015	-4.052	-4.089	-4.125	-4.160	-4.192	-4.225	-4.254	-4.282	-4.309	-4.332	-4.355	-4.375	-4.391	-4.408	-4.419	-4.430	-4.438	-4.441	-4.444	-4.442	-4.439	-4.431	-4.421	-4.409	-4.392	-4.375	-4.354	-4.330	-4.304	-4.275	-4.244	-4.210	-4.172	-4.135	-4.094	-4.051	-4.006	-3.959	-3.910	-3.859	-3.808	-3.755	-3.700	-3.645	-3.590	-3.532	-3.475	-3.418	-3.360	-3.302	-3.245	-3.186	-3.129	-3.072	-3.015	-2.960	-2.905	-2.851	-2.799	-2.748	-2.696	-2.648	-2.600	-2.554	-2.509	-2.468	-2.425	-2.386	-2.349	-2.312	-2.279	-2.248	-2.218	-2.190	-2.162	-2.140	-2.116	-2.096	-2.078	-2.061	-2.046	-2.033	-2.021	-2.010	-2.001	-1.994	-1.989	-1.984	-1.981	-1.979	-1.976	-1.976	-1.978	-1.978	-1.980	-1.982	-1.985	-1.989	-1.992	-1.998	-2.000	-2.005	-2.009	-2.013	-2.016	-2.019	-2.021	-2.024	-2.025	-2.025	-2.025	-2.025	-2.022	-2.021	-2.018	-2.014	-2.009	-2.002	-1.996	-1.988	-1.979	-1.969	-1.958	-1.945	-1.931	-1.918	-1.901	-1.885	-1.868	-1.850	-1.829	-1.810	-1.789	-1.766	-1.744	-1.720	-1.696	-1.672	-1.649	-1.622	-1.598	-1.574	-1.548	-1.524	-1.499	-1.474	-1.450	-1.426	-1.404	-1.382	-1.361	-1.341	-1.322	-1.304	-1.288	-1.271	-1.256	-1.245	-1.234	-1.225	-1.218	-1.212	-1.210	-1.208	-1.208	-1.211	-1.216	-1.224	-1.232	-1.245	-1.259	-1.275	-1.292	-1.315	-1.338	-1.364	-1.391	-1.421	-1.454	-1.490	-1.526	-1.565	-1.606	-1.650	-1.694	-1.741	-1.790	-1.840	-1.892	-1.945	-2.000	-2.055	-2.112	-2.171	-2.229	-2.289	-2.349	-2.409	-2.470	-2.530	-2.591	-2.652	-2.712	-2.772	-2.832	-2.891	-2.950	-3.006	-3.062	-3.119	-3.172	-3.224	-3.275	-3.324	-3.371	-3.416	-3.460	-3.501	-3.540	-3.576	-3.609	-3.640	-3.669	-3.695	-3.720	-3.740	-3.759	-3.774	-3.788	-3.798	-3.804	-3.809	-3.810	-3.810	-3.806	-3.801	-3.792	-3.781	-3.769	-3.752	-3.736	-3.718	-3.695	-3.674	-3.649	-3.622	-3.596	-3.568	-3.539	-3.508	-3.478	-3.448	-3.416	-3.384	-3.352	-3.321	-3.290	-3.261	-3.231	-3.201	-3.174	-3.148	-3.122	-3.099	-3.076	-3.056	-3.038	-3.021	-3.008	-2.994	-2.986	-2.978	-2.974	-2.970	-2.971	-2.974	-2.979	-2.988	-2.998	-3.011	-3.028	-3.045	-3.066	-3.089	-3.114	-3.141	-3.171	-3.202	-3.235	-3.271	-3.309	-3.348	-3.386	-3.428	-3.470	-3.512	-3.556	-3.601	-3.645	-3.689	-3.735	-3.780	-3.824	-3.868	-3.911	-3.954	-3.995	-4.035	-4.074	-4.112	-4.148	-4.181	-4.214	-4.244	-4.274	-4.299	-4.322	-4.344	-4.364	-4.380	-4.392	-4.405	-4.412	-4.419	-4.421	-4.421	-4.419	-4.412	-4.405	-4.392	-4.379	-4.362	-4.344	-4.322	-4.298	-4.271	-4.242	-4.211	-4.178	-4.142	-4.104	-4.065	-4.024	-3.981	-3.938	-3.891	-3.844	-3.796	-3.748	-3.698	-3.648	-3.596	-3.545	-3.494	-3.441	-3.389	-3.338	-3.285	-3.234	-3.184	-3.132	-3.085	-3.036	-2.989	-2.942	-2.898	-2.854	-2.812	-2.772	-2.734	-2.696	-2.661	-2.629	-2.596	-2.568	-2.541	-2.516	-2.494	-2.474	-2.455	-2.440	-2.428	-2.418	-2.409	-2.402	-2.399	-2.398	-2.399	-2.402	-2.409	-2.416	-2.426	-2.439	-2.452	-2.469	-2.486	-2.506	-2.526	-2.549	-2.574	-2.599	-2.626	-2.654	-2.681	-2.712	-2.742	-2.774	-2.805	-2.838	-2.871	-2.904	-2.936	-2.970	-3.002	-3.035	-3.068	-3.100	-3.132	-3.162	-3.194	-3.224	-3.251	-3.279	-3.308	-3.334	-3.359	-3.381	-3.405	-3.426	-3.448	-3.468	-3.486	-3.504	-3.520	-3.535	-3.550	-3.562	-3.574	-3.585	-3.595	-3.605	-3.614	-3.620	-3.628	-3.634	-3.639	-3.644	-3.648	-3.651	-3.654	-3.656	-3.658	-3.660	-3.661	-3.661	-3.662	-3.662	-3.664	-3.664	-3.662	-3.664	-3.664	-3.664	-3.665	-3.664	-3.664	-3.665	-3.665	-3.666	-3.666	-3.668	-3.669	-3.669	-3.670	-3.671	-3.671	-3.674	-3.675	-3.675	-3.678	-3.679	-3.679	-3.680	-3.681	-3.682	-3.684	-3.685	-3.686	-3.686	-3.688	-3.686	-3.688	-3.688	-3.688	-3.686	-3.686	-3.685	-3.685	-3.684	-3.682	-3.680	-3.679	-3.676	-3.672	-3.670	-3.666	-3.664	-3.659	-3.654	-3.650	-3.645	-3.640	-3.634	-3.629	-3.624	-3.616	-3.610	-3.604	-3.596	-3.589	-3.581	-3.571	-3.564	-3.554	-3.544	-3.534	-3.524	-3.511	-3.500	-3.489	-3.476	-3.462	-3.449	-3.435	-3.420	-3.405	-3.390	-3.372	-3.355	-3.338	-3.319	-3.299	-3.279	-3.259	-3.239	-3.216	-3.194	-3.171	-3.148	-3.124	-3.099	-3.074	-3.049	-3.022	-2.995	-2.970	-2.941	-2.914	-2.886	-2.859	-2.831	-2.802	-2.776	-2.749	-2.721	-2.696	-2.671	-2.646	-2.621	-2.598	-2.575	-2.552	-2.534	-2.514	-2.496	-2.480	-2.464	-2.450	-2.439	-2.428	-2.420	-2.414	-2.409	-2.406	-2.406	-2.409	-2.414	-2.420	-2.429	-2.440	-2.454	-2.470	-2.488	-2.509	-2.532	-2.558	-2.585	-2.616	-2.648	-2.682	-2.719	-2.759	-2.799	-2.841	-2.886	-2.931	-2.979	-3.029	-3.078	-3.130	-3.182	-3.236	-3.290	-3.345	-3.401	-3.458	-3.512	-3.569	-3.625	-3.681	-3.736	-3.792	-3.846	-3.901	-3.954	-4.005	-4.058	-4.106	-4.154	-4.200	-4.245	-4.289	-4.331	-4.370	-4.406	-4.441	-4.475	-4.505	-4.534	-4.560	-4.584	-4.604	-4.625	-4.641	-4.655	-4.668	-4.676	-4.685	-4.690	-4.694	-4.694	-4.692	-4.690	-4.684	-4.676	-4.669	-4.658	-4.646	-4.632	-4.619	-4.601	-4.585	-4.568	-4.549	-4.530	-4.510	-4.489	-4.468	-4.448	-4.428	-4.406	-4.386	-4.366	-4.346	-4.328	-4.309	-4.291	-4.274	-4.258	-4.242	-4.229	-4.216	-4.204	-4.194	-4.185	-4.176	-4.170	-4.165	-4.162	-4.160	-4.160	-4.161	-4.164	-4.169	-4.175	-4.182	-4.192	-4.202	-4.215	-4.229	-4.244	-4.259	-4.278	-4.296	-4.316	-4.338	-4.360	-4.381	-4.405	-4.429	-4.455	-4.479	-4.505	-4.531	-4.558	-4.582	-4.610	-4.636	-4.661	-4.686	-4.711	-4.736	-4.759	-4.781	-4.802	-4.822	-4.842	-4.860	-4.876	-4.891	-4.905	-4.916	-4.926	-4.935	-4.941	-4.946	-4.948	-4.949	-4.946	-4.942	-4.936	-4.928	-4.918	-4.904	-4.890	-4.872	-4.854	-4.832	-4.809	-4.785	-4.758	-4.729	-4.698	-4.665	-4.632	-4.596	-4.561	-4.522	-4.484	-4.445	-4.405	-4.364	-4.322	-4.281	-4.240	-4.198	-4.156	-4.116	-4.076	-4.035	-3.996	-3.959	-3.922	-3.889	-3.854	-3.822	-3.792	-3.765	-3.740	-3.716	-3.695	-3.676	-3.660	-3.648	-3.636	-3.628	-3.622	-3.620	-3.620	-3.622	-3.629	-3.636	-3.648	-3.662	-3.679	-3.698	-3.719	-3.744	-3.769	-3.798	-3.829	-3.860	-3.895	-3.929	-3.965	-4.003	-4.041	-4.080	-4.120	-4.160	-4.199	-4.239	-4.279	-4.316	-4.355	-4.391	-4.428	-4.462	-4.495	-4.525	-4.554	-4.581	-4.606	-4.629	-4.650	-4.666	-4.680	-4.692	-4.700	-4.706	-4.708	-4.708	-4.702	-4.695	-4.684	-4.670	-4.652	-4.631	-4.606	-4.579	-4.548	-4.514	-4.476	-4.438	-4.394	-4.349	-4.300	-4.251	-4.198	-4.144	-4.088	-4.029	-3.969	-3.908	-3.845	-3.780	-3.715	-3.649	-3.582	-3.515	-3.450	-3.381	-3.314	-3.248	-3.181	-3.115	-3.050	-2.985	-2.921	-2.860	-2.800	-2.739	-2.682	-2.626	-2.572	-2.520	-2.470	-2.422	-2.378	-2.335	-2.294	-2.256	-2.220	-2.188	-2.159	-2.130	-2.106	-2.084	-2.065	-2.049	-2.035	-2.025	-2.018	-2.011	-2.009	-2.009	-2.013	-2.016	-2.024	-2.035	-2.046	-2.060	-2.078	-2.096	-2.118	-2.140	-2.164	-2.190	-2.218	-2.246	-2.276	-2.306	-2.340	-2.372	-2.406	-2.440	-2.475	-2.510	-2.545	-2.579	-2.614	-2.649	-2.684	-2.716	-2.750	-2.781	-2.812	-2.842	-2.871	-2.898	-2.925	-2.948	-2.971	-2.992	-3.011	-3.029	-3.045	-3.058	-3.069	-3.078	-3.085	-3.090	-3.092	-3.092	-3.091	-3.088	-3.081	-3.072	-3.062	-3.050	-3.035	-3.019	-3.000	-2.979	-2.956	-2.932	-2.906	-2.879	-2.849	-2.818	-2.785	-2.750	-2.715	-2.679	-2.641	-2.604	-2.564	-2.524	-2.482	-2.441	-2.399	-2.356	-2.314	-2.270	-2.226	-2.182	-2.138	-2.095	-2.051	-2.007	-1.964	-1.921	-1.879	-1.836	-1.794	-1.752	-1.711	-1.670	-1.630	-1.591	-1.551	-1.512	-1.475	-1.438	-1.401	-1.366	-1.331	-1.296	-1.262	-1.230	-1.199	-1.169	-1.139	-1.109	-1.080	-1.052	-1.026	-1.000	-0.976	-0.951	-0.930	-0.908	-0.888	-0.866	-0.848	-0.829	-0.811	-0.795	-0.781	-0.765	-0.752	-0.739	-0.728	-0.716	-0.706	-0.696	-0.686	-0.680	-0.671	-0.665	-0.660	-0.654	-0.649	-0.644	-0.640	-0.636	-0.632	-0.629	-0.625	-0.621	-0.619	-0.615	-0.611	-0.608	-0.602	-0.598	-0.591	-0.586	-0.579	-0.572	-0.564	-0.554	-0.544	-0.531	-0.519	-0.505	-0.490	-0.475	-0.458	-0.439	-0.419	-0.399	-0.375	-0.351	-0.328	-0.301	-0.275	-0.246	-0.218	-0.188	-0.156	-0.125	-0.092	-0.060	-0.025	0.009	0.042	0.079	0.114	0.149	0.182	0.218	0.251	0.286	0.319	0.350	0.381	0.411	0.440	0.468	0.494	0.518	0.540	0.561	0.580	0.598	0.611	0.622	0.632	0.640	0.645	0.648	0.648	0.644	0.639	0.631	0.620	0.608	0.591	0.574	0.552	0.529	0.502	0.475	0.445	0.412	0.378	0.341	0.302	0.262	0.220	0.178	0.132	0.086	0.040	-0.009	-0.058	-0.108	-0.158	-0.209	-0.260	-0.311	-0.362	-0.414	-0.465	-0.515	-0.565	-0.614	-0.662	-0.709	-0.755	-0.801	-0.845	-0.886	-0.928	-0.968	-1.004	-1.040	-1.072	-1.106	-1.135	-1.162	-1.189	-1.212	-1.234	-1.254	-1.270	-1.285	-1.298	-1.308	-1.315	-1.321	-1.324	-1.325	-1.324	-1.321	-1.315	-1.308	-1.298	-1.286	-1.272	-1.256	-1.239	-1.220	-1.199	-1.178	-1.154	-1.128	-1.101	-1.074	-1.045	-1.016	-0.986	-0.956	-0.925	-0.894	-0.862	-0.830	-0.800	-0.769	-0.738	-0.709	-0.679	-0.651	-0.624	-0.598	-0.574	-0.550	-0.529	-0.509	-0.491	-0.475	-0.461	-0.450	-0.440	-0.435	-0.430	-0.430	-0.431	-0.435	-0.442	-0.455	-0.469	-0.485	-0.506	-0.529	-0.556	-0.588	-0.620	-0.658	-0.698	-0.741	-0.788	-0.836	-0.890	-0.945	-1.004	-1.065	-1.129	-1.195	-1.265	-1.336	-1.410	-1.485	-1.562	-1.642	-1.724	-1.806	-1.890	-1.975	-2.062	-2.148	-2.236	-2.325	-2.414	-2.501	-2.591	-2.680	-2.768	-2.856	-2.944	-3.030	-3.115	-3.200	-3.284	-3.365	-3.445	-3.525	-3.601	-3.676	-3.750	-3.821	-3.891	-3.958	-4.021	-4.084	-4.144	-4.200	-4.255	-4.306	-4.355	-4.401	-4.444	-4.484	-4.522	-4.558	-4.589	-4.619	-4.645	-4.668	-4.689	-4.706	-4.722	-4.735	-4.746	-4.752	-4.758	-4.761	-4.761	-4.759	-4.756	-4.749	-4.741	-4.732	-4.719	-4.706	-4.691	-4.674	-4.656	-4.636	-4.615	-4.592	-4.570	-4.546	-4.521	-4.496	-4.469	-4.444	-4.416	-4.390	-4.361	-4.334	-4.308	-4.280	-4.254	-4.228	-4.201	-4.176	-4.150	-4.128	-4.104	-4.081	-4.060	-4.040	-4.021	-4.004	-3.986	-3.971	-3.959	-3.946	-3.936	-3.926	-3.919	-3.912	-3.908	-3.905	-3.904	-3.904	-3.905	-3.908	-3.912	-3.919	-3.926	-3.936	-3.946	-3.959	-3.971	-3.988	-4.001	-4.020	-4.037	-4.056	-4.075	-4.096	-4.119	-4.140	-4.164	-4.188	-4.211	-4.235	-4.260	-4.284	-4.309	-4.335	-4.361	-4.385	-4.410	-4.436	-4.460	-4.485	-4.508	-4.532	-4.555	-4.578	-4.600	-4.620	-4.642	-4.661	-4.680	-4.699	-4.716	-4.732	-4.749	-4.762	-4.776	-4.789	-4.800	-4.810	-4.819	-4.829	-4.835	-4.841	-4.846	-4.850	-4.854	-4.856	-4.858	-4.858	-4.858	-4.855	-4.854	-4.851	-4.848	-4.844	-4.838	-4.832	-4.825	-4.819	-4.811	-4.802	-4.795	-4.786	-4.778	-4.768	-4.759	-4.749	-4.740	-4.730	-4.720	-4.711	-4.701	-4.692	-4.684	-4.675	-4.668	-4.659	-4.651	-4.644	-4.638	-4.631	-4.625	-4.619	-4.615	-4.610	-4.605	-4.602	-4.599	-4.596	-4.595	-4.594	-4.592	-4.592	-4.592	-4.592	-4.594	-4.596	-4.598	-4.600	-4.601	-4.605	-4.608	-4.610	-4.612	-4.615	-4.618	-4.620	-4.622	-4.625	-4.626	-4.628	-4.629	-4.630	-4.629	-4.629	-4.629	-4.628	-4.625	-4.622	-4.619	-4.614	-4.610	-4.604	-4.596	-4.589	-4.581	-4.571	-4.561	-4.550	-4.538	-4.525	-4.510	-4.495	-4.480	-4.465	-4.448	-4.429	-4.411	-4.391	-4.372	-4.352	-4.331	-4.311	-4.290	-4.269	-4.248	-4.226	-4.204	-4.181	-4.161	-4.140	-4.118	-4.098	-4.076	-4.058	-4.037	-4.019	-4.000	-3.982	-3.965	-3.949	-3.934	-3.919	-3.905	-3.892	-3.881	-3.870	-3.860	-3.852	-3.846	-3.839	-3.834	-3.831	-3.828	-3.826	-3.825	-3.826	-3.829	-3.831	-3.835	-3.840	-3.846	-3.854	-3.860	-3.870	-3.879	-3.890	-3.901	-3.911	-3.925	-3.936	-3.950	-3.964	-3.976	-3.991	-4.005	-4.020	-4.034	-4.048	-4.062	-4.077	-4.090	-4.104	-4.118	-4.130	-4.142	-4.154	-4.165	-4.176	-4.186	-4.194	-4.202	-4.209	-4.215	-4.220	-4.224	-4.226	-4.229	-4.230	-4.229	-4.228	-4.222	-4.219	-4.212	-4.205	-4.198	-4.188	-4.176	-4.162	-4.150	-4.134	-4.116	-4.099	-4.080	-4.059	-4.036	-4.014	-3.989	-3.964	-3.936	-3.909	-3.879	-3.850	-3.818	-3.785	-3.752	-3.719	-3.684	-3.649	-3.612	-3.576	-3.539	-3.501	-3.464	-3.425	-3.386	-3.348	-3.309	-3.271	-3.231	-3.194	-3.154	-3.118	-3.080	-3.041	-3.005	-2.970	-2.934	-2.899	-2.866	-2.832	-2.801	-2.770	-2.741	-2.714	-2.686	-2.661	-2.636	-2.614	-2.592	-2.571	-2.554	-2.535	-2.520	-2.506	-2.494	-2.482	-2.472	-2.465	-2.459	-2.454	-2.449	-2.448	-2.445	-2.446	-2.448	-2.450	-2.455	-2.460	-2.466	-2.474	-2.481	-2.490	-2.501	-2.511	-2.521	-2.532	-2.544	-2.556	-2.569	-2.581	-2.592	-2.605	-2.616	-2.629	-2.640	-2.651	-2.661	-2.671	-2.680	-2.688	-2.694	-2.701	-2.705	-2.710	-2.712	-2.715	-2.715	-2.715	-2.712	-2.709	-2.705	-2.699	-2.691	-2.684	-2.674	-2.662	-2.650	-2.636	-2.621	-2.606	-2.590	-2.570	-2.552	-2.532	-2.510	-2.490	-2.468	-2.444	-2.420	-2.396	-2.371	-2.346	-2.321	-2.296	-2.270	-2.245	-2.219	-2.194	-2.170	-2.145	-2.122	-2.100	-2.076	-2.055	-2.034	-2.014	-1.995	-1.978	-1.960	-1.945	-1.931	-1.918	-1.905	-1.895	-1.885	-1.878	-1.871	-1.866	-1.861	-1.859	-1.858	-1.858	-1.859	-1.861	-1.866	-1.871	-1.876	-1.884	-1.892	-1.901	-1.911	-1.921	-1.934	-1.945	-1.959	-1.971	-1.985	-1.999	-2.013	-2.027	-2.042	-2.056	-2.070	-2.082	-2.098	-2.110	-2.121	-2.132	-2.144	-2.152	-2.162	-2.169	-2.175	-2.181	-2.184	-2.188	-2.189	-2.188	-2.188	-2.184	-2.178	-2.172	-2.164	-2.154	-2.141	-2.129	-2.112	-2.096	-2.076	-2.056	-2.034	-2.010	-1.985	-1.958	-1.929	-1.898	-1.866	-1.832	-1.798	-1.761	-1.724	-1.685	-1.646	-1.604	-1.562	-1.520	-1.476	-1.432	-1.386	-1.341	-1.295	-1.250	-1.202	-1.156	-1.110	-1.062	-1.018	-0.971	-0.925	-0.879	-0.834	-0.791	-0.748	-0.704	-0.662	-0.622	-0.581	-0.542	-0.505	-0.468	-0.432	-0.399	-0.365	-0.334	-0.304	-0.274	-0.248	-0.221	-0.196	-0.174	-0.150	-0.130	-0.110	-0.094	-0.076	-0.061	-0.048	-0.035	-0.024	-0.012	-0.002	0.006	0.012	0.020	0.025	0.031	0.036	0.040	0.044	0.046	0.049	0.050	0.052	0.055	0.056	0.058	0.060	0.061	0.064	0.065	0.068	0.070	0.072	0.076	0.079	0.081	0.086	0.091	0.095	0.100	0.105	0.111	0.118	0.124	0.131	0.138	0.145	0.152	0.161	0.169	0.176	0.184	0.192	0.200	0.208	0.216	0.222	0.230	0.236	0.244	0.250	0.255	0.261	0.265	0.269	0.272	0.275	0.276	0.278	0.278	0.276	0.274	0.271	0.268	0.262	0.256	0.250	0.242	0.232	0.222	0.212	0.199	0.186	0.172	0.156	0.139	0.122	0.104	0.084	0.064	0.041	0.020	-0.004	-0.026	-0.052	-0.078	-0.102	-0.129	-0.155	-0.182	-0.210	-0.238	-0.266	-0.295	-0.322	-0.352	-0.381	-0.410	-0.439	-0.466	-0.496	-0.524	-0.552	-0.580	-0.608	-0.634	-0.661	-0.688	-0.714	-0.739	-0.762	-0.786	-0.809	-0.831	-0.851	-0.871	-0.890	-0.909	-0.926	-0.942	-0.958	-0.971	-0.985	-0.996	-1.008	-1.018	-1.025	-1.031	-1.039	-1.042	-1.046	-1.049	-1.049	-1.049	-1.046	-1.045	-1.040	-1.034	-1.028	-1.020	-1.010	-1.000	-0.989	-0.976	-0.961	-0.946	-0.930	-0.912	-0.894	-0.875	-0.855	-0.834	-0.811	-0.790	-0.766	-0.742	-0.719	-0.694	-0.668	-0.642	-0.618	-0.590	-0.564	-0.538	-0.511	-0.484	-0.459	-0.432	-0.408	-0.382	-0.359	-0.334	-0.311	-0.290	-0.269	-0.248	-0.230	-0.211	-0.196	-0.181	-0.166	-0.155	-0.144	-0.135	-0.129	-0.124	-0.121	-0.119	-0.120	-0.122	-0.128	-0.134	-0.142	-0.154	-0.166	-0.182	-0.199	-0.220	-0.241	-0.264	-0.290	-0.318	-0.348	-0.379	-0.412	-0.449	-0.485	-0.525	-0.565	-0.606	-0.650	-0.694	-0.740	-0.786	-0.834	-0.881	-0.931	-0.980	-1.030	-1.081	-1.130	-1.181	-1.230	-1.280	-1.329	-1.378	-1.426	-1.472	-1.518	-1.562	-1.605	-1.648	-1.688	-1.726	-1.762	-1.799	-1.831	-1.862	-1.892	-1.919	-1.944	-1.966	-1.986	-2.005	-2.020	-2.034	-2.044	-2.052	-2.059	-2.062	-2.064	-2.064	-2.060	-2.055	-2.049	-2.040	-2.030	-2.018	-2.005	-1.990	-1.974	-1.956	-1.938	-1.920	-1.900	-1.879	-1.859	-1.839	-1.818	-1.796	-1.776	-1.756	-1.736	-1.719	-1.700	-1.684	-1.668	-1.654	-1.641	-1.630	-1.621	-1.615	-1.609	-1.606	-1.606	-1.606	-1.611	-1.618	-1.628	-1.639	-1.654	-1.671	-1.692	-1.716	-1.741	-1.770	-1.802	-1.838	-1.875	-1.915	-1.958	-2.002	-2.051	-2.101	-2.154	-2.210	-2.268	-2.326	-2.389	-2.452	-2.518	-2.584	-2.652	-2.721	-2.792	-2.864	-2.938	-3.010	-3.084	-3.159	-3.232	-3.306	-3.381	-3.455	-3.529	-3.601	-3.675	-3.746	-3.816	-3.885	-3.954	-4.020	-4.084	-4.146	-4.208	-4.266	-4.324	-4.378	-4.430	-4.480	-4.526	-4.570	-4.611	-4.650	-4.686	-4.720	-4.749	-4.776	-4.800	-4.821	-4.840	-4.855	-4.866	-4.875	-4.880	-4.884	-4.882	-4.880	-4.874	-4.864	-4.852	-4.838	-4.820	-4.801	-4.779	-4.754	-4.726	-4.696	-4.664	-4.630	-4.594	-4.556	-4.516	-4.474	-4.431	-4.388	-4.341	-4.292	-4.245	-4.195	-4.145	-4.094	-4.043	-3.989	-3.936	-3.884	-3.830	-3.776	-3.722	-3.670	-3.616	-3.565	-3.512	-3.461	-3.410	-3.361	-3.311	-3.264	-3.218	-3.175	-3.131	-3.090	-3.050	-3.012	-2.976	-2.942	-2.911	-2.881	-2.855	-2.829	-2.806	-2.788	-2.769	-2.755	-2.742	-2.732	-2.726	-2.721	-2.721	-2.721	-2.726	-2.734	-2.742	-2.755	-2.771	-2.789	-2.810	-2.831	-2.859	-2.885	-2.916	-2.949	-2.982	-3.020	-3.059	-3.098	-3.140	-3.184	-3.228	-3.272	-3.320	-3.368	-3.416	-3.465	-3.514	-3.564	-3.612	-3.661	-3.711	-3.759	-3.806	-3.852	-3.898	-3.941	-3.985	-4.025	-4.065	-4.102	-4.138	-4.171	-4.204	-4.232	-4.259	-4.282	-4.304	-4.322	-4.339	-4.354	-4.364	-4.371	-4.379	-4.381	-4.381	-4.379	-4.374	-4.368	-4.358	-4.348	-4.332	-4.318	-4.300	-4.281	-4.261	-4.240	-4.218	-4.192	-4.170	-4.144	-4.119	-4.094	-4.069	-4.044	-4.019	-3.995	-3.972	-3.950	-3.930	-3.911	-3.894	-3.878	-3.865	-3.852	-3.844	-3.838	-3.831	-3.831	-3.831	-3.836	-3.842	-3.851	-3.864	-3.880	-3.898	-3.919	-3.942	-3.970	-4.000	-4.032	-4.068	-4.106	-4.146	-4.190	-4.235	-4.282	-4.332	-4.384	-4.436	-4.490	-4.546	-4.602	-4.661	-4.719	-4.778	-4.836	-4.895	-4.955	-5.012	-5.070	-5.126	-5.182	-5.236	-5.289	-5.340	-5.390	-5.436	-5.481	-5.524	-5.562	-5.600	-5.634	-5.666	-5.694	-5.719	-5.741	-5.760	-5.775	-5.786	-5.795	-5.801	-5.802	-5.801	-5.796	-5.788	-5.776	-5.762	-5.744	-5.722	-5.699	-5.672	-5.642	-5.611	-5.578	-5.540	-5.502	-5.461	-5.419	-5.375	-5.329	-5.281	-5.234	-5.185	-5.134	-5.082	-5.032	-4.980	-4.929	-4.876	-4.826	-4.775	-4.724	-4.675	-4.625	-4.578	-4.530	-4.485	-4.441	-4.398	-4.356	-4.318	-4.279	-4.244	-4.210	-4.178	-4.148	-4.119	-4.093	-4.070	-4.049	-4.029	-4.012	-3.998	-3.986	-3.975	-3.968	-3.964	-3.960	-3.960	-3.960	-3.965	-3.970	-3.978	-3.989	-4.001	-4.015	-4.031	-4.049	-4.069	-4.090	-4.114	-4.139	-4.166	-4.194	-4.224	-4.254	-4.286	-4.320	-4.356	-4.391	-4.429	-4.466	-4.505	-4.545	-4.584	-4.625	-4.665	-4.708	-4.749	-4.791	-4.834	-4.875	-4.919	-4.960	-5.002	-5.045	-5.086	-5.129	-5.170	-5.211	-5.251	-5.291	-5.330	-5.369	-5.406	-5.444	-5.479	-5.514	-5.548	-5.581	-5.612	-5.644	-5.672	-5.701	-5.729	-5.755	-5.780	-5.805	-5.828	-5.849	-5.870	-5.890	-5.908	-5.925	-5.940	-5.956	-5.970	-5.984	-5.996	-6.009	-6.020	-6.030	-6.040	-6.049	-6.058	-6.068	-6.074	-6.082	-6.091	-6.099	-6.106	-6.115	-6.124	-6.134	-6.144	-6.155	-6.166	-6.178	-6.191	-6.206	-6.221	-6.240	-6.258	-6.278	-6.299	-6.324	-6.348	-6.375	-6.405	-6.435	-6.468	-6.502	-6.540	-6.579	-6.620	-6.664	-6.709	-6.756	-6.806	-6.858	-6.911	-6.966	-7.024	-7.082	-7.142	-7.205	-7.268	-7.332	-7.399	-7.466	-7.534	-7.602	-7.672	-7.742	-7.812	-7.882	-7.952	-8.024	-8.092	-8.162	-8.230	-8.298	-8.362	-8.428	-8.491	-8.552	-8.611	-8.669	-8.725	-8.778	-8.830	-8.876	-8.922	-8.965	-9.004	-9.040	-9.074	-9.105	-9.131	-9.154	-9.174	-9.191	-9.204	-9.212	-9.216	-9.219	-9.216	-9.211	-9.202	-9.190	-9.175	-9.156	-9.134	-9.109	-9.081	-9.049	-9.016	-8.979	-8.940	-8.898	-8.854	-8.808	-8.760	-8.711	-8.660	-8.608	-8.555	-8.501	-8.445	-8.389	-8.332	-8.276	-8.219	-8.162	-8.106	-8.049	-7.994	-7.939	-7.885	-7.832	-7.781	-7.730	-7.681	-7.632	-7.586	-7.542	-7.500	-7.459	-7.420	-7.382	-7.349	-7.316	-7.286	-7.258	-7.231	-7.209	-7.186	-7.166	-7.150	-7.134	-7.121	-7.110	-7.100	-7.092	-7.088	-7.084	-7.081	-7.081	-7.081	-7.084	-7.088	-7.092	-7.098	-7.104	-7.110	-7.119	-7.126	-7.135	-7.145	-7.152	-7.161	-7.169	-7.178	-7.185	-7.192	-7.198	-7.202	-7.208	-7.210	-7.212	-7.212	-7.211	-7.209	-7.204	-7.199	-7.190	-7.180	-7.168	-7.152	-7.136	-7.119	-7.098	-7.075	-7.049	-7.022	-6.991	-6.960	-6.925	-6.889	-6.850	-6.809	-6.765	-6.721	-6.674	-6.625	-6.574	-6.521	-6.468	-6.412	-6.355	-6.298	-6.239	-6.178	-6.119	-6.056	-5.996	-5.934	-5.872	-5.810	-5.749	-5.688	-5.626	-5.566	-5.506	-5.448	-5.391	-5.335	-5.280	-5.228	-5.178	-5.128	-5.081	-5.036	-4.995	-4.955	-4.916	-4.882	-4.851	-4.821	-4.796	-4.772	-4.752	-4.735	-4.721	-4.710	-4.702	-4.698	-4.696	-4.698	-4.702	-4.710	-4.720	-4.734	-4.750	-4.770	-4.791	-4.815	-4.841	-4.870	-4.900	-4.935	-4.968	-5.005	-5.042	-5.081	-5.122	-5.162	-5.206	-5.248	-5.291	-5.335	-5.378	-5.421	-5.465	-5.508	-5.551	-5.592	-5.634	-5.674	-5.712	-5.750	-5.785	-5.820	-5.852	-5.884	-5.914	-5.939	-5.965	-5.986	-6.008	-6.025	-6.040	-6.052	-6.064	-6.071	-6.076	-6.078	-6.078	-6.075	-6.070	-6.062	-6.052	-6.039	-6.024	-6.006	-5.985	-5.964	-5.939	-5.911	-5.882	-5.851	-5.820	-5.785	-5.750	-5.712	-5.674	-5.632	-5.591	-5.549	-5.505	-5.461	-5.416	-5.370	-5.324	-5.278	-5.230	-5.184	-5.136	-5.090	-5.042	-4.996	-4.950	-4.906	-4.860	-4.818	-4.774	-4.732	-4.691	-4.651	-4.614	-4.578	-4.541	-4.508	-4.475	-4.444	-4.415	-4.388	-4.364	-4.340	-4.319	-4.300	-4.282	-4.268	-4.254	-4.244	-4.235	-4.228	-4.222	-4.221	-4.220	-4.222	-4.226	-4.232	-4.240	-4.250	-4.261	-4.275	-4.290	-4.305	-4.324	-4.342	-4.364	-4.385	-4.410	-4.434	-4.459	-4.484	-4.510	-4.538	-4.565	-4.591	-4.619	-4.648	-4.674	-4.700	-4.728	-4.754	-4.776	-4.801	-4.824	-4.845	-4.865	-4.885	-4.901	-4.916	-4.930	-4.941	-4.950	-4.959	-4.964	-4.966	-4.969	-4.968	-4.962	-4.956	-4.949	-4.939	-4.926	-4.910	-4.892	-4.874	-4.852	-4.830	-4.805	-4.778	-4.750	-4.720	-4.688	-4.655	-4.621	-4.586	-4.550	-4.514	-4.475	-4.436	-4.399	-4.360	-4.321	-4.282	-4.245	-4.208	-4.171	-4.135	-4.100	-4.068	-4.035	-4.005	-3.975	-3.949	-3.924	-3.901	-3.880	-3.861	-3.845	-3.832	-3.820	-3.811	-3.806	-3.801	-3.801	-3.802	-3.806	-3.814	-3.824	-3.835	-3.850	-3.868	-3.886	-3.910	-3.932	-3.960	-3.989	-4.020	-4.054	-4.088	-4.124	-4.162	-4.202	-4.245	-4.288	-4.331	-4.378	-4.422	-4.470	-4.518	-4.566	-4.615	-4.665	-4.715	-4.765	-4.814	-4.864	-4.912	-4.961	-5.009	-5.058	-5.102	-5.149	-5.192	-5.236	-5.279	-5.319	-5.358	-5.395	-5.431	-5.465	-5.498	-5.526	-5.554	-5.580	-5.602	-5.622	-5.641	-5.656	-5.670	-5.681	-5.689	-5.694	-5.698	-5.696	-5.694	-5.688	-5.680	-5.669	-5.652	-5.636	-5.616	-5.594	-5.569	-5.540	-5.510	-5.478	-5.442	-5.404	-5.364	-5.321	-5.276	-5.230	-5.181	-5.130	-5.079	-5.025	-4.970	-4.914	-4.859	-4.799	-4.741	-4.681	-4.622	-4.562	-4.501	-4.442	-4.381	-4.322	-4.265	-4.206	-4.150	-4.095	-4.041	-3.989	-3.938	-3.889	-3.841	-3.796	-3.752	-3.712	-3.674	-3.636	-3.604	-3.572	-3.544	-3.519	-3.496	-3.476	-3.459	-3.445	-3.435	-3.428	-3.421	-3.420	-3.421	-3.425	-3.431	-3.441	-3.451	-3.466	-3.484	-3.501	-3.522	-3.545	-3.570	-3.598	-3.625	-3.655	-3.685	-3.718	-3.750	-3.784	-3.818	-3.852	-3.888	-3.922	-3.959	-3.992	-4.029	-4.062	-4.096	-4.130	-4.161	-4.194	-4.222	-4.251	-4.279	-4.304	-4.329	-4.351	-4.372	-4.391	-4.409	-4.424	-4.438	-4.449	-4.456	-4.464	-4.469	-4.471	-4.472	-4.471	-4.468	-4.461	-4.452	-4.444	-4.432	-4.419	-4.404	-4.388	-4.369	-4.349	-4.328	-4.304	-4.280	-4.255	-4.229	-4.201	-4.172	-4.144	-4.114	-4.084	-4.054	-4.022	-3.991	-3.960	-3.929	-3.898	-3.866	-3.835	-3.804	-3.774	-3.745	-3.716	-3.688	-3.660	-3.635	-3.609	-3.584	-3.561	-3.540	-3.519	-3.499	-3.481	-3.465	-3.449	-3.435	-3.422	-3.411	-3.401	-3.392	-3.385	-3.379	-3.375	-3.371	-3.369	-3.368	-3.369	-3.370	-3.372	-3.376	-3.380	-3.385	-3.391	-3.398	-3.405	-3.412	-3.420	-3.428	-3.435	-3.441	-3.449	-3.455	-3.461	-3.468	-3.471	-3.476	-3.479	-3.479	-3.480	-3.479	-3.475	-3.470	-3.464	-3.455	-3.445	-3.431	-3.418	-3.400	-3.379	-3.356	-3.330	-3.302	-3.271	-3.236	-3.199	-3.160	-3.116	-3.070	-3.020	-2.968	-2.912	-2.854	-2.792	-2.729	-2.660	-2.590	-2.518	-2.441	-2.364	-2.282	-2.201	-2.115	-2.029	-1.940	-1.850	-1.758	-1.664	-1.569	-1.474	-1.376	-1.281	-1.182	-1.085	-0.988	-0.890	-0.792	-0.696	-0.600	-0.505	-0.411	-0.320	-0.230	-0.140	-0.054	0.031	0.115	0.195	0.272	0.349	0.421	0.491	0.558	0.622	0.684	0.741	0.795	0.849	0.896	0.941	0.984	1.022	1.058	1.091	1.120	1.146	1.170	1.191	1.209	1.225	1.238	1.248	1.255	1.260	1.264	1.266	1.265	1.262	1.260	1.254	1.246	1.239	1.230	1.220	1.209	1.198	1.185	1.172	1.160	1.146	1.135	1.121	1.109	1.098	1.085	1.072	1.061	1.050	1.040	1.030	1.021	1.014	1.005	0.999	0.992	0.988	0.982	0.980	0.978	0.975	0.975	0.974	0.975	0.976	0.979	0.981	0.986	0.990	0.995	1.000	1.006	1.014	1.019	1.026	1.034	1.042	1.050	1.059	1.066	1.075	1.084	1.092	1.099	1.108	1.115	1.122	1.129	1.135	1.141	1.146	1.151	1.155	1.158	1.160	1.160	1.160	1.159	1.156	1.152	1.148	1.141	1.132	1.125	1.112	1.101	1.088	1.071	1.054	1.034	1.014	0.990	0.966	0.939	0.910	0.880	0.849	0.812	0.778	0.738	0.698	0.655	0.610	0.565	0.516	0.465	0.414	0.361	0.305	0.248	0.189	0.130	0.068	0.006	-0.059	-0.124	-0.190	-0.258	-0.325	-0.394	-0.464	-0.534	-0.605	-0.675	-0.746	-0.818	-0.889	-0.960	-1.030	-1.101	-1.171	-1.240	-1.309	-1.376	-1.444	-1.509	-1.574	-1.636	-1.700	-1.760	-1.819	-1.878	-1.934	-1.988	-2.041	-2.094	-2.142	-2.191	-2.238	-2.282	-2.325	-2.366	-2.405	-2.444	-2.479	-2.514	-2.546	-2.576	-2.608	-2.635	-2.661	-2.688	-2.710	-2.732	-2.754	-2.774	-2.792	-2.809	-2.825	-2.841	-2.855	-2.869	-2.881	-2.894	-2.905	-2.916	-2.928	-2.938	-2.948	-2.958	-2.968	-2.978	-2.986	-2.995	-3.005	-3.014	-3.024	-3.034	-3.044	-3.054	-3.064	-3.075	-3.086	-3.098	-3.109	-3.121	-3.134	-3.146	-3.161	-3.175	-3.189	-3.204	-3.219	-3.235	-3.251	-3.268	-3.285	-3.302	-3.321	-3.340	-3.359	-3.378	-3.398	-3.418	-3.436	-3.456	-3.479	-3.499	-3.520	-3.541	-3.562	-3.585	-3.606	-3.628	-3.650	-3.671	-3.692	-3.714	-3.735	-3.755	-3.776	-3.798	-3.816	-3.836	-3.856	-3.875	-3.894	-3.912	-3.930	-3.948	-3.964	-3.979	-3.994	-4.009	-4.021	-4.035	-4.048	-4.059	-4.069	-4.077	-4.086	-4.093	-4.100	-4.105	-4.109	-4.112	-4.112	-4.115	-4.114	-4.112	-4.109	-4.105	-4.101	-4.094	-4.088	-4.077	-4.069	-4.058	-4.046	-4.032	-4.018	-4.004	-3.988	-3.970	-3.952	-3.934	-3.915	-3.895	-3.875	-3.854	-3.832	-3.812	-3.791	-3.769	-3.746	-3.725	-3.704	-3.682	-3.662	-3.642	-3.622	-3.604	-3.586	-3.570	-3.554	-3.539	-3.525	-3.512	-3.502	-3.492	-3.484	-3.478	-3.472	-3.470	-3.468	-3.468	-3.470	-3.474	-3.480	-3.486	-3.496	-3.508	-3.520	-3.535	-3.551	-3.569	-3.588	-3.609	-3.630	-3.652	-3.676	-3.701	-3.726	-3.754	-3.781	-3.808	-3.835	-3.864	-3.892	-3.920	-3.946	-3.974	-4.000	-4.026	-4.051	-4.075	-4.098	-4.118	-4.138	-4.156	-4.172	-4.186	-4.199	-4.209	-4.219	-4.224	-4.228	-4.229	-4.228	-4.225	-4.218	-4.210	-4.199	-4.185	-4.169	-4.150	-4.130	-4.105	-4.079	-4.051	-4.021	-3.988	-3.954	-3.916	-3.878	-3.838	-3.796	-3.752	-3.709	-3.662	-3.616	-3.569	-3.520	-3.471	-3.421	-3.372	-3.322	-3.272	-3.222	-3.172	-3.125	-3.076	-3.029	-2.981	-2.936	-2.891	-2.848	-2.804	-2.762	-2.724	-2.685	-2.648	-2.614	-2.580	-2.549	-2.519	-2.490	-2.464	-2.439	-2.418	-2.396	-2.376	-2.359	-2.344	-2.330	-2.318	-2.306	-2.296	-2.289	-2.284	-2.280	-2.276	-2.274	-2.275	-2.275	-2.278	-2.281	-2.285	-2.291	-2.296	-2.304	-2.311	-2.321	-2.330	-2.340	-2.351	-2.362	-2.375	-2.386	-2.399	-2.414	-2.426	-2.440	-2.455	-2.469	-2.485	-2.499	-2.515	-2.530	-2.545	-2.561	-2.578	-2.594	-2.610	-2.626	-2.642	-2.659	-2.675	-2.692	-2.709	-2.725	-2.742	-2.760	-2.778	-2.794	-2.811	-2.830	-2.848	-2.865	-2.882	-2.901	-2.920	-2.938	-2.956	-2.975	-2.994	-3.011	-3.031	-3.050	-3.070	-3.089	-3.108	-3.129	-3.149	-3.168	-3.188	-3.208	-3.229	-3.249	-3.269	-3.290	-3.311	-3.332	-3.355	-3.376	-3.399	-3.422	-3.445	-3.468	-3.492	-3.515	-3.540	-3.564	-3.589	-3.614	-3.638	-3.664	-3.690	-3.716	-3.741	-3.769	-3.795	-3.822	-3.850	-3.878	-3.906	-3.935	-3.965	-3.994	-4.022	-4.052	-4.082	-4.112	-4.142	-4.175	-4.205	-4.236	-4.268	-4.299	-4.330	-4.362	-4.394	-4.426	-4.458	-4.490	-4.521	-4.552	-4.585	-4.615	-4.646	-4.676	-4.709	-4.738	-4.769	-4.798	-4.826	-4.856	-4.884	-4.910	-4.939	-4.964	-4.990	-5.014	-5.038	-5.060	-5.081	-5.102	-5.122	-5.141	-5.159	-5.176	-5.190	-5.204	-5.218	-5.229	-5.239	-5.246	-5.254	-5.259	-5.262	-5.266	-5.266	-5.265	-5.262	-5.259	-5.254	-5.245	-5.236	-5.226	-5.214	-5.199	-5.184	-5.165	-5.146	-5.125	-5.102	-5.079	-5.051	-5.025	-4.996	-4.965	-4.932	-4.900	-4.865	-4.829	-4.791	-4.752	-4.712	-4.671	-4.630	-4.586	-4.541	-4.496	-4.451	-4.404	-4.358	-4.310	-4.261	-4.214	-4.165	-4.115	-4.066	-4.018	-3.969	-3.919	-3.870	-3.821	-3.774	-3.726	-3.679	-3.632	-3.586	-3.541	-3.498	-3.455	-3.412	-3.371	-3.332	-3.294	-3.256	-3.221	-3.185	-3.151	-3.120	-3.089	-3.060	-3.032	-3.005	-2.980	-2.958	-2.934	-2.912	-2.892	-2.874	-2.856	-2.841	-2.826	-2.811	-2.799	-2.788	-2.776	-2.766	-2.758	-2.748	-2.740	-2.734	-2.726	-2.720	-2.714	-2.708	-2.701	-2.696	-2.691	-2.685	-2.679	-2.672	-2.668	-2.659	-2.652	-2.646	-2.638	-2.628	-2.620	-2.610	-2.599	-2.588	-2.575	-2.562	-2.550	-2.535	-2.520	-2.504	-2.486	-2.469	-2.451	-2.432	-2.411	-2.391	-2.370	-2.349	-2.326	-2.304	-2.280	-2.256	-2.232	-2.209	-2.184	-2.160	-2.136	-2.111	-2.088	-2.064	-2.040	-2.016	-1.994	-1.971	-1.949	-1.929	-1.908	-1.888	-1.868	-1.850	-1.834	-1.816	-1.800	-1.786	-1.774	-1.761	-1.751	-1.742	-1.734	-1.726	-1.721	-1.716	-1.715	-1.714	-1.715	-1.716	-1.721	-1.726	-1.731	-1.740	-1.750	-1.761	-1.774	-1.788	-1.804	-1.820	-1.839	-1.859	-1.879	-1.902	-1.926	-1.952	-1.979	-2.006	-2.036	-2.066	-2.098	-2.130	-2.165	-2.199	-2.235	-2.272	-2.310	-2.349	-2.389	-2.429	-2.470	-2.512	-2.555	-2.596	-2.641	-2.685	-2.729	-2.774	-2.818	-2.864	-2.909	-2.954	-2.999	-3.044	-3.090	-3.134	-3.178	-3.221	-3.265	-3.308	-3.350	-3.391	-3.431	-3.472	-3.511	-3.549	-3.586	-3.621	-3.656	-3.689	-3.721	-3.752	-3.781	-3.810	-3.836	-3.864	-3.886	-3.910	-3.931	-3.950	-3.968	-3.985	-4.000	-4.014	-4.026	-4.036	-4.046	-4.054	-4.061	-4.068	-4.071	-4.076	-4.077	-4.079	-4.080	-4.080	-4.079	-4.077	-4.075	-4.071	-4.068	-4.064	-4.060	-4.058	-4.052	-4.049	-4.045	-4.040	-4.037	-4.034	-4.030	-4.026	-4.024	-4.021	-4.019	-4.016	-4.016	-4.016	-4.016	-4.016	-4.018	-4.019	-4.022	-4.025	-4.030	-4.032	-4.039	-4.044	-4.050	-4.056	-4.064	-4.071	-4.079	-4.086	-4.095	-4.104	-4.112	-4.121	-4.130	-4.140	-4.149	-4.156	-4.164	-4.172	-4.180	-4.186	-4.192	-4.199	-4.204	-4.209	-4.211	-4.214	-4.216	-4.218	-4.218	-4.216	-4.214	-4.211	-4.206	-4.200	-4.195	-4.186	-4.178	-4.169	-4.156	-4.145	-4.130	-4.116	-4.100	-4.084	-4.064	-4.045	-4.024	-4.003	-3.980	-3.958	-3.932	-3.908	-3.881	-3.855	-3.828	-3.800	-3.771	-3.744	-3.715	-3.685	-3.655	-3.625	-3.595	-3.565	-3.536	-3.508	-3.479	-3.449	-3.421	-3.392	-3.365	-3.339	-3.312	-3.288	-3.264	-3.240	-3.218	-3.196	-3.178	-3.159	-3.142	-3.126	-3.112	-3.101	-3.090	-3.080	-3.072	-3.065	-3.060	-3.059	-3.056	-3.058	-3.059	-3.062	-3.069	-3.076	-3.085	-3.096	-3.109	-3.122	-3.140	-3.156	-3.175	-3.196	-3.219	-3.242	-3.269	-3.295	-3.322	-3.351	-3.381	-3.414	-3.446	-3.480	-3.515	-3.550	-3.586	-3.622	-3.661	-3.699	-3.736	-3.775	-3.815	-3.855	-3.894	-3.934	-3.974	-4.012	-4.051	-4.090	-4.130	-4.168	-4.205	-4.242	-4.278	-4.314	-4.348	-4.381	-4.414	-4.445	-4.474	-4.502	-4.531	-4.556	-4.580	-4.605	-4.625	-4.645	-4.664	-4.680	-4.695	-4.706	-4.718	-4.726	-4.734	-4.740	-4.744	-4.746	-4.746	-4.746	-4.744	-4.738	-4.731	-4.724	-4.716	-4.705	-4.692	-4.680	-4.665	-4.650	-4.632	-4.615	-4.596	-4.576	-4.556	-4.535	-4.514	-4.491	-4.470	-4.446	-4.425	-4.402	-4.380	-4.358	-4.338	-4.316	-4.296	-4.278	-4.259	-4.241	-4.226	-4.211	-4.198	-4.185	-4.175	-4.166	-4.160	-4.154	-4.151	-4.149	-4.149	-4.151	-4.155	-4.161	-4.169	-4.179	-4.191	-4.205	-4.220	-4.239	-4.259	-4.280	-4.302	-4.329	-4.355	-4.382	-4.412	-4.445	-4.478	-4.510	-4.544	-4.579	-4.615	-4.651	-4.689	-4.726	-4.764	-4.801	-4.840	-4.878	-4.914	-4.951	-4.988	-5.022	-5.056	-5.091	-5.124	-5.155	-5.184	-5.212	-5.239	-5.264	-5.286	-5.308	-5.326	-5.344	-5.358	-5.370	-5.381	-5.388	-5.394	-5.398	-5.399	-5.398	-5.392	-5.386	-5.378	-5.368	-5.355	-5.339	-5.321	-5.301	-5.280	-5.256	-5.230	-5.202	-5.174	-5.144	-5.110	-5.078	-5.042	-5.005	-4.969	-4.930	-4.890	-4.850	-4.810	-4.768	-4.726	-4.684	-4.642	-4.600	-4.558	-4.516	-4.475	-4.434	-4.392	-4.352	-4.312	-4.275	-4.236	-4.199	-4.162	-4.129	-4.095	-4.061	-4.031	-4.001	-3.972	-3.945	-3.920	-3.895	-3.872	-3.851	-3.832	-3.815	-3.799	-3.782	-3.770	-3.759	-3.749	-3.740	-3.732	-3.729	-3.724	-3.721	-3.721	-3.721	-3.724	-3.728	-3.730	-3.736	-3.742	-3.751	-3.760	-3.769	-3.781	-3.792	-3.805	-3.818	-3.832	-3.846	-3.861	-3.876	-3.892	-3.909	-3.924	-3.940	-3.958	-3.972	-3.989	-4.005	-4.021	-4.037	-4.051	-4.066	-4.080	-4.094	-4.108	-4.119	-4.130	-4.141	-4.151	-4.161	-4.168	-4.175	-4.181	-4.185	-4.189	-4.192	-4.194	-4.194	-4.192	-4.190	-4.186	-4.180	-4.175	-4.166	-4.159	-4.148	-4.138	-4.124	-4.109	-4.094	-4.077	-4.060	-4.041	-4.021	-4.000	-3.979	-3.955	-3.932	-3.908	-3.882	-3.858	-3.830	-3.804	-3.776	-3.749	-3.720	-3.691	-3.664	-3.634	-3.606	-3.578	-3.549	-3.520	-3.492	-3.465	-3.439	-3.411	-3.385	-3.360	-3.335	-3.311	-3.289	-3.266	-3.244	-3.224	-3.204	-3.185	-3.168	-3.151	-3.136	-3.121	-3.109	-3.099	-3.088	-3.078	-3.071	-3.065	-3.059	-3.055	-3.052	-3.051	-3.051	-3.052	-3.055	-3.059	-3.062	-3.069	-3.076	-3.085	-3.094	-3.105	-3.116	-3.129	-3.142	-3.158	-3.172	-3.189	-3.204	-3.221	-3.239	-3.258	-3.275	-3.295	-3.312	-3.332	-3.351	-3.370	-3.389	-3.408	-3.426	-3.444	-3.461	-3.479	-3.495	-3.511	-3.526	-3.540	-3.552	-3.566	-3.578	-3.586	-3.596	-3.604	-3.609	-3.614	-3.616	-3.619	-3.619	-3.618	-3.615	-3.611	-3.605	-3.598	-3.589	-3.578	-3.566	-3.552	-3.538	-3.521	-3.502	-3.484	-3.464	-3.441	-3.419	-3.395	-3.370	-3.345	-3.318	-3.291	-3.264	-3.236	-3.208	-3.180	-3.151	-3.122	-3.095	-3.069	-3.041	-3.016	-2.990	-2.965	-2.942	-2.920	-2.899	-2.880	-2.861	-2.845	-2.830	-2.816	-2.806	-2.798	-2.791	-2.786	-2.782	-2.784	-2.785	-2.789	-2.796	-2.804	-2.816	-2.829	-2.844	-2.862	-2.884	-2.906	-2.931	-2.958	-2.988	-3.019	-3.050	-3.085	-3.121	-3.159	-3.199	-3.240	-3.281	-3.325	-3.370	-3.415	-3.461	-3.508	-3.555	-3.602	-3.651	-3.700	-3.748	-3.795	-3.844	-3.890	-3.938	-3.984	-4.030	-4.075	-4.119	-4.162	-4.204	-4.245	-4.284	-4.324	-4.360	-4.398	-4.432	-4.465	-4.498	-4.528	-4.558	-4.586	-4.612	-4.638	-4.660	-4.682	-4.704	-4.722	-4.741	-4.756	-4.772	-4.785	-4.798	-4.810	-4.819	-4.829	-4.836	-4.844	-4.849	-4.854	-4.858	-4.861	-4.862	-4.864	-4.865	-4.865	-4.865	-4.862	-4.861	-4.858	-4.855	-4.852	-4.848	-4.844	-4.839	-4.834	-4.828	-4.822	-4.816	-4.810	-4.804	-4.798	-4.791	-4.784	-4.779	-4.772	-4.765	-4.759	-4.755	-4.749	-4.742	-4.739	-4.734	-4.731	-4.728	-4.724	-4.722	-4.721	-4.721	-4.720	-4.722	-4.722	-4.726	-4.730	-4.735	-4.741	-4.749	-4.756	-4.766	-4.778	-4.789	-4.802	-4.818	-4.834	-4.850	-4.870	-4.889	-4.911	-4.935	-4.960	-4.986	-5.012	-5.042	-5.072	-5.105	-5.138	-5.172	-5.208	-5.246	-5.284	-5.322	-5.361	-5.402	-5.445	-5.488	-5.530	-5.574	-5.618	-5.661	-5.705	-5.751	-5.796	-5.840	-5.885	-5.929	-5.974	-6.018	-6.060	-6.104	-6.145	-6.186	-6.228	-6.266	-6.304	-6.341	-6.378	-6.412	-6.445	-6.479	-6.509	-6.539	-6.565	-6.591	-6.618	-6.641	-6.662	-6.682	-6.701	-6.720	-6.735	-6.750	-6.762	-6.774	-6.785	-6.794	-6.801	-6.808	-6.814	-6.819	-6.822	-6.825	-6.826	-6.826	-6.826	-6.826	-6.825	-6.824	-6.820	-6.819	-6.816	-6.812	-6.809	-6.808	-6.804	-6.801	-6.799	-6.796	-6.795	-6.794	-6.792	-6.792	-6.792	-6.795	-6.796	-6.800	-6.804	-6.808	-6.812	-6.818	-6.825	-6.832	-6.841	-6.851	-6.861	-6.872	-6.884	-6.896	-6.909	-6.924	-6.939	-6.954	-6.969	-6.985	-7.001	-7.020	-7.036	-7.052	-7.070	-7.089	-7.105	-7.121	-7.138	-7.152	-7.169	-7.184	-7.196	-7.209	-7.221	-7.232	-7.241	-7.249	-7.256	-7.261	-7.266	-7.266	-7.268	-7.266	-7.262	-7.256	-7.249	-7.238	-7.225	-7.211	-7.195	-7.176	-7.155	-7.131	-7.105	-7.076	-7.046	-7.014	-6.979	-6.941	-6.901	-6.861	-6.818	-6.771	-6.725	-6.674	-6.624	-6.572	-6.519	-6.464	-6.409	-6.351	-6.294	-6.236	-6.178	-6.118	-6.059	-6.000	-5.941	-5.882	-5.825	-5.768	-5.711	-5.656	-5.601	-5.549	-5.496	-5.448	-5.400	-5.354	-5.310	-5.268	-5.229	-5.190	-5.156	-5.122	-5.094	-5.066	-5.041	-5.020	-5.000	-4.984	-4.970	-4.959	-4.950	-4.945	-4.941	-4.941	-4.944	-4.948	-4.954	-4.962	-4.972	-4.985	-4.999	-5.015	-5.032	-5.051	-5.070	-5.090	-5.111	-5.134	-5.155	-5.178	-5.200	-5.222	-5.245	-5.266	-5.286	-5.308	-5.326	-5.345	-5.361	-5.378	-5.391	-5.402	-5.414	-5.421	-5.429	-5.434	-5.435	-5.435	-5.431	-5.428	-5.420	-5.410	-5.398	-5.384	-5.365	-5.346	-5.324	-5.298	-5.270	-5.241	-5.209	-5.175	-5.139	-5.099	-5.059	-5.018	-4.971	-4.926	-4.878	-4.830	-4.780	-4.729	-4.675	-4.622	-4.569	-4.514	-4.459	-4.405	-4.349	-4.292	-4.238	-4.182	-4.128	-4.074	-4.020	-3.968	-3.915	-3.864	-3.814	-3.765	-3.718	-3.671	-3.626	-3.582	-3.541	-3.501	-3.461	-3.425	-3.389	-3.356	-3.324	-3.294	-3.266	-3.239	-3.215	-3.191	-3.170	-3.152	-3.135	-3.119	-3.105	-3.092	-3.081	-3.072	-3.064	-3.059	-3.052	-3.050	-3.046	-3.045	-3.045	-3.046	-3.048	-3.051	-3.054	-3.058	-3.062	-3.069	-3.074	-3.081	-3.088	-3.095	-3.102	-3.110	-3.118	-3.126	-3.132	-3.140	-3.148	-3.154	-3.160	-3.166	-3.171	-3.176	-3.181	-3.185	-3.188	-3.190	-3.192	-3.192	-3.192	-3.190	-3.188	-3.185	-3.180	-3.172	-3.166	-3.158	-3.146	-3.135	-3.122	-3.108	-3.092	-3.075	-3.056	-3.036	-3.014	-2.990	-2.965	-2.939	-2.911	-2.880	-2.850	-2.816	-2.784	-2.749	-2.711	-2.672	-2.634	-2.592	-2.551	-2.508	-2.462	-2.419	-2.372	-2.325	-2.278	-2.229	-2.180	-2.130	-2.080	-2.030	-1.979	-1.929	-1.878	-1.828	-1.778	-1.729	-1.680	-1.631	-1.582	-1.535	-1.489	-1.442	-1.400	-1.356	-1.315	-1.274	-1.236	-1.200	-1.164	-1.131	-1.100	-1.071	-1.044	-1.019	-0.996	-0.976	-0.958	-0.942	-0.929	-0.918	-0.910	-0.905	-0.902	-0.901	-0.905	-0.909	-0.918	-0.929	-0.941	-0.958	-0.975	-0.995	-1.020	-1.045	-1.072	-1.104	-1.136	-1.171	-1.209	-1.248	-1.289	-1.331	-1.375	-1.421	-1.469	-1.519	-1.570	-1.620	-1.674	-1.728	-1.781	-1.838	-1.892	-1.949	-2.006	-2.061	-2.120	-2.178	-2.234	-2.290	-2.348	-2.404	-2.459	-2.515	-2.570	-2.624	-2.676	-2.729	-2.780	-2.830	-2.878	-2.926	-2.971	-3.018	-3.061	-3.102	-3.145	-3.184	-3.221	-3.258	-3.292	-3.325	-3.356	-3.386	-3.415	-3.440	-3.465	-3.488	-3.509	-3.529	-3.548	-3.564	-3.578	-3.591	-3.602	-3.614	-3.624	-3.632	-3.639	-3.644	-3.649	-3.654	-3.656	-3.659	-3.660	-3.660	-3.661	-3.660	-3.661	-3.660	-3.658	-3.656	-3.656	-3.654	-3.652	-3.651	-3.652	-3.652	-3.652	-3.654	-3.656	-3.659	-3.662	-3.669	-3.674	-3.681	-3.689	-3.699	-3.710	-3.722	-3.736	-3.751	-3.768	-3.786	-3.805	-3.826	-3.848	-3.872	-3.898	-3.925	-3.952	-3.981	-4.012	-4.045	-4.079	-4.112	-4.149	-4.186	-4.222	-4.260	-4.301	-4.339	-4.380	-4.420	-4.462	-4.502	-4.545	-4.586	-4.628	-4.669	-4.709	-4.749	-4.790	-4.829	-4.868	-4.906	-4.942	-4.979	-5.014	-5.048	-5.080	-5.112	-5.142	-5.172	-5.200	-5.226	-5.252	-5.276	-5.298	-5.318	-5.338	-5.355	-5.371	-5.385	-5.399	-5.411	-5.422	-5.431	-5.440	-5.448	-5.454	-5.459	-5.464	-5.468	-5.471	-5.472	-5.474	-5.476	-5.476	-5.478	-5.478	-5.479	-5.480	-5.480	-5.482	-5.484	-5.485	-5.488	-5.490	-5.494	-5.499	-5.504	-5.510	-5.516	-5.525	-5.534	-5.544	-5.555	-5.566	-5.580	-5.594	-5.610	-5.626	-5.644	-5.662	-5.682	-5.702	-5.724	-5.746	-5.769	-5.794	-5.818	-5.844	-5.869	-5.896	-5.922	-5.950	-5.978	-6.005	-6.032	-6.060	-6.088	-6.114	-6.140	-6.166	-6.191	-6.216	-6.240	-6.262	-6.285	-6.306	-6.326	-6.345	-6.362	-6.379	-6.392	-6.406	-6.418	-6.426	-6.434	-6.441	-6.445	-6.449	-6.449	-6.448	-6.446	-6.440	-6.434	-6.425	-6.414	-6.401	-6.388	-6.370	-6.352	-6.331	-6.310	-6.286	-6.260	-6.234	-6.204	-6.172	-6.139	-6.105	-6.069	-6.031	-5.991	-5.951	-5.909	-5.866	-5.822	-5.776	-5.730	-5.682	-5.634	-5.584	-5.532	-5.482	-5.431	-5.378	-5.326	-5.272	-5.220	-5.166	-5.114	-5.059	-5.006	-4.954	-4.901	-4.849	-4.796	-4.744	-4.694	-4.644	-4.594	-4.546	-4.499	-4.452	-4.408	-4.362	-4.321	-4.279	-4.240	-4.201	-4.164	-4.130	-4.096	-4.064	-4.032	-4.005	-3.978	-3.951	-3.928	-3.905	-3.885	-3.865	-3.846	-3.830	-3.815	-3.801	-3.789	-3.778	-3.766	-3.756	-3.749	-3.740	-3.732	-3.726	-3.720	-3.714	-3.708	-3.702	-3.696	-3.690	-3.684	-3.678	-3.669	-3.661	-3.652	-3.641	-3.631	-3.619	-3.605	-3.590	-3.574	-3.555	-3.534	-3.511	-3.489	-3.462	-3.434	-3.404	-3.371	-3.338	-3.301	-3.261	-3.220	-3.176	-3.130	-3.081	-3.032	-2.980	-2.925	-2.869	-2.811	-2.751	-2.689	-2.625	-2.560	-2.492	-2.425	-2.356	-2.286	-2.215	-2.142	-2.071	-1.998	-1.924	-1.850	-1.778	-1.704	-1.630	-1.558	-1.485	-1.412	-1.341	-1.271	-1.202	-1.136	-1.069	-1.005	-0.941	-0.880	-0.820	-0.762	-0.708	-0.654	-0.602	-0.552	-0.506	-0.462	-0.421	-0.381	-0.346	-0.312	-0.281	-0.252	-0.228	-0.204	-0.184	-0.166	-0.151	-0.138	-0.129	-0.121	-0.116	-0.114	-0.114	-0.116	-0.121	-0.128	-0.136	-0.148	-0.159	-0.172	-0.189	-0.206	-0.225	-0.245	-0.265	-0.288	-0.311	-0.335	-0.361	-0.385	-0.411	-0.438	-0.464	-0.491	-0.516	-0.542	-0.569	-0.595	-0.619	-0.642	-0.666	-0.689	-0.709	-0.729	-0.746	-0.764	-0.779	-0.794	-0.806	-0.816	-0.825	-0.832	-0.838	-0.840	-0.842	-0.841	-0.839	-0.834	-0.828	-0.818	-0.806	-0.794	-0.779	-0.760	-0.741	-0.720	-0.698	-0.672	-0.646	-0.618	-0.588	-0.556	-0.522	-0.488	-0.452	-0.414	-0.376	-0.336	-0.296	-0.256	-0.214	-0.171	-0.129	-0.086	-0.042	0.001	0.045	0.089	0.132	0.175	0.218	0.260	0.302	0.344	0.382	0.421	0.460	0.498	0.534	0.568	0.601	0.632	0.662	0.691	0.718	0.742	0.766	0.786	0.805	0.822	0.836	0.849	0.859	0.866	0.874	0.876	0.878	0.876	0.874	0.868	0.859	0.848	0.835	0.820	0.802	0.782	0.760	0.735	0.708	0.680	0.650	0.618	0.581	0.545	0.507	0.466	0.425	0.382	0.336	0.290	0.244	0.195	0.146	0.095	0.045	-0.008	-0.060	-0.111	-0.164	-0.216	-0.270	-0.322	-0.375	-0.428	-0.479	-0.529	-0.580	-0.630	-0.679	-0.728	-0.775	-0.821	-0.866	-0.911	-0.954	-0.995	-1.035	-1.072	-1.110	-1.145	-1.180	-1.212	-1.244	-1.274	-1.302	-1.330	-1.355	-1.379	-1.402	-1.424	-1.445	-1.464	-1.482	-1.501	-1.518	-1.534	-1.550	-1.564	-1.580	-1.594	-1.609	-1.622	-1.636	-1.651	-1.665	-1.680	-1.695	-1.710	-1.726	-1.744	-1.761	-1.780	-1.800	-1.820	-1.841	-1.865	-1.890	-1.915	-1.941	-1.970	-1.999	-2.029	-2.061	-2.094	-2.130	-2.165	-2.202	-2.241	-2.281	-2.322	-2.365	-2.409	-2.451	-2.496	-2.544	-2.590	-2.636	-2.685	-2.734	-2.781	-2.831	-2.881	-2.930	-2.979	-3.029	-3.078	-3.128	-3.176	-3.224	-3.271	-3.319	-3.364	-3.410	-3.452	-3.498	-3.539	-3.580	-3.619	-3.658	-3.694	-3.730	-3.765	-3.796	-3.826	-3.856	-3.884	-3.909	-3.934	-3.956	-3.976	-3.995	-4.014	-4.029	-4.043	-4.055	-4.066	-4.075	-4.084	-4.090	-4.095	-4.098	-4.100	-4.100	-4.100	-4.099	-4.098	-4.094	-4.090	-4.085	-4.080	-4.074	-4.068	-4.061	-4.055	-4.048	-4.041	-4.034	-4.029	-4.022	-4.018	-4.014	-4.010	-4.008	-4.008	-4.008	-4.009	-4.012	-4.018	-4.024	-4.032	-4.043	-4.055	-4.070	-4.088	-4.106	-4.128	-4.152	-4.180	-4.210	-4.241	-4.278	-4.315	-4.355	-4.400	-4.446	-4.495	-4.548	-4.602	-4.660	-4.721	-4.785	-4.850	-4.919	-4.990	-5.064	-5.139	-5.218	-5.298	-5.379	-5.462	-5.548	-5.634	-5.721	-5.810	-5.900	-5.991	-6.081	-6.172	-6.265	-6.356	-6.446	-6.538	-6.626	-6.715	-6.804	-6.890	-6.975	-7.060	-7.141	-7.221	-7.298	-7.374	-7.446	-7.515	-7.584	-7.648	-7.708	-7.766	-7.821	-7.871	-7.920	-7.964	-8.006	-8.042	-8.078	-8.108	-8.134	-8.158	-8.178	-8.192	-8.208	-8.216	-8.222	-8.226	-8.225	-8.224	-8.218	-8.210	-8.199	-8.185	-8.169	-8.151	-8.131	-8.109	-8.085	-8.060	-8.033	-8.005	-7.976	-7.946	-7.915	-7.884	-7.854	-7.821	-7.790	-7.758	-7.726	-7.694	-7.664	-7.632	-7.602	-7.574	-7.545	-7.518	-7.490	-7.465	-7.441	-7.416	-7.395	-7.374	-7.354	-7.335	-7.319	-7.302	-7.288	-7.275	-7.261	-7.251	-7.242	-7.235	-7.228	-7.222	-7.218	-7.214	-7.211	-7.210	-7.210	-7.211	-7.212	-7.215	-7.219	-7.222	-7.228	-7.234	-7.240	-7.248	-7.254	-7.261	-7.270	-7.279	-7.289	-7.298	-7.308	-7.316	-7.328	-7.336	-7.346	-7.358	-7.368	-7.378	-7.388	-7.398	-7.408	-7.416	-7.426	-7.435	-7.444	-7.451	-7.459	-7.466	-7.472	-7.479	-7.485	-7.489	-7.492	-7.495	-7.496	-7.499	-7.498	-7.498	-7.495	-7.491	-7.488	-7.481	-7.475	-7.466	-7.456	-7.446	-7.434	-7.421	-7.405	-7.389	-7.371	-7.351	-7.330	-7.308	-7.284	-7.258	-7.231	-7.202	-7.174	-7.142	-7.110	-7.076	-7.042	-7.006	-6.969	-6.931	-6.892	-6.852	-6.812	-6.771	-6.730	-6.689	-6.648	-6.606	-6.564	-6.522	-6.481	-6.440	-6.400	-6.361	-6.322	-6.285	-6.248	-6.211	-6.178	-6.145	-6.112	-6.082	-6.052	-6.026	-6.001	-5.978	-5.955	-5.935	-5.918	-5.901	-5.888	-5.874	-5.864	-5.854	-5.846	-5.840	-5.836	-5.832	-5.830	-5.831	-5.831	-5.834	-5.836	-5.840	-5.844	-5.849	-5.854	-5.859	-5.864	-5.869	-5.874	-5.878	-5.881	-5.884	-5.885	-5.886	-5.885	-5.882	-5.879	-5.872	-5.865	-5.856	-5.844	-5.830	-5.812	-5.792	-5.770	-5.746	-5.718	-5.686	-5.654	-5.616	-5.576	-5.532	-5.488	-5.439	-5.386	-5.332	-5.274	-5.214	-5.150	-5.085	-5.016	-4.945	-4.871	-4.795	-4.718	-4.639	-4.558	-4.474	-4.389	-4.302	-4.215	-4.126	-4.039	-3.948	-3.858	-3.766	-3.675	-3.584	-3.494	-3.404	-3.314	-3.225	-3.136	-3.050	-2.964	-2.880	-2.796	-2.716	-2.636	-2.559	-2.485	-2.412	-2.341	-2.274	-2.208	-2.145	-2.086	-2.027	-1.975	-1.924	-1.875	-1.830	-1.788	-1.749	-1.712	-1.681	-1.651	-1.625	-1.601	-1.581	-1.562	-1.550	-1.539	-1.530	-1.525	-1.522	-1.522	-1.526	-1.531	-1.539	-1.550	-1.564	-1.579	-1.596	-1.618	-1.639	-1.662	-1.689	-1.715	-1.745	-1.775	-1.806	-1.840	-1.874	-1.908	-1.942	-1.980	-2.016	-2.054	-2.092	-2.130	-2.169	-2.208	-2.245	-2.284	-2.321	-2.359	-2.396	-2.432	-2.469	-2.504	-2.538	-2.572	-2.604	-2.636	-2.666	-2.694	-2.722	-2.749	-2.772	-2.795	-2.818	-2.836	-2.855	-2.871	-2.885	-2.896	-2.909	-2.918	-2.925	-2.930	-2.932	-2.935	-2.935	-2.934	-2.930	-2.924	-2.916	-2.909	-2.899	-2.886	-2.874	-2.860	-2.842	-2.825	-2.808	-2.789	-2.768	-2.746	-2.725	-2.702	-2.679	-2.655	-2.631	-2.608	-2.584	-2.560	-2.536	-2.515	-2.491	-2.470	-2.449	-2.429	-2.410	-2.392	-2.375	-2.360	-2.346	-2.334	-2.324	-2.316	-2.310	-2.306	-2.302	-2.302	-2.305	-2.309	-2.315	-2.324	-2.335	-2.349	-2.364	-2.382	-2.402	-2.426	-2.451	-2.478	-2.509	-2.540	-2.574	-2.608	-2.645	-2.682	-2.722	-2.764	-2.806	-2.849	-2.894	-2.938	-2.984	-3.029	-3.075	-3.122	-3.169	-3.215	-3.261	-3.306	-3.352	-3.396	-3.440	-3.481	-3.524	-3.564	-3.602	-3.640	-3.676	-3.710	-3.742	-3.774	-3.802	-3.829	-3.854	-3.876	-3.898	-3.916	-3.932	-3.948	-3.960	-3.971	-3.980	-3.988	-3.992	-3.996	-3.998	-3.998	-3.998	-3.994	-3.991	-3.986	-3.979	-3.972	-3.964	-3.955	-3.945	-3.935	-3.925	-3.915	-3.902	-3.892	-3.881	-3.870	-3.859	-3.848	-3.838	-3.828	-3.820	-3.811	-3.802	-3.796	-3.789	-3.784	-3.779	-3.776	-3.772	-3.771	-3.770	-3.771	-3.772	-3.775	-3.779	-3.784	-3.790	-3.796	-3.804	-3.814	-3.822	-3.834	-3.845	-3.858	-3.871	-3.886	-3.901	-3.918	-3.935	-3.952	-3.970	-3.990	-4.010	-4.029	-4.050	-4.071	-4.093	-4.115	-4.138	-4.160	-4.182	-4.206	-4.230	-4.254	-4.278	-4.301	-4.326	-4.350	-4.374	-4.398	-4.421	-4.445	-4.469	-4.492	-4.516	-4.539	-4.562	-4.585	-4.608	-4.629	-4.650	-4.672	-4.692	-4.712	-4.731	-4.750	-4.769	-4.786	-4.802	-4.819	-4.834	-4.849	-4.861	-4.874	-4.885	-4.895	-4.904	-4.912	-4.919	-4.925	-4.929	-4.932	-4.935	-4.936	-4.934	-4.932	-4.930	-4.925	-4.921	-4.914	-4.906	-4.899	-4.888	-4.878	-4.866	-4.854	-4.839	-4.825	-4.810	-4.794	-4.778	-4.759	-4.740	-4.722	-4.702	-4.682	-4.662	-4.641	-4.620	-4.600	-4.579	-4.559	-4.538	-4.516	-4.498	-4.476	-4.458	-4.439	-4.420	-4.401	-4.385	-4.369	-4.354	-4.339	-4.325	-4.312	-4.301	-4.290	-4.281	-4.272	-4.266	-4.259	-4.254	-4.251	-4.248	-4.246	-4.246	-4.248	-4.249	-4.252	-4.256	-4.262	-4.270	-4.278	-4.286	-4.296	-4.308	-4.319	-4.331	-4.345	-4.360	-4.374	-4.390	-4.406	-4.422	-4.439	-4.458	-4.474	-4.492	-4.509	-4.526	-4.545	-4.561	-4.578	-4.595	-4.610	-4.626	-4.640	-4.655	-4.668	-4.680	-4.691	-4.700	-4.710	-4.718	-4.724	-4.728	-4.731	-4.734	-4.734	-4.734	-4.730	-4.726	-4.720	-4.712	-4.701	-4.690	-4.678	-4.662	-4.645	-4.626	-4.608	-4.585	-4.560	-4.535	-4.508	-4.480	-4.450	-4.419	-4.386	-4.352	-4.318	-4.282	-4.245	-4.209	-4.171	-4.132	-4.094	-4.055	-4.016	-3.979	-3.940	-3.901	-3.862	-3.826	-3.790	-3.756	-3.722	-3.691	-3.660	-3.630	-3.605	-3.579	-3.556	-3.536	-3.519	-3.502	-3.490	-3.479	-3.471	-3.469	-3.466	-3.469	-3.472	-3.481	-3.491	-3.505	-3.522	-3.542	-3.565	-3.592	-3.622	-3.654	-3.690	-3.728	-3.769	-3.812	-3.859	-3.908	-3.960	-4.012	-4.069	-4.126	-4.186	-4.249	-4.311	-4.375	-4.440	-4.506	-4.574	-4.640	-4.708	-4.776	-4.842	-4.910	-4.978	-5.045	-5.111	-5.176	-5.240	-5.302	-5.364	-5.424	-5.481	-5.539	-5.594	-5.646	-5.698	-5.745	-5.792	-5.836	-5.878	-5.918	-5.952	-5.988	-6.019	-6.048	-6.075	-6.100	-6.120	-6.140	-6.156	-6.170	-6.182	-6.191	-6.199	-6.204	-6.208	-6.209	-6.208	-6.205	-6.202	-6.196	-6.190	-6.181	-6.172	-6.162	-6.151	-6.139	-6.126	-6.115	-6.100	-6.088	-6.074	-6.060	-6.046	-6.034	-6.020	-6.008	-5.996	-5.984	-5.974	-5.964	-5.955	-5.948	-5.941	-5.934	-5.930	-5.926	-5.924	-5.924	-5.924	-5.925	-5.929	-5.932	-5.938	-5.945	-5.954	-5.962	-5.974	-5.985	-5.999	-6.012	-6.028	-6.044	-6.061	-6.079	-6.098	-6.119	-6.138	-6.160	-6.181	-6.202	-6.225	-6.249	-6.272	-6.295	-6.319	-6.341	-6.364	-6.388	-6.410	-6.432	-6.454	-6.475	-6.495	-6.516	-6.535	-6.555	-6.572	-6.589	-6.605	-6.619	-6.634	-6.645	-6.656	-6.668	-6.678	-6.684	-6.692	-6.698	-6.701	-6.705	-6.706	-6.708	-6.709	-6.706	-6.704	-6.701	-6.696	-6.690	-6.684	-6.676	-6.668	-6.659	-6.649	-6.638	-6.626	-6.612	-6.600	-6.588	-6.574	-6.559	-6.545	-6.530	-6.516	-6.501	-6.488	-6.472	-6.459	-6.444	-6.431	-6.416	-6.404	-6.391	-6.380	-6.368	-6.356	-6.346	-6.339	-6.329	-6.321	-6.314	-6.309	-6.302	-6.299	-6.295	-6.292	-6.291	-6.291	-6.291	-6.292	-6.295	-6.300	-6.305	-6.310	-6.318	-6.325	-6.332	-6.342	-6.354	-6.366	-6.378	-6.391	-6.406	-6.420	-6.436	-6.452	-6.471	-6.490	-6.509	-6.528	-6.548	-6.569	-6.590	-6.611	-6.634	-6.655	-6.679	-6.701	-6.724	-6.748	-6.771	-6.795	-6.818	-6.840	-6.864	-6.885	-6.908	-6.930	-6.951	-6.971	-6.991	-7.011	-7.030	-7.050	-7.066	-7.082	-7.099	-7.114	-7.128	-7.140	-7.151	-7.161	-7.170	-7.178	-7.182	-7.186	-7.189	-7.189	-7.189	-7.185	-7.180	-7.175	-7.166	-7.155	-7.142	-7.129	-7.112	-7.095	-7.074	-7.052	-7.028	-7.001	-6.974	-6.944	-6.911	-6.878	-6.842	-6.806	-6.766	-6.726	-6.684	-6.641	-6.595	-6.549	-6.501	-6.452	-6.402	-6.352	-6.301	-6.249	-6.195	-6.141	-6.089	-6.035	-5.981	-5.928	-5.874	-5.821	-5.769	-5.718	-5.666	-5.616	-5.569	-5.520	-5.474	-5.429	-5.388	-5.346	-5.308	-5.270	-5.236	-5.202	-5.171	-5.144	-5.118	-5.095	-5.074	-5.056	-5.040	-5.029	-5.018	-5.011	-5.006	-5.004	-5.004	-5.008	-5.012	-5.021	-5.032	-5.044	-5.060	-5.076	-5.096	-5.118	-5.140	-5.165	-5.190	-5.219	-5.246	-5.275	-5.306	-5.338	-5.369	-5.400	-5.434	-5.465	-5.496	-5.529	-5.559	-5.590	-5.619	-5.648	-5.674	-5.699	-5.724	-5.746	-5.766	-5.785	-5.801	-5.815	-5.828	-5.838	-5.844	-5.849	-5.850	-5.849	-5.846	-5.839	-5.831	-5.819	-5.804	-5.786	-5.766	-5.742	-5.718	-5.689	-5.658	-5.625	-5.588	-5.550	-5.509	-5.466	-5.421	-5.374	-5.325	-5.275	-5.222	-5.169	-5.114	-5.058	-5.000	-4.942	-4.884	-4.824	-4.764	-4.705	-4.645	-4.585	-4.525	-4.466	-4.409	-4.351	-4.294	-4.238	-4.182	-4.129	-4.076	-4.025	-3.976	-3.929	-3.882	-3.838	-3.795	-3.755	-3.716	-3.680	-3.645	-3.612	-3.582	-3.555	-3.529	-3.506	-3.484	-3.465	-3.448	-3.432	-3.420	-3.410	-3.401	-3.395	-3.390	-3.389	-3.389	-3.390	-3.394	-3.399	-3.405	-3.412	-3.422	-3.432	-3.445	-3.459	-3.472	-3.489	-3.504	-3.521	-3.538	-3.556	-3.575	-3.594	-3.614	-3.632	-3.651	-3.671	-3.691	-3.710	-3.729	-3.746	-3.764	-3.781	-3.799	-3.816	-3.831	-3.845	-3.859	-3.871	-3.884	-3.894	-3.904	-3.912	-3.919	-3.925	-3.930	-3.932	-3.935	-3.936	-3.936	-3.935	-3.931	-3.929	-3.922	-3.916	-3.908	-3.899	-3.889	-3.879	-3.866	-3.854	-3.839	-3.825	-3.809	-3.792	-3.776	-3.759	-3.740	-3.722	-3.704	-3.685	-3.666	-3.646	-3.628	-3.609	-3.590	-3.571	-3.552	-3.536	-3.519	-3.502	-3.486	-3.472	-3.459	-3.446	-3.434	-3.424	-3.414	-3.405	-3.398	-3.392	-3.388	-3.385	-3.382	-3.382	-3.384	-3.386	-3.390	-3.395	-3.402	-3.411	-3.420	-3.431	-3.444	-3.456	-3.471	-3.488	-3.505	-3.522	-3.541	-3.560	-3.581	-3.601	-3.621	-3.642	-3.665	-3.686	-3.709	-3.730	-3.752	-3.774	-3.794	-3.814	-3.834	-3.852	-3.869	-3.886	-3.902	-3.918	-3.930	-3.941	-3.951	-3.960	-3.968	-3.972	-3.976	-3.976	-3.976	-3.974	-3.970	-3.964	-3.955	-3.945	-3.932	-3.919	-3.902	-3.884	-3.864	-3.842	-3.819	-3.794	-3.765	-3.738	-3.708	-3.676	-3.642	-3.609	-3.574	-3.539	-3.501	-3.464	-3.426	-3.389	-3.350	-3.311	-3.272	-3.235	-3.196	-3.159	-3.122	-3.088	-3.052	-3.018	-2.985	-2.954	-2.924	-2.895	-2.869	-2.844	-2.819	-2.798	-2.778	-2.760	-2.744	-2.730	-2.719	-2.709	-2.702	-2.698	-2.696	-2.696	-2.699	-2.702	-2.710	-2.719	-2.730	-2.744	-2.759	-2.778	-2.798	-2.819	-2.842	-2.868	-2.895	-2.924	-2.954	-2.986	-3.019	-3.052	-3.089	-3.125	-3.161	-3.200	-3.239	-3.279	-3.320	-3.361	-3.401	-3.442	-3.484	-3.525	-3.566	-3.609	-3.648	-3.689	-3.729	-3.768	-3.806	-3.845	-3.880	-3.916	-3.951	-3.985	-4.018	-4.049	-4.077	-4.106	-4.134	-4.159	-4.182	-4.206	-4.228	-4.246	-4.265	-4.281	-4.295	-4.308	-4.319	-4.328	-4.335	-4.340	-4.345	-4.348	-4.349	-4.348	-4.345	-4.341	-4.335	-4.329	-4.320	-4.310	-4.299	-4.288	-4.275	-4.260	-4.245	-4.229	-4.212	-4.194	-4.176	-4.156	-4.138	-4.118	-4.099	-4.079	-4.059	-4.040	-4.021	-4.003	-3.985	-3.968	-3.949	-3.932	-3.918	-3.904	-3.890	-3.878	-3.866	-3.856	-3.849	-3.840	-3.835	-3.831	-3.829	-3.828	-3.828	-3.830	-3.834	-3.839	-3.845	-3.854	-3.864	-3.875	-3.888	-3.901	-3.918	-3.935	-3.951	-3.970	-3.991	-4.011	-4.032	-4.054	-4.077	-4.101	-4.124	-4.148	-4.171	-4.195	-4.220	-4.244	-4.266	-4.290	100.000	5.000	2.000	1.000	5.000	0.000	0.000	0.000	0.000	0.000	0.000	0.000	0.000	0.000	0.000	0.000	0.000	0.000	-0.032	-0.049	-0.064	-0.080	-0.095	-0.108	-0.121	-0.134	-0.146	-0.158	-0.169	-0.179	-0.188	-0.196	-0.204	-0.211	-0.218	-0.221	-0.226	-0.229	-0.230	-0.232	-0.231	-0.230	-0.228	-0.225	-0.221	-0.215	-0.209	-0.201	-0.192	-0.184	-0.174	-0.162	-0.150	-0.138	-0.122	-0.109	-0.094	-0.079	-0.062	-0.046	-0.031	-0.014	0.004	0.020	0.038	0.054	0.070	0.086	0.102	0.116	0.130	0.144	0.156	0.168	0.178	0.186	0.194	0.199	0.202	0.205	0.206	0.205	0.202	0.196	0.190	0.181	0.170	0.158	0.142	0.125	0.106	0.085	0.060	0.035	0.006	-0.025	-0.056	-0.091	-0.128	-0.166	-0.206	-0.249	-0.291	-0.336	-0.384	-0.431	-0.480	-0.531	-0.581	-0.635	-0.686	-0.741	-0.794	-0.849	-0.902	-0.958	-1.011	-1.065	-1.119	-1.172	-1.225	-1.279	-1.330	-1.380	-1.430	-1.479	-1.526	-1.574	-1.620	-1.662	-1.706	-1.748	-1.788	-1.826	-1.864	-1.899	-1.934	-1.966	-1.999	-2.029	-2.056	-2.084	-2.109	-2.132	-2.156	-2.178	-2.200	-2.219	-2.238	-2.255	-2.271	-2.286	-2.301	-2.315	-2.330	-2.342	-2.355	-2.366	-2.378	-2.390	-2.400	-2.411	-2.422	-2.432	-2.442	-2.454	-2.464	-2.475	-2.486	-2.498	-2.509	-2.520	-2.532	-2.544	-2.556	-2.569	-2.582	-2.596	-2.610	-2.624	-2.639	-2.654	-2.668	-2.682	-2.699	-2.714	-2.730	-2.746	-2.762	-2.778	-2.794	-2.810	-2.826	-2.841	-2.856	-2.871	-2.888	-2.902	-2.916	-2.931	-2.945	-2.958	-2.970	-2.984	-2.996	-3.006	-3.018	-3.028	-3.038	-3.046	-3.055	-3.061	-3.069	-3.075	-3.080	-3.086	-3.090	-3.092	-3.096	-3.099	-3.099	-3.101	-3.101	-3.100	-3.100	-3.099	-3.098	-3.095	-3.092	-3.089	-3.086	-3.081	-3.079	-3.075	-3.070	-3.065	-3.061	-3.056	-3.052	-3.046	-3.042	-3.038	-3.032	-3.029	-3.025	-3.021	-3.016	-3.014	-3.010	-3.009	-3.005	-3.005	-3.002	-3.002	-3.002	-3.004	-3.005	-3.005	-3.008	-3.011	-3.015	-3.019	-3.024	-3.029	-3.034	-3.041	-3.049	-3.056	-3.065	-3.074	-3.084	-3.094	-3.104	-3.115	-3.128	-3.139	-3.152	-3.166	-3.179	-3.192	-3.208	-3.222	-3.236	-3.252	-3.268	-3.284	-3.299	-3.316	-3.332	-3.349	-3.365	-3.382	-3.399	-3.415	-3.432	-3.449	-3.466	-3.484	-3.500	-3.516	-3.534	-3.550	-3.566	-3.584	-3.599	-3.615	-3.631	-3.646	-3.662	-3.678	-3.692	-3.708	-3.722	-3.736	-3.751	-3.764	-3.778	-3.791	-3.802	-3.815	-3.828	-3.839	-3.851	-3.861	-3.871	-3.881	-3.890	-3.899	-3.908	-3.915	-3.922	-3.929	-3.935	-3.940	-3.945	-3.948	-3.951	-3.954	-3.955	-3.955	-3.954	-3.952	-3.949	-3.945	-3.941	-3.935	-3.928	-3.919	-3.910	-3.899	-3.888	-3.874	-3.859	-3.844	-3.826	-3.808	-3.789	-3.768	-3.745	-3.721	-3.695	-3.669	-3.641	-3.612	-3.582	-3.551	-3.519	-3.486	-3.452	-3.419	-3.382	-3.348	-3.310	-3.272	-3.236	-3.199	-3.160	-3.122	-3.085	-3.048	-3.010	-2.974	-2.939	-2.904	-2.869	-2.835	-2.802	-2.772	-2.742	-2.714	-2.688	-2.662	-2.639	-2.618	-2.599	-2.581	-2.565	-2.552	-2.541	-2.532	-2.526	-2.522	-2.521	-2.520	-2.524	-2.529	-2.536	-2.545	-2.558	-2.570	-2.588	-2.605	-2.624	-2.646	-2.669	-2.694	-2.719	-2.746	-2.775	-2.804	-2.834	-2.865	-2.896	-2.928	-2.960	-2.992	-3.024	-3.055	-3.086	-3.116	-3.146	-3.175	-3.202	-3.228	-3.252	-3.276	-3.298	-3.316	-3.335	-3.349	-3.362	-3.374	-3.382	-3.389	-3.392	-3.394	-3.392	-3.389	-3.381	-3.372	-3.361	-3.348	-3.330	-3.310	-3.288	-3.265	-3.238	-3.208	-3.176	-3.144	-3.108	-3.070	-3.030	-2.989	-2.945	-2.901	-2.855	-2.809	-2.760	-2.711	-2.661	-2.610	-2.559	-2.508	-2.455	-2.404	-2.351	-2.299	-2.246	-2.195	-2.145	-2.094	-2.044	-1.995	-1.948	-1.900	-1.854	-1.809	-1.765	-1.722	-1.681	-1.642	-1.605	-1.568	-1.534	-1.500	-1.469	-1.438	-1.410	-1.384	-1.359	-1.335	-1.314	-1.294	-1.276	-1.260	-1.245	-1.231	-1.220	-1.211	-1.202	-1.195	-1.190	-1.186	-1.182	-1.181	-1.181	-1.182	-1.184	-1.188	-1.191	-1.198	-1.204	-1.210	-1.219	-1.228	-1.239	-1.249	-1.260	-1.271	-1.284	-1.298	-1.310	-1.324	-1.338	-1.352	-1.366	-1.380	-1.395	-1.409	-1.424	-1.438	-1.452	-1.466	-1.479	-1.492	-1.505	-1.518	-1.530	-1.541	-1.551	-1.561	-1.570	-1.580	-1.588	-1.594	-1.601	-1.606	-1.611	-1.615	-1.618	-1.620	-1.621	-1.622	-1.621	-1.620	-1.616	-1.614	-1.609	-1.604	-1.599	-1.592	-1.584	-1.576	-1.566	-1.559	-1.548	-1.538	-1.526	-1.516	-1.505	-1.491	-1.480	-1.469	-1.456	-1.444	-1.432	-1.420	-1.409	-1.398	-1.386	-1.375	-1.365	-1.358	-1.348	-1.339	-1.332	-1.325	-1.319	-1.314	-1.309	-1.305	-1.301	-1.300	-1.298	-1.298	-1.298	-1.299	-1.300	-1.302	-1.308	-1.311	-1.315	-1.319	-1.325	-1.330	-1.336	-1.342	-1.349	-1.356	-1.361	-1.369	-1.374	-1.379	-1.385	-1.389	-1.392	-1.396	-1.399	-1.400	-1.401	-1.400	-1.399	-1.396	-1.391	-1.386	-1.380	-1.371	-1.361	-1.350	-1.338	-1.322	-1.308	-1.290	-1.271	-1.251	-1.229	-1.206	-1.182	-1.156	-1.129	-1.101	-1.072	-1.041	-1.011	-0.978	-0.946	-0.912	-0.879	-0.845	-0.811	-0.776	-0.741	-0.708	-0.674	-0.640	-0.606	-0.574	-0.542	-0.512	-0.482	-0.454	-0.428	-0.401	-0.378	-0.355	-0.334	-0.315	-0.296	-0.281	-0.269	-0.256	-0.246	-0.239	-0.234	-0.230	-0.229	-0.229	-0.232	-0.236	-0.242	-0.252	-0.262	-0.275	-0.289	-0.305	-0.324	-0.341	-0.364	-0.385	-0.410	-0.435	-0.461	-0.489	-0.518	-0.548	-0.578	-0.609	-0.640	-0.674	-0.706	-0.739	-0.772	-0.806	-0.840	-0.875	-0.909	-0.942	-0.976	-1.010	-1.044	-1.076	-1.109	-1.141	-1.172	-1.204	-1.234	-1.264	-1.292	-1.321	-1.350	-1.375	-1.401	-1.426	-1.450	-1.472	-1.495	-1.518	-1.536	-1.555	-1.574	-1.590	-1.606	-1.622	-1.636	-1.649	-1.662	-1.672	-1.684	-1.694	-1.702	-1.710	-1.718	-1.722	-1.728	-1.732	-1.736	-1.739	-1.741	-1.742	-1.742	-1.742	-1.741	-1.741	-1.739	-1.736	-1.732	-1.730	-1.726	-1.722	-1.718	-1.714	-1.709	-1.704	-1.699	-1.694	-1.690	-1.685	-1.680	-1.676	-1.672	-1.669	-1.666	-1.662	-1.661	-1.660	-1.659	-1.659	-1.659	-1.660	-1.661	-1.664	-1.666	-1.671	-1.676	-1.682	-1.689	-1.696	-1.705	-1.715	-1.724	-1.735	-1.748	-1.759	-1.771	-1.786	-1.799	-1.815	-1.830	-1.845	-1.861	-1.878	-1.895	-1.911	-1.929	-1.946	-1.962	-1.979	-1.995	-2.011	-2.027	-2.042	-2.058	-2.072	-2.086	-2.099	-2.112	-2.124	-2.135	-2.145	-2.155	-2.162	-2.170	-2.176	-2.181	-2.186	-2.189	-2.191	-2.192	-2.192	-2.191	-2.189	-2.185	-2.180	-2.175	-2.168	-2.160	-2.151	-2.141	-2.131	-2.119	-2.106	-2.092	-2.080	-2.065	-2.049	-2.033	-2.015	-1.998	-1.980	-1.961	-1.942	-1.924	-1.904	-1.884	-1.862	-1.840	-1.819	-1.798	-1.775	-1.754	-1.730	-1.708	-1.684	-1.661	-1.638	-1.614	-1.590	-1.568	-1.544	-1.520	-1.495	-1.471	-1.446	-1.422	-1.398	-1.372	-1.348	-1.324	-1.299	-1.274	-1.250	-1.225	-1.200	-1.175	-1.150	-1.125	-1.101	-1.078	-1.052	-1.029	-1.005	-0.981	-0.959	-0.936	-0.914	-0.892	-0.871	-0.852	-0.832	-0.812	-0.796	-0.779	-0.764	-0.749	-0.735	-0.722	-0.710	-0.700	-0.692	-0.684	-0.676	-0.671	-0.668	-0.665	-0.665	-0.666	-0.668	-0.671	-0.676	-0.682	-0.690	-0.698	-0.710	-0.721	-0.736	-0.750	-0.768	-0.784	-0.804	-0.824	-0.845	-0.866	-0.890	-0.915	-0.939	-0.965	-0.990	-1.018	-1.044	-1.071	-1.098	-1.126	-1.154	-1.180	-1.208	-1.232	-1.259	-1.284	-1.309	-1.332	-1.355	-1.376	-1.399	-1.418	-1.436	-1.451	-1.468	-1.481	-1.494	-1.504	-1.511	-1.518	-1.522	-1.525	-1.525	-1.525	-1.521	-1.516	-1.509	-1.500	-1.489	-1.476	-1.460	-1.444	-1.424	-1.402	-1.381	-1.356	-1.330	-1.301	-1.271	-1.240	-1.208	-1.172	-1.138	-1.100	-1.062	-1.024	-0.984	-0.944	-0.902	-0.861	-0.819	-0.775	-0.732	-0.689	-0.646	-0.601	-0.559	-0.515	-0.472	-0.429	-0.386	-0.344	-0.302	-0.261	-0.220	-0.180	-0.142	-0.104	-0.068	-0.030	0.004	0.038	0.071	0.102	0.132	0.161	0.189	0.215	0.240	0.265	0.288	0.309	0.329	0.348	0.365	0.381	0.398	0.411	0.424	0.435	0.445	0.455	0.465	0.471	0.478	0.484	0.489	0.492	0.496	0.498	0.500	0.501	0.502	0.502	0.504	0.502	0.502	0.502	0.501	0.500	0.500	0.499	0.498	0.498	0.496	0.496	0.495	0.495	0.496	0.496	0.498	0.499	0.501	0.504	0.506	0.510	0.515	0.519	0.524	0.531	0.538	0.545	0.552	0.561	0.570	0.580	0.591	0.601	0.611	0.624	0.636	0.648	0.660	0.672	0.685	0.699	0.711	0.725	0.738	0.750	0.762	0.775	0.786	0.799	0.810	0.820	0.830	0.839	0.848	0.855	0.862	0.868	0.872	0.875	0.878	0.879	0.879	0.876	0.874	0.870	0.864	0.856	0.849	0.839	0.826	0.812	0.798	0.780	0.762	0.742	0.720	0.696	0.671	0.645	0.616	0.586	0.556	0.522	0.488	0.452	0.416	0.379	0.339	0.298	0.258	0.215	0.172	0.128	0.084	0.038	-0.008	-0.054	-0.100	-0.146	-0.192	-0.239	-0.285	-0.331	-0.378	-0.421	-0.466	-0.511	-0.554	-0.596	-0.638	-0.679	-0.716	-0.755	-0.791	-0.825	-0.859	-0.890	-0.919	-0.948	-0.974	-0.996	-1.019	-1.038	-1.056	-1.072	-1.085	-1.098	-1.106	-1.114	-1.119	-1.121	-1.121	-1.121	-1.119	-1.112	-1.106	-1.096	-1.085	-1.072	-1.059	-1.042	-1.026	-1.008	-0.989	-0.968	-0.946	-0.924	-0.901	-0.878	-0.852	-0.829	-0.804	-0.779	-0.754	-0.729	-0.704	-0.680	-0.656	-0.632	-0.610	-0.589	-0.568	-0.548	-0.529	-0.511	-0.495	-0.480	-0.468	-0.456	-0.445	-0.436	-0.429	-0.424	-0.420	-0.418	-0.416	-0.418	-0.419	-0.424	-0.428	-0.435	-0.442	-0.452	-0.464	-0.475	-0.489	-0.501	-0.516	-0.534	-0.549	-0.566	-0.584	-0.602	-0.620	-0.640	-0.659	-0.678	-0.696	-0.715	-0.734	-0.751	-0.769	-0.786	-0.804	-0.819	-0.834	-0.848	-0.860	-0.872	-0.884	-0.894	-0.902	-0.910	-0.915	-0.921	-0.924	-0.925	-0.925	-0.925	-0.922	-0.918	-0.912	-0.905	-0.896	-0.888	-0.875	-0.862	-0.848	-0.832	-0.815	-0.798	-0.778	-0.756	-0.734	-0.710	-0.686	-0.660	-0.634	-0.606	-0.578	-0.549	-0.519	-0.488	-0.456	-0.424	-0.391	-0.359	-0.325	-0.292	-0.258	-0.222	-0.188	-0.152	-0.118	-0.084	-0.049	-0.014	0.021	0.055	0.089	0.122	0.155	0.188	0.220	0.250	0.282	0.311	0.341	0.369	0.396	0.422	0.449	0.472	0.496	0.519	0.539	0.559	0.578	0.595	0.610	0.624	0.639	0.650	0.661	0.670	0.678	0.685	0.690	0.694	0.696	0.698	0.698	0.696	0.694	0.690	0.686	0.681	0.675	0.666	0.659	0.649	0.639	0.626	0.615	0.602	0.589	0.575	0.560	0.545	0.529	0.512	0.496	0.479	0.462	0.445	0.428	0.410	0.391	0.374	0.356	0.338	0.320	0.302	0.284	0.266	0.246	0.229	0.211	0.192	0.175	0.156	0.138	0.120	0.102	0.084	0.066	0.048	0.030	0.011	-0.008	-0.026	-0.044	-0.061	-0.080	-0.099	-0.118	-0.136	-0.155	-0.174	-0.192	-0.210	-0.230	-0.249	-0.268	-0.286	-0.305	-0.324	-0.342	-0.360	-0.379	-0.398	-0.415	-0.432	-0.450	-0.466	-0.484	-0.500	-0.516	-0.531	-0.546	-0.560	-0.574	-0.588	-0.600	-0.612	-0.624	-0.635	-0.644	-0.652	-0.661	-0.669	-0.675	-0.681	-0.688	-0.691	-0.695	-0.699	-0.701	-0.702	-0.704	-0.704	-0.702	-0.702	-0.700	-0.696	-0.694	-0.690	-0.686	-0.681	-0.676	-0.671	-0.665	-0.659	-0.652	-0.646	-0.640	-0.632	-0.626	-0.620	-0.612	-0.606	-0.599	-0.592	-0.588	-0.581	-0.575	-0.569	-0.564	-0.560	-0.554	-0.549	-0.544	-0.540	-0.536	-0.532	-0.529	-0.526	-0.522	-0.520	-0.516	-0.515	-0.512	-0.509	-0.506	-0.504	-0.501	-0.499	-0.496	-0.495	-0.491	-0.489	-0.485	-0.482	-0.479	-0.476	-0.472	-0.469	-0.464	-0.459	-0.454	-0.449	-0.444	-0.439	-0.432	-0.426	-0.421	-0.415	-0.409	-0.404	-0.399	-0.392	-0.388	-0.382	-0.378	-0.374	-0.370	-0.368	-0.365	-0.362	-0.361	-0.362	-0.362	-0.364	-0.366	-0.370	-0.376	-0.382	-0.390	-0.400	-0.410	-0.424	-0.438	-0.452	-0.470	-0.489	-0.510	-0.532	-0.558	-0.584	-0.611	-0.641	-0.672	-0.706	-0.741	-0.779	-0.816	-0.856	-0.899	-0.942	-0.988	-1.031	-1.079	-1.128	-1.178	-1.228	-1.280	-1.332	-1.385	-1.439	-1.492	-1.548	-1.602	-1.658	-1.712	-1.769	-1.824	-1.879	-1.935	-1.988	-2.042	-2.096	-2.149	-2.200	-2.251	-2.301	-2.349	-2.398	-2.444	-2.488	-2.531	-2.574	-2.614	-2.652	-2.690	-2.726	-2.759	-2.792	-2.821	-2.851	-2.879	-2.904	-2.928	-2.949	-2.970	-2.989	-3.006	-3.021	-3.035	-3.048	-3.058	-3.066	-3.074	-3.080	-3.085	-3.089	-3.092	-3.092	-3.092	-3.092	-3.091	-3.089	-3.086	-3.081	-3.078	-3.072	-3.066	-3.059	-3.052	-3.045	-3.038	-3.029	-3.020	-3.012	-3.004	-2.995	-2.985	-2.976	-2.966	-2.959	-2.949	-2.940	-2.931	-2.921	-2.914	-2.905	-2.896	-2.890	-2.880	-2.874	-2.866	-2.859	-2.852	-2.845	-2.839	-2.832	-2.828	-2.821	-2.816	-2.810	-2.805	-2.800	-2.796	-2.791	-2.786	-2.782	-2.778	-2.774	-2.768	-2.765	-2.760	-2.754	-2.750	-2.745	-2.739	-2.732	-2.726	-2.720	-2.712	-2.705	-2.698	-2.689	-2.680	-2.670	-2.659	-2.648	-2.638	-2.624	-2.610	-2.596	-2.581	-2.565	-2.548	-2.530	-2.511	-2.491	-2.471	-2.450	-2.428	-2.404	-2.380	-2.355	-2.329	-2.302	-2.276	-2.249	-2.219	-2.190	-2.161	-2.131	-2.100	-2.070	-2.039	-2.009	-1.978	-1.946	-1.916	-1.885	-1.855	-1.825	-1.795	-1.766	-1.739	-1.711	-1.685	-1.660	-1.636	-1.614	-1.591	-1.571	-1.552	-1.535	-1.519	-1.505	-1.492	-1.482	-1.472	-1.466	-1.461	-1.458	-1.456	-1.456	-1.458	-1.462	-1.468	-1.475	-1.484	-1.495	-1.508	-1.522	-1.538	-1.554	-1.571	-1.590	-1.610	-1.630	-1.651	-1.674	-1.696	-1.719	-1.742	-1.764	-1.786	-1.809	-1.831	-1.852	-1.871	-1.891	-1.910	-1.928	-1.942	-1.958	-1.969	-1.980	-1.989	-1.998	-2.002	-2.006	-2.006	-2.005	-2.002	-1.996	-1.988	-1.976	-1.964	-1.949	-1.932	-1.911	-1.889	-1.864	-1.838	-1.809	-1.776	-1.742	-1.709	-1.670	-1.631	-1.590	-1.549	-1.506	-1.461	-1.416	-1.369	-1.321	-1.274	-1.225	-1.176	-1.129	-1.079	-1.031	-0.982	-0.935	-0.888	-0.841	-0.796	-0.750	-0.706	-0.664	-0.622	-0.584	-0.545	-0.507	-0.472	-0.440	-0.408	-0.379	-0.351	-0.326	-0.302	-0.281	-0.261	-0.245	-0.230	-0.219	-0.208	-0.200	-0.194	-0.190	-0.189	-0.190	-0.192	-0.196	-0.202	-0.211	-0.221	-0.234	-0.248	-0.262	-0.279	-0.298	-0.318	-0.338	-0.361	-0.384	-0.408	-0.434	-0.460	-0.488	-0.515	-0.542	-0.571	-0.600	-0.630	-0.660	-0.689	-0.720	-0.750	-0.779	-0.808	-0.838	-0.866	-0.894	-0.921	-0.949	-0.975	-1.000	-1.025	-1.049	-1.071	-1.094	-1.115	-1.134	-1.154	-1.170	-1.186	-1.201	-1.215	-1.229	-1.240	-1.250	-1.259	-1.268	-1.272	-1.278	-1.282	-1.285	-1.286	-1.286	-1.286	-1.285	-1.281	-1.278	-1.274	-1.268	-1.261	-1.255	-1.246	-1.238	-1.228	-1.218	-1.208	-1.196	-1.185	-1.172	-1.160	-1.148	-1.135	-1.122	-1.109	-1.096	-1.084	-1.070	-1.056	-1.044	-1.031	-1.018	-1.005	-0.991	-0.980	-0.968	-0.954	-0.942	-0.931	-0.919	-0.909	-0.898	-0.886	-0.875	-0.865	-0.854	-0.844	-0.835	-0.825	-0.814	-0.804	-0.794	-0.782	-0.774	-0.764	-0.754	-0.744	-0.734	-0.724	-0.714	-0.702	-0.692	-0.682	-0.671	-0.660	-0.650	-0.639	-0.628	-0.616	-0.606	-0.594	-0.584	-0.572	-0.561	-0.550	-0.539	-0.528	-0.516	-0.506	-0.495	-0.485	-0.474	-0.462	-0.452	-0.442	-0.432	-0.424	-0.415	-0.405	-0.398	-0.388	-0.381	-0.372	-0.366	-0.359	-0.351	-0.344	-0.339	-0.332	-0.326	-0.320	-0.314	-0.309	-0.302	-0.298	-0.291	-0.288	-0.282	-0.275	-0.269	-0.262	-0.256	-0.250	-0.242	-0.235	-0.228	-0.219	-0.210	-0.201	-0.190	-0.180	-0.169	-0.158	-0.145	-0.132	-0.120	-0.106	-0.092	-0.078	-0.061	-0.046	-0.030	-0.012	0.004	0.021	0.039	0.056	0.074	0.092	0.111	0.129	0.148	0.165	0.181	0.200	0.216	0.232	0.248	0.262	0.278	0.290	0.302	0.314	0.324	0.334	0.341	0.349	0.354	0.359	0.361	0.362	0.361	0.360	0.358	0.352	0.346	0.338	0.330	0.319	0.308	0.292	0.278	0.261	0.245	0.225	0.205	0.184	0.162	0.139	0.115	0.090	0.064	0.036	0.010	-0.018	-0.046	-0.075	-0.104	-0.132	-0.161	-0.191	-0.220	-0.249	-0.278	-0.305	-0.334	-0.360	-0.388	-0.412	-0.438	-0.462	-0.485	-0.507	-0.529	-0.550	-0.569	-0.585	-0.602	-0.618	-0.632	-0.644	-0.656	-0.665	-0.675	-0.680	-0.685	-0.690	-0.692	-0.694	-0.692	-0.690	-0.688	-0.682	-0.676	-0.668	-0.658	-0.648	-0.635	-0.621	-0.606	-0.589	-0.570	-0.551	-0.531	-0.510	-0.488	-0.464	-0.440	-0.415	-0.388	-0.361	-0.332	-0.304	-0.275	-0.245	-0.215	-0.185	-0.154	-0.122	-0.092	-0.061	-0.031	-0.001	0.029	0.058	0.086	0.115	0.142	0.170	0.195	0.220	0.244	0.266	0.288	0.308	0.325	0.342	0.358	0.371	0.382	0.391	0.400	0.405	0.410	0.411	0.411	0.408	0.402	0.396	0.386	0.374	0.360	0.344	0.325	0.305	0.281	0.255	0.228	0.198	0.166	0.134	0.098	0.060	0.020	-0.020	-0.064	-0.108	-0.154	-0.201	-0.250	-0.300	-0.351	-0.404	-0.456	-0.512	-0.566	-0.622	-0.680	-0.736	-0.794	-0.851	-0.910	-0.968	-1.026	-1.084	-1.141	-1.199	-1.256	-1.311	-1.369	-1.424	-1.478	-1.531	-1.585	-1.636	-1.688	-1.736	-1.785	-1.832	-1.878	-1.921	-1.964	-2.005	-2.044	-2.081	-2.118	-2.150	-2.182	-2.211	-2.240	-2.266	-2.290	-2.312	-2.331	-2.350	-2.366	-2.380	-2.391	-2.400	-2.408	-2.412	-2.416	-2.416	-2.416	-2.412	-2.408	-2.401	-2.392	-2.381	-2.369	-2.354	-2.339	-2.320	-2.300	-2.279	-2.255	-2.231	-2.206	-2.180	-2.152	-2.124	-2.094	-2.062	-2.031	-1.999	-1.966	-1.934	-1.899	-1.866	-1.831	-1.798	-1.764	-1.730	-1.698	-1.664	-1.632	-1.600	-1.570	-1.540	-1.511	-1.484	-1.456	-1.431	-1.409	-1.386	-1.365	-1.345	-1.328	-1.311	-1.298	-1.285	-1.275	-1.266	-1.260	-1.255	-1.254	-1.252	-1.255	-1.259	-1.264	-1.271	-1.282	-1.294	-1.308	-1.324	-1.341	-1.361	-1.381	-1.405	-1.430	-1.456	-1.485	-1.515	-1.545	-1.579	-1.612	-1.646	-1.682	-1.720	-1.759	-1.798	-1.838	-1.878	-1.919	-1.960	-2.002	-2.044	-2.088	-2.131	-2.172	-2.215	-2.258	-2.300	-2.342	-2.384	-2.424	-2.465	-2.504	-2.542	-2.580	-2.618	-2.652	-2.688	-2.722	-2.755	-2.786	-2.818	-2.846	-2.874	-2.901	-2.925	-2.950	-2.971	-2.992	-3.012	-3.029	-3.048	-3.062	-3.075	-3.088	-3.099	-3.109	-3.118	-3.124	-3.130	-3.135	-3.140	-3.142	-3.144	-3.144	-3.145	-3.144	-3.142	-3.140	-3.138	-3.135	-3.130	-3.128	-3.121	-3.118	-3.112	-3.108	-3.102	-3.098	-3.092	-3.088	-3.082	-3.078	-3.074	-3.069	-3.065	-3.061	-3.059	-3.056	-3.054	-3.052	-3.052	-3.052	-3.052	-3.055	-3.056	-3.058	-3.061	-3.065	-3.069	-3.074	-3.079	-3.085	-3.090	-3.098	-3.104	-3.112	-3.121	-3.130	-3.138	-3.148	-3.159	-3.169	-3.179	-3.190	-3.201	-3.211	-3.224	-3.235	-3.246	-3.259	-3.270	-3.282	-3.292	-3.305	-3.316	-3.329	-3.339	-3.350	-3.362	-3.372	-3.384	-3.395	-3.405	-3.416	-3.426	-3.436	-3.448	-3.456	-3.468	-3.476	-3.486	-3.496	-3.505	-3.515	-3.525	-3.532	-3.541	-3.551	-3.560	-3.569	-3.578	-3.585	-3.594	-3.602	-3.610	-3.618	-3.625	-3.634	-3.640	-3.649	-3.655	-3.664	-3.670	-3.678	-3.685	-3.691	-3.698	-3.705	-3.712	-3.719	-3.725	-3.731	-3.738	-3.742	-3.748	-3.754	-3.760	-3.765	-3.769	-3.774	-3.778	-3.782	-3.788	-3.791	-3.795	-3.798	-3.800	-3.804	-3.806	-3.809	-3.811	-3.812	-3.814	-3.815	-3.816	-3.819	-3.819	-3.819	-3.819	-3.819	-3.819	-3.819	-3.819	-3.818	-3.816	-3.815	-3.812	-3.810	-3.809	-3.806	-3.805	-3.801	-3.799	-3.795	-3.791	-3.788	-3.782	-3.779	-3.774	-3.769	-3.762	-3.758	-3.751	-3.745	-3.738	-3.730	-3.722	-3.714	-3.706	-3.696	-3.686	-3.676	-3.666	-3.654	-3.642	-3.631	-3.618	-3.604	-3.590	-3.576	-3.561	-3.544	-3.529	-3.511	-3.494	-3.475	-3.456	-3.438	-3.418	-3.398	-3.376	-3.355	-3.332	-3.310	-3.286	-3.262	-3.239	-3.215	-3.189	-3.165	-3.139	-3.114	-3.088	-3.061	-3.035	-3.010	-2.984	-2.958	-2.932	-2.908	-2.881	-2.856	-2.832	-2.806	-2.782	-2.759	-2.735	-2.712	-2.690	-2.669	-2.648	-2.626	-2.606	-2.589	-2.570	-2.552	-2.535	-2.519	-2.504	-2.490	-2.476	-2.464	-2.451	-2.440	-2.431	-2.421	-2.412	-2.405	-2.398	-2.392	-2.386	-2.381	-2.376	-2.374	-2.370	-2.368	-2.365	-2.364	-2.362	-2.361	-2.361	-2.360	-2.360	-2.360	-2.359	-2.359	-2.359	-2.358	-2.358	-2.356	-2.355	-2.354	-2.351	-2.350	-2.348	-2.344	-2.341	-2.338	-2.332	-2.329	-2.322	-2.316	-2.309	-2.301	-2.292	-2.284	-2.275	-2.265	-2.255	-2.242	-2.230	-2.218	-2.205	-2.190	-2.175	-2.160	-2.144	-2.128	-2.110	-2.094	-2.076	-2.059	-2.040	-2.022	-2.002	-1.984	-1.965	-1.945	-1.926	-1.906	-1.886	-1.868	-1.848	-1.829	-1.810	-1.791	-1.771	-1.754	-1.736	-1.719	-1.701	-1.684	-1.668	-1.651	-1.636	-1.621	-1.606	-1.591	-1.579	-1.565	-1.552	-1.540	-1.528	-1.518	-1.506	-1.495	-1.486	-1.476	-1.468	-1.459	-1.451	-1.444	-1.436	-1.429	-1.421	-1.415	-1.409	-1.402	-1.396	-1.391	-1.385	-1.379	-1.372	-1.368	-1.360	-1.354	-1.348	-1.341	-1.335	-1.329	-1.321	-1.312	-1.305	-1.296	-1.289	-1.279	-1.269	-1.259	-1.249	-1.238	-1.226	-1.214	-1.201	-1.188	-1.175	-1.161	-1.145	-1.130	-1.114	-1.098	-1.081	-1.064	-1.046	-1.028	-1.009	-0.989	-0.969	-0.949	-0.928	-0.908	-0.886	-0.864	-0.842	-0.820	-0.798	-0.776	-0.752	-0.730	-0.708	-0.684	-0.661	-0.639	-0.615	-0.594	-0.571	-0.549	-0.528	-0.505	-0.485	-0.464	-0.442	-0.424	-0.404	-0.385	-0.368	-0.348	-0.331	-0.314	-0.298	-0.282	-0.266	-0.254	-0.240	-0.228	-0.214	-0.202	-0.191	-0.181	-0.171	-0.162	-0.155	-0.148	-0.140	-0.134	-0.129	-0.124	-0.120	-0.116	-0.114	-0.110	-0.108	-0.106	-0.105	-0.104	-0.105	-0.105	-0.105	-0.106	-0.108	-0.110	-0.111	-0.114	-0.116	-0.120	-0.122	-0.126	-0.130	-0.135	-0.140	-0.145	-0.150	-0.155	-0.161	-0.168	-0.174	-0.181	-0.189	-0.196	-0.205	-0.212	-0.221	-0.230	-0.241	-0.250	-0.261	-0.274	-0.285	-0.298	-0.310	-0.324	-0.338	-0.352	-0.366	-0.382	-0.399	-0.416	-0.434	-0.450	-0.469	-0.488	-0.507	-0.526	-0.546	-0.568	-0.589	-0.611	-0.632	-0.656	-0.678	-0.701	-0.725	-0.748	-0.772	-0.796	-0.819	-0.844	-0.868	-0.891	-0.915	-0.939	-0.962	-0.985	-1.009	-1.031	-1.055	-1.076	-1.098	-1.119	-1.140	-1.160	-1.180	-1.199	-1.216	-1.235	-1.251	-1.268	-1.282	-1.298	-1.310	-1.324	-1.336	-1.349	-1.359	-1.369	-1.378	-1.386	-1.395	-1.401	-1.408	-1.414	-1.420	-1.424	-1.426	-1.431	-1.432	-1.434	-1.436	-1.436	-1.436	-1.436	-1.436	-1.434	-1.434	-1.431	-1.429	-1.425	-1.421	-1.419	-1.414	-1.411	-1.406	-1.401	-1.396	-1.391	-1.386	-1.380	-1.375	-1.370	-1.364	-1.358	-1.352	-1.345	-1.339	-1.332	-1.325	-1.318	-1.310	-1.304	-1.295	-1.288	-1.280	-1.272	-1.264	-1.255	-1.246	-1.239	-1.230	-1.221	-1.214	-1.204	-1.195	-1.186	-1.176	-1.168	-1.159	-1.150	-1.141	-1.132	-1.122	-1.112	-1.105	-1.096	-1.088	-1.080	-1.071	-1.064	-1.058	-1.050	-1.044	-1.039	-1.032	-1.028	-1.024	-1.021	-1.018	-1.015	-1.015	-1.014	-1.015	-1.015	-1.019	-1.021	-1.026	-1.031	-1.038	-1.045	-1.054	-1.064	-1.075	-1.088	-1.100	-1.115	-1.131	-1.149	-1.166	-1.185	-1.205	-1.228	-1.250	-1.274	-1.299	-1.324	-1.351	-1.379	-1.408	-1.436	-1.465	-1.496	-1.528	-1.560	-1.592	-1.624	-1.658	-1.690	-1.724	-1.756	-1.790	-1.822	-1.855	-1.889	-1.920	-1.950	-1.981	-2.011	-2.040	-2.069	-2.096	-2.122	-2.149	-2.172	-2.195	-2.218	-2.238	-2.256	-2.274	-2.290	-2.305	-2.319	-2.330	-2.340	-2.349	-2.355	-2.360	-2.364	-2.366	-2.368	-2.366	-2.365	-2.360	-2.356	-2.350	-2.342	-2.335	-2.325	-2.315	-2.305	-2.292	-2.281	-2.268	-2.254	-2.240	-2.226	-2.212	-2.198	-2.184	-2.171	-2.156	-2.144	-2.131	-2.118	-2.106	-2.096	-2.086	-2.078	-2.069	-2.061	-2.056	-2.051	-2.050	-2.047	-2.047	-2.049	-2.051	-2.056	-2.062	-2.071	-2.080	-2.091	-2.104	-2.120	-2.136	-2.154	-2.174	-2.195	-2.218	-2.242	-2.269	-2.298	-2.326	-2.356	-2.389	-2.421	-2.455	-2.491	-2.528	-2.564	-2.602	-2.640	-2.679	-2.719	-2.760	-2.800	-2.840	-2.882	-2.924	-2.964	-3.005	-3.046	-3.088	-3.128	-3.168	-3.208	-3.246	-3.285	-3.321	-3.359	-3.392	-3.429	-3.461	-3.494	-3.525	-3.555	-3.584	-3.611	-3.638	-3.662	-3.686	-3.708	-3.728	-3.748	-3.764	-3.781	-3.795	-3.808	-3.819	-3.829	-3.838	-3.845	-3.850	-3.854	-3.856	-3.858	-3.856	-3.855	-3.852	-3.848	-3.841	-3.834	-3.825	-3.815	-3.805	-3.792	-3.779	-3.765	-3.749	-3.732	-3.715	-3.695	-3.675	-3.654	-3.632	-3.610	-3.586	-3.562	-3.538	-3.510	-3.485	-3.456	-3.430	-3.400	-3.370	-3.341	-3.311	-3.279	-3.249	-3.216	-3.185	-3.152	-3.119	-3.086	-3.052	-3.020	-2.988	-2.955	-2.922	-2.890	-2.858	-2.826	-2.795	-2.764	-2.734	-2.704	-2.675	-2.646	-2.620	-2.592	-2.568	-2.542	-2.519	-2.496	-2.475	-2.455	-2.436	-2.420	-2.402	-2.389	-2.376	-2.364	-2.355	-2.346	-2.339	-2.335	-2.330	-2.329	-2.328	-2.329	-2.331	-2.335	-2.341	-2.348	-2.355	-2.364	-2.375	-2.386	-2.399	-2.412	-2.428	-2.441	-2.456	-2.474	-2.490	-2.508	-2.522	-2.541	-2.558	-2.574	-2.590	-2.606	-2.620	-2.636	-2.650	-2.661	-2.674	-2.685	-2.694	-2.701	-2.709	-2.712	-2.716	-2.718	-2.718	-2.716	-2.714	-2.708	-2.700	-2.691	-2.680	-2.668	-2.652	-2.636	-2.619	-2.599	-2.578	-2.555	-2.531	-2.505	-2.479	-2.451	-2.422	-2.394	-2.362	-2.332	-2.300	-2.269	-2.238	-2.205	-2.174	-2.142	-2.112	-2.081	-2.052	-2.024	-1.996	-1.969	-1.945	-1.921	-1.900	-1.880	-1.861	-1.845	-1.830	-1.818	-1.808	-1.799	-1.794	-1.789	-1.788	-1.789	-1.790	-1.796	-1.804	-1.812	-1.824	-1.838	-1.854	-1.871	-1.891	-1.911	-1.935	-1.960	-1.985	-2.013	-2.040	-2.070	-2.100	-2.131	-2.164	-2.194	-2.226	-2.259	-2.290	-2.321	-2.352	-2.382	-2.411	-2.441	-2.468	-2.492	-2.518	-2.541	-2.562	-2.581	-2.598	-2.614	-2.628	-2.638	-2.646	-2.654	-2.658	-2.660	-2.658	-2.655	-2.650	-2.640	-2.630	-2.618	-2.601	-2.584	-2.562	-2.540	-2.516	-2.489	-2.460	-2.429	-2.396	-2.362	-2.326	-2.288	-2.249	-2.210	-2.169	-2.126	-2.084	-2.040	-1.996	-1.951	-1.906	-1.860	-1.815	-1.769	-1.724	-1.679	-1.635	-1.591	-1.549	-1.505	-1.464	-1.424	-1.384	-1.345	-1.309	-1.274	-1.238	-1.205	-1.174	-1.144	-1.115	-1.089	-1.062	-1.039	-1.018	-0.996	-0.979	-0.961	-0.946	-0.932	-0.920	-0.910	-0.901	-0.895	-0.890	-0.888	-0.885	-0.884	-0.885	-0.889	-0.892	-0.898	-0.905	-0.912	-0.922	-0.932	-0.945	-0.959	-0.972	-0.989	-1.005	-1.022	-1.041	-1.061	-1.082	-1.104	-1.126	-1.149	-1.174	-1.198	-1.224	-1.250	-1.276	-1.304	-1.331	-1.360	-1.388	-1.416	-1.446	-1.476	-1.505	-1.536	-1.568	-1.598	-1.630	-1.660	-1.691	-1.722	-1.755	-1.785	-1.816	-1.849	-1.879	-1.910	-1.940	-1.971	-2.001	-2.030	-2.059	-2.089	-2.118	-2.145	-2.174	-2.201	-2.228	-2.255	-2.281	-2.308	-2.332	-2.358	-2.382	-2.405	-2.429	-2.451	-2.474	-2.496	-2.518	-2.538	-2.560	-2.580	-2.600	-2.620	-2.640	-2.658	-2.678	-2.696	-2.715	-2.732	-2.752	-2.770	-2.790	-2.809	-2.828	-2.849	-2.869	-2.888	-2.910	-2.930	-2.952	-2.975	-2.999	-3.024	-3.049	-3.074	-3.101	-3.129	-3.158	-3.189	-3.220	-3.251	-3.285	-3.320	-3.356	-3.394	-3.431	-3.471	-3.511	-3.554	-3.596	-3.640	-3.685	-3.731	-3.779	-3.826	-3.876	-3.925	-3.975	-4.025	-4.076	-4.129	-4.181	-4.234	-4.285	-4.338	-4.391	-4.444	-4.495	-4.548	-4.599	-4.649	-4.699	-4.749	-4.795	-4.842	-4.889	-4.932	-4.976	-5.018	-5.059	-5.096	-5.132	-5.169	-5.201	-5.234	-5.264	-5.291	-5.316	-5.339	-5.360	-5.379	-5.396	-5.410	-5.422	-5.434	-5.441	-5.448	-5.450	-5.452	-5.452	-5.451	-5.448	-5.441	-5.434	-5.425	-5.414	-5.401	-5.388	-5.372	-5.358	-5.340	-5.322	-5.302	-5.285	-5.264	-5.242	-5.222	-5.201	-5.180	-5.158	-5.136	-5.115	-5.095	-5.074	-5.054	-5.034	-5.016	-4.998	-4.980	-4.964	-4.948	-4.935	-4.920	-4.909	-4.898	-4.888	-4.880	-4.872	-4.868	-4.862	-4.860	-4.858	-4.858	-4.859	-4.861	-4.865	-4.870	-4.878	-4.885	-4.894	-4.904	-4.915	-4.929	-4.940	-4.955	-4.970	-4.986	-5.002	-5.020	-5.038	-5.058	-5.076	-5.096	-5.115	-5.135	-5.155	-5.175	-5.195	-5.214	-5.234	-5.252	-5.271	-5.290	-5.306	-5.324	-5.340	-5.356	-5.370	-5.382	-5.396	-5.408	-5.418	-5.428	-5.435	-5.441	-5.446	-5.450	-5.452	-5.452	-5.452	-5.450	-5.446	-5.440	-5.434	-5.425	-5.414	-5.402	-5.390	-5.376	-5.360	-5.341	-5.322	-5.301	-5.280	-5.256	-5.232	-5.206	-5.180	-5.152	-5.124	-5.095	-5.065	-5.035	-5.004	-4.971	-4.940	-4.908	-4.875	-4.842	-4.811	-4.779	-4.748	-4.715	-4.682	-4.652	-4.621	-4.592	-4.564	-4.536	-4.509	-4.484	-4.459	-4.436	-4.414	-4.394	-4.375	-4.358	-4.342	-4.328	-4.315	-4.305	-4.295	-4.288	-4.282	-4.279	-4.278	-4.278	-4.279	-4.284	-4.289	-4.296	-4.306	-4.316	-4.329	-4.342	-4.359	-4.374	-4.392	-4.412	-4.432	-4.455	-4.478	-4.501	-4.525	-4.550	-4.576	-4.602	-4.628	-4.655	-4.681	-4.710	-4.736	-4.762	-4.790	-4.816	-4.842	-4.868	-4.894	-4.919	-4.941	-4.965	-4.986	-5.009	-5.028	-5.046	-5.065	-5.081	-5.098	-5.111	-5.122	-5.135	-5.144	-5.154	-5.160	-5.166	-5.170	-5.172	-5.174	-5.174	-5.172	-5.170	-5.165	-5.160	-5.154	-5.146	-5.136	-5.126	-5.115	-5.104	-5.090	-5.075	-5.060	-5.044	-5.028	-5.010	-4.990	-4.972	-4.954	-4.934	-4.912	-4.891	-4.871	-4.850	-4.829	-4.806	-4.784	-4.762	-4.740	-4.719	-4.696	-4.675	-4.654	-4.631	-4.611	-4.591	-4.570	-4.550	-4.531	-4.512	-4.492	-4.475	-4.459	-4.442	-4.425	-4.410	-4.395	-4.381	-4.369	-4.356	-4.344	-4.332	-4.324	-4.314	-4.305	-4.298	-4.291	-4.285	-4.280	-4.275	-4.271	-4.269	-4.268	-4.266	-4.266	-4.268	-4.268	-4.269	-4.271	-4.275	-4.278	-4.281	-4.285	-4.290	-4.294	-4.299	-4.304	-4.310	-4.315	-4.321	-4.326	-4.331	-4.336	-4.340	-4.344	-4.348	-4.350	-4.351	-4.352	-4.354	-4.352	-4.351	-4.349	-4.344	-4.339	-4.332	-4.325	-4.316	-4.306	-4.294	-4.281	-4.266	-4.250	-4.232	-4.212	-4.192	-4.170	-4.146	-4.121	-4.095	-4.068	-4.039	-4.009	-3.978	-3.945	-3.912	-3.878	-3.842	-3.806	-3.771	-3.732	-3.695	-3.658	-3.620	-3.580	-3.541	-3.504	-3.464	-3.426	-3.388	-3.350	-3.314	-3.276	-3.241	-3.206	-3.174	-3.141	-3.111	-3.080	-3.051	-3.025	-2.999	-2.974	-2.951	-2.930	-2.911	-2.892	-2.875	-2.860	-2.848	-2.835	-2.825	-2.818	-2.810	-2.804	-2.801	-2.799	-2.798	-2.799	-2.801	-2.804	-2.808	-2.814	-2.820	-2.829	-2.839	-2.849	-2.860	-2.872	-2.885	-2.899	-2.912	-2.928	-2.945	-2.961	-2.976	-2.995	-3.012	-3.030	-3.049	-3.066	-3.085	-3.104	-3.121	-3.140	-3.158	-3.175	-3.194	-3.210	-3.228	-3.244	-3.260	-3.275	-3.290	-3.305	-3.318	-3.330	-3.344	-3.355	-3.364	-3.374	-3.382	-3.390	-3.396	-3.401	-3.405	-3.408	-3.410	-3.410	-3.409	-3.406	-3.401	-3.398	-3.390	-3.382	-3.372	-3.361	-3.348	-3.335	-3.319	-3.301	-3.284	-3.262	-3.241	-3.218	-3.194	-3.168	-3.141	-3.112	-3.082	-3.051	-3.019	-2.986	-2.952	-2.919	-2.882	-2.846	-2.810	-2.771	-2.734	-2.696	-2.658	-2.619	-2.580	-2.541	-2.504	-2.465	-2.428	-2.391	-2.355	-2.320	-2.285	-2.250	-2.218	-2.185	-2.155	-2.125	-2.098	-2.070	-2.045	-2.020	-1.998	-1.978	-1.958	-1.940	-1.924	-1.910	-1.899	-1.888	-1.880	-1.872	-1.868	-1.865	-1.862	-1.862	-1.865	-1.868	-1.872	-1.879	-1.885	-1.894	-1.904	-1.915	-1.928	-1.940	-1.954	-1.968	-1.982	-1.999	-2.016	-2.033	-2.050	-2.068	-2.085	-2.104	-2.121	-2.140	-2.158	-2.175	-2.192	-2.210	-2.225	-2.241	-2.256	-2.271	-2.285	-2.299	-2.311	-2.322	-2.334	-2.344	-2.354	-2.361	-2.368	-2.374	-2.379	-2.384	-2.386	-2.389	-2.390	-2.390	-2.389	-2.388	-2.385	-2.381	-2.378	-2.371	-2.366	-2.359	-2.351	-2.344	-2.334	-2.324	-2.314	-2.302	-2.291	-2.280	-2.268	-2.254	-2.241	-2.228	-2.215	-2.200	-2.185	-2.171	-2.156	-2.142	-2.128	-2.114	-2.099	-2.084	-2.070	-2.056	-2.042	-2.029	-2.016	-2.002	-1.990	-1.978	-1.966	-1.956	-1.945	-1.934	-1.924	-1.915	-1.906	-1.898	-1.890	-1.884	-1.876	-1.870	-1.864	-1.860	-1.854	-1.850	-1.846	-1.844	-1.840	-1.839	-1.836	-1.834	-1.832	-1.831	-1.830	-1.829	-1.828	-1.825	-1.824	-1.822	-1.820	-1.818	-1.814	-1.810	-1.806	-1.801	-1.795	-1.790	-1.782	-1.774	-1.765	-1.754	-1.742	-1.729	-1.715	-1.699	-1.680	-1.661	-1.641	-1.618	-1.594	-1.568	-1.539	-1.509	-1.476	-1.442	-1.406	-1.368	-1.329	-1.288	-1.244	-1.198	-1.149	-1.099	-1.048	-0.995	-0.940	-0.884	-0.825	-0.766	-0.705	-0.644	-0.580	-0.515	-0.450	-0.385	-0.319	-0.250	-0.182	-0.115	-0.048	0.021	0.090	0.156	0.225	0.292	0.358	0.422	0.488	0.550	0.614	0.674	0.732	0.791	0.848	0.902	0.956	1.008	1.058	1.104	1.149	1.192	1.234	1.274	1.311	1.348	1.380	1.411	1.440	1.468	1.492	1.515	1.538	1.556	1.574	1.590	1.605	1.618	1.629	1.639	1.648	1.655	1.662	1.668	1.670	1.674	1.676	1.678	1.679	1.680	1.680	1.679	1.678	1.676	1.676	1.675	1.674	1.672	1.671	1.669	1.668	1.666	1.666	1.665	1.664	1.664	1.664	1.664	1.664	1.664	1.664	1.665	1.665	1.666	1.666	1.668	1.668	1.670	1.670	1.671	1.672	1.674	1.674	1.674	1.675	1.675	1.675	1.674	1.674	1.672	1.671	1.669	1.666	1.665	1.661	1.658	1.652	1.649	1.644	1.638	1.631	1.626	1.618	1.610	1.602	1.592	1.584	1.574	1.562	1.551	1.539	1.526	1.512	1.498	1.482	1.469	1.452	1.435	1.418	1.399	1.380	1.361	1.340	1.320	1.298	1.275	1.252	1.229	1.204	1.178	1.152	1.125	1.096	1.069	1.040	1.009	0.979	0.946	0.914	0.881	0.848	0.812	0.778	0.741	0.704	0.668	0.630	0.591	0.552	0.514	0.474	0.432	0.391	0.351	0.309	0.268	0.226	0.182	0.141	0.098	0.056	0.014	-0.029	-0.072	-0.114	-0.155	-0.198	-0.239	-0.280	-0.320	-0.361	-0.401	-0.440	-0.479	-0.518	-0.555	-0.592	-0.628	-0.664	-0.699	-0.734	-0.768	-0.800	-0.832	-0.864	-0.895	-0.925	-0.955	-0.984	-1.011	-1.038	-1.065	-1.091	-1.116	-1.141	-1.166	-1.189	-1.211	-1.234	-1.256	-1.278	-1.298	-1.318	-1.338	-1.355	-1.374	-1.391	-1.409	-1.425	-1.441	-1.456	-1.472	-1.488	-1.502	-1.516	-1.529	-1.542	-1.555	-1.568	-1.579	-1.591	-1.601	-1.611	-1.622	-1.631	-1.639	-1.649	-1.656	-1.664	-1.670	-1.676	-1.681	-1.686	-1.691	-1.696	-1.699	-1.702	-1.704	-1.705	-1.706	-1.708	-1.706	-1.706	-1.705	-1.704	-1.701	-1.700	-1.696	-1.692	-1.688	-1.684	-1.679	-1.672	-1.668	-1.661	-1.654	-1.648	-1.640	-1.634	-1.626	-1.618	-1.610	-1.601	-1.592	-1.584	-1.576	-1.568	-1.559	-1.550	-1.541	-1.531	-1.524	-1.515	-1.506	-1.498	-1.489	-1.481	-1.472	-1.465	-1.456	-1.449	-1.441	-1.432	-1.425	-1.418	-1.410	-1.401	-1.394	-1.386	-1.379	-1.370	-1.361	-1.354	-1.345	-1.336	-1.328	-1.319	-1.310	-1.299	-1.289	-1.280	-1.268	-1.258	-1.246	-1.234	-1.220	-1.209	-1.195	-1.181	-1.168	-1.152	-1.138	-1.121	-1.106	-1.090	-1.074	-1.058	-1.041	-1.025	-1.008	-0.991	-0.974	-0.956	-0.941	-0.925	-0.908	-0.894	-0.879	-0.862	-0.849	-0.836	-0.822	-0.810	-0.800	-0.789	-0.780	-0.772	-0.764	-0.758	-0.752	-0.749	-0.745	-0.744	-0.744	-0.745	-0.746	-0.749	-0.754	-0.760	-0.766	-0.774	-0.782	-0.792	-0.802	-0.816	-0.828	-0.841	-0.855	-0.869	-0.884	-0.898	-0.912	-0.929	-0.945	-0.960	-0.975	-0.989	-1.005	-1.019	-1.032	-1.045	-1.058	-1.069	-1.080	-1.088	-1.096	-1.104	-1.110	-1.114	-1.118	-1.119	-1.119	-1.118	-1.115	-1.110	-1.105	-1.099	-1.089	-1.080	-1.068	-1.055	-1.040	-1.025	-1.008	-0.990	-0.971	-0.951	-0.930	-0.909	-0.885	-0.862	-0.839	-0.814	-0.790	-0.765	-0.740	-0.716	-0.692	-0.668	-0.644	-0.621	-0.599	-0.578	-0.556	-0.536	-0.518	-0.500	-0.482	-0.468	-0.452	-0.440	-0.428	-0.418	-0.409	-0.401	-0.395	-0.390	-0.388	-0.386	-0.385	-0.388	-0.390	-0.395	-0.401	-0.408	-0.416	-0.425	-0.436	-0.448	-0.460	-0.475	-0.490	-0.505	-0.522	-0.540	-0.558	-0.576	-0.596	-0.615	-0.636	-0.656	-0.678	-0.699	-0.720	-0.742	-0.765	-0.786	-0.809	-0.830	-0.854	-0.875	-0.898	-0.920	-0.942	-0.966	-0.988	-1.010	-1.032	-1.055	-1.078	-1.100	-1.122	-1.145	-1.169	-1.191	-1.214	-1.238	-1.261	-1.284	-1.309	-1.332	-1.356	-1.381	-1.406	-1.432	-1.459	-1.485	-1.511	-1.539	-1.566	-1.595	-1.625	-1.654	-1.684	-1.715	-1.746	-1.778	-1.810	-1.842	-1.876	-1.910	-1.944	-1.980	-2.015	-2.051	-2.089	-2.125	-2.162	-2.200	-2.239	-2.278	-2.315	-2.355	-2.394	-2.434	-2.472	-2.512	-2.554	-2.595	-2.635	-2.675	-2.716	-2.758	-2.799	-2.839	-2.880	-2.920	-2.960	-2.999	-3.039	-3.078	-3.118	-3.155	-3.194	-3.231	-3.268	-3.304	-3.340	-3.375	-3.410	-3.444	-3.478	-3.509	-3.542	-3.574	-3.605	-3.634	-3.664	-3.692	-3.720	-3.746	-3.772	-3.798	-3.822	-3.846	-3.870	-3.891	-3.912	-3.932	-3.952	-3.972	-3.991	-4.009	-4.025	-4.041	-4.056	-4.071	-4.085	-4.099	-4.111	-4.124	-4.136	-4.146	-4.158	-4.168	-4.176	-4.185	-4.194	-4.201	-4.208	-4.215	-4.221	-4.226	-4.232	-4.236	-4.240	-4.244	-4.248	-4.250	-4.252	-4.254	-4.255	-4.256	-4.256	-4.255	-4.255	-4.254	-4.252	-4.250	-4.248	-4.244	-4.240	-4.235	-4.230	-4.225	-4.218	-4.211	-4.202	-4.195	-4.186	-4.175	-4.165	-4.154	-4.142	-4.130	-4.118	-4.102	-4.089	-4.074	-4.058	-4.041	-4.022	-4.005	-3.988	-3.966	-3.948	-3.928	-3.906	-3.884	-3.861	-3.839	-3.815	-3.791	-3.768	-3.742	-3.718	-3.692	-3.666	-3.640	-3.614	-3.586	-3.560	-3.532	-3.505	-3.478	-3.450	-3.422	-3.396	-3.368	-3.340	-3.314	-3.288	-3.261	-3.235	-3.210	-3.184	-3.159	-3.135	-3.109	-3.085	-3.062	-3.039	-3.016	-2.994	-2.971	-2.950	-2.928	-2.908	-2.888	-2.866	-2.848	-2.828	-2.809	-2.790	-2.771	-2.752	-2.735	-2.718	-2.701	-2.682	-2.666	-2.650	-2.634	-2.616	-2.600	-2.584	-2.568	-2.551	-2.534	-2.518	-2.501	-2.485	-2.469	-2.452	-2.435	-2.418	-2.401	-2.384	-2.366	-2.350	-2.332	-2.314	-2.296	-2.280	-2.261	-2.244	-2.226	-2.208	-2.189	-2.171	-2.152	-2.134	-2.116	-2.098	-2.080	-2.062	-2.045	-2.026	-2.010	-1.994	-1.976	-1.960	-1.944	-1.928	-1.912	-1.898	-1.882	-1.869	-1.855	-1.840	-1.829	-1.815	-1.804	-1.791	-1.781	-1.771	-1.760	-1.751	-1.742	-1.732	-1.725	-1.716	-1.709	-1.702	-1.695	-1.690	-1.684	-1.679	-1.675	-1.670	-1.666	-1.664	-1.660	-1.658	-1.658	-1.655	-1.654	-1.654	-1.652	-1.652	-1.652	-1.654	-1.655	-1.656	-1.658	-1.661	-1.664	-1.668	-1.670	-1.675	-1.679	-1.685	-1.689	-1.696	-1.702	-1.710	-1.718	-1.726	-1.735	-1.745	-1.756	-1.766	-1.778	-1.790	-1.804	-1.819	-1.832	-1.848	-1.864	-1.881	-1.900	-1.918	-1.938	-1.956	-1.978	-1.998	-2.020	-2.042	-2.068	-2.091	-2.115	-2.140	-2.165	-2.190	-2.218	-2.242	-2.270	-2.298	-2.324	-2.352	-2.379	-2.406	-2.434	-2.461	-2.489	-2.516	-2.542	-2.569	-2.595	-2.622	-2.648	-2.672	-2.696	-2.720	-2.745	-2.766	-2.789	-2.810	-2.830	-2.849	-2.869	-2.888	-2.904	-2.920	-2.935	-2.951	-2.965	-2.978	-2.990	-3.002	-3.012	-3.022	-3.031	-3.041	-3.048	-3.055	-3.061	-3.068	-3.072	-3.076	-3.081	-3.084	-3.086	-3.089	-3.090	-3.091	-3.091	-3.092	-3.091	-3.090	-3.089	-3.086	-3.084	-3.081	-3.079	-3.074	-3.070	-3.066	-3.061	-3.056	-3.051	-3.045	-3.039	-3.031	-3.025	-3.018	-3.010	-3.002	-2.992	-2.985	-2.975	-2.966	-2.956	-2.945	-2.935	-2.922	-2.912	-2.899	-2.886	-2.874	-2.859	-2.845	-2.831	-2.815	-2.800	-2.785	-2.769	-2.751	-2.735	-2.718	-2.700	-2.681	-2.664	-2.645	-2.626	-2.608	-2.588	-2.569	-2.549	-2.529	-2.509	-2.489	-2.468	-2.449	-2.428	-2.408	-2.388	-2.366	-2.346	-2.326	-2.306	-2.286	-2.268	-2.248	-2.228	-2.209	-2.190	-2.171	-2.152	-2.135	-2.116	-2.100	-2.082	-2.065	-2.049	-2.033	-2.018	-2.002	-1.988	-1.972	-1.960	-1.945	-1.932	-1.920	-1.908	-1.895	-1.885	-1.874	-1.865	-1.855	-1.846	-1.838	-1.829	-1.822	-1.815	-1.809	-1.802	-1.798	-1.791	-1.788	-1.784	-1.779	-1.776	-1.774	-1.770	-1.768	-1.768	-1.765	-1.766	-1.765	-1.765	-1.766	-1.768	-1.769	-1.771	-1.774	-1.778	-1.780	-1.782	-1.788	-1.792	-1.796	-1.802	-1.809	-1.814	-1.820	-1.828	-1.834	-1.841	-1.850	-1.856	-1.866	-1.874	-1.884	-1.891	-1.901	-1.911	-1.921	-1.931	-1.942	-1.952	-1.964	-1.975	-1.986	-1.998	-2.007	-2.019	-2.030	-2.040	-2.051	-2.064	-2.074	-2.084	-2.094	-2.104	-2.114	-2.124	-2.134	-2.141	-2.150	-2.158	-2.164	-2.171	-2.178	-2.184	-2.189	-2.194	-2.198	-2.200	-2.204	-2.208	-2.209	-2.210	-2.210	-2.211	-2.210	-2.210	-2.208	-2.205	-2.202	-2.199	-2.196	-2.191	-2.186	-2.181	-2.175	-2.169	-2.162	-2.156	-2.149	-2.142	-2.136	-2.129	-2.121	-2.116	-2.109	-2.102	-2.096	-2.091	-2.085	-2.079	-2.075	-2.070	-2.068	-2.065	-2.062	-2.061	-2.060	-2.060	-2.061	-2.062	-2.065	-2.069	-2.072	-2.079	-2.085	-2.090	-2.099	-2.108	-2.116	-2.128	-2.139	-2.150	-2.162	-2.176	-2.190	-2.205	-2.220	-2.235	-2.251	-2.268	-2.284	-2.300	-2.318	-2.334	-2.351	-2.369	-2.385	-2.402	-2.419	-2.434	-2.450	-2.464	-2.479	-2.492	-2.505	-2.518	-2.529	-2.539	-2.549	-2.558	-2.562	-2.570	-2.575	-2.578	-2.580	-2.581	-2.581	-2.579	-2.576	-2.572	-2.566	-2.560	-2.551	-2.541	-2.530	-2.519	-2.505	-2.491	-2.475	-2.459	-2.440	-2.421	-2.402	-2.381	-2.359	-2.336	-2.314	-2.290	-2.266	-2.241	-2.215	-2.189	-2.164	-2.136	-2.111	-2.084	-2.056	-2.030	-2.002	-1.976	-1.949	-1.921	-1.895	-1.869	-1.844	-1.818	-1.792	-1.768	-1.744	-1.719	-1.695	-1.672	-1.649	-1.628	-1.606	-1.585	-1.564	-1.545	-1.526	-1.508	-1.490	-1.472	-1.456	-1.439	-1.425	-1.409	-1.395	-1.381	-1.369	-1.356	-1.344	-1.332	-1.321	-1.311	-1.301	-1.291	-1.282	-1.275	-1.266	-1.261	-1.254	-1.248	-1.241	-1.235	-1.229	-1.224	-1.220	-1.216	-1.211	-1.209	-1.205	-1.202	-1.199	-1.196	-1.195	-1.192	-1.190	-1.188	-1.185	-1.182	-1.181	-1.179	-1.178	-1.175	-1.172	-1.171	-1.168	-1.165	-1.162	-1.160	-1.156	-1.154	-1.150	-1.146	-1.142	-1.136	-1.132	-1.128	-1.120	-1.114	-1.108	-1.099	-1.091	-1.082	-1.072	-1.062	-1.052	-1.041	-1.030	-1.018	-1.005	-0.991	-0.978	-0.961	-0.946	-0.930	-0.914	-0.896	-0.879	-0.861	-0.841	-0.824	-0.804	-0.785	-0.765	-0.745	-0.724	-0.704	-0.682	-0.661	-0.640	-0.620	-0.599	-0.579	-0.559	-0.539	-0.519	-0.499	-0.480	-0.461	-0.442	-0.424	-0.406	-0.389	-0.372	-0.358	-0.341	-0.326	-0.312	-0.300	-0.288	-0.276	-0.265	-0.256	-0.248	-0.239	-0.234	-0.228	-0.222	-0.219	-0.216	-0.214	-0.214	-0.214	-0.216	-0.219	-0.221	-0.226	-0.231	-0.239	-0.246	-0.256	-0.266	-0.278	-0.290	-0.304	-0.319	-0.334	-0.349	-0.368	-0.384	-0.404	-0.422	-0.444	-0.464	-0.486	-0.509	-0.531	-0.555	-0.579	-0.604	-0.629	-0.654	-0.678	-0.702	-0.729	-0.754	-0.779	-0.804	-0.829	-0.854	-0.879	-0.901	-0.925	-0.948	-0.969	-0.990	-1.010	-1.029	-1.048	-1.065	-1.081	-1.098	-1.111	-1.124	-1.136	-1.146	-1.155	-1.162	-1.170	-1.174	-1.178	-1.180	-1.181	-1.180	-1.179	-1.175	-1.171	-1.165	-1.158	-1.150	-1.141	-1.130	-1.120	-1.108	-1.095	-1.080	-1.066	-1.051	-1.036	-1.020	-1.004	-0.989	-0.971	-0.955	-0.939	-0.922	-0.905	-0.889	-0.874	-0.858	-0.844	-0.830	-0.816	-0.804	-0.791	-0.780	-0.770	-0.761	-0.754	-0.745	-0.740	-0.735	-0.730	-0.729	-0.728	-0.726	-0.728	-0.730	-0.732	-0.738	-0.742	-0.750	-0.758	-0.765	-0.775	-0.785	-0.796	-0.809	-0.821	-0.835	-0.850	-0.864	-0.880	-0.896	-0.912	-0.929	-0.946	-0.964	-0.980	-0.998	-1.015	-1.034	-1.050	-1.068	-1.085	-1.102	-1.120	-1.136	-1.152	-1.169	-1.185	-1.200	-1.216	-1.231	-1.246	-1.261	-1.276	-1.290	-1.304	-1.318	-1.331	-1.344	-1.356	-1.369	-1.381	-1.392	-1.404	-1.414	-1.425	-1.436	-1.445	-1.456	-1.465	-1.475	-1.485	-1.492	-1.502	-1.510	-1.519	-1.526	-1.535	-1.542	-1.549	-1.556	-1.562	-1.568	-1.572	-1.578	-1.581	-1.585	-1.589	-1.591	-1.594	-1.595	-1.596	-1.596	-1.594	-1.594	-1.591	-1.588	-1.585	-1.581	-1.575	-1.570	-1.564	-1.556	-1.549	-1.540	-1.532	-1.522	-1.512	-1.501	-1.490	-1.479	-1.468	-1.455	-1.444	-1.431	-1.418	-1.406	-1.392	-1.381	-1.370	-1.358	-1.346	-1.336	-1.325	-1.315	-1.306	-1.298	-1.290	-1.285	-1.280	-1.275	-1.272	-1.270	-1.271	-1.271	-1.275	-1.280	-1.285	-1.292	-1.301	-1.314	-1.325	-1.339	-1.355	-1.372	-1.391	-1.412	-1.435	-1.459	-1.485	-1.512	-1.540	-1.570	-1.602	-1.635	-1.670	-1.704	-1.741	-1.780	-1.818	-1.858	-1.898	-1.940	-1.981	-2.024	-2.066	-2.109	-2.152	-2.195	-2.240	-2.282	-2.326	-2.370	-2.412	-2.456	-2.498	-2.540	-2.581	-2.620	-2.661	-2.700	-2.738	-2.775	-2.811	-2.846	-2.880	-2.912	-2.945	-2.975	-3.004	-3.034	-3.060	-3.085	-3.110	-3.132	-3.155	-3.176	-3.195	-3.214	-3.229	-3.245	-3.260	-3.274	-3.285	-3.296	-3.306	-3.315	-3.324	-3.330	-3.336	-3.341	-3.345	-3.350	-3.352	-3.355	-3.356	-3.358	-3.359	-3.358	-3.356	-3.355	-3.355	-3.352	-3.350	-3.348	-3.345	-3.342	-3.339	-3.335	-3.331	-3.328	-3.324	-3.319	-3.315	-3.310	-3.306	-3.301	-3.296	-3.291	-3.286	-3.280	-3.275	-3.269	-3.261	-3.256	-3.248	-3.241	-3.232	-3.225	-3.215	-3.205	-3.196	-3.185	-3.172	-3.161	-3.149	-3.134	-3.120	-3.105	-3.088	-3.070	-3.052	-3.032	-3.012	-2.990	-2.968	-2.944	-2.919	-2.892	-2.864	-2.836	-2.806	-2.774	-2.742	-2.708	-2.674	-2.636	-2.600	-2.561	-2.522	-2.482	-2.441	-2.400	-2.358	-2.314	-2.270	-2.226	-2.181	-2.136	-2.091	-2.045	-2.000	-1.956	-1.911	-1.868	-1.822	-1.779	-1.736	-1.692	-1.652	-1.611	-1.572	-1.532	-1.496	-1.460	-1.426	-1.392	-1.360	-1.331	-1.304	-1.276	-1.251	-1.229	-1.209	-1.189	-1.171	-1.156	-1.141	-1.130	-1.119	-1.111	-1.105	-1.100	-1.098	-1.096	-1.096	-1.098	-1.100	-1.105	-1.111	-1.118	-1.125	-1.134	-1.142	-1.152	-1.162	-1.172	-1.185	-1.196	-1.206	-1.219	-1.229	-1.240	-1.249	-1.260	-1.269	-1.278	-1.285	-1.292	-1.299	-1.304	-1.306	-1.310	-1.311	-1.311	-1.309	-1.306	-1.302	-1.298	-1.290	-1.281	-1.271	-1.260	-1.246	-1.232	-1.215	-1.199	-1.180	-1.160	-1.138	-1.116	-1.091	-1.066	-1.041	-1.014	-0.986	-0.956	-0.928	-0.898	-0.866	-0.836	-0.805	-0.774	-0.742	-0.710	-0.679	-0.648	-0.616	-0.586	-0.554	-0.525	-0.495	-0.466	-0.438	-0.410	-0.382	-0.356	-0.331	-0.308	-0.282	-0.261	-0.239	-0.220	-0.200	-0.181	-0.164	-0.148	-0.132	-0.118	-0.105	-0.092	-0.081	-0.071	-0.061	-0.054	-0.046	-0.040	-0.035	-0.030	-0.026	-0.022	-0.020	-0.019	-0.016	-0.016	-0.016	-0.016	-0.016	-0.018	-0.018	-0.019	-0.021	-0.021	-0.024	-0.025	-0.026	-0.029	-0.031	-0.032	-0.034	-0.035	-0.035	-0.036	-0.036	-0.036	-0.036	-0.036	-0.035	-0.032	-0.031	-0.029	-0.026	-0.022	-0.018	-0.014	-0.008	-0.004	0.004	0.010	0.018	0.026	0.035	0.045	0.055	0.066	0.079	0.091	0.105	0.119	0.135	0.151	0.168	0.186	0.204	0.224	0.245	0.265	0.289	0.311	0.335	0.360	0.386	0.412	0.439	0.468	0.496	0.528	0.558	0.590	0.621	0.654	0.689	0.722	0.758	0.794	0.829	0.866	0.902	0.941	0.979	1.018	1.056	1.095	1.134	1.172	1.212	1.251	1.290	1.328	1.368	1.405	1.442	1.480	1.518	1.552	1.589	1.624	1.659	1.692	1.724	1.755	1.786	1.815	1.844	1.871	1.898	1.921	1.945	1.966	1.988	2.006	2.022	2.039	2.052	2.065	2.075	2.084	2.091	2.096	2.099	2.100	2.101	2.099	2.094	2.089	2.080	2.071	2.060	2.047	2.031	2.014	1.996	1.975	1.954	1.930	1.906	1.878	1.851	1.820	1.789	1.758	1.724	1.689	1.652	1.615	1.578	1.539	1.499	1.459	1.416	1.374	1.331	1.289	1.245	1.201	1.156	1.112	1.068	1.022	0.978	0.934	0.890	0.846	0.802	0.759	0.716	0.674	0.632	0.592	0.551	0.512	0.475	0.438	0.401	0.366	0.332	0.300	0.269	0.240	0.210	0.185	0.159	0.135	0.114	0.094	0.075	0.058	0.041	0.028	0.016	0.005	-0.005	-0.012	-0.018	-0.024	-0.026	-0.028	-0.028	-0.026	-0.024	-0.020	-0.015	-0.008	-0.001	0.008	0.018	0.026	0.038	0.050	0.061	0.075	0.088	0.101	0.115	0.129	0.142	0.156	0.170	0.184	0.196	0.209	0.221	0.232	0.244	0.254	0.264	0.271	0.281	0.288	0.294	0.298	0.304	0.306	0.308	0.309	0.309	0.308	0.305	0.301	0.299	0.294	0.288	0.280	0.271	0.262	0.254	0.244	0.232	0.221	0.209	0.196	0.184	0.170	0.155	0.142	0.128	0.112	0.099	0.084	0.070	0.054	0.041	0.026	0.012	-0.001	-0.016	-0.029	-0.041	-0.054	-0.068	-0.079	-0.090	-0.101	-0.111	-0.121	-0.130	-0.140	-0.148	-0.158	-0.165	-0.172	-0.179	-0.186	-0.194	-0.200	-0.206	-0.212	-0.219	-0.225	-0.231	-0.236	-0.244	-0.249	-0.256	-0.262	-0.270	-0.278	-0.286	-0.294	-0.302	-0.310	-0.320	-0.330	-0.341	-0.352	-0.362	-0.375	-0.389	-0.401	-0.415	-0.430	-0.445	-0.461	-0.476	-0.494	-0.510	-0.528	-0.545	-0.564	-0.582	-0.602	-0.621	-0.641	-0.661	-0.681	-0.702	-0.724	-0.744	-0.764	-0.785	-0.805	-0.825	-0.845	-0.865	-0.884	-0.902	-0.921	-0.940	-0.956	-0.975	-0.991	-1.008	-1.022	-1.038	-1.051	-1.065	-1.078	-1.090	-1.101	-1.111	-1.121	-1.129	-1.138	-1.145	-1.151	-1.156	-1.162	-1.165	-1.169	-1.171	-1.172	-1.174	-1.174	-1.172	-1.171	-1.169	-1.166	-1.161	-1.158	-1.152	-1.146	-1.139	-1.132	-1.125	-1.115	-1.105	-1.096	-1.085	-1.072	-1.061	-1.048	-1.035	-1.022	-1.008	-0.991	-0.976	-0.960	-0.944	-0.926	-0.910	-0.892	-0.874	-0.856	-0.836	-0.818	-0.799	-0.780	-0.760	-0.740	-0.720	-0.701	-0.681	-0.661	-0.641	-0.621	-0.602	-0.582	-0.565	-0.546	-0.528	-0.510	-0.492	-0.476	-0.460	-0.445	-0.430	-0.416	-0.402	-0.390	-0.378	-0.368	-0.358	-0.348	-0.339	-0.330	-0.322	-0.318	-0.311	-0.306	-0.301	-0.298	-0.294	-0.291	-0.290	-0.286	-0.285	-0.285	-0.284	-0.285	-0.284	-0.284	-0.284	-0.284	-0.284	-0.282	-0.282	-0.281	-0.281	-0.278	-0.276	-0.274	-0.270	-0.265	-0.260	-0.254	-0.246	-0.239	-0.230	-0.219	-0.208	-0.194	-0.181	-0.166	-0.149	-0.131	-0.112	-0.091	-0.071	-0.048	-0.022	0.002	0.029	0.056	0.086	0.115	0.146	0.178	0.210	0.244	0.278	0.312	0.348	0.384	0.419	0.455	0.492	0.528	0.565	0.601	0.638	0.674	0.709	0.744	0.779	0.811	0.845	0.878	0.909	0.938	0.968	0.995	1.024	1.049	1.074	1.096	1.118	1.138	1.158	1.175	1.191	1.205	1.219	1.229	1.239	1.248	1.252	1.258	1.260	1.261	1.261	1.261	1.259	1.254	1.248	1.240	1.231	1.220	1.210	1.196	1.184	1.168	1.151	1.135	1.118	1.099	1.079	1.059	1.039	1.016	0.994	0.972	0.950	0.926	0.901	0.878	0.854	0.829	0.805	0.780	0.756	0.732	0.709	0.685	0.662	0.640	0.618	0.598	0.575	0.556	0.538	0.519	0.501	0.486	0.470	0.455	0.442	0.430	0.419	0.409	0.400	0.391	0.384	0.379	0.375	0.372	0.370	0.369	0.370	0.372	0.375	0.379	0.385	0.392	0.399	0.408	0.419	0.430	0.442	0.455	0.470	0.486	0.501	0.519	0.536	0.555	0.575	0.595	0.615	0.638	0.660	0.682	0.706	0.730	0.754	0.779	0.804	0.830	0.856	0.881	0.908	0.935	0.962	0.990	1.018	1.044	1.072	1.100	1.128	1.155	1.184	1.210	1.238	1.264	1.291	1.318	1.344	1.369	1.394	1.420	1.444	1.468	1.492	1.514	1.538	1.559	1.580	1.600	1.619	1.639	1.656	1.672	1.690	1.705	1.720	1.734	1.745	1.758	1.768	1.778	1.785	1.792	1.799	1.804	1.808	1.810	1.811	1.812	1.811	1.810	1.808	1.805	1.801	1.796	1.790	1.784	1.776	1.769	1.760	1.750	1.740	1.730	1.720	1.708	1.696	1.684	1.671	1.658	1.645	1.631	1.618	1.605	1.591	1.576	1.564	1.551	1.538	1.524	1.512	1.500	1.488	1.475	1.464	1.452	1.441	1.430	1.420	1.410	1.400	1.391	1.380	1.371	1.364	1.354	1.346	1.338	1.330	1.321	1.312	1.305	1.298	1.290	1.282	1.274	1.265	1.258	1.250	1.241	1.234	1.225	1.215	1.206	1.196	1.188	1.178	1.168	1.158	1.146	1.135	1.124	1.112	1.101	1.090	1.079	1.066	1.054	1.042	1.031	1.018	1.006	0.995	0.984	0.972	0.961	0.950	0.940	0.931	0.920	0.911	0.902	0.895	0.889	0.881	0.875	0.870	0.866	0.861	0.859	0.858	0.855	0.856	0.856	0.858	0.860	0.864	0.869	0.874	0.879	0.888	0.894	0.904	0.912	0.925	0.936	0.949	0.962	0.975	0.990	1.005	1.022	1.039	1.055	1.074	1.091	1.110	1.129	1.149	1.166	1.186	1.206	1.225	1.244	1.264	1.282	1.301	1.319	1.338	1.354	1.370	1.386	1.401	1.416	1.430	1.441	1.452	1.462	1.472	1.479	1.485	1.490	1.492	1.494	1.492	1.491	1.485	1.479	1.470	1.460	1.449	1.434	1.418	1.398	1.376	1.354	1.328	1.300	1.269	1.235	1.201	1.162	1.122	1.080	1.036	0.989	0.939	0.888	0.834	0.779	0.720	0.661	0.600	0.536	0.470	0.405	0.336	0.266	0.196	0.125	0.052	-0.021	-0.096	-0.170	-0.245	-0.321	-0.396	-0.471	-0.546	-0.622	-0.695	-0.770	-0.842	-0.915	-0.985	-1.055	-1.122	-1.190	-1.254	-1.318	-1.380	-1.439	-1.496	-1.551	-1.602	-1.654	-1.702	-1.748	-1.791	-1.830	-1.869	-1.904	-1.938	-1.968	-1.995	-2.019	-2.042	-2.062	-2.080	-2.095	-2.109	-2.119	-2.126	-2.132	-2.138	-2.140	-2.140	-2.140	-2.138	-2.131	-2.126	-2.119	-2.112	-2.102	-2.092	-2.081	-2.069	-2.056	-2.045	-2.031	-2.018	-2.004	-1.990	-1.976	-1.964	-1.950	-1.938	-1.924	-1.911	-1.900	-1.888	-1.876	-1.865	-1.856	-1.845	-1.836	-1.828	-1.820	-1.811	-1.804	-1.798	-1.791	-1.786	-1.780	-1.775	-1.770	-1.766	-1.762	-1.759	-1.754	-1.751	-1.748	-1.744	-1.740	-1.738	-1.734	-1.730	-1.726	-1.722	-1.719	-1.714	-1.710	-1.705	-1.700	-1.695	-1.690	-1.684	-1.679	-1.672	-1.666	-1.659	-1.654	-1.646	-1.639	-1.631	-1.624	-1.616	-1.609	-1.600	-1.592	-1.584	-1.576	-1.569	-1.561	-1.552	-1.546	-1.539	-1.530	-1.522	-1.515	-1.508	-1.501	-1.494	-1.488	-1.481	-1.475	-1.469	-1.462	-1.456	-1.451	-1.445	-1.439	-1.434	-1.428	-1.422	-1.416	-1.411	-1.405	-1.399	-1.394	-1.388	-1.381	-1.374	-1.368	-1.360	-1.354	-1.346	-1.339	-1.330	-1.321	-1.314	-1.304	-1.295	-1.285	-1.275	-1.266	-1.255	-1.245	-1.235	-1.224	-1.212	-1.201	-1.191	-1.181	-1.170	-1.161	-1.151	-1.142	-1.134	-1.128	-1.120	-1.112	-1.108	-1.101	-1.098	-1.095	-1.091	-1.090	-1.091	-1.092	-1.094	-1.098	-1.101	-1.108	-1.115	-1.124	-1.132	-1.144	-1.156	-1.169	-1.182	-1.199	-1.215	-1.232	-1.251	-1.270	-1.290	-1.311	-1.331	-1.354	-1.376	-1.398	-1.420	-1.442	-1.465	-1.488	-1.509	-1.529	-1.550	-1.570	-1.589	-1.608	-1.624	-1.639	-1.652	-1.665	-1.676	-1.686	-1.692	-1.699	-1.701	-1.704	-1.702	-1.700	-1.694	-1.686	-1.676	-1.664	-1.650	-1.632	-1.612	-1.590	-1.566	-1.539	-1.511	-1.479	-1.446	-1.410	-1.372	-1.332	-1.291	-1.249	-1.204	-1.159	-1.111	-1.061	-1.011	-0.960	-0.909	-0.856	-0.801	-0.749	-0.694	-0.640	-0.584	-0.529	-0.474	-0.420	-0.365	-0.312	-0.259	-0.206	-0.155	-0.104	-0.055	-0.005	0.041	0.086	0.132	0.175	0.216	0.256	0.294	0.330	0.365	0.396	0.428	0.456	0.482	0.509	0.531	0.552	0.572	0.590	0.605	0.619	0.631	0.640	0.648	0.654	0.660	0.662	0.664	0.664	0.662	0.659	0.654	0.648	0.640	0.630	0.621	0.609	0.596	0.582	0.568	0.552	0.536	0.519	0.501	0.482	0.464	0.445	0.424	0.405	0.384	0.362	0.341	0.320	0.300	0.278	0.256	0.235	0.215	0.194	0.172	0.152	0.132	0.112	0.094	0.075	0.058	0.039	0.022	0.006	-0.009	-0.024	-0.038	-0.051	-0.062	-0.072	-0.084	-0.092	-0.099	-0.105	-0.110	-0.114	-0.116	-0.119	-0.119	-0.118	-0.116	-0.112	-0.106	-0.101	-0.092	-0.085	-0.074	-0.062	-0.050	-0.035	-0.019	-0.002	0.015	0.035	0.055	0.078	0.100	0.125	0.149	0.175	0.201	0.229	0.258	0.285	0.315	0.344	0.375	0.405	0.435	0.466	0.498	0.528	0.560	0.589	0.620	0.650	0.679	0.709	0.738	0.764	0.790	0.816	0.841	0.866	0.889	0.910	0.931	0.950	0.968	0.985	1.000	1.015	1.028	1.039	1.049	1.058	1.065	1.071	1.075	1.079	1.082	1.084	1.084	1.085	1.084	1.082	1.080	1.078	1.072	1.069	1.064	1.060	1.055	1.049	1.045	1.040	1.034	1.029	1.025	1.021	1.018	1.014	1.010	1.009	1.008	1.008	1.008	1.009	1.010	1.012	1.016	1.021	1.026	1.032	1.040	1.049	1.058	1.068	1.079	1.090	1.101	1.115	1.128	1.142	1.158	1.172	1.189	1.204	1.220	1.238	1.254	1.270	1.286	1.304	1.319	1.336	1.352	1.368	1.384	1.399	1.414	1.429	1.442	1.456	1.470	1.482	1.494	1.505	1.516	1.526	1.536	1.546	1.555	1.564	1.571	1.579	1.586	1.592	1.599	1.604	1.609	1.614	1.619	1.624	1.629	1.632	1.638	1.641	1.645	1.649	1.652	1.658	1.661	1.666	1.670	1.674	1.679	1.684	1.689	1.692	1.698	1.702	1.708	1.712	1.718	1.722	1.728	1.732	1.739	1.744	1.749	1.754	1.759	1.762	1.768	1.772	1.776	1.779	1.782	1.785	1.788	1.789	1.791	1.792	1.791	1.792	1.792	1.790	1.789	1.786	1.784	1.780	1.776	1.770	1.766	1.760	1.754	1.746	1.738	1.730	1.722	1.714	1.704	1.695	1.685	1.675	1.665	1.654	1.642	1.631	1.621	1.610	1.599	1.586	1.575	1.562	1.550	1.539	1.526	1.515	1.502	1.491	1.479	1.468	1.455	1.444	1.432	1.422	1.411	1.400	1.390	1.379	1.369	1.359	1.348	1.338	1.328	1.318	1.308	1.298	1.286	1.276	1.266	1.256	1.245	1.235	1.224	1.214	1.202	1.191	1.180	1.169	1.156	1.144	1.132	1.120	1.108	1.094	1.081	1.066	1.052	1.039	1.025	1.010	0.995	0.979	0.962	0.946	0.930	0.912	0.895	0.879	0.860	0.842	0.824	0.806	0.788	0.769	0.750	0.731	0.711	0.692	0.674	0.654	0.635	0.618	0.598	0.580	0.562	0.544	0.528	0.510	0.494	0.478	0.462	0.448	0.434	0.420	0.408	0.396	0.385	0.375	0.365	0.358	0.350	0.345	0.340	0.335	0.334	0.331	0.332	0.334	0.335	0.340	0.345	0.351	0.359	0.369	0.379	0.390	0.402	0.418	0.432	0.450	0.466	0.485	0.505	0.526	0.546	0.569	0.591	0.614	0.639	0.662	0.686	0.712	0.738	0.762	0.786	0.811	0.835	0.858	0.881	0.902	0.925	0.944	0.962	0.981	0.998	1.012	1.025	1.036	1.048	1.055	1.060	1.064	1.066	1.066	1.064	1.059	1.051	1.042	1.030	1.018	1.001	0.982	0.961	0.939	0.912	0.885	0.855	0.822	0.789	0.752	0.715	0.674	0.631	0.588	0.542	0.495	0.448	0.398	0.346	0.295	0.244	0.189	0.135	0.081	0.026	-0.029	-0.082	-0.138	-0.191	-0.246	-0.300	-0.354	-0.406	-0.460	-0.511	-0.561	-0.611	-0.659	-0.706	-0.754	-0.799	-0.842	-0.884	-0.925	-0.965	-1.004	-1.041	-1.075	-1.110	-1.141	-1.172	-1.202	-1.230	-1.256	-1.282	-1.305	-1.329	-1.349	-1.370	-1.389	-1.406	-1.424	-1.440	-1.455	-1.470	-1.482	-1.496	-1.509	-1.521	-1.532	-1.544	-1.555	-1.565	-1.575	-1.586	-1.596	-1.606	-1.618	-1.628	-1.639	-1.648	-1.660	-1.671	-1.684	-1.695	-1.708	-1.720	-1.734	-1.748	-1.761	-1.776	-1.791	-1.806	-1.822	-1.839	-1.856	-1.874	-1.891	-1.909	-1.928	-1.946	-1.965	-1.984	-2.004	-2.024	-2.044	-2.062	-2.082	-2.102	-2.121	-2.142	-2.161	-2.181	-2.201	-2.220	-2.240	-2.259	-2.278	-2.295	-2.311	-2.330	-2.346	-2.362	-2.378	-2.392	-2.406	-2.421	-2.434	-2.446	-2.459	-2.469	-2.480	-2.490	-2.498	-2.506	-2.512	-2.519	-2.524	-2.529	-2.532	-2.536	-2.539	-2.541	-2.542	-2.542	-2.544	-2.544	-2.541	-2.540	-2.539	-2.536	-2.534	-2.530	-2.525	-2.521	-2.516	-2.512	-2.508	-2.501	-2.496	-2.491	-2.486	-2.480	-2.475	-2.470	-2.465	-2.459	-2.455	-2.451	-2.448	-2.444	-2.441	-2.438	-2.435	-2.434	-2.432	-2.431	-2.431	-2.432	-2.432	-2.434	-2.438	-2.439	-2.442	-2.446	-2.451	-2.455	-2.461	-2.469	-2.476	-2.482	-2.491	-2.499	-2.509	-2.519	-2.529	-2.540	-2.550	-2.561	-2.574	-2.586	-2.599	-2.611	-2.625	-2.640	-2.654	-2.668	-2.684	-2.698	-2.712	-2.728	-2.744	-2.759	-2.775	-2.790	-2.806	-2.822	-2.839	-2.854	-2.870	-2.886	-2.901	-2.916	-2.932	-2.948	-2.962	-2.979	-2.994	-3.009	-3.022	-3.038	-3.051	-3.064	-3.078	-3.091	-3.104	-3.116	-3.129	-3.141	-3.152	-3.164	-3.174	-3.184	-3.194	-3.202	-3.210	-3.218	-3.225	-3.230	-3.235	-3.239	-3.242	-3.244	-3.246	-3.246	-3.246	-3.244	-3.241	-3.236	-3.231	-3.224	-3.218	-3.208	-3.198	-3.186	-3.174	-3.160	-3.145	-3.128	-3.110	-3.091	-3.070	-3.048	-3.025	-3.000	-2.975	-2.949	-2.921	-2.891	-2.862	-2.831	-2.800	-2.766	-2.732	-2.699	-2.664	-2.628	-2.594	-2.558	-2.521	-2.484	-2.449	-2.412	-2.376	-2.340	-2.306	-2.270	-2.236	-2.204	-2.171	-2.140	-2.110	-2.081	-2.052	-2.026	-2.001	-1.978	-1.956	-1.936	-1.918	-1.900	-1.885	-1.874	-1.862	-1.852	-1.845	-1.840	-1.836	-1.836	-1.836	-1.838	-1.842	-1.849	-1.856	-1.866	-1.879	-1.891	-1.905	-1.921	-1.939	-1.956	-1.976	-1.996	-2.019	-2.040	-2.062	-2.086	-2.110	-2.134	-2.156	-2.181	-2.204	-2.228	-2.249	-2.272	-2.292	-2.314	-2.332	-2.351	-2.369	-2.384	-2.399	-2.412	-2.422	-2.432	-2.440	-2.446	-2.451	-2.452	-2.454	-2.451	-2.448	-2.442	-2.434	-2.424	-2.412	-2.398	-2.382	-2.364	-2.342	-2.320	-2.296	-2.270	-2.242	-2.212	-2.181	-2.148	-2.112	-2.076	-2.039	-2.000	-1.960	-1.919	-1.876	-1.834	-1.790	-1.745	-1.700	-1.655	-1.609	-1.562	-1.518	-1.470	-1.425	-1.379	-1.332	-1.288	-1.244	-1.200	-1.156	-1.114	-1.071	-1.031	-0.991	-0.951	-0.915	-0.879	-0.842	-0.809	-0.776	-0.744	-0.714	-0.685	-0.658	-0.632	-0.608	-0.584	-0.564	-0.545	-0.526	-0.510	-0.495	-0.481	-0.470	-0.460	-0.451	-0.445	-0.440	-0.435	-0.432	-0.431	-0.432	-0.435	-0.438	-0.441	-0.446	-0.452	-0.460	-0.469	-0.479	-0.489	-0.500	-0.512	-0.525	-0.539	-0.552	-0.568	-0.584	-0.600	-0.616	-0.634	-0.650	-0.668	-0.684	-0.701	-0.720	-0.738	-0.755	-0.772	-0.790	-0.808	-0.824	-0.840	-0.855	-0.870	-0.885	-0.900	-0.914	-0.926	-0.940	-0.951	-0.961	-0.972	-0.981	-0.989	-0.998	-1.005	-1.010	-1.015	-1.019	-1.022	-1.025	-1.028	-1.028	-1.028	-1.026	-1.025	-1.022	-1.019	-1.015	-1.009	-1.004	-0.998	-0.991	-0.984	-0.975	-0.966	-0.959	-0.948	-0.939	-0.929	-0.919	-0.908	-0.898	-0.886	-0.875	-0.864	-0.852	-0.841	-0.830	-0.820	-0.809	-0.799	-0.788	-0.778	-0.766	-0.756	-0.748	-0.739	-0.729	-0.720	-0.711	-0.704	-0.695	-0.688	-0.680	-0.674	-0.665	-0.659	-0.652	-0.646	-0.639	-0.631	-0.625	-0.616	-0.610	-0.602	-0.595	-0.585	-0.578	-0.569	-0.559	-0.549	-0.539	-0.526	-0.516	-0.502	-0.490	-0.476	-0.460	-0.445	-0.428	-0.411	-0.392	-0.371	-0.352	-0.330	-0.308	-0.284	-0.260	-0.234	-0.208	-0.180	-0.152	-0.124	-0.095	-0.065	-0.035	-0.002	0.029	0.061	0.094	0.128	0.160	0.192	0.226	0.259	0.292	0.325	0.358	0.389	0.419	0.450	0.479	0.509	0.535	0.562	0.586	0.610	0.632	0.652	0.671	0.689	0.705	0.719	0.731	0.741	0.749	0.755	0.760	0.761	0.762	0.761	0.758	0.751	0.742	0.734	0.721	0.708	0.692	0.675	0.655	0.634	0.611	0.586	0.560	0.531	0.504	0.472	0.441	0.409	0.374	0.339	0.302	0.268	0.230	0.192	0.154	0.116	0.078	0.038	0.000	-0.040	-0.079	-0.119	-0.158	-0.195	-0.234	-0.271	-0.308	-0.345	-0.381	-0.415	-0.451	-0.482	-0.516	-0.548	-0.579	-0.608	-0.636	-0.664	-0.690	-0.715	-0.740	-0.762	-0.784	-0.805	-0.824	-0.842	-0.860	-0.876	-0.891	-0.905	-0.919	-0.929	-0.940	-0.950	-0.959	-0.966	-0.974	-0.979	-0.982	-0.988	-0.990	-0.992	-0.995	-0.996	-0.996	-0.996	-0.996	-0.995	-0.992	-0.990	-0.989	-0.986	-0.984	-0.981	-0.978	-0.974	-0.971	-0.969	-0.966	-0.962	-0.960	-0.959	-0.958	-0.955	-0.955	-0.954	-0.955	-0.956	-0.958	-0.960	-0.962	-0.965	-0.970	-0.976	-0.982	-0.989	-0.996	-1.006	-1.015	-1.025	-1.038	-1.050	-1.062	-1.076	-1.090	-1.106	-1.122	-1.139	-1.158	-1.176	-1.194	-1.212	-1.232	-1.254	-1.274	-1.292	-1.314	-1.334	-1.355	-1.376	-1.396	-1.416	-1.436	-1.458	-1.476	-1.495	-1.514	-1.532	-1.550	100.000	5.000	2.000	1.000	6.000	0.000	0.000	0.000	0.000	0.000	0.000	0.000	0.000	0.000	0.000	0.000	0.000	0.000	1.188	1.191	1.195	1.200	1.204	1.206	1.211	1.215	1.218	1.221	1.226	1.229	1.232	1.236	1.240	1.244	1.249	1.252	1.258	1.262	1.269	1.274	1.279	1.285	1.294	1.300	1.308	1.318	1.326	1.335	1.345	1.355	1.366	1.379	1.390	1.402	1.415	1.429	1.441	1.455	1.470	1.485	1.500	1.514	1.529	1.545	1.559	1.574	1.588	1.602	1.615	1.629	1.642	1.654	1.664	1.674	1.684	1.691	1.699	1.704	1.709	1.711	1.712	1.712	1.711	1.708	1.702	1.695	1.689	1.678	1.666	1.651	1.635	1.618	1.598	1.576	1.552	1.528	1.500	1.471	1.440	1.406	1.372	1.336	1.299	1.259	1.219	1.176	1.134	1.089	1.044	0.998	0.951	0.902	0.855	0.806	0.758	0.708	0.659	0.609	0.560	0.511	0.461	0.414	0.365	0.318	0.271	0.224	0.179	0.135	0.091	0.048	0.006	-0.035	-0.075	-0.115	-0.152	-0.189	-0.224	-0.259	-0.291	-0.322	-0.355	-0.384	-0.412	-0.440	-0.468	-0.492	-0.518	-0.540	-0.564	-0.585	-0.606	-0.628	-0.648	-0.666	-0.685	-0.704	-0.721	-0.738	-0.755	-0.771	-0.788	-0.802	-0.818	-0.834	-0.848	-0.862	-0.879	-0.892	-0.908	-0.921	-0.936	-0.950	-0.966	-0.980	-0.994	-1.009	-1.022	-1.036	-1.050	-1.065	-1.079	-1.092	-1.106	-1.120	-1.132	-1.145	-1.159	-1.171	-1.182	-1.192	-1.205	-1.215	-1.225	-1.234	-1.244	-1.251	-1.259	-1.266	-1.271	-1.276	-1.281	-1.285	-1.289	-1.290	-1.291	-1.292	-1.292	-1.291	-1.290	-1.288	-1.282	-1.279	-1.272	-1.268	-1.260	-1.252	-1.244	-1.234	-1.224	-1.214	-1.201	-1.190	-1.178	-1.164	-1.151	-1.136	-1.122	-1.108	-1.092	-1.076	-1.061	-1.045	-1.030	-1.015	-0.998	-0.982	-0.968	-0.951	-0.935	-0.921	-0.906	-0.891	-0.876	-0.862	-0.850	-0.838	-0.825	-0.812	-0.801	-0.790	-0.780	-0.771	-0.762	-0.755	-0.748	-0.741	-0.735	-0.730	-0.728	-0.724	-0.721	-0.719	-0.718	-0.716	-0.715	-0.716	-0.718	-0.719	-0.721	-0.724	-0.729	-0.732	-0.738	-0.741	-0.748	-0.752	-0.758	-0.764	-0.770	-0.776	-0.784	-0.791	-0.798	-0.805	-0.812	-0.820	-0.826	-0.832	-0.840	-0.848	-0.854	-0.861	-0.866	-0.872	-0.879	-0.885	-0.891	-0.896	-0.901	-0.906	-0.912	-0.916	-0.921	-0.925	-0.930	-0.935	-0.939	-0.942	-0.946	-0.951	-0.954	-0.958	-0.961	-0.965	-0.969	-0.972	-0.976	-0.980	-0.984	-0.988	-0.991	-0.995	-1.000	-1.004	-1.009	-1.012	-1.018	-1.022	-1.026	-1.032	-1.038	-1.044	-1.049	-1.054	-1.059	-1.064	-1.069	-1.074	-1.078	-1.082	-1.086	-1.090	-1.094	-1.098	-1.100	-1.102	-1.105	-1.105	-1.105	-1.105	-1.104	-1.102	-1.099	-1.096	-1.091	-1.086	-1.079	-1.072	-1.062	-1.052	-1.042	-1.029	-1.016	-1.001	-0.986	-0.969	-0.951	-0.932	-0.912	-0.891	-0.869	-0.846	-0.822	-0.799	-0.772	-0.748	-0.721	-0.694	-0.666	-0.639	-0.611	-0.585	-0.558	-0.529	-0.501	-0.474	-0.448	-0.421	-0.396	-0.371	-0.348	-0.324	-0.302	-0.282	-0.262	-0.244	-0.226	-0.211	-0.196	-0.184	-0.172	-0.164	-0.155	-0.149	-0.144	-0.140	-0.139	-0.139	-0.140	-0.144	-0.149	-0.155	-0.162	-0.171	-0.180	-0.191	-0.202	-0.216	-0.229	-0.244	-0.258	-0.274	-0.289	-0.305	-0.320	-0.336	-0.351	-0.368	-0.382	-0.396	-0.410	-0.422	-0.435	-0.445	-0.454	-0.462	-0.469	-0.474	-0.478	-0.479	-0.480	-0.478	-0.475	-0.469	-0.460	-0.451	-0.441	-0.428	-0.411	-0.394	-0.375	-0.354	-0.330	-0.305	-0.278	-0.249	-0.218	-0.186	-0.151	-0.116	-0.079	-0.040	-0.001	0.041	0.082	0.126	0.171	0.216	0.260	0.308	0.354	0.401	0.449	0.495	0.542	0.591	0.639	0.686	0.732	0.778	0.824	0.870	0.914	0.958	1.001	1.044	1.084	1.125	1.164	1.202	1.239	1.275	1.311	1.345	1.376	1.409	1.439	1.468	1.494	1.521	1.545	1.569	1.592	1.612	1.632	1.651	1.669	1.685	1.700	1.714	1.728	1.739	1.749	1.759	1.768	1.774	1.781	1.786	1.790	1.792	1.795	1.798	1.798	1.796	1.795	1.794	1.791	1.786	1.781	1.775	1.769	1.762	1.754	1.745	1.735	1.725	1.715	1.704	1.691	1.680	1.666	1.652	1.639	1.625	1.610	1.594	1.579	1.564	1.548	1.531	1.515	1.499	1.482	1.466	1.449	1.434	1.418	1.400	1.384	1.369	1.351	1.336	1.321	1.308	1.292	1.279	1.265	1.251	1.239	1.226	1.215	1.202	1.192	1.182	1.171	1.162	1.152	1.145	1.136	1.129	1.121	1.114	1.108	1.101	1.095	1.088	1.082	1.076	1.071	1.065	1.060	1.056	1.050	1.046	1.040	1.035	1.030	1.025	1.020	1.015	1.009	1.004	0.998	0.992	0.988	0.981	0.975	0.969	0.964	0.959	0.952	0.946	0.941	0.935	0.930	0.925	0.921	0.916	0.914	0.911	0.908	0.906	0.906	0.906	0.906	0.909	0.912	0.916	0.920	0.926	0.934	0.942	0.952	0.964	0.976	0.990	1.005	1.022	1.041	1.061	1.082	1.105	1.130	1.156	1.182	1.210	1.240	1.271	1.302	1.336	1.370	1.406	1.441	1.478	1.515	1.552	1.590	1.629	1.666	1.706	1.744	1.781	1.820	1.859	1.895	1.931	1.966	2.001	2.035	2.068	2.099	2.129	2.158	2.184	2.209	2.234	2.255	2.274	2.292	2.308	2.322	2.334	2.344	2.352	2.358	2.362	2.364	2.364	2.361	2.356	2.350	2.342	2.334	2.320	2.308	2.292	2.275	2.258	2.238	2.216	2.194	2.170	2.146	2.120	2.094	2.065	2.038	2.009	1.979	1.949	1.919	1.889	1.858	1.826	1.796	1.765	1.734	1.704	1.674	1.644	1.612	1.584	1.555	1.526	1.498	1.469	1.441	1.415	1.389	1.364	1.340	1.315	1.292	1.270	1.248	1.226	1.206	1.186	1.166	1.149	1.131	1.115	1.098	1.081	1.066	1.051	1.038	1.022	1.010	0.996	0.982	0.971	0.959	0.946	0.935	0.924	0.912	0.902	0.891	0.881	0.871	0.861	0.851	0.841	0.830	0.821	0.810	0.799	0.789	0.778	0.766	0.755	0.744	0.731	0.719	0.706	0.692	0.678	0.665	0.649	0.634	0.618	0.600	0.584	0.565	0.545	0.526	0.506	0.485	0.464	0.441	0.418	0.395	0.370	0.345	0.321	0.295	0.268	0.241	0.214	0.185	0.156	0.128	0.099	0.069	0.040	0.011	-0.019	-0.049	-0.078	-0.108	-0.136	-0.164	-0.192	-0.219	-0.246	-0.272	-0.299	-0.322	-0.348	-0.370	-0.392	-0.414	-0.434	-0.452	-0.471	-0.488	-0.504	-0.518	-0.531	-0.542	-0.554	-0.562	-0.571	-0.578	-0.582	-0.588	-0.591	-0.592	-0.592	-0.592	-0.590	-0.586	-0.582	-0.576	-0.570	-0.562	-0.555	-0.546	-0.536	-0.524	-0.512	-0.501	-0.489	-0.474	-0.460	-0.448	-0.432	-0.416	-0.401	-0.385	-0.369	-0.352	-0.336	-0.321	-0.304	-0.288	-0.270	-0.254	-0.236	-0.219	-0.201	-0.185	-0.168	-0.150	-0.132	-0.116	-0.100	-0.082	-0.066	-0.049	-0.031	-0.015	0.002	0.020	0.036	0.055	0.072	0.089	0.106	0.125	0.141	0.159	0.178	0.195	0.214	0.232	0.250	0.269	0.286	0.305	0.322	0.340	0.359	0.376	0.392	0.409	0.426	0.442	0.458	0.472	0.488	0.501	0.515	0.528	0.539	0.549	0.558	0.568	0.574	0.581	0.586	0.591	0.595	0.596	0.596	0.596	0.595	0.591	0.586	0.580	0.574	0.565	0.554	0.542	0.529	0.515	0.499	0.481	0.462	0.444	0.422	0.400	0.378	0.352	0.328	0.301	0.275	0.248	0.220	0.191	0.162	0.134	0.104	0.075	0.046	0.016	-0.012	-0.041	-0.069	-0.096	-0.124	-0.150	-0.176	-0.200	-0.224	-0.248	-0.269	-0.289	-0.308	-0.325	-0.341	-0.354	-0.368	-0.378	-0.386	-0.394	-0.400	-0.405	-0.406	-0.408	-0.406	-0.402	-0.398	-0.391	-0.381	-0.371	-0.359	-0.344	-0.329	-0.311	-0.291	-0.270	-0.249	-0.225	-0.200	-0.174	-0.146	-0.118	-0.088	-0.058	-0.025	0.008	0.041	0.075	0.110	0.144	0.180	0.215	0.252	0.288	0.325	0.361	0.399	0.435	0.471	0.509	0.544	0.580	0.616	0.651	0.686	0.720	0.754	0.786	0.819	0.850	0.881	0.911	0.940	0.969	0.998	1.024	1.050	1.076	1.100	1.124	1.148	1.169	1.191	1.210	1.231	1.250	1.268	1.285	1.302	1.319	1.334	1.349	1.362	1.375	1.389	1.401	1.412	1.424	1.435	1.446	1.456	1.465	1.476	1.485	1.495	1.502	1.512	1.520	1.528	1.536	1.545	1.552	1.560	1.568	1.575	1.584	1.591	1.599	1.606	1.615	1.622	1.631	1.639	1.649	1.656	1.666	1.675	1.685	1.694	1.704	1.714	1.724	1.735	1.744	1.755	1.766	1.776	1.786	1.798	1.809	1.819	1.830	1.840	1.850	1.860	1.869	1.879	1.888	1.898	1.906	1.915	1.924	1.931	1.938	1.944	1.950	1.955	1.960	1.962	1.966	1.969	1.971	1.971	1.971	1.970	1.968	1.965	1.961	1.956	1.951	1.944	1.935	1.926	1.916	1.905	1.892	1.880	1.866	1.850	1.834	1.816	1.796	1.778	1.758	1.736	1.714	1.690	1.666	1.640	1.616	1.589	1.562	1.534	1.506	1.478	1.449	1.420	1.389	1.359	1.330	1.300	1.269	1.240	1.209	1.180	1.150	1.121	1.092	1.064	1.035	1.010	0.984	0.958	0.934	0.910	0.889	0.868	0.848	0.829	0.811	0.795	0.781	0.769	0.756	0.746	0.738	0.730	0.725	0.721	0.718	0.718	0.718	0.720	0.724	0.729	0.735	0.742	0.752	0.764	0.775	0.786	0.801	0.815	0.831	0.848	0.864	0.881	0.900	0.918	0.938	0.956	0.975	0.995	1.014	1.031	1.050	1.069	1.086	1.104	1.121	1.136	1.150	1.165	1.178	1.190	1.200	1.210	1.218	1.225	1.230	1.234	1.238	1.239	1.238	1.238	1.234	1.230	1.224	1.218	1.209	1.200	1.189	1.178	1.165	1.151	1.136	1.120	1.104	1.086	1.069	1.050	1.031	1.011	0.992	0.972	0.952	0.931	0.911	0.892	0.871	0.852	0.834	0.815	0.796	0.779	0.762	0.746	0.730	0.716	0.702	0.690	0.678	0.668	0.658	0.649	0.641	0.635	0.630	0.626	0.624	0.621	0.621	0.622	0.625	0.628	0.631	0.636	0.644	0.651	0.660	0.670	0.680	0.691	0.704	0.719	0.731	0.748	0.762	0.780	0.798	0.816	0.835	0.854	0.875	0.895	0.915	0.938	0.960	0.982	1.005	1.029	1.052	1.076	1.100	1.124	1.149	1.172	1.196	1.221	1.245	1.269	1.292	1.318	1.341	1.365	1.389	1.411	1.434	1.455	1.478	1.500	1.520	1.540	1.560	1.579	1.598	1.614	1.631	1.648	1.664	1.678	1.691	1.704	1.716	1.728	1.738	1.746	1.755	1.762	1.769	1.775	1.781	1.785	1.789	1.791	1.794	1.794	1.794	1.792	1.792	1.790	1.788	1.784	1.780	1.775	1.770	1.764	1.758	1.750	1.744	1.736	1.728	1.719	1.711	1.701	1.692	1.681	1.672	1.662	1.652	1.641	1.630	1.620	1.609	1.598	1.586	1.575	1.562	1.550	1.538	1.525	1.514	1.500	1.486	1.474	1.460	1.445	1.432	1.418	1.404	1.388	1.372	1.358	1.342	1.326	1.310	1.294	1.279	1.261	1.245	1.229	1.212	1.194	1.178	1.161	1.144	1.128	1.110	1.094	1.078	1.060	1.045	1.029	1.014	1.000	0.985	0.972	0.960	0.948	0.936	0.925	0.916	0.908	0.899	0.894	0.888	0.882	0.879	0.876	0.875	0.875	0.876	0.878	0.882	0.886	0.892	0.899	0.908	0.916	0.928	0.939	0.951	0.965	0.979	0.994	1.010	1.028	1.045	1.064	1.082	1.102	1.122	1.144	1.164	1.186	1.206	1.228	1.249	1.269	1.290	1.310	1.330	1.350	1.369	1.388	1.406	1.425	1.440	1.458	1.472	1.488	1.501	1.515	1.528	1.539	1.550	1.559	1.569	1.575	1.582	1.589	1.594	1.600	1.604	1.608	1.610	1.612	1.614	1.615	1.615	1.615	1.615	1.614	1.612	1.611	1.609	1.608	1.605	1.602	1.601	1.599	1.598	1.595	1.591	1.590	1.589	1.585	1.584	1.581	1.579	1.575	1.574	1.570	1.566	1.564	1.559	1.556	1.551	1.548	1.542	1.538	1.531	1.525	1.518	1.511	1.502	1.492	1.484	1.472	1.460	1.448	1.434	1.420	1.402	1.385	1.366	1.348	1.328	1.304	1.281	1.256	1.230	1.201	1.172	1.142	1.112	1.079	1.046	1.011	0.975	0.939	0.900	0.861	0.821	0.780	0.739	0.698	0.654	0.610	0.566	0.522	0.478	0.434	0.388	0.341	0.296	0.251	0.206	0.160	0.115	0.070	0.028	-0.016	-0.061	-0.102	-0.145	-0.185	-0.225	-0.265	-0.302	-0.340	-0.375	-0.411	-0.445	-0.478	-0.509	-0.539	-0.568	-0.596	-0.622	-0.649	-0.672	-0.695	-0.718	-0.739	-0.758	-0.775	-0.792	-0.809	-0.822	-0.836	-0.849	-0.860	-0.870	-0.879	-0.886	-0.895	-0.901	-0.906	-0.911	-0.915	-0.919	-0.921	-0.924	-0.926	-0.926	-0.926	-0.928	-0.925	-0.925	-0.924	-0.922	-0.920	-0.918	-0.914	-0.911	-0.908	-0.904	-0.900	-0.895	-0.891	-0.886	-0.882	-0.878	-0.872	-0.868	-0.862	-0.856	-0.852	-0.846	-0.841	-0.835	-0.830	-0.824	-0.819	-0.814	-0.808	-0.802	-0.798	-0.791	-0.785	-0.780	-0.775	-0.769	-0.761	-0.756	-0.750	-0.744	-0.738	-0.731	-0.725	-0.718	-0.710	-0.704	-0.696	-0.689	-0.681	-0.672	-0.664	-0.656	-0.646	-0.636	-0.628	-0.616	-0.606	-0.594	-0.582	-0.570	-0.558	-0.544	-0.530	-0.516	-0.501	-0.485	-0.470	-0.452	-0.436	-0.418	-0.399	-0.380	-0.360	-0.340	-0.320	-0.299	-0.278	-0.255	-0.234	-0.210	-0.188	-0.165	-0.141	-0.119	-0.095	-0.071	-0.049	-0.025	-0.002	0.020	0.044	0.065	0.086	0.108	0.129	0.148	0.166	0.185	0.202	0.218	0.232	0.246	0.259	0.270	0.280	0.288	0.295	0.300	0.304	0.306	0.308	0.306	0.305	0.301	0.296	0.290	0.281	0.271	0.260	0.248	0.235	0.220	0.205	0.186	0.169	0.150	0.129	0.110	0.088	0.066	0.044	0.024	0.000	-0.021	-0.044	-0.065	-0.086	-0.108	-0.128	-0.146	-0.164	-0.181	-0.198	-0.212	-0.226	-0.239	-0.250	-0.259	-0.266	-0.271	-0.275	-0.279	-0.278	-0.276	-0.274	-0.268	-0.260	-0.251	-0.240	-0.228	-0.211	-0.195	-0.178	-0.156	-0.135	-0.111	-0.086	-0.060	-0.031	-0.002	0.026	0.058	0.090	0.122	0.154	0.188	0.220	0.254	0.288	0.320	0.354	0.386	0.419	0.451	0.482	0.514	0.542	0.571	0.599	0.626	0.650	0.674	0.698	0.719	0.739	0.755	0.772	0.786	0.800	0.811	0.821	0.829	0.835	0.839	0.841	0.841	0.840	0.838	0.834	0.826	0.819	0.810	0.799	0.786	0.772	0.756	0.740	0.724	0.704	0.684	0.661	0.640	0.618	0.594	0.569	0.542	0.518	0.491	0.464	0.436	0.409	0.381	0.352	0.325	0.298	0.269	0.240	0.211	0.184	0.158	0.130	0.102	0.078	0.051	0.025	0.000	-0.024	-0.048	-0.070	-0.092	-0.112	-0.134	-0.154	-0.174	-0.190	-0.209	-0.225	-0.240	-0.255	-0.270	-0.284	-0.295	-0.306	-0.318	-0.328	-0.336	-0.346	-0.354	-0.360	-0.368	-0.374	-0.379	-0.384	-0.389	-0.392	-0.396	-0.399	-0.401	-0.404	-0.406	-0.410	-0.411	-0.412	-0.414	-0.416	-0.416	-0.419	-0.420	-0.420	-0.422	-0.424	-0.425	-0.426	-0.428	-0.429	-0.430	-0.432	-0.434	-0.435	-0.436	-0.438	-0.440	-0.440	-0.441	-0.441	-0.444	-0.444	-0.445	-0.445	-0.446	-0.445	-0.445	-0.444	-0.442	-0.440	-0.439	-0.435	-0.431	-0.428	-0.422	-0.416	-0.410	-0.405	-0.398	-0.389	-0.380	-0.372	-0.361	-0.351	-0.340	-0.329	-0.316	-0.304	-0.290	-0.276	-0.262	-0.248	-0.232	-0.219	-0.202	-0.188	-0.172	-0.156	-0.140	-0.125	-0.110	-0.094	-0.079	-0.065	-0.050	-0.036	-0.022	-0.010	0.002	0.014	0.025	0.035	0.045	0.052	0.060	0.068	0.074	0.079	0.084	0.088	0.090	0.091	0.092	0.092	0.092	0.091	0.089	0.088	0.084	0.080	0.076	0.072	0.068	0.062	0.056	0.051	0.045	0.039	0.032	0.026	0.020	0.015	0.009	0.004	-0.002	-0.008	-0.014	-0.019	-0.024	-0.028	-0.031	-0.035	-0.039	-0.042	-0.046	-0.048	-0.050	-0.052	-0.054	-0.056	-0.058	-0.059	-0.060	-0.061	-0.062	-0.064	-0.065	-0.068	-0.070	-0.072	-0.074	-0.078	-0.080	-0.085	-0.090	-0.094	-0.100	-0.106	-0.114	-0.122	-0.131	-0.141	-0.152	-0.164	-0.176	-0.190	-0.202	-0.219	-0.235	-0.250	-0.269	-0.286	-0.306	-0.325	-0.345	-0.368	-0.388	-0.411	-0.432	-0.458	-0.480	-0.505	-0.528	-0.552	-0.576	-0.600	-0.625	-0.650	-0.674	-0.698	-0.720	-0.744	-0.766	-0.789	-0.810	-0.831	-0.851	-0.870	-0.890	-0.908	-0.925	-0.940	-0.955	-0.969	-0.982	-0.994	-1.005	-1.015	-1.022	-1.030	-1.036	-1.041	-1.044	-1.046	-1.048	-1.048	-1.046	-1.044	-1.040	-1.035	-1.029	-1.021	-1.012	-1.004	-0.992	-0.981	-0.968	-0.952	-0.938	-0.921	-0.904	-0.885	-0.865	-0.845	-0.824	-0.801	-0.779	-0.755	-0.731	-0.705	-0.680	-0.654	-0.626	-0.598	-0.570	-0.541	-0.512	-0.484	-0.452	-0.424	-0.395	-0.364	-0.334	-0.305	-0.275	-0.246	-0.216	-0.189	-0.161	-0.132	-0.105	-0.080	-0.052	-0.028	-0.004	0.020	0.042	0.065	0.084	0.104	0.122	0.139	0.155	0.170	0.182	0.195	0.204	0.212	0.220	0.225	0.229	0.230	0.231	0.230	0.228	0.224	0.218	0.210	0.200	0.190	0.178	0.164	0.149	0.132	0.115	0.096	0.075	0.052	0.030	0.005	-0.021	-0.048	-0.075	-0.105	-0.134	-0.165	-0.196	-0.229	-0.261	-0.295	-0.329	-0.364	-0.400	-0.435	-0.471	-0.507	-0.544	-0.580	-0.618	-0.654	-0.691	-0.726	-0.762	-0.800	-0.835	-0.871	-0.906	-0.942	-0.976	-1.009	-1.042	-1.075	-1.106	-1.138	-1.166	-1.195	-1.221	-1.249	-1.275	-1.299	-1.321	-1.342	-1.364	-1.384	-1.401	-1.416	-1.431	-1.445	-1.456	-1.465	-1.474	-1.481	-1.486	-1.490	-1.491	-1.491	-1.489	-1.486	-1.481	-1.472	-1.464	-1.454	-1.441	-1.428	-1.411	-1.394	-1.375	-1.354	-1.331	-1.308	-1.282	-1.256	-1.229	-1.199	-1.169	-1.138	-1.105	-1.072	-1.036	-1.002	-0.966	-0.930	-0.894	-0.856	-0.819	-0.781	-0.744	-0.708	-0.670	-0.634	-0.598	-0.561	-0.526	-0.491	-0.456	-0.424	-0.392	-0.361	-0.331	-0.302	-0.275	-0.250	-0.225	-0.202	-0.181	-0.162	-0.144	-0.129	-0.115	-0.101	-0.091	-0.082	-0.075	-0.070	-0.066	-0.065	-0.065	-0.069	-0.071	-0.076	-0.085	-0.094	-0.105	-0.118	-0.131	-0.146	-0.164	-0.181	-0.202	-0.222	-0.245	-0.269	-0.292	-0.318	-0.344	-0.371	-0.399	-0.426	-0.455	-0.485	-0.514	-0.544	-0.572	-0.602	-0.632	-0.662	-0.691	-0.721	-0.750	-0.779	-0.806	-0.832	-0.859	-0.885	-0.910	-0.932	-0.955	-0.978	-0.999	-1.019	-1.038	-1.055	-1.070	-1.085	-1.099	-1.111	-1.121	-1.131	-1.140	-1.146	-1.151	-1.156	-1.159	-1.160	-1.160	-1.160	-1.156	-1.154	-1.150	-1.145	-1.139	-1.130	-1.121	-1.112	-1.104	-1.092	-1.080	-1.069	-1.056	-1.042	-1.030	-1.015	-1.001	-0.986	-0.971	-0.958	-0.942	-0.926	-0.911	-0.898	-0.882	-0.869	-0.854	-0.840	-0.828	-0.814	-0.802	-0.790	-0.779	-0.768	-0.758	-0.749	-0.740	-0.731	-0.724	-0.716	-0.710	-0.705	-0.699	-0.695	-0.691	-0.688	-0.685	-0.684	-0.682	-0.682	-0.682	-0.682	-0.684	-0.686	-0.689	-0.692	-0.695	-0.700	-0.704	-0.709	-0.714	-0.720	-0.725	-0.732	-0.739	-0.746	-0.754	-0.760	-0.768	-0.776	-0.785	-0.792	-0.801	-0.810	-0.820	-0.828	-0.838	-0.846	-0.856	-0.868	-0.876	-0.886	-0.895	-0.905	-0.914	-0.925	-0.934	-0.944	-0.952	-0.962	-0.971	-0.980	-0.989	-0.999	-1.006	-1.014	-1.021	-1.030	-1.036	-1.044	-1.050	-1.055	-1.061	-1.066	-1.070	-1.075	-1.079	-1.082	-1.085	-1.088	-1.089	-1.089	-1.090	-1.090	-1.089	-1.088	-1.086	-1.082	-1.080	-1.076	-1.071	-1.066	-1.060	-1.055	-1.046	-1.040	-1.032	-1.024	-1.015	-1.005	-0.995	-0.984	-0.975	-0.962	-0.952	-0.941	-0.930	-0.918	-0.906	-0.894	-0.881	-0.869	-0.856	-0.844	-0.831	-0.820	-0.808	-0.796	-0.784	-0.774	-0.761	-0.751	-0.740	-0.730	-0.720	-0.710	-0.700	-0.691	-0.682	-0.672	-0.665	-0.656	-0.650	-0.642	-0.634	-0.628	-0.621	-0.615	-0.609	-0.601	-0.596	-0.590	-0.582	-0.576	-0.570	-0.564	-0.558	-0.551	-0.544	-0.538	-0.530	-0.521	-0.514	-0.504	-0.496	-0.486	-0.476	-0.466	-0.455	-0.442	-0.431	-0.419	-0.405	-0.390	-0.376	-0.360	-0.344	-0.328	-0.310	-0.291	-0.272	-0.254	-0.234	-0.215	-0.194	-0.172	-0.151	-0.129	-0.108	-0.085	-0.062	-0.040	-0.016	0.006	0.029	0.051	0.075	0.098	0.119	0.141	0.164	0.185	0.206	0.226	0.246	0.265	0.285	0.302	0.320	0.338	0.352	0.366	0.381	0.395	0.408	0.418	0.429	0.438	0.446	0.454	0.460	0.465	0.470	0.474	0.478	0.479	0.480	0.481	0.481	0.481	0.480	0.478	0.475	0.472	0.469	0.465	0.460	0.456	0.452	0.448	0.442	0.438	0.432	0.429	0.424	0.420	0.416	0.411	0.410	0.406	0.404	0.402	0.400	0.400	0.399	0.400	0.401	0.404	0.405	0.409	0.414	0.419	0.425	0.431	0.439	0.448	0.456	0.468	0.478	0.490	0.502	0.516	0.530	0.544	0.560	0.576	0.594	0.610	0.629	0.648	0.668	0.686	0.706	0.726	0.749	0.769	0.790	0.812	0.834	0.856	0.880	0.901	0.925	0.948	0.970	0.994	1.016	1.039	1.060	1.082	1.105	1.126	1.148	1.169	1.191	1.212	1.232	1.252	1.272	1.292	1.311	1.330	1.349	1.366	1.384	1.401	1.416	1.432	1.449	1.464	1.479	1.492	1.505	1.520	1.532	1.545	1.556	1.569	1.580	1.590	1.600	1.609	1.619	1.628	1.636	1.645	1.652	1.660	1.666	1.672	1.679	1.686	1.690	1.696	1.700	1.706	1.710	1.715	1.718	1.721	1.725	1.728	1.731	1.732	1.736	1.738	1.740	1.742	1.744	1.746	1.748	1.749	1.750	1.751	1.751	1.752	1.754	1.755	1.754	1.755	1.755	1.756	1.755	1.755	1.756	1.755	1.754	1.754	1.752	1.751	1.751	1.750	1.749	1.748	1.746	1.744	1.742	1.740	1.738	1.735	1.734	1.730	1.726	1.724	1.720	1.718	1.714	1.709	1.705	1.701	1.696	1.692	1.688	1.681	1.678	1.671	1.666	1.660	1.655	1.648	1.641	1.635	1.629	1.622	1.615	1.608	1.601	1.592	1.586	1.579	1.571	1.562	1.555	1.546	1.538	1.529	1.519	1.509	1.500	1.490	1.480	1.468	1.458	1.446	1.434	1.420	1.408	1.394	1.380	1.365	1.350	1.334	1.318	1.301	1.282	1.264	1.244	1.224	1.202	1.180	1.158	1.135	1.110	1.085	1.060	1.032	1.005	0.976	0.948	0.918	0.888	0.856	0.824	0.791	0.759	0.725	0.690	0.656	0.621	0.586	0.549	0.514	0.478	0.441	0.404	0.366	0.330	0.295	0.258	0.222	0.186	0.150	0.115	0.081	0.046	0.014	-0.019	-0.051	-0.082	-0.114	-0.142	-0.171	-0.199	-0.226	-0.251	-0.275	-0.298	-0.320	-0.340	-0.361	-0.379	-0.396	-0.414	-0.428	-0.441	-0.455	-0.466	-0.476	-0.486	-0.495	-0.502	-0.509	-0.515	-0.519	-0.522	-0.525	-0.526	-0.528	-0.529	-0.528	-0.526	-0.525	-0.522	-0.519	-0.516	-0.512	-0.507	-0.502	-0.499	-0.492	-0.489	-0.482	-0.476	-0.470	-0.464	-0.459	-0.452	-0.446	-0.439	-0.432	-0.426	-0.420	-0.415	-0.409	-0.402	-0.396	-0.390	-0.384	-0.378	-0.374	-0.368	-0.361	-0.356	-0.350	-0.345	-0.341	-0.335	-0.330	-0.326	-0.321	-0.318	-0.312	-0.308	-0.304	-0.300	-0.296	-0.292	-0.289	-0.284	-0.281	-0.278	-0.275	-0.271	-0.269	-0.268	-0.265	-0.262	-0.261	-0.261	-0.260	-0.260	-0.260	-0.260	-0.261	-0.264	-0.265	-0.269	-0.272	-0.276	-0.281	-0.286	-0.291	-0.299	-0.308	-0.315	-0.324	-0.334	-0.345	-0.356	-0.369	-0.381	-0.395	-0.409	-0.425	-0.440	-0.458	-0.474	-0.492	-0.510	-0.530	-0.550	-0.570	-0.591	-0.612	-0.635	-0.658	-0.679	-0.702	-0.725	-0.749	-0.771	-0.795	-0.818	-0.841	-0.864	-0.886	-0.909	-0.930	-0.951	-0.971	-0.991	-1.010	-1.029	-1.046	-1.062	-1.078	-1.092	-1.105	-1.118	-1.129	-1.139	-1.146	-1.155	-1.160	-1.165	-1.168	-1.170	-1.170	-1.169	-1.166	-1.162	-1.158	-1.151	-1.144	-1.134	-1.122	-1.110	-1.098	-1.084	-1.069	-1.052	-1.035	-1.016	-0.999	-0.979	-0.959	-0.940	-0.919	-0.896	-0.876	-0.855	-0.832	-0.810	-0.790	-0.769	-0.748	-0.728	-0.708	-0.688	-0.670	-0.651	-0.635	-0.619	-0.604	-0.589	-0.578	-0.565	-0.555	-0.546	-0.539	-0.532	-0.528	-0.525	-0.524	-0.524	-0.525	-0.529	-0.532	-0.540	-0.548	-0.559	-0.569	-0.581	-0.598	-0.612	-0.630	-0.649	-0.669	-0.690	-0.712	-0.738	-0.762	-0.788	-0.815	-0.842	-0.872	-0.901	-0.930	-0.961	-0.992	-1.022	-1.055	-1.088	-1.119	-1.151	-1.184	-1.216	-1.250	-1.281	-1.312	-1.344	-1.376	-1.406	-1.435	-1.465	-1.494	-1.522	-1.549	-1.575	-1.600	-1.625	-1.649	-1.670	-1.692	-1.712	-1.732	-1.751	-1.768	-1.784	-1.798	-1.812	-1.824	-1.835	-1.846	-1.855	-1.864	-1.870	-1.875	-1.880	-1.882	-1.885	-1.886	-1.886	-1.886	-1.882	-1.881	-1.876	-1.871	-1.866	-1.859	-1.850	-1.841	-1.831	-1.821	-1.809	-1.796	-1.784	-1.770	-1.755	-1.739	-1.722	-1.705	-1.688	-1.669	-1.650	-1.629	-1.609	-1.588	-1.565	-1.544	-1.520	-1.496	-1.471	-1.446	-1.421	-1.396	-1.370	-1.342	-1.316	-1.289	-1.261	-1.234	-1.206	-1.179	-1.150	-1.124	-1.096	-1.068	-1.041	-1.014	-0.986	-0.960	-0.934	-0.909	-0.884	-0.860	-0.836	-0.814	-0.791	-0.771	-0.751	-0.731	-0.715	-0.696	-0.681	-0.668	-0.654	-0.641	-0.632	-0.621	-0.615	-0.609	-0.605	-0.601	-0.599	-0.599	-0.601	-0.604	-0.608	-0.614	-0.621	-0.629	-0.639	-0.649	-0.662	-0.675	-0.689	-0.705	-0.721	-0.739	-0.755	-0.774	-0.792	-0.812	-0.831	-0.851	-0.871	-0.891	-0.910	-0.930	-0.949	-0.966	-0.985	-1.002	-1.019	-1.034	-1.050	-1.062	-1.075	-1.085	-1.096	-1.105	-1.111	-1.116	-1.120	-1.124	-1.124	-1.122	-1.121	-1.116	-1.110	-1.104	-1.096	-1.085	-1.074	-1.060	-1.046	-1.030	-1.014	-0.996	-0.978	-0.959	-0.938	-0.916	-0.895	-0.872	-0.850	-0.828	-0.805	-0.781	-0.759	-0.738	-0.716	-0.694	-0.674	-0.654	-0.634	-0.616	-0.600	-0.584	-0.570	-0.556	-0.544	-0.535	-0.526	-0.519	-0.512	-0.509	-0.506	-0.505	-0.506	-0.509	-0.512	-0.519	-0.525	-0.534	-0.544	-0.556	-0.570	-0.584	-0.600	-0.616	-0.635	-0.654	-0.672	-0.694	-0.715	-0.736	-0.759	-0.780	-0.802	-0.825	-0.846	-0.869	-0.889	-0.910	-0.930	-0.950	-0.968	-0.985	-1.001	-1.015	-1.030	-1.041	-1.051	-1.061	-1.069	-1.075	-1.079	-1.081	-1.082	-1.081	-1.079	-1.074	-1.068	-1.060	-1.049	-1.038	-1.024	-1.009	-0.991	-0.974	-0.952	-0.931	-0.909	-0.885	-0.860	-0.834	-0.806	-0.778	-0.748	-0.719	-0.689	-0.658	-0.624	-0.592	-0.560	-0.526	-0.495	-0.461	-0.429	-0.395	-0.362	-0.330	-0.299	-0.266	-0.235	-0.205	-0.175	-0.146	-0.118	-0.089	-0.062	-0.035	-0.011	0.014	0.039	0.061	0.084	0.105	0.125	0.145	0.162	0.181	0.199	0.215	0.231	0.245	0.260	0.274	0.285	0.298	0.309	0.320	0.330	0.339	0.348	0.356	0.364	0.371	0.378	0.385	0.390	0.396	0.400	0.406	0.409	0.414	0.418	0.420	0.424	0.426	0.428	0.429	0.430	0.430	0.431	0.431	0.431	0.431	0.430	0.429	0.426	0.425	0.422	0.420	0.416	0.412	0.410	0.404	0.400	0.395	0.389	0.382	0.376	0.369	0.361	0.352	0.344	0.335	0.326	0.318	0.308	0.296	0.286	0.276	0.265	0.254	0.242	0.231	0.220	0.206	0.195	0.182	0.170	0.158	0.144	0.131	0.119	0.105	0.091	0.079	0.065	0.052	0.038	0.025	0.011	-0.002	-0.016	-0.031	-0.044	-0.058	-0.071	-0.086	-0.100	-0.115	-0.129	-0.144	-0.159	-0.174	-0.190	-0.206	-0.222	-0.240	-0.258	-0.274	-0.292	-0.312	-0.331	-0.351	-0.374	-0.395	-0.418	-0.441	-0.465	-0.490	-0.516	-0.542	-0.571	-0.599	-0.629	-0.660	-0.691	-0.725	-0.758	-0.792	-0.828	-0.864	-0.900	-0.938	-0.976	-1.015	-1.056	-1.096	-1.136	-1.178	-1.220	-1.261	-1.302	-1.345	-1.389	-1.430	-1.472	-1.515	-1.556	-1.598	-1.639	-1.679	-1.719	-1.759	-1.796	-1.834	-1.870	-1.905	-1.939	-1.972	-2.004	-2.035	-2.065	-2.092	-2.119	-2.144	-2.166	-2.189	-2.209	-2.228	-2.244	-2.260	-2.274	-2.284	-2.295	-2.304	-2.310	-2.316	-2.320	-2.322	-2.324	-2.324	-2.322	-2.320	-2.316	-2.311	-2.305	-2.299	-2.291	-2.282	-2.275	-2.264	-2.254	-2.245	-2.235	-2.224	-2.214	-2.202	-2.191	-2.181	-2.171	-2.162	-2.152	-2.145	-2.136	-2.129	-2.124	-2.116	-2.112	-2.108	-2.106	-2.104	-2.102	-2.102	-2.104	-2.106	-2.110	-2.114	-2.119	-2.126	-2.135	-2.142	-2.154	-2.165	-2.178	-2.190	-2.204	-2.219	-2.235	-2.252	-2.269	-2.288	-2.305	-2.325	-2.345	-2.365	-2.386	-2.406	-2.429	-2.449	-2.471	-2.492	-2.515	-2.535	-2.556	-2.578	-2.598	-2.619	-2.638	-2.658	-2.676	-2.694	-2.711	-2.728	-2.742	-2.758	-2.770	-2.784	-2.795	-2.806	-2.814	-2.824	-2.830	-2.836	-2.840	-2.842	-2.845	-2.846	-2.844	-2.842	-2.839	-2.834	-2.828	-2.820	-2.812	-2.802	-2.790	-2.778	-2.764	-2.749	-2.732	-2.716	-2.698	-2.679	-2.659	-2.638	-2.615	-2.594	-2.570	-2.546	-2.522	-2.499	-2.472	-2.449	-2.424	-2.399	-2.372	-2.349	-2.324	-2.299	-2.275	-2.251	-2.229	-2.205	-2.184	-2.161	-2.141	-2.121	-2.104	-2.086	-2.070	-2.056	-2.042	-2.030	-2.019	-2.010	-2.002	-1.996	-1.992	-1.989	-1.988	-1.988	-1.989	-1.994	-1.999	-2.006	-2.015	-2.024	-2.038	-2.050	-2.066	-2.082	-2.101	-2.121	-2.141	-2.164	-2.188	-2.214	-2.239	-2.266	-2.294	-2.324	-2.352	-2.382	-2.415	-2.445	-2.476	-2.509	-2.541	-2.574	-2.606	-2.639	-2.671	-2.702	-2.735	-2.766	-2.798	-2.828	-2.858	-2.888	-2.916	-2.945	-2.971	-2.998	-3.022	-3.046	-3.070	-3.092	-3.112	-3.131	-3.151	-3.168	-3.185	-3.199	-3.212	-3.225	-3.236	-3.246	-3.255	-3.262	-3.270	-3.274	-3.279	-3.281	-3.282	-3.284	-3.284	-3.282	-3.281	-3.279	-3.275	-3.269	-3.265	-3.259	-3.251	-3.244	-3.236	-3.228	-3.219	-3.209	-3.199	-3.189	-3.179	-3.168	-3.155	-3.144	-3.131	-3.119	-3.106	-3.094	-3.081	-3.069	-3.056	-3.044	-3.032	-3.020	-3.006	-2.995	-2.982	-2.970	-2.959	-2.948	-2.935	-2.924	-2.914	-2.904	-2.894	-2.882	-2.874	-2.865	-2.856	-2.848	-2.839	-2.832	-2.825	-2.818	-2.812	-2.806	-2.800	-2.794	-2.790	-2.786	-2.781	-2.779	-2.775	-2.771	-2.770	-2.766	-2.765	-2.762	-2.761	-2.759	-2.758	-2.756	-2.754	-2.752	-2.751	-2.749	-2.748	-2.745	-2.744	-2.740	-2.736	-2.734	-2.729	-2.724	-2.719	-2.712	-2.705	-2.696	-2.689	-2.679	-2.668	-2.656	-2.642	-2.630	-2.615	-2.599	-2.582	-2.565	-2.545	-2.525	-2.504	-2.480	-2.456	-2.432	-2.408	-2.380	-2.352	-2.325	-2.296	-2.266	-2.235	-2.205	-2.174	-2.142	-2.111	-2.079	-2.046	-2.013	-1.980	-1.949	-1.916	-1.884	-1.851	-1.821	-1.790	-1.760	-1.730	-1.701	-1.674	-1.648	-1.621	-1.598	-1.575	-1.552	-1.532	-1.515	-1.496	-1.481	-1.468	-1.454	-1.442	-1.434	-1.426	-1.419	-1.414	-1.411	-1.410	-1.410	-1.410	-1.414	-1.418	-1.424	-1.430	-1.438	-1.448	-1.458	-1.469	-1.480	-1.494	-1.509	-1.524	-1.540	-1.555	-1.574	-1.591	-1.610	-1.628	-1.646	-1.666	-1.686	-1.706	-1.725	-1.746	-1.766	-1.786	-1.808	-1.826	-1.846	-1.865	-1.885	-1.904	-1.922	-1.941	-1.959	-1.976	-1.994	-2.010	-2.026	-2.041	-2.056	-2.070	-2.084	-2.096	-2.110	-2.120	-2.130	-2.140	-2.149	-2.158	-2.164	-2.171	-2.176	-2.181	-2.184	-2.185	-2.188	-2.186	-2.186	-2.182	-2.180	-2.175	-2.170	-2.164	-2.155	-2.146	-2.135	-2.124	-2.111	-2.098	-2.082	-2.065	-2.049	-2.030	-2.010	-1.990	-1.968	-1.945	-1.921	-1.896	-1.871	-1.844	-1.818	-1.790	-1.760	-1.732	-1.702	-1.674	-1.642	-1.612	-1.581	-1.551	-1.521	-1.490	-1.460	-1.430	-1.401	-1.371	-1.342	-1.315	-1.286	-1.261	-1.235	-1.210	-1.185	-1.162	-1.139	-1.119	-1.099	-1.080	-1.061	-1.046	-1.030	-1.018	-1.004	-0.992	-0.982	-0.974	-0.968	-0.961	-0.956	-0.952	-0.951	-0.950	-0.950	-0.950	-0.952	-0.955	-0.959	-0.962	-0.968	-0.974	-0.980	-0.985	-0.992	-1.000	-1.009	-1.016	-1.024	-1.032	-1.041	-1.050	-1.059	-1.066	-1.075	-1.082	-1.090	-1.098	-1.105	-1.110	-1.116	-1.122	-1.126	-1.132	-1.135	-1.139	-1.141	-1.142	-1.145	-1.146	-1.145	-1.145	-1.144	-1.142	-1.140	-1.138	-1.134	-1.130	-1.126	-1.121	-1.116	-1.110	-1.105	-1.099	-1.092	-1.084	-1.079	-1.071	-1.064	-1.056	-1.049	-1.041	-1.034	-1.028	-1.019	-1.012	-1.006	-0.999	-0.992	-0.986	-0.980	-0.975	-0.970	-0.964	-0.959	-0.955	-0.951	-0.949	-0.946	-0.944	-0.941	-0.940	-0.939	-0.939	-0.940	-0.940	-0.941	-0.944	-0.946	-0.950	-0.952	-0.958	-0.962	-0.968	-0.974	-0.979	-0.985	-0.992	-1.000	-1.010	-1.018	-1.026	-1.036	-1.045	-1.056	-1.065	-1.076	-1.088	-1.098	-1.108	-1.119	-1.130	-1.140	-1.151	-1.161	-1.171	-1.181	-1.190	-1.199	-1.208	-1.215	-1.222	-1.229	-1.234	-1.239	-1.242	-1.246	-1.248	-1.250	-1.249	-1.249	-1.246	-1.242	-1.236	-1.229	-1.221	-1.211	-1.200	-1.186	-1.172	-1.156	-1.139	-1.119	-1.098	-1.075	-1.051	-1.025	-0.996	-0.966	-0.936	-0.902	-0.869	-0.832	-0.796	-0.758	-0.718	-0.676	-0.634	-0.591	-0.546	-0.502	-0.456	-0.410	-0.362	-0.314	-0.266	-0.219	-0.170	-0.121	-0.072	-0.025	0.022	0.071	0.119	0.165	0.210	0.255	0.300	0.342	0.384	0.426	0.465	0.504	0.540	0.576	0.611	0.642	0.675	0.705	0.732	0.759	0.784	0.809	0.830	0.851	0.870	0.888	0.904	0.919	0.932	0.946	0.956	0.966	0.976	0.984	0.991	0.999	1.004	1.009	1.014	1.016	1.020	1.022	1.024	1.026	1.028	1.029	1.030	1.031	1.034	1.035	1.035	1.038	1.039	1.041	1.042	1.046	1.049	1.051	1.056	1.059	1.062	1.066	1.071	1.075	1.080	1.085	1.090	1.095	1.101	1.106	1.111	1.118	1.122	1.128	1.132	1.138	1.144	1.148	1.152	1.158	1.160	1.165	1.168	1.171	1.174	1.175	1.176	1.178	1.178	1.179	1.178	1.176	1.176	1.174	1.171	1.168	1.165	1.161	1.158	1.152	1.146	1.140	1.132	1.126	1.118	1.110	1.101	1.092	1.082	1.071	1.060	1.050	1.038	1.025	1.014	0.999	0.985	0.971	0.958	0.942	0.926	0.911	0.894	0.878	0.859	0.842	0.824	0.805	0.785	0.764	0.745	0.722	0.701	0.680	0.656	0.634	0.609	0.585	0.560	0.535	0.509	0.482	0.455	0.429	0.400	0.372	0.344	0.315	0.286	0.258	0.228	0.196	0.168	0.136	0.105	0.074	0.042	0.012	-0.018	-0.049	-0.080	-0.111	-0.141	-0.172	-0.202	-0.231	-0.262	-0.291	-0.320	-0.349	-0.376	-0.405	-0.432	-0.460	-0.486	-0.511	-0.538	-0.562	-0.586	-0.611	-0.635	-0.658	-0.681	-0.702	-0.724	-0.745	-0.766	-0.785	-0.805	-0.824	-0.842	-0.860	-0.879	-0.895	-0.912	-0.929	-0.944	-0.960	-0.975	-0.989	-1.002	-1.015	-1.029	-1.041	-1.054	-1.065	-1.076	-1.088	-1.098	-1.109	-1.118	-1.128	-1.136	-1.144	-1.152	-1.160	-1.168	-1.174	-1.180	-1.186	-1.191	-1.196	-1.200	-1.204	-1.206	-1.209	-1.211	-1.212	-1.212	-1.212	-1.212	-1.211	-1.210	-1.206	-1.204	-1.200	-1.196	-1.191	-1.186	-1.181	-1.174	-1.166	-1.159	-1.151	-1.144	-1.135	-1.125	-1.115	-1.105	-1.095	-1.084	-1.074	-1.062	-1.050	-1.040	-1.028	-1.015	-1.002	-0.991	-0.979	-0.966	-0.955	-0.944	-0.930	-0.919	-0.909	-0.896	-0.885	-0.875	-0.864	-0.852	-0.842	-0.834	-0.825	-0.815	-0.806	-0.798	-0.790	-0.782	-0.775	-0.768	-0.760	-0.755	-0.749	-0.741	-0.735	-0.730	-0.724	-0.719	-0.714	-0.708	-0.702	-0.698	-0.691	-0.686	-0.681	-0.675	-0.669	-0.664	-0.658	-0.650	-0.644	-0.636	-0.628	-0.621	-0.612	-0.604	-0.595	-0.586	-0.576	-0.566	-0.556	-0.545	-0.535	-0.524	-0.512	-0.501	-0.490	-0.479	-0.466	-0.455	-0.444	-0.431	-0.421	-0.410	-0.399	-0.389	-0.378	-0.369	-0.359	-0.350	-0.341	-0.332	-0.326	-0.319	-0.314	-0.309	-0.304	-0.300	-0.296	-0.294	-0.291	-0.291	-0.291	-0.292	-0.294	-0.295	-0.299	-0.301	-0.306	-0.310	-0.314	-0.320	-0.325	-0.331	-0.338	-0.342	-0.349	-0.355	-0.361	-0.366	-0.372	-0.376	-0.381	-0.386	-0.390	-0.392	-0.396	-0.398	-0.399	-0.399	-0.398	-0.396	-0.394	-0.389	-0.384	-0.379	-0.370	-0.364	-0.354	-0.344	-0.332	-0.319	-0.306	-0.291	-0.276	-0.260	-0.242	-0.225	-0.205	-0.185	-0.166	-0.145	-0.124	-0.102	-0.080	-0.059	-0.038	-0.015	0.006	0.029	0.050	0.071	0.090	0.110	0.129	0.148	0.164	0.179	0.195	0.209	0.221	0.234	0.244	0.254	0.261	0.269	0.274	0.278	0.280	0.281	0.281	0.280	0.276	0.274	0.268	0.260	0.252	0.244	0.234	0.224	0.212	0.199	0.185	0.171	0.156	0.141	0.125	0.109	0.092	0.075	0.058	0.041	0.022	0.006	-0.012	-0.030	-0.046	-0.065	-0.082	-0.099	-0.115	-0.131	-0.148	-0.162	-0.178	-0.192	-0.208	-0.222	-0.236	-0.249	-0.262	-0.276	-0.289	-0.301	-0.312	-0.325	-0.338	-0.350	-0.361	-0.374	-0.386	-0.399	-0.411	-0.424	-0.436	-0.449	-0.464	-0.478	-0.491	-0.506	-0.521	-0.538	-0.555	-0.571	-0.589	-0.608	-0.628	-0.648	-0.668	-0.690	-0.712	-0.735	-0.759	-0.785	-0.811	-0.836	-0.865	-0.892	-0.921	-0.950	-0.981	-1.011	-1.044	-1.076	-1.109	-1.142	-1.175	-1.210	-1.245	-1.279	-1.315	-1.351	-1.386	-1.422	-1.460	-1.496	-1.532	-1.570	-1.608	-1.644	-1.680	-1.715	-1.751	-1.788	-1.822	-1.856	-1.890	-1.922	-1.955	-1.988	-2.018	-2.047	-2.079	-2.108	-2.135	-2.161	-2.188	-2.212	-2.236	-2.259	-2.281	-2.302	-2.321	-2.340	-2.358	-2.375	-2.389	-2.404	-2.418	-2.430	-2.440	-2.450	-2.460	-2.468	-2.475	-2.481	-2.486	-2.490	-2.494	-2.496	-2.498	-2.500	-2.500	-2.500	-2.500	-2.499	-2.496	-2.495	-2.491	-2.489	-2.486	-2.482	-2.479	-2.476	-2.471	-2.468	-2.464	-2.460	-2.455	-2.451	-2.448	-2.442	-2.440	-2.436	-2.432	-2.429	-2.425	-2.422	-2.420	-2.418	-2.415	-2.414	-2.411	-2.410	-2.409	-2.408	-2.405	-2.405	-2.404	-2.404	-2.402	-2.402	-2.401	-2.401	-2.401	-2.399	-2.399	-2.398	-2.398	-2.398	-2.396	-2.394	-2.394	-2.391	-2.390	-2.388	-2.385	-2.381	-2.378	-2.374	-2.370	-2.366	-2.360	-2.355	-2.350	-2.344	-2.338	-2.330	-2.321	-2.312	-2.304	-2.295	-2.285	-2.274	-2.264	-2.252	-2.240	-2.229	-2.216	-2.204	-2.190	-2.178	-2.162	-2.149	-2.134	-2.119	-2.105	-2.090	-2.075	-2.060	-2.045	-2.029	-2.014	-1.999	-1.982	-1.968	-1.951	-1.936	-1.920	-1.905	-1.890	-1.874	-1.859	-1.842	-1.829	-1.812	-1.798	-1.782	-1.768	-1.752	-1.739	-1.724	-1.710	-1.695	-1.680	-1.666	-1.652	-1.639	-1.625	-1.611	-1.598	-1.585	-1.571	-1.559	-1.546	-1.532	-1.520	-1.509	-1.496	-1.485	-1.471	-1.460	-1.450	-1.438	-1.428	-1.418	-1.406	-1.396	-1.386	-1.376	-1.366	-1.358	-1.349	-1.341	-1.332	-1.324	-1.316	-1.309	-1.301	-1.294	-1.288	-1.282	-1.276	-1.270	-1.266	-1.261	-1.258	-1.254	-1.250	-1.246	-1.244	-1.241	-1.239	-1.235	-1.234	-1.231	-1.230	-1.229	-1.228	-1.226	-1.224	-1.224	-1.222	-1.220	-1.219	-1.218	-1.215	-1.212	-1.211	-1.209	-1.208	-1.204	-1.200	-1.198	-1.194	-1.190	-1.186	-1.182	-1.178	-1.174	-1.169	-1.161	-1.156	-1.150	-1.144	-1.136	-1.130	-1.122	-1.115	-1.108	-1.100	-1.091	-1.082	-1.075	-1.066	-1.059	-1.051	-1.042	-1.035	-1.029	-1.021	-1.014	-1.008	-1.001	-0.996	-0.991	-0.988	-0.984	-0.980	-0.979	-0.976	-0.975	-0.975	-0.976	-0.978	-0.981	-0.985	-0.989	-0.995	-1.000	-1.009	-1.016	-1.025	-1.036	-1.046	-1.060	-1.072	-1.086	-1.100	-1.115	-1.131	-1.149	-1.165	-1.184	-1.202	-1.220	-1.240	-1.261	-1.281	-1.301	-1.322	-1.342	-1.362	-1.384	-1.405	-1.425	-1.445	-1.466	-1.486	-1.505	-1.524	-1.541	-1.560	-1.578	-1.594	-1.610	-1.625	-1.639	-1.652	-1.664	-1.676	-1.686	-1.696	-1.705	-1.712	-1.719	-1.724	-1.729	-1.732	-1.735	-1.735	-1.736	-1.735	-1.732	-1.730	-1.725	-1.720	-1.712	-1.705	-1.696	-1.686	-1.674	-1.662	-1.648	-1.634	-1.618	-1.600	-1.582	-1.564	-1.542	-1.521	-1.499	-1.475	-1.451	-1.426	-1.400	-1.372	-1.346	-1.318	-1.288	-1.258	-1.226	-1.195	-1.162	-1.130	-1.096	-1.064	-1.030	-0.994	-0.959	-0.922	-0.886	-0.850	-0.812	-0.776	-0.739	-0.701	-0.664	-0.625	-0.588	-0.550	-0.514	-0.476	-0.439	-0.402	-0.366	-0.330	-0.295	-0.259	-0.225	-0.191	-0.158	-0.125	-0.092	-0.062	-0.031	-0.001	0.028	0.055	0.082	0.109	0.134	0.159	0.182	0.205	0.226	0.246	0.266	0.285	0.302	0.319	0.335	0.349	0.362	0.375	0.388	0.398	0.408	0.416	0.425	0.432	0.439	0.446	0.450	0.455	0.459	0.462	0.464	0.468	0.469	0.469	0.470	0.470	0.469	0.469	0.468	0.466	0.464	0.464	0.460	0.459	0.456	0.455	0.452	0.450	0.448	0.448	0.445	0.442	0.441	0.440	0.439	0.438	0.438	0.436	0.436	0.436	0.436	0.438	0.438	0.439	0.440	0.441	0.444	0.445	0.448	0.450	0.454	0.456	0.459	0.461	0.465	0.470	0.472	0.476	0.481	0.484	0.488	0.491	0.496	0.500	0.502	0.505	0.509	0.512	0.515	0.518	0.520	0.522	0.524	0.525	0.528	0.529	0.530	0.529	0.530	0.530	0.530	0.529	0.529	0.528	0.526	0.525	0.522	0.521	0.519	0.518	0.516	0.512	0.510	0.507	0.504	0.501	0.498	0.495	0.491	0.489	0.485	0.482	0.479	0.475	0.471	0.468	0.465	0.462	0.460	0.458	0.454	0.452	0.449	0.446	0.444	0.442	0.441	0.439	0.436	0.435	0.434	0.431	0.429	0.426	0.425	0.422	0.420	0.418	0.416	0.411	0.410	0.406	0.402	0.399	0.394	0.389	0.384	0.379	0.372	0.366	0.361	0.354	0.346	0.338	0.329	0.321	0.311	0.302	0.292	0.281	0.270	0.260	0.248	0.236	0.224	0.211	0.199	0.185	0.172	0.160	0.146	0.132	0.119	0.106	0.094	0.080	0.068	0.055	0.042	0.030	0.019	0.008	-0.002	-0.014	-0.024	-0.032	-0.041	-0.049	-0.056	-0.062	-0.069	-0.074	-0.076	-0.080	-0.082	-0.085	-0.085	-0.086	-0.084	-0.082	-0.080	-0.078	-0.072	-0.068	-0.061	-0.055	-0.048	-0.040	-0.031	-0.022	-0.012	-0.002	0.009	0.020	0.030	0.042	0.055	0.068	0.081	0.092	0.108	0.120	0.134	0.146	0.160	0.174	0.186	0.200	0.212	0.225	0.239	0.252	0.264	0.276	0.289	0.301	0.312	0.324	0.335	0.346	0.358	0.368	0.378	0.388	0.398	0.408	0.418	0.428	0.436	0.445	0.454	0.462	0.471	0.480	0.489	0.498	0.505	0.514	0.522	0.531	0.540	0.549	0.555	0.564	0.574	0.581	0.590	0.599	0.608	0.616	0.625	0.634	0.641	0.650	0.659	0.668	0.676	0.685	0.692	0.701	0.710	0.718	0.728	0.736	0.744	0.751	0.761	0.769	0.776	0.785	0.792	0.800	0.808	0.815	0.822	0.830	0.836	0.844	0.851	0.858	0.865	0.870	0.879	0.884	0.891	0.898	0.902	0.910	0.916	0.924	0.930	0.938	0.944	0.950	0.958	0.964	0.972	0.979	0.988	0.995	1.002	1.012	1.020	1.029	1.039	1.048	1.058	1.068	1.076	1.086	1.098	1.108	1.119	1.130	1.141	1.152	1.165	1.176	1.188	1.200	1.211	1.225	1.238	1.249	1.261	1.274	1.285	1.298	1.310	1.321	1.334	1.345	1.358	1.369	1.381	1.391	1.404	1.414	1.425	1.435	1.445	1.455	1.464	1.474	1.482	1.490	1.498	1.506	1.512	1.519	1.525	1.531	1.536	1.540	1.544	1.548	1.551	1.551	1.554	1.554	1.555	1.554	1.551	1.550	1.546	1.542	1.539	1.534	1.526	1.520	1.512	1.505	1.496	1.486	1.475	1.464	1.452	1.440	1.428	1.414	1.399	1.385	1.370	1.354	1.338	1.321	1.302	1.285	1.268	1.250	1.232	1.215	1.196	1.178	1.160	1.142	1.124	1.108	1.090	1.072	1.056	1.040	1.025	1.009	0.994	0.980	0.968	0.954	0.942	0.931	0.921	0.910	0.902	0.894	0.888	0.881	0.875	0.871	0.866	0.864	0.861	0.860	0.859	0.858	0.859	0.860	0.861	0.862	0.865	0.868	0.871	0.874	0.878	0.881	0.885	0.889	0.894	0.896	0.901	0.905	0.909	0.911	0.915	0.918	0.920	0.922	0.924	0.924	0.925	0.925	0.925	0.922	0.921	0.919	0.916	0.912	0.909	0.905	0.899	0.894	0.888	0.880	0.874	0.866	0.859	0.850	0.841	0.831	0.822	0.811	0.801	0.791	0.780	0.770	0.759	0.748	0.736	0.728	0.715	0.705	0.694	0.684	0.672	0.662	0.652	0.642	0.632	0.622	0.614	0.604	0.594	0.586	0.576	0.568	0.558	0.550	0.541	0.531	0.522	0.514	0.505	0.496	0.486	0.478	0.469	0.460	0.450	0.441	0.431	0.421	0.412	0.402	0.392	0.382	0.371	0.361	0.351	0.340	0.330	0.319	0.308	0.298	0.286	0.275	0.265	0.256	0.246	0.236	0.228	0.219	0.211	0.202	0.196	0.190	0.184	0.179	0.174	0.170	0.168	0.166	0.165	0.165	0.165	0.166	0.170	0.172	0.178	0.182	0.189	0.196	0.204	0.214	0.222	0.234	0.245	0.259	0.270	0.284	0.299	0.314	0.328	0.344	0.360	0.376	0.392	0.409	0.424	0.440	0.456	0.471	0.488	0.502	0.516	0.530	0.544	0.555	0.566	0.576	0.586	0.594	0.600	0.606	0.611	0.612	0.615	0.616	0.614	0.611	0.608	0.601	0.595	0.586	0.576	0.565	0.552	0.539	0.522	0.506	0.488	0.468	0.448	0.424	0.401	0.376	0.350	0.324	0.296	0.268	0.238	0.208	0.178	0.145	0.115	0.082	0.050	0.018	-0.018	-0.050	-0.082	-0.116	-0.150	-0.182	-0.216	-0.249	-0.280	-0.312	-0.345	-0.375	-0.406	-0.436	-0.465	-0.494	-0.522	-0.549	-0.576	-0.602	-0.626	-0.651	-0.674	-0.696	-0.718	-0.738	-0.758	-0.775	-0.792	-0.809	-0.825	-0.839	-0.852	-0.865	-0.876	-0.888	-0.898	-0.908	-0.915	-0.921	-0.929	-0.934	-0.939	-0.944	-0.946	-0.949	-0.951	-0.952	-0.954	-0.954	-0.952	-0.951	-0.950	-0.946	-0.945	-0.941	-0.938	-0.934	-0.929	-0.925	-0.920	-0.912	-0.908	-0.901	-0.895	-0.888	-0.881	-0.874	-0.866	-0.859	-0.849	-0.841	-0.831	-0.821	-0.811	-0.801	-0.790	-0.780	-0.768	-0.755	-0.744	-0.730	-0.718	-0.704	-0.690	-0.675	-0.660	-0.642	-0.626	-0.610	-0.591	-0.574	-0.554	-0.534	-0.514	-0.494	-0.471	-0.448	-0.425	-0.401	-0.375	-0.351	-0.324	-0.298	-0.270	-0.242	-0.212	-0.184	-0.154	-0.124	-0.092	-0.062	-0.031	0.000	0.031	0.064	0.094	0.126	0.158	0.188	0.220	0.250	0.280	0.309	0.339	0.368	0.395	0.422	0.448	0.474	0.498	0.521	0.542	0.565	0.582	0.602	0.619	0.635	0.650	0.662	0.675	0.685	0.694	0.701	0.708	0.711	0.715	0.716	0.718	0.716	0.715	0.711	0.708	0.702	0.696	0.689	0.680	0.671	0.661	0.650	0.640	0.629	0.618	0.605	0.594	0.580	0.569	0.556	0.545	0.532	0.521	0.510	0.499	0.489	0.479	0.470	0.461	0.454	0.448	0.440	0.435	0.431	0.428	0.426	0.424	0.424	0.422	0.424	0.426	0.430	0.434	0.439	0.444	0.451	0.458	0.468	0.475	0.485	0.495	0.506	0.518	0.530	0.541	0.555	0.566	0.580	0.594	0.606	0.620	0.632	0.646	0.659	0.671	0.684	0.696	0.708	0.718	0.729	0.740	0.749	0.759	0.768	0.775	0.782	0.788	0.794	0.800	0.804	0.808	0.810	0.812	0.814	0.815	0.816	0.815	0.815	0.812	0.811	0.809	0.805	0.801	0.798	0.791	0.786	0.780	0.775	0.768	0.760	0.754	0.745	0.738	0.730	0.721	0.714	0.705	0.696	0.689	0.680	0.671	0.662	0.654	0.645	0.638	0.629	0.620	0.612	0.604	0.595	0.586	0.579	0.571	0.565	0.556	0.550	0.542	0.536	0.530	0.524	0.518	0.511	0.505	0.500	0.495	0.490	0.484	0.479	0.474	0.470	0.465	0.461	0.459	0.455	0.451	0.450	0.448	0.446	0.445	0.444	0.442	0.444	0.444	0.444	0.448	0.449	0.452	0.454	0.458	0.462	0.468	0.474	0.480	0.488	0.495	0.502	0.512	0.522	0.531	0.544	0.555	0.568	0.581	0.595	0.610	0.625	0.640	0.658	0.674	0.692	0.711	0.729	0.749	0.769	0.790	0.810	0.831	0.852	0.874	0.896	0.919	0.941	0.964	0.985	1.008	1.031	1.052	1.075	1.096	1.119	1.140	1.161	1.182	1.201	1.221	1.241	1.260	1.278	1.295	1.311	1.328	1.342	1.358	1.370	1.381	1.391	1.401	1.410	1.416	1.422	1.429	1.431	1.434	1.435	1.435	1.432	1.429	1.424	1.418	1.410	1.401	1.391	1.379	1.366	1.351	1.335	1.318	1.299	1.279	1.258	1.235	1.211	1.186	1.160	1.134	1.105	1.075	1.045	1.014	0.981	0.949	0.915	0.882	0.848	0.811	0.778	0.741	0.704	0.668	0.632	0.595	0.559	0.522	0.486	0.450	0.416	0.381	0.346	0.314	0.280	0.249	0.216	0.186	0.159	0.130	0.104	0.079	0.055	0.034	0.014	-0.005	-0.021	-0.038	-0.050	-0.060	-0.070	-0.078	-0.084	-0.086	-0.089	-0.088	-0.085	-0.080	-0.074	-0.065	-0.054	-0.041	-0.026	-0.010	0.009	0.030	0.051	0.075	0.101	0.128	0.158	0.186	0.219	0.251	0.286	0.320	0.356	0.392	0.430	0.468	0.505	0.545	0.584	0.624	0.661	0.700	0.739	0.779	0.816	0.854	0.891	0.930	0.965	1.000	1.035	1.069	1.100	1.132	1.162	1.192	1.220	1.246	1.272	1.296	1.320	1.341	1.362	1.382	1.400	1.418	1.432	1.448	1.461	1.472	1.484	1.494	1.502	1.511	1.518	1.524	1.530	1.535	1.539	1.542	1.545	1.546	1.549	1.549	1.550	1.550	1.550	1.550	1.549	1.549	1.548	1.546	1.545	1.544	1.542	1.541	1.540	1.540	1.538	1.538	1.535	1.535	1.534	1.532	1.531	1.530	1.530	1.530	1.529	1.528	1.526	1.526	1.525	1.525	1.524	1.522	1.520	1.519	1.518	1.516	1.514	1.511	1.510	1.506	1.504	1.501	1.498	1.494	1.490	1.486	1.482	1.479	1.472	1.470	1.464	1.459	1.454	1.449	1.442	1.438	1.432	1.426	1.421	1.415	1.409	1.402	1.396	1.391	1.385	1.379	1.374	1.369	1.364	1.359	1.354	1.349	1.345	1.341	1.338	1.335	1.330	1.328	1.324	1.321	1.319	1.316	1.315	1.312	1.310	1.309	1.308	1.306	1.305	1.304	1.304	1.302	1.301	1.300	1.300	1.298	1.298	1.296	1.295	1.292	1.292	1.290	1.289	1.286	1.285	1.282	1.280	1.278	1.275	1.271	1.269	1.266	1.262	1.259	1.255	1.252	1.249	1.245	1.241	1.239	1.235	1.231	1.226	1.224	1.220	1.218	1.212	1.210	1.208	1.204	1.201	1.198	1.195	1.192	1.190	1.188	1.185	1.184	1.181	1.180	1.179	1.176	1.175	1.175	1.174	1.172	1.171	1.170	1.168	1.166	1.164	1.164	1.161	1.159	1.158	1.155	1.152	1.150	1.146	1.144	1.140	1.138	1.134	1.130	1.126	1.122	1.118	1.114	1.110	1.104	1.100	1.096	1.091	1.088	1.084	1.079	1.075	1.071	1.068	1.064	1.061	1.059	1.056	1.054	1.054	1.052	1.052	1.054	1.055	1.056	1.060	1.064	1.068	1.072	1.080	1.086	1.095	1.105	1.115	1.126	1.139	1.152	1.166	1.181	1.198	1.214	1.232	1.251	1.270	1.290	1.312	1.334	1.355	1.378	1.401	1.425	1.450	1.472	1.498	1.522	1.546	1.571	1.596	1.620	1.644	1.668	1.690	1.712	1.735	1.758	1.778	1.798	1.819	1.836	1.854	1.871	1.886	1.902	1.915	1.928	1.940	1.950	1.960	1.969	1.976	1.982	1.988	1.991	1.994	1.995	1.995	1.995	1.992	1.990	1.985	1.980	1.974	1.966	1.959	1.950	1.940	1.929	1.918	1.905	1.892	1.878	1.862	1.849	1.832	1.816	1.800	1.782	1.765	1.749	1.730	1.712	1.694	1.676	1.656	1.639	1.620	1.600	1.582	1.565	1.546	1.528	1.509	1.491	1.475	1.458	1.441	1.425	1.409	1.394	1.380	1.366	1.354	1.341	1.330	1.319	1.309	1.299	1.291	1.284	1.275	1.270	1.265	1.260	1.258	1.255	1.252	1.252	1.251	1.252	1.256	1.259	1.262	1.268	1.272	1.280	1.288	1.295	1.305	1.315	1.326	1.338	1.350	1.364	1.378	1.392	1.408	1.424	1.440	1.458	1.475	1.492	1.512	1.531	1.551	1.571	1.592	1.614	1.635	1.658	1.680	1.702	1.725	1.749	1.771	1.796	1.820	1.845	1.869	1.894	1.918	1.942	1.968	1.992	2.016	2.041	2.065	2.089	2.111	2.135	2.159	2.182	2.204	2.226	2.248	2.269	2.289	2.309	2.329	2.348	2.366	2.382	2.400	2.415	2.430	2.444	2.458	2.469	2.480	2.490	2.500	2.508	2.514	2.520	2.526	2.529	2.531	2.534	2.534	2.532	2.531	2.529	2.525	2.520	2.515	2.509	2.501	2.494	2.485	2.475	2.465	2.455	2.442	2.431	2.418	2.405	2.391	2.379	2.364	2.349	2.334	2.319	2.304	2.289	2.272	2.258	2.244	2.228	2.214	2.199	2.185	2.171	2.158	2.144	2.131	2.118	2.105	2.094	2.082	2.071	2.061	2.051	2.040	2.031	2.021	2.014	2.006	1.998	1.989	1.982	1.975	1.969	1.964	1.958	1.951	1.945	1.941	1.935	1.930	1.926	1.921	1.916	1.912	1.908	1.904	1.900	1.895	1.892	1.888	1.885	1.881	1.878	1.875	1.872	1.869	1.866	1.864	1.862	1.860	1.859	1.858	1.858	1.858	1.858	1.859	1.860	1.861	1.864	1.866	1.870	1.874	1.880	1.885	1.891	1.899	1.906	1.915	1.926	1.935	1.948	1.959	1.971	1.985	2.000	2.015	2.031	2.049	2.066	2.085	2.104	2.124	2.145	2.166	2.189	2.211	2.235	2.259	2.282	2.309	2.334	2.360	2.386	2.412	2.439	2.465	2.492	2.520	2.548	2.572	2.600	2.628	2.654	2.680	2.705	2.730	2.755	2.780	2.804	2.828	2.850	2.871	2.892	2.912	2.930	2.949	2.966	2.981	2.995	3.009	3.020	3.030	3.039	3.045	3.050	3.054	3.055	3.056	3.054	3.050	3.044	3.038	3.028	3.018	3.004	2.988	2.970	2.950	2.930	2.906	2.881	2.854	2.824	2.792	2.759	2.722	2.685	2.646	2.605	2.562	2.518	2.471	2.424	2.374	2.325	2.272	2.220	2.165	2.111	2.056	1.999	1.942	1.885	1.826	1.769	1.711	1.652	1.594	1.536	1.478	1.421	1.365	1.310	1.255	1.200	1.148	1.098	1.046	0.998	0.950	0.905	0.861	0.819	0.779	0.740	0.704	0.669	0.636	0.605	0.578	0.550	0.525	0.502	0.481	0.464	0.446	0.431	0.418	0.406	0.398	0.389	0.382	0.376	0.374	0.371	0.370	0.370	0.371	0.374	0.378	0.380	0.385	0.390	0.396	0.401	0.408	0.414	0.420	0.426	0.432	0.439	0.445	0.451	0.456	0.461	0.466	0.470	0.474	0.476	0.480	0.481	0.482	0.484	0.485	0.485	0.484	0.484	0.482	0.480	0.479	0.476	0.474	0.471	0.468	0.465	0.461	0.460	0.456	0.454	0.451	0.449	0.446	0.446	0.444	0.444	0.444	0.444	0.445	0.446	0.448	0.450	0.454	0.458	0.461	0.466	0.472	0.479	0.486	0.495	0.502	0.511	0.521	0.531	0.540	0.551	0.562	0.574	0.585	0.598	0.609	0.620	0.632	0.644	0.656	0.668	0.679	0.690	0.701	0.711	0.721	0.731	0.740	0.749	0.758	0.766	0.772	0.780	0.785	0.791	0.796	0.800	0.804	0.806	0.809	0.811	0.811	0.812	0.812	0.811	0.810	0.809	0.806	0.804	0.800	0.798	0.792	0.789	0.785	0.780	0.774	0.768	0.762	0.756	0.750	0.745	0.738	0.730	0.722	0.716	0.709	0.701	0.692	0.684	0.675	0.666	0.656	0.645	0.635	0.624	0.611	0.599	0.586	0.572	0.558	0.542	0.528	0.511	0.492	0.476	0.458	0.438	0.416	0.395	0.372	0.350	0.328	0.302	0.278	0.251	0.226	0.199	0.172	0.144	0.115	0.088	0.059	0.029	0.001	-0.029	-0.058	-0.086	-0.114	-0.142	-0.169	-0.196	-0.222	-0.249	-0.272	-0.295	-0.318	-0.339	-0.359	-0.376	-0.394	-0.409	-0.421	-0.434	-0.444	-0.451	-0.458	-0.461	-0.462	-0.462	-0.460	-0.456	-0.449	-0.440	-0.429	-0.414	-0.399	-0.380	-0.361	-0.339	-0.315	-0.290	-0.261	-0.232	-0.200	-0.168	-0.135	-0.099	-0.061	-0.024	0.015	0.055	0.096	0.138	0.180	0.221	0.265	0.308	0.351	0.396	0.439	0.482	0.525	0.568	0.609	0.650	0.691	0.730	0.770	0.808	0.845	0.880	0.915	0.949	0.981	1.011	1.041	1.069	1.095	1.120	1.142	1.165	1.184	1.204	1.220	1.236	1.250	1.261	1.272	1.284	1.291	1.298	1.304	1.308	1.310	1.312	1.312	1.311	1.310	1.308	1.305	1.299	1.294	1.288	1.280	1.271	1.264	1.254	1.244	1.232	1.221	1.210	1.198	1.186	1.174	1.161	1.148	1.135	1.121	1.109	1.096	1.081	1.069	1.056	1.042	1.029	1.018	1.005	0.992	0.981	0.969	0.956	0.946	0.934	0.924	0.914	0.905	0.894	0.886	0.878	0.869	0.861	0.852	0.846	0.840	0.835	0.830	0.825	0.822	0.819	0.816	0.815	0.814	0.814	0.815	0.816	0.818	0.821	0.824	0.829	0.834	0.840	0.846	0.854	0.861	0.869	0.880	0.889	0.900	0.911	0.925	0.936	0.951	0.965	0.980	0.996	1.012	1.029	1.045	1.062	1.080	1.098	1.116	1.135	1.152	1.171	1.190	1.209	1.226	1.245	1.264	1.281	1.298	1.315	1.331	1.348	1.362	1.378	1.392	1.406	1.419	1.431	1.442	1.454	1.464	1.471	1.480	1.486	1.494	1.499	1.502	1.506	1.509	1.510	1.511	1.510	1.510	1.510	1.508	1.505	1.502	1.499	1.496	1.491	1.488	1.484	1.480	1.475	1.470	1.466	1.461	1.459	1.455	1.451	1.448	1.445	1.442	1.441	1.440	1.440	1.440	1.440	1.442	1.445	1.449	1.452	1.458	1.462	1.469	1.476	1.484	1.492	1.501	1.511	1.522	1.534	1.546	1.559	1.571	1.584	1.598	1.612	1.625	1.640	1.654	1.669	1.684	1.698	1.712	1.725	1.740	1.752	1.766	1.779	1.791	1.802	1.815	1.825	1.836	1.848	1.856	1.865	1.872	1.881	1.888	1.896	1.901	1.908	1.912	1.918	1.921	1.926	1.929	1.932	1.936	1.939	1.941	1.944	1.945	1.948	1.949	1.951	1.952	1.955	1.958	1.959	1.962	1.964	1.968	1.969	1.972	1.976	1.979	1.982	1.986	1.990	1.995	1.999	2.004	2.009	2.013	2.018	2.022	2.029	2.034	2.038	2.042	2.047	2.052	2.058	2.061	2.066	2.070	2.074	2.076	2.079	2.082	2.084	2.085	2.085	2.085	2.085	2.084	2.081	2.079	2.075	2.071	2.066	2.061	2.055	2.047	2.040	2.031	2.022	2.013	2.002	1.991	1.980	1.969	1.956	1.942	1.930	1.916	1.902	1.889	1.875	1.861	1.846	1.831	1.818	1.802	1.788	1.772	1.758	1.744	1.728	1.714	1.700	1.686	1.672	1.660	1.648	1.636	1.625	1.612	1.602	1.592	1.584	1.575	1.566	1.560	1.552	1.546	1.541	1.535	1.531	1.528	1.524	1.522	1.520	1.518	1.518	1.518	1.518	1.518	1.519	1.521	1.524	1.525	1.529	1.532	1.536	1.541	1.546	1.551	1.556	1.561	1.568	1.574	1.580	1.586	1.594	1.600	1.608	1.614	1.620	1.628	1.635	1.641	1.648	1.654	1.660	1.666	1.671	1.679	1.684	1.690	1.695	1.701	1.706	1.711	1.715	1.720	1.725	1.730	1.735	1.739	1.742	1.748	1.752	1.756	1.760	1.764	1.769	1.774	1.778	1.782	1.786	1.792	1.798	1.802	1.809	1.815	1.821	1.829	1.838	1.845	1.852	1.862	1.872	1.882	1.894	1.905	1.918	1.931	1.944	1.959	1.974	1.989	2.006	2.024	2.040	2.059	2.078	2.096	2.116	2.136	2.156	2.178	2.199	2.220	2.241	2.262	2.285	2.305	2.328	2.349	2.369	2.389	2.409	2.426	2.444	2.461	2.478	2.492	2.506	2.519	2.530	2.540	2.548	2.554	2.560	2.562	2.564	2.564	2.561	2.558	2.551	2.544	2.535	2.522	2.509	2.494	2.475	2.455	2.434	2.411	2.385	2.356	2.328	2.296	2.262	2.228	2.191	2.152	2.114	2.072	2.030	1.988	1.944	1.898	1.851	1.805	1.758	1.709	1.661	1.611	1.564	1.515	1.465	1.416	1.369	1.320	1.272	1.225	1.178	1.132	1.086	1.041	0.998	0.954	0.911	0.871	0.830	0.791	0.752	0.716	0.680	0.645	0.611	0.580	0.549	0.519	0.490	0.460	0.434	0.409	0.384	0.361	0.338	0.316	0.295	0.274	0.255	0.236	0.218	0.200	0.182	0.166	0.150	0.135	0.119	0.104	0.090	0.075	0.060	0.046	0.032	0.019	0.005	-0.010	-0.022	-0.038	-0.051	-0.065	-0.080	-0.094	-0.109	-0.124	-0.138	-0.152	-0.168	-0.182	-0.198	-0.212	-0.228	-0.242	-0.256	-0.272	-0.286	-0.301	-0.316	-0.329	-0.344	-0.356	-0.370	-0.382	-0.396	-0.408	-0.419	-0.430	-0.440	-0.451	-0.460	-0.470	-0.478	-0.486	-0.492	-0.499	-0.505	-0.510	-0.514	-0.516	-0.519	-0.521	-0.522	-0.522	-0.521	-0.520	-0.518	-0.514	-0.510	-0.506	-0.500	-0.494	-0.486	-0.480	-0.470	-0.461	-0.451	-0.441	-0.430	-0.419	-0.408	-0.394	-0.381	-0.368	-0.354	-0.341	-0.326	-0.312	-0.299	-0.284	-0.269	-0.254	-0.240	-0.224	-0.210	-0.195	-0.181	-0.168	-0.154	-0.140	-0.126	-0.114	-0.101	-0.090	-0.078	-0.068	-0.056	-0.046	-0.039	-0.030	-0.021	-0.014	-0.006	-0.001	0.004	0.010	0.014	0.016	0.020	0.022	0.024	0.025	0.026	0.026	0.026	0.025	0.024	0.021	0.020	0.018	0.014	0.011	0.008	0.002	0.000	-0.005	-0.010	-0.014	-0.019	-0.024	-0.029	-0.034	-0.040	-0.046	-0.051	-0.056	-0.062	-0.069	-0.074	-0.079	-0.085	-0.090	-0.096	-0.102	-0.108	-0.114	-0.120	-0.126	-0.132	-0.139	-0.145	-0.151	-0.158	-0.165	-0.171	-0.179	-0.185	-0.194	-0.200	-0.209	-0.216	-0.224	-0.232	-0.241	-0.250	-0.260	-0.269	-0.279	-0.288	-0.298	-0.306	-0.318	-0.328	-0.338	-0.348	-0.356	-0.366	-0.375	-0.385	-0.394	-0.402	-0.411	-0.419	-0.426	-0.432	-0.439	-0.445	-0.450	-0.454	-0.458	-0.461	-0.462	-0.462	-0.462	-0.462	-0.461	-0.458	-0.454	-0.448	-0.442	-0.435	-0.425	-0.415	-0.404	-0.392	-0.379	-0.362	-0.348	-0.331	-0.312	-0.294	-0.272	-0.251	-0.229	-0.208	-0.182	-0.159	-0.134	-0.108	-0.082	-0.055	-0.029	-0.001	0.025	0.052	0.080	0.106	0.132	0.159	0.184	0.210	0.234	0.259	0.281	0.304	0.325	0.346	0.365	0.384	0.400	0.418	0.431	0.444	0.456	0.469	0.478	0.486	0.494	0.499	0.502	0.506	0.509	0.509	0.510	0.507	0.506	0.501	0.499	0.494	0.488	0.481	0.474	0.468	0.459	0.451	0.442	0.435	0.428	0.419	0.411	0.405	0.398	0.392	0.386	0.381	0.378	0.375	0.374	0.372	0.371	0.374	0.376	0.380	0.385	0.392	0.400	0.410	0.421	0.434	0.448	0.464	0.480	0.500	0.520	0.541	0.565	0.590	0.615	0.644	0.671	0.702	0.734	0.768	0.801	0.836	0.871	0.910	0.948	0.985	1.025	1.066	1.106	1.148	1.189	1.232	1.274	1.315	1.359	1.401	1.444	1.486	1.528	1.570	1.611	1.652	1.692	1.734	1.772	1.811	1.850	1.886	1.924	1.959	1.994	2.027	2.061	2.092	2.124	2.155	2.182	2.211	2.239	2.264	2.289	2.311	2.334	2.355	2.374	2.394	2.410	2.426	2.441	2.455	2.466	2.478	2.486	2.495	2.504	2.509	2.514	2.518	2.520	2.522	2.522	2.521	2.520	2.518	2.514	2.508	2.502	2.495	2.488	2.479	2.469	2.458	2.446	2.434	2.421	2.408	2.392	2.376	2.361	2.344	2.326	2.308	2.290	2.271	2.251	2.231	2.212	2.192	2.172	2.151	2.130	2.109	2.088	2.066	2.045	2.025	2.002	1.981	1.961	1.940	1.920	1.900	1.881	1.861	1.842	1.824	1.805	1.788	1.770	1.752	1.736	1.721	1.705	1.691	1.678	1.662	1.650	1.639	1.626	1.616	1.605	1.595	1.588	1.578	1.570	1.562	1.555	1.550	1.545	1.540	1.535	1.531	1.528	1.526	1.522	1.521	1.520	1.520	1.520	1.520	1.520	1.522	1.524	1.525	1.528	1.531	1.535	1.539	1.544	1.548	1.552	1.559	1.565	1.571	1.580	1.588	1.596	1.605	1.615	1.625	1.636	1.649	1.662	1.676	1.690	1.706	1.721	1.739	1.756	1.774	1.794	1.815	1.836	1.859	1.882	1.906	1.931	1.958	1.985	2.014	2.042	2.072	2.104	2.135	2.169	2.202	2.235	2.270	2.306	2.342	2.380	2.418	2.454	2.492	2.531	2.569	2.608	2.646	2.685	2.724	2.761	2.799	2.836	2.874	2.909	2.945	2.980	3.014	3.046	3.078	3.108	3.136	3.164	3.189	3.214	3.238	3.259	3.278	3.295	3.310	3.324	3.336	3.345	3.352	3.358	3.362	3.364	3.365	3.362	3.356	3.351	3.342	3.332	3.321	3.306	3.291	3.274	3.254	3.234	3.211	3.188	3.162	3.136	3.109	3.080	3.050	3.020	2.988	2.955	2.922	2.890	2.855	2.821	2.786	2.751	2.718	2.682	2.648	2.611	2.578	2.541	2.508	2.474	2.440	2.408	2.374	2.341	2.310	2.279	2.249	2.219	2.190	2.161	2.134	2.106	2.080	2.055	2.030	2.006	1.981	1.959	1.936	1.915	1.894	1.874	1.854	1.832	1.814	1.796	1.778	1.759	1.742	1.725	1.708	1.691	1.675	1.659	1.642	1.626	1.610	1.592	1.578	1.561	1.546	1.529	1.512	1.496	1.479	1.462	1.445	1.426	1.410	1.391	1.372	1.354	1.335	1.314	1.295	1.274	1.254	1.231	1.209	1.188	1.162	1.140	1.115	1.091	1.066	1.040	1.014	0.986	0.959	0.932	0.904	0.875	0.846	0.818	0.788	0.756	0.726	0.696	0.665	0.635	0.604	0.572	0.541	0.509	0.479	0.448	0.416	0.386	0.355	0.326	0.296	0.268	0.239	0.211	0.185	0.159	0.134	0.109	0.085	0.061	0.040	0.019	-0.001	-0.020	100.000	5.000	2.000	1.000	7.000	0.000	0.000	0.000	0.000	0.000	0.000	0.000	0.000	0.000	0.000	0.000	0.000	0.000	-4.524	-4.536	-4.550	-4.562	-4.574	-4.585	-4.596	-4.605	-4.614	-4.622	-4.629	-4.635	-4.641	-4.645	-4.649	-4.651	-4.652	-4.654	-4.654	-4.652	-4.650	-4.648	-4.644	-4.640	-4.634	-4.626	-4.620	-4.611	-4.604	-4.595	-4.585	-4.574	-4.562	-4.551	-4.538	-4.526	-4.514	-4.499	-4.486	-4.471	-4.456	-4.441	-4.428	-4.411	-4.396	-4.381	-4.366	-4.350	-4.336	-4.320	-4.306	-4.291	-4.278	-4.262	-4.249	-4.235	-4.222	-4.210	-4.196	-4.184	-4.172	-4.161	-4.150	-4.140	-4.130	-4.120	-4.111	-4.102	-4.093	-4.085	-4.076	-4.070	-4.064	-4.056	-4.050	-4.044	-4.037	-4.032	-4.029	-4.022	-4.018	-4.014	-4.010	-4.005	-4.001	-3.998	-3.994	-3.989	-3.984	-3.980	-3.976	-3.972	-3.968	-3.962	-3.958	-3.952	-3.948	-3.941	-3.936	-3.930	-3.924	-3.915	-3.909	-3.901	-3.892	-3.884	-3.875	-3.866	-3.855	-3.845	-3.834	-3.822	-3.810	-3.798	-3.784	-3.770	-3.756	-3.741	-3.726	-3.710	-3.692	-3.676	-3.659	-3.641	-3.622	-3.605	-3.585	-3.566	-3.545	-3.525	-3.504	-3.482	-3.461	-3.440	-3.416	-3.395	-3.372	-3.350	-3.328	-3.305	-3.282	-3.260	-3.238	-3.215	-3.192	-3.171	-3.149	-3.128	-3.106	-3.086	-3.065	-3.045	-3.026	-3.008	-2.989	-2.971	-2.954	-2.938	-2.922	-2.909	-2.895	-2.881	-2.869	-2.858	-2.848	-2.838	-2.830	-2.821	-2.816	-2.810	-2.805	-2.802	-2.800	-2.799	-2.799	-2.799	-2.801	-2.802	-2.808	-2.812	-2.818	-2.824	-2.831	-2.840	-2.850	-2.860	-2.871	-2.882	-2.896	-2.910	-2.924	-2.939	-2.954	-2.970	-2.986	-3.002	-3.021	-3.039	-3.058	-3.075	-3.095	-3.112	-3.132	-3.152	-3.170	-3.190	-3.210	-3.229	-3.248	-3.266	-3.286	-3.305	-3.322	-3.342	-3.359	-3.378	-3.395	-3.412	-3.428	-3.444	-3.459	-3.475	-3.489	-3.502	-3.515	-3.529	-3.539	-3.551	-3.561	-3.571	-3.580	-3.589	-3.596	-3.602	-3.609	-3.615	-3.619	-3.622	-3.626	-3.628	-3.630	-3.631	-3.631	-3.631	-3.631	-3.629	-3.628	-3.625	-3.621	-3.616	-3.612	-3.608	-3.602	-3.596	-3.589	-3.582	-3.575	-3.569	-3.561	-3.554	-3.546	-3.538	-3.529	-3.520	-3.512	-3.504	-3.495	-3.486	-3.479	-3.470	-3.461	-3.452	-3.445	-3.438	-3.430	-3.422	-3.415	-3.409	-3.402	-3.395	-3.390	-3.384	-3.379	-3.374	-3.369	-3.365	-3.361	-3.356	-3.352	-3.349	-3.345	-3.341	-3.339	-3.336	-3.334	-3.330	-3.329	-3.325	-3.322	-3.320	-3.316	-3.314	-3.311	-3.308	-3.305	-3.301	-3.296	-3.294	-3.289	-3.284	-3.279	-3.274	-3.268	-3.262	-3.255	-3.248	-3.240	-3.232	-3.224	-3.215	-3.206	-3.198	-3.186	-3.176	-3.165	-3.154	-3.142	-3.130	-3.119	-3.106	-3.094	-3.080	-3.068	-3.054	-3.040	-3.026	-3.014	-3.000	-2.986	-2.974	-2.960	-2.948	-2.936	-2.924	-2.911	-2.900	-2.889	-2.878	-2.866	-2.856	-2.848	-2.838	-2.831	-2.822	-2.816	-2.810	-2.804	-2.800	-2.798	-2.794	-2.791	-2.790	-2.791	-2.791	-2.792	-2.795	-2.798	-2.802	-2.808	-2.815	-2.821	-2.829	-2.839	-2.849	-2.860	-2.872	-2.885	-2.899	-2.912	-2.928	-2.944	-2.961	-2.979	-2.998	-3.015	-3.035	-3.055	-3.076	-3.096	-3.119	-3.140	-3.162	-3.185	-3.208	-3.231	-3.254	-3.278	-3.302	-3.325	-3.349	-3.372	-3.396	-3.419	-3.442	-3.465	-3.489	-3.510	-3.531	-3.554	-3.575	-3.595	-3.614	-3.634	-3.654	-3.671	-3.689	-3.706	-3.722	-3.738	-3.752	-3.766	-3.780	-3.792	-3.804	-3.815	-3.826	-3.834	-3.844	-3.850	-3.858	-3.864	-3.870	-3.875	-3.880	-3.882	-3.886	-3.889	-3.891	-3.892	-3.894	-3.895	-3.896	-3.896	-3.896	-3.895	-3.895	-3.894	-3.894	-3.892	-3.892	-3.891	-3.892	-3.892	-3.892	-3.892	-3.892	-3.895	-3.896	-3.898	-3.900	-3.904	-3.908	-3.911	-3.916	-3.922	-3.929	-3.938	-3.945	-3.952	-3.964	-3.974	-3.985	-3.998	-4.010	-4.024	-4.039	-4.055	-4.070	-4.089	-4.106	-4.125	-4.144	-4.164	-4.185	-4.206	-4.229	-4.251	-4.274	-4.298	-4.321	-4.346	-4.370	-4.396	-4.421	-4.446	-4.471	-4.498	-4.524	-4.549	-4.574	-4.599	-4.624	-4.649	-4.672	-4.696	-4.720	-4.744	-4.765	-4.788	-4.808	-4.826	-4.846	-4.865	-4.882	-4.899	-4.914	-4.928	-4.942	-4.954	-4.965	-4.976	-4.984	-4.991	-4.999	-5.004	-5.008	-5.010	-5.011	-5.011	-5.010	-5.008	-5.005	-5.000	-4.992	-4.985	-4.978	-4.968	-4.956	-4.945	-4.932	-4.918	-4.904	-4.888	-4.871	-4.855	-4.836	-4.818	-4.799	-4.779	-4.759	-4.738	-4.716	-4.695	-4.674	-4.652	-4.630	-4.608	-4.586	-4.564	-4.542	-4.521	-4.500	-4.480	-4.460	-4.440	-4.421	-4.402	-4.385	-4.369	-4.354	-4.338	-4.325	-4.311	-4.300	-4.289	-4.280	-4.270	-4.264	-4.258	-4.254	-4.249	-4.248	-4.246	-4.246	-4.249	-4.251	-4.256	-4.262	-4.269	-4.276	-4.286	-4.298	-4.309	-4.322	-4.336	-4.351	-4.369	-4.386	-4.405	-4.422	-4.444	-4.465	-4.486	-4.509	-4.532	-4.555	-4.580	-4.604	-4.628	-4.654	-4.678	-4.704	-4.729	-4.752	-4.778	-4.801	-4.826	-4.850	-4.874	-4.896	-4.919	-4.940	-4.960	-4.980	-5.000	-5.018	-5.035	-5.051	-5.068	-5.081	-5.094	-5.105	-5.116	-5.125	-5.134	-5.140	-5.145	-5.149	-5.151	-5.154	-5.154	-5.151	-5.148	-5.144	-5.139	-5.131	-5.124	-5.114	-5.104	-5.092	-5.080	-5.065	-5.050	-5.035	-5.018	-5.000	-4.980	-4.961	-4.940	-4.919	-4.896	-4.875	-4.851	-4.826	-4.802	-4.776	-4.751	-4.725	-4.700	-4.674	-4.646	-4.620	-4.594	-4.566	-4.540	-4.514	-4.486	-4.461	-4.435	-4.409	-4.384	-4.359	-4.332	-4.309	-4.285	-4.261	-4.238	-4.216	-4.192	-4.172	-4.150	-4.130	-4.111	-4.093	-4.074	-4.056	-4.039	-4.024	-4.008	-3.994	-3.980	-3.968	-3.955	-3.944	-3.932	-3.922	-3.914	-3.905	-3.898	-3.890	-3.884	-3.878	-3.874	-3.870	-3.866	-3.862	-3.860	-3.859	-3.858	-3.856	-3.856	-3.856	-3.856	-3.858	-3.859	-3.860	-3.862	-3.864	-3.865	-3.869	-3.870	-3.871	-3.874	-3.875	-3.876	-3.879	-3.880	-3.881	-3.882	-3.882	-3.882	-3.882	-3.881	-3.879	-3.878	-3.874	-3.870	-3.866	-3.862	-3.856	-3.850	-3.844	-3.835	-3.826	-3.819	-3.808	-3.798	-3.785	-3.774	-3.760	-3.748	-3.734	-3.719	-3.704	-3.688	-3.671	-3.655	-3.638	-3.620	-3.602	-3.584	-3.565	-3.546	-3.529	-3.510	-3.490	-3.472	-3.455	-3.435	-3.418	-3.400	-3.384	-3.366	-3.350	-3.335	-3.320	-3.306	-3.292	-3.280	-3.268	-3.256	-3.248	-3.238	-3.230	-3.222	-3.218	-3.211	-3.209	-3.205	-3.204	-3.204	-3.204	-3.205	-3.208	-3.212	-3.216	-3.222	-3.229	-3.236	-3.244	-3.254	-3.262	-3.274	-3.285	-3.296	-3.309	-3.321	-3.335	-3.349	-3.362	-3.376	-3.392	-3.406	-3.421	-3.435	-3.450	-3.464	-3.478	-3.492	-3.505	-3.519	-3.531	-3.544	-3.555	-3.566	-3.576	-3.586	-3.596	-3.604	-3.612	-3.619	-3.626	-3.630	-3.636	-3.640	-3.642	-3.645	-3.645	-3.646	-3.646	-3.646	-3.645	-3.644	-3.641	-3.638	-3.634	-3.629	-3.625	-3.619	-3.614	-3.608	-3.601	-3.595	-3.588	-3.581	-3.575	-3.568	-3.560	-3.555	-3.548	-3.541	-3.535	-3.530	-3.525	-3.520	-3.516	-3.512	-3.509	-3.506	-3.505	-3.504	-3.502	-3.504	-3.505	-3.508	-3.511	-3.515	-3.520	-3.526	-3.534	-3.541	-3.551	-3.561	-3.572	-3.584	-3.598	-3.611	-3.626	-3.642	-3.660	-3.678	-3.696	-3.716	-3.736	-3.756	-3.779	-3.801	-3.824	-3.846	-3.870	-3.895	-3.919	-3.944	-3.969	-3.994	-4.019	-4.044	-4.068	-4.093	-4.118	-4.141	-4.165	-4.189	-4.211	-4.234	-4.255	-4.275	-4.296	-4.315	-4.332	-4.350	-4.365	-4.381	-4.394	-4.406	-4.418	-4.428	-4.436	-4.442	-4.449	-4.452	-4.455	-4.456	-4.456	-4.455	-4.451	-4.446	-4.440	-4.431	-4.424	-4.412	-4.401	-4.386	-4.372	-4.356	-4.340	-4.320	-4.301	-4.280	-4.259	-4.235	-4.211	-4.186	-4.161	-4.134	-4.108	-4.080	-4.051	-4.022	-3.994	-3.965	-3.935	-3.906	-3.876	-3.848	-3.816	-3.788	-3.758	-3.729	-3.701	-3.672	-3.645	-3.618	-3.592	-3.565	-3.541	-3.518	-3.494	-3.472	-3.450	-3.430	-3.411	-3.394	-3.376	-3.360	-3.346	-3.331	-3.319	-3.309	-3.298	-3.289	-3.282	-3.275	-3.270	-3.265	-3.261	-3.260	-3.259	-3.259	-3.259	-3.261	-3.264	-3.269	-3.272	-3.278	-3.284	-3.290	-3.298	-3.305	-3.315	-3.324	-3.332	-3.342	-3.352	-3.362	-3.372	-3.384	-3.394	-3.405	-3.415	-3.426	-3.435	-3.446	-3.455	-3.465	-3.474	-3.482	-3.490	-3.498	-3.505	-3.512	-3.519	-3.524	-3.528	-3.531	-3.535	-3.536	-3.539	-3.539	-3.539	-3.538	-3.535	-3.531	-3.529	-3.522	-3.519	-3.512	-3.504	-3.496	-3.488	-3.478	-3.468	-3.456	-3.444	-3.431	-3.419	-3.405	-3.390	-3.375	-3.360	-3.344	-3.329	-3.311	-3.295	-3.278	-3.261	-3.242	-3.226	-3.209	-3.191	-3.174	-3.156	-3.138	-3.121	-3.105	-3.088	-3.072	-3.058	-3.041	-3.026	-3.012	-2.999	-2.986	-2.974	-2.962	-2.951	-2.941	-2.931	-2.922	-2.915	-2.909	-2.901	-2.896	-2.891	-2.888	-2.884	-2.882	-2.880	-2.879	-2.880	-2.880	-2.881	-2.884	-2.886	-2.890	-2.894	-2.899	-2.904	-2.910	-2.915	-2.922	-2.930	-2.938	-2.944	-2.952	-2.961	-2.970	-2.978	-2.986	-2.995	-3.002	-3.012	-3.021	-3.029	-3.036	-3.044	-3.052	-3.059	-3.066	-3.072	-3.079	-3.085	-3.090	-3.095	-3.099	-3.101	-3.106	-3.109	-3.109	-3.111	-3.111	-3.111	-3.110	-3.109	-3.108	-3.104	-3.099	-3.095	-3.090	-3.085	-3.078	-3.071	-3.064	-3.054	-3.046	-3.036	-3.026	-3.014	-3.004	-2.992	-2.980	-2.968	-2.954	-2.940	-2.928	-2.914	-2.900	-2.884	-2.870	-2.856	-2.841	-2.828	-2.811	-2.798	-2.782	-2.769	-2.755	-2.741	-2.728	-2.715	-2.702	-2.690	-2.679	-2.669	-2.658	-2.648	-2.639	-2.630	-2.622	-2.616	-2.610	-2.605	-2.600	-2.598	-2.596	-2.595	-2.595	-2.595	-2.598	-2.600	-2.605	-2.609	-2.616	-2.622	-2.630	-2.640	-2.650	-2.661	-2.674	-2.686	-2.700	-2.715	-2.731	-2.749	-2.765	-2.784	-2.802	-2.821	-2.841	-2.862	-2.884	-2.905	-2.926	-2.948	-2.970	-2.992	-3.015	-3.039	-3.061	-3.084	-3.105	-3.126	-3.149	-3.170	-3.191	-3.211	-3.232	-3.252	-3.270	-3.289	-3.306	-3.324	-3.340	-3.355	-3.370	-3.384	-3.396	-3.409	-3.419	-3.429	-3.439	-3.445	-3.452	-3.459	-3.464	-3.469	-3.470	-3.472	-3.474	-3.474	-3.474	-3.471	-3.469	-3.466	-3.462	-3.459	-3.452	-3.446	-3.440	-3.432	-3.425	-3.416	-3.409	-3.399	-3.390	-3.381	-3.372	-3.362	-3.352	-3.344	-3.334	-3.325	-3.316	-3.308	-3.300	-3.292	-3.285	-3.279	-3.274	-3.268	-3.262	-3.260	-3.256	-3.254	-3.254	-3.252	-3.254	-3.255	-3.258	-3.262	-3.266	-3.272	-3.279	-3.288	-3.296	-3.308	-3.318	-3.331	-3.344	-3.359	-3.374	-3.390	-3.408	-3.426	-3.445	-3.465	-3.488	-3.508	-3.530	-3.554	-3.578	-3.601	-3.626	-3.651	-3.676	-3.702	-3.729	-3.755	-3.781	-3.808	-3.834	-3.861	-3.888	-3.914	-3.940	-3.966	-3.990	-4.016	-4.040	-4.064	-4.088	-4.110	-4.131	-4.154	-4.174	-4.194	-4.214	-4.231	-4.249	-4.266	-4.281	-4.298	-4.311	-4.324	-4.336	-4.346	-4.356	-4.366	-4.375	-4.384	-4.390	-4.395	-4.400	-4.404	-4.408	-4.410	-4.412	-4.412	-4.412	-4.412	-4.411	-4.409	-4.408	-4.404	-4.401	-4.398	-4.391	-4.388	-4.382	-4.376	-4.372	-4.366	-4.360	-4.352	-4.346	-4.340	-4.332	-4.328	-4.321	-4.314	-4.308	-4.301	-4.295	-4.290	-4.284	-4.279	-4.272	-4.268	-4.264	-4.259	-4.255	-4.252	-4.249	-4.248	-4.244	-4.242	-4.241	-4.239	-4.240	-4.240	-4.240	-4.240	-4.242	-4.245	-4.248	-4.250	-4.252	-4.256	-4.260	-4.266	-4.270	-4.276	-4.281	-4.288	-4.294	-4.301	-4.308	-4.315	-4.321	-4.329	-4.338	-4.345	-4.352	-4.361	-4.369	-4.378	-4.385	-4.392	-4.401	-4.409	-4.415	-4.422	-4.430	-4.436	-4.444	-4.449	-4.455	-4.460	-4.465	-4.469	-4.472	-4.476	-4.480	-4.481	-4.481	-4.484	-4.484	-4.484	-4.484	-4.481	-4.479	-4.476	-4.474	-4.469	-4.465	-4.459	-4.454	-4.448	-4.441	-4.432	-4.425	-4.418	-4.409	-4.400	-4.390	-4.380	-4.370	-4.359	-4.348	-4.336	-4.325	-4.314	-4.301	-4.289	-4.276	-4.265	-4.252	-4.240	-4.228	-4.215	-4.201	-4.189	-4.176	-4.165	-4.152	-4.141	-4.128	-4.116	-4.105	-4.094	-4.082	-4.071	-4.061	-4.050	-4.040	-4.030	-4.019	-4.010	-4.000	-3.991	-3.984	-3.975	-3.966	-3.958	-3.950	-3.944	-3.936	-3.930	-3.922	-3.916	-3.910	-3.905	-3.901	-3.895	-3.891	-3.886	-3.882	-3.879	-3.875	-3.871	-3.868	-3.865	-3.862	-3.859	-3.858	-3.856	-3.854	-3.852	-3.851	-3.850	-3.849	-3.848	-3.848	-3.846	-3.846	-3.846	-3.845	-3.845	-3.844	-3.844	-3.844	-3.842	-3.842	-3.841	-3.840	-3.839	-3.838	-3.835	-3.834	-3.831	-3.829	-3.825	-3.821	-3.818	-3.812	-3.806	-3.802	-3.796	-3.789	-3.780	-3.772	-3.764	-3.755	-3.745	-3.732	-3.722	-3.709	-3.698	-3.684	-3.669	-3.654	-3.638	-3.621	-3.605	-3.586	-3.568	-3.549	-3.529	-3.510	-3.489	-3.468	-3.446	-3.425	-3.402	-3.381	-3.359	-3.336	-3.314	-3.291	-3.270	-3.248	-3.226	-3.205	-3.184	-3.164	-3.144	-3.124	-3.106	-3.088	-3.070	-3.054	-3.039	-3.022	-3.010	-2.996	-2.986	-2.974	-2.966	-2.958	-2.950	-2.946	-2.941	-2.939	-2.938	-2.938	-2.939	-2.941	-2.946	-2.951	-2.958	-2.965	-2.975	-2.985	-2.998	-3.010	-3.024	-3.039	-3.055	-3.072	-3.090	-3.109	-3.129	-3.150	-3.170	-3.191	-3.214	-3.236	-3.259	-3.282	-3.305	-3.329	-3.352	-3.376	-3.400	-3.422	-3.445	-3.469	-3.490	-3.512	-3.534	-3.555	-3.575	-3.595	-3.612	-3.630	-3.646	-3.662	-3.678	-3.692	-3.705	-3.718	-3.728	-3.739	-3.746	-3.755	-3.761	-3.768	-3.772	-3.775	-3.779	-3.779	-3.780	-3.780	-3.779	-3.776	-3.774	-3.771	-3.766	-3.761	-3.755	-3.749	-3.742	-3.735	-3.728	-3.720	-3.711	-3.702	-3.695	-3.685	-3.678	-3.669	-3.660	-3.652	-3.644	-3.636	-3.630	-3.624	-3.616	-3.611	-3.605	-3.601	-3.598	-3.594	-3.591	-3.590	-3.589	-3.589	-3.590	-3.591	-3.592	-3.596	-3.600	-3.605	-3.610	-3.616	-3.624	-3.630	-3.640	-3.649	-3.659	-3.669	-3.679	-3.690	-3.701	-3.714	-3.726	-3.738	-3.751	-3.764	-3.775	-3.789	-3.801	-3.812	-3.825	-3.838	-3.849	-3.859	-3.869	-3.879	-3.888	-3.895	-3.901	-3.909	-3.912	-3.918	-3.921	-3.922	-3.922	-3.921	-3.920	-3.918	-3.911	-3.905	-3.898	-3.889	-3.878	-3.865	-3.851	-3.835	-3.819	-3.800	-3.780	-3.758	-3.734	-3.709	-3.682	-3.654	-3.625	-3.595	-3.562	-3.529	-3.495	-3.458	-3.421	-3.382	-3.342	-3.302	-3.260	-3.218	-3.175	-3.132	-3.088	-3.042	-2.996	-2.951	-2.906	-2.860	-2.814	-2.768	-2.720	-2.674	-2.628	-2.581	-2.536	-2.491	-2.448	-2.404	-2.361	-2.318	-2.278	-2.236	-2.196	-2.159	-2.121	-2.086	-2.050	-2.018	-1.984	-1.954	-1.924	-1.895	-1.869	-1.844	-1.819	-1.796	-1.775	-1.756	-1.738	-1.721	-1.705	-1.691	-1.679	-1.666	-1.658	-1.649	-1.641	-1.636	-1.631	-1.626	-1.624	-1.621	-1.621	-1.621	-1.621	-1.622	-1.624	-1.628	-1.630	-1.632	-1.636	-1.641	-1.644	-1.649	-1.652	-1.658	-1.661	-1.666	-1.669	-1.672	-1.675	-1.676	-1.679	-1.679	-1.679	-1.679	-1.679	-1.676	-1.674	-1.670	-1.666	-1.660	-1.652	-1.646	-1.638	-1.629	-1.618	-1.606	-1.594	-1.580	-1.566	-1.550	-1.534	-1.516	-1.498	-1.478	-1.458	-1.438	-1.415	-1.392	-1.370	-1.346	-1.322	-1.296	-1.271	-1.245	-1.220	-1.192	-1.166	-1.138	-1.111	-1.084	-1.056	-1.029	-1.002	-0.975	-0.948	-0.921	-0.895	-0.869	-0.842	-0.818	-0.794	-0.769	-0.745	-0.722	-0.699	-0.678	-0.656	-0.636	-0.618	-0.599	-0.580	-0.562	-0.546	-0.530	-0.516	-0.502	-0.489	-0.478	-0.465	-0.455	-0.445	-0.435	-0.428	-0.420	-0.412	-0.408	-0.401	-0.398	-0.392	-0.389	-0.386	-0.384	-0.381	-0.381	-0.380	-0.380	-0.379	-0.379	-0.380	-0.380	-0.382	-0.384	-0.385	-0.386	-0.386	-0.388	-0.389	-0.390	-0.392	-0.394	-0.392	-0.394	-0.395	-0.394	-0.395	-0.394	-0.391	-0.391	-0.389	-0.386	-0.384	-0.379	-0.375	-0.370	-0.364	-0.359	-0.352	-0.344	-0.336	-0.326	-0.316	-0.306	-0.295	-0.284	-0.271	-0.258	-0.244	-0.229	-0.215	-0.198	-0.181	-0.164	-0.146	-0.128	-0.110	-0.090	-0.070	-0.050	-0.029	-0.008	0.014	0.036	0.059	0.081	0.104	0.126	0.149	0.172	0.195	0.218	0.240	0.264	0.285	0.308	0.329	0.350	0.371	0.392	0.414	0.432	0.451	0.469	0.488	0.502	0.519	0.534	0.549	0.562	0.575	0.588	0.598	0.608	0.615	0.622	0.630	0.635	0.639	0.644	0.645	0.645	0.645	0.644	0.642	0.639	0.635	0.629	0.622	0.616	0.608	0.599	0.589	0.578	0.565	0.554	0.540	0.526	0.511	0.496	0.480	0.464	0.446	0.430	0.411	0.394	0.376	0.356	0.338	0.319	0.300	0.280	0.261	0.242	0.222	0.204	0.185	0.166	0.148	0.129	0.110	0.091	0.075	0.056	0.039	0.022	0.006	-0.009	-0.025	-0.041	-0.056	-0.071	-0.085	-0.099	-0.112	-0.126	-0.140	-0.152	-0.165	-0.178	-0.189	-0.200	-0.211	-0.222	-0.232	-0.244	-0.255	-0.265	-0.275	-0.286	-0.298	-0.308	-0.318	-0.328	-0.339	-0.350	-0.361	-0.372	-0.382	-0.394	-0.406	-0.419	-0.431	-0.445	-0.459	-0.472	-0.486	-0.501	-0.516	-0.532	-0.550	-0.566	-0.584	-0.602	-0.622	-0.642	-0.662	-0.684	-0.706	-0.728	-0.751	-0.775	-0.800	-0.825	-0.851	-0.879	-0.906	-0.935	-0.962	-0.992	-1.022	-1.054	-1.085	-1.116	-1.149	-1.182	-1.215	-1.249	-1.282	-1.318	-1.352	-1.388	-1.422	-1.458	-1.494	-1.528	-1.564	-1.599	-1.632	-1.669	-1.704	-1.738	-1.770	-1.805	-1.838	-1.870	-1.900	-1.931	-1.961	-1.991	-2.020	-2.046	-2.072	-2.099	-2.122	-2.145	-2.168	-2.189	-2.209	-2.228	-2.245	-2.261	-2.275	-2.289	-2.301	-2.312	-2.322	-2.331	-2.338	-2.342	-2.349	-2.352	-2.355	-2.356	-2.356	-2.356	-2.354	-2.351	-2.349	-2.344	-2.339	-2.334	-2.326	-2.321	-2.314	-2.306	-2.298	-2.290	-2.281	-2.274	-2.265	-2.256	-2.249	-2.241	-2.232	-2.224	-2.219	-2.211	-2.205	-2.199	-2.195	-2.190	-2.185	-2.184	-2.181	-2.180	-2.180	-2.180	-2.181	-2.184	-2.188	-2.191	-2.198	-2.202	-2.211	-2.219	-2.228	-2.239	-2.250	-2.262	-2.275	-2.289	-2.305	-2.320	-2.336	-2.354	-2.371	-2.391	-2.410	-2.431	-2.452	-2.472	-2.496	-2.518	-2.541	-2.564	-2.588	-2.611	-2.636	-2.660	-2.685	-2.710	-2.735	-2.760	-2.784	-2.809	-2.834	-2.859	-2.881	-2.906	-2.930	-2.954	-2.976	-2.999	-3.021	-3.042	-3.064	-3.085	-3.104	-3.125	-3.142	-3.161	-3.179	-3.195	-3.212	-3.228	-3.242	-3.256	-3.269	-3.281	-3.292	-3.302	-3.312	-3.321	-3.330	-3.339	-3.345	-3.350	-3.355	-3.360	-3.362	-3.365	-3.366	-3.369	-3.368	-3.369	-3.366	-3.365	-3.362	-3.360	-3.356	-3.352	-3.348	-3.342	-3.336	-3.332	-3.326	-3.319	-3.312	-3.305	-3.298	-3.290	-3.282	-3.274	-3.266	-3.259	-3.250	-3.242	-3.235	-3.228	-3.219	-3.212	-3.205	-3.198	-3.190	-3.184	-3.178	-3.171	-3.165	-3.160	-3.155	-3.150	-3.146	-3.142	-3.139	-3.135	-3.132	-3.129	-3.126	-3.125	-3.124	-3.122	-3.122	-3.121	-3.121	-3.122	-3.122	-3.124	-3.125	-3.128	-3.129	-3.130	-3.134	-3.135	-3.139	-3.140	-3.144	-3.146	-3.150	-3.151	-3.154	-3.158	-3.160	-3.164	-3.166	-3.168	-3.170	-3.172	-3.174	-3.176	-3.176	-3.178	-3.178	-3.179	-3.179	-3.179	-3.176	-3.175	-3.172	-3.170	-3.168	-3.162	-3.159	-3.154	-3.149	-3.142	-3.136	-3.129	-3.121	-3.111	-3.102	-3.092	-3.082	-3.071	-3.059	-3.046	-3.034	-3.020	-3.006	-2.991	-2.976	-2.960	-2.945	-2.928	-2.912	-2.894	-2.876	-2.860	-2.841	-2.824	-2.805	-2.788	-2.770	-2.750	-2.732	-2.716	-2.699	-2.680	-2.662	-2.648	-2.631	-2.615	-2.600	-2.585	-2.571	-2.558	-2.545	-2.532	-2.522	-2.511	-2.502	-2.494	-2.486	-2.480	-2.474	-2.469	-2.466	-2.462	-2.460	-2.459	-2.460	-2.461	-2.462	-2.465	-2.469	-2.474	-2.479	-2.484	-2.491	-2.499	-2.506	-2.514	-2.524	-2.531	-2.541	-2.551	-2.560	-2.570	-2.581	-2.591	-2.600	-2.610	-2.620	-2.629	-2.638	-2.645	-2.654	-2.660	-2.666	-2.672	-2.676	-2.680	-2.684	-2.685	-2.686	-2.686	-2.684	-2.682	-2.679	-2.674	-2.668	-2.660	-2.652	-2.642	-2.631	-2.620	-2.606	-2.592	-2.576	-2.560	-2.542	-2.522	-2.504	-2.482	-2.461	-2.439	-2.415	-2.392	-2.366	-2.342	-2.316	-2.290	-2.264	-2.236	-2.209	-2.182	-2.154	-2.128	-2.100	-2.071	-2.045	-2.018	-1.990	-1.964	-1.939	-1.912	-1.888	-1.862	-1.840	-1.816	-1.795	-1.772	-1.752	-1.732	-1.714	-1.695	-1.678	-1.661	-1.646	-1.631	-1.619	-1.608	-1.595	-1.585	-1.576	-1.568	-1.560	-1.554	-1.548	-1.542	-1.539	-1.536	-1.534	-1.532	-1.532	-1.532	-1.534	-1.534	-1.536	-1.540	-1.542	-1.546	-1.550	-1.555	-1.560	-1.565	-1.570	-1.576	-1.582	-1.589	-1.596	-1.601	-1.608	-1.616	-1.622	-1.629	-1.636	-1.642	-1.650	-1.655	-1.662	-1.670	-1.676	-1.682	-1.688	-1.694	-1.699	-1.705	-1.710	-1.716	-1.721	-1.726	-1.730	-1.735	-1.740	-1.742	-1.748	-1.751	-1.755	-1.759	-1.761	-1.764	-1.768	-1.771	-1.772	-1.776	-1.780	-1.782	-1.786	-1.789	-1.792	-1.795	-1.799	-1.802	-1.806	-1.810	-1.814	-1.819	-1.822	-1.828	-1.835	-1.840	-1.846	-1.852	-1.860	-1.868	-1.875	-1.884	-1.892	-1.902	-1.912	-1.924	-1.935	-1.948	-1.960	-1.974	-1.988	-2.001	-2.018	-2.034	-2.050	-2.068	-2.085	-2.105	-2.122	-2.144	-2.162	-2.184	-2.205	-2.228	-2.249	-2.270	-2.292	-2.316	-2.339	-2.362	-2.386	-2.410	-2.434	-2.458	-2.480	-2.502	-2.526	-2.549	-2.571	-2.594	-2.615	-2.636	-2.656	-2.678	-2.696	-2.715	-2.732	-2.749	-2.765	-2.781	-2.796	-2.809	-2.821	-2.831	-2.842	-2.851	-2.859	-2.865	-2.872	-2.876	-2.879	-2.881	-2.884	-2.882	-2.881	-2.879	-2.875	-2.870	-2.865	-2.858	-2.849	-2.841	-2.830	-2.819	-2.809	-2.795	-2.782	-2.768	-2.752	-2.738	-2.722	-2.705	-2.686	-2.669	-2.651	-2.632	-2.614	-2.594	-2.574	-2.555	-2.535	-2.515	-2.494	-2.474	-2.454	-2.434	-2.414	-2.394	-2.374	-2.354	-2.334	-2.315	-2.296	-2.276	-2.258	-2.240	-2.221	-2.204	-2.186	-2.170	-2.152	-2.135	-2.119	-2.104	-2.086	-2.071	-2.055	-2.041	-2.025	-2.010	-1.995	-1.981	-1.968	-1.951	-1.938	-1.924	-1.909	-1.895	-1.880	-1.865	-1.849	-1.835	-1.820	-1.805	-1.789	-1.774	-1.758	-1.741	-1.725	-1.709	-1.691	-1.672	-1.655	-1.636	-1.619	-1.600	-1.580	-1.560	-1.540	-1.519	-1.499	-1.478	-1.455	-1.434	-1.411	-1.389	-1.366	-1.342	-1.319	-1.295	-1.271	-1.248	-1.222	-1.199	-1.175	-1.150	-1.126	-1.101	-1.078	-1.054	-1.029	-1.005	-0.984	-0.960	-0.936	-0.914	-0.892	-0.871	-0.850	-0.830	-0.809	-0.790	-0.771	-0.754	-0.736	-0.720	-0.705	-0.689	-0.675	-0.661	-0.650	-0.638	-0.628	-0.619	-0.611	-0.602	-0.596	-0.590	-0.585	-0.582	-0.579	-0.578	-0.578	-0.579	-0.579	-0.581	-0.585	-0.589	-0.594	-0.599	-0.606	-0.614	-0.621	-0.630	-0.640	-0.650	-0.660	-0.672	-0.684	-0.696	-0.709	-0.721	-0.735	-0.749	-0.761	-0.775	-0.789	-0.804	-0.816	-0.831	-0.844	-0.856	-0.871	-0.884	-0.896	-0.909	-0.919	-0.930	-0.941	-0.951	-0.960	-0.969	-0.978	-0.985	-0.990	-0.996	-1.001	-1.004	-1.008	-1.009	-1.011	-1.011	-1.010	-1.009	-1.005	-1.001	-0.996	-0.990	-0.984	-0.975	-0.968	-0.956	-0.946	-0.935	-0.922	-0.909	-0.894	-0.880	-0.864	-0.848	-0.830	-0.811	-0.792	-0.774	-0.754	-0.734	-0.712	-0.691	-0.670	-0.649	-0.626	-0.604	-0.581	-0.558	-0.535	-0.512	-0.489	-0.466	-0.442	-0.421	-0.399	-0.376	-0.354	-0.331	-0.311	-0.289	-0.269	-0.248	-0.229	-0.209	-0.190	-0.172	-0.154	-0.136	-0.121	-0.104	-0.090	-0.076	-0.062	-0.048	-0.036	-0.024	-0.012	-0.004	0.006	0.015	0.022	0.029	0.035	0.041	0.046	0.050	0.052	0.056	0.056	0.058	0.058	0.058	0.056	0.054	0.051	0.049	0.045	0.040	0.035	0.029	0.022	0.016	0.010	0.001	-0.006	-0.016	-0.025	-0.034	-0.044	-0.054	-0.065	-0.074	-0.085	-0.096	-0.106	-0.118	-0.128	-0.139	-0.150	-0.161	-0.171	-0.181	-0.191	-0.201	-0.211	-0.221	-0.230	-0.239	-0.248	-0.255	-0.264	-0.270	-0.278	-0.284	-0.290	-0.295	-0.300	-0.304	-0.308	-0.312	-0.314	-0.316	-0.319	-0.321	-0.321	-0.322	-0.322	-0.321	-0.322	-0.320	-0.319	-0.318	-0.315	-0.312	-0.310	-0.308	-0.304	-0.301	-0.298	-0.294	-0.292	-0.289	-0.285	-0.282	-0.279	-0.276	-0.274	-0.271	-0.270	-0.268	-0.266	-0.265	-0.264	-0.264	-0.264	-0.265	-0.266	-0.268	-0.270	-0.274	-0.278	-0.281	-0.286	-0.292	-0.299	-0.308	-0.315	-0.324	-0.334	-0.345	-0.356	-0.368	-0.381	-0.395	-0.409	-0.425	-0.441	-0.458	-0.476	-0.494	-0.514	-0.534	-0.554	-0.575	-0.598	-0.621	-0.644	-0.668	-0.691	-0.716	-0.742	-0.766	-0.792	-0.820	-0.846	-0.872	-0.900	-0.926	-0.952	-0.979	-1.006	-1.034	-1.059	-1.085	-1.111	-1.138	-1.162	-1.188	-1.212	-1.235	-1.259	-1.281	-1.302	-1.324	-1.344	-1.364	-1.381	-1.399	-1.416	-1.432	-1.446	-1.461	-1.475	-1.486	-1.498	-1.508	-1.516	-1.524	-1.531	-1.536	-1.541	-1.546	-1.549	-1.551	-1.552	-1.552	-1.552	-1.550	-1.549	-1.546	-1.542	-1.539	-1.534	-1.529	-1.522	-1.516	-1.509	-1.502	-1.496	-1.488	-1.480	-1.472	-1.465	-1.458	-1.449	-1.441	-1.434	-1.428	-1.420	-1.414	-1.409	-1.401	-1.398	-1.392	-1.388	-1.384	-1.382	-1.379	-1.379	-1.378	-1.379	-1.381	-1.382	-1.386	-1.390	-1.395	-1.401	-1.409	-1.418	-1.426	-1.438	-1.450	-1.462	-1.475	-1.490	-1.506	-1.524	-1.542	-1.561	-1.581	-1.602	-1.625	-1.649	-1.672	-1.698	-1.724	-1.751	-1.779	-1.809	-1.838	-1.869	-1.899	-1.931	-1.964	-1.998	-2.031	-2.064	-2.099	-2.135	-2.170	-2.206	-2.242	-2.280	-2.315	-2.352	-2.390	-2.426	-2.464	-2.501	-2.538	-2.572	-2.610	-2.646	-2.682	-2.716	-2.752	-2.786	-2.820	-2.855	-2.886	-2.919	-2.951	-2.982	-3.012	-3.042	-3.072	-3.100	-3.128	-3.154	-3.180	-3.205	-3.230	-3.254	-3.276	-3.299	-3.320	-3.341	-3.361	-3.380	-3.400	-3.418	-3.435	-3.452	-3.469	-3.485	-3.500	-3.516	-3.531	-3.546	-3.561	-3.575	-3.590	-3.604	-3.619	-3.632	-3.648	-3.661	-3.676	-3.691	-3.706	-3.722	-3.739	-3.755	-3.772	-3.790	-3.808	-3.826	-3.846	-3.866	-3.886	-3.908	-3.929	-3.951	-3.974	-3.998	-4.022	-4.049	-4.074	-4.100	-4.128	-4.156	-4.184	-4.212	-4.242	-4.272	-4.302	-4.334	-4.364	-4.396	-4.428	-4.459	-4.491	-4.524	-4.556	-4.588	-4.620	-4.651	-4.684	-4.715	-4.746	-4.778	-4.808	-4.836	-4.866	-4.895	-4.922	-4.950	-4.976	-5.001	-5.025	-5.049	-5.070	-5.092	-5.112	-5.131	-5.150	-5.166	-5.181	-5.195	-5.209	-5.220	-5.230	-5.240	-5.246	-5.254	-5.259	-5.262	-5.265	-5.265	-5.265	-5.265	-5.261	-5.258	-5.252	-5.246	-5.239	-5.230	-5.220	-5.210	-5.198	-5.185	-5.171	-5.158	-5.142	-5.126	-5.110	-5.092	-5.075	-5.056	-5.038	-5.019	-4.999	-4.980	-4.960	-4.940	-4.920	-4.899	-4.879	-4.860	-4.839	-4.820	-4.800	-4.780	-4.761	-4.742	-4.725	-4.706	-4.689	-4.672	-4.656	-4.640	-4.625	-4.611	-4.598	-4.585	-4.572	-4.560	-4.551	-4.540	-4.531	-4.524	-4.516	-4.510	-4.504	-4.499	-4.495	-4.491	-4.490	-4.488	-4.486	-4.486	-4.488	-4.489	-4.492	-4.494	-4.498	-4.502	-4.508	-4.514	-4.520	-4.525	-4.532	-4.540	-4.548	-4.556	-4.565	-4.574	-4.582	-4.592	-4.601	-4.611	-4.621	-4.631	-4.640	-4.650	-4.660	-4.669	-4.679	-4.688	-4.695	-4.704	-4.711	-4.719	-4.728	-4.732	-4.740	-4.746	-4.751	-4.755	-4.760	-4.762	-4.765	-4.768	-4.769	-4.770	-4.770	-4.769	-4.768	-4.765	-4.762	-4.759	-4.755	-4.749	-4.744	-4.736	-4.729	-4.721	-4.711	-4.702	-4.691	-4.682	-4.670	-4.658	-4.645	-4.632	-4.618	-4.604	-4.589	-4.572	-4.558	-4.541	-4.524	-4.508	-4.490	-4.472	-4.455	-4.436	-4.419	-4.399	-4.381	-4.361	-4.344	-4.325	-4.306	-4.288	-4.269	-4.250	-4.232	-4.214	-4.198	-4.180	-4.161	-4.144	-4.128	-4.110	-4.094	-4.077	-4.062	-4.046	-4.030	-4.016	-4.001	-3.986	-3.972	-3.959	-3.945	-3.932	-3.919	-3.906	-3.894	-3.881	-3.869	-3.858	-3.845	-3.834	-3.821	-3.809	-3.798	-3.785	-3.774	-3.762	-3.751	-3.739	-3.726	-3.715	-3.701	-3.689	-3.674	-3.661	-3.646	-3.632	-3.618	-3.601	-3.586	-3.569	-3.552	-3.535	-3.516	-3.498	-3.478	-3.458	-3.436	-3.414	-3.391	-3.368	-3.345	-3.320	-3.294	-3.268	-3.240	-3.212	-3.182	-3.152	-3.122	-3.090	-3.059	-3.025	-2.991	-2.958	-2.922	-2.886	-2.850	-2.812	-2.775	-2.735	-2.696	-2.656	-2.616	-2.575	-2.534	-2.492	-2.451	-2.408	-2.365	-2.322	-2.280	-2.236	-2.192	-2.149	-2.105	-2.061	-2.019	-1.975	-1.931	-1.889	-1.845	-1.804	-1.761	-1.720	-1.679	-1.638	-1.598	-1.559	-1.519	-1.482	-1.444	-1.408	-1.371	-1.336	-1.301	-1.269	-1.236	-1.205	-1.174	-1.144	-1.115	-1.088	-1.061	-1.034	-1.010	-0.986	-0.964	-0.941	-0.920	-0.900	-0.881	-0.862	-0.845	-0.830	-0.814	-0.800	-0.785	-0.771	-0.759	-0.748	-0.735	-0.724	-0.714	-0.704	-0.695	-0.685	-0.676	-0.668	-0.659	-0.650	-0.642	-0.635	-0.626	-0.618	-0.611	-0.602	-0.595	-0.585	-0.576	-0.569	-0.559	-0.550	-0.540	-0.531	-0.521	-0.510	-0.499	-0.489	-0.478	-0.465	-0.452	-0.440	-0.428	-0.414	-0.401	-0.388	-0.374	-0.359	-0.344	-0.330	-0.315	-0.299	-0.284	-0.270	-0.254	-0.239	-0.224	-0.208	-0.192	-0.178	-0.162	-0.148	-0.132	-0.118	-0.104	-0.090	-0.075	-0.061	-0.049	-0.036	-0.022	-0.011	0.001	0.012	0.024	0.035	0.045	0.056	0.065	0.075	0.084	0.092	0.101	0.109	0.116	0.124	0.131	0.139	0.145	0.151	0.158	0.164	0.170	0.175	0.182	0.188	0.194	0.199	0.206	0.211	0.218	0.224	0.230	0.238	0.245	0.251	0.259	0.266	0.275	0.282	0.290	0.300	0.310	0.319	0.329	0.339	0.350	0.361	0.372	0.385	0.398	0.411	0.424	0.436	0.451	0.465	0.480	0.496	0.511	0.526	0.542	0.559	0.575	0.591	0.609	0.626	0.645	0.662	0.681	0.699	0.716	0.736	0.755	0.774	0.792	0.812	0.831	0.850	0.870	0.890	0.909	0.929	0.949	0.969	0.988	1.006	1.026	1.046	1.065	1.085	1.102	1.122	1.141	1.160	1.178	1.196	1.215	1.231	1.249	1.266	1.282	1.300	1.316	1.332	1.348	1.362	1.378	1.391	1.405	1.418	1.431	1.442	1.452	1.464	1.475	1.484	1.492	1.500	1.508	1.514	1.520	1.524	1.529	1.531	1.534	1.536	1.538	1.538	1.538	1.535	1.532	1.529	1.526	1.521	1.516	1.510	1.504	1.496	1.488	1.480	1.470	1.460	1.450	1.439	1.428	1.416	1.405	1.391	1.379	1.366	1.352	1.340	1.328	1.314	1.300	1.288	1.274	1.261	1.248	1.235	1.224	1.210	1.199	1.188	1.176	1.165	1.154	1.145	1.134	1.125	1.116	1.108	1.100	1.091	1.084	1.078	1.070	1.065	1.059	1.054	1.048	1.042	1.038	1.034	1.030	1.025	1.021	1.016	1.014	1.010	1.006	1.001	0.998	0.994	0.990	0.986	0.981	0.976	0.970	0.966	0.960	0.954	0.946	0.940	0.932	0.924	0.915	0.908	0.898	0.888	0.876	0.865	0.854	0.840	0.828	0.815	0.800	0.784	0.769	0.752	0.735	0.719	0.699	0.681	0.661	0.641	0.621	0.599	0.578	0.555	0.532	0.509	0.486	0.460	0.435	0.411	0.385	0.359	0.332	0.305	0.278	0.250	0.221	0.194	0.165	0.136	0.108	0.079	0.050	0.020	-0.009	-0.038	-0.066	-0.096	-0.124	-0.152	-0.180	-0.209	-0.236	-0.262	-0.290	-0.315	-0.341	-0.366	-0.390	-0.414	-0.436	-0.459	-0.480	-0.501	-0.520	-0.539	-0.556	-0.572	-0.588	-0.602	-0.615	-0.628	-0.639	-0.649	-0.658	-0.665	-0.671	-0.676	-0.679	-0.682	-0.682	-0.684	-0.682	-0.681	-0.679	-0.674	-0.669	-0.664	-0.658	-0.649	-0.641	-0.631	-0.622	-0.611	-0.600	-0.589	-0.578	-0.565	-0.552	-0.540	-0.528	-0.515	-0.501	-0.489	-0.476	-0.462	-0.451	-0.440	-0.429	-0.418	-0.408	-0.398	-0.390	-0.380	-0.374	-0.368	-0.361	-0.358	-0.354	-0.351	-0.350	-0.348	-0.350	-0.350	-0.354	-0.358	-0.361	-0.368	-0.375	-0.382	-0.392	-0.402	-0.414	-0.426	-0.440	-0.455	-0.470	-0.486	-0.504	-0.521	-0.540	-0.560	-0.579	-0.600	-0.621	-0.644	-0.665	-0.689	-0.711	-0.735	-0.759	-0.784	-0.806	-0.831	-0.856	-0.880	-0.905	-0.929	-0.954	-0.978	-1.001	-1.025	-1.049	-1.072	-1.096	-1.118	-1.140	-1.161	-1.182	-1.204	-1.225	-1.245	-1.264	-1.282	-1.301	-1.318	-1.335	-1.351	-1.366	-1.381	-1.395	-1.409	-1.421	-1.434	-1.446	-1.456	-1.466	-1.476	-1.485	-1.492	-1.499	-1.506	-1.511	-1.516	-1.522	-1.526	-1.529	-1.532	-1.534	-1.536	-1.538	-1.538	-1.538	-1.538	-1.538	-1.535	-1.534	-1.531	-1.529	-1.526	-1.522	-1.518	-1.515	-1.511	-1.506	-1.501	-1.496	-1.491	-1.488	-1.481	-1.476	-1.470	-1.466	-1.460	-1.456	-1.450	-1.445	-1.440	-1.435	-1.430	-1.425	-1.420	-1.415	-1.411	-1.408	-1.401	-1.398	-1.394	-1.390	-1.386	-1.382	-1.379	-1.374	-1.371	-1.368	-1.364	-1.360	-1.356	-1.352	-1.349	-1.345	-1.340	-1.336	-1.331	-1.326	-1.320	-1.314	-1.309	-1.302	-1.295	-1.289	-1.280	-1.271	-1.262	-1.254	-1.244	-1.232	-1.221	-1.210	-1.198	-1.184	-1.170	-1.156	-1.140	-1.124	-1.108	-1.090	-1.072	-1.054	-1.034	-1.014	-0.994	-0.972	-0.951	-0.930	-0.906	-0.882	-0.860	-0.836	-0.812	-0.786	-0.762	-0.738	-0.712	-0.688	-0.661	-0.636	-0.611	-0.586	-0.561	-0.536	-0.512	-0.488	-0.462	-0.440	-0.418	-0.395	-0.371	-0.350	-0.329	-0.310	-0.290	-0.271	-0.252	-0.235	-0.218	-0.201	-0.186	-0.172	-0.159	-0.145	-0.134	-0.122	-0.112	-0.102	-0.094	-0.086	-0.080	-0.074	-0.068	-0.064	-0.060	-0.058	-0.055	-0.054	-0.051	-0.051	-0.052	-0.052	-0.054	-0.055	-0.059	-0.061	-0.064	-0.068	-0.071	-0.076	-0.081	-0.086	-0.091	-0.096	-0.102	-0.108	-0.112	-0.119	-0.124	-0.129	-0.135	-0.140	-0.148	-0.152	-0.158	-0.162	-0.168	-0.174	-0.178	-0.184	-0.186	-0.191	-0.195	-0.199	-0.202	-0.205	-0.209	-0.211	-0.214	-0.215	-0.218	-0.219	-0.220	-0.221	-0.222	-0.222	-0.224	-0.224	-0.224	-0.224	-0.222	-0.222	-0.221	-0.221	-0.220	-0.219	-0.219	-0.218	-0.216	-0.215	-0.214	-0.212	-0.211	-0.210	-0.210	-0.209	-0.208	-0.208	-0.208	-0.206	-0.206	-0.206	-0.206	-0.208	-0.209	-0.209	-0.210	-0.212	-0.212	-0.215	-0.218	-0.220	-0.222	-0.226	-0.229	-0.232	-0.236	-0.240	-0.245	-0.249	-0.255	-0.260	-0.265	-0.270	-0.276	-0.281	-0.288	-0.295	-0.301	-0.308	-0.315	-0.322	-0.329	-0.335	-0.344	-0.350	-0.358	-0.365	-0.372	-0.379	-0.386	-0.394	-0.400	-0.408	-0.415	-0.421	-0.429	-0.436	-0.442	-0.449	-0.455	-0.464	-0.470	-0.476	-0.482	-0.488	-0.494	-0.500	-0.506	-0.512	-0.519	-0.522	-0.529	-0.535	-0.540	-0.545	-0.551	-0.555	-0.561	-0.565	-0.571	-0.576	-0.580	-0.586	-0.590	-0.596	-0.600	-0.605	-0.610	-0.615	-0.620	-0.625	-0.631	-0.635	-0.640	-0.646	-0.651	-0.656	-0.662	-0.669	-0.674	-0.680	-0.686	-0.692	-0.699	-0.706	-0.711	-0.719	-0.725	-0.734	-0.741	-0.748	-0.756	-0.764	-0.772	-0.781	-0.790	-0.799	-0.809	-0.818	-0.828	-0.839	-0.849	-0.861	-0.871	-0.884	-0.895	-0.909	-0.921	-0.934	-0.948	-0.961	-0.975	-0.991	-1.008	-1.022	-1.039	-1.055	-1.072	-1.090	-1.109	-1.126	-1.145	-1.164	-1.184	-1.204	-1.224	-1.246	-1.266	-1.288	-1.311	-1.332	-1.356	-1.379	-1.401	-1.425	-1.449	-1.472	-1.498	-1.521	-1.545	-1.570	-1.594	-1.618	-1.642	-1.666	-1.691	-1.715	-1.739	-1.762	-1.786	-1.810	-1.832	-1.856	-1.879	-1.900	-1.922	-1.944	-1.964	-1.985	-2.004	-2.024	-2.041	-2.060	-2.078	-2.094	-2.110	-2.125	-2.141	-2.155	-2.168	-2.181	-2.194	-2.204	-2.215	-2.225	-2.236	-2.244	-2.252	-2.260	-2.266	-2.272	-2.279	-2.284	-2.289	-2.294	-2.296	-2.300	-2.302	-2.305	-2.306	-2.308	-2.309	-2.310	-2.311	-2.311	-2.311	-2.311	-2.311	-2.311	-2.310	-2.310	-2.310	-2.310	-2.309	-2.310	-2.310	-2.310	-2.310	-2.311	-2.312	-2.312	-2.315	-2.316	-2.318	-2.321	-2.324	-2.328	-2.331	-2.335	-2.339	-2.344	-2.350	-2.355	-2.361	-2.369	-2.376	-2.384	-2.392	-2.400	-2.410	-2.420	-2.430	-2.440	-2.450	-2.461	-2.472	-2.485	-2.496	-2.509	-2.520	-2.532	-2.546	-2.559	-2.571	-2.584	-2.596	-2.609	-2.622	-2.635	-2.646	-2.659	-2.671	-2.681	-2.694	-2.704	-2.714	-2.724	-2.734	-2.741	-2.750	-2.758	-2.764	-2.770	-2.775	-2.780	-2.784	-2.788	-2.789	-2.791	-2.791	-2.790	-2.790	-2.788	-2.785	-2.781	-2.775	-2.770	-2.764	-2.756	-2.749	-2.739	-2.729	-2.718	-2.706	-2.694	-2.681	-2.666	-2.651	-2.636	-2.621	-2.605	-2.588	-2.570	-2.552	-2.532	-2.514	-2.494	-2.474	-2.454	-2.434	-2.412	-2.391	-2.370	-2.349	-2.328	-2.305	-2.285	-2.262	-2.241	-2.219	-2.198	-2.176	-2.155	-2.132	-2.111	-2.091	-2.069	-2.047	-2.027	-2.007	-1.988	-1.968	-1.948	-1.929	-1.910	-1.891	-1.872	-1.854	-1.836	-1.818	-1.800	-1.782	-1.765	-1.750	-1.734	-1.718	-1.701	-1.686	-1.669	-1.654	-1.640	-1.625	-1.611	-1.596	-1.582	-1.569	-1.555	-1.542	-1.530	-1.518	-1.505	-1.492	-1.481	-1.470	-1.458	-1.448	-1.436	-1.426	-1.416	-1.406	-1.396	-1.386	-1.378	-1.369	-1.359	-1.351	-1.344	-1.335	-1.328	-1.320	-1.312	-1.305	-1.299	-1.291	-1.285	-1.279	-1.272	-1.268	-1.260	-1.254	-1.249	-1.242	-1.238	-1.232	-1.228	-1.220	-1.215	-1.209	-1.205	-1.199	-1.194	-1.186	-1.181	-1.175	-1.169	-1.162	-1.155	-1.149	-1.142	-1.135	-1.129	-1.121	-1.115	-1.106	-1.099	-1.091	-1.084	-1.075	-1.068	-1.059	-1.050	-1.042	-1.034	-1.026	-1.018	-1.009	-1.000	-0.992	-0.985	-0.976	-0.969	-0.960	-0.954	-0.945	-0.939	-0.932	-0.925	-0.919	-0.914	-0.908	-0.904	-0.899	-0.894	-0.890	-0.886	-0.882	-0.880	-0.879	-0.876	-0.875	-0.872	-0.871	-0.872	-0.872	-0.872	-0.871	-0.872	-0.874	-0.875	-0.876	-0.878	-0.879	-0.880	-0.882	-0.884	-0.885	-0.886	-0.888	-0.889	-0.890	-0.890	-0.891	-0.891	-0.891	-0.890	-0.889	-0.888	-0.885	-0.882	-0.879	-0.874	-0.870	-0.865	-0.859	-0.852	-0.845	-0.836	-0.828	-0.818	-0.808	-0.796	-0.785	-0.771	-0.759	-0.745	-0.730	-0.715	-0.699	-0.681	-0.664	-0.646	-0.628	-0.608	-0.588	-0.566	-0.546	-0.526	-0.504	-0.482	-0.459	-0.438	-0.414	-0.391	-0.368	-0.345	-0.321	-0.299	-0.274	-0.251	-0.228	-0.206	-0.182	-0.160	-0.138	-0.115	-0.094	-0.072	-0.054	-0.032	-0.012	0.006	0.025	0.042	0.060	0.076	0.092	0.108	0.122	0.136	0.149	0.160	0.171	0.181	0.191	0.201	0.208	0.215	0.221	0.225	0.230	0.232	0.235	0.238	0.239	0.239	0.239	0.236	0.234	0.231	0.228	0.222	0.218	0.212	0.205	0.198	0.190	0.182	0.175	0.165	0.156	0.146	0.136	0.126	0.116	0.106	0.096	0.086	0.075	0.065	0.055	0.045	0.035	0.026	0.016	0.008	-0.001	-0.009	-0.016	-0.024	-0.031	-0.038	-0.042	-0.049	-0.052	-0.056	-0.060	-0.062	-0.066	-0.068	-0.069	-0.069	-0.070	-0.069	-0.069	-0.068	-0.066	-0.064	-0.061	-0.059	-0.056	-0.052	-0.048	-0.045	-0.041	-0.038	-0.032	-0.030	-0.025	-0.021	-0.018	-0.014	-0.011	-0.009	-0.006	-0.004	-0.004	-0.001	-0.001	-0.001	-0.001	-0.004	-0.005	-0.008	-0.011	-0.015	-0.020	-0.025	-0.032	-0.039	-0.046	-0.055	-0.065	-0.075	-0.086	-0.099	-0.111	-0.124	-0.139	-0.155	-0.170	-0.188	-0.204	-0.221	-0.240	-0.259	-0.279	-0.299	-0.319	-0.340	-0.361	-0.385	-0.406	-0.430	-0.452	-0.476	-0.500	-0.524	-0.549	-0.572	-0.596	-0.621	-0.645	-0.670	-0.694	-0.718	-0.742	-0.766	-0.790	-0.814	-0.836	-0.860	-0.882	-0.905	-0.928	-0.949	-0.971	-0.991	-1.012	-1.031	-1.050	-1.069	-1.088	-1.105	-1.121	-1.138	-1.152	-1.168	-1.181	-1.195	-1.206	-1.219	-1.230	-1.239	-1.249	-1.258	-1.265	-1.271	-1.279	-1.284	-1.288	-1.291	-1.294	-1.296	-1.298	-1.299	-1.299	-1.298	-1.296	-1.294	-1.291	-1.289	-1.285	-1.281	-1.278	-1.272	-1.266	-1.261	-1.255	-1.249	-1.242	-1.236	-1.230	-1.224	-1.218	-1.211	-1.205	-1.199	-1.192	-1.188	-1.182	-1.179	-1.174	-1.170	-1.166	-1.164	-1.161	-1.160	-1.160	-1.160	-1.160	-1.161	-1.164	-1.166	-1.170	-1.174	-1.180	-1.185	-1.192	-1.201	-1.210	-1.219	-1.229	-1.241	-1.251	-1.264	-1.278	-1.291	-1.305	-1.321	-1.336	-1.351	-1.368	-1.384	-1.402	-1.418	-1.435	-1.454	-1.470	-1.489	-1.505	-1.522	-1.539	-1.556	-1.574	-1.590	-1.605	-1.620	-1.635	-1.649	-1.662	-1.676	-1.688	-1.699	-1.710	-1.719	-1.728	-1.735	-1.742	-1.749	-1.754	-1.759	-1.762	-1.764	-1.766	-1.766	-1.766	-1.765	-1.762	-1.759	-1.756	-1.751	-1.745	-1.740	-1.732	-1.726	-1.718	-1.709	-1.700	-1.691	-1.681	-1.671	-1.660	-1.650	-1.640	-1.630	-1.619	-1.609	-1.599	-1.589	-1.579	-1.569	-1.560	-1.551	-1.544	-1.536	-1.530	-1.524	-1.519	-1.515	-1.511	-1.509	-1.508	-1.508	-1.506	-1.509	-1.511	-1.515	-1.520	-1.526	-1.534	-1.542	-1.552	-1.564	-1.576	-1.589	-1.604	-1.620	-1.638	-1.656	-1.675	-1.696	-1.719	-1.741	-1.765	-1.790	-1.816	-1.844	-1.871	-1.900	-1.930	-1.960	-1.990	-2.022	-2.055	-2.088	-2.121	-2.154	-2.189	-2.222	-2.256	-2.291	-2.326	-2.360	-2.395	-2.429	-2.464	-2.496	-2.530	-2.562	-2.595	-2.626	-2.659	-2.689	-2.718	-2.748	-2.775	-2.801	-2.828	-2.852	-2.875	-2.898	-2.920	-2.940	-2.959	-2.978	-2.992	-3.008	-3.021	-3.034	-3.045	-3.055	-3.062	-3.069	-3.075	-3.080	-3.082	-3.084	-3.084	-3.084	-3.081	-3.078	-3.074	-3.068	-3.061	-3.055	-3.046	-3.038	-3.028	-3.018	-3.006	-2.995	-2.982	-2.971	-2.959	-2.945	-2.934	-2.921	-2.909	-2.898	-2.885	-2.872	-2.861	-2.852	-2.841	-2.832	-2.825	-2.816	-2.811	-2.805	-2.800	-2.798	-2.795	-2.792	-2.794	-2.796	-2.798	-2.802	-2.809	-2.815	-2.824	-2.834	-2.845	-2.858	-2.870	-2.886	-2.904	-2.921	-2.940	-2.960	-2.981	-3.004	-3.028	-3.052	-3.079	-3.104	-3.131	-3.160	-3.188	-3.218	-3.245	-3.275	-3.306	-3.336	-3.366	-3.398	-3.428	-3.459	-3.490	-3.519	-3.550	-3.579	-3.608	-3.636	-3.665	-3.694	-3.721	-3.748	-3.772	-3.798	-3.821	-3.846	-3.869	-3.889	-3.911	-3.931	-3.950	-3.969	-3.986	-4.003	-4.019	-4.032	-4.048	-4.060	-4.071	-4.084	-4.094	-4.104	-4.114	-4.122	-4.130	-4.139	-4.145	-4.150	-4.155	-4.160	-4.165	-4.169	-4.171	-4.175	-4.178	-4.179	-4.181	-4.182	-4.185	-4.186	-4.186	-4.188	-4.189	-4.189	-4.190	-4.190	-4.191	-4.191	-4.191	-4.191	-4.192	-4.192	-4.194	-4.195	-4.196	-4.198	-4.200	-4.201	-4.204	-4.206	-4.210	-4.212	-4.216	-4.220	-4.224	-4.230	-4.235	-4.240	-4.248	-4.255	-4.262	-4.270	-4.279	-4.288	-4.298	-4.309	-4.319	-4.331	-4.345	-4.358	-4.371	-4.386	-4.401	-4.418	-4.435	-4.452	-4.470	-4.489	-4.509	-4.529	-4.550	-4.571	-4.592	-4.615	-4.639	-4.662	-4.686	-4.711	-4.736	-4.761	-4.788	-4.814	-4.840	-4.866	-4.894	-4.920	-4.946	-4.974	-5.001	-5.028	-5.055	-5.081	-5.108	-5.134	-5.159	-5.184	-5.210	-5.234	-5.259	-5.282	-5.306	-5.329	-5.350	-5.372	-5.392	-5.414	-5.432	-5.452	-5.470	-5.488	-5.504	-5.519	-5.535	-5.549	-5.562	-5.575	-5.586	-5.598	-5.608	-5.616	-5.625	-5.632	-5.639	-5.645	-5.650	-5.655	-5.660	-5.661	-5.665	-5.666	-5.668	-5.668	-5.668	-5.666	-5.666	-5.664	-5.661	-5.658	-5.654	-5.650	-5.646	-5.641	-5.638	-5.631	-5.626	-5.620	-5.614	-5.608	-5.601	-5.595	-5.588	-5.581	-5.575	-5.568	-5.561	-5.554	-5.548	-5.541	-5.534	-5.528	-5.521	-5.514	-5.509	-5.501	-5.496	-5.490	-5.484	-5.480	-5.474	-5.469	-5.464	-5.460	-5.455	-5.449	-5.445	-5.441	-5.438	-5.434	-5.430	-5.426	-5.422	-5.419	-5.415	-5.411	-5.408	-5.404	-5.400	-5.396	-5.391	-5.388	-5.382	-5.378	-5.372	-5.368	-5.361	-5.355	-5.349	-5.340	-5.332	-5.324	-5.314	-5.305	-5.295	-5.284	-5.271	-5.259	-5.245	-5.231	-5.215	-5.200	-5.182	-5.166	-5.148	-5.129	-5.110	-5.089	-5.068	-5.046	-5.022	-5.000	-4.975	-4.951	-4.925	-4.900	-4.874	-4.848	-4.820	-4.792	-4.765	-4.738	-4.709	-4.680	-4.651	-4.624	-4.595	-4.566	-4.539	-4.510	-4.481	-4.455	-4.428	-4.401	-4.376	-4.350	-4.326	-4.301	-4.279	-4.256	-4.235	-4.214	-4.194	-4.175	-4.159	-4.142	-4.126	-4.112	-4.099	-4.088	-4.077	-4.068	-4.060	-4.052	-4.046	-4.041	-4.037	-4.036	-4.035	-4.034	-4.035	-4.037	-4.040	-4.045	-4.050	-4.056	-4.062	-4.071	-4.080	-4.090	-4.100	-4.110	-4.122	-4.135	-4.146	-4.160	-4.174	-4.188	-4.202	-4.216	-4.231	-4.245	-4.260	-4.274	-4.290	-4.305	-4.318	-4.332	-4.348	-4.361	-4.374	-4.386	-4.400	-4.412	-4.424	-4.435	-4.446	-4.456	-4.466	-4.475	-4.482	-4.491	-4.498	-4.504	-4.509	-4.514	-4.519	-4.522	-4.525	-4.526	-4.528	-4.528	-4.526	-4.526	-4.525	-4.522	-4.519	-4.515	-4.510	-4.506	-4.500	-4.492	-4.486	-4.479	-4.469	-4.460	-4.450	-4.441	-4.430	-4.419	-4.408	-4.395	-4.382	-4.370	-4.355	-4.341	-4.328	-4.314	-4.300	-4.284	-4.269	-4.254	-4.239	-4.221	-4.206	-4.190	-4.175	-4.159	-4.142	-4.126	-4.111	-4.095	-4.079	-4.065	-4.049	-4.034	-4.020	-4.005	-3.991	-3.978	-3.965	-3.951	-3.940	-3.928	-3.916	-3.905	-3.896	-3.888	-3.879	-3.870	-3.861	-3.854	-3.849	-3.842	-3.838	-3.835	-3.830	-3.828	-3.825	-3.824	-3.824	-3.822	-3.824	-3.825	-3.826	-3.829	-3.832	-3.836	-3.839	-3.844	-3.849	-3.854	-3.860	-3.866	-3.871	-3.879	-3.885	-3.891	-3.899	-3.905	-3.912	-3.919	-3.925	-3.932	-3.939	-3.945	-3.950	-3.955	-3.960	-3.965	-3.969	-3.971	-3.974	-3.975	-3.976	-3.976	-3.975	-3.972	-3.971	-3.968	-3.964	-3.958	-3.950	-3.942	-3.935	-3.925	-3.914	-3.902	-3.890	-3.875	-3.860	-3.845	-3.828	-3.809	-3.791	-3.770	-3.749	-3.726	-3.705	-3.681	-3.658	-3.632	-3.608	-3.581	-3.555	-3.529	-3.501	-3.474	-3.446	-3.419	-3.391	-3.362	-3.336	-3.309	-3.281	-3.255	-3.229	-3.202	-3.178	-3.152	-3.130	-3.108	-3.085	-3.065	-3.045	-3.026	-3.009	-2.994	-2.979	-2.965	-2.952	-2.942	-2.932	-2.926	-2.919	-2.916	-2.911	-2.911	-2.911	-2.912	-2.915	-2.921	-2.926	-2.934	-2.942	-2.954	-2.965	-2.978	-2.992	-3.008	-3.024	-3.041	-3.059	-3.079	-3.099	-3.120	-3.140	-3.162	-3.185	-3.208	-3.230	-3.252	-3.276	-3.299	-3.321	-3.345	-3.368	-3.389	-3.410	-3.431	-3.451	-3.472	-3.491	-3.509	-3.526	-3.542	-3.558	-3.572	-3.586	-3.598	-3.608	-3.618	-3.626	-3.634	-3.639	-3.644	-3.648	-3.650	-3.650	-3.651	-3.650	-3.648	-3.644	-3.640	-3.635	-3.628	-3.621	-3.614	-3.605	-3.596	-3.585	-3.575	-3.564	-3.552	-3.541	-3.530	-3.519	-3.506	-3.494	-3.482	-3.470	-3.459	-3.449	-3.436	-3.426	-3.418	-3.409	-3.400	-3.392	-3.386	-3.380	-3.375	-3.370	-3.368	-3.366	-3.364	-3.364	-3.366	-3.366	-3.370	-3.375	-3.380	-3.386	-3.394	-3.402	-3.412	-3.424	-3.435	-3.448	-3.461	-3.475	-3.491	-3.506	-3.524	-3.541	-3.559	-3.578	-3.596	-3.614	-3.634	-3.654	-3.674	-3.694	-3.714	-3.732	-3.752	-3.771	-3.791	-3.810	-3.829	-3.845	-3.862	-3.879	-3.895	-3.909	-3.922	-3.936	-3.949	-3.960	-3.970	-3.978	-3.986	-3.992	-3.999	-4.003	-4.006	-4.008	-4.009	-4.008	-4.006	-4.003	-4.000	-3.994	-3.988	-3.979	-3.971	-3.961	-3.951	-3.939	-3.926	-3.912	-3.899	-3.884	-3.868	-3.851	-3.834	-3.816	-3.799	-3.779	-3.760	-3.740	-3.721	-3.701	-3.681	-3.661	-3.640	-3.620	-3.599	-3.580	-3.559	-3.540	-3.520	-3.500	-3.480	-3.462	-3.444	-3.426	-3.408	-3.390	-3.374	-3.358	-3.341	-3.326	-3.311	-3.298	-3.284	-3.271	-3.259	-3.246	-3.234	-3.224	-3.214	-3.204	-3.194	-3.185	-3.176	-3.169	-3.161	-3.154	-3.146	-3.141	-3.135	-3.129	-3.124	-3.119	-3.115	-3.110	-3.106	-3.101	-3.099	-3.095	-3.091	-3.088	-3.085	-3.081	-3.079	-3.075	-3.072	-3.070	-3.066	-3.064	-3.060	-3.058	-3.054	-3.050	-3.046	-3.042	-3.039	-3.035	-3.029	-3.025	-3.020	-3.015	-3.009	-3.004	-2.998	-2.991	-2.986	-2.979	-2.971	-2.964	-2.956	-2.949	-2.940	-2.932	-2.924	-2.914	-2.905	-2.895	-2.885	-2.876	-2.865	-2.855	-2.844	-2.834	-2.822	-2.812	-2.802	-2.790	-2.779	-2.769	-2.758	-2.746	-2.736	-2.724	-2.714	-2.704	-2.694	-2.682	-2.674	-2.665	-2.655	-2.646	-2.638	-2.630	-2.620	-2.614	-2.606	-2.599	-2.594	-2.588	-2.582	-2.578	-2.574	-2.570	-2.568	-2.565	-2.562	-2.561	-2.560	-2.559	-2.560	-2.561	-2.562	-2.565	-2.569	-2.571	-2.575	-2.580	-2.585	-2.590	-2.598	-2.604	-2.611	-2.619	-2.629	-2.638	-2.646	-2.658	-2.669	-2.679	-2.691	-2.704	-2.716	-2.729	-2.741	-2.756	-2.770	-2.785	-2.800	-2.815	-2.830	-2.848	-2.862	-2.879	-2.896	-2.912	-2.930	-2.948	-2.965	-2.981	-2.999	-3.015	-3.032	-3.051	-3.068	-3.085	-3.102	-3.119	-3.136	-3.152	-3.170	-3.185	-3.201	-3.216	-3.232	-3.246	-3.261	-3.276	-3.290	-3.304	-3.318	-3.329	-3.341	-3.352	-3.364	-3.374	-3.385	-3.395	-3.404	-3.412	-3.421	-3.429	-3.436	-3.444	-3.450	-3.456	-3.461	-3.468	-3.471	-3.476	-3.481	-3.485	-3.490	-3.494	-3.498	-3.500	-3.505	-3.509	-3.511	-3.515	-3.520	-3.522	-3.528	-3.532	-3.538	-3.542	-3.549	-3.555	-3.562	-3.570	-3.579	-3.588	-3.598	-3.608	-3.619	-3.631	-3.644	-3.658	-3.672	-3.688	-3.705	-3.722	-3.741	-3.760	-3.782	-3.802	-3.826	-3.849	-3.874	-3.900	-3.926	-3.954	-3.982	-4.011	-4.043	-4.074	-4.105	-4.139	-4.172	-4.208	-4.241	-4.276	-4.312	-4.349	-4.385	-4.424	-4.461	-4.499	-4.538	-4.575	-4.612	-4.651	-4.690	-4.729	-4.766	-4.804	-4.841	-4.879	-4.915	-4.951	-4.988	-5.022	-5.056	-5.091	-5.122	-5.156	-5.186	-5.218	-5.246	-5.275	-5.302	-5.329	-5.354	-5.378	-5.401	-5.422	-5.442	-5.462	-5.479	-5.498	-5.512	-5.526	-5.540	-5.551	-5.562	-5.571	-5.580	-5.586	-5.591	-5.596	-5.600	-5.602	-5.604	-5.604	-5.602	-5.601	-5.599	-5.595	-5.590	-5.585	-5.580	-5.574	-5.565	-5.558	-5.550	-5.540	-5.531	-5.522	-5.512	-5.501	-5.491	-5.481	-5.470	-5.460	-5.450	-5.440	-5.430	-5.420	-5.411	-5.402	-5.394	-5.385	-5.376	-5.370	-5.362	-5.356	-5.351	-5.346	-5.341	-5.338	-5.334	-5.331	-5.330	-5.329	-5.328	-5.328	-5.329	-5.331	-5.332	-5.336	-5.339	-5.342	-5.348	-5.352	-5.359	-5.364	-5.370	-5.376	-5.384	-5.390	-5.398	-5.404	-5.412	-5.419	-5.426	-5.434	-5.441	-5.446	-5.454	-5.459	-5.465	-5.470	-5.474	-5.479	-5.482	-5.485	-5.486	-5.486	-5.488	-5.486	-5.485	-5.482	-5.480	-5.474	-5.469	-5.462	-5.455	-5.445	-5.435	-5.424	-5.411	-5.398	-5.384	-5.368	-5.350	-5.332	-5.314	-5.294	-5.272	-5.250	-5.228	-5.204	-5.179	-5.155	-5.128	-5.101	-5.075	-5.048	-5.019	-4.990	-4.961	-4.930	-4.901	-4.871	-4.841	-4.811	-4.781	-4.750	-4.721	-4.691	-4.661	-4.632	-4.602	-4.576	-4.548	-4.520	-4.494	-4.468	-4.442	-4.418	-4.394	-4.371	-4.350	-4.329	-4.309	-4.290	-4.271	-4.254	-4.238	-4.222	-4.209	-4.195	-4.182	-4.171	-4.162	-4.154	-4.145	-4.138	-4.132	-4.128	-4.124	-4.121	-4.119	-4.118	-4.116	-4.118	-4.119	-4.120	-4.122	-4.126	-4.129	-4.134	-4.138	-4.142	-4.150	-4.155	-4.161	-4.168	-4.175	-4.181	-4.189	-4.195	-4.202	-4.209	-4.216	-4.222	-4.230	-4.236	-4.242	-4.249	-4.254	-4.260	-4.264	-4.269	-4.272	-4.275	-4.278	-4.279	-4.280	-4.281	-4.280	-4.280	-4.278	-4.275	-4.272	-4.268	-4.262	-4.256	-4.250	-4.242	-4.235	-4.225	-4.214	-4.204	-4.190	-4.179	-4.165	-4.150	-4.135	-4.118	-4.101	-4.084	-4.064	-4.044	-4.025	-4.004	-3.982	-3.960	-3.939	-3.915	-3.891	-3.869	-3.844	-3.820	-3.795	-3.770	-3.745	-3.720	-3.696	-3.671	-3.646	-3.622	-3.599	-3.574	-3.550	-3.528	-3.505	-3.484	-3.462	-3.442	-3.422	-3.402	-3.385	-3.366	-3.351	-3.336	-3.321	-3.308	-3.295	-3.284	-3.272	-3.262	-3.256	-3.248	-3.242	-3.238	-3.232	-3.230	-3.229	-3.228	-3.228	-3.230	-3.232	-3.235	-3.239	-3.242	-3.249	-3.255	-3.261	-3.269	-3.275	-3.285	-3.292	-3.301	-3.311	-3.320	-3.329	-3.339	-3.348	-3.359	-3.368	-3.376	-3.385	-3.394	-3.401	-3.410	-3.416	-3.424	-3.429	-3.434	-3.439	-3.442	-3.446	-3.450	-3.451	-3.451	-3.452	-3.451	-3.450	-3.448	-3.442	-3.439	-3.434	-3.429	-3.421	-3.414	-3.405	-3.396	-3.386	-3.376	-3.364	-3.351	-3.339	-3.325	-3.312	-3.296	-3.282	-3.266	-3.251	-3.235	-3.218	-3.201	-3.185	-3.169	-3.152	-3.135	-3.118	-3.101	-3.085	-3.070	-3.052	-3.039	-3.024	-3.010	-2.996	-2.982	-2.971	-2.959	-2.948	-2.939	-2.930	-2.922	-2.915	-2.909	-2.904	-2.901	-2.899	-2.898	-2.898	-2.899	-2.901	-2.906	-2.911	-2.918	-2.926	-2.936	-2.948	-2.960	-2.974	-2.989	-3.005	-3.024	-3.044	-3.064	-3.086	-3.109	-3.134	-3.160	-3.186	-3.214	-3.242	-3.272	-3.304	-3.335	-3.368	-3.399	-3.434	-3.466	-3.501	-3.536	-3.570	-3.606	-3.640	-3.676	-3.711	-3.745	-3.780	-3.814	-3.849	-3.881	-3.915	-3.946	-3.978	-4.008	-4.037	-4.066	-4.094	-4.121	-4.148	-4.171	-4.195	-4.218	-4.238	-4.258	-4.275	-4.294	-4.309	-4.322	-4.338	-4.349	-4.359	-4.369	-4.378	-4.384	-4.390	-4.395	-4.400	-4.402	-4.405	-4.408	-4.406	-4.408	-4.406	-4.406	-4.405	-4.402	-4.400	-4.399	-4.396	-4.392	-4.391	-4.389	-4.388	-4.386	-4.385	-4.384	-4.384	-4.385	-4.385	-4.386	-4.390	-4.395	-4.399	-4.404	-4.411	-4.420	-4.429	-4.439	-4.450	-4.464	-4.476	-4.491	-4.509	-4.526	-4.546	-4.566	-4.588	-4.610	-4.634	-4.660	-4.686	-4.712	-4.741	-4.771	-4.801	-4.832	-4.865	-4.898	-4.932	-4.968	-5.002	-5.039	-5.075	-5.112	-5.149	-5.188	-5.226	-5.264	-5.302	-5.341	-5.381	-5.419	-5.458	-5.496	-5.535	-5.572	-5.611	-5.648	-5.684	-5.720	-5.756	-5.791	-5.826	-5.859	-5.892	-5.925	-5.958	-5.988	-6.018	-6.046	-6.074	-6.101	-6.128	-6.152	-6.176	-6.200	-6.221	-6.241	-6.261	-6.280	-6.296	-6.312	-6.328	-6.341	-6.355	-6.366	-6.376	-6.388	-6.396	-6.404	-6.410	-6.416	-6.420	-6.424	-6.428	-6.430	-6.431	-6.430	-6.430	-6.429	-6.428	-6.425	-6.422	-6.419	-6.415	-6.410	-6.405	-6.400	-6.395	-6.389	-6.384	-6.378	-6.371	-6.366	-6.360	-6.354	-6.349	-6.342	-6.338	-6.334	-6.329	-6.324	-6.320	-6.319	-6.315	-6.312	-6.311	-6.310	-6.310	-6.311	-6.312	-6.314	-6.316	-6.319	-6.324	-6.329	-6.334	-6.340	-6.348	-6.355	-6.362	-6.371	-6.381	-6.391	-6.402	-6.415	-6.426	-6.438	-6.451	-6.465	-6.478	-6.491	-6.505	-6.519	-6.534	-6.546	-6.561	-6.575	-6.589	-6.602	-6.615	-6.628	-6.639	-6.651	-6.662	-6.672	-6.682	-6.691	-6.699	-6.705	-6.711	-6.718	-6.721	-6.724	-6.725	-6.726	-6.726	-6.724	-6.720	-6.716	-6.710	-6.704	-6.696	-6.686	-6.675	-6.662	-6.650	-6.635	-6.620	-6.602	-6.585	-6.566	-6.546	-6.524	-6.502	-6.479	-6.455	-6.430	-6.404	-6.378	-6.352	-6.324	-6.296	-6.269	-6.239	-6.211	-6.181	-6.154	-6.124	-6.096	-6.066	-6.038	-6.010	-5.981	-5.954	-5.926	-5.900	-5.874	-5.849	-5.824	-5.800	-5.778	-5.756	-5.735	-5.715	-5.698	-5.680	-5.664	-5.648	-5.635	-5.622	-5.611	-5.601	-5.594	-5.585	-5.580	-5.575	-5.571	-5.571	-5.570	-5.571	-5.574	-5.578	-5.581	-5.588	-5.595	-5.605	-5.614	-5.625	-5.636	-5.650	-5.665	-5.680	-5.695	-5.711	-5.729	-5.746	-5.765	-5.784	-5.802	-5.824	-5.842	-5.864	-5.884	-5.905	-5.925	-5.945	-5.966	-5.986	-6.006	-6.026	-6.045	-6.064	-6.081	-6.099	-6.115	-6.131	-6.146	-6.160	-6.174	-6.186	-6.199	-6.209	-6.218	-6.226	-6.234	-6.239	-6.244	-6.246	-6.249	-6.249	-6.248	-6.246	-6.244	-6.239	-6.232	-6.225	-6.215	-6.205	-6.195	-6.182	-6.169	-6.154	-6.138	-6.120	-6.101	-6.081	-6.061	-6.040	-6.018	-5.994	-5.969	-5.945	-5.919	-5.891	-5.865	-5.836	-5.808	-5.779	-5.750	-5.720	-5.690	-5.660	-5.630	-5.599	-5.568	-5.538	-5.506	-5.475	-5.445	-5.415	-5.384	-5.354	-5.324	-5.294	-5.265	-5.235	-5.208	-5.179	-5.152	-5.125	-5.099	-5.071	-5.046	-5.021	-4.998	-4.974	-4.950	-4.928	-4.905	-4.882	-4.862	-4.842	-4.821	-4.801	-4.782	-4.764	-4.745	-4.728	-4.709	-4.691	-4.675	-4.658	-4.641	-4.624	-4.609	-4.592	-4.575	-4.559	-4.542	-4.526	-4.510	-4.492	-4.476	-4.458	-4.441	-4.422	-4.405	-4.386	-4.366	-4.348	-4.328	-4.308	-4.286	-4.265	-4.244	-4.220	-4.198	-4.174	-4.149	-4.124	-4.099	-4.072	-4.046	-4.019	-3.991	-3.962	-3.934	-3.905	-3.874	-3.844	-3.812	-3.781	-3.750	-3.718	-3.686	-3.654	-3.621	-3.589	-3.556	-3.522	-3.490	-3.458	-3.425	-3.392	-3.360	-3.329	-3.298	-3.265	-3.234	-3.204	-3.174	-3.145	-3.116	-3.089	-3.062	-3.035	-3.011	-2.986	-2.962	-2.940	-2.919	-2.899	-2.879	-2.861	-2.845	-2.828	-2.814	-2.801	-2.790	-2.779	-2.770	-2.761	-2.755	-2.750	-2.746	-2.742	-2.741	-2.741	-2.744	-2.746	-2.750	-2.755	-2.761	-2.770	-2.779	-2.789	-2.800	-2.812	-2.826	-2.840	-2.856	-2.871	-2.889	-2.906	-2.926	-2.945	-2.966	-2.986	-3.010	-3.031	-3.054	-3.078	-3.101	-3.126	-3.150	-3.176	-3.200	-3.226	-3.250	-3.276	-3.300	-3.326	-3.351	-3.376	-3.401	-3.426	-3.449	-3.474	-3.498	-3.520	-3.544	-3.566	-3.588	-3.609	-3.630	-3.650	-3.670	-3.690	-3.709	-3.726	-3.745	-3.761	-3.778	-3.792	-3.809	-3.824	-3.838	-3.851	-3.865	-3.878	-3.890	-3.901	-3.914	-3.925	-3.935	-3.946	-3.958	-3.966	-3.976	-3.986	-3.996	-4.005	-4.015	-4.024	-4.034	-4.045	-4.054	-4.065	-4.075	-4.085	-4.096	-4.108	-4.121	-4.132	-4.146	-4.159	-4.172	-4.188	-4.201	-4.219	-4.234	-4.251	-4.270	-4.288	-4.306	-4.326	-4.348	-4.369	-4.390	-4.414	-4.436	-4.460	-4.485	-4.510	-4.536	-4.562	-4.590	-4.618	-4.646	-4.675	-4.704	-4.734	-4.764	-4.794	-4.825	-4.855	-4.886	-4.918	-4.949	-4.979	-5.011	-5.041	-5.072	-5.102	-5.134	-5.164	-5.194	-5.224	-5.252	-5.281	-5.309	-5.336	-5.364	-5.391	-5.416	-5.441	-5.466	-5.490	-5.512	-5.535	-5.555	-5.575	-5.595	-5.615	-5.632	-5.650	-5.665	-5.680	-5.695	-5.708	-5.720	-5.732	-5.742	-5.752	-5.761	-5.770	-5.778	-5.784	-5.790	-5.794	-5.799	-5.802	-5.805	-5.809	-5.809	-5.810	-5.810	-5.810	-5.810	-5.809	-5.808	-5.806	-5.804	-5.801	-5.798	-5.795	-5.791	-5.789	-5.785	-5.781	-5.778	-5.774	-5.771	-5.768	-5.762	-5.760	-5.755	-5.752	-5.750	-5.746	-5.744	-5.740	-5.739	-5.735	-5.734	-5.731	-5.731	-5.730	-5.729	-5.729	-5.730	-5.730	-5.732	-5.734	-5.736	-5.738	-5.741	-5.744	-5.748	-5.751	-5.756	-5.761	-5.766	-5.771	-5.778	-5.784	-5.790	-5.798	-5.804	-5.812	-5.819	-5.828	-5.834	-5.842	-5.850	-5.858	-5.866	-5.874	-5.882	-5.889	-5.896	-5.902	-5.910	-5.916	-5.922	-5.928	-5.934	-5.938	-5.941	-5.945	-5.948	-5.950	-5.951	-5.951	-5.952	-5.951	-5.949	-5.946	-5.944	-5.940	-5.932	-5.928	-5.920	-5.911	-5.901	-5.892	-5.880	-5.868	-5.855	-5.841	-5.826	-5.810	-5.794	-5.776	-5.758	-5.738	-5.718	-5.698	-5.676	-5.654	-5.631	-5.609	-5.585	-5.561	-5.538	-5.512	-5.489	-5.462	-5.438	-5.412	-5.389	-5.362	-5.340	-5.315	-5.291	-5.268	-5.245	-5.222	-5.200	-5.179	-5.158	-5.139	-5.120	-5.101	-5.084	-5.069	-5.054	-5.040	-5.026	-5.014	-5.004	-4.995	-4.985	-4.979	-4.971	-4.966	-4.964	-4.961	-4.959	-4.959	-4.959	-4.962	-4.965	-4.969	-4.974	-4.980	-4.988	-4.996	-5.005	-5.015	-5.025	-5.036	-5.049	-5.062	-5.075	-5.089	-5.104	-5.118	-5.134	-5.149	-5.165	-5.180	-5.198	-5.214	-5.230	-5.246	-5.262	-5.279	-5.294	-5.310	-5.324	-5.339	-5.352	-5.366	-5.380	-5.392	-5.405	-5.416	-5.426	-5.436	-5.446	-5.456	-5.464	-5.470	-5.476	-5.482	-5.486	-5.491	-5.494	-5.495	-5.498	-5.498	-5.498	-5.496	-5.494	-5.491	-5.488	-5.484	-5.479	-5.474	-5.468	-5.461	-5.452	-5.446	-5.438	-5.429	-5.419	-5.409	-5.400	-5.390	-5.379	-5.368	-5.356	-5.345	-5.334	-5.322	-5.311	-5.300	-5.289	-5.278	-5.265	-5.255	-5.244	-5.234	-5.224	-5.212	-5.202	-5.194	-5.185	-5.175	-5.169	-5.160	-5.152	-5.144	-5.139	-5.131	-5.125	-5.120	-5.114	-5.109	-5.104	-5.100	-5.096	-5.091	-5.089	-5.085	-5.082	-5.080	-5.076	-5.075	-5.072	-5.070	-5.068	-5.066	-5.065	-5.064	-5.061	-5.059	-5.058	-5.056	-5.054	-5.051	-5.049	-5.046	-5.041	-5.039	-5.036	-5.031	-5.028	-5.022	-5.018	-5.011	-5.006	-5.000	-4.992	-4.986	-4.979	-4.970	-4.961	-4.951	-4.942	-4.931	-4.921	-4.911	-4.899	-4.886	-4.874	-4.860	-4.846	-4.831	-4.815	-4.800	-4.784	-4.768	-4.750	-4.732	-4.715	-4.695	-4.678	-4.658	-4.638	-4.618	-4.596	-4.576	-4.555	-4.532	-4.511	-4.490	-4.468	-4.445	-4.422	-4.399	-4.376	-4.354	-4.330	-4.308	-4.284	-4.261	-4.239	-4.216	-4.194	-4.174	-4.151	-4.130	-4.109	-4.089	-4.069	-4.049	-4.030	-4.012	-3.994	-3.978	-3.961	-3.945	-3.930	-3.918	-3.904	-3.892	-3.880	-3.870	-3.861	-3.854	-3.846	-3.839	-3.834	-3.830	-3.826	-3.824	-3.824	-3.822	-3.825	-3.826	-3.830	-3.835	-3.839	-3.846	-3.852	-3.861	-3.870	-3.881	-3.891	-3.902	-3.916	-3.929	-3.942	-3.958	-3.972	-3.988	-4.005	-4.021	-4.039	-4.056	-4.074	-4.091	-4.109	-4.128	-4.146	-4.165	-4.182	-4.201	-4.219	-4.238	-4.255	-4.272	-4.289	-4.308	-4.324	-4.339	-4.356	-4.371	-4.386	-4.400	-4.414	-4.428	-4.440	-4.452	-4.462	-4.475	-4.485	-4.494	-4.502	-4.511	-4.518	-4.525	-4.531	-4.536	-4.541	-4.545	-4.548	-4.551	-4.554	-4.554	-4.555	-4.555	-4.555	-4.554	-4.551	-4.551	-4.548	-4.545	-4.541	-4.536	-4.532	-4.526	-4.522	-4.516	-4.510	-4.504	-4.498	-4.490	-4.482	-4.478	-4.469	-4.461	-4.455	-4.446	-4.439	-4.430	-4.422	-4.415	-4.406	-4.400	-4.392	-4.385	-4.378	-4.370	-4.362	-4.356	-4.349	-4.342	-4.336	-4.330	-4.325	-4.318	-4.312	-4.309	-4.302	-4.299	-4.294	-4.290	-4.286	-4.282	-4.279	-4.276	-4.272	-4.269	-4.266	-4.262	-4.260	-4.258	-4.255	-4.251	-4.249	-4.246	-4.242	-4.239	-4.236	-4.234	-4.230	-4.226	-4.221	-4.218	-4.214	-4.209	-4.204	-4.199	-4.194	-4.186	-4.181	-4.175	-4.168	-4.160	-4.152	-4.144	-4.136	-4.126	-4.116	-4.106	-4.096	-4.086	-4.075	-4.064	-4.052	-4.040	-4.028	-4.015	-4.003	-3.990	-3.978	-3.965	-3.951	-3.938	-3.925	-3.912	-3.899	-3.886	-3.874	-3.861	-3.849	-3.836	-3.824	-3.814	-3.801	-3.791	-3.781	-3.771	-3.762	-3.754	-3.745	-3.738	-3.731	-3.725	-3.719	-3.715	-3.710	-3.708	-3.705	-3.704	-3.701	-3.702	-3.702	-3.704	-3.705	-3.709	-3.714	-3.718	-3.722	-3.730	-3.738	-3.746	-3.754	-3.764	-3.775	-3.786	-3.798	-3.811	-3.824	-3.838	-3.852	-3.868	-3.884	-3.900	-3.916	-3.934	-3.952	-3.970	-3.988	-4.006	-4.026	-4.045	-4.065	-4.084	-4.104	-4.124	-4.144	-4.164	-4.184	-4.202	-4.221	-4.242	-4.260	-4.280	-4.299	-4.316	-4.334	-4.351	-4.369	-4.386	-4.401	-4.419	-4.432	-4.448	-4.462	-4.475	-4.488	-4.500	-4.512	-4.522	-4.532	-4.541	-4.550	-4.559	-4.566	-4.572	-4.579	-4.585	-4.590	-4.594	-4.598	-4.601	-4.604	-4.606	-4.608	-4.610	-4.610	-4.610	-4.611	-4.611	-4.610	-4.611	-4.610	-4.610	-4.609	-4.608	-4.606	-4.606	-4.608	-4.606	-4.606	-4.606	-4.608	-4.609	-4.610	-4.612	-4.615	-4.619	-4.622	-4.626	-4.632	-4.639	-4.645	-4.654	-4.662	-4.671	-4.681	-4.692	-4.705	-4.718	-4.731	-4.748	-4.762	-4.779	-4.796	-4.815	-4.835	-4.854	-4.875	-4.896	-4.919	-4.942	-4.966	-4.990	-5.016	-5.042	-5.068	-5.095	-5.121	-5.149	-5.178	-5.205	-5.234	-5.262	-5.290	-5.319	-5.345	-5.374	-5.400	-5.428	-5.455	-5.481	-5.506	-5.532	-5.556	-5.579	-5.602	-5.624	-5.645	-5.665	-5.684	-5.700	-5.718	-5.732	-5.745	-5.759	-5.770	-5.779	-5.788	-5.794	-5.800	-5.802	-5.806	-5.806	-5.805	-5.802	-5.799	-5.792	-5.786	-5.778	-5.768	-5.755	-5.744	-5.730	-5.714	-5.698	-5.680	-5.661	-5.641	-5.619	-5.599	-5.575	-5.552	-5.528	-5.502	-5.478	-5.452	-5.426	-5.400	-5.372	-5.346	-5.320	-5.294	-5.268	-5.241	-5.215	-5.190	-5.166	-5.142	-5.118	-5.096	-5.074	-5.052	-5.034	-5.015	-4.998	-4.982	-4.968	-4.954	-4.940	-4.930	-4.921	-4.912	-4.906	-4.901	-4.898	-4.895	-4.895	-4.898	-4.900	-4.904	-4.910	-4.918	-4.926	-4.936	-4.949	-4.961	-4.976	-4.991	-5.009	-5.028	-5.048	-5.068	-5.090	-5.111	-5.135	-5.160	-5.185	-5.211	-5.238	-5.264	-5.292	-5.320	-5.349	-5.376	-5.405	-5.434	-5.464	-5.491	-5.520	-5.549	-5.578	-5.605	-5.631	-5.659	-5.684	-5.710	-5.734	-5.758	-5.781	-5.802	-5.824	-5.845	-5.864	-5.881	-5.898	-5.914	-5.929	-5.941	-5.954	-5.964	-5.972	-5.980	-5.988	-5.992	-5.996	-5.998	-5.999	-5.998	-5.996	-5.992	-5.988	-5.981	-5.975	-5.966	-5.955	-5.944	-5.931	-5.918	-5.901	-5.886	-5.869	-5.850	-5.831	-5.810	-5.790	-5.768	-5.745	-5.721	-5.696	-5.671	-5.646	-5.619	-5.592	-5.566	-5.539	-5.511	-5.482	-5.455	-5.426	-5.399	-5.371	-5.344	-5.316	-5.289	-5.261	-5.235	-5.208	-5.181	-5.156	-5.132	-5.108	-5.084	-5.060	-5.039	-5.016	-4.995	-4.975	-4.956	-4.939	-4.921	-4.905	-4.889	-4.875	-4.861	-4.850	-4.839	-4.829	-4.819	-4.811	-4.804	-4.798	-4.792	-4.788	-4.785	-4.781	-4.780	-4.779	-4.780	-4.780	-4.782	-4.784	-4.786	-4.790	-4.794	-4.799	-4.804	-4.809	-4.814	-4.819	-4.826	-4.831	-4.838	-4.842	-4.850	-4.855	-4.861	-4.866	-4.871	-4.876	-4.880	-4.884	-4.888	-4.890	-4.891	-4.892	-4.892	-4.894	-4.891	-4.890	-4.886	-4.882	-4.878	-4.871	-4.864	-4.856	-4.848	-4.838	-4.826	-4.814	-4.801	-4.788	-4.772	-4.756	-4.740	-4.721	-4.704	-4.684	-4.664	-4.644	-4.621	-4.600	-4.578	-4.552	-4.530	-4.506	-4.482	-4.458	-4.434	-4.409	-4.384	-4.360	-4.335	-4.312	-4.288	-4.264	-4.241	-4.219	-4.198	-4.176	-4.156	-4.136	-4.118	-4.100	-4.082	-4.068	-4.05
[truncated: 142 more chars]
