# Supplementary material for: Motion onset VEPs can see through the blur
Source: Sci Rep. 2024 Sep 12;14:21296. doi: 10.1038/s41598-024-72483-z (PMC11393312; doi:10.1038/s41598-024-72483-z)
Supplement: Supplementary file 3 — Supplementary Information 3. [file 41598_2024_72483_MOESM3_ESM.zip › VEP_raw_data/source_data/SorceBlurVEP-S013_VEP_2023-04-18_15-42-02.txt]

0.000	0.000	99999.999	6250.000	50.000	-2193.000	-2061.000	6248.000	7.000	100.000	5.000	2.000	1.000	1.000	0.000	0.000	0.000	0.000	0.000	0.000	0.000	0.000	0.000	0.000	0.000	0.000	0.000	-1.925	-1.918	-1.909	-1.901	-1.892	-1.881	-1.870	-1.859	-1.848	-1.834	-1.821	-1.806	-1.790	-1.775	-1.759	-1.741	-1.724	-1.706	-1.688	-1.669	-1.648	-1.628	-1.606	-1.585	-1.564	-1.541	-1.519	-1.495	-1.472	-1.449	-1.425	-1.401	-1.376	-1.351	-1.328	-1.301	-1.276	-1.251	-1.226	-1.201	-1.176	-1.150	-1.125	-1.100	-1.074	-1.050	-1.026	-1.000	-0.978	-0.952	-0.929	-0.905	-0.882	-0.859	-0.836	-0.812	-0.790	-0.768	-0.746	-0.724	-0.704	-0.682	-0.662	-0.641	-0.621	-0.601	-0.582	-0.564	-0.544	-0.525	-0.507	-0.490	-0.471	-0.455	-0.436	-0.419	-0.402	-0.386	-0.369	-0.351	-0.335	-0.319	-0.302	-0.286	-0.270	-0.254	-0.238	-0.222	-0.206	-0.189	-0.174	-0.158	-0.141	-0.125	-0.108	-0.091	-0.075	-0.059	-0.041	-0.024	-0.006	0.012	0.030	0.048	0.066	0.085	0.104	0.122	0.142	0.161	0.181	0.202	0.222	0.242	0.265	0.286	0.306	0.328	0.350	0.372	0.394	0.416	0.439	0.462	0.485	0.509	0.531	0.556	0.579	0.602	0.626	0.649	0.672	0.696	0.720	0.742	0.766	0.789	0.812	0.834	0.856	0.879	0.900	0.922	0.944	0.965	0.985	1.005	1.025	1.044	1.062	1.080	1.098	1.115	1.132	1.149	1.164	1.178	1.192	1.208	1.220	1.232	1.244	1.256	1.268	1.278	1.285	1.295	1.304	1.310	1.318	1.324	1.329	1.334	1.338	1.341	1.344	1.346	1.348	1.349	1.350	1.349	1.349	1.348	1.345	1.344	1.340	1.336	1.332	1.328	1.324	1.318	1.310	1.305	1.298	1.290	1.281	1.275	1.265	1.256	1.248	1.238	1.228	1.216	1.206	1.195	1.184	1.172	1.162	1.150	1.139	1.128	1.116	1.105	1.092	1.081	1.070	1.060	1.049	1.038	1.026	1.016	1.005	0.995	0.985	0.976	0.966	0.956	0.949	0.940	0.931	0.922	0.914	0.908	0.899	0.892	0.885	0.879	0.871	0.865	0.859	0.852	0.846	0.839	0.834	0.826	0.820	0.814	0.806	0.800	0.792	0.785	0.778	0.769	0.761	0.752	0.744	0.734	0.724	0.714	0.702	0.691	0.679	0.666	0.652	0.639	0.625	0.609	0.592	0.576	0.559	0.541	0.522	0.504	0.484	0.464	0.442	0.421	0.400	0.378	0.355	0.332	0.309	0.286	0.261	0.238	0.212	0.189	0.165	0.141	0.116	0.091	0.068	0.044	0.021	-0.004	-0.026	-0.049	-0.072	-0.094	-0.115	-0.136	-0.158	-0.178	-0.198	-0.216	-0.235	-0.252	-0.270	-0.286	-0.301	-0.316	-0.331	-0.345	-0.359	-0.370	-0.382	-0.394	-0.404	-0.414	-0.422	-0.431	-0.440	-0.448	-0.455	-0.461	-0.468	-0.472	-0.478	-0.481	-0.486	-0.490	-0.494	-0.498	-0.500	-0.502	-0.505	-0.507	-0.510	-0.511	-0.512	-0.515	-0.516	-0.518	-0.519	-0.520	-0.522	-0.522	-0.525	-0.526	-0.529	-0.530	-0.532	-0.536	-0.539	-0.540	-0.544	-0.548	-0.552	-0.556	-0.561	-0.566	-0.572	-0.578	-0.584	-0.590	-0.599	-0.606	-0.615	-0.624	-0.632	-0.644	-0.654	-0.665	-0.676	-0.689	-0.701	-0.714	-0.728	-0.741	-0.756	-0.770	-0.785	-0.801	-0.816	-0.832	-0.849	-0.865	-0.881	-0.898	-0.914	-0.930	-0.948	-0.962	-0.979	-0.995	-1.010	-1.026	-1.041	-1.054	-1.068	-1.081	-1.095	-1.106	-1.118	-1.129	-1.138	-1.146	-1.155	-1.162	-1.168	-1.174	-1.179	-1.181	-1.184	-1.186	-1.185	-1.185	-1.184	-1.181	-1.176	-1.171	-1.165	-1.159	-1.150	-1.140	-1.131	-1.120	-1.108	-1.094	-1.081	-1.065	-1.051	-1.035	-1.018	-1.000	-0.984	-0.964	-0.946	-0.926	-0.906	-0.886	-0.865	-0.845	-0.824	-0.802	-0.781	-0.760	-0.739	-0.718	-0.696	-0.676	-0.654	-0.634	-0.614	-0.594	-0.574	-0.555	-0.535	-0.516	-0.499	-0.480	-0.464	-0.446	-0.429	-0.414	-0.398	-0.382	-0.368	-0.354	-0.341	-0.328	-0.315	-0.304	-0.291	-0.280	-0.269	-0.259	-0.249	-0.240	-0.230	-0.221	-0.212	-0.205	-0.198	-0.190	-0.182	-0.175	-0.168	-0.161	-0.155	-0.149	-0.144	-0.138	-0.131	-0.126	-0.120	-0.114	-0.109	-0.104	-0.099	-0.092	-0.088	-0.082	-0.078	-0.071	-0.065	-0.060	-0.055	-0.050	-0.044	-0.039	-0.034	-0.028	-0.024	-0.018	-0.012	-0.008	-0.002	0.002	0.008	0.012	0.016	0.021	0.025	0.029	0.032	0.036	0.039	0.041	0.044	0.046	0.048	0.050	0.050	0.051	0.051	0.051	0.050	0.050	0.048	0.046	0.044	0.041	0.038	0.034	0.031	0.028	0.021	0.016	0.012	0.006	0.001	-0.005	-0.011	-0.018	-0.024	-0.030	-0.036	-0.044	-0.050	-0.056	-0.064	-0.070	-0.076	-0.082	-0.088	-0.094	-0.099	-0.104	-0.109	-0.112	-0.116	-0.120	-0.124	-0.125	-0.128	-0.128	-0.130	-0.129	-0.129	-0.128	-0.126	-0.124	-0.121	-0.118	-0.114	-0.109	-0.105	-0.099	-0.092	-0.086	-0.080	-0.072	-0.064	-0.056	-0.049	-0.040	-0.031	-0.022	-0.014	-0.004	0.004	0.014	0.022	0.031	0.039	0.048	0.056	0.064	0.070	0.076	0.082	0.089	0.092	0.099	0.102	0.106	0.109	0.111	0.112	0.114	0.114	0.114	0.112	0.111	0.110	0.108	0.105	0.100	0.096	0.092	0.088	0.081	0.078	0.070	0.064	0.058	0.050	0.042	0.036	0.028	0.021	0.012	0.006	-0.002	-0.010	-0.016	-0.024	-0.031	-0.039	-0.044	-0.051	-0.058	-0.064	-0.069	-0.075	-0.080	-0.084	-0.089	-0.094	-0.096	-0.100	-0.104	-0.108	-0.110	-0.112	-0.116	-0.118	-0.120	-0.121	-0.122	-0.124	-0.125	-0.126	-0.126	-0.128	-0.129	-0.129	-0.129	-0.129	-0.129	-0.130	-0.130	-0.130	-0.130	-0.131	-0.131	-0.131	-0.132	-0.132	-0.134	-0.134	-0.134	-0.134	-0.135	-0.134	-0.134	-0.134	-0.134	-0.132	-0.132	-0.131	-0.130	-0.129	-0.128	-0.125	-0.124	-0.121	-0.119	-0.116	-0.112	-0.109	-0.105	-0.101	-0.096	-0.092	-0.086	-0.081	-0.075	-0.069	-0.062	-0.055	-0.048	-0.040	-0.031	-0.024	-0.015	-0.008	0.002	0.011	0.021	0.032	0.041	0.052	0.061	0.072	0.084	0.094	0.106	0.118	0.126	0.139	0.150	0.160	0.172	0.184	0.194	0.205	0.216	0.229	0.240	0.251	0.261	0.274	0.284	0.296	0.306	0.318	0.329	0.340	0.350	0.361	0.372	0.382	0.394	0.404	0.415	0.425	0.435	0.446	0.456	0.468	0.478	0.489	0.498	0.509	0.519	0.529	0.539	0.549	0.559	0.569	0.579	0.589	0.598	0.606	0.615	0.624	0.632	0.641	0.649	0.658	0.665	0.671	0.679	0.685	0.691	0.698	0.704	0.709	0.714	0.719	0.722	0.726	0.730	0.732	0.735	0.739	0.740	0.742	0.744	0.745	0.745	0.745	0.746	0.746	0.746	0.745	0.745	0.745	0.745	0.744	0.742	0.742	0.741	0.742	0.741	0.741	0.742	0.742	0.744	0.745	0.746	0.749	0.750	0.752	0.755	0.759	0.762	0.766	0.771	0.778	0.782	0.789	0.795	0.802	0.810	0.818	0.825	0.835	0.844	0.855	0.864	0.875	0.886	0.898	0.909	0.921	0.932	0.945	0.958	0.970	0.982	0.995	1.008	1.020	1.031	1.044	1.056	1.066	1.078	1.089	1.099	1.109	1.118	1.126	1.135	1.142	1.149	1.155	1.161	1.166	1.170	1.174	1.176	1.178	1.179	1.179	1.179	1.178	1.175	1.172	1.169	1.164	1.158	1.151	1.144	1.136	1.129	1.119	1.109	1.099	1.088	1.075	1.064	1.051	1.038	1.025	1.010	0.996	0.982	0.969	0.955	0.940	0.925	0.910	0.895	0.881	0.868	0.852	0.839	0.825	0.811	0.799	0.786	0.775	0.764	0.752	0.741	0.732	0.722	0.715	0.708	0.700	0.694	0.689	0.682	0.679	0.675	0.671	0.669	0.668	0.666	0.668	0.666	0.668	0.671	0.672	0.676	0.680	0.684	0.689	0.695	0.701	0.708	0.714	0.721	0.729	0.736	0.745	0.754	0.761	0.771	0.780	0.789	0.799	0.808	0.818	0.826	0.836	0.845	0.854	0.862	0.871	0.880	0.888	0.896	0.904	0.912	0.919	0.926	0.932	0.938	0.944	0.949	0.954	0.959	0.964	0.968	0.970	0.974	0.976	0.980	0.982	0.984	0.986	0.988	0.989	0.990	0.990	0.991	0.991	0.991	0.994	0.994	0.994	0.994	0.992	0.994	0.994	0.994	0.995	0.994	0.994	0.995	0.995	0.996	0.998	0.998	1.000	1.001	1.004	1.005	1.006	1.009	1.011	1.014	1.016	1.019	1.022	1.025	1.029	1.032	1.035	1.040	1.044	1.046	1.050	1.055	1.059	1.062	1.068	1.072	1.076	1.081	1.085	1.089	1.092	1.096	1.100	1.104	1.108	1.110	1.112	1.116	1.119	1.121	1.125	1.126	1.129	1.131	1.132	1.135	1.138	1.139	1.141	1.142	1.142	1.145	1.146	1.148	1.149	1.151	1.151	1.154	1.155	1.156	1.158	1.161	1.164	1.165	1.169	1.171	1.175	1.179	1.184	1.188	1.194	1.199	1.204	1.210	1.216	1.224	1.232	1.240	1.249	1.259	1.268	1.278	1.289	1.299	1.311	1.321	1.335	1.348	1.360	1.372	1.388	1.401	1.414	1.429	1.442	1.458	1.472	1.486	1.501	1.516	1.530	1.544	1.558	1.571	1.585	1.596	1.610	1.621	1.632	1.645	1.656	1.666	1.675	1.685	1.692	1.701	1.709	1.714	1.720	1.724	1.729	1.732	1.734	1.735	1.736	1.738	1.736	1.735	1.734	1.730	1.726	1.722	1.719	1.712	1.708	1.701	1.694	1.686	1.679	1.670	1.661	1.651	1.642	1.632	1.622	1.612	1.601	1.591	1.580	1.569	1.558	1.546	1.536	1.525	1.512	1.502	1.491	1.481	1.469	1.459	1.449	1.439	1.429	1.419	1.410	1.400	1.391	1.382	1.374	1.365	1.359	1.350	1.342	1.336	1.330	1.324	1.318	1.312	1.306	1.301	1.296	1.291	1.288	1.282	1.279	1.274	1.270	1.266	1.262	1.260	1.256	1.252	1.250	1.248	1.244	1.240	1.238	1.235	1.232	1.230	1.228	1.225	1.222	1.221	1.218	1.216	1.214	1.211	1.210	1.208	1.206	1.204	1.202	1.201	1.200	1.199	1.199	1.196	1.198	1.198	1.198	1.198	1.198	1.200	1.201	1.202	1.205	1.208	1.210	1.214	1.216	1.220	1.224	1.230	1.234	1.239	1.245	1.250	1.256	1.261	1.269	1.276	1.281	1.289	1.298	1.304	1.311	1.318	1.325	1.332	1.339	1.346	1.352	1.360	1.365	1.370	1.376	1.381	1.386	1.389	1.392	1.396	1.398	1.400	1.400	1.400	1.400	1.400	1.398	1.395	1.391	1.386	1.382	1.375	1.370	1.362	1.354	1.345	1.336	1.326	1.314	1.302	1.291	1.279	1.265	1.251	1.238	1.222	1.208	1.192	1.178	1.162	1.146	1.130	1.115	1.099	1.084	1.068	1.052	1.039	1.024	1.010	0.995	0.982	0.970	0.959	0.948	0.936	0.926	0.918	0.909	0.901	0.895	0.889	0.882	0.878	0.874	0.871	0.869	0.866	0.865	0.866	0.866	0.868	0.870	0.874	0.878	0.881	0.885	0.891	0.898	0.904	0.911	0.918	0.926	0.934	0.942	0.951	0.960	0.969	0.979	0.988	0.999	1.008	1.018	1.028	1.038	1.046	1.058	1.066	1.076	1.085	1.095	1.102	1.112	1.120	1.129	1.136	1.145	1.152	1.159	1.168	1.174	1.180	1.186	1.192	1.198	1.202	1.208	1.211	1.215	1.219	1.222	1.226	1.229	1.232	1.235	1.236	1.238	1.239	1.240	1.241	1.242	1.242	1.242	1.244	1.244	1.244	1.244	1.242	1.242	1.242	1.241	1.241	1.240	1.240	1.240	1.239	1.238	1.238	1.236	1.235	1.236	1.235	1.235	1.235	1.235	1.235	1.235	1.238	1.238	1.239	1.240	1.241	1.244	1.245	1.249	1.251	1.254	1.256	1.260	1.264	1.268	1.272	1.278	1.281	1.286	1.292	1.298	1.304	1.310	1.315	1.322	1.330	1.336	1.344	1.351	1.359	1.368	1.375	1.384	1.392	1.401	1.411	1.420	1.429	1.439	1.449	1.460	1.470	1.481	1.492	1.504	1.515	1.526	1.539	1.551	1.564	1.576	1.589	1.602	1.616	1.630	1.644	1.658	1.671	1.686	1.701	1.716	1.731	1.746	1.761	1.778	1.792	1.808	1.824	1.839	1.854	1.870	1.886	1.901	1.916	1.930	1.946	1.960	1.974	1.988	2.001	2.014	2.026	2.039	2.050	2.060	2.070	2.080	2.089	2.096	2.105	2.111	2.118	2.122	2.126	2.129	2.131	2.134	2.134	2.132	2.131	2.130	2.126	2.122	2.118	2.111	2.105	2.098	2.090	2.080	2.071	2.061	2.050	2.039	2.026	2.015	2.002	1.988	1.974	1.960	1.946	1.931	1.916	1.901	1.886	1.874	1.859	1.844	1.830	1.815	1.801	1.789	1.775	1.764	1.751	1.740	1.731	1.720	1.711	1.702	1.695	1.690	1.682	1.679	1.674	1.670	1.669	1.668	1.666	1.668	1.669	1.670	1.674	1.679	1.682	1.688	1.695	1.702	1.711	1.719	1.729	1.739	1.750	1.761	1.774	1.786	1.799	1.812	1.826	1.841	1.856	1.871	1.886	1.902	1.918	1.934	1.950	1.965	1.981	1.996	2.011	2.026	2.041	2.056	2.070	2.084	2.098	2.109	2.121	2.132	2.142	2.152	2.162	2.171	2.178	2.186	2.191	2.198	2.201	2.205	2.208	2.210	2.210	2.211	2.209	2.208	2.205	2.201	2.196	2.191	2.185	2.178	2.170	2.161	2.151	2.141	2.131	2.120	2.108	2.095	2.082	2.070	2.056	2.042	2.027	2.014	1.999	1.985	1.969	1.955	1.940	1.925	1.911	1.898	1.884	1.870	1.856	1.844	1.831	1.819	1.808	1.798	1.786	1.778	1.768	1.760	1.752	1.745	1.739	1.732	1.728	1.724	1.719	1.716	1.714	1.714	1.711	1.711	1.710	1.711	1.712	1.714	1.715	1.718	1.720	1.722	1.726	1.730	1.734	1.738	1.741	1.745	1.749	1.752	1.756	1.759	1.761	1.765	1.766	1.769	1.770	1.771	1.772	1.772	1.771	1.770	1.768	1.765	1.761	1.758	1.752	1.746	1.740	1.732	1.724	1.715	1.705	1.694	1.681	1.669	1.654	1.640	1.625	1.608	1.590	1.571	1.552	1.531	1.510	1.489	1.466	1.442	1.418	1.394	1.368	1.341	1.314	1.288	1.258	1.230	1.200	1.170	1.140	1.109	1.079	1.048	1.016	0.984	0.952	0.921	0.889	0.858	0.825	0.794	0.761	0.730	0.699	0.669	0.638	0.606	0.576	0.546	0.516	0.488	0.459	0.431	0.404	0.376	0.351	0.324	0.299	0.274	0.250	0.226	0.204	0.181	0.160	0.139	0.119	0.100	0.081	0.062	0.045	0.028	0.011	-0.002	-0.018	-0.032	-0.046	-0.059	-0.071	-0.084	-0.096	-0.106	-0.116	-0.126	-0.136	-0.145	-0.154	-0.162	-0.169	-0.178	-0.184	-0.191	-0.199	-0.204	-0.210	-0.216	-0.222	-0.229	-0.232	-0.239	-0.245	-0.250	-0.255	-0.260	-0.265	-0.271	-0.275	-0.281	-0.285	-0.290	-0.295	-0.300	-0.306	-0.310	-0.316	-0.321	-0.328	-0.332	-0.339	-0.344	-0.350	-0.356	-0.364	-0.370	-0.378	-0.385	-0.392	-0.400	-0.409	-0.418	-0.426	-0.435	-0.445	-0.455	-0.465	-0.476	-0.486	-0.498	-0.509	-0.521	-0.532	-0.546	-0.559	-0.572	-0.585	-0.599	-0.614	-0.628	-0.641	-0.656	-0.671	-0.686	-0.701	-0.716	-0.731	-0.746	-0.761	-0.775	-0.790	-0.804	-0.818	-0.832	-0.845	-0.858	-0.870	-0.881	-0.892	-0.902	-0.912	-0.921	-0.930	-0.936	-0.942	-0.949	-0.954	-0.956	-0.959	-0.961	-0.961	-0.960	-0.959	-0.956	-0.952	-0.948	-0.941	-0.935	-0.928	-0.918	-0.908	-0.896	-0.885	-0.872	-0.859	-0.845	-0.830	-0.814	-0.798	-0.780	-0.764	-0.745	-0.726	-0.708	-0.689	-0.670	-0.650	-0.630	-0.610	-0.591	-0.571	-0.551	-0.531	-0.514	-0.494	-0.475	-0.458	-0.440	-0.424	-0.406	-0.390	-0.374	-0.359	-0.344	-0.329	-0.315	-0.302	-0.290	-0.278	-0.265	-0.255	-0.244	-0.235	-0.226	-0.218	-0.210	-0.202	-0.195	-0.188	-0.182	-0.176	-0.171	-0.166	-0.161	-0.156	-0.152	-0.149	-0.144	-0.141	-0.138	-0.134	-0.130	-0.128	-0.124	-0.121	-0.118	-0.116	-0.112	-0.109	-0.106	-0.104	-0.101	-0.098	-0.095	-0.091	-0.089	-0.085	-0.081	-0.078	-0.074	-0.070	-0.068	-0.064	-0.059	-0.055	-0.050	-0.048	-0.042	-0.038	-0.034	-0.030	-0.024	-0.020	-0.015	-0.011	-0.006	-0.001	0.004	0.009	0.014	0.019	0.024	0.029	0.035	0.040	0.046	0.052	0.058	0.064	0.070	0.075	0.082	0.089	0.095	0.102	0.109	0.116	0.124	0.130	0.139	0.145	0.154	0.161	0.170	0.179	0.186	0.195	0.204	0.212	0.221	0.230	0.239	0.248	0.256	0.266	0.275	0.284	0.294	0.302	0.312	0.321	0.330	0.339	0.348	0.356	0.365	0.375	0.382	0.391	0.400	0.408	0.416	0.425	0.432	0.441	0.449	0.456	0.465	0.472	0.481	0.489	0.496	0.504	0.511	0.520	0.528	0.535	0.545	0.552	0.561	0.571	0.579	0.589	0.599	0.609	0.619	0.631	0.641	0.654	0.666	0.679	0.691	0.706	0.720	0.735	0.751	0.768	0.785	0.801	0.820	0.838	0.859	0.879	0.899	0.920	0.942	0.965	0.989	1.012	1.038	1.064	1.089	1.115	1.142	1.170	1.198	1.226	1.255	1.284	1.314	1.342	1.372	1.404	1.434	1.465	1.496	1.526	1.558	1.588	1.618	1.648	1.679	1.708	1.736	1.765	1.794	1.821	1.849	1.875	1.901	1.926	1.950	1.974	1.998	2.020	2.040	2.060	2.079	2.098	2.115	2.130	2.145	2.159	2.171	2.182	2.194	2.204	2.211	2.219	2.224	2.230	2.234	2.236	2.238	2.238	2.238	2.236	2.234	2.231	2.226	2.222	2.216	2.209	2.202	2.194	2.185	2.175	2.166	2.156	2.145	2.135	2.122	2.110	2.099	2.086	2.074	2.061	2.049	2.035	2.024	2.010	1.998	1.985	1.971	1.960	1.948	1.936	1.925	1.914	1.904	1.892	1.882	1.874	1.864	1.855	1.848	1.838	1.830	1.824	1.816	1.810	1.805	1.800	1.795	1.791	1.788	1.784	1.781	1.779	1.776	1.775	1.774	1.774	1.772	1.774	1.774	1.774	1.776	1.778	1.780	1.780	1.784	1.786	1.789	1.792	1.796	1.800	1.805	1.808	1.812	1.818	1.822	1.826	1.832	1.838	1.842	1.849	1.854	1.860	1.865	1.870	1.876	1.881	1.888	1.892	1.898	1.902	1.908	1.912	1.916	1.920	1.924	1.928	1.931	1.934	1.935	1.938	1.939	1.940	1.941	1.941	1.940	1.939	1.936	1.934	1.931	1.926	1.921	1.918	1.911	1.904	1.896	1.888	1.879	1.869	1.859	1.848	1.836	1.822	1.810	1.796	1.780	1.766	1.750	1.732	1.716	1.699	1.680	1.661	1.642	1.624	1.604	1.585	1.565	1.546	1.526	1.506	1.486	1.466	1.446	1.428	1.408	1.389	1.370	1.351	1.332	1.315	1.298	1.281	1.265	1.249	1.232	1.219	1.204	1.191	1.178	1.165	1.154	1.141	1.131	1.121	1.111	1.102	1.095	1.086	1.079	1.072	1.065	1.061	1.055	1.049	1.044	1.039	1.035	1.031	1.026	1.022	1.019	1.015	1.011	1.006	1.002	0.998	0.992	0.989	0.984	0.978	0.972	0.968	0.960	0.954	0.948	0.940	0.931	0.924	0.915	0.905	0.896	0.886	0.876	0.866	0.855	0.842	0.831	0.820	0.808	0.795	0.782	0.770	0.758	0.745	0.732	0.719	0.706	0.692	0.681	0.669	0.656	0.644	0.632	0.621	0.611	0.600	0.591	0.581	0.572	0.565	0.558	0.551	0.545	0.540	0.535	0.531	0.528	0.526	0.524	0.524	0.524	0.524	0.525	0.526	0.530	0.532	0.536	0.541	0.546	0.552	0.559	0.565	0.572	0.580	0.589	0.596	0.604	0.612	0.621	0.629	0.638	0.646	0.652	0.661	0.669	0.675	0.681	0.688	0.694	0.700	0.704	0.708	0.710	0.711	0.714	0.714	0.714	0.711	0.709	0.705	0.700	0.695	0.689	0.681	0.672	0.662	0.652	0.641	0.630	0.615	0.602	0.588	0.572	0.556	0.540	0.522	0.505	0.486	0.469	0.450	0.431	0.412	0.394	0.375	0.356	0.338	0.319	0.302	0.284	0.269	0.252	0.238	0.222	0.209	0.196	0.185	0.174	0.165	0.158	0.151	0.145	0.140	0.139	0.136	0.138	0.140	0.141	0.146	0.154	0.161	0.170	0.181	0.192	0.206	0.220	0.236	0.254	0.272	0.292	0.312	0.334	0.358	0.380	0.404	0.430	0.455	0.481	0.507	0.535	0.562	0.590	0.619	0.646	0.674	0.701	0.728	0.756	0.782	0.810	0.836	0.860	0.886	0.910	0.934	0.956	0.979	0.999	1.019	1.039	1.056	1.074	1.090	1.105	1.119	1.131	1.142	1.155	1.164	1.172	1.180	1.186	1.192	1.196	1.200	1.202	1.204	1.204	1.204	1.202	1.200	1.198	1.194	1.190	1.185	1.180	1.172	1.165	1.159	1.150	1.142	1.132	1.125	1.115	1.105	1.095	1.084	1.074	1.062	1.051	1.040	1.028	1.016	1.005	0.994	0.981	0.970	0.958	0.945	0.934	0.922	0.910	0.899	0.886	0.875	0.862	0.852	0.840	0.830	0.819	0.809	0.799	0.788	0.778	0.768	0.758	0.749	0.739	0.730	0.721	0.714	0.706	0.699	0.691	0.684	0.678	0.671	0.668	0.661	0.656	0.652	0.648	0.644	0.641	0.638	0.636	0.632	0.631	0.630	0.629	0.629	0.629	0.629	0.629	0.630	0.631	0.632	0.634	0.635	0.638	0.640	0.642	0.644	0.648	0.650	0.652	0.655	0.658	0.660	0.662	0.666	0.668	0.670	0.672	0.675	0.675	0.676	0.679	0.679	0.680	0.681	0.682	0.682	0.682	0.681	0.681	0.680	0.679	0.678	0.676	0.672	0.670	0.669	0.665	0.662	0.659	0.655	0.652	0.649	0.645	0.641	0.638	0.634	0.630	0.628	0.622	0.620	0.616	0.614	0.611	0.608	0.605	0.602	0.601	0.599	0.598	0.596	0.598	0.596	0.596	0.598	0.599	0.600	0.602	0.606	0.609	0.612	0.618	0.622	0.629	0.636	0.642	0.651	0.659	0.668	0.679	0.689	0.700	0.712	0.726	0.739	0.754	0.769	0.785	0.802	0.819	0.836	0.856	0.875	0.896	0.918	0.940	0.962	0.985	1.010	1.034	1.060	1.086	1.114	1.140	1.169	1.198	1.226	1.256	1.285	1.318	1.348	1.379	1.411	1.442	1.474	1.508	1.540	1.572	1.605	1.638	1.670	1.702	1.735	1.768	1.799	1.830	1.861	1.892	1.921	1.952	1.981	2.009	2.038	2.065	2.091	2.118	2.141	2.165	2.188	2.210	2.231	2.251	2.270	2.288	2.304	2.321	2.335	2.349	2.362	2.375	2.385	2.395	2.405	2.412	2.419	2.426	2.432	2.436	2.440	2.445	2.449	2.451	2.452	2.454	2.455	2.456	2.456	2.456	2.458	2.458	2.456	2.458	2.456	2.456	2.456	2.456	2.458	2.459	2.459	2.460	2.464	2.465	2.468	2.471	2.475	2.479	2.485	2.491	2.498	2.504	2.511	2.519	2.528	2.538	2.548	2.558	2.569	2.580	2.591	2.605	2.618	2.631	2.645	2.660	2.675	2.690	2.705	2.722	2.738	2.754	2.770	2.786	2.802	2.819	2.835	2.851	2.866	2.882	2.898	2.914	2.928	2.942	2.958	2.972	2.985	2.999	3.012	3.024	3.035	3.048	3.059	3.069	3.079	3.088	3.096	3.104	3.111	3.119	3.125	3.130	3.136	3.140	3.144	3.146	3.149	3.151	3.152	3.154	3.154	3.152	3.151	3.150	3.148	3.145	3.140	3.138	3.132	3.126	3.121	3.115	3.109	3.101	3.092	3.085	3.076	3.066	3.058	3.048	3.036	3.025	3.012	3.001	2.989	2.976	2.962	2.948	2.934	2.920	2.905	2.890	2.875	2.859	2.844	2.826	2.811	2.794	2.776	2.759	2.741	2.724	2.706	2.689	2.671	2.654	2.636	2.619	2.601	2.582	2.566	2.548	2.531	2.514	2.496	2.480	2.462	2.445	2.430	2.414	2.398	2.381	2.365	2.350	2.335	2.320	2.305	2.290	2.276	2.262	2.249	2.234	2.220	2.208	2.194	2.180	2.166	2.154	2.139	2.126	2.111	2.098	2.082	2.068	2.054	2.038	2.024	2.006	1.991	1.974	1.956	1.939	1.920	1.900	1.881	1.860	1.838	1.816	1.792	1.769	1.744	1.718	1.691	1.664	1.635	1.606	1.576	1.545	1.514	1.480	1.448	1.412	1.378	1.341	1.304	1.266	1.229	1.189	1.150	1.109	1.069	1.028	0.985	0.942	0.900	0.858	0.814	0.771	0.728	0.685	0.641	0.598	0.555	0.511	0.469	0.426	0.384	0.342	0.301	0.260	0.220	0.180	0.141	0.102	0.064	0.028	-0.009	-0.045	-0.080	-0.115	-0.149	-0.181	-0.215	-0.246	-0.276	-0.306	-0.336	-0.364	-0.392	-0.419	-0.446	-0.472	-0.498	-0.522	-0.548	-0.571	-0.595	-0.618	-0.640	-0.662	-0.684	-0.706	-0.728	-0.749	-0.769	-0.789	-0.809	-0.830	-0.850	-0.869	-0.889	-0.908	-0.928	-0.946	-0.966	-0.985	-1.005	-1.022	-1.042	-1.061	-1.080	-1.099	-1.119	-1.138	-1.156	-1.175	-1.192	-1.211	-1.231	-1.249	-1.266	-1.285	-1.301	-1.320	-1.336	-1.354	-1.370	-1.388	-1.402	-1.419	-1.435	-1.449	-1.462	-1.478	-1.490	-1.504	-1.516	-1.528	-1.540	-1.551	-1.561	-1.571	-1.580	-1.589	-1.598	-1.604	-1.611	-1.616	-1.621	-1.626	-1.631	-1.634	-1.636	-1.639	-1.639	-1.640	-1.639	-1.638	-1.636	-1.632	-1.630	-1.626	-1.621	-1.616	-1.610	-1.604	-1.595	-1.588	-1.579	-1.570	-1.559	-1.549	-1.538	-1.526	-1.514	-1.500	-1.488	-1.474	-1.460	-1.445	-1.429	-1.414	-1.396	-1.381	-1.364	-1.346	-1.329	-1.311	-1.292	-1.274	-1.255	-1.236	-1.216	-1.198	-1.176	-1.158	-1.138	-1.118	-1.098	-1.078	-1.058	-1.038	-1.018	-0.998	-0.978	-0.958	-0.938	-0.918	-0.899	-0.879	-0.860	-0.841	-0.822	-0.804	-0.785	-0.768	-0.750	-0.732	-0.715	-0.699	-0.681	-0.666	-0.650	-0.634	-0.616	-0.601	-0.588	-0.571	-0.558	-0.541	-0.528	-0.515	-0.500	-0.486	-0.474	-0.460	-0.446	-0.434	-0.422	-0.410	-0.398	-0.385	-0.372	-0.360	-0.349	-0.338	-0.325	-0.312	-0.301	-0.289	-0.278	-0.265	-0.254	-0.242	-0.229	-0.216	-0.205	-0.192	-0.180	-0.168	-0.155	-0.141	-0.129	-0.115	-0.101	-0.089	-0.074	-0.060	-0.046	-0.031	-0.015	0.000	0.016	0.032	0.049	0.066	0.084	0.101	0.120	0.138	0.156	0.176	0.196	0.216	0.238	0.258	0.280	0.302	0.325	0.348	0.370	0.394	0.419	0.444	0.469	0.494	0.520	0.546	0.572	0.599	0.625	0.652	0.680	0.706	0.734	0.761	0.789	0.815	0.844	0.870	0.898	0.924	0.950	0.978	1.004	1.029	1.054	1.079	1.104	1.128	1.151	1.175	1.196	1.219	1.240	1.260	1.280	1.299	1.318	1.335	1.352	1.369	1.384	1.398	1.412	1.425	1.438	1.448	1.460	1.469	1.478	1.486	1.494	1.500	1.506	1.511	1.515	1.519	1.520	1.524	1.525	1.524	1.525	1.524	1.522	1.520	1.518	1.515	1.510	1.506	1.501	1.496	1.489	1.482	1.475	1.468	1.460	1.451	1.442	1.432	1.422	1.412	1.402	1.391	1.381	1.370	1.358	1.346	1.335	1.322	1.310	1.299	1.286	1.275	1.262	1.250	1.238	1.226	1.214	1.204	1.192	1.181	1.170	1.159	1.149	1.139	1.129	1.119	1.109	1.100	1.091	1.082	1.075	1.066	1.060	1.052	1.045	1.038	1.031	1.025	1.019	1.012	1.006	1.000	0.994	0.988	0.981	0.975	0.969	0.961	0.954	0.946	0.939	0.931	0.922	0.914	0.905	0.895	0.885	0.874	0.862	0.850	0.838	0.824	0.809	0.794	0.779	0.762	0.745	0.726	0.709	0.689	0.668	0.646	0.625	0.604	0.580	0.558	0.532	0.507	0.482	0.458	0.431	0.405	0.380	0.354	0.328	0.300	0.274	0.246	0.220	0.194	0.169	0.142	0.116	0.091	0.068	0.041	0.018	-0.005	-0.028	-0.049	-0.072	-0.092	-0.112	-0.131	-0.151	-0.169	-0.186	-0.202	-0.218	-0.232	-0.246	-0.260	-0.272	-0.285	-0.296	-0.308	-0.316	-0.328	-0.335	-0.344	-0.351	-0.360	-0.366	-0.372	-0.379	-0.384	-0.389	-0.396	-0.400	-0.405	-0.410	-0.414	-0.419	-0.424	-0.429	-0.432	-0.438	-0.441	-0.448	-0.452	-0.456	-0.462	-0.469	-0.474	-0.480	-0.486	-0.492	-0.500	-0.506	-0.514	-0.522	-0.530	-0.538	-0.546	-0.556	-0.565	-0.575	-0.585	-0.595	-0.608	-0.619	-0.629	-0.640	-0.652	-0.665	-0.678	-0.691	-0.704	-0.718	-0.731	-0.745	-0.759	-0.772	-0.788	-0.801	-0.816	-0.830	-0.845	-0.859	-0.874	-0.888	-0.902	-0.916	-0.931	-0.946	-0.960	-0.974	-0.986	-1.000	-1.014	-1.025	-1.038	-1.050	-1.062	-1.074	-1.084	-1.094	-1.104	-1.114	-1.122	-1.130	-1.139	-1.145	-1.151	-1.156	-1.162	-1.166	-1.170	-1.172	-1.175	-1.178	-1.179	-1.179	-1.178	-1.176	-1.174	-1.171	-1.168	-1.164	-1.159	-1.152	-1.146	-1.139	-1.130	-1.121	-1.112	-1.102	-1.092	-1.080	-1.069	-1.056	-1.044	-1.030	-1.016	-1.001	-0.988	-0.971	-0.955	-0.939	-0.922	-0.905	-0.888	-0.870	-0.852	-0.834	-0.815	-0.795	-0.776	-0.756	-0.736	-0.718	-0.696	-0.676	-0.658	-0.636	-0.615	-0.596	-0.575	-0.555	-0.535	-0.514	-0.494	-0.474	-0.454	-0.434	-0.414	-0.395	-0.374	-0.355	-0.335	-0.316	-0.299	-0.280	-0.261	-0.244	-0.226	-0.208	-0.191	-0.174	-0.158	-0.141	-0.125	-0.109	-0.092	-0.079	-0.064	-0.049	-0.035	-0.021	-0.008	0.004	0.019	0.030	0.042	0.054	0.065	0.076	0.086	0.098	0.108	0.116	0.125	0.135	0.142	0.151	0.159	0.166	0.174	0.180	0.186	0.192	0.198	0.204	0.209	0.214	0.219	0.222	0.226	0.229	0.231	0.235	0.236	0.239	0.240	0.241	0.242	0.241	0.241	0.241	0.240	0.239	0.238	0.235	0.234	0.231	0.229	0.224	0.221	0.216	0.214	0.209	0.205	0.199	0.195	0.190	0.184	0.179	0.174	0.168	0.162	0.155	0.150	0.145	0.139	0.134	0.129	0.122	0.118	0.112	0.109	0.105	0.100	0.098	0.094	0.091	0.089	0.086	0.086	0.085	0.084	0.084	0.085	0.085	0.086	0.089	0.091	0.094	0.099	0.102	0.108	0.112	0.119	0.125	0.131	0.138	0.145	0.152	0.161	0.170	0.178	0.186	0.195	0.204	0.212	0.221	0.230	0.240	0.249	0.258	0.265	0.272	0.281	0.289	0.296	0.302	0.309	0.315	0.320	0.324	0.328	0.331	0.335	0.336	0.338	0.339	0.339	0.338	0.336	0.335	0.332	0.329	0.325	0.320	0.315	0.309	0.304	0.296	0.289	0.281	0.272	0.264	0.254	0.245	0.235	0.225	0.215	0.204	0.192	0.181	0.170	0.160	0.149	0.139	0.128	0.118	0.106	0.096	0.086	0.076	0.068	0.058	0.049	0.040	0.031	0.024	0.015	0.008	0.002	-0.005	-0.011	-0.018	-0.022	-0.026	-0.031	-0.036	-0.039	-0.042	-0.045	-0.048	-0.049	-0.051	-0.051	-0.052	-0.052	-0.052	-0.054	-0.051	-0.051	-0.051	-0.049	-0.048	-0.046	-0.045	-0.042	-0.040	-0.038	-0.035	-0.032	-0.029	-0.024	-0.021	-0.018	-0.012	-0.010	-0.005	0.000	0.005	0.011	0.016	0.022	0.028	0.034	0.041	0.048	0.054	0.061	0.068	0.075	0.084	0.090	0.099	0.106	0.115	0.124	0.132	0.142	0.150	0.160	0.170	0.179	0.189	0.200	0.209	0.220	0.229	0.240	0.250	0.261	0.271	0.282	0.292	0.304	0.315	0.326	0.336	0.349	0.360	0.370	0.382	0.394	0.405	0.415	0.426	0.439	0.449	0.460	0.471	0.482	0.494	0.505	0.518	0.528	0.539	0.551	0.561	0.574	0.584	0.595	0.608	0.618	0.629	0.640	0.651	0.662	0.674	0.685	0.695	0.706	0.718	0.728	0.738	0.748	0.758	0.769	0.778	0.786	0.798	0.805	0.814	0.822	0.830	0.838	0.845	0.852	0.859	0.864	0.869	0.874	0.879	0.882	0.885	0.889	0.891	0.892	0.894	0.895	0.895	0.895	0.894	0.892	0.891	0.889	0.885	0.882	0.880	0.875	0.872	0.868	0.864	0.858	0.854	0.848	0.844	0.838	0.832	0.829	0.822	0.818	0.814	0.809	0.806	0.801	0.799	0.795	0.794	0.791	0.791	0.790	0.791	0.791	0.792	0.796	0.799	0.802	0.808	0.812	0.819	0.825	0.832	0.841	0.851	0.860	0.870	0.882	0.894	0.906	0.920	0.934	0.949	0.964	0.980	0.995	1.011	1.029	1.046	1.062	1.081	1.099	1.116	1.134	1.152	1.170	1.188	1.205	1.222	1.239	1.255	1.271	1.286	1.301	1.315	1.329	1.340	1.352	1.364	1.375	1.384	1.392	1.399	1.405	1.411	1.415	1.419	1.421	1.422	1.422	1.422	1.420	1.416	1.412	1.406	1.399	1.391	1.382	1.372	1.360	1.349	1.335	1.321	1.306	1.291	1.275	1.258	1.238	1.219	1.200	1.180	1.160	1.140	1.119	1.096	1.075	1.054	1.031	1.010	0.986	0.965	0.942	0.920	0.899	0.876	0.856	0.835	0.814	0.795	0.776	0.758	0.739	0.722	0.705	0.690	0.675	0.661	0.648	0.635	0.625	0.614	0.604	0.595	0.588	0.581	0.575	0.570	0.566	0.564	0.561	0.559	0.559	0.560	0.561	0.564	0.568	0.571	0.575	0.581	0.588	0.594	0.601	0.610	0.620	0.629	0.639	0.649	0.660	0.671	0.682	0.694	0.708	0.720	0.731	0.745	0.759	0.772	0.785	0.799	0.811	0.825	0.838	0.851	0.864	0.878	0.890	0.902	0.915	0.928	0.939	0.951	0.962	0.974	0.984	0.995	1.005	1.015	1.025	1.034	1.042	1.050	1.059	1.068	1.075	1.081	1.089	1.096	1.101	1.108	1.112	1.119	1.124	1.129	1.132	1.138	1.141	1.145	1.149	1.152	1.155	1.159	1.161	1.165	1.169	1.171	1.174	1.175	1.178	1.181	1.182	1.185	1.186	1.189	1.191	1.194	1.195	1.198	1.199	1.201	1.202	1.205	1.208	1.210	1.212	1.215	1.216	1.219	1.221	1.224	1.225	1.226	1.229	1.231	1.231	1.234	1.235	1.236	1.236	1.238	1.239	1.240	1.240	1.241	1.242	1.242	1.242	1.244	1.244	1.244	1.242	1.242	1.242	1.242	1.242	1.241	1.241	1.241	1.240	1.240	1.239	1.239	1.239	1.239	1.239	1.240	1.241	1.241	1.242	1.244	1.246	1.249	1.251	1.255	1.258	1.262	1.266	1.270	1.276	1.282	1.289	1.296	1.304	1.312	1.320	1.329	1.340	1.350	1.360	1.371	1.384	1.396	1.409	1.421	1.435	1.449	1.462	1.475	1.490	1.505	1.519	1.534	1.548	1.561	1.575	1.590	1.604	1.616	1.630	1.642	1.655	1.666	1.679	1.689	1.700	1.710	1.719	1.728	1.735	1.742	1.749	1.754	1.759	1.762	1.765	1.768	1.770	1.770	1.770	1.769	1.768	1.765	1.761	1.758	1.754	1.749	1.742	1.735	1.728	1.720	1.712	1.704	1.694	1.685	1.674	1.664	1.654	1.642	1.630	1.620	1.608	1.595	1.584	1.571	1.560	1.546	1.535	1.522	1.510	1.499	1.486	1.474	1.462	1.451	1.439	1.428	1.416	1.406	1.395	1.384	1.374	1.364	1.354	1.345	1.335	1.325	1.318	1.309	1.299	1.291	1.282	1.274	1.266	1.258	1.250	1.241	1.234	1.226	1.219	1.210	1.202	1.194	1.188	1.179	1.171	1.165	1.158	1.150	1.141	1.134	1.128	1.119	1.112	1.105	1.098	1.091	1.085	1.078	1.070	1.064	1.058	1.051	1.044	1.039	1.032	1.028	1.024	1.018	1.014	1.010	1.005	1.002	1.000	0.998	0.995	0.994	0.992	0.991	0.991	0.991	0.992	0.994	0.995	0.996	0.999	1.001	1.005	1.009	1.012	1.016	1.021	1.025	1.031	1.036	1.041	1.048	1.054	1.060	1.065	1.071	1.076	1.082	1.088	1.094	1.099	1.104	1.109	1.112	1.116	1.120	1.122	1.126	1.128	1.129	1.131	1.130	1.130	1.130	1.129	1.126	1.122	1.119	1.116	1.111	1.105	1.099	1.094	1.085	1.079	1.070	1.061	1.052	1.042	1.032	1.022	1.011	1.001	0.990	0.978	0.968	0.955	0.944	0.931	0.920	0.909	0.898	0.886	0.876	0.865	0.855	0.845	0.836	0.828	0.819	0.811	0.805	0.799	0.792	0.788	0.784	0.779	0.776	0.772	0.771	0.769	0.770	0.769	0.770	0.771	0.771	0.775	0.779	0.781	0.785	0.789	0.795	0.800	0.806	0.812	0.819	0.825	0.834	0.840	0.849	0.855	0.862	0.871	0.879	0.886	0.895	0.902	0.910	0.919	0.928	0.935	0.941	0.949	0.958	0.964	0.970	0.976	0.984	0.990	0.995	1.000	1.006	1.011	1.016	1.021	1.025	1.030	1.032	1.036	1.040	1.042	1.045	1.048	1.050	1.051	1.054	1.055	1.056	1.058	1.059	1.059	1.061	1.061	1.061	1.061	1.060	1.061	1.061	1.060	1.061	1.060	1.059	1.060	1.059	1.060	1.061	1.061	1.061	1.062	1.061	1.064	1.064	1.065	1.066	1.068	1.070	1.071	1.075	1.078	1.080	1.082	1.086	1.090	1.095	1.099	1.105	1.110	1.116	1.122	1.128	1.134	1.141	1.150	1.158	1.165	1.174	1.182	1.191	1.201	1.211	1.221	1.231	1.241	1.254	1.264	1.275	1.286	1.298	1.310	1.322	1.334	1.345	1.359	1.370	1.382	1.395	1.408	1.420	1.434	1.446	1.460	1.472	1.485	1.500	1.512	1.525	1.538	1.552	1.566	1.579	1.592	1.606	1.620	1.635	1.649	1.662	1.678	1.691	1.706	1.720	1.734	1.749	1.764	1.778	1.794	1.809	1.822	1.838	1.854	1.868	1.882	1.898	1.914	1.928	1.942	1.958	1.972	1.986	2.000	2.014	2.027	2.041	2.054	2.065	2.079	2.090	2.101	2.112	2.122	2.132	2.140	2.149	2.156	2.162	2.170	2.175	2.180	2.184	2.186	2.189	2.190	2.191	2.191	2.190	2.188	2.184	2.181	2.176	2.171	2.165	2.158	2.150	2.142	2.134	2.125	2.115	2.104	2.092	2.080	2.069	2.056	2.044	2.030	2.018	2.004	1.990	1.975	1.961	1.948	1.934	1.920	1.905	1.891	1.879	1.865	1.852	1.840	1.829	1.818	1.806	1.796	1.786	1.778	1.769	1.760	1.752	1.746	1.740	1.735	1.730	1.726	1.725	1.721	1.720	1.720	1.720	1.721	1.724	1.725	1.730	1.734	1.739	1.744	1.750	1.756	1.764	1.772	1.781	1.790	1.800	1.812	1.822	1.835	1.846	1.860	1.874	1.888	1.901	1.915	1.929	1.944	1.959	1.974	1.989	2.004	2.019	2.034	2.049	2.064	2.079	2.092	2.106	2.120	2.132	2.145	2.158	2.169	2.180	2.190	2.199	2.209	2.216	2.224	2.230	2.236	2.242	2.246	2.250	2.252	2.254	2.254	2.254	2.252	2.250	2.246	2.242	2.239	2.232	2.226	2.219	2.210	2.201	2.192	2.182	2.172	2.161	2.149	2.138	2.125	2.111	2.098	2.085	2.071	2.058	2.044	2.030	2.015	2.002	1.989	1.976	1.964	1.951	1.938	1.926	1.915	1.905	1.895	1.885	1.876	1.868	1.860	1.854	1.848	1.840	1.836	1.831	1.828	1.824	1.821	1.820	1.818	1.816	1.816	1.816	1.816	1.818	1.819	1.820	1.821	1.822	1.826	1.828	1.830	1.831	1.832	1.835	1.836	1.838	1.839	1.839	1.839	1.839	1.838	1.835	1.834	1.830	1.825	1.821	1.815	1.809	1.801	1.792	1.784	1.774	1.761	1.749	1.736	1.722	1.706	1.690	1.674	1.655	1.636	1.615	1.595	1.574	1.550	1.525	1.501	1.475	1.449	1.421	1.392	1.364	1.335	1.305	1.275	1.244	1.212	1.180	1.148	1.115	1.081	1.049	1.015	0.981	0.948	0.914	0.881	0.846	0.812	0.780	0.746	0.714	0.681	0.649	0.616	0.584	0.552	0.522	0.491	0.461	0.432	0.404	0.375	0.349	0.321	0.295	0.269	0.245	0.221	0.198	0.175	0.152	0.132	0.112	0.092	0.074	0.056	0.038	0.021	0.006	-0.009	-0.025	-0.039	-0.051	-0.064	-0.076	-0.088	-0.099	-0.109	-0.118	-0.128	-0.135	-0.142	-0.151	-0.159	-0.165	-0.171	-0.178	-0.182	-0.189	-0.194	-0.198	-0.204	-0.208	-0.212	-0.216	-0.221	-0.224	-0.228	-0.232	-0.235	-0.240	-0.242	-0.248	-0.251	-0.255	-0.259	-0.262	-0.266	-0.270	-0.275	-0.279	-0.282	-0.288	-0.292	-0.296	-0.301	-0.306	-0.311	-0.316	-0.321	-0.328	-0.332	-0.339	-0.344	-0.351	-0.358	-0.364	-0.371	-0.378	-0.385	-0.394	-0.401	-0.411	-0.419	-0.428	-0.438	-0.446	-0.456	-0.466	-0.478	-0.488	-0.499	-0.510	-0.521	-0.534	-0.546	-0.559	-0.572	-0.585	-0.599	-0.612	-0.628	-0.640	-0.655	-0.669	-0.684	-0.699	-0.715	-0.729	-0.744	-0.758	-0.772	-0.788	-0.801	-0.815	-0.829	-0.841	-0.854	-0.868	-0.879	-0.889	-0.900	-0.910	-0.920	-0.928	-0.936	-0.941	-0.949	-0.952	-0.958	-0.961	-0.962	-0.964	-0.964	-0.964	-0.960	-0.958	-0.954	-0.949	-0.942	-0.935	-0.928	-0.918	-0.909	-0.898	-0.885	-0.872	-0.859	-0.845	-0.829	-0.812	-0.798	-0.781	-0.762	-0.745	-0.726	-0.708	-0.689	-0.669	-0.650	-0.630	-0.611	-0.591	-0.571	-0.552	-0.532	-0.514	-0.496	-0.478	-0.460	-0.442	-0.425	-0.409	-0.392	-0.376	-0.361	-0.346	-0.332	-0.320	-0.306	-0.295	-0.284	-0.272	-0.262	-0.252	-0.245	-0.236	-0.229	-0.221	-0.215	-0.209	-0.202	-0.199	-0.194	-0.190	-0.188	-0.184	-0.181	-0.179	-0.176	-0.175	-0.174	-0.172	-0.171	-0.170	-0.170	-0.169	-0.168	-0.169	-0.168	-0.168	-0.168	-0.166	-0.166	-0.165	-0.165	-0.164	-0.162	-0.161	-0.160	-0.158	-0.156	-0.152	-0.150	-0.148	-0.145	-0.141	-0.138	-0.132	-0.129	-0.124	-0.118	-0.111	-0.105	-0.099	-0.092	-0.085	-0.078	-0.070	-0.061	-0.052	-0.042	-0.032	-0.021	-0.011	0.000	0.011	0.022	0.036	0.049	0.062	0.076	0.089	0.104	0.118	0.131	0.148	0.162	0.178	0.194	0.209	0.225	0.240	0.258	0.274	0.290	0.305	0.322	0.339	0.354	0.370	0.388	0.402	0.419	0.434	0.449	0.464	0.478	0.492	0.506	0.520	0.532	0.546	0.559	0.570	0.582	0.594	0.604	0.614	0.624	0.632	0.641	0.650	0.658	0.664	0.671	0.679	0.685	0.690	0.696	0.701	0.706	0.710	0.716	0.720	0.724	0.729	0.731	0.738	0.741	0.745	0.750	0.755	0.759	0.765	0.771	0.776	0.782	0.789	0.796	0.805	0.814	0.822	0.832	0.842	0.855	0.866	0.879	0.894	0.908	0.922	0.939	0.956	0.975	0.994	1.015	1.035	1.058	1.080	1.102	1.128	1.152	1.179	1.205	1.232	1.260	1.289	1.318	1.349	1.379	1.409	1.440	1.471	1.502	1.535	1.566	1.600	1.631	1.664	1.696	1.728	1.759	1.790	1.820	1.851	1.881	1.910	1.938	1.965	1.992	2.018	2.044	2.068	2.090	2.111	2.132	2.151	2.170	2.188	2.202	2.218	2.231	2.242	2.254	2.264	2.271	2.278	2.282	2.288	2.289	2.291	2.290	2.289	2.286	2.282	2.279	2.272	2.265	2.256	2.248	2.238	2.226	2.214	2.202	2.189	2.175	2.160	2.145	2.130	2.114	2.096	2.081	2.062	2.046	2.029	2.011	1.994	1.975	1.958	1.940	1.922	1.906	1.889	1.872	1.856	1.840	1.825	1.811	1.798	1.782	1.770	1.758	1.745	1.734	1.724	1.714	1.704	1.695	1.688	1.680	1.675	1.668	1.662	1.659	1.656	1.652	1.651	1.650	1.649	1.650	1.650	1.651	1.652	1.656	1.660	1.664	1.668	1.674	1.678	1.685	1.691	1.699	1.705	1.711	1.720	1.730	1.738	1.746	1.756	1.765	1.775	1.784	1.792	1.802	1.814	1.822	1.832	1.842	1.851	1.862	1.870	1.880	1.890	1.898	1.905	1.914	1.921	1.928	1.935	1.941	1.948	1.951	1.958	1.961	1.964	1.966	1.969	1.970	1.971	1.971	1.970	1.969	1.968	1.964	1.960	1.956	1.951	1.946	1.939	1.932	1.925	1.916	1.908	1.898	1.888	1.876	1.866	1.852	1.841	1.828	1.815	1.801	1.788	1.772	1.759	1.744	1.729	1.712	1.699	1.682	1.668	1.652	1.636	1.622	1.608	1.592	1.579	1.564	1.550	1.536	1.522	1.510	1.496	1.485	1.474	1.462	1.451	1.441	1.431	1.420	1.412	1.404	1.395	1.388	1.381	1.374	1.368	1.362	1.356	1.351	1.346	1.341	1.338	1.334	1.330	1.326	1.322	1.319	1.316	1.312	1.309	1.306	1.302	1.300	1.296	1.292	1.289	1.285	1.280	1.275	1.270	1.264	1.258	1.251	1.245	1.238	1.230	1.221	1.212	1.202	1.192	1.181	1.171	1.160	1.146	1.135	1.121	1.108	1.092	1.079	1.062	1.048	1.031	1.014	0.999	0.981	0.964	0.946	0.929	0.911	0.894	0.876	0.859	0.840	0.822	0.805	0.788	0.770	0.752	0.736	0.720	0.705	0.689	0.674	0.659	0.646	0.634	0.621	0.609	0.596	0.588	0.578	0.568	0.560	0.552	0.545	0.539	0.534	0.529	0.525	0.521	0.519	0.516	0.515	0.515	0.515	0.515	0.516	0.518	0.519	0.521	0.524	0.526	0.530	0.532	0.535	0.539	0.541	0.545	0.548	0.551	0.552	0.556	0.559	0.559	0.561	0.561	0.562	0.561	0.561	0.560	0.558	0.555	0.550	0.546	0.541	0.536	0.529	0.522	0.514	0.506	0.496	0.485	0.476	0.464	0.452	0.441	0.428	0.414	0.400	0.386	0.372	0.358	0.342	0.328	0.311	0.296	0.281	0.266	0.251	0.238	0.222	0.209	0.195	0.182	0.170	0.159	0.148	0.138	0.129	0.120	0.112	0.106	0.100	0.096	0.092	0.091	0.089	0.090	0.091	0.094	0.096	0.101	0.108	0.115	0.122	0.132	0.144	0.156	0.169	0.182	0.198	0.214	0.231	0.249	0.268	0.288	0.308	0.329	0.350	0.372	0.396	0.419	0.442	0.466	0.490	0.514	0.539	0.564	0.589	0.612	0.638	0.662	0.686	0.710	0.734	0.758	0.780	0.802	0.822	0.845	0.865	0.885	0.904	0.921	0.940	0.956	0.971	0.988	1.001	1.015	1.028	1.039	1.050	1.059	1.068	1.076	1.082	1.089	1.094	1.099	1.101	1.104	1.105	1.106	1.105	1.105	1.102	1.101	1.098	1.094	1.089	1.084	1.079	1.071	1.065	1.058	1.050	1.041	1.032	1.024	1.014	1.004	0.994	0.984	0.972	0.962	0.951	0.939	0.929	0.916	0.905	0.894	0.882	0.871	0.860	0.849	0.836	0.826	0.815	0.805	0.794	0.782	0.772	0.764	0.754	0.744	0.734	0.725	0.716	0.709	0.701	0.694	0.686	0.680	0.672	0.668	0.661	0.658	0.652	0.648	0.645	0.641	0.639	0.635	0.634	0.632	0.631	0.631	0.630	0.629	0.630	0.631	0.631	0.634	0.635	0.638	0.641	0.644	0.646	0.650	0.654	0.659	0.662	0.668	0.672	0.678	0.681	0.688	0.692	0.698	0.704	0.710	0.715	0.721	0.726	0.731	0.738	0.744	0.749	0.754	0.760	0.765	0.769	0.775	0.779	0.784	0.788	0.792	0.796	0.801	0.804	0.808	0.811	0.815	0.816	0.820	0.822	0.825	0.826	0.829	0.830	0.831	0.834	0.835	0.836	0.838	0.838	0.840	0.840	0.841	0.841	0.842	0.842	0.844	0.844	0.845	0.846	0.846	0.848	0.848	0.849	0.851	0.852	0.854	0.856	0.858	0.860	0.862	0.866	0.870	0.872	0.876	0.880	0.884	0.889	0.895	0.900	0.908	0.914	0.921	0.929	0.936	0.945	0.955	0.966	0.976	0.988	1.000	1.012	1.025	1.040	1.055	1.071	1.088	1.104	1.122	1.141	1.161	1.180	1.202	1.224	1.246	1.270	1.294	1.319	1.345	1.371	1.398	1.425	1.454	1.482	1.511	1.541	1.571	1.601	1.634	1.664	1.696	1.728	1.760	1.792	1.824	1.856	1.888	1.919	1.951	1.982	2.014	2.044	2.074	2.104	2.134	2.162	2.189	2.218	2.242	2.269	2.294	2.318	2.340	2.361	2.381	2.401	2.421	2.439	2.455	2.471	2.485	2.498	2.510	2.521	2.531	2.540	2.548	2.556	2.561	2.566	2.571	2.574	2.578	2.579	2.581	2.582	2.582	2.581	2.581	2.580	2.579	2.576	2.575	2.572	2.570	2.566	2.564	2.561	2.559	2.556	2.555	2.552	2.551	2.549	2.548	2.548	2.548	2.548	2.548	2.549	2.550	2.552	2.555	2.558	2.561	2.566	2.571	2.576	2.581	2.589	2.595	2.602	2.610	2.619	2.626	2.635	2.645	2.655	2.665	2.676	2.688	2.698	2.709	2.720	2.731	2.742	2.754	2.766	2.778	2.788	2.800	2.811	2.821	2.831	2.842	2.854	2.864	2.872	2.884	2.892	2.902	2.911	2.919	2.926	2.935	2.941	2.948	2.954	2.960	2.965	2.970	2.975	2.979	2.981	2.985	2.988	2.990	2.990	2.992	2.992	2.992	2.991	2.991	2.989	2.988	2.985	2.981	2.979	2.974	2.970	2.965	2.959	2.952	2.946	2.940	2.932	2.924	2.915	2.908	2.898	2.888	2.879	2.868	2.856	2.845	2.832	2.821	2.809	2.796	2.782	2.770	2.756	2.741	2.728	2.712	2.699	2.684	2.669	2.654	2.639	2.624	2.609	2.592	2.578	2.561	2.546	2.530	2.515	2.499	2.484	2.469	2.454	2.440	2.424	2.410	2.395	2.381	2.368	2.354	2.340	2.326	2.314	2.301	2.286	2.275	2.262	2.251	2.239	2.226	2.215	2.204	2.191	2.180	2.170	2.159	2.148	2.135	2.125	2.112	2.101	2.089	2.078	2.065	2.052	2.039	2.025	2.013	1.998	1.982	1.968	1.952	1.935	1.919	1.900	1.882	1.862	1.842	1.821	1.799	1.778	1.754	1.729	1.704	1.678	1.651	1.622	1.595	1.564	1.535	1.502	1.471	1.438	1.404	1.369	1.334	1.298	1.261	1.224	1.186	1.148	1.108	1.068	1.028	0.988	0.946	0.904	0.862	0.821	0.780	0.738	0.696	0.654	0.611	0.571	0.529	0.488	0.446	0.405	0.364	0.324	0.284	0.246	0.206	0.168	0.130	0.094	0.056	0.021	-0.014	-0.050	-0.084	-0.116	-0.149	-0.180	-0.212	-0.242	-0.272	-0.301	-0.330	-0.358	-0.384	-0.410	-0.436	-0.461	-0.488	-0.511	-0.535	-0.556	-0.580	-0.601	-0.624	-0.645	-0.666	-0.686	-0.706	-0.725	-0.746	-0.764	-0.782	-0.801	-0.820	-0.838	-0.856	-0.874	-0.891	-0.909	-0.926	-0.942	-0.961	-0.978	-0.994	-1.010	-1.028	-1.044	-1.060	-1.078	-1.094	-1.110	-1.125	-1.141	-1.158	-1.172	-1.189	-1.205	-1.220	-1.236	-1.251	-1.266	-1.280	-1.296	-1.310	-1.324	-1.339	-1.352	-1.366	-1.380	-1.392	-1.405	-1.418	-1.430	-1.441	-1.452	-1.464	-1.475	-1.485	-1.494	-1.502	-1.511	-1.520	-1.529	-1.535	-1.541	-1.548	-1.552	-1.558	-1.562	-1.566	-1.569	-1.571	-1.574	-1.574	-1.575	-1.574	-1.574	-1.572	-1.570	-1.566	-1.562	-1.559	-1.554	-1.548	-1.541	-1.535	-1.526	-1.519	-1.509	-1.500	-1.490	-1.479	-1.468	-1.456	-1.444	-1.430	-1.418	-1.404	-1.389	-1.374	-1.359	-1.342	-1.328	-1.312	-1.295	-1.278	-1.261	-1.244	-1.225	-1.209	-1.191	-1.172	-1.155	-1.136	-1.119	-1.101	-1.084	-1.065	-1.046	-1.029	-1.011	-0.994	-0.976	-0.960	-0.942	-0.925	-0.909	-0.892	-0.878	-0.860	-0.845	-0.830	-0.816	-0.801	-0.786	-0.772	-0.760	-0.746	-0.732	-0.720	-0.708	-0.695	-0.682	-0.670	-0.659	-0.646	-0.636	-0.624	-0.614	-0.602	-0.592	-0.580	-0.570	-0.560	-0.550	-0.539	-0.529	-0.519	-0.509	-0.498	-0.488	-0.479	-0.466	-0.456	-0.445	-0.435	-0.424	-0.411	-0.400	-0.389	-0.376	-0.364	-0.351	-0.338	-0.324	-0.310	-0.296	-0.281	-0.266	-0.250	-0.235	-0.219	-0.202	-0.185	-0.166	-0.149	-0.131	-0.111	-0.091	-0.071	-0.050	-0.029	-0.006	0.015	0.038	0.061	0.085	0.110	0.135	0.159	0.184	0.209	0.235	0.262	0.289	0.315	0.342	0.370	0.398	0.425	0.454	0.482	0.510	0.539	0.566	0.594	0.622	0.651	0.679	0.708	0.734	0.762	0.789	0.816	0.844	0.870	0.895	0.921	0.945	0.970	0.995	1.019	1.042	1.064	1.086	1.108	1.129	1.149	1.168	1.188	1.205	1.224	1.240	1.258	1.272	1.288	1.301	1.316	1.330	1.341	1.354	1.365	1.375	1.386	1.395	1.404	1.411	1.419	1.425	1.431	1.436	1.442	1.446	1.449	1.452	1.455	1.458	1.459	1.460	1.460	1.460	1.460	1.459	1.456	1.454	1.451	1.448	1.444	1.440	1.435	1.430	1.424	1.416	1.410	1.402	1.395	1.388	1.379	1.370	1.360	1.351	1.340	1.330	1.320	1.309	1.299	1.288	1.276	1.265	1.254	1.242	1.231	1.221	1.210	1.199	1.188	1.178	1.168	1.156	1.148	1.136	1.128	1.118	1.109	1.101	1.092	1.085	1.076	1.070	1.062	1.055	1.049	1.042	1.036	1.031	1.025	1.019	1.014	1.008	1.002	0.995	0.990	0.984	0.979	0.972	0.966	0.959	0.952	0.944	0.936	0.928	0.919	0.909	0.900	0.889	0.879	0.866	0.854	0.840	0.825	0.811	0.795	0.778	0.761	0.742	0.722	0.702	0.682	0.661	0.638	0.615	0.591	0.566	0.542	0.516	0.490	0.464	0.438	0.410	0.382	0.355	0.326	0.298	0.271	0.244	0.215	0.186	0.159	0.132	0.105	0.079	0.052	0.028	0.001	-0.022	-0.048	-0.070	-0.094	-0.115	-0.136	-0.156	-0.176	-0.195	-0.212	-0.231	-0.248	-0.262	-0.276	-0.291	-0.305	-0.316	-0.329	-0.339	-0.350	-0.359	-0.369	-0.376	-0.385	-0.392	-0.399	-0.406	-0.412	-0.418	-0.424	-0.429	-0.435	-0.440	-0.445	-0.450	-0.455	-0.460	-0.464	-0.469	-0.474	-0.479	-0.485	-0.491	-0.498	-0.502	-0.509	-0.518	-0.524	-0.531	-0.539	-0.548	-0.556	-0.565	-0.575	-0.586	-0.595	-0.608	-0.618	-0.630	-0.642	-0.655	-0.669	-0.682	-0.696	-0.711	-0.726	-0.742	-0.758	-0.775	-0.791	-0.808	-0.825	-0.842	-0.860	-0.879	-0.896	-0.916	-0.935	-0.954	-0.972	-0.992	-1.011	-1.030	-1.051	-1.070	-1.090	-1.110	-1.130	-1.150	-1.168	-1.188	-1.206	-1.225	-1.244	-1.262	-1.281	-1.299	-1.316	-1.334	-1.349	-1.365	-1.381	-1.396	-1.410	-1.424	-1.436	-1.449	-1.460	-1.472	-1.481	-1.491	-1.500	-1.506	-1.514	-1.520	-1.524	-1.528	-1.531	-1.532	-1.534	-1.534	-1.531	-1.530	-1.526	-1.522	-1.518	-1.510	-1.504	-1.495	-1.486	-1.476	-1.465	-1.454	-1.441	-1.428	-1.414	-1.398	-1.382	-1.366	-1.349	-1.330	-1.311	-1.291	-1.272	-1.251	-1.230	-1.210	-1.188	-1.165	-1.142	-1.120	-1.098	-1.074	-1.050	-1.026	-1.002	-0.979	-0.955	-0.931	-0.909	-0.884	-0.861	-0.838	-0.814	-0.792	-0.770	-0.746	-0.725	-0.702	-0.680	-0.659	-0.639	-0.616	-0.598	-0.576	-0.558	-0.538	-0.518	-0.500	-0.481	-0.464	-0.446	-0.430	-0.412	-0.396	-0.380	-0.364	-0.350	-0.334	-0.319	-0.304	-0.291	-0.276	-0.262	-0.249	-0.236	-0.224	-0.210	-0.198	-0.185	-0.172	-0.160	-0.149	-0.138	-0.126	-0.115	-0.104	-0.094	-0.084	-0.072	-0.062	-0.052	-0.044	-0.035	-0.025	-0.016	-0.009	0.000	0.008	0.014	0.020	0.028	0.034	0.040	0.045	0.050	0.054	0.058	0.061	0.065	0.068	0.069	0.070	0.071	0.072	0.072	0.072	0.071	0.070	0.068	0.065	0.061	0.058	0.054	0.050	0.045	0.040	0.035	0.029	0.024	0.016	0.010	0.002	-0.004	-0.011	-0.018	-0.024	-0.030	-0.038	-0.044	-0.050	-0.056	-0.062	-0.069	-0.072	-0.079	-0.082	-0.086	-0.090	-0.092	-0.095	-0.098	-0.099	-0.099	-0.100	-0.099	-0.096	-0.095	-0.092	-0.088	-0.084	-0.080	-0.074	-0.068	-0.060	-0.052	-0.045	-0.035	-0.026	-0.016	-0.006	0.005	0.015	0.026	0.038	0.049	0.061	0.072	0.086	0.098	0.110	0.121	0.134	0.145	0.156	0.168	0.178	0.188	0.196	0.205	0.212	0.220	0.226	0.234	0.238	0.241	0.245	0.248	0.249	0.250	0.250	0.249	0.246	0.242	0.239	0.235	0.228	0.222	0.215	0.206	0.198	0.188	0.178	0.166	0.155	0.142	0.130	0.116	0.102	0.090	0.075	0.061	0.046	0.031	0.016	0.001	-0.012	-0.028	-0.040	-0.055	-0.069	-0.081	-0.095	-0.108	-0.120	-0.130	-0.141	-0.151	-0.160	-0.169	-0.178	-0.185	-0.191	-0.198	-0.204	-0.208	-0.211	-0.215	-0.218	-0.219	-0.220	-0.219	-0.219	-0.216	-0.215	-0.212	-0.210	-0.205	-0.201	-0.195	-0.191	-0.185	-0.179	-0.171	-0.165	-0.158	-0.150	-0.140	-0.132	-0.125	-0.115	-0.106	-0.099	-0.089	-0.080	-0.071	-0.061	-0.052	-0.044	-0.035	-0.025	-0.016	-0.008	0.001	0.010	0.019	0.028	0.036	0.045	0.054	0.060	0.069	0.075	0.084	0.090	0.098	0.105	0.111	0.119	0.125	0.131	0.138	0.144	0.150	0.156	0.162	0.168	0.174	0.179	0.185	0.190	0.196	0.201	0.208	0.212	0.219	0.224	0.230	0.236	0.241	0.249	0.254	0.260	0.266	0.272	0.279	0.285	0.292	0.299	0.306	0.312	0.320	0.328	0.335	0.342	0.350	0.358	0.368	0.375	0.384	0.391	0.401	0.410	0.419	0.428	0.436	0.446	0.454	0.464	0.472	0.482	0.491	0.501	0.510	0.519	0.528	0.536	0.545	0.554	0.562	0.571	0.579	0.586	0.594	0.600	0.608	0.615	0.620	0.626	0.632	0.636	0.641	0.645	0.649	0.651	0.655	0.656	0.659	0.660	0.661	0.661	0.660	0.660	0.659	0.658	0.656	0.654	0.651	0.649	0.646	0.641	0.638	0.634	0.630	0.628	0.622	0.618	0.615	0.610	0.606	0.602	0.599	0.596	0.594	0.591	0.589	0.588	0.586	0.586	0.586	0.586	0.589	0.591	0.594	0.598	0.601	0.606	0.614	0.620	0.629	0.636	0.646	0.655	0.666	0.678	0.690	0.704	0.718	0.732	0.746	0.762	0.780	0.796	0.814	0.832	0.851	0.870	0.889	0.909	0.928	0.948	0.968	0.989	1.008	1.028	1.048	1.066	1.086	1.105	1.122	1.140	1.159	1.175	1.190	1.206	1.220	1.234	1.245	1.258	1.269	1.278	1.286	1.295	1.301	1.306	1.312	1.315	1.318	1.319	1.320	1.319	1.316	1.314	1.310	1.305	1.298	1.290	1.282	1.272	1.261	1.251	1.239	1.225	1.211	1.198	1.182	1.166	1.150	1.132	1.115	1.099	1.079	1.061	1.044	1.024	1.005	0.985	0.966	0.948	0.928	0.908	0.890	0.870	0.851	0.834	0.815	0.798	0.780	0.762	0.748	0.731	0.716	0.701	0.686	0.672	0.660	0.648	0.636	0.625	0.615	0.605	0.596	0.588	0.580	0.574	0.566	0.561	0.556	0.552	0.548	0.545	0.544	0.542	0.540	0.540	0.541	0.541	0.542	0.545	0.548	0.550	0.554	0.558	0.561	0.565	0.570	0.576	0.581	0.588	0.592	0.599	0.605	0.612	0.618	0.625	0.632	0.639	0.646	0.654	0.660	0.668	0.675	0.682	0.690	0.696	0.704	0.711	0.718	0.725	0.732	0.739	0.746	0.752	0.759	0.765	0.772	0.779	0.785	0.791	0.798	0.804	0.810	0.815	0.821	0.828	0.835	0.840	0.846	0.852	0.860	0.865	0.871	0.879	0.884	0.891	0.896	0.904	0.911	0.918	0.925	0.931	0.939	0.945	0.952	0.960	0.966	0.974	0.981	0.988	0.996	1.004	1.010	1.018	1.025	1.032	1.040	1.048	1.054	1.061	1.069	1.076	1.084	1.090	1.096	1.102	1.110	1.116	1.122	1.129	1.134	1.139	1.146	1.151	1.155	1.159	1.164	1.169	1.172	1.175	1.179	1.182	1.185	1.189	1.191	1.194	1.196	1.199	1.200	1.202	1.204	1.206	1.208	1.209	1.211	1.212	1.215	1.216	1.219	1.221	1.222	1.226	1.228	1.231	1.234	1.239	1.242	1.246	1.251	1.256	1.261	1.268	1.274	1.281	1.289	1.296	1.304	1.314	1.324	1.332	1.342	1.352	1.365	1.376	1.389	1.401	1.414	1.428	1.441	1.454	1.469	1.482	1.498	1.511	1.526	1.542	1.558	1.571	1.586	1.601	1.615	1.630	1.644	1.658	1.671	1.684	1.698	1.709	1.721	1.732	1.742	1.752	1.762	1.771	1.780	1.788	1.794	1.800	1.806	1.811	1.815	1.818	1.819	1.821	1.822	1.821	1.821	1.819	1.816	1.814	1.810	1.805	1.799	1.794	1.785	1.779	1.770	1.761	1.752	1.741	1.731	1.720	1.708	1.695	1.684	1.670	1.658	1.644	1.630	1.615	1.600	1.586	1.571	1.556	1.541	1.526	1.510	1.495	1.479	1.462	1.446	1.431	1.415	1.400	1.385	1.369	1.355	1.339	1.325	1.310	1.296	1.281	1.268	1.254	1.241	1.228	1.214	1.201	1.189	1.176	1.164	1.152	1.141	1.128	1.116	1.106	1.095	1.085	1.074	1.064	1.055	1.045	1.035	1.026	1.018	1.009	1.000	0.992	0.984	0.976	0.968	0.960	0.952	0.945	0.938	0.931	0.924	0.916	0.911	0.904	0.898	0.891	0.886	0.881	0.876	0.870	0.866	0.860	0.858	0.852	0.849	0.845	0.841	0.839	0.835	0.832	0.831	0.829	0.828	0.826	0.825	0.824	0.824	0.822	0.822	0.824	0.824	0.825	0.826	0.828	0.830	0.831	0.834	0.835	0.840	0.842	0.845	0.849	0.852	0.855	0.859	0.864	0.866	0.871	0.874	0.878	0.881	0.885	0.889	0.894	0.896	0.899	0.901	0.904	0.906	0.909	0.910	0.911	0.911	0.911	0.911	0.911	0.910	0.908	0.906	0.902	0.900	0.896	0.892	0.888	0.882	0.876	0.871	0.865	0.858	0.851	0.842	0.835	0.825	0.816	0.808	0.798	0.789	0.779	0.768	0.758	0.748	0.738	0.726	0.716	0.706	0.696	0.686	0.676	0.668	0.658	0.650	0.641	0.632	0.626	0.618	0.611	0.604	0.598	0.592	0.588	0.584	0.579	0.576	0.572	0.570	0.569	0.568	0.566	0.568	0.568	0.570	0.570	0.574	0.576	0.580	0.585	0.589	0.594	0.599	0.605	0.612	0.619	0.625	0.634	0.642	0.650	0.659	0.669	0.678	0.688	0.699	0.709	0.719	0.731	0.741	0.752	0.765	0.776	0.788	0.800	0.811	0.822	0.835	0.848	0.860	0.870	0.882	0.895	0.908	0.919	0.931	0.942	0.955	0.965	0.976	0.988	0.999	1.009	1.019	1.029	1.039	1.049	1.059	1.068	1.076	1.085	1.094	1.101	1.109	1.118	1.124	1.131	1.139	1.145	1.152	1.158	1.165	1.170	1.176	1.181	1.185	1.190	1.195	1.200	1.204	1.209	1.214	1.218	1.221	1.225	1.229	1.232	1.236	1.241	1.244	1.249	1.252	1.256	1.260	1.264	1.269	1.274	1.279	1.284	1.289	1.294	1.299	1.305	1.310	1.316	1.324	1.331	1.338	1.346	1.354	1.362	1.370	1.379	1.388	1.398	1.408	1.418	1.429	1.440	1.451	1.464	1.476	1.490	1.502	1.516	1.531	1.545	1.561	1.576	1.592	1.608	1.625	1.642	1.660	1.678	1.696	1.714	1.734	1.752	1.774	1.792	1.812	1.832	1.854	1.874	1.895	1.915	1.936	1.958	1.978	1.998	2.019	2.039	2.059	2.079	2.098	2.118	2.136	2.155	2.172	2.190	2.208	2.222	2.239	2.252	2.268	2.281	2.292	2.306	2.316	2.325	2.334	2.342	2.349	2.354	2.359	2.361	2.365	2.366	2.366	2.365	2.362	2.359	2.354	2.349	2.341	2.334	2.324	2.314	2.302	2.290	2.278	2.264	2.249	2.232	2.218	2.199	2.181	2.162	2.145	2.125	2.106	2.085	2.065	2.044	2.024	2.002	1.981	1.960	1.940	1.919	1.899	1.879	1.859	1.839	1.820	1.801	1.784	1.766	1.749	1.734	1.719	1.704	1.690	1.678	1.665	1.655	1.645	1.635	1.628	1.621	1.614	1.608	1.604	1.601	1.599	1.598	1.596	1.598	1.599	1.601	1.605	1.610	1.615	1.621	1.629	1.636	1.645	1.654	1.664	1.675	1.685	1.696	1.709	1.721	1.736	1.749	1.764	1.779	1.794	1.808	1.822	1.839	1.855	1.870	1.885	1.900	1.914	1.930	1.944	1.958	1.971	1.985	1.998	2.010	2.021	2.031	2.042	2.051	2.059	2.069	2.074	2.081	2.086	2.091	2.095	2.099	2.100	2.101	2.100	2.101	2.098	2.096	2.091	2.088	2.082	2.075	2.069	2.060	2.051	2.041	2.031	2.021	2.010	1.998	1.985	1.972	1.960	1.945	1.931	1.919	1.902	1.889	1.875	1.860	1.845	1.831	1.818	1.802	1.789	1.775	1.762	1.751	1.738	1.726	1.714	1.704	1.694	1.684	1.675	1.666	1.659	1.650	1.644	1.639	1.631	1.628	1.622	1.618	1.615	1.611	1.609	1.606	1.604	1.602	1.601	1.599	1.598	1.598	1.595	1.595	1.594	1.592	1.591	1.589	1.588	1.585	1.581	1.579	1.575	1.571	1.566	1.561	1.555	1.549	1.541	1.534	1.525	1.515	1.504	1.492	1.481	1.469	1.454	1.439	1.424	1.406	1.390	1.371	1.351	1.332	1.311	1.289	1.268	1.244	1.220	1.195	1.170	1.144	1.118	1.090	1.062	1.035	1.005	0.976	0.948	0.916	0.886	0.855	0.824	0.792	0.761	0.730	0.699	0.668	0.635	0.604	0.571	0.540	0.509	0.478	0.448	0.415	0.385	0.355	0.325	0.295	0.266	0.238	0.210	0.181	0.155	0.128	0.102	0.076	0.051	0.028	0.002	-0.020	-0.042	-0.064	-0.085	-0.105	-0.125	-0.144	-0.161	-0.178	-0.194	-0.210	-0.225	-0.240	-0.251	-0.265	-0.276	-0.288	-0.298	-0.308	-0.316	-0.325	-0.332	-0.339	-0.345	-0.350	-0.355	-0.360	-0.364	-0.366	-0.369	-0.372	-0.375	-0.376	-0.378	-0.380	-0.380	-0.381	-0.381	-0.382	-0.382	-0.382	-0.382	-0.382	-0.384	-0.382	-0.384	-0.385	-0.385	-0.385	-0.388	-0.388	-0.389	-0.391	-0.391	-0.394	-0.395	-0.399	-0.401	-0.404	-0.408	-0.411	-0.414	-0.418	-0.422	-0.428	-0.432	-0.438	-0.442	-0.449	-0.454	-0.461	-0.469	-0.476	-0.482	-0.490	-0.498	-0.506	-0.514	-0.524	-0.532	-0.541	-0.551	-0.561	-0.571	-0.580	-0.591	-0.602	-0.612	-0.624	-0.635	-0.646	-0.659	-0.671	-0.682	-0.695	-0.706	-0.720	-0.732	-0.744	-0.758	-0.771	-0.782	-0.795	-0.809	-0.821	-0.834	-0.846	-0.859	-0.870	-0.882	-0.894	-0.904	-0.915	-0.925	-0.934	-0.944	-0.951	-0.959	-0.968	-0.974	-0.980	-0.985	-0.990	-0.994	-0.998	-0.999	-1.001	-1.001	-1.000	-0.999	-0.996	-0.992	-0.989	-0.984	-0.978	-0.971	-0.962	-0.954	-0.944	-0.934	-0.922	-0.910	-0.898	-0.885	-0.870	-0.856	-0.840	-0.824	-0.808	-0.790	-0.772	-0.755	-0.738	-0.720	-0.701	-0.684	-0.664	-0.646	-0.628	-0.610	-0.591	-0.574	-0.556	-0.539	-0.521	-0.504	-0.489	-0.471	-0.456	-0.441	-0.428	-0.412	-0.400	-0.388	-0.374	-0.364	-0.352	-0.342	-0.331	-0.324	-0.314	-0.305	-0.298	-0.290	-0.285	-0.278	-0.272	-0.268	-0.262	-0.259	-0.255	-0.251	-0.248	-0.245	-0.241	-0.239	-0.236	-0.234	-0.231	-0.229	-0.228	-0.225	-0.224	-0.222	-0.220	-0.218	-0.215	-0.212	-0.210	-0.208	-0.205	-0.201	-0.198	-0.195	-0.191	-0.186	-0.182	-0.176	-0.172	-0.166	-0.161	-0.154	-0.149	-0.141	-0.135	-0.126	-0.119	-0.111	-0.102	-0.094	-0.085	-0.075	-0.065	-0.055	-0.044	-0.034	-0.022	-0.010	0.001	0.014	0.026	0.040	0.052	0.066	0.080	0.094	0.109	0.122	0.139	0.152	0.169	0.184	0.200	0.215	0.231	0.248	0.264	0.280	0.296	0.311	0.328	0.344	0.360	0.376	0.391	0.408	0.424	0.439	0.455	0.470	0.485	0.500	0.515	0.529	0.544	0.558	0.570	0.584	0.596	0.609	0.620	0.631	0.642	0.654	0.664	0.674	0.684	0.692	0.702	0.710	0.719	0.726	0.732	0.741	100.000	5.000	2.000	1.000	2.000	0.000	0.000	0.000	0.000	0.000	0.000	0.000	0.000	0.000	0.000	0.000	0.000	0.000	-2.989	-2.982	-2.976	-2.968	-2.958	-2.949	-2.936	-2.924	-2.910	-2.895	-2.879	-2.864	-2.845	-2.825	-2.806	-2.786	-2.764	-2.741	-2.718	-2.694	-2.669	-2.644	-2.616	-2.590	-2.562	-2.534	-2.506	-2.476	-2.448	-2.418	-2.388	-2.358	-2.328	-2.296	-2.265	-2.234	-2.202	-2.172	-2.141	-2.111	-2.080	-2.050	-2.021	-1.991	-1.962	-1.935	-1.906	-1.879	-1.851	-1.825	-1.800	-1.776	-1.751	-1.728	-1.705	-1.684	-1.661	-1.641	-1.621	-1.601	-1.582	-1.566	-1.550	-1.534	-1.519	-1.505	-1.491	-1.479	-1.468	-1.456	-1.446	-1.438	-1.429	-1.420	-1.412	-1.405	-1.399	-1.392	-1.388	-1.382	-1.379	-1.375	-1.371	-1.368	-1.365	-1.361	-1.358	-1.355	-1.354	-1.351	-1.348	-1.346	-1.344	-1.341	-1.338	-1.335	-1.331	-1.328	-1.324	-1.319	-1.315	-1.310	-1.304	-1.298	-1.291	-1.284	-1.276	-1.268	-1.259	-1.249	-1.239	-1.228	-1.216	-1.204	-1.191	-1.178	-1.165	-1.150	-1.135	-1.119	-1.104	-1.086	-1.069	-1.050	-1.032	-1.014	-0.995	-0.974	-0.955	-0.935	-0.914	-0.892	-0.872	-0.851	-0.830	-0.811	-0.789	-0.769	-0.749	-0.728	-0.708	-0.688	-0.669	-0.650	-0.630	-0.612	-0.595	-0.578	-0.561	-0.544	-0.530	-0.515	-0.500	-0.488	-0.475	-0.464	-0.452	-0.442	-0.432	-0.425	-0.418	-0.411	-0.405	-0.400	-0.396	-0.394	-0.391	-0.390	-0.389	-0.389	-0.390	-0.391	-0.394	-0.398	-0.401	-0.406	-0.411	-0.418	-0.425	-0.431	-0.440	-0.449	-0.458	-0.466	-0.476	-0.486	-0.498	-0.507	-0.520	-0.531	-0.544	-0.555	-0.569	-0.581	-0.594	-0.606	-0.620	-0.632	-0.646	-0.659	-0.672	-0.686	-0.700	-0.712	-0.725	-0.739	-0.751	-0.765	-0.778	-0.789	-0.801	-0.812	-0.825	-0.835	-0.846	-0.858	-0.868	-0.878	-0.888	-0.898	-0.908	-0.915	-0.924	-0.932	-0.940	-0.946	-0.954	-0.961	-0.966	-0.972	-0.978	-0.984	-0.989	-0.994	-0.998	-1.001	-1.006	-1.010	-1.014	-1.016	-1.020	-1.022	-1.028	-1.030	-1.034	-1.036	-1.040	-1.044	-1.048	-1.052	-1.055	-1.060	-1.065	-1.070	-1.075	-1.081	-1.086	-1.092	-1.100	-1.108	-1.115	-1.122	-1.131	-1.140	-1.151	-1.161	-1.172	-1.184	-1.196	-1.209	-1.221	-1.235	-1.250	-1.265	-1.280	-1.295	-1.312	-1.328	-1.345	-1.362	-1.380	-1.398	-1.415	-1.434	-1.452	-1.471	-1.490	-1.508	-1.526	-1.544	-1.562	-1.580	-1.598	-1.615	-1.632	-1.650	-1.668	-1.682	-1.698	-1.714	-1.728	-1.741	-1.755	-1.766	-1.779	-1.789	-1.799	-1.810	-1.819	-1.826	-1.834	-1.841	-1.846	-1.852	-1.856	-1.860	-1.864	-1.866	-1.868	-1.869	-1.869	-1.869	-1.869	-1.868	-1.866	-1.862	-1.860	-1.858	-1.854	-1.850	-1.848	-1.842	-1.838	-1.834	-1.829	-1.822	-1.819	-1.814	-1.808	-1.802	-1.798	-1.792	-1.789	-1.784	-1.780	-1.775	-1.771	-1.768	-1.765	-1.761	-1.759	-1.756	-1.755	-1.751	-1.751	-1.750	-1.750	-1.750	-1.751	-1.751	-1.754	-1.755	-1.759	-1.761	-1.765	-1.770	-1.775	-1.780	-1.786	-1.792	-1.799	-1.805	-1.812	-1.821	-1.830	-1.839	-1.849	-1.858	-1.869	-1.878	-1.890	-1.900	-1.911	-1.922	-1.935	-1.946	-1.958	-1.970	-1.981	-1.994	-2.005	-2.016	-2.027	-2.038	-2.049	-2.059	-2.069	-2.078	-2.088	-2.095	-2.104	-2.110	-2.116	-2.122	-2.128	-2.131	-2.134	-2.136	-2.139	-2.140	-2.139	-2.138	-2.135	-2.130	-2.126	-2.120	-2.112	-2.106	-2.096	-2.086	-2.075	-2.061	-2.049	-2.033	-2.018	-2.001	-1.982	-1.965	-1.945	-1.924	-1.902	-1.881	-1.858	-1.834	-1.809	-1.784	-1.759	-1.732	-1.706	-1.680	-1.651	-1.625	-1.598	-1.569	-1.541	-1.514	-1.486	-1.458	-1.430	-1.404	-1.376	-1.350	-1.324	-1.296	-1.272	-1.248	-1.222	-1.199	-1.178	-1.155	-1.132	-1.112	-1.091	-1.071	-1.052	-1.035	-1.018	-1.001	-0.986	-0.971	-0.956	-0.942	-0.930	-0.919	-0.908	-0.898	-0.888	-0.878	-0.869	-0.860	-0.852	-0.845	-0.838	-0.831	-0.824	-0.818	-0.812	-0.806	-0.801	-0.795	-0.789	-0.784	-0.779	-0.772	-0.768	-0.761	-0.755	-0.749	-0.744	-0.736	-0.730	-0.724	-0.715	-0.709	-0.701	-0.692	-0.685	-0.678	-0.669	-0.660	-0.651	-0.642	-0.634	-0.625	-0.615	-0.605	-0.595	-0.585	-0.576	-0.568	-0.558	-0.548	-0.540	-0.530	-0.522	-0.514	-0.505	-0.499	-0.491	-0.484	-0.478	-0.472	-0.468	-0.462	-0.458	-0.454	-0.451	-0.449	-0.446	-0.445	-0.444	-0.444	-0.445	-0.445	-0.448	-0.449	-0.452	-0.455	-0.460	-0.464	-0.468	-0.472	-0.479	-0.485	-0.490	-0.498	-0.504	-0.510	-0.518	-0.524	-0.531	-0.538	-0.544	-0.551	-0.558	-0.565	-0.571	-0.576	-0.582	-0.588	-0.592	-0.598	-0.602	-0.606	-0.609	-0.611	-0.614	-0.616	-0.616	-0.618	-0.616	-0.616	-0.615	-0.614	-0.611	-0.609	-0.605	-0.602	-0.598	-0.594	-0.589	-0.584	-0.579	-0.571	-0.565	-0.560	-0.554	-0.546	-0.540	-0.534	-0.528	-0.520	-0.514	-0.507	-0.502	-0.496	-0.491	-0.486	-0.481	-0.478	-0.472	-0.470	-0.468	-0.464	-0.462	-0.461	-0.461	-0.460	-0.460	-0.460	-0.462	-0.462	-0.465	-0.468	-0.470	-0.474	-0.478	-0.480	-0.484	-0.489	-0.494	-0.498	-0.502	-0.507	-0.512	-0.518	-0.522	-0.528	-0.531	-0.538	-0.540	-0.546	-0.549	-0.552	-0.556	-0.560	-0.561	-0.562	-0.565	-0.565	-0.566	-0.565	-0.566	-0.565	-0.564	-0.561	-0.559	-0.555	-0.552	-0.549	-0.544	-0.540	-0.535	-0.530	-0.525	-0.519	-0.512	-0.506	-0.499	-0.494	-0.488	-0.480	-0.472	-0.466	-0.460	-0.454	-0.448	-0.441	-0.435	-0.429	-0.424	-0.419	-0.414	-0.409	-0.405	-0.401	-0.400	-0.396	-0.394	-0.392	-0.390	-0.390	-0.390	-0.390	-0.389	-0.390	-0.391	-0.392	-0.395	-0.396	-0.399	-0.400	-0.402	-0.405	-0.409	-0.411	-0.415	-0.418	-0.420	-0.424	-0.426	-0.430	-0.432	-0.435	-0.438	-0.440	-0.441	-0.442	-0.444	-0.445	-0.445	-0.445	-0.445	-0.444	-0.444	-0.441	-0.440	-0.438	-0.435	-0.432	-0.428	-0.425	-0.420	-0.415	-0.410	-0.404	-0.398	-0.391	-0.385	-0.378	-0.370	-0.362	-0.354	-0.346	-0.338	-0.329	-0.320	-0.311	-0.302	-0.294	-0.285	-0.275	-0.265	-0.256	-0.248	-0.236	-0.228	-0.219	-0.210	-0.200	-0.190	-0.181	-0.172	-0.165	-0.156	-0.148	-0.139	-0.131	-0.122	-0.115	-0.108	-0.100	-0.094	-0.086	-0.079	-0.071	-0.065	-0.059	-0.052	-0.046	-0.041	-0.034	-0.029	-0.024	-0.019	-0.012	-0.008	-0.004	0.001	0.005	0.010	0.014	0.016	0.020	0.024	0.028	0.030	0.034	0.036	0.038	0.041	0.042	0.045	0.046	0.049	0.050	0.050	0.051	0.054	0.054	0.055	0.055	0.056	0.056	0.058	0.059	0.059	0.060	0.059	0.060	0.060	0.061	0.061	0.062	0.062	0.064	0.065	0.066	0.069	0.069	0.070	0.074	0.076	0.079	0.081	0.085	0.088	0.091	0.095	0.100	0.104	0.109	0.114	0.119	0.124	0.130	0.136	0.142	0.149	0.158	0.164	0.172	0.179	0.188	0.196	0.205	0.214	0.222	0.232	0.241	0.250	0.260	0.270	0.280	0.289	0.299	0.308	0.318	0.328	0.338	0.346	0.356	0.364	0.374	0.381	0.390	0.399	0.408	0.414	0.421	0.429	0.435	0.441	0.448	0.454	0.459	0.464	0.468	0.472	0.476	0.480	0.482	0.485	0.488	0.489	0.490	0.489	0.490	0.489	0.489	0.486	0.485	0.482	0.479	0.478	0.474	0.470	0.466	0.462	0.458	0.452	0.448	0.441	0.435	0.429	0.424	0.418	0.411	0.405	0.398	0.391	0.384	0.378	0.371	0.364	0.358	0.351	0.345	0.340	0.334	0.329	0.322	0.319	0.314	0.310	0.306	0.304	0.300	0.298	0.296	0.294	0.294	0.292	0.294	0.295	0.295	0.298	0.300	0.304	0.308	0.312	0.318	0.322	0.329	0.336	0.344	0.351	0.360	0.369	0.379	0.390	0.400	0.411	0.422	0.434	0.446	0.460	0.474	0.486	0.500	0.515	0.528	0.541	0.558	0.571	0.586	0.600	0.616	0.630	0.645	0.660	0.674	0.689	0.701	0.716	0.730	0.742	0.756	0.769	0.782	0.795	0.808	0.819	0.830	0.842	0.852	0.862	0.874	0.884	0.892	0.902	0.910	0.920	0.929	0.938	0.944	0.952	0.961	0.968	0.976	0.982	0.990	0.996	1.002	1.010	1.016	1.024	1.030	1.038	1.044	1.051	1.058	1.066	1.072	1.080	1.086	1.094	1.102	1.109	1.118	1.125	1.134	1.141	1.150	1.159	1.168	1.176	1.185	1.195	1.204	1.214	1.224	1.234	1.244	1.252	1.264	1.274	1.284	1.294	1.304	1.314	1.324	1.334	1.344	1.352	1.362	1.371	1.381	1.391	1.400	1.409	1.418	1.425	1.435	1.442	1.450	1.459	1.465	1.472	1.481	1.488	1.494	1.500	1.506	1.511	1.516	1.522	1.528	1.532	1.536	1.540	1.545	1.549	1.552	1.556	1.560	1.562	1.566	1.570	1.572	1.576	1.579	1.581	1.585	1.588	1.591	1.594	1.596	1.600	1.604	1.606	1.609	1.612	1.616	1.620	1.625	1.629	1.634	1.638	1.642	1.648	1.651	1.658	1.662	1.668	1.674	1.679	1.685	1.690	1.696	1.702	1.708	1.714	1.719	1.725	1.730	1.736	1.742	1.749	1.754	1.759	1.765	1.770	1.775	1.780	1.786	1.790	1.794	1.798	1.801	1.805	1.808	1.810	1.812	1.814	1.816	1.818	1.818	1.816	1.818	1.818	1.815	1.814	1.812	1.810	1.808	1.804	1.800	1.796	1.792	1.788	1.784	1.778	1.772	1.766	1.760	1.754	1.748	1.740	1.734	1.726	1.718	1.710	1.704	1.695	1.688	1.679	1.671	1.662	1.654	1.646	1.639	1.631	1.622	1.615	1.608	1.601	1.594	1.588	1.580	1.575	1.569	1.562	1.558	1.551	1.548	1.541	1.538	1.534	1.529	1.525	1.521	1.519	1.515	1.511	1.509	1.505	1.504	1.501	1.499	1.496	1.494	1.492	1.490	1.488	1.486	1.484	1.482	1.480	1.478	1.476	1.474	1.472	1.469	1.466	1.465	1.461	1.458	1.455	1.452	1.449	1.445	1.441	1.438	1.434	1.431	1.428	1.422	1.420	1.415	1.412	1.408	1.405	1.401	1.398	1.394	1.391	1.388	1.384	1.381	1.378	1.375	1.372	1.370	1.369	1.368	1.365	1.364	1.364	1.362	1.362	1.361	1.361	1.361	1.361	1.362	1.362	1.364	1.365	1.365	1.366	1.368	1.368	1.369	1.371	1.371	1.371	1.372	1.372	1.372	1.372	1.372	1.371	1.370	1.369	1.366	1.366	1.362	1.359	1.355	1.351	1.346	1.341	1.335	1.329	1.321	1.314	1.306	1.298	1.289	1.279	1.269	1.259	1.248	1.235	1.222	1.211	1.198	1.185	1.171	1.158	1.144	1.130	1.116	1.101	1.088	1.074	1.059	1.045	1.031	1.018	1.004	0.991	0.978	0.966	0.954	0.942	0.932	0.921	0.911	0.901	0.892	0.884	0.876	0.868	0.862	0.855	0.850	0.845	0.841	0.836	0.834	0.831	0.830	0.829	0.826	0.826	0.828	0.829	0.829	0.830	0.832	0.835	0.836	0.840	0.842	0.846	0.850	0.854	0.858	0.861	0.866	0.870	0.874	0.879	0.882	0.886	0.890	0.894	0.899	0.901	0.905	0.910	0.912	0.916	0.919	0.921	0.924	0.928	0.929	0.931	0.932	0.934	0.936	0.938	0.939	0.939	0.940	0.940	0.941	0.941	0.941	0.941	0.940	0.940	0.939	0.939	0.938	0.936	0.935	0.935	0.934	0.932	0.930	0.930	0.929	0.926	0.926	0.925	0.924	0.921	0.920	0.919	0.918	0.915	0.915	0.912	0.910	0.909	0.909	0.906	0.905	0.902	0.901	0.901	0.899	0.898	0.896	0.894	0.892	0.891	0.890	0.888	0.886	0.884	0.882	0.880	0.878	0.876	0.875	0.872	0.871	0.869	0.866	0.865	0.862	0.860	0.858	0.855	0.854	0.851	0.849	0.846	0.844	0.842	0.840	0.838	0.836	0.835	0.834	0.832	0.831	0.830	0.831	0.830	0.830	0.831	0.832	0.832	0.835	0.836	0.839	0.842	0.846	0.850	0.856	0.861	0.866	0.874	0.881	0.888	0.896	0.906	0.915	0.925	0.936	0.948	0.960	0.972	0.985	1.000	1.014	1.028	1.042	1.059	1.074	1.091	1.108	1.124	1.140	1.158	1.174	1.190	1.208	1.224	1.240	1.256	1.272	1.288	1.304	1.318	1.331	1.345	1.359	1.371	1.381	1.392	1.401	1.411	1.418	1.425	1.429	1.435	1.438	1.439	1.440	1.439	1.439	1.436	1.432	1.426	1.420	1.414	1.405	1.396	1.385	1.372	1.360	1.348	1.332	1.318	1.301	1.285	1.268	1.249	1.231	1.212	1.192	1.172	1.154	1.134	1.114	1.094	1.074	1.054	1.036	1.016	0.998	0.980	0.962	0.946	0.930	0.915	0.901	0.888	0.876	0.864	0.854	0.846	0.838	0.831	0.826	0.821	0.819	0.816	0.816	0.818	0.819	0.822	0.828	0.834	0.841	0.849	0.858	0.868	0.880	0.892	0.905	0.920	0.934	0.951	0.968	0.985	1.004	1.022	1.042	1.062	1.082	1.104	1.124	1.145	1.165	1.188	1.209	1.229	1.250	1.271	1.291	1.311	1.330	1.349	1.368	1.386	1.402	1.419	1.435	1.451	1.465	1.476	1.490	1.501	1.511	1.521	1.530	1.538	1.544	1.550	1.555	1.560	1.562	1.564	1.565	1.564	1.564	1.561	1.559	1.556	1.551	1.546	1.541	1.535	1.528	1.521	1.514	1.504	1.496	1.488	1.478	1.468	1.459	1.449	1.439	1.429	1.419	1.410	1.400	1.391	1.382	1.375	1.366	1.358	1.351	1.344	1.338	1.331	1.326	1.322	1.319	1.315	1.312	1.311	1.309	1.309	1.309	1.311	1.312	1.314	1.318	1.321	1.326	1.330	1.336	1.341	1.348	1.355	1.361	1.369	1.378	1.385	1.394	1.404	1.411	1.421	1.430	1.440	1.449	1.458	1.466	1.475	1.484	1.491	1.500	1.506	1.514	1.520	1.526	1.531	1.536	1.540	1.542	1.545	1.548	1.549	1.549	1.549	1.548	1.546	1.542	1.538	1.534	1.529	1.521	1.514	1.505	1.496	1.486	1.475	1.464	1.451	1.436	1.422	1.408	1.392	1.375	1.356	1.339	1.320	1.301	1.280	1.259	1.238	1.215	1.192	1.170	1.146	1.121	1.096	1.072	1.046	1.021	0.995	0.969	0.944	0.916	0.891	0.864	0.836	0.810	0.784	0.758	0.730	0.705	0.678	0.651	0.625	0.600	0.574	0.550	0.525	0.500	0.475	0.452	0.428	0.405	0.382	0.360	0.338	0.316	0.295	0.275	0.256	0.236	0.218	0.199	0.181	0.164	0.146	0.130	0.115	0.100	0.085	0.071	0.059	0.045	0.032	0.021	0.010	-0.002	-0.011	-0.022	-0.031	-0.040	-0.049	-0.056	-0.064	-0.071	-0.078	-0.085	-0.090	-0.096	-0.101	-0.106	-0.111	-0.116	-0.120	-0.125	-0.129	-0.134	-0.136	-0.140	-0.144	-0.146	-0.149	-0.152	-0.155	-0.158	-0.160	-0.164	-0.165	-0.168	-0.170	-0.172	-0.175	-0.176	-0.180	-0.182	-0.185	-0.189	-0.190	-0.194	-0.198	-0.201	-0.205	-0.209	-0.212	-0.218	-0.222	-0.228	-0.232	-0.238	-0.244	-0.250	-0.258	-0.264	-0.270	-0.276	-0.285	-0.291	-0.301	-0.309	-0.318	-0.326	-0.335	-0.345	-0.355	-0.364	-0.374	-0.384	-0.392	-0.402	-0.414	-0.422	-0.432	-0.444	-0.452	-0.462	-0.471	-0.480	-0.488	-0.496	-0.504	-0.511	-0.519	-0.524	-0.529	-0.534	-0.539	-0.542	-0.546	-0.548	-0.550	-0.549	-0.549	-0.549	-0.546	-0.542	-0.540	-0.535	-0.529	-0.522	-0.515	-0.506	-0.499	-0.488	-0.478	-0.466	-0.454	-0.442	-0.429	-0.416	-0.401	-0.388	-0.371	-0.356	-0.341	-0.325	-0.309	-0.294	-0.278	-0.261	-0.245	-0.230	-0.215	-0.199	-0.184	-0.169	-0.155	-0.142	-0.129	-0.116	-0.105	-0.092	-0.082	-0.072	-0.062	-0.055	-0.046	-0.040	-0.035	-0.029	-0.024	-0.020	-0.018	-0.015	-0.012	-0.012	-0.012	-0.014	-0.015	-0.016	-0.019	-0.021	-0.024	-0.028	-0.031	-0.036	-0.040	-0.046	-0.050	-0.056	-0.061	-0.066	-0.072	-0.078	-0.082	-0.089	-0.092	-0.099	-0.104	-0.108	-0.112	-0.115	-0.120	-0.122	-0.126	-0.129	-0.131	-0.132	-0.135	-0.136	-0.138	-0.138	-0.139	-0.138	-0.136	-0.135	-0.134	-0.131	-0.128	-0.125	-0.122	-0.119	-0.115	-0.110	-0.106	-0.101	-0.096	-0.092	-0.086	-0.080	-0.074	-0.068	-0.062	-0.056	-0.050	-0.042	-0.036	-0.029	-0.021	-0.015	-0.008	0.001	0.009	0.015	0.024	0.031	0.040	0.046	0.055	0.061	0.070	0.078	0.085	0.092	0.101	0.109	0.116	0.125	0.132	0.141	0.148	0.155	0.164	0.170	0.178	0.184	0.191	0.199	0.205	0.212	0.219	0.225	0.231	0.238	0.242	0.249	0.254	0.259	0.262	0.269	0.272	0.278	0.281	0.285	0.288	0.290	0.294	0.298	0.299	0.301	0.305	0.306	0.309	0.310	0.311	0.312	0.315	0.315	0.316	0.318	0.320	0.321	0.322	0.324	0.325	0.326	0.328	0.330	0.332	0.335	0.338	0.341	0.344	0.348	0.351	0.358	0.362	0.368	0.374	0.379	0.386	0.394	0.402	0.411	0.419	0.429	0.440	0.450	0.461	0.475	0.488	0.501	0.515	0.529	0.545	0.560	0.576	0.594	0.611	0.629	0.646	0.665	0.684	0.702	0.722	0.744	0.762	0.784	0.805	0.825	0.846	0.868	0.888	0.909	0.929	0.950	0.970	0.991	1.010	1.030	1.050	1.068	1.086	1.104	1.122	1.139	1.155	1.171	1.185	1.200	1.214	1.226	1.239	1.250	1.260	1.271	1.280	1.288	1.294	1.301	1.306	1.310	1.315	1.318	1.320	1.321	1.322	1.322	1.321	1.319	1.318	1.314	1.310	1.306	1.301	1.296	1.290	1.285	1.278	1.270	1.262	1.256	1.248	1.239	1.231	1.222	1.214	1.206	1.196	1.189	1.179	1.171	1.164	1.155	1.146	1.139	1.131	1.124	1.116	1.110	1.104	1.098	1.092	1.086	1.082	1.079	1.074	1.070	1.066	1.064	1.061	1.059	1.058	1.055	1.054	1.054	1.052	1.052	1.054	1.054	1.055	1.058	1.059	1.060	1.062	1.065	1.069	1.071	1.074	1.078	1.081	1.085	1.089	1.092	1.098	1.101	1.105	1.111	1.115	1.120	1.125	1.130	1.135	1.139	1.144	1.150	1.155	1.160	1.165	1.170	1.176	1.181	1.186	1.191	1.198	1.202	1.208	1.212	1.218	1.221	1.226	1.230	1.234	1.239	1.241	1.246	1.249	1.251	1.254	1.256	1.258	1.259	1.260	1.261	1.260	1.261	1.260	1.258	1.256	1.252	1.250	1.245	1.241	1.236	1.229	1.222	1.216	1.208	1.199	1.189	1.180	1.168	1.156	1.144	1.131	1.119	1.104	1.089	1.074	1.058	1.041	1.025	1.009	0.991	0.974	0.955	0.936	0.919	0.900	0.882	0.864	0.845	0.828	0.809	0.790	0.772	0.755	0.740	0.722	0.705	0.690	0.675	0.659	0.646	0.632	0.620	0.606	0.596	0.584	0.575	0.564	0.556	0.548	0.540	0.534	0.528	0.522	0.518	0.514	0.510	0.507	0.504	0.501	0.501	0.500	0.499	0.498	0.498	0.498	0.498	0.498	0.499	0.499	0.499	0.499	0.499	0.498	0.498	0.496	0.495	0.492	0.490	0.488	0.484	0.479	0.475	0.470	0.464	0.458	0.451	0.444	0.435	0.428	0.418	0.406	0.396	0.385	0.374	0.361	0.349	0.336	0.322	0.309	0.295	0.281	0.266	0.254	0.239	0.225	0.210	0.196	0.182	0.169	0.156	0.144	0.131	0.119	0.109	0.098	0.088	0.079	0.070	0.064	0.056	0.050	0.046	0.041	0.039	0.036	0.035	0.035	0.035	0.038	0.040	0.042	0.048	0.052	0.058	0.065	0.072	0.081	0.090	0.100	0.111	0.122	0.134	0.145	0.158	0.169	0.182	0.195	0.209	0.222	0.235	0.249	0.261	0.274	0.288	0.299	0.310	0.322	0.334	0.344	0.354	0.362	0.371	0.379	0.386	0.392	0.398	0.402	0.406	0.410	0.411	0.414	0.414	0.415	0.414	0.412	0.411	0.409	0.405	0.402	0.399	0.394	0.390	0.385	0.380	0.372	0.368	0.361	0.356	0.350	0.346	0.340	0.335	0.331	0.328	0.324	0.321	0.319	0.318	0.318	0.318	0.320	0.321	0.326	0.330	0.336	0.342	0.351	0.361	0.372	0.385	0.399	0.415	0.431	0.450	0.470	0.491	0.515	0.539	0.565	0.591	0.620	0.650	0.681	0.714	0.748	0.782	0.819	0.856	0.894	0.934	0.974	1.014	1.055	1.099	1.141	1.184	1.228	1.272	1.315	1.361	1.405	1.451	1.496	1.541	1.586	1.630	1.676	1.720	1.764	1.806	1.850	1.892	1.932	1.975	2.014	2.054	2.092	2.130	2.168	2.204	2.238	2.272	2.305	2.338	2.369	2.399	2.428	2.456	2.484	2.509	2.534	2.558	2.580	2.602	2.622	2.642	2.660	2.678	2.694	2.709	2.724	2.736	2.748	2.760	2.770	2.779	2.788	2.794	2.800	2.805	2.810	2.811	2.815	2.815	2.816	2.814	2.812	2.809	2.806	2.800	2.795	2.789	2.780	2.771	2.761	2.750	2.739	2.725	2.712	2.696	2.681	2.664	2.646	2.626	2.606	2.586	2.565	2.542	2.518	2.494	2.468	2.440	2.414	2.385	2.356	2.326	2.295	2.265	2.232	2.200	2.168	2.134	2.100	2.065	2.029	1.995	1.959	1.922	1.886	1.849	1.812	1.775	1.738	1.700	1.661	1.624	1.586	1.549	1.511	1.474	1.436	1.399	1.361	1.324	1.288	1.250	1.214	1.178	1.141	1.105	1.069	1.032	0.996	0.960	0.925	0.890	0.855	0.820	0.785	0.749	0.715	0.680	0.645	0.610	0.576	0.541	0.507	0.472	0.438	0.404	0.368	0.334	0.300	0.264	0.229	0.192	0.159	0.124	0.088	0.052	0.016	-0.019	-0.055	-0.091	-0.128	-0.162	-0.199	-0.235	-0.270	-0.306	-0.342	-0.376	-0.412	-0.448	-0.484	-0.519	-0.552	-0.588	-0.622	-0.656	-0.689	-0.722	-0.755	-0.789	-0.820	-0.852	-0.882	-0.914	-0.944	-0.972	-1.001	-1.029	-1.056	-1.084	-1.109	-1.134	-1.158	-1.182	-1.204	-1.225	-1.245	-1.265	-1.284	-1.301	-1.318	-1.334	-1.348	-1.361	-1.374	-1.385	-1.396	-1.405	-1.412	-1.419	-1.425	-1.430	-1.434	-1.436	-1.438	-1.439	-1.438	-1.435	-1.432	-1.429	-1.424	-1.418	-1.410	-1.402	-1.394	-1.385	-1.374	-1.364	-1.351	-1.338	-1.324	-1.310	-1.294	-1.279	-1.262	-1.246	-1.229	-1.211	-1.194	-1.175	-1.158	-1.138	-1.119	-1.100	-1.081	-1.061	-1.044	-1.024	-1.004	-0.986	-0.968	-0.949	-0.931	-0.914	-0.898	-0.880	-0.864	-0.848	-0.832	-0.819	-0.805	-0.791	-0.778	-0.766	-0.754	-0.744	-0.734	-0.724	-0.714	-0.706	-0.698	-0.690	-0.684	-0.678	-0.672	-0.666	-0.661	-0.656	-0.652	-0.650	-0.645	-0.642	-0.640	-0.636	-0.634	-0.632	-0.630	-0.628	-0.626	-0.624	-0.621	-0.620	-0.616	-0.614	-0.610	-0.606	-0.602	-0.599	-0.594	-0.589	-0.582	-0.576	-0.569	-0.562	-0.554	-0.544	-0.535	-0.525	-0.514	-0.502	-0.490	-0.476	-0.462	-0.449	-0.434	-0.416	-0.400	-0.382	-0.364	-0.345	-0.326	-0.305	-0.285	-0.262	-0.240	-0.218	-0.195	-0.171	-0.149	-0.125	-0.099	-0.075	-0.050	-0.025	0.000	0.025	0.051	0.078	0.101	0.128	0.154	0.179	0.204	0.228	0.252	0.278	0.301	0.325	0.348	0.371	0.395	0.416	0.438	0.460	0.479	0.500	0.519	0.539	0.556	0.575	0.592	0.609	0.625	0.640	0.655	0.670	0.684	0.696	0.709	0.720	0.731	0.742	0.754	0.762	0.771	0.779	0.788	0.794	0.800	0.806	0.812	0.818	0.821	0.826	0.830	0.832	0.836	0.838	0.840	0.841	0.842	0.842	0.841	0.841	0.841	0.840	0.839	0.838	0.834	0.832	0.830	0.826	0.822	0.820	0.815	0.811	0.805	0.801	0.796	0.790	0.785	0.780	0.774	0.768	0.761	0.755	0.748	0.741	0.734	0.726	0.721	0.714	0.706	0.699	0.691	0.684	0.678	0.669	0.661	0.655	0.646	0.640	0.631	0.625	0.618	0.609	0.601	0.595	0.588	0.579	0.571	0.562	0.555	0.546	0.539	0.529	0.521	0.511	0.501	0.491	0.481	0.470	0.460	0.449	0.435	0.424	0.410	0.398	0.382	0.368	0.352	0.336	0.319	0.301	0.282	0.262	0.242	0.221	0.200	0.178	0.152	0.129	0.104	0.078	0.050	0.022	-0.008	-0.036	-0.066	-0.098	-0.129	-0.161	-0.195	-0.229	-0.262	-0.299	-0.334	-0.370	-0.408	-0.444	-0.481	-0.519	-0.556	-0.594	-0.631	-0.670	-0.708	-0.745	-0.782	-0.820	-0.858	-0.894	-0.930	-0.965	-1.001	-1.036	-1.070	-1.104	-1.136	-1.168	-1.199	-1.230	-1.260	-1.289	-1.316	-1.344	-1.370	-1.395	-1.419	-1.442	-1.465	-1.486	-1.506	-1.526	-1.545	-1.562	-1.580	-1.596	-1.611	-1.626	-1.640	-1.654	-1.666	-1.678	-1.690	-1.700	-1.711	-1.720	-1.730	-1.739	-1.748	-1.756	-1.765	-1.771	-1.780	-1.788	-1.796	-1.802	-1.810	-1.818	-1.826	-1.834	-1.841	-1.851	-1.859	-1.868	-1.878	-1.886	-1.896	-1.906	-1.918	-1.928	-1.938	-1.950	-1.961	-1.974	-1.986	-2.000	-2.013	-2.026	-2.040	-2.054	-2.069	-2.082	-2.099	-2.114	-2.130	-2.145	-2.160	-2.176	-2.192	-2.208	-2.224	-2.239	-2.255	-2.270	-2.285	-2.299	-2.315	-2.329	-2.342	-2.356	-2.369	-2.382	-2.394	-2.406	-2.416	-2.426	-2.436	-2.445	-2.454	-2.461	-2.466	-2.474	-2.478	-2.482	-2.484	-2.486	-2.488	-2.488	-2.486	-2.485	-2.481	-2.478	-2.472	-2.465	-2.459	-2.450	-2.440	-2.430	-2.419	-2.406	-2.394	-2.380	-2.365	-2.349	-2.332	-2.314	-2.295	-2.275	-2.256	-2.235	-2.212	-2.191	-2.168	-2.144	-2.120	-2.095	-2.069	-2.044	-2.019	-1.991	-1.965	-1.939	-1.911	-1.885	-1.859	-1.830	-1.802	-1.775	-1.749	-1.722	-1.695	-1.669	-1.641	-1.616	-1.590	-1.565	-1.540	-1.516	-1.491	-1.468	-1.445	-1.422	-1.400	-1.379	-1.358	-1.338	-1.319	-1.300	-1.281	-1.264	-1.246	-1.230	-1.214	-1.199	-1.185	-1.171	-1.159	-1.146	-1.135	-1.124	-1.114	-1.105	-1.096	-1.088	-1.080	-1.074	-1.068	-1.060	-1.055	-1.050	-1.046	-1.041	-1.039	-1.035	-1.032	-1.029	-1.028	-1.024	-1.022	-1.021	-1.019	-1.018	-1.016	-1.015	-1.014	-1.012	-1.010	-1.009	-1.006	-1.005	-1.002	-1.000	-0.998	-0.994	-0.991	-0.986	-0.982	-0.976	-0.972	-0.966	-0.960	-0.954	-0.945	-0.938	-0.929	-0.919	-0.910	-0.899	-0.888	-0.876	-0.864	-0.850	-0.835	-0.821	-0.806	-0.790	-0.774	-0.756	-0.739	-0.721	-0.702	-0.682	-0.664	-0.642	-0.624	-0.602	-0.581	-0.560	-0.539	-0.518	-0.496	-0.475	-0.454	-0.431	-0.410	-0.389	-0.369	-0.348	-0.328	-0.308	-0.286	-0.268	-0.249	-0.231	-0.212	-0.196	-0.179	-0.164	-0.149	-0.134	-0.120	-0.108	-0.095	-0.084	-0.074	-0.064	-0.055	-0.048	-0.040	-0.034	-0.028	-0.024	-0.020	-0.018	-0.015	-0.015	-0.012	-0.014	-0.015	-0.016	-0.020	-0.022	-0.025	-0.030	-0.036	-0.041	-0.048	-0.054	-0.061	-0.069	-0.076	-0.086	-0.094	-0.104	-0.114	-0.122	-0.132	-0.144	-0.154	-0.165	-0.176	-0.188	-0.199	-0.210	-0.221	-0.234	-0.246	-0.258	-0.269	-0.281	-0.292	-0.304	-0.315	-0.326	-0.339	-0.350	-0.361	-0.371	-0.381	-0.391	-0.402	-0.411	-0.422	-0.432	-0.440	-0.449	-0.458	-0.466	-0.475	-0.482	-0.490	-0.496	-0.504	-0.510	-0.516	-0.521	-0.528	-0.532	-0.538	-0.541	-0.546	-0.550	-0.555	-0.559	-0.562	-0.566	-0.570	-0.572	-0.576	-0.580	-0.584	-0.588	-0.591	-0.595	-0.600	-0.604	-0.609	-0.614	-0.619	-0.624	-0.630	-0.636	-0.644	-0.650	-0.659	-0.666	-0.675	-0.684	-0.694	-0.705	-0.716	-0.729	-0.741	-0.754	-0.766	-0.781	-0.796	-0.812	-0.829	-0.845	-0.862	-0.880	-0.898	-0.916	-0.936	-0.955	-0.974	-0.994	-1.014	-1.034	-1.054	-1.075	-1.095	-1.115	-1.135	-1.155	-1.174	-1.194	-1.212	-1.231	-1.249	-1.268	-1.285	-1.301	-1.318	-1.334	-1.349	-1.362	-1.375	-1.389	-1.400	-1.411	-1.421	-1.430	-1.440	-1.448	-1.454	-1.460	-1.465	-1.470	-1.474	-1.478	-1.480	-1.481	-1.482	-1.482	-1.482	-1.481	-1.480	-1.479	-1.478	-1.475	-1.471	-1.469	-1.466	-1.461	-1.459	-1.455	-1.451	-1.446	-1.444	-1.440	-1.436	-1.434	-1.429	-1.428	-1.424	-1.421	-1.420	-1.419	-1.418	-1.416	-1.415	-1.415	-1.416	-1.416	-1.418	-1.420	-1.422	-1.425	-1.429	-1.432	-1.436	-1.441	-1.448	-1.452	-1.459	-1.468	-1.474	-1.481	-1.491	-1.500	-1.509	-1.519	-1.529	-1.540	-1.551	-1.561	-1.574	-1.585	-1.596	-1.609	-1.621	-1.634	-1.645	-1.658	-1.670	-1.684	-1.696	-1.709	-1.721	-1.732	-1.745	-1.758	-1.769	-1.780	-1.791	-1.801	-1.811	-1.821	-1.831	-1.840	-1.849	-1.856	-1.862	-1.870	-1.876	-1.882	-1.886	-1.890	-1.894	-1.896	-1.898	-1.898	-1.899	-1.898	-1.895	-1.894	-1.890	-1.886	-1.881	-1.874	-1.866	-1.859	-1.850	-1.840	-1.829	-1.818	-1.804	-1.791	-1.776	-1.761	-1.746	-1.729	-1.711	-1.692	-1.675	-1.654	-1.634	-1.614	-1.591	-1.569	-1.546	-1.524	-1.500	-1.475	-1.451	-1.425	-1.400	-1.374	-1.349	-1.322	-1.296	-1.270	-1.245	-1.218	-1.190	-1.165	-1.139	-1.112	-1.085	-1.060	-1.035	-1.010	-0.985	-0.960	-0.935	-0.911	-0.888	-0.864	-0.842	-0.819	-0.798	-0.776	-0.754	-0.734	-0.714	-0.695	-0.675	-0.656	-0.639	-0.621	-0.604	-0.588	-0.571	-0.555	-0.540	-0.525	-0.511	-0.496	-0.481	-0.469	-0.455	-0.442	-0.429	-0.418	-0.404	-0.391	-0.381	-0.369	-0.358	-0.345	-0.335	-0.324	-0.312	-0.301	-0.291	-0.280	-0.270	-0.260	-0.249	-0.239	-0.229	-0.219	-0.209	-0.199	-0.189	-0.179	-0.170	-0.161	-0.152	-0.142	-0.134	-0.126	-0.118	-0.110	-0.102	-0.095	-0.089	-0.082	-0.076	-0.071	-0.065	-0.060	-0.056	-0.052	-0.049	-0.046	-0.045	-0.042	-0.041	-0.040	-0.040	-0.040	-0.041	-0.042	-0.044	-0.046	-0.049	-0.051	-0.055	-0.059	-0.062	-0.068	-0.072	-0.078	-0.081	-0.088	-0.092	-0.099	-0.104	-0.110	-0.116	-0.121	-0.128	-0.132	-0.138	-0.142	-0.148	-0.152	-0.158	-0.161	-0.165	-0.169	-0.171	-0.174	-0.176	-0.179	-0.180	-0.180	-0.181	-0.180	-0.181	-0.180	-0.178	-0.175	-0.172	-0.170	-0.166	-0.162	-0.158	-0.154	-0.149	-0.145	-0.139	-0.134	-0.129	-0.122	-0.118	-0.111	-0.105	-0.100	-0.095	-0.089	-0.084	-0.078	-0.074	-0.069	-0.065	-0.060	-0.056	-0.054	-0.051	-0.049	-0.048	-0.046	-0.045	-0.045	-0.045	-0.046	-0.048	-0.050	-0.051	-0.055	-0.059	-0.061	-0.066	-0.070	-0.075	-0.082	-0.088	-0.092	-0.099	-0.106	-0.111	-0.118	-0.125	-0.132	-0.139	-0.146	-0.152	-0.160	-0.165	-0.172	-0.178	-0.184	-0.189	-0.194	-0.199	-0.204	-0.208	-0.211	-0.214	-0.218	-0.219	-0.220	-0.221	-0.221	-0.222	-0.221	-0.220	-0.219	-0.219	-0.215	-0.214	-0.210	-0.208	-0.204	-0.200	-0.195	-0.191	-0.185	-0.180	-0.175	-0.170	-0.164	-0.158	-0.151	-0.146	-0.140	-0.134	-0.129	-0.122	-0.116	-0.111	-0.105	-0.100	-0.095	-0.090	-0.086	-0.081	-0.078	-0.074	-0.071	-0.068	-0.065	-0.062	-0.060	-0.058	-0.056	-0.054	-0.052	-0.051	-0.050	-0.049	-0.049	-0.049	-0.049	-0.048	-0.048	-0.048	-0.048	-0.048	-0.048	-0.048	-0.048	-0.048	-0.049	-0.049	-0.049	-0.049	-0.046	-0.046	-0.045	-0.045	-0.042	-0.041	-0.040	-0.038	-0.035	-0.032	-0.029	-0.026	-0.024	-0.019	-0.014	-0.010	-0.006	-0.001	0.006	0.011	0.018	0.025	0.031	0.039	0.046	0.054	0.061	0.070	0.079	0.088	0.096	0.108	0.116	0.126	0.136	0.146	0.158	0.168	0.179	0.190	0.200	0.212	0.222	0.235	0.245	0.256	0.268	0.279	0.290	0.301	0.312	0.322	0.332	0.344	0.354	0.364	0.374	0.382	0.392	0.401	0.410	0.418	0.425	0.434	0.440	0.448	0.452	0.458	0.464	0.468	0.471	0.475	0.478	0.480	0.481	0.482	0.484	0.482	0.482	0.480	0.480	0.476	0.475	0.471	0.468	0.464	0.459	0.454	0.449	0.444	0.438	0.432	0.426	0.420	0.414	0.408	0.400	0.394	0.388	0.381	0.375	0.369	0.362	0.359	0.352	0.348	0.344	0.340	0.336	0.334	0.332	0.331	0.330	0.329	0.329	0.331	0.334	0.335	0.339	0.342	0.348	0.354	0.360	0.368	0.375	0.384	0.392	0.402	0.412	0.422	0.435	0.448	0.460	0.474	0.489	0.502	0.516	0.531	0.548	0.562	0.579	0.595	0.611	0.628	0.644	0.660	0.676	0.691	0.708	0.724	0.740	0.754	0.769	0.784	0.799	0.812	0.826	0.839	0.850	0.862	0.872	0.882	0.894	0.902	0.911	0.919	0.926	0.932	0.939	0.942	0.946	0.950	0.952	0.955	0.956	0.955	0.955	0.954	0.951	0.949	0.946	0.941	0.935	0.930	0.924	0.918	0.909	0.901	0.892	0.882	0.874	0.864	0.854	0.842	0.831	0.820	0.808	0.795	0.784	0.771	0.759	0.745	0.734	0.720	0.708	0.694	0.682	0.670	0.658	0.645	0.634	0.622	0.611	0.601	0.590	0.581	0.572	0.564	0.555	0.548	0.541	0.535	0.529	0.525	0.520	0.516	0.514	0.512	0.510	0.511	0.511	0.512	0.514	0.518	0.520	0.525	0.530	0.536	0.542	0.551	0.559	0.568	0.578	0.589	0.600	0.611	0.622	0.636	0.650	0.664	0.679	0.695	0.710	0.726	0.742	0.760	0.776	0.794	0.812	0.830	0.849	0.866	0.885	0.902	0.921	0.940	0.959	0.978	0.996	1.014	1.031	1.049	1.068	1.085	1.101	1.119	1.135	1.151	1.169	1.184	1.199	1.214	1.229	1.244	1.256	1.270	1.284	1.296	1.310	1.321	1.332	1.344	1.355	1.365	1.375	1.385	1.395	1.405	1.412	1.422	1.431	1.439	1.446	1.455	1.462	1.470	1.479	1.485	1.492	1.500	1.508	1.514	1.521	1.529	1.535	1.542	1.551	1.558	1.565	1.572	1.580	1.588	1.596	1.604	1.612	1.621	1.629	1.638	1.646	1.655	1.664	1.672	1.682	1.691	1.701	1.709	1.718	1.726	1.736	1.745	1.754	1.762	1.771	1.780	1.789	1.796	1.806	1.814	1.821	1.830	1.838	1.844	1.851	1.858	1.864	1.870	1.875	1.881	1.886	1.891	1.896	1.900	1.902	1.906	1.910	1.912	1.915	1.918	1.920	1.921	1.924	1.925	1.925	1.926	1.926	1.928	1.928	1.929	1.929	1.929	1.930	1.930	1.930	1.931	1.931	1.932	1.934	1.935	1.936	1.938	1.940	1.941	1.944	1.945	1.948	1.951	1.954	1.956	1.960	1.965	1.969	1.971	1.976	1.980	1.985	1.990	1.995	1.999	2.004	2.010	2.015	2.020	2.025	2.031	2.035	2.041	2.045	2.050	2.055	2.060	2.064	2.068	2.071	2.074	2.076	2.080	2.081	2.084	2.085	2.085	2.086	2.086	2.085	2.084	2.082	2.081	2.079	2.076	2.072	2.069	2.064	2.059	2.055	2.049	2.041	2.036	2.029	2.021	2.014	2.007	1.999	1.990	1.981	1.974	1.964	1.954	1.946	1.935	1.926	1.916	1.906	1.898	1.888	1.876	1.866	1.858	1.848	1.838	1.828	1.819	1.809	1.800	1.792	1.784	1.775	1.768	1.759	1.752	1.744	1.736	1.730	1.722	1.716	1.708	1.702	1.695	1.688	1.682	1.676	1.669	1.662	1.658	1.651	1.645	1.639	1.634	1.628	1.621	1.616	1.610	1.604	1.599	1.591	1.585	1.579	1.572	1.566	1.560	1.552	1.546	1.540	1.534	1.526	1.519	1.512	1.506	1.499	1.492	1.485	1.480	1.472	1.465	1.460	1.454	1.448	1.441	1.436	1.430	1.425	1.420	1.415	1.410	1.406	1.402	1.399	1.395	1.392	1.390	1.388	1.385	1.384	1.382	1.381	1.380	1.380	1.380	1.380	1.380	1.381	1.381	1.382	1.384	1.385	1.386	1.388	1.389	1.390	1.391	1.392	1.394	1.395	1.395	1.395	1.395	1.396	1.396	1.394	1.394	1.392	1.390	1.389	1.386	1.382	1.379	1.375	1.370	1.366	1.361	1.354	1.349	1.342	1.335	1.326	1.319	1.310	1.301	1.291	1.282	1.272	1.261	1.251	1.240	1.230	1.219	1.208	1.196	1.184	1.172	1.162	1.151	1.140	1.129	1.118	1.108	1.098	1.088	1.079	1.070	1.061	1.054	1.046	1.038	1.031	1.024	1.019	1.014	1.008	1.004	0.999	0.996	0.992	0.989	0.988	0.986	0.985	0.985	0.984	0.984	0.985	0.988	0.989	0.990	0.991	0.994	0.998	1.000	1.002	1.005	1.009	1.011	1.015	1.020	1.022	1.026	1.030	1.034	1.038	1.040	1.045	1.049	1.051	1.055	1.058	1.060	1.062	1.065	1.068	1.071	1.074	1.075	1.078	1.079	1.080	1.081	1.082	1.082	1.084	1.084	1.084	1.084	1.085	1.084	1.084	1.084	1.084	1.082	1.081	1.080	1.080	1.079	1.076	1.076	1.074	1.072	1.071	1.070	1.068	1.068	1.065	1.065	1.064	1.062	1.061	1.061	1.060	1.059	1.059	1.058	1.058	1.056	1.056	1.055	1.056	1.055	1.055	1.056	1.056	1.058	1.059	1.059	1.060	1.061	1.062	1.064	1.065	1.068	1.069	1.070	1.072	1.074	1.076	1.078	1.081	1.084	1.085	1.088	1.091	1.094	1.096	1.099	1.101	1.105	1.108	1.110	1.112	1.115	1.119	1.121	1.124	1.128	1.131	1.135	1.139	1.141	1.145	1.150	1.154	1.158	1.161	1.165	1.171	1.175	1.180	1.186	1.191	1.196	1.204	1.210	1.218	1.224	1.232	1.241	1.249	1.258	1.266	1.276	1.288	1.296	1.308	1.319	1.329	1.341	1.352	1.365	1.378	1.391	1.404	1.418	1.431	1.445	1.459	1.471	1.486	1.500	1.514	1.528	1.541	1.554	1.568	1.580	1.592	1.605	1.616	1.628	1.639	1.649	1.659	1.668	1.676	1.684	1.691	1.698	1.702	1.708	1.710	1.712	1.714	1.715	1.714	1.712	1.711	1.708	1.704	1.698	1.692	1.685	1.678	1.669	1.659	1.649	1.639	1.626	1.614	1.601	1.588	1.572	1.559	1.541	1.526	1.511	1.495	1.479	1.461	1.445	1.428	1.410	1.395	1.378	1.361	1.346	1.330	1.315	1.300	1.286	1.272	1.260	1.248	1.236	1.225	1.216	1.208	1.199	1.191	1.185	1.180	1.176	1.172	1.170	1.169	1.169	1.169	1.171	1.175	1.179	1.184	1.189	1.196	1.204	1.212	1.221	1.231	1.244	1.255	1.269	1.281	1.296	1.311	1.328	1.342	1.360	1.376	1.394	1.411	1.429	1.448	1.466	1.484	1.502	1.521	1.540	1.558	1.576	1.594	1.612	1.629	1.646	1.662	1.679	1.695	1.710	1.724	1.738	1.750	1.761	1.774	1.784	1.794	1.802	1.810	1.818	1.824	1.830	1.834	1.838	1.841	1.844	1.844	1.844	1.842	1.841	1.838	1.835	1.831	1.826	1.821	1.815	1.809	1.801	1.794	1.786	1.776	1.769	1.760	1.750	1.740	1.730	1.721	1.711	1.701	1.691	1.680	1.671	1.661	1.652	1.645	1.636	1.630	1.622	1.615	1.609	1.604	1.599	1.595	1.592	1.589	1.586	1.585	1.584	1.585	1.584	1.586	1.588	1.590	1.594	1.596	1.601	1.605	1.611	1.616	1.624	1.629	1.636	1.644	1.650	1.659	1.666	1.674	1.681	1.689	1.696	1.704	1.710	1.716	1.724	1.730	1.734	1.740	1.744	1.748	1.750	1.752	1.755	1.754	1.755	1.754	1.751	1.748	1.745	1.740	1.734	1.726	1.719	1.710	1.700	1.689	1.678	1.665	1.650	1.636	1.621	1.605	1.586	1.568	1.549	1.529	1.509	1.486	1.464	1.441	1.416	1.392	1.368	1.342	1.316	1.290	1.264	1.236	1.209	1.181	1.154	1.125	1.098	1.069	1.041	1.012	0.984	0.956	0.928	0.900	0.872	0.846	0.819	0.791	0.765	0.739	0.712	0.688	0.661	0.639	0.614	0.590	0.568	0.544	0.522	0.500	0.480	0.460	0.440	0.421	0.402	0.385	0.368	0.350	0.334	0.319	0.302	0.289	0.275	0.261	0.249	0.236	0.224	0.212	0.202	0.191	0.184	0.174	0.165	0.156	0.150	0.141	0.134	0.129	0.122	0.116	0.111	0.106	0.101	0.096	0.092	0.089	0.085	0.081	0.078	0.075	0.071	0.068	0.065	0.062	0.060	0.059	0.055	0.054	0.051	0.048	0.046	0.045	0.042	0.040	0.039	0.036	0.034	0.032	0.030	0.029	0.026	0.024	0.022	0.020	0.016	0.015	0.011	0.009	0.006	0.002	-0.001	-0.006	-0.009	-0.014	-0.018	-0.022	-0.028	-0.032	-0.038	-0.044	-0.049	-0.055	-0.061	-0.069	-0.075	-0.082	-0.089	-0.098	-0.106	-0.114	-0.122	-0.132	-0.140	-0.150	-0.159	-0.169	-0.179	-0.189	-0.199	-0.210	-0.219	-0.229	-0.239	-0.249	-0.259	-0.268	-0.278	-0.286	-0.295	-0.304	-0.311	-0.319	-0.326	-0.332	-0.339	-0.345	-0.349	-0.354	-0.358	-0.359	-0.362	-0.362	-0.364	-0.362	-0.361	-0.359	-0.356	-0.352	-0.348	-0.341	-0.336	-0.328	-0.320	-0.311	-0.301	-0.291	-0.280	-0.269	-0.256	-0.242	-0.229	-0.216	-0.200	-0.186	-0.170	-0.156	-0.140	-0.124	-0.108	-0.092	-0.076	-0.060	-0.045	-0.030	-0.014	0.001	0.015	0.030	0.042	0.055	0.069	0.079	0.090	0.100	0.110	0.119	0.126	0.132	0.140	0.145	0.149	0.154	0.156	0.158	0.159	0.160	0.159	0.158	0.156	0.152	0.149	0.145	0.140	0.134	0.129	0.121	0.115	0.108	0.099	0.091	0.082	0.072	0.064	0.055	0.045	0.036	0.026	0.018	0.009	-0.001	-0.010	-0.019	-0.028	-0.036	-0.044	-0.051	-0.059	-0.065	-0.072	-0.078	-0.084	-0.088	-0.091	-0.094	-0.098	-0.100	-0.100	-0.101	-0.101	-0.100	-0.100	-0.096	-0.094	-0.090	-0.086	-0.081	-0.076	-0.070	-0.062	-0.055	-0.048	-0.038	-0.029	-0.019	-0.008	0.004	0.015	0.029	0.041	0.054	0.069	0.082	0.098	0.114	0.128	0.142	0.159	0.176	0.192	0.208	0.224	0.241	0.259	0.275	0.291	0.308	0.324	0.340	0.356	0.372	0.389	0.404	0.418	0.432	0.446	0.461	0.474	0.486	0.499	0.511	0.522	0.534	0.542	0.552	0.561	0.570	0.578	0.584	0.590	0.595	0.601	0.605	0.609	0.611	0.614	0.616	0.619	0.619	0.620	0.620	0.619	0.618	0.616	0.616	0.614	0.611	0.609	0.606	0.604	0.601	0.599	0.595	0.592	0.590	0.589	0.586	0.585	0.584	0.582	0.582	0.582	0.582	0.582	0.584	0.586	0.589	0.592	0.598	0.601	0.606	0.614	0.621	0.629	0.638	0.648	0.658	0.670	0.682	0.695	0.710	0.725	0.741	0.756	0.775	0.792	0.811	0.830	0.850	0.871	0.894	0.914	0.936	0.959	0.984	1.006	1.030	1.054	1.079	1.102	1.128	1.151	1.175	1.199	1.222	1.246	1.270	1.292	1.315	1.336	1.359	1.379	1.399	1.418	1.436	1.454	1.470	1.486	1.500	1.514	1.528	1.539	1.549	1.559	1.566	1.574	1.580	1.585	1.589	1.592	1.594	1.592	1.594	1.591	1.588	1.585	1.580	1.574	1.566	1.559	1.550	1.541	1.531	1.521	1.509	1.498	1.485	1.472	1.459	1.444	1.430	1.415	1.400	1.386	1.371	1.356	1.340	1.325	1.311	1.296	1.281	1.268	1.254	1.240	1.228	1.214	1.201	1.190	1.179	1.168	1.158	1.149	1.139	1.131	1.122	1.116	1.110	1.105	1.100	1.095	1.091	1.089	1.086	1.085	1.085	1.085	1.085	1.086	1.089	1.091	1.094	1.099	1.102	1.108	1.112	1.119	1.125	1.132	1.140	1.148	1.156	1.164	1.174	1.184	1.192	1.202	1.212	1.224	1.234	1.245	1.255	1.266	1.278	1.288	1.300	1.310	1.321	1.332	1.344	1.355	1.366	1.376	1.388	1.398	1.408	1.418	1.428	1.435	1.445	1.454	1.461	1.469	1.475	1.482	1.489	1.494	1.500	1.504	1.509	1.511	1.514	1.516	1.518	1.519	1.519	1.519	1.516	1.514	1.511	1.509	1.504	1.499	1.494	1.488	1.481	1.474	1.465	1.456	1.448	1.438	1.428	1.416	1.405	1.391	1.380	1.368	1.354	1.341	1.326	1.312	1.298	1.284	1.269	1.254	1.240	1.225	1.211	1.196	1.182	1.169	1.154	1.140	1.126	1.115	1.101	1.089	1.079	1.066	1.056	1.045	1.036	1.026	1.018	1.010	1.001	0.994	0.988	0.982	0.976	0.972	0.968	0.964	0.961	0.958	0.955	0.954	0.952	0.951	0.951	0.950	0.949	0.950	0.950	0.950	0.949	0.950	0.951	0.950	0.950	0.950	0.950	0.950	0.948	0.946	0.945	0.942	0.940	0.936	0.932	0.928	0.921	0.916	0.910	0.902	0.895	0.886	0.876	0.865	0.855	0.844	0.831	0.818	0.805	0.790	0.775	0.760	0.742	0.726	0.710	0.691	0.674	0.656	0.638	0.619	0.600	0.581	0.562	0.542	0.525	0.506	0.488	0.469	0.451	0.434	0.418	0.401	0.385	0.369	0.355	0.341	0.329	0.315	0.305	0.294	0.284	0.276	0.269	0.261	0.255	0.250	0.248	0.245	0.242	0.241	0.241	0.241	0.244	0.246	0.250	0.254	0.259	0.265	0.270	0.276	0.285	0.291	0.300	0.309	0.318	0.325	0.334	0.342	0.351	0.360	0.369	0.378	0.386	0.394	0.402	0.409	0.418	0.424	0.430	0.435	0.439	0.444	0.448	0.450	0.452	0.455	0.456	0.456	0.456	0.455	0.454	0.452	0.450	0.448	0.445	0.441	0.438	0.435	0.430	0.425	0.421	0.416	0.412	0.406	0.402	0.399	0.395	0.391	0.388	0.385	0.384	0.381	0.381	0.380	0.381	0.384	0.385	0.390	0.394	0.400	0.408	0.415	0.424	0.434	0.445	0.459	0.472	0.488	0.505	0.524	0.542	0.562	0.585	0.608	0.631	0.658	0.685	0.714	0.742	0.772	0.805	0.838	0.871	0.906	0.940	0.976	1.014	1.051	1.090	1.129	1.169	1.209	1.249	1.290	1.330	1.372	1.414	1.456	1.498	1.539	1.580	1.622	1.664	1.705	1.746	1.786	1.826	1.868	1.906	1.945	1.984	2.022	2.059	2.096	2.131	2.168	2.201	2.235	2.269	2.301	2.331	2.364	2.392	2.421	2.450	2.476	2.504	2.529	2.552	2.576	2.600	2.620	2.641	2.661	2.680	2.699	2.716	2.732	2.749	2.762	2.778	2.790	2.802	2.814	2.824	2.832	2.841	2.850	2.855	2.862	2.866	2.871	2.874	2.876	2.879	2.878	2.878	2.876	2.874	2.871	2.866	2.861	2.856	2.849	2.840	2.831	2.821	2.810	2.799	2.785	2.771	2.756	2.741	2.724	2.706	2.686	2.666	2.646	2.625	2.601	2.578	2.554	2.529	2.502	2.475	2.448	2.419	2.389	2.359	2.328	2.296	2.264	2.232	2.199	2.164	2.130	2.095	2.060	2.025	1.988	1.951	1.914	1.878	1.840	1.804	1.765	1.728	1.691	1.652	1.615	1.578	1.541	1.504	1.466	1.429	1.392	1.355	1.318	1.281	1.245	1.209	1.172	1.138	1.101	1.066	1.031	0.996	0.961	0.926	0.892	0.859	0.826	0.792	0.759	0.725	0.692	0.660	0.628	0.595	0.562	0.531	0.499	0.468	0.435	0.402	0.371	0.340	0.308	0.278	0.245	0.215	0.182	0.151	0.120	0.089	0.058	0.028	-0.004	-0.035	-0.065	-0.096	-0.128	-0.158	-0.189	-0.220	-0.249	-0.280	-0.310	-0.340	-0.370	-0.399	-0.429	-0.459	-0.486	-0.515	-0.544	-0.571	-0.599	-0.626	-0.652	-0.679	-0.705	-0.731	-0.756	-0.780	-0.804	-0.828	-0.850	-0.872	-0.894	-0.914	-0.934	-0.952	-0.971	-0.988	-1.005	-1.020	-1.035	-1.049	-1.061	-1.074	-1.085	-1.095	-1.104	-1.111	-1.119	-1.124	-1.128	-1.131	-1.134	-1.135	-1.135	-1.135	-1.132	-1.130	-1.126	-1.120	-1.114	-1.108	-1.100	-1.090	-1.081	-1.070	-1.058	-1.045	-1.032	-1.018	-1.004	-0.989	-0.971	-0.955	-0.938	-0.921	-0.904	-0.885	-0.866	-0.848	-0.829	-0.810	-0.791	-0.771	-0.752	-0.734	-0.715	-0.698	-0.679	-0.660	-0.644	-0.626	-0.609	-0.592	-0.576	-0.562	-0.546	-0.532	-0.520	-0.507	-0.496	-0.484	-0.474	-0.464	-0.454	-0.445	-0.438	-0.429	-0.422	-0.418	-0.411	-0.406	-0.402	-0.398	-0.395	-0.391	-0.389	-0.386	-0.384	-0.382	-0.381	-0.381	-0.380	-0.380	-0.380	-0.379	-0.379	-0.379	-0.378	-0.378	-0.378	-0.376	-0.376	-0.374	-0.372	-0.370	-0.369	-0.366	-0.362	-0.359	-0.355	-0.350	-0.344	-0.339	-0.332	-0.325	-0.318	-0.310	-0.301	-0.292	-0.281	-0.271	-0.259	-0.248	-0.235	-0.221	-0.208	-0.192	-0.178	-0.162	-0.145	-0.129	-0.111	-0.094	-0.076	-0.058	-0.039	-0.020	0.000	0.020	0.039	0.059	0.080	0.100	0.121	0.142	0.164	0.185	0.205	0.225	0.246	0.268	0.288	0.308	0.328	0.348	0.368	0.386	0.405	0.424	0.441	0.460	0.478	0.495	0.511	0.529	0.544	0.559	0.572	0.588	0.601	0.615	0.628	0.640	0.651	0.662	0.672	0.682	0.691	0.700	0.709	0.715	0.722	0.729	0.735	0.741	0.746	0.749	0.752	0.756	0.759	0.761	0.764	0.764	0.765	0.766	0.766	0.766	0.765	0.764	0.762	0.760	0.759	0.756	0.755	0.751	0.749	0.745	0.741	0.738	0.734	0.730	0.725	0.721	0.716	0.712	0.708	0.704	0.699	0.695	0.690	0.686	0.682	0.678	0.674	0.669	0.664	0.660	0.656	0.651	0.648	0.644	0.640	0.636	0.632	0.629	0.625	0.622	0.619	0.615	0.611	0.609	0.605	0.601	0.598	0.594	0.589	0.585	0.581	0.576	0.572	0.566	0.561	0.555	0.549	0.542	0.535	0.528	0.519	0.511	0.500	0.490	0.480	0.468	0.455	0.442	0.429	0.414	0.398	0.381	0.364	0.346	0.326	0.305	0.284	0.262	0.240	0.216	0.191	0.165	0.140	0.114	0.084	0.056	0.026	-0.004	-0.035	-0.066	-0.098	-0.130	-0.165	-0.198	-0.232	-0.266	-0.301	-0.336	-0.372	-0.408	-0.444	-0.480	-0.515	-0.550	-0.586	-0.621	-0.656	-0.691	-0.725	-0.759	-0.794	-0.828	-0.860	-0.891	-0.924	-0.954	-0.985	-1.014	-1.044	-1.071	-1.098	-1.125	-1.149	-1.175	-1.199	-1.221	-1.242	-1.265	-1.285	-1.304	-1.322	-1.341	-1.358	-1.372	-1.389	-1.404	-1.416	-1.430	-1.442	-1.454	-1.465	-1.476	-1.486	-1.495	-1.505	-1.514	-1.521	-1.530	-1.538	-1.545	-1.551	-1.559	-1.565	-1.572	-1.578	-1.585	-1.591	-1.599	-1.605	-1.612	-1.620	-1.626	-1.635	-1.642	-1.651	-1.660	-1.670	-1.680	-1.689	-1.699	-1.710	-1.721	-1.732	-1.745	-1.759	-1.771	-1.785	-1.800	-1.814	-1.829	-1.845	-1.860	-1.876	-1.894	-1.910	-1.928	-1.945	-1.962	-1.981	-2.000	-2.019	-2.036	-2.055	-2.072	-2.092	-2.110	-2.129	-2.146	-2.164	-2.181	-2.198	-2.215	-2.231	-2.245	-2.260	-2.275	-2.289	-2.301	-2.314	-2.324	-2.335	-2.344	-2.354	-2.360	-2.368	-2.372	-2.376	-2.380	-2.381	-2.382	-2.382	-2.381	-2.379	-2.375	-2.370	-2.364	-2.356	-2.348	-2.338	-2.326	-2.315	-2.301	-2.288	-2.272	-2.256	-2.239	-2.222	-2.202	-2.184	-2.162	-2.141	-2.119	-2.095	-2.072	-2.049	-2.024	-2.000	-1.974	-1.948	-1.922	-1.896	-1.869	-1.842	-1.815	-1.789	-1.762	-1.736	-1.709	-1.682	-1.656	-1.630	-1.605	-1.580	-1.554	-1.530	-1.506	-1.482	-1.459	-1.438	-1.415	-1.394	-1.374	-1.354	-1.335	-1.316	-1.299	-1.281	-1.265	-1.250	-1.235	-1.220	-1.208	-1.195	-1.182	-1.171	-1.161	-1.150	-1.141	-1.132	-1.125	-1.119	-1.111	-1.106	-1.101	-1.095	-1.091	-1.088	-1.085	-1.082	-1.079	-1.078	-1.075	-1.075	-1.074	-1.072	-1.072	-1.071	-1.071	-1.070	-1.069	-1.069	-1.068	-1.066	-1.066	-1.065	-1.062	-1.062	-1.059	-1.058	-1.055	-1.050	-1.046	-1.042	-1.038	-1.031	-1.026	-1.019	-1.012	-1.004	-0.995	-0.985	-0.975	-0.964	-0.952	-0.940	-0.925	-0.911	-0.896	-0.881	-0.865	-0.849	-0.831	-0.812	-0.794	-0.774	-0.755	-0.734	-0.714	-0.691	-0.670	-0.648	-0.625	-0.601	-0.578	-0.554	-0.531	-0.506	-0.482	-0.459	-0.434	-0.411	-0.388	-0.362	-0.339	-0.315	-0.292	-0.271	-0.249	-0.228	-0.205	-0.185	-0.165	-0.145	-0.126	-0.108	-0.090	-0.072	-0.058	-0.041	-0.026	-0.012	0.001	0.014	0.026	0.038	0.046	0.056	0.065	0.072	0.079	0.086	0.091	0.096	0.100	0.104	0.105	0.106	0.108	0.108	0.108	0.106	0.105	0.102	0.100	0.096	0.092	0.088	0.082	0.078	0.072	0.066	0.059	0.051	0.045	0.036	0.029	0.020	0.011	0.004	-0.006	-0.016	-0.025	-0.035	-0.045	-0.056	-0.066	-0.076	-0.086	-0.098	-0.109	-0.119	-0.130	-0.140	-0.151	-0.161	-0.171	-0.182	-0.191	-0.202	-0.212	-0.222	-0.231	-0.240	-0.249	-0.258	-0.265	-0.274	-0.280	-0.286	-0.294	-0.300	-0.306	-0.312	-0.318	-0.321	-0.326	-0.330	-0.334	-0.338	-0.340	-0.342	-0.345	-0.348	-0.350	-0.351	-0.352	-0.354	-0.356	-0.356	-0.359	-0.359	-0.361	-0.362	-0.365	-0.366	-0.369	-0.370	-0.372	-0.376	-0.379	-0.382	-0.386	-0.390	-0.395	-0.401	-0.408	-0.415	-0.422	-0.430	-0.439	-0.449	-0.458	-0.469	-0.481	-0.494	-0.506	-0.521	-0.535	-0.550	-0.568	-0.582	-0.600	-0.618	-0.638	-0.655	-0.675	-0.695	-0.714	-0.735	-0.756	-0.778	-0.798	-0.820	-0.840	-0.861	-0.882	-0.902	-0.924	-0.944	-0.965	-0.985	-1.004	-1.024	-1.042	-1.060	-1.078	-1.094	-1.111	-1.126	-1.141	-1.156	-1.170	-1.181	-1.195	-1.205	-1.216	-1.225	-1.234	-1.241	-1.249	-1.256	-1.261	-1.265	-1.270	-1.275	-1.278	-1.279	-1.281	-1.282	-1.284	-1.285	-1.286	-1.285	-1.285	-1.284	-1.284	-1.282	-1.281	-1.280	-1.279	-1.278	-1.276	-1.275	-1.275	-1.274	-1.274	-1.272	-1.272	-1.272	-1.274	-1.274	-1.275	-1.278	-1.280	-1.282	-1.285	-1.289	-1.294	-1.298	-1.304	-1.309	-1.315	-1.322	-1.329	-1.338	-1.345	-1.355	-1.364	-1.374	-1.385	-1.396	-1.408	-1.419	-1.430	-1.444	-1.456	-1.470	-1.485	-1.498	-1.512	-1.528	-1.542	-1.558	-1.574	-1.590	-1.605	-1.621	-1.636	-1.652	-1.670	-1.685	-1.701	-1.718	-1.734	-1.749	-1.765	-1.780	-1.796	-1.810	-1.825	-1.839	-1.852	-1.865	-1.879	-1.891	-1.901	-1.912	-1.922	-1.932	-1.941	-1.949	-1.956	-1.964	-1.969	-1.974	-1.978	-1.980	-1.982	-1.984	-1.984	-1.982	-1.980	-1.978	-1.972	-1.968	-1.961	-1.954	-1.945	-1.935	-1.925	-1.912	-1.899	-1.885	-1.871	-1.856	-1.838	-1.821	-1.802	-1.784	-1.764	-1.742	-1.720	-1.699	-1.675	-1.652	-1.628	-1.604	-1.578	-1.552	-1.526	-1.500	-1.474	-1.448	-1.420	-1.392	-1.366	-1.339	-1.311	-1.285	-1.259	-1.231	-1.205	-1.180	-1.154	-1.129	-1.104	-1.079	-1.055	-1.031	-1.008	-0.985	-0.961	-0.940	-0.919	-0.898	-0.876	-0.858	-0.838	-0.819	-0.800	-0.782	-0.765	-0.749	-0.731	-0.716	-0.700	-0.684	-0.670	-0.655	-0.641	-0.626	-0.612	-0.599	-0.585	-0.572	-0.560	-0.548	-0.534	-0.521	-0.509	-0.496	-0.484	-0.470	-0.459	-0.446	-0.432	-0.420	-0.408	-0.395	-0.382	-0.369	-0.356	-0.345	-0.331	-0.319	-0.308	-0.294	-0.281	-0.271	-0.259	-0.246	-0.235	-0.224	-0.214	-0.202	-0.191	-0.181	-0.172	-0.162	-0.155	-0.146	-0.139	-0.131	-0.125	-0.119	-0.114	-0.109	-0.105	-0.101	-0.099	-0.096	-0.095	-0.094	-0.095	-0.095	-0.096	-0.099	-0.101	-0.104	-0.108	-0.112	-0.118	-0.122	-0.129	-0.135	-0.141	-0.149	-0.156	-0.164	-0.171	-0.179	-0.186	-0.195	-0.202	-0.210	-0.218	-0.225	-0.232	-0.239	-0.246	-0.252	-0.259	-0.264	-0.268	-0.272	-0.276	-0.280	-0.282	-0.284	-0.286	-0.286	-0.288	-0.285	-0.285	-0.282	-0.279	-0.276	-0.271	-0.266	-0.261	-0.255	-0.248	-0.241	-0.232	-0.225	-0.216	-0.208	-0.199	-0.189	-0.180	-0.170	-0.160	-0.150	-0.140	-0.130	-0.121	-0.110	-0.101	-0.092	-0.084	-0.075	-0.068	-0.060	-0.052	-0.048	-0.041	-0.035	-0.031	-0.029	-0.024	-0.022	-0.020	-0.020	-0.020	-0.020	-0.021	-0.024	-0.026	-0.029	-0.034	-0.038	-0.042	-0.049	-0.054	-0.061	-0.068	-0.075	-0.082	-0.090	-0.098	-0.106	-0.115	-0.124	-0.132	-0.140	-0.149	-0.158	-0.165	-0.174	-0.180	-0.188	-0.195	-0.201	-0.208	-0.212	-0.218	-0.221	-0.225	-0.230	-0.231	-0.234	-0.235	-0.236	-0.236	-0.235	-0.235	-0.232	-0.231	-0.228	-0.225	-0.220	-0.216	-0.210	-0.205	-0.199	-0.191	-0.185	-0.178	-0.170	-0.161	-0.154	-0.144	-0.136	-0.128	-0.119	-0.110	-0.100	-0.091	-0.084	-0.074	-0.065	-0.056	-0.048	-0.040	-0.031	-0.024	-0.016	-0.009	-0.002	0.005	0.011	0.018	0.022	0.029	0.032	0.039	0.042	0.048	0.051	0.054	0.058	0.060	0.064	0.066	0.068	0.069	0.071	0.072	0.072	0.074	0.075	0.076	0.076	0.078	0.079	0.079	0.079	0.080	0.080	0.081	0.081	0.081	0.084	0.084	0.085	0.086	0.089	0.090	0.092	0.095	0.098	0.100	0.102	0.106	0.110	0.112	0.118	0.122	0.126	0.131	0.136	0.142	0.149	0.155	0.162	0.169	0.176	0.182	0.191	0.200	0.208	0.216	0.225	0.235	0.244	0.252	0.262	0.272	0.282	0.292	0.301	0.311	0.322	0.331	0.342	0.351	0.361	0.371	0.381	0.390	0.399	0.409	0.416	0.425	0.432	0.441	0.449	0.455	0.462	0.469	0.474	0.480	0.484	0.490	0.492	0.496	0.499	0.500	0.504	0.504	0.505	0.505	0.504	0.502	0.502	0.500	0.498	0.494	0.491	0.486	0.482	0.478	0.472	0.469	0.462	0.458	0.451	0.445	0.439	0.434	0.426	0.421	0.415	0.409	0.404	0.399	0.394	0.389	0.384	0.380	0.376	0.374	0.370	0.368	0.368	0.366	0.366	0.368	0.368	0.370	0.372	0.375	0.379	0.384	0.390	0.395	0.401	0.410	0.418	0.426	0.435	0.445	0.456	0.466	0.479	0.490	0.504	0.516	0.531	0.544	0.559	0.572	0.588	0.604	0.618	0.634	0.649	0.664	0.679	0.694	0.709	0.724	0.739	0.752	0.766	0.781	0.794	0.808	0.819	0.831	0.842	0.852	0.864	0.871	0.880	0.890	0.898	0.905	0.911	0.916	0.922	0.928	0.930	0.932	0.936	0.938	0.939	0.939	0.939	0.938	0.936	0.934	0.931	0.928	0.924	0.919	0.914	0.909	0.902	0.895	0.889	0.882	0.875	0.866	0.858	0.849	0.841	0.831	0.822	0.814	0.804	0.795	0.785	0.775	0.765	0.756	0.746	0.738	0.728	0.718	0.710	0.700	0.692	0.682	0.675	0.668	0.660	0.652	0.646	0.640	0.634	0.629	0.624	0.620	0.615	0.611	0.608	0.606	0.604	0.602	0.601	0.602	0.602	0.604	0.605	0.606	0.609	0.612	0.616	0.620	0.625	0.631	0.636	0.644	0.650	0.658	0.666	0.674	0.684	0.692	0.702	0.711	0.722	0.732	0.744	0.756	0.768	0.780	0.791	0.804	0.815	0.829	0.841	0.855	0.868	0.881	0.894	0.908	0.919	0.932	0.946	0.959	0.971	0.986	0.999	1.011	1.024	1.036	1.048	1.061	1.074	1.085	1.098	1.109	1.120	1.132	1.144	1.154	1.165	1.176	1.189	1.199	1.210	1.220	1.231	1.241	1.252	1.262	1.274	1.284	1.295	1.305	1.315	1.326	1.336	1.348	1.356	1.368	1.379	1.390	1.400	1.411	1.422	1.432	1.444	1.455	1.468	1.479	1.490	1.501	1.512	1.525	1.536	1.549	1.560	1.572	1.585	1.596	1.609	1.621	1.632	1.645	1.659	1.670	1.682	1.694	1.706	1.718	1.730	1.741	1.751	1.764	1.774	1.786	1.796	1.806	1.818	1.826	1.836	1.846	1.856	1.865	1.874	1.882	1.891	1.899	1.906	1.914	1.920	1.928	1.934	1.940	1.946	1.951	1.958	1.962	1.968	1.972	1.976	1.981	1.985	1.990	1.992	1.996	2.000	2.004	2.007	2.010	2.014	2.016	2.020	2.022	2.025	2.030	2.033	2.035	2.039	2.042	2.045	2.050	2.052	2.056	2.060	2.064	2.069	2.072	2.078	2.081	2.086	2.089	2.094	2.099	2.104	2.108	2.112	2.118	2.121	2.126	2.131	2.135	2.139	2.145	2.149	2.152	2.156	2.160	2.165	2.168	2.171	2.174	2.178	2.180	2.182	2.185	2.186	2.189	2.189	2.190	2.190	2.189	2.189	2.188	2.186	2.184	2.181	2.179	2.176	2.171	2.168	2.161	2.156	2.150	2.144	2.138	2.130	2.122	2.114	2.105	2.096	2.086	2.078	2.066	2.056	2.046	2.034	2.022	2.011	1.999	1.986	1.974	1.961	1.946	1.934	1.920	1.906	1.892	1.879	1.866	1.851	1.839	1.825	1.811	1.798	1.785	1.771	1.759	1.746	1.734	1.720	1.709	1.696	1.685	1.674	1.661	1.651	1.640	1.630	1.620	1.610	1.600	1.590	1.581	1.572	1.564	1.556	1.548	1.539	1.531	1.524	1.516	1.510	1.504	1.496	1.490	1.484	1.478	1.471	1.465	1.459	1.454	1.448	1.441	1.436	1.430	1.424	1.419	1.412	1.408	1.401	1.398	1.392	1.386	1.381	1.376	1.371	1.366	1.361	1.356	1.351	1.346	1.341	1.338	1.334	1.328	1.324	1.320	1.316	1.312	1.309	1.305	1.301	1.299	1.296	1.292	1.290	1.288	1.285	1.284	1.282	1.281	1.280	1.278	1.276	1.276	1.276	1.275	1.275	1.274	1.274	1.274	1.274	1.274	1.274	1.274	1.272	1.274	1.274	1.272	1.271	1.271	1.271	1.270	1.268	1.266	1.265	1.261	1.259	1.256	1.252	1.249	1.246	1.241	1.236	1.231	1.225	1.220	1.214	1.208	1.200	1.192	1.185	1.176	1.169	1.160	1.150	1.141	1.132	1.121	1.111	1.101	1.091	1.080	1.070	1.060	1.049	1.039	1.029	1.019	1.009	1.000	0.990	0.980	0.971	0.962	0.955	0.946	0.939	0.930	0.924	0.918	0.911	0.905	0.900	0.895	0.891	0.888	0.885	0.882	0.880	0.879	0.878	0.876	0.876	0.876	0.878	0.879	0.881	0.882	0.885	0.889	0.892	0.896	0.899	0.905	0.909	0.914	0.920	0.925	0.931	0.939	0.945	0.952	0.959	0.966	0.972	0.980	0.989	0.996	1.004	1.011	1.019	1.028	1.035	1.042	1.050	1.059	1.066	1.074	1.081	1.090	1.098	1.105	1.112	1.120	1.128	1.134	1.140	1.148	1.155	1.161	1.168	1.174	1.179	1.185	1.190	1.196	1.200	1.206	1.210	1.216	1.221	1.225	1.230	1.234	1.238	1.241	1.244	1.248	1.251	1.254	1.256	1.259	1.261	1.262	1.264	1.266	1.268	1.269	1.271	1.271	1.272	1.272	1.274	1.274	1.275	1.275	1.275	1.275	1.275	1.275	1.275	1.274	1.272	1.272	1.274	1.272	1.272	1.272	1.272	1.271	1.271	1.271	1.272	1.272	1.272	1.274	1.274	1.275	1.278	1.278	1.280	1.282	1.285	1.289	1.291	1.295	1.300	1.305	1.310	1.316	1.322	1.330	1.336	1.344	1.352	1.361	1.371	1.381	1.392	1.402	1.415	1.428	1.441	1.454	1.468	1.482	1.498	1.514	1.529	1.545	1.560	1.578	1.595	1.612	1.629	1.646	1.665	1.681	1.700	1.718	1.735	1.752	1.770	1.786	1.804	1.820	1.836	1.851	1.866	1.880	1.894	1.906	1.919	1.931	1.941	1.950	1.960	1.968	1.974	1.980	1.986	1.990	1.991	1.994	1.994	1.994	1.992	1.990	1.985	1.980	1.972	1.966	1.958	1.949	1.938	1.926	1.915	1.901	1.886	1.871	1.856	1.840	1.821	1.805	1.786	1.769	1.749	1.729	1.709	1.689	1.670	1.649	1.629	1.608	1.589	1.568	1.549	1.529	1.510	1.490	1.471	1.454	1.436	1.420	1.404	1.389	1.375	1.361	1.349	1.338	1.326	1.316	1.306	1.299	1.292	1.286	1.281	1.279	1.275	1.272	1.272	1.274	1.275	1.279	1.282	1.286	1.292	1.299	1.306	1.315	1.325	1.335	1.345	1.358	1.370	1.384	1.399	1.412	1.428	1.444	1.460	1.476	1.494	1.511	1.529	1.546	1.564	1.581	1.599	1.618	1.635	1.652	1.669	1.686	1.704	1.720	1.735	1.750	1.764	1.778	1.791	1.805	1.816	1.826	1.836	1.846	1.855	1.861	1.869	1.875	1.879	1.884	1.886	1.888	1.889	1.890	1.888	1.886	1.884	1.880	1.876	1.870	1.865	1.858	1.851	1.842	1.835	1.825	1.816	1.805	1.795	1.785	1.772	1.761	1.750	1.739	1.728	1.716	1.704	1.694	1.682	1.671	1.660	1.650	1.640	1.630	1.621	1.614	1.605	1.598	1.591	1.585	1.579	1.574	1.570	1.568	1.564	1.562	1.560	1.559	1.559	1.559	1.560	1.561	1.564	1.566	1.569	1.571	1.576	1.580	1.584	1.589	1.592	1.598	1.602	1.608	1.611	1.618	1.621	1.625	1.630	1.634	1.636	1.640	1.642	1.644	1.646	1.646	1.648	1.646	1.645	1.644	1.640	1.638	1.632	1.628	1.622	1.615	1.606	1.599	1.589	1.579	1.568	1.556	1.542	1.530	1.515	1.501	1.485	1.469	1.450	1.432	1.414	1.394	1.374	1.354	1.332	1.311	1.289	1.265	1.244	1.219	1.195	1.171	1.146	1.121	1.096	1.071	1.046	1.020	0.996	0.970	0.944	0.919	0.894	0.868	0.842	0.816	0.792	0.768	0.744	0.718	0.694	0.671	0.648	0.624	0.601	0.580	0.559	0.536	0.515	0.495	0.475	0.456	0.438	0.418	0.400	0.382	0.366	0.350	0.335	0.320	0.305	0.291	0.280	0.268	0.255	0.244	0.234	0.222	0.214	0.205	0.198	0.189	0.181	0.176	0.170	0.164	0.160	0.155	0.151	0.148	0.144	0.141	0.139	0.136	0.135	0.134	0.132	0.131	0.131	0.130	0.130	0.129	0.129	0.128	0.128	0.128	0.126	0.126	0.126	0.126	0.125	0.125	0.125	0.124	0.122	0.121	0.120	0.119	0.118	0.116	0.114	0.112	0.110	0.108	0.105	0.102	0.100	0.098	0.094	0.089	0.085	0.081	0.078	0.071	0.068	0.062	0.058	0.051	0.045	0.040	0.034	0.028	0.020	0.012	0.006	0.000	-0.008	-0.015	-0.022	-0.031	-0.039	-0.046	-0.056	-0.064	-0.072	-0.081	-0.091	-0.100	-0.110	-0.119	-0.128	-0.136	-0.146	-0.156	-0.165	-0.174	-0.182	-0.191	-0.201	-0.209	-0.218	-0.225	-0.232	-0.240	-0.248	-0.254	-0.259	-0.266	-0.271	-0.275	-0.280	-0.282	-0.288	-0.290	-0.291	-0.292	-0.294	-0.292	-0.292	-0.290	-0.288	-0.285	-0.281	-0.275	-0.271	-0.265	-0.259	-0.250	-0.244	-0.234	-0.225	-0.216	-0.206	-0.195	-0.184	-0.172	-0.161	-0.149	-0.136	-0.124	-0.111	-0.098	-0.085	-0.071	-0.059	-0.045	-0.032	-0.021	-0.009	0.004	0.016	0.028	0.038	0.048	0.058	0.066	0.075	0.084	0.091	0.099	0.105	0.110	0.115	0.120	0.122	0.125	0.126	0.128	0.129	0.129	0.129	0.128	0.125	0.122	0.120	0.116	0.112	0.108	0.102	0.098	0.091	0.085	0.079	0.072	0.066	0.060	0.052	0.045	0.039	0.032	0.026	0.019	0.012	0.005	0.000	-0.005	-0.011	-0.016	-0.020	-0.025	-0.029	-0.031	-0.035	-0.036	-0.039	-0.040	-0.040	-0.040	-0.039	-0.038	-0.036	-0.034	-0.030	-0.026	-0.021	-0.016	-0.010	-0.005	0.002	0.010	0.019	0.026	0.036	0.045	0.056	0.066	0.079	0.090	0.104	0.115	0.129	0.142	0.158	0.172	0.188	0.202	0.219	0.234	0.250	0.266	0.282	0.299	0.316	0.332	0.349	0.366	0.382	0.400	0.416	0.431	0.449	0.465	0.480	0.496	0.511	0.526	0.541	0.555	0.570	0.582	0.596	0.609	0.620	0.632	0.644	0.655	0.664	0.675	0.684	0.692	0.699	0.708	0.715	0.720	0.726	0.731	0.735	0.740	0.744	0.746	0.750	0.752	0.754	0.756	100.000	5.000	2.000	1.000	3.000	0.000	0.000	0.000	0.000	0.000	0.000	0.000	0.000	0.000	0.000	0.000	0.000	0.000	-1.030	-1.020	-1.009	-0.998	-0.985	-0.971	-0.955	-0.940	-0.922	-0.905	-0.886	-0.865	-0.842	-0.821	-0.799	-0.774	-0.749	-0.722	-0.696	-0.669	-0.641	-0.612	-0.582	-0.552	-0.522	-0.492	-0.461	-0.430	-0.398	-0.365	-0.332	-0.301	-0.268	-0.235	-0.202	-0.169	-0.138	-0.104	-0.072	-0.041	-0.009	0.022	0.054	0.082	0.112	0.141	0.171	0.198	0.226	0.252	0.278	0.302	0.326	0.350	0.372	0.392	0.414	0.434	0.452	0.470	0.486	0.502	0.516	0.530	0.542	0.555	0.565	0.575	0.582	0.589	0.596	0.601	0.606	0.609	0.612	0.614	0.614	0.615	0.614	0.612	0.610	0.608	0.604	0.600	0.595	0.589	0.584	0.576	0.569	0.562	0.555	0.548	0.540	0.530	0.522	0.514	0.506	0.499	0.490	0.481	0.474	0.465	0.459	0.451	0.444	0.438	0.431	0.426	0.420	0.415	0.411	0.408	0.404	0.401	0.400	0.398	0.398	0.398	0.398	0.399	0.399	0.401	0.405	0.409	0.411	0.416	0.421	0.426	0.432	0.439	0.446	0.454	0.460	0.469	0.476	0.485	0.492	0.502	0.511	0.520	0.529	0.539	0.549	0.558	0.566	0.576	0.584	0.594	0.602	0.611	0.619	0.626	0.635	0.642	0.649	0.655	0.662	0.668	0.674	0.679	0.684	0.688	0.690	0.694	0.696	0.699	0.700	0.702	0.702	0.702	0.702	0.701	0.701	0.700	0.696	0.695	0.692	0.689	0.685	0.681	0.676	0.671	0.668	0.661	0.656	0.651	0.644	0.638	0.631	0.625	0.618	0.610	0.604	0.598	0.589	0.582	0.575	0.568	0.559	0.551	0.544	0.536	0.529	0.520	0.514	0.506	0.499	0.491	0.485	0.478	0.471	0.464	0.458	0.450	0.444	0.438	0.432	0.426	0.421	0.415	0.410	0.405	0.399	0.394	0.390	0.386	0.380	0.376	0.372	0.369	0.362	0.359	0.355	0.351	0.348	0.344	0.340	0.336	0.332	0.329	0.324	0.320	0.318	0.312	0.308	0.304	0.299	0.294	0.289	0.282	0.276	0.271	0.265	0.259	0.252	0.246	0.239	0.231	0.224	0.216	0.209	0.200	0.192	0.184	0.175	0.165	0.156	0.146	0.136	0.125	0.115	0.105	0.094	0.082	0.072	0.061	0.050	0.038	0.026	0.014	0.002	-0.009	-0.021	-0.032	-0.045	-0.055	-0.068	-0.080	-0.090	-0.102	-0.112	-0.124	-0.135	-0.145	-0.156	-0.166	-0.176	-0.185	-0.195	-0.205	-0.214	-0.221	-0.231	-0.239	-0.246	-0.254	-0.262	-0.269	-0.275	-0.282	-0.289	-0.294	-0.300	-0.305	-0.311	-0.316	-0.320	-0.326	-0.330	-0.334	-0.338	-0.341	-0.345	-0.349	-0.351	-0.354	-0.356	-0.360	-0.362	-0.364	-0.366	-0.369	-0.370	-0.371	-0.374	-0.375	-0.376	-0.376	-0.378	-0.379	-0.379	-0.379	-0.379	-0.380	-0.380	-0.380	-0.379	-0.379	-0.379	-0.378	-0.379	-0.376	-0.376	-0.375	-0.375	-0.374	-0.374	-0.371	-0.371	-0.371	-0.370	-0.369	-0.369	-0.369	-0.368	-0.368	-0.368	-0.368	-0.368	-0.369	-0.370	-0.371	-0.371	-0.374	-0.376	-0.379	-0.381	-0.385	-0.389	-0.394	-0.399	-0.402	-0.409	-0.414	-0.421	-0.428	-0.434	-0.441	-0.449	-0.458	-0.466	-0.475	-0.484	-0.494	-0.504	-0.514	-0.525	-0.535	-0.546	-0.556	-0.568	-0.580	-0.590	-0.601	-0.612	-0.625	-0.635	-0.646	-0.658	-0.669	-0.678	-0.689	-0.699	-0.709	-0.718	-0.726	-0.735	-0.742	-0.750	-0.758	-0.764	-0.769	-0.775	-0.780	-0.784	-0.786	-0.790	-0.792	-0.794	-0.795	-0.796	-0.795	-0.795	-0.794	-0.791	-0.789	-0.786	-0.782	-0.779	-0.774	-0.770	-0.764	-0.759	-0.752	-0.748	-0.740	-0.734	-0.726	-0.719	-0.712	-0.705	-0.698	-0.690	-0.684	-0.676	-0.669	-0.661	-0.655	-0.649	-0.641	-0.636	-0.630	-0.624	-0.618	-0.612	-0.609	-0.602	-0.599	-0.596	-0.591	-0.589	-0.588	-0.585	-0.582	-0.581	-0.581	-0.580	-0.581	-0.581	-0.581	-0.582	-0.582	-0.585	-0.586	-0.589	-0.591	-0.594	-0.596	-0.599	-0.601	-0.605	-0.606	-0.609	-0.612	-0.615	-0.619	-0.621	-0.624	-0.628	-0.630	-0.632	-0.634	-0.636	-0.638	-0.640	-0.641	-0.642	-0.644	-0.644	-0.645	-0.645	-0.645	-0.646	-0.645	-0.645	-0.645	-0.644	-0.644	-0.642	-0.641	-0.640	-0.639	-0.639	-0.638	-0.636	-0.635	-0.634	-0.634	-0.632	-0.632	-0.632	-0.634	-0.634	-0.635	-0.635	-0.636	-0.639	-0.640	-0.644	-0.648	-0.651	-0.654	-0.658	-0.662	-0.668	-0.675	-0.680	-0.686	-0.694	-0.701	-0.709	-0.718	-0.725	-0.734	-0.742	-0.751	-0.761	-0.770	-0.781	-0.790	-0.800	-0.810	-0.820	-0.830	-0.839	-0.849	-0.859	-0.868	-0.878	-0.885	-0.894	-0.902	-0.910	-0.918	-0.925	-0.930	-0.936	-0.941	-0.948	-0.951	-0.955	-0.958	-0.960	-0.962	-0.964	-0.965	-0.965	-0.965	-0.964	-0.962	-0.961	-0.959	-0.955	-0.952	-0.950	-0.946	-0.941	-0.936	-0.931	-0.928	-0.922	-0.916	-0.912	-0.908	-0.901	-0.896	-0.891	-0.886	-0.881	-0.878	-0.874	-0.870	-0.868	-0.865	-0.861	-0.859	-0.858	-0.856	-0.855	-0.855	-0.855	-0.855	-0.856	-0.855	-0.858	-0.859	-0.861	-0.864	-0.866	-0.869	-0.872	-0.876	-0.879	-0.884	-0.888	-0.891	-0.895	-0.899	-0.902	-0.906	-0.910	-0.914	-0.916	-0.920	-0.922	-0.925	-0.926	-0.929	-0.931	-0.931	-0.931	-0.930	-0.930	-0.929	-0.926	-0.925	-0.922	-0.920	-0.915	-0.911	-0.908	-0.902	-0.896	-0.891	-0.885	-0.878	-0.871	-0.864	-0.856	-0.849	-0.841	-0.832	-0.825	-0.816	-0.809	-0.799	-0.790	-0.782	-0.775	-0.766	-0.758	-0.750	-0.742	-0.734	-0.726	-0.719	-0.711	-0.705	-0.699	-0.691	-0.686	-0.680	-0.675	-0.669	-0.664	-0.660	-0.654	-0.650	-0.645	-0.641	-0.636	-0.631	-0.628	-0.622	-0.618	-0.614	-0.609	-0.604	-0.599	-0.594	-0.588	-0.582	-0.576	-0.569	-0.561	-0.555	-0.546	-0.539	-0.530	-0.520	-0.511	-0.501	-0.490	-0.478	-0.466	-0.455	-0.441	-0.428	-0.414	-0.399	-0.384	-0.369	-0.354	-0.338	-0.321	-0.304	-0.286	-0.268	-0.250	-0.232	-0.212	-0.195	-0.176	-0.158	-0.139	-0.119	-0.100	-0.081	-0.062	-0.044	-0.025	-0.006	0.012	0.030	0.048	0.066	0.082	0.100	0.118	0.134	0.149	0.165	0.181	0.195	0.210	0.224	0.238	0.250	0.262	0.275	0.288	0.298	0.309	0.319	0.329	0.339	0.349	0.358	0.366	0.374	0.382	0.390	0.398	0.404	0.411	0.418	0.424	0.429	0.434	0.439	0.444	0.449	0.452	0.456	0.460	0.462	0.468	0.470	0.472	0.475	0.478	0.480	0.482	0.484	0.485	0.488	0.489	0.490	0.491	0.492	0.494	0.494	0.495	0.496	0.496	0.498	0.498	0.499	0.500	0.500	0.501	0.501	0.502	0.502	0.504	0.505	0.506	0.507	0.510	0.512	0.514	0.516	0.520	0.524	0.526	0.530	0.534	0.538	0.542	0.549	0.552	0.559	0.564	0.571	0.578	0.584	0.591	0.600	0.608	0.616	0.625	0.634	0.644	0.654	0.664	0.675	0.685	0.696	0.708	0.719	0.731	0.744	0.755	0.768	0.780	0.792	0.806	0.819	0.832	0.845	0.858	0.870	0.884	0.898	0.910	0.922	0.935	0.948	0.960	0.971	0.984	0.996	1.008	1.019	1.029	1.040	1.051	1.061	1.071	1.080	1.090	1.099	1.108	1.115	1.124	1.130	1.136	1.142	1.149	1.152	1.158	1.161	1.165	1.169	1.171	1.174	1.175	1.176	1.178	1.178	1.178	1.178	1.178	1.175	1.172	1.171	1.169	1.165	1.162	1.159	1.155	1.151	1.148	1.144	1.139	1.135	1.131	1.126	1.122	1.118	1.112	1.110	1.105	1.101	1.099	1.095	1.092	1.090	1.088	1.086	1.085	1.085	1.084	1.085	1.086	1.088	1.090	1.092	1.096	1.100	1.106	1.111	1.118	1.125	1.134	1.141	1.150	1.160	1.171	1.182	1.194	1.206	1.219	1.234	1.246	1.261	1.276	1.291	1.308	1.325	1.340	1.356	1.374	1.390	1.408	1.425	1.442	1.459	1.476	1.494	1.510	1.526	1.542	1.559	1.574	1.589	1.604	1.619	1.632	1.645	1.659	1.670	1.681	1.692	1.704	1.712	1.722	1.731	1.738	1.745	1.751	1.758	1.762	1.768	1.771	1.775	1.776	1.779	1.781	1.782	1.782	1.782	1.781	1.780	1.778	1.776	1.774	1.771	1.769	1.764	1.760	1.758	1.752	1.748	1.742	1.738	1.732	1.728	1.722	1.716	1.711	1.705	1.701	1.695	1.690	1.684	1.679	1.674	1.669	1.664	1.659	1.654	1.649	1.645	1.641	1.638	1.632	1.629	1.626	1.622	1.620	1.616	1.614	1.611	1.609	1.606	1.605	1.602	1.600	1.599	1.599	1.596	1.596	1.596	1.595	1.595	1.595	1.595	1.595	1.595	1.595	1.596	1.596	1.598	1.599	1.599	1.600	1.601	1.601	1.604	1.604	1.606	1.606	1.609	1.610	1.612	1.614	1.615	1.616	1.618	1.620	1.621	1.624	1.625	1.626	1.629	1.631	1.632	1.635	1.638	1.639	1.642	1.644	1.648	1.649	1.652	1.656	1.659	1.662	1.665	1.670	1.674	1.678	1.681	1.686	1.690	1.695	1.700	1.705	1.710	1.715	1.720	1.728	1.732	1.739	1.745	1.752	1.758	1.765	1.772	1.779	1.786	1.794	1.802	1.810	1.816	1.825	1.831	1.840	1.848	1.856	1.862	1.870	1.878	1.884	1.891	1.898	1.902	1.909	1.915	1.921	1.926	1.931	1.936	1.940	1.942	1.946	1.950	1.952	1.954	1.955	1.956	1.956	1.958	1.956	1.956	1.955	1.952	1.951	1.949	1.945	1.942	1.939	1.934	1.930	1.925	1.920	1.915	1.909	1.902	1.898	1.891	1.885	1.880	1.874	1.868	1.860	1.855	1.849	1.842	1.838	1.832	1.828	1.821	1.818	1.814	1.810	1.805	1.801	1.799	1.796	1.794	1.791	1.789	1.788	1.785	1.784	1.784	1.782	1.782	1.781	1.782	1.784	1.782	1.784	1.784	1.785	1.786	1.786	1.788	1.789	1.789	1.790	1.790	1.790	1.790	1.789	1.789	1.789	1.788	1.788	1.785	1.784	1.781	1.779	1.776	1.772	1.770	1.766	1.762	1.759	1.754	1.749	1.744	1.738	1.732	1.726	1.721	1.714	1.708	1.700	1.694	1.688	1.680	1.674	1.666	1.659	1.654	1.646	1.640	1.634	1.628	1.621	1.615	1.609	1.604	1.598	1.592	1.588	1.584	1.579	1.575	1.570	1.568	1.565	1.561	1.559	1.556	1.552	1.550	1.549	1.548	1.544	1.544	1.541	1.539	1.538	1.536	1.534	1.532	1.531	1.529	1.528	1.526	1.524	1.521	1.518	1.515	1.511	1.509	1.505	1.501	1.496	1.491	1.486	1.480	1.475	1.468	1.461	1.454	1.446	1.438	1.430	1.420	1.412	1.402	1.392	1.382	1.372	1.360	1.350	1.339	1.328	1.316	1.304	1.292	1.280	1.269	1.256	1.245	1.231	1.220	1.206	1.195	1.181	1.170	1.158	1.145	1.134	1.121	1.110	1.099	1.088	1.078	1.066	1.055	1.045	1.034	1.025	1.015	1.005	0.996	0.986	0.978	0.969	0.960	0.951	0.942	0.935	0.926	0.919	0.912	0.905	0.896	0.889	0.882	0.875	0.868	0.862	0.856	0.849	0.842	0.838	0.831	0.824	0.819	0.814	0.809	0.804	0.798	0.792	0.789	0.784	0.780	0.775	0.772	0.769	0.765	0.761	0.759	0.756	0.754	0.751	0.750	0.749	0.748	0.746	0.748	0.746	0.748	0.748	0.749	0.751	0.752	0.755	0.758	0.762	0.765	0.770	0.774	0.779	0.784	0.790	0.795	0.801	0.808	0.815	0.821	0.829	0.836	0.842	0.849	0.858	0.865	0.872	0.880	0.888	0.895	0.902	0.910	0.918	0.924	0.930	0.936	0.942	0.949	0.954	0.959	0.962	0.968	0.971	0.974	0.978	0.980	0.982	0.984	0.985	0.986	0.985	0.985	0.985	0.984	0.982	0.980	0.979	0.975	0.972	0.970	0.966	0.962	0.959	0.955	0.951	0.948	0.944	0.940	0.936	0.932	0.930	0.926	0.922	0.921	0.919	0.918	0.916	0.915	0.915	0.915	0.918	0.919	0.921	0.924	0.928	0.931	0.936	0.942	0.949	0.956	0.964	0.972	0.980	0.990	1.000	1.011	1.022	1.035	1.048	1.060	1.074	1.088	1.101	1.115	1.129	1.144	1.159	1.172	1.188	1.201	1.216	1.230	1.242	1.256	1.269	1.281	1.294	1.305	1.315	1.325	1.335	1.342	1.350	1.358	1.362	1.366	1.370	1.372	1.374	1.375	1.374	1.372	1.369	1.366	1.361	1.355	1.348	1.340	1.332	1.322	1.312	1.300	1.288	1.275	1.261	1.248	1.231	1.216	1.200	1.184	1.168	1.150	1.132	1.115	1.098	1.080	1.062	1.044	1.026	1.010	0.994	0.978	0.962	0.946	0.932	0.919	0.905	0.894	0.882	0.872	0.862	0.854	0.848	0.841	0.835	0.831	0.829	0.826	0.825	0.828	0.828	0.830	0.835	0.839	0.845	0.852	0.861	0.870	0.880	0.891	0.904	0.916	0.929	0.944	0.959	0.975	0.992	1.010	1.028	1.046	1.065	1.084	1.104	1.122	1.144	1.162	1.182	1.204	1.222	1.242	1.264	1.282	1.301	1.319	1.338	1.355	1.372	1.389	1.406	1.421	1.435	1.450	1.462	1.475	1.486	1.498	1.508	1.518	1.526	1.534	1.540	1.546	1.550	1.554	1.558	1.560	1.562	1.562	1.562	1.561	1.560	1.559	1.555	1.552	1.549	1.544	1.540	1.535	1.529	1.524	1.516	1.511	1.505	1.499	1.491	1.485	1.480	1.472	1.466	1.460	1.455	1.449	1.444	1.439	1.435	1.431	1.428	1.425	1.422	1.420	1.420	1.419	1.419	1.420	1.421	1.424	1.426	1.430	1.435	1.440	1.445	1.451	1.459	1.466	1.475	1.484	1.492	1.502	1.512	1.522	1.534	1.545	1.555	1.568	1.580	1.592	1.605	1.616	1.630	1.642	1.654	1.668	1.680	1.691	1.704	1.715	1.725	1.738	1.748	1.758	1.766	1.775	1.782	1.790	1.798	1.802	1.809	1.812	1.818	1.820	1.822	1.824	1.825	1.824	1.824	1.822	1.819	1.815	1.810	1.805	1.799	1.791	1.785	1.775	1.765	1.755	1.744	1.731	1.719	1.704	1.690	1.675	1.659	1.641	1.625	1.606	1.588	1.568	1.549	1.529	1.508	1.486	1.464	1.442	1.419	1.396	1.374	1.350	1.325	1.301	1.278	1.252	1.228	1.202	1.178	1.152	1.128	1.102	1.076	1.051	1.026	1.000	0.974	0.949	0.922	0.898	0.874	0.849	0.822	0.799	0.774	0.749	0.725	0.701	0.676	0.654	0.630	0.606	0.585	0.561	0.540	0.518	0.495	0.474	0.454	0.432	0.411	0.391	0.371	0.352	0.334	0.315	0.298	0.279	0.261	0.244	0.228	0.211	0.196	0.180	0.165	0.150	0.136	0.122	0.109	0.096	0.084	0.071	0.060	0.048	0.036	0.025	0.015	0.005	-0.004	-0.012	-0.022	-0.030	-0.038	-0.046	-0.052	-0.059	-0.065	-0.071	-0.079	-0.084	-0.090	-0.095	-0.099	-0.104	-0.109	-0.112	-0.116	-0.120	-0.125	-0.129	-0.134	-0.139	-0.144	-0.148	-0.152	-0.156	-0.161	-0.166	-0.171	-0.176	-0.181	-0.188	-0.194	-0.199	-0.206	-0.212	-0.220	-0.226	-0.235	-0.242	-0.250	-0.258	-0.266	-0.275	-0.284	-0.294	-0.301	-0.311	-0.320	-0.330	-0.339	-0.348	-0.358	-0.366	-0.374	-0.384	-0.391	-0.400	-0.408	-0.414	-0.421	-0.428	-0.434	-0.438	-0.442	-0.446	-0.450	-0.452	-0.454	-0.456	-0.456	-0.455	-0.454	-0.451	-0.449	-0.445	-0.440	-0.434	-0.428	-0.421	-0.412	-0.402	-0.394	-0.384	-0.371	-0.360	-0.348	-0.335	-0.321	-0.308	-0.294	-0.278	-0.264	-0.248	-0.232	-0.218	-0.202	-0.186	-0.171	-0.156	-0.140	-0.126	-0.112	-0.099	-0.085	-0.074	-0.061	-0.049	-0.039	-0.029	-0.020	-0.010	-0.004	0.004	0.010	0.014	0.019	0.021	0.024	0.025	0.026	0.025	0.024	0.021	0.019	0.015	0.011	0.005	-0.001	-0.006	-0.014	-0.021	-0.030	-0.038	-0.046	-0.056	-0.066	-0.075	-0.085	-0.095	-0.104	-0.114	-0.122	-0.134	-0.142	-0.151	-0.160	-0.169	-0.176	-0.185	-0.191	-0.199	-0.204	-0.210	-0.215	-0.219	-0.222	-0.226	-0.229	-0.229	-0.230	-0.231	-0.230	-0.229	-0.228	-0.224	-0.221	-0.218	-0.212	-0.208	-0.202	-0.196	-0.190	-0.182	-0.175	-0.166	-0.158	-0.150	-0.140	-0.130	-0.120	-0.111	-0.100	-0.090	-0.079	-0.069	-0.058	-0.045	-0.035	-0.022	-0.012	-0.001	0.011	0.022	0.034	0.044	0.055	0.066	0.078	0.089	0.098	0.109	0.119	0.128	0.139	0.148	0.158	0.166	0.174	0.182	0.191	0.199	0.206	0.214	0.221	0.229	0.236	0.242	0.248	0.255	0.260	0.265	0.271	0.276	0.282	0.286	0.291	0.296	0.300	0.304	0.308	0.311	0.315	0.319	0.322	0.325	0.329	0.332	0.335	0.338	0.341	0.344	0.346	0.350	0.352	0.356	0.359	0.361	0.366	0.370	0.372	0.376	0.380	0.384	0.389	0.394	0.398	0.402	0.409	0.414	0.420	0.426	0.432	0.439	0.446	0.454	0.461	0.470	0.478	0.488	0.496	0.506	0.518	0.528	0.539	0.550	0.562	0.574	0.586	0.600	0.614	0.628	0.641	0.656	0.671	0.686	0.702	0.719	0.735	0.751	0.768	0.784	0.801	0.819	0.835	0.852	0.870	0.889	0.905	0.922	0.939	0.956	0.972	0.990	1.008	1.022	1.039	1.054	1.070	1.085	1.100	1.112	1.126	1.140	1.152	1.165	1.176	1.186	1.196	1.206	1.215	1.222	1.230	1.236	1.244	1.249	1.254	1.258	1.260	1.262	1.265	1.266	1.266	1.266	1.266	1.265	1.264	1.261	1.256	1.254	1.250	1.246	1.240	1.235	1.230	1.224	1.218	1.211	1.205	1.199	1.191	1.184	1.176	1.169	1.162	1.156	1.149	1.141	1.134	1.129	1.122	1.116	1.109	1.104	1.099	1.094	1.089	1.085	1.081	1.078	1.075	1.071	1.070	1.068	1.065	1.064	1.064	1.062	1.062	1.062	1.064	1.064	1.065	1.068	1.069	1.072	1.075	1.078	1.081	1.084	1.088	1.091	1.095	1.100	1.104	1.108	1.112	1.118	1.121	1.126	1.130	1.135	1.140	1.145	1.149	1.152	1.158	1.162	1.165	1.170	1.174	1.178	1.181	1.184	1.186	1.189	1.192	1.194	1.195	1.198	1.199	1.199	1.200	1.201	1.201	1.200	1.200	1.198	1.196	1.194	1.191	1.189	1.184	1.181	1.176	1.171	1.166	1.159	1.152	1.146	1.138	1.130	1.122	1.112	1.102	1.092	1.081	1.070	1.058	1.045	1.031	1.018	1.004	0.990	0.975	0.960	0.944	0.926	0.909	0.892	0.875	0.858	0.839	0.821	0.802	0.782	0.764	0.745	0.725	0.705	0.688	0.668	0.650	0.631	0.612	0.595	0.576	0.560	0.544	0.528	0.511	0.496	0.482	0.469	0.455	0.441	0.429	0.419	0.409	0.399	0.390	0.382	0.376	0.370	0.365	0.361	0.358	0.355	0.354	0.352	0.352	0.354	0.354	0.356	0.360	0.364	0.368	0.374	0.378	0.384	0.391	0.396	0.404	0.411	0.419	0.426	0.434	0.442	0.450	0.456	0.464	0.471	0.479	0.485	0.490	0.496	0.500	0.506	0.510	0.512	0.515	0.518	0.519	0.520	0.519	0.518	0.516	0.514	0.510	0.505	0.501	0.495	0.489	0.481	0.475	0.466	0.456	0.449	0.439	0.429	0.418	0.406	0.395	0.384	0.372	0.361	0.350	0.339	0.326	0.316	0.305	0.295	0.285	0.276	0.266	0.258	0.250	0.242	0.236	0.230	0.225	0.221	0.218	0.215	0.212	0.212	0.211	0.212	0.215	0.216	0.220	0.225	0.230	0.235	0.242	0.250	0.258	0.266	0.276	0.286	0.296	0.308	0.319	0.330	0.342	0.354	0.366	0.378	0.389	0.401	0.414	0.424	0.435	0.446	0.456	0.466	0.475	0.484	0.491	0.499	0.505	0.510	0.515	0.519	0.521	0.522	0.524	0.522	0.521	0.520	0.516	0.511	0.506	0.500	0.492	0.484	0.475	0.465	0.454	0.442	0.430	0.416	0.404	0.389	0.372	0.358	0.340	0.324	0.308	0.289	0.271	0.252	0.235	0.218	0.198	0.180	0.161	0.144	0.126	0.109	0.091	0.074	0.058	0.041	0.026	0.011	-0.002	-0.016	-0.029	-0.041	-0.052	-0.062	-0.074	-0.081	-0.089	-0.096	-0.102	-0.108	-0.112	-0.115	-0.118	-0.118	-0.119	-0.119	-0.116	-0.114	-0.110	-0.105	-0.100	-0.094	-0.086	-0.079	-0.070	-0.060	-0.049	-0.038	-0.024	-0.011	0.002	0.016	0.032	0.048	0.065	0.081	0.100	0.118	0.136	0.156	0.176	0.195	0.216	0.236	0.259	0.280	0.301	0.322	0.346	0.369	0.391	0.414	0.436	0.460	0.482	0.505	0.529	0.552	0.575	0.599	0.621	0.645	0.666	0.690	0.712	0.735	0.756	0.780	0.801	0.824	0.845	0.866	0.886	0.908	0.929	0.949	0.969	0.988	1.008	1.026	1.044	1.061	1.079	1.096	1.114	1.130	1.146	1.161	1.176	1.191	1.206	1.219	1.232	1.246	1.259	1.270	1.281	1.292	1.304	1.312	1.322	1.330	1.339	1.346	1.354	1.361	1.368	1.374	1.378	1.382	1.388	1.390	1.392	1.396	1.399	1.400	1.401	1.400	1.401	1.401	1.400	1.400	1.398	1.398	1.395	1.392	1.390	1.388	1.385	1.381	1.379	1.374	1.371	1.368	1.362	1.360	1.355	1.351	1.346	1.341	1.339	1.334	1.329	1.325	1.321	1.316	1.314	1.309	1.305	1.300	1.296	1.292	1.289	1.285	1.281	1.278	1.274	1.269	1.265	1.261	1.258	1.251	1.249	1.244	1.239	1.234	1.229	1.224	1.219	1.212	1.206	1.201	1.195	1.186	1.180	1.172	1.162	1.155	1.146	1.136	1.126	1.115	1.104	1.092	1.080	1.068	1.055	1.041	1.028	1.014	0.998	0.982	0.966	0.949	0.932	0.915	0.896	0.879	0.860	0.840	0.821	0.801	0.781	0.760	0.740	0.718	0.696	0.675	0.654	0.630	0.609	0.586	0.564	0.541	0.518	0.496	0.472	0.451	0.429	0.406	0.382	0.361	0.339	0.318	0.295	0.274	0.252	0.231	0.210	0.190	0.169	0.149	0.129	0.109	0.090	0.071	0.052	0.035	0.018	0.000	-0.016	-0.032	-0.049	-0.064	-0.078	-0.092	-0.108	-0.121	-0.134	-0.146	-0.159	-0.170	-0.180	-0.190	-0.201	-0.210	-0.219	-0.228	-0.235	-0.241	-0.249	-0.254	-0.261	-0.265	-0.270	-0.274	-0.279	-0.281	-0.284	-0.286	-0.289	-0.290	-0.290	-0.291	-0.292	-0.292	-0.292	-0.291	-0.290	-0.290	-0.288	-0.286	-0.285	-0.282	-0.280	-0.279	-0.276	-0.274	-0.271	-0.269	-0.268	-0.265	-0.262	-0.260	-0.259	-0.256	-0.254	-0.251	-0.250	-0.248	-0.246	-0.244	-0.242	-0.240	-0.240	-0.238	-0.236	-0.236	-0.235	-0.234	-0.234	-0.232	-0.232	-0.231	-0.231	-0.230	-0.230	-0.229	-0.229	-0.228	-0.228	-0.226	-0.226	-0.224	-0.222	-0.221	-0.219	-0.216	-0.214	-0.211	-0.209	-0.204	-0.201	-0.196	-0.192	-0.186	-0.181	-0.175	-0.169	-0.162	-0.154	-0.148	-0.139	-0.130	-0.120	-0.111	-0.100	-0.090	-0.079	-0.068	-0.055	-0.042	-0.030	-0.018	-0.004	0.010	0.024	0.038	0.051	0.066	0.081	0.096	0.110	0.125	0.140	0.154	0.169	0.184	0.198	0.212	0.226	0.241	0.255	0.269	0.282	0.296	0.309	0.321	0.334	0.346	0.358	0.369	0.380	0.391	0.401	0.412	0.421	0.431	0.441	0.450	0.459	0.466	0.474	0.482	0.490	0.496	0.504	0.509	0.516	0.521	0.528	0.532	0.539	0.544	0.548	0.552	0.559	0.562	0.566	0.570	0.575	0.579	0.581	0.585	0.589	0.592	0.595	0.600	0.602	0.605	0.608	0.610	0.612	0.615	0.616	0.619	0.621	0.622	0.624	0.625	0.626	0.628	0.628	0.629	0.629	0.629	0.629	0.629	0.628	0.626	0.626	0.625	0.624	0.622	0.620	0.619	0.618	0.615	0.614	0.611	0.609	0.606	0.604	0.600	0.598	0.596	0.592	0.589	0.586	0.584	0.580	0.578	0.574	0.571	0.568	0.565	0.561	0.558	0.554	0.550	0.545	0.541	0.536	0.532	0.528	0.524	0.519	0.512	0.507	0.501	0.496	0.490	0.482	0.476	0.469	0.460	0.452	0.442	0.432	0.422	0.412	0.400	0.388	0.375	0.362	0.348	0.332	0.318	0.301	0.284	0.268	0.249	0.230	0.211	0.190	0.171	0.149	0.128	0.104	0.081	0.058	0.032	0.008	-0.018	-0.044	-0.070	-0.096	-0.122	-0.150	-0.178	-0.204	-0.231	-0.258	-0.286	-0.312	-0.339	-0.366	-0.392	-0.418	-0.445	-0.469	-0.494	-0.518	-0.541	-0.564	-0.586	-0.608	-0.629	-0.648	-0.668	-0.685	-0.701	-0.718	-0.734	-0.748	-0.761	-0.772	-0.784	-0.794	-0.802	-0.811	-0.818	-0.824	-0.829	-0.832	-0.835	-0.838	-0.839	-0.839	-0.839	-0.836	-0.835	-0.832	-0.829	-0.824	-0.820	-0.814	-0.808	-0.801	-0.794	-0.788	-0.780	-0.771	-0.762	-0.756	-0.748	-0.739	-0.730	-0.721	-0.712	-0.705	-0.698	-0.690	-0.682	-0.675	-0.669	-0.661	-0.655	-0.650	-0.645	-0.641	-0.638	-0.634	-0.630	-0.629	-0.628	-0.626	-0.625	-0.625	-0.626	-0.626	-0.629	-0.631	-0.634	-0.638	-0.641	-0.644	-0.649	-0.654	-0.659	-0.664	-0.669	-0.675	-0.680	-0.688	-0.692	-0.699	-0.704	-0.710	-0.715	-0.720	-0.725	-0.730	-0.735	-0.740	-0.744	-0.746	-0.750	-0.751	-0.752	-0.754	-0.752	-0.752	-0.750	-0.748	-0.745	-0.740	-0.735	-0.730	-0.721	-0.714	-0.705	-0.695	-0.685	-0.674	-0.661	-0.648	-0.632	-0.618	-0.601	-0.585	-0.568	-0.549	-0.529	-0.509	-0.488	-0.466	-0.444	-0.420	-0.396	-0.372	-0.346	-0.321	-0.295	-0.269	-0.242	-0.215	-0.188	-0.160	-0.131	-0.102	-0.075	-0.046	-0.018	0.011	0.040	0.068	0.096	0.126	0.152	0.182	0.210	0.238	0.266	0.292	0.320	0.346	0.372	0.399	0.422	0.448	0.471	0.495	0.519	0.541	0.562	0.584	0.604	0.625	0.642	0.661	0.679	0.696	0.711	0.728	0.741	0.755	0.766	0.779	0.790	0.800	0.809	0.816	0.825	0.831	0.838	0.842	0.846	0.850	0.851	0.854	0.854	0.854	0.854	0.852	0.850	0.848	0.844	0.839	0.836	0.830	0.825	0.818	0.811	0.805	0.798	0.790	0.782	0.775	0.766	0.759	0.750	0.742	0.734	0.726	0.718	0.710	0.702	0.695	0.689	0.681	0.674	0.669	0.662	0.658	0.654	0.649	0.645	0.642	0.640	0.638	0.636	0.635	0.635	0.636	0.636	0.639	0.641	0.644	0.648	0.650	0.655	0.660	0.666	0.671	0.678	0.684	0.690	0.698	0.705	0.712	0.720	0.729	0.736	0.745	0.754	0.762	0.771	0.780	0.788	0.796	0.805	0.812	0.821	0.829	0.836	0.842	0.850	0.858	0.862	0.870	0.875	0.881	0.885	0.890	0.894	0.899	0.902	0.906	0.909	0.910	0.914	0.915	0.916	0.918	0.919	0.918	0.919	0.918	0.918	0.916	0.916	0.915	0.912	0.911	0.909	0.906	0.904	0.902	0.899	0.896	0.894	0.891	0.888	0.885	0.881	0.878	0.874	0.871	0.868	0.864	0.860	0.858	0.852	0.849	0.845	0.841	0.839	0.834	0.830	0.826	0.822	0.819	0.815	0.811	0.808	0.804	0.800	0.795	0.792	0.789	0.785	0.781	0.776	0.774	0.769	0.766	0.761	0.758	0.754	0.750	0.746	0.741	0.738	0.734	0.730	0.726	0.721	0.718	0.712	0.708	0.705	0.700	0.694	0.689	0.685	0.680	0.675	0.669	0.664	0.658	0.651	0.645	0.639	0.632	0.625	0.619	0.611	0.604	0.596	0.589	0.581	0.574	0.564	0.556	0.548	0.539	0.529	0.520	0.510	0.499	0.489	0.479	0.468	0.458	0.446	0.435	0.424	0.412	0.401	0.390	0.378	0.365	0.354	0.341	0.330	0.318	0.306	0.294	0.282	0.270	0.259	0.248	0.235	0.224	0.214	0.201	0.191	0.180	0.170	0.159	0.149	0.139	0.130	0.120	0.111	0.101	0.092	0.084	0.076	0.069	0.060	0.054	0.046	0.039	0.032	0.026	0.020	0.015	0.009	0.002	-0.002	-0.008	-0.012	-0.018	-0.021	-0.026	-0.030	-0.034	-0.039	-0.042	-0.046	-0.050	-0.052	-0.056	-0.060	-0.064	-0.066	-0.070	-0.072	-0.075	-0.079	-0.081	-0.084	-0.088	-0.089	-0.092	-0.095	-0.098	-0.100	-0.102	-0.105	-0.108	-0.111	-0.114	-0.115	-0.118	-0.120	-0.122	-0.125	-0.128	-0.129	-0.132	-0.135	-0.138	-0.141	-0.144	-0.146	-0.150	-0.152	-0.156	-0.159	-0.164	-0.168	-0.171	-0.175	-0.180	-0.184	-0.188	-0.194	-0.198	-0.204	-0.210	-0.215	-0.221	-0.228	-0.235	-0.241	-0.249	-0.255	-0.264	-0.271	-0.279	-0.286	-0.296	-0.304	-0.312	-0.322	-0.331	-0.340	-0.351	-0.360	-0.370	-0.379	-0.390	-0.400	-0.409	-0.420	-0.430	-0.440	-0.450	-0.460	-0.470	-0.480	-0.489	-0.498	-0.507	-0.515	-0.524	-0.532	-0.540	-0.548	-0.555	-0.562	-0.569	-0.574	-0.580	-0.585	-0.590	-0.592	-0.598	-0.601	-0.602	-0.605	-0.606	-0.608	-0.608	-0.608	-0.606	-0.606	-0.605	-0.601	-0.599	-0.595	-0.592	-0.588	-0.582	-0.578	-0.571	-0.565	-0.559	-0.552	-0.544	-0.536	-0.529	-0.520	-0.511	-0.501	-0.492	-0.484	-0.472	-0.462	-0.454	-0.444	-0.432	-0.422	-0.414	-0.402	-0.392	-0.382	-0.371	-0.362	-0.352	-0.342	-0.334	-0.324	-0.315	-0.306	-0.298	-0.289	-0.281	-0.272	-0.265	-0.259	-0.251	-0.245	-0.239	-0.232	-0.226	-0.221	-0.216	-0.210	-0.208	-0.202	-0.199	-0.194	-0.191	-0.188	-0.185	-0.181	-0.180	-0.178	-0.175	-0.174	-0.172	-0.170	-0.170	-0.169	-0.166	-0.166	-0.165	-0.165	-0.165	-0.165	-0.164	-0.165	-0.165	-0.165	-0.165	-0.165	-0.166	-0.168	-0.168	-0.169	-0.170	-0.171	-0.174	-0.175	-0.178	-0.180	-0.182	-0.185	-0.188	-0.191	-0.194	-0.199	-0.202	-0.206	-0.210	-0.215	-0.220	-0.225	-0.232	-0.238	-0.244	-0.250	-0.258	-0.265	-0.272	-0.280	-0.288	-0.296	-0.304	-0.312	-0.321	-0.330	-0.339	-0.348	-0.356	-0.366	-0.375	-0.384	-0.394	-0.404	-0.411	-0.421	-0.429	-0.439	-0.446	-0.455	-0.464	-0.471	-0.479	-0.485	-0.492	-0.499	-0.506	-0.511	-0.518	-0.521	-0.526	-0.531	-0.535	-0.539	-0.541	-0.542	-0.545	-0.546	-0.548	-0.550	-0.550	-0.549	-0.550	-0.549	-0.549	-0.548	-0.546	-0.545	-0.544	-0.541	-0.540	-0.539	-0.536	-0.535	-0.532	-0.531	-0.530	-0.529	-0.528	-0.526	-0.524	-0.525	-0.524	-0.524	-0.524	-0.524	-0.526	-0.526	-0.528	-0.530	-0.531	-0.535	-0.538	-0.541	-0.544	-0.548	-0.551	-0.556	-0.561	-0.565	-0.570	-0.575	-0.581	-0.586	-0.592	-0.598	-0.604	-0.609	-0.614	-0.620	-0.626	-0.631	-0.636	-0.641	-0.645	-0.651	-0.655	-0.659	-0.662	-0.665	-0.668	-0.671	-0.672	-0.674	-0.675	-0.676	-0.676	-0.676	-0.675	-0.674	-0.672	-0.671	-0.669	-0.666	-0.662	-0.659	-0.655	-0.651	-0.646	-0.642	-0.638	-0.631	-0.626	-0.619	-0.614	-0.608	-0.600	-0.595	-0.588	-0.581	-0.575	-0.568	-0.560	-0.554	-0.548	-0.541	-0.535	-0.528	-0.521	-0.515	-0.509	-0.502	-0.495	-0.490	-0.484	-0.478	-0.471	-0.466	-0.460	-0.454	-0.449	-0.442	-0.436	-0.430	-0.424	-0.418	-0.412	-0.405	-0.400	-0.392	-0.385	-0.379	-0.370	-0.364	-0.355	-0.348	-0.338	-0.330	-0.320	-0.311	-0.301	-0.290	-0.280	-0.269	-0.256	-0.245	-0.232	-0.220	-0.206	-0.194	-0.180	-0.165	-0.151	-0.136	-0.121	-0.105	-0.089	-0.072	-0.056	-0.039	-0.022	-0.005	0.014	0.031	0.049	0.068	0.085	0.104	0.122	0.141	0.159	0.178	0.196	0.215	0.234	0.252	0.271	0.289	0.308	0.325	0.344	0.361	0.379	0.396	0.414	0.430	0.446	0.462	0.479	0.495	0.510	0.525	0.539	0.554	0.569	0.581	0.594	0.606	0.620	0.631	0.642	0.652	0.664	0.672	0.682	0.691	0.699	0.708	0.715	0.720	0.726	0.731	0.736	0.740	0.744	0.746	0.749	0.750	0.751	0.751	0.752	0.751	0.751	0.749	0.746	0.745	0.742	0.738	0.735	0.730	0.728	0.722	0.719	0.714	0.709	0.704	0.700	0.695	0.690	0.686	0.680	0.676	0.672	0.669	0.665	0.662	0.660	0.658	0.656	0.655	0.655	0.655	0.656	0.658	0.660	0.662	0.665	0.669	0.675	0.680	0.686	0.694	0.701	0.710	0.719	0.729	0.739	0.750	0.761	0.774	0.788	0.800	0.814	0.829	0.844	0.859	0.875	0.890	0.908	0.924	0.940	0.959	0.975	0.992	1.010	1.028	1.045	1.062	1.079	1.096	1.114	1.131	1.148	1.164	1.180	1.196	1.211	1.226	1.241	1.255	1.270	1.282	1.296	1.309	1.320	1.332	1.342	1.354	1.364	1.372	1.382	1.390	1.399	1.405	1.411	1.418	1.422	1.428	1.431	1.435	1.438	1.440	1.441	1.442	1.442	1.444	1.442	1.442	1.440	1.438	1.436	1.432	1.430	1.426	1.421	1.418	1.411	1.406	1.400	1.395	1.389	1.382	1.375	1.370	1.362	1.356	1.349	1.341	1.335	1.328	1.321	1.316	1.310	1.305	1.299	1.294	1.289	1.284	1.280	1.278	1.275	1.272	1.270	1.270	1.269	1.269	1.270	1.271	1.274	1.276	1.281	1.285	1.291	1.298	1.304	1.312	1.321	1.331	1.340	1.351	1.364	1.376	1.389	1.402	1.418	1.432	1.449	1.465	1.482	1.499	1.518	1.536	1.554	1.572	1.592	1.611	1.630	1.651	1.670	1.690	1.709	1.729	1.748	1.768	1.786	1.806	1.824	1.842	1.860	1.878	1.894	1.910	1.925	1.941	1.955	1.969	1.982	1.995	2.007	2.018	2.029	2.039	2.047	2.058	2.065	2.071	2.079	2.084	2.089	2.094	2.096	2.100	2.102	2.102	2.105	2.105	2.104	2.104	2.102	2.101	2.099	2.096	2.094	2.090	2.088	2.082	2.079	2.074	2.069	2.064	2.059	2.054	2.047	2.042	2.036	2.033	2.026	2.021	2.015	2.010	2.005	2.000	1.994	1.990	1.984	1.980	1.975	1.971	1.968	1.964	1.960	1.956	1.954	1.950	1.948	1.945	1.942	1.940	1.938	1.936	1.934	1.932	1.931	1.930	1.930	1.929	1.929	1.928	1.928	1.928	1.926	1.926	1.926	1.925	1.926	1.926	1.925	1.925	1.925	1.924	1.924	1.924	1.924	1.924	1.922	1.921	1.922	1.921	1.921	1.920	1.920	1.919	1.918	1.916	1.916	1.915	1.914	1.914	1.912	1.911	1.911	1.911	1.911	1.911	1.911	1.911	1.911	1.911	1.912	1.914	1.915	1.918	1.920	1.920	1.924	1.926	1.929	1.934	1.938	1.940	1.946	1.950	1.955	1.960	1.966	1.972	1.979	1.985	1.992	1.999	2.006	2.014	2.021	2.030	2.038	2.046	2.054	2.062	2.070	2.079	2.086	2.094	2.101	2.109	2.116	2.122	2.130	2.136	2.141	2.146	2.151	2.156	2.159	2.164	2.166	2.168	2.169	2.170	2.170	2.170	2.169	2.166	2.164	2.161	2.158	2.152	2.148	2.142	2.135	2.129	2.121	2.112	2.105	2.095	2.085	2.075	2.065	2.054	2.042	2.031	2.020	2.009	1.996	1.984	1.972	1.961	1.948	1.936	1.926	1.914	1.902	1.892	1.881	1.871	1.861	1.852	1.844	1.835	1.828	1.820	1.812	1.805	1.799	1.794	1.788	1.784	1.780	1.775	1.771	1.769	1.765	1.764	1.761	1.760	1.758	1.758	1.755	1.755	1.755	1.754	1.754	1.754	1.752	1.754	1.752	1.752	1.750	1.750	1.749	1.748	1.746	1.744	1.742	1.740	1.736	1.735	1.731	1.728	1.724	1.720	1.715	1.710	1.705	1.700	1.695	1.689	1.682	1.675	1.669	1.662	1.656	1.649	1.641	1.634	1.626	1.620	1.612	1.605	1.599	1.590	1.584	1.578	1.571	1.564	1.559	1.551	1.545	1.541	1.535	1.530	1.525	1.521	1.516	1.512	1.509	1.505	1.501	1.499	1.495	1.492	1.489	1.488	1.486	1.484	1.481	1.479	1.478	1.476	1.474	1.472	1.470	1.469	1.468	1.465	1.464	1.461	1.460	1.456	1.454	1.450	1.448	1.445	1.441	1.436	1.432	1.429	1.424	1.419	1.412	1.408	1.401	1.394	1.386	1.380	1.372	1.365	1.356	1.349	1.340	1.331	1.321	1.312	1.304	1.294	1.282	1.274	1.264	1.252	1.242	1.232	1.222	1.210	1.200	1.189	1.178	1.168	1.156	1.145	1.134	1.124	1.111	1.101	1.090	1.080	1.069	1.059	1.049	1.038	1.029	1.018	1.008	0.998	0.988	0.978	0.969	0.959	0.949	0.940	0.930	0.921	0.912	0.904	0.894	0.886	0.878	0.868	0.860	0.851	0.844	0.835	0.828	0.821	0.814	0.805	0.799	0.791	0.786	0.780	0.774	0.768	0.762	0.756	0.751	0.748	0.742	0.739	0.735	0.731	0.729	0.725	0.724	0.722	0.720	0.719	0.718	0.718	0.719	0.719	0.719	0.721	0.722	0.725	0.728	0.731	0.734	0.738	0.742	0.748	0.752	0.759	0.765	0.771	0.778	0.784	0.790	0.799	0.805	0.814	0.822	0.830	0.839	0.848	0.856	0.865	0.874	0.882	0.891	0.900	0.910	0.919	0.926	0.935	0.944	0.952	0.960	0.969	0.975	0.982	0.990	0.996	1.004	1.010	1.016	1.022	1.028	1.032	1.038	1.041	1.046	1.050	1.054	1.056	1.059	1.062	1.064	1.066	1.069	1.070	1.072	1.074	1.075	1.076	1.078	1.079	1.079	1.080	1.081	1.082	1.085	1.086	1.086	1.089	1.091	1.094	1.096	1.099	1.102	1.106	1.110	1.115	1.119	1.124	1.130	1.136	1.142	1.150	1.156	1.165	1.171	1.180	1.189	1.199	1.208	1.219	1.229	1.240	1.250	1.261	1.272	1.284	1.296	1.308	1.319	1.330	1.342	1.355	1.366	1.376	1.388	1.399	1.410	1.421	1.431	1.440	1.449	1.458	1.466	1.474	1.481	1.486	1.494	1.498	1.502	1.505	1.509	1.510	1.511	1.511	1.510	1.509	1.508	1.504	1.500	1.496	1.490	1.485	1.478	1.470	1.461	1.451	1.442	1.432	1.420	1.410	1.398	1.385	1.372	1.359	1.346	1.332	1.319	1.302	1.289	1.274	1.260	1.245	1.231	1.218	1.202	1.190	1.176	1.164	1.150	1.139	1.126	1.115	1.105	1.095	1.086	1.078	1.069	1.062	1.056	1.050	1.046	1.042	1.040	1.036	1.036	1.036	1.036	1.039	1.040	1.044	1.049	1.052	1.058	1.065	1.072	1.080	1.089	1.099	1.108	1.120	1.131	1.142	1.156	1.169	1.184	1.198	1.212	1.226	1.242	1.259	1.274	1.290	1.306	1.322	1.339	1.355	1.371	1.388	1.405	1.421	1.435	1.451	1.466	1.480	1.496	1.509	1.522	1.535	1.548	1.559	1.570	1.581	1.591	1.600	1.609	1.618	1.624	1.630	1.636	1.641	1.646	1.650	1.652	1.654	1.656	1.656	1.656	1.656	1.655	1.654	1.651	1.649	1.646	1.642	1.638	1.634	1.629	1.624	1.619	1.612	1.608	1.601	1.596	1.590	1.582	1.578	1.572	1.565	1.560	1.556	1.550	1.546	1.542	1.539	1.535	1.532	1.529	1.529	1.526	1.525	1.525	1.526	1.528	1.529	1.531	1.534	1.538	1.541	1.545	1.551	1.556	1.564	1.570	1.578	1.585	1.592	1.601	1.610	1.620	1.630	1.639	1.649	1.660	1.670	1.681	1.690	1.701	1.711	1.722	1.732	1.742	1.752	1.762	1.771	1.780	1.789	1.798	1.804	1.811	1.816	1.824	1.828	1.832	1.836	1.840	1.841	1.844	1.845	1.845	1.845	1.842	1.841	1.838	1.834	1.830	1.822	1.818	1.810	1.802	1.794	1.782	1.772	1.761	1.749	1.736	1.722	1.709	1.692	1.678	1.661	1.645	1.626	1.608	1.589	1.569	1.549	1.529	1.508	1.486	1.464	1.441	1.420	1.396	1.372	1.350	1.326	1.302	1.278	1.252	1.230	1.205	1.180	1.155	1.130	1.105	1.080	1.056	1.031	1.006	0.981	0.958	0.932	0.908	0.885	0.860	0.836	0.812	0.790	0.768	0.745	0.722	0.700	0.679	0.658	0.636	0.615	0.595	0.574	0.555	0.535	0.515	0.498	0.479	0.461	0.444	0.426	0.410	0.394	0.379	0.362	0.348	0.332	0.320	0.305	0.291	0.280	0.268	0.255	0.244	0.232	0.221	0.212	0.201	0.192	0.184	0.174	0.166	0.158	0.151	0.144	0.136	0.130	0.124	0.119	0.112	0.108	0.104	0.098	0.094	0.090	0.086	0.081	0.079	0.076	0.072	0.069	0.066	0.064	0.060	0.058	0.055	0.051	0.049	0.044	0.041	0.038	0.032	0.029	0.025	0.020	0.015	0.010	0.005	0.000	-0.006	-0.014	-0.020	-0.026	-0.035	-0.042	-0.051	-0.060	-0.069	-0.079	-0.089	-0.100	-0.110	-0.121	-0.131	-0.142	-0.155	-0.166	-0.179	-0.190	-0.202	-0.214	-0.226	-0.239	-0.249	-0.260	-0.272	-0.284	-0.292	-0.304	-0.312	-0.322	-0.331	-0.339	-0.346	-0.352	-0.360	-0.365	-0.369	-0.372	-0.375	-0.378	-0.379	-0.378	-0.378	-0.376	-0.372	-0.370	-0.365	-0.360	-0.354	-0.348	-0.340	-0.331	-0.322	-0.312	-0.301	-0.291	-0.280	-0.266	-0.254	-0.241	-0.228	-0.214	-0.200	-0.186	-0.172	-0.159	-0.145	-0.130	-0.118	-0.104	-0.091	-0.079	-0.066	-0.055	-0.044	-0.034	-0.024	-0.014	-0.008	0.001	0.009	0.014	0.019	0.024	0.026	0.030	0.031	0.032	0.031	0.031	0.030	0.026	0.024	0.019	0.015	0.009	0.002	-0.005	-0.012	-0.020	-0.029	-0.038	-0.048	-0.056	-0.066	-0.078	-0.088	-0.098	-0.108	-0.119	-0.129	-0.139	-0.150	-0.159	-0.169	-0.179	-0.186	-0.195	-0.202	-0.211	-0.218	-0.224	-0.230	-0.235	-0.239	-0.242	-0.245	-0.246	-0.248	-0.249	-0.248	-0.248	-0.245	-0.241	-0.239	-0.234	-0.229	-0.222	-0.215	-0.208	-0.200	-0.191	-0.181	-0.171	-0.160	-0.148	-0.136	-0.122	-0.110	-0.096	-0.081	-0.068	-0.052	-0.036	-0.021	-0.005	0.010	0.028	0.044	0.061	0.078	0.095	0.111	0.129	0.145	0.161	0.178	0.195	0.211	0.228	0.242	0.259	0.272	0.288	0.302	0.318	0.330	0.344	0.356	0.369	0.380	0.391	0.404	0.414	0.424	0.432	0.442	0.451	0.459	0.466	0.472	0.479	0.485	0.491	0.496	0.500	0.504	0.507	0.511	0.514	0.518	0.520	0.521	0.522	0.524	0.526	0.526	0.528	0.529	0.529	0.529	0.530	0.529	0.530	0.530	0.531	0.532	0.532	0.534	0.535	0.536	0.538	0.540	0.541	0.544	0.546	0.550	0.554	0.558	0.561	0.566	0.572	0.578	0.584	0.591	0.599	0.606	0.615	0.624	0.635	0.645	0.658	0.668	0.680	0.694	0.708	0.721	0.736	0.751	0.768	0.784	0.800	0.819	0.835	0.855	0.872	0.891	0.911	0.931	0.951	0.971	0.991	1.012	1.032	1.054	1.074	1.094	1.114	1.135	1.155	1.175	1.194	1.214	1.232	1.250	1.269	1.285	1.302	1.318	1.334	1.349	1.362	1.375	1.388	1.399	1.410	1.419	1.429	1.435	1.442	1.449	1.452	1.456	1.460	1.461	1.462	1.461	1.461	1.458	1.455	1.450	1.446	1.440	1.434	1.428	1.419	1.410	1.401	1.391	1.381	1.370	1.359	1.348	1.336	1.322	1.310	1.299	1.286	1.272	1.261	1.249	1.236	1.224	1.211	1.200	1.189	1.178	1.168	1.156	1.148	1.138	1.129	1.121	1.115	1.108	1.101	1.096	1.091	1.088	1.085	1.082	1.081	1.080	1.079	1.080	1.081	1.082	1.084	1.088	1.092	1.096	1.101	1.106	1.112	1.119	1.126	1.134	1.141	1.149	1.158	1.166	1.176	1.186	1.195	1.205	1.215	1.225	1.234	1.245	1.255	1.264	1.275	1.285	1.295	1.304	1.312	1.322	1.330	1.340	1.348	1.355	1.362	1.369	1.376	1.381	1.388	1.392	1.398	1.401	1.405	1.408	1.410	1.411	1.412	1.412	1.412	1.411	1.410	1.408	1.405	1.401	1.398	1.391	1.386	1.380	1.372	1.365	1.356	1.348	1.336	1.328	1.316	1.304	1.291	1.278	1.265	1.250	1.236	1.221	1.205	1.189	1.174	1.156	1.140	1.122	1.105	1.086	1.069	1.051	1.032	1.014	0.995	0.976	0.959	0.940	0.922	0.904	0.886	0.870	0.852	0.836	0.821	0.805	0.790	0.776	0.762	0.750	0.738	0.726	0.715	0.705	0.696	0.689	0.681	0.674	0.669	0.664	0.659	0.655	0.654	0.651	0.651	0.650	0.651	0.654	0.655	0.658	0.661	0.666	0.671	0.676	0.681	0.688	0.695	0.701	0.710	0.716	0.725	0.731	0.740	0.746	0.755	0.762	0.770	0.776	0.784	0.790	0.796	0.801	0.806	0.810	0.812	0.816	0.818	0.819	0.819	0.820	0.818	0.816	0.814	0.809	0.804	0.799	0.792	0.785	0.776	0.768	0.758	0.748	0.736	0.725	0.712	0.700	0.685	0.671	0.656	0.642	0.628	0.614	0.598	0.584	0.568	0.554	0.539	0.522	0.509	0.495	0.481	0.469	0.455	0.444	0.432	0.421	0.412	0.404	0.396	0.389	0.382	0.378	0.372	0.369	0.368	0.365	0.365	0.365	0.368	0.370	0.372	0.376	0.381	0.388	0.394	0.401	0.410	0.419	0.428	0.436	0.448	0.456	0.468	0.478	0.489	0.500	0.510	0.521	0.531	0.541	0.550	0.560	0.570	0.578	0.585	0.592	0.599	0.605	0.610	0.614	0.618	0.621	0.622	0.621	0.622	0.620	0.618	0.615	0.610	0.605	0.599	0.590	0.584	0.575	0.564	0.554	0.542	0.531	0.519	0.504	0.491	0.476	0.461	0.448	0.431	0.415	0.399	0.382	0.366	0.350	0.334	0.316	0.300	0.284	0.269	0.252	0.236	0.222	0.208	0.194	0.180	0.168	0.154	0.142	0.131	0.120	0.111	0.100	0.092	0.084	0.076	0.071	0.065	0.061	0.056	0.052	0.050	0.049	0.048	0.049	0.049	0.050	0.051	0.055	0.058	0.062	0.068	0.072	0.080	0.086	0.094	0.102	0.111	0.120	0.130	0.141	0.151	0.162	0.175	0.189	0.201	0.214	0.229	0.242	0.258	0.274	0.289	0.305	0.322	0.339	0.355	0.374	0.391	0.410	0.429	0.446	0.466	0.485	0.506	0.525	0.545	0.566	0.586	0.608	0.628	0.650	0.671	0.692	0.714	0.735	0.758	0.779	0.801	0.822	0.844	0.866	0.888	0.909	0.930	0.952	0.975	0.995	1.016	1.038	1.059	1.079	1.100	1.119	1.140	1.160	1.179	1.198	1.216	1.235	1.252	1.271	1.288	1.306	1.322	1.338	1.354	1.369	1.384	1.398	1.410	1.424	1.438	1.449	1.460	1.472	1.482	1.492	1.501	1.510	1.519	1.526	1.534	1.539	1.545	1.549	1.554	1.558	1.561	1.564	1.568	1.569	1.569	1.570	1.570	1.570	1.570	1.568	1.566	1.564	1.561	1.559	1.556	1.552	1.549	1.545	1.541	1.536	1.531	1.526	1.520	1.515	1.510	1.504	1.499	1.492	1.486	1.481	1.475	1.469	1.464	1.459	1.452	1.448	1.441	1.436	1.430	1.425	1.419	1.415	1.409	1.404	1.399	1.395	1.389	1.385	1.379	1.374	1.370	1.365	1.360	1.355	1.350	1.345	1.339	1.335	1.329	1.324	1.318	1.311	1.304	1.298	1.291	1.284	1.276	1.269	1.259	1.251	1.242	1.232	1.224	1.212	1.201	1.191	1.179	1.168	1.154	1.142	1.129	1.114	1.099	1.084	1.069	1.052	1.036	1.020	1.002	0.984	0.966	0.948	0.928	0.909	0.889	0.869	0.848	0.828	0.806	0.785	0.762	0.741	0.719	0.696	0.674	0.651	0.628	0.604	0.582	0.559	0.535	0.512	0.489	0.468	0.444	0.421	0.399	0.375	0.352	0.331	0.309	0.288	0.266	0.246	0.225	0.205	0.185	0.165	0.148	0.129	0.111	0.094	0.078	0.061	0.045	0.030	0.015	0.001	-0.012	-0.025	-0.038	-0.049	-0.059	-0.070	-0.079	-0.088	-0.096	-0.104	-0.111	-0.116	-0.122	-0.128	-0.132	-0.136	-0.139	-0.142	-0.144	-0.148	-0.149	-0.149	-0.149	-0.149	-0.149	-0.148	-0.146	-0.145	-0.142	-0.140	-0.138	-0.135	-0.131	-0.130	-0.126	-0.122	-0.120	-0.115	-0.112	-0.108	-0.104	-0.101	-0.098	-0.094	-0.090	-0.088	-0.084	-0.080	-0.078	-0.075	-0.071	-0.069	-0.065	-0.062	-0.061	-0.059	-0.058	-0.055	-0.055	-0.054	-0.051	-0.050	-0.050	-0.049	-0.049	-0.048	-0.048	-0.048	-0.048	-0.046	-0.046	-0.045	-0.046	-0.045	-0.045	-0.044	-0.044	-0.041	-0.041	-0.040	-0.039	-0.038	-0.035	-0.032	-0.031	-0.029	-0.025	-0.021	-0.018	-0.014	-0.009	-0.004	0.001	0.006	0.012	0.019	0.026	0.034	0.041	0.049	0.058	0.066	0.075	0.084	0.092	0.102	0.114	0.122	0.134	0.144	0.154	0.166	0.176	0.188	0.199	0.210	0.222	0.234	0.244	0.255	0.266	0.278	0.288	0.298	0.309	0.319	0.329	0.339	0.348	0.358	0.366	0.375	0.382	0.391	0.399	0.406	0.412	0.420	0.426	0.431	0.436	0.442	0.448	0.451	0.455	0.460	0.462	0.466	0.469	0.471	0.474	0.475	0.478	0.479	0.480	0.482	0.482	0.482	0.484	0.484	0.485	0.485	0.485	0.485	0.485	0.484	0.484	0.485	0.484	0.485	0.485	0.484	0.484	0.484	0.482	0.482	0.484	0.484	0.484	0.484	0.484	0.484	0.485	0.486	0.488	0.488	0.489	0.490	0.490	0.491	0.494	0.495	0.496	0.498	0.500	0.501	0.504	0.505	0.507	0.509	0.511	0.514	0.516	0.519	0.521	0.522	0.526	0.529	0.530	0.534	0.536	0.538	0.540	0.541	0.544	0.545	0.545	0.548	0.549	0.549	0.549	0.549	0.549	0.548	0.546	0.545	0.542	0.539	0.536	0.532	0.528	0.524	0.518	0.511	0.504	0.498	0.489	0.479	0.470	0.459	0.448	0.435	0.422	0.409	0.395	0.380	0.364	0.349	0.331	0.312	0.295	0.276	0.258	0.238	0.216	0.194	0.172	0.150	0.128	0.104	0.080	0.058	0.034	0.009	-0.015	-0.041	-0.066	-0.091	-0.115	-0.140	-0.165	-0.190	-0.214	-0.238	-0.261	-0.285	-0.308	-0.330	-0.352	-0.375	-0.395	-0.415	-0.435	-0.454	-0.474	-0.490	-0.507	-0.524	-0.539	-0.552	-0.566	-0.579	-0.590	-0.601	-0.611	-0.620	-0.628	-0.635	-0.641	-0.646	-0.650	-0.652	-0.655	-0.656	-0.658	-0.658	-0.658	-0.656	-0.652	-0.650	-0.645	-0.642	-0.638	-0.631	-0.625	-0.619	-0.611	-0.605	-0.596	-0.589	-0.580	-0.572	-0.562	-0.555	-0.546	-0.538	-0.529	-0.520	-0.512	-0.505	-0.496	-0.490	-0.482	-0.478	-0.471	-0.465	-0.461	-0.456	-0.452	-0.450	-0.448	-0.446	-0.444	-0.444	-0.444	-0.445	-0.448	-0.449	-0.452	-0.456	-0.460	-0.466	-0.471	-0.476	-0.484	-0.491	-0.499	-0.506	-0.514	-0.522	-0.531	-0.539	-0.549	-0.558	-0.566	-0.575	-0.584	-0.591	-0.600	-0.608	-0.615	-0.622	-0.630	-0.635	-0.641	-0.646	-0.650	-0.652	-0.655	-0.656	-0.658	-0.656	-0.655	-0.652	-0.650	-0.645	-0.639	-0.632	-0.625	-0.616	-0.606	-0.595	-0.582	-0.569	-0.555	-0.540	-0.524	-0.507	-0.489	-0.469	-0.450	-0.429	-0.406	-0.384	-0.361	-0.338	-0.312	-0.288	-0.261	-0.235	-0.209	-0.181	-0.154	-0.125	-0.098	-0.069	-0.041	-0.012	0.016	0.045	0.074	0.102	0.131	0.160	0.188	0.215	0.244	0.270	0.298	0.324	0.349	0.375	0.400	0.425	0.450	0.472	0.495	0.518	0.540	0.560	0.579	0.600	0.619	0.636	0.654	0.671	0.686	0.701	0.716	0.729	0.742	0.754	0.765	0.775	0.785	0.792	0.801	0.808	0.815	0.820	0.824	0.828	0.831	0.832	0.834	0.836	0.835	0.835	0.832	0.831	0.829	0.826	0.824	0.819	0.815	0.810	0.805	0.799	0.794	0.788	0.781	0.775	0.768	0.761	0.754	0.748	0.740	0.735	0.728	0.721	0.715	0.709	0.702	0.698	0.692	0.689	0.684	0.680	0.676	0.674	0.670	0.669	0.668	0.666	0.665	0.666	0.666	0.668	0.670	0.671	0.674	0.676	0.680	0.685	0.690	0.695	0.700	0.706	0.712	0.720	0.728	0.734	0.742	0.750	0.759	0.768	0.775	0.785	0.792	0.801	0.810	0.819	0.829	0.838	0.846	0.855	0.864	0.872	0.880	0.889	0.898	0.904	0.911	0.919	0.926	0.934	0.939	0.945	0.951	0.958	0.962	0.969	0.972	0.978	0.981	0.986	0.990	0.992	0.995	0.999	1.001	1.002	1.005	1.006	1.009	1.009	1.009	1.010	1.010	1.011	1.011	1.010	1.010	1.009	1.009	1.009	1.006	1.005	1.004	1.001	1.000	0.998	0.996	0.994	0.991	0.989	0.985	0.982	0.979	0.975	0.971	0.968	0.962	0.959	0.955	0.951	0.946	0.942	0.938	0.932	0.928	0.922	0.918	0.912	0.908	0.902	0.898	0.892	0.888	0.881	0.878	0.872	0.868	0.862	0.859	0.854	0.849	0.844	0.839	0.834	0.831	0.826	0.821	0.818	0.814	0.810	0.805	0.802	0.798	0.795	0.791	0.786	0.784	0.779	0.776	0.771	0.768	0.764	0.759	0.756	0.752	0.748	0.742	0.738	0.734	0.729	0.722	0.718	0.711	0.706	0.700	0.694	0.686	0.680	0.672	0.665	0.658	0.650	0.641	0.632	0.622	0.615	0.605	0.595	0.584	0.574	0.562	0.551	0.541	0.529	0.518	0.506	0.492	0.481	0.469	0.456	0.444	0.431	0.419	0.405	0.392	0.380	0.368	0.355	0.342	0.330	0.318	0.305	0.294	0.281	0.270	0.258	0.246	0.236	0.224	0.214	0.204	0.192	0.182	0.172	0.162	0.154	0.145	0.135	0.126	0.118	0.110	0.102	0.094	0.086	0.080	0.072	0.065	0.059	0.051	0.045	0.040	0.034	0.028	0.022	0.016	0.011	0.006	0.001	-0.004	-0.009	-0.014	-0.018	-0.022	-0.026	-0.030	-0.034	-0.039	-0.041	-0.045	-0.050	-0.052	-0.056	-0.060	-0.062	-0.066	-0.070	-0.072	-0.075	-0.079	-0.081	-0.084	-0.088	-0.090	-0.092	-0.096	-0.099	-0.101	-0.106	-0.109	-0.112	-0.116	-0.120	-0.124	-0.128	-0.131	-0.135	-0.140	-0.145	-0.151	-0.156	-0.161	-0.166	-0.174	-0.180	-0.188	-0.194	-0.201	-0.209	-0.218	-0.226	-0.235	-0.244	-0.254	-0.265	-0.275	-0.286	-0.296	-0.308	-0.319	-0.331	-0.342	-0.355	-0.369	-0.381	-0.394	-0.408	-0.421	-0.432	-0.446	-0.460	-0.474	-0.488	-0.500	-0.512	-0.526	-0.539	-0.552	-0.564	-0.575	-0.588	-0.599	-0.610	-0.620	-0.630	-0.640	-0.650	-0.658	-0.666	-0.672	-0.680	-0.686	-0.691	-0.695	-0.700	-0.704	-0.706	-0.709	-0.710	-0.710	-0.711	-0.711	-0.710	-0.709	-0.706	-0.704	-0.700	-0.696	-0.691	-0.686	-0.680	-0.675	-0.668	-0.661	-0.654	-0.646	-0.639	-0.629	-0.621	-0.611	-0.602	-0.594	-0.584	-0.575	-0.564	-0.555	-0.545	-0.536	-0.526	-0.518	-0.506	-0.498	-0.489	-0.479	-0.470	-0.461	-0.452	-0.444	-0.436	-0.429	-0.420	-0.412	-0.405	-0.399	-0.392	-0.386	-0.379	-0.374	-0.369	-0.364	-0.358	-0.352	-0.349	-0.344	-0.339	-0.335	-0.331	-0.328	-0.325	-0.320	-0.319	-0.315	-0.312	-0.309	-0.308	-0.304	-0.301	-0.300	-0.296	-0.295	-0.292	-0.290	-0.289	-0.286	-0.284	-0.284	-0.281	-0.280	-0.279	-0.278	-0.276	-0.275	-0.275	-0.274	-0.274	-0.272	-0.274	-0.272	-0.274	-0.274	-0.275	-0.276	-0.278	-0.279	-0.280	-0.284	-0.286	-0.289	-0.294	-0.296	-0.301	-0.306	-0.311	-0.316	-0.322	-0.329	-0.336	-0.344	-0.351	-0.359	-0.368	-0.376	-0.385	-0.395	-0.404	-0.414	-0.424	-0.434	-0.444	-0.454	-0.465	-0.475	-0.485	-0.496	-0.506	-0.516	-0.528	-0.536	-0.546	-0.556	-0.565	-0.574	-0.582	-0.591	-0.600	-0.606	-0.612	-0.620	-0.626	-0.632	-0.636	-0.641	-0.644	-0.648	-0.650	-0.652	-0.652	-0.652	-0.654	-0.652	-0.651	-0.649	-0.648	-0.645	-0.641	-0.639	-0.635	-0.630	-0.625	-0.620	-0.615	-0.610	-0.605	-0.598	-0.592	-0.586	-0.580	-0.575	-0.569	-0.564	-0.558	-0.552	-0.548	-0.544	-0.539	-0.535	-0.531	-0.528	-0.526	-0.524	-0.522	-0.521	-0.521	-0.521	-0.521	-0.524	-0.524	-0.526	-0.530	-0.534	-0.536	-0.541	-0.545	-0.551	-0.556	-0.562	-0.569	-0.575	-0.582	-0.589	-0.596	-0.604	-0.611	-0.619	-0.626	-0.634	-0.641	-0.649	-0.656	-0.664	-0.670	-0.676	-0.682	-0.689	-0.694	-0.699	-0.704	-0.708	-0.710	-0.712	-0.715	-0.718	-0.719	-0.719	-0.720	-0.719	-0.718	-0.716	-0.715	-0.710	-0.708	-0.704	-0.699	-0.695	-0.689	-0.684	-0.678	-0.670	-0.662	-0.655	-0.648	-0.639	-0.630	-0.621	-0.612	-0.604	-0.594	-0.584	-0.574	-0.565	-0.554	-0.545	-0.535	-0.524	-0.515	-0.504	-0.494	-0.484	-0.474	-0.464	-0.452	-0.442	-0.432	-0.422	-0.412	-0.402	-0.392	-0.382	-0.371	-0.361	-0.351	-0.341	-0.330	-0.320	-0.309	-0.299	-0.288	-0.276	-0.265	-0.255	-0.244	-0.232	-0.221	-0.209	-0.196	-0.185	-0.172	-0.160	-0.148	-0.135	-0.122	-0.110	-0.095	-0.082	-0.069	-0.055	-0.041	-0.026	-0.012	0.002	0.018	0.031	0.046	0.061	0.076	0.091	0.106	0.121	0.138	0.152	0.168	0.182	0.199	0.215	0.230	0.245	0.260	0.275	0.291	0.306	0.322	0.338	0.351	0.368	0.382	0.398	0.411	0.426	0.441	0.455	0.470	0.484	0.499	0.511	0.525	0.538	0.551	0.564	0.576	0.589	0.601	0.612	0.624	0.635	0.645	0.656	0.665	0.675	0.684	0.694	0.701	0.709	0.716	0.722	0.730	0.735	0.740	0.745	0.749	0.752	0.755	0.758	0.759	0.761	0.761	0.762	0.762	0.761	0.760	0.759	0.758	0.755	0.752	0.750	0.746	0.742	0.739	0.736	0.732	0.729	0.724	0.720	0.716	0.712	0.709	0.705	0.701	0.699	0.696	0.694	0.692	0.691	0.690	0.690	0.690	0.690	0.692	0.694	0.696	0.700	0.705	0.709	0.715	0.721	0.728	0.735	0.744	0.752	0.762	0.772	0.782	0.795	0.808	0.819	0.832	0.846	0.861	0.876	0.891	0.906	0.922	0.939	0.955	0.971	0.989	1.005	1.022	1.040	1.058	1.075	1.091	1.109	1.126	1.142	1.159	1.175	1.190	1.205	1.221	1.236	1.250	1.262	1.276	1.289	1.301	1.314	1.326	1.336	1.348	1.356	1.366	1.375	1.384	1.391	1.399	1.405	1.411	1.416	1.421	1.426	1.430	1.434	1.436	1.439	1.441	1.442	1.442	1.444	1.444	1.442	1.442	1.440	1.440	1.438	1.435	1.432	1.429	1.426	1.422	1.418	1.414	1.410	1.405	1.400	1.396	1.391	1.385	1.380	1.374	1.370	1.364	1.359	1.354	1.349	1.344	1.339	1.335	1.331	1.328	1.324	1.320	1.318	1.315	1.314	1.311	1.310	1.310	1.309	1.310	1.310	1.312	1.314	1.318	1.321	1.325	1.329	1.335	1.341	1.348	1.355	1.362	1.371	1.380	1.390	1.400	1.411	1.422	1.435	1.446	1.460	1.474	1.488	1.501	1.516	1.531	1.546	1.561	1.575	1.591	1.608	1.624	1.640	1.654	1.671	1.686	1.702	1.718	1.732	1.748	1.762	1.778	1.790	1.805	1.818	1.831	1.844	1.856	1.868	1.878	1.890	1.899	1.909	1.919	1.926	1.935	1.942	1.949	1.956	1.962	1.969	1.972	1.978	1.981	1.985	1.989	1.991	1.994	1.996	1.996	1.998	1.999	1.999	1.999	1.999	1.999	1.998	1.996	1.995	1.992	1.991	1.989	1.988	1.985	1.982	1.980	1.976	1.974	1.970	1.969	1.965	1.962	1.959	1.955	1.954	1.950	1.948	1.944	1.941	1.939	1.936	1.932	1.930	1.928	1.925	1.922	1.920	1.919	1.916	1.914	1.912	1.910	1.908	1.906	1.904	1.902	1.901	1.900	1.899	1.898	1.896	1.895	1.894	1.894	1.892	1.891	1.890	1.890	1.890	1.889	1.889	1.889	1.888	1.889	1.888	1.888	1.888	1.888	1.889	1.889	1.889	1.889	1.889	1.890	1.890	1.892	1.892	1.894	1.894	1.896	1.896	1.898	1.900	1.901	1.902	1.905	1.908	1.910	1.912	1.915	1.918	1.920	1.924	1.926	1.931	1.935	1.939	1.944	1.948	1.951	1.958	1.961	1.966	1.972	1.979	1.984	1.989	1.995	2.001	2.009	2.015	2.021	2.027	2.034	2.041	2.047	2.056	2.062	2.070	2.076	2.084	2.091	2.099	2.104	2.111	2.118	2.125	2.130	2.135	2.140	2.145	2.150	2.155	2.159	2.162	2.166	2.169	2.170	2.171	2.172	2.174	2.174	2.174	2.171	2.169	2.166	2.164	2.160	2.155	2.151	2.145	2.139	2.131	2.125	2.118	2.108	2.100	2.090	2.080	2.070	2.059	2.046	2.035	2.022	2.010	1.999	1.986	1.974	1.960	1.946	1.935	1.921	1.909	1.896	1.884	1.871	1.860	1.848	1.836	1.825	1.814	1.804	1.792	1.782	1.774	1.765	1.756	1.748	1.741	1.734	1.726	1.720	1.715	1.710	1.705	1.701	1.698	1.695	1.691	1.689	1.688	1.684	1.682	1.681	1.681	1.680	1.679	1.678	1.678	1.676	1.676	1.676	1.676	1.675	1.674	1.672	1.672	1.671	1.670	1.668	1.668	1.665	1.662	1.660	1.658	1.655	1.652	1.649	1.645	1.640	1.636	1.631	1.626	1.621	1.615	1.611	1.605	1.599	1.594	1.588	1.581	1.575	1.569	1.561	1.556	1.550	1.544	1.538	1.532	1.526	1.521	1.516	1.510	1.506	1.502	1.498	1.492	1.489	1.485	1.482	1.479	1.476	1.474	1.472	1.470	1.469	1.465	1.465	1.462	1.461	1.460	1.459	1.459	1.458	1.456	1.455	1.454	1.454	1.452	1.450	1.449	1.446	1.444	1.442	1.440	1.436	1.434	1.430	1.425	1.421	1.416	1.411	1.406	1.399	1.392	1.385	1.378	1.370	1.361	1.351	1.342	1.331	1.322	1.311	1.301	1.290	1.279	1.266	1.254	1.241	1.229	1.216	1.202	1.190	1.176	1.164	1.150	1.136	1.122	1.109	1.096	1.081	1.069	1.055	1.042	1.030	1.016	1.004	0.991	0.980	0.968	0.956	0.945	0.935	0.924	0.914	0.902	0.894	0.885	0.875	0.866	0.858	0.849	0.841	0.832	0.825	0.819	0.812	0.805	0.799	0.792	0.788	0.781	0.776	0.771	0.766	0.764	0.759	0.755	0.752	0.749	0.745	0.742	0.741	0.740	0.738	0.738	0.735	0.735	0.735	0.735	0.735	0.736	0.738	0.739	0.740	0.742	0.745	0.749	0.751	0.755	0.759	0.764	0.769	0.772	0.779	0.785	0.791	0.798	0.805	0.812	0.820	0.829	0.838	0.846	0.855	0.865	0.875	0.884	0.894	0.904	0.914	0.924	0.934	0.944	0.955	0.965	0.976	0.986	0.996	1.005	1.015	1.025	1.034	1.042	1.051	1.060	1.068	1.075	1.082	1.089	1.096	1.102	1.108	1.112	1.118	1.122	1.128	1.130	1.134	1.136	1.139	1.141	1.144	1.145	1.146	1.146	1.148	1.148	1.149	1.149	1.149	1.149	1.149	1.150	1.150	1.150	1.151	1.152	1.154	1.155	1.156	1.158	1.161	1.164	1.168	1.170	1.175	1.180	1.186	1.192	1.199	1.206	1.214	1.222	1.231	1.241	1.251	1.264	1.275	1.286	1.300	1.312	1.326	1.340	1.355	1.369	1.385	1.400	1.415	1.430	1.446	1.462	1.479	1.494	1.510	1.525	1.540	1.555	1.570	1.584	1.599	1.611	1.625	1.636	1.649	1.659	1.669	1.678	1.686	1.694	1.700	1.705	1.709	1.714	1.716	1.718	1.719	1.718	1.715	1.714	1.710	1.704	1.698	1.691	1.684	1.676	1.666	1.656	1.645	1.634	1.620	1.608	1.594	1.579	1.564	1.548	1.532	1.516	1.500	1.482	1.466	1.449	1.432	1.415	1.398	1.381	1.365	1.348	1.331	1.315	1.300	1.285	1.271	1.256	1.242	1.231	1.219	1.208	1.198	1.188	1.179	1.170	1.164	1.158	1.151	1.148	1.142	1.141	1.139	1.138	1.139	1.140	1.141	1.145	1.150	1.154	1.160	1.165	1.174	1.181	1.190	1.200	1.210	1.221	1.232	1.244	1.258	1.270	1.285	1.299	1.314	1.329	1.344	1.360	1.375	1.391	1.408	1.424	1.441	1.456	1.474	1.489	1.505	1.520	1.536	1.551	1.566	1.580	1.595	1.609	1.621	1.632	1.645	1.656	1.666	1.676	1.686	1.694	1.702	1.709	1.715	1.721	1.725	1.730	1.734	1.735	1.738	1.738	1.739	1.738	1.736	1.735	1.732	1.729	1.725	1.721	1.718	1.711	1.706	1.700	1.694	1.688	1.681	1.674	1.666	1.659	1.652	1.645	1.636	1.630	1.622	1.616	1.610	1.604	1.596	1.590	1.585	1.580	1.576	1.572	1.568	1.565	1.562	1.560	1.559	1.559	1.558	1.559	1.560	1.561	1.564	1.568	1.570	1.574	1.579	1.584	1.590	1.595	1.601	1.609	1.615	1.622	1.630	1.638	1.646	1.655	1.664	1.672	1.681	1.689	1.698	1.706	1.715	1.722	1.730	1.739	1.745	1.752	1.759	1.765	1.771	1.776	1.780	1.786	1.790	1.791	1.794	1.796	1.798	1.798	1.798	1.796	1.795	1.794	1.790	1.788	1.782	1.778	1.771	1.765	1.759	1.750	1.741	1.731	1.722	1.711	1.700	1.688	1.676	1.664	1.649	1.635	1.620	1.604	1.588	1.571	1.554	1.536	1.519	1.501	1.482	1.464	1.444	1.425	1.404	1.384	1.362	1.342	1.321	1.300	1.279	1.256	1.235	1.214	1.190	1.169	1.146	1.124	1.102	1.079	1.058	1.035	1.012	0.990	0.968	0.946	0.922	0.901	0.880	0.859	0.836	0.816	0.795	0.774	0.752	0.731	0.711	0.692	0.672	0.652	0.634	0.614	0.596	0.578	0.560	0.542	0.525	0.507	0.491	0.475	0.459	0.444	0.429	0.414	0.399	0.385	0.370	0.356	0.342	0.330	0.316	0.304	0.292	0.281	0.270	0.258	0.248	0.236	0.226	0.216	0.206	0.198	0.188	0.179	0.170	0.160	0.152	0.145	0.138	0.129	0.122	0.116	0.109	0.102	0.095	0.090	0.084	0.078	0.072	0.066	0.061	0.056	0.051	0.046	0.041	0.036	0.031	0.026	0.021	0.016	0.011	0.006	0.001	-0.005	-0.010	-0.015	-0.021	-0.026	-0.031	-0.036	-0.042	-0.049	-0.056	-0.062	-0.070	-0.076	-0.084	-0.091	-0.100	-0.108	-0.116	-0.125	-0.134	-0.142	-0.152	-0.162	-0.170	-0.180	-0.190	-0.200	-0.210	-0.220	-0.229	-0.239	-0.249	-0.258	-0.268	-0.276	-0.285	-0.294	-0.302	-0.310	-0.318	-0.325	-0.331	-0.339	-0.344	-0.350	-0.355	-0.359	-0.362	-0.366	-0.369	-0.370	-0.371	-0.371	-0.371	-0.371	-0.370	-0.368	-0.365	-0.361	-0.359	-0.354	-0.349	-0.344	-0.338	-0.331	-0.325	-0.318	-0.309	-0.301	-0.294	-0.286	-0.276	-0.268	-0.259	-0.250	-0.242	-0.234	-0.226	-0.218	-0.210	-0.202	-0.195	-0.188	-0.182	-0.175	-0.170	-0.165	-0.160	-0.156	-0.154	-0.151	-0.149	-0.148	-0.146	-0.145	-0.145	-0.148	-0.149	-0.151	-0.154	-0.156	-0.160	-0.165	-0.170	-0.175	-0.180	-0.186	-0.192	-0.200	-0.206	-0.214	-0.221	-0.228	-0.236	-0.244	-0.250	-0.259	-0.265	-0.272	-0.279	-0.286	-0.291	-0.298	-0.304	-0.309	-0.314	-0.316	-0.320	-0.324	-0.326	-0.328	-0.329	-0.330	-0.330	-0.328	-0.326	-0.324	-0.320	-0.316	-0.311	-0.306	-0.300	-0.292	-0.285	-0.276	-0.269	-0.259	-0.249	-0.238	-0.226	-0.214	-0.202	-0.189	-0.175	-0.160	-0.146	-0.131	-0.116	-0.100	-0.084	-0.068	-0.050	-0.035	-0.018	0.000	0.018	0.035	0.052	0.070	0.088	0.105	0.121	0.139	0.156	0.172	0.189	0.205	0.221	0.238	0.252	0.268	0.284	0.298	0.312	0.325	0.340	0.352	0.364	0.378	0.389	0.400	0.411	0.421	0.431	0.440	0.449	0.458	0.466	0.474	0.481	0.489	0.495	0.501	0.506	0.511	0.518	0.521	0.525	0.530	0.534	0.538	0.541	0.544	100.000	5.000	2.000	1.000	4.000	0.000	0.000	0.000	0.000	0.000	0.000	0.000	0.000	0.000	0.000	0.000	0.000	0.000	-1.090	-1.082	-1.072	-1.062	-1.050	-1.038	-1.024	-1.010	-0.994	-0.976	-0.958	-0.940	-0.920	-0.899	-0.879	-0.855	-0.831	-0.808	-0.781	-0.756	-0.730	-0.701	-0.675	-0.645	-0.618	-0.588	-0.559	-0.529	-0.499	-0.468	-0.438	-0.406	-0.375	-0.344	-0.314	-0.284	-0.251	-0.222	-0.192	-0.161	-0.132	-0.104	-0.074	-0.046	-0.019	0.009	0.035	0.061	0.088	0.111	0.136	0.160	0.184	0.205	0.228	0.249	0.269	0.290	0.309	0.328	0.346	0.364	0.380	0.396	0.411	0.428	0.441	0.455	0.469	0.481	0.494	0.506	0.518	0.528	0.539	0.549	0.559	0.569	0.579	0.588	0.598	0.606	0.615	0.622	0.631	0.640	0.646	0.655	0.662	0.671	0.679	0.688	0.695	0.704	0.711	0.720	0.728	0.738	0.745	0.755	0.764	0.774	0.784	0.794	0.805	0.815	0.826	0.838	0.850	0.862	0.874	0.888	0.900	0.914	0.929	0.941	0.955	0.970	0.985	1.001	1.018	1.032	1.048	1.064	1.081	1.096	1.114	1.131	1.148	1.164	1.181	1.198	1.214	1.230	1.246	1.262	1.278	1.294	1.308	1.322	1.336	1.350	1.364	1.375	1.388	1.398	1.408	1.418	1.426	1.434	1.441	1.448	1.452	1.456	1.461	1.464	1.465	1.465	1.464	1.464	1.460	1.458	1.451	1.446	1.439	1.432	1.424	1.414	1.404	1.391	1.380	1.368	1.354	1.338	1.322	1.306	1.289	1.271	1.254	1.235	1.216	1.196	1.176	1.156	1.135	1.115	1.094	1.072	1.051	1.030	1.009	0.988	0.966	0.944	0.922	0.901	0.880	0.860	0.840	0.820	0.799	0.780	0.760	0.741	0.722	0.705	0.686	0.669	0.652	0.636	0.621	0.605	0.591	0.578	0.562	0.550	0.538	0.525	0.514	0.502	0.491	0.480	0.470	0.461	0.451	0.442	0.435	0.426	0.419	0.411	0.405	0.398	0.392	0.386	0.380	0.374	0.369	0.364	0.358	0.351	0.346	0.340	0.335	0.330	0.325	0.318	0.312	0.306	0.299	0.292	0.285	0.279	0.271	0.264	0.255	0.249	0.240	0.231	0.222	0.214	0.204	0.194	0.185	0.174	0.162	0.152	0.141	0.130	0.119	0.106	0.094	0.081	0.070	0.056	0.044	0.030	0.018	0.005	-0.009	-0.022	-0.035	-0.049	-0.061	-0.075	-0.088	-0.101	-0.112	-0.125	-0.138	-0.150	-0.162	-0.174	-0.185	-0.196	-0.208	-0.219	-0.229	-0.241	-0.251	-0.261	-0.269	-0.279	-0.288	-0.296	-0.305	-0.312	-0.321	-0.329	-0.336	-0.344	-0.351	-0.358	-0.365	-0.371	-0.379	-0.384	-0.391	-0.396	-0.402	-0.409	-0.415	-0.421	-0.428	-0.434	-0.440	-0.446	-0.452	-0.460	-0.465	-0.472	-0.479	-0.486	-0.492	-0.500	-0.506	-0.515	-0.521	-0.530	-0.538	-0.545	-0.552	-0.562	-0.571	-0.580	-0.589	-0.599	-0.608	-0.618	-0.628	-0.638	-0.648	-0.658	-0.670	-0.680	-0.692	-0.704	-0.716	-0.728	-0.740	-0.754	-0.766	-0.780	-0.794	-0.808	-0.821	-0.836	-0.851	-0.866	-0.881	-0.898	-0.914	-0.930	-0.948	-0.964	-0.981	-0.999	-1.016	-1.034	-1.052	-1.071	-1.091	-1.109	-1.128	-1.146	-1.166	-1.185	-1.204	-1.224	-1.242	-1.260	-1.279	-1.296	-1.315	-1.331	-1.350	-1.365	-1.382	-1.398	-1.414	-1.429	-1.442	-1.455	-1.469	-1.481	-1.491	-1.502	-1.511	-1.521	-1.528	-1.535	-1.541	-1.546	-1.550	-1.554	-1.558	-1.559	-1.559	-1.559	-1.556	-1.555	-1.551	-1.546	-1.542	-1.536	-1.530	-1.522	-1.515	-1.506	-1.498	-1.488	-1.476	-1.466	-1.455	-1.444	-1.431	-1.419	-1.408	-1.394	-1.381	-1.369	-1.355	-1.342	-1.330	-1.316	-1.304	-1.290	-1.279	-1.266	-1.255	-1.242	-1.232	-1.220	-1.209	-1.199	-1.189	-1.180	-1.170	-1.162	-1.154	-1.145	-1.136	-1.130	-1.122	-1.116	-1.110	-1.104	-1.098	-1.091	-1.086	-1.081	-1.075	-1.070	-1.066	-1.061	-1.055	-1.050	-1.045	-1.039	-1.034	-1.029	-1.022	-1.016	-1.009	-1.002	-0.996	-0.988	-0.979	-0.971	-0.962	-0.952	-0.942	-0.932	-0.921	-0.910	-0.898	-0.885	-0.871	-0.859	-0.845	-0.830	-0.815	-0.799	-0.782	-0.768	-0.750	-0.732	-0.715	-0.698	-0.680	-0.662	-0.644	-0.625	-0.606	-0.588	-0.569	-0.550	-0.532	-0.514	-0.496	-0.478	-0.460	-0.442	-0.425	-0.409	-0.392	-0.378	-0.362	-0.349	-0.334	-0.320	-0.308	-0.298	-0.286	-0.275	-0.266	-0.259	-0.250	-0.242	-0.238	-0.232	-0.228	-0.224	-0.221	-0.219	-0.216	-0.215	-0.216	-0.216	-0.216	-0.219	-0.221	-0.222	-0.225	-0.229	-0.232	-0.236	-0.240	-0.245	-0.249	-0.252	-0.258	-0.262	-0.266	-0.270	-0.274	-0.278	-0.281	-0.284	-0.286	-0.288	-0.290	-0.290	-0.290	-0.290	-0.288	-0.286	-0.284	-0.280	-0.276	-0.271	-0.265	-0.259	-0.251	-0.244	-0.235	-0.226	-0.216	-0.204	-0.192	-0.181	-0.168	-0.155	-0.141	-0.128	-0.112	-0.098	-0.084	-0.068	-0.051	-0.036	-0.020	-0.004	0.011	0.028	0.041	0.059	0.072	0.088	0.101	0.115	0.128	0.140	0.151	0.164	0.174	0.185	0.194	0.202	0.211	0.219	0.226	0.231	0.238	0.242	0.248	0.250	0.254	0.258	0.259	0.261	0.262	0.264	0.265	0.265	0.266	0.265	0.265	0.264	0.264	0.264	0.264	0.264	0.264	0.264	0.264	0.264	0.264	0.266	0.266	0.269	0.270	0.274	0.278	0.280	0.284	0.289	0.292	0.298	0.302	0.309	0.314	0.321	0.328	0.335	0.341	0.349	0.355	0.362	0.371	0.379	0.386	0.394	0.401	0.409	0.416	0.424	0.430	0.438	0.444	0.450	0.456	0.461	0.468	0.471	0.476	0.481	0.485	0.488	0.491	0.494	0.496	0.498	0.499	0.501	0.502	0.504	0.504	0.505	0.505	0.506	0.507	0.509	0.510	0.511	0.512	0.514	0.516	0.519	0.521	0.525	0.528	0.532	0.538	0.541	0.548	0.555	0.562	0.570	0.579	0.589	0.600	0.610	0.621	0.634	0.646	0.661	0.675	0.691	0.706	0.722	0.740	0.756	0.775	0.792	0.812	0.832	0.851	0.871	0.892	0.912	0.934	0.954	0.975	0.995	1.016	1.038	1.058	1.078	1.099	1.119	1.139	1.158	1.178	1.196	1.215	1.234	1.250	1.269	1.285	1.302	1.319	1.334	1.349	1.364	1.378	1.391	1.405	1.418	1.429	1.441	1.452	1.462	1.472	1.484	1.494	1.502	1.511	1.520	1.529	1.536	1.545	1.552	1.560	1.566	1.574	1.580	1.585	1.591	1.596	1.602	1.608	1.612	1.616	1.621	1.625	1.629	1.632	1.635	1.639	1.642	1.644	1.648	1.649	1.651	1.651	1.654	1.655	1.655	1.656	1.658	1.659	1.658	1.658	1.659	1.658	1.659	1.658	1.658	1.658	1.656	1.658	1.658	1.656	1.658	1.656	1.656	1.659	1.659	1.661	1.662	1.666	1.669	1.671	1.676	1.680	1.685	1.691	1.699	1.705	1.712	1.721	1.731	1.741	1.752	1.762	1.775	1.788	1.802	1.816	1.831	1.848	1.864	1.881	1.900	1.919	1.939	1.959	1.979	2.000	2.022	2.042	2.065	2.088	2.110	2.132	2.154	2.176	2.199	2.221	2.244	2.265	2.286	2.306	2.328	2.348	2.368	2.385	2.404	2.420	2.438	2.451	2.468	2.480	2.492	2.504	2.515	2.522	2.532	2.539	2.545	2.549	2.554	2.555	2.556	2.555	2.552	2.550	2.546	2.540	2.532	2.525	2.516	2.506	2.494	2.481	2.468	2.454	2.438	2.422	2.405	2.386	2.366	2.346	2.325	2.302	2.281	2.258	2.234	2.209	2.184	2.159	2.132	2.108	2.080	2.054	2.026	1.999	1.972	1.945	1.918	1.890	1.861	1.834	1.806	1.780	1.751	1.725	1.699	1.671	1.645	1.619	1.592	1.568	1.542	1.518	1.492	1.469	1.445	1.422	1.399	1.378	1.355	1.334	1.314	1.292	1.274	1.255	1.236	1.218	1.200	1.184	1.168	1.151	1.136	1.121	1.106	1.094	1.079	1.066	1.054	1.041	1.030	1.019	1.008	0.996	0.986	0.976	0.968	0.958	0.949	0.940	0.931	0.922	0.915	0.906	0.899	0.891	0.884	0.876	0.869	0.861	0.855	0.848	0.841	0.834	0.828	0.820	0.815	0.808	0.801	0.795	0.788	0.782	0.776	0.770	0.764	0.758	0.752	0.746	0.740	0.734	0.728	0.722	0.716	0.711	0.705	0.699	0.695	0.689	0.684	0.679	0.674	0.669	0.664	0.659	0.654	0.649	0.645	0.640	0.635	0.631	0.628	0.624	0.620	0.618	0.614	0.610	0.606	0.604	0.602	0.599	0.596	0.594	0.592	0.590	0.589	0.585	0.584	0.582	0.581	0.580	0.578	0.576	0.574	0.572	0.572	0.570	0.568	0.568	0.566	0.564	0.562	0.561	0.560	0.559	0.558	0.555	0.554	0.551	0.549	0.546	0.544	0.541	0.540	0.538	0.534	0.531	0.529	0.526	0.522	0.519	0.515	0.511	0.509	0.504	0.501	0.496	0.494	0.489	0.485	0.481	0.478	0.472	0.469	0.465	0.461	0.456	0.454	0.450	0.446	0.442	0.440	0.435	0.432	0.430	0.428	0.425	0.422	0.422	0.420	0.418	0.418	0.416	0.416	0.414	0.414	0.414	0.414	0.415	0.415	0.415	0.415	0.416	0.416	0.419	0.419	0.419	0.421	0.422	0.424	0.425	0.426	0.428	0.429	0.429	0.430	0.431	0.431	0.430	0.430	0.429	0.428	0.426	0.424	0.421	0.419	0.415	0.411	0.406	0.402	0.398	0.390	0.385	0.378	0.369	0.362	0.352	0.344	0.334	0.322	0.311	0.300	0.289	0.276	0.264	0.251	0.238	0.222	0.210	0.195	0.180	0.165	0.150	0.135	0.119	0.104	0.089	0.072	0.058	0.042	0.028	0.012	-0.002	-0.016	-0.031	-0.045	-0.058	-0.070	-0.082	-0.094	-0.106	-0.116	-0.126	-0.135	-0.145	-0.152	-0.160	-0.166	-0.174	-0.179	-0.184	-0.189	-0.194	-0.196	-0.200	-0.201	-0.204	-0.205	-0.205	-0.208	-0.208	-0.206	-0.205	-0.204	-0.202	-0.200	-0.198	-0.195	-0.192	-0.190	-0.186	-0.182	-0.180	-0.176	-0.172	-0.170	-0.166	-0.161	-0.159	-0.155	-0.151	-0.149	-0.144	-0.141	-0.138	-0.134	-0.131	-0.126	-0.124	-0.120	-0.116	-0.114	-0.110	-0.106	-0.104	-0.100	-0.095	-0.092	-0.089	-0.085	-0.080	-0.078	-0.072	-0.068	-0.062	-0.058	-0.052	-0.048	-0.042	-0.036	-0.030	-0.024	-0.018	-0.011	-0.004	0.002	0.010	0.018	0.025	0.032	0.040	0.048	0.056	0.064	0.072	0.080	0.088	0.096	0.105	0.112	0.120	0.129	0.136	0.142	0.150	0.158	0.164	0.170	0.176	0.182	0.188	0.192	0.196	0.201	0.204	0.208	0.211	0.214	0.216	0.218	0.220	0.221	0.222	0.221	0.221	0.221	0.221	0.220	0.220	0.219	0.216	0.215	0.214	0.210	0.209	0.206	0.205	0.201	0.200	0.198	0.195	0.195	0.194	0.192	0.191	0.190	0.189	0.189	0.189	0.189	0.190	0.191	0.192	0.194	0.195	0.198	0.201	0.204	0.208	0.212	0.216	0.221	0.226	0.231	0.238	0.244	0.250	0.256	0.265	0.272	0.280	0.288	0.295	0.304	0.312	0.321	0.330	0.339	0.348	0.356	0.365	0.374	0.384	0.391	0.400	0.409	0.418	0.425	0.434	0.441	0.449	0.456	0.464	0.470	0.478	0.484	0.491	0.498	0.504	0.509	0.514	0.519	0.522	0.529	0.532	0.536	0.540	0.542	0.545	0.548	0.551	0.552	0.555	0.556	0.556	0.558	0.559	0.559	0.559	0.560	0.560	0.560	0.561	0.560	0.560	0.560	0.561	0.561	0.561	0.562	0.562	0.562	0.564	0.565	0.565	0.566	0.568	0.570	0.570	0.572	0.575	0.578	0.580	0.584	0.586	0.590	0.594	0.599	0.602	0.606	0.612	0.618	0.624	0.629	0.635	0.640	0.648	0.654	0.661	0.668	0.675	0.682	0.689	0.698	0.705	0.711	0.720	0.728	0.735	0.744	0.750	0.759	0.766	0.775	0.782	0.790	0.798	0.805	0.812	0.821	0.828	0.835	0.844	0.851	0.859	0.866	0.875	0.882	0.890	0.898	0.906	0.914	0.921	0.930	0.938	0.948	0.956	0.965	0.974	0.984	0.992	1.002	1.012	1.022	1.032	1.042	1.054	1.064	1.074	1.085	1.095	1.108	1.118	1.129	1.140	1.151	1.161	1.174	1.182	1.194	1.205	1.215	1.224	1.234	1.242	1.251	1.259	1.266	1.272	1.280	1.285	1.290	1.294	1.296	1.299	1.301	1.301	1.300	1.299	1.295	1.291	1.286	1.280	1.271	1.262	1.252	1.241	1.229	1.215	1.201	1.185	1.169	1.151	1.132	1.112	1.091	1.070	1.048	1.024	1.000	0.975	0.949	0.922	0.896	0.869	0.841	0.812	0.785	0.756	0.728	0.699	0.670	0.641	0.614	0.585	0.558	0.529	0.502	0.475	0.450	0.424	0.399	0.374	0.351	0.329	0.309	0.286	0.268	0.249	0.230	0.215	0.199	0.184	0.169	0.156	0.145	0.135	0.125	0.118	0.108	0.102	0.098	0.092	0.088	0.085	0.082	0.080	0.079	0.079	0.080	0.081	0.084	0.086	0.089	0.091	0.096	0.100	0.105	0.110	0.115	0.120	0.126	0.131	0.138	0.142	0.149	0.154	0.160	0.165	0.170	0.175	0.179	0.182	0.188	0.191	0.194	0.196	0.199	0.200	0.200	0.201	0.200	0.201	0.199	0.198	0.195	0.191	0.188	0.185	0.179	0.174	0.168	0.161	0.154	0.146	0.138	0.129	0.120	0.111	0.100	0.090	0.079	0.069	0.056	0.045	0.034	0.021	0.009	-0.004	-0.016	-0.029	-0.040	-0.054	-0.066	-0.078	-0.090	-0.102	-0.112	-0.125	-0.135	-0.146	-0.156	-0.165	-0.175	-0.184	-0.191	-0.199	-0.206	-0.212	-0.218	-0.224	-0.228	-0.231	-0.235	-0.238	-0.239	-0.240	-0.240	-0.241	-0.241	-0.240	-0.239	-0.236	-0.234	-0.231	-0.229	-0.225	-0.221	-0.218	-0.212	-0.208	-0.202	-0.199	-0.194	-0.189	-0.184	-0.180	-0.175	-0.171	-0.165	-0.161	-0.158	-0.155	-0.152	-0.150	-0.148	-0.148	-0.146	-0.146	-0.148	-0.148	-0.150	-0.152	-0.156	-0.161	-0.166	-0.171	-0.179	-0.185	-0.194	-0.202	-0.212	-0.224	-0.235	-0.246	-0.260	-0.272	-0.286	-0.301	-0.318	-0.334	-0.349	-0.368	-0.385	-0.404	-0.422	-0.441	-0.460	-0.481	-0.501	-0.522	-0.542	-0.564	-0.585	-0.606	-0.629	-0.650	-0.671	-0.692	-0.714	-0.735	-0.756	-0.778	-0.799	-0.820	-0.840	-0.860	-0.880	-0.899	-0.919	-0.938	-0.956	-0.975	-0.992	-1.009	-1.026	-1.042	-1.059	-1.075	-1.089	-1.105	-1.119	-1.132	-1.146	-1.159	-1.172	-1.185	-1.198	-1.210	-1.220	-1.231	-1.242	-1.254	-1.264	-1.274	-1.284	-1.292	-1.302	-1.312	-1.320	-1.330	-1.338	-1.346	-1.355	-1.362	-1.371	-1.379	-1.386	-1.394	-1.401	-1.409	-1.416	-1.422	-1.430	-1.436	-1.444	-1.450	-1.456	-1.462	-1.469	-1.475	-1.481	-1.488	-1.494	-1.498	-1.504	-1.509	-1.512	-1.516	-1.521	-1.525	-1.529	-1.532	-1.534	-1.536	-1.539	-1.540	-1.541	-1.540	-1.540	-1.540	-1.539	-1.538	-1.535	-1.532	-1.529	-1.525	-1.522	-1.519	-1.512	-1.508	-1.501	-1.496	-1.490	-1.484	-1.478	-1.470	-1.462	-1.454	-1.448	-1.439	-1.430	-1.421	-1.412	-1.405	-1.395	-1.386	-1.378	-1.369	-1.360	-1.351	-1.342	-1.334	-1.325	-1.316	-1.308	-1.300	-1.291	-1.282	-1.275	-1.268	-1.259	-1.251	-1.244	-1.235	-1.228	-1.220	-1.211	-1.204	-1.195	-1.186	-1.179	-1.169	-1.160	-1.150	-1.141	-1.131	-1.122	-1.110	-1.099	-1.089	-1.076	-1.064	-1.050	-1.038	-1.022	-1.010	-0.994	-0.979	-0.961	-0.946	-0.929	-0.911	-0.894	-0.875	-0.856	-0.836	-0.818	-0.798	-0.779	-0.758	-0.738	-0.716	-0.696	-0.676	-0.655	-0.635	-0.615	-0.595	-0.575	-0.555	-0.536	-0.516	-0.498	-0.480	-0.464	-0.445	-0.429	-0.414	-0.398	-0.382	-0.370	-0.358	-0.344	-0.331	-0.320	-0.310	-0.300	-0.291	-0.284	-0.275	-0.268	-0.261	-0.255	-0.251	-0.245	-0.241	-0.236	-0.232	-0.231	-0.228	-0.225	-0.224	-0.221	-0.219	-0.218	-0.216	-0.215	-0.212	-0.211	-0.210	-0.208	-0.205	-0.205	-0.202	-0.200	-0.196	-0.192	-0.190	-0.186	-0.181	-0.179	-0.174	-0.169	-0.164	-0.159	-0.152	-0.146	-0.140	-0.134	-0.128	-0.120	-0.112	-0.105	-0.096	-0.088	-0.079	-0.070	-0.060	-0.052	-0.042	-0.035	-0.025	-0.016	-0.006	0.002	0.012	0.021	0.030	0.039	0.048	0.056	0.065	0.074	0.082	0.090	0.099	0.108	0.115	0.122	0.129	0.138	0.144	0.150	0.158	0.164	0.171	0.176	0.181	0.188	0.192	0.198	0.204	0.209	0.212	0.216	0.222	0.226	0.230	0.234	0.238	0.241	0.245	0.248	0.251	0.254	0.256	0.259	0.261	0.264	0.266	0.269	0.271	0.272	0.274	0.276	0.278	0.279	0.281	0.282	0.285	0.286	0.288	0.290	0.291	0.292	0.295	0.298	0.300	0.302	0.305	0.309	0.311	0.315	0.319	0.322	0.325	0.330	0.334	0.340	0.344	0.350	0.355	0.361	0.369	0.375	0.382	0.390	0.398	0.406	0.414	0.422	0.431	0.441	0.451	0.462	0.471	0.482	0.492	0.505	0.516	0.529	0.540	0.552	0.564	0.576	0.589	0.601	0.614	0.626	0.639	0.652	0.664	0.678	0.690	0.704	0.715	0.728	0.740	0.752	0.764	0.776	0.789	0.799	0.811	0.822	0.834	0.844	0.855	0.866	0.876	0.885	0.895	0.904	0.912	0.920	0.929	0.936	0.944	0.951	0.958	0.964	0.970	0.975	0.981	0.985	0.990	0.995	0.998	1.000	1.002	1.005	1.006	1.008	1.008	1.006	1.006	1.005	1.002	1.001	0.998	0.994	0.989	0.984	0.979	0.972	0.965	0.958	0.950	0.940	0.931	0.921	0.910	0.899	0.888	0.874	0.860	0.846	0.832	0.818	0.802	0.786	0.770	0.754	0.736	0.720	0.701	0.684	0.665	0.646	0.628	0.609	0.590	0.570	0.551	0.532	0.514	0.495	0.476	0.459	0.440	0.421	0.405	0.388	0.370	0.355	0.339	0.322	0.308	0.292	0.279	0.265	0.251	0.240	0.228	0.218	0.206	0.196	0.188	0.180	0.172	0.165	0.159	0.152	0.148	0.144	0.139	0.136	0.134	0.132	0.130	0.130	0.130	0.130	0.130	0.132	0.134	0.135	0.139	0.141	0.145	0.149	0.152	0.158	0.161	0.166	0.171	0.178	0.182	0.189	0.194	0.201	0.208	0.212	0.219	0.226	0.232	0.239	0.244	0.251	0.256	0.262	0.268	0.274	0.279	0.284	0.290	0.294	0.299	0.302	0.306	0.310	0.312	0.315	0.318	0.320	0.321	0.322	0.322	0.322	0.322	0.321	0.319	0.316	0.314	0.310	0.306	0.301	0.295	0.290	0.282	0.275	0.266	0.259	0.249	0.239	0.228	0.216	0.205	0.191	0.178	0.165	0.150	0.136	0.121	0.105	0.091	0.074	0.059	0.041	0.026	0.009	-0.009	-0.026	-0.044	-0.060	-0.078	-0.096	-0.114	-0.130	-0.148	-0.164	-0.180	-0.196	-0.212	-0.229	-0.244	-0.259	-0.274	-0.288	-0.301	-0.315	-0.328	-0.340	-0.352	-0.365	-0.376	-0.385	-0.395	-0.406	-0.416	-0.425	-0.434	-0.442	-0.451	-0.459	-0.466	-0.475	-0.481	-0.488	-0.496	-0.502	-0.510	-0.518	-0.525	-0.532	-0.539	-0.546	-0.555	-0.562	-0.571	-0.580	-0.589	-0.599	-0.609	-0.619	-0.629	-0.639	-0.650	-0.662	-0.675	-0.688	-0.700	-0.714	-0.728	-0.741	-0.755	-0.769	-0.784	-0.798	-0.812	-0.828	-0.842	-0.858	-0.871	-0.886	-0.900	-0.914	-0.928	-0.941	-0.954	-0.965	-0.978	-0.988	-0.998	-1.008	-1.016	-1.024	-1.031	-1.038	-1.041	-1.045	-1.048	-1.050	-1.050	-1.049	-1.048	-1.045	-1.041	-1.036	-1.030	-1.022	-1.015	-1.005	-0.996	-0.985	-0.974	-0.961	-0.948	-0.934	-0.920	-0.904	-0.889	-0.872	-0.856	-0.839	-0.822	-0.806	-0.790	-0.772	-0.758	-0.741	-0.725	-0.710	-0.695	-0.681	-0.669	-0.656	-0.644	-0.632	-0.624	-0.615	-0.608	-0.601	-0.596	-0.592	-0.590	-0.590	-0.590	-0.591	-0.595	-0.600	-0.605	-0.614	-0.622	-0.631	-0.642	-0.656	-0.670	-0.684	-0.700	-0.718	-0.734	-0.752	-0.774	-0.794	-0.815	-0.836	-0.859	-0.882	-0.905	-0.928	-0.951	-0.975	-0.999	-1.022	-1.046	-1.069	-1.091	-1.114	-1.135	-1.156	-1.178	-1.198	-1.216	-1.234	-1.251	-1.269	-1.285	-1.299	-1.311	-1.324	-1.335	-1.345	-1.354	-1.361	-1.368	-1.372	-1.376	-1.379	-1.380	-1.380	-1.379	-1.378	-1.374	-1.370	-1.365	-1.359	-1.352	-1.345	-1.336	-1.328	-1.316	-1.306	-1.295	-1.284	-1.270	-1.259	-1.246	-1.231	-1.219	-1.206	-1.191	-1.179	-1.164	-1.150	-1.138	-1.122	-1.110	-1.096	-1.082	-1.069	-1.056	-1.044	-1.032	-1.021	-1.009	-0.998	-0.989	-0.978	-0.969	-0.959	-0.951	-0.944	-0.936	-0.928	-0.921	-0.915	-0.909	-0.904	-0.900	-0.895	-0.891	-0.886	-0.882	-0.880	-0.878	-0.875	-0.872	-0.869	-0.868	-0.865	-0.865	-0.864	-0.861	-0.861	-0.861	-0.860	-0.859	-0.859	-0.859	-0.859	-0.858	-0.859	-0.859	-0.858	-0.858	-0.859	-0.859	-0.858	-0.858	-0.859	-0.859	-0.859	-0.859	-0.859	-0.858	-0.859	-0.859	-0.858	-0.858	-0.856	-0.856	-0.855	-0.854	-0.854	-0.851	-0.850	-0.848	-0.846	-0.844	-0.841	-0.838	-0.835	-0.831	-0.828	-0.822	-0.818	-0.814	-0.806	-0.800	-0.794	-0.786	-0.776	-0.768	-0.758	-0.748	-0.736	-0.724	-0.711	-0.698	-0.682	-0.668	-0.650	-0.634	-0.615	-0.598	-0.578	-0.556	-0.535	-0.514	-0.490	-0.466	-0.440	-0.415	-0.389	-0.362	-0.334	-0.305	-0.276	-0.246	-0.216	-0.185	-0.155	-0.124	-0.091	-0.060	-0.028	0.006	0.039	0.071	0.104	0.138	0.170	0.202	0.236	0.269	0.300	0.332	0.364	0.396	0.428	0.458	0.489	0.519	0.548	0.578	0.605	0.632	0.660	0.686	0.712	0.736	0.761	0.785	0.810	0.832	0.854	0.875	0.896	0.916	0.936	0.956	0.976	0.994	1.011	1.030	1.048	1.062	1.080	1.096	1.111	1.128	1.144	1.159	1.172	1.188	1.202	1.218	1.230	1.245	1.260	1.274	1.288	1.302	1.318	1.331	1.346	1.362	1.376	1.392	1.408	1.424	1.441	1.456	1.474	1.491	1.509	1.528	1.545	1.564	1.582	1.601	1.621	1.640	1.660	1.681	1.702	1.722	1.745	1.766	1.789	1.811	1.835	1.858	1.881	1.905	1.929	1.954	1.978	2.002	2.026	2.051	2.076	2.101	2.128	2.152	2.176	2.202	2.228	2.252	2.278	2.302	2.326	2.351	2.375	2.400	2.422	2.446	2.469	2.491	2.512	2.534	2.555	2.576	2.596	2.614	2.632	2.651	2.668	2.684	2.700	2.715	2.729	2.741	2.755	2.766	2.775	2.785	2.794	2.801	2.808	2.812	2.818	2.821	2.825	2.826	2.828	2.829	2.828	2.826	2.822	2.821	2.816	2.811	2.806	2.800	2.794	2.785	2.779	2.769	2.760	2.750	2.739	2.728	2.718	2.706	2.694	2.680	2.668	2.655	2.641	2.628	2.615	2.600	2.586	2.574	2.560	2.546	2.532	2.520	2.505	2.492	2.480	2.468	2.454	2.442	2.430	2.418	2.406	2.395	2.384	2.372	2.362	2.351	2.341	2.332	2.322	2.312	2.305	2.296	2.288	2.278	2.270	2.262	2.254	2.246	2.238	2.230	2.221	2.212	2.204	2.196	2.188	2.179	2.170	2.160	2.151	2.141	2.131	2.121	2.110	2.099	2.088	2.075	2.062	2.050	2.038	2.022	2.009	1.995	1.980	1.964	1.948	1.932	1.915	1.898	1.880	1.862	1.845	1.826	1.806	1.789	1.769	1.749	1.729	1.710	1.690	1.669	1.649	1.629	1.608	1.586	1.566	1.545	1.525	1.505	1.485	1.465	1.445	1.425	1.405	1.386	1.366	1.348	1.329	1.310	1.291	1.275	1.256	1.239	1.221	1.204	1.188	1.170	1.154	1.138	1.121	1.106	1.090	1.074	1.059	1.042	1.028	1.012	0.996	0.981	0.966	0.951	0.936	0.921	0.905	0.891	0.876	0.861	0.846	0.830	0.815	0.799	0.784	0.768	0.751	0.736	0.720	0.704	0.688	0.670	0.654	0.638	0.621	0.604	0.586	0.571	0.554	0.536	0.518	0.500	0.482	0.465	0.446	0.428	0.408	0.389	0.370	0.350	0.330	0.310	0.289	0.269	0.248	0.225	0.204	0.181	0.160	0.136	0.114	0.090	0.066	0.042	0.019	-0.008	-0.034	-0.060	-0.086	-0.112	-0.140	-0.168	-0.195	-0.224	-0.252	-0.281	-0.310	-0.340	-0.370	-0.400	-0.430	-0.461	-0.491	-0.524	-0.554	-0.585	-0.616	-0.648	-0.679	-0.710	-0.741	-0.772	-0.804	-0.834	-0.865	-0.895	-0.925	-0.955	-0.984	-1.012	-1.041	-1.069	-1.095	-1.121	-1.148	-1.174	-1.199	-1.221	-1.245	-1.268	-1.288	-1.309	-1.329	-1.346	-1.365	-1.380	-1.396	-1.411	-1.424	-1.438	-1.449	-1.458	-1.468	-1.476	-1.482	-1.489	-1.494	-1.498	-1.501	-1.504	-1.504	-1.504	-1.504	-1.501	-1.499	-1.496	-1.490	-1.485	-1.479	-1.472	-1.466	-1.458	-1.449	-1.439	-1.430	-1.419	-1.408	-1.398	-1.385	-1.372	-1.361	-1.348	-1.335	-1.322	-1.310	-1.296	-1.285	-1.271	-1.259	-1.248	-1.235	-1.222	-1.211	-1.201	-1.190	-1.179	-1.170	-1.160	-1.152	-1.144	-1.135	-1.129	-1.122	-1.118	-1.111	-1.108	-1.102	-1.100	-1.098	-1.096	-1.094	-1.094	-1.094	-1.094	-1.095	-1.095	-1.098	-1.099	-1.101	-1.104	-1.108	-1.111	-1.115	-1.118	-1.122	-1.125	-1.130	-1.134	-1.136	-1.140	-1.144	-1.145	-1.149	-1.151	-1.152	-1.152	-1.154	-1.152	-1.151	-1.150	-1.148	-1.144	-1.140	-1.135	-1.129	-1.122	-1.115	-1.105	-1.095	-1.084	-1.072	-1.060	-1.045	-1.031	-1.015	-0.999	-0.980	-0.962	-0.942	-0.922	-0.902	-0.880	-0.858	-0.835	-0.810	-0.786	-0.761	-0.735	-0.710	-0.682	-0.656	-0.629	-0.601	-0.575	-0.548	-0.520	-0.492	-0.465	-0.438	-0.410	-0.382	-0.355	-0.328	-0.302	-0.275	-0.249	-0.224	-0.200	-0.175	-0.151	-0.128	-0.105	-0.081	-0.059	-0.038	-0.018	0.004	0.022	0.041	0.059	0.078	0.095	0.111	0.128	0.144	0.159	0.174	0.188	0.202	0.216	0.229	0.241	0.254	0.265	0.276	0.288	0.299	0.309	0.319	0.329	0.338	0.348	0.356	0.365	0.375	0.382	0.391	0.400	0.409	0.418	0.426	0.435	0.444	0.452	0.460	0.469	0.478	0.486	0.495	0.504	0.512	0.521	0.530	0.540	0.550	0.559	0.569	0.579	0.589	0.600	0.609	0.620	0.631	0.642	0.654	0.665	0.678	0.689	0.701	0.715	0.728	0.741	0.754	0.769	0.781	0.795	0.810	0.824	0.839	0.854	0.869	0.884	0.899	0.915	0.931	0.946	0.962	0.978	0.994	1.010	1.025	1.041	1.056	1.071	1.086	1.101	1.115	1.130	1.142	1.156	1.170	1.181	1.192	1.205	1.215	1.225	1.235	1.244	1.251	1.259	1.265	1.270	1.275	1.279	1.282	1.285	1.285	1.285	1.285	1.284	1.281	1.278	1.274	1.268	1.262	1.255	1.248	1.240	1.230	1.219	1.209	1.196	1.185	1.171	1.158	1.144	1.129	1.114	1.098	1.081	1.065	1.049	1.031	1.015	0.996	0.979	0.961	0.945	0.926	0.909	0.891	0.872	0.856	0.839	0.821	0.804	0.786	0.770	0.754	0.738	0.721	0.706	0.691	0.676	0.661	0.648	0.632	0.620	0.606	0.595	0.581	0.570	0.559	0.549	0.538	0.528	0.519	0.509	0.499	0.491	0.482	0.475	0.468	0.460	0.452	0.446	0.439	0.434	0.428	0.421	0.416	0.410	0.406	0.400	0.395	0.390	0.385	0.381	0.375	0.371	0.366	0.360	0.355	0.350	0.345	0.339	0.332	0.328	0.321	0.314	0.308	0.300	0.292	0.285	0.278	0.270	0.261	0.252	0.244	0.235	0.225	0.216	0.205	0.195	0.185	0.174	0.162	0.151	0.138	0.126	0.115	0.101	0.089	0.076	0.064	0.050	0.038	0.024	0.010	-0.002	-0.016	-0.030	-0.042	-0.055	-0.069	-0.081	-0.095	-0.108	-0.120	-0.132	-0.145	-0.156	-0.169	-0.180	-0.191	-0.202	-0.214	-0.224	-0.234	-0.245	-0.254	-0.264	-0.274	-0.282	-0.291	-0.300	-0.309	-0.318	-0.325	-0.334	-0.342	-0.351	-0.359	-0.366	-0.375	-0.382	-0.390	-0.398	-0.406	-0.414	-0.421	-0.429	-0.439	-0.448	-0.455	-0.465	-0.474	-0.482	-0.492	-0.504	-0.514	-0.524	-0.534	-0.545	-0.556	-0.568	-0.578	-0.590	-0.601	-0.615	-0.628	-0.640	-0.652	-0.668	-0.680	-0.695	-0.710	-0.722	-0.738	-0.751	-0.768	-0.782	-0.798	-0.812	-0.829	-0.845	-0.860	-0.878	-0.894	-0.910	-0.926	-0.942	-0.960	-0.976	-0.992	-1.010	-1.026	-1.044	-1.062	-1.078	-1.096	-1.112	-1.130	-1.148	-1.165	-1.181	-1.199	-1.216	-1.232	-1.250	-1.266	-1.284	-1.301	-1.316	-1.334	-1.349	-1.365	-1.381	-1.396	-1.411	-1.426	-1.440	-1.454	-1.468	-1.480	-1.494	-1.505	-1.518	-1.529	-1.540	-1.550	-1.560	-1.570	-1.579	-1.588	-1.594	-1.601	-1.608	-1.612	-1.619	-1.622	-1.626	-1.630	-1.632	-1.632	-1.635	-1.634	-1.634	-1.632	-1.631	-1.629	-1.625	-1.622	-1.618	-1.614	-1.608	-1.602	-1.598	-1.590	-1.584	-1.576	-1.568	-1.560	-1.550	-1.542	-1.532	-1.524	-1.514	-1.505	-1.494	-1.484	-1.474	-1.462	-1.452	-1.442	-1.431	-1.421	-1.409	-1.399	-1.389	-1.376	-1.365	-1.354	-1.344	-1.332	-1.321	-1.311	-1.300	-1.290	-1.279	-1.268	-1.258	-1.246	-1.235	-1.225	-1.214	-1.202	-1.192	-1.181	-1.170	-1.158	-1.148	-1.136	-1.125	-1.112	-1.101	-1.089	-1.076	-1.065	-1.052	-1.040	-1.028	-1.014	-1.000	-0.986	-0.974	-0.959	-0.945	-0.930	-0.915	-0.899	-0.884	-0.869	-0.852	-0.836	-0.820	-0.804	-0.786	-0.769	-0.752	-0.735	-0.718	-0.700	-0.684	-0.665	-0.648	-0.631	-0.612	-0.595	-0.578	-0.561	-0.544	-0.528	-0.510	-0.494	-0.476	-0.460	-0.445	-0.430	-0.414	-0.399	-0.385	-0.371	-0.359	-0.345	-0.332	-0.321	-0.311	-0.300	-0.291	-0.282	-0.274	-0.266	-0.260	-0.252	-0.248	-0.242	-0.239	-0.235	-0.232	-0.230	-0.228	-0.226	-0.228	-0.228	-0.228	-0.229	-0.231	-0.231	-0.235	-0.238	-0.240	-0.244	-0.248	-0.251	-0.254	-0.258	-0.261	-0.264	-0.268	-0.271	-0.274	-0.279	-0.280	-0.282	-0.285	-0.286	-0.286	-0.286	-0.288	-0.286	-0.285	-0.284	-0.280	-0.278	-0.274	-0.269	-0.262	-0.256	-0.250	-0.242	-0.232	-0.224	-0.214	-0.204	-0.192	-0.180	-0.169	-0.155	-0.141	-0.129	-0.114	-0.100	-0.084	-0.069	-0.054	-0.039	-0.022	-0.008	0.008	0.022	0.038	0.052	0.069	0.082	0.096	0.110	0.124	0.135	0.148	0.160	0.170	0.180	0.190	0.198	0.208	0.214	0.221	0.226	0.231	0.236	0.240	0.242	0.245	0.246	0.249	0.249	0.250	0.249	0.248	0.248	0.245	0.244	0.241	0.239	0.235	0.231	0.229	0.226	0.224	0.220	0.219	0.215	0.212	0.211	0.208	0.208	0.206	0.205	0.204	0.205	0.205	0.205	0.208	0.209	0.210	0.212	0.216	0.220	0.224	0.228	0.232	0.238	0.242	0.249	0.254	0.261	0.268	0.274	0.280	0.288	0.295	0.302	0.310	0.318	0.325	0.332	0.339	0.346	0.354	0.360	0.366	0.374	0.380	0.386	0.390	0.396	0.401	0.406	0.411	0.416	0.420	0.425	0.430	0.434	0.436	0.441	0.445	0.450	0.452	0.458	0.461	0.466	0.470	0.475	0.480	0.485	0.490	0.496	0.502	0.509	0.515	0.522	0.530	0.540	0.549	0.559	0.568	0.579	0.590	0.601	0.615	0.626	0.641	0.654	0.669	0.684	0.699	0.716	0.732	0.749	0.766	0.785	0.804	0.822	0.842	0.862	0.882	0.902	0.924	0.945	0.965	0.986	1.008	1.029	1.051	1.071	1.094	1.115	1.138	1.159	1.180	1.202	1.224	1.245	1.266	1.288	1.308	1.328	1.349	1.368	1.388	1.408	1.426	1.445	1.464	1.481	1.498	1.515	1.532	1.549	1.564	1.580	1.594	1.610	1.622	1.636	1.649	1.661	1.674	1.685	1.696	1.706	1.715	1.725	1.734	1.741	1.748	1.754	1.760	1.765	1.770	1.772	1.776	1.779	1.780	1.781	1.782	1.782	1.780	1.779	1.778	1.775	1.771	1.769	1.765	1.760	1.755	1.750	1.745	1.739	1.734	1.728	1.721	1.715	1.709	1.702	1.696	1.690	1.685	1.680	1.675	1.670	1.666	1.662	1.659	1.656	1.655	1.652	1.652	1.652	1.654	1.655	1.659	1.662	1.668	1.672	1.679	1.688	1.696	1.705	1.716	1.728	1.739	1.752	1.766	1.781	1.798	1.814	1.832	1.850	1.870	1.890	1.911	1.932	1.955	1.978	2.000	2.024	2.047	2.071	2.095	2.120	2.144	2.169	2.192	2.216	2.240	2.265	2.289	2.310	2.332	2.354	2.376	2.396	2.416	2.435	2.452	2.470	2.488	2.501	2.518	2.530	2.542	2.552	2.562	2.571	2.579	2.585	2.589	2.594	2.596	2.596	2.595	2.594	2.590	2.586	2.580	2.572	2.564	2.555	2.544	2.531	2.519	2.504	2.488	2.470	2.452	2.434	2.414	2.392	2.370	2.348	2.324	2.299	2.274	2.248	2.220	2.192	2.164	2.135	2.105	2.075	2.045	2.015	1.985	1.954	1.924	1.891	1.860	1.829	1.799	1.768	1.736	1.706	1.676	1.645	1.615	1.585	1.558	1.528	1.499	1.471	1.444	1.418	1.390	1.365	1.339	1.314	1.290	1.268	1.245	1.222	1.201	1.180	1.160	1.142	1.122	1.106	1.089	1.072	1.056	1.041	1.028	1.015	1.002	0.989	0.978	0.966	0.956	0.946	0.938	0.929	0.921	0.912	0.906	0.899	0.892	0.886	0.881	0.876	0.871	0.868	0.864	0.859	0.855	0.851	0.848	0.846	0.844	0.840	0.838	0.835	0.832	0.830	0.828	0.826	0.824	0.821	0.819	0.816	0.812	0.810	0.808	0.805	0.801	0.800	0.796	0.792	0.789	0.786	0.782	0.778	0.775	0.770	0.766	0.761	0.756	0.752	0.748	0.744	0.739	0.734	0.728	0.724	0.718	0.714	0.708	0.702	0.698	0.692	0.688	0.682	0.676	0.671	0.668	0.662	0.659	0.654	0.649	0.645	0.641	0.638	0.635	0.631	0.628	0.625	0.621	0.619	0.616	0.614	0.611	0.609	0.606	0.604	0.601	0.599	0.598	0.596	0.595	0.592	0.591	0.590	0.588	0.588	0.585	0.584	0.582	0.580	0.578	0.576	0.574	0.571	0.569	0.566	0.564	0.561	0.558	0.552	0.549	0.545	0.541	0.538	0.532	0.529	0.522	0.518	0.512	0.507	0.502	0.496	0.490	0.485	0.479	0.472	0.466	0.461	0.454	0.449	0.442	0.436	0.430	0.425	0.420	0.414	0.409	0.404	0.399	0.395	0.390	0.386	0.381	0.379	0.375	0.371	0.369	0.366	0.362	0.360	0.359	0.356	0.354	0.352	0.352	0.350	0.349	0.348	0.348	0.346	0.345	0.344	0.344	0.344	0.342	0.340	0.339	0.336	0.336	0.334	0.331	0.328	0.322	0.320	0.315	0.310	0.305	0.299	0.292	0.286	0.278	0.270	0.260	0.251	0.241	0.230	0.219	0.206	0.192	0.180	0.165	0.151	0.136	0.119	0.102	0.086	0.069	0.051	0.032	0.014	-0.005	-0.025	-0.045	-0.065	-0.085	-0.106	-0.126	-0.146	-0.168	-0.188	-0.209	-0.229	-0.248	-0.269	-0.288	-0.308	-0.325	-0.344	-0.361	-0.379	-0.395	-0.411	-0.426	-0.440	-0.454	-0.468	-0.480	-0.491	-0.502	-0.514	-0.524	-0.531	-0.540	-0.549	-0.556	-0.561	-0.568	-0.572	-0.578	-0.580	-0.584	-0.586	-0.588	-0.589	-0.590	-0.590	-0.589	-0.589	-0.588	-0.586	-0.584	-0.582	-0.579	-0.576	-0.574	-0.571	-0.568	-0.564	-0.560	-0.556	-0.551	-0.549	-0.544	-0.539	-0.535	-0.530	-0.525	-0.520	-0.515	-0.510	-0.505	-0.501	-0.495	-0.490	-0.485	-0.479	-0.474	-0.469	-0.462	-0.456	-0.450	-0.444	-0.438	-0.431	-0.424	-0.416	-0.410	-0.402	-0.395	-0.388	-0.380	-0.372	-0.364	-0.355	-0.348	-0.339	-0.329	-0.321	-0.312	-0.304	-0.294	-0.285	-0.276	-0.268	-0.259	-0.250	-0.242	-0.234	-0.224	-0.216	-0.209	-0.201	-0.194	-0.186	-0.179	-0.172	-0.166	-0.159	-0.154	-0.149	-0.144	-0.139	-0.135	-0.131	-0.128	-0.125	-0.121	-0.119	-0.116	-0.114	-0.112	-0.112	-0.110	-0.110	-0.110	-0.110	-0.110	-0.110	-0.110	-0.111	-0.111	-0.112	-0.114	-0.114	-0.115	-0.116	-0.116	-0.116	-0.118	-0.118	-0.118	-0.116	-0.116	-0.115	-0.114	-0.111	-0.110	-0.108	-0.105	-0.101	-0.098	-0.095	-0.090	-0.086	-0.081	-0.076	-0.069	-0.064	-0.058	-0.050	-0.044	-0.036	-0.026	-0.019	-0.010	0.000	0.009	0.019	0.029	0.039	0.049	0.060	0.071	0.081	0.092	0.102	0.115	0.125	0.136	0.149	0.159	0.170	0.181	0.192	0.202	0.214	0.224	0.235	0.244	0.254	0.264	0.272	0.282	0.291	0.300	0.309	0.316	0.322	0.331	0.338	0.344	0.350	0.356	0.361	0.366	0.371	0.375	0.380	0.382	0.388	0.390	0.392	0.395	0.396	0.399	0.399	0.400	0.400	0.401	0.400	0.401	0.401	0.400	0.399	0.399	0.399	0.398	0.396	0.398	0.396	0.396	0.396	0.395	0.395	0.395	0.394	0.395	0.396	0.395	0.396	0.399	0.400	0.401	0.405	0.408	0.410	0.414	0.419	0.422	0.428	0.432	0.438	0.445	0.451	0.458	0.464	0.471	0.479	0.488	0.495	0.505	0.514	0.524	0.532	0.544	0.552	0.564	0.575	0.585	0.596	0.608	0.618	0.629	0.640	0.651	0.662	0.674	0.686	0.698	0.709	0.720	0.731	0.744	0.755	0.766	0.778	0.789	0.801	0.812	0.824	0.835	0.846	0.858	0.870	0.881	0.892	0.905	0.916	0.929	0.940	0.952	0.965	0.978	0.989	1.001	1.012	1.025	1.038	1.050	1.061	1.074	1.085	1.096	1.109	1.121	1.131	1.144	1.155	1.165	1.175	1.186	1.195	1.204	1.212	1.221	1.229	1.235	1.241	1.248	1.252	1.256	1.259	1.262	1.264	1.264	1.264	1.262	1.260	1.258	1.252	1.248	1.241	1.232	1.224	1.214	1.202	1.191	1.178	1.162	1.148	1.131	1.114	1.096	1.076	1.056	1.035	1.014	0.991	0.969	0.945	0.920	0.895	0.871	0.845	0.820	0.794	0.768	0.740	0.715	0.688	0.661	0.635	0.608	0.582	0.558	0.531	0.506	0.482	0.458	0.434	0.411	0.390	0.368	0.348	0.326	0.309	0.289	0.271	0.255	0.239	0.224	0.209	0.195	0.182	0.170	0.159	0.149	0.139	0.130	0.122	0.116	0.110	0.104	0.099	0.094	0.091	0.088	0.085	0.084	0.081	0.080	0.080	0.081	0.081	0.082	0.084	0.085	0.089	0.090	0.094	0.096	0.100	0.102	0.106	0.109	0.112	0.116	0.120	0.124	0.128	0.131	0.135	0.138	0.141	0.144	0.148	0.149	0.150	0.152	0.154	0.155	0.156	0.156	0.158	0.156	0.155	0.154	0.152	0.150	0.148	0.145	0.141	0.136	0.131	0.126	0.120	0.114	0.106	0.100	0.091	0.082	0.074	0.065	0.055	0.045	0.034	0.024	0.014	0.001	-0.010	-0.022	-0.034	-0.046	-0.060	-0.072	-0.085	-0.098	-0.110	-0.122	-0.135	-0.148	-0.160	-0.170	-0.182	-0.194	-0.204	-0.214	-0.225	-0.234	-0.241	-0.250	-0.259	-0.266	-0.272	-0.279	-0.284	-0.289	-0.294	-0.298	-0.301	-0.304	-0.306	-0.309	-0.310	-0.310	-0.311	-0.311	-0.311	-0.310	-0.310	-0.309	-0.308	-0.306	-0.305	-0.302	-0.301	-0.300	-0.298	-0.296	-0.295	-0.295	-0.294	-0.292	-0.294	-0.294	-0.295	-0.296	-0.299	-0.301	-0.305	-0.309	-0.315	-0.319	-0.326	-0.334	-0.341	-0.350	-0.359	-0.370	-0.381	-0.392	-0.406	-0.419	-0.434	-0.449	-0.465	-0.482	-0.499	-0.518	-0.536	-0.556	-0.576	-0.598	-0.618	-0.640	-0.662	-0.685	-0.709	-0.734	-0.756	-0.781	-0.806	-0.830	-0.855	-0.881	-0.906	-0.931	-0.956	-0.981	-1.006	-1.032	-1.056	-1.081	-1.105	-1.130	-1.152	-1.176	-1.199	-1.221	-1.242	-1.265	-1.286	-1.306	-1.326	-1.346	-1.365	-1.382	-1.401	-1.419	-1.435	-1.451	-1.468	-1.482	-1.496	-1.509	-1.524	-1.536	-1.548	-1.559	-1.569	-1.579	-1.590	-1.599	-1.608	-1.616	-1.624	-1.630	-1.638	-1.644	-1.650	-1.655	-1.661	-1.666	-1.671	-1.675	-1.679	-1.682	-1.685	-1.689	-1.691	-1.694	-1.698	-1.699	-1.701	-1.702	-1.705	-1.705	-1.708	-1.709	-1.711	-1.711	-1.714	-1.714	-1.716	-1.716	-1.718	-1.718	-1.718	-1.719	-1.719	-1.719	-1.719	-1.719	-1.719	-1.718	-1.716	-1.716	-1.715	-1.712	-1.711	-1.709	-1.706	-1.704	-1.700	-1.696	-1.694	-1.689	-1.685	-1.681	-1.676	-1.671	-1.666	-1.660	-1.655	-1.649	-1.642	-1.636	-1.630	-1.622	-1.615	-1.608	-1.601	-1.594	-1.585	-1.578	-1.570	-1.561	-1.552	-1.545	-1.538	-1.530	-1.522	-1.514	-1.505	-1.498	-1.490	-1.482	-1.476	-1.468	-1.460	-1.454	-1.446	-1.440	-1.432	-1.426	-1.420	-1.412	-1.406	-1.399	-1.391	-1.384	-1.376	-1.370	-1.362	-1.355	-1.349	-1.340	-1.331	-1.322	-1.314	-1.305	-1.296	-1.286	-1.276	-1.265	-1.254	-1.241	-1.230	-1.216	-1.205	-1.191	-1.176	-1.161	-1.146	-1.130	-1.115	-1.099	-1.081	-1.065	-1.046	-1.029	-1.009	-0.991	-0.972	-0.954	-0.935	-0.915	-0.895	-0.875	-0.856	-0.838	-0.818	-0.799	-0.780	-0.761	-0.742	-0.724	-0.706	-0.690	-0.672	-0.656	-0.640	-0.626	-0.611	-0.598	-0.584	-0.571	-0.560	-0.548	-0.538	-0.528	-0.518	-0.509	-0.501	-0.494	-0.488	-0.481	-0.476	-0.471	-0.468	-0.464	-0.460	-0.458	-0.455	-0.454	-0.452	-0.451	-0.451	-0.451	-0.450	-0.451	-0.452	-0.452	-0.454	-0.455	-0.456	-0.456	-0.459	-0.459	-0.460	-0.461	-0.462	-0.464	-0.465	-0.465	-0.465	-0.465	-0.466	-0.465	-0.465	-0.464	-0.462	-0.460	-0.459	-0.456	-0.452	-0.449	-0.445	-0.441	-0.436	-0.432	-0.426	-0.421	-0.415	-0.409	-0.401	-0.395	-0.386	-0.378	-0.370	-0.360	-0.351	-0.341	-0.331	-0.321	-0.310	-0.299	-0.288	-0.275	-0.262	-0.250	-0.238	-0.224	-0.211	-0.196	-0.182	-0.169	-0.155	-0.141	-0.126	-0.112	-0.099	-0.085	-0.070	-0.056	-0.042	-0.029	-0.015	-0.001	0.011	0.025	0.038	0.050	0.061	0.072	0.085	0.095	0.105	0.115	0.125	0.134	0.142	0.150	0.158	0.165	0.171	0.178	0.182	0.188	0.192	0.196	0.200	0.202	0.205	0.208	0.210	0.212	0.212	0.215	0.216	0.216	0.218	0.219	0.219	0.220	0.220	0.220	0.220	0.221	0.222	0.224	0.226	0.228	0.230	0.231	0.234	0.239	0.242	0.246	0.251	0.255	0.261	0.268	0.274	0.282	0.290	0.299	0.308	0.318	0.328	0.339	0.349	0.361	0.374	0.385	0.399	0.412	0.426	0.441	0.455	0.471	0.486	0.501	0.518	0.534	0.550	0.568	0.582	0.599	0.616	0.632	0.649	0.666	0.681	0.698	0.712	0.729	0.744	0.759	0.775	0.789	0.802	0.815	0.829	0.841	0.852	0.864	0.875	0.885	0.894	0.904	0.911	0.919	0.925	0.931	0.936	0.941	0.945	0.948	0.950	0.950	0.951	0.951	0.949	0.948	0.944	0.941	0.935	0.929	0.924	0.916	0.908	0.899	0.889	0.879	0.868	0.854	0.841	0.828	0.814	0.798	0.781	0.766	0.749	0.730	0.712	0.694	0.674	0.654	0.634	0.612	0.591	0.571	0.549	0.528	0.505	0.482	0.460	0.438	0.416	0.392	0.370	0.349	0.325	0.302	0.281	0.260	0.238	0.216	0.196	0.175	0.156	0.136	0.118	0.099	0.081	0.064	0.048	0.031	0.015	0.001	-0.012	-0.026	-0.039	-0.051	-0.062	-0.072	-0.081	-0.090	-0.098	-0.105	-0.111	-0.116	-0.120	-0.125	-0.128	-0.129	-0.130	-0.131	-0.131	-0.130	-0.129	-0.126	-0.122	-0.118	-0.115	-0.109	-0.104	-0.098	-0.091	-0.084	-0.076	-0.068	-0.059	-0.051	-0.041	-0.031	-0.021	-0.011	-0.001	0.010	0.020	0.031	0.041	0.052	0.064	0.074	0.085	0.094	0.105	0.114	0.124	0.132	0.142	0.150	0.159	0.168	0.174	0.180	0.186	0.191	0.196	0.201	0.205	0.208	0.209	0.211	0.212	0.211	0.211	0.210	0.208	0.205	0.201	0.198	0.192	0.188	0.181	0.175	0.166	0.159	0.150	0.140	0.130	0.119	0.109	0.096	0.084	0.072	0.059	0.046	0.032	0.018	0.005	-0.010	-0.024	-0.039	-0.052	-0.066	-0.081	-0.096	-0.109	-0.124	-0.139	-0.151	-0.166	-0.179	-0.192	-0.205	-0.216	-0.229	-0.240	-0.252	-0.262	-0.272	-0.282	-0.292	-0.301	-0.310	-0.319	-0.326	-0.334	-0.341	-0.348	-0.355	-0.361	-0.366	-0.372	-0.378	-0.382	-0.389	-0.392	-0.398	-0.402	-0.408	-0.411	-0.418	-0.421	-0.426	-0.431	-0.438	-0.442	-0.449	-0.456	-0.461	-0.470	-0.478	-0.486	-0.495	-0.505	-0.515	-0.525	-0.538	-0.549	-0.561	-0.575	-0.589	-0.604	-0.619	-0.635	-0.652	-0.670	-0.688	-0.705	-0.725	-0.744	-0.764	-0.784	-0.805	-0.825	-0.845	-0.866	-0.888	-0.909	-0.930	-0.951	-0.970	-0.991	-1.011	-1.031	-1.050	-1.068	-1.086	-1.104	-1.121	-1.136	-1.151	-1.165	-1.178	-1.189	-1.200	-1.210	-1.218	-1.225	-1.230	-1.234	-1.236	-1.239	-1.240	-1.239	-1.238	-1.234	-1.230	-1.225	-1.219	-1.210	-1.201	-1.191	-1.181	-1.170	-1.158	-1.145	-1.130	-1.116	-1.101	-1.086	-1.070	-1.055	-1.039	-1.024	-1.008	-0.992	-0.978	-0.962	-0.948	-0.935	-0.921	-0.910	-0.899	-0.888	-0.878	-0.868	-0.861	-0.854	-0.849	-0.844	-0.841	-0.841	-0.841	-0.841	-0.844	-0.849	-0.854	-0.861	-0.869	-0.878	-0.889	-0.901	-0.912	-0.928	-0.941	-0.958	-0.975	-0.992	-1.010	-1.030	-1.050	-1.070	-1.090	-1.112	-1.134	-1.155	-1.178	-1.199	-1.220	-1.241	-1.262	-1.284	-1.304	-1.324	-1.342	-1.361	-1.379	-1.396	-1.412	-1.428	-1.442	-1.456	-1.468	-1.480	-1.489	-1.498	-1.506	-1.514	-1.519	-1.522	-1.528	-1.529	-1.530	-1.530	-1.529	-1.526	-1.524	-1.519	-1.515	-1.509	-1.501	-1.494	-1.485	-1.476	-1.465	-1.456	-1.445	-1.434	-1.422	-1.410	-1.398	-1.385	-1.372	-1.360	-1.348	-1.335	-1.322	-1.310	-1.298	-1.285	-1.272	-1.261	-1.250	-1.239	-1.229	-1.219	-1.208	-1.199	-1.189	-1.181	-1.172	-1.165	-1.159	-1.151	-1.145	-1.140	-1.134	-1.130	-1.125	-1.121	-1.119	-1.115	-1.112	-1.110	-1.108	-1.106	-1.105	-1.104	-1.104	-1.102	-1.102	-1.102	-1.104	-1.102	-1.104	-1.104	-1.104	-1.104	-1.105	-1.105	-1.105	-1.105	-1.106	-1.106	-1.105	-1.105	-1.105	-1.104	-1.104	-1.102	-1.102	-1.101	-1.099	-1.098	-1.096	-1.094	-1.091	-1.089	-1.086	-1.082	-1.080	-1.075	-1.072	-1.068	-1.062	-1.059	-1.052	-1.049	-1.042	-1.036	-1.030	-1.024	-1.016	-1.009	-1.001	-0.994	-0.985	-0.976	-0.969	-0.958	-0.948	-0.938	-0.928	-0.916	-0.904	-0.892	-0.879	-0.865	-0.851	-0.838	-0.821	-0.808	-0.791	-0.774	-0.756	-0.738	-0.719	-0.700	-0.681	-0.661	-0.640	-0.619	-0.598	-0.574	-0.551	-0.528	-0.502	-0.476	-0.452	-0.426	-0.399	-0.371	-0.344	-0.316	-0.288	-0.259	-0.230	-0.200	-0.170	-0.140	-0.110	-0.080	-0.049	-0.018	0.012	0.044	0.075	0.106	0.136	0.168	0.199	0.230	0.260	0.290	0.321	0.351	0.381	0.411	0.441	0.469	0.499	0.526	0.554	0.581	0.609	0.635	0.662	0.688	0.712	0.738	0.762	0.786	0.811	0.834	0.856	0.879	0.900	0.922	0.944	0.965	0.984	1.005	1.024	1.044	1.062	1.081	1.099	1.118	1.135	1.152	1.170	1.186	1.202	1.219	1.235	1.251	1.268	1.282	1.299	1.314	1.330	1.345	1.360	1.375	1.391	1.406	1.421	1.436	1.452	1.468	1.484	1.500	1.516	1.532	1.549	1.566	1.582	1.600	1.618	1.636	1.654	1.672	1.691	1.710	1.731	1.750	1.771	1.791	1.814	1.835	1.856	1.879	1.901	1.925	1.949	1.972	1.996	2.020	2.045	2.069	2.095	2.119	2.145	2.170	2.196	2.221	2.248	2.272	2.299	2.325	2.350	2.375	2.399	2.425	2.449	2.472	2.496	2.519	2.542	2.564	2.585	2.605	2.626	2.645	2.664	2.681	2.699	2.714	2.730	2.745	2.759	2.770	2.781	2.792	2.801	2.810	2.818	2.824	2.829	2.832	2.836	2.839	2.840	2.840	2.839	2.839	2.836	2.831	2.828	2.822	2.818	2.810	2.801	2.794	2.785	2.775	2.764	2.754	2.741	2.730	2.716	2.702	2.689	2.675	2.660	2.645	2.630	2.614	2.598	2.581	2.565	2.549	2.531	2.515	2.498	2.481	2.464	2.448	2.430	2.412	2.396	2.379	2.362	2.346	2.330	2.312	2.296	2.280	2.264	2.248	2.231	2.218	2.201	2.186	2.170	2.156	2.141	2.126	2.111	2.099	2.082	2.069	2.055	2.040	2.026	2.013	1.998	1.984	1.969	1.954	1.940	1.926	1.911	1.898	1.882	1.868	1.852	1.838	1.822	1.806	1.791	1.776	1.759	1.742	1.726	1.709	1.692	1.675	1.656	1.639	1.620	1.602	1.582	1.564	1.545	1.526	1.506	1.486	1.466	1.446	1.425	1.405	1.384	1.362	1.341	1.320	1.298	1.276	1.256	1.234	1.211	1.190	1.168	1.146	1.125	1.102	1.081	1.060	1.039	1.018	0.996	0.975	0.954	0.934	0.914	0.892	0.872	0.852	0.834	0.812	0.794	0.775	0.756	0.739	0.720	0.701	0.685	0.666	0.649	0.632	0.615	0.600	0.582	0.568	0.551	0.536	0.521	0.506	0.491	0.478	0.462	0.449	0.435	0.421	0.408	0.395	0.381	0.369	0.355	0.344	0.330	0.318	0.304	0.292	0.280	0.268	0.255	0.242	0.230	0.216	0.204	0.191	0.178	0.164	0.151	0.136	0.122	0.109	0.092	0.079	0.062	0.046	0.030	0.014	-0.005	-0.022	-0.040	-0.059	-0.079	-0.098	-0.119	-0.140	-0.161	-0.182	-0.205	-0.229	-0.252	-0.276	-0.301	-0.326	-0.352	-0.378	-0.405	-0.431	-0.459	-0.485	-0.514	-0.542	-0.570	-0.599	-0.628	-0.656	-0.685	-0.714	-0.742	-0.772	-0.801	-0.831	-0.860	-0.890	-0.919	-0.948	-0.975	-1.004	-1.031	-1.058	-1.085	-1.112	-1.138	-1.164	-1.189	-1.212	-1.238	-1.261	-1.284	-1.306	-1.328	-1.349	-1.370	-1.389	-1.406	-1.425	-1.442	-1.459	-1.475	-1.490	-1.504	-1.518	-1.530	-1.541	-1.552	-1.562	-1.572	-1.580	-1.588	-1.594	-1.601	-1.605	-1.610	-1.614	-1.615	-1.618	-1.619	-1.620	-1.619	-1.619	-1.618	-1.614	-1.611	-1.608	-1.602	-1.598	-1.592	-1.588	-1.580	-1.572	-1.565	-1.558	-1.549	-1.540	-1.530	-1.521	-1.511	-1.501	-1.491	-1.481	-1.471	-1.460	-1.450	-1.441	-1.431	-1.420	-1.411	-1.402	-1.392	-1.384	-1.376	-1.368	-1.360	-1.352	-1.345	-1.339	-1.334	-1.329	-1.324	-1.320	-1.318	-1.314	-1.311	-1.310	-1.310	-1.310	-1.309	-1.310	-1.312	-1.314	-1.316	-1.319	-1.322	-1.326	-1.330	-1.335	-1.339	-1.342	-1.349	-1.354	-1.358	-1.362	-1.368	-1.372	-1.376	-1.381	-1.384	-1.388	-1.390	-1.392	-1.394	-1.395	-1.395	-1.394	-1.394	-1.391	-1.388	-1.385	-1.380	-1.374	-1.366	-1.359	-1.350	-1.340	-1.330	-1.318	-1.304	-1.290	-1.275	-1.259	-1.242	-1.224	-1.205	-1.185	-1.165	-1.142	-1.121	-1.098	-1.074	-1.050	-1.025	-1.000	-0.975	-0.948	-0.921	-0.894	-0.866	-0.840	-0.811	-0.785	-0.756	-0.729	-0.702	-0.675	-0.648	-0.622	-0.595	-0.569	-0.542	-0.516	-0.492	-0.469	-0.444	-0.421	-0.398	-0.376	-0.354	-0.334	-0.314	-0.292	-0.275	-0.256	-0.238	-0.221	-0.205	-0.189	-0.174	-0.160	-0.144	-0.131	-0.118	-0.106	-0.094	-0.081	-0.070	-0.061	-0.050	-0.040	-0.032	-0.022	-0.015	-0.006	0.001	0.010	0.018	0.024	0.030	0.036	0.044	0.050	0.056	0.061	0.069	0.075	0.081	0.088	0.094	0.100	0.108	0.114	0.120	0.128	0.135	0.142	0.150	0.158	0.166	0.176	0.184	0.192	0.202	0.212	0.224	0.234	0.245	0.258	0.269	0.280	0.294	0.308	0.321	0.336	0.350	0.366	0.381	0.398	0.414	0.429	0.446	0.464	0.480	0.498	0.516	0.535	0.554	0.571	0.590	0.609	0.629	0.649	0.668	0.686	0.705	0.724	0.744	0.761	0.779	0.798	0.815	0.832	0.850	0.866	0.881	0.899	0.912	0.926	0.940	0.952	0.965	0.978	0.988	0.998	1.006	1.012	1.021	1.026	1.031	1.036	1.040	1.042	1.044	1.044	1.045	1.044	1.041	1.038	1.034	1.029	1.022	1.016	1.010	1.001	0.992	0.984	0.972	0.961	0.950	0.938	0.925	0.911	0.898	0.884	0.869	0.855	0.839	0.824	0.809	0.794	0.778	0.761	0.746	0.730	0.715	0.699	0.682	0.668	0.652	0.636	0.621	0.608	0.594	0.579	0.565	0.551	0.538	0.524	0.511	0.499	0.486	0.475	0.462	0.451	0.441	0.430	0.420	0.410	0.401	0.392	0.385	0.376	0.369	0.360	0.354	0.346	0.340	0.334	0.328	0.322	0.316	0.311	0.308	0.301	0.298	0.292	0.289	0.285	0.280	0.276	0.274	0.270	0.265	0.261	0.259	0.254	0.250	0.246	0.241	0.238	0.232	0.228	0.222	0.216	0.211	0.205	0.200	0.194	0.186	0.180	0.172	0.166	0.159	0.150	0.142	0.134	0.125	0.116	0.108	0.096	0.086	0.076	0.066	0.054	0.042	0.031	0.020	0.008	-0.004	-0.016	-0.029	-0.041	-0.054	-0.065	-0.079	-0.091	-0.104	-0.116	-0.129	-0.141	-0.154	-0.166	-0.178	-0.190	-0.201	-0.212	-0.225	-0.235	-0.245	-0.255	-0.266	-0.276	-0.285	-0.295	-0.304	-0.312	-0.321	-0.330	-0.339	-0.345	-0.354	-0.361	-0.369	-0.375	-0.381	-0.389	-0.395	-0.401	-0.409	-0.415	-0.420	-0.426	-0.432	-0.439	-0.445	-0.450	-0.458	-0.464	-0.471	-0.479	-0.486	-0.494	-0.500	-0.509	-0.518	-0.525	-0.535	-0.544	-0.552	-0.562	-0.571	-0.582	-0.592	-0.602	-0.614	-0.626	-0.638	-0.650	-0.662	-0.675	-0.689	-0.702	-0.716	-0.730	-0.745	-0.760	-0.776	-0.791	-0.808	-0.824	-0.840	-0.856	-0.874	-0.891	-0.909	-0.928	-0.945	-0.964	-0.982	-1.001	-1.020	-1.040	-1.060	-1.079	-1.099	-1.119	-1.139	-1.159	-1.180	-1.200	-1.221	-1.242	-1.262	-1.285	-1.306	-1.328	-1.349	-1.370	-1.391	-1.411	-1.432	-1.454	-1.475	-1.498	-1.518	-1.538	-1.558	-1.578	-1.596	-1.616	-1.636	-1.655	-1.672	-1.690	-1.706	-1.724	-1.740	-1.755	-1.770	-1.784	-1.798	-1.811	-1.822	-1.834	-1.844	-1.854	-1.864	-1.871	-1.879	-1.886	-1.891	-1.896	-1.900	-1.902	-1.905	-1.906	-1.908	-1.906	-1.905	-1.904	-1.901	-1.896	-1.894	-1.889	-1.882	-1.878	-1.870	-1.864	-1.855	-1.848	-1.840	-1.831	-1.820	-1.811	-1.801	-1.790	-1.780	-1.769	-1.758	-1.746	-1.735	-1.724	-1.711	-1.700	-1.689	-1.678	-1.665	-1.652	-1.641	-1.629	-1.618	-1.606	-1.595	-1.584	-1.572	-1.561	-1.550	-1.540	-1.529	-1.518	-1.505	-1.495	-1.484	-1.472	-1.461	-1.450	-1.439	-1.426	-1.415	-1.404	-1.392	-1.380	-1.368	-1.356	-1.344	-1.331	-1.318	-1.304	-1.290	-1.276	-1.262	-1.249	-1.232	-1.218	-1.201	-1.186	-1.170	-1.152	-1.136	-1.120	-1.102	-1.084	-1.066	-1.048	-1.029	-1.009	-0.990	-0.972	-0.952	-0.932	-0.914	-0.894	-0.874	-0.855	-0.835	-0.816	-0.796	-0.779	-0.759	-0.741	-0.722	-0.705	-0.689	-0.671	-0.655	-0.639	-0.624	-0.609	-0.595	-0.581	-0.569	-0.556	-0.546	-0.535	-0.526	-0.516	-0.510	-0.502	-0.496	-0.491	-0.486	-0.482	-0.480	-0.479	-0.476	-0.476	-0.476	-0.479	-0.480	-0.482	-0.485	-0.490	-0.494	-0.499	-0.504	-0.510	-0.516	-0.522	-0.529	-0.535	-0.541	-0.548	-0.554	-0.561	-0.566	-0.572	-0.579	-0.582	-0.588	-0.592	-0.598	-0.600	-0.602	-0.605	-0.606	-0.606	-0.606	-0.605	-0.604	-0.601	-0.598	-0.592	-0.588	-0.580	-0.572	-0.564	-0.554	-0.545	-0.534	-0.520	-0.507	-0.494	-0.480	-0.465	-0.449	-0.432	-0.416	-0.399	-0.381	-0.362	-0.344	-0.326	-0.308	-0.289	-0.270	-0.250	-0.232	-0.214	-0.195	-0.176	-0.159	-0.142	-0.126	-0.110	-0.095	-0.080	-0.066	-0.054	-0.040	-0.030	-0.020	-0.010	-0.002	0.006	0.014	0.019	0.024	0.028	0.031	0.034	0.036	0.036	0.036	0.036	0.035	0.034	0.030	0.028	0.024	0.020	0.015	0.010	0.006	0.001	-0.005	-0.011	-0.016	-0.021	-0.026	-0.032	-0.038	-0.042	-0.046	-0.051	-0.056	-0.059	-0.062	-0.064	-0.066	-0.069	-0.070	-0.071	-0.070	-0.070	-0.069	-0.068	-0.066	-0.064	-0.060	-0.058	-0.054	-0.049	-0.044	-0.039	-0.032	-0.028	-0.021	-0.015	-0.008	-0.001	0.008	0.014	0.021	0.029	0.036	0.044	0.051	0.059	0.066	0.074	0.081	0.089	0.096	0.104	0.111	0.116	0.124	0.131	0.138	0.144	0.150	0.156	0.162	0.169	0.175	0.181	0.189	0.195	0.202	0.209	0.215	0.222	0.230	0.238	0.245	0.251	0.260	0.270	0.279	0.288	0.296	0.306	0.316	0.328	0.338	0.350	0.361	0.372	0.385	0.398	0.411	0.425	0.439	0.452	0.468	0.482	0.498	0.514	0.529	0.545	0.561	0.579	0.595	0.612	0.629	0.646	0.662	0.680	0.696	0.714	0.731	0.748	0.766	0.782	0.800	0.818	0.834	0.850	0.868	0.884	0.901	0.918	0.934	0.950	0.966	0.982	0.998	1.012	1.029	1.044	1.059	1.074	1.088	1.102	1.116	1.130	1.142	1.156	1.170	1.182	1.195	1.208	1.219	1.231	1.242	1.254	1.264	1.275	1.285	1.295	1.304	1.312	1.320	1.329	1.338	1.344	1.350	1.356	1.361	1.366	1.371	1.374	1.378	1.381	1.382	1.385	1.385	1.386	1.385	1.385	1.384	1.382	1.380	1.378	1.374	1.370	1.368	1.364	1.359	1.355	1.350	1.345	1.340	1.336	1.331	1.328	1.324	1.319	1.315	1.311	1.309	1.305	1.302	1.302	1.301	1.301	1.302	1.304	1.306	1.309	1.312	1.319	1.324	1.331	1.340	1.349	1.358	1.369	1.381	1.394	1.408	1.422	1.439	1.455	1.474	1.494	1.514	1.534	1.554	1.576	1.600	1.624	1.648	1.671	1.698	1.722	1.748	1.772	1.799	1.825	1.850	1.876	1.902	1.929	1.954	1.978	2.002	2.025	2.047	2.070	2.091	2.111	2.130	2.149	2.168	2.182	2.199	2.212	2.226	2.239	2.250	2.260	2.269	2.276	2.282	2.288	2.290	2.294	2.295	2.295	2.292	2.290	2.285	2.280	2.274	2.266	2.258	2.248	2.238	2.225	2.212	2.199	2.182	2.168	2.150	2.132	2.115	2.096	2.075	2.055	2.034	2.011	1.989	1.966	1.942	1.919	1.894	1.869	1.844	1.819	1.794	1.768	1.741	1.715	1.689	1.661	1.635	1.609	1.582	1.556	1.529	1.502	1.476	1.449	1.424	1.398	1.371	1.346	1.321	1.296	1.271	1.248	1.222	1.199	1.176	1.152	1.129	1.108	1.085	1.064	1.042	1.021	1.001	0.981	0.962	0.942	0.925	0.905	0.888	0.871	0.854	0.838	0.822	0.806	0.790	0.776	0.761	0.748	0.734	0.720	0.708	0.695	0.684	0.671	0.660	0.649	0.639	0.629	0.619	0.610	0.601	0.592	0.585	0.576	0.569	0.561	0.554	0.548	0.541	0.535	0.530	0.524	0.519	0.512	0.507	0.504	0.499	0.495	0.491	0.488	0.484	0.481	0.478	0.476	0.472	0.470	0.468	0.466	0.464	0.461	0.461	0.460	0.458	0.456	0.455	0.454	0.452	0.452	0.451	0.450	0.449	0.448	0.448	0.445	0.445	0.445	0.442	0.442	0.441	0.440	0.440	0.440	0.439	0.438	0.436	0.435	0.434	0.434	0.432	0.431	0.430	0.429	0.428	0.426	0.424	0.424	0.421	0.419	0.418	0.415	0.412	0.410	0.408	0.405	0.402	0.400	0.398	0.394	0.391	0.388	0.384	0.381	0.378	0.372	0.369	0.365	0.361	0.356	0.352	0.348	0.342	0.338	0.334	0.328	0.322	0.318	0.312	0.306	0.301	0.295	0.290	0.284	0.279	0.272	0.268	0.260	0.255	0.249	0.244	0.238	0.231	0.225	0.220	0.214	0.209	0.202	0.196	0.191	0.186	0.180	0.175	0.171	0.166	0.161	0.156	0.151	0.148	0.142	0.139	0.135	0.131	0.128	0.124	0.119	0.115	0.111	0.109	0.105	0.101	0.098	0.095	0.090	0.088	0.084	0.081	0.078	0.075	0.071	0.068	0.064	0.059	0.055	0.051	0.046	0.041	0.036	0.031	0.025	0.019	0.011	0.005	-0.002	-0.010	-0.018	-0.026	-0.036	-0.045	-0.056	-0.068	-0.078	-0.089	-0.102	-0.115	-0.129	-0.144	-0.158	-0.172	-0.188	-0.204	-0.219	-0.236	-0.254	-0.271	-0.290	-0.308	-0.326	-0.345	-0.364	-0.384	-0.404	-0.424	-0.444	-0.464	-0.485	-0.504	-0.525	-0.545	-0.565	-0.584	-0.604	-0.622	-0.641	-0.660	-0.679	-0.696	-0.712	-0.730	-0.746	-0.762	-0.778	-0.791	-0.806	-0.819	-0.832	-0.844	-0.855	-0.866	-0.876	-0.886	-0.894	-0.902	-0.909	-0.916	-0.921	-0.926	-0.931	-0.935	-0.939	-0.940	-0.942	-0.944	-0.944	-0.945	-0.944	-0.942	-0.941	-0.940	-0.938	-0.935	-0.932	-0.929	-0.925	-0.921	-0.916	-0.911	-0.906	-0.901	-0.896	-0.891	-0.885	-0.879	-0.872	-0.866	-0.860	-0.852	-0.845	-0.839	-0.831	-0.824	-0.818	-0.810	-0.802	-0.795	-0.786	-0.779	-0.771	-0.764	-0.755	-0.746	-0.738	-0.729	-0.721	-0.712	-0.704	-0.695	-0.685	-0.678	-0.668	-0.659	-0.648	-0.639	-0.629	-0.620	-0.609	-0.600	-0.591	-0.580	-0.571	-0.561	-0.551	-0.541	-0.532	-0.522	-0.512	-0.504	-0.495	-0.485	-0.478	-0.469	-0.460	-0.451	-0.444	-0.438	-0.430	-0.422	-0.416	-0.411	-0.406	-0.400	-0.395	-0.391	-0.386	-0.384	-0.379	-0.378	-0.374	-0.372	-0.370	-0.368	-0.368	-0.366	-0.366	-0.365	-0.366	-0.368	-0.368	-0.369	-0.370	-0.371	-0.372	-0.374	-0.375	-0.378	-0.380	-0.380	-0.382	-0.384	-0.385	-0.386	-0.388	-0.389	-0.390	-0.390	-0.390	-0.391	-0.390	-0.390	-0.390	-0.389	-0.388	-0.386	-0.385	-0.382	-0.379	-0.375	-0.372	-0.369	-0.364	-0.359	-0.354	-0.348	-0.341	-0.335	-0.329	-0.320	-0.312	-0.305	-0.296	-0.288	-0.278	-0.270	-0.260	-0.249	-0.239	-0.230	-0.218	-0.206	-0.195	-0.184	-0.172	-0.161	-0.149	-0.136	-0.125	-0.112	-0.099	-0.088	-0.075	-0.062	-0.050	-0.038	-0.025	-0.012	-0.001	0.011	0.024	0.035	0.048	0.060	0.071	0.082	0.094	0.105	0.116	0.128	0.138	0.149	0.159	0.168	0.178	0.188	0.196	0.206	0.215	0.224	0.234	0.241	0.250	0.258	0.266	0.274	0.281	0.290	0.298	0.305	0.314	0.320	0.328	0.334	0.342	0.350	0.355	0.362	0.369	0.376	0.384	0.390	0.398	0.405	0.412	0.419	0.428	0.435	0.442	0.449	0.458	0.465	0.472	0.480	0.489	0.496	0.504	0.512	0.521	0.529	0.538	0.546	0.555	0.564	0.574	0.582	0.591	0.601	0.610	0.620	0.630	0.639	0.649	0.659	0.669	0.680	0.690	0.701	0.711	0.722	0.734	0.746	0.756	0.769	0.781	0.795	0.806	0.820	0.832	0.846	0.860	0.874	0.888	0.902	0.916	0.931	0.948	0.964	0.979	0.994	1.011	1.028	1.042	1.059	1.076	1.092	1.109	1.125	1.142	1.159	1.174	1.191	1.206	1.221	1.238	1.252	1.265	1.280	1.294	1.306	1.319	1.329	1.340	1.350	1.359	1.366	1.375	1.381	1.386	1.390	1.392	1.394	1.395	1.395	1.394	1.390	1.385	1.379	1.372	1.364	1.355	1.342	1.330	1.316	1.301	1.284	1.266	1.248	1.226	1.205	1.184	1.160	1.136	1.110	1.084	1.058	1.028	1.000	0.971	0.941	0.910	0.880	0.849	0.818	0.786	0.754	0.721	0.691	0.659	0.626	0.596	0.565	0.535	0.504	0.474	0.444	0.416	0.388	0.361	0.334	0.308	0.284	0.259	0.236	0.214	0.192	0.171	0.152	0.132	0.115	0.099	0.082	0.068	0.054	0.041	0.029	0.018	0.009	-0.001	-0.009	-0.016	-0.022	-0.029	-0.034	-0.038	-0.041	-0.044	-0.046	-0.049	-0.049	-0.050	-0.050	-0.049	-0.048	-0.048	-0.045	-0.042	-0.040	-0.038	-0.035	-0.032	-0.030	-0.026	-0.022	-0.020	-0.018	-0.014	-0.011	-0.008	-0.005	-0.002	-0.001	0.001	0.001	0.004	0.002	0.004	0.004	0.002	0.001	-0.001	-0.004	-0.006	-0.010	-0.014	-0.019	-0.024	-0.029	-0.035	-0.042	-0.049	-0.058	-0.066	-0.075	-0.085	-0.095	-0.105	-0.116	-0.129	-0.140	-0.154	-0.165	-0.179	-0.192	-0.208	-0.220	-0.234	-0.249	-0.262	-0.278	-0.292	-0.306	-0.321	-0.336	-0.350	-0.365	-0.379	-0.392	-0.405	-0.419	-0.431	-0.444	-0.456	-0.469	-0.479	-0.490	-0.500	-0.510	-0.519	-0.528	-0.535	-0.542	-0.550	-0.555	-0.562	-0.566	-0.572	-0.576	-0.580	-0.584	-0.586	-0.590	-0.592	-0.595	-0.596	-0.599	-0.599	-0.600	-0.602	-0.604	-0.605	-0.606	-0.606	-0.608	-0.610	-0.611	-0.614	-0.615	-0.619	-0.621	-0.624	-0.628	-0.632	-0.636	-0.642	-0.648	-0.654	-0.662	-0.670	-0.679	-0.688	-0.698	-0.709	-0.719	-0.730	-0.744	-0.756	-0.770	-0.785	-0.799	-0.815	-0.832	-0.848	-0.866	-0.884	-0.902	-0.922	-0.941	-0.961	-0.981	-1.002	-1.022	-1.044	-1.065	-1.088	-1.109	-1.132	-1.155	-1.176	-1.199	-1.222	-1.245	-1.266	-1.290	-1.311	-1.335	-1.356	-1.379	-1.401	-1.422	-1.444	-1.465	-1.485	-1.505	-1.526	-1.546	-1.564	-1.584	-1.601	-1.619	-1.636	-1.652	-1.669	-1.685	-1.701	-1.715	-1.729	-1.744	-1.758	-1.770	-1.781	-1.794	-1.805	-1.815	-1.825	-1.835	-1.844	-1.851	-1.860	-1.866	-1.874	-1.880	-1.885	-1.891	-1.895	-1.900	-1.904	-1.908	-1.910	-1.914	-1.916	-1.918	-1.919	-1.920	-1.921	-1.921	-1.921	-1.922	-1.921	-1.921	-1.921	-1.920	-1.919	-1.919	-1.918	-1.916	-1.914	-1.912	-1.911	-1.910	-1.909	-1.906	-1.905	-1.904	-1.901	-1.899	-1.898	-1.895	-1.892	-1.889	-1.888	-1.885	-1.882	-1.879	-1.876	-1.874	-1.869	-1.866	-1.862	-1.858	-1.854	-1.850	-1.845	-1.840	-1.836	-1.830	-1.825	-1.820	-1.815	-1.809	-1.802	-1.798	-1.790	-1.784	-1.778	-1.771	-1.762	-1.756	-1.749	-1.741	-1.734	-1.726	-1.718	-1.709	-1.701	-1.694	-1.685	-1.678	-1.669	-1.661	-1.654	-1.645	-1.636	-1.630	-1.621	-1.614	-1.606	-1.599	-1.590	-1.584	-1.576	-1.569	-1.562	-1.554	-1.546	-1.539	-1.532	-1.525	-1.518	-1.510	-1.502	-1.494	-1.488	-1.479	-1.470	-1.462	-1.454	-1.445	-1.436	-1.426	-1.418	-1.408	-1.398	-1.386	-1.375	-1.364	-1.352	-1.341	-1.329	-1.315	-1.302	-1.289	-1.275	-1.261	-1.246	-1.231	-1.216	-1.201	-1.186	-1.171	-1.155	-1.140	-1.124	-1.108	-1.092	-1.076	-1.060	-1.045	-1.029	-1.012	-0.998	-0.982	-0.968	-0.952	-0.939	-0.925	-0.911	-0.898	-0.885	-0.874	-0.861	-0.850	-0.840	-0.830	-0.820	-0.811	-0.802	-0.795	-0.788	-0.780	-0.772	-0.768	-0.761	-0.756	-0.752	-0.746	-0.742	-0.740	-0.736	-0.732	-0.730	-0.728	-0.725	-0.721	-0.720	-0.719	-0.716	-0.714	-0.712	-0.710	-0.709	-0.705	-0.704	-0.701	-0.699	-0.696	-0.692	-0.690	-0.686	-0.682	-0.679	-0.675	-0.670	-0.666	-0.660	-0.655	-0.650	-0.642	-0.638	-0.630	-0.622	-0.615	-0.608	-0.600	-0.590	-0.581	-0.572	-0.562	-0.552	-0.544	-0.532	-0.522	-0.511	-0.500	-0.489	-0.479	-0.466	-0.454	-0.442	-0.430	-0.416	-0.405	-0.391	-0.379	-0.364	-0.351	-0.336	-0.322	-0.309	-0.294	-0.280	-0.266	-0.250	-0.236	-0.221	-0.206	-0.191	-0.178	-0.162	-0.148	-0.132	-0.119	-0.104	-0.090	-0.074	-0.060	-0.046	-0.032	-0.019	-0.006	0.009	0.021	0.034	0.046	0.059	0.070	0.082	0.092	0.104	0.115	0.125	0.135	0.144	0.154	0.161	0.170	0.179	0.185	0.192	0.199	0.205	0.211	0.218	0.224	0.229	0.235	0.240	0.244	0.249	0.254	0.258	100.000	5.000	2.000	1.000	5.000	0.000	0.000	0.000	0.000	0.000	0.000	0.000	0.000	0.000	0.000	0.000	0.000	0.000	-0.464	-0.455	-0.448	-0.439	-0.428	-0.418	-0.406	-0.394	-0.381	-0.368	-0.351	-0.338	-0.321	-0.305	-0.288	-0.270	-0.251	-0.232	-0.212	-0.194	-0.172	-0.151	-0.130	-0.109	-0.088	-0.065	-0.042	-0.020	0.004	0.025	0.049	0.071	0.094	0.116	0.140	0.161	0.185	0.208	0.230	0.251	0.274	0.295	0.316	0.336	0.358	0.379	0.398	0.419	0.438	0.456	0.475	0.494	0.512	0.530	0.548	0.565	0.584	0.601	0.616	0.634	0.651	0.666	0.684	0.699	0.715	0.729	0.745	0.760	0.774	0.788	0.804	0.818	0.831	0.845	0.859	0.872	0.888	0.900	0.914	0.928	0.940	0.952	0.966	0.980	0.992	1.005	1.018	1.030	1.042	1.055	1.066	1.080	1.091	1.102	1.115	1.126	1.139	1.150	1.162	1.174	1.185	1.196	1.208	1.220	1.231	1.242	1.256	1.266	1.279	1.291	1.302	1.315	1.328	1.339	1.351	1.364	1.376	1.389	1.402	1.415	1.428	1.440	1.454	1.468	1.480	1.494	1.508	1.521	1.534	1.548	1.560	1.574	1.586	1.599	1.611	1.624	1.636	1.649	1.659	1.671	1.682	1.692	1.702	1.712	1.722	1.730	1.738	1.745	1.751	1.758	1.762	1.766	1.771	1.774	1.776	1.778	1.778	1.778	1.775	1.772	1.770	1.765	1.760	1.754	1.746	1.739	1.730	1.720	1.710	1.699	1.686	1.674	1.660	1.645	1.631	1.615	1.600	1.584	1.566	1.549	1.531	1.514	1.495	1.476	1.456	1.439	1.419	1.400	1.380	1.361	1.342	1.324	1.305	1.286	1.269	1.249	1.231	1.214	1.198	1.180	1.164	1.148	1.130	1.115	1.100	1.086	1.072	1.059	1.045	1.032	1.019	1.009	0.998	0.986	0.976	0.966	0.958	0.949	0.940	0.931	0.924	0.915	0.908	0.901	0.895	0.888	0.881	0.876	0.869	0.864	0.859	0.852	0.848	0.842	0.836	0.831	0.825	0.820	0.815	0.809	0.804	0.798	0.791	0.785	0.779	0.771	0.765	0.758	0.749	0.742	0.734	0.725	0.718	0.709	0.700	0.692	0.684	0.674	0.665	0.656	0.646	0.638	0.628	0.620	0.610	0.600	0.591	0.582	0.574	0.564	0.555	0.546	0.539	0.530	0.522	0.515	0.507	0.501	0.494	0.486	0.481	0.475	0.470	0.464	0.460	0.455	0.451	0.446	0.444	0.441	0.439	0.436	0.434	0.432	0.430	0.429	0.428	0.426	0.426	0.425	0.424	0.424	0.424	0.422	0.422	0.422	0.421	0.421	0.419	0.418	0.416	0.414	0.412	0.410	0.408	0.404	0.400	0.396	0.392	0.386	0.381	0.375	0.369	0.361	0.354	0.346	0.336	0.328	0.319	0.309	0.299	0.288	0.275	0.262	0.251	0.238	0.225	0.211	0.198	0.184	0.170	0.155	0.140	0.125	0.109	0.094	0.078	0.062	0.045	0.030	0.014	-0.004	-0.021	-0.038	-0.054	-0.070	-0.088	-0.104	-0.120	-0.138	-0.154	-0.170	-0.188	-0.204	-0.220	-0.238	-0.254	-0.270	-0.286	-0.302	-0.318	-0.334	-0.350	-0.368	-0.382	-0.399	-0.414	-0.430	-0.445	-0.461	-0.476	-0.491	-0.506	-0.520	-0.535	-0.549	-0.562	-0.575	-0.588	-0.601	-0.612	-0.622	-0.635	-0.645	-0.655	-0.664	-0.672	-0.681	-0.689	-0.695	-0.701	-0.706	-0.711	-0.716	-0.719	-0.721	-0.722	-0.725	-0.725	-0.724	-0.722	-0.720	-0.719	-0.715	-0.711	-0.708	-0.702	-0.696	-0.690	-0.682	-0.676	-0.669	-0.660	-0.652	-0.644	-0.635	-0.626	-0.616	-0.608	-0.600	-0.591	-0.581	-0.574	-0.565	-0.558	-0.549	-0.542	-0.535	-0.529	-0.521	-0.516	-0.511	-0.506	-0.502	-0.499	-0.496	-0.494	-0.492	-0.491	-0.490	-0.491	-0.491	-0.492	-0.494	-0.496	-0.500	-0.504	-0.506	-0.510	-0.515	-0.520	-0.526	-0.531	-0.536	-0.542	-0.549	-0.554	-0.560	-0.565	-0.571	-0.576	-0.582	-0.586	-0.591	-0.595	-0.599	-0.604	-0.605	-0.608	-0.610	-0.611	-0.611	-0.611	-0.611	-0.609	-0.608	-0.602	-0.599	-0.595	-0.589	-0.584	-0.576	-0.568	-0.560	-0.550	-0.540	-0.529	-0.519	-0.505	-0.494	-0.479	-0.465	-0.451	-0.436	-0.421	-0.405	-0.390	-0.374	-0.359	-0.341	-0.325	-0.309	-0.292	-0.276	-0.260	-0.244	-0.229	-0.215	-0.199	-0.186	-0.171	-0.160	-0.148	-0.135	-0.124	-0.115	-0.105	-0.096	-0.090	-0.084	-0.079	-0.075	-0.071	-0.070	-0.070	-0.070	-0.070	-0.072	-0.076	-0.080	-0.086	-0.092	-0.100	-0.108	-0.118	-0.128	-0.138	-0.149	-0.161	-0.175	-0.188	-0.201	-0.215	-0.230	-0.245	-0.259	-0.274	-0.288	-0.302	-0.318	-0.332	-0.346	-0.360	-0.372	-0.386	-0.398	-0.409	-0.418	-0.428	-0.436	-0.444	-0.450	-0.455	-0.460	-0.464	-0.465	-0.466	-0.465	-0.464	-0.461	-0.456	-0.450	-0.442	-0.435	-0.426	-0.415	-0.402	-0.391	-0.376	-0.361	-0.346	-0.330	-0.312	-0.294	-0.276	-0.256	-0.236	-0.216	-0.196	-0.175	-0.154	-0.132	-0.111	-0.091	-0.070	-0.051	-0.030	-0.011	0.009	0.026	0.044	0.060	0.078	0.091	0.106	0.119	0.131	0.142	0.152	0.162	0.171	0.179	0.185	0.191	0.196	0.201	0.204	0.206	0.208	0.209	0.209	0.209	0.208	0.206	0.205	0.202	0.199	0.196	0.192	0.190	0.188	0.182	0.180	0.178	0.175	0.171	0.168	0.168	0.165	0.164	0.162	0.162	0.162	0.164	0.165	0.166	0.169	0.171	0.174	0.178	0.182	0.188	0.191	0.198	0.202	0.209	0.216	0.222	0.229	0.236	0.245	0.252	0.260	0.269	0.276	0.285	0.291	0.300	0.309	0.316	0.324	0.331	0.340	0.346	0.354	0.361	0.368	0.374	0.381	0.388	0.392	0.399	0.405	0.411	0.418	0.424	0.429	0.436	0.442	0.450	0.458	0.465	0.474	0.481	0.491	0.500	0.509	0.520	0.531	0.542	0.555	0.569	0.582	0.596	0.612	0.629	0.645	0.662	0.682	0.701	0.721	0.742	0.764	0.786	0.809	0.832	0.856	0.881	0.906	0.931	0.958	0.984	1.010	1.036	1.064	1.091	1.119	1.145	1.172	1.199	1.226	1.251	1.278	1.304	1.329	1.354	1.379	1.402	1.425	1.449	1.471	1.492	1.514	1.534	1.554	1.572	1.591	1.609	1.625	1.642	1.659	1.674	1.688	1.702	1.715	1.728	1.740	1.751	1.762	1.772	1.782	1.794	1.802	1.811	1.821	1.830	1.838	1.846	1.854	1.862	1.871	1.879	1.886	1.894	1.902	1.909	1.916	1.924	1.932	1.939	1.946	1.954	1.961	1.968	1.974	1.981	1.989	1.995	2.001	2.009	2.015	2.021	2.026	2.033	2.039	2.045	2.049	2.054	2.059	2.064	2.069	2.074	2.079	2.084	2.088	2.091	2.096	2.099	2.104	2.108	2.111	2.115	2.119	2.122	2.128	2.130	2.135	2.140	2.145	2.150	2.158	2.164	2.171	2.178	2.186	2.195	2.205	2.214	2.225	2.236	2.249	2.261	2.275	2.289	2.302	2.319	2.335	2.351	2.370	2.389	2.408	2.428	2.449	2.470	2.491	2.514	2.536	2.560	2.584	2.608	2.631	2.656	2.681	2.705	2.730	2.755	2.780	2.804	2.828	2.852	2.875	2.898	2.920	2.940	2.961	2.981	3.001	3.019	3.036	3.054	3.069	3.082	3.096	3.109	3.119	3.129	3.138	3.145	3.151	3.155	3.159	3.162	3.162	3.162	3.161	3.159	3.154	3.148	3.140	3.132	3.124	3.114	3.101	3.089	3.075	3.060	3.044	3.028	3.010	2.991	2.972	2.951	2.930	2.909	2.885	2.862	2.839	2.812	2.788	2.761	2.735	2.708	2.681	2.654	2.625	2.596	2.568	2.539	2.509	2.480	2.450	2.420	2.390	2.359	2.329	2.298	2.266	2.235	2.205	2.174	2.142	2.111	2.080	2.047	2.016	1.985	1.955	1.924	1.891	1.860	1.829	1.798	1.766	1.735	1.705	1.674	1.644	1.612	1.582	1.552	1.522	1.492	1.462	1.434	1.405	1.376	1.348	1.319	1.290	1.262	1.235	1.208	1.181	1.155	1.129	1.101	1.076	1.051	1.026	1.001	0.978	0.954	0.930	0.908	0.884	0.861	0.840	0.819	0.798	0.776	0.756	0.736	0.716	0.698	0.679	0.660	0.641	0.624	0.606	0.590	0.571	0.555	0.540	0.524	0.507	0.492	0.478	0.462	0.449	0.434	0.419	0.405	0.391	0.376	0.362	0.350	0.335	0.322	0.309	0.296	0.282	0.271	0.258	0.245	0.232	0.220	0.208	0.194	0.181	0.170	0.158	0.145	0.134	0.121	0.110	0.099	0.086	0.075	0.062	0.051	0.040	0.029	0.019	0.008	-0.002	-0.014	-0.024	-0.034	-0.044	-0.055	-0.064	-0.074	-0.082	-0.092	-0.102	-0.111	-0.120	-0.129	-0.138	-0.146	-0.154	-0.161	-0.170	-0.178	-0.185	-0.192	-0.200	-0.208	-0.215	-0.221	-0.228	-0.235	-0.242	-0.249	-0.255	-0.261	-0.268	-0.274	-0.280	-0.286	-0.292	-0.298	-0.304	-0.310	-0.316	-0.320	-0.326	-0.331	-0.336	-0.341	-0.346	-0.351	-0.356	-0.360	-0.364	-0.370	-0.372	-0.376	-0.380	-0.384	-0.386	-0.389	-0.392	-0.395	-0.396	-0.399	-0.399	-0.401	-0.401	-0.402	-0.402	-0.402	-0.402	-0.401	-0.401	-0.400	-0.400	-0.399	-0.399	-0.396	-0.395	-0.394	-0.394	-0.392	-0.391	-0.389	-0.388	-0.386	-0.385	-0.384	-0.382	-0.382	-0.381	-0.382	-0.382	-0.382	-0.384	-0.386	-0.389	-0.391	-0.395	-0.400	-0.404	-0.409	-0.416	-0.421	-0.430	-0.439	-0.448	-0.458	-0.468	-0.479	-0.490	-0.504	-0.518	-0.530	-0.545	-0.561	-0.579	-0.595	-0.612	-0.631	-0.649	-0.668	-0.688	-0.706	-0.728	-0.748	-0.769	-0.790	-0.811	-0.832	-0.855	-0.876	-0.898	-0.918	-0.940	-0.960	-0.981	-1.002	-1.021	-1.041	-1.059	-1.078	-1.096	-1.114	-1.129	-1.145	-1.160	-1.174	-1.186	-1.199	-1.210	-1.220	-1.230	-1.240	-1.248	-1.252	-1.260	-1.265	-1.270	-1.272	-1.276	-1.279	-1.279	-1.280	-1.280	-1.279	-1.278	-1.276	-1.274	-1.270	-1.266	-1.262	-1.259	-1.254	-1.248	-1.242	-1.238	-1.231	-1.225	-1.219	-1.211	-1.206	-1.200	-1.194	-1.188	-1.181	-1.176	-1.170	-1.165	-1.160	-1.155	-1.150	-1.145	-1.141	-1.136	-1.132	-1.130	-1.126	-1.124	-1.120	-1.119	-1.116	-1.115	-1.114	-1.112	-1.111	-1.111	-1.110	-1.109	-1.109	-1.108	-1.109	-1.109	-1.108	-1.109	-1.109	-1.109	-1.109	-1.110	-1.110	-1.110	-1.110	-1.110	-1.111	-1.111	-1.111	-1.111	-1.111	-1.110	-1.110	-1.110	-1.110	-1.109	-1.108	-1.109	-1.106	-1.105	-1.104	-1.104	-1.101	-1.100	-1.099	-1.098	-1.094	-1.092	-1.090	-1.088	-1.086	-1.085	-1.082	-1.079	-1.076	-1.074	-1.070	-1.068	-1.064	-1.061	-1.056	-1.054	-1.050	-1.045	-1.041	-1.038	-1.032	-1.029	-1.025	-1.020	-1.015	-1.010	-1.005	-1.000	-0.994	-0.989	-0.982	-0.978	-0.970	-0.964	-0.959	-0.951	-0.944	-0.936	-0.930	-0.922	-0.914	-0.908	-0.899	-0.892	-0.885	-0.876	-0.869	-0.861	-0.854	-0.846	-0.838	-0.830	-0.821	-0.814	-0.806	-0.800	-0.791	-0.785	-0.778	-0.770	-0.764	-0.756	-0.749	-0.742	-0.736	-0.730	-0.725	-0.719	-0.714	-0.706	-0.702	-0.698	-0.694	-0.689	-0.685	-0.680	-0.678	-0.674	-0.671	-0.668	-0.665	-0.664	-0.661	-0.660	-0.659	-0.658	-0.656	-0.655	-0.654	-0.654	-0.652	-0.654	-0.652	-0.652	-0.654	-0.654	-0.655	-0.655	-0.656	-0.656	-0.656	-0.659	-0.660	-0.660	-0.661	-0.662	-0.664	-0.665	-0.666	-0.668	-0.668	-0.669	-0.669	-0.670	-0.670	-0.670	-0.670	-0.670	-0.669	-0.668	-0.666	-0.664	-0.661	-0.658	-0.655	-0.651	-0.646	-0.641	-0.636	-0.630	-0.622	-0.616	-0.608	-0.600	-0.591	-0.581	-0.571	-0.560	-0.548	-0.536	-0.522	-0.509	-0.495	-0.481	-0.465	-0.449	-0.431	-0.415	-0.398	-0.380	-0.362	-0.344	-0.324	-0.304	-0.285	-0.265	-0.244	-0.224	-0.204	-0.182	-0.162	-0.142	-0.121	-0.102	-0.082	-0.064	-0.044	-0.025	-0.006	0.012	0.030	0.048	0.064	0.080	0.096	0.111	0.126	0.140	0.152	0.166	0.179	0.190	0.201	0.210	0.219	0.229	0.236	0.244	0.251	0.258	0.262	0.269	0.272	0.276	0.280	0.284	0.286	0.288	0.289	0.291	0.292	0.292	0.292	0.291	0.292	0.290	0.290	0.289	0.288	0.285	0.282	0.280	0.279	0.275	0.271	0.269	0.265	0.262	0.258	0.254	0.249	0.244	0.239	0.234	0.228	0.221	0.215	0.208	0.200	0.192	0.184	0.174	0.164	0.154	0.144	0.132	0.120	0.106	0.092	0.079	0.064	0.048	0.032	0.015	-0.002	-0.021	-0.039	-0.059	-0.079	-0.100	-0.121	-0.144	-0.165	-0.188	-0.211	-0.235	-0.259	-0.284	-0.309	-0.335	-0.360	-0.386	-0.412	-0.440	-0.466	-0.492	-0.518	-0.545	-0.572	-0.599	-0.625	-0.651	-0.678	-0.702	-0.729	-0.754	-0.779	-0.804	-0.828	-0.851	-0.874	-0.896	-0.920	-0.941	-0.961	-0.981	-1.002	-1.021	-1.040	-1.058	-1.075	-1.091	-1.108	-1.124	-1.139	-1.154	-1.168	-1.180	-1.192	-1.205	-1.218	-1.229	-1.240	-1.250	-1.259	-1.269	-1.278	-1.286	-1.294	-1.301	-1.308	-1.315	-1.321	-1.326	-1.331	-1.338	-1.342	-1.346	-1.352	-1.356	-1.360	-1.362	-1.366	-1.370	-1.374	-1.378	-1.380	-1.384	-1.388	-1.390	-1.394	-1.396	-1.400	-1.404	-1.406	-1.411	-1.414	-1.419	-1.421	-1.426	-1.430	-1.435	-1.440	-1.445	-1.450	-1.455	-1.460	-1.466	-1.472	-1.478	-1.485	-1.491	-1.498	-1.505	-1.511	-1.518	-1.525	-1.532	-1.540	-1.546	-1.554	-1.561	-1.569	-1.576	-1.582	-1.590	-1.596	-1.604	-1.611	-1.618	-1.624	-1.629	-1.635	-1.639	-1.644	-1.649	-1.652	-1.656	-1.659	-1.661	-1.662	-1.664	-1.664	-1.664	-1.664	-1.661	-1.660	-1.658	-1.654	-1.650	-1.645	-1.640	-1.635	-1.630	-1.622	-1.615	-1.609	-1.600	-1.591	-1.581	-1.572	-1.562	-1.554	-1.542	-1.532	-1.521	-1.511	-1.499	-1.489	-1.478	-1.468	-1.458	-1.445	-1.435	-1.425	-1.415	-1.406	-1.395	-1.386	-1.379	-1.371	-1.364	-1.356	-1.350	-1.345	-1.341	-1.336	-1.334	-1.330	-1.329	-1.328	-1.325	-1.326	-1.326	-1.328	-1.330	-1.334	-1.338	-1.341	-1.346	-1.351	-1.358	-1.364	-1.371	-1.380	-1.389	-1.396	-1.405	-1.415	-1.425	-1.435	-1.445	-1.456	-1.468	-1.479	-1.490	-1.501	-1.514	-1.525	-1.536	-1.548	-1.559	-1.570	-1.581	-1.592	-1.604	-1.615	-1.625	-1.635	-1.645	-1.655	-1.664	-1.672	-1.681	-1.690	-1.698	-1.706	-1.714	-1.720	-1.728	-1.734	-1.739	-1.745	-1.751	-1.756	-1.761	-1.766	-1.771	-1.775	-1.780	-1.785	-1.789	-1.792	-1.798	-1.801	-1.806	-1.810	-1.815	-1.819	-1.822	-1.828	-1.832	-1.836	-1.842	-1.848	-1.852	-1.858	-1.864	-1.870	-1.875	-1.881	-1.888	-1.894	-1.899	-1.906	-1.912	-1.919	-1.926	-1.932	-1.939	-1.946	-1.951	-1.959	-1.965	-1.972	-1.979	-1.985	-1.990	-1.996	-2.001	-2.006	-2.011	-2.015	-2.019	-2.021	-2.024	-2.025	-2.026	-2.026	-2.025	-2.024	-2.021	-2.018	-2.015	-2.009	-2.004	-1.998	-1.990	-1.980	-1.970	-1.960	-1.949	-1.935	-1.921	-1.908	-1.892	-1.876	-1.860	-1.842	-1.824	-1.806	-1.786	-1.766	-1.745	-1.724	-1.702	-1.680	-1.659	-1.635	-1.611	-1.589	-1.564	-1.540	-1.518	-1.494	-1.471	-1.446	-1.422	-1.400	-1.378	-1.354	-1.332	-1.309	-1.288	-1.265	-1.245	-1.224	-1.204	-1.182	-1.162	-1.144	-1.124	-1.105	-1.088	-1.069	-1.051	-1.034	-1.016	-0.999	-0.981	-0.966	-0.949	-0.932	-0.918	-0.900	-0.885	-0.869	-0.854	-0.836	-0.821	-0.805	-0.789	-0.772	-0.758	-0.741	-0.724	-0.709	-0.691	-0.675	-0.659	-0.642	-0.626	-0.609	-0.592	-0.578	-0.561	-0.544	-0.528	-0.512	-0.498	-0.481	-0.466	-0.451	-0.436	-0.421	-0.408	-0.392	-0.380	-0.366	-0.354	-0.341	-0.330	-0.319	-0.308	-0.298	-0.288	-0.279	-0.269	-0.261	-0.252	-0.245	-0.238	-0.230	-0.224	-0.218	-0.212	-0.208	-0.202	-0.199	-0.194	-0.190	-0.186	-0.182	-0.179	-0.175	-0.172	-0.169	-0.166	-0.162	-0.159	-0.156	-0.152	-0.149	-0.146	-0.142	-0.139	-0.135	-0.131	-0.125	-0.121	-0.116	-0.111	-0.106	-0.101	-0.095	-0.089	-0.084	-0.079	-0.072	-0.066	-0.060	-0.054	-0.048	-0.042	-0.035	-0.029	-0.022	-0.016	-0.010	-0.004	0.004	0.010	0.016	0.022	0.028	0.032	0.039	0.044	0.049	0.054	0.058	0.062	0.066	0.070	0.074	0.076	0.080	0.084	0.085	0.088	0.090	0.092	0.094	0.095	0.098	0.099	0.100	0.100	0.101	0.102	0.102	0.104	0.104	0.104	0.104	0.105	0.105	0.105	0.104	0.105	0.105	0.104	0.105	0.104	0.105	0.104	0.104	0.104	0.102	0.102	0.102	0.101	0.100	0.100	0.100	0.100	0.099	0.099	0.099	0.098	0.098	0.098	0.098	0.096	0.096	0.096	0.095	0.096	0.096	0.096	0.098	0.099	0.099	0.100	0.101	0.104	0.106	0.108	0.111	0.114	0.118	0.120	0.124	0.129	0.134	0.138	0.142	0.149	0.154	0.160	0.166	0.174	0.180	0.189	0.195	0.204	0.212	0.221	0.230	0.239	0.249	0.259	0.268	0.276	0.286	0.298	0.306	0.318	0.328	0.336	0.346	0.355	0.364	0.372	0.381	0.391	0.400	0.408	0.416	0.424	0.430	0.438	0.445	0.451	0.458	0.462	0.469	0.474	0.479	0.482	0.486	0.491	0.492	0.496	0.500	0.502	0.504	0.506	0.506	0.507	0.509	0.509	0.509	0.509	0.507	0.507	0.506	0.505	0.504	0.502	0.501	0.499	0.496	0.492	0.490	0.486	0.482	0.479	0.476	0.471	0.468	0.461	0.455	0.450	0.444	0.438	0.431	0.422	0.416	0.408	0.398	0.389	0.380	0.369	0.359	0.346	0.335	0.321	0.310	0.295	0.281	0.266	0.252	0.236	0.220	0.202	0.185	0.168	0.150	0.131	0.112	0.092	0.072	0.052	0.032	0.011	-0.010	-0.031	-0.052	-0.074	-0.095	-0.116	-0.138	-0.160	-0.180	-0.201	-0.222	-0.242	-0.262	-0.281	-0.301	-0.320	-0.338	-0.356	-0.374	-0.391	-0.408	-0.422	-0.438	-0.452	-0.465	-0.478	-0.488	-0.500	-0.509	-0.516	-0.525	-0.532	-0.539	-0.542	-0.548	-0.550	-0.552	-0.554	-0.554	-0.552	-0.551	-0.549	-0.545	-0.541	-0.535	-0.530	-0.524	-0.516	-0.507	-0.499	-0.489	-0.479	-0.466	-0.454	-0.441	-0.429	-0.415	-0.400	-0.385	-0.370	-0.354	-0.336	-0.320	-0.304	-0.288	-0.269	-0.251	-0.234	-0.216	-0.199	-0.180	-0.162	-0.145	-0.128	-0.110	-0.092	-0.075	-0.059	-0.042	-0.026	-0.010	0.005	0.020	0.034	0.048	0.061	0.072	0.084	0.094	0.104	0.112	0.120	0.129	0.134	0.139	0.144	0.146	0.148	0.149	0.149	0.148	0.144	0.140	0.135	0.130	0.122	0.114	0.104	0.092	0.081	0.068	0.052	0.038	0.021	0.004	-0.014	-0.032	-0.052	-0.074	-0.095	-0.116	-0.140	-0.162	-0.188	-0.211	-0.236	-0.260	-0.285	-0.311	-0.338	-0.362	-0.389	-0.414	-0.439	-0.465	-0.490	-0.514	-0.539	-0.562	-0.585	-0.609	-0.630	-0.652	-0.674	-0.694	-0.712	-0.731	-0.749	-0.766	-0.782	-0.798	-0.812	-0.826	-0.839	-0.850	-0.861	-0.872	-0.882	-0.891	-0.900	-0.908	-0.914	-0.921	-0.928	-0.932	-0.938	-0.941	-0.946	-0.950	-0.952	-0.956	-0.960	-0.962	-0.965	-0.969	-0.970	-0.974	-0.976	-0.979	-0.981	-0.984	-0.986	-0.990	-0.994	-0.996	-0.999	-1.004	-1.008	-1.010	-1.014	-1.018	-1.021	-1.024	-1.028	-1.031	-1.035	-1.038	-1.040	-1.042	-1.045	-1.048	-1.049	-1.051	-1.051	-1.051	-1.051	-1.050	-1.049	-1.046	-1.044	-1.040	-1.035	-1.030	-1.024	-1.018	-1.010	-1.001	-0.991	-0.982	-0.971	-0.961	-0.949	-0.936	-0.924	-0.909	-0.895	-0.880	-0.865	-0.849	-0.834	-0.818	-0.801	-0.785	-0.768	-0.752	-0.735	-0.719	-0.702	-0.686	-0.671	-0.658	-0.644	-0.630	-0.616	-0.605	-0.592	-0.582	-0.574	-0.565	-0.558	-0.551	-0.546	-0.544	-0.540	-0.540	-0.541	-0.542	-0.545	-0.549	-0.554	-0.561	-0.569	-0.578	-0.589	-0.599	-0.612	-0.626	-0.640	-0.655	-0.671	-0.688	-0.704	-0.722	-0.741	-0.761	-0.780	-0.800	-0.820	-0.840	-0.861	-0.880	-0.901	-0.920	-0.940	-0.960	-0.978	-0.998	-1.015	-1.032	-1.049	-1.065	-1.080	-1.094	-1.108	-1.120	-1.132	-1.144	-1.154	-1.162	-1.170	-1.178	-1.184	-1.189	-1.194	-1.196	-1.198	-1.199	-1.200	-1.200	-1.199	-1.198	-1.196	-1.192	-1.190	-1.186	-1.182	-1.178	-1.172	-1.169	-1.164	-1.159	-1.154	-1.149	-1.145	-1.140	-1.136	-1.132	-1.130	-1.128	-1.125	-1.124	-1.122	-1.122	-1.122	-1.124	-1.125	-1.128	-1.130	-1.135	-1.140	-1.145	-1.152	-1.160	-1.168	-1.179	-1.188	-1.199	-1.211	-1.224	-1.236	-1.250	-1.265	-1.281	-1.298	-1.312	-1.330	-1.348	-1.365	-1.385	-1.402	-1.422	-1.441	-1.462	-1.481	-1.501	-1.520	-1.541	-1.560	-1.580	-1.600	-1.619	-1.638	-1.656	-1.675	-1.692	-1.711	-1.729	-1.745	-1.762	-1.778	-1.794	-1.810	-1.824	-1.838	-1.852	-1.865	-1.878	-1.889	-1.900	-1.911	-1.921	-1.931	-1.940	-1.948	-1.955	-1.962	-1.969	-1.975	-1.979	-1.982	-1.986	-1.990	-1.992	-1.994	-1.994	-1.995	-1.994	-1.992	-1.990	-1.988	-1.984	-1.980	-1.975	-1.969	-1.961	-1.954	-1.945	-1.936	-1.926	-1.914	-1.904	-1.889	-1.875	-1.860	-1.844	-1.826	-1.808	-1.788	-1.766	-1.745	-1.721	-1.698	-1.672	-1.646	-1.619	-1.591	-1.562	-1.531	-1.500	-1.469	-1.435	-1.400	-1.366	-1.330	-1.295	-1.258	-1.219	-1.180	-1.142	-1.102	-1.062	-1.022	-0.981	-0.941	-0.900	-0.859	-0.818	-0.778	-0.736	-0.695	-0.656	-0.616	-0.576	-0.538	-0.498	-0.460	-0.422	-0.385	-0.349	-0.311	-0.276	-0.241	-0.208	-0.175	-0.142	-0.111	-0.080	-0.051	-0.024	0.004	0.031	0.058	0.082	0.106	0.129	0.152	0.174	0.195	0.215	0.235	0.255	0.274	0.291	0.308	0.325	0.342	0.359	0.375	0.391	0.406	0.422	0.436	0.452	0.469	0.482	0.499	0.514	0.530	0.545	0.561	0.578	0.594	0.610	0.628	0.645	0.662	0.681	0.700	0.719	0.739	0.759	0.780	0.801	0.822	0.846	0.869	0.892	0.916	0.941	0.966	0.991	1.016	1.042	1.069	1.096	1.124	1.151	1.179	1.206	1.235	1.265	1.292	1.322	1.351	1.381	1.411	1.441	1.470	1.499	1.529	1.559	1.588	1.616	1.646	1.675	1.704	1.731	1.760	1.788	1.815	1.842	1.869	1.896	1.922	1.946	1.972	1.996	2.021	2.044	2.068	2.089	2.111	2.132	2.152	2.172	2.191	2.211	2.229	2.246	2.262	2.279	2.295	2.309	2.322	2.336	2.348	2.360	2.371	2.380	2.390	2.398	2.406	2.412	2.420	2.425	2.430	2.434	2.438	2.440	2.442	2.445	2.445	2.446	2.445	2.445	2.442	2.441	2.439	2.436	2.432	2.429	2.425	2.420	2.415	2.408	2.402	2.395	2.389	2.381	2.374	2.366	2.358	2.350	2.341	2.332	2.324	2.316	2.306	2.298	2.289	2.280	2.271	2.261	2.254	2.244	2.234	2.225	2.216	2.208	2.199	2.190	2.181	2.171	2.162	2.154	2.144	2.136	2.128	2.118	2.110	2.100	2.091	2.082	2.072	2.065	2.055	2.045	2.034	2.025	2.014	2.002	1.991	1.979	1.966	1.955	1.941	1.928	1.914	1.900	1.885	1.869	1.851	1.835	1.819	1.801	1.782	1.764	1.745	1.725	1.705	1.684	1.661	1.641	1.619	1.595	1.574	1.550	1.528	1.504	1.480	1.456	1.432	1.409	1.385	1.361	1.338	1.315	1.292	1.269	1.246	1.224	1.202	1.181	1.159	1.139	1.120	1.100	1.082	1.064	1.048	1.031	1.015	1.001	0.986	0.974	0.961	0.950	0.939	0.929	0.919	0.911	0.902	0.895	0.889	0.882	0.876	0.871	0.868	0.862	0.860	0.856	0.854	0.851	0.848	0.846	0.844	0.841	0.839	0.836	0.835	0.832	0.830	0.829	0.826	0.824	0.819	0.815	0.811	0.806	0.802	0.798	0.791	0.785	0.778	0.771	0.764	0.755	0.746	0.738	0.728	0.718	0.706	0.695	0.682	0.670	0.656	0.644	0.629	0.615	0.600	0.584	0.568	0.550	0.534	0.514	0.496	0.476	0.458	0.439	0.418	0.398	0.376	0.355	0.334	0.311	0.289	0.268	0.244	0.220	0.198	0.172	0.149	0.124	0.099	0.074	0.049	0.022	-0.002	-0.029	-0.055	-0.081	-0.109	-0.135	-0.161	-0.188	-0.215	-0.241	-0.269	-0.295	-0.322	-0.349	-0.375	-0.404	-0.430	-0.458	-0.484	-0.510	-0.538	-0.564	-0.590	-0.616	-0.642	-0.668	-0.692	-0.719	-0.742	-0.768	-0.791	-0.815	-0.839	-0.861	-0.884	-0.905	-0.926	-0.948	-0.968	-0.988	-1.005	-1.024	-1.041	-1.058	-1.074	-1.088	-1.101	-1.115	-1.128	-1.140	-1.149	-1.159	-1.168	-1.174	-1.182	-1.186	-1.191	-1.195	-1.196	-1.199	-1.200	-1.199	-1.198	-1.195	-1.191	-1.186	-1.181	-1.175	-1.168	-1.160	-1.151	-1.141	-1.131	-1.119	-1.108	-1.095	-1.081	-1.068	-1.052	-1.039	-1.024	-1.009	-0.992	-0.976	-0.961	-0.945	-0.930	-0.914	-0.898	-0.882	-0.866	-0.851	-0.838	-0.822	-0.809	-0.796	-0.782	-0.770	-0.759	-0.749	-0.738	-0.728	-0.719	-0.710	-0.702	-0.695	-0.689	-0.684	-0.679	-0.675	-0.671	-0.669	-0.668	-0.665	-0.664	-0.664	-0.662	-0.664	-0.664	-0.665	-0.668	-0.669	-0.669	-0.671	-0.674	-0.676	-0.676	-0.679	-0.680	-0.681	-0.682	-0.681	-0.682	-0.681	-0.681	-0.679	-0.675	-0.672	-0.670	-0.665	-0.659	-0.654	-0.646	-0.639	-0.630	-0.620	-0.610	-0.598	-0.586	-0.574	-0.559	-0.545	-0.530	-0.512	-0.498	-0.479	-0.461	-0.444	-0.426	-0.405	-0.386	-0.366	-0.345	-0.325	-0.304	-0.282	-0.262	-0.241	-0.220	-0.199	-0.178	-0.156	-0.136	-0.115	-0.095	-0.075	-0.056	-0.036	-0.018	0.000	0.018	0.036	0.054	0.069	0.085	0.100	0.115	0.130	0.144	0.158	0.171	0.184	0.195	0.206	0.218	0.229	0.239	0.249	0.260	0.269	0.279	0.288	0.298	0.306	0.314	0.324	0.332	0.341	0.351	0.360	0.369	0.378	0.386	0.396	0.405	0.414	0.424	0.434	0.444	0.454	0.464	0.475	0.485	0.496	0.507	0.519	0.531	0.544	0.555	0.569	0.581	0.594	0.606	0.619	0.631	0.646	0.659	0.672	0.685	0.699	0.711	0.725	0.739	0.752	0.766	0.780	0.792	0.806	0.819	0.832	0.846	0.859	0.871	0.885	0.899	0.911	0.924	0.938	0.950	0.962	0.975	0.988	1.000	1.012	1.025	1.038	1.050	1.061	1.074	1.086	1.099	1.110	1.122	1.134	1.145	1.156	1.166	1.178	1.189	1.200	1.209	1.219	1.229	1.238	1.246	1.255	1.264	1.272	1.280	1.286	1.291	1.298	1.302	1.308	1.311	1.314	1.316	1.319	1.320	1.320	1.320	1.319	1.316	1.314	1.310	1.305	1.300	1.292	1.286	1.279	1.270	1.260	1.250	1.239	1.228	1.215	1.201	1.188	1.174	1.158	1.142	1.126	1.110	1.092	1.075	1.058	1.039	1.021	1.002	0.985	0.966	0.948	0.930	0.910	0.892	0.874	0.856	0.839	0.821	0.804	0.788	0.770	0.755	0.739	0.722	0.708	0.694	0.680	0.666	0.652	0.641	0.629	0.618	0.608	0.596	0.586	0.578	0.569	0.560	0.551	0.545	0.538	0.532	0.525	0.520	0.515	0.510	0.505	0.501	0.496	0.492	0.490	0.486	0.482	0.480	0.476	0.474	0.471	0.468	0.465	0.462	0.460	0.456	0.452	0.450	0.446	0.442	0.439	0.434	0.430	0.425	0.421	0.415	0.410	0.404	0.398	0.392	0.386	0.379	0.371	0.364	0.358	0.350	0.342	0.334	0.328	0.319	0.311	0.302	0.295	0.288	0.279	0.271	0.262	0.254	0.248	0.240	0.232	0.225	0.218	0.210	0.204	0.199	0.191	0.186	0.181	0.175	0.170	0.166	0.162	0.159	0.155	0.151	0.150	0.146	0.145	0.144	0.142	0.141	0.140	0.140	0.139	0.139	0.139	0.139	0.139	0.138	0.139	0.139	0.138	0.138	0.139	0.138	0.136	0.134	0.132	0.131	0.130	0.126	0.122	0.119	0.115	0.109	0.104	0.098	0.091	0.084	0.075	0.066	0.055	0.045	0.034	0.021	0.010	-0.004	-0.019	-0.034	-0.049	-0.064	-0.080	-0.098	-0.115	-0.134	-0.152	-0.171	-0.191	-0.210	-0.232	-0.252	-0.274	-0.294	-0.315	-0.336	-0.358	-0.380	-0.401	-0.422	-0.445	-0.465	-0.488	-0.507	-0.529	-0.550	-0.570	-0.591	-0.610	-0.630	-0.649	-0.668	-0.686	-0.704	-0.722	-0.740	-0.756	-0.772	-0.788	-0.804	-0.819	-0.832	-0.848	-0.860	-0.875	-0.888	-0.899	-0.911	-0.922	-0.932	-0.944	-0.954	-0.962	-0.971	-0.980	-0.988	-0.996	-1.002	-1.009	-1.014	-1.020	-1.025	-1.029	-1.032	-1.036	-1.040	-1.041	-1.044	-1.045	-1.046	-1.045	-1.045	-1.045	-1.044	-1.042	-1.041	-1.038	-1.036	-1.032	-1.028	-1.025	-1.020	-1.016	-1.011	-1.005	-0.999	-0.994	-0.988	-0.981	-0.974	-0.969	-0.961	-0.954	-0.946	-0.940	-0.932	-0.926	-0.919	-0.914	-0.906	-0.900	-0.894	-0.888	-0.881	-0.876	-0.871	-0.866	-0.861	-0.858	-0.852	-0.849	-0.846	-0.842	-0.840	-0.839	-0.836	-0.834	-0.832	-0.830	-0.829	-0.829	-0.828	-0.828	-0.826	-0.828	-0.826	-0.826	-0.828	-0.828	-0.828	-0.829	-0.829	-0.829	-0.829	-0.828	-0.828	-0.826	-0.826	-0.824	-0.822	-0.820	-0.818	-0.815	-0.812	-0.808	-0.804	-0.800	-0.794	-0.789	-0.782	-0.776	-0.769	-0.761	-0.752	-0.744	-0.734	-0.724	-0.714	-0.701	-0.689	-0.678	-0.664	-0.651	-0.638	-0.622	-0.609	-0.592	-0.578	-0.561	-0.546	-0.529	-0.512	-0.496	-0.480	-0.462	-0.446	-0.430	-0.414	-0.398	-0.380	-0.364	-0.349	-0.332	-0.319	-0.304	-0.290	-0.275	-0.262	-0.250	-0.238	-0.226	-0.216	-0.206	-0.198	-0.190	-0.182	-0.178	-0.171	-0.168	-0.165	-0.162	-0.162	-0.162	-0.164	-0.165	-0.170	-0.172	-0.179	-0.185	-0.191	-0.200	-0.209	-0.219	-0.229	-0.241	-0.252	-0.266	-0.279	-0.292	-0.306	-0.321	-0.336	-0.351	-0.366	-0.381	-0.398	-0.411	-0.428	-0.442	-0.456	-0.471	-0.484	-0.498	-0.509	-0.521	-0.531	-0.540	-0.551	-0.559	-0.565	-0.571	-0.576	-0.580	-0.582	-0.584	-0.584	-0.582	-0.580	-0.576	-0.570	-0.564	-0.556	-0.546	-0.538	-0.525	-0.511	-0.499	-0.484	-0.469	-0.451	-0.434	-0.416	-0.398	-0.378	-0.359	-0.338	-0.318	-0.296	-0.275	-0.254	-0.232	-0.211	-0.190	-0.170	-0.150	-0.130	-0.111	-0.092	-0.075	-0.056	-0.041	-0.026	-0.011	0.002	0.015	0.026	0.036	0.046	0.055	0.061	0.068	0.072	0.076	0.080	0.084	0.084	0.085	0.084	0.082	0.081	0.078	0.074	0.070	0.066	0.060	0.055	0.049	0.042	0.036	0.030	0.025	0.019	0.011	0.006	-0.001	-0.006	-0.010	-0.015	-0.021	-0.024	-0.028	-0.031	-0.034	-0.035	-0.036	-0.036	-0.036	-0.036	-0.035	-0.034	-0.031	-0.028	-0.025	-0.020	-0.016	-0.012	-0.006	-0.001	0.005	0.011	0.019	0.026	0.034	0.041	0.048	0.056	0.065	0.072	0.080	0.089	0.098	0.104	0.112	0.120	0.128	0.136	0.142	0.150	0.158	0.165	0.172	0.180	0.186	0.194	0.201	0.209	0.216	0.224	0.231	0.240	0.248	0.256	0.265	0.275	0.284	0.294	0.304	0.314	0.326	0.338	0.350	0.362	0.376	0.390	0.405	0.420	0.438	0.454	0.470	0.489	0.506	0.526	0.546	0.566	0.588	0.609	0.630	0.651	0.674	0.698	0.720	0.744	0.768	0.791	0.816	0.841	0.866	0.891	0.916	0.940	0.965	0.991	1.015	1.040	1.065	1.089	1.112	1.136	1.160	1.182	1.206	1.229	1.251	1.272	1.295	1.316	1.336	1.356	1.378	1.398	1.416	1.435	1.454	1.471	1.488	1.505	1.521	1.539	1.554	1.569	1.584	1.599	1.614	1.628	1.642	1.655	1.669	1.681	1.692	1.705	1.716	1.728	1.739	1.748	1.758	1.768	1.776	1.784	1.792	1.799	1.805	1.812	1.819	1.824	1.829	1.832	1.838	1.841	1.844	1.846	1.848	1.849	1.850	1.850	1.850	1.849	1.850	1.848	1.848	1.845	1.844	1.841	1.840	1.838	1.835	1.832	1.831	1.829	1.826	1.825	1.824	1.821	1.820	1.820	1.820	1.820	1.821	1.822	1.824	1.826	1.830	1.835	1.840	1.846	1.854	1.862	1.871	1.881	1.892	1.904	1.918	1.932	1.948	1.962	1.979	1.996	2.016	2.035	2.056	2.078	2.100	2.124	2.148	2.172	2.199	2.225	2.251	2.279	2.306	2.334	2.362	2.391	2.420	2.449	2.478	2.506	2.534	2.562	2.591	2.619	2.646	2.672	2.699	2.724	2.749	2.772	2.795	2.818	2.839	2.860	2.879	2.898	2.914	2.930	2.945	2.958	2.970	2.981	2.990	2.998	3.005	3.010	3.014	3.015	3.016	3.016	3.014	3.010	3.005	2.999	2.991	2.981	2.971	2.959	2.946	2.932	2.918	2.900	2.882	2.864	2.842	2.821	2.799	2.775	2.751	2.725	2.699	2.671	2.642	2.615	2.584	2.554	2.524	2.491	2.460	2.428	2.394	2.361	2.328	2.292	2.259	2.224	2.190	2.154	2.119	2.084	2.047	2.013	1.976	1.940	1.905	1.869	1.834	1.796	1.761	1.726	1.691	1.656	1.620	1.585	1.551	1.516	1.482	1.449	1.415	1.382	1.349	1.316	1.284	1.252	1.220	1.189	1.159	1.128	1.099	1.069	1.040	1.011	0.984	0.955	0.928	0.901	0.876	0.849	0.824	0.800	0.775	0.751	0.728	0.706	0.682	0.661	0.640	0.620	0.600	0.579	0.560	0.541	0.522	0.505	0.486	0.470	0.454	0.436	0.420	0.405	0.390	0.374	0.359	0.345	0.329	0.315	0.301	0.286	0.272	0.259	0.245	0.231	0.218	0.204	0.190	0.176	0.161	0.149	0.134	0.120	0.106	0.091	0.078	0.064	0.049	0.034	0.020	0.004	-0.010	-0.025	-0.040	-0.056	-0.071	-0.085	-0.100	-0.115	-0.130	-0.145	-0.159	-0.174	-0.189	-0.202	-0.218	-0.231	-0.244	-0.258	-0.271	-0.282	-0.296	-0.309	-0.320	-0.332	-0.342	-0.354	-0.364	-0.374	-0.385	-0.394	-0.404	-0.412	-0.421	-0.430	-0.438	-0.444	-0.451	-0.458	-0.465	-0.471	-0.476	-0.481	-0.488	-0.492	-0.498	-0.502	-0.506	-0.512	-0.516	-0.520	-0.524	-0.529	-0.532	-0.536	-0.541	-0.546	-0.550	-0.554	-0.559	-0.561	-0.566	-0.570	-0.575	-0.578	-0.582	-0.586	-0.591	-0.595	-0.600	-0.604	-0.609	-0.612	-0.616	-0.620	-0.624	-0.629	-0.631	-0.634	-0.639	-0.641	-0.644	-0.646	-0.649	-0.651	-0.654	-0.656	-0.658	-0.659	-0.660	-0.660	-0.660	-0.662	-0.662	-0.662	-0.662	-0.664	-0.662	-0.662	-0.662	-0.662	-0.661	-0.661	-0.661	-0.661	-0.660	-0.660	-0.660	-0.661	-0.662	-0.662	-0.664	-0.666	-0.669	-0.671	-0.676	-0.680	-0.685	-0.691	-0.696	-0.705	-0.714	-0.721	-0.731	-0.742	-0.754	-0.766	-0.780	-0.794	-0.809	-0.825	-0.841	-0.860	-0.879	-0.900	-0.920	-0.942	-0.965	-0.988	-1.011	-1.035	-1.061	-1.086	-1.114	-1.140	-1.168	-1.195	-1.224	-1.251	-1.279	-1.308	-1.336	-1.365	-1.394	-1.422	-1.450	-1.479	-1.505	-1.532	-1.559	-1.584	-1.610	-1.634	-1.658	-1.680	-1.701	-1.722	-1.742	-1.761	-1.778	-1.796	-1.810	-1.825	-1.839	-1.851	-1.862	-1.872	-1.882	-1.891	-1.898	-1.904	-1.910	-1.914	-1.918	-1.919	-1.920	-1.921	-1.920	-1.918	-1.918	-1.914	-1.910	-1.906	-1.901	-1.896	-1.891	-1.885	-1.879	-1.872	-1.865	-1.859	-1.851	-1.844	-1.836	-1.829	-1.821	-1.815	-1.806	-1.800	-1.792	-1.786	-1.779	-1.772	-1.765	-1.759	-1.752	-1.748	-1.742	-1.736	-1.731	-1.726	-1.722	-1.719	-1.715	-1.711	-1.708	-1.704	-1.701	-1.699	-1.696	-1.694	-1.691	-1.689	-1.688	-1.685	-1.684	-1.681	-1.680	-1.680	-1.678	-1.676	-1.675	-1.674	-1.672	-1.672	-1.672	-1.671	-1.670	-1.669	-1.669	-1.669	-1.669	-1.668	-1.666	-1.668	-1.666	-1.666	-1.666	-1.666	-1.665	-1.665	-1.664	-1.664	-1.664	-1.662	-1.664	-1.662	-1.662	-1.662	-1.661	-1.660	-1.659	-1.658	-1.658	-1.655	-1.654	-1.652	-1.651	-1.649	-1.646	-1.644	-1.641	-1.638	-1.635	-1.631	-1.629	-1.624	-1.620	-1.615	-1.610	-1.605	-1.600	-1.592	-1.586	-1.580	-1.572	-1.565	-1.558	-1.550	-1.541	-1.532	-1.522	-1.512	-1.504	-1.492	-1.482	-1.472	-1.462	-1.451	-1.441	-1.430	-1.419	-1.408	-1.396	-1.385	-1.374	-1.362	-1.351	-1.339	-1.328	-1.316	-1.305	-1.295	-1.282	-1.271	-1.261	-1.250	-1.240	-1.231	-1.220	-1.210	-1.201	-1.194	-1.185	-1.176	-1.168	-1.160	-1.152	-1.145	-1.138	-1.131	-1.126	-1.120	-1.115	-1.110	-1.105	-1.101	-1.096	-1.094	-1.090	-1.088	-1.084	-1.082	-1.080	-1.079	-1.078	-1.078	-1.075	-1.075	-1.075	-1.075	-1.075	-1.075	-1.078	-1.078	-1.079	-1.080	-1.081	-1.084	-1.084	-1.086	-1.089	-1.091	-1.091	-1.094	-1.096	-1.099	-1.100	-1.101	-1.102	-1.102	-1.102	-1.104	-1.102	-1.101	-1.100	-1.099	-1.098	-1.095	-1.091	-1.089	-1.084	-1.079	-1.072	-1.068	-1.060	-1.052	-1.042	-1.034	-1.024	-1.012	-1.001	-0.989	-0.974	-0.960	-0.946	-0.930	-0.914	-0.896	-0.879	-0.861	-0.841	-0.822	-0.802	-0.781	-0.760	-0.739	-0.718	-0.694	-0.671	-0.649	-0.626	-0.604	-0.580	-0.556	-0.534	-0.511	-0.489	-0.466	-0.444	-0.421	-0.400	-0.379	-0.358	-0.338	-0.318	-0.298	-0.279	-0.261	-0.244	-0.226	-0.210	-0.194	-0.179	-0.165	-0.152	-0.139	-0.128	-0.115	-0.104	-0.095	-0.085	-0.076	-0.068	-0.059	-0.051	-0.045	-0.039	-0.034	-0.029	-0.025	-0.020	-0.018	-0.014	-0.012	-0.011	-0.009	-0.009	-0.009	-0.009	-0.008	-0.009	-0.010	-0.011	-0.012	-0.016	-0.019	-0.021	-0.025	-0.029	-0.035	-0.039	-0.045	-0.051	-0.056	-0.064	-0.072	-0.080	-0.089	-0.098	-0.108	-0.119	-0.129	-0.141	-0.155	-0.168	-0.181	-0.196	-0.212	-0.228	-0.245	-0.261	-0.280	-0.299	-0.318	-0.338	-0.358	-0.379	-0.400	-0.422	-0.445	-0.468	-0.491	-0.515	-0.539	-0.564	-0.589	-0.614	-0.638	-0.664	-0.689	-0.714	-0.741	-0.766	-0.791	-0.818	-0.844	-0.869	-0.895	-0.920	-0.944	-0.969	-0.994	-1.019	-1.041	-1.065	-1.089	-1.111	-1.134	-1.156	-1.178	-1.199	-1.220	-1.240	-1.261	-1.280	-1.300	-1.319	-1.338	-1.355	-1.374	-1.390	-1.406	-1.424	-1.439	-1.455	-1.470	-1.484	-1.499	-1.512	-1.528	-1.540	-1.554	-1.566	-1.579	-1.590	-1.602	-1.614	-1.625	-1.635	-1.646	-1.656	-1.665	-1.674	-1.682	-1.690	-1.700	-1.708	-1.714	-1.721	-1.728	-1.734	-1.740	-1.745	-1.750	-1.755	-1.760	-1.762	-1.768	-1.770	-1.774	-1.776	-1.780	-1.781	-1.785	-1.786	-1.789	-1.790	-1.792	-1.794	-1.796	-1.796	-1.799	-1.800	-1.802	-1.802	-1.804	-1.805	-1.808	-1.810	-1.811	-1.814	-1.815	-1.819	-1.821	-1.824	-1.828	-1.830	-1.834	-1.838	-1.840	-1.844	-1.849	-1.852	-1.856	-1.861	-1.865	-1.871	-1.875	-1.880	-1.886	-1.891	-1.895	-1.900	-1.905	-1.910	-1.915	-1.919	-1.924	-1.928	-1.930	-1.932	-1.936	-1.938	-1.940	-1.941	-1.941	-1.941	-1.941	-1.941	-1.940	-1.938	-1.936	-1.934	-1.931	-1.928	-1.924	-1.918	-1.914	-1.908	-1.901	-1.895	-1.888	-1.882	-1.875	-1.868	-1.859	-1.851	-1.841	-1.834	-1.826	-1.818	-1.809	-1.801	-1.792	-1.786	-1.778	-1.771	-1.762	-1.758	-1.751	-1.745	-1.740	-1.736	-1.732	-1.729	-1.726	-1.724	-1.722	-1.724	-1.724	-1.724	-1.728	-1.730	-1.734	-1.736	-1.741	-1.748	-1.755	-1.761	-1.769	-1.778	-1.788	-1.796	-1.808	-1.819	-1.831	-1.841	-1.855	-1.868	-1.882	-1.896	-1.911	-1.925	-1.941	-1.956	-1.971	-1.986	-2.002	-2.018	-2.035	-2.050	-2.066	-2.081	-2.098	-2.112	-2.128	-2.142	-2.156	-2.171	-2.185	-2.200	-2.212	-2.225	-2.238	-2.249	-2.261	-2.272	-2.282	-2.294	-2.302	-2.312	-2.321	-2.330	-2.338	-2.345	-2.352	-2.359	-2.366	-2.372	-2.378	-2.382	-2.389	-2.392	-2.398	-2.400	-2.404	-2.408	-2.411	-2.415	-2.418	-2.420	-2.422	-2.425	-2.429	-2.430	-2.432	-2.435	-2.438	-2.440	-2.441	-2.442	-2.445	-2.448	-2.449	-2.451	-2.452	-2.454	-2.456	-2.459	-2.460	-2.461	-2.465	-2.466	-2.469	-2.470	-2.472	-2.475	-2.475	-2.478	-2.480	-2.480	-2.481	-2.481	-2.482	-2.482	-2.482	-2.482	-2.481	-2.479	-2.476	-2.475	-2.471	-2.468	-2.464	-2.459	-2.452	-2.446	-2.440	-2.431	-2.422	-2.412	-2.404	-2.392	-2.381	-2.368	-2.355	-2.341	-2.326	-2.311	-2.295	-2.279	-2.261	-2.242	-2.225	-2.206	-2.186	-2.166	-2.145	-2.124	-2.102	-2.080	-2.058	-2.035	-2.014	-1.990	-1.968	-1.945	-1.921	-1.899	-1.876	-1.854	-1.831	-1.810	-1.789	-1.766	-1.745	-1.724	-1.705	-1.684	-1.664	-1.644	-1.625	-1.608	-1.589	-1.571	-1.554	-1.536	-1.519	-1.502	-1.486	-1.472	-1.456	-1.441	-1.426	-1.412	-1.398	-1.384	-1.370	-1.355	-1.341	-1.329	-1.315	-1.301	-1.288	-1.274	-1.260	-1.246	-1.232	-1.219	-1.205	-1.190	-1.176	-1.162	-1.148	-1.134	-1.118	-1.102	-1.088	-1.075	-1.060	-1.044	-1.029	-1.014	-0.999	-0.984	-0.969	-0.954	-0.939	-0.924	-0.910	-0.895	-0.880	-0.866	-0.852	-0.839	-0.826	-0.812	-0.801	-0.789	-0.778	-0.765	-0.754	-0.742	-0.732	-0.721	-0.712	-0.702	-0.694	-0.685	-0.678	-0.670	-0.662	-0.655	-0.649	-0.641	-0.635	-0.630	-0.624	-0.619	-0.615	-0.610	-0.606	-0.602	-0.599	-0.596	-0.594	-0.590	-0.588	-0.586	-0.584	-0.581	-0.580	-0.579	-0.576	-0.576	-0.575	-0.574	-0.574	-0.572	-0.572	-0.572	-0.571	-0.571	-0.571	-0.571	-0.570	-0.570	-0.569	-0.569	-0.568	-0.566	-0.565	-0.562	-0.561	-0.560	-0.559	-0.556	-0.554	-0.552	-0.549	-0.546	-0.542	-0.539	-0.535	-0.530	-0.526	-0.521	-0.516	-0.510	-0.504	-0.496	-0.490	-0.482	-0.476	-0.468	-0.459	-0.450	-0.440	-0.430	-0.420	-0.410	-0.399	-0.389	-0.378	-0.366	-0.355	-0.344	-0.332	-0.320	-0.309	-0.298	-0.285	-0.274	-0.261	-0.251	-0.239	-0.229	-0.218	-0.208	-0.198	-0.188	-0.178	-0.169	-0.161	-0.152	-0.145	-0.138	-0.131	-0.125	-0.120	-0.114	-0.110	-0.105	-0.102	-0.100	-0.098	-0.095	-0.092	-0.091	-0.090	-0.089	-0.089	-0.089	-0.089	-0.089	-0.089	-0.090	-0.090	-0.091	-0.091	-0.092	-0.092	-0.094	-0.092	-0.094	-0.092	-0.092	-0.090	-0.089	-0.086	-0.084	-0.081	-0.078	-0.074	-0.070	-0.065	-0.060	-0.052	-0.046	-0.040	-0.032	-0.024	-0.016	-0.008	0.001	0.012	0.022	0.032	0.042	0.054	0.065	0.076	0.089	0.101	0.112	0.125	0.136	0.150	0.162	0.175	0.186	0.198	0.209	0.221	0.232	0.242	0.252	0.264	0.274	0.282	0.291	0.301	0.308	0.316	0.324	0.330	0.336	0.340	0.346	0.350	0.354	0.358	0.359	0.360	0.361	0.362	0.361	0.360	0.359	0.356	0.355	0.351	0.346	0.341	0.336	0.330	0.324	0.316	0.309	0.300	0.291	0.281	0.271	0.260	0.249	0.236	0.224	0.209	0.195	0.180	0.165	0.150	0.132	0.115	0.098	0.080	0.062	0.044	0.024	0.004	-0.016	-0.038	-0.059	-0.080	-0.102	-0.124	-0.146	-0.169	-0.192	-0.215	-0.239	-0.264	-0.286	-0.310	-0.335	-0.359	-0.384	-0.408	-0.432	-0.456	-0.480	-0.505	-0.528	-0.552	-0.574	-0.598	-0.621	-0.644	-0.664	-0.686	-0.708	-0.726	-0.748	-0.766	-0.786	-0.804	-0.821	-0.839	-0.854	-0.869	-0.884	-0.896	-0.909	-0.921	-0.931	-0.940	-0.948	-0.955	-0.962	-0.968	-0.972	-0.976	-0.979	-0.979	-0.979	-0.978	-0.975	-0.972	-0.966	-0.961	-0.955	-0.948	-0.939	-0.929	-0.919	-0.906	-0.895	-0.880	-0.866	-0.851	-0.835	-0.819	-0.801	-0.782	-0.765	-0.745	-0.725	-0.704	-0.684	-0.662	-0.641	-0.620	-0.598	-0.576	-0.555	-0.534	-0.511	-0.490	-0.470	-0.448	-0.428	-0.409	-0.388	-0.369	-0.350	-0.331	-0.314	-0.298	-0.282	-0.266	-0.252	-0.239	-0.226	-0.214	-0.205	-0.195	-0.186	-0.180	-0.174	-0.169	-0.164	-0.161	-0.161	-0.160	-0.160	-0.161	-0.164	-0.169	-0.174	-0.180	-0.188	-0.195	-0.205	-0.214	-0.225	-0.239	-0.251	-0.265	-0.280	-0.295	-0.311	-0.329	-0.345	-0.364	-0.381	-0.400	-0.419	-0.439	-0.458	-0.479	-0.498	-0.519	-0.540	-0.559	-0.579	-0.600	-0.620	-0.640	-0.660	-0.680	-0.699	-0.718	-0.735	-0.754	-0.771	-0.788	-0.805	-0.821	-0.838	-0.852	-0.868	-0.881	-0.895	-0.908	-0.920	-0.931	-0.944	-0.955	-0.965	-0.974	-0.984	-0.992	-1.001	-1.010	-1.018	-1.024	-1.032	-1.039	-1.045	-1.052	-1.059	-1.065	-1.072	-1.079	-1.085	-1.092	-1.099	-1.106	-1.112	-1.120	-1.128	-1.135	-1.144	-1.151	-1.160	-1.169	-1.179	-1.189	-1.199	-1.209	-1.218	-1.229	-1.241	-1.251	-1.262	-1.274	-1.286	-1.298	-1.309	-1.320	-1.331	-1.342	-1.354	-1.364	-1.375	-1.385	-1.395	-1.405	-1.414	-1.421	-1.429	-1.436	-1.444	-1.449	-1.452	-1.458	-1.459	-1.461	-1.461	-1.461	-1.460	-1.458	-1.455	-1.450	-1.445	-1.438	-1.430	-1.422	-1.412	-1.404	-1.391	-1.381	-1.369	-1.355	-1.341	-1.326	-1.310	-1.295	-1.280	-1.264	-1.246	-1.231	-1.215	-1.199	-1.182	-1.166	-1.151	-1.136	-1.121	-1.109	-1.095	-1.082	-1.071	-1.061	-1.051	-1.042	-1.035	-1.029	-1.024	-1.020	-1.018	-1.018	-1.018	-1.019	-1.021	-1.026	-1.032	-1.039	-1.048	-1.056	-1.066	-1.078	-1.091	-1.104	-1.118	-1.132	-1.149	-1.165	-1.182	-1.200	-1.219	-1.238	-1.255	-1.275	-1.295	-1.314	-1.332	-1.351	-1.370	-1.389	-1.405	-1.422	-1.440	-1.455	-1.470	-1.484	-1.498	-1.510	-1.521	-1.532	-1.541	-1.550	-1.558	-1.564	-1.569	-1.574	-1.575	-1.579	-1.579	-1.579	-1.578	-1.575	-1.572	-1.569	-1.564	-1.558	-1.552	-1.545	-1.536	-1.530	-1.521	-1.511	-1.504	-1.495	-1.486	-1.476	-1.468	-1.459	-1.450	-1.442	-1.434	-1.428	-1.421	-1.415	-1.409	-1.405	-1.401	-1.399	-1.398	-1.398	-1.398	-1.398	-1.400	-1.404	-1.408	-1.412	-1.420	-1.428	-1.436	-1.446	-1.458	-1.469	-1.482	-1.498	-1.512	-1.529	-1.546	-1.565	-1.584	-1.602	-1.624	-1.644	-1.666	-1.688	-1.711	-1.734	-1.759	-1.781	-1.806	-1.830	-1.855	-1.880	-1.904	-1.928	-1.952	-1.976	-1.999	-2.022	-2.046	-2.068	-2.090	-2.112	-2.132	-2.154	-2.172	-2.191	-2.210	-2.228	-2.244	-2.259	-2.274	-2.288	-2.300	-2.314	-2.324	-2.335	-2.344	-2.351	-2.360	-2.365	-2.371	-2.375	-2.379	-2.381	-2.384	-2.384	-2.382	-2.382	-2.380	-2.376	-2.372	-2.368	-2.361	-2.354	-2.346	-2.336	-2.328	-2.316	-2.305	-2.291	-2.278	-2.264	-2.249	-2.234	-2.216	-2.198	-2.179	-2.159	-2.139	-2.116	-2.092	-2.070	-2.045	-2.019	-1.994	-1.966	-1.939	-1.910	-1.880	-1.850	-1.819	-1.789	-1.756	-1.722	-1.689	-1.654	-1.620	-1.584	-1.548	-1.511	-1.474	-1.436	-1.398	-1.359	-1.320	-1.281	-1.242	-1.202	-1.162	-1.124	-1.084	-1.045	-1.005	-0.966	-0.928	-0.889	-0.849	-0.811	-0.774	-0.736	-0.699	-0.664	-0.628	-0.591	-0.555	-0.521	-0.488	-0.454	-0.421	-0.389	-0.358	-0.328	-0.298	-0.269	-0.240	-0.212	-0.186	-0.160	-0.135	-0.110	-0.085	-0.062	-0.039	-0.016	0.005	0.025	0.046	0.066	0.085	0.105	0.124	0.142	0.160	0.178	0.195	0.212	0.229	0.245	0.261	0.279	0.294	0.310	0.328	0.342	0.359	0.376	0.391	0.409	0.424	0.441	0.458	0.474	0.491	0.509	0.526	0.545	0.562	0.581	0.599	0.620	0.639	0.658	0.678	0.698	0.720	0.740	0.761	0.784	0.805	0.829	0.851	0.874	0.898	0.922	0.946	0.970	0.996	1.020	1.046	1.072	1.098	1.124	1.151	1.178	1.205	1.231	1.258	1.286	1.312	1.341	1.368	1.395	1.422	1.450	1.478	1.504	1.532	1.559	1.586	1.612	1.639	1.664	1.690	1.715	1.740	1.765	1.789	1.812	1.835	1.859	1.879	1.900	1.921	1.942	1.961	1.980	1.999	2.015	2.033	2.049	2.064	2.076	2.090	2.102	2.114	2.125	2.135	2.145	2.152	2.160	2.166	2.171	2.178	2.181	2.184	2.186	2.188	2.189	2.189	2.188	2.186	2.185	2.181	2.178	2.174	2.169	2.162	2.155	2.149	2.141	2.132	2.124	2.114	2.105	2.094	2.084	2.072	2.060	2.049	2.035	2.024	2.010	1.996	1.982	1.968	1.954	1.940	1.924	1.910	1.895	1.879	1.864	1.848	1.832	1.818	1.800	1.785	1.769	1.752	1.738	1.720	1.705	1.689	1.672	1.656	1.640	1.624	1.608	1.592	1.576	1.559	1.542	1.525	1.509	1.491	1.474	1.456	1.439	1.421	1.404	1.386	1.368	1.350	1.331	1.312	1.294	1.275	1.255	1.235	1.215	1.195	1.175	1.155	1.132	1.112	1.091	1.069	1.046	1.024	1.002	0.980	0.958	0.935	0.912	0.890	0.866	0.845	0.821	0.799	0.776	0.754	0.730	0.708	0.686	0.664	0.641	0.621	0.599	0.578	0.558	0.538	0.518	0.498	0.480	0.460	0.442	0.425	0.409	0.392	0.376	0.361	0.348	0.334	0.321	0.308	0.295	0.285	0.274	0.264	0.254	0.245	0.236	0.229	0.220	0.215	0.208	0.202	0.195	0.190	0.186	0.181	0.176	0.172	0.169	0.166	0.161	0.159	0.156	0.152	0.151	0.148	0.145	0.141	0.139	0.135	0.134	0.130	0.126	0.124	0.120	0.115	0.111	0.106	0.102	0.098	0.092	0.088	0.081	0.075	0.069	0.062	0.055	0.048	0.039	0.030	0.022	0.012	0.004	-0.006	-0.019	-0.030	-0.041	-0.055	-0.066	-0.080	-0.092	-0.108	-0.122	-0.138	-0.152	-0.169	-0.186	-0.202	-0.220	-0.238	-0.256	-0.275	-0.294	-0.312	-0.334	-0.354	-0.375	-0.395	-0.416	-0.438	-0.459	-0.481	-0.502	-0.525	-0.548	-0.570	-0.591	-0.615	-0.638	-0.660	-0.682	-0.705	-0.728	-0.750	-0.774	-0.795	-0.818	-0.840	-0.862	-0.885	-0.908	-0.930	-0.951	-0.972	-0.995	-1.016	-1.038	-1.056	-1.078	-1.099	-1.118	-1.138	-1.158	-1.176	-1.194	-1.212	-1.231	-1.248	-1.265	-1.281	-1.298	-1.312	-1.329	-1.342	-1.358	-1.370	-1.382	-1.395	-1.405	-1.418	-1.426	-1.436	-1.446	-1.454	-1.461	-1.466	-1.474	-1.479	-1.481	-1.486	-1.489	-1.490	-1.491	-1.492	-1.491	-1.490	-1.488	-1.484	-1.480	-1.476	-1.470	-1.465	-1.458	-1.449	-1.441	-1.432	-1.421	-1.412	-1.402	-1.391	-1.380	-1.368	-1.356	-1.344	-1.331	-1.318	-1.305	-1.294	-1.280	-1.268	-1.255	-1.242	-1.230	-1.220	-1.208	-1.196	-1.185	-1.175	-1.166	-1.158	-1.148	-1.140	-1.132	-1.126	-1.120	-1.115	-1.111	-1.108	-1.104	-1.101	-1.099	-1.098	-1.098	-1.098	-1.099	-1.099	-1.101	-1.102	-1.104	-1.106	-1.109	-1.111	-1.115	-1.118	-1.120	-1.124	-1.125	-1.129	-1.131	-1.132	-1.135	-1.135	-1.136	-1.136	-1.136	-1.135	-1.134	-1.131	-1.128	-1.124	-1.119	-1.114	-1.106	-1.099	-1.090	-1.081	-1.071	-1.060	-1.049	-1.036	-1.021	-1.008	-0.992	-0.976	-0.960	-0.942	-0.925	-0.906	-0.888	-0.869	-0.849	-0.829	-0.808	-0.788	-0.766	-0.746	-0.724	-0.704	-0.682	-0.661	-0.640	-0.620	-0.599	-0.578	-0.559	-0.539	-0.520	-0.500	-0.481	-0.462	-0.445	-0.428	-0.411	-0.395	-0.380	-0.364	-0.349	-0.335	-0.322	-0.309	-0.296	-0.285	-0.272	-0.261	-0.250	-0.241	-0.231	-0.220	-0.211	-0.202	-0.192	-0.184	-0.176	-0.168	-0.159	-0.150	-0.142	-0.134	-0.125	-0.119	-0.110	-0.102	-0.094	-0.086	-0.078	-0.069	-0.061	-0.052	-0.044	-0.035	-0.026	-0.018	-0.008	0.002	0.012	0.022	0.031	0.042	0.054	0.065	0.075	0.086	0.098	0.110	0.121	0.135	0.148	0.159	0.171	0.184	0.196	0.211	0.224	0.238	0.251	0.265	0.280	0.294	0.308	0.322	0.338	0.352	0.368	0.382	0.399	0.414	0.429	0.445	0.461	0.476	0.491	0.506	0.522	0.538	0.552	0.569	0.584	0.599	0.614	0.630	0.645	0.660	0.675	0.689	0.702	0.716	0.730	0.742	0.756	0.768	0.780	0.791	0.801	0.811	0.821	0.831	0.840	0.848	0.855	0.860	0.865	0.870	0.874	0.876	0.879	0.880	0.880	0.880	0.878	0.876	0.871	0.868	0.862	0.856	0.850	0.841	0.832	0.822	0.812	0.801	0.790	0.778	0.764	0.750	0.735	0.719	0.702	0.686	0.670	0.652	0.635	0.616	0.598	0.580	0.561	0.542	0.525	0.506	0.488	0.469	0.450	0.431	0.414	0.396	0.379	0.362	0.346	0.330	0.312	0.298	0.282	0.268	0.252	0.240	0.228	0.215	0.202	0.190	0.179	0.168	0.158	0.149	0.139	0.130	0.122	0.114	0.106	0.100	0.094	0.088	0.082	0.078	0.072	0.068	0.062	0.059	0.056	0.052	0.049	0.046	0.044	0.040	0.038	0.035	0.032	0.030	0.026	0.024	0.021	0.019	0.016	0.014	0.010	0.006	0.004	-0.001	-0.004	-0.009	-0.012	-0.016	-0.022	-0.028	-0.032	-0.039	-0.045	-0.051	-0.058	-0.064	-0.071	-0.079	-0.085	-0.092	-0.100	-0.108	-0.116	-0.124	-0.131	-0.140	-0.149	-0.156	-0.164	-0.172	-0.181	-0.190	-0.198	-0.205	-0.214	-0.221	-0.229	-0.236	-0.242	-0.250	-0.256	-0.264	-0.270	-0.275	-0.281	-0.286	-0.291	-0.295	-0.300	-0.304	-0.309	-0.311	-0.314	-0.316	-0.319	-0.321	-0.322	-0.324	-0.325	-0.326	-0.326	-0.329	-0.329	-0.330	-0.330	-0.331	-0.332	-0.331	-0.332	-0.334	-0.335	-0.336	-0.339	-0.340	-0.342	-0.345	-0.348	-0.351	-0.355	-0.359	-0.364	-0.369	-0.375	-0.381	-0.389	-0.396	-0.405	-0.414	-0.424	-0.434	-0.445	-0.456	-0.469	-0.481	-0.495	-0.509	-0.522	-0.538	-0.551	-0.569	-0.584	-0.600	-0.616	-0.634	-0.651	-0.670	-0.688	-0.706	-0.724	-0.744	-0.762	-0.780	-0.800	-0.820	-0.838	-0.858	-0.876	-0.895	-0.914	-0.932	-0.952	-0.970	-0.988	-1.006	-1.025	-1.042	-1.060	-1.078	-1.095	-1.111	-1.129	-1.146	-1.161	-1.178	-1.194	-1.209	-1.225	-1.240	-1.254	-1.269	-1.284	-1.298	-1.311	-1.325	-1.340	-1.354	-1.366	-1.379	-1.391	-1.404	-1.415	-1.428	-1.439	-1.450	-1.461	-1.471	-1.481	-1.491	-1.501	-1.510	-1.519	-1.528	-1.535	-1.542	-1.549	-1.556	-1.562	-1.568	-1.572	-1.578	-1.581	-1.586	-1.589	-1.591	-1.592	-1.594	-1.595	-1.595	-1.595	-1.596	-1.595	-1.594	-1.591	-1.589	-1.586	-1.584	-1.580	-1.575	-1.572	-1.568	-1.564	-1.560	-1.554	-1.550	-1.545	-1.540	-1.535	-1.530	-1.526	-1.521	-1.516	-1.511	-1.508	-1.502	-1.499	-1.495	-1.491	-1.488	-1.485	-1.480	-1.478	-1.475	-1.472	-1.470	-1.468	-1.465	-1.464	-1.462	-1.461	-1.460	-1.459	-1.458	-1.458	-1.456	-1.455	-1.454	-1.454	-1.452	-1.450	-1.449	-1.446	-1.444	-1.442	-1.440	-1.436	-1.432	-1.428	-1.424	-1.419	-1.414	-1.408	-1.401	-1.394	-1.386	-1.378	-1.369	-1.360	-1.350	-1.339	-1.328	-1.315	-1.302	-1.289	-1.275	-1.260	-1.244	-1.229	-1.212	-1.196	-1.178	-1.160	-1.142	-1.122	-1.104	-1.085	-1.065	-1.046	-1.026	-1.006	-0.986	-0.966	-0.946	-0.928	-0.908	-0.889	-0.870	-0.852	-0.835	-0.818	-0.800	-0.785	-0.769	-0.755	-0.740	-0.728	-0.715	-0.704	-0.694	-0.685	-0.676	-0.670	-0.664	-0.660	-0.656	-0.655	-0.652	-0.654	-0.655	-0.659	-0.661	-0.668	-0.674	-0.681	-0.689	-0.699	-0.710	-0.721	-0.734	-0.746	-0.761	-0.776	-0.792	-0.809	-0.825	-0.841	-0.859	-0.878	-0.896	-0.914	-0.930	-0.949	-0.966	-0.982	-0.999	-1.015	-1.031	-1.046	-1.060	-1.074	-1.086	-1.098	-1.109	-1.118	-1.126	-1.132	-1.139	-1.144	-1.146	-1.149	-1.150	-1.148	-1.145	-1.141	-1.135	-1.128	-1.119	-1.110	-1.098	-1.085	-1.072	-1.058	-1.041	-1.024	-1.005	-0.988	-0.966	-0.946	-0.926	-0.904	-0.882	-0.859	-0.836	-0.814	-0.789	-0.768	-0.744	-0.720	-0.698	-0.675	-0.654	-0.632	-0.611	-0.591	-0.572	-0.555	-0.538	-0.521	-0.507	-0.494	-0.481	-0.470	-0.460	-0.450	-0.441	-0.435	-0.430	-0.426	-0.422	-0.420	-0.420	-0.420	-0.420	-0.422	-0.425	-0.429	-0.434	-0.438	-0.445	-0.451	-0.458	-0.466	-0.474	-0.482	-0.490	-0.499	-0.507	-0.518	-0.525	-0.534	-0.542	-0.551	-0.559	-0.566	-0.575	-0.581	-0.588	-0.594	-0.599	-0.602	-0.606	-0.610	-0.612	-0.614	-0.616	-0.616	-0.618	-0.618	-0.616	-0.615	-0.614	-0.610	-0.606	-0.602	-0.599	-0.594	-0.589	-0.582	-0.576	-0.571	-0.565	-0.558	-0.551	-0.542	-0.536	-0.528	-0.520	-0.512	-0.504	-0.496	-0.488	-0.479	-0.471	-0.462	-0.454	-0.444	-0.435	-0.426	-0.416	-0.408	-0.398	-0.388	-0.378	-0.366	-0.356	-0.345	-0.334	-0.321	-0.310	-0.298	-0.284	-0.271	-0.259	-0.244	-0.229	-0.215	-0.199	-0.181	-0.165	-0.149	-0.130	-0.112	-0.094	-0.074	-0.055	-0.035	-0.015	0.005	0.028	0.048	0.070	0.091	0.112	0.135	0.156	0.180	0.202	0.225	0.248	0.271	0.294	0.316	0.339	0.361	0.382	0.404	0.425	0.445	0.466	0.486	0.506	0.525	0.545	0.562	0.581	0.599	0.616	0.634	0.650	0.665	0.682	0.698	0.711	0.728	0.741	0.755	0.768	0.782	0.795	0.809	0.820	0.832	0.845	0.855	0.868	0.879	0.890	0.901	0.912	0.924	0.934	0.945	0.955	0.966	0.976	0.986	0.998	1.008	1.018	1.026	1.036	1.046	1.055	1.065	1.072	1.081	1.090	1.098	1.105	1.111	1.119	1.124	1.130	1.136	1.141	1.145	1.150	1.154	1.156	1.160	1.161	1.164	1.165	1.166	1.166	1.166	1.166	1.165	1.165	1.164	1.164	1.161	1.160	1.160	1.158	1.156	1.155	1.154	1.152	1.151	1.151	1.152	1.152	1.155	1.158	1.159	1.164	1.168	1.171	1.179	1.185	1.194	1.202	1.211	1.222	1.235	1.249	1.262	1.278	1.294	1.311	1.329	1.350	1.370	1.391	1.414	1.438	1.461	1.486	1.514	1.540	1.569	1.596	1.624	1.654	1.682	1.712	1.742	1.772	1.802	1.832	1.862	1.892	1.922	1.950	1.979	2.006	2.033	2.060	2.085	2.110	2.134	2.156	2.179	2.199	2.219	2.238	2.254	2.270	2.286	2.299	2.311	2.322	2.331	2.339	2.346	2.351	2.355	2.358	2.358	2.359	2.356	2.352	2.349	2.342	2.336	2.329	2.319	2.309	2.298	2.284	2.270	2.256	2.240	2.222	2.205	2.186	2.168	2.146	2.125	2.104	2.081	2.058	2.034	2.009	1.985	1.959	1.932	1.906	1.880	1.851	1.824	1.795	1.768	1.738	1.709	1.680	1.650	1.620	1.590	1.559	1.529	1.498	1.466	1.435	1.404	1.372	1.340	1.308	1.276	1.244	1.211	1.180	1.148	1.114	1.082	1.049	1.016	0.984	0.951	0.919	0.886	0.854	0.820	0.789	0.755	0.724	0.691	0.660	0.626	0.595	0.562	0.532	0.501	0.470	0.439	0.409	0.378	0.349	0.319	0.289	0.260	0.232	0.204	0.176	0.149	0.122	0.098	0.071	0.048	0.024	-0.001	-0.024	-0.046	-0.069	-0.089	-0.110	-0.130	-0.150	-0.170	-0.186	-0.205	-0.222	-0.240	-0.255	-0.271	-0.285	-0.300	-0.314	-0.328	-0.340	-0.352	-0.364	-0.376	-0.388	-0.399	-0.409	-0.419	-0.429	-0.439	-0.450	-0.459	-0.468	-0.476	-0.486	-0.494	-0.502	-0.511	-0.521	-0.529	-0.538	-0.546	-0.555	-0.564	-0.572	-0.581	-0.589	-0.598	-0.606	-0.615	-0.624	-0.634	-0.642	-0.651	-0.660	-0.670	-0.679	-0.688	-0.698	-0.706	-0.715	-0.725	-0.734	-0.742	-0.751	-0.761	-0.770	-0.780	-0.789	-0.799	-0.808	-0.816	-0.825	-0.834	-0.842	-0.851	-0.860	-0.866	-0.875	-0.884	-0.891	-0.899	-0.908	-0.914	-0.922	-0.929	-0.938	-0.944	-0.950	-0.958	-0.964	-0.970	-0.976	-0.982	-0.989	-0.994	-1.000	-1.006	-1.011	-1.018	-1.022	-1.028	-1.031	-1.036	-1.041	-1.046	-1.050	-1.055	-1.059	-1.064	-1.068	-1.071	-1.075	-1.079	-1.082	-1.086	-1.089	-1.092	-1.095	-1.098	-1.100	-1.102	-1.105	-1.109	-1.111	-1.112	-1.115	-1.116	-1.119	-1.121	-1.122	-1.124	-1.126	-1.128	-1.131	-1.132	-1.135	-1.136	-1.139	-1.140	-1.142	-1.145	-1.149	-1.151	-1.152	-1.156	-1.159	-1.164	-1.168	-1.171	-1.176	-1.181	-1.186	-1.191	-1.199	-1.205	-1.212	-1.220	-1.229	-1.236	-1.246	-1.256	-1.268	-1.279	-1.291	-1.302	-1.316	-1.331	-1.345	-1.360	-1.378	-1.394	-1.411	-1.431	-1.449	-1.468	-1.489	-1.509	-1.529	-1.551	-1.572	-1.595	-1.619	-1.641	-1.665	-1.689	-1.712	-1.738	-1.761	-1.786	-1.811	-1.836	-1.861	-1.885	-1.909	-1.932	-1.956	-1.980	-2.002	-2.025	-2.046	-2.068	-2.088	-2.108	-2.128	-2.145	-2.162	-2.179	-2.195	-2.209	-2.224	-2.236	-2.249	-2.260	-2.270	-2.280	-2.289	-2.296	-2.302	-2.308	-2.312	-2.316	-2.318	-2.320	-2.321	-2.321	-2.320	-2.318	-2.316	-2.312	-2.309	-2.304	-2.300	-2.292	-2.286	-2.280	-2.272	-2.265	-2.258	-2.251	-2.242	-2.234	-2.225	-2.216	-2.208	-2.199	-2.190	-2.180	-2.171	-2.162	-2.152	-2.145	-2.136	-2.128	-2.120	-2.111	-2.104	-2.096	-2.090	-2.082	-2.076	-2.070	-2.062	-2.059	-2.052	-2.047	-2.042	-2.039	-2.034	-2.030	-2.026	-2.022	-2.019	-2.016	-2.014	-2.011	-2.009	-2.006	-2.002	-2.001	-2.000	-1.998	-1.996	-1.994	-1.992	-1.991	-1.990	-1.988	-1.988	-1.986	-1.985	-1.982	-1.980	-1.979	-1.978	-1.976	-1.975	-1.972	-1.972	-1.970	-1.969	-1.966	-1.965	-1.964	-1.962	-1.960	-1.959	-1.958	-1.955	-1.952	-1.950	-1.949	-1.946	-1.944	-1.940	-1.938	-1.935	-1.934	-1.929	-1.928	-1.924	-1.921	-1.918	-1.915	-1.911	-1.909	-1.905	-1.901	-1.896	-1.892	-1.889	-1.885	-1.881	-1.876	-1.871	-1.868	-1.862	-1.856	-1.852	-1.846	-1.841	-1.835	-1.831	-1.825	-1.820	-1.815	-1.809	-1.802	-1.798	-1.791	-1.786	-1.780	-1.774	-1.769	-1.764	-1.756	-1.750	-1.744	-1.739	-1.732	-1.726	-1.720	-1.714	-1.708	-1.702	-1.696	-1.690	-1.685	-1.679	-1.672	-1.666	-1.660	-1.655	-1.649	-1.644	-1.636	-1.631	-1.626	-1.620	-1.615	-1.609	-1.602	-1.598	-1.592	-1.586	-1.581	-1.575	-1.569	-1.564	-1.558	-1.552	-1.546	-1.541	-1.536	-1.530	-1.524	-1.519	-1.512	-1.508	-1.501	-1.495	-1.490	-1.482	-1.476	-1.471	-1.466	-1.459	-1.454	-1.446	-1.440	-1.432	-1.426	-1.419	-1.412	-1.405	-1.398	-1.390	-1.381	-1.372	-1.365	-1.355	-1.345	-1.335	-1.325	-1.315	-1.305	-1.294	-1.282	-1.269	-1.256	-1.245	-1.230	-1.218	-1.202	-1.190	-1.174	-1.159	-1.142	-1.126	-1.109	-1.092	-1.075	-1.055	-1.038	-1.018	-0.999	-0.979	-0.960	-0.939	-0.920	-0.900	-0.878	-0.858	-0.836	-0.815	-0.794	-0.772	-0.751	-0.731	-0.709	-0.688	-0.668	-0.646	-0.626	-0.605	-0.585	-0.566	-0.546	-0.528	-0.507	-0.489	-0.470	-0.452	-0.436	-0.419	-0.401	-0.384	-0.369	-0.352	-0.339	-0.322	-0.309	-0.295	-0.282	-0.270	-0.258	-0.245	-0.232	-0.221	-0.210	-0.201	-0.191	-0.181	-0.172	-0.162	-0.154	-0.146	-0.139	-0.131	-0.125	-0.119	-0.111	-0.108	-0.101	-0.098	-0.094	-0.089	-0.085	-0.084	-0.081	-0.080	-0.079	-0.078	-0.078	-0.079	-0.081	-0.082	-0.085	-0.089	-0.094	-0.099	-0.104	-0.111	-0.119	-0.128	-0.136	-0.146	-0.158	-0.170	-0.184	-0.198	-0.212	-0.229	-0.246	-0.264	-0.284	-0.304	-0.324	-0.346	-0.369	-0.392	-0.418	-0.442	-0.469	-0.496	-0.522	-0.551	-0.580	-0.609	-0.639	-0.669	-0.700	-0.730	-0.761	-0.794	-0.825	-0.856	-0.888	-0.920	-0.952	-0.984	-1.015	-1.046	-1.078	-1.109	-1.140	-1.169	-1.199	-1.229	-1.259	-1.288	-1.315	-1.341	-1.368	-1.395	-1.421	-1.445	-1.470	-1.492	-1.516	-1.539	-1.560	-1.581	-1.601	-1.621	-1.641	-1.659	-1.678	-1.695	-1.712	-1.728	-1.744	-1.758	-1.772	-1.786	-1.800	-1.812	-1.825	-1.836	-1.849	-1.860	-1.871	-1.881	-1.891	-1.901	-1.910	-1.919	-1.926	-1.935	-1.942	-1.949	-1.958	-1.962	-1.970	-1.976	-1.982	-1.989	-1.994	-2.000	-2.005	-2.009	-2.014	-2.019	-2.024	-2.029	-2.034	-2.038	-2.042	-2.046	-2.051	-2.056	-2.060	-2.065	-2.070	-2.075	-2.079	-2.084	-2.089	-2.094	-2.099	-2.104	-2.109	-2.115	-2.121	-2.128	-2.134	-2.140	-2.146	-2.154	-2.160	-2.166	-2.174	-2.181	-2.190	-2.196	-2.205	-2.212	-2.220	-2.228	-2.235	-2.242	-2.251	-2.259	-2.266	-2.274	-2.280	-2.289	-2.295	-2.301	-2.309	-2.315	-2.320	-2.326	-2.331	-2.336	-2.340	-2.342	-2.346	-2.350	-2.351	-2.352	-2.354	-2.355	-2.355	-2.354	-2.352	-2.350	-2.349	-2.345	-2.342	-2.338	-2.335	-2.330	-2.324	-2.320	-2.314	-2.308	-2.301	-2.294	-2.289	-2.281	-2.274	-2.268	-2.260	-2.254	-2.248	-2.239	-2.232	-2.226	-2.220	-2.215	-2.208	-2.202	-2.198	-2.194	-2.190	-2.185	-2.184	-2.180	-2.179	-2.178	-2.176	-2.178	-2.178	-2.180	-2.181	-2.184	-2.188	-2.191	-2.196	-2.200	-2.206	-2.212	-2.219	-2.226	-2.234	-2.242	-2.251	-2.261	-2.270	-2.280	-2.291	-2.302	-2.314	-2.324	-2.335	-2.348	-2.359	-2.371	-2.382	-2.395	-2.408	-2.420	-2.432	-2.444	-2.458	-2.469	-2.480	-2.491	-2.504	-2.515	-2.525	-2.536	-2.546	-2.558	-2.566	-2.576	-2.585	-2.594	-2.602	-2.610	-2.619	-2.625	-2.634	-2.640	-2.645	-2.651	-2.658	-2.662	-2.668	-2.670	-2.675	-2.679	-2.682	-2.685	-2.689	-2.691	-2.692	-2.695	-2.698	-2.698	-2.699	-2.700	-2.701	-2.701	-2.702	-2.702	-2.702	-2.702	-2.702	-2.702	-2.702	-2.702	-2.702	-2.700	-2.700	-2.700	-2.699	-2.698	-2.698	-2.696	-2.696	-2.696	-2.695	-2.695	-2.694	-2.695	-2.694	-2.694	-2.694	-2.692	-2.692	-2.692	-2.692	-2.692	-2.691	-2.691	-2.691	-2.690	-2.690	-2.688	-2.686	-2.685	-2.682	-2.681	-2.679	-2.675	-2.671	-2.669	-2.665	-2.660	-2.655	-2.649	-2.642	-2.636	-2.628	-2.620	-2.611	-2.602	-2.591	-2.581	-2.570	-2.559	-2.546	-2.534	-2.520	-2.506	-2.491	-2.476	-2.460	-2.445	-2.428	-2.411	-2.392	-2.374	-2.355	-2.336	-2.318	-2.298	-2.278	-2.259	-2.238	-2.218	-2.198	-2.176	-2.158	-2.136	-2.116	-2.096	-2.078	-2.056	-2.038	-2.019	-1.999	-1.980	-1.962	-1.944	-1.925	-1.908	-1.891	-1.874	-1.856	-1.840	-1.822	-1.808	-1.791	-1.775	-1.760	-1.745	-1.730	-1.715	-1.701	-1.688	-1.672	-1.659	-1.644	-1.630	-1.618	-1.604	-1.590	-1.576	-1.562	-1.549	-1.535	-1.522	-1.509	-1.494	-1.480	-1.468	-1.454	-1.440	-1.428	-1.414	-1.400	-1.386	-1.374	-1.361	-1.349	-1.335	-1.322	-1.311	-1.298	-1.285	-1.272	-1.262	-1.250	-1.239	-1.229	-1.216	-1.208	-1.196	-1.186	-1.176	-1.168	-1.159	-1.150	-1.142	-1.134	-1.126	-1.119	-1.111	-1.105	-1.098	-1.092	-1.086	-1.080	-1.074	-1.069	-1.062	-1.059	-1.052	-1.048	-1.042	-1.038	-1.034	-1.029	-1.024	-1.020	-1.015	-1.010	-1.005	-1.000	-0.996	-0.991	-0.988	-0.981	-0.976	-0.971	-0.966	-0.961	-0.955	-0.949	-0.944	-0.939	-0.932	-0.926	-0.921	-0.915	-0.909	-0.904	-0.898	-0.891	-0.885	-0.879	-0.872	-0.866	-0.860	-0.854	-0.846	-0.840	-0.832	-0.826	-0.820	-0.814	-0.806	-0.800	-0.792	-0.786	-0.780	-0.774	-0.766	-0.759	-0.752	-0.745	-0.739	-0.731	-0.724	-0.716	-0.709	-0.700	-0.691	-0.684	-0.675	-0.666	-0.659	-0.649	-0.640	-0.630	-0.621	-0.611	-0.601	-0.591	-0.582	-0.571	-0.561	-0.551	-0.541	-0.531	-0.521	-0.510	-0.500	-0.490	-0.480	-0.471	-0.460	-0.450	-0.441	-0.432	-0.424	-0.414	-0.405	-0.396	-0.388	-0.381	-0.374	-0.365	-0.358	-0.352	-0.346	-0.340	-0.335	-0.329	-0.324	-0.319	-0.314	-0.311	-0.308	-0.302	-0.299	-0.296	-0.292	-0.290	-0.288	-0.284	-0.281	100.000	5.000	2.000	1.000	6.000	0.000	0.000	0.000	0.000	0.000	0.000	0.000	0.000	0.000	0.000	0.000	0.000	0.000	0.076	0.080	0.086	0.091	0.100	0.108	0.116	0.125	0.135	0.145	0.158	0.168	0.180	0.194	0.206	0.220	0.235	0.250	0.265	0.281	0.296	0.314	0.330	0.348	0.364	0.381	0.400	0.416	0.434	0.451	0.470	0.488	0.505	0.522	0.540	0.558	0.576	0.592	0.610	0.626	0.642	0.660	0.675	0.691	0.708	0.722	0.738	0.752	0.768	0.781	0.796	0.810	0.825	0.839	0.852	0.866	0.880	0.894	0.908	0.920	0.934	0.948	0.961	0.974	0.986	1.000	1.012	1.025	1.038	1.051	1.064	1.076	1.089	1.101	1.115	1.128	1.140	1.154	1.166	1.179	1.192	1.205	1.219	1.230	1.244	1.256	1.269	1.282	1.294	1.306	1.319	1.331	1.344	1.356	1.369	1.379	1.391	1.404	1.414	1.426	1.438	1.450	1.460	1.472	1.482	1.494	1.505	1.515	1.526	1.536	1.548	1.559	1.569	1.579	1.589	1.598	1.609	1.619	1.628	1.638	1.646	1.656	1.665	1.675	1.684	1.694	1.702	1.711	1.720	1.729	1.738	1.745	1.752	1.761	1.768	1.775	1.781	1.789	1.795	1.800	1.808	1.812	1.818	1.821	1.826	1.830	1.832	1.836	1.838	1.839	1.841	1.842	1.842	1.841	1.842	1.841	1.839	1.836	1.834	1.830	1.825	1.820	1.815	1.809	1.802	1.795	1.788	1.780	1.771	1.762	1.754	1.742	1.732	1.722	1.710	1.699	1.688	1.676	1.664	1.651	1.639	1.626	1.612	1.601	1.588	1.575	1.562	1.550	1.536	1.524	1.512	1.499	1.488	1.475	1.462	1.450	1.440	1.429	1.418	1.406	1.395	1.386	1.375	1.365	1.355	1.346	1.336	1.329	1.320	1.311	1.304	1.296	1.289	1.281	1.274	1.269	1.262	1.255	1.250	1.244	1.238	1.231	1.226	1.221	1.214	1.210	1.204	1.199	1.192	1.188	1.181	1.176	1.170	1.165	1.160	1.154	1.148	1.142	1.135	1.129	1.121	1.115	1.108	1.100	1.094	1.085	1.078	1.069	1.061	1.051	1.042	1.034	1.025	1.015	1.008	0.998	0.988	0.979	0.969	0.960	0.950	0.941	0.932	0.924	0.915	0.906	0.896	0.889	0.880	0.872	0.864	0.856	0.849	0.842	0.835	0.829	0.822	0.816	0.810	0.805	0.800	0.795	0.790	0.786	0.782	0.779	0.775	0.772	0.770	0.768	0.765	0.762	0.760	0.759	0.758	0.755	0.754	0.751	0.749	0.746	0.745	0.742	0.740	0.739	0.736	0.731	0.729	0.725	0.721	0.715	0.711	0.705	0.699	0.692	0.685	0.678	0.670	0.660	0.650	0.641	0.629	0.619	0.606	0.592	0.580	0.565	0.551	0.536	0.520	0.504	0.488	0.470	0.452	0.434	0.416	0.398	0.378	0.359	0.339	0.320	0.299	0.279	0.259	0.238	0.218	0.196	0.176	0.155	0.135	0.114	0.094	0.072	0.054	0.034	0.014	-0.005	-0.024	-0.042	-0.061	-0.080	-0.098	-0.115	-0.132	-0.149	-0.165	-0.182	-0.198	-0.214	-0.228	-0.242	-0.258	-0.271	-0.284	-0.299	-0.311	-0.324	-0.335	-0.346	-0.359	-0.369	-0.380	-0.390	-0.400	-0.410	-0.418	-0.426	-0.434	-0.442	-0.449	-0.454	-0.461	-0.466	-0.471	-0.475	-0.479	-0.482	-0.486	-0.488	-0.490	-0.491	-0.491	-0.491	-0.491	-0.489	-0.488	-0.485	-0.482	-0.479	-0.475	-0.470	-0.465	-0.459	-0.454	-0.448	-0.440	-0.434	-0.426	-0.416	-0.409	-0.400	-0.390	-0.381	-0.371	-0.360	-0.351	-0.341	-0.330	-0.320	-0.311	-0.301	-0.291	-0.281	-0.271	-0.261	-0.254	-0.244	-0.235	-0.228	-0.219	-0.212	-0.205	-0.199	-0.192	-0.186	-0.182	-0.178	-0.174	-0.170	-0.166	-0.164	-0.162	-0.160	-0.159	-0.159	-0.159	-0.159	-0.160	-0.161	-0.164	-0.166	-0.168	-0.171	-0.174	-0.178	-0.181	-0.186	-0.190	-0.194	-0.199	-0.204	-0.209	-0.212	-0.218	-0.222	-0.228	-0.232	-0.236	-0.240	-0.244	-0.248	-0.252	-0.255	-0.259	-0.261	-0.262	-0.265	-0.266	-0.268	-0.269	-0.269	-0.269	-0.266	-0.265	-0.264	-0.262	-0.260	-0.256	-0.252	-0.250	-0.245	-0.240	-0.235	-0.229	-0.224	-0.216	-0.210	-0.204	-0.196	-0.189	-0.181	-0.174	-0.166	-0.159	-0.151	-0.144	-0.135	-0.128	-0.120	-0.114	-0.106	-0.099	-0.094	-0.086	-0.081	-0.075	-0.071	-0.068	-0.064	-0.060	-0.056	-0.055	-0.054	-0.054	-0.055	-0.055	-0.056	-0.060	-0.062	-0.068	-0.071	-0.078	-0.084	-0.091	-0.099	-0.106	-0.115	-0.125	-0.134	-0.145	-0.155	-0.166	-0.179	-0.190	-0.202	-0.215	-0.226	-0.240	-0.251	-0.264	-0.278	-0.289	-0.300	-0.312	-0.324	-0.332	-0.344	-0.352	-0.361	-0.369	-0.376	-0.381	-0.388	-0.391	-0.395	-0.398	-0.399	-0.400	-0.399	-0.398	-0.394	-0.390	-0.385	-0.379	-0.371	-0.362	-0.354	-0.344	-0.331	-0.320	-0.308	-0.294	-0.279	-0.265	-0.250	-0.234	-0.218	-0.200	-0.182	-0.165	-0.148	-0.131	-0.112	-0.095	-0.078	-0.060	-0.044	-0.028	-0.011	0.004	0.018	0.032	0.045	0.058	0.069	0.080	0.090	0.099	0.108	0.116	0.122	0.128	0.132	0.138	0.140	0.144	0.146	0.148	0.149	0.149	0.148	0.148	0.146	0.145	0.144	0.141	0.139	0.136	0.134	0.131	0.129	0.126	0.124	0.122	0.120	0.120	0.119	0.118	0.119	0.120	0.121	0.124	0.125	0.128	0.131	0.136	0.141	0.148	0.152	0.160	0.168	0.175	0.182	0.191	0.200	0.210	0.219	0.229	0.239	0.249	0.260	0.270	0.281	0.292	0.304	0.315	0.324	0.335	0.346	0.356	0.365	0.376	0.385	0.394	0.402	0.410	0.419	0.425	0.434	0.440	0.446	0.452	0.459	0.464	0.469	0.474	0.479	0.482	0.489	0.492	0.498	0.502	0.506	0.511	0.516	0.521	0.528	0.532	0.539	0.545	0.552	0.560	0.568	0.575	0.584	0.594	0.604	0.614	0.626	0.636	0.649	0.662	0.676	0.689	0.705	0.719	0.735	0.751	0.768	0.784	0.801	0.819	0.835	0.854	0.872	0.891	0.909	0.928	0.948	0.966	0.985	1.002	1.021	1.040	1.058	1.075	1.092	1.110	1.126	1.142	1.158	1.175	1.189	1.204	1.219	1.232	1.246	1.260	1.271	1.284	1.296	1.308	1.318	1.329	1.339	1.349	1.359	1.368	1.378	1.385	1.394	1.401	1.410	1.418	1.426	1.434	1.441	1.449	1.456	1.464	1.472	1.480	1.489	1.496	1.504	1.511	1.520	1.528	1.536	1.544	1.552	1.561	1.569	1.578	1.586	1.594	1.602	1.610	1.620	1.628	1.635	1.644	1.651	1.660	1.668	1.675	1.682	1.689	1.696	1.704	1.710	1.718	1.724	1.730	1.738	1.742	1.749	1.755	1.760	1.766	1.771	1.776	1.782	1.788	1.792	1.798	1.804	1.809	1.815	1.821	1.828	1.835	1.841	1.849	1.856	1.864	1.874	1.882	1.892	1.902	1.914	1.924	1.936	1.949	1.961	1.975	1.989	2.004	2.020	2.035	2.051	2.069	2.086	2.105	2.125	2.144	2.164	2.184	2.204	2.225	2.246	2.268	2.289	2.311	2.332	2.354	2.375	2.396	2.416	2.438	2.459	2.479	2.499	2.518	2.536	2.555	2.571	2.588	2.604	2.619	2.632	2.646	2.659	2.670	2.680	2.690	2.699	2.706	2.711	2.718	2.721	2.724	2.726	2.726	2.726	2.725	2.722	2.718	2.714	2.708	2.701	2.691	2.682	2.674	2.662	2.651	2.639	2.624	2.610	2.595	2.579	2.562	2.545	2.528	2.509	2.489	2.470	2.449	2.428	2.408	2.385	2.362	2.340	2.318	2.294	2.270	2.246	2.222	2.196	2.172	2.148	2.122	2.098	2.071	2.046	2.020	1.994	1.969	1.941	1.915	1.890	1.862	1.836	1.809	1.782	1.756	1.729	1.701	1.675	1.648	1.620	1.594	1.565	1.539	1.512	1.484	1.458	1.430	1.402	1.376	1.348	1.321	1.294	1.268	1.241	1.215	1.188	1.161	1.135	1.109	1.082	1.058	1.031	1.006	0.981	0.956	0.931	0.906	0.881	0.858	0.834	0.810	0.788	0.764	0.741	0.719	0.696	0.675	0.654	0.632	0.611	0.591	0.572	0.552	0.532	0.514	0.496	0.479	0.461	0.444	0.426	0.410	0.395	0.379	0.364	0.349	0.335	0.320	0.306	0.292	0.280	0.268	0.255	0.242	0.231	0.219	0.208	0.198	0.186	0.175	0.166	0.156	0.146	0.136	0.128	0.119	0.109	0.101	0.092	0.082	0.075	0.066	0.059	0.050	0.042	0.035	0.026	0.019	0.011	0.004	-0.004	-0.011	-0.019	-0.028	-0.034	-0.042	-0.050	-0.058	-0.065	-0.074	-0.081	-0.090	-0.098	-0.106	-0.114	-0.122	-0.131	-0.139	-0.149	-0.158	-0.165	-0.175	-0.184	-0.194	-0.202	-0.211	-0.221	-0.231	-0.240	-0.250	-0.259	-0.270	-0.279	-0.289	-0.298	-0.308	-0.318	-0.328	-0.338	-0.349	-0.358	-0.368	-0.378	-0.388	-0.398	-0.405	-0.415	-0.424	-0.432	-0.441	-0.450	-0.458	-0.466	-0.474	-0.481	-0.489	-0.495	-0.502	-0.507	-0.514	-0.519	-0.525	-0.530	-0.534	-0.538	-0.541	-0.545	-0.549	-0.550	-0.552	-0.554	-0.555	-0.556	-0.558	-0.556	-0.558	-0.556	-0.558	-0.556	-0.555	-0.554	-0.554	-0.551	-0.550	-0.548	-0.548	-0.545	-0.544	-0.541	-0.539	-0.538	-0.536	-0.534	-0.532	-0.531	-0.530	-0.530	-0.529	-0.530	-0.530	-0.530	-0.532	-0.534	-0.535	-0.538	-0.541	-0.545	-0.550	-0.555	-0.559	-0.565	-0.572	-0.579	-0.586	-0.595	-0.602	-0.612	-0.621	-0.632	-0.644	-0.655	-0.666	-0.679	-0.692	-0.705	-0.719	-0.731	-0.746	-0.760	-0.776	-0.791	-0.805	-0.820	-0.835	-0.852	-0.868	-0.884	-0.899	-0.914	-0.930	-0.945	-0.959	-0.972	-0.988	-1.001	-1.016	-1.029	-1.041	-1.052	-1.065	-1.075	-1.086	-1.096	-1.106	-1.115	-1.122	-1.130	-1.136	-1.142	-1.148	-1.154	-1.158	-1.161	-1.166	-1.169	-1.171	-1.172	-1.174	-1.175	-1.175	-1.176	-1.175	-1.174	-1.172	-1.171	-1.170	-1.168	-1.166	-1.164	-1.161	-1.159	-1.155	-1.152	-1.151	-1.148	-1.145	-1.142	-1.141	-1.139	-1.138	-1.135	-1.134	-1.134	-1.132	-1.131	-1.131	-1.131	-1.131	-1.131	-1.132	-1.135	-1.135	-1.138	-1.139	-1.142	-1.146	-1.150	-1.152	-1.158	-1.162	-1.168	-1.172	-1.178	-1.182	-1.189	-1.195	-1.200	-1.206	-1.212	-1.219	-1.226	-1.231	-1.239	-1.245	-1.251	-1.258	-1.264	-1.270	-1.276	-1.282	-1.289	-1.295	-1.300	-1.305	-1.310	-1.315	-1.319	-1.324	-1.328	-1.330	-1.334	-1.336	-1.339	-1.341	-1.342	-1.342	-1.344	-1.345	-1.344	-1.344	-1.342	-1.342	-1.339	-1.338	-1.334	-1.330	-1.328	-1.322	-1.318	-1.311	-1.306	-1.300	-1.292	-1.286	-1.279	-1.270	-1.261	-1.252	-1.242	-1.232	-1.221	-1.211	-1.200	-1.189	-1.176	-1.164	-1.151	-1.139	-1.125	-1.111	-1.098	-1.082	-1.068	-1.052	-1.039	-1.022	-1.006	-0.991	-0.976	-0.959	-0.944	-0.928	-0.912	-0.895	-0.879	-0.864	-0.848	-0.831	-0.816	-0.800	-0.784	-0.769	-0.752	-0.738	-0.722	-0.708	-0.692	-0.678	-0.664	-0.649	-0.635	-0.621	-0.609	-0.595	-0.581	-0.569	-0.556	-0.545	-0.534	-0.522	-0.511	-0.501	-0.490	-0.481	-0.471	-0.462	-0.454	-0.446	-0.439	-0.431	-0.424	-0.418	-0.411	-0.406	-0.400	-0.395	-0.391	-0.386	-0.384	-0.380	-0.378	-0.376	-0.374	-0.372	-0.371	-0.370	-0.370	-0.370	-0.371	-0.372	-0.374	-0.376	-0.378	-0.381	-0.384	-0.388	-0.390	-0.394	-0.399	-0.402	-0.406	-0.410	-0.414	-0.419	-0.422	-0.426	-0.430	-0.432	-0.438	-0.440	-0.442	-0.445	-0.448	-0.449	-0.450	-0.451	-0.451	-0.450	-0.450	-0.448	-0.445	-0.442	-0.439	-0.435	-0.430	-0.424	-0.416	-0.409	-0.401	-0.392	-0.381	-0.370	-0.360	-0.348	-0.334	-0.320	-0.306	-0.291	-0.276	-0.260	-0.242	-0.226	-0.208	-0.190	-0.171	-0.154	-0.135	-0.116	-0.098	-0.078	-0.059	-0.040	-0.022	-0.004	0.015	0.031	0.050	0.066	0.084	0.099	0.115	0.130	0.145	0.159	0.171	0.184	0.196	0.208	0.218	0.228	0.238	0.244	0.251	0.259	0.265	0.270	0.275	0.279	0.282	0.285	0.286	0.288	0.290	0.290	0.290	0.288	0.288	0.285	0.284	0.281	0.278	0.275	0.271	0.268	0.265	0.261	0.256	0.251	0.246	0.241	0.236	0.231	0.226	0.220	0.215	0.209	0.204	0.198	0.191	0.186	0.180	0.172	0.166	0.159	0.151	0.144	0.136	0.129	0.120	0.111	0.101	0.091	0.081	0.071	0.060	0.049	0.036	0.024	0.011	-0.004	-0.018	-0.031	-0.046	-0.061	-0.079	-0.095	-0.111	-0.130	-0.148	-0.166	-0.186	-0.206	-0.225	-0.246	-0.266	-0.289	-0.310	-0.332	-0.354	-0.379	-0.401	-0.425	-0.448	-0.471	-0.495	-0.520	-0.544	-0.566	-0.591	-0.615	-0.639	-0.664	-0.686	-0.710	-0.734	-0.756	-0.779	-0.801	-0.822	-0.846	-0.868	-0.888	-0.908	-0.929	-0.949	-0.968	-0.986	-1.005	-1.022	-1.041	-1.058	-1.075	-1.090	-1.105	-1.121	-1.135	-1.150	-1.164	-1.178	-1.190	-1.202	-1.215	-1.226	-1.238	-1.246	-1.258	-1.266	-1.275	-1.284	-1.292	-1.300	-1.308	-1.315	-1.321	-1.328	-1.334	-1.338	-1.344	-1.349	-1.354	-1.358	-1.362	-1.366	-1.370	-1.375	-1.379	-1.381	-1.385	-1.389	-1.391	-1.396	-1.399	-1.401	-1.405	-1.408	-1.410	-1.414	-1.416	-1.420	-1.422	-1.426	-1.429	-1.431	-1.435	-1.438	-1.442	-1.445	-1.448	-1.451	-1.455	-1.458	-1.461	-1.465	-1.468	-1.470	-1.472	-1.476	-1.479	-1.481	-1.484	-1.485	-1.488	-1.489	-1.490	-1.492	-1.492	-1.494	-1.494	-1.494	-1.494	-1.494	-1.492	-1.491	-1.490	-1.486	-1.485	-1.481	-1.476	-1.472	-1.468	-1.464	-1.459	-1.452	-1.445	-1.439	-1.431	-1.424	-1.415	-1.408	-1.399	-1.390	-1.380	-1.371	-1.361	-1.351	-1.341	-1.331	-1.320	-1.310	-1.300	-1.290	-1.279	-1.269	-1.260	-1.249	-1.240	-1.229	-1.220	-1.210	-1.201	-1.192	-1.185	-1.176	-1.170	-1.162	-1.156	-1.150	-1.145	-1.140	-1.136	-1.132	-1.130	-1.126	-1.125	-1.122	-1.121	-1.122	-1.122	-1.122	-1.125	-1.126	-1.129	-1.132	-1.135	-1.140	-1.144	-1.149	-1.154	-1.160	-1.165	-1.171	-1.179	-1.185	-1.192	-1.200	-1.208	-1.216	-1.225	-1.232	-1.241	-1.250	-1.258	-1.268	-1.276	-1.285	-1.294	-1.302	-1.311	-1.320	-1.329	-1.338	-1.345	-1.355	-1.362	-1.370	-1.378	-1.385	-1.394	-1.400	-1.408	-1.414	-1.420	-1.428	-1.434	-1.439	-1.446	-1.452	-1.456	-1.462	-1.468	-1.474	-1.479	-1.485	-1.490	-1.494	-1.500	-1.506	-1.510	-1.515	-1.520	-1.525	-1.531	-1.538	-1.542	-1.548	-1.554	-1.560	-1.565	-1.571	-1.578	-1.584	-1.591	-1.596	-1.602	-1.610	-1.618	-1.624	-1.630	-1.638	-1.645	-1.650	-1.658	-1.664	-1.671	-1.678	-1.685	-1.691	-1.698	-1.704	-1.710	-1.715	-1.721	-1.726	-1.731	-1.736	-1.740	-1.744	-1.746	-1.749	-1.751	-1.752	-1.752	-1.754	-1.752	-1.751	-1.749	-1.745	-1.741	-1.736	-1.730	-1.724	-1.718	-1.709	-1.699	-1.689	-1.678	-1.666	-1.652	-1.639	-1.625	-1.609	-1.594	-1.578	-1.560	-1.541	-1.524	-1.505	-1.486	-1.465	-1.445	-1.424	-1.402	-1.381	-1.360	-1.338	-1.315	-1.292	-1.270	-1.249	-1.226	-1.204	-1.182	-1.160	-1.138	-1.118	-1.096	-1.076	-1.055	-1.035	-1.015	-0.996	-0.978	-0.959	-0.941	-0.924	-0.906	-0.889	-0.872	-0.856	-0.840	-0.825	-0.810	-0.794	-0.780	-0.765	-0.751	-0.736	-0.724	-0.711	-0.698	-0.682	-0.670	-0.656	-0.644	-0.630	-0.616	-0.602	-0.590	-0.576	-0.562	-0.550	-0.536	-0.522	-0.507	-0.494	-0.480	-0.466	-0.451	-0.439	-0.425	-0.411	-0.396	-0.384	-0.369	-0.356	-0.342	-0.330	-0.316	-0.304	-0.291	-0.279	-0.268	-0.255	-0.245	-0.234	-0.224	-0.214	-0.204	-0.195	-0.186	-0.178	-0.169	-0.162	-0.155	-0.148	-0.141	-0.135	-0.130	-0.125	-0.120	-0.115	-0.111	-0.108	-0.102	-0.100	-0.098	-0.095	-0.091	-0.089	-0.086	-0.084	-0.081	-0.079	-0.078	-0.074	-0.071	-0.070	-0.068	-0.064	-0.061	-0.058	-0.055	-0.051	-0.048	-0.044	-0.040	-0.036	-0.032	-0.028	-0.024	-0.019	-0.015	-0.010	-0.006	-0.001	0.004	0.009	0.012	0.018	0.022	0.026	0.031	0.035	0.040	0.045	0.049	0.052	0.056	0.060	0.064	0.066	0.069	0.072	0.075	0.076	0.078	0.079	0.080	0.081	0.081	0.081	0.081	0.080	0.080	0.079	0.079	0.076	0.075	0.072	0.071	0.069	0.066	0.064	0.061	0.058	0.056	0.052	0.050	0.046	0.042	0.040	0.036	0.032	0.030	0.026	0.022	0.020	0.016	0.012	0.010	0.006	0.004	0.000	-0.002	-0.006	-0.009	-0.012	-0.015	-0.019	-0.021	-0.024	-0.028	-0.029	-0.031	-0.034	-0.036	-0.039	-0.041	-0.044	-0.045	-0.048	-0.049	-0.050	-0.051	-0.052	-0.052	-0.052	-0.054	-0.052	-0.052	-0.051	-0.050	-0.049	-0.048	-0.044	-0.042	-0.039	-0.036	-0.032	-0.028	-0.022	-0.018	-0.012	-0.006	0.000	0.008	0.014	0.022	0.031	0.040	0.048	0.058	0.068	0.078	0.089	0.100	0.111	0.121	0.134	0.145	0.158	0.169	0.181	0.192	0.206	0.218	0.229	0.241	0.252	0.264	0.275	0.286	0.299	0.309	0.319	0.329	0.338	0.348	0.356	0.364	0.372	0.380	0.388	0.394	0.400	0.405	0.411	0.415	0.419	0.422	0.426	0.429	0.431	0.432	0.434	0.434	0.434	0.434	0.432	0.431	0.430	0.429	0.426	0.422	0.420	0.416	0.412	0.409	0.404	0.399	0.394	0.388	0.381	0.376	0.370	0.364	0.355	0.349	0.341	0.334	0.325	0.316	0.309	0.300	0.290	0.280	0.271	0.260	0.251	0.240	0.229	0.219	0.206	0.195	0.182	0.170	0.158	0.145	0.130	0.118	0.102	0.089	0.075	0.060	0.045	0.030	0.015	-0.001	-0.016	-0.034	-0.049	-0.065	-0.082	-0.099	-0.116	-0.132	-0.150	-0.168	-0.184	-0.201	-0.218	-0.235	-0.250	-0.268	-0.284	-0.300	-0.315	-0.331	-0.348	-0.362	-0.378	-0.392	-0.406	-0.420	-0.435	-0.449	-0.460	-0.472	-0.484	-0.495	-0.505	-0.515	-0.524	-0.534	-0.542	-0.549	-0.555	-0.561	-0.566	-0.571	-0.575	-0.579	-0.581	-0.582	-0.584	-0.584	-0.584	-0.582	-0.581	-0.579	-0.575	-0.571	-0.566	-0.561	-0.555	-0.548	-0.540	-0.532	-0.522	-0.514	-0.502	-0.491	-0.480	-0.469	-0.455	-0.442	-0.429	-0.414	-0.399	-0.385	-0.370	-0.355	-0.338	-0.322	-0.305	-0.290	-0.272	-0.256	-0.239	-0.222	-0.205	-0.189	-0.172	-0.156	-0.140	-0.124	-0.108	-0.092	-0.078	-0.062	-0.050	-0.036	-0.022	-0.011	0.000	0.011	0.022	0.031	0.039	0.048	0.054	0.060	0.065	0.069	0.071	0.075	0.076	0.075	0.075	0.072	0.070	0.066	0.061	0.055	0.049	0.041	0.032	0.024	0.014	0.002	-0.009	-0.020	-0.034	-0.048	-0.061	-0.075	-0.091	-0.106	-0.122	-0.139	-0.155	-0.171	-0.188	-0.205	-0.221	-0.238	-0.254	-0.271	-0.286	-0.302	-0.318	-0.334	-0.349	-0.362	-0.376	-0.390	-0.404	-0.416	-0.428	-0.439	-0.450	-0.460	-0.470	-0.478	-0.486	-0.494	-0.501	-0.507	-0.512	-0.518	-0.522	-0.528	-0.530	-0.532	-0.536	-0.539	-0.540	-0.542	-0.544	-0.545	-0.548	-0.548	-0.548	-0.549	-0.550	-0.549	-0.550	-0.550	-0.551	-0.551	-0.552	-0.554	-0.555	-0.556	-0.558	-0.559	-0.560	-0.561	-0.564	-0.565	-0.568	-0.569	-0.571	-0.574	-0.575	-0.578	-0.579	-0.581	-0.582	-0.585	-0.588	-0.588	-0.590	-0.590	-0.591	-0.591	-0.591	-0.591	-0.589	-0.589	-0.586	-0.584	-0.580	-0.576	-0.572	-0.568	-0.561	-0.556	-0.550	-0.542	-0.535	-0.528	-0.519	-0.510	-0.501	-0.492	-0.481	-0.472	-0.461	-0.450	-0.439	-0.428	-0.416	-0.406	-0.395	-0.384	-0.371	-0.361	-0.351	-0.340	-0.331	-0.321	-0.312	-0.305	-0.296	-0.290	-0.284	-0.279	-0.274	-0.271	-0.268	-0.265	-0.265	-0.265	-0.266	-0.268	-0.270	-0.275	-0.280	-0.286	-0.294	-0.301	-0.310	-0.319	-0.330	-0.341	-0.352	-0.366	-0.379	-0.392	-0.408	-0.421	-0.436	-0.451	-0.468	-0.482	-0.499	-0.514	-0.531	-0.546	-0.561	-0.578	-0.592	-0.608	-0.621	-0.635	-0.648	-0.661	-0.674	-0.684	-0.694	-0.705	-0.712	-0.721	-0.729	-0.736	-0.742	-0.746	-0.751	-0.754	-0.756	-0.758	-0.758	-0.758	-0.756	-0.755	-0.752	-0.750	-0.746	-0.741	-0.736	-0.730	-0.725	-0.720	-0.712	-0.706	-0.700	-0.692	-0.686	-0.679	-0.672	-0.666	-0.660	-0.654	-0.648	-0.644	-0.638	-0.634	-0.631	-0.628	-0.625	-0.624	-0.622	-0.622	-0.624	-0.624	-0.626	-0.629	-0.634	-0.639	-0.644	-0.650	-0.658	-0.665	-0.674	-0.684	-0.694	-0.706	-0.718	-0.730	-0.745	-0.759	-0.774	-0.789	-0.805	-0.821	-0.838	-0.855	-0.872	-0.891	-0.909	-0.928	-0.948	-0.965	-0.984	-1.002	-1.021	-1.040	-1.059	-1.076	-1.095	-1.112	-1.130	-1.146	-1.162	-1.180	-1.195	-1.211	-1.226	-1.241	-1.255	-1.269	-1.282	-1.294	-1.306	-1.319	-1.329	-1.340	-1.349	-1.359	-1.366	-1.375	-1.382	-1.389	-1.395	-1.401	-1.406	-1.411	-1.415	-1.418	-1.421	-1.424	-1.425	-1.426	-1.426	-1.426	-1.426	-1.425	-1.424	-1.421	-1.419	-1.416	-1.411	-1.408	-1.402	-1.396	-1.390	-1.384	-1.375	-1.368	-1.358	-1.349	-1.338	-1.325	-1.314	-1.300	-1.286	-1.271	-1.255	-1.239	-1.221	-1.202	-1.184	-1.164	-1.142	-1.121	-1.098	-1.074	-1.050	-1.024	-0.998	-0.970	-0.941	-0.914	-0.884	-0.854	-0.822	-0.790	-0.759	-0.726	-0.692	-0.659	-0.625	-0.590	-0.555	-0.521	-0.485	-0.449	-0.414	-0.379	-0.344	-0.309	-0.274	-0.238	-0.204	-0.170	-0.135	-0.102	-0.069	-0.038	-0.006	0.026	0.056	0.088	0.118	0.146	0.174	0.201	0.226	0.252	0.276	0.300	0.324	0.346	0.366	0.388	0.406	0.426	0.444	0.462	0.479	0.495	0.511	0.526	0.541	0.555	0.570	0.582	0.596	0.609	0.621	0.634	0.646	0.658	0.671	0.682	0.694	0.708	0.720	0.731	0.745	0.758	0.770	0.784	0.796	0.810	0.825	0.840	0.854	0.869	0.886	0.902	0.918	0.935	0.954	0.971	0.990	1.008	1.028	1.046	1.066	1.088	1.108	1.128	1.149	1.169	1.191	1.212	1.234	1.255	1.276	1.298	1.320	1.341	1.364	1.384	1.405	1.428	1.449	1.468	1.489	1.510	1.529	1.549	1.568	1.586	1.605	1.624	1.641	1.659	1.676	1.692	1.709	1.725	1.740	1.756	1.770	1.784	1.798	1.811	1.824	1.836	1.849	1.860	1.872	1.884	1.895	1.905	1.915	1.925	1.935	1.944	1.954	1.962	1.971	1.980	1.988	1.995	2.002	2.010	2.016	2.024	2.030	2.036	2.042	2.049	2.055	2.060	2.066	2.071	2.075	2.080	2.084	2.089	2.092	2.098	2.100	2.104	2.106	2.110	2.112	2.116	2.118	2.121	2.122	2.124	2.125	2.126	2.126	2.128	2.128	2.128	2.128	2.128	2.126	2.126	2.125	2.124	2.124	2.122	2.121	2.120	2.119	2.118	2.115	2.114	2.112	2.109	2.108	2.106	2.104	2.101	2.099	2.098	2.094	2.092	2.089	2.088	2.084	2.081	2.079	2.076	2.072	2.070	2.066	2.062	2.059	2.055	2.051	2.046	2.041	2.036	2.030	2.025	2.019	2.011	2.004	1.996	1.986	1.979	1.969	1.959	1.949	1.936	1.925	1.912	1.899	1.886	1.871	1.856	1.841	1.825	1.808	1.791	1.772	1.755	1.735	1.716	1.696	1.676	1.656	1.636	1.616	1.595	1.574	1.552	1.531	1.510	1.489	1.469	1.449	1.428	1.408	1.388	1.370	1.351	1.332	1.315	1.298	1.281	1.266	1.251	1.238	1.224	1.211	1.200	1.189	1.180	1.171	1.162	1.155	1.149	1.142	1.138	1.134	1.130	1.128	1.126	1.125	1.124	1.122	1.124	1.124	1.125	1.126	1.128	1.130	1.132	1.134	1.136	1.139	1.140	1.144	1.144	1.146	1.149	1.150	1.151	1.151	1.151	1.150	1.149	1.148	1.146	1.142	1.140	1.136	1.132	1.126	1.121	1.115	1.108	1.100	1.092	1.084	1.074	1.064	1.052	1.041	1.029	1.015	1.002	0.989	0.974	0.959	0.942	0.926	0.909	0.891	0.874	0.855	0.836	0.818	0.798	0.778	0.758	0.736	0.716	0.695	0.672	0.652	0.629	0.606	0.584	0.560	0.536	0.514	0.490	0.465	0.442	0.418	0.392	0.368	0.342	0.318	0.292	0.266	0.241	0.215	0.190	0.165	0.138	0.112	0.086	0.060	0.032	0.008	-0.019	-0.046	-0.072	-0.099	-0.125	-0.151	-0.178	-0.202	-0.228	-0.254	-0.279	-0.304	-0.328	-0.351	-0.375	-0.399	-0.422	-0.445	-0.466	-0.488	-0.506	-0.528	-0.546	-0.564	-0.581	-0.598	-0.614	-0.628	-0.641	-0.655	-0.668	-0.676	-0.686	-0.695	-0.702	-0.708	-0.714	-0.718	-0.720	-0.721	-0.722	-0.720	-0.719	-0.716	-0.711	-0.708	-0.700	-0.691	-0.684	-0.675	-0.664	-0.652	-0.640	-0.626	-0.614	-0.598	-0.582	-0.566	-0.550	-0.532	-0.515	-0.498	-0.479	-0.461	-0.442	-0.424	-0.406	-0.386	-0.368	-0.350	-0.332	-0.315	-0.298	-0.281	-0.265	-0.250	-0.234	-0.220	-0.205	-0.192	-0.181	-0.169	-0.159	-0.148	-0.139	-0.131	-0.124	-0.118	-0.111	-0.106	-0.104	-0.100	-0.098	-0.095	-0.094	-0.094	-0.095	-0.095	-0.096	-0.099	-0.101	-0.104	-0.106	-0.109	-0.112	-0.115	-0.119	-0.122	-0.126	-0.129	-0.132	-0.135	-0.138	-0.141	-0.141	-0.142	-0.144	-0.144	-0.142	-0.142	-0.140	-0.138	-0.135	-0.131	-0.126	-0.120	-0.114	-0.108	-0.099	-0.090	-0.080	-0.071	-0.060	-0.048	-0.036	-0.024	-0.010	0.004	0.018	0.034	0.048	0.064	0.079	0.096	0.111	0.129	0.145	0.162	0.179	0.195	0.212	0.228	0.245	0.261	0.276	0.292	0.309	0.322	0.339	0.352	0.366	0.380	0.392	0.406	0.418	0.431	0.441	0.454	0.464	0.474	0.484	0.494	0.502	0.512	0.520	0.529	0.536	0.545	0.552	0.559	0.568	0.574	0.581	0.589	0.596	0.604	0.611	0.619	0.626	0.632	0.641	0.649	0.658	0.665	0.674	0.682	0.691	0.700	0.709	0.719	0.729	0.739	0.749	0.759	0.770	0.781	0.792	0.805	0.816	0.828	0.840	0.852	0.864	0.878	0.890	0.901	0.915	0.928	0.939	0.951	0.964	0.976	0.989	1.000	1.012	1.024	1.036	1.046	1.059	1.070	1.081	1.091	1.102	1.112	1.122	1.132	1.141	1.151	1.161	1.170	1.179	1.186	1.195	1.202	1.210	1.218	1.225	1.232	1.240	1.248	1.254	1.261	1.268	1.274	1.280	1.286	1.292	1.298	1.302	1.309	1.312	1.318	1.322	1.328	1.331	1.335	1.339	1.342	1.346	1.349	1.351	1.354	1.355	1.358	1.358	1.358	1.359	1.358	1.358	1.355	1.354	1.352	1.349	1.346	1.341	1.338	1.331	1.326	1.320	1.314	1.305	1.298	1.289	1.280	1.270	1.260	1.250	1.239	1.226	1.215	1.202	1.189	1.175	1.162	1.148	1.135	1.120	1.105	1.090	1.075	1.060	1.045	1.030	1.016	1.001	0.986	0.972	0.959	0.944	0.930	0.916	0.902	0.889	0.878	0.864	0.852	0.840	0.829	0.818	0.806	0.796	0.786	0.778	0.769	0.759	0.750	0.741	0.735	0.728	0.720	0.714	0.708	0.702	0.696	0.691	0.685	0.680	0.675	0.671	0.666	0.662	0.659	0.655	0.651	0.648	0.644	0.640	0.636	0.631	0.628	0.624	0.621	0.616	0.612	0.608	0.604	0.600	0.595	0.590	0.585	0.580	0.574	0.570	0.564	0.558	0.551	0.545	0.538	0.531	0.525	0.519	0.511	0.504	0.496	0.490	0.482	0.475	0.469	0.461	0.455	0.449	0.442	0.434	0.429	0.422	0.416	0.410	0.404	0.399	0.394	0.388	0.384	0.379	0.375	0.371	0.368	0.364	0.361	0.359	0.355	0.354	0.352	0.350	0.349	0.348	0.348	0.346	0.345	0.345	0.345	0.344	0.344	0.344	0.344	0.342	0.342	0.342	0.341	0.341	0.340	0.339	0.336	0.335	0.332	0.329	0.326	0.322	0.319	0.314	0.308	0.301	0.295	0.288	0.280	0.270	0.261	0.250	0.239	0.226	0.214	0.202	0.186	0.171	0.156	0.140	0.122	0.104	0.085	0.066	0.048	0.026	0.005	-0.016	-0.038	-0.060	-0.082	-0.105	-0.129	-0.151	-0.176	-0.200	-0.224	-0.249	-0.272	-0.296	-0.320	-0.344	-0.368	-0.391	-0.415	-0.439	-0.460	-0.482	-0.504	-0.525	-0.546	-0.568	-0.588	-0.606	-0.626	-0.644	-0.661	-0.680	-0.696	-0.712	-0.728	-0.742	-0.756	-0.770	-0.784	-0.795	-0.808	-0.818	-0.829	-0.838	-0.846	-0.855	-0.862	-0.870	-0.878	-0.882	-0.889	-0.892	-0.896	-0.901	-0.904	-0.906	-0.909	-0.910	-0.911	-0.910	-0.910	-0.910	-0.908	-0.906	-0.904	-0.900	-0.898	-0.894	-0.889	-0.885	-0.880	-0.875	-0.870	-0.864	-0.858	-0.850	-0.842	-0.835	-0.828	-0.820	-0.811	-0.804	-0.794	-0.785	-0.776	-0.766	-0.758	-0.748	-0.738	-0.729	-0.719	-0.709	-0.700	-0.690	-0.680	-0.671	-0.661	-0.654	-0.644	-0.635	-0.626	-0.619	-0.611	-0.602	-0.596	-0.588	-0.581	-0.575	-0.569	-0.564	-0.558	-0.552	-0.548	-0.544	-0.539	-0.535	-0.530	-0.528	-0.524	-0.521	-0.518	-0.516	-0.512	-0.511	-0.510	-0.507	-0.506	-0.505	-0.504	-0.502	-0.501	-0.500	-0.499	-0.496	-0.496	-0.495	-0.492	-0.492	-0.490	-0.489	-0.486	-0.485	-0.482	-0.480	-0.478	-0.475	-0.471	-0.469	-0.465	-0.461	-0.458	-0.454	-0.449	-0.444	-0.439	-0.434	-0.428	-0.420	-0.415	-0.409	-0.401	-0.394	-0.386	-0.380	-0.371	-0.364	-0.355	-0.346	-0.339	-0.330	-0.321	-0.312	-0.304	-0.296	-0.286	-0.279	-0.270	-0.261	-0.254	-0.245	-0.238	-0.231	-0.222	-0.216	-0.209	-0.202	-0.196	-0.191	-0.186	-0.181	-0.178	-0.174	-0.170	-0.169	-0.166	-0.165	-0.165	-0.165	-0.165	-0.168	-0.169	-0.174	-0.176	-0.181	-0.186	-0.192	-0.199	-0.205	-0.214	-0.221	-0.230	-0.240	-0.250	-0.260	-0.271	-0.282	-0.294	-0.306	-0.319	-0.330	-0.344	-0.355	-0.368	-0.381	-0.392	-0.404	-0.416	-0.429	-0.439	-0.450	-0.459	-0.469	-0.479	-0.486	-0.495	-0.501	-0.507	-0.512	-0.516	-0.519	-0.522	-0.522	-0.522	-0.522	-0.520	-0.518	-0.512	-0.507	-0.501	-0.495	-0.486	-0.478	-0.466	-0.455	-0.442	-0.430	-0.416	-0.402	-0.388	-0.371	-0.355	-0.340	-0.322	-0.305	-0.288	-0.271	-0.252	-0.235	-0.218	-0.199	-0.182	-0.165	-0.149	-0.132	-0.118	-0.102	-0.088	-0.074	-0.061	-0.049	-0.036	-0.028	-0.016	-0.009	-0.001	0.006	0.012	0.018	0.022	0.026	0.030	0.031	0.032	0.032	0.032	0.032	0.031	0.030	0.026	0.024	0.021	0.018	0.014	0.009	0.005	0.001	-0.004	-0.008	-0.012	-0.016	-0.019	-0.022	-0.025	-0.028	-0.030	-0.031	-0.032	-0.032	-0.032	-0.032	-0.031	-0.029	-0.026	-0.022	-0.020	-0.015	-0.011	-0.005	0.001	0.008	0.015	0.021	0.030	0.038	0.045	0.055	0.062	0.071	0.082	0.091	0.101	0.111	0.120	0.131	0.141	0.150	0.159	0.169	0.178	0.186	0.195	0.202	0.210	0.218	0.225	0.232	0.239	0.245	0.252	0.259	0.264	0.269	0.274	0.280	0.285	0.290	0.295	0.300	0.305	0.310	0.315	0.321	0.325	0.331	0.338	0.344	0.350	0.356	0.364	0.371	0.379	0.388	0.396	0.406	0.415	0.425	0.436	0.448	0.459	0.472	0.484	0.498	0.511	0.525	0.540	0.554	0.570	0.585	0.600	0.616	0.632	0.650	0.666	0.684	0.701	0.718	0.735	0.752	0.770	0.788	0.806	0.824	0.840	0.858	0.875	0.891	0.909	0.924	0.940	0.956	0.971	0.988	1.002	1.018	1.032	1.048	1.061	1.075	1.089	1.101	1.114	1.126	1.140	1.151	1.162	1.175	1.186	1.198	1.209	1.220	1.229	1.240	1.251	1.260	1.270	1.280	1.289	1.298	1.308	1.316	1.324	1.331	1.340	1.348	1.355	1.361	1.369	1.375	1.381	1.388	1.392	1.398	1.402	1.408	1.411	1.415	1.418	1.421	1.424	1.426	1.428	1.430	1.431	1.431	1.432	1.434	1.434	1.434	1.434	1.434	1.434	1.432	1.432	1.431	1.431	1.431	1.430	1.430	1.429	1.430	1.430	1.431	1.431	1.432	1.435	1.438	1.440	1.444	1.448	1.452	1.459	1.465	1.472	1.480	1.490	1.499	1.510	1.521	1.534	1.546	1.561	1.576	1.591	1.608	1.625	1.644	1.662	1.682	1.704	1.725	1.746	1.770	1.794	1.818	1.842	1.868	1.894	1.920	1.945	1.971	1.999	2.024	2.051	2.078	2.104	2.130	2.156	2.182	2.208	2.232	2.256	2.280	2.302	2.325	2.346	2.368	2.386	2.405	2.422	2.440	2.456	2.471	2.484	2.496	2.508	2.518	2.525	2.532	2.538	2.544	2.545	2.549	2.549	2.548	2.545	2.542	2.538	2.531	2.524	2.516	2.506	2.496	2.484	2.470	2.456	2.440	2.424	2.408	2.389	2.369	2.349	2.328	2.305	2.282	2.259	2.235	2.211	2.185	2.159	2.131	2.105	2.079	2.049	2.021	1.992	1.964	1.935	1.905	1.876	1.846	1.816	1.786	1.758	1.726	1.696	1.665	1.635	1.605	1.575	1.544	1.515	1.485	1.454	1.425	1.394	1.365	1.335	1.304	1.275	1.245	1.218	1.188	1.160	1.130	1.101	1.074	1.046	1.018	0.990	0.962	0.935	0.910	0.882	0.856	0.830	0.804	0.780	0.754	0.729	0.705	0.681	0.658	0.635	0.611	0.589	0.566	0.545	0.524	0.502	0.481	0.462	0.442	0.422	0.404	0.386	0.369	0.351	0.334	0.318	0.301	0.286	0.271	0.255	0.241	0.226	0.212	0.200	0.186	0.174	0.160	0.149	0.136	0.125	0.114	0.101	0.091	0.080	0.069	0.058	0.048	0.036	0.026	0.015	0.005	-0.005	-0.015	-0.026	-0.036	-0.046	-0.058	-0.068	-0.079	-0.089	-0.098	-0.109	-0.119	-0.130	-0.140	-0.151	-0.162	-0.172	-0.182	-0.194	-0.205	-0.215	-0.226	-0.236	-0.246	-0.256	-0.268	-0.278	-0.288	-0.298	-0.308	-0.319	-0.328	-0.338	-0.346	-0.356	-0.366	-0.376	-0.386	-0.395	-0.404	-0.412	-0.422	-0.431	-0.439	-0.449	-0.456	-0.465	-0.472	-0.481	-0.489	-0.498	-0.506	-0.514	-0.522	-0.530	-0.538	-0.546	-0.555	-0.561	-0.570	-0.578	-0.586	-0.595	-0.602	-0.610	-0.619	-0.626	-0.635	-0.642	-0.650	-0.658	-0.665	-0.674	-0.681	-0.688	-0.695	-0.702	-0.710	-0.716	-0.724	-0.730	-0.736	-0.742	-0.749	-0.754	-0.760	-0.765	-0.770	-0.774	-0.779	-0.782	-0.786	-0.789	-0.791	-0.794	-0.798	-0.799	-0.800	-0.801	-0.802	-0.802	-0.804	-0.804	-0.804	-0.805	-0.804	-0.802	-0.802	-0.801	-0.801	-0.800	-0.799	-0.798	-0.796	-0.795	-0.794	-0.794	-0.794	-0.792	-0.792	-0.792	-0.794	-0.795	-0.796	-0.799	-0.800	-0.804	-0.808	-0.811	-0.818	-0.822	-0.829	-0.835	-0.842	-0.851	-0.860	-0.870	-0.880	-0.890	-0.902	-0.916	-0.930	-0.944	-0.959	-0.975	-0.990	-1.008	-1.025	-1.044	-1.062	-1.081	-1.100	-1.121	-1.141	-1.162	-1.182	-1.204	-1.225	-1.248	-1.270	-1.291	-1.314	-1.335	-1.358	-1.378	-1.399	-1.420	-1.441	-1.460	-1.480	-1.500	-1.519	-1.536	-1.554	-1.570	-1.586	-1.601	-1.616	-1.630	-1.642	-1.655	-1.668	-1.678	-1.686	-1.698	-1.705	-1.714	-1.719	-1.726	-1.731	-1.736	-1.740	-1.744	-1.746	-1.748	-1.750	-1.750	-1.751	-1.750	-1.749	-1.748	-1.746	-1.745	-1.742	-1.739	-1.736	-1.734	-1.730	-1.728	-1.725	-1.722	-1.719	-1.716	-1.712	-1.710	-1.709	-1.706	-1.704	-1.701	-1.700	-1.698	-1.696	-1.696	-1.695	-1.694	-1.695	-1.694	-1.695	-1.696	-1.699	-1.700	-1.702	-1.705	-1.708	-1.710	-1.715	-1.718	-1.721	-1.726	-1.731	-1.735	-1.740	-1.745	-1.751	-1.755	-1.761	-1.768	-1.774	-1.780	-1.785	-1.791	-1.798	-1.804	-1.810	-1.816	-1.822	-1.829	-1.835	-1.840	-1.846	-1.851	-1.858	-1.864	-1.869	-1.874	-1.879	-1.884	-1.888	-1.892	-1.895	-1.899	-1.902	-1.905	-1.908	-1.910	-1.911	-1.914	-1.915	-1.915	-1.915	-1.915	-1.914	-1.911	-1.910	-1.906	-1.905	-1.900	-1.896	-1.892	-1.886	-1.881	-1.874	-1.868	-1.859	-1.850	-1.842	-1.832	-1.822	-1.811	-1.800	-1.789	-1.776	-1.764	-1.750	-1.735	-1.721	-1.706	-1.689	-1.672	-1.656	-1.639	-1.622	-1.604	-1.588	-1.569	-1.550	-1.532	-1.512	-1.494	-1.475	-1.455	-1.436	-1.418	-1.398	-1.379	-1.359	-1.339	-1.320	-1.300	-1.281	-1.262	-1.244	-1.226	-1.208	-1.191	-1.172	-1.156	-1.139	-1.124	-1.108	-1.092	-1.078	-1.062	-1.050	-1.036	-1.024	-1.010	-0.999	-0.988	-0.978	-0.966	-0.958	-0.948	-0.940	-0.932	-0.926	-0.919	-0.912	-0.908	-0.902	-0.899	-0.895	-0.892	-0.890	-0.888	-0.888	-0.888	-0.888	-0.888	-0.889	-0.890	-0.891	-0.894	-0.896	-0.900	-0.904	-0.908	-0.912	-0.916	-0.921	-0.928	-0.932	-0.939	-0.944	-0.950	-0.955	-0.961	-0.966	-0.971	-0.976	-0.980	-0.985	-0.989	-0.992	-0.996	-0.998	-1.000	-1.001	-1.004	-1.004	-1.002	-1.002	-1.000	-0.998	-0.994	-0.989	-0.984	-0.978	-0.970	-0.962	-0.954	-0.944	-0.934	-0.921	-0.909	-0.896	-0.881	-0.866	-0.851	-0.835	-0.819	-0.800	-0.781	-0.764	-0.744	-0.724	-0.702	-0.681	-0.660	-0.639	-0.618	-0.596	-0.574	-0.552	-0.531	-0.509	-0.489	-0.468	-0.446	-0.425	-0.406	-0.386	-0.366	-0.348	-0.329	-0.311	-0.295	-0.278	-0.262	-0.248	-0.231	-0.219	-0.205	-0.194	-0.181	-0.171	-0.160	-0.150	-0.141	-0.132	-0.126	-0.119	-0.112	-0.106	-0.101	-0.096	-0.094	-0.090	-0.086	-0.085	-0.082	-0.082	-0.081	-0.081	-0.081	-0.082	-0.082	-0.084	-0.085	-0.088	-0.090	-0.091	-0.095	-0.099	-0.102	-0.106	-0.111	-0.115	-0.120	-0.126	-0.131	-0.138	-0.144	-0.150	-0.158	-0.165	-0.172	-0.181	-0.190	-0.200	-0.210	-0.219	-0.230	-0.242	-0.254	-0.265	-0.278	-0.292	-0.305	-0.320	-0.336	-0.350	-0.366	-0.382	-0.399	-0.416	-0.434	-0.451	-0.470	-0.489	-0.509	-0.529	-0.548	-0.568	-0.588	-0.609	-0.630	-0.651	-0.672	-0.695	-0.716	-0.738	-0.760	-0.782	-0.804	-0.826	-0.850	-0.871	-0.892	-0.915	-0.938	-0.960	-0.981	-1.002	-1.025	-1.046	-1.068	-1.089	-1.110	-1.131	-1.151	-1.171	-1.191	-1.211	-1.231	-1.251	-1.270	-1.290	-1.309	-1.326	-1.345	-1.362	-1.380	-1.398	-1.415	-1.431	-1.448	-1.464	-1.480	-1.496	-1.510	-1.525	-1.540	-1.555	-1.568	-1.581	-1.594	-1.606	-1.618	-1.629	-1.640	-1.650	-1.661	-1.670	-1.680	-1.689	-1.696	-1.704	-1.711	-1.718	-1.724	-1.730	-1.735	-1.739	-1.742	-1.746	-1.749	-1.752	-1.755	-1.756	-1.758	-1.759	-1.760	-1.761	-1.762	-1.761	-1.761	-1.760	-1.759	-1.759	-1.758	-1.756	-1.755	-1.752	-1.752	-1.750	-1.749	-1.748	-1.745	-1.744	-1.742	-1.741	-1.740	-1.739	-1.738	-1.736	-1.734	-1.732	-1.732	-1.730	-1.730	-1.729	-1.728	-1.726	-1.726	-1.725	-1.725	-1.724	-1.722	-1.722	-1.721	-1.720	-1.719	-1.719	-1.716	-1.715	-1.714	-1.710	-1.708	-1.705	-1.701	-1.699	-1.694	-1.690	-1.685	-1.681	-1.676	-1.671	-1.665	-1.659	-1.652	-1.646	-1.640	-1.632	-1.625	-1.619	-1.610	-1.602	-1.595	-1.586	-1.579	-1.571	-1.562	-1.554	-1.546	-1.539	-1.531	-1.524	-1.516	-1.510	-1.502	-1.496	-1.490	-1.485	-1.479	-1.474	-1.469	-1.466	-1.462	-1.460	-1.458	-1.456	-1.455	-1.456	-1.456	-1.458	-1.459	-1.462	-1.465	-1.469	-1.474	-1.479	-1.484	-1.491	-1.498	-1.505	-1.512	-1.521	-1.530	-1.540	-1.550	-1.560	-1.570	-1.581	-1.592	-1.604	-1.618	-1.629	-1.641	-1.654	-1.668	-1.680	-1.692	-1.706	-1.719	-1.732	-1.745	-1.759	-1.771	-1.785	-1.798	-1.810	-1.822	-1.835	-1.848	-1.860	-1.870	-1.882	-1.892	-1.904	-1.915	-1.925	-1.934	-1.945	-1.954	-1.962	-1.972	-1.980	-1.989	-1.998	-2.004	-2.013	-2.020	-2.027	-2.035	-2.040	-2.047	-2.054	-2.060	-2.066	-2.072	-2.079	-2.084	-2.089	-2.095	-2.101	-2.106	-2.111	-2.116	-2.121	-2.128	-2.134	-2.138	-2.144	-2.149	-2.154	-2.159	-2.164	-2.169	-2.174	-2.179	-2.184	-2.188	-2.192	-2.198	-2.201	-2.206	-2.210	-2.215	-2.219	-2.221	-2.226	-2.230	-2.232	-2.235	-2.239	-2.241	-2.242	-2.245	-2.245	-2.246	-2.246	-2.246	-2.246	-2.244	-2.242	-2.240	-2.238	-2.232	-2.228	-2.222	-2.218	-2.210	-2.202	-2.195	-2.185	-2.175	-2.165	-2.154	-2.141	-2.128	-2.114	-2.100	-2.085	-2.069	-2.052	-2.036	-2.019	-2.000	-1.982	-1.964	-1.944	-1.924	-1.904	-1.882	-1.861	-1.840	-1.818	-1.796	-1.775	-1.754	-1.730	-1.709	-1.689	-1.666	-1.644	-1.624	-1.602	-1.582	-1.562	-1.542	-1.524	-1.505	-1.485	-1.468	-1.450	-1.434	-1.416	-1.400	-1.384	-1.369	-1.354	-1.339	-1.325	-1.311	-1.298	-1.286	-1.272	-1.260	-1.249	-1.238	-1.226	-1.215	-1.205	-1.192	-1.182	-1.172	-1.161	-1.151	-1.140	-1.131	-1.120	-1.109	-1.099	-1.088	-1.076	-1.066	-1.055	-1.044	-1.034	-1.021	-1.010	-1.000	-0.988	-0.976	-0.964	-0.952	-0.940	-0.928	-0.916	-0.904	-0.891	-0.879	-0.868	-0.855	-0.842	-0.832	-0.820	-0.809	-0.798	-0.785	-0.775	-0.765	-0.754	-0.744	-0.732	-0.724	-0.714	-0.704	-0.696	-0.688	-0.679	-0.670	-0.664	-0.655	-0.648	-0.641	-0.635	-0.628	-0.622	-0.616	-0.611	-0.606	-0.601	-0.596	-0.591	-0.588	-0.584	-0.580	-0.576	-0.574	-0.570	-0.569	-0.565	-0.562	-0.561	-0.559	-0.556	-0.554	-0.554	-0.552	-0.550	-0.549	-0.549	-0.548	-0.548	-0.546	-0.545	-0.546	-0.545	-0.545	-0.545	-0.546	-0.546	-0.546	-0.546	-0.545	-0.545	-0.546	-0.546	-0.546	-0.545	-0.546	-0.546	-0.546	-0.545	-0.545	-0.545	-0.544	-0.544	-0.541	-0.540	-0.540	-0.538	-0.536	-0.534	-0.531	-0.529	-0.526	-0.522	-0.520	-0.516	-0.512	-0.507	-0.502	-0.498	-0.492	-0.486	-0.480	-0.475	-0.469	-0.464	-0.456	-0.450	-0.444	-0.436	-0.429	-0.422	-0.416	-0.410	-0.401	-0.395	-0.388	-0.381	-0.375	-0.369	-0.362	-0.356	-0.350	-0.345	-0.340	-0.335	-0.331	-0.326	-0.322	-0.319	-0.315	-0.312	-0.310	-0.306	-0.305	-0.302	-0.302	-0.301	-0.300	-0.299	-0.299	-0.299	-0.299	-0.298	-0.299	-0.298	-0.298	-0.296	-0.296	-0.296	-0.295	-0.295	-0.294	-0.292	-0.290	-0.289	-0.286	-0.282	-0.279	-0.275	-0.270	-0.264	-0.259	-0.252	-0.246	-0.238	-0.230	-0.221	-0.211	-0.201	-0.191	-0.180	-0.168	-0.155	-0.144	-0.130	-0.118	-0.104	-0.089	-0.074	-0.060	-0.045	-0.030	-0.014	0.000	0.016	0.031	0.048	0.062	0.078	0.091	0.106	0.120	0.135	0.148	0.161	0.172	0.184	0.195	0.208	0.216	0.226	0.235	0.244	0.251	0.258	0.262	0.269	0.274	0.278	0.280	0.281	0.284	0.284	0.284	0.282	0.281	0.279	0.276	0.271	0.268	0.262	0.256	0.249	0.242	0.235	0.228	0.218	0.208	0.198	0.188	0.176	0.165	0.152	0.140	0.128	0.115	0.101	0.088	0.074	0.058	0.044	0.028	0.012	-0.004	-0.019	-0.035	-0.052	-0.068	-0.085	-0.102	-0.119	-0.136	-0.154	-0.171	-0.189	-0.208	-0.225	-0.242	-0.261	-0.279	-0.296	-0.315	-0.334	-0.351	-0.371	-0.389	-0.408	-0.426	-0.445	-0.464	-0.481	-0.500	-0.519	-0.536	-0.555	-0.574	-0.591	-0.609	-0.626	-0.644	-0.660	-0.678	-0.694	-0.709	-0.726	-0.742	-0.758	-0.772	-0.786	-0.801	-0.815	-0.826	-0.839	-0.851	-0.861	-0.872	-0.882	-0.891	-0.899	-0.908	-0.914	-0.919	-0.925	-0.929	-0.932	-0.935	-0.936	-0.938	-0.938	-0.938	-0.935	-0.931	-0.929	-0.924	-0.918	-0.912	-0.905	-0.896	-0.886	-0.878	-0.866	-0.855	-0.842	-0.830	-0.816	-0.801	-0.786	-0.771	-0.755	-0.738	-0.720	-0.701	-0.685	-0.666	-0.646	-0.629	-0.610	-0.590	-0.571	-0.552	-0.534	-0.514	-0.495	-0.476	-0.458	-0.440	-0.420	-0.402	-0.385	-0.369	-0.352	-0.336	-0.321	-0.306	-0.294	-0.280	-0.266	-0.255	-0.245	-0.234	-0.225	-0.216	-0.208	-0.201	-0.194	-0.189	-0.184	-0.180	-0.176	-0.175	-0.174	-0.174	-0.174	-0.175	-0.178	-0.180	-0.182	-0.188	-0.192	-0.199	-0.205	-0.211	-0.218	-0.226	-0.235	-0.242	-0.252	-0.261	-0.271	-0.282	-0.292	-0.302	-0.314	-0.325	-0.336	-0.346	-0.358	-0.369	-0.380	-0.391	-0.402	-0.412	-0.424	-0.434	-0.444	-0.454	-0.465	-0.474	-0.482	-0.491	-0.501	-0.509	-0.516	-0.524	-0.531	-0.538	-0.545	-0.551	-0.556	-0.564	-0.568	-0.574	-0.579	-0.584	-0.588	-0.592	-0.598	-0.601	-0.605	-0.609	-0.614	-0.618	-0.621	-0.625	-0.631	-0.635	-0.640	-0.645	-0.651	-0.656	-0.662	-0.669	-0.675	-0.682	-0.689	-0.698	-0.705	-0.712	-0.721	-0.731	-0.741	-0.751	-0.761	-0.771	-0.782	-0.792	-0.805	-0.816	-0.828	-0.839	-0.850	-0.862	-0.874	-0.885	-0.896	-0.909	-0.919	-0.929	-0.940	-0.950	-0.960	-0.970	-0.978	-0.985	-0.992	-1.000	-1.006	-1.011	-1.015	-1.020	-1.022	-1.024	-1.025	-1.026	-1.025	-1.024	-1.022	-1.020	-1.015	-1.012	-1.008	-1.000	-0.994	-0.988	-0.980	-0.971	-0.962	-0.954	-0.945	-0.936	-0.926	-0.916	-0.905	-0.896	-0.886	-0.876	-0.868	-0.859	-0.849	-0.840	-0.832	-0.826	-0.820	-0.815	-0.810	-0.805	-0.801	-0.799	-0.798	-0.796	-0.798	-0.799	-0.800	-0.804	-0.808	-0.812	-0.819	-0.826	-0.834	-0.842	-0.852	-0.862	-0.874	-0.885	-0.896	-0.910	-0.922	-0.936	-0.950	-0.964	-0.978	-0.994	-1.008	-1.021	-1.035	-1.050	-1.064	-1.078	-1.090	-1.102	-1.115	-1.128	-1.138	-1.148	-1.158	-1.165	-1.174	-1.180	-1.185	-1.190	-1.194	-1.196	-1.199	-1.200	-1.201	-1.199	-1.198	-1.195	-1.192	-1.189	-1.182	-1.179	-1.171	-1.164	-1.156	-1.149	-1.140	-1.130	-1.120	-1.110	-1.100	-1.090	-1.080	-1.070	-1.060	-1.050	-1.040	-1.031	-1.022	-1.014	-1.005	-0.999	-0.991	-0.986	-0.980	-0.976	-0.972	-0.971	-0.969	-0.969	-0.970	-0.970	-0.972	-0.976	-0.981	-0.986	-0.992	-1.000	-1.009	-1.019	-1.030	-1.041	-1.055	-1.069	-1.084	-1.099	-1.116	-1.132	-1.151	-1.170	-1.190	-1.209	-1.229	-1.250	-1.271	-1.294	-1.315	-1.339	-1.360	-1.384	-1.406	-1.430	-1.452	-1.475	-1.498	-1.520	-1.541	-1.562	-1.584	-1.604	-1.625	-1.644	-1.662	-1.681	-1.699	-1.716	-1.732	-1.749	-1.764	-1.778	-1.791	-1.804	-1.815	-1.825	-1.835	-1.844	-1.852	-1.859	-1.865	-1.870	-1.874	-1.878	-1.880	-1.881	-1.882	-1.882	-1.881	-1.880	-1.876	-1.872	-1.868	-1.862	-1.858	-1.850	-1.842	-1.834	-1.825	-1.815	-1.805	-1.792	-1.781	-1.768	-1.754	-1.740	-1.725	-1.709	-1.692	-1.675	-1.658	-1.639	-1.619	-1.599	-1.578	-1.556	-1.535	-1.511	-1.489	-1.465	-1.440	-1.415	-1.390	-1.364	-1.336	-1.309	-1.281	-1.252	-1.222	-1.192	-1.164	-1.132	-1.101	-1.069	-1.036	-1.004	-0.971	-0.939	-0.906	-0.872	-0.838	-0.805	-0.770	-0.736	-0.701	-0.668	-0.634	-0.599	-0.565	-0.532	-0.499	-0.465	-0.431	-0.400	-0.366	-0.334	-0.302	-0.271	-0.240	-0.210	-0.180	-0.150	-0.121	-0.092	-0.066	-0.040	-0.012	0.014	0.038	0.061	0.085	0.109	0.130	0.152	0.174	0.194	0.214	0.234	0.251	0.270	0.288	0.305	0.321	0.338	0.354	0.369	0.384	0.399	0.412	0.428	0.440	0.454	0.468	0.481	0.494	0.506	0.521	0.534	0.546	0.560	0.572	0.585	0.599	0.611	0.625	0.639	0.652	0.665	0.679	0.692	0.708	0.721	0.736	0.751	0.766	0.781	0.798	0.812	0.829	0.845	0.861	0.878	0.894	0.910	0.928	0.944	0.960	0.978	0.995	1.012	1.030	1.048	1.065	1.081	1.099	1.116	1.134	1.151	1.169	1.186	1.204	1.220	1.238	1.254	1.270	1.286	1.304	1.320	1.336	1.352	1.368	1.384	1.399	1.415	1.429	1.445	1.460	1.474	1.488	1.501	1.516	1.530	1.545	1.558	1.571	1.584	1.596	1.609	1.621	1.632	1.646	1.658	1.668	1.679	1.690	1.701	1.711	1.721	1.731	1.739	1.749	1.758	1.765	1.774	1.781	1.789	1.795	1.802	1.809	1.815	1.821	1.826	1.831	1.836	1.841	1.844	1.848	1.850	1.852	1.855	1.856	1.858	1.858	1.859	1.858	1.856	1.856	1.855	1.852	1.850	1.846	1.844	1.840	1.835	1.830	1.826	1.820	1.815	1.810	1.802	1.796	1.790	1.782	1.775	1.768	1.760	1.752	1.744	1.735	1.728	1.719	1.709	1.700	1.691	1.681	1.672	1.664	1.654	1.642	1.635	1.625	1.615	1.604	1.594	1.584	1.572	1.561	1.551	1.540	1.529	1.518	1.506	1.494	1.481	1.470	1.458	1.445	1.432	1.419	1.404	1.391	1.376	1.361	1.348	1.332	1.316	1.301	1.284	1.268	1.251	1.234	1.216	1.198	1.180	1.161	1.142	1.124	1.105	1.086	1.066	1.048	1.029	1.009	0.990	0.970	0.950	0.931	0.911	0.892	0.874	0.855	0.838	0.820	0.802	0.784	0.769	0.751	0.735	0.720	0.705	0.690	0.678	0.664	0.652	0.640	0.629	0.618	0.609	0.598	0.589	0.582	0.574	0.568	0.561	0.556	0.551	0.546	0.541	0.538	0.534	0.532	0.530	0.528	0.525	0.524	0.522	0.521	0.520	0.520	0.518	0.518	0.518	0.516	0.516	0.515	0.512	0.512	0.510	0.509	0.507	0.504	0.501	0.498	0.496	0.492	0.488	0.482	0.478	0.474	0.468	0.461	0.454	0.448	0.440	0.432	0.425	0.415	0.406	0.396	0.386	0.375	0.365	0.352	0.340	0.328	0.315	0.301	0.288	0.274	0.259	0.244	0.228	0.212	0.195	0.179	0.162	0.145	0.126	0.109	0.090	0.072	0.054	0.034	0.014	-0.005	-0.025	-0.046	-0.065	-0.086	-0.108	-0.128	-0.149	-0.170	-0.191	-0.212	-0.234	-0.255	-0.278	-0.300	-0.322	-0.344	-0.366	-0.388	-0.410	-0.432	-0.455	-0.478	-0.500	-0.522	-0.545	-0.566	-0.589	-0.610	-0.632	-0.654	-0.675	-0.698	-0.719	-0.739	-0.760	-0.779	-0.800	-0.820	-0.838	-0.858	-0.875	-0.892	-0.910	-0.926	-0.942	-0.959	-0.972	-0.986	-1.000	-1.011	-1.022	-1.034	-1.044	-1.051	-1.060	-1.068	-1.074	-1.079	-1.084	-1.086	-1.088	-1.090	-1.090	-1.089	-1.086	-1.084	-1.080	-1.076	-1.069	-1.064	-1.056	-1.046	-1.036	-1.026	-1.016	-1.004	-0.991	-0.978	-0.964	-0.949	-0.935	-0.919	-0.904	-0.888	-0.870	-0.854	-0.836	-0.820	-0.804	-0.786	-0.770	-0.754	-0.738	-0.722	-0.706	-0.691	-0.676	-0.662	-0.649	-0.636	-0.624	-0.612	-0.601	-0.591	-0.582	-0.574	-0.566	-0.559	-0.552	-0.548	-0.542	-0.540	-0.536	-0.534	-0.532	-0.532	-0.531	-0.532	-0.534	-0.536	-0.538	-0.541	-0.544	-0.546	-0.551	-0.555	-0.559	-0.562	-0.568	-0.570	-0.575	-0.579	-0.582	-0.586	-0.589	-0.592	-0.595	-0.598	-0.598	-0.599	-0.599	-0.599	-0.598	-0.596	-0.594	-0.590	-0.588	-0.582	-0.576	-0.571	-0.565	-0.558	-0.549	-0.541	-0.531	-0.521	-0.511	-0.500	-0.489	-0.476	-0.465	-0.451	-0.438	-0.425	-0.411	-0.398	-0.382	-0.369	-0.355	-0.341	-0.326	-0.311	-0.298	-0.282	-0.269	-0.255	-0.240	-0.228	-0.214	-0.201	-0.188	-0.176	-0.164	-0.151	-0.140	-0.130	-0.119	-0.108	-0.098	-0.088	-0.079	-0.070	-0.060	-0.052	-0.044	-0.038	-0.029	-0.021	-0.014	-0.008	0.000	0.006	0.014	0.020	0.028	0.034	0.041	0.048	0.055	0.061	0.068	0.075	0.081	0.089	0.096	0.105	0.111	0.120	0.129	0.136	0.144	0.152	0.162	0.170	0.180	0.189	0.199	0.208	0.219	0.229	0.239	0.250	0.261	0.271	0.282	0.294	0.306	0.318	0.330	0.341	0.354	0.366	0.378	0.390	0.402	0.416	0.428	0.440	0.452	0.466	0.479	0.491	0.505	0.518	0.529	0.542	0.556	0.568	0.581	0.594	0.606	0.620	0.631	0.642	0.655	0.668	0.680	0.691	0.702	0.715	0.725	0.736	0.748	0.756	0.768	0.778	0.788	0.796	0.805	0.814	0.822	0.830	0.836	0.842	0.850	0.856	0.861	0.866	0.870	0.874	0.878	0.880	0.882	0.884	0.884	0.884	0.882	0.881	0.880	0.878	0.874	0.870	0.865	0.860	0.854	0.849	0.841	0.832	0.825	0.816	0.808	0.798	0.788	0.776	0.765	0.754	0.742	0.730	0.716	0.705	0.691	0.679	0.664	0.651	0.638	0.625	0.610	0.598	0.582	0.570	0.558	0.544	0.531	0.519	0.506	0.494	0.482	0.471	0.460	0.449	0.439	0.426	0.418	0.408	0.398	0.390	0.380	0.371	0.365	0.356	0.349	0.341	0.335	0.329	0.321	0.315	0.309	0.302	0.298	0.291	0.286	0.281	0.276	0.271	0.266	0.262	0.258	0.252	0.248	0.242	0.239	0.235	0.230	0.225	0.219	0.215	0.210	0.205	0.199	0.194	0.190	0.184	0.179	0.172	0.165	0.160	0.154	0.148	0.141	0.135	0.128	0.121	0.114	0.106	0.098	0.091	0.084	0.076	0.068	0.060	0.052	0.045	0.038	0.029	0.021	0.015	0.006	0.000	-0.009	-0.015	-0.024	-0.030	-0.036	-0.044	-0.050	-0.056	-0.062	-0.070	-0.076	-0.081	-0.086	-0.091	-0.096	-0.101	-0.105	-0.110	-0.114	-0.118	-0.121	-0.124	-0.128	-0.130	-0.134	-0.136	-0.138	-0.140	-0.142	-0.145	-0.146	-0.148	-0.149	-0.151	-0.152	-0.154	-0.156	-0.159	-0.161	-0.162	-0.165	-0.168	-0.171	-0.175	-0.179	-0.182	-0.186	-0.191	-0.196	-0.204	-0.210	-0.216	-0.224	-0.231	-0.241	-0.250	-0.260	-0.270	-0.281	-0.294	-0.306	-0.320	-0.334	-0.349	-0.364	-0.381	-0.396	-0.414	-0.432	-0.451	-0.470	-0.489	-0.509	-0.529	-0.549	-0.570	-0.591	-0.612	-0.634	-0.656	-0.678	-0.700	-0.722	-0.744	-0.768	-0.790	-0.811	-0.834	-0.855	-0.876	-0.899	-0.918	-0.939	-0.959	-0.980	-0.999	-1.019	-1.038	-1.055	-1.072	-1.090	-1.108	-1.124	-1.140	-1.155	-1.171	-1.184	-1.199	-1.212	-1.225	-1.238	-1.250	-1.261	-1.272	-1.284	-1.294	-1.302	-1.314	-1.322	-1.330	-1.339	-1.348	-1.355	-1.362	-1.369	-1.376	-1.381	-1.388	-1.394	-1.399	-1.404	-1.409	-1.412	-1.418	-1.420	-1.424	-1.426	-1.430	-1.432	-1.434	-1.435	-1.438	-1.438	-1.438	-1.439	-1.439	-1.438	-1.438	-1.436	-1.435	-1.432	-1.431	-1.429	-1.425	-1.422	-1.418	-1.414	-1.410	-1.406	-1.401	-1.395	-1.390	-1.385	-1.379	-1.372	-1.368	-1.361	-1.355	-1.349	-1.341	-1.335	-1.329	-1.322	-1.315	-1.309	-1.302	-1.298	-1.291	-1.285	-1.279	-1.274	-1.268	-1.262	-1.258	-1.254	-1.249	-1.244	-1.240	-1.236	-1.232	-1.229	-1.225	-1.222	-1.219	-1.216	-1.214	-1.211	-1.209	-1.208	-1.205	-1.204	-1.202	-1.200	-1.200	-1.198	-1.195	-1.195	-1.192	-1.191	-1.189	-1.186	-1.184	-1.180	-1.179	-1.176	-1.171	-1.169	-1.165	-1.162	-1.158	-1.152	-1.148	-1.144	-1.138	-1.131	-1.125	-1.118	-1.111	-1.102	-1.095	-1.086	-1.078	-1.068	-1.059	-1.049	-1.039	-1.029	-1.018	-1.006	-0.995	-0.984	-0.972	-0.960	-0.949	-0.935	-0.924	-0.910	-0.899	-0.885	-0.872	-0.860	-0.849	-0.836	-0.826	-0.815	-0.804	-0.794	-0.782	-0.774	-0.765	-0.755	-0.746	-0.739	-0.732	-0.726	-0.721	-0.716	-0.712	-0.709	-0.706	-0.704	-0.705	-0.704	-0.706	-0.708	-0.711	-0.715	-0.719	-0.725	-0.731	-0.739	-0.748	-0.756	-0.765	-0.776	-0.788	-0.799	-0.811	-0.824	-0.838	-0.850	-0.865	-0.880	-0.894	-0.908	-0.922	-0.936	-0.951	-0.965	-0.979	-0.992	-1.006	-1.019	-1.030	-1.042	-1.052	-1.062	-1.071	-1.080	-1.088	-1.094	-1.100	-1.104	-1.106	-1.110	-1.111	-1.110	-1.109	-1.106	-1.102	-1.096	-1.089	-1.082	-1.072	-1.062	-1.051	-1.039	-1.026	-1.011	-0.996	-0.980	-0.964	-0.946	-0.929	-0.910	-0.891	-0.872	-0.854	-0.832	-0.812	-0.792	-0.772	-0.752	-0.732	-0.714	-0.694	-0.676	-0.658	-0.641	-0.624	-0.608	-0.594	-0.579	-0.565	-0.554	-0.542	-0.532	-0.521	-0.514	-0.506	-0.500	-0.495	-0.491	-0.486	-0.484	-0.482	-0.481	-0.482	-0.482	-0.484	-0.486	-0.489	-0.492	-0.496	-0.500	-0.505	-0.511	-0.516	-0.522	-0.528	-0.534	-0.540	-0.546	-0.551	-0.556	-0.562	-0.568	-0.572	-0.578	-0.581	-0.584	-0.586	-0.590	-0.591	-0.592	-0.592	-0.594	-0.594	-0.591	-0.590	-0.588	-0.585	-0.582	-0.579	-0.575	-0.570	-0.565	-0.559	-0.554	-0.548	-0.539	-0.532	-0.525	-0.519	-0.510	-0.502	-0.495	-0.486	-0.479	-0.470	-0.462	-0.455	-0.446	-0.439	-0.431	-0.424	-0.416	-0.409	-0.401	-0.394	-0.386	-0.379	-0.372	-0.365	-0.359	-0.351	-0.345	-0.338	-0.330	-0.322	-0.316	-0.309	-0.300	-0.292	-0.285	-0.276	-0.268	-0.260	-0.250	-0.241	-0.231	-0.221	-0.211	-0.200	-0.188	-0.176	-0.165	-0.151	-0.139	-0.125	-0.112	-0.098	-0.084	-0.069	-0.054	-0.039	-0.024	-0.009	0.006	0.024	0.039	0.054	0.071	0.088	0.102	0.120	0.136	0.151	0.168	0.184	0.198	0.214	0.228	0.242	0.256	0.270	0.284	0.296	0.309	0.321	0.334	0.345	0.356	0.368	0.378	0.389	0.399	0.409	0.416	0.426	0.435	0.444	0.452	0.461	0.469	0.476	0.484	0.492	0.499	0.506	0.514	0.522	0.529	0.536	0.545	0.551	0.560	0.568	0.575	0.584	0.591	0.600	0.608	0.616	0.625	0.634	0.641	0.650	0.659	0.666	0.675	0.682	0.691	0.699	0.706	0.714	0.720	0.728	0.735	0.741	0.748	0.752	0.759	0.764	0.769	0.774	0.776	0.780	0.784	0.786	0.789	0.791	0.792	0.794	0.795	0.796	0.796	0.798	0.799	0.798	0.798	0.799	0.799	0.799	0.798	0.799	0.800	0.801	0.802	0.805	0.806	0.809	0.812	0.818	0.822	0.829	0.834	0.841	0.850	0.858	0.868	0.878	0.890	0.902	0.915	0.930	0.944	0.961	0.978	0.996	1.015	1.035	1.056	1.078	1.100	1.124	1.146	1.171	1.198	1.222	1.248	1.274	1.300	1.328	1.354	1.381	1.409	1.435	1.461	1.489	1.515	1.541	1.565	1.590	1.614	1.638	1.660	1.681	1.701	1.721	1.740	1.758	1.774	1.790	1.804	1.819	1.830	1.841	1.851	1.859	1.866	1.872	1.876	1.879	1.881	1.882	1.881	1.879	1.878	1.872	1.866	1.860	1.852	1.844	1.834	1.822	1.810	1.798	1.784	1.770	1.754	1.738	1.721	1.702	1.684	1.665	1.646	1.625	1.605	1.582	1.561	1.540	1.516	1.494	1.471	1.448	1.422	1.399	1.374	1.350	1.325	1.300	1.275	1.250	1.224	1.199	1.171	1.146	1.120	1.094	1.066	1.040	1.014	0.986	0.960	0.934	0.906	0.879	0.851	0.824	0.798	0.769	0.741	0.712	0.685	0.656	0.629	0.600	0.571	0.544	0.515	0.486	0.456	0.429	0.400	0.370	0.342	0.314	0.284	0.255	0.228	0.199	0.170	0.142	0.114	0.086	0.059	0.030	0.005	-0.022	-0.050	-0.075	-0.100	-0.126	-0.151	-0.175	-0.198	-0.221	-0.244	-0.265	-0.288	-0.308	-0.328	-0.348	-0.366	-0.385	-0.402	-0.420	-0.438	-0.452	-0.468	-0.482	-0.496	-0.510	-0.524	-0.535	-0.546	-0.558	-0.569	-0.578	-0.588	-0.596	-0.606	-0.614	-0.621	-0.629	-0.636	-0.642	-0.649	-0.655	-0.661	-0.668	-0.672	-0.679	-0.684	-0.690	-0.695	-0.700	-0.706	-0.711	-0.716	-0.722	-0.729	-0.732	-0.739	-0.745	-0.750	-0.756	-0.762	-0.769	-0.775	-0.781	-0.788	-0.795	-0.802	-0.810	-0.816	-0.825	-0.831	-0.840	-0.848	-0.856	-0.865	-0.874	-0.882	-0.891	-0.901	-0.910	-0.919	-0.929	-0.938	-0.948	-0.958	-0.966	-0.978	-0.986	-0.996	-1.006	-1.016	-1.026	-1.035	-1.045	-1.055	-1.064	-1.074	-1.084	-1.092	-1.102	-1.111	-1.121	-1.131	-1.140	-1.148	-1.156	-1.165	-1.174	-1.181	-1.189	-1.196	-1.204	-1.211	-1.219	-1.225	-1.231	-1.238	-1.244	-1.250	-1.256	-1.262	-1.266	-1.271	-1.276	-1.281	-1.285	-1.289	-1.292	-1.295	-1.299	-1.301	-1.305	-1.306	-1.309	-1.311	-1.312	-1.315	-1.316	-1.316	-1.318	-1.320	-1.321	-1.320	-1.321	-1.322	-1.324	-1.325	-1.324	-1.324	-1.326	-1.326	-1.326	-1.326	-1.328	-1.329	-1.329	-1.330	-1.331	-1.332	-1.335	-1.336	-1.339	-1.341	-1.344	-1.348	-1.350	-1.355	-1.359	-1.364	-1.370	-1.375	-1.381	-1.388	-1.395	-1.404	-1.412	-1.420	-1.431	-1.441	-1.451	-1.464	-1.475	-1.488	-1.499	-1.512	-1.526	-1.540	-1.556	-1.571	-1.586	-1.602	-1.619	-1.635	-1.652	-1.670	-1.688	-1.704	-1.722	-1.742	-1.760	-1.779	-1.798	-1.815	-1.832	-1.851	-1.870	-1.886	-1.905	-1.921	-1.939	-1.955	-1.971	-1.986	-2.001	-2.016	-2.030	-2.044	-2.056	-2.069	-2.081	-2.091	-2.102	-2.112	-2.121	-2.129	-2.138	-2.145	-2.151	-2.156	-2.161	-2.165	-2.169	-2.171	-2.172	-2.175	-2.176	-2.176	-2.176	-2.174	-2.174	-2.171	-2.168	-2.166	-2.162	-2.159	-2.155	-2.152	-2.148	-2.142	-2.139	-2.134	-2.129	-2.125	-2.119	-2.114	-2.109	-2.104	-2.100	-2.095	-2.090	-2.086	-2.081	-2.078	-2.072	-2.070	-2.066	-2.064	-2.062	-2.059	-2.058	-2.056	-2.055	-2.052	-2.052	-2.051	-2.052	-2.052	-2.052	-2.055	-2.055	-2.058	-2.058	-2.060	-2.062	-2.065	-2.068	-2.069	-2.072	-2.076	-2.078	-2.081	-2.085	-2.088	-2.091	-2.095	-2.098	-2.100	-2.104	-2.106	-2.109	-2.111	-2.115	-2.116	-2.119	-2.120	-2.122	-2.124	-2.125	-2.125	-2.128	-2.129	-2.129	-2.129	-2.129	-2.128	-2.126	-2.125	-2.124	-2.121	-2.119	-2.116	-2.112	-2.110	-2.106	-2.101	-2.098	-2.092	-2.086	-2.080	-2.074	-2.068	-2.060	-2.054	-2.046	-2.038	-2.029	-2.020	-2.011	-2.002	-1.991	-1.981	-1.971	-1.961	-1.949	-1.939	-1.926	-1.914	-1.902	-1.890	-1.878	-1.865	-1.852	-1.839	-1.826	-1.812	-1.800	-1.788	-1.774	-1.760	-1.748	-1.734	-1.721	-1.706	-1.694	-1.680	-1.666	-1.652	-1.639	-1.626	-1.614	-1.601	-1.588	-1.575	-1.562	-1.550	-1.539	-1.526	-1.514	-1.502	-1.491	-1.480	-1.469	-1.459	-1.448	-1.439	-1.428	-1.418	-1.410	-1.400	-1.391	-1.382	-1.375	-1.365	-1.358	-1.351	-1.344	-1.338	-1.330	-1.324	-1.319	-1.312	-1.308	-1.302	-1.298	-1.294	-1.289	-1.284	-1.280	-1.276	-1.274	-1.271	-1.269	-1.265	-1.264	-1.261	-1.260	-1.256	-1.255	-1.254	-1.252	-1.251	-1.249	-1.248	-1.245	-1.244	-1.241	-1.239	-1.236	-1.234	-1.230	-1.226	-1.222	-1.219	-1.214	-1.210	-1.204	-1.199	-1.192	-1.186	-1.179	-1.171	-1.164	-1.155	-1.146	-1.136	-1.128	-1.115	-1.104	-1.092	-1.080	-1.066	-1.054	-1.038	-1.024	-1.009	-0.992	-0.978	-0.960	-0.945	-0.928	-0.910	-0.892	-0.876	-0.856	-0.839	-0.821	-0.802	-0.784	-0.766	-0.748	-0.729	-0.711	-0.694	-0.676	-0.659	-0.641	-0.625	-0.609	-0.592	-0.576	-0.560	-0.545	-0.530	-0.515	-0.501	-0.489	-0.476	-0.464	-0.451	-0.440	-0.429	-0.419	-0.409	-0.399	-0.389	-0.380	-0.372	-0.364	-0.356	-0.349	-0.344	-0.336	-0.331	-0.325	-0.321	-0.316	-0.311	-0.308	-0.304	-0.301	-0.299	-0.296	-0.294	-0.292	-0.291	-0.290	-0.289	-0.289	-0.289	-0.290	-0.291	-0.292	-0.294	-0.295	-0.299	-0.302	-0.306	-0.310	-0.314	-0.319	-0.325	-0.331	-0.339	-0.346	-0.355	-0.362	-0.372	-0.384	-0.394	-0.408	-0.419	-0.432	-0.448	-0.462	-0.478	-0.494	-0.511	-0.529	-0.548	-0.568	-0.586	-0.608	-0.628	-0.650	-0.672	-0.694	-0.718	-0.741	-0.765	-0.790	-0.814	-0.839	-0.864	-0.889	-0.914	-0.940	-0.966	-0.991	-1.018	-1.042	-1.069	-1.094	-1.120	-1.145	-1.170	-1.195	-1.220	-1.244	-1.269	-1.292	-1.315	-1.339	-1.361	-1.384	-1.405	-1.428	-1.449	-1.469	-1.490	-1.509	-1.529	-1.548	-1.566	-1.585	-1.602	-1.620	-1.638	-1.654	-1.670	-1.686	-1.702	-1.718	-1.731	-1.745	-1.760	-1.774	-1.786	-1.800	-1.812	-1.826	-1.839	-1.850	-1.862	-1.872	-1.884	-1.894	-1.905	-1.915	-1.924	-1.932	-1.942	-1.950	-1.959	-1.968	-1.975	-1.982	-1.989	-1.998	-2.004	-2.010	-2.016	-2.021	-2.027	-2.034	-2.039	-2.045	-2.050	-2.055	-2.059	-2.064	-2.069	-2.072	-2.076	-2.081	-2.085	-2.089	-2.091	-2.095	-2.100	-2.102	-2.106	-2.109	-2.111	-2.115	-2.118	-2.120	-2.124	-2.126	-2.130	-2.132	-2.135	-2.138	-2.140	-2.144	-2.145	-2.148	-2.150	-2.150	-2.152	-2.154	-2.155	-2.156	-2.156	-2.158	-2.158	-2.158	-2.158	-2.158	-2.156	-2.156	-2.154	-2.152	-2.150	-2.148	-2.145	-2.141	-2.136	-2.132	-2.128	-2.122	-2.118	-2.111	-2.105	-2.099	-2.091	-2.085	-2.076	-2.069	-2.061	-2.054	-2.044	-2.036	-2.027	-2.019	-2.010	-2.000	-1.991	-1.984	-1.974	-1.966	-1.958	-1.950	-1.942	-1.934	-1.928	-1.921	-1.914	-1.908	-1.902	-1.898	-1.892	-1.890	-1.885	-1.882	-1.880	-1.879	-1.879	-1.878	-1.878	-1.880	-1.881	-1.884	-1.886	-1.890	-1.895	-1.899	-1.905	-1.911	-1.916	-1.924	-1.932	-1.940	-1.949	-1.958	-1.968	-1.978	-1.986	-1.998	-2.007	-2.020	-2.030	-2.041	-2.054	-2.065	-2.076	-2.088	-2.099	-2.111	-2.122	-2.135	-2.146	-2.158	-2.169	-2.180	-2.191	-2.202	-2.212	-2.222	-2.232	-2.244	-2.252	-2.262	-2.272	-2.281	-2.290	-2.299	-2.308	-2.314	-2.322	-2.329	-2.335	-2.342	-2.348	-2.355	-2.360	-2.366	-2.371	-2.376	-2.381	-2.386	-2.390	-2.394	-2.399	-2.402	-2.406	-2.409	-2.414	-2.416	-2.420	-2.422	-2.426	-2.428	-2.430	-2.434	-2.436	-2.438	-2.440	-2.444	-2.446	-2.448	-2.451	-2.452	-2.455	-2.456	-2.459	-2.461	-2.462	-2.465	-2.466	-2.469	-2.471	-2.472	-2.474	-2.475	-2.478	-2.479	-2.480	-2.481	-2.482	-2.484	-2.485	-2.485	-2.486	-2.486	-2.488	-2.485	-2.485	-2.485	-2.482	-2.482	-2.480	-2.476	-2.474	-2.470	-2.468	-2.462	-2.458	-2.451	-2.445	-2.439	-2.430	-2.424	-2.414	-2.405	-2.395	-2.384	-2.372	-2.361	-2.348	-2.335	-2.321	-2.306	-2.292	-2.276	-2.260	-2.244	-2.228	-2.210	-2.192	-2.174	-2.155	-2.136	-2.118	-2.096	-2.078	-2.056	-2.036	-2.016	-1.996	-1.976	-1.955	-1.936	-1.916	-1.896	-1.876	-1.858	-1.838	-1.819	-1.800	-1.781	-1.764	-1.746	-1.729	-1.712	-1.696	-1.680	-1.664	-1.649	-1.634	-1.619	-1.605	-1.591	-1.578	-1.565	-1.551	-1.539	-1.528	-1.515	-1.504	-1.492	-1.481	-1.470	-1.460	-1.450	-1.440	-1.430	-1.420	-1.411	-1.400	-1.391	-1.381	-1.371	-1.362	-1.352	-1.344	-1.335	-1.325	-1.316	-1.308	-1.299	-1.290	-1.281	-1.272	-1.264	-1.255	-1.246	-1.239	-1.230	-1.221	-1.214	-1.206	-1.198	-1.190	-1.182	-1.175	-1.170	-1.162	-1.155	-1.150	-1.142	-1.138	-1.131	-1.125	-1.120	-1.115	-1.111	-1.105	-1.100	-1.096	-1.092	-1.088	-1.082	-1.080	-1.075	-1.071	-1.068	-1.064	-1.060	-1.056	-1.051	-1.049	-1.045	-1.040	-1.036	-1.032	-1.029	-1.025	-1.019	-1.015	-1.011	-1.008	-1.001	-0.998	-0.992	-0.988	-0.981	-0.976	-0.971	-0.966	-0.960	-0.956	-0.950	-0.945	-0.940	-0.934	-0.929	-0.922	-0.918	-0.912	-0.906	-0.900	-0.896	-0.891	-0.885	-0.880	-0.875	-0.870	-0.865	-0.860	-0.855	-0.850	-0.846	-0.842	-0.838	-0.834	-0.829	-0.825	-0.821	-0.818	-0.812	-0.810	-0.805	-0.802	-0.799	-0.795	-0.791	-0.786	-0.782	-0.778	-0.774	-0.769	-0.765	-0.760	-0.755	-0.750	-0.745	-0.740	-0.735	-0.729	-0.724	-0.719	-0.714	-0.708	-0.701	-0.696	-0.690	-0.684	-0.679	-0.671	-0.668	-0.661	-0.655	-0.649	-0.644	-0.638	-0.632	-0.628	-0.621	-0.616	-0.610	-0.606	-0.602	-0.596	-0.592	-0.588	-0.584	-0.581	-0.578	-0.574	-0.570	-0.568	-0.564	-0.562	-0.559	-0.556	-0.554	-0.551	-0.549	-0.546	-0.544	-0.541	-0.539	-0.536	100.000	5.000	2.000	1.000	7.000	0.000	0.000	0.000	0.000	0.000	0.000	0.000	0.000	0.000	0.000	0.000	0.000	0.000	-3.065	-3.064	-3.062	-3.061	-3.059	-3.055	-3.052	-3.049	-3.045	-3.041	-3.036	-3.031	-3.026	-3.020	-3.012	-3.006	-2.999	-2.991	-2.984	-2.975	-2.966	-2.958	-2.948	-2.939	-2.928	-2.916	-2.905	-2.894	-2.882	-2.870	-2.858	-2.846	-2.832	-2.819	-2.805	-2.792	-2.780	-2.765	-2.752	-2.738	-2.724	-2.710	-2.696	-2.684	-2.670	-2.656	-2.645	-2.631	-2.620	-2.609	-2.598	-2.588	-2.578	-2.568	-2.558	-2.549	-2.541	-2.535	-2.529	-2.522	-2.518	-2.514	-2.510	-2.508	-2.506	-2.505	-2.504	-2.504	-2.506	-2.509	-2.510	-2.514	-2.518	-2.522	-2.528	-2.532	-2.540	-2.548	-2.555	-2.562	-2.571	-2.580	-2.590	-2.599	-2.608	-2.619	-2.628	-2.639	-2.648	-2.659	-2.669	-2.678	-2.688	-2.698	-2.706	-2.715	-2.724	-2.731	-2.740	-2.748	-2.752	-2.759	-2.765	-2.770	-2.775	-2.778	-2.781	-2.784	-2.785	-2.786	-2.786	-2.786	-2.785	-2.784	-2.781	-2.778	-2.774	-2.769	-2.764	-2.756	-2.750	-2.744	-2.735	-2.726	-2.718	-2.708	-2.698	-2.686	-2.676	-2.664	-2.652	-2.639	-2.626	-2.614	-2.600	-2.585	-2.572	-2.558	-2.544	-2.529	-2.515	-2.501	-2.486	-2.471	-2.456	-2.442	-2.429	-2.414	-2.399	-2.385	-2.371	-2.358	-2.344	-2.330	-2.316	-2.304	-2.291	-2.279	-2.268	-2.254	-2.244	-2.231	-2.221	-2.209	-2.199	-2.189	-2.179	-2.170	-2.160	-2.151	-2.142	-2.135	-2.128	-2.120	-2.112	-2.105	-2.099	-2.094	-2.088	-2.082	-2.079	-2.075	-2.070	-2.068	-2.064	-2.062	-2.060	-2.058	-2.056	-2.056	-2.055	-2.055	-2.055	-2.055	-2.056	-2.056	-2.059	-2.060	-2.062	-2.065	-2.068	-2.071	-2.074	-2.078	-2.081	-2.085	-2.089	-2.092	-2.096	-2.101	-2.105	-2.109	-2.114	-2.118	-2.121	-2.126	-2.130	-2.134	-2.138	-2.141	-2.144	-2.148	-2.150	-2.152	-2.155	-2.156	-2.158	-2.159	-2.160	-2.160	-2.161	-2.160	-2.159	-2.159	-2.158	-2.156	-2.154	-2.151	-2.149	-2.146	-2.142	-2.139	-2.135	-2.131	-2.128	-2.122	-2.119	-2.112	-2.108	-2.102	-2.100	-2.095	-2.090	-2.086	-2.081	-2.078	-2.076	-2.072	-2.069	-2.068	-2.066	-2.065	-2.065	-2.065	-2.066	-2.068	-2.070	-2.072	-2.076	-2.081	-2.086	-2.091	-2.099	-2.106	-2.115	-2.124	-2.134	-2.145	-2.155	-2.168	-2.180	-2.192	-2.206	-2.221	-2.235	-2.250	-2.265	-2.280	-2.296	-2.312	-2.328	-2.344	-2.359	-2.375	-2.390	-2.405	-2.420	-2.434	-2.448	-2.460	-2.472	-2.484	-2.495	-2.505	-2.514	-2.522	-2.529	-2.534	-2.540	-2.542	-2.546	-2.548	-2.546	-2.545	-2.541	-2.539	-2.532	-2.526	-2.519	-2.509	-2.499	-2.488	-2.475	-2.460	-2.445	-2.429	-2.412	-2.394	-2.375	-2.355	-2.335	-2.314	-2.291	-2.269	-2.246	-2.221	-2.198	-2.174	-2.148	-2.124	-2.098	-2.072	-2.047	-2.022	-1.996	-1.972	-1.948	-1.922	-1.900	-1.876	-1.852	-1.830	-1.808	-1.788	-1.765	-1.745	-1.726	-1.708	-1.691	-1.674	-1.656	-1.642	-1.628	-1.614	-1.601	-1.588	-1.578	-1.566	-1.558	-1.550	-1.541	-1.535	-1.529	-1.524	-1.520	-1.516	-1.514	-1.512	-1.511	-1.510	-1.510	-1.511	-1.512	-1.515	-1.518	-1.521	-1.525	-1.529	-1.534	-1.539	-1.545	-1.551	-1.558	-1.562	-1.570	-1.576	-1.585	-1.591	-1.599	-1.605	-1.614	-1.620	-1.626	-1.634	-1.640	-1.648	-1.654	-1.659	-1.664	-1.670	-1.674	-1.678	-1.681	-1.684	-1.686	-1.688	-1.689	-1.689	-1.688	-1.688	-1.684	-1.682	-1.678	-1.672	-1.668	-1.660	-1.652	-1.644	-1.635	-1.624	-1.612	-1.599	-1.586	-1.571	-1.558	-1.540	-1.524	-1.506	-1.488	-1.468	-1.448	-1.426	-1.406	-1.384	-1.360	-1.338	-1.312	-1.289	-1.264	-1.240	-1.215	-1.190	-1.164	-1.140	-1.114	-1.089	-1.064	-1.038	-1.012	-0.989	-0.965	-0.941	-0.918	-0.894	-0.871	-0.850	-0.828	-0.808	-0.786	-0.768	-0.750	-0.731	-0.714	-0.698	-0.681	-0.666	-0.651	-0.638	-0.624	-0.612	-0.601	-0.590	-0.580	-0.570	-0.561	-0.554	-0.546	-0.540	-0.534	-0.528	-0.521	-0.518	-0.514	-0.509	-0.506	-0.502	-0.499	-0.496	-0.495	-0.492	-0.490	-0.489	-0.488	-0.486	-0.486	-0.484	-0.482	-0.481	-0.480	-0.479	-0.478	-0.476	-0.475	-0.474	-0.472	-0.470	-0.468	-0.466	-0.464	-0.461	-0.459	-0.456	-0.452	-0.450	-0.446	-0.444	-0.440	-0.436	-0.432	-0.428	-0.424	-0.419	-0.414	-0.409	-0.402	-0.398	-0.392	-0.386	-0.380	-0.375	-0.368	-0.361	-0.355	-0.349	-0.341	-0.335	-0.329	-0.321	-0.316	-0.310	-0.302	-0.295	-0.290	-0.282	-0.278	-0.270	-0.265	-0.260	-0.252	-0.248	-0.242	-0.239	-0.234	-0.229	-0.226	-0.222	-0.220	-0.218	-0.215	-0.212	-0.212	-0.212	-0.211	-0.211	-0.212	-0.214	-0.215	-0.218	-0.220	-0.224	-0.229	-0.234	-0.238	-0.244	-0.250	-0.256	-0.262	-0.270	-0.278	-0.288	-0.295	-0.304	-0.314	-0.322	-0.334	-0.345	-0.354	-0.365	-0.376	-0.386	-0.398	-0.409	-0.420	-0.431	-0.442	-0.454	-0.465	-0.475	-0.485	-0.495	-0.505	-0.516	-0.525	-0.534	-0.544	-0.552	-0.560	-0.569	-0.576	-0.582	-0.591	-0.598	-0.604	-0.610	-0.614	-0.620	-0.625	-0.629	-0.634	-0.639	-0.641	-0.645	-0.649	-0.651	-0.654	-0.658	-0.660	-0.661	-0.664	-0.666	-0.669	-0.670	-0.672	-0.675	-0.676	-0.679	-0.680	-0.682	-0.685	-0.688	-0.689	-0.692	-0.695	-0.698	-0.700	-0.704	-0.706	-0.709	-0.712	-0.716	-0.720	-0.722	-0.726	-0.731	-0.735	-0.739	-0.742	-0.745	-0.750	-0.754	-0.758	-0.762	-0.766	-0.770	-0.775	-0.779	-0.784	-0.788	-0.791	-0.795	-0.800	-0.804	-0.809	-0.812	-0.818	-0.820	-0.825	-0.830	-0.835	-0.839	-0.844	-0.849	-0.854	-0.859	-0.864	-0.870	-0.875	-0.881	-0.886	-0.894	-0.901	-0.906	-0.914	-0.922	-0.931	-0.940	-0.948	-0.956	-0.968	-0.976	-0.986	-0.998	-1.008	-1.020	-1.031	-1.044	-1.056	-1.068	-1.081	-1.094	-1.108	-1.121	-1.135	-1.149	-1.162	-1.176	-1.191	-1.205	-1.219	-1.232	-1.246	-1.260	-1.274	-1.288	-1.300	-1.314	-1.326	-1.339	-1.351	-1.361	-1.372	-1.384	-1.394	-1.402	-1.412	-1.421	-1.430	-1.439	-1.445	-1.452	-1.459	-1.465	-1.470	-1.475	-1.480	-1.484	-1.488	-1.490	-1.494	-1.496	-1.498	-1.501	-1.502	-1.504	-1.505	-1.506	-1.506	-1.508	-1.509	-1.509	-1.509	-1.510	-1.510	-1.511	-1.511	-1.512	-1.514	-1.515	-1.516	-1.518	-1.520	-1.522	-1.524	-1.528	-1.530	-1.534	-1.536	-1.540	-1.544	-1.546	-1.551	-1.556	-1.560	-1.565	-1.570	-1.575	-1.581	-1.586	-1.592	-1.598	-1.604	-1.609	-1.615	-1.621	-1.626	-1.632	-1.639	-1.645	-1.650	-1.656	-1.662	-1.668	-1.674	-1.679	-1.685	-1.690	-1.696	-1.701	-1.706	-1.711	-1.716	-1.720	-1.725	-1.730	-1.735	-1.740	-1.744	-1.749	-1.752	-1.759	-1.762	-1.768	-1.772	-1.778	-1.784	-1.790	-1.795	-1.801	-1.808	-1.814	-1.821	-1.828	-1.835	-1.842	-1.850	-1.860	-1.868	-1.876	-1.886	-1.895	-1.905	-1.916	-1.925	-1.936	-1.948	-1.959	-1.970	-1.981	-1.994	-2.005	-2.016	-2.029	-2.041	-2.052	-2.065	-2.075	-2.088	-2.100	-2.110	-2.122	-2.132	-2.142	-2.152	-2.162	-2.171	-2.181	-2.190	-2.198	-2.205	-2.212	-2.219	-2.222	-2.229	-2.232	-2.238	-2.240	-2.241	-2.244	-2.244	-2.245	-2.244	-2.244	-2.242	-2.240	-2.236	-2.232	-2.229	-2.224	-2.219	-2.212	-2.205	-2.198	-2.191	-2.182	-2.172	-2.164	-2.155	-2.144	-2.134	-2.122	-2.110	-2.098	-2.085	-2.072	-2.059	-2.046	-2.033	-2.016	-2.002	-1.988	-1.971	-1.955	-1.940	-1.922	-1.906	-1.889	-1.871	-1.851	-1.834	-1.814	-1.794	-1.774	-1.754	-1.731	-1.711	-1.689	-1.665	-1.642	-1.618	-1.594	-1.568	-1.541	-1.515	-1.489	-1.461	-1.432	-1.404	-1.374	-1.344	-1.312	-1.281	-1.250	-1.216	-1.182	-1.149	-1.114	-1.079	-1.042	-1.006	-0.969	-0.932	-0.895	-0.856	-0.818	-0.779	-0.740	-0.701	-0.662	-0.621	-0.582	-0.542	-0.504	-0.464	-0.424	-0.384	-0.345	-0.305	-0.265	-0.228	-0.189	-0.151	-0.112	-0.075	-0.039	-0.002	0.032	0.070	0.104	0.138	0.171	0.204	0.235	0.266	0.298	0.328	0.356	0.386	0.414	0.440	0.466	0.492	0.518	0.542	0.566	0.590	0.611	0.634	0.655	0.675	0.696	0.715	0.735	0.754	0.774	0.791	0.809	0.828	0.845	0.862	0.879	0.895	0.911	0.929	0.945	0.961	0.978	0.994	1.010	1.028	1.042	1.059	1.076	1.091	1.108	1.125	1.140	1.158	1.174	1.191	1.209	1.225	1.244	1.260	1.278	1.295	1.312	1.331	1.350	1.368	1.385	1.404	1.421	1.439	1.458	1.476	1.494	1.511	1.530	1.548	1.566	1.584	1.601	1.620	1.636	1.654	1.671	1.689	1.706	1.722	1.740	1.756	1.772	1.789	1.804	1.820	1.836	1.851	1.866	1.880	1.895	1.909	1.922	1.936	1.949	1.961	1.975	1.988	1.999	2.010	2.022	2.034	2.045	2.055	2.066	2.076	2.085	2.095	2.105	2.114	2.122	2.130	2.139	2.146	2.154	2.162	2.169	2.176	2.184	2.189	2.196	2.202	2.208	2.215	2.220	2.225	2.230	2.235	2.239	2.244	2.249	2.254	2.259	2.264	2.266	2.271	2.275	2.279	2.284	2.288	2.291	2.295	2.299	2.302	2.306	2.310	2.315	2.319	2.322	2.326	2.331	2.335	2.340	2.346	2.350	2.355	2.360	2.365	2.371	2.376	2.382	2.388	2.394	2.400	2.406	2.412	2.419	2.426	2.432	2.440	2.446	2.454	2.461	2.469	2.476	2.484	2.492	2.500	2.508	2.515	2.522	2.531	2.539	2.546	2.555	2.561	2.570	2.578	2.584	2.591	2.599	2.606	2.611	2.619	2.625	2.630	2.636	2.641	2.646	2.652	2.656	2.660	2.664	2.668	2.671	2.674	2.676	2.679	2.680	2.681	2.682	2.682	2.684	2.684	2.684	2.682	2.681	2.680	2.678	2.676	2.674	2.671	2.669	2.665	2.661	2.659	2.654	2.650	2.646	2.641	2.636	2.632	2.626	2.621	2.618	2.612	2.608	2.601	2.596	2.592	2.588	2.582	2.579	2.574	2.570	2.566	2.561	2.559	2.555	2.552	2.550	2.548	2.546	2.545	2.544	2.544	2.542	2.544	2.545	2.546	2.548	2.550	2.554	2.555	2.559	2.564	2.568	2.572	2.578	2.584	2.589	2.594	2.601	2.606	2.614	2.620	2.628	2.634	2.641	2.648	2.654	2.661	2.668	2.674	2.680	2.686	2.691	2.696	2.700	2.704	2.706	2.710	2.712	2.714	2.714	2.714	2.712	2.710	2.708	2.704	2.699	2.694	2.688	2.679	2.670	2.660	2.649	2.638	2.624	2.610	2.596	2.580	2.562	2.545	2.526	2.506	2.485	2.464	2.441	2.419	2.394	2.370	2.345	2.319	2.294	2.266	2.240	2.212	2.184	2.158	2.129	2.100	2.072	2.045	2.018	1.989	1.961	1.935	1.908	1.881	1.855	1.830	1.805	1.780	1.755	1.732	1.710	1.688	1.666	1.645	1.625	1.606	1.588	1.570	1.551	1.535	1.521	1.505	1.491	1.476	1.465	1.452	1.440	1.430	1.420	1.410	1.401	1.391	1.385	1.376	1.370	1.364	1.356	1.351	1.346	1.341	1.338	1.334	1.329	1.325	1.322	1.320	1.318	1.315	1.312	1.312	1.310	1.309	1.308	1.308	1.308	1.306	1.306	1.308	1.308	1.309	1.309	1.311	1.312	1.314	1.315	1.318	1.320	1.322	1.325	1.328	1.330	1.332	1.336	1.339	1.341	1.345	1.348	1.350	1.354	1.356	1.359	1.360	1.364	1.365	1.366	1.366	1.368	1.368	1.368	1.366	1.365	1.362	1.360	1.358	1.354	1.350	1.344	1.338	1.332	1.325	1.315	1.306	1.296	1.286	1.275	1.261	1.249	1.234	1.220	1.204	1.189	1.171	1.155	1.136	1.118	1.099	1.079	1.060	1.040	1.019	0.998	0.978	0.956	0.935	0.914	0.892	0.872	0.851	0.831	0.810	0.791	0.772	0.754	0.736	0.719	0.702	0.686	0.672	0.659	0.645	0.634	0.624	0.614	0.606	0.598	0.592	0.588	0.584	0.581	0.581	0.580	0.582	0.585	0.589	0.594	0.601	0.608	0.616	0.628	0.638	0.649	0.664	0.676	0.692	0.708	0.725	0.742	0.761	0.780	0.799	0.819	0.840	0.861	0.882	0.904	0.926	0.948	0.970	0.992	1.015	1.038	1.060	1.081	1.102	1.125	1.146	1.168	1.186	1.208	1.226	1.245	1.265	1.282	1.299	1.318	1.334	1.349	1.364	1.378	1.391	1.404	1.416	1.428	1.440	1.450	1.459	1.468	1.476	1.484	1.491	1.498	1.502	1.509	1.514	1.520	1.524	1.528	1.531	1.535	1.539	1.541	1.546	1.549	1.551	1.555	1.559	1.561	1.566	1.570	1.575	1.580	1.585	1.590	1.596	1.602	1.610	1.619	1.626	1.635	1.646	1.655	1.666	1.679	1.692	1.706	1.720	1.735	1.751	1.768	1.786	1.805	1.824	1.844	1.865	1.886	1.909	1.931	1.956	1.980	2.005	2.031	2.056	2.084	2.111	2.138	2.166	2.194	2.222	2.251	2.280	2.309	2.338	2.368	2.396	2.425	2.452	2.481	2.509	2.535	2.562	2.590	2.615	2.640	2.665	2.689	2.712	2.735	2.758	2.778	2.798	2.818	2.836	2.854	2.870	2.886	2.900	2.914	2.926	2.938	2.949	2.959	2.968	2.975	2.981	2.988	2.992	2.998	3.000	3.002	3.004	3.005	3.005	3.002	3.002	3.000	2.996	2.994	2.989	2.984	2.978	2.972	2.966	2.959	2.951	2.945	2.938	2.929	2.921	2.912	2.904	2.895	2.886	2.878	2.870	2.860	2.851	2.842	2.834	2.825	2.816	2.809	2.799	2.791	2.784	2.776	2.770	2.761	2.755	2.748	2.742	2.736	2.731	2.725	2.720	2.715	2.711	2.708	2.704	2.700	2.698	2.692	2.690	2.688	2.686	2.684	2.682	2.681	2.681	2.680	2.679	2.679	2.678	2.678	2.678	2.676	2.676	2.676	2.678	2.676	2.678	2.678	2.678	2.676	2.676	2.676	2.675	2.675	2.674	2.672	2.671	2.669	2.668	2.665	2.662	2.660	2.656	2.654	2.649	2.645	2.640	2.634	2.629	2.624	2.616	2.610	2.601	2.592	2.585	2.575	2.566	2.555	2.545	2.532	2.521	2.509	2.495	2.482	2.468	2.454	2.440	2.424	2.409	2.392	2.375	2.359	2.340	2.322	2.305	2.288	2.268	2.249	2.230	2.210	2.191	2.171	2.151	2.130	2.111	2.091	2.071	2.051	2.031	2.013	1.992	1.972	1.955	1.936	1.918	1.900	1.882	1.865	1.848	1.831	1.816	1.801	1.788	1.772	1.759	1.746	1.735	1.724	1.712	1.702	1.694	1.684	1.675	1.669	1.662	1.656	1.649	1.645	1.640	1.636	1.632	1.630	1.628	1.626	1.624	1.622	1.622	1.621	1.620	1.620	1.621	1.620	1.620	1.620	1.621	1.620	1.620	1.619	1.618	1.616	1.615	1.614	1.610	1.608	1.604	1.599	1.595	1.589	1.581	1.574	1.566	1.558	1.548	1.538	1.525	1.512	1.499	1.484	1.469	1.452	1.435	1.418	1.398	1.378	1.358	1.335	1.311	1.289	1.264	1.239	1.212	1.186	1.160	1.132	1.104	1.076	1.046	1.016	0.986	0.958	0.928	0.896	0.865	0.835	0.805	0.774	0.742	0.714	0.682	0.652	0.622	0.594	0.565	0.536	0.509	0.481	0.455	0.428	0.402	0.378	0.354	0.329	0.306	0.285	0.264	0.242	0.222	0.205	0.186	0.169	0.152	0.138	0.122	0.109	0.096	0.084	0.072	0.062	0.052	0.044	0.035	0.028	0.022	0.016	0.011	0.008	0.004	0.000	-0.001	-0.004	-0.004	-0.004	-0.004	-0.002	-0.002	0.000	0.002	0.005	0.008	0.011	0.015	0.019	0.022	0.028	0.031	0.035	0.040	0.045	0.049	0.054	0.058	0.061	0.066	0.070	0.072	0.076	0.079	0.081	0.082	0.085	0.086	0.088	0.088	0.088	0.086	0.086	0.084	0.082	0.079	0.076	0.072	0.069	0.064	0.058	0.054	0.046	0.040	0.032	0.026	0.019	0.010	0.001	-0.006	-0.015	-0.024	-0.034	-0.041	-0.051	-0.061	-0.070	-0.080	-0.088	-0.096	-0.106	-0.114	-0.122	-0.130	-0.138	-0.145	-0.150	-0.158	-0.164	-0.168	-0.174	-0.178	-0.181	-0.185	-0.188	-0.190	-0.191	-0.192	-0.192	-0.191	-0.190	-0.189	-0.186	-0.184	-0.180	-0.176	-0.171	-0.168	-0.161	-0.155	-0.150	-0.142	-0.135	-0.128	-0.119	-0.110	-0.101	-0.091	-0.084	-0.072	-0.064	-0.052	-0.042	-0.032	-0.021	-0.011	0.000	0.011	0.022	0.032	0.044	0.056	0.068	0.079	0.089	0.100	0.111	0.122	0.134	0.145	0.155	0.166	0.178	0.186	0.198	0.206	0.218	0.228	0.236	0.245	0.255	0.262	0.271	0.279	0.288	0.294	0.302	0.309	0.315	0.321	0.326	0.331	0.336	0.340	0.344	0.346	0.350	0.351	0.352	0.355	0.355	0.355	0.355	0.354	0.352	0.350	0.348	0.345	0.341	0.338	0.332	0.329	0.324	0.319	0.311	0.306	0.300	0.294	0.288	0.280	0.274	0.266	0.260	0.252	0.246	0.241	0.234	0.229	0.222	0.218	0.214	0.210	0.205	0.202	0.200	0.200	0.199	0.199	0.200	0.200	0.204	0.206	0.211	0.216	0.222	0.230	0.238	0.246	0.256	0.268	0.279	0.291	0.304	0.319	0.334	0.349	0.366	0.382	0.400	0.419	0.436	0.456	0.476	0.496	0.516	0.538	0.559	0.580	0.601	0.622	0.644	0.665	0.686	0.708	0.728	0.749	0.769	0.789	0.808	0.826	0.845	0.864	0.881	0.899	0.916	0.931	0.948	0.961	0.976	0.990	1.004	1.016	1.029	1.039	1.051	1.062	1.071	1.081	1.090	1.100	1.109	1.116	1.124	1.131	1.139	1.146	1.152	1.160	1.168	1.174	1.181	1.188	1.195	1.201	1.208	1.215	1.222	1.229	1.238	1.246	1.254	1.262	1.270	1.280	1.289	1.298	1.308	1.319	1.328	1.338	1.350	1.360	1.370	1.382	1.394	1.406	1.418	1.430	1.441	1.452	1.466	1.478	1.491	1.502	1.514	1.525	1.539	1.550	1.561	1.571	1.581	1.592	1.602	1.612	1.621	1.630	1.638	1.646	1.652	1.660	1.666	1.671	1.676	1.682	1.686	1.690	1.691	1.695	1.695	1.696	1.696	1.696	1.695	1.692	1.690	1.686	1.684	1.679	1.675	1.669	1.662	1.655	1.648	1.640	1.630	1.621	1.612	1.602	1.591	1.581	1.569	1.556	1.544	1.531	1.519	1.505	1.491	1.478	1.462	1.448	1.432	1.416	1.401	1.385	1.369	1.352	1.336	1.320	1.302	1.286	1.269	1.252	1.235	1.219	1.201	1.185	1.168	1.151	1.135	1.120	1.105	1.088	1.074	1.058	1.042	1.029	1.015	1.002	0.989	0.976	0.965	0.954	0.942	0.932	0.924	0.915	0.906	0.899	0.892	0.886	0.881	0.875	0.872	0.869	0.866	0.864	0.862	0.862	0.862	0.862	0.864	0.865	0.869	0.871	0.875	0.879	0.882	0.888	0.894	0.900	0.905	0.912	0.919	0.926	0.932	0.940	0.946	0.954	0.960	0.969	0.975	0.981	0.989	0.994	1.001	1.008	1.011	1.018	1.022	1.026	1.030	1.034	1.036	1.039	1.041	1.042	1.042	1.042	1.041	1.041	1.040	1.038	1.034	1.031	1.026	1.021	1.018	1.011	1.005	0.998	0.991	0.982	0.975	0.966	0.958	0.949	0.939	0.929	0.916	0.906	0.894	0.884	0.871	0.859	0.849	0.836	0.822	0.810	0.799	0.785	0.772	0.760	0.748	0.735	0.722	0.710	0.699	0.686	0.675	0.664	0.652	0.640	0.630	0.619	0.609	0.599	0.589	0.580	0.570	0.562	0.555	0.548	0.541	0.535	0.529	0.524	0.520	0.516	0.512	0.509	0.507	0.506	0.505	0.506	0.505	0.506	0.509	0.511	0.515	0.518	0.522	0.528	0.532	0.539	0.546	0.552	0.561	0.570	0.579	0.589	0.599	0.609	0.621	0.631	0.642	0.654	0.668	0.679	0.691	0.705	0.718	0.730	0.744	0.756	0.769	0.781	0.794	0.806	0.820	0.831	0.844	0.856	0.868	0.879	0.890	0.901	0.912	0.921	0.931	0.941	0.950	0.960	0.968	0.978	0.985	0.994	1.001	1.009	1.018	1.025	1.032	1.040	1.049	1.056	1.064	1.074	1.081	1.090	1.101	1.110	1.120	1.131	1.144	1.156	1.169	1.182	1.196	1.212	1.230	1.248	1.265	1.285	1.306	1.328	1.350	1.376	1.401	1.429	1.456	1.486	1.518	1.549	1.582	1.618	1.654	1.691	1.730	1.770	1.810	1.852	1.896	1.940	1.985	2.031	2.078	2.126	2.176	2.225	2.275	2.325	2.378	2.429	2.481	2.534	2.588	2.640	2.692	2.746	2.799	2.852	2.905	2.956	3.010	3.061	3.111	3.161	3.212	3.260	3.310	3.358	3.404	3.449	3.494	3.538	3.580	3.621	3.660	3.699	3.738	3.774	3.808	3.841	3.874	3.904	3.932	3.960	3.986	4.011	4.035	4.056	4.077	4.095	4.111	4.129	4.142	4.155	4.165	4.175	4.182	4.189	4.194	4.196	4.198	4.196	4.195	4.191	4.186	4.180	4.172	4.162	4.151	4.139	4.125	4.109	4.091	4.071	4.051	4.030	4.006	3.980	3.954	3.925	3.896	3.865	3.831	3.798	3.761	3.722	3.684	3.645	3.601	3.560	3.514	3.468	3.420	3.371	3.321	3.270	3.216	3.161	3.106	3.050	2.991	2.932	2.872	2.811	2.750	2.686	2.622	2.558	2.491	2.425	2.359	2.290	2.221	2.152	2.084	2.014	1.944	1.872	1.802	1.731	1.660	1.590	1.518	1.448	1.376	1.305	1.234	1.164	1.094	1.024	0.954	0.885	0.818	0.749	0.681	0.615	0.548	0.481	0.416	0.351	0.288	0.224	0.161	0.100	0.038	-0.022	-0.082	-0.141	-0.199	-0.256	-0.314	-0.370	-0.425	-0.481	-0.535	-0.588	-0.641	-0.692	-0.744	-0.795	-0.846	-0.896	-0.945	-0.994	-1.044	-1.091	-1.139	-1.186	-1.232	-1.279	-1.325	-1.371	-1.416	-1.461	-1.508	-1.551	-1.595	-1.639	-1.682	-1.726	-1.769	-1.811	-1.852	-1.895	-1.936	-1.978	-2.018	-2.059	-2.099	-2.139	-2.178	-2.216	-2.254	-2.290	-2.328	-2.364	-2.399	-2.434	-2.468	-2.501	-2.532	-2.564	-2.594	-2.624	-2.652	-2.679	-2.706	-2.730	-2.755	-2.779	-2.800	-2.820	-2.840	-2.859	-2.876	-2.891	-2.906	-2.919	-2.931	-2.941	-2.951	-2.960	-2.968	-2.972	-2.978	-2.981	-2.984	-2.986	-2.986	-2.985	-2.985	-2.982	-2.980	-2.975	-2.971	-2.968	-2.961	-2.955	-2.948	-2.941	-2.934	-2.925	-2.918	-2.909	-2.900	-2.892	-2.884	-2.875	-2.866	-2.859	-2.850	-2.844	-2.835	-2.828	-2.821	-2.814	-2.808	-2.801	-2.795	-2.790	-2.785	-2.781	-2.776	-2.774	-2.770	-2.768	-2.765	-2.762	-2.761	-2.759	-2.758	-2.758	-2.756	-2.756	-2.756	-2.755	-2.755	-2.755	-2.755	-2.755	-2.754	-2.752	-2.752	-2.751	-2.749	-2.749	-2.746	-2.742	-2.740	-2.738	-2.732	-2.728	-2.722	-2.718	-2.711	-2.704	-2.696	-2.688	-2.679	-2.669	-2.660	-2.648	-2.635	-2.622	-2.609	-2.594	-2.580	-2.564	-2.546	-2.529	-2.510	-2.491	-2.470	-2.450	-2.429	-2.406	-2.382	-2.360	-2.335	-2.309	-2.284	-2.258	-2.231	-2.202	-2.174	-2.145	-2.115	-2.085	-2.055	-2.024	-1.991	-1.959	-1.925	-1.891	-1.859	-1.825	-1.789	-1.755	-1.719	-1.684	-1.646	-1.610	-1.572	-1.535	-1.499	-1.461	-1.424	-1.386	-1.348	-1.309	-1.271	-1.232	-1.195	-1.158	-1.120	-1.082	-1.045	-1.009	-0.972	-0.936	-0.902	-0.866	-0.832	-0.800	-0.768	-0.735	-0.705	-0.674	-0.644	-0.616	-0.589	-0.562	-0.538	-0.512	-0.490	-0.468	-0.446	-0.428	-0.409	-0.394	-0.378	-0.364	-0.351	-0.340	-0.329	-0.320	-0.312	-0.305	-0.300	-0.295	-0.292	-0.290	-0.289	-0.289	-0.290	-0.292	-0.296	-0.299	-0.302	-0.308	-0.315	-0.321	-0.328	-0.334	-0.342	-0.350	-0.358	-0.365	-0.375	-0.384	-0.391	-0.399	-0.408	-0.415	-0.421	-0.429	-0.436	-0.442	-0.449	-0.454	-0.459	-0.462	-0.466	-0.470	-0.472	-0.474	-0.474	-0.475	-0.475	-0.474	-0.472	-0.470	-0.468	-0.465	-0.461	-0.456	-0.451	-0.446	-0.441	-0.434	-0.428	-0.421	-0.414	-0.406	-0.399	-0.391	-0.384	-0.376	-0.368	-0.361	-0.354	-0.346	-0.340	-0.332	-0.325	-0.320	-0.315	-0.309	-0.304	-0.300	-0.296	-0.292	-0.291	-0.289	-0.289	-0.288	-0.288	-0.288	-0.290	-0.292	-0.294	-0.299	-0.302	-0.308	-0.311	-0.318	-0.324	-0.332	-0.340	-0.348	-0.358	-0.366	-0.376	-0.386	-0.398	-0.408	-0.419	-0.430	-0.441	-0.454	-0.465	-0.479	-0.491	-0.502	-0.515	-0.529	-0.540	-0.552	-0.566	-0.579	-0.590	-0.604	-0.615	-0.629	-0.640	-0.652	-0.665	-0.678	-0.690	-0.701	-0.714	-0.726	-0.739	-0.752	-0.765	-0.779	-0.790	-0.804	-0.818	-0.831	-0.845	-0.860	-0.874	-0.889	-0.904	-0.921	-0.936	-0.954	-0.971	-0.989	-1.006	-1.026	-1.045	-1.065	-1.086	-1.106	-1.129	-1.150	-1.174	-1.196	-1.220	-1.244	-1.269	-1.295	-1.320	-1.346	-1.372	-1.398	-1.426	-1.452	-1.480	-1.508	-1.535	-1.562	-1.590	-1.618	-1.645	-1.672	-1.699	-1.726	-1.754	-1.780	-1.805	-1.830	-1.856	-1.881	-1.905	-1.928	-1.951	-1.972	-1.995	-2.015	-2.036	-2.056	-2.075	-2.094	-2.110	-2.128	-2.144	-2.159	-2.174	-2.186	-2.199	-2.212	-2.224	-2.235	-2.245	-2.255	-2.264	-2.274	-2.281	-2.289	-2.296	-2.301	-2.309	-2.315	-2.320	-2.324	-2.328	-2.334	-2.338	-2.340	-2.342	-2.345	-2.348	-2.350	-2.352	-2.354	-2.355	-2.358	-2.358	-2.359	-2.359	-2.359	-2.359	-2.359	-2.358	-2.356	-2.355	-2.354	-2.351	-2.349	-2.346	-2.341	-2.338	-2.334	-2.329	-2.324	-2.318	-2.310	-2.304	-2.296	-2.289	-2.280	-2.271	-2.261	-2.251	-2.241	-2.230	-2.219	-2.208	-2.194	-2.181	-2.168	-2.155	-2.141	-2.128	-2.112	-2.099	-2.084	-2.069	-2.054	-2.038	-2.022	-2.007	-1.992	-1.978	-1.964	-1.950	-1.935	-1.921	-1.909	-1.895	-1.885	-1.872	-1.861	-1.851	-1.841	-1.831	-1.824	-1.816	-1.810	-1.804	-1.799	-1.794	-1.790	-1.789	-1.786	-1.786	-1.786	-1.786	-1.789	-1.791	-1.794	-1.798	-1.804	-1.809	-1.815	-1.821	-1.830	-1.838	-1.846	-1.855	-1.866	-1.875	-1.886	-1.896	-1.906	-1.918	-1.930	-1.940	-1.951	-1.962	-1.972	-1.984	-1.994	-2.004	-2.014	-2.022	-2.031	-2.040	-2.047	-2.055	-2.061	-2.068	-2.072	-2.078	-2.081	-2.084	-2.085	-2.088	-2.088	-2.088	-2.086	-2.084	-2.081	-2.076	-2.071	-2.066	-2.060	-2.052	-2.045	-2.036	-2.026	-2.016	-2.005	-1.994	-1.980	-1.969	-1.955	-1.939	-1.925	-1.910	-1.894	-1.878	-1.861	-1.845	-1.826	-1.810	-1.791	-1.772	-1.755	-1.736	-1.719	-1.700	-1.681	-1.662	-1.644	-1.625	-1.606	-1.588	-1.569	-1.550	-1.532	-1.514	-1.496	-1.479	-1.460	-1.444	-1.426	-1.409	-1.392	-1.375	-1.359	-1.344	-1.328	-1.312	-1.298	-1.282	-1.268	-1.254	-1.240	-1.226	-1.214	-1.201	-1.189	-1.176	-1.166	-1.154	-1.144	-1.134	-1.124	-1.115	-1.106	-1.098	-1.091	-1.082	-1.076	-1.070	-1.064	-1.060	-1.055	-1.051	-1.046	-1.044	-1.041	-1.039	-1.038	-1.036	-1.038	-1.036	-1.036	-1.039	-1.039	-1.041	-1.044	-1.046	-1.049	-1.052	-1.055	-1.060	-1.064	-1.069	-1.072	-1.076	-1.082	-1.086	-1.091	-1.095	-1.101	-1.106	-1.110	-1.115	-1.120	-1.124	-1.128	-1.132	-1.135	-1.138	-1.141	-1.144	-1.146	-1.149	-1.150	-1.151	-1.152	-1.152	-1.154	-1.154	-1.152	-1.152	-1.151	-1.149	-1.149	-1.148	-1.144	-1.142	-1.140	-1.136	-1.135	-1.131	-1.130	-1.128	-1.126	-1.124	-1.121	-1.120	-1.119	-1.119	-1.119	-1.118	-1.119	-1.121	-1.122	-1.125	-1.129	-1.132	-1.138	-1.144	-1.149	-1.156	-1.166	-1.174	-1.185	-1.195	-1.208	-1.219	-1.232	-1.248	-1.261	-1.276	-1.292	-1.310	-1.326	-1.345	-1.362	-1.382	-1.400	-1.420	-1.440	-1.459	-1.479	-1.498	-1.518	-1.538	-1.555	-1.574	-1.592	-1.609	-1.626	-1.642	-1.658	-1.672	-1.686	-1.698	-1.709	-1.719	-1.728	-1.736	-1.744	-1.748	-1.751	-1.754	-1.754	-1.754	-1.751	-1.749	-1.742	-1.736	-1.728	-1.719	-1.708	-1.696	-1.681	-1.668	-1.651	-1.634	-1.615	-1.596	-1.575	-1.552	-1.531	-1.508	-1.484	-1.459	-1.434	-1.409	-1.381	-1.356	-1.330	-1.302	-1.276	-1.249	-1.222	-1.196	-1.170	-1.145	-1.120	-1.094	-1.069	-1.046	-1.022	-1.000	-0.978	-0.958	-0.938	-0.920	-0.900	-0.884	-0.868	-0.854	-0.839	-0.826	-0.814	-0.804	-0.794	-0.785	-0.778	-0.770	-0.765	-0.761	-0.758	-0.756	-0.754	-0.754	-0.754	-0.755	-0.758	-0.760	-0.765	-0.769	-0.775	-0.780	-0.788	-0.794	-0.801	-0.810	-0.819	-0.828	-0.838	-0.848	-0.858	-0.869	-0.879	-0.890	-0.901	-0.912	-0.924	-0.935	-0.946	-0.958	-0.969	-0.979	-0.989	-1.000	-1.010	-1.020	-1.029	-1.039	-1.046	-1.055	-1.061	-1.070	-1.075	-1.081	-1.085	-1.090	-1.094	-1.096	-1.099	-1.100	-1.101	-1.101	-1.099	-1.098	-1.094	-1.090	-1.085	-1.080	-1.074	-1.066	-1.058	-1.048	-1.036	-1.026	-1.014	-1.001	-0.988	-0.971	-0.956	-0.940	-0.922	-0.905	-0.886	-0.866	-0.846	-0.825	-0.805	-0.782	-0.761	-0.739	-0.716	-0.691	-0.669	-0.646	-0.621	-0.598	-0.574	-0.550	-0.525	-0.502	-0.478	-0.455	-0.431	-0.409	-0.386	-0.365	-0.342	-0.321	-0.301	-0.280	-0.261	-0.244	-0.225	-0.206	-0.190	-0.174	-0.158	-0.142	-0.128	-0.114	-0.101	-0.090	-0.078	-0.066	-0.056	-0.046	-0.038	-0.029	-0.021	-0.014	-0.006	-0.001	0.005	0.010	0.015	0.019	0.024	0.026	0.030	0.034	0.036	0.039	0.040	0.042	0.044	0.046	0.048	0.050	0.051	0.054	0.055	0.056	0.058	0.060	0.061	0.064	0.065	0.068	0.070	0.071	0.074	0.078	0.080	0.082	0.086	0.090	0.094	0.098	0.101	0.105	0.110	0.115	0.120	0.124	0.130	0.136	0.141	0.148	0.154	0.160	0.168	0.172	0.179	0.186	0.194	0.200	0.206	0.214	0.222	0.229	0.235	0.242	0.250	0.258	0.264	0.271	0.276	0.284	0.290	0.296	0.302	0.308	0.314	0.318	0.322	0.326	0.331	0.334	0.338	0.340	0.341	0.342	0.344	0.345	0.344	0.344	0.342	0.340	0.339	0.335	0.332	0.328	0.322	0.318	0.310	0.305	0.298	0.290	0.282	0.274	0.264	0.255	0.245	0.235	0.224	0.212	0.201	0.189	0.178	0.166	0.154	0.141	0.129	0.115	0.102	0.090	0.078	0.065	0.051	0.040	0.028	0.016	0.004	-0.006	-0.018	-0.029	-0.038	-0.048	-0.058	-0.066	-0.075	-0.082	-0.091	-0.099	-0.105	-0.112	-0.119	-0.125	-0.130	-0.135	-0.140	-0.144	-0.148	-0.151	-0.155	-0.158	-0.160	-0.162	-0.165	-0.166	-0.169	-0.171	-0.172	-0.174	-0.175	-0.178	-0.179	-0.180	-0.181	-0.184	-0.185	-0.186	-0.189	-0.191	-0.192	-0.194	-0.198	-0.200	-0.202	-0.205	-0.208	-0.211	-0.214	-0.216	-0.220	-0.224	-0.228	-0.230	-0.234	-0.236	-0.241	-0.245	-0.249	-0.252	-0.256	-0.260	-0.264	-0.266	-0.271	-0.275	-0.278	-0.281	-0.286	-0.289	-0.292	-0.296	-0.299	-0.301	-0.305	-0.309	-0.311	-0.315	-0.319	-0.321	-0.326	-0.329	-0.332	-0.336	-0.341	-0.345	-0.349	-0.352	-0.356	-0.361	-0.368	-0.372	-0.378	-0.384	-0.390	-0.396	-0.402	-0.411	-0.418	-0.425	-0.435	-0.442	-0.451	-0.461	-0.470	-0.480	-0.490	-0.500	-0.511	-0.522	-0.534	-0.545	-0.556	-0.568	-0.579	-0.590	-0.602	-0.614	-0.625	-0.636	-0.648	-0.660	-0.671	-0.682	-0.692	-0.704	-0.712	-0.724	-0.734	-0.742	-0.751	-0.760	-0.768	-0.776	-0.784	-0.790	-0.796	-0.802	-0.809	-0.812	-0.819	-0.822	-0.826	-0.830	-0.832	-0.838	-0.840	-0.841	-0.844	-0.846	-0.848	-0.848	-0.849	-0.850	-0.851	-0.851	-0.852	-0.854	-0.855	-0.855	-0.856	-0.858	-0.859	-0.859	-0.860	-0.862	-0.864	-0.866	-0.868	-0.870	-0.872	-0.875	-0.879	-0.882	-0.886	-0.890	-0.895	-0.899	-0.904	-0.909	-0.914	-0.920	-0.925	-0.930	-0.936	-0.944	-0.949	-0.955	-0.961	-0.968	-0.975	-0.981	-0.988	-0.994	-1.001	-1.008	-1.014	-1.020	-1.026	-1.031	-1.038	-1.044	-1.050	-1.055	-1.061	-1.066	-1.071	-1.076	-1.081	-1.085	-1.089	-1.094	-1.099	-1.101	-1.105	-1.110	-1.114	-1.118	-1.120	-1.125	-1.129	-1.132	-1.136	-1.141	-1.144	-1.149	-1.152	-1.158	-1.162	-1.168	-1.172	-1.176	-1.182	-1.189	-1.194	-1.200	-1.208	-1.215	-1.221	-1.230	-1.236	-1.245	-1.254	-1.264	-1.271	-1.281	-1.290	-1.300	-1.310	-1.321	-1.331	-1.341	-1.352	-1.364	-1.374	-1.385	-1.396	-1.408	-1.419	-1.429	-1.440	-1.451	-1.461	-1.472	-1.482	-1.492	-1.501	-1.510	-1.520	-1.529	-1.536	-1.544	-1.551	-1.559	-1.566	-1.571	-1.576	-1.581	-1.585	-1.590	-1.592	-1.595	-1.598	-1.600	-1.600	-1.601	-1.600	-1.599	-1.598	-1.595	-1.592	-1.589	-1.586	-1.581	-1.576	-1.569	-1.564	-1.555	-1.548	-1.539	-1.530	-1.521	-1.510	-1.500	-1.488	-1.476	-1.462	-1.450	-1.436	-1.421	-1.406	-1.390	-1.375	-1.358	-1.340	-1.321	-1.304	-1.284	-1.265	-1.242	-1.221	-1.199	-1.178	-1.154	-1.129	-1.105	-1.079	-1.052	-1.026	-0.999	-0.970	-0.941	-0.911	-0.881	-0.850	-0.818	-0.786	-0.752	-0.719	-0.685	-0.649	-0.614	-0.578	-0.541	-0.504	-0.466	-0.428	-0.389	-0.350	-0.311	-0.270	-0.230	-0.190	-0.150	-0.109	-0.068	-0.026	0.015	0.056	0.096	0.138	0.179	0.220	0.261	0.301	0.341	0.381	0.421	0.460	0.499	0.536	0.574	0.611	0.648	0.682	0.718	0.752	0.786	0.820	0.851	0.882	0.914	0.944	0.974	1.002	1.030	1.059	1.085	1.110	1.136	1.161	1.185	1.209	1.231	1.255	1.276	1.298	1.319	1.339	1.360	1.379	1.399	1.419	1.436	1.456	1.474	1.491	1.510	1.529	1.546	1.564	1.581	1.599	1.618	1.635	1.651	1.670	1.688	1.705	1.724	1.741	1.760	1.778	1.795	1.814	1.832	1.851	1.870	1.888	1.908	1.926	1.944	1.962	1.982	2.001	2.020	2.038	2.058	2.076	2.094	2.114	2.131	2.149	2.168	2.185	2.202	2.220	2.236	2.254	2.271	2.286	2.304	2.319	2.335	2.350	2.366	2.380	2.395	2.409	2.422	2.436	2.450	2.462	2.475	2.488	2.499	2.510	2.521	2.532	2.542	2.552	2.562	2.572	2.582	2.591	2.600	2.609	2.616	2.625	2.632	2.639	2.646	2.655	2.662	2.668	2.675	2.681	2.688	2.694	2.700	2.706	2.712	2.718	2.724	2.729	2.734	2.739	2.745	2.749	2.754	2.759	2.764	2.768	2.772	2.778	2.781	2.786	2.790	2.795	2.799	2.804	2.809	2.811	2.816	2.820	2.824	2.829	2.831	2.836	2.840	2.845	2.849	2.854	2.856	2.862	2.866	2.871	2.876	2.881	2.886	2.891	2.898	2.902	2.909	2.915	2.921	2.929	2.935	2.942	2.949	2.956	2.964	2.972	2.981	2.990	3.000	3.009	3.018	3.029	3.038	3.048	3.059	3.070	3.080	3.092	3.104	3.115	3.126	3.139	3.151	3.162	3.174	3.186	3.200	3.211	3.222	3.234	3.246	3.258	3.269	3.279	3.290	3.301	3.310	3.320	3.330	3.338	3.348	3.355	3.362	3.369	3.375	3.380	3.386	3.390	3.394	3.398	3.400	3.401	3.402	3.402	3.404	3.402	3.401	3.399	3.396	3.392	3.389	3.384	3.379	3.374	3.368	3.361	3.354	3.345	3.338	3.329	3.320	3.312	3.302	3.294	3.284	3.274	3.264	3.254	3.245	3.235	3.226	3.216	3.206	3.198	3.190	3.181	3.171	3.165	3.158	3.150	3.144	3.138	3.132	3.129	3.124	3.121	3.118	3.115	3.112	3.112	3.111	3.111	3.112	3.114	3.116	3.119	3.120	3.125	3.129	3.132	3.139	3.144	3.149	3.155	3.161	3.169	3.175	3.182	3.190	3.198	3.205	3.212	3.220	3.228	3.234	3.241	3.248	3.254	3.260	3.266	3.271	3.275	3.280	3.282	3.286	3.288	3.289	3.290	3.290	3.289	3.286	3.285	3.281	3.276	3.270	3.265	3.258	3.249	3.240	3.230	3.219	3.208	3.192	3.180	3.165	3.149	3.132	3.116	3.098	3.079	3.059	3.039	3.018	2.996	2.975	2.952	2.930	2.906	2.882	2.859	2.834	2.811	2.786	2.761	2.735	2.711	2.686	2.661	2.638	2.612	2.589	2.565	2.541	2.518	2.494	2.471	2.450	2.428	2.406	2.386	2.365	2.344	2.325	2.306	2.288	2.270	2.252	2.235	2.219	2.204	2.189	2.174	2.159	2.146	2.134	2.121	2.109	2.099	2.088	2.078	2.068	2.059	2.049	2.041	2.034	2.026	2.020	2.014	2.009	2.002	1.998	1.992	1.990	1.985	1.982	1.980	1.976	1.975	1.974	1.972	1.971	1.971	1.971	1.972	1.972	1.974	1.976	1.979	1.980	1.982	1.985	1.988	1.991	1.995	1.998	2.002	2.006	2.010	2.015	2.019	2.022	2.026	2.031	2.035	2.040	2.042	2.046	2.050	2.052	2.055	2.056	2.060	2.060	2.061	2.062	2.061	2.060	2.059	2.058	2.054	2.051	2.046	2.042	2.036	2.030	2.022	2.015	2.006	1.998	1.986	1.976	1.965	1.951	1.939	1.925	1.911	1.895	1.880	1.864	1.846	1.831	1.812	1.795	1.776	1.758	1.740	1.721	1.702	1.682	1.664	1.645	1.628	1.609	1.590	1.572	1.555	1.538	1.522	1.505	1.491	1.476	1.462	1.449	1.436	1.425	1.414	1.404	1.395	1.388	1.380	1.375	1.369	1.365	1.362	1.360	1.359	1.360	1.361	1.362	1.366	1.370	1.375	1.380	1.389	1.396	1.404	1.415	1.425	1.436	1.448	1.460	1.475	1.488	1.502	1.518	1.534	1.550	1.566	1.582	1.600	1.618	1.635	1.652	1.671	1.690	1.708	1.725	1.742	1.762	1.780	1.798	1.815	1.834	1.850	1.868	1.885	1.901	1.918	1.934	1.949	1.965	1.979	1.994	2.007	2.021	2.034	2.046	2.060	2.071	2.081	2.092	2.104	2.112	2.122	2.131	2.139	2.148	2.156	2.162	2.170	2.176	2.182	2.189	2.195	2.201	2.206	2.211	2.218	2.221	2.228	2.234	2.239	2.244	2.250	2.256	2.262	2.269	2.276	2.282	2.290	2.299	2.306	2.316	2.326	2.336	2.348	2.359	2.370	2.384	2.398	2.412	2.429	2.444	2.460	2.479	2.496	2.515	2.535	2.556	2.578	2.599	2.621	2.645	2.669	2.692	2.719	2.742	2.769	2.796	2.822	2.851	2.879	2.906	2.934	2.962	2.990	3.018	3.045	3.072	3.101	3.129	3.155	3.181	3.208	3.234	3.258	3.282	3.306	3.330	3.351	3.372	3.394	3.412	3.432	3.450	3.468	3.482	3.499	3.511	3.525	3.535	3.546	3.556	3.564	3.571	3.578	3.584	3.588	3.591	3.594	3.595	3.595	3.594	3.592	3.590	3.586	3.582	3.578	3.572	3.566	3.560	3.552	3.544	3.536	3.528	3.519	3.509	3.499	3.488	3.478	3.468	3.458	3.448	3.436	3.425	3.415	3.404	3.394	3.384	3.372	3.364	3.354	3.344	3.334	3.325	3.316	3.308	3.299	3.291	3.284	3.276	3.270	3.262	3.256	3.251	3.246	3.240	3.236	3.231	3.229	3.225	3.221	3.219	3.216	3.214	3.212	3.210	3.210	3.209	3.209	3.206	3.206	3.206	3.208	3.206	3.208	3.209	3.209	3.209	3.209	3.210	3.210	3.211	3.212	3.212	3.212	3.212	3.212	3.212	3.212	3.212	3.211	3.209	3.208	3.206	3.205	3.202	3.199	3.196	3.192	3.189	3.185	3.179	3.174	3.168	3.161	3.155	3.148	3.140	3.132	3.124	3.114	3.105	3.095	3.084	3.072	3.061	3.049	3.038	3.024	3.011	2.998	2.984	2.969	2.955	2.940	2.924	2.909	2.894	2.878	2.861	2.844	2.828	2.811	2.794	2.778	2.760	2.745	2.728	2.710	2.694	2.676	2.661	2.645	2.628	2.612	2.596	2.581	2.566	2.551	2.536	2.524	2.509	2.496	2.484	2.471	2.459	2.448	2.435	2.426	2.415	2.406	2.396	2.389	2.380	2.372	2.366	2.359	2.354	2.348	2.342	2.339	2.335	2.331	2.328	2.325	2.322	2.320	2.319	2.318	2.316	2.315	2.315	2.314	2.314	2.312	2.314	2.314	2.312	2.312	2.312	2.311	2.311	2.310	2.310	2.309	2.306	2.304	2.301	2.299	2.295	2.291	2.286	2.281	2.276	2.270	2.261	2.254	2.245	2.235	2.225	2.214	2.202	2.189	2.175	2.160	2.144	2.129	2.111	2.092	2.074	2.054	2.033	2.011	1.989	1.966	1.942	1.919	1.894	1.868	1.841	1.814	1.786	1.759	1.730	1.701	1.672	1.642	1.614	1.584	1.554	1.524	1.494	1.465	1.435	1.405	1.375	1.346	1.318	1.289	1.261	1.232	1.206	1.180	1.152	1.128	1.102	1.079	1.055	1.031	1.009	0.989	0.969	0.948	0.930	0.912	0.895	0.879	0.864	0.849	0.835	0.822	0.811	0.800	0.790	0.781	0.774	0.765	0.758	0.752	0.748	0.744	0.740	0.736	0.735	0.734	0.732	0.731	0.732	0.734	0.735	0.736	0.738	0.741	0.742	0.746	0.750	0.752	0.758	0.761	0.765	0.769	0.772	0.776	0.781	0.784	0.789	0.791	0.794	0.798	0.800	0.802	0.804	0.805	0.806	0.806	0.808	0.806	0.805	0.804	0.801	0.799	0.795	0.792	0.789	0.782	0.778	0.772	0.765	0.759	0.751	0.742	0.735	0.725	0.716	0.708	0.698	0.686	0.676	0.666	0.655	0.645	0.634	0.622	0.611	0.601	0.590	0.580	0.569	0.559	0.548	0.539	0.529	0.520	0.512	0.504	0.496	0.489	0.482	0.476	0.470	0.465	0.460	0.458	0.452	0.451	0.449	0.448	0.446	0.446	0.448	0.449	0.450	0.452	0.455	0.459	0.462	0.466	0.471	0.476	0.484	0.490	0.496	0.504	0.511	0.518	0.525	0.534	0.542	0.551	0.560	0.569	0.578	0.586	0.596	0.606	0.615	0.625	0.635	0.645	0.654	0.664	0.672	0.684	0.692	0.702	0.711	0.721	0.731	0.740	0.750	0.759	0.769	0.778	0.786	0.795	0.804	0.812	0.820	0.829	0.836	0.844	0.851	0.858	0.865	0.871	0.878	0.884	0.889	0.894	0.898	0.902	0.908	0.910	0.912	0.915	0.916	0.919	0.919	0.919	0.919	0.918	0.916	0.915	0.911	0.908	0.904	0.900	0.894	0.889	0.881	0.875	0.868	0.860	0.852	0.842	0.835	0.825	0.815	0.805	0.795	0.785	0.774	0.765	0.754	0.745	0.734	0.725	0.715	0.706	0.698	0.690	0.682	0.676	0.670	0.665	0.660	0.656	0.652	0.651	0.650	0.650	0.651	0.652	0.656	0.660	0.666	0.672	0.681	0.689	0.700	0.711	0.724	0.736	0.751	0.766	0.782	0.799	0.818	0.836	0.856	0.878	0.899	0.920	0.942	0.965	0.989	1.012	1.036	1.061	1.085	1.110	1.132	1.158	1.182	1.206	1.230	1.254	1.276	1.299	1.321	1.344	1.364	1.385	1.405	1.424	1.441	1.460	1.476	1.494	1.508	1.522	1.536	1.550	1.562	1.574	1.584	1.595	1.605	1.614	1.621	1.629	1.635	1.641	1.648	1.652	1.658	1.662	1.666	1.670	1.674	1.678	1.681	1.684	1.688	1.691	1.695	1.699	1.701	1.705	1.709	1.715	1.719	1.724	1.729	1.734	1.740	1.746	1.754	1.760	1.768	1.776	1.784	1.794	1.801	1.811	1.822	1.832	1.844	1.855	1.866	1.878	1.889	1.901	1.914	1.925	1.938	1.950	1.962	1.975	1.988	1.999	2.011	2.024	2.035	2.045	2.056	2.068	2.076	2.086	2.096	2.105	2.112	2.120	2.128	2.134	2.139	2.144	2.148	2.151	2.154	2.155	2.156	2.156	2.158	2.155	2.154	2.151	2.148	2.142	2.139	2.134	2.128	2.120	2.112	2.104	2.094	2.085	2.075	2.064	2.054	2.042	2.030	2.018	2.005	1.991	1.978	1.964	1.949	1.935	1.919	1.904	1.888	1.872	1.858	1.841	1.826	1.809	1.792	1.776	1.761	1.745	1.730	1.714	1.699	1.682	1.668	1.652	1.638	1.624	1.609	1.595	1.581	1.568	1.555	1.542	1.531	1.520	1.508	1.498	1.488	1.478	1.470	1.460	1.452	1.446	1.439	1.432	1.426	1.422	1.418	1.414	1.411	1.409	1.406	1.405	1.405	1.405	1.405	1.405	1.406	1.408	1.410	1.414	1.416	1.420	1.425	1.429	1.434	1.438	1.444	1.450	1.455	1.461	1.466	1.472	1.478	1.485	1.490	1.496	1.504	1.509	1.514	1.520	1.526	1.530	1.535	1.540	1.545	1.549	1.552	1.556	1.559	1.562	1.564	1.566	1.568	1.569	1.569	1.570	1.570	1.570	1.568	1.568	1.565	1.564	1.560	1.558	1.554	1.551	1.546	1.542	1.538	1.532	1.528	1.522	1.516	1.510	1.504	1.499	1.492	1.485	1.479	1.471	1.464	1.458	1.450	1.442	1.435	1.428	1.419	1.411	1.404	1.395	1.389	1.380	1.372	1.365	1.358	1.349	1.341	1.334	1.326	1.319	1.310	1.304	1.296	1.289	1.281	1.275	1.269	1.261	1.256	1.250	1.244	1.239	1.234	1.228	1.224	1.219	1.215	1.211	1.208	1.205	1.201	1.200	1.198	1.195	1.195	1.195	1.195	1.195	1.195	1.196	1.198	1.200	1.202	1.206	1.210	1.214	1.218	1.222	1.229	1.234	1.240	1.246	1.254	1.260	1.269	1.276	1.284	1.294	1.301	1.310	1.320	1.329	1.339	1.348	1.358	1.366	1.376	1.386	1.396	1.406	1.416	1.426	1.436	1.446	1.456	1.465	1.475	1.484	1.494	1.504	1.512	1.521	1.531	1.540	1.549	1.559	1.569	1.578	1.586	1.596	1.606	1.616	1.626	1.636	1.648	1.660	1.671	1.682	1.695	1.709	1.722	1.736	1.751	1.766	1.782	1.799	1.818	1.836	1.855	1.875	1.896	1.920	1.942	1.966	1.994	2.019	2.047	2.075	2.106	2.138	2.169	2.201	2.238	2.272	2.309	2.348	2.386	2.426	2.468	2.510	2.552	2.596	2.642	2.688	2.734	2.781	2.829	2.878	2.928	2.978	3.028	3.078	3.129	3.181	3.232	3.285	3.335	3.388	3.440	3.491	3.542	3.594	3.645	3.695	3.745	3.794	3.842	3.891	3.938	3.985	4.030	4.074	4.118	4.160	4.201	4.241	4.281	4.318	4.355	4.390	4.424	4.455	4.485	4.514	4.542	4.569	4.592	4.614	4.636	4.654	4.671	4.688	4.701	4.714	4.722	4.731	4.738	4.744	4.746	4.746	4.746	4.744	4.739	4.732	4.724	4.715	4.702	4.689	4.672	4.655	4.636	4.615	4.592	4.569	4.541	4.514	4.484	4.452	4.419	4.385	4.348	4.310	4.270	4.229	4.185	4.141	4.095	4.049	3.999	3.949	3.898	3.845	3.790	3.735	3.678	3.621	3.562	3.501	3.441	3.380	3.318	3.252	3.189	3.122	3.058	2.991	2.922	2.856	2.788	2.718	2.649	2.579	2.510	2.440	2.370	2.300	2.229	2.159	2.088	2.018	1.948	1.876	1.806	1.738	1.668	1.599	1.530	1.461	1.395	1.326	1.260	1.194	1.128	1.064	0.999	0.935	0.871	0.810	0.749	0.686	0.628	0.568	0.509	0.450	0.392	0.336	0.280	0.225	0.171	0.116	0.064	0.011	-0.040	-0.091	-0.141	-0.191	-0.241	-0.289	-0.338	-0.385	-0.431	-0.479	-0.524	-0.571	-0.615	-0.660	-0.705	-0.749	-0.792	-0.835	-0.879	-0.920	-0.964	-1.005	-1.048	-1.088	-1.129	-1.170	-1.210	-1.249	-1.289	-1.328	-1.368	-1.406	-1.444	-1.481	-1.519	-1.556	-1.592	-1.629	-1.664	-1.699	-1.734	-1.766	-1.799	-1.831	-1.864	-1.895	-1.925	-1.954	-1.982	-2.010	-2.036	-2.062	-2.088	-2.111	-2.135	-2.156	-2.178	-2.198	-2.215	-2.232	-2.250	-2.265	-2.280	-2.292	-2.305	-2.316	-2.326	-2.335	-2.342	-2.350	-2.355	-2.360	-2.364	-2.366	-2.369	-2.370	-2.370	-2.370	-2.368	-2.366	-2.364	-2.360	-2.356	-2.352	-2.348	-2.344	-2.339	-2.334	-2.328	-2.321	-2.315	-2.309	-2.304	-2.298	-2.292	-2.286	-2.281	-2.275	-2.270	-2.265	-2.260	-2.256	-2.252	-2.249	-2.245	-2.242	-2.240	-2.238	-2.235	-2.234	-2.231	-2.231	-2.231	-2.230	-2.230	-2.230	-2.231	-2.231	-2.231	-2.232	-2.234	-2.234	-2.235	-2.235	-2.236	-2.236	-2.238	-2.238	-2.236	-2.236	-2.234	-2.234	-2.231	-2.229	-2.225	-2.222	-2.219	-2.214	-2.208	-2.201	-2.195	-2.188	-2.180	-2.171	-2.160	-2.150	-2.139	-2.125	-2.112	-2.099	-2.084	-2.069	-2.052	-2.034	-2.016	-1.998	-1.978	-1.958	-1.936	-1.914	-1.891	-1.869	-1.844	-1.819	-1.794	-1.768	-1.741	-1.714	-1.686	-1.658	-1.629	-1.599	-1.569	-1.539	-1.508	-1.475	-1.445	-1.412	-1.379	-1.346	-1.314	-1.279	-1.245	-1.211	-1.176	-1.142	-1.108	-1.072	-1.038	-1.002	-0.966	-0.931	-0.895	-0.860	-0.825	-0.789	-0.754	-0.718	-0.682	-0.648	-0.614	-0.578	-0.544	-0.510	-0.478	-0.444	-0.410	-0.379	-0.348	-0.316	-0.286	-0.256	-0.228	-0.200	-0.172	-0.146	-0.120	-0.095	-0.071	-0.048	-0.025	-0.005	0.016	0.035	0.052	0.070	0.085	0.100	0.115	0.128	0.139	0.150	0.159	0.168	0.175	0.182	0.188	0.192	0.198	0.200	0.202	0.204	0.205	0.205	0.204	0.204	0.202	0.200	0.198	0.194	0.191	0.189	0.185	0.182	0.179	0.175	0.171	0.166	0.164	0.160	0.158	0.155	0.151	0.149	0.146	0.145	0.144	0.144	0.142	0.142	0.142	0.144	0.145	0.146	0.149	0.152	0.155	0.159	0.162	0.168	0.170	0.175	0.181	0.186	0.192	0.198	0.205	0.210	0.218	0.224	0.230	0.236	0.242	0.249	0.254	0.260	0.265	0.270	0.275	0.280	0.282	0.286	0.290	0.291	0.294	0.295	0.295	0.295	0.294	0.294	0.291	0.289	0.285	0.281	0.276	0.271	0.265	0.258	0.250	0.242	0.234	0.225	0.214	0.204	0.194	0.182	0.171	0.160	0.146	0.135	0.121	0.108	0.096	0.082	0.068	0.055	0.041	0.028	0.014	0.000	-0.012	-0.026	-0.039	-0.052	-0.065	-0.076	-0.090	-0.101	-0.112	-0.125	-0.136	-0.148	-0.158	-0.169	-0.179	-0.189	-0.200	-0.210	-0.220	-0.229	-0.239	-0.249	-0.259	-0.269	-0.278	-0.288	-0.298	-0.308	-0.319	-0.329	-0.339	-0.350	-0.362	-0.375	-0.388	-0.400	-0.412	-0.428	-0.441	-0.456	-0.472	-0.489	-0.505	-0.522	-0.541	-0.559	-0.579	-0.599	-0.619	-0.641	-0.661	-0.684	-0.708	-0.731	-0.754	-0.779	-0.804	-0.829	-0.855	-0.880	-0.908	-0.932	-0.960	-0.985	-1.012	-1.040	-1.066	-1.092	-1.120	-1.146	-1.172	-1.199	-1.225	-1.250	-1.275	-1.300	-1.325	-1.349	-1.372	-1.395	-1.419	-1.440	-1.460	-1.481	-1.501	-1.520	-1.539	-1.558	-1.574	-1.590	-1.606	-1.621	-1.635	-1.649	-1.661	-1.674	-1.685	-1.696	-1.706	-1.716	-1.724	-1.732	-1.740	-1.746	-1.752	-1.759	-1.764	-1.769	-1.772	-1.775	-1.779	-1.781	-1.782	-1.785	-1.786	-1.785	-1.786	-1.785	-1.784	-1.784	-1.780	-1.779	-1.776	-1.772	-1.769	-1.765	-1.760	-1.755	-1.749	-1.742	-1.736	-1.729	-1.722	-1.715	-1.705	-1.696	-1.688	-1.678	-1.668	-1.658	-1.646	-1.634	-1.624	-1.611	-1.599	-1.586	-1.574	-1.560	-1.546	-1.532	-1.519	-1.506	-1.491	-1.478	-1.462	-1.449	-1.434	-1.420	-1.406	-1.392	-1.379	-1.366	-1.354	-1.340	-1.329	-1.315	-1.304	-1.294	-1.282	-1.272	-1.264	-1.255	-1.246	-1.240	-1.232	-1.226	-1.221	-1.216	-1.212	-1.209	-1.208	-1.205	-1.205	-1.205	-1.206	-1.209	-1.210	-1.214	-1.218	-1.222	-1.228	-1.232	-1.240	-1.245	-1.254	-1.261	-1.270	-1.279	-1.289	-1.298	-1.308	-1.318	-1.329	-1.339	-1.349	-1.360	-1.370	-1.380	-1.391	-1.401	-1.411	-1.420	-1.430	-1.439	-1.449	-1.456	-1.462	-1.470	-1.476	-1.482	-1.488	-1.492	-1.498	-1.500	-1.502	-1.504	-1.505	-1.505	-1.505	-1.504	-1.502	-1.498	-1.495	-1.490	-1.485	-1.479	-1.471	-1.464	-1.455	-1.445	-1.436	-1.425	-1.414	-1.401	-1.390	-1.376	-1.361	-1.348	-1.332	-1.318	-1.301	-1.285	-1.269	-1.251	-1.234	-1.216	-1.198	-1.179	-1.161	-1.142	-1.124	-1.105	-1.085	-1.065	-1.046	-1.026	-1.006	-0.988	-0.968	-0.949	-0.929	-0.909	-0.889	-0.870	-0.851	-0.831	-0.814	-0.795	-0.778	-0.759	-0.741	-0.724	-0.706	-0.689	-0.672	-0.656	-0.641	-0.626	-0.610	-0.596	-0.582	-0.569	-0.556	-0.544	-0.531	-0.520	-0.509	-0.499	-0.490	-0.480	-0.472	-0.464	-0.458	-0.451	-0.445	-0.440	-0.435	-0.431	-0.429	-0.425	-0.424	-0.422	-0.421	-0.421	-0.421	-0.422	-0.425	-0.426	-0.428	-0.431	-0.434	-0.438	-0.440	-0.445	-0.449	-0.454	-0.458	-0.462	-0.468	-0.471	-0.478	-0.482	-0.488	-0.491	-0.495	-0.500	-0.504	-0.509	-0.511	-0.515	-0.516	-0.520	-0.521	-0.522	-0.524	-0.525	-0.524	-0.525	-0.524	-0.522	-0.520	-0.519	-0.516	-0.512	-0.509	-0.506	-0.502	-0.496	-0.491	-0.488	-0.482	-0.475	-0.470	-0.464	-0.459	-0.451	-0.446	-0.440	-0.434	-0.429	-0.424	-0.419	-0.415	-0.410	-0.406	-0.404	-0.400	-0.399	-0.398	-0.396	-0.398	-0.398	-0.400	-0.402	-0.405	-0.410	-0.416	-0.422	-0.430	-0.438	-0.448	-0.458	-0.469	-0.481	-0.494	-0.507	-0.521	-0.536	-0.552	-0.569	-0.585	-0.602	-0.621	-0.640	-0.659	-0.678	-0.696	-0.715	-0.735	-0.754	-0.772	-0.791	-0.810	-0.829	-0.846	-0.864	-0.880	-0.896	-0.910	-0.925	-0.939	-0.950	-0.961	-0.971	-0.980	-0.989	-0.995	-0.999	-1.005	-1.006	-1.008	-1.008	-1.006	-1.004	-1.000	-0.994	-0.988	-0.979	-0.969	-0.958	-0.945	-0.932	-0.919	-0.904	-0.886	-0.869	-0.851	-0.831	-0.811	-0.791	-0.770	-0.749	-0.728	-0.705	-0.684	-0.661	-0.638	-0.616	-0.592	-0.571	-0.548	-0.526	-0.505	-0.484	-0.464	-0.442	-0.422	-0.404	-0.386	-0.369	-0.352	-0.336	-0.322	-0.309	-0.295	-0.282	-0.272	-0.262	-0.252	-0.246	-0.239	-0.232	-0.228	-0.224	-0.220	-0.218	-0.218	-0.216	-0.218	-0.219	-0.221	-0.224	-0.229	-0.232	-0.238	-0.242	-0.250	-0.256	-0.265	-0.272	-0.281	-0.290	-0.299	-0.309	-0.319	-0.329	-0.339	-0.349	-0.360	-0.371	-0.381	-0.391	-0.402	-0.414	-0.424	-0.434	-0.445	-0.455	-0.465	-0.474	-0.484	-0.492	-0.501	-0.509	-0.518	-0.525	-0.531	-0.538	-0.544	-0.549	-0.552	-0.556	-0.560	-0.564	-0.565	-0.566	-0.565	-0.566	-0.564	-0.561	-0.559	-0.555	-0.550	-0.544	-0.539	-0.530	-0.522	-0.512	-0.502	-0.491	-0.479	-0.466	-0.452	-0.438	-0.422	-0.406	-0.389	-0.371	-0.352	-0.334	-0.314	-0.292	-0.271	-0.250	-0.228	-0.205	-0.184	-0.160	-0.136	-0.112	-0.089	-0.064	-0.041	-0.016	0.008	0.032	0.055	0.079	0.101	0.126	0.148	0.170	0.192	0.214	0.234	0.254	0.274	0.292	0.311	0.329	0.346	0.361	0.376	0.391	0.406	0.419	0.431	0.444	0.455	0.465	0.475	0.484	0.492	0.500	0.507	0.514	0.519	0.524	0.529	0.532	0.536	0.539	0.542	0.545	0.548	0.549	0.550	0.551	0.552	0.554	0.554	0.554	0.555	0.555	0.555	0.555	0.556	0.556	0.556	0.556	0.556	0.558	0.558	0.559	0.560	0.560	0.561	0.564	0.565	0.568	0.569	0.571	0.574	0.576	0.580	0.582	0.586	0.590	0.594	0.598	0.601	0.606	0.611	0.615	0.621	0.626	0.632	0.638	0.645	0.650	0.656	0.662	0.669	0.675	0.682	0.690	0.696	0.704	0.711	0.718	0.725	0.730	0.738	0.744	0.751	0.758	0.764	0.771	0.776	0.782	0.788	0.792	0.798	0.801	0.806	0.810	0.812	0.816	0.819	0.821	0.822	0.824	0.825	0.825	0.825	0.824	0.822	0.821	0.818	0.815	0.811	0.808	0.802	0.798	0.792	0.786	0.779	0.774	0.765	0.758	0.750	0.741	0.732	0.722	0.714	0.704	0.694	0.685	0.674	0.664	0.654	0.642	0.631	0.622	0.610	0.600	0.589	0.580	0.569	0.559	0.549	0.540	0.530	0.521	0.512	0.505	0.496	0.489	0.481	0.474	0.466	0.460	0.454	0.446	0.441	0.436	0.430	0.425	0.420	0.416	0.412	0.409	0.405	0.401	0.398	0.395	0.392	0.390	0.386	0.384	0.382	0.380	0.379	0.376	0.375	0.372	0.371	0.370	0.368	0.368	0.365	0.364	0.362	0.361	0.360	0.359	0.358	0.356	0.356	0.355	0.354	0.352	0.352	0.351	0.350	0.350	0.350	0.350	0.350	0.350	0.350	0.350	0.350	0.351	0.351	0.351	0.354	0.354	0.355	0.356	0.356	0.358	0.359	0.360	0.361	0.361	0.362	0.365	0.365	0.365	0.365	0.365	0.365	0.364	0.362	0.362	0.361	0.359	0.356	0.354	0.350	0.345	0.341	0.336	0.330	0.324	0.318	0.310	0.302	0.294	0.285	0.275	0.264	0.254	0.242	0.231	0.219	0.206	0.192	0.179	0.165	0.152	0.138	0.122	0.108	0.094	0.080	0.065	0.050	0.035	0.021	0.006	-0.008	-0.020	-0.034	-0.046	-0.060	-0.071	-0.082	-0.094	-0.104	-0.114	-0.122	-0.131	-0.139	-0.145	-0.151	-0.158	-0.162	-0.166	-0.171	-0.175	-0.176	-0.179	-0.180	-0.180	-0.181	-0.181	-0.180	-0.179	-0.178	-0.176	-0.175	-0.174	-0.170	-0.169	-0.166	-0.164	-0.161	-0.159	-0.156	-0.155	-0.152	-0.151	-0.150	-0.149	-0.149	-0.149	-0.149	-0.149	-0.151	-0.152	-0.155	-0.156	-0.160	-0.164	-0.168	-0.171	-0.176	-0.182	-0.189	-0.194	-0.200	-0.208	-0.214	-0.222	-0.230	-0.238	-0.246	-0.254	-0.262	-0.271	-0.279	-0.289	-0.298	-0.305	-0.314	-0.321	-0.330	-0.338	-0.346	-0.354	-0.360	-0.368	-0.375	-0.381	-0.386	-0.392	-0.399	-0.404	-0.409	-0.414	-0.416	-0.421	-0.425	-0.429	-0.432	-0.436	-0.439	-0.442	-0.445	-0.449	-0.451	-0.454	-0.458	-0.461	-0.464	-0.468	-0.470	-0.475	-0.479	-0.484	-0.488	-0.492	-0.498	-0.504	-0.510	-0.516	-0.522	-0.530	-0.538	-0.546	-0.554	-0.564	-0.571	-0.581	-0.591	-0.602	-0.612	-0.624	-0.635	-0.648	-0.659	-0.670	-0.682	-0.695	-0.708	-0.720	-0.732	-0.745	-0.756	-0.769	-0.781	-0.794	-0.804	-0.816	-0.826	-0.838	-0.848	-0.859	-0.869	-0.878	-0.886	-0.894	-0.901	-0.909	-0.915	-0.921	-0.926	-0.931	-0.936	-0.939	-0.941	-0.944	-0.945	-0.946	-0.946	-0.948	-0.946	-0.945	-0.941	-0.939	-0.935	-0.931	-0.926	-0.921	-0.915	-0.909	-0.902	-0.895	-0.886	-0.879	-0.869	-0.859	-0.849	-0.838	-0.828	-0.816	-0.804	-0.791	-0.779	-0.764	-0.750	-0.735	-0.721	-0.705	-0.689	-0.672	-0.655	-0.638	-0.620	-0.601	-0.582	-0.561	-0.541	-0.520	-0.499	-0.476	-0.455	-0.430	-0.406	-0.381	-0.355	-0.330	-0.304	-0.275	-0.248	-0.219	-0.189	-0.159	-0.126	-0.095	-0.062	-0.030	0.004	0.039	0.074	0.109	0.146	0.182	0.220	0.256	0.295	0.334	0.372	0.411	0.451	0.491	0.531	0.570	0.611	0.652	0.691	0.732	0.772	0.812	0.852	0.892	0.932	0.971	1.009	1.048	1.085	1.122	1.159	1.196	1.231	1.265	1.300	1.334	1.366	1.399	1.430	1.460	1.491	1.520	1.548	1.575	1.602	1.628	1.654	1.678	1.702	1.725	1.748	1.769	1.790	1.811	1.831	1.851	1.870	1.890	1.908	1.925	1.944	1.960	1.978	1.994	2.011	2.027	2.044	2.060	2.076	2.092	2.109	2.125	2.141	2.159	2.175	2.191	2.208	2.225	2.241	2.259	2.276	2.295	2.312	2.331	2.350	2.368	2.388	2.406	2.426	2.445	2.465	2.484	2.504	2.525	2.545	2.565	2.585	2.605	2.626	2.646	2.668	2.688	2.706	2.728	2.748	2.766	2.788	2.806	2.826	2.845	2.864	2.882	2.900	2.919	2.936	2.955	2.971	2.988	3.004	3.021	3.036	3.051	3.066	3.081	3.095	3.110	3.122	3.135	3.149	3.160	3.172	3.185	3.195	3.206	3.218	3.228	3.238	3.249	3.258	3.266	3.275	3.284	3.292	3.301	3.310	3.318	3.325	3.332	3.340	3.348	3.355	3.362	3.369	3.375	3.381	3.388	3.394	3.400	3.406	3.412	3.418	3.424	3.430	3.435	3.441	3.446	3.451	3.458	3.461	3.466	3.471	3.476	3.480	3.485	3.489	3.494	3.499	3.502	3.506	3.511	3.515	3.520	3.522	3.526	3.531	3.535	3.539	3.542	3.546	3.550	3.555	3.559	3.561	3.565	3.570	3.574	3.578	3.581	3.585	3.590	3.594	3.599	3.602	3.608	3.612	3.616	3.621	3.625	3.630	3.635	3.640	3.645	3.650	3.655	3.660	3.665	3.671	3.675	3.680	3.686	3.690	3.695	3.700	3.705	3.710	3.714	3.720	3.724	3.728	3.732	3.735	3.739	3.742	3.745	3.746	3.750	3.751	3.754	3.755	3.755	3.755	3.756	3.756	3.755	3.754	3.752	3.750	3.749	3.746	3.742	3.739	3.735	3.731	3.726	3.721	3.715	3.709	3.701	3.695	3.688	3.680	3.671	3.662	3.655	3.645	3.635	3.626	3.616	3.608	3.596	3.586	3.575	3.565	3.555	3.545	3.535	3.524	3.514	3.502	3.494	3.482	3.472	3.464	3.455	3.445	3.436	3.429	3.421	3.412	3.405	3.399	3.392	3.385	3.380	3.375	3.370	3.366	3.362	3.360	3.356	3.355	3.352	3.351	3.350	3.350	3.350	3.350	3.351	3.352	3.354	3.355	3.358	3.360	3.362	3.365	3.368	3.371	3.374	3.378	3.379	3.382	3.385	3.388	3.390	3.392	3.394	3.395	3.396	3.398	3.399	3.398	3.398	3.396	3.395	3.392	3.390	3.388	3.382	3.378	3.371	3.366	3.359	3.350	3.342	3.332	3.322	3.310	3.299	3.288	3.274	3.259	3.245	3.230	3.214	3.198	3.179	3.162	3.144	3.124	3.105	3.085	3.065	3.045	3.024	3.002	2.981	2.960	2.939	2.916	2.895	2.872	2.851	2.830	2.810	2.789	2.768	2.748	2.726	2.706	2.688	2.668	2.650	2.632	2.614	2.596	2.580	2.564	2.549	2.534	2.519	2.506	2.491	2.480	2.468	2.456	2.446	2.435	2.426	2.416	2.409	2.400	2.394	2.388	2.381	2.376	2.371	2.366	2.362	2.359	2.356	2.355	2.352	2.351	2.350	2.350	2.350	2.349	2.351	2.351	2.352	2.354	2.356	2.359	2.360	2.364	2.368	2.370	2.374	2.378	2.380	2.385	2.389	2.394	2.399	2.401	2.406	2.411	2.415	2.420	2.425	2.429	2.432	2.438	2.441	2.445	2.449	2.451	2.454	2.456	2.458	2.460	2.461	2.461	2.461	2.461	2.460	2.459	2.458	2.454	2.450	2.448	2.442	2.436	2.430	2.424	2.416	2.408	2.399	2.389	2.379	2.366	2.355	2.342	2.329	2.315	2.301	2.286	2.270	2.254	2.238	2.220	2.204	2.186	2.168	2.150	2.131	2.114	2.094	2.076	2.058	2.040	2.021	2.004	1.986	1.970	1.952	1.936	1.920	1.905	1.890	1.875	1.862	1.851	1.839	1.828	1.818	1.809	1.800	1.792	1.788	1.781	1.778	1.774	1.772	1.771	1.771	1.772	1.775	1.778	1.781	1.786	1.792	1.799	1.806	1.816	1.825	1.835	1.846	1.859	1.870	1.884	1.898	1.912	1.928	1.942	1.959	1.975	1.992	2.009	2.026	2.044	2.061	2.080	2.098	2.116	2.132	2.151	2.170	2.188	2.205	2.222	2.240	2.258	2.274	2.291	2.308	2.324	2.340	2.356	2.370	2.385	2.400	2.415	2.429	2.442	2.455	2.469	2.481	2.492	2.505	2.515	2.526	2.536	2.548	2.556	2.565	2.574	2.582	2.591	2.599	2.606	2.614	2.620	2.626	2.632	2.640	2.645	2.651	2.658	2.662	2.668	2.674	2.679	2.684	2.690	2.695	2.701	2.706	2.712	2.719	2.725	2.731	2.738	2.745	2.754	2.761	2.770	2.778	2.788	2.796	2.806	2.819	2.830	2.842	2.855	2.869	2.884	2.898	2.914	2.929	2.946	2.964	2.982	3.000	3.021	3.041	3.061	3.082	3.104	3.128	3.150	3.174	3.199	3.222	3.249	3.272	3.299	3.324	3.351	3.376	3.402	3.429	3.454	3.481	3.508	3.532	3.558	3.584	3.609	3.634	3.658	3.682	3.705	3.728	3.750	3.771	3.791	3.811	3.830	3.849	3.865	3.881	3.898	3.911	3.925	3.936	3.949	3.959	3.969	3.976	3.984	3.990	3.995	3.999	4.004	4.005	4.006	4.008	4.006	4.005	4.003	3.999	3.996	3.990	3.985	3.979	3.971	3.964	3.956	3.948	3.939	3.929	3.919	3.909	3.899	3.888	3.875	3.864	3.852	3.841	3.829	3.818	3.806	3.794	3.782	3.771	3.760	3.748	3.738	3.725	3.714	3.704	3.692	3.684	3.674	3.664	3.655	3.646	3.639	3.629	3.622	3.615	3.609	3.601	3.595	3.589	3.584	3.579	3.574	3.569	3.565	3.561	3.558	3.554	3.551	3.549	3.546	3.544	3.542	3.540	3.538	3.536	3.535	3.532	3.532	3.531	3.529	3.528	3.528	3.525	3.524	3.522	3.520	3.519	3.516	3.515	3.511	3.509	3.506	3.504	3.500	3.496	3.491	3.486	3.481	3.475	3.470	3.464	3.458	3.451	3.442	3.435	3.428	3.419	3.409	3.400	3.389	3.379	3.369	3.358	3.345	3.332	3.321	3.308	3.294	3.280	3.266	3.251	3.238	3.221	3.208	3.191	3.175	3.159	3.142	3.126	3.110	3.094	3.076	3.060	3.042	3.026	3.009	2.992	2.976	2.959	2.942	2.926	2.910	2.894	2.879	2.862	2.849	2.834	2.820	2.806	2.792	2.779	2.766	2.754	2.742	2.730	2.720	2.710	2.700	2.691	2.682	2.674	2.666	2.659	2.654	2.646	2.641	2.638	2.631	2.628	2.625	2.621	2.619	2.618	2.616	2.615	2.614	2.614	2.614	2.612	2.612	2.612	2.614	2.614	2.615	2.615	2.615	2.616	2.616	2.616	2.615	2.615	2.615	2.612	2.611	2.609	2.606	2.602	2.599	2.595	2.590	2.585	2.579	2.571	2.564	2.555	2.545	2.536	2.524	2.511	2.499	2.486	2.471	2.455	2.440	2.422	2.404	2.385	2.366	2.346	2.325	2.304	2.281	2.258	2.234	2.210	2.184	2.159	2.132	2.106	2.079	2.051	2.024	1.996	1.968	1.940	1.911	1.882	1.854	1.825	1.796	1.768	1.740	1.712	1.684	1.656	1.630	1.602	1.575	1.550	1.524	1.499	1.475	1.450	1.428	1.404	1.382	1.360	1.340	1.320	1.300	1.281	1.264	1.246	1.231	1.215	1.200	1.188	1.174	1.161	1.150	1.139	1.130	1.121	1.112	1.105	1.099	1.092	1.088	1.085	1.080	1.079	1.076	1.075	1.075	1.075	1.076	1.076	1.078	1.081	1.084	1.086	1.091	1.096	1.100	1.104	1.109	1.115	1.120	1.125	1.132	1.138	1.144	1.149	1.154	1.160	1.165	1.170	1.176	1.180	1.184	1.188	1.191	1.195	1.196	1.198	1.200	1.200	1.200	1.200	1.199	1.196	1.195	1.191	1.188	1.182	1.178	1.171	1.165	1.159	1.151	1.144	1.134	1.125	1.115	1.105	1.095	1.084	1.072	1.061	1.050	1.038	1.026	1.014	1.001	0.989	0.978	0.965	0.954	0.942	0.931	0.920	0.910	0.900	0.890	0.880	0.871	0.864	0.856	0.849	0.842	0.838	0.832	0.828	0.825	0.822	0.820	0.819	0.818	0.819	0.820	0.821	0.822	0.826	0.830	0.834	0.839	0.845	0.850	0.858	0.864	0.872	0.879	0.888	0.896	0.906	0.915	0.925	0.935	0.945	0.955	0.965	0.976	0.988	0.998	1.009	1.020	1.031	1.042	1.054	1.065	1.075	1.086	1.096	1.108	1.118	1.128	1.138	1.148	1.158	1.166	1.175	1.184	1.192	1.201	1.210	1.218	1.225	1.231	1.239	1.245	1.251	1.256	1.262	1.268	1.272	1.276	1.280	1.285	1.286	1.290	1.291	1.294	1.295	1.295	1.296	1.295	1.294	1.292	
