# Supplementary material for: Motion onset VEPs can see through the blur
Source: Sci Rep. 2024 Sep 12;14:21296. doi: 10.1038/s41598-024-72483-z (PMC11393312; doi:10.1038/s41598-024-72483-z)
Supplement: Supplementary file 3 — Supplementary Information 3. [file 41598_2024_72483_MOESM3_ESM.zip › VEP_raw_data/source_data/SorceBlurVEP-S013_VEP_2023-04-18_15-44-13.txt]

0.000	0.000	99999.999	6250.000	50.000	-2193.000	-2061.000	6248.000	7.000	100.000	5.000	2.000	1.000	1.000	0.000	0.000	0.000	0.000	0.000	0.000	0.000	0.000	0.000	0.000	0.000	0.000	0.000	-1.696	-1.702	-1.709	-1.714	-1.719	-1.722	-1.728	-1.731	-1.735	-1.736	-1.739	-1.741	-1.741	-1.741	-1.741	-1.741	-1.739	-1.736	-1.732	-1.730	-1.725	-1.720	-1.714	-1.708	-1.700	-1.692	-1.684	-1.675	-1.665	-1.655	-1.644	-1.634	-1.620	-1.609	-1.595	-1.582	-1.569	-1.556	-1.541	-1.528	-1.514	-1.499	-1.485	-1.470	-1.455	-1.441	-1.426	-1.412	-1.399	-1.385	-1.371	-1.358	-1.345	-1.331	-1.320	-1.308	-1.295	-1.285	-1.275	-1.264	-1.255	-1.245	-1.238	-1.229	-1.222	-1.215	-1.210	-1.202	-1.198	-1.194	-1.189	-1.186	-1.182	-1.179	-1.178	-1.175	-1.172	-1.171	-1.170	-1.170	-1.170	-1.169	-1.169	-1.169	-1.170	-1.170	-1.170	-1.171	-1.172	-1.172	-1.172	-1.174	-1.175	-1.175	-1.178	-1.178	-1.178	-1.178	-1.178	-1.178	-1.178	-1.176	-1.176	-1.175	-1.174	-1.171	-1.170	-1.168	-1.165	-1.161	-1.159	-1.155	-1.151	-1.148	-1.141	-1.136	-1.131	-1.125	-1.119	-1.111	-1.105	-1.098	-1.089	-1.080	-1.070	-1.060	-1.050	-1.040	-1.029	-1.018	-1.006	-0.992	-0.980	-0.966	-0.954	-0.939	-0.924	-0.910	-0.894	-0.878	-0.862	-0.845	-0.829	-0.812	-0.794	-0.778	-0.759	-0.741	-0.722	-0.705	-0.686	-0.669	-0.650	-0.632	-0.615	-0.598	-0.580	-0.561	-0.545	-0.528	-0.511	-0.495	-0.480	-0.465	-0.450	-0.436	-0.422	-0.410	-0.398	-0.386	-0.376	-0.366	-0.359	-0.350	-0.342	-0.336	-0.330	-0.326	-0.322	-0.320	-0.319	-0.318	-0.319	-0.320	-0.321	-0.325	-0.329	-0.334	-0.340	-0.346	-0.355	-0.362	-0.374	-0.382	-0.395	-0.405	-0.419	-0.432	-0.446	-0.461	-0.476	-0.492	-0.509	-0.526	-0.542	-0.561	-0.579	-0.598	-0.616	-0.636	-0.655	-0.675	-0.694	-0.715	-0.734	-0.755	-0.775	-0.795	-0.815	-0.835	-0.855	-0.875	-0.894	-0.912	-0.932	-0.950	-0.970	-0.988	-1.005	-1.022	-1.040	-1.055	-1.072	-1.088	-1.101	-1.116	-1.130	-1.142	-1.155	-1.168	-1.178	-1.189	-1.198	-1.206	-1.215	-1.222	-1.230	-1.235	-1.240	-1.245	-1.249	-1.251	-1.254	-1.255	-1.256	-1.256	-1.256	-1.256	-1.254	-1.251	-1.248	-1.244	-1.240	-1.235	-1.230	-1.225	-1.219	-1.214	-1.206	-1.200	-1.192	-1.186	-1.178	-1.171	-1.164	-1.158	-1.150	-1.144	-1.138	-1.131	-1.126	-1.121	-1.116	-1.112	-1.109	-1.106	-1.105	-1.102	-1.104	-1.104	-1.106	-1.109	-1.112	-1.116	-1.124	-1.130	-1.138	-1.148	-1.158	-1.171	-1.182	-1.198	-1.212	-1.230	-1.248	-1.266	-1.286	-1.308	-1.330	-1.354	-1.378	-1.402	-1.429	-1.455	-1.482	-1.511	-1.540	-1.569	-1.599	-1.629	-1.659	-1.689	-1.720	-1.751	-1.781	-1.811	-1.841	-1.872	-1.901	-1.930	-1.958	-1.986	-2.013	-2.040	-2.064	-2.089	-2.112	-2.135	-2.156	-2.176	-2.195	-2.212	-2.229	-2.244	-2.258	-2.270	-2.280	-2.290	-2.299	-2.306	-2.311	-2.315	-2.319	-2.320	-2.321	-2.320	-2.318	-2.314	-2.310	-2.305	-2.299	-2.291	-2.284	-2.274	-2.265	-2.254	-2.244	-2.231	-2.220	-2.208	-2.195	-2.182	-2.169	-2.156	-2.142	-2.130	-2.118	-2.104	-2.091	-2.079	-2.068	-2.056	-2.045	-2.035	-2.026	-2.018	-2.009	-2.001	-1.995	-1.989	-1.984	-1.980	-1.978	-1.975	-1.974	-1.974	-1.975	-1.976	-1.980	-1.984	-1.989	-1.995	-2.001	-2.009	-2.018	-2.027	-2.040	-2.050	-2.062	-2.076	-2.090	-2.105	-2.121	-2.138	-2.155	-2.172	-2.190	-2.209	-2.226	-2.246	-2.265	-2.286	-2.306	-2.326	-2.348	-2.366	-2.386	-2.408	-2.428	-2.446	-2.466	-2.485	-2.505	-2.522	-2.541	-2.558	-2.575	-2.590	-2.605	-2.619	-2.634	-2.646	-2.658	-2.669	-2.680	-2.689	-2.696	-2.704	-2.711	-2.715	-2.720	-2.724	-2.725	-2.726	-2.728	-2.726	-2.724	-2.720	-2.718	-2.712	-2.708	-2.700	-2.692	-2.685	-2.676	-2.668	-2.656	-2.645	-2.634	-2.622	-2.610	-2.596	-2.584	-2.571	-2.556	-2.544	-2.529	-2.515	-2.501	-2.488	-2.474	-2.460	-2.446	-2.432	-2.420	-2.408	-2.396	-2.384	-2.374	-2.362	-2.352	-2.344	-2.334	-2.326	-2.318	-2.312	-2.305	-2.300	-2.295	-2.291	-2.288	-2.285	-2.282	-2.281	-2.281	-2.280	-2.281	-2.282	-2.284	-2.286	-2.289	-2.291	-2.295	-2.299	-2.304	-2.309	-2.314	-2.319	-2.324	-2.329	-2.334	-2.340	-2.345	-2.350	-2.355	-2.360	-2.365	-2.369	-2.374	-2.378	-2.381	-2.384	-2.386	-2.388	-2.390	-2.391	-2.390	-2.390	-2.389	-2.388	-2.384	-2.380	-2.376	-2.371	-2.364	-2.358	-2.349	-2.339	-2.330	-2.319	-2.306	-2.294	-2.281	-2.266	-2.250	-2.234	-2.216	-2.199	-2.178	-2.158	-2.138	-2.115	-2.092	-2.069	-2.045	-2.020	-1.994	-1.968	-1.940	-1.914	-1.886	-1.856	-1.828	-1.799	-1.769	-1.739	-1.709	-1.679	-1.649	-1.618	-1.588	-1.558	-1.526	-1.495	-1.465	-1.436	-1.406	-1.376	-1.348	-1.318	-1.290	-1.262	-1.235	-1.209	-1.184	-1.159	-1.134	-1.109	-1.086	-1.065	-1.042	-1.022	-1.004	-0.984	-0.966	-0.949	-0.932	-0.918	-0.904	-0.891	-0.879	-0.866	-0.856	-0.848	-0.840	-0.831	-0.825	-0.820	-0.816	-0.811	-0.808	-0.805	-0.804	-0.804	-0.804	-0.802	-0.804	-0.806	-0.808	-0.809	-0.812	-0.816	-0.818	-0.821	-0.825	-0.828	-0.831	-0.835	-0.838	-0.841	-0.844	-0.846	-0.848	-0.850	-0.850	-0.850	-0.849	-0.849	-0.846	-0.844	-0.839	-0.835	-0.829	-0.821	-0.814	-0.804	-0.794	-0.782	-0.769	-0.755	-0.740	-0.724	-0.706	-0.688	-0.666	-0.646	-0.622	-0.599	-0.574	-0.548	-0.520	-0.492	-0.462	-0.432	-0.401	-0.370	-0.336	-0.304	-0.269	-0.236	-0.201	-0.165	-0.130	-0.095	-0.059	-0.022	0.012	0.048	0.082	0.118	0.151	0.185	0.218	0.250	0.281	0.311	0.341	0.370	0.398	0.424	0.449	0.471	0.494	0.515	0.535	0.552	0.568	0.582	0.595	0.606	0.616	0.625	0.631	0.635	0.638	0.640	0.639	0.638	0.634	0.629	0.624	0.615	0.606	0.596	0.585	0.571	0.559	0.544	0.526	0.510	0.491	0.474	0.454	0.434	0.412	0.391	0.369	0.349	0.326	0.304	0.281	0.258	0.235	0.212	0.190	0.168	0.145	0.124	0.104	0.082	0.062	0.041	0.022	0.004	-0.012	-0.030	-0.046	-0.062	-0.078	-0.090	-0.104	-0.116	-0.126	-0.138	-0.148	-0.155	-0.162	-0.170	-0.176	-0.181	-0.186	-0.190	-0.192	-0.194	-0.195	-0.196	-0.196	-0.196	-0.195	-0.194	-0.191	-0.189	-0.186	-0.182	-0.179	-0.175	-0.171	-0.168	-0.164	-0.159	-0.155	-0.151	-0.148	-0.144	-0.141	-0.139	-0.136	-0.134	-0.132	-0.132	-0.132	-0.132	-0.134	-0.136	-0.139	-0.142	-0.148	-0.152	-0.159	-0.166	-0.174	-0.184	-0.195	-0.206	-0.219	-0.232	-0.248	-0.262	-0.280	-0.298	-0.316	-0.336	-0.356	-0.379	-0.400	-0.424	-0.449	-0.474	-0.500	-0.526	-0.554	-0.581	-0.609	-0.639	-0.668	-0.698	-0.728	-0.759	-0.788	-0.819	-0.850	-0.881	-0.910	-0.941	-0.972	-1.002	-1.032	-1.062	-1.091	-1.120	-1.149	-1.176	-1.205	-1.231	-1.258	-1.282	-1.308	-1.330	-1.354	-1.375	-1.398	-1.418	-1.436	-1.455	-1.472	-1.490	-1.505	-1.520	-1.534	-1.546	-1.559	-1.569	-1.579	-1.589	-1.595	-1.602	-1.609	-1.614	-1.619	-1.621	-1.625	-1.626	-1.628	-1.629	-1.628	-1.628	-1.625	-1.624	-1.620	-1.616	-1.614	-1.610	-1.605	-1.600	-1.595	-1.590	-1.584	-1.578	-1.572	-1.566	-1.559	-1.552	-1.548	-1.541	-1.535	-1.529	-1.522	-1.518	-1.511	-1.505	-1.500	-1.495	-1.490	-1.485	-1.480	-1.476	-1.471	-1.469	-1.465	-1.461	-1.458	-1.455	-1.454	-1.451	-1.449	-1.448	-1.446	-1.445	-1.444	-1.444	-1.442	-1.441	-1.441	-1.441	-1.440	-1.440	-1.439	-1.440	-1.438	-1.438	-1.436	-1.435	-1.434	-1.432	-1.431	-1.429	-1.426	-1.425	-1.421	-1.419	-1.416	-1.411	-1.408	-1.402	-1.398	-1.391	-1.386	-1.379	-1.372	-1.366	-1.358	-1.350	-1.341	-1.332	-1.322	-1.314	-1.304	-1.294	-1.284	-1.272	-1.262	-1.251	-1.239	-1.226	-1.215	-1.204	-1.191	-1.179	-1.166	-1.152	-1.141	-1.128	-1.116	-1.102	-1.090	-1.078	-1.065	-1.052	-1.040	-1.028	-1.016	-1.004	-0.991	-0.981	-0.969	-0.958	-0.946	-0.936	-0.925	-0.915	-0.904	-0.894	-0.884	-0.874	-0.864	-0.854	-0.845	-0.836	-0.826	-0.818	-0.808	-0.800	-0.790	-0.781	-0.771	-0.762	-0.754	-0.744	-0.734	-0.726	-0.716	-0.706	-0.696	-0.686	-0.676	-0.666	-0.655	-0.642	-0.632	-0.621	-0.608	-0.596	-0.582	-0.569	-0.555	-0.541	-0.526	-0.510	-0.495	-0.478	-0.461	-0.442	-0.424	-0.406	-0.386	-0.366	-0.345	-0.322	-0.301	-0.278	-0.255	-0.230	-0.205	-0.179	-0.152	-0.125	-0.098	-0.070	-0.040	-0.011	0.020	0.051	0.082	0.115	0.149	0.182	0.216	0.250	0.286	0.321	0.358	0.394	0.430	0.468	0.505	0.541	0.580	0.618	0.656	0.694	0.732	0.770	0.808	0.846	0.882	0.920	0.956	0.994	1.029	1.065	1.100	1.134	1.169	1.201	1.234	1.266	1.296	1.326	1.356	1.384	1.412	1.439	1.464	1.488	1.511	1.534	1.554	1.575	1.594	1.611	1.628	1.644	1.659	1.671	1.685	1.695	1.705	1.715	1.722	1.730	1.736	1.741	1.745	1.749	1.751	1.752	1.752	1.752	1.751	1.748	1.746	1.742	1.739	1.734	1.729	1.722	1.715	1.709	1.701	1.692	1.685	1.675	1.666	1.656	1.646	1.636	1.625	1.615	1.604	1.591	1.580	1.568	1.556	1.545	1.532	1.520	1.508	1.496	1.482	1.470	1.458	1.445	1.434	1.421	1.409	1.398	1.385	1.374	1.364	1.352	1.341	1.330	1.320	1.310	1.300	1.291	1.282	1.274	1.265	1.258	1.250	1.244	1.238	1.231	1.228	1.222	1.219	1.215	1.212	1.209	1.209	1.206	1.208	1.206	1.208	1.209	1.211	1.214	1.216	1.219	1.222	1.228	1.232	1.238	1.242	1.249	1.255	1.261	1.269	1.275	1.281	1.290	1.296	1.304	1.311	1.319	1.325	1.331	1.339	1.345	1.351	1.356	1.361	1.366	1.370	1.374	1.376	1.378	1.379	1.380	1.380	1.380	1.376	1.375	1.371	1.366	1.360	1.354	1.346	1.339	1.329	1.318	1.308	1.295	1.281	1.268	1.252	1.236	1.220	1.202	1.185	1.166	1.146	1.126	1.106	1.085	1.062	1.041	1.020	0.998	0.974	0.951	0.929	0.906	0.884	0.861	0.840	0.818	0.795	0.775	0.754	0.734	0.715	0.696	0.678	0.659	0.642	0.628	0.612	0.599	0.585	0.572	0.561	0.550	0.541	0.531	0.524	0.519	0.512	0.507	0.502	0.500	0.499	0.498	0.498	0.498	0.499	0.500	0.502	0.505	0.509	0.512	0.516	0.521	0.525	0.531	0.536	0.541	0.546	0.552	0.558	0.562	0.568	0.572	0.578	0.581	0.584	0.588	0.590	0.591	0.592	0.592	0.592	0.591	0.589	0.588	0.584	0.580	0.574	0.568	0.561	0.554	0.545	0.535	0.524	0.512	0.500	0.486	0.472	0.458	0.441	0.425	0.408	0.390	0.370	0.351	0.331	0.310	0.290	0.269	0.245	0.224	0.200	0.178	0.154	0.131	0.108	0.084	0.060	0.036	0.012	-0.011	-0.035	-0.058	-0.081	-0.104	-0.126	-0.149	-0.170	-0.191	-0.211	-0.231	-0.251	-0.270	-0.288	-0.305	-0.321	-0.338	-0.352	-0.368	-0.381	-0.395	-0.406	-0.419	-0.428	-0.439	-0.448	-0.456	-0.464	-0.471	-0.476	-0.481	-0.486	-0.490	-0.495	-0.498	-0.499	-0.501	-0.502	-0.502	-0.504	-0.504	-0.502	-0.502	-0.501	-0.500	-0.499	-0.498	-0.496	-0.494	-0.494	-0.491	-0.491	-0.491	-0.490	-0.490	-0.490	-0.490	-0.492	-0.494	-0.496	-0.499	-0.502	-0.506	-0.512	-0.518	-0.524	-0.531	-0.540	-0.549	-0.558	-0.569	-0.580	-0.592	-0.606	-0.621	-0.635	-0.651	-0.668	-0.686	-0.705	-0.724	-0.744	-0.765	-0.786	-0.808	-0.830	-0.854	-0.878	-0.902	-0.928	-0.952	-0.979	-1.005	-1.031	-1.056	-1.082	-1.109	-1.136	-1.162	-1.188	-1.215	-1.240	-1.266	-1.291	-1.316	-1.341	-1.365	-1.389	-1.412	-1.435	-1.458	-1.479	-1.499	-1.519	-1.539	-1.556	-1.574	-1.590	-1.606	-1.622	-1.636	-1.649	-1.662	-1.674	-1.684	-1.694	-1.702	-1.711	-1.719	-1.725	-1.731	-1.736	-1.739	-1.742	-1.745	-1.748	-1.749	-1.750	-1.750	-1.749	-1.749	-1.746	-1.745	-1.742	-1.740	-1.738	-1.734	-1.731	-1.728	-1.724	-1.720	-1.716	-1.712	-1.710	-1.706	-1.702	-1.700	-1.698	-1.695	-1.694	-1.692	-1.691	-1.690	-1.690	-1.691	-1.691	-1.692	-1.695	-1.699	-1.702	-1.708	-1.711	-1.718	-1.725	-1.731	-1.740	-1.749	-1.758	-1.769	-1.780	-1.791	-1.804	-1.818	-1.832	-1.848	-1.862	-1.878	-1.895	-1.911	-1.930	-1.948	-1.965	-1.984	-2.002	-2.022	-2.040	-2.060	-2.079	-2.099	-2.118	-2.136	-2.156	-2.174	-2.192	-2.210	-2.226	-2.242	-2.259	-2.274	-2.289	-2.301	-2.314	-2.326	-2.336	-2.346	-2.355	-2.362	-2.369	-2.374	-2.378	-2.380	-2.381	-2.381	-2.380	-2.376	-2.371	-2.366	-2.360	-2.351	-2.342	-2.331	-2.319	-2.305	-2.290	-2.275	-2.258	-2.239	-2.220	-2.199	-2.178	-2.155	-2.130	-2.106	-2.081	-2.055	-2.027	-2.000	-1.972	-1.944	-1.914	-1.884	-1.854	-1.824	-1.792	-1.761	-1.731	-1.700	-1.669	-1.639	-1.608	-1.576	-1.546	-1.516	-1.486	-1.458	-1.428	-1.400	-1.372	-1.345	-1.318	-1.292	-1.266	-1.241	-1.218	-1.194	-1.171	-1.151	-1.129	-1.110	-1.090	-1.072	-1.056	-1.039	-1.024	-1.009	-0.995	-0.982	-0.970	-0.959	-0.949	-0.939	-0.930	-0.922	-0.915	-0.910	-0.904	-0.898	-0.894	-0.890	-0.886	-0.884	-0.880	-0.879	-0.878	-0.876	-0.874	-0.874	-0.874	-0.872	-0.872	-0.871	-0.870	-0.870	-0.870	-0.869	-0.866	-0.865	-0.862	-0.860	-0.856	-0.854	-0.850	-0.846	-0.840	-0.834	-0.828	-0.820	-0.811	-0.802	-0.792	-0.781	-0.770	-0.758	-0.745	-0.731	-0.715	-0.699	-0.682	-0.664	-0.645	-0.625	-0.604	-0.584	-0.561	-0.538	-0.514	-0.489	-0.464	-0.438	-0.410	-0.384	-0.354	-0.326	-0.298	-0.266	-0.236	-0.206	-0.175	-0.144	-0.112	-0.081	-0.050	-0.019	0.014	0.045	0.076	0.108	0.138	0.168	0.199	0.229	0.256	0.285	0.312	0.341	0.368	0.392	0.419	0.441	0.465	0.488	0.509	0.528	0.548	0.565	0.580	0.596	0.610	0.622	0.634	0.644	0.654	0.661	0.669	0.672	0.678	0.680	0.682	0.682	0.680	0.678	0.675	0.670	0.665	0.659	0.651	0.642	0.634	0.624	0.612	0.601	0.589	0.578	0.565	0.551	0.536	0.522	0.509	0.494	0.480	0.465	0.451	0.436	0.422	0.409	0.395	0.382	0.371	0.358	0.346	0.335	0.325	0.316	0.308	0.299	0.292	0.285	0.280	0.276	0.272	0.269	0.266	0.265	0.265	0.264	0.265	0.266	0.269	0.272	0.276	0.281	0.286	0.291	0.298	0.302	0.310	0.316	0.325	0.331	0.340	0.348	0.356	0.362	0.371	0.379	0.386	0.394	0.401	0.408	0.414	0.420	0.426	0.431	0.436	0.440	0.444	0.446	0.450	0.451	0.452	0.452	0.451	0.451	0.449	0.448	0.444	0.440	0.435	0.430	0.424	0.416	0.410	0.402	0.395	0.385	0.375	0.365	0.354	0.342	0.330	0.319	0.306	0.294	0.279	0.265	0.251	0.236	0.222	0.208	0.192	0.176	0.161	0.145	0.130	0.114	0.098	0.082	0.068	0.051	0.036	0.020	0.005	-0.010	-0.024	-0.039	-0.052	-0.066	-0.080	-0.092	-0.105	-0.116	-0.129	-0.139	-0.149	-0.158	-0.166	-0.174	-0.180	-0.185	-0.191	-0.195	-0.198	-0.199	-0.200	-0.200	-0.199	-0.198	-0.194	-0.189	-0.182	-0.176	-0.168	-0.159	-0.148	-0.136	-0.124	-0.109	-0.094	-0.079	-0.061	-0.044	-0.024	-0.004	0.018	0.040	0.061	0.085	0.110	0.134	0.158	0.184	0.209	0.235	0.261	0.286	0.311	0.338	0.364	0.388	0.412	0.436	0.459	0.482	0.502	0.524	0.544	0.562	0.580	0.596	0.611	0.624	0.638	0.648	0.656	0.664	0.670	0.674	0.675	0.676	0.675	0.672	0.669	0.661	0.654	0.642	0.632	0.618	0.604	0.588	0.569	0.550	0.530	0.506	0.484	0.459	0.434	0.406	0.378	0.350	0.320	0.289	0.259	0.228	0.196	0.164	0.131	0.099	0.066	0.034	0.000	-0.031	-0.064	-0.096	-0.128	-0.158	-0.189	-0.218	-0.248	-0.275	-0.304	-0.330	-0.356	-0.381	-0.406	-0.429	-0.451	-0.472	-0.492	-0.512	-0.531	-0.548	-0.564	-0.580	-0.594	-0.608	-0.620	-0.631	-0.641	-0.652	-0.661	-0.670	-0.678	-0.684	-0.690	-0.694	-0.699	-0.704	-0.708	-0.711	-0.712	-0.715	-0.718	-0.720	-0.721	-0.722	-0.725	-0.725	-0.726	-0.728	-0.730	-0.731	-0.731	-0.734	-0.735	-0.736	-0.740	-0.741	-0.744	-0.748	-0.750	-0.755	-0.758	-0.762	-0.766	-0.771	-0.778	-0.782	-0.789	-0.796	-0.802	-0.810	-0.818	-0.825	-0.834	-0.841	-0.850	-0.860	-0.869	-0.879	-0.889	-0.899	-0.909	-0.919	-0.929	-0.940	-0.950	-0.961	-0.972	-0.982	-0.994	-1.004	-1.014	-1.024	-1.034	-1.045	-1.054	-1.062	-1.072	-1.081	-1.089	-1.098	-1.105	-1.112	-1.119	-1.126	-1.132	-1.138	-1.142	-1.146	-1.151	-1.155	-1.158	-1.159	-1.161	-1.162	-1.164	-1.164	-1.162	-1.161	-1.160	-1.159	-1.156	-1.154	-1.150	-1.145	-1.140	-1.135	-1.130	-1.124	-1.118	-1.110	-1.104	-1.095	-1.088	-1.079	-1.070	-1.061	-1.052	-1.041	-1.032	-1.022	-1.012	-1.002	-0.991	-0.980	-0.970	-0.960	-0.950	-0.939	-0.929	-0.919	-0.909	-0.899	-0.889	-0.880	-0.870	-0.861	-0.854	-0.845	-0.838	-0.830	-0.822	-0.816	-0.810	-0.805	-0.800	-0.795	-0.791	-0.788	-0.786	-0.785	-0.784	-0.784	-0.784	-0.785	-0.788	-0.790	-0.792	-0.798	-0.802	-0.809	-0.814	-0.821	-0.830	-0.839	-0.848	-0.858	-0.869	-0.881	-0.892	-0.905	-0.919	-0.932	-0.948	-0.961	-0.978	-0.994	-1.009	-1.026	-1.042	-1.060	-1.078	-1.095	-1.112	-1.131	-1.149	-1.166	-1.185	-1.202	-1.220	-1.238	-1.255	-1.272	-1.290	-1.306	-1.321	-1.338	-1.352	-1.368	-1.381	-1.395	-1.409	-1.421	-1.434	-1.445	-1.456	-1.465	-1.475	-1.482	-1.490	-1.498	-1.504	-1.509	-1.514	-1.519	-1.521	-1.522	-1.525	-1.526	-1.526	-1.526	-1.524	-1.522	-1.520	-1.518	-1.512	-1.509	-1.505	-1.499	-1.494	-1.486	-1.480	-1.472	-1.465	-1.458	-1.449	-1.441	-1.432	-1.424	-1.415	-1.405	-1.396	-1.386	-1.378	-1.368	-1.359	-1.349	-1.340	-1.331	-1.322	-1.315	-1.306	-1.299	-1.291	-1.285	-1.279	-1.272	-1.266	-1.261	-1.256	-1.252	-1.250	-1.246	-1.244	-1.242	-1.241	-1.240	-1.241	-1.241	-1.242	-1.245	-1.249	-1.251	-1.255	-1.260	-1.265	-1.271	-1.278	-1.285	-1.291	-1.300	-1.309	-1.319	-1.328	-1.338	-1.349	-1.359	-1.370	-1.381	-1.392	-1.404	-1.416	-1.428	-1.439	-1.451	-1.462	-1.474	-1.485	-1.496	-1.506	-1.516	-1.526	-1.535	-1.544	-1.552	-1.560	-1.566	-1.572	-1.578	-1.582	-1.585	-1.588	-1.589	-1.589	-1.588	-1.586	-1.584	-1.580	-1.576	-1.570	-1.561	-1.554	-1.544	-1.534	-1.520	-1.508	-1.494	-1.478	-1.461	-1.442	-1.425	-1.404	-1.382	-1.361	-1.339	-1.315	-1.290	-1.265	-1.239	-1.211	-1.184	-1.156	-1.126	-1.098	-1.069	-1.038	-1.008	-0.978	-0.946	-0.915	-0.885	-0.854	-0.822	-0.791	-0.760	-0.729	-0.699	-0.669	-0.640	-0.610	-0.580	-0.552	-0.522	-0.495	-0.468	-0.441	-0.415	-0.389	-0.362	-0.339	-0.312	-0.290	-0.266	-0.244	-0.220	-0.200	-0.178	-0.158	-0.136	-0.116	-0.096	-0.076	-0.058	-0.039	-0.021	-0.001	0.016	0.034	0.052	0.070	0.088	0.106	0.124	0.141	0.159	0.176	0.195	0.212	0.232	0.251	0.270	0.289	0.309	0.329	0.349	0.369	0.390	0.411	0.432	0.455	0.476	0.498	0.521	0.544	0.568	0.590	0.614	0.639	0.662	0.686	0.710	0.735	0.760	0.785	0.810	0.834	0.859	0.885	0.910	0.935	0.959	0.984	1.009	1.032	1.059	1.082	1.106	1.130	1.154	1.178	1.201	1.226	1.249	1.272	1.295	1.318	1.340	1.361	1.385	1.406	1.429	1.450	1.471	1.494	1.516	1.536	1.559	1.580	1.604	1.624	1.646	1.669	1.691	1.715	1.738	1.760	1.782	1.806	1.830	1.855	1.879	1.904	1.929	1.955	1.981	2.007	2.035	2.062	2.091	2.119	2.148	2.178	2.206	2.238	2.268	2.299	2.329	2.361	2.394	2.426	2.459	2.491	2.525	2.558	2.591	2.625	2.658	2.691	2.725	2.758	2.791	2.822	2.855	2.888	2.919	2.949	2.980	3.009	3.039	3.066	3.094	3.120	3.145	3.170	3.192	3.214	3.234	3.254	3.272	3.289	3.304	3.318	3.331	3.341	3.351	3.358	3.362	3.366	3.369	3.369	3.369	3.364	3.360	3.352	3.344	3.332	3.320	3.306	3.289	3.271	3.251	3.229	3.205	3.180	3.154	3.125	3.095	3.062	3.029	2.994	2.958	2.920	2.880	2.839	2.798	2.755	2.710	2.665	2.618	2.571	2.522	2.474	2.424	2.372	2.321	2.269	2.216	2.162	2.111	2.056	2.002	1.949	1.895	1.839	1.785	1.730	1.675	1.620	1.566	1.511	1.458	1.405	1.351	1.299	1.246	1.194	1.142	1.091	1.041	0.992	0.944	0.895	0.848	0.801	0.755	0.710	0.668	0.622	0.581	0.540	0.499	0.460	0.421	0.382	0.346	0.309	0.275	0.240	0.208	0.175	0.144	0.114	0.084	0.055	0.026	-0.001	-0.028	-0.052	-0.078	-0.101	-0.125	-0.148	-0.169	-0.191	-0.211	-0.231	-0.250	-0.270	-0.288	-0.305	-0.322	-0.340	-0.356	-0.371	-0.386	-0.401	-0.416	-0.430	-0.445	-0.456	-0.469	-0.481	-0.494	-0.505	-0.516	-0.526	-0.536	-0.546	-0.556	-0.564	-0.572	-0.580	-0.586	-0.592	-0.598	-0.604	-0.608	-0.612	-0.615	-0.618	-0.619	-0.620	-0.620	-0.620	-0.619	-0.616	-0.614	-0.610	-0.605	-0.599	-0.592	-0.586	-0.578	-0.568	-0.558	-0.546	-0.534	-0.520	-0.505	-0.490	-0.475	-0.458	-0.439	-0.420	-0.401	-0.380	-0.359	-0.336	-0.314	-0.290	-0.266	-0.241	-0.214	-0.188	-0.160	-0.132	-0.105	-0.076	-0.048	-0.018	0.012	0.044	0.074	0.105	0.138	0.169	0.201	0.234	0.266	0.299	0.331	0.365	0.399	0.431	0.465	0.498	0.532	0.565	0.599	0.631	0.665	0.698	0.731	0.765	0.798	0.830	0.862	0.895	0.928	0.959	0.991	1.022	1.054	1.086	1.116	1.148	1.178	1.208	1.238	1.266	1.295	1.322	1.351	1.379	1.406	1.432	1.459	1.484	1.509	1.532	1.558	1.580	1.602	1.625	1.645	1.668	1.686	1.705	1.724	1.741	1.758	1.774	1.789	1.804	1.818	1.831	1.842	1.852	1.865	1.872	1.882	1.891	1.899	1.905	1.911	1.916	1.921	1.926	1.929	1.934	1.935	1.939	1.940	1.942	1.942	1.945	1.945	1.946	1.946	1.948	1.948	1.950	1.950	1.951	1.952	1.954	1.956	1.959	1.962	1.966	1.970	1.975	1.980	1.986	1.992	2.000	2.010	2.020	2.030	2.041	2.054	2.068	2.081	2.098	2.114	2.130	2.149	2.169	2.189	2.210	2.232	2.255	2.280	2.305	2.332	2.359	2.386	2.415	2.444	2.474	2.505	2.536	2.568	2.600	2.632	2.665	2.699	2.731	2.766	2.799	2.832	2.868	2.901	2.934	2.968	3.000	3.034	3.066	3.098	3.129	3.159	3.189	3.219	3.248	3.276	3.304	3.330	3.356	3.381	3.405	3.428	3.449	3.470	3.490	3.510	3.529	3.545	3.560	3.575	3.590	3.604	3.615	3.626	3.636	3.646	3.654	3.660	3.666	3.672	3.678	3.681	3.684	3.686	3.688	3.689	3.689	3.688	3.686	3.684	3.681	3.678	3.674	3.670	3.665	3.659	3.654	3.648	3.640	3.632	3.625	3.616	3.608	3.599	3.588	3.578	3.566	3.554	3.544	3.530	3.516	3.504	3.489	3.474	3.459	3.442	3.425	3.409	3.389	3.371	3.351	3.331	3.310	3.289	3.266	3.241	3.218	3.192	3.166	3.140	3.111	3.082	3.052	3.024	2.992	2.960	2.926	2.894	2.859	2.824	2.788	2.750	2.712	2.675	2.635	2.595	2.555	2.512	2.471	2.429	2.385	2.341	2.296	2.252	2.208	2.161	2.115	2.069	2.022	1.975	1.928	1.881	1.834	1.786	1.739	1.690	1.642	1.594	1.546	1.500	1.451	1.404	1.356	1.309	1.260	1.214	1.165	1.118	1.071	1.025	0.978	0.931	0.885	0.839	0.792	0.748	0.701	0.656	0.611	0.564	0.519	0.474	0.430	0.384	0.340	0.294	0.250	0.205	0.161	0.116	0.072	0.028	-0.016	-0.060	-0.105	-0.149	-0.192	-0.236	-0.280	-0.324	-0.368	-0.410	-0.452	-0.496	-0.540	-0.581	-0.624	-0.666	-0.708	-0.749	-0.790	-0.832	-0.872	-0.911	-0.951	-0.990	-1.029	-1.065	-1.104	-1.139	-1.176	-1.210	-1.245	-1.279	-1.311	-1.342	-1.374	-1.404	-1.434	-1.461	-1.489	-1.515	-1.540	-1.565	-1.588	-1.610	-1.631	-1.651	-1.671	-1.690	-1.708	-1.724	-1.740	-1.754	-1.768	-1.779	-1.791	-1.802	-1.812	-1.821	-1.829	-1.838	-1.845	-1.851	-1.856	-1.861	-1.866	-1.871	-1.874	-1.878	-1.881	-1.885	-1.888	-1.890	-1.894	-1.895	-1.898	-1.900	-1.902	-1.906	-1.908	-1.911	-1.915	-1.919	-1.921	-1.926	-1.931	-1.935	-1.941	-1.948	-1.952	-1.960	-1.968	-1.975	-1.982	-1.991	-2.000	-2.010	-2.020	-2.030	-2.040	-2.051	-2.062	-2.074	-2.086	-2.098	-2.110	-2.121	-2.134	-2.146	-2.159	-2.170	-2.182	-2.194	-2.205	-2.218	-2.228	-2.238	-2.248	-2.256	-2.266	-2.274	-2.281	-2.289	-2.295	-2.301	-2.305	-2.309	-2.312	-2.315	-2.316	-2.316	-2.316	-2.315	-2.312	-2.310	-2.306	-2.301	-2.295	-2.289	-2.281	-2.274	-2.265	-2.255	-2.245	-2.235	-2.222	-2.210	-2.199	-2.185	-2.171	-2.158	-2.144	-2.129	-2.112	-2.099	-2.082	-2.069	-2.054	-2.039	-2.022	-2.007	-1.992	-1.979	-1.965	-1.950	-1.936	-1.922	-1.910	-1.898	-1.886	-1.874	-1.862	-1.852	-1.842	-1.832	-1.824	-1.815	-1.808	-1.800	-1.792	-1.788	-1.781	-1.778	-1.772	-1.769	-1.765	-1.762	-1.760	-1.758	-1.755	-1.754	-1.752	-1.751	-1.750	-1.750	-1.749	-1.749	-1.749	-1.749	-1.749	-1.749	-1.750	-1.749	-1.750	-1.750	-1.750	-1.750	-1.749	-1.749	-1.749	-1.748	-1.746	-1.745	-1.742	-1.741	-1.738	-1.736	-1.732	-1.730	-1.725	-1.721	-1.716	-1.712	-1.706	-1.701	-1.694	-1.688	-1.680	-1.672	-1.665	-1.656	-1.648	-1.638	-1.628	-1.618	-1.606	-1.595	-1.582	-1.571	-1.559	-1.545	-1.531	-1.518	-1.502	-1.489	-1.472	-1.458	-1.441	-1.424	-1.408	-1.390	-1.372	-1.355	-1.336	-1.319	-1.300	-1.282	-1.264	-1.245	-1.225	-1.208	-1.188	-1.169	-1.150	-1.131	-1.112	-1.094	-1.075	-1.058	-1.040	-1.022	-1.006	-0.989	-0.972	-0.958	-0.942	-0.928	-0.914	-0.901	-0.889	-0.876	-0.866	-0.856	-0.846	-0.839	-0.830	-0.825	-0.819	-0.815	-0.811	-0.808	-0.806	-0.806	-0.806	-0.806	-0.809	-0.812	-0.816	-0.821	-0.828	-0.835	-0.844	-0.852	-0.861	-0.871	-0.884	-0.896	-0.909	-0.922	-0.938	-0.954	-0.969	-0.986	-1.002	-1.020	-1.039	-1.058	-1.078	-1.098	-1.116	-1.138	-1.159	-1.180	-1.200	-1.221	-1.244	-1.265	-1.288	-1.309	-1.331	-1.352	-1.375	-1.396	-1.419	-1.439	-1.461	-1.482	-1.502	-1.522	-1.542	-1.562	-1.581	-1.600	-1.619	-1.636	-1.654	-1.670	-1.686	-1.701	-1.716	-1.730	-1.744	-1.758	-1.769	-1.780	-1.791	-1.801	-1.810	-1.818	-1.825	-1.832	-1.838	-1.842	-1.848	-1.851	-1.854	-1.856	-1.856	-1.856	-1.856	-1.855	-1.854	-1.851	-1.848	-1.844	-1.839	-1.834	-1.829	-1.821	-1.815	-1.809	-1.800	-1.792	-1.784	-1.776	-1.768	-1.760	-1.751	-1.742	-1.735	-1.726	-1.718	-1.710	-1.702	-1.696	-1.689	-1.684	-1.678	-1.674	-1.669	-1.665	-1.664	-1.661	-1.661	-1.661	-1.662	-1.664	-1.668	-1.672	-1.679	-1.685	-1.692	-1.701	-1.712	-1.725	-1.738	-1.751	-1.766	-1.784	-1.801	-1.821	-1.841	-1.861	-1.884	-1.906	-1.931	-1.956	-1.981	-2.009	-2.036	-2.065	-2.094	-2.122	-2.152	-2.182	-2.212	-2.244	-2.272	-2.304	-2.334	-2.365	-2.395	-2.425	-2.454	-2.484	-2.511	-2.540	-2.566	-2.592	-2.619	-2.644	-2.668	-2.690	-2.711	-2.731	-2.751	-2.769	-2.788	-2.801	-2.818	-2.830	-2.841	-2.852	-2.861	-2.869	-2.876	-2.881	-2.885	-2.889	-2.890	-2.891	-2.890	-2.889	-2.886	-2.881	-2.878	-2.871	-2.865	-2.858	-2.850	-2.841	-2.832	-2.821	-2.811	-2.801	-2.790	-2.779	-2.768	-2.756	-2.745	-2.734	-2.722	-2.711	-2.700	-2.690	-2.680	-2.670	-2.661	-2.652	-2.645	-2.638	-2.631	-2.626	-2.621	-2.618	-2.615	-2.612	-2.610	-2.611	-2.611	-2.612	-2.615	-2.619	-2.624	-2.629	-2.635	-2.644	-2.654	-2.662	-2.672	-2.684	-2.698	-2.710	-2.725	-2.739	-2.755	-2.772	-2.789	-2.806	-2.825	-2.844	-2.862	-2.882	-2.901	-2.922	-2.942	-2.962	-2.984	-3.002	-3.024	-3.045	-3.064	-3.084	-3.102	-3.121	-3.139	-3.158	-3.175	-3.191	-3.208	-3.221	-3.236	-3.249	-3.261	-3.274	-3.284	-3.292	-3.301	-3.309	-3.314	-3.319	-3.322	-3.325	-3.328	-3.328	-3.326	-3.324	-3.321	-3.316	-3.311	-3.305	-3.298	-3.289	-3.280	-3.270	-3.259	-3.246	-3.234	-3.221	-3.206	-3.192	-3.178	-3.161	-3.145	-3.130	-3.114	-3.096	-3.080	-3.062	-3.045	-3.028	-3.011	-2.995	-2.979	-2.962	-2.948	-2.931	-2.918	-2.902	-2.889	-2.876	-2.862	-2.850	-2.840	-2.830	-2.820	-2.811	-2.802	-2.795	-2.789	-2.784	-2.779	-2.774	-2.771	-2.769	-2.768	-2.768	-2.768	-2.768	-2.769	-2.771	-2.774	-2.778	-2.781	-2.786	-2.790	-2.796	-2.802	-2.809	-2.815	-2.821	-2.829	-2.836	-2.844	-2.851	-2.859	-2.866	-2.874	-2.881	-2.888	-2.895	-2.901	-2.908	-2.914	-2.919	-2.924	-2.929	-2.932	-2.935	-2.939	-2.940	-2.941	-2.942	-2.942	-2.941	-2.939	-2.935	-2.931	-2.926	-2.921	-2.915	-2.906	-2.898	-2.888	-2.876	-2.865	-2.852	-2.839	-2.822	-2.806	-2.789	-2.771	-2.752	-2.732	-2.711	-2.689	-2.665	-2.642	-2.618	-2.591	-2.565	-2.538	-2.510	-2.481	-2.452	-2.422	-2.392	-2.361	-2.331	-2.299	-2.266	-2.236	-2.204	-2.171	-2.139	-2.106	-2.075	-2.042	-2.010	-1.979	-1.946	-1.916	-1.886	-1.855	-1.826	-1.796	-1.769	-1.741	-1.714	-1.689	-1.662	-1.639	-1.615	-1.592	-1.571	-1.550	-1.531	-1.511	-1.495	-1.478	-1.462	-1.449	-1.434	-1.424	-1.411	-1.401	-1.392	-1.384	-1.378	-1.371	-1.366	-1.361	-1.359	-1.355	-1.354	-1.352	-1.351	-1.351	-1.351	-1.352	-1.355	-1.356	-1.359	-1.360	-1.362	-1.364	-1.368	-1.370	-1.371	-1.375	-1.376	-1.378	-1.379	-1.378	-1.379	-1.378	-1.375	-1.374	-1.371	-1.366	-1.361	-1.356	-1.349	-1.341	-1.332	-1.321	-1.310	-1.299	-1.284	-1.269	-1.252	-1.234	-1.216	-1.195	-1.174	-1.151	-1.126	-1.102	-1.075	-1.048	-1.019	-0.990	-0.959	-0.926	-0.894	-0.860	-0.825	-0.790	-0.755	-0.718	-0.680	-0.642	-0.605	-0.566	-0.528	-0.489	-0.450	-0.411	-0.372	-0.334	-0.296	-0.258	-0.220	-0.182	-0.146	-0.110	-0.076	-0.042	-0.009	0.022	0.054	0.084	0.112	0.141	0.166	0.191	0.215	0.238	0.259	0.276	0.294	0.310	0.325	0.339	0.350	0.359	0.368	0.375	0.379	0.382	0.385	0.385	0.384	0.381	0.378	0.372	0.365	0.358	0.349	0.339	0.328	0.315	0.301	0.288	0.272	0.256	0.239	0.221	0.204	0.185	0.166	0.146	0.128	0.108	0.088	0.068	0.048	0.026	0.006	-0.014	-0.032	-0.051	-0.071	-0.089	-0.108	-0.125	-0.141	-0.159	-0.175	-0.190	-0.205	-0.219	-0.231	-0.244	-0.255	-0.266	-0.275	-0.284	-0.292	-0.300	-0.306	-0.312	-0.316	-0.320	-0.324	-0.326	-0.328	-0.329	-0.329	-0.329	-0.328	-0.326	-0.324	-0.321	-0.319	-0.315	-0.310	-0.306	-0.301	-0.296	-0.292	-0.286	-0.282	-0.278	-0.272	-0.268	-0.262	-0.259	-0.255	-0.250	-0.248	-0.245	-0.242	-0.241	-0.241	-0.241	-0.242	-0.242	-0.246	-0.249	-0.252	-0.258	-0.264	-0.270	-0.278	-0.286	-0.298	-0.309	-0.321	-0.334	-0.349	-0.364	-0.380	-0.398	-0.416	-0.436	-0.456	-0.478	-0.499	-0.522	-0.546	-0.571	-0.596	-0.624	-0.650	-0.676	-0.705	-0.734	-0.762	-0.792	-0.822	-0.852	-0.882	-0.912	-0.942	-0.972	-1.002	-1.034	-1.062	-1.094	-1.122	-1.151	-1.181	-1.209	-1.236	-1.264	-1.291	-1.318	-1.342	-1.368	-1.391	-1.415	-1.436	-1.459	-1.480	-1.500	-1.518	-1.536	-1.554	-1.570	-1.585	-1.600	-1.615	-1.626	-1.639	-1.651	-1.660	-1.670	-1.678	-1.686	-1.694	-1.699	-1.704	-1.709	-1.712	-1.716	-1.719	-1.721	-1.724	-1.725	-1.725	-1.726	-1.725	-1.724	-1.724	-1.722	-1.721	-1.720	-1.719	-1.718	-1.715	-1.712	-1.710	-1.709	-1.706	-1.704	-1.702	-1.700	-1.698	-1.696	-1.694	-1.692	-1.690	-1.690	-1.689	-1.686	-1.686	-1.685	-1.684	-1.682	-1.682	-1.682	-1.682	-1.681	-1.681	-1.681	-1.681	-1.681	-1.681	-1.681	-1.681	-1.681	-1.681	-1.681	-1.682	-1.682	-1.682	-1.682	-1.681	-1.681	-1.681	-1.680	-1.679	-1.679	-1.676	-1.674	-1.672	-1.670	-1.668	-1.665	-1.661	-1.658	-1.655	-1.650	-1.646	-1.641	-1.636	-1.631	-1.626	-1.621	-1.615	-1.609	-1.601	-1.596	-1.589	-1.580	-1.574	-1.565	-1.559	-1.550	-1.542	-1.532	-1.525	-1.516	-1.506	-1.499	-1.489	-1.479	-1.470	-1.461	-1.451	-1.441	-1.431	-1.422	-1.412	-1.402	-1.394	-1.382	-1.372	-1.364	-1.354	-1.344	-1.334	-1.324	-1.312	-1.302	-1.291	-1.282	-1.271	-1.262	-1.251	-1.241	-1.231	-1.220	-1.211	-1.200	-1.190	-1.179	-1.169	-1.158	-1.148	-1.136	-1.125	-1.115	-1.104	-1.091	-1.080	-1.070	-1.058	-1.046	-1.034	-1.022	-1.011	-0.999	-0.988	-0.975	-0.962	-0.951	-0.939	-0.926	-0.914	-0.900	-0.888	-0.874	-0.861	-0.848	-0.834	-0.820	-0.805	-0.790	-0.775	-0.760	-0.744	-0.729	-0.711	-0.695	-0.678	-0.660	-0.641	-0.624	-0.604	-0.584	-0.564	-0.542	-0.521	-0.500	-0.476	-0.454	-0.430	-0.405	-0.379	-0.351	-0.325	-0.298	-0.270	-0.240	-0.209	-0.179	-0.148	-0.116	-0.082	-0.049	-0.015	0.020	0.055	0.091	0.129	0.165	0.202	0.241	0.279	0.318	0.358	0.398	0.436	0.475	0.515	0.555	0.594	0.634	0.672	0.711	0.749	0.786	0.825	0.861	0.899	0.934	0.970	1.004	1.036	1.070	1.101	1.132	1.161	1.190	1.218	1.244	1.270	1.294	1.316	1.338	1.358	1.378	1.395	1.412	1.428	1.440	1.452	1.465	1.475	1.484	1.491	1.498	1.502	1.508	1.510	1.512	1.512	1.512	1.511	1.509	1.506	1.502	1.499	1.492	1.486	1.480	1.471	1.462	1.455	1.446	1.435	1.425	1.415	1.404	1.391	1.380	1.368	1.355	1.342	1.330	1.318	1.304	1.291	1.278	1.264	1.251	1.238	1.224	1.211	1.198	1.184	1.172	1.159	1.146	1.134	1.121	1.110	1.099	1.088	1.075	1.065	1.055	1.045	1.036	1.026	1.018	1.009	1.001	0.995	0.988	0.980	0.975	0.970	0.965	0.960	0.958	0.954	0.952	0.950	0.949	0.948	0.948	0.949	0.950	0.951	0.954	0.956	0.961	0.964	0.969	0.975	0.980	0.986	0.992	0.999	1.006	1.015	1.021	1.030	1.040	1.048	1.056	1.065	1.075	1.082	1.092	1.101	1.110	1.118	1.126	1.134	1.142	1.149	1.155	1.161	1.168	1.172	1.176	1.180	1.182	1.185	1.186	1.188	1.186	1.185	1.182	1.179	1.175	1.169	1.164	1.156	1.149	1.139	1.128	1.118	1.105	1.091	1.078	1.061	1.046	1.030	1.012	0.995	0.975	0.956	0.936	0.915	0.894	0.872	0.850	0.829	0.806	0.784	0.760	0.738	0.715	0.694	0.670	0.649	0.628	0.605	0.585	0.565	0.545	0.526	0.509	0.490	0.474	0.456	0.442	0.429	0.415	0.402	0.391	0.381	0.372	0.364	0.356	0.349	0.344	0.340	0.336	0.335	0.332	0.332	0.332	0.335	0.336	0.339	0.342	0.346	0.351	0.356	0.361	0.368	0.374	0.381	0.386	0.394	0.401	0.408	0.415	0.422	0.428	0.434	0.441	0.445	0.451	0.456	0.460	0.462	0.465	0.466	0.468	0.468	0.468	0.465	0.462	0.459	0.454	0.449	0.441	0.434	0.425	0.415	0.404	0.391	0.379	0.364	0.349	0.331	0.315	0.296	0.276	0.258	0.236	0.214	0.190	0.166	0.142	0.118	0.092	0.066	0.039	0.012	-0.015	-0.044	-0.072	-0.101	-0.130	-0.159	-0.189	-0.216	-0.246	-0.275	-0.304	-0.332	-0.360	-0.389	-0.416	-0.444	-0.471	-0.498	-0.521	-0.548	-0.571	-0.595	-0.618	-0.639	-0.661	-0.680	-0.700	-0.718	-0.736	-0.752	-0.768	-0.782	-0.796	-0.809	-0.820	-0.831	-0.841	-0.849	-0.858	-0.865	-0.871	-0.876	-0.880	-0.885	-0.888	-0.890	-0.890	-0.891	-0.891	-0.890	-0.889	-0.888	-0.885	-0.884	-0.881	-0.879	-0.876	-0.872	-0.869	-0.866	-0.864	-0.861	-0.859	-0.856	-0.854	-0.852	-0.851	-0.851	-0.851	-0.852	-0.854	-0.855	-0.859	-0.862	-0.868	-0.874	-0.880	-0.888	-0.896	-0.906	-0.916	-0.928	-0.940	-0.954	-0.968	-0.984	-1.001	-1.018	-1.038	-1.056	-1.078	-1.099	-1.121	-1.144	-1.169	-1.192	-1.218	-1.244	-1.270	-1.298	-1.325	-1.352	-1.380	-1.409	-1.438	-1.466	-1.495	-1.522	-1.551	-1.580	-1.609	-1.636	-1.664	-1.691	-1.718	-1.742	-1.770	-1.795	-1.819	-1.841	-1.865	-1.888	-1.908	-1.928	-1.948	-1.965	-1.982	-1.998	-2.014	-2.027	-2.040	-2.052	-2.064	-2.072	-2.081	-2.089	-2.096	-2.102	-2.106	-2.110	-2.112	-2.114	-2.115	-2.116	-2.116	-2.114	-2.111	-2.110	-2.106	-2.101	-2.098	-2.092	-2.088	-2.082	-2.076	-2.070	-2.062	-2.056	-2.051	-2.044	-2.038	-2.031	-2.025	-2.020	-2.014	-2.010	-2.005	-2.001	-1.998	-1.994	-1.991	-1.991	-1.989	-1.989	-1.991	-1.992	-1.995	-1.998	-2.001	-2.007	-2.014	-2.020	-2.027	-2.036	-2.046	-2.058	-2.069	-2.081	-2.095	-2.110	-2.126	-2.141	-2.159	-2.176	-2.195	-2.212	-2.232	-2.252	-2.272	-2.294	-2.316	-2.338	-2.359	-2.381	-2.402	-2.424	-2.446	-2.468	-2.489	-2.510	-2.530	-2.550	-2.570	-2.588	-2.606	-2.622	-2.640	-2.654	-2.668	-2.681	-2.694	-2.705	-2.714	-2.724	-2.730	-2.735	-2.740	-2.744	-2.744	-2.744	-2.742	-2.739	-2.734	-2.728	-2.720	-2.710	-2.700	-2.689	-2.674	-2.659	-2.644	-2.626	-2.606	-2.588	-2.565	-2.544	-2.520	-2.495	-2.470	-2.444	-2.418	-2.389	-2.361	-2.332	-2.302	-2.272	-2.242	-2.211	-2.180	-2.150	-2.118	-2.086	-2.055	-2.024	-1.992	-1.961	-1.931	-1.901	-1.871	-1.841	-1.814	-1.785	-1.758	-1.730	-1.704	-1.679	-1.654	-1.629	-1.606	-1.582	-1.561	-1.539	-1.520	-1.500	-1.481	-1.462	-1.446	-1.430	-1.415	-1.400	-1.388	-1.375	-1.361	-1.350	-1.341	-1.331	-1.321	-1.314	-1.305	-1.299	-1.292	-1.285	-1.280	-1.276	-1.271	-1.266	-1.264	-1.260	-1.258	-1.255	-1.251	-1.249	-1.246	-1.245	-1.242	-1.240	-1.239	-1.236	-1.234	-1.231	-1.229	-1.226	-1.222	-1.219	-1.215	-1.210	-1.205	-1.201	-1.195	-1.188	-1.181	-1.174	-1.165	-1.158	-1.148	-1.136	-1.126	-1.115	-1.101	-1.089	-1.074	-1.060	-1.044	-1.028	-1.010	-0.991	-0.974	-0.954	-0.932	-0.911	-0.889	-0.866	-0.842	-0.819	-0.794	-0.768	-0.741	-0.714	-0.686	-0.659	-0.629	-0.600	-0.569	-0.540	-0.509	-0.478	-0.448	-0.415	-0.384	-0.352	-0.321	-0.289	-0.256	-0.226	-0.195	-0.164	-0.132	-0.102	-0.072	-0.044	-0.014	0.015	0.042	0.069	0.095	0.121	0.145	0.169	0.191	0.212	0.232	0.252	0.270	0.286	0.302	0.316	0.329	0.341	0.351	0.360	0.368	0.374	0.378	0.381	0.384	0.384	0.382	0.381	0.378	0.372	0.368	0.360	0.352	0.344	0.334	0.321	0.310	0.298	0.284	0.269	0.255	0.239	0.222	0.206	0.189	0.174	0.156	0.138	0.121	0.104	0.086	0.070	0.054	0.036	0.021	0.006	-0.009	-0.022	-0.036	-0.050	-0.061	-0.072	-0.084	-0.094	-0.101	-0.110	-0.118	-0.122	-0.129	-0.132	-0.136	-0.139	-0.140	-0.141	-0.141	-0.139	-0.138	-0.135	-0.131	-0.128	-0.122	-0.118	-0.111	-0.105	-0.099	-0.091	-0.084	-0.075	-0.066	-0.059	-0.050	-0.041	-0.032	-0.025	-0.016	-0.009	0.000	0.008	0.016	0.024	0.030	0.036	0.042	0.048	0.052	0.058	0.061	0.065	0.066	0.069	0.069	0.070	0.070	0.070	0.068	0.066	0.064	0.060	0.056	0.051	0.046	0.040	0.034	0.026	0.020	0.011	0.001	-0.006	-0.018	-0.028	-0.038	-0.049	-0.060	-0.072	-0.084	-0.096	-0.109	-0.121	-0.134	-0.148	-0.160	-0.172	-0.185	-0.199	-0.212	-0.226	-0.239	-0.251	-0.262	-0.275	-0.288	-0.300	-0.310	-0.322	-0.332	-0.344	-0.352	-0.362	-0.371	-0.379	-0.386	-0.392	-0.399	-0.404	-0.408	-0.412	-0.415	-0.416	-0.418	-0.416	-0.416	-0.415	-0.412	-0.408	-0.402	-0.398	-0.390	-0.381	-0.372	-0.362	-0.351	-0.340	-0.326	-0.312	-0.298	-0.282	-0.266	-0.249	-0.230	-0.210	-0.191	-0.170	-0.150	-0.129	-0.108	-0.085	-0.061	-0.039	-0.016	0.006	0.029	0.052	0.074	0.096	0.119	0.140	0.161	0.181	0.201	0.220	0.239	0.256	0.272	0.288	0.301	0.314	0.326	0.336	0.345	0.354	0.359	0.364	0.366	0.369	0.369	0.368	0.364	0.359	0.351	0.344	0.334	0.324	0.311	0.296	0.281	0.264	0.246	0.226	0.205	0.182	0.159	0.135	0.109	0.082	0.056	0.028	-0.001	-0.030	-0.060	-0.090	-0.120	-0.152	-0.182	-0.214	-0.245	-0.276	-0.309	-0.339	-0.370	-0.400	-0.431	-0.460	-0.489	-0.519	-0.546	-0.572	-0.600	-0.625	-0.650	-0.675	-0.696	-0.719	-0.740	-0.761	-0.780	-0.798	-0.815	-0.831	-0.846	-0.861	-0.872	-0.885	-0.896	-0.908	-0.915	-0.924	-0.931	-0.938	-0.942	-0.949	-0.952	-0.956	-0.958	-0.961	-0.961	-0.962	-0.964	-0.962	-0.962	-0.961	-0.960	-0.959	-0.956	-0.955	-0.952	-0.950	-0.949	-0.945	-0.944	-0.942	-0.940	-0.939	-0.936	-0.935	-0.934	-0.932	-0.932	-0.932	-0.932	-0.932	-0.935	-0.936	-0.938	-0.940	-0.942	-0.945	-0.949	-0.954	-0.959	-0.964	-0.969	-0.975	-0.981	-0.989	-0.996	-1.004	-1.012	-1.021	-1.030	-1.040	-1.049	-1.058	-1.069	-1.079	-1.089	-1.099	-1.110	-1.120	-1.131	-1.141	-1.151	-1.162	-1.172	-1.182	-1.192	-1.201	-1.211	-1.220	-1.229	-1.238	-1.245	-1.251	-1.259	-1.265	-1.271	-1.275	-1.280	-1.284	-1.288	-1.290	-1.292	-1.294	-1.295	-1.295	-1.294	-1.292	-1.291	-1.289	-1.285	-1.281	-1.278	-1.271	-1.266	-1.260	-1.252	-1.246	-1.238	-1.230	-1.221	-1.212	-1.202	-1.192	-1.182	-1.172	-1.162	-1.151	-1.139	-1.129	-1.116	-1.106	-1.095	-1.084	-1.072	-1.061	-1.050	-1.039	-1.029	-1.019	-1.009	-0.999	-0.990	-0.981	-0.972	-0.965	-0.958	-0.949	-0.942	-0.938	-0.931	-0.926	-0.922	-0.919	-0.916	-0.914	-0.912	-0.911	-0.912	-0.912	-0.914	-0.916	-0.920	-0.924	-0.929	-0.934	-0.940	-0.948	-0.956	-0.964	-0.974	-0.982	-0.994	-1.005	-1.018	-1.030	-1.044	-1.059	-1.074	-1.089	-1.105	-1.122	-1.140	-1.158	-1.175	-1.194	-1.212	-1.232	-1.251	-1.271	-1.291	-1.311	-1.332	-1.352	-1.374	-1.395	-1.415	-1.435	-1.456	-1.476	-1.498	-1.518	-1.538	-1.558	-1.575	-1.595	-1.612	-1.631	-1.649	-1.665	-1.681	-1.698	-1.711	-1.726	-1.739	-1.752	-1.765	-1.776	-1.786	-1.798	-1.805	-1.814	-1.820	-1.826	-1.831	-1.838	-1.841	-1.842	-1.845	-1.846	-1.846	-1.846	-1.845	-1.842	-1.839	-1.836	-1.831	-1.826	-1.820	-1.814	-1.806	-1.799	-1.791	-1.781	-1.772	-1.764	-1.752	-1.741	-1.731	-1.719	-1.708	-1.695	-1.684	-1.671	-1.659	-1.646	-1.634	-1.621	-1.610	-1.598	-1.585	-1.574	-1.561	-1.550	-1.540	-1.529	-1.519	-1.510	-1.500	-1.492	-1.484	-1.475	-1.469	-1.462	-1.456	-1.451	-1.448	-1.445	-1.441	-1.440	-1.439	-1.438	-1.438	-1.440	-1.441	-1.444	-1.448	-1.452	-1.458	-1.464	-1.470	-1.478	-1.485	-1.494	-1.502	-1.514	-1.524	-1.535	-1.546	-1.559	-1.571	-1.582	-1.596	-1.610	-1.622	-1.636	-1.650	-1.664	-1.678	-1.691	-1.704	-1.716	-1.729	-1.741	-1.752	-1.764	-1.774	-1.784	-1.792	-1.801	-1.808	-1.815	-1.820	-1.825	-1.828	-1.830	-1.831	-1.831	-1.830	-1.826	-1.822	-1.819	-1.811	-1.804	-1.795	-1.785	-1.772	-1.760	-1.745	-1.728	-1.711	-1.692	-1.672	-1.652	-1.630	-1.606	-1.581	-1.556	-1.530	-1.502	-1.474	-1.444	-1.414	-1.382	-1.351	-1.320	-1.288	-1.255	-1.220	-1.188	-1.154	-1.119	-1.085	-1.051	-1.016	-0.981	-0.948	-0.914	-0.880	-0.846	-0.812	-0.780	-0.749	-0.716	-0.685	-0.654	-0.624	-0.594	-0.564	-0.535	-0.507	-0.479	-0.452	-0.426	-0.401	-0.375	-0.350	-0.328	-0.302	-0.280	-0.258	-0.236	-0.215	-0.194	-0.172	-0.152	-0.134	-0.114	-0.094	-0.075	-0.056	-0.036	-0.018	0.001	0.019	0.039	0.058	0.076	0.095	0.114	0.132	0.152	0.172	0.192	0.212	0.234	0.254	0.275	0.296	0.318	0.340	0.362	0.385	0.408	0.431	0.454	0.478	0.501	0.525	0.550	0.574	0.599	0.622	0.648	0.674	0.699	0.722	0.748	0.772	0.799	0.822	0.848	0.874	0.899	0.921	0.946	0.971	0.996	1.019	1.044	1.066	1.090	1.114	1.136	1.159	1.181	1.202	1.225	1.246	1.268	1.290	1.311	1.331	1.352	1.374	1.395	1.415	1.435	1.456	1.476	1.498	1.518	1.539	1.559	1.580	1.601	1.621	1.644	1.665	1.688	1.709	1.731	1.755	1.778	1.801	1.826	1.850	1.875	1.900	1.928	1.954	1.980	2.007	2.035	2.062	2.091	2.121	2.150	2.181	2.211	2.242	2.274	2.304	2.336	2.369	2.400	2.434	2.466	2.498	2.530	2.562	2.594	2.626	2.658	2.690	2.720	2.751	2.780	2.809	2.839	2.866	2.892	2.918	2.944	2.966	2.990	3.011	3.031	3.051	3.068	3.084	3.098	3.110	3.121	3.131	3.139	3.144	3.149	3.150	3.151	3.150	3.145	3.140	3.134	3.124	3.111	3.098	3.082	3.065	3.045	3.024	3.000	2.975	2.948	2.918	2.886	2.854	2.820	2.784	2.745	2.706	2.665	2.622	2.579	2.534	2.486	2.439	2.389	2.340	2.289	2.236	2.184	2.130	2.075	2.021	1.966	1.910	1.852	1.798	1.740	1.684	1.626	1.569	1.511	1.455	1.398	1.341	1.285	1.229	1.174	1.118	1.062	1.009	0.956	0.902	0.850	0.799	0.748	0.698	0.649	0.600	0.552	0.505	0.460	0.416	0.372	0.329	0.288	0.246	0.208	0.168	0.130	0.094	0.058	0.022	-0.011	-0.045	-0.076	-0.108	-0.139	-0.169	-0.196	-0.224	-0.251	-0.276	-0.302	-0.328	-0.351	-0.374	-0.396	-0.418	-0.439	-0.460	-0.480	-0.500	-0.519	-0.538	-0.555	-0.574	-0.590	-0.608	-0.622	-0.640	-0.655	-0.670	-0.686	-0.701	-0.715	-0.729	-0.742	-0.758	-0.770	-0.784	-0.796	-0.809	-0.820	-0.832	-0.844	-0.855	-0.866	-0.875	-0.886	-0.896	-0.905	-0.914	-0.922	-0.930	-0.938	-0.944	-0.950	-0.956	-0.961	-0.965	-0.969	-0.971	-0.974	-0.975	-0.975	-0.976	-0.975	-0.971	-0.970	-0.965	-0.960	-0.954	-0.948	-0.940	-0.931	-0.920	-0.910	-0.899	-0.885	-0.871	-0.855	-0.840	-0.824	-0.805	-0.786	-0.766	-0.746	-0.724	-0.701	-0.678	-0.654	-0.629	-0.602	-0.576	-0.549	-0.520	-0.491	-0.462	-0.432	-0.402	-0.371	-0.339	-0.308	-0.274	-0.242	-0.209	-0.175	-0.141	-0.108	-0.074	-0.039	-0.004	0.030	0.065	0.100	0.134	0.170	0.204	0.240	0.274	0.309	0.344	0.379	0.411	0.446	0.480	0.514	0.548	0.581	0.612	0.646	0.679	0.710	0.742	0.774	0.805	0.835	0.865	0.896	0.925	0.954	0.982	1.011	1.038	1.066	1.092	1.119	1.144	1.169	1.195	1.219	1.241	1.264	1.286	1.309	1.329	1.349	1.370	1.389	1.406	1.424	1.441	1.458	1.472	1.488	1.501	1.515	1.528	1.540	1.551	1.561	1.571	1.581	1.590	1.598	1.605	1.611	1.619	1.624	1.629	1.634	1.639	1.642	1.646	1.650	1.654	1.656	1.659	1.662	1.666	1.668	1.670	1.674	1.678	1.680	1.685	1.689	1.692	1.698	1.704	1.710	1.716	1.724	1.731	1.741	1.750	1.761	1.774	1.786	1.800	1.814	1.830	1.846	1.864	1.881	1.902	1.922	1.944	1.966	1.991	2.016	2.041	2.069	2.098	2.125	2.155	2.186	2.218	2.250	2.282	2.316	2.350	2.385	2.421	2.456	2.492	2.529	2.565	2.601	2.639	2.674	2.710	2.748	2.782	2.819	2.854	2.889	2.922	2.956	2.990	3.021	3.054	3.084	3.114	3.142	3.170	3.196	3.222	3.246	3.270	3.291	3.312	3.332	3.350	3.368	3.384	3.398	3.411	3.422	3.434	3.442	3.451	3.458	3.464	3.469	3.472	3.475	3.476	3.476	3.475	3.474	3.471	3.468	3.464	3.458	3.451	3.445	3.438	3.430	3.420	3.411	3.401	3.390	3.379	3.368	3.355	3.344	3.330	3.316	3.302	3.288	3.272	3.258	3.242	3.226	3.210	3.194	3.176	3.159	3.140	3.122	3.102	3.082	3.062	3.042	3.021	3.000	2.978	2.956	2.932	2.908	2.881	2.856	2.830	2.802	2.774	2.746	2.716	2.686	2.655	2.622	2.590	2.555	2.521	2.485	2.449	2.411	2.372	2.334	2.294	2.252	2.210	2.168	2.124	2.080	2.035	1.990	1.942	1.896	1.848	1.800	1.750	1.701	1.651	1.601	1.550	1.500	1.448	1.396	1.345	1.292	1.240	1.189	1.136	1.085	1.032	0.979	0.928	0.876	0.824	0.772	0.721	0.670	0.620	0.569	0.519	0.469	0.420	0.371	0.322	0.274	0.226	0.179	0.132	0.085	0.040	-0.006	-0.051	-0.095	-0.141	-0.184	-0.228	-0.271	-0.312	-0.354	-0.396	-0.436	-0.478	-0.519	-0.559	-0.599	-0.638	-0.676	-0.714	-0.751	-0.790	-0.826	-0.862	-0.899	-0.934	-0.970	-1.004	-1.039	-1.072	-1.105	-1.139	-1.171	-1.202	-1.235	-1.265	-1.295	-1.325	-1.354	-1.382	-1.411	-1.439	-1.465	-1.491	-1.518	-1.542	-1.566	-1.590	-1.612	-1.634	-1.655	-1.676	-1.696	-1.715	-1.734	-1.751	-1.769	-1.785	-1.800	-1.815	-1.830	-1.842	-1.856	-1.869	-1.879	-1.890	-1.900	-1.910	-1.919	-1.928	-1.935	-1.944	-1.950	-1.956	-1.964	-1.969	-1.974	-1.980	-1.984	-1.990	-1.994	-1.998	-2.002	-2.006	-2.009	-2.014	-2.018	-2.021	-2.025	-2.029	-2.033	-2.036	-2.041	-2.046	-2.050	-2.054	-2.060	-2.065	-2.070	-2.076	-2.081	-2.088	-2.095	-2.101	-2.108	-2.116	-2.124	-2.132	-2.140	-2.148	-2.158	-2.166	-2.175	-2.184	-2.195	-2.204	-2.214	-2.222	-2.232	-2.242	-2.252	-2.262	-2.271	-2.281	-2.290	-2.300	-2.308	-2.316	-2.324	-2.332	-2.339	-2.346	-2.352	-2.358	-2.364	-2.369	-2.372	-2.375	-2.378	-2.381	-2.382	-2.382	-2.384	-2.384	-2.381	-2.380	-2.376	-2.372	-2.369	-2.365	-2.359	-2.354	-2.346	-2.339	-2.331	-2.321	-2.312	-2.304	-2.294	-2.282	-2.271	-2.260	-2.248	-2.236	-2.224	-2.210	-2.198	-2.185	-2.172	-2.160	-2.146	-2.134	-2.121	-2.108	-2.095	-2.082	-2.071	-2.059	-2.047	-2.036	-2.025	-2.015	-2.005	-1.995	-1.986	-1.978	-1.969	-1.961	-1.954	-1.948	-1.941	-1.935	-1.929	-1.925	-1.921	-1.916	-1.914	-1.910	-1.909	-1.906	-1.905	-1.902	-1.901	-1.901	-1.900	-1.900	-1.900	-1.899	-1.900	-1.900	-1.901	-1.901	-1.901	-1.902	-1.902	-1.902	-1.904	-1.904	-1.905	-1.905	-1.905	-1.905	-1.905	-1.904	-1.902	-1.902	-1.901	-1.899	-1.898	-1.895	-1.892	-1.890	-1.885	-1.882	-1.879	-1.874	-1.870	-1.865	-1.859	-1.852	-1.846	-1.840	-1.832	-1.826	-1.819	-1.810	-1.801	-1.792	-1.782	-1.774	-1.762	-1.752	-1.741	-1.730	-1.718	-1.706	-1.694	-1.680	-1.668	-1.654	-1.640	-1.626	-1.612	-1.598	-1.581	-1.566	-1.551	-1.535	-1.519	-1.502	-1.486	-1.470	-1.454	-1.436	-1.420	-1.404	-1.386	-1.370	-1.352	-1.336	-1.320	-1.302	-1.286	-1.271	-1.255	-1.240	-1.225	-1.210	-1.196	-1.182	-1.170	-1.158	-1.145	-1.134	-1.124	-1.114	-1.105	-1.096	-1.089	-1.082	-1.078	-1.072	-1.069	-1.066	-1.064	-1.062	-1.064	-1.065	-1.068	-1.070	-1.075	-1.080	-1.086	-1.092	-1.101	-1.110	-1.120	-1.131	-1.144	-1.158	-1.171	-1.186	-1.201	-1.219	-1.236	-1.255	-1.272	-1.292	-1.314	-1.334	-1.356	-1.378	-1.400	-1.424	-1.446	-1.470	-1.494	-1.519	-1.541	-1.566	-1.591	-1.615	-1.639	-1.664	-1.688	-1.712	-1.736	-1.759	-1.782	-1.805	-1.828	-1.850	-1.871	-1.891	-1.911	-1.931	-1.950	-1.969	-1.985	-2.002	-2.019	-2.034	-2.047	-2.061	-2.074	-2.085	-2.095	-2.105	-2.114	-2.122	-2.129	-2.135	-2.140	-2.142	-2.146	-2.149	-2.150	-2.150	-2.149	-2.148	-2.145	-2.142	-2.139	-2.134	-2.129	-2.122	-2.116	-2.109	-2.100	-2.092	-2.084	-2.074	-2.064	-2.054	-2.045	-2.035	-2.025	-2.014	-2.004	-1.992	-1.984	-1.972	-1.964	-1.955	-1.946	-1.938	-1.930	-1.922	-1.916	-1.910	-1.905	-1.901	-1.898	-1.895	-1.894	-1.894	-1.894	-1.896	-1.898	-1.902	-1.908	-1.914	-1.922	-1.930	-1.941	-1.951	-1.964	-1.979	-1.992	-2.010	-2.026	-2.045	-2.066	-2.085	-2.108	-2.131	-2.154	-2.179	-2.205	-2.230	-2.258	-2.285	-2.314	-2.342	-2.371	-2.400	-2.431	-2.461	-2.491	-2.521	-2.551	-2.581	-2.611	-2.641	-2.670	-2.699	-2.726	-2.755	-2.781	-2.808	-2.834	-2.858	-2.881	-2.905	-2.926	-2.946	-2.966	-2.985	-3.002	-3.020	-3.035	-3.048	-3.060	-3.071	-3.081	-3.090	-3.099	-3.105	-3.110	-3.115	-3.118	-3.120	-3.121	-3.121	-3.120	-3.118	-3.115	-3.111	-3.106	-3.100	-3.095	-3.088	-3.081	-3.074	-3.066	-3.058	-3.048	-3.039	-3.030	-3.020	-3.011	-3.002	-2.992	-2.985	-2.975	-2.966	-2.959	-2.951	-2.944	-2.938	-2.931	-2.926	-2.921	-2.918	-2.914	-2.911	-2.910	-2.910	-2.910	-2.910	-2.912	-2.916	-2.919	-2.924	-2.930	-2.938	-2.946	-2.955	-2.965	-2.976	-2.988	-3.001	-3.015	-3.030	-3.046	-3.062	-3.080	-3.099	-3.119	-3.138	-3.159	-3.179	-3.200	-3.221	-3.244	-3.266	-3.290	-3.312	-3.336	-3.360	-3.384	-3.406	-3.430	-3.452	-3.476	-3.498	-3.520	-3.541	-3.561	-3.582	-3.600	-3.619	-3.636	-3.654	-3.670	-3.685	-3.699	-3.711	-3.722	-3.732	-3.741	-3.750	-3.756	-3.762	-3.766	-3.769	-3.769	-3.769	-3.766	-3.764	-3.760	-3.754	-3.748	-3.739	-3.729	-3.720	-3.708	-3.694	-3.680	-3.665	-3.649	-3.632	-3.615	-3.596	-3.578	-3.558	-3.539	-3.518	-3.496	-3.475	-3.454	-3.434	-3.412	-3.390	-3.369	-3.349	-3.328	-3.308	-3.288	-3.268	-3.249	-3.231	-3.214	-3.198	-3.181	-3.165	-3.151	-3.139	-3.126	-3.115	-3.105	-3.096	-3.088	-3.081	-3.075	-3.070	-3.066	-3.062	-3.061	-3.060	-3.061	-3.061	-3.064	-3.066	-3.071	-3.075	-3.079	-3.086	-3.092	-3.100	-3.108	-3.115	-3.124	-3.132	-3.141	-3.150	-3.160	-3.169	-3.178	-3.188	-3.195	-3.205	-3.214	-3.220	-3.229	-3.236	-3.241	-3.248	-3.254	-3.258	-3.261	-3.264	-3.266	-3.268	-3.268	-3.265	-3.264	-3.260	-3.258	-3.251	-3.245	-3.238	-3.229	-3.219	-3.208	-3.195	-3.181	-3.166	-3.151	-3.132	-3.115	-3.095	-3.075	-3.054	-3.030	-3.006	-2.981	-2.956	-2.930	-2.902	-2.874	-2.845	-2.815	-2.785	-2.752	-2.721	-2.688	-2.655	-2.621	-2.588	-2.552	-2.519	-2.484	-2.449	-2.414	-2.379	-2.344	-2.309	-2.275	-2.240	-2.205	-2.172	-2.139	-2.106	-2.074	-2.041	-2.010	-1.980	-1.950	-1.920	-1.891	-1.864	-1.838	-1.811	-1.786	-1.764	-1.741	-1.719	-1.699	-1.679	-1.660	-1.644	-1.626	-1.612	-1.598	-1.584	-1.572	-1.561	-1.552	-1.544	-1.536	-1.529	-1.524	-1.519	-1.516	-1.512	-1.510	-1.509	-1.509	-1.509	-1.509	-1.510	-1.511	-1.512	-1.515	-1.518	-1.521	-1.524	-1.526	-1.530	-1.532	-1.535	-1.536	-1.539	-1.541	-1.542	-1.542	-1.542	-1.542	-1.541	-1.540	-1.538	-1.532	-1.529	-1.524	-1.516	-1.509	-1.501	-1.490	-1.480	-1.468	-1.454	-1.440	-1.424	-1.408	-1.389	-1.370	-1.349	-1.326	-1.304	-1.280	-1.255	-1.229	-1.202	-1.174	-1.145	-1.115	-1.085	-1.054	-1.020	-0.989	-0.956	-0.921	-0.886	-0.852	-0.818	-0.782	-0.748	-0.712	-0.678	-0.642	-0.608	-0.572	-0.538	-0.504	-0.470	-0.436	-0.405	-0.372	-0.342	-0.311	-0.281	-0.254	-0.226	-0.199	-0.174	-0.149	-0.126	-0.105	-0.084	-0.064	-0.045	-0.029	-0.012	0.002	0.015	0.028	0.039	0.049	0.056	0.062	0.069	0.072	0.076	0.076	0.078	0.078	0.075	0.072	0.069	0.064	0.058	0.050	0.044	0.034	0.025	0.015	0.004	-0.008	-0.020	-0.034	-0.046	-0.060	-0.074	-0.089	-0.104	-0.119	-0.135	-0.150	-0.165	-0.181	-0.198	-0.212	-0.229	-0.244	-0.260	-0.275	-0.290	-0.304	-0.319	-0.334	-0.346	-0.360	-0.372	-0.384	-0.398	-0.408	-0.419	-0.429	-0.438	-0.448	-0.455	-0.464	-0.470	-0.478	-0.482	-0.488	-0.492	-0.496	-0.500	-0.502	-0.505	-0.506	-0.509	-0.509	-0.509	-0.509	-0.509	-0.507	-0.506	-0.505	-0.502	-0.501	-0.499	-0.496	-0.494	-0.491	-0.489	-0.488	-0.485	-0.482	-0.481	-0.479	-0.479	-0.478	-0.478	-0.476	-0.478	-0.479	-0.481	-0.484	-0.488	-0.491	-0.496	-0.502	-0.509	-0.516	-0.525	-0.534	-0.545	-0.558	-0.570	-0.584	-0.598	-0.614	-0.630	-0.649	-0.666	-0.685	-0.706	-0.728	-0.751	-0.774	-0.798	-0.822	-0.848	-0.875	-0.902	-0.931	-0.958	-0.986	-1.016	-1.046	-1.076	-1.106	-1.136	-1.168	-1.198	-1.229	-1.259	-1.289	-1.319	-1.348	-1.376	-1.406	-1.435	-1.462	-1.489	-1.515	-1.541	-1.566	-1.591	-1.614	-1.636	-1.658	-1.678	-1.698	-1.715	-1.734	-1.750	-1.765	-1.779	-1.792	-1.805	-1.816	-1.826	-1.836	-1.844	-1.851	-1.859	-1.864	-1.869	-1.872	-1.876	-1.878	-1.880	-1.881	-1.882	-1.884	-1.882	-1.881	-1.881	-1.880	-1.879	-1.878	-1.875	-1.874	-1.871	-1.870	-1.869	-1.868	-1.866	-1.865	-1.865	-1.864	-1.864	-1.864	-1.865	-1.866	-1.868	-1.870	-1.871	-1.875	-1.878	-1.881	-1.886	-1.891	-1.896	-1.900	-1.906	-1.912	-1.919	-1.926	-1.931	-1.940	-1.946	-1.955	-1.961	-1.969	-1.978	-1.985	-1.992	-2.000	-2.007	-2.015	-2.022	-2.029	-2.035	-2.041	-2.047	-2.052	-2.056	-2.061	-2.065	-2.068	-2.070	-2.072	-2.074	-2.075	-2.074	-2.072	-2.072	-2.070	-2.066	-2.062	-2.059	-2.054	-2.049	-2.042	-2.035	-2.027	-2.019	-2.010	-2.001	-1.990	-1.981	-1.970	-1.959	-1.946	-1.935	-1.922	-1.909	-1.896	-1.884	-1.870	-1.856	-1.842	-1.828	-1.814	-1.799	-1.785	-1.771	-1.758	-1.742	-1.729	-1.715	-1.700	-1.688	-1.674	-1.660	-1.646	-1.632	-1.620	-1.608	-1.594	-1.581	-1.569	-1.556	-1.544	-1.532	-1.521	-1.509	-1.498	-1.486	-1.475	-1.464	-1.454	-1.442	-1.431	-1.420	-1.408	-1.398	-1.386	-1.375	-1.364	-1.352	-1.341	-1.330	-1.319	-1.306	-1.295	-1.284	-1.271	-1.259	-1.248	-1.235	-1.222	-1.209	-1.198	-1.184	-1.170	-1.158	-1.144	-1.129	-1.115	-1.100	-1.086	-1.070	-1.056	-1.040	-1.024	-1.008	-0.991	-0.975	-0.958	-0.940	-0.922	-0.904	-0.885	-0.866	-0.846	-0.826	-0.806	-0.785	-0.762	-0.741	-0.718	-0.695	-0.671	-0.648	-0.621	-0.596	-0.570	-0.542	-0.515	-0.488	-0.459	-0.429	-0.399	-0.368	-0.336	-0.305	-0.272	-0.239	-0.206	-0.171	-0.135	-0.101	-0.065	-0.028	0.010	0.048	0.084	0.122	0.161	0.199	0.238	0.276	0.316	0.354	0.392	0.431	0.470	0.509	0.546	0.584	0.621	0.658	0.694	0.729	0.762	0.798	0.831	0.862	0.895	0.926	0.956	0.984	1.012	1.038	1.065	1.088	1.111	1.134	1.154	1.174	1.191	1.208	1.225	1.239	1.252	1.265	1.275	1.285	1.292	1.301	1.308	1.311	1.316	1.319	1.321	1.321	1.322	1.320	1.320	1.318	1.312	1.310	1.305	1.300	1.294	1.286	1.280	1.272	1.264	1.256	1.248	1.239	1.229	1.220	1.209	1.200	1.189	1.179	1.169	1.159	1.149	1.136	1.126	1.115	1.105	1.094	1.082	1.072	1.061	1.051	1.041	1.030	1.020	1.010	1.000	0.991	0.981	0.972	0.962	0.954	0.945	0.936	0.929	0.921	0.914	0.906	0.900	0.892	0.886	0.881	0.876	0.871	0.866	0.861	0.858	0.855	0.851	0.849	0.848	0.846	0.845	0.846	0.846	0.846	0.848	0.850	0.852	0.855	0.859	0.862	0.866	0.871	0.876	0.882	0.888	0.894	0.900	0.908	0.914	0.921	0.930	0.938	0.945	0.954	0.960	0.968	0.976	0.984	0.991	0.998	1.005	1.011	1.018	1.024	1.028	1.032	1.036	1.040	1.041	1.044	1.046	1.046	1.046	1.045	1.042	1.039	1.035	1.030	1.025	1.018	1.010	1.001	0.991	0.980	0.969	0.956	0.942	0.929	0.914	0.896	0.881	0.862	0.844	0.825	0.806	0.786	0.766	0.745	0.725	0.704	0.681	0.660	0.638	0.616	0.594	0.571	0.550	0.529	0.507	0.486	0.466	0.446	0.426	0.408	0.389	0.372	0.355	0.338	0.322	0.309	0.295	0.281	0.270	0.259	0.249	0.240	0.231	0.224	0.218	0.212	0.208	0.202	0.200	0.199	0.196	0.198	0.196	0.198	0.199	0.200	0.202	0.206	0.209	0.212	0.218	0.220	0.225	0.230	0.235	0.238	0.242	0.248	0.250	0.255	0.258	0.261	0.262	0.264	0.266	0.266	0.266	0.265	0.264	0.262	0.259	0.254	0.250	0.244	0.238	0.230	0.222	0.211	0.202	0.190	0.178	0.165	0.150	0.135	0.120	0.101	0.084	0.065	0.046	0.026	0.005	-0.018	-0.039	-0.062	-0.085	-0.109	-0.134	-0.159	-0.184	-0.209	-0.234	-0.260	-0.286	-0.312	-0.339	-0.364	-0.390	-0.416	-0.441	-0.468	-0.492	-0.516	-0.541	-0.565	-0.589	-0.611	-0.634	-0.655	-0.676	-0.696	-0.716	-0.735	-0.754	-0.770	-0.788	-0.802	-0.818	-0.831	-0.845	-0.858	-0.869	-0.880	-0.890	-0.899	-0.908	-0.915	-0.921	-0.928	-0.932	-0.938	-0.941	-0.945	-0.948	-0.949	-0.951	-0.951	-0.952	-0.952	-0.951	-0.951	-0.950	-0.950	-0.949	-0.948	-0.946	-0.945	-0.944	-0.942	-0.941	-0.940	-0.940	-0.939	-0.939	-0.939	-0.940	-0.941	-0.941	-0.945	-0.946	-0.950	-0.955	-0.959	-0.965	-0.971	-0.978	-0.986	-0.994	-1.004	-1.015	-1.026	-1.038	-1.050	-1.065	-1.079	-1.094	-1.111	-1.129	-1.146	-1.166	-1.185	-1.206	-1.228	-1.250	-1.272	-1.296	-1.321	-1.345	-1.371	-1.396	-1.424	-1.450	-1.478	-1.504	-1.532	-1.560	-1.589	-1.616	-1.644	-1.672	-1.700	-1.729	-1.755	-1.784	-1.810	-1.838	-1.864	-1.890	-1.915	-1.941	-1.965	-1.988	-2.011	-2.033	-2.055	-2.074	-2.094	-2.112	-2.130	-2.146	-2.161	-2.176	-2.189	-2.201	-2.212	-2.224	-2.232	-2.240	-2.248	-2.254	-2.258	-2.262	-2.266	-2.268	-2.269	-2.269	-2.269	-2.265	-2.264	-2.261	-2.256	-2.251	-2.246	-2.241	-2.235	-2.228	-2.220	-2.212	-2.205	-2.198	-2.190	-2.181	-2.174	-2.165	-2.158	-2.150	-2.142	-2.136	-2.129	-2.122	-2.118	-2.111	-2.106	-2.104	-2.100	-2.098	-2.096	-2.095	-2.095	-2.096	-2.098	-2.101	-2.105	-2.109	-2.115	-2.122	-2.130	-2.138	-2.148	-2.160	-2.170	-2.184	-2.198	-2.211	-2.228	-2.242	-2.260	-2.278	-2.295	-2.314	-2.332	-2.352	-2.372	-2.392	-2.414	-2.435	-2.455	-2.476	-2.496	-2.519	-2.539	-2.559	-2.579	-2.598	-2.616	-2.635	-2.651	-2.669	-2.685	-2.700	-2.714	-2.726	-2.740	-2.750	-2.759	-2.769	-2.775	-2.780	-2.785	-2.788	-2.789	-2.789	-2.789	-2.785	-2.780	-2.774	-2.768	-2.759	-2.748	-2.735	-2.722	-2.709	-2.691	-2.675	-2.656	-2.636	-2.616	-2.594	-2.570	-2.546	-2.520	-2.495	-2.468	-2.439	-2.410	-2.381	-2.352	-2.321	-2.291	-2.260	-2.229	-2.198	-2.165	-2.134	-2.101	-2.070	-2.039	-2.007	-1.976	-1.945	-1.915	-1.886	-1.858	-1.829	-1.800	-1.774	-1.748	-1.721	-1.698	-1.672	-1.650	-1.628	-1.606	-1.586	-1.565	-1.548	-1.530	-1.512	-1.496	-1.481	-1.468	-1.455	-1.442	-1.431	-1.421	-1.412	-1.402	-1.395	-1.389	-1.381	-1.376	-1.371	-1.366	-1.362	-1.359	-1.355	-1.352	-1.350	-1.348	-1.346	-1.345	-1.344	-1.342	-1.340	-1.339	-1.338	-1.336	-1.334	-1.332	-1.330	-1.328	-1.324	-1.321	-1.318	-1.314	-1.310	-1.304	-1.298	-1.291	-1.284	-1.275	-1.266	-1.256	-1.246	-1.235	-1.224	-1.211	-1.196	-1.182	-1.168	-1.151	-1.134	-1.116	-1.098	-1.078	-1.056	-1.036	-1.014	-0.990	-0.966	-0.941	-0.916	-0.891	-0.864	-0.838	-0.809	-0.780	-0.751	-0.721	-0.690	-0.660	-0.629	-0.598	-0.565	-0.534	-0.501	-0.468	-0.436	-0.402	-0.370	-0.338	-0.305	-0.272	-0.241	-0.210	-0.178	-0.146	-0.116	-0.086	-0.058	-0.029	0.000	0.026	0.052	0.079	0.102	0.126	0.149	0.169	0.189	0.208	0.225	0.241	0.256	0.270	0.282	0.294	0.302	0.311	0.318	0.322	0.326	0.329	0.329	0.328	0.326	0.322	0.318	0.311	0.302	0.295	0.285	0.275	0.261	0.249	0.235	0.220	0.204	0.188	0.171	0.152	0.134	0.115	0.096	0.076	0.058	0.038	0.019	-0.001	-0.021	-0.040	-0.059	-0.076	-0.095	-0.112	-0.130	-0.145	-0.161	-0.175	-0.190	-0.202	-0.214	-0.226	-0.238	-0.245	-0.254	-0.261	-0.268	-0.274	-0.278	-0.280	-0.282	-0.284	-0.285	-0.284	-0.281	-0.279	-0.276	-0.272	-0.268	-0.262	-0.256	-0.249	-0.242	-0.235	-0.226	-0.219	-0.210	-0.201	-0.192	-0.182	-0.175	-0.165	-0.156	-0.148	-0.139	-0.130	-0.122	-0.114	-0.108	-0.100	-0.094	-0.088	-0.082	-0.078	-0.075	-0.071	-0.068	-0.066	-0.065	-0.064	-0.065	-0.065	-0.068	-0.070	-0.074	-0.078	-0.082	-0.088	-0.092	-0.101	-0.108	-0.116	-0.125	-0.135	-0.145	-0.156	-0.168	-0.180	-0.192	-0.205	-0.218	-0.232	-0.246	-0.260	-0.275	-0.291	-0.306	-0.321	-0.336	-0.352	-0.368	-0.384	-0.399	-0.414	-0.430	-0.445	-0.460	-0.475	-0.490	-0.504	-0.518	-0.531	-0.544	-0.558	-0.569	-0.580	-0.591	-0.601	-0.611	-0.619	-0.628	-0.635	-0.640	-0.646	-0.650	-0.654	-0.656	-0.658	-0.659	-0.658	-0.656	-0.652	-0.650	-0.645	-0.640	-0.632	-0.625	-0.615	-0.605	-0.595	-0.582	-0.570	-0.555	-0.541	-0.524	-0.509	-0.491	-0.474	-0.455	-0.435	-0.416	-0.396	-0.375	-0.354	-0.332	-0.311	-0.290	-0.269	-0.246	-0.225	-0.204	-0.184	-0.164	-0.142	-0.124	-0.104	-0.086	-0.069	-0.051	-0.036	-0.021	-0.009	0.005	0.016	0.026	0.035	0.042	0.050	0.054	0.059	0.060	0.061	0.060	0.058	0.054	0.049	0.042	0.034	0.024	0.012	0.000	-0.014	-0.030	-0.045	-0.064	-0.084	-0.102	-0.125	-0.148	-0.171	-0.195	-0.221	-0.246	-0.272	-0.301	-0.329	-0.356	-0.385	-0.414	-0.444	-0.472	-0.501	-0.530	-0.560	-0.589	-0.618	-0.646	-0.675	-0.704	-0.730	-0.756	-0.782	-0.809	-0.834	-0.858	-0.881	-0.904	-0.925	-0.946	-0.966	-0.985	-1.002	-1.020	-1.035	-1.050	-1.064	-1.078	-1.089	-1.100	-1.109	-1.119	-1.126	-1.134	-1.140	-1.145	-1.150	-1.154	-1.156	-1.159	-1.160	-1.160	-1.161	-1.160	-1.160	-1.158	-1.156	-1.154	-1.151	-1.148	-1.145	-1.141	-1.138	-1.132	-1.129	-1.125	-1.120	-1.116	-1.111	-1.108	-1.104	-1.100	-1.095	-1.092	-1.090	-1.086	-1.085	-1.084	-1.081	-1.080	-1.080	-1.079	-1.080	-1.080	-1.082	-1.084	-1.086	-1.089	100.000	5.000	2.000	1.000	2.000	0.000	0.000	0.000	0.000	0.000	0.000	0.000	0.000	0.000	0.000	0.000	0.000	0.000	-0.285	-0.295	-0.305	-0.312	-0.321	-0.329	-0.338	-0.345	-0.352	-0.358	-0.364	-0.370	-0.376	-0.380	-0.384	-0.388	-0.391	-0.395	-0.396	-0.399	-0.400	-0.400	-0.401	-0.400	-0.400	-0.399	-0.398	-0.395	-0.394	-0.391	-0.389	-0.385	-0.381	-0.378	-0.374	-0.369	-0.365	-0.361	-0.358	-0.352	-0.349	-0.344	-0.340	-0.335	-0.331	-0.329	-0.325	-0.321	-0.319	-0.316	-0.312	-0.311	-0.311	-0.309	-0.309	-0.309	-0.309	-0.310	-0.311	-0.314	-0.315	-0.319	-0.322	-0.328	-0.331	-0.338	-0.345	-0.352	-0.359	-0.368	-0.376	-0.385	-0.395	-0.406	-0.418	-0.429	-0.441	-0.454	-0.466	-0.480	-0.494	-0.509	-0.525	-0.540	-0.556	-0.571	-0.589	-0.606	-0.622	-0.640	-0.659	-0.676	-0.695	-0.712	-0.732	-0.751	-0.770	-0.789	-0.809	-0.828	-0.848	-0.865	-0.885	-0.905	-0.922	-0.941	-0.960	-0.979	-0.998	-1.014	-1.031	-1.049	-1.066	-1.082	-1.099	-1.115	-1.130	-1.144	-1.158	-1.171	-1.185	-1.196	-1.208	-1.219	-1.229	-1.239	-1.248	-1.255	-1.262	-1.269	-1.275	-1.279	-1.285	-1.286	-1.290	-1.292	-1.292	-1.294	-1.294	-1.291	-1.289	-1.288	-1.285	-1.281	-1.278	-1.272	-1.268	-1.262	-1.256	-1.250	-1.244	-1.238	-1.230	-1.224	-1.218	-1.211	-1.205	-1.198	-1.191	-1.186	-1.181	-1.176	-1.171	-1.166	-1.164	-1.161	-1.160	-1.158	-1.158	-1.158	-1.160	-1.162	-1.166	-1.171	-1.176	-1.184	-1.190	-1.200	-1.210	-1.221	-1.235	-1.248	-1.262	-1.279	-1.296	-1.314	-1.334	-1.354	-1.376	-1.399	-1.422	-1.446	-1.472	-1.499	-1.525	-1.554	-1.582	-1.612	-1.641	-1.672	-1.704	-1.735	-1.768	-1.800	-1.831	-1.864	-1.896	-1.929	-1.962	-1.995	-2.029	-2.061	-2.092	-2.124	-2.156	-2.188	-2.219	-2.250	-2.279	-2.310	-2.339	-2.368	-2.395	-2.421	-2.449	-2.474	-2.499	-2.524	-2.548	-2.571	-2.592	-2.614	-2.635	-2.654	-2.672	-2.690	-2.709	-2.725	-2.741	-2.755	-2.770	-2.784	-2.796	-2.809	-2.820	-2.831	-2.841	-2.851	-2.860	-2.869	-2.878	-2.884	-2.891	-2.898	-2.905	-2.910	-2.916	-2.921	-2.926	-2.931	-2.936	-2.940	-2.946	-2.950	-2.955	-2.959	-2.964	-2.969	-2.974	-2.979	-2.984	-2.989	-2.995	-3.001	-3.008	-3.015	-3.022	-3.030	-3.039	-3.048	-3.058	-3.068	-3.079	-3.090	-3.102	-3.115	-3.129	-3.144	-3.159	-3.175	-3.191	-3.209	-3.228	-3.246	-3.268	-3.288	-3.309	-3.331	-3.355	-3.379	-3.402	-3.429	-3.455	-3.481	-3.510	-3.538	-3.566	-3.596	-3.626	-3.655	-3.688	-3.718	-3.749	-3.780	-3.812	-3.845	-3.876	-3.908	-3.940	-3.972	-4.004	-4.035	-4.065	-4.096	-4.128	-4.156	-4.185	-4.214	-4.241	-4.269	-4.295	-4.320	-4.345	-4.369	-4.391	-4.412	-4.432	-4.452	-4.470	-4.488	-4.502	-4.516	-4.530	-4.542	-4.552	-4.561	-4.570	-4.576	-4.581	-4.585	-4.588	-4.589	-4.590	-4.588	-4.585	-4.582	-4.579	-4.572	-4.566	-4.558	-4.549	-4.540	-4.530	-4.520	-4.509	-4.496	-4.482	-4.470	-4.455	-4.442	-4.428	-4.414	-4.399	-4.384	-4.369	-4.355	-4.339	-4.325	-4.310	-4.296	-4.284	-4.270	-4.258	-4.246	-4.235	-4.224	-4.215	-4.205	-4.198	-4.189	-4.181	-4.176	-4.171	-4.168	-4.164	-4.161	-4.160	-4.159	-4.160	-4.161	-4.164	-4.168	-4.172	-4.178	-4.184	-4.190	-4.198	-4.206	-4.215	-4.226	-4.236	-4.248	-4.260	-4.272	-4.285	-4.299	-4.312	-4.328	-4.341	-4.355	-4.371	-4.385	-4.401	-4.415	-4.430	-4.444	-4.460	-4.474	-4.486	-4.500	-4.514	-4.525	-4.538	-4.550	-4.560	-4.570	-4.579	-4.588	-4.596	-4.604	-4.610	-4.615	-4.620	-4.622	-4.626	-4.628	-4.628	-4.629	-4.628	-4.626	-4.622	-4.619	-4.615	-4.609	-4.602	-4.595	-4.586	-4.578	-4.568	-4.558	-4.548	-4.535	-4.524	-4.511	-4.498	-4.484	-4.469	-4.455	-4.441	-4.425	-4.410	-4.395	-4.379	-4.362	-4.348	-4.332	-4.316	-4.301	-4.285	-4.271	-4.256	-4.241	-4.228	-4.214	-4.201	-4.188	-4.175	-4.165	-4.152	-4.142	-4.132	-4.124	-4.115	-4.108	-4.100	-4.094	-4.088	-4.084	-4.079	-4.075	-4.072	-4.070	-4.068	-4.068	-4.066	-4.066	-4.068	-4.069	-4.070	-4.072	-4.075	-4.077	-4.082	-4.085	-4.089	-4.094	-4.098	-4.102	-4.108	-4.114	-4.118	-4.124	-4.128	-4.131	-4.136	-4.140	-4.145	-4.149	-4.152	-4.155	-4.158	-4.160	-4.160	-4.162	-4.162	-4.162	-4.161	-4.159	-4.158	-4.154	-4.149	-4.144	-4.139	-4.131	-4.124	-4.115	-4.105	-4.095	-4.084	-4.070	-4.056	-4.041	-4.026	-4.010	-3.992	-3.974	-3.955	-3.934	-3.912	-3.890	-3.868	-3.842	-3.818	-3.791	-3.765	-3.738	-3.709	-3.680	-3.650	-3.620	-3.589	-3.558	-3.525	-3.494	-3.459	-3.426	-3.392	-3.359	-3.324	-3.290	-3.255	-3.219	-3.185	-3.149	-3.115	-3.079	-3.044	-3.010	-2.975	-2.940	-2.906	-2.872	-2.839	-2.806	-2.772	-2.741	-2.709	-2.678	-2.649	-2.618	-2.589	-2.560	-2.534	-2.505	-2.479	-2.454	-2.430	-2.406	-2.382	-2.360	-2.339	-2.319	-2.299	-2.281	-2.264	-2.246	-2.230	-2.215	-2.201	-2.190	-2.176	-2.165	-2.155	-2.145	-2.136	-2.128	-2.120	-2.114	-2.108	-2.101	-2.096	-2.092	-2.089	-2.085	-2.081	-2.078	-2.076	-2.072	-2.070	-2.068	-2.065	-2.062	-2.059	-2.056	-2.052	-2.050	-2.045	-2.041	-2.035	-2.030	-2.022	-2.015	-2.007	-1.999	-1.989	-1.978	-1.966	-1.952	-1.940	-1.924	-1.908	-1.890	-1.870	-1.851	-1.830	-1.808	-1.784	-1.759	-1.732	-1.705	-1.678	-1.648	-1.616	-1.584	-1.551	-1.518	-1.482	-1.446	-1.410	-1.372	-1.334	-1.295	-1.256	-1.216	-1.176	-1.135	-1.095	-1.055	-1.014	-0.972	-0.931	-0.891	-0.851	-0.811	-0.774	-0.734	-0.696	-0.659	-0.624	-0.588	-0.554	-0.520	-0.488	-0.458	-0.428	-0.399	-0.371	-0.346	-0.322	-0.300	-0.279	-0.259	-0.240	-0.224	-0.210	-0.196	-0.184	-0.175	-0.165	-0.158	-0.151	-0.148	-0.145	-0.142	-0.144	-0.144	-0.146	-0.150	-0.154	-0.160	-0.166	-0.174	-0.182	-0.191	-0.200	-0.210	-0.221	-0.232	-0.244	-0.256	-0.269	-0.281	-0.292	-0.305	-0.318	-0.330	-0.341	-0.352	-0.365	-0.375	-0.386	-0.396	-0.406	-0.416	-0.424	-0.432	-0.440	-0.446	-0.452	-0.458	-0.462	-0.466	-0.469	-0.472	-0.474	-0.474	-0.474	-0.472	-0.471	-0.470	-0.468	-0.465	-0.461	-0.456	-0.452	-0.448	-0.441	-0.435	-0.430	-0.424	-0.416	-0.410	-0.402	-0.398	-0.390	-0.384	-0.378	-0.371	-0.365	-0.360	-0.355	-0.350	-0.346	-0.342	-0.340	-0.338	-0.338	-0.336	-0.336	-0.338	-0.339	-0.341	-0.346	-0.351	-0.356	-0.362	-0.370	-0.380	-0.389	-0.400	-0.412	-0.426	-0.440	-0.455	-0.471	-0.489	-0.506	-0.526	-0.546	-0.568	-0.589	-0.611	-0.634	-0.659	-0.685	-0.710	-0.735	-0.762	-0.789	-0.818	-0.845	-0.874	-0.901	-0.931	-0.960	-0.989	-1.018	-1.048	-1.078	-1.105	-1.134	-1.162	-1.190	-1.219	-1.246	-1.274	-1.301	-1.326	-1.352	-1.379	-1.402	-1.428	-1.450	-1.474	-1.495	-1.518	-1.538	-1.558	-1.578	-1.596	-1.615	-1.631	-1.649	-1.664	-1.680	-1.694	-1.708	-1.721	-1.734	-1.745	-1.758	-1.768	-1.779	-1.788	-1.796	-1.806	-1.814	-1.822	-1.830	-1.836	-1.842	-1.849	-1.855	-1.861	-1.866	-1.872	-1.878	-1.882	-1.886	-1.891	-1.896	-1.901	-1.906	-1.911	-1.916	-1.920	-1.925	-1.930	-1.936	-1.941	-1.946	-1.952	-1.958	-1.965	-1.971	-1.978	-1.985	-1.992	-2.000	-2.007	-2.015	-2.024	-2.033	-2.041	-2.050	-2.060	-2.070	-2.079	-2.090	-2.100	-2.111	-2.121	-2.132	-2.144	-2.154	-2.166	-2.178	-2.190	-2.200	-2.212	-2.224	-2.235	-2.246	-2.258	-2.269	-2.280	-2.290	-2.301	-2.311	-2.321	-2.330	-2.339	-2.346	-2.355	-2.364	-2.370	-2.376	-2.382	-2.388	-2.392	-2.398	-2.400	-2.402	-2.406	-2.406	-2.409	-2.409	-2.409	-2.408	-2.405	-2.402	-2.400	-2.396	-2.392	-2.388	-2.382	-2.376	-2.371	-2.365	-2.358	-2.350	-2.342	-2.334	-2.326	-2.316	-2.309	-2.299	-2.290	-2.280	-2.271	-2.262	-2.252	-2.242	-2.234	-2.225	-2.216	-2.208	-2.199	-2.189	-2.181	-2.174	-2.165	-2.159	-2.151	-2.145	-2.138	-2.131	-2.126	-2.121	-2.116	-2.111	-2.106	-2.104	-2.100	-2.095	-2.092	-2.090	-2.088	-2.086	-2.084	-2.082	-2.081	-2.080	-2.078	-2.078	-2.078	-2.076	-2.075	-2.075	-2.074	-2.074	-2.074	-2.072	-2.072	-2.071	-2.071	-2.070	-2.069	-2.068	-2.065	-2.065	-2.062	-2.060	-2.058	-2.055	-2.051	-2.047	-2.044	-2.039	-2.034	-2.029	-2.024	-2.018	-2.010	-2.004	-1.996	-1.988	-1.980	-1.970	-1.960	-1.950	-1.938	-1.928	-1.914	-1.902	-1.889	-1.874	-1.859	-1.844	-1.828	-1.811	-1.794	-1.775	-1.758	-1.736	-1.718	-1.698	-1.675	-1.652	-1.631	-1.608	-1.584	-1.559	-1.535	-1.510	-1.484	-1.458	-1.430	-1.402	-1.376	-1.348	-1.319	-1.291	-1.262	-1.232	-1.204	-1.174	-1.144	-1.115	-1.085	-1.056	-1.026	-0.998	-0.968	-0.938	-0.909	-0.881	-0.852	-0.824	-0.798	-0.769	-0.742	-0.716	-0.691	-0.665	-0.640	-0.616	-0.592	-0.570	-0.548	-0.526	-0.505	-0.485	-0.466	-0.446	-0.429	-0.411	-0.395	-0.380	-0.364	-0.349	-0.336	-0.322	-0.311	-0.299	-0.289	-0.279	-0.270	-0.261	-0.254	-0.246	-0.240	-0.235	-0.230	-0.226	-0.221	-0.219	-0.216	-0.215	-0.212	-0.212	-0.212	-0.214	-0.214	-0.216	-0.218	-0.220	-0.222	-0.228	-0.230	-0.235	-0.241	-0.245	-0.251	-0.256	-0.262	-0.271	-0.278	-0.285	-0.292	-0.300	-0.306	-0.315	-0.324	-0.331	-0.340	-0.348	-0.355	-0.362	-0.371	-0.378	-0.386	-0.392	-0.399	-0.406	-0.411	-0.418	-0.422	-0.428	-0.432	-0.436	-0.438	-0.440	-0.441	-0.442	-0.444	-0.442	-0.441	-0.440	-0.436	-0.432	-0.428	-0.422	-0.418	-0.410	-0.401	-0.392	-0.384	-0.374	-0.362	-0.350	-0.339	-0.326	-0.312	-0.299	-0.284	-0.269	-0.254	-0.238	-0.222	-0.206	-0.189	-0.171	-0.155	-0.138	-0.121	-0.105	-0.088	-0.071	-0.055	-0.040	-0.025	-0.010	0.004	0.018	0.030	0.042	0.054	0.065	0.075	0.085	0.092	0.100	0.106	0.111	0.115	0.119	0.122	0.124	0.124	0.122	0.120	0.119	0.114	0.110	0.104	0.098	0.091	0.084	0.074	0.064	0.054	0.044	0.032	0.020	0.008	-0.005	-0.019	-0.032	-0.045	-0.059	-0.074	-0.088	-0.101	-0.116	-0.130	-0.142	-0.156	-0.169	-0.182	-0.195	-0.206	-0.218	-0.229	-0.238	-0.249	-0.256	-0.265	-0.272	-0.279	-0.285	-0.290	-0.294	-0.299	-0.301	-0.304	-0.304	-0.304	-0.304	-0.302	-0.301	-0.299	-0.295	-0.291	-0.288	-0.282	-0.276	-0.270	-0.264	-0.256	-0.249	-0.241	-0.232	-0.224	-0.216	-0.206	-0.198	-0.189	-0.180	-0.170	-0.161	-0.152	-0.144	-0.135	-0.128	-0.119	-0.112	-0.105	-0.098	-0.092	-0.086	-0.081	-0.076	-0.072	-0.069	-0.066	-0.064	-0.061	-0.061	-0.060	-0.061	-0.061	-0.064	-0.066	-0.069	-0.072	-0.078	-0.081	-0.086	-0.092	-0.100	-0.106	-0.114	-0.122	-0.131	-0.140	-0.149	-0.158	-0.168	-0.178	-0.188	-0.199	-0.209	-0.219	-0.229	-0.240	-0.251	-0.261	-0.272	-0.282	-0.292	-0.302	-0.312	-0.322	-0.331	-0.340	-0.350	-0.358	-0.366	-0.374	-0.381	-0.389	-0.395	-0.400	-0.405	-0.411	-0.415	-0.419	-0.422	-0.425	-0.428	-0.430	-0.432	-0.432	-0.434	-0.435	-0.434	-0.434	-0.432	-0.431	-0.430	-0.429	-0.428	-0.425	-0.422	-0.420	-0.418	-0.415	-0.412	-0.410	-0.408	-0.405	-0.402	-0.400	-0.398	-0.396	-0.394	-0.392	-0.391	-0.391	-0.391	-0.390	-0.392	-0.394	-0.395	-0.398	-0.400	-0.404	-0.409	-0.414	-0.420	-0.426	-0.432	-0.441	-0.450	-0.460	-0.470	-0.482	-0.495	-0.507	-0.522	-0.536	-0.552	-0.570	-0.586	-0.604	-0.624	-0.644	-0.664	-0.685	-0.708	-0.729	-0.752	-0.776	-0.801	-0.825	-0.851	-0.876	-0.904	-0.930	-0.958	-0.985	-1.012	-1.040	-1.068	-1.095	-1.124	-1.152	-1.179	-1.208	-1.235	-1.262	-1.290	-1.316	-1.342	-1.369	-1.395	-1.420	-1.445	-1.469	-1.494	-1.518	-1.540	-1.561	-1.582	-1.605	-1.624	-1.644	-1.662	-1.680	-1.698	-1.714	-1.729	-1.744	-1.758	-1.771	-1.784	-1.796	-1.808	-1.818	-1.828	-1.836	-1.845	-1.852	-1.860	-1.865	-1.871	-1.878	-1.881	-1.886	-1.890	-1.895	-1.898	-1.900	-1.902	-1.905	-1.908	-1.909	-1.910	-1.912	-1.914	-1.916	-1.918	-1.920	-1.920	-1.922	-1.925	-1.928	-1.930	-1.934	-1.938	-1.941	-1.945	-1.950	-1.956	-1.961	-1.968	-1.975	-1.982	-1.991	-2.000	-2.010	-2.020	-2.031	-2.042	-2.055	-2.069	-2.082	-2.096	-2.112	-2.129	-2.146	-2.162	-2.181	-2.200	-2.220	-2.239	-2.260	-2.281	-2.302	-2.325	-2.346	-2.369	-2.391	-2.415	-2.439	-2.462	-2.486	-2.509	-2.534	-2.556	-2.580	-2.602	-2.626	-2.648	-2.670	-2.691	-2.712	-2.732	-2.751	-2.771	-2.789	-2.806	-2.822	-2.839	-2.852	-2.868	-2.879	-2.891	-2.901	-2.910	-2.919	-2.925	-2.930	-2.935	-2.938	-2.940	-2.939	-2.939	-2.938	-2.934	-2.929	-2.922	-2.916	-2.908	-2.899	-2.889	-2.876	-2.864	-2.850	-2.835	-2.820	-2.804	-2.786	-2.768	-2.750	-2.730	-2.709	-2.689	-2.668	-2.646	-2.622	-2.600	-2.578	-2.554	-2.530	-2.506	-2.482	-2.459	-2.435	-2.411	-2.388	-2.365	-2.341	-2.318	-2.295	-2.272	-2.250	-2.228	-2.206	-2.185	-2.164	-2.145	-2.125	-2.105	-2.086	-2.069	-2.050	-2.034	-2.018	-2.001	-1.986	-1.971	-1.958	-1.944	-1.931	-1.919	-1.908	-1.896	-1.886	-1.876	-1.866	-1.858	-1.849	-1.840	-1.832	-1.825	-1.818	-1.811	-1.806	-1.801	-1.794	-1.789	-1.785	-1.779	-1.775	-1.769	-1.765	-1.760	-1.756	-1.751	-1.746	-1.742	-1.738	-1.731	-1.726	-1.721	-1.715	-1.709	-1.702	-1.696	-1.689	-1.680	-1.672	-1.664	-1.654	-1.644	-1.634	-1.622	-1.610	-1.598	-1.585	-1.572	-1.558	-1.544	-1.526	-1.511	-1.494	-1.475	-1.458	-1.439	-1.418	-1.398	-1.376	-1.354	-1.331	-1.308	-1.284	-1.260	-1.236	-1.210	-1.184	-1.158	-1.130	-1.104	-1.075	-1.048	-1.019	-0.990	-0.962	-0.934	-0.904	-0.875	-0.846	-0.816	-0.789	-0.760	-0.731	-0.704	-0.675	-0.649	-0.621	-0.595	-0.569	-0.542	-0.519	-0.494	-0.471	-0.449	-0.426	-0.405	-0.385	-0.366	-0.349	-0.331	-0.314	-0.300	-0.286	-0.272	-0.261	-0.250	-0.240	-0.232	-0.225	-0.219	-0.214	-0.211	-0.208	-0.206	-0.206	-0.208	-0.209	-0.212	-0.216	-0.221	-0.228	-0.234	-0.241	-0.250	-0.260	-0.269	-0.280	-0.290	-0.302	-0.315	-0.328	-0.340	-0.354	-0.368	-0.381	-0.395	-0.408	-0.421	-0.435	-0.449	-0.461	-0.475	-0.488	-0.499	-0.510	-0.522	-0.531	-0.541	-0.551	-0.559	-0.568	-0.574	-0.580	-0.585	-0.590	-0.592	-0.596	-0.599	-0.600	-0.600	-0.600	-0.598	-0.595	-0.592	-0.589	-0.584	-0.579	-0.574	-0.566	-0.560	-0.552	-0.545	-0.536	-0.528	-0.518	-0.506	-0.498	-0.488	-0.476	-0.465	-0.455	-0.444	-0.434	-0.421	-0.411	-0.401	-0.390	-0.380	-0.371	-0.361	-0.351	-0.342	-0.334	-0.326	-0.318	-0.310	-0.304	-0.298	-0.291	-0.286	-0.282	-0.278	-0.274	-0.271	-0.269	-0.266	-0.265	-0.265	-0.264	-0.264	-0.265	-0.268	-0.268	-0.271	-0.274	-0.278	-0.281	-0.286	-0.291	-0.296	-0.302	-0.309	-0.316	-0.324	-0.331	-0.340	-0.348	-0.358	-0.365	-0.375	-0.385	-0.396	-0.406	-0.416	-0.428	-0.439	-0.450	-0.461	-0.474	-0.485	-0.496	-0.509	-0.520	-0.531	-0.544	-0.554	-0.566	-0.576	-0.588	-0.596	-0.608	-0.616	-0.625	-0.634	-0.641	-0.649	-0.654	-0.660	-0.665	-0.668	-0.671	-0.672	-0.674	-0.672	-0.671	-0.669	-0.665	-0.660	-0.654	-0.646	-0.638	-0.628	-0.618	-0.604	-0.590	-0.575	-0.559	-0.540	-0.522	-0.501	-0.481	-0.459	-0.435	-0.410	-0.385	-0.360	-0.332	-0.305	-0.276	-0.248	-0.219	-0.189	-0.159	-0.129	-0.099	-0.069	-0.039	-0.010	0.020	0.048	0.076	0.104	0.130	0.156	0.181	0.205	0.229	0.249	0.270	0.289	0.306	0.321	0.338	0.350	0.361	0.371	0.379	0.386	0.390	0.394	0.395	0.394	0.391	0.389	0.384	0.376	0.368	0.358	0.346	0.334	0.320	0.305	0.289	0.270	0.251	0.231	0.211	0.190	0.169	0.146	0.122	0.099	0.075	0.051	0.028	0.004	-0.021	-0.046	-0.069	-0.094	-0.116	-0.139	-0.161	-0.184	-0.205	-0.225	-0.245	-0.265	-0.282	-0.301	-0.319	-0.334	-0.350	-0.364	-0.378	-0.390	-0.400	-0.410	-0.420	-0.428	-0.435	-0.442	-0.449	-0.452	-0.456	-0.460	-0.462	-0.464	-0.465	-0.465	-0.464	-0.462	-0.461	-0.459	-0.456	-0.454	-0.449	-0.446	-0.441	-0.438	-0.432	-0.429	-0.424	-0.419	-0.415	-0.411	-0.406	-0.402	-0.398	-0.395	-0.391	-0.389	-0.385	-0.384	-0.382	-0.381	-0.380	-0.380	-0.381	-0.382	-0.384	-0.386	-0.390	-0.394	-0.398	-0.402	-0.408	-0.414	-0.422	-0.429	-0.438	-0.448	-0.458	-0.468	-0.478	-0.490	-0.502	-0.514	-0.528	-0.541	-0.555	-0.570	-0.585	-0.600	-0.616	-0.631	-0.648	-0.664	-0.680	-0.696	-0.712	-0.731	-0.748	-0.764	-0.780	-0.798	-0.812	-0.829	-0.845	-0.860	-0.876	-0.891	-0.905	-0.920	-0.934	-0.948	-0.960	-0.972	-0.984	-0.995	-1.006	-1.016	-1.026	-1.035	-1.044	-1.051	-1.059	-1.065	-1.071	-1.078	-1.081	-1.085	-1.090	-1.091	-1.094	-1.095	-1.098	-1.098	-1.098	-1.098	-1.096	-1.094	-1.092	-1.090	-1.086	-1.084	-1.079	-1.075	-1.070	-1.065	-1.061	-1.056	-1.050	-1.044	-1.038	-1.032	-1.026	-1.021	-1.015	-1.009	-1.004	-0.999	-0.992	-0.988	-0.984	-0.979	-0.975	-0.971	-0.968	-0.966	-0.964	-0.961	-0.960	-0.961	-0.961	-0.962	-0.965	-0.968	-0.972	-0.976	-0.982	-0.990	-0.998	-1.005	-1.015	-1.024	-1.036	-1.048	-1.061	-1.076	-1.091	-1.109	-1.125	-1.144	-1.162	-1.184	-1.204	-1.226	-1.250	-1.272	-1.298	-1.321	-1.348	-1.372	-1.399	-1.426	-1.452	-1.480	-1.508	-1.536	-1.565	-1.591	-1.620	-1.649	-1.676	-1.705	-1.732	-1.760	-1.788	-1.814	-1.839	-1.865	-1.890	-1.914	-1.938	-1.961	-1.982	-2.004	-2.025	-2.044	-2.062	-2.080	-2.096	-2.112	-2.126	-2.141	-2.154	-2.165	-2.175	-2.185	-2.194	-2.200	-2.208	-2.212	-2.218	-2.221	-2.224	-2.226	-2.226	-2.226	-2.226	-2.225	-2.224	-2.220	-2.218	-2.214	-2.210	-2.205	-2.200	-2.194	-2.189	-2.181	-2.174	-2.168	-2.160	-2.152	-2.145	-2.138	-2.129	-2.121	-2.112	-2.105	-2.096	-2.089	-2.081	-2.074	-2.066	-2.059	-2.051	-2.045	-2.039	-2.033	-2.026	-2.022	-2.016	-2.013	-2.007	-2.004	-2.000	-1.998	-1.995	-1.994	-1.991	-1.991	-1.990	-1.990	-1.991	-1.992	-1.994	-1.996	-1.998	-2.001	-2.005	-2.009	-2.014	-2.019	-2.024	-2.030	-2.038	-2.044	-2.051	-2.059	-2.066	-2.075	-2.084	-2.092	-2.101	-2.111	-2.119	-2.129	-2.138	-2.149	-2.158	-2.166	-2.176	-2.185	-2.194	-2.201	-2.209	-2.216	-2.224	-2.231	-2.238	-2.242	-2.248	-2.251	-2.256	-2.259	-2.261	-2.262	-2.262	-2.262	-2.261	-2.260	-2.258	-2.252	-2.249	-2.242	-2.236	-2.228	-2.219	-2.210	-2.200	-2.188	-2.175	-2.161	-2.148	-2.132	-2.116	-2.099	-2.081	-2.062	-2.044	-2.024	-2.002	-1.982	-1.960	-1.938	-1.915	-1.891	-1.868	-1.844	-1.819	-1.795	-1.770	-1.744	-1.720	-1.695	-1.670	-1.645	-1.620	-1.595	-1.570	-1.545	-1.522	-1.498	-1.474	-1.450	-1.428	-1.405	-1.382	-1.360	-1.339	-1.318	-1.296	-1.276	-1.255	-1.236	-1.218	-1.198	-1.179	-1.161	-1.144	-1.126	-1.109	-1.091	-1.075	-1.058	-1.042	-1.026	-1.010	-0.994	-0.978	-0.962	-0.945	-0.930	-0.914	-0.898	-0.881	-0.864	-0.848	-0.830	-0.814	-0.795	-0.776	-0.758	-0.739	-0.719	-0.700	-0.678	-0.658	-0.636	-0.612	-0.590	-0.566	-0.542	-0.516	-0.491	-0.465	-0.439	-0.410	-0.381	-0.352	-0.322	-0.292	-0.261	-0.229	-0.195	-0.162	-0.129	-0.094	-0.058	-0.021	0.016	0.052	0.091	0.131	0.171	0.211	0.252	0.295	0.336	0.380	0.425	0.470	0.515	0.561	0.609	0.656	0.705	0.754	0.805	0.855	0.906	0.959	1.012	1.066	1.120	1.176	1.234	1.290	1.349	1.410	1.470	1.531	1.594	1.658	1.722	1.788	1.855	1.922	1.992	2.062	2.134	2.206	2.280	2.355	2.430	2.508	2.586	2.666	2.746	2.829	2.911	2.995	3.080	3.166	3.254	3.340	3.430	3.520	3.610	3.701	3.792	3.885	3.978	4.070	4.164	4.259	4.352	4.446	4.541	4.635	4.730	4.824	4.916	5.010	5.101	5.192	5.284	5.374	5.461	5.549	5.635	5.720	5.802	5.884	5.962	6.040	6.115	6.188	6.259	6.328	6.394	6.456	6.519	6.576	6.631	6.684	6.732	6.779	6.822	6.861	6.898	6.930	6.960	6.986	7.009	7.026	7.041	7.054	7.061	7.065	7.066	7.061	7.055	7.045	7.030	7.011	6.989	6.965	6.935	6.901	6.866	6.826	6.784	6.738	6.686	6.634	6.576	6.518	6.455	6.390	6.320	6.250	6.175	6.098	6.019	5.936	5.852	5.765	5.678	5.585	5.492	5.396	5.300	5.200	5.101	4.999	4.895	4.790	4.684	4.576	4.468	4.358	4.246	4.135	4.024	3.910	3.796	3.681	3.568	3.452	3.338	3.222	3.106	2.991	2.876	2.761	2.646	2.530	2.416	2.301	2.188	2.075	1.962	1.850	1.739	1.628	1.519	1.409	1.300	1.192	1.085	0.979	0.875	0.770	0.668	0.565	0.465	0.364	0.266	0.168	0.071	-0.024	-0.118	-0.210	-0.302	-0.392	-0.482	-0.570	-0.658	-0.742	-0.828	-0.910	-0.991	-1.072	-1.151	-1.229	-1.305	-1.381	-1.454	-1.526	-1.599	-1.668	-1.736	-1.802	-1.869	-1.934	-1.996	-2.058	-2.118	-2.174	-2.232	-2.286	-2.340	-2.392	-2.442	-2.492	-2.539	-2.585	-2.629	-2.671	-2.712	-2.752	-2.789	-2.825	-2.859	-2.892	-2.922	-2.952	-2.980	-3.006	-3.030	-3.052	-3.074	-3.094	-3.110	-3.126	-3.141	-3.154	-3.166	-3.175	-3.184	-3.190	-3.196	-3.199	-3.201	-3.202	-3.202	-3.200	-3.198	-3.194	-3.188	-3.182	-3.175	-3.166	-3.155	-3.145	-3.134	-3.121	-3.109	-3.094	-3.079	-3.062	-3.048	-3.030	-3.011	-2.994	-2.974	-2.954	-2.935	-2.914	-2.892	-2.871	-2.849	-2.828	-2.804	-2.781	-2.758	-2.734	-2.710	-2.685	-2.661	-2.636	-2.611	-2.586	-2.560	-2.534	-2.508	-2.481	-2.455	-2.429	-2.401	-2.374	-2.348	-2.319	-2.291	-2.264	-2.235	-2.208	-2.179	-2.150	-2.121	-2.092	-2.064	-2.036	-2.006	-1.978	-1.950	-1.920	-1.891	-1.861	-1.834	-1.805	-1.776	-1.749	-1.719	-1.691	-1.664	-1.635	-1.608	-1.580	-1.552	-1.526	-1.499	-1.474	-1.446	-1.421	-1.396	-1.370	-1.345	-1.321	-1.298	-1.272	-1.249	-1.225	-1.204	-1.181	-1.158	-1.136	-1.114	-1.091	-1.070	-1.049	-1.026	-1.006	-0.985	-0.964	-0.942	-0.920	-0.899	-0.876	-0.855	-0.832	-0.810	-0.789	-0.764	-0.741	-0.718	-0.692	-0.669	-0.642	-0.618	-0.590	-0.562	-0.535	-0.506	-0.475	-0.445	-0.412	-0.381	-0.346	-0.314	-0.276	-0.241	-0.204	-0.165	-0.125	-0.085	-0.044	-0.001	0.042	0.086	0.131	0.179	0.225	0.275	0.322	0.372	0.422	0.475	0.526	0.580	0.634	0.688	0.742	0.796	0.851	0.908	0.964	1.019	1.076	1.132	1.189	1.245	1.302	1.359	1.414	1.469	1.524	1.579	1.634	1.688	1.741	1.794	1.845	1.898	1.948	1.998	2.046	2.094	2.140	2.186	2.231	2.275	2.319	2.360	2.400	2.441	2.479	2.516	2.552	2.588	2.621	2.655	2.686	2.715	2.746	2.774	2.800	2.828	2.852	2.876	2.900	2.922	2.944	2.964	2.982	3.001	3.019	3.036	3.052	3.066	3.082	3.095	3.108	3.120	3.131	3.142	3.154	3.162	3.171	3.179	3.188	3.195	3.201	3.208	3.212	3.219	3.222	3.228	3.230	3.234	3.235	3.238	3.239	3.240	3.240	3.240	3.239	3.236	3.234	3.231	3.229	3.224	3.219	3.214	3.209	3.200	3.194	3.185	3.176	3.168	3.158	3.146	3.134	3.122	3.110	3.096	3.081	3.066	3.051	3.035	3.019	3.001	2.982	2.964	2.945	2.924	2.904	2.884	2.862	2.840	2.818	2.794	2.772	2.748	2.724	2.700	2.675	2.650	2.626	2.600	2.575	2.549	2.524	2.499	2.472	2.446	2.421	2.395	2.369	2.344	2.319	2.292	2.266	2.241	2.216	2.190	2.165	2.140	2.115	2.091	2.065	2.041	2.016	1.991	1.968	1.942	1.919	1.894	1.869	1.846	1.821	1.796	1.772	1.748	1.724	1.698	1.672	1.648	1.621	1.596	1.571	1.545	1.518	1.492	1.466	1.438	1.411	1.384	1.355	1.328	1.299	1.270	1.242	1.211	1.182	1.152	1.124	1.092	1.061	1.031	1.001	0.969	0.939	0.908	0.876	0.844	0.814	0.782	0.750	0.720	0.689	0.658	0.628	0.598	0.568	0.538	0.507	0.479	0.450	0.422	0.394	0.368	0.341	0.315	0.290	0.265	0.241	0.218	0.194	0.172	0.150	0.130	0.111	0.091	0.074	0.056	0.039	0.021	0.006	-0.009	-0.022	-0.036	-0.049	-0.061	-0.074	-0.085	-0.096	-0.106	-0.116	-0.126	-0.135	-0.144	-0.151	-0.161	-0.169	-0.176	-0.185	-0.194	-0.201	-0.209	-0.216	-0.225	-0.232	-0.241	-0.250	-0.259	-0.268	-0.276	-0.285	-0.295	-0.306	-0.316	-0.328	-0.338	-0.350	-0.361	-0.372	-0.385	-0.399	-0.412	-0.425	-0.439	-0.452	-0.468	-0.481	-0.495	-0.510	-0.525	-0.540	-0.555	-0.569	-0.584	-0.598	-0.612	-0.626	-0.641	-0.655	-0.668	-0.681	-0.694	-0.706	-0.718	-0.729	-0.739	-0.750	-0.760	-0.769	-0.776	-0.784	-0.792	-0.798	-0.804	-0.809	-0.814	-0.818	-0.820	-0.824	-0.824	-0.826	-0.826	-0.828	-0.826	-0.825	-0.825	-0.822	-0.820	-0.818	-0.815	-0.811	-0.808	-0.804	-0.801	-0.796	-0.792	-0.788	-0.784	-0.780	-0.776	-0.772	-0.769	-0.765	-0.762	-0.759	-0.756	-0.754	-0.752	-0.750	-0.750	-0.749	-0.749	-0.749	-0.750	-0.751	-0.754	-0.756	-0.759	-0.762	-0.766	-0.772	-0.776	-0.782	-0.790	-0.798	-0.805	-0.812	-0.822	-0.832	-0.841	-0.852	-0.862	-0.874	-0.886	-0.899	-0.910	-0.924	-0.936	-0.950	-0.965	-0.979	-0.994	-1.009	-1.025	-1.040	-1.055	-1.070	-1.088	-1.102	-1.120	-1.136	-1.152	-1.169	-1.185	-1.202	-1.219	-1.236	-1.251	-1.268	-1.284	-1.300	-1.316	-1.331	-1.348	-1.362	-1.378	-1.392	-1.406	-1.422	-1.435	-1.449	-1.462	-1.475	-1.488	-1.500	-1.511	-1.521	-1.532	-1.541	-1.551	-1.560	-1.569	-1.575	-1.582	-1.589	-1.595	-1.600	-1.604	-1.608	-1.611	-1.612	-1.616	-1.616	-1.618	-1.618	-1.618	-1.616	-1.615	-1.612	-1.611	-1.609	-1.606	-1.601	-1.599	-1.595	-1.591	-1.588	-1.582	-1.578	-1.574	-1.570	-1.566	-1.562	-1.560	-1.556	-1.554	-1.550	-1.549	-1.548	-1.546	-1.546	-1.548	-1.549	-1.550	-1.554	-1.558	-1.562	-1.568	-1.574	-1.582	-1.591	-1.600	-1.611	-1.624	-1.638	-1.651	-1.666	-1.682	-1.700	-1.720	-1.739	-1.760	-1.781	-1.804	-1.829	-1.854	-1.879	-1.905	-1.931	-1.960	-1.989	-2.019	-2.049	-2.080	-2.110	-2.142	-2.174	-2.206	-2.240	-2.274	-2.306	-2.340	-2.374	-2.408	-2.442	-2.475	-2.509	-2.542	-2.575	-2.609	-2.640	-2.674	-2.705	-2.736	-2.768	-2.799	-2.830	-2.859	-2.888	-2.916	-2.944	-2.970	-2.998	-3.024	-3.049	-3.072	-3.096	-3.119	-3.141	-3.162	-3.184	-3.204	-3.222	-3.241	-3.258	-3.275	-3.291	-3.306	-3.321	-3.335	-3.348	-3.360	-3.372	-3.384	-3.395	-3.405	-3.415	-3.424	-3.431	-3.440	-3.446	-3.455	-3.461	-3.468	-3.472	-3.479	-3.484	-3.488	-3.492	-3.496	-3.501	-3.506	-3.510	-3.512	-3.518	-3.521	-3.525	-3.529	-3.534	-3.538	-3.544	-3.549	-3.552	-3.559	-3.566	-3.572	-3.579	-3.588	-3.595	-3.604	-3.612	-3.622	-3.632	-3.644	-3.656	-3.669	-3.681	-3.696	-3.711	-3.728	-3.745	-3.761	-3.780	-3.800	-3.820	-3.841	-3.862	-3.885	-3.909	-3.932	-3.959	-3.985	-4.012	-4.040	-4.068	-4.096	-4.125	-4.156	-4.186	-4.218	-4.250	-4.281	-4.314	-4.345	-4.379	-4.411	-4.444	-4.476	-4.509	-4.541	-4.575	-4.606	-4.638	-4.669	-4.700	-4.730	-4.760	-4.789	-4.816	-4.842	-4.869	-4.895	-4.920	-4.944	-4.966	-4.986	-5.006	-5.026	-5.044	-5.060	-5.075	-5.089	-5.100	-5.111	-5.120	-5.129	-5.135	-5.140	-5.144	-5.148	-5.148	-5.149	-5.146	-5.145	-5.141	-5.136	-5.130	-5.124	-5.115	-5.106	-5.096	-5.086	-5.075	-5.061	-5.050	-5.036	-5.022	-5.009	-4.994	-4.979	-4.964	-4.949	-4.934	-4.919	-4.904	-4.889	-4.874	-4.860	-4.845	-4.831	-4.819	-4.806	-4.795	-4.784	-4.774	-4.764	-4.755	-4.748	-4.740	-4.734	-4.729	-4.724	-4.721	-4.719	-4.718	-4.716	-4.718	-4.720	-4.722	-4.726	-4.731	-4.736	-4.742	-4.750	-4.759	-4.768	-4.778	-4.788	-4.799	-4.811	-4.822	-4.835	-4.849	-4.862	-4.876	-4.891	-4.905	-4.920	-4.934	-4.949	-4.964	-4.978	-4.992	-5.006	-5.021	-5.034	-5.048	-5.060	-5.071	-5.082	-5.092	-5.104	-5.111	-5.120	-5.128	-5.134	-5.140	-5.145	-5.149	-5.151	-5.152	-5.154	-5.154	-5.152	-5.150	-5.146	-5.142	-5.138	-5.130	-5.122	-5.115	-5.105	-5.095	-5.085	-5.072	-5.060	-5.048	-5.034	-5.019	-5.005	-4.989	-4.972	-4.956	-4.939	-4.922	-4.905	-4.888	-4.869	-4.851	-4.834	-4.816	-4.798	-4.780	-4.762	-4.746	-4.730	-4.712	-4.696	-4.681	-4.666	-4.651	-4.638	-4.622	-4.610	-4.599	-4.586	-4.576	-4.565	-4.555	-4.548	-4.539	-4.531	-4.525	-4.520	-4.515	-4.510	-4.506	-4.504	-4.501	-4.501	-4.499	-4.499	-4.500	-4.500	-4.502	-4.504	-4.506	-4.509	-4.512	-4.516	-4.521	-4.526	-4.530	-4.534	-4.540	-4.545	-4.550	-4.556	-4.560	-4.566	-4.571	-4.575	-4.581	-4.585	-4.589	-4.592	-4.595	-4.600	-4.601	-4.604	-4.606	-4.606	-4.606	-4.606	-4.605	-4.604	-4.601	-4.598	-4.592	-4.589	-4.582	-4.575	-4.568	-4.559	-4.550	-4.540	-4.528	-4.515	-4.502	-4.486	-4.471	-4.455	-4.438	-4.419	-4.399	-4.378	-4.356	-4.334	-4.310	-4.286	-4.260	-4.234	-4.206	-4.179	-4.150	-4.119	-4.090	-4.058	-4.026	-3.994	-3.961	-3.928	-3.892	-3.858	-3.824	-3.788	-3.751	-3.715	-3.679	-3.642	-3.605	-3.570	-3.532	-3.495	-3.459	-3.422	-3.386	-3.350	-3.314	-3.279	-3.244	-3.209	-3.175	-3.141	-3.109	-3.076	-3.045	-3.014	-2.984	-2.954	-2.926	-2.899	-2.871	-2.846	-2.821	-2.796	-2.772	-2.752	-2.730	-2.710	-2.691	-2.672	-2.656	-2.640	-2.624	-2.610	-2.596	-2.584	-2.572	-2.562	-2.552	-2.542	-2.535	-2.528	-2.521	-2.514	-2.508	-2.502	-2.498	-2.494	-2.489	-2.485	-2.481	-2.478	-2.474	-2.470	-2.466	-2.464	-2.459	-2.455	-2.450	-2.444	-2.439	-2.432	-2.426	-2.418	-2.410	-2.401	-2.391	-2.380	-2.369	-2.356	-2.342	-2.328	-2.311	-2.295	-2.276	-2.258	-2.236	-2.214	-2.191	-2.168	-2.141	-2.115	-2.086	-2.058	-2.027	-1.995	-1.962	-1.929	-1.894	-1.859	-1.821	-1.782	-1.744	-1.705	-1.665	-1.625	-1.584	-1.542	-1.499	-1.456	-1.414	-1.370	-1.326	-1.284	-1.240	-1.198	-1.155	-1.112	-1.070	-1.029	-0.986	-0.946	-0.908	-0.868	-0.829	-0.792	-0.756	-0.721	-0.688	-0.655	-0.622	-0.592	-0.564	-0.536	-0.511	-0.486	-0.464	-0.441	-0.421	-0.404	-0.386	-0.371	-0.358	-0.345	-0.334	-0.324	-0.318	-0.310	-0.306	-0.301	-0.300	-0.299	-0.299	-0.300	-0.304	-0.306	-0.312	-0.318	-0.324	-0.330	-0.339	-0.348	-0.358	-0.366	-0.378	-0.388	-0.399	-0.410	-0.421	-0.432	-0.444	-0.455	-0.466	-0.476	-0.488	-0.498	-0.507	-0.518	-0.526	-0.536	-0.542	-0.551	-0.558	-0.565	-0.570	-0.575	-0.579	-0.582	-0.585	-0.588	-0.588	-0.589	-0.589	-0.588	-0.585	-0.582	-0.580	-0.576	-0.572	-0.568	-0.562	-0.556	-0.551	-0.544	-0.538	-0.530	-0.522	-0.516	-0.507	-0.501	-0.494	-0.486	-0.479	-0.471	-0.465	-0.459	-0.452	-0.446	-0.442	-0.438	-0.434	-0.431	-0.429	-0.426	-0.425	-0.425	-0.426	-0.428	-0.430	-0.434	-0.439	-0.445	-0.451	-0.459	-0.468	-0.476	-0.488	-0.499	-0.512	-0.525	-0.540	-0.556	-0.574	-0.590	-0.609	-0.629	-0.649	-0.670	-0.691	-0.714	-0.738	-0.761	-0.785	-0.810	-0.836	-0.861	-0.888	-0.914	-0.940	-0.968	-0.994	-1.021	-1.049	-1.075	-1.104	-1.130	-1.158	-1.182	-1.210	-1.236	-1.262	-1.288	-1.312	-1.338	-1.361	-1.385	-1.409	-1.431	-1.452	-1.476	-1.496	-1.518	-1.536	-1.556	-1.574	-1.592	-1.610	-1.626	-1.644	-1.659	-1.675	-1.689	-1.704	-1.718	-1.730	-1.741	-1.755	-1.766	-1.778	-1.789	-1.800	-1.809	-1.819	-1.829	-1.839	-1.848	-1.856	-1.865	-1.874	-1.881	-1.891	-1.900	-1.908	-1.916	-1.924	-1.932	-1.941	-1.950	-1.958	-1.966	-1.976	-1.985	-1.994	-2.004	-2.013	-2.022	-2.033	-2.042	-2.052	-2.064	-2.074	-2.085	-2.096	-2.108	-2.119	-2.130	-2.142	-2.155	-2.166	-2.180	-2.192	-2.204	-2.218	-2.230	-2.242	-2.255	-2.269	-2.282	-2.295	-2.308	-2.320	-2.334	-2.345	-2.358	-2.370	-2.382	-2.394	-2.406	-2.418	-2.429	-2.439	-2.450	-2.460	-2.470	-2.479	-2.489	-2.496	-2.504	-2.511	-2.518	-2.524	-2.530	-2.535	-2.540	-2.545	-2.548	-2.551	-2.552	-2.556	-2.558	-2.558	-2.559	-2.558	-2.558	-2.556	-2.554	-2.551	-2.549	-2.545	-2.541	-2.538	-2.532	-2.529	-2.522	-2.516	-2.511	-2.505	-2.499	-2.492	-2.485	-2.479	-2.471	-2.464	-2.456	-2.449	-2.440	-2.434	-2.426	-2.419	-2.411	-2.404	-2.396	-2.389	-2.380	-2.372	-2.366	-2.359	-2.354	-2.346	-2.340	-2.335	-2.328	-2.322	-2.318	-2.312	-2.308	-2.301	-2.298	-2.294	-2.290	-2.285	-2.281	-2.279	-2.275	-2.272	-2.270	-2.266	-2.264	-2.262	-2.260	-2.258	-2.256	-2.255	-2.254	-2.252	-2.251	-2.250	-2.250	-2.249	-2.248	-2.246	-2.245	-2.244	-2.244	-2.242	-2.242	-2.240	-2.240	-2.239	-2.236	-2.235	-2.232	-2.231	-2.229	-2.226	-2.222	-2.219	-2.216	-2.211	-2.208	-2.202	-2.198	-2.191	-2.184	-2.178	-2.170	-2.161	-2.152	-2.142	-2.132	-2.121	-2.110	-2.098	-2.082	-2.069	-2.054	-2.039	-2.021	-2.004	-1.986	-1.966	-1.946	-1.925	-1.904	-1.881	-1.858	-1.834	-1.809	-1.782	-1.756	-1.729	-1.702	-1.674	-1.644	-1.615	-1.585	-1.554	-1.522	-1.492	-1.460	-1.429	-1.396	-1.365	-1.332	-1.300	-1.268	-1.235	-1.204	-1.171	-1.139	-1.108	-1.076	-1.046	-1.016	-0.985	-0.956	-0.926	-0.899	-0.871	-0.844	-0.819	-0.792	-0.768	-0.744	-0.720	-0.698	-0.676	-0.655	-0.635	-0.615	-0.598	-0.580	-0.564	-0.548	-0.532	-0.518	-0.505	-0.492	-0.481	-0.470	-0.460	-0.451	-0.442	-0.436	-0.429	-0.422	-0.416	-0.412	-0.408	-0.404	-0.400	-0.399	-0.396	-0.395	-0.394	-0.395	-0.395	-0.395	-0.396	-0.400	-0.401	-0.405	-0.408	-0.411	-0.415	-0.420	-0.425	-0.430	-0.435	-0.440	-0.446	-0.454	-0.460	-0.468	-0.474	-0.481	-0.489	-0.496	-0.504	-0.512	-0.519	-0.528	-0.535	-0.542	-0.550	-0.558	-0.565	-0.572	-0.580	-0.585	-0.592	-0.598	-0.604	-0.609	-0.614	-0.618	-0.621	-0.624	-0.626	-0.629	-0.630	-0.630	-0.630	-0.628	-0.626	-0.624	-0.620	-0.615	-0.610	-0.604	-0.598	-0.590	-0.581	-0.572	-0.562	-0.551	-0.540	-0.528	-0.515	-0.502	-0.489	-0.474	-0.459	-0.444	-0.426	-0.411	-0.394	-0.379	-0.361	-0.345	-0.328	-0.311	-0.294	-0.278	-0.260	-0.244	-0.229	-0.214	-0.199	-0.185	-0.170	-0.159	-0.145	-0.134	-0.124	-0.114	-0.104	-0.096	-0.090	-0.084	-0.079	-0.075	-0.071	-0.069	-0.069	-0.069	-0.070	-0.071	-0.076	-0.080	-0.085	-0.091	-0.098	-0.105	-0.114	-0.122	-0.134	-0.145	-0.156	-0.168	-0.180	-0.194	-0.206	-0.220	-0.234	-0.248	-0.262	-0.276	-0.290	-0.304	-0.318	-0.331	-0.344	-0.358	-0.370	-0.382	-0.394	-0.406	-0.416	-0.426	-0.435	-0.444	-0.451	-0.459	-0.465	-0.470	-0.475	-0.479	-0.481	-0.482	-0.484	-0.485	-0.485	-0.482	-0.480	-0.479	-0.475	-0.470	-0.465	-0.459	-0.452	-0.446	-0.438	-0.430	-0.421	-0.412	-0.402	-0.394	-0.384	-0.374	-0.364	-0.352	-0.342	-0.331	-0.321	-0.311	-0.301	-0.291	-0.281	-0.272	-0.262	-0.254	-0.246	-0.238	-0.230	-0.224	-0.218	-0.212	-0.206	-0.202	-0.199	-0.196	-0.192	-0.191	-0.191	-0.191	-0.191	-0.192	-0.196	-0.198	-0.202	-0.206	-0.212	-0.218	-0.224	-0.232	-0.240	-0.249	-0.256	-0.268	-0.278	-0.288	-0.299	-0.311	-0.322	-0.335	-0.348	-0.361	-0.375	-0.388	-0.401	-0.416	-0.429	-0.444	-0.458	-0.471	-0.486	-0.500	-0.512	-0.526	-0.540	-0.554	-0.566	-0.579	-0.591	-0.602	-0.614	-0.625	-0.636	-0.646	-0.656	-0.665	-0.674	-0.680	-0.688	-0.694	-0.700	-0.706	-0.711	-0.715	-0.720	-0.722	-0.726	-0.729	-0.729	-0.731	-0.731	-0.732	-0.731	-0.731	-0.730	-0.729	-0.726	-0.725	-0.722	-0.720	-0.718	-0.714	-0.711	-0.709	-0.706	-0.702	-0.700	-0.696	-0.695	-0.692	-0.691	-0.690	-0.689	-0.688	-0.686	-0.688	-0.688	-0.689	-0.691	-0.695	-0.698	-0.702	-0.708	-0.714	-0.720	-0.729	-0.736	-0.746	-0.758	-0.769	-0.780	-0.794	-0.809	-0.824	-0.840	-0.859	-0.876	-0.896	-0.916	-0.938	-0.959	-0.982	-1.005	-1.030	-1.056	-1.081	-1.108	-1.135	-1.164	-1.191	-1.220	-1.250	-1.280	-1.310	-1.340	-1.370	-1.401	-1.431	-1.462	-1.494	-1.524	-1.554	-1.584	-1.614	-1.644	-1.672	-1.701	-1.730	-1.758	-1.784	-1.811	-1.836	-1.862	-1.886	-1.910	-1.932	-1.954	-1.975	-1.996	-2.015	-2.033	-2.050	-2.066	-2.081	-2.096	-2.109	-2.121	-2.134	-2.144	-2.152	-2.162	-2.169	-2.176	-2.182	-2.186	-2.191	-2.195	-2.198	-2.200	-2.202	-2.202	-2.202	-2.204	-2.202	-2.202	-2.200	-2.198	-2.198	-2.194	-2.192	-2.190	-2.189	-2.185	-2.184	-2.181	-2.180	-2.178	-2.176	-2.176	-2.176	-2.176	-2.176	-2.178	-2.180	-2.181	-2.185	-2.189	-2.194	-2.199	-2.205	-2.211	-2.220	-2.229	-2.239	-2.248	-2.260	-2.272	-2.286	-2.300	-2.315	-2.331	-2.349	-2.366	-2.385	-2.405	-2.425	-2.446	-2.468	-2.490	-2.512	-2.536	-2.561	-2.585	-2.611	-2.635	-2.661	-2.688	-2.711	-2.739	-2.765	-2.790	-2.815	-2.840	-2.865	-2.890	-2.914	-2.938	-2.960	-2.982	-3.004	-3.024	-3.045	-3.062	-3.081	-3.099	-3.112	-3.128	-3.141	-3.152	-3.164	-3.172	-3.181	-3.188	-3.192	-3.196	-3.198	-3.199	-3.198	-3.195	-3.192	-3.188	-3.181	-3.174	-3.164	-3.154	-3.141	-3.129	-3.115	-3.100	-3.084	-3.066	-3.049	-3.029	-3.009	-2.989	-2.968	-2.946	-2.924	-2.900	-2.876	-2.852	-2.829	-2.804	-2.780	-2.754	-2.730	-2.705	-2.681	-2.655	-2.631	-2.608	-2.584	-2.560	-2.538	-2.516	-2.494	-2.471	-2.451	-2.430	-2.411	-2.391	-2.372	-2.355	-2.338	-2.321	-2.306	-2.291	-2.276	-2.261	-2.249	-2.236	-2.225	-2.212	-2.201	-2.192	-2.182	-2.174	-2.165	-2.158	-2.150	-2.142	-2.136	-2.130	-2.124	-2.119	-2.114	-2.110	-2.104	-2.100	-2.095	-2.091	-2.088	-2.084	-2.080	-2.076	-2.071	-2.069	-2.064	-2.061	-2.056	-2.051	-2.047	-2.041	-2.036	-2.033	-2.026	-2.020	-2.014	-2.007	-2.001	-1.992	-1.986	-1.978	-1.969	-1.958	-1.949	-1.938	-1.926	-1.915	-1.904	-1.890	-1.878	-1.864	-1.850	-1.834	-1.819	-1.801	-1.785	-1.768	-1.750	-1.730	-1.710	-1.690	-1.670	-1.649	-1.626	-1.605	-1.582	-1.559	-1.535	-1.510	-1.486	-1.460	-1.435	-1.409	-1.382	-1.355	-1.329	-1.301	-1.274	-1.246	-1.218	-1.190	-1.162	-1.134	-1.106	-1.079	-1.050	-1.024	-0.996	-0.970	-0.944	-0.918	-0.891	-0.866	-0.842	-0.818	-0.794	-0.771	-0.750	-0.729	-0.708	-0.689	-0.670	-0.652	-0.636	-0.621	-0.608	-0.594	-0.581	-0.571	-0.560	-0.551	-0.545	-0.539	-0.534	-0.530	-0.526	-0.526	-0.525	-0.526	-0.529	-0.532	-0.535	-0.542	-0.548	-0.555	-0.564	-0.572	-0.582	-0.594	-0.605	-0.618	-0.630	-0.644	-0.658	-0.671	-0.686	-0.701	-0.716	-0.731	-0.746	-0.761	-0.776	-0.792	-0.806	-0.821	-0.834	-0.849	-0.861	-0.874	-0.886	-0.898	-0.906	-0.916	-0.926	-0.934	-0.941	-0.948	-0.952	-0.959	-0.961	-0.964	-0.965	-0.966	-0.966	-0.965	-0.962	-0.960	-0.956	-0.951	-0.946	-0.940	-0.934	-0.925	-0.918	-0.909	-0.898	-0.888	-0.878	-0.866	-0.855	-0.842	-0.830	-0.819	-0.806	-0.794	-0.781	-0.769	-0.756	-0.744	-0.732	-0.720	-0.708	-0.698	-0.686	-0.675	-0.665	-0.655	-0.646	-0.636	-0.629	-0.621	-0.612	-0.606	-0.600	-0.596	-0.591	-0.586	-0.584	-0.580	-0.579	-0.576	-0.575	-0.575	-0.576	-0.576	-0.578	-0.580	-0.581	-0.585	-0.589	-0.592	-0.598	-0.602	-0.609	-0.614	-0.620	-0.626	-0.635	-0.641	-0.649	-0.658	-0.665	-0.672	-0.681	-0.691	-0.700	-0.708	-0.716	-0.726	-0.735	-0.742	-0.751	-0.761	-0.770	-0.778	-0.785	-0.794	-0.801	-0.809	-0.815	-0.822	-0.828	-0.832	-0.838	-0.842	-0.845	-0.849	-0.851	-0.852	-0.854	-0.854	-0.852	-0.851	-0.849	-0.845	-0.841	-0.836	-0.829	-0.821	-0.814	-0.804	-0.794	-0.781	-0.769	-0.755	-0.740	-0.725	-0.709	-0.690	-0.671	-0.651	-0.632	-0.611	-0.589	-0.566	-0.544	-0.519	-0.495	-0.469	-0.444	-0.418	-0.392	-0.366	-0.339	-0.312	-0.286	-0.260	-0.235	-0.209	-0.182	-0.159	-0.134	-0.110	-0.088	-0.065	-0.042	-0.022	-0.002	0.015	0.034	0.050	0.065	0.079	0.091	0.102	0.111	0.120	0.128	0.132	0.138	0.139	0.140	0.140	0.139	0.135	0.130	0.124	0.118	0.109	0.098	0.086	0.074	0.061	0.046	0.030	0.012	-0.005	-0.022	-0.041	-0.061	-0.082	-0.102	-0.124	-0.146	-0.168	-0.190	-0.211	-0.234	-0.258	-0.280	-0.301	-0.324	-0.345	-0.366	-0.386	-0.406	-0.428	-0.446	-0.465	-0.482	-0.500	-0.518	-0.534	-0.549	-0.562	-0.575	-0.589	-0.600	-0.610	-0.621	-0.630	-0.638	-0.645	-0.651	-0.656	-0.661	-0.665	-0.668	-0.670	-0.671	-0.671	-0.671	-0.670	-0.669	-0.666	-0.665	-0.661	-0.658	-0.654	-0.649	-0.644	-0.639	-0.634	-0.629	-0.622	-0.618	-0.612	-0.608	-0.601	-0.596	-0.591	-0.585	-0.581	-0.576	-0.574	-0.570	-0.568	-0.565	-0.562	-0.562	-0.560	-0.560	-0.561	-0.561	-0.564	-0.566	-0.570	-0.574	-0.578	-0.584	-0.590	-0.596	-0.605	-0.612	-0.622	-0.631	-0.642	-0.652	-0.665	-0.676	-0.690	-0.704	-0.719	-0.732	-0.746	-0.762	-0.779	-0.794	-0.810	-0.828	-0.844	-0.861	-0.879	-0.895	-0.912	-0.930	-0.946	-0.964	-0.980	-0.996	-1.012	-1.028	-1.044	-1.059	-1.074	-1.088	-1.101	-1.115	-1.128	-1.141	-1.152	-1.162	-1.174	-1.184	-1.192	-1.200	-1.209	-1.216	-1.222	-1.229	-1.234	-1.238	-1.242	-1.245	-1.248	-1.249	-1.250	-1.250	-1.251	-1.249	-1.248	-1.246	-1.244	-1.240	-1.238	-1.234	-1.229	-1.224	-1.219	-1.214	-1.209	-1.202	-1.196	-1.190	-1.184	-1.178	-1.171	-1.165	-1.158	-1.151	-1.146	-1.139	-1.134	-1.128	-1.122	-1.118	-1.114	-1.110	-1.105	-1.101	-1.099	-1.098	-1.096	-1.095	-1.095	-1.096	-1.098	-1.100	-1.104	-1.108	-1.112	-1.119	-1.125	-1.134	-1.142	-1.152	-1.164	-1.176	-1.189	-1.202	-1.219	-1.234	-1.251	-1.269	-1.289	-1.309	-1.330	-1.350	-1.374	-1.398	-1.422	-1.448	-1.474	-1.500	-1.528	-1.555	-1.584	-1.612	-1.641	-1.671	-1.700	-1.730	-1.761	-1.791	-1.820	-1.851	-1.881	-1.911	-1.942	-1.971	-2.001	-2.029	-2.058	-2.085	-2.112	-2.139	-2.164	-2.190	-2.214	-2.238	-2.260	-2.282	-2.304	-2.324	-2.342	-2.360	-2.378	-2.392	-2.408	-2.421	-2.434	-2.445	-2.456	-2.465	-2.474	-2.481	-2.488	-2.492	-2.496	-2.500	-2.502	-2.504	-2.505	-2.505	-2.504	-2.502	-2.499	-2.496	-2.492	-2.488	-2.484	-2.478	-2.471	-2.465	-2.458	-2.450	-2.441	-2.434	-2.425	-2.416	-2.406	-2.398	-2.389	-2.379	-2.369	-2.359	-2.350	-2.340	-2.331	-2.322	-2.314	-2.304	-2.295	-2.288	-2.279	-2.271	-2.264	-2.256	-2.250	-2.244	-2.238	-2.232	-2.226	-2.221	-2.218	-2.214	-2.211	-2.208	-2.206	-2.205	-2.205	-2.204	-2.204	-2.205	-2.206	-2.209	-2.211	-2.215	-2.219	-2.222	-2.228	-2.232	-2.239	-2.246	-2.252	-2.260	-2.269	-2.278	-2.286	-2.295	-2.304	-2.314	-2.324	-2.335	-2.345	-2.355	-2.365	-2.375	-2.386	-2.396	-2.406	-2.415	-2.425	-2.434	-2.445	-2.451	-2.460	-2.468	-2.475	-2.481	-2.488	-2.491	-2.496	-2.499	-2.501	-2.504	-2.504	-2.505	-2.504	-2.502	-2.499	-2.494	-2.490	-2.484	-2.476	-2.468	-2.459	-2.448	-2.436	-2.424	-2.409	-2.395	-2.379	-2.362	-2.344	-2.326	-2.306	-2.285	-2.264	-2.242	-2.219	-2.195	-2.172	-2.148	-2.121	-2.096	-2.070	-2.044	-2.016	-1.989	-1.962	-1.935	-1.908	-1.879	-1.851	-1.824	-1.796	-1.769	-1.741	-1.715	-1.688	-1.661	-1.636	-1.609	-1.584	-1.559	-1.534	-1.510	-1.485	-1.462	-1.440	-1.416	-1.395	-1.374	-1.351	-1.331	-1.311	-1.291	-1.271	-1.252	-1.234	-1.215	-1.198	-1.179	-1.161	-1.144	-1.125	-1.108	-1.091	-1.074	-1.056	-1.039	-1.021	-1.004	-0.986	-0.969	-0.950	-0.932	-0.912	-0.894	-0.874	-0.852	-0.832	-0.811	-0.790	-0.768	-0.745	-0.721	-0.698	-0.672	-0.646	-0.620	-0.594	-0.566	-0.539	-0.510	-0.480	-0.450	-0.419	-0.386	-0.354	-0.321	-0.288	-0.252	-0.218	-0.181	-0.145	-0.108	-0.069	-0.030	0.009	0.049	0.090	0.131	0.172	0.216	0.260	0.302	0.348	0.392	0.440	0.485	0.532	0.581	0.629	0.679	0.729	0.780	0.831	0.884	0.936	0.990	1.045	1.100	1.156	1.214	1.272	1.332	1.391	1.452	1.515	1.578	1.641	1.708	1.774	1.840	1.909	1.979	2.050	2.122	2.195	2.269	2.344	2.420	2.499	2.579	2.658	2.739	2.822	2.905	2.990	3.075	3.162	3.249	3.338	3.426	3.518	3.609	3.700	3.791	3.884	3.978	4.070	4.164	4.258	4.351	4.445	4.539	4.631	4.724	4.816	4.909	4.999	5.089	5.178	5.266	5.352	5.438	5.521	5.602	5.682	5.761	5.836	5.911	5.982	6.051	6.120	6.184	6.245	6.302	6.359	6.410	6.460	6.506	6.549	6.589	6.624	6.656	6.684	6.709	6.730	6.748	6.761	6.770	6.776	6.779	6.775	6.770	6.759	6.746	6.729	6.706	6.681	6.651	6.619	6.584	6.541	6.499	6.450	6.400	6.345	6.288	6.226	6.161	6.094	6.024	5.951	5.874	5.795	5.714	5.629	5.544	5.454	5.364	5.270	5.175	5.078	4.979	4.879	4.776	4.674	4.569	4.462	4.356	4.248	4.139	4.029	3.918	3.805	3.692	3.580	3.468	3.355	3.240	3.128	3.012	2.899	2.786	2.671	2.559	2.444	2.331	2.219	2.106	1.995	1.884	1.772	1.662	1.552	1.444	1.335	1.229	1.121	1.015	0.910	0.806	0.701	0.600	0.498	0.396	0.296	0.198	0.099	0.001	-0.094	-0.190	-0.285	-0.378	-0.470	-0.561	-0.651	-0.741	-0.829	-0.916	-1.001	-1.086	-1.170	-1.252	-1.335	-1.414	-1.494	-1.572	-1.649	-1.725	-1.799	-1.871	-1.944	-2.015	-2.084	-2.152	-2.219	-2.284	-2.349	-2.411	-2.472	-2.531	-2.590	-2.646	-2.701	-2.756	-2.809	-2.859	-2.908	-2.956	-3.002	-3.048	-3.091	-3.132	-3.172	-3.211	-3.248	-3.281	-3.315	-3.348	-3.379	-3.406	-3.432	-3.458	-3.482	-3.505	-3.524	-3.544	-3.561	-3.576	-3.590	-3.604	-3.614	-3.624	-3.631	-3.638	-3.644	-3.646	-3.649	-3.650	-3.650	-3.649	-3.646	-3.641	-3.636	-3.630	-3.622	-3.614	-3.604	-3.592	-3.581	-3.569	-3.554	-3.540	-3.525	-3.509	-3.492	-3.475	-3.456	-3.438	-3.416	-3.396	-3.375	-3.354	-3.332	-3.310	-3.288	-3.262	-3.239	-3.214	-3.190	-3.165	-3.139	-3.112	-3.086	-3.059	-3.032	-3.005	-2.978	-2.950	-2.920	-2.892	-2.864	-2.836	-2.806	-2.778	-2.748	-2.718	-2.688	-2.658	-2.629	-2.598	-2.568	-2.538	-2.506	-2.475	-2.445	-2.414	-2.382	-2.352	-2.322	-2.291	-2.260	-2.229	-2.199	-2.168	-2.138	-2.106	-2.078	-2.045	-2.016	-1.986	-1.955	-1.926	-1.896	-1.869	-1.840	-1.811	-1.782	-1.754	-1.725	-1.698	-1.671	-1.642	-1.616	-1.590	-1.562	-1.538	-1.511	-1.486	-1.460	-1.435	-1.410	-1.384	-1.360	-1.336	-1.311	-1.286	-1.262	-1.239	-1.215	-1.190	-1.166	-1.141	-1.116	-1.092	-1.066	-1.042	-1.016	-0.991	-0.965	-0.939	-0.911	-0.884	-0.856	-0.828	-0.798	-0.769	-0.738	-0.706	-0.674	-0.640	-0.606	-0.571	-0.536	-0.500	-0.462	-0.422	-0.384	-0.342	-0.301	-0.259	-0.216	-0.171	-0.126	-0.079	-0.032	0.016	0.066	0.115	0.166	0.219	0.271	0.324	0.379	0.432	0.489	0.544	0.600	0.658	0.714	0.770	0.829	0.886	0.944	1.001	1.058	1.115	1.172	1.230	1.285	1.342	1.398	1.452	1.508	1.560	1.614	1.666	1.718	1.768	1.816	1.865	1.912	1.959	2.004	2.047	2.090	2.131	2.172	2.210	2.249	2.285	2.320	2.354	2.385	2.416	2.446	2.475	2.502	2.528	2.552	2.575	2.599	2.619	2.639	2.658	2.676	2.692	2.709	2.724	2.738	2.750	2.762	2.774	2.785	2.795	2.802	2.811	2.819	2.826	2.832	2.839	2.842	2.849	2.852	2.856	2.860	2.862	2.865	2.868	2.868	2.870	2.870	2.871	2.871	2.870	2.869	2.868	2.866	2.864	2.861	2.858	2.855	2.850	2.846	2.840	2.835	2.829	2.821	2.815	2.806	2.796	2.789	2.779	2.768	2.756	2.744	2.731	2.718	2.704	2.690	2.674	2.658	2.641	2.624	2.605	2.586	2.566	2.546	2.525	2.504	2.481	2.458	2.435	2.410	2.386	2.360	2.334	2.309	2.281	2.255	2.226	2.199	2.171	2.142	2.115	2.086	2.059	2.029	2.000	1.970	1.941	1.912	1.884	1.855	1.825	1.796	1.768	1.739	1.710	1.681	1.654	1.625	1.596	1.569	1.541	1.514	1.486	1.460	1.432	1.406	1.380	1.354	1.328	1.302	1.276	1.251	1.225	1.201	1.176	1.151	1.125	1.101	1.076	1.051	1.028	1.002	0.978	0.954	0.928	0.905	0.880	0.856	0.831	0.806	0.782	0.758	0.734	0.710	0.685	0.661	0.638	0.612	0.589	0.565	0.541	0.516	0.492	0.469	0.446	0.422	0.399	0.376	0.352	0.330	0.308	0.285	0.264	0.242	0.221	0.200	0.179	0.159	0.139	0.120	0.101	0.082	0.064	0.046	0.029	0.012	-0.005	-0.020	-0.036	-0.051	-0.066	-0.080	-0.095	-0.108	-0.120	-0.134	-0.145	-0.156	-0.169	-0.180	-0.191	-0.201	-0.211	-0.222	-0.231	-0.241	-0.250	-0.259	-0.269	-0.276	-0.286	-0.294	-0.302	-0.312	-0.320	-0.330	-0.339	-0.348	-0.356	-0.365	-0.375	-0.384	-0.392	-0.402	-0.412	-0.422	-0.432	-0.442	-0.454	-0.464	-0.475	-0.485	-0.498	-0.509	-0.520	-0.532	-0.545	-0.558	-0.569	-0.581	-0.594	-0.606	-0.619	-0.631	-0.645	-0.658	-0.670	-0.682	-0.694	-0.705	-0.719	-0.729	-0.741	-0.751	-0.764	-0.774	-0.784	-0.794	-0.804	-0.812	-0.821	-0.830	-0.838	-0.845	-0.851	-0.858	-0.864	-0.870	-0.875	-0.879	-0.884	-0.888	-0.890	-0.892	-0.894	-0.896	-0.898	-0.899	-0.899	-0.899	-0.900	-0.899	-0.898	-0.898	-0.896	-0.895	-0.892	-0.891	-0.890	-0.888	-0.885	-0.884	-0.882	-0.881	-0.879	-0.879	-0.878	-0.876	-0.875	-0.876	-0.875	-0.876	-0.876	-0.878	-0.879	-0.880	-0.882	-0.885	-0.888	-0.891	-0.895	-0.899	-0.904	-0.910	-0.916	-0.922	-0.929	-0.938	-0.945	-0.954	-0.962	-0.972	-0.982	-0.992	-1.004	-1.015	-1.026	-1.039	-1.052	-1.065	-1.078	-1.090	-1.105	-1.119	-1.134	-1.149	-1.164	-1.179	-1.194	-1.210	-1.226	-1.241	-1.258	-1.274	-1.290	-1.306	-1.322	-1.339	-1.356	-1.371	-1.388	-1.405	-1.421	-1.436	-1.454	-1.470	-1.485	-1.500	-1.518	-1.532	-1.548	-1.562	-1.576	-1.591	-1.606	-1.620	-1.634	-1.648	-1.660	-1.672	-1.684	-1.696	-1.708	-1.719	-1.729	-1.739	-1.749	-1.758	-1.765	-1.772	-1.780	-1.786	-1.792	-1.798	-1.804	-1.808	-1.811	-1.814	-1.816	-1.819	-1.821	-1.821	-1.822	-1.822	-1.821	-1.820	-1.819	-1.818	-1.816	-1.814	-1.811	-1.809	-1.806	-1.804	-1.800	-1.798	-1.794	-1.791	-1.788	-1.785	-1.782	-1.780	-1.779	-1.779	-1.778	-1.776	-1.778	-1.778	-1.780	-1.781	-1.786	-1.789	-1.795	-1.800	-1.808	-1.815	-1.824	-1.834	-1.846	-1.859	-1.872	-1.888	-1.902	-1.920	-1.938	-1.958	-1.979	-2.000	-2.022	-2.046	-2.072	-2.098	-2.124	-2.152	-2.182	-2.212	-2.242	-2.274	-2.308	-2.340	-2.374	-2.409	-2.444	-2.479	-2.516	-2.552	-2.589	-2.625	-2.662	-2.700	-2.738	-2.775	-2.811	-2.848	-2.885	-2.921	-2.956	-2.994	-3.029	-3.064	-3.096	-3.130	-3.164	-3.196	-3.228	-3.258	-3.289	-3.318	-3.346	-3.374	-3.400	-3.426	-3.450	-3.474	-3.496	-3.518	-3.539	-3.559	-3.578	-3.595	-3.612	-3.628	-3.642	-3.658	-3.670	-3.682	-3.694	-3.704	-3.714	-3.722	-3.731	-3.739	-3.745	-3.751	-3.758	-3.761	-3.766	-3.770	-3.774	-3.776	-3.779	-3.781	-3.784	-3.785	-3.788	-3.789	-3.790	-3.791	-3.792	-3.795	-3.795	-3.799	-3.800	-3.802	-3.804	-3.808	-3.811	-3.815	-3.819	-3.825	-3.830	-3.836	-3.842	-3.850	-3.858	-3.868	-3.878	-3.888	-3.898	-3.910	-3.924	-3.938	-3.952	-3.969	-3.985	-4.003	-4.021	-4.041	-4.061	-4.082	-4.105	-4.128	-4.152	-4.178	-4.202	-4.230	-4.256	-4.285	-4.314	-4.344	-4.375	-4.405	-4.435	-4.468	-4.500	-4.532	-4.565	-4.599	-4.632	-4.665	-4.699	-4.732	-4.765	-4.799	-4.830	-4.862	-4.895	-4.928	-4.959	-4.989	-5.020	-5.048	-5.076	-5.105	-5.131	-5.158	-5.182	-5.206	-5.230	-5.251	-5.271	-5.291	-5.310	-5.326	-5.342	-5.356	-5.369	-5.382	-5.391	-5.401	-5.410	-5.416	-5.422	-5.426	-5.429	-5.430	-5.431	-5.430	-5.430	-5.426	-5.422	-5.418	-5.412	-5.405	-5.398	-5.390	-5.381	-5.372	-5.361	-5.351	-5.340	-5.329	-5.316	-5.305	-5.292	-5.280	-5.268	-5.255	-5.242	-5.230	-5.218	-5.206	-5.195	-5.184	-5.172	-5.162	-5.152	-5.142	-5.135	-5.126	-5.119	-5.112	-5.108	-5.102	-5.098	-5.092	-5.090	-5.090	-5.088	-5.088	-5.090	-5.090	-5.094	-5.096	-5.101	-5.106	-5.112	-5.120	-5.128	-5.136	-5.145	-5.155	-5.166	-5.178	-5.189	-5.201	-5.215	-5.229	-5.242	-5.256	-5.271	-5.285	-5.301	-5.316	-5.330	-5.346	-5.361	-5.375	-5.391	-5.406	-5.420	-5.435	-5.448	-5.460	-5.472	-5.485	-5.495	-5.506	-5.516	-5.525	-5.532	-5.540	-5.546	-5.552	-5.556	-5.559	-5.562	-5.562	-5.564	-5.562	-5.560	-5.556	-5.552	-5.548	-5.541	-5.534	-5.525	-5.515	-5.504	-5.491	-5.479	-5.465	-5.451	-5.435	-5.420	-5.402	-5.384	-5.366	-5.348	-5.329	-5.308	-5.288	-5.268	-5.245	-5.225	-5.204	-5.181	-5.160	-5.139	-5.119	-5.098	-5.076	-5.055	-5.035	-5.016	-4.996	-4.979	-4.961	-4.944	-4.926	-4.911	-4.896	-4.881	-4.868	-4.855	-4.845	-4.832	-4.824	-4.815	-4.808	-4.801	-4.795	-4.789	-4.785	-4.782	-4.780	-4.778	-4.778	-4.778	-4.779	-4.780	-4.784	-4.785	-4.789	-4.794	-4.798	-4.802	-4.808	-4.814	-4.820	-4.826	-4.832	-4.838	-4.844	-4.850	-4.856	-4.862	-4.868	-4.872	-4.878	-4.882	-4.886	-4.889	-4.892	-4.895	-4.896	-4.898	-4.896	-4.896	-4.894	-4.890	-4.888	-4.882	-4.878	-4.870	-4.861	-4.852	-4.844	-4.832	-4.820	-4.806	-4.792	-4.775	-4.759	-4.741	-4.722	-4.702	-4.681	-4.659	-4.635	-4.611	-4.585	-4.560	-4.532	-4.504	-4.475	-4.444	-4.414	-4.382	-4.350	-4.316	-4.284	-4.248	-4.214	-4.178	-4.141	-4.105	-4.068	-4.031	-3.994	-3.955	-3.918	-3.878	-3.840	-3.801	-3.762	-3.724	-3.686	-3.648	-3.609	-3.570	-3.534	-3.496	-3.460	-3.422	-3.388	-3.350	-3.316	-3.281	-3.248	-3.214	-3.182	-3.151	-3.119	-3.090	-3.060	-3.032	-3.005	-2.978	-2.951	-2.928	-2.904	-2.881	-2.860	-2.839	-2.819	-2.800	-2.782	-2.766	-2.751	-2.736	-2.722	-2.709	-2.698	-2.685	-2.675	-2.668	-2.658	-2.650	-2.642	-2.636	-2.631	-2.626	-2.621	-2.616	-2.612	-2.609	-2.605	-2.602	-2.599	-2.596	-2.594	-2.590	-2.588	-2.584	-2.581	-2.576	-2.571	-2.568	-2.562	-2.556	-2.550	-2.542	-2.534	-2.526	-2.515	-2.505	-2.494	-2.481	-2.468	-2.452	-2.436	-2.420	-2.401	-2.382	-2.362	-2.341	-2.318	-2.294	-2.269	-2.244	-2.216	-2.188	-2.159	-2.129	-2.098	-2.065	-2.031	-1.998	-1.961	-1.926	-1.891	-1.854	-1.815	-1.778	-1.739	-1.699	-1.660	-1.620	-1.581	-1.542	-1.501	-1.461	-1.421	-1.382	-1.344	-1.304	-1.266	-1.229	-1.190	-1.154	-1.119	-1.082	-1.048	-1.014	-0.981	-0.950	-0.920	-0.890	-0.862	-0.834	-0.809	-0.784	-0.759	-0.736	-0.716	-0.696	-0.678	-0.661	-0.645	-0.630	-0.616	-0.605	-0.595	-0.585	-0.578	-0.570	-0.565	-0.560	-0.555	-0.554	-0.551	-0.551	-0.551	-0.552	-0.556	-0.559	-0.562	-0.566	-0.571	-0.578	-0.584	-0.590	-0.598	-0.605	-0.612	-0.621	-0.629	-0.636	-0.645	-0.652	-0.661	-0.669	-0.678	-0.685	-0.691	-0.699	-0.705	-0.711	-0.718	-0.724	-0.728	-0.732	-0.738	-0.741	-0.744	-0.746	-0.748	-0.749	-0.750	-0.750	-0.749	-0.749	-0.746	-0.744	-0.741	-0.739	-0.735	-0.731	-0.726	-0.722	-0.716	-0.712	-0.706	-0.700	-0.694	-0.689	-0.681	-0.676	-0.670	-0.665	-0.660	-0.652	-0.648	-0.644	-0.639	-0.635	-0.631	-0.628	-0.625	-0.624	-0.622	-0.622	-0.624	-0.625	-0.628	-0.630	-0.634	-0.639	-0.644	-0.650	-0.659	-0.668	-0.676	-0.688	-0.699	-0.711	-0.726	-0.741	-0.758	-0.774	-0.791	-0.810	-0.830	-0.851	-0.872	-0.895	-0.918	-0.941	-0.966	-0.991	-1.018	-1.044	-1.070	-1.099	-1.126	-1.154	-1.182	-1.212	-1.240	-1.269	-1.299	-1.328	-1.356	-1.385	-1.412	-1.441	-1.469	-1.496	-1.525	-1.551	-1.578	-1.604	-1.629	-1.654	-1.679	-1.702	-1.725	-1.748	-1.769	-1.790	-1.810	-1.829	-1.849	-1.866	-1.884	-1.901	-1.916	-1.932	-1.946	-1.961	-1.975	-1.986	-2.000	-2.011	-2.024	-2.035	-2.045	-2.056	-2.065	-2.075	-2.084	-2.094	-2.102	-2.111	-2.120	-2.129	-2.136	-2.145	-2.155	-2.162	-2.171	-2.181	-2.190	-2.200	-2.210	-2.220	-2.230	-2.242	-2.252	-2.265	-2.275	-2.288	-2.300	-2.314	-2.328	-2.341	-2.355	-2.370	-2.385	-2.401	-2.415	-2.431	-2.448	-2.464	-2.481	-2.498	-2.515	-2.531	-2.549	-2.566	-2.584	-2.601	-2.619	-2.635	-2.652	-2.668	-2.685	-2.701	-2.718	-2.734	-2.750	-2.764	-2.780	-2.794	-2.808	-2.820	-2.834	-2.846	-2.858	-2.869	-2.879	-2.889	-2.896	-2.905	-2.912	-2.919	-2.925	-2.930	-2.934	-2.938	-2.941	-2.944	-2.945	-2.946	-2.946	-2.945	-2.944	-2.942	-2.940	-2.938	-2.932	-2.929	-2.924	-2.919	-2.912	-2.906	-2.899	-2.892	-2.885	-2.876	-2.868	-2.860	-2.851	-2.842	-2.832	-2.824	-2.814	-2.805	-2.795	-2.786	-2.776	-2.768	-2.758	-2.749	-2.739	-2.729	-2.720	-2.710	-2.701	-2.692	-2.684	-2.676	-2.668	-2.660	-2.651	-2.644	-2.636	-2.629	-2.621	-2.615	-2.609	-2.601	-2.595	-2.590	-2.584	-2.578	-2.572	-2.569	-2.562	-2.558	-2.554	-2.549	-2.544	-2.541	-2.536	-2.532	-2.529	-2.525	-2.521	-2.518	-2.515	-2.510	-2.508	-2.505	-2.502	-2.498	-2.495	-2.494	-2.490	-2.488	-2.484	-2.480	-2.478	-2.475	-2.470	-2.468	-2.462	-2.459	-2.455	-2.451	-2.446	-2.441	-2.436	-2.430	-2.425	-2.419	-2.411	-2.405	-2.398	-2.389	-2.380	-2.371	-2.361	-2.350	-2.340	-2.328	-2.316	-2.304	-2.290	-2.275	-2.260	-2.244	-2.228	-2.209	-2.191	-2.171	-2.151	-2.131	-2.109	-2.086	-2.064	-2.039	-2.014	-1.988	-1.961	-1.934	-1.905	-1.878	-1.848	-1.818	-1.788	-1.758	-1.725	-1.694	-1.661	-1.629	-1.595	-1.562	-1.530	-1.496	-1.462	-1.430	-1.395	-1.362	-1.330	-1.295	-1.264	-1.231	-1.199	-1.168	-1.136	-1.105	-1.075	-1.045	-1.016	-0.989	-0.960	-0.934	-0.908	-0.882	-0.858	-0.834	-0.811	-0.790	-0.769	-0.748	-0.729	-0.710	-0.692	-0.676	-0.660	-0.644	-0.629	-0.616	-0.602	-0.591	-0.580	-0.570	-0.560	-0.551	-0.544	-0.536	-0.529	-0.522	-0.518	-0.512	-0.507	-0.504	-0.500	-0.496	-0.495	-0.494	-0.492	-0.491	-0.491	-0.490	-0.491	-0.492	-0.492	-0.495	-0.496	-0.499	-0.502	-0.505	-0.509	-0.511	-0.516	-0.521	-0.525	-0.530	-0.535	-0.540	-0.545	-0.551	-0.558	-0.562	-0.569	-0.575	-0.581	-0.588	-0.594	-0.600	-0.606	-0.611	-0.618	-0.622	-0.628	-0.634	-0.639	-0.642	-0.648	-0.651	-0.654	-0.658	-0.660	-0.662	-0.664	-0.665	-0.665	-0.665	-0.662	-0.662	-0.660	-0.655	-0.652	-0.648	-0.642	-0.635	-0.629	-0.621	-0.612	-0.604	-0.594	-0.582	-0.572	-0.561	-0.549	-0.535	-0.521	-0.507	-0.494	-0.479	-0.464	-0.450	-0.434	-0.419	-0.402	-0.386	-0.370	-0.355	-0.339	-0.324	-0.308	-0.294	-0.280	-0.265	-0.251	-0.238	-0.225	-0.215	-0.202	-0.192	-0.184	-0.175	-0.168	-0.160	-0.154	-0.150	-0.145	-0.142	-0.141	-0.139	-0.139	-0.141	-0.142	-0.146	-0.149	-0.154	-0.160	-0.168	-0.174	-0.182	-0.191	-0.201	-0.211	-0.222	-0.235	-0.248	-0.260	-0.271	-0.285	-0.299	-0.312	-0.328	-0.341	-0.356	-0.370	-0.384	-0.398	-0.411	-0.425	-0.438	-0.450	-0.462	-0.475	-0.486	-0.495	-0.505	-0.515	-0.524	-0.531	-0.538	-0.544	-0.549	-0.554	-0.558	-0.561	-0.562	-0.565	-0.564	-0.564	-0.562	-0.560	-0.558	-0.555	-0.551	-0.545	-0.539	-0.534	-0.528	-0.520	-0.511	-0.504	-0.496	-0.486	-0.478	-0.468	-0.459	-0.449	-0.440	-0.431	-0.421	-0.412	-0.404	-0.395	-0.386	-0.378	-0.370	-0.362	-0.355	-0.349	-0.344	-0.339	-0.334	-0.330	-0.328	-0.325	-0.324	-0.322	-0.322	-0.324	-0.325	-0.328	-0.330	-0.335	-0.339	-0.345	-0.351	-0.358	-0.366	-0.374	-0.384	-0.392	-0.402	-0.412	-0.425	-0.436	-0.448	-0.461	-0.472	-0.486	-0.499	-0.512	-0.526	-0.539	-0.554	-0.568	-0.580	-0.594	-0.606	-0.620	-0.632	-0.645	-0.658	-0.669	-0.680	-0.691	-0.701	-0.711	-0.721	-0.730	-0.738	-0.746	-0.754	-0.760	-0.766	-0.771	-0.776	-0.780	-0.784	-0.786	-0.789	-0.790	-0.791	-0.792	-0.791	-0.791	-0.789	-0.789	-0.786	-0.784	-0.781	-0.778	-0.775	-0.771	-0.768	-0.762	-0.759	-0.756	-0.751	-0.746	-0.741	-0.739	-0.734	-0.730	-0.725	-0.721	-0.719	-0.716	-0.712	-0.710	-0.709	-0.708	-0.706	-0.706	-0.705	-0.706	-0.709	-0.710	-0.712	-0.716	-0.720	-0.725	-0.731	-0.736	-0.744	-0.752	-0.761	-0.770	-0.781	-0.792	-0.804	-0.818	-0.831	-0.846	-0.862	-0.879	-0.896	-0.915	-0.934	-0.952	-0.974	-0.995	-1.016	-1.040	-1.064	-1.089	-1.114	-1.139	-1.165	-1.191	-1.219	-1.246	-1.275	-1.304	-1.332	-1.362	-1.391	-1.421	-1.450	-1.481	-1.511	-1.541	-1.571	-1.601	-1.632	-1.661	-1.690	-1.720	-1.749	-1.778	-1.806	-1.834	-1.861	-1.888	-1.915	-1.939	-1.964	-1.988	-2.011	-2.034	-2.056	-2.078	-2.098	-2.116	-2.134	-2.151	-2.168	-2.182	-2.198	-2.211	-2.224	-2.235	-2.245	-2.255	-2.264	-2.271	-2.279	-2.285	-2.290	-2.294	-2.298	-2.300	-2.302	-2.304	-2.305	-2.305	-2.305	-2.302	-2.302	-2.300	-2.298	-2.295	-2.292	-2.289	-2.286	-2.284	-2.281	-2.278	-2.275	-2.272	-2.270	-2.269	-2.266	-2.265	-2.265	-2.265	-2.265	-2.266	-2.268	-2.271	-2.274	-2.278	-2.282	-2.289	-2.295	-2.301	-2.310	-2.320	-2.330	-2.342	-2.355	-2.368	-2.382	-2.398	-2.412	-2.431	-2.449	-2.468	-2.486	-2.508	-2.529	-2.551	-2.572	-2.598	-2.620	-2.644	-2.669	-2.694	-2.719	-2.745	-2.770	-2.796	-2.822	-2.848	-2.874	-2.899	-2.924	-2.949	-2.971	-2.995	-3.018	-3.041	-3.061	-3.082	-3.102	-3.121	-3.140	-3.156	-3.171	-3.186	-3.199	-3.211	-3.222	-3.231	-3.239	-3.245	-3.250	-3.252	-3.255	-3.256	-3.255	-3.252	-3.249	-3.244	-3.238	-3.231	-3.220	-3.211	-3.198	-3.186	-3.171	-3.156	-3.140	-3.122	-3.104	-3.085	-3.064	-3.042	-3.021	-3.000	-2.976	-2.952	-2.929	-2.905	-2.880	-2.855	-2.830	-2.805	-2.780	-2.755	-2.730	-2.705	-2.680	-2.656	-2.632	-2.609	-2.585	-2.564	-2.540	-2.520	-2.499	-2.478	-2.459	-2.439	-2.420	-2.402	-2.385	-2.369	-2.354	-2.338	-2.325	-2.311	-2.299	-2.286	-2.275	-2.265	-2.254	-2.245	-2.236	-2.228	-2.220	-2.214	-2.206	-2.200	-2.195	-2.189	-2.184	-2.180	-2.175	-2.171	-2.168	-2.164	-2.161	-2.156	-2.154	-2.150	-2.146	-2.142	-2.139	-2.135	-2.130	-2.126	-2.121	-2.116	-2.111	-2.105	-2.099	-2.091	-2.086	-2.079	-2.069	-2.061	-2.051	-2.042	-2.031	-2.020	-2.009	-1.996	-1.982	-1.969	-1.954	-1.940	-1.922	-1.906	-1.889	-1.870	-1.852	-1.834	-1.812	-1.791	-1.770	-1.749	-1.725	-1.701	-1.678	-1.652	-1.628	-1.602	-1.576	-1.550	-1.522	-1.494	-1.466	-1.438	-1.409	-1.380	-1.351	-1.320	-1.291	-1.260	-1.231	-1.200	-1.171	-1.141	-1.111	-1.081	-1.052	-1.024	-0.994	-0.965	-0.939	-0.910	-0.882	-0.856	-0.831	-0.805	-0.780	-0.756	-0.734	-0.712	-0.691	-0.670	-0.651	-0.632	-0.616	-0.599	-0.584	-0.570	-0.556	-0.545	-0.535	-0.525	-0.518	-0.510	-0.504	-0.500	-0.498	-0.495	-0.495	-0.495	-0.496	-0.500	-0.504	-0.507	-0.515	-0.520	-0.529	-0.538	-0.548	-0.559	-0.570	-0.581	-0.595	-0.606	-0.620	-0.635	-0.650	-0.665	-0.680	-0.695	-0.711	-0.728	-0.742	-0.758	-0.772	-0.788	-0.802	-0.818	-0.830	-0.844	-0.856	-0.869	-0.880	-0.891	-0.901	-0.911	-0.920	-0.926	-0.934	-0.939	-0.944	-0.949	-0.951	-0.952	-0.954	-0.954	-0.954	-0.951	-0.949	-0.946	-0.941	-0.935	-0.931	-0.924	-0.916	-0.909	-0.900	-0.890	-0.880	-0.870	-0.860	-0.849	-0.838	-0.825	-0.812	-0.801	-0.789	-0.776	-0.764	-0.752	-0.740	-0.728	-0.716	-0.705	-0.694	-0.684	-0.672	-0.662	-0.652	-0.644	-0.636	-0.628	-0.621	-0.614	-0.608	-0.602	-0.599	-0.595	-0.592	-0.589	-0.588	-0.585	-0.585	-0.586	-0.588	-0.589	-0.591	-0.594	-0.599	-0.602	-0.608	-0.612	-0.620	-0.626	-0.634	-0.641	-0.650	-0.659	-0.668	-0.678	-0.686	-0.698	-0.708	-0.718	-0.729	-0.739	-0.750	-0.761	-0.772	-0.784	-0.795	-0.806	-0.816	-0.828	-0.839	-0.849	-0.858	-0.869	-0.878	-0.888	-0.895	-0.902	-0.911	-0.918	-0.924	-0.930	-0.935	-0.939	-0.942	-0.945	-0.948	-0.949	-0.949	-0.948	-0.946	-0.944	-0.940	-0.936	-0.931	-0.924	-0.918	-0.909	-0.899	-0.889	-0.878	-0.865	-0.852	-0.839	-0.822	-0.806	-0.790	-0.772	-0.754	-0.735	-0.715	-0.695	-0.674	-0.651	-0.631	-0.609	-0.585	-0.561	-0.539	-0.515	-0.491	-0.468	-0.444	-0.420	-0.398	-0.374	-0.351	-0.330	-0.308	-0.286	-0.266	-0.248	-0.228	-0.210	-0.192	-0.176	-0.160	-0.146	-0.132	-0.121	-0.110	-0.100	-0.091	-0.084	-0.078	-0.072	-0.070	-0.068	-0.068	-0.068	-0.069	-0.072	-0.076	-0.082	-0.089	-0.098	-0.105	-0.116	-0.128	-0.140	-0.154	-0.168	-0.182	-0.199	-0.215	-0.232	-0.250	-0.269	-0.288	-0.306	-0.328	-0.346	-0.366	-0.388	-0.408	-0.428	-0.449	-0.468	-0.489	-0.507	-0.528	-0.546	-0.565	-0.582	-0.601	-0.618	-0.634	-0.649	-0.664	-0.679	-0.692	-0.706	-0.718	-0.728	-0.739	-0.749	-0.758	-0.765	-0.772	-0.779	-0.782	-0.786	-0.791	-0.794	-0.795	-0.796	-0.798	-0.798	-0.795	-0.794	-0.791	-0.789	-0.784	-0.781	-0.776	-0.770	-0.765	-0.759	-0.752	-0.746	-0.739	-0.734	-0.726	-0.719	-0.711	-0.704	-0.698	-0.690	-0.684	-0.676	-0.670	-0.664	-0.659	-0.654	-0.649	-0.645	-0.640	-0.636	-0.635	-0.632	-0.631	-0.631	-0.631	-0.631	-0.632	-0.634	-0.638	-0.641	100.000	5.000	2.000	1.000	3.000	0.000	0.000	0.000	0.000	0.000	0.000	0.000	0.000	0.000	0.000	0.000	0.000	0.000	1.259	1.276	1.295	1.312	1.332	1.351	1.372	1.391	1.412	1.435	1.456	1.479	1.501	1.525	1.549	1.574	1.598	1.622	1.649	1.674	1.701	1.729	1.755	1.782	1.810	1.838	1.866	1.895	1.924	1.951	1.980	2.009	2.038	2.066	2.095	2.124	2.151	2.180	2.209	2.235	2.264	2.291	2.319	2.344	2.371	2.396	2.421	2.446	2.470	2.494	2.518	2.540	2.561	2.584	2.604	2.624	2.644	2.662	2.681	2.699	2.715	2.730	2.746	2.760	2.775	2.786	2.800	2.811	2.822	2.832	2.841	2.850	2.859	2.866	2.872	2.879	2.885	2.890	2.894	2.899	2.901	2.904	2.906	2.906	2.909	2.909	2.909	2.908	2.905	2.904	2.901	2.900	2.896	2.892	2.889	2.885	2.880	2.875	2.870	2.865	2.860	2.854	2.848	2.841	2.835	2.828	2.822	2.815	2.809	2.801	2.795	2.789	2.782	2.775	2.769	2.762	2.756	2.751	2.745	2.740	2.735	2.731	2.728	2.722	2.720	2.718	2.715	2.712	2.711	2.711	2.711	2.711	2.711	2.712	2.714	2.715	2.719	2.721	2.725	2.729	2.734	2.738	2.744	2.749	2.755	2.760	2.766	2.772	2.778	2.784	2.790	2.796	2.801	2.808	2.812	2.819	2.822	2.828	2.830	2.834	2.836	2.838	2.838	2.839	2.838	2.836	2.834	2.829	2.824	2.818	2.810	2.802	2.791	2.781	2.769	2.755	2.740	2.725	2.706	2.686	2.666	2.645	2.621	2.598	2.572	2.545	2.518	2.488	2.456	2.426	2.392	2.359	2.324	2.288	2.251	2.215	2.176	2.138	2.098	2.058	2.018	1.978	1.936	1.894	1.852	1.810	1.768	1.725	1.682	1.641	1.599	1.556	1.515	1.472	1.431	1.389	1.349	1.309	1.268	1.229	1.190	1.151	1.111	1.075	1.038	1.000	0.964	0.928	0.892	0.859	0.825	0.791	0.759	0.726	0.694	0.662	0.632	0.602	0.574	0.544	0.515	0.486	0.459	0.431	0.404	0.378	0.351	0.325	0.299	0.274	0.249	0.224	0.199	0.174	0.150	0.125	0.101	0.076	0.052	0.030	0.005	-0.019	-0.042	-0.066	-0.090	-0.115	-0.139	-0.164	-0.188	-0.212	-0.238	-0.262	-0.289	-0.314	-0.341	-0.366	-0.394	-0.420	-0.449	-0.476	-0.505	-0.534	-0.564	-0.594	-0.624	-0.655	-0.686	-0.719	-0.751	-0.785	-0.819	-0.854	-0.890	-0.925	-0.962	-0.999	-1.036	-1.076	-1.115	-1.155	-1.196	-1.238	-1.279	-1.321	-1.364	-1.406	-1.451	-1.496	-1.541	-1.586	-1.631	-1.678	-1.724	-1.770	-1.816	-1.862	-1.910	-1.956	-2.002	-2.050	-2.098	-2.142	-2.190	-2.235	-2.280	-2.325	-2.369	-2.412	-2.456	-2.499	-2.541	-2.582	-2.622	-2.662	-2.701	-2.738	-2.775	-2.811	-2.845	-2.878	-2.910	-2.941	-2.971	-3.000	-3.028	-3.052	-3.079	-3.102	-3.124	-3.146	-3.165	-3.185	-3.202	-3.219	-3.232	-3.248	-3.259	-3.271	-3.281	-3.291	-3.299	-3.308	-3.314	-3.319	-3.325	-3.330	-3.332	-3.335	-3.338	-3.340	-3.341	-3.342	-3.342	-3.342	-3.344	-3.342	-3.342	-3.344	-3.342	-3.342	-3.342	-3.342	-3.344	-3.344	-3.345	-3.346	-3.349	-3.351	-3.354	-3.358	-3.361	-3.366	-3.371	-3.378	-3.382	-3.390	-3.396	-3.405	-3.415	-3.425	-3.435	-3.446	-3.458	-3.470	-3.482	-3.496	-3.511	-3.526	-3.540	-3.556	-3.572	-3.590	-3.608	-3.625	-3.642	-3.661	-3.678	-3.696	-3.716	-3.734	-3.752	-3.771	-3.790	-3.809	-3.828	-3.845	-3.864	-3.880	-3.899	-3.915	-3.931	-3.948	-3.961	-3.978	-3.991	-4.005	-4.018	-4.030	-4.041	-4.051	-4.061	-4.070	-4.079	-4.086	-4.093	-4.099	-4.104	-4.108	-4.111	-4.112	-4.115	-4.115	-4.115	-4.114	-4.112	-4.110	-4.108	-4.104	-4.100	-4.094	-4.089	-4.082	-4.077	-4.070	-4.062	-4.055	-4.048	-4.039	-4.030	-4.022	-4.012	-4.004	-3.996	-3.986	-3.978	-3.969	-3.961	-3.951	-3.944	-3.936	-3.929	-3.922	-3.915	-3.909	-3.902	-3.898	-3.891	-3.888	-3.882	-3.880	-3.876	-3.875	-3.872	-3.872	-3.871	-3.872	-3.872	-3.874	-3.875	-3.878	-3.881	-3.884	-3.888	-3.891	-3.896	-3.902	-3.906	-3.912	-3.918	-3.925	-3.931	-3.938	-3.944	-3.951	-3.958	-3.965	-3.972	-3.979	-3.986	-3.992	-3.999	-4.006	-4.011	-4.018	-4.022	-4.028	-4.032	-4.036	-4.039	-4.043	-4.046	-4.048	-4.049	-4.049	-4.049	-4.049	-4.048	-4.046	-4.043	-4.039	-4.034	-4.029	-4.024	-4.016	-4.009	-4.001	-3.992	-3.982	-3.971	-3.960	-3.949	-3.935	-3.921	-3.906	-3.891	-3.875	-3.859	-3.841	-3.824	-3.805	-3.785	-3.766	-3.745	-3.724	-3.701	-3.679	-3.656	-3.634	-3.611	-3.586	-3.562	-3.538	-3.512	-3.489	-3.462	-3.438	-3.412	-3.385	-3.359	-3.334	-3.306	-3.281	-3.255	-3.229	-3.202	-3.176	-3.150	-3.124	-3.099	-3.074	-3.048	-3.022	-2.999	-2.974	-2.950	-2.926	-2.904	-2.881	-2.859	-2.838	-2.816	-2.796	-2.776	-2.756	-2.736	-2.719	-2.701	-2.685	-2.669	-2.652	-2.639	-2.624	-2.610	-2.598	-2.586	-2.574	-2.564	-2.554	-2.544	-2.535	-2.528	-2.520	-2.514	-2.508	-2.502	-2.498	-2.494	-2.490	-2.486	-2.484	-2.481	-2.479	-2.476	-2.475	-2.474	-2.472	-2.471	-2.470	-2.469	-2.468	-2.466	-2.465	-2.462	-2.461	-2.458	-2.455	-2.451	-2.448	-2.442	-2.439	-2.432	-2.426	-2.419	-2.410	-2.401	-2.390	-2.379	-2.368	-2.354	-2.340	-2.325	-2.309	-2.292	-2.274	-2.254	-2.234	-2.212	-2.190	-2.165	-2.140	-2.115	-2.089	-2.061	-2.033	-2.004	-1.974	-1.944	-1.911	-1.880	-1.849	-1.815	-1.782	-1.749	-1.716	-1.681	-1.648	-1.615	-1.580	-1.546	-1.514	-1.480	-1.448	-1.416	-1.386	-1.355	-1.325	-1.295	-1.268	-1.239	-1.212	-1.188	-1.164	-1.140	-1.118	-1.098	-1.076	-1.059	-1.042	-1.026	-1.011	-0.999	-0.986	-0.976	-0.966	-0.959	-0.951	-0.946	-0.942	-0.940	-0.938	-0.936	-0.936	-0.939	-0.940	-0.944	-0.948	-0.952	-0.958	-0.964	-0.970	-0.976	-0.984	-0.992	-1.000	-1.009	-1.016	-1.025	-1.034	-1.042	-1.051	-1.058	-1.066	-1.074	-1.081	-1.088	-1.094	-1.099	-1.105	-1.109	-1.112	-1.115	-1.118	-1.119	-1.119	-1.119	-1.118	-1.116	-1.112	-1.109	-1.104	-1.099	-1.091	-1.084	-1.076	-1.066	-1.056	-1.046	-1.035	-1.022	-1.010	-0.996	-0.981	-0.968	-0.951	-0.936	-0.921	-0.904	-0.888	-0.870	-0.854	-0.838	-0.819	-0.802	-0.786	-0.769	-0.752	-0.736	-0.720	-0.705	-0.690	-0.675	-0.661	-0.649	-0.635	-0.625	-0.614	-0.604	-0.595	-0.586	-0.579	-0.574	-0.569	-0.565	-0.562	-0.560	-0.560	-0.560	-0.562	-0.565	-0.569	-0.575	-0.581	-0.589	-0.598	-0.608	-0.618	-0.630	-0.644	-0.656	-0.671	-0.686	-0.704	-0.720	-0.739	-0.759	-0.778	-0.798	-0.819	-0.840	-0.861	-0.882	-0.905	-0.928	-0.950	-0.974	-0.996	-1.019	-1.041	-1.064	-1.086	-1.109	-1.130	-1.151	-1.172	-1.194	-1.214	-1.234	-1.254	-1.271	-1.290	-1.308	-1.324	-1.339	-1.355	-1.370	-1.384	-1.396	-1.409	-1.420	-1.430	-1.440	-1.450	-1.459	-1.465	-1.472	-1.479	-1.484	-1.489	-1.494	-1.498	-1.500	-1.502	-1.505	-1.506	-1.506	-1.508	-1.508	-1.508	-1.506	-1.505	-1.504	-1.502	-1.501	-1.499	-1.498	-1.495	-1.494	-1.491	-1.490	-1.488	-1.486	-1.484	-1.482	-1.482	-1.481	-1.481	-1.480	-1.480	-1.480	-1.481	-1.482	-1.484	-1.485	-1.488	-1.491	-1.494	-1.498	-1.501	-1.506	-1.510	-1.516	-1.521	-1.528	-1.534	-1.540	-1.549	-1.556	-1.564	-1.571	-1.579	-1.589	-1.598	-1.606	-1.616	-1.625	-1.634	-1.645	-1.654	-1.662	-1.672	-1.681	-1.690	-1.699	-1.708	-1.715	-1.722	-1.731	-1.739	-1.745	-1.750	-1.756	-1.761	-1.765	-1.769	-1.771	-1.774	-1.775	-1.776	-1.776	-1.775	-1.774	-1.771	-1.768	-1.762	-1.758	-1.751	-1.744	-1.736	-1.728	-1.718	-1.708	-1.696	-1.684	-1.671	-1.656	-1.642	-1.628	-1.611	-1.595	-1.579	-1.561	-1.542	-1.525	-1.505	-1.485	-1.466	-1.446	-1.426	-1.405	-1.385	-1.365	-1.344	-1.322	-1.302	-1.281	-1.261	-1.240	-1.221	-1.201	-1.181	-1.162	-1.144	-1.125	-1.108	-1.090	-1.074	-1.058	-1.041	-1.026	-1.012	-0.999	-0.985	-0.972	-0.960	-0.949	-0.939	-0.929	-0.919	-0.911	-0.902	-0.895	-0.889	-0.882	-0.878	-0.872	-0.869	-0.864	-0.861	-0.859	-0.856	-0.854	-0.854	-0.852	-0.852	-0.852	-0.852	-0.852	-0.854	-0.855	-0.856	-0.858	-0.859	-0.860	-0.862	-0.864	-0.865	-0.866	-0.869	-0.870	-0.870	-0.871	-0.872	-0.872	-0.872	-0.874	-0.872	-0.871	-0.870	-0.868	-0.865	-0.862	-0.859	-0.854	-0.849	-0.844	-0.836	-0.830	-0.821	-0.812	-0.804	-0.794	-0.782	-0.771	-0.756	-0.744	-0.729	-0.712	-0.696	-0.679	-0.661	-0.641	-0.622	-0.600	-0.580	-0.556	-0.532	-0.509	-0.484	-0.459	-0.431	-0.405	-0.378	-0.350	-0.320	-0.291	-0.261	-0.231	-0.202	-0.171	-0.140	-0.109	-0.079	-0.048	-0.016	0.015	0.046	0.078	0.109	0.138	0.169	0.199	0.228	0.256	0.285	0.312	0.340	0.366	0.392	0.419	0.442	0.466	0.489	0.511	0.532	0.554	0.571	0.591	0.609	0.625	0.641	0.655	0.670	0.682	0.695	0.705	0.715	0.724	0.731	0.739	0.744	0.750	0.754	0.758	0.760	0.761	0.762	0.762	0.761	0.760	0.758	0.754	0.750	0.745	0.740	0.734	0.728	0.720	0.712	0.704	0.695	0.685	0.675	0.665	0.655	0.642	0.631	0.619	0.606	0.594	0.581	0.569	0.554	0.541	0.528	0.515	0.501	0.486	0.474	0.460	0.448	0.432	0.420	0.408	0.394	0.381	0.370	0.358	0.346	0.335	0.325	0.314	0.305	0.295	0.286	0.279	0.271	0.264	0.259	0.252	0.248	0.242	0.239	0.236	0.232	0.231	0.230	0.229	0.229	0.229	0.230	0.230	0.232	0.235	0.239	0.241	0.244	0.249	0.251	0.256	0.260	0.265	0.270	0.274	0.279	0.282	0.288	0.292	0.296	0.300	0.304	0.306	0.309	0.312	0.315	0.316	0.316	0.318	0.319	0.318	0.315	0.315	0.312	0.309	0.305	0.300	0.295	0.290	0.282	0.275	0.268	0.259	0.250	0.240	0.230	0.219	0.206	0.195	0.184	0.170	0.156	0.142	0.129	0.114	0.100	0.084	0.070	0.055	0.039	0.024	0.009	-0.006	-0.021	-0.036	-0.050	-0.065	-0.080	-0.092	-0.106	-0.119	-0.131	-0.144	-0.156	-0.166	-0.178	-0.188	-0.198	-0.206	-0.214	-0.221	-0.230	-0.235	-0.242	-0.246	-0.251	-0.255	-0.258	-0.261	-0.262	-0.265	-0.266	-0.265	-0.265	-0.264	-0.264	-0.261	-0.260	-0.258	-0.254	-0.251	-0.248	-0.245	-0.240	-0.236	-0.231	-0.228	-0.222	-0.219	-0.214	-0.209	-0.205	-0.200	-0.196	-0.191	-0.188	-0.184	-0.180	-0.178	-0.175	-0.172	-0.170	-0.169	-0.168	-0.166	-0.165	-0.166	-0.165	-0.166	-0.168	-0.170	-0.172	-0.175	-0.178	-0.181	-0.185	-0.190	-0.195	-0.200	-0.206	-0.212	-0.218	-0.225	-0.231	-0.239	-0.248	-0.256	-0.264	-0.272	-0.280	-0.289	-0.298	-0.308	-0.316	-0.326	-0.335	-0.344	-0.354	-0.362	-0.371	-0.379	-0.389	-0.396	-0.405	-0.412	-0.421	-0.428	-0.435	-0.441	-0.449	-0.454	-0.460	-0.465	-0.470	-0.475	-0.479	-0.481	-0.485	-0.488	-0.489	-0.491	-0.491	-0.491	-0.492	-0.492	-0.491	-0.490	-0.488	-0.485	-0.482	-0.480	-0.476	-0.472	-0.469	-0.462	-0.458	-0.454	-0.448	-0.442	-0.436	-0.430	-0.424	-0.418	-0.411	-0.404	-0.399	-0.392	-0.386	-0.380	-0.374	-0.369	-0.362	-0.358	-0.352	-0.349	-0.345	-0.341	-0.338	-0.335	-0.332	-0.330	-0.330	-0.329	-0.329	-0.330	-0.331	-0.332	-0.336	-0.339	-0.344	-0.349	-0.355	-0.360	-0.368	-0.376	-0.385	-0.394	-0.404	-0.415	-0.426	-0.439	-0.450	-0.464	-0.478	-0.494	-0.507	-0.522	-0.540	-0.556	-0.574	-0.591	-0.609	-0.626	-0.644	-0.662	-0.680	-0.700	-0.719	-0.736	-0.755	-0.774	-0.792	-0.811	-0.829	-0.848	-0.865	-0.882	-0.899	-0.915	-0.931	-0.948	-0.962	-0.978	-0.992	-1.006	-1.020	-1.034	-1.046	-1.056	-1.069	-1.078	-1.089	-1.098	-1.105	-1.114	-1.120	-1.128	-1.134	-1.139	-1.144	-1.148	-1.151	-1.155	-1.158	-1.160	-1.161	-1.162	-1.164	-1.164	-1.165	-1.164	-1.164	-1.164	-1.162	-1.161	-1.160	-1.159	-1.156	-1.156	-1.155	-1.154	-1.152	-1.151	-1.150	-1.150	-1.149	-1.149	-1.148	-1.149	-1.150	-1.150	-1.152	-1.155	-1.158	-1.161	-1.165	-1.169	-1.174	-1.179	-1.185	-1.191	-1.199	-1.206	-1.216	-1.224	-1.234	-1.244	-1.256	-1.268	-1.280	-1.294	-1.308	-1.321	-1.338	-1.352	-1.368	-1.385	-1.401	-1.420	-1.438	-1.455	-1.475	-1.494	-1.512	-1.532	-1.551	-1.572	-1.592	-1.611	-1.632	-1.652	-1.672	-1.692	-1.712	-1.731	-1.750	-1.770	-1.789	-1.806	-1.825	-1.842	-1.859	-1.875	-1.891	-1.905	-1.921	-1.935	-1.948	-1.960	-1.971	-1.982	-1.991	-2.000	-2.007	-2.016	-2.021	-2.027	-2.031	-2.035	-2.038	-2.040	-2.040	-2.040	-2.039	-2.036	-2.035	-2.030	-2.026	-2.020	-2.015	-2.007	-2.000	-1.991	-1.981	-1.971	-1.961	-1.950	-1.939	-1.926	-1.914	-1.900	-1.886	-1.872	-1.856	-1.842	-1.826	-1.811	-1.795	-1.779	-1.764	-1.746	-1.729	-1.714	-1.696	-1.680	-1.664	-1.648	-1.631	-1.615	-1.599	-1.582	-1.566	-1.552	-1.536	-1.521	-1.508	-1.491	-1.479	-1.464	-1.450	-1.438	-1.424	-1.411	-1.399	-1.389	-1.376	-1.366	-1.356	-1.346	-1.336	-1.326	-1.318	-1.309	-1.301	-1.294	-1.286	-1.279	-1.271	-1.264	-1.258	-1.252	-1.246	-1.240	-1.235	-1.230	-1.225	-1.220	-1.215	-1.210	-1.205	-1.200	-1.195	-1.190	-1.185	-1.180	-1.176	-1.171	-1.165	-1.160	-1.152	-1.148	-1.141	-1.134	-1.128	-1.120	-1.114	-1.105	-1.096	-1.086	-1.078	-1.069	-1.058	-1.048	-1.036	-1.025	-1.011	-1.000	-0.986	-0.972	-0.959	-0.942	-0.928	-0.912	-0.895	-0.879	-0.861	-0.844	-0.826	-0.808	-0.788	-0.768	-0.750	-0.730	-0.709	-0.689	-0.668	-0.645	-0.624	-0.602	-0.581	-0.561	-0.539	-0.518	-0.496	-0.474	-0.454	-0.432	-0.411	-0.391	-0.370	-0.351	-0.331	-0.314	-0.294	-0.276	-0.260	-0.241	-0.226	-0.210	-0.196	-0.180	-0.169	-0.155	-0.144	-0.132	-0.121	-0.112	-0.105	-0.098	-0.090	-0.085	-0.081	-0.076	-0.074	-0.072	-0.072	-0.071	-0.072	-0.074	-0.076	-0.081	-0.085	-0.090	-0.096	-0.102	-0.111	-0.120	-0.129	-0.138	-0.149	-0.159	-0.170	-0.182	-0.195	-0.206	-0.220	-0.234	-0.248	-0.260	-0.274	-0.288	-0.301	-0.315	-0.329	-0.342	-0.355	-0.369	-0.381	-0.392	-0.405	-0.416	-0.428	-0.439	-0.449	-0.456	-0.466	-0.474	-0.482	-0.489	-0.495	-0.499	-0.505	-0.507	-0.512	-0.515	-0.515	-0.516	-0.516	-0.516	-0.515	-0.514	-0.511	-0.506	-0.502	-0.499	-0.494	-0.489	-0.482	-0.475	-0.470	-0.462	-0.455	-0.448	-0.440	-0.431	-0.422	-0.414	-0.405	-0.398	-0.389	-0.381	-0.372	-0.365	-0.356	-0.349	-0.342	-0.336	-0.329	-0.324	-0.318	-0.312	-0.308	-0.304	-0.300	-0.296	-0.292	-0.291	-0.289	-0.289	-0.289	-0.288	-0.288	-0.289	-0.292	-0.294	-0.296	-0.300	-0.304	-0.309	-0.314	-0.319	-0.324	-0.330	-0.338	-0.344	-0.352	-0.360	-0.368	-0.376	-0.385	-0.394	-0.404	-0.414	-0.422	-0.434	-0.444	-0.452	-0.464	-0.475	-0.485	-0.496	-0.506	-0.516	-0.528	-0.538	-0.549	-0.559	-0.568	-0.579	-0.589	-0.599	-0.606	-0.616	-0.625	-0.634	-0.641	-0.649	-0.655	-0.661	-0.668	-0.672	-0.679	-0.682	-0.686	-0.688	-0.690	-0.691	-0.692	-0.692	-0.690	-0.689	-0.686	-0.681	-0.678	-0.670	-0.665	-0.656	-0.648	-0.638	-0.628	-0.615	-0.604	-0.590	-0.575	-0.560	-0.544	-0.526	-0.509	-0.489	-0.469	-0.449	-0.428	-0.406	-0.385	-0.361	-0.340	-0.315	-0.291	-0.268	-0.244	-0.220	-0.196	-0.171	-0.148	-0.125	-0.100	-0.078	-0.055	-0.034	-0.012	0.009	0.028	0.046	0.065	0.082	0.098	0.112	0.126	0.139	0.151	0.161	0.170	0.178	0.184	0.189	0.192	0.195	0.195	0.195	0.194	0.191	0.188	0.182	0.175	0.168	0.160	0.150	0.140	0.129	0.116	0.104	0.090	0.075	0.060	0.045	0.029	0.014	-0.004	-0.020	-0.038	-0.054	-0.071	-0.088	-0.104	-0.120	-0.135	-0.150	-0.165	-0.180	-0.194	-0.208	-0.220	-0.232	-0.244	-0.255	-0.264	-0.272	-0.281	-0.289	-0.296	-0.301	-0.305	-0.309	-0.312	-0.315	-0.316	-0.318	-0.318	-0.316	-0.315	-0.311	-0.310	-0.305	-0.300	-0.296	-0.291	-0.285	-0.279	-0.271	-0.264	-0.258	-0.250	-0.242	-0.234	-0.226	-0.220	-0.211	-0.202	-0.196	-0.189	-0.180	-0.175	-0.168	-0.162	-0.155	-0.150	-0.145	-0.140	-0.136	-0.134	-0.131	-0.129	-0.128	-0.128	-0.126	-0.128	-0.129	-0.131	-0.134	-0.136	-0.141	-0.145	-0.152	-0.158	-0.165	-0.172	-0.180	-0.189	-0.199	-0.209	-0.219	-0.231	-0.242	-0.255	-0.268	-0.281	-0.294	-0.308	-0.321	-0.336	-0.350	-0.365	-0.380	-0.395	-0.410	-0.425	-0.440	-0.455	-0.471	-0.486	-0.501	-0.515	-0.530	-0.544	-0.559	-0.571	-0.585	-0.598	-0.611	-0.624	-0.635	-0.648	-0.658	-0.669	-0.679	-0.688	-0.698	-0.705	-0.714	-0.720	-0.726	-0.732	-0.738	-0.742	-0.748	-0.751	-0.754	-0.755	-0.758	-0.758	-0.758	-0.758	-0.756	-0.755	-0.752	-0.749	-0.744	-0.740	-0.735	-0.729	-0.722	-0.716	-0.709	-0.701	-0.692	-0.684	-0.674	-0.665	-0.654	-0.644	-0.632	-0.621	-0.610	-0.599	-0.586	-0.575	-0.564	-0.551	-0.540	-0.528	-0.516	-0.505	-0.494	-0.484	-0.472	-0.462	-0.452	-0.442	-0.435	-0.426	-0.420	-0.414	-0.409	-0.404	-0.400	-0.398	-0.395	-0.394	-0.395	-0.395	-0.398	-0.401	-0.405	-0.410	-0.418	-0.425	-0.434	-0.444	-0.456	-0.468	-0.482	-0.496	-0.511	-0.529	-0.546	-0.564	-0.582	-0.602	-0.624	-0.645	-0.668	-0.690	-0.714	-0.736	-0.760	-0.784	-0.809	-0.834	-0.859	-0.882	-0.906	-0.931	-0.956	-0.980	-1.002	-1.026	-1.049	-1.070	-1.091	-1.112	-1.132	-1.151	-1.170	-1.188	-1.205	-1.220	-1.234	-1.249	-1.261	-1.272	-1.284	-1.294	-1.302	-1.310	-1.316	-1.321	-1.326	-1.331	-1.334	-1.335	-1.336	-1.338	-1.338	-1.335	-1.334	-1.331	-1.328	-1.325	-1.320	-1.315	-1.310	-1.304	-1.299	-1.291	-1.285	-1.279	-1.271	-1.265	-1.256	-1.250	-1.242	-1.235	-1.228	-1.220	-1.214	-1.208	-1.200	-1.194	-1.188	-1.182	-1.176	-1.170	-1.166	-1.161	-1.158	-1.152	-1.150	-1.148	-1.145	-1.142	-1.140	-1.140	-1.139	-1.139	-1.139	-1.139	-1.140	-1.141	-1.144	-1.146	-1.150	-1.154	-1.158	-1.161	-1.166	-1.171	-1.178	-1.184	-1.190	-1.196	-1.204	-1.212	-1.220	-1.228	-1.238	-1.246	-1.255	-1.266	-1.275	-1.286	-1.298	-1.306	-1.318	-1.329	-1.340	-1.351	-1.362	-1.374	-1.385	-1.395	-1.406	-1.418	-1.428	-1.439	-1.448	-1.459	-1.466	-1.475	-1.484	-1.492	-1.500	-1.506	-1.512	-1.519	-1.522	-1.528	-1.530	-1.534	-1.534	-1.536	-1.536	-1.535	-1.534	-1.532	-1.528	-1.524	-1.519	-1.512	-1.506	-1.498	-1.489	-1.480	-1.469	-1.458	-1.445	-1.431	-1.418	-1.402	-1.388	-1.371	-1.355	-1.336	-1.319	-1.299	-1.280	-1.260	-1.240	-1.220	-1.198	-1.176	-1.155	-1.134	-1.110	-1.089	-1.066	-1.044	-1.021	-0.998	-0.975	-0.952	-0.930	-0.909	-0.886	-0.864	-0.841	-0.819	-0.798	-0.776	-0.755	-0.734	-0.714	-0.692	-0.671	-0.652	-0.631	-0.611	-0.592	-0.572	-0.555	-0.535	-0.516	-0.498	-0.479	-0.461	-0.442	-0.425	-0.406	-0.389	-0.371	-0.352	-0.335	-0.316	-0.299	-0.281	-0.264	-0.245	-0.228	-0.209	-0.190	-0.171	-0.152	-0.135	-0.115	-0.096	-0.078	-0.059	-0.039	-0.019	0.000	0.021	0.040	0.060	0.080	0.100	0.120	0.140	0.160	0.180	0.200	0.220	0.240	0.259	0.278	0.296	0.314	0.332	0.351	0.369	0.386	0.402	0.419	0.435	0.449	0.465	0.478	0.491	0.504	0.516	0.528	0.536	0.546	0.556	0.564	0.571	0.579	0.584	0.588	0.592	0.595	0.598	0.599	0.599	0.600	0.599	0.596	0.594	0.591	0.588	0.582	0.578	0.572	0.566	0.560	0.552	0.545	0.538	0.529	0.521	0.512	0.505	0.495	0.488	0.480	0.471	0.464	0.455	0.449	0.442	0.435	0.429	0.424	0.420	0.416	0.412	0.411	0.410	0.409	0.409	0.411	0.414	0.418	0.422	0.429	0.435	0.444	0.454	0.465	0.476	0.490	0.505	0.520	0.536	0.555	0.575	0.595	0.618	0.640	0.662	0.688	0.714	0.740	0.766	0.795	0.825	0.854	0.884	0.915	0.946	0.978	1.010	1.042	1.074	1.106	1.140	1.172	1.205	1.236	1.269	1.300	1.331	1.362	1.392	1.422	1.452	1.480	1.508	1.535	1.560	1.585	1.609	1.632	1.654	1.675	1.692	1.712	1.729	1.744	1.759	1.771	1.784	1.792	1.802	1.810	1.815	1.819	1.822	1.824	1.824	1.824	1.820	1.815	1.810	1.804	1.794	1.784	1.772	1.761	1.746	1.730	1.714	1.696	1.676	1.656	1.635	1.612	1.588	1.562	1.536	1.509	1.481	1.451	1.421	1.389	1.358	1.325	1.290	1.255	1.220	1.184	1.148	1.109	1.071	1.032	0.992	0.954	0.912	0.872	0.831	0.789	0.748	0.705	0.662	0.619	0.578	0.534	0.490	0.448	0.404	0.360	0.315	0.272	0.228	0.185	0.141	0.098	0.055	0.010	-0.032	-0.076	-0.119	-0.160	-0.202	-0.246	-0.286	-0.329	-0.370	-0.411	-0.452	-0.492	-0.532	-0.572	-0.612	-0.651	-0.689	-0.728	-0.766	-0.802	-0.840	-0.876	-0.914	-0.949	-0.984	-1.019	-1.052	-1.086	-1.120	-1.154	-1.186	-1.218	-1.249	-1.280	-1.309	-1.340	-1.369	-1.396	-1.424	-1.451	-1.478	-1.504	-1.529	-1.554	-1.578	-1.601	-1.624	-1.646	-1.668	-1.688	-1.709	-1.729	-1.748	-1.765	-1.782	-1.800	-1.815	-1.831	-1.845	-1.859	-1.872	-1.885	-1.898	-1.909	-1.920	-1.930	-1.940	-1.949	-1.956	-1.964	-1.971	-1.979	-1.984	-1.990	-1.995	-2.000	-2.004	-2.009	-2.013	-2.015	-2.018	-2.020	-2.022	-2.024	-2.025	-2.026	-2.027	-2.027	-2.027	-2.029	-2.027	-2.029	-2.027	-2.027	-2.025	-2.025	-2.024	-2.022	-2.021	-2.019	-2.018	-2.016	-2.014	-2.011	-2.009	-2.006	-2.004	-2.001	-1.999	-1.995	-1.991	-1.988	-1.984	-1.981	-1.978	-1.972	-1.969	-1.964	-1.959	-1.954	-1.949	-1.944	-1.939	-1.934	-1.928	-1.922	-1.916	-1.911	-1.905	-1.899	-1.892	-1.886	-1.880	-1.874	-1.868	-1.861	-1.855	-1.849	-1.842	-1.836	-1.830	-1.824	-1.819	-1.812	-1.806	-1.801	-1.796	-1.791	-1.788	-1.784	-1.779	-1.775	-1.772	-1.768	-1.765	-1.762	-1.761	-1.758	-1.756	-1.755	-1.752	-1.752	-1.751	-1.750	-1.751	-1.750	-1.750	-1.750	-1.750	-1.750	-1.750	-1.751	-1.750	-1.751	-1.750	-1.750	-1.750	-1.750	-1.748	-1.746	-1.745	-1.744	-1.742	-1.739	-1.736	-1.731	-1.729	-1.722	-1.718	-1.711	-1.704	-1.696	-1.688	-1.678	-1.668	-1.656	-1.645	-1.631	-1.619	-1.602	-1.588	-1.571	-1.555	-1.536	-1.518	-1.496	-1.475	-1.454	-1.431	-1.408	-1.382	-1.359	-1.332	-1.306	-1.279	-1.251	-1.222	-1.194	-1.164	-1.135	-1.105	-1.075	-1.044	-1.012	-0.981	-0.949	-0.919	-0.888	-0.855	-0.824	-0.794	-0.762	-0.731	-0.701	-0.671	-0.641	-0.612	-0.585	-0.558	-0.530	-0.502	-0.478	-0.451	-0.428	-0.404	-0.381	-0.359	-0.338	-0.318	-0.299	-0.281	-0.264	-0.246	-0.231	-0.216	-0.204	-0.191	-0.179	-0.170	-0.160	-0.151	-0.144	-0.136	-0.131	-0.126	-0.122	-0.119	-0.116	-0.115	-0.115	-0.114	-0.114	-0.115	-0.118	-0.119	-0.122	-0.125	-0.129	-0.134	-0.138	-0.144	-0.149	-0.154	-0.160	-0.166	-0.172	-0.179	-0.185	-0.192	-0.199	-0.205	-0.211	-0.219	-0.225	-0.231	-0.238	-0.244	-0.250	-0.256	-0.262	-0.268	-0.274	-0.279	-0.284	-0.289	-0.292	-0.298	-0.301	-0.306	-0.310	-0.312	-0.316	-0.319	-0.321	-0.324	-0.326	-0.328	-0.330	-0.332	-0.334	-0.335	-0.335	-0.335	-0.336	-0.336	-0.336	-0.336	-0.335	-0.336	-0.335	-0.334	-0.332	-0.331	-0.330	-0.330	-0.328	-0.326	-0.325	-0.322	-0.321	-0.319	-0.318	-0.316	-0.314	-0.310	-0.309	-0.306	-0.304	-0.301	-0.299	-0.296	-0.294	-0.291	-0.288	-0.285	-0.282	-0.279	-0.276	-0.274	-0.271	-0.269	-0.266	-0.262	-0.261	-0.258	-0.255	-0.252	-0.250	-0.249	-0.246	-0.242	-0.241	-0.240	-0.238	-0.235	-0.234	-0.232	-0.230	-0.229	-0.228	-0.226	-0.226	-0.224	-0.224	-0.224	-0.222	-0.221	-0.222	-0.221	-0.221	-0.221	-0.221	-0.221	-0.221	-0.221	-0.221	-0.220	-0.221	-0.220	-0.220	-0.220	-0.219	-0.219	-0.218	-0.218	-0.216	-0.214	-0.212	-0.211	-0.209	-0.206	-0.202	-0.200	-0.196	-0.191	-0.186	-0.182	-0.176	-0.171	-0.164	-0.158	-0.150	-0.141	-0.132	-0.122	-0.114	-0.102	-0.091	-0.081	-0.068	-0.054	-0.041	-0.028	-0.014	0.002	0.019	0.034	0.051	0.069	0.086	0.105	0.124	0.141	0.161	0.180	0.200	0.221	0.241	0.261	0.282	0.302	0.325	0.345	0.366	0.386	0.409	0.429	0.450	0.470	0.490	0.511	0.531	0.550	0.570	0.589	0.608	0.626	0.645	0.662	0.680	0.695	0.711	0.728	0.744	0.759	0.774	0.789	0.802	0.816	0.830	0.842	0.856	0.869	0.881	0.892	0.905	0.916	0.928	0.939	0.951	0.962	0.975	0.988	0.999	1.011	1.024	1.036	1.049	1.062	1.076	1.090	1.104	1.120	1.135	1.151	1.168	1.185	1.202	1.220	1.239	1.259	1.279	1.299	1.320	1.342	1.365	1.388	1.411	1.436	1.460	1.486	1.511	1.538	1.565	1.591	1.618	1.646	1.674	1.702	1.730	1.759	1.788	1.815	1.845	1.874	1.901	1.930	1.959	1.986	2.014	2.041	2.068	2.096	2.122	2.149	2.172	2.198	2.222	2.246	2.269	2.292	2.314	2.336	2.356	2.376	2.396	2.414	2.432	2.450	2.466	2.481	2.496	2.510	2.524	2.536	2.549	2.559	2.570	2.579	2.588	2.596	2.604	2.611	2.618	2.622	2.628	2.631	2.636	2.639	2.642	2.644	2.645	2.646	2.648	2.646	2.646	2.645	2.644	2.642	2.640	2.638	2.634	2.631	2.628	2.624	2.620	2.615	2.611	2.606	2.601	2.596	2.591	2.586	2.581	2.576	2.569	2.564	2.559	2.554	2.548	2.544	2.539	2.534	2.529	2.525	2.520	2.518	2.512	2.510	2.506	2.505	2.502	2.501	2.500	2.499	2.499	2.499	2.500	2.500	2.502	2.505	2.506	2.510	2.512	2.516	2.520	2.525	2.530	2.535	2.541	2.546	2.551	2.559	2.564	2.571	2.578	2.582	2.589	2.596	2.601	2.606	2.612	2.616	2.622	2.626	2.629	2.632	2.634	2.636	2.636	2.636	2.634	2.632	2.629	2.625	2.620	2.612	2.606	2.598	2.588	2.576	2.562	2.550	2.534	2.516	2.499	2.480	2.459	2.436	2.414	2.390	2.364	2.338	2.309	2.279	2.249	2.216	2.184	2.151	2.115	2.080	2.044	2.006	1.968	1.930	1.890	1.850	1.810	1.769	1.728	1.686	1.644	1.601	1.560	1.518	1.474	1.432	1.390	1.349	1.306	1.265	1.224	1.182	1.141	1.100	1.060	1.020	0.981	0.942	0.904	0.866	0.829	0.791	0.755	0.720	0.685	0.650	0.616	0.582	0.549	0.518	0.486	0.454	0.424	0.392	0.362	0.334	0.305	0.276	0.248	0.220	0.194	0.165	0.139	0.112	0.086	0.060	0.035	0.010	-0.015	-0.040	-0.065	-0.089	-0.112	-0.138	-0.161	-0.186	-0.209	-0.234	-0.258	-0.281	-0.305	-0.329	-0.352	-0.376	-0.400	-0.425	-0.449	-0.472	-0.498	-0.522	-0.548	-0.572	-0.599	-0.624	-0.650	-0.678	-0.704	-0.730	-0.758	-0.786	-0.814	-0.842	-0.872	-0.902	-0.932	-0.964	-0.995	-1.028	-1.060	-1.094	-1.128	-1.162	-1.196	-1.234	-1.270	-1.308	-1.345	-1.384	-1.422	-1.462	-1.504	-1.545	-1.586	-1.628	-1.671	-1.716	-1.759	-1.804	-1.849	-1.895	-1.940	-1.986	-2.034	-2.081	-2.128	-2.175	-2.222	-2.269	-2.318	-2.365	-2.411	-2.459	-2.506	-2.552	-2.599	-2.645	-2.690	-2.735	-2.780	-2.824	-2.865	-2.909	-2.950	-2.991	-3.030	-3.069	-3.106	-3.142	-3.179	-3.212	-3.246	-3.279	-3.310	-3.339	-3.368	-3.395	-3.420	-3.445	-3.468	-3.489	-3.510	-3.530	-3.546	-3.565	-3.580	-3.594	-3.608	-3.619	-3.630	-3.640	-3.649	-3.658	-3.664	-3.670	-3.676	-3.680	-3.684	-3.686	-3.690	-3.691	-3.694	-3.695	-3.696	-3.696	-3.698	-3.698	-3.698	-3.698	-3.698	-3.699	-3.699	-3.700	-3.700	-3.702	-3.704	-3.706	-3.710	-3.711	-3.716	-3.720	-3.725	-3.730	-3.736	-3.744	-3.750	-3.759	-3.768	-3.778	-3.788	-3.798	-3.810	-3.822	-3.835	-3.848	-3.861	-3.878	-3.892	-3.908	-3.924	-3.941	-3.958	-3.975	-3.994	-4.012	-4.030	-4.049	-4.066	-4.085	-4.104	-4.122	-4.141	-4.160	-4.178	-4.195	-4.214	-4.231	-4.246	-4.264	-4.279	-4.294	-4.308	-4.322	-4.335	-4.348	-4.359	-4.370	-4.380	-4.389	-4.398	-4.405	-4.411	-4.418	-4.422	-4.426	-4.429	-4.430	-4.432	-4.432	-4.431	-4.430	-4.428	-4.425	-4.421	-4.416	-4.411	-4.405	-4.399	-4.391	-4.384	-4.376	-4.368	-4.359	-4.350	-4.340	-4.330	-4.320	-4.310	-4.300	-4.290	-4.280	-4.270	-4.260	-4.250	-4.240	-4.231	-4.222	-4.214	-4.205	-4.198	-4.190	-4.182	-4.176	-4.170	-4.164	-4.159	-4.155	-4.151	-4.148	-4.145	-4.142	-4.141	-4.140	-4.140	-4.140	-4.140	-4.140	-4.142	-4.144	-4.148	-4.150	-4.154	-4.158	-4.161	-4.166	-4.170	-4.176	-4.180	-4.186	-4.191	-4.198	-4.204	-4.209	-4.216	-4.221	-4.228	-4.232	-4.239	-4.245	-4.250	-4.255	-4.259	-4.265	-4.269	-4.274	-4.278	-4.280	-4.284	-4.286	-4.288	-4.289	-4.291	-4.291	-4.291	-4.290	-4.290	-4.288	-4.285	-4.282	-4.279	-4.275	-4.270	-4.265	-4.259	-4.251	-4.244	-4.236	-4.228	-4.219	-4.208	-4.198	-4.185	-4.172	-4.160	-4.145	-4.131	-4.116	-4.100	-4.084	-4.066	-4.049	-4.030	-4.010	-3.990	-3.970	-3.950	-3.928	-3.905	-3.881	-3.859	-3.835	-3.810	-3.785	-3.760	-3.735	-3.710	-3.682	-3.655	-3.629	-3.601	-3.575	-3.546	-3.519	-3.491	-3.462	-3.435	-3.408	-3.379	-3.351	-3.322	-3.295	-3.269	-3.241	-3.215	-3.188	-3.161	-3.136	-3.111	-3.086	-3.062	-3.039	-3.016	-2.992	-2.971	-2.950	-2.930	-2.911	-2.892	-2.874	-2.858	-2.841	-2.825	-2.810	-2.796	-2.782	-2.771	-2.760	-2.749	-2.739	-2.730	-2.720	-2.714	-2.706	-2.700	-2.692	-2.689	-2.684	-2.679	-2.676	-2.672	-2.670	-2.668	-2.665	-2.664	-2.661	-2.660	-2.658	-2.655	-2.652	-2.651	-2.649	-2.646	-2.642	-2.639	-2.635	-2.630	-2.626	-2.620	-2.612	-2.606	-2.598	-2.589	-2.579	-2.569	-2.558	-2.545	-2.531	-2.516	-2.500	-2.484	-2.466	-2.448	-2.426	-2.406	-2.385	-2.361	-2.336	-2.311	-2.285	-2.258	-2.230	-2.201	-2.171	-2.140	-2.109	-2.078	-2.045	-2.011	-1.979	-1.945	-1.911	-1.876	-1.841	-1.806	-1.771	-1.736	-1.701	-1.666	-1.632	-1.598	-1.565	-1.530	-1.499	-1.468	-1.435	-1.405	-1.375	-1.346	-1.318	-1.290	-1.264	-1.239	-1.215	-1.192	-1.171	-1.150	-1.131	-1.115	-1.098	-1.082	-1.069	-1.056	-1.045	-1.035	-1.025	-1.018	-1.011	-1.006	-1.002	-0.999	-0.996	-0.996	-0.996	-0.998	-1.000	-1.002	-1.006	-1.009	-1.014	-1.019	-1.026	-1.031	-1.038	-1.046	-1.052	-1.060	-1.066	-1.074	-1.081	-1.089	-1.095	-1.101	-1.108	-1.114	-1.120	-1.125	-1.130	-1.132	-1.136	-1.139	-1.140	-1.141	-1.141	-1.140	-1.139	-1.136	-1.134	-1.129	-1.124	-1.118	-1.110	-1.101	-1.092	-1.084	-1.072	-1.061	-1.049	-1.036	-1.022	-1.008	-0.992	-0.978	-0.962	-0.945	-0.929	-0.911	-0.892	-0.875	-0.856	-0.839	-0.820	-0.802	-0.784	-0.766	-0.749	-0.730	-0.714	-0.696	-0.681	-0.665	-0.650	-0.635	-0.621	-0.609	-0.596	-0.585	-0.575	-0.565	-0.558	-0.549	-0.544	-0.538	-0.534	-0.531	-0.529	-0.529	-0.529	-0.530	-0.532	-0.536	-0.541	-0.548	-0.554	-0.561	-0.571	-0.581	-0.591	-0.604	-0.618	-0.630	-0.645	-0.659	-0.676	-0.692	-0.709	-0.726	-0.744	-0.762	-0.782	-0.801	-0.820	-0.840	-0.860	-0.880	-0.900	-0.920	-0.940	-0.960	-0.979	-0.999	-1.019	-1.038	-1.055	-1.074	-1.091	-1.109	-1.126	-1.142	-1.158	-1.174	-1.189	-1.202	-1.218	-1.230	-1.242	-1.255	-1.266	-1.276	-1.286	-1.298	-1.306	-1.314	-1.322	-1.330	-1.336	-1.342	-1.349	-1.355	-1.360	-1.365	-1.369	-1.374	-1.376	-1.380	-1.384	-1.386	-1.389	-1.391	-1.394	-1.395	-1.399	-1.400	-1.401	-1.404	-1.405	-1.409	-1.411	-1.414	-1.416	-1.419	-1.421	-1.425	-1.429	-1.432	-1.436	-1.440	-1.446	-1.450	-1.456	-1.462	-1.468	-1.475	-1.481	-1.488	-1.495	-1.502	-1.512	-1.520	-1.529	-1.538	-1.548	-1.558	-1.568	-1.578	-1.589	-1.599	-1.609	-1.621	-1.631	-1.642	-1.655	-1.666	-1.678	-1.688	-1.699	-1.709	-1.720	-1.730	-1.741	-1.751	-1.761	-1.770	-1.780	-1.789	-1.796	-1.804	-1.810	-1.816	-1.822	-1.828	-1.831	-1.835	-1.839	-1.841	-1.842	-1.844	-1.844	-1.842	-1.840	-1.838	-1.835	-1.831	-1.825	-1.820	-1.814	-1.806	-1.798	-1.789	-1.779	-1.768	-1.756	-1.745	-1.731	-1.719	-1.704	-1.689	-1.674	-1.656	-1.641	-1.622	-1.606	-1.589	-1.570	-1.552	-1.532	-1.514	-1.494	-1.475	-1.454	-1.434	-1.414	-1.394	-1.374	-1.354	-1.332	-1.312	-1.292	-1.272	-1.254	-1.234	-1.215	-1.196	-1.178	-1.160	-1.142	-1.124	-1.108	-1.091	-1.075	-1.060	-1.045	-1.030	-1.016	-1.002	-0.990	-0.978	-0.965	-0.955	-0.944	-0.934	-0.925	-0.915	-0.908	-0.900	-0.892	-0.886	-0.880	-0.876	-0.871	-0.868	-0.864	-0.860	-0.858	-0.856	-0.855	-0.854	-0.854	-0.852	-0.854	-0.855	-0.855	-0.858	-0.858	-0.860	-0.862	-0.864	-0.866	-0.870	-0.871	-0.874	-0.875	-0.878	-0.880	-0.881	-0.882	-0.884	-0.885	-0.885	-0.885	-0.884	-0.881	-0.880	-0.878	-0.874	-0.869	-0.864	-0.859	-0.851	-0.844	-0.835	-0.826	-0.815	-0.802	-0.790	-0.775	-0.761	-0.744	-0.726	-0.709	-0.689	-0.668	-0.646	-0.622	-0.600	-0.575	-0.550	-0.521	-0.494	-0.466	-0.438	-0.406	-0.376	-0.345	-0.314	-0.280	-0.248	-0.214	-0.181	-0.148	-0.114	-0.079	-0.045	-0.011	0.024	0.058	0.090	0.124	0.156	0.190	0.221	0.252	0.282	0.314	0.344	0.371	0.399	0.426	0.451	0.476	0.500	0.524	0.546	0.568	0.586	0.605	0.624	0.640	0.655	0.670	0.684	0.696	0.708	0.718	0.728	0.736	0.742	0.750	0.755	0.760	0.762	0.766	0.768	0.769	0.769	0.770	0.769	0.766	0.764	0.761	0.756	0.754	0.749	0.742	0.736	0.730	0.724	0.715	0.708	0.700	0.691	0.682	0.672	0.662	0.652	0.644	0.632	0.622	0.611	0.600	0.590	0.578	0.566	0.555	0.542	0.531	0.520	0.507	0.496	0.485	0.474	0.461	0.450	0.439	0.428	0.416	0.406	0.395	0.386	0.376	0.368	0.358	0.349	0.340	0.332	0.325	0.318	0.310	0.304	0.298	0.292	0.288	0.284	0.280	0.278	0.274	0.272	0.270	0.269	0.268	0.268	0.268	0.268	0.268	0.269	0.270	0.271	0.274	0.276	0.279	0.280	0.284	0.286	0.289	0.291	0.295	0.296	0.299	0.302	0.304	0.305	0.306	0.309	0.309	0.309	0.309	0.309	0.308	0.305	0.304	0.300	0.298	0.294	0.290	0.284	0.279	0.272	0.265	0.256	0.249	0.240	0.230	0.220	0.210	0.199	0.188	0.175	0.162	0.148	0.134	0.120	0.106	0.092	0.078	0.062	0.048	0.031	0.016	0.001	-0.014	-0.029	-0.044	-0.059	-0.074	-0.089	-0.102	-0.116	-0.130	-0.142	-0.155	-0.168	-0.180	-0.190	-0.201	-0.211	-0.220	-0.230	-0.238	-0.245	-0.251	-0.258	-0.262	-0.268	-0.272	-0.276	-0.279	-0.281	-0.282	-0.284	-0.282	-0.284	-0.282	-0.281	-0.280	-0.276	-0.274	-0.271	-0.268	-0.262	-0.259	-0.254	-0.249	-0.245	-0.240	-0.234	-0.229	-0.222	-0.218	-0.211	-0.206	-0.201	-0.196	-0.191	-0.186	-0.181	-0.176	-0.172	-0.170	-0.166	-0.162	-0.160	-0.159	-0.156	-0.155	-0.155	-0.155	-0.155	-0.156	-0.158	-0.159	-0.161	-0.165	-0.170	-0.174	-0.179	-0.184	-0.190	-0.196	-0.204	-0.210	-0.219	-0.226	-0.236	-0.245	-0.255	-0.265	-0.275	-0.288	-0.298	-0.310	-0.321	-0.334	-0.345	-0.358	-0.370	-0.384	-0.395	-0.409	-0.421	-0.434	-0.448	-0.460	-0.471	-0.484	-0.496	-0.507	-0.521	-0.532	-0.542	-0.554	-0.564	-0.575	-0.584	-0.594	-0.601	-0.610	-0.618	-0.625	-0.630	-0.638	-0.642	-0.648	-0.652	-0.655	-0.659	-0.661	-0.664	-0.665	-0.665	-0.666	-0.666	-0.666	-0.664	-0.662	-0.660	-0.658	-0.654	-0.651	-0.646	-0.642	-0.638	-0.632	-0.629	-0.622	-0.618	-0.611	-0.606	-0.600	-0.594	-0.589	-0.584	-0.578	-0.574	-0.568	-0.562	-0.559	-0.555	-0.551	-0.548	-0.545	-0.544	-0.540	-0.540	-0.539	-0.539	-0.540	-0.541	-0.542	-0.546	-0.550	-0.554	-0.559	-0.564	-0.570	-0.578	-0.586	-0.594	-0.602	-0.612	-0.624	-0.635	-0.648	-0.660	-0.674	-0.686	-0.701	-0.715	-0.731	-0.748	-0.764	-0.780	-0.798	-0.814	-0.832	-0.849	-0.868	-0.884	-0.902	-0.920	-0.939	-0.956	-0.974	-0.992	-1.010	-1.026	-1.044	-1.061	-1.076	-1.094	-1.109	-1.124	-1.139	-1.152	-1.168	-1.180	-1.192	-1.204	-1.215	-1.226	-1.236	-1.246	-1.256	-1.264	-1.272	-1.279	-1.285	-1.291	-1.296	-1.302	-1.306	-1.310	-1.312	-1.316	-1.319	-1.320	-1.321	-1.321	-1.322	-1.322	-1.322	-1.322	-1.321	-1.320	-1.320	-1.318	-1.318	-1.315	-1.314	-1.312	-1.310	-1.309	-1.308	-1.308	-1.306	-1.305	-1.305	-1.304	-1.305	-1.305	-1.306	-1.308	-1.310	-1.311	-1.315	-1.318	-1.322	-1.326	-1.331	-1.338	-1.344	-1.350	-1.359	-1.366	-1.375	-1.385	-1.395	-1.406	-1.418	-1.430	-1.444	-1.456	-1.471	-1.486	-1.502	-1.519	-1.535	-1.552	-1.570	-1.589	-1.606	-1.625	-1.646	-1.665	-1.685	-1.705	-1.725	-1.746	-1.768	-1.788	-1.809	-1.829	-1.850	-1.870	-1.891	-1.910	-1.930	-1.949	-1.969	-1.986	-2.004	-2.020	-2.038	-2.054	-2.069	-2.084	-2.098	-2.109	-2.122	-2.134	-2.142	-2.151	-2.160	-2.168	-2.172	-2.179	-2.182	-2.186	-2.188	-2.188	-2.188	-2.186	-2.184	-2.181	-2.176	-2.171	-2.166	-2.158	-2.150	-2.141	-2.131	-2.121	-2.109	-2.098	-2.085	-2.070	-2.058	-2.042	-2.026	-2.011	-1.995	-1.979	-1.962	-1.945	-1.928	-1.910	-1.892	-1.875	-1.859	-1.840	-1.822	-1.805	-1.788	-1.770	-1.755	-1.738	-1.721	-1.706	-1.690	-1.676	-1.660	-1.646	-1.631	-1.619	-1.605	-1.592	-1.580	-1.570	-1.558	-1.548	-1.538	-1.529	-1.519	-1.510	-1.501	-1.494	-1.486	-1.479	-1.472	-1.466	-1.460	-1.454	-1.450	-1.444	-1.440	-1.434	-1.430	-1.426	-1.422	-1.419	-1.415	-1.411	-1.408	-1.404	-1.400	-1.396	-1.392	-1.389	-1.385	-1.381	-1.378	-1.372	-1.369	-1.362	-1.358	-1.352	-1.346	-1.341	-1.335	-1.329	-1.322	-1.315	-1.308	-1.299	-1.291	-1.282	-1.274	-1.264	-1.252	-1.242	-1.232	-1.221	-1.209	-1.196	-1.185	-1.171	-1.156	-1.144	-1.128	-1.114	-1.099	-1.081	-1.066	-1.050	-1.032	-1.015	-0.996	-0.978	-0.960	-0.940	-0.921	-0.901	-0.881	-0.862	-0.841	-0.820	-0.800	-0.780	-0.759	-0.736	-0.716	-0.695	-0.674	-0.654	-0.632	-0.611	-0.591	-0.570	-0.551	-0.531	-0.511	-0.494	-0.474	-0.456	-0.438	-0.420	-0.405	-0.388	-0.372	-0.358	-0.345	-0.330	-0.319	-0.306	-0.296	-0.286	-0.276	-0.268	-0.261	-0.255	-0.249	-0.245	-0.240	-0.238	-0.236	-0.235	-0.235	-0.236	-0.240	-0.241	-0.246	-0.251	-0.256	-0.264	-0.270	-0.279	-0.288	-0.298	-0.308	-0.318	-0.330	-0.341	-0.354	-0.368	-0.380	-0.394	-0.409	-0.422	-0.438	-0.451	-0.466	-0.482	-0.496	-0.510	-0.525	-0.539	-0.554	-0.568	-0.581	-0.592	-0.606	-0.618	-0.629	-0.639	-0.650	-0.660	-0.669	-0.676	-0.684	-0.690	-0.695	-0.701	-0.706	-0.709	-0.711	-0.712	-0.714	-0.714	-0.714	-0.711	-0.710	-0.708	-0.702	-0.699	-0.694	-0.689	-0.682	-0.676	-0.669	-0.661	-0.652	-0.645	-0.636	-0.626	-0.616	-0.608	-0.599	-0.589	-0.580	-0.570	-0.561	-0.551	-0.544	-0.534	-0.525	-0.518	-0.510	-0.502	-0.496	-0.489	-0.484	-0.479	-0.474	-0.470	-0.466	-0.464	-0.461	-0.460	-0.459	-0.459	-0.459	-0.460	-0.461	-0.464	-0.466	-0.470	-0.474	-0.479	-0.485	-0.490	-0.496	-0.502	-0.510	-0.518	-0.526	-0.534	-0.544	-0.552	-0.562	-0.572	-0.581	-0.591	-0.602	-0.612	-0.622	-0.632	-0.642	-0.655	-0.665	-0.674	-0.684	-0.694	-0.704	-0.712	-0.721	-0.730	-0.739	-0.746	-0.752	-0.760	-0.766	-0.772	-0.779	-0.782	-0.786	-0.790	-0.792	-0.795	-0.796	-0.798	-0.796	-0.796	-0.795	-0.792	-0.790	-0.786	-0.780	-0.775	-0.769	-0.762	-0.752	-0.744	-0.734	-0.724	-0.712	-0.699	-0.686	-0.672	-0.656	-0.641	-0.625	-0.608	-0.590	-0.571	-0.552	-0.532	-0.512	-0.491	-0.471	-0.449	-0.426	-0.404	-0.382	-0.360	-0.338	-0.314	-0.291	-0.269	-0.245	-0.222	-0.200	-0.178	-0.156	-0.136	-0.115	-0.095	-0.075	-0.056	-0.039	-0.021	-0.005	0.011	0.026	0.040	0.052	0.064	0.075	0.084	0.092	0.100	0.106	0.111	0.115	0.116	0.119	0.119	0.119	0.116	0.112	0.108	0.104	0.096	0.089	0.080	0.071	0.061	0.050	0.039	0.026	0.012	0.000	-0.015	-0.030	-0.045	-0.060	-0.075	-0.091	-0.109	-0.125	-0.141	-0.156	-0.172	-0.189	-0.204	-0.220	-0.235	-0.249	-0.264	-0.279	-0.291	-0.304	-0.316	-0.329	-0.339	-0.349	-0.358	-0.368	-0.375	-0.382	-0.389	-0.395	-0.400	-0.404	-0.406	-0.409	-0.411	-0.411	-0.412	-0.411	-0.410	-0.409	-0.405	-0.402	-0.399	-0.394	-0.390	-0.385	-0.379	-0.372	-0.365	-0.359	-0.352	-0.345	-0.338	-0.330	-0.322	-0.315	-0.306	-0.300	-0.292	-0.285	-0.278	-0.271	-0.264	-0.259	-0.252	-0.248	-0.242	-0.238	-0.235	-0.231	-0.229	-0.228	-0.225	-0.224	-0.225	-0.225	-0.226	-0.229	-0.230	-0.234	-0.239	-0.242	-0.249	-0.255	-0.261	-0.270	-0.278	-0.286	-0.296	-0.305	-0.316	-0.328	-0.340	-0.351	-0.364	-0.376	-0.391	-0.405	-0.419	-0.432	-0.446	-0.462	-0.478	-0.492	-0.507	-0.521	-0.538	-0.551	-0.568	-0.581	-0.596	-0.610	-0.625	-0.639	-0.652	-0.664	-0.678	-0.690	-0.702	-0.714	-0.725	-0.735	-0.745	-0.755	-0.764	-0.771	-0.779	-0.786	-0.792	-0.798	-0.802	-0.806	-0.810	-0.814	-0.814	-0.815	-0.816	-0.816	-0.815	-0.812	-0.811	-0.808	-0.802	-0.799	-0.794	-0.786	-0.780	-0.772	-0.764	-0.756	-0.745	-0.736	-0.725	-0.714	-0.702	-0.690	-0.678	-0.665	-0.652	-0.639	-0.626	-0.611	-0.598	-0.584	-0.569	-0.555	-0.541	-0.526	-0.512	-0.500	-0.486	-0.474	-0.461	-0.450	-0.438	-0.426	-0.416	-0.406	-0.399	-0.390	-0.382	-0.378	-0.372	-0.368	-0.365	-0.364	-0.361	-0.362	-0.364	-0.366	-0.370	-0.375	-0.381	-0.389	-0.398	-0.408	-0.419	-0.431	-0.444	-0.459	-0.474	-0.490	-0.509	-0.528	-0.546	-0.568	-0.589	-0.610	-0.632	-0.658	-0.681	-0.705	-0.730	-0.755	-0.781	-0.806	-0.832	-0.858	-0.882	-0.910	-0.935	-0.960	-0.985	-1.010	-1.034	-1.058	-1.080	-1.104	-1.125	-1.145	-1.165	-1.185	-1.204	-1.221	-1.239	-1.254	-1.269	-1.284	-1.296	-1.309	-1.319	-1.330	-1.338	-1.346	-1.354	-1.360	-1.365	-1.369	-1.372	-1.375	-1.376	-1.378	-1.379	-1.378	-1.376	-1.375	-1.372	-1.369	-1.365	-1.362	-1.358	-1.354	-1.349	-1.342	-1.336	-1.331	-1.325	-1.319	-1.312	-1.306	-1.299	-1.292	-1.288	-1.280	-1.274	-1.268	-1.261	-1.255	-1.251	-1.246	-1.239	-1.235	-1.230	-1.226	-1.222	-1.219	-1.216	-1.214	-1.211	-1.209	-1.208	-1.205	-1.206	-1.205	-1.206	-1.206	-1.208	-1.209	-1.211	-1.214	-1.216	-1.219	-1.224	-1.229	-1.234	-1.239	-1.245	-1.250	-1.258	-1.265	-1.272	-1.281	-1.289	-1.298	-1.308	-1.318	-1.328	-1.339	-1.349	-1.361	-1.371	-1.384	-1.395	-1.406	-1.419	-1.431	-1.444	-1.456	-1.469	-1.481	-1.494	-1.505	-1.518	-1.529	-1.540	-1.551	-1.561	-1.572	-1.582	-1.591	-1.600	-1.608	-1.616	-1.624	-1.630	-1.636	-1.640	-1.645	-1.649	-1.650	-1.651	-1.652	-1.652	-1.651	-1.650	-1.648	-1.642	-1.638	-1.632	-1.625	-1.618	-1.609	-1.599	-1.589	-1.576	-1.564	-1.550	-1.536	-1.521	-1.505	-1.488	-1.471	-1.452	-1.434	-1.415	-1.395	-1.374	-1.352	-1.330	-1.309	-1.286	-1.262	-1.240	-1.216	-1.192	-1.169	-1.145	-1.120	-1.096	-1.071	-1.046	-1.022	-0.998	-0.974	-0.950	-0.925	-0.900	-0.876	-0.852	-0.829	-0.805	-0.782	-0.760	-0.736	-0.714	-0.692	-0.670	-0.649	-0.626	-0.605	-0.584	-0.564	-0.541	-0.521	-0.501	-0.481	-0.461	-0.441	-0.421	-0.401	-0.382	-0.362	-0.344	-0.324	-0.305	-0.286	-0.268	-0.248	-0.229	-0.210	-0.191	-0.171	-0.154	-0.135	-0.115	-0.096	-0.078	-0.059	-0.039	-0.020	-0.001	0.019	0.038	0.056	0.075	0.095	0.112	0.131	0.149	0.169	0.185	0.204	0.221	0.238	0.254	0.270	0.286	0.301	0.316	0.331	0.345	0.358	0.370	0.382	0.394	0.405	0.414	0.424	0.431	0.440	0.446	0.451	0.458	0.461	0.465	0.468	0.470	0.470	0.470	0.470	0.468	0.465	0.461	0.458	0.452	0.446	0.440	0.434	0.426	0.418	0.410	0.400	0.391	0.380	0.370	0.360	0.350	0.339	0.329	0.318	0.308	0.296	0.285	0.276	0.266	0.258	0.249	0.241	0.234	0.228	0.222	0.216	0.212	0.210	0.208	0.206	0.208	0.208	0.210	0.215	0.220	0.226	0.234	0.244	0.255	0.266	0.280	0.295	0.310	0.328	0.346	0.366	0.388	0.410	0.434	0.459	0.484	0.511	0.539	0.568	0.598	0.629	0.659	0.691	0.724	0.756	0.790	0.822	0.856	0.890	0.924	0.958	0.991	1.025	1.058	1.090	1.121	1.154	1.185	1.214	1.244	1.272	1.300	1.326	1.352	1.376	1.399	1.421	1.442	1.461	1.479	1.496	1.511	1.526	1.538	1.548	1.558	1.565	1.572	1.576	1.579	1.581	1.581	1.580	1.578	1.572	1.568	1.560	1.552	1.542	1.530	1.519	1.505	1.489	1.474	1.456	1.438	1.419	1.398	1.375	1.354	1.329	1.305	1.280	1.254	1.226	1.199	1.170	1.140	1.110	1.079	1.049	1.016	0.984	0.950	0.916	0.881	0.848	0.812	0.778	0.740	0.705	0.669	0.631	0.594	0.556	0.519	0.480	0.441	0.402	0.364	0.325	0.285	0.246	0.208	0.168	0.128	0.086	0.048	0.006	-0.034	-0.074	-0.114	-0.154	-0.195	-0.235	-0.276	-0.316	-0.356	-0.398	-0.436	-0.478	-0.518	-0.556	-0.596	-0.636	-0.676	-0.715	-0.754	-0.792	-0.832	-0.871	-0.909	-0.948	-0.985	-1.022	-1.060	-1.096	-1.132	-1.170	-1.205	-1.241	-1.278	-1.311	-1.346	-1.380	-1.414	-1.448	-1.480	-1.512	-1.545	-1.576	-1.608	-1.638	-1.668	-1.698	-1.726	-1.755	-1.782	-1.810	-1.836	-1.862	-1.889	-1.912	-1.938	-1.961	-1.984	-2.006	-2.029	-2.049	-2.070	-2.090	-2.109	-2.128	-2.144	-2.161	-2.178	-2.194	-2.208	-2.221	-2.235	-2.248	-2.260	-2.271	-2.281	-2.291	-2.301	-2.310	-2.319	-2.325	-2.332	-2.339	-2.344	-2.349	-2.354	-2.358	-2.361	-2.364	-2.366	-2.369	-2.370	-2.371	-2.371	-2.372	-2.374	-2.372	-2.372	-2.371	-2.370	-2.369	-2.366	-2.365	-2.362	-2.360	-2.358	-2.355	-2.351	-2.348	-2.344	-2.340	-2.336	-2.332	-2.328	-2.324	-2.318	-2.314	-2.309	-2.304	-2.298	-2.292	-2.288	-2.281	-2.275	-2.269	-2.262	-2.256	-2.250	-2.242	-2.235	-2.229	-2.222	-2.215	-2.208	-2.199	-2.191	-2.184	-2.175	-2.168	-2.159	-2.150	-2.141	-2.134	-2.125	-2.118	-2.108	-2.100	-2.091	-2.084	-2.075	-2.066	-2.059	-2.051	-2.042	-2.035	-2.027	-2.020	-2.013	-2.005	-1.999	-1.992	-1.986	-1.980	-1.974	-1.969	-1.964	-1.959	-1.954	-1.950	-1.945	-1.941	-1.938	-1.935	-1.930	-1.928	-1.925	-1.922	-1.919	-1.918	-1.915	-1.914	-1.911	-1.909	-1.906	-1.904	-1.902	-1.900	-1.898	-1.894	-1.892	-1.888	-1.884	-1.881	-1.876	-1.871	-1.865	-1.860	-1.854	-1.848	-1.839	-1.830	-1.821	-1.812	-1.801	-1.790	-1.779	-1.765	-1.752	-1.736	-1.722	-1.706	-1.688	-1.671	-1.651	-1.632	-1.611	-1.590	-1.568	-1.545	-1.520	-1.496	-1.470	-1.442	-1.418	-1.390	-1.361	-1.332	-1.302	-1.274	-1.244	-1.214	-1.182	-1.151	-1.121	-1.089	-1.059	-1.028	-0.996	-0.964	-0.934	-0.904	-0.872	-0.844	-0.812	-0.784	-0.755	-0.726	-0.699	-0.672	-0.646	-0.621	-0.596	-0.572	-0.550	-0.528	-0.506	-0.486	-0.468	-0.450	-0.432	-0.415	-0.400	-0.388	-0.374	-0.364	-0.352	-0.342	-0.332	-0.326	-0.319	-0.314	-0.309	-0.304	-0.301	-0.299	-0.299	-0.298	-0.299	-0.299	-0.300	-0.302	-0.306	-0.309	-0.314	-0.318	-0.322	-0.328	-0.334	-0.340	-0.346	-0.352	-0.360	-0.366	-0.374	-0.380	-0.386	-0.394	-0.401	-0.408	-0.415	-0.421	-0.428	-0.434	-0.440	-0.446	-0.452	-0.458	-0.462	-0.468	-0.472	-0.476	-0.481	-0.485	-0.488	-0.491	-0.494	-0.498	-0.499	-0.502	-0.504	-0.506	-0.507	-0.509	-0.510	-0.510	-0.511	-0.512	-0.512	-0.512	-0.512	-0.512	-0.514	-0.514	-0.512	-0.512	-0.512	-0.511	-0.511	-0.510	-0.511	-0.510	-0.510	-0.510	-0.509	-0.509	-0.509	-0.509	-0.509	-0.509	-0.509	-0.507	-0.507	-0.507	-0.509	-0.509	-0.507	-0.507	-0.507	-0.507	-0.507	-0.509	-0.509	-0.509	-0.509	-0.509	-0.509	-0.509	-0.509	-0.509	-0.509	-0.510	-0.509	-0.510	-0.509	-0.509	-0.509	-0.509	-0.509	-0.509	-0.507	-0.507	-0.507	-0.506	-0.506	-0.506	-0.506	-0.505	-0.504	-0.504	-0.504	-0.502	-0.501	-0.500	-0.500	-0.499	-0.498	-0.498	-0.495	-0.494	-0.491	-0.489	-0.488	-0.485	-0.482	-0.480	-0.476	-0.474	-0.469	-0.465	-0.461	-0.456	-0.451	-0.445	-0.440	-0.434	-0.426	-0.420	-0.411	-0.405	-0.396	-0.388	-0.378	-0.368	-0.358	-0.345	-0.335	-0.322	-0.309	-0.296	-0.282	-0.268	-0.252	-0.238	-0.221	-0.205	-0.189	-0.171	-0.154	-0.135	-0.116	-0.096	-0.076	-0.058	-0.038	-0.016	0.005	0.025	0.048	0.069	0.090	0.111	0.132	0.155	0.176	0.199	0.220	0.242	0.264	0.285	0.306	0.328	0.349	0.369	0.390	0.410	0.430	0.449	0.468	0.486	0.505	0.522	0.540	0.558	0.574	0.590	0.606	0.622	0.638	0.652	0.666	0.681	0.695	0.709	0.721	0.734	0.746	0.759	0.772	0.784	0.796	0.809	0.821	0.832	0.844	0.856	0.869	0.881	0.894	0.906	0.920	0.932	0.946	0.960	0.975	0.989	1.004	1.020	1.036	1.052	1.069	1.086	1.106	1.124	1.144	1.164	1.184	1.205	1.225	1.249	1.270	1.294	1.318	1.341	1.366	1.391	1.416	1.442	1.469	1.495	1.522	1.550	1.578	1.605	1.632	1.660	1.689	1.718	1.745	1.772	1.801	1.830	1.856	1.885	1.911	1.939	1.966	1.994	2.019	2.045	2.070	2.095	2.120	2.144	2.168	2.190	2.212	2.234	2.255	2.276	2.295	2.315	2.334	2.350	2.369	2.385	2.400	2.415	2.429	2.442	2.455	2.468	2.479	2.489	2.499	2.509	2.518	2.524	2.531	2.539	2.544	2.549	2.554	2.558	2.561	2.565	2.566	2.569	2.569	2.570	2.570	2.570	2.570	2.568	2.566	2.564	2.561	2.559	2.555	2.551	2.548	2.544	2.539	2.535	2.530	2.524	2.519	2.514	2.509	2.502	2.498	2.491	2.484	2.479	2.472	2.466	2.461	2.455	2.450	2.444	2.440	2.435	2.429	2.425	2.420	2.418	2.414	2.410	2.408	2.405	2.404	2.402	2.401	2.401	2.401	2.401	2.402	2.405	2.408	2.409	2.411	2.415	2.419	2.424	2.429	2.434	2.439	2.445	2.451	2.458	2.465	2.471	2.478	2.485	2.491	2.499	2.506	2.512	2.519	2.525	2.531	2.538	2.541	2.546	2.550	2.554	2.555	2.558	2.558	2.558	2.556	2.554	2.551	2.546	2.540	2.532	2.525	2.515	2.502	2.491	2.478	2.461	2.444	2.426	2.406	2.385	2.362	2.338	2.311	2.284	2.255	2.225	2.194	2.161	2.128	2.091	2.055	2.018	1.978	1.938	1.898	1.855	1.811	1.768	1.724	1.679	1.634	1.588	1.541	1.495	1.446	1.400	1.352	1.305	1.258	1.210	1.162	1.116	1.069	1.021	0.975	0.929	0.884	0.839	0.794	0.750	0.706	0.664	0.622	0.581	0.540	0.500	0.461	0.424	0.386	0.349	0.314	0.279	0.244	0.210	0.178	0.146	0.115	0.084	0.054	0.025	-0.002	-0.031	-0.058	-0.085	-0.110	-0.135	-0.160	-0.184	-0.208	-0.230	-0.254	-0.276	-0.299	-0.320	-0.342	-0.364	-0.385	-0.406	-0.426	-0.448	-0.469	-0.489	-0.510	-0.530	-0.551	-0.571	-0.592	-0.614	-0.636	-0.658	-0.679	-0.701	-0.724	-0.746	-0.770	-0.794	-0.818	-0.841	-0.868	-0.892	-0.919	-0.946	-0.974	-1.002	-1.030	-1.060	-1.089	-1.119	-1.151	-1.184	-1.216	-1.249	-1.282	-1.319	-1.354	-1.391	-1.429	-1.466	-1.505	-1.544	-1.585	-1.625	-1.668	-1.709	-1.752	-1.795	-1.840	-1.885	-1.930	-1.975	-2.020	-2.066	-2.114	-2.160	-2.208	-2.255	-2.302	-2.351	-2.399	-2.446	-2.494	-2.541	-2.589	-2.636	-2.681	-2.728	-2.775	-2.820	-2.865	-2.909	-2.951	-2.995	-3.036	-3.079	-3.119	-3.158	-3.196	-3.234	-3.270	-3.306	-3.340	-3.374	-3.405	-3.436	-3.465	-3.494	-3.521	-3.546	-3.571	-3.596	-3.616	-3.639	-3.658	-3.676	-3.694	-3.710	-3.726	-3.740	-3.754	-3.765	-3.775	-3.786	-3.795	-3.802	-3.810	-3.818	-3.822	-3.828	-3.832	-3.838	-3.840	-3.845	-3.848	-3.849	-3.851	-3.854	-3.856	-3.858	-3.860	-3.861	-3.862	-3.864	-3.866	-3.869	-3.871	-3.875	-3.878	-3.881	-3.885	-3.889	-3.894	-3.899	-3.906	-3.911	-3.919	-3.928	-3.935	-3.945	-3.952	-3.964	-3.974	-3.986	-3.998	-4.010	-4.024	-4.037	-4.051	-4.068	-4.082	-4.100	-4.115	-4.132	-4.149	-4.168	-4.186	-4.205	-4.222	-4.242	-4.261	-4.281	-4.299	-4.319	-4.339	-4.358	-4.376	-4.396	-4.414	-4.434	-4.451	-4.469	-4.486	-4.502	-4.520	-4.535	-4.551	-4.565	-4.579	-4.592	-4.604	-4.616	-4.626	-4.636	-4.645	-4.654	-4.660	-4.666	-4.671	-4.676	-4.680	-4.682	-4.684	-4.684	-4.684	-4.684	-4.681	-4.679	-4.674	-4.670	-4.664	-4.658	-4.650	-4.642	-4.635	-4.626	-4.616	-4.605	-4.595	-4.585	-4.572	-4.561	-4.550	-4.538	-4.526	-4.514	-4.501	-4.489	-4.476	-4.465	-4.452	-4.441	-4.429	-4.419	-4.408	-4.398	-4.389	-4.378	-4.369	-4.361	-4.352	-4.345	-4.339	-4.332	-4.326	-4.321	-4.318	-4.314	-4.311	-4.308	-4.308	-4.305	-4.305	-4.305	-4.305	-4.306	-4.309	-4.311	-4.312	-4.316	-4.320	-4.324	-4.329	-4.332	-4.338	-4.342	-4.348	-4.354	-4.359	-4.364	-4.369	-4.375	-4.380	-4.384	-4.390	-4.394	-4.399	-4.402	-4.406	-4.410	-4.412	-4.414	-4.416	-4.418	-4.418	-4.419	-4.418	-4.416	-4.415	-4.412	-4.410	-4.406	-4.400	-4.395	-4.389	-4.381	-4.372	-4.365	-4.355	-4.344	-4.332	-4.321	-4.308	-4.294	-4.279	-4.262	-4.246	-4.230	-4.212	-4.192	-4.174	-4.152	-4.131	-4.110	-4.088	-4.064	-4.040	-4.016	-3.991	-3.966	-3.939	-3.912	-3.885	-3.858	-3.830	-3.801	-3.772	-3.744	-3.714	-3.684	-3.654	-3.624	-3.594	-3.564	-3.534	-3.504	-3.474	-3.442	-3.412	-3.384	-3.354	-3.324	-3.295	-3.265	-3.236	-3.209	-3.180	-3.152	-3.126	-3.100	-3.074	-3.049	-3.024	-3.000	-2.976	-2.954	-2.931	-2.910	-2.890	-2.870	-2.851	-2.832	-2.816	-2.799	-2.784	-2.769	-2.755	-2.742	-2.730	-2.718	-2.706	-2.696	-2.688	-2.679	-2.671	-2.665	-2.658	-2.651	-2.646	-2.641	-2.638	-2.634	-2.631	-2.628	-2.625	-2.624	-2.621	-2.619	-2.616	-2.615	-2.614	-2.611	-2.610	-2.608	-2.605	-2.601	-2.599	-2.595	-2.591	-2.586	-2.582	-2.576	-2.570	-2.562	-2.555	-2.546	-2.538	-2.526	-2.516	-2.505	-2.491	-2.476	-2.461	-2.446	-2.429	-2.411	-2.392	-2.372	-2.351	-2.330	-2.306	-2.284	-2.260	-2.234	-2.208	-2.181	-2.152	-2.125	-2.095	-2.066	-2.036	-2.006	-1.975	-1.944	-1.912	-1.881	-1.849	-1.816	-1.785	-1.752	-1.721	-1.690	-1.658	-1.628	-1.596	-1.566	-1.538	-1.508	-1.479	-1.451	-1.424	-1.399	-1.372	-1.348	-1.325	-1.302	-1.280	-1.260	-1.240	-1.222	-1.205	-1.189	-1.174	-1.160	-1.146	-1.135	-1.124	-1.115	-1.108	-1.100	-1.092	-1.088	-1.084	-1.080	-1.079	-1.076	-1.076	-1.076	-1.078	-1.080	-1.082	-1.085	-1.088	-1.092	-1.098	-1.102	-1.108	-1.114	-1.119	-1.125	-1.131	-1.138	-1.144	-1.149	-1.155	-1.161	-1.166	-1.171	-1.176	-1.181	-1.185	-1.189	-1.191	-1.194	-1.196	-1.198	-1.199	-1.198	-1.196	-1.195	-1.192	-1.190	-1.186	-1.181	-1.176	-1.170	-1.162	-1.155	-1.148	-1.136	-1.128	-1.118	-1.105	-1.092	-1.080	-1.068	-1.052	-1.039	-1.024	-1.009	-0.994	-0.978	-0.962	-0.945	-0.929	-0.912	-0.896	-0.879	-0.862	-0.846	-0.830	-0.815	-0.799	-0.784	-0.770	-0.754	-0.740	-0.729	-0.716	-0.705	-0.694	-0.684	-0.674	-0.666	-0.659	-0.652	-0.648	-0.642	-0.640	-0.639	-0.638	-0.638	-0.639	-0.641	-0.644	-0.650	-0.656	-0.662	-0.671	-0.680	-0.690	-0.701	-0.714	-0.728	-0.741	-0.755	-0.771	-0.789	-0.805	-0.824	-0.844	-0.862	-0.882	-0.902	-0.924	-0.944	-0.966	-0.988	-1.010	-1.031	-1.052	-1.075	-1.098	-1.119	-1.141	-1.161	-1.182	-1.202	-1.224	-1.244	-1.262	-1.281	-1.300	-1.318	-1.335	-1.350	-1.368	-1.381	-1.396	-1.409	-1.422	-1.435	-1.445	-1.456	-1.466	-1.475	-1.484	-1.491	-1.499	-1.505	-1.512	-1.518	-1.522	-1.526	-1.531	-1.535	-1.538	-1.541	-1.542	-1.545	-1.548	-1.549	-1.550	-1.551	-1.554	-1.555	-1.558	-1.559	-1.561	-1.562	-1.565	-1.569	-1.571	-1.575	-1.579	-1.582	-1.588	-1.591	-1.596	-1.604	-1.609	-1.616	-1.624	-1.631	-1.639	-1.649	-1.658	-1.668	-1.678	-1.689	-1.699	-1.711	-1.722	-1.735	-1.748	-1.760	-1.772	-1.785	-1.799	-1.812	-1.825	-1.839	-1.852	-1.866	-1.879	-1.892	-1.906	-1.918	-1.930	-1.942	-1.955	-1.966	-1.976	-1.988	-1.996	-2.006	-2.015	-2.022	-2.030	-2.038	-2.042	-2.049	-2.052	-2.055	-2.058	-2.060	-2.060	-2.060	-2.059	-2.058	-2.055	-2.051	-2.047	-2.041	-2.036	-2.029	-2.021	-2.013	-2.002	-1.992	-1.981	-1.970	-1.956	-1.944	-1.930	-1.916	-1.901	-1.885	-1.869	-1.852	-1.835	-1.818	-1.800	-1.782	-1.762	-1.744	-1.725	-1.705	-1.686	-1.666	-1.648	-1.626	-1.608	-1.588	-1.568	-1.548	-1.528	-1.508	-1.488	-1.468	-1.449	-1.430	-1.410	-1.391	-1.374	-1.355	-1.338	-1.320	-1.302	-1.285	-1.269	-1.254	-1.239	-1.222	-1.208	-1.194	-1.179	-1.166	-1.154	-1.141	-1.129	-1.118	-1.106	-1.096	-1.086	-1.078	-1.069	-1.060	-1.054	-1.046	-1.039	-1.034	-1.028	-1.021	-1.018	-1.014	-1.010	-1.006	-1.004	-1.001	-1.000	-0.999	-0.996	-0.996	-0.995	-0.995	-0.995	-0.995	-0.995	-0.995	-0.995	-0.994	-0.995	-0.994	-0.995	-0.994	-0.994	-0.992	-0.991	-0.989	-0.988	-0.984	-0.980	-0.978	-0.972	-0.968	-0.960	-0.954	-0.946	-0.938	-0.928	-0.918	-0.905	-0.894	-0.880	-0.865	-0.849	-0.834	-0.815	-0.796	-0.775	-0.755	-0.732	-0.710	-0.685	-0.660	-0.634	-0.606	-0.578	-0.549	-0.519	-0.488	-0.456	-0.424	-0.391	-0.358	-0.325	-0.290	-0.255	-0.221	-0.185	-0.150	-0.115	-0.080	-0.045	-0.009	0.026	0.060	0.095	0.129	0.161	0.195	0.228	0.260	0.290	0.320	0.350	0.379	0.406	0.432	0.458	0.482	0.506	0.529	0.551	0.572	0.592	0.611	0.628	0.645	0.660	0.674	0.689	0.701	0.711	0.722	0.731	0.739	0.748	0.754	0.760	0.765	0.769	0.772	0.775	0.778	0.779	0.779	0.779	0.779	0.778	0.775	0.774	0.771	0.768	0.764	0.760	0.755	0.751	0.745	0.740	0.734	0.728	0.722	0.715	0.708	0.700	0.692	0.684	0.676	0.669	0.660	0.651	0.642	0.634	0.624	0.615	0.606	0.596	0.586	0.578	0.568	0.558	0.548	0.538	0.528	0.519	0.509	0.499	0.489	0.480	0.470	0.461	0.452	0.444	0.435	0.426	0.418	0.411	0.404	0.396	0.390	0.382	0.376	0.370	0.366	0.361	0.356	0.352	0.349	0.345	0.342	0.339	0.338	0.335	0.334	0.334	0.332	0.331	0.331	0.331	0.331	0.331	0.331	0.332	0.332	0.334	0.334	0.335	0.336	0.336	0.336	0.336	0.338	0.336	0.336	0.335	0.335	0.334	0.331	0.329	0.326	0.322	0.319	0.315	0.310	0.305	0.300	0.294	0.288	0.279	0.271	0.262	0.254	0.244	0.234	0.224	0.212	0.201	0.190	0.176	0.165	0.151	0.139	0.124	0.110	0.095	0.082	0.068	0.052	0.038	0.022	0.009	-0.006	-0.020	-0.035	-0.049	-0.064	-0.076	-0.090	-0.104	-0.116	-0.128	-0.140	-0.151	-0.162	-0.172	-0.182	-0.191	-0.200	-0.209	-0.215	-0.222	-0.229	-0.234	-0.239	-0.242	-0.246	-0.250	-0.252	-0.254	-0.256	-0.256	-0.256	-0.255	-0.254	-0.254	-0.251	-0.249	-0.246	-0.242	-0.240	-0.236	-0.231	-0.228	-0.224	-0.219	-0.214	-0.209	-0.204	-0.200	-0.195	-0.190	-0.186	-0.182	-0.178	-0.174	-0.171	-0.169	-0.165	-0.162	-0.160	-0.159	-0.158	-0.158	-0.158	-0.158	-0.159	-0.160	-0.162	-0.164	-0.169	-0.171	-0.176	-0.180	-0.186	-0.192	-0.199	-0.206	-0.214	-0.221	-0.231	-0.239	-0.249	-0.258	-0.269	-0.279	-0.290	-0.301	-0.312	-0.325	-0.336	-0.349	-0.360	-0.372	-0.385	-0.398	-0.409	-0.420	-0.432	-0.444	-0.456	-0.468	-0.479	-0.490	-0.500	-0.510	-0.520	-0.529	-0.539	-0.546	-0.554	-0.562	-0.570	-0.576	-0.582	-0.588	-0.592	-0.596	-0.601	-0.604	-0.606	-0.609	-0.610	-0.611	-0.612	-0.611	-0.611	-0.610	-0.609	-0.608	-0.605	-0.602	-0.599	-0.596	-0.591	-0.588	-0.584	-0.579	-0.574	-0.569	-0.564	-0.559	-0.554	-0.548	-0.542	-0.538	-0.532	-0.526	-0.521	-0.516	-0.511	-0.509	-0.504	-0.500	-0.496	-0.494	-0.490	-0.489	-0.486	-0.485	-0.484	-0.484	-0.484	-0.484	-0.485	-0.488	-0.490	-0.492	-0.496	-0.500	-0.505	-0.511	-0.518	-0.524	-0.531	-0.539	-0.546	-0.556	-0.566	-0.576	-0.588	-0.599	-0.611	-0.624	-0.636	-0.650	-0.664	-0.679	-0.692	-0.709	-0.724	-0.740	-0.756	-0.774	-0.791	-0.806	-0.824	-0.841	-0.860	-0.876	-0.895	-0.912	-0.930	-0.948	-0.965	-0.982	-1.000	-1.016	-1.034	-1.051	-1.068	-1.082	-1.099	-1.115	-1.130	-1.144	-1.159	-1.172	-1.186	-1.199	-1.211	-1.224	-1.235	-1.246	-1.256	-1.266	-1.276	-1.284	-1.292	-1.300	-1.306	-1.314	-1.320	-1.325	-1.330	-1.334	-1.338	-1.341	-1.344	-1.346	-1.348	-1.350	-1.351	-1.351	-1.352	-1.352	-1.352	-1.351	-1.350	-1.349	-1.349	-1.348	-1.346	-1.345	-1.344	-1.342	-1.341	-1.340	-1.340	-1.339	-1.338	-1.338	-1.339	-1.339	-1.340	-1.340	-1.341	-1.345	-1.348	-1.351	-1.354	-1.359	-1.364	-1.370	-1.376	-1.382	-1.390	-1.399	-1.409	-1.419	-1.429	-1.440	-1.452	-1.465	-1.479	-1.492	-1.508	-1.524	-1.539	-1.556	-1.572	-1.591	-1.610	-1.629	-1.648	-1.666	-1.686	-1.706	-1.726	-1.748	-1.768	-1.789	-1.809	-1.830	-1.850	-1.871	-1.891	-1.911	-1.930	-1.950	-1.969	-1.986	-2.004	-2.021	-2.038	-2.054	-2.069	-2.082	-2.096	-2.109	-2.120	-2.130	-2.140	-2.149	-2.156	-2.164	-2.169	-2.174	-2.178	-2.180	-2.180	-2.181	-2.181	-2.179	-2.175	-2.171	-2.168	-2.161	-2.154	-2.148	-2.139	-2.129	-2.119	-2.109	-2.095	-2.084	-2.070	-2.058	-2.042	-2.029	-2.014	-1.998	-1.981	-1.965	-1.949	-1.932	-1.915	-1.899	-1.882	-1.865	-1.848	-1.831	-1.814	-1.798	-1.781	-1.765	-1.749	-1.732	-1.718	-1.701	-1.688	-1.672	-1.659	-1.644	-1.631	-1.618	-1.606	-1.594	-1.581	-1.570	-1.559	-1.548	-1.539	-1.528	-1.519	-1.510	-1.501	-1.494	-1.485	-1.478	-1.470	-1.464	-1.456	-1.450	-1.444	-1.438	-1.432	-1.426	-1.421	-1.416	-1.410	-1.405	-1.399	-1.394	-1.389	-1.384	-1.378	-1.372	-1.366	-1.360	-1.355	-1.349	-1.342	-1.336	-1.330	-1.321	-1.315	-1.306	-1.300	-1.291	-1.281	-1.272	-1.262	-1.254	-1.244	-1.232	-1.222	-1.210	-1.199	-1.186	-1.172	-1.159	-1.145	-1.131	-1.116	-1.101	-1.085	-1.070	-1.052	-1.036	-1.019	-1.000	-0.982	-0.964	-0.945	-0.925	-0.905	-0.885	-0.865	-0.844	-0.824	-0.801	-0.781	-0.760	-0.739	-0.716	-0.694	-0.672	-0.650	-0.630	-0.608	-0.585	-0.564	-0.542	-0.521	-0.501	-0.481	-0.461	-0.441	-0.422	-0.404	-0.386	-0.368	-0.351	-0.334	-0.318	-0.302	-0.289	-0.275	-0.261	-0.250	-0.238	-0.228	-0.218	-0.210	-0.201	-0.195	-0.188	-0.184	-0.179	-0.175	-0.174	-0.171	-0.171	-0.172	-0.172	-0.175	-0.179	-0.184	-0.188	-0.194	-0.200	-0.208	-0.216	-0.224	-0.234	-0.244	-0.255	-0.266	-0.278	-0.290	-0.302	-0.315	-0.329	-0.342	-0.356	-0.371	-0.384	-0.399	-0.412	-0.428	-0.442	-0.455	-0.470	-0.482	-0.496	-0.509	-0.521	-0.532	-0.545	-0.556	-0.566	-0.578	-0.588	-0.595	-0.604	-0.612	-0.619	-0.625	-0.629	-0.634	-0.639	-0.641	-0.644	-0.645	-0.646	-0.646	-0.646	-0.644	-0.642	-0.640	-0.636	-0.631	-0.628	-0.622	-0.616	-0.610	-0.602	-0.595	-0.589	-0.580	-0.572	-0.564	-0.554	-0.545	-0.536	-0.528	-0.518	-0.509	-0.500	-0.491	-0.482	-0.474	-0.466	-0.458	-0.450	-0.442	-0.436	-0.429	-0.422	-0.416	-0.411	-0.408	-0.404	-0.400	-0.398	-0.394	-0.392	-0.392	-0.392	-0.392	-0.394	-0.395	-0.399	-0.400	-0.404	-0.410	-0.415	-0.420	-0.426	-0.432	-0.440	-0.448	-0.456	-0.465	-0.474	-0.482	-0.494	-0.504	-0.515	-0.526	-0.538	-0.549	-0.560	-0.571	-0.582	-0.595	-0.606	-0.616	-0.629	-0.640	-0.651	-0.662	-0.672	-0.684	-0.694	-0.704	-0.712	-0.721	-0.730	-0.738	-0.746	-0.751	-0.759	-0.764	-0.769	-0.772	-0.776	-0.779	-0.781	-0.782	-0.782	-0.781	-0.780	-0.778	-0.775	-0.771	-0.766	-0.759	-0.754	-0.745	-0.736	-0.728	-0.716	-0.706	-0.694	-0.680	-0.666	-0.652	-0.638	-0.621	-0.604	-0.588	-0.569	-0.550	-0.531	-0.512	-0.492	-0.472	-0.451	-0.431	-0.410	-0.389	-0.368	-0.345	-0.325	-0.304	-0.282	-0.261	-0.241	-0.221	-0.201	-0.182	-0.165	-0.146	-0.129	-0.112	-0.098	-0.082	-0.069	-0.056	-0.044	-0.032	-0.024	-0.015	-0.006	0.000	0.006	0.011	0.015	0.016	0.018	0.016	0.015	0.012	0.009	0.005	-0.001	-0.008	-0.016	-0.025	-0.035	-0.046	-0.058	-0.069	-0.081	-0.095	-0.110	-0.124	-0.140	-0.156	-0.171	-0.188	-0.204	-0.221	-0.238	-0.254	-0.271	-0.289	-0.305	-0.320	-0.336	-0.352	-0.368	-0.382	-0.398	-0.410	-0.422	-0.436	-0.448	-0.460	-0.470	-0.479	-0.489	-0.496	-0.504	-0.510	-0.516	-0.521	-0.525	-0.528	-0.530	-0.531	-0.532	-0.531	-0.531	-0.529	-0.525	-0.522	-0.519	-0.514	-0.509	-0.502	-0.496	-0.489	-0.481	-0.474	-0.464	-0.455	-0.446	-0.436	-0.428	-0.418	-0.408	-0.398	-0.388	-0.376	-0.366	-0.356	-0.345	-0.335	-0.325	-0.316	-0.308	-0.299	-0.290	-0.281	-0.274	-0.268	-0.260	-0.255	-0.249	-0.244	-0.240	-0.236	-0.232	-0.231	-0.230	-0.229	-0.228	-0.229	-0.229	-0.230	100.000	5.000	2.000	1.000	4.000	0.000	0.000	0.000	0.000	0.000	0.000	0.000	0.000	0.000	0.000	0.000	0.000	0.000	-1.896	-1.888	-1.878	-1.869	-1.858	-1.846	-1.835	-1.822	-1.810	-1.796	-1.782	-1.769	-1.754	-1.738	-1.722	-1.705	-1.689	-1.670	-1.651	-1.632	-1.612	-1.592	-1.572	-1.551	-1.530	-1.509	-1.486	-1.465	-1.442	-1.420	-1.396	-1.374	-1.350	-1.329	-1.305	-1.282	-1.259	-1.236	-1.214	-1.192	-1.171	-1.150	-1.129	-1.109	-1.090	-1.070	-1.051	-1.032	-1.016	-0.999	-0.982	-0.968	-0.952	-0.939	-0.925	-0.912	-0.900	-0.890	-0.879	-0.871	-0.861	-0.854	-0.846	-0.841	-0.835	-0.831	-0.828	-0.822	-0.821	-0.819	-0.818	-0.816	-0.818	-0.818	-0.818	-0.820	-0.821	-0.824	-0.826	-0.829	-0.832	-0.835	-0.840	-0.844	-0.849	-0.852	-0.858	-0.862	-0.866	-0.872	-0.878	-0.882	-0.888	-0.891	-0.896	-0.900	-0.904	-0.909	-0.912	-0.916	-0.920	-0.922	-0.926	-0.929	-0.931	-0.932	-0.934	-0.934	-0.935	-0.935	-0.935	-0.934	-0.932	-0.930	-0.929	-0.926	-0.921	-0.919	-0.912	-0.909	-0.902	-0.896	-0.890	-0.881	-0.872	-0.864	-0.855	-0.845	-0.834	-0.822	-0.810	-0.799	-0.785	-0.772	-0.758	-0.744	-0.728	-0.712	-0.696	-0.681	-0.664	-0.646	-0.630	-0.611	-0.594	-0.578	-0.559	-0.541	-0.522	-0.506	-0.488	-0.470	-0.454	-0.436	-0.419	-0.404	-0.386	-0.372	-0.356	-0.342	-0.329	-0.315	-0.304	-0.292	-0.282	-0.272	-0.264	-0.255	-0.249	-0.242	-0.239	-0.234	-0.232	-0.230	-0.230	-0.231	-0.232	-0.236	-0.240	-0.246	-0.252	-0.260	-0.269	-0.279	-0.289	-0.301	-0.315	-0.328	-0.342	-0.359	-0.375	-0.392	-0.410	-0.428	-0.448	-0.468	-0.488	-0.509	-0.530	-0.551	-0.571	-0.592	-0.615	-0.638	-0.659	-0.681	-0.702	-0.725	-0.745	-0.766	-0.788	-0.806	-0.826	-0.846	-0.864	-0.881	-0.899	-0.916	-0.931	-0.948	-0.962	-0.975	-0.988	-1.000	-1.011	-1.021	-1.032	-1.040	-1.048	-1.055	-1.061	-1.066	-1.070	-1.072	-1.075	-1.076	-1.078	-1.078	-1.076	-1.075	-1.074	-1.070	-1.066	-1.062	-1.056	-1.052	-1.046	-1.040	-1.034	-1.026	-1.020	-1.011	-1.004	-0.995	-0.988	-0.979	-0.970	-0.962	-0.954	-0.945	-0.938	-0.929	-0.921	-0.914	-0.906	-0.900	-0.892	-0.888	-0.882	-0.876	-0.872	-0.870	-0.866	-0.864	-0.862	-0.861	-0.861	-0.861	-0.864	-0.866	-0.870	-0.874	-0.879	-0.885	-0.892	-0.900	-0.910	-0.920	-0.930	-0.942	-0.956	-0.970	-0.984	-1.000	-1.018	-1.035	-1.054	-1.072	-1.092	-1.114	-1.135	-1.158	-1.180	-1.205	-1.229	-1.254	-1.280	-1.305	-1.331	-1.358	-1.384	-1.411	-1.439	-1.466	-1.492	-1.519	-1.546	-1.574	-1.599	-1.625	-1.650	-1.675	-1.699	-1.722	-1.746	-1.769	-1.790	-1.810	-1.831	-1.850	-1.868	-1.885	-1.901	-1.916	-1.930	-1.941	-1.954	-1.964	-1.971	-1.980	-1.985	-1.990	-1.995	-1.998	-1.999	-1.999	-1.998	-1.995	-1.992	-1.988	-1.981	-1.975	-1.966	-1.959	-1.950	-1.939	-1.926	-1.915	-1.902	-1.889	-1.874	-1.860	-1.844	-1.829	-1.812	-1.796	-1.780	-1.762	-1.746	-1.729	-1.712	-1.696	-1.680	-1.664	-1.648	-1.631	-1.616	-1.602	-1.588	-1.575	-1.561	-1.549	-1.539	-1.529	-1.519	-1.509	-1.501	-1.495	-1.489	-1.484	-1.480	-1.476	-1.475	-1.474	-1.474	-1.475	-1.478	-1.481	-1.485	-1.490	-1.496	-1.504	-1.511	-1.520	-1.531	-1.542	-1.555	-1.566	-1.580	-1.595	-1.609	-1.625	-1.640	-1.658	-1.674	-1.691	-1.709	-1.726	-1.745	-1.764	-1.781	-1.800	-1.818	-1.836	-1.854	-1.871	-1.890	-1.906	-1.922	-1.940	-1.955	-1.970	-1.984	-1.998	-2.011	-2.022	-2.034	-2.044	-2.052	-2.061	-2.069	-2.076	-2.081	-2.085	-2.089	-2.092	-2.094	-2.094	-2.094	-2.091	-2.089	-2.085	-2.080	-2.075	-2.069	-2.061	-2.052	-2.045	-2.035	-2.025	-2.014	-2.002	-1.990	-1.979	-1.964	-1.951	-1.938	-1.924	-1.910	-1.895	-1.880	-1.866	-1.851	-1.838	-1.824	-1.810	-1.798	-1.782	-1.770	-1.759	-1.746	-1.735	-1.725	-1.714	-1.705	-1.696	-1.689	-1.682	-1.675	-1.669	-1.665	-1.660	-1.658	-1.655	-1.655	-1.654	-1.654	-1.655	-1.656	-1.660	-1.662	-1.668	-1.672	-1.679	-1.684	-1.691	-1.699	-1.708	-1.716	-1.725	-1.734	-1.744	-1.754	-1.765	-1.776	-1.788	-1.798	-1.809	-1.820	-1.831	-1.841	-1.854	-1.864	-1.875	-1.884	-1.895	-1.904	-1.912	-1.921	-1.930	-1.938	-1.944	-1.951	-1.956	-1.961	-1.966	-1.969	-1.971	-1.974	-1.974	-1.974	-1.974	-1.972	-1.970	-1.966	-1.962	-1.956	-1.950	-1.944	-1.935	-1.925	-1.916	-1.905	-1.894	-1.880	-1.868	-1.852	-1.836	-1.820	-1.804	-1.788	-1.769	-1.750	-1.730	-1.709	-1.688	-1.666	-1.644	-1.621	-1.598	-1.575	-1.551	-1.528	-1.502	-1.478	-1.452	-1.428	-1.401	-1.375	-1.351	-1.326	-1.299	-1.274	-1.249	-1.224	-1.199	-1.174	-1.149	-1.125	-1.101	-1.078	-1.055	-1.034	-1.011	-0.990	-0.969	-0.949	-0.929	-0.911	-0.892	-0.875	-0.859	-0.842	-0.828	-0.814	-0.800	-0.786	-0.775	-0.764	-0.754	-0.745	-0.736	-0.729	-0.722	-0.716	-0.711	-0.708	-0.705	-0.702	-0.700	-0.698	-0.698	-0.699	-0.699	-0.701	-0.702	-0.706	-0.709	-0.712	-0.716	-0.721	-0.725	-0.731	-0.736	-0.740	-0.745	-0.751	-0.756	-0.761	-0.766	-0.771	-0.776	-0.781	-0.785	-0.789	-0.791	-0.792	-0.795	-0.796	-0.796	-0.796	-0.796	-0.795	-0.791	-0.789	-0.784	-0.779	-0.772	-0.766	-0.758	-0.749	-0.738	-0.726	-0.714	-0.702	-0.688	-0.672	-0.656	-0.640	-0.621	-0.602	-0.582	-0.564	-0.541	-0.520	-0.498	-0.474	-0.450	-0.425	-0.401	-0.376	-0.350	-0.325	-0.300	-0.272	-0.246	-0.220	-0.195	-0.168	-0.141	-0.116	-0.091	-0.066	-0.040	-0.016	0.008	0.031	0.055	0.076	0.098	0.119	0.138	0.158	0.176	0.192	0.209	0.225	0.239	0.252	0.265	0.278	0.289	0.299	0.306	0.314	0.321	0.328	0.332	0.336	0.340	0.342	0.345	0.344	0.345	0.345	0.344	0.341	0.339	0.335	0.332	0.329	0.324	0.319	0.314	0.309	0.304	0.298	0.291	0.286	0.280	0.272	0.268	0.260	0.255	0.250	0.242	0.238	0.232	0.229	0.225	0.220	0.216	0.212	0.210	0.206	0.205	0.204	0.201	0.200	0.200	0.200	0.200	0.201	0.202	0.202	0.206	0.209	0.210	0.214	0.216	0.219	0.222	0.226	0.230	0.235	0.239	0.242	0.248	0.252	0.255	0.260	0.264	0.268	0.271	0.275	0.278	0.280	0.282	0.285	0.285	0.286	0.286	0.286	0.285	0.284	0.281	0.279	0.275	0.271	0.265	0.260	0.252	0.245	0.235	0.226	0.216	0.205	0.194	0.180	0.165	0.151	0.135	0.118	0.100	0.082	0.062	0.042	0.021	-0.001	-0.022	-0.048	-0.071	-0.096	-0.121	-0.148	-0.175	-0.202	-0.230	-0.259	-0.288	-0.318	-0.346	-0.376	-0.408	-0.438	-0.470	-0.500	-0.531	-0.564	-0.594	-0.626	-0.658	-0.689	-0.720	-0.751	-0.782	-0.814	-0.845	-0.876	-0.905	-0.936	-0.966	-0.994	-1.024	-1.052	-1.080	-1.109	-1.136	-1.162	-1.189	-1.214	-1.240	-1.265	-1.288	-1.311	-1.335	-1.358	-1.380	-1.401	-1.421	-1.440	-1.461	-1.480	-1.499	-1.516	-1.534	-1.550	-1.566	-1.581	-1.596	-1.611	-1.625	-1.639	-1.651	-1.664	-1.676	-1.688	-1.699	-1.710	-1.719	-1.729	-1.739	-1.749	-1.758	-1.766	-1.775	-1.784	-1.791	-1.800	-1.806	-1.814	-1.821	-1.830	-1.838	-1.844	-1.851	-1.860	-1.866	-1.875	-1.882	-1.890	-1.898	-1.905	-1.914	-1.921	-1.930	-1.939	-1.946	-1.955	-1.965	-1.974	-1.982	-1.994	-2.002	-2.013	-2.024	-2.034	-2.044	-2.055	-2.066	-2.078	-2.089	-2.100	-2.112	-2.122	-2.136	-2.148	-2.158	-2.170	-2.181	-2.194	-2.206	-2.216	-2.229	-2.240	-2.251	-2.262	-2.272	-2.284	-2.295	-2.305	-2.316	-2.326	-2.336	-2.345	-2.355	-2.364	-2.374	-2.381	-2.390	-2.398	-2.406	-2.414	-2.421	-2.429	-2.435	-2.441	-2.448	-2.454	-2.461	-2.468	-2.472	-2.479	-2.484	-2.488	-2.494	-2.499	-2.504	-2.509	-2.514	-2.519	-2.524	-2.528	-2.532	-2.538	-2.541	-2.546	-2.551	-2.555	-2.560	-2.565	-2.570	-2.574	-2.579	-2.584	-2.589	-2.594	-2.599	-2.604	-2.609	-2.615	-2.619	-2.625	-2.630	-2.635	-2.640	-2.645	-2.651	-2.656	-2.661	-2.666	-2.671	-2.678	-2.681	-2.686	-2.691	-2.696	-2.701	-2.705	-2.710	-2.714	-2.718	-2.722	-2.725	-2.730	-2.734	-2.736	-2.739	-2.741	-2.744	-2.746	-2.749	-2.750	-2.752	-2.752	-2.752	-2.752	-2.754	-2.752	-2.751	-2.751	-2.749	-2.748	-2.744	-2.741	-2.738	-2.732	-2.729	-2.722	-2.718	-2.710	-2.701	-2.695	-2.686	-2.678	-2.668	-2.658	-2.646	-2.634	-2.621	-2.609	-2.595	-2.581	-2.566	-2.550	-2.534	-2.516	-2.498	-2.479	-2.461	-2.441	-2.420	-2.400	-2.378	-2.355	-2.334	-2.310	-2.286	-2.261	-2.238	-2.212	-2.189	-2.164	-2.138	-2.112	-2.086	-2.061	-2.035	-2.010	-1.984	-1.959	-1.934	-1.908	-1.882	-1.859	-1.834	-1.810	-1.786	-1.762	-1.740	-1.718	-1.696	-1.675	-1.654	-1.635	-1.616	-1.598	-1.580	-1.562	-1.546	-1.531	-1.516	-1.502	-1.489	-1.476	-1.465	-1.454	-1.444	-1.435	-1.425	-1.418	-1.411	-1.405	-1.400	-1.395	-1.390	-1.388	-1.384	-1.382	-1.381	-1.381	-1.380	-1.381	-1.382	-1.382	-1.385	-1.388	-1.390	-1.392	-1.396	-1.400	-1.404	-1.409	-1.412	-1.418	-1.424	-1.429	-1.435	-1.439	-1.445	-1.451	-1.458	-1.462	-1.468	-1.474	-1.480	-1.485	-1.491	-1.495	-1.501	-1.505	-1.510	-1.515	-1.519	-1.521	-1.525	-1.528	-1.530	-1.532	-1.534	-1.535	-1.536	-1.536	-1.535	-1.534	-1.534	-1.530	-1.528	-1.525	-1.520	-1.516	-1.509	-1.504	-1.498	-1.490	-1.482	-1.472	-1.462	-1.452	-1.442	-1.431	-1.419	-1.406	-1.392	-1.379	-1.365	-1.349	-1.332	-1.316	-1.300	-1.282	-1.265	-1.246	-1.229	-1.210	-1.191	-1.172	-1.152	-1.134	-1.114	-1.095	-1.075	-1.055	-1.036	-1.016	-0.999	-0.979	-0.960	-0.942	-0.925	-0.908	-0.890	-0.875	-0.859	-0.844	-0.830	-0.816	-0.802	-0.790	-0.778	-0.766	-0.756	-0.748	-0.739	-0.730	-0.724	-0.718	-0.712	-0.708	-0.704	-0.701	-0.699	-0.696	-0.696	-0.696	-0.698	-0.698	-0.700	-0.702	-0.706	-0.709	-0.712	-0.718	-0.722	-0.728	-0.732	-0.739	-0.744	-0.749	-0.756	-0.762	-0.768	-0.774	-0.781	-0.786	-0.792	-0.798	-0.801	-0.806	-0.811	-0.815	-0.819	-0.821	-0.824	-0.825	-0.826	-0.828	-0.826	-0.826	-0.825	-0.824	-0.820	-0.818	-0.812	-0.809	-0.802	-0.796	-0.790	-0.782	-0.775	-0.766	-0.758	-0.748	-0.738	-0.726	-0.716	-0.704	-0.692	-0.679	-0.666	-0.654	-0.640	-0.626	-0.612	-0.599	-0.585	-0.570	-0.556	-0.542	-0.529	-0.515	-0.501	-0.488	-0.475	-0.461	-0.450	-0.438	-0.426	-0.415	-0.404	-0.395	-0.385	-0.376	-0.368	-0.360	-0.354	-0.348	-0.341	-0.336	-0.332	-0.328	-0.326	-0.324	-0.322	-0.322	-0.321	-0.324	-0.325	-0.328	-0.330	-0.334	-0.339	-0.342	-0.349	-0.355	-0.361	-0.370	-0.376	-0.385	-0.394	-0.402	-0.411	-0.421	-0.431	-0.441	-0.451	-0.461	-0.471	-0.481	-0.492	-0.501	-0.512	-0.522	-0.531	-0.541	-0.550	-0.560	-0.570	-0.578	-0.585	-0.592	-0.600	-0.605	-0.611	-0.618	-0.622	-0.626	-0.630	-0.632	-0.636	-0.638	-0.639	-0.638	-0.639	-0.638	-0.636	-0.635	-0.631	-0.629	-0.625	-0.620	-0.615	-0.610	-0.605	-0.599	-0.594	-0.588	-0.580	-0.575	-0.568	-0.560	-0.554	-0.545	-0.538	-0.531	-0.525	-0.518	-0.511	-0.505	-0.500	-0.495	-0.490	-0.484	-0.481	-0.478	-0.476	-0.474	-0.472	-0.472	-0.474	-0.475	-0.476	-0.479	-0.484	-0.489	-0.494	-0.501	-0.509	-0.518	-0.528	-0.539	-0.550	-0.562	-0.576	-0.590	-0.606	-0.622	-0.640	-0.658	-0.676	-0.696	-0.718	-0.738	-0.760	-0.781	-0.804	-0.828	-0.851	-0.876	-0.900	-0.926	-0.951	-0.976	-1.004	-1.029	-1.055	-1.081	-1.106	-1.132	-1.159	-1.184	-1.209	-1.235	-1.260	-1.285	-1.309	-1.331	-1.356	-1.379	-1.401	-1.424	-1.445	-1.466	-1.486	-1.505	-1.524	-1.542	-1.560	-1.578	-1.594	-1.609	-1.624	-1.638	-1.651	-1.665	-1.678	-1.689	-1.700	-1.710	-1.719	-1.729	-1.738	-1.745	-1.752	-1.760	-1.766	-1.772	-1.778	-1.784	-1.789	-1.794	-1.798	-1.802	-1.806	-1.809	-1.812	-1.816	-1.820	-1.822	-1.826	-1.830	-1.832	-1.836	-1.839	-1.842	-1.846	-1.850	-1.854	-1.859	-1.864	-1.868	-1.874	-1.879	-1.885	-1.892	-1.899	-1.906	-1.914	-1.922	-1.931	-1.941	-1.950	-1.961	-1.972	-1.984	-1.995	-2.009	-2.021	-2.036	-2.050	-2.065	-2.081	-2.098	-2.115	-2.131	-2.149	-2.169	-2.188	-2.206	-2.226	-2.246	-2.266	-2.288	-2.309	-2.331	-2.352	-2.375	-2.398	-2.420	-2.441	-2.465	-2.488	-2.511	-2.532	-2.555	-2.578	-2.600	-2.621	-2.642	-2.664	-2.685	-2.705	-2.726	-2.745	-2.765	-2.782	-2.800	-2.818	-2.834	-2.850	-2.865	-2.879	-2.891	-2.905	-2.916	-2.928	-2.936	-2.946	-2.954	-2.960	-2.968	-2.972	-2.978	-2.980	-2.984	-2.985	-2.985	-2.986	-2.985	-2.984	-2.981	-2.979	-2.975	-2.970	-2.965	-2.960	-2.954	-2.946	-2.939	-2.931	-2.922	-2.914	-2.905	-2.895	-2.886	-2.876	-2.866	-2.858	-2.848	-2.838	-2.829	-2.819	-2.810	-2.800	-2.791	-2.782	-2.774	-2.766	-2.758	-2.751	-2.744	-2.738	-2.731	-2.726	-2.721	-2.718	-2.714	-2.710	-2.709	-2.706	-2.705	-2.705	-2.705	-2.706	-2.708	-2.710	-2.712	-2.715	-2.719	-2.724	-2.729	-2.734	-2.740	-2.746	-2.752	-2.760	-2.768	-2.776	-2.785	-2.794	-2.802	-2.810	-2.820	-2.828	-2.838	-2.846	-2.855	-2.864	-2.872	-2.880	-2.888	-2.896	-2.904	-2.911	-2.916	-2.922	-2.929	-2.934	-2.938	-2.941	-2.945	-2.948	-2.949	-2.950	-2.950	-2.950	-2.949	-2.946	-2.942	-2.939	-2.934	-2.928	-2.921	-2.915	-2.906	-2.898	-2.888	-2.876	-2.865	-2.854	-2.840	-2.826	-2.811	-2.796	-2.781	-2.764	-2.749	-2.731	-2.711	-2.694	-2.675	-2.656	-2.636	-2.616	-2.595	-2.576	-2.554	-2.534	-2.512	-2.491	-2.471	-2.450	-2.429	-2.409	-2.389	-2.369	-2.349	-2.329	-2.310	-2.291	-2.272	-2.255	-2.239	-2.222	-2.206	-2.190	-2.175	-2.162	-2.149	-2.136	-2.125	-2.114	-2.104	-2.094	-2.086	-2.079	-2.071	-2.066	-2.061	-2.058	-2.055	-2.052	-2.051	-2.050	-2.050	-2.051	-2.054	-2.058	-2.060	-2.064	-2.069	-2.074	-2.080	-2.088	-2.095	-2.101	-2.110	-2.119	-2.128	-2.136	-2.145	-2.154	-2.164	-2.172	-2.180	-2.190	-2.199	-2.208	-2.215	-2.222	-2.230	-2.238	-2.244	-2.249	-2.254	-2.259	-2.261	-2.265	-2.265	-2.266	-2.266	-2.265	-2.262	-2.260	-2.256	-2.250	-2.244	-2.236	-2.228	-2.218	-2.208	-2.194	-2.182	-2.168	-2.151	-2.136	-2.118	-2.100	-2.080	-2.060	-2.039	-2.016	-1.994	-1.971	-1.946	-1.922	-1.898	-1.871	-1.845	-1.819	-1.792	-1.765	-1.739	-1.711	-1.684	-1.658	-1.630	-1.602	-1.576	-1.550	-1.524	-1.498	-1.474	-1.448	-1.424	-1.400	-1.376	-1.355	-1.332	-1.312	-1.292	-1.272	-1.254	-1.236	-1.220	-1.204	-1.188	-1.174	-1.160	-1.146	-1.135	-1.124	-1.114	-1.104	-1.095	-1.088	-1.080	-1.074	-1.069	-1.062	-1.059	-1.055	-1.052	-1.049	-1.046	-1.044	-1.044	-1.042	-1.042	-1.042	-1.041	-1.041	-1.041	-1.042	-1.042	-1.042	-1.044	-1.044	-1.044	-1.044	-1.044	-1.044	-1.044	-1.042	-1.041	-1.041	-1.040	-1.036	-1.034	-1.030	-1.026	-1.021	-1.016	-1.011	-1.004	-0.998	-0.989	-0.980	-0.970	-0.960	-0.949	-0.936	-0.922	-0.910	-0.895	-0.879	-0.862	-0.845	-0.826	-0.808	-0.785	-0.765	-0.742	-0.720	-0.696	-0.671	-0.646	-0.621	-0.595	-0.568	-0.540	-0.511	-0.484	-0.454	-0.424	-0.394	-0.364	-0.332	-0.302	-0.271	-0.241	-0.210	-0.180	-0.150	-0.120	-0.089	-0.060	-0.031	-0.004	0.024	0.050	0.076	0.101	0.125	0.149	0.171	0.191	0.211	0.230	0.248	0.264	0.278	0.291	0.304	0.315	0.324	0.331	0.338	0.342	0.346	0.346	0.348	0.346	0.345	0.340	0.335	0.329	0.321	0.311	0.301	0.291	0.278	0.265	0.250	0.235	0.220	0.202	0.185	0.168	0.149	0.130	0.110	0.090	0.071	0.051	0.031	0.012	-0.008	-0.028	-0.048	-0.068	-0.086	-0.105	-0.124	-0.141	-0.159	-0.175	-0.192	-0.208	-0.222	-0.236	-0.250	-0.262	-0.274	-0.286	-0.296	-0.306	-0.314	-0.324	-0.330	-0.336	-0.342	-0.348	-0.352	-0.355	-0.359	-0.361	-0.362	-0.365	-0.365	-0.366	-0.366	-0.365	-0.364	-0.364	-0.361	-0.361	-0.359	-0.358	-0.354	-0.352	-0.350	-0.348	-0.346	-0.344	-0.342	-0.341	-0.341	-0.340	-0.340	-0.340	-0.340	-0.341	-0.342	-0.345	-0.348	-0.350	-0.354	-0.359	-0.362	-0.369	-0.375	-0.382	-0.390	-0.399	-0.409	-0.418	-0.428	-0.439	-0.452	-0.464	-0.479	-0.491	-0.506	-0.521	-0.538	-0.555	-0.572	-0.590	-0.608	-0.628	-0.648	-0.666	-0.686	-0.708	-0.729	-0.750	-0.771	-0.792	-0.815	-0.838	-0.860	-0.882	-0.905	-0.928	-0.950	-0.971	-0.995	-1.016	-1.038	-1.060	-1.081	-1.102	-1.124	-1.145	-1.165	-1.185	-1.204	-1.224	-1.242	-1.260	-1.279	-1.295	-1.312	-1.328	-1.342	-1.358	-1.371	-1.385	-1.399	-1.411	-1.424	-1.434	-1.446	-1.455	-1.465	-1.474	-1.482	-1.489	-1.496	-1.502	-1.508	-1.514	-1.519	-1.522	-1.526	-1.529	-1.532	-1.534	-1.536	-1.539	-1.539	-1.540	-1.540	-1.540	-1.540	-1.540	-1.539	-1.539	-1.539	-1.536	-1.536	-1.535	-1.534	-1.534	-1.532	-1.531	-1.532	-1.531	-1.531	-1.532	-1.532	-1.534	-1.536	-1.539	-1.540	-1.544	-1.548	-1.552	-1.558	-1.565	-1.571	-1.579	-1.588	-1.596	-1.608	-1.619	-1.632	-1.644	-1.658	-1.674	-1.690	-1.706	-1.725	-1.744	-1.764	-1.786	-1.806	-1.830	-1.854	-1.879	-1.904	-1.930	-1.958	-1.985	-2.014	-2.042	-2.071	-2.101	-2.131	-2.161	-2.192	-2.224	-2.256	-2.289	-2.320	-2.351	-2.382	-2.415	-2.445	-2.476	-2.508	-2.539	-2.569	-2.598	-2.628	-2.654	-2.682	-2.710	-2.735	-2.761	-2.786	-2.810	-2.832	-2.855	-2.876	-2.896	-2.916	-2.935	-2.952	-2.969	-2.985	-3.000	-3.014	-3.026	-3.039	-3.050	-3.061	-3.071	-3.080	-3.089	-3.096	-3.102	-3.109	-3.115	-3.120	-3.126	-3.130	-3.134	-3.138	-3.140	-3.144	-3.146	-3.150	-3.152	-3.154	-3.155	-3.159	-3.160	-3.161	-3.164	-3.165	-3.166	-3.170	-3.171	-3.174	-3.176	-3.180	-3.182	-3.185	-3.189	-3.192	-3.196	-3.201	-3.206	-3.211	-3.216	-3.222	-3.228	-3.234	-3.241	-3.248	-3.255	-3.264	-3.271	-3.280	-3.289	-3.299	-3.308	-3.319	-3.329	-3.340	-3.352	-3.362	-3.375	-3.389	-3.400	-3.414	-3.428	-3.441	-3.456	-3.470	-3.485	-3.500	-3.516	-3.531	-3.548	-3.564	-3.579	-3.596	-3.611	-3.629	-3.645	-3.662	-3.678	-3.695	-3.711	-3.726	-3.744	-3.759	-3.774	-3.788	-3.802	-3.818	-3.830	-3.842	-3.855	-3.868	-3.879	-3.889	-3.899	-3.908	-3.915	-3.921	-3.928	-3.932	-3.936	-3.939	-3.940	-3.941	-3.941	-3.939	-3.936	-3.932	-3.926	-3.920	-3.912	-3.904	-3.894	-3.881	-3.868	-3.854	-3.839	-3.822	-3.805	-3.785	-3.765	-3.742	-3.720	-3.696	-3.671	-3.645	-3.618	-3.591	-3.561	-3.532	-3.501	-3.470	-3.438	-3.404	-3.370	-3.336	-3.300	-3.265	-3.229	-3.191	-3.155	-3.116	-3.080	-3.041	-3.002	-2.962	-2.924	-2.884	-2.845	-2.805	-2.765	-2.724	-2.685	-2.644	-2.602	-2.562	-2.521	-2.481	-2.440	-2.399	-2.359	-2.318	-2.276	-2.236	-2.195	-2.155	-2.114	-2.072	-2.033	-1.992	-1.951	-1.910	-1.869	-1.829	-1.788	-1.746	-1.705	-1.664	-1.622	-1.581	-1.541	-1.499	-1.458	-1.416	-1.374	-1.332	-1.290	-1.249	-1.206	-1.164	-1.121	-1.080	-1.036	-0.995	-0.952	-0.910	-0.868	-0.825	-0.784	-0.741	-0.699	-0.658	-0.618	-0.575	-0.534	-0.494	-0.452	-0.412	-0.374	-0.335	-0.298	-0.259	-0.221	-0.184	-0.149	-0.114	-0.079	-0.046	-0.014	0.019	0.049	0.079	0.108	0.135	0.161	0.186	0.211	0.232	0.255	0.275	0.294	0.311	0.328	0.341	0.355	0.368	0.378	0.386	0.394	0.400	0.405	0.409	0.411	0.411	0.411	0.409	0.406	0.402	0.396	0.390	0.381	0.374	0.362	0.352	0.340	0.329	0.315	0.301	0.286	0.271	0.256	0.239	0.222	0.205	0.189	0.171	0.152	0.135	0.118	0.099	0.082	0.064	0.048	0.031	0.015	-0.001	-0.018	-0.032	-0.045	-0.060	-0.074	-0.085	-0.098	-0.109	-0.119	-0.129	-0.138	-0.146	-0.152	-0.160	-0.165	-0.171	-0.175	-0.179	-0.182	-0.184	-0.185	-0.186	-0.188	-0.188	-0.186	-0.185	-0.182	-0.181	-0.179	-0.175	-0.171	-0.169	-0.164	-0.160	-0.155	-0.150	-0.146	-0.142	-0.138	-0.132	-0.129	-0.125	-0.121	-0.116	-0.112	-0.109	-0.106	-0.104	-0.100	-0.099	-0.096	-0.095	-0.094	-0.092	-0.091	-0.092	-0.091	-0.094	-0.094	-0.096	-0.098	-0.100	-0.101	-0.105	-0.108	-0.111	-0.115	-0.119	-0.122	-0.126	-0.131	-0.135	-0.140	-0.145	-0.149	-0.154	-0.158	-0.161	-0.166	-0.170	-0.174	-0.178	-0.180	-0.182	-0.185	-0.188	-0.190	-0.190	-0.192	-0.192	-0.192	-0.191	-0.189	-0.189	-0.186	-0.182	-0.179	-0.174	-0.169	-0.164	-0.156	-0.149	-0.140	-0.131	-0.122	-0.111	-0.101	-0.090	-0.078	-0.064	-0.050	-0.036	-0.021	-0.005	0.011	0.028	0.044	0.061	0.079	0.098	0.116	0.135	0.154	0.174	0.194	0.212	0.234	0.254	0.274	0.294	0.315	0.335	0.355	0.375	0.395	0.415	0.434	0.454	0.472	0.491	0.510	0.528	0.545	0.562	0.579	0.595	0.611	0.628	0.642	0.658	0.671	0.686	0.699	0.712	0.725	0.736	0.749	0.761	0.772	0.782	0.795	0.805	0.815	0.825	0.835	0.845	0.855	0.862	0.872	0.881	0.891	0.900	0.909	0.918	0.926	0.936	0.946	0.955	0.965	0.974	0.984	0.994	1.004	1.014	1.025	1.035	1.046	1.058	1.068	1.079	1.090	1.101	1.112	1.124	1.135	1.146	1.159	1.170	1.182	1.192	1.205	1.216	1.228	1.239	1.249	1.260	1.270	1.280	1.291	1.300	1.309	1.319	1.328	1.335	1.344	1.351	1.359	1.365	1.371	1.376	1.382	1.388	1.391	1.394	1.398	1.401	1.404	1.405	1.406	1.408	1.408	1.408	1.408	1.406	1.405	1.402	1.400	1.398	1.394	1.390	1.386	1.381	1.378	1.371	1.365	1.359	1.352	1.344	1.338	1.329	1.320	1.311	1.302	1.292	1.282	1.272	1.261	1.250	1.238	1.226	1.214	1.201	1.188	1.175	1.160	1.146	1.130	1.115	1.099	1.082	1.066	1.049	1.031	1.012	0.994	0.975	0.956	0.935	0.915	0.894	0.871	0.850	0.829	0.805	0.784	0.759	0.736	0.711	0.688	0.662	0.639	0.612	0.588	0.562	0.536	0.510	0.485	0.459	0.432	0.406	0.381	0.355	0.329	0.304	0.278	0.252	0.228	0.202	0.178	0.152	0.129	0.106	0.082	0.061	0.039	0.018	-0.004	-0.024	-0.044	-0.064	-0.081	-0.100	-0.118	-0.134	-0.150	-0.165	-0.180	-0.195	-0.208	-0.220	-0.232	-0.244	-0.255	-0.264	-0.274	-0.282	-0.291	-0.299	-0.306	-0.312	-0.320	-0.325	-0.330	-0.335	-0.341	-0.346	-0.350	-0.354	-0.359	-0.362	-0.366	-0.371	-0.375	-0.380	-0.384	-0.388	-0.394	-0.399	-0.404	-0.409	-0.416	-0.422	-0.430	-0.438	-0.446	-0.455	-0.464	-0.475	-0.485	-0.496	-0.509	-0.521	-0.536	-0.550	-0.566	-0.581	-0.599	-0.616	-0.635	-0.654	-0.674	-0.695	-0.718	-0.739	-0.762	-0.786	-0.810	-0.835	-0.860	-0.886	-0.914	-0.940	-0.969	-0.998	-1.026	-1.055	-1.085	-1.115	-1.146	-1.176	-1.208	-1.239	-1.269	-1.300	-1.332	-1.364	-1.395	-1.426	-1.458	-1.489	-1.520	-1.551	-1.581	-1.612	-1.644	-1.674	-1.702	-1.732	-1.762	-1.792	-1.820	-1.849	-1.876	-1.905	-1.932	-1.959	-1.986	-2.013	-2.039	-2.065	-2.090	-2.115	-2.139	-2.164	-2.188	-2.210	-2.234	-2.258	-2.279	-2.301	-2.324	-2.345	-2.366	-2.388	-2.408	-2.429	-2.449	-2.469	-2.489	-2.506	-2.525	-2.544	-2.562	-2.581	-2.599	-2.618	-2.635	-2.652	-2.669	-2.686	-2.702	-2.718	-2.735	-2.750	-2.766	-2.781	-2.796	-2.811	-2.825	-2.840	-2.854	-2.866	-2.881	-2.894	-2.906	-2.919	-2.931	-2.944	-2.955	-2.966	-2.978	-2.989	-3.000	-3.010	-3.021	-3.030	-3.040	-3.050	-3.059	-3.069	-3.078	-3.088	-3.096	-3.104	-3.112	-3.120	-3.129	-3.136	-3.145	-3.152	-3.161	-3.169	-3.175	-3.184	-3.190	-3.198	-3.205	-3.214	-3.220	-3.228	-3.234	-3.241	-3.248	-3.254	-3.260	-3.266	-3.272	-3.278	-3.284	-3.289	-3.294	-3.299	-3.304	-3.308	-3.311	-3.315	-3.318	-3.320	-3.321	-3.324	-3.326	-3.325	-3.325	-3.325	-3.324	-3.321	-3.320	-3.316	-3.312	-3.309	-3.302	-3.298	-3.290	-3.281	-3.274	-3.264	-3.255	-3.242	-3.231	-3.219	-3.206	-3.192	-3.178	-3.161	-3.145	-3.129	-3.111	-3.092	-3.074	-3.054	-3.035	-3.015	-2.994	-2.972	-2.951	-2.929	-2.906	-2.884	-2.860	-2.838	-2.815	-2.791	-2.769	-2.745	-2.722	-2.700	-2.676	-2.654	-2.632	-2.610	-2.590	-2.568	-2.548	-2.528	-2.509	-2.490	-2.472	-2.454	-2.438	-2.421	-2.405	-2.390	-2.375	-2.362	-2.349	-2.338	-2.326	-2.315	-2.305	-2.295	-2.286	-2.278	-2.271	-2.264	-2.258	-2.251	-2.245	-2.240	-2.235	-2.230	-2.226	-2.221	-2.218	-2.214	-2.210	-2.205	-2.202	-2.198	-2.194	-2.188	-2.184	-2.179	-2.174	-2.168	-2.160	-2.154	-2.145	-2.138	-2.128	-2.119	-2.109	-2.096	-2.085	-2.074	-2.060	-2.046	-2.031	-2.015	-2.000	-1.982	-1.965	-1.946	-1.926	-1.908	-1.888	-1.866	-1.845	-1.822	-1.800	-1.776	-1.754	-1.729	-1.706	-1.681	-1.658	-1.634	-1.609	-1.584	-1.559	-1.534	-1.510	-1.486	-1.462	-1.439	-1.418	-1.394	-1.371	-1.350	-1.329	-1.308	-1.289	-1.270	-1.251	-1.234	-1.215	-1.200	-1.184	-1.170	-1.155	-1.144	-1.130	-1.120	-1.109	-1.099	-1.090	-1.082	-1.075	-1.070	-1.064	-1.059	-1.055	-1.052	-1.050	-1.048	-1.046	-1.045	-1.046	-1.046	-1.048	-1.049	-1.050	-1.054	-1.056	-1.060	-1.064	-1.068	-1.071	-1.076	-1.081	-1.085	-1.091	-1.096	-1.101	-1.106	-1.111	-1.118	-1.121	-1.126	-1.132	-1.136	-1.140	-1.145	-1.150	-1.154	-1.158	-1.160	-1.162	-1.165	-1.168	-1.169	-1.170	-1.171	-1.171	-1.171	-1.170	-1.169	-1.166	-1.165	-1.161	-1.158	-1.152	-1.149	-1.144	-1.136	-1.130	-1.121	-1.114	-1.104	-1.095	-1.085	-1.074	-1.062	-1.050	-1.038	-1.025	-1.010	-0.996	-0.982	-0.968	-0.951	-0.936	-0.919	-0.902	-0.885	-0.869	-0.851	-0.834	-0.818	-0.800	-0.782	-0.765	-0.749	-0.731	-0.715	-0.699	-0.682	-0.668	-0.652	-0.640	-0.625	-0.612	-0.601	-0.590	-0.579	-0.570	-0.561	-0.554	-0.546	-0.541	-0.538	-0.534	-0.531	-0.530	-0.531	-0.532	-0.535	-0.539	-0.544	-0.550	-0.558	-0.566	-0.576	-0.588	-0.600	-0.612	-0.628	-0.644	-0.659	-0.678	-0.695	-0.714	-0.734	-0.754	-0.776	-0.798	-0.820	-0.844	-0.866	-0.891	-0.915	-0.940	-0.965	-0.989	-1.014	-1.040	-1.064	-1.089	-1.112	-1.138	-1.161	-1.186	-1.209	-1.231	-1.254	-1.275	-1.296	-1.316	-1.336	-1.356	-1.372	-1.391	-1.408	-1.424	-1.439	-1.452	-1.466	-1.479	-1.490	-1.501	-1.510	-1.519	-1.526	-1.534	-1.539	-1.544	-1.548	-1.551	-1.554	-1.555	-1.555	-1.555	-1.554	-1.552	-1.551	-1.548	-1.544	-1.539	-1.534	-1.530	-1.524	-1.519	-1.511	-1.505	-1.496	-1.489	-1.482	-1.475	-1.466	-1.459	-1.451	-1.442	-1.435	-1.426	-1.419	-1.411	-1.404	-1.396	-1.390	-1.384	-1.378	-1.372	-1.368	-1.362	-1.360	-1.356	-1.354	-1.351	-1.351	-1.350	-1.351	-1.352	-1.355	-1.358	-1.361	-1.366	-1.372	-1.380	-1.388	-1.395	-1.405	-1.416	-1.428	-1.440	-1.455	-1.469	-1.485	-1.501	-1.519	-1.538	-1.556	-1.576	-1.599	-1.620	-1.642	-1.668	-1.691	-1.716	-1.742	-1.768	-1.794	-1.822	-1.849	-1.878	-1.905	-1.934	-1.964	-1.991	-2.020	-2.050	-2.078	-2.108	-2.135	-2.162	-2.190	-2.218	-2.244	-2.271	-2.296	-2.322	-2.345	-2.369	-2.391	-2.414	-2.435	-2.454	-2.471	-2.490	-2.508	-2.521	-2.536	-2.549	-2.560	-2.571	-2.580	-2.589	-2.596	-2.600	-2.605	-2.608	-2.610	-2.610	-2.609	-2.606	-2.605	-2.600	-2.595	-2.589	-2.581	-2.574	-2.565	-2.554	-2.544	-2.532	-2.520	-2.508	-2.494	-2.480	-2.466	-2.450	-2.436	-2.420	-2.405	-2.390	-2.374	-2.359	-2.344	-2.328	-2.314	-2.299	-2.284	-2.271	-2.256	-2.244	-2.232	-2.220	-2.209	-2.200	-2.190	-2.181	-2.174	-2.168	-2.161	-2.156	-2.151	-2.149	-2.146	-2.146	-2.145	-2.146	-2.149	-2.152	-2.156	-2.160	-2.166	-2.174	-2.182	-2.190	-2.199	-2.210	-2.222	-2.234	-2.246	-2.259	-2.274	-2.289	-2.302	-2.320	-2.335	-2.351	-2.368	-2.385	-2.401	-2.419	-2.435	-2.451	-2.469	-2.485	-2.500	-2.516	-2.532	-2.548	-2.561	-2.575	-2.588	-2.600	-2.612	-2.624	-2.634	-2.642	-2.650	-2.658	-2.664	-2.668	-2.672	-2.675	-2.678	-2.678	-2.676	-2.676	-2.674	-2.669	-2.664	-2.659	-2.651	-2.641	-2.632	-2.622	-2.611	-2.600	-2.586	-2.572	-2.559	-2.544	-2.528	-2.510	-2.494	-2.476	-2.458	-2.440	-2.421	-2.402	-2.384	-2.365	-2.345	-2.326	-2.309	-2.289	-2.270	-2.254	-2.235	-2.219	-2.201	-2.185	-2.170	-2.155	-2.141	-2.128	-2.114	-2.102	-2.092	-2.082	-2.072	-2.064	-2.056	-2.050	-2.045	-2.039	-2.036	-2.033	-2.031	-2.031	-2.030	-2.031	-2.033	-2.035	-2.039	-2.044	-2.047	-2.052	-2.060	-2.066	-2.074	-2.081	-2.090	-2.099	-2.108	-2.118	-2.128	-2.138	-2.149	-2.160	-2.170	-2.180	-2.191	-2.202	-2.214	-2.224	-2.234	-2.244	-2.254	-2.262	-2.271	-2.279	-2.286	-2.294	-2.301	-2.308	-2.312	-2.318	-2.321	-2.326	-2.328	-2.330	-2.330	-2.331	-2.330	-2.329	-2.326	-2.321	-2.318	-2.312	-2.308	-2.300	-2.291	-2.282	-2.272	-2.261	-2.249	-2.236	-2.222	-2.209	-2.194	-2.176	-2.160	-2.141	-2.122	-2.104	-2.084	-2.062	-2.041	-2.019	-1.996	-1.972	-1.948	-1.925	-1.900	-1.874	-1.848	-1.822	-1.796	-1.770	-1.742	-1.716	-1.690	-1.662	-1.636	-1.609	-1.581	-1.554	-1.528	-1.501	-1.475	-1.450	-1.425	-1.400	-1.375	-1.352	-1.329	-1.306	-1.285	-1.262	-1.242	-1.222	-1.204	-1.185	-1.168	-1.151	-1.136	-1.121	-1.108	-1.095	-1.082	-1.071	-1.062	-1.051	-1.045	-1.036	-1.030	-1.025	-1.021	-1.016	-1.014	-1.011	-1.010	-1.009	-1.009	-1.010	-1.010	-1.012	-1.014	-1.016	-1.020	-1.022	-1.028	-1.031	-1.034	-1.039	-1.042	-1.046	-1.051	-1.055	-1.059	-1.061	-1.064	-1.066	-1.069	-1.070	-1.071	-1.071	-1.071	-1.070	-1.069	-1.066	-1.062	-1.058	-1.052	-1.046	-1.039	-1.030	-1.021	-1.011	-1.000	-0.988	-0.975	-0.960	-0.945	-0.929	-0.911	-0.894	-0.874	-0.854	-0.834	-0.811	-0.790	-0.766	-0.741	-0.716	-0.691	-0.668	-0.641	-0.612	-0.586	-0.559	-0.531	-0.504	-0.476	-0.448	-0.420	-0.392	-0.364	-0.336	-0.309	-0.282	-0.256	-0.229	-0.204	-0.179	-0.154	-0.129	-0.106	-0.084	-0.061	-0.040	-0.020	-0.001	0.019	0.035	0.052	0.068	0.084	0.098	0.110	0.121	0.132	0.142	0.151	0.160	0.168	0.174	0.179	0.184	0.186	0.190	0.192	0.192	0.192	0.192	0.191	0.190	0.188	0.186	0.182	0.179	0.175	0.170	0.166	0.161	0.155	0.150	0.145	0.139	0.134	0.128	0.122	0.116	0.111	0.106	0.100	0.095	0.091	0.086	0.082	0.080	0.075	0.072	0.071	0.069	0.066	0.065	0.064	0.064	0.064	0.064	0.065	0.066	0.068	0.070	0.072	0.076	0.079	0.082	0.085	0.091	0.095	0.099	0.102	0.109	0.114	0.119	0.124	0.129	0.132	0.139	0.142	0.146	0.151	0.155	0.160	0.162	0.166	0.168	0.171	0.171	0.172	0.172	0.174	0.171	0.170	0.168	0.164	0.160	0.155	0.149	0.142	0.135	0.126	0.116	0.106	0.096	0.084	0.070	0.056	0.041	0.025	0.009	-0.010	-0.028	-0.048	-0.069	-0.089	-0.111	-0.134	-0.159	-0.182	-0.208	-0.232	-0.260	-0.286	-0.314	-0.342	-0.371	-0.400	-0.430	-0.460	-0.490	-0.519	-0.550	-0.581	-0.611	-0.642	-0.675	-0.705	-0.736	-0.768	-0.798	-0.829	-0.859	-0.890	-0.920	-0.950	-0.980	-1.010	-1.039	-1.068	-1.096	-1.124	-1.150	-1.178	-1.205	-1.231	-1.256	-1.281	-1.306	-1.331	-1.354	-1.378	-1.401	-1.422	-1.445	-1.466	-1.486	-1.506	-1.525	-1.545	-1.562	-1.582	-1.600	-1.616	-1.634	-1.650	-1.666	-1.682	-1.698	-1.711	-1.726	-1.740	-1.754	-1.768	-1.780	-1.794	-1.805	-1.818	-1.830	-1.841	-1.854	-1.865	-1.876	-1.888	-1.899	-1.909	-1.919	-1.931	-1.941	-1.951	-1.962	-1.972	-1.982	-1.992	-2.002	-2.014	-2.024	-2.034	-2.044	-2.055	-2.065	-2.075	-2.085	-2.095	-2.106	-2.116	-2.126	-2.138	-2.149	-2.159	-2.169	-2.180	-2.191	-2.201	-2.211	-2.222	-2.232	-2.244	-2.255	-2.265	-2.275	-2.285	-2.296	-2.308	-2.318	-2.328	-2.339	-2.348	-2.358	-2.368	-2.378	-2.388	-2.396	-2.405	-2.415	-2.424	-2.432	-2.442	-2.451	-2.460	-2.469	-2.478	-2.485	-2.494	-2.502	-2.510	-2.519	-2.526	-2.534	-2.541	-2.548	-2.556	-2.562	-2.571	-2.579	-2.585	-2.592	-2.599	-2.606	-2.612	-2.621	-2.628	-2.634	-2.641	-2.648	-2.655	-2.662	-2.668	-2.675	-2.681	-2.689	-2.695	-2.701	-2.708	-2.714	-2.721	-2.728	-2.734	-2.740	-2.746	-2.752	-2.759	-2.765	-2.770	-2.776	-2.782	-2.788	-2.794	-2.800	-2.806	-2.811	-2.816	-2.821	-2.826	-2.832	-2.838	-2.842	-2.848	-2.852	-2.856	-2.861	-2.866	-2.871	-2.875	-2.880	-2.884	-2.889	-2.894	-2.898	-2.901	-2.906	-2.910	-2.914	-2.919	-2.922	-2.925	-2.930	-2.932	-2.936	-2.940	-2.944	-2.946	-2.950	-2.952	-2.954	-2.956	-2.959	-2.960	-2.961	-2.962	-2.964	-2.964	-2.964	-2.964	-2.961	-2.960	-2.958	-2.955	-2.951	-2.948	-2.942	-2.939	-2.931	-2.925	-2.918	-2.910	-2.900	-2.890	-2.880	-2.868	-2.856	-2.842	-2.828	-2.814	-2.798	-2.781	-2.764	-2.745	-2.726	-2.706	-2.685	-2.662	-2.640	-2.616	-2.594	-2.569	-2.544	-2.519	-2.491	-2.465	-2.439	-2.411	-2.385	-2.356	-2.328	-2.300	-2.272	-2.244	-2.216	-2.188	-2.160	-2.132	-2.105	-2.078	-2.051	-2.025	-1.999	-1.974	-1.949	-1.924	-1.901	-1.879	-1.856	-1.835	-1.814	-1.794	-1.776	-1.758	-1.740	-1.725	-1.709	-1.695	-1.680	-1.669	-1.655	-1.646	-1.635	-1.626	-1.618	-1.611	-1.604	-1.599	-1.592	-1.589	-1.585	-1.582	-1.581	-1.580	-1.579	-1.578	-1.579	-1.580	-1.581	-1.584	-1.586	-1.589	-1.592	-1.596	-1.600	-1.605	-1.609	-1.615	-1.620	-1.626	-1.631	-1.638	-1.642	-1.649	-1.654	-1.660	-1.665	-1.672	-1.678	-1.682	-1.689	-1.694	-1.700	-1.704	-1.709	-1.714	-1.718	-1.720	-1.724	-1.726	-1.730	-1.732	-1.734	-1.735	-1.735	-1.736	-1.736	-1.735	-1.734	-1.732	-1.729	-1.726	-1.722	-1.718	-1.711	-1.705	-1.699	-1.691	-1.684	-1.675	-1.665	-1.655	-1.644	-1.631	-1.620	-1.606	-1.592	-1.578	-1.562	-1.546	-1.530	-1.514	-1.495	-1.478	-1.459	-1.440	-1.420	-1.400	-1.380	-1.359	-1.338	-1.316	-1.295	-1.274	-1.252	-1.231	-1.210	-1.189	-1.168	-1.146	-1.124	-1.102	-1.084	-1.064	-1.044	-1.024	-1.006	-0.988	-0.970	-0.951	-0.935	-0.920	-0.906	-0.891	-0.879	-0.865	-0.852	-0.842	-0.831	-0.822	-0.814	-0.806	-0.800	-0.794	-0.789	-0.785	-0.782	-0.779	-0.778	-0.778	-0.776	-0.776	-0.779	-0.780	-0.782	-0.786	-0.789	-0.792	-0.796	-0.801	-0.806	-0.810	-0.816	-0.822	-0.828	-0.832	-0.839	-0.845	-0.850	-0.855	-0.860	-0.865	-0.870	-0.872	-0.876	-0.880	-0.882	-0.885	-0.886	-0.888	-0.888	-0.886	-0.886	-0.884	-0.881	-0.879	-0.875	-0.870	-0.865	-0.859	-0.850	-0.842	-0.835	-0.825	-0.816	-0.805	-0.795	-0.782	-0.770	-0.758	-0.745	-0.730	-0.715	-0.701	-0.685	-0.671	-0.654	-0.639	-0.621	-0.606	-0.590	-0.574	-0.556	-0.540	-0.524	-0.507	-0.492	-0.476	-0.460	-0.445	-0.431	-0.418	-0.404	-0.390	-0.379	-0.366	-0.355	-0.345	-0.335	-0.325	-0.318	-0.309	-0.304	-0.298	-0.292	-0.288	-0.285	-0.282	-0.280	-0.280	-0.280	-0.281	-0.284	-0.286	-0.289	-0.294	-0.299	-0.304	-0.311	-0.319	-0.326	-0.336	-0.345	-0.355	-0.365	-0.376	-0.388	-0.399	-0.411	-0.424	-0.436	-0.449	-0.462	-0.475	-0.489	-0.501	-0.514	-0.529	-0.541	-0.554	-0.566	-0.579	-0.591	-0.604	-0.614	-0.626	-0.636	-0.646	-0.656	-0.664	-0.672	-0.680	-0.688	-0.694	-0.699	-0.704	-0.708	-0.711	-0.715	-0.716	-0.718	-0.719	-0.719	-0.719	-0.718	-0.716	-0.714	-0.711	-0.708	-0.705	-0.701	-0.698	-0.692	-0.686	-0.681	-0.675	-0.670	-0.664	-0.659	-0.651	-0.646	-0.641	-0.635	-0.630	-0.625	-0.620	-0.616	-0.612	-0.610	-0.608	-0.606	-0.604	-0.605	-0.605	-0.606	-0.609	-0.611	-0.615	-0.621	-0.626	-0.634	-0.641	-0.651	-0.662	-0.674	-0.685	-0.699	-0.714	-0.730	-0.745	-0.765	-0.782	-0.802	-0.822	-0.844	-0.868	-0.891	-0.915	-0.940	-0.966	-0.994	-1.020	-1.049	-1.078	-1.106	-1.135	-1.165	-1.195	-1.225	-1.255	-1.286	-1.318	-1.348	-1.379	-1.410	-1.439	-1.470	-1.500	-1.529	-1.559	-1.588	-1.615	-1.642	-1.670	-1.698	-1.722	-1.748	-1.774	-1.798	-1.820	-1.842	-1.864	-1.885	-1.905	-1.925	-1.941	-1.959	-1.975	-1.991	-2.006	-2.020	-2.034	-2.046	-2.058	-2.069	-2.079	-2.088	-2.096	-2.104	-2.112	-2.119	-2.124	-2.130	-2.135	-2.140	-2.145	-2.148	-2.151	-2.155	-2.158	-2.160	-2.162	-2.164	-2.166	-2.168	-2.169	-2.172	-2.174	-2.176	-2.178	-2.180	-2.182	-2.186	-2.189	-2.192	-2.196	-2.200	-2.205	-2.210	-2.216	-2.222	-2.229	-2.236	-2.245	-2.252	-2.262	-2.272	-2.281	-2.292	-2.305	-2.318	-2.330	-2.345	-2.360	-2.375	-2.391	-2.408	-2.425	-2.442	-2.462	-2.481	-2.501	-2.521	-2.542	-2.564	-2.586	-2.609	-2.631	-2.655	-2.678	-2.701	-2.726	-2.750	-2.775	-2.799	-2.824	-2.849	-2.872	-2.898	-2.920	-2.944	-2.968	-2.990	-3.011	-3.035	-3.056	-3.076	-3.098	-3.118	-3.136	-3.155	-3.172	-3.189	-3.205	-3.220	-3.234	-3.248	-3.259	-3.270	-3.280	-3.289	-3.298	-3.304	-3.310	-3.315	-3.319	-3.321	-3.324	-3.324	-3.324	-3.322	-3.319	-3.316	-3.312	-3.308	-3.301	-3.295	-3.288	-3.281	-3.272	-3.262	-3.254	-3.242	-3.232	-3.221	-3.210	-3.199	-3.188	-3.175	-3.162	-3.150	-3.138	-3.126	-3.114	-3.102	-3.090	-3.080	-3.069	-3.058	-3.048	-3.038	-3.029	-3.019	-3.011	-3.004	-2.996	-2.990	-2.985	-2.979	-2.974	-2.971	-2.968	-2.965	-2.964	-2.962	-2.962	-2.962	-2.964	-2.966	-2.968	-2.972	-2.976	-2.980	-2.985	-2.991	-2.998	-3.005	-3.011	-3.019	-3.028	-3.036	-3.045	-3.054	-3.062	-3.074	-3.082	-3.091	-3.101	-3.112	-3.121	-3.131	-3.141	-3.151	-3.159	-3.169	-3.178	-3.185	-3.194	-3.200	-3.208	-3.214	-3.219	-3.225	-3.230	-3.234	-3.238	-3.239	-3.241	-3.242	-3.241	-3.241	-3.240	-3.238	-3.234	-3.230	-3.225	-3.220	-3.212	-3.206	-3.198	-3.188	-3.179	-3.169	-3.156	-3.144	-3.131	-3.116	-3.102	-3.088	-3.071	-3.056	-3.039	-3.021	-3.004	-2.985	-2.966	-2.948	-2.928	-2.908	-2.888	-2.866	-2.846	-2.825	-2.804	-2.782	-2.762	-2.741	-2.720	-2.700	-2.680	-2.659	-2.639	-2.620	-2.601	-2.581	-2.562	-2.545	-2.528	-2.510	-2.494	-2.478	-2.464	-2.449	-2.435	-2.422	-2.410	-2.399	-2.388	-2.379	-2.369	-2.361	-2.354	-2.348	-2.341	-2.336	-2.334	-2.331	-2.329	-2.328	-2.326	-2.326	-2.328	-2.330	-2.332	-2.336	-2.341	-2.345	-2.351	-2.356	-2.364	-2.370	-2.378	-2.385	-2.392	-2.402	-2.410	-2.419	-2.429	-2.436	-2.446	-2.455	-2.464	-2.471	-2.480	-2.486	-2.495	-2.502	-2.509	-2.514	-2.519	-2.524	-2.526	-2.530	-2.531	-2.532	-2.534	-2.532	-2.530	-2.528	-2.524	-2.519	-2.512	-2.505	-2.498	-2.488	-2.478	-2.465	-2.454	-2.440	-2.424	-2.409	-2.391	-2.372	-2.354	-2.334	-2.314	-2.291	-2.269	-2.246	-2.221	-2.198	-2.172	-2.146	-2.120	-2.094	-2.066	-2.039	-2.013	-1.985	-1.956	-1.929	-1.901	-1.874	-1.846	-1.819	-1.794	-1.766	-1.740	-1.715	-1.689	-1.665	-1.641	-1.618	-1.595	-1.572	-1.551	-1.531	-1.511	-1.491	-1.474	-1.456	-1.439	-1.424	-1.409	-1.395	-1.381	-1.369	-1.358	-1.346	-1.336	-1.328	-1.319	-1.310	-1.304	-1.298	-1.291	-1.286	-1.282	-1.278	-1.274	-1.271	-1.269	-1.265	-1.264	-1.261	-1.260	-1.259	-1.258	-1.256	-1.255	-1.254	-1.254	-1.252	-1.251	-1.249	-1.248	-1.245	-1.242	-1.240	-1.236	-1.234	-1.230	-1.226	-1.220	-1.216	-1.210	-1.202	-1.195	-1.188	-1.179	-1.169	-1.158	-1.146	-1.134	-1.121	-1.108	-1.094	-1.079	-1.061	-1.045	-1.028	-1.009	-0.989	-0.969	-0.948	-0.925	-0.902	-0.880	-0.855	-0.830	-0.804	-0.778	-0.752	-0.724	-0.696	-0.670	-0.641	-0.611	-0.582	-0.554	-0.525	-0.495	-0.466	-0.436	-0.408	-0.379	-0.349	-0.321	-0.294	-0.266	-0.239	-0.212	-0.186	-0.161	-0.138	-0.114	-0.091	-0.069	-0.050	-0.030	-0.011	0.005	0.021	0.036	0.050	0.061	0.072	0.082	0.090	0.099	0.102	0.109	0.111	0.112	0.112	0.111	0.109	0.105	0.100	0.094	0.086	0.078	0.069	0.059	0.048	0.035	0.021	0.008	-0.008	-0.022	-0.040	-0.056	-0.075	-0.091	-0.110	-0.128	-0.146	-0.165	-0.184	-0.202	-0.222	-0.241	-0.260	-0.279	-0.298	-0.315	-0.334	-0.351	-0.368	-0.385	-0.401	-0.416	-0.432	-0.446	-0.460	-0.474	-0.488	-0.499	-0.510	-0.520	-0.531	-0.540	-0.549	-0.558	-0.564	-0.571	-0.578	-0.582	-0.589	-0.591	-0.595	-0.599	-0.602	-0.605	-0.606	-0.609	-0.610	-0.610	-0.610	-0.610	-0.610	-0.610	-0.609	-0.609	-0.608	-0.606	-0.605	-0.606	-0.605	-0.605	-0.602	-0.602	-0.602	-0.602	-0.604	-0.604	-0.605	-0.608	-0.609	-0.611	-0.615	-0.618	-0.621	-0.626	-0.631	-0.636	-0.642	-0.649	-0.656	-0.665	-0.672	-0.681	-0.691	-0.701	-0.712	-0.724	-0.738	-0.749	-0.762	-0.776	-0.791	-0.806	-0.822	-0.838	-0.854	-0.871	-0.889	-0.906	-0.925	-0.944	-0.961	-0.981	-1.000	-1.020	-1.040	-1.059	-1.079	-1.099	-1.119	-1.140	-1.159	-1.180	-1.199	-1.219	-1.238	-1.256	-1.275	-1.294	-1.312	-1.331	-1.349	-1.366	-1.382	-1.399	-1.415	-1.430	-1.445	-1.459	-1.474	-1.488	-1.500	-1.511	-1.524	-1.535	-1.546	-1.556	-1.565	-1.575	-1.584	-1.591	-1.598	-1.605	-1.610	-1.614	-1.620	-1.624	-1.628	-1.631	-1.634	-1.638	-1.639	-1.639	-1.641	-1.640	-1.641	-1.641	-1.641	-1.640	-1.638	-1.638	-1.636	-1.634	-1.631	-1.630	-1.628	-1.626	-1.624	-1.622	-1.620	-1.618	-1.616	-1.614	-1.614	-1.614	-1.612	-1.612	-1.612	-1.614	-1.615	-1.618	-1.620	-1.624	-1.628	-1.632	-1.639	-1.646	-1.654	-1.661	-1.671	-1.681	-1.692	-1.705	-1.719	-1.734	-1.749	-1.765	-1.784	-1.802	-1.822	-1.842	-1.864	-1.888	-1.911	-1.936	-1.962	-1.989	-2.018	-2.046	-2.075	-2.105	-2.136	-2.168	-2.200	-2.232	-2.265	-2.299	-2.331	-2.366	-2.399	-2.434	-2.468	-2.501	-2.536	-2.570	-2.604	-2.638	-2.671	-2.704	-2.735	-2.768	-2.799	-2.829	-2.859	-2.889	-2.916	-2.945	-2.971	-2.998	-3.021	-3.046	-3.069	-3.091	-3.111	-3.132	-3.152	-3.170	-3.188	-3.202	-3.219	-3.232	-3.246	-3.260	-3.271	-3.282	-3.292	-3.301	-3.311	-3.319	-3.326	-3.332	-3.339	-3.345	-3.350	-3.354	-3.359	-3.362	-3.365	-3.369	-3.372	-3.375	-3.378	-3.380	-3.381	-3.384	-3.385	-3.386	-3.389	-3.390	-3.392	-3.394	-3.395	-3.398	-3.399	-3.401	-3.404	-3.406	-3.409	-3.412	-3.415	-3.418	-3.421	-3.426	-3.430	-3.434	-3.439	-3.444	-3.450	-3.454	-3.460	-3.468	-3.474	-3.481	-3.488	-3.495	-3.504	-3.511	-3.520	-3.530	-3.539	-3.548	-3.559	-3.570	-3.580	-3.591	-3.604	-3.616	-3.629	-3.642	-3.655	-3.669	-3.684	-3.698	-3.712	-3.726	-3.742	-3.756	-3.772	-3.789	-3.805	-3.821	-3.836	-3.852	-3.869	-3.884	-3.900	-3.915	-3.930	-3.945	-3.960	-3.975	-3.989	-4.003	-4.014	-4.028	-4.039	-4.049	-4.060	-4.070	-4.077	-4.086	-4.093	-4.098	-4.102	-4.108	-4.110	-4.111	-4.112	-4.112	-4.109	-4.106	-4.101	-4.096	-4.089	-4.080	-4.070	-4.060	-4.048	-4.032	-4.018	-4.003	-3.984	-3.965	-3.945	-3.922	-3.901	-3.876	-3.850	-3.824	-3.796	-3.768	-3.738	-3.706	-3.674	-3.642	-3.608	-3.574	-3.538	-3.502	-3.464	-3.426	-3.389	-3.349	-3.309	-3.269	-3.229	-3.188	-3.145	-3.104	-3.060	-3.018	-2.975	-2.932	-2.888	-2.845	-2.800	-2.758	-2.712	-2.668	-2.624	-2.580	-2.535	-2.491	-2.446	-2.401	-2.356	-2.312	-2.268	-2.224	-2.180	-2.135	-2.091	-2.047	-2.002	-1.959	-1.914	-1.869	-1.826	-1.781	-1.739	-1.694	-1.651	-1.606	-1.564	-1.519	-1.476	-1.432	-1.389	-1.345	-1.301	-1.258	-1.216	-1.172	-1.129	-1.086	-1.044	-1.001	-0.958	-0.915	-0.874	-0.831	-0.790	-0.748	-0.708	-0.666	-0.626	-0.586	-0.546	-0.509	-0.470	-0.432	-0.396	-0.360	-0.322	-0.288	-0.254	-0.221	-0.188	-0.156	-0.126	-0.096	-0.066	-0.040	-0.012	0.014	0.038	0.060	0.082	0.104	0.124	0.141	0.159	0.174	0.189	0.201	0.211	0.221	0.230	0.238	0.244	0.246	0.250	0.252	0.252	0.251	0.249	0.245	0.240	0.234	0.226	0.218	0.208	0.198	0.185	0.172	0.159	0.145	0.130	0.114	0.098	0.080	0.062	0.044	0.026	0.008	-0.011	-0.031	-0.050	-0.069	-0.089	-0.108	-0.126	-0.146	-0.164	-0.181	-0.199	-0.216	-0.232	-0.248	-0.264	-0.278	-0.291	-0.304	-0.316	-0.328	-0.338	-0.348	-0.356	-0.365	-0.371	-0.378	-0.381	-0.386	-0.390	-0.391	-0.394	-0.394	-0.394	-0.392	-0.392	-0.390	-0.388	-0.385	-0.380	-0.376	-0.371	-0.366	-0.361	-0.355	-0.349	-0.342	-0.336	-0.331	-0.325	-0.319	-0.312	-0.308	-0.300	-0.296	-0.291	-0.286	-0.282	-0.278	-0.274	-0.271	-0.268	-0.266	-0.265	-0.264	-0.264	-0.264	-0.265	-0.268	-0.270	-0.272	-0.275	-0.279	-0.284	-0.289	-0.295	-0.300	-0.308	-0.312	-0.321	-0.328	-0.336	-0.344	-0.352	-0.360	-0.369	-0.379	-0.386	-0.395	-0.404	-0.412	-0.420	-0.428	-0.435	-0.442	-0.450	-0.458	-0.462	-0.469	-0.474	-0.479	-0.482	-0.486	-0.489	-0.491	-0.492	-0.492	-0.494	-0.491	-0.490	-0.488	-0.484	-0.479	-0.474	-0.469	-0.461	-0.454	-0.445	-0.436	-0.425	-0.414	-0.402	-0.390	-0.376	-0.362	-0.348	-0.332	-0.318	-0.300	-0.284	-0.266	-0.248	-0.229	-0.210	-0.191	-0.171	-0.151	-0.131	-0.111	-0.090	-0.070	-0.050	-0.029	-0.008	0.012	0.032	0.052	0.074	0.094	0.114	0.134	0.152	0.171	0.190	0.208	0.225	0.242	0.259	0.276	0.292	0.308	0.322	0.338	0.350	0.364	0.378	0.390	0.401	0.414	0.425	0.436	0.446	0.456	0.465	0.475	0.484	0.492	0.499	0.507	0.515	0.522	0.529	0.536	0.542	0.549	0.555	0.561	0.568	0.574	0.580	0.586	0.591	0.598	0.604	0.610	0.618	0.624	0.630	0.638	0.644	0.651	0.658	0.666	0.674	0.680	0.688	0.695	0.704	0.711	0.720	0.729	0.736	0.744	0.754	0.761	0.770	0.778	0.786	0.794	0.802	0.810	0.819	0.828	0.835	0.842	0.850	0.856	0.862	0.870	0.876	0.882	0.888	0.894	0.899	0.904	0.908	0.912	0.915	0.919	0.922	0.925	0.928	0.929	0.930	0.931	0.932	0.932	0.932	0.932	0.930	0.930	0.928	0.926	0.922	0.920	0.918	0.914	0.909	0.904	0.900	0.894	0.888	0.881	0.875	0.869	0.862	0.854	0.846	0.838	0.829	0.820	0.811	0.801	0.790	0.780	0.769	0.759	0.746	0.734	0.721	0.709	0.695	0.681	0.666	0.652	0.636	0.620	0.605	0.588	0.570	0.552	0.535	0.516	0.498	0.479	0.459	0.439	0.418	0.396	0.376	0.354	0.331	0.309	0.286	0.262	0.240	0.216	0.191	0.168	0.142	0.119	0.094	0.070	0.044	0.020	-0.006	-0.031	-0.056	-0.080	-0.105	-0.130	-0.155	-0.179	-0.202	-0.225	-0.249	-0.271	-0.292	-0.316	-0.336	-0.358	-0.378	-0.398	-0.416	-0.435	-0.452	-0.470	-0.486	-0.501	-0.516	-0.531	-0.545	-0.556	-0.570	-0.581	-0.592	-0.601	-0.610	-0.619	-0.626	-0.634	-0.640	-0.646	-0.651	-0.656	-0.661	-0.664	-0.668	-0.670	-0.672	-0.675	-0.678	-0.679	-0.681	-0.682	-0.684	-0.686	-0.686	-0.689	-0.691	-0.692	-0.695	-0.696	-0.700	-0.704	-0.708	-0.711	-0.716	-0.721	-0.728	-0.735	-0.741	-0.750	-0.759	-0.770	-0.781	-0.792	-0.804	-0.818	-0.832	-0.848	-0.864	-0.881	-0.899	-0.918	-0.938	-0.959	-0.980	-1.002	-1.025	-1.049	-1.075	-1.101	-1.128	-1.155	-1.182	-1.210	-1.240	-1.269	-1.300	-1.330	-1.361	-1.394	-1.424	-1.456	-1.490	-1.521	-1.555	-1.588	-1.621	-1.654	-1.686	-1.719	-1.752	-1.785	-1.818	-1.850	-1.882	-1.915	-1.946	-1.978	-2.009	-2.039	-2.070	-2.100	-2.129	-2.159	-2.186	-2.216	-2.244	-2.271	-2.299	-2.326	-2.352	-2.378	-2.404	-2.429	-2.455	-2.480	-2.502	-2.528	-2.551	-2.574	-2.596	-2.619	-2.640	-2.662	-2.685	-2.705	-2.726	-2.748	-2.769	-2.788	-2.809	-2.829	-2.848	-2.868	-2.888	-2.905	-2.924	-2.942	-2.961	-2.980	-2.998	-3.016	-3.034	-3.051	-3.068	-3.085	-3.101	-3.118	-3.134	-3.149	-3.165	-3.180	-3.195	-3.210	-3.225	-3.239	-3.252	-3.266	-3.280	-3.292	-3.304	-3.316	-3.330	-3.341	-3.351	-3.362	-3.374	-3.385	-3.395	-3.404	-3.414	-3.424	-3.432	-3.441	-3.450	-3.459	-3.466	-3.474	-3.481	-3.489	-3.495	-3.502	-3.508	-3.515	-3.520	-3.526	-3.532	-3.538	-3.541	-3.546	-3.551	-3.555	-3.559	-3.564	-3.566	-3.569	-3.571	-3.574	-3.576	-3.578	-3.578	-3.578	-3.579	-3.578	-3.576	-3.575	-3.572	-3.570	-3.566	-3.564	-3.559	-3.554	-3.548	-3.542	-3.534	-3.528	-3.519	-3.509	-3.499	-3.488	-3.478	-3.465	-3.451	-3.438	-3.424	-3.408	-3.391	-3.375	-3.358	-3.339	-3.319	-3.300	-3.279	-3.258	-3.236	-3.215	-3.192	-3.170	-3.146	-3.122	-3.099	-3.074	-3.050	-3.024	-3.000	-2.974	-2.949	-2.924	-2.898	-2.872	-2.848	-2.822	-2.798	-2.772	-2.748	-2.724	-2.700	-2.678	-2.654	-2.631	-2.610	-2.588	-2.566	-2.546	-2.528	-2.509	-2.490	-2.472	-2.455	-2.440	-2.424	-2.409	-2.394	-2.380	-2.369	-2.356	-2.344	-2.334	-2.324	-2.312	-2.304	-2.295	-2.288	-2.280	-2.274	-2.266	-2.261	-2.254	-2.249	-2.242	-2.239	-2.234	-2.228	-2.224	-2.219	-2.214	-2.209	-2.204	-2.199	-2.192	-2.188	-2.181	-2.174	-2.168	-2.160	-2.152	-2.145	-2.135	-2.126	-2.116	-2.105	-2.094	-2.082	-2.070	-2.058	-2.044	-2.030	-2.015	-2.000	-1.984	-1.968	-1.951	-1.932	-1.914	-1.895	-1.876	-1.858	-1.836	-1.815	-1.795	-1.774	-1.752	-1.731	-1.710	-1.688	-1.666	-1.644	-1.621	-1.599	-1.578	-1.556	-1.535	-1.514	-1.492	-1.471	-1.452	-1.431	-1.412	-1.395	-1.376	-1.359	-1.341	-1.326	-1.309	-1.294	-1.280	-1.266	-1.252	-1.240	-1.230	-1.219	-1.209	-1.199	-1.191	-1.184	-1.176	-1.170	-1.165	-1.160	-1.158	-1.154	-1.151	-1.150	-1.148	-1.148	-1.149	-1.149	-1.150	-1.151	-1.152	-1.156	-1.159	-1.162	-1.165	-1.169	-1.174	-1.178	-1.182	-1.189	-1.192	-1.199	-1.202	-1.208	-1.214	-1.220	-1.225	-1.229	-1.235	-1.240	-1.244	-1.249	-1.252	-1.258	-1.261	-1.265	-1.268	-1.270	-1.272	-1.275	-1.276	-1.278	-1.279	-1.279	-1.278	-1.278	-1.276	-1.274	-1.271	-1.270	-1.265	-1.261	-1.258	-1.251	-1.245	-1.239	-1.231	-1.224	-1.215	-1.208	-1.198	-1.189	-1.178	-1.166	-1.155	-1.142	-1.130	-1.118	-1.105	-1.090	-1.078	-1.062	-1.048	-1.032	-1.018	-1.002	-0.988	-0.971	-0.956	-0.941	-0.926	-0.911	-0.895	-0.881	-0.866	-0.852	-0.839	-0.825	-0.811	-0.800	-0.788	-0.776	-0.766	-0.756	-0.748	-0.739	-0.731	-0.725	-0.720	-0.715	-0.711	-0.709	-0.708	-0.708	-0.709	-0.710	-0.714	-0.719	-0.724	-0.730	-0.739	-0.748	-0.759	-0.769	-0.782	-0.796	-0.811	-0.828	-0.844	-0.862	-0.881	-0.901	-0.921	-0.944	-0.966	-0.990	-1.014	-1.038	-1.062	-1.088	-1.115	-1.141	-1.168	-1.194	-1.221	-1.250	-1.278	-1.304	-1.331	-1.359	-1.386	-1.412	-1.439	-1.465	-1.490	-1.515	-1.540	-1.564	-1.586	-1.609	-1.630	-1.651	-1.670	-1.690	-1.709	-1.726	-1.741	-1.756	-1.771	-1.784	-1.796	-1.808	-1.818	-1.828	-1.834	-1.840	-1.846	-1.851	-1.855	-1.858	-1.859	-1.860	-1.859	-1.858	-1.856	-1.854	-1.850	-1.846	-1.840	-1.835	-1.829	-1.821	-1.814	-1.806	-1.798	-1.789	-1.780	-1.770	-1.761	-1.751	-1.741	-1.731	-1.721	-1.711	-1.702	-1.692	-1.682	-1.674	-1.665	-1.658	-1.649	-1.642	-1.635	-1.629	-1.624	-1.619	-1.614	-1.611	-1.609	-1.608	-1.606	-1.606	-1.608	-1.610	-1.612	-1.616	-1.621	-1.628	-1.635	-1.642	-1.651	-1.662	-1.674	-1.686	-1.700	-1.714	-1.729	-1.745	-1.762	-1.780	-1.800	-1.820	-1.841	-1.862	-1.885	-1.909	-1.934	-1.959	-1.982	-2.009	-2.035	-2.064	-2.090	-2.118	-2.146	-2.174	-2.202	-2.230	-2.259	-2.286	-2.315	-2.342	-2.370	-2.398	-2.425	-2.451	-2.476	-2.502	-2.526	-2.550	-2.574	-2.596	-2.618	-2.639	-2.659	-2.678	-2.695	-2.711	-2.728	-2.741	-2.755	-2.768	-2.778	-2.788	-2.795	-2.804	-2.809	-2.814	-2.819	-2.820	-2.822	-2.821	-2.820	-2.819	-2.815	-2.811	-2.806	-2.800	-2.794	-2.786	-2.778	-2.769	-2.758	-2.748	-2.735	-2.724	-2.711	-2.700	-2.686	-2.672	-2.659	-2.645	-2.631	-2.618	-2.602	-2.590	-2.575	-2.562	-2.550	-2.536	-2.524	-2.511	-2.499	-2.489	-2.478	-2.468	-2.458	-2.450	-2.441	-2.435	-2.429	-2.422	-2.418	-2.414	-2.411	-2.409	-2.408	-2.406	-2.409	-2.409	-2.411	-2.415	-2.419	-2.425	-2.431	-2.439	-2.446	-2.455	-2.465	-2.475	-2.486	-2.498	-2.511	-2.524	-2.538	-2.551	-2.566	-2.582	-2.598	-2.614	-2.629	-2.645	-2.662	-2.679	-2.695	-2.711	-2.728	-2.744	-2.760	-2.775	-2.791	-2.806	-2.821	-2.835	-2.848	-2.860	-2.871	-2.882	-2.892	-2.902	-2.911	-2.918	-2.924	-2.930	-2.932	-2.936	-2.939	-2.939	-2.939	-2.936	-2.934	-2.930	-2.925	-2.919	-2.911	-2.902	-2.891	-2.881	-2.869	-2.856	-2.842	-2.828	-2.811	-2.795	-2.778	-2.759	-2.740	-2.721	-2.700	-2.680	-2.659	-2.638	-2.618	-2.595	-2.574	-2.551	-2.529	-2.508	-2.486	-2.465	-2.444	-2.424	-2.404	-2.385	-2.366	-2.348	-2.330	-2.314	-2.299	-2.282	-2.269	-2.255	-2.244	-2.232	-2.222	-2.214	-2.206	-2.199	-2.192	-2.189	-2.185	-2.184	-2.181	-2.181	-2.182	-2.184	-2.186	-2.190	-2.195	-2.200	-2.206	-2.214	-2.221	-2.230	-2.240	-2.249	-2.260	-2.271	-2.281	-2.292	-2.305	-2.318	-2.329	-2.341	-2.354	-2.366	-2.378	-2.390	-2.401	-2.414	-2.425	-2.435	-2.444	-2.455	-2.464	-2.472	-2.481	-2.489	-2.495	-2.500	-2.505	-2.510	-2.514	-2.515	-2.518	-2.518	-2.518	-2.516	-2.514	-2.511	-2.506	-2.501	-2.494	-2.488	-2.479	-2.470	-2.459	-2.449	-2.436	-2.422	-2.408	-2.392	-2.378	-2.360	-2.342	-2.324	-2.304	-2.285	-2.265	-2.242	-2.220	-2.198	-2.175	-2.150	-2.126	-2.100	-2.075	-2.049	-2.022	-1.996	-1.969	-1.942	-1.915	-1.888	-1.861	-1.834	-1.806	-1.779	-1.752	-1.725	-1.698	-1.671	-1.645	-1.620	-1.594	-1.569	-1.544	-1.521	-1.498	-1.475	-1.452	-1.430	-1.410	-1.390	-1.370	-1.352	-1.334	-1.318	-1.301	-1.286	-1.272	-1.260	-1.248	-1.236	-1.226	-1.216	-1.208	-1.200	-1.194	-1.188	-1.182	-1.179	-1.175	-1.171	-1.170	-1.169	-1.169	-1.168	-1.169	-1.170	-1.172	-1.175	-1.178	-1.181	-1.184	-1.186	-1.190	-1.194	-1.199	-1.202	-1.206	-1.209	-1.212	-1.215	-1.219	-1.221	-1.222	-1.222	-1.225	-1.225	-1.224	-1.222	-1.221	-1.219	-1.215	-1.211	-1.205	-1.200	-1.194	-1.185	-1.176	-1.166	-1.156	-1.144	-1.131	-1.118	-1.104	-1.089	-1.071	-1.054	-1.036	-1.018	-0.999	-0.979	-0.958	-0.938	-0.915	-0.891	-0.869	-0.846	-0.822	-0.798	-0.774	-0.749	-0.724	-0.698	-0.674	-0.649	-0.624	-0.598	-0.574	-0.549	-0.525	-0.500	-0.478	-0.455	-0.432	-0.410	-0.388	-0.368	-0.348	-0.328	-0.308	-0.290	-0.272	-0.255	-0.240	-0.224	-0.210	-0.196	-0.184	-0.171	-0.160	-0.150	-0.140	-0.131	-0.124	-0.116	-0.110	-0.105	-0.100	-0.095	-0.091	-0.089	-0.086	-0.084	-0.084	-0.084	-0.082	-0.084	-0.084	-0.085	-0.089	-0.090	-0.091	-0.095	-0.098	-0.101	-0.104	-0.108	-0.110	-0.115	-0.118	-0.122	-0.126	-0.130	-0.134	-0.138	-0.141	-0.144	-0.148	-0.151	-0.152	-0.156	-0.158	-0.161	-0.162	-0.165	-0.166	-0.166	-0.169	-0.169	-0.170	-0.170	-0.170	-0.170	-0.170	-0.169	-0.168	-0.166	-0.165	-0.164	-0.161	-0.160	-0.159	-0.156	-0.154	-0.151	-0.150	-0.148	-0.146	-0.142	-0.141	-0.140	-0.138	-0.136	-0.134	-0.132	-0.132	-0.131	-0.131	-0.131	-0.130	-0.131	-0.134	-0.135	-0.138	-0.140	-0.144	-0.148	-0.152	-0.158	-0.164	-0.170	-0.178	-0.185	-0.195	-0.204	-0.215	-0.228	-0.239	-0.252	-0.266	-0.280	-0.296	-0.312	-0.330	-0.349	-0.368	-0.388	-0.408	-0.430	-0.451	-0.476	-0.499	-0.524	-0.549	-0.576	-0.602	-0.630	-0.658	-0.686	-0.716	-0.745	-0.775	-0.806	-0.836	-0.868	-0.900	-0.932	-0.962	-0.996	-1.028	-1.060	-1.092	-1.124	-1.156	-1.188	-1.221	-1.251	-1.284	-1.314	-1.345	-1.375	-1.405	-1.435	-1.464	-1.492	-1.520	-1.548	-1.575	-1.601	-1.626	-1.651	-1.675	-1.698	-1.720	-1.742	-1.765	-1.785	-1.805	-1.825	-1.842	-1.860	-1.878	-1.894	-1.911	-1.925	-1.941	-1.955	-1.968	-1.981	-1.994	-2.006	-2.018	-2.027	-2.039	-2.050	-2.060	-2.070	-2.080	-2.089	-2.098	-2.106	-2.115	-2.124	-2.132	-2.142	-2.151	-2.160	-2.169	-2.178	-2.188	-2.195	-2.204	-2.214	-2.225	-2.234	-2.244	-2.254	-2.265	-2.275	-2.285	-2.298	-2.308	-2.319	-2.331	-2.342	-2.354	-2.366	-2.380	-2.392	-2.405	-2.418	-2.430	-2.442	-2.456	-2.470	-2.482	-2.496	-2.510	-2.522	-2.536	-2.549	-2.562	-2.576	-2.588	-2.600	-2.612	-2.625	-2.638	-2.650	-2.661	-2.672	-2.682	-2.695	-2.705	-2.715	-2.725	-2.735	-2.742	-2.752	-2.761	-2.770	-2.779	-2.786	-2.794	-2.801	-2.808	-2.815	-2.821	-2.828	-2.832	-2.839	-2.844	-2.849	-2.854	-2.859	-2.864	-2.868	-2.872	-2.876	-2.881	-2.885	-2.889	-2.892	-2.895	-2.898	-2.902	-2.906	-2.909	-2.912	-2.915	-2.920	-2.922	-2.925	-2.929	-2.931	-2.935	-2.938	-2.941	-2.944	-2.948	-2.950	-2.954	-2.956	-2.959	-2.962	-2.965	-2.969	-2.970	-2.974	-2.976	-2.979	-2.982	-2.984	-2.986	-2.989	-2.991	-2.994	-2.996	-2.999	-3.001	-3.002	-3.005	-3.006	-3.009	-3.010	-3.012	-3.015	-3.016	-3.018	-3.019	-3.020	-3.021	-3.024	-3.024	-3.026	-3.028	-3.029	-3.029	-3.030	-3.030	-3.031	-3.031	-3.032	-3.032	-3.032	-3.032	-3.031	-3.031	-3.030	-3.029	-3.028	-3.025	-3.024	-3.020	-3.018	-3.015	-3.010	-3.005	-3.001	-2.995	-2.989	-2.984	-2.976	-2.969	-2.960	-2.951	-2.941	-2.931	-2.920	-2.909	-2.895	-2.882	-2.868	-2.852	-2.836	-2.821	-2.804	-2.785	-2.766	-2.748	-2.728	-2.706	-2.685	-2.664	-2.640	-2.616	-2.592	-2.568	-2.542	-2.518	-2.492	-2.465	-2.440	-2.414	-2.388	-2.360	-2.332	-2.306	-2.280	-2.252	-2.228	-2.200	-2.175	-2.148	-2.124	-2.099	-2.074	-2.050	-2.026	-2.004	-1.981	-1.960	-1.939	-1.920	-1.901	-1.882	-1.865	-1.849	-1.831	-1.818	-1.802	-1.790	-1.778	-1.765	-1.755	-1.745	-1.738	-1.729	-1.721	-1.715	-1.710	-1.705	-1.700	-1.698	-1.695	-1.692	-1.691	-1.691	-1.691	-1.691	-1.692	-1.694	-1.698	-1.699	-1.702	-1.705	-1.709	-1.712	-1.716	-1.720	-1.725	-1.730	-1.734	-1.739	-1.745	-1.749	-1.754	-1.759	-1.764	-1.769	-1.774	-1.778	-1.782	-1.786	-1.791	-1.795	-1.799	-1.804	-1.806	-1.809	-1.812	-1.815	-1.816	-1.819	-1.821	-1.821	-1.822	-1.822	-1.822	-1.822	-1.821	-1.819	-1.818	-1.815	-1.812	-1.808	-1.804	-1.799	-1.794	-1.788	-1.782	-1.774	-1.766	-1.759	-1.749	-1.740	-1.730	-1.719	-1.706	-1.694	-1.681	-1.669	-1.654	-1.639	-1.624	-1.606	-1.591	-1.574	-1.556	-1.538	-1.519	-1.500	-1.480	-1.460	-1.439	-1.419	-1.398	-1.376	-1.355	-1.334	-1.312	-1.291	-1.269	-1.248	-1.226	-1.205	-1.184	-1.164	-1.141	-1.121	-1.101	-1.082	-1.062	-1.044	-1.026	-1.009	-0.992	-0.975	-0.960	-0.945	-0.932	-0.919	-0.906	-0.895	-0.884	-0.875	-0.865	-0.856	-0.849	-0.844	-0.839	-0.834	-0.830	-0.826	-0.824	-0.822	-0.821	-0.821	-0.822	-0.824	-0.826	-0.829	-0.832	-0.835	-0.839	-0.844	-0.848	-0.854	-0.859	-0.865	-0.870	-0.876	-0.882	-0.888	-0.894	-0.899	-0.906	-0.911	-0.916	-0.920	-0.926	-0.930	-0.934	-0.936	-0.939	-0.941	-0.944	-0.945	-0.944	-0.944	-0.942	-0.941	-0.940	-0.936	-0.932	-0.928	-0.922	-0.916	-0.910	-0.904	-0.894	-0.886	-0.876	-0.868	-0.856	-0.845	-0.834	-0.820	-0.809	-0.795	-0.781	-0.768	-0.752	-0.738	-0.722	-0.708	-0.692	-0.676	-0.661	-0.645	-0.630	-0.614	-0.598	-0.584	-0.568	-0.554	-0.540	-0.526	-0.512	-0.499	-0.486	-0.475	-0.464	-0.452	-0.441	-0.432	-0.424	-0.416	-0.410	-0.402	-0.398	-0.392	-0.390	-0.386	-0.385	-0.384	-0.384	-0.384	-0.386	-0.389	-0.392	-0.396	-0.401	-0.408	-0.415	-0.421	-0.429	-0.439	-0.448	-0.459	-0.469	-0.480	-0.491	-0.505	-0.516	-0.530	-0.542	-0.555	-0.569	-0.582	-0.596	-0.610	-0.624	-0.636	-0.650	-0.664	-0.676	-0.689	-0.701	-0.712	-0.725	-0.736	-0.746	-0.756	-0.765	-0.775	-0.782	-0.789	-0.796	-0.802	-0.806	-0.812	-0.816	-0.819	-0.821	-0.822	-0.824	-0.824	-0.824	-0.822	-0.820	-0.819	-0.815	-0.812	-0.809	-0.805	-0.800	-0.795	-0.791	-0.785	-0.779	-0.772	-0.768	-0.761	-0.754	-0.749	-0.742	-0.738	-0.732	-0.726	-0.721	-0.718	-0.714	-0.710	-0.706	-0.705	-0.704	-0.702	-0.702	-0.702	-0.705	-0.708	-0.710	-0.715	-0.719	-0.725	-0.732	-0.740	-0.750	-0.760	-0.771	-0.782	-0.795	-0.810	-0.825	-0.841	-0.858	-0.876	-0.895	-0.915	-0.935	-0.956	-0.979	-1.002	-1.028	-1.051	-1.076	-1.102	-1.129	-1.156	-1.185	-1.211	-1.241	-1.269	-1.299	-1.329	-1.358	-1.388	-1.418	-1.448	-1.478	-1.508	-1.538	-1.565	-1.595	-1.624	-1.654	-1.680	-1.709	-1.738	-1.764	-1.791	-1.818	-1.842	-1.866	-1.891	-1.914	-1.938	-1.959	-1.980	-2.001	-2.019	-2.038	-2.056	-2.074	-2.090	-2.104	-2.120	-2.132	-2.145	-2.158	-2.169	-2.179	-2.188	-2.195	-2.204	-2.210	-2.218	-2.222	-2.228	-2.232	-2.236	-2.239	-2.242	-2.245	-2.245	-2.246	-2.248	-2.248	-2.248	-2.248	-2.246	-2.245	-2.245	-2.245	-2.244	-2.242	-2.241	-2.241	-2.240	-2.239	-2.240	-2.240	-2.240	-2.241	-2.242	-2.245	-2.246	-2.250	-2.252	-2.256	-2.261	-2.268	-2.272	-2.279	-2.288	-2.295	-2.305	-2.312	-2.325	-2.336	-2.348	-2.361	-2.375	-2.389	-2.404	-2.420	-2.436	-2.452	-2.471	-2.490	-2.509	-2.530	-2.550	-2.570	-2.591	-2.612	-2.635	-2.658	-2.681	-2.702	-2.726	-2.749	-2.771	-2.795	-2.819	-2.840	-2.864	-2.885	-2.906	-2.928	-2.949	-2.970	-2.991	-3.010	-3.030	-3.048	-3.065	-3.081	-3.098	-3.114	-3.126	-3.140	-3.152	-3.164	-3.175	-3.184	-3.191	-3.199	-3.206	-3.211	-3.216	-3.219	-3.220	-3.221	-3.222	-3.221	-3.220	-3.218	-3.214	-3.211	-3.206	-3.200	-3.194	-3.186	-3.179	-3.171	-3.161	-3.154	-3.144	-3.134	-3.122	-3.112	-3.101	-3.091	-3.080	-3.070	-3.058	-3.048	-3.036	-3.026	-3.016	-3.006	-2.996	-2.988	-2.978	-2.970	-2.961	-2.954	-2.946	-2.940	-2.935	-2.929	-2.925	-2.921	-2.918	-2.916	-2.914	-2.912	-2.911	-2.911	-2.914	-2.914	-2.918	-2.920	-2.924	-2.928	-2.932	-2.938	-2.944	-2.951	-2.958	-2.965	-2.972	-2.981	-2.989	-2.998	-3.006	-3.016	-3.025	-3.035	-3.044	-3.054	-3.062	-3.071	-3.081	-3.090	-3.099	-3.108	-3.115	-3.124	-3.130	-3.138	-3.142	-3.149	-3.154	-3.158	-3.162	-3.165	-3.168	-3.169	-3.170	-3.169	-3.168	-3.166	-3.164	-3.160	-3.156	-3.150	-3.144	-3.136	-3.129	-3.120	-3.109	-3.099	-3.088	-3.075	-3.061	-3.049	-3.034	-3.016	-3.001	-2.984	-2.965	-2.948	-2.929	-2.910	-2.891	-2.870	-2.850	-2.829	-2.806	-2.785	-2.764	-2.741	-2.719	-2.696	-2.674	-2.651	-2.629	-2.606	-2.584	-2.562	-2.540	-2.519	-2.498	-2.478	-2.458	-2.438	-2.418	-2.398	-2.380	-2.362	-2.345	-2.330	-2.314	-2.299	-2.285	-2.271	-2.259	-2.246	-2.236	-2.226	-2.216	-2.210	-2.202	-2.196	-2.191	-2.186	-2.182	-2.180	-2.180	-2.178	-2.179	-2.180	-2.181	-2.185	-2.189	-2.192	-2.198	-2.204	-2.210	-2.219	-2.226	-2.235	-2.244	-2.254	-2.262	-2.274	-2.285	-2.295	-2.306	-2.318	-2.329	-2.340	-2.351	-2.361	-2.372	-2.384	-2.394	-2.404	-2.412	-2.422	-2.431	-2.439	-2.446	-2.451	-2.458	-2.462	-2.466	-2.469	-2.471	-2.471	-2.471	-2.471	-2.468	-2.465	-2.460	-2.454	-2.448	-2.440	-2.431	-2.421	-2.410	-2.396	-2.382	-2.368	-2.351	-2.335	-2.316	-2.298	-2.279	-2.258	-2.238	-2.215	-2.191	-2.169	-2.145	-2.120	-2.095	-2.070	-2.044	-2.018	-1.991	-1.965	-1.940	-1.912	-1.886	-1.860	-1.834	-1.808	-1.782	-1.758	-1.731	-1.709	-1.685	-1.661	-1.639	-1.616	-1.596	-1.575	-1.555	-1.536	-1.518	-1.501	-1.484	-1.469	-1.454	-1.440	-1.426	-1.415	-1.404	-1.394	-1.384	-1.375	-1.368	-1.360	-1.355	-1.349	-1.344	-1.340	-1.336	-1.334	-1.331	-1.331	-1.329	-1.329	-1.329	-1.329	-1.329	-1.330	-1.331	-1.332	-1.334	-1.336	-1.338	-1.338	-1.340	-1.341	-1.342	-1.342	-1.342	-1.342	-1.344	-1.342	-1.342	-1.340	-1.339	-1.336	-1.332	-1.329	-1.325	-1.319	-1.314	-1.306	-1.299	-1.291	-1.281	-1.271	-1.260	-1.249	-1.235	-1.222	-1.208	-1.191	-1.175	-1.158	-1.140	-1.121	-1.101	-1.080	-1.059	-1.035	-1.014	-0.989	-0.965	-0.940	-0.915	-0.889	-0.862	-0.836	-0.809	-0.781	-0.754	-0.726	-0.699	-0.670	-0.642	-0.614	-0.586	-0.559	-0.532	-0.506	-0.479	-0.452	-0.429	-0.404	-0.380	-0.356	-0.335	-0.314	-0.294	-0.274	-0.255	-0.239	-0.222	-0.206	-0.192	-0.180	-0.170	-0.159	-0.151	-0.144	-0.136	-0.132	-0.129	-0.126	-0.125	-0.125	-0.128	-0.130	-0.135	-0.140	-0.146	-0.154	-0.161	-0.172	-0.182	-0.195	-0.206	-0.220	-0.235	-0.249	-0.264	-0.280	-0.296	-0.314	-0.331	-0.348	-0.366	-0.384	-0.401	-0.420	-0.438	-0.455	-0.472	-0.491	-0.507	-0.524	-0.541	-0.558	-0.572	-0.589	-0.602	-0.616	-0.630	-0.642	-0.655	-0.666	-0.678	-0.688	-0.695	-0.704	-0.712	-0.720	-0.725	-0.731	-0.736	-0.740	-0.745	-0.746	-0.749	-0.751	-0.752	-0.751	-0.751	-0.750	-0.749	-0.748	-0.745	-0.744	-0.740	-0.738	-0.734	-0.730	-0.728	-0.722	-0.720	-0.716	-0.711	-0.708	-0.704	-0.700	-0.695	-0.692	-0.689	-0.686	-0.684	-0.681	-0.680	-0.678	-0.676	-0.676	-0.676	-0.676	-0.678	-0.680	-0.681	-0.685	-0.689	-0.691	-0.698	-0.702	-0.708	-0.715	-0.722	-0.730	-0.739	-0.749	-0.759	-0.769	-0.781	100.000	5.000	2.000	1.000	5.000	0.000	0.000	0.000	0.000	0.000	0.000	0.000	0.000	0.000	0.000	0.000	0.000	0.000	-1.345	-1.325	-1.305	-1.285	-1.265	-1.244	-1.221	-1.200	-1.176	-1.155	-1.131	-1.109	-1.085	-1.060	-1.036	-1.011	-0.988	-0.962	-0.938	-0.911	-0.886	-0.860	-0.834	-0.808	-0.781	-0.755	-0.730	-0.704	-0.679	-0.654	-0.629	-0.604	-0.579	-0.555	-0.531	-0.507	-0.484	-0.461	-0.440	-0.418	-0.398	-0.378	-0.358	-0.338	-0.320	-0.302	-0.285	-0.269	-0.252	-0.238	-0.222	-0.209	-0.196	-0.184	-0.171	-0.160	-0.150	-0.140	-0.130	-0.122	-0.114	-0.106	-0.099	-0.092	-0.086	-0.081	-0.075	-0.071	-0.065	-0.062	-0.058	-0.055	-0.050	-0.049	-0.045	-0.041	-0.039	-0.036	-0.034	-0.031	-0.029	-0.026	-0.022	-0.021	-0.019	-0.016	-0.012	-0.010	-0.008	-0.004	0.000	0.004	0.008	0.011	0.015	0.020	0.024	0.029	0.034	0.039	0.044	0.049	0.055	0.061	0.068	0.074	0.080	0.088	0.095	0.102	0.110	0.119	0.126	0.136	0.144	0.152	0.161	0.172	0.181	0.191	0.201	0.212	0.224	0.235	0.248	0.259	0.271	0.284	0.296	0.310	0.322	0.338	0.351	0.366	0.380	0.395	0.409	0.424	0.440	0.455	0.472	0.488	0.504	0.520	0.536	0.551	0.568	0.584	0.601	0.616	0.631	0.648	0.664	0.679	0.694	0.709	0.722	0.736	0.749	0.762	0.775	0.788	0.799	0.810	0.819	0.829	0.838	0.846	0.852	0.860	0.866	0.870	0.875	0.879	0.881	0.882	0.884	0.884	0.884	0.882	0.880	0.876	0.874	0.869	0.864	0.858	0.850	0.844	0.836	0.828	0.818	0.809	0.799	0.789	0.778	0.766	0.756	0.744	0.732	0.720	0.709	0.696	0.685	0.672	0.660	0.649	0.638	0.625	0.615	0.604	0.594	0.584	0.574	0.564	0.555	0.546	0.539	0.531	0.525	0.519	0.512	0.507	0.502	0.499	0.495	0.492	0.491	0.489	0.489	0.489	0.489	0.490	0.492	0.494	0.498	0.501	0.506	0.510	0.515	0.521	0.526	0.534	0.541	0.548	0.556	0.565	0.572	0.581	0.590	0.598	0.608	0.618	0.626	0.636	0.645	0.655	0.664	0.674	0.684	0.691	0.701	0.710	0.719	0.728	0.735	0.742	0.750	0.758	0.764	0.771	0.776	0.781	0.785	0.790	0.794	0.796	0.800	0.801	0.802	0.802	0.802	0.801	0.800	0.798	0.794	0.790	0.786	0.781	0.775	0.770	0.762	0.754	0.745	0.736	0.726	0.716	0.705	0.692	0.680	0.668	0.652	0.640	0.625	0.610	0.595	0.579	0.562	0.545	0.529	0.512	0.494	0.478	0.460	0.442	0.425	0.409	0.391	0.375	0.356	0.340	0.325	0.309	0.292	0.279	0.262	0.249	0.235	0.221	0.209	0.199	0.186	0.176	0.166	0.158	0.150	0.142	0.136	0.131	0.126	0.122	0.119	0.118	0.118	0.116	0.116	0.119	0.121	0.125	0.129	0.135	0.140	0.148	0.155	0.162	0.171	0.181	0.191	0.202	0.214	0.226	0.239	0.251	0.265	0.280	0.294	0.308	0.322	0.338	0.352	0.368	0.382	0.399	0.414	0.429	0.444	0.459	0.472	0.489	0.502	0.516	0.529	0.542	0.555	0.566	0.579	0.590	0.600	0.610	0.619	0.626	0.634	0.641	0.648	0.654	0.659	0.664	0.666	0.670	0.671	0.671	0.672	0.671	0.670	0.669	0.666	0.661	0.659	0.654	0.646	0.641	0.634	0.626	0.618	0.610	0.601	0.591	0.581	0.571	0.560	0.549	0.538	0.526	0.515	0.502	0.490	0.479	0.468	0.455	0.442	0.431	0.420	0.408	0.398	0.386	0.375	0.365	0.355	0.345	0.336	0.329	0.320	0.312	0.306	0.300	0.294	0.288	0.284	0.279	0.275	0.272	0.270	0.268	0.268	0.266	0.266	0.266	0.266	0.268	0.270	0.270	0.272	0.276	0.279	0.281	0.285	0.289	0.292	0.296	0.300	0.304	0.308	0.311	0.315	0.318	0.322	0.325	0.328	0.330	0.332	0.334	0.335	0.336	0.338	0.338	0.338	0.336	0.335	0.332	0.331	0.328	0.325	0.320	0.315	0.310	0.302	0.298	0.289	0.282	0.274	0.265	0.256	0.246	0.236	0.225	0.214	0.202	0.191	0.179	0.166	0.154	0.141	0.128	0.115	0.101	0.088	0.074	0.060	0.046	0.032	0.019	0.005	-0.009	-0.022	-0.035	-0.048	-0.061	-0.074	-0.085	-0.098	-0.109	-0.120	-0.131	-0.141	-0.152	-0.162	-0.170	-0.180	-0.189	-0.196	-0.204	-0.210	-0.218	-0.224	-0.229	-0.232	-0.239	-0.242	-0.246	-0.248	-0.251	-0.254	-0.255	-0.255	-0.256	-0.256	-0.256	-0.254	-0.254	-0.251	-0.249	-0.246	-0.244	-0.240	-0.236	-0.231	-0.226	-0.221	-0.216	-0.211	-0.205	-0.199	-0.192	-0.185	-0.179	-0.170	-0.164	-0.155	-0.146	-0.140	-0.130	-0.122	-0.114	-0.106	-0.098	-0.088	-0.080	-0.071	-0.062	-0.054	-0.045	-0.036	-0.029	-0.021	-0.012	-0.005	0.002	0.010	0.016	0.024	0.030	0.038	0.042	0.048	0.052	0.058	0.062	0.066	0.069	0.071	0.074	0.075	0.076	0.078	0.076	0.076	0.076	0.074	0.072	0.070	0.066	0.062	0.059	0.054	0.049	0.042	0.038	0.030	0.022	0.016	0.008	0.000	-0.008	-0.016	-0.026	-0.035	-0.044	-0.054	-0.064	-0.074	-0.082	-0.094	-0.102	-0.114	-0.122	-0.132	-0.141	-0.151	-0.160	-0.169	-0.178	-0.185	-0.192	-0.200	-0.206	-0.212	-0.219	-0.225	-0.230	-0.232	-0.236	-0.240	-0.242	-0.245	-0.246	-0.248	-0.249	-0.249	-0.246	-0.245	-0.244	-0.241	-0.238	-0.235	-0.230	-0.225	-0.221	-0.215	-0.209	-0.202	-0.198	-0.190	-0.182	-0.175	-0.166	-0.159	-0.150	-0.142	-0.134	-0.125	-0.118	-0.108	-0.099	-0.090	-0.082	-0.074	-0.065	-0.058	-0.050	-0.041	-0.034	-0.026	-0.019	-0.012	-0.006	0.000	0.005	0.010	0.015	0.020	0.024	0.028	0.031	0.034	0.036	0.038	0.040	0.041	0.041	0.042	0.042	0.042	0.041	0.040	0.039	0.036	0.035	0.032	0.029	0.028	0.024	0.020	0.016	0.012	0.009	0.005	0.001	-0.002	-0.008	-0.012	-0.016	-0.020	-0.025	-0.030	-0.034	-0.039	-0.042	-0.048	-0.051	-0.055	-0.059	-0.062	-0.065	-0.069	-0.071	-0.075	-0.078	-0.080	-0.081	-0.082	-0.085	-0.086	-0.089	-0.089	-0.089	-0.090	-0.089	-0.090	-0.090	-0.090	-0.089	-0.089	-0.088	-0.088	-0.085	-0.084	-0.082	-0.081	-0.079	-0.078	-0.076	-0.074	-0.072	-0.071	-0.068	-0.066	-0.065	-0.064	-0.061	-0.060	-0.059	-0.058	-0.058	-0.056	-0.055	-0.055	-0.056	-0.056	-0.056	-0.058	-0.058	-0.060	-0.061	-0.064	-0.065	-0.069	-0.071	-0.075	-0.079	-0.084	-0.089	-0.094	-0.099	-0.106	-0.112	-0.119	-0.126	-0.134	-0.142	-0.151	-0.160	-0.170	-0.180	-0.190	-0.201	-0.212	-0.224	-0.236	-0.249	-0.261	-0.274	-0.288	-0.301	-0.316	-0.331	-0.345	-0.361	-0.376	-0.392	-0.409	-0.425	-0.441	-0.459	-0.475	-0.492	-0.511	-0.529	-0.548	-0.565	-0.585	-0.604	-0.622	-0.641	-0.660	-0.680	-0.699	-0.718	-0.738	-0.758	-0.776	-0.796	-0.815	-0.834	-0.855	-0.874	-0.892	-0.911	-0.930	-0.949	-0.968	-0.985	-1.004	-1.021	-1.039	-1.056	-1.072	-1.089	-1.106	-1.121	-1.136	-1.150	-1.165	-1.179	-1.192	-1.205	-1.218	-1.229	-1.241	-1.251	-1.261	-1.271	-1.280	-1.289	-1.298	-1.304	-1.311	-1.319	-1.324	-1.330	-1.334	-1.339	-1.342	-1.346	-1.349	-1.351	-1.354	-1.355	-1.356	-1.358	-1.358	-1.358	-1.358	-1.358	-1.356	-1.355	-1.354	-1.352	-1.350	-1.348	-1.345	-1.344	-1.340	-1.339	-1.336	-1.334	-1.331	-1.328	-1.325	-1.322	-1.319	-1.316	-1.314	-1.310	-1.309	-1.305	-1.302	-1.299	-1.298	-1.295	-1.292	-1.290	-1.288	-1.285	-1.281	-1.280	-1.276	-1.275	-1.272	-1.271	-1.269	-1.268	-1.266	-1.264	-1.262	-1.262	-1.261	-1.260	-1.259	-1.258	-1.256	-1.256	-1.256	-1.255	-1.254	-1.255	-1.255	-1.256	-1.256	-1.258	-1.258	-1.260	-1.261	-1.264	-1.265	-1.266	-1.270	-1.272	-1.276	-1.279	-1.282	-1.286	-1.290	-1.295	-1.300	-1.304	-1.309	-1.314	-1.319	-1.325	-1.331	-1.336	-1.342	-1.348	-1.354	-1.361	-1.368	-1.374	-1.380	-1.386	-1.395	-1.401	-1.408	-1.414	-1.420	-1.426	-1.432	-1.438	-1.445	-1.450	-1.455	-1.460	-1.464	-1.470	-1.474	-1.478	-1.481	-1.484	-1.488	-1.489	-1.492	-1.494	-1.496	-1.496	-1.496	-1.498	-1.498	-1.496	-1.495	-1.494	-1.494	-1.491	-1.488	-1.486	-1.481	-1.479	-1.474	-1.470	-1.465	-1.459	-1.454	-1.448	-1.442	-1.435	-1.429	-1.421	-1.412	-1.405	-1.398	-1.389	-1.380	-1.371	-1.361	-1.351	-1.341	-1.331	-1.321	-1.310	-1.300	-1.289	-1.278	-1.265	-1.254	-1.242	-1.230	-1.219	-1.205	-1.192	-1.179	-1.166	-1.154	-1.140	-1.126	-1.112	-1.100	-1.085	-1.072	-1.059	-1.045	-1.030	-1.016	-1.002	-0.989	-0.974	-0.961	-0.946	-0.934	-0.920	-0.906	-0.894	-0.880	-0.868	-0.855	-0.842	-0.831	-0.820	-0.808	-0.796	-0.785	-0.774	-0.764	-0.754	-0.744	-0.735	-0.726	-0.718	-0.710	-0.702	-0.695	-0.688	-0.682	-0.676	-0.670	-0.665	-0.661	-0.656	-0.652	-0.649	-0.646	-0.642	-0.640	-0.638	-0.636	-0.635	-0.635	-0.632	-0.634	-0.632	-0.632	-0.634	-0.635	-0.636	-0.638	-0.640	-0.641	-0.644	-0.646	-0.649	-0.651	-0.655	-0.659	-0.662	-0.666	-0.670	-0.674	-0.679	-0.684	-0.688	-0.692	-0.699	-0.704	-0.709	-0.714	-0.720	-0.725	-0.730	-0.738	-0.742	-0.749	-0.755	-0.761	-0.769	-0.774	-0.781	-0.786	-0.794	-0.800	-0.806	-0.812	-0.818	-0.825	-0.831	-0.836	-0.842	-0.848	-0.852	-0.858	-0.862	-0.866	-0.870	-0.874	-0.878	-0.880	-0.884	-0.885	-0.886	-0.888	-0.888	-0.889	-0.888	-0.888	-0.886	-0.884	-0.881	-0.878	-0.874	-0.869	-0.864	-0.858	-0.851	-0.845	-0.838	-0.830	-0.820	-0.811	-0.801	-0.791	-0.779	-0.769	-0.756	-0.745	-0.732	-0.718	-0.705	-0.691	-0.679	-0.664	-0.650	-0.635	-0.621	-0.605	-0.591	-0.578	-0.562	-0.549	-0.535	-0.520	-0.507	-0.494	-0.481	-0.468	-0.456	-0.445	-0.432	-0.422	-0.412	-0.402	-0.392	-0.384	-0.378	-0.370	-0.364	-0.359	-0.354	-0.349	-0.346	-0.344	-0.341	-0.340	-0.339	-0.340	-0.340	-0.341	-0.344	-0.348	-0.350	-0.352	-0.359	-0.364	-0.369	-0.374	-0.381	-0.389	-0.395	-0.402	-0.411	-0.419	-0.426	-0.436	-0.445	-0.454	-0.462	-0.472	-0.480	-0.489	-0.499	-0.507	-0.516	-0.524	-0.532	-0.541	-0.550	-0.558	-0.565	-0.571	-0.580	-0.586	-0.591	-0.598	-0.604	-0.609	-0.614	-0.618	-0.621	-0.625	-0.629	-0.631	-0.634	-0.635	-0.638	-0.639	-0.639	-0.639	-0.639	-0.638	-0.638	-0.635	-0.632	-0.631	-0.629	-0.625	-0.624	-0.620	-0.615	-0.611	-0.606	-0.602	-0.598	-0.592	-0.588	-0.582	-0.576	-0.570	-0.565	-0.559	-0.552	-0.546	-0.540	-0.534	-0.528	-0.521	-0.514	-0.507	-0.501	-0.495	-0.489	-0.481	-0.476	-0.470	-0.462	-0.458	-0.451	-0.445	-0.439	-0.434	-0.429	-0.422	-0.416	-0.412	-0.406	-0.401	-0.396	-0.391	-0.386	-0.381	-0.378	-0.372	-0.368	-0.362	-0.358	-0.354	-0.349	-0.345	-0.340	-0.335	-0.331	-0.326	-0.322	-0.318	-0.312	-0.308	-0.302	-0.298	-0.292	-0.286	-0.281	-0.275	-0.270	-0.264	-0.258	-0.251	-0.244	-0.239	-0.231	-0.225	-0.218	-0.210	-0.202	-0.195	-0.186	-0.179	-0.170	-0.161	-0.152	-0.145	-0.138	-0.129	-0.120	-0.111	-0.104	-0.095	-0.088	-0.079	-0.071	-0.062	-0.055	-0.048	-0.041	-0.035	-0.029	-0.021	-0.016	-0.011	-0.008	-0.002	0.001	0.004	0.008	0.009	0.010	0.010	0.011	0.010	0.010	0.008	0.004	0.001	-0.002	-0.008	-0.014	-0.019	-0.026	-0.034	-0.041	-0.051	-0.060	-0.070	-0.080	-0.091	-0.102	-0.115	-0.128	-0.141	-0.155	-0.169	-0.182	-0.196	-0.211	-0.225	-0.240	-0.256	-0.271	-0.288	-0.302	-0.318	-0.332	-0.349	-0.364	-0.379	-0.392	-0.408	-0.422	-0.435	-0.450	-0.462	-0.475	-0.489	-0.501	-0.512	-0.524	-0.535	-0.546	-0.556	-0.566	-0.575	-0.585	-0.592	-0.601	-0.609	-0.616	-0.624	-0.630	-0.636	-0.641	-0.646	-0.652	-0.656	-0.661	-0.665	-0.670	-0.674	-0.676	-0.680	-0.684	-0.686	-0.690	-0.692	-0.696	-0.699	-0.701	-0.705	-0.708	-0.710	-0.712	-0.715	-0.720	-0.722	-0.726	-0.729	-0.732	-0.736	-0.740	-0.744	-0.748	-0.751	-0.756	-0.760	-0.765	-0.769	-0.774	-0.779	-0.785	-0.790	-0.796	-0.801	-0.808	-0.814	-0.820	-0.826	-0.832	-0.839	-0.848	-0.854	-0.861	-0.868	-0.875	-0.882	-0.890	-0.900	-0.908	-0.916	-0.924	-0.931	-0.940	-0.949	-0.959	-0.968	-0.978	-0.986	-0.995	-1.005	-1.015	-1.024	-1.035	-1.045	-1.055	-1.065	-1.076	-1.086	-1.098	-1.108	-1.119	-1.129	-1.141	-1.152	-1.162	-1.174	-1.186	-1.196	-1.208	-1.219	-1.230	-1.241	-1.252	-1.264	-1.274	-1.286	-1.298	-1.308	-1.319	-1.329	-1.340	-1.350	-1.359	-1.370	-1.379	-1.389	-1.398	-1.406	-1.414	-1.422	-1.431	-1.439	-1.446	-1.454	-1.460	-1.466	-1.472	-1.479	-1.485	-1.490	-1.495	-1.500	-1.504	-1.509	-1.512	-1.518	-1.520	-1.524	-1.526	-1.530	-1.532	-1.535	-1.538	-1.539	-1.542	-1.544	-1.545	-1.548	-1.550	-1.552	-1.554	-1.556	-1.559	-1.560	-1.564	-1.565	-1.569	-1.572	-1.575	-1.579	-1.584	-1.586	-1.591	-1.595	-1.600	-1.605	-1.611	-1.618	-1.624	-1.630	-1.638	-1.645	-1.652	-1.661	-1.670	-1.679	-1.689	-1.699	-1.710	-1.720	-1.731	-1.741	-1.752	-1.765	-1.778	-1.790	-1.802	-1.815	-1.828	-1.841	-1.854	-1.868	-1.881	-1.896	-1.909	-1.922	-1.935	-1.949	-1.962	-1.975	-1.989	-2.001	-2.014	-2.026	-2.039	-2.049	-2.061	-2.071	-2.081	-2.092	-2.102	-2.111	-2.119	-2.128	-2.135	-2.142	-2.149	-2.154	-2.159	-2.164	-2.169	-2.172	-2.174	-2.176	-2.178	-2.179	-2.180	-2.179	-2.178	-2.176	-2.174	-2.171	-2.168	-2.162	-2.159	-2.154	-2.148	-2.142	-2.135	-2.128	-2.120	-2.112	-2.104	-2.095	-2.086	-2.076	-2.066	-2.055	-2.045	-2.034	-2.022	-2.011	-2.000	-1.990	-1.978	-1.965	-1.954	-1.942	-1.930	-1.919	-1.906	-1.895	-1.884	-1.872	-1.860	-1.850	-1.839	-1.829	-1.818	-1.809	-1.800	-1.790	-1.781	-1.774	-1.765	-1.758	-1.751	-1.745	-1.738	-1.732	-1.729	-1.724	-1.720	-1.716	-1.714	-1.711	-1.710	-1.709	-1.709	-1.709	-1.709	-1.711	-1.712	-1.715	-1.718	-1.720	-1.722	-1.728	-1.731	-1.736	-1.740	-1.746	-1.750	-1.756	-1.761	-1.766	-1.772	-1.779	-1.782	-1.789	-1.794	-1.798	-1.802	-1.809	-1.811	-1.816	-1.819	-1.822	-1.824	-1.826	-1.828	-1.828	-1.828	-1.828	-1.825	-1.822	-1.821	-1.816	-1.812	-1.809	-1.802	-1.795	-1.788	-1.780	-1.770	-1.760	-1.750	-1.738	-1.726	-1.714	-1.700	-1.688	-1.672	-1.658	-1.641	-1.626	-1.609	-1.592	-1.575	-1.558	-1.539	-1.520	-1.502	-1.484	-1.465	-1.446	-1.428	-1.409	-1.390	-1.371	-1.355	-1.336	-1.318	-1.301	-1.282	-1.266	-1.249	-1.234	-1.218	-1.202	-1.188	-1.172	-1.159	-1.146	-1.134	-1.120	-1.109	-1.099	-1.089	-1.078	-1.069	-1.059	-1.051	-1.044	-1.036	-1.030	-1.022	-1.018	-1.011	-1.006	-1.002	-0.998	-0.995	-0.991	-0.988	-0.985	-0.982	-0.981	-0.979	-0.978	-0.975	-0.974	-0.972	-0.971	-0.970	-0.969	-0.968	-0.968	-0.966	-0.964	-0.962	-0.961	-0.959	-0.959	-0.956	-0.954	-0.951	-0.949	-0.946	-0.942	-0.940	-0.936	-0.932	-0.928	-0.924	-0.919	-0.912	-0.906	-0.900	-0.892	-0.885	-0.878	-0.870	-0.861	-0.852	-0.842	-0.832	-0.821	-0.810	-0.798	-0.785	-0.772	-0.759	-0.745	-0.731	-0.718	-0.702	-0.686	-0.670	-0.654	-0.638	-0.620	-0.602	-0.585	-0.568	-0.549	-0.530	-0.512	-0.492	-0.474	-0.454	-0.435	-0.416	-0.396	-0.378	-0.359	-0.340	-0.321	-0.302	-0.284	-0.268	-0.250	-0.232	-0.215	-0.199	-0.184	-0.168	-0.154	-0.139	-0.126	-0.112	-0.100	-0.090	-0.078	-0.068	-0.059	-0.049	-0.041	-0.034	-0.029	-0.021	-0.016	-0.014	-0.010	-0.008	-0.004	-0.002	-0.002	-0.002	-0.004	-0.004	-0.006	-0.009	-0.011	-0.014	-0.019	-0.021	-0.026	-0.031	-0.036	-0.040	-0.046	-0.052	-0.058	-0.062	-0.069	-0.074	-0.079	-0.084	-0.089	-0.094	-0.099	-0.102	-0.108	-0.111	-0.114	-0.118	-0.120	-0.122	-0.122	-0.125	-0.125	-0.125	-0.125	-0.124	-0.122	-0.120	-0.119	-0.115	-0.110	-0.108	-0.101	-0.096	-0.090	-0.084	-0.076	-0.069	-0.061	-0.054	-0.045	-0.036	-0.026	-0.016	-0.006	0.004	0.015	0.025	0.036	0.048	0.058	0.069	0.080	0.092	0.104	0.115	0.125	0.138	0.149	0.158	0.169	0.180	0.190	0.199	0.209	0.218	0.226	0.234	0.241	0.250	0.256	0.264	0.269	0.275	0.279	0.284	0.288	0.291	0.294	0.296	0.298	0.300	0.300	0.301	0.300	0.300	0.299	0.296	0.295	0.291	0.289	0.285	0.280	0.276	0.271	0.266	0.259	0.254	0.248	0.240	0.234	0.226	0.219	0.210	0.202	0.195	0.186	0.178	0.169	0.160	0.151	0.141	0.134	0.124	0.115	0.105	0.096	0.085	0.076	0.068	0.056	0.048	0.038	0.028	0.018	0.008	-0.001	-0.011	-0.021	-0.030	-0.040	-0.049	-0.059	-0.069	-0.078	-0.088	-0.098	-0.108	-0.115	-0.125	-0.134	-0.144	-0.152	-0.161	-0.171	-0.180	-0.189	-0.198	-0.206	-0.215	-0.224	-0.232	-0.240	-0.249	-0.258	-0.264	-0.272	-0.280	-0.288	-0.295	-0.302	-0.310	-0.316	-0.324	-0.331	-0.339	-0.344	-0.351	-0.359	-0.365	-0.371	-0.378	-0.385	-0.391	-0.399	-0.405	-0.412	-0.419	-0.426	-0.434	-0.442	-0.450	-0.459	-0.466	-0.475	-0.485	-0.495	-0.505	-0.515	-0.526	-0.538	-0.549	-0.562	-0.575	-0.589	-0.602	-0.616	-0.631	-0.648	-0.664	-0.681	-0.699	-0.716	-0.735	-0.754	-0.774	-0.794	-0.815	-0.836	-0.858	-0.880	-0.902	-0.925	-0.949	-0.972	-0.995	-1.020	-1.045	-1.069	-1.092	-1.118	-1.142	-1.168	-1.192	-1.219	-1.242	-1.266	-1.291	-1.315	-1.340	-1.362	-1.386	-1.410	-1.434	-1.456	-1.478	-1.500	-1.521	-1.542	-1.562	-1.582	-1.602	-1.622	-1.641	-1.660	-1.678	-1.695	-1.712	-1.729	-1.746	-1.761	-1.778	-1.792	-1.808	-1.821	-1.836	-1.850	-1.864	-1.878	-1.890	-1.902	-1.915	-1.928	-1.939	-1.951	-1.962	-1.974	-1.985	-1.996	-2.006	-2.018	-2.027	-2.038	-2.047	-2.058	-2.068	-2.078	-2.086	-2.096	-2.106	-2.115	-2.124	-2.132	-2.142	-2.151	-2.160	-2.168	-2.178	-2.186	-2.195	-2.202	-2.211	-2.220	-2.228	-2.235	-2.244	-2.252	-2.260	-2.269	-2.276	-2.285	-2.294	-2.302	-2.311	-2.319	-2.328	-2.336	-2.345	-2.355	-2.364	-2.372	-2.382	-2.392	-2.402	-2.412	-2.422	-2.432	-2.442	-2.454	-2.465	-2.476	-2.488	-2.499	-2.509	-2.521	-2.532	-2.545	-2.555	-2.568	-2.579	-2.591	-2.602	-2.614	-2.626	-2.636	-2.648	-2.658	-2.669	-2.678	-2.688	-2.696	-2.706	-2.715	-2.721	-2.729	-2.735	-2.741	-2.746	-2.750	-2.754	-2.758	-2.760	-2.761	-2.762	-2.761	-2.760	-2.758	-2.754	-2.750	-2.744	-2.738	-2.731	-2.722	-2.714	-2.702	-2.691	-2.680	-2.666	-2.652	-2.638	-2.621	-2.602	-2.586	-2.566	-2.546	-2.526	-2.505	-2.481	-2.459	-2.435	-2.410	-2.385	-2.359	-2.332	-2.305	-2.278	-2.250	-2.221	-2.191	-2.164	-2.134	-2.104	-2.071	-2.041	-2.011	-1.979	-1.948	-1.915	-1.882	-1.851	-1.819	-1.786	-1.752	-1.720	-1.688	-1.654	-1.621	-1.588	-1.555	-1.521	-1.488	-1.454	-1.420	-1.388	-1.352	-1.319	-1.286	-1.251	-1.218	-1.182	-1.150	-1.115	-1.080	-1.045	-1.011	-0.976	-0.940	-0.905	-0.870	-0.835	-0.799	-0.764	-0.728	-0.692	-0.656	-0.620	-0.584	-0.548	-0.511	-0.475	-0.439	-0.401	-0.366	-0.329	-0.292	-0.256	-0.221	-0.185	-0.149	-0.112	-0.079	-0.044	-0.009	0.026	0.060	0.094	0.125	0.159	0.190	0.221	0.251	0.281	0.310	0.339	0.365	0.390	0.416	0.440	0.464	0.485	0.507	0.526	0.544	0.561	0.576	0.591	0.604	0.616	0.626	0.635	0.642	0.648	0.651	0.652	0.654	0.652	0.650	0.645	0.640	0.632	0.624	0.614	0.600	0.586	0.571	0.554	0.536	0.515	0.494	0.471	0.448	0.421	0.395	0.365	0.336	0.306	0.274	0.241	0.206	0.172	0.138	0.100	0.064	0.025	-0.012	-0.052	-0.091	-0.131	-0.171	-0.212	-0.252	-0.294	-0.335	-0.376	-0.418	-0.458	-0.498	-0.539	-0.579	-0.618	-0.658	-0.695	-0.734	-0.772	-0.809	-0.845	-0.881	-0.916	-0.950	-0.982	-1.015	-1.048	-1.079	-1.108	-1.138	-1.165	-1.191	-1.218	-1.242	-1.268	-1.290	-1.312	-1.334	-1.354	-1.374	-1.391	-1.408	-1.425	-1.439	-1.454	-1.468	-1.481	-1.492	-1.504	-1.512	-1.522	-1.530	-1.538	-1.545	-1.550	-1.555	-1.559	-1.562	-1.565	-1.568	-1.569	-1.569	-1.569	-1.568	-1.566	-1.564	-1.561	-1.558	-1.552	-1.549	-1.542	-1.536	-1.528	-1.521	-1.512	-1.501	-1.491	-1.481	-1.470	-1.458	-1.444	-1.430	-1.415	-1.399	-1.384	-1.365	-1.348	-1.329	-1.308	-1.288	-1.266	-1.242	-1.219	-1.195	-1.169	-1.142	-1.115	-1.086	-1.058	-1.026	-0.995	-0.962	-0.930	-0.896	-0.861	-0.825	-0.788	-0.750	-0.711	-0.670	-0.630	-0.589	-0.546	-0.504	-0.459	-0.414	-0.369	-0.321	-0.275	-0.228	-0.179	-0.130	-0.081	-0.032	0.018	0.068	0.119	0.170	0.221	0.272	0.324	0.375	0.428	0.479	0.530	0.581	0.632	0.682	0.735	0.785	0.834	0.884	0.932	0.981	1.030	1.078	1.125	1.171	1.216	1.261	1.305	1.348	1.391	1.434	1.474	1.514	1.552	1.591	1.630	1.666	1.702	1.738	1.772	1.806	1.839	1.870	1.901	1.931	1.961	1.990	2.019	2.046	2.072	2.099	2.124	2.149	2.172	2.196	2.219	2.241	2.262	2.284	2.305	2.326	2.346	2.366	2.385	2.404	2.422	2.441	2.459	2.476	2.492	2.510	2.528	2.544	2.559	2.576	2.591	2.606	2.620	2.635	2.649	2.661	2.676	2.688	2.701	2.712	2.724	2.735	2.746	2.756	2.766	2.775	2.785	2.792	2.800	2.806	2.812	2.818	2.824	2.828	2.832	2.835	2.838	2.839	2.840	2.840	2.839	2.840	2.838	2.834	2.831	2.828	2.824	2.819	2.812	2.806	2.798	2.791	2.781	2.772	2.762	2.752	2.741	2.729	2.718	2.704	2.690	2.676	2.662	2.648	2.631	2.615	2.599	2.581	2.562	2.545	2.525	2.505	2.486	2.466	2.446	2.425	2.402	2.381	2.359	2.336	2.314	2.290	2.265	2.240	2.216	2.190	2.165	2.140	2.112	2.085	2.059	2.031	2.002	1.974	1.945	1.915	1.885	1.856	1.825	1.795	1.764	1.731	1.700	1.668	1.635	1.602	1.569	1.536	1.502	1.469	1.434	1.400	1.366	1.332	1.298	1.262	1.228	1.194	1.158	1.122	1.088	1.052	1.019	0.982	0.948	0.912	0.878	0.842	0.810	0.775	0.741	0.708	0.675	0.640	0.608	0.575	0.544	0.512	0.480	0.450	0.420	0.389	0.359	0.330	0.301	0.272	0.245	0.218	0.190	0.164	0.138	0.112	0.088	0.062	0.039	0.015	-0.008	-0.031	-0.054	-0.076	-0.098	-0.119	-0.139	-0.160	-0.180	-0.201	-0.221	-0.239	-0.259	-0.278	-0.298	-0.316	-0.335	-0.354	-0.372	-0.390	-0.410	-0.428	-0.446	-0.465	-0.484	-0.501	-0.520	-0.539	-0.559	-0.578	-0.596	-0.616	-0.635	-0.656	-0.676	-0.698	-0.718	-0.739	-0.760	-0.781	-0.802	-0.825	-0.848	-0.870	-0.894	-0.916	-0.940	-0.962	-0.988	-1.010	-1.035	-1.060	-1.084	-1.109	-1.134	-1.159	-1.184	-1.210	-1.236	-1.261	-1.288	-1.312	-1.338	-1.364	-1.390	-1.415	-1.440	-1.466	-1.491	-1.516	-1.542	-1.566	-1.591	-1.615	-1.640	-1.664	-1.688	-1.711	-1.734	-1.758	-1.780	-1.801	-1.824	-1.846	-1.866	-1.889	-1.910	-1.929	-1.949	-1.969	-1.989	-2.009	-2.026	-2.045	-2.062	-2.081	-2.098	-2.115	-2.131	-2.149	-2.164	-2.180	-2.194	-2.210	-2.224	-2.239	-2.252	-2.265	-2.279	-2.292	-2.305	-2.318	-2.330	-2.341	-2.352	-2.362	-2.374	-2.385	-2.394	-2.404	-2.412	-2.422	-2.430	-2.439	-2.448	-2.454	-2.461	-2.469	-2.475	-2.480	-2.486	-2.491	-2.496	-2.500	-2.504	-2.509	-2.511	-2.514	-2.516	-2.519	-2.520	-2.522	-2.524	-2.524	-2.525	-2.525	-2.525	-2.525	-2.524	-2.524	-2.521	-2.521	-2.520	-2.519	-2.516	-2.515	-2.514	-2.512	-2.510	-2.509	-2.508	-2.505	-2.504	-2.504	-2.501	-2.501	-2.500	-2.500	-2.500	-2.500	-2.500	-2.500	-2.501	-2.502	-2.505	-2.506	-2.508	-2.510	-2.514	-2.516	-2.519	-2.522	-2.526	-2.530	-2.535	-2.539	-2.544	-2.548	-2.552	-2.558	-2.562	-2.568	-2.571	-2.576	-2.582	-2.586	-2.591	-2.596	-2.600	-2.604	-2.609	-2.611	-2.615	-2.618	-2.619	-2.620	-2.621	-2.622	-2.624	-2.622	-2.622	-2.620	-2.619	-2.615	-2.611	-2.608	-2.602	-2.598	-2.591	-2.584	-2.575	-2.568	-2.559	-2.550	-2.540	-2.529	-2.519	-2.505	-2.494	-2.480	-2.466	-2.452	-2.439	-2.424	-2.409	-2.392	-2.376	-2.360	-2.345	-2.328	-2.311	-2.294	-2.276	-2.260	-2.242	-2.226	-2.209	-2.192	-2.175	-2.158	-2.142	-2.125	-2.110	-2.092	-2.078	-2.061	-2.047	-2.031	-2.016	-2.002	-1.988	-1.974	-1.959	-1.945	-1.932	-1.919	-1.906	-1.894	-1.881	-1.869	-1.856	-1.844	-1.831	-1.819	-1.806	-1.794	-1.782	-1.769	-1.755	-1.742	-1.729	-1.716	-1.702	-1.689	-1.674	-1.660	-1.644	-1.629	-1.612	-1.596	-1.579	-1.562	-1.544	-1.525	-1.506	-1.486	-1.466	-1.445	-1.425	-1.402	-1.380	-1.358	-1.335	-1.311	-1.288	-1.262	-1.239	-1.214	-1.188	-1.162	-1.136	-1.110	-1.085	-1.058	-1.032	-1.005	-0.979	-0.954	-0.928	-0.902	-0.876	-0.851	-0.825	-0.800	-0.776	-0.752	-0.729	-0.706	-0.684	-0.662	-0.641	-0.621	-0.601	-0.581	-0.564	-0.545	-0.529	-0.512	-0.496	-0.482	-0.468	-0.454	-0.441	-0.429	-0.418	-0.406	-0.398	-0.386	-0.378	-0.370	-0.362	-0.356	-0.349	-0.342	-0.338	-0.332	-0.328	-0.324	-0.320	-0.316	-0.314	-0.310	-0.308	-0.305	-0.302	-0.300	-0.298	-0.296	-0.295	-0.291	-0.290	-0.289	-0.288	-0.285	-0.284	-0.281	-0.280	-0.276	-0.275	-0.274	-0.270	-0.268	-0.265	-0.261	-0.259	-0.255	-0.252	-0.249	-0.244	-0.241	-0.236	-0.231	-0.226	-0.221	-0.216	-0.210	-0.204	-0.199	-0.191	-0.184	-0.178	-0.170	-0.162	-0.154	-0.146	-0.138	-0.129	-0.119	-0.109	-0.099	-0.088	-0.078	-0.066	-0.054	-0.042	-0.030	-0.018	-0.005	0.009	0.022	0.036	0.050	0.065	0.079	0.094	0.109	0.125	0.140	0.158	0.172	0.188	0.204	0.219	0.235	0.251	0.266	0.282	0.298	0.312	0.328	0.341	0.355	0.370	0.382	0.395	0.408	0.419	0.430	0.440	0.451	0.460	0.468	0.475	0.482	0.489	0.494	0.499	0.501	0.505	0.506	0.507	0.507	0.506	0.505	0.502	0.499	0.495	0.489	0.484	0.476	0.470	0.461	0.452	0.442	0.432	0.422	0.412	0.400	0.389	0.376	0.362	0.350	0.336	0.324	0.310	0.295	0.281	0.268	0.254	0.240	0.226	0.212	0.200	0.186	0.174	0.161	0.149	0.138	0.128	0.116	0.106	0.096	0.089	0.080	0.072	0.065	0.058	0.051	0.046	0.041	0.039	0.034	0.031	0.030	0.029	0.029	0.029	0.029	0.031	0.032	0.036	0.039	0.042	0.048	0.051	0.058	0.064	0.070	0.076	0.084	0.090	0.099	0.108	0.115	0.125	0.132	0.141	0.151	0.160	0.170	0.179	0.189	0.198	0.208	0.216	0.225	0.235	0.244	0.251	0.261	0.269	0.276	0.284	0.291	0.298	0.305	0.310	0.315	0.320	0.324	0.329	0.331	0.334	0.335	0.336	0.338	0.336	0.336	0.335	0.332	0.330	0.326	0.321	0.318	0.311	0.304	0.296	0.289	0.280	0.270	0.260	0.248	0.236	0.224	0.210	0.198	0.182	0.168	0.151	0.136	0.119	0.101	0.084	0.065	0.048	0.028	0.009	-0.011	-0.030	-0.050	-0.071	-0.091	-0.112	-0.131	-0.151	-0.172	-0.192	-0.211	-0.231	-0.250	-0.270	-0.289	-0.306	-0.324	-0.341	-0.359	-0.374	-0.390	-0.404	-0.419	-0.432	-0.444	-0.456	-0.468	-0.478	-0.488	-0.496	-0.504	-0.511	-0.516	-0.521	-0.525	-0.529	-0.531	-0.534	-0.532	-0.532	-0.531	-0.530	-0.528	-0.524	-0.519	-0.514	-0.509	-0.502	-0.495	-0.486	-0.479	-0.470	-0.460	-0.450	-0.440	-0.430	-0.418	-0.408	-0.395	-0.384	-0.371	-0.359	-0.346	-0.335	-0.321	-0.309	-0.298	-0.285	-0.274	-0.261	-0.250	-0.238	-0.226	-0.218	-0.206	-0.196	-0.188	-0.179	-0.170	-0.164	-0.156	-0.149	-0.144	-0.139	-0.134	-0.129	-0.126	-0.122	-0.121	-0.120	-0.119	-0.119	-0.120	-0.120	-0.122	-0.125	-0.128	-0.132	-0.138	-0.141	-0.148	-0.154	-0.160	-0.168	-0.175	-0.182	-0.191	-0.199	-0.208	-0.218	-0.226	-0.236	-0.246	-0.255	-0.265	-0.274	-0.284	-0.294	-0.304	-0.312	-0.321	-0.331	-0.339	-0.348	-0.355	-0.361	-0.368	-0.375	-0.380	-0.386	-0.390	-0.394	-0.398	-0.401	-0.402	-0.406	-0.406	-0.406	-0.406	-0.405	-0.404	-0.402	-0.399	-0.395	-0.391	-0.388	-0.382	-0.378	-0.370	-0.365	-0.358	-0.350	-0.342	-0.335	-0.328	-0.318	-0.310	-0.301	-0.292	-0.284	-0.274	-0.266	-0.256	-0.249	-0.240	-0.231	-0.222	-0.216	-0.209	-0.201	-0.195	-0.189	-0.184	-0.179	-0.174	-0.170	-0.165	-0.162	-0.160	-0.159	-0.158	-0.158	-0.158	-0.159	-0.160	-0.161	-0.165	-0.168	-0.172	-0.176	-0.181	-0.188	-0.195	-0.202	-0.210	-0.218	-0.226	-0.236	-0.246	-0.255	-0.266	-0.276	-0.289	-0.300	-0.311	-0.324	-0.336	-0.350	-0.361	-0.375	-0.388	-0.401	-0.414	-0.428	-0.441	-0.454	-0.466	-0.480	-0.494	-0.505	-0.518	-0.530	-0.542	-0.554	-0.566	-0.578	-0.588	-0.599	-0.610	-0.620	-0.629	-0.638	-0.648	-0.655	-0.662	-0.670	-0.678	-0.684	-0.690	-0.696	-0.700	-0.705	-0.708	-0.711	-0.715	-0.718	-0.719	-0.719	-0.720	-0.720	-0.720	-0.719	-0.718	-0.715	-0.712	-0.710	-0.706	-0.702	-0.698	-0.692	-0.686	-0.681	-0.675	-0.668	-0.660	-0.654	-0.646	-0.638	-0.629	-0.620	-0.611	-0.602	-0.592	-0.584	-0.574	-0.564	-0.554	-0.544	-0.534	-0.524	-0.514	-0.504	-0.496	-0.486	-0.478	-0.468	-0.459	-0.450	-0.442	-0.435	-0.428	-0.420	-0.414	-0.409	-0.402	-0.398	-0.394	-0.390	-0.388	-0.384	-0.382	-0.381	-0.380	-0.380	-0.381	-0.382	-0.384	-0.386	-0.389	-0.392	-0.396	-0.401	-0.408	-0.412	-0.419	-0.425	-0.432	-0.440	-0.448	-0.456	-0.465	-0.474	-0.482	-0.491	-0.501	-0.510	-0.520	-0.530	-0.540	-0.549	-0.558	-0.568	-0.576	-0.585	-0.595	-0.602	-0.610	-0.618	-0.625	-0.631	-0.639	-0.642	-0.649	-0.652	-0.658	-0.661	-0.664	-0.666	-0.669	-0.669	-0.670	-0.669	-0.669	-0.668	-0.665	-0.664	-0.660	-0.656	-0.652	-0.648	-0.641	-0.636	-0.630	-0.622	-0.615	-0.608	-0.599	-0.591	-0.582	-0.574	-0.565	-0.555	-0.545	-0.536	-0.526	-0.516	-0.506	-0.496	-0.486	-0.476	-0.466	-0.456	-0.446	-0.438	-0.428	-0.419	-0.410	-0.401	-0.392	-0.385	-0.376	-0.369	-0.362	-0.355	-0.349	-0.344	-0.336	-0.331	-0.326	-0.324	-0.319	-0.315	-0.311	-0.309	-0.306	-0.305	-0.302	-0.301	-0.300	-0.299	-0.299	-0.299	-0.299	-0.299	-0.300	-0.300	-0.301	-0.304	-0.304	-0.306	-0.309	-0.310	-0.312	-0.315	-0.316	-0.320	-0.321	-0.324	-0.325	-0.328	-0.330	-0.334	-0.335	-0.338	-0.339	-0.340	-0.342	-0.344	-0.345	-0.346	-0.348	-0.348	-0.348	-0.349	-0.349	-0.348	-0.348	-0.346	-0.346	-0.345	-0.344	-0.341	-0.339	-0.339	-0.336	-0.332	-0.330	-0.328	-0.324	-0.320	-0.318	-0.314	-0.310	-0.308	-0.302	-0.300	-0.296	-0.291	-0.288	-0.282	-0.280	-0.275	-0.271	-0.268	-0.264	-0.260	-0.258	-0.252	-0.250	-0.248	-0.245	-0.241	-0.240	-0.239	-0.236	-0.235	-0.234	-0.234	-0.234	-0.234	-0.235	-0.235	-0.238	-0.239	-0.241	-0.245	-0.248	-0.251	-0.255	-0.260	-0.265	-0.270	-0.276	-0.284	-0.290	-0.298	-0.306	-0.315	-0.325	-0.334	-0.344	-0.355	-0.365	-0.376	-0.389	-0.401	-0.415	-0.428	-0.441	-0.455	-0.469	-0.485	-0.500	-0.516	-0.531	-0.549	-0.565	-0.581	-0.599	-0.616	-0.634	-0.652	-0.671	-0.689	-0.708	-0.728	-0.746	-0.766	-0.785	-0.806	-0.825	-0.845	-0.865	-0.886	-0.905	-0.926	-0.946	-0.968	-0.988	-1.006	-1.028	-1.048	-1.068	-1.088	-1.106	-1.128	-1.146	-1.165	-1.185	-1.204	-1.221	-1.240	-1.258	-1.276	-1.294	-1.310	-1.328	-1.344	-1.360	-1.375	-1.390	-1.405	-1.420	-1.432	-1.446	-1.459	-1.471	-1.482	-1.494	-1.505	-1.515	-1.525	-1.535	-1.542	-1.552	-1.560	-1.568	-1.574	-1.580	-1.585	-1.590	-1.596	-1.601	-1.605	-1.608	-1.610	-1.614	-1.615	-1.618	-1.618	-1.620	-1.619	-1.620	-1.620	-1.619	-1.619	-1.616	-1.615	-1.612	-1.611	-1.610	-1.606	-1.604	-1.601	-1.598	-1.595	-1.591	-1.588	-1.585	-1.580	-1.578	-1.572	-1.569	-1.565	-1.561	-1.558	-1.554	-1.549	-1.545	-1.541	-1.538	-1.534	-1.530	-1.526	-1.522	-1.520	-1.516	-1.512	-1.510	-1.508	-1.505	-1.502	-1.501	-1.499	-1.498	-1.496	-1.495	-1.495	-1.494	-1.495	-1.494	-1.495	-1.496	-1.496	-1.499	-1.500	-1.502	-1.506	-1.509	-1.511	-1.515	-1.519	-1.522	-1.528	-1.532	-1.538	-1.544	-1.549	-1.556	-1.561	-1.569	-1.575	-1.581	-1.589	-1.596	-1.604	-1.611	-1.619	-1.626	-1.634	-1.642	-1.649	-1.658	-1.665	-1.672	-1.680	-1.688	-1.696	-1.702	-1.710	-1.716	-1.722	-1.730	-1.736	-1.741	-1.748	-1.752	-1.758	-1.762	-1.766	-1.771	-1.775	-1.779	-1.782	-1.785	-1.788	-1.790	-1.792	-1.794	-1.794	-1.796	-1.796	-1.798	-1.796	-1.796	-1.796	-1.796	-1.795	-1.794	-1.792	-1.790	-1.789	-1.786	-1.782	-1.780	-1.778	-1.774	-1.771	-1.768	-1.762	-1.759	-1.754	-1.750	-1.745	-1.739	-1.734	-1.729	-1.721	-1.716	-1.709	-1.701	-1.694	-1.686	-1.679	-1.671	-1.662	-1.654	-1.644	-1.635	-1.625	-1.615	-1.604	-1.592	-1.581	-1.570	-1.558	-1.545	-1.532	-1.520	-1.506	-1.494	-1.480	-1.465	-1.451	-1.435	-1.420	-1.405	-1.390	-1.374	-1.360	-1.344	-1.328	-1.311	-1.298	-1.280	-1.265	-1.250	-1.235	-1.220	-1.204	-1.190	-1.175	-1.161	-1.148	-1.134	-1.120	-1.106	-1.094	-1.081	-1.070	-1.059	-1.046	-1.038	-1.026	-1.016	-1.009	-1.000	-0.992	-0.985	-0.979	-0.972	-0.966	-0.961	-0.956	-0.952	-0.949	-0.945	-0.942	-0.941	-0.939	-0.938	-0.936	-0.936	-0.935	-0.936	-0.938	-0.938	-0.939	-0.941	-0.945	-0.946	-0.949	-0.951	-0.956	-0.959	-0.962	-0.968	-0.971	-0.976	-0.981	-0.986	-0.991	-0.996	-1.001	-1.006	-1.012	-1.019	-1.025	-1.030	-1.038	-1.042	-1.049	-1.056	-1.062	-1.069	-1.076	-1.084	-1.090	-1.096	-1.104	-1.111	-1.118	-1.125	-1.132	-1.139	-1.146	-1.152	-1.160	-1.165	-1.171	-1.178	-1.184	-1.190	-1.195	-1.201	-1.205	-1.211	-1.215	-1.219	-1.224	-1.226	-1.229	-1.231	-1.234	-1.234	-1.236	-1.236	-1.236	-1.236	-1.234	-1.232	-1.230	-1.225	-1.222	-1.218	-1.212	-1.206	-1.199	-1.192	-1.185	-1.176	-1.168	-1.156	-1.148	-1.136	-1.124	-1.112	-1.099	-1.086	-1.072	-1.058	-1.044	-1.028	-1.012	-0.998	-0.981	-0.965	-0.949	-0.931	-0.915	-0.899	-0.882	-0.865	-0.849	-0.832	-0.816	-0.800	-0.785	-0.769	-0.755	-0.739	-0.725	-0.711	-0.698	-0.685	-0.672	-0.661	-0.651	-0.640	-0.631	-0.622	-0.614	-0.606	-0.600	-0.595	-0.589	-0.585	-0.580	-0.578	-0.576	-0.575	-0.574	-0.574	-0.575	-0.575	-0.578	-0.580	-0.584	-0.588	-0.591	-0.595	-0.601	-0.606	-0.612	-0.620	-0.626	-0.634	-0.640	-0.648	-0.655	-0.662	-0.670	-0.679	-0.685	-0.694	-0.700	-0.708	-0.715	-0.722	-0.729	-0.735	-0.741	-0.748	-0.752	-0.758	-0.762	-0.766	-0.770	-0.774	-0.778	-0.780	-0.781	-0.784	-0.785	-0.786	-0.785	-0.785	-0.785	-0.784	-0.781	-0.779	-0.776	-0.772	-0.770	-0.765	-0.761	-0.756	-0.750	-0.746	-0.740	-0.732	-0.726	-0.720	-0.712	-0.705	-0.698	-0.690	-0.681	-0.674	-0.666	-0.658	-0.649	-0.641	-0.632	-0.624	-0.615	-0.608	-0.599	-0.591	-0.582	-0.575	-0.566	-0.559	-0.552	-0.545	-0.538	-0.530	-0.525	-0.518	-0.512	-0.506	-0.500	-0.495	-0.490	-0.486	-0.481	-0.476	-0.472	-0.469	-0.465	-0.461	-0.459	-0.456	-0.452	-0.450	-0.449	-0.446	-0.445	-0.442	-0.441	-0.440	-0.439	-0.439	-0.436	-0.435	-0.434	-0.434	-0.432	-0.431	-0.430	-0.430	-0.429	-0.426	-0.425	-0.424	-0.422	-0.420	-0.418	-0.415	-0.412	-0.410	-0.406	-0.402	-0.400	-0.395	-0.391	-0.388	-0.382	-0.378	-0.372	-0.368	-0.361	-0.356	-0.350	-0.345	-0.338	-0.331	-0.325	-0.319	-0.312	-0.306	-0.300	-0.292	-0.286	-0.279	-0.272	-0.266	-0.260	-0.255	-0.249	-0.245	-0.239	-0.235	-0.230	-0.228	-0.225	-0.221	-0.220	-0.219	-0.218	-0.218	-0.218	-0.220	-0.221	-0.224	-0.228	-0.231	-0.236	-0.241	-0.249	-0.256	-0.264	-0.272	-0.282	-0.291	-0.304	-0.315	-0.328	-0.340	-0.354	-0.369	-0.384	-0.398	-0.414	-0.431	-0.449	-0.466	-0.484	-0.502	-0.520	-0.539	-0.559	-0.578	-0.598	-0.616	-0.636	-0.654	-0.674	-0.692	-0.711	-0.731	-0.750	-0.769	-0.786	-0.805	-0.821	-0.840	-0.856	-0.872	-0.890	-0.905	-0.921	-0.935	-0.949	-0.964	-0.978	-0.990	-1.001	-1.014	-1.025	-1.036	-1.046	-1.055	-1.065	-1.074	-1.082	-1.091	-1.098	-1.105	-1.111	-1.118	-1.125	-1.131	-1.135	-1.140	-1.145	-1.150	-1.155	-1.160	-1.164	-1.168	-1.171	-1.175	-1.179	-1.182	-1.186	-1.189	-1.192	-1.196	-1.200	-1.204	-1.208	-1.211	-1.215	-1.219	-1.222	-1.229	-1.232	-1.236	-1.241	-1.248	-1.251	-1.258	-1.264	-1.269	-1.275	-1.281	-1.289	-1.295	-1.302	-1.310	-1.318	-1.326	-1.334	-1.342	-1.351	-1.361	-1.369	-1.379	-1.389	-1.399	-1.410	-1.420	-1.431	-1.442	-1.454	-1.465	-1.479	-1.490	-1.502	-1.515	-1.528	-1.541	-1.552	-1.566	-1.579	-1.594	-1.606	-1.620	-1.634	-1.648	-1.660	-1.674	-1.688	-1.700	-1.715	-1.728	-1.740	-1.752	-1.765	-1.778	-1.790	-1.801	-1.814	-1.825	-1.836	-1.848	-1.858	-1.868	-1.878	-1.886	-1.895	-1.904	-1.911	-1.919	-1.926	-1.932	-1.939	-1.945	-1.950	-1.954	-1.959	-1.961	-1.965	-1.968	-1.971	-1.972	-1.974	-1.975	-1.976	-1.976	-1.976	-1.976	-1.975	-1.975	-1.974	-1.972	-1.971	-1.970	-1.968	-1.966	-1.964	-1.961	-1.960	-1.958	-1.955	-1.954	-1.951	-1.950	-1.949	-1.948	-1.946	-1.945	-1.945	-1.944	-1.944	-1.945	-1.946	-1.946	-1.949	-1.950	-1.952	-1.956	-1.959	-1.962	-1.966	-1.971	-1.978	-1.982	-1.989	-1.995	-2.002	-2.011	-2.018	-2.027	-2.036	-2.046	-2.056	-2.066	-2.078	-2.088	-2.100	-2.111	-2.124	-2.136	-2.149	-2.162	-2.175	-2.189	-2.202	-2.216	-2.230	-2.244	-2.259	-2.272	-2.285	-2.299	-2.314	-2.328	-2.340	-2.352	-2.366	-2.379	-2.391	-2.404	-2.415	-2.426	-2.438	-2.449	-2.460	-2.469	-2.479	-2.488	-2.496	-2.504	-2.510	-2.518	-2.522	-2.528	-2.534	-2.538	-2.541	-2.545	-2.548	-2.550	-2.550	-2.551	-2.551	-2.551	-2.550	-2.548	-2.546	-2.542	-2.540	-2.536	-2.531	-2.528	-2.522	-2.516	-2.510	-2.502	-2.495	-2.488	-2.480	-2.471	-2.462	-2.454	-2.444	-2.434	-2.424	-2.414	-2.402	-2.391	-2.380	-2.370	-2.359	-2.348	-2.336	-2.324	-2.314	-2.301	-2.291	-2.279	-2.268	-2.258	-2.245	-2.235	-2.224	-2.214	-2.202	-2.192	-2.182	-2.174	-2.165	-2.156	-2.148	-2.140	-2.132	-2.125	-2.119	-2.112	-2.106	-2.102	-2.098	-2.094	-2.089	-2.086	-2.084	-2.081	-2.080	-2.080	-2.079	-2.079	-2.079	-2.080	-2.081	-2.082	-2.085	-2.088	-2.090	-2.094	-2.098	-2.100	-2.104	-2.108	-2.111	-2.118	-2.121	-2.125	-2.130	-2.132	-2.138	-2.141	-2.145	-2.148	-2.150	-2.154	-2.155	-2.156	-2.159	-2.159	-2.159	-2.159	-2.158	-2.155	-2.154	-2.150	-2.148	-2.142	-2.138	-2.131	-2.125	-2.116	-2.109	-2.100	-2.089	-2.079	-2.066	-2.056	-2.042	-2.030	-2.016	-2.000	-1.986	-1.970	-1.952	-1.936	-1.919	-1.901	-1.884	-1.864	-1.846	-1.826	-1.808	-1.789	-1.769	-1.749	-1.730	-1.710	-1.690	-1.671	-1.652	-1.634	-1.615	-1.596	-1.579	-1.561	-1.545	-1.526	-1.511	-1.495	-1.480	-1.465	-1.450	-1.436	-1.424	-1.411	-1.399	-1.388	-1.376	-1.365	-1.358	-1.348	-1.339	-1.330	-1.324	-1.316	-1.310	-1.304	-1.299	-1.292	-1.289	-1.285	-1.281	-1.278	-1.275	-1.272	-1.270	-1.268	-1.266	-1.264	-1.262	-1.260	-1.259	-1.258	-1.256	-1.255	-1.252	-1.251	-1.250	-1.249	-1.246	-1.245	-1.242	-1.240	-1.238	-1.235	-1.231	-1.228	-1.224	-1.220	-1.215	-1.210	-1.204	-1.200	-1.192	-1.186	-1.179	-1.171	-1.164	-1.155	-1.145	-1.136	-1.125	-1.115	-1.104	-1.092	-1.080	-1.068	-1.055	-1.041	-1.026	-1.014	-0.999	-0.984	-0.968	-0.952	-0.936	-0.919	-0.902	-0.886	-0.868	-0.851	-0.834	-0.816	-0.799	-0.780	-0.762	-0.745	-0.726	-0.709	-0.691	-0.674	-0.656	-0.639	-0.622	-0.606	-0.590	-0.574	-0.559	-0.544	-0.529	-0.515	-0.501	-0.489	-0.476	-0.465	-0.452	-0.441	-0.432	-0.422	-0.414	-0.405	-0.399	-0.391	-0.385	-0.379	-0.374	-0.370	-0.366	-0.364	-0.360	-0.359	-0.358	-0.358	-0.356	-0.356	-0.359	-0.359	-0.361	-0.362	-0.366	-0.369	-0.371	-0.375	-0.379	-0.382	-0.388	-0.391	-0.395	-0.399	-0.402	-0.409	-0.412	-0.416	-0.420	-0.424	-0.428	-0.430	-0.432	-0.436	-0.440	-0.441	-0.442	-0.445	-0.445	-0.448	-0.448	-0.446	-0.446	-0.446	-0.444	-0.442	-0.440	-0.438	-0.434	-0.430	-0.426	-0.421	-0.416	-0.411	-0.406	-0.399	-0.392	-0.385	-0.376	-0.369	-0.361	-0.352	-0.344	-0.334	-0.325	-0.316	-0.305	-0.295	-0.286	-0.275	-0.264	-0.254	-0.244	-0.232	-0.222	-0.212	-0.201	-0.191	-0.181	-0.170	-0.160	-0.150	-0.140	-0.131	-0.121	-0.112	-0.104	-0.096	-0.088	-0.080	-0.072	-0.065	-0.059	-0.054	-0.048	-0.042	-0.038	-0.032	-0.029	-0.026	-0.022	-0.021	-0.018	-0.016	-0.015	-0.015	-0.014	-0.015	-0.014	-0.015	-0.018	-0.019	-0.020	-0.024	-0.026	-0.030	-0.032	-0.036	-0.041	-0.045	-0.050	-0.055	-0.059	-0.065	-0.070	-0.076	-0.081	-0.086	-0.094	-0.099	-0.105	-0.111	-0.116	-0.122	-0.129	-0.134	-0.141	-0.148	-0.154	-0.160	-0.166	-0.172	-0.179	-0.185	-0.191	-0.196	-0.202	-0.209	-0.215	-0.221	-0.228	-0.234	-0.240	-0.246	-0.252	-0.258	-0.265	-0.270	-0.276	-0.281	-0.289	-0.294	-0.300	-0.305	-0.311	-0.318	-0.322	-0.329	-0.334	-0.340	-0.345	-0.351	-0.356	-0.361	-0.366	-0.372	-0.379	-0.382	-0.388	-0.394	-0.398	-0.402	-0.408	-0.412	-0.416	-0.421	-0.426	-0.431	-0.435	-0.439	-0.445	-0.449	-0.454	-0.459	-0.464	-0.468	-0.472	-0.479	-0.484	-0.489	-0.494	-0.501	-0.507	-0.514	-0.521	-0.529	-0.538	-0.545	-0.555	-0.564	-0.575	-0.585	-0.596	-0.608	-0.620	-0.634	-0.646	-0.660	-0.675	-0.692	-0.708	-0.725	-0.742	-0.761	-0.780	-0.800	-0.820	-0.842	-0.864	-0.885	-0.909	-0.932	-0.956	-0.981	-1.005	-1.030	-1.058	-1.084	-1.109	-1.135	-1.162	-1.190	-1.218	-1.245	-1.272	-1.300	-1.328	-1.355	-1.382	-1.410	-1.438	-1.465	-1.491	-1.518	-1.544	-1.569	-1.596	-1.620	-1.646	-1.670	-1.695	-1.718	-1.741	-1.764	-1.786	-1.808	-1.829	-1.850	-1.870	-1.890	-1.909	-1.929	-1.946	-1.965	-1.982	-2.000	-2.016	-2.033	-2.047	-2.064	-2.079	-2.092	-2.108	-2.122	-2.135	-2.149	-2.161	-2.174	-2.186	-2.198	-2.209	-2.220	-2.230	-2.241	-2.251	-2.261	-2.270	-2.279	-2.288	-2.296	-2.305	-2.312	-2.321	-2.329	-2.336	-2.344	-2.350	-2.358	-2.362	-2.370	-2.375	-2.381	-2.388	-2.392	-2.399	-2.404	-2.410	-2.414	-2.419	-2.424	-2.429	-2.435	-2.440	-2.446	-2.450	-2.456	-2.461	-2.468	-2.472	-2.479	-2.485	-2.491	-2.498	-2.505	-2.512	-2.519	-2.528	-2.535	-2.542	-2.551	-2.560	-2.569	-2.579	-2.589	-2.599	-2.609	-2.619	-2.630	-2.640	-2.651	-2.661	-2.674	-2.685	-2.696	-2.706	-2.719	-2.730	-2.741	-2.751	-2.762	-2.772	-2.784	-2.792	-2.802	-2.811	-2.820	-2.829	-2.836	-2.842	-2.849	-2.854	-2.858	-2.862	-2.865	-2.868	-2.869	-2.869	-2.869	-2.866	-2.865	-2.860	-2.856	-2.850	-2.842	-2.835	-2.826	-2.816	-2.804	-2.792	-2.779	-2.765	-2.749	-2.732	-2.715	-2.696	-2.676	-2.656	-2.634	-2.611	-2.588	-2.564	-2.538	-2.511	-2.485	-2.458	-2.429	-2.400	-2.371	-2.340	-2.310	-2.279	-2.246	-2.215	-2.181	-2.149	-2.114	-2.081	-2.046	-2.013	-1.978	-1.942	-1.908	-1.872	-1.836	-1.801	-1.765	-1.729	-1.692	-1.656	-1.621	-1.585	-1.548	-1.511	-1.476	-1.439	-1.401	-1.366	-1.329	-1.294	-1.256	-1.219	-1.182	-1.145	-1.109	-1.072	-1.036	-1.000	-0.962	-0.926	-0.890	-0.852	-0.818	-0.780	-0.744	-0.706	-0.670	-0.634	-0.598	-0.561	-0.525	-0.490	-0.454	-0.418	-0.382	-0.346	-0.311	-0.276	-0.241	-0.208	-0.174	-0.140	-0.108	-0.074	-0.041	-0.010	0.021	0.052	0.082	0.111	0.141	0.169	0.196	0.222	0.248	0.272	0.296	0.319	0.341	0.361	0.381	0.400	0.416	0.432	0.449	0.462	0.475	0.486	0.496	0.504	0.510	0.516	0.520	0.522	0.524	0.522	0.521	0.518	0.512	0.505	0.498	0.489	0.476	0.464	0.450	0.434	0.416	0.398	0.378	0.355	0.331	0.308	0.281	0.254	0.226	0.195	0.164	0.132	0.099	0.065	0.030	-0.006	-0.044	-0.081	-0.120	-0.159	-0.199	-0.240	-0.280	-0.321	-0.362	-0.404	-0.446	-0.489	-0.531	-0.572	-0.614	-0.656	-0.698	-0.739	-0.779	-0.819	-0.859	-0.899	-0.938	-0.976	-1.012	-1.049	-1.086	-1.120	-1.154	-1.188	-1.220	-1.250	-1.281	-1.311	-1.339	-1.366	-1.392	-1.418	-1.442	-1.465	-1.488	-1.508	-1.529	-1.548	-1.565	-1.582	-1.598	-1.612	-1.628	-1.640	-1.652	-1.665	-1.676	-1.685	-1.695	-1.704	-1.711	-1.719	-1.724	-1.730	-1.735	-1.739	-1.744	-1.746	-1.748	-1.750	-1.751	-1.754	-1.754	-1.754	-1.752	-1.752	-1.751	-1.748	-1.746	-1.742	-1.740	-1.736	-1.730	-1.725	-1.720	-1.714	-1.706	-1.699	-1.690	-1.681	-1.671	-1.661	-1.650	-1.639	-1.626	-1.612	-1.598	-1.582	-1.568	-1.550	-1.531	-1.514	-1.492	-1.472	-1.450	-1.428	-1.405	-1.379	-1.354	-1.328	-1.299	-1.270	-1.240	-1.210	-1.176	-1.144	-1.110	-1.074	-1.039	-1.000	-0.962	-0.924	-0.882	-0.842	-0.801	-0.758	-0.715	-0.671	-0.625	-0.580	-0.534	-0.488	-0.440	-0.392	-0.344	-0.295	-0.246	-0.198	-0.148	-0.099	-0.049	0.002	0.052	0.101	0.151	0.201	0.252	0.302	0.351	0.400	0.449	0.498	0.545	0.592	0.640	0.688	0.732	0.778	0.822	0.868	0.910	0.951	0.994	1.035	1.075	1.115	1.154	1.191	1.229	1.264	1.300	1.335	1.368	1.401	1.434	1.464	1.495	1.524	1.552	1.581	1.608	1.634	1.660	1.685	1.709	1.731	1.756	1.776	1.799	1.820	1.840	1.860	1.879	1.898	1.916	1.934	1.951	1.968	1.984	2.000	2.015	2.031	2.046	2.060	2.075	2.089	2.101	2.115	2.128	2.140	2.152	2.164	2.175	2.186	2.198	2.208	2.216	2.226	2.236	2.245	2.254	2.261	2.269	2.276	2.282	2.290	2.295	2.301	2.305	2.310	2.314	2.318	2.321	2.322	2.325	2.325	2.326	2.328	2.326	2.325	2.322	2.321	2.319	2.314	2.311	2.306	2.301	2.296	2.290	2.282	2.275	2.268	2.259	2.250	2.240	2.230	2.219	2.208	2.195	2.184	2.171	2.159	2.144	2.130	2.114	2.099	2.084	2.068	2.051	2.034	2.018	1.999	1.981	1.962	1.942	1.924	1.904	1.884	1.862	1.842	1.820	1.799	1.778	1.754	1.731	1.706	1.684	1.659	1.634	1.609	1.582	1.558	1.531	1.505	1.476	1.450	1.421	1.394	1.365	1.335	1.306	1.276	1.246	1.216	1.185	1.154	1.122	1.091	1.059	1.028	0.994	0.961	0.929	0.895	0.862	0.829	0.795	0.760	0.728	0.694	0.659	0.625	0.591	0.556	0.524	0.490	0.455	0.422	0.389	0.356	0.324	0.291	0.259	0.228	0.196	0.164	0.134	0.105	0.075	0.044	0.015	-0.012	-0.041	-0.069	-0.095	-0.121	-0.148	-0.172	-0.198	-0.222	-0.246	-0.270	-0.292	-0.314	-0.335	-0.356	-0.378	-0.396	-0.416	-0.435	-0.454	-0.471	-0.489	-0.507	-0.524	-0.540	-0.556	-0.572	-0.589	-0.604	-0.621	-0.636	-0.651	-0.666	-0.681	-0.696	-0.712	-0.726	-0.742	-0.756	-0.772	-0.788	-0.804	-0.819	-0.836	-0.852	-0.868	-0.885	-0.904	-0.921	-0.939	-0.958	-0.976	-0.995	-1.015	-1.035	-1.055	-1.076	-1.096	-1.119	-1.141	-1.162	-1.186	-1.209	-1.232	-1.256	-1.280	-1.304	-1.329	-1.354	-1.378	-1.404	-1.429	-1.455	-1.481	-1.508	-1.534	-1.560	-1.585	-1.611	-1.638	-1.664	-1.690	-1.718	-1.742	-1.769	-1.794	-1.820	-1.845	-1.869	-1.894	-1.918	-1.942	-1.966	-1.990	-2.013	-2.036	-2.058	-2.080	-2.101	-2.124	-2.144	-2.165	-2.185	-2.206	-2.225	-2.245	-2.264	-2.282	-2.300	-2.318	-2.335	-2.352	-2.369	-2.385	-2.402	-2.419	-2.434	-2.448	-2.464	-2.478	-2.492	-2.506	-2.520	-2.534	-2.545	-2.559	-2.571	-2.584	-2.595	-2.608	-2.619	-2.629	-2.641	-2.651	-2.661	-2.671	-2.681	-2.690	-2.699	-2.708	-2.716	-2.724	-2.731	-2.738	-2.745	-2.751	-2.758	-2.764	-2.768	-2.774	-2.778	-2.782	-2.786	-2.789	-2.792	-2.795	-2.798	-2.800	-2.801	-2.802	-2.804	-2.805	-2.805	-2.805	-2.806	-2.806	-2.806	-2.806	-2.806	-2.805	-2.805	-2.804	-2.804	-2.802	-2.801	-2.801	-2.799	-2.799	-2.799	-2.798	-2.798	-2.796	-2.798	-2.796	-2.798	-2.798	-2.798	-2.798	-2.799	-2.799	-2.801	-2.801	-2.802	-2.804	-2.805	-2.806	-2.809	-2.809	-2.811	-2.812	-2.814	-2.815	-2.816	-2.818	-2.819	-2.819	-2.820	-2.821	-2.821	-2.821	-2.821	-2.820	-2.820	-2.818	-2.816	-2.814	-2.811	-2.808	-2.804	-2.800	-2.795	-2.789	-2.784	-2.776	-2.770	-2.761	-2.755	-2.745	-2.736	-2.726	-2.716	-2.704	-2.692	-2.680	-2.668	-2.654	-2.641	-2.628	-2.612	-2.598	-2.582	-2.568	-2.551	-2.535	-2.520	-2.502	-2.486	-2.469	-2.451	-2.435	-2.418	-2.400	-2.384	-2.365	-2.349	-2.331	-2.315	-2.298	-2.281	-2.265	-2.248	-2.232	-2.218	-2.201	-2.185	-2.170	-2.156	-2.140	-2.126	-2.112	-2.098	-2.084	-2.070	-2.056	-2.044	-2.030	-2.018	-2.005	-1.991	-1.980	-1.966	-1.955	-1.941	-1.930	-1.918	-1.904	-1.891	-1.880	-1.866	-1.854	-1.840	-1.828	-1.812	-1.800	-1.786	-1.771	-1.756	-1.741	-1.725	-1.710	-1.694	-1.676	-1.660	-1.642	-1.622	-1.605	-1.585	-1.566	-1.546	-1.525	-1.505	-1.485	-1.464	-1.441	-1.419	-1.398	-1.375	-1.352	-1.329	-1.305	-1.281	-1.259	-1.234	-1.210	-1.186	-1.162	-1.139	-1.115	-1.091	-1.068	-1.045	-1.021	-0.999	-0.975	-0.954	-0.931	-0.910	-0.889	-0.868	-0.849	-0.828	-0.809	-0.791	-0.772	-0.756	-0.740	-0.722	-0.706	-0.692	-0.678	-0.665	-0.651	-0.639	-0.628	-0.616	-0.606	-0.596	-0.586	-0.578	-0.569	-0.560	-0.554	-0.548	-0.541	-0.535	-0.530	-0.525	-0.521	-0.518	-0.512	-0.510	-0.506	-0.504	-0.501	-0.499	-0.496	-0.495	-0.492	-0.490	-0.489	-0.488	-0.485	-0.484	-0.481	-0.480	-0.479	-0.478	-0.475	-0.474	-0.471	-0.470	-0.466	-0.465	-0.462	-0.459	-0.458	-0.454	-0.450	-0.448	-0.444	-0.440	-0.435	-0.430	-0.426	-0.421	-0.416	-0.410	-0.405	-0.399	-0.392	-0.386	-0.379	-0.371	-0.364	-0.356	-0.349	-0.340	-0.332	-0.322	-0.314	-0.304	-0.295	-0.284	-0.272	-0.262	-0.251	-0.240	-0.228	-0.216	-0.204	-0.191	-0.179	-0.166	-0.152	-0.140	-0.125	-0.112	-0.098	-0.085	-0.070	-0.056	-0.042	-0.028	-0.014	0.000	0.014	0.028	0.041	0.054	0.068	0.081	0.094	0.106	0.119	0.130	0.141	0.152	0.162	0.172	0.182	0.191	0.199	0.206	0.212	0.220	0.225	0.229	0.232	0.236	0.239	0.240	0.241	0.241	0.240	0.238	0.235	0.231	0.226	0.222	0.216	0.209	0.201	0.192	0.184	0.174	0.164	0.154	0.142	0.130	0.116	0.104	0.091	0.076	0.062	0.048	0.032	0.018	0.001	-0.014	-0.030	-0.045	-0.060	-0.076	-0.091	-0.108	-0.122	-0.138	-0.151	-0.166	-0.180	-0.192	-0.206	-0.219	-0.230	-0.241	-0.252	-0.262	-0.271	-0.281	-0.289	-0.296	-0.304	-0.309	-0.315	-0.319	-0.321	-0.325	-0.328	-0.329	-0.330	-0.329	-0.329	-0.326	-0.322	-0.320	-0.316	-0.312	-0.306	-0.301	-0.295	-0.288	-0.281	-0.272	-0.264	-0.255	-0.246	-0.238	-0.228	-0.218	-0.206	-0.195	-0.185	-0.174	-0.164	-0.151	-0.141	-0.130	-0.119	-0.108	-0.098	-0.088	-0.078	-0.066	-0.056	-0.046	-0.038	-0.030	-0.021	-0.014	-0.006	0.000	0.008	0.014	0.018	0.022	0.026	0.029	0.031	0.034	0.035	0.035	0.035	0.034	0.031	0.029	0.026	0.021	0.018	0.012	0.006	-0.001	-0.009	-0.016	-0.026	-0.035	-0.046	-0.058	-0.070	-0.081	-0.094	-0.108	-0.121	-0.136	-0.151	-0.166	-0.182	-0.199	-0.215	-0.231	-0.250	-0.266	-0.285	-0.301	-0.320	-0.336	-0.355	-0.374	-0.390	-0.408	-0.425	-0.442	-0.459	-0.475	-0.491	-0.507	-0.524	-0.538	-0.554	-0.568	-0.581	-0.594	-0.606	-0.618	-0.629	-0.639	-0.649	-0.658	-0.666	-0.672	-0.679	-0.685	-0.691	-0.695	-0.699	-0.701	-0.704	-0.705	-0.704	-0.705	-0.704	-0.702	-0.700	-0.696	-0.694	-0.690	-0.685	-0.679	-0.674	-0.666	-0.660	-0.652	-0.645	-0.638	-0.629	-0.620	-0.610	-0.601	-0.591	-0.582	-0.572	-0.561	-0.552	-0.542	-0.532	-0.522	-0.512	-0.502	-0.494	-0.485	-0.476	-0.466	-0.459	-0.450	-0.442	-0.434	-0.428	-0.420	-0.415	-0.408	-0.402	-0.399	-0.394	-0.390	-0.386	-0.384	-0.381	-0.379	-0.379	-0.378	-0.378	-0.379	-0.380	-0.381	-0.382	-0.386	-0.390	-0.394	-0.398	-0.402	-0.408	-0.414	-0.420	-0.426	-0.432	-0.440	-0.449	-0.456	-0.465	-0.472	-0.481	-0.490	-0.499	-0.509	-0.516	-0.525	-0.535	-0.544	-0.552	-0.561	-0.570	-0.579	-0.586	-0.594	-0.601	-0.608	-0.614	-0.620	-0.626	-0.630	-0.636	-0.639	-0.642	-0.646	-0.648	-0.649	-0.649	-0.650	-0.649	-0.648	-0.646	-0.642	-0.639	-0.635	-0.630	-0.625	-0.620	-0.612	-0.606	-0.598	-0.589	-0.580	-0.572	-0.562	-0.552	-0.541	-0.531	-0.520	-0.509	-0.498	-0.486	-0.474	-0.462	-0.451	-0.440	-0.429	-0.418	-0.406	-0.395	-0.385	-0.375	-0.365	-0.356	-0.348	-0.340	-0.332	-0.325	-0.319	-0.314	-0.309	-0.304	-0.300	-0.298	-0.296	-0.295	-0.294	-0.294	-0.296	-0.298	-0.300	-0.304	-0.308	-0.312	-0.319	-0.324	-0.331	-0.339	-0.348	-0.356	-0.365	-0.375	-0.385	-0.396	-0.408	-0.420	-0.432	-0.445	-0.459	-0.471	-0.485	-0.499	-0.511	-0.526	-0.540	-0.552	-0.568	-0.580	-0.594	-0.608	-0.621	-0.634	-0.646	-0.660	-0.672	-0.685	-0.696	-0.709	-0.720	-0.730	-0.740	-0.751	-0.760	-0.770	-0.778	-0.786	-0.794	-0.800	-0.806	-0.814	-0.819	-0.824	-0.829	-0.831	-0.835	-0.839	-0.841	-0.842	-0.842	-0.844	-0.844	-0.844	-0.844	-0.844	-0.841	-0.839	-0.835	-0.832	-0.829	-0.825	-0.821	-0.816	-0.810	-0.805	-0.799	-0.792	-0.786	-0.779	-0.771	-0.765	-0.758	-0.750	-0.740	-0.732	-0.725	-0.716	-0.708	-0.700	-0.691	-0.682	-0.674	-0.666	-0.659	-0.651	-0.642	-0.635	-0.628	-0.621	-0.615	-0.608	-0.602	-0.598	-0.591	-0.588	-0.584	-0.580	-0.578	-0.575	-0.572	-0.572	-0.571	-0.571	-0.572	-0.574	-0.575	-0.579	-0.581	-0.586	-0.590	-0.595	-0.600	-0.608	-0.614	-0.621	-0.629	-0.638	-0.646	-0.656	-0.665	-0.675	-0.685	-0.696	-0.708	-0.719	-0.729	-0.740	-0.751	-0.764	-0.775	-0.786	-0.798	-0.809	-0.820	-0.830	-0.841	-0.851	-0.861	-0.870	-0.880	-0.889	-0.896	-0.904	-0.911	-0.919	-0.924	-0.929	-0.934	-0.939	-0.942	-0.945	-0.948	-0.949	-0.950	-0.949	-0.950	-0.950	-0.948	-0.945	-0.944	-0.940	-0.935	-0.932	-0.928	-0.921	-0.916	-0.911	-0.904	-0.896	-0.889	-0.882	-0.874	-0.866	-0.858	-0.850	-0.841	-0.832	-0.824	-0.815	-0.805	-0.796	-0.788	-0.779	-0.770	-0.761	-0.752	-0.744	-0.736	-0.728	-0.719	-0.712	-0.705	-0.698	-0.690	-0.684	-0.676	-0.670	-0.664	-0.658	-0.652	-0.648	-0.642	-0.638	-0.634	-0.630	-0.626	-0.622	-0.619	-0.615	-0.612	-0.610	-0.608	-0.604	-0.602	-0.600	-0.599	-0.598	-0.596	-0.595	-0.594	-0.592	-0.591	-0.591	-0.590	-0.589	-0.589	-0.588	-0.588	-0.588	-0.585	-0.585	-0.585	-0.584	-0.585	-0.584	-0.582	-0.582	-0.581	-0.581	-0.581	-0.580	-0.579	-0.579	-0.578	-0.576	-0.576	-0.575	-0.574	-0.572	-0.571	-0.570	-0.569	-0.568	-0.566	-0.565	-0.564	-0.562	-0.561	-0.559	-0.558	-0.555	-0.555	-0.552	-0.551	-0.550	-0.549	-0.548	-0.546	-0.545	-0.544	-0.541	-0.541	-0.539	-0.539	-0.538	-0.538	-0.536	-0.535	-0.534	-0.534	-0.534	-0.534	-0.534	-0.534	-0.534	-0.534	-0.535	-0.536	-0.538	-0.539	-0.540	-0.541	-0.544	-0.546	-0.549	-0.551	-0.556	-0.559	-0.562	-0.566	-0.571	-0.576	-0.582	-0.588	-0.594	-0.599	-0.606	-0.614	-0.621	-0.629	-0.638	-0.648	-0.656	-0.668	-0.678	-0.688	-0.699	-0.710	-0.724	-0.736	-0.749	-0.762	-0.776	-0.791	-0.806	-0.821	-0.838	-0.854	-0.870	-0.888	-0.905	-0.921	-0.939	-0.958	-0.978	-0.995	-1.014	-1.034	-1.054	-1.072	-1.091	-1.112	-1.132	-1.152	-1.172	-1.192	-1.212	-1.232	-1.252	-1.272	-1.291	-1.311	-1.331	-1.350	-1.369	-1.388	-1.405	-1.425	-1.441	-1.459	-1.476	-1.492	-1.509	-1.525	-1.540	-1.556	-1.571	-1.585	-1.599	-1.612	-1.625	-1.638	-1.650	-1.660	-1.671	-1.682	-1.692	-1.702	-1.710	-1.720	-1.729	-1.735	-1.742	-1.750	-1.756	-1.764	-1.769	-1.775	-1.780	-1.786	-1.790	-1.794	-1.799	-1.802	-1.806	-1.809	-1.811	-1.815	-1.816	-1.820	-1.821	-1.824	-1.825	-1.828	-1.828	-1.830	-1.830	-1.831	-1.831	-1.831	-1.832	-1.834	-1.832	-1.832	-1.832	-1.832	-1.832	-1.831	-1.831	-1.830	-1.829	-1.828	-1.825	-1.825	-1.822	-1.820	-1.819	-1.816	-1.815	-1.814	-1.810	-1.808	-1.805	-1.801	-1.799	-1.796	-1.794	-1.790	-1.786	-1.785	-1.781	-1.779	-1.776	-1.772	-1.770	-1.768	-1.765	-1.762	-1.760	-1.758	-1.755	-1.752	-1.751	-1.749	-1.748	-1.748	-1.746	-1.745	-1.745	-1.745	-1.745	-1.746	-1.746	-1.748	-1.749	-1.750	-1.751	-1.754	-1.758	-1.760	-1.764	-1.766	-1.771	-1.775	-1.779	-1.782	-1.789	-1.792	-1.798	-1.802	-1.808	-1.812	-1.819	-1.824	-1.830	-1.835	-1.840	-1.845	-1.851	-1.856	-1.861	-1.866	-1.871	-1.876	-1.881	-1.886	-1.890	-1.894	-1.898	-1.901	-1.904	-1.908	-1.910	-1.912	-1.915	-1.916	-1.918	-1.920	-1.920	-1.920	-1.921	-1.921	-1.920	-1.920	-1.919	-1.918	-1.916	-1.914	-1.912	-1.910	-1.908	-1.904	-1.902	-1.899	-1.895	-1.891	-1.888	-1.882	-1.879	-1.872	-1.869	-1.862	-1.856	-1.851	-1.845	-1.839	-1.832	-1.826	-1.820	-1.811	-1.804	-1.796	-1.788	-1.779	-1.772	-1.764	-1.755	-1.745	-1.736	-1.726	-1.716	-1.705	-1.695	-1.684	-1.672	-1.661	-1.649	-1.638	-1.625	-1.611	-1.599	-1.586	-1.574	-1.560	-1.546	-1.532	-1.519	-1.505	-1.491	-1.476	-1.461	-1.448	-1.434	-1.420	-1.405	-1.391	-1.378	-1.364	-1.351	-1.338	-1.324	-1.312	-1.300	-1.288	-1.275	-1.264	-1.254	-1.244	-1.232	-1.222	-1.214	-1.206	-1.196	-1.190	-1.182	-1.176	-1.170	-1.165	-1.160	-1.155	-1.152	-1.148	-1.145	-1.144	-1.141	-1.141	-1.140	-1.139	-1.140	-1.140	-1.142	-1.142	-1.145	-1.146	-1.149	-1.151	-1.155	-1.158	-1.162	-1.165	-1.169	-1.174	-1.179	-1.181	-1.186	-1.191	-1.196	-1.201	-1.205	-1.210	-1.215	-1.220	-1.225	-1.230	-1.235	-1.240	-1.245	-1.250	-1.255	-1.260	-1.265	-1.270	-1.275	-1.279	-1.282	-1.288	-1.292	-1.298	-1.301	-1.306	-1.310	-1.315	-1.319	-1.324	-1.328	-1.331	-1.336	-1.339	-1.344	-1.346	-1.350	-1.352	-1.356	-1.360	-1.361	-1.365	-1.368	-1.370	-1.371	-1.372	-1.374	-1.375	-1.375	-1.375	-1.374	-1.374	-1.374	-1.371	-1.369	-1.368	-1.364	-1.360	-1.356	-1.351	-1.345	-1.339	-1.331	-1.325	-1.316	-1.308	-1.299	-1.289	-1.278	-1.266	-1.255	-1.242	-1.229	-1.216	-1.201	-1.186	-1.171	-1.155	-1.140	-1.124	-1.106	-1.088	-1.071	-1.054	-1.035	-1.016	-0.998	-0.979	-0.961	-0.942	-0.924	-0.905	-0.886	-0.868	-0.850	-0.832	-0.815	-0.799	-0.781	-0.765	-0.749	-0.734	-0.720	-0.705	-0.691	-0.679	-0.666	-0.655	-0.644	-0.634	-0.624	-0.615	-0.608	-0.601	-0.595	-0.589	-0.584	-0.580	-0.576	-0.572	-0.571	-0.570	-0.569	-0.569	-0.570	-0.570	-0.572	-0.575	-0.579	-0.581	-0.585	-0.590	-0.594	-0.599	-0.605	-0.610	-0.616	-0.621	-0.629	-0.635	-0.641	-0.646	-0.652	-0.660	-0.666	-0.672	-0.678	-0.685	-0.690	-0.695	-0.700	-0.705	-0.709	-0.714	-0.718	-0.720	-0.724	-0.726	-0.729	-0.730	-0.732	-0.734	-0.734	-0.734	-0.732	-0.732	-0.730	-0.729	-0.725	-0.724	-0.720	-0.715	-0.711	-0.706	-0.702	-0.696	-0.690	-0.685	-0.678	-0.670	-0.664	-0.656	-0.649	-0.641	-0.632	-0.625	-0.615	-0.608	-0.599	-0.589	-0.581	-0.571	-0.562	-0.554	-0.545	-0.536	-0.528	-0.519	-0.510	-0.502	-0.494	-0.486	-0.479	-0.471	-0.465	-0.458	-0.451	-0.445	-0.440	-0.434	-0.428	-0.424	-0.418	-0.414	-0.410	-0.406	-0.402	-0.400	-0.396	-0.395	-0.391	-0.390	-0.388	-0.386	-0.385	-0.384	-0.382	-0.381	-0.381	-0.380	-0.380	-0.379	-0.379	-0.379	-0.379	-0.378	-0.378	-0.376	-0.376	-0.375	-0.374	-0.372	-0.371	-0.370	-0.369	-0.366	-0.365	-0.362	-0.359	-0.356	-0.352	-0.350	-0.346	-0.342	-0.338	-0.334	-0.329	-0.324	-0.319	-0.314	-0.309	-0.302	-0.298	-0.291	-0.286	-0.280	-0.274	-0.269	-0.262	-0.256	-0.250	-0.245	-0.239	-0.234	-0.229	-0.224	-0.218	-0.214	-0.210	-0.206	-0.204	-0.200	-0.199	-0.196	-0.195	-0.194	-0.194	-0.195	-0.195	-0.196	-0.200	-0.202	-0.205	-0.210	-0.215	-0.220	-0.228	-0.235	-0.242	-0.251	-0.261	-0.270	-0.281	-0.291	-0.304	-0.315	-0.329	-0.342	-0.356	-0.371	-0.386	-0.401	-0.419	-0.435	-0.452	-0.469	-0.486	-0.505	-0.524	-0.542	-0.561	-0.579	-0.599	-0.618	-0.636	-0.655	-0.674	-0.692	-0.711	-0.730	-0.749	-0.766	-0.784	-0.801	-0.819	-0.836	-0.852	-0.870	-0.886	-0.902	-0.918	-0.932	-0.946	-0.961	-0.975	-0.988	-0.999	-1.011	-1.022	-1.034	-1.044	-1.055	-1.064	-1.074	-1.081	-1.090	-1.096	-1.104	-1.111	-1.118	-1.122	-1.128	-1.132	-1.136	-1.140	-1.145	-1.149	-1.152	-1.154	-1.158	-1.160	-1.161	-1.162	-1.166	-1.168	-1.168	-1.169	-1.170	-1.171	-1.171	-1.172	-1.174	-1.175	-1.176	-1.176	-1.178	-1.179	-1.180	-1.182	-1.184	-1.185	-1.188	-1.190	-1.192	-1.195	-1.199	-1.201	-1.205	-1.211	-1.215	-1.219	-1.225	-1.230	-1.236	-1.242	-1.250	-1.258	-1.265	-1.272	-1.281	-1.290	-1.300	-1.310	-1.320	-1.331	-1.341	-1.352	-1.365	-1.376	-1.390	-1.402	-1.415	-1.429	-1.442	-1.456	-1.470	-1.485	-1.499	-1.514	-1.528	-1.542	-1.558	-1.572	-1.588	-1.601	-1.616	-1.630	-1.645	-1.658	-1.672	-1.686	-1.700	-1.712	-1.726	-1.740	-1.752	-1.762	-1.775	-1.786	-1.796	-1.808	-1.816	-1.826	-1.835	-1.842	-1.850	-1.859	-1.865	-1.871	-1.876	-1.881	-1.886	-1.891	-1.894	-1.898	-1.901	-1.904	-1.905	-1.908	-1.909	-1.909	-1.911	-1.911	-1.911	-1.911	-1.910	-1.910	-1.909	-1.909	-1.908	-1.906	-1.905	-1.905	-1.904	-1.902	-1.902	-1.902	-1.902	-1.902	-1.901	-1.901	-1.902	-1.904	-1.905	-1.908	-1.909	-1.911	-1.915	-1.918	-1.920	-1.925	-1.930	-1.935	-1.940	-1.946	-1.952	-1.959	-1.965	-1.974	-1.981	-1.990	-2.000	-2.009	-2.019	-2.030	-2.040	-2.050	-2.062	-2.074	-2.085	-2.098	-2.109	-2.121	-2.135	-2.148	-2.160	-2.174	-2.188	-2.199	-2.212	-2.225	-2.238	-2.250	-2.264	-2.275	-2.288	-2.300	-2.311	-2.322	-2.332	-2.344	-2.352	-2.362	-2.371	-2.380	-2.388	-2.396	-2.402	-2.410	-2.415	-2.421	-2.425	-2.429	-2.432	-2.435	-2.438	-2.440	-2.440	-2.440	-2.440	-2.439	-2.438	-2.436	-2.434	-2.429	-2.426	-2.421	-2.416	-2.410	-2.405	-2.398	-2.391	-2.384	-2.375	-2.368	-2.359	-2.350	-2.341	-2.331	-2.320	-2.310	-2.300	-2.290	-2.278	-2.268	-2.256	-2.245	-2.234	-2.220	-2.209	-2.196	-2.185	-2.174	-2.161	-2.151	-2.139	-2.128	-2.116	-2.104	-2.092	-2.082	-2.072	-2.062	-2.051	-2.041	-2.033	-2.022	-2.014	-2.005	-1.998	-1.990	-1.982	-1.975	-1.969	-1.962	-1.958	-1.951	-1.948	-1.944	-1.940	-1.938	-1.934	-1.934	-1.931	-1.930	-1.931	-1.930	-1.931	-1.931	-1.934	-1.936	-1.939	-1.941	-1.945	-1.950	-1.954	-1.959	-1.962	-1.968	-1.974	-1.979	-1.984	-1.991	-1.996	-2.004	-2.009	-2.014	-2.021	-2.026	-2.033	-2.038	-2.042	-2.049	-2.054	-2.058	-2.061	-2.064	-2.066	-2.070	-2.071	-2.071	-2.074	-2.074	-2.071	-2.070	-2.068	-2.066	-2.062	-2.056	-2.051	-2.046	-2.039	-2.031	-2.022	-2.014	-2.002	-1.991	-1.980	-1.969	-1.956	-1.941	-1.929	-1.914	-1.899	-1.881	-1.866	-1.850	-1.832	-1.815	-1.798	-1.779	-1.760	-1.741	-1.722	-1.705	-1.685	-1.668	-1.649	-1.630	-1.611	-1.594	-1.575	-1.558	-1.540	-1.522	-1.506	-1.490	-1.475	-1.460	-1.445	-1.431	-1.418	-1.405	-1.392	-1.380	-1.369	-1.359	-1.349	-1.339	-1.330	-1.321	-1.315	-1.306	-1.301	-1.295	-1.290	-1.285	-1.281	-1.278	-1.275	-1.272	-1.270	-1.268	-1.266	-1.265	-1.265	-1.264	-1.264	-1.262	-1.262	-1.264	-1.262	-1.264	-1.264	-1.265	-1.265	-1.264	-1.264	-1.265	-1.265	-1.264	-1.262	-1.262	-1.261	-1.259	-1.259	-1.256	-1.254	-1.250	-1.248	-1.244	-1.239	-1.234	-1.229	-1.224	-1.218	-1.211	-1.202	-1.196	-1.188	-1.178	-1.169	-1.159	-1.148	-1.138	-1.126	-1.114	-1.101	-1.088	-1.074	-1.061	-1.048	-1.032	-1.018	-1.004	-0.988	-0.972	-0.956	-0.941	-0.925	-0.909	-0.892	-0.876	-0.860	-0.842	-0.826	-0.811	-0.795	-0.780	-0.765	-0.750	-0.734	-0.720	-0.706	-0.692	-0.679	-0.666	-0.655	-0.642	-0.631	-0.622	-0.612	-0.604	-0.594	-0.588	-0.580	-0.574	-0.569	-0.564	-0.560	-0.555	-0.552	-0.551	-0.550	-0.549	-0.549	-0.549	-0.551	-0.552	-0.554	-0.558	-0.561	-0.565	-0.569	-0.575	-0.579	-0.585	-0.591	-0.598	-0.604	-0.610	-0.616	-0.622	-0.631	-0.638	-0.645	-0.651	-0.658	-0.664	-0.670	-0.676	-0.682	-0.688	-0.692	-0.698	-0.701	-0.705	-0.708	-0.711	-0.714	-0.715	-0.718	-0.718	-0.718	-0.718	-0.716	-0.715	-0.711	-0.709	-0.706	-0.701	-0.698	-0.692	-0.686	-0.680	-0.674	-0.666	-0.659	-0.650	-0.641	-0.632	-0.624	-0.614	-0.604	-0.592	-0.581	-0.570	-0.560	-0.549	-0.538	-0.526	-0.514	-0.502	-0.490	-0.478	-0.465	-0.454	-0.442	-0.430	-0.419	-0.408	-0.396	-0.385	-0.374	-0.364	-0.352	-0.344	-0.334	-0.325	-0.315	-0.308	-0.299	-0.291	-0.285	-0.278	-0.271	-0.265	-0.261	-0.256	-0.252	-0.248	-0.244	-0.241	-0.239	-0.238	-0.235	-0.235	-0.234	-0.235	-0.235	100.000	5.000	2.000	1.000	6.000	0.000	0.000	0.000	0.000	0.000	0.000	0.000	0.000	0.000	0.000	0.000	0.000	0.000	-0.888	-0.870	-0.854	-0.836	-0.820	-0.802	-0.785	-0.766	-0.749	-0.729	-0.710	-0.692	-0.672	-0.654	-0.634	-0.615	-0.595	-0.575	-0.555	-0.535	-0.515	-0.495	-0.476	-0.456	-0.435	-0.416	-0.398	-0.378	-0.359	-0.340	-0.322	-0.302	-0.285	-0.269	-0.251	-0.235	-0.219	-0.202	-0.188	-0.174	-0.159	-0.145	-0.132	-0.120	-0.109	-0.096	-0.086	-0.075	-0.065	-0.056	-0.046	-0.039	-0.031	-0.024	-0.016	-0.011	-0.005	0.000	0.005	0.009	0.012	0.018	0.019	0.021	0.025	0.028	0.029	0.030	0.031	0.031	0.034	0.034	0.034	0.034	0.035	0.035	0.036	0.036	0.038	0.038	0.038	0.038	0.039	0.040	0.040	0.042	0.042	0.044	0.045	0.048	0.049	0.051	0.052	0.055	0.059	0.062	0.065	0.069	0.072	0.076	0.081	0.086	0.091	0.096	0.102	0.108	0.115	0.121	0.129	0.136	0.144	0.152	0.160	0.169	0.179	0.188	0.198	0.208	0.219	0.230	0.241	0.254	0.265	0.278	0.290	0.304	0.318	0.331	0.346	0.360	0.376	0.390	0.406	0.421	0.438	0.455	0.471	0.489	0.505	0.522	0.540	0.558	0.575	0.592	0.610	0.628	0.646	0.662	0.680	0.696	0.714	0.731	0.748	0.764	0.780	0.796	0.811	0.825	0.840	0.855	0.869	0.881	0.892	0.905	0.916	0.928	0.936	0.945	0.955	0.962	0.970	0.975	0.981	0.986	0.990	0.992	0.995	0.996	0.998	0.999	0.999	0.998	0.995	0.994	0.990	0.986	0.982	0.978	0.971	0.965	0.960	0.954	0.946	0.938	0.931	0.922	0.914	0.906	0.898	0.889	0.879	0.871	0.862	0.852	0.844	0.836	0.828	0.819	0.811	0.804	0.796	0.789	0.782	0.776	0.770	0.764	0.759	0.754	0.751	0.746	0.742	0.740	0.738	0.736	0.735	0.734	0.735	0.735	0.736	0.738	0.740	0.742	0.746	0.750	0.755	0.760	0.766	0.772	0.778	0.785	0.794	0.801	0.810	0.818	0.826	0.836	0.846	0.856	0.868	0.878	0.889	0.901	0.911	0.922	0.936	0.948	0.960	0.971	0.984	0.995	1.009	1.020	1.031	1.044	1.055	1.069	1.080	1.091	1.102	1.114	1.124	1.135	1.144	1.155	1.164	1.174	1.181	1.190	1.199	1.205	1.212	1.219	1.224	1.229	1.234	1.239	1.241	1.246	1.249	1.250	1.251	1.251	1.252	1.252	1.251	1.249	1.248	1.245	1.241	1.238	1.234	1.228	1.222	1.219	1.212	1.205	1.198	1.191	1.184	1.175	1.168	1.160	1.151	1.144	1.135	1.126	1.119	1.109	1.101	1.094	1.086	1.078	1.070	1.062	1.055	1.050	1.044	1.038	1.032	1.028	1.024	1.021	1.018	1.015	1.012	1.011	1.011	1.012	1.012	1.014	1.018	1.020	1.022	1.028	1.031	1.038	1.044	1.051	1.060	1.068	1.078	1.086	1.096	1.108	1.119	1.130	1.141	1.154	1.166	1.180	1.194	1.208	1.221	1.236	1.250	1.265	1.280	1.294	1.310	1.324	1.339	1.352	1.368	1.381	1.395	1.409	1.422	1.436	1.449	1.461	1.471	1.484	1.494	1.504	1.514	1.522	1.531	1.539	1.545	1.552	1.558	1.564	1.568	1.570	1.574	1.576	1.578	1.579	1.578	1.578	1.576	1.572	1.570	1.565	1.561	1.555	1.550	1.544	1.536	1.528	1.519	1.510	1.500	1.490	1.479	1.468	1.455	1.444	1.431	1.419	1.405	1.392	1.378	1.362	1.349	1.335	1.321	1.306	1.292	1.278	1.264	1.249	1.235	1.220	1.206	1.192	1.180	1.166	1.154	1.141	1.129	1.118	1.106	1.095	1.085	1.074	1.064	1.054	1.046	1.038	1.029	1.021	1.014	1.008	1.001	0.994	0.989	0.981	0.978	0.971	0.966	0.962	0.958	0.952	0.950	0.945	0.941	0.938	0.934	0.929	0.925	0.922	0.918	0.912	0.909	0.904	0.899	0.894	0.889	0.882	0.876	0.870	0.864	0.856	0.849	0.840	0.831	0.824	0.814	0.804	0.795	0.784	0.772	0.761	0.749	0.738	0.724	0.711	0.698	0.684	0.670	0.655	0.640	0.625	0.610	0.594	0.579	0.561	0.545	0.529	0.512	0.495	0.480	0.461	0.445	0.428	0.411	0.394	0.378	0.359	0.342	0.325	0.310	0.292	0.276	0.261	0.245	0.229	0.214	0.198	0.182	0.169	0.152	0.138	0.125	0.110	0.096	0.084	0.071	0.058	0.046	0.034	0.022	0.011	0.000	-0.011	-0.021	-0.031	-0.040	-0.049	-0.059	-0.068	-0.075	-0.084	-0.090	-0.098	-0.104	-0.110	-0.116	-0.121	-0.126	-0.131	-0.135	-0.140	-0.142	-0.146	-0.149	-0.150	-0.152	-0.154	-0.154	-0.155	-0.155	-0.155	-0.155	-0.154	-0.152	-0.150	-0.149	-0.146	-0.142	-0.140	-0.136	-0.134	-0.129	-0.125	-0.120	-0.115	-0.110	-0.104	-0.099	-0.092	-0.088	-0.080	-0.074	-0.068	-0.061	-0.055	-0.048	-0.041	-0.034	-0.029	-0.021	-0.015	-0.009	-0.002	0.004	0.010	0.015	0.021	0.026	0.031	0.036	0.040	0.044	0.048	0.051	0.055	0.059	0.061	0.062	0.064	0.065	0.066	0.068	0.068	0.068	0.066	0.066	0.065	0.062	0.060	0.059	0.056	0.054	0.050	0.048	0.042	0.040	0.036	0.031	0.028	0.024	0.018	0.014	0.010	0.005	0.001	-0.004	-0.008	-0.012	-0.016	-0.020	-0.025	-0.028	-0.031	-0.035	-0.038	-0.040	-0.041	-0.044	-0.045	-0.048	-0.048	-0.049	-0.050	-0.049	-0.049	-0.049	-0.048	-0.045	-0.044	-0.041	-0.039	-0.035	-0.031	-0.028	-0.024	-0.020	-0.015	-0.010	-0.005	-0.001	0.005	0.010	0.016	0.022	0.029	0.036	0.042	0.050	0.056	0.062	0.070	0.078	0.084	0.091	0.098	0.104	0.111	0.118	0.125	0.131	0.136	0.144	0.150	0.155	0.160	0.166	0.171	0.176	0.181	0.186	0.190	0.195	0.199	0.202	0.206	0.210	0.212	0.215	0.218	0.220	0.222	0.225	0.226	0.229	0.229	0.230	0.232	0.232	0.232	0.232	0.234	0.234	0.232	0.234	0.232	0.232	0.232	0.231	0.229	0.228	0.228	0.225	0.224	0.222	0.220	0.220	0.218	0.215	0.214	0.212	0.209	0.208	0.205	0.202	0.201	0.199	0.196	0.195	0.192	0.190	0.188	0.186	0.184	0.181	0.179	0.176	0.172	0.171	0.170	0.166	0.164	0.161	0.159	0.158	0.155	0.152	0.150	0.148	0.146	0.144	0.141	0.139	0.136	0.132	0.131	0.129	0.125	0.124	0.120	0.118	0.115	0.111	0.109	0.106	0.104	0.099	0.096	0.092	0.089	0.085	0.081	0.078	0.074	0.069	0.064	0.060	0.055	0.051	0.045	0.040	0.034	0.029	0.022	0.018	0.010	0.004	-0.002	-0.010	-0.016	-0.025	-0.031	-0.039	-0.046	-0.054	-0.062	-0.071	-0.080	-0.088	-0.098	-0.105	-0.115	-0.125	-0.134	-0.144	-0.155	-0.164	-0.175	-0.185	-0.196	-0.206	-0.216	-0.228	-0.240	-0.250	-0.262	-0.274	-0.285	-0.298	-0.310	-0.322	-0.334	-0.346	-0.359	-0.371	-0.384	-0.396	-0.409	-0.421	-0.434	-0.446	-0.459	-0.471	-0.484	-0.496	-0.509	-0.520	-0.532	-0.544	-0.555	-0.568	-0.579	-0.590	-0.601	-0.611	-0.621	-0.631	-0.641	-0.650	-0.659	-0.668	-0.675	-0.682	-0.690	-0.696	-0.704	-0.709	-0.714	-0.719	-0.724	-0.726	-0.730	-0.732	-0.735	-0.736	-0.738	-0.738	-0.739	-0.738	-0.738	-0.736	-0.734	-0.731	-0.729	-0.725	-0.721	-0.716	-0.712	-0.708	-0.701	-0.696	-0.690	-0.684	-0.678	-0.670	-0.661	-0.654	-0.646	-0.638	-0.629	-0.621	-0.612	-0.604	-0.595	-0.586	-0.576	-0.568	-0.559	-0.549	-0.540	-0.529	-0.520	-0.510	-0.501	-0.492	-0.482	-0.474	-0.464	-0.455	-0.446	-0.438	-0.429	-0.420	-0.411	-0.402	-0.394	-0.386	-0.379	-0.371	-0.362	-0.355	-0.348	-0.341	-0.334	-0.328	-0.321	-0.315	-0.309	-0.302	-0.298	-0.291	-0.288	-0.282	-0.278	-0.274	-0.271	-0.268	-0.265	-0.262	-0.261	-0.259	-0.256	-0.255	-0.256	-0.255	-0.256	-0.258	-0.259	-0.260	-0.262	-0.264	-0.268	-0.271	-0.274	-0.278	-0.284	-0.288	-0.292	-0.299	-0.305	-0.311	-0.318	-0.324	-0.330	-0.338	-0.345	-0.354	-0.361	-0.369	-0.378	-0.386	-0.394	-0.404	-0.412	-0.420	-0.430	-0.438	-0.448	-0.455	-0.464	-0.472	-0.479	-0.488	-0.495	-0.502	-0.510	-0.518	-0.524	-0.530	-0.538	-0.544	-0.549	-0.554	-0.560	-0.564	-0.569	-0.572	-0.576	-0.579	-0.582	-0.586	-0.588	-0.590	-0.591	-0.592	-0.594	-0.594	-0.595	-0.595	-0.594	-0.594	-0.592	-0.591	-0.589	-0.588	-0.585	-0.582	-0.579	-0.576	-0.572	-0.570	-0.568	-0.564	-0.560	-0.554	-0.550	-0.546	-0.542	-0.536	-0.532	-0.528	-0.521	-0.518	-0.512	-0.507	-0.501	-0.496	-0.491	-0.485	-0.480	-0.474	-0.469	-0.464	-0.458	-0.452	-0.448	-0.441	-0.436	-0.430	-0.426	-0.420	-0.415	-0.410	-0.405	-0.400	-0.395	-0.390	-0.386	-0.381	-0.375	-0.371	-0.368	-0.362	-0.358	-0.354	-0.350	-0.345	-0.341	-0.338	-0.334	-0.330	-0.326	-0.322	-0.319	-0.316	-0.312	-0.309	-0.305	-0.302	-0.299	-0.296	-0.292	-0.289	-0.286	-0.284	-0.280	-0.278	-0.274	-0.271	-0.269	-0.266	-0.262	-0.260	-0.258	-0.255	-0.252	-0.250	-0.249	-0.248	-0.244	-0.242	-0.241	-0.240	-0.238	-0.238	-0.236	-0.235	-0.234	-0.234	-0.234	-0.234	-0.232	-0.234	-0.234	-0.235	-0.238	-0.239	-0.240	-0.242	-0.245	-0.248	-0.249	-0.252	-0.256	-0.261	-0.265	-0.270	-0.274	-0.279	-0.284	-0.290	-0.295	-0.301	-0.306	-0.312	-0.319	-0.324	-0.330	-0.338	-0.344	-0.350	-0.356	-0.362	-0.370	-0.376	-0.381	-0.388	-0.394	-0.399	-0.405	-0.410	-0.415	-0.419	-0.424	-0.428	-0.431	-0.434	-0.436	-0.439	-0.441	-0.441	-0.442	-0.442	-0.444	-0.442	-0.441	-0.439	-0.438	-0.434	-0.432	-0.429	-0.424	-0.420	-0.415	-0.409	-0.402	-0.396	-0.390	-0.382	-0.376	-0.369	-0.360	-0.352	-0.345	-0.336	-0.328	-0.319	-0.310	-0.301	-0.292	-0.284	-0.275	-0.266	-0.258	-0.249	-0.241	-0.231	-0.224	-0.216	-0.209	-0.201	-0.194	-0.188	-0.182	-0.176	-0.170	-0.165	-0.161	-0.158	-0.154	-0.150	-0.148	-0.146	-0.144	-0.142	-0.141	-0.141	-0.140	-0.142	-0.142	-0.144	-0.146	-0.148	-0.150	-0.154	-0.158	-0.160	-0.165	-0.170	-0.175	-0.180	-0.185	-0.190	-0.196	-0.202	-0.209	-0.216	-0.222	-0.230	-0.236	-0.244	-0.250	-0.258	-0.264	-0.271	-0.279	-0.286	-0.292	-0.300	-0.308	-0.314	-0.321	-0.328	-0.334	-0.340	-0.345	-0.352	-0.359	-0.364	-0.369	-0.374	-0.379	-0.384	-0.388	-0.392	-0.396	-0.399	-0.402	-0.405	-0.408	-0.410	-0.412	-0.412	-0.414	-0.415	-0.416	-0.415	-0.415	-0.414	-0.414	-0.412	-0.410	-0.409	-0.406	-0.404	-0.400	-0.398	-0.394	-0.389	-0.385	-0.380	-0.375	-0.370	-0.364	-0.358	-0.351	-0.345	-0.339	-0.332	-0.324	-0.318	-0.310	-0.301	-0.294	-0.285	-0.276	-0.269	-0.259	-0.250	-0.242	-0.234	-0.224	-0.215	-0.205	-0.196	-0.186	-0.178	-0.168	-0.159	-0.149	-0.140	-0.130	-0.120	-0.111	-0.101	-0.092	-0.084	-0.074	-0.064	-0.055	-0.045	-0.036	-0.028	-0.019	-0.009	-0.001	0.009	0.016	0.025	0.034	0.042	0.051	0.060	0.068	0.076	0.085	0.092	0.101	0.109	0.118	0.125	0.134	0.141	0.150	0.156	0.165	0.172	0.180	0.188	0.195	0.202	0.210	0.216	0.224	0.230	0.238	0.242	0.249	0.255	0.262	0.268	0.274	0.278	0.282	0.288	0.291	0.295	0.299	0.301	0.305	0.308	0.309	0.311	0.311	0.311	0.312	0.312	0.310	0.310	0.309	0.305	0.302	0.300	0.295	0.291	0.286	0.281	0.275	0.269	0.262	0.255	0.248	0.239	0.231	0.221	0.212	0.204	0.194	0.184	0.172	0.162	0.151	0.140	0.129	0.118	0.106	0.095	0.084	0.072	0.060	0.049	0.038	0.026	0.015	0.004	-0.008	-0.019	-0.029	-0.039	-0.049	-0.058	-0.068	-0.076	-0.085	-0.094	-0.101	-0.110	-0.119	-0.125	-0.132	-0.139	-0.145	-0.150	-0.155	-0.161	-0.166	-0.170	-0.174	-0.178	-0.181	-0.185	-0.188	-0.191	-0.194	-0.195	-0.199	-0.200	-0.201	-0.204	-0.206	-0.208	-0.209	-0.209	-0.211	-0.212	-0.214	-0.216	-0.218	-0.219	-0.220	-0.222	-0.225	-0.226	-0.229	-0.231	-0.232	-0.235	-0.238	-0.240	-0.242	-0.246	-0.250	-0.252	-0.256	-0.260	-0.264	-0.268	-0.272	-0.276	-0.281	-0.285	-0.290	-0.295	-0.300	-0.306	-0.312	-0.318	-0.322	-0.330	-0.336	-0.342	-0.349	-0.355	-0.362	-0.369	-0.376	-0.385	-0.391	-0.400	-0.406	-0.415	-0.424	-0.432	-0.441	-0.449	-0.458	-0.466	-0.476	-0.485	-0.494	-0.504	-0.512	-0.522	-0.532	-0.542	-0.552	-0.562	-0.572	-0.582	-0.592	-0.604	-0.614	-0.624	-0.635	-0.645	-0.656	-0.665	-0.676	-0.686	-0.696	-0.708	-0.719	-0.729	-0.738	-0.749	-0.759	-0.769	-0.778	-0.788	-0.796	-0.806	-0.814	-0.822	-0.831	-0.840	-0.848	-0.855	-0.864	-0.871	-0.878	-0.884	-0.891	-0.898	-0.904	-0.910	-0.915	-0.920	-0.925	-0.930	-0.935	-0.940	-0.944	-0.948	-0.952	-0.956	-0.960	-0.964	-0.968	-0.970	-0.974	-0.976	-0.979	-0.981	-0.985	-0.988	-0.991	-0.995	-0.996	-1.000	-1.002	-1.006	-1.010	-1.014	-1.018	-1.021	-1.025	-1.030	-1.035	-1.040	-1.045	-1.050	-1.055	-1.061	-1.068	-1.074	-1.081	-1.088	-1.095	-1.102	-1.110	-1.119	-1.128	-1.136	-1.145	-1.154	-1.164	-1.174	-1.185	-1.195	-1.205	-1.216	-1.228	-1.239	-1.250	-1.262	-1.274	-1.286	-1.298	-1.310	-1.322	-1.334	-1.346	-1.359	-1.370	-1.384	-1.395	-1.408	-1.420	-1.431	-1.444	-1.455	-1.465	-1.476	-1.488	-1.499	-1.509	-1.519	-1.530	-1.538	-1.548	-1.556	-1.565	-1.574	-1.581	-1.589	-1.596	-1.601	-1.609	-1.614	-1.619	-1.624	-1.628	-1.632	-1.636	-1.640	-1.641	-1.644	-1.645	-1.646	-1.646	-1.646	-1.646	-1.646	-1.644	-1.642	-1.640	-1.639	-1.635	-1.632	-1.629	-1.624	-1.619	-1.615	-1.609	-1.602	-1.598	-1.590	-1.584	-1.576	-1.570	-1.562	-1.555	-1.546	-1.539	-1.531	-1.522	-1.515	-1.506	-1.498	-1.489	-1.480	-1.472	-1.464	-1.455	-1.446	-1.439	-1.430	-1.422	-1.415	-1.408	-1.400	-1.394	-1.388	-1.382	-1.376	-1.370	-1.366	-1.361	-1.358	-1.355	-1.350	-1.349	-1.346	-1.345	-1.345	-1.344	-1.344	-1.345	-1.345	-1.346	-1.349	-1.350	-1.354	-1.358	-1.361	-1.364	-1.370	-1.374	-1.379	-1.384	-1.390	-1.396	-1.401	-1.408	-1.412	-1.420	-1.425	-1.431	-1.438	-1.442	-1.449	-1.455	-1.460	-1.465	-1.470	-1.475	-1.478	-1.481	-1.485	-1.488	-1.489	-1.490	-1.491	-1.491	-1.491	-1.490	-1.489	-1.486	-1.484	-1.480	-1.476	-1.470	-1.465	-1.460	-1.452	-1.445	-1.436	-1.428	-1.419	-1.409	-1.399	-1.389	-1.376	-1.365	-1.354	-1.341	-1.328	-1.314	-1.301	-1.288	-1.274	-1.260	-1.245	-1.232	-1.218	-1.202	-1.189	-1.175	-1.160	-1.148	-1.132	-1.119	-1.106	-1.092	-1.080	-1.068	-1.055	-1.042	-1.031	-1.020	-1.009	-0.999	-0.989	-0.979	-0.969	-0.960	-0.951	-0.944	-0.935	-0.928	-0.920	-0.914	-0.908	-0.901	-0.895	-0.890	-0.886	-0.880	-0.876	-0.871	-0.868	-0.864	-0.860	-0.858	-0.855	-0.851	-0.849	-0.846	-0.844	-0.841	-0.839	-0.836	-0.834	-0.831	-0.830	-0.828	-0.825	-0.822	-0.820	-0.816	-0.815	-0.811	-0.809	-0.805	-0.802	-0.799	-0.795	-0.791	-0.786	-0.782	-0.778	-0.772	-0.766	-0.761	-0.756	-0.749	-0.742	-0.735	-0.729	-0.721	-0.712	-0.705	-0.696	-0.686	-0.676	-0.666	-0.656	-0.646	-0.634	-0.624	-0.611	-0.599	-0.586	-0.574	-0.560	-0.546	-0.532	-0.519	-0.504	-0.489	-0.475	-0.460	-0.444	-0.430	-0.414	-0.398	-0.382	-0.366	-0.350	-0.335	-0.318	-0.301	-0.288	-0.271	-0.256	-0.240	-0.225	-0.210	-0.196	-0.181	-0.168	-0.154	-0.141	-0.128	-0.116	-0.104	-0.092	-0.081	-0.071	-0.061	-0.052	-0.044	-0.035	-0.028	-0.020	-0.014	-0.008	-0.002	0.002	0.008	0.011	0.014	0.016	0.019	0.020	0.021	0.022	0.022	0.022	0.021	0.020	0.020	0.018	0.015	0.012	0.010	0.008	0.004	0.001	-0.002	-0.006	-0.010	-0.012	-0.016	-0.021	-0.024	-0.028	-0.031	-0.036	-0.039	-0.041	-0.045	-0.048	-0.050	-0.052	-0.056	-0.058	-0.059	-0.060	-0.062	-0.064	-0.064	-0.065	-0.065	-0.064	-0.064	-0.062	-0.061	-0.059	-0.058	-0.056	-0.052	-0.050	-0.046	-0.042	-0.039	-0.035	-0.030	-0.026	-0.021	-0.016	-0.010	-0.005	0.001	0.008	0.012	0.020	0.026	0.032	0.039	0.045	0.052	0.059	0.065	0.072	0.079	0.085	0.091	0.098	0.102	0.109	0.114	0.119	0.124	0.129	0.134	0.138	0.140	0.144	0.148	0.150	0.151	0.152	0.154	0.154	0.155	0.155	0.154	0.152	0.151	0.149	0.146	0.144	0.140	0.135	0.131	0.125	0.120	0.115	0.108	0.101	0.095	0.088	0.080	0.071	0.062	0.054	0.045	0.036	0.026	0.018	0.008	-0.001	-0.012	-0.021	-0.032	-0.041	-0.052	-0.061	-0.071	-0.081	-0.091	-0.101	-0.110	-0.120	-0.129	-0.139	-0.148	-0.158	-0.166	-0.174	-0.182	-0.191	-0.199	-0.206	-0.214	-0.220	-0.228	-0.234	-0.241	-0.248	-0.254	-0.259	-0.265	-0.271	-0.275	-0.280	-0.284	-0.289	-0.292	-0.298	-0.301	-0.304	-0.308	-0.309	-0.312	-0.315	-0.318	-0.320	-0.322	-0.322	-0.324	-0.326	-0.328	-0.329	-0.329	-0.330	-0.331	-0.331	-0.331	-0.332	-0.332	-0.332	-0.334	-0.334	-0.332	-0.332	-0.334	-0.334	-0.334	-0.334	-0.334	-0.335	-0.335	-0.336	-0.338	-0.339	-0.340	-0.342	-0.345	-0.348	-0.351	-0.354	-0.358	-0.361	-0.366	-0.371	-0.378	-0.382	-0.389	-0.396	-0.404	-0.412	-0.420	-0.431	-0.440	-0.450	-0.461	-0.474	-0.485	-0.498	-0.510	-0.525	-0.539	-0.554	-0.569	-0.585	-0.600	-0.616	-0.634	-0.651	-0.669	-0.686	-0.705	-0.722	-0.741	-0.760	-0.779	-0.799	-0.818	-0.836	-0.855	-0.874	-0.892	-0.912	-0.931	-0.949	-0.968	-0.985	-1.005	-1.022	-1.039	-1.058	-1.075	-1.090	-1.108	-1.124	-1.139	-1.155	-1.170	-1.184	-1.198	-1.212	-1.225	-1.240	-1.252	-1.265	-1.276	-1.289	-1.300	-1.311	-1.322	-1.332	-1.344	-1.352	-1.361	-1.371	-1.380	-1.389	-1.398	-1.405	-1.414	-1.421	-1.428	-1.435	-1.441	-1.449	-1.454	-1.461	-1.466	-1.471	-1.476	-1.482	-1.488	-1.491	-1.495	-1.499	-1.502	-1.506	-1.510	-1.514	-1.516	-1.519	-1.521	-1.524	-1.528	-1.529	-1.531	-1.532	-1.534	-1.536	-1.538	-1.538	-1.540	-1.540	-1.542	-1.544	-1.545	-1.548	-1.549	-1.550	-1.551	-1.552	-1.554	-1.556	-1.559	-1.561	-1.564	-1.568	-1.570	-1.574	-1.578	-1.581	-1.586	-1.590	-1.595	-1.600	-1.605	-1.611	-1.618	-1.625	-1.631	-1.639	-1.646	-1.655	-1.662	-1.671	-1.679	-1.688	-1.696	-1.705	-1.714	-1.724	-1.732	-1.742	-1.750	-1.760	-1.769	-1.779	-1.788	-1.795	-1.804	-1.811	-1.820	-1.828	-1.834	-1.841	-1.846	-1.852	-1.858	-1.862	-1.866	-1.870	-1.872	-1.876	-1.878	-1.878	-1.879	-1.879	-1.878	-1.875	-1.872	-1.870	-1.865	-1.861	-1.855	-1.849	-1.841	-1.835	-1.826	-1.818	-1.808	-1.796	-1.785	-1.774	-1.761	-1.749	-1.735	-1.721	-1.706	-1.690	-1.676	-1.660	-1.642	-1.626	-1.609	-1.590	-1.574	-1.554	-1.535	-1.518	-1.498	-1.478	-1.458	-1.439	-1.419	-1.398	-1.378	-1.356	-1.336	-1.315	-1.294	-1.274	-1.251	-1.230	-1.209	-1.188	-1.165	-1.144	-1.122	-1.099	-1.078	-1.056	-1.034	-1.012	-0.990	-0.966	-0.944	-0.922	-0.900	-0.878	-0.854	-0.830	-0.808	-0.784	-0.761	-0.738	-0.715	-0.690	-0.666	-0.642	-0.619	-0.594	-0.570	-0.546	-0.521	-0.496	-0.471	-0.446	-0.421	-0.396	-0.372	-0.348	-0.322	-0.298	-0.274	-0.249	-0.224	-0.200	-0.175	-0.151	-0.128	-0.105	-0.081	-0.059	-0.038	-0.015	0.006	0.028	0.048	0.068	0.088	0.105	0.122	0.139	0.155	0.171	0.185	0.199	0.212	0.225	0.235	0.244	0.252	0.260	0.266	0.272	0.276	0.279	0.281	0.280	0.280	0.278	0.275	0.270	0.264	0.256	0.248	0.238	0.226	0.214	0.200	0.185	0.169	0.151	0.131	0.112	0.091	0.070	0.046	0.022	-0.004	-0.029	-0.056	-0.084	-0.112	-0.141	-0.172	-0.202	-0.234	-0.266	-0.299	-0.330	-0.365	-0.399	-0.432	-0.466	-0.501	-0.535	-0.570	-0.605	-0.639	-0.674	-0.709	-0.742	-0.776	-0.809	-0.842	-0.876	-0.909	-0.941	-0.971	-1.002	-1.034	-1.064	-1.092	-1.122	-1.149	-1.178	-1.204	-1.229	-1.255	-1.279	-1.302	-1.325	-1.348	-1.369	-1.389	-1.408	-1.426	-1.445	-1.461	-1.478	-1.492	-1.506	-1.520	-1.534	-1.545	-1.556	-1.566	-1.576	-1.585	-1.592	-1.600	-1.608	-1.612	-1.616	-1.621	-1.625	-1.628	-1.630	-1.631	-1.631	-1.632	-1.631	-1.631	-1.630	-1.626	-1.624	-1.620	-1.616	-1.612	-1.606	-1.601	-1.594	-1.586	-1.580	-1.571	-1.562	-1.552	-1.542	-1.532	-1.521	-1.508	-1.496	-1.482	-1.469	-1.454	-1.439	-1.422	-1.405	-1.386	-1.369	-1.350	-1.329	-1.309	-1.286	-1.265	-1.240	-1.218	-1.191	-1.166	-1.140	-1.112	-1.084	-1.052	-1.022	-0.991	-0.959	-0.926	-0.891	-0.856	-0.820	-0.782	-0.745	-0.706	-0.666	-0.626	-0.585	-0.544	-0.500	-0.456	-0.412	-0.368	-0.322	-0.278	-0.231	-0.184	-0.136	-0.089	-0.040	0.009	0.056	0.105	0.154	0.202	0.252	0.300	0.349	0.398	0.446	0.495	0.542	0.589	0.638	0.684	0.730	0.776	0.820	0.866	0.910	0.952	0.995	1.038	1.079	1.118	1.158	1.196	1.234	1.271	1.308	1.342	1.378	1.411	1.445	1.478	1.508	1.538	1.568	1.596	1.625	1.652	1.679	1.705	1.730	1.754	1.778	1.801	1.824	1.845	1.868	1.889	1.909	1.929	1.948	1.966	1.985	2.004	2.021	2.039	2.055	2.071	2.089	2.105	2.120	2.135	2.151	2.166	2.180	2.195	2.209	2.221	2.235	2.248	2.260	2.271	2.284	2.295	2.306	2.316	2.328	2.336	2.345	2.354	2.362	2.370	2.376	2.384	2.390	2.395	2.400	2.405	2.409	2.411	2.415	2.416	2.418	2.418	2.418	2.418	2.416	2.414	2.411	2.408	2.405	2.399	2.394	2.389	2.382	2.375	2.368	2.360	2.350	2.341	2.331	2.320	2.309	2.298	2.286	2.274	2.260	2.248	2.234	2.218	2.202	2.188	2.171	2.155	2.138	2.121	2.104	2.085	2.068	2.049	2.030	2.010	1.991	1.970	1.951	1.930	1.909	1.888	1.866	1.845	1.822	1.800	1.776	1.752	1.730	1.706	1.682	1.656	1.632	1.606	1.581	1.555	1.530	1.502	1.478	1.450	1.422	1.396	1.368	1.340	1.311	1.282	1.254	1.225	1.195	1.166	1.136	1.108	1.078	1.046	1.016	0.986	0.956	0.926	0.895	0.865	0.835	0.804	0.774	0.744	0.712	0.681	0.652	0.622	0.592	0.562	0.534	0.504	0.476	0.448	0.419	0.391	0.364	0.336	0.310	0.284	0.258	0.232	0.208	0.182	0.158	0.134	0.111	0.088	0.066	0.044	0.024	0.002	-0.018	-0.036	-0.056	-0.074	-0.094	-0.110	-0.128	-0.144	-0.160	-0.175	-0.191	-0.206	-0.220	-0.234	-0.248	-0.261	-0.275	-0.288	-0.300	-0.312	-0.325	-0.336	-0.349	-0.359	-0.371	-0.382	-0.394	-0.405	-0.418	-0.428	-0.439	-0.450	-0.462	-0.472	-0.484	-0.496	-0.507	-0.520	-0.532	-0.544	-0.556	-0.569	-0.581	-0.595	-0.609	-0.620	-0.634	-0.648	-0.662	-0.676	-0.691	-0.704	-0.719	-0.734	-0.748	-0.762	-0.778	-0.794	-0.808	-0.822	-0.839	-0.854	-0.869	-0.885	-0.899	-0.915	-0.930	-0.945	-0.960	-0.975	-0.991	-1.006	-1.020	-1.035	-1.049	-1.062	-1.078	-1.091	-1.105	-1.119	-1.131	-1.145	-1.158	-1.170	-1.182	-1.196	-1.208	-1.219	-1.231	-1.242	-1.254	-1.265	-1.276	-1.288	-1.298	-1.308	-1.319	-1.329	-1.339	-1.349	-1.359	-1.369	-1.378	-1.388	-1.398	-1.406	-1.414	-1.424	-1.432	-1.440	-1.449	-1.459	-1.466	-1.474	-1.482	-1.489	-1.498	-1.504	-1.510	-1.516	-1.522	-1.530	-1.535	-1.541	-1.546	-1.551	-1.556	-1.560	-1.565	-1.569	-1.572	-1.575	-1.578	-1.579	-1.580	-1.581	-1.582	-1.582	-1.582	-1.582	-1.581	-1.580	-1.579	-1.576	-1.572	-1.570	-1.568	-1.562	-1.559	-1.554	-1.550	-1.545	-1.539	-1.535	-1.529	-1.522	-1.518	-1.511	-1.505	-1.499	-1.492	-1.486	-1.480	-1.474	-1.469	-1.462	-1.458	-1.452	-1.449	-1.444	-1.439	-1.435	-1.431	-1.430	-1.428	-1.425	-1.422	-1.422	-1.422	-1.421	-1.422	-1.424	-1.425	-1.426	-1.430	-1.432	-1.435	-1.439	-1.444	-1.448	-1.452	-1.459	-1.465	-1.471	-1.478	-1.484	-1.491	-1.499	-1.506	-1.512	-1.520	-1.528	-1.536	-1.544	-1.550	-1.559	-1.565	-1.572	-1.579	-1.586	-1.591	-1.599	-1.604	-1.609	-1.615	-1.619	-1.622	-1.626	-1.630	-1.632	-1.634	-1.636	-1.636	-1.638	-1.636	-1.636	-1.636	-1.635	-1.632	-1.630	-1.626	-1.624	-1.619	-1.615	-1.610	-1.605	-1.599	-1.592	-1.586	-1.580	-1.572	-1.565	-1.558	-1.550	-1.541	-1.532	-1.525	-1.516	-1.508	-1.499	-1.489	-1.481	-1.472	-1.464	-1.455	-1.445	-1.436	-1.428	-1.418	-1.409	-1.400	-1.390	-1.381	-1.374	-1.365	-1.355	-1.348	-1.338	-1.329	-1.321	-1.312	-1.304	-1.294	-1.285	-1.278	-1.268	-1.259	-1.250	-1.240	-1.230	-1.220	-1.209	-1.199	-1.189	-1.178	-1.166	-1.155	-1.142	-1.131	-1.119	-1.106	-1.092	-1.079	-1.065	-1.050	-1.035	-1.020	-1.004	-0.988	-0.971	-0.954	-0.936	-0.919	-0.901	-0.882	-0.864	-0.846	-0.828	-0.808	-0.788	-0.768	-0.749	-0.728	-0.708	-0.688	-0.668	-0.648	-0.628	-0.606	-0.586	-0.569	-0.549	-0.529	-0.510	-0.491	-0.472	-0.454	-0.438	-0.420	-0.404	-0.388	-0.372	-0.358	-0.342	-0.328	-0.315	-0.301	-0.290	-0.279	-0.268	-0.256	-0.246	-0.238	-0.229	-0.221	-0.214	-0.208	-0.200	-0.195	-0.189	-0.185	-0.181	-0.178	-0.175	-0.172	-0.170	-0.169	-0.166	-0.166	-0.164	-0.164	-0.164	-0.165	-0.164	-0.164	-0.165	-0.166	-0.166	-0.168	-0.169	-0.169	-0.170	-0.171	-0.171	-0.172	-0.172	-0.174	-0.174	-0.174	-0.175	-0.174	-0.174	-0.174	-0.172	-0.172	-0.170	-0.170	-0.168	-0.165	-0.162	-0.160	-0.158	-0.154	-0.150	-0.146	-0.141	-0.136	-0.131	-0.125	-0.120	-0.112	-0.106	-0.099	-0.091	-0.082	-0.074	-0.065	-0.056	-0.046	-0.036	-0.025	-0.015	-0.002	0.010	0.022	0.035	0.049	0.061	0.075	0.090	0.105	0.120	0.136	0.152	0.168	0.184	0.201	0.218	0.234	0.251	0.270	0.286	0.304	0.322	0.339	0.356	0.374	0.391	0.409	0.425	0.442	0.459	0.475	0.491	0.506	0.521	0.536	0.550	0.564	0.576	0.589	0.600	0.611	0.621	0.631	0.640	0.649	0.655	0.661	0.669	0.674	0.676	0.680	0.684	0.685	0.686	0.686	0.685	0.684	0.681	0.679	0.674	0.670	0.664	0.660	0.652	0.646	0.639	0.630	0.621	0.612	0.604	0.594	0.584	0.575	0.565	0.554	0.544	0.532	0.522	0.512	0.501	0.490	0.481	0.471	0.461	0.451	0.441	0.432	0.424	0.416	0.409	0.401	0.395	0.389	0.384	0.378	0.374	0.370	0.366	0.362	0.361	0.359	0.359	0.358	0.358	0.359	0.361	0.364	0.366	0.369	0.374	0.378	0.384	0.389	0.395	0.402	0.410	0.419	0.426	0.435	0.444	0.452	0.462	0.474	0.484	0.495	0.505	0.518	0.529	0.540	0.552	0.565	0.576	0.589	0.601	0.614	0.626	0.639	0.651	0.664	0.675	0.688	0.699	0.710	0.721	0.734	0.745	0.755	0.765	0.775	0.785	0.794	0.802	0.811	0.820	0.828	0.834	0.840	0.846	0.851	0.856	0.860	0.865	0.868	0.870	0.871	0.874	0.874	0.874	0.872	0.871	0.870	0.868	0.864	0.861	0.858	0.851	0.846	0.840	0.834	0.826	0.820	0.810	0.802	0.794	0.785	0.775	0.765	0.754	0.744	0.732	0.721	0.710	0.699	0.688	0.676	0.664	0.654	0.642	0.630	0.620	0.609	0.599	0.588	0.578	0.568	0.559	0.549	0.540	0.532	0.525	0.519	0.512	0.506	0.500	0.495	0.490	0.488	0.485	0.482	0.481	0.480	0.479	0.480	0.480	0.482	0.485	0.488	0.491	0.496	0.501	0.506	0.512	0.518	0.525	0.532	0.541	0.550	0.558	0.566	0.576	0.586	0.596	0.606	0.616	0.628	0.638	0.649	0.660	0.671	0.681	0.694	0.704	0.714	0.725	0.735	0.745	0.756	0.765	0.775	0.784	0.792	0.801	0.808	0.816	0.822	0.829	0.835	0.840	0.844	0.849	0.852	0.856	0.858	0.860	0.861	0.861	0.862	0.861	0.860	0.858	0.856	0.851	0.849	0.844	0.839	0.832	0.826	0.820	0.812	0.805	0.796	0.788	0.778	0.768	0.758	0.746	0.735	0.724	0.712	0.700	0.689	0.676	0.664	0.651	0.639	0.626	0.614	0.600	0.588	0.575	0.562	0.550	0.538	0.525	0.515	0.502	0.491	0.481	0.470	0.460	0.451	0.441	0.432	0.425	0.416	0.409	0.401	0.395	0.389	0.384	0.379	0.374	0.369	0.365	0.361	0.358	0.356	0.354	0.351	0.349	0.348	0.346	0.345	0.344	0.344	0.344	0.342	0.342	0.341	0.341	0.340	0.340	0.340	0.339	0.338	0.338	0.335	0.334	0.331	0.330	0.326	0.324	0.321	0.318	0.314	0.310	0.305	0.300	0.295	0.289	0.282	0.276	0.268	0.260	0.252	0.244	0.234	0.225	0.216	0.205	0.194	0.184	0.171	0.160	0.149	0.136	0.124	0.110	0.096	0.084	0.070	0.055	0.040	0.026	0.012	-0.004	-0.019	-0.034	-0.049	-0.065	-0.080	-0.096	-0.111	-0.126	-0.142	-0.158	-0.174	-0.190	-0.206	-0.221	-0.236	-0.252	-0.268	-0.282	-0.298	-0.314	-0.329	-0.344	-0.358	-0.372	-0.386	-0.400	-0.414	-0.428	-0.441	-0.452	-0.465	-0.478	-0.490	-0.501	-0.511	-0.522	-0.531	-0.541	-0.550	-0.559	-0.568	-0.575	-0.582	-0.590	-0.595	-0.601	-0.606	-0.610	-0.615	-0.618	-0.619	-0.621	-0.622	-0.624	-0.624	-0.624	-0.622	-0.621	-0.619	-0.616	-0.614	-0.610	-0.605	-0.601	-0.596	-0.590	-0.585	-0.578	-0.571	-0.564	-0.556	-0.549	-0.541	-0.532	-0.524	-0.515	-0.507	-0.499	-0.490	-0.481	-0.472	-0.464	-0.455	-0.448	-0.439	-0.431	-0.422	-0.416	-0.409	-0.401	-0.395	-0.388	-0.382	-0.378	-0.372	-0.368	-0.364	-0.360	-0.356	-0.354	-0.351	-0.350	-0.348	-0.348	-0.348	-0.348	-0.348	-0.349	-0.350	-0.351	-0.354	-0.356	-0.360	-0.362	-0.365	-0.369	-0.372	-0.376	-0.381	-0.386	-0.390	-0.395	-0.400	-0.404	-0.409	-0.412	-0.418	-0.421	-0.428	-0.431	-0.434	-0.438	-0.441	-0.445	-0.449	-0.451	-0.452	-0.455	-0.458	-0.459	-0.460	-0.460	-0.460	-0.460	-0.459	-0.459	-0.458	-0.455	-0.454	-0.451	-0.448	-0.445	-0.441	-0.438	-0.432	-0.429	-0.422	-0.418	-0.412	-0.406	-0.401	-0.395	-0.388	-0.381	-0.375	-0.368	-0.360	-0.354	-0.346	-0.339	-0.331	-0.324	-0.316	-0.309	-0.301	-0.294	-0.285	-0.279	-0.271	-0.264	-0.256	-0.249	-0.242	-0.236	-0.229	-0.221	-0.216	-0.209	-0.204	-0.196	-0.191	-0.185	-0.180	-0.175	-0.169	-0.165	-0.159	-0.155	-0.149	-0.145	-0.141	-0.136	-0.132	-0.129	-0.125	-0.121	-0.118	-0.114	-0.111	-0.108	-0.105	-0.101	-0.099	-0.095	-0.092	-0.090	-0.088	-0.085	-0.082	-0.081	-0.079	-0.076	-0.075	-0.072	-0.071	-0.070	-0.069	-0.066	-0.065	-0.062	-0.061	-0.060	-0.059	-0.058	-0.056	-0.055	-0.054	-0.052	-0.052	-0.051	-0.051	-0.050	-0.050	-0.049	-0.049	-0.049	-0.048	-0.048	-0.048	-0.046	-0.048	-0.046	-0.046	-0.046	-0.048	-0.048	-0.049	-0.049	-0.049	-0.050	-0.050	-0.051	-0.051	-0.054	-0.054	-0.055	-0.055	-0.056	-0.059	-0.059	-0.061	-0.062	-0.064	-0.066	-0.068	-0.070	-0.072	-0.075	-0.078	-0.080	-0.082	-0.086	-0.089	-0.092	-0.095	-0.100	-0.102	-0.106	-0.110	-0.115	-0.119	-0.124	-0.128	-0.132	-0.138	-0.144	-0.149	-0.155	-0.161	-0.166	-0.174	-0.180	-0.188	-0.194	-0.201	-0.209	-0.216	-0.224	-0.232	-0.240	-0.248	-0.258	-0.266	-0.275	-0.285	-0.294	-0.304	-0.314	-0.324	-0.334	-0.344	-0.355	-0.364	-0.375	-0.388	-0.398	-0.410	-0.421	-0.432	-0.444	-0.456	-0.469	-0.480	-0.494	-0.506	-0.519	-0.531	-0.544	-0.558	-0.570	-0.584	-0.595	-0.610	-0.622	-0.635	-0.648	-0.661	-0.675	-0.688	-0.700	-0.714	-0.726	-0.739	-0.751	-0.762	-0.775	-0.788	-0.799	-0.810	-0.821	-0.832	-0.842	-0.852	-0.862	-0.872	-0.882	-0.890	-0.899	-0.906	-0.914	-0.920	-0.928	-0.932	-0.938	-0.942	-0.946	-0.950	-0.955	-0.956	-0.959	-0.961	-0.961	-0.961	-0.961	-0.961	-0.960	-0.959	-0.956	-0.952	-0.950	-0.945	-0.940	-0.936	-0.930	-0.924	-0.918	-0.911	-0.904	-0.896	-0.888	-0.880	-0.870	-0.862	-0.852	-0.842	-0.834	-0.822	-0.812	-0.801	-0.791	-0.781	-0.770	-0.759	-0.748	-0.736	-0.726	-0.714	-0.704	-0.692	-0.682	-0.671	-0.661	-0.650	-0.640	-0.630	-0.620	-0.610	-0.600	-0.590	-0.581	-0.572	-0.565	-0.556	-0.550	-0.542	-0.535	-0.529	-0.521	-0.516	-0.511	-0.506	-0.501	-0.498	-0.492	-0.489	-0.486	-0.484	-0.481	-0.480	-0.479	-0.479	-0.478	-0.478	-0.479	-0.479	-0.480	-0.482	-0.484	-0.486	-0.490	-0.492	-0.498	-0.501	-0.505	-0.510	-0.516	-0.521	-0.526	-0.532	-0.539	-0.545	-0.551	-0.559	-0.565	-0.572	-0.580	-0.586	-0.595	-0.602	-0.611	-0.619	-0.626	-0.634	-0.642	-0.650	-0.658	-0.666	-0.675	-0.681	-0.690	-0.698	-0.705	-0.712	-0.720	-0.728	-0.734	-0.740	-0.748	-0.754	-0.760	-0.766	-0.771	-0.779	-0.784	-0.789	-0.794	-0.799	-0.804	-0.808	-0.812	-0.816	-0.820	-0.822	-0.826	-0.830	-0.832	-0.834	-0.836	-0.838	-0.840	-0.841	-0.842	-0.844	-0.844	-0.845	-0.845	-0.845	-0.845	-0.844	-0.842	-0.842	-0.840	-0.839	-0.836	-0.835	-0.832	-0.830	-0.826	-0.824	-0.821	-0.816	-0.812	-0.809	-0.804	-0.799	-0.794	-0.790	-0.785	-0.779	-0.775	-0.769	-0.762	-0.756	-0.750	-0.744	-0.736	-0.730	-0.724	-0.718	-0.710	-0.702	-0.696	-0.689	-0.682	-0.675	-0.668	-0.660	-0.655	-0.648	-0.640	-0.632	-0.626	-0.619	-0.614	-0.606	-0.601	-0.594	-0.588	-0.581	-0.575	-0.570	-0.562	-0.558	-0.552	-0.546	-0.541	-0.536	-0.530	-0.526	-0.522	-0.516	-0.512	-0.509	-0.504	-0.501	-0.496	-0.492	-0.489	-0.486	-0.481	-0.479	-0.476	-0.474	-0.470	-0.468	-0.465	-0.462	-0.460	-0.459	-0.456	-0.455	-0.454	-0.452	-0.451	-0.450	-0.450	-0.449	-0.449	-0.449	-0.449	-0.449	-0.450	-0.451	-0.451	-0.454	-0.455	-0.458	-0.459	-0.462	-0.465	-0.468	-0.471	-0.475	-0.480	-0.482	-0.488	-0.492	-0.498	-0.504	-0.510	-0.515	-0.521	-0.529	-0.535	-0.541	-0.550	-0.556	-0.562	-0.571	-0.579	-0.586	-0.594	-0.602	-0.609	-0.616	-0.625	-0.632	-0.640	-0.646	-0.654	-0.661	-0.668	-0.675	-0.681	-0.686	-0.692	-0.699	-0.704	-0.709	-0.711	-0.716	-0.719	-0.722	-0.724	-0.725	-0.728	-0.728	-0.728	-0.728	-0.726	-0.724	-0.724	-0.721	-0.716	-0.714	-0.710	-0.705	-0.700	-0.694	-0.689	-0.681	-0.675	-0.666	-0.659	-0.651	-0.642	-0.634	-0.625	-0.616	-0.605	-0.595	-0.585	-0.575	-0.565	-0.555	-0.545	-0.535	-0.525	-0.515	-0.504	-0.495	-0.485	-0.476	-0.466	-0.458	-0.449	-0.440	-0.431	-0.424	-0.416	-0.409	-0.402	-0.398	-0.391	-0.385	-0.381	-0.378	-0.374	-0.370	-0.368	-0.365	-0.364	-0.362	-0.361	-0.361	-0.362	-0.361	-0.364	-0.365	-0.366	-0.370	-0.371	-0.375	-0.380	-0.382	-0.388	-0.391	-0.396	-0.401	-0.406	-0.412	-0.418	-0.424	-0.430	-0.436	-0.442	-0.448	-0.454	-0.460	-0.466	-0.472	-0.479	-0.484	-0.490	-0.495	-0.500	-0.505	-0.510	-0.515	-0.520	-0.524	-0.528	-0.532	-0.535	-0.539	-0.541	-0.542	-0.545	-0.548	-0.549	-0.550	-0.551	-0.551	-0.551	-0.551	-0.550	-0.549	-0.548	-0.546	-0.544	-0.542	-0.540	-0.536	-0.534	-0.529	-0.525	-0.521	-0.516	-0.511	-0.507	-0.501	-0.496	-0.491	-0.485	-0.479	-0.474	-0.466	-0.459	-0.454	-0.446	-0.440	-0.432	-0.425	-0.419	-0.411	-0.404	-0.398	-0.390	-0.382	-0.376	-0.369	-0.362	-0.355	-0.348	-0.341	-0.334	-0.328	-0.321	-0.315	-0.308	-0.302	-0.296	-0.289	-0.284	-0.278	-0.271	-0.266	-0.261	-0.255	-0.250	-0.245	-0.239	-0.234	-0.229	-0.224	-0.219	-0.214	-0.210	-0.205	-0.201	-0.196	-0.191	-0.188	-0.182	-0.178	-0.174	-0.169	-0.162	-0.159	-0.152	-0.149	-0.142	-0.138	-0.131	-0.126	-0.120	-0.115	-0.109	-0.104	-0.096	-0.091	-0.085	-0.078	-0.071	-0.065	-0.059	-0.051	-0.045	-0.038	-0.031	-0.025	-0.018	-0.010	-0.004	0.002	0.009	0.016	0.022	0.029	0.034	0.040	0.045	0.051	0.055	0.061	0.065	0.068	0.071	0.075	0.076	0.079	0.081	0.081	0.081	0.082	0.080	0.080	0.078	0.075	0.072	0.068	0.064	0.059	0.054	0.048	0.040	0.034	0.026	0.018	0.009	0.000	-0.010	-0.020	-0.031	-0.042	-0.054	-0.065	-0.078	-0.090	-0.102	-0.115	-0.130	-0.142	-0.156	-0.170	-0.184	-0.198	-0.211	-0.225	-0.238	-0.251	-0.265	-0.278	-0.291	-0.304	-0.318	-0.329	-0.341	-0.352	-0.364	-0.375	-0.386	-0.398	-0.408	-0.418	-0.426	-0.435	-0.444	-0.452	-0.461	-0.469	-0.475	-0.481	-0.489	-0.495	-0.500	-0.506	-0.511	-0.515	-0.520	-0.524	-0.528	-0.531	-0.534	-0.539	-0.541	-0.544	-0.548	-0.549	-0.551	-0.554	-0.556	-0.559	-0.561	-0.564	-0.566	-0.568	-0.570	-0.572	-0.575	-0.578	-0.580	-0.582	-0.585	-0.590	-0.592	-0.595	-0.600	-0.602	-0.608	-0.612	-0.615	-0.620	-0.626	-0.631	-0.636	-0.642	-0.649	-0.656	-0.661	-0.669	-0.676	-0.684	-0.692	-0.700	-0.709	-0.718	-0.726	-0.738	-0.746	-0.758	-0.766	-0.778	-0.789	-0.800	-0.811	-0.824	-0.836	-0.849	-0.861	-0.875	-0.888	-0.900	-0.914	-0.928	-0.942	-0.956	-0.970	-0.984	-0.999	-1.014	-1.029	-1.042	-1.058	-1.071	-1.086	-1.100	-1.114	-1.128	-1.142	-1.156	-1.169	-1.181	-1.195	-1.208	-1.221	-1.234	-1.245	-1.258	-1.269	-1.279	-1.290	-1.300	-1.310	-1.319	-1.329	-1.336	-1.345	-1.352	-1.359	-1.366	-1.374	-1.379	-1.384	-1.389	-1.392	-1.398	-1.401	-1.404	-1.406	-1.409	-1.410	-1.412	-1.414	-1.415	-1.415	-1.416	-1.416	-1.416	-1.416	-1.416	-1.414	-1.412	-1.412	-1.411	-1.410	-1.409	-1.408	-1.406	-1.405	-1.404	-1.402	-1.401	-1.400	-1.400	-1.399	-1.399	-1.399	-1.399	-1.399	-1.400	-1.400	-1.402	-1.404	-1.405	-1.406	-1.409	-1.414	-1.416	-1.419	-1.424	-1.428	-1.432	-1.438	-1.444	-1.450	-1.456	-1.462	-1.470	-1.479	-1.486	-1.494	-1.504	-1.511	-1.522	-1.531	-1.541	-1.551	-1.562	-1.572	-1.584	-1.595	-1.606	-1.618	-1.630	-1.642	-1.654	-1.666	-1.679	-1.691	-1.704	-1.716	-1.728	-1.739	-1.751	-1.762	-1.775	-1.786	-1.799	-1.810	-1.822	-1.832	-1.842	-1.852	-1.864	-1.874	-1.882	-1.891	-1.900	-1.909	-1.916	-1.924	-1.931	-1.938	-1.944	-1.950	-1.955	-1.960	-1.965	-1.969	-1.972	-1.975	-1.978	-1.979	-1.981	-1.982	-1.982	-1.982	-1.982	-1.981	-1.981	-1.979	-1.978	-1.974	-1.971	-1.969	-1.964	-1.959	-1.955	-1.949	-1.945	-1.938	-1.932	-1.926	-1.919	-1.912	-1.905	-1.898	-1.889	-1.881	-1.874	-1.866	-1.858	-1.849	-1.840	-1.832	-1.824	-1.815	-1.805	-1.798	-1.789	-1.780	-1.772	-1.764	-1.756	-1.748	-1.741	-1.734	-1.728	-1.720	-1.714	-1.709	-1.701	-1.696	-1.692	-1.688	-1.684	-1.681	-1.678	-1.675	-1.672	-1.670	-1.669	-1.669	-1.668	-1.669	-1.669	-1.669	-1.670	-1.674	-1.675	-1.678	-1.680	-1.682	-1.686	-1.690	-1.695	-1.699	-1.702	-1.708	-1.712	-1.716	-1.721	-1.725	-1.731	-1.735	-1.740	-1.744	-1.748	-1.751	-1.754	-1.759	-1.760	-1.764	-1.765	-1.768	-1.769	-1.769	-1.770	-1.769	-1.768	-1.766	-1.765	-1.762	-1.759	-1.756	-1.750	-1.746	-1.740	-1.734	-1.726	-1.719	-1.711	-1.704	-1.695	-1.685	-1.675	-1.665	-1.654	-1.642	-1.631	-1.619	-1.608	-1.594	-1.581	-1.568	-1.555	-1.541	-1.528	-1.515	-1.502	-1.489	-1.475	-1.461	-1.449	-1.436	-1.422	-1.410	-1.398	-1.385	-1.372	-1.361	-1.350	-1.339	-1.329	-1.318	-1.309	-1.299	-1.290	-1.280	-1.272	-1.265	-1.256	-1.249	-1.242	-1.235	-1.229	-1.222	-1.219	-1.212	-1.208	-1.204	-1.199	-1.196	-1.192	-1.188	-1.185	-1.182	-1.180	-1.176	-1.174	-1.171	-1.169	-1.168	-1.164	-1.162	-1.160	-1.158	-1.155	-1.152	-1.150	-1.146	-1.144	-1.140	-1.136	-1.134	-1.130	-1.128	-1.122	-1.119	-1.112	-1.109	-1.104	-1.098	-1.092	-1.085	-1.078	-1.071	-1.065	-1.056	-1.049	-1.040	-1.030	-1.021	-1.011	-1.001	-0.990	-0.980	-0.969	-0.956	-0.944	-0.931	-0.919	-0.905	-0.891	-0.879	-0.865	-0.850	-0.836	-0.821	-0.808	-0.791	-0.778	-0.761	-0.746	-0.731	-0.716	-0.700	-0.685	-0.669	-0.654	-0.640	-0.625	-0.609	-0.595	-0.580	-0.566	-0.552	-0.540	-0.526	-0.514	-0.501	-0.489	-0.478	-0.466	-0.456	-0.446	-0.438	-0.428	-0.419	-0.411	-0.404	-0.398	-0.390	-0.385	-0.380	-0.375	-0.371	-0.368	-0.364	-0.361	-0.359	-0.358	-0.356	-0.355	-0.355	-0.355	-0.356	-0.356	-0.356	-0.359	-0.360	-0.362	-0.364	-0.366	-0.370	-0.371	-0.375	-0.378	-0.381	-0.384	-0.386	-0.390	-0.392	-0.396	-0.399	-0.402	-0.405	-0.408	-0.410	-0.412	-0.415	-0.416	-0.419	-0.420	-0.421	-0.424	-0.424	-0.425	-0.425	-0.426	-0.425	-0.426	-0.425	-0.424	-0.424	-0.422	-0.421	-0.419	-0.416	-0.415	-0.412	-0.410	-0.408	-0.404	-0.400	-0.396	-0.392	-0.389	-0.385	-0.381	-0.376	-0.371	-0.368	-0.364	-0.358	-0.352	-0.348	-0.342	-0.339	-0.332	-0.328	-0.321	-0.316	-0.311	-0.306	-0.301	-0.295	-0.291	-0.286	-0.280	-0.276	-0.271	-0.266	-0.262	-0.259	-0.255	-0.251	-0.248	-0.244	-0.241	-0.238	-0.235	-0.234	-0.231	-0.229	-0.229	-0.228	-0.228	-0.226	-0.228	-0.228	-0.228	-0.229	-0.231	-0.231	-0.234	-0.236	-0.239	-0.242	-0.246	-0.250	-0.254	-0.258	-0.262	-0.266	-0.271	-0.278	-0.284	-0.289	-0.295	-0.300	-0.308	-0.314	-0.320	-0.326	-0.334	-0.340	-0.346	-0.354	-0.361	-0.368	-0.374	-0.381	-0.388	-0.394	-0.401	-0.408	-0.414	-0.421	-0.428	-0.434	-0.440	-0.445	-0.451	-0.456	-0.462	-0.469	-0.474	-0.479	-0.484	-0.489	-0.494	-0.498	-0.502	-0.506	-0.510	-0.514	-0.518	-0.521	-0.522	-0.526	-0.529	-0.531	-0.534	-0.535	-0.538	-0.539	-0.540	-0.541	-0.542	-0.544	-0.544	-0.545	-0.544	-0.544	-0.544	-0.544	-0.544	-0.541	-0.540	-0.539	-0.538	-0.536	-0.535	-0.534	-0.531	-0.529	-0.528	-0.524	-0.522	-0.520	-0.518	-0.515	-0.514	-0.511	-0.510	-0.507	-0.506	-0.505	-0.504	-0.502	-0.502	-0.501	-0.502	-0.504	-0.504	-0.505	-0.506	-0.510	-0.512	-0.516	-0.520	-0.525	-0.530	-0.538	-0.542	-0.551	-0.558	-0.566	-0.576	-0.586	-0.598	-0.608	-0.620	-0.634	-0.646	-0.661	-0.675	-0.691	-0.706	-0.722	-0.740	-0.758	-0.775	-0.792	-0.811	-0.831	-0.850	-0.870	-0.890	-0.910	-0.930	-0.951	-0.971	-0.994	-1.015	-1.035	-1.056	-1.078	-1.098	-1.118	-1.140	-1.160	-1.179	-1.200	-1.220	-1.240	-1.258	-1.276	-1.296	-1.314	-1.331	-1.349	-1.366	-1.382	-1.399	-1.415	-1.430	-1.445	-1.460	-1.475	-1.489	-1.501	-1.515	-1.526	-1.539	-1.551	-1.562	-1.574	-1.584	-1.594	-1.604	-1.612	-1.622	-1.631	-1.640	-1.646	-1.654	-1.661	-1.669	-1.675	-1.681	-1.685	-1.691	-1.696	-1.700	-1.704	-1.709	-1.711	-1.714	-1.718	-1.719	-1.721	-1.724	-1.725	-1.725	-1.726	-1.728	-1.729	-1.728	-1.728	-1.728	-1.728	-1.726	-1.726	-1.725	-1.725	-1.724	-1.722	-1.722	-1.721	-1.720	-1.720	-1.719	-1.718	-1.718	-1.716	-1.718	-1.718	-1.718	-1.719	-1.720	-1.721	-1.722	-1.724	-1.726	-1.730	-1.734	-1.736	-1.741	-1.746	-1.750	-1.755	-1.762	-1.768	-1.775	-1.782	-1.789	-1.796	-1.806	-1.814	-1.822	-1.831	-1.840	-1.850	-1.859	-1.869	-1.879	-1.888	-1.898	-1.908	-1.918	-1.926	-1.936	-1.944	-1.954	-1.961	-1.970	-1.976	-1.984	-1.991	-1.999	-2.004	-2.010	-2.014	-2.018	-2.021	-2.024	-2.025	-2.026	-2.026	-2.025	-2.024	-2.022	-2.019	-2.015	-2.010	-2.006	-2.000	-1.991	-1.985	-1.976	-1.966	-1.955	-1.944	-1.932	-1.920	-1.908	-1.891	-1.878	-1.861	-1.848	-1.829	-1.812	-1.795	-1.778	-1.759	-1.739	-1.720	-1.700	-1.679	-1.659	-1.638	-1.616	-1.595	-1.574	-1.551	-1.530	-1.506	-1.484	-1.461	-1.438	-1.416	-1.392	-1.369	-1.346	-1.322	-1.299	-1.276	-1.252	-1.229	-1.205	-1.182	-1.158	-1.135	-1.111	-1.088	-1.065	-1.040	-1.018	-0.994	-0.970	-0.946	-0.922	-0.899	-0.875	-0.851	-0.828	-0.804	-0.780	-0.756	-0.732	-0.709	-0.685	-0.661	-0.639	-0.614	-0.590	-0.566	-0.544	-0.519	-0.495	-0.471	-0.449	-0.425	-0.402	-0.380	-0.356	-0.335	-0.312	-0.291	-0.269	-0.248	-0.226	-0.206	-0.185	-0.166	-0.146	-0.129	-0.110	-0.092	-0.075	-0.059	-0.044	-0.028	-0.014	0.000	0.012	0.025	0.036	0.046	0.055	0.064	0.072	0.079	0.084	0.089	0.092	0.095	0.096	0.096	0.095	0.092	0.089	0.085	0.079	0.072	0.065	0.055	0.045	0.034	0.020	0.006	-0.009	-0.025	-0.042	-0.061	-0.080	-0.101	-0.122	-0.146	-0.170	-0.195	-0.221	-0.248	-0.275	-0.302	-0.332	-0.362	-0.392	-0.425	-0.456	-0.489	-0.521	-0.555	-0.589	-0.624	-0.658	-0.692	-0.729	-0.764	-0.798	-0.834	-0.869	-0.904	-0.939	-0.974	-1.008	-1.042	-1.076	-1.110	-1.142	-1.176	-1.208	-1.240	-1.270	-1.300	-1.330	-1.359	-1.388	-1.415	-1.442	-1.468	-1.494	-1.518	-1.540	-1.562	-1.585	-1.605	-1.625	-1.645	-1.664	-1.681	-1.698	-1.714	-1.729	-1.742	-1.756	-1.769	-1.781	-1.791	-1.802	-1.811	-1.820	-1.829	-1.836	-1.844	-1.849	-1.855	-1.860	-1.864	-1.869	-1.871	-1.875	-1.878	-1.879	-1.881	-1.881	-1.881	-1.881	-1.881	-1.881	-1.880	-1.878	-1.876	-1.874	-1.870	-1.868	-1.862	-1.859	-1.854	-1.848	-1.841	-1.835	-1.828	-1.820	-1.811	-1.804	-1.794	-1.782	-1.772	-1.760	-1.749	-1.735	-1.721	-1.706	-1.690	-1.674	-1.658	-1.639	-1.620	-1.599	-1.578	-1.556	-1.534	-1.509	-1.485	-1.459	-1.431	-1.404	-1.375	-1.345	-1.314	-1.282	-1.249	-1.215	-1.180	-1.144	-1.106	-1.069	-1.030	-0.990	-0.950	-0.910	-0.868	-0.824	-0.781	-0.738	-0.692	-0.649	-0.604	-0.558	-0.511	-0.464	-0.418	-0.370	-0.322	-0.275	-0.228	-0.179	-0.131	-0.084	-0.036	0.011	0.059	0.105	0.151	0.199	0.244	0.290	0.335	0.380	0.424	0.466	0.509	0.551	0.594	0.634	0.675	0.714	0.752	0.790	0.826	0.864	0.899	0.932	0.966	1.000	1.032	1.064	1.095	1.125	1.154	1.181	1.209	1.235	1.261	1.286	1.311	1.335	1.358	1.380	1.402	1.422	1.442	1.462	1.482	1.500	1.519	1.536	1.554	1.570	1.588	1.602	1.618	1.631	1.646	1.661	1.675	1.688	1.701	1.712	1.726	1.738	1.749	1.760	1.770	1.781	1.791	1.801	1.810	1.820	1.828	1.836	1.844	1.850	1.859	1.864	1.870	1.876	1.882	1.886	1.890	1.895	1.899	1.901	1.902	1.905	1.908	1.908	1.909	1.908	1.908	1.906	1.904	1.902	1.900	1.898	1.892	1.889	1.884	1.880	1.874	1.868	1.861	1.855	1.848	1.840	1.831	1.822	1.814	1.805	1.794	1.784	1.774	1.762	1.751	1.739	1.726	1.714	1.700	1.688	1.674	1.660	1.646	1.631	1.618	1.602	1.586	1.571	1.556	1.539	1.522	1.506	1.489	1.471	1.454	1.436	1.418	1.400	1.381	1.361	1.341	1.320	1.300	1.280	1.260	1.239	1.216	1.195	1.171	1.150	1.126	1.104	1.080	1.055	1.031	1.006	0.981	0.956	0.931	0.904	0.879	0.851	0.825	0.798	0.770	0.742	0.715	0.686	0.659	0.630	0.602	0.574	0.545	0.515	0.488	0.458	0.429	0.400	0.371	0.342	0.314	0.286	0.258	0.229	0.201	0.174	0.146	0.119	0.092	0.066	0.040	0.015	-0.010	-0.035	-0.058	-0.082	-0.105	-0.128	-0.150	-0.171	-0.192	-0.214	-0.232	-0.252	-0.271	-0.289	-0.306	-0.322	-0.339	-0.354	-0.370	-0.384	-0.398	-0.411	-0.424	-0.436	-0.448	-0.459	-0.470	-0.481	-0.491	-0.500	-0.510	-0.520	-0.529	-0.536	-0.545	-0.552	-0.561	-0.570	-0.576	-0.585	-0.592	-0.599	-0.606	-0.615	-0.621	-0.629	-0.636	-0.645	-0.652	-0.661	-0.669	-0.678	-0.686	-0.695	-0.705	-0.714	-0.725	-0.734	-0.745	-0.755	-0.766	-0.778	-0.789	-0.800	-0.812	-0.825	-0.838	-0.850	-0.862	-0.876	-0.890	-0.904	-0.918	-0.931	-0.946	-0.959	-0.974	-0.989	-1.005	-1.019	-1.034	-1.049	-1.062	-1.079	-1.094	-1.109	-1.122	-1.138	-1.152	-1.168	-1.181	-1.196	-1.211	-1.224	-1.239	-1.252	-1.266	-1.280	-1.292	-1.306	-1.320	-1.334	-1.345	-1.358	-1.371	-1.384	-1.396	-1.408	-1.420	-1.431	-1.444	-1.455	-1.468	-1.479	-1.490	-1.501	-1.511	-1.522	-1.532	-1.542	-1.554	-1.564	-1.574	-1.584	-1.592	-1.602	-1.612	-1.621	-1.630	-1.639	-1.648	-1.655	-1.664	-1.671	-1.679	-1.686	-1.692	-1.700	-1.706	-1.711	-1.718	-1.722	-1.728	-1.731	-1.736	-1.739	-1.742	-1.745	-1.746	-1.749	-1.750	-1.751	-1.751	-1.751	-1.751	-1.751	-1.749	-1.748	-1.746	-1.742	-1.740	-1.738	-1.734	-1.730	-1.726	-1.722	-1.719	-1.714	-1.709	-1.704	-1.699	-1.695	-1.690	-1.684	-1.680	-1.675	-1.670	-1.666	-1.661	-1.658	-1.654	-1.650	-1.646	-1.642	-1.641	-1.639	-1.638	-1.635	-1.635	-1.634	-1.634	-1.632	-1.632	-1.634	-1.636	-1.636	-1.639	-1.642	-1.644	-1.648	-1.651	-1.654	-1.658	-1.664	-1.668	-1.671	-1.676	-1.681	-1.686	-1.692	-1.698	-1.702	-1.709	-1.712	-1.719	-1.724	-1.728	-1.734	-1.738	-1.742	-1.746	-1.750	-1.752	-1.756	-1.759	-1.761	-1.762	-1.765	-1.765	-1.766	-1.766	-1.766	-1.765	-1.764	-1.761	-1.760	-1.758	-1.755	-1.751	-1.748	-1.744	-1.739	-1.734	-1.728	-1.722	-1.716	-1.710	-1.704	-1.698	-1.689	-1.682	-1.674	-1.666	-1.659	-1.650	-1.642	-1.634	-1.625	-1.616	-1.608	-1.599	-1.590	-1.581	-1.572	-1.564	-1.556	-1.546	-1.538	-1.529	-1.521	-1.512	-1.504	-1.495	-1.485	-1.478	-1.470	-1.460	-1.451	-1.442	-1.434	-1.426	-1.418	-1.409	-1.400	-1.390	-1.382	-1.372	-1.364	-1.354	-1.344	-1.334	-1.325	-1.314	-1.302	-1.291	-1.281	-1.270	-1.258	-1.246	-1.234	-1.221	-1.208	-1.195	-1.181	-1.166	-1.152	-1.136	-1.121	-1.106	-1.090	-1.074	-1.059	-1.041	-1.025	-1.008	-0.990	-0.972	-0.955	-0.936	-0.918	-0.900	-0.881	-0.862	-0.844	-0.826	-0.806	-0.789	-0.770	-0.752	-0.734	-0.716	-0.698	-0.681	-0.664	-0.646	-0.630	-0.614	-0.598	-0.581	-0.566	-0.551	-0.538	-0.525	-0.511	-0.498	-0.486	-0.475	-0.464	-0.454	-0.442	-0.434	-0.424	-0.416	-0.408	-0.400	-0.392	-0.386	-0.380	-0.374	-0.370	-0.365	-0.360	-0.356	-0.354	-0.351	-0.349	-0.348	-0.344	-0.342	-0.342	-0.341	-0.340	-0.340	-0.340	-0.340	-0.340	-0.340	-0.340	-0.340	-0.340	-0.341	-0.341	-0.341	-0.341	-0.341	-0.341	-0.341	-0.341	-0.341	-0.341	-0.340	-0.339	-0.338	-0.336	-0.335	-0.332	-0.331	-0.329	-0.325	-0.324	-0.319	-0.315	-0.312	-0.308	-0.302	-0.298	-0.291	-0.286	-0.279	-0.274	-0.266	-0.258	-0.251	-0.242	-0.234	-0.225	-0.216	-0.206	-0.195	-0.185	-0.175	-0.162	-0.152	-0.140	-0.128	-0.115	-0.101	-0.088	-0.075	-0.061	-0.048	-0.034	-0.018	-0.004	0.011	0.026	0.041	0.058	0.074	0.088	0.104	0.120	0.136	0.152	0.168	0.182	0.198	0.212	0.229	0.242	0.258	0.272	0.286	0.299	0.314	0.326	0.339	0.350	0.362	0.374	0.385	0.395	0.405	0.414	0.421	0.429	0.436	0.442	0.448	0.454	0.458	0.461	0.464	0.466	0.468	0.469	0.468	0.466	0.466	0.464	0.460	0.455	0.451	0.448	0.441	0.435	0.429	0.421	0.414	0.405	0.398	0.388	0.379	0.369	0.359	0.349	0.338	0.326	0.316	0.305	0.294	0.284	0.272	0.261	0.250	0.240	0.229	0.220	0.210	0.200	0.191	0.182	0.174	0.166	0.159	0.151	0.146	0.140	0.135	0.130	0.126	0.122	0.120	0.118	0.118	0.118	0.118	0.118	0.119	0.121	0.125	0.128	0.131	0.138	0.142	0.149	0.156	0.165	0.172	0.181	0.191	0.201	0.211	0.222	0.234	0.246	0.258	0.270	0.284	0.296	0.310	0.325	0.339	0.352	0.366	0.381	0.396	0.411	0.425	0.440	0.455	0.470	0.484	0.499	0.512	0.526	0.540	0.554	0.566	0.580	0.592	0.605	0.616	0.629	0.639	0.650	0.660	0.670	0.679	0.688	0.695	0.702	0.710	0.716	0.722	0.728	0.732	0.736	0.740	0.744	0.746	0.748	0.749	0.750	0.749	0.749	0.748	0.746	0.744	0.740	0.738	0.734	0.729	0.724	0.719	0.714	0.708	0.701	0.694	0.688	0.679	0.672	0.664	0.656	0.649	0.639	0.631	0.621	0.614	0.605	0.596	0.589	0.580	0.572	0.565	0.558	0.549	0.541	0.535	0.530	0.522	0.518	0.511	0.506	0.501	0.499	0.495	0.491	0.489	0.488	0.485	0.485	0.485	0.485	0.485	0.486	0.489	0.490	0.492	0.495	0.499	0.504	0.507	0.512	0.519	0.522	0.530	0.536	0.541	0.549	0.556	0.562	0.571	0.578	0.586	0.594	0.602	0.610	0.619	0.626	0.635	0.642	0.649	0.658	0.665	0.672	0.680	0.686	0.692	0.700	0.705	0.711	0.716	0.721	0.726	0.730	0.734	0.738	0.740	0.742	0.744	0.746	0.748	0.748	0.748	0.748	0.745	0.744	0.741	0.739	0.736	0.732	0.728	0.722	0.718	0.712	0.705	0.699	0.691	0.684	0.674	0.665	0.656	0.646	0.636	0.626	0.615	0.604	0.591	0.580	0.568	0.555	0.541	0.529	0.515	0.502	0.490	0.476	0.461	0.448	0.435	0.420	0.408	0.395	0.381	0.369	0.356	0.342	0.330	0.319	0.308	0.295	0.285	0.275	0.265	0.255	0.246	0.239	0.230	0.222	0.216	0.209	0.202	0.198	0.194	0.190	0.185	0.181	0.179	0.178	0.175	0.172	0.171	0.171	0.171	0.171	0.171	0.172	0.174	0.175	0.176	0.178	0.179	0.180	0.182	0.184	0.185	0.186	0.189	0.190	0.190	0.191	0.192	0.194	0.194	0.192	0.192	0.191	0.189	0.188	0.185	0.181	0.179	0.175	0.170	0.165	0.160	0.154	0.148	0.140	0.132	0.125	0.116	0.106	0.098	0.088	0.076	0.066	0.054	0.042	0.030	0.018	0.004	-0.009	-0.022	-0.038	-0.051	-0.065	-0.080	-0.096	-0.111	-0.126	-0.141	-0.158	-0.172	-0.189	-0.204	-0.219	-0.236	-0.251	-0.266	-0.282	-0.298	-0.312	-0.329	-0.344	-0.359	-0.374	-0.389	-0.404	-0.418	-0.431	-0.445	-0.460	-0.474	-0.485	-0.499	-0.511	-0.524	-0.536	-0.546	-0.559	-0.569	-0.580	-0.590	-0.599	-0.608	-0.616	-0.625	-0.632	-0.640	-0.648	-0.654	-0.660	-0.666	-0.671	-0.674	-0.679	-0.681	-0.684	-0.686	-0.689	-0.689	-0.691	-0.691	-0.691	-0.690	-0.689	-0.686	-0.685	-0.682	-0.679	-0.676	-0.671	-0.668	-0.664	-0.659	-0.652	-0.648	-0.641	-0.635	-0.630	-0.622	-0.618	-0.610	-0.604	-0.598	-0.590	-0.584	-0.578	-0.571	-0.565	-0.559	-0.552	-0.548	-0.542	-0.539	-0.534	-0.530	-0.525	-0.522	-0.520	-0.516	-0.514	-0.512	-0.512	-0.511	-0.511	-0.512	-0.512	-0.514	-0.516	-0.519	-0.521	-0.524	-0.528	-0.532	-0.536	-0.542	-0.548	-0.554	-0.560	-0.566	-0.571	-0.579	-0.585	-0.592	-0.600	-0.608	-0.615	-0.622	-0.630	-0.636	-0.644	-0.652	-0.659	-0.666	-0.672	-0.679	-0.685	-0.691	-0.696	-0.701	-0.706	-0.711	-0.715	-0.720	-0.722	-0.725	-0.729	-0.731	-0.732	-0.734	-0.734	-0.735	-0.735	-0.734	-0.732	-0.731	-0.730	-0.729	-0.725	-0.722	-0.720	-0.715	-0.712	-0.708	-0.704	-0.699	-0.694	-0.689	-0.682	-0.678	-0.671	-0.664	-0.659	-0.651	-0.646	-0.639	-0.631	-0.625	-0.619	-0.611	-0.604	-0.598	-0.590	-0.584	-0.576	-0.568	-0.561	-0.554	-0.548	-0.540	-0.534	-0.526	-0.519	-0.512	-0.506	-0.499	-0.492	-0.485	-0.479	-0.472	-0.466	-0.460	-0.454	-0.446	-0.440	-0.435	-0.428	-0.422	-0.416	-0.410	-0.404	-0.398	-0.394	-0.388	-0.381	-0.376	-0.369	-0.364	-0.359	-0.352	-0.348	-0.342	-0.336	-0.331	-0.328	-0.321	-0.316	-0.312	-0.308	-0.304	-0.299	-0.295	-0.290	-0.288	-0.282	-0.279	-0.275	-0.271	-0.268	-0.264	-0.261	-0.259	-0.256	-0.254	-0.252	-0.249	-0.248	-0.246	-0.245	-0.242	-0.242	-0.241	-0.241	-0.240	-0.240	-0.239	-0.240	-0.240	-0.241	-0.241	-0.242	-0.242	-0.245	-0.245	-0.248	-0.249	-0.250	-0.252	-0.255	-0.258	-0.260	-0.261	-0.265	-0.268	-0.270	-0.272	-0.278	-0.280	-0.284	-0.286	-0.290	-0.294	-0.298	-0.301	-0.306	-0.310	-0.314	-0.318	-0.321	-0.325	-0.330	-0.335	-0.340	-0.344	-0.349	-0.354	-0.358	-0.364	-0.368	-0.374	-0.379	-0.384	-0.389	-0.395	-0.401	-0.406	-0.412	-0.418	-0.425	-0.431	-0.438	-0.445	-0.452	-0.459	-0.468	-0.474	-0.481	-0.490	-0.498	-0.507	-0.515	-0.524	-0.534	-0.542	-0.551	-0.561	-0.571	-0.581	-0.591	-0.601	-0.612	-0.622	-0.634	-0.646	-0.658	-0.669	-0.680	-0.691	-0.702	-0.715	-0.728	-0.740	-0.751	-0.764	-0.775	-0.788	-0.800	-0.812	-0.822	-0.835	-0.848	-0.859	-0.870	-0.882	-0.894	-0.905	-0.915	-0.925	-0.936	-0.948	-0.956	-0.968	-0.976	-0.985	-0.994	-1.002	-1.010	-1.019	-1.025	-1.031	-1.039	-1.045	-1.050	-1.055	-1.060	-1.065	-1.068	-1.072	-1.075	-1.078	-1.080	-1.081	-1.082	-1.084	-1.084	-1.085	-1.085	-1.084	-1.082	-1.082	-1.080	-1.078	-1.075	-1.072	-1.069	-1.065	-1.061	-1.056	-1.052	-1.048	-1.042	-1.038	-1.032	-1.026	-1.020	-1.014	-1.006	-1.000	-0.992	-0.986	-0.979	-0.971	-0.964	-0.956	-0.949	-0.941	-0.934	-0.925	-0.918	-0.909	-0.901	-0.892	-0.884	-0.876	-0.868	-0.859	-0.851	-0.842	-0.834	-0.825	-0.818	-0.809	-0.800	-0.792	-0.784	-0.776	-0.769	-0.761	-0.754	-0.748	-0.740	-0.734	-0.726	-0.721	-0.715	-0.709	-0.704	-0.699	-0.692	-0.689	-0.685	-0.680	-0.675	-0.672	-0.670	-0.668	-0.664	-0.662	-0.660	-0.660	-0.659	-0.658	-0.658	-0.658	-0.659	-0.660	-0.661	-0.662	-0.665	-0.668	-0.670	-0.674	-0.676	-0.681	-0.684	-0.689	-0.694	-0.699	-0.704	-0.709	-0.714	-0.720	-0.725	-0.731	-0.738	-0.744	-0.750	-0.758	-0.764	-0.770	-0.778	-0.784	-0.790	-0.796	-0.804	-0.810	-0.816	-0.822	-0.829	-0.836	-0.841	-0.848	-0.854	-0.859	-0.865	-0.871	-0.876	-0.880	-0.886	-0.890	-0.895	-0.900	-0.904	-0.908	-0.911	-0.915	-0.919	-0.922	-0.926	-0.929	-0.931	-0.934	-0.935	-0.936	-0.939	-0.940	-0.941	-0.942	-0.944	-0.944	-0.944	-0.944	-0.944	-0.944	-0.942	-0.941	-0.940	-0.939	-0.936	-0.935	-0.934	-0.931	-0.929	-0.926	-0.922	-0.920	-0.916	-0.914	-0.910	-0.905	-0.901	-0.898	-0.892	-0.888	-0.882	-0.879	-0.874	-0.868	-0.862	-0.858	-0.851	-0.846	-0.840	-0.835	-0.829	-0.824	-0.818	-0.811	-0.806	-0.800	-0.795	-0.789	-0.785	-0.779	-0.772	-0.768	-0.764	-0.759	-0.752	-0.749	-0.745	-0.740	-0.736	-0.732	-0.729	-0.725	-0.721	-0.719	-0.715	-0.712	-0.710	-0.708	-0.705	-0.702	-0.701	-0.699	-0.698	-0.696	-0.695	-0.692	-0.692	-0.692	-0.690	-0.690	-0.689	-0.689	-0.688	-0.688	-0.688	-0.685	-0.685	-0.685	-0.685	-0.685	-0.684	-0.684	-0.684	-0.684	-0.682	-0.682	-0.682	-0.682	-0.681	-0.682	-0.682	-0.682	-0.682	-0.684	-0.682	-0.684	-0.685	-0.686	-0.686	-0.688	-0.689	-0.689	-0.691	-0.692	-0.695	-0.698	-0.699	-0.701	-0.702	-0.706	-0.709	-0.712	-0.716	-0.719	-0.724	-0.728	-0.732	-0.736	-0.740	-0.745	-0.749	-0.755	-0.759	-0.764	-0.770	-0.774	-0.779	-0.784	-0.789	-0.794	-0.798	-0.804	-0.808	-0.811	-0.815	-0.820	-0.822	-0.825	-0.829	-0.831	-0.834	-0.836	-0.838	-0.838	-0.839	-0.838	-0.839	-0.838	-0.835	-0.832	-0.830	-0.826	-0.822	-0.819	-0.814	-0.809	-0.802	-0.796	-0.790	-0.782	-0.774	-0.765	-0.758	-0.748	-0.739	-0.728	-0.718	-0.706	-0.695	-0.684	-0.671	-0.660	-0.648	-0.635	-0.624	-0.611	-0.599	-0.586	-0.574	-0.561	-0.549	-0.536	-0.524	-0.512	-0.501	-0.489	-0.479	-0.468	-0.458	-0.446	-0.436	-0.426	-0.418	-0.409	-0.401	-0.392	-0.386	-0.379	-0.372	-0.368	-0.362	-0.356	-0.352	-0.348	-0.344	-0.341	-0.339	-0.336	-0.334	-0.332	-0.331	-0.331	-0.331	-0.331	-0.331	-0.334	-0.335	-0.336	-0.338	-0.339	-0.341	-0.344	-0.348	-0.350	-0.352	-0.355	-0.359	-0.361	-0.364	-0.369	-0.371	-0.375	-0.378	-0.381	-0.384	-0.386	-0.389	-0.391	-0.394	-0.396	-0.399	-0.400	-0.402	-0.402	-0.404	-0.405	-0.405	-0.406	-0.405	-0.406	-0.405	-0.404	-0.402	-0.401	-0.399	-0.396	-0.394	-0.391	-0.386	-0.384	-0.379	-0.375	-0.370	-0.365	-0.360	-0.355	-0.349	-0.342	-0.335	-0.329	-0.322	-0.315	-0.308	-0.301	-0.292	-0.285	-0.276	-0.269	-0.260	-0.252	-0.244	-0.235	-0.228	-0.219	-0.210	-0.201	-0.192	-0.184	-0.175	-0.168	-0.160	-0.152	-0.144	-0.136	-0.129	-0.121	-0.112	-0.106	-0.099	-0.092	-0.086	-0.079	-0.072	-0.068	-0.061	-0.055	-0.050	-0.045	-0.040	-0.034	-0.029	-0.024	-0.019	-0.015	-0.010	-0.005	0.000	0.004	0.009	0.012	0.018	0.021	0.026	0.031	0.036	0.041	0.045	0.050	0.055	0.061	0.066	0.071	0.078	0.082	0.090	0.095	0.102	0.109	0.115	0.122	0.129	0.136	0.144	0.151	0.159	0.166	0.174	0.181	0.189	0.198	0.205	0.212	0.221	0.228	0.236	0.244	0.250	0.258	0.265	0.272	0.279	0.285	0.291	0.296	0.302	0.308	0.312	0.316	0.320	0.324	0.325	0.329	0.330	0.331	0.332	0.331	0.332	0.330	0.330	0.328	0.324	0.321	0.318	0.312	0.306	0.301	0.295	0.288	0.281	0.272	0.265	0.256	0.246	0.236	0.226	0.216	0.205	0.194	0.181	0.169	0.156	0.144	0.131	0.119	0.105	0.091	0.076	0.062	0.049	0.035	0.020	0.006	-0.008	-0.021	-0.036	-0.050	-0.062	-0.076	-0.089	-0.102	-0.115	-0.128	-0.140	-0.154	-0.165	-0.176	-0.188	-0.199	-0.210	-0.220	-0.230	-0.239	-0.249	-0.258	-0.266	-0.274	-0.281	-0.288	-0.295	-0.301	-0.308	-0.312	-0.319	-0.324	-0.328	-0.331	-0.335	-0.339	-0.342	-0.345	-0.348	-0.350	-0.351	-0.354	-0.355	-0.356	-0.358	-0.358	-0.359	-0.359	-0.360	-0.360	-0.360	-0.361	-0.361	-0.361	-0.360	-0.361	-0.361	-0.361	-0.362	-0.362	-0.364	-0.364	-0.365	-0.368	-0.369	-0.370	-0.372	-0.376	-0.378	-0.381	-0.384	-0.388	-0.391	-0.396	-0.401	-0.406	-0.412	-0.419	-0.425	-0.432	-0.441	-0.449	-0.458	-0.466	-0.476	-0.486	-0.498	-0.507	-0.519	-0.530	-0.541	-0.554	-0.568	-0.580	-0.595	-0.608	-0.622	-0.636	-0.651	-0.665	-0.681	-0.696	-0.712	-0.726	-0.742	-0.758	-0.774	-0.789	-0.805	-0.820	-0.835	-0.850	-0.865	-0.880	-0.894	-0.909	-0.922	-0.936	-0.950	-0.962	-0.976	-0.988	-1.001	-1.012	-1.022	-1.034	-1.044	-1.054	-1.062	-1.070	-1.079	-1.086	-1.094	-1.100	-1.108	-1.112	-1.118	-1.122	-1.128	-1.131	-1.134	-1.138	-1.139	-1.142	-1.144	-1.146	-1.148	-1.149	-1.150	-1.151	-1.151	-1.151	-1.152	-1.151	-1.152	-1.152	-1.151	-1.152	-1.152	-1.152	-1.152	-1.152	-1.154	-1.155	-1.155	-1.156	-1.158	-1.159	-1.160	-1.162	-1.165	-1.168	-1.170	-1.175	-1.178	-1.182	-1.188	-1.191	-1.198	-1.202	-1.209	-1.215	-1.221	-1.228	-1.236	-1.244	-1.252	-1.261	-1.270	-1.279	-1.289	-1.299	-1.309	-1.320	-1.330	-1.341	-1.352	-1.364	-1.375	-1.386	-1.399	-1.410	-1.422	-1.434	-1.446	-1.459	-1.471	-1.481	-1.495	-1.506	-1.518	-1.530	-1.541	-1.551	-1.562	-1.574	-1.585	-1.595	-1.605	-1.614	-1.625	-1.634	-1.641	-1.651	-1.659	-1.666	-1.672	-1.679	-1.685	-1.691	-1.698	-1.702	-1.706	-1.711	-1.714	-1.718	-1.720	-1.722	-1.724	-1.725	-1.726	-1.728	-1.726	-1.726	-1.725	-1.724	-1.721	-1.720	-1.718	-1.714	-1.711	-1.708	-1.704	-1.700	-1.695	-1.690	-1.685	-1.679	-1.674	-1.668	-1.662	-1.655	-1.649	-1.641	-1.635	-1.628	-1.621	-1.614	-1.606	-1.599	-1.591	-1.584	-1.578	-1.570	-1.564	-1.556	-1.549	-1.542	-1.535	-1.530	-1.524	-1.516	-1.511	-1.506	-1.500	-1.496	-1.491	-1.486	-1.484	-1.480	-1.476	-1.474	-1.471	-1.470	-1.469	-1.468	-1.468	-1.468	-1.468	-1.469	-1.470	-1.472	-1.475	-1.478	-1.481	-1.486	-1.490	-1.494	-1.500	-1.505	-1.511	-1.516	-1.524	-1.530	-1.536	-1.544	-1.551	-1.559	-1.566	-1.574	-1.581	-1.589	-1.595	-1.602	-1.610	-1.618	-1.624	-1.630	-1.636	-1.642	-1.648	-1.652	-1.658	-1.661	-1.665	-1.668	-1.670	-1.671	-1.672	-1.674	-1.674	-1.672	-1.672	-1.670	-1.666	-1.664	-1.659	-1.654	-1.649	-1.641	-1.635	-1.626	-1.619	-1.609	-1.600	-1.589	-1.579	-1.569	-1.555	-1.544	-1.531	-1.519	-1.505	-1.491	-1.478	-1.462	-1.449	-1.434	-1.419	-1.404	-1.389	-1.374	-1.360	-1.345	-1.330	-1.318	-1.302	-1.288	-1.274	-1.261	-1.248	-1.234	-1.221	-1.209	-1.199	-1.186	-1.175	-1.165	-1.155	-1.146	-1.136	-1.128	-1.119	-1.110	-1.104	-1.098	-1.091	-1.085	-1.079	-1.074	-1.069	-1.065	-1.061	-1.056	-1.054	-1.051	-1.048	-1.046	-1.045	-1.042	-1.041	-1.039	-1.039	-1.038	-1.038	-1.036	-1.036	-1.035	-1.035	-1.034	-1.034	-1.032	-1.032	-1.031	-1.031	-1.029	-1.028	-1.026	-1.026	-1.024	-1.021	-1.020	-1.018	-1.014	-1.011	-1.009	-1.005	-1.000	-0.996	-0.991	-0.986	-0.980	-0.975	-0.968	-0.961	-0.955	-0.946	-0.938	-0.930	-0.921	-0.912	-0.902	-0.892	-0.882	-0.871	-0.861	-0.849	-0.839	-0.826	-0.814	-0.801	-0.790	-0.776	-0.764	-0.751	-0.739	-0.726	-0.712	-0.699	-0.686	-0.672	-0.661	-0.648	-0.635	-0.622	-0.611	-0.599	-0.588	-0.578	-0.566	-0.555	-0.546	-0.538	-0.528	-0.519	-0.511	-0.504	-0.498	-0.491	-0.485	-0.479	-0.475	-0.471	-0.468	-0.465	-0.462	-0.461	-0.459	-0.459	-0.459	-0.460	-0.460	-0.462	-0.464	-0.465	-0.469	-0.472	-0.476	-0.480	-0.484	-0.488	-0.492	-0.498	-0.502	-0.507	-0.512	-0.518	-0.524	-0.529	-0.534	-0.540	-0.545	-0.549	-0.554	-0.559	-0.562	-0.566	-0.569	-0.572	-0.576	-0.578	-0.581	-0.582	-0.584	-0.585	-0.586	-0.586	-0.586	-0.585	-0.584	-0.582	-0.581	-0.579	-0.575	-0.572	-0.569	-0.565	-0.560	-0.555	-0.551	-0.546	-0.540	-0.534	-0.528	-0.521	-0.514	-0.507	-0.500	-0.491	-0.485	-0.478	-0.470	-0.462	-0.454	-0.446	-0.439	-0.431	-0.422	-0.415	-0.406	-0.400	-0.392	-0.384	-0.378	-0.370	-0.362	-0.356	-0.350	-0.344	-0.338	-0.332	-0.326	-0.321	-0.316	-0.312	-0.308	-0.304	-0.300	-0.296	-0.294	-0.291	-0.290	-0.288	-0.288	-0.286	-0.286	-0.286	-0.288	-0.288	-0.289	-0.290	-0.292	-0.295	-0.299	100.000	5.000	2.000	1.000	7.000	3.000	1.000	488.000	2.000	641.000	3.000	879.000	0.000	0.000	0.000	0.000	0.000	0.000	0.000	0.000	0.000	0.000	0.000	0.000	0.600	0.575	0.549	0.524	0.499	0.472	0.448	0.421	0.396	0.370	0.346	0.321	0.296	0.272	0.249	0.226	0.202	0.180	0.158	0.136	0.115	0.095	0.074	0.054	0.035	0.018	-0.001	-0.019	-0.035	-0.051	-0.066	-0.081	-0.095	-0.110	-0.122	-0.135	-0.146	-0.159	-0.169	-0.180	-0.190	-0.199	-0.208	-0.216	-0.224	-0.231	-0.240	-0.246	-0.254	-0.260	-0.266	-0.272	-0.279	-0.285	-0.291	-0.298	-0.304	-0.309	-0.315	-0.322	-0.329	-0.335	-0.342	-0.349	-0.358	-0.365	-0.372	-0.381	-0.390	-0.400	-0.409	-0.419	-0.430	-0.440	-0.452	-0.464	-0.478	-0.490	-0.504	-0.518	-0.532	-0.546	-0.562	-0.579	-0.595	-0.612	-0.631	-0.649	-0.669	-0.688	-0.706	-0.728	-0.748	-0.769	-0.791	-0.812	-0.835	-0.858	-0.880	-0.905	-0.928	-0.951	-0.976	-1.001	-1.025	-1.050	-1.075	-1.100	-1.126	-1.150	-1.176	-1.201	-1.228	-1.252	-1.278	-1.302	-1.326	-1.352	-1.378	-1.401	-1.425	-1.450	-1.474	-1.498	-1.521	-1.542	-1.565	-1.588	-1.609	-1.630	-1.650	-1.671	-1.691	-1.710	-1.729	-1.746	-1.765	-1.781	-1.799	-1.815	-1.830	-1.846	-1.861	-1.874	-1.888	-1.901	-1.914	-1.925	-1.938	-1.948	-1.959	-1.969	-1.979	-1.989	-1.999	-2.007	-2.016	-2.024	-2.033	-2.041	-2.049	-2.058	-2.065	-2.074	-2.081	-2.089	-2.098	-2.104	-2.112	-2.121	-2.130	-2.139	-2.148	-2.156	-2.166	-2.176	-2.186	-2.198	-2.209	-2.221	-2.232	-2.245	-2.258	-2.271	-2.286	-2.301	-2.315	-2.331	-2.348	-2.364	-2.382	-2.400	-2.418	-2.436	-2.456	-2.475	-2.496	-2.518	-2.539	-2.560	-2.582	-2.606	-2.629	-2.651	-2.676	-2.700	-2.724	-2.748	-2.774	-2.798	-2.822	-2.849	-2.874	-2.900	-2.925	-2.952	-2.978	-3.004	-3.030	-3.055	-3.081	-3.106	-3.132	-3.159	-3.184	-3.209	-3.234	-3.259	-3.284	-3.308	-3.332	-3.356	-3.380	-3.404	-3.428	-3.451	-3.474	-3.498	-3.519	-3.540	-3.564	-3.585	-3.606	-3.626	-3.648	-3.668	-3.688	-3.708	-3.728	-3.748	-3.765	-3.784	-3.802	-3.821	-3.840	-3.858	-3.875	-3.892	-3.909	-3.928	-3.945	-3.961	-3.978	-3.994	-4.010	-4.026	-4.044	-4.059	-4.076	-4.091	-4.108	-4.124	-4.140	-4.155	-4.172	-4.189	-4.205	-4.220	-4.238	-4.254	-4.270	-4.286	-4.304	-4.320	-4.338	-4.355	-4.372	-4.389	-4.408	-4.425	-4.442	-4.461	-4.480	-4.499	-4.518	-4.538	-4.556	-4.576	-4.596	-4.616	-4.638	-4.658	-4.679	-4.700	-4.721	-4.744	-4.765	-4.788	-4.810	-4.832	-4.855	-4.878	-4.901	-4.924	-4.949	-4.971	-4.995	-5.019	-5.042	-5.065	-5.089	-5.112	-5.136	-5.160	-5.182	-5.206	-5.230	-5.252	-5.275	-5.298	-5.319	-5.341	-5.364	-5.384	-5.404	-5.425	-5.444	-5.464	-5.484	-5.502	-5.520	-5.536	-5.554	-5.570	-5.585	-5.600	-5.614	-5.628	-5.641	-5.654	-5.665	-5.676	-5.686	-5.695	-5.704	-5.712	-5.720	-5.726	-5.732	-5.739	-5.745	-5.749	-5.752	-5.756	-5.759	-5.761	-5.764	-5.765	-5.765	-5.766	-5.766	-5.766	-5.766	-5.765	-5.764	-5.764	-5.762	-5.760	-5.759	-5.758	-5.756	-5.754	-5.752	-5.750	-5.749	-5.748	-5.745	-5.744	-5.742	-5.741	-5.740	-5.739	-5.739	-5.739	-5.738	-5.738	-5.738	-5.739	-5.738	-5.739	-5.740	-5.740	-5.742	-5.744	-5.744	-5.746	-5.749	-5.750	-5.752	-5.754	-5.756	-5.758	-5.760	-5.761	-5.765	-5.768	-5.769	-5.770	-5.772	-5.774	-5.776	-5.778	-5.778	-5.780	-5.780	-5.780	-5.780	-5.780	-5.779	-5.778	-5.776	-5.775	-5.771	-5.770	-5.768	-5.764	-5.759	-5.755	-5.750	-5.745	-5.739	-5.732	-5.726	-5.718	-5.710	-5.701	-5.694	-5.684	-5.672	-5.662	-5.652	-5.640	-5.628	-5.615	-5.602	-5.589	-5.575	-5.560	-5.545	-5.530	-5.515	-5.499	-5.481	-5.464	-5.448	-5.430	-5.410	-5.392	-5.375	-5.355	-5.335	-5.316	-5.298	-5.278	-5.256	-5.235	-5.215	-5.195	-5.174	-5.154	-5.132	-5.112	-5.091	-5.070	-5.050	-5.029	-5.009	-4.988	-4.968	-4.948	-4.928	-4.908	-4.889	-4.869	-4.850	-4.831	-4.814	-4.795	-4.776	-4.759	-4.742	-4.725	-4.709	-4.692	-4.678	-4.661	-4.646	-4.631	-4.618	-4.602	-4.588	-4.575	-4.561	-4.548	-4.535	-4.522	-4.510	-4.498	-4.486	-4.474	-4.461	-4.450	-4.438	-4.425	-4.414	-4.402	-4.390	-4.379	-4.365	-4.352	-4.341	-4.328	-4.314	-4.301	-4.286	-4.272	-4.259	-4.244	-4.229	-4.212	-4.195	-4.178	-4.160	-4.142	-4.125	-4.105	-4.085	-4.064	-4.043	-4.021	-3.999	-3.975	-3.952	-3.928	-3.902	-3.878	-3.851	-3.824	-3.796	-3.770	-3.741	-3.712	-3.682	-3.652	-3.624	-3.592	-3.561	-3.530	-3.499	-3.468	-3.435	-3.402	-3.371	-3.339	-3.305	-3.274	-3.241	-3.209	-3.176	-3.144	-3.112	-3.081	-3.049	-3.018	-2.986	-2.956	-2.926	-2.895	-2.866	-2.836	-2.809	-2.780	-2.754	-2.726	-2.700	-2.675	-2.650	-2.625	-2.601	-2.578	-2.555	-2.534	-2.511	-2.492	-2.471	-2.452	-2.434	-2.416	-2.399	-2.382	-2.366	-2.350	-2.336	-2.321	-2.309	-2.295	-2.284	-2.271	-2.260	-2.249	-2.240	-2.230	-2.221	-2.211	-2.204	-2.196	-2.189	-2.181	-2.174	-2.166	-2.160	-2.152	-2.148	-2.141	-2.135	-2.129	-2.122	-2.116	-2.110	-2.102	-2.096	-2.090	-2.082	-2.075	-2.068	-2.060	-2.050	-2.041	-2.031	-2.021	-2.011	-1.999	-1.988	-1.975	-1.961	-1.946	-1.932	-1.916	-1.899	-1.882	-1.864	-1.845	-1.824	-1.804	-1.782	-1.759	-1.735	-1.710	-1.685	-1.659	-1.631	-1.604	-1.575	-1.546	-1.516	-1.485	-1.455	-1.422	-1.390	-1.358	-1.325	-1.290	-1.256	-1.222	-1.188	-1.154	-1.119	-1.085	-1.050	-1.016	-0.982	-0.949	-0.915	-0.882	-0.850	-0.818	-0.788	-0.758	-0.729	-0.699	-0.671	-0.645	-0.619	-0.595	-0.570	-0.549	-0.528	-0.507	-0.489	-0.472	-0.456	-0.441	-0.428	-0.416	-0.404	-0.395	-0.388	-0.380	-0.375	-0.371	-0.369	-0.366	-0.366	-0.366	-0.368	-0.371	-0.374	-0.380	-0.385	-0.391	-0.399	-0.406	-0.415	-0.425	-0.434	-0.444	-0.455	-0.466	-0.478	-0.488	-0.499	-0.510	-0.521	-0.532	-0.542	-0.555	-0.564	-0.575	-0.585	-0.594	-0.604	-0.611	-0.619	-0.626	-0.632	-0.639	-0.644	-0.649	-0.652	-0.655	-0.658	-0.659	-0.659	-0.660	-0.659	-0.656	-0.654	-0.651	-0.649	-0.644	-0.639	-0.634	-0.628	-0.621	-0.615	-0.606	-0.599	-0.591	-0.582	-0.574	-0.564	-0.555	-0.548	-0.539	-0.529	-0.520	-0.511	-0.502	-0.494	-0.486	-0.479	-0.471	-0.464	-0.458	-0.452	-0.448	-0.442	-0.439	-0.436	-0.434	-0.431	-0.431	-0.431	-0.431	-0.434	-0.436	-0.439	-0.444	-0.449	-0.455	-0.462	-0.470	-0.479	-0.489	-0.499	-0.511	-0.524	-0.535	-0.549	-0.564	-0.579	-0.595	-0.611	-0.628	-0.645	-0.664	-0.681	-0.699	-0.719	-0.738	-0.756	-0.775	-0.796	-0.816	-0.835	-0.855	-0.874	-0.894	-0.911	-0.931	-0.950	-0.968	-0.984	-1.001	-1.018	-1.034	-1.049	-1.064	-1.078	-1.092	-1.104	-1.116	-1.128	-1.140	-1.149	-1.159	-1.166	-1.174	-1.180	-1.188	-1.194	-1.198	-1.201	-1.205	-1.209	-1.210	-1.211	-1.212	-1.214	-1.212	-1.212	-1.211	-1.211	-1.209	-1.206	-1.205	-1.202	-1.200	-1.198	-1.195	-1.192	-1.190	-1.188	-1.185	-1.184	-1.181	-1.179	-1.179	-1.178	-1.178	-1.178	-1.178	-1.179	-1.180	-1.181	-1.185	-1.189	-1.192	-1.196	-1.201	-1.208	-1.215	-1.222	-1.230	-1.239	-1.249	-1.259	-1.270	-1.282	-1.295	-1.309	-1.322	-1.336	-1.351	-1.368	-1.382	-1.400	-1.418	-1.435	-1.454	-1.472	-1.492	-1.511	-1.531	-1.551	-1.571	-1.592	-1.612	-1.634	-1.655	-1.675	-1.696	-1.716	-1.738	-1.759	-1.778	-1.798	-1.818	-1.836	-1.855	-1.874	-1.892	-1.910	-1.926	-1.944	-1.958	-1.974	-1.988	-2.002	-2.015	-2.026	-2.038	-2.049	-2.058	-2.066	-2.074	-2.081	-2.088	-2.092	-2.096	-2.100	-2.102	-2.104	-2.105	-2.105	-2.105	-2.102	-2.100	-2.098	-2.092	-2.088	-2.082	-2.076	-2.069	-2.060	-2.052	-2.042	-2.034	-2.024	-2.013	-2.002	-1.990	-1.980	-1.968	-1.954	-1.941	-1.928	-1.916	-1.902	-1.889	-1.875	-1.861	-1.849	-1.835	-1.820	-1.808	-1.794	-1.781	-1.768	-1.755	-1.741	-1.730	-1.718	-1.705	-1.692	-1.681	-1.670	-1.659	-1.649	-1.638	-1.628	-1.618	-1.609	-1.599	-1.590	-1.581	-1.572	-1.565	-1.558	-1.550	-1.544	-1.536	-1.530	-1.524	-1.518	-1.511	-1.505	-1.500	-1.494	-1.490	-1.484	-1.480	-1.474	-1.469	-1.465	-1.460	-1.455	-1.450	-1.445	-1.440	-1.435	-1.430	-1.424	-1.419	-1.414	-1.406	-1.400	-1.394	-1.388	-1.380	-1.372	-1.365	-1.356	-1.348	-1.339	-1.330	-1.320	-1.309	-1.298	-1.286	-1.274	-1.261	-1.248	-1.234	-1.220	-1.205	-1.190	-1.174	-1.156	-1.141	-1.122	-1.104	-1.085	-1.066	-1.046	-1.026	-1.005	-0.984	-0.962	-0.940	-0.918	-0.894	-0.871	-0.848	-0.824	-0.799	-0.775	-0.750	-0.726	-0.700	-0.675	-0.651	-0.626	-0.601	-0.576	-0.551	-0.526	-0.502	-0.480	-0.456	-0.432	-0.410	-0.386	-0.365	-0.342	-0.321	-0.301	-0.281	-0.261	-0.242	-0.224	-0.206	-0.190	-0.174	-0.158	-0.142	-0.129	-0.115	-0.102	-0.090	-0.078	-0.068	-0.058	-0.048	-0.039	-0.030	-0.022	-0.016	-0.011	-0.005	0.000	0.005	0.009	0.011	0.015	0.016	0.018	0.020	0.021	0.021	0.021	0.021	0.020	0.019	0.019	0.018	0.015	0.012	0.011	0.009	0.006	0.004	0.000	-0.002	-0.005	-0.009	-0.011	-0.014	-0.016	-0.019	-0.022	-0.025	-0.028	-0.030	-0.032	-0.034	-0.036	-0.038	-0.039	-0.041	-0.042	-0.042	-0.044	-0.044	-0.044	-0.044	-0.044	-0.041	-0.040	-0.039	-0.038	-0.035	-0.031	-0.029	-0.025	-0.020	-0.016	-0.011	-0.006	0.000	0.006	0.011	0.019	0.025	0.032	0.040	0.049	0.056	0.065	0.074	0.082	0.091	0.101	0.110	0.120	0.130	0.140	0.149	0.159	0.169	0.178	0.188	0.198	0.205	0.215	0.222	0.231	0.240	0.248	0.254	0.261	0.268	0.272	0.279	0.282	0.289	0.292	0.294	0.298	0.299	0.300	0.301	0.301	0.301	0.300	0.298	0.295	0.292	0.289	0.284	0.280	0.274	0.269	0.261	0.255	0.248	0.240	0.232	0.224	0.215	0.206	0.196	0.188	0.178	0.169	0.158	0.149	0.139	0.130	0.119	0.110	0.101	0.092	0.084	0.075	0.068	0.059	0.052	0.046	0.040	0.035	0.030	0.025	0.021	0.019	0.016	0.015	0.014	0.014	0.014	0.014	0.018	0.019	0.022	0.026	0.030	0.035	0.041	0.048	0.055	0.061	0.071	0.079	0.088	0.096	0.105	0.116	0.126	0.136	0.146	0.156	0.166	0.178	0.188	0.198	0.208	0.218	0.228	0.236	0.245	0.252	0.260	0.269	0.275	0.281	0.288	0.292	0.296	0.299	0.301	0.302	0.304	0.304	0.302	0.300	0.298	0.294	0.290	0.284	0.278	0.270	0.261	0.252	0.242	0.232	0.220	0.209	0.194	0.180	0.165	0.150	0.135	0.118	0.101	0.084	0.065	0.048	0.029	0.009	-0.010	-0.029	-0.050	-0.070	-0.089	-0.109	-0.129	-0.150	-0.170	-0.190	-0.209	-0.229	-0.248	-0.266	-0.285	-0.304	-0.322	-0.340	-0.358	-0.374	-0.390	-0.406	-0.421	-0.436	-0.451	-0.465	-0.479	-0.491	-0.504	-0.515	-0.528	-0.538	-0.548	-0.558	-0.566	-0.575	-0.584	-0.591	-0.599	-0.605	-0.612	-0.619	-0.625	-0.630	-0.635	-0.640	-0.645	-0.649	-0.652	-0.656	-0.660	-0.664	-0.666	-0.670	-0.672	-0.676	-0.679	-0.682	-0.684	-0.688	-0.690	-0.694	-0.696	-0.699	-0.702	-0.706	-0.709	-0.712	-0.716	-0.721	-0.725	-0.730	-0.735	-0.740	-0.745	-0.751	-0.756	-0.762	-0.770	-0.776	-0.784	-0.791	-0.799	-0.809	-0.818	-0.826	-0.836	-0.846	-0.856	-0.868	-0.880	-0.891	-0.904	-0.916	-0.929	-0.942	-0.956	-0.970	-0.984	-0.999	-1.014	-1.030	-1.045	-1.060	-1.078	-1.094	-1.110	-1.128	-1.144	-1.162	-1.179	-1.196	-1.214	-1.231	-1.249	-1.266	-1.284	-1.301	-1.318	-1.336	-1.352	-1.369	-1.385	-1.401	-1.418	-1.434	-1.449	-1.464	-1.479	-1.492	-1.505	-1.520	-1.532	-1.544	-1.556	-1.568	-1.579	-1.589	-1.598	-1.608	-1.615	-1.624	-1.631	-1.638	-1.644	-1.650	-1.655	-1.659	-1.662	-1.666	-1.669	-1.671	-1.672	-1.674	-1.675	-1.676	-1.678	-1.676	-1.676	-1.676	-1.675	-1.674	-1.672	-1.671	-1.670	-1.669	-1.668	-1.666	-1.665	-1.664	-1.662	-1.661	-1.660	-1.660	-1.660	-1.660	-1.661	-1.661	-1.662	-1.666	-1.668	-1.670	-1.674	-1.678	-1.682	-1.686	-1.692	-1.699	-1.706	-1.712	-1.720	-1.729	-1.739	-1.748	-1.758	-1.768	-1.780	-1.790	-1.801	-1.815	-1.828	-1.839	-1.852	-1.866	-1.880	-1.892	-1.906	-1.920	-1.934	-1.948	-1.961	-1.974	-1.988	-2.000	-2.013	-2.024	-2.035	-2.046	-2.056	-2.066	-2.076	-2.084	-2.092	-2.099	-2.105	-2.110	-2.115	-2.119	-2.121	-2.122	-2.124	-2.122	-2.121	-2.120	-2.116	-2.111	-2.106	-2.100	-2.092	-2.084	-2.075	-2.064	-2.051	-2.039	-2.025	-2.011	-1.996	-1.980	-1.962	-1.944	-1.926	-1.906	-1.886	-1.865	-1.842	-1.820	-1.799	-1.775	-1.751	-1.726	-1.701	-1.678	-1.651	-1.626	-1.599	-1.572	-1.548	-1.520	-1.492	-1.466	-1.440	-1.412	-1.385	-1.359	-1.331	-1.304	-1.278	-1.251	-1.225	-1.199	-1.172	-1.146	-1.121	-1.095	-1.070	-1.045	-1.020	-0.996	-0.971	-0.946	-0.922	-0.900	-0.878	-0.854	-0.831	-0.809	-0.786	-0.766	-0.744	-0.722	-0.702	-0.682	-0.661	-0.641	-0.621	-0.602	-0.582	-0.564	-0.546	-0.528	-0.509	-0.490	-0.474	-0.455	-0.439	-0.421	-0.404	-0.388	-0.370	-0.354	-0.338	-0.321	-0.305	-0.289	-0.272	-0.256	-0.239	-0.222	-0.208	-0.190	-0.174	-0.159	-0.141	-0.124	-0.108	-0.091	-0.074	-0.056	-0.039	-0.021	-0.004	0.014	0.032	0.051	0.070	0.089	0.109	0.128	0.146	0.168	0.186	0.208	0.229	0.249	0.270	0.291	0.312	0.334	0.356	0.378	0.399	0.421	0.444	0.466	0.489	0.510	0.532	0.555	0.578	0.599	0.622	0.644	0.665	0.688	0.709	0.730	0.750	0.770	0.790	0.810	0.830	0.848	0.866	0.885	0.902	0.920	0.935	0.951	0.968	0.981	0.996	1.009	1.021	1.034	1.045	1.056	1.066	1.076	1.085	1.094	1.100	1.108	1.114	1.118	1.124	1.128	1.130	1.134	1.135	1.136	1.138	1.138	1.136	1.136	1.135	1.131	1.130	1.126	1.122	1.119	1.114	1.109	1.104	1.098	1.092	1.086	1.079	1.072	1.065	1.058	1.050	1.042	1.034	1.028	1.019	1.011	1.004	0.994	0.986	0.979	0.970	0.962	0.955	0.948	0.939	0.931	0.925	0.916	0.910	0.902	0.896	0.890	0.882	0.878	0.871	0.865	0.860	0.854	0.849	0.844	0.839	0.834	0.830	0.825	0.821	0.816	0.812	0.808	0.804	0.801	0.798	0.794	0.790	0.788	0.782	0.779	0.776	0.772	0.770	0.766	0.762	0.759	0.756	0.751	0.749	0.744	0.740	0.738	0.732	0.729	0.725	0.720	0.715	0.711	0.706	0.701	0.696	0.690	0.685	0.680	0.674	0.669	0.662	0.656	0.650	0.642	0.636	0.629	0.621	0.614	0.606	0.599	0.590	0.582	0.572	0.564	0.555	0.545	0.535	0.525	0.515	0.505	0.492	0.482	0.470	0.459	0.446	0.434	0.421	0.408	0.394	0.381	0.368	0.352	0.339	0.322	0.309	0.294	0.279	0.264	0.248	0.231	0.216	0.201	0.185	0.170	0.154	0.139	0.124	0.109	0.095	0.080	0.066	0.054	0.040	0.026	0.015	0.004	-0.006	-0.018	-0.026	-0.035	-0.042	-0.050	-0.056	-0.061	-0.065	-0.068	-0.071	-0.071	-0.071	-0.071	-0.070	-0.066	-0.062	-0.059	-0.051	-0.045	-0.039	-0.029	-0.020	-0.010	0.002	0.012	0.026	0.038	0.052	0.066	0.080	0.096	0.110	0.126	0.142	0.158	0.172	0.189	0.204	0.219	0.235	0.249	0.262	0.276	0.289	0.301	0.312	0.324	0.334	0.342	0.351	0.358	0.362	0.368	0.371	0.375	0.376	0.376	0.375	0.374	0.370	0.365	0.360	0.354	0.346	0.338	0.326	0.315	0.304	0.291	0.276	0.262	0.248	0.231	0.214	0.196	0.178	0.159	0.139	0.120	0.100	0.079	0.059	0.039	0.018	-0.002	-0.024	-0.045	-0.066	-0.086	-0.106	-0.126	-0.145	-0.165	-0.184	-0.201	-0.220	-0.236	-0.254	-0.271	-0.286	-0.301	-0.316	-0.329	-0.342	-0.355	-0.368	-0.378	-0.389	-0.399	-0.410	-0.419	-0.426	-0.434	-0.441	-0.448	-0.455	-0.460	-0.465	-0.470	-0.474	-0.479	-0.482	-0.485	-0.489	-0.491	-0.494	-0.496	-0.499	-0.501	-0.502	-0.504	-0.505	-0.507	-0.510	-0.510	-0.511	-0.514	-0.516	-0.516	-0.519	-0.520	-0.524	-0.525	-0.526	-0.529	-0.532	-0.535	-0.538	-0.541	-0.544	-0.548	-0.551	-0.555	-0.559	-0.564	-0.569	-0.571	-0.576	-0.581	-0.588	-0.592	-0.599	-0.604	-0.610	-0.616	-0.622	-0.629	-0.635	-0.640	-0.646	-0.654	-0.661	-0.666	-0.674	-0.680	-0.688	-0.694	-0.701	-0.708	-0.715	-0.721	-0.728	-0.734	-0.740	-0.746	-0.751	-0.759	-0.764	-0.770	-0.775	-0.779	-0.784	-0.788	-0.792	-0.796	-0.800	-0.804	-0.806	-0.809	-0.810	-0.812	-0.814	-0.815	-0.815	-0.816	-0.816	-0.816	-0.815	-0.814	-0.812	-0.810	-0.809	-0.805	-0.802	-0.799	-0.795	-0.791	-0.786	-0.782	-0.778	-0.772	-0.768	-0.761	-0.756	-0.751	-0.745	-0.738	-0.731	-0.725	-0.719	-0.712	-0.706	-0.701	-0.694	-0.689	-0.681	-0.675	-0.670	-0.665	-0.659	-0.654	-0.650	-0.645	-0.640	-0.636	-0.634	-0.630	-0.626	-0.625	-0.622	-0.621	-0.621	-0.620	-0.620	-0.620	-0.621	-0.622	-0.625	-0.628	-0.630	-0.634	-0.639	-0.642	-0.648	-0.652	-0.659	-0.665	-0.671	-0.679	-0.686	-0.694	-0.702	-0.711	-0.720	-0.729	-0.739	-0.749	-0.759	-0.768	-0.779	-0.789	-0.799	-0.809	-0.820	-0.830	-0.840	-0.851	-0.861	-0.870	-0.880	-0.890	-0.899	-0.908	-0.916	-0.925	-0.932	-0.940	-0.948	-0.954	-0.960	-0.966	-0.971	-0.975	-0.980	-0.982	-0.985	-0.988	-0.990	-0.990	-0.990	-0.990	-0.989	-0.986	-0.984	-0.981	-0.978	-0.972	-0.968	-0.961	-0.955	-0.949	-0.941	-0.932	-0.924	-0.915	-0.906	-0.895	-0.885	-0.874	-0.862	-0.850	-0.839	-0.826	-0.814	-0.801	-0.786	-0.774	-0.761	-0.748	-0.732	-0.720	-0.706	-0.692	-0.679	-0.666	-0.652	-0.640	-0.626	-0.614	-0.601	-0.591	-0.579	-0.568	-0.556	-0.545	-0.536	-0.528	-0.518	-0.510	-0.501	-0.494	-0.488	-0.480	-0.474	-0.469	-0.464	-0.460	-0.455	-0.452	-0.449	-0.448	-0.445	-0.444	-0.444	-0.442	-0.444	-0.442	-0.445	-0.446	-0.446	-0.448	-0.450	-0.452	-0.455	-0.458	-0.461	-0.464	-0.466	-0.470	-0.472	-0.475	-0.479	-0.481	-0.484	-0.486	-0.488	-0.491	-0.492	-0.494	-0.495	-0.496	-0.496	-0.498	-0.496	-0.496	-0.495	-0.494	-0.492	-0.489	-0.486	-0.484	-0.479	-0.474	-0.469	-0.464	-0.458	-0.450	-0.442	-0.435	-0.428	-0.419	-0.410	-0.401	-0.390	-0.380	-0.370	-0.358	-0.346	-0.334	-0.322	-0.310	-0.298	-0.284	-0.271	-0.258	-0.244	-0.230	-0.218	-0.202	-0.189	-0.176	-0.161	-0.148	-0.134	-0.121	-0.109	-0.095	-0.082	-0.071	-0.058	-0.046	-0.036	-0.024	-0.014	-0.004	0.005	0.015	0.022	0.030	0.039	0.045	0.051	0.056	0.061	0.066	0.069	0.072	0.075	0.078	0.079	0.080	0.081	0.081	0.079	0.078	0.076	0.074	0.071	0.069	0.065	0.061	0.056	0.051	0.048	0.041	0.035	0.030	0.024	0.018	0.011	0.005	-0.001	-0.008	-0.015	-0.021	-0.028	-0.035	-0.040	-0.046	-0.052	-0.059	-0.064	-0.069	-0.072	-0.078	-0.081	-0.085	-0.088	-0.091	-0.092	-0.095	-0.095	-0.096	-0.095	-0.094	-0.094	-0.091	-0.089	-0.084	-0.080	-0.075	-0.069	-0.061	-0.054	-0.045	-0.035	-0.025	-0.012	0.000	0.015	0.030	0.046	0.064	0.082	0.102	0.124	0.148	0.171	0.196	0.225	0.254	0.282	0.315	0.349	0.384	0.421	0.460	0.501	0.544	0.588	0.634	0.682	0.734	0.785	0.840	0.896	0.956	1.016	1.080	1.146	1.215	1.284	1.356	1.432	1.509	1.588	1.671	1.755	1.841	1.930	2.021	2.115	2.210	2.309	2.409	2.511	2.615	2.722	2.830	2.941	3.052	3.166	3.282	3.400	3.519	3.639	3.761	3.884	4.008	4.132	4.259	4.386	4.512	4.640	4.769	4.898	5.025	5.155	5.284	5.411	5.539	5.666	5.791	5.918	6.042	6.164	6.286	6.406	6.525	6.641	6.756	6.869	6.979	7.086	7.192	7.294	7.395	7.491	7.585	7.675	7.762	7.846	7.926	8.004	8.075	8.145	8.210	8.271	8.329	8.381	8.430	8.475	8.516	8.551	8.584	8.611	8.634	8.654	8.666	8.676	8.682	8.682	8.679	8.671	8.659	8.642	8.621	8.596	8.566	8.532	8.494	8.452	8.408	8.356	8.302	8.245	8.182	8.116	8.047	7.976	7.900	7.820	7.736	7.650	7.561	7.468	7.372	7.272	7.171	7.068	6.960	6.850	6.738	6.622	6.505	6.385	6.262	6.139	6.012	5.885	5.754	5.621	5.488	5.352	5.215	5.075	4.935	4.792	4.650	4.506	4.360	4.212	4.065	3.916	3.768	3.616	3.465	3.314	3.161	3.009	2.855	2.700	2.546	2.392	2.238	2.085	1.930	1.776	1.622	1.469	1.315	1.162	1.010	0.859	0.708	0.558	0.409	0.260	0.112	-0.035	-0.180	-0.324	-0.468	-0.609	-0.749	-0.888	-1.024	-1.160	-1.294	-1.426	-1.558	-1.686	-1.812	-1.938	-2.060	-2.182	-2.300	-2.418	-2.532	-2.646	-2.756	-2.864	-2.970	-3.075	-3.176	-3.276	-3.374	-3.469	-3.560	-3.651	-3.739	-3.825	-3.909	-3.989	-4.068	-4.144	-4.218	-4.289	-4.359	-4.426	-4.490	-4.552	-4.614	-4.671	-4.726	-4.780	-4.831	-4.880	-4.929	-4.972	-5.015	-5.056	-5.095	-5.132	-5.166	-5.200	-5.230	-5.259	-5.286	-5.311	-5.335	-5.356	-5.376	-5.394	-5.410	-5.425	-5.436	-5.448	-5.458	-5.466	-5.472	-5.476	-5.481	-5.482	-5.482	-5.481	-5.480	-5.475	-5.471	-5.464	-5.456	-5.448	-5.438	-5.425	-5.412	-5.399	-5.384	-5.366	-5.349	-5.330	-5.310	-5.289	-5.268	-5.245	-5.220	-5.195	-5.170	-5.142	-5.115	-5.086	-5.056	-5.025	-4.994	-4.961	-4.928	-4.894	-4.859	-4.822	-4.786	-4.749	-4.711	-4.672	-4.632	-4.591	-4.551	-4.510	-4.469	-4.425	-4.381	-4.338	-4.292	-4.249	-4.202	-4.156	-4.110	-4.064	-4.016	-3.970	-3.921	-3.874	-3.825	-3.776	-3.728	-3.678	-3.630	-3.579	-3.529	-3.480	-3.430	-3.380	-3.330	-3.280	-3.229	-3.179	-3.129	-3.079	-3.028	-2.978	-2.928	-2.878	-2.828	-2.776	-2.726	-2.678	-2.626	-2.576	-2.526	-2.476	-2.426	-2.375	-2.324	-2.274	-2.222	-2.172	-2.122	-2.071	-2.019	-1.968	-1.916	-1.864	-1.812	-1.760	-1.708	-1.654	-1.600	-1.546	-1.492	-1.436	-1.382	-1.326	-1.270	-1.214	-1.156	-1.098	-1.040	-0.981	-0.921	-0.861	-0.800	-0.739	-0.676	-0.615	-0.551	-0.488	-0.422	-0.358	-0.292	-0.226	-0.160	-0.092	-0.025	0.044	0.112	0.181	0.250	0.320	0.389	0.460	0.530	0.601	0.671	0.742	0.812	0.884	0.956	1.026	1.098	1.169	1.240	1.309	1.380	1.449	1.519	1.589	1.658	1.725	1.792	1.860	1.926	1.992	2.059	2.124	2.186	2.250	2.312	2.374	2.435	2.495	2.554	2.612	2.670	2.726	2.782	2.838	2.891	2.945	2.996	3.048	3.098	3.145	3.195	3.241	3.289	3.334	3.378	3.420	3.464	3.505	3.546	3.585	3.625	3.662	3.699	3.736	3.770	3.805	3.839	3.871	3.904	3.936	3.966	3.995	4.025	4.052	4.080	4.108	4.132	4.158	4.182	4.206	4.229	4.250	4.272	4.292	4.311	4.331	4.350	4.368	4.385	4.400	4.416	4.430	4.444	4.458	4.471	4.482	4.494	4.502	4.512	4.521	4.529	4.536	4.542	4.548	4.552	4.558	4.560	4.561	4.564	4.564	4.564	4.562	4.561	4.559	4.555	4.550	4.546	4.540	4.532	4.525	4.516	4.508	4.498	4.486	4.474	4.462	4.449	4.435	4.419	4.404	4.386	4.369	4.351	4.332	4.312	4.292	4.271	4.250	4.228	4.205	4.181	4.158	4.132	4.106	4.081	4.054	4.028	4.001	3.974	3.945	3.918	3.889	3.859	3.830	3.800	3.770	3.740	3.710	3.680	3.650	3.619	3.589	3.558	3.526	3.496	3.465	3.435	3.405	3.374	3.344	3.314	3.284	3.254	3.224	3.195	3.166	3.136	3.109	3.079	3.051	3.022	2.995	2.969	2.940	2.914	2.888	2.860	2.834	2.808	2.782	2.756	2.731	2.706	2.681	2.656	2.631	2.606	2.581	2.556	2.534	2.509	2.484	2.461	2.436	2.412	2.390	2.365	2.341	2.318	2.294	2.270	2.246	2.222	2.200	2.176	2.152	2.129	2.106	2.082	2.060	2.036	2.013	1.990	1.968	1.945	1.921	1.899	1.876	1.854	1.831	1.810	1.788	1.766	1.745	1.724	1.702	1.681	1.661	1.641	1.621	1.601	1.581	1.562	1.544	1.525	1.506	1.488	1.469	1.451	1.434	1.415	1.399	1.381	1.364	1.346	1.330	1.312	1.295	1.279	1.262	1.245	1.229	1.211	1.195	1.176	1.159	1.142	1.124	1.106	1.088	1.069	1.050	1.031	1.011	0.992	0.971	0.951	0.930	0.909	0.888	0.865	0.842	0.819	0.796	0.774	0.749	0.725	0.699	0.674	0.649	0.624	0.598	0.571	0.545	0.519	0.491	0.465	0.438	0.411	0.382	0.356	0.329	0.301	0.275	0.248	0.221	0.195	0.169	0.142	0.118	0.091	0.066	0.041	0.018	-0.006	-0.030	-0.054	-0.076	-0.098	-0.119	-0.140	-0.161	-0.180	-0.199	-0.218	-0.235	-0.252	-0.270	-0.286	-0.302	-0.318	-0.332	-0.346	-0.360	-0.372	-0.385	-0.398	-0.409	-0.420	-0.430	-0.441	-0.451	-0.460	-0.470	-0.478	-0.488	-0.496	-0.504	-0.511	-0.520	-0.528	-0.535	-0.544	-0.551	-0.558	-0.566	-0.574	-0.581	-0.590	-0.596	-0.605	-0.614	-0.622	-0.630	-0.640	-0.649	-0.659	-0.669	-0.678	-0.688	-0.699	-0.709	-0.720	-0.732	-0.744	-0.755	-0.769	-0.780	-0.794	-0.809	-0.821	-0.836	-0.850	-0.866	-0.881	-0.896	-0.912	-0.930	-0.946	-0.964	-0.981	-0.999	-1.018	-1.035	-1.054	-1.072	-1.091	-1.111	-1.130	-1.151	-1.170	-1.191	-1.211	-1.231	-1.252	-1.272	-1.294	-1.316	-1.338	-1.358	-1.379	-1.401	-1.421	-1.444	-1.464	-1.486	-1.506	-1.528	-1.549	-1.570	-1.590	-1.610	-1.631	-1.650	-1.670	-1.690	-1.709	-1.729	-1.746	-1.765	-1.782	-1.800	-1.818	-1.835	-1.851	-1.868	-1.884	-1.899	-1.915	-1.930	-1.944	-1.959	-1.972	-1.986	-1.999	-2.013	-2.025	-2.038	-2.049	-2.060	-2.072	-2.084	-2.094	-2.105	-2.116	-2.126	-2.136	-2.148	-2.158	-2.169	-2.179	-2.189	-2.199	-2.209	-2.220	-2.231	-2.241	-2.252	-2.262	-2.275	-2.286	-2.299	-2.310	-2.322	-2.335	-2.348	-2.361	-2.375	-2.390	-2.404	-2.419	-2.434	-2.450	-2.466	-2.482	-2.501	-2.518	-2.536	-2.555	-2.574	-2.594	-2.612	-2.634	-2.654	-2.675	-2.696	-2.719	-2.741	-2.764	-2.786	-2.811	-2.835	-2.859	-2.882	-2.909	-2.932	-2.959	-2.984	-3.010	-3.035	-3.062	-3.089	-3.115	-3.141	-3.168	-3.194	-3.222	-3.249	-3.276	-3.302	-3.329	-3.355	-3.382	-3.409	-3.436	-3.461	-3.489	-3.515	-3.540	-3.568	-3.592	-3.618	-3.642	-3.668	-3.692	-3.718	-3.741	-3.765	-3.789	-3.812	-3.835	-3.858	-3.879	-3.900	-3.922	-3.944	-3.964	-3.984	-4.005	-4.025	-4.043	-4.061	-4.080	-4.099	-4.116	-4.135	-4.151	-4.168	-4.185	-4.200	-4.216	-4.231	-4.248	-4.261	-4.276	-4.290	-4.305	-4.319	-4.332	-4.348	-4.359	-4.372	-4.386	-4.400	-4.412	-4.426	-4.439	-4.451	-4.465	-4.478	-4.489	-4.502	-4.516	-4.529	-4.542	-4.555	-4.570	-4.584	-4.598	-4.611	-4.626	-4.641	-4.656	-4.672	-4.688	-4.704	-4.720	-4.736	-4.754	-4.770	-4.788	-4.805	-4.824	-4.842	-4.861	-4.880	-4.900	-4.920	-4.940	-4.959	-4.980	-5.001	-5.021	-5.044	-5.065	-5.086	-5.108	-5.129	-5.150	-5.172	-5.194	-5.215	-5.238	-5.258	-5.279	-5.300	-5.320	-5.341	-5.361	-5.381	-5.400	-5.420	-5.439	-5.456	-5.474	-5.491	-5.509	-5.524	-5.539	-5.554	-5.568	-5.581	-5.594	-5.605	-5.616	-5.628	-5.636	-5.645	-5.654	-5.661	-5.668	-5.672	-5.678	-5.682	-5.685	-5.688	-5.690	-5.691	-5.692	-5.692	-5.692	-5.691	-5.689	-5.688	-5.686	-5.682	-5.679	-5.675	-5.671	-5.668	-5.662	-5.658	-5.654	-5.649	-5.644	-5.639	-5.634	-5.629	-5.624	-5.619	-5.615	-5.610	-5.606	-5.602	-5.599	-5.595	-5.591	-5.589	-5.586	-5.584	-5.582	-5.581	-5.580	-5.579	-5.580	-5.579	-5.580	-5.580	-5.581	-5.582	-5.585	-5.586	-5.589	-5.592	-5.594	-5.596	-5.600	-5.604	-5.606	-5.610	-5.612	-5.618	-5.620	-5.624	-5.628	-5.630	-5.632	-5.636	-5.639	-5.640	-5.642	-5.644	-5.646	-5.648	-5.648	-5.648	-5.646	-5.646	-5.644	-5.644	-5.641	-5.638	-5.634	-5.630	-5.625	-5.620	-5.614	-5.609	-5.602	-5.594	-5.586	-5.578	-5.568	-5.559	-5.549	-5.538	-5.525	-5.514	-5.501	-5.489	-5.474	-5.460	-5.446	-5.431	-5.416	-5.400	-5.385	-5.369	-5.351	-5.335	-5.318	-5.300	-5.282	-5.265	-5.246	-5.229	-5.210	-5.192	-5.174	-5.156	-5.138	-5.120	-5.101	-5.082	-5.064	-5.046	-5.029	-5.010	-4.994	-4.976	-4.959	-4.942	-4.925	-4.909	-4.892	-4.876	-4.860	-4.845	-4.830	-4.815	-4.800	-4.786	-4.772	-4.759	-4.746	-4.732	-4.720	-4.708	-4.696	-4.684	-4.671	-4.661	-4.650	-4.639	-4.629	-4.618	-4.608	-4.598	-4.586	-4.578	-4.568	-4.556	-4.548	-4.536	-4.528	-4.518	-4.508	-4.496	-4.488	-4.476	-4.466	-4.454	-4.442	-4.430	-4.420	-4.408	-4.395	-4.381	-4.368	-4.354	-4.339	-4.324	-4.309	-4.292	-4.275	-4.259	-4.240	-4.221	-4.202	-4.182	-4.162	-4.141	-4.119	-4.098	-4.075	-4.050	-4.026	-4.001	-3.976	-3.950	-3.922	-3.895	-3.869	-3.840	-3.811	-3.781	-3.752	-3.722	-3.690	-3.660	-3.629	-3.596	-3.565	-3.534	-3.500	-3.469	-3.436	-3.402	-3.370	-3.338	-3.305	-3.272	-3.240	-3.208	-3.175	-3.142	-3.111	-3.079	-3.048	-3.016	-2.985	-2.955	-2.925	-2.896	-2.866	-2.838	-2.810	-2.782	-2.755	-2.728	-2.702	-2.678	-2.654	-2.628	-2.604	-2.582	-2.560	-2.538	-2.518	-2.496	-2.476	-2.456	-2.438	-2.420	-2.402	-2.385	-2.370	-2.354	-2.340	-2.324	-2.311	-2.298	-2.285	-2.272	-2.260	-2.248	-2.236	-2.226	-2.216	-2.206	-2.198	-2.188	-2.179	-2.170	-2.161	-2.154	-2.145	-2.138	-2.129	-2.121	-2.114	-2.105	-2.098	-2.090	-2.082	-2.072	-2.065	-2.055	-2.047	-2.038	-2.027	-2.018	-2.007	-1.996	-1.985	-1.972	-1.960	-1.948	-1.934	-1.920	-1.905	-1.888	-1.872	-1.855	-1.836	-1.818	-1.799	-1.778	-1.755	-1.734	-1.711	-1.686	-1.662	-1.636	-1.610	-1.582	-1.554	-1.525	-1.496	-1.468	-1.435	-1.404	-1.372	-1.339	-1.306	-1.271	-1.238	-1.202	-1.168	-1.132	-1.096	-1.060	-1.024	-0.989	-0.952	-0.918	-0.881	-0.846	-0.811	-0.776	-0.742	-0.709	-0.675	-0.644	-0.611	-0.580	-0.549	-0.521	-0.492	-0.465	-0.439	-0.414	-0.390	-0.368	-0.345	-0.325	-0.306	-0.288	-0.272	-0.256	-0.244	-0.231	-0.221	-0.211	-0.204	-0.196	-0.192	-0.189	-0.186	-0.184	-0.184	-0.186	-0.189	-0.191	-0.196	-0.202	-0.209	-0.215	-0.224	-0.232	-0.242	-0.254	-0.265	-0.276	-0.288	-0.300	-0.312	-0.325	-0.339	-0.351	-0.364	-0.379	-0.390	-0.402	-0.415	-0.428	-0.439	-0.451	-0.461	-0.472	-0.481	-0.490	-0.499	-0.506	-0.514	-0.520	-0.525	-0.530	-0.534	-0.536	-0.539	-0.540	-0.542	-0.542	-0.540	-0.539	-0.536	-0.532	-0.529	-0.525	-0.519	-0.515	-0.507	-0.501	-0.494	-0.486	-0.479	-0.471	-0.462	-0.454	-0.445	-0.438	-0.428	-0.420	-0.411	-0.402	-0.395	-0.388	-0.379	-0.372	-0.365	-0.359	-0.354	-0.348	-0.344	-0.340	-0.336	-0.335	-0.334	-0.331	-0.331	-0.331	-0.335	-0.336	-0.339	-0.344	-0.348	-0.354	-0.361	-0.369	-0.378	-0.386	-0.395	-0.406	-0.418	-0.430	-0.441	-0.456	-0.469	-0.484	-0.499	-0.515	-0.530	-0.545	-0.562	-0.579	-0.596	-0.612	-0.630	-0.646	-0.665	-0.682	-0.699	-0.716	-0.734	-0.749	-0.766	-0.782	-0.798	-0.814	-0.828	-0.842	-0.856	-0.869	-0.881	-0.892	-0.905	-0.916	-0.926	-0.935	-0.945	-0.952	-0.960	-0.966	-0.974	-0.979	-0.985	-0.988	-0.991	-0.995	-0.998	-1.000	-1.001	-1.002	-1.004	-1.004	-1.005	-1.005	-1.002	-1.002	-1.002	-1.001	-1.000	-0.999	-0.998	-0.995	-0.995	-0.994	-0.994	-0.992	-0.992	-0.992	-0.992	-0.994	-0.995	-0.998	-1.000	-1.002	-1.006	-1.010	-1.016	-1.021	-1.028	-1.034	-1.042	-1.050	-1.060	-1.070	-1.080	-1.092	-1.105	-1.119	-1.131	-1.146	-1.161	-1.178	-1.195	-1.211	-1.230	-1.249	-1.268	-1.288	-1.308	-1.329	-1.350	-1.371	-1.394	-1.416	-1.439	-1.461	-1.485	-1.508	-1.531	-1.554	-1.578	-1.600	-1.622	-1.646	-1.668	-1.691	-1.714	-1.734	-1.756	-1.776	-1.798	-1.818	-1.836	-1.856	-1.874	-1.891	-1.908	-1.924	-1.938	-1.952	-1.966	-1.979	-1.990	-2.001	-2.011	-2.020	-2.027	-2.036	-2.041	-2.046	-2.051	-2.055	-2.056	-2.059	-2.060	-2.059	-2.059	-2.056	-2.054	-2.049	-2.045	-2.040	-2.034	-2.027	-2.020	-2.013	-2.004	-1.995	-1.985	-1.974	-1.964	-1.952	-1.941	-1.929	-1.915	-1.904	-1.890	-1.876	-1.864	-1.850	-1.836	-1.822	-1.809	-1.795	-1.781	-1.768	-1.754	-1.740	-1.726	-1.712	-1.699	-1.686	-1.674	-1.660	-1.648	-1.635	-1.624	-1.611	-1.600	-1.590	-1.579	-1.569	-1.558	-1.548	-1.539	-1.529	-1.520	-1.511	-1.504	-1.495	-1.488	-1.481	-1.474	-1.468	-1.461	-1.454	-1.449	-1.444	-1.439	-1.434	-1.429	-1.424	-1.420	-1.415	-1.410	-1.406	-1.402	-1.399	-1.395	-1.391	-1.386	-1.384	-1.379	-1.376	-1.371	-1.368	-1.364	-1.359	-1.352	-1.349	-1.344	-1.338	-1.331	-1.325	-1.318	-1.310	-1.302	-1.295	-1.288	-1.278	-1.268	-1.258	-1.246	-1.235	-1.222	-1.210	-1.196	-1.182	-1.168	-1.152	-1.136	-1.119	-1.102	-1.085	-1.066	-1.046	-1.028	-1.006	-0.986	-0.964	-0.941	-0.920	-0.896	-0.874	-0.849	-0.825	-0.800	-0.775	-0.750	-0.726	-0.700	-0.675	-0.649	-0.624	-0.598	-0.571	-0.546	-0.522	-0.496	-0.472	-0.448	-0.424	-0.400	-0.376	-0.352	-0.331	-0.309	-0.288	-0.266	-0.246	-0.226	-0.208	-0.190	-0.172	-0.155	-0.139	-0.124	-0.110	-0.095	-0.081	-0.070	-0.058	-0.046	-0.036	-0.026	-0.018	-0.008	0.000	0.008	0.014	0.019	0.025	0.030	0.034	0.039	0.041	0.045	0.048	0.050	0.052	0.054	0.055	0.056	0.058	0.058	0.058	0.058	0.059	0.058	0.058	0.058	0.056	0.056	0.054	0.054	0.052	0.052	0.051	0.050	0.050	0.049	0.049	0.048	0.046	0.046	0.045	0.045	0.045	0.045	0.044	0.044	0.044	0.044	0.044	0.045	0.045	0.046	0.048	0.050	0.051	0.052	0.055	0.058	0.060	0.062	0.066	0.070	0.075	0.078	0.082	0.088	0.092	0.098	0.104	0.111	0.116	0.124	0.130	0.138	0.145	0.152	0.161	0.169	0.178	0.185	0.195	0.202	0.211	0.220	0.229	0.239	0.248	0.256	0.264	0.272	0.281	0.289	0.298	0.305	0.311	0.319	0.326	0.331	0.338	0.341	0.346	0.350	0.354	0.356	0.359	0.360	0.361	0.361	0.361	0.361	0.359	0.356	0.354	0.349	0.344	0.340	0.335	0.328	0.321	0.314	0.306	0.298	0.289	0.280	0.270	0.260	0.250	0.239	0.229	0.218	0.205	0.194	0.184	0.172	0.160	0.150	0.139	0.129	0.118	0.108	0.098	0.088	0.079	0.070	0.062	0.054	0.049	0.041	0.035	0.031	0.026	0.022	0.019	0.016	0.015	0.014	0.014	0.014	0.015	0.016	0.019	0.021	0.026	0.030	0.035	0.041	0.048	0.054	0.061	0.068	0.075	0.084	0.092	0.101	0.110	0.119	0.129	0.138	0.148	0.156	0.165	0.175	0.182	0.192	0.201	0.209	0.216	0.224	0.231	0.238	0.242	0.249	0.254	0.258	0.261	0.264	0.265	0.266	0.268	0.266	0.265	0.264	0.260	0.256	0.252	0.246	0.240	0.234	0.226	0.218	0.208	0.198	0.186	0.175	0.164	0.150	0.136	0.122	0.106	0.091	0.076	0.060	0.044	0.026	0.009	-0.010	-0.028	-0.046	-0.065	-0.085	-0.104	-0.122	-0.141	-0.160	-0.181	-0.200	-0.219	-0.239	-0.258	-0.276	-0.294	-0.312	-0.330	-0.349	-0.366	-0.384	-0.400	-0.418	-0.432	-0.448	-0.464	-0.479	-0.492	-0.506	-0.520	-0.534	-0.546	-0.556	-0.569	-0.579	-0.591	-0.601	-0.611	-0.620	-0.629	-0.638	-0.645	-0.652	-0.660	-0.666	-0.672	-0.679	-0.685	-0.691	-0.695	-0.700	-0.704	-0.709	-0.714	-0.718	-0.720	-0.724	-0.728	-0.730	-0.735	-0.738	-0.741	-0.744	-0.746	-0.750	-0.752	-0.755	-0.759	-0.761	-0.765	-0.769	-0.771	-0.776	-0.780	-0.784	-0.788	-0.792	-0.798	-0.802	-0.809	-0.815	-0.821	-0.828	-0.835	-0.842	-0.850	-0.859	-0.868	-0.876	-0.886	-0.896	-0.906	-0.919	-0.930	-0.941	-0.954	-0.966	-0.979	-0.992	-1.006	-1.020	-1.035	-1.050	-1.065	-1.081	-1.098	-1.114	-1.130	-1.148	-1.164	-1.181	-1.199	-1.215	-1.234	-1.250	-1.269	-1.286	-1.304	-1.320	-1.338	-1.354	-1.371	-1.388	-1.404	-1.421	-1.436	-1.451	-1.466	-1.480	-1.495	-1.508	-1.520	-1.534	-1.545	-1.556	-1.566	-1.576	-1.586	-1.595	-1.602	-1.610	-1.616	-1.621	-1.628	-1.631	-1.636	-1.639	-1.641	-1.644	-1.644	-1.645	-1.644	-1.642	-1.641	-1.640	-1.638	-1.635	-1.631	-1.629	-1.624	-1.619	-1.615	-1.610	-1.604	-1.600	-1.594	-1.589	-1.582	-1.576	-1.571	-1.566	-1.560	-1.555	-1.550	-1.546	-1.542	-1.538	-1.534	-1.530	-1.528	-1.526	-1.524	-1.522	-1.520	-1.520	-1.521	-1.521	-1.522	-1.525	-1.528	-1.530	-1.535	-1.538	-1.542	-1.550	-1.555	-1.562	-1.570	-1.576	-1.586	-1.594	-1.602	-1.614	-1.624	-1.632	-1.644	-1.655	-1.665	-1.676	-1.688	-1.699	-1.710	-1.724	-1.734	-1.745	-1.756	-1.766	-1.776	-1.788	-1.796	-1.806	-1.815	-1.822	-1.830	-1.836	-1.842	-1.849	-1.852	-1.856	-1.860	-1.861	-1.862	-1.864	-1.864	-1.861	-1.859	-1.855	-1.850	-1.845	-1.839	-1.831	-1.822	-1.812	-1.802	-1.791	-1.780	-1.766	-1.752	-1.738	-1.721	-1.706	-1.689	-1.671	-1.652	-1.632	-1.612	-1.594	-1.572	-1.551	-1.529	-1.508	-1.485	-1.462	-1.440	-1.416	-1.394	-1.370	-1.346	-1.324	-1.300	-1.278	-1.252	-1.230	-1.206	-1.184	-1.161	-1.139	-1.118	-1.095	-1.072	-1.051	-1.030	-1.009	-0.989	-0.968	-0.948	-0.928	-0.909	-0.890	-0.871	-0.851	-0.834	-0.816	-0.798	-0.780	-0.762	-0.746	-0.729	-0.712	-0.696	-0.679	-0.662	-0.646	-0.630	-0.615	-0.599	-0.582	-0.568	-0.551	-0.536	-0.520	-0.505	-0.489	-0.474	-0.458	-0.441	-0.425	-0.409	-0.394	-0.378	-0.361	-0.345	-0.329	-0.312	-0.296	-0.279	-0.261	-0.245	-0.229	-0.211	-0.192	-0.175	-0.159	-0.140	-0.122	-0.104	-0.086	-0.066	-0.049	-0.030	-0.011	0.009	0.028	0.046	0.066	0.086	0.106	0.125	0.145	0.166	0.186	0.208	0.228	0.249	0.269	0.290	0.311	0.334	0.355	0.376	0.398	0.420	0.440	0.462	0.485	0.506	0.528	0.550	0.571	0.592	0.615	0.636	0.658	0.679	0.701	0.721	0.742	0.762	0.782	0.802	0.822	0.841	0.860	0.879	0.896	0.915	0.931	0.948	0.964	0.979	0.995	1.009	1.022	1.034	1.048	1.059	1.070	1.080	1.090	1.099	1.106	1.114	1.120	1.126	1.131	1.136	1.139	1.142	1.142	1.144	1.144	1.144	1.142	1.141	1.139	1.135	1.132	1.128	1.122	1.118	1.111	1.104	1.096	1.089	1.081	1.074	1.064	1.055	1.045	1.035	1.025	1.015	1.004	0.994	0.984	0.972	0.962	0.952	0.941	0.930	0.920	0.909	0.899	0.890	0.880	0.870	0.861	0.851	0.842	0.835	0.826	0.819	0.811	0.805	0.798	0.791	0.784	0.779	0.774	0.769	0.764	0.759	0.755	0.751	0.749	0.744	0.741	0.739	0.736	0.735	0.732	0.730	0.729	0.726	0.726	0.725	0.724	0.722	0.722	0.720	0.720	0.719	0.718	0.716	0.716	0.715	0.714	0.711	0.710	0.709	0.708	0.706	0.702	0.701	0.699	0.698	0.694	0.691	0.688	0.684	0.680	0.676	0.672	0.668	0.662	0.658	0.652	0.648	0.642	0.636	0.630	0.624	0.616	0.609	0.602	0.595	0.586	0.579	0.570	0.562	0.554	0.544	0.535	0.525	0.514	0.505	0.494	0.482	0.472	0.462	0.450	0.438	0.426	0.414	0.402	0.390	0.378	0.365	0.352	0.340	0.328	0.314	0.301	0.289	0.276	0.262	0.251	0.238	0.225	0.214	0.201	0.190	0.179	0.168	0.158	0.148	0.138	0.128	0.119	0.111	0.104	0.096	0.090	0.084	0.080	0.075	0.072	0.069	0.069	0.066	0.066	0.068	0.069	0.071	0.075	0.079	0.084	0.090	0.096	0.104	0.111	0.121	0.130	0.140	0.150	0.162	0.175	0.188	0.200	0.212	0.228	0.240	0.255	0.269	0.284	0.299	0.312	0.328	0.341	0.355	0.369	0.381	0.395	0.406	0.418	0.430	0.439	0.449	0.459	0.466	0.474	0.479	0.485	0.489	0.492	0.494	0.495	0.495	0.494	0.491	0.489	0.484	0.479	0.472	0.465	0.455	0.445	0.435	0.422	0.410	0.398	0.382	0.366	0.351	0.335	0.316	0.300	0.281	0.261	0.242	0.222	0.202	0.182	0.162	0.141	0.121	0.100	0.079	0.059	0.039	0.018	-0.002	-0.021	-0.041	-0.059	-0.079	-0.096	-0.112	-0.130	-0.145	-0.161	-0.176	-0.191	-0.205	-0.218	-0.230	-0.241	-0.252	-0.262	-0.271	-0.280	-0.288	-0.296	-0.302	-0.309	-0.314	-0.319	-0.322	-0.326	-0.330	-0.332	-0.334	-0.336	-0.338	-0.339	-0.340	-0.340	-0.339	-0.339	-0.339	-0.338	-0.338	-0.336	-0.335	-0.334	-0.332	-0.332	-0.331	-0.331	-0.331	-0.330	-0.330	-0.330	-0.330	-0.331	-0.331	-0.331	-0.334	-0.336	-0.338	-0.340	-0.344	-0.346	-0.349	-0.354	-0.358	-0.362	-0.369	-0.374	-0.380	-0.386	-0.392	-0.400	-0.408	-0.415	-0.424	-0.432	-0.440	-0.449	-0.459	-0.469	-0.478	-0.488	-0.498	-0.507	-0.518	-0.529	-0.539	-0.548	-0.559	-0.569	-0.580	-0.589	-0.599	-0.609	-0.619	-0.628	-0.636	-0.645	-0.654	-0.661	-0.669	-0.676	-0.682	-0.690	-0.695	-0.700	-0.706	-0.711	-0.714	-0.718	-0.721	-0.722	-0.725	-0.726	-0.728	-0.728	-0.729	-0.728	-0.728	-0.725	-0.724	-0.722	-0.719	-0.716	-0.712	-0.709	-0.705	-0.700	-0.696	-0.691	-0.688	-0.681	-0.676	-0.670	-0.665	-0.659	-0.652	-0.649	-0.642	-0.636	-0.632	-0.628	-0.621	-0.618	-0.612	-0.610	-0.605	-0.602	-0.599	-0.596	-0.594	-0.591	-0.590	-0.589	-0.588	-0.589	-0.589	-0.589	-0.591	-0.592	-0.595	-0.599	-0.602	-0.606	-0.611	-0.615	-0.621	-0.626	-0.634	-0.640	-0.649	-0.655	-0.664	-0.672	-0.681	-0.691	-0.701	-0.711	-0.721	-0.732	-0.742	-0.755	-0.766	-0.778	-0.789	-0.801	-0.812	-0.826	-0.838	-0.849	-0.861	-0.874	-0.885	-0.896	-0.908	-0.920	-0.930	-0.941	-0.951	-0.961	-0.971	-0.981	-0.990	-1.000	-1.008	-1.015	-1.022	-1.030	-1.035	-1.041	-1.046	-1.051	-1.055	-1.059	-1.061	-1.064	-1.065	-1.065	-1.065	-1.064	-1.064	-1.061	-1.059	-1.055	-1.051	-1.048	-1.041	-1.036	-1.029	-1.021	-1.012	-1.005	-0.996	-0.986	-0.975	-0.965	-0.954	-0.942	-0.931	-0.919	-0.906	-0.894	-0.879	-0.865	-0.851	-0.839	-0.824	-0.811	-0.796	-0.781	-0.768	-0.754	-0.739	-0.725	-0.711	-0.698	-0.684	-0.671	-0.658	-0.645	-0.634	-0.621	-0.610	-0.600	-0.588	-0.579	-0.569	-0.560	-0.551	-0.542	-0.536	-0.529	-0.522	-0.516	-0.511	-0.506	-0.501	-0.499	-0.496	-0.492	-0.490	-0.489	-0.488	-0.486	-0.486	-0.488	-0.488	-0.489	-0.489	-0.491	-0.494	-0.495	-0.498	-0.500	-0.504	-0.506	-0.510	-0.512	-0.516	-0.520	-0.524	-0.526	-0.529	-0.532	-0.536	-0.539	-0.542	-0.545	-0.546	-0.549	-0.551	-0.552	-0.554	-0.556	-0.556	-0.556	-0.556	-0.556	-0.556	-0.554	-0.552	-0.550	-0.548	-0.545	-0.542	-0.539	-0.535	-0.530	-0.525	-0.519	-0.514	-0.507	-0.501	-0.492	-0.485	-0.478	-0.470	-0.461	-0.452	-0.442	-0.432	-0.422	-0.412	-0.401	-0.390	-0.380	-0.369	-0.358	-0.346	-0.334	-0.322	-0.310	-0.299	-0.288	-0.276	-0.265	-0.252	-0.241	-0.230	-0.219	-0.209	-0.198	-0.188	-0.178	-0.168	-0.159	-0.150	-0.141	-0.132	-0.125	-0.119	-0.111	-0.105	-0.099	-0.094	-0.089	-0.085	-0.081	-0.078	-0.076	-0.074	-0.072	-0.072	-0.071	-0.071	-0.071	-0.072	-0.075	-0.078	-0.080	-0.082	-0.088	-0.090	-0.095	-0.100	-0.105	-0.109	-0.115	-0.121	-0.128	-0.132	-0.139	-0.145	-0.152	-0.159	-0.165	-0.171	-0.178	-0.182	-0.189	-0.195	-0.199	-0.204	-0.209	-0.212	-0.216	-0.219	-0.222	-0.224	-0.225	-0.225	-0.225	-0.225	-0.222	-0.221	-0.219	-0.215	-0.209	-0.204	-0.198	-0.190	-0.181	-0.171	-0.161	-0.149	-0.136	-0.121	-0.106	-0.090	-0.072	-0.052	-0.032	-0.010	0.012	0.038	0.062	0.090	0.119	0.148	0.180	0.212	0.248	0.282	0.321	0.360	0.401	0.444	0.490	0.535	0.582	0.632	0.685	0.739	0.795	0.851	0.911	0.972	1.035	1.101	1.169	1.239	1.311	1.385	1.460	1.540	1.620	1.702	1.788	1.875	1.962	2.055	2.149	2.244	2.342	2.442	2.542	2.648	2.752	2.860	2.970	3.082	3.195	3.310	3.428	3.545	3.664	3.785	3.906	4.030	4.155	4.280	4.405	4.532	4.659	4.788	4.915	5.044	5.171	5.300	5.426	5.554	5.681	5.806	5.931	6.055	6.178	6.299	6.418	6.536	6.652	6.766	6.878	6.989	7.095	7.199	7.301	7.400	7.496	7.588	7.678	7.764	7.848	7.925	8.001	8.071	8.139	8.202	8.261	8.318	8.368	8.414	8.458	8.495	8.529	8.558	8.584	8.604	8.620	8.631	8.638	8.640	8.638	8.631	8.621	8.605	8.586	8.561	8.534	8.501	8.465	8.424	8.379	8.330	8.276	8.220	8.160	8.096	8.028	7.956	7.881	7.802	7.721	7.636	7.549	7.456	7.364	7.266	7.166	7.064	6.958	6.850	6.739	6.628	6.511	6.394	6.275	6.152	6.030	5.904	5.776	5.646	5.516	5.384	5.250	5.114	4.976	4.839	4.699	4.559	4.416	4.274	4.130	3.985	3.839	3.692	3.545	3.399	3.250	3.101	2.952	2.802	2.654	2.502	2.354	2.204	2.052	1.902	1.754	1.604	1.455	1.305	1.156	1.008	0.860	0.712	0.566	0.421	0.276	0.132	-0.011	-0.154	-0.294	-0.434	-0.572	-0.710	-0.846	-0.981	-1.114	-1.246	-1.376	-1.506	-1.632	-1.758	-1.881	-2.004	-2.124	-2.242	-2.359	-2.472	-2.585	-2.696	-2.805	-2.911	-3.015	-3.118	-3.219	-3.316	-3.410	-3.504	-3.596	-3.685	-3.771	-3.855	-3.938	-4.018	-4.095	-4.170	-4.244	-4.314	-4.382	-4.449	-4.512	-4.574	-4.632	-4.690	-4.745	-4.798	-4.849	-4.896	-4.944	-4.986	-5.030	-5.069	-5.106	-5.142	-5.176	-5.209	-5.238	-5.266	-5.291	-5.315	-5.338	-5.358	-5.376	-5.392	-5.408	-5.420	-5.432	-5.441	-5.449	-5.456	-5.460	-5.465	-5.466	-5.466	-5.464	-5.462	-5.458	-5.451	-5.445	-5.436	-5.428	-5.415	-5.404	-5.390	-5.376	-5.360	-5.341	-5.324	-5.305	-5.284	-5.262	-5.239	-5.216	-5.191	-5.166	-5.139	-5.111	-5.082	-5.054	-5.024	-4.992	-4.961	-4.929	-4.894	-4.860	-4.825	-4.790	-4.752	-4.715	-4.678	-4.640	-4.601	-4.561	-4.521	-4.480	-4.439	-4.398	-4.355	-4.312	-4.269	-4.225	-4.180	-4.136	-4.091	-4.046	-4.000	-3.955	-3.909	-3.862	-3.816	-3.769	-3.721	-3.674	-3.628	-3.579	-3.531	-3.482	-3.435	-3.385	-3.336	-3.289	-3.239	-3.190	-3.140	-3.091	-3.042	-2.991	-2.942	-2.892	-2.842	-2.792	-2.744	-2.694	-2.642	-2.594	-2.542	-2.492	-2.442	-2.391	-2.341	-2.290	-2.239	-2.188	-2.136	-2.086	-2.034	-1.981	-1.930	-1.878	-1.825	-1.772	-1.720	-1.666	-1.612	-1.559	-1.505	-1.450	-1.395	-1.340	-1.284	-1.228	-1.170	-1.114	-1.056	-0.998	-0.939	-0.881	-0.821	-0.761	-0.701	-0.639	-0.578	-0.516	-0.452	-0.390	-0.326	-0.261	-0.196	-0.131	-0.066	0.000	0.068	0.134	0.200	0.268	0.335	0.404	0.472	0.541	0.610	0.678	0.748	0.816	0.885	0.955	1.024	1.092	1.161	1.230	1.298	1.366	1.434	1.501	1.568	1.635	1.701	1.765	1.831	1.895	1.959	2.021	2.084	2.145	2.204	2.265	2.322	2.381	2.439	2.494	2.549	2.602	2.656	2.708	2.759	2.809	2.858	2.905	2.952	2.999	3.042	3.086	3.129	3.170	3.211	3.251	3.290	3.328	3.364	3.400	3.435	3.469	3.501	3.534	3.565	3.595	3.626	3.655	3.682	3.710	3.736	3.762	3.788	3.812	3.836	3.860	3.881	3.905	3.925	3.946	3.966	3.986	4.004	4.024	4.041	4.058	4.075	4.091	4.106	4.121	4.136	4.150	4.164	4.176	4.189	4.200	4.211	4.222	4.231	4.241	4.249	4.259	4.265	4.271	4.279	4.284	4.289	4.291	4.295	4.298	4.300	4.300	4.300	4.299	4.298	4.296	4.292	4.288	4.282	4.276	4.269	4.262	4.254	4.244	4.234	4.221	4.209	4.196	4.182	4.166	4.150	4.134	4.116	4.096	4.077	4.056	4.035	4.012	3.990	3.966	3.942	3.918	3.890	3.864	3.836	3.809	3.780	3.751	3.722	3.692	3.661	3.630	3.600	3.568	3.536	3.504	3.472	3.440	3.408	3.375	3.342	3.310	3.278	3.245	3.212	3.181	3.149	3.118	3.085	3.055	3.024	2.994	2.962	2.934	2.904	2.876	2.846	2.819	2.792	2.764	2.738	2.711	2.685	2.660	2.634	2.611	2.586	2.562	2.540	2.518	2.495	2.472	2.450	2.429	2.409	2.389	2.368	2.348	2.329	2.308	2.289	2.270	2.250	2.232	2.214	2.195	2.178	2.159	2.140	2.121	2.104	2.085	2.068	2.050	2.030	2.013	1.994	1.976	1.959	1.940	1.921	1.902	1.885	1.866	1.848	1.829	1.811	1.792	1.774	1.755	1.736	1.718	1.699	1.681	1.661	1.644	1.625	1.608	1.589	1.571	1.552	1.534	1.516	1.499	1.481	1.462	1.445	1.428	1.409	1.392	1.374	1.356	1.339	1.321	1.304	1.286	1.269	1.252	1.234	1.216	1.199	1.181	1.164	1.146	1.129	1.109	1.091	1.074	1.055	1.036	1.018	0.999	0.979	0.959	0.940	0.920	0.899	0.879	0.858	0.838	0.815	0.795	0.772	0.750	0.728	0.705	0.682	0.659	0.636	0.612	0.589	0.564	0.540	0.516	0.491	0.466	0.442	0.416	0.391	0.369	0.344	0.318	0.294	0.269	0.245	0.221	0.196	0.172	0.149	0.125	0.102	0.080	0.056	0.034	0.012	-0.009	-0.030	-0.050	-0.071	-0.091	-0.110	-0.129	-0.148	-0.165	-0.184	-0.200	-0.216	-0.232	-0.249	-0.264	-0.279	-0.292	-0.306	-0.319	-0.332	-0.345	-0.358	-0.369	-0.380	-0.391	-0.402	-0.412	-0.422	-0.434	-0.442	-0.452	-0.461	-0.471	-0.480	-0.490	-0.499	-0.507	-0.518	-0.526	-0.535	-0.544	-0.552	-0.562	-0.571	-0.580	-0.590	-0.601	-0.611	-0.621	-0.631	-0.641	-0.652	-0.664	-0.675	-0.686	-0.699	-0.711	-0.724	-0.736	-0.750	-0.764	-0.778	-0.791	-0.806	-0.821	-0.836	-0.852	-0.869	-0.885	-0.901	-0.918	-0.935	-0.952	-0.971	-0.989	-1.008	-1.026	-1.046	-1.064	-1.084	-1.105	-1.125	-1.145	-1.166	-1.188	-1.209	-1.231	-1.251	-1.274	-1.295	-1.319	-1.341	-1.364	-1.385	-1.409	-1.431	-1.454	-1.476	-1.499	-1.521	-1.545	-1.566	-1.589	-1.611	-1.632	-1.655	-1.676	-1.699	-1.719	-1.739	-1.760	-1.780	-1.800	-1.819	-1.838	-1.856	-1.874	-1.892	-1.909	-1.925	-1.941	-1.958	-1.974	-1.988	-2.001	-2.016	-2.029	-2.042	-2.054	-2.066	-2.079	-2.089	-2.099	-2.110	-2.120	-2.130	-2.139	-2.148	-2.158	-2.165	-2.174	-2.182	-2.190	-2.199	-2.206	-2.215	-2.222	-2.230	-2.239	-2.246	-2.255	-2.264	-2.274	-2.284	-2.292	-2.302	-2.312	-2.324	-2.335	-2.348	-2.359	-2.371	-2.385	-2.399	-2.414	-2.429	-2.445	-2.460	-2.478	-2.495	-2.512	-2.531	-2.551	-2.570	-2.591	-2.612	-2.635	-2.656	-2.680	-2.704	-2.728	-2.752	-2.778	-2.804	-2.829	-2.855	-2.882	-2.910	-2.938	-2.965	-2.994	-3.022	-3.051	-3.080	-3.109	-3.139	-3.169	-3.198	-3.228	-3.258	-3.288	-3.318	-3.346	-3.376	-3.405	-3.435	-3.464	-3.492	-3.521	-3.550	-3.579	-3.608	-3.634	-3.661	-3.689	-3.716	-3.742	-3.769	-3.794	-3.819	-3.844	-3.869	-3.892	-3.916	-3.939	-3.962	-3.985	-4.008	-4.028	-4.049	-4.069	-4.089	-4.109	-4.129	-4.148	-4.166	-4.184	-4.202	-4.219	-4.236	-4.252	-4.269	-4.285	-4.300	-4.316	-4.331	-4.346	-4.361	-4.376	-4.390	-4.404	-4.420	-4.434	-4.448	-4.461	-4.475	-4.490	-4.504	-4.518	-4.532	-4.546	-4.561	-4.575	-4.590	-4.606	-4.620	-4.635	-4.651	-4.668	-4.684	-4.700	-4.718	-4.735	-4.752	-4.770	-4.789	-4.808	-4.826	-4.846	-4.866	-4.886	-4.908	-4.928	-4.949	-4.971	-4.992	-5.015	-5.039	-5.061	-5.085	-5.109	-5.132	-5.156	-5.180	-5.206	-5.230	-5.254	-5.280	-5.305	-5.329	-5.354	-5.379	-5.404	-5.429	-5.452	-5.478	-5.501	-5.525	-5.548	-5.572	-5.595	-5.616	-5.639	-5.660	-5.682	-5.701	-5.721	-5.740	-5.759	-5.778	-5.795	-5.811	-5.828	-5.842	-5.856	-5.870	-5.882	-5.895	-5.906	-5.916	-5.926	-5.934	-5.942	-5.950	-5.955	-5.960	-5.965	-5.969	-5.972	-5.975	-5.975	-5.976	-5.978	-5.976	-5.976	-5.975	-5.972	-5.970	-5.966	-5.962	-5.960	-5.955	-5.950	-5.945	-5.940	-5.934	-5.929	-5.922	-5.918	-5.911	-5.906	-5.900	-5.894	-5.888	-5.882	-5.876	-5.871	-5.866	-5.861	-5.858	-5.852	-5.848	-5.844	-5.840	-5.838	-5.835	-5.831	-5.831	-5.829	-5.826	-5.825	-5.825	-5.825	-5.825	-5.825	-5.825	-5.826	-5.828	-5.829	-5.830	-5.831	-5.834	-5.835	-5.838	-5.840	-5.842	-5.845	-5.849	-5.850	-5.854	-5.855	-5.858	-5.860	-5.862	-5.864	-5.865	-5.866	-5.868	-5.869	-5.869	-5.868	-5.868	-5.866	-5.866	-5.864	-5.861	-5.859	-5.856	-5.851	-5.849	-5.844	-5.838	-5.831	-5.824	-5.818	-5.810	-5.801	-5.792	-5.784	-5.772	-5.762	-5.750	-5.739	-5.728	-5.714	-5.699	-5.686	-5.671	-5.656	-5.641	-5.625	-5.608	-5.591	-5.574	-5.556	-5.539	-5.520	-5.501	-5.482	-5.464	-5.445	-5.426	-5.405	-5.386	-5.366	-5.348	-5.328	-5.308	-5.288	-5.268	-5.248	-5.229	-5.209	-5.190	-5.171	-5.154	-5.134	-5.116	-5.099	-5.081	-5.064	-5.046	-5.031	-5.015	-4.999	-4.984	-4.969	-4.955	-4.941	-4.928	-4.915	-4.901	-4.890	-4.878	-4.866	-4.854	-4.844	-4.834	-4.822	-4.814	-4.802	-4.794	-4.785	-4.775	-4.766	-4.758	-4.749	-4.740	-4.730	-4.721	-4.714	-4.704	-4.694	-4.684	-4.675	-4.665	-4.654	-4.642	-4.632	-4.621	-4.608	-4.595	-4.582	-4.568	-4.552	-4.538	-4.522	-4.506	-4.489	-4.470	-4.451	-4.431	-4.411	-4.390	-4.368	-4.345	-4.321	-4.296	-4.271	-4.246	-4.219	-4.191	-4.162	-4.134	-4.104	-4.074	-4.043	-4.010	-3.979	-3.945	-3.912	-3.879	-3.845	-3.810	-3.775	-3.740	-3.704	-3.668	-3.632	-3.596	-3.560	-3.525	-3.488	-3.451	-3.415	-3.379	-3.342	-3.308	-3.270	-3.235	-3.199	-3.165	-3.130	-3.095	-3.061	-3.029	-2.995	-2.962	-2.930	-2.899	-2.868	-2.836	-2.806	-2.776	-2.748	-2.720	-2.691	-2.664	-2.636	-2.611	-2.585	-2.561	-2.536	-2.512	-2.489	-2.466	-2.445	-2.422	-2.402	-2.382	-2.362	-2.342	-2.325	-2.306	-2.289	-2.272	-2.255	-2.239	-2.224	-2.208	-2.192	-2.180	-2.165	-2.151	-2.139	-2.125	-2.112	-2.101	-2.089	-2.078	-2.066	-2.055	-2.044	-2.034	-2.024	-2.013	-2.002	-1.992	-1.981	-1.971	-1.960	-1.950	-1.939	-1.930	-1.919	-1.908	-1.895	-1.884	-1.871	-1.859	-1.846	-1.832	-1.819	-1.805	-1.789	-1.774	-1.758	-1.741	-1.725	-1.706	-1.689	-1.669	-1.649	-1.629	-1.608	-1.584	-1.561	-1.538	-1.512	-1.489	-1.461	-1.436	-1.409	-1.380	-1.352	-1.324	-1.294	-1.264	-1.234	-1.201	-1.170	-1.139	-1.106	-1.074	-1.041	-1.009	-0.975	-0.942	-0.910	-0.876	-0.842	-0.811	-0.779	-0.746	-0.714	-0.682	-0.652	-0.621	-0.592	-0.562	-0.535	-0.509	-0.481	-0.455	-0.430	-0.406	-0.384	-0.362	-0.341	-0.322	-0.304	-0.286	-0.270	-0.256	-0.242	-0.230	-0.220	-0.210	-0.201	-0.194	-0.189	-0.184	-0.180	-0.179	-0.178	-0.176	-0.178	-0.180	-0.184	-0.188	-0.194	-0.199	-0.205	-0.212	-0.221	-0.230	-0.240	-0.250	-0.260	-0.271	-0.282	-0.294	-0.305	-0.318	-0.330	-0.341	-0.354	-0.366	-0.378	-0.390	-0.401	-0.411	-0.422	-0.432	-0.442	-0.452	-0.460	-0.469	-0.476	-0.482	-0.489	-0.494	-0.498	-0.502	-0.505	-0.507	-0.510	-0.510	-0.510	-0.509	-0.507	-0.505	-0.502	-0.499	-0.494	-0.490	-0.484	-0.478	-0.471	-0.464	-0.458	-0.449	-0.441	-0.432	-0.424	-0.415	-0.406	-0.396	-0.389	-0.379	-0.371	-0.361	-0.354	-0.345	-0.339	-0.330	-0.324	-0.316	-0.311	-0.306	-0.301	-0.298	-0.294	-0.292	-0.290	-0.290	-0.290	-0.291	-0.292	-0.295	-0.300	-0.305	-0.309	-0.316	-0.324	-0.331	-0.341	-0.351	-0.361	-0.372	-0.386	-0.399	-0.412	-0.428	-0.442	-0.459	-0.475	-0.491	-0.509	-0.528	-0.545	-0.564	-0.582	-0.601	-0.620	-0.640	-0.659	-0.679	-0.698	-0.718	-0.735	-0.754	-0.772	-0.790	-0.806	-0.824	-0.840	-0.856	-0.871	-0.886	-0.901	-0.914	-0.926	-0.940	-0.950	-0.961	-0.972	-0.981	-0.990	-0.999	-1.006	-1.012	-1.019	-1.025	-1.030	-1.034	-1.039	-1.042	-1.046	-1.048	-1.051	-1.054	-1.055	-1.058	-1.059	-1.060	-1.061	-1.062	-1.064	-1.066	-1.068	-1.070	-1.072	-1.075	-1.078	-1.081	-1.085	-1.090	-1.095	-1.100	-1.106	-1.112	-1.120	-1.129	-1.136	-1.146	-1.156	-1.168	-1.180	-1.191	-1.205	-1.220	-1.234	-1.250	-1.266	-1.284	-1.301	-1.320	-1.339	-1.359	-1.379	-1.400	-1.421	-1.444	-1.466	-1.488	-1.511	-1.535	-1.559	-1.582	-1.608	-1.631	-1.656	-1.681	-1.705	-1.729	-1.752	-1.778	-1.800	-1.825	-1.848	-1.871	-1.894	-1.915	-1.938	-1.958	-1.978	-1.999	-2.018	-2.036	-2.054	-2.071	-2.088	-2.104	-2.119	-2.132	-2.145	-2.158	-2.169	-2.179	-2.189	-2.198	-2.205	-2.212	-2.219	-2.224	-2.228	-2.231	-2.232	-2.235	-2.235	-2.236	-2.234	-2.232	-2.230	-2.226	-2.222	-2.218	-2.212	-2.206	-2.199	-2.192	-2.184	-2.175	-2.166	-2.156	-2.146	-2.136	-2.125	-2.114	-2.102	-2.090	-2.079	-2.066	-2.052	-2.040	-2.026	-2.014	-2.000	-1.985	-1.972	-1.959	-1.946	-1.931	-1.919	-1.904	-1.891	-1.878	-1.865	-1.852	-1.839	-1.826	-1.814	-1.801	-1.789	-1.776	-1.765	-1.754	-1.741	-1.730	-1.720	-1.709	-1.698	-1.689	-1.679	-1.669	-1.660	-1.650	-1.642	-1.634	-1.625	-1.618	-1.610	-1.601	-1.595	-1.588	-1.581	-1.574	-1.568	-1.561	-1.555	-1.550	-1.544	-1.538	-1.531	-1.526	-1.521	-1.515	-1.509	-1.504	-1.499	-1.492	-1.488	-1.481	-1.475	-1.469	-1.462	-1.456	-1.449	-1.441	-1.435	-1.426	-1.419	-1.410	-1.400	-1.391	-1.381	-1.370	-1.359	-1.348	-1.335	-1.321	-1.309	-1.295	-1.280	-1.265	-1.248	-1.231	-1.214	-1.195	-1.176	-1.156	-1.136	-1.115	-1.094	-1.071	-1.049	-1.025	-1.001	-0.976	-0.950	-0.925	-0.899	-0.872	-0.845	-0.818	-0.789	-0.761	-0.732	-0.704	-0.675	-0.648	-0.619	-0.589	-0.560	-0.531	-0.502	-0.474	-0.446	-0.418	-0.390	-0.362	-0.336	-0.309	-0.284	-0.258	-0.232	-0.209	-0.185	-0.161	-0.140	-0.119	-0.098	-0.076	-0.058	-0.039	-0.021	-0.004	0.012	0.028	0.042	0.055	0.069	0.081	0.092	0.104	0.114	0.122	0.132	0.140	0.148	0.154	0.160	0.166	0.170	0.175	0.179	0.182	0.185	0.189	0.190	0.192	0.192	0.195	0.195	0.196	0.196	0.196	0.196	0.195	0.195	0.195	0.192	0.191	0.191	0.189	0.189	0.188	0.186	0.185	0.182	0.182	0.180	0.178	0.178	0.175	0.174	0.172	0.171	0.170	0.169	0.169	0.166	0.166	0.165	0.165	0.164	0.164	0.164	0.164	0.164	0.164	0.164	0.165	0.165	0.168	0.169	0.170	0.172	0.174	0.176	0.179	0.182	0.184	0.188	0.191	0.195	0.199	0.202	0.206	0.210	0.215	0.219	0.224	0.229	0.234	0.239	0.242	0.249	0.254	0.258	0.262	0.268	0.271	0.276	0.281	0.285	0.289	0.294	0.296	0.300	0.302	0.304	0.306	0.308	0.310	0.310	0.310	0.310	0.309	0.306	0.305	0.302	0.300	0.296	0.291	0.288	0.280	0.274	0.268	0.260	0.252	0.244	0.236	0.228	0.218	0.206	0.196	0.185	0.172	0.161	0.149	0.136	0.124	0.110	0.098	0.085	0.070	0.058	0.045	0.032	0.018	0.005	-0.008	-0.019	-0.031	-0.044	-0.055	-0.065	-0.076	-0.086	-0.095	-0.105	-0.112	-0.121	-0.128	-0.136	-0.141	-0.146	-0.151	-0.156	-0.159	-0.161	-0.162	-0.165	-0.165	-0.165	-0.165	-0.162	-0.161	-0.160	-0.156	-0.152	-0.150	-0.145	-0.140	-0.135	-0.130	-0.125	-0.120	-0.114	-0.108	-0.102	-0.096	-0.091	-0.085	-0.080	-0.074	-0.070	-0.066	-0.061	-0.058	-0.055	-0.051	-0.050	-0.049	-0.048	-0.048	-0.049	-0.049	-0.051	-0.054	-0.058	-0.061	-0.068	-0.074	-0.081	-0.088	-0.096	-0.106	-0.116	-0.126	-0.138	-0.150	-0.164	-0.178	-0.191	-0.206	-0.222	-0.239	-0.255	-0.271	-0.289	-0.306	-0.325	-0.342	-0.361	-0.381	-0.400	-0.419	-0.439	-0.458	-0.476	-0.495	-0.514	-0.532	-0.551	-0.570	-0.589	-0.605	-0.624	-0.640	-0.656	-0.672	-0.689	-0.705	-0.720	-0.734	-0.748	-0.761	-0.775	-0.788	-0.800	-0.811	-0.821	-0.832	-0.844	-0.852	-0.861	-0.870	-0.879	-0.886	-0.894	-0.901	-0.908	-0.914	-0.919	-0.926	-0.930	-0.935	-0.941	-0.946	-0.950	-0.954	-0.958	-0.961	-0.965	-0.969	-0.971	-0.975	-0.979	-0.981	-0.985	-0.988	-0.991	-0.995	-0.998	-1.001	-1.005	-1.008	-1.011	-1.015	-1.019	-1.022	-1.026	-1.030	-1.035	-1.039	-1.042	-1.048	-1.052	-1.058	-1.062	-1.068	-1.072	-1.080	-1.086	-1.091	-1.099	-1.105	-1.112	-1.120	-1.128	-1.135	-1.144	-1.152	-1.161	-1.171	-1.181	-1.190	-1.200	-1.212	-1.222	-1.234	-1.246	-1.258	-1.270	-1.282	-1.296	-1.310	-1.324	-1.338	-1.352	-1.366	-1.381	-1.398	-1.412	-1.429	-1.444	-1.460	-1.476	-1.492	-1.509	-1.525	-1.542	-1.559	-1.576	-1.592	-1.609	-1.625	-1.641	-1.656	-1.672	-1.689	-1.704	-1.720	-1.735	-1.749	-1.764	-1.778	-1.790	-1.804	-1.816	-1.828	-1.839	-1.850	-1.860	-1.870	-1.880	-1.888	-1.896	-1.904	-1.910	-1.916	-1.922	-1.928	-1.931	-1.935	-1.939	-1.941	-1.942	-1.944	-1.945	-1.945	-1.946	-1.945	-1.945	-1.942	-1.941	-1.939	-1.938	-1.934	-1.931	-1.929	-1.925	-1.921	-1.919	-1.915	-1.911	-1.909	-1.905	-1.901	-1.899	-1.895	-1.892	-1.890	-1.888	-1.886	-1.884	-1.882	-1.881	-1.880	-1.881	-1.881	-1.882	-1.882	-1.885	-1.888	-1.890	-1.892	-1.896	-1.901	-1.906	-1.911	-1.916	-1.924	-1.930	-1.938	-1.945	-1.954	-1.961	-1.970	-1.979	-1.989	-1.998	-2.009	-2.019	-2.027	-2.039	-2.049	-2.059	-2.070	-2.080	-2.089	-2.100	-2.110	-2.119	-2.129	-2.138	-2.146	-2.152	-2.161	-2.168	-2.174	-2.180	-2.185	-2.189	-2.192	-2.195	-2.198	-2.199	-2.199	-2.199	-2.198	-2.195	-2.192	-2.188	-2.182	-2.176	-2.170	-2.161	-2.152	-2.144	-2.132	-2.120	-2.109	-2.095	-2.080	-2.065	-2.049	-2.031	-2.014	-1.996	-1.976	-1.956	-1.936	-1.915	-1.892	-1.870	-1.849	-1.825	-1.801	-1.778	-1.752	-1.729	-1.704	-1.679	-1.652	-1.629	-1.602	-1.578	-1.551	-1.526	-1.500	-1.476	-1.450	-1.425	-1.401	-1.376	-1.352	-1.329	-1.304	-1.280	-1.258	-1.234	-1.211	-1.189	-1.168	-1.146	-1.124	-1.102	-1.082	-1.062	-1.042	-1.024	-1.004	-0.985	-0.965	-0.948	-0.929	-0.911	-0.894	-0.878	-0.859	-0.844	-0.826	-0.810	-0.794	-0.778	-0.761	-0.746	-0.730	-0.714	-0.699	-0.682	-0.668	-0.651	-0.635	-0.620	-0.605	-0.589	-0.574	-0.558	-0.541	-0.526	-0.510	-0.494	-0.478	-0.461	-0.444	-0.428	-0.410	-0.394	-0.375	-0.359	-0.340	-0.322	-0.304	-0.285	-0.266	-0.248	-0.228	-0.209	-0.189	-0.169	-0.149	-0.128	-0.108	-0.086	-0.065	-0.042	-0.021	0.000	0.022	0.044	0.068	0.090	0.112	0.136	0.159	0.182	0.206	0.229	0.252	0.276	0.300	0.324	0.348	0.370	0.395	0.418	0.441	0.464	0.488	0.510	0.532	0.554	0.576	0.598	0.619	0.640	0.661	0.680	0.700	0.719	0.738	0.755	0.772	0.789	0.805	0.821	0.836	0.850	0.864	0.876	0.888	0.899	0.910	0.920	0.929	0.938	0.945	0.951	0.958	0.962	0.968	0.971	0.974	0.976	0.978	0.979	0.979	0.979	0.978	0.975	0.974	0.970	0.966	0.962	0.959	0.954	0.949	0.942	0.936	0.930	0.924	0.915	0.909	0.900	0.892	0.884	0.876	0.869	0.860	0.851	0.842	0.834	0.825	0.818	0.809	0.800	0.792	0.785	0.776	0.769	0.761	0.754	0.748	0.740	0.734	0.728	0.721	0.716	0.710	0.705	0.699	0.694	0.690	0.685	0.680	0.678	0.672	0.670	0.665	0.662	0.659	0.656	0.654	0.650	0.648	0.645	0.642	0.640	0.638	0.635	0.632	0.630	0.628	0.626	0.622	0.620	0.618	0.614	0.611	0.608	0.605	0.601	0.598	0.592	0.589	0.585	0.581	0.576	0.571	0.566	0.561	0.556	0.550	0.544	0.538	0.531	0.525	0.518	0.510	0.502	0.495	0.486	0.479	0.470	0.461	0.452	0.442	0.434	0.425	0.415	0.405	0.395	0.382	0.372	0.362	0.351	0.340	0.330	0.319	0.306	0.295	0.282	0.271	0.260	0.248	0.236	0.225	0.212	0.201	0.190	0.178	0.168	0.155	0.144	0.132	0.122	0.111	0.101	0.090	0.080	0.070	0.061	0.051	0.042	0.035	0.028	0.020	0.012	0.005	0.000	-0.005	-0.010	-0.015	-0.019	-0.021	-0.025	-0.028	-0.029	-0.029	-0.029	-0.028	-0.026	-0.025	-0.021	-0.018	-0.014	-0.009	-0.004	0.002	0.010	0.018	0.026	0.034	0.042	0.052	0.064	0.074	0.085	0.096	0.109	0.120	0.132	0.146	0.159	0.171	0.185	0.199	0.211	0.224	0.238	0.251	0.264	0.276	0.289	0.299	0.310	0.321	0.332	0.341	0.351	0.360	0.368	0.375	0.381	0.388	0.391	0.396	0.399	0.401	0.404	0.404	0.402	0.401	0.399	0.396	0.391	0.386	0.380	0.372	0.365	0.356	0.345	0.335	0.324	0.311	0.299	0.284	0.270	0.255	0.239	0.222	0.205	0.188	0.170	0.152	0.135	0.116	0.098	0.078	0.059	0.040	0.020	0.001	-0.018	-0.038	-0.055	-0.075	-0.092	-0.110	-0.128	-0.145	-0.161	-0.179	-0.194	-0.210	-0.224	-0.238	-0.251	-0.264	-0.276	-0.288	-0.299	-0.309	-0.319	-0.328	-0.335	-0.342	-0.350	-0.356	-0.360	-0.366	-0.370	-0.374	-0.378	-0.379	-0.380	-0.381	-0.382	-0.384	-0.384	-0.382	-0.382	-0.381	-0.380	-0.379	-0.376	-0.375	-0.372	-0.370	-0.368	-0.365	-0.362	-0.359	-0.358	-0.355	-0.352	-0.351	-0.349	-0.346	-0.345	-0.345	-0.342	-0.342	-0.341	-0.342	-0.342	-0.342	
