# Supplementary material for: Motion onset VEPs can see through the blur
Source: Sci Rep. 2024 Sep 12;14:21296. doi: 10.1038/s41598-024-72483-z (PMC11393312; doi:10.1038/s41598-024-72483-z)
Supplement: Supplementary file 3 — Supplementary Information 3. [file 41598_2024_72483_MOESM3_ESM.zip › VEP_raw_data/source_data/SorceBlurVEP-S013_VEP_2023-04-18_15-46-39.txt]

0.000	0.000	99999.999	6250.000	50.000	-2193.000	-2061.000	6248.000	7.000	100.000	5.000	2.000	1.000	1.000	0.000	0.000	0.000	0.000	0.000	0.000	0.000	0.000	0.000	0.000	0.000	0.000	0.000	-0.546	-0.546	-0.545	-0.544	-0.541	-0.540	-0.538	-0.534	-0.530	-0.528	-0.522	-0.518	-0.512	-0.506	-0.500	-0.492	-0.486	-0.478	-0.470	-0.461	-0.451	-0.442	-0.431	-0.421	-0.411	-0.399	-0.386	-0.375	-0.362	-0.349	-0.336	-0.322	-0.310	-0.294	-0.281	-0.266	-0.251	-0.238	-0.224	-0.209	-0.194	-0.180	-0.166	-0.152	-0.139	-0.126	-0.112	-0.100	-0.088	-0.076	-0.065	-0.054	-0.042	-0.034	-0.024	-0.015	-0.006	0.001	0.009	0.014	0.020	0.025	0.030	0.034	0.036	0.040	0.041	0.042	0.042	0.044	0.042	0.042	0.040	0.039	0.036	0.035	0.032	0.029	0.026	0.022	0.019	0.015	0.011	0.008	0.002	-0.001	-0.005	-0.010	-0.012	-0.018	-0.020	-0.024	-0.028	-0.030	-0.034	-0.035	-0.038	-0.040	-0.041	-0.042	-0.044	-0.045	-0.046	-0.046	-0.046	-0.046	-0.046	-0.045	-0.044	-0.044	-0.042	-0.041	-0.040	-0.038	-0.036	-0.035	-0.034	-0.032	-0.031	-0.030	-0.029	-0.028	-0.028	-0.026	-0.026	-0.026	-0.026	-0.028	-0.028	-0.029	-0.030	-0.032	-0.035	-0.036	-0.041	-0.044	-0.048	-0.052	-0.056	-0.062	-0.068	-0.075	-0.081	-0.089	-0.098	-0.105	-0.112	-0.122	-0.131	-0.142	-0.152	-0.162	-0.175	-0.188	-0.199	-0.211	-0.224	-0.238	-0.250	-0.265	-0.279	-0.294	-0.309	-0.324	-0.339	-0.356	-0.371	-0.388	-0.404	-0.420	-0.436	-0.454	-0.470	-0.489	-0.505	-0.522	-0.540	-0.559	-0.575	-0.594	-0.611	-0.629	-0.648	-0.665	-0.682	-0.700	-0.719	-0.736	-0.755	-0.772	-0.791	-0.810	-0.828	-0.845	-0.864	-0.881	-0.900	-0.919	-0.936	-0.955	-0.974	-0.991	-1.010	-1.029	-1.046	-1.065	-1.082	-1.101	-1.119	-1.138	-1.156	-1.174	-1.192	-1.210	-1.229	-1.246	-1.264	-1.281	-1.300	-1.318	-1.336	-1.354	-1.370	-1.389	-1.406	-1.424	-1.440	-1.458	-1.475	-1.491	-1.508	-1.524	-1.539	-1.555	-1.571	-1.586	-1.601	-1.615	-1.630	-1.644	-1.658	-1.670	-1.681	-1.695	-1.705	-1.718	-1.728	-1.739	-1.748	-1.756	-1.766	-1.775	-1.782	-1.790	-1.798	-1.804	-1.810	-1.815	-1.820	-1.824	-1.828	-1.831	-1.834	-1.836	-1.839	-1.841	-1.842	-1.844	-1.845	-1.846	-1.846	-1.845	-1.846	-1.845	-1.845	-1.842	-1.842	-1.841	-1.839	-1.838	-1.836	-1.834	-1.832	-1.830	-1.829	-1.826	-1.825	-1.822	-1.819	-1.818	-1.815	-1.812	-1.810	-1.806	-1.805	-1.801	-1.799	-1.796	-1.792	-1.790	-1.788	-1.784	-1.780	-1.775	-1.771	-1.768	-1.762	-1.758	-1.754	-1.748	-1.741	-1.735	-1.729	-1.722	-1.716	-1.709	-1.701	-1.692	-1.685	-1.675	-1.666	-1.656	-1.646	-1.636	-1.625	-1.614	-1.601	-1.589	-1.576	-1.562	-1.549	-1.535	-1.520	-1.504	-1.489	-1.472	-1.455	-1.439	-1.422	-1.404	-1.385	-1.366	-1.349	-1.329	-1.310	-1.289	-1.270	-1.250	-1.228	-1.208	-1.188	-1.165	-1.144	-1.122	-1.100	-1.079	-1.056	-1.035	-1.012	-0.990	-0.968	-0.946	-0.924	-0.902	-0.880	-0.859	-0.839	-0.818	-0.798	-0.778	-0.758	-0.739	-0.720	-0.701	-0.684	-0.666	-0.651	-0.635	-0.621	-0.605	-0.592	-0.580	-0.569	-0.558	-0.548	-0.539	-0.530	-0.522	-0.518	-0.511	-0.507	-0.505	-0.501	-0.500	-0.500	-0.500	-0.501	-0.505	-0.506	-0.510	-0.515	-0.520	-0.526	-0.534	-0.540	-0.548	-0.555	-0.564	-0.572	-0.581	-0.591	-0.601	-0.611	-0.621	-0.631	-0.641	-0.651	-0.661	-0.670	-0.679	-0.688	-0.695	-0.702	-0.709	-0.716	-0.721	-0.726	-0.730	-0.734	-0.736	-0.740	-0.740	-0.740	-0.739	-0.739	-0.735	-0.732	-0.728	-0.721	-0.716	-0.708	-0.699	-0.691	-0.681	-0.670	-0.659	-0.645	-0.632	-0.618	-0.602	-0.588	-0.571	-0.555	-0.536	-0.519	-0.500	-0.481	-0.462	-0.444	-0.424	-0.404	-0.385	-0.364	-0.344	-0.322	-0.302	-0.282	-0.261	-0.241	-0.220	-0.200	-0.180	-0.160	-0.141	-0.121	-0.102	-0.084	-0.066	-0.048	-0.030	-0.012	0.004	0.019	0.035	0.050	0.065	0.080	0.094	0.108	0.119	0.131	0.144	0.155	0.166	0.178	0.186	0.195	0.205	0.212	0.221	0.228	0.234	0.241	0.248	0.252	0.258	0.261	0.266	0.270	0.274	0.278	0.280	0.282	0.285	0.288	0.289	0.290	0.291	0.294	0.295	0.295	0.296	0.298	0.299	0.301	0.302	0.304	0.305	0.306	0.309	0.311	0.314	0.315	0.320	0.322	0.325	0.329	0.334	0.339	0.344	0.350	0.355	0.361	0.368	0.375	0.382	0.390	0.399	0.408	0.415	0.425	0.435	0.445	0.455	0.465	0.476	0.488	0.499	0.510	0.520	0.531	0.542	0.554	0.565	0.576	0.588	0.598	0.608	0.619	0.629	0.638	0.648	0.656	0.664	0.671	0.678	0.685	0.690	0.695	0.700	0.702	0.705	0.708	0.709	0.710	0.710	0.709	0.708	0.704	0.701	0.695	0.690	0.684	0.678	0.669	0.661	0.652	0.642	0.632	0.621	0.609	0.598	0.585	0.572	0.559	0.545	0.531	0.518	0.502	0.489	0.474	0.459	0.444	0.429	0.415	0.400	0.388	0.372	0.360	0.348	0.334	0.322	0.310	0.299	0.289	0.279	0.269	0.260	0.252	0.244	0.238	0.231	0.228	0.224	0.219	0.216	0.214	0.212	0.211	0.210	0.210	0.211	0.212	0.216	0.218	0.221	0.225	0.229	0.234	0.239	0.242	0.248	0.254	0.260	0.265	0.271	0.278	0.284	0.289	0.294	0.301	0.306	0.310	0.316	0.320	0.325	0.328	0.331	0.334	0.336	0.338	0.339	0.340	0.340	0.339	0.338	0.335	0.332	0.329	0.325	0.319	0.312	0.306	0.299	0.290	0.281	0.271	0.260	0.248	0.235	0.221	0.208	0.192	0.176	0.160	0.142	0.125	0.106	0.088	0.068	0.046	0.026	0.005	-0.018	-0.041	-0.065	-0.088	-0.111	-0.138	-0.161	-0.188	-0.211	-0.238	-0.264	-0.290	-0.316	-0.342	-0.369	-0.394	-0.421	-0.448	-0.472	-0.498	-0.522	-0.549	-0.574	-0.599	-0.624	-0.648	-0.671	-0.694	-0.716	-0.739	-0.761	-0.782	-0.804	-0.824	-0.844	-0.864	-0.882	-0.901	-0.919	-0.938	-0.954	-0.971	-0.986	-1.002	-1.018	-1.031	-1.046	-1.060	-1.072	-1.086	-1.099	-1.111	-1.122	-1.135	-1.148	-1.159	-1.169	-1.180	-1.192	-1.202	-1.212	-1.224	-1.234	-1.244	-1.254	-1.264	-1.275	-1.285	-1.295	-1.305	-1.315	-1.325	-1.335	-1.345	-1.355	-1.364	-1.374	-1.384	-1.394	-1.404	-1.412	-1.421	-1.430	-1.439	-1.446	-1.455	-1.464	-1.470	-1.478	-1.485	-1.491	-1.496	-1.502	-1.508	-1.512	-1.516	-1.520	-1.524	-1.526	-1.529	-1.530	-1.531	-1.531	-1.532	-1.531	-1.531	-1.530	-1.529	-1.528	-1.524	-1.521	-1.519	-1.515	-1.511	-1.508	-1.502	-1.499	-1.494	-1.489	-1.484	-1.479	-1.472	-1.469	-1.464	-1.459	-1.454	-1.448	-1.444	-1.439	-1.434	-1.430	-1.426	-1.424	-1.420	-1.416	-1.414	-1.411	-1.409	-1.406	-1.405	-1.404	-1.402	-1.401	-1.401	-1.401	-1.400	-1.401	-1.401	-1.401	-1.402	-1.404	-1.405	-1.408	-1.409	-1.410	-1.412	-1.415	-1.416	-1.419	-1.421	-1.424	-1.426	-1.429	-1.431	-1.434	-1.436	-1.440	-1.441	-1.445	-1.448	-1.450	-1.452	-1.456	-1.459	-1.461	-1.464	-1.468	-1.470	-1.474	-1.476	-1.480	-1.482	-1.485	-1.489	-1.491	-1.495	-1.498	-1.501	-1.504	-1.508	-1.511	-1.515	-1.519	-1.522	-1.525	-1.530	-1.532	-1.538	-1.541	-1.544	-1.548	-1.551	-1.555	-1.559	-1.562	-1.565	-1.568	-1.571	-1.574	-1.576	-1.579	-1.581	-1.584	-1.584	-1.586	-1.586	-1.588	-1.588	-1.588	-1.588	-1.585	-1.584	-1.581	-1.580	-1.576	-1.572	-1.570	-1.566	-1.560	-1.555	-1.550	-1.544	-1.536	-1.529	-1.521	-1.515	-1.506	-1.498	-1.488	-1.479	-1.469	-1.458	-1.449	-1.438	-1.425	-1.415	-1.404	-1.391	-1.379	-1.368	-1.356	-1.344	-1.331	-1.320	-1.308	-1.295	-1.284	-1.270	-1.258	-1.246	-1.234	-1.222	-1.211	-1.199	-1.188	-1.176	-1.165	-1.155	-1.145	-1.134	-1.124	-1.114	-1.104	-1.095	-1.085	-1.076	-1.068	-1.059	-1.050	-1.042	-1.035	-1.028	-1.020	-1.012	-1.006	-1.000	-0.994	-0.989	-0.982	-0.978	-0.972	-0.969	-0.964	-0.960	-0.955	-0.952	-0.950	-0.948	-0.945	-0.944	-0.941	-0.940	-0.939	-0.939	-0.939	-0.939	-0.939	-0.940	-0.940	-0.942	-0.944	-0.946	-0.948	-0.951	-0.954	-0.956	-0.960	-0.964	-0.966	-0.971	-0.974	-0.978	-0.982	-0.986	-0.991	-0.995	-1.000	-1.004	-1.008	-1.010	-1.015	-1.018	-1.021	-1.024	-1.028	-1.029	-1.031	-1.034	-1.034	-1.035	-1.035	-1.035	-1.035	-1.035	-1.034	-1.031	-1.029	-1.026	-1.022	-1.019	-1.015	-1.009	-1.005	-0.998	-0.991	-0.984	-0.975	-0.966	-0.958	-0.950	-0.939	-0.929	-0.919	-0.906	-0.896	-0.884	-0.872	-0.859	-0.846	-0.834	-0.821	-0.808	-0.795	-0.781	-0.768	-0.754	-0.740	-0.726	-0.714	-0.700	-0.686	-0.674	-0.660	-0.648	-0.635	-0.622	-0.610	-0.598	-0.586	-0.575	-0.565	-0.554	-0.544	-0.534	-0.525	-0.516	-0.507	-0.500	-0.492	-0.486	-0.479	-0.474	-0.469	-0.464	-0.460	-0.456	-0.454	-0.450	-0.449	-0.446	-0.445	-0.445	-0.445	-0.445	-0.446	-0.446	-0.449	-0.450	-0.452	-0.455	-0.459	-0.462	-0.466	-0.471	-0.475	-0.480	-0.485	-0.491	-0.495	-0.501	-0.507	-0.514	-0.520	-0.526	-0.531	-0.539	-0.545	-0.551	-0.558	-0.564	-0.570	-0.575	-0.581	-0.588	-0.592	-0.599	-0.604	-0.610	-0.614	-0.619	-0.622	-0.626	-0.631	-0.634	-0.638	-0.640	-0.642	-0.646	-0.648	-0.649	-0.650	-0.651	-0.651	-0.651	-0.651	-0.650	-0.650	-0.649	-0.646	-0.644	-0.642	-0.640	-0.636	-0.632	-0.630	-0.625	-0.621	-0.618	-0.614	-0.609	-0.602	-0.599	-0.594	-0.589	-0.584	-0.579	-0.574	-0.568	-0.561	-0.556	-0.551	-0.546	-0.541	-0.535	-0.530	-0.525	-0.520	-0.515	-0.510	-0.505	-0.501	-0.496	-0.492	-0.488	-0.485	-0.481	-0.476	-0.474	-0.470	-0.468	-0.464	-0.460	-0.458	-0.455	-0.451	-0.449	-0.446	-0.442	-0.440	-0.438	-0.435	-0.432	-0.429	-0.428	-0.425	-0.421	-0.419	-0.415	-0.412	-0.409	-0.406	-0.402	-0.399	-0.395	-0.391	-0.386	-0.382	-0.376	-0.372	-0.366	-0.361	-0.355	-0.349	-0.342	-0.335	-0.328	-0.320	-0.312	-0.304	-0.295	-0.288	-0.278	-0.268	-0.259	-0.249	-0.239	-0.229	-0.218	-0.206	-0.196	-0.185	-0.174	-0.161	-0.149	-0.138	-0.126	-0.115	-0.102	-0.091	-0.079	-0.068	-0.056	-0.045	-0.032	-0.022	-0.012	-0.001	0.008	0.018	0.026	0.035	0.042	0.050	0.056	0.062	0.069	0.075	0.079	0.082	0.085	0.088	0.089	0.090	0.090	0.089	0.088	0.085	0.081	0.078	0.074	0.068	0.060	0.054	0.046	0.036	0.029	0.018	0.006	-0.005	-0.018	-0.030	-0.044	-0.059	-0.072	-0.088	-0.104	-0.120	-0.136	-0.152	-0.169	-0.188	-0.205	-0.222	-0.240	-0.258	-0.276	-0.294	-0.311	-0.329	-0.346	-0.364	-0.381	-0.398	-0.415	-0.430	-0.445	-0.461	-0.475	-0.490	-0.504	-0.516	-0.529	-0.540	-0.551	-0.564	-0.572	-0.582	-0.591	-0.599	-0.606	-0.612	-0.619	-0.624	-0.629	-0.631	-0.635	-0.639	-0.640	-0.641	-0.641	-0.641	-0.641	-0.640	-0.639	-0.638	-0.636	-0.634	-0.630	-0.628	-0.624	-0.622	-0.618	-0.615	-0.610	-0.608	-0.604	-0.601	-0.598	-0.595	-0.592	-0.591	-0.589	-0.588	-0.586	-0.586	-0.588	-0.588	-0.589	-0.590	-0.591	-0.595	-0.598	-0.602	-0.608	-0.612	-0.619	-0.625	-0.632	-0.640	-0.648	-0.658	-0.668	-0.678	-0.689	-0.700	-0.711	-0.724	-0.736	-0.750	-0.764	-0.778	-0.791	-0.805	-0.819	-0.834	-0.849	-0.865	-0.880	-0.894	-0.909	-0.924	-0.938	-0.952	-0.968	-0.981	-0.995	-1.010	-1.022	-1.036	-1.049	-1.061	-1.074	-1.085	-1.095	-1.105	-1.115	-1.125	-1.134	-1.141	-1.150	-1.156	-1.162	-1.169	-1.174	-1.179	-1.182	-1.185	-1.188	-1.190	-1.190	-1.191	-1.192	-1.191	-1.190	-1.189	-1.188	-1.184	-1.181	-1.178	-1.174	-1.169	-1.165	-1.160	-1.154	-1.148	-1.141	-1.135	-1.129	-1.121	-1.115	-1.108	-1.100	-1.092	-1.084	-1.076	-1.069	-1.060	-1.051	-1.044	-1.036	-1.028	-1.020	-1.012	-1.005	-0.998	-0.990	-0.982	-0.975	-0.969	-0.962	-0.958	-0.951	-0.945	-0.940	-0.936	-0.932	-0.928	-0.924	-0.922	-0.919	-0.919	-0.916	-0.915	-0.915	-0.915	-0.915	-0.918	-0.919	-0.921	-0.925	-0.928	-0.931	-0.936	-0.941	-0.948	-0.955	-0.962	-0.969	-0.976	-0.985	-0.995	-1.004	-1.014	-1.025	-1.035	-1.046	-1.059	-1.070	-1.081	-1.094	-1.108	-1.120	-1.134	-1.146	-1.159	-1.172	-1.186	-1.200	-1.212	-1.226	-1.240	-1.252	-1.265	-1.279	-1.290	-1.302	-1.314	-1.325	-1.335	-1.345	-1.355	-1.365	-1.374	-1.381	-1.389	-1.396	-1.402	-1.408	-1.412	-1.416	-1.420	-1.422	-1.425	-1.426	-1.426	-1.428	-1.428	-1.425	-1.422	-1.420	-1.418	-1.412	-1.409	-1.404	-1.398	-1.392	-1.385	-1.379	-1.372	-1.365	-1.358	-1.350	-1.341	-1.334	-1.326	-1.319	-1.311	-1.302	-1.295	-1.288	-1.280	-1.272	-1.266	-1.260	-1.254	-1.248	-1.242	-1.238	-1.234	-1.229	-1.225	-1.224	-1.221	-1.219	-1.218	-1.218	-1.216	-1.218	-1.219	-1.219	-1.221	-1.225	-1.228	-1.231	-1.235	-1.239	-1.245	-1.250	-1.255	-1.261	-1.268	-1.274	-1.280	-1.286	-1.294	-1.300	-1.308	-1.314	-1.321	-1.328	-1.335	-1.341	-1.348	-1.352	-1.359	-1.364	-1.370	-1.374	-1.379	-1.381	-1.385	-1.388	-1.390	-1.392	-1.394	-1.396	-1.396	-1.396	-1.396	-1.395	-1.395	-1.392	-1.391	-1.389	-1.386	-1.382	-1.379	-1.375	-1.370	-1.365	-1.360	-1.354	-1.350	-1.344	-1.336	-1.329	-1.322	-1.315	-1.309	-1.302	-1.294	-1.286	-1.279	-1.271	-1.264	-1.255	-1.248	-1.240	-1.231	-1.222	-1.215	-1.208	-1.200	-1.191	-1.182	-1.175	-1.166	-1.160	-1.152	-1.144	-1.136	-1.129	-1.122	-1.115	-1.108	-1.101	-1.094	-1.089	-1.081	-1.076	-1.071	-1.065	-1.060	-1.055	-1.050	-1.046	-1.041	-1.039	-1.035	-1.032	-1.029	-1.028	-1.026	-1.025	-1.025	-1.024	-1.025	-1.025	-1.028	-1.029	-1.031	-1.035	-1.039	-1.042	-1.046	-1.052	-1.059	-1.066	-1.072	-1.080	-1.089	-1.098	-1.106	-1.118	-1.128	-1.138	-1.149	-1.161	-1.174	-1.185	-1.198	-1.210	-1.224	-1.238	-1.250	-1.264	-1.276	-1.290	-1.302	-1.316	-1.329	-1.341	-1.352	-1.364	-1.376	-1.385	-1.396	-1.405	-1.414	-1.422	-1.429	-1.435	-1.441	-1.448	-1.451	-1.452	-1.456	-1.458	-1.458	-1.456	-1.454	-1.451	-1.446	-1.442	-1.436	-1.430	-1.422	-1.414	-1.404	-1.394	-1.382	-1.371	-1.358	-1.344	-1.330	-1.314	-1.299	-1.282	-1.266	-1.248	-1.230	-1.212	-1.194	-1.175	-1.156	-1.138	-1.118	-1.099	-1.079	-1.060	-1.041	-1.021	-1.002	-0.984	-0.964	-0.946	-0.929	-0.911	-0.894	-0.878	-0.860	-0.844	-0.828	-0.814	-0.799	-0.785	-0.771	-0.759	-0.746	-0.734	-0.721	-0.711	-0.701	-0.691	-0.682	-0.674	-0.665	-0.658	-0.650	-0.644	-0.638	-0.632	-0.628	-0.621	-0.616	-0.614	-0.610	-0.608	-0.605	-0.602	-0.601	-0.600	-0.599	-0.599	-0.598	-0.599	-0.599	-0.600	-0.602	-0.605	-0.606	-0.610	-0.612	-0.616	-0.619	-0.622	-0.628	-0.631	-0.636	-0.641	-0.646	-0.651	-0.655	-0.661	-0.666	-0.671	-0.678	-0.682	-0.688	-0.692	-0.696	-0.701	-0.705	-0.709	-0.712	-0.715	-0.719	-0.720	-0.721	-0.722	-0.724	-0.722	-0.722	-0.720	-0.718	-0.714	-0.709	-0.704	-0.698	-0.691	-0.682	-0.674	-0.664	-0.652	-0.640	-0.626	-0.612	-0.598	-0.581	-0.564	-0.545	-0.526	-0.506	-0.485	-0.464	-0.440	-0.418	-0.394	-0.369	-0.342	-0.318	-0.291	-0.265	-0.238	-0.211	-0.184	-0.156	-0.128	-0.101	-0.074	-0.048	-0.020	0.006	0.032	0.058	0.082	0.106	0.130	0.151	0.174	0.194	0.214	0.232	0.249	0.264	0.280	0.292	0.305	0.315	0.325	0.332	0.339	0.344	0.348	0.350	0.350	0.350	0.349	0.345	0.339	0.332	0.325	0.316	0.306	0.294	0.282	0.269	0.254	0.238	0.222	0.205	0.186	0.168	0.149	0.130	0.110	0.089	0.069	0.048	0.026	0.006	-0.014	-0.035	-0.055	-0.075	-0.094	-0.114	-0.132	-0.149	-0.166	-0.182	-0.199	-0.212	-0.226	-0.239	-0.250	-0.261	-0.271	-0.279	-0.286	-0.292	-0.298	-0.302	-0.305	-0.306	-0.308	-0.308	-0.305	-0.304	-0.301	-0.296	-0.290	-0.285	-0.278	-0.271	-0.262	-0.255	-0.245	-0.236	-0.228	-0.218	-0.208	-0.196	-0.185	-0.175	-0.165	-0.155	-0.144	-0.135	-0.126	-0.116	-0.108	-0.100	-0.091	-0.085	-0.079	-0.072	-0.066	-0.062	-0.058	-0.055	-0.051	-0.050	-0.049	-0.049	-0.049	-0.051	-0.054	-0.055	-0.059	-0.064	-0.069	-0.074	-0.079	-0.085	-0.092	-0.100	-0.109	-0.115	-0.125	-0.134	-0.144	-0.151	-0.161	-0.171	-0.181	-0.190	-0.200	-0.211	-0.220	-0.231	-0.240	-0.250	-0.260	-0.269	-0.279	-0.286	-0.296	-0.304	-0.312	-0.321	-0.329	-0.336	-0.344	-0.351	-0.359	-0.365	-0.372	-0.379	-0.385	-0.391	-0.396	-0.402	-0.410	-0.415	-0.421	-0.426	-0.432	-0.439	-0.444	-0.450	-0.455	-0.461	-0.469	-0.475	-0.480	-0.488	-0.494	-0.501	-0.509	-0.516	-0.525	-0.531	-0.540	-0.550	-0.559	-0.568	-0.579	-0.588	-0.599	-0.610	-0.621	-0.634	-0.646	-0.659	-0.671	-0.685	-0.700	-0.712	-0.729	-0.744	-0.761	-0.778	-0.795	-0.811	-0.830	-0.849	-0.869	-0.888	-0.906	-0.929	-0.949	-0.971	-0.992	-1.015	-1.039	-1.061	-1.085	-1.109	-1.134	-1.159	-1.184	-1.210	-1.235	-1.261	-1.288	-1.312	-1.340	-1.365	-1.391	-1.419	-1.444	-1.470	-1.495	-1.520	-1.545	-1.569	-1.594	-1.616	-1.640	-1.662	-1.684	-1.705	-1.725	-1.745	-1.764	-1.781	-1.798	-1.814	-1.829	-1.842	-1.854	-1.866	-1.876	-1.885	-1.894	-1.900	-1.906	-1.910	-1.914	-1.915	-1.916	-1.916	-1.915	-1.912	-1.908	-1.902	-1.896	-1.890	-1.881	-1.872	-1.864	-1.852	-1.840	-1.828	-1.815	-1.801	-1.788	-1.772	-1.759	-1.742	-1.728	-1.712	-1.696	-1.680	-1.664	-1.648	-1.632	-1.616	-1.600	-1.585	-1.570	-1.556	-1.542	-1.528	-1.516	-1.502	-1.491	-1.480	-1.470	-1.459	-1.450	-1.442	-1.434	-1.428	-1.421	-1.415	-1.411	-1.406	-1.402	-1.400	-1.398	-1.396	-1.395	-1.395	-1.395	-1.395	-1.396	-1.396	-1.398	-1.400	-1.401	-1.404	-1.406	-1.409	-1.410	-1.412	-1.415	-1.416	-1.418	-1.419	-1.419	-1.420	-1.420	-1.419	-1.418	-1.416	-1.414	-1.411	-1.408	-1.402	-1.398	-1.392	-1.385	-1.376	-1.369	-1.359	-1.349	-1.338	-1.326	-1.314	-1.300	-1.285	-1.270	-1.254	-1.238	-1.220	-1.201	-1.182	-1.162	-1.142	-1.121	-1.101	-1.079	-1.056	-1.032	-1.010	-0.985	-0.962	-0.938	-0.914	-0.889	-0.864	-0.839	-0.814	-0.790	-0.765	-0.740	-0.715	-0.690	-0.665	-0.641	-0.616	-0.592	-0.569	-0.545	-0.521	-0.500	-0.476	-0.455	-0.432	-0.411	-0.390	-0.370	-0.349	-0.330	-0.310	-0.291	-0.272	-0.255	-0.236	-0.220	-0.202	-0.186	-0.171	-0.155	-0.140	-0.125	-0.111	-0.096	-0.084	-0.070	-0.056	-0.044	-0.032	-0.021	-0.009	0.002	0.014	0.024	0.035	0.045	0.054	0.064	0.074	0.081	0.090	0.098	0.106	0.114	0.121	0.128	0.135	0.140	0.146	0.152	0.158	0.164	0.168	0.174	0.179	0.182	0.186	0.191	0.194	0.198	0.201	0.205	0.208	0.210	0.212	0.215	0.216	0.218	0.221	0.222	0.224	0.226	0.226	0.229	0.230	0.231	0.232	0.234	0.235	0.236	0.238	0.240	0.241	0.244	0.245	0.246	0.249	0.251	0.254	0.255	0.258	0.261	0.264	0.266	0.269	0.271	0.276	0.279	0.281	0.285	0.289	0.291	0.295	0.298	0.301	0.304	0.308	0.311	0.314	0.316	0.320	0.321	0.325	0.328	0.330	0.331	0.334	0.335	0.336	0.336	0.338	0.338	0.338	0.338	0.338	0.336	0.336	0.334	0.332	0.330	0.329	0.326	0.324	0.321	0.318	0.315	0.311	0.306	0.302	0.299	0.295	0.291	0.286	0.282	0.278	0.274	0.270	0.265	0.261	0.258	0.255	0.250	0.248	0.244	0.241	0.239	0.236	0.234	0.232	0.231	0.230	0.229	0.228	0.228	0.228	0.229	0.229	0.229	0.231	0.232	0.234	0.236	0.239	0.242	0.245	0.248	0.251	0.255	0.259	0.262	0.266	0.271	0.275	0.280	0.285	0.289	0.294	0.298	0.302	0.306	0.310	0.315	0.319	0.322	0.328	0.331	0.335	0.336	0.340	0.344	0.346	0.349	0.350	0.352	0.354	0.356	0.358	0.359	0.359	0.360	0.360	0.360	0.360	0.360	0.359	0.358	0.358	0.356	0.354	0.352	0.351	0.349	0.346	0.345	0.342	0.339	0.336	0.332	0.330	0.326	0.322	0.319	0.315	0.311	0.306	0.302	0.298	0.292	0.289	0.284	0.279	0.274	0.268	0.262	0.256	0.251	0.245	0.239	0.234	0.226	0.220	0.214	0.206	0.199	0.191	0.184	0.178	0.170	0.161	0.154	0.146	0.138	0.129	0.121	0.112	0.104	0.094	0.086	0.076	0.068	0.059	0.050	0.040	0.032	0.022	0.012	0.005	-0.005	-0.012	-0.022	-0.030	-0.040	-0.048	-0.058	-0.065	-0.072	-0.080	-0.088	-0.095	-0.102	-0.108	-0.115	-0.121	-0.128	-0.132	-0.136	-0.142	-0.146	-0.150	-0.152	-0.156	-0.160	-0.162	-0.164	-0.165	-0.168	-0.169	-0.168	-0.169	-0.169	-0.168	-0.168	-0.166	-0.165	-0.164	-0.161	-0.159	-0.158	-0.155	-0.152	-0.150	-0.148	-0.145	-0.141	-0.140	-0.138	-0.134	-0.131	-0.130	-0.128	-0.126	-0.124	-0.124	-0.121	-0.120	-0.121	-0.121	-0.120	-0.122	-0.122	-0.125	-0.128	-0.131	-0.135	-0.138	-0.142	-0.149	-0.155	-0.161	-0.168	-0.176	-0.184	-0.194	-0.204	-0.214	-0.225	-0.235	-0.249	-0.260	-0.272	-0.286	-0.300	-0.314	-0.328	-0.344	-0.358	-0.374	-0.389	-0.405	-0.421	-0.438	-0.454	-0.470	-0.488	-0.505	-0.521	-0.539	-0.556	-0.572	-0.590	-0.606	-0.624	-0.641	-0.656	-0.672	-0.689	-0.705	-0.721	-0.736	-0.751	-0.766	-0.780	-0.795	-0.810	-0.824	-0.836	-0.851	-0.864	-0.876	-0.890	-0.901	-0.915	-0.926	-0.938	-0.948	-0.960	-0.971	-0.980	-0.991	-1.002	-1.012	-1.022	-1.032	-1.042	-1.051	-1.061	-1.071	-1.080	-1.089	-1.099	-1.108	-1.116	-1.125	-1.135	-1.145	-1.154	-1.162	-1.171	-1.181	-1.191	-1.200	-1.210	-1.220	-1.230	-1.240	-1.251	-1.262	-1.274	-1.285	-1.296	-1.309	-1.320	-1.332	-1.346	-1.359	-1.371	-1.385	-1.400	-1.412	-1.428	-1.442	-1.459	-1.474	-1.490	-1.505	-1.522	-1.539	-1.556	-1.574	-1.592	-1.610	-1.629	-1.648	-1.666	-1.685	-1.705	-1.724	-1.744	-1.762	-1.782	-1.802	-1.822	-1.841	-1.861	-1.881	-1.901	-1.919	-1.939	-1.958	-1.976	-1.995	-2.013	-2.030	-2.046	-2.064	-2.079	-2.095	-2.109	-2.124	-2.138	-2.150	-2.162	-2.172	-2.184	-2.194	-2.201	-2.210	-2.216	-2.222	-2.226	-2.230	-2.234	-2.235	-2.236	-2.236	-2.235	-2.231	-2.229	-2.224	-2.219	-2.211	-2.204	-2.194	-2.184	-2.172	-2.160	-2.146	-2.131	-2.115	-2.099	-2.081	-2.062	-2.042	-2.022	-2.001	-1.979	-1.955	-1.931	-1.908	-1.882	-1.856	-1.830	-1.802	-1.775	-1.748	-1.720	-1.691	-1.661	-1.632	-1.604	-1.575	-1.544	-1.514	-1.485	-1.456	-1.425	-1.396	-1.368	-1.339	-1.310	-1.281	-1.254	-1.225	-1.196	-1.171	-1.144	-1.118	-1.092	-1.066	-1.041	-1.018	-0.995	-0.971	-0.949	-0.928	-0.906	-0.885	-0.864	-0.845	-0.826	-0.808	-0.789	-0.771	-0.754	-0.738	-0.721	-0.705	-0.691	-0.676	-0.661	-0.648	-0.632	-0.619	-0.605	-0.592	-0.581	-0.568	-0.555	-0.542	-0.530	-0.516	-0.504	-0.492	-0.480	-0.468	-0.455	-0.442	-0.430	-0.418	-0.405	-0.391	-0.379	-0.365	-0.351	-0.338	-0.324	-0.310	-0.296	-0.281	-0.266	-0.251	-0.238	-0.221	-0.206	-0.191	-0.175	-0.159	-0.144	-0.128	-0.111	-0.095	-0.079	-0.064	-0.046	-0.031	-0.014	0.001	0.016	0.034	0.049	0.065	0.079	0.095	0.109	0.124	0.138	0.151	0.166	0.179	0.191	0.204	0.216	0.228	0.239	0.250	0.260	0.270	0.279	0.288	0.296	0.302	0.310	0.316	0.322	0.329	0.332	0.338	0.341	0.344	0.346	0.348	0.349	0.349	0.349	0.349	0.348	0.345	0.342	0.340	0.336	0.332	0.329	0.324	0.318	0.312	0.305	0.300	0.292	0.285	0.276	0.269	0.260	0.251	0.242	0.232	0.222	0.214	0.202	0.192	0.181	0.171	0.160	0.149	0.136	0.126	0.115	0.102	0.091	0.080	0.069	0.056	0.045	0.032	0.021	0.009	-0.001	-0.012	-0.025	-0.038	-0.049	-0.060	-0.071	-0.082	-0.094	-0.105	-0.116	-0.128	-0.138	-0.149	-0.160	-0.170	-0.181	-0.191	-0.204	-0.214	-0.225	-0.235	-0.246	-0.256	-0.266	-0.278	-0.288	-0.299	-0.310	-0.320	-0.331	-0.342	-0.354	-0.365	-0.376	-0.388	-0.399	-0.411	-0.422	-0.435	-0.448	-0.459	-0.471	-0.484	-0.496	-0.510	-0.522	-0.535	-0.548	-0.560	-0.574	-0.585	-0.599	-0.611	-0.624	-0.636	-0.649	-0.661	-0.672	-0.685	-0.698	-0.710	-0.721	-0.732	-0.744	-0.755	-0.765	-0.776	-0.785	-0.795	-0.805	-0.815	-0.824	-0.831	-0.840	-0.846	-0.854	-0.861	-0.866	-0.872	-0.878	-0.884	-0.889	-0.891	-0.895	-0.899	-0.901	-0.905	-0.906	-0.908	-0.910	-0.911	-0.911	-0.912	-0.912	-0.911	-0.911	-0.911	-0.910	-0.909	-0.908	-0.906	-0.904	-0.901	-0.900	-0.898	-0.895	-0.892	-0.889	-0.886	-0.884	-0.881	-0.876	-0.874	-0.870	-0.868	-0.864	-0.859	-0.855	-0.851	-0.846	-0.842	-0.838	-0.832	-0.828	-0.821	-0.815	-0.810	-0.802	-0.796	-0.789	-0.782	-0.774	-0.766	-0.758	-0.750	-0.740	-0.731	-0.721	-0.711	-0.701	-0.691	-0.680	-0.670	-0.659	-0.646	-0.634	-0.622	-0.610	-0.599	-0.586	-0.574	-0.560	-0.549	-0.535	-0.524	-0.510	-0.498	-0.485	-0.472	-0.462	-0.450	-0.439	-0.428	-0.416	-0.406	-0.395	-0.386	-0.378	-0.368	-0.359	-0.352	-0.345	-0.338	-0.332	-0.326	-0.321	-0.318	-0.314	-0.310	-0.308	-0.305	-0.304	-0.302	-0.301	-0.301	-0.301	-0.302	-0.304	-0.306	-0.309	-0.310	-0.312	-0.315	-0.319	-0.322	-0.326	-0.331	-0.334	-0.339	-0.342	-0.348	-0.351	-0.356	-0.361	-0.365	-0.370	-0.375	-0.379	-0.382	-0.385	-0.390	-0.394	-0.395	-0.399	-0.401	-0.404	-0.406	-0.409	-0.410	-0.411	-0.412	-0.415	-0.416	-0.418	-0.418	-0.419	-0.419	-0.420	-0.420	-0.421	-0.421	-0.421	-0.422	-0.422	-0.424	-0.424	-0.424	-0.425	-0.426	-0.426	-0.428	-0.430	-0.431	-0.434	-0.436	-0.439	-0.441	-0.445	-0.449	-0.454	-0.458	-0.462	-0.469	-0.475	-0.480	-0.486	-0.495	-0.502	-0.510	-0.519	-0.529	-0.538	-0.549	-0.559	-0.570	-0.581	-0.592	-0.605	-0.619	-0.631	-0.644	-0.658	-0.672	-0.688	-0.701	-0.716	-0.731	-0.748	-0.764	-0.779	-0.795	-0.810	-0.826	-0.842	-0.858	-0.874	-0.890	-0.906	-0.921	-0.939	-0.954	-0.970	-0.985	-1.000	-1.015	-1.031	-1.046	-1.061	-1.076	-1.090	-1.105	-1.119	-1.135	-1.148	-1.162	-1.178	-1.191	-1.204	-1.218	-1.231	-1.245	-1.260	-1.274	-1.286	-1.300	-1.314	-1.328	-1.342	-1.355	-1.370	-1.384	-1.398	-1.411	-1.425	-1.439	-1.454	-1.468	-1.481	-1.495	-1.510	-1.524	-1.539	-1.555	-1.569	-1.584	-1.598	-1.612	-1.626	-1.640	-1.655	-1.669	-1.682	-1.696	-1.709	-1.722	-1.735	-1.749	-1.760	-1.771	-1.784	-1.794	-1.804	-1.815	-1.824	-1.832	-1.841	-1.849	-1.858	-1.864	-1.869	-1.875	-1.880	-1.885	-1.888	-1.891	-1.894	-1.896	-1.898	-1.898	-1.898	-1.898	-1.898	-1.896	-1.895	-1.892	-1.890	-1.886	-1.884	-1.880	-1.878	-1.872	-1.869	-1.864	-1.860	-1.855	-1.850	-1.845	-1.840	-1.835	-1.829	-1.824	-1.819	-1.814	-1.808	-1.804	-1.799	-1.792	-1.789	-1.782	-1.779	-1.774	-1.769	-1.764	-1.760	-1.755	-1.750	-1.746	-1.741	-1.736	-1.732	-1.728	-1.724	-1.718	-1.714	-1.709	-1.702	-1.698	-1.692	-1.685	-1.679	-1.672	-1.665	-1.659	-1.650	-1.642	-1.634	-1.626	-1.616	-1.606	-1.596	-1.586	-1.575	-1.562	-1.551	-1.539	-1.526	-1.512	-1.498	-1.484	-1.469	-1.452	-1.438	-1.419	-1.402	-1.385	-1.366	-1.349	-1.329	-1.309	-1.289	-1.269	-1.249	-1.228	-1.205	-1.184	-1.161	-1.139	-1.116	-1.094	-1.070	-1.048	-1.022	-0.999	-0.975	-0.951	-0.928	-0.902	-0.878	-0.854	-0.829	-0.805	-0.781	-0.758	-0.735	-0.711	-0.688	-0.665	-0.642	-0.621	-0.600	-0.579	-0.560	-0.539	-0.520	-0.502	-0.485	-0.468	-0.451	-0.435	-0.420	-0.408	-0.395	-0.382	-0.371	-0.361	-0.352	-0.344	-0.338	-0.331	-0.326	-0.322	-0.319	-0.316	-0.316	-0.315	-0.318	-0.319	-0.321	-0.325	-0.329	-0.335	-0.340	-0.346	-0.352	-0.360	-0.369	-0.378	-0.386	-0.395	-0.405	-0.415	-0.426	-0.436	-0.445	-0.456	-0.468	-0.478	-0.488	-0.496	-0.506	-0.514	-0.522	-0.531	-0.539	-0.545	-0.552	-0.558	-0.564	-0.569	-0.571	-0.575	-0.576	-0.579	-0.580	-0.580	-0.579	-0.576	-0.575	-0.571	-0.569	-0.562	-0.558	-0.551	-0.544	-0.538	-0.528	-0.519	-0.509	-0.499	-0.488	-0.476	-0.464	-0.451	-0.439	-0.425	-0.410	-0.396	-0.381	-0.366	-0.352	-0.336	-0.321	-0.305	-0.290	-0.272	-0.256	-0.240	-0.224	-0.208	-0.190	-0.175	-0.158	-0.142	-0.125	-0.109	-0.092	-0.078	-0.061	-0.046	-0.030	-0.014	0.000	0.015	0.030	0.044	0.058	0.074	0.086	0.100	0.112	0.126	0.139	0.151	0.162	0.175	0.186	0.199	0.209	0.219	0.229	0.238	0.248	0.255	0.264	0.272	0.280	0.286	0.294	0.300	0.306	0.311	0.318	0.321	0.326	0.331	0.334	0.339	0.342	0.344	0.346	0.349	0.352	0.354	0.355	0.356	0.359	0.359	0.360	0.362	0.362	0.364	0.364	0.365	0.365	0.366	0.369	0.370	0.371	0.372	0.374	0.375	0.378	0.380	0.382	0.384	0.388	0.390	0.394	0.398	0.400	0.404	0.408	0.412	0.415	0.420	0.424	0.429	0.432	0.439	0.442	0.449	0.452	0.458	0.462	0.466	0.471	0.475	0.480	0.484	0.488	0.491	0.495	0.499	0.501	0.504	0.505	0.506	0.507	0.509	0.509	0.509	0.507	0.506	0.505	0.502	0.501	0.496	0.494	0.489	0.484	0.479	0.472	0.466	0.460	0.452	0.444	0.435	0.426	0.418	0.409	0.399	0.389	0.378	0.368	0.356	0.346	0.335	0.324	0.311	0.301	0.289	0.278	0.266	0.255	0.244	0.234	0.222	0.214	0.202	0.192	0.182	0.174	0.165	0.156	0.149	0.141	0.134	0.128	0.121	0.116	0.111	0.108	0.104	0.101	0.099	0.096	0.094	0.092	0.092	0.092	0.092	0.094	0.095	0.098	0.100	0.102	0.106	0.110	0.114	0.118	0.122	0.128	0.132	0.138	0.144	0.149	0.155	0.159	0.166	0.171	0.178	0.182	0.188	0.192	0.198	0.202	0.206	0.210	0.214	0.218	0.221	0.224	0.225	0.226	0.228	0.228	0.228	0.226	0.225	0.222	0.219	0.215	0.210	0.205	0.199	0.191	0.184	0.175	0.165	0.156	0.145	0.131	0.120	0.106	0.091	0.076	0.060	0.044	0.026	0.008	-0.011	-0.031	-0.051	-0.072	-0.095	-0.116	-0.139	-0.162	-0.186	-0.211	-0.236	-0.261	-0.286	-0.312	-0.338	-0.365	-0.390	-0.416	-0.444	-0.470	-0.496	-0.524	-0.549	-0.575	-0.601	-0.628	-0.652	-0.678	-0.702	-0.728	-0.750	-0.775	-0.798	-0.821	-0.842	-0.865	-0.885	-0.906	-0.926	-0.946	-0.966	-0.984	-1.002	-1.019	-1.035	-1.052	-1.068	-1.082	-1.098	-1.111	-1.124	-1.138	-1.150	-1.164	-1.174	-1.185	-1.196	-1.208	-1.218	-1.228	-1.238	-1.248	-1.256	-1.265	-1.272	-1.281	-1.289	-1.298	-1.306	-1.312	-1.320	-1.329	-1.335	-1.342	-1.350	-1.356	-1.364	-1.370	-1.376	-1.382	-1.389	-1.395	-1.400	-1.406	-1.412	-1.418	-1.422	-1.426	-1.431	-1.435	-1.439	-1.441	-1.445	-1.448	-1.450	-1.451	-1.454	-1.454	-1.455	-1.455	-1.455	-1.455	-1.452	-1.452	-1.450	-1.449	-1.445	-1.444	-1.440	-1.436	-1.432	-1.429	-1.424	-1.420	-1.415	-1.410	-1.405	-1.400	-1.394	-1.389	-1.382	-1.376	-1.371	-1.366	-1.361	-1.355	-1.350	-1.345	-1.339	-1.335	-1.330	-1.325	-1.321	-1.318	-1.314	-1.311	-1.308	-1.306	-1.302	-1.301	-1.299	-1.299	-1.298	-1.298	-1.296	-1.298	-1.298	-1.299	-1.299	-1.301	-1.301	-1.304	-1.305	-1.308	-1.309	-1.312	-1.314	-1.318	-1.321	-1.324	-1.328	-1.330	-1.334	-1.336	-1.340	-1.344	-1.348	-1.351	-1.355	-1.359	-1.362	-1.366	-1.370	-1.374	-1.378	-1.381	-1.385	-1.389	-1.392	-1.396	-1.400	-1.405	-1.408	-1.411	-1.416	-1.420	-1.424	-1.428	-1.432	-1.436	-1.442	-1.446	-1.451	-1.456	-1.460	-1.465	-1.470	-1.475	-1.481	-1.486	-1.491	-1.496	-1.501	-1.508	-1.512	-1.519	-1.524	-1.529	-1.536	-1.541	-1.546	-1.551	-1.556	-1.561	-1.566	-1.571	-1.576	-1.579	-1.584	-1.588	-1.590	-1.594	-1.596	-1.599	-1.600	-1.601	-1.602	-1.602	-1.602	-1.602	-1.601	-1.600	-1.596	-1.594	-1.591	-1.586	-1.582	-1.578	-1.571	-1.565	-1.560	-1.552	-1.544	-1.535	-1.526	-1.516	-1.506	-1.496	-1.485	-1.472	-1.461	-1.449	-1.436	-1.422	-1.410	-1.395	-1.381	-1.368	-1.352	-1.338	-1.322	-1.308	-1.291	-1.278	-1.260	-1.245	-1.230	-1.215	-1.200	-1.185	-1.170	-1.154	-1.140	-1.125	-1.111	-1.098	-1.084	-1.070	-1.058	-1.045	-1.031	-1.019	-1.008	-0.998	-0.986	-0.976	-0.966	-0.956	-0.948	-0.940	-0.931	-0.924	-0.918	-0.910	-0.905	-0.900	-0.895	-0.891	-0.888	-0.884	-0.881	-0.880	-0.878	-0.876	-0.875	-0.874	-0.874	-0.875	-0.876	-0.878	-0.878	-0.880	-0.881	-0.882	-0.885	-0.888	-0.891	-0.892	-0.896	-0.899	-0.901	-0.905	-0.909	-0.910	-0.914	-0.916	-0.919	-0.921	-0.922	-0.925	-0.929	-0.930	-0.931	-0.932	-0.932	-0.934	-0.934	-0.934	-0.934	-0.932	-0.931	-0.930	-0.928	-0.925	-0.922	-0.920	-0.916	-0.911	-0.908	-0.904	-0.898	-0.892	-0.886	-0.881	-0.874	-0.868	-0.860	-0.852	-0.845	-0.838	-0.829	-0.821	-0.811	-0.802	-0.794	-0.785	-0.775	-0.766	-0.756	-0.748	-0.738	-0.728	-0.718	-0.710	-0.700	-0.691	-0.681	-0.672	-0.664	-0.654	-0.646	-0.638	-0.630	-0.622	-0.614	-0.608	-0.600	-0.594	-0.588	-0.581	-0.576	-0.571	-0.566	-0.561	-0.558	-0.555	-0.552	-0.549	-0.546	-0.546	-0.545	-0.544	-0.544	-0.545	-0.546	-0.546	-0.549	-0.551	-0.555	-0.558	-0.562	-0.568	-0.571	-0.578	-0.582	-0.589	-0.596	-0.602	-0.610	-0.619	-0.626	-0.635	-0.644	-0.654	-0.662	-0.672	-0.682	-0.692	-0.704	-0.712	-0.724	-0.735	-0.745	-0.756	-0.766	-0.779	-0.789	-0.798	-0.809	-0.819	-0.829	-0.839	-0.848	-0.856	-0.865	-0.875	-0.882	-0.890	-0.898	-0.905	-0.910	-0.916	-0.921	-0.928	-0.931	-0.935	-0.940	-0.941	-0.945	-0.948	-0.949	-0.949	-0.950	-0.950	-0.949	-0.949	-0.946	-0.945	-0.942	-0.939	-0.935	-0.932	-0.928	-0.922	-0.918	-0.911	-0.906	-0.900	-0.895	-0.888	-0.881	-0.874	-0.868	-0.860	-0.854	-0.848	-0.839	-0.831	-0.825	-0.819	-0.811	-0.804	-0.798	-0.790	-0.784	-0.778	-0.770	-0.764	-0.758	-0.752	-0.746	-0.740	-0.735	-0.730	-0.725	-0.720	-0.715	-0.711	-0.706	-0.704	-0.700	-0.695	-0.692	-0.689	-0.685	-0.681	-0.679	-0.676	-0.672	-0.670	-0.666	-0.664	-0.661	-0.659	-0.655	-0.652	-0.650	-0.648	-0.644	-0.641	-0.639	-0.635	-0.631	-0.629	-0.626	-0.622	-0.619	-0.615	-0.612	-0.606	-0.602	-0.599	-0.595	-0.589	-0.584	-0.579	-0.572	-0.568	-0.561	-0.555	-0.549	-0.542	-0.535	-0.529	-0.521	-0.514	-0.505	-0.499	-0.490	-0.482	-0.472	-0.464	-0.455	-0.446	-0.438	-0.429	-0.419	-0.410	-0.400	-0.391	-0.381	-0.372	-0.362	-0.352	-0.344	-0.334	-0.325	-0.316	-0.306	-0.298	-0.290	-0.281	-0.272	-0.266	-0.259	-0.251	-0.245	-0.240	-0.235	-0.229	-0.225	-0.221	-0.218	-0.215	-0.214	-0.212	-0.211	-0.211	-0.211	-0.214	-0.216	-0.218	-0.221	-0.225	-0.230	-0.236	-0.242	-0.249	-0.258	-0.266	-0.275	-0.285	-0.295	-0.306	-0.318	-0.330	-0.344	-0.358	-0.371	-0.386	-0.400	-0.415	-0.430	-0.446	-0.462	-0.479	-0.495	-0.511	-0.528	-0.545	-0.561	-0.578	-0.594	-0.610	-0.626	-0.642	-0.658	-0.674	-0.690	-0.704	-0.719	-0.732	-0.745	-0.759	-0.771	-0.782	-0.794	-0.805	-0.815	-0.825	-0.834	-0.842	-0.850	-0.858	-0.864	-0.870	-0.874	-0.879	-0.882	-0.885	-0.889	-0.890	-0.892	-0.894	-0.894	-0.894	-0.894	-0.892	-0.891	-0.890	-0.889	-0.886	-0.885	-0.881	-0.879	-0.876	-0.874	-0.871	-0.869	-0.866	-0.864	-0.861	-0.859	-0.859	-0.858	-0.856	-0.855	-0.856	-0.856	-0.856	-0.859	-0.860	-0.862	-0.866	-0.869	-0.872	-0.878	-0.882	-0.889	-0.895	-0.902	-0.911	-0.919	-0.928	-0.938	-0.948	-0.959	-0.969	-0.981	-0.994	-1.006	-1.020	-1.032	-1.048	-1.061	-1.076	-1.091	-1.106	-1.121	-1.136	-1.151	-1.166	-1.181	-1.198	-1.212	-1.228	-1.242	-1.258	-1.271	-1.286	-1.301	-1.314	-1.328	-1.340	-1.352	-1.365	-1.375	-1.386	-1.395	-1.405	-1.414	-1.421	-1.429	-1.435	-1.441	-1.446	-1.451	-1.454	-1.458	-1.459	-1.460	-1.461	-1.461	-1.460	-1.459	-1.456	-1.454	-1.450	-1.446	-1.440	-1.435	-1.429	-1.422	-1.415	-1.408	-1.400	-1.391	-1.381	-1.372	-1.362	-1.352	-1.342	-1.331	-1.321	-1.310	-1.300	-1.289	-1.278	-1.266	-1.255	-1.245	-1.234	-1.221	-1.211	-1.200	-1.190	-1.179	-1.170	-1.160	-1.150	-1.140	-1.131	-1.122	-1.114	-1.108	-1.099	-1.092	-1.086	-1.080	-1.074	-1.069	-1.064	-1.061	-1.056	-1.054	-1.051	-1.049	-1.048	-1.046	-1.045	-1.046	-1.048	-1.048	-1.050	-1.052	-1.054	-1.058	-1.061	-1.066	-1.071	-1.078	-1.082	-1.090	-1.096	-1.104	-1.111	-1.121	-1.130	-1.139	-1.149	-1.159	-1.169	-1.180	-1.191	-1.202	-1.214	-1.225	-1.239	-1.250	-1.262	-1.275	-1.288	-1.301	-1.314	-1.325	-1.338	-1.351	-1.364	-1.376	-1.388	-1.399	-1.410	-1.422	-1.432	-1.444	-1.452	-1.462	-1.472	-1.481	-1.489	-1.498	-1.505	-1.511	-1.518	-1.524	-1.529	-1.532	-1.535	-1.539	-1.541	-1.544	-1.544	-1.545	-1.545	-1.544	-1.542	-1.541	-1.539	-1.536	-1.534	-1.529	-1.526	-1.521	-1.516	-1.511	-1.506	-1.500	-1.495	-1.490	-1.482	-1.478	-1.472	-1.465	-1.459	-1.454	-1.449	-1.442	-1.438	-1.431	-1.426	-1.421	-1.419	-1.415	-1.411	-1.406	-1.404	-1.402	-1.400	-1.398	-1.398	-1.396	-1.395	-1.395	-1.396	-1.396	-1.399	-1.400	-1.402	-1.404	-1.408	-1.410	-1.414	-1.418	-1.421	-1.425	-1.430	-1.435	-1.439	-1.444	-1.448	-1.452	-1.456	-1.461	-1.465	-1.469	-1.474	-1.476	-1.480	-1.482	-1.486	-1.489	-1.491	-1.492	-1.494	-1.494	-1.495	-1.496	-1.495	-1.494	-1.494	-1.491	-1.490	-1.488	-1.485	-1.481	-1.479	-1.474	-1.470	-1.464	-1.460	-1.454	-1.449	-1.442	-1.435	-1.429	-1.422	-1.415	-1.406	-1.400	-1.391	-1.382	-1.376	-1.368	-1.359	-1.350	-1.342	-1.334	-1.326	-1.318	-1.309	-1.301	-1.292	-1.284	-1.275	-1.266	-1.259	-1.251	-1.244	-1.235	-1.228	-1.221	-1.212	-1.205	-1.200	-1.192	-1.186	-1.180	-1.174	-1.168	-1.161	-1.156	-1.151	-1.146	-1.141	-1.138	-1.132	-1.129	-1.126	-1.122	-1.120	-1.118	-1.115	-1.114	-1.114	-1.112	-1.112	-1.112	-1.112	-1.114	-1.116	-1.118	-1.120	-1.124	-1.128	-1.131	-1.136	-1.142	-1.148	-1.154	-1.161	-1.169	-1.178	-1.186	-1.195	-1.204	-1.215	-1.224	-1.236	-1.248	-1.259	-1.270	-1.282	-1.295	-1.308	-1.321	-1.335	-1.349	-1.362	-1.376	-1.389	-1.402	-1.416	-1.429	-1.441	-1.454	-1.466	-1.479	-1.489	-1.500	-1.510	-1.520	-1.530	-1.539	-1.545	-1.554	-1.560	-1.564	-1.569	-1.572	-1.575	-1.578	-1.578	-1.578	-1.578	-1.575	-1.572	-1.569	-1.564	-1.558	-1.552	-1.545	-1.536	-1.528	-1.519	-1.508	-1.496	-1.485	-1.472	-1.458	-1.445	-1.430	-1.415	-1.399	-1.384	-1.368	-1.350	-1.334	-1.318	-1.300	-1.282	-1.265	-1.248	-1.229	-1.212	-1.195	-1.178	-1.161	-1.144	-1.128	-1.111	-1.095	-1.080	-1.064	-1.050	-1.035	-1.021	-1.008	-0.995	-0.981	-0.969	-0.958	-0.946	-0.934	-0.925	-0.915	-0.905	-0.896	-0.888	-0.879	-0.872	-0.866	-0.859	-0.852	-0.846	-0.842	-0.838	-0.832	-0.829	-0.825	-0.822	-0.820	-0.818	-0.815	-0.814	-0.814	-0.812	-0.811	-0.811	-0.812	-0.812	-0.814	-0.816	-0.818	-0.820	-0.822	-0.825	-0.828	-0.831	-0.834	-0.838	-0.842	-0.846	-0.850	-0.854	-0.859	-0.862	-0.866	-0.870	-0.874	-0.878	-0.881	-0.885	-0.888	-0.890	-0.892	-0.895	-0.896	-0.898	-0.898	-0.898	-0.898	-0.895	-0.894	-0.891	-0.888	-0.884	-0.879	-0.871	-0.864	-0.856	-0.846	-0.836	-0.826	-0.814	-0.799	-0.785	-0.770	-0.752	-0.735	-0.716	-0.696	-0.676	-0.654	-0.631	-0.608	-0.582	-0.558	-0.531	-0.505	-0.478	-0.449	-0.420	-0.391	-0.361	-0.332	-0.301	-0.270	-0.241	-0.210	-0.180	-0.150	-0.120	-0.090	-0.060	-0.031	-0.002	0.025	0.052	0.079	0.104	0.129	0.151	0.174	0.195	0.216	0.235	0.252	0.269	0.284	0.298	0.310	0.321	0.331	0.340	0.346	0.351	0.355	0.358	0.359	0.359	0.356	0.355	0.349	0.345	0.339	0.331	0.321	0.312	0.301	0.290	0.278	0.265	0.251	0.236	0.221	0.206	0.190	0.175	0.160	0.144	0.128	0.112	0.096	0.080	0.065	0.050	0.035	0.021	0.008	-0.005	-0.018	-0.029	-0.040	-0.050	-0.059	-0.068	-0.076	-0.081	-0.088	-0.094	-0.098	-0.100	-0.102	-0.104	-0.104	-0.104	-0.102	-0.100	-0.099	-0.094	-0.090	-0.086	-0.081	-0.075	-0.069	-0.061	-0.055	-0.048	-0.041	-0.034	-0.026	-0.019	-0.011	-0.004	0.002	0.010	0.016	0.022	0.028	0.032	0.038	0.040	0.044	0.046	0.049	0.050	0.050	0.051	0.050	0.048	0.045	0.042	0.038	0.032	0.028	0.021	0.014	0.005	-0.004	-0.012	-0.021	-0.034	-0.045	-0.056	-0.068	-0.080	-0.092	-0.105	-0.119	-0.132	-0.145	-0.159	-0.174	-0.188	-0.201	-0.214	-0.228	-0.241	-0.252	-0.266	-0.279	-0.290	-0.302	-0.315	-0.325	-0.336	-0.346	-0.356	-0.365	-0.374	-0.382	-0.390	-0.398	-0.404	-0.410	-0.418	-0.422	-0.428	-0.434	-0.438	-0.444	-0.446	-0.450	-0.454	-0.458	-0.460	-0.464	-0.466	-0.470	-0.471	-0.475	-0.478	-0.480	-0.482	-0.485	-0.489	-0.491	-0.494	-0.498	-0.500	-0.504	-0.507	-0.512	-0.516	-0.521	-0.528	-0.531	-0.538	-0.545	-0.550	-0.558	-0.565	-0.574	-0.581	-0.590	-0.599	-0.609	-0.619	-0.629	-0.640	-0.652	-0.664	-0.676	-0.689	-0.702	-0.716	-0.731	-0.745	-0.761	-0.779	-0.795	-0.811	-0.829	-0.846	-0.866	-0.885	-0.905	-0.925	-0.946	-0.966	-0.989	-1.011	-1.034	-1.056	-1.080	-1.102	-1.126	-1.151	-1.176	-1.200	-1.226	-1.251	-1.275	-1.301	-1.325	-1.351	-1.376	-1.401	-1.425	-1.449	-1.472	-1.498	-1.519	-1.542	-1.565	-1.586	-1.608	-1.626	-1.646	-1.665	-1.682	-1.699	-1.715	-1.729	-1.742	-1.755	-1.768	-1.776	-1.786	-1.794	-1.801	-1.806	-1.812	-1.815	-1.818	-1.819	-1.818	-1.818	-1.814	-1.811	-1.808	-1.801	-1.795	-1.788	-1.780	-1.771	-1.761	-1.751	-1.741	-1.730	-1.718	-1.705	-1.694	-1.680	-1.668	-1.654	-1.641	-1.629	-1.614	-1.602	-1.590	-1.576	-1.565	-1.554	-1.542	-1.531	-1.521	-1.512	-1.502	-1.495	-1.486	-1.480	-1.474	-1.469	-1.462	-1.460	-1.456	-1.452	-1.451	-1.451	-1.450	-1.450	-1.450	-1.452	-1.454	-1.456	-1.460	-1.462	-1.466	-1.470	-1.474	-1.478	-1.482	-1.488	-1.491	-1.495	-1.500	-1.505	-1.509	-1.511	-1.515	-1.516	-1.519	-1.520	-1.522	-1.522	-1.522	-1.521	-1.519	-1.516	-1.514	-1.509	-1.504	-1.498	-1.491	-1.484	-1.475	-1.465	-1.454	-1.442	-1.429	-1.415	-1.401	-1.386	-1.370	-1.352	-1.335	-1.316	-1.296	-1.276	-1.255	-1.232	-1.211	-1.188	-1.164	-1.140	-1.115	-1.091	-1.065	-1.040	-1.014	-0.988	-0.960	-0.934	-0.906	-0.880	-0.852	-0.826	-0.799	-0.771	-0.745	-0.718	-0.691	-0.664	-0.638	-0.610	-0.585	-0.560	-0.534	-0.509	-0.484	-0.460	-0.436	-0.412	-0.389	-0.365	-0.342	-0.321	-0.299	-0.278	-0.258	-0.238	-0.216	-0.198	-0.179	-0.160	-0.141	-0.124	-0.106	-0.089	-0.072	-0.058	-0.041	-0.026	-0.012	0.002	0.016	0.030	0.042	0.055	0.068	0.079	0.090	0.100	0.110	0.120	0.130	0.139	0.146	0.154	0.161	0.168	0.174	0.179	0.185	0.190	0.195	0.198	0.201	0.205	0.208	0.210	0.212	0.214	0.215	0.216	0.218	0.218	0.218	0.218	0.218	0.218	0.215	0.215	0.212	0.211	0.210	0.209	0.206	0.205	0.202	0.200	0.199	0.196	0.195	0.192	0.191	0.190	0.189	0.188	0.188	0.186	0.186	0.185	0.185	0.185	0.186	0.188	0.188	0.189	0.191	0.192	0.194	0.198	0.199	0.202	0.204	0.208	0.211	0.215	0.218	0.221	0.225	0.228	0.232	0.235	0.240	0.242	0.246	0.250	0.254	0.255	0.260	0.261	0.265	0.268	0.269	0.271	0.272	0.274	0.275	0.275	0.275	0.276	0.276	0.275	0.274	0.272	0.271	0.270	0.268	0.266	0.262	0.261	0.259	0.256	0.252	0.249	0.245	0.242	0.239	0.236	0.232	0.230	0.228	0.225	0.221	0.219	0.216	0.215	0.214	0.211	0.211	0.210	0.210	0.210	0.210	0.210	0.212	0.212	0.214	0.216	0.220	0.222	0.225	0.229	0.232	0.238	0.242	0.246	0.251	0.258	0.264	0.269	0.275	0.281	0.289	0.295	0.301	0.308	0.315	0.322	0.328	0.335	0.341	0.348	0.354	0.360	0.366	0.371	0.376	0.382	0.388	0.390	0.395	0.399	0.402	0.406	0.409	0.411	0.412	0.415	0.416	0.416	0.418	0.419	0.418	0.418	0.418	0.416	0.414	0.412	0.410	0.409	0.406	0.402	0.400	0.396	0.392	0.390	0.385	0.380	0.376	0.371	0.366	0.361	0.356	0.350	0.345	0.339	0.332	0.326	0.321	0.315	0.308	0.302	0.295	0.289	0.281	0.274	0.268	0.260	0.252	0.244	0.236	0.229	0.221	0.212	0.204	0.195	0.186	0.178	0.169	0.160	0.150	0.140	0.131	0.120	0.110	0.100	0.089	0.079	0.068	0.056	0.045	0.034	0.021	0.011	-0.002	-0.014	-0.026	-0.039	-0.050	-0.062	-0.075	-0.088	-0.099	-0.111	-0.124	-0.136	-0.148	-0.160	-0.171	-0.182	-0.194	-0.205	-0.215	-0.226	-0.236	-0.245	-0.254	-0.264	-0.271	-0.279	-0.285	-0.292	-0.298	-0.304	-0.309	-0.314	-0.316	-0.320	-0.321	-0.324	-0.325	-0.325	-0.325	-0.325	-0.324	-0.321	-0.319	-0.315	-0.311	-0.308	-0.304	-0.298	-0.292	-0.286	-0.281	-0.275	-0.268	-0.261	-0.254	-0.248	-0.240	-0.232	-0.226	-0.220	-0.212	-0.206	-0.199	-0.194	-0.188	-0.184	-0.179	-0.174	-0.170	-0.168	-0.165	-0.162	-0.162	-0.161	-0.162	-0.164	-0.166	-0.170	-0.172	-0.179	-0.182	-0.190	-0.198	-0.206	-0.214	-0.225	-0.234	-0.245	-0.258	-0.270	-0.285	-0.298	-0.312	-0.328	-0.344	-0.360	-0.376	-0.395	-0.412	-0.430	-0.449	-0.468	-0.486	-0.505	-0.525	-0.545	-0.564	-0.584	-0.604	-0.622	-0.642	-0.662	-0.682	-0.700	-0.719	-0.738	-0.756	-0.774	-0.791	-0.809	-0.826	-0.842	-0.859	-0.875	-0.890	-0.905	-0.920	-0.934	-0.949	-0.961	-0.975	-0.988	-1.000	-1.012	-1.024	-1.035	-1.045	-1.055	-1.064	-1.075	-1.082	-1.092	-1.101	-1.110	-1.118	-1.126	-1.134	-1.141	-1.149	-1.156	-1.164	-1.170	-1.178	-1.185	-1.191	-1.199	-1.205	-1.212	-1.220	-1.226	-1.234	-1.242	-1.249	-1.258	-1.265	-1.272	-1.281	-1.290	-1.299	-1.309	-1.318	-1.328	-1.338	-1.348	-1.359	-1.370	-1.381	-1.394	-1.406	-1.419	-1.432	-1.445	-1.460	-1.474	-1.489	-1.504	-1.520	-1.536	-1.554	-1.570	-1.588	-1.605	-1.622	-1.640	-1.658	-1.676	-1.695	-1.715	-1.734	-1.754	-1.774	-1.792	-1.811	-1.831	-1.851	-1.870	-1.890	-1.909	-1.929	-1.948	-1.966	-1.985	-2.002	-2.021	-2.039	-2.055	-2.071	-2.086	-2.102	-2.118	-2.131	-2.145	-2.159	-2.170	-2.181	-2.192	-2.201	-2.212	-2.220	-2.228	-2.234	-2.240	-2.245	-2.249	-2.252	-2.254	-2.255	-2.256	-2.255	-2.254	-2.250	-2.246	-2.241	-2.235	-2.228	-2.220	-2.211	-2.200	-2.189	-2.176	-2.162	-2.149	-2.134	-2.118	-2.100	-2.081	-2.064	-2.044	-2.022	-2.000	-1.979	-1.955	-1.931	-1.908	-1.881	-1.856	-1.829	-1.801	-1.774	-1.748	-1.719	-1.690	-1.661	-1.631	-1.604	-1.574	-1.545	-1.515	-1.485	-1.456	-1.426	-1.398	-1.369	-1.339	-1.311	-1.282	-1.256	-1.228	-1.201	-1.175	-1.150	-1.124	-1.099	-1.076	-1.051	-1.029	-1.006	-0.985	-0.965	-0.944	-0.925	-0.906	-0.888	-0.870	-0.854	-0.836	-0.821	-0.806	-0.791	-0.778	-0.762	-0.751	-0.738	-0.725	-0.714	-0.701	-0.690	-0.679	-0.669	-0.658	-0.648	-0.636	-0.626	-0.615	-0.604	-0.594	-0.582	-0.571	-0.561	-0.549	-0.538	-0.526	-0.512	-0.501	-0.489	-0.475	-0.461	-0.448	-0.434	-0.419	-0.404	-0.388	-0.372	-0.356	-0.340	-0.322	-0.305	-0.288	-0.270	-0.251	-0.232	-0.215	-0.195	-0.176	-0.156	-0.138	-0.118	-0.099	-0.079	-0.060	-0.040	-0.021	-0.001	0.018	0.036	0.055	0.074	0.092	0.109	0.126	0.142	0.159	0.175	0.191	0.206	0.221	0.235	0.248	0.260	0.272	0.282	0.292	0.302	0.312	0.321	0.329	0.335	0.342	0.346	0.352	0.356	0.359	0.362	0.364	0.365	0.365	0.365	0.365	0.362	0.360	0.358	0.354	0.350	0.346	0.340	0.335	0.329	0.322	0.316	0.309	0.302	0.294	0.285	0.279	0.270	0.260	0.251	0.244	0.234	0.224	0.215	0.205	0.196	0.188	0.178	0.168	0.159	0.149	0.139	0.130	0.121	0.112	0.104	0.094	0.085	0.076	0.068	0.059	0.050	0.041	0.032	0.025	0.016	0.008	0.000	-0.008	-0.016	-0.024	-0.032	-0.040	-0.048	-0.058	-0.065	-0.075	-0.082	-0.092	-0.101	-0.109	-0.119	-0.129	-0.139	-0.149	-0.159	-0.170	-0.181	-0.192	-0.204	-0.215	-0.228	-0.239	-0.252	-0.265	-0.279	-0.294	-0.308	-0.321	-0.335	-0.350	-0.365	-0.381	-0.396	-0.412	-0.429	-0.444	-0.461	-0.478	-0.494	-0.509	-0.525	-0.542	-0.558	-0.574	-0.590	-0.605	-0.621	-0.638	-0.652	-0.666	-0.681	-0.695	-0.709	-0.721	-0.735	-0.748	-0.760	-0.772	-0.782	-0.794	-0.804	-0.814	-0.822	-0.831	-0.839	-0.845	-0.852	-0.860	-0.865	-0.870	-0.875	-0.878	-0.881	-0.885	-0.886	-0.889	-0.890	-0.890	-0.890	-0.890	-0.889	-0.888	-0.886	-0.885	-0.882	-0.880	-0.878	-0.874	-0.869	-0.865	-0.861	-0.856	-0.852	-0.846	-0.841	-0.835	-0.830	-0.824	-0.818	-0.811	-0.805	-0.798	-0.791	-0.785	-0.778	-0.771	-0.762	-0.755	-0.749	-0.740	-0.732	-0.725	-0.716	-0.709	-0.699	-0.691	-0.682	-0.674	-0.664	-0.655	-0.646	-0.638	-0.628	-0.618	-0.609	-0.599	-0.589	-0.580	-0.570	-0.559	-0.550	-0.540	-0.529	-0.520	-0.511	-0.501	-0.491	-0.482	-0.474	-0.465	-0.456	-0.448	-0.439	-0.431	-0.424	-0.416	-0.410	-0.402	-0.396	-0.391	-0.385	-0.380	-0.375	-0.371	-0.366	-0.364	-0.361	-0.359	-0.358	-0.355	-0.355	-0.355	-0.355	-0.355	-0.356	-0.358	-0.360	-0.362	-0.365	-0.369	-0.371	-0.376	-0.381	-0.385	-0.390	-0.395	-0.400	-0.406	-0.411	-0.419	-0.424	-0.430	-0.438	-0.444	-0.450	-0.456	-0.464	-0.470	-0.476	-0.482	-0.489	-0.495	-0.501	-0.506	-0.512	-0.518	-0.524	-0.529	-0.534	-0.540	-0.544	-0.549	-0.552	-0.558	-0.560	-0.565	-0.568	-0.571	-0.574	-0.578	-0.581	-0.584	-0.588	-0.590	-0.594	-0.596	-0.599	-0.602	-0.605	-0.609	-0.612	-0.615	-0.619	-0.621	-0.625	-0.630	-0.634	-0.638	-0.642	-0.648	-0.652	-0.658	-0.664	-0.669	-0.676	-0.682	-0.690	-0.698	-0.705	-0.714	-0.721	-0.730	-0.739	-0.749	-0.759	-0.769	-0.780	-0.790	-0.801	-0.812	-0.825	-0.836	-0.849	-0.861	-0.874	-0.886	-0.900	-0.914	-0.926	-0.940	-0.952	-0.966	-0.980	-0.995	-1.009	-1.022	-1.036	-1.050	-1.062	-1.076	-1.091	-1.104	-1.116	-1.129	-1.142	-1.156	-1.168	-1.181	-1.192	-1.205	-1.216	-1.229	-1.240	-1.252	-1.262	-1.274	-1.285	-1.298	-1.308	-1.319	-1.329	-1.340	-1.350	-1.361	-1.372	-1.384	-1.395	-1.405	-1.418	-1.428	-1.439	-1.451	-1.462	-1.475	-1.486	-1.499	-1.511	-1.524	-1.536	-1.549	-1.561	-1.576	-1.589	-1.602	-1.616	-1.630	-1.645	-1.659	-1.674	-1.688	-1.702	-1.718	-1.731	-1.746	-1.762	-1.778	-1.791	-1.806	-1.820	-1.835	-1.849	-1.862	-1.876	-1.890	-1.902	-1.915	-1.928	-1.939	-1.950	-1.960	-1.971	-1.980	-1.990	-1.998	-2.006	-2.015	-2.020	-2.027	-2.034	-2.039	-2.042	-2.047	-2.050	-2.052	-2.055	-2.056	-2.058	-2.058	-2.059	-2.058	-2.056	-2.055	-2.054	-2.051	-2.049	-2.045	-2.044	-2.040	-2.036	-2.033	-2.029	-2.025	-2.020	-2.016	-2.013	-2.007	-2.004	-1.999	-1.994	-1.990	-1.986	-1.982	-1.978	-1.975	-1.971	-1.968	-1.964	-1.959	-1.956	-1.954	-1.950	-1.946	-1.944	-1.942	-1.939	-1.935	-1.932	-1.931	-1.928	-1.925	-1.922	-1.920	-1.916	-1.914	-1.910	-1.906	-1.901	-1.898	-1.892	-1.889	-1.884	-1.878	-1.872	-1.865	-1.859	-1.851	-1.844	-1.835	-1.826	-1.816	-1.806	-1.796	-1.785	-1.774	-1.761	-1.748	-1.735	-1.720	-1.705	-1.690	-1.672	-1.656	-1.639	-1.621	-1.601	-1.581	-1.561	-1.540	-1.519	-1.496	-1.474	-1.451	-1.428	-1.402	-1.378	-1.351	-1.325	-1.300	-1.274	-1.246	-1.219	-1.192	-1.164	-1.135	-1.108	-1.080	-1.052	-1.022	-0.995	-0.966	-0.939	-0.911	-0.882	-0.855	-0.829	-0.802	-0.776	-0.750	-0.725	-0.701	-0.678	-0.654	-0.631	-0.610	-0.589	-0.570	-0.551	-0.532	-0.516	-0.501	-0.486	-0.474	-0.461	-0.450	-0.440	-0.431	-0.424	-0.416	-0.411	-0.408	-0.404	-0.402	-0.401	-0.401	-0.402	-0.405	-0.408	-0.411	-0.416	-0.421	-0.428	-0.434	-0.440	-0.449	-0.456	-0.465	-0.474	-0.484	-0.491	-0.501	-0.511	-0.519	-0.529	-0.538	-0.546	-0.554	-0.561	-0.569	-0.575	-0.581	-0.586	-0.591	-0.595	-0.598	-0.600	-0.601	-0.601	-0.601	-0.600	-0.598	-0.594	-0.590	-0.584	-0.579	-0.571	-0.562	-0.554	-0.544	-0.532	-0.522	-0.510	-0.495	-0.481	-0.466	-0.450	-0.434	-0.416	-0.400	-0.382	-0.362	-0.344	-0.324	-0.305	-0.285	-0.265	-0.245	-0.224	-0.204	-0.182	-0.162	-0.141	-0.121	-0.101	-0.081	-0.061	-0.041	-0.021	-0.001	0.019	0.036	0.056	0.074	0.091	0.109	0.126	0.141	0.159	0.174	0.189	0.204	0.218	0.232	0.245	0.258	0.270	0.282	0.294	0.304	0.314	0.324	0.332	0.341	0.350	0.358	0.364	0.370	0.376	0.382	0.388	0.392	0.396	0.400	0.404	0.408	0.409	0.410	0.412	0.414	0.414	0.415	0.415	0.415	0.412	0.412	0.410	0.409	0.406	0.405	0.402	0.400	0.398	0.395	0.392	0.389	0.386	0.384	0.381	0.378	0.375	0.372	0.370	0.368	0.365	0.362	0.361	0.360	0.359	0.358	0.356	0.355	0.354	0.355	0.355	0.356	0.358	0.358	0.359	0.361	0.364	0.366	0.368	0.371	0.374	0.378	0.381	0.385	0.389	0.392	0.396	0.401	0.405	0.408	0.412	0.416	0.420	0.424	0.428	0.430	0.432	0.435	0.439	0.440	0.441	0.442	0.444	0.444	0.444	0.442	0.441	0.439	0.438	0.434	0.430	0.426	0.421	0.416	0.411	0.404	0.396	0.389	0.381	0.371	0.362	0.352	0.341	0.331	0.320	0.308	0.295	0.281	0.270	0.255	0.242	0.228	0.214	0.199	0.185	0.170	0.156	0.141	0.126	0.112	0.099	0.085	0.071	0.058	0.045	0.032	0.020	0.008	-0.004	-0.016	-0.028	-0.038	-0.046	-0.055	-0.064	-0.071	-0.080	-0.086	-0.092	-0.098	-0.102	-0.106	-0.110	-0.112	-0.115	-0.116	-0.118	-0.119	-0.118	-0.116	-0.115	-0.114	-0.110	-0.108	-0.104	-0.101	-0.096	-0.091	-0.086	-0.081	-0.076	-0.070	-0.064	-0.059	-0.052	-0.046	-0.039	-0.032	-0.026	-0.020	-0.014	-0.009	-0.002	0.004	0.009	0.012	0.018	0.022	0.025	0.029	0.031	0.034	0.036	0.036	0.038	0.038	0.036	0.035	0.034	0.031	0.028	0.022	0.018	0.012	0.006	-0.001	-0.010	-0.019	-0.029	-0.039	-0.050	-0.062	-0.075	-0.088	-0.101	-0.116	-0.132	-0.149	-0.166	-0.184	-0.201	-0.220	-0.240	-0.260	-0.280	-0.300	-0.322	-0.345	-0.366	-0.389	-0.412	-0.435	-0.459	-0.481	-0.505	-0.528	-0.551	-0.575	-0.599	-0.622	-0.646	-0.670	-0.694	-0.716	-0.739	-0.761	-0.784	-0.806	-0.828	-0.849	-0.871	-0.891	-0.912	-0.931	-0.952	-0.971	-0.990	-1.009	-1.028	-1.045	-1.062	-1.079	-1.096	-1.112	-1.128	-1.144	-1.159	-1.174	-1.188	-1.202	-1.215	-1.230	-1.244	-1.255	-1.269	-1.281	-1.294	-1.308	-1.319	-1.331	-1.342	-1.354	-1.365	-1.378	-1.388	-1.400	-1.410	-1.421	-1.432	-1.442	-1.454	-1.462	-1.474	-1.482	-1.492	-1.502	-1.511	-1.520	-1.530	-1.538	-1.545	-1.554	-1.561	-1.569	-1.576	-1.581	-1.588	-1.594	-1.598	-1.602	-1.608	-1.610	-1.614	-1.615	-1.618	-1.619	-1.620	-1.620	-1.620	-1.619	-1.618	-1.615	-1.614	-1.611	-1.608	-1.604	-1.599	-1.594	-1.590	-1.584	-1.579	-1.571	-1.565	-1.559	-1.552	-1.546	-1.539	-1.531	-1.525	-1.518	-1.510	-1.502	-1.495	-1.490	-1.484	-1.476	-1.470	-1.464	-1.459	-1.454	-1.449	-1.445	-1.440	-1.438	-1.434	-1.430	-1.428	-1.426	-1.426	-1.425	-1.424	-1.424	-1.425	-1.426	-1.428	-1.430	-1.432	-1.436	-1.439	-1.442	-1.446	-1.451	-1.456	-1.461	-1.466	-1.472	-1.478	-1.485	-1.491	-1.498	-1.505	-1.511	-1.519	-1.526	-1.534	-1.541	-1.549	-1.556	-1.564	-1.571	-1.579	-1.588	-1.595	-1.601	-1.610	-1.616	-1.625	-1.632	-1.638	-1.646	-1.654	-1.660	-1.668	-1.674	-1.680	-1.686	-1.694	-1.700	-1.706	-1.712	-1.719	-1.725	-1.731	-1.738	-1.742	-1.749	-1.755	-1.760	-1.766	-1.771	-1.776	-1.781	-1.786	-1.791	-1.796	-1.800	-1.804	-1.809	-1.812	-1.816	-1.820	-1.822	-1.825	-1.828	-1.830	-1.832	-1.832	-1.834	-1.835	-1.835	-1.835	-1.834	-1.834	-1.832	-1.830	-1.828	-1.826	-1.821	-1.819	-1.815	-1.809	-1.805	-1.799	-1.792	-1.786	-1.780	-1.771	-1.762	-1.755	-1.745	-1.736	-1.726	-1.716	-1.705	-1.695	-1.684	-1.672	-1.661	-1.649	-1.636	-1.622	-1.611	-1.598	-1.585	-1.572	-1.559	-1.545	-1.532	-1.519	-1.505	-1.492	-1.480	-1.468	-1.455	-1.442	-1.430	-1.419	-1.406	-1.395	-1.384	-1.372	-1.362	-1.352	-1.342	-1.331	-1.322	-1.314	-1.305	-1.298	-1.289	-1.281	-1.275	-1.268	-1.261	-1.256	-1.250	-1.245	-1.240	-1.235	-1.231	-1.226	-1.224	-1.221	-1.218	-1.215	-1.212	-1.211	-1.209	-1.209	-1.208	-1.208	-1.206	-1.206	-1.205	-1.205	-1.206	-1.205	-1.205	-1.206	-1.206	-1.208	-1.208	-1.209	-1.209	-1.209	-1.210	-1.209	-1.210	-1.210	-1.210	-1.210	-1.210	-1.210	-1.209	-1.209	-1.208	-1.208	-1.205	-1.205	-1.202	-1.201	-1.199	-1.196	-1.194	-1.190	-1.188	-1.184	-1.180	-1.176	-1.171	-1.168	-1.161	-1.155	-1.150	-1.144	-1.138	-1.131	-1.125	-1.118	-1.111	-1.104	-1.095	-1.089	-1.080	-1.071	-1.064	-1.054	-1.046	-1.038	-1.028	-1.019	-1.009	-0.999	-0.990	-0.979	-0.970	-0.960	-0.951	-0.941	-0.931	-0.921	-0.911	-0.901	-0.892	-0.884	-0.874	-0.865	-0.855	-0.846	-0.838	-0.829	-0.821	-0.812	-0.805	-0.796	-0.790	-0.782	-0.776	-0.770	-0.762	-0.758	-0.752	-0.746	-0.741	-0.738	-0.734	-0.730	-0.726	-0.724	-0.722	-0.720	-0.719	-0.718	-0.718	-0.718	-0.716	-0.719	-0.720	-0.721	-0.724	-0.726	-0.730	-0.732	-0.738	-0.741	-0.746	-0.751	-0.756	-0.762	-0.770	-0.775	-0.782	-0.790	-0.798	-0.805	-0.812	-0.821	-0.830	-0.839	-0.846	-0.856	-0.864	-0.874	-0.882	-0.890	-0.898	-0.906	-0.915	-0.922	-0.929	-0.936	-0.942	-0.949	-0.956	-0.960	-0.966	-0.970	-0.975	-0.978	-0.981	-0.984	-0.985	-0.986	-0.986	-0.986	-0.986	-0.986	-0.984	-0.981	-0.979	-0.975	-0.970	-0.966	-0.960	-0.955	-0.948	-0.940	-0.932	-0.924	-0.915	-0.905	-0.895	-0.885	-0.874	-0.862	-0.852	-0.840	-0.828	-0.816	-0.804	-0.791	-0.778	-0.765	-0.752	-0.739	-0.725	-0.712	-0.700	-0.686	-0.674	-0.660	-0.648	-0.635	-0.622	-0.610	-0.596	-0.585	-0.572	-0.561	-0.551	-0.540	-0.529	-0.518	-0.507	-0.499	-0.489	-0.480	-0.472	-0.464	-0.455	-0.449	-0.441	-0.434	-0.426	-0.420	-0.415	-0.409	-0.404	-0.399	-0.395	-0.391	-0.388	-0.384	-0.381	-0.379	-0.376	-0.374	-0.374	-0.371	-0.370	-0.370	-0.370	-0.369	-0.369	-0.370	-0.370	-0.370	-0.371	-0.371	-0.372	-0.372	-0.375	-0.375	-0.375	-0.376	-0.378	-0.379	-0.378	-0.379	-0.379	-0.378	-0.378	-0.378	-0.376	-0.375	-0.374	-0.371	-0.369	-0.366	-0.362	-0.360	-0.356	-0.351	-0.348	-0.342	-0.336	-0.331	-0.325	-0.319	-0.311	-0.305	-0.298	-0.290	-0.282	-0.275	-0.266	-0.260	-0.251	-0.244	-0.236	-0.229	-0.221	-0.215	-0.206	-0.201	-0.194	-0.189	-0.182	-0.178	-0.174	-0.170	-0.168	-0.165	-0.162	-0.161	-0.161	-0.162	-0.164	-0.165	-0.168	-0.171	-0.176	-0.182	-0.189	-0.196	-0.204	-0.212	-0.224	-0.235	-0.246	-0.259	-0.272	-0.286	-0.301	-0.316	-0.332	-0.350	-0.366	-0.384	-0.402	-0.421	-0.440	-0.459	-0.478	-0.496	-0.516	-0.536	-0.556	-0.575	-0.595	-0.615	-0.634	-0.652	-0.671	-0.689	-0.708	-0.726	-0.742	-0.759	-0.775	-0.790	-0.806	-0.820	-0.834	-0.846	-0.860	-0.870	-0.881	-0.892	-0.902	-0.911	-0.919	-0.926	-0.934	-0.939	-0.945	-0.950	-0.955	-0.959	-0.961	-0.964	-0.966	-0.969	-0.969	-0.970	-0.971	-0.971	-0.970	-0.970	-0.970	-0.969	-0.968	-0.966	-0.965	-0.964	-0.964	-0.962	-0.961	-0.960	-0.960	-0.960	-0.959	-0.960	-0.961	-0.961	-0.962	-0.965	-0.968	-0.969	-0.972	-0.976	-0.980	-0.985	-0.990	-0.996	-1.002	-1.010	-1.018	-1.026	-1.035	-1.045	-1.054	-1.065	-1.076	-1.089	-1.100	-1.112	-1.126	-1.138	-1.152	-1.166	-1.180	-1.195	-1.209	-1.225	-1.239	-1.254	-1.270	-1.285	-1.299	-1.314	-1.329	-1.342	-1.356	-1.371	-1.385	-1.399	-1.412	-1.424	-1.436	-1.449	-1.460	-1.471	-1.482	-1.491	-1.500	-1.509	-1.516	-1.524	-1.530	-1.535	-1.541	-1.545	-1.549	-1.551	-1.554	-1.556	-1.558	-1.558	-1.556	-1.555	-1.554	-1.551	-1.550	-1.546	-1.542	-1.538	-1.532	-1.528	-1.520	-1.515	-1.508	-1.500	-1.494	-1.486	-1.479	-1.470	-1.462	-1.455	-1.446	-1.438	-1.429	-1.420	-1.411	-1.402	-1.394	-1.385	-1.376	-1.368	-1.359	-1.351	-1.342	-1.334	-1.326	-1.319	-1.311	-1.304	-1.298	-1.290	-1.284	-1.276	-1.270	-1.265	-1.260	-1.254	-1.250	-1.245	-1.241	-1.238	-1.235	-1.231	-1.228	-1.226	-1.224	-1.224	-1.222	-1.222	-1.221	-1.222	-1.222	-1.224	-1.225	-1.228	-1.229	-1.232	-1.236	-1.239	-1.242	-1.248	-1.254	-1.259	-1.265	-1.271	-1.278	-1.284	-1.292	-1.300	-1.309	-1.316	-1.325	-1.334	-1.344	-1.354	-1.362	-1.371	-1.381	-1.392	-1.402	-1.411	-1.421	-1.432	-1.442	-1.452	-1.461	-1.471	-1.480	-1.489	-1.498	-1.508	-1.515	-1.522	-1.530	-1.538	-1.544	-1.549	-1.556	-1.561	-1.565	-1.570	-1.574	-1.578	-1.579	-1.581	-1.584	-1.585	-1.585	-1.585	-1.585	-1.584	-1.582	-1.580	-1.578	-1.576	-1.572	-1.569	-1.565	-1.562	-1.558	-1.554	-1.549	-1.544	-1.539	-1.534	-1.529	-1.525	-1.520	-1.514	-1.510	-1.504	-1.500	-1.496	-1.492	-1.488	-1.484	-1.480	-1.478	-1.475	-1.474	-1.471	-1.470	-1.469	-1.468	-1.469	-1.468	-1.469	-1.469	-1.471	-1.472	-1.474	-1.478	-1.479	-1.482	-1.488	-1.490	-1.494	-1.499	-1.504	-1.509	-1.515	-1.519	-1.525	-1.531	-1.538	-1.542	-1.549	-1.555	-1.560	-1.565	-1.571	-1.576	-1.582	-1.588	-1.592	-1.596	-1.601	-1.606	-1.609	-1.612	-1.616	-1.618	-1.620	-1.621	-1.622	-1.622	-1.624	-1.624	-1.621	-1.621	-1.619	-1.618	-1.615	-1.611	-1.608	-1.604	-1.598	-1.594	-1.588	-1.581	-1.574	-1.568	-1.560	-1.551	-1.542	-1.534	-1.525	-1.515	-1.504	-1.494	-1.484	-1.471	-1.461	-1.449	-1.436	-1.425	-1.412	-1.399	-1.388	-1.374	-1.361	-1.348	-1.334	-1.321	-1.308	-1.294	-1.282	-1.269	-1.255	-1.242	-1.230	-1.218	-1.205	-1.192	-1.181	-1.169	-1.159	-1.148	-1.136	-1.126	-1.116	-1.106	-1.098	-1.090	-1.081	-1.074	-1.068	-1.061	-1.055	-1.051	-1.046	-1.042	-1.040	-1.038	-1.036	-1.036	-1.035	-1.036	-1.038	-1.040	-1.044	-1.046	-1.052	-1.058	-1.064	-1.070	-1.079	-1.088	-1.096	-1.105	-1.118	-1.129	-1.140	-1.152	-1.165	-1.179	-1.192	-1.206	-1.222	-1.236	-1.252	-1.268	-1.284	-1.299	-1.315	-1.331	-1.348	-1.364	-1.380	-1.395	-1.410	-1.425	-1.439	-1.454	-1.468	-1.480	-1.492	-1.504	-1.514	-1.524	-1.532	-1.541	-1.550	-1.556	-1.561	-1.566	-1.570	-1.571	-1.574	-1.574	-1.574	-1.571	-1.569	-1.565	-1.560	-1.554	-1.548	-1.539	-1.531	-1.520	-1.510	-1.499	-1.488	-1.474	-1.460	-1.445	-1.430	-1.414	-1.399	-1.382	-1.364	-1.348	-1.329	-1.311	-1.291	-1.274	-1.255	-1.236	-1.216	-1.199	-1.180	-1.161	-1.144	-1.126	-1.109	-1.090	-1.074	-1.058	-1.041	-1.025	-1.010	-0.996	-0.982	-0.969	-0.956	-0.944	-0.934	-0.922	-0.912	-0.902	-0.894	-0.886	-0.879	-0.871	-0.865	-0.860	-0.855	-0.851	-0.848	-0.844	-0.841	-0.839	-0.836	-0.836	-0.835	-0.835	-0.835	-0.836	-0.838	-0.839	-0.840	-0.844	-0.845	-0.848	-0.851	-0.854	-0.858	-0.861	-0.865	-0.869	-0.874	-0.879	-0.882	-0.888	-0.891	-0.896	-0.900	-0.905	-0.910	-0.914	-0.918	-0.922	-0.926	-0.929	-0.932	-0.935	-0.939	-0.940	-0.942	-0.945	-0.945	-0.946	-0.946	-0.946	-0.945	-0.944	-0.941	-0.940	-0.936	-0.932	-0.928	-0.922	-0.916	-0.910	-0.902	-0.895	-0.885	-0.875	-0.865	-0.852	-0.840	-0.828	-0.812	-0.798	-0.782	-0.765	-0.748	-0.730	-0.710	-0.691	-0.670	-0.649	-0.626	-0.604	-0.582	-0.558	-0.534	-0.509	-0.484	-0.459	-0.434	-0.408	-0.382	-0.356	-0.330	-0.304	-0.278	-0.252	-0.226	-0.201	-0.175	-0.150	-0.126	-0.102	-0.080	-0.058	-0.036	-0.015	0.006	0.024	0.044	0.061	0.076	0.092	0.106	0.120	0.131	0.142	0.152	0.160	0.168	0.174	0.179	0.182	0.185	0.185	0.185	0.184	0.182	0.180	0.176	0.170	0.164	0.156	0.148	0.139	0.129	0.119	0.109	0.096	0.085	0.072	0.059	0.045	0.031	0.018	0.004	-0.011	-0.024	-0.038	-0.052	-0.065	-0.079	-0.092	-0.105	-0.116	-0.129	-0.140	-0.150	-0.159	-0.169	-0.176	-0.185	-0.191	-0.198	-0.202	-0.208	-0.210	-0.212	-0.214	-0.215	-0.215	-0.214	-0.212	-0.210	-0.206	-0.202	-0.198	-0.191	-0.185	-0.180	-0.172	-0.164	-0.156	-0.148	-0.139	-0.130	-0.121	-0.111	-0.102	-0.092	-0.084	-0.074	-0.064	-0.056	-0.048	-0.039	-0.031	-0.024	-0.018	-0.011	-0.005	0.000	0.005	0.009	0.012	0.015	0.016	0.019	0.019	0.019	0.016	0.016	0.014	0.010	0.005	0.001	-0.005	-0.010	-0.018	-0.026	-0.032	-0.041	-0.051	-0.060	-0.071	-0.081	-0.092	-0.104	-0.114	-0.128	-0.139	-0.150	-0.162	-0.175	-0.189	-0.201	-0.214	-0.226	100.000	5.000	2.000	1.000	2.000	0.000	0.000	0.000	0.000	0.000	0.000	0.000	0.000	0.000	0.000	0.000	0.000	0.000	0.019	0.020	0.021	0.025	0.028	0.031	0.038	0.044	0.050	0.059	0.066	0.076	0.085	0.096	0.109	0.121	0.135	0.149	0.165	0.181	0.198	0.216	0.235	0.254	0.274	0.294	0.315	0.336	0.358	0.380	0.402	0.426	0.449	0.472	0.496	0.520	0.544	0.569	0.591	0.614	0.638	0.660	0.681	0.704	0.725	0.745	0.765	0.784	0.802	0.820	0.838	0.852	0.868	0.882	0.895	0.906	0.916	0.928	0.935	0.942	0.949	0.954	0.958	0.961	0.962	0.962	0.961	0.960	0.958	0.954	0.948	0.942	0.935	0.928	0.919	0.910	0.900	0.890	0.878	0.866	0.854	0.841	0.828	0.814	0.800	0.785	0.771	0.756	0.742	0.726	0.712	0.699	0.682	0.670	0.655	0.641	0.628	0.614	0.600	0.586	0.574	0.561	0.549	0.538	0.526	0.515	0.504	0.494	0.484	0.475	0.466	0.456	0.448	0.439	0.431	0.421	0.414	0.406	0.398	0.391	0.382	0.375	0.368	0.361	0.352	0.345	0.338	0.330	0.322	0.314	0.306	0.298	0.289	0.281	0.271	0.262	0.254	0.244	0.234	0.224	0.214	0.204	0.191	0.180	0.169	0.158	0.145	0.131	0.120	0.106	0.092	0.079	0.065	0.050	0.036	0.021	0.006	-0.010	-0.025	-0.040	-0.055	-0.071	-0.089	-0.105	-0.122	-0.139	-0.156	-0.172	-0.189	-0.208	-0.225	-0.242	-0.260	-0.278	-0.295	-0.314	-0.331	-0.350	-0.368	-0.386	-0.404	-0.422	-0.442	-0.460	-0.479	-0.499	-0.518	-0.536	-0.556	-0.576	-0.595	-0.615	-0.636	-0.655	-0.676	-0.696	-0.718	-0.738	-0.759	-0.779	-0.801	-0.822	-0.845	-0.866	-0.889	-0.910	-0.931	-0.955	-0.978	-1.000	-1.022	-1.046	-1.069	-1.092	-1.116	-1.139	-1.162	-1.186	-1.210	-1.235	-1.259	-1.282	-1.306	-1.330	-1.355	-1.379	-1.402	-1.426	-1.450	-1.474	-1.498	-1.521	-1.544	-1.566	-1.590	-1.612	-1.635	-1.656	-1.678	-1.699	-1.720	-1.741	-1.761	-1.780	-1.799	-1.818	-1.836	-1.854	-1.871	-1.888	-1.902	-1.919	-1.934	-1.948	-1.961	-1.974	-1.985	-1.996	-2.006	-2.016	-2.025	-2.034	-2.041	-2.047	-2.054	-2.059	-2.064	-2.068	-2.071	-2.074	-2.075	-2.076	-2.076	-2.076	-2.076	-2.074	-2.071	-2.070	-2.066	-2.062	-2.059	-2.054	-2.047	-2.042	-2.035	-2.029	-2.021	-2.014	-2.006	-1.999	-1.989	-1.981	-1.971	-1.962	-1.952	-1.941	-1.932	-1.922	-1.910	-1.900	-1.889	-1.878	-1.866	-1.855	-1.842	-1.831	-1.819	-1.805	-1.794	-1.780	-1.768	-1.754	-1.741	-1.726	-1.712	-1.699	-1.685	-1.669	-1.654	-1.640	-1.625	-1.609	-1.592	-1.576	-1.560	-1.544	-1.526	-1.509	-1.491	-1.474	-1.456	-1.438	-1.419	-1.399	-1.379	-1.359	-1.339	-1.318	-1.296	-1.275	-1.254	-1.232	-1.211	-1.189	-1.166	-1.142	-1.120	-1.098	-1.074	-1.051	-1.028	-1.004	-0.981	-0.958	-0.935	-0.911	-0.888	-0.865	-0.842	-0.820	-0.798	-0.776	-0.755	-0.734	-0.714	-0.692	-0.674	-0.655	-0.636	-0.620	-0.604	-0.588	-0.572	-0.559	-0.546	-0.534	-0.522	-0.511	-0.502	-0.494	-0.488	-0.481	-0.476	-0.472	-0.470	-0.469	-0.468	-0.468	-0.469	-0.471	-0.475	-0.478	-0.484	-0.489	-0.496	-0.504	-0.511	-0.520	-0.529	-0.538	-0.548	-0.559	-0.569	-0.579	-0.590	-0.600	-0.611	-0.621	-0.632	-0.641	-0.651	-0.659	-0.668	-0.676	-0.684	-0.690	-0.696	-0.700	-0.704	-0.706	-0.709	-0.710	-0.710	-0.708	-0.705	-0.701	-0.696	-0.690	-0.684	-0.675	-0.665	-0.654	-0.641	-0.629	-0.615	-0.599	-0.582	-0.565	-0.548	-0.529	-0.507	-0.486	-0.466	-0.444	-0.420	-0.396	-0.374	-0.349	-0.324	-0.299	-0.274	-0.249	-0.224	-0.198	-0.172	-0.148	-0.122	-0.099	-0.074	-0.050	-0.026	-0.002	0.019	0.041	0.064	0.085	0.105	0.125	0.144	0.162	0.180	0.198	0.214	0.230	0.244	0.258	0.271	0.284	0.295	0.305	0.315	0.325	0.334	0.341	0.349	0.355	0.361	0.366	0.371	0.374	0.378	0.380	0.382	0.384	0.386	0.388	0.386	0.388	0.388	0.386	0.385	0.384	0.381	0.380	0.378	0.375	0.372	0.370	0.366	0.364	0.360	0.358	0.354	0.351	0.348	0.345	0.341	0.338	0.335	0.332	0.330	0.329	0.326	0.325	0.322	0.322	0.321	0.322	0.321	0.322	0.324	0.326	0.329	0.331	0.334	0.338	0.342	0.349	0.354	0.360	0.368	0.375	0.384	0.392	0.404	0.412	0.424	0.438	0.449	0.462	0.475	0.489	0.504	0.519	0.535	0.550	0.568	0.584	0.601	0.620	0.636	0.655	0.672	0.691	0.709	0.728	0.745	0.764	0.781	0.799	0.818	0.834	0.850	0.868	0.882	0.898	0.912	0.926	0.940	0.952	0.965	0.975	0.986	0.996	1.005	1.014	1.021	1.028	1.032	1.038	1.040	1.042	1.045	1.045	1.045	1.045	1.042	1.040	1.036	1.034	1.028	1.022	1.016	1.010	1.002	0.994	0.986	0.976	0.966	0.956	0.945	0.934	0.922	0.911	0.900	0.888	0.876	0.865	0.852	0.840	0.828	0.816	0.805	0.792	0.781	0.771	0.760	0.750	0.739	0.729	0.720	0.710	0.702	0.694	0.686	0.679	0.671	0.665	0.659	0.654	0.648	0.642	0.639	0.635	0.631	0.628	0.625	0.622	0.619	0.618	0.616	0.614	0.612	0.611	0.610	0.610	0.609	0.609	0.609	0.608	0.606	0.606	0.605	0.605	0.604	0.602	0.600	0.600	0.596	0.595	0.592	0.590	0.586	0.582	0.578	0.574	0.568	0.562	0.558	0.550	0.542	0.536	0.528	0.519	0.510	0.500	0.489	0.478	0.465	0.454	0.440	0.428	0.414	0.399	0.384	0.368	0.352	0.336	0.319	0.301	0.284	0.265	0.246	0.228	0.208	0.188	0.169	0.148	0.128	0.105	0.085	0.064	0.044	0.021	0.000	-0.021	-0.041	-0.064	-0.084	-0.105	-0.125	-0.145	-0.166	-0.185	-0.205	-0.224	-0.242	-0.261	-0.280	-0.296	-0.312	-0.330	-0.346	-0.361	-0.375	-0.390	-0.404	-0.416	-0.429	-0.441	-0.454	-0.465	-0.476	-0.486	-0.496	-0.505	-0.515	-0.521	-0.530	-0.539	-0.546	-0.551	-0.559	-0.565	-0.571	-0.579	-0.584	-0.589	-0.595	-0.601	-0.606	-0.612	-0.619	-0.624	-0.630	-0.636	-0.641	-0.649	-0.655	-0.662	-0.669	-0.676	-0.684	-0.691	-0.700	-0.708	-0.716	-0.725	-0.735	-0.744	-0.754	-0.765	-0.775	-0.785	-0.796	-0.806	-0.818	-0.829	-0.839	-0.851	-0.862	-0.874	-0.885	-0.898	-0.909	-0.920	-0.931	-0.944	-0.955	-0.966	-0.976	-0.988	-0.999	-1.009	-1.019	-1.029	-1.039	-1.048	-1.058	-1.065	-1.075	-1.084	-1.090	-1.099	-1.106	-1.114	-1.120	-1.126	-1.134	-1.139	-1.145	-1.150	-1.155	-1.161	-1.165	-1.170	-1.174	-1.179	-1.182	-1.185	-1.190	-1.194	-1.196	-1.200	-1.204	-1.208	-1.209	-1.214	-1.216	-1.219	-1.222	-1.224	-1.228	-1.230	-1.232	-1.235	-1.238	-1.241	-1.242	-1.246	-1.249	-1.251	-1.252	-1.256	-1.259	-1.260	-1.264	-1.265	-1.268	-1.270	-1.271	-1.274	-1.276	-1.279	-1.281	-1.282	-1.285	-1.288	-1.290	-1.291	-1.294	-1.296	-1.298	-1.300	-1.301	-1.304	-1.306	-1.308	-1.310	-1.311	-1.314	-1.316	-1.319	-1.320	-1.322	-1.325	-1.326	-1.329	-1.331	-1.334	-1.335	-1.338	-1.340	-1.342	-1.345	-1.348	-1.350	-1.352	-1.355	-1.358	-1.360	-1.362	-1.364	-1.368	-1.370	-1.371	-1.372	-1.375	-1.376	-1.379	-1.380	-1.381	-1.384	-1.384	-1.384	-1.386	-1.386	-1.386	-1.386	-1.386	-1.386	-1.384	-1.384	-1.382	-1.380	-1.379	-1.376	-1.374	-1.371	-1.368	-1.364	-1.361	-1.356	-1.351	-1.348	-1.342	-1.336	-1.331	-1.326	-1.320	-1.314	-1.308	-1.301	-1.294	-1.286	-1.280	-1.272	-1.266	-1.258	-1.250	-1.241	-1.234	-1.226	-1.219	-1.211	-1.202	-1.194	-1.186	-1.179	-1.170	-1.162	-1.155	-1.146	-1.139	-1.131	-1.122	-1.115	-1.108	-1.100	-1.092	-1.085	-1.078	-1.070	-1.064	-1.056	-1.050	-1.042	-1.036	-1.028	-1.021	-1.015	-1.009	-1.001	-0.996	-0.989	-0.982	-0.976	-0.970	-0.965	-0.959	-0.952	-0.948	-0.942	-0.938	-0.932	-0.926	-0.921	-0.916	-0.911	-0.908	-0.902	-0.898	-0.895	-0.891	-0.886	-0.884	-0.879	-0.876	-0.874	-0.870	-0.868	-0.865	-0.861	-0.860	-0.858	-0.855	-0.852	-0.851	-0.849	-0.846	-0.844	-0.841	-0.840	-0.839	-0.836	-0.834	-0.830	-0.829	-0.825	-0.822	-0.819	-0.815	-0.812	-0.806	-0.802	-0.798	-0.792	-0.786	-0.780	-0.774	-0.766	-0.759	-0.750	-0.741	-0.731	-0.722	-0.711	-0.700	-0.689	-0.676	-0.662	-0.650	-0.635	-0.620	-0.606	-0.589	-0.574	-0.556	-0.540	-0.521	-0.504	-0.484	-0.465	-0.445	-0.426	-0.406	-0.386	-0.365	-0.345	-0.324	-0.302	-0.282	-0.261	-0.241	-0.221	-0.200	-0.180	-0.159	-0.140	-0.120	-0.100	-0.082	-0.064	-0.045	-0.028	-0.010	0.006	0.022	0.038	0.052	0.068	0.081	0.094	0.106	0.118	0.128	0.138	0.148	0.156	0.165	0.171	0.178	0.185	0.190	0.195	0.198	0.201	0.204	0.205	0.208	0.209	0.209	0.209	0.208	0.208	0.206	0.204	0.201	0.199	0.195	0.191	0.189	0.184	0.180	0.175	0.170	0.165	0.159	0.154	0.149	0.142	0.138	0.131	0.125	0.119	0.112	0.108	0.101	0.095	0.090	0.084	0.079	0.074	0.069	0.064	0.058	0.052	0.048	0.044	0.039	0.035	0.031	0.028	0.024	0.020	0.018	0.016	0.014	0.011	0.009	0.008	0.006	0.005	0.005	0.004	0.005	0.005	0.006	0.006	0.008	0.009	0.011	0.014	0.016	0.020	0.022	0.026	0.030	0.035	0.038	0.044	0.048	0.054	0.059	0.064	0.069	0.076	0.081	0.088	0.094	0.101	0.108	0.115	0.121	0.128	0.135	0.142	0.149	0.156	0.164	0.171	0.178	0.185	0.192	0.200	0.206	0.214	0.220	0.228	0.234	0.240	0.246	0.252	0.259	0.265	0.271	0.278	0.282	0.288	0.292	0.299	0.304	0.308	0.312	0.318	0.322	0.326	0.330	0.334	0.338	0.341	0.344	0.348	0.350	0.354	0.356	0.360	0.362	0.365	0.369	0.370	0.374	0.376	0.379	0.382	0.385	0.388	0.390	0.395	0.398	0.400	0.405	0.408	0.411	0.415	0.419	0.424	0.428	0.432	0.438	0.442	0.448	0.454	0.459	0.464	0.470	0.476	0.482	0.489	0.494	0.501	0.507	0.515	0.522	0.529	0.536	0.542	0.550	0.556	0.565	0.570	0.576	0.584	0.589	0.595	0.601	0.606	0.610	0.615	0.619	0.624	0.626	0.629	0.630	0.632	0.634	0.634	0.634	0.632	0.630	0.629	0.625	0.622	0.618	0.612	0.606	0.600	0.592	0.585	0.575	0.566	0.556	0.544	0.534	0.521	0.507	0.494	0.479	0.464	0.449	0.432	0.416	0.400	0.382	0.365	0.346	0.329	0.311	0.292	0.274	0.255	0.238	0.218	0.199	0.181	0.162	0.144	0.128	0.109	0.092	0.075	0.059	0.044	0.029	0.014	-0.001	-0.015	-0.029	-0.041	-0.054	-0.065	-0.075	-0.086	-0.096	-0.105	-0.114	-0.121	-0.129	-0.135	-0.141	-0.148	-0.152	-0.158	-0.161	-0.165	-0.168	-0.171	-0.174	-0.175	-0.178	-0.179	-0.181	-0.182	-0.184	-0.185	-0.186	-0.188	-0.190	-0.191	-0.194	-0.195	-0.198	-0.200	-0.202	-0.206	-0.210	-0.214	-0.219	-0.224	-0.230	-0.235	-0.241	-0.250	-0.258	-0.265	-0.275	-0.284	-0.294	-0.302	-0.315	-0.325	-0.338	-0.349	-0.361	-0.375	-0.389	-0.402	-0.416	-0.431	-0.445	-0.460	-0.475	-0.490	-0.505	-0.521	-0.535	-0.550	-0.565	-0.580	-0.595	-0.609	-0.624	-0.638	-0.651	-0.665	-0.678	-0.690	-0.702	-0.714	-0.724	-0.735	-0.745	-0.755	-0.764	-0.772	-0.780	-0.786	-0.794	-0.799	-0.805	-0.809	-0.812	-0.816	-0.820	-0.821	-0.824	-0.825	-0.826	-0.825	-0.825	-0.824	-0.824	-0.821	-0.819	-0.816	-0.812	-0.809	-0.805	-0.802	-0.798	-0.792	-0.788	-0.782	-0.778	-0.772	-0.768	-0.761	-0.756	-0.751	-0.745	-0.739	-0.734	-0.728	-0.722	-0.715	-0.710	-0.704	-0.699	-0.694	-0.688	-0.682	-0.678	-0.674	-0.669	-0.664	-0.659	-0.655	-0.652	-0.649	-0.646	-0.642	-0.640	-0.638	-0.636	-0.634	-0.632	-0.631	-0.631	-0.631	-0.631	-0.631	-0.632	-0.634	-0.636	-0.639	-0.641	-0.645	-0.649	-0.654	-0.658	-0.664	-0.669	-0.675	-0.682	-0.690	-0.698	-0.706	-0.715	-0.724	-0.735	-0.745	-0.756	-0.769	-0.781	-0.792	-0.805	-0.819	-0.832	-0.848	-0.861	-0.876	-0.891	-0.908	-0.922	-0.939	-0.954	-0.971	-0.988	-1.004	-1.020	-1.036	-1.054	-1.070	-1.086	-1.101	-1.119	-1.134	-1.149	-1.164	-1.179	-1.194	-1.206	-1.220	-1.232	-1.245	-1.256	-1.268	-1.278	-1.286	-1.295	-1.302	-1.310	-1.315	-1.320	-1.325	-1.329	-1.331	-1.332	-1.335	-1.335	-1.334	-1.331	-1.329	-1.325	-1.321	-1.315	-1.310	-1.304	-1.296	-1.289	-1.279	-1.270	-1.260	-1.251	-1.240	-1.229	-1.218	-1.206	-1.195	-1.182	-1.170	-1.158	-1.145	-1.134	-1.121	-1.109	-1.098	-1.086	-1.074	-1.062	-1.051	-1.041	-1.031	-1.022	-1.012	-1.004	-0.996	-0.990	-0.982	-0.976	-0.971	-0.965	-0.961	-0.959	-0.955	-0.952	-0.950	-0.950	-0.950	-0.951	-0.951	-0.952	-0.955	-0.958	-0.960	-0.965	-0.969	-0.974	-0.978	-0.984	-0.989	-0.994	-1.001	-1.008	-1.014	-1.020	-1.026	-1.032	-1.040	-1.046	-1.052	-1.059	-1.065	-1.071	-1.076	-1.081	-1.088	-1.092	-1.098	-1.101	-1.105	-1.109	-1.111	-1.115	-1.116	-1.118	-1.119	-1.119	-1.120	-1.119	-1.118	-1.116	-1.115	-1.111	-1.109	-1.104	-1.101	-1.096	-1.090	-1.085	-1.079	-1.072	-1.065	-1.059	-1.050	-1.042	-1.034	-1.025	-1.016	-1.005	-0.998	-0.986	-0.975	-0.965	-0.954	-0.944	-0.932	-0.921	-0.909	-0.898	-0.888	-0.874	-0.862	-0.851	-0.840	-0.829	-0.818	-0.805	-0.794	-0.782	-0.772	-0.761	-0.750	-0.739	-0.729	-0.720	-0.709	-0.700	-0.691	-0.682	-0.675	-0.666	-0.659	-0.650	-0.645	-0.638	-0.631	-0.625	-0.621	-0.615	-0.611	-0.609	-0.604	-0.601	-0.599	-0.598	-0.596	-0.595	-0.595	-0.595	-0.595	-0.596	-0.598	-0.599	-0.602	-0.604	-0.606	-0.611	-0.614	-0.618	-0.622	-0.626	-0.631	-0.636	-0.641	-0.646	-0.651	-0.655	-0.662	-0.666	-0.671	-0.676	-0.682	-0.686	-0.691	-0.695	-0.699	-0.702	-0.706	-0.708	-0.711	-0.712	-0.712	-0.715	-0.714	-0.714	-0.712	-0.710	-0.709	-0.706	-0.702	-0.696	-0.692	-0.685	-0.679	-0.671	-0.664	-0.654	-0.644	-0.634	-0.622	-0.611	-0.599	-0.586	-0.572	-0.558	-0.544	-0.529	-0.514	-0.496	-0.479	-0.462	-0.445	-0.428	-0.409	-0.391	-0.371	-0.352	-0.334	-0.315	-0.295	-0.278	-0.259	-0.239	-0.221	-0.201	-0.184	-0.165	-0.148	-0.130	-0.114	-0.096	-0.080	-0.064	-0.049	-0.034	-0.020	-0.005	0.008	0.020	0.032	0.044	0.055	0.065	0.075	0.084	0.092	0.100	0.108	0.114	0.120	0.125	0.130	0.134	0.136	0.139	0.141	0.142	0.144	0.145	0.144	0.142	0.141	0.140	0.138	0.135	0.130	0.126	0.121	0.116	0.110	0.105	0.098	0.091	0.084	0.076	0.068	0.060	0.051	0.044	0.034	0.025	0.016	0.005	-0.004	-0.014	-0.022	-0.032	-0.041	-0.051	-0.061	-0.070	-0.079	-0.088	-0.096	-0.104	-0.111	-0.118	-0.124	-0.130	-0.135	-0.140	-0.144	-0.146	-0.149	-0.151	-0.151	-0.151	-0.150	-0.149	-0.146	-0.141	-0.136	-0.131	-0.125	-0.116	-0.106	-0.098	-0.086	-0.075	-0.062	-0.048	-0.034	-0.019	-0.001	0.016	0.032	0.051	0.070	0.091	0.110	0.131	0.151	0.174	0.194	0.215	0.238	0.258	0.280	0.300	0.322	0.341	0.362	0.382	0.401	0.420	0.438	0.454	0.471	0.485	0.500	0.512	0.524	0.535	0.542	0.551	0.559	0.562	0.568	0.569	0.570	0.570	0.569	0.564	0.559	0.554	0.546	0.536	0.525	0.512	0.499	0.485	0.469	0.451	0.434	0.412	0.392	0.371	0.348	0.325	0.301	0.276	0.251	0.225	0.199	0.172	0.145	0.119	0.091	0.064	0.038	0.010	-0.016	-0.042	-0.066	-0.092	-0.116	-0.140	-0.162	-0.185	-0.206	-0.226	-0.245	-0.262	-0.280	-0.295	-0.310	-0.324	-0.335	-0.345	-0.354	-0.364	-0.369	-0.374	-0.378	-0.380	-0.381	-0.381	-0.380	-0.378	-0.374	-0.369	-0.364	-0.356	-0.349	-0.340	-0.330	-0.319	-0.309	-0.296	-0.284	-0.271	-0.258	-0.244	-0.231	-0.216	-0.201	-0.189	-0.174	-0.160	-0.146	-0.134	-0.121	-0.109	-0.096	-0.084	-0.074	-0.062	-0.052	-0.044	-0.035	-0.026	-0.020	-0.014	-0.009	-0.004	0.000	0.002	0.005	0.006	0.006	0.006	0.005	0.004	0.000	-0.004	-0.006	-0.011	-0.016	-0.022	-0.029	-0.035	-0.042	-0.050	-0.058	-0.066	-0.074	-0.082	-0.092	-0.100	-0.110	-0.119	-0.128	-0.136	-0.146	-0.156	-0.164	-0.174	-0.181	-0.190	-0.199	-0.208	-0.216	-0.224	-0.231	-0.239	-0.246	-0.252	-0.260	-0.266	-0.272	-0.279	-0.285	-0.291	-0.296	-0.301	-0.308	-0.312	-0.319	-0.324	-0.329	-0.334	-0.339	-0.345	-0.350	-0.355	-0.360	-0.365	-0.371	-0.378	-0.384	-0.389	-0.396	-0.402	-0.409	-0.416	-0.424	-0.431	-0.440	-0.449	-0.459	-0.468	-0.478	-0.488	-0.498	-0.509	-0.520	-0.532	-0.544	-0.558	-0.571	-0.585	-0.599	-0.612	-0.628	-0.645	-0.660	-0.676	-0.692	-0.711	-0.728	-0.746	-0.765	-0.784	-0.804	-0.824	-0.844	-0.864	-0.885	-0.906	-0.928	-0.949	-0.970	-0.994	-1.015	-1.038	-1.060	-1.082	-1.105	-1.128	-1.150	-1.172	-1.195	-1.216	-1.239	-1.260	-1.280	-1.300	-1.321	-1.340	-1.359	-1.379	-1.396	-1.414	-1.429	-1.446	-1.461	-1.474	-1.489	-1.501	-1.511	-1.521	-1.531	-1.540	-1.548	-1.554	-1.559	-1.564	-1.565	-1.569	-1.570	-1.569	-1.568	-1.565	-1.561	-1.556	-1.550	-1.544	-1.536	-1.526	-1.516	-1.505	-1.492	-1.480	-1.466	-1.451	-1.436	-1.420	-1.402	-1.386	-1.369	-1.350	-1.330	-1.311	-1.291	-1.271	-1.250	-1.231	-1.209	-1.189	-1.168	-1.146	-1.126	-1.105	-1.085	-1.064	-1.044	-1.025	-1.005	-0.986	-0.968	-0.950	-0.931	-0.915	-0.900	-0.882	-0.869	-0.854	-0.840	-0.826	-0.814	-0.801	-0.791	-0.780	-0.770	-0.761	-0.752	-0.744	-0.736	-0.730	-0.724	-0.719	-0.714	-0.709	-0.705	-0.701	-0.698	-0.695	-0.692	-0.691	-0.690	-0.689	-0.686	-0.686	-0.685	-0.684	-0.684	-0.682	-0.681	-0.681	-0.680	-0.679	-0.678	-0.676	-0.676	-0.674	-0.671	-0.669	-0.666	-0.664	-0.660	-0.655	-0.652	-0.648	-0.641	-0.636	-0.629	-0.622	-0.615	-0.608	-0.600	-0.591	-0.581	-0.571	-0.560	-0.550	-0.539	-0.526	-0.515	-0.501	-0.488	-0.474	-0.459	-0.444	-0.429	-0.414	-0.396	-0.381	-0.364	-0.346	-0.329	-0.311	-0.291	-0.274	-0.254	-0.235	-0.216	-0.196	-0.176	-0.156	-0.138	-0.116	-0.096	-0.076	-0.055	-0.035	-0.015	0.006	0.026	0.048	0.068	0.086	0.106	0.126	0.145	0.165	0.182	0.201	0.220	0.238	0.254	0.271	0.288	0.304	0.319	0.334	0.349	0.362	0.376	0.390	0.402	0.414	0.425	0.435	0.446	0.456	0.465	0.472	0.480	0.488	0.494	0.500	0.504	0.507	0.511	0.514	0.516	0.519	0.520	0.520	0.520	0.519	0.519	0.518	0.515	0.514	0.511	0.507	0.504	0.501	0.498	0.491	0.488	0.484	0.478	0.474	0.469	0.462	0.459	0.452	0.449	0.442	0.439	0.434	0.429	0.425	0.421	0.416	0.414	0.411	0.408	0.405	0.404	0.404	0.402	0.401	0.400	0.401	0.402	0.402	0.404	0.406	0.409	0.411	0.415	0.419	0.422	0.428	0.431	0.436	0.441	0.446	0.451	0.458	0.464	0.470	0.476	0.482	0.489	0.494	0.500	0.506	0.512	0.518	0.522	0.528	0.532	0.536	0.540	0.544	0.548	0.550	0.552	0.555	0.555	0.556	0.558	0.556	0.556	0.555	0.552	0.551	0.549	0.545	0.542	0.538	0.534	0.529	0.524	0.518	0.512	0.505	0.500	0.492	0.485	0.479	0.471	0.464	0.456	0.449	0.442	0.435	0.428	0.420	0.414	0.408	0.401	0.395	0.389	0.384	0.379	0.374	0.369	0.366	0.362	0.360	0.358	0.355	0.354	0.352	0.352	0.352	0.354	0.354	0.355	0.358	0.361	0.364	0.366	0.371	0.375	0.380	0.385	0.390	0.396	0.401	0.408	0.415	0.422	0.429	0.435	0.442	0.450	0.458	0.466	0.472	0.480	0.489	0.495	0.502	0.509	0.518	0.524	0.530	0.538	0.544	0.549	0.555	0.561	0.566	0.571	0.576	0.581	0.584	0.589	0.592	0.595	0.599	0.600	0.602	0.604	0.605	0.606	0.606	0.608	0.606	0.605	0.604	0.602	0.600	0.598	0.595	0.591	0.588	0.584	0.580	0.575	0.570	0.565	0.558	0.551	0.545	0.538	0.530	0.521	0.512	0.505	0.494	0.485	0.475	0.464	0.454	0.442	0.431	0.420	0.408	0.395	0.382	0.370	0.358	0.344	0.331	0.318	0.305	0.291	0.276	0.264	0.250	0.236	0.222	0.209	0.196	0.182	0.170	0.156	0.144	0.130	0.118	0.105	0.094	0.081	0.070	0.061	0.051	0.040	0.031	0.022	0.014	0.006	-0.001	-0.008	-0.014	-0.019	-0.025	-0.028	-0.032	-0.036	-0.039	-0.040	-0.041	-0.041	-0.042	-0.041	-0.040	-0.039	-0.038	-0.036	-0.032	-0.030	-0.026	-0.022	-0.018	-0.012	-0.008	-0.002	0.002	0.009	0.014	0.020	0.025	0.030	0.036	0.041	0.046	0.052	0.058	0.061	0.065	0.070	0.072	0.076	0.079	0.080	0.081	0.084	0.084	0.084	0.082	0.081	0.079	0.076	0.072	0.069	0.062	0.056	0.050	0.042	0.035	0.025	0.016	0.005	-0.005	-0.018	-0.030	-0.042	-0.056	-0.070	-0.085	-0.100	-0.115	-0.131	-0.148	-0.165	-0.181	-0.198	-0.215	-0.232	-0.251	-0.268	-0.286	-0.305	-0.322	-0.340	-0.358	-0.376	-0.392	-0.411	-0.429	-0.445	-0.461	-0.479	-0.495	-0.510	-0.525	-0.540	-0.555	-0.570	-0.584	-0.598	-0.610	-0.624	-0.635	-0.648	-0.659	-0.670	-0.679	-0.690	-0.700	-0.709	-0.719	-0.728	-0.736	-0.744	-0.751	-0.759	-0.766	-0.774	-0.780	-0.786	-0.794	-0.799	-0.806	-0.811	-0.819	-0.824	-0.830	-0.836	-0.841	-0.848	-0.854	-0.860	-0.866	-0.871	-0.879	-0.886	-0.892	-0.899	-0.906	-0.914	-0.921	-0.929	-0.939	-0.946	-0.955	-0.965	-0.974	-0.984	-0.994	-1.004	-1.015	-1.026	-1.038	-1.049	-1.060	-1.072	-1.085	-1.099	-1.111	-1.125	-1.140	-1.152	-1.168	-1.182	-1.198	-1.212	-1.228	-1.244	-1.259	-1.275	-1.291	-1.308	-1.324	-1.340	-1.356	-1.374	-1.390	-1.406	-1.424	-1.439	-1.456	-1.472	-1.488	-1.504	-1.520	-1.535	-1.551	-1.565	-1.580	-1.594	-1.608	-1.621	-1.634	-1.646	-1.659	-1.671	-1.681	-1.691	-1.702	-1.710	-1.720	-1.728	-1.734	-1.740	-1.745	-1.750	-1.755	-1.759	-1.761	-1.762	-1.765	-1.764	-1.764	-1.762	-1.760	-1.758	-1.752	-1.748	-1.741	-1.735	-1.728	-1.718	-1.709	-1.699	-1.688	-1.674	-1.661	-1.648	-1.631	-1.616	-1.599	-1.581	-1.562	-1.542	-1.522	-1.501	-1.480	-1.458	-1.434	-1.409	-1.385	-1.360	-1.334	-1.306	-1.280	-1.251	-1.224	-1.195	-1.165	-1.136	-1.106	-1.076	-1.045	-1.015	-0.985	-0.952	-0.921	-0.891	-0.860	-0.829	-0.799	-0.768	-0.738	-0.706	-0.676	-0.648	-0.618	-0.588	-0.559	-0.531	-0.504	-0.476	-0.450	-0.424	-0.399	-0.374	-0.349	-0.325	-0.302	-0.280	-0.259	-0.239	-0.219	-0.200	-0.181	-0.164	-0.146	-0.130	-0.114	-0.099	-0.085	-0.071	-0.058	-0.045	-0.032	-0.020	-0.010	0.000	0.011	0.021	0.030	0.040	0.049	0.058	0.066	0.075	0.084	0.092	0.101	0.110	0.119	0.128	0.136	0.146	0.156	0.166	0.176	0.189	0.200	0.212	0.224	0.238	0.251	0.265	0.279	0.294	0.310	0.326	0.342	0.359	0.376	0.395	0.414	0.432	0.451	0.472	0.494	0.514	0.534	0.555	0.578	0.599	0.620	0.642	0.664	0.685	0.706	0.729	0.750	0.771	0.792	0.811	0.832	0.852	0.870	0.889	0.906	0.922	0.939	0.955	0.969	0.982	0.995	1.006	1.016	1.026	1.035	1.041	1.048	1.052	1.056	1.059	1.060	1.061	1.060	1.059	1.055	1.050	1.045	1.039	1.031	1.022	1.012	1.002	0.991	0.979	0.966	0.952	0.938	0.922	0.906	0.890	0.872	0.855	0.838	0.819	0.801	0.782	0.764	0.744	0.725	0.706	0.686	0.668	0.648	0.629	0.609	0.590	0.572	0.555	0.536	0.519	0.501	0.486	0.470	0.454	0.439	0.424	0.409	0.395	0.381	0.369	0.355	0.345	0.332	0.321	0.312	0.301	0.291	0.282	0.274	0.266	0.258	0.250	0.242	0.235	0.229	0.222	0.215	0.210	0.204	0.199	0.191	0.186	0.180	0.175	0.169	0.164	0.158	0.151	0.145	0.140	0.132	0.128	0.120	0.114	0.108	0.100	0.094	0.085	0.078	0.069	0.062	0.054	0.045	0.038	0.029	0.019	0.010	0.002	-0.008	-0.018	-0.028	-0.036	-0.046	-0.055	-0.065	-0.075	-0.085	-0.095	-0.105	-0.115	-0.125	-0.135	-0.145	-0.155	-0.165	-0.175	-0.184	-0.195	-0.204	-0.214	-0.224	-0.231	-0.240	-0.250	-0.258	-0.268	-0.275	-0.284	-0.291	-0.300	-0.306	-0.314	-0.321	-0.328	-0.334	-0.340	-0.345	-0.351	-0.356	-0.361	-0.366	-0.370	-0.372	-0.376	-0.380	-0.381	-0.384	-0.385	-0.386	-0.386	-0.386	-0.386	-0.384	-0.382	-0.380	-0.376	-0.372	-0.370	-0.365	-0.358	-0.351	-0.345	-0.338	-0.329	-0.319	-0.309	-0.299	-0.286	-0.274	-0.261	-0.246	-0.231	-0.216	-0.200	-0.182	-0.165	-0.148	-0.128	-0.109	-0.089	-0.068	-0.046	-0.025	-0.001	0.020	0.042	0.065	0.089	0.112	0.136	0.159	0.182	0.206	0.230	0.252	0.275	0.298	0.319	0.341	0.361	0.382	0.402	0.421	0.441	0.459	0.474	0.490	0.505	0.519	0.532	0.544	0.555	0.565	0.574	0.581	0.588	0.592	0.596	0.600	0.600	0.601	0.601	0.599	0.596	0.591	0.586	0.581	0.572	0.566	0.556	0.546	0.536	0.525	0.514	0.499	0.486	0.472	0.459	0.442	0.426	0.411	0.396	0.379	0.361	0.346	0.329	0.312	0.294	0.278	0.260	0.244	0.226	0.211	0.194	0.178	0.162	0.148	0.132	0.118	0.102	0.089	0.075	0.062	0.050	0.038	0.025	0.014	0.002	-0.009	-0.020	-0.030	-0.041	-0.050	-0.060	-0.069	-0.076	-0.086	-0.094	-0.102	-0.111	-0.119	-0.126	-0.134	-0.142	-0.150	-0.158	-0.165	-0.174	-0.181	-0.189	-0.198	-0.206	-0.214	-0.224	-0.231	-0.241	-0.250	-0.260	-0.271	-0.281	-0.291	-0.302	-0.314	-0.326	-0.339	-0.351	-0.364	-0.376	-0.391	-0.405	-0.418	-0.432	-0.448	-0.464	-0.478	-0.494	-0.510	-0.526	-0.544	-0.560	-0.576	-0.594	-0.611	-0.630	-0.646	-0.664	-0.681	-0.700	-0.719	-0.735	-0.755	-0.772	-0.790	-0.809	-0.828	-0.845	-0.864	-0.882	-0.901	-0.919	-0.938	-0.955	-0.974	-0.991	-1.010	-1.029	-1.046	-1.065	-1.082	-1.101	-1.120	-1.139	-1.158	-1.176	-1.195	-1.214	-1.231	-1.251	-1.270	-1.290	-1.309	-1.329	-1.348	-1.368	-1.388	-1.406	-1.428	-1.448	-1.468	-1.488	-1.509	-1.529	-1.550	-1.571	-1.592	-1.614	-1.635	-1.656	-1.679	-1.699	-1.720	-1.742	-1.764	-1.785	-1.806	-1.828	-1.849	-1.869	-1.889	-1.910	-1.930	-1.949	-1.970	-1.989	-2.006	-2.025	-2.042	-2.060	-2.076	-2.092	-2.108	-2.124	-2.138	-2.151	-2.165	-2.178	-2.189	-2.200	-2.210	-2.220	-2.229	-2.236	-2.244	-2.250	-2.256	-2.262	-2.266	-2.270	-2.272	-2.275	-2.278	-2.279	-2.278	-2.278	-2.276	-2.274	-2.272	-2.270	-2.266	-2.261	-2.256	-2.252	-2.246	-2.240	-2.234	-2.228	-2.219	-2.211	-2.204	-2.195	-2.188	-2.178	-2.169	-2.159	-2.149	-2.139	-2.130	-2.118	-2.108	-2.098	-2.088	-2.076	-2.064	-2.054	-2.042	-2.031	-2.019	-2.009	-1.996	-1.984	-1.971	-1.959	-1.948	-1.935	-1.921	-1.908	-1.895	-1.881	-1.868	-1.854	-1.840	-1.826	-1.811	-1.796	-1.781	-1.765	-1.750	-1.734	-1.716	-1.701	-1.682	-1.666	-1.648	-1.629	-1.611	-1.590	-1.570	-1.551	-1.530	-1.509	-1.488	-1.465	-1.442	-1.420	-1.396	-1.374	-1.349	-1.325	-1.300	-1.276	-1.251	-1.225	-1.200	-1.174	-1.148	-1.121	-1.095	-1.068	-1.041	-1.015	-0.988	-0.961	-0.936	-0.909	-0.884	-0.859	-0.834	-0.809	-0.784	-0.760	-0.738	-0.715	-0.694	-0.672	-0.651	-0.632	-0.614	-0.596	-0.579	-0.564	-0.549	-0.536	-0.524	-0.511	-0.502	-0.494	-0.485	-0.479	-0.474	-0.469	-0.466	-0.464	-0.464	-0.464	-0.464	-0.468	-0.471	-0.475	-0.480	-0.486	-0.492	-0.500	-0.507	-0.516	-0.526	-0.536	-0.545	-0.555	-0.566	-0.576	-0.586	-0.598	-0.606	-0.618	-0.626	-0.636	-0.645	-0.652	-0.661	-0.669	-0.674	-0.680	-0.685	-0.688	-0.691	-0.692	-0.694	-0.692	-0.691	-0.689	-0.685	-0.680	-0.674	-0.666	-0.658	-0.648	-0.638	-0.626	-0.612	-0.599	-0.584	-0.568	-0.550	-0.532	-0.515	-0.495	-0.475	-0.454	-0.434	-0.411	-0.389	-0.366	-0.342	-0.320	-0.296	-0.274	-0.250	-0.226	-0.202	-0.180	-0.158	-0.135	-0.111	-0.090	-0.069	-0.048	-0.026	-0.006	0.012	0.032	0.051	0.069	0.085	0.102	0.119	0.134	0.148	0.161	0.175	0.186	0.198	0.209	0.219	0.228	0.236	0.245	0.254	0.260	0.265	0.271	0.278	0.282	0.288	0.290	0.295	0.298	0.300	0.302	0.305	0.306	0.309	0.309	0.310	0.311	0.311	0.311	0.311	0.311	0.311	0.311	0.311	0.310	0.311	0.310	0.310	0.309	0.308	0.308	0.306	0.306	0.306	0.305	0.305	0.305	0.304	0.305	0.305	0.305	0.305	0.306	0.306	0.306	0.308	0.310	0.311	0.311	0.315	0.318	0.320	0.322	0.326	0.329	0.334	0.338	0.342	0.346	0.351	0.358	0.362	0.370	0.376	0.384	0.391	0.399	0.408	0.416	0.424	0.432	0.442	0.452	0.462	0.472	0.482	0.494	0.505	0.515	0.525	0.538	0.549	0.559	0.570	0.580	0.591	0.602	0.612	0.622	0.634	0.642	0.652	0.661	0.671	0.679	0.688	0.694	0.702	0.709	0.716	0.721	0.726	0.731	0.736	0.740	0.742	0.745	0.748	0.749	0.749	0.750	0.749	0.749	0.748	0.745	0.744	0.740	0.738	0.734	0.730	0.725	0.720	0.715	0.710	0.702	0.698	0.691	0.684	0.676	0.670	0.662	0.655	0.648	0.641	0.634	0.626	0.618	0.610	0.604	0.595	0.589	0.581	0.575	0.566	0.561	0.554	0.548	0.541	0.535	0.530	0.525	0.519	0.514	0.510	0.505	0.501	0.496	0.492	0.490	0.486	0.482	0.480	0.478	0.475	0.472	0.470	0.468	0.465	0.464	0.462	0.460	0.459	0.456	0.455	0.452	0.451	0.450	0.448	0.446	0.444	0.442	0.440	0.438	0.435	0.432	0.430	0.426	0.422	0.420	0.415	0.410	0.406	0.401	0.395	0.389	0.384	0.376	0.370	0.361	0.354	0.345	0.336	0.326	0.315	0.305	0.294	0.281	0.269	0.258	0.244	0.230	0.215	0.200	0.185	0.169	0.152	0.135	0.118	0.101	0.082	0.064	0.044	0.025	0.005	-0.015	-0.035	-0.055	-0.076	-0.098	-0.119	-0.140	-0.160	-0.182	-0.202	-0.224	-0.245	-0.265	-0.286	-0.308	-0.328	-0.348	-0.368	-0.386	-0.406	-0.425	-0.442	-0.461	-0.479	-0.496	-0.511	-0.528	-0.542	-0.558	-0.571	-0.585	-0.599	-0.611	-0.622	-0.634	-0.646	-0.656	-0.665	-0.675	-0.684	-0.694	-0.700	-0.708	-0.715	-0.721	-0.728	-0.734	-0.739	-0.744	-0.749	-0.755	-0.759	-0.764	-0.768	-0.772	-0.776	-0.779	-0.782	-0.788	-0.791	-0.795	-0.799	-0.802	-0.808	-0.812	-0.816	-0.821	-0.825	-0.830	-0.836	-0.841	-0.846	-0.851	-0.858	-0.864	-0.870	-0.876	-0.884	-0.889	-0.896	-0.902	-0.911	-0.918	-0.925	-0.931	-0.939	-0.946	-0.954	-0.961	-0.969	-0.976	-0.982	-0.990	-0.998	-1.005	-1.012	-1.020	-1.028	-1.032	-1.040	-1.046	-1.054	-1.060	-1.068	-1.074	-1.080	-1.086	-1.092	-1.098	-1.104	-1.109	-1.115	-1.121	-1.126	-1.131	-1.136	-1.142	-1.148	-1.152	-1.158	-1.162	-1.168	-1.171	-1.178	-1.181	-1.186	-1.191	-1.196	-1.201	-1.205	-1.211	-1.215	-1.220	-1.225	-1.230	-1.235	-1.240	-1.245	-1.249	-1.254	-1.259	-1.262	-1.268	-1.272	-1.276	-1.280	-1.285	-1.290	-1.294	-1.298	-1.302	-1.306	-1.311	-1.315	-1.318	-1.322	-1.326	-1.329	-1.332	-1.338	-1.340	-1.344	-1.346	-1.350	-1.354	-1.356	-1.359	-1.362	-1.365	-1.368	-1.371	-1.374	-1.376	-1.380	-1.381	-1.385	-1.388	-1.390	-1.391	-1.395	-1.398	-1.399	-1.401	-1.404	-1.408	-1.409	-1.411	-1.414	-1.418	-1.420	-1.422	-1.425	-1.428	-1.431	-1.432	-1.436	-1.439	-1.441	-1.444	-1.448	-1.450	-1.452	-1.455	-1.458	-1.461	-1.464	-1.465	-1.469	-1.471	-1.472	-1.476	-1.478	-1.479	-1.482	-1.482	-1.485	-1.486	-1.488	-1.489	-1.489	-1.490	-1.490	-1.490	-1.491	-1.491	-1.490	-1.489	-1.489	-1.488	-1.485	-1.482	-1.480	-1.478	-1.475	-1.472	-1.469	-1.464	-1.459	-1.454	-1.449	-1.444	-1.438	-1.431	-1.422	-1.415	-1.408	-1.400	-1.391	-1.382	-1.374	-1.365	-1.355	-1.345	-1.335	-1.324	-1.314	-1.302	-1.291	-1.281	-1.270	-1.258	-1.246	-1.235	-1.222	-1.210	-1.199	-1.188	-1.175	-1.164	-1.152	-1.141	-1.129	-1.118	-1.108	-1.096	-1.086	-1.076	-1.066	-1.056	-1.046	-1.038	-1.030	-1.021	-1.014	-1.008	-1.000	-0.994	-0.988	-0.982	-0.976	-0.972	-0.969	-0.965	-0.962	-0.959	-0.958	-0.956	-0.954	-0.954	-0.952	-0.951	-0.951	-0.952	-0.954	-0.954	-0.955	-0.956	-0.956	-0.959	-0.960	-0.960	-0.961	-0.964	-0.965	-0.966	-0.968	-0.968	-0.968	-0.968	-0.968	-0.968	-0.966	-0.964	-0.962	-0.960	-0.958	-0.954	-0.950	-0.945	-0.940	-0.934	-0.929	-0.921	-0.912	-0.905	-0.896	-0.886	-0.876	-0.865	-0.854	-0.841	-0.829	-0.815	-0.801	-0.786	-0.771	-0.756	-0.740	-0.722	-0.706	-0.689	-0.671	-0.654	-0.635	-0.616	-0.598	-0.579	-0.560	-0.540	-0.521	-0.501	-0.482	-0.462	-0.444	-0.426	-0.406	-0.389	-0.370	-0.352	-0.335	-0.318	-0.300	-0.284	-0.268	-0.252	-0.236	-0.222	-0.208	-0.195	-0.181	-0.170	-0.158	-0.146	-0.136	-0.126	-0.118	-0.109	-0.101	-0.094	-0.088	-0.082	-0.078	-0.074	-0.070	-0.066	-0.064	-0.062	-0.062	-0.062	-0.062	-0.064	-0.066	-0.069	-0.071	-0.075	-0.078	-0.084	-0.088	-0.094	-0.099	-0.106	-0.112	-0.120	-0.128	-0.135	-0.144	-0.152	-0.161	-0.170	-0.180	-0.189	-0.196	-0.206	-0.216	-0.225	-0.235	-0.245	-0.255	-0.262	-0.272	-0.281	-0.290	-0.298	-0.306	-0.314	-0.321	-0.329	-0.334	-0.341	-0.346	-0.351	-0.358	-0.362	-0.365	-0.369	-0.371	-0.375	-0.376	-0.379	-0.379	-0.380	-0.381	-0.380	-0.380	-0.378	-0.376	-0.374	-0.371	-0.369	-0.364	-0.360	-0.356	-0.351	-0.346	-0.341	-0.334	-0.328	-0.321	-0.314	-0.308	-0.300	-0.292	-0.285	-0.278	-0.270	-0.261	-0.254	-0.246	-0.238	-0.231	-0.222	-0.215	-0.208	-0.199	-0.191	-0.184	-0.176	-0.169	-0.162	-0.155	-0.148	-0.140	-0.134	-0.128	-0.120	-0.115	-0.109	-0.104	-0.098	-0.092	-0.086	-0.082	-0.076	-0.071	-0.066	-0.062	-0.056	-0.052	-0.049	-0.044	-0.040	-0.035	-0.032	-0.028	-0.024	-0.020	-0.018	-0.014	-0.010	-0.006	-0.002	0.001	0.002	0.006	0.010	0.012	0.016	0.019	0.021	0.025	0.026	0.030	0.034	0.036	0.039	0.041	0.045	0.048	0.050	0.054	0.056	0.059	0.062	0.065	0.069	0.071	0.075	0.079	0.081	0.085	0.089	0.092	0.096	0.099	0.104	0.108	0.112	0.115	0.120	0.124	0.129	0.132	0.138	0.142	0.148	0.151	0.158	0.161	0.166	0.171	0.176	0.180	0.186	0.190	0.195	0.199	0.204	0.208	0.212	0.216	0.220	0.222	0.225	0.229	0.230	0.232	0.232	0.235	0.235	0.235	0.235	0.234	0.232	0.230	0.229	0.225	0.221	0.216	0.212	0.206	0.200	0.194	0.186	0.178	0.169	0.160	0.149	0.139	0.128	0.115	0.102	0.089	0.076	0.062	0.048	0.032	0.018	0.002	-0.014	-0.030	-0.046	-0.062	-0.080	-0.096	-0.112	-0.131	-0.148	-0.164	-0.181	-0.196	-0.214	-0.231	-0.246	-0.262	-0.278	-0.292	-0.308	-0.322	-0.335	-0.350	-0.362	-0.375	-0.388	-0.400	-0.410	-0.421	-0.432	-0.441	-0.450	-0.459	-0.466	-0.475	-0.481	-0.488	-0.494	-0.500	-0.505	-0.510	-0.515	-0.519	-0.522	-0.526	-0.530	-0.532	-0.535	-0.538	-0.540	-0.541	-0.544	-0.548	-0.549	-0.551	-0.552	-0.556	-0.559	-0.561	-0.564	-0.569	-0.571	-0.574	-0.580	-0.584	-0.589	-0.594	-0.599	-0.605	-0.610	-0.618	-0.624	-0.632	-0.640	-0.648	-0.656	-0.666	-0.675	-0.684	-0.695	-0.704	-0.715	-0.725	-0.738	-0.748	-0.759	-0.771	-0.782	-0.795	-0.806	-0.818	-0.830	-0.841	-0.854	-0.866	-0.878	-0.889	-0.900	-0.910	-0.921	-0.931	-0.941	-0.951	-0.961	-0.970	-0.980	-0.988	-0.996	-1.002	-1.010	-1.016	-1.022	-1.029	-1.032	-1.038	-1.041	-1.045	-1.048	-1.050	-1.051	-1.052	-1.052	-1.052	-1.054	-1.052	-1.050	-1.049	-1.046	-1.044	-1.040	-1.036	-1.032	-1.028	-1.022	-1.018	-1.012	-1.008	-1.001	-0.994	-0.988	-0.980	-0.974	-0.966	-0.958	-0.951	-0.944	-0.935	-0.928	-0.920	-0.912	-0.905	-0.896	-0.889	-0.880	-0.872	-0.865	-0.859	-0.851	-0.844	-0.838	-0.831	-0.824	-0.818	-0.812	-0.806	-0.801	-0.796	-0.791	-0.786	-0.782	-0.779	-0.776	-0.774	-0.771	-0.769	-0.769	-0.768	-0.766	-0.768	-0.768	-0.768	-0.770	-0.772	-0.775	-0.778	-0.781	-0.786	-0.791	-0.795	-0.801	-0.809	-0.815	-0.822	-0.831	-0.839	-0.849	-0.858	-0.869	-0.879	-0.890	-0.901	-0.914	-0.926	-0.939	-0.952	-0.965	-0.980	-0.994	-1.009	-1.022	-1.038	-1.052	-1.068	-1.084	-1.099	-1.114	-1.130	-1.145	-1.161	-1.176	-1.191	-1.206	-1.221	-1.236	-1.250	-1.264	-1.278	-1.290	-1.304	-1.315	-1.328	-1.339	-1.349	-1.360	-1.369	-1.376	-1.385	-1.392	-1.399	-1.405	-1.410	-1.415	-1.418	-1.421	-1.424	-1.424	-1.425	-1.424	-1.424	-1.422	-1.420	-1.416	-1.412	-1.408	-1.402	-1.396	-1.390	-1.384	-1.378	-1.369	-1.361	-1.351	-1.342	-1.335	-1.325	-1.315	-1.306	-1.295	-1.285	-1.275	-1.266	-1.255	-1.245	-1.236	-1.226	-1.218	-1.208	-1.199	-1.191	-1.184	-1.175	-1.168	-1.160	-1.154	-1.149	-1.142	-1.138	-1.134	-1.129	-1.126	-1.122	-1.120	-1.119	-1.118	-1.116	-1.116	-1.116	-1.118	-1.119	-1.120	-1.122	-1.125	-1.129	-1.132	-1.135	-1.140	-1.142	-1.148	-1.152	-1.156	-1.161	-1.166	-1.170	-1.176	-1.181	-1.185	-1.190	-1.195	-1.199	-1.202	-1.208	-1.211	-1.214	-1.218	-1.221	-1.224	-1.226	-1.228	-1.230	-1.231	-1.232	-1.231	-1.232	-1.231	-1.231	-1.230	-1.228	-1.225	-1.222	-1.219	-1.216	-1.212	-1.209	-1.204	-1.199	-1.194	-1.188	-1.181	-1.175	-1.169	-1.161	-1.154	-1.146	-1.139	-1.131	-1.122	-1.114	-1.106	-1.098	-1.089	-1.080	-1.070	-1.061	-1.052	-1.042	-1.032	-1.022	-1.014	-1.004	-0.995	-0.984	-0.975	-0.965	-0.956	-0.946	-0.938	-0.928	-0.918	-0.908	-0.900	-0.891	-0.881	-0.874	-0.864	-0.856	-0.848	-0.839	-0.831	-0.824	-0.816	-0.809	-0.801	-0.796	-0.790	-0.784	-0.778	-0.772	-0.766	-0.762	-0.758	-0.752	-0.749	-0.746	-0.744	-0.740	-0.739	-0.736	-0.735	-0.734	-0.732	-0.732	-0.732	-0.732	-0.735	-0.735	-0.736	-0.739	-0.740	-0.742	-0.745	-0.749	-0.752	-0.755	-0.759	-0.762	-0.766	-0.770	-0.774	-0.779	-0.782	-0.786	-0.790	-0.794	-0.796	-0.800	-0.804	-0.808	-0.809	-0.812	-0.814	-0.815	-0.816	-0.815	-0.816	-0.815	-0.814	-0.812	-0.810	-0.806	-0.804	-0.799	-0.794	-0.788	-0.781	-0.775	-0.768	-0.759	-0.750	-0.740	-0.731	-0.720	-0.709	-0.696	-0.682	-0.670	-0.656	-0.641	-0.626	-0.611	-0.596	-0.579	-0.564	-0.546	-0.530	-0.511	-0.495	-0.478	-0.459	-0.441	-0.425	-0.406	-0.389	-0.371	-0.354	-0.338	-0.320	-0.304	-0.286	-0.270	-0.256	-0.240	-0.225	-0.211	-0.196	-0.184	-0.171	-0.159	-0.148	-0.136	-0.126	-0.116	-0.106	-0.099	-0.090	-0.084	-0.078	-0.071	-0.066	-0.062	-0.058	-0.055	-0.051	-0.051	-0.049	-0.049	-0.049	-0.050	-0.050	-0.054	-0.056	-0.060	-0.064	-0.068	-0.074	-0.079	-0.085	-0.090	-0.098	-0.105	-0.114	-0.121	-0.130	-0.139	-0.148	-0.156	-0.166	-0.176	-0.186	-0.195	-0.206	-0.215	-0.225	-0.234	-0.244	-0.252	-0.261	-0.270	-0.279	-0.285	-0.292	-0.299	-0.305	-0.311	-0.315	-0.320	-0.322	-0.325	-0.326	-0.328	-0.328	-0.326	-0.325	-0.321	-0.316	-0.311	-0.305	-0.298	-0.289	-0.279	-0.268	-0.256	-0.242	-0.229	-0.214	-0.196	-0.180	-0.160	-0.142	-0.122	-0.100	-0.079	-0.056	-0.034	-0.010	0.015	0.039	0.065	0.090	0.116	0.141	0.168	0.192	0.219	0.244	0.269	0.294	0.319	0.342	0.365	0.389	0.410	0.431	0.451	0.471	0.489	0.506	0.521	0.536	0.549	0.561	0.571	0.581	0.589	0.595	0.600	0.602	0.605	0.605	0.604	0.601	0.598	0.592	0.586	0.578	0.568	0.558	0.545	0.531	0.518	0.502	0.485	0.468	0.450	0.431	0.411	0.390	0.369	0.348	0.325	0.304	0.281	0.259	0.236	0.215	0.191	0.170	0.148	0.128	0.106	0.086	0.065	0.046	0.028	0.010	-0.006	-0.022	-0.038	-0.051	-0.064	-0.076	-0.088	-0.096	-0.106	-0.114	-0.120	-0.124	-0.129	-0.131	-0.132	-0.132	-0.132	-0.131	-0.128	-0.124	-0.119	-0.114	-0.108	-0.100	-0.092	-0.084	-0.075	-0.065	-0.055	-0.044	-0.034	-0.021	-0.010	0.001	0.012	0.025	0.036	0.046	0.056	0.068	0.078	0.088	0.096	0.105	0.112	0.120	0.128	0.132	0.138	0.142	0.146	0.149	0.151	0.152	0.152	0.151	0.150	0.148	0.145	0.139	0.135	0.130	0.122	0.116	0.108	0.100	0.089	0.080	0.070	0.059	0.048	0.035	0.024	0.011	-0.001	-0.014	-0.026	-0.040	-0.052	-0.066	-0.079	-0.092	-0.105	-0.118	-0.130	-0.142	-0.155	-0.166	-0.178	-0.189	-0.199	-0.210	-0.220	-0.230	-0.239	-0.248	-0.258	-0.265	-0.272	-0.280	-0.288	-0.294	-0.300	-0.306	-0.312	-0.318	-0.322	-0.326	-0.331	-0.335	-0.340	-0.344	-0.348	-0.351	-0.355	-0.358	-0.362	-0.366	-0.370	-0.372	-0.376	-0.381	-0.385	-0.388	-0.392	-0.398	-0.402	-0.408	-0.412	-0.418	-0.424	-0.430	-0.436	-0.444	-0.450	-0.458	-0.466	-0.475	-0.482	-0.491	-0.501	-0.511	-0.521	-0.532	-0.544	-0.555	-0.568	-0.580	-0.592	-0.606	-0.619	-0.634	-0.649	-0.662	-0.679	-0.695	-0.710	-0.726	-0.744	-0.761	-0.779	-0.798	-0.815	-0.834	-0.852	-0.872	-0.892	-0.910	-0.930	-0.950	-0.970	-0.990	-1.011	-1.031	-1.051	-1.072	-1.092	-1.112	-1.132	-1.150	-1.170	-1.190	-1.208	-1.226	-1.244	-1.261	-1.278	-1.295	-1.310	-1.325	-1.339	-1.354	-1.366	-1.378	-1.390	-1.400	-1.410	-1.418	-1.426	-1.432	-1.438	-1.442	-1.446	-1.449	-1.450	-1.451	-1.450	-1.449	-1.445	-1.442	-1.438	-1.431	-1.424	-1.416	-1.408	-1.399	-1.389	-1.376	-1.364	-1.352	-1.339	-1.325	-1.310	-1.294	-1.279	-1.262	-1.248	-1.230	-1.212	-1.195	-1.178	-1.161	-1.144	-1.126	-1.108	-1.091	-1.074	-1.058	-1.040	-1.025	-1.009	-0.992	-0.978	-0.964	-0.950	-0.935	-0.924	-0.911	-0.900	-0.888	-0.878	-0.868	-0.859	-0.850	-0.841	-0.835	-0.828	-0.821	-0.816	-0.810	-0.806	-0.801	-0.798	-0.795	-0.791	-0.789	-0.786	-0.785	-0.784	-0.781	-0.780	-0.779	-0.778	-0.776	-0.776	-0.774	-0.772	-0.772	-0.771	-0.770	-0.766	-0.765	-0.762	-0.760	-0.756	-0.754	-0.749	-0.745	-0.741	-0.735	-0.729	-0.722	-0.716	-0.709	-0.701	-0.692	-0.684	-0.675	-0.664	-0.654	-0.641	-0.631	-0.619	-0.605	-0.591	-0.579	-0.562	-0.548	-0.534	-0.516	-0.500	-0.484	-0.466	-0.449	-0.430	-0.412	-0.392	-0.374	-0.355	-0.335	-0.316	-0.295	-0.275	-0.254	-0.232	-0.212	-0.191	-0.170	-0.149	-0.128	-0.106	-0.086	-0.065	-0.042	-0.022	-0.001	0.019	0.039	0.060	0.080	0.099	0.119	0.138	0.156	0.176	0.194	0.211	0.229	0.246	0.264	0.279	0.294	0.310	0.324	0.338	0.350	0.362	0.376	0.388	0.398	0.408	0.418	0.426	0.435	0.442	0.450	0.456	0.461	0.468	0.471	0.475	0.478	0.480	0.481	0.484	0.484	0.482	0.481	0.480	0.479	0.475	0.472	0.470	0.465	0.461	0.456	0.451	0.446	0.441	0.435	0.428	0.422	0.416	0.409	0.402	0.395	0.389	0.381	0.375	0.368	0.361	0.354	0.349	0.342	0.336	0.330	0.325	0.319	0.315	0.310	0.306	0.304	0.300	0.296	0.295	0.292	0.291	0.290	0.290	0.290	0.290	0.291	0.292	0.294	0.298	0.300	0.302	0.306	0.309	0.314	0.318	0.322	0.328	0.331	0.338	0.342	0.349	0.355	0.360	0.365	0.370	0.376	0.381	0.388	0.392	0.399	0.402	0.408	0.412	0.416	0.419	0.422	0.426	0.429	0.431	0.432	0.435	0.436	0.436	0.438	0.438	0.438	0.436	0.436	0.435	0.434	0.431	0.429	0.426	0.424	0.421	0.416	0.414	0.410	0.406	0.402	0.399	0.395	0.391	0.388	0.384	0.380	0.376	0.374	0.371	0.368	0.365	0.362	0.360	0.359	0.358	0.356	0.355	0.355	0.354	0.354	0.355	0.356	0.358	0.359	0.360	0.362	0.366	0.369	0.372	0.376	0.381	0.385	0.390	0.395	0.400	0.405	0.411	0.418	0.424	0.430	0.436	0.442	0.449	0.454	0.461	0.468	0.475	0.480	0.488	0.492	0.499	0.505	0.511	0.518	0.524	0.528	0.534	0.539	0.544	0.549	0.554	0.558	0.562	0.566	0.570	0.572	0.576	0.580	0.582	0.585	0.588	0.589	0.591	0.592	0.595	0.595	0.596	0.596	0.596	0.596	0.596	0.596	0.595	0.592	0.591	0.589	0.588	0.584	0.581	0.579	0.574	0.570	0.566	0.561	0.555	0.550	0.544	0.538	0.530	0.521	0.514	0.506	0.498	0.489	0.478	0.469	0.458	0.446	0.435	0.422	0.410	0.398	0.385	0.371	0.358	0.344	0.328	0.314	0.298	0.282	0.266	0.250	0.235	0.218	0.202	0.185	0.169	0.151	0.135	0.119	0.102	0.086	0.070	0.054	0.039	0.022	0.008	-0.006	-0.020	-0.034	-0.046	-0.059	-0.071	-0.082	-0.094	-0.102	-0.112	-0.121	-0.129	-0.136	-0.141	-0.148	-0.152	-0.155	-0.158	-0.160	-0.162	-0.162	-0.162	-0.160	-0.159	-0.156	-0.151	-0.148	-0.142	-0.138	-0.130	-0.124	-0.116	-0.109	-0.100	-0.091	-0.082	-0.072	-0.064	-0.054	-0.044	-0.034	-0.025	-0.015	-0.005	0.004	0.012	0.022	0.031	0.039	0.046	0.054	0.060	0.068	0.071	0.076	0.081	0.084	0.086	0.088	0.089	0.089	0.088	0.085	0.081	0.078	0.072	0.068	0.060	0.052	0.044	0.034	0.024	0.012	0.001	-0.011	-0.025	-0.040	-0.054	-0.069	-0.085	-0.101	-0.119	-0.135	-0.154	-0.172	-0.189	-0.208	-0.226	-0.245	-0.265	-0.284	-0.302	-0.322	-0.341	-0.361	-0.380	-0.399	-0.418	-0.435	-0.454	-0.471	-0.489	-0.506	-0.521	-0.538	-0.554	-0.569	-0.584	-0.599	-0.612	-0.626	-0.639	-0.651	-0.664	-0.676	-0.688	-0.698	-0.709	-0.719	-0.728	-0.738	-0.745	-0.752	-0.761	-0.769	-0.776	-0.784	-0.790	-0.796	-0.802	-0.809	-0.815	-0.821	-0.826	-0.832	-0.838	-0.844	-0.849	-0.852	-0.859	-0.864	-0.870	-0.875	-0.880	-0.886	-0.890	-0.896	-0.902	-0.909	-0.916	-0.921	-0.928	-0.936	-0.942	-0.950	-0.959	-0.966	-0.975	-0.982	-0.991	-1.000	-1.010	-1.019	-1.029	-1.040	-1.050	-1.061	-1.072	-1.084	-1.096	-1.109	-1.120	-1.132	-1.146	-1.159	-1.172	-1.188	-1.201	-1.214	-1.229	-1.244	-1.259	-1.272	-1.288	-1.302	-1.318	-1.332	-1.348	-1.362	-1.378	-1.392	-1.409	-1.424	-1.439	-1.452	-1.468	-1.482	-1.496	-1.510	-1.524	-1.538	-1.551	-1.564	-1.576	-1.589	-1.600	-1.611	-1.621	-1.631	-1.642	-1.651	-1.660	-1.668	-1.676	-1.682	-1.689	-1.695	-1.700	-1.705	-1.709	-1.711	-1.712	-1.715	-1.715	-1.715	-1.714	-1.711	-1.709	-1.706	-1.701	-1.695	-1.689	-1.682	-1.674	-1.665	-1.654	-1.642	-1.630	-1.618	-1.604	-1.588	-1.572	-1.555	-1.538	-1.518	-1.498	-1.478	-1.455	-1.434	-1.409	-1.386	-1.360	-1.335	-1.308	-1.280	-1.252	-1.222	-1.194	-1.165	-1.134	-1.104	-1.074	-1.041	-1.010	-0.979	-0.946	-0.915	-0.882	-0.850	-0.819	-0.786	-0.754	-0.722	-0.690	-0.660	-0.629	-0.599	-0.569	-0.539	-0.510	-0.482	-0.455	-0.428	-0.402	-0.378	-0.351	-0.329	-0.305	-0.282	-0.262	-0.241	-0.222	-0.202	-0.186	-0.168	-0.151	-0.136	-0.121	-0.108	-0.094	-0.081	-0.069	-0.058	-0.046	-0.038	-0.026	-0.018	-0.008	0.000	0.009	0.016	0.024	0.032	0.041	0.049	0.056	0.065	0.072	0.082	0.090	0.099	0.110	0.120	0.130	0.141	0.152	0.164	0.176	0.191	0.205	0.220	0.235	0.251	0.268	0.285	0.302	0.321	0.341	0.361	0.381	0.402	0.424	0.446	0.469	0.492	0.515	0.540	0.564	0.588	0.611	0.636	0.661	0.685	0.709	0.732	0.758	0.780	0.804	0.826	0.849	0.870	0.891	0.911	0.931	0.950	0.968	0.985	1.001	1.016	1.029	1.042	1.054	1.064	1.074	1.081	1.088	1.092	1.098	1.100	1.101	1.102	1.102	1.100	1.096	1.091	1.086	1.079	1.071	1.061	1.050	1.039	1.028	1.015	1.000	0.985	0.970	0.952	0.936	0.919	0.901	0.882	0.862	0.844	0.824	0.805	0.785	0.765	0.745	0.725	0.705	0.685	0.665	0.645	0.626	0.608	0.589	0.571	0.552	0.535	0.519	0.502	0.488	0.471	0.456	0.442	0.428	0.415	0.404	0.391	0.380	0.369	0.359	0.349	0.340	0.331	0.324	0.315	0.309	0.301	0.295	0.289	0.284	0.278	0.272	0.268	0.261	0.258	0.252	0.248	0.244	0.239	0.235	0.230	0.225	0.220	0.216	0.211	0.206	0.200	0.195	0.189	0.182	0.176	0.170	0.162	0.155	0.148	0.140	0.131	0.124	0.115	0.106	0.096	0.088	0.078	0.068	0.056	0.046	0.035	0.024	0.014	0.002	-0.009	-0.020	-0.032	-0.044	-0.058	-0.069	-0.081	-0.094	-0.105	-0.118	-0.130	-0.141	-0.154	-0.166	-0.178	-0.189	-0.201	-0.211	-0.224	-0.235	-0.245	-0.256	-0.266	-0.276	-0.286	-0.296	-0.305	-0.314	-0.322	-0.330	-0.338	-0.345	-0.351	-0.356	-0.362	-0.368	-0.371	-0.376	-0.380	-0.382	-0.385	-0.386	-0.388	-0.389	-0.388	-0.388	-0.386	-0.385	-0.382	-0.378	-0.375	-0.370	-0.365	-0.358	-0.351	-0.344	-0.335	-0.326	-0.316	-0.306	-0.295	-0.282	-0.271	-0.259	-0.244	-0.230	-0.215	-0.200	-0.184	-0.166	-0.150	-0.132	-0.115	-0.096	-0.076	-0.058	-0.038	-0.018	0.002	0.024	0.044	0.064	0.085	0.105	0.126	0.146	0.166	0.188	0.208	0.226	0.245	0.264	0.282	0.300	0.316	0.334	0.349	0.364	0.380	0.392	0.406	0.418	0.429	0.440	0.449	0.459	0.466	0.472	0.478	0.482	0.486	0.489	0.490	0.491	0.490	0.489	0.486	0.484	0.479	0.474	0.466	0.460	0.451	0.444	0.432	0.422	0.411	0.399	0.388	0.375	0.361	0.348	0.331	0.316	0.301	0.285	0.269	0.254	0.238	0.220	0.204	0.186	0.169	0.152	0.136	0.119	0.101	0.085	0.068	0.051	0.035	0.019	0.002	-0.012	-0.029	-0.042	-0.058	-0.072	-0.088	-0.102	-0.115	-0.129	-0.141	-0.155	-0.168	-0.180	-0.192	-0.205	-0.218	-0.229	-0.241	-0.251	-0.262	-0.275	-0.285	-0.296	-0.308	-0.319	-0.329	-0.340	-0.350	-0.361	-0.372	-0.382	-0.395	-0.405	-0.418	-0.430	-0.440	-0.454	-0.465	-0.478	-0.489	-0.501	-0.514	-0.528	-0.541	-0.554	-0.568	-0.581	-0.595	-0.610	-0.624	-0.639	-0.654	-0.669	-0.684	-0.699	-0.714	-0.730	-0.745	-0.761	-0.776	-0.792	-0.808	-0.824	-0.840	-0.855	-0.871	-0.885	-0.901	-0.918	-0.932	-0.948	-0.962	-0.978	-0.991	-1.006	-1.021	-1.035	-1.049	-1.064	-1.078	-1.091	-1.105	-1.119	-1.132	-1.146	-1.159	-1.174	-1.186	-1.200	-1.214	-1.228	-1.240	-1.254	-1.268	-1.282	-1.296	-1.311	-1.326	-1.341	-1.355	-1.371	-1.388	-1.402	-1.419	-1.436	-1.452	-1.471	-1.488	-1.506	-1.525	-1.544	-1.562	-1.581	-1.601	-1.621	-1.641	-1.661	-1.682	-1.704	-1.726	-1.748	-1.770	-1.791	-1.814	-1.836	-1.858	-1.880	-1.902	-1.925	-1.948	-1.969	-1.991	-2.013	-2.034	-2.055	-2.075	-2.095	-2.115	-2.134	-2.152	-2.171	-2.188	-2.204	-2.220	-2.236	-2.251	-2.265	-2.279	-2.291	-2.304	-2.314	-2.324	-2.334	-2.341	-2.349	-2.355	-2.362	-2.368	-2.371	-2.376	-2.379	-2.380	-2.381	-2.382	-2.382	-2.381	-2.379	-2.378	-2.375	-2.371	-2.368	-2.364	-2.359	-2.354	-2.349	-2.342	-2.335	-2.330	-2.321	-2.315	-2.306	-2.300	-2.291	-2.284	-2.275	-2.266	-2.259	-2.250	-2.241	-2.232	-2.225	-2.216	-2.206	-2.198	-2.189	-2.180	-2.171	-2.162	-2.154	-2.145	-2.135	-2.126	-2.116	-2.108	-2.098	-2.088	-2.078	-2.068	-2.058	-2.046	-2.036	-2.025	-2.014	-2.002	-1.990	-1.976	-1.964	-1.951	-1.936	-1.922	-1.908	-1.892	-1.876	-1.861	-1.844	-1.826	-1.808	-1.789	-1.770	-1.750	-1.729	-1.708	-1.686	-1.664	-1.640	-1.618	-1.592	-1.568	-1.542	-1.516	-1.490	-1.462	-1.436	-1.408	-1.380	-1.351	-1.322	-1.292	-1.264	-1.234	-1.204	-1.174	-1.144	-1.114	-1.084	-1.055	-1.025	-0.994	-0.965	-0.936	-0.909	-0.880	-0.852	-0.826	-0.800	-0.774	-0.749	-0.725	-0.702	-0.680	-0.659	-0.639	-0.620	-0.602	-0.585	-0.570	-0.556	-0.542	-0.530	-0.521	-0.511	-0.504	-0.498	-0.492	-0.488	-0.485	-0.484	-0.482	-0.484	-0.486	-0.489	-0.492	-0.499	-0.504	-0.511	-0.518	-0.526	-0.534	-0.544	-0.554	-0.562	-0.572	-0.584	-0.594	-0.605	-0.615	-0.624	-0.634	-0.644	-0.652	-0.661	-0.669	-0.675	-0.682	-0.688	-0.691	-0.695	-0.698	-0.699	-0.699	-0.698	-0.695	-0.691	-0.686	-0.680	-0.672	-0.664	-0.652	-0.641	-0.629	-0.615	-0.599	-0.581	-0.565	-0.545	-0.525	-0.504	-0.480	-0.458	-0.434	-0.409	-0.384	-0.356	-0.330	-0.301	-0.274	-0.245	-0.215	-0.188	-0.158	-0.129	-0.100	-0.071	-0.042	-0.014	0.015	0.041	0.069	0.096	0.121	0.146	0.171	0.195	0.219	0.240	0.261	0.282	0.301	0.321	0.338	0.355	0.370	0.385	0.398	0.410	0.421	0.432	0.440	0.449	0.456	0.464	0.469	0.472	0.476	0.479	0.481	0.482	0.482	0.481	0.481	0.480	0.476	0.475	0.471	0.466	0.462	0.458	0.452	0.446	0.441	0.435	0.429	0.421	0.415	0.408	0.401	0.394	0.386	0.380	0.372	0.365	0.358	0.350	0.344	0.336	0.329	0.322	0.316	0.311	0.305	0.300	0.294	0.290	0.285	0.281	0.278	0.275	0.272	0.270	0.268	0.266	0.266	0.266	0.266	0.268	0.269	0.271	0.274	0.278	0.281	0.285	0.290	0.295	0.302	0.308	0.315	0.324	0.331	0.341	0.350	0.360	0.370	0.380	0.392	0.404	0.415	0.428	0.439	0.452	0.464	0.476	0.490	0.504	0.516	0.529	0.542	0.554	0.566	0.579	0.591	0.602	0.612	0.624	0.635	0.644	0.654	0.662	0.670	0.678	0.685	0.691	0.698	0.702	0.706	0.710	0.711	0.715	0.715	0.715	0.715	0.714	0.711	0.709	0.705	0.701	0.696	0.691	0.684	0.678	0.670	0.661	0.652	0.644	0.634	0.624	0.614	0.604	0.592	0.580	0.569	0.558	0.545	0.534	0.521	0.509	0.498	0.485	0.472	0.461	0.450	0.439	0.428	0.418	0.406	0.396	0.386	0.376	0.368	0.359	0.350	0.342	0.336	0.328	0.322	0.315	0.310	0.304	0.300	0.295	0.291	0.288	0.284	0.282	0.280	0.278	0.276	0.274	0.274	0.271	0.271	0.270	0.270	0.270	0.269	0.269	0.270	0.270	0.270	0.271	0.270	0.271	0.270	0.270	0.270	0.269	0.268	0.268	0.265	0.264	0.261	0.260	0.258	0.254	0.250	0.246	0.241	0.238	0.232	0.228	0.220	0.214	0.206	0.199	0.191	0.181	0.172	0.162	0.152	0.141	0.129	0.118	0.105	0.092	0.079	0.064	0.051	0.035	0.021	0.005	-0.012	-0.028	-0.045	-0.062	-0.079	-0.098	-0.114	-0.132	-0.151	-0.170	-0.189	-0.208	-0.226	-0.246	-0.264	-0.284	-0.302	-0.321	-0.340	-0.358	-0.376	-0.394	-0.411	-0.430	-0.448	-0.465	-0.481	-0.498	-0.512	-0.529	-0.545	-0.559	-0.575	-0.589	-0.601	-0.615	-0.628	-0.640	-0.652	-0.664	-0.676	-0.688	-0.698	-0.709	-0.719	-0.729	-0.738	-0.748	-0.756	-0.764	-0.772	-0.780	-0.788	-0.795	-0.802	-0.810	-0.818	-0.825	-0.831	-0.839	-0.845	-0.854	-0.860	-0.868	-0.875	-0.881	-0.888	-0.896	-0.904	-0.911	-0.919	-0.926	-0.935	-0.944	-0.951	-0.959	-0.968	-0.976	-0.986	-0.995	-1.004	-1.012	-1.021	-1.030	-1.040	-1.050	-1.059	-1.068	-1.078	-1.085	-1.095	-1.105	-1.114	-1.121	-1.131	-1.140	-1.149	-1.158	-1.165	-1.174	-1.180	-1.189	-1.195	-1.204	-1.210	-1.216	-1.224	-1.230	-1.236	-1.241	-1.248	-1.251	-1.256	-1.261	-1.266	-1.271	-1.275	-1.279	-1.282	-1.286	-1.290	-1.294	-1.298	-1.300	-1.304	-1.305	-1.309	-1.311	-1.314	-1.318	-1.320	-1.322	-1.325	-1.329	-1.331	-1.335	-1.338	-1.340	-1.344	-1.346	-1.351	-1.354	-1.358	-1.361	-1.365	-1.370	-1.372	-1.378	-1.382	-1.388	-1.391	-1.396	-1.401	-1.405	-1.410	-1.416	-1.421	-1.428	-1.431	-1.438	-1.444	-1.449	-1.454	-1.460	-1.466	-1.471	-1.476	-1.481	-1.488	-1.494	-1.498	-1.504	-1.509	-1.514	-1.519	-1.524	-1.529	-1.534	-1.538	-1.542	-1.546	-1.550	-1.554	-1.558	-1.562	-1.565	-1.569	-1.571	-1.574	-1.578	-1.579	-1.581	-1.584	-1.585	-1.588	-1.590	-1.590	-1.592	-1.594	-1.594	-1.596	-1.598	-1.599	-1.599	-1.600	-1.601	-1.602	-1.602	-1.604	-1.604	-1.605	-1.605	-1.606	-1.608	-1.608	-1.609	-1.609	-1.610	-1.611	-1.610	-1.611	-1.612	-1.611	-1.612	-1.612	-1.612	-1.614	-1.614	-1.614	-1.612	-1.612	-1.612	-1.611	-1.610	-1.609	-1.609	-1.608	-1.605	-1.602	-1.600	-1.598	-1.595	-1.591	-1.588	-1.584	-1.580	-1.574	-1.569	-1.562	-1.558	-1.551	-1.545	-1.538	-1.531	-1.522	-1.514	-1.506	-1.498	-1.489	-1.480	-1.470	-1.460	-1.451	-1.440	-1.430	-1.420	-1.410	-1.400	-1.389	-1.379	-1.368	-1.358	-1.348	-1.338	-1.326	-1.316	-1.308	-1.298	-1.289	-1.279	-1.270	-1.262	-1.252	-1.245	-1.239	-1.231	-1.224	-1.219	-1.212	-1.206	-1.202	-1.198	-1.194	-1.190	-1.186	-1.184	-1.182	-1.180	-1.179	-1.178	-1.178	-1.176	-1.176	-1.178	-1.178	-1.179	-1.180	-1.181	-1.184	-1.185	-1.188	-1.189	-1.191	-1.192	-1.195	-1.196	-1.198	-1.199	-1.200	-1.201	-1.202	-1.204	-1.204	-1.204	-1.202	-1.202	-1.201	-1.199	-1.198	-1.196	-1.192	-1.189	-1.185	-1.180	-1.175	-1.170	-1.164	-1.158	-1.149	-1.141	-1.132	-1.125	-1.115	-1.104	-1.094	-1.082	-1.071	-1.059	-1.046	-1.034	-1.019	-1.005	-0.991	-0.978	-0.961	-0.946	-0.930	-0.915	-0.899	-0.882	-0.865	-0.848	-0.831	-0.814	-0.796	-0.779	-0.761	-0.742	-0.726	-0.709	-0.691	-0.674	-0.656	-0.639	-0.621	-0.604	-0.586	-0.570	-0.554	-0.538	-0.521	-0.506	-0.490	-0.475	-0.460	-0.446	-0.432	-0.419	-0.405	-0.394	-0.381	-0.369	-0.358	-0.346	-0.336	-0.328	-0.319	-0.309	-0.301	-0.295	-0.288	-0.281	-0.276	-0.271	-0.266	-0.264	-0.260	-0.258	-0.255	-0.254	-0.254	-0.254	-0.254	-0.254	-0.256	-0.259	-0.261	-0.264	-0.268	-0.271	-0.276	-0.281	-0.288	-0.292	-0.299	-0.306	-0.312	-0.319	-0.328	-0.334	-0.342	-0.350	-0.358	-0.366	-0.374	-0.381	-0.389	-0.398	-0.404	-0.411	-0.419	-0.426	-0.431	-0.439	-0.444	-0.449	-0.454	-0.458	-0.461	-0.465	-0.468	-0.470	-0.471	-0.472	-0.474	-0.472	-0.472	-0.471	-0.469	-0.466	-0.464	-0.459	-0.454	-0.449	-0.442	-0.436	-0.429	-0.420	-0.412	-0.402	-0.392	-0.382	-0.372	-0.360	-0.349	-0.336	-0.322	-0.309	-0.296	-0.281	-0.268	-0.254	-0.239	-0.222	-0.209	-0.192	-0.178	-0.161	-0.146	-0.130	-0.114	-0.099	-0.082	-0.066	-0.051	-0.036	-0.020	-0.005	0.010	0.025	0.040	0.055	0.069	0.082	0.096	0.110	0.122	0.136	0.148	0.160	0.171	0.182	0.192	0.202	0.212	0.222	0.230	0.240	0.248	0.255	0.261	0.268	0.274	0.279	0.284	0.288	0.292	0.296	0.298	0.300	0.302	0.302	0.305	0.305	0.305	0.305	0.304	0.302	0.301	0.299	0.298	0.295	0.291	0.290	0.288	0.285	0.281	0.279	0.275	0.271	0.269	0.266	0.262	0.260	0.258	0.255	0.252	0.251	0.250	0.249	0.248	0.246	0.246	0.246	0.246	0.248	0.249	0.251	0.252	0.255	0.258	0.261	0.265	0.269	0.272	0.278	0.282	0.288	0.294	0.298	0.302	0.309	0.314	0.319	0.325	0.330	0.334	0.339	0.342	0.348	0.351	0.354	0.358	0.359	0.360	0.361	0.361	0.361	0.359	0.358	0.355	0.351	0.346	0.341	0.335	0.329	0.320	0.312	0.302	0.291	0.279	0.266	0.254	0.239	0.224	0.209	0.191	0.174	0.156	0.139	0.120	0.100	0.081	0.061	0.040	0.019	-0.001	-0.024	-0.045	-0.065	-0.086	-0.108	-0.129	-0.149	-0.169	-0.190	-0.209	-0.229	-0.249	-0.266	-0.284	-0.301	-0.318	-0.334	-0.350	-0.365	-0.380	-0.394	-0.406	-0.419	-0.429	-0.440	-0.451	-0.460	-0.468	-0.476	-0.484	-0.491	-0.496	-0.502	-0.509	-0.512	-0.518	-0.521	-0.525	-0.528	-0.531	-0.534	-0.536	-0.539	-0.540	-0.542	-0.544	-0.546	-0.549	-0.550	-0.552	-0.555	-0.559	-0.561	-0.564	-0.568	-0.571	-0.576	-0.581	-0.586	-0.591	-0.598	-0.605	-0.611	-0.620	-0.628	-0.636	-0.646	-0.656	-0.666	-0.676	-0.688	-0.700	-0.712	-0.724	-0.738	-0.751	-0.765	-0.779	-0.792	-0.808	-0.822	-0.838	-0.852	-0.868	-0.882	-0.898	-0.914	-0.929	-0.944	-0.960	-0.974	-0.989	-1.002	-1.018	-1.031	-1.044	-1.058	-1.070	-1.082	-1.094	-1.106	-1.116	-1.128	-1.136	-1.146	-1.155	-1.164	-1.171	-1.178	-1.184	-1.190	-1.195	-1.199	-1.204	-1.206	-1.209	-1.211	-1.214	-1.215	-1.215	-1.215	-1.215	-1.214	-1.211	-1.210	-1.208	-1.205	-1.200	-1.198	-1.194	-1.189	-1.182	-1.179	-1.174	-1.166	-1.161	-1.154	-1.149	-1.141	-1.135	-1.128	-1.120	-1.114	-1.106	-1.099	-1.091	-1.084	-1.075	-1.069	-1.060	-1.052	-1.045	-1.036	-1.029	-1.021	-1.014	-1.006	-0.999	-0.991	-0.984	-0.976	-0.970	-0.964	-0.956	-0.951	-0.945	-0.939	-0.934	-0.929	-0.924	-0.919	-0.915	-0.912	-0.909	-0.906	-0.904	-0.901	-0.900	-0.899	-0.899	-0.900	-0.900	-0.901	-0.902	-0.904	-0.908	-0.911	-0.915	-0.920	-0.925	-0.931	-0.939	-0.946	-0.954	-0.962	-0.970	-0.980	-0.991	-1.001	-1.014	-1.025	-1.038	-1.050	-1.062	-1.076	-1.090	-1.105	-1.119	-1.134	-1.149	-1.165	-1.180	-1.195	-1.210	-1.226	-1.241	-1.256	-1.271	-1.285	-1.300	-1.315	-1.329	-1.342	-1.355	-1.368	-1.380	-1.391	-1.401	-1.411	-1.421	-1.429	-1.438	-1.444	-1.451	-1.456	-1.461	-1.465	-1.468	-1.471	-1.472	-1.472	-1.471	-1.470	-1.469	-1.465	-1.461	-1.458	-1.454	-1.446	-1.441	-1.434	-1.426	-1.418	-1.409	-1.400	-1.391	-1.381	-1.370	-1.360	-1.349	-1.339	-1.329	-1.318	-1.308	-1.296	-1.286	-1.275	-1.265	-1.255	-1.244	-1.235	-1.228	-1.218	-1.210	-1.202	-1.195	-1.189	-1.182	-1.178	-1.172	-1.168	-1.165	-1.160	-1.158	-1.156	-1.155	-1.155	-1.154	-1.155	-1.156	-1.159	-1.160	-1.164	-1.166	-1.171	-1.175	-1.180	-1.185	-1.191	-1.198	-1.204	-1.210	-1.216	-1.222	-1.230	-1.238	-1.244	-1.252	-1.259	-1.266	-1.272	-1.279	-1.285	-1.292	-1.299	-1.304	-1.310	-1.314	-1.319	-1.322	-1.326	-1.330	-1.332	-1.335	-1.336	-1.339	-1.339	-1.339	-1.338	-1.336	-1.334	-1.332	-1.329	-1.325	-1.321	-1.316	-1.311	-1.304	-1.298	-1.289	-1.281	-1.272	-1.264	-1.254	-1.244	-1.234	-1.222	-1.211	-1.199	-1.186	-1.172	-1.160	-1.146	-1.132	-1.119	-1.104	-1.089	-1.075	-1.060	-1.045	-1.029	-1.014	-0.998	-0.982	-0.966	-0.951	-0.936	-0.921	-0.905	-0.891	-0.875	-0.860	-0.846	-0.831	-0.818	-0.804	-0.789	-0.775	-0.762	-0.749	-0.738	-0.726	-0.715	-0.702	-0.692	-0.681	-0.672	-0.662	-0.654	-0.645	-0.636	-0.630	-0.622	-0.616	-0.611	-0.606	-0.601	-0.596	-0.594	-0.591	-0.589	-0.586	-0.585	-0.584	-0.584	-0.584	-0.584	-0.585	-0.588	-0.589	-0.591	-0.592	-0.596	-0.600	-0.604	-0.606	-0.611	-0.616	-0.620	-0.625	-0.630	-0.635	-0.640	-0.645	-0.650	-0.655	-0.660	-0.664	-0.669	-0.671	-0.676	-0.679	-0.682	-0.685	-0.688	-0.690	-0.691	-0.691	-0.691	-0.691	-0.691	-0.690	-0.688	-0.685	-0.682	-0.678	-0.672	-0.668	-0.661	-0.655	-0.648	-0.639	-0.630	-0.621	-0.611	-0.601	-0.590	-0.579	-0.566	-0.554	-0.541	-0.526	-0.511	-0.498	-0.482	-0.468	-0.452	-0.436	-0.420	-0.404	-0.388	-0.371	-0.355	-0.338	-0.321	-0.304	-0.289	-0.272	-0.256	-0.240	-0.225	-0.211	-0.195	-0.181	-0.168	-0.154	-0.141	-0.128	-0.116	-0.104	-0.094	-0.082	-0.074	-0.064	-0.056	-0.048	-0.040	-0.034	-0.028	-0.022	-0.018	-0.012	-0.010	-0.008	-0.006	-0.004	-0.002	-0.002	-0.002	-0.004	-0.005	-0.006	-0.009	-0.014	-0.016	-0.021	-0.026	-0.031	-0.036	-0.042	-0.050	-0.056	-0.064	-0.071	-0.080	-0.088	-0.096	-0.105	-0.115	-0.124	-0.132	-0.142	-0.152	-0.162	-0.172	-0.180	-0.190	-0.200	-0.209	-0.218	-0.226	-0.235	-0.242	-0.251	-0.260	-0.266	-0.272	-0.279	-0.285	-0.289	-0.294	-0.298	-0.300	-0.302	-0.305	-0.306	-0.305	-0.305	-0.302	-0.300	-0.298	-0.292	-0.286	-0.281	-0.274	-0.266	-0.256	-0.246	-0.235	-0.224	-0.210	-0.198	-0.182	-0.166	-0.151	-0.135	-0.118	-0.099	-0.080	-0.061	-0.041	-0.020	0.000	0.021	0.041	0.062	0.084	0.106	0.128	0.150	0.170	0.191	0.212	0.231	0.251	0.271	0.289	0.308	0.325	0.341	0.358	0.370	0.384	0.398	0.408	0.419	0.428	0.436	0.442	0.448	0.451	0.455	0.455	0.455	0.454	0.451	0.448	0.441	0.435	0.429	0.420	0.409	0.398	0.385	0.371	0.356	0.341	0.325	0.306	0.290	0.270	0.250	0.230	0.210	0.189	0.166	0.146	0.124	0.101	0.079	0.058	0.036	0.015	-0.006	-0.028	-0.049	-0.068	-0.088	-0.105	-0.124	-0.141	-0.158	-0.172	-0.186	-0.200	-0.212	-0.224	-0.234	-0.242	-0.250	-0.256	-0.262	-0.266	-0.270	-0.271	-0.271	-0.271	-0.269	-0.266	-0.261	-0.256	-0.250	-0.242	-0.235	-0.226	-0.215	-0.206	-0.194	-0.182	-0.170	-0.158	-0.144	-0.130	-0.116	-0.102	-0.088	-0.074	-0.060	-0.045	-0.031	-0.018	-0.005	0.008	0.020	0.031	0.044	0.054	0.064	0.074	0.082	0.090	0.096	0.102	0.110	0.114	0.116	0.120	0.122	0.122	0.122	0.121	0.120	0.118	0.112	0.109	0.104	0.098	0.091	0.084	0.076	0.068	0.059	0.049	0.039	0.028	0.016	0.005	-0.006	-0.019	-0.031	-0.042	-0.056	-0.070	100.000	5.000	2.000	1.000	3.000	0.000	0.000	0.000	0.000	0.000	0.000	0.000	0.000	0.000	0.000	0.000	0.000	0.000	0.220	0.218	0.216	0.215	0.214	0.214	0.215	0.218	0.221	0.225	0.230	0.235	0.241	0.250	0.259	0.269	0.279	0.291	0.304	0.318	0.332	0.346	0.364	0.380	0.398	0.416	0.435	0.455	0.475	0.496	0.518	0.539	0.560	0.582	0.606	0.629	0.651	0.674	0.698	0.720	0.742	0.765	0.788	0.809	0.830	0.850	0.870	0.891	0.910	0.929	0.946	0.962	0.979	0.994	1.009	1.021	1.034	1.045	1.056	1.065	1.074	1.080	1.086	1.091	1.096	1.100	1.101	1.102	1.102	1.100	1.100	1.096	1.094	1.089	1.084	1.078	1.070	1.064	1.055	1.046	1.036	1.028	1.018	1.008	0.996	0.984	0.974	0.962	0.950	0.939	0.926	0.915	0.902	0.892	0.880	0.869	0.858	0.846	0.835	0.826	0.816	0.806	0.796	0.789	0.781	0.772	0.766	0.759	0.752	0.746	0.741	0.736	0.732	0.728	0.726	0.722	0.720	0.718	0.716	0.716	0.715	0.716	0.716	0.718	0.719	0.720	0.722	0.725	0.728	0.730	0.735	0.738	0.741	0.745	0.750	0.752	0.758	0.761	0.765	0.770	0.772	0.776	0.780	0.785	0.788	0.791	0.794	0.796	0.799	0.800	0.801	0.802	0.804	0.804	0.802	0.802	0.801	0.799	0.796	0.794	0.789	0.786	0.781	0.775	0.770	0.764	0.756	0.750	0.741	0.732	0.724	0.714	0.705	0.695	0.684	0.672	0.660	0.649	0.636	0.624	0.611	0.598	0.585	0.570	0.556	0.542	0.529	0.514	0.499	0.485	0.470	0.455	0.440	0.425	0.411	0.396	0.381	0.365	0.351	0.335	0.320	0.305	0.290	0.275	0.260	0.245	0.230	0.215	0.200	0.185	0.170	0.154	0.139	0.124	0.109	0.094	0.078	0.061	0.046	0.030	0.015	-0.002	-0.018	-0.035	-0.052	-0.068	-0.086	-0.102	-0.120	-0.136	-0.154	-0.171	-0.190	-0.208	-0.225	-0.242	-0.259	-0.278	-0.294	-0.311	-0.329	-0.345	-0.361	-0.378	-0.394	-0.409	-0.424	-0.439	-0.452	-0.466	-0.479	-0.491	-0.504	-0.515	-0.524	-0.534	-0.541	-0.550	-0.556	-0.562	-0.566	-0.571	-0.574	-0.576	-0.578	-0.578	-0.578	-0.575	-0.572	-0.570	-0.566	-0.560	-0.555	-0.548	-0.540	-0.532	-0.522	-0.512	-0.502	-0.491	-0.480	-0.469	-0.455	-0.444	-0.430	-0.416	-0.402	-0.388	-0.374	-0.360	-0.345	-0.331	-0.316	-0.302	-0.289	-0.274	-0.260	-0.248	-0.234	-0.221	-0.208	-0.195	-0.184	-0.171	-0.160	-0.149	-0.138	-0.126	-0.118	-0.108	-0.098	-0.089	-0.080	-0.071	-0.064	-0.056	-0.048	-0.040	-0.032	-0.025	-0.018	-0.011	-0.002	0.004	0.011	0.019	0.026	0.035	0.042	0.050	0.059	0.068	0.078	0.088	0.098	0.108	0.119	0.131	0.142	0.155	0.168	0.181	0.196	0.211	0.225	0.241	0.258	0.275	0.292	0.310	0.329	0.348	0.366	0.388	0.408	0.428	0.448	0.469	0.490	0.511	0.532	0.554	0.575	0.596	0.619	0.640	0.661	0.681	0.702	0.722	0.741	0.761	0.780	0.799	0.815	0.832	0.849	0.864	0.879	0.892	0.905	0.916	0.928	0.939	0.948	0.955	0.961	0.968	0.974	0.978	0.981	0.982	0.984	0.984	0.982	0.981	0.979	0.975	0.972	0.968	0.962	0.956	0.950	0.942	0.936	0.928	0.921	0.911	0.904	0.895	0.888	0.878	0.870	0.861	0.852	0.845	0.836	0.829	0.822	0.815	0.808	0.804	0.798	0.792	0.789	0.786	0.782	0.780	0.779	0.778	0.779	0.779	0.780	0.782	0.784	0.788	0.791	0.796	0.801	0.808	0.814	0.820	0.828	0.834	0.842	0.851	0.860	0.870	0.879	0.888	0.899	0.909	0.918	0.929	0.939	0.948	0.958	0.968	0.976	0.986	0.995	1.004	1.012	1.021	1.029	1.038	1.044	1.050	1.058	1.062	1.069	1.074	1.078	1.081	1.084	1.086	1.089	1.090	1.090	1.090	1.090	1.089	1.086	1.084	1.081	1.078	1.072	1.069	1.062	1.058	1.049	1.042	1.034	1.026	1.016	1.008	0.996	0.986	0.975	0.964	0.951	0.940	0.926	0.912	0.899	0.885	0.870	0.855	0.841	0.825	0.810	0.795	0.779	0.762	0.746	0.731	0.716	0.700	0.686	0.670	0.655	0.640	0.626	0.611	0.599	0.586	0.574	0.561	0.551	0.540	0.531	0.521	0.514	0.506	0.499	0.494	0.489	0.485	0.482	0.480	0.479	0.480	0.481	0.482	0.486	0.490	0.495	0.502	0.510	0.518	0.526	0.538	0.549	0.560	0.572	0.586	0.600	0.615	0.631	0.648	0.666	0.682	0.700	0.719	0.738	0.756	0.775	0.795	0.814	0.832	0.851	0.871	0.890	0.909	0.926	0.944	0.961	0.979	0.995	1.011	1.026	1.041	1.055	1.069	1.081	1.094	1.104	1.114	1.122	1.131	1.139	1.145	1.151	1.155	1.160	1.162	1.165	1.166	1.168	1.166	1.166	1.164	1.161	1.159	1.155	1.150	1.145	1.139	1.134	1.126	1.120	1.111	1.104	1.096	1.088	1.079	1.070	1.060	1.052	1.042	1.034	1.024	1.015	1.005	0.996	0.986	0.978	0.969	0.961	0.952	0.945	0.938	0.929	0.921	0.915	0.909	0.902	0.896	0.890	0.884	0.879	0.874	0.870	0.865	0.861	0.858	0.852	0.850	0.848	0.845	0.841	0.839	0.836	0.834	0.831	0.830	0.829	0.828	0.825	0.825	0.824	0.821	0.821	0.819	0.818	0.818	0.816	0.815	0.814	0.812	0.811	0.809	0.808	0.806	0.805	0.802	0.801	0.799	0.796	0.795	0.791	0.789	0.786	0.782	0.779	0.775	0.772	0.768	0.762	0.759	0.754	0.749	0.742	0.736	0.731	0.724	0.719	0.711	0.704	0.696	0.690	0.682	0.674	0.665	0.656	0.648	0.640	0.629	0.620	0.611	0.600	0.591	0.580	0.570	0.561	0.550	0.540	0.530	0.520	0.510	0.500	0.491	0.480	0.471	0.461	0.452	0.444	0.435	0.428	0.420	0.412	0.405	0.399	0.394	0.386	0.381	0.378	0.374	0.369	0.366	0.364	0.362	0.360	0.359	0.359	0.359	0.359	0.360	0.362	0.365	0.368	0.370	0.374	0.376	0.381	0.386	0.390	0.396	0.401	0.406	0.412	0.418	0.424	0.430	0.435	0.442	0.448	0.452	0.459	0.464	0.469	0.474	0.478	0.481	0.486	0.490	0.491	0.494	0.495	0.498	0.498	0.498	0.496	0.496	0.494	0.491	0.490	0.486	0.482	0.478	0.472	0.466	0.460	0.452	0.445	0.438	0.429	0.419	0.409	0.400	0.389	0.376	0.366	0.355	0.342	0.329	0.316	0.304	0.289	0.276	0.261	0.248	0.234	0.220	0.205	0.190	0.176	0.161	0.148	0.132	0.119	0.105	0.090	0.076	0.062	0.049	0.035	0.022	0.009	-0.002	-0.015	-0.026	-0.039	-0.050	-0.060	-0.072	-0.082	-0.092	-0.101	-0.111	-0.120	-0.129	-0.136	-0.144	-0.151	-0.158	-0.164	-0.170	-0.175	-0.180	-0.184	-0.189	-0.191	-0.195	-0.198	-0.200	-0.201	-0.204	-0.204	-0.205	-0.204	-0.204	-0.202	-0.200	-0.199	-0.196	-0.195	-0.191	-0.186	-0.184	-0.179	-0.174	-0.169	-0.162	-0.158	-0.150	-0.145	-0.136	-0.130	-0.122	-0.114	-0.106	-0.099	-0.089	-0.080	-0.071	-0.062	-0.051	-0.042	-0.032	-0.021	-0.011	-0.001	0.010	0.022	0.032	0.044	0.055	0.066	0.078	0.089	0.101	0.112	0.124	0.135	0.146	0.158	0.169	0.179	0.191	0.202	0.212	0.224	0.235	0.246	0.256	0.266	0.276	0.286	0.296	0.308	0.316	0.325	0.334	0.342	0.352	0.361	0.369	0.376	0.385	0.392	0.400	0.408	0.415	0.420	0.428	0.434	0.440	0.445	0.451	0.458	0.461	0.466	0.472	0.476	0.481	0.485	0.489	0.494	0.498	0.502	0.505	0.510	0.512	0.516	0.520	0.524	0.526	0.530	0.534	0.538	0.541	0.545	0.550	0.554	0.558	0.562	0.566	0.571	0.576	0.582	0.588	0.594	0.600	0.606	0.615	0.622	0.630	0.638	0.646	0.656	0.666	0.676	0.686	0.698	0.709	0.721	0.734	0.746	0.759	0.772	0.786	0.800	0.815	0.830	0.845	0.861	0.878	0.892	0.910	0.926	0.942	0.960	0.976	0.992	1.010	1.026	1.042	1.059	1.076	1.091	1.106	1.121	1.136	1.152	1.166	1.180	1.192	1.206	1.218	1.230	1.241	1.251	1.261	1.271	1.280	1.288	1.296	1.302	1.309	1.315	1.320	1.325	1.329	1.332	1.335	1.338	1.339	1.340	1.341	1.341	1.344	1.342	1.342	1.342	1.342	1.341	1.340	1.340	1.339	1.339	1.338	1.338	1.338	1.338	1.338	1.338	1.339	1.340	1.342	1.344	1.346	1.350	1.352	1.356	1.361	1.365	1.371	1.376	1.382	1.390	1.396	1.404	1.412	1.420	1.429	1.438	1.448	1.458	1.468	1.479	1.490	1.500	1.511	1.522	1.535	1.548	1.559	1.570	1.582	1.594	1.605	1.616	1.628	1.639	1.650	1.660	1.670	1.680	1.689	1.698	1.706	1.714	1.721	1.729	1.736	1.742	1.748	1.752	1.756	1.761	1.765	1.768	1.770	1.771	1.772	1.774	1.772	1.772	1.771	1.770	1.768	1.765	1.762	1.758	1.754	1.749	1.744	1.738	1.732	1.725	1.718	1.710	1.701	1.694	1.684	1.675	1.666	1.656	1.646	1.635	1.624	1.612	1.600	1.589	1.576	1.564	1.550	1.536	1.524	1.509	1.495	1.480	1.466	1.451	1.436	1.421	1.406	1.391	1.376	1.360	1.345	1.330	1.314	1.298	1.282	1.266	1.250	1.235	1.220	1.205	1.189	1.174	1.160	1.145	1.131	1.118	1.104	1.091	1.078	1.065	1.052	1.041	1.030	1.020	1.009	0.999	0.989	0.980	0.971	0.964	0.955	0.949	0.942	0.936	0.930	0.925	0.921	0.918	0.912	0.909	0.906	0.904	0.902	0.900	0.899	0.898	0.896	0.896	0.896	0.896	0.898	0.898	0.899	0.900	0.900	0.901	0.904	0.905	0.905	0.906	0.908	0.910	0.911	0.911	0.912	0.914	0.914	0.915	0.914	0.915	0.914	0.915	0.914	0.914	0.911	0.910	0.909	0.908	0.906	0.902	0.901	0.898	0.895	0.892	0.889	0.886	0.884	0.880	0.875	0.872	0.869	0.865	0.860	0.856	0.852	0.849	0.845	0.840	0.836	0.832	0.829	0.825	0.822	0.819	0.815	0.812	0.810	0.808	0.806	0.802	0.802	0.800	0.799	0.796	0.798	0.796	0.796	0.796	0.795	0.795	0.795	0.795	0.796	0.795	0.796	0.798	0.798	0.798	0.799	0.800	0.800	0.800	0.801	0.800	0.800	0.800	0.799	0.799	0.798	0.795	0.794	0.791	0.789	0.785	0.781	0.778	0.772	0.768	0.761	0.754	0.748	0.740	0.732	0.722	0.712	0.702	0.692	0.680	0.668	0.656	0.644	0.629	0.615	0.600	0.585	0.569	0.552	0.535	0.518	0.500	0.481	0.465	0.445	0.426	0.408	0.389	0.369	0.351	0.331	0.312	0.292	0.274	0.255	0.238	0.219	0.201	0.184	0.166	0.149	0.132	0.116	0.100	0.085	0.070	0.058	0.045	0.031	0.020	0.008	-0.002	-0.014	-0.022	-0.031	-0.039	-0.046	-0.054	-0.060	-0.065	-0.071	-0.074	-0.079	-0.081	-0.084	-0.086	-0.089	-0.090	-0.091	-0.091	-0.091	-0.092	-0.092	-0.092	-0.091	-0.091	-0.091	-0.090	-0.090	-0.090	-0.089	-0.089	-0.089	-0.089	-0.090	-0.090	-0.091	-0.091	-0.094	-0.096	-0.099	-0.101	-0.104	-0.106	-0.111	-0.116	-0.120	-0.125	-0.131	-0.136	-0.142	-0.149	-0.156	-0.164	-0.171	-0.179	-0.188	-0.196	-0.204	-0.212	-0.221	-0.231	-0.240	-0.250	-0.260	-0.269	-0.279	-0.286	-0.296	-0.306	-0.315	-0.324	-0.332	-0.341	-0.350	-0.358	-0.365	-0.374	-0.380	-0.388	-0.394	-0.400	-0.406	-0.411	-0.416	-0.421	-0.425	-0.428	-0.431	-0.434	-0.436	-0.438	-0.439	-0.439	-0.439	-0.439	-0.438	-0.436	-0.434	-0.431	-0.429	-0.425	-0.422	-0.418	-0.414	-0.409	-0.404	-0.398	-0.392	-0.385	-0.379	-0.372	-0.364	-0.358	-0.350	-0.341	-0.332	-0.325	-0.318	-0.308	-0.299	-0.290	-0.280	-0.271	-0.262	-0.254	-0.244	-0.234	-0.225	-0.216	-0.206	-0.199	-0.189	-0.180	-0.171	-0.162	-0.155	-0.146	-0.138	-0.130	-0.122	-0.116	-0.108	-0.102	-0.095	-0.090	-0.084	-0.079	-0.074	-0.069	-0.065	-0.061	-0.058	-0.055	-0.054	-0.050	-0.050	-0.049	-0.048	-0.046	-0.048	-0.048	-0.049	-0.050	-0.054	-0.055	-0.058	-0.061	-0.065	-0.069	-0.074	-0.078	-0.084	-0.089	-0.094	-0.101	-0.108	-0.115	-0.122	-0.129	-0.138	-0.145	-0.154	-0.162	-0.171	-0.180	-0.188	-0.198	-0.206	-0.216	-0.225	-0.234	-0.242	-0.251	-0.260	-0.269	-0.278	-0.285	-0.294	-0.301	-0.309	-0.316	-0.324	-0.331	-0.339	-0.344	-0.350	-0.355	-0.360	-0.365	-0.370	-0.375	-0.378	-0.381	-0.382	-0.385	-0.388	-0.388	-0.390	-0.390	-0.389	-0.389	-0.389	-0.386	-0.385	-0.382	-0.381	-0.378	-0.375	-0.370	-0.368	-0.362	-0.359	-0.354	-0.349	-0.344	-0.339	-0.332	-0.328	-0.321	-0.316	-0.310	-0.304	-0.298	-0.292	-0.285	-0.280	-0.272	-0.268	-0.261	-0.255	-0.249	-0.244	-0.239	-0.232	-0.228	-0.222	-0.219	-0.214	-0.210	-0.206	-0.202	-0.200	-0.198	-0.195	-0.192	-0.191	-0.190	-0.188	-0.188	-0.186	-0.188	-0.188	-0.188	-0.190	-0.190	-0.191	-0.195	-0.196	-0.199	-0.202	-0.206	-0.210	-0.212	-0.218	-0.221	-0.226	-0.231	-0.236	-0.241	-0.248	-0.252	-0.259	-0.265	-0.271	-0.278	-0.284	-0.290	-0.298	-0.304	-0.309	-0.316	-0.322	-0.329	-0.335	-0.341	-0.348	-0.354	-0.360	-0.365	-0.371	-0.376	-0.381	-0.386	-0.391	-0.396	-0.400	-0.404	-0.408	-0.411	-0.414	-0.416	-0.419	-0.421	-0.422	-0.424	-0.424	-0.424	-0.425	-0.425	-0.424	-0.424	-0.421	-0.419	-0.416	-0.414	-0.411	-0.408	-0.405	-0.400	-0.396	-0.391	-0.386	-0.381	-0.375	-0.369	-0.362	-0.356	-0.350	-0.342	-0.335	-0.328	-0.320	-0.312	-0.304	-0.296	-0.289	-0.279	-0.271	-0.262	-0.255	-0.246	-0.238	-0.230	-0.220	-0.212	-0.204	-0.196	-0.188	-0.180	-0.171	-0.164	-0.156	-0.150	-0.141	-0.135	-0.128	-0.121	-0.115	-0.109	-0.102	-0.096	-0.090	-0.086	-0.080	-0.074	-0.070	-0.065	-0.059	-0.055	-0.050	-0.046	-0.041	-0.036	-0.031	-0.028	-0.022	-0.018	-0.012	-0.009	-0.002	0.002	0.008	0.012	0.019	0.025	0.031	0.038	0.045	0.051	0.059	0.066	0.075	0.082	0.091	0.100	0.110	0.119	0.129	0.139	0.150	0.160	0.171	0.181	0.194	0.205	0.218	0.229	0.241	0.254	0.268	0.280	0.294	0.306	0.320	0.334	0.346	0.360	0.374	0.386	0.399	0.412	0.425	0.436	0.449	0.461	0.472	0.484	0.494	0.505	0.515	0.525	0.534	0.542	0.550	0.559	0.565	0.572	0.578	0.582	0.588	0.591	0.595	0.599	0.600	0.602	0.604	0.604	0.602	0.602	0.600	0.598	0.595	0.591	0.586	0.582	0.578	0.572	0.566	0.559	0.551	0.544	0.535	0.526	0.518	0.507	0.496	0.486	0.475	0.464	0.452	0.441	0.429	0.416	0.404	0.391	0.376	0.364	0.351	0.338	0.324	0.311	0.296	0.284	0.269	0.255	0.241	0.229	0.216	0.202	0.190	0.179	0.165	0.154	0.142	0.131	0.120	0.110	0.101	0.091	0.082	0.075	0.068	0.060	0.054	0.048	0.044	0.039	0.036	0.032	0.030	0.029	0.029	0.029	0.030	0.032	0.034	0.038	0.041	0.046	0.052	0.058	0.065	0.072	0.081	0.089	0.099	0.109	0.119	0.130	0.141	0.151	0.164	0.175	0.188	0.199	0.211	0.225	0.236	0.249	0.260	0.274	0.285	0.296	0.308	0.318	0.329	0.338	0.346	0.355	0.362	0.369	0.375	0.379	0.384	0.386	0.389	0.391	0.391	0.390	0.389	0.385	0.381	0.376	0.370	0.362	0.354	0.344	0.334	0.322	0.309	0.296	0.281	0.265	0.248	0.230	0.212	0.192	0.172	0.151	0.130	0.109	0.086	0.064	0.041	0.018	-0.006	-0.030	-0.054	-0.078	-0.101	-0.124	-0.148	-0.170	-0.191	-0.214	-0.234	-0.255	-0.275	-0.295	-0.312	-0.329	-0.345	-0.360	-0.375	-0.388	-0.400	-0.410	-0.420	-0.428	-0.434	-0.439	-0.444	-0.446	-0.446	-0.446	-0.445	-0.441	-0.436	-0.431	-0.425	-0.415	-0.406	-0.395	-0.382	-0.369	-0.354	-0.339	-0.322	-0.305	-0.285	-0.266	-0.246	-0.226	-0.205	-0.182	-0.161	-0.139	-0.115	-0.092	-0.069	-0.046	-0.022	0.000	0.024	0.046	0.069	0.092	0.114	0.136	0.156	0.178	0.198	0.218	0.236	0.255	0.272	0.289	0.305	0.321	0.335	0.349	0.361	0.375	0.386	0.396	0.405	0.414	0.422	0.430	0.436	0.441	0.446	0.450	0.454	0.456	0.459	0.459	0.460	0.460	0.460	0.459	0.459	0.456	0.454	0.451	0.448	0.444	0.439	0.434	0.429	0.422	0.416	0.411	0.404	0.398	0.391	0.384	0.376	0.369	0.361	0.354	0.346	0.338	0.330	0.320	0.312	0.304	0.295	0.286	0.278	0.269	0.259	0.251	0.242	0.234	0.225	0.216	0.208	0.199	0.190	0.181	0.175	0.165	0.159	0.151	0.142	0.135	0.128	0.121	0.114	0.108	0.100	0.095	0.089	0.082	0.078	0.072	0.068	0.062	0.058	0.054	0.049	0.045	0.042	0.038	0.035	0.031	0.029	0.026	0.024	0.021	0.019	0.016	0.014	0.011	0.009	0.008	0.005	0.002	-0.001	-0.004	-0.006	-0.010	-0.012	-0.016	-0.019	-0.024	-0.028	-0.031	-0.036	-0.041	-0.045	-0.050	-0.055	-0.060	-0.066	-0.072	-0.079	-0.085	-0.091	-0.096	-0.104	-0.111	-0.116	-0.124	-0.130	-0.136	-0.142	-0.150	-0.155	-0.161	-0.168	-0.171	-0.176	-0.181	-0.185	-0.189	-0.191	-0.194	-0.196	-0.198	-0.199	-0.198	-0.196	-0.195	-0.192	-0.190	-0.186	-0.181	-0.176	-0.169	-0.161	-0.154	-0.145	-0.135	-0.125	-0.112	-0.100	-0.086	-0.072	-0.058	-0.042	-0.026	-0.009	0.008	0.025	0.044	0.061	0.081	0.100	0.119	0.139	0.159	0.179	0.199	0.218	0.238	0.258	0.276	0.296	0.315	0.332	0.350	0.366	0.384	0.399	0.414	0.429	0.442	0.455	0.468	0.479	0.489	0.499	0.507	0.515	0.522	0.528	0.534	0.538	0.541	0.544	0.545	0.548	0.548	0.546	0.546	0.544	0.542	0.540	0.535	0.531	0.528	0.524	0.519	0.514	0.509	0.502	0.499	0.492	0.486	0.481	0.476	0.472	0.468	0.462	0.459	0.454	0.452	0.449	0.446	0.445	0.444	0.442	0.442	0.442	0.444	0.445	0.446	0.450	0.452	0.456	0.461	0.466	0.471	0.478	0.484	0.491	0.499	0.506	0.515	0.525	0.534	0.542	0.552	0.562	0.572	0.582	0.594	0.604	0.615	0.626	0.639	0.649	0.660	0.672	0.682	0.695	0.706	0.718	0.729	0.739	0.750	0.761	0.771	0.781	0.791	0.802	0.811	0.821	0.830	0.840	0.849	0.858	0.866	0.875	0.882	0.890	0.899	0.906	0.914	0.921	0.929	0.935	0.941	0.949	0.954	0.961	0.966	0.972	0.979	0.985	0.990	0.994	0.999	1.004	1.009	1.014	1.018	1.022	1.026	1.030	1.032	1.036	1.039	1.041	1.045	1.048	1.049	1.050	1.054	1.055	1.055	1.056	1.058	1.059	1.059	1.059	1.059	1.059	1.059	1.059	1.058	1.058	1.056	1.055	1.055	1.054	1.052	1.051	1.050	1.049	1.049	1.046	1.046	1.045	1.045	1.044	1.042	1.042	1.042	1.042	1.042	1.042	1.044	1.044	1.045	1.046	1.049	1.050	1.051	1.054	1.056	1.059	1.062	1.065	1.068	1.071	1.075	1.079	1.081	1.085	1.089	1.092	1.096	1.100	1.102	1.106	1.110	1.112	1.115	1.118	1.119	1.121	1.124	1.124	1.125	1.125	1.124	1.124	1.121	1.120	1.118	1.114	1.110	1.106	1.101	1.095	1.088	1.081	1.074	1.065	1.055	1.046	1.035	1.024	1.011	1.000	0.986	0.974	0.960	0.944	0.929	0.914	0.898	0.882	0.865	0.849	0.832	0.815	0.798	0.781	0.764	0.745	0.728	0.710	0.694	0.675	0.659	0.641	0.625	0.608	0.592	0.576	0.561	0.545	0.530	0.516	0.502	0.489	0.476	0.464	0.451	0.440	0.429	0.420	0.409	0.400	0.391	0.384	0.375	0.369	0.362	0.358	0.352	0.346	0.342	0.339	0.336	0.334	0.331	0.330	0.328	0.328	0.328	0.328	0.329	0.329	0.329	0.331	0.332	0.335	0.336	0.339	0.341	0.344	0.346	0.350	0.352	0.356	0.360	0.362	0.366	0.370	0.372	0.378	0.380	0.382	0.386	0.390	0.391	0.395	0.398	0.399	0.400	0.402	0.404	0.404	0.405	0.405	0.406	0.405	0.405	0.404	0.401	0.400	0.398	0.395	0.391	0.388	0.384	0.379	0.374	0.369	0.362	0.356	0.350	0.342	0.335	0.328	0.319	0.310	0.302	0.292	0.282	0.272	0.262	0.252	0.242	0.230	0.220	0.209	0.199	0.186	0.175	0.165	0.154	0.141	0.130	0.120	0.109	0.098	0.088	0.078	0.068	0.056	0.048	0.038	0.029	0.019	0.011	0.002	-0.004	-0.011	-0.019	-0.024	-0.031	-0.035	-0.041	-0.046	-0.049	-0.052	-0.056	-0.059	-0.061	-0.062	-0.065	-0.065	-0.066	-0.065	-0.065	-0.064	-0.062	-0.061	-0.059	-0.056	-0.054	-0.050	-0.048	-0.044	-0.040	-0.035	-0.031	-0.026	-0.022	-0.016	-0.012	-0.006	-0.002	0.002	0.008	0.012	0.018	0.022	0.026	0.032	0.036	0.040	0.045	0.049	0.052	0.056	0.060	0.064	0.066	0.070	0.072	0.075	0.078	0.079	0.081	0.082	0.084	0.084	0.085	0.085	0.084	0.084	0.084	0.084	0.082	0.080	0.079	0.078	0.075	0.074	0.072	0.070	0.066	0.064	0.062	0.059	0.056	0.054	0.050	0.048	0.045	0.042	0.040	0.036	0.034	0.030	0.029	0.026	0.022	0.021	0.018	0.016	0.012	0.011	0.009	0.008	0.006	0.005	0.004	0.002	0.001	0.000	-0.001	-0.001	-0.001	-0.001	-0.001	-0.001	-0.001	0.000	0.000	0.000	0.001	0.002	0.002	0.004	0.005	0.006	0.008	0.010	0.011	0.012	0.015	0.016	0.019	0.019	0.021	0.024	0.025	0.028	0.030	0.032	0.034	0.035	0.039	0.039	0.041	0.044	0.045	0.048	0.049	0.050	0.052	0.054	0.055	0.056	0.058	0.058	0.059	0.060	0.060	0.060	0.061	0.061	0.061	0.061	0.060	0.060	0.060	0.058	0.058	0.055	0.054	0.051	0.049	0.046	0.044	0.040	0.036	0.032	0.029	0.025	0.020	0.015	0.009	0.004	-0.002	-0.009	-0.015	-0.022	-0.029	-0.036	-0.044	-0.052	-0.060	-0.068	-0.076	-0.085	-0.095	-0.104	-0.112	-0.122	-0.131	-0.140	-0.150	-0.159	-0.169	-0.180	-0.189	-0.198	-0.208	-0.218	-0.226	-0.235	-0.244	-0.252	-0.260	-0.268	-0.275	-0.282	-0.290	-0.296	-0.301	-0.309	-0.312	-0.318	-0.322	-0.325	-0.328	-0.330	-0.331	-0.331	-0.332	-0.332	-0.330	-0.329	-0.325	-0.322	-0.318	-0.311	-0.305	-0.298	-0.290	-0.280	-0.271	-0.260	-0.248	-0.234	-0.221	-0.206	-0.191	-0.175	-0.156	-0.139	-0.120	-0.100	-0.080	-0.058	-0.036	-0.014	0.011	0.035	0.059	0.084	0.111	0.136	0.164	0.191	0.219	0.248	0.275	0.304	0.332	0.361	0.390	0.419	0.449	0.478	0.506	0.534	0.564	0.591	0.619	0.645	0.672	0.699	0.725	0.750	0.775	0.799	0.824	0.846	0.868	0.890	0.910	0.930	0.949	0.966	0.984	1.000	1.016	1.031	1.044	1.058	1.069	1.081	1.091	1.102	1.110	1.120	1.128	1.134	1.140	1.145	1.150	1.155	1.159	1.162	1.166	1.170	1.172	1.175	1.176	1.179	1.180	1.182	1.184	1.185	1.188	1.190	1.192	1.195	1.199	1.201	1.205	1.209	1.214	1.219	1.222	1.229	1.235	1.241	1.249	1.258	1.265	1.275	1.284	1.294	1.304	1.314	1.326	1.338	1.349	1.361	1.374	1.388	1.400	1.412	1.426	1.440	1.452	1.466	1.480	1.492	1.505	1.516	1.529	1.541	1.551	1.562	1.571	1.581	1.589	1.596	1.602	1.609	1.614	1.618	1.621	1.622	1.624	1.622	1.621	1.619	1.616	1.610	1.605	1.598	1.590	1.581	1.570	1.559	1.546	1.532	1.519	1.502	1.486	1.469	1.451	1.432	1.412	1.392	1.371	1.351	1.329	1.308	1.284	1.261	1.239	1.215	1.191	1.169	1.145	1.122	1.099	1.075	1.052	1.030	1.008	0.986	0.965	0.944	0.922	0.902	0.884	0.865	0.846	0.829	0.812	0.796	0.780	0.765	0.751	0.736	0.724	0.711	0.699	0.688	0.678	0.666	0.658	0.649	0.640	0.631	0.624	0.616	0.610	0.602	0.596	0.590	0.584	0.579	0.574	0.569	0.564	0.558	0.552	0.548	0.541	0.536	0.531	0.526	0.520	0.514	0.510	0.502	0.498	0.490	0.485	0.479	0.471	0.464	0.458	0.450	0.442	0.435	0.428	0.419	0.411	0.402	0.394	0.385	0.376	0.368	0.359	0.349	0.340	0.331	0.321	0.311	0.301	0.292	0.282	0.271	0.261	0.251	0.241	0.230	0.220	0.209	0.199	0.188	0.178	0.165	0.155	0.144	0.132	0.121	0.110	0.099	0.088	0.075	0.065	0.052	0.042	0.030	0.019	0.008	-0.004	-0.015	-0.025	-0.036	-0.045	-0.056	-0.066	-0.076	-0.086	-0.095	-0.104	-0.112	-0.120	-0.128	-0.135	-0.141	-0.148	-0.154	-0.158	-0.161	-0.165	-0.168	-0.170	-0.171	-0.171	-0.171	-0.170	-0.168	-0.164	-0.160	-0.156	-0.150	-0.142	-0.135	-0.126	-0.116	-0.106	-0.094	-0.081	-0.068	-0.054	-0.039	-0.021	-0.005	0.012	0.031	0.050	0.069	0.090	0.111	0.132	0.154	0.175	0.199	0.221	0.244	0.268	0.290	0.314	0.336	0.360	0.381	0.404	0.428	0.449	0.469	0.491	0.511	0.530	0.550	0.568	0.584	0.601	0.618	0.632	0.646	0.660	0.671	0.682	0.694	0.702	0.710	0.716	0.722	0.728	0.731	0.734	0.736	0.738	0.736	0.735	0.732	0.730	0.725	0.720	0.714	0.708	0.700	0.692	0.682	0.674	0.662	0.652	0.641	0.630	0.618	0.605	0.592	0.580	0.566	0.552	0.539	0.525	0.511	0.498	0.482	0.470	0.456	0.444	0.430	0.418	0.404	0.392	0.381	0.369	0.359	0.349	0.338	0.328	0.319	0.311	0.302	0.295	0.288	0.282	0.276	0.270	0.266	0.261	0.259	0.254	0.251	0.249	0.249	0.248	0.246	0.248	0.246	0.248	0.249	0.251	0.252	0.254	0.256	0.259	0.261	0.265	0.266	0.271	0.274	0.275	0.279	0.281	0.284	0.286	0.289	0.290	0.292	0.292	0.294	0.295	0.294	0.294	0.294	0.291	0.289	0.288	0.285	0.281	0.276	0.272	0.266	0.261	0.255	0.248	0.240	0.232	0.224	0.214	0.205	0.195	0.185	0.174	0.162	0.151	0.139	0.128	0.115	0.102	0.090	0.078	0.064	0.051	0.038	0.024	0.011	-0.002	-0.016	-0.030	-0.042	-0.056	-0.070	-0.084	-0.096	-0.110	-0.122	-0.136	-0.149	-0.162	-0.175	-0.188	-0.200	-0.212	-0.225	-0.238	-0.251	-0.264	-0.275	-0.288	-0.300	-0.314	-0.326	-0.339	-0.351	-0.365	-0.378	-0.392	-0.405	-0.419	-0.434	-0.446	-0.462	-0.476	-0.491	-0.506	-0.521	-0.538	-0.554	-0.569	-0.585	-0.601	-0.619	-0.635	-0.652	-0.669	-0.685	-0.701	-0.718	-0.734	-0.751	-0.766	-0.782	-0.799	-0.814	-0.829	-0.844	-0.858	-0.871	-0.884	-0.896	-0.908	-0.920	-0.930	-0.940	-0.949	-0.956	-0.962	-0.970	-0.975	-0.980	-0.984	-0.985	-0.988	-0.988	-0.988	-0.986	-0.984	-0.981	-0.978	-0.972	-0.968	-0.961	-0.954	-0.945	-0.938	-0.928	-0.918	-0.908	-0.895	-0.885	-0.872	-0.861	-0.848	-0.835	-0.821	-0.808	-0.795	-0.781	-0.768	-0.755	-0.741	-0.728	-0.715	-0.702	-0.690	-0.678	-0.665	-0.654	-0.641	-0.631	-0.620	-0.611	-0.600	-0.591	-0.581	-0.574	-0.565	-0.558	-0.551	-0.542	-0.536	-0.530	-0.524	-0.519	-0.512	-0.507	-0.501	-0.498	-0.491	-0.486	-0.480	-0.475	-0.470	-0.465	-0.459	-0.452	-0.446	-0.439	-0.431	-0.424	-0.415	-0.405	-0.395	-0.385	-0.375	-0.362	-0.350	-0.338	-0.322	-0.309	-0.292	-0.275	-0.259	-0.240	-0.222	-0.202	-0.181	-0.161	-0.139	-0.116	-0.092	-0.069	-0.044	-0.019	0.006	0.034	0.059	0.086	0.114	0.141	0.170	0.198	0.225	0.254	0.281	0.309	0.336	0.364	0.390	0.416	0.442	0.466	0.491	0.516	0.539	0.561	0.582	0.602	0.621	0.640	0.658	0.674	0.689	0.702	0.715	0.726	0.738	0.746	0.754	0.761	0.766	0.770	0.772	0.775	0.776	0.775	0.774	0.772	0.769	0.765	0.760	0.755	0.749	0.741	0.734	0.726	0.718	0.709	0.699	0.689	0.680	0.671	0.660	0.651	0.641	0.631	0.621	0.612	0.605	0.596	0.589	0.581	0.575	0.569	0.562	0.558	0.552	0.550	0.546	0.545	0.544	0.542	0.541	0.542	0.544	0.546	0.548	0.551	0.555	0.560	0.565	0.571	0.576	0.584	0.591	0.599	0.606	0.614	0.622	0.631	0.641	0.649	0.659	0.668	0.676	0.686	0.695	0.704	0.712	0.721	0.730	0.739	0.746	0.754	0.760	0.768	0.775	0.780	0.786	0.791	0.796	0.800	0.805	0.808	0.811	0.814	0.815	0.816	0.818	0.818	0.816	0.816	0.815	0.814	0.811	0.808	0.805	0.801	0.798	0.794	0.788	0.782	0.776	0.770	0.762	0.756	0.749	0.740	0.732	0.724	0.715	0.705	0.696	0.686	0.675	0.665	0.655	0.642	0.632	0.621	0.609	0.599	0.586	0.575	0.562	0.550	0.539	0.528	0.516	0.504	0.492	0.481	0.470	0.459	0.448	0.436	0.428	0.416	0.408	0.398	0.389	0.381	0.374	0.366	0.360	0.354	0.349	0.344	0.341	0.336	0.335	0.332	0.332	0.331	0.332	0.334	0.335	0.339	0.341	0.346	0.351	0.358	0.364	0.371	0.380	0.389	0.398	0.409	0.419	0.430	0.441	0.454	0.466	0.479	0.494	0.507	0.521	0.536	0.550	0.564	0.579	0.592	0.608	0.622	0.636	0.651	0.664	0.678	0.690	0.704	0.716	0.729	0.741	0.751	0.761	0.771	0.781	0.791	0.800	0.808	0.814	0.821	0.826	0.832	0.838	0.840	0.845	0.848	0.849	0.851	0.851	0.852	0.852	0.851	0.850	0.849	0.846	0.844	0.841	0.838	0.834	0.830	0.826	0.821	0.816	0.811	0.806	0.801	0.795	0.790	0.784	0.779	0.772	0.766	0.760	0.755	0.749	0.744	0.738	0.731	0.726	0.720	0.714	0.709	0.704	0.699	0.692	0.688	0.682	0.676	0.672	0.668	0.662	0.659	0.654	0.649	0.644	0.640	0.636	0.630	0.628	0.622	0.618	0.614	0.610	0.605	0.602	0.598	0.594	0.590	0.586	0.582	0.579	0.575	0.571	0.568	0.564	0.560	0.556	0.554	0.550	0.546	0.542	0.540	0.535	0.531	0.529	0.525	0.520	0.516	0.512	0.509	0.505	0.501	0.496	0.491	0.488	0.482	0.476	0.471	0.466	0.461	0.455	0.450	0.442	0.436	0.430	0.424	0.416	0.409	0.401	0.394	0.384	0.376	0.368	0.359	0.349	0.340	0.329	0.320	0.309	0.298	0.288	0.278	0.266	0.255	0.244	0.232	0.222	0.211	0.200	0.189	0.179	0.168	0.158	0.148	0.138	0.128	0.119	0.109	0.100	0.092	0.084	0.078	0.070	0.064	0.058	0.052	0.048	0.044	0.041	0.038	0.035	0.034	0.032	0.032	0.032	0.034	0.035	0.038	0.039	0.042	0.046	0.051	0.055	0.061	0.066	0.072	0.079	0.086	0.092	0.100	0.108	0.115	0.122	0.131	0.139	0.146	0.155	0.164	0.170	0.178	0.185	0.192	0.200	0.205	0.211	0.218	0.222	0.228	0.231	0.236	0.239	0.242	0.244	0.246	0.248	0.248	0.249	0.249	0.248	0.246	0.244	0.241	0.238	0.235	0.231	0.225	0.221	0.215	0.209	0.201	0.195	0.186	0.180	0.171	0.162	0.154	0.144	0.134	0.125	0.114	0.104	0.092	0.082	0.071	0.060	0.049	0.038	0.026	0.015	0.004	-0.008	-0.020	-0.031	-0.042	-0.054	-0.065	-0.075	-0.088	-0.098	-0.108	-0.119	-0.129	-0.140	-0.150	-0.160	-0.170	-0.179	-0.189	-0.198	-0.206	-0.216	-0.224	-0.232	-0.240	-0.248	-0.255	-0.262	-0.269	-0.275	-0.281	-0.288	-0.292	-0.298	-0.302	-0.308	-0.311	-0.315	-0.319	-0.321	-0.324	-0.326	-0.328	-0.329	-0.330	-0.330	-0.331	-0.330	-0.329	-0.329	-0.326	-0.324	-0.321	-0.319	-0.315	-0.310	-0.306	-0.302	-0.296	-0.290	-0.284	-0.278	-0.270	-0.262	-0.255	-0.246	-0.238	-0.229	-0.220	-0.210	-0.200	-0.189	-0.180	-0.168	-0.156	-0.146	-0.135	-0.122	-0.111	-0.100	-0.088	-0.075	-0.064	-0.052	-0.040	-0.029	-0.018	-0.005	0.006	0.018	0.028	0.039	0.049	0.059	0.069	0.079	0.088	0.096	0.104	0.111	0.119	0.126	0.132	0.140	0.145	0.151	0.155	0.159	0.164	0.168	0.170	0.174	0.176	0.178	0.179	0.180	0.182	0.184	0.182	0.184	0.184	0.184	0.184	0.184	0.184	0.184	0.184	0.184	0.184	0.184	0.185	0.185	0.186	0.188	0.189	0.190	0.192	0.195	0.198	0.201	0.205	0.209	0.214	0.219	0.224	0.231	0.236	0.245	0.252	0.260	0.269	0.280	0.289	0.300	0.311	0.322	0.335	0.348	0.361	0.374	0.388	0.402	0.418	0.434	0.449	0.465	0.481	0.498	0.514	0.531	0.546	0.564	0.581	0.598	0.615	0.631	0.649	0.665	0.681	0.698	0.714	0.729	0.745	0.760	0.774	0.789	0.802	0.816	0.829	0.841	0.854	0.865	0.875	0.885	0.895	0.904	0.912	0.920	0.928	0.934	0.940	0.946	0.951	0.956	0.961	0.964	0.968	0.969	0.972	0.974	0.975	0.975	0.976	0.976	0.976	0.976	0.975	0.975	0.974	0.971	0.971	0.970	0.969	0.966	0.966	0.965	0.964	0.964	0.962	0.962	0.961	0.962	0.961	0.962	0.964	0.965	0.966	0.969	0.971	0.974	0.978	0.980	0.985	0.990	0.995	1.001	1.008	1.014	1.021	1.029	1.038	1.045	1.054	1.062	1.072	1.081	1.090	1.101	1.111	1.122	1.134	1.145	1.156	1.166	1.179	1.190	1.201	1.212	1.224	1.234	1.245	1.255	1.266	1.276	1.286	1.296	1.304	1.314	1.321	1.329	1.338	1.344	1.349	1.355	1.359	1.364	1.368	1.370	1.374	1.375	1.375	1.375	1.375	1.375	1.374	1.371	1.369	1.364	1.361	1.356	1.350	1.344	1.336	1.329	1.321	1.312	1.304	1.294	1.284	1.275	1.264	1.252	1.241	1.230	1.216	1.205	1.192	1.179	1.165	1.154	1.139	1.126	1.112	1.100	1.086	1.072	1.060	1.045	1.032	1.019	1.005	0.992	0.979	0.966	0.954	0.941	0.928	0.916	0.904	0.892	0.880	0.868	0.858	0.846	0.836	0.825	0.814	0.804	0.794	0.784	0.775	0.765	0.755	0.748	0.739	0.729	0.721	0.714	0.705	0.698	0.690	0.682	0.675	0.669	0.661	0.655	0.649	0.642	0.636	0.629	0.624	0.618	0.612	0.608	0.601	0.596	0.591	0.588	0.582	0.579	0.574	0.570	0.568	0.562	0.560	0.555	0.552	0.549	0.548	0.544	0.541	0.539	0.536	0.534	0.531	0.530	0.528	0.526	0.524	0.522	0.520	0.519	0.516	0.516	0.514	0.512	0.510	0.509	0.506	0.504	0.502	0.500	0.498	0.496	0.492	0.490	0.488	0.484	0.481	0.479	0.475	0.471	0.466	0.462	0.460	0.455	0.451	0.448	0.442	0.436	0.432	0.428	0.422	0.418	0.412	0.408	0.401	0.396	0.390	0.385	0.380	0.375	0.370	0.365	0.360	0.356	0.351	0.348	0.342	0.339	0.335	0.331	0.328	0.325	0.322	0.320	0.318	0.316	0.315	0.312	0.311	0.310	0.309	0.309	0.308	0.308	0.308	0.308	0.308	0.308	0.306	0.306	0.306	0.306	0.308	0.306	0.306	0.305	0.304	0.304	0.302	0.301	0.299	0.296	0.294	0.290	0.286	0.281	0.278	0.271	0.265	0.258	0.251	0.242	0.234	0.224	0.214	0.202	0.191	0.179	0.166	0.152	0.139	0.124	0.110	0.092	0.076	0.060	0.042	0.025	0.006	-0.012	-0.031	-0.050	-0.070	-0.090	-0.109	-0.130	-0.150	-0.170	-0.190	-0.210	-0.229	-0.249	-0.269	-0.288	-0.308	-0.325	-0.342	-0.360	-0.378	-0.394	-0.410	-0.425	-0.440	-0.454	-0.468	-0.479	-0.491	-0.501	-0.514	-0.521	-0.531	-0.539	-0.545	-0.552	-0.559	-0.562	-0.568	-0.571	-0.574	-0.575	-0.576	-0.578	-0.576	-0.578	-0.576	-0.574	-0.572	-0.570	-0.568	-0.565	-0.562	-0.558	-0.555	-0.551	-0.548	-0.544	-0.539	-0.535	-0.532	-0.528	-0.525	-0.521	-0.519	-0.515	-0.512	-0.510	-0.509	-0.507	-0.506	-0.505	-0.505	-0.504	-0.504	-0.506	-0.506	-0.509	-0.510	-0.512	-0.516	-0.519	-0.522	-0.526	-0.530	-0.535	-0.540	-0.545	-0.551	-0.556	-0.562	-0.568	-0.574	-0.579	-0.585	-0.591	-0.599	-0.604	-0.610	-0.616	-0.622	-0.628	-0.634	-0.639	-0.645	-0.649	-0.652	-0.658	-0.661	-0.665	-0.669	-0.671	-0.674	-0.675	-0.676	-0.678	-0.679	-0.679	-0.679	-0.678	-0.676	-0.675	-0.672	-0.670	-0.668	-0.662	-0.660	-0.655	-0.650	-0.645	-0.640	-0.634	-0.628	-0.620	-0.614	-0.606	-0.599	-0.592	-0.584	-0.575	-0.566	-0.558	-0.549	-0.540	-0.531	-0.522	-0.512	-0.504	-0.494	-0.485	-0.476	-0.466	-0.456	-0.448	-0.438	-0.429	-0.419	-0.410	-0.401	-0.392	-0.384	-0.375	-0.366	-0.358	-0.350	-0.342	-0.335	-0.326	-0.320	-0.312	-0.306	-0.299	-0.292	-0.288	-0.280	-0.276	-0.270	-0.265	-0.260	-0.255	-0.252	-0.249	-0.245	-0.241	-0.239	-0.236	-0.234	-0.232	-0.231	-0.230	-0.229	-0.228	-0.228	-0.229	-0.229	-0.230	-0.231	-0.234	-0.235	-0.238	-0.239	-0.242	-0.246	-0.250	-0.254	-0.258	-0.262	-0.268	-0.272	-0.278	-0.284	-0.290	-0.296	-0.302	-0.309	-0.316	-0.324	-0.331	-0.338	-0.344	-0.351	-0.359	-0.366	-0.374	-0.381	-0.388	-0.395	-0.401	-0.409	-0.415	-0.421	-0.429	-0.435	-0.441	-0.446	-0.452	-0.458	-0.462	-0.468	-0.472	-0.475	-0.479	-0.482	-0.485	-0.488	-0.490	-0.491	-0.492	-0.495	-0.494	-0.495	-0.495	-0.495	-0.494	-0.492	-0.491	-0.490	-0.489	-0.488	-0.484	-0.481	-0.479	-0.478	-0.474	-0.471	-0.468	-0.465	-0.461	-0.459	-0.454	-0.451	-0.448	-0.445	-0.441	-0.438	-0.435	-0.434	-0.430	-0.428	-0.425	-0.422	-0.420	-0.419	-0.418	-0.415	-0.414	-0.414	-0.412	-0.412	-0.412	-0.412	-0.414	-0.414	-0.415	-0.416	-0.418	-0.419	-0.422	-0.424	-0.426	-0.428	-0.431	-0.434	-0.436	-0.440	-0.444	-0.448	-0.450	-0.454	-0.458	-0.461	-0.465	-0.469	-0.472	-0.478	-0.481	-0.485	-0.489	-0.492	-0.498	-0.501	-0.505	-0.510	-0.514	-0.518	-0.522	-0.526	-0.530	-0.534	-0.539	-0.542	-0.548	-0.550	-0.555	-0.559	-0.564	-0.568	-0.571	-0.575	-0.580	-0.584	-0.589	-0.592	-0.596	-0.601	-0.605	-0.610	-0.614	-0.619	-0.621	-0.625	-0.630	-0.632	-0.638	-0.640	-0.644	-0.648	-0.650	-0.652	-0.656	-0.659	-0.660	-0.661	-0.665	-0.666	-0.666	-0.668	-0.668	-0.668	-0.668	-0.666	-0.665	-0.664	-0.661	-0.659	-0.655	-0.651	-0.648	-0.644	-0.640	-0.634	-0.629	-0.622	-0.615	-0.609	-0.601	-0.594	-0.586	-0.578	-0.570	-0.561	-0.551	-0.542	-0.532	-0.522	-0.514	-0.504	-0.494	-0.482	-0.472	-0.464	-0.452	-0.444	-0.434	-0.424	-0.414	-0.405	-0.396	-0.388	-0.378	-0.370	-0.361	-0.352	-0.346	-0.339	-0.331	-0.324	-0.319	-0.311	-0.306	-0.301	-0.295	-0.290	-0.285	-0.280	-0.275	-0.271	-0.266	-0.262	-0.259	-0.255	-0.251	-0.248	-0.244	-0.240	-0.236	-0.231	-0.228	-0.222	-0.219	-0.215	-0.210	-0.204	-0.199	-0.192	-0.188	-0.181	-0.174	-0.168	-0.160	-0.152	-0.145	-0.136	-0.129	-0.119	-0.110	-0.100	-0.090	-0.080	-0.069	-0.056	-0.046	-0.035	-0.022	-0.010	0.002	0.014	0.026	0.039	0.051	0.065	0.078	0.090	0.102	0.115	0.128	0.140	0.151	0.162	0.175	0.186	0.196	0.206	0.218	0.226	0.235	0.244	0.252	0.260	0.266	0.272	0.279	0.285	0.289	0.292	0.295	0.299	0.301	0.301	0.301	0.301	0.301	0.299	0.296	0.294	0.291	0.286	0.281	0.276	0.271	0.264	0.255	0.248	0.239	0.229	0.220	0.209	0.199	0.186	0.176	0.162	0.150	0.138	0.124	0.111	0.098	0.082	0.069	0.055	0.040	0.026	0.011	-0.002	-0.018	-0.032	-0.046	-0.059	-0.074	-0.086	-0.099	-0.112	-0.124	-0.136	-0.148	-0.156	-0.168	-0.176	-0.185	-0.191	-0.199	-0.205	-0.209	-0.214	-0.218	-0.220	-0.221	-0.222	-0.222	-0.220	-0.218	-0.214	-0.209	-0.204	-0.196	-0.190	-0.181	-0.171	-0.160	-0.150	-0.136	-0.124	-0.111	-0.096	-0.080	-0.065	-0.049	-0.031	-0.014	0.004	0.022	0.040	0.060	0.079	0.098	0.116	0.135	0.154	0.172	0.190	0.208	0.225	0.241	0.259	0.274	0.289	0.301	0.315	0.328	0.339	0.349	0.358	0.365	0.371	0.378	0.381	0.385	0.388	0.388	0.386	0.385	0.381	0.376	0.371	0.365	0.355	0.346	0.335	0.324	0.310	0.296	0.281	0.264	0.248	0.229	0.210	0.190	0.170	0.150	0.128	0.106	0.084	0.061	0.039	0.016	-0.008	-0.029	-0.052	-0.074	-0.096	-0.118	-0.139	-0.159	-0.179	-0.198	-0.216	-0.234	-0.250	-0.265	-0.280	-0.294	-0.306	-0.318	-0.328	-0.335	-0.344	-0.349	-0.355	-0.358	-0.360	-0.360	-0.359	-0.358	-0.354	-0.350	-0.344	-0.335	-0.328	-0.318	-0.305	-0.294	-0.281	-0.266	-0.251	-0.235	-0.218	-0.201	-0.182	-0.164	-0.145	-0.124	-0.104	-0.084	-0.061	-0.040	-0.019	0.002	0.024	0.045	0.066	0.086	0.108	0.128	0.148	0.168	0.186	0.204	0.221	0.239	0.255	0.271	0.288	0.301	0.315	0.328	0.340	0.350	0.361	0.371	0.380	0.388	0.395	0.401	0.408	0.412	0.416	0.420	0.422	0.425	0.426	0.426	0.429	0.428	0.426	0.426	0.424	0.421	0.420	0.418	0.414	0.410	0.406	0.402	0.398	0.392	0.388	0.382	0.378	0.371	0.365	0.360	0.352	0.346	0.339	0.332	0.326	0.319	0.311	0.304	0.296	0.289	0.280	0.272	0.265	0.256	0.248	0.240	0.230	0.222	0.212	0.205	0.195	0.186	0.178	0.169	0.160	0.151	0.141	0.132	0.124	0.115	0.106	0.098	0.089	0.081	0.072	0.065	0.058	0.050	0.042	0.036	0.029	0.024	0.018	0.011	0.008	0.001	-0.001	-0.006	-0.009	-0.012	-0.015	-0.016	-0.019	-0.020	-0.021	-0.021	-0.021	-0.021	-0.020	-0.019	-0.018	-0.016	-0.015	-0.014	-0.011	-0.010	-0.008	-0.006	-0.004	-0.001	0.000	0.002	0.004	0.005	0.008	0.009	0.009	0.010	0.009	0.009	0.008	0.008	0.005	0.004	0.001	-0.001	-0.005	-0.009	-0.012	-0.016	-0.021	-0.026	-0.031	-0.038	-0.044	-0.050	-0.056	-0.064	-0.070	-0.076	-0.085	-0.091	-0.098	-0.106	-0.112	-0.119	-0.125	-0.131	-0.136	-0.142	-0.146	-0.152	-0.156	-0.159	-0.162	-0.165	-0.165	-0.166	-0.168	-0.166	-0.165	-0.162	-0.160	-0.156	-0.151	-0.146	-0.141	-0.134	-0.126	-0.118	-0.109	-0.100	-0.090	-0.079	-0.068	-0.056	-0.044	-0.032	-0.019	-0.006	0.008	0.020	0.034	0.048	0.061	0.075	0.089	0.102	0.115	0.129	0.140	0.152	0.165	0.175	0.186	0.196	0.206	0.215	0.225	0.231	0.240	0.246	0.252	0.258	0.262	0.265	0.269	0.272	0.274	0.276	0.276	0.276	0.276	0.276	0.275	0.274	0.272	0.270	0.266	0.264	0.261	0.259	0.255	0.251	0.249	0.245	0.242	0.240	0.236	0.234	0.231	0.230	0.229	0.226	0.226	0.225	0.225	0.226	0.226	0.229	0.231	0.234	0.236	0.241	0.245	0.250	0.255	0.261	0.269	0.275	0.284	0.291	0.301	0.310	0.320	0.330	0.340	0.351	0.362	0.374	0.385	0.398	0.409	0.422	0.434	0.448	0.460	0.472	0.485	0.499	0.512	0.525	0.538	0.550	0.562	0.575	0.588	0.599	0.611	0.622	0.634	0.645	0.655	0.666	0.675	0.685	0.694	0.702	0.711	0.719	0.728	0.735	0.741	0.748	0.754	0.760	0.765	0.770	0.775	0.779	0.784	0.786	0.790	0.792	0.795	0.796	0.798	0.800	0.800	0.801	0.802	0.801	0.801	0.801	0.800	0.800	0.796	0.795	0.794	0.792	0.790	0.788	0.784	0.780	0.778	0.774	0.769	0.765	0.761	0.756	0.752	0.749	0.742	0.739	0.735	0.729	0.725	0.720	0.715	0.710	0.705	0.701	0.696	0.692	0.688	0.684	0.680	0.675	0.672	0.669	0.665	0.662	0.660	0.658	0.656	0.654	0.652	0.651	0.651	0.651	0.651	0.651	0.652	0.654	0.654	0.656	0.659	0.662	0.664	0.668	0.672	0.675	0.679	0.685	0.689	0.694	0.699	0.704	0.709	0.715	0.719	0.725	0.730	0.735	0.740	0.746	0.751	0.755	0.760	0.764	0.768	0.770	0.774	0.776	0.779	0.780	0.781	0.781	0.781	0.780	0.779	0.778	0.775	0.771	0.768	0.762	0.758	0.751	0.745	0.738	0.729	0.721	0.711	0.701	0.691	0.680	0.669	0.656	0.644	0.631	0.619	0.604	0.591	0.576	0.561	0.548	0.532	0.518	0.502	0.488	0.474	0.459	0.445	0.429	0.415	0.400	0.388	0.374	0.359	0.346	0.334	0.320	0.309	0.296	0.285	0.274	0.265	0.255	0.245	0.236	0.229	0.220	0.212	0.208	0.200	0.195	0.190	0.185	0.182	0.178	0.175	0.174	0.170	0.169	0.168	0.169	0.168	0.168	0.169	0.169	0.170	0.171	0.172	0.175	0.178	0.179	0.182	0.185	0.189	0.192	0.195	0.199	0.204	0.208	0.211	0.215	0.220	0.224	0.229	0.232	0.236	0.241	0.246	0.251	0.254	0.259	0.262	0.266	0.270	0.274	0.278	0.281	0.285	0.289	0.291	0.294	0.296	0.299	0.300	0.302	0.304	0.305	0.305	0.306	0.306	0.306	0.306	0.305	0.304	0.302	0.300	0.298	0.295	0.291	0.288	0.284	0.279	0.275	0.269	0.262	0.256	0.250	0.242	0.235	0.226	0.219	0.210	0.200	0.191	0.181	0.171	0.161	0.149	0.139	0.128	0.115	0.104	0.091	0.079	0.066	0.054	0.041	0.028	0.015	0.002	-0.010	-0.024	-0.036	-0.049	-0.061	-0.074	-0.086	-0.099	-0.110	-0.122	-0.132	-0.144	-0.154	-0.164	-0.172	-0.182	-0.191	-0.199	-0.206	-0.214	-0.220	-0.226	-0.231	-0.236	-0.240	-0.244	-0.246	-0.248	-0.249	-0.250	-0.250	-0.249	-0.248	-0.245	-0.242	-0.239	-0.236	-0.231	-0.226	-0.221	-0.215	-0.209	-0.201	-0.194	-0.186	-0.178	-0.169	-0.161	-0.152	-0.142	-0.134	-0.124	-0.114	-0.105	-0.095	-0.085	-0.075	-0.065	-0.055	-0.045	-0.036	-0.026	-0.018	-0.009	0.000	0.008	0.015	0.024	0.030	0.036	0.042	0.049	0.054	0.059	0.062	0.066	0.070	0.072	0.075	0.076	0.079	0.080	0.080	0.081	0.080	0.080	0.080	0.079	0.076	0.075	0.072	0.070	0.068	0.065	0.061	0.058	0.055	0.051	0.046	0.044	0.040	0.036	0.031	0.028	0.022	0.019	0.015	0.012	0.008	0.004	0.001	-0.002	-0.005	-0.009	-0.011	-0.014	-0.016	-0.019	-0.020	-0.022	-0.024	-0.025	-0.028	-0.029	-0.029	-0.031	-0.031	-0.030	-0.031	-0.031	-0.030	-0.030	-0.030	-0.029	-0.028	-0.026	-0.026	-0.025	-0.022	-0.021	-0.019	-0.018	-0.015	-0.012	-0.010	-0.008	-0.005	-0.004	0.000	0.002	0.005	0.006	0.010	0.012	0.015	0.018	0.019	0.021	0.024	0.026	0.029	0.031	0.034	0.036	0.038	0.040	0.041	0.042	0.044	0.045	0.046	0.046	0.049	0.049	0.049	0.049	0.049	0.048	0.048	0.046	0.046	0.045	0.042	0.041	0.038	0.035	0.032	0.029	0.025	0.021	0.018	0.014	0.009	0.002	-0.002	-0.009	-0.014	-0.020	-0.028	-0.034	-0.041	-0.049	-0.058	-0.065	-0.074	-0.081	-0.090	-0.101	-0.110	-0.119	-0.129	-0.139	-0.149	-0.159	-0.169	-0.180	-0.189	-0.200	-0.210	-0.221	-0.231	-0.241	-0.250	-0.260	-0.269	-0.280	-0.289	-0.296	-0.305	-0.312	-0.320	-0.326	-0.332	-0.338	-0.344	-0.348	-0.350	-0.354	-0.356	-0.356	-0.356	-0.356	-0.355	-0.351	-0.348	-0.342	-0.338	-0.331	-0.322	-0.315	-0.305	-0.292	-0.281	-0.268	-0.255	-0.239	-0.224	-0.205	-0.188	-0.169	-0.148	-0.128	-0.105	-0.082	-0.059	-0.035	-0.011	0.015	0.040	0.068	0.094	0.121	0.150	0.176	0.205	0.234	0.262	0.291	0.319	0.348	0.375	0.404	0.431	0.459	0.485	0.512	0.538	0.562	0.588	0.611	0.635	0.658	0.680	0.700	0.721	0.741	0.760	0.776	0.795	0.811	0.826	0.840	0.854	0.866	0.878	0.889	0.899	0.909	0.916	0.926	0.932	0.939	0.945	0.951	0.956	0.960	0.966	0.969	0.972	0.976	0.979	0.982	0.985	0.989	0.991	0.995	0.998	1.001	1.004	1.008	1.012	1.018	1.021	1.028	1.032	1.039	1.045	1.052	1.059	1.068	1.075	1.085	1.095	1.104	1.115	1.125	1.138	1.149	1.161	1.174	1.186	1.200	1.214	1.226	1.241	1.255	1.269	1.282	1.296	1.310	1.324	1.338	1.350	1.362	1.375	1.386	1.398	1.409	1.419	1.428	1.436	1.445	1.452	1.458	1.462	1.466	1.470	1.471	1.472	1.472	1.471	1.469	1.465	1.461	1.456	1.449	1.441	1.431	1.420	1.409	1.398	1.384	1.370	1.354	1.338	1.320	1.302	1.284	1.264	1.244	1.222	1.201	1.179	1.158	1.132	1.110	1.088	1.064	1.039	1.016	0.992	0.969	0.945	0.921	0.899	0.875	0.852	0.830	0.808	0.786	0.765	0.745	0.725	0.706	0.688	0.669	0.652	0.635	0.620	0.604	0.589	0.576	0.564	0.550	0.539	0.528	0.518	0.509	0.499	0.491	0.484	0.476	0.471	0.464	0.459	0.454	0.450	0.445	0.441	0.438	0.434	0.432	0.429	0.426	0.424	0.421	0.419	0.418	0.415	0.412	0.410	0.408	0.405	0.404	0.400	0.398	0.394	0.391	0.388	0.384	0.380	0.376	0.371	0.368	0.362	0.358	0.351	0.345	0.339	0.334	0.328	0.319	0.312	0.305	0.298	0.289	0.281	0.271	0.262	0.252	0.244	0.234	0.224	0.212	0.204	0.192	0.181	0.170	0.159	0.148	0.135	0.122	0.111	0.099	0.086	0.072	0.060	0.049	0.035	0.022	0.009	-0.002	-0.016	-0.030	-0.041	-0.052	-0.066	-0.079	-0.089	-0.100	-0.111	-0.122	-0.132	-0.144	-0.152	-0.161	-0.170	-0.179	-0.185	-0.192	-0.199	-0.204	-0.209	-0.214	-0.216	-0.219	-0.221	-0.222	-0.221	-0.221	-0.220	-0.218	-0.214	-0.210	-0.205	-0.199	-0.191	-0.182	-0.175	-0.165	-0.155	-0.144	-0.130	-0.118	-0.104	-0.089	-0.074	-0.058	-0.040	-0.022	-0.004	0.015	0.034	0.055	0.075	0.096	0.116	0.138	0.160	0.181	0.204	0.224	0.246	0.269	0.290	0.312	0.332	0.355	0.375	0.395	0.414	0.434	0.452	0.470	0.489	0.505	0.521	0.536	0.551	0.565	0.578	0.590	0.601	0.611	0.620	0.629	0.635	0.642	0.648	0.651	0.655	0.658	0.658	0.659	0.658	0.656	0.654	0.650	0.648	0.641	0.635	0.629	0.621	0.612	0.604	0.595	0.584	0.572	0.560	0.549	0.536	0.524	0.510	0.496	0.482	0.469	0.455	0.440	0.425	0.410	0.396	0.381	0.365	0.351	0.336	0.321	0.308	0.292	0.280	0.266	0.252	0.240	0.228	0.215	0.204	0.191	0.181	0.170	0.160	0.151	0.141	0.135	0.126	0.119	0.112	0.105	0.099	0.094	0.089	0.084	0.081	0.076	0.074	0.071	0.069	0.066	0.065	0.064	0.064	0.062	0.062	0.062	0.062	0.062	0.062	0.062	0.062	0.062	0.064	0.064	0.065	0.064	0.065	0.064	0.065	0.064	0.062	0.061	0.060	0.059	0.056	0.055	0.052	0.050	0.046	0.042	0.039	0.035	0.029	0.025	0.020	0.014	0.006	0.001	-0.005	-0.014	-0.020	-0.028	-0.035	-0.042	-0.051	-0.060	-0.068	-0.075	-0.085	-0.092	-0.101	-0.110	-0.119	-0.128	-0.136	-0.145	-0.155	-0.162	-0.171	-0.180	-0.189	-0.198	-0.206	-0.216	-0.224	-0.234	-0.242	-0.251	-0.261	-0.270	-0.279	-0.289	-0.299	-0.309	-0.318	-0.329	-0.339	-0.349	-0.360	-0.371	-0.382	-0.395	-0.406	-0.419	-0.431	-0.444	-0.458	-0.471	-0.486	-0.500	-0.515	-0.530	-0.546	-0.562	-0.578	-0.594	-0.611	-0.629	-0.646	-0.664	-0.681	-0.699	-0.716	-0.734	-0.751	-0.769	-0.786	-0.804	-0.820	-0.838	-0.855	-0.870	-0.886	-0.900	-0.916	-0.929	-0.944	-0.955	-0.968	-0.979	-0.990	-0.998	-1.008	-1.016	-1.022	-1.028	-1.034	-1.038	-1.040	-1.044	-1.044	-1.045	-1.045	-1.042	-1.041	-1.038	-1.032	-1.029	-1.022	-1.016	-1.010	-1.002	-0.995	-0.985	-0.976	-0.966	-0.956	-0.945	-0.935	-0.925	-0.914	-0.902	-0.890	-0.879	-0.869	-0.858	-0.846	-0.835	-0.825	-0.815	-0.806	-0.796	-0.786	-0.779	-0.770	-0.764	-0.755	-0.749	-0.742	-0.736	-0.731	-0.726	-0.722	-0.718	-0.715	-0.711	-0.709	-0.706	-0.705	-0.702	-0.701	-0.701	-0.699	-0.698	-0.696	-0.696	-0.695	-0.694	-0.692	-0.690	-0.689	-0.688	-0.685	-0.682	-0.679	-0.674	-0.670	-0.665	-0.660	-0.652	-0.646	-0.639	-0.630	-0.621	-0.611	-0.600	-0.588	-0.575	-0.561	-0.546	-0.531	-0.515	-0.498	-0.480	-0.460	-0.441	-0.420	-0.399	-0.376	-0.354	-0.330	-0.305	-0.281	-0.256	-0.230	-0.202	-0.176	-0.149	-0.121	-0.092	-0.064	-0.035	-0.006	0.021	0.050	0.078	0.106	0.134	0.161	0.189	0.215	0.241	0.266	0.291	0.315	0.340	0.361	0.384	0.404	0.424	0.442	0.460	0.476	0.491	0.505	0.519	0.530	0.540	0.550	0.559	0.565	0.570	0.574	0.578	0.580	0.581	0.581	0.580	0.579	0.574	0.570	0.566	0.560	0.554	0.548	0.539	0.531	0.522	0.514	0.504	0.495	0.485	0.475	0.464	0.455	0.445	0.436	0.426	0.418	0.409	0.401	0.394	0.386	0.381	0.376	0.371	0.366	0.364	0.361	0.360	0.358	0.359	0.360	0.361	0.364	0.368	0.372	0.378	0.385	0.392	0.399	0.408	0.416	0.426	0.438	0.449	0.460	0.472	0.485	0.499	0.511	0.525	0.539	0.552	0.566	0.581	0.595	0.609	0.624	0.636	0.649	0.662	0.675	0.688	0.700	0.710	0.721	0.732	0.741	0.751	0.759	0.766	0.774	0.780	0.786	0.791	0.795	0.799	0.800	0.802	0.804	0.805	0.804	0.802	0.800	0.799	0.794	0.790	0.786	0.780	0.775	0.769	0.761	0.752	0.744	0.735	0.726	0.716	0.706	0.695	0.684	0.671	0.659	0.646	0.634	0.620	0.606	0.594	0.579	0.565	0.550	0.536	0.522	0.506	0.491	0.476	0.461	0.446	0.431	0.416	0.401	0.386	0.372	0.358	0.342	0.329	0.314	0.301	0.288	0.275	0.262	0.251	0.239	0.229	0.219	0.209	0.200	0.191	0.184	0.178	0.171	0.165	0.160	0.156	0.154	0.151	0.151	0.150	0.151	0.154	0.155	0.160	0.164	0.170	0.175	0.184	0.191	0.200	0.210	0.220	0.231	0.244	0.258	0.271	0.285	0.299	0.315	0.330	0.346	0.364	0.380	0.396	0.412	0.430	0.448	0.464	0.481	0.498	0.515	0.531	0.548	0.562	0.576	0.591	0.605	0.620	0.632	0.644	0.655	0.666	0.676	0.684	0.692	0.700	0.706	0.712	0.718	0.721	0.725	0.728	0.729	0.729	0.729	0.729	0.726	0.724	0.721	0.718	0.714	0.708	0.702	0.698	0.691	0.684	0.678	0.670	0.662	0.655	0.646	0.639	0.630	0.621	0.614	0.605	0.598	0.589	0.581	0.572	0.565	0.558	0.550	0.542	0.535	0.529	0.522	0.516	0.510	0.505	0.499	0.495	0.490	0.486	0.481	0.478	0.474	0.470	0.468	0.464	0.461	0.459	0.456	0.454	0.451	0.449	0.448	0.445	0.444	0.442	0.441	0.440	0.438	0.438	0.436	0.435	0.434	0.432	0.431	0.430	0.429	0.426	0.425	0.424	0.422	0.420	0.419	0.416	0.415	0.412	0.410	0.409	0.405	0.402	0.399	0.396	0.394	0.390	0.386	0.382	0.379	0.374	0.370	0.365	0.361	0.355	0.350	0.345	0.339	0.334	0.328	0.320	0.314	0.308	0.301	0.292	0.286	0.278	0.270	0.262	0.254	0.246	0.238	0.229	0.219	0.210	0.201	0.192	0.182	0.174	0.165	0.155	0.146	0.138	0.129	0.120	0.110	0.102	0.094	0.085	0.076	0.069	0.061	0.054	0.048	0.040	0.034	0.029	0.022	0.018	0.012	0.009	0.005	0.001	-0.002	-0.005	-0.006	-0.009	-0.010	-0.010	-0.011	-0.011	-0.010	-0.009	-0.008	-0.006	-0.004	-0.001	0.002	0.005	0.009	0.014	0.016	0.021	0.026	0.030	0.035	0.041	0.045	0.050	0.056	0.060	0.065	0.070	0.074	0.079	0.084	0.088	0.092	0.095	0.099	0.102	0.104	0.108	0.109	0.111	0.112	0.112	0.112	0.114	0.114	0.112	0.111	0.110	0.108	0.105	0.101	0.099	0.095	0.090	0.086	0.081	0.075	0.069	0.062	0.056	0.050	0.042	0.034	0.025	0.018	0.008	0.000	-0.010	-0.019	-0.029	-0.039	-0.050	-0.060	-0.070	-0.080	-0.091	-0.101	-0.112	-0.124	-0.134	-0.145	-0.156	-0.168	-0.179	-0.189	-0.200	-0.211	-0.222	-0.232	-0.244	-0.254	-0.264	-0.275	-0.285	-0.294	-0.305	-0.314	-0.324	-0.332	-0.341	-0.350	-0.359	-0.368	-0.376	-0.384	-0.392	-0.399	-0.406	-0.412	-0.421	-0.428	-0.432	-0.439	-0.445	-0.450	-0.455	-0.459	-0.464	-0.468	-0.471	-0.475	-0.478	-0.480	-0.482	-0.484	-0.485	-0.486	-0.486	-0.486	-0.486	-0.484	-0.484	-0.481	-0.480	-0.476	-0.472	-0.469	-0.465	-0.461	-0.456	-0.450	-0.444	-0.438	-0.430	-0.422	-0.415	-0.405	-0.396	-0.388	-0.378	-0.366	-0.355	-0.345	-0.332	-0.321	-0.309	-0.298	-0.284	-0.272	-0.259	-0.246	-0.232	-0.220	-0.206	-0.194	-0.180	-0.168	-0.154	-0.142	-0.129	-0.118	-0.105	-0.094	-0.081	-0.070	-0.059	-0.049	-0.039	-0.029	-0.020	-0.011	-0.002	0.005	0.012	0.020	0.026	0.031	0.036	0.041	0.045	0.049	0.052	0.054	0.058	0.059	0.060	0.061	0.061	0.061	0.062	0.061	0.061	0.060	0.060	0.058	0.056	0.056	0.055	0.054	0.052	0.051	0.051	0.050	0.050	0.050	0.050	0.050	0.051	0.051	0.054	0.055	0.056	0.060	0.062	0.066	0.070	0.076	0.080	0.086	0.092	0.099	0.106	0.115	0.122	0.131	0.140	0.151	0.161	0.172	0.184	0.195	0.208	0.220	0.232	0.245	0.259	0.271	0.286	0.300	0.314	0.328	0.341	0.356	0.370	0.384	0.398	0.410	0.424	0.439	0.451	0.464	0.476	0.488	0.499	0.511	0.522	0.532	0.542	0.552	0.561	0.569	0.578	0.585	0.591	0.598	0.604	0.609	0.614	0.619	0.622	0.625	0.629	0.630	0.632	0.634	0.635	0.635	0.635	0.636	0.635	0.635	0.632	0.631	0.630	0.628	0.626	0.625	0.622	0.621	0.619	0.616	0.612	0.611	0.610	0.608	0.605	0.605	0.604	0.601	0.601	0.601	0.601	0.600	0.601	0.602	0.604	0.605	0.608	0.610	0.614	0.616	0.620	0.625	0.630	0.635	0.642	0.648	0.654	0.662	0.670	0.678	0.686	0.696	0.704	0.714	0.725	0.734	0.745	0.758	0.768	0.780	0.791	0.802	0.815	0.826	0.839	0.851	0.864	0.875	0.888	0.899	0.911	0.922	0.934	0.945	0.956	0.966	0.976	0.986	0.995	1.005	1.014	1.020	1.028	1.035	1.041	1.048	1.052	1.058	1.061	1.065	1.068	1.070	1.072	1.072	1.074	1.072	1.072	1.070	1.068	1.065	1.061	1.058	1.052	1.046	1.041	1.035	1.028	1.021	1.014	1.006	0.996	0.988	0.978	0.968	0.959	0.948	0.938	0.928	0.916	0.905	0.894	0.882	0.871	0.860	0.848	0.836	0.826	0.815	0.802	0.791	0.780	0.770	0.759	0.749	0.739	0.728	0.718	0.708	0.698	0.689	0.679	0.670	0.662	0.654	0.646	0.639	0.631	0.625	0.618	0.612	0.605	0.600	0.596	0.591	0.586	0.581	0.579	0.575	0.572	0.570	0.566	0.565	0.564	0.562	0.561	0.561	0.561	0.560	0.561	0.561	0.562	0.564	0.565	0.568	0.570	0.571	0.575	0.578	0.581	0.585	0.589	0.591	0.596	0.600	0.604	0.609	0.614	0.616	0.621	0.626	0.630	0.634	0.639	0.642	0.646	0.651	0.655	0.658	0.661	0.662	0.666	0.669	0.670	0.671	0.672	0.672	0.674	0.674	0.672	0.671	0.669	0.668	0.665	0.661	0.659	0.655	0.650	0.645	0.639	0.632	0.626	0.620	0.614	0.606	0.599	0.591	0.582	0.574	0.565	0.558	0.549	0.540	0.531	0.522	0.512	0.504	0.496	0.488	0.480	0.472	0.465	0.458	0.450	0.444	0.438	0.432	0.426	0.421	0.418	0.414	0.410	0.408	0.404	0.402	0.401	0.400	0.399	0.400	0.400	0.400	0.400	0.401	0.402	0.404	0.405	0.406	0.409	0.410	0.411	0.412	0.415	0.416	0.418	0.418	0.419	0.419	0.418	0.418	0.415	0.414	0.411	0.408	0.404	0.399	0.394	0.388	0.380	0.372	0.365	0.355	0.344	0.334	0.321	0.309	0.295	0.281	0.265	0.249	0.232	0.216	0.198	0.180	0.161	0.140	0.121	0.100	0.079	0.058	0.036	0.014	-0.008	-0.030	-0.051	-0.074	-0.096	-0.118	-0.140	-0.162	-0.182	-0.205	-0.225	-0.246	-0.266	-0.285	-0.305	-0.322	-0.341	-0.358	-0.375	-0.390	-0.405	-0.419	-0.432	-0.446	-0.458	-0.469	-0.480	-0.489	-0.499	-0.505	-0.512	-0.520	-0.524	-0.530	-0.534	-0.538	-0.540	-0.541	-0.542	-0.544	-0.544	-0.544	-0.542	-0.540	-0.539	-0.538	-0.534	-0.531	-0.528	-0.525	-0.521	-0.518	-0.514	-0.510	-0.506	-0.504	-0.500	-0.495	-0.492	-0.489	-0.488	-0.484	-0.481	-0.480	-0.478	-0.476	-0.476	-0.476	-0.476	-0.478	-0.479	-0.480	-0.482	-0.484	-0.486	-0.491	-0.494	-0.499	-0.504	-0.509	-0.514	-0.520	-0.528	-0.534	-0.540	-0.549	-0.556	-0.565	-0.572	-0.580	-0.589	-0.598	-0.605	-0.612	-0.622	-0.631	-0.639	-0.648	-0.655	-0.662	-0.671	-0.679	-0.686	-0.694	-0.700	-0.706	-0.712	-0.719	-0.722	-0.729	-0.732	-0.738	-0.741	-0.744	-0.746	-0.749	-0.751	-0.752	-0.754	-0.752	-0.754	-0.752	-0.751	-0.750	-0.749	-0.745	-0.741	-0.740	-0.736	-0.731	-0.728	-0.722	-0.718	-0.712	-0.706	-0.701	-0.695	-0.689	-0.682	-0.674	-0.668	-0.661	-0.652	-0.646	-0.638	-0.630	-0.621	-0.612	-0.605	-0.596	-0.588	-0.580	-0.571	-0.561	-0.552	-0.545	-0.535	-0.526	-0.516	-0.509	-0.500	-0.490	-0.482	-0.474	-0.464	-0.455	-0.448	-0.439	-0.430	-0.422	-0.415	-0.406	-0.400	-0.391	-0.384	-0.378	-0.370	-0.364	-0.358	-0.351	-0.346	-0.340	-0.335	-0.331	-0.325	-0.322	-0.319	-0.315	-0.312	-0.310	-0.309	-0.306	-0.306	-0.305	-0.306	-0.306	-0.306	-0.309	-0.311	-0.312	-0.316	-0.320	-0.324	-0.329	-0.332	-0.339	-0.345	-0.351	-0.359	-0.365	-0.372	-0.380	-0.389	-0.396	-0.405	-0.414	-0.422	-0.432	-0.441	-0.451	-0.460	-0.470	-0.479	-0.489	-0.498	-0.507	-0.516	-0.525	-0.535	-0.544	-0.551	-0.560	-0.568	-0.575	-0.582	-0.589	-0.595	-0.601	-0.608	-0.614	-0.618	-0.621	-0.626	-0.630	-0.632	-0.636	-0.639	-0.640	-0.642	-0.642	-0.644	-0.645	-0.645	-0.645	-0.644	-0.644	-0.642	-0.641	-0.640	-0.639	-0.638	-0.635	-0.634	-0.631	-0.629	-0.626	-0.624	-0.621	-0.620	-0.618	-0.615	-0.614	-0.611	-0.610	-0.609	-0.606	-0.605	-0.604	-0.604	-0.602	-0.601	-0.600	-0.601	-0.601	-0.601	-0.601	-0.602	-0.604	-0.605	-0.608	-0.609	-0.611	-0.614	-0.616	-0.620	-0.622	-0.626	-0.630	-0.634	-0.638	-0.642	-0.646	-0.651	-0.656	-0.660	-0.665	-0.670	-0.675	-0.680	-0.685	-0.690	-0.694	-0.700	-0.704	-0.709	-0.714	-0.719	-0.725	-0.730	-0.734	-0.738	-0.744	-0.748	-0.751	-0.755	-0.760	-0.762	-0.768	-0.770	-0.774	-0.778	-0.780	-0.782	-0.785	-0.786	-0.790	-0.791	-0.792	-0.794	-0.796	-0.798	-0.798	-0.798	-0.799	-0.798	-0.796	-0.798	-0.796	-0.795	-0.792	-0.790	-0.789	-0.786	-0.782	-0.779	-0.776	-0.772	-0.769	-0.764	-0.759	-0.754	-0.749	-0.742	-0.736	-0.730	-0.724	-0.715	-0.709	-0.700	-0.692	-0.682	-0.674	-0.665	-0.655	-0.645	-0.635	-0.625	-0.615	-0.604	-0.592	-0.581	-0.571	-0.559	-0.548	-0.535	-0.524	-0.512	-0.500	-0.489	-0.476	-0.465	-0.452	-0.441	-0.430	-0.420	-0.408	-0.398	-0.386	-0.375	-0.365	-0.355	-0.346	-0.338	-0.328	-0.319	-0.311	-0.302	-0.295	-0.288	-0.280	-0.275	-0.268	-0.262	-0.256	-0.251	-0.245	-0.242	-0.238	-0.234	-0.230	-0.226	-0.222	-0.219	-0.216	-0.212	-0.210	-0.208	-0.205	-0.202	-0.200	-0.196	-0.194	-0.191	-0.188	-0.185	-0.181	-0.176	-0.174	-0.169	-0.164	-0.161	-0.155	-0.150	-0.144	-0.138	-0.131	-0.125	-0.118	-0.109	-0.102	-0.094	-0.085	-0.076	-0.066	-0.056	-0.046	-0.035	-0.024	-0.014	-0.002	0.009	0.022	0.034	0.045	0.058	0.071	0.082	0.095	0.109	0.120	0.132	0.146	0.158	0.169	0.181	0.192	0.204	0.214	0.225	0.235	0.245	0.254	0.262	0.271	0.279	0.285	0.291	0.298	0.302	0.308	0.311	0.315	0.316	0.318	0.319	0.320	0.319	0.319	0.316	0.314	0.311	0.306	0.302	0.298	0.291	0.285	0.278	0.270	0.262	0.252	0.244	0.232	0.222	0.211	0.200	0.188	0.175	0.161	0.149	0.134	0.121	0.106	0.092	0.078	0.062	0.046	0.032	0.016	0.001	-0.015	-0.030	-0.045	-0.060	-0.074	-0.090	-0.104	-0.119	-0.132	-0.146	-0.159	-0.172	-0.184	-0.198	-0.209	-0.219	-0.229	-0.239	-0.249	-0.256	-0.265	-0.271	-0.278	-0.284	-0.288	-0.291	-0.294	-0.296	-0.298	-0.298	-0.298	-0.296	-0.294	-0.291	-0.288	-0.282	-0.276	-0.270	-0.264	-0.255	-0.248	-0.238	-0.228	-0.216	-0.206	-0.194	-0.181	-0.169	-0.155	-0.141	-0.128	-0.114	-0.100	-0.085	-0.071	-0.058	-0.041	-0.028	-0.014	0.000	0.014	0.026	0.040	0.052	0.065	0.075	0.085	0.095	0.102	0.111	0.119	0.125	0.130	0.135	0.138	0.140	0.141	0.141	0.141	0.139	0.135	0.131	0.125	0.119	0.111	0.102	0.092	0.081	0.070	0.058	0.044	0.029	0.014	-0.004	-0.019	-0.038	-0.055	-0.074	-0.092	-0.112	-0.131	-0.152	-0.172	-0.192	-0.214	-0.234	-0.252	-0.274	-0.292	-0.312	-0.331	-0.350	-0.368	-0.385	-0.401	-0.416	-0.432	-0.446	-0.459	-0.471	-0.482	-0.491	-0.500	-0.509	-0.514	-0.519	-0.524	-0.526	-0.526	-0.526	-0.525	-0.522	-0.518	-0.514	-0.506	-0.499	-0.489	-0.479	-0.468	-0.455	-0.441	-0.426	-0.412	-0.395	-0.378	-0.360	-0.341	-0.321	-0.301	-0.280	-0.259	-0.238	-0.215	-0.192	-0.170	-0.148	-0.125	-0.102	-0.080	-0.058	-0.035	-0.014	0.009	0.030	0.050	0.072	0.092	0.111	0.130	0.149	0.168	0.184	0.200	0.216	0.231	0.245	0.259	0.271	0.284	0.295	0.305	0.314	0.322	0.330	0.336	0.342	0.348	0.352	0.356	0.360	0.362	0.364	0.365	0.366	0.365	0.364	0.362	0.360	0.358	0.352	100.000	5.000	2.000	1.000	4.000	0.000	0.000	0.000	0.000	0.000	0.000	0.000	0.000	0.000	0.000	0.000	0.000	0.000	0.289	0.289	0.290	0.291	0.295	0.299	0.302	0.309	0.314	0.320	0.329	0.336	0.345	0.356	0.366	0.379	0.391	0.405	0.420	0.434	0.450	0.466	0.484	0.501	0.520	0.539	0.558	0.578	0.598	0.618	0.639	0.659	0.680	0.701	0.721	0.744	0.765	0.786	0.806	0.826	0.845	0.866	0.885	0.904	0.920	0.939	0.954	0.971	0.986	1.000	1.015	1.028	1.039	1.051	1.060	1.070	1.079	1.085	1.091	1.096	1.101	1.105	1.106	1.108	1.109	1.108	1.106	1.105	1.101	1.100	1.094	1.090	1.085	1.079	1.074	1.066	1.059	1.052	1.045	1.038	1.029	1.021	1.012	1.005	0.998	0.990	0.982	0.976	0.969	0.962	0.955	0.949	0.945	0.939	0.934	0.929	0.926	0.922	0.920	0.918	0.916	0.914	0.912	0.914	0.912	0.912	0.915	0.915	0.916	0.920	0.921	0.924	0.926	0.930	0.932	0.935	0.938	0.940	0.942	0.946	0.948	0.951	0.952	0.955	0.956	0.958	0.959	0.959	0.959	0.958	0.958	0.955	0.952	0.950	0.946	0.942	0.939	0.932	0.925	0.919	0.911	0.904	0.894	0.884	0.874	0.862	0.850	0.838	0.825	0.810	0.795	0.781	0.765	0.748	0.731	0.712	0.695	0.676	0.656	0.638	0.618	0.598	0.576	0.555	0.534	0.511	0.489	0.468	0.444	0.422	0.399	0.376	0.355	0.331	0.308	0.286	0.262	0.240	0.218	0.195	0.172	0.151	0.128	0.108	0.085	0.062	0.041	0.021	0.000	-0.020	-0.040	-0.061	-0.081	-0.101	-0.120	-0.139	-0.159	-0.176	-0.195	-0.212	-0.231	-0.250	-0.268	-0.285	-0.304	-0.321	-0.339	-0.356	-0.372	-0.390	-0.406	-0.425	-0.441	-0.460	-0.476	-0.495	-0.512	-0.530	-0.549	-0.568	-0.586	-0.605	-0.625	-0.645	-0.664	-0.685	-0.704	-0.725	-0.746	-0.768	-0.789	-0.811	-0.834	-0.856	-0.879	-0.901	-0.925	-0.950	-0.974	-0.998	-1.021	-1.045	-1.069	-1.094	-1.118	-1.142	-1.168	-1.192	-1.218	-1.240	-1.265	-1.289	-1.312	-1.336	-1.359	-1.381	-1.401	-1.424	-1.444	-1.465	-1.484	-1.504	-1.521	-1.539	-1.556	-1.574	-1.588	-1.604	-1.618	-1.630	-1.644	-1.655	-1.665	-1.675	-1.685	-1.692	-1.700	-1.708	-1.712	-1.718	-1.722	-1.726	-1.729	-1.731	-1.734	-1.735	-1.735	-1.735	-1.735	-1.734	-1.731	-1.730	-1.728	-1.724	-1.721	-1.719	-1.715	-1.712	-1.708	-1.704	-1.700	-1.696	-1.692	-1.688	-1.684	-1.679	-1.675	-1.670	-1.668	-1.664	-1.659	-1.655	-1.651	-1.648	-1.644	-1.641	-1.639	-1.635	-1.632	-1.630	-1.626	-1.624	-1.621	-1.620	-1.618	-1.615	-1.612	-1.610	-1.608	-1.604	-1.601	-1.598	-1.595	-1.590	-1.586	-1.582	-1.578	-1.574	-1.568	-1.562	-1.558	-1.551	-1.544	-1.536	-1.529	-1.521	-1.512	-1.504	-1.494	-1.484	-1.474	-1.462	-1.451	-1.441	-1.429	-1.416	-1.404	-1.390	-1.376	-1.364	-1.350	-1.334	-1.320	-1.306	-1.290	-1.276	-1.262	-1.248	-1.232	-1.218	-1.205	-1.191	-1.176	-1.164	-1.151	-1.140	-1.128	-1.116	-1.106	-1.095	-1.088	-1.078	-1.071	-1.064	-1.056	-1.051	-1.048	-1.042	-1.040	-1.038	-1.036	-1.035	-1.035	-1.035	-1.036	-1.039	-1.042	-1.045	-1.049	-1.052	-1.058	-1.064	-1.069	-1.075	-1.082	-1.088	-1.095	-1.101	-1.109	-1.116	-1.121	-1.130	-1.135	-1.142	-1.148	-1.152	-1.159	-1.161	-1.166	-1.170	-1.171	-1.174	-1.175	-1.175	-1.174	-1.174	-1.170	-1.168	-1.164	-1.160	-1.154	-1.148	-1.139	-1.131	-1.121	-1.112	-1.101	-1.090	-1.078	-1.064	-1.050	-1.036	-1.021	-1.005	-0.988	-0.971	-0.955	-0.936	-0.919	-0.900	-0.881	-0.861	-0.842	-0.822	-0.802	-0.784	-0.765	-0.745	-0.726	-0.708	-0.689	-0.670	-0.651	-0.632	-0.615	-0.598	-0.580	-0.562	-0.545	-0.530	-0.514	-0.498	-0.482	-0.468	-0.454	-0.440	-0.426	-0.414	-0.401	-0.389	-0.379	-0.366	-0.356	-0.346	-0.336	-0.328	-0.318	-0.310	-0.301	-0.294	-0.286	-0.279	-0.271	-0.266	-0.259	-0.252	-0.248	-0.242	-0.236	-0.231	-0.228	-0.224	-0.218	-0.214	-0.210	-0.206	-0.204	-0.200	-0.198	-0.194	-0.191	-0.189	-0.186	-0.182	-0.181	-0.179	-0.176	-0.172	-0.170	-0.168	-0.164	-0.160	-0.158	-0.154	-0.150	-0.145	-0.141	-0.136	-0.130	-0.125	-0.119	-0.112	-0.106	-0.099	-0.090	-0.082	-0.072	-0.064	-0.054	-0.042	-0.030	-0.019	-0.006	0.008	0.021	0.038	0.052	0.069	0.085	0.101	0.120	0.138	0.158	0.176	0.196	0.218	0.238	0.260	0.280	0.301	0.325	0.346	0.369	0.391	0.412	0.436	0.458	0.480	0.502	0.522	0.545	0.566	0.588	0.608	0.626	0.646	0.664	0.681	0.699	0.715	0.731	0.746	0.761	0.775	0.789	0.800	0.810	0.821	0.830	0.838	0.845	0.850	0.858	0.861	0.865	0.868	0.869	0.871	0.871	0.871	0.870	0.869	0.866	0.864	0.859	0.856	0.851	0.845	0.840	0.834	0.828	0.820	0.814	0.806	0.800	0.791	0.784	0.776	0.769	0.760	0.754	0.745	0.738	0.729	0.721	0.714	0.706	0.700	0.692	0.686	0.679	0.672	0.666	0.661	0.656	0.650	0.644	0.639	0.634	0.629	0.624	0.620	0.615	0.610	0.606	0.602	0.599	0.595	0.591	0.588	0.584	0.581	0.578	0.574	0.570	0.566	0.564	0.560	0.556	0.554	0.550	0.549	0.545	0.540	0.538	0.534	0.530	0.526	0.524	0.520	0.516	0.512	0.509	0.505	0.501	0.498	0.494	0.490	0.486	0.481	0.478	0.474	0.470	0.465	0.460	0.455	0.450	0.445	0.440	0.435	0.430	0.425	0.419	0.412	0.408	0.401	0.394	0.388	0.382	0.375	0.368	0.360	0.352	0.345	0.338	0.329	0.320	0.312	0.304	0.294	0.285	0.276	0.266	0.256	0.246	0.238	0.226	0.216	0.206	0.196	0.186	0.175	0.165	0.154	0.145	0.135	0.124	0.114	0.104	0.094	0.082	0.074	0.064	0.054	0.045	0.035	0.028	0.019	0.010	0.001	-0.008	-0.015	-0.024	-0.031	-0.039	-0.046	-0.055	-0.062	-0.070	-0.078	-0.086	-0.092	-0.100	-0.108	-0.116	-0.124	-0.131	-0.140	-0.148	-0.155	-0.164	-0.172	-0.182	-0.191	-0.200	-0.210	-0.220	-0.230	-0.241	-0.252	-0.264	-0.275	-0.288	-0.300	-0.312	-0.325	-0.339	-0.351	-0.365	-0.379	-0.392	-0.408	-0.421	-0.436	-0.451	-0.466	-0.481	-0.495	-0.510	-0.524	-0.539	-0.552	-0.566	-0.581	-0.594	-0.608	-0.621	-0.634	-0.646	-0.659	-0.670	-0.680	-0.691	-0.701	-0.711	-0.721	-0.730	-0.738	-0.745	-0.752	-0.760	-0.768	-0.774	-0.779	-0.784	-0.789	-0.794	-0.798	-0.801	-0.805	-0.808	-0.811	-0.814	-0.818	-0.820	-0.821	-0.824	-0.826	-0.829	-0.831	-0.834	-0.836	-0.839	-0.841	-0.844	-0.848	-0.851	-0.852	-0.856	-0.860	-0.865	-0.869	-0.872	-0.878	-0.882	-0.888	-0.894	-0.899	-0.904	-0.910	-0.916	-0.921	-0.928	-0.935	-0.941	-0.949	-0.954	-0.961	-0.968	-0.975	-0.981	-0.989	-0.995	-1.001	-1.008	-1.015	-1.020	-1.028	-1.032	-1.039	-1.045	-1.049	-1.055	-1.060	-1.066	-1.071	-1.075	-1.080	-1.084	-1.089	-1.094	-1.098	-1.100	-1.105	-1.109	-1.111	-1.115	-1.119	-1.122	-1.125	-1.128	-1.130	-1.134	-1.136	-1.140	-1.142	-1.145	-1.148	-1.150	-1.154	-1.156	-1.159	-1.162	-1.165	-1.169	-1.171	-1.175	-1.178	-1.181	-1.184	-1.188	-1.191	-1.194	-1.198	-1.200	-1.204	-1.208	-1.210	-1.212	-1.216	-1.220	-1.222	-1.225	-1.226	-1.229	-1.231	-1.232	-1.235	-1.235	-1.236	-1.238	-1.239	-1.238	-1.238	-1.238	-1.236	-1.235	-1.234	-1.231	-1.230	-1.226	-1.224	-1.220	-1.216	-1.211	-1.208	-1.201	-1.196	-1.190	-1.185	-1.179	-1.171	-1.164	-1.156	-1.148	-1.140	-1.131	-1.122	-1.112	-1.104	-1.094	-1.084	-1.075	-1.064	-1.054	-1.044	-1.034	-1.022	-1.012	-1.001	-0.991	-0.980	-0.970	-0.959	-0.948	-0.939	-0.928	-0.919	-0.908	-0.899	-0.890	-0.880	-0.870	-0.861	-0.854	-0.846	-0.838	-0.831	-0.824	-0.818	-0.810	-0.806	-0.800	-0.795	-0.791	-0.786	-0.784	-0.781	-0.779	-0.776	-0.775	-0.774	-0.774	-0.772	-0.774	-0.774	-0.775	-0.778	-0.779	-0.781	-0.785	-0.788	-0.791	-0.794	-0.799	-0.804	-0.809	-0.812	-0.818	-0.822	-0.829	-0.832	-0.839	-0.844	-0.850	-0.855	-0.860	-0.865	-0.869	-0.875	-0.879	-0.884	-0.888	-0.890	-0.892	-0.896	-0.899	-0.900	-0.901	-0.902	-0.904	-0.904	-0.904	-0.901	-0.900	-0.898	-0.895	-0.891	-0.888	-0.882	-0.878	-0.871	-0.865	-0.859	-0.851	-0.844	-0.835	-0.826	-0.818	-0.806	-0.796	-0.785	-0.774	-0.762	-0.751	-0.739	-0.726	-0.714	-0.701	-0.688	-0.675	-0.662	-0.650	-0.638	-0.624	-0.611	-0.599	-0.585	-0.574	-0.561	-0.549	-0.538	-0.526	-0.514	-0.504	-0.492	-0.482	-0.472	-0.464	-0.454	-0.445	-0.436	-0.429	-0.422	-0.415	-0.408	-0.401	-0.396	-0.391	-0.386	-0.382	-0.379	-0.374	-0.371	-0.370	-0.368	-0.365	-0.365	-0.364	-0.362	-0.364	-0.364	-0.364	-0.364	-0.365	-0.368	-0.369	-0.370	-0.372	-0.375	-0.378	-0.380	-0.382	-0.386	-0.390	-0.394	-0.399	-0.401	-0.406	-0.410	-0.415	-0.419	-0.422	-0.428	-0.432	-0.438	-0.442	-0.446	-0.451	-0.456	-0.461	-0.465	-0.470	-0.474	-0.478	-0.481	-0.486	-0.490	-0.494	-0.498	-0.501	-0.505	-0.507	-0.510	-0.512	-0.515	-0.518	-0.520	-0.522	-0.524	-0.524	-0.525	-0.526	-0.526	-0.526	-0.526	-0.526	-0.525	-0.525	-0.524	-0.521	-0.520	-0.518	-0.514	-0.512	-0.509	-0.506	-0.501	-0.499	-0.494	-0.490	-0.486	-0.482	-0.478	-0.474	-0.469	-0.465	-0.460	-0.455	-0.451	-0.446	-0.442	-0.438	-0.434	-0.429	-0.425	-0.421	-0.418	-0.414	-0.410	-0.406	-0.404	-0.401	-0.399	-0.396	-0.394	-0.392	-0.390	-0.390	-0.389	-0.388	-0.388	-0.386	-0.386	-0.386	-0.386	-0.388	-0.388	-0.389	-0.389	-0.390	-0.392	-0.392	-0.395	-0.396	-0.398	-0.400	-0.401	-0.404	-0.406	-0.408	-0.409	-0.411	-0.412	-0.415	-0.418	-0.419	-0.419	-0.421	-0.422	-0.424	-0.424	-0.424	-0.425	-0.424	-0.424	-0.422	-0.421	-0.420	-0.419	-0.416	-0.412	-0.411	-0.408	-0.405	-0.400	-0.396	-0.390	-0.386	-0.380	-0.374	-0.369	-0.361	-0.354	-0.346	-0.339	-0.330	-0.321	-0.311	-0.302	-0.294	-0.284	-0.272	-0.264	-0.252	-0.241	-0.230	-0.219	-0.208	-0.196	-0.186	-0.175	-0.164	-0.152	-0.141	-0.130	-0.119	-0.109	-0.099	-0.088	-0.078	-0.069	-0.059	-0.051	-0.042	-0.035	-0.028	-0.020	-0.015	-0.009	-0.004	0.001	0.006	0.010	0.012	0.016	0.018	0.019	0.019	0.019	0.019	0.016	0.015	0.011	0.009	0.005	0.001	-0.004	-0.009	-0.015	-0.021	-0.028	-0.034	-0.041	-0.049	-0.055	-0.064	-0.072	-0.080	-0.088	-0.096	-0.105	-0.112	-0.121	-0.130	-0.138	-0.145	-0.152	-0.160	-0.166	-0.172	-0.180	-0.186	-0.191	-0.196	-0.202	-0.208	-0.211	-0.215	-0.218	-0.221	-0.224	-0.226	-0.229	-0.230	-0.231	-0.231	-0.232	-0.232	-0.232	-0.231	-0.231	-0.230	-0.229	-0.229	-0.228	-0.228	-0.226	-0.226	-0.225	-0.225	-0.225	-0.225	-0.225	-0.226	-0.228	-0.229	-0.231	-0.234	-0.236	-0.241	-0.245	-0.251	-0.258	-0.264	-0.270	-0.279	-0.288	-0.298	-0.308	-0.318	-0.330	-0.342	-0.356	-0.370	-0.385	-0.401	-0.416	-0.434	-0.451	-0.469	-0.488	-0.506	-0.525	-0.545	-0.565	-0.586	-0.606	-0.628	-0.649	-0.670	-0.691	-0.712	-0.734	-0.755	-0.776	-0.798	-0.819	-0.839	-0.859	-0.879	-0.899	-0.919	-0.936	-0.954	-0.971	-0.989	-1.005	-1.022	-1.038	-1.051	-1.066	-1.079	-1.092	-1.104	-1.116	-1.126	-1.136	-1.145	-1.154	-1.161	-1.169	-1.175	-1.181	-1.185	-1.190	-1.194	-1.196	-1.200	-1.200	-1.202	-1.202	-1.202	-1.201	-1.200	-1.199	-1.196	-1.194	-1.190	-1.186	-1.182	-1.178	-1.174	-1.168	-1.161	-1.155	-1.149	-1.142	-1.135	-1.130	-1.121	-1.114	-1.105	-1.098	-1.090	-1.081	-1.072	-1.064	-1.055	-1.046	-1.036	-1.028	-1.019	-1.010	-1.001	-0.992	-0.984	-0.975	-0.966	-0.958	-0.950	-0.941	-0.935	-0.926	-0.919	-0.911	-0.905	-0.899	-0.894	-0.888	-0.882	-0.878	-0.874	-0.870	-0.865	-0.862	-0.860	-0.859	-0.856	-0.856	-0.855	-0.855	-0.855	-0.856	-0.858	-0.860	-0.861	-0.865	-0.869	-0.872	-0.876	-0.881	-0.886	-0.891	-0.896	-0.902	-0.909	-0.916	-0.922	-0.929	-0.936	-0.944	-0.951	-0.959	-0.966	-0.974	-0.982	-0.989	-0.996	-1.004	-1.010	-1.019	-1.025	-1.032	-1.039	-1.045	-1.051	-1.056	-1.061	-1.068	-1.071	-1.076	-1.080	-1.084	-1.086	-1.090	-1.092	-1.095	-1.096	-1.096	-1.098	-1.098	-1.098	-1.098	-1.096	-1.096	-1.094	-1.092	-1.090	-1.088	-1.085	-1.081	-1.078	-1.074	-1.071	-1.069	-1.064	-1.060	-1.056	-1.052	-1.050	-1.045	-1.041	-1.039	-1.035	-1.032	-1.030	-1.028	-1.026	-1.024	-1.021	-1.020	-1.021	-1.021	-1.020	-1.021	-1.022	-1.024	-1.025	-1.029	-1.031	-1.036	-1.040	-1.044	-1.050	-1.055	-1.061	-1.069	-1.076	-1.084	-1.091	-1.100	-1.109	-1.118	-1.129	-1.139	-1.149	-1.159	-1.171	-1.182	-1.192	-1.205	-1.216	-1.229	-1.241	-1.252	-1.265	-1.276	-1.289	-1.300	-1.312	-1.322	-1.335	-1.345	-1.356	-1.368	-1.378	-1.388	-1.398	-1.408	-1.415	-1.424	-1.432	-1.440	-1.446	-1.454	-1.460	-1.465	-1.471	-1.476	-1.480	-1.484	-1.488	-1.492	-1.495	-1.496	-1.499	-1.500	-1.501	-1.501	-1.502	-1.502	-1.501	-1.500	-1.499	-1.496	-1.495	-1.491	-1.490	-1.486	-1.482	-1.479	-1.475	-1.470	-1.465	-1.460	-1.455	-1.449	-1.445	-1.438	-1.432	-1.426	-1.419	-1.412	-1.406	-1.399	-1.391	-1.384	-1.376	-1.369	-1.361	-1.354	-1.346	-1.339	-1.330	-1.322	-1.315	-1.308	-1.299	-1.292	-1.285	-1.276	-1.269	-1.262	-1.255	-1.249	-1.241	-1.236	-1.231	-1.224	-1.219	-1.214	-1.210	-1.205	-1.202	-1.199	-1.196	-1.194	-1.191	-1.190	-1.189	-1.189	-1.189	-1.189	-1.190	-1.191	-1.195	-1.198	-1.201	-1.205	-1.210	-1.215	-1.221	-1.228	-1.235	-1.241	-1.250	-1.258	-1.266	-1.276	-1.285	-1.295	-1.305	-1.316	-1.326	-1.338	-1.349	-1.360	-1.371	-1.382	-1.395	-1.406	-1.418	-1.429	-1.440	-1.451	-1.461	-1.472	-1.482	-1.491	-1.501	-1.510	-1.519	-1.526	-1.534	-1.541	-1.546	-1.552	-1.556	-1.561	-1.565	-1.568	-1.569	-1.570	-1.570	-1.569	-1.568	-1.565	-1.561	-1.558	-1.554	-1.549	-1.544	-1.536	-1.530	-1.521	-1.511	-1.502	-1.492	-1.481	-1.470	-1.458	-1.445	-1.431	-1.418	-1.402	-1.389	-1.374	-1.358	-1.341	-1.326	-1.309	-1.292	-1.275	-1.258	-1.241	-1.224	-1.206	-1.189	-1.172	-1.155	-1.139	-1.121	-1.105	-1.089	-1.071	-1.056	-1.040	-1.024	-1.010	-0.994	-0.979	-0.966	-0.952	-0.939	-0.926	-0.912	-0.901	-0.890	-0.880	-0.869	-0.859	-0.849	-0.840	-0.830	-0.822	-0.815	-0.809	-0.801	-0.795	-0.789	-0.784	-0.779	-0.775	-0.771	-0.768	-0.765	-0.762	-0.760	-0.760	-0.759	-0.758	-0.758	-0.756	-0.758	-0.758	-0.759	-0.760	-0.762	-0.764	-0.765	-0.768	-0.770	-0.772	-0.775	-0.778	-0.780	-0.782	-0.786	-0.789	-0.790	-0.792	-0.795	-0.796	-0.799	-0.799	-0.800	-0.801	-0.801	-0.800	-0.799	-0.796	-0.795	-0.791	-0.789	-0.785	-0.781	-0.776	-0.770	-0.762	-0.755	-0.746	-0.738	-0.726	-0.716	-0.704	-0.691	-0.678	-0.662	-0.646	-0.630	-0.612	-0.595	-0.576	-0.556	-0.535	-0.515	-0.492	-0.470	-0.446	-0.422	-0.398	-0.372	-0.348	-0.322	-0.295	-0.270	-0.242	-0.216	-0.189	-0.162	-0.134	-0.108	-0.081	-0.054	-0.026	0.000	0.026	0.051	0.076	0.100	0.124	0.148	0.170	0.191	0.212	0.232	0.251	0.269	0.286	0.302	0.316	0.331	0.342	0.355	0.364	0.374	0.381	0.388	0.392	0.398	0.400	0.401	0.401	0.400	0.399	0.395	0.390	0.385	0.378	0.370	0.361	0.351	0.341	0.329	0.316	0.304	0.290	0.275	0.260	0.245	0.229	0.211	0.195	0.176	0.159	0.141	0.124	0.106	0.089	0.070	0.052	0.036	0.019	0.001	-0.016	-0.031	-0.046	-0.061	-0.076	-0.091	-0.105	-0.118	-0.130	-0.141	-0.152	-0.162	-0.171	-0.180	-0.189	-0.196	-0.202	-0.209	-0.214	-0.219	-0.222	-0.228	-0.230	-0.234	-0.235	-0.238	-0.239	-0.240	-0.242	-0.242	-0.244	-0.245	-0.246	-0.248	-0.249	-0.250	-0.251	-0.252	-0.255	-0.258	-0.260	-0.264	-0.266	-0.270	-0.275	-0.279	-0.284	-0.290	-0.296	-0.302	-0.310	-0.318	-0.326	-0.334	-0.344	-0.354	-0.364	-0.375	-0.386	-0.398	-0.409	-0.421	-0.434	-0.446	-0.460	-0.472	-0.486	-0.499	-0.512	-0.525	-0.538	-0.550	-0.564	-0.576	-0.589	-0.601	-0.614	-0.624	-0.635	-0.646	-0.656	-0.666	-0.675	-0.685	-0.694	-0.701	-0.709	-0.716	-0.722	-0.726	-0.732	-0.738	-0.741	-0.745	-0.749	-0.751	-0.754	-0.755	-0.756	-0.758	-0.759	-0.758	-0.758	-0.758	-0.756	-0.756	-0.754	-0.751	-0.749	-0.748	-0.745	-0.742	-0.740	-0.736	-0.734	-0.731	-0.728	-0.725	-0.722	-0.719	-0.716	-0.712	-0.711	-0.709	-0.706	-0.702	-0.701	-0.700	-0.698	-0.696	-0.695	-0.694	-0.694	-0.694	-0.694	-0.695	-0.695	-0.698	-0.699	-0.702	-0.705	-0.708	-0.711	-0.715	-0.720	-0.725	-0.731	-0.736	-0.742	-0.751	-0.758	-0.766	-0.775	-0.784	-0.794	-0.802	-0.814	-0.825	-0.836	-0.849	-0.860	-0.872	-0.885	-0.899	-0.912	-0.925	-0.939	-0.952	-0.966	-0.980	-0.994	-1.006	-1.021	-1.034	-1.048	-1.059	-1.071	-1.082	-1.094	-1.105	-1.116	-1.125	-1.135	-1.144	-1.151	-1.158	-1.164	-1.169	-1.172	-1.176	-1.178	-1.179	-1.179	-1.178	-1.176	-1.172	-1.170	-1.164	-1.158	-1.150	-1.144	-1.132	-1.122	-1.111	-1.100	-1.086	-1.074	-1.058	-1.042	-1.026	-1.010	-0.992	-0.974	-0.955	-0.938	-0.918	-0.898	-0.879	-0.859	-0.839	-0.820	-0.799	-0.780	-0.761	-0.741	-0.724	-0.705	-0.688	-0.669	-0.652	-0.638	-0.621	-0.608	-0.594	-0.581	-0.569	-0.558	-0.548	-0.539	-0.530	-0.522	-0.516	-0.511	-0.507	-0.502	-0.500	-0.499	-0.498	-0.498	-0.499	-0.500	-0.502	-0.505	-0.509	-0.514	-0.518	-0.524	-0.529	-0.536	-0.542	-0.550	-0.558	-0.564	-0.572	-0.580	-0.588	-0.595	-0.602	-0.610	-0.618	-0.622	-0.630	-0.636	-0.641	-0.648	-0.652	-0.658	-0.661	-0.665	-0.668	-0.670	-0.671	-0.672	-0.672	-0.672	-0.672	-0.670	-0.668	-0.665	-0.661	-0.658	-0.651	-0.646	-0.640	-0.632	-0.625	-0.618	-0.609	-0.599	-0.590	-0.580	-0.569	-0.559	-0.546	-0.535	-0.522	-0.511	-0.499	-0.485	-0.471	-0.459	-0.445	-0.431	-0.418	-0.404	-0.389	-0.375	-0.361	-0.346	-0.331	-0.316	-0.301	-0.288	-0.271	-0.256	-0.242	-0.228	-0.212	-0.198	-0.184	-0.168	-0.152	-0.139	-0.124	-0.109	-0.095	-0.081	-0.066	-0.051	-0.039	-0.024	-0.010	0.004	0.018	0.031	0.044	0.056	0.070	0.082	0.095	0.108	0.119	0.130	0.142	0.152	0.164	0.174	0.184	0.194	0.201	0.211	0.220	0.226	0.234	0.240	0.246	0.252	0.256	0.260	0.265	0.268	0.269	0.271	0.272	0.274	0.272	0.274	0.272	0.270	0.268	0.265	0.262	0.259	0.252	0.249	0.244	0.238	0.231	0.225	0.219	0.211	0.204	0.196	0.189	0.180	0.172	0.165	0.156	0.149	0.140	0.131	0.124	0.115	0.109	0.101	0.094	0.086	0.080	0.072	0.066	0.061	0.055	0.050	0.045	0.041	0.038	0.035	0.030	0.028	0.026	0.022	0.021	0.020	0.019	0.018	0.018	0.016	0.016	0.016	0.016	0.018	0.018	0.019	0.020	0.020	0.021	0.022	0.022	0.024	0.024	0.022	0.022	0.022	0.022	0.021	0.021	0.021	0.020	0.018	0.015	0.012	0.010	0.006	0.002	0.000	-0.005	-0.010	-0.014	-0.019	-0.025	-0.030	-0.036	-0.042	-0.049	-0.054	-0.061	-0.068	-0.074	-0.081	-0.088	-0.095	-0.101	-0.109	-0.115	-0.122	-0.129	-0.134	-0.139	-0.145	-0.151	-0.155	-0.160	-0.164	-0.168	-0.171	-0.174	-0.176	-0.179	-0.180	-0.181	-0.181	-0.181	-0.180	-0.179	-0.179	-0.176	-0.172	-0.170	-0.166	-0.162	-0.159	-0.152	-0.148	-0.141	-0.135	-0.128	-0.122	-0.115	-0.106	-0.098	-0.090	-0.081	-0.074	-0.064	-0.055	-0.045	-0.036	-0.028	-0.018	-0.009	0.001	0.010	0.019	0.029	0.038	0.045	0.055	0.062	0.070	0.079	0.086	0.094	0.100	0.106	0.112	0.118	0.124	0.128	0.132	0.136	0.140	0.142	0.144	0.146	0.149	0.149	0.149	0.149	0.148	0.145	0.144	0.141	0.138	0.132	0.129	0.124	0.118	0.111	0.105	0.098	0.090	0.081	0.074	0.064	0.055	0.045	0.035	0.024	0.012	0.001	-0.010	-0.021	-0.035	-0.046	-0.060	-0.072	-0.085	-0.098	-0.111	-0.124	-0.136	-0.150	-0.162	-0.175	-0.189	-0.200	-0.212	-0.225	-0.236	-0.249	-0.260	-0.271	-0.282	-0.291	-0.302	-0.312	-0.321	-0.330	-0.339	-0.348	-0.354	-0.361	-0.369	-0.375	-0.380	-0.386	-0.391	-0.396	-0.400	-0.404	-0.408	-0.410	-0.412	-0.415	-0.416	-0.419	-0.419	-0.420	-0.419	-0.419	-0.419	-0.419	-0.416	-0.415	-0.414	-0.411	-0.409	-0.406	-0.404	-0.401	-0.399	-0.395	-0.391	-0.389	-0.385	-0.380	-0.376	-0.372	-0.370	-0.365	-0.361	-0.358	-0.354	-0.350	-0.348	-0.342	-0.340	-0.336	-0.332	-0.330	-0.328	-0.325	-0.322	-0.320	-0.316	-0.315	-0.314	-0.312	-0.311	-0.311	-0.310	-0.310	-0.310	-0.310	-0.311	-0.312	-0.314	-0.316	-0.319	-0.320	-0.324	-0.326	-0.331	-0.335	-0.339	-0.345	-0.350	-0.356	-0.361	-0.368	-0.374	-0.381	-0.388	-0.395	-0.402	-0.411	-0.419	-0.428	-0.435	-0.444	-0.452	-0.462	-0.471	-0.481	-0.490	-0.500	-0.509	-0.519	-0.529	-0.538	-0.548	-0.558	-0.568	-0.578	-0.589	-0.599	-0.608	-0.618	-0.628	-0.638	-0.648	-0.656	-0.666	-0.675	-0.684	-0.692	-0.701	-0.711	-0.719	-0.728	-0.738	-0.744	-0.752	-0.760	-0.769	-0.778	-0.785	-0.792	-0.799	-0.808	-0.814	-0.821	-0.828	-0.835	-0.842	-0.850	-0.856	-0.864	-0.870	-0.876	-0.885	-0.891	-0.898	-0.905	-0.911	-0.918	-0.925	-0.932	-0.940	-0.948	-0.955	-0.962	-0.970	-0.979	-0.986	-0.995	-1.002	-1.011	-1.020	-1.030	-1.039	-1.050	-1.060	-1.069	-1.080	-1.091	-1.101	-1.114	-1.125	-1.136	-1.149	-1.161	-1.174	-1.186	-1.199	-1.214	-1.226	-1.240	-1.252	-1.268	-1.281	-1.295	-1.309	-1.325	-1.339	-1.352	-1.366	-1.381	-1.395	-1.409	-1.424	-1.436	-1.451	-1.464	-1.476	-1.489	-1.501	-1.514	-1.525	-1.538	-1.548	-1.559	-1.569	-1.578	-1.586	-1.595	-1.602	-1.610	-1.616	-1.622	-1.628	-1.632	-1.638	-1.640	-1.644	-1.645	-1.648	-1.648	-1.648	-1.646	-1.645	-1.642	-1.641	-1.638	-1.632	-1.629	-1.624	-1.618	-1.611	-1.604	-1.595	-1.586	-1.578	-1.568	-1.558	-1.546	-1.534	-1.522	-1.510	-1.496	-1.482	-1.469	-1.454	-1.439	-1.422	-1.406	-1.390	-1.372	-1.355	-1.336	-1.319	-1.300	-1.281	-1.262	-1.241	-1.222	-1.201	-1.182	-1.161	-1.140	-1.120	-1.099	-1.078	-1.056	-1.035	-1.014	-0.994	-0.972	-0.951	-0.930	-0.909	-0.889	-0.869	-0.849	-0.829	-0.809	-0.790	-0.771	-0.751	-0.734	-0.715	-0.699	-0.681	-0.665	-0.649	-0.634	-0.619	-0.604	-0.590	-0.578	-0.564	-0.552	-0.540	-0.529	-0.518	-0.507	-0.499	-0.490	-0.481	-0.474	-0.465	-0.459	-0.451	-0.445	-0.440	-0.434	-0.429	-0.425	-0.419	-0.415	-0.410	-0.406	-0.401	-0.398	-0.392	-0.389	-0.385	-0.380	-0.376	-0.370	-0.365	-0.360	-0.354	-0.348	-0.340	-0.332	-0.325	-0.318	-0.308	-0.299	-0.289	-0.278	-0.266	-0.255	-0.242	-0.229	-0.215	-0.200	-0.185	-0.169	-0.151	-0.134	-0.116	-0.099	-0.080	-0.061	-0.040	-0.021	0.000	0.022	0.042	0.065	0.086	0.108	0.130	0.152	0.174	0.198	0.219	0.240	0.262	0.284	0.304	0.325	0.345	0.364	0.382	0.401	0.419	0.436	0.451	0.465	0.480	0.492	0.505	0.516	0.526	0.535	0.544	0.549	0.554	0.559	0.562	0.564	0.565	0.565	0.564	0.561	0.558	0.551	0.546	0.538	0.530	0.521	0.511	0.500	0.490	0.478	0.464	0.450	0.436	0.421	0.405	0.390	0.374	0.358	0.341	0.324	0.308	0.290	0.274	0.256	0.240	0.222	0.208	0.191	0.176	0.160	0.145	0.131	0.118	0.104	0.092	0.081	0.070	0.059	0.050	0.041	0.034	0.026	0.020	0.014	0.009	0.005	0.002	0.000	-0.001	-0.002	-0.002	-0.002	-0.001	0.001	0.004	0.008	0.011	0.015	0.020	0.025	0.030	0.036	0.042	0.049	0.055	0.062	0.070	0.076	0.082	0.090	0.098	0.104	0.111	0.118	0.124	0.129	0.135	0.140	0.145	0.150	0.152	0.156	0.160	0.162	0.166	0.168	0.168	0.169	0.168	0.168	0.166	0.166	0.164	0.161	0.159	0.154	0.150	0.146	0.140	0.135	0.129	0.124	0.118	0.111	0.102	0.096	0.088	0.080	0.071	0.062	0.054	0.045	0.035	0.026	0.016	0.008	-0.001	-0.011	-0.020	-0.030	-0.039	-0.048	-0.056	-0.065	-0.074	-0.082	-0.091	-0.099	-0.108	-0.114	-0.122	-0.129	-0.136	-0.142	-0.148	-0.154	-0.159	-0.165	-0.169	-0.172	-0.176	-0.180	-0.182	-0.185	-0.188	-0.189	-0.190	-0.190	-0.190	-0.189	-0.188	-0.186	-0.184	-0.181	-0.178	-0.174	-0.169	-0.162	-0.158	-0.150	-0.142	-0.135	-0.126	-0.116	-0.106	-0.095	-0.084	-0.071	-0.059	-0.045	-0.031	-0.016	-0.001	0.015	0.032	0.049	0.066	0.085	0.102	0.121	0.140	0.160	0.179	0.199	0.219	0.239	0.259	0.280	0.300	0.320	0.340	0.358	0.378	0.396	0.414	0.432	0.450	0.468	0.484	0.500	0.515	0.530	0.544	0.556	0.569	0.580	0.591	0.600	0.609	0.618	0.626	0.631	0.638	0.641	0.645	0.648	0.650	0.651	0.651	0.650	0.650	0.648	0.645	0.642	0.639	0.634	0.630	0.624	0.619	0.612	0.608	0.600	0.594	0.586	0.580	0.574	0.566	0.560	0.554	0.546	0.540	0.534	0.529	0.522	0.516	0.511	0.507	0.504	0.499	0.496	0.494	0.491	0.489	0.488	0.486	0.485	0.485	0.486	0.486	0.488	0.489	0.491	0.494	0.496	0.499	0.502	0.505	0.507	0.511	0.514	0.518	0.519	0.522	0.525	0.528	0.530	0.531	0.534	0.535	0.536	0.538	0.538	0.536	0.535	0.534	0.530	0.528	0.524	0.520	0.514	0.507	0.501	0.492	0.485	0.475	0.465	0.452	0.441	0.429	0.415	0.400	0.385	0.369	0.352	0.335	0.315	0.298	0.278	0.256	0.236	0.214	0.192	0.170	0.145	0.121	0.099	0.074	0.049	0.024	-0.001	-0.028	-0.052	-0.078	-0.102	-0.129	-0.154	-0.179	-0.204	-0.228	-0.252	-0.278	-0.301	-0.325	-0.349	-0.372	-0.395	-0.416	-0.439	-0.460	-0.480	-0.501	-0.521	-0.540	-0.561	-0.580	-0.598	-0.615	-0.632	-0.650	-0.668	-0.684	-0.699	-0.715	-0.730	-0.746	-0.761	-0.776	-0.790	-0.805	-0.819	-0.832	-0.846	-0.860	-0.874	-0.888	-0.902	-0.915	-0.930	-0.945	-0.959	-0.974	-0.989	-1.005	-1.020	-1.035	-1.051	-1.068	-1.085	-1.101	-1.119	-1.138	-1.155	-1.172	-1.192	-1.210	-1.230	-1.249	-1.269	-1.289	-1.309	-1.329	-1.349	-1.369	-1.390	-1.410	-1.431	-1.451	-1.471	-1.492	-1.512	-1.532	-1.554	-1.574	-1.592	-1.611	-1.630	-1.649	-1.666	-1.682	-1.701	-1.716	-1.732	-1.748	-1.762	-1.776	-1.789	-1.801	-1.814	-1.825	-1.835	-1.845	-1.855	-1.862	-1.871	-1.878	-1.884	-1.890	-1.895	-1.899	-1.902	-1.905	-1.908	-1.909	-1.911	-1.910	-1.910	-1.910	-1.909	-1.906	-1.905	-1.902	-1.900	-1.896	-1.894	-1.890	-1.886	-1.881	-1.878	-1.872	-1.869	-1.864	-1.860	-1.855	-1.850	-1.845	-1.840	-1.836	-1.831	-1.826	-1.821	-1.818	-1.812	-1.809	-1.805	-1.800	-1.796	-1.792	-1.789	-1.785	-1.781	-1.778	-1.774	-1.770	-1.766	-1.764	-1.761	-1.758	-1.754	-1.750	-1.746	-1.742	-1.739	-1.735	-1.730	-1.724	-1.720	-1.712	-1.708	-1.700	-1.694	-1.686	-1.679	-1.671	-1.662	-1.652	-1.644	-1.634	-1.624	-1.612	-1.600	-1.588	-1.575	-1.561	-1.549	-1.534	-1.520	-1.504	-1.488	-1.471	-1.455	-1.439	-1.421	-1.405	-1.386	-1.370	-1.351	-1.332	-1.316	-1.298	-1.280	-1.261	-1.245	-1.228	-1.210	-1.194	-1.178	-1.162	-1.146	-1.132	-1.118	-1.105	-1.092	-1.080	-1.070	-1.059	-1.050	-1.041	-1.035	-1.028	-1.021	-1.016	-1.012	-1.010	-1.008	-1.006	-1.005	-1.006	-1.008	-1.010	-1.014	-1.018	-1.020	-1.025	-1.031	-1.038	-1.042	-1.050	-1.058	-1.064	-1.071	-1.080	-1.088	-1.095	-1.104	-1.111	-1.119	-1.126	-1.132	-1.140	-1.145	-1.152	-1.156	-1.161	-1.165	-1.168	-1.170	-1.171	-1.172	-1.172	-1.172	-1.171	-1.169	-1.166	-1.161	-1.156	-1.150	-1.145	-1.138	-1.129	-1.120	-1.111	-1.101	-1.089	-1.078	-1.065	-1.052	-1.039	-1.025	-1.011	-0.998	-0.982	-0.968	-0.951	-0.936	-0.920	-0.904	-0.888	-0.872	-0.858	-0.840	-0.825	-0.810	-0.794	-0.780	-0.765	-0.749	-0.735	-0.721	-0.708	-0.694	-0.680	-0.668	-0.655	-0.642	-0.630	-0.620	-0.609	-0.599	-0.586	-0.578	-0.568	-0.559	-0.549	-0.540	-0.531	-0.522	-0.515	-0.506	-0.500	-0.491	-0.484	-0.478	-0.469	-0.462	-0.455	-0.449	-0.441	-0.435	-0.428	-0.422	-0.415	-0.409	-0.402	-0.396	-0.390	-0.385	-0.378	-0.372	-0.366	-0.360	-0.355	-0.348	-0.342	-0.336	-0.331	-0.326	-0.320	-0.314	-0.309	-0.304	-0.298	-0.292	-0.288	-0.281	-0.275	-0.270	-0.265	-0.259	-0.254	-0.249	-0.242	-0.236	-0.231	-0.225	-0.219	-0.212	-0.205	-0.199	-0.191	-0.184	-0.178	-0.169	-0.161	-0.152	-0.144	-0.135	-0.126	-0.116	-0.106	-0.096	-0.085	-0.075	-0.064	-0.052	-0.040	-0.029	-0.018	-0.004	0.010	0.022	0.035	0.049	0.062	0.076	0.090	0.104	0.118	0.131	0.145	0.160	0.174	0.186	0.200	0.214	0.226	0.240	0.252	0.264	0.278	0.288	0.299	0.310	0.320	0.330	0.340	0.349	0.356	0.365	0.372	0.380	0.385	0.391	0.396	0.400	0.405	0.408	0.411	0.414	0.415	0.416	0.418	0.418	0.419	0.419	0.418	0.416	0.415	0.414	0.411	0.409	0.406	0.405	0.401	0.399	0.395	0.391	0.390	0.385	0.382	0.379	0.375	0.372	0.369	0.365	0.362	0.359	0.356	0.352	0.350	0.348	0.344	0.341	0.339	0.338	0.334	0.332	0.330	0.328	0.325	0.322	0.321	0.319	0.318	0.315	0.314	0.312	0.309	0.308	0.305	0.304	0.301	0.299	0.296	0.294	0.291	0.288	0.286	0.282	0.280	0.278	0.274	0.271	0.269	0.265	0.261	0.258	0.255	0.250	0.246	0.242	0.239	0.235	0.231	0.228	0.224	0.219	0.216	0.211	0.206	0.202	0.199	0.195	0.190	0.185	0.181	0.178	0.172	0.168	0.162	0.158	0.152	0.149	0.144	0.139	0.134	0.128	0.122	0.118	0.110	0.105	0.099	0.092	0.085	0.079	0.072	0.065	0.058	0.050	0.042	0.034	0.026	0.018	0.009	-0.001	-0.011	-0.021	-0.030	-0.040	-0.050	-0.061	-0.071	-0.082	-0.092	-0.104	-0.116	-0.128	-0.138	-0.150	-0.161	-0.174	-0.185	-0.198	-0.209	-0.219	-0.231	-0.242	-0.254	-0.265	-0.276	-0.288	-0.299	-0.310	-0.321	-0.332	-0.342	-0.352	-0.364	-0.374	-0.384	-0.395	-0.405	-0.415	-0.425	-0.435	-0.442	-0.452	-0.464	-0.472	-0.481	-0.491	-0.501	-0.511	-0.520	-0.530	-0.540	-0.548	-0.558	-0.566	-0.576	-0.586	-0.596	-0.606	-0.616	-0.626	-0.636	-0.648	-0.658	-0.668	-0.679	-0.689	-0.699	-0.710	-0.720	-0.730	-0.741	-0.751	-0.761	-0.771	-0.781	-0.790	-0.801	-0.810	-0.819	-0.828	-0.836	-0.844	-0.852	-0.860	-0.868	-0.874	-0.880	-0.886	-0.892	-0.898	-0.904	-0.908	-0.912	-0.916	-0.919	-0.922	-0.925	-0.928	-0.930	-0.932	-0.934	-0.935	-0.935	-0.936	-0.936	-0.936	-0.936	-0.938	-0.938	-0.938	-0.938	-0.936	-0.938	-0.936	-0.936	-0.938	-0.938	-0.938	-0.938	-0.939	-0.940	-0.941	-0.942	-0.945	-0.946	-0.949	-0.952	-0.955	-0.958	-0.961	-0.966	-0.970	-0.975	-0.981	-0.985	-0.991	-0.998	-1.004	-1.010	-1.018	-1.024	-1.031	-1.038	-1.045	-1.052	-1.061	-1.069	-1.076	-1.085	-1.092	-1.101	-1.109	-1.116	-1.125	-1.132	-1.140	-1.148	-1.156	-1.162	-1.170	-1.178	-1.185	-1.191	-1.199	-1.205	-1.211	-1.219	-1.224	-1.230	-1.235	-1.241	-1.246	-1.251	-1.258	-1.261	-1.266	-1.271	-1.276	-1.280	-1.285	-1.290	-1.294	-1.298	-1.302	-1.305	-1.309	-1.314	-1.318	-1.322	-1.325	-1.330	-1.335	-1.339	-1.342	-1.346	-1.351	-1.356	-1.360	-1.365	-1.369	-1.374	-1.379	-1.382	-1.388	-1.391	-1.395	-1.400	-1.404	-1.408	-1.412	-1.416	-1.420	-1.422	-1.426	-1.430	-1.434	-1.436	-1.438	-1.440	-1.442	-1.444	-1.444	-1.445	-1.445	-1.445	-1.445	-1.444	-1.442	-1.441	-1.439	-1.435	-1.432	-1.428	-1.424	-1.418	-1.412	-1.406	-1.399	-1.391	-1.384	-1.375	-1.366	-1.356	-1.346	-1.336	-1.325	-1.314	-1.301	-1.290	-1.278	-1.265	-1.251	-1.238	-1.224	-1.210	-1.198	-1.184	-1.169	-1.155	-1.142	-1.128	-1.112	-1.100	-1.086	-1.074	-1.060	-1.048	-1.035	-1.024	-1.011	-1.000	-0.989	-0.979	-0.969	-0.960	-0.951	-0.942	-0.936	-0.929	-0.922	-0.919	-0.912	-0.909	-0.905	-0.902	-0.901	-0.900	-0.899	-0.899	-0.900	-0.901	-0.904	-0.905	-0.909	-0.912	-0.918	-0.921	-0.926	-0.931	-0.938	-0.942	-0.950	-0.956	-0.962	-0.970	-0.976	-0.984	-0.991	-0.998	-1.004	-1.011	-1.018	-1.024	-1.030	-1.036	-1.041	-1.046	-1.051	-1.055	-1.059	-1.062	-1.066	-1.069	-1.070	-1.072	-1.072	-1.074	-1.072	-1.072	-1.070	-1.069	-1.066	-1.062	-1.059	-1.055	-1.049	-1.044	-1.038	-1.030	-1.024	-1.016	-1.008	-1.001	-0.992	-0.984	-0.974	-0.964	-0.954	-0.944	-0.934	-0.922	-0.911	-0.901	-0.890	-0.880	-0.869	-0.859	-0.848	-0.836	-0.826	-0.816	-0.808	-0.798	-0.788	-0.779	-0.770	-0.761	-0.754	-0.746	-0.738	-0.731	-0.725	-0.719	-0.712	-0.708	-0.704	-0.699	-0.696	-0.692	-0.689	-0.686	-0.685	-0.682	-0.682	-0.681	-0.681	-0.682	-0.684	-0.685	-0.688	-0.690	-0.692	-0.698	-0.701	-0.705	-0.710	-0.715	-0.720	-0.725	-0.732	-0.738	-0.745	-0.751	-0.759	-0.766	-0.772	-0.781	-0.790	-0.798	-0.806	-0.815	-0.825	-0.832	-0.841	-0.850	-0.860	-0.869	-0.879	-0.886	-0.895	-0.904	-0.912	-0.922	-0.931	-0.940	-0.948	-0.955	-0.964	-0.971	-0.978	-0.984	-0.990	-0.996	-1.004	-1.009	-1.014	-1.019	-1.024	-1.028	-1.030	-1.034	-1.036	-1.039	-1.041	-1.044	-1.045	-1.045	-1.045	-1.046	-1.046	-1.045	-1.044	-1.042	-1.041	-1.039	-1.038	-1.034	-1.030	-1.028	-1.024	-1.020	-1.016	-1.011	-1.008	-1.002	-0.998	-0.992	-0.988	-0.982	-0.978	-0.974	-0.969	-0.964	-0.960	-0.955	-0.951	-0.946	-0.942	-0.939	-0.934	-0.931	-0.929	-0.925	-0.922	-0.919	-0.916	-0.914	-0.912	-0.911	-0.909	-0.908	-0.908	-0.906	-0.906	-0.906	-0.908	-0.906	-0.906	-0.908	-0.909	-0.910	-0.910	-0.911	-0.914	-0.914	-0.915	-0.918	-0.919	-0.920	-0.921	-0.922	-0.925	-0.926	-0.928	-0.930	-0.931	-0.932	-0.934	-0.935	-0.936	-0.936	-0.938	-0.938	-0.939	-0.939	-0.940	-0.940	-0.940	-0.939	-0.936	-0.936	-0.934	-0.932	-0.931	-0.929	-0.925	-0.922	-0.919	-0.914	-0.910	-0.906	-0.902	-0.896	-0.891	-0.885	-0.878	-0.870	-0.864	-0.856	-0.849	-0.840	-0.831	-0.822	-0.812	-0.802	-0.792	-0.781	-0.771	-0.760	-0.748	-0.736	-0.724	-0.711	-0.698	-0.685	-0.671	-0.658	-0.645	-0.631	-0.618	-0.605	-0.590	-0.576	-0.562	-0.550	-0.535	-0.522	-0.510	-0.498	-0.485	-0.474	-0.461	-0.450	-0.440	-0.430	-0.421	-0.411	-0.402	-0.394	-0.386	-0.379	-0.372	-0.366	-0.362	-0.358	-0.354	-0.351	-0.349	-0.348	-0.348	-0.348	-0.349	-0.351	-0.354	-0.356	-0.360	-0.365	-0.370	-0.375	-0.381	-0.389	-0.395	-0.402	-0.411	-0.419	-0.428	-0.436	-0.445	-0.456	-0.465	-0.474	-0.485	-0.495	-0.504	-0.515	-0.524	-0.534	-0.542	-0.552	-0.561	-0.569	-0.579	-0.586	-0.595	-0.602	-0.610	-0.616	-0.624	-0.629	-0.635	-0.640	-0.645	-0.650	-0.654	-0.656	-0.660	-0.664	-0.665	-0.668	-0.669	-0.670	-0.671	-0.674	-0.675	-0.674	-0.675	-0.676	-0.676	-0.676	-0.678	-0.678	-0.678	-0.679	-0.680	-0.680	-0.680	-0.682	-0.684	-0.686	-0.689	-0.691	-0.694	-0.699	-0.701	-0.708	-0.711	-0.716	-0.722	-0.729	-0.736	-0.744	-0.751	-0.760	-0.769	-0.778	-0.789	-0.799	-0.809	-0.820	-0.832	-0.844	-0.856	-0.869	-0.881	-0.894	-0.909	-0.921	-0.936	-0.950	-0.964	-0.978	-0.992	-1.006	-1.021	-1.035	-1.049	-1.064	-1.078	-1.091	-1.104	-1.118	-1.131	-1.142	-1.156	-1.168	-1.179	-1.191	-1.202	-1.212	-1.224	-1.232	-1.242	-1.251	-1.261	-1.269	-1.276	-1.282	-1.290	-1.296	-1.301	-1.306	-1.310	-1.314	-1.318	-1.320	-1.322	-1.324	-1.326	-1.326	-1.326	-1.326	-1.325	-1.324	-1.321	-1.319	-1.315	-1.312	-1.309	-1.304	-1.299	-1.292	-1.288	-1.280	-1.275	-1.268	-1.259	-1.251	-1.245	-1.236	-1.228	-1.218	-1.209	-1.199	-1.189	-1.179	-1.169	-1.159	-1.149	-1.138	-1.128	-1.116	-1.106	-1.095	-1.085	-1.074	-1.064	-1.054	-1.041	-1.032	-1.022	-1.012	-1.002	-0.992	-0.984	-0.976	-0.968	-0.959	-0.952	-0.946	-0.939	-0.932	-0.926	-0.921	-0.916	-0.911	-0.908	-0.905	-0.901	-0.899	-0.898	-0.896	-0.895	-0.895	-0.895	-0.896	-0.896	-0.899	-0.900	-0.902	-0.905	-0.909	-0.912	-0.915	-0.920	-0.925	-0.930	-0.936	-0.941	-0.948	-0.952	-0.960	-0.966	-0.972	-0.979	-0.985	-0.991	-0.999	-1.005	-1.012	-1.019	-1.025	-1.031	-1.039	-1.045	-1.050	-1.056	-1.061	-1.068	-1.072	-1.078	-1.082	-1.086	-1.091	-1.095	-1.099	-1.102	-1.105	-1.108	-1.111	-1.114	-1.116	-1.118	-1.120	-1.121	-1.122	-1.124	-1.124	-1.125	-1.125	-1.125	-1.126	-1.126	-1.125	-1.126	-1.125	-1.125	-1.125	-1.125	-1.125	-1.126	-1.125	-1.126	-1.126	-1.128	-1.129	-1.129	-1.130	-1.131	-1.135	-1.136	-1.139	-1.142	-1.145	-1.149	-1.152	-1.156	-1.162	-1.168	-1.172	-1.180	-1.185	-1.192	-1.200	-1.208	-1.216	-1.224	-1.234	-1.242	-1.252	-1.261	-1.272	-1.282	-1.294	-1.306	-1.316	-1.329	-1.341	-1.352	-1.365	-1.378	-1.390	-1.402	-1.415	-1.428	-1.441	-1.454	-1.465	-1.479	-1.491	-1.504	-1.515	-1.526	-1.539	-1.550	-1.560	-1.570	-1.581	-1.591	-1.599	-1.609	-1.618	-1.625	-1.631	-1.639	-1.646	-1.651	-1.658	-1.662	-1.668	-1.670	-1.674	-1.678	-1.680	-1.681	-1.682	-1.684	-1.684	-1.684	-1.682	-1.681	-1.680	-1.679	-1.675	-1.672	-1.669	-1.664	-1.660	-1.655	-1.650	-1.645	-1.639	-1.632	-1.626	-1.620	-1.612	-1.606	-1.598	-1.590	-1.582	-1.574	-1.565	-1.558	-1.548	-1.539	-1.530	-1.521	-1.511	-1.502	-1.494	-1.485	-1.475	-1.465	-1.456	-1.448	-1.439	-1.429	-1.421	-1.411	-1.402	-1.394	-1.385	-1.378	-1.370	-1.361	-1.354	-1.346	-1.339	-1.332	-1.326	-1.320	-1.314	-1.309	-1.305	-1.300	-1.295	-1.291	-1.288	-1.285	-1.282	-1.280	-1.279	-1.278	-1.278	-1.278	-1.276	-1.278	-1.280	-1.282	-1.284	-1.288	-1.291	-1.296	-1.301	-1.306	-1.312	-1.319	-1.326	-1.334	-1.340	-1.349	-1.356	-1.366	-1.375	-1.386	-1.395	-1.406	-1.418	-1.429	-1.440	-1.451	-1.464	-1.475	-1.488	-1.499	-1.511	-1.522	-1.534	-1.546	-1.558	-1.569	-1.580	-1.591	-1.601	-1.611	-1.620	-1.630	-1.639	-1.646	-1.654	-1.661	-1.666	-1.672	-1.678	-1.681	-1.685	-1.688	-1.689	-1.690	-1.690	-1.690	-1.688	-1.686	-1.682	-1.680	-1.674	-1.669	-1.662	-1.655	-1.646	-1.639	-1.629	-1.619	-1.606	-1.595	-1.582	-1.569	-1.556	-1.541	-1.526	-1.510	-1.494	-1.478	-1.461	-1.444	-1.426	-1.409	-1.391	-1.374	-1.355	-1.336	-1.319	-1.299	-1.281	-1.262	-1.245	-1.226	-1.209	-1.191	-1.174	-1.158	-1.141	-1.125	-1.109	-1.094	-1.080	-1.065	-1.051	-1.039	-1.026	-1.014	-1.002	-0.991	-0.981	-0.971	-0.964	-0.955	-0.948	-0.940	-0.935	-0.929	-0.924	-0.919	-0.916	-0.912	-0.910	-0.910	-0.908	-0.908	-0.906	-0.906	-0.908	-0.909	-0.910	-0.911	-0.914	-0.916	-0.919	-0.922	-0.925	-0.928	-0.931	-0.934	-0.938	-0.941	-0.944	-0.946	-0.949	-0.951	-0.952	-0.955	-0.956	-0.956	-0.956	-0.956	-0.955	-0.952	-0.951	-0.948	-0.944	-0.939	-0.932	-0.928	-0.920	-0.912	-0.902	-0.892	-0.881	-0.869	-0.855	-0.841	-0.825	-0.810	-0.792	-0.774	-0.755	-0.734	-0.714	-0.691	-0.668	-0.644	-0.620	-0.594	-0.568	-0.540	-0.512	-0.484	-0.454	-0.425	-0.394	-0.364	-0.334	-0.304	-0.271	-0.240	-0.209	-0.178	-0.148	-0.116	-0.085	-0.055	-0.024	0.006	0.035	0.064	0.092	0.119	0.146	0.172	0.198	0.222	0.245	0.266	0.288	0.309	0.326	0.345	0.361	0.378	0.391	0.405	0.418	0.428	0.436	0.444	0.451	0.458	0.460	0.464	0.465	0.466	0.466	0.464	0.461	0.458	0.452	0.446	0.440	0.432	0.424	0.415	0.405	0.394	0.382	0.371	0.360	0.346	0.335	0.321	0.308	0.294	0.280	0.265	0.252	0.238	0.224	0.210	0.198	0.182	0.170	0.158	0.145	0.132	0.120	0.110	0.099	0.088	0.078	0.069	0.060	0.050	0.044	0.035	0.030	0.022	0.018	0.011	0.006	0.002	-0.001	-0.005	-0.009	-0.012	-0.015	-0.018	-0.020	-0.022	-0.025	-0.028	-0.030	-0.030	-0.034	-0.036	-0.039	-0.041	-0.045	-0.049	-0.054	-0.059	-0.062	-0.068	-0.074	-0.081	-0.088	-0.096	-0.104	-0.112	-0.121	-0.131	-0.141	-0.152	-0.164	-0.176	-0.189	-0.202	-0.218	-0.231	-0.246	-0.261	-0.278	-0.294	-0.310	-0.326	-0.344	-0.360	-0.379	-0.396	-0.414	-0.431	-0.449	-0.466	-0.484	-0.501	-0.519	-0.535	-0.551	-0.568	-0.584	-0.599	-0.614	-0.629	-0.641	-0.655	-0.669	-0.680	-0.691	-0.704	-0.712	-0.724	-0.732	-0.741	-0.749	-0.755	-0.762	-0.769	-0.774	-0.778	-0.782	-0.786	-0.790	-0.791	-0.794	-0.795	-0.796	-0.796	-0.796	-0.796	-0.795	-0.794	-0.792	-0.790	-0.789	-0.786	-0.784	-0.780	-0.778	-0.774	-0.771	-0.768	-0.765	-0.761	-0.759	-0.755	-0.751	-0.748	-0.746	-0.741	-0.739	-0.738	-0.734	-0.732	-0.730	-0.729	-0.728	-0.726	-0.725	-0.724	-0.724	-0.724	-0.725	-0.725	-0.728	-0.729	-0.731	-0.734	-0.735	-0.740	-0.742	-0.746	-0.752	-0.756	-0.761	-0.769	-0.774	-0.781	-0.789	-0.798	-0.806	-0.815	-0.824	-0.834	-0.844	-0.854	-0.865	-0.878	-0.889	-0.901	-0.912	-0.925	-0.939	-0.951	-0.964	-0.978	-0.990	-1.002	-1.016	-1.029	-1.041	-1.055	-1.066	-1.079	-1.091	-1.102	-1.114	-1.124	-1.134	-1.144	-1.152	-1.160	-1.168	-1.175	-1.180	-1.185	-1.189	-1.192	-1.195	-1.196	-1.196	-1.196	-1.195	-1.192	-1.190	-1.185	-1.180	-1.172	-1.166	-1.158	-1.148	-1.138	-1.126	-1.115	-1.101	-1.089	-1.074	-1.059	-1.044	-1.028	-1.012	-0.995	-0.979	-0.960	-0.942	-0.926	-0.908	-0.890	-0.871	-0.855	-0.838	-0.820	-0.804	-0.788	-0.772	-0.756	-0.742	-0.729	-0.715	-0.702	-0.691	-0.679	-0.670	-0.660	-0.652	-0.646	-0.640	-0.634	-0.630	-0.628	-0.625	-0.624	-0.624	-0.625	-0.625	-0.629	-0.632	-0.635	-0.640	-0.646	-0.651	-0.659	-0.666	-0.674	-0.681	-0.691	-0.700	-0.710	-0.719	-0.729	-0.738	-0.748	-0.756	-0.766	-0.776	-0.784	-0.792	-0.801	-0.809	-0.818	-0.824	-0.829	-0.835	-0.840	-0.845	-0.848	-0.851	-0.854	-0.855	-0.855	-0.855	-0.855	-0.852	-0.850	-0.846	-0.842	-0.838	-0.832	-0.825	-0.818	-0.810	-0.800	-0.791	-0.781	-0.770	-0.759	-0.746	-0.734	-0.720	-0.708	-0.692	-0.678	-0.662	-0.648	-0.631	-0.615	-0.599	-0.584	-0.566	-0.549	-0.532	-0.515	-0.496	-0.479	-0.461	-0.444	-0.428	-0.410	-0.392	-0.374	-0.358	-0.340	-0.322	-0.306	-0.289	-0.272	-0.255	-0.239	-0.222	-0.206	-0.190	-0.174	-0.159	-0.144	-0.128	-0.114	-0.099	-0.085	-0.070	-0.056	-0.044	-0.030	-0.016	-0.005	0.008	0.019	0.030	0.041	0.051	0.061	0.071	0.081	0.090	0.098	0.106	0.114	0.120	0.126	0.131	0.136	0.141	0.145	0.149	0.150	0.151	0.154	0.154	0.154	0.154	0.151	0.151	0.148	0.145	0.141	0.136	0.132	0.128	0.122	0.116	0.109	0.102	0.095	0.088	0.079	0.071	0.062	0.052	0.044	0.035	0.025	0.016	0.005	-0.005	-0.015	-0.024	-0.032	-0.042	-0.051	-0.061	-0.070	-0.079	-0.086	-0.094	-0.101	-0.108	-0.115	-0.120	-0.126	-0.131	-0.136	-0.140	-0.144	-0.146	-0.149	-0.152	-0.154	-0.155	-0.156	-0.156	-0.158	-0.156	-0.155	-0.155	-0.152	-0.151	-0.149	-0.146	-0.144	-0.141	-0.139	-0.136	-0.132	-0.130	-0.128	-0.124	-0.121	-0.119	-0.116	-0.114	-0.111	-0.109	-0.106	-0.105	-0.104	-0.102	-0.101	-0.101	-0.102	-0.101	-0.102	-0.102	-0.104	-0.106	-0.109	-0.110	-0.112	-0.115	-0.119	-0.121	-0.124	-0.128	-0.131	-0.134	-0.138	-0.141	-0.144	-0.148	-0.151	-0.154	-0.156	-0.159	-0.161	-0.162	-0.166	-0.168	-0.168	-0.169	-0.168	-0.169	-0.168	-0.166	-0.165	-0.164	-0.161	-0.159	-0.155	-0.151	-0.146	-0.141	-0.136	-0.129	-0.122	-0.115	-0.109	-0.101	-0.092	-0.084	-0.075	-0.065	-0.056	-0.046	-0.035	-0.025	-0.014	-0.004	0.008	0.018	0.028	0.039	0.049	0.060	0.070	0.080	0.091	0.100	0.110	0.120	0.130	0.138	0.146	0.155	0.162	0.170	0.178	0.184	0.190	0.196	0.201	0.206	0.210	0.214	0.218	0.221	0.224	0.225	0.226	0.229	0.229	0.229	0.229	0.229	0.226	0.225	0.222	0.220	0.218	0.212	0.209	0.205	0.200	0.194	0.189	0.182	0.176	0.169	0.162	0.155	0.148	0.139	0.131	0.122	0.112	0.104	0.095	0.085	0.074	0.064	0.054	0.042	0.032	0.022	0.011	0.000	-0.011	-0.022	-0.034	-0.046	-0.056	-0.068	-0.080	-0.091	-0.101	-0.112	-0.124	-0.136	-0.146	-0.158	-0.168	-0.179	-0.189	-0.199	-0.209	-0.219	-0.229	-0.239	-0.248	-0.256	-0.265	-0.274	-0.281	-0.289	-0.296	-0.304	-0.310	-0.318	-0.322	-0.329	-0.334	-0.339	-0.344	-0.349	-0.352	-0.356	-0.359	-0.362	-0.364	-0.366	-0.366	-0.369	-0.369	-0.369	-0.369	-0.369	-0.368	-0.366	-0.365	-0.364	-0.361	-0.358	-0.355	-0.351	-0.348	-0.344	-0.339	-0.334	-0.329	-0.324	-0.319	-0.314	-0.308	-0.302	-0.298	-0.292	-0.286	-0.281	-0.275	-0.270	-0.265	-0.260	-0.254	-0.249	-0.244	-0.239	-0.234	-0.230	-0.226	-0.222	-0.219	-0.215	-0.212	-0.211	-0.209	-0.208	-0.208	-0.206	-0.208	-0.209	-0.210	-0.212	-0.214	-0.219	-0.221	-0.226	-0.231	-0.238	-0.244	-0.250	-0.258	-0.265	-0.274	-0.282	-0.291	-0.302	-0.312	-0.324	-0.335	-0.346	-0.358	-0.371	-0.384	-0.398	-0.410	-0.424	-0.438	-0.452	-0.466	-0.481	-0.496	-0.510	-0.525	-0.541	-0.555	-0.570	-0.585	-0.599	-0.615	-0.629	-0.642	-0.656	-0.671	-0.685	-0.698	-0.710	-0.724	-0.736	-0.749	-0.761	-0.771	-0.782	-0.794	-0.805	-0.815	-0.825	-0.835	-0.844	-0.851	-0.860	-0.869	-0.876	-0.884	-0.891	-0.898	-0.905	-0.911	-0.918	-0.924	-0.929	-0.935	-0.940	-0.946	-0.951	-0.956	-0.961	-0.966	-0.971	-0.976	-0.981	-0.986	-0.992	-0.999	-1.005	-1.010	-1.018	-1.024	-1.030	-1.036	-1.045	-1.052	-1.060	-1.069	-1.078	-1.086	-1.096	-1.106	-1.118	-1.128	-1.139	-1.150	-1.162	-1.174	-1.186	-1.199	-1.212	-1.225	-1.240	-1.254	-1.269	-1.282	-1.298	-1.312	-1.326	-1.342	-1.358	-1.372	-1.388	-1.402	-1.418	-1.432	-1.449	-1.462	-1.476	-1.491	-1.504	-1.518	-1.531	-1.545	-1.556	-1.568	-1.580	-1.591	-1.601	-1.611	-1.621	-1.630	-1.639	-1.646	-1.652	-1.660	-1.665	-1.670	-1.672	-1.678	-1.680	-1.681	-1.682	-1.684	-1.684	-1.682	-1.681	-1.679	-1.676	-1.674	-1.670	-1.665	-1.659	-1.654	-1.646	-1.639	-1.631	-1.622	-1.612	-1.602	-1.591	-1.580	-1.569	-1.556	-1.544	-1.530	-1.516	-1.501	-1.485	-1.470	-1.454	-1.436	-1.419	-1.401	-1.382	-1.362	-1.345	-1.325	-1.305	-1.284	-1.262	-1.241	-1.220	-1.198	-1.176	-1.154	-1.131	-1.108	-1.086	-1.064	-1.040	-1.018	-0.994	-0.971	-0.949	-0.926	-0.904	-0.881	-0.859	-0.838	-0.816	-0.795	-0.775	-0.754	-0.735	-0.715	-0.696	-0.679	-0.661	-0.645	-0.628	-0.612	-0.599	-0.584	-0.571	-0.559	-0.546	-0.535	-0.525	-0.515	-0.506	-0.498	-0.490	-0.484	-0.476	-0.471	-0.466	-0.461	-0.459	-0.454	-0.450	-0.449	-0.445	-0.442	-0.441	-0.440	-0.438	-0.435	-0.434	-0.432	-0.430	-0.428	-0.426	-0.422	-0.420	-0.418	-0.414	-0.408	-0.404	-0.399	-0.392	-0.386	-0.379	-0.370	-0.361	-0.351	-0.340	-0.330	-0.318	-0.305	-0.291	-0.276	-0.261	-0.245	-0.228	-0.210	-0.192	-0.174	-0.154	-0.134	-0.112	-0.091	-0.069	-0.046	-0.024	0.000	0.022	0.046	0.070	0.094	0.118	0.140	0.165	0.189	0.211	0.234	0.256	0.279	0.300	0.321	0.342	0.362	0.381	0.399	0.416	0.432	0.449	0.462	0.478	0.489	0.501	0.511	0.521	0.530	0.535	0.542	0.546	0.551	0.552	0.554	0.554	0.554	0.551	0.548	0.544	0.539	0.532	0.525	0.518	0.509	0.498	0.488	0.476	0.465	0.451	0.439	0.425	0.411	0.396	0.381	0.368	0.351	0.336	0.321	0.306	0.290	0.276	0.260	0.246	0.230	0.216	0.202	0.189	0.176	0.164	0.150	0.140	0.129	0.119	0.110	0.101	0.092	0.085	0.080	0.072	0.069	0.064	0.061	0.058	0.056	0.055	0.055	0.055	0.056	0.059	0.061	0.064	0.069	0.072	0.078	0.084	0.088	0.095	0.101	0.109	0.116	0.122	0.130	0.139	0.146	0.155	0.162	0.170	0.179	0.185	0.192	0.200	0.206	0.212	0.219	0.225	0.230	0.234	0.238	0.241	0.245	0.246	0.249	0.250	0.250	0.249	0.249	0.248	0.245	0.241	0.239	0.235	0.230	0.224	0.219	0.211	0.205	0.196	0.189	0.180	0.170	0.161	0.151	0.141	0.129	0.119	0.109	0.096	0.085	0.074	0.061	0.049	0.038	0.025	0.015	0.002	-0.009	-0.019	-0.030	-0.041	-0.052	-0.061	-0.071	-0.081	-0.089	-0.098	-0.106	-0.114	-0.119	-0.126	-0.131	-0.138	-0.140	-0.145	-0.148	-0.150	-0.152	-0.154	-0.154	-0.154	-0.152	-0.151	-0.149	-0.146	-0.142	-0.139	-0.134	-0.128	-0.121	-0.115	-0.108	-0.100	-0.091	-0.082	-0.071	-0.061	-0.051	-0.040	-0.028	-0.015	-0.002	0.010	0.024	0.038	0.052	0.068	0.081	0.098	0.112	0.128	0.144	0.161	0.176	0.192	0.210	0.226	0.242	0.259	0.276	0.292	0.308	0.325	0.340	0.356	0.371	0.386	0.401	0.416	0.429	0.442	0.455	0.469	0.480	0.492	0.502	0.514	0.524	0.532	0.541	0.550	0.556	0.564	0.570	0.575	0.580	0.584	0.588	0.591	0.592	0.595	0.595	0.595	0.595	0.595	0.592	0.591	0.589	0.585	0.581	0.578	0.574	0.569	0.564	0.558	0.552	0.546	0.540	0.534	0.528	0.521	0.515	0.507	0.501	0.496	0.489	0.481	0.476	0.470	0.464	0.459	0.454	0.448	0.442	0.439	0.432	0.429	0.425	0.422	0.419	0.416	0.414	0.411	0.410	0.408	0.406	0.405	0.405	0.404	0.402	0.402	0.402	0.402	0.404	0.402	0.404	0.402	0.402	0.404	0.402	0.402	0.401	0.401	0.400	0.399	0.396	0.395	0.392	0.390	0.386	0.382	0.378	0.372	0.366	0.360	0.352	0.345	0.336	0.328	0.319	0.308	0.295	0.284	0.270	0.258	0.242	0.226	0.211	0.194	0.176	0.159	0.140	0.121	0.101	0.079	0.059	0.036	0.014	-0.009	-0.031	-0.056	-0.080	-0.105	-0.129	-0.155	-0.179	-0.205	-0.230	-0.255	-0.281	-0.306	-0.330	-0.355	-0.381	-0.406	-0.430	-0.455	-0.479	-0.501	-0.525	-0.548	-0.570	-0.592	-0.614	-0.635	-0.656	-0.678	-0.696	-0.716	-0.735	-0.754	-0.771	-0.789	-0.808	-0.824	-0.840	-0.856	-0.872	-0.888	-0.904	-0.919	-0.934	-0.949	-0.962	-0.978	-0.992	-1.006	-1.021	-1.035	-1.049	-1.064	-1.078	-1.092	-1.106	-1.120	-1.135	-1.150	-1.165	-1.180	-1.196	-1.212	-1.229	-1.245	-1.261	-1.279	-1.295	-1.312	-1.330	-1.348	-1.366	-1.384	-1.402	-1.422	-1.440	-1.460	-1.479	-1.498	-1.518	-1.536	-1.556	-1.575	-1.594	-1.614	-1.632	-1.650	-1.670	-1.688	-1.708	-1.725	-1.744	-1.761	-1.779	-1.796	-1.812	-1.829	-1.845	-1.859	-1.875	-1.889	-1.904	-1.916	-1.930	-1.942	-1.955	-1.966	-1.978	-1.988	-1.999	-2.007	-2.018	-2.026	-2.034	-2.041	-2.049	-2.055	-2.061	-2.068	-2.072	-2.078	-2.081	-2.085	-2.090	-2.092	-2.096	-2.099	-2.100	-2.102	-2.104	-2.106	-2.108	-2.108	-2.108	-2.108	-2.108	-2.108	-2.108	-2.108	-2.106	-2.106	-2.106	-2.104	-2.104	-2.101	-2.100	-2.099	-2.096	-2.094	-2.091	-2.089	-2.086	-2.085	-2.081	-2.078	-2.075	-2.071	-2.068	-2.064	-2.059	-2.054	-2.050	-2.045	-2.039	-2.034	-2.029	-2.022	-2.016	-2.009	-2.002	-1.995	-1.986	-1.979	-1.970	-1.960	-1.952	-1.941	-1.931	-1.920	-1.909	-1.896	-1.885	-1.871	-1.859	-1.844	-1.830	-1.815	-1.800	-1.784	-1.769	-1.751	-1.735	-1.718	-1.700	-1.681	-1.664	-1.645	-1.626	-1.606	-1.588	-1.568	-1.549	-1.529	-1.509	-1.489	-1.470	-1.450	-1.431	-1.412	-1.394	-1.375	-1.356	-1.339	-1.321	-1.305	-1.289	-1.274	-1.259	-1.244	-1.231	-1.218	-1.206	-1.195	-1.186	-1.178	-1.169	-1.162	-1.156	-1.151	-1.146	-1.142	-1.140	-1.139	-1.138	-1.139	-1.140	-1.141	-1.145	-1.149	-1.152	-1.158	-1.162	-1.170	-1.176	-1.182	-1.190	-1.196	-1.205	-1.212	-1.220	-1.228	-1.235	-1.242	-1.251	-1.258	-1.265	-1.270	-1.276	-1.282	-1.286	-1.289	-1.292	-1.295	-1.295	-1.296	-1.295	-1.294	-1.291	-1.288	-1.282	-1.278	-1.271	-1.264	-1.256	-1.246	-1.235	-1.224	-1.211	-1.198	-1.184	-1.169	-1.154	-1.138	-1.119	-1.101	-1.084	-1.064	-1.044	-1.024	-1.004	-0.982	-0.962	-0.941	-0.920	-0.898	-0.876	-0.855	-0.834	-0.814	-0.791	-0.771	-0.751	-0.732	-0.712	-0.694	-0.675	-0.658	-0.640	-0.622	-0.605	-0.589	-0.575	-0.559	-0.545	-0.531	-0.519	-0.506	-0.495	-0.484	-0.474	-0.464	-0.454	-0.445	-0.436	-0.429	-0.421	-0.415	-0.409	-0.402	-0.396	-0.391	-0.386	-0.381	-0.376	-0.372	-0.369	-0.365	-0.361	-0.358	-0.356	-0.352	-0.350	-0.348	-0.345	-0.344	-0.341	-0.339	-0.336	-0.335	-0.334	-0.331	-0.331	-0.329	-0.328	-0.326	-0.325	-0.322	-0.322	-0.321	-0.320	-0.319	-0.318	-0.318	-0.316	-0.314	-0.314	-0.311	-0.310	-0.309	-0.308	-0.305	-0.304	-0.301	-0.299	-0.298	-0.295	-0.291	-0.289	-0.285	-0.281	-0.278	-0.274	-0.269	-0.264	-0.259	-0.252	-0.246	-0.239	-0.232	-0.225	-0.218	-0.210	-0.200	-0.191	-0.182	-0.172	-0.164	-0.152	-0.141	-0.130	-0.118	-0.106	-0.094	-0.081	-0.070	-0.056	-0.044	-0.031	-0.018	-0.004	0.009	0.021	0.035	0.048	0.060	0.072	0.085	0.096	0.109	0.119	0.130	0.140	0.151	0.160	0.170	0.179	0.186	0.195	0.201	0.208	0.214	0.219	0.225	0.228	0.231	0.235	0.238	0.239	0.240	0.240	0.241	0.239	0.239	0.238	0.236	0.234	0.231	0.228	0.225	0.221	0.216	0.212	0.209	0.204	0.200	0.195	0.191	0.186	0.181	0.178	0.172	0.168	0.164	0.159	0.155	0.151	0.148	0.144	0.140	0.138	0.134	0.131	0.128	0.126	0.124	0.121	0.120	0.118	0.118	0.115	0.114	0.112	0.112	0.112	0.110	0.110	0.110	0.110	0.110	0.109	0.109	0.109	0.109	0.109	0.108	0.106	0.108	0.106	0.106	0.105	0.104	0.104	0.102	0.101	0.100	0.100	0.099	0.095	0.095	0.092	0.090	0.088	0.085	0.084	0.080	0.078	0.075	0.072	0.069	0.066	0.062	0.059	0.055	0.052	0.048	0.044	0.039	0.036	0.031	0.028	0.022	0.018	0.012	0.008	0.002	-0.002	-0.009	-0.014	-0.019	-0.025	-0.031	-0.038	-0.042	-0.049	-0.055	-0.062	-0.070	-0.075	-0.082	-0.090	-0.098	-0.106	-0.114	-0.120	-0.129	-0.138	-0.146	-0.154	-0.162	-0.171	-0.180	-0.190	-0.199	-0.208	-0.216	-0.226	-0.235	-0.244	-0.254	-0.264	-0.272	-0.282	-0.290	-0.300	-0.310	-0.318	-0.328	-0.336	-0.346	-0.355	-0.364	-0.374	-0.382	-0.391	-0.401	-0.410	-0.419	-0.428	-0.438	-0.445	-0.455	-0.464	-0.472	-0.481	-0.491	-0.501	-0.509	-0.520	-0.529	-0.539	-0.548	-0.558	-0.569	-0.579	-0.589	-0.599	-0.608	-0.619	-0.630	-0.641	-0.651	-0.662	-0.675	-0.686	-0.699	-0.710	-0.721	-0.734	-0.744	-0.755	-0.769	-0.779	-0.791	-0.802	-0.814	-0.825	-0.838	-0.848	-0.859	-0.869	-0.879	-0.888	-0.898	-0.908	-0.916	-0.924	-0.932	-0.940	-0.948	-0.954	-0.961	-0.966	-0.972	-0.976	-0.981	-0.986	-0.990	-0.992	-0.995	-0.998	-0.999	-1.000	-1.001	-1.002	-1.002	-1.004	-1.002	-1.004	-1.004	-1.002	-1.002	-1.000	-1.000	-1.000	-0.998	-0.998	-0.996	-0.998	-0.996	-0.996	-0.996	-0.998	-0.999	-1.000	-1.001	-1.002	-1.005	-1.008	-1.011	-1.014	-1.019	-1.024	-1.028	-1.034	-1.039	-1.046	-1.054	-1.061	-1.069	-1.079	-1.088	-1.098	-1.106	-1.118	-1.128	-1.138	-1.150	-1.161	-1.174	-1.185	-1.199	-1.210	-1.224	-1.236	-1.250	-1.262	-1.275	-1.290	-1.302	-1.316	-1.329	-1.341	-1.355	-1.368	-1.381	-1.395	-1.406	-1.419	-1.431	-1.442	-1.454	-1.466	-1.478	-1.489	-1.498	-1.509	-1.519	-1.528	-1.538	-1.545	-1.554	-1.562	-1.571	-1.579	-1.585	-1.592	-1.599	-1.606	-1.611	-1.618	-1.622	-1.629	-1.635	-1.640	-1.644	-1.649	-1.654	-1.659	-1.664	-1.668	-1.671	-1.675	-1.678	-1.681	-1.685	-1.688	-1.691	-1.694	-1.696	-1.699	-1.701	-1.702	-1.705	-1.708	-1.708	-1.709	-1.711	-1.711	-1.712	-1.712	-1.712	-1.712	-1.711	-1.712	-1.711	-1.709	-1.708	-1.706	-1.704	-1.701	-1.696	-1.694	-1.689	-1.685	-1.680	-1.674	-1.670	-1.662	-1.656	-1.649	-1.642	-1.632	-1.625	-1.616	-1.606	-1.598	-1.586	-1.578	-1.565	-1.555	-1.544	-1.532	-1.519	-1.508	-1.495	-1.482	-1.470	-1.458	-1.444	-1.430	-1.418	-1.405	-1.392	-1.379	-1.365	-1.352	-1.340	-1.328	-1.316	-1.305	-1.294	-1.281	-1.271	-1.261	-1.252	-1.241	-1.234	-1.225	-1.218	-1.210	-1.204	-1.196	-1.192	-1.186	-1.182	-1.180	-1.176	-1.174	-1.171	-1.171	-1.170	-1.171	-1.171	-1.172	-1.174	-1.176	-1.179	-1.182	-1.186	-1.190	-1.194	-1.199	-1.204	-1.209	-1.214	-1.219	-1.225	-1.231	-1.238	-1.242	-1.248	-1.252	-1.259	-1.264	-1.269	-1.272	-1.278	-1.282	-1.286	-1.289	-1.292	-1.294	-1.296	-1.299	-1.300	-1.300	-1.301	-1.301	-1.300	-1.299	-1.296	-1.295	-1.291	-1.288	-1.284	-1.280	-1.274	-1.268	-1.262	-1.255	-1.248	-1.241	-1.232	-1.225	-1.216	-1.209	-1.199	-1.190	-1.181	-1.171	-1.161	-1.150	-1.141	-1.131	-1.120	-1.110	-1.100	-1.090	-1.080	-1.070	-1.059	-1.050	-1.041	-1.031	-1.022	-1.012	-1.005	-0.996	-0.988	-0.980	-0.974	-0.966	-0.960	-0.952	-0.948	-0.941	-0.935	-0.931	-0.926	-0.922	-0.918	-0.914	-0.911	-0.908	-0.905	-0.902	-0.901	-0.901	-0.899	-0.899	-0.899	-0.899	-0.898	-0.899	-0.900	-0.902	-0.904	-0.905	-0.908	-0.910	-0.912	-0.915	-0.920	-0.922	-0.926	-0.930	-0.935	-0.939	-0.945	-0.950	-0.955	-0.961	-0.966	-0.972	-0.978	-0.985	-0.990	-0.998	-1.005	-1.010	-1.018	-1.025	-1.031	-1.039	-1.045	-1.052	-1.059	-1.066	-1.072	-1.080	-1.086	-1.092	-1.099	-1.104	-1.109	-1.115	-1.120	-1.124	-1.128	-1.131	-1.135	-1.139	-1.141	-1.142	-1.144	-1.145	-1.146	-1.145	-1.145	-1.144	-1.144	-1.140	-1.138	-1.135	-1.132	-1.128	-1.122	-1.118	-1.112	-1.105	-1.098	-1.091	-1.084	-1.075	-1.066	-1.058	-1.048	-1.038	-1.028	-1.018	-1.006	-0.995	-0.985	-0.974	-0.962	-0.951	-0.940	-0.929	-0.918	-0.905	-0.895	-0.884	-0.872	-0.862	-0.851	-0.841	-0.830	-0.821	-0.811	-0.801	-0.791	-0.782	-0.775	-0.766	-0.758	-0.751	-0.744	-0.738	-0.730	-0.725	-0.719	-0.715	-0.710	-0.706	-0.702	-0.700	-0.696	-0.694	-0.691	-0.690	-0.689	-0.688	-0.686	-0.685	-0.686	-0.686	-0.686	-0.688	-0.689	-0.691	-0.691	-0.694	-0.696	-0.699	-0.701	-0.704	-0.706	-0.709	-0.712	-0.715	-0.719	-0.721	-0.725	-0.728	-0.730	-0.732	-0.735	-0.736	-0.739	-0.740	-0.741	-0.742	-0.744	-0.744	-0.744	-0.744	-0.742	-0.740	-0.738	-0.735	-0.731	-0.729	-0.725	-0.719	-0.714	-0.708	-0.701	-0.694	-0.685	-0.676	-0.666	-0.658	-0.646	-0.635	-0.622	-0.611	-0.598	-0.585	-0.570	-0.556	-0.541	-0.526	-0.511	-0.496	-0.481	-0.465	-0.450	-0.434	-0.419	-0.404	-0.390	-0.374	-0.359	-0.345	-0.331	-0.319	-0.305	-0.294	-0.282	-0.271	-0.260	-0.251	-0.244	-0.235	-0.228	-0.221	-0.216	-0.212	-0.209	-0.206	-0.205	-0.205	-0.205	-0.208	-0.210	-0.214	-0.220	-0.226	-0.232	-0.240	-0.248	-0.256	-0.266	-0.278	-0.289	-0.300	-0.311	-0.324	-0.338	-0.351	-0.365	-0.380	-0.392	-0.408	-0.421	-0.436	-0.450	-0.465	-0.479	-0.494	-0.507	-0.521	-0.534	-0.548	-0.560	-0.572	-0.584	-0.595	-0.606	-0.616	-0.626	-0.636	-0.644	-0.652	-0.660	-0.666	-0.674	-0.679	-0.684	-0.689	-0.692	-0.696	-0.699	-0.702	-0.705	-0.706	-0.708	-0.710	-0.710	-0.711	-0.712	-0.712	-0.714	-0.715	-0.715	-0.715	-0.715	-0.716	-0.716	-0.719	-0.720	-0.721	-0.722	-0.725	-0.728	-0.731	-0.735	-0.739	-0.742	-0.749	-0.754	-0.759	-0.766	-0.774	-0.781	-0.790	-0.800	-0.809	-0.819	-0.830	-0.840	-0.852	-0.865	-0.878	-0.891	-0.904	-0.919	-0.932	-0.949	-0.962	-0.979	-0.994	-1.010	-1.026	-1.044	-1.059	-1.076	-1.092	-1.109	-1.125	-1.142	-1.158	-1.174	-1.189	-1.205	-1.220	-1.235	-1.249	-1.264	-1.278	-1.291	-1.305	-1.318	-1.330	-1.341	-1.354	-1.364	-1.374	-1.382	-1.394	-1.401	-1.410	-1.418	-1.424	-1.430	-1.436	-1.441	-1.446	-1.450	-1.455	-1.458	-1.460	-1.462	-1.464	-1.465	-1.465	-1.465	-1.465	-1.464	-1.464	-1.461	-1.459	-1.456	-1.452	-1.449	-1.446	-1.441	-1.436	-1.431	-1.426	-1.421	-1.415	-1.409	-1.402	-1.396	-1.389	-1.381	-1.374	-1.368	-1.359	-1.351	-1.342	-1.334	-1.324	-1.316	-1.306	-1.298	-1.288	-1.279	-1.269	-1.259	-1.249	-1.239	-1.229	-1.220	-1.209	-1.200	-1.190	-1.181	-1.172	-1.164	-1.154	-1.145	-1.138	-1.130	-1.120	-1.114	-1.106	-1.100	-1.092	-1.086	-1.080	-1.074	-1.070	-1.065	-1.060	-1.056	-1.054	-1.050	-1.049	-1.046	-1.045	-1.044	-1.042	-1.044	-1.044	-1.045	-1.046	-1.049	-1.051	-1.054	-1.056	-1.061	-1.065	-1.069	-1.074	-1.079	-1.085	-1.089	-1.096	-1.101	-1.108	-1.112	-1.120	-1.126	-1.132	-1.139	-1.145	-1.152	-1.159	-1.165	-1.170	-1.176	-1.181	-1.188	-1.192	-1.199	-1.202	-1.208	-1.211	-1.215	-1.219	-1.222	-1.226	-1.230	-1.232	-1.235	-1.238	-1.239	-1.241	-1.242	-1.245	-1.245	-1.246	-1.246	-1.248	-1.248	-1.249	-1.250	-1.249	-1.250	-1.250	-1.251	-1.252	-1.254	-1.252	-1.254	-1.256	-1.258	-1.259	-1.260	-1.264	-1.266	-1.269	-1.271	-1.275	-1.280	-1.284	-1.289	-1.295	-1.301	-1.308	-1.314	-1.321	-1.329	-1.338	-1.345	-1.355	-1.365	-1.374	-1.385	-1.396	-1.406	-1.418	-1.430	-1.442	-1.454	-1.466	-1.479	-1.492	-1.506	-1.519	-1.531	-1.545	-1.559	-1.572	-1.586	-1.601	-1.614	-1.626	-1.640	-1.652	-1.666	-1.679	-1.690	-1.702	-1.714	-1.725	-1.735	-1.745	-1.756	-1.764	-1.772	-1.781	-1.788	-1.795	-1.801	-1.806	-1.812	-1.816	-1.820	-1.822	-1.825	-1.826	-1.828	-1.828	-1.828	-1.826	-1.824	-1.822	-1.819	-1.815	-1.811	-1.805	-1.800	-1.794	-1.786	-1.779	-1.770	-1.762	-1.754	-1.744	-1.734	-1.724	-1.712	-1.700	-1.689	-1.675	-1.662	-1.650	-1.636	-1.624	-1.610	-1.595	-1.581	-1.566	-1.552	-1.538	-1.521	-1.506	-1.491	-1.476	-1.461	-1.446	-1.431	-1.416	-1.402	-1.388	-1.372	-1.359	-1.345	-1.330	-1.318	-1.304	-1.290	-1.279	-1.265	-1.252	-1.242	-1.231	-1.221	-1.211	-1.200	-1.192	-1.182	-1.174	-1.168	-1.160	-1.154	-1.148	-1.142	-1.138	-1.134	-1.130	-1.128	-1.126	-1.124	-1.122	-1.122	-1.124	-1.125	-1.126	-1.129	-1.131	-1.135	-1.139	-1.144	-1.149	-1.154	-1.160	-1.166	-1.174	-1.181	-1.189	-1.196	-1.205	-1.212	-1.222	-1.231	-1.240	-1.250	-1.260	-1.270	-1.280	-1.290	-1.300	-1.309	-1.319	-1.328	-1.338	-1.346	-1.355	-1.364	-1.372	-1.380	-1.386	-1.395	-1.400	-1.406	-1.411	-1.416	-1.421	-1.424	-1.428	-1.429	-1.431	-1.431	-1.432	-1.431	-1.429	-1.428	-1.425	-1.421	-1.418	-1.411	-1.408	-1.401	-1.392	-1.386	-1.378	-1.368	-1.359	-1.348	-1.338	-1.326	-1.314	-1.301	-1.289	-1.275	-1.261	-1.246	-1.232	-1.218	-1.202	-1.186	-1.172	-1.156	-1.140	-1.124	-1.108	-1.092	-1.078	-1.062	-1.046	-1.031	-1.015	-1.001	-0.988	-0.972	-0.959	-0.945	-0.932	-0.920	-0.908	-0.896	-0.885	-0.874	-0.864	-0.855	-0.846	-0.838	-0.830	-0.822	-0.815	-0.809	-0.805	-0.799	-0.795	-0.791	-0.788	-0.785	-0.782	-0.781	-0.781	-0.780	-0.780	-0.780	-0.781	-0.782	-0.785	-0.788	-0.790	-0.792	-0.795	-0.799	-0.802	-0.806	-0.811	-0.815	-0.820	-0.825	-0.829	-0.835	-0.839	-0.844	-0.849	-0.854	-0.858	-0.862	-0.866	-0.871	-0.874	-0.878	-0.881	-0.882	-0.885	-0.888	-0.889	-0.889	-0.889	-0.890	-0.888	-0.886	-0.884	-0.881	-0.878	-0.874	-0.869	-0.862	-0.856	-0.849	-0.840	-0.831	-0.821	-0.810	-0.798	-0.786	-0.771	-0.758	-0.741	-0.726	-0.709	-0.691	-0.672	-0.652	-0.634	-0.612	-0.590	-0.569	-0.546	-0.522	-0.498	-0.474	-0.449	-0.424	-0.399	-0.372	-0.348	-0.321	-0.295	-0.269	-0.242	-0.218	-0.191	-0.165	-0.140	-0.115	-0.091	-0.066	-0.042	-0.020	0.002	0.024	0.044	0.064	0.084	0.101	0.119	0.135	0.150	0.164	0.176	0.189	0.199	0.209	0.216	0.224	0.229	0.232	0.236	0.238	0.239	0.238	0.236	0.235	0.231	0.226	0.220	0.214	0.206	0.198	0.188	0.178	0.168	0.155	0.142	0.130	0.116	0.102	0.089	0.074	0.059	0.044	0.028	0.012	-0.002	-0.019	-0.034	-0.048	-0.062	-0.078	-0.091	-0.106	-0.120	-0.132	-0.145	-0.158	-0.170	-0.181	-0.191	-0.200	-0.210	-0.219	-0.226	-0.235	-0.240	-0.248	-0.252	-0.258	-0.261	-0.265	-0.269	-0.271	-0.274	-0.275	-0.276	-0.278	-0.278	-0.279	-0.279	-0.279	-0.280	-0.279	-0.279	-0.279	-0.279	-0.279	-0.279	-0.280	-0.281	-0.282	-0.284	-0.286	-0.289	-0.291	-0.294	-0.299	-0.302	-0.309	-0.314	-0.320	-0.328	-0.335	-0.344	-0.352	-0.362	-0.371	-0.382	-0.394	-0.406	-0.419	-0.431	-0.445	-0.460	-0.474	-0.490	-0.506	-0.521	-0.536	-0.554	-0.570	-0.588	-0.604	-0.620	-0.638	-0.654	-0.671	-0.689	-0.705	-0.720	-0.738	-0.754	-0.769	100.000	5.000	2.000	1.000	5.000	0.000	0.000	0.000	0.000	0.000	0.000	0.000	0.000	0.000	0.000	0.000	0.000	0.000	0.695	0.694	0.694	0.694	0.694	0.695	0.696	0.701	0.704	0.708	0.712	0.718	0.724	0.730	0.738	0.746	0.754	0.764	0.775	0.785	0.796	0.808	0.820	0.831	0.845	0.858	0.872	0.885	0.900	0.914	0.929	0.944	0.959	0.974	0.989	1.004	1.019	1.034	1.048	1.061	1.076	1.089	1.102	1.116	1.129	1.140	1.152	1.164	1.175	1.185	1.195	1.205	1.212	1.220	1.228	1.235	1.240	1.246	1.251	1.255	1.260	1.262	1.265	1.268	1.269	1.269	1.270	1.270	1.270	1.269	1.270	1.269	1.268	1.265	1.264	1.262	1.260	1.259	1.258	1.256	1.254	1.254	1.252	1.251	1.250	1.250	1.250	1.249	1.250	1.250	1.251	1.252	1.255	1.256	1.259	1.262	1.265	1.268	1.271	1.275	1.279	1.284	1.288	1.292	1.298	1.302	1.306	1.311	1.316	1.321	1.325	1.329	1.334	1.336	1.340	1.342	1.344	1.346	1.346	1.348	1.346	1.346	1.345	1.342	1.339	1.336	1.331	1.326	1.319	1.312	1.305	1.295	1.285	1.274	1.262	1.249	1.235	1.221	1.206	1.189	1.174	1.155	1.136	1.116	1.098	1.076	1.054	1.032	1.009	0.986	0.962	0.939	0.915	0.890	0.865	0.840	0.814	0.789	0.764	0.738	0.714	0.688	0.661	0.636	0.611	0.586	0.561	0.536	0.514	0.489	0.466	0.444	0.422	0.400	0.379	0.358	0.338	0.318	0.299	0.280	0.261	0.245	0.228	0.210	0.196	0.181	0.165	0.151	0.138	0.124	0.111	0.099	0.085	0.074	0.062	0.052	0.041	0.030	0.020	0.010	0.000	-0.010	-0.021	-0.030	-0.041	-0.051	-0.060	-0.070	-0.081	-0.092	-0.102	-0.114	-0.125	-0.138	-0.150	-0.162	-0.175	-0.189	-0.202	-0.218	-0.232	-0.249	-0.265	-0.282	-0.300	-0.318	-0.336	-0.356	-0.376	-0.398	-0.418	-0.440	-0.462	-0.486	-0.509	-0.532	-0.558	-0.582	-0.609	-0.634	-0.660	-0.686	-0.712	-0.740	-0.766	-0.794	-0.820	-0.848	-0.874	-0.901	-0.929	-0.955	-0.980	-1.006	-1.032	-1.056	-1.080	-1.104	-1.125	-1.149	-1.169	-1.190	-1.209	-1.228	-1.245	-1.262	-1.279	-1.292	-1.308	-1.320	-1.331	-1.342	-1.352	-1.360	-1.368	-1.375	-1.379	-1.385	-1.388	-1.390	-1.391	-1.392	-1.391	-1.391	-1.389	-1.386	-1.384	-1.379	-1.375	-1.370	-1.365	-1.359	-1.352	-1.348	-1.340	-1.334	-1.328	-1.321	-1.315	-1.309	-1.302	-1.296	-1.291	-1.285	-1.281	-1.276	-1.272	-1.269	-1.265	-1.262	-1.261	-1.259	-1.258	-1.259	-1.260	-1.261	-1.261	-1.265	-1.268	-1.272	-1.276	-1.281	-1.286	-1.292	-1.299	-1.306	-1.314	-1.321	-1.330	-1.338	-1.346	-1.355	-1.364	-1.371	-1.381	-1.389	-1.398	-1.405	-1.414	-1.421	-1.429	-1.435	-1.441	-1.446	-1.451	-1.455	-1.459	-1.462	-1.465	-1.466	-1.468	-1.468	-1.468	-1.465	-1.464	-1.460	-1.456	-1.451	-1.445	-1.439	-1.432	-1.425	-1.416	-1.406	-1.398	-1.386	-1.378	-1.365	-1.354	-1.342	-1.331	-1.319	-1.306	-1.295	-1.282	-1.270	-1.259	-1.248	-1.235	-1.225	-1.214	-1.204	-1.194	-1.186	-1.178	-1.169	-1.161	-1.155	-1.149	-1.144	-1.139	-1.135	-1.131	-1.129	-1.126	-1.125	-1.125	-1.125	-1.126	-1.128	-1.130	-1.132	-1.135	-1.139	-1.142	-1.146	-1.151	-1.156	-1.161	-1.166	-1.171	-1.178	-1.182	-1.189	-1.192	-1.198	-1.202	-1.208	-1.211	-1.215	-1.218	-1.220	-1.222	-1.225	-1.225	-1.226	-1.225	-1.225	-1.224	-1.221	-1.219	-1.215	-1.211	-1.206	-1.200	-1.194	-1.188	-1.179	-1.171	-1.162	-1.154	-1.144	-1.134	-1.124	-1.111	-1.100	-1.088	-1.075	-1.062	-1.049	-1.035	-1.022	-1.008	-0.994	-0.980	-0.966	-0.952	-0.938	-0.925	-0.911	-0.898	-0.882	-0.870	-0.856	-0.844	-0.829	-0.816	-0.804	-0.790	-0.778	-0.765	-0.754	-0.741	-0.730	-0.719	-0.708	-0.696	-0.685	-0.675	-0.664	-0.654	-0.645	-0.636	-0.626	-0.618	-0.609	-0.600	-0.591	-0.582	-0.575	-0.566	-0.560	-0.551	-0.545	-0.536	-0.530	-0.524	-0.518	-0.510	-0.504	-0.499	-0.492	-0.488	-0.482	-0.478	-0.472	-0.469	-0.465	-0.461	-0.456	-0.454	-0.451	-0.449	-0.446	-0.442	-0.440	-0.438	-0.436	-0.434	-0.432	-0.430	-0.428	-0.426	-0.424	-0.422	-0.420	-0.418	-0.415	-0.414	-0.410	-0.408	-0.405	-0.401	-0.398	-0.394	-0.389	-0.384	-0.378	-0.371	-0.364	-0.356	-0.348	-0.339	-0.331	-0.320	-0.309	-0.299	-0.286	-0.272	-0.260	-0.245	-0.229	-0.214	-0.198	-0.181	-0.162	-0.145	-0.125	-0.106	-0.085	-0.065	-0.044	-0.022	-0.001	0.021	0.044	0.066	0.090	0.112	0.135	0.159	0.181	0.204	0.226	0.249	0.271	0.292	0.314	0.335	0.355	0.376	0.394	0.414	0.431	0.450	0.466	0.482	0.498	0.512	0.525	0.538	0.550	0.561	0.571	0.580	0.589	0.596	0.602	0.609	0.614	0.619	0.622	0.625	0.628	0.629	0.629	0.630	0.629	0.626	0.625	0.622	0.620	0.615	0.611	0.608	0.602	0.598	0.591	0.586	0.580	0.572	0.566	0.560	0.552	0.544	0.538	0.530	0.521	0.514	0.506	0.498	0.490	0.481	0.474	0.465	0.456	0.448	0.439	0.430	0.421	0.412	0.404	0.394	0.385	0.376	0.368	0.359	0.349	0.340	0.330	0.321	0.312	0.302	0.294	0.284	0.275	0.266	0.258	0.249	0.239	0.231	0.222	0.214	0.205	0.198	0.189	0.180	0.172	0.165	0.158	0.150	0.144	0.136	0.131	0.124	0.118	0.114	0.108	0.102	0.098	0.092	0.088	0.084	0.080	0.076	0.072	0.069	0.066	0.064	0.060	0.056	0.054	0.052	0.050	0.049	0.045	0.044	0.042	0.039	0.038	0.035	0.034	0.031	0.029	0.026	0.024	0.021	0.018	0.015	0.011	0.008	0.005	0.000	-0.004	-0.008	-0.012	-0.018	-0.022	-0.026	-0.031	-0.036	-0.042	-0.049	-0.054	-0.060	-0.066	-0.072	-0.079	-0.085	-0.091	-0.099	-0.105	-0.112	-0.119	-0.125	-0.131	-0.139	-0.145	-0.152	-0.160	-0.168	-0.174	-0.182	-0.190	-0.198	-0.204	-0.211	-0.219	-0.228	-0.235	-0.245	-0.252	-0.260	-0.270	-0.278	-0.288	-0.296	-0.306	-0.316	-0.326	-0.336	-0.348	-0.358	-0.368	-0.380	-0.390	-0.402	-0.414	-0.426	-0.438	-0.451	-0.462	-0.475	-0.488	-0.501	-0.514	-0.526	-0.538	-0.551	-0.564	-0.576	-0.588	-0.600	-0.612	-0.622	-0.634	-0.644	-0.654	-0.662	-0.671	-0.680	-0.689	-0.695	-0.701	-0.706	-0.711	-0.716	-0.719	-0.721	-0.722	-0.722	-0.722	-0.721	-0.720	-0.718	-0.714	-0.710	-0.705	-0.699	-0.692	-0.686	-0.678	-0.669	-0.660	-0.651	-0.641	-0.631	-0.620	-0.609	-0.598	-0.585	-0.574	-0.562	-0.550	-0.539	-0.528	-0.515	-0.504	-0.494	-0.482	-0.472	-0.461	-0.451	-0.442	-0.434	-0.425	-0.418	-0.410	-0.404	-0.399	-0.392	-0.388	-0.382	-0.379	-0.376	-0.374	-0.371	-0.370	-0.369	-0.370	-0.370	-0.370	-0.371	-0.371	-0.374	-0.376	-0.378	-0.380	-0.382	-0.386	-0.390	-0.392	-0.396	-0.399	-0.402	-0.406	-0.409	-0.412	-0.416	-0.419	-0.421	-0.425	-0.426	-0.430	-0.432	-0.434	-0.436	-0.439	-0.439	-0.441	-0.441	-0.444	-0.444	-0.445	-0.444	-0.445	-0.445	-0.445	-0.445	-0.444	-0.445	-0.444	-0.444	-0.442	-0.442	-0.442	-0.441	-0.440	-0.441	-0.440	-0.440	-0.440	-0.441	-0.442	-0.442	-0.444	-0.444	-0.446	-0.448	-0.449	-0.451	-0.454	-0.455	-0.459	-0.462	-0.464	-0.469	-0.472	-0.475	-0.480	-0.484	-0.489	-0.494	-0.498	-0.502	-0.507	-0.512	-0.516	-0.522	-0.526	-0.532	-0.538	-0.542	-0.548	-0.551	-0.556	-0.561	-0.565	-0.569	-0.572	-0.576	-0.580	-0.582	-0.588	-0.589	-0.591	-0.594	-0.595	-0.596	-0.598	-0.598	-0.599	-0.598	-0.598	-0.596	-0.595	-0.592	-0.591	-0.589	-0.585	-0.582	-0.579	-0.575	-0.571	-0.566	-0.561	-0.556	-0.550	-0.545	-0.539	-0.532	-0.528	-0.521	-0.514	-0.507	-0.500	-0.495	-0.488	-0.481	-0.474	-0.468	-0.461	-0.455	-0.449	-0.442	-0.436	-0.431	-0.428	-0.422	-0.418	-0.414	-0.410	-0.406	-0.404	-0.400	-0.399	-0.398	-0.396	-0.396	-0.396	-0.396	-0.398	-0.399	-0.401	-0.404	-0.406	-0.410	-0.414	-0.418	-0.424	-0.428	-0.434	-0.440	-0.446	-0.452	-0.460	-0.468	-0.475	-0.481	-0.490	-0.498	-0.506	-0.514	-0.522	-0.531	-0.539	-0.546	-0.555	-0.564	-0.570	-0.579	-0.585	-0.592	-0.600	-0.605	-0.612	-0.618	-0.624	-0.629	-0.635	-0.639	-0.644	-0.646	-0.650	-0.654	-0.656	-0.658	-0.660	-0.661	-0.661	-0.661	-0.661	-0.662	-0.661	-0.661	-0.659	-0.658	-0.655	-0.654	-0.651	-0.649	-0.646	-0.642	-0.639	-0.636	-0.632	-0.629	-0.625	-0.621	-0.619	-0.614	-0.611	-0.606	-0.602	-0.600	-0.596	-0.592	-0.590	-0.586	-0.584	-0.580	-0.578	-0.575	-0.571	-0.569	-0.566	-0.565	-0.561	-0.560	-0.558	-0.556	-0.554	-0.552	-0.550	-0.549	-0.546	-0.545	-0.545	-0.542	-0.541	-0.540	-0.539	-0.539	-0.538	-0.536	-0.536	-0.535	-0.534	-0.534	-0.532	-0.531	-0.531	-0.530	-0.530	-0.528	-0.528	-0.526	-0.526	-0.525	-0.524	-0.524	-0.522	-0.522	-0.521	-0.521	-0.521	-0.521	-0.521	-0.521	-0.521	-0.521	-0.521	-0.521	-0.522	-0.522	-0.522	-0.524	-0.524	-0.525	-0.526	-0.528	-0.529	-0.529	-0.530	-0.531	-0.532	-0.534	-0.536	-0.536	-0.538	-0.539	-0.540	-0.541	-0.542	-0.544	-0.544	-0.545	-0.546	-0.546	-0.548	-0.548	-0.548	-0.549	-0.549	-0.546	-0.546	-0.546	-0.545	-0.544	-0.542	-0.541	-0.539	-0.536	-0.534	-0.530	-0.528	-0.524	-0.521	-0.518	-0.514	-0.509	-0.504	-0.499	-0.495	-0.490	-0.485	-0.481	-0.475	-0.470	-0.465	-0.459	-0.454	-0.448	-0.441	-0.436	-0.430	-0.425	-0.420	-0.414	-0.408	-0.402	-0.398	-0.392	-0.388	-0.381	-0.378	-0.372	-0.368	-0.364	-0.359	-0.355	-0.351	-0.346	-0.344	-0.340	-0.336	-0.332	-0.329	-0.326	-0.322	-0.320	-0.318	-0.315	-0.312	-0.310	-0.308	-0.306	-0.304	-0.301	-0.300	-0.299	-0.296	-0.296	-0.294	-0.292	-0.291	-0.289	-0.289	-0.286	-0.285	-0.284	-0.282	-0.280	-0.278	-0.275	-0.274	-0.271	-0.269	-0.266	-0.264	-0.260	-0.258	-0.254	-0.250	-0.246	-0.241	-0.239	-0.234	-0.228	-0.222	-0.216	-0.212	-0.206	-0.199	-0.192	-0.186	-0.178	-0.171	-0.162	-0.155	-0.146	-0.138	-0.129	-0.120	-0.110	-0.101	-0.090	-0.081	-0.071	-0.061	-0.051	-0.041	-0.030	-0.021	-0.011	0.000	0.009	0.019	0.029	0.036	0.046	0.055	0.064	0.071	0.079	0.085	0.092	0.098	0.104	0.109	0.114	0.118	0.121	0.124	0.126	0.128	0.129	0.129	0.129	0.128	0.126	0.122	0.120	0.116	0.112	0.106	0.101	0.095	0.089	0.080	0.072	0.065	0.058	0.048	0.039	0.029	0.019	0.008	-0.002	-0.014	-0.024	-0.034	-0.046	-0.055	-0.066	-0.078	-0.089	-0.099	-0.110	-0.120	-0.130	-0.140	-0.149	-0.159	-0.168	-0.178	-0.186	-0.195	-0.201	-0.209	-0.216	-0.224	-0.231	-0.239	-0.245	-0.251	-0.256	-0.262	-0.269	-0.275	-0.279	-0.285	-0.291	-0.296	-0.301	-0.308	-0.314	-0.321	-0.328	-0.334	-0.340	-0.349	-0.356	-0.365	-0.374	-0.382	-0.391	-0.401	-0.414	-0.424	-0.436	-0.449	-0.464	-0.479	-0.492	-0.509	-0.524	-0.541	-0.559	-0.576	-0.596	-0.616	-0.635	-0.655	-0.678	-0.698	-0.719	-0.742	-0.765	-0.788	-0.810	-0.834	-0.856	-0.881	-0.904	-0.928	-0.951	-0.975	-0.996	-1.020	-1.042	-1.064	-1.086	-1.108	-1.128	-1.149	-1.168	-1.186	-1.205	-1.222	-1.239	-1.254	-1.270	-1.284	-1.298	-1.311	-1.322	-1.332	-1.344	-1.354	-1.362	-1.370	-1.376	-1.382	-1.389	-1.392	-1.396	-1.399	-1.401	-1.402	-1.402	-1.402	-1.402	-1.400	-1.400	-1.396	-1.394	-1.389	-1.386	-1.381	-1.375	-1.370	-1.364	-1.356	-1.350	-1.342	-1.335	-1.328	-1.319	-1.310	-1.301	-1.291	-1.282	-1.272	-1.262	-1.252	-1.241	-1.231	-1.220	-1.210	-1.199	-1.188	-1.175	-1.164	-1.152	-1.139	-1.128	-1.116	-1.104	-1.091	-1.079	-1.066	-1.052	-1.040	-1.028	-1.015	-1.002	-0.990	-0.978	-0.965	-0.952	-0.940	-0.929	-0.916	-0.905	-0.892	-0.882	-0.871	-0.861	-0.851	-0.841	-0.832	-0.822	-0.814	-0.805	-0.798	-0.790	-0.784	-0.776	-0.770	-0.764	-0.759	-0.755	-0.750	-0.745	-0.741	-0.739	-0.736	-0.734	-0.732	-0.731	-0.729	-0.729	-0.728	-0.728	-0.726	-0.728	-0.728	-0.729	-0.729	-0.730	-0.730	-0.730	-0.731	-0.731	-0.731	-0.732	-0.732	-0.732	-0.732	-0.731	-0.731	-0.730	-0.729	-0.728	-0.726	-0.725	-0.721	-0.719	-0.715	-0.712	-0.709	-0.705	-0.701	-0.696	-0.691	-0.685	-0.680	-0.675	-0.669	-0.662	-0.656	-0.651	-0.644	-0.638	-0.631	-0.625	-0.619	-0.614	-0.606	-0.600	-0.595	-0.589	-0.584	-0.579	-0.575	-0.570	-0.568	-0.564	-0.561	-0.559	-0.558	-0.556	-0.558	-0.558	-0.559	-0.560	-0.562	-0.566	-0.569	-0.575	-0.580	-0.585	-0.592	-0.600	-0.608	-0.618	-0.626	-0.636	-0.648	-0.659	-0.671	-0.684	-0.696	-0.710	-0.724	-0.739	-0.754	-0.768	-0.784	-0.799	-0.814	-0.831	-0.846	-0.864	-0.880	-0.896	-0.911	-0.929	-0.944	-0.960	-0.976	-0.991	-1.006	-1.021	-1.035	-1.049	-1.062	-1.076	-1.089	-1.101	-1.114	-1.125	-1.136	-1.146	-1.156	-1.165	-1.174	-1.181	-1.190	-1.196	-1.202	-1.208	-1.214	-1.218	-1.222	-1.226	-1.229	-1.232	-1.235	-1.236	-1.238	-1.239	-1.240	-1.241	-1.241	-1.242	-1.241	-1.241	-1.240	-1.239	-1.239	-1.238	-1.236	-1.235	-1.232	-1.231	-1.229	-1.228	-1.226	-1.224	-1.222	-1.220	-1.219	-1.218	-1.215	-1.212	-1.211	-1.211	-1.209	-1.208	-1.206	-1.205	-1.204	-1.202	-1.201	-1.200	-1.199	-1.199	-1.199	-1.198	-1.196	-1.196	-1.196	-1.196	-1.195	-1.195	-1.196	-1.196	-1.198	-1.198	-1.199	-1.199	-1.200	-1.201	-1.204	-1.205	-1.208	-1.211	-1.214	-1.216	-1.220	-1.222	-1.228	-1.231	-1.236	-1.241	-1.246	-1.252	-1.259	-1.265	-1.272	-1.280	-1.288	-1.296	-1.305	-1.314	-1.325	-1.334	-1.345	-1.356	-1.368	-1.380	-1.392	-1.405	-1.419	-1.432	-1.446	-1.461	-1.476	-1.491	-1.508	-1.524	-1.539	-1.555	-1.571	-1.589	-1.605	-1.622	-1.639	-1.658	-1.674	-1.692	-1.709	-1.726	-1.742	-1.759	-1.776	-1.792	-1.809	-1.824	-1.839	-1.854	-1.869	-1.882	-1.896	-1.910	-1.921	-1.934	-1.945	-1.955	-1.964	-1.974	-1.982	-1.990	-1.995	-2.001	-2.005	-2.010	-2.013	-2.016	-2.018	-2.019	-2.019	-2.019	-2.016	-2.014	-2.010	-2.006	-2.000	-1.992	-1.986	-1.979	-1.969	-1.959	-1.949	-1.938	-1.925	-1.912	-1.899	-1.885	-1.869	-1.854	-1.838	-1.821	-1.804	-1.786	-1.768	-1.749	-1.731	-1.711	-1.691	-1.672	-1.652	-1.631	-1.611	-1.590	-1.569	-1.548	-1.526	-1.505	-1.484	-1.464	-1.441	-1.421	-1.401	-1.380	-1.360	-1.340	-1.320	-1.301	-1.281	-1.262	-1.244	-1.226	-1.208	-1.191	-1.174	-1.156	-1.141	-1.125	-1.111	-1.096	-1.081	-1.069	-1.055	-1.042	-1.030	-1.019	-1.008	-0.998	-0.988	-0.979	-0.971	-0.962	-0.955	-0.949	-0.941	-0.935	-0.930	-0.924	-0.919	-0.915	-0.911	-0.909	-0.905	-0.901	-0.900	-0.896	-0.894	-0.891	-0.891	-0.889	-0.888	-0.885	-0.882	-0.880	-0.879	-0.875	-0.872	-0.870	-0.866	-0.864	-0.860	-0.855	-0.851	-0.846	-0.840	-0.834	-0.828	-0.820	-0.812	-0.802	-0.792	-0.782	-0.771	-0.759	-0.745	-0.731	-0.716	-0.701	-0.682	-0.666	-0.648	-0.628	-0.608	-0.588	-0.565	-0.542	-0.519	-0.495	-0.469	-0.442	-0.418	-0.390	-0.362	-0.334	-0.306	-0.276	-0.248	-0.218	-0.188	-0.156	-0.126	-0.095	-0.065	-0.034	-0.002	0.028	0.059	0.088	0.116	0.146	0.174	0.202	0.230	0.256	0.282	0.306	0.330	0.354	0.375	0.396	0.416	0.435	0.452	0.469	0.484	0.496	0.509	0.520	0.529	0.538	0.544	0.549	0.552	0.555	0.555	0.555	0.554	0.550	0.545	0.539	0.532	0.524	0.512	0.502	0.491	0.478	0.464	0.449	0.432	0.415	0.398	0.379	0.359	0.340	0.319	0.299	0.278	0.255	0.234	0.211	0.189	0.168	0.145	0.122	0.100	0.079	0.058	0.035	0.014	-0.009	-0.029	-0.049	-0.068	-0.086	-0.105	-0.124	-0.141	-0.159	-0.175	-0.191	-0.208	-0.222	-0.238	-0.251	-0.265	-0.278	-0.291	-0.302	-0.316	-0.329	-0.340	-0.351	-0.362	-0.375	-0.385	-0.398	-0.408	-0.420	-0.431	-0.444	-0.455	-0.466	-0.479	-0.491	-0.504	-0.516	-0.529	-0.542	-0.556	-0.570	-0.584	-0.598	-0.614	-0.629	-0.645	-0.660	-0.678	-0.694	-0.710	-0.726	-0.744	-0.760	-0.778	-0.795	-0.812	-0.830	-0.848	-0.864	-0.881	-0.898	-0.914	-0.929	-0.945	-0.961	-0.976	-0.990	-1.002	-1.016	-1.029	-1.042	-1.054	-1.064	-1.074	-1.084	-1.094	-1.101	-1.109	-1.115	-1.122	-1.128	-1.131	-1.136	-1.139	-1.141	-1.144	-1.145	-1.145	-1.145	-1.145	-1.144	-1.141	-1.139	-1.138	-1.134	-1.130	-1.126	-1.121	-1.118	-1.112	-1.108	-1.100	-1.095	-1.090	-1.084	-1.076	-1.071	-1.064	-1.058	-1.052	-1.045	-1.039	-1.032	-1.025	-1.020	-1.015	-1.008	-1.004	-0.998	-0.992	-0.988	-0.982	-0.979	-0.975	-0.971	-0.969	-0.965	-0.962	-0.960	-0.958	-0.958	-0.956	-0.956	-0.956	-0.958	-0.959	-0.960	-0.962	-0.964	-0.968	-0.971	-0.975	-0.980	-0.985	-0.991	-0.999	-1.005	-1.012	-1.021	-1.031	-1.040	-1.050	-1.060	-1.071	-1.082	-1.094	-1.106	-1.118	-1.131	-1.144	-1.156	-1.169	-1.182	-1.195	-1.208	-1.221	-1.235	-1.246	-1.259	-1.271	-1.282	-1.295	-1.305	-1.315	-1.326	-1.334	-1.344	-1.351	-1.358	-1.364	-1.369	-1.372	-1.375	-1.378	-1.379	-1.379	-1.378	-1.376	-1.371	-1.368	-1.361	-1.355	-1.348	-1.339	-1.328	-1.316	-1.304	-1.291	-1.278	-1.262	-1.246	-1.229	-1.212	-1.194	-1.174	-1.155	-1.136	-1.116	-1.096	-1.075	-1.055	-1.032	-1.012	-0.992	-0.971	-0.951	-0.931	-0.910	-0.891	-0.872	-0.855	-0.838	-0.820	-0.805	-0.790	-0.776	-0.762	-0.750	-0.740	-0.730	-0.720	-0.712	-0.705	-0.700	-0.695	-0.691	-0.688	-0.688	-0.686	-0.686	-0.688	-0.689	-0.692	-0.696	-0.700	-0.705	-0.711	-0.718	-0.724	-0.731	-0.739	-0.746	-0.755	-0.764	-0.772	-0.781	-0.790	-0.799	-0.806	-0.816	-0.822	-0.831	-0.839	-0.846	-0.854	-0.859	-0.866	-0.871	-0.876	-0.880	-0.884	-0.888	-0.891	-0.892	-0.895	-0.896	-0.898	-0.898	-0.898	-0.896	-0.896	-0.894	-0.892	-0.890	-0.888	-0.885	-0.881	-0.876	-0.874	-0.869	-0.865	-0.860	-0.858	-0.852	-0.848	-0.842	-0.839	-0.834	-0.830	-0.826	-0.820	-0.818	-0.814	-0.809	-0.806	-0.802	-0.800	-0.796	-0.794	-0.790	-0.788	-0.785	-0.782	-0.780	-0.779	-0.775	-0.772	-0.770	-0.769	-0.765	-0.762	-0.759	-0.758	-0.754	-0.751	-0.748	-0.742	-0.739	-0.735	-0.731	-0.728	-0.722	-0.716	-0.711	-0.706	-0.700	-0.692	-0.686	-0.680	-0.672	-0.666	-0.659	-0.650	-0.642	-0.634	-0.625	-0.616	-0.608	-0.599	-0.590	-0.580	-0.571	-0.564	-0.554	-0.546	-0.536	-0.529	-0.521	-0.512	-0.505	-0.498	-0.491	-0.485	-0.479	-0.474	-0.469	-0.464	-0.459	-0.456	-0.452	-0.450	-0.448	-0.445	-0.444	-0.442	-0.442	-0.442	-0.444	-0.444	-0.445	-0.446	-0.449	-0.451	-0.452	-0.455	-0.460	-0.462	-0.466	-0.469	-0.472	-0.476	-0.480	-0.484	-0.488	-0.491	-0.495	-0.498	-0.501	-0.504	-0.506	-0.509	-0.511	-0.514	-0.515	-0.518	-0.519	-0.519	-0.520	-0.520	-0.520	-0.520	-0.520	-0.519	-0.519	-0.518	-0.519	-0.516	-0.515	-0.515	-0.514	-0.512	-0.511	-0.510	-0.510	-0.509	-0.507	-0.509	-0.509	-0.509	-0.509	-0.510	-0.511	-0.514	-0.516	-0.519	-0.521	-0.526	-0.530	-0.535	-0.541	-0.546	-0.554	-0.560	-0.569	-0.576	-0.584	-0.592	-0.602	-0.612	-0.622	-0.634	-0.644	-0.656	-0.668	-0.679	-0.690	-0.702	-0.714	-0.726	-0.738	-0.750	-0.761	-0.774	-0.785	-0.796	-0.806	-0.818	-0.826	-0.836	-0.845	-0.852	-0.860	-0.868	-0.874	-0.880	-0.885	-0.888	-0.891	-0.895	-0.896	-0.898	-0.898	-0.896	-0.895	-0.892	-0.890	-0.886	-0.881	-0.875	-0.870	-0.862	-0.855	-0.848	-0.838	-0.829	-0.819	-0.808	-0.796	-0.784	-0.772	-0.760	-0.748	-0.734	-0.721	-0.706	-0.692	-0.680	-0.666	-0.651	-0.638	-0.624	-0.610	-0.596	-0.582	-0.568	-0.555	-0.542	-0.529	-0.518	-0.506	-0.494	-0.482	-0.472	-0.461	-0.452	-0.442	-0.435	-0.426	-0.420	-0.412	-0.406	-0.401	-0.395	-0.391	-0.388	-0.385	-0.382	-0.381	-0.379	-0.379	-0.379	-0.380	-0.381	-0.384	-0.385	-0.390	-0.392	-0.396	-0.402	-0.406	-0.412	-0.420	-0.426	-0.432	-0.441	-0.449	-0.456	-0.465	-0.474	-0.482	-0.492	-0.500	-0.510	-0.520	-0.529	-0.538	-0.549	-0.558	-0.566	-0.576	-0.586	-0.594	-0.604	-0.612	-0.620	-0.629	-0.636	-0.644	-0.650	-0.658	-0.664	-0.670	-0.675	-0.680	-0.685	-0.689	-0.691	-0.695	-0.699	-0.700	-0.702	-0.704	-0.704	-0.704	-0.704	-0.704	-0.702	-0.702	-0.701	-0.699	-0.696	-0.692	-0.691	-0.686	-0.684	-0.680	-0.676	-0.671	-0.666	-0.660	-0.656	-0.651	-0.645	-0.639	-0.632	-0.626	-0.620	-0.612	-0.606	-0.600	-0.592	-0.585	-0.578	-0.571	-0.564	-0.555	-0.548	-0.540	-0.532	-0.525	-0.516	-0.507	-0.499	-0.491	-0.482	-0.475	-0.466	-0.459	-0.450	-0.441	-0.432	-0.425	-0.416	-0.408	-0.400	-0.391	-0.384	-0.375	-0.366	-0.358	-0.350	-0.342	-0.335	-0.326	-0.319	-0.311	-0.305	-0.298	-0.290	-0.285	-0.279	-0.274	-0.268	-0.262	-0.259	-0.255	-0.251	-0.248	-0.245	-0.242	-0.240	-0.240	-0.238	-0.238	-0.238	-0.238	-0.238	-0.240	-0.241	-0.244	-0.246	-0.249	-0.252	-0.256	-0.261	-0.266	-0.270	-0.276	-0.282	-0.288	-0.295	-0.302	-0.310	-0.318	-0.325	-0.335	-0.344	-0.351	-0.361	-0.371	-0.380	-0.390	-0.399	-0.409	-0.419	-0.429	-0.439	-0.450	-0.460	-0.471	-0.482	-0.492	-0.502	-0.514	-0.524	-0.534	-0.545	-0.555	-0.566	-0.576	-0.586	-0.598	-0.608	-0.618	-0.628	-0.638	-0.649	-0.660	-0.670	-0.680	-0.692	-0.702	-0.714	-0.725	-0.735	-0.746	-0.758	-0.769	-0.781	-0.792	-0.805	-0.818	-0.829	-0.842	-0.855	-0.868	-0.881	-0.895	-0.909	-0.924	-0.938	-0.952	-0.968	-0.984	-0.998	-1.014	-1.030	-1.046	-1.062	-1.078	-1.095	-1.111	-1.128	-1.145	-1.161	-1.178	-1.194	-1.210	-1.226	-1.242	-1.259	-1.275	-1.290	-1.305	-1.320	-1.334	-1.349	-1.361	-1.374	-1.385	-1.398	-1.409	-1.419	-1.429	-1.438	-1.446	-1.454	-1.459	-1.465	-1.469	-1.474	-1.476	-1.478	-1.480	-1.479	-1.480	-1.478	-1.476	-1.472	-1.469	-1.464	-1.458	-1.451	-1.444	-1.435	-1.426	-1.416	-1.408	-1.396	-1.385	-1.372	-1.359	-1.346	-1.334	-1.319	-1.305	-1.290	-1.276	-1.261	-1.245	-1.231	-1.215	-1.200	-1.185	-1.168	-1.152	-1.138	-1.122	-1.106	-1.091	-1.076	-1.061	-1.048	-1.031	-1.018	-1.004	-0.990	-0.976	-0.961	-0.949	-0.935	-0.922	-0.909	-0.898	-0.885	-0.872	-0.860	-0.849	-0.838	-0.826	-0.815	-0.804	-0.792	-0.781	-0.772	-0.761	-0.750	-0.740	-0.731	-0.721	-0.711	-0.702	-0.694	-0.684	-0.675	-0.666	-0.659	-0.650	-0.641	-0.632	-0.624	-0.616	-0.609	-0.600	-0.592	-0.585	-0.579	-0.571	-0.564	-0.558	-0.551	-0.545	-0.539	-0.532	-0.528	-0.521	-0.516	-0.511	-0.505	-0.500	-0.495	-0.491	-0.488	-0.482	-0.478	-0.472	-0.469	-0.464	-0.460	-0.456	-0.450	-0.446	-0.442	-0.436	-0.432	-0.426	-0.421	-0.416	-0.409	-0.402	-0.396	-0.389	-0.380	-0.374	-0.365	-0.355	-0.346	-0.335	-0.325	-0.312	-0.301	-0.289	-0.275	-0.261	-0.246	-0.231	-0.215	-0.199	-0.181	-0.162	-0.144	-0.126	-0.106	-0.085	-0.064	-0.044	-0.022	0.000	0.022	0.046	0.069	0.092	0.116	0.139	0.162	0.186	0.211	0.234	0.258	0.281	0.304	0.328	0.349	0.372	0.394	0.414	0.435	0.455	0.475	0.492	0.510	0.526	0.542	0.556	0.571	0.584	0.595	0.606	0.616	0.624	0.631	0.638	0.642	0.646	0.649	0.651	0.651	0.650	0.649	0.646	0.641	0.638	0.631	0.624	0.616	0.609	0.600	0.589	0.579	0.569	0.558	0.545	0.532	0.520	0.507	0.495	0.482	0.469	0.456	0.444	0.430	0.419	0.408	0.395	0.385	0.374	0.365	0.355	0.348	0.339	0.332	0.325	0.320	0.316	0.312	0.310	0.309	0.308	0.309	0.310	0.312	0.315	0.320	0.325	0.331	0.338	0.346	0.355	0.365	0.375	0.385	0.398	0.410	0.424	0.436	0.451	0.465	0.480	0.495	0.510	0.525	0.540	0.556	0.571	0.586	0.602	0.618	0.631	0.646	0.660	0.674	0.688	0.699	0.711	0.721	0.731	0.741	0.750	0.758	0.765	0.771	0.776	0.781	0.785	0.789	0.790	0.791	0.791	0.791	0.789	0.786	0.782	0.778	0.774	0.768	0.761	0.754	0.746	0.738	0.729	0.720	0.710	0.699	0.689	0.678	0.666	0.654	0.642	0.630	0.618	0.605	0.591	0.579	0.566	0.552	0.540	0.528	0.514	0.502	0.490	0.478	0.466	0.455	0.442	0.432	0.421	0.411	0.401	0.392	0.382	0.374	0.365	0.358	0.350	0.342	0.336	0.330	0.324	0.319	0.314	0.309	0.305	0.301	0.298	0.295	0.292	0.291	0.289	0.288	0.286	0.286	0.288	0.288	0.289	0.291	0.292	0.295	0.299	0.300	0.305	0.310	0.314	0.319	0.325	0.329	0.336	0.342	0.351	0.359	0.368	0.376	0.386	0.395	0.405	0.416	0.428	0.438	0.449	0.461	0.474	0.485	0.498	0.511	0.524	0.536	0.550	0.562	0.576	0.589	0.602	0.614	0.628	0.639	0.651	0.664	0.675	0.686	0.698	0.709	0.719	0.728	0.738	0.748	0.755	0.762	0.770	0.778	0.785	0.790	0.796	0.801	0.805	0.809	0.812	0.815	0.818	0.820	0.820	0.821	0.821	0.822	0.822	0.821	0.822	0.821	0.820	0.819	0.818	0.816	0.815	0.815	0.814	0.812	0.811	0.810	0.810	0.811	0.810	0.810	0.810	0.811	0.812	0.814	0.816	0.818	0.821	0.822	0.826	0.830	0.834	0.838	0.844	0.848	0.852	0.858	0.864	0.870	0.875	0.881	0.888	0.894	0.899	0.905	0.911	0.916	0.921	0.928	0.931	0.935	0.939	0.941	0.944	0.945	0.946	0.948	0.946	0.945	0.944	0.941	0.939	0.934	0.928	0.921	0.915	0.906	0.896	0.886	0.874	0.861	0.848	0.834	0.818	0.801	0.784	0.765	0.745	0.724	0.702	0.681	0.656	0.634	0.609	0.584	0.558	0.530	0.504	0.476	0.449	0.420	0.392	0.364	0.334	0.305	0.276	0.248	0.219	0.190	0.161	0.131	0.104	0.076	0.050	0.022	-0.004	-0.028	-0.054	-0.078	-0.101	-0.124	-0.146	-0.168	-0.189	-0.208	-0.226	-0.245	-0.261	-0.279	-0.294	-0.310	-0.324	-0.336	-0.350	-0.361	-0.374	-0.384	-0.394	-0.402	-0.411	-0.420	-0.428	-0.435	-0.442	-0.450	-0.456	-0.462	-0.469	-0.475	-0.481	-0.486	-0.492	-0.498	-0.504	-0.510	-0.516	-0.524	-0.531	-0.538	-0.545	-0.554	-0.562	-0.572	-0.582	-0.594	-0.604	-0.616	-0.629	-0.641	-0.655	-0.669	-0.685	-0.700	-0.718	-0.734	-0.751	-0.770	-0.789	-0.809	-0.829	-0.850	-0.870	-0.891	-0.914	-0.936	-0.959	-0.981	-1.004	-1.028	-1.050	-1.074	-1.098	-1.120	-1.144	-1.168	-1.190	-1.212	-1.235	-1.256	-1.278	-1.300	-1.320	-1.339	-1.358	-1.376	-1.392	-1.410	-1.425	-1.441	-1.455	-1.469	-1.481	-1.492	-1.504	-1.512	-1.521	-1.529	-1.535	-1.541	-1.545	-1.550	-1.552	-1.554	-1.555	-1.555	-1.555	-1.554	-1.551	-1.548	-1.544	-1.540	-1.535	-1.530	-1.524	-1.519	-1.512	-1.504	-1.498	-1.491	-1.484	-1.476	-1.470	-1.462	-1.455	-1.450	-1.442	-1.436	-1.431	-1.426	-1.420	-1.416	-1.411	-1.408	-1.405	-1.402	-1.401	-1.399	-1.399	-1.399	-1.400	-1.401	-1.402	-1.406	-1.409	-1.414	-1.419	-1.422	-1.429	-1.436	-1.442	-1.450	-1.458	-1.465	-1.472	-1.481	-1.489	-1.498	-1.506	-1.514	-1.524	-1.530	-1.539	-1.545	-1.552	-1.559	-1.565	-1.571	-1.576	-1.580	-1.584	-1.586	-1.589	-1.590	-1.591	-1.591	-1.590	-1.588	-1.585	-1.581	-1.576	-1.570	-1.564	-1.556	-1.546	-1.539	-1.528	-1.516	-1.505	-1.492	-1.480	-1.466	-1.451	-1.438	-1.422	-1.406	-1.391	-1.375	-1.360	-1.345	-1.329	-1.312	-1.298	-1.282	-1.266	-1.252	-1.238	-1.225	-1.211	-1.199	-1.186	-1.175	-1.165	-1.155	-1.145	-1.138	-1.130	-1.122	-1.119	-1.114	-1.110	-1.106	-1.105	-1.102	-1.101	-1.102	-1.102	-1.104	-1.108	-1.110	-1.112	-1.116	-1.121	-1.126	-1.131	-1.135	-1.141	-1.148	-1.152	-1.158	-1.165	-1.170	-1.175	-1.181	-1.185	-1.190	-1.195	-1.200	-1.202	-1.206	-1.208	-1.210	-1.211	-1.212	-1.212	-1.211	-1.210	-1.209	-1.208	-1.204	-1.201	-1.198	-1.192	-1.188	-1.182	-1.176	-1.169	-1.162	-1.154	-1.148	-1.139	-1.129	-1.120	-1.111	-1.101	-1.092	-1.082	-1.071	-1.061	-1.051	-1.041	-1.031	-1.021	-1.012	-1.002	-0.992	-0.984	-0.974	-0.964	-0.955	-0.946	-0.938	-0.929	-0.921	-0.912	-0.904	-0.898	-0.889	-0.881	-0.875	-0.868	-0.860	-0.854	-0.846	-0.840	-0.832	-0.826	-0.820	-0.814	-0.808	-0.800	-0.795	-0.788	-0.781	-0.772	-0.766	-0.759	-0.751	-0.744	-0.736	-0.729	-0.721	-0.712	-0.704	-0.695	-0.688	-0.680	-0.671	-0.662	-0.654	-0.645	-0.638	-0.629	-0.620	-0.611	-0.604	-0.594	-0.586	-0.579	-0.570	-0.564	-0.555	-0.549	-0.540	-0.534	-0.526	-0.520	-0.514	-0.507	-0.501	-0.496	-0.490	-0.485	-0.480	-0.474	-0.469	-0.465	-0.461	-0.456	-0.452	-0.448	-0.444	-0.440	-0.436	-0.431	-0.426	-0.421	-0.418	-0.412	-0.408	-0.404	-0.398	-0.391	-0.386	-0.380	-0.375	-0.368	-0.361	-0.354	-0.346	-0.339	-0.330	-0.322	-0.312	-0.304	-0.294	-0.284	-0.275	-0.262	-0.251	-0.240	-0.229	-0.218	-0.206	-0.192	-0.180	-0.169	-0.155	-0.142	-0.130	-0.116	-0.104	-0.091	-0.079	-0.065	-0.052	-0.040	-0.028	-0.015	-0.002	0.010	0.021	0.032	0.042	0.054	0.064	0.074	0.082	0.092	0.100	0.109	0.118	0.124	0.131	0.138	0.144	0.150	0.155	0.160	0.165	0.169	0.172	0.176	0.179	0.181	0.184	0.185	0.188	0.189	0.190	0.191	0.191	0.191	0.191	0.191	0.191	0.190	0.189	0.189	0.186	0.184	0.181	0.180	0.178	0.175	0.171	0.169	0.165	0.161	0.159	0.154	0.149	0.144	0.139	0.135	0.129	0.124	0.119	0.111	0.106	0.099	0.091	0.085	0.078	0.070	0.061	0.054	0.046	0.036	0.029	0.020	0.010	0.001	-0.008	-0.016	-0.026	-0.035	-0.044	-0.052	-0.062	-0.070	-0.080	-0.089	-0.098	-0.105	-0.114	-0.121	-0.129	-0.135	-0.142	-0.149	-0.156	-0.161	-0.168	-0.172	-0.178	-0.182	-0.186	-0.189	-0.194	-0.196	-0.200	-0.202	-0.204	-0.206	-0.206	-0.208	-0.209	-0.209	-0.209	-0.209	-0.208	-0.209	-0.208	-0.206	-0.205	-0.205	-0.204	-0.202	-0.201	-0.201	-0.201	-0.200	-0.200	-0.199	-0.200	-0.200	-0.201	-0.202	-0.202	-0.204	-0.206	-0.208	-0.210	-0.212	-0.216	-0.219	-0.221	-0.228	-0.231	-0.236	-0.241	-0.248	-0.252	-0.259	-0.265	-0.272	-0.280	-0.288	-0.295	-0.304	-0.312	-0.320	-0.330	-0.339	-0.350	-0.360	-0.369	-0.380	-0.391	-0.401	-0.412	-0.425	-0.436	-0.448	-0.459	-0.471	-0.484	-0.496	-0.509	-0.521	-0.534	-0.546	-0.560	-0.572	-0.585	-0.598	-0.611	-0.624	-0.636	-0.649	-0.661	-0.675	-0.686	-0.700	-0.712	-0.724	-0.735	-0.748	-0.759	-0.769	-0.780	-0.791	-0.800	-0.810	-0.819	-0.828	-0.835	-0.844	-0.850	-0.856	-0.861	-0.866	-0.870	-0.874	-0.875	-0.876	-0.878	-0.878	-0.876	-0.875	-0.871	-0.869	-0.865	-0.859	-0.852	-0.845	-0.838	-0.829	-0.820	-0.810	-0.799	-0.788	-0.775	-0.762	-0.750	-0.735	-0.721	-0.706	-0.691	-0.676	-0.660	-0.645	-0.629	-0.612	-0.596	-0.580	-0.565	-0.550	-0.534	-0.519	-0.505	-0.490	-0.476	-0.462	-0.450	-0.438	-0.426	-0.415	-0.405	-0.395	-0.388	-0.379	-0.371	-0.365	-0.360	-0.355	-0.352	-0.349	-0.346	-0.346	-0.346	-0.346	-0.348	-0.350	-0.352	-0.356	-0.360	-0.365	-0.370	-0.376	-0.381	-0.389	-0.396	-0.404	-0.411	-0.420	-0.429	-0.436	-0.445	-0.454	-0.464	-0.472	-0.481	-0.490	-0.500	-0.509	-0.516	-0.526	-0.534	-0.541	-0.550	-0.558	-0.565	-0.571	-0.579	-0.585	-0.591	-0.598	-0.602	-0.609	-0.612	-0.618	-0.621	-0.626	-0.629	-0.632	-0.636	-0.639	-0.641	-0.644	-0.646	-0.649	-0.650	-0.652	-0.654	-0.656	-0.658	-0.660	-0.661	-0.662	-0.665	-0.668	-0.669	-0.671	-0.674	-0.676	-0.679	-0.681	-0.684	-0.686	-0.690	-0.692	-0.695	-0.700	-0.704	-0.706	-0.710	-0.715	-0.719	-0.722	-0.728	-0.731	-0.735	-0.740	-0.744	-0.749	-0.752	-0.756	-0.761	-0.765	-0.769	-0.771	-0.775	-0.778	-0.781	-0.782	-0.785	-0.786	-0.788	-0.789	-0.789	-0.789	-0.788	-0.788	-0.785	-0.784	-0.781	-0.778	-0.774	-0.770	-0.766	-0.761	-0.755	-0.750	-0.742	-0.736	-0.729	-0.720	-0.712	-0.704	-0.695	-0.688	-0.678	-0.668	-0.659	-0.649	-0.640	-0.630	-0.619	-0.610	-0.600	-0.591	-0.581	-0.571	-0.562	-0.552	-0.545	-0.536	-0.529	-0.521	-0.515	-0.507	-0.501	-0.498	-0.492	-0.488	-0.485	-0.481	-0.479	-0.478	-0.476	-0.476	-0.476	-0.478	-0.479	-0.481	-0.484	-0.489	-0.492	-0.498	-0.502	-0.509	-0.515	-0.522	-0.530	-0.538	-0.546	-0.554	-0.562	-0.571	-0.580	-0.590	-0.599	-0.609	-0.618	-0.626	-0.636	-0.645	-0.655	-0.664	-0.672	-0.680	-0.689	-0.696	-0.704	-0.711	-0.719	-0.725	-0.731	-0.736	-0.742	-0.746	-0.751	-0.755	-0.759	-0.761	-0.764	-0.768	-0.769	-0.769	-0.771	-0.771	-0.771	-0.771	-0.770	-0.770	-0.769	-0.768	-0.765	-0.764	-0.761	-0.760	-0.759	-0.755	-0.752	-0.750	-0.748	-0.745	-0.742	-0.741	-0.739	-0.736	-0.734	-0.732	-0.730	-0.729	-0.728	-0.726	-0.725	-0.725	-0.724	-0.725	-0.724	-0.725	-0.726	-0.726	-0.726	-0.729	-0.730	-0.731	-0.732	-0.735	-0.738	-0.740	-0.744	-0.748	-0.750	-0.754	-0.758	-0.761	-0.765	-0.770	-0.775	-0.779	-0.784	-0.788	-0.794	-0.799	-0.804	-0.810	-0.815	-0.821	-0.826	-0.832	-0.839	-0.842	-0.849	-0.855	-0.861	-0.866	-0.872	-0.879	-0.885	-0.890	-0.896	-0.901	-0.909	-0.915	-0.920	-0.926	-0.931	-0.938	-0.942	-0.949	-0.954	-0.959	-0.964	-0.970	-0.975	-0.981	-0.985	-0.989	-0.994	-0.998	-1.002	-1.005	-1.009	-1.012	-1.015	-1.019	-1.020	-1.022	-1.024	-1.026	-1.026	-1.029	-1.029	-1.028	-1.029	-1.028	-1.028	-1.026	-1.026	-1.024	-1.022	-1.021	-1.019	-1.016	-1.014	-1.010	-1.008	-1.004	-1.000	-0.996	-0.992	-0.988	-0.982	-0.978	-0.972	-0.966	-0.961	-0.956	-0.950	-0.944	-0.940	-0.932	-0.928	-0.921	-0.916	-0.911	-0.905	-0.900	-0.894	-0.889	-0.884	-0.879	-0.872	-0.868	-0.864	-0.858	-0.854	-0.849	-0.844	-0.840	-0.835	-0.831	-0.828	-0.824	-0.819	-0.816	-0.811	-0.809	-0.806	-0.802	-0.799	-0.796	-0.792	-0.790	-0.788	-0.784	-0.781	-0.778	-0.775	-0.771	-0.769	-0.765	-0.762	-0.759	-0.756	-0.752	-0.750	-0.748	-0.744	-0.740	-0.736	-0.734	-0.730	-0.728	-0.722	-0.720	-0.716	-0.712	-0.709	-0.705	-0.701	-0.696	-0.692	-0.688	-0.682	-0.678	-0.674	-0.668	-0.662	-0.656	-0.650	-0.645	-0.639	-0.632	-0.625	-0.619	-0.611	-0.605	-0.596	-0.589	-0.580	-0.571	-0.562	-0.554	-0.544	-0.534	-0.524	-0.512	-0.502	-0.490	-0.480	-0.466	-0.455	-0.442	-0.429	-0.418	-0.404	-0.390	-0.376	-0.362	-0.349	-0.334	-0.320	-0.305	-0.291	-0.278	-0.262	-0.249	-0.235	-0.220	-0.208	-0.194	-0.181	-0.169	-0.156	-0.145	-0.134	-0.122	-0.111	-0.101	-0.092	-0.084	-0.075	-0.068	-0.061	-0.055	-0.050	-0.045	-0.041	-0.039	-0.036	-0.036	-0.035	-0.035	-0.038	-0.040	-0.042	-0.046	-0.051	-0.056	-0.062	-0.070	-0.078	-0.086	-0.094	-0.104	-0.115	-0.125	-0.136	-0.148	-0.159	-0.171	-0.184	-0.196	-0.209	-0.222	-0.235	-0.248	-0.261	-0.275	-0.289	-0.302	-0.315	-0.328	-0.341	-0.354	-0.368	-0.380	-0.392	-0.405	-0.416	-0.429	-0.439	-0.450	-0.461	-0.471	-0.482	-0.492	-0.502	-0.511	-0.520	-0.530	-0.539	-0.548	-0.556	-0.566	-0.575	-0.585	-0.592	-0.602	-0.611	-0.620	-0.629	-0.638	-0.649	-0.658	-0.668	-0.678	-0.688	-0.699	-0.709	-0.720	-0.732	-0.745	-0.756	-0.769	-0.782	-0.795	-0.810	-0.824	-0.838	-0.852	-0.869	-0.884	-0.899	-0.915	-0.931	-0.948	-0.964	-0.980	-0.998	-1.014	-1.031	-1.048	-1.065	-1.080	-1.098	-1.112	-1.130	-1.146	-1.161	-1.176	-1.192	-1.206	-1.221	-1.235	-1.248	-1.261	-1.274	-1.286	-1.296	-1.308	-1.318	-1.328	-1.336	-1.345	-1.352	-1.361	-1.368	-1.375	-1.381	-1.386	-1.391	-1.395	-1.398	-1.400	-1.404	-1.406	-1.406	-1.408	-1.409	-1.408	-1.409	-1.408	-1.406	-1.404	-1.402	-1.400	-1.396	-1.392	-1.390	-1.386	-1.381	-1.376	-1.371	-1.366	-1.360	-1.354	-1.349	-1.341	-1.334	-1.326	-1.319	-1.311	-1.302	-1.295	-1.285	-1.276	-1.268	-1.258	-1.249	-1.239	-1.229	-1.218	-1.208	-1.196	-1.185	-1.174	-1.162	-1.151	-1.140	-1.128	-1.115	-1.102	-1.091	-1.080	-1.068	-1.056	-1.044	-1.031	-1.019	-1.006	-0.995	-0.982	-0.971	-0.960	-0.949	-0.939	-0.929	-0.918	-0.908	-0.898	-0.889	-0.880	-0.871	-0.864	-0.855	-0.849	-0.841	-0.835	-0.829	-0.822	-0.818	-0.812	-0.808	-0.804	-0.800	-0.798	-0.792	-0.790	-0.789	-0.788	-0.785	-0.784	-0.782	-0.782	-0.781	-0.781	-0.780	-0.780	-0.780	-0.780	-0.779	-0.780	-0.780	-0.780	-0.780	-0.780	-0.780	-0.779	-0.779	-0.779	-0.778	-0.776	-0.776	-0.774	-0.772	-0.770	-0.770	-0.766	-0.765	-0.762	-0.759	-0.758	-0.752	-0.750	-0.746	-0.744	-0.740	-0.736	-0.732	-0.730	-0.726	-0.724	-0.720	-0.718	-0.714	-0.711	-0.709	-0.706	-0.705	-0.702	-0.700	-0.699	-0.699	-0.699	-0.699	-0.699	-0.700	-0.701	-0.704	-0.706	-0.709	-0.712	-0.716	-0.722	-0.728	-0.734	-0.741	-0.748	-0.758	-0.766	-0.775	-0.785	-0.795	-0.806	-0.819	-0.830	-0.842	-0.856	-0.870	-0.885	-0.900	-0.915	-0.930	-0.946	-0.961	-0.978	-0.994	-1.011	-1.029	-1.046	-1.062	-1.079	-1.098	-1.114	-1.131	-1.149	-1.165	-1.182	-1.198	-1.215	-1.231	-1.246	-1.262	-1.278	-1.292	-1.306	-1.321	-1.335	-1.348	-1.360	-1.372	-1.384	-1.395	-1.406	-1.415	-1.426	-1.434	-1.442	-1.451	-1.458	-1.465	-1.471	-1.476	-1.480	-1.485	-1.489	-1.492	-1.494	-1.498	-1.499	-1.501	-1.501	-1.502	-1.502	-1.502	-1.502	-1.500	-1.499	-1.498	-1.496	-1.494	-1.491	-1.489	-1.485	-1.482	-1.479	-1.475	-1.472	-1.468	-1.464	-1.460	-1.456	-1.451	-1.446	-1.441	-1.438	-1.434	-1.429	-1.424	-1.419	-1.414	-1.410	-1.405	-1.400	-1.395	-1.391	-1.386	-1.381	-1.378	-1.374	-1.369	-1.365	-1.361	-1.358	-1.354	-1.350	-1.346	-1.344	-1.340	-1.338	-1.334	-1.331	-1.329	-1.326	-1.325	-1.324	-1.322	-1.321	-1.320	-1.319	-1.319	-1.319	-1.320	-1.321	-1.321	-1.324	-1.325	-1.328	-1.331	-1.332	-1.338	-1.341	-1.345	-1.350	-1.356	-1.362	-1.368	-1.375	-1.382	-1.392	-1.400	-1.410	-1.420	-1.430	-1.440	-1.454	-1.465	-1.478	-1.491	-1.504	-1.519	-1.532	-1.548	-1.564	-1.579	-1.595	-1.612	-1.630	-1.648	-1.666	-1.685	-1.704	-1.722	-1.741	-1.760	-1.780	-1.799	-1.819	-1.838	-1.856	-1.876	-1.895	-1.914	-1.932	-1.950	-1.969	-1.985	-2.001	-2.018	-2.034	-2.049	-2.062	-2.076	-2.089	-2.101	-2.111	-2.121	-2.130	-2.138	-2.145	-2.152	-2.158	-2.160	-2.164	-2.165	-2.166	-2.165	-2.162	-2.160	-2.156	-2.150	-2.144	-2.135	-2.126	-2.116	-2.104	-2.091	-2.078	-2.064	-2.047	-2.030	-2.013	-1.994	-1.974	-1.954	-1.932	-1.911	-1.889	-1.865	-1.841	-1.818	-1.792	-1.768	-1.742	-1.716	-1.691	-1.665	-1.639	-1.612	-1.586	-1.560	-1.535	-1.509	-1.482	-1.459	-1.435	-1.410	-1.386	-1.364	-1.340	-1.319	-1.296	-1.276	-1.256	-1.236	-1.219	-1.200	-1.182	-1.166	-1.151	-1.136	-1.121	-1.109	-1.098	-1.085	-1.075	-1.065	-1.055	-1.048	-1.039	-1.032	-1.026	-1.020	-1.016	-1.011	-1.006	-1.004	-1.001	-0.999	-0.996	-0.995	-0.992	-0.992	-0.991	-0.990	-0.990	-0.988	-0.986	-0.985	-0.985	-0.984	-0.982	-0.980	-0.978	-0.975	-0.971	-0.968	-0.964	-0.959	-0.952	-0.948	-0.940	-0.932	-0.925	-0.916	-0.906	-0.895	-0.884	-0.870	-0.858	-0.842	-0.828	-0.811	-0.794	-0.776	-0.758	-0.738	-0.716	-0.695	-0.672	-0.649	-0.625	-0.600	-0.574	-0.546	-0.519	-0.491	-0.462	-0.432	-0.404	-0.374	-0.344	-0.312	-0.282	-0.251	-0.219	-0.188	-0.156	-0.126	-0.094	-0.062	-0.032	-0.001	0.030	0.059	0.088	0.116	0.145	0.172	0.200	0.226	0.251	0.275	0.300	0.321	0.344	0.364	0.382	0.401	0.419	0.435	0.449	0.462	0.475	0.484	0.495	0.502	0.510	0.515	0.519	0.524	0.525	0.525	0.526	0.524	0.520	0.516	0.512	0.506	0.499	0.490	0.481	0.471	0.460	0.449	0.438	0.424	0.410	0.395	0.381	0.366	0.351	0.335	0.319	0.302	0.285	0.269	0.252	0.235	0.219	0.202	0.185	0.169	0.151	0.136	0.120	0.104	0.089	0.074	0.059	0.044	0.029	0.015	0.002	-0.010	-0.022	-0.035	-0.048	-0.060	-0.071	-0.081	-0.094	-0.104	-0.114	-0.125	-0.135	-0.145	-0.155	-0.165	-0.176	-0.185	-0.196	-0.208	-0.218	-0.230	-0.241	-0.252	-0.265	-0.278	-0.290	-0.305	-0.319	-0.332	-0.349	-0.364	-0.380	-0.398	-0.414	-0.431	-0.450	-0.469	-0.488	-0.507	-0.528	-0.549	-0.569	-0.591	-0.612	-0.635	-0.658	-0.681	-0.704	-0.726	-0.750	-0.774	-0.798	-0.820	-0.844	-0.865	-0.889	-0.911	-0.932	-0.954	-0.975	-0.996	-1.015	-1.036	-1.055	-1.072	-1.091	-1.108	-1.124	-1.139	-1.152	-1.166	-1.179	-1.191	-1.201	-1.212	-1.221	-1.230	-1.238	-1.245	-1.250	-1.256	-1.259	-1.264	-1.266	-1.269	-1.270	-1.270	-1.269	-1.269	-1.269	-1.266	-1.262	-1.260	-1.256	-1.252	-1.249	-1.244	-1.239	-1.234	-1.229	-1.224	-1.216	-1.211	-1.205	-1.200	-1.192	-1.188	-1.181	-1.175	-1.169	-1.164	-1.158	-1.151	-1.146	-1.141	-1.138	-1.132	-1.129	-1.125	-1.121	-1.119	-1.115	-1.112	-1.110	-1.109	-1.108	-1.106	-1.106	-1.106	-1.106	-1.108	-1.108	-1.110	-1.111	-1.114	-1.118	-1.120	-1.124	-1.129	-1.132	-1.138	-1.144	-1.150	-1.158	-1.165	-1.172	-1.180	-1.189	-1.198	-1.206	-1.216	-1.226	-1.236	-1.246	-1.258	-1.268	-1.279	-1.289	-1.301	-1.312	-1.322	-1.334	-1.346	-1.356	-1.368	-1.378	-1.388	-1.398	-1.406	-1.416	-1.425	-1.432	-1.441	-1.448	-1.452	-1.459	-1.464	-1.466	-1.470	-1.472	-1.474	-1.474	-1.474	-1.471	-1.469	-1.465	-1.461	-1.455	-1.448	-1.440	-1.431	-1.422	-1.411	-1.400	-1.386	-1.374	-1.360	-1.344	-1.329	-1.311	-1.294	-1.276	-1.260	-1.241	-1.222	-1.204	-1.184	-1.164	-1.144	-1.124	-1.105	-1.085	-1.066	-1.048	-1.030	-1.011	-0.994	-0.978	-0.961	-0.946	-0.932	-0.918	-0.906	-0.894	-0.882	-0.874	-0.865	-0.856	-0.851	-0.845	-0.841	-0.839	-0.836	-0.835	-0.835	-0.838	-0.839	-0.841	-0.846	-0.851	-0.858	-0.865	-0.871	-0.879	-0.888	-0.896	-0.906	-0.916	-0.926	-0.938	-0.949	-0.960	-0.971	-0.982	-0.992	-1.004	-1.015	-1.025	-1.036	-1.045	-1.054	-1.064	-1.071	-1.079	-1.086	-1.092	-1.099	-1.104	-1.109	-1.111	-1.115	-1.118	-1.119	-1.120	-1.121	-1.120	-1.119	-1.118	-1.115	-1.111	-1.109	-1.105	-1.099	-1.094	-1.089	-1.082	-1.076	-1.069	-1.061	-1.055	-1.046	-1.039	-1.031	-1.022	-1.014	-1.005	-0.996	-0.989	-0.980	-0.972	-0.964	-0.955	-0.946	-0.940	-0.931	-0.922	-0.915	-0.908	-0.900	-0.892	-0.884	-0.876	-0.869	-0.862	-0.855	-0.848	-0.841	-0.834	-0.825	-0.818	-0.810	-0.804	-0.796	-0.789	-0.780	-0.772	-0.764	-0.756	-0.748	-0.739	-0.731	-0.722	-0.712	-0.704	-0.695	-0.685	-0.675	-0.666	-0.656	-0.646	-0.636	-0.626	-0.616	-0.605	-0.595	-0.585	-0.574	-0.564	-0.555	-0.544	-0.535	-0.525	-0.518	-0.509	-0.500	-0.491	-0.484	-0.478	-0.470	-0.464	-0.459	-0.454	-0.448	-0.444	-0.439	-0.436	-0.434	-0.431	-0.430	-0.429	-0.429	-0.429	-0.429	-0.430	-0.431	-0.434	-0.436	-0.439	-0.442	-0.448	-0.450	-0.455	-0.460	-0.466	-0.471	-0.476	-0.482	-0.488	-0.494	-0.499	-0.505	-0.510	-0.516	-0.521	-0.528	-0.532	-0.536	-0.541	-0.546	-0.550	-0.554	-0.558	-0.560	-0.562	-0.566	-0.568	-0.570	-0.571	-0.572	-0.572	-0.574	-0.574	-0.574	-0.575	-0.574	-0.574	-0.574	-0.572	-0.572	-0.572	-0.571	-0.571	-0.571	-0.571	-0.571	-0.571	-0.571	-0.571	-0.572	-0.574	-0.576	-0.578	-0.580	-0.584	-0.586	-0.590	-0.594	-0.599	-0.604	-0.610	-0.616	-0.622	-0.630	-0.638	-0.645	-0.654	-0.662	-0.672	-0.680	-0.690	-0.700	-0.711	-0.720	-0.730	-0.740	-0.750	-0.760	-0.770	-0.780	-0.789	-0.798	-0.805	-0.814	-0.821	-0.829	-0.835	-0.841	-0.846	-0.850	-0.854	-0.858	-0.860	-0.862	-0.864	-0.864	-0.862	-0.861	-0.858	-0.855	-0.851	-0.846	-0.840	-0.834	-0.828	-0.819	-0.810	-0.800	-0.790	-0.779	-0.769	-0.756	-0.745	-0.731	-0.718	-0.704	-0.690	-0.676	-0.661	-0.648	-0.632	-0.618	-0.604	-0.588	-0.574	-0.559	-0.545	-0.530	-0.518	-0.504	-0.490	-0.478	-0.465	-0.452	-0.441	-0.431	-0.420	-0.410	-0.400	-0.391	-0.384	-0.376	-0.368	-0.360	-0.355	-0.349	-0.344	-0.340	-0.336	-0.332	-0.330	-0.329	-0.328	-0.328	-0.326	-0.328	-0.328	-0.329	-0.331	-0.334	-0.336	-0.339	-0.344	-0.346	-0.351	-0.355	-0.361	-0.368	-0.372	-0.379	-0.385	-0.391	-0.398	-0.405	-0.412	-0.419	-0.425	-0.432	-0.440	-0.448	-0.455	-0.462	-0.469	-0.476	-0.484	-0.491	-0.499	-0.505	-0.512	-0.519	-0.525	-0.531	-0.536	-0.542	-0.549	-0.554	-0.559	-0.564	-0.569	-0.572	-0.576	-0.580	-0.584	-0.588	-0.591	-0.592	-0.595	-0.598	-0.599	-0.601	-0.602	-0.602	-0.604	-0.604	-0.605	-0.605	-0.605	-0.605	-0.604	-0.602	-0.602	-0.601	-0.600	-0.599	-0.596	-0.594	-0.592	-0.590	-0.588	-0.585	-0.581	-0.578	-0.575	-0.571	-0.568	-0.562	-0.559	-0.554	-0.548	-0.542	-0.538	-0.531	-0.525	-0.519	-0.511	-0.505	-0.498	-0.489	-0.481	-0.472	-0.465	-0.456	-0.446	-0.438	-0.428	-0.418	-0.408	-0.396	-0.388	-0.376	-0.366	-0.354	-0.342	-0.331	-0.319	-0.308	-0.296	-0.284	-0.272	-0.261	-0.249	-0.238	-0.226	-0.215	-0.204	-0.194	-0.184	-0.174	-0.165	-0.155	-0.148	-0.140	-0.132	-0.126	-0.120	-0.115	-0.111	-0.108	-0.105	-0.102	-0.101	-0.100	-0.100	-0.101	-0.104	-0.105	-0.109	-0.112	-0.119	-0.124	-0.130	-0.138	-0.146	-0.155	-0.165	-0.176	-0.188	-0.198	-0.211	-0.224	-0.239	-0.252	-0.268	-0.282	-0.298	-0.314	-0.330	-0.346	-0.362	-0.380	-0.396	-0.412	-0.429	-0.446	-0.464	-0.480	-0.496	-0.514	-0.530	-0.546	-0.561	-0.578	-0.592	-0.608	-0.622	-0.638	-0.650	-0.664	-0.676	-0.690	-0.701	-0.712	-0.724	-0.736	-0.748	-0.758	-0.769	-0.778	-0.788	-0.796	-0.808	-0.816	-0.825	-0.834	-0.842	-0.851	-0.859	-0.868	-0.876	-0.885	-0.895	-0.904	-0.912	-0.921	-0.931	-0.941	-0.952	-0.961	-0.972	-0.984	-0.996	-1.008	-1.020	-1.032	-1.046	-1.059	-1.074	-1.088	-1.101	-1.115	-1.131	-1.146	-1.161	-1.178	-1.194	-1.209	-1.225	-1.241	-1.258	-1.274	-1.290	-1.305	-1.321	-1.336	-1.351	-1.366	-1.380	-1.395	-1.408	-1.420	-1.432	-1.444	-1.454	-1.464	-1.472	-1.481	-1.489	-1.494	-1.500	-1.505	-1.508	-1.511	-1.514	-1.514	-1.514	-1.512	-1.510	-1.508	-1.502	-1.498	-1.491	-1.485	-1.476	-1.466	-1.456	-1.446	-1.435	-1.422	-1.410	-1.396	-1.382	-1.368	-1.354	-1.338	-1.322	-1.306	-1.289	-1.272	-1.256	-1.239	-1.221	-1.204	-1.186	-1.169	-1.150	-1.132	-1.114	-1.098	-1.080	-1.062	-1.044	-1.028	-1.010	-0.991	-0.975	-0.959	-0.941	-0.925	-0.909	-0.891	-0.876	-0.860	-0.844	-0.829	-0.812	-0.796	-0.781	-0.766	-0.750	-0.736	-0.721	-0.706	-0.691	-0.676	-0.661	-0.648	-0.634	-0.620	-0.606	-0.592	-0.580	-0.566	-0.554	-0.541	-0.529	-0.516	-0.505	-0.492	-0.481	-0.470	-0.460	-0.450	-0.440	-0.431	-0.421	-0.412	-0.406	-0.398	-0.391	-0.384	-0.379	-0.372	-0.368	-0.362	-0.359	-0.355	-0.352	-0.349	-0.348	-0.345	-0.344	-0.341	-0.341	-0.340	-0.340	-0.340	-0.340	-0.340	-0.340	-0.340	-0.340	-0.340	-0.340	-0.340	-0.340	-0.339	-0.338	-0.336	-0.334	-0.331	-0.328	-0.325	-0.320	-0.316	-0.310	-0.304	-0.296	-0.289	-0.280	-0.270	-0.260	-0.248	-0.235	-0.221	-0.209	-0.192	-0.178	-0.161	-0.142	-0.125	-0.105	-0.085	-0.065	-0.045	-0.022	0.000	0.022	0.046	0.070	0.094	0.119	0.142	0.166	0.192	0.216	0.241	0.265	0.290	0.314	0.338	0.360	0.382	0.405	0.426	0.446	0.466	0.486	0.506	0.522	0.540	0.556	0.570	0.584	0.596	0.608	0.618	0.628	0.635	0.642	0.648	0.652	0.655	0.658	0.658	0.659	0.656	0.655	0.651	0.646	0.641	0.635	0.626	0.619	0.610	0.600	0.589	0.579	0.568	0.555	0.542	0.530	0.518	0.504	0.489	0.476	0.462	0.449	0.436	0.422	0.409	0.398	0.385	0.372	0.361	0.350	0.340	0.330	0.321	0.312	0.306	0.299	0.294	0.289	0.284	0.281	0.280	0.278	0.279	0.279	0.280	0.282	0.286	0.290	0.295	0.301	0.309	0.316	0.325	0.335	0.344	0.355	0.368	0.379	0.391	0.405	0.419	0.431	0.446	0.460	0.474	0.489	0.504	0.518	0.532	0.548	0.561	0.575	0.589	0.601	0.614	0.626	0.638	0.648	0.658	0.668	0.676	0.684	0.690	0.696	0.700	0.705	0.709	0.711	0.711	0.711	0.711	0.710	0.708	0.704	0.699	0.692	0.686	0.680	0.671	0.661	0.651	0.641	0.629	0.618	0.605	0.591	0.579	0.564	0.549	0.535	0.520	0.505	0.489	0.472	0.456	0.441	0.425	0.410	0.395	0.379	0.364	0.350	0.335	0.321	0.309	0.295	0.282	0.270	0.260	0.249	0.239	0.229	0.221	0.212	0.206	0.200	0.194	0.190	0.185	0.181	0.179	0.176	0.176	0.175	0.176	0.176	0.179	0.180	0.182	0.186	0.190	0.195	0.200	0.205	0.211	0.218	0.224	0.232	0.239	0.248	0.255	0.264	0.271	0.280	0.289	0.298	0.306	0.315	0.324	0.332	0.342	0.352	0.361	0.370	0.380	0.389	0.396	0.406	0.414	0.422	0.430	0.439	0.446	0.454	0.460	0.468	0.474	0.481	0.488	0.492	0.499	0.504	0.510	0.514	0.518	0.522	0.525	0.529	0.531	0.535	0.538	0.539	0.541	0.542	0.545	0.545	0.546	0.546	0.548	0.548	0.548	0.549	0.548	0.548	0.548	0.546	0.546	0.544	0.544	0.542	0.542	0.541	0.540	0.539	0.538	0.538	0.536	0.536	0.536	0.536	0.535	0.535	0.535	0.536	0.536	0.538	0.539	0.540	0.541	0.544	0.545	0.548	0.550	0.552	0.556	0.560	0.564	0.568	0.572	0.576	0.580	0.585	0.590	0.595	0.600	0.606	0.610	0.615	0.621	0.625	0.631	0.635	0.640	0.645	0.649	0.654	0.658	0.661	0.665	0.666	0.669	0.670	0.671	0.671	0.670	0.670	0.668	0.665	0.661	0.658	0.652	0.646	0.640	0.631	0.622	0.614	0.602	0.591	0.579	0.565	0.550	0.535	0.518	0.500	0.481	0.461	0.442	0.420	0.398	0.375	0.351	0.325	0.301	0.275	0.248	0.221	0.194	0.166	0.136	0.108	0.079	0.049	0.019	-0.011	-0.040	-0.071	-0.100	-0.130	-0.159	-0.189	-0.218	-0.246	-0.274	-0.302	-0.329	-0.355	-0.380	-0.406	-0.431	-0.454	-0.478	-0.499	-0.521	-0.541	-0.560	-0.579	-0.596	-0.614	-0.629	-0.645	-0.659	-0.672	-0.685	-0.696	-0.709	-0.719	-0.729	-0.738	-0.746	-0.755	-0.762	-0.770	-0.776	-0.782	-0.789	-0.795	-0.801	-0.806	-0.812	-0.816	-0.822	-0.828	-0.834	-0.840	-0.844	-0.851	-0.858	-0.864	-0.871	-0.878	-0.886	-0.894	-0.901	-0.911	-0.921	-0.932	-0.942	-0.954	-0.965	-0.978	-0.990	-1.004	-1.018	-1.032	-1.048	-1.062	-1.079	-1.095	-1.111	-1.128	-1.146	-1.162	-1.180	-1.199	-1.218	-1.235	-1.254	-1.272	-1.290	-1.308	-1.326	-1.346	-1.364	-1.382	-1.400	-1.419	-1.435	-1.451	-1.469	-1.485	-1.500	-1.516	-1.531	-1.546	-1.559	-1.571	-1.585	-1.596	-1.609	-1.619	-1.630	-1.639	-1.649	-1.659	-1.665	-1.674	-1.680	-1.686	-1.691	-1.695	-1.700	-1.704	-1.706	-1.709	-1.711	-1.712	-1.714	-1.714	-1.715	-1.715	-1.714	-1.712	-1.711	-1.709	-1.706	-1.704	-1.701	-1.699	-1.696	-1.692	-1.690	-1.686	-1.684	-1.680	-1.676	-1.674	-1.670	-1.666	-1.664	-1.660	-1.658	-1.655	-1.652	-1.650	-1.648	-1.646	-1.644	-1.642	-1.641	-1.639	-1.639	-1.638	-1.636	-1.636	-1.635	-1.636	-1.636	-1.636	-1.638	-1.638	-1.638	-1.639	-1.640	-1.640	-1.640	-1.641	-1.641	-1.642	-1.641	-1.641	-1.641	-1.641	-1.640	-1.639	-1.638	-1.636	-1.634	-1.630	-1.628	-1.624	-1.620	-1.615	-1.610	-1.605	-1.599	-1.592	-1.585	-1.578	-1.570	-1.560	-1.552	-1.542	-1.531	-1.522	-1.511	-1.500	-1.489	-1.475	-1.464	-1.451	-1.439	-1.426	-1.414	-1.400	-1.389	-1.375	-1.362	-1.351	-1.339	-1.326	-1.316	-1.305	-1.295	-1.285	-1.276	-1.268	-1.260	-1.251	-1.246	-1.239	-1.235	-1.230	-1.226	-1.224	-1.221	-1.219	-1.220	-1.219	-1.220	-1.221	-1.224	-1.228	-1.231	-1.236	-1.240	-1.246	-1.252	-1.258	-1.264	-1.271	-1.278	-1.285	-1.292	-1.299	-1.306	-1.314	-1.321	-1.328	-1.334	-1.340	-1.346	-1.352	-1.356	-1.361	-1.365	-1.368	-1.370	-1.372	-1.372	-1.374	-1.374	-1.371	-1.370	-1.368	-1.364	-1.360	-1.355	-1.349	-1.342	-1.335	-1.326	-1.319	-1.309	-1.299	-1.289	-1.279	-1.268	-1.255	-1.244	-1.230	-1.218	-1.204	-1.190	-1.176	-1.162	-1.149	-1.135	-1.120	-1.106	-1.092	-1.079	-1.068	-1.054	-1.040	-1.028	-1.016	-1.005	-0.992	-0.981	-0.970	-0.960	-0.949	-0.940	-0.930	-0.921	-0.912	-0.904	-0.895	-0.888	-0.881	-0.874	-0.868	-0.861	-0.854	-0.849	-0.844	-0.838	-0.832	-0.828	-0.822	-0.818	-0.814	-0.808	-0.804	-0.798	-0.794	-0.789	-0.784	-0.780	-0.775	-0.769	-0.765	-0.760	-0.755	-0.751	-0.746	-0.741	-0.736	-0.731	-0.726	-0.721	-0.716	-0.712	-0.708	-0.702	-0.699	-0.695	-0.690	-0.688	-0.682	-0.680	-0.676	-0.672	-0.670	-0.666	-0.664	-0.661	-0.659	-0.658	-0.655	-0.654	-0.652	-0.651	-0.650	-0.649	-0.648	-0.648	-0.648	-0.646	-0.646	-0.646	-0.646	-0.645	-0.645	-0.644	-0.642	-0.642	-0.641	-0.640	-0.639	-0.636	-0.634	-0.632	-0.630	-0.628	-0.624	-0.620	-0.616	-0.612	-0.608	-0.601	-0.596	-0.590	-0.584	-0.576	-0.569	-0.561	-0.554	-0.545	-0.536	-0.525	-0.516	-0.506	-0.495	-0.485	-0.474	-0.464	-0.451	-0.441	-0.429	-0.418	-0.406	-0.395	-0.382	-0.371	-0.361	-0.349	-0.338	-0.326	-0.316	-0.305	-0.295	-0.284	-0.275	-0.265	-0.256	-0.248	-0.239	-0.231	-0.224	-0.218	-0.210	-0.204	-0.198	-0.192	-0.188	-0.182	-0.179	-0.175	-0.172	-0.169	-0.166	-0.164	-0.162	-0.160	-0.159	-0.158	-0.158	-0.158	-0.158	-0.156	-0.158	-0.158	-0.159	-0.159	-0.160	-0.161	-0.162	-0.165	-0.166	-0.169	-0.171	-0.174	-0.174	-0.178	-0.180	-0.182	-0.186	-0.189	-0.191	-0.196	-0.200	-0.204	-0.208	-0.212	-0.215	-0.221	-0.225	-0.229	-0.234	-0.240	-0.244	-0.250	-0.255	-0.261	-0.266	-0.272	-0.279	-0.285	-0.290	-0.298	-0.302	-0.309	-0.315	-0.321	-0.326	-0.334	-0.339	-0.346	-0.352	-0.359	-0.364	-0.369	-0.374	-0.380	-0.384	-0.389	-0.394	-0.396	-0.400	-0.404	-0.408	-0.410	-0.412	-0.414	-0.415	-0.416	-0.418	-0.418	-0.419	-0.419	-0.419	-0.418	-0.416	-0.415	-0.414	-0.411	-0.409	-0.405	-0.402	-0.399	-0.396	-0.394	-0.389	-0.385	-0.381	-0.378	-0.374	-0.369	-0.366	-0.362	-0.358	-0.355	-0.350	-0.346	-0.345	-0.341	-0.339	-0.336	-0.335	-0.332	-0.330	-0.329	-0.328	-0.328	-0.326	-0.328	-0.326	-0.328	-0.329	-0.330	-0.331	-0.334	-0.335	-0.338	-0.341	-0.344	-0.348	-0.352	-0.356	-0.360	-0.366	-0.371	-0.376	-0.384	-0.390	-0.396	-0.404	-0.411	-0.419	-0.428	-0.436	-0.444	-0.452	-0.462	-0.472	-0.482	-0.492	-0.502	-0.512	-0.522	-0.535	-0.545	-0.556	-0.568	-0.580	-0.591	-0.604	-0.614	-0.625	-0.638	-0.650	-0.661	-0.674	-0.685	-0.696	-0.708	-0.719	-0.730	-0.740	-0.751	-0.760	-0.770	-0.778	-0.788	-0.795	-0.802	-0.809	-0.816	-0.821	-0.826	-0.829	-0.832	-0.835	-0.836	-0.836	-0.836	-0.835	-0.832	-0.829	-0.825	-0.819	-0.814	-0.808	-0.799	-0.790	-0.780	-0.770	-0.759	-0.746	-0.732	-0.719	-0.704	-0.690	-0.674	-0.658	-0.641	-0.624	-0.606	-0.589	-0.571	-0.552	-0.535	-0.516	-0.499	-0.480	-0.462	-0.445	-0.428	-0.411	-0.395	-0.379	-0.364	-0.349	-0.336	-0.321	-0.310	-0.299	-0.288	-0.279	-0.269	-0.262	-0.255	-0.250	-0.244	-0.241	-0.238	-0.236	-0.236	-0.236	-0.239	-0.241	-0.244	-0.249	-0.254	-0.261	-0.268	-0.275	-0.284	-0.292	-0.302	-0.312	-0.325	-0.336	-0.348	-0.360	-0.374	-0.388	-0.401	-0.414	-0.428	-0.441	-0.456	-0.470	-0.484	-0.499	-0.511	-0.525	-0.540	-0.554	-0.566	-0.579	-0.592	-0.605	-0.616	-0.629	-0.640	-0.650	-0.661	-0.670	-0.680	-0.689	-0.696	-0.705	-0.712	-0.720	-0.726	-0.732	-0.739	-0.744	-0.748	-0.752	-0.756	-0.762	-0.766	-0.769	-0.771	-0.776	-0.779	-0.781	-0.784	-0.786	-0.788	-0.790	-0.792	-0.794	-0.796	-0.798	-0.799	-0.801	-0.804	-0.804	-0.806	-0.808	-0.809	-0.810	-0.811	-0.814	-0.815	-0.816	-0.818	-0.820	-0.822	-0.824	-0.825	-0.826	-0.829	-0.830	-0.831	-0.834	-0.834	-0.835	-0.836	-0.838	-0.839	-0.839	-0.840	-0.839	-0.839	-0.839	-0.838	-0.836	-0.835	-0.834	-0.832	-0.830	-0.828	-0.825	-0.821	-0.819	-0.815	-0.811	-0.806	-0.801	-0.796	-0.792	-0.786	-0.780	-0.774	-0.768	-0.761	-0.755	-0.749	-0.741	-0.735	-0.729	-0.721	-0.715	-0.709	-0.701	-0.694	-0.688	-0.681	-0.676	-0.670	-0.664	-0.659	-0.655	-0.650	-0.646	-0.642	-0.640	-0.638	-0.634	-0.632	-0.632	-0.631	-0.631	-0.634	-0.634	-0.636	-0.639	-0.642	-0.648	-0.650	-0.656	-0.661	-0.668	-0.674	-0.681	-0.690	-0.698	-0.706	-0.715	-0.724	-0.734	-0.744	-0.754	-0.764	-0.775	-0.784	-0.795	-0.805	-0.815	-0.825	-0.835	-0.845	-0.855	-0.864	-0.874	-0.882	-0.890	-0.899	-0.905	-0.912	-0.920	-0.925	-0.931	-0.938	-0.942	-0.945	-0.949	-0.952	-0.956	-0.958	-0.959	-0.960	-0.960	-0.960	-0.960	-0.960	-0.958	-0.958	-0.955	-0.952	-0.950	-0.949	-0.945	-0.942	-0.940	-0.936	-0.934	-0.931	-0.928	-0.924	-0.921	-0.918	-0.915	-0.912	-0.910	-0.908	-0.906	-0.905	-0.902	-0.901	-0.901	-0.901	-0.900	-0.900	-0.902	-0.902	-0.904	-0.905	-0.906	-0.910	-0.912	-0.915	-0.919	-0.922	-0.926	-0.930	-0.934	-0.939	-0.942	-0.948	-0.952	-0.959	-0.964	-0.969	-0.975	-0.980	-0.986	-0.991	-0.998	-1.004	-1.009	-1.015	-1.020	-1.026	-1.032	-1.039	-1.044	-1.049	-1.055	-1.060	-1.065	-1.070	-1.075	-1.080	-1.086	-1.090	-1.095	-1.100	-1.105	-1.110	-1.114	-1.120	-1.124	-1.129	-1.132	-1.138	-1.142	-1.146	-1.150	-1.154	-1.159	-1.164	-1.168	-1.172	-1.175	-1.180	-1.184	-1.188	-1.190	-1.194	-1.198	-1.200	-1.202	-1.206	-1.208	-1.210	-1.211	-1.212	-1.214	-1.214	-1.215	-1.215	-1.215	-1.214	-1.211	-1.211	-1.209	-1.206	-1.204	-1.200	-1.196	-1.192	-1.188	-1.184	-1.178	-1.171	-1.165	-1.158	-1.150	-1.141	-1.135	-1.125	-1.116	-1.106	-1.096	-1.086	-1.075	-1.064	-1.054	-1.042	-1.030	-1.018	-1.006	-0.995	-0.982	-0.970	-0.958	-0.945	-0.934	-0.921	-0.910	-0.896	-0.885	-0.872	-0.860	-0.849	-0.838	-0.826	-0.814	-0.802	-0.791	-0.781	-0.771	-0.760	-0.751	-0.741	-0.732	-0.724	-0.715	-0.708	-0.700	-0.694	-0.685	-0.679	-0.674	-0.666	-0.661	-0.655	-0.650	-0.646	-0.641	-0.636	-0.634	-0.629	-0.625	-0.624	-0.620	-0.619	-0.618	-0.615	-0.614	-0.612	-0.611	-0.610	-0.610	-0.610	-0.609	-0.609	-0.609	-0.608	-0.606	-0.606	-0.606	-0.605	-0.605	-0.604	-0.602	-0.602	-0.600	-0.599	-0.598	-0.594	-0.591	-0.589	-0.584	-0.580	-0.575	-0.570	-0.564	-0.558	-0.551	-0.544	-0.535	-0.526	-0.516	-0.506	-0.495	-0.484	-0.472	-0.460	-0.445	-0.432	-0.418	-0.401	-0.386	-0.370	-0.352	-0.336	-0.319	-0.301	-0.284	-0.265	-0.246	-0.229	-0.211	-0.191	-0.174	-0.156	-0.138	-0.120	-0.102	-0.086	-0.069	-0.054	-0.039	-0.024	-0.010	0.004	0.016	0.028	0.038	0.049	0.058	0.065	0.072	0.078	0.082	0.086	0.090	0.090	0.091	0.090	0.088	0.085	0.081	0.075	0.070	0.062	0.055	0.045	0.036	0.025	0.015	0.001	-0.010	-0.022	-0.038	-0.051	-0.065	-0.080	-0.095	-0.111	-0.125	-0.142	-0.158	-0.172	-0.190	-0.205	-0.221	-0.235	-0.251	-0.266	-0.281	-0.295	-0.310	-0.322	-0.338	-0.350	-0.362	-0.375	-0.388	-0.398	-0.409	-0.420	-0.430	-0.440	-0.449	-0.459	-0.468	-0.474	-0.482	-0.490	-0.498	-0.505	-0.512	-0.520	-0.526	-0.534	-0.540	-0.549	-0.555	-0.561	-0.569	-0.576	-0.584	-0.591	-0.599	-0.608	-0.615	-0.625	-0.635	-0.645	-0.654	-0.665	-0.676	-0.686	-0.699	-0.711	-0.724	-0.736	-0.749	-0.764	-0.779	-0.792	-0.808	-0.822	-0.839	-0.854	-0.870	-0.888	-0.904	-0.921	-0.938	-0.955	-0.971	-0.989	-1.006	-1.022	-1.040	-1.056	-1.074	-1.090	-1.106	-1.121	-1.138	-1.152	-1.168	-1.181	-1.195	-1.208	-1.220	-1.232	-1.242	-1.255	-1.265	-1.274	-1.282	-1.292	-1.300	-1.306	-1.312	-1.319	-1.324	-1.328	-1.332	-1.335	-1.339	-1.341	-1.342	-1.342	-1.344	-1.344	-1.344	-1.342	-1.340	-1.340	-1.338	-1.334	-1.331	-1.329	-1.324	-1.320	-1.315	-1.311	-1.306	-1.301	-1.295	-1.290	-1.284	-1.278	-1.271	-1.264	-1.256	-1.250	-1.242	-1.235	-1.226	-1.219	-1.211	-1.204	-1.195	-1.188	-1.178	-1.169	-1.160	-1.151	-1.141	-1.132	-1.122	-1.112	-1.102	-1.090	-1.081	-1.070	-1.059	-1.048	-1.035	-1.025	-1.012	-1.001	-0.990	-0.978	-0.965	-0.954	-0.941	-0.930	-0.918	-0.906	-0.895	-0.884	-0.872	-0.861	-0.850	-0.839	-0.829	-0.819	-0.810	-0.800	-0.791	-0.781	-0.774	-0.766	-0.758	-0.750	-0.744	-0.738	-0.731	-0.725	-0.721	-0.716	-0.712	-0.709	-0.705	-0.704	-0.700	-0.699	-0.698	-0.698	-0.695	-0.695	-0.695	-0.695	-0.695	-0.696	-0.698	-0.699	-0.700	-0.701	-0.702	-0.702	-0.705	-0.705	-0.708	-0.709	-0.710	-0.711	-0.711	-0.712	-0.712	-0.714	-0.712	-0.714	-0.712	-0.712	-0.711	-0.711	-0.710	-0.709	-0.708	-0.705	-0.705	-0.702	-0.702	-0.700	-0.699	-0.698	-0.696	-0.694	-0.692	-0.691	-0.690	-0.690	-0.689	-0.689	-0.688	-0.689	-0.689	-0.690	-0.692	-0.694	-0.696	-0.701	-0.704	-0.709	-0.714	-0.720	-0.726	-0.732	-0.741	-0.749	-0.759	-0.770	-0.780	-0.791	-0.805	-0.818	-0.831	-0.845	-0.860	-0.876	-0.892	-0.910	-0.926	-0.945	-0.964	-0.984	-1.004	-1.024	-1.042	-1.064	-1.084	-1.104	-1.126	-1.148	-1.168	-1.190	-1.211	-1.231	-1.254	-1.275	-1.295	-1.316	-1.336	-1.355	-1.375	-1.394	-1.414	-1.431	-1.450	-1.466	-1.482	-1.500	-1.515	-1.530	-1.544	-1.559	-1.570	-1.584	-1.595	-1.605	-1.614	-1.624	-1.632	-1.640	-1.648	-1.652	-1.658	-1.662	-1.666	-1.670	-1.672	-1.674	-1.675	-1.676	-1.676	-1.676	-1.675	-1.674	-1.671	-1.669	-1.666	-1.662	-1.659	-1.655	-1.650	-1.644	-1.640	-1.634	-1.628	-1.621	-1.614	-1.608	-1.601	-1.592	-1.586	-1.578	-1.570	-1.562	-1.555	-1.546	-1.538	-1.530	-1.521	-1.514	-1.505	-1.496	-1.489	-1.481	-1.472	-1.465	-1.456	-1.449	-1.441	-1.435	-1.428	-1.421	-1.414	-1.408	-1.401	-1.396	-1.390	-1.385	-1.379	-1.375	-1.369	-1.365	-1.361	-1.359	-1.355	-1.352	-1.351	-1.350	-1.348	-1.348	-1.346	-1.348	-1.348	-1.349	-1.351	-1.354	-1.356	-1.359	-1.364	-1.369	-1.374	-1.379	-1.386	-1.394	-1.401	-1.409	-1.419	-1.429	-1.439	-1.449	-1.461	-1.472	-1.485	-1.499	-1.511	-1.526	-1.540	-1.555	-1.571	-1.586	-1.602	-1.620	-1.635	-1.654	-1.671	-1.689	-1.708	-1.725	-1.742	-1.761	-1.779	-1.798	-1.816	-1.835	-1.854	-1.870	-1.889	-1.905	-1.924	-1.940	-1.956	-1.971	-1.988	-2.001	-2.015	-2.029	-2.042	-2.054	-2.065	-2.075	-2.084	-2.092	-2.100	-2.105	-2.111	-2.116	-2.119	-2.122	-2.124	-2.124	-2.124	-2.122	-2.119	-2.116	-2.111	-2.105	-2.098	-2.090	-2.080	-2.070	-2.059	-2.046	-2.034	-2.019	-2.005	-1.989	-1.972	-1.954	-1.936	-1.918	-1.898	-1.876	-1.856	-1.835	-1.812	-1.791	-1.768	-1.745	-1.722	-1.699	-1.676	-1.652	-1.629	-1.605	-1.581	-1.559	-1.535	-1.512	-1.490	-1.468	-1.445	-1.424	-1.402	-1.382	-1.362	-1.342	-1.324	-1.305	-1.285	-1.269	-1.251	-1.235	-1.219	-1.205	-1.190	-1.176	-1.164	-1.151	-1.140	-1.129	-1.118	-1.109	-1.099	-1.091	-1.082	-1.075	-1.068	-1.061	-1.055	-1.050	-1.045	-1.040	-1.038	-1.034	-1.030	-1.026	-1.024	-1.021	-1.018	-1.016	-1.014	-1.011	-1.010	-1.006	-1.005	-1.002	-1.000	-0.998	-0.994	-0.991	-0.988	-0.984	-0.979	-0.974	-0.969	-0.964	-0.959	-0.951	-0.945	-0.936	-0.929	-0.920	-0.911	-0.901	-0.890	-0.879	-0.866	-0.852	-0.839	-0.825	-0.809	-0.794	-0.776	-0.759	-0.739	-0.720	-0.700	-0.680	-0.658	-0.635	-0.612	-0.589	-0.564	-0.539	-0.514	-0.489	-0.462	-0.435	-0.408	-0.380	-0.352	-0.325	-0.296	-0.268	-0.239	-0.211	-0.182	-0.154	-0.126	-0.099	-0.071	-0.044	-0.016	0.010	0.035	0.061	0.085	0.109	0.131	0.152	0.174	0.195	0.214	0.231	0.249	0.265	0.279	0.292	0.304	0.315	0.324	0.332	0.339	0.345	0.349	0.351	0.354	0.352	0.352	0.351	0.346	0.342	0.336	0.330	0.321	0.312	0.301	0.291	0.279	0.266	0.252	0.238	0.222	0.208	0.190	0.174	0.156	0.139	0.121	0.102	0.084	0.066	0.046	0.029	0.009	-0.009	-0.026	-0.045	-0.064	-0.081	-0.099	-0.115	-0.131	-0.148	-0.162	-0.179	-0.194	-0.208	-0.222	-0.236	-0.249	-0.261	-0.271	-0.284	-0.295	-0.305	-0.315	-0.324	-0.334	-0.342	-0.351	-0.360	-0.369	-0.378	-0.385	-0.392	-0.401	-0.409	-0.419	-0.425	-0.434	-0.442	-0.452	-0.462	-0.472	-0.482	-0.492	-0.504	-0.516	-0.528	-0.540	-0.554	-0.568	-0.581	-0.596	-0.611	-0.628	-0.642	-0.660	-0.679	-0.696	-0.715	-0.735	-0.754	-0.775	-0.795	-0.816	-0.838	-0.859	-0.881	-0.902	-0.925	-0.946	-0.968	-0.990	-1.012	-1.034	-1.055	-1.076	-1.098	-1.119	-1.140	-1.159	-1.178	-1.198	-1.215	-1.234	100.000	5.000	2.000	1.000	6.000	0.000	0.000	0.000	0.000	0.000	0.000	0.000	0.000	0.000	0.000	0.000	0.000	0.000	-0.006	-0.006	-0.008	-0.006	-0.005	-0.005	-0.001	0.001	0.005	0.009	0.014	0.020	0.025	0.031	0.039	0.046	0.055	0.064	0.074	0.082	0.094	0.105	0.115	0.128	0.139	0.150	0.164	0.176	0.189	0.201	0.214	0.226	0.239	0.252	0.265	0.278	0.291	0.304	0.315	0.329	0.340	0.350	0.361	0.372	0.384	0.392	0.402	0.411	0.420	0.429	0.436	0.444	0.450	0.456	0.462	0.468	0.472	0.478	0.480	0.484	0.488	0.490	0.491	0.494	0.495	0.496	0.498	0.498	0.499	0.499	0.499	0.499	0.499	0.499	0.499	0.499	0.499	0.499	0.499	0.499	0.500	0.500	0.501	0.502	0.502	0.504	0.506	0.509	0.511	0.514	0.516	0.519	0.522	0.526	0.530	0.534	0.539	0.544	0.549	0.554	0.560	0.565	0.571	0.575	0.581	0.588	0.592	0.599	0.605	0.611	0.616	0.622	0.626	0.632	0.636	0.641	0.645	0.649	0.651	0.654	0.656	0.659	0.660	0.661	0.660	0.661	0.660	0.659	0.656	0.655	0.651	0.648	0.644	0.639	0.634	0.628	0.620	0.614	0.605	0.598	0.589	0.579	0.569	0.559	0.548	0.538	0.526	0.515	0.502	0.490	0.478	0.464	0.451	0.438	0.424	0.412	0.399	0.385	0.371	0.358	0.344	0.331	0.318	0.305	0.291	0.279	0.265	0.254	0.241	0.229	0.218	0.206	0.194	0.184	0.172	0.162	0.152	0.142	0.134	0.124	0.114	0.106	0.098	0.089	0.080	0.074	0.066	0.058	0.051	0.044	0.035	0.029	0.021	0.014	0.008	0.000	-0.008	-0.015	-0.022	-0.031	-0.039	-0.048	-0.055	-0.064	-0.074	-0.082	-0.092	-0.104	-0.114	-0.126	-0.138	-0.151	-0.164	-0.178	-0.191	-0.206	-0.221	-0.238	-0.255	-0.272	-0.291	-0.310	-0.329	-0.350	-0.370	-0.392	-0.415	-0.438	-0.461	-0.485	-0.510	-0.535	-0.561	-0.588	-0.615	-0.642	-0.670	-0.699	-0.728	-0.755	-0.785	-0.814	-0.844	-0.874	-0.902	-0.931	-0.961	-0.991	-1.021	-1.050	-1.080	-1.108	-1.136	-1.164	-1.192	-1.219	-1.245	-1.270	-1.295	-1.320	-1.344	-1.366	-1.389	-1.410	-1.430	-1.450	-1.468	-1.486	-1.502	-1.518	-1.532	-1.546	-1.560	-1.572	-1.582	-1.591	-1.600	-1.609	-1.615	-1.622	-1.628	-1.631	-1.635	-1.638	-1.639	-1.640	-1.641	-1.640	-1.639	-1.638	-1.635	-1.632	-1.630	-1.625	-1.621	-1.618	-1.614	-1.609	-1.604	-1.599	-1.595	-1.589	-1.585	-1.580	-1.575	-1.571	-1.566	-1.561	-1.558	-1.554	-1.551	-1.548	-1.545	-1.542	-1.541	-1.540	-1.539	-1.539	-1.539	-1.539	-1.540	-1.541	-1.542	-1.545	-1.549	-1.551	-1.554	-1.558	-1.562	-1.568	-1.571	-1.576	-1.580	-1.584	-1.589	-1.594	-1.599	-1.602	-1.609	-1.612	-1.616	-1.620	-1.624	-1.628	-1.630	-1.634	-1.636	-1.639	-1.639	-1.639	-1.640	-1.640	-1.639	-1.638	-1.635	-1.632	-1.629	-1.625	-1.620	-1.615	-1.610	-1.602	-1.596	-1.589	-1.581	-1.572	-1.565	-1.555	-1.548	-1.538	-1.529	-1.519	-1.510	-1.500	-1.491	-1.482	-1.472	-1.464	-1.455	-1.446	-1.439	-1.432	-1.425	-1.418	-1.411	-1.406	-1.402	-1.398	-1.394	-1.391	-1.389	-1.386	-1.386	-1.386	-1.386	-1.389	-1.390	-1.394	-1.396	-1.401	-1.405	-1.410	-1.415	-1.421	-1.428	-1.435	-1.442	-1.450	-1.458	-1.466	-1.474	-1.481	-1.490	-1.499	-1.506	-1.514	-1.521	-1.529	-1.535	-1.541	-1.549	-1.554	-1.559	-1.562	-1.566	-1.569	-1.572	-1.574	-1.576	-1.575	-1.576	-1.575	-1.574	-1.570	-1.568	-1.562	-1.559	-1.554	-1.548	-1.540	-1.532	-1.525	-1.515	-1.506	-1.496	-1.486	-1.475	-1.464	-1.451	-1.440	-1.426	-1.414	-1.400	-1.388	-1.374	-1.360	-1.346	-1.331	-1.318	-1.304	-1.291	-1.278	-1.264	-1.250	-1.236	-1.222	-1.209	-1.196	-1.182	-1.170	-1.158	-1.145	-1.132	-1.121	-1.109	-1.098	-1.086	-1.076	-1.065	-1.056	-1.046	-1.036	-1.026	-1.018	-1.010	-1.001	-0.992	-0.985	-0.978	-0.970	-0.962	-0.956	-0.949	-0.944	-0.936	-0.931	-0.925	-0.920	-0.914	-0.910	-0.905	-0.901	-0.898	-0.894	-0.890	-0.886	-0.884	-0.881	-0.879	-0.878	-0.876	-0.875	-0.874	-0.872	-0.871	-0.871	-0.871	-0.870	-0.870	-0.870	-0.870	-0.870	-0.870	-0.871	-0.871	-0.871	-0.871	-0.871	-0.870	-0.870	-0.870	-0.870	-0.869	-0.868	-0.865	-0.864	-0.861	-0.858	-0.854	-0.850	-0.845	-0.840	-0.834	-0.828	-0.821	-0.812	-0.805	-0.795	-0.786	-0.776	-0.764	-0.754	-0.740	-0.728	-0.714	-0.700	-0.685	-0.669	-0.652	-0.636	-0.619	-0.601	-0.582	-0.565	-0.545	-0.526	-0.506	-0.486	-0.466	-0.446	-0.426	-0.405	-0.385	-0.365	-0.344	-0.324	-0.305	-0.285	-0.266	-0.246	-0.228	-0.209	-0.191	-0.174	-0.156	-0.140	-0.124	-0.109	-0.094	-0.080	-0.066	-0.055	-0.042	-0.032	-0.022	-0.012	-0.004	0.004	0.012	0.019	0.025	0.030	0.034	0.040	0.042	0.045	0.048	0.049	0.049	0.048	0.048	0.046	0.045	0.042	0.041	0.038	0.035	0.031	0.026	0.022	0.018	0.012	0.008	0.001	-0.005	-0.011	-0.018	-0.025	-0.031	-0.038	-0.045	-0.052	-0.059	-0.068	-0.075	-0.082	-0.091	-0.099	-0.108	-0.116	-0.125	-0.132	-0.142	-0.151	-0.160	-0.169	-0.179	-0.188	-0.198	-0.206	-0.216	-0.226	-0.236	-0.246	-0.256	-0.265	-0.276	-0.286	-0.295	-0.305	-0.314	-0.324	-0.334	-0.344	-0.354	-0.362	-0.372	-0.382	-0.391	-0.401	-0.410	-0.420	-0.428	-0.436	-0.445	-0.452	-0.460	-0.468	-0.475	-0.484	-0.490	-0.498	-0.504	-0.510	-0.516	-0.522	-0.529	-0.534	-0.539	-0.545	-0.550	-0.555	-0.559	-0.564	-0.568	-0.572	-0.576	-0.580	-0.584	-0.588	-0.590	-0.595	-0.599	-0.601	-0.605	-0.609	-0.611	-0.615	-0.619	-0.621	-0.625	-0.629	-0.632	-0.636	-0.639	-0.642	-0.646	-0.651	-0.654	-0.658	-0.661	-0.665	-0.669	-0.672	-0.678	-0.681	-0.685	-0.689	-0.694	-0.698	-0.702	-0.705	-0.710	-0.714	-0.718	-0.722	-0.725	-0.730	-0.734	-0.739	-0.742	-0.746	-0.751	-0.756	-0.760	-0.764	-0.768	-0.772	-0.776	-0.782	-0.786	-0.791	-0.795	-0.800	-0.805	-0.810	-0.815	-0.820	-0.825	-0.831	-0.836	-0.842	-0.849	-0.855	-0.860	-0.866	-0.874	-0.880	-0.886	-0.894	-0.901	-0.908	-0.915	-0.922	-0.930	-0.936	-0.944	-0.951	-0.958	-0.966	-0.972	-0.979	-0.985	-0.992	-0.998	-1.005	-1.010	-1.015	-1.020	-1.025	-1.030	-1.032	-1.035	-1.038	-1.040	-1.041	-1.042	-1.042	-1.042	-1.042	-1.040	-1.038	-1.036	-1.031	-1.028	-1.022	-1.018	-1.011	-1.004	-0.998	-0.989	-0.980	-0.970	-0.961	-0.950	-0.940	-0.928	-0.915	-0.902	-0.891	-0.879	-0.864	-0.851	-0.838	-0.824	-0.810	-0.795	-0.781	-0.768	-0.752	-0.739	-0.725	-0.711	-0.698	-0.684	-0.671	-0.658	-0.645	-0.634	-0.621	-0.610	-0.599	-0.588	-0.576	-0.566	-0.558	-0.548	-0.540	-0.531	-0.522	-0.516	-0.507	-0.500	-0.494	-0.488	-0.481	-0.476	-0.471	-0.465	-0.460	-0.456	-0.451	-0.448	-0.442	-0.440	-0.436	-0.432	-0.429	-0.426	-0.421	-0.419	-0.416	-0.414	-0.411	-0.408	-0.405	-0.401	-0.400	-0.396	-0.394	-0.390	-0.388	-0.384	-0.381	-0.379	-0.376	-0.374	-0.371	-0.368	-0.365	-0.361	-0.359	-0.356	-0.354	-0.351	-0.348	-0.346	-0.344	-0.341	-0.340	-0.336	-0.335	-0.335	-0.332	-0.332	-0.331	-0.330	-0.330	-0.329	-0.329	-0.330	-0.331	-0.331	-0.331	-0.332	-0.335	-0.335	-0.336	-0.339	-0.340	-0.344	-0.346	-0.349	-0.351	-0.354	-0.356	-0.360	-0.364	-0.366	-0.370	-0.374	-0.378	-0.380	-0.384	-0.386	-0.390	-0.394	-0.396	-0.399	-0.402	-0.405	-0.408	-0.410	-0.412	-0.414	-0.416	-0.418	-0.419	-0.420	-0.422	-0.424	-0.424	-0.424	-0.424	-0.425	-0.424	-0.424	-0.422	-0.421	-0.420	-0.419	-0.418	-0.416	-0.414	-0.412	-0.410	-0.409	-0.405	-0.404	-0.401	-0.399	-0.398	-0.394	-0.391	-0.389	-0.386	-0.384	-0.381	-0.380	-0.378	-0.376	-0.374	-0.372	-0.372	-0.370	-0.370	-0.370	-0.370	-0.371	-0.371	-0.374	-0.375	-0.378	-0.380	-0.382	-0.385	-0.390	-0.394	-0.399	-0.404	-0.411	-0.418	-0.425	-0.432	-0.440	-0.450	-0.458	-0.468	-0.478	-0.489	-0.500	-0.510	-0.522	-0.535	-0.548	-0.560	-0.574	-0.586	-0.600	-0.614	-0.629	-0.641	-0.656	-0.670	-0.684	-0.699	-0.712	-0.728	-0.741	-0.756	-0.769	-0.782	-0.796	-0.810	-0.822	-0.835	-0.848	-0.859	-0.870	-0.881	-0.892	-0.902	-0.911	-0.921	-0.929	-0.938	-0.944	-0.951	-0.958	-0.964	-0.969	-0.972	-0.978	-0.982	-0.985	-0.986	-0.990	-0.991	-0.991	-0.991	-0.991	-0.990	-0.990	-0.989	-0.986	-0.982	-0.981	-0.978	-0.975	-0.971	-0.966	-0.961	-0.958	-0.952	-0.948	-0.942	-0.938	-0.931	-0.925	-0.920	-0.914	-0.908	-0.900	-0.894	-0.888	-0.880	-0.874	-0.866	-0.859	-0.852	-0.845	-0.839	-0.830	-0.824	-0.816	-0.809	-0.801	-0.792	-0.785	-0.779	-0.771	-0.764	-0.756	-0.749	-0.741	-0.734	-0.728	-0.721	-0.712	-0.705	-0.699	-0.691	-0.684	-0.678	-0.670	-0.662	-0.656	-0.650	-0.644	-0.638	-0.631	-0.625	-0.620	-0.614	-0.609	-0.604	-0.599	-0.594	-0.590	-0.585	-0.581	-0.578	-0.574	-0.571	-0.568	-0.565	-0.562	-0.560	-0.558	-0.556	-0.554	-0.551	-0.551	-0.549	-0.548	-0.546	-0.546	-0.546	-0.545	-0.545	-0.544	-0.544	-0.542	-0.542	-0.541	-0.541	-0.540	-0.540	-0.540	-0.539	-0.538	-0.536	-0.536	-0.534	-0.531	-0.530	-0.528	-0.525	-0.522	-0.520	-0.516	-0.512	-0.509	-0.505	-0.500	-0.495	-0.490	-0.484	-0.479	-0.474	-0.466	-0.460	-0.452	-0.446	-0.439	-0.431	-0.424	-0.415	-0.409	-0.400	-0.390	-0.382	-0.374	-0.365	-0.356	-0.346	-0.338	-0.329	-0.320	-0.311	-0.302	-0.292	-0.285	-0.275	-0.265	-0.258	-0.249	-0.240	-0.231	-0.222	-0.215	-0.205	-0.198	-0.190	-0.181	-0.172	-0.165	-0.158	-0.149	-0.141	-0.132	-0.126	-0.119	-0.111	-0.105	-0.098	-0.090	-0.084	-0.078	-0.070	-0.065	-0.058	-0.051	-0.046	-0.040	-0.034	-0.028	-0.022	-0.018	-0.011	-0.005	0.000	0.006	0.011	0.016	0.022	0.029	0.034	0.039	0.045	0.050	0.055	0.060	0.065	0.071	0.076	0.082	0.088	0.092	0.098	0.104	0.109	0.115	0.120	0.125	0.131	0.136	0.142	0.148	0.152	0.159	0.165	0.170	0.176	0.181	0.186	0.192	0.199	0.202	0.209	0.212	0.219	0.222	0.226	0.230	0.235	0.239	0.241	0.245	0.249	0.251	0.252	0.255	0.256	0.258	0.258	0.259	0.259	0.258	0.256	0.255	0.252	0.250	0.248	0.244	0.240	0.236	0.230	0.226	0.220	0.212	0.206	0.199	0.191	0.182	0.174	0.165	0.155	0.144	0.135	0.124	0.115	0.104	0.091	0.081	0.070	0.059	0.046	0.035	0.024	0.011	0.000	-0.010	-0.021	-0.034	-0.044	-0.054	-0.065	-0.075	-0.084	-0.095	-0.104	-0.112	-0.121	-0.130	-0.138	-0.145	-0.152	-0.159	-0.166	-0.172	-0.178	-0.184	-0.188	-0.194	-0.198	-0.202	-0.208	-0.210	-0.215	-0.219	-0.221	-0.225	-0.228	-0.231	-0.236	-0.239	-0.242	-0.248	-0.251	-0.255	-0.260	-0.265	-0.270	-0.275	-0.281	-0.288	-0.295	-0.301	-0.309	-0.318	-0.326	-0.336	-0.345	-0.356	-0.369	-0.380	-0.392	-0.406	-0.419	-0.434	-0.449	-0.464	-0.479	-0.495	-0.512	-0.529	-0.546	-0.564	-0.582	-0.601	-0.620	-0.639	-0.658	-0.676	-0.696	-0.715	-0.734	-0.752	-0.771	-0.789	-0.806	-0.825	-0.842	-0.860	-0.876	-0.892	-0.909	-0.922	-0.939	-0.952	-0.965	-0.978	-0.990	-1.001	-1.011	-1.022	-1.031	-1.039	-1.048	-1.055	-1.060	-1.068	-1.071	-1.076	-1.079	-1.082	-1.085	-1.085	-1.086	-1.088	-1.088	-1.086	-1.084	-1.084	-1.080	-1.078	-1.074	-1.070	-1.066	-1.061	-1.056	-1.050	-1.045	-1.039	-1.032	-1.026	-1.019	-1.011	-1.004	-0.996	-0.988	-0.980	-0.971	-0.964	-0.954	-0.944	-0.936	-0.926	-0.918	-0.908	-0.899	-0.888	-0.878	-0.868	-0.856	-0.846	-0.836	-0.825	-0.814	-0.802	-0.791	-0.780	-0.769	-0.758	-0.745	-0.735	-0.722	-0.711	-0.700	-0.689	-0.678	-0.665	-0.655	-0.642	-0.632	-0.621	-0.611	-0.600	-0.590	-0.581	-0.571	-0.561	-0.552	-0.544	-0.536	-0.528	-0.521	-0.514	-0.507	-0.501	-0.496	-0.490	-0.485	-0.481	-0.478	-0.472	-0.470	-0.469	-0.466	-0.465	-0.464	-0.462	-0.462	-0.462	-0.464	-0.462	-0.464	-0.466	-0.469	-0.470	-0.471	-0.474	-0.478	-0.480	-0.482	-0.485	-0.488	-0.491	-0.495	-0.496	-0.500	-0.502	-0.505	-0.509	-0.511	-0.512	-0.516	-0.518	-0.519	-0.521	-0.522	-0.524	-0.525	-0.526	-0.528	-0.528	-0.528	-0.529	-0.529	-0.529	-0.529	-0.529	-0.528	-0.528	-0.528	-0.526	-0.526	-0.526	-0.525	-0.525	-0.525	-0.524	-0.524	-0.524	-0.524	-0.525	-0.526	-0.528	-0.529	-0.531	-0.532	-0.535	-0.539	-0.542	-0.546	-0.550	-0.554	-0.559	-0.565	-0.571	-0.578	-0.585	-0.592	-0.601	-0.609	-0.618	-0.626	-0.635	-0.645	-0.655	-0.666	-0.676	-0.688	-0.699	-0.710	-0.720	-0.732	-0.744	-0.756	-0.768	-0.780	-0.791	-0.804	-0.815	-0.826	-0.838	-0.849	-0.859	-0.871	-0.880	-0.891	-0.901	-0.910	-0.919	-0.929	-0.935	-0.944	-0.951	-0.958	-0.964	-0.971	-0.976	-0.981	-0.985	-0.990	-0.992	-0.996	-0.999	-1.001	-1.002	-1.004	-1.005	-1.005	-1.005	-1.005	-1.004	-1.004	-1.002	-1.000	-0.999	-0.998	-0.996	-0.994	-0.992	-0.991	-0.988	-0.986	-0.984	-0.984	-0.981	-0.979	-0.978	-0.976	-0.975	-0.974	-0.972	-0.971	-0.972	-0.972	-0.972	-0.972	-0.974	-0.975	-0.978	-0.979	-0.980	-0.984	-0.986	-0.990	-0.994	-0.996	-1.001	-1.006	-1.011	-1.015	-1.021	-1.028	-1.034	-1.040	-1.048	-1.054	-1.061	-1.069	-1.076	-1.084	-1.092	-1.100	-1.110	-1.118	-1.126	-1.136	-1.145	-1.154	-1.162	-1.172	-1.182	-1.191	-1.201	-1.211	-1.221	-1.231	-1.241	-1.251	-1.261	-1.270	-1.280	-1.290	-1.300	-1.311	-1.321	-1.332	-1.341	-1.352	-1.361	-1.372	-1.382	-1.394	-1.404	-1.415	-1.425	-1.436	-1.448	-1.458	-1.469	-1.478	-1.489	-1.499	-1.510	-1.520	-1.531	-1.541	-1.551	-1.562	-1.572	-1.582	-1.592	-1.604	-1.612	-1.622	-1.632	-1.642	-1.652	-1.661	-1.671	-1.679	-1.688	-1.696	-1.704	-1.711	-1.719	-1.726	-1.732	-1.739	-1.745	-1.751	-1.756	-1.760	-1.765	-1.769	-1.771	-1.774	-1.775	-1.778	-1.779	-1.778	-1.779	-1.778	-1.775	-1.774	-1.770	-1.768	-1.764	-1.760	-1.756	-1.749	-1.742	-1.736	-1.729	-1.721	-1.712	-1.704	-1.694	-1.682	-1.671	-1.660	-1.649	-1.635	-1.622	-1.608	-1.595	-1.580	-1.565	-1.551	-1.536	-1.520	-1.504	-1.488	-1.470	-1.454	-1.438	-1.421	-1.404	-1.386	-1.370	-1.352	-1.335	-1.318	-1.300	-1.284	-1.266	-1.250	-1.234	-1.216	-1.201	-1.186	-1.169	-1.154	-1.139	-1.125	-1.109	-1.095	-1.080	-1.066	-1.054	-1.041	-1.028	-1.015	-1.004	-0.991	-0.980	-0.970	-0.959	-0.949	-0.939	-0.930	-0.920	-0.912	-0.904	-0.896	-0.888	-0.881	-0.874	-0.868	-0.861	-0.855	-0.850	-0.845	-0.839	-0.835	-0.830	-0.825	-0.821	-0.818	-0.814	-0.810	-0.808	-0.804	-0.800	-0.796	-0.795	-0.790	-0.788	-0.785	-0.781	-0.779	-0.775	-0.771	-0.768	-0.764	-0.760	-0.756	-0.750	-0.746	-0.740	-0.736	-0.730	-0.725	-0.719	-0.710	-0.702	-0.695	-0.685	-0.676	-0.668	-0.656	-0.645	-0.634	-0.621	-0.609	-0.594	-0.580	-0.565	-0.550	-0.532	-0.516	-0.498	-0.479	-0.459	-0.440	-0.418	-0.398	-0.375	-0.352	-0.329	-0.306	-0.281	-0.258	-0.231	-0.206	-0.180	-0.154	-0.126	-0.100	-0.072	-0.045	-0.018	0.011	0.039	0.065	0.094	0.121	0.148	0.174	0.200	0.226	0.251	0.276	0.301	0.324	0.346	0.368	0.389	0.409	0.428	0.445	0.461	0.478	0.491	0.505	0.516	0.528	0.536	0.544	0.550	0.555	0.558	0.560	0.560	0.559	0.558	0.552	0.549	0.541	0.534	0.524	0.514	0.501	0.488	0.474	0.459	0.442	0.424	0.406	0.386	0.368	0.346	0.324	0.302	0.280	0.256	0.232	0.209	0.185	0.161	0.136	0.112	0.088	0.064	0.040	0.016	-0.008	-0.030	-0.052	-0.074	-0.096	-0.116	-0.138	-0.158	-0.178	-0.195	-0.212	-0.230	-0.246	-0.262	-0.278	-0.292	-0.306	-0.320	-0.332	-0.346	-0.358	-0.370	-0.381	-0.390	-0.401	-0.411	-0.421	-0.431	-0.442	-0.451	-0.460	-0.471	-0.481	-0.490	-0.500	-0.510	-0.520	-0.530	-0.541	-0.551	-0.562	-0.574	-0.586	-0.599	-0.610	-0.624	-0.636	-0.651	-0.664	-0.680	-0.694	-0.708	-0.724	-0.739	-0.755	-0.771	-0.788	-0.804	-0.819	-0.835	-0.852	-0.869	-0.885	-0.901	-0.916	-0.931	-0.948	-0.961	-0.976	-0.990	-1.005	-1.018	-1.031	-1.042	-1.055	-1.066	-1.078	-1.088	-1.098	-1.106	-1.115	-1.122	-1.130	-1.135	-1.142	-1.146	-1.151	-1.155	-1.159	-1.160	-1.162	-1.164	-1.165	-1.165	-1.165	-1.164	-1.164	-1.161	-1.159	-1.156	-1.152	-1.149	-1.145	-1.141	-1.138	-1.132	-1.128	-1.122	-1.116	-1.111	-1.105	-1.100	-1.094	-1.086	-1.081	-1.075	-1.068	-1.062	-1.056	-1.050	-1.044	-1.038	-1.031	-1.025	-1.020	-1.015	-1.010	-1.004	-1.000	-0.994	-0.990	-0.986	-0.984	-0.980	-0.976	-0.974	-0.972	-0.970	-0.969	-0.969	-0.969	-0.968	-0.969	-0.970	-0.972	-0.975	-0.978	-0.980	-0.985	-0.990	-0.995	-1.001	-1.008	-1.015	-1.022	-1.031	-1.040	-1.049	-1.058	-1.069	-1.080	-1.089	-1.100	-1.111	-1.124	-1.136	-1.148	-1.160	-1.172	-1.185	-1.198	-1.210	-1.221	-1.235	-1.246	-1.258	-1.269	-1.279	-1.290	-1.300	-1.309	-1.318	-1.325	-1.332	-1.340	-1.346	-1.351	-1.356	-1.360	-1.362	-1.365	-1.366	-1.368	-1.366	-1.365	-1.362	-1.360	-1.356	-1.351	-1.345	-1.340	-1.334	-1.326	-1.318	-1.309	-1.300	-1.290	-1.280	-1.270	-1.260	-1.249	-1.239	-1.226	-1.216	-1.205	-1.194	-1.182	-1.171	-1.161	-1.152	-1.142	-1.134	-1.125	-1.118	-1.110	-1.102	-1.098	-1.091	-1.088	-1.084	-1.080	-1.080	-1.078	-1.078	-1.079	-1.079	-1.081	-1.084	-1.088	-1.091	-1.096	-1.102	-1.109	-1.115	-1.124	-1.131	-1.140	-1.150	-1.159	-1.169	-1.180	-1.189	-1.199	-1.211	-1.221	-1.232	-1.242	-1.252	-1.264	-1.274	-1.285	-1.294	-1.304	-1.314	-1.322	-1.331	-1.340	-1.346	-1.355	-1.362	-1.368	-1.375	-1.381	-1.386	-1.391	-1.395	-1.400	-1.404	-1.406	-1.410	-1.412	-1.416	-1.418	-1.419	-1.421	-1.422	-1.425	-1.425	-1.428	-1.428	-1.429	-1.431	-1.431	-1.432	-1.434	-1.435	-1.438	-1.439	-1.440	-1.442	-1.445	-1.448	-1.451	-1.454	-1.458	-1.461	-1.465	-1.470	-1.472	-1.478	-1.482	-1.486	-1.491	-1.496	-1.501	-1.505	-1.510	-1.515	-1.519	-1.524	-1.528	-1.532	-1.536	-1.540	-1.542	-1.546	-1.549	-1.551	-1.552	-1.555	-1.556	-1.556	-1.556	-1.556	-1.556	-1.555	-1.554	-1.551	-1.549	-1.545	-1.542	-1.539	-1.534	-1.529	-1.522	-1.518	-1.511	-1.505	-1.499	-1.491	-1.484	-1.478	-1.469	-1.461	-1.454	-1.446	-1.439	-1.430	-1.422	-1.415	-1.408	-1.400	-1.394	-1.388	-1.380	-1.375	-1.370	-1.364	-1.359	-1.355	-1.351	-1.348	-1.344	-1.341	-1.340	-1.338	-1.336	-1.336	-1.336	-1.336	-1.336	-1.338	-1.339	-1.341	-1.344	-1.345	-1.348	-1.351	-1.354	-1.358	-1.361	-1.365	-1.369	-1.372	-1.376	-1.380	-1.382	-1.386	-1.390	-1.392	-1.396	-1.399	-1.401	-1.402	-1.405	-1.408	-1.409	-1.410	-1.411	-1.411	-1.412	-1.412	-1.411	-1.412	-1.411	-1.410	-1.409	-1.409	-1.408	-1.405	-1.405	-1.404	-1.401	-1.400	-1.399	-1.398	-1.398	-1.396	-1.396	-1.396	-1.396	-1.396	-1.398	-1.399	-1.401	-1.404	-1.406	-1.410	-1.414	-1.419	-1.424	-1.430	-1.436	-1.444	-1.451	-1.460	-1.468	-1.479	-1.489	-1.500	-1.511	-1.522	-1.535	-1.546	-1.560	-1.574	-1.588	-1.601	-1.615	-1.630	-1.645	-1.659	-1.674	-1.688	-1.701	-1.716	-1.729	-1.742	-1.756	-1.769	-1.781	-1.792	-1.804	-1.815	-1.824	-1.834	-1.842	-1.849	-1.858	-1.862	-1.869	-1.871	-1.875	-1.879	-1.880	-1.880	-1.880	-1.879	-1.878	-1.874	-1.870	-1.865	-1.860	-1.854	-1.845	-1.838	-1.829	-1.819	-1.809	-1.799	-1.786	-1.776	-1.762	-1.750	-1.736	-1.722	-1.709	-1.695	-1.680	-1.665	-1.650	-1.636	-1.620	-1.605	-1.591	-1.576	-1.561	-1.545	-1.531	-1.518	-1.502	-1.490	-1.476	-1.462	-1.450	-1.439	-1.426	-1.415	-1.405	-1.395	-1.384	-1.375	-1.366	-1.358	-1.350	-1.342	-1.336	-1.331	-1.325	-1.320	-1.316	-1.311	-1.309	-1.306	-1.304	-1.301	-1.301	-1.300	-1.301	-1.301	-1.301	-1.304	-1.305	-1.308	-1.310	-1.312	-1.315	-1.319	-1.322	-1.326	-1.330	-1.334	-1.338	-1.342	-1.348	-1.352	-1.356	-1.361	-1.366	-1.370	-1.375	-1.379	-1.384	-1.386	-1.391	-1.394	-1.399	-1.401	-1.404	-1.405	-1.408	-1.410	-1.411	-1.412	-1.412	-1.412	-1.411	-1.411	-1.410	-1.408	-1.405	-1.402	-1.399	-1.395	-1.391	-1.386	-1.381	-1.375	-1.370	-1.364	-1.358	-1.349	-1.342	-1.334	-1.325	-1.318	-1.308	-1.299	-1.289	-1.279	-1.270	-1.259	-1.249	-1.236	-1.226	-1.215	-1.204	-1.191	-1.181	-1.169	-1.158	-1.145	-1.134	-1.122	-1.110	-1.098	-1.086	-1.074	-1.062	-1.051	-1.039	-1.028	-1.016	-1.006	-0.995	-0.982	-0.972	-0.962	-0.952	-0.942	-0.932	-0.922	-0.915	-0.905	-0.898	-0.889	-0.880	-0.872	-0.865	-0.858	-0.852	-0.845	-0.839	-0.834	-0.828	-0.824	-0.819	-0.815	-0.811	-0.809	-0.805	-0.804	-0.802	-0.800	-0.801	-0.800	-0.800	-0.801	-0.802	-0.805	-0.806	-0.809	-0.812	-0.816	-0.820	-0.825	-0.830	-0.835	-0.840	-0.846	-0.851	-0.859	-0.865	-0.872	-0.880	-0.888	-0.896	-0.904	-0.912	-0.921	-0.930	-0.939	-0.948	-0.956	-0.966	-0.975	-0.985	-0.994	-1.004	-1.012	-1.022	-1.032	-1.041	-1.050	-1.059	-1.069	-1.076	-1.086	-1.095	-1.104	-1.112	-1.120	-1.129	-1.136	-1.144	-1.152	-1.160	-1.168	-1.174	-1.182	-1.190	-1.198	-1.204	-1.210	-1.216	-1.224	-1.231	-1.238	-1.245	-1.252	-1.260	-1.266	-1.274	-1.281	-1.289	-1.296	-1.304	-1.312	-1.320	-1.329	-1.338	-1.346	-1.356	-1.366	-1.375	-1.385	-1.395	-1.406	-1.416	-1.428	-1.439	-1.451	-1.462	-1.475	-1.486	-1.499	-1.512	-1.525	-1.539	-1.551	-1.565	-1.579	-1.591	-1.604	-1.618	-1.631	-1.644	-1.658	-1.669	-1.681	-1.694	-1.706	-1.718	-1.728	-1.739	-1.749	-1.760	-1.770	-1.778	-1.786	-1.794	-1.801	-1.806	-1.812	-1.818	-1.821	-1.825	-1.828	-1.830	-1.830	-1.831	-1.831	-1.829	-1.829	-1.825	-1.822	-1.819	-1.814	-1.808	-1.801	-1.795	-1.789	-1.781	-1.772	-1.764	-1.755	-1.745	-1.735	-1.725	-1.714	-1.704	-1.692	-1.681	-1.669	-1.658	-1.646	-1.635	-1.622	-1.611	-1.600	-1.589	-1.578	-1.566	-1.555	-1.545	-1.535	-1.525	-1.515	-1.505	-1.495	-1.486	-1.478	-1.469	-1.461	-1.451	-1.444	-1.436	-1.429	-1.422	-1.415	-1.409	-1.401	-1.395	-1.389	-1.382	-1.376	-1.370	-1.365	-1.359	-1.352	-1.346	-1.341	-1.336	-1.330	-1.325	-1.320	-1.312	-1.308	-1.301	-1.296	-1.291	-1.284	-1.279	-1.274	-1.268	-1.261	-1.255	-1.250	-1.244	-1.238	-1.232	-1.226	-1.220	-1.214	-1.209	-1.202	-1.196	-1.191	-1.186	-1.180	-1.175	-1.169	-1.162	-1.158	-1.152	-1.148	-1.142	-1.136	-1.131	-1.128	-1.122	-1.116	-1.112	-1.108	-1.102	-1.098	-1.092	-1.088	-1.082	-1.078	-1.071	-1.066	-1.060	-1.054	-1.048	-1.041	-1.035	-1.028	-1.020	-1.012	-1.005	-0.995	-0.986	-0.976	-0.966	-0.956	-0.945	-0.934	-0.921	-0.909	-0.895	-0.881	-0.868	-0.852	-0.838	-0.821	-0.805	-0.788	-0.771	-0.752	-0.734	-0.715	-0.695	-0.675	-0.655	-0.635	-0.614	-0.594	-0.572	-0.551	-0.530	-0.509	-0.489	-0.466	-0.445	-0.425	-0.405	-0.384	-0.364	-0.344	-0.324	-0.306	-0.288	-0.269	-0.252	-0.235	-0.219	-0.204	-0.189	-0.176	-0.164	-0.151	-0.139	-0.130	-0.120	-0.112	-0.105	-0.099	-0.094	-0.089	-0.086	-0.084	-0.082	-0.082	-0.082	-0.084	-0.085	-0.089	-0.092	-0.098	-0.104	-0.110	-0.118	-0.124	-0.131	-0.141	-0.149	-0.158	-0.169	-0.178	-0.188	-0.198	-0.208	-0.216	-0.228	-0.236	-0.246	-0.256	-0.266	-0.274	-0.281	-0.290	-0.296	-0.304	-0.310	-0.316	-0.320	-0.324	-0.328	-0.330	-0.331	-0.332	-0.332	-0.331	-0.329	-0.326	-0.322	-0.318	-0.312	-0.306	-0.299	-0.290	-0.281	-0.272	-0.261	-0.251	-0.239	-0.226	-0.214	-0.200	-0.186	-0.171	-0.155	-0.140	-0.124	-0.109	-0.090	-0.074	-0.056	-0.040	-0.022	-0.006	0.011	0.029	0.045	0.062	0.079	0.095	0.110	0.126	0.141	0.155	0.170	0.184	0.196	0.209	0.221	0.232	0.242	0.254	0.262	0.270	0.279	0.285	0.292	0.298	0.304	0.308	0.310	0.315	0.316	0.318	0.319	0.319	0.319	0.318	0.318	0.315	0.311	0.309	0.305	0.301	0.296	0.291	0.286	0.281	0.275	0.269	0.262	0.255	0.246	0.240	0.232	0.224	0.215	0.206	0.199	0.190	0.181	0.172	0.164	0.155	0.148	0.138	0.129	0.120	0.111	0.104	0.095	0.088	0.080	0.072	0.065	0.056	0.049	0.042	0.035	0.029	0.024	0.016	0.011	0.005	0.001	-0.004	-0.009	-0.014	-0.018	-0.020	-0.022	-0.025	-0.028	-0.029	-0.030	-0.031	-0.031	-0.031	-0.030	-0.030	-0.029	-0.026	-0.024	-0.021	-0.016	-0.012	-0.009	-0.004	0.001	0.009	0.015	0.022	0.030	0.038	0.046	0.056	0.065	0.076	0.086	0.098	0.108	0.119	0.130	0.142	0.154	0.165	0.179	0.190	0.202	0.216	0.229	0.241	0.252	0.265	0.278	0.290	0.300	0.311	0.322	0.334	0.345	0.355	0.364	0.374	0.382	0.391	0.399	0.406	0.414	0.420	0.428	0.434	0.439	0.444	0.449	0.452	0.456	0.460	0.462	0.465	0.468	0.470	0.471	0.472	0.474	0.474	0.476	0.476	0.476	0.478	0.479	0.479	0.480	0.481	0.481	0.482	0.484	0.486	0.488	0.490	0.492	0.495	0.496	0.500	0.504	0.507	0.512	0.516	0.520	0.525	0.530	0.536	0.542	0.549	0.555	0.562	0.569	0.576	0.584	0.591	0.599	0.606	0.614	0.622	0.630	0.638	0.645	0.652	0.660	0.668	0.674	0.680	0.686	0.691	0.696	0.701	0.704	0.708	0.711	0.714	0.716	0.716	0.718	0.718	0.716	0.716	0.714	0.710	0.708	0.704	0.698	0.691	0.685	0.679	0.669	0.661	0.651	0.642	0.631	0.619	0.608	0.595	0.581	0.569	0.554	0.540	0.525	0.510	0.494	0.479	0.462	0.446	0.429	0.414	0.398	0.380	0.364	0.346	0.330	0.314	0.298	0.280	0.265	0.249	0.234	0.219	0.204	0.190	0.176	0.162	0.150	0.138	0.125	0.115	0.102	0.092	0.084	0.074	0.064	0.055	0.048	0.040	0.032	0.025	0.019	0.012	0.008	0.000	-0.005	-0.009	-0.015	-0.020	-0.024	-0.029	-0.034	-0.039	-0.044	-0.049	-0.052	-0.059	-0.065	-0.070	-0.076	-0.082	-0.089	-0.096	-0.104	-0.111	-0.121	-0.130	-0.140	-0.150	-0.161	-0.172	-0.185	-0.199	-0.212	-0.226	-0.242	-0.258	-0.276	-0.292	-0.311	-0.330	-0.350	-0.370	-0.391	-0.412	-0.434	-0.458	-0.480	-0.504	-0.529	-0.554	-0.578	-0.604	-0.629	-0.655	-0.680	-0.706	-0.732	-0.759	-0.785	-0.811	-0.838	-0.864	-0.889	-0.915	-0.939	-0.964	-0.989	-1.011	-1.035	-1.056	-1.079	-1.100	-1.121	-1.140	-1.160	-1.178	-1.195	-1.211	-1.229	-1.244	-1.258	-1.270	-1.282	-1.295	-1.304	-1.314	-1.324	-1.331	-1.338	-1.342	-1.349	-1.354	-1.356	-1.359	-1.361	-1.362	-1.362	-1.364	-1.362	-1.361	-1.359	-1.356	-1.354	-1.351	-1.348	-1.342	-1.340	-1.335	-1.330	-1.326	-1.321	-1.316	-1.312	-1.309	-1.304	-1.299	-1.295	-1.291	-1.288	-1.284	-1.281	-1.278	-1.276	-1.274	-1.272	-1.271	-1.271	-1.270	-1.271	-1.271	-1.272	-1.275	-1.276	-1.279	-1.282	-1.286	-1.290	-1.294	-1.299	-1.304	-1.309	-1.314	-1.320	-1.325	-1.330	-1.335	-1.341	-1.346	-1.352	-1.358	-1.362	-1.366	-1.371	-1.375	-1.379	-1.382	-1.386	-1.389	-1.391	-1.392	-1.392	-1.394	-1.392	-1.391	-1.390	-1.388	-1.385	-1.381	-1.378	-1.372	-1.366	-1.360	-1.352	-1.345	-1.338	-1.329	-1.320	-1.310	-1.300	-1.291	-1.280	-1.270	-1.259	-1.249	-1.238	-1.226	-1.216	-1.205	-1.194	-1.185	-1.174	-1.165	-1.155	-1.146	-1.139	-1.130	-1.124	-1.116	-1.110	-1.105	-1.100	-1.096	-1.092	-1.090	-1.090	-1.089	-1.088	-1.089	-1.089	-1.092	-1.095	-1.098	-1.101	-1.106	-1.111	-1.116	-1.122	-1.129	-1.135	-1.142	-1.150	-1.158	-1.166	-1.174	-1.181	-1.189	-1.196	-1.204	-1.211	-1.220	-1.225	-1.232	-1.239	-1.244	-1.249	-1.255	-1.259	-1.261	-1.265	-1.268	-1.270	-1.271	-1.271	-1.271	-1.270	-1.269	-1.268	-1.265	-1.261	-1.258	-1.254	-1.249	-1.244	-1.238	-1.230	-1.224	-1.218	-1.210	-1.201	-1.192	-1.184	-1.175	-1.166	-1.156	-1.148	-1.139	-1.129	-1.120	-1.110	-1.101	-1.092	-1.084	-1.074	-1.065	-1.056	-1.048	-1.040	-1.031	-1.022	-1.015	-1.006	-0.999	-0.990	-0.982	-0.975	-0.968	-0.961	-0.955	-0.948	-0.941	-0.934	-0.928	-0.921	-0.914	-0.908	-0.901	-0.894	-0.888	-0.881	-0.874	-0.866	-0.860	-0.852	-0.845	-0.839	-0.830	-0.822	-0.815	-0.806	-0.799	-0.791	-0.782	-0.775	-0.766	-0.759	-0.750	-0.742	-0.734	-0.726	-0.719	-0.711	-0.704	-0.696	-0.689	-0.681	-0.675	-0.668	-0.661	-0.654	-0.649	-0.642	-0.636	-0.631	-0.626	-0.621	-0.618	-0.612	-0.609	-0.605	-0.602	-0.599	-0.598	-0.594	-0.592	-0.590	-0.589	-0.586	-0.585	-0.584	-0.582	-0.580	-0.580	-0.579	-0.576	-0.575	-0.574	-0.572	-0.570	-0.569	-0.566	-0.564	-0.560	-0.559	-0.554	-0.551	-0.549	-0.544	-0.540	-0.534	-0.529	-0.522	-0.516	-0.510	-0.504	-0.496	-0.489	-0.481	-0.472	-0.464	-0.455	-0.445	-0.435	-0.426	-0.415	-0.405	-0.395	-0.384	-0.374	-0.362	-0.351	-0.340	-0.329	-0.319	-0.308	-0.295	-0.284	-0.274	-0.264	-0.252	-0.242	-0.232	-0.222	-0.212	-0.204	-0.195	-0.186	-0.179	-0.171	-0.162	-0.156	-0.149	-0.142	-0.138	-0.131	-0.126	-0.122	-0.118	-0.112	-0.110	-0.108	-0.105	-0.102	-0.101	-0.100	-0.098	-0.098	-0.096	-0.096	-0.098	-0.099	-0.099	-0.100	-0.102	-0.102	-0.105	-0.109	-0.111	-0.115	-0.118	-0.121	-0.125	-0.129	-0.134	-0.138	-0.142	-0.148	-0.152	-0.159	-0.165	-0.171	-0.178	-0.185	-0.190	-0.198	-0.206	-0.212	-0.221	-0.229	-0.236	-0.246	-0.255	-0.264	-0.272	-0.282	-0.291	-0.301	-0.311	-0.321	-0.331	-0.340	-0.351	-0.361	-0.371	-0.382	-0.392	-0.402	-0.412	-0.422	-0.434	-0.442	-0.454	-0.462	-0.471	-0.481	-0.490	-0.499	-0.507	-0.515	-0.524	-0.531	-0.538	-0.545	-0.552	-0.559	-0.565	-0.571	-0.576	-0.581	-0.585	-0.590	-0.594	-0.599	-0.601	-0.605	-0.608	-0.609	-0.611	-0.612	-0.615	-0.616	-0.616	-0.618	-0.619	-0.619	-0.619	-0.620	-0.619	-0.620	-0.620	-0.620	-0.620	-0.620	-0.620	-0.621	-0.620	-0.621	-0.621	-0.622	-0.622	-0.624	-0.624	-0.626	-0.626	-0.628	-0.630	-0.631	-0.634	-0.635	-0.638	-0.642	-0.645	-0.648	-0.651	-0.655	-0.659	-0.662	-0.668	-0.671	-0.676	-0.681	-0.685	-0.692	-0.698	-0.702	-0.709	-0.715	-0.722	-0.729	-0.736	-0.742	-0.749	-0.756	-0.764	-0.771	-0.779	-0.786	-0.794	-0.802	-0.810	-0.819	-0.826	-0.834	-0.842	-0.851	-0.859	-0.866	-0.874	-0.881	-0.890	-0.896	-0.905	-0.912	-0.920	-0.926	-0.934	-0.940	-0.946	-0.951	-0.958	-0.962	-0.969	-0.972	-0.976	-0.980	-0.984	-0.986	-0.989	-0.990	-0.991	-0.992	-0.991	-0.991	-0.989	-0.988	-0.984	-0.980	-0.975	-0.971	-0.965	-0.959	-0.952	-0.944	-0.936	-0.926	-0.916	-0.906	-0.895	-0.885	-0.871	-0.860	-0.846	-0.832	-0.819	-0.804	-0.790	-0.775	-0.759	-0.744	-0.728	-0.711	-0.695	-0.679	-0.661	-0.645	-0.629	-0.612	-0.596	-0.581	-0.565	-0.549	-0.535	-0.520	-0.505	-0.491	-0.478	-0.465	-0.452	-0.440	-0.429	-0.418	-0.406	-0.396	-0.388	-0.380	-0.371	-0.364	-0.358	-0.352	-0.346	-0.342	-0.339	-0.335	-0.331	-0.329	-0.328	-0.325	-0.324	-0.322	-0.322	-0.322	-0.322	-0.324	-0.325	-0.326	-0.328	-0.330	-0.331	-0.334	-0.336	-0.338	-0.340	-0.342	-0.345	-0.348	-0.351	-0.352	-0.355	-0.358	-0.360	-0.361	-0.362	-0.364	-0.366	-0.368	-0.369	-0.370	-0.370	-0.371	-0.370	-0.371	-0.371	-0.371	-0.371	-0.370	-0.370	-0.369	-0.369	-0.368	-0.366	-0.365	-0.364	-0.362	-0.361	-0.361	-0.360	-0.359	-0.358	-0.358	-0.356	-0.355	-0.355	-0.355	-0.355	-0.355	-0.355	-0.355	-0.356	-0.356	-0.358	-0.359	-0.359	-0.361	-0.362	-0.365	-0.368	-0.369	-0.371	-0.374	-0.378	-0.379	-0.381	-0.385	-0.389	-0.391	-0.394	-0.396	-0.400	-0.402	-0.405	-0.408	-0.410	-0.412	-0.414	-0.416	-0.418	-0.419	-0.421	-0.421	-0.422	-0.422	-0.421	-0.421	-0.420	-0.419	-0.418	-0.415	-0.414	-0.410	-0.408	-0.404	-0.400	-0.396	-0.391	-0.386	-0.382	-0.378	-0.372	-0.368	-0.361	-0.356	-0.350	-0.344	-0.339	-0.334	-0.326	-0.321	-0.316	-0.310	-0.305	-0.300	-0.295	-0.290	-0.286	-0.281	-0.279	-0.275	-0.272	-0.271	-0.269	-0.268	-0.266	-0.268	-0.269	-0.270	-0.271	-0.274	-0.276	-0.281	-0.285	-0.291	-0.296	-0.302	-0.310	-0.318	-0.326	-0.336	-0.346	-0.356	-0.368	-0.379	-0.390	-0.404	-0.415	-0.429	-0.442	-0.455	-0.470	-0.485	-0.499	-0.512	-0.528	-0.542	-0.556	-0.571	-0.586	-0.601	-0.615	-0.630	-0.642	-0.658	-0.670	-0.684	-0.696	-0.709	-0.721	-0.732	-0.744	-0.755	-0.765	-0.775	-0.785	-0.794	-0.801	-0.809	-0.816	-0.822	-0.829	-0.835	-0.840	-0.844	-0.848	-0.850	-0.854	-0.856	-0.859	-0.860	-0.861	-0.861	-0.861	-0.862	-0.860	-0.860	-0.858	-0.858	-0.855	-0.854	-0.851	-0.848	-0.845	-0.841	-0.839	-0.835	-0.832	-0.829	-0.826	-0.821	-0.819	-0.815	-0.811	-0.806	-0.804	-0.800	-0.795	-0.792	-0.788	-0.784	-0.780	-0.776	-0.772	-0.769	-0.765	-0.761	-0.758	-0.754	-0.751	-0.748	-0.744	-0.740	-0.738	-0.735	-0.731	-0.729	-0.726	-0.722	-0.720	-0.719	-0.716	-0.715	-0.711	-0.710	-0.708	-0.706	-0.704	-0.701	-0.700	-0.698	-0.698	-0.695	-0.694	-0.694	-0.692	-0.692	-0.691	-0.691	-0.691	-0.691	-0.691	-0.691	-0.691	-0.692	-0.692	-0.692	-0.694	-0.695	-0.696	-0.698	-0.699	-0.700	-0.701	-0.702	-0.705	-0.706	-0.708	-0.709	-0.710	-0.711	-0.711	-0.712	-0.714	-0.715	-0.716	-0.716	-0.716	-0.716	-0.716	-0.715	-0.715	-0.715	-0.715	-0.714	-0.711	-0.711	-0.709	-0.706	-0.704	-0.701	-0.699	-0.695	-0.692	-0.688	-0.682	-0.678	-0.672	-0.668	-0.661	-0.656	-0.649	-0.641	-0.635	-0.628	-0.620	-0.612	-0.605	-0.596	-0.589	-0.580	-0.571	-0.562	-0.554	-0.546	-0.536	-0.528	-0.519	-0.510	-0.500	-0.491	-0.482	-0.474	-0.464	-0.456	-0.446	-0.438	-0.429	-0.420	-0.411	-0.404	-0.395	-0.386	-0.378	-0.369	-0.362	-0.354	-0.346	-0.339	-0.331	-0.324	-0.316	-0.309	-0.301	-0.294	-0.288	-0.280	-0.274	-0.266	-0.260	-0.252	-0.246	-0.240	-0.234	-0.228	-0.221	-0.215	-0.209	-0.202	-0.196	-0.190	-0.184	-0.179	-0.172	-0.168	-0.161	-0.155	-0.149	-0.142	-0.136	-0.131	-0.125	-0.118	-0.111	-0.105	-0.099	-0.094	-0.088	-0.080	-0.074	-0.068	-0.061	-0.054	-0.048	-0.040	-0.032	-0.025	-0.019	-0.010	-0.002	0.005	0.014	0.021	0.030	0.038	0.046	0.055	0.065	0.074	0.082	0.091	0.101	0.111	0.120	0.130	0.140	0.149	0.159	0.169	0.178	0.188	0.198	0.205	0.215	0.222	0.232	0.240	0.248	0.256	0.264	0.270	0.276	0.282	0.289	0.294	0.299	0.302	0.308	0.311	0.312	0.316	0.318	0.319	0.320	0.319	0.319	0.318	0.315	0.312	0.309	0.304	0.300	0.295	0.289	0.282	0.276	0.268	0.260	0.251	0.242	0.234	0.222	0.214	0.202	0.191	0.180	0.170	0.158	0.146	0.135	0.122	0.110	0.099	0.086	0.074	0.062	0.051	0.039	0.026	0.015	0.004	-0.009	-0.019	-0.030	-0.040	-0.051	-0.061	-0.071	-0.081	-0.091	-0.101	-0.110	-0.119	-0.128	-0.135	-0.144	-0.151	-0.160	-0.168	-0.175	-0.182	-0.190	-0.199	-0.206	-0.214	-0.221	-0.229	-0.236	-0.245	-0.251	-0.260	-0.269	-0.276	-0.285	-0.294	-0.304	-0.312	-0.322	-0.331	-0.342	-0.354	-0.364	-0.375	-0.388	-0.400	-0.412	-0.424	-0.436	-0.450	-0.462	-0.476	-0.490	-0.504	-0.519	-0.534	-0.549	-0.562	-0.578	-0.592	-0.606	-0.621	-0.636	-0.649	-0.664	-0.678	-0.692	-0.706	-0.719	-0.732	-0.745	-0.758	-0.770	-0.782	-0.792	-0.804	-0.814	-0.824	-0.834	-0.841	-0.850	-0.858	-0.865	-0.871	-0.879	-0.884	-0.889	-0.894	-0.898	-0.902	-0.906	-0.908	-0.910	-0.912	-0.914	-0.915	-0.915	-0.916	-0.915	-0.915	-0.914	-0.912	-0.911	-0.909	-0.906	-0.902	-0.900	-0.898	-0.894	-0.890	-0.885	-0.881	-0.876	-0.871	-0.866	-0.861	-0.856	-0.850	-0.844	-0.838	-0.832	-0.825	-0.819	-0.811	-0.804	-0.796	-0.790	-0.782	-0.774	-0.766	-0.758	-0.750	-0.741	-0.732	-0.722	-0.715	-0.705	-0.696	-0.686	-0.676	-0.666	-0.658	-0.646	-0.638	-0.628	-0.618	-0.608	-0.598	-0.586	-0.578	-0.566	-0.558	-0.546	-0.538	-0.529	-0.519	-0.509	-0.501	-0.492	-0.484	-0.476	-0.468	-0.461	-0.454	-0.446	-0.440	-0.434	-0.429	-0.424	-0.418	-0.414	-0.409	-0.406	-0.401	-0.399	-0.396	-0.395	-0.391	-0.390	-0.389	-0.388	-0.386	-0.386	-0.386	-0.386	-0.386	-0.388	-0.388	-0.389	-0.389	-0.389	-0.391	-0.392	-0.392	-0.394	-0.395	-0.396	-0.396	-0.398	-0.399	-0.400	-0.400	-0.401	-0.402	-0.402	-0.402	-0.404	-0.402	-0.402	-0.402	-0.401	-0.401	-0.401	-0.401	-0.400	-0.399	-0.399	-0.399	-0.399	-0.398	-0.398	-0.398	-0.398	-0.398	-0.398	-0.398	-0.399	-0.399	-0.400	-0.401	-0.404	-0.406	-0.408	-0.410	-0.412	-0.418	-0.421	-0.426	-0.430	-0.436	-0.441	-0.450	-0.456	-0.464	-0.471	-0.480	-0.489	-0.498	-0.507	-0.518	-0.529	-0.540	-0.551	-0.564	-0.576	-0.589	-0.601	-0.614	-0.628	-0.641	-0.655	-0.670	-0.684	-0.698	-0.712	-0.726	-0.740	-0.754	-0.768	-0.782	-0.795	-0.809	-0.822	-0.836	-0.849	-0.861	-0.874	-0.884	-0.895	-0.906	-0.918	-0.928	-0.938	-0.946	-0.955	-0.962	-0.971	-0.978	-0.984	-0.991	-0.996	-1.000	-1.005	-1.009	-1.011	-1.015	-1.018	-1.020	-1.021	-1.022	-1.022	-1.022	-1.022	-1.022	-1.021	-1.020	-1.019	-1.016	-1.015	-1.014	-1.011	-1.008	-1.006	-1.004	-1.001	-0.999	-0.996	-0.994	-0.991	-0.989	-0.988	-0.985	-0.982	-0.981	-0.980	-0.979	-0.979	-0.976	-0.978	-0.976	-0.978	-0.978	-0.978	-0.979	-0.980	-0.982	-0.985	-0.986	-0.989	-0.992	-0.996	-0.999	-1.004	-1.008	-1.011	-1.016	-1.022	-1.026	-1.032	-1.038	-1.045	-1.051	-1.056	-1.062	-1.070	-1.078	-1.084	-1.091	-1.098	-1.105	-1.112	-1.120	-1.128	-1.136	-1.144	-1.151	-1.159	-1.166	-1.175	-1.182	-1.190	-1.200	-1.208	-1.215	-1.224	-1.231	-1.239	-1.246	-1.254	-1.262	-1.270	-1.279	-1.288	-1.295	-1.304	-1.311	-1.320	-1.329	-1.336	-1.345	-1.355	-1.362	-1.371	-1.381	-1.391	-1.399	-1.409	-1.419	-1.429	-1.438	-1.448	-1.458	-1.468	-1.478	-1.489	-1.499	-1.510	-1.520	-1.531	-1.542	-1.554	-1.565	-1.575	-1.586	-1.598	-1.609	-1.619	-1.630	-1.640	-1.650	-1.661	-1.671	-1.680	-1.690	-1.699	-1.708	-1.715	-1.724	-1.730	-1.736	-1.742	-1.748	-1.752	-1.758	-1.761	-1.764	-1.765	-1.766	-1.768	-1.768	-1.766	-1.765	-1.761	-1.758	-1.752	-1.748	-1.742	-1.735	-1.726	-1.716	-1.706	-1.695	-1.684	-1.671	-1.658	-1.642	-1.628	-1.612	-1.595	-1.578	-1.560	-1.540	-1.521	-1.501	-1.481	-1.460	-1.439	-1.418	-1.395	-1.374	-1.350	-1.328	-1.304	-1.282	-1.259	-1.235	-1.212	-1.189	-1.168	-1.144	-1.121	-1.101	-1.079	-1.058	-1.036	-1.018	-0.998	-0.979	-0.959	-0.941	-0.924	-0.908	-0.890	-0.875	-0.860	-0.846	-0.831	-0.819	-0.806	-0.795	-0.784	-0.772	-0.764	-0.755	-0.746	-0.739	-0.731	-0.725	-0.719	-0.714	-0.709	-0.704	-0.699	-0.695	-0.691	-0.689	-0.686	-0.684	-0.681	-0.679	-0.676	-0.675	-0.674	-0.671	-0.670	-0.669	-0.666	-0.665	-0.662	-0.660	-0.656	-0.654	-0.650	-0.648	-0.644	-0.639	-0.635	-0.629	-0.622	-0.616	-0.610	-0.602	-0.594	-0.586	-0.576	-0.568	-0.556	-0.545	-0.534	-0.521	-0.509	-0.495	-0.480	-0.465	-0.449	-0.431	-0.415	-0.396	-0.379	-0.359	-0.340	-0.319	-0.298	-0.276	-0.254	-0.231	-0.208	-0.184	-0.159	-0.134	-0.110	-0.085	-0.059	-0.034	-0.008	0.019	0.045	0.072	0.099	0.125	0.151	0.178	0.204	0.230	0.255	0.281	0.306	0.331	0.356	0.379	0.402	0.425	0.448	0.468	0.489	0.509	0.526	0.545	0.561	0.576	0.592	0.606	0.619	0.630	0.640	0.650	0.658	0.665	0.670	0.675	0.678	0.680	0.680	0.680	0.678	0.675	0.670	0.664	0.659	0.650	0.641	0.631	0.620	0.609	0.595	0.582	0.569	0.554	0.538	0.521	0.504	0.486	0.468	0.449	0.430	0.410	0.390	0.371	0.351	0.331	0.311	0.291	0.271	0.251	0.232	0.214	0.194	0.175	0.156	0.139	0.121	0.104	0.086	0.071	0.055	0.041	0.026	0.011	-0.002	-0.015	-0.029	-0.041	-0.052	-0.064	-0.075	-0.086	-0.096	-0.108	-0.116	-0.128	-0.138	-0.146	-0.156	-0.168	-0.176	-0.188	-0.198	-0.208	-0.220	-0.230	-0.241	-0.254	-0.265	-0.279	-0.291	-0.305	-0.319	-0.332	-0.348	-0.362	-0.379	-0.395	-0.411	-0.429	-0.446	-0.465	-0.484	-0.502	-0.521	-0.542	-0.562	-0.582	-0.602	-0.622	-0.644	-0.665	-0.685	-0.706	-0.728	-0.749	-0.769	-0.789	-0.809	-0.829	-0.849	-0.866	-0.885	-0.902	-0.920	-0.936	-0.954	-0.969	-0.984	-0.998	-1.011	-1.024	-1.035	-1.046	-1.055	-1.065	-1.072	-1.081	-1.088	-1.094	-1.100	-1.104	-1.108	-1.111	-1.112	-1.114	-1.115	-1.115	-1.115	-1.114	-1.111	-1.110	-1.108	-1.104	-1.100	-1.095	-1.091	-1.085	-1.080	-1.074	-1.069	-1.062	-1.056	-1.050	-1.044	-1.036	-1.030	-1.024	-1.016	-1.010	-1.002	-0.998	-0.990	-0.984	-0.978	-0.972	-0.966	-0.961	-0.955	-0.950	-0.945	-0.941	-0.936	-0.932	-0.929	-0.926	-0.922	-0.920	-0.918	-0.916	-0.915	-0.914	-0.914	-0.912	-0.912	-0.914	-0.915	-0.916	-0.919	-0.921	-0.924	-0.928	-0.931	-0.935	-0.941	-0.946	-0.952	-0.959	-0.965	-0.971	-0.980	-0.988	-0.996	-1.005	-1.014	-1.024	-1.034	-1.044	-1.052	-1.062	-1.074	-1.084	-1.095	-1.104	-1.115	-1.126	-1.136	-1.146	-1.158	-1.168	-1.178	-1.185	-1.195	-1.204	-1.211	-1.219	-1.225	-1.231	-1.238	-1.244	-1.248	-1.251	-1.255	-1.259	-1.261	-1.261	-1.261	-1.261	-1.260	-1.259	-1.256	-1.251	-1.248	-1.242	-1.239	-1.231	-1.225	-1.219	-1.210	-1.201	-1.194	-1.184	-1.175	-1.165	-1.155	-1.145	-1.135	-1.125	-1.114	-1.105	-1.095	-1.084	-1.075	-1.066	-1.058	-1.049	-1.042	-1.035	-1.029	-1.022	-1.018	-1.012	-1.010	-1.006	-1.004	-1.004	-1.002	-1.002	-1.005	-1.006	-1.010	-1.015	-1.019	-1.025	-1.031	-1.038	-1.046	-1.054	-1.062	-1.072	-1.084	-1.095	-1.106	-1.118	-1.131	-1.142	-1.155	-1.168	-1.182	-1.195	-1.209	-1.221	-1.234	-1.248	-1.260	-1.272	-1.285	-1.296	-1.309	-1.321	-1.331	-1.341	-1.351	-1.361	-1.369	-1.378	-1.386	-1.392	-1.400	-1.406	-1.414	-1.419	-1.424	-1.428	-1.430	-1.435	-1.436	-1.439	-1.441	-1.442	-1.444	-1.446	-1.446	-1.446	-1.448	-1.448	-1.448	-1.446	-1.446	-1.446	-1.445	-1.445	-1.445	-1.444	-1.444	-1.442	-1.442	-1.442	-1.442	-1.442	-1.442	-1.442	-1.444	-1.444	-1.444	-1.444	-1.445	-1.446	-1.446	-1.448	-1.448	-1.448	-1.448	-1.449	-1.449	-1.450	-1.449	-1.450	-1.449	-1.449	-1.448	-1.448	-1.446	-1.444	-1.442	-1.440	-1.438	-1.434	-1.432	-1.429	-1.424	-1.419	-1.415	-1.410	-1.405	-1.400	-1.394	-1.388	-1.381	-1.374	-1.368	-1.360	-1.352	-1.346	-1.338	-1.330	-1.321	-1.315	-1.306	-1.299	-1.291	-1.284	-1.276	-1.269	-1.261	-1.255	-1.249	-1.244	-1.238	-1.232	-1.228	-1.224	-1.219	-1.215	-1.211	-1.209	-1.206	-1.204	-1.202	-1.201	-1.201	-1.202	-1.202	-1.204	-1.204	-1.206	-1.209	-1.211	-1.216	-1.219	-1.222	-1.228	-1.232	-1.236	-1.241	-1.246	-1.252	-1.258	-1.262	-1.269	-1.274	-1.280	-1.285	-1.290	-1.295	-1.299	-1.305	-1.309	-1.314	-1.318	-1.322	-1.326	-1.329	-1.331	-1.335	-1.338	-1.339	-1.341	-1.342	-1.345	-1.348	-1.349	-1.350	-1.350	-1.351	-1.351	-1.352	-1.354	-1.354	-1.355	-1.356	-1.358	-1.359	-1.359	-1.361	-1.362	-1.365	-1.366	-1.370	-1.372	-1.376	-1.380	-1.385	-1.390	-1.395	-1.401	-1.408	-1.415	-1.422	-1.431	-1.440	-1.449	-1.459	-1.468	-1.480	-1.490	-1.501	-1.512	-1.525	-1.538	-1.550	-1.562	-1.576	-1.589	-1.602	-1.614	-1.628	-1.641	-1.654	-1.666	-1.679	-1.690	-1.701	-1.711	-1.721	-1.731	-1.740	-1.749	-1.756	-1.764	-1.771	-1.776	-1.781	-1.785	-1.788	-1.789	-1.790	-1.791	-1.790	-1.788	-1.786	-1.782	-1.779	-1.774	-1.766	-1.760	-1.752	-1.742	-1.734	-1.722	-1.712	-1.700	-1.689	-1.675	-1.662	-1.649	-1.634	-1.620	-1.605	-1.590	-1.575	-1.559	-1.544	-1.528	-1.512	-1.496	-1.480	-1.464	-1.450	-1.434	-1.419	-1.404	-1.390	-1.376	-1.361	-1.349	-1.335	-1.322	-1.310	-1.299	-1.288	-1.276	-1.266	-1.258	-1.248	-1.240	-1.231	-1.225	-1.218	-1.211	-1.205	-1.200	-1.195	-1.192	-1.189	-1.185	-1.184	-1.181	-1.179	-1.179	-1.178	-1.178	-1.179	-1.178	-1.179	-1.181	-1.181	-1.184	-1.186	-1.189	-1.190	-1.195	-1.198	-1.200	-1.204	-1.206	-1.210	-1.214	-1.216	-1.220	-1.224	-1.228	-1.230	-1.232	-1.238	-1.240	-1.244	-1.245	-1.249	-1.251	-1.252	-1.255	-1.258	-1.259	-1.260	-1.261	-1.261	-1.261	-1.262	-1.262	-1.261	-1.261	-1.260	-1.259	-1.258	-1.255	-1.252	-1.251	-1.248	-1.245	-1.240	-1.238	-1.232	-1.229	-1.224	-1.219	-1.215	-1.208	-1.202	-1.196	-1.190	-1.184	-1.176	-1.171	-1.162	-1.156	-1.149	-1.140	-1.132	-1.124	-1.115	-1.106	-1.096	-1.088	-1.079	-1.068	-1.058	-1.049	-1.038	-1.028	-1.016	-1.006	-0.995	-0.984	-0.972	-0.961	-0.949	-0.938	-0.926	-0.914	-0.902	-0.890	-0.879	-0.868	-0.856	-0.844	-0.832	-0.820	-0.809	-0.798	-0.786	-0.775	-0.765	-0.754	-0.742	-0.732	-0.724	-0.714	-0.705	-0.695	-0.686	-0.679	-0.672	-0.665	-0.659	-0.652	-0.648	-0.644	-0.639	-0.635	-0.634	-0.632	-0.631	-0.630	-0.631	-0.632	-0.634	-0.636	-0.640	-0.644	-0.649	-0.654	-0.659	-0.666	-0.674	-0.681	-0.691	-0.700	-0.710	-0.721	-0.732	-0.744	-0.755	-0.768	-0.781	-0.795	-0.808	-0.822	-0.836	-0.851	-0.866	-0.881	-0.896	-0.911	-0.926	-0.942	-0.956	-0.971	-0.986	-1.001	-1.015	-1.030	-1.044	-1.058	-1.071	-1.085	-1.098	-1.110	-1.122	-1.132	-1.144	-1.155	-1.166	-1.176	-1.186	-1.195	-1.202	-1.211	-1.219	-1.226	-1.234	-1.240	-1.248	-1.252	-1.259	-1.265	-1.270	-1.275	-1.280	-1.284	-1.289	-1.294	-1.299	-1.302	-1.306	-1.312	-1.316	-1.321	-1.326	-1.331	-1.336	-1.341	-1.346	-1.352	-1.359	-1.365	-1.372	-1.379	-1.386	-1.395	-1.402	-1.411	-1.420	-1.429	-1.438	-1.448	-1.456	-1.466	-1.478	-1.489	-1.499	-1.510	-1.520	-1.531	-1.544	-1.554	-1.565	-1.576	-1.586	-1.598	-1.608	-1.619	-1.629	-1.639	-1.648	-1.656	-1.665	-1.672	-1.680	-1.686	-1.692	-1.699	-1.705	-1.709	-1.712	-1.715	-1.718	-1.719	-1.720	-1.720	-1.719	-1.718	-1.715	-1.712	-1.709	-1.705	-1.700	-1.695	-1.688	-1.681	-1.674	-1.665	-1.658	-1.649	-1.639	-1.629	-1.619	-1.608	-1.598	-1.586	-1.575	-1.565	-1.554	-1.541	-1.530	-1.519	-1.508	-1.496	-1.485	-1.474	-1.462	-1.450	-1.440	-1.429	-1.419	-1.408	-1.398	-1.389	-1.378	-1.368	-1.356	-1.348	-1.338	-1.329	-1.320	-1.310	-1.302	-1.292	-1.284	-1.275	-1.266	-1.258	-1.249	-1.240	-1.231	-1.222	-1.214	-1.205	-1.195	-1.188	-1.178	-1.168	-1.159	-1.150	-1.140	-1.131	-1.121	-1.112	-1.102	-1.094	-1.084	-1.074	-1.065	-1.055	-1.046	-1.035	-1.026	-1.016	-1.008	-1.000	-0.991	-0.982	-0.974	-0.965	-0.958	-0.950	-0.942	-0.935	-0.929	-0.922	-0.915	-0.909	-0.902	-0.898	-0.892	-0.888	-0.882	-0.878	-0.874	-0.869	-0.866	-0.861	-0.858	-0.854	-0.850	-0.846	-0.842	-0.839	-0.835	-0.831	-0.826	-0.821	-0.818	-0.812	-0.806	-0.801	-0.795	-0.788	-0.781	-0.772	-0.765	-0.756	-0.746	-0.736	-0.726	-0.715	-0.702	-0.690	-0.676	-0.661	-0.648	-0.632	-0.616	-0.599	-0.581	-0.564	-0.545	-0.526	-0.506	-0.486	-0.466	-0.446	-0.425	-0.404	-0.382	-0.360	-0.340	-0.318	-0.296	-0.275	-0.254	-0.232	-0.211	-0.192	-0.171	-0.151	-0.132	-0.115	-0.096	-0.079	-0.062	-0.048	-0.031	-0.019	-0.004	0.008	0.020	0.029	0.040	0.048	0.055	0.061	0.066	0.071	0.074	0.076	0.078	0.078	0.076	0.075	0.072	0.069	0.064	0.059	0.054	0.046	0.040	0.031	0.022	0.012	0.002	-0.008	-0.018	-0.029	-0.039	-0.050	-0.062	-0.072	-0.085	-0.096	-0.108	-0.119	-0.130	-0.140	-0.150	-0.160	-0.169	-0.179	-0.186	-0.194	-0.201	-0.208	-0.212	-0.219	-0.224	-0.226	-0.230	-0.231	-0.231	-0.231	-0.231	-0.230	-0.228	-0.224	-0.220	-0.215	-0.209	-0.202	-0.195	-0.186	-0.178	-0.168	-0.158	-0.148	-0.135	-0.122	-0.110	-0.096	-0.081	-0.068	-0.054	-0.038	-0.022	-0.006	0.009	0.025	0.041	0.058	0.074	0.091	0.106	0.122	0.139	0.154	0.170	0.184	0.200	0.214	0.226	0.240	0.252	0.265	0.275	0.286	0.296	0.305	0.315	0.322	0.330	0.336	0.341	0.348	0.351	0.354	0.356	0.358	0.359	0.358	0.358	0.355	0.352	0.349	0.345	0.340	0.335	0.329	0.321	0.315	0.308	0.299	0.290	0.280	0.271	0.260	0.250	0.240	0.229	0.218	0.206	0.195	0.182	0.170	0.160	0.148	0.136	0.125	0.114	0.102	0.091	0.081	0.070	0.061	0.052	0.042	0.034	0.025	0.019	0.010	0.004	-0.001	-0.008	-0.012	-0.018	-0.021	-0.025	-0.028	-0.029	-0.031	-0.031	-0.032	-0.034	-0.032	-0.031	-0.029	-0.028	-0.024	-0.021	-0.018	-0.012	-0.009	-0.002	0.002	0.009	0.014	0.021	0.028	0.034	0.041	0.049	0.055	0.064	0.071	0.080	0.088	0.095	0.104	0.112	0.120	0.129	0.136	0.146	0.152	0.161	0.170	0.176	0.184	0.191	0.199	0.205	0.211	0.219	0.225	0.231	0.236	0.242	0.246	0.252	0.258	0.261	0.265	0.269	0.271	0.275	0.279	0.281	0.284	0.286	0.289	0.291	0.291	0.294	0.295	0.296	0.298	0.299	0.301	0.301	0.301	0.304	0.305	0.304	0.305	0.308	0.308	0.309	0.311	0.311	0.312	0.315	0.316	0.318	0.321	0.322	0.325	0.328	0.331	0.334	0.338	0.341	0.345	0.349	0.352	0.359	0.362	0.368	0.374	0.379	0.385	0.390	0.398	0.404	0.410	0.416	0.424	0.429	0.436	0.444	0.451	0.458	0.465	0.472	0.479	0.486	0.492	0.499	0.505	0.511	0.518	0.524	0.530	0.535	0.540	0.544	0.546	0.551	0.554	0.556	0.559	0.560	0.561	0.561	0.561	0.561	0.559	0.558	0.554	0.551	0.546	0.542	0.536	0.530	0.522	0.514	0.505	0.496	0.486	0.475	0.464	0.452	0.439	0.425	0.411	0.398	0.381	0.366	0.350	0.334	0.316	0.299	0.281	0.264	0.245	0.226	0.209	0.189	0.170	0.151	0.131	0.114	0.094	0.075	0.058	0.039	0.021	0.004	-0.014	-0.030	-0.046	-0.062	-0.076	-0.091	-0.105	-0.120	-0.132	-0.145	-0.156	-0.166	-0.176	-0.186	-0.195	-0.204	-0.211	-0.219	-0.224	-0.230	-0.235	-0.240	-0.245	-0.249	-0.252	-0.256	-0.260	-0.261	-0.265	-0.268	-0.269	-0.271	-0.274	-0.278	-0.279	-0.281	-0.284	-0.288	-0.292	-0.295	-0.299	-0.305	-0.309	-0.315	-0.321	-0.328	-0.335	-0.344	-0.351	-0.361	-0.371	-0.381	-0.394	-0.406	-0.419	-0.432	-0.448	-0.462	-0.478	-0.494	-0.511	-0.529	-0.546	-0.566	-0.585	-0.605	-0.626	-0.646	-0.666	-0.689	-0.709	-0.731	-0.754	-0.776	-0.798	-0.820	-0.841	-0.864	-0.886	-0.909	-0.930	-0.951	-0.972	-0.994	-1.015	-1.035	-1.055	-1.075	-1.094	-1.112	-1.130	-1.148	-1.165	-1.182	-1.199	-1.214	-1.228	-1.242	-1.256	-1.270	-1.282	-1.294	-1.305	-1.316	-1.326	-1.336	-1.346	-1.354	-1.361	-1.369	-1.375	-1.381	-1.389	-1.394	-1.398	-1.402	-1.406	-1.409	-1.411	-1.414	-1.416	-1.418	-1.419	-1.420	-1.421	-1.421	-1.421	-1.421	-1.420	-1.419	-1.419	-1.418	-1.416	-1.415	-1.412	-1.411	-1.410	-1.406	-1.404	-1.402	-1.400	-1.398	-1.395	-1.392	-1.390	-1.388	-1.384	-1.381	-1.379	-1.376	-1.372	-1.370	-1.368	-1.365	-1.361	-1.360	-1.358	-1.355	-1.351	-1.349	-1.346	-1.344	-1.341	-1.339	-1.335	-1.332	-1.330	-1.326	-1.322	-1.320	-1.316	-1.312	-1.308	-1.304	-1.300	-1.295	-1.290	-1.285	-1.280	-1.275	-1.268	-1.261	-1.255	-1.249	-1.241	-1.234	-1.228	-1.219	-1.210	-1.202	-1.192	-1.184	-1.175	-1.166	-1.156	-1.146	-1.136	-1.128	-1.119	-1.109	-1.099	-1.089	-1.079	-1.070	-1.061	-1.052	-1.044	-1.036	-1.028	-1.020	-1.015	-1.008	-1.002	-0.998	-0.994	-0.989	-0.986	-0.982	-0.981	-0.980	-0.980	-0.980	-0.981	-0.982	-0.985	-0.989	-0.992	-0.998	-1.002	-1.009	-1.015	-1.022	-1.030	-1.038	-1.048	-1.056	-1.065	-1.074	-1.085	-1.094	-1.104	-1.115	-1.125	-1.135	-1.145	-1.156	-1.165	-1.175	-1.184	-1.192	-1.200	-1.209	-1.215	-1.222	-1.229	-1.234	-1.239	-1.244	-1.246	-1.250	-1.251	-1.254	-1.254	-1.254	-1.252	-1.250	-1.249	-1.245	-1.242	-1.236	-1.232	-1.228	-1.221	-1.214	-1.208	-1.199	-1.190	-1.181	-1.172	-1.162	-1.152	-1.142	-1.131	-1.121	-1.110	-1.100	-1.090	-1.078	-1.068	-1.056	-1.046	-1.035	-1.025	-1.016	-1.005	-0.995	-0.985	-0.976	-0.966	-0.959	-0.949	-0.940	-0.932	-0.924	-0.916	-0.909	-0.901	-0.895	-0.888	-0.880	-0.875	-0.869	-0.862	-0.855	-0.851	-0.845	-0.839	-0.834	-0.828	-0.821	-0.818	-0.811	-0.806	-0.800	-0.795	-0.790	-0.784	-0.779	-0.772	-0.769	-0.762	-0.758	-0.751	-0.746	-0.741	-0.735	-0.730	-0.724	-0.719	-0.714	-0.709	-0.705	-0.699	-0.695	-0.691	-0.688	-0.684	-0.679	-0.676	-0.672	-0.671	-0.668	-0.665	-0.664	-0.662	-0.660	-0.659	-0.659	-0.658	-0.658	-0.658	-0.658	-0.659	-0.659	-0.660	-0.661	-0.664	-0.665	-0.668	-0.669	-0.670	-0.672	-0.675	-0.676	-0.679	-0.681	-0.681	-0.685	-0.686	-0.688	-0.688	-0.689	-0.690	-0.690	-0.690	-0.690	-0.689	-0.689	-0.688	-0.685	-0.684	-0.680	-0.679	-0.675	-0.671	-0.668	-0.661	-0.658	-0.651	-0.645	-0.639	-0.634	-0.625	-0.619	-0.611	-0.605	-0.596	-0.589	-0.580	-0.571	-0.562	-0.554	-0.545	-0.536	-0.529	-0.520	-0.511	-0.502	-0.495	-0.486	-0.478	-0.470	-0.462	-0.455	-0.448	-0.440	-0.434	-0.426	-0.421	-0.415	-0.410	-0.405	-0.399	-0.395	-0.390	-0.386	-0.384	-0.380	-0.376	-0.375	-0.371	-0.370	-0.369	-0.368	-0.366	-0.364	-0.364	-0.362	-0.362	-0.364	-0.362	-0.362	-0.364	-0.364	-0.365	-0.365	-0.368	-0.368	-0.369	-0.371	-0.372	-0.375	-0.376	-0.380	-0.381	-0.384	-0.388	-0.390	-0.392	-0.396	-0.401	-0.404	-0.408	-0.411	-0.415	-0.420	-0.424	-0.429	-0.435	-0.440	-0.444	-0.450	-0.456	-0.461	-0.468	-0.475	-0.480	-0.486	-0.494	-0.500	-0.507	-0.514	-0.521	-0.528	-0.535	-0.541	-0.549	-0.556	-0.562	-0.569	-0.576	-0.582	-0.589	-0.596	-0.601	-0.606	-0.612	-0.619	-0.622	-0.628	-0.632	-0.636	-0.640	-0.644	-0.646	-0.649	-0.651	-0.652	-0.655	-0.656	-0.658	-0.658	-0.658	-0.658	-0.658	-0.655	-0.654	-0.651	-0.650	-0.648	-0.645	-0.642	-0.639	-0.635	-0.631	-0.628	-0.624	-0.619	-0.615	-0.611	-0.606	-0.601	-0.596	-0.591	-0.589	-0.584	-0.579	-0.575	-0.570	-0.566	-0.561	-0.558	-0.555	-0.551	-0.546	-0.544	-0.540	-0.538	-0.535	-0.532	-0.530	-0.529	-0.528	-0.526	-0.524	-0.522	-0.522	-0.522	-0.521	-0.521	-0.521	-0.522	-0.525	-0.526	-0.528	-0.530	-0.531	-0.535	-0.538	-0.541	-0.544	-0.549	-0.552	-0.558	-0.561	-0.565	-0.571	-0.576	-0.582	-0.589	-0.594	-0.600	-0.606	-0.614	-0.620	-0.626	-0.634	-0.640	-0.646	-0.654	-0.660	-0.668	-0.674	-0.681	-0.689	-0.694	-0.701	-0.708	-0.712	-0.718	-0.724	-0.728	-0.731	-0.735	-0.739	-0.741	-0.745	-0.746	-0.748	-0.748	-0.748	-0.746	-0.744	-0.741	-0.739	-0.735	-0.730	-0.724	-0.719	-0.711	-0.704	-0.694	-0.685	-0.675	-0.664	-0.652	-0.640	-0.626	-0.612	-0.599	-0.584	-0.568	-0.551	-0.535	-0.518	-0.500	-0.482	-0.464	-0.446	-0.428	-0.409	-0.391	-0.372	-0.354	-0.335	-0.316	-0.298	-0.280	-0.262	-0.245	-0.228	-0.211	-0.195	-0.179	-0.165	-0.150	-0.135	-0.122	-0.110	-0.099	-0.088	-0.078	-0.068	-0.059	-0.050	-0.044	-0.038	-0.031	-0.028	-0.024	-0.020	-0.018	-0.016	-0.016	-0.015	-0.015	-0.016	-0.018	-0.020	-0.022	-0.026	-0.030	-0.035	-0.039	-0.045	-0.050	-0.055	-0.061	-0.068	-0.074	-0.081	-0.086	-0.094	-0.101	-0.109	-0.115	-0.124	-0.130	-0.138	-0.145	-0.152	-0.159	-0.166	-0.172	-0.179	-0.185	-0.191	-0.196	-0.202	-0.208	-0.212	-0.218	-0.221	-0.226	-0.230	-0.234	-0.236	-0.240	-0.244	-0.246	-0.249	-0.251	-0.255	-0.255	-0.258	-0.260	-0.262	-0.264	-0.265	-0.269	-0.270	-0.271	-0.272	-0.274	-0.275	-0.276	-0.278	-0.279	-0.281	-0.281	-0.282	-0.284	-0.286	-0.286	-0.289	-0.290	-0.291	-0.294	-0.295	-0.296	-0.299	-0.300	-0.301	-0.302	-0.305	-0.306	-0.309	-0.309	-0.311	-0.312	-0.314	-0.315	-0.316	-0.318	-0.319	-0.319	-0.320	-0.320	-0.320	-0.320	-0.321	-0.320	-0.319	-0.319	-0.318	-0.316	-0.315	-0.314	-0.311	-0.310	-0.308	-0.305	-0.304	-0.301	-0.299	-0.295	-0.294	-0.290	-0.288	-0.285	-0.281	-0.279	-0.276	-0.272	-0.271	-0.268	-0.266	-0.264	-0.261	-0.260	-0.258	-0.256	-0.255	-0.255	-0.254	-0.254	-0.256	-0.256	-0.258	-0.260	-0.261	-0.264	-0.268	-0.272	-0.276	-0.281	-0.286	-0.292	-0.299	-0.306	-0.314	-0.322	-0.331	-0.340	-0.350	-0.361	-0.371	-0.382	-0.395	-0.406	-0.419	-0.431	-0.444	-0.458	-0.471	-0.485	-0.499	-0.514	-0.528	-0.540	-0.555	-0.569	-0.582	-0.596	-0.610	-0.624	-0.636	-0.650	-0.662	-0.675	-0.688	-0.699	-0.710	-0.722	-0.732	-0.742	-0.752	-0.762	-0.771	-0.779	-0.786	-0.795	-0.801	-0.809	-0.815	-0.820	-0.825	-0.830	-0.834	-0.836	-0.840	-0.841	-0.845	-0.845	-0.848	-0.849	-0.850	-0.851	-0.852	-0.852	-0.851	-0.852	-0.852	-0.851	-0.850	-0.850	-0.849	-0.849	-0.848	-0.846	-0.845	-0.845	-0.844	-0.842	-0.841	-0.840	-0.839	-0.839	-0.839	-0.836	-0.836	-0.835	-0.835	-0.834	-0.832	-0.832	-0.831	-0.831	-0.830	-0.830	-0.829	-0.826	-0.826	-0.825	-0.824	-0.822	-0.822	-0.821	-0.819	-0.819	-0.816	-0.814	-0.812	-0.811	-0.809	-0.806	-0.805	-0.802	-0.801	-0.798	-0.795	-0.792	-0.791	-0.788	-0.785	-0.781	-0.779	-0.776	-0.774	-0.771	-0.769	-0.766	-0.764	-0.761	-0.759	-0.758	-0.755	-0.754	-0.752	-0.750	-0.749	-0.748	-0.745	-0.745	-0.745	-0.744	-0.744	-0.742	-0.742	-0.742	-0.742	-0.741	-0.741	-0.741	-0.741	-0.740	-0.740	-0.740	-0.739	-0.738	-0.738	-0.736	-0.735	-0.734	-0.731	-0.730	-0.728	-0.725	-0.721	-0.719	-0.715	-0.711	-0.706	-0.701	-0.698	-0.691	-0.686	-0.679	-0.672	-0.665	-0.658	-0.648	-0.640	-0.630	-0.620	-0.610	-0.600	-0.589	-0.576	-0.565	-0.554	-0.541	-0.528	-0.515	-0.501	-0.489	-0.475	-0.461	-0.449	-0.434	-0.420	-0.408	-0.392	-0.379	-0.365	-0.351	-0.338	-0.324	-0.311	-0.296	-0.284	-0.271	-0.258	-0.245	-0.232	-0.221	-0.209	-0.198	-0.188	-0.176	-0.165	-0.154	-0.145	-0.135	-0.126	-0.118	-0.109	-0.101	-0.092	-0.086	-0.078	-0.071	-0.064	-0.059	-0.051	-0.046	-0.041	-0.036	-0.031	-0.028	-0.022	-0.019	-0.015	-0.011	-0.009	-0.005	-0.002	0.000	0.002	0.005	0.008	0.010	0.012	0.014	0.016	0.020	0.021	0.024	0.026	0.029	0.031	0.035	0.038	0.041	0.044	0.048	0.052	0.056	0.061	0.065	0.071	0.078	0.084	0.089	0.096	0.104	0.111	0.119	0.126	0.135	0.145	0.154	0.165	0.175	0.185	0.196	0.208	0.219	0.231	0.244	0.256	0.268	0.280	0.294	0.305	0.319	0.331	0.344	0.356	0.369	0.380	0.391	0.402	0.414	0.425	0.434	0.444	0.452	0.461	0.470	0.476	0.482	0.489	0.494	0.499	0.502	0.505	0.507	0.510	0.510	0.510	0.509	0.507	0.504	0.501	0.496	0.492	0.485	0.480	0.472	0.464	0.456	0.448	0.438	0.428	0.418	0.408	0.396	0.384	0.372	0.361	0.349	0.338	0.325	0.314	0.300	0.289	0.276	0.264	0.252	0.241	0.229	0.219	0.208	0.198	0.186	0.176	0.168	0.156	0.148	0.139	0.130	0.122	0.115	0.108	0.100	0.094	0.088	0.081	0.076	0.070	0.065	0.060	0.056	0.050	0.046	0.041	0.036	0.031	0.026	0.022	0.018	0.012	0.008	0.002	-0.004	-0.009	-0.015	-0.020	-0.028	-0.034	-0.041	-0.049	-0.058	-0.065	-0.075	-0.084	-0.095	-0.104	-0.115	-0.126	-0.139	-0.150	-0.162	-0.174	-0.188	-0.201	-0.215	-0.229	-0.244	-0.258	-0.274	-0.289	-0.304	-0.319	-0.335	-0.351	-0.366	-0.382	-0.398	-0.412	-0.428	-0.442	-0.459	-0.472	-0.486	-0.501	-0.515	-0.529	-0.541	-0.554	-0.565	-0.578	-0.588	-0.599	-0.609	-0.619	-0.626	-0.635	-0.642	-0.650	-0.656	-0.662	-0.668	-0.674	-0.678	-0.680	-0.684	-0.686	-0.689	-0.691	-0.691	-0.692	-0.692	-0.692	-0.691	-0.690	-0.689	-0.689	-0.686	-0.684	-0.681	-0.679	-0.675	-0.672	-0.669	-0.666	-0.662	-0.658	-0.654	-0.649	-0.645	-0.640	-0.634	-0.630	-0.625	-0.619	-0.614	-0.608	-0.602	-0.596	-0.590	-0.585	-0.579	-0.572	-0.566	-0.559	-0.552	-0.545	-0.538	-0.530	-0.522	-0.515	-0.506	-0.498	-0.490	-0.480	-0.470	-0.461	-0.452	-0.442	-0.432	-0.422	-0.412	-0.402	-0.391	-0.381	-0.371	-0.360	-0.350	-0.340	-0.330	-0.320	-0.309	-0.299	-0.289	-0.279	-0.269	-0.261	-0.251	-0.244	-0.235	-0.228	-0.219	-0.211	-0.205	-0.198	-0.191	-0.186	-0.181	-0.176	-0.171	-0.169	-0.165	-0.162	-0.161	-0.159	-0.158	-0.156	-0.156	-0.155	-0.156	-0.158	-0.159	-0.161	-0.161	-0.164	-0.166	-0.170	-0.172	-0.175	-0.179	-0.181	-0.185	-0.189	-0.192	-0.196	-0.201	-0.204	-0.209	-0.211	-0.215	-0.218	-0.221	-0.224	-0.228	-0.230	-0.234	-0.235	-0.238	-0.240	-0.242	-0.245	-0.246	-0.249	-0.251	-0.254	-0.255	-0.259	-0.260	-0.262	-0.265	-0.268	-0.270	-0.271	-0.275	-0.279	-0.282	-0.286	-0.291	-0.295	-0.301	-0.306	-0.311	-0.319	-0.326	-0.334	-0.340	-0.350	-0.359	-0.368	-0.378	-0.389	-0.400	-0.412	-0.424	-0.439	-0.451	-0.465	-0.480	-0.494	-0.509	-0.525	-0.541	-0.558	-0.575	-0.592	-0.609	-0.628	-0.645	-0.662	-0.680	-0.699	-0.716	-0.734	-0.752	-0.771	-0.788	-0.805	-0.822	-0.840	-0.855	-0.872	-0.888	-0.905	-0.920	-0.934	-0.949	-0.962	-0.975	-0.989	-1.001	-1.012	-1.024	-1.034	-1.045	-1.055	-1.062	-1.071	-1.079	-1.086	-1.092	-1.099	-1.105	-1.109	-1.112	-1.116	-1.119	-1.121	-1.124	-1.126	-1.128	-1.128	-1.129	-1.129	-1.129	-1.129	-1.128	-1.128	-1.126	-1.125	-1.124	-1.122	-1.121	-1.119	-1.118	-1.116	-1.115	-1.112	-1.111	-1.110	-1.109	-1.106	-1.105	-1.104	-1.102	-1.102	-1.101	-1.100	-1.100	-1.100	-1.100	-1.100	-1.099	-1.100	-1.101	-1.101	-1.102	-1.104	-1.105	-1.108	-1.109	-1.110	-1.114	-1.115	-1.118	-1.120	-1.124	-1.128	-1.131	-1.135	-1.139	-1.142	-1.146	-1.149	-1.154	-1.159	-1.162	-1.168	-1.174	-1.179	-1.184	-1.189	-1.194	-1.200	-1.206	-1.212	-1.219	-1.225	-1.231	-1.238	-1.244	-1.250	-1.258	-1.265	-1.272	-1.281	-1.289	-1.296	-1.305	-1.314	-1.322	-1.331	-1.340	-1.349	-1.359	-1.369	-1.379	-1.389	-1.399	-1.409	-1.419	-1.430	-1.440	-1.451	-1.462	-1.474	-1.485	-1.496	-1.508	-1.519	-1.530	-1.541	-1.552	-1.564	-1.575	-1.586	-1.598	-1.608	-1.619	-1.630	-1.640	-1.650	-1.659	-1.669	-1.678	-1.688	-1.696	-1.704	-1.711	-1.718	-1.725	-1.730	-1.735	-1.740	-1.742	-1.746	-1.749	-1.750	-1.751	-1.751	-1.751	-1.749	-1.746	-1.744	-1.740	-1.735	-1.730	-1.722	-1.716	-1.708	-1.699	-1.689	-1.679	-1.668	-1.656	-1.642	-1.629	-1.615	-1.599	-1.584	-1.568	-1.550	-1.532	-1.514	-1.495	-1.475	-1.456	-1.436	-1.415	-1.395	-1.374	-1.352	-1.331	-1.310	-1.289	-1.268	-1.245	-1.224	-1.202	-1.182	-1.160	-1.140	-1.119	-1.100	-1.080	-1.060	-1.041	-1.022	-1.004	-0.986	-0.970	-0.954	-0.936	-0.921	-0.906	-0.891	-0.876	-0.862	-0.850	-0.838	-0.826	-0.814	-0.804	-0.794	-0.782	-0.774	-0.766	-0.758	-0.749	-0.742	-0.735	-0.729	-0.722	-0.716	-0.710	-0.705	-0.701	-0.696	-0.691	-0.686	-0.682	-0.678	-0.674	-0.670	-0.668	-0.662	-0.659	-0.655	-0.651	-0.646	-0.642	-0.638	-0.632	-0.628	-0.622	-0.618	-0.611	-0.605	-0.599	-0.591	-0.585	-0.576	-0.569	-0.560	-0.552	-0.541	-0.532	-0.524	-0.512	-0.501	-0.490	-0.478	-0.464	-0.451	-0.436	-0.422	-0.406	-0.391	-0.374	-0.359	-0.341	-0.324	-0.304	-0.285	-0.266	-0.245	-0.225	-0.204	-0.182	-0.160	-0.139	-0.115	-0.091	-0.068	-0.045	-0.021	0.005	0.028	0.052	0.078	0.102	0.128	0.152	0.178	0.202	0.228	0.251	0.275	0.300	0.322	0.346	0.368	0.391	0.411	0.432	0.452	0.472	0.491	0.507	0.525	0.541	0.556	0.570	0.582	0.595	0.605	0.615	0.622	0.631	0.638	0.642	0.645	0.648	0.649	0.649	0.648	0.645	0.641	0.636	0.630	0.622	0.615	0.606	0.595	0.585	0.572	0.559	0.545	0.531	0.516	0.499	0.482	0.465	0.448	0.429	0.411	0.392	0.372	0.354	0.334	0.315	0.295	0.275	0.256	0.238	0.218	0.199	0.181	0.162	0.145	0.129	0.111	0.094	0.079	0.064	0.049	0.034	0.021	0.008	-0.005	-0.018	-0.029	-0.040	-0.050	-0.060	-0.070	-0.079	-0.088	-0.096	-0.105	-0.112	-0.121	-0.129	-0.136	-0.144	-0.151	-0.158	-0.166	-0.174	-0.181	-0.190	-0.199	-0.209	-0.218	-0.228	-0.236	-0.246	-0.258	-0.270	-0.281	-0.294	-0.306	-0.320	-0.334	-0.348	-0.364	-0.380	-0.395	-0.412	-0.430	-0.449	-0.466	-0.485	-0.505	-0.524	-0.545	-0.565	-0.585	-0.606	-0.626	-0.648	-0.668	-0.690	-0.710	-0.731	-0.752	-0.772	-0.794	-0.814	-0.832	-0.852	-0.871	-0.890	100.000	5.000	2.000	1.000	7.000	3.000	1.000	928.000	2.000	1299.000	3.000	1592.000	0.000	0.000	0.000	0.000	0.000	0.000	0.000	0.000	0.000	0.000	0.000	0.000	0.025	0.026	0.030	0.031	0.034	0.036	0.040	0.042	0.045	0.049	0.052	0.056	0.060	0.066	0.070	0.075	0.080	0.086	0.091	0.098	0.105	0.111	0.119	0.128	0.135	0.144	0.151	0.161	0.170	0.180	0.190	0.200	0.210	0.220	0.231	0.242	0.254	0.265	0.275	0.286	0.298	0.309	0.320	0.331	0.341	0.352	0.362	0.372	0.382	0.392	0.401	0.410	0.418	0.426	0.434	0.440	0.445	0.451	0.455	0.459	0.462	0.465	0.466	0.468	0.468	0.466	0.464	0.462	0.458	0.454	0.449	0.442	0.436	0.429	0.420	0.411	0.401	0.390	0.379	0.366	0.354	0.341	0.326	0.312	0.298	0.280	0.265	0.248	0.231	0.214	0.196	0.179	0.160	0.142	0.125	0.106	0.088	0.069	0.050	0.032	0.015	-0.004	-0.021	-0.039	-0.056	-0.072	-0.089	-0.105	-0.121	-0.136	-0.152	-0.166	-0.181	-0.194	-0.208	-0.220	-0.231	-0.242	-0.254	-0.264	-0.274	-0.282	-0.292	-0.300	-0.308	-0.316	-0.322	-0.329	-0.335	-0.340	-0.345	-0.350	-0.354	-0.356	-0.360	-0.364	-0.366	-0.368	-0.371	-0.372	-0.374	-0.375	-0.376	-0.378	-0.379	-0.380	-0.380	-0.381	-0.382	-0.382	-0.384	-0.385	-0.385	-0.388	-0.389	-0.389	-0.390	-0.392	-0.395	-0.398	-0.399	-0.401	-0.405	-0.409	-0.412	-0.415	-0.420	-0.425	-0.429	-0.435	-0.440	-0.446	-0.454	-0.460	-0.468	-0.475	-0.482	-0.491	-0.500	-0.509	-0.518	-0.529	-0.539	-0.549	-0.561	-0.571	-0.584	-0.595	-0.606	-0.619	-0.631	-0.645	-0.658	-0.669	-0.682	-0.695	-0.710	-0.724	-0.736	-0.750	-0.762	-0.776	-0.789	-0.801	-0.814	-0.828	-0.839	-0.851	-0.862	-0.875	-0.885	-0.896	-0.906	-0.916	-0.925	-0.932	-0.941	-0.950	-0.956	-0.962	-0.968	-0.972	-0.976	-0.981	-0.985	-0.986	-0.988	-0.989	-0.990	-0.989	-0.988	-0.986	-0.982	-0.979	-0.975	-0.970	-0.965	-0.959	-0.951	-0.944	-0.936	-0.928	-0.918	-0.908	-0.898	-0.886	-0.875	-0.862	-0.850	-0.838	-0.825	-0.811	-0.798	-0.782	-0.769	-0.755	-0.740	-0.726	-0.711	-0.696	-0.681	-0.666	-0.652	-0.638	-0.624	-0.609	-0.595	-0.581	-0.569	-0.554	-0.541	-0.529	-0.516	-0.505	-0.492	-0.482	-0.470	-0.460	-0.450	-0.440	-0.431	-0.422	-0.412	-0.404	-0.396	-0.389	-0.381	-0.374	-0.368	-0.360	-0.354	-0.349	-0.342	-0.336	-0.330	-0.325	-0.319	-0.312	-0.306	-0.300	-0.294	-0.289	-0.281	-0.275	-0.268	-0.260	-0.252	-0.244	-0.236	-0.226	-0.216	-0.206	-0.195	-0.184	-0.171	-0.159	-0.146	-0.131	-0.116	-0.101	-0.085	-0.068	-0.050	-0.031	-0.012	0.008	0.029	0.049	0.070	0.094	0.115	0.139	0.162	0.186	0.210	0.235	0.261	0.286	0.311	0.338	0.362	0.388	0.414	0.439	0.466	0.490	0.516	0.540	0.565	0.588	0.612	0.635	0.658	0.680	0.700	0.721	0.741	0.759	0.778	0.795	0.811	0.826	0.842	0.855	0.868	0.880	0.891	0.901	0.910	0.919	0.925	0.931	0.938	0.941	0.945	0.949	0.951	0.952	0.952	0.952	0.952	0.951	0.948	0.946	0.942	0.939	0.935	0.930	0.926	0.921	0.914	0.909	0.904	0.898	0.891	0.886	0.880	0.874	0.869	0.862	0.858	0.852	0.848	0.844	0.839	0.835	0.832	0.829	0.826	0.825	0.822	0.822	0.821	0.822	0.822	0.825	0.825	0.829	0.831	0.836	0.840	0.845	0.850	0.856	0.862	0.869	0.876	0.885	0.894	0.902	0.911	0.921	0.932	0.942	0.954	0.965	0.976	0.988	1.000	1.012	1.025	1.039	1.051	1.064	1.076	1.090	1.102	1.115	1.128	1.140	1.152	1.165	1.178	1.190	1.201	1.212	1.224	1.234	1.245	1.255	1.265	1.275	1.282	1.291	1.299	1.308	1.314	1.321	1.328	1.332	1.338	1.342	1.346	1.350	1.352	1.355	1.358	1.359	1.361	1.361	1.361	1.361	1.360	1.360	1.358	1.356	1.354	1.350	1.348	1.344	1.341	1.336	1.331	1.326	1.322	1.318	1.312	1.306	1.301	1.296	1.290	1.285	1.279	1.274	1.268	1.261	1.256	1.251	1.246	1.241	1.236	1.232	1.228	1.222	1.219	1.215	1.211	1.209	1.206	1.202	1.201	1.199	1.198	1.195	1.194	1.194	1.192	1.192	1.192	1.194	1.194	1.195	1.196	1.198	1.199	1.201	1.202	1.206	1.209	1.210	1.212	1.215	1.218	1.220	1.224	1.226	1.230	1.232	1.235	1.238	1.241	1.242	1.245	1.248	1.250	1.251	1.252	1.252	1.255	1.255	1.255	1.256	1.255	1.256	1.254	1.254	1.251	1.250	1.249	1.245	1.242	1.239	1.235	1.231	1.226	1.222	1.218	1.211	1.206	1.200	1.192	1.185	1.178	1.170	1.162	1.154	1.145	1.136	1.128	1.118	1.109	1.099	1.089	1.078	1.068	1.058	1.046	1.036	1.026	1.015	1.004	0.994	0.982	0.971	0.960	0.949	0.939	0.929	0.918	0.908	0.898	0.889	0.879	0.869	0.860	0.850	0.842	0.834	0.826	0.819	0.811	0.805	0.799	0.794	0.786	0.781	0.779	0.775	0.771	0.769	0.765	0.764	0.762	0.761	0.761	0.761	0.762	0.765	0.768	0.770	0.774	0.776	0.781	0.786	0.791	0.798	0.804	0.811	0.818	0.825	0.832	0.841	0.850	0.859	0.868	0.876	0.885	0.894	0.904	0.912	0.922	0.931	0.940	0.949	0.959	0.966	0.975	0.982	0.990	0.996	1.002	1.009	1.014	1.019	1.022	1.026	1.029	1.031	1.032	1.034	1.034	1.032	1.031	1.030	1.026	1.022	1.018	1.012	1.006	0.999	0.991	0.982	0.974	0.964	0.952	0.942	0.930	0.916	0.902	0.889	0.875	0.861	0.845	0.829	0.814	0.796	0.780	0.764	0.745	0.729	0.711	0.694	0.675	0.658	0.640	0.622	0.605	0.588	0.571	0.554	0.536	0.520	0.505	0.489	0.474	0.459	0.442	0.430	0.415	0.402	0.390	0.378	0.365	0.354	0.344	0.332	0.324	0.315	0.305	0.296	0.290	0.284	0.276	0.270	0.265	0.260	0.255	0.251	0.248	0.244	0.241	0.239	0.238	0.235	0.234	0.232	0.232	0.231	0.231	0.230	0.231	0.231	0.231	0.231	0.231	0.231	0.231	0.231	0.231	0.232	0.232	0.232	0.232	0.232	0.231	0.230	0.229	0.226	0.225	0.222	0.219	0.216	0.212	0.209	0.204	0.200	0.195	0.188	0.181	0.175	0.168	0.159	0.151	0.142	0.134	0.122	0.112	0.100	0.090	0.078	0.065	0.051	0.038	0.024	0.010	-0.004	-0.020	-0.036	-0.051	-0.068	-0.085	-0.102	-0.119	-0.138	-0.155	-0.172	-0.191	-0.209	-0.229	-0.246	-0.266	-0.284	-0.302	-0.321	-0.340	-0.359	-0.376	-0.396	-0.414	-0.432	-0.449	-0.468	-0.484	-0.501	-0.518	-0.535	-0.550	-0.566	-0.581	-0.596	-0.611	-0.625	-0.639	-0.651	-0.664	-0.678	-0.690	-0.701	-0.712	-0.722	-0.732	-0.742	-0.752	-0.761	-0.770	-0.779	-0.786	-0.795	-0.802	-0.810	-0.816	-0.822	-0.830	-0.835	-0.841	-0.846	-0.852	-0.859	-0.864	-0.869	-0.875	-0.879	-0.884	-0.889	-0.894	-0.899	-0.904	-0.909	-0.914	-0.919	-0.924	-0.929	-0.934	-0.938	-0.942	-0.949	-0.954	-0.959	-0.964	-0.968	-0.974	-0.979	-0.984	-0.989	-0.994	-0.999	-1.004	-1.009	-1.014	-1.018	-1.021	-1.026	-1.029	-1.032	-1.036	-1.039	-1.041	-1.045	-1.048	-1.048	-1.050	-1.050	-1.052	-1.052	-1.051	-1.051	-1.050	-1.048	-1.046	-1.044	-1.041	-1.038	-1.034	-1.030	-1.025	-1.020	-1.015	-1.009	-1.002	-0.996	-0.990	-0.982	-0.975	-0.966	-0.960	-0.951	-0.942	-0.934	-0.925	-0.918	-0.908	-0.899	-0.890	-0.881	-0.871	-0.864	-0.854	-0.845	-0.835	-0.828	-0.818	-0.810	-0.801	-0.794	-0.785	-0.778	-0.770	-0.762	-0.756	-0.749	-0.742	-0.735	-0.729	-0.724	-0.718	-0.711	-0.706	-0.700	-0.696	-0.691	-0.685	-0.681	-0.676	-0.672	-0.666	-0.662	-0.658	-0.652	-0.649	-0.644	-0.639	-0.634	-0.629	-0.624	-0.618	-0.612	-0.606	-0.600	-0.594	-0.586	-0.579	-0.572	-0.565	-0.558	-0.548	-0.540	-0.530	-0.522	-0.511	-0.501	-0.491	-0.480	-0.469	-0.458	-0.446	-0.434	-0.421	-0.408	-0.395	-0.381	-0.366	-0.352	-0.339	-0.325	-0.309	-0.294	-0.279	-0.264	-0.248	-0.231	-0.216	-0.200	-0.184	-0.168	-0.150	-0.134	-0.118	-0.100	-0.082	-0.066	-0.050	-0.031	-0.014	0.002	0.020	0.038	0.055	0.074	0.090	0.108	0.126	0.144	0.161	0.180	0.198	0.216	0.234	0.252	0.270	0.288	0.306	0.324	0.344	0.361	0.380	0.398	0.416	0.435	0.452	0.470	0.488	0.506	0.524	0.542	0.561	0.578	0.595	0.612	0.630	0.646	0.664	0.680	0.696	0.711	0.728	0.744	0.758	0.772	0.788	0.800	0.814	0.826	0.839	0.850	0.860	0.870	0.880	0.890	0.898	0.905	0.912	0.919	0.924	0.929	0.932	0.936	0.939	0.941	0.942	0.942	0.942	0.942	0.941	0.939	0.936	0.932	0.929	0.925	0.919	0.914	0.908	0.901	0.892	0.885	0.878	0.869	0.860	0.851	0.842	0.834	0.822	0.814	0.804	0.794	0.784	0.774	0.764	0.754	0.744	0.735	0.725	0.715	0.706	0.696	0.688	0.679	0.670	0.662	0.654	0.646	0.639	0.631	0.625	0.618	0.611	0.605	0.600	0.594	0.589	0.585	0.579	0.575	0.571	0.568	0.564	0.560	0.556	0.554	0.551	0.549	0.546	0.544	0.541	0.539	0.538	0.535	0.534	0.532	0.530	0.529	0.528	0.525	0.524	0.521	0.520	0.518	0.516	0.515	0.514	0.511	0.511	0.509	0.506	0.505	0.504	0.501	0.500	0.498	0.496	0.495	0.492	0.491	0.489	0.486	0.485	0.484	0.481	0.479	0.478	0.475	0.474	0.471	0.470	0.468	0.466	0.465	0.462	0.461	0.458	0.458	0.455	0.452	0.450	0.448	0.446	0.444	0.441	0.440	0.436	0.434	0.432	0.430	0.428	0.425	0.421	0.419	0.418	0.414	0.411	0.409	0.405	0.402	0.400	0.398	0.394	0.391	0.389	0.385	0.382	0.379	0.376	0.374	0.371	0.368	0.366	0.362	0.360	0.358	0.356	0.354	0.351	0.350	0.348	0.346	0.345	0.342	0.342	0.341	0.340	0.340	0.339	0.339	0.339	0.339	0.339	0.340	0.340	0.341	0.341	0.342	0.344	0.345	0.346	0.346	0.349	0.350	0.351	0.352	0.354	0.356	0.359	0.360	0.361	0.362	0.365	0.365	0.368	0.369	0.370	0.372	0.372	0.374	0.375	0.375	0.375	0.376	0.376	0.376	0.376	0.375	0.375	0.374	0.372	0.370	0.369	0.366	0.364	0.362	0.359	0.356	0.352	0.350	0.346	0.342	0.339	0.334	0.330	0.324	0.320	0.314	0.309	0.302	0.298	0.290	0.285	0.278	0.271	0.265	0.258	0.250	0.242	0.235	0.228	0.220	0.212	0.206	0.200	0.191	0.184	0.178	0.170	0.164	0.156	0.150	0.142	0.136	0.129	0.124	0.118	0.111	0.108	0.101	0.096	0.092	0.088	0.084	0.080	0.078	0.074	0.071	0.070	0.069	0.068	0.066	0.066	0.068	0.068	0.069	0.070	0.072	0.076	0.079	0.081	0.085	0.090	0.095	0.099	0.105	0.110	0.116	0.122	0.129	0.136	0.142	0.150	0.159	0.166	0.174	0.181	0.190	0.198	0.206	0.215	0.222	0.230	0.238	0.246	0.254	0.261	0.268	0.275	0.281	0.289	0.295	0.300	0.306	0.312	0.316	0.320	0.325	0.329	0.331	0.335	0.338	0.339	0.340	0.342	0.342	0.342	0.342	0.342	0.341	0.340	0.338	0.336	0.334	0.331	0.329	0.326	0.322	0.319	0.315	0.311	0.309	0.304	0.300	0.295	0.290	0.286	0.282	0.278	0.274	0.269	0.265	0.261	0.256	0.251	0.248	0.245	0.240	0.236	0.232	0.230	0.225	0.222	0.219	0.216	0.212	0.209	0.206	0.202	0.199	0.196	0.192	0.190	0.185	0.182	0.180	0.176	0.172	0.169	0.164	0.161	0.156	0.151	0.146	0.141	0.136	0.131	0.126	0.120	0.114	0.106	0.101	0.094	0.086	0.079	0.071	0.062	0.055	0.046	0.038	0.028	0.019	0.010	0.000	-0.010	-0.020	-0.030	-0.040	-0.051	-0.061	-0.072	-0.084	-0.094	-0.105	-0.115	-0.128	-0.139	-0.150	-0.161	-0.172	-0.185	-0.196	-0.209	-0.220	-0.232	-0.244	-0.256	-0.269	-0.280	-0.292	-0.305	-0.318	-0.330	-0.342	-0.356	-0.369	-0.381	-0.394	-0.406	-0.419	-0.432	-0.445	-0.459	-0.472	-0.486	-0.499	-0.512	-0.526	-0.540	-0.552	-0.568	-0.581	-0.594	-0.608	-0.620	-0.632	-0.646	-0.660	-0.671	-0.684	-0.696	-0.706	-0.718	-0.729	-0.739	-0.749	-0.758	-0.766	-0.774	-0.781	-0.786	-0.792	-0.798	-0.801	-0.805	-0.806	-0.809	-0.809	-0.808	-0.808	-0.805	-0.801	-0.796	-0.791	-0.785	-0.778	-0.769	-0.760	-0.750	-0.738	-0.725	-0.712	-0.699	-0.682	-0.668	-0.652	-0.634	-0.616	-0.599	-0.580	-0.561	-0.540	-0.521	-0.500	-0.480	-0.460	-0.439	-0.418	-0.396	-0.376	-0.356	-0.335	-0.315	-0.295	-0.276	-0.256	-0.239	-0.220	-0.204	-0.186	-0.170	-0.155	-0.140	-0.128	-0.114	-0.101	-0.090	-0.080	-0.070	-0.062	-0.055	-0.048	-0.041	-0.036	-0.032	-0.029	-0.028	-0.025	-0.024	-0.025	-0.025	-0.026	-0.029	-0.030	-0.034	-0.038	-0.041	-0.046	-0.050	-0.055	-0.060	-0.065	-0.071	-0.076	-0.082	-0.089	-0.094	-0.099	-0.105	-0.110	-0.115	-0.119	-0.124	-0.128	-0.130	-0.131	-0.134	-0.136	-0.138	-0.136	-0.136	-0.135	-0.132	-0.130	-0.128	-0.122	-0.118	-0.112	-0.106	-0.099	-0.090	-0.082	-0.072	-0.062	-0.051	-0.040	-0.029	-0.016	-0.001	0.011	0.028	0.041	0.058	0.074	0.090	0.108	0.125	0.142	0.162	0.181	0.199	0.219	0.238	0.258	0.278	0.296	0.316	0.336	0.356	0.376	0.396	0.415	0.435	0.455	0.474	0.492	0.511	0.530	0.549	0.566	0.582	0.601	0.618	0.635	0.651	0.666	0.681	0.696	0.711	0.725	0.738	0.751	0.765	0.776	0.789	0.800	0.811	0.821	0.831	0.841	0.850	0.860	0.868	0.875	0.882	0.890	0.898	0.904	0.910	0.918	0.922	0.929	0.932	0.938	0.942	0.949	0.952	0.958	0.961	0.966	0.971	0.976	0.980	0.985	0.990	0.994	1.000	1.004	1.009	1.015	1.020	1.026	1.032	1.038	1.044	1.050	1.058	1.064	1.070	1.078	1.084	1.092	1.100	1.108	1.115	1.122	1.131	1.140	1.148	1.158	1.165	1.175	1.182	1.191	1.200	1.209	1.216	1.225	1.232	1.240	1.249	1.255	1.264	1.270	1.276	1.282	1.288	1.294	1.299	1.304	1.308	1.311	1.315	1.318	1.320	1.322	1.324	1.324	1.325	1.325	1.324	1.322	1.321	1.319	1.316	1.312	1.309	1.305	1.300	1.295	1.289	1.284	1.276	1.270	1.262	1.255	1.246	1.238	1.229	1.220	1.210	1.201	1.191	1.180	1.169	1.160	1.148	1.136	1.125	1.112	1.101	1.089	1.076	1.064	1.051	1.039	1.025	1.012	0.999	0.986	0.972	0.959	0.946	0.932	0.919	0.905	0.891	0.879	0.864	0.850	0.838	0.824	0.810	0.796	0.785	0.771	0.759	0.746	0.734	0.721	0.709	0.698	0.686	0.675	0.664	0.654	0.644	0.635	0.625	0.616	0.609	0.600	0.591	0.586	0.580	0.574	0.568	0.562	0.559	0.554	0.550	0.546	0.544	0.540	0.539	0.536	0.535	0.535	0.534	0.532	0.531	0.531	0.531	0.531	0.530	0.531	0.530	0.530	0.529	0.529	0.528	0.526	0.524	0.521	0.519	0.515	0.511	0.507	0.501	0.495	0.489	0.481	0.474	0.465	0.454	0.444	0.432	0.420	0.406	0.391	0.376	0.361	0.342	0.325	0.308	0.288	0.266	0.246	0.225	0.202	0.179	0.158	0.132	0.108	0.082	0.059	0.034	0.009	-0.016	-0.042	-0.066	-0.091	-0.116	-0.140	-0.165	-0.189	-0.212	-0.234	-0.256	-0.278	-0.296	-0.315	-0.335	-0.351	-0.368	-0.382	-0.396	-0.410	-0.421	-0.431	-0.440	-0.448	-0.454	-0.459	-0.461	-0.464	-0.465	-0.464	-0.462	-0.459	-0.454	-0.448	-0.440	-0.431	-0.422	-0.411	-0.399	-0.385	-0.370	-0.355	-0.339	-0.322	-0.304	-0.285	-0.265	-0.245	-0.222	-0.202	-0.179	-0.156	-0.134	-0.110	-0.086	-0.062	-0.036	-0.012	0.012	0.036	0.061	0.086	0.111	0.136	0.161	0.185	0.210	0.232	0.258	0.280	0.305	0.326	0.349	0.371	0.394	0.415	0.435	0.456	0.476	0.496	0.515	0.535	0.554	0.571	0.590	0.606	0.622	0.639	0.655	0.670	0.685	0.700	0.714	0.728	0.740	0.752	0.764	0.775	0.786	0.796	0.808	0.816	0.825	0.834	0.842	0.850	0.858	0.864	0.869	0.875	0.881	0.885	0.890	0.894	0.896	0.900	0.902	0.904	0.905	0.906	0.906	0.908	0.908	0.905	0.905	0.904	0.900	0.899	0.895	0.891	0.888	0.884	0.879	0.874	0.869	0.862	0.856	0.849	0.844	0.836	0.828	0.819	0.810	0.802	0.791	0.782	0.771	0.762	0.750	0.739	0.728	0.715	0.702	0.691	0.678	0.664	0.650	0.636	0.621	0.608	0.591	0.576	0.560	0.545	0.528	0.511	0.495	0.478	0.460	0.441	0.424	0.406	0.388	0.370	0.351	0.332	0.315	0.296	0.278	0.259	0.240	0.221	0.202	0.185	0.166	0.149	0.130	0.112	0.096	0.079	0.062	0.046	0.030	0.015	0.000	-0.015	-0.030	-0.042	-0.056	-0.069	-0.081	-0.094	-0.105	-0.116	-0.126	-0.135	-0.144	-0.152	-0.160	-0.169	-0.175	-0.181	-0.186	-0.191	-0.195	-0.200	-0.204	-0.205	-0.209	-0.211	-0.211	-0.212	-0.214	-0.214	-0.215	-0.214	-0.212	-0.212	-0.210	-0.209	-0.206	-0.204	-0.201	-0.198	-0.195	-0.191	-0.188	-0.184	-0.179	-0.175	-0.171	-0.165	-0.160	-0.155	-0.149	-0.142	-0.136	-0.130	-0.122	-0.116	-0.109	-0.101	-0.094	-0.085	-0.076	-0.066	-0.058	-0.048	-0.038	-0.026	-0.015	-0.004	0.008	0.020	0.032	0.045	0.059	0.074	0.086	0.100	0.116	0.131	0.146	0.161	0.179	0.194	0.211	0.228	0.245	0.261	0.279	0.295	0.312	0.330	0.346	0.362	0.380	0.396	0.412	0.429	0.445	0.461	0.476	0.491	0.506	0.520	0.535	0.548	0.561	0.572	0.585	0.596	0.608	0.619	0.629	0.640	0.649	0.658	0.665	0.675	0.681	0.690	0.698	0.705	0.711	0.719	0.725	0.731	0.738	0.745	0.751	0.759	0.765	0.772	0.779	0.786	0.795	0.802	0.811	0.820	0.830	0.839	0.850	0.861	0.872	0.885	0.899	0.911	0.925	0.940	0.958	0.972	0.990	1.009	1.026	1.045	1.065	1.085	1.106	1.128	1.150	1.172	1.195	1.219	1.242	1.266	1.290	1.315	1.340	1.365	1.388	1.412	1.438	1.461	1.486	1.509	1.532	1.556	1.579	1.600	1.622	1.644	1.664	1.684	1.702	1.721	1.739	1.755	1.771	1.786	1.800	1.814	1.826	1.839	1.849	1.859	1.868	1.875	1.882	1.889	1.894	1.899	1.902	1.905	1.908	1.910	1.910	1.911	1.911	1.910	1.909	1.908	1.904	1.901	1.899	1.896	1.892	1.889	1.884	1.880	1.876	1.871	1.866	1.862	1.858	1.854	1.849	1.845	1.841	1.838	1.834	1.830	1.826	1.822	1.820	1.816	1.814	1.811	1.809	1.808	1.806	1.805	1.802	1.802	1.802	1.801	1.800	1.800	1.800	1.801	1.801	1.802	1.802	1.804	1.805	1.808	1.809	1.811	1.811	1.814	1.816	1.819	1.821	1.824	1.828	1.830	1.832	1.836	1.840	1.844	1.848	1.851	1.856	1.860	1.865	1.869	1.875	1.880	1.885	1.891	1.898	1.902	1.909	1.915	1.921	1.929	1.936	1.944	1.950	1.959	1.965	1.974	1.982	1.991	1.999	2.007	2.016	2.026	2.035	2.044	2.052	2.061	2.071	2.080	2.090	2.098	2.108	2.116	2.125	2.132	2.142	2.150	2.159	2.165	2.174	2.181	2.186	2.194	2.200	2.206	2.211	2.216	2.221	2.225	2.229	2.232	2.235	2.238	2.240	2.241	2.241	2.242	2.242	2.241	2.240	2.239	2.238	2.235	2.232	2.230	2.226	2.222	2.218	2.214	2.209	2.204	2.198	2.192	2.186	2.181	2.174	2.166	2.160	2.154	2.146	2.139	2.131	2.124	2.116	2.108	2.101	2.094	2.086	2.078	2.071	2.064	2.056	2.047	2.041	2.034	2.027	2.020	2.014	2.006	2.000	1.994	1.989	1.981	1.976	1.970	1.966	1.960	1.956	1.951	1.948	1.942	1.938	1.935	1.931	1.928	1.924	1.921	1.918	1.916	1.912	1.910	1.908	1.906	1.904	1.901	1.900	1.898	1.896	1.894	1.891	1.889	1.889	1.885	1.884	1.880	1.878	1.875	1.871	1.869	1.864	1.861	1.855	1.851	1.846	1.840	1.834	1.829	1.822	1.814	1.808	1.799	1.790	1.780	1.771	1.762	1.750	1.740	1.728	1.716	1.704	1.690	1.676	1.662	1.648	1.632	1.616	1.601	1.585	1.569	1.551	1.534	1.518	1.499	1.482	1.464	1.445	1.428	1.411	1.392	1.375	1.356	1.339	1.321	1.305	1.289	1.272	1.256	1.240	1.224	1.209	1.194	1.180	1.165	1.152	1.140	1.128	1.115	1.102	1.092	1.081	1.072	1.062	1.054	1.045	1.036	1.030	1.022	1.015	1.010	1.002	0.998	0.991	0.986	0.981	0.978	0.972	0.969	0.965	0.961	0.958	0.954	0.950	0.945	0.942	0.938	0.935	0.930	0.926	0.922	0.916	0.912	0.906	0.901	0.896	0.890	0.885	0.879	0.871	0.865	0.859	0.850	0.842	0.835	0.826	0.819	0.810	0.801	0.792	0.784	0.774	0.764	0.754	0.744	0.734	0.724	0.715	0.705	0.695	0.685	0.675	0.665	0.656	0.645	0.636	0.626	0.616	0.608	0.599	0.590	0.581	0.574	0.565	0.558	0.550	0.542	0.535	0.528	0.522	0.516	0.510	0.505	0.499	0.494	0.490	0.485	0.480	0.478	0.474	0.470	0.468	0.465	0.462	0.460	0.459	0.456	0.455	0.454	0.454	0.452	0.451	0.451	0.451	0.451	0.452	0.452	0.454	0.454	0.456	0.456	0.458	0.460	0.461	0.464	0.465	0.466	0.469	0.472	0.475	0.478	0.480	0.484	0.486	0.489	0.492	0.495	0.498	0.502	0.505	0.509	0.510	0.512	0.516	0.520	0.521	0.524	0.526	0.529	0.530	0.531	0.531	0.532	0.532	0.532	0.531	0.530	0.529	0.528	0.524	0.521	0.516	0.512	0.506	0.501	0.494	0.488	0.479	0.470	0.460	0.451	0.439	0.428	0.415	0.402	0.389	0.374	0.359	0.344	0.328	0.311	0.294	0.276	0.258	0.239	0.220	0.201	0.181	0.162	0.142	0.122	0.102	0.084	0.064	0.045	0.026	0.006	-0.011	-0.030	-0.048	-0.065	-0.081	-0.098	-0.112	-0.126	-0.139	-0.151	-0.162	-0.174	-0.182	-0.191	-0.199	-0.206	-0.211	-0.216	-0.219	-0.220	-0.221	-0.221	-0.220	-0.216	-0.212	-0.208	-0.201	-0.194	-0.185	-0.176	-0.165	-0.154	-0.141	-0.128	-0.112	-0.096	-0.080	-0.062	-0.045	-0.025	-0.006	0.015	0.035	0.058	0.080	0.102	0.125	0.149	0.174	0.196	0.221	0.246	0.271	0.296	0.321	0.346	0.371	0.396	0.421	0.446	0.471	0.496	0.520	0.545	0.569	0.591	0.616	0.638	0.660	0.682	0.705	0.725	0.745	0.766	0.785	0.804	0.822	0.840	0.856	0.872	0.889	0.904	0.918	0.931	0.944	0.956	0.968	0.979	0.989	0.998	1.006	1.015	1.021	1.028	1.034	1.039	1.041	1.046	1.049	1.050	1.052	1.052	1.054	1.052	1.051	1.051	1.049	1.046	1.044	1.040	1.036	1.032	1.029	1.024	1.020	1.015	1.010	1.005	1.000	0.995	0.990	0.985	0.979	0.975	0.970	0.965	0.961	0.958	0.952	0.950	0.946	0.945	0.941	0.940	0.940	0.939	0.938	0.938	0.940	0.940	0.942	0.944	0.948	0.950	0.955	0.959	0.964	0.970	0.976	0.981	0.988	0.995	1.002	1.010	1.018	1.026	1.036	1.044	1.052	1.062	1.071	1.080	1.089	1.099	1.108	1.116	1.126	1.134	1.142	1.150	1.158	1.164	1.170	1.176	1.181	1.186	1.191	1.194	1.198	1.199	1.200	1.200	1.199	1.199	1.196	1.194	1.189	1.185	1.179	1.171	1.164	1.155	1.145	1.135	1.122	1.110	1.099	1.084	1.068	1.052	1.035	1.019	1.000	0.980	0.960	0.939	0.918	0.896	0.872	0.849	0.825	0.801	0.776	0.751	0.726	0.700	0.675	0.648	0.621	0.595	0.568	0.541	0.515	0.488	0.461	0.435	0.409	0.382	0.356	0.330	0.305	0.281	0.255	0.230	0.208	0.182	0.160	0.136	0.115	0.092	0.071	0.050	0.030	0.010	-0.010	-0.028	-0.046	-0.064	-0.081	-0.098	-0.114	-0.130	-0.145	-0.159	-0.172	-0.186	-0.199	-0.210	-0.222	-0.234	-0.245	-0.255	-0.265	-0.275	-0.282	-0.291	-0.299	-0.306	-0.314	-0.320	-0.326	-0.332	-0.338	-0.342	-0.348	-0.351	-0.356	-0.360	-0.364	-0.368	-0.370	-0.372	-0.375	-0.378	-0.379	-0.381	-0.382	-0.382	-0.384	-0.386	-0.386	-0.388	-0.388	-0.388	-0.389	-0.389	-0.388	-0.388	-0.389	-0.388	-0.388	-0.386	-0.386	-0.386	-0.384	-0.384	-0.382	-0.382	-0.380	-0.380	-0.378	-0.376	-0.375	-0.374	-0.372	-0.370	-0.369	-0.368	-0.365	-0.362	-0.361	-0.359	-0.356	-0.354	-0.351	-0.348	-0.346	-0.342	-0.339	-0.336	-0.332	-0.328	-0.325	-0.320	-0.315	-0.310	-0.305	-0.300	-0.294	-0.289	-0.284	-0.276	-0.270	-0.262	-0.256	-0.249	-0.240	-0.232	-0.224	-0.216	-0.208	-0.198	-0.188	-0.179	-0.169	-0.159	-0.148	-0.138	-0.126	-0.115	-0.105	-0.094	-0.081	-0.070	-0.060	-0.049	-0.036	-0.025	-0.014	-0.004	0.009	0.019	0.029	0.040	0.050	0.059	0.068	0.076	0.085	0.092	0.099	0.106	0.112	0.118	0.121	0.125	0.128	0.130	0.131	0.131	0.132	0.131	0.128	0.125	0.121	0.116	0.111	0.104	0.095	0.086	0.078	0.066	0.055	0.042	0.030	0.015	0.000	-0.015	-0.031	-0.049	-0.068	-0.086	-0.105	-0.125	-0.146	-0.166	-0.188	-0.209	-0.231	-0.254	-0.276	-0.299	-0.322	-0.345	-0.368	-0.391	-0.414	-0.436	-0.459	-0.481	-0.504	-0.524	-0.546	-0.568	-0.588	-0.609	-0.628	-0.646	-0.665	-0.682	-0.699	-0.715	-0.730	-0.746	-0.759	-0.772	-0.785	-0.798	-0.808	-0.819	-0.828	-0.835	-0.844	-0.851	-0.856	-0.862	-0.868	-0.872	-0.875	-0.879	-0.880	-0.881	-0.882	-0.884	-0.884	-0.884	-0.882	-0.881	-0.880	-0.878	-0.875	-0.874	-0.871	-0.869	-0.865	-0.862	-0.860	-0.858	-0.855	-0.852	-0.850	-0.849	-0.846	-0.845	-0.842	-0.841	-0.840	-0.840	-0.839	-0.839	-0.841	-0.841	-0.842	-0.845	-0.848	-0.850	-0.854	-0.858	-0.862	-0.866	-0.872	-0.879	-0.885	-0.892	-0.901	-0.909	-0.918	-0.926	-0.936	-0.948	-0.958	-0.969	-0.980	-0.991	-1.004	-1.016	-1.029	-1.042	-1.054	-1.068	-1.081	-1.095	-1.109	-1.122	-1.138	-1.150	-1.165	-1.178	-1.191	-1.205	-1.219	-1.232	-1.245	-1.259	-1.271	-1.284	-1.295	-1.306	-1.318	-1.329	-1.338	-1.348	-1.356	-1.364	-1.372	-1.380	-1.386	-1.391	-1.398	-1.402	-1.406	-1.409	-1.411	-1.414	-1.415	-1.415	-1.414	-1.414	-1.411	-1.409	-1.405	-1.401	-1.396	-1.390	-1.384	-1.378	-1.370	-1.361	-1.352	-1.342	-1.332	-1.322	-1.310	-1.299	-1.288	-1.275	-1.261	-1.249	-1.236	-1.221	-1.208	-1.192	-1.179	-1.164	-1.150	-1.135	-1.120	-1.106	-1.091	-1.078	-1.062	-1.049	-1.034	-1.020	-1.008	-0.994	-0.980	-0.966	-0.955	-0.942	-0.931	-0.919	-0.908	-0.898	-0.886	-0.878	-0.866	-0.858	-0.849	-0.840	-0.832	-0.824	-0.816	-0.809	-0.801	-0.795	-0.788	-0.781	-0.775	-0.768	-0.761	-0.755	-0.749	-0.742	-0.736	-0.729	-0.722	-0.714	-0.708	-0.700	-0.692	-0.684	-0.675	-0.665	-0.655	-0.645	-0.634	-0.622	-0.609	-0.596	-0.582	-0.568	-0.552	-0.538	-0.521	-0.504	-0.486	-0.468	-0.448	-0.426	-0.405	-0.384	-0.361	-0.338	-0.315	-0.290	-0.265	-0.240	-0.214	-0.188	-0.162	-0.135	-0.108	-0.080	-0.054	-0.025	0.002	0.030	0.058	0.085	0.112	0.140	0.168	0.194	0.220	0.246	0.271	0.296	0.321	0.344	0.366	0.390	0.410	0.431	0.451	0.470	0.488	0.505	0.521	0.536	0.550	0.564	0.576	0.588	0.598	0.608	0.616	0.624	0.631	0.636	0.642	0.645	0.649	0.651	0.652	0.654	0.654	0.654	0.652	0.650	0.648	0.645	0.641	0.638	0.632	0.629	0.624	0.619	0.614	0.609	0.602	0.598	0.592	0.586	0.581	0.575	0.571	0.566	0.561	0.556	0.552	0.550	0.545	0.542	0.540	0.538	0.536	0.536	0.535	0.535	0.535	0.536	0.539	0.540	0.544	0.548	0.551	0.555	0.560	0.568	0.572	0.580	0.588	0.595	0.604	0.614	0.622	0.632	0.642	0.655	0.666	0.678	0.690	0.702	0.716	0.728	0.741	0.755	0.769	0.784	0.798	0.812	0.826	0.840	0.855	0.869	0.884	0.898	0.912	0.926	0.940	0.954	0.966	0.980	0.994	1.005	1.018	1.029	1.041	1.052	1.062	1.074	1.084	1.091	1.101	1.109	1.116	1.122	1.130	1.135	1.140	1.145	1.150	1.152	1.155	1.158	1.159	1.161	1.161	1.161	1.160	1.159	1.156	1.154	1.150	1.148	1.142	1.138	1.134	1.129	1.122	1.115	1.110	1.102	1.095	1.088	1.080	1.071	1.064	1.056	1.046	1.039	1.030	1.022	1.015	1.008	0.999	0.991	0.982	0.976	0.969	0.962	0.955	0.949	0.942	0.938	0.932	0.928	0.924	0.920	0.916	0.914	0.911	0.909	0.909	0.906	0.906	0.906	0.908	0.908	0.910	0.911	0.912	0.915	0.919	0.922	0.925	0.929	0.932	0.938	0.941	0.946	0.951	0.958	0.961	0.966	0.972	0.978	0.982	0.988	0.994	0.998	1.002	1.008	1.011	1.016	1.020	1.024	1.026	1.030	1.031	1.034	1.036	1.038	1.039	1.040	1.040	1.040	1.039	1.038	1.036	1.034	1.031	1.029	1.025	1.021	1.016	1.012	1.008	1.001	0.995	0.989	0.982	0.976	0.969	0.961	0.954	0.945	0.936	0.929	0.920	0.911	0.904	0.894	0.884	0.875	0.865	0.858	0.848	0.838	0.829	0.820	0.810	0.802	0.794	0.785	0.776	0.768	0.760	0.752	0.745	0.738	0.731	0.724	0.718	0.712	0.708	0.701	0.696	0.692	0.689	0.685	0.682	0.679	0.678	0.675	0.674	0.672	0.672	0.672	0.674	0.675	0.678	0.679	0.681	0.685	0.688	0.692	0.696	0.701	0.706	0.712	0.718	0.725	0.731	0.739	0.746	0.754	0.761	0.769	0.778	0.786	0.794	0.804	0.812	0.820	0.829	0.836	0.845	0.852	0.861	0.869	0.876	0.882	0.890	0.895	0.901	0.906	0.911	0.914	0.918	0.920	0.921	0.922	0.922	0.921	0.921	0.919	0.916	0.912	0.909	0.902	0.896	0.889	0.881	0.871	0.862	0.851	0.839	0.828	0.814	0.800	0.785	0.770	0.754	0.738	0.720	0.702	0.682	0.665	0.646	0.626	0.606	0.586	0.566	0.544	0.524	0.504	0.482	0.461	0.440	0.421	0.400	0.380	0.360	0.340	0.321	0.302	0.284	0.268	0.250	0.232	0.216	0.202	0.188	0.174	0.160	0.148	0.135	0.125	0.114	0.104	0.096	0.089	0.081	0.075	0.069	0.064	0.060	0.056	0.054	0.051	0.050	0.049	0.049	0.049	0.050	0.051	0.052	0.055	0.059	0.061	0.064	0.069	0.072	0.076	0.079	0.084	0.086	0.091	0.094	0.099	0.102	0.106	0.109	0.112	0.115	0.118	0.119	0.121	0.122	0.122	0.121	0.122	0.121	0.119	0.116	0.114	0.110	0.105	0.100	0.095	0.088	0.081	0.072	0.064	0.055	0.044	0.034	0.022	0.010	-0.004	-0.018	-0.032	-0.046	-0.062	-0.079	-0.096	-0.114	-0.131	-0.150	-0.168	-0.189	-0.208	-0.228	-0.248	-0.269	-0.290	-0.312	-0.334	-0.356	-0.376	-0.399	-0.420	-0.442	-0.465	-0.486	-0.509	-0.529	-0.550	-0.571	-0.592	-0.614	-0.632	-0.652	-0.671	-0.691	-0.709	-0.728	-0.744	-0.761	-0.778	-0.794	-0.809	-0.824	-0.838	-0.851	-0.864	-0.875	-0.886	-0.898	-0.908	-0.916	-0.925	-0.932	-0.941	-0.949	-0.955	-0.961	-0.966	-0.971	-0.975	-0.980	-0.984	-0.988	-0.990	-0.992	-0.995	-0.996	-0.999	-1.000	-1.001	-1.002	-1.004	-1.005	-1.005	-1.006	-1.006	-1.008	-1.008	-1.009	-1.010	-1.010	-1.011	-1.012	-1.014	-1.014	-1.016	-1.018	-1.020	-1.021	-1.024	-1.026	-1.028	-1.031	-1.034	-1.038	-1.040	-1.044	-1.046	-1.051	-1.054	-1.058	-1.061	-1.065	-1.070	-1.074	-1.076	-1.081	-1.084	-1.088	-1.091	-1.094	-1.098	-1.100	-1.104	-1.105	-1.109	-1.110	-1.112	-1.114	-1.115	-1.116	-1.118	-1.118	-1.118	-1.119	-1.118	-1.116	-1.115	-1.115	-1.112	-1.111	-1.109	-1.105	-1.102	-1.100	-1.096	-1.092	-1.089	-1.085	-1.079	-1.075	-1.070	-1.065	-1.060	-1.055	-1.049	-1.044	-1.038	-1.032	-1.026	-1.021	-1.015	-1.009	-1.004	-0.998	-0.991	-0.985	-0.978	-0.972	-0.968	-0.960	-0.954	-0.949	-0.944	-0.938	-0.930	-0.925	-0.919	-0.914	-0.908	-0.901	-0.895	-0.889	-0.884	-0.876	-0.871	-0.866	-0.859	-0.852	-0.846	-0.841	-0.834	-0.828	-0.821	-0.814	-0.808	-0.800	-0.794	-0.786	-0.778	-0.770	-0.762	-0.754	-0.745	-0.738	-0.729	-0.720	-0.710	-0.701	-0.691	-0.681	-0.671	-0.662	-0.651	-0.641	-0.630	-0.620	-0.609	-0.596	-0.585	-0.572	-0.561	-0.549	-0.536	-0.525	-0.512	-0.499	-0.488	-0.474	-0.461	-0.448	-0.435	-0.421	-0.408	-0.395	-0.380	-0.366	-0.352	-0.339	-0.325	-0.310	-0.295	-0.281	-0.266	-0.251	-0.236	-0.221	-0.206	-0.190	-0.175	-0.159	-0.144	-0.129	-0.111	-0.095	-0.080	-0.064	-0.048	-0.030	-0.014	0.002	0.020	0.035	0.052	0.070	0.086	0.104	0.121	0.139	0.156	0.172	0.189	0.206	0.224	0.240	0.258	0.274	0.291	0.308	0.324	0.340	0.356	0.372	0.388	0.402	0.419	0.434	0.448	0.462	0.476	0.490	0.502	0.515	0.529	0.539	0.551	0.562	0.572	0.581	0.591	0.600	0.608	0.615	0.622	0.629	0.634	0.639	0.644	0.646	0.650	0.652	0.655	0.655	0.658	0.658	0.656	0.655	0.654	0.651	0.649	0.645	0.642	0.638	0.632	0.628	0.621	0.615	0.609	0.602	0.595	0.588	0.580	0.572	0.564	0.556	0.548	0.539	0.531	0.522	0.512	0.505	0.495	0.488	0.479	0.470	0.461	0.452	0.445	0.436	0.430	0.422	0.415	0.408	0.401	0.395	0.389	0.384	0.379	0.372	0.368	0.364	0.358	0.354	0.350	0.348	0.344	0.341	0.339	0.336	0.335	0.334	0.331	0.331	0.329	0.329	0.329	0.328	0.328	0.328	0.328	0.326	0.326	0.328	0.328	0.328	0.328	0.328	0.328	0.328	0.329	0.328	0.328	0.328	0.326	0.326	0.328	0.326	0.326	0.325	0.325	0.322	0.321	0.321	0.320	0.319	0.316	0.315	0.314	0.311	0.310	0.309	0.305	0.304	0.301	0.299	0.296	0.295	0.292	0.289	0.286	0.284	0.280	0.278	0.275	0.272	0.270	0.266	0.264	0.261	0.259	0.255	0.251	0.249	0.246	0.242	0.239	0.236	0.234	0.230	0.228	0.224	0.221	0.218	0.215	0.212	0.210	0.206	0.204	0.200	0.196	0.194	0.191	0.189	0.185	0.181	0.179	0.175	0.171	0.169	0.166	0.162	0.159	0.155	0.152	0.150	0.146	0.142	0.139	0.135	0.132	0.129	0.125	0.121	0.118	0.114	0.110	0.106	0.101	0.099	0.095	0.090	0.086	0.081	0.078	0.074	0.069	0.065	0.060	0.055	0.051	0.045	0.041	0.036	0.031	0.026	0.021	0.018	0.011	0.006	0.001	-0.004	-0.009	-0.015	-0.020	-0.026	-0.031	-0.036	-0.042	-0.048	-0.054	-0.059	-0.065	-0.071	-0.076	-0.082	-0.089	-0.095	-0.100	-0.108	-0.114	-0.119	-0.125	-0.131	-0.138	-0.142	-0.149	-0.156	-0.162	-0.168	-0.174	-0.180	-0.185	-0.192	-0.198	-0.202	-0.209	-0.215	-0.220	-0.226	-0.232	-0.238	-0.244	-0.249	-0.254	-0.260	-0.265	-0.269	-0.275	-0.279	-0.284	-0.288	-0.291	-0.296	-0.300	-0.304	-0.308	-0.310	-0.314	-0.316	-0.320	-0.321	-0.324	-0.325	-0.326	-0.329	-0.330	-0.330	-0.330	-0.331	-0.331	-0.331	-0.331	-0.329	-0.329	-0.326	-0.325	-0.321	-0.319	-0.316	-0.312	-0.309	-0.305	-0.300	-0.296	-0.290	-0.285	-0.280	-0.274	-0.268	-0.261	-0.255	-0.248	-0.241	-0.234	-0.226	-0.219	-0.210	-0.204	-0.195	-0.188	-0.179	-0.172	-0.164	-0.156	-0.149	-0.141	-0.132	-0.126	-0.119	-0.112	-0.105	-0.100	-0.094	-0.088	-0.082	-0.078	-0.072	-0.069	-0.065	-0.061	-0.059	-0.055	-0.052	-0.051	-0.050	-0.049	-0.048	-0.048	-0.048	-0.048	-0.050	-0.051	-0.054	-0.055	-0.058	-0.060	-0.062	-0.066	-0.069	-0.072	-0.078	-0.081	-0.084	-0.089	-0.092	-0.098	-0.101	-0.106	-0.110	-0.114	-0.118	-0.121	-0.126	-0.129	-0.134	-0.136	-0.139	-0.142	-0.145	-0.148	-0.150	-0.152	-0.154	-0.156	-0.158	-0.158	-0.159	-0.160	-0.160	-0.161	-0.161	-0.162	-0.161	-0.161	-0.162	-0.161	-0.161	-0.161	-0.161	-0.161	-0.161	-0.160	-0.161	-0.161	-0.161	-0.162	-0.162	-0.164	-0.164	-0.165	-0.166	-0.169	-0.169	-0.171	-0.174	-0.178	-0.180	-0.182	-0.186	-0.191	-0.194	-0.199	-0.204	-0.209	-0.215	-0.220	-0.226	-0.231	-0.239	-0.246	-0.252	-0.260	-0.268	-0.275	-0.281	-0.291	-0.299	-0.308	-0.315	-0.325	-0.335	-0.342	-0.352	-0.362	-0.372	-0.381	-0.392	-0.402	-0.414	-0.424	-0.435	-0.446	-0.458	-0.469	-0.480	-0.491	-0.504	-0.515	-0.528	-0.540	-0.552	-0.565	-0.579	-0.591	-0.605	-0.618	-0.632	-0.646	-0.660	-0.672	-0.689	-0.702	-0.718	-0.731	-0.746	-0.761	-0.775	-0.790	-0.805	-0.819	-0.832	-0.846	-0.861	-0.875	-0.888	-0.901	-0.914	-0.926	-0.938	-0.949	-0.959	-0.969	-0.978	-0.988	-0.994	-1.001	-1.008	-1.012	-1.018	-1.020	-1.022	-1.025	-1.025	-1.025	-1.024	-1.020	-1.016	-1.011	-1.005	-0.999	-0.990	-0.981	-0.971	-0.960	-0.948	-0.934	-0.920	-0.905	-0.888	-0.871	-0.855	-0.836	-0.816	-0.796	-0.776	-0.756	-0.735	-0.712	-0.691	-0.669	-0.648	-0.625	-0.602	-0.580	-0.558	-0.536	-0.514	-0.491	-0.470	-0.448	-0.428	-0.408	-0.389	-0.370	-0.351	-0.334	-0.316	-0.300	-0.285	-0.271	-0.256	-0.244	-0.231	-0.221	-0.211	-0.201	-0.194	-0.185	-0.179	-0.174	-0.169	-0.165	-0.161	-0.159	-0.156	-0.156	-0.155	-0.156	-0.158	-0.159	-0.160	-0.162	-0.165	-0.169	-0.172	-0.176	-0.180	-0.185	-0.189	-0.192	-0.198	-0.201	-0.208	-0.210	-0.215	-0.219	-0.222	-0.225	-0.228	-0.231	-0.232	-0.235	-0.235	-0.236	-0.235	-0.236	-0.235	-0.232	-0.230	-0.229	-0.225	-0.221	-0.216	-0.210	-0.205	-0.198	-0.191	-0.182	-0.175	-0.166	-0.156	-0.146	-0.136	-0.125	-0.114	-0.101	-0.089	-0.076	-0.062	-0.049	-0.035	-0.021	-0.005	0.010	0.025	0.040	0.058	0.072	0.089	0.105	0.121	0.139	0.155	0.171	0.188	0.205	0.221	0.238	0.255	0.270	0.288	0.304	0.320	0.336	0.352	0.368	0.382	0.398	0.412	0.428	0.442	0.456	0.470	0.482	0.496	0.509	0.521	0.534	0.545	0.558	0.569	0.580	0.590	0.601	0.611	0.620	0.630	0.639	0.649	0.658	0.666	0.674	0.682	0.690	0.699	0.705	0.712	0.720	0.728	0.735	0.741	0.749	0.755	0.762	0.769	0.775	0.784	0.790	0.798	0.804	0.812	0.819	0.828	0.834	0.842	0.850	0.859	0.868	0.875	0.884	0.892	0.901	0.910	0.920	0.928	0.936	0.946	0.955	0.965	0.974	0.982	0.991	1.000	1.010	1.018	1.026	1.034	1.044	1.051	1.059	1.065	1.072	1.079	1.085	1.090	1.096	1.101	1.105	1.109	1.112	1.115	1.118	1.118	1.119	1.119	1.119	1.118	1.116	1.114	1.111	1.106	1.102	1.098	1.092	1.088	1.080	1.072	1.065	1.058	1.048	1.040	1.029	1.020	1.009	0.998	0.988	0.975	0.965	0.952	0.940	0.928	0.915	0.902	0.889	0.876	0.864	0.851	0.838	0.825	0.811	0.798	0.784	0.771	0.759	0.744	0.731	0.719	0.705	0.692	0.680	0.668	0.654	0.641	0.629	0.615	0.604	0.591	0.579	0.566	0.554	0.541	0.530	0.518	0.505	0.494	0.482	0.471	0.460	0.448	0.438	0.426	0.415	0.404	0.394	0.382	0.372	0.361	0.351	0.341	0.332	0.324	0.315	0.305	0.298	0.290	0.282	0.275	0.269	0.262	0.256	0.251	0.245	0.242	0.238	0.234	0.231	0.226	0.224	0.222	0.221	0.220	0.219	0.219	0.219	0.218	0.219	0.219	0.220	0.221	0.220	0.222	0.224	0.224	0.224	0.226	0.226	0.226	0.226	0.226	0.228	0.225	0.225	0.224	0.221	0.218	0.215	0.211	0.208	0.202	0.196	0.190	0.182	0.175	0.166	0.156	0.148	0.136	0.125	0.114	0.100	0.088	0.074	0.059	0.044	0.029	0.014	-0.004	-0.020	-0.038	-0.054	-0.071	-0.089	-0.108	-0.124	-0.141	-0.160	-0.176	-0.194	-0.211	-0.228	-0.244	-0.259	-0.274	-0.288	-0.302	-0.315	-0.328	-0.339	-0.350	-0.359	-0.368	-0.376	-0.382	-0.389	-0.394	-0.398	-0.400	-0.401	-0.402	-0.402	-0.400	-0.398	-0.394	-0.388	-0.382	-0.375	-0.368	-0.358	-0.348	-0.338	-0.326	-0.312	-0.299	-0.285	-0.269	-0.254	-0.236	-0.220	-0.202	-0.182	-0.164	-0.145	-0.125	-0.104	-0.084	-0.064	-0.042	-0.021	-0.001	0.020	0.042	0.065	0.085	0.106	0.129	0.150	0.171	0.192	0.214	0.235	0.255	0.276	0.296	0.316	0.335	0.355	0.374	0.392	0.411	0.429	0.448	0.465	0.481	0.499	0.514	0.531	0.546	0.561	0.578	0.590	0.605	0.619	0.632	0.645	0.658	0.670	0.682	0.692	0.704	0.714	0.724	0.734	0.744	0.752	0.760	0.768	0.776	0.784	0.790	0.795	0.801	0.808	0.811	0.816	0.821	0.825	0.828	0.830	0.832	0.834	0.835	0.835	0.836	0.836	0.835	0.835	0.834	0.832	0.830	0.829	0.825	0.821	0.818	0.814	0.809	0.805	0.800	0.794	0.788	0.781	0.775	0.768	0.760	0.754	0.745	0.736	0.728	0.719	0.710	0.700	0.691	0.680	0.670	0.659	0.649	0.638	0.626	0.615	0.604	0.591	0.580	0.568	0.555	0.542	0.530	0.516	0.504	0.490	0.476	0.464	0.450	0.435	0.422	0.408	0.394	0.380	0.365	0.351	0.336	0.322	0.309	0.295	0.279	0.265	0.251	0.238	0.224	0.209	0.195	0.180	0.166	0.154	0.140	0.126	0.112	0.100	0.086	0.075	0.062	0.050	0.038	0.026	0.015	0.004	-0.008	-0.018	-0.029	-0.039	-0.048	-0.058	-0.066	-0.075	-0.084	-0.091	-0.100	-0.108	-0.114	-0.120	-0.128	-0.132	-0.139	-0.144	-0.150	-0.155	-0.159	-0.162	-0.166	-0.170	-0.174	-0.178	-0.179	-0.182	-0.184	-0.185	-0.186	-0.188	-0.189	-0.189	-0.189	-0.190	-0.189	-0.189	-0.188	-0.185	-0.185	-0.182	-0.180	-0.176	-0.174	-0.171	-0.168	-0.164	-0.159	-0.154	-0.149	-0.144	-0.138	-0.131	-0.125	-0.118	-0.110	-0.102	-0.094	-0.085	-0.075	-0.065	-0.056	-0.046	-0.034	-0.022	-0.011	0.001	0.012	0.026	0.039	0.052	0.068	0.081	0.096	0.111	0.125	0.141	0.158	0.172	0.189	0.204	0.220	0.236	0.251	0.269	0.284	0.300	0.318	0.332	0.349	0.365	0.380	0.395	0.410	0.425	0.440	0.454	0.469	0.482	0.496	0.509	0.522	0.535	0.548	0.561	0.572	0.584	0.595	0.608	0.619	0.629	0.641	0.651	0.662	0.672	0.684	0.694	0.704	0.715	0.725	0.735	0.746	0.758	0.770	0.781	0.792	0.805	0.816	0.829	0.842	0.855	0.869	0.884	0.898	0.914	0.928	0.944	0.960	0.978	0.995	1.012	1.031	1.050	1.069	1.088	1.108	1.128	1.149	1.169	1.191	1.212	1.234	1.255	1.278	1.299	1.320	1.341	1.362	1.384	1.406	1.428	1.448	1.469	1.489	1.508	1.526	1.545	1.564	1.580	1.596	1.612	1.629	1.644	1.658	1.671	1.682	1.694	1.705	1.715	1.724	1.731	1.739	1.745	1.751	1.755	1.759	1.762	1.764	1.765	1.765	1.766	1.765	1.764	1.761	1.759	1.755	1.751	1.748	1.744	1.738	1.732	1.728	1.721	1.715	1.708	1.702	1.695	1.689	1.681	1.675	1.668	1.662	1.655	1.649	1.644	1.638	1.631	1.626	1.621	1.616	1.612	1.609	1.605	1.601	1.599	1.595	1.594	1.592	1.591	1.590	1.589	1.589	1.589	1.589	1.589	1.591	1.591	1.594	1.595	1.598	1.600	1.602	1.606	1.610	1.612	1.616	1.620	1.624	1.628	1.632	1.638	1.642	1.648	1.651	1.658	1.662	1.668	1.674	1.679	1.685	1.691	1.696	1.702	1.709	1.716	1.722	1.729	1.738	1.744	1.751	1.758	1.765	1.774	1.780	1.789	1.798	1.805	1.814	1.821	1.830	1.840	1.849	1.858	1.868	1.878	1.886	1.896	1.906	1.916	1.926	1.938	1.946	1.956	1.968	1.978	1.986	1.996	2.005	2.015	2.025	2.034	2.044	2.052	2.060	2.069	2.078	2.085	2.092	2.099	2.106	2.111	2.118	2.122	2.128	2.131	2.135	2.139	2.141	2.142	2.144	2.145	2.145	2.146	2.144	2.144	2.141	2.139	2.136	2.132	2.129	2.125	2.120	2.114	2.109	2.102	2.095	2.089	2.081	2.074	2.066	2.058	2.049	2.041	2.031	2.022	2.014	2.004	1.995	1.985	1.976	1.968	1.958	1.949	1.939	1.930	1.921	1.912	1.904	1.896	1.888	1.880	1.871	1.864	1.856	1.849	1.842	1.836	1.831	1.824	1.819	1.814	1.809	1.805	1.801	1.796	1.794	1.790	1.786	1.785	1.781	1.779	1.778	1.775	1.772	1.772	1.770	1.769	1.769	1.766	1.765	1.764	1.762	1.760	1.759	1.756	1.754	1.752	1.749	1.746	1.744	1.739	1.735	1.731	1.726	1.720	1.715	1.709	1.701	1.694	1.686	1.678	1.668	1.659	1.649	1.636	1.626	1.614	1.600	1.588	1.574	1.560	1.544	1.529	1.514	1.496	1.480	1.461	1.444	1.426	1.406	1.389	1.369	1.350	1.330	1.310	1.291	1.271	1.252	1.232	1.212	1.194	1.175	1.155	1.138	1.119	1.101	1.084	1.068	1.051	1.036	1.020	1.005	0.991	0.978	0.964	0.951	0.939	0.928	0.916	0.906	0.898	0.888	0.880	0.872	0.865	0.859	0.852	0.848	0.841	0.838	0.834	0.830	0.826	0.824	0.820	0.818	0.816	0.814	0.812	0.810	0.808	0.806	0.804	0.802	0.800	0.799	0.796	0.792	0.790	0.788	0.784	0.781	0.778	0.772	0.769	0.764	0.758	0.752	0.748	0.741	0.735	0.729	0.721	0.715	0.706	0.699	0.691	0.684	0.676	0.666	0.659	0.650	0.641	0.632	0.624	0.616	0.608	0.599	0.590	0.581	0.574	0.566	0.558	0.551	0.542	0.536	0.530	0.524	0.518	0.511	0.506	0.500	0.496	0.491	0.488	0.484	0.480	0.478	0.474	0.471	0.469	0.466	0.465	0.464	0.462	0.461	0.460	0.459	0.459	0.460	0.458	0.458	0.458	0.458	0.459	0.459	0.459	0.459	0.459	0.459	0.459	0.458	0.458	0.458	0.458	0.458	0.458	0.456	0.456	0.455	0.455	0.454	0.454	0.452	0.451	0.451	0.450	0.449	0.449	0.448	0.446	0.446	0.445	0.445	0.445	0.445	0.444	0.444	0.444	0.444	0.444	0.444	0.444	0.444	0.444	0.445	0.446	0.446	0.448	0.446	0.448	0.449	0.448	0.448	0.449	0.448	0.449	0.448	0.448	0.446	0.445	0.444	0.441	0.440	0.436	0.432	0.429	0.424	0.419	0.414	0.409	0.401	0.394	0.385	0.376	0.368	0.358	0.346	0.335	0.324	0.310	0.296	0.282	0.269	0.251	0.236	0.221	0.204	0.186	0.169	0.150	0.132	0.114	0.095	0.075	0.056	0.036	0.018	-0.002	-0.021	-0.040	-0.058	-0.076	-0.095	-0.112	-0.130	-0.145	-0.161	-0.178	-0.191	-0.204	-0.218	-0.230	-0.241	-0.250	-0.260	-0.268	-0.276	-0.282	-0.288	-0.291	-0.294	-0.295	-0.296	-0.296	-0.294	-0.291	-0.288	-0.282	-0.276	-0.270	-0.261	-0.252	-0.241	-0.230	-0.219	-0.205	-0.192	-0.178	-0.161	-0.145	-0.129	-0.111	-0.092	-0.074	-0.054	-0.034	-0.015	0.006	0.028	0.049	0.071	0.094	0.116	0.138	0.160	0.182	0.206	0.229	0.251	0.274	0.296	0.318	0.341	0.362	0.384	0.405	0.426	0.448	0.468	0.489	0.507	0.528	0.545	0.564	0.581	0.599	0.616	0.631	0.648	0.662	0.675	0.690	0.702	0.715	0.726	0.738	0.748	0.758	0.766	0.774	0.781	0.789	0.795	0.801	0.806	0.810	0.814	0.818	0.819	0.820	0.821	0.822	0.824	0.822	0.822	0.821	0.819	0.818	0.816	0.814	0.810	0.806	0.804	0.800	0.798	0.794	0.790	0.788	0.784	0.781	0.778	0.775	0.772	0.771	0.769	0.766	0.766	0.764	0.765	0.764	0.766	0.766	0.769	0.770	0.772	0.776	0.780	0.784	0.789	0.794	0.800	0.805	0.812	0.820	0.828	0.836	0.845	0.854	0.862	0.872	0.881	0.892	0.902	0.914	0.924	0.935	0.945	0.955	0.966	0.976	0.986	0.998	1.006	1.016	1.025	1.034	1.042	1.050	1.056	1.062	1.069	1.074	1.079	1.082	1.085	1.089	1.090	1.090	1.090	1.090	1.088	1.086	1.081	1.078	1.072	1.065	1.059	1.051	1.041	1.032	1.022	1.011	0.999	0.986	0.972	0.959	0.944	0.928	0.911	0.894	0.876	0.859	0.839	0.820	0.801	0.780	0.759	0.738	0.718	0.695	0.674	0.651	0.629	0.605	0.584	0.561	0.538	0.515	0.491	0.468	0.445	0.421	0.399	0.376	0.354	0.330	0.308	0.285	0.264	0.241	0.220	0.199	0.176	0.155	0.135	0.115	0.094	0.074	0.055	0.036	0.016	-0.001	-0.019	-0.036	-0.054	-0.070	-0.086	-0.102	-0.116	-0.132	-0.146	-0.160	-0.174	-0.186	-0.198	-0.210	-0.220	-0.231	-0.241	-0.251	-0.260	-0.269	-0.276	-0.285	-0.291	-0.298	-0.304	-0.309	-0.314	-0.319	-0.324	-0.328	-0.331	-0.334	-0.338	-0.339	-0.341	-0.342	-0.344	-0.345	-0.346	-0.346	-0.349	-0.349	-0.348	-0.349	-0.349	-0.348	-0.348	-0.348	-0.348	-0.348	-0.348	-0.346	-0.348	-0.346	-0.346	-0.348	-0.348	-0.348	-0.348	-0.349	-0.348	-0.349	-0.350	-0.350	-0.351	-0.351	-0.351	-0.352	-0.354	-0.355	-0.355	-0.355	-0.355	-0.356	-0.358	-0.358	-0.358	-0.356	-0.358	-0.356	-0.355	-0.354	-0.352	-0.350	-0.349	-0.346	-0.344	-0.340	-0.335	-0.331	-0.326	-0.321	-0.315	-0.309	-0.302	-0.295	-0.288	-0.279	-0.270	-0.260	-0.251	-0.240	-0.229	-0.219	-0.206	-0.194	-0.181	-0.168	-0.154	-0.141	-0.126	-0.112	-0.098	-0.082	-0.069	-0.055	-0.040	-0.025	-0.011	0.004	0.019	0.032	0.045	0.059	0.071	0.084	0.095	0.109	0.118	0.129	0.138	0.146	0.154	0.162	0.169	0.174	0.179	0.182	0.185	0.185	0.188	0.186	0.185	0.182	0.179	0.175	0.169	0.161	0.154	0.146	0.136	0.124	0.114	0.100	0.086	0.072	0.058	0.041	0.024	0.005	-0.014	-0.032	-0.051	-0.071	-0.094	-0.114	-0.136	-0.159	-0.181	-0.204	-0.228	-0.250	-0.274	-0.298	-0.321	-0.344	-0.369	-0.391	-0.415	-0.439	-0.462	-0.484	-0.506	-0.529	-0.550	-0.572	-0.592	-0.614	-0.632	-0.652	-0.671	-0.689	-0.706	-0.724	-0.740	-0.756	-0.771	-0.785	-0.799	-0.811	-0.824	-0.835	-0.846	-0.856	-0.865	-0.875	-0.882	-0.890	-0.896	-0.902	-0.909	-0.912	-0.918	-0.921	-0.924	-0.925	-0.926	-0.929	-0.929	-0.929	-0.928	-0.928	-0.926	-0.924	-0.922	-0.920	-0.918	-0.915	-0.912	-0.909	-0.905	-0.901	-0.899	-0.895	-0.891	-0.888	-0.884	-0.881	-0.876	-0.875	-0.871	-0.868	-0.865	-0.862	-0.860	-0.859	-0.858	-0.855	-0.855	-0.855	-0.855	-0.855	-0.856	-0.858	-0.860	-0.862	-0.865	-0.869	-0.872	-0.878	-0.882	-0.888	-0.894	-0.900	-0.908	-0.915	-0.924	-0.931	-0.941	-0.951	-0.960	-0.971	-0.981	-0.992	-1.004	-1.015	-1.028	-1.039	-1.051	-1.064	-1.076	-1.090	-1.102	-1.115	-1.128	-1.140	-1.154	-1.166	-1.179	-1.190	-1.202	-1.215	-1.226	-1.239	-1.249	-1.260	-1.270	-1.280	-1.290	-1.298	-1.308	-1.315	-1.322	-1.330	-1.335	-1.342	-1.346	-1.351	-1.355	-1.359	-1.362	-1.364	-1.365	-1.366	-1.366	-1.366	-1.365	-1.364	-1.361	-1.358	-1.355	-1.351	-1.346	-1.341	-1.335	-1.328	-1.321	-1.314	-1.305	-1.298	-1.289	-1.279	-1.269	-1.259	-1.248	-1.238	-1.225	-1.214	-1.202	-1.189	-1.178	-1.164	-1.152	-1.139	-1.125	-1.112	-1.099	-1.085	-1.071	-1.058	-1.045	-1.031	-1.018	-1.005	-0.991	-0.979	-0.965	-0.954	-0.941	-0.929	-0.916	-0.904	-0.892	-0.882	-0.871	-0.860	-0.850	-0.840	-0.830	-0.821	-0.811	-0.802	-0.794	-0.786	-0.776	-0.769	-0.761	-0.752	-0.746	-0.738	-0.730	-0.724	-0.716	-0.710	-0.702	-0.695	-0.688	-0.680	-0.672	-0.665	-0.656	-0.649	-0.640	-0.631	-0.622	-0.614	-0.602	-0.594	-0.584	-0.571	-0.560	-0.548	-0.535	-0.521	-0.507	-0.494	-0.479	-0.464	-0.448	-0.431	-0.414	-0.396	-0.378	-0.359	-0.340	-0.320	-0.300	-0.280	-0.259	-0.239	-0.216	-0.194	-0.174	-0.151	-0.129	-0.106	-0.082	-0.059	-0.036	-0.014	0.008	0.030	0.052	0.075	0.098	0.119	0.140	0.161	0.181	0.201	0.221	0.240	0.258	0.276	0.292	0.309	0.325	0.340	0.354	0.368	0.381	0.394	0.405	0.416	0.426	0.436	0.445	0.452	0.460	0.468	0.472	0.478	0.482	0.486	0.490	0.492	0.495	0.498	0.499	0.499	0.501	0.501	0.500	0.501	0.500	0.499	0.498	0.498	0.496	0.496	0.495	0.494	0.491	0.492	0.491	0.490	0.491	0.491	0.491	0.491	0.492	0.495	0.496	0.499	0.501	0.505	0.509	0.514	0.519	0.524	0.530	0.538	0.544	0.551	0.560	0.570	0.579	0.590	0.600	0.611	0.624	0.638	0.650	0.664	0.678	0.692	0.708	0.724	0.739	0.756	0.774	0.790	0.808	0.825	0.844	0.861	0.880	0.899	0.916	0.934	0.954	0.971	0.990	1.006	1.025	1.042	1.061	1.078	1.094	1.111	1.128	1.142	1.158	1.172	1.185	1.199	1.211	1.224	1.234	1.245	1.255	1.264	1.272	1.279	1.285	1.291	1.295	1.300	1.302	1.305	1.306	1.308	1.308	1.305	1.305	1.301	1.298	1.294	1.289	1.282	1.275	1.269	1.260	1.252	1.244	1.235	1.225	1.214	1.204	1.191	1.180	1.169	1.158	1.145	1.134	1.122	1.110	1.098	1.086	1.074	1.062	1.051	1.041	1.030	1.019	1.010	1.000	0.990	0.982	0.974	0.966	0.959	0.954	0.948	0.942	0.939	0.935	0.932	0.931	0.929	0.928	0.929	0.930	0.931	0.934	0.936	0.939	0.942	0.948	0.954	0.959	0.965	0.972	0.979	0.986	0.995	1.002	1.011	1.021	1.031	1.040	1.050	1.059	1.069	1.079	1.089	1.098	1.108	1.118	1.126	1.135	1.144	1.152	1.159	1.168	1.174	1.180	1.186	1.192	1.198	1.201	1.205	1.209	1.212	1.215	1.215	1.216	1.216	1.218	1.215	1.214	1.211	1.209	1.205	1.200	1.196	1.190	1.184	1.178	1.170	1.162	1.154	1.145	1.136	1.126	1.116	1.106	1.095	1.084	1.071	1.060	1.048	1.035	1.024	1.011	0.999	0.985	0.972	0.960	0.946	0.935	0.921	0.909	0.896	0.884	0.871	0.860	0.848	0.836	0.825	0.815	0.805	0.794	0.785	0.776	0.766	0.759	0.752	0.744	0.739	0.732	0.726	0.722	0.718	0.715	0.712	0.710	0.709	0.708	0.708	0.708	0.709	0.709	0.711	0.714	0.716	0.720	0.725	0.729	0.734	0.739	0.745	0.751	0.758	0.764	0.770	0.776	0.784	0.791	0.799	0.805	0.811	0.819	0.826	0.832	0.839	0.844	0.849	0.855	0.860	0.864	0.868	0.870	0.871	0.875	0.874	0.875	0.875	0.872	0.871	0.868	0.862	0.859	0.854	0.845	0.839	0.830	0.820	0.811	0.799	0.786	0.774	0.759	0.745	0.730	0.712	0.695	0.678	0.660	0.640	0.620	0.600	0.579	0.559	0.536	0.514	0.492	0.470	0.446	0.422	0.399	0.376	0.354	0.329	0.306	0.284	0.261	0.238	0.215	0.194	0.171	0.150	0.129	0.108	0.088	0.069	0.049	0.031	0.012	-0.004	-0.020	-0.036	-0.052	-0.066	-0.080	-0.092	-0.106	-0.118	-0.129	-0.139	-0.149	-0.159	-0.166	-0.174	-0.181	-0.188	-0.194	-0.199	-0.202	-0.208	-0.211	-0.214	-0.216	-0.219	-0.220	-0.222	-0.224	-0.225	-0.225	-0.226	-0.226	-0.226	-0.228	-0.228	-0.228	-0.228	-0.229	-0.228	-0.229	-0.230	-0.230	-0.232	-0.235	-0.236	-0.239	-0.241	-0.246	-0.249	-0.254	-0.259	-0.265	-0.271	-0.278	-0.285	-0.294	-0.301	-0.311	-0.321	-0.332	-0.344	-0.356	-0.369	-0.384	-0.398	-0.412	-0.428	-0.445	-0.462	-0.479	-0.498	-0.518	-0.536	-0.555	-0.576	-0.598	-0.619	-0.640	-0.661	-0.684	-0.705	-0.728	-0.750	-0.774	-0.796	-0.819	-0.842	-0.865	-0.888	-0.911	-0.934	-0.955	-0.978	-0.999	-1.020	-1.040	-1.061	-1.081	-1.100	-1.120	-1.138	-1.155	-1.174	-1.189	-1.205	-1.220	-1.235	-1.250	-1.262	-1.275	-1.289	-1.299	-1.310	-1.320	-1.329	-1.338	-1.346	-1.354	-1.359	-1.366	-1.371	-1.375	-1.381	-1.385	-1.389	-1.391	-1.394	-1.395	-1.396	-1.399	-1.399	-1.399	-1.400	-1.400	-1.398	-1.398	-1.398	-1.396	-1.395	-1.394	-1.391	-1.389	-1.388	-1.385	-1.384	-1.381	-1.379	-1.376	-1.375	-1.371	-1.370	-1.368	-1.366	-1.364	-1.362	-1.360	-1.358	-1.356	-1.354	-1.352	-1.350	-1.349	-1.348	-1.346	-1.345	-1.344	-1.342	-1.341	-1.341	-1.340	-1.339	-1.336	-1.336	-1.335	-1.335	-1.334	-1.334	-1.332	-1.331	-1.331	-1.330	-1.330	-1.330	-1.329	-1.329	-1.328	-1.326	-1.326	-1.325	-1.324	-1.324	-1.322	-1.321	-1.321	-1.320	-1.318	-1.316	-1.315	-1.314	-1.312	-1.310	-1.308	-1.306	-1.304	-1.300	-1.298	-1.295	-1.292	-1.290	-1.286	-1.282	-1.279	-1.275	-1.271	-1.268	-1.262	-1.259	-1.254	-1.249	-1.245	-1.240	-1.234	-1.228	-1.222	-1.218	-1.210	-1.205	-1.199	-1.191	-1.185	-1.179	-1.172	-1.165	-1.158	-1.151	-1.144	-1.135	-1.129	-1.121	-1.114	-1.106	-1.098	-1.090	-1.082	-1.074	-1.066	-1.058	-1.050	-1.041	-1.032	-1.025	-1.016	-1.006	-0.999	-0.989	-0.981	-0.971	-0.962	-0.955	-0.945	-0.936	-0.926	-0.916	-0.908	-0.899	-0.888	-0.879	-0.868	-0.859	-0.848	-0.838	-0.826	-0.816	-0.805	-0.795	-0.785	-0.772	-0.761	-0.750	-0.739	-0.726	-0.716	-0.704	-0.691	-0.679	-0.668	-0.655	-0.642	-0.630	-0.618	-0.604	-0.591	-0.580	-0.566	-0.554	-0.540	-0.526	-0.514	-0.500	-0.486	-0.472	-0.460	-0.445	-0.431	-0.419	-0.405	-0.389	-0.375	-0.362	-0.348	-0.334	-0.319	-0.305	-0.290	-0.275	-0.261	-0.246	-0.231	-0.216	-0.201	-0.186	-0.171	-0.156	-0.140	-0.125	-0.109	-0.094	-0.079	-0.062	-0.046	-0.030	-0.014	0.001	0.018	0.035	0.051	0.068	0.085	0.100	0.118	0.134	0.150	0.166	0.185	0.200	0.216	0.234	0.249	0.265	0.280	0.296	0.311	0.328	0.342	0.356	0.370	0.384	0.396	0.409	0.421	0.432	0.444	0.454	0.465	0.474	0.481	0.491	0.498	0.505	0.511	0.516	0.521	0.525	0.529	0.531	0.534	0.536	0.535	0.536	0.535	0.534	0.532	0.530	0.526	0.522	0.518	0.514	0.507	0.501	0.496	0.489	0.484	0.475	0.469	0.460	0.454	0.444	0.436	0.429	0.420	0.411	0.402	0.394	0.385	0.378	0.369	0.361	0.352	0.344	0.338	0.330	0.322	0.314	0.309	0.301	0.295	0.289	0.282	0.278	0.272	0.269	0.264	0.260	0.255	0.252	0.249	0.245	0.241	0.240	0.238	0.235	0.234	0.232	0.231	0.230	0.229	0.228	0.229	0.228	0.226	0.226	0.226	0.226	0.228	0.228	0.229	0.229	0.230	0.230	0.232	0.232	0.234	0.235	0.236	0.238	0.240	0.241	0.242	0.244	0.246	0.249	0.250	0.252	0.254	0.256	0.259	0.261	0.262	0.266	0.268	0.270	0.272	0.275	0.278	0.280	0.282	0.285	0.288	0.290	0.292	0.295	0.298	0.299	0.302	0.304	0.306	0.308	0.309	0.311	0.311	0.312	0.312	0.315	0.315	0.315	0.315	0.315	0.314	0.314	0.312	0.311	0.310	0.309	0.306	0.305	0.302	0.300	0.295	0.292	0.289	0.285	0.280	0.275	0.271	0.266	0.260	0.255	0.249	0.244	0.238	0.231	0.224	0.216	0.210	0.202	0.196	0.189	0.181	0.174	0.166	0.159	0.151	0.142	0.136	0.128	0.120	0.112	0.104	0.096	0.089	0.081	0.072	0.065	0.058	0.050	0.041	0.035	0.028	0.019	0.012	0.005	-0.002	-0.010	-0.018	-0.024	-0.032	-0.039	-0.045	-0.052	-0.059	-0.066	-0.074	-0.080	-0.088	-0.094	-0.101	-0.108	-0.115	-0.122	-0.129	-0.138	-0.144	-0.151	-0.159	-0.166	-0.174	-0.181	-0.190	-0.198	-0.205	-0.214	-0.222	-0.229	-0.238	-0.246	-0.254	-0.264	-0.272	-0.281	-0.289	-0.299	-0.308	-0.316	-0.325	-0.335	-0.344	-0.352	-0.361	-0.371	-0.381	-0.389	-0.399	-0.408	-0.416	-0.425	-0.432	-0.441	-0.450	-0.459	-0.465	-0.474	-0.481	-0.488	-0.495	-0.501	-0.506	-0.512	-0.519	-0.524	-0.529	-0.532	-0.536	-0.540	-0.544	-0.548	-0.550	-0.552	-0.555	-0.556	-0.558	-0.558	-0.559	-0.559	-0.558	-0.558	-0.556	-0.555	-0.552	-0.551	-0.548	-0.545	-0.542	-0.540	-0.535	-0.531	-0.528	-0.522	-0.519	-0.514	-0.507	-0.504	-0.498	-0.492	-0.488	-0.481	-0.476	-0.470	-0.465	-0.461	-0.455	-0.450	-0.445	-0.440	-0.436	-0.430	-0.426	-0.422	-0.419	-0.415	-0.411	-0.409	-0.405	-0.402	-0.401	-0.399	-0.398	-0.396	-0.395	-0.395	-0.395	-0.395	-0.395	-0.395	-0.396	-0.398	-0.400	-0.402	-0.405	-0.409	-0.411	-0.415	-0.419	-0.422	-0.426	-0.430	-0.435	-0.440	-0.444	-0.449	-0.454	-0.460	-0.465	-0.470	-0.475	-0.480	-0.485	-0.489	-0.494	-0.499	-0.502	-0.507	-0.511	-0.515	-0.519	-0.522	-0.525	-0.529	-0.531	-0.534	-0.536	-0.538	-0.540	-0.541	-0.542	-0.544	-0.542	-0.544	-0.545	-0.544	-0.545	-0.544	-0.542	-0.542	-0.541	-0.541	-0.540	-0.539	-0.539	-0.538	-0.536	-0.536	-0.534	-0.532	-0.532	-0.531	-0.531	-0.530	-0.531	-0.530	-0.530	-0.531	-0.532	-0.532	-0.534	-0.535	-0.538	-0.539	-0.541	-0.544	-0.548	-0.551	-0.555	-0.560	-0.564	-0.569	-0.574	-0.579	-0.585	-0.590	-0.598	-0.602	-0.610	-0.618	-0.624	-0.631	-0.639	-0.648	-0.655	-0.664	-0.672	-0.681	-0.690	-0.700	-0.710	-0.720	-0.730	-0.739	-0.749	-0.759	-0.770	-0.780	-0.790	-0.801	-0.812	-0.822	-0.834	-0.845	-0.856	-0.868	-0.880	-0.891	-0.902	-0.914	-0.925	-0.938	-0.949	-0.961	-0.974	-0.985	-0.996	-1.009	-1.021	-1.032	-1.044	-1.055	-1.066	-1.079	-1.089	-1.099	-1.110	-1.121	-1.130	-1.140	-1.149	-1.158	-1.165	-1.174	-1.180	-1.186	-1.192	-1.198	-1.201	-1.204	-1.208	-1.209	-1.210	-1.210	-1.209	-1.208	-1.204	-1.201	-1.195	-1.190	-1.182	-1.175	-1.165	-1.156	-1.145	-1.132	-1.119	-1.105	-1.090	-1.074	-1.056	-1.039	-1.020	-1.001	-0.981	-0.960	-0.939	-0.916	-0.894	-0.870	-0.848	-0.822	-0.799	-0.774	-0.750	-0.726	-0.700	-0.676	-0.651	-0.628	-0.604	-0.579	-0.555	-0.532	-0.509	-0.486	-0.465	-0.444	-0.424	-0.402	-0.384	-0.366	-0.349	-0.331	-0.316	-0.301	-0.288	-0.274	-0.261	-0.251	-0.240	-0.230	-0.222	-0.214	-0.209	-0.201	-0.196	-0.191	-0.188	-0.185	-0.182	-0.181	-0.180	-0.180	-0.179	-0.180	-0.180	-0.182	-0.182	-0.185	-0.188	-0.189	-0.192	-0.195	-0.196	-0.199	-0.202	-0.205	-0.205	-0.208	-0.210	-0.210	-0.211	-0.212	-0.211	-0.211	-0.210	-0.209	-0.206	-0.202	-0.200	-0.196	-0.191	-0.185	-0.180	-0.174	-0.166	-0.159	-0.150	-0.141	-0.131	-0.121	-0.110	-0.099	-0.086	-0.074	-0.060	-0.046	-0.032	-0.016	-0.002	0.014	0.030	0.048	0.062	0.080	0.098	0.115	0.134	0.151	0.171	0.189	0.206	0.226	0.244	0.264	0.282	0.301	0.320	0.338	0.356	0.374	0.394	0.411	0.429	0.446	0.464	0.481	0.498	0.515	0.531	0.546	0.562	0.578	0.592	0.608	0.622	0.636	0.649	0.662	0.675	0.688	0.701	0.712	0.724	0.734	0.746	0.756	0.766	0.776	0.785	0.795	0.804	0.812	0.820	0.829	0.838	0.844	0.852	0.859	0.868	0.874	0.880	0.886	0.894	0.900	0.906	0.912	0.919	0.925	0.931	0.938	0.945	0.951	0.958	0.964	0.970	0.978	0.984	0.990	0.998	1.004	1.012	1.019	1.026	1.034	1.040	1.048	1.054	1.062	1.069	1.076	1.082	1.090	1.096	1.102	1.109	1.116	1.122	1.129	1.135	1.140	1.145	1.149	1.154	1.159	1.162	1.168	1.170	1.172	1.176	1.178	1.178	1.180	1.180	1.179	1.179	1.179	1.176	1.172	1.170	1.168	1.164	1.159	1.154	1.148	1.142	1.136	1.129	1.121	1.112	1.105	1.096	1.086	1.078	1.066	1.056	1.046	1.036	1.025	1.014	1.000	0.989	0.976	0.965	0.952	0.940	0.926	0.914	0.901	0.888	0.875	0.860	0.848	0.835	0.820	0.808	0.795	0.780	0.768	0.754	0.741	0.726	0.712	0.700	0.685	0.672	0.660	0.645	0.631	0.619	0.605	0.591	0.578	0.565	0.551	0.536	0.522	0.510	0.496	0.482	0.470	0.456	0.442	0.429	0.415	0.404	0.390	0.378	0.365	0.352	0.339	0.328	0.315	0.304	0.291	0.280	0.270	0.259	0.248	0.238	0.229	0.220	0.210	0.201	0.194	0.186	0.178	0.170	0.164	0.158	0.151	0.146	0.140	0.135	0.131	0.126	0.124	0.119	0.115	0.112	0.109	0.106	0.104	0.101	0.098	0.095	0.092	0.089	0.088	0.084	0.081	0.079	0.075	0.072	0.069	0.064	0.060	0.055	0.051	0.045	0.040	0.032	0.026	0.019	0.012	0.004	-0.005	-0.014	-0.024	-0.032	-0.042	-0.054	-0.066	-0.078	-0.089	-0.101	-0.114	-0.126	-0.140	-0.152	-0.166	-0.180	-0.194	-0.208	-0.221	-0.235	-0.249	-0.262	-0.276	-0.290	-0.304	-0.315	-0.329	-0.341	-0.352	-0.364	-0.375	-0.386	-0.395	-0.405	-0.412	-0.421	-0.429	-0.435	-0.441	-0.446	-0.451	-0.454	-0.458	-0.459	-0.459	-0.460	-0.459	-0.458	-0.455	-0.451	-0.448	-0.442	-0.438	-0.430	-0.422	-0.415	-0.405	-0.395	-0.384	-0.372	-0.360	-0.346	-0.334	-0.320	-0.305	-0.289	-0.272	-0.256	-0.239	-0.221	-0.202	-0.184	-0.165	-0.146	-0.126	-0.105	-0.085	-0.065	-0.042	-0.022	-0.001	0.021	0.042	0.064	0.086	0.108	0.129	0.151	0.172	0.195	0.218	0.238	0.260	0.281	0.302	0.322	0.344	0.364	0.384	0.404	0.424	0.444	0.462	0.482	0.500	0.519	0.535	0.554	0.570	0.586	0.602	0.619	0.635	0.649	0.664	0.678	0.691	0.704	0.716	0.728	0.739	0.750	0.760	0.770	0.779	0.786	0.795	0.802	0.809	0.815	0.821	
