# Supplementary material for: Motion onset VEPs can see through the blur
Source: Sci Rep. 2024 Sep 12;14:21296. doi: 10.1038/s41598-024-72483-z (PMC11393312; doi:10.1038/s41598-024-72483-z)
Supplement: Supplementary file 3 — Supplementary Information 3. [file 41598_2024_72483_MOESM3_ESM.zip › VEP_raw_data/source_data/SorceBlurVEP-S013_VEP_2023-04-18_15-49-45.txt]

0.000	0.000	99999.999	6250.000	50.000	-2193.000	-2061.000	6248.000	7.000	100.000	5.000	2.000	1.000	1.000	0.000	0.000	0.000	0.000	0.000	0.000	0.000	0.000	0.000	0.000	0.000	0.000	0.000	-0.772	-0.778	-0.781	-0.785	-0.789	-0.790	-0.791	-0.792	-0.792	-0.792	-0.792	-0.790	-0.788	-0.785	-0.781	-0.776	-0.771	-0.766	-0.761	-0.754	-0.746	-0.740	-0.731	-0.721	-0.712	-0.702	-0.694	-0.682	-0.672	-0.661	-0.649	-0.639	-0.626	-0.615	-0.604	-0.591	-0.580	-0.568	-0.555	-0.544	-0.534	-0.521	-0.511	-0.501	-0.490	-0.480	-0.470	-0.462	-0.454	-0.446	-0.440	-0.432	-0.428	-0.421	-0.416	-0.414	-0.410	-0.409	-0.408	-0.406	-0.406	-0.406	-0.409	-0.410	-0.414	-0.418	-0.422	-0.429	-0.435	-0.441	-0.449	-0.458	-0.466	-0.475	-0.486	-0.496	-0.506	-0.519	-0.530	-0.542	-0.556	-0.568	-0.580	-0.594	-0.608	-0.620	-0.634	-0.646	-0.660	-0.672	-0.685	-0.698	-0.710	-0.721	-0.732	-0.745	-0.755	-0.764	-0.774	-0.782	-0.791	-0.798	-0.805	-0.811	-0.816	-0.821	-0.824	-0.828	-0.829	-0.830	-0.831	-0.830	-0.829	-0.825	-0.822	-0.819	-0.814	-0.808	-0.802	-0.794	-0.785	-0.778	-0.768	-0.756	-0.745	-0.734	-0.721	-0.708	-0.694	-0.680	-0.665	-0.649	-0.634	-0.616	-0.600	-0.584	-0.566	-0.548	-0.530	-0.511	-0.492	-0.474	-0.455	-0.436	-0.418	-0.398	-0.379	-0.359	-0.340	-0.320	-0.301	-0.282	-0.262	-0.244	-0.225	-0.208	-0.188	-0.171	-0.152	-0.134	-0.118	-0.100	-0.084	-0.066	-0.051	-0.034	-0.019	-0.004	0.012	0.028	0.041	0.055	0.069	0.082	0.096	0.109	0.121	0.134	0.146	0.158	0.169	0.181	0.191	0.202	0.214	0.225	0.235	0.246	0.256	0.268	0.278	0.288	0.300	0.310	0.320	0.331	0.342	0.354	0.366	0.378	0.389	0.400	0.412	0.426	0.439	0.451	0.465	0.479	0.492	0.507	0.522	0.539	0.554	0.570	0.586	0.602	0.621	0.639	0.658	0.675	0.695	0.712	0.732	0.754	0.772	0.794	0.814	0.835	0.856	0.878	0.898	0.920	0.942	0.964	0.985	1.008	1.029	1.050	1.071	1.092	1.115	1.136	1.158	1.176	1.198	1.219	1.239	1.258	1.278	1.296	1.314	1.332	1.350	1.368	1.384	1.401	1.415	1.431	1.445	1.460	1.474	1.486	1.499	1.511	1.521	1.532	1.544	1.552	1.562	1.570	1.578	1.585	1.592	1.599	1.604	1.610	1.614	1.618	1.621	1.625	1.626	1.629	1.630	1.631	1.631	1.631	1.631	1.630	1.630	1.628	1.625	1.624	1.621	1.618	1.615	1.611	1.608	1.604	1.600	1.595	1.591	1.585	1.581	1.576	1.572	1.566	1.561	1.556	1.551	1.546	1.541	1.538	1.532	1.528	1.524	1.520	1.516	1.512	1.510	1.508	1.505	1.502	1.502	1.501	1.501	1.501	1.501	1.501	1.502	1.505	1.508	1.510	1.514	1.518	1.521	1.526	1.531	1.536	1.541	1.549	1.554	1.561	1.568	1.576	1.584	1.591	1.599	1.608	1.615	1.624	1.631	1.640	1.646	1.655	1.661	1.669	1.674	1.681	1.686	1.691	1.695	1.699	1.701	1.704	1.706	1.708	1.706	1.705	1.702	1.700	1.698	1.692	1.686	1.680	1.671	1.662	1.652	1.642	1.630	1.618	1.602	1.589	1.572	1.556	1.539	1.520	1.501	1.482	1.461	1.441	1.419	1.398	1.374	1.351	1.328	1.304	1.280	1.256	1.231	1.209	1.185	1.161	1.138	1.115	1.092	1.070	1.049	1.029	1.008	0.988	0.969	0.951	0.934	0.918	0.901	0.888	0.874	0.861	0.850	0.840	0.831	0.825	0.818	0.812	0.809	0.805	0.802	0.802	0.802	0.804	0.808	0.811	0.815	0.820	0.826	0.834	0.841	0.849	0.859	0.868	0.879	0.889	0.900	0.911	0.922	0.934	0.945	0.958	0.968	0.979	0.991	1.001	1.011	1.021	1.030	1.040	1.048	1.055	1.062	1.068	1.074	1.076	1.081	1.082	1.085	1.085	1.085	1.082	1.081	1.076	1.072	1.066	1.060	1.054	1.044	1.035	1.025	1.014	1.002	0.990	0.975	0.962	0.948	0.931	0.916	0.899	0.882	0.865	0.846	0.830	0.810	0.792	0.774	0.755	0.738	0.719	0.700	0.681	0.662	0.645	0.628	0.610	0.594	0.576	0.560	0.545	0.530	0.515	0.500	0.486	0.471	0.459	0.446	0.435	0.424	0.412	0.402	0.392	0.384	0.375	0.368	0.359	0.352	0.345	0.339	0.334	0.329	0.324	0.319	0.315	0.311	0.309	0.304	0.302	0.300	0.299	0.296	0.296	0.296	0.295	0.295	0.295	0.295	0.296	0.298	0.299	0.300	0.302	0.304	0.306	0.309	0.311	0.314	0.318	0.320	0.324	0.328	0.331	0.335	0.339	0.342	0.348	0.351	0.354	0.358	0.361	0.365	0.369	0.372	0.375	0.378	0.380	0.382	0.385	0.386	0.388	0.388	0.388	0.388	0.386	0.385	0.384	0.382	0.379	0.375	0.371	0.366	0.361	0.355	0.349	0.342	0.334	0.326	0.318	0.309	0.299	0.288	0.278	0.266	0.255	0.244	0.230	0.218	0.205	0.192	0.180	0.168	0.155	0.141	0.128	0.115	0.104	0.091	0.081	0.069	0.059	0.049	0.040	0.030	0.022	0.014	0.009	0.002	-0.002	-0.006	-0.010	-0.012	-0.014	-0.014	-0.012	-0.011	-0.008	-0.004	0.000	0.006	0.012	0.020	0.029	0.038	0.048	0.059	0.070	0.082	0.096	0.109	0.124	0.138	0.154	0.169	0.185	0.201	0.219	0.235	0.252	0.269	0.285	0.302	0.319	0.335	0.352	0.369	0.384	0.399	0.414	0.429	0.442	0.456	0.469	0.480	0.492	0.504	0.514	0.522	0.531	0.540	0.546	0.552	0.559	0.564	0.568	0.571	0.574	0.576	0.576	0.578	0.576	0.576	0.574	0.572	0.570	0.566	0.561	0.558	0.552	0.548	0.541	0.535	0.529	0.521	0.514	0.507	0.500	0.491	0.482	0.475	0.466	0.458	0.449	0.440	0.431	0.422	0.414	0.405	0.396	0.388	0.379	0.371	0.362	0.355	0.348	0.340	0.332	0.326	0.320	0.312	0.308	0.302	0.298	0.292	0.288	0.282	0.279	0.276	0.272	0.270	0.268	0.266	0.265	0.264	0.265	0.264	0.264	0.266	0.266	0.269	0.271	0.274	0.278	0.281	0.284	0.289	0.294	0.300	0.304	0.310	0.316	0.324	0.331	0.338	0.345	0.354	0.361	0.370	0.379	0.388	0.396	0.406	0.415	0.425	0.435	0.444	0.455	0.465	0.475	0.485	0.495	0.504	0.514	0.524	0.532	0.541	0.551	0.560	0.569	0.576	0.584	0.591	0.598	0.605	0.610	0.616	0.620	0.624	0.629	0.631	0.634	0.635	0.636	0.638	0.636	0.636	0.634	0.631	0.628	0.624	0.619	0.614	0.609	0.602	0.595	0.588	0.579	0.570	0.561	0.551	0.540	0.530	0.518	0.506	0.495	0.482	0.470	0.456	0.444	0.432	0.419	0.406	0.392	0.381	0.369	0.356	0.344	0.334	0.322	0.311	0.301	0.292	0.284	0.275	0.268	0.261	0.254	0.250	0.245	0.241	0.239	0.236	0.235	0.235	0.236	0.238	0.240	0.242	0.249	0.252	0.260	0.266	0.274	0.282	0.291	0.300	0.311	0.322	0.335	0.346	0.359	0.372	0.386	0.400	0.414	0.429	0.442	0.458	0.472	0.488	0.501	0.516	0.530	0.544	0.558	0.571	0.584	0.596	0.609	0.620	0.631	0.642	0.652	0.662	0.671	0.679	0.688	0.695	0.700	0.708	0.711	0.716	0.721	0.725	0.726	0.729	0.730	0.731	0.732	0.734	0.732	0.734	0.732	0.731	0.730	0.728	0.726	0.725	0.722	0.721	0.719	0.719	0.716	0.714	0.714	0.712	0.711	0.712	0.711	0.711	0.711	0.714	0.715	0.718	0.720	0.722	0.726	0.730	0.735	0.740	0.746	0.752	0.759	0.766	0.775	0.782	0.791	0.801	0.811	0.822	0.832	0.845	0.856	0.869	0.881	0.894	0.908	0.921	0.935	0.948	0.962	0.978	0.991	1.005	1.020	1.034	1.049	1.064	1.078	1.091	1.105	1.119	1.131	1.145	1.158	1.171	1.184	1.195	1.208	1.219	1.230	1.239	1.249	1.259	1.268	1.276	1.284	1.291	1.298	1.304	1.310	1.315	1.319	1.322	1.326	1.329	1.331	1.334	1.334	1.334	1.334	1.334	1.334	1.332	1.330	1.328	1.324	1.321	1.318	1.314	1.309	1.304	1.299	1.292	1.285	1.279	1.271	1.264	1.255	1.248	1.239	1.230	1.220	1.211	1.202	1.191	1.182	1.171	1.162	1.151	1.141	1.130	1.119	1.109	1.098	1.086	1.076	1.065	1.056	1.045	1.035	1.025	1.016	1.006	0.999	0.990	0.982	0.975	0.968	0.961	0.956	0.951	0.946	0.944	0.940	0.938	0.936	0.936	0.936	0.938	0.940	0.942	0.946	0.951	0.955	0.962	0.970	0.978	0.986	0.996	1.008	1.019	1.031	1.045	1.059	1.072	1.088	1.104	1.120	1.138	1.155	1.172	1.190	1.209	1.229	1.246	1.266	1.285	1.304	1.322	1.341	1.360	1.379	1.396	1.414	1.430	1.445	1.461	1.476	1.491	1.505	1.518	1.529	1.539	1.549	1.558	1.566	1.571	1.578	1.581	1.585	1.586	1.586	1.586	1.584	1.580	1.576	1.571	1.564	1.556	1.546	1.538	1.525	1.512	1.499	1.484	1.469	1.452	1.435	1.418	1.399	1.379	1.359	1.339	1.318	1.296	1.274	1.252	1.230	1.208	1.185	1.162	1.140	1.118	1.095	1.072	1.050	1.030	1.009	0.988	0.966	0.948	0.928	0.909	0.891	0.874	0.858	0.841	0.826	0.811	0.799	0.785	0.772	0.761	0.751	0.741	0.732	0.724	0.716	0.710	0.704	0.699	0.694	0.691	0.688	0.685	0.682	0.681	0.680	0.680	0.680	0.680	0.680	0.681	0.682	0.685	0.688	0.689	0.691	0.692	0.695	0.698	0.700	0.702	0.704	0.706	0.708	0.710	0.711	0.714	0.714	0.715	0.715	0.716	0.716	0.716	0.715	0.714	0.714	0.711	0.710	0.708	0.704	0.701	0.698	0.695	0.691	0.688	0.682	0.678	0.672	0.668	0.661	0.656	0.650	0.645	0.638	0.631	0.625	0.618	0.612	0.605	0.599	0.591	0.585	0.579	0.572	0.566	0.560	0.554	0.549	0.544	0.538	0.534	0.529	0.524	0.520	0.516	0.512	0.510	0.506	0.505	0.504	0.501	0.500	0.500	0.499	0.500	0.501	0.501	0.502	0.505	0.507	0.510	0.515	0.518	0.522	0.526	0.531	0.538	0.544	0.550	0.558	0.565	0.571	0.580	0.589	0.598	0.605	0.615	0.625	0.634	0.644	0.655	0.665	0.676	0.686	0.698	0.708	0.719	0.730	0.741	0.752	0.764	0.775	0.786	0.798	0.809	0.818	0.829	0.839	0.850	0.860	0.869	0.879	0.888	0.896	0.905	0.914	0.920	0.929	0.935	0.941	0.949	0.954	0.958	0.964	0.968	0.971	0.975	0.978	0.980	0.981	0.984	0.984	0.985	0.984	0.985	0.982	0.981	0.980	0.978	0.975	0.972	0.968	0.965	0.960	0.956	0.951	0.946	0.941	0.935	0.929	0.922	0.916	0.910	0.904	0.896	0.890	0.882	0.876	0.869	0.862	0.854	0.848	0.841	0.835	0.828	0.822	0.815	0.810	0.804	0.799	0.795	0.789	0.785	0.781	0.779	0.775	0.771	0.770	0.769	0.768	0.768	0.766	0.766	0.766	0.769	0.769	0.771	0.774	0.778	0.779	0.782	0.788	0.791	0.796	0.801	0.806	0.811	0.816	0.822	0.829	0.835	0.840	0.846	0.852	0.859	0.865	0.870	0.875	0.880	0.885	0.891	0.895	0.899	0.902	0.905	0.908	0.910	0.912	0.914	0.914	0.914	0.914	0.912	0.910	0.909	0.906	0.902	0.899	0.895	0.889	0.884	0.879	0.871	0.865	0.858	0.849	0.841	0.834	0.825	0.818	0.809	0.800	0.791	0.781	0.772	0.765	0.756	0.749	0.740	0.732	0.725	0.718	0.711	0.706	0.701	0.696	0.691	0.688	0.685	0.682	0.680	0.680	0.680	0.680	0.682	0.684	0.688	0.691	0.695	0.701	0.708	0.714	0.721	0.731	0.739	0.749	0.760	0.770	0.782	0.795	0.808	0.821	0.835	0.849	0.864	0.880	0.895	0.911	0.928	0.945	0.961	0.979	0.996	1.015	1.034	1.051	1.069	1.088	1.108	1.126	1.144	1.164	1.181	1.201	1.220	1.239	1.259	1.278	1.295	1.315	1.334	1.352	1.371	1.389	1.409	1.426	1.445	1.461	1.480	1.498	1.516	1.532	1.549	1.566	1.582	1.599	1.615	1.631	1.646	1.661	1.675	1.689	1.702	1.716	1.730	1.741	1.754	1.765	1.776	1.785	1.795	1.804	1.811	1.820	1.828	1.834	1.839	1.844	1.849	1.851	1.855	1.859	1.860	1.861	1.862	1.861	1.861	1.860	1.859	1.856	1.855	1.852	1.849	1.845	1.841	1.836	1.831	1.828	1.824	1.818	1.812	1.808	1.801	1.798	1.791	1.788	1.782	1.778	1.774	1.769	1.765	1.762	1.759	1.755	1.754	1.751	1.750	1.749	1.749	1.749	1.749	1.749	1.750	1.752	1.754	1.756	1.760	1.762	1.766	1.772	1.776	1.782	1.788	1.794	1.801	1.808	1.815	1.822	1.830	1.838	1.846	1.855	1.862	1.871	1.880	1.889	1.898	1.906	1.915	1.924	1.931	1.939	1.949	1.956	1.964	1.970	1.976	1.984	1.990	1.995	2.000	2.005	2.009	2.014	2.016	2.020	2.021	2.022	2.025	2.025	2.024	2.022	2.021	2.019	2.016	2.013	2.007	2.002	1.996	1.990	1.982	1.975	1.966	1.956	1.946	1.935	1.924	1.911	1.899	1.885	1.870	1.856	1.840	1.825	1.809	1.791	1.774	1.755	1.736	1.718	1.700	1.680	1.661	1.640	1.621	1.600	1.581	1.560	1.539	1.519	1.499	1.479	1.458	1.439	1.420	1.400	1.381	1.362	1.345	1.328	1.310	1.292	1.278	1.262	1.246	1.232	1.220	1.205	1.194	1.182	1.171	1.160	1.151	1.142	1.134	1.126	1.119	1.112	1.106	1.101	1.096	1.092	1.088	1.085	1.082	1.079	1.076	1.075	1.072	1.071	1.070	1.069	1.068	1.066	1.065	1.062	1.061	1.059	1.056	1.054	1.051	1.048	1.044	1.040	1.036	1.031	1.025	1.019	1.011	1.004	0.996	0.988	0.978	0.969	0.956	0.946	0.934	0.921	0.908	0.894	0.880	0.865	0.850	0.832	0.818	0.800	0.782	0.765	0.748	0.730	0.711	0.694	0.675	0.658	0.639	0.620	0.601	0.585	0.566	0.549	0.531	0.515	0.498	0.482	0.465	0.450	0.435	0.420	0.406	0.394	0.380	0.369	0.356	0.345	0.335	0.325	0.316	0.309	0.301	0.294	0.286	0.280	0.275	0.270	0.265	0.260	0.258	0.255	0.252	0.250	0.249	0.248	0.245	0.244	0.244	0.244	0.244	0.242	0.242	0.242	0.242	0.242	0.244	0.244	0.242	0.242	0.242	0.242	0.242	0.242	0.240	0.240	0.239	0.238	0.236	0.232	0.231	0.229	0.226	0.224	0.220	0.218	0.214	0.210	0.206	0.202	0.199	0.192	0.189	0.184	0.179	0.174	0.169	0.164	0.158	0.152	0.146	0.142	0.136	0.130	0.125	0.121	0.114	0.109	0.105	0.099	0.094	0.089	0.084	0.079	0.075	0.069	0.064	0.061	0.056	0.051	0.048	0.044	0.039	0.035	0.031	0.028	0.024	0.020	0.016	0.012	0.009	0.005	0.001	-0.002	-0.005	-0.009	-0.012	-0.016	-0.020	-0.022	-0.026	-0.030	-0.034	-0.036	-0.041	-0.044	-0.048	-0.051	-0.054	-0.058	-0.061	-0.064	-0.068	-0.070	-0.072	-0.076	-0.080	-0.082	-0.085	-0.088	-0.091	-0.092	-0.095	-0.098	-0.100	-0.101	-0.104	-0.105	-0.106	-0.108	-0.108	-0.108	-0.109	-0.109	-0.109	-0.109	-0.109	-0.108	-0.109	-0.108	-0.106	-0.105	-0.104	-0.104	-0.102	-0.101	-0.100	-0.099	-0.098	-0.096	-0.095	-0.094	-0.094	-0.092	-0.092	-0.092	-0.092	-0.094	-0.094	-0.096	-0.096	-0.099	-0.100	-0.104	-0.108	-0.110	-0.115	-0.120	-0.124	-0.129	-0.135	-0.142	-0.149	-0.156	-0.164	-0.172	-0.180	-0.189	-0.199	-0.209	-0.219	-0.229	-0.239	-0.250	-0.260	-0.272	-0.282	-0.294	-0.304	-0.316	-0.326	-0.338	-0.346	-0.358	-0.366	-0.375	-0.384	-0.392	-0.400	-0.406	-0.412	-0.418	-0.422	-0.426	-0.429	-0.430	-0.431	-0.431	-0.430	-0.428	-0.425	-0.420	-0.415	-0.409	-0.401	-0.392	-0.384	-0.372	-0.361	-0.349	-0.335	-0.320	-0.305	-0.289	-0.271	-0.255	-0.235	-0.218	-0.198	-0.176	-0.156	-0.135	-0.114	-0.092	-0.071	-0.050	-0.029	-0.006	0.015	0.036	0.058	0.079	0.099	0.118	0.138	0.156	0.175	0.191	0.208	0.222	0.239	0.251	0.265	0.278	0.289	0.299	0.308	0.315	0.322	0.329	0.332	0.338	0.341	0.342	0.342	0.344	0.341	0.339	0.336	0.332	0.328	0.321	0.316	0.309	0.300	0.292	0.282	0.274	0.262	0.252	0.241	0.230	0.218	0.206	0.195	0.182	0.170	0.158	0.145	0.132	0.121	0.108	0.096	0.085	0.074	0.064	0.051	0.041	0.031	0.021	0.014	0.004	-0.005	-0.011	-0.019	-0.025	-0.031	-0.036	-0.041	-0.045	-0.049	-0.052	-0.054	-0.055	-0.058	-0.059	-0.058	-0.056	-0.056	-0.055	-0.054	-0.050	-0.048	-0.044	-0.040	-0.036	-0.031	-0.026	-0.020	-0.015	-0.009	-0.002	0.004	0.010	0.016	0.024	0.030	0.039	0.045	0.052	0.060	0.069	0.075	0.082	0.091	0.098	0.104	0.111	0.118	0.124	0.130	0.136	0.142	0.148	0.152	0.159	0.162	0.168	0.171	0.175	0.179	0.181	0.184	0.186	0.189	0.190	0.191	0.191	0.191	0.191	0.191	0.191	0.190	0.188	0.185	0.182	0.180	0.176	0.172	0.168	0.164	0.159	0.154	0.148	0.142	0.135	0.128	0.121	0.115	0.106	0.099	0.090	0.081	0.074	0.065	0.056	0.048	0.039	0.029	0.020	0.010	0.001	-0.008	-0.018	-0.026	-0.035	-0.045	-0.054	-0.061	-0.070	-0.079	-0.086	-0.094	-0.102	-0.109	-0.115	-0.121	-0.126	-0.132	-0.138	-0.141	-0.144	-0.148	-0.151	-0.154	-0.155	-0.156	-0.156	-0.156	-0.155	-0.155	-0.152	-0.150	-0.146	-0.142	-0.139	-0.134	-0.128	-0.122	-0.116	-0.110	-0.102	-0.095	-0.085	-0.078	-0.068	-0.059	-0.050	-0.040	-0.030	-0.020	-0.010	0.000	0.010	0.020	0.030	0.040	0.050	0.059	0.069	0.078	0.086	0.095	0.104	0.111	0.119	0.125	0.131	0.138	0.144	0.148	0.152	0.155	0.159	0.162	0.164	0.165	0.165	0.166	0.166	0.164	0.164	0.161	0.159	0.156	0.152	0.148	0.144	0.139	0.132	0.129	0.122	0.116	0.110	0.102	0.096	0.089	0.082	0.075	0.068	0.060	0.052	0.046	0.039	0.031	0.025	0.019	0.012	0.005	-0.001	-0.008	-0.012	-0.019	-0.024	-0.030	-0.034	-0.039	-0.042	-0.046	-0.050	-0.054	-0.056	-0.060	-0.061	-0.064	-0.065	-0.066	-0.068	-0.069	-0.070	-0.071	-0.070	-0.071	-0.071	-0.070	-0.070	-0.069	-0.069	-0.068	-0.066	-0.065	-0.064	-0.064	-0.062	-0.061	-0.060	-0.058	-0.056	-0.055	-0.052	-0.052	-0.050	-0.049	-0.048	-0.046	-0.044	-0.042	-0.041	-0.041	-0.040	-0.039	-0.039	-0.038	-0.038	-0.036	-0.036	-0.035	-0.036	-0.035	-0.036	-0.036	-0.038	-0.038	-0.039	-0.040	-0.041	-0.044	-0.045	-0.048	-0.050	-0.052	-0.055	-0.059	-0.062	-0.066	-0.071	-0.076	-0.081	-0.086	-0.091	-0.098	-0.104	-0.110	-0.118	-0.125	-0.131	-0.140	-0.149	-0.158	-0.166	-0.175	-0.184	-0.194	-0.205	-0.214	-0.224	-0.235	-0.245	-0.258	-0.269	-0.280	-0.290	-0.301	-0.312	-0.324	-0.335	-0.348	-0.358	-0.369	-0.379	-0.390	-0.400	-0.410	-0.420	-0.429	-0.438	-0.446	-0.455	-0.461	-0.470	-0.475	-0.481	-0.488	-0.492	-0.496	-0.500	-0.502	-0.505	-0.506	-0.507	-0.506	-0.505	-0.504	-0.502	-0.499	-0.495	-0.490	-0.485	-0.479	-0.472	-0.464	-0.456	-0.448	-0.439	-0.429	-0.418	-0.406	-0.395	-0.384	-0.370	-0.358	-0.345	-0.332	-0.319	-0.306	-0.291	-0.278	-0.265	-0.251	-0.238	-0.225	-0.212	-0.199	-0.188	-0.175	-0.164	-0.152	-0.142	-0.134	-0.125	-0.118	-0.109	-0.102	-0.096	-0.092	-0.089	-0.086	-0.084	-0.084	-0.082	-0.084	-0.086	-0.090	-0.094	-0.099	-0.105	-0.111	-0.121	-0.130	-0.139	-0.150	-0.162	-0.175	-0.189	-0.202	-0.219	-0.235	-0.251	-0.269	-0.286	-0.304	-0.324	-0.342	-0.362	-0.382	-0.402	-0.421	-0.442	-0.462	-0.484	-0.504	-0.524	-0.545	-0.565	-0.585	-0.605	-0.625	-0.644	-0.662	-0.681	-0.699	-0.716	-0.732	-0.749	-0.765	-0.781	-0.795	-0.810	-0.824	-0.836	-0.850	-0.861	-0.872	-0.882	-0.892	-0.902	-0.912	-0.920	-0.929	-0.935	-0.942	-0.949	-0.954	-0.960	-0.964	-0.969	-0.971	-0.976	-0.979	-0.981	-0.984	-0.985	-0.986	-0.989	-0.989	-0.990	-0.989	-0.989	-0.989	-0.988	-0.988	-0.986	-0.984	-0.982	-0.980	-0.978	-0.976	-0.972	-0.970	-0.966	-0.962	-0.959	-0.955	-0.951	-0.946	-0.941	-0.936	-0.932	-0.926	-0.921	-0.915	-0.909	-0.902	-0.896	-0.890	-0.884	-0.878	-0.870	-0.862	-0.855	-0.848	-0.840	-0.832	-0.825	-0.816	-0.809	-0.800	-0.792	-0.784	-0.774	-0.765	-0.758	-0.749	-0.740	-0.730	-0.721	-0.712	-0.702	-0.694	-0.684	-0.674	-0.665	-0.655	-0.644	-0.635	-0.624	-0.614	-0.602	-0.591	-0.580	-0.569	-0.558	-0.546	-0.534	-0.521	-0.509	-0.495	-0.481	-0.469	-0.455	-0.441	-0.426	-0.412	-0.398	-0.382	-0.366	-0.351	-0.335	-0.319	-0.302	-0.286	-0.269	-0.251	-0.235	-0.218	-0.200	-0.182	-0.165	-0.148	-0.131	-0.114	-0.096	-0.080	-0.064	-0.048	-0.032	-0.016	-0.001	0.015	0.029	0.042	0.055	0.068	0.080	0.092	0.102	0.112	0.121	0.130	0.138	0.145	0.150	0.155	0.160	0.162	0.165	0.166	0.168	0.166	0.166	0.164	0.160	0.158	0.152	0.148	0.141	0.135	0.126	0.119	0.110	0.101	0.091	0.081	0.071	0.060	0.049	0.038	0.026	0.015	0.004	-0.009	-0.020	-0.031	-0.041	-0.052	-0.062	-0.072	-0.082	-0.091	-0.100	-0.106	-0.114	-0.119	-0.125	-0.129	-0.132	-0.135	-0.136	-0.136	-0.136	-0.134	-0.130	-0.126	-0.120	-0.114	-0.106	-0.096	-0.086	-0.075	-0.061	-0.046	-0.031	-0.014	0.004	0.024	0.045	0.066	0.090	0.114	0.140	0.166	0.194	0.222	0.251	0.282	0.314	0.346	0.379	0.414	0.449	0.485	0.520	0.556	0.594	0.631	0.669	0.708	0.745	0.785	0.822	0.861	0.901	0.940	0.979	1.016	1.055	1.094	1.131	1.169	1.205	1.242	1.279	1.315	1.349	1.384	1.418	1.450	1.482	1.514	1.545	1.574	1.602	1.630	1.656	1.682	1.708	1.731	1.754	1.775	1.796	1.815	1.835	1.851	1.868	1.882	1.896	1.910	1.921	1.931	1.941	1.950	1.958	1.965	1.970	1.975	1.978	1.980	1.981	1.981	1.981	1.980	1.978	1.976	1.972	1.969	1.964	1.959	1.952	1.946	1.939	1.931	1.924	1.915	1.906	1.898	1.889	1.880	1.870	1.860	1.851	1.841	1.832	1.822	1.814	1.804	1.795	1.786	1.776	1.768	1.760	1.751	1.744	1.735	1.728	1.721	1.715	1.708	1.702	1.698	1.690	1.685	1.680	1.675	1.670	1.665	1.660	1.656	1.651	1.648	1.642	1.639	1.634	1.628	1.622	1.618	1.612	1.605	1.599	1.591	1.582	1.574	1.565	1.555	1.544	1.532	1.520	1.506	1.492	1.478	1.461	1.444	1.426	1.406	1.386	1.365	1.342	1.319	1.294	1.269	1.242	1.215	1.186	1.158	1.128	1.095	1.064	1.031	0.998	0.964	0.929	0.894	0.859	0.824	0.788	0.752	0.716	0.680	0.644	0.609	0.572	0.539	0.504	0.470	0.438	0.405	0.374	0.342	0.314	0.285	0.256	0.231	0.205	0.182	0.160	0.139	0.121	0.102	0.086	0.072	0.060	0.049	0.040	0.032	0.028	0.022	0.020	0.020	0.021	0.024	0.028	0.034	0.041	0.051	0.061	0.072	0.086	0.100	0.118	0.132	0.152	0.170	0.191	0.212	0.234	0.256	0.279	0.304	0.329	0.351	0.376	0.402	0.428	0.452	0.478	0.504	0.529	0.552	0.578	0.602	0.625	0.648	0.670	0.692	0.712	0.734	0.754	0.771	0.789	0.806	0.820	0.836	0.849	0.862	0.872	0.882	0.892	0.900	0.908	0.912	0.918	0.921	0.924	0.924	0.924	0.922	0.921	0.918	0.912	0.908	0.902	0.896	0.888	0.879	0.870	0.860	0.849	0.839	0.826	0.814	0.801	0.788	0.774	0.760	0.746	0.731	0.718	0.702	0.689	0.674	0.660	0.646	0.631	0.619	0.604	0.591	0.579	0.568	0.555	0.544	0.534	0.522	0.514	0.505	0.498	0.490	0.484	0.478	0.472	0.468	0.465	0.461	0.460	0.459	0.459	0.459	0.460	0.462	0.465	0.468	0.471	0.475	0.480	0.485	0.491	0.498	0.504	0.511	0.518	0.524	0.532	0.540	0.548	0.555	0.562	0.570	0.578	0.584	0.590	0.596	0.602	0.608	0.612	0.616	0.619	0.621	0.624	0.625	0.625	0.624	0.622	0.619	0.615	0.610	0.605	0.599	0.590	0.581	0.570	0.560	0.548	0.534	0.519	0.504	0.486	0.469	0.450	0.430	0.409	0.388	0.364	0.340	0.316	0.290	0.265	0.239	0.210	0.182	0.155	0.125	0.095	0.066	0.036	0.005	-0.026	-0.056	-0.088	-0.119	-0.149	-0.180	-0.211	-0.241	-0.272	-0.301	-0.332	-0.361	-0.390	-0.419	-0.448	-0.475	-0.501	-0.528	-0.554	-0.579	-0.602	-0.626	-0.649	-0.671	-0.692	-0.711	-0.731	-0.750	-0.768	-0.784	-0.800	-0.815	-0.828	-0.842	-0.854	-0.865	-0.875	-0.885	-0.894	-0.901	-0.909	-0.914	-0.920	-0.924	-0.926	-0.930	-0.932	-0.934	-0.935	-0.934	-0.932	-0.931	-0.930	-0.929	-0.925	-0.922	-0.919	-0.915	-0.911	-0.905	-0.900	-0.896	-0.890	-0.884	-0.878	-0.872	-0.866	-0.861	-0.855	-0.850	-0.842	-0.838	-0.832	-0.826	-0.821	-0.816	-0.811	-0.809	-0.804	-0.800	-0.796	-0.792	-0.790	-0.788	-0.785	-0.784	-0.782	-0.780	-0.781	-0.780	-0.780	-0.781	-0.782	-0.784	-0.785	-0.788	-0.789	-0.791	-0.794	-0.798	-0.800	-0.804	-0.808	-0.811	-0.815	-0.819	-0.824	-0.828	-0.830	-0.835	-0.838	-0.842	-0.846	-0.850	-0.854	-0.858	-0.860	-0.862	-0.865	-0.868	-0.870	-0.871	-0.872	-0.874	-0.875	-0.876	-0.876	-0.876	-0.875	-0.874	-0.872	-0.870	-0.868	-0.866	-0.864	-0.860	-0.856	-0.852	-0.849	-0.844	-0.839	-0.835	-0.829	-0.825	-0.820	-0.814	-0.808	-0.802	-0.796	-0.791	-0.786	-0.780	-0.775	-0.768	-0.762	-0.758	-0.752	-0.749	-0.744	-0.739	-0.735	-0.732	-0.729	-0.728	-0.725	-0.722	-0.721	-0.721	-0.721	-0.721	-0.722	-0.724	-0.726	-0.729	-0.732	-0.736	-0.741	-0.745	-0.751	-0.759	-0.765	-0.774	-0.781	-0.791	-0.801	-0.812	-0.822	-0.835	-0.846	-0.860	-0.874	-0.889	-0.904	-0.919	-0.934	-0.950	-0.968	-0.985	-1.004	-1.021	-1.040	-1.060	-1.079	-1.100	-1.121	-1.141	-1.162	-1.184	-1.205	-1.228	-1.249	-1.271	-1.294	-1.315	-1.338	-1.360	-1.381	-1.404	-1.425	-1.446	-1.468	-1.488	-1.509	-1.528	-1.549	-1.568	-1.585	-1.604	-1.621	-1.636	-1.652	-1.668	-1.681	-1.694	-1.706	-1.718	-1.726	-1.734	-1.741	-1.748	-1.751	-1.755	-1.758	-1.758	-1.756	-1.754	-1.750	-1.744	-1.738	-1.729	-1.718	-1.705	-1.691	-1.678	-1.659	-1.641	-1.621	-1.599	-1.575	-1.551	-1.525	-1.498	-1.469	-1.439	-1.406	-1.374	-1.340	-1.305	-1.268	-1.231	-1.192	-1.155	-1.115	-1.075	-1.034	-0.992	-0.952	-0.910	-0.869	-0.828	-0.786	-0.745	-0.702	-0.662	-0.621	-0.581	-0.542	-0.504	-0.466	-0.430	-0.395	-0.359	-0.326	-0.295	-0.264	-0.234	-0.205	-0.179	-0.152	-0.130	-0.106	-0.086	-0.068	-0.049	-0.034	-0.020	-0.008	0.002	0.012	0.020	0.025	0.031	0.032	0.034	0.035	0.032	0.030	0.028	0.021	0.015	0.008	0.000	-0.010	-0.019	-0.030	-0.041	-0.054	-0.066	-0.079	-0.092	-0.106	-0.121	-0.135	-0.149	-0.162	-0.176	-0.190	-0.204	-0.216	-0.229	-0.241	-0.254	-0.265	-0.275	-0.285	-0.295	-0.302	-0.310	-0.316	-0.324	-0.329	-0.332	-0.336	-0.339	-0.341	-0.342	-0.342	-0.341	-0.340	-0.339	-0.336	-0.332	-0.328	-0.322	-0.318	-0.312	-0.305	-0.299	-0.292	-0.284	-0.276	-0.269	-0.261	-0.252	-0.245	-0.238	-0.229	-0.221	-0.215	-0.206	-0.201	-0.195	-0.189	-0.184	-0.180	-0.176	-0.174	-0.171	-0.170	-0.170	-0.170	-0.171	-0.174	-0.176	-0.181	-0.188	-0.194	-0.201	-0.210	-0.220	-0.231	-0.242	-0.255	-0.269	-0.284	-0.299	-0.315	-0.332	-0.352	-0.371	-0.391	-0.411	-0.432	-0.455	-0.478	-0.500	-0.524	-0.548	-0.572	-0.595	-0.620	-0.645	-0.670	-0.694	-0.719	-0.744	-0.768	-0.791	-0.816	-0.839	-0.862	-0.885	-0.908	-0.929	-0.950	-0.970	-0.990	-1.009	-1.029	-1.046	-1.062	-1.079	-1.094	-1.109	-1.122	-1.135	-1.148	-1.159	-1.170	-1.179	-1.188	-1.195	-1.204	-1.210	-1.215	-1.221	-1.225	-1.229	-1.232	-1.234	-1.238	-1.239	-1.239	-1.240	-1.240	-1.240	-1.239	-1.238	-1.238	-1.236	-1.234	-1.232	-1.231	-1.229	-1.228	-1.226	-1.224	-1.222	-1.221	-1.220	-1.219	-1.218	-1.218	-1.218	-1.218	-1.218	-1.219	-1.219	-1.221	-1.222	-1.226	-1.228	-1.230	-1.234	-1.239	-1.242	-1.246	-1.251	-1.258	-1.262	-1.269	-1.276	-1.284	-1.290	-1.298	-1.306	-1.314	-1.324	-1.331	-1.341	-1.350	-1.360	-1.370	-1.379	-1.389	-1.399	-1.408	-1.419	-1.428	-1.438	-1.446	-1.456	-1.466	-1.475	-1.485	-1.494	-1.502	-1.510	-1.519	-1.528	-1.535	-1.542	-1.550	-1.556	-1.564	-1.569	-1.575	-1.581	-1.586	-1.591	-1.595	-1.600	-1.604	-1.608	-1.611	-1.614	-1.616	-1.619	-1.621	-1.624	-1.625	-1.628	-1.629	-1.630	-1.632	-1.634	-1.635	-1.636	-1.639	-1.640	-1.641	-1.642	-1.645	-1.646	-1.649	-1.651	-1.654	-1.656	-1.659	-1.661	-1.665	-1.669	-1.674	-1.678	-1.681	-1.688	-1.691	-1.698	-1.702	-1.709	-1.716	-1.722	-1.730	-1.738	-1.746	-1.752	-1.761	-1.771	-1.780	-1.790	-1.799	-1.809	-1.819	-1.830	-1.839	-1.850	-1.861	-1.872	-1.884	-1.895	-1.906	-1.918	-1.930	-1.941	-1.954	-1.966	-1.978	-1.989	-2.001	-2.013	-2.025	-2.039	-2.050	-2.062	-2.074	-2.086	-2.099	-2.111	-2.124	-2.135	-2.148	-2.159	-2.172	-2.184	-2.196	-2.208	-2.220	-2.232	-2.244	-2.256	-2.268	-2.279	-2.291	-2.302	-2.314	-2.325	-2.336	-2.348	-2.359	-2.369	-2.380	-2.390	-2.400	-2.410	-2.419	-2.429	-2.436	-2.445	-2.452	-2.460	-2.466	-2.472	-2.478	-2.482	-2.486	-2.491	-2.492	-2.495	-2.496	-2.496	-2.496	-2.495	-2.492	-2.489	-2.485	-2.480	-2.474	-2.468	-2.460	-2.450	-2.440	-2.430	-2.418	-2.405	-2.391	-2.378	-2.361	-2.345	-2.328	-2.309	-2.291	-2.271	-2.250	-2.229	-2.206	-2.185	-2.162	-2.140	-2.115	-2.091	-2.066	-2.042	-2.018	-1.992	-1.968	-1.944	-1.919	-1.894	-1.869	-1.846	-1.821	-1.798	-1.775	-1.752	-1.731	-1.710	-1.689	-1.669	-1.650	-1.631	-1.614	-1.598	-1.581	-1.566	-1.552	-1.539	-1.528	-1.516	-1.506	-1.496	-1.489	-1.480	-1.474	-1.469	-1.462	-1.459	-1.455	-1.452	-1.451	-1.450	-1.450	-1.449	-1.450	-1.450	-1.451	-1.454	-1.455	-1.456	-1.459	-1.461	-1.462	-1.465	-1.468	-1.470	-1.471	-1.472	-1.474	-1.474	-1.472	-1.472	-1.471	-1.469	-1.466	-1.462	-1.459	-1.454	-1.448	-1.441	-1.434	-1.425	-1.415	-1.405	-1.394	-1.380	-1.368	-1.352	-1.338	-1.321	-1.305	-1.286	-1.268	-1.248	-1.228	-1.206	-1.184	-1.160	-1.138	-1.114	-1.089	-1.065	-1.039	-1.012	-0.988	-0.960	-0.934	-0.908	-0.881	-0.854	-0.828	-0.801	-0.775	-0.749	-0.722	-0.698	-0.672	-0.648	-0.625	-0.602	-0.580	-0.558	-0.536	-0.516	-0.496	-0.479	-0.461	-0.444	-0.429	-0.414	-0.400	-0.388	-0.376	-0.366	-0.356	-0.349	-0.341	-0.335	-0.330	-0.326	-0.324	-0.321	-0.320	-0.320	-0.321	-0.322	-0.325	-0.329	-0.334	-0.339	-0.345	-0.351	-0.360	-0.368	-0.376	-0.385	-0.394	-0.405	-0.414	-0.425	-0.436	-0.446	-0.456	-0.469	-0.479	-0.490	-0.500	-0.510	-0.520	-0.530	-0.539	-0.549	-0.556	-0.564	-0.571	-0.579	-0.584	-0.589	-0.594	-0.596	-0.599	-0.601	-0.601	-0.600	-0.600	-0.596	-0.595	-0.589	-0.585	-0.578	-0.570	-0.561	-0.551	-0.540	-0.529	-0.515	-0.502	-0.486	-0.471	-0.454	-0.435	-0.416	-0.396	-0.376	-0.354	-0.331	-0.306	-0.284	-0.258	-0.231	-0.205	-0.179	-0.151	-0.122	-0.094	-0.065	-0.035	-0.005	0.025	0.056	0.086	0.118	0.148	0.179	0.210	0.240	0.271	0.302	0.334	0.364	0.394	0.424	0.452	0.482	0.511	0.539	0.568	0.595	0.622	0.649	0.675	0.700	0.725	0.749	0.772	0.796	0.819	0.839	0.860	0.880	0.900	0.919	0.938	0.954	0.970	0.986	1.002	1.016	1.030	1.041	1.055	1.066	1.078	1.088	1.096	1.105	1.114	1.122	1.129	1.136	1.141	1.146	1.152	1.156	1.160	1.164	1.168	1.170	1.172	1.175	1.178	1.179	1.180	1.182	1.184	1.184	1.185	1.186	1.188	1.189	1.190	1.189	1.190	1.191	1.192	1.195	1.195	1.196	1.198	1.199	1.201	1.202	1.205	1.206	1.208	1.210	1.212	1.215	1.218	1.219	1.221	1.225	1.226	1.229	1.231	1.232	1.235	1.235	1.236	1.238	1.239	1.239	1.239	1.239	1.238	1.236	1.235	1.232	1.229	1.224	1.220	1.215	1.209	1.202	1.195	1.186	1.176	1.168	1.156	1.144	1.131	1.118	1.102	1.086	1.070	1.052	1.035	1.016	0.995	0.975	0.954	0.930	0.906	0.881	0.856	0.830	0.804	0.778	0.750	0.720	0.692	0.662	0.634	0.604	0.572	0.542	0.512	0.480	0.450	0.420	0.388	0.358	0.326	0.296	0.266	0.236	0.208	0.178	0.149	0.121	0.092	0.066	0.040	0.015	-0.010	-0.034	-0.056	-0.078	-0.099	-0.119	-0.139	-0.156	-0.174	-0.190	-0.204	-0.218	-0.230	-0.240	-0.251	-0.260	-0.266	-0.272	-0.276	-0.280	-0.282	-0.284	-0.282	-0.281	-0.279	-0.275	-0.270	-0.262	-0.255	-0.248	-0.238	-0.225	-0.214	-0.201	-0.186	-0.172	-0.156	-0.139	-0.122	-0.104	-0.086	-0.068	-0.046	-0.028	-0.008	0.014	0.035	0.055	0.076	0.099	0.119	0.140	0.161	0.181	0.201	0.221	0.241	0.260	0.279	0.296	0.314	0.330	0.345	0.361	0.375	0.389	0.401	0.412	0.424	0.434	0.442	0.450	0.456	0.464	0.468	0.471	0.475	0.478	0.480	0.480	0.480	0.479	0.478	0.475	0.471	0.469	0.465	0.460	0.454	0.450	0.444	0.438	0.431	0.425	0.419	0.412	0.406	0.400	0.394	0.389	0.382	0.378	0.374	0.368	0.365	0.360	0.358	0.355	0.352	0.351	0.350	0.350	0.350	0.352	0.354	0.356	0.360	0.364	0.368	0.372	0.378	0.384	0.390	0.399	0.405	0.414	0.421	0.431	0.440	0.449	0.459	0.470	0.480	0.490	0.500	0.510	0.520	0.531	0.541	0.551	0.560	0.570	0.579	0.588	0.596	0.605	0.612	0.620	0.626	0.632	0.636	0.641	0.645	0.649	0.651	0.654	0.655	0.655	0.654	0.654	0.651	0.649	0.645	0.641	0.636	0.630	0.624	0.616	0.609	0.600	0.590	0.580	0.569	0.558	0.545	0.532	0.519	0.505	0.490	0.475	0.461	0.445	0.428	0.411	0.395	0.378	0.360	0.342	0.324	0.306	0.288	0.269	0.251	0.234	0.214	0.196	0.179	0.160	0.142	0.125	0.108	0.091	0.074	0.058	0.041	0.025	0.010	-0.004	-0.018	-0.032	-0.045	-0.058	-0.070	-0.081	-0.092	-0.104	-0.112	-0.122	-0.130	-0.139	-0.146	-0.154	-0.159	-0.165	-0.169	-0.174	-0.178	-0.180	-0.184	-0.185	-0.186	-0.188	-0.189	-0.188	-0.188	-0.186	-0.185	-0.182	-0.180	-0.179	-0.175	-0.172	-0.169	-0.165	-0.161	-0.158	-0.154	-0.150	-0.144	-0.140	-0.135	-0.130	-0.125	-0.121	-0.116	-0.112	-0.108	-0.104	-0.099	-0.095	-0.091	-0.088	-0.084	-0.080	-0.076	-0.074	-0.070	-0.068	-0.065	-0.064	-0.061	-0.059	-0.058	-0.056	-0.055	-0.054	-0.052	-0.052	-0.052	-0.052	-0.052	-0.052	-0.054	-0.054	-0.055	-0.056	-0.058	-0.059	-0.060	-0.061	-0.062	-0.064	-0.065	-0.066	-0.068	-0.070	-0.071	-0.072	-0.074	-0.075	-0.076	-0.078	-0.079	-0.079	-0.080	-0.080	-0.079	-0.079	-0.079	-0.078	-0.078	-0.075	-0.075	-0.072	-0.069	-0.066	-0.062	-0.059	-0.054	-0.050	-0.044	-0.039	-0.031	-0.025	-0.016	-0.009	0.000	0.009	0.019	0.029	0.040	0.051	0.062	0.075	0.089	0.102	0.116	0.130	0.145	0.160	0.176	0.192	0.209	0.224	0.240	0.258	0.275	0.291	0.309	0.325	0.341	0.359	0.375	0.391	0.406	0.421	0.438	0.451	0.465	0.479	0.492	0.505	0.516	0.526	0.536	0.546	0.554	0.561	0.569	0.574	0.578	0.581	0.584	0.585	0.586	0.585	0.582	0.580	0.576	0.572	0.566	0.559	0.551	0.542	0.534	0.524	0.511	0.500	0.489	0.475	0.461	0.448	0.432	0.418	0.402	0.388	0.372	0.358	0.341	0.326	0.310	0.296	0.281	0.268	0.252	0.240	0.228	0.214	0.202	0.194	0.182	0.174	0.166	0.159	0.152	0.146	0.144	0.140	0.139	0.138	0.138	0.140	0.141	0.145	0.150	0.156	0.164	0.171	0.181	0.191	0.202	0.216	0.229	0.242	0.259	0.274	0.291	0.310	0.328	0.346	0.365	0.386	0.408	0.429	0.450	0.471	0.494	0.516	0.539	0.561	0.584	0.606	0.630	0.651	0.674	0.696	0.719	0.740	0.761	0.782	0.804	0.824	0.844	0.861	0.881	0.899	0.915	0.932	0.949	0.965	0.979	0.994	1.008	1.020	1.031	1.044	1.054	1.064	1.072	1.081	1.089	1.095	1.102	1.108	1.114	1.119	1.122	1.126	1.130	1.131	1.132	1.135	1.136	1.138	1.138	1.138	1.138	1.136	1.138	1.136	1.135	1.134	1.134	1.132	1.132	1.131	1.130	1.129	1.129	1.129	1.129	1.130	1.130	1.131	1.134	1.136	1.139	1.141	1.145	1.150	1.155	1.160	1.166	1.174	1.181	1.190	1.199	1.210	1.220	1.231	1.242	1.255	1.270	1.284	1.299	1.314	1.331	1.349	1.366	1.386	1.405	1.425	1.446	1.468	1.489	1.511	1.534	1.558	1.581	1.606	1.630	1.655	1.679	1.704	1.730	1.755	1.781	1.805	1.831	1.855	1.880	1.905	1.929	1.952	1.976	1.998	2.019	2.040	2.061	2.080	2.099	2.116	2.132	2.148	2.162	2.176	2.188	2.199	2.206	2.215	2.220	2.225	2.229	2.230	2.230	2.228	2.225	2.220	2.214	2.206	2.195	2.185	2.172	2.158	2.141	2.124	2.105	2.086	2.064	2.041	2.016	1.991	1.965	1.939	1.911	1.881	1.851	1.821	1.791	1.759	1.728	1.696	1.664	1.632	1.601	1.569	1.538	1.506	1.475	1.446	1.418	1.389	1.361	1.335	1.310	1.286	1.262	1.241	1.221	1.202	1.185	1.169	1.155	1.141	1.131	1.122	1.114	1.106	1.102	1.100	1.099	1.098	1.099	1.102	1.106	1.111	1.119	1.128	1.136	1.148	1.158	1.171	1.184	1.198	1.211	1.226	1.241	1.259	1.274	1.290	1.306	1.322	1.338	1.354	1.369	1.384	1.399	1.411	1.425	1.438	1.449	1.460	1.470	1.479	1.488	1.494	1.500	1.504	1.508	1.511	1.512	1.511	1.510	1.509	1.506	1.502	1.496	1.490	1.482	1.475	1.466	1.456	1.444	1.434	1.421	1.408	1.394	1.380	1.366	1.351	1.336	1.320	1.305	1.290	1.274	1.259	1.244	1.230	1.215	1.201	1.186	1.172	1.160	1.149	1.136	1.125	1.115	1.106	1.099	1.090	1.084	1.079	1.074	1.071	1.068	1.068	1.066	1.068	1.070	1.072	1.076	1.082	1.089	1.096	1.105	1.114	1.126	1.138	1.150	1.162	1.178	1.194	1.210	1.226	1.245	1.264	1.282	1.302	1.324	1.345	1.366	1.389	1.411	1.432	1.455	1.479	1.502	1.525	1.548	1.570	1.594	1.616	1.639	1.660	1.682	1.702	1.724	1.744	1.764	1.782	1.801	1.818	1.835	1.850	1.865	1.879	1.891	1.902	1.915	1.925	1.932	1.941	1.946	1.952	1.956	1.959	1.961	1.961	1.961	1.959	1.956	1.951	1.945	1.939	1.930	1.921	1.910	1.898	1.886	1.871	1.856	1.840	1.824	1.805	1.786	1.766	1.745	1.722	1.700	1.678	1.652	1.629	1.602	1.576	1.549	1.522	1.495	1.466	1.439	1.410	1.382	1.352	1.324	1.295	1.266	1.238	1.209	1.180	1.151	1.125	1.098	1.070	1.042	1.016	0.991	0.965	0.940	0.916	0.894	0.871	0.850	0.829	0.809	0.790	0.771	0.755	0.739	0.724	0.709	0.696	0.685	0.674	0.664	0.655	0.646	0.640	0.635	0.629	0.626	0.624	0.621	0.621	0.622	0.622	0.625	0.629	0.631	0.638	0.642	0.649	0.655	0.664	0.671	0.680	0.690	0.699	0.709	0.720	0.730	0.741	0.752	0.764	0.774	0.786	0.798	0.809	0.819	0.830	0.841	0.851	0.861	0.871	0.880	0.889	0.896	0.904	0.910	0.918	0.922	0.928	0.931	0.935	0.936	0.939	0.939	0.939	0.939	0.938	0.934	0.930	0.926	0.922	0.918	0.910	0.902	0.895	0.886	0.878	0.868	0.856	0.846	0.835	0.822	0.810	0.798	0.784	0.770	0.758	0.744	0.731	0.718	0.704	0.690	0.676	0.662	0.649	0.636	0.625	0.612	0.601	0.590	0.580	0.570	0.560	0.551	0.544	0.536	0.531	0.526	0.521	0.516	0.514	0.512	0.511	0.510	0.512	0.512	0.515	0.520	0.522	0.528	0.535	0.541	0.549	0.556	0.565	0.575	0.585	0.594	0.606	0.618	0.628	0.641	0.652	0.665	0.679	0.690	0.704	0.716	0.729	0.741	0.754	0.766	0.776	0.789	0.799	0.809	0.819	0.829	0.836	0.844	0.851	0.858	0.862	0.868	0.870	0.874	0.876	0.878	0.878	0.876	0.875	0.871	0.869	0.864	0.858	0.851	0.845	0.836	0.828	0.818	0.806	0.795	0.782	0.770	0.756	0.742	0.728	0.712	0.698	0.681	0.664	0.646	0.630	0.611	0.595	0.578	0.559	0.541	0.522	0.504	0.486	0.469	0.451	0.434	0.418	0.400	0.384	0.368	0.352	0.336	0.321	0.309	0.295	0.281	0.270	0.259	0.248	0.238	0.229	0.220	0.211	0.205	0.200	0.194	0.190	0.186	0.184	0.182	0.181	0.181	0.182	0.184	0.188	0.191	0.196	0.201	0.208	0.215	0.222	0.232	0.242	0.254	0.265	0.278	0.290	0.304	0.319	0.334	0.349	0.365	0.382	0.399	0.418	0.436	0.455	0.474	0.494	0.512	0.532	0.552	0.572	0.591	0.612	0.631	0.651	0.670	0.689	0.708	0.725	0.742	0.759	0.776	0.791	0.806	0.820	0.832	0.845	0.855	0.865	0.874	0.881	0.888	0.892	0.895	0.898	0.898	0.898	0.895	0.891	0.886	0.880	0.871	0.862	0.850	0.838	0.824	0.809	0.791	0.772	0.754	0.732	0.710	0.686	0.661	0.635	0.610	0.581	0.554	0.525	0.495	0.465	0.435	0.404	0.374	0.341	0.311	0.280	0.249	0.219	0.189	0.159	0.130	0.101	0.074	0.048	0.021	-0.002	-0.026	-0.049	-0.069	-0.089	-0.108	-0.124	-0.139	-0.152	-0.164	-0.175	-0.184	-0.191	-0.196	-0.200	-0.202	-0.204	-0.204	-0.201	-0.196	-0.190	-0.184	-0.175	-0.166	-0.156	-0.144	-0.130	-0.118	-0.102	-0.085	-0.069	-0.051	-0.032	-0.014	0.005	0.024	0.044	0.065	0.085	0.105	0.126	0.146	0.168	0.186	0.206	0.226	0.245	0.264	0.280	0.299	0.316	0.331	0.348	0.362	0.375	0.389	0.402	0.412	0.425	0.435	0.444	0.452	0.461	0.469	0.475	0.481	0.486	0.491	0.495	0.499	0.501	0.504	0.506	0.507	0.509	0.509	0.510	0.510	0.510	0.510	0.510	0.509	0.509	0.509	0.507	0.507	0.507	0.507	0.507	0.509	0.509	0.510	0.511	0.511	0.512	0.515	0.518	0.521	0.525	0.529	0.534	0.538	0.544	0.549	0.555	0.562	0.570	0.578	0.586	0.596	0.605	0.615	0.626	0.636	0.649	0.661	0.675	0.688	0.701	0.716	0.731	0.746	0.762	0.780	0.796	0.812	0.830	0.849	0.866	0.886	0.904	0.922	0.942	0.961	0.981	1.000	1.021	1.040	1.060	1.080	1.099	1.119	1.139	1.156	1.176	1.194	1.212	1.230	1.249	1.265	1.280	1.298	1.312	1.328	1.341	1.354	1.366	1.378	1.389	1.400	1.409	1.416	1.425	1.431	1.438	1.441	1.446	1.449	1.451	1.452	1.452	1.452	1.451	1.449	1.446	1.442	1.438	1.431	1.426	1.419	1.411	1.404	1.395	1.385	1.375	1.365	1.354	1.342	1.331	1.320	1.308	1.296	1.282	1.271	1.259	1.246	1.235	1.222	1.210	1.198	1.186	1.175	1.165	1.154	1.144	1.134	1.125	1.116	1.108	1.099	1.091	1.086	1.080	1.074	1.069	1.065	1.061	1.058	1.055	1.054	1.052	1.052	1.051	1.052	1.052	1.055	1.058	1.060	1.062	1.066	1.071	1.074	1.079	1.085	1.089	1.095	1.100	1.106	1.114	1.120	1.125	1.132	1.138	1.144	1.150	1.156	1.162	1.168	1.174	1.179	1.182	1.189	1.191	1.195	1.199	1.201	1.202	1.205	1.205	1.206	1.205	1.205	1.202	1.200	1.198	1.194	1.189	1.184	1.178	1.171	1.164	1.155	1.145	1.136	1.126	1.114	1.102	1.089	1.076	1.061	1.048	1.032	1.016	1.000	0.982	0.966	0.948	0.929	0.910	0.891	0.871	0.852	0.832	0.812	0.792	0.772	0.751	0.732	0.711	0.692	0.674	0.654	0.636	0.618	0.600	0.582	0.566	0.550	0.535	0.521	0.507	0.495	0.482	0.471	0.461	0.451	0.444	0.438	0.431	0.425	0.422	0.420	0.418	0.418	0.418	0.419	0.422	0.425	0.430	0.436	0.444	0.451	0.460	0.470	0.480	0.491	0.502	0.516	0.530	0.542	0.558	0.572	0.588	0.602	0.619	0.634	0.650	0.666	0.682	0.699	0.712	0.729	0.742	0.758	0.771	0.785	0.799	0.811	0.822	0.834	0.844	0.852	0.861	0.869	0.875	0.881	0.885	0.889	0.890	0.891	0.892	0.891	0.890	0.885	0.881	0.876	0.870	0.862	0.854	0.844	0.832	0.820	0.809	0.795	0.779	0.765	0.748	0.731	0.712	0.694	0.675	0.655	0.634	0.614	0.592	0.570	0.549	0.526	0.504	0.482	0.459	0.436	0.415	0.392	0.370	0.348	0.325	0.305	0.284	0.264	0.242	0.224	0.205	0.186	0.170	0.151	0.136	0.121	0.108	0.094	0.081	0.069	0.060	0.050	0.040	0.032	0.026	0.021	0.018	0.014	0.011	0.011	0.010	0.011	0.014	0.016	0.020	0.025	0.030	0.038	0.045	0.052	0.062	0.072	0.082	0.094	0.106	0.118	0.130	0.144	0.159	0.171	0.185	0.200	0.214	0.229	0.244	0.258	0.271	0.286	0.300	0.312	0.326	0.339	0.350	0.361	0.372	0.384	0.392	0.401	0.408	0.415	0.421	0.426	0.430	0.432	0.434	0.435	0.434	0.432	0.429	0.425	0.420	0.414	0.408	0.398	0.389	0.378	0.365	0.352	0.339	0.324	0.306	0.289	0.271	0.254	0.234	0.214	0.192	0.171	0.149	0.126	0.104	0.081	0.058	0.034	0.010	-0.014	-0.038	-0.061	-0.085	-0.108	-0.131	-0.152	-0.175	-0.196	-0.216	-0.236	-0.256	-0.274	-0.292	-0.310	-0.325	-0.340	-0.354	-0.366	-0.379	-0.390	-0.398	-0.408	-0.414	-0.419	-0.425	-0.428	-0.429	-0.431	-0.431	-0.429	-0.426	-0.422	-0.418	-0.411	-0.406	-0.396	-0.389	-0.379	-0.369	-0.356	-0.345	-0.332	-0.319	-0.304	-0.289	-0.274	-0.259	-0.242	-0.226	-0.210	-0.194	-0.176	-0.159	-0.142	-0.125	-0.109	-0.092	-0.075	-0.059	-0.042	-0.028	-0.011	0.004	0.019	0.031	0.045	0.059	0.071	0.082	0.094	0.105	0.115	0.125	0.134	0.142	0.150	0.158	0.164	0.170	0.175	0.181	0.185	0.189	0.192	0.195	0.198	0.200	0.202	0.205	0.206	0.208	0.208	0.209	0.210	0.210	0.210	0.211	0.211	0.212	0.214	0.214	0.215	0.216	0.219	0.221	0.222	0.226	0.229	0.232	0.236	0.241	0.246	0.251	0.259	0.265	0.271	0.280	0.290	0.299	0.309	0.320	0.331	0.344	0.358	0.370	0.385	0.400	0.416	0.434	0.450	0.469	0.486	0.506	0.526	0.546	0.569	0.590	0.612	0.635	0.659	0.682	0.705	0.730	0.755	0.780	0.806	0.830	0.856	0.882	0.908	0.934	0.960	0.986	1.011	1.035	1.060	1.086	1.110	1.134	1.156	1.180	1.201	1.224	1.245	1.266	1.285	1.304	1.321	1.339	1.355	1.371	1.386	1.399	1.412	1.422	1.434	1.444	1.452	1.460	1.466	1.472	1.478	1.481	1.485	1.486	1.488	1.488	1.486	1.485	1.482	1.479	1.475	1.470	1.465	1.459	1.452	1.445	1.438	1.429	1.420	1.411	1.401	1.392	1.382	1.372	1.361	1.351	1.341	1.330	1.320	1.309	1.299	1.288	1.279	1.268	1.259	1.250	1.241	1.232	1.224	1.216	1.209	1.202	1.196	1.190	1.184	1.180	1.175	1.171	1.169	1.165	1.164	1.161	1.161	1.160	1.160	1.162	1.164	1.166	1.168	1.170	1.174	1.178	1.184	1.188	1.192	1.199	1.205	1.212	1.219	1.225	1.234	1.241	1.249	1.258	1.265	1.274	1.281	1.290	1.298	1.306	1.314	1.322	1.330	1.339	1.345	1.352	1.360	1.366	1.374	1.379	1.384	1.389	1.394	1.396	1.400	1.402	1.405	1.405	1.406	1.406	1.406	1.405	1.402	1.400	1.396	1.391	1.386	1.381	1.375	1.368	1.359	1.351	1.342	1.332	1.321	1.311	1.300	1.288	1.275	1.262	1.250	1.236	1.222	1.209	1.195	1.181	1.166	1.151	1.138	1.124	1.109	1.096	1.082	1.069	1.056	1.045	1.032	1.021	1.012	1.001	0.992	0.984	0.976	0.970	0.964	0.958	0.955	0.951	0.948	0.946	0.946	0.946	0.949	0.950	0.954	0.958	0.964	0.969	0.976	0.985	0.992	1.001	1.012	1.021	1.034	1.046	1.058	1.071	1.084	1.098	1.111	1.125	1.140	1.154	1.168	1.181	1.195	1.209	1.221	1.234	1.246	1.258	1.269	1.279	1.288	1.298	1.305	1.312	1.318	1.322	1.328	1.331	1.332	1.332	1.334	1.332	1.329	1.326	1.321	1.315	1.308	1.300	1.289	1.279	1.268	1.254	1.240	1.224	1.208	1.191	1.174	1.155	1.135	1.114	1.094	1.071	1.049	1.026	1.002	0.978	0.954	0.929	0.904	0.879	0.854	0.828	0.802	0.776	0.751	0.726	0.701	0.676	0.651	0.626	0.604	0.580	0.558	0.535	0.514	0.492	0.471	0.452	0.432	0.415	0.398	0.381	0.365	0.350	0.336	0.322	0.310	0.299	0.289	0.278	0.270	0.261	0.254	0.248	0.242	0.238	0.234	0.231	0.229	0.228	0.226	0.228	0.228	0.230	0.232	0.235	0.239	0.244	0.249	0.252	0.259	0.265	0.271	0.278	0.285	0.292	0.300	0.308	0.316	0.322	0.330	0.339	0.346	0.355	0.361	0.369	0.376	0.382	0.390	0.396	0.400	0.406	0.411	0.416	0.420	0.422	0.426	0.428	0.429	0.430	0.430	0.429	0.426	0.425	0.422	0.418	0.412	0.408	0.401	0.394	0.386	0.378	0.369	0.358	0.348	0.335	0.322	0.310	0.296	0.284	0.268	0.252	0.236	0.220	0.204	0.185	0.168	0.149	0.131	0.112	0.094	0.074	0.055	0.035	0.015	-0.004	-0.024	-0.042	-0.062	-0.082	-0.101	-0.120	-0.139	-0.158	-0.175	-0.192	-0.209	-0.226	-0.242	-0.256	-0.272	-0.286	-0.300	-0.314	-0.326	-0.339	-0.350	-0.360	-0.370	-0.380	-0.388	-0.396	-0.404	-0.409	-0.415	-0.420	-0.424	-0.428	-0.431	-0.432	-0.434	-0.435	-0.436	-0.435	-0.434	-0.432	-0.430	-0.428	-0.424	-0.420	-0.416	-0.410	-0.405	-0.400	-0.394	-0.386	-0.380	-0.372	-0.365	-0.356	-0.349	-0.341	-0.332	-0.322	-0.314	-0.305	-0.296	-0.288	-0.278	-0.268	-0.259	-0.249	-0.241	-0.231	-0.222	-0.214	-0.205	-0.196	-0.188	-0.180	-0.172	-0.164	-0.156	-0.149	-0.141	-0.134	-0.128	-0.121	-0.115	-0.109	-0.104	-0.098	-0.091	-0.088	-0.084	-0.078	-0.074	-0.069	-0.066	-0.062	-0.059	-0.056	-0.054	-0.050	-0.048	-0.045	-0.042	-0.039	-0.038	-0.035	-0.034	-0.030	-0.028	-0.025	-0.022	-0.020	-0.016	-0.014	-0.010	-0.008	-0.002	0.002	0.005	0.011	0.016	0.020	0.026	0.032	0.039	0.046	0.052	0.060	0.069	0.078	0.086	0.095	0.105	0.116	0.126	0.138	0.149	0.161	0.174	0.186	0.199	0.212	0.228	0.241	0.255	0.270	0.285	0.299	0.314	0.329	0.345	0.360	0.375	0.391	0.406	0.421	0.438	0.452	0.466	0.481	0.495	0.509	0.522	0.536	0.549	0.561	0.572	0.584	0.595	0.604	0.612	0.622	0.630	0.636	0.642	0.649	0.652	0.656	0.660	0.661	0.662	0.662	0.662	0.662	0.660	0.656	0.652	0.648	0.642	0.635	0.629	0.620	0.611	0.601	0.592	0.581	0.570	0.556	0.544	0.531	0.516	0.502	0.489	0.472	0.458	0.441	0.426	0.410	0.395	0.379	0.364	0.348	0.331	0.316	0.301	0.286	0.271	0.258	0.244	0.230	0.219	0.206	0.195	0.184	0.175	0.166	0.158	0.150	0.144	0.138	0.134	0.130	0.128	0.126	0.125	0.125	0.125	0.128	0.130	0.134	0.140	0.145	0.152	0.159	0.168	0.178	0.186	0.196	0.208	0.220	0.231	0.244	0.258	0.271	0.285	0.299	0.314	0.326	0.341	0.356	0.370	0.385	0.399	0.412	0.426	0.440	0.454	0.465	0.479	0.490	0.501	0.511	0.521	0.531	0.540	0.549	0.556	0.562	0.568	0.574	0.578	0.581	0.584	0.586	0.586	0.588	0.586	0.585	0.582	0.580	0.578	0.572	0.568	0.561	0.555	0.549	0.541	0.532	0.525	0.515	0.506	0.496	0.485	0.475	0.462	0.451	0.440	0.428	0.416	0.402	0.391	0.379	0.365	0.354	0.340	0.328	0.315	0.302	0.288	0.275	0.262	0.251	0.239	0.226	0.215	0.202	0.191	0.180	0.170	0.159	0.148	0.138	0.129	0.118	0.109	0.100	0.091	0.082	0.074	0.066	0.058	0.051	0.044	0.036	0.030	0.024	0.018	0.011	0.005	0.000	-0.005	-0.010	-0.015	-0.020	-0.024	-0.028	-0.032	-0.035	-0.039	-0.042	-0.046	-0.049	-0.052	-0.055	-0.058	-0.060	-0.065	-0.068	-0.070	-0.072	-0.075	-0.078	-0.080	-0.082	-0.085	-0.088	-0.091	-0.094	-0.096	-0.100	-0.102	-0.106	-0.110	-0.114	-0.118	-0.122	-0.126	-0.130	-0.136	-0.141	-0.146	-0.151	-0.158	-0.162	-0.170	-0.176	-0.184	-0.191	-0.199	-0.209	-0.216	-0.226	-0.235	-0.245	-0.255	-0.265	-0.276	-0.288	-0.299	-0.310	-0.322	-0.335	-0.348	-0.360	-0.374	-0.386	-0.400	-0.412	-0.425	-0.439	-0.452	-0.466	-0.479	-0.491	-0.505	-0.518	-0.529	-0.541	-0.552	-0.565	-0.575	-0.585	-0.595	-0.604	-0.614	-0.621	-0.629	-0.635	-0.641	-0.646	-0.650	-0.655	-0.656	-0.659	-0.660	-0.660	-0.659	-0.659	-0.655	-0.652	-0.649	-0.644	-0.638	-0.631	-0.625	-0.618	-0.610	-0.601	-0.591	-0.581	-0.571	-0.560	-0.549	-0.539	-0.526	-0.515	-0.502	-0.491	-0.480	-0.468	-0.456	-0.445	-0.435	-0.424	-0.414	-0.404	-0.396	-0.388	-0.380	-0.372	-0.366	-0.360	-0.356	-0.354	-0.351	-0.349	-0.349	-0.349	-0.350	-0.351	-0.355	-0.360	-0.365	-0.371	-0.380	-0.388	-0.396	-0.408	-0.419	-0.431	-0.445	-0.459	-0.472	-0.489	-0.505	-0.521	-0.539	-0.558	-0.576	-0.595	-0.615	-0.635	-0.655	-0.676	-0.696	-0.716	-0.738	-0.758	-0.779	-0.799	-0.820	-0.841	-0.860	-0.881	-0.901	-0.920	-0.940	-0.959	-0.976	-0.995	-1.012	-1.029	-1.046	-1.062	-1.079	-1.092	-1.108	-1.121	-1.135	-1.148	-1.160	-1.171	-1.182	-1.194	-1.202	-1.212	-1.220	-1.229	-1.236	-1.244	-1.249	-1.255	-1.260	-1.264	-1.269	-1.271	-1.274	-1.276	-1.278	-1.278	-1.279	-1.278	-1.278	-1.276	-1.274	-1.272	-1.269	-1.265	-1.261	-1.258	-1.254	-1.249	-1.244	-1.238	-1.231	-1.225	-1.218	-1.211	-1.204	-1.196	-1.189	-1.182	-1.174	-1.166	-1.159	-1.150	-1.144	-1.135	-1.128	-1.120	-1.112	-1.105	-1.099	-1.092	-1.086	-1.080	-1.075	-1.069	-1.064	-1.060	-1.056	-1.051	-1.049	-1.046	-1.044	-1.042	-1.040	-1.040	-1.040	-1.040	-1.040	-1.040	-1.040	-1.042	-1.044	-1.045	-1.048	-1.050	-1.052	-1.055	-1.059	-1.061	-1.062	-1.066	-1.068	-1.071	-1.072	-1.074	-1.075	-1.075	-1.076	-1.076	-1.075	-1.075	-1.074	-1.070	-1.068	-1.064	-1.059	-1.054	-1.048	-1.040	-1.032	-1.024	-1.014	-1.002	-0.992	-0.980	-0.966	-0.951	-0.938	-0.921	-0.904	-0.886	-0.868	-0.850	-0.829	-0.809	-0.789	-0.768	-0.745	-0.722	-0.700	-0.676	-0.652	-0.629	-0.605	-0.580	-0.556	-0.532	-0.507	-0.482	-0.459	-0.435	-0.411	-0.389	-0.365	-0.342	-0.320	-0.299	-0.278	-0.256	-0.235	-0.215	-0.196	-0.178	-0.160	-0.142	-0.125	-0.110	-0.092	-0.080	-0.065	-0.050	-0.038	-0.025	-0.015	-0.002	0.008	0.016	0.026	0.035	0.042	0.051	0.059	0.065	0.071	0.078	0.084	0.089	0.094	0.099	0.104	0.108	0.111	0.116	0.119	0.122	0.126	0.129	0.132	0.135	0.139	0.141	0.142	0.146	0.149	0.151	0.154	0.156	0.160	0.162	0.164	0.166	0.170	0.172	0.175	0.179	0.180	0.184	0.186	0.190	0.192	0.196	0.200	0.202	0.206	0.211	0.215	0.220	0.225	0.230	0.235	0.241	0.246	0.252	0.259	0.266	0.274	0.281	0.290	0.299	0.309	0.318	0.329	0.339	0.351	0.362	0.375	0.389	0.401	0.416	0.431	0.446	0.462	0.480	0.498	0.515	0.534	0.552	0.572	0.592	0.612	0.634	0.656	0.678	0.700	0.722	0.745	0.769	0.792	0.816	0.841	0.864	0.889	0.912	0.935	0.960	0.984	1.008	1.030	1.054	1.075	1.098	1.119	1.140	1.161	1.180	1.200	1.219	1.236	1.252	1.269	1.284	1.300	1.314	1.326	1.338	1.349	1.359	1.369	1.376	1.384	1.390	1.396	1.402	1.405	1.409	1.411	1.414	1.414	1.414	1.414	1.412	1.411	1.410	1.408	1.405	1.402	1.399	1.396	1.392	1.388	1.384	1.381	1.376	1.372	1.369	1.368	1.365	1.362	1.360	1.358	1.358	1.358	1.356	1.358	1.360	1.361	1.364	1.368	1.372	1.378	1.384	1.390	1.399	1.406	1.416	1.426	1.438	1.450	1.464	1.476	1.491	1.506	1.522	1.539	1.556	1.575	1.592	1.612	1.632	1.654	1.674	1.694	1.716	1.739	1.761	1.784	1.805	1.829	1.851	1.875	1.899	1.921	1.944	1.966	1.989	2.010	2.033	2.054	2.075	2.095	2.116	2.135	2.154	2.172	2.190	2.208	2.224	2.239	2.254	2.268	2.280	2.292	2.305	2.315	2.325	2.334	2.341	2.348	2.354	2.358	2.361	2.364	2.365	2.366	2.366	2.364	2.361	2.358	2.352	2.348	2.342	2.335	2.326	2.318	2.306	2.296	2.285	2.272	2.260	2.246	2.231	2.216	2.201	2.185	2.169	2.151	2.134	2.116	2.098	2.079	2.061	2.041	2.024	2.004	1.985	1.965	1.946	1.928	1.908	1.889	1.871	1.852	1.835	1.818	1.801	1.784	1.768	1.751	1.735	1.720	1.706	1.692	1.679	1.666	1.654	1.641	1.631	1.620	1.610	1.600	1.592	1.584	1.576	1.569	1.562	1.556	1.550	1.545	1.540	1.535	1.530	1.528	1.524	1.520	1.516	1.512	1.511	1.508	1.504	1.501	1.499	1.495	1.491	1.488	1.484	1.480	1.475	1.471	1.468	1.461	1.456	1.450	1.442	1.436	1.429	1.420	1.411	1.402	1.392	1.384	1.372	1.361	1.349	1.336	1.324	1.311	1.296	1.282	1.266	1.252	1.236	1.220	1.202	1.186	1.169	1.151	1.134	1.116	1.099	1.080	1.062	1.045	1.026	1.008	0.990	0.972	0.955	0.936	0.920	0.902	0.886	0.870	0.854	0.839	0.825	0.810	0.795	0.782	0.770	0.756	0.745	0.734	0.724	0.715	0.705	0.698	0.689	0.681	0.675	0.670	0.665	0.660	0.658	0.654	0.651	0.650	0.649	0.648	0.648	0.649	0.649	0.650	0.652	0.654	0.656	0.659	0.662	0.665	0.669	0.672	0.676	0.680	0.684	0.689	0.692	0.696	0.701	0.704	0.708	0.711	0.714	0.716	0.719	0.722	0.724	0.725	0.725	0.726	0.726	0.725	0.724	0.722	0.720	0.718	0.714	0.710	0.706	0.701	0.695	0.689	0.682	0.674	0.666	0.658	0.648	0.638	0.628	0.616	0.605	0.592	0.580	0.566	0.554	0.541	0.526	0.512	0.498	0.484	0.469	0.454	0.440	0.426	0.410	0.396	0.381	0.368	0.354	0.341	0.326	0.314	0.302	0.290	0.279	0.268	0.258	0.248	0.240	0.231	0.224	0.216	0.211	0.205	0.201	0.199	0.195	0.194	0.194	0.194	0.196	0.199	0.201	0.205	0.211	0.216	0.222	0.231	0.239	0.249	0.259	0.269	0.280	0.291	0.304	0.318	0.330	0.345	0.359	0.372	0.389	0.402	0.419	0.434	0.449	0.465	0.480	0.496	0.510	0.525	0.539	0.552	0.566	0.580	0.591	0.604	0.615	0.625	0.635	0.645	0.652	0.660	0.665	0.671	0.675	0.679	0.681	0.682	0.684	0.682	0.681	0.679	0.676	0.671	0.666	0.661	0.654	0.646	0.639	0.629	0.619	0.608	0.598	0.585	0.574	0.561	0.548	0.534	0.520	0.506	0.492	0.479	0.466	0.451	0.438	0.424	0.411	0.399	0.385	0.372	0.361	0.351	0.341	0.331	0.321	0.314	0.306	0.300	0.295	0.290	0.286	0.284	0.281	0.280	0.280	0.281	0.284	0.286	0.291	0.296	0.301	0.309	0.316	0.326	0.335	0.346	0.358	0.369	0.382	0.396	0.410	0.425	0.441	0.458	0.474	0.491	0.507	0.525	0.544	0.562	0.580	0.599	0.619	0.636	0.656	0.675	0.694	0.712	0.731	0.750	0.768	0.786	0.804	0.822	0.840	0.856	0.874	0.891	0.906	0.921	0.938	0.952	0.968	0.981	0.996	1.010	1.022	1.035	1.049	1.061	1.072	1.085	1.098	1.109	1.119	1.130	1.141	1.151	1.162	1.174	1.184	1.194	1.204	1.214	1.224	1.235	1.244	1.255	1.266	1.275	1.286	1.298	1.309	1.319	1.330	1.342	1.354	1.366	1.379	1.391	1.404	1.416	1.429	1.442	1.456	1.470	1.484	1.498	1.514	1.528	1.544	1.559	1.575	1.590	1.608	1.624	1.640	1.658	1.676	1.692	1.711	1.729	1.748	1.765	1.784	1.804	1.821	1.841	1.860	1.880	1.899	1.919	1.938	1.958	1.979	1.998	2.018	2.038	2.056	2.076	2.096	2.115	2.135	2.154	2.172	2.192	2.211	2.230	2.249	2.266	2.285	2.304	2.320	2.339	2.356	2.372	2.390	2.406	2.421	2.439	2.454	2.469	2.484	2.498	2.511	2.525	2.539	2.550	2.562	2.574	2.586	2.596	2.606	2.618	2.628	2.636	2.645	2.652	2.660	2.668	2.672	2.680	2.685	2.690	2.694	2.698	2.700	2.704	2.705	2.708	2.709	2.710	2.709	2.709	2.708	2.706	2.705	2.702	2.700	2.698	2.694	2.690	2.685	2.681	2.676	2.671	2.666	2.661	2.655	2.649	2.644	2.638	2.631	2.625	2.619	2.614	2.608	2.602	2.596	2.591	2.586	2.582	2.578	2.574	2.570	2.568	2.565	2.562	2.560	2.559	2.558	2.558	2.558	2.559	2.560	2.562	2.565	2.568	2.571	2.576	2.580	2.584	2.590	2.596	2.601	2.609	2.615	2.622	2.631	2.639	2.646	2.655	2.662	2.671	2.680	2.688	2.696	2.704	2.712	2.720	2.726	2.734	2.739	2.745	2.751	2.756	2.760	2.764	2.766	2.769	2.770	2.771	2.771	2.771	2.769	2.765	2.762	2.758	2.752	2.746	2.740	2.731	2.722	2.712	2.702	2.690	2.678	2.665	2.651	2.636	2.621	2.604	2.589	2.571	2.554	2.534	2.516	2.498	2.478	2.458	2.439	2.418	2.398	2.378	2.358	2.338	2.318	2.298	2.279	2.260	2.241	2.222	2.205	2.189	2.171	2.155	2.140	2.125	2.111	2.098	2.085	2.074	2.062	2.054	2.045	2.038	2.030	2.025	2.020	2.016	2.014	2.011	2.010	2.010	2.010	2.013	2.015	2.018	2.022	2.027	2.033	2.039	2.045	2.052	2.060	2.069	2.076	2.088	2.096	2.105	2.116	2.125	2.135	2.145	2.155	2.165	2.175	2.185	2.194	2.202	2.210	2.219	2.226	2.232	2.239	2.245	2.249	2.254	2.258	2.261	2.262	2.264	2.264	2.264	2.262	2.260	2.258	2.254	2.249	2.244	2.236	2.230	2.221	2.212	2.202	2.192	2.181	2.170	2.156	2.142	2.129	2.115	2.100	2.085	2.069	2.052	2.035	2.019	2.001	1.985	1.968	1.950	1.932	1.915	1.898	1.880	1.862	1.846	1.829	1.812	1.795	1.780	1.765	1.749	1.734	1.719	1.705	1.690	1.678	1.665	1.652	1.641	1.630	1.620	1.609	1.600	1.591	1.582	1.575	1.569	1.561	1.556	1.551	1.548	1.544	1.539	1.536	1.535	1.532	1.531	1.530	1.531	1.531	1.532	1.534	1.535	1.538	1.541	1.545	1.549	1.552	1.558	1.562	1.569	1.574	1.580	1.585	1.592	1.599	1.606	1.614	1.620	1.628	1.635	1.642	1.651	1.658	1.665	1.672	1.680	1.686	1.692	1.700	1.705	1.711	1.716	1.721	1.725	1.729	1.731	1.734	1.738	1.738	1.739	1.739	1.738	1.736	1.734	1.731	1.728	1.722	1.718	1.711	1.704	1.698	1.689	1.680	1.670	1.659	1.648	1.636	1.624	1.610	1.598	1.582	1.568	1.552	1.538	1.522	1.506	1.491	1.475	1.459	1.442	1.426	1.411	1.395	1.380	1.365	1.351	1.336	1.324	1.311	1.300	1.288	1.278	1.268	1.259	1.251	1.244	1.238	1.232	1.229	1.225	1.222	1.221	1.221	1.221	1.224	1.226	1.230	1.235	1.239	1.246	1.252	1.260	1.270	1.279	1.289	1.299	1.310	1.321	1.334	1.345	1.358	1.371	1.384	1.398	1.410	1.422	1.436	1.449	1.462	1.474	1.486	1.498	1.509	1.520	1.530	1.540	1.548	1.558	1.564	1.571	1.578	1.584	1.588	1.592	1.595	1.598	1.600	1.601	1.601	1.600	1.599	1.598	1.595	1.590	1.588	1.582	1.578	1.571	1.564	1.559	1.550	1.542	1.535	1.525	1.516	1.508	1.499	1.489	1.479	1.468	1.458	1.448	1.438	1.428	1.418	1.406	1.396	1.386	1.376	1.366	1.358	1.348	1.338	1.329	1.320	1.312	1.304	1.296	1.289	1.280	1.274	1.269	1.262	1.256	1.250	1.246	1.241	1.238	1.234	1.230	1.228	1.224	1.224	1.221	1.220	1.219	1.219	1.219	1.220	1.220	1.221	1.222	1.225	1.226	1.230	1.232	1.238	1.240	1.244	1.250	1.254	1.259	1.265	1.270	1.276	1.282	1.290	1.296	1.304	1.311	1.319	1.326	1.335	1.342	1.351	1.360	1.369	1.378	1.388	1.396	1.406	1.415	1.424	1.434	1.442	1.451	1.461	1.470	1.479	1.489	1.498	1.506	1.514	1.521	1.530	1.538	1.544	1.551	1.558	1.562	1.569	1.574	1.579	1.581	1.585	1.588	1.590	1.591	1.592	1.592	1.591	1.590	1.588	1.585	1.582	1.578	1.574	1.568	1.561	1.555	1.548	1.539	100.000	5.000	2.000	1.000	2.000	0.000	0.000	0.000	0.000	0.000	0.000	0.000	0.000	0.000	0.000	0.000	0.000	0.000	-0.261	-0.270	-0.279	-0.288	-0.296	-0.304	-0.311	-0.318	-0.325	-0.330	-0.336	-0.341	-0.345	-0.349	-0.352	-0.355	-0.358	-0.359	-0.359	-0.360	-0.359	-0.358	-0.356	-0.354	-0.350	-0.348	-0.342	-0.339	-0.334	-0.326	-0.320	-0.314	-0.306	-0.298	-0.290	-0.280	-0.272	-0.262	-0.252	-0.242	-0.232	-0.222	-0.211	-0.201	-0.190	-0.180	-0.169	-0.159	-0.149	-0.139	-0.129	-0.120	-0.110	-0.101	-0.094	-0.085	-0.079	-0.071	-0.065	-0.060	-0.055	-0.051	-0.049	-0.045	-0.044	-0.042	-0.042	-0.044	-0.045	-0.048	-0.051	-0.055	-0.060	-0.065	-0.072	-0.080	-0.089	-0.098	-0.108	-0.118	-0.129	-0.140	-0.152	-0.166	-0.180	-0.194	-0.206	-0.221	-0.238	-0.251	-0.266	-0.282	-0.298	-0.314	-0.329	-0.344	-0.359	-0.374	-0.388	-0.402	-0.416	-0.430	-0.442	-0.454	-0.465	-0.476	-0.486	-0.496	-0.504	-0.511	-0.519	-0.525	-0.530	-0.534	-0.538	-0.540	-0.541	-0.541	-0.540	-0.539	-0.536	-0.532	-0.528	-0.522	-0.516	-0.510	-0.502	-0.492	-0.484	-0.472	-0.462	-0.451	-0.438	-0.425	-0.412	-0.398	-0.384	-0.368	-0.352	-0.338	-0.321	-0.305	-0.288	-0.271	-0.255	-0.240	-0.222	-0.205	-0.189	-0.172	-0.156	-0.139	-0.122	-0.108	-0.091	-0.076	-0.060	-0.046	-0.031	-0.018	-0.004	0.009	0.022	0.035	0.046	0.058	0.070	0.080	0.090	0.100	0.110	0.119	0.128	0.136	0.145	0.152	0.159	0.168	0.174	0.180	0.186	0.192	0.198	0.204	0.210	0.215	0.220	0.225	0.231	0.236	0.242	0.248	0.252	0.259	0.265	0.270	0.278	0.284	0.291	0.296	0.304	0.311	0.319	0.326	0.335	0.342	0.351	0.361	0.370	0.380	0.389	0.400	0.411	0.421	0.434	0.446	0.458	0.470	0.482	0.495	0.509	0.522	0.535	0.550	0.565	0.579	0.592	0.609	0.622	0.639	0.654	0.670	0.684	0.700	0.715	0.731	0.748	0.762	0.779	0.794	0.810	0.825	0.841	0.856	0.872	0.889	0.902	0.919	0.934	0.950	0.965	0.980	0.995	1.010	1.025	1.040	1.055	1.070	1.084	1.098	1.112	1.126	1.140	1.155	1.169	1.181	1.195	1.209	1.221	1.235	1.249	1.261	1.274	1.286	1.300	1.311	1.322	1.335	1.348	1.358	1.369	1.380	1.390	1.401	1.411	1.421	1.431	1.441	1.449	1.459	1.468	1.475	1.482	1.491	1.498	1.505	1.512	1.519	1.525	1.531	1.536	1.544	1.549	1.552	1.559	1.564	1.569	1.572	1.578	1.582	1.588	1.591	1.596	1.601	1.605	1.610	1.615	1.620	1.625	1.630	1.636	1.642	1.649	1.655	1.662	1.670	1.676	1.684	1.692	1.701	1.710	1.720	1.729	1.740	1.750	1.761	1.772	1.784	1.794	1.806	1.819	1.831	1.844	1.858	1.870	1.882	1.896	1.910	1.922	1.936	1.949	1.961	1.974	1.986	1.998	2.009	2.019	2.029	2.039	2.049	2.056	2.064	2.070	2.076	2.081	2.086	2.089	2.090	2.091	2.091	2.089	2.088	2.085	2.079	2.072	2.066	2.058	2.049	2.038	2.026	2.014	2.000	1.985	1.969	1.951	1.934	1.914	1.894	1.872	1.851	1.829	1.805	1.781	1.756	1.731	1.705	1.679	1.654	1.628	1.600	1.572	1.546	1.520	1.492	1.466	1.440	1.415	1.390	1.366	1.342	1.318	1.295	1.274	1.252	1.231	1.211	1.192	1.176	1.160	1.144	1.130	1.116	1.104	1.092	1.084	1.075	1.068	1.060	1.055	1.051	1.048	1.046	1.045	1.045	1.046	1.048	1.050	1.052	1.056	1.062	1.068	1.072	1.079	1.085	1.091	1.099	1.105	1.112	1.120	1.128	1.135	1.141	1.148	1.154	1.160	1.164	1.169	1.172	1.175	1.178	1.180	1.181	1.180	1.180	1.179	1.176	1.172	1.168	1.164	1.156	1.149	1.140	1.131	1.120	1.110	1.098	1.085	1.071	1.056	1.042	1.026	1.009	0.991	0.974	0.956	0.938	0.918	0.899	0.879	0.859	0.839	0.819	0.798	0.778	0.758	0.738	0.718	0.698	0.679	0.659	0.640	0.621	0.604	0.585	0.569	0.551	0.535	0.520	0.504	0.489	0.475	0.461	0.449	0.436	0.424	0.411	0.402	0.391	0.381	0.372	0.362	0.355	0.346	0.340	0.332	0.326	0.320	0.315	0.309	0.305	0.301	0.296	0.292	0.290	0.286	0.284	0.281	0.279	0.278	0.275	0.274	0.274	0.272	0.274	0.272	0.274	0.274	0.274	0.275	0.276	0.279	0.280	0.282	0.286	0.289	0.291	0.295	0.299	0.302	0.306	0.311	0.315	0.320	0.324	0.330	0.335	0.340	0.344	0.350	0.355	0.360	0.365	0.369	0.374	0.379	0.382	0.386	0.390	0.392	0.396	0.399	0.400	0.401	0.401	0.402	0.401	0.401	0.399	0.398	0.394	0.390	0.385	0.380	0.375	0.369	0.361	0.352	0.345	0.336	0.326	0.315	0.302	0.291	0.280	0.266	0.254	0.240	0.225	0.211	0.196	0.182	0.168	0.152	0.138	0.124	0.109	0.096	0.081	0.069	0.055	0.042	0.030	0.019	0.008	-0.002	-0.012	-0.021	-0.030	-0.036	-0.041	-0.048	-0.052	-0.055	-0.058	-0.059	-0.060	-0.060	-0.058	-0.055	-0.052	-0.048	-0.041	-0.036	-0.030	-0.021	-0.014	-0.004	0.006	0.018	0.029	0.040	0.052	0.066	0.079	0.092	0.106	0.121	0.135	0.150	0.165	0.180	0.195	0.210	0.224	0.239	0.252	0.266	0.280	0.294	0.306	0.319	0.330	0.342	0.354	0.365	0.375	0.385	0.395	0.402	0.411	0.418	0.426	0.432	0.439	0.442	0.448	0.451	0.456	0.459	0.461	0.464	0.465	0.466	0.468	0.468	0.469	0.468	0.466	0.465	0.464	0.461	0.460	0.456	0.454	0.451	0.446	0.444	0.439	0.435	0.430	0.426	0.421	0.416	0.411	0.405	0.401	0.395	0.390	0.385	0.379	0.372	0.368	0.362	0.358	0.351	0.346	0.341	0.336	0.330	0.325	0.320	0.316	0.311	0.308	0.302	0.299	0.296	0.292	0.290	0.288	0.285	0.282	0.281	0.280	0.280	0.279	0.279	0.279	0.280	0.280	0.281	0.284	0.285	0.288	0.290	0.294	0.296	0.301	0.305	0.310	0.314	0.319	0.326	0.331	0.338	0.344	0.350	0.356	0.365	0.371	0.379	0.386	0.394	0.401	0.410	0.418	0.424	0.431	0.439	0.446	0.454	0.461	0.468	0.475	0.480	0.486	0.492	0.498	0.502	0.507	0.511	0.515	0.519	0.522	0.525	0.526	0.528	0.530	0.530	0.530	0.529	0.529	0.526	0.525	0.522	0.520	0.516	0.512	0.507	0.502	0.499	0.492	0.486	0.481	0.474	0.468	0.460	0.452	0.445	0.438	0.430	0.421	0.414	0.406	0.398	0.390	0.382	0.375	0.368	0.360	0.352	0.346	0.339	0.334	0.328	0.322	0.316	0.312	0.309	0.306	0.304	0.300	0.300	0.298	0.298	0.299	0.299	0.301	0.302	0.306	0.310	0.314	0.320	0.325	0.332	0.340	0.348	0.355	0.365	0.375	0.385	0.395	0.406	0.418	0.430	0.442	0.455	0.469	0.481	0.495	0.510	0.525	0.538	0.552	0.568	0.582	0.596	0.610	0.625	0.639	0.654	0.668	0.681	0.695	0.709	0.721	0.734	0.746	0.759	0.770	0.781	0.792	0.804	0.814	0.824	0.834	0.842	0.852	0.860	0.870	0.878	0.885	0.891	0.899	0.905	0.911	0.916	0.924	0.929	0.934	0.939	0.944	0.949	0.954	0.958	0.962	0.966	0.971	0.975	0.981	0.984	0.989	0.994	0.999	1.002	1.009	1.012	1.018	1.022	1.028	1.034	1.040	1.045	1.051	1.058	1.062	1.070	1.076	1.082	1.089	1.096	1.104	1.110	1.118	1.125	1.132	1.141	1.148	1.156	1.164	1.172	1.180	1.189	1.196	1.205	1.214	1.221	1.230	1.239	1.248	1.256	1.266	1.275	1.284	1.292	1.302	1.312	1.321	1.330	1.340	1.349	1.359	1.369	1.379	1.389	1.398	1.409	1.418	1.428	1.438	1.448	1.456	1.468	1.476	1.488	1.496	1.506	1.516	1.525	1.535	1.544	1.552	1.561	1.570	1.579	1.588	1.595	1.602	1.610	1.618	1.624	1.630	1.636	1.641	1.648	1.652	1.656	1.660	1.662	1.666	1.668	1.669	1.670	1.671	1.671	1.670	1.669	1.668	1.665	1.661	1.659	1.654	1.650	1.645	1.639	1.632	1.628	1.620	1.612	1.605	1.598	1.589	1.581	1.572	1.564	1.555	1.546	1.538	1.530	1.521	1.512	1.505	1.498	1.490	1.484	1.476	1.470	1.466	1.461	1.458	1.454	1.451	1.449	1.448	1.448	1.448	1.450	1.451	1.454	1.458	1.462	1.468	1.474	1.480	1.489	1.496	1.506	1.516	1.526	1.538	1.549	1.561	1.574	1.588	1.601	1.616	1.630	1.644	1.659	1.674	1.689	1.704	1.718	1.732	1.746	1.760	1.774	1.786	1.800	1.811	1.824	1.835	1.844	1.854	1.862	1.871	1.878	1.884	1.890	1.894	1.898	1.900	1.901	1.902	1.901	1.901	1.898	1.895	1.890	1.885	1.879	1.871	1.864	1.854	1.844	1.834	1.822	1.809	1.796	1.782	1.769	1.754	1.738	1.722	1.705	1.689	1.672	1.654	1.636	1.619	1.600	1.582	1.562	1.544	1.525	1.506	1.488	1.470	1.451	1.432	1.414	1.396	1.378	1.360	1.342	1.326	1.309	1.292	1.276	1.260	1.245	1.230	1.215	1.201	1.188	1.174	1.161	1.148	1.135	1.122	1.112	1.100	1.090	1.079	1.069	1.059	1.051	1.041	1.034	1.025	1.018	1.010	1.002	0.996	0.989	0.982	0.976	0.971	0.964	0.959	0.954	0.949	0.944	0.939	0.934	0.929	0.924	0.918	0.914	0.909	0.904	0.899	0.894	0.889	0.884	0.878	0.874	0.868	0.861	0.855	0.849	0.842	0.836	0.829	0.822	0.814	0.808	0.799	0.790	0.781	0.772	0.764	0.754	0.744	0.735	0.725	0.714	0.704	0.692	0.681	0.670	0.658	0.646	0.634	0.621	0.610	0.598	0.584	0.571	0.560	0.548	0.536	0.524	0.511	0.500	0.489	0.478	0.466	0.455	0.446	0.435	0.425	0.416	0.408	0.399	0.391	0.384	0.378	0.370	0.365	0.360	0.355	0.350	0.348	0.345	0.342	0.341	0.340	0.340	0.341	0.341	0.342	0.344	0.348	0.350	0.354	0.358	0.362	0.368	0.372	0.380	0.386	0.391	0.399	0.406	0.414	0.421	0.429	0.438	0.445	0.454	0.462	0.470	0.478	0.486	0.494	0.501	0.510	0.519	0.525	0.532	0.539	0.545	0.551	0.558	0.564	0.569	0.574	0.579	0.582	0.586	0.589	0.592	0.594	0.596	0.598	0.599	0.600	0.600	0.600	0.599	0.598	0.596	0.594	0.591	0.588	0.586	0.581	0.576	0.572	0.568	0.562	0.558	0.551	0.545	0.539	0.532	0.524	0.516	0.509	0.501	0.494	0.485	0.475	0.466	0.458	0.448	0.439	0.429	0.419	0.409	0.398	0.388	0.376	0.366	0.356	0.346	0.336	0.326	0.316	0.305	0.295	0.286	0.276	0.266	0.259	0.250	0.241	0.234	0.226	0.220	0.212	0.208	0.202	0.198	0.194	0.190	0.188	0.185	0.185	0.184	0.185	0.185	0.188	0.190	0.194	0.198	0.204	0.210	0.215	0.224	0.232	0.241	0.250	0.262	0.274	0.285	0.299	0.312	0.326	0.341	0.356	0.371	0.388	0.404	0.421	0.438	0.455	0.471	0.489	0.507	0.524	0.541	0.558	0.575	0.591	0.609	0.624	0.641	0.656	0.670	0.685	0.699	0.711	0.724	0.736	0.746	0.756	0.766	0.775	0.784	0.791	0.798	0.804	0.809	0.814	0.819	0.820	0.824	0.826	0.828	0.829	0.828	0.829	0.828	0.826	0.825	0.825	0.824	0.822	0.820	0.819	0.816	0.814	0.814	0.811	0.811	0.811	0.809	0.810	0.810	0.810	0.812	0.814	0.818	0.820	0.824	0.829	0.834	0.840	0.848	0.855	0.862	0.872	0.882	0.894	0.905	0.918	0.931	0.945	0.960	0.975	0.992	1.009	1.028	1.045	1.065	1.085	1.106	1.128	1.148	1.170	1.192	1.216	1.240	1.265	1.289	1.314	1.338	1.362	1.388	1.414	1.439	1.465	1.490	1.515	1.541	1.566	1.591	1.616	1.641	1.666	1.690	1.714	1.738	1.760	1.784	1.806	1.828	1.850	1.872	1.891	1.912	1.931	1.950	1.969	1.986	2.002	2.019	2.035	2.049	2.062	2.076	2.089	2.100	2.111	2.121	2.130	2.139	2.148	2.155	2.160	2.166	2.171	2.175	2.179	2.181	2.184	2.185	2.186	2.186	2.186	2.185	2.185	2.181	2.180	2.176	2.174	2.170	2.166	2.162	2.158	2.154	2.149	2.144	2.140	2.134	2.130	2.124	2.119	2.114	2.110	2.106	2.100	2.096	2.092	2.090	2.086	2.084	2.080	2.079	2.078	2.076	2.075	2.075	2.076	2.076	2.078	2.079	2.082	2.085	2.088	2.091	2.098	2.101	2.106	2.114	2.120	2.128	2.134	2.142	2.151	2.160	2.170	2.180	2.191	2.201	2.212	2.224	2.236	2.248	2.259	2.271	2.284	2.296	2.309	2.322	2.335	2.348	2.360	2.374	2.385	2.399	2.410	2.422	2.435	2.446	2.459	2.469	2.479	2.490	2.499	2.508	2.518	2.525	2.531	2.539	2.545	2.551	2.556	2.560	2.564	2.566	2.569	2.570	2.570	2.570	2.568	2.568	2.564	2.560	2.555	2.550	2.544	2.538	2.529	2.521	2.511	2.501	2.490	2.480	2.468	2.454	2.440	2.425	2.411	2.395	2.380	2.364	2.348	2.330	2.314	2.296	2.278	2.260	2.241	2.224	2.206	2.186	2.169	2.151	2.132	2.115	2.098	2.080	2.064	2.047	2.031	2.015	2.000	1.985	1.971	1.956	1.944	1.931	1.919	1.908	1.896	1.886	1.876	1.868	1.859	1.850	1.842	1.835	1.829	1.822	1.818	1.811	1.808	1.802	1.798	1.794	1.791	1.788	1.784	1.780	1.776	1.774	1.771	1.768	1.764	1.760	1.756	1.752	1.748	1.744	1.739	1.734	1.728	1.721	1.714	1.708	1.700	1.691	1.681	1.672	1.662	1.652	1.641	1.629	1.616	1.605	1.590	1.576	1.562	1.548	1.531	1.516	1.499	1.481	1.465	1.446	1.428	1.409	1.390	1.371	1.352	1.332	1.312	1.292	1.272	1.252	1.234	1.212	1.194	1.174	1.154	1.134	1.114	1.095	1.076	1.056	1.038	1.020	1.001	0.982	0.965	0.948	0.930	0.912	0.896	0.881	0.865	0.849	0.834	0.819	0.804	0.790	0.775	0.761	0.748	0.734	0.721	0.709	0.696	0.684	0.672	0.660	0.649	0.638	0.626	0.616	0.605	0.595	0.584	0.575	0.564	0.555	0.545	0.536	0.526	0.516	0.509	0.500	0.491	0.484	0.476	0.468	0.460	0.452	0.445	0.439	0.431	0.425	0.419	0.412	0.405	0.400	0.395	0.389	0.384	0.379	0.374	0.369	0.364	0.360	0.356	0.351	0.348	0.342	0.339	0.335	0.331	0.328	0.324	0.320	0.315	0.311	0.308	0.302	0.299	0.295	0.289	0.285	0.280	0.274	0.268	0.262	0.255	0.249	0.241	0.234	0.226	0.219	0.210	0.201	0.190	0.181	0.170	0.160	0.148	0.136	0.125	0.112	0.100	0.086	0.072	0.059	0.044	0.030	0.014	0.000	-0.015	-0.031	-0.046	-0.061	-0.078	-0.094	-0.109	-0.125	-0.140	-0.156	-0.171	-0.185	-0.200	-0.214	-0.228	-0.241	-0.255	-0.268	-0.280	-0.291	-0.301	-0.312	-0.321	-0.331	-0.340	-0.348	-0.354	-0.360	-0.365	-0.370	-0.374	-0.378	-0.380	-0.381	-0.381	-0.381	-0.381	-0.379	-0.378	-0.375	-0.371	-0.368	-0.364	-0.360	-0.354	-0.349	-0.342	-0.336	-0.329	-0.324	-0.316	-0.310	-0.302	-0.295	-0.289	-0.281	-0.275	-0.270	-0.262	-0.258	-0.252	-0.248	-0.242	-0.238	-0.234	-0.231	-0.230	-0.228	-0.226	-0.226	-0.226	-0.228	-0.229	-0.231	-0.234	-0.239	-0.242	-0.248	-0.252	-0.259	-0.266	-0.272	-0.280	-0.289	-0.298	-0.305	-0.315	-0.324	-0.335	-0.344	-0.354	-0.364	-0.374	-0.382	-0.394	-0.402	-0.411	-0.419	-0.428	-0.435	-0.442	-0.449	-0.452	-0.458	-0.461	-0.465	-0.468	-0.468	-0.468	-0.466	-0.465	-0.460	-0.456	-0.451	-0.445	-0.435	-0.428	-0.416	-0.405	-0.394	-0.379	-0.366	-0.349	-0.332	-0.315	-0.296	-0.278	-0.256	-0.236	-0.215	-0.192	-0.170	-0.148	-0.122	-0.099	-0.075	-0.051	-0.026	-0.001	0.022	0.046	0.070	0.094	0.116	0.139	0.160	0.182	0.202	0.221	0.241	0.260	0.276	0.291	0.308	0.320	0.334	0.345	0.356	0.364	0.372	0.379	0.384	0.389	0.391	0.392	0.394	0.392	0.390	0.388	0.384	0.378	0.371	0.364	0.355	0.345	0.335	0.324	0.311	0.298	0.284	0.270	0.255	0.240	0.225	0.209	0.192	0.176	0.160	0.142	0.126	0.109	0.092	0.075	0.060	0.044	0.028	0.012	-0.002	-0.018	-0.031	-0.044	-0.058	-0.069	-0.081	-0.092	-0.104	-0.111	-0.120	-0.129	-0.136	-0.142	-0.148	-0.154	-0.158	-0.160	-0.162	-0.164	-0.166	-0.166	-0.165	-0.164	-0.164	-0.160	-0.158	-0.154	-0.149	-0.142	-0.139	-0.132	-0.125	-0.119	-0.110	-0.102	-0.094	-0.085	-0.076	-0.066	-0.058	-0.048	-0.038	-0.026	-0.016	-0.005	0.005	0.015	0.026	0.039	0.049	0.060	0.070	0.081	0.092	0.101	0.112	0.124	0.134	0.142	0.154	0.164	0.172	0.182	0.191	0.201	0.210	0.218	0.226	0.234	0.241	0.250	0.258	0.264	0.270	0.276	0.282	0.288	0.291	0.296	0.301	0.304	0.309	0.310	0.312	0.314	0.315	0.315	0.316	0.315	0.314	0.312	0.311	0.308	0.304	0.300	0.296	0.291	0.286	0.280	0.272	0.265	0.259	0.250	0.242	0.232	0.224	0.214	0.204	0.194	0.184	0.171	0.160	0.149	0.138	0.128	0.115	0.104	0.092	0.082	0.071	0.061	0.051	0.042	0.034	0.024	0.016	0.009	0.002	-0.005	-0.010	-0.014	-0.019	-0.021	-0.024	-0.025	-0.026	-0.025	-0.024	-0.022	-0.019	-0.015	-0.010	-0.004	0.004	0.011	0.020	0.030	0.040	0.050	0.061	0.074	0.088	0.100	0.114	0.129	0.142	0.158	0.172	0.188	0.202	0.219	0.232	0.248	0.262	0.278	0.291	0.306	0.319	0.331	0.344	0.355	0.366	0.376	0.385	0.395	0.402	0.409	0.416	0.421	0.425	0.429	0.431	0.432	0.432	0.432	0.432	0.431	0.429	0.425	0.420	0.416	0.410	0.404	0.398	0.390	0.382	0.375	0.366	0.358	0.349	0.340	0.330	0.322	0.312	0.304	0.295	0.286	0.279	0.270	0.264	0.255	0.249	0.242	0.236	0.231	0.226	0.222	0.219	0.216	0.214	0.212	0.212	0.212	0.212	0.215	0.218	0.220	0.224	0.228	0.232	0.239	0.244	0.251	0.258	0.265	0.272	0.281	0.290	0.298	0.308	0.316	0.325	0.335	0.345	0.355	0.365	0.375	0.384	0.394	0.402	0.412	0.421	0.429	0.436	0.444	0.452	0.460	0.466	0.472	0.478	0.482	0.486	0.490	0.494	0.498	0.499	0.501	0.502	0.502	0.502	0.501	0.500	0.499	0.496	0.494	0.489	0.485	0.480	0.475	0.469	0.461	0.455	0.448	0.439	0.430	0.420	0.410	0.399	0.389	0.378	0.365	0.354	0.340	0.328	0.312	0.300	0.285	0.270	0.255	0.240	0.224	0.209	0.192	0.175	0.159	0.141	0.124	0.108	0.090	0.074	0.055	0.038	0.020	0.002	-0.015	-0.031	-0.049	-0.065	-0.082	-0.100	-0.116	-0.131	-0.148	-0.162	-0.178	-0.192	-0.206	-0.220	-0.232	-0.245	-0.258	-0.268	-0.278	-0.286	-0.296	-0.304	-0.311	-0.316	-0.322	-0.326	-0.330	-0.334	-0.334	-0.335	-0.334	-0.334	-0.331	-0.329	-0.324	-0.319	-0.314	-0.306	-0.299	-0.290	-0.281	-0.270	-0.259	-0.248	-0.235	-0.222	-0.208	-0.194	-0.179	-0.165	-0.149	-0.131	-0.116	-0.099	-0.082	-0.066	-0.050	-0.031	-0.015	0.001	0.019	0.035	0.051	0.068	0.084	0.099	0.112	0.126	0.140	0.154	0.165	0.176	0.188	0.196	0.206	0.214	0.221	0.229	0.234	0.238	0.241	0.245	0.246	0.246	0.246	0.246	0.244	0.241	0.238	0.232	0.228	0.221	0.214	0.205	0.198	0.189	0.178	0.168	0.156	0.144	0.132	0.120	0.106	0.092	0.079	0.064	0.051	0.036	0.022	0.006	-0.008	-0.022	-0.038	-0.050	-0.065	-0.079	-0.092	-0.106	-0.120	-0.134	-0.146	-0.158	-0.169	-0.180	-0.190	-0.200	-0.211	-0.220	-0.229	-0.235	-0.244	-0.250	-0.255	-0.261	-0.266	-0.271	-0.274	-0.278	-0.279	-0.281	-0.282	-0.284	-0.284	-0.284	-0.284	-0.281	-0.281	-0.279	-0.278	-0.274	-0.271	-0.268	-0.264	-0.260	-0.256	-0.252	-0.249	-0.244	-0.240	-0.235	-0.230	-0.225	-0.221	-0.216	-0.212	-0.209	-0.205	-0.200	-0.196	-0.192	-0.190	-0.185	-0.182	-0.180	-0.178	-0.175	-0.174	-0.171	-0.170	-0.169	-0.168	-0.168	-0.168	-0.166	-0.166	-0.168	-0.168	-0.169	-0.170	-0.171	-0.174	-0.175	-0.178	-0.179	-0.181	-0.185	-0.186	-0.189	-0.191	-0.194	-0.196	-0.200	-0.201	-0.205	-0.208	-0.209	-0.210	-0.214	-0.215	-0.216	-0.218	-0.219	-0.220	-0.220	-0.221	-0.220	-0.219	-0.219	-0.216	-0.216	-0.212	-0.210	-0.206	-0.204	-0.200	-0.194	-0.189	-0.184	-0.178	-0.171	-0.164	-0.156	-0.148	-0.139	-0.131	-0.121	-0.112	-0.101	-0.091	-0.081	-0.069	-0.058	-0.045	-0.035	-0.022	-0.009	0.002	0.016	0.029	0.040	0.054	0.066	0.079	0.090	0.104	0.115	0.126	0.138	0.149	0.159	0.169	0.179	0.189	0.198	0.205	0.212	0.220	0.226	0.231	0.236	0.240	0.244	0.246	0.248	0.249	0.249	0.249	0.248	0.244	0.241	0.238	0.232	0.228	0.221	0.215	0.206	0.199	0.189	0.179	0.169	0.158	0.146	0.135	0.122	0.110	0.096	0.082	0.069	0.055	0.041	0.028	0.012	-0.002	-0.016	-0.031	-0.044	-0.058	-0.071	-0.085	-0.096	-0.108	-0.120	-0.131	-0.140	-0.150	-0.160	-0.166	-0.174	-0.180	-0.185	-0.190	-0.192	-0.194	-0.195	-0.195	-0.192	-0.190	-0.186	-0.180	-0.174	-0.166	-0.158	-0.146	-0.135	-0.121	-0.106	-0.091	-0.075	-0.056	-0.036	-0.015	0.008	0.031	0.055	0.080	0.108	0.135	0.165	0.194	0.225	0.256	0.290	0.324	0.358	0.394	0.428	0.464	0.501	0.538	0.575	0.612	0.651	0.689	0.728	0.764	0.804	0.841	0.879	0.916	0.954	0.991	1.029	1.065	1.100	1.135	1.170	1.204	1.238	1.270	1.302	1.334	1.362	1.392	1.420	1.448	1.474	1.499	1.524	1.548	1.569	1.589	1.610	1.629	1.648	1.664	1.680	1.694	1.708	1.721	1.732	1.742	1.752	1.761	1.769	1.775	1.780	1.786	1.790	1.792	1.795	1.798	1.799	1.799	1.799	1.798	1.796	1.794	1.791	1.788	1.785	1.781	1.776	1.772	1.768	1.762	1.756	1.751	1.745	1.741	1.735	1.729	1.722	1.718	1.711	1.706	1.700	1.694	1.689	1.682	1.678	1.672	1.668	1.661	1.658	1.652	1.648	1.645	1.640	1.636	1.631	1.629	1.624	1.621	1.618	1.615	1.610	1.606	1.604	1.600	1.596	1.592	1.589	1.584	1.580	1.574	1.569	1.562	1.558	1.551	1.544	1.536	1.529	1.519	1.510	1.500	1.489	1.478	1.465	1.452	1.438	1.422	1.406	1.389	1.371	1.352	1.334	1.312	1.291	1.268	1.242	1.219	1.192	1.166	1.139	1.109	1.080	1.050	1.019	0.988	0.955	0.921	0.889	0.854	0.819	0.784	0.749	0.714	0.678	0.642	0.608	0.571	0.536	0.501	0.468	0.432	0.399	0.366	0.334	0.302	0.272	0.242	0.215	0.188	0.161	0.136	0.114	0.092	0.071	0.052	0.035	0.020	0.006	-0.005	-0.015	-0.024	-0.030	-0.035	-0.039	-0.039	-0.039	-0.036	-0.032	-0.026	-0.019	-0.010	0.001	0.014	0.028	0.044	0.060	0.080	0.099	0.119	0.141	0.164	0.189	0.212	0.240	0.265	0.292	0.320	0.348	0.376	0.404	0.432	0.461	0.490	0.519	0.548	0.575	0.602	0.630	0.656	0.682	0.708	0.732	0.755	0.779	0.801	0.822	0.842	0.861	0.880	0.896	0.911	0.926	0.940	0.952	0.964	0.972	0.981	0.989	0.995	1.000	1.005	1.006	1.009	1.010	1.009	1.008	1.005	1.002	0.998	0.992	0.988	0.980	0.974	0.965	0.956	0.948	0.939	0.929	0.919	0.908	0.898	0.886	0.875	0.864	0.854	0.842	0.831	0.820	0.811	0.801	0.790	0.781	0.772	0.764	0.756	0.749	0.742	0.736	0.730	0.726	0.721	0.719	0.716	0.715	0.714	0.714	0.715	0.716	0.719	0.722	0.726	0.731	0.736	0.742	0.750	0.756	0.765	0.775	0.784	0.794	0.804	0.814	0.826	0.836	0.848	0.860	0.871	0.882	0.895	0.906	0.919	0.929	0.940	0.950	0.960	0.970	0.979	0.988	0.994	1.000	1.005	1.010	1.014	1.015	1.016	1.016	1.014	1.012	1.008	1.002	0.995	0.988	0.976	0.965	0.952	0.938	0.922	0.905	0.885	0.865	0.844	0.819	0.795	0.769	0.741	0.711	0.681	0.649	0.615	0.582	0.546	0.511	0.474	0.436	0.396	0.358	0.318	0.276	0.235	0.192	0.151	0.109	0.066	0.024	-0.020	-0.062	-0.105	-0.146	-0.189	-0.231	-0.271	-0.314	-0.354	-0.394	-0.431	-0.470	-0.507	-0.542	-0.580	-0.614	-0.648	-0.680	-0.711	-0.741	-0.771	-0.799	-0.826	-0.852	-0.878	-0.900	-0.924	-0.944	-0.965	-0.984	-1.000	-1.018	-1.032	-1.046	-1.060	-1.072	-1.084	-1.094	-1.102	-1.111	-1.119	-1.124	-1.131	-1.136	-1.140	-1.144	-1.146	-1.149	-1.151	-1.152	-1.154	-1.155	-1.155	-1.156	-1.156	-1.158	-1.156	-1.156	-1.156	-1.156	-1.156	-1.156	-1.156	-1.156	-1.156	-1.158	-1.160	-1.161	-1.162	-1.165	-1.168	-1.170	-1.175	-1.179	-1.182	-1.188	-1.194	-1.200	-1.206	-1.212	-1.220	-1.229	-1.236	-1.245	-1.254	-1.264	-1.275	-1.284	-1.295	-1.306	-1.318	-1.329	-1.341	-1.352	-1.365	-1.378	-1.390	-1.402	-1.415	-1.426	-1.439	-1.451	-1.462	-1.475	-1.485	-1.496	-1.508	-1.518	-1.526	-1.536	-1.546	-1.554	-1.562	-1.570	-1.576	-1.582	-1.586	-1.592	-1.595	-1.598	-1.601	-1.602	-1.602	-1.604	-1.602	-1.600	-1.598	-1.594	-1.589	-1.584	-1.578	-1.571	-1.564	-1.555	-1.546	-1.538	-1.526	-1.515	-1.504	-1.491	-1.479	-1.466	-1.451	-1.439	-1.424	-1.409	-1.394	-1.379	-1.364	-1.349	-1.334	-1.318	-1.301	-1.288	-1.272	-1.258	-1.244	-1.230	-1.216	-1.204	-1.191	-1.180	-1.169	-1.159	-1.149	-1.139	-1.131	-1.124	-1.119	-1.114	-1.110	-1.106	-1.105	-1.104	-1.104	-1.106	-1.110	-1.114	-1.119	-1.125	-1.134	-1.142	-1.154	-1.165	-1.178	-1.191	-1.208	-1.224	-1.242	-1.262	-1.281	-1.304	-1.326	-1.349	-1.375	-1.400	-1.426	-1.452	-1.481	-1.511	-1.541	-1.572	-1.602	-1.634	-1.666	-1.700	-1.732	-1.765	-1.800	-1.832	-1.866	-1.900	-1.934	-1.968	-2.000	-2.034	-2.066	-2.098	-2.129	-2.160	-2.189	-2.219	-2.248	-2.275	-2.301	-2.326	-2.350	-2.374	-2.395	-2.415	-2.434	-2.451	-2.466	-2.481	-2.492	-2.504	-2.512	-2.520	-2.525	-2.529	-2.531	-2.531	-2.530	-2.526	-2.520	-2.514	-2.505	-2.494	-2.481	-2.466	-2.449	-2.431	-2.411	-2.390	-2.366	-2.341	-2.315	-2.289	-2.259	-2.229	-2.196	-2.165	-2.130	-2.096	-2.060	-2.022	-1.985	-1.948	-1.910	-1.870	-1.831	-1.791	-1.752	-1.711	-1.672	-1.632	-1.592	-1.552	-1.515	-1.476	-1.438	-1.401	-1.365	-1.329	-1.294	-1.261	-1.228	-1.196	-1.165	-1.136	-1.108	-1.081	-1.058	-1.032	-1.010	-0.988	-0.969	-0.951	-0.934	-0.919	-0.905	-0.892	-0.882	-0.872	-0.866	-0.859	-0.852	-0.850	-0.848	-0.846	-0.846	-0.846	-0.849	-0.851	-0.856	-0.861	-0.866	-0.874	-0.880	-0.888	-0.896	-0.904	-0.914	-0.921	-0.931	-0.940	-0.950	-0.959	-0.968	-0.976	-0.986	-0.994	-1.002	-1.009	-1.015	-1.021	-1.026	-1.031	-1.034	-1.038	-1.039	-1.040	-1.040	-1.039	-1.038	-1.035	-1.031	-1.025	-1.020	-1.012	-1.005	-0.996	-0.986	-0.975	-0.962	-0.951	-0.938	-0.924	-0.908	-0.892	-0.876	-0.859	-0.842	-0.824	-0.806	-0.786	-0.769	-0.749	-0.730	-0.711	-0.692	-0.672	-0.654	-0.635	-0.618	-0.600	-0.581	-0.565	-0.549	-0.534	-0.519	-0.504	-0.491	-0.479	-0.469	-0.458	-0.449	-0.440	-0.434	-0.428	-0.422	-0.420	-0.418	-0.416	-0.416	-0.418	-0.421	-0.424	-0.430	-0.435	-0.442	-0.450	-0.460	-0.470	-0.481	-0.494	-0.506	-0.521	-0.535	-0.550	-0.566	-0.582	-0.601	-0.619	-0.636	-0.654	-0.672	-0.690	-0.709	-0.729	-0.746	-0.764	-0.782	-0.801	-0.818	-0.835	-0.851	-0.868	-0.884	-0.898	-0.911	-0.926	-0.939	-0.949	-0.960	-0.971	-0.980	-0.989	-0.995	-1.002	-1.008	-1.010	-1.015	-1.016	-1.019	-1.018	-1.018	-1.015	-1.012	-1.010	-1.005	-1.001	-0.995	-0.988	-0.981	-0.974	-0.966	-0.956	-0.949	-0.939	-0.929	-0.919	-0.909	-0.899	-0.888	-0.878	-0.868	-0.858	-0.848	-0.839	-0.829	-0.819	-0.811	-0.802	-0.796	-0.790	-0.784	-0.779	-0.775	-0.770	-0.768	-0.766	-0.765	-0.765	-0.766	-0.768	-0.770	-0.775	-0.779	-0.785	-0.791	-0.800	-0.809	-0.819	-0.829	-0.840	-0.852	-0.865	-0.879	-0.894	-0.909	-0.925	-0.941	-0.960	-0.976	-0.995	-1.014	-1.034	-1.052	-1.071	-1.091	-1.111	-1.130	-1.150	-1.170	-1.190	-1.210	-1.229	-1.249	-1.268	-1.285	-1.304	-1.321	-1.338	-1.354	-1.370	-1.384	-1.399	-1.414	-1.425	-1.439	-1.450	-1.460	-1.469	-1.479	-1.488	-1.494	-1.501	-1.506	-1.512	-1.516	-1.519	-1.522	-1.525	-1.525	-1.526	-1.525	-1.525	-1.524	-1.521	-1.519	-1.515	-1.511	-1.506	-1.502	-1.498	-1.492	-1.488	-1.481	-1.475	-1.469	-1.462	-1.456	-1.450	-1.444	-1.438	-1.431	-1.425	-1.419	-1.412	-1.406	-1.401	-1.395	-1.390	-1.385	-1.381	-1.378	-1.372	-1.369	-1.366	-1.364	-1.361	-1.361	-1.360	-1.360	-1.359	-1.360	-1.361	-1.362	-1.365	-1.369	-1.371	-1.375	-1.380	-1.385	-1.391	-1.398	-1.404	-1.412	-1.420	-1.429	-1.438	-1.448	-1.459	-1.469	-1.481	-1.494	-1.506	-1.520	-1.534	-1.548	-1.562	-1.579	-1.594	-1.610	-1.628	-1.644	-1.661	-1.680	-1.699	-1.718	-1.736	-1.755	-1.774	-1.792	-1.814	-1.834	-1.852	-1.872	-1.892	-1.912	-1.932	-1.952	-1.971	-1.991	-2.009	-2.029	-2.046	-2.064	-2.081	-2.096	-2.114	-2.128	-2.142	-2.156	-2.169	-2.181	-2.192	-2.202	-2.211	-2.219	-2.226	-2.230	-2.235	-2.238	-2.240	-2.240	-2.240	-2.238	-2.234	-2.229	-2.224	-2.216	-2.206	-2.196	-2.185	-2.172	-2.158	-2.142	-2.126	-2.109	-2.090	-2.069	-2.047	-2.025	-2.002	-1.979	-1.954	-1.928	-1.901	-1.875	-1.846	-1.819	-1.790	-1.761	-1.732	-1.704	-1.674	-1.645	-1.616	-1.586	-1.559	-1.530	-1.502	-1.476	-1.449	-1.422	-1.398	-1.372	-1.350	-1.328	-1.305	-1.285	-1.265	-1.246	-1.229	-1.214	-1.199	-1.185	-1.172	-1.161	-1.151	-1.144	-1.136	-1.130	-1.125	-1.121	-1.119	-1.118	-1.118	-1.119	-1.120	-1.122	-1.126	-1.130	-1.136	-1.142	-1.149	-1.156	-1.164	-1.172	-1.180	-1.189	-1.198	-1.206	-1.215	-1.224	-1.232	-1.241	-1.249	-1.256	-1.264	-1.270	-1.276	-1.281	-1.285	-1.289	-1.290	-1.292	-1.294	-1.291	-1.291	-1.289	-1.284	-1.280	-1.272	-1.265	-1.256	-1.246	-1.235	-1.224	-1.210	-1.195	-1.180	-1.162	-1.145	-1.125	-1.106	-1.084	-1.061	-1.039	-1.015	-0.990	-0.965	-0.939	-0.911	-0.885	-0.858	-0.830	-0.801	-0.772	-0.745	-0.715	-0.686	-0.658	-0.630	-0.601	-0.572	-0.545	-0.518	-0.490	-0.464	-0.439	-0.414	-0.389	-0.366	-0.344	-0.322	-0.301	-0.281	-0.261	-0.244	-0.228	-0.212	-0.198	-0.185	-0.172	-0.160	-0.151	-0.141	-0.134	-0.129	-0.122	-0.118	-0.115	-0.114	-0.112	-0.112	-0.114	-0.118	-0.121	-0.125	-0.130	-0.136	-0.142	-0.150	-0.159	-0.168	-0.178	-0.188	-0.198	-0.209	-0.220	-0.232	-0.244	-0.256	-0.269	-0.281	-0.294	-0.305	-0.318	-0.330	-0.342	-0.354	-0.365	-0.374	-0.385	-0.394	-0.402	-0.411	-0.420	-0.426	-0.432	-0.438	-0.442	-0.445	-0.448	-0.450	-0.450	-0.449	-0.448	-0.444	-0.440	-0.435	-0.429	-0.421	-0.414	-0.404	-0.392	-0.380	-0.368	-0.352	-0.336	-0.320	-0.302	-0.284	-0.264	-0.242	-0.221	-0.198	-0.175	-0.149	-0.122	-0.096	-0.069	-0.040	-0.011	0.018	0.048	0.079	0.110	0.141	0.174	0.205	0.239	0.272	0.304	0.338	0.371	0.404	0.438	0.470	0.504	0.536	0.568	0.600	0.631	0.661	0.692	0.722	0.752	0.781	0.810	0.838	0.865	0.890	0.915	0.940	0.962	0.986	1.008	1.029	1.048	1.068	1.084	1.101	1.116	1.132	1.145	1.158	1.170	1.181	1.190	1.199	1.208	1.214	1.220	1.225	1.230	1.231	1.235	1.236	1.239	1.239	1.239	1.238	1.235	1.234	1.231	1.228	1.225	1.220	1.218	1.212	1.209	1.204	1.199	1.194	1.190	1.184	1.180	1.176	1.171	1.168	1.164	1.160	1.156	1.154	1.151	1.149	1.146	1.145	1.145	1.144	1.145	1.145	1.146	1.146	1.149	1.150	1.154	1.158	1.160	1.164	1.169	1.172	1.178	1.181	1.188	1.191	1.198	1.202	1.208	1.212	1.219	1.222	1.228	1.232	1.236	1.240	1.244	1.246	1.249	1.251	1.251	1.252	1.251	1.252	1.250	1.248	1.245	1.240	1.235	1.229	1.222	1.215	1.205	1.196	1.185	1.174	1.161	1.146	1.134	1.116	1.100	1.082	1.065	1.045	1.026	1.004	0.982	0.961	0.939	0.915	0.890	0.866	0.841	0.816	0.790	0.764	0.739	0.712	0.685	0.659	0.631	0.606	0.580	0.554	0.528	0.502	0.478	0.454	0.429	0.405	0.382	0.361	0.339	0.319	0.299	0.280	0.261	0.245	0.230	0.214	0.200	0.188	0.176	0.166	0.156	0.148	0.141	0.135	0.130	0.128	0.125	0.124	0.124	0.125	0.128	0.131	0.135	0.141	0.148	0.156	0.165	0.175	0.184	0.196	0.208	0.220	0.234	0.248	0.261	0.276	0.292	0.308	0.324	0.339	0.355	0.371	0.388	0.402	0.420	0.435	0.450	0.464	0.479	0.492	0.506	0.519	0.532	0.544	0.554	0.564	0.572	0.581	0.589	0.595	0.601	0.606	0.610	0.612	0.614	0.615	0.616	0.615	0.614	0.610	0.606	0.601	0.596	0.590	0.584	0.576	0.568	0.559	0.550	0.541	0.530	0.519	0.509	0.498	0.486	0.475	0.464	0.452	0.440	0.430	0.419	0.408	0.398	0.389	0.379	0.370	0.362	0.354	0.348	0.341	0.335	0.331	0.328	0.324	0.322	0.321	0.321	0.321	0.322	0.326	0.330	0.334	0.340	0.345	0.354	0.361	0.371	0.381	0.391	0.404	0.416	0.429	0.442	0.458	0.472	0.490	0.505	0.522	0.541	0.558	0.576	0.595	0.614	0.632	0.651	0.671	0.690	0.709	0.728	0.746	0.765	0.784	0.801	0.820	0.836	0.855	0.871	0.886	0.902	0.916	0.931	0.944	0.958	0.969	0.980	0.990	0.999	1.006	1.015	1.021	1.026	1.031	1.034	1.036	1.038	1.038	1.038	1.034	1.032	1.028	1.021	1.016	1.009	1.000	0.990	0.981	0.969	0.958	0.944	0.930	0.915	0.899	0.882	0.865	0.848	0.829	0.809	0.790	0.770	0.748	0.728	0.705	0.684	0.661	0.639	0.616	0.594	0.571	0.549	0.525	0.504	0.481	0.460	0.438	0.418	0.396	0.376	0.356	0.338	0.319	0.301	0.284	0.268	0.252	0.236	0.224	0.209	0.198	0.185	0.175	0.165	0.156	0.149	0.141	0.135	0.130	0.126	0.122	0.120	0.119	0.118	0.116	0.118	0.119	0.121	0.124	0.128	0.130	0.134	0.140	0.144	0.150	0.156	0.162	0.169	0.175	0.181	0.188	0.195	0.201	0.209	0.215	0.221	0.228	0.234	0.240	0.244	0.249	0.254	0.259	0.261	0.265	0.268	0.270	0.272	0.274	0.274	0.275	0.274	0.272	0.270	0.269	0.265	0.262	0.259	0.255	0.249	0.245	0.239	0.232	0.226	0.219	0.212	0.205	0.198	0.189	0.182	0.174	0.165	0.158	0.149	0.141	0.134	0.126	0.119	0.111	0.105	0.099	0.094	0.088	0.082	0.078	0.075	0.071	0.070	0.068	0.066	0.066	0.066	0.068	0.070	0.072	0.076	0.081	0.086	0.094	0.101	0.110	0.119	0.130	0.141	0.152	0.165	0.180	0.194	0.210	0.225	0.242	0.260	0.278	0.296	0.316	0.336	0.356	0.376	0.398	0.420	0.441	0.464	0.486	0.507	0.530	0.552	0.574	0.595	0.616	0.638	0.658	0.679	0.698	0.716	0.735	0.752	0.768	0.784	0.799	0.812	0.825	0.836	0.848	0.856	0.866	0.872	0.879	0.882	0.888	0.889	0.889	0.889	0.888	0.884	0.879	0.872	0.865	0.858	0.848	0.838	0.825	0.811	0.798	0.781	0.765	0.749	0.729	0.711	0.691	0.671	0.650	0.629	0.606	0.584	0.560	0.538	0.515	0.491	0.469	0.445	0.422	0.399	0.378	0.355	0.334	0.312	0.294	0.274	0.256	0.239	0.222	0.206	0.191	0.179	0.165	0.154	0.144	0.135	0.128	0.120	0.115	0.112	0.110	0.109	0.109	0.110	0.114	0.119	0.124	0.131	0.139	0.149	0.159	0.171	0.184	0.198	0.211	0.229	0.245	0.262	0.281	0.301	0.320	0.341	0.362	0.384	0.408	0.430	0.452	0.475	0.499	0.522	0.546	0.570	0.594	0.618	0.640	0.664	0.688	0.710	0.732	0.755	0.778	0.798	0.819	0.839	0.859	0.879	0.896	0.916	0.932	0.950	0.965	0.981	0.995	1.009	1.022	1.035	1.048	1.058	1.069	1.079	1.088	1.096	1.104	1.111	1.118	1.124	1.128	1.132	1.138	1.141	1.144	1.146	1.150	1.151	1.154	1.155	1.155	1.156	1.156	1.156	1.158	1.156	1.156	1.158	1.158	1.156	1.158	1.158	1.159	1.160	1.162	1.162	1.165	1.168	1.171	1.174	1.179	1.184	1.189	1.194	1.201	1.208	1.216	1.226	1.235	1.246	1.258	1.270	1.284	1.298	1.312	1.329	1.346	1.364	1.382	1.401	1.422	1.444	1.466	1.490	1.514	1.539	1.564	1.590	1.618	1.645	1.674	1.702	1.731	1.761	1.792	1.822	1.854	1.885	1.916	1.948	1.979	2.010	2.041	2.072	2.102	2.132	2.161	2.191	2.220	2.248	2.274	2.300	2.325	2.349	2.370	2.392	2.414	2.431	2.449	2.465	2.480	2.492	2.504	2.514	2.522	2.528	2.532	2.534	2.535	2.532	2.530	2.525	2.518	2.510	2.499	2.486	2.472	2.456	2.440	2.420	2.400	2.378	2.354	2.329	2.302	2.275	2.246	2.218	2.186	2.155	2.124	2.090	2.058	2.024	1.990	1.956	1.922	1.889	1.856	1.822	1.790	1.759	1.728	1.696	1.669	1.640	1.612	1.588	1.562	1.540	1.519	1.499	1.480	1.464	1.449	1.436	1.426	1.416	1.409	1.404	1.400	1.399	1.400	1.401	1.406	1.411	1.419	1.428	1.440	1.452	1.466	1.481	1.499	1.518	1.538	1.558	1.580	1.602	1.625	1.648	1.672	1.698	1.722	1.749	1.774	1.799	1.825	1.850	1.875	1.899	1.924	1.948	1.969	1.991	2.013	2.033	2.051	2.070	2.086	2.101	2.116	2.130	2.142	2.152	2.161	2.169	2.176	2.181	2.185	2.188	2.189	2.190	2.188	2.185	2.181	2.176	2.170	2.162	2.155	2.145	2.135	2.124	2.114	2.100	2.088	2.074	2.061	2.047	2.031	2.018	2.002	1.988	1.972	1.958	1.942	1.928	1.912	1.899	1.885	1.872	1.859	1.846	1.835	1.824	1.815	1.805	1.796	1.789	1.781	1.775	1.770	1.766	1.764	1.760	1.760	1.760	1.761	1.764	1.766	1.770	1.776	1.782	1.790	1.800	1.809	1.820	1.831	1.845	1.859	1.874	1.889	1.905	1.922	1.941	1.960	1.980	2.000	2.020	2.042	2.064	2.088	2.110	2.132	2.158	2.181	2.206	2.230	2.254	2.279	2.302	2.328	2.351	2.375	2.398	2.421	2.444	2.466	2.488	2.509	2.529	2.548	2.568	2.585	2.602	2.618	2.634	2.646	2.660	2.671	2.682	2.691	2.699	2.706	2.711	2.716	2.719	2.720	2.719	2.718	2.716	2.711	2.705	2.699	2.690	2.680	2.670	2.658	2.644	2.628	2.612	2.595	2.576	2.558	2.538	2.516	2.492	2.470	2.446	2.421	2.396	2.369	2.342	2.315	2.289	2.261	2.234	2.205	2.176	2.149	2.120	2.092	2.062	2.035	2.007	1.981	1.954	1.928	1.902	1.876	1.851	1.828	1.805	1.782	1.761	1.740	1.721	1.702	1.684	1.668	1.651	1.638	1.624	1.610	1.599	1.588	1.579	1.569	1.561	1.554	1.548	1.542	1.539	1.535	1.532	1.530	1.529	1.529	1.529	1.530	1.530	1.532	1.534	1.536	1.539	1.540	1.542	1.546	1.549	1.552	1.554	1.558	1.559	1.561	1.562	1.564	1.565	1.564	1.564	1.564	1.561	1.559	1.555	1.551	1.546	1.541	1.535	1.528	1.520	1.510	1.500	1.489	1.476	1.464	1.450	1.435	1.418	1.401	1.382	1.364	1.344	1.324	1.301	1.279	1.255	1.231	1.206	1.181	1.156	1.130	1.102	1.075	1.048	1.020	0.991	0.964	0.935	0.906	0.876	0.848	0.820	0.791	0.764	0.736	0.710	0.684	0.658	0.632	0.609	0.585	0.561	0.540	0.520	0.499	0.480	0.464	0.448	0.432	0.419	0.406	0.395	0.386	0.376	0.371	0.365	0.361	0.359	0.358	0.359	0.359	0.362	0.368	0.372	0.379	0.389	0.398	0.408	0.420	0.432	0.446	0.461	0.476	0.492	0.509	0.525	0.544	0.562	0.580	0.600	0.618	0.636	0.655	0.675	0.694	0.711	0.730	0.748	0.764	0.780	0.796	0.811	0.825	0.838	0.850	0.861	0.872	0.881	0.888	0.895	0.900	0.905	0.908	0.910	0.909	0.909	0.906	0.902	0.898	0.891	0.884	0.876	0.866	0.856	0.842	0.830	0.816	0.801	0.785	0.768	0.750	0.730	0.711	0.691	0.670	0.649	0.626	0.604	0.581	0.559	0.535	0.510	0.488	0.464	0.439	0.415	0.391	0.368	0.342	0.320	0.298	0.272	0.251	0.229	0.205	0.184	0.162	0.142	0.122	0.104	0.085	0.066	0.049	0.032	0.016	0.000	-0.014	-0.029	-0.042	-0.054	-0.065	-0.076	-0.085	-0.095	-0.102	-0.110	-0.116	-0.121	-0.125	-0.129	-0.131	-0.132	-0.134	-0.132	-0.131	-0.129	-0.125	-0.120	-0.115	-0.109	-0.101	-0.092	-0.084	-0.072	-0.061	-0.050	-0.036	-0.022	-0.008	0.008	0.024	0.042	0.060	0.078	0.096	0.116	0.135	0.155	0.175	0.196	0.216	0.238	0.259	0.281	0.301	0.321	0.342	0.362	0.384	0.402	0.421	0.439	0.458	0.472	0.489	0.504	0.518	0.530	0.542	0.552	0.561	0.570	0.578	0.582	0.586	0.589	0.590	0.590	0.589	0.586	0.581	0.575	0.568	0.559	0.549	0.536	0.524	0.510	0.495	0.478	0.460	0.441	0.421	0.401	0.379	0.356	0.334	0.311	0.288	0.265	0.240	0.215	0.192	0.168	0.142	0.120	0.096	0.074	0.051	0.030	0.009	-0.011	-0.030	-0.048	-0.064	-0.080	-0.095	-0.108	-0.120	-0.130	-0.140	-0.148	-0.152	-0.158	-0.161	-0.162	-0.164	-0.162	-0.160	-0.155	-0.150	-0.144	-0.136	-0.126	-0.115	-0.104	-0.092	-0.079	-0.064	-0.049	-0.032	-0.015	0.001	0.020	0.039	0.058	0.076	0.095	0.115	0.135	0.154	0.172	0.191	0.210	0.229	0.248	0.264	0.281	0.298	0.314	0.328	0.342	0.355	0.368	0.380	0.391	0.401	0.409	0.418	0.425	0.430	0.435	0.441	0.444	0.446	0.449	0.450	0.449	0.448	0.446	0.445	0.442	0.439	0.435	0.430	0.425	0.420	0.414	0.409	0.401	0.396	0.389	0.382	0.376	0.369	0.362	0.355	0.350	0.342	0.336	0.331	0.326	0.320	0.316	0.311	0.309	0.305	0.302	0.301	0.300	0.300	0.300	0.300	0.301	0.304	0.308	0.312	0.318	0.322	0.328	0.336	0.344	0.352	0.362	0.374	0.385	0.398	0.411	0.425	0.440	0.456	0.474	0.491	0.510	0.530	0.549	0.571	0.591	0.614	0.638	0.660	0.685	0.710	0.735	0.760	0.786	0.812	0.840	0.866	0.895	0.921	0.949	0.976	1.005	1.031	1.059	1.088	1.114	1.140	1.166	1.192	1.218	1.241	1.266	1.289	1.311	1.334	1.354	1.375	1.394	1.411	1.428	1.444	1.458	1.470	1.482	1.492	1.501	1.510	1.516	1.521	1.526	1.529	1.529	1.529	1.528	1.525	1.520	1.515	1.508	1.499	1.489	1.479	1.466	1.454	1.440	1.425	1.409	1.391	1.374	1.355	1.338	1.316	1.296	1.276	1.255	1.232	1.212	1.190	1.169	1.146	1.125	1.102	1.080	1.060	1.039	1.018	0.998	0.979	0.959	0.941	0.924	0.906	0.889	0.874	0.860	0.846	0.832	0.821	0.811	0.800	0.792	0.784	0.778	0.771	0.766	0.762	0.760	0.759	0.756	0.758	0.759	0.760	0.764	0.768	0.772	0.778	0.785	0.790	0.799	0.808	0.816	0.825	0.835	0.846	0.856	0.868	0.879	0.890	0.901	0.912	0.925	0.936	0.948	0.959	0.970	0.981	0.990	1.001	1.010	1.020	1.029	1.036	1.045	1.051	1.058	1.064	1.068	1.071	1.074	1.076	1.078	1.079	1.078	1.076	1.074	1.070	1.066	1.060	1.054	1.046	1.038	1.029	1.018	1.008	0.995	0.982	0.968	0.952	0.938	0.921	0.905	0.886	0.869	0.850	0.831	0.811	0.791	0.770	0.751	0.730	0.709	0.689	0.669	0.648	0.628	0.606	0.588	0.569	0.550	0.532	0.515	0.498	0.481	0.466	0.451	0.438	0.425	0.412	0.402	0.392	0.384	0.378	0.371	0.365	0.362	0.360	0.359	0.359	0.360	0.361	0.365	0.370	0.375	0.382	0.390	0.399	0.409	0.419	0.431	0.444	0.456	0.470	0.484	0.500	0.514	0.530	0.548	0.562	0.580	0.595	0.612	0.629	0.646	0.662	0.678	0.694	0.709	0.724	0.739	0.752	0.764	0.778	0.789	0.799	0.809	0.818	0.826	0.832	0.839	0.844	0.849	0.851	0.852	0.854	0.854	0.852	0.849	0.848	0.842	0.836	0.829	0.822	0.812	0.804	0.794	0.781	0.770	0.758	0.742	0.729	0.714	0.698	0.681	0.664	0.646	0.628	0.610	0.590	0.571	0.552	0.532	0.512	0.492	0.475	0.455	0.435	0.416	0.396	0.376	0.359	0.340	0.321	0.304	0.288	0.270	0.255	0.240	0.225	0.212	0.199	0.188	0.175	0.165	0.155	0.146	0.138	0.131	0.125	0.120	0.116	0.114	0.112	0.111	0.111	0.112	0.115	0.119	0.122	0.128	0.135	0.141	0.150	0.159	0.170	0.180	0.191	0.204	0.218	0.231	0.246	0.261	0.278	0.294	0.310	0.328	0.342	0.360	0.379	0.396	0.414	0.431	0.450	0.466	0.485	0.501	0.518	0.534	0.549	0.564	0.578	0.591	0.604	0.616	0.626	0.636	0.645	0.651	0.659	0.664	0.668	0.671	0.671	0.671	0.671	0.669	0.665	0.660	0.652	0.645	0.636	0.626	0.614	0.600	0.586	0.571	0.554	0.535	0.516	0.496	0.475	0.454	0.431	0.406	0.382	0.358	0.332	0.306	0.281	0.254	0.228	0.200	0.174	0.146	0.120	0.094	0.066	0.041	0.016	-0.009	-0.032	-0.056	-0.079	-0.100	-0.121	-0.142	-0.160	-0.179	-0.196	-0.211	-0.225	-0.239	-0.251	-0.261	-0.270	-0.279	-0.285	-0.291	-0.294	-0.298	-0.299	-0.298	-0.296	-0.294	-0.290	-0.285	-0.280	-0.272	-0.264	-0.255	-0.245	-0.235	-0.224	-0.210	-0.198	-0.184	-0.170	-0.155	-0.141	-0.125	-0.110	-0.094	-0.078	-0.062	-0.046	-0.030	-0.014	0.001	0.016	0.031	0.045	0.060	0.074	0.088	0.099	0.111	0.121	0.132	0.142	0.151	0.160	0.168	0.175	0.180	0.185	0.189	0.194	0.195	0.198	0.199	0.200	0.199	0.198	0.196	0.194	0.191	0.188	0.182	0.179	0.174	0.168	0.162	0.158	0.150	0.144	0.138	0.131	0.124	0.118	0.110	0.104	0.096	0.090	0.085	0.078	0.072	0.068	0.064	0.061	0.058	0.054	0.052	0.052	0.051	0.051	0.054	0.055	0.058	0.061	0.066	0.071	0.078	0.086	0.094	0.104	0.114	0.125	0.138	0.151	0.166	0.181	0.196	0.214	0.231	0.249	0.269	0.289	0.310	0.330	0.352	0.375	0.399	0.421	0.445	0.470	0.495	0.519	0.544	0.569	0.594	0.618	0.644	0.668	0.692	0.716	0.740	0.765	0.788	0.810	0.831	0.852	0.874	0.894	0.912	0.931	0.949	0.966	0.982	0.998	1.010	1.025	1.036	1.046	1.058	1.066	1.074	1.081	1.086	1.091	1.095	1.098	1.100	1.101	1.101	1.099	1.098	1.095	1.091	1.088	1.081	1.075	1.069	1.062	1.054	1.045	1.035	1.026	1.016	1.006	0.995	0.984	0.974	0.961	0.950	0.938	0.925	0.914	0.901	0.889	0.878	0.865	0.855	0.842	0.832	0.820	0.810	0.800	0.791	0.782	0.774	0.766	0.759	0.751	0.745	0.739	0.734	0.730	0.725	0.722	0.719	0.718	0.716	0.716	0.716	0.718	0.718	0.720	0.724	0.728	0.732	0.738	0.742	0.749	0.755	0.762	0.770	0.779	0.788	0.796	0.805	0.816	0.826	0.836	0.846	0.858	0.868	0.880	0.890	0.901	0.912	0.924	0.934	0.944	0.955	0.964	0.974	0.982	0.991	1.000	1.008	1.014	1.021	1.026	1.031	1.036	1.040	1.044	1.045	1.048	1.048	1.048	1.046	1.045	1.042	1.038	1.035	1.029	1.022	1.016	1.010	1.001	0.992	0.982	0.972	0.961	0.950	0.939	0.926	0.914	0.901	0.888	0.874	0.860	0.848	0.834	0.819	0.805	0.791	0.778	0.764	0.751	0.738	0.726	0.715	0.704	0.692	0.681	0.672	0.662	0.655	0.649	0.641	0.636	0.631	0.628	0.624	0.622	0.621	0.621	0.621	0.624	0.625	0.629	0.634	0.639	0.646	0.652	0.661	0.670	0.680	0.690	0.702	0.714	0.728	0.739	0.754	0.768	0.782	0.796	0.811	0.828	0.844	0.860	0.876	0.891	0.908	0.922	0.938	0.954	0.968	0.982	0.996	1.010	1.021	1.035	1.046	1.058	1.068	1.078	1.085	1.094	1.100	1.106	1.112	1.115	1.119	1.120	1.122	1.121	1.121	1.120	1.116	1.111	1.106	1.100	1.092	1.085	1.076	1.066	1.055	1.044	1.030	1.016	1.001	0.988	0.971	0.955	0.938	0.921	0.902	0.884	0.865	0.846	0.826	0.806	0.788	0.766	0.746	0.728	0.706	0.686	0.666	0.646	0.628	0.609	0.589	0.572	0.554	0.536	0.520	0.504	0.489	0.472	0.459	0.446	0.432	0.421	0.410	0.401	0.391	0.382	0.375	0.370	0.364	0.360	0.356	0.355	0.352	0.352	0.352	0.354	0.356	0.361	0.365	0.370	0.376	0.384	0.391	0.399	0.409	0.419	0.430	0.442	0.454	0.466	0.480	0.492	0.506	0.520	0.536	0.551	0.566	0.581	0.596	0.611	0.626	0.642	0.656	0.671	0.685	0.699	0.714	0.726	0.739	0.751	0.762	0.772	0.784	0.792	0.800	0.809	0.815	0.821	0.825	0.829	0.832	0.834	0.834	0.834	0.831	0.829	0.824	0.820	0.812	0.806	0.799	0.789	0.779	0.768	0.755	0.741	0.728	0.712	0.696	0.680	0.662	0.644	0.626	0.605	0.586	0.565	0.544	0.522	0.501	0.480	0.458	0.435	0.412	0.391	0.369	0.348	0.325	0.304	0.282	0.261	0.240	0.221	0.200	0.181	0.162	0.145	0.129	0.111	0.096	0.081	0.068	0.055	0.042	0.031	0.020	0.010	0.002	-0.005	-0.012	-0.018	-0.022	-0.028	-0.030	-0.031	-0.034	-0.034	-0.032	-0.032	-0.030	-0.028	-0.024	-0.019	-0.014	-0.008	-0.002	0.005	0.011	0.021	0.029	0.039	0.048	0.059	0.068	0.079	0.090	0.101	0.112	0.124	0.136	0.149	0.160	0.174	0.186	0.199	0.210	0.222	0.235	0.248	0.260	0.271	0.282	0.294	0.306	0.318	0.328	0.339	0.350	0.360	0.370	0.380	0.389	0.398	0.406	0.415	0.424	0.431	0.438	0.445	0.451	0.458	0.464	0.469	0.474	0.479	0.482	0.486	0.490	0.492	0.496	0.499	0.501	0.502	0.504	0.505	0.506	0.507	0.507	0.507	0.507	0.507	0.506	0.506	0.507	0.506	0.505	0.505	0.504	0.504	0.504	0.504	0.504	0.504	0.504	0.505	0.505	0.505	0.507	0.509	0.511	0.512	0.515	0.518	0.520	0.525	0.528	0.532	0.539	0.544	0.550	0.556	0.562	0.570	0.578	0.586	0.595	0.605	0.614	0.625	0.635	0.648	0.659	0.669	0.682	0.695	0.709	0.721	0.734	0.748	0.761	0.775	0.789	0.804	0.818	0.832	0.846	0.861	0.874	0.888	0.901	0.915	0.929	0.941	0.954	0.966	0.978	0.989	1.000	1.011	1.020	1.029	1.038	1.045	1.052	1.058	1.064	1.069	1.072	1.075	1.078	1.079	1.079	1.079	1.078	1.074	1.071	1.068	1.061	1.056	1.049	1.041	1.032	1.024	1.012	1.001	0.990	0.978	0.964	0.949	0.935	0.920	0.904	0.889	0.871	0.855	0.838	0.819	0.801	0.784	0.766	0.748	0.730	0.712	0.695	0.678	0.660	0.644	0.628	0.612	0.598	0.582	0.569	0.556	0.544	0.531	0.521	0.511	0.504	0.495	0.488	0.482	0.478	0.475	0.471	0.470	0.469	0.471	0.472	0.475	0.479	0.484	0.490	0.496	0.505	0.514	0.522	0.532	0.544	0.555	0.568	0.580	0.594	0.608	0.621	0.636	0.650	0.666	0.680	0.694	0.710	0.724	0.739	0.752	0.766	0.780	0.794	0.806	0.818	0.828	0.839	0.848	0.858	0.865	0.871	0.876	0.882	0.886	0.889	0.891	0.891	0.891	0.889	0.886	0.882	0.879	0.872	0.866	0.858	0.849	0.839	0.828	0.816	0.802	0.790	0.774	0.759	0.742	0.726	0.709	0.690	0.671	0.651	0.632	0.612	0.591	0.571	0.550	0.528	0.506	0.485	0.462	0.441	0.420	0.398	0.376	0.355	0.334	0.312	0.291	0.271	0.251	0.231	0.212	0.194	0.175	0.158	0.140	0.124	0.108	0.092	0.078	0.064	0.050	0.038	0.025	0.014	0.002	-0.008	-0.018	-0.025	-0.032	-0.040	-0.046	-0.052	-0.058	-0.062	-0.066	-0.069	-0.071	-0.074	-0.074	-0.074	-0.074	-0.072	-0.071	-0.069	-0.066	-0.064	-0.060	-0.056	-0.052	-0.048	-0.041	-0.036	-0.030	-0.024	-0.018	-0.011	-0.004	0.002	0.011	0.019	0.026	0.032	0.040	0.048	0.055	0.061	0.069	0.075	0.081	0.088	0.092	0.098	0.102	0.108	0.111	0.115	0.118	0.119	0.122	0.122	0.122	0.124	0.122	0.121	0.119	0.116	0.112	0.109	0.104	0.099	0.092	0.086	0.079	0.071	0.062	0.054	0.045	0.035	0.025	0.014	0.004	-0.008	-0.019	-0.030	-0.042	-0.054	-0.065	-0.076	-0.089	-0.100	-0.110	-0.121	-0.131	-0.141	-0.151	-0.160	-0.169	-0.176	-0.184	-0.190	-0.196	-0.201	-0.206	-0.209	-0.212	-0.214	-0.214	-0.215	-0.214	-0.211	-0.209	-0.205	-0.200	-0.195	-0.190	-0.181	-0.175	-0.166	-0.158	-0.146	-0.136	-0.125	-0.114	-0.102	-0.090	-0.076	-0.065	-0.052	-0.039	-0.025	-0.012	0.000	0.012	0.025	0.039	0.050	0.061	0.071	0.082	0.092	0.101	0.110	0.118	0.122	0.129	0.134	0.138	0.140	0.141	0.142	0.141	0.140	0.139	0.135	0.130	0.124	0.118	0.110	0.100	0.090	0.080	0.068	0.054	0.040	0.025	0.010	-0.008	-0.025	-0.042	-0.061	-0.080	-0.100	-0.120	-0.140	-0.162	-0.184	-0.206	-0.228	-0.250	-0.271	-0.295	-0.316	-0.340	-0.361	-0.384	-0.406	-0.428	-0.449	-0.470	-0.491	-0.510	-0.531	-0.550	-0.569	-0.588	-0.605	-0.622	-0.640	-0.655	-0.671	-0.686	-0.700	-0.712	-0.725	-0.738	-0.749	-0.759	-0.769	-0.778	-0.785	-0.791	-0.799	-0.804	-0.809	-0.814	-0.816	-0.819	-0.820	-0.821	-0.821	-0.821	-0.819	-0.816	-0.814	-0.810	-0.804	-0.800	-0.792	-0.788	-0.780	-0.771	-0.764	-0.755	-0.745	-0.736	-0.725	-0.715	-0.704	-0.691	-0.680	-0.668	-0.656	-0.644	-0.631	-0.619	-0.605	-0.592	-0.581	-0.568	-0.556	-0.544	-0.531	-0.520	-0.510	-0.499	-0.489	-0.479	-0.470	-0.460	-0.452	-0.445	-0.439	-0.432	-0.428	-0.422	-0.419	-0.416	-0.414	-0.411	-0.410	-0.410	-0.411	-0.412	-0.415	-0.418	-0.421	-0.426	-0.431	-0.436	-0.442	-0.448	-0.455	-0.462	-0.470	-0.479	-0.486	-0.495	-0.502	-0.511	-0.519	-0.528	-0.535	-0.542	-0.550	-0.556	-0.562	-0.568	-0.574	-0.579	-0.582	-0.585	-0.588	-0.589	-0.590	-0.589	-0.588	-0.585	-0.581	-0.578	-0.571	-0.565	-0.558	-0.549	-0.538	-0.528	-0.515	-0.501	-0.488	-0.471	-0.456	-0.439	-0.421	-0.401	-0.381	-0.361	-0.340	-0.318	-0.295	-0.271	-0.249	-0.224	-0.200	-0.175	-0.150	-0.124	-0.099	-0.074	-0.048	-0.024	0.002	0.028	0.052	0.078	0.101	0.125	0.149	0.171	0.194	0.215	0.238	0.258	0.276	0.296	0.315	0.332	0.350	0.365	0.381	0.395	0.409	0.421	0.434	0.445	0.455	0.464	0.474	0.480	0.489	0.494	0.500	0.505	0.507	0.512	0.515	0.518	0.519	0.520	0.521	0.520	0.520	0.519	0.518	0.516	0.514	0.510	0.506	0.505	0.501	0.496	0.492	0.488	0.485	0.480	0.475	0.470	0.466	0.461	0.458	0.452	0.449	0.445	0.441	0.438	0.435	0.431	0.429	0.426	0.425	0.424	0.422	0.422	0.422	0.424	0.425	0.428	0.430	0.434	0.438	0.442	0.449	0.454	0.461	0.469	0.478	0.488	0.499	0.509	0.521	0.534	0.548	0.562	0.578	0.594	0.610	0.629	0.648	0.666	0.688	0.708	0.729	0.751	0.775	0.798	0.822	0.846	0.871	0.898	0.922	0.950	0.976	1.004	1.030	1.058	1.085	1.111	1.140	1.168	1.195	1.221	1.249	1.274	1.301	1.328	1.351	1.378	1.401	1.425	1.448	1.470	1.491	1.511	1.531	1.550	1.568	1.585	1.600	1.614	1.629	1.641	1.654	1.664	1.672	1.681	1.688	1.694	1.699	1.702	1.705	1.708	1.708	1.708	1.705	1.702	1.700	1.696	1.691	1.685	1.679	1.671	1.664	1.655	1.646	1.636	1.628	1.618	1.608	1.596	1.586	1.575	1.565	1.555	1.545	1.535	1.526	1.516	1.508	1.500	1.491	1.486	1.480	1.474	1.470	1.466	1.462	1.461	1.461	1.461	1.464	1.466	1.470	1.475	1.481	1.489	1.498	1.508	1.518	1.530	1.544	1.558	1.574	1.590	1.608	1.626	1.648	1.668	1.689	1.711	1.735	1.759	1.784	1.810	1.835	1.861	1.889	1.916	1.944	1.971	2.000	2.029	2.058	2.085	2.114	2.140	2.168	2.196	2.224	2.249	2.275	2.300	2.325	2.349	2.371	2.395	2.416	2.436	2.456	2.474	2.492	2.508	2.522	2.538	2.550	2.562	2.572	2.581	2.589	2.595	2.600	2.604	2.606	2.608	2.608	2.606	2.602	2.599	2.594	2.588	2.579	2.570	2.561	2.549	2.536	2.524	2.510	2.495	2.479	2.462	2.446	2.426	2.409	2.389	2.370	2.349	2.329	2.309	2.286	2.265	2.244	2.221	2.200	2.179	2.158	2.136	2.114	2.092	2.072	2.052	2.033	2.013	1.992	1.974	1.958	1.939	1.922	1.906	1.891	1.876	1.862	1.849	1.835	1.825	1.812	1.801	1.792	1.782	1.775	1.768	1.760	1.754	1.749	1.742	1.738	1.735	1.731	1.728	1.726	1.724	1.721	1.720	1.719	1.718	1.718	1.718	1.716	1.716	1.716	1.716	1.716	1.716	1.716	1.716	1.715	1.715	1.714	1.714	1.712	1.711	1.709	1.706	1.705	1.702	1.700	1.696	1.694	1.690	1.685	1.681	1.676	1.671	1.666	1.660	1.655	1.649	1.641	1.635	1.628	1.620	1.612	1.605	1.598	1.589	1.581	1.574	1.565	1.558	1.549	1.541	1.532	1.525	1.518	1.509	1.501	1.494	1.488	1.479	1.472	1.466	1.459	1.454	1.448	1.442	1.436	1.432	1.428	1.424	1.420	1.415	1.414	1.410	1.408	1.408	1.405	1.404	1.405	1.404	1.404	1.406	1.406	1.408	1.410	1.412	1.415	1.419	1.422	1.426	1.430	1.435	1.440	1.445	1.450	1.456	1.462	1.469	1.475	1.481	1.488	1.495	1.502	1.509	1.516	1.522	1.530	1.536	1.544	1.550	1.556	1.564	1.570	1.575	1.582	1.588	1.592	1.598	1.601	1.605	1.610	1.612	1.615	1.616	1.619	1.619	1.619	1.618	1.618	1.616	1.614	1.611	1.606	1.602	1.598	1.592	1.585	1.578	1.570	1.561	1.551	1.541	1.530	1.519	1.506	1.495	1.481	1.468	1.454	1.439	1.422	1.408	1.392	1.376	1.359	1.342	1.326	1.310	1.292	1.276	1.259	1.241	1.225	1.210	1.194	1.178	1.161	1.146	1.132	1.118	1.104	1.091	1.079	1.068	1.056	1.046	1.036	1.029	1.021	1.014	1.010	1.004	1.001	0.998	0.996	0.995	0.995	0.996	0.998	1.000	1.004	1.009	1.012	1.019	1.026	1.034	1.041	1.051	1.060	1.071	1.081	1.094	1.105	1.116	1.129	1.141	1.154	1.166	1.180	1.191	1.205	1.218	1.229	1.241	1.252	1.264	1.274	1.285	1.294	1.302	1.311	1.319	1.325	1.332	1.338	1.341	1.345	1.348	1.349	1.350	1.349	1.348	1.346	1.344	1.340	1.335	1.329	1.322	1.315	1.308	1.298	1.288	1.278	1.266	1.254	1.242	1.229	1.215	1.202	1.188	1.174	1.159	1.144	1.129	1.114	1.099	1.084	1.069	1.055	1.040	1.026	1.012	1.000	0.988	0.975	0.964	0.954	0.942	0.932	0.925	0.915	0.909	0.902	0.896	0.891	0.889	0.885	0.884	0.881	0.881	0.882	0.884	0.886	0.889	0.892	0.899	0.904	0.910	0.916	0.925	0.934	0.941	0.951	0.961	0.972	0.982	0.995	1.006	1.019	1.031	1.042	1.055	1.069	1.082	1.095	1.109	1.121	1.134	1.149	1.160	1.174	1.186	1.199	1.211	1.224	1.235	1.246	1.259	1.270	1.281	1.291	1.301	1.311	1.321	1.330	1.339	1.348	1.356	1.365	1.372	1.379	1.386	1.395	1.401	1.408	1.414	1.420	1.426	1.432	1.439	1.445	1.450	1.455	1.462	1.468	1.472	1.479	1.484	1.490	1.495	1.501	1.508	1.512	1.519	1.525	1.531	1.538	1.545	1.551	1.559	1.566	1.572	1.581	1.589	1.596	1.605	1.614	1.622	1.630	1.640	1.649	1.659	1.669	1.679	1.690	1.700	1.711	1.722	1.734	1.745	1.756	1.768	1.781	1.792	1.805	1.818	1.831	1.844	1.858	1.869	1.884	1.898	1.911	1.924	1.939	1.954	1.968	1.982	1.995	2.010	2.025	2.040	2.055	2.069	2.084	2.099	2.114	2.129	2.144	2.159	2.175	2.190	2.204	2.220	2.235	2.250	2.266	2.280	2.296	2.310	2.326	2.340	2.356	2.371	2.385	2.400	2.415	2.429	2.442	2.458	2.471	2.486	2.500	2.512	2.526	2.540	2.554	2.566	2.579	2.590	2.604	2.615	2.626	2.638	2.648	2.659	2.669	2.679	2.689	2.699	2.706	2.716	2.724	2.731	2.739	2.746	2.754	2.760	2.766	2.772	2.779	2.784	2.790	2.794	2.799	2.802	2.806	2.811	2.815	2.819	2.822	2.826	2.830	2.834	2.838	2.842	2.845	2.849	2.854	2.859	2.862	2.869	2.872	2.879	2.884	2.891	2.898	2.904	2.911	2.920	2.929	2.938	2.946	2.955	2.965	2.976	2.988	2.999	3.010	3.024	3.035	3.049	3.062	3.076	3.089	3.104	3.119	3.134	3.148	3.162	3.178	3.192	3.208	3.222	3.238	3.251	3.268	3.281	3.295	3.306	3.319	3.331	3.344	3.355	3.365	3.374	3.384	3.392	3.399	3.406	3.412	3.416	3.421	3.424	3.425	3.426	3.426	3.425	3.422	3.420	3.415	3.409	3.402	3.396	3.389	3.378	3.368	3.356	3.345	3.332	3.319	3.305	3.289	3.274	3.256	3.240	3.221	3.204	3.185	3.165	3.146	3.126	3.106	3.088	3.068	3.046	3.026	3.006	2.988	2.968	2.949	2.930	2.910	2.891	2.874	2.855	2.839	2.822	2.806	2.791	2.776	2.762	2.749	2.736	2.725	2.714	2.704	2.694	2.685	2.678	2.671	2.664	2.658	2.654	2.650	2.646	2.644	2.641	2.640	2.639	2.639	2.640	2.640	2.641	2.642	2.645	2.648	2.650	2.652	2.656	2.659	2.662	2.666	2.670	2.672	2.676	2.679	2.682	2.685	2.688	2.689	2.691	2.692	2.692	2.692	2.692	2.691	2.690	2.689	2.685	2.682	2.679	2.674	2.669	2.661	2.655	2.648	2.639	2.630	2.620	2.610	2.600	2.588	2.575	2.561	2.549	2.535	2.520	2.504	2.489	2.472	2.456	2.440	2.421	2.404	2.386	2.369	2.349	2.331	2.312	2.295	2.276	2.259	2.239	2.220	2.202	2.184	2.168	2.150	2.132	2.115	2.099	2.081	2.066	2.049	2.034	2.020	2.005	1.991	1.978	1.965	1.952	1.941	1.929	1.918	1.908	1.899	1.889	1.880	1.872	1.865	1.859	1.852	1.846	1.841	1.836	1.832	1.829	1.825	1.822	1.821	1.820	1.819	1.819	1.819	1.820	1.821	1.824	1.826	1.829	1.832	1.836	1.841	1.846	1.850	1.856	1.862	1.869	1.876	1.884	1.890	1.899	1.906	1.915	1.922	1.930	1.939	1.948	1.956	1.965	1.974	1.982	1.991	1.999	2.006	2.015	2.022	2.030	2.036	2.042	2.049	2.054	2.059	2.062	2.066	2.069	2.072	2.074	2.074	2.074	2.072	2.072	2.070	2.066	2.061	2.056	2.051	2.044	2.035	2.027	2.018	2.007	1.996	1.985	1.971	1.958	1.944	1.929	1.914	1.899	1.881	1.865	1.848	1.831	1.812	1.795	1.776	1.759	1.741	1.724	1.706	1.688	1.671	1.654	1.638	1.620	1.605	1.591	1.576	1.564	1.550	1.539	1.526	1.518	1.506	1.499	1.490	1.485	1.478	1.472	1.470	1.466	1.464	1.462	1.462	1.462	1.465	1.466	1.470	1.474	1.479	1.484	1.490	1.496	1.504	1.511	1.519	1.528	1.536	1.546	1.555	1.565	1.575	1.584	1.594	1.605	1.614	1.622	1.632	1.642	1.650	1.659	1.668	1.676	1.682	1.690	1.698	1.704	1.709	1.715	1.720	1.724	1.729	1.732	1.735	1.738	1.740	1.741	1.742	1.744	1.742	1.744	1.742	1.741	1.741	1.739	1.736	1.735	1.732	1.729	1.726	1.722	1.720	1.716	1.712	1.709	1.704	1.700	1.695	1.690	1.686	1.680	1.675	1.671	1.665	1.660	1.654	1.650	1.644	1.639	1.632	1.628	1.621	1.616	1.610	1.605	1.599	1.594	1.588	1.582	1.576	1.571	1.565	1.561	1.555	1.549	1.544	1.538	1.532	1.528	1.522	1.518	1.514	1.509	1.504	1.500	1.495	1.491	1.488	1.484	1.481	1.478	1.474	1.472	1.470	1.468	1.466	1.465	1.464	1.464	1.462	1.464	1.464	1.465	1.466	1.469	1.470	1.472	1.476	1.479	1.482	1.486	1.491	1.496	1.500	1.506	1.511	1.518	1.525	1.531	1.538	1.545	1.551	1.560	1.568	1.574	1.582	1.589	1.596	1.602	1.611	1.618	1.625	1.631	1.638	1.644	1.649	1.655	1.660	1.664	1.669	1.672	1.674	1.678	1.680	1.680	1.682	1.682	1.681	1.680	1.679	1.676	1.672	1.670	1.665	100.000	5.000	2.000	1.000	3.000	0.000	0.000	0.000	0.000	0.000	0.000	0.000	0.000	0.000	0.000	0.000	0.000	0.000	-0.051	-0.062	-0.072	-0.082	-0.092	-0.102	-0.111	-0.121	-0.130	-0.138	-0.146	-0.154	-0.161	-0.168	-0.174	-0.180	-0.185	-0.190	-0.195	-0.198	-0.201	-0.204	-0.208	-0.209	-0.210	-0.210	-0.211	-0.211	-0.211	-0.209	-0.209	-0.206	-0.204	-0.200	-0.196	-0.192	-0.188	-0.182	-0.178	-0.171	-0.166	-0.160	-0.154	-0.148	-0.141	-0.135	-0.126	-0.120	-0.112	-0.105	-0.098	-0.090	-0.084	-0.076	-0.070	-0.064	-0.056	-0.050	-0.044	-0.039	-0.035	-0.030	-0.025	-0.021	-0.018	-0.015	-0.012	-0.011	-0.010	-0.009	-0.010	-0.010	-0.011	-0.015	-0.016	-0.020	-0.024	-0.029	-0.034	-0.041	-0.048	-0.055	-0.062	-0.071	-0.080	-0.089	-0.100	-0.111	-0.121	-0.134	-0.145	-0.158	-0.170	-0.182	-0.196	-0.210	-0.222	-0.236	-0.250	-0.264	-0.278	-0.291	-0.305	-0.319	-0.332	-0.345	-0.358	-0.370	-0.382	-0.395	-0.405	-0.416	-0.428	-0.438	-0.446	-0.455	-0.464	-0.471	-0.478	-0.485	-0.491	-0.496	-0.501	-0.505	-0.507	-0.511	-0.514	-0.515	-0.515	-0.516	-0.515	-0.515	-0.514	-0.511	-0.509	-0.505	-0.501	-0.498	-0.492	-0.489	-0.484	-0.478	-0.470	-0.465	-0.458	-0.451	-0.442	-0.436	-0.428	-0.420	-0.412	-0.404	-0.396	-0.389	-0.379	-0.370	-0.362	-0.354	-0.346	-0.338	-0.329	-0.320	-0.312	-0.304	-0.296	-0.289	-0.280	-0.272	-0.264	-0.258	-0.249	-0.241	-0.234	-0.228	-0.220	-0.212	-0.205	-0.198	-0.190	-0.181	-0.175	-0.168	-0.159	-0.152	-0.144	-0.136	-0.129	-0.120	-0.111	-0.102	-0.094	-0.085	-0.076	-0.065	-0.056	-0.046	-0.036	-0.025	-0.014	-0.002	0.008	0.020	0.031	0.044	0.056	0.070	0.082	0.095	0.110	0.122	0.138	0.151	0.166	0.181	0.195	0.210	0.225	0.240	0.255	0.270	0.285	0.300	0.315	0.330	0.345	0.359	0.374	0.388	0.401	0.414	0.429	0.441	0.454	0.466	0.479	0.490	0.501	0.512	0.522	0.534	0.542	0.552	0.561	0.570	0.579	0.586	0.595	0.602	0.610	0.615	0.622	0.629	0.635	0.641	0.646	0.651	0.658	0.661	0.666	0.670	0.675	0.680	0.685	0.689	0.692	0.698	0.702	0.708	0.711	0.716	0.721	0.726	0.730	0.736	0.741	0.746	0.752	0.758	0.762	0.770	0.775	0.781	0.788	0.794	0.800	0.805	0.812	0.819	0.825	0.832	0.838	0.844	0.851	0.858	0.864	0.871	0.878	0.884	0.890	0.896	0.902	0.909	0.915	0.920	0.926	0.932	0.938	0.944	0.949	0.954	0.960	0.965	0.971	0.978	0.982	0.988	0.994	1.000	1.006	1.011	1.018	1.024	1.031	1.039	1.045	1.054	1.061	1.069	1.078	1.085	1.095	1.104	1.114	1.124	1.132	1.144	1.155	1.165	1.176	1.189	1.201	1.214	1.226	1.240	1.252	1.266	1.280	1.292	1.308	1.321	1.335	1.349	1.362	1.376	1.389	1.402	1.416	1.428	1.440	1.451	1.462	1.472	1.482	1.492	1.501	1.509	1.518	1.522	1.529	1.534	1.538	1.539	1.541	1.541	1.542	1.541	1.539	1.536	1.531	1.526	1.519	1.512	1.504	1.494	1.482	1.472	1.460	1.446	1.432	1.418	1.402	1.385	1.369	1.351	1.332	1.314	1.295	1.276	1.256	1.236	1.218	1.196	1.178	1.158	1.138	1.120	1.101	1.082	1.064	1.046	1.031	1.015	0.999	0.985	0.970	0.958	0.946	0.936	0.926	0.918	0.910	0.904	0.899	0.895	0.891	0.890	0.889	0.889	0.890	0.892	0.898	0.901	0.906	0.914	0.920	0.929	0.938	0.948	0.958	0.969	0.980	0.992	1.004	1.018	1.030	1.042	1.055	1.068	1.081	1.094	1.106	1.118	1.130	1.141	1.152	1.162	1.172	1.181	1.190	1.198	1.204	1.209	1.215	1.218	1.222	1.224	1.224	1.225	1.224	1.222	1.220	1.216	1.211	1.206	1.200	1.192	1.185	1.176	1.166	1.158	1.146	1.135	1.122	1.111	1.099	1.085	1.072	1.059	1.045	1.030	1.016	1.002	0.988	0.974	0.960	0.945	0.931	0.918	0.905	0.892	0.879	0.866	0.854	0.841	0.830	0.820	0.809	0.798	0.788	0.778	0.768	0.758	0.749	0.741	0.731	0.722	0.715	0.708	0.701	0.694	0.686	0.679	0.672	0.666	0.659	0.652	0.645	0.640	0.634	0.628	0.621	0.616	0.610	0.604	0.598	0.592	0.586	0.581	0.576	0.571	0.565	0.560	0.556	0.552	0.548	0.544	0.539	0.536	0.534	0.530	0.528	0.525	0.524	0.522	0.522	0.521	0.521	0.521	0.522	0.524	0.526	0.528	0.530	0.532	0.536	0.540	0.544	0.548	0.554	0.558	0.564	0.569	0.575	0.580	0.586	0.591	0.598	0.602	0.610	0.615	0.621	0.626	0.630	0.636	0.640	0.645	0.649	0.651	0.655	0.656	0.659	0.660	0.660	0.660	0.659	0.656	0.655	0.652	0.649	0.645	0.640	0.635	0.630	0.621	0.615	0.608	0.598	0.589	0.580	0.570	0.559	0.549	0.538	0.526	0.515	0.502	0.491	0.479	0.468	0.455	0.442	0.430	0.419	0.406	0.395	0.382	0.371	0.360	0.350	0.339	0.329	0.320	0.310	0.301	0.292	0.285	0.278	0.270	0.264	0.258	0.252	0.248	0.242	0.239	0.235	0.231	0.229	0.228	0.225	0.224	0.222	0.222	0.221	0.221	0.221	0.222	0.222	0.225	0.225	0.226	0.230	0.231	0.234	0.236	0.238	0.240	0.242	0.245	0.248	0.250	0.254	0.256	0.259	0.261	0.264	0.266	0.269	0.271	0.275	0.278	0.280	0.282	0.285	0.288	0.290	0.292	0.295	0.296	0.298	0.301	0.302	0.304	0.306	0.308	0.309	0.310	0.311	0.314	0.314	0.314	0.315	0.316	0.315	0.316	0.315	0.315	0.314	0.314	0.311	0.311	0.309	0.308	0.305	0.301	0.300	0.296	0.294	0.290	0.286	0.282	0.276	0.272	0.269	0.262	0.259	0.254	0.248	0.242	0.236	0.231	0.225	0.220	0.214	0.208	0.201	0.196	0.191	0.185	0.180	0.175	0.171	0.166	0.161	0.158	0.154	0.150	0.148	0.145	0.142	0.140	0.139	0.138	0.138	0.138	0.138	0.139	0.141	0.142	0.145	0.148	0.151	0.155	0.159	0.162	0.169	0.174	0.180	0.188	0.194	0.201	0.208	0.216	0.224	0.234	0.241	0.249	0.259	0.268	0.276	0.285	0.294	0.304	0.312	0.320	0.329	0.338	0.346	0.354	0.361	0.369	0.376	0.382	0.389	0.395	0.401	0.406	0.412	0.416	0.420	0.424	0.428	0.430	0.432	0.434	0.436	0.436	0.439	0.439	0.439	0.439	0.439	0.438	0.438	0.435	0.434	0.432	0.430	0.429	0.428	0.426	0.424	0.422	0.421	0.420	0.419	0.418	0.416	0.415	0.416	0.415	0.416	0.416	0.418	0.420	0.421	0.424	0.429	0.431	0.436	0.441	0.446	0.452	0.459	0.468	0.474	0.484	0.492	0.502	0.514	0.524	0.535	0.549	0.561	0.575	0.590	0.604	0.620	0.635	0.651	0.668	0.685	0.702	0.719	0.738	0.755	0.774	0.791	0.811	0.830	0.848	0.866	0.885	0.905	0.924	0.941	0.961	0.979	0.996	1.014	1.031	1.049	1.065	1.081	1.096	1.112	1.126	1.141	1.155	1.169	1.181	1.194	1.205	1.216	1.228	1.236	1.248	1.256	1.262	1.271	1.278	1.284	1.290	1.296	1.302	1.306	1.310	1.314	1.316	1.319	1.321	1.322	1.325	1.325	1.325	1.326	1.326	1.326	1.325	1.325	1.324	1.322	1.321	1.320	1.318	1.316	1.315	1.312	1.311	1.309	1.308	1.306	1.304	1.301	1.300	1.299	1.295	1.294	1.292	1.291	1.289	1.286	1.286	1.284	1.282	1.282	1.281	1.280	1.279	1.279	1.278	1.279	1.279	1.279	1.279	1.280	1.280	1.282	1.282	1.285	1.288	1.290	1.292	1.295	1.298	1.301	1.304	1.309	1.314	1.318	1.322	1.329	1.335	1.340	1.346	1.354	1.361	1.368	1.376	1.382	1.391	1.400	1.410	1.418	1.426	1.436	1.445	1.455	1.465	1.475	1.485	1.494	1.504	1.512	1.522	1.531	1.541	1.550	1.560	1.569	1.578	1.585	1.592	1.600	1.606	1.612	1.619	1.625	1.630	1.635	1.638	1.641	1.644	1.645	1.646	1.646	1.646	1.646	1.644	1.641	1.639	1.636	1.631	1.625	1.620	1.614	1.608	1.600	1.592	1.584	1.575	1.566	1.556	1.548	1.536	1.526	1.516	1.505	1.496	1.485	1.474	1.465	1.455	1.445	1.436	1.426	1.419	1.411	1.404	1.396	1.391	1.385	1.381	1.376	1.372	1.370	1.369	1.368	1.369	1.369	1.370	1.374	1.376	1.381	1.386	1.392	1.399	1.408	1.416	1.425	1.435	1.445	1.456	1.469	1.481	1.492	1.506	1.520	1.534	1.548	1.562	1.576	1.591	1.606	1.620	1.634	1.649	1.662	1.676	1.690	1.702	1.715	1.726	1.739	1.750	1.759	1.769	1.778	1.785	1.794	1.800	1.806	1.811	1.815	1.819	1.821	1.821	1.824	1.822	1.822	1.820	1.816	1.812	1.809	1.802	1.798	1.790	1.781	1.774	1.764	1.754	1.744	1.732	1.720	1.708	1.695	1.681	1.668	1.652	1.638	1.621	1.606	1.590	1.574	1.556	1.540	1.522	1.506	1.488	1.470	1.452	1.434	1.416	1.398	1.380	1.360	1.342	1.325	1.305	1.286	1.269	1.250	1.234	1.215	1.196	1.179	1.161	1.144	1.126	1.109	1.091	1.076	1.059	1.042	1.026	1.011	0.995	0.980	0.965	0.949	0.934	0.920	0.905	0.892	0.878	0.865	0.851	0.838	0.825	0.812	0.800	0.789	0.776	0.765	0.754	0.742	0.731	0.721	0.710	0.700	0.690	0.680	0.670	0.660	0.650	0.640	0.631	0.621	0.612	0.604	0.594	0.585	0.576	0.566	0.556	0.548	0.538	0.529	0.519	0.509	0.500	0.490	0.480	0.469	0.459	0.448	0.438	0.426	0.416	0.405	0.394	0.382	0.370	0.359	0.348	0.336	0.324	0.311	0.299	0.286	0.275	0.261	0.250	0.236	0.225	0.212	0.200	0.188	0.175	0.164	0.151	0.139	0.126	0.116	0.104	0.092	0.081	0.070	0.060	0.049	0.039	0.028	0.018	0.009	-0.001	-0.010	-0.019	-0.029	-0.036	-0.045	-0.051	-0.060	-0.066	-0.074	-0.080	-0.086	-0.092	-0.099	-0.105	-0.110	-0.115	-0.120	-0.125	-0.130	-0.135	-0.139	-0.142	-0.146	-0.151	-0.154	-0.158	-0.160	-0.165	-0.168	-0.171	-0.174	-0.176	-0.180	-0.182	-0.185	-0.188	-0.191	-0.194	-0.196	-0.199	-0.201	-0.204	-0.206	-0.209	-0.211	-0.214	-0.216	-0.219	-0.221	-0.222	-0.225	-0.228	-0.230	-0.231	-0.234	-0.235	-0.238	-0.240	-0.241	-0.244	-0.245	-0.248	-0.249	-0.250	-0.252	-0.255	-0.258	-0.258	-0.259	-0.262	-0.264	-0.265	-0.266	-0.269	-0.271	-0.271	-0.274	-0.276	-0.279	-0.280	-0.282	-0.285	-0.288	-0.289	-0.292	-0.295	-0.298	-0.301	-0.304	-0.306	-0.310	-0.312	-0.315	-0.318	-0.320	-0.324	-0.328	-0.329	-0.331	-0.335	-0.336	-0.339	-0.341	-0.342	-0.344	-0.346	-0.346	-0.348	-0.348	-0.346	-0.346	-0.345	-0.342	-0.340	-0.336	-0.334	-0.330	-0.325	-0.319	-0.312	-0.305	-0.298	-0.289	-0.279	-0.270	-0.259	-0.248	-0.234	-0.221	-0.208	-0.192	-0.176	-0.160	-0.144	-0.126	-0.108	-0.089	-0.069	-0.050	-0.029	-0.008	0.014	0.036	0.059	0.080	0.102	0.126	0.148	0.170	0.194	0.216	0.239	0.261	0.284	0.304	0.326	0.348	0.368	0.388	0.408	0.425	0.444	0.460	0.478	0.494	0.507	0.522	0.536	0.549	0.561	0.571	0.581	0.591	0.600	0.608	0.614	0.619	0.624	0.629	0.632	0.635	0.639	0.640	0.641	0.642	0.642	0.642	0.642	0.642	0.641	0.640	0.639	0.636	0.635	0.635	0.634	0.632	0.631	0.631	0.631	0.631	0.631	0.632	0.634	0.638	0.640	0.644	0.648	0.651	0.656	0.662	0.670	0.678	0.685	0.694	0.704	0.715	0.725	0.738	0.751	0.764	0.778	0.794	0.809	0.825	0.842	0.860	0.878	0.896	0.915	0.935	0.955	0.976	0.996	1.016	1.039	1.059	1.081	1.102	1.125	1.146	1.169	1.190	1.211	1.234	1.255	1.276	1.298	1.319	1.339	1.359	1.379	1.399	1.418	1.436	1.455	1.472	1.490	1.506	1.522	1.539	1.555	1.569	1.584	1.596	1.610	1.621	1.634	1.645	1.655	1.665	1.675	1.684	1.691	1.700	1.706	1.714	1.720	1.725	1.729	1.734	1.738	1.741	1.745	1.748	1.750	1.752	1.752	1.754	1.755	1.755	1.754	1.755	1.755	1.752	1.752	1.750	1.750	1.748	1.745	1.742	1.741	1.739	1.736	1.734	1.732	1.729	1.728	1.724	1.721	1.719	1.716	1.714	1.712	1.709	1.708	1.705	1.704	1.701	1.700	1.699	1.696	1.696	1.696	1.695	1.695	1.694	1.695	1.696	1.696	1.698	1.699	1.700	1.702	1.705	1.708	1.711	1.714	1.718	1.722	1.726	1.731	1.736	1.742	1.748	1.754	1.761	1.766	1.774	1.781	1.789	1.796	1.805	1.812	1.821	1.830	1.839	1.846	1.855	1.864	1.872	1.880	1.889	1.896	1.905	1.912	1.920	1.928	1.934	1.940	1.946	1.950	1.955	1.960	1.964	1.966	1.969	1.969	1.971	1.970	1.969	1.966	1.964	1.960	1.956	1.950	1.944	1.935	1.928	1.918	1.908	1.895	1.882	1.870	1.855	1.840	1.824	1.808	1.790	1.770	1.751	1.730	1.710	1.689	1.668	1.644	1.621	1.599	1.575	1.551	1.528	1.504	1.479	1.455	1.430	1.408	1.384	1.360	1.336	1.315	1.292	1.270	1.250	1.229	1.210	1.190	1.171	1.154	1.136	1.121	1.106	1.091	1.078	1.064	1.052	1.042	1.032	1.024	1.015	1.008	1.000	0.995	0.990	0.985	0.981	0.979	0.976	0.974	0.972	0.971	0.971	0.971	0.971	0.972	0.972	0.974	0.974	0.975	0.975	0.975	0.976	0.976	0.976	0.975	0.975	0.974	0.972	0.970	0.968	0.964	0.960	0.956	0.951	0.946	0.939	0.932	0.925	0.918	0.908	0.898	0.888	0.876	0.865	0.852	0.839	0.825	0.811	0.796	0.781	0.765	0.749	0.731	0.714	0.696	0.678	0.660	0.640	0.622	0.602	0.584	0.564	0.544	0.524	0.504	0.484	0.464	0.444	0.424	0.404	0.384	0.364	0.344	0.325	0.304	0.285	0.266	0.246	0.229	0.210	0.191	0.174	0.156	0.139	0.121	0.104	0.088	0.071	0.055	0.040	0.025	0.010	-0.005	-0.019	-0.034	-0.048	-0.061	-0.072	-0.085	-0.098	-0.110	-0.120	-0.130	-0.141	-0.151	-0.160	-0.169	-0.178	-0.186	-0.192	-0.199	-0.205	-0.211	-0.218	-0.221	-0.226	-0.230	-0.234	-0.235	-0.239	-0.240	-0.241	-0.241	-0.242	-0.241	-0.241	-0.240	-0.239	-0.238	-0.235	-0.232	-0.230	-0.228	-0.224	-0.221	-0.218	-0.214	-0.210	-0.206	-0.202	-0.200	-0.196	-0.194	-0.190	-0.188	-0.184	-0.182	-0.180	-0.180	-0.179	-0.179	-0.180	-0.180	-0.181	-0.184	-0.188	-0.191	-0.195	-0.201	-0.206	-0.214	-0.221	-0.230	-0.240	-0.249	-0.261	-0.272	-0.286	-0.300	-0.314	-0.329	-0.345	-0.361	-0.380	-0.396	-0.415	-0.435	-0.454	-0.474	-0.494	-0.515	-0.535	-0.556	-0.578	-0.599	-0.619	-0.641	-0.661	-0.681	-0.702	-0.722	-0.741	-0.760	-0.779	-0.796	-0.811	-0.829	-0.844	-0.859	-0.871	-0.884	-0.896	-0.906	-0.915	-0.924	-0.931	-0.938	-0.942	-0.946	-0.948	-0.949	-0.949	-0.948	-0.944	-0.941	-0.935	-0.930	-0.922	-0.914	-0.906	-0.895	-0.884	-0.871	-0.859	-0.845	-0.831	-0.816	-0.801	-0.785	-0.768	-0.751	-0.734	-0.716	-0.699	-0.680	-0.664	-0.646	-0.629	-0.612	-0.595	-0.579	-0.562	-0.546	-0.530	-0.516	-0.502	-0.489	-0.476	-0.464	-0.452	-0.442	-0.432	-0.424	-0.416	-0.409	-0.401	-0.396	-0.391	-0.389	-0.386	-0.384	-0.381	-0.381	-0.381	-0.382	-0.382	-0.385	-0.388	-0.390	-0.394	-0.398	-0.401	-0.406	-0.410	-0.414	-0.419	-0.424	-0.428	-0.431	-0.435	-0.438	-0.441	-0.444	-0.445	-0.446	-0.448	-0.448	-0.448	-0.446	-0.444	-0.441	-0.438	-0.432	-0.428	-0.420	-0.412	-0.404	-0.395	-0.384	-0.372	-0.360	-0.348	-0.332	-0.318	-0.301	-0.285	-0.266	-0.248	-0.229	-0.209	-0.188	-0.168	-0.145	-0.122	-0.100	-0.078	-0.055	-0.031	-0.008	0.016	0.040	0.064	0.088	0.111	0.134	0.156	0.179	0.200	0.222	0.244	0.264	0.284	0.302	0.321	0.339	0.355	0.371	0.386	0.400	0.412	0.425	0.436	0.446	0.455	0.462	0.470	0.475	0.480	0.484	0.486	0.489	0.489	0.488	0.486	0.484	0.480	0.475	0.470	0.462	0.455	0.448	0.439	0.429	0.419	0.406	0.396	0.384	0.370	0.358	0.342	0.328	0.314	0.298	0.282	0.268	0.251	0.235	0.219	0.204	0.186	0.170	0.154	0.138	0.121	0.106	0.090	0.074	0.060	0.045	0.030	0.015	0.002	-0.012	-0.025	-0.038	-0.050	-0.062	-0.074	-0.084	-0.095	-0.105	-0.114	-0.122	-0.131	-0.140	-0.146	-0.154	-0.160	-0.166	-0.171	-0.176	-0.180	-0.184	-0.189	-0.191	-0.194	-0.196	-0.198	-0.198	-0.199	-0.200	-0.199	-0.200	-0.199	-0.198	-0.196	-0.196	-0.194	-0.191	-0.189	-0.186	-0.182	-0.180	-0.176	-0.172	-0.169	-0.165	-0.161	-0.156	-0.151	-0.148	-0.142	-0.138	-0.132	-0.128	-0.122	-0.118	-0.111	-0.106	-0.100	-0.095	-0.090	-0.085	-0.080	-0.075	-0.070	-0.065	-0.060	-0.056	-0.051	-0.049	-0.045	-0.042	-0.039	-0.038	-0.035	-0.034	-0.031	-0.031	-0.031	-0.032	-0.034	-0.035	-0.036	-0.040	-0.044	-0.048	-0.052	-0.059	-0.065	-0.071	-0.079	-0.086	-0.095	-0.104	-0.115	-0.125	-0.138	-0.149	-0.161	-0.174	-0.188	-0.200	-0.215	-0.229	-0.244	-0.259	-0.274	-0.289	-0.304	-0.319	-0.334	-0.348	-0.364	-0.379	-0.391	-0.406	-0.420	-0.434	-0.445	-0.458	-0.470	-0.480	-0.491	-0.500	-0.509	-0.515	-0.522	-0.529	-0.534	-0.539	-0.541	-0.544	-0.546	-0.546	-0.546	-0.545	-0.542	-0.540	-0.535	-0.531	-0.526	-0.520	-0.514	-0.506	-0.499	-0.490	-0.481	-0.470	-0.461	-0.450	-0.441	-0.430	-0.419	-0.408	-0.398	-0.386	-0.375	-0.364	-0.352	-0.342	-0.332	-0.322	-0.312	-0.304	-0.295	-0.286	-0.279	-0.271	-0.266	-0.259	-0.254	-0.249	-0.245	-0.241	-0.238	-0.235	-0.232	-0.230	-0.230	-0.229	-0.230	-0.229	-0.230	-0.231	-0.232	-0.234	-0.236	-0.239	-0.240	-0.244	-0.245	-0.249	-0.250	-0.252	-0.254	-0.256	-0.258	-0.259	-0.260	-0.261	-0.261	-0.261	-0.261	-0.261	-0.259	-0.258	-0.255	-0.251	-0.249	-0.244	-0.239	-0.234	-0.228	-0.221	-0.214	-0.206	-0.198	-0.189	-0.180	-0.169	-0.159	-0.148	-0.138	-0.125	-0.112	-0.100	-0.088	-0.075	-0.061	-0.049	-0.035	-0.021	-0.008	0.005	0.019	0.032	0.046	0.058	0.071	0.085	0.098	0.109	0.121	0.132	0.144	0.155	0.164	0.175	0.184	0.194	0.201	0.209	0.216	0.222	0.229	0.235	0.239	0.244	0.248	0.250	0.252	0.255	0.256	0.256	0.256	0.256	0.255	0.252	0.250	0.246	0.242	0.239	0.232	0.226	0.220	0.214	0.206	0.198	0.189	0.180	0.169	0.160	0.149	0.138	0.125	0.112	0.099	0.086	0.072	0.059	0.044	0.029	0.014	-0.002	-0.018	-0.035	-0.051	-0.069	-0.086	-0.104	-0.121	-0.140	-0.158	-0.175	-0.194	-0.212	-0.230	-0.249	-0.266	-0.285	-0.302	-0.320	-0.339	-0.356	-0.374	-0.390	-0.406	-0.424	-0.440	-0.455	-0.470	-0.485	-0.499	-0.512	-0.526	-0.540	-0.551	-0.562	-0.574	-0.584	-0.594	-0.601	-0.610	-0.618	-0.624	-0.630	-0.635	-0.640	-0.644	-0.646	-0.650	-0.651	-0.652	-0.654	-0.652	-0.652	-0.651	-0.650	-0.648	-0.645	-0.641	-0.639	-0.634	-0.629	-0.625	-0.620	-0.615	-0.609	-0.604	-0.599	-0.592	-0.588	-0.581	-0.575	-0.569	-0.564	-0.559	-0.554	-0.549	-0.544	-0.539	-0.536	-0.531	-0.529	-0.525	-0.522	-0.520	-0.519	-0.519	-0.518	-0.516	-0.518	-0.518	-0.520	-0.521	-0.524	-0.526	-0.530	-0.532	-0.538	-0.542	-0.546	-0.552	-0.558	-0.564	-0.570	-0.576	-0.584	-0.591	-0.599	-0.605	-0.612	-0.620	-0.628	-0.635	-0.642	-0.649	-0.655	-0.661	-0.669	-0.674	-0.680	-0.685	-0.689	-0.694	-0.698	-0.701	-0.702	-0.705	-0.706	-0.706	-0.706	-0.704	-0.702	-0.700	-0.696	-0.691	-0.686	-0.680	-0.672	-0.664	-0.655	-0.645	-0.634	-0.622	-0.610	-0.596	-0.581	-0.565	-0.550	-0.534	-0.515	-0.496	-0.478	-0.458	-0.436	-0.416	-0.395	-0.372	-0.350	-0.328	-0.304	-0.280	-0.256	-0.231	-0.206	-0.181	-0.158	-0.132	-0.108	-0.084	-0.059	-0.034	-0.010	0.014	0.038	0.061	0.084	0.106	0.128	0.150	0.171	0.191	0.211	0.230	0.249	0.266	0.284	0.300	0.315	0.331	0.345	0.358	0.371	0.382	0.394	0.405	0.414	0.422	0.431	0.438	0.444	0.450	0.455	0.459	0.462	0.466	0.468	0.470	0.471	0.471	0.470	0.470	0.469	0.468	0.466	0.462	0.460	0.456	0.452	0.449	0.444	0.439	0.435	0.430	0.425	0.419	0.414	0.408	0.402	0.396	0.391	0.385	0.380	0.374	0.369	0.362	0.358	0.352	0.346	0.342	0.336	0.331	0.328	0.324	0.319	0.314	0.311	0.308	0.304	0.301	0.296	0.294	0.291	0.290	0.286	0.285	0.282	0.280	0.279	0.278	0.276	0.275	0.274	0.274	0.271	0.271	0.270	0.269	0.269	0.268	0.266	0.265	0.265	0.264	0.262	0.260	0.259	0.256	0.255	0.252	0.249	0.246	0.244	0.240	0.236	0.231	0.226	0.222	0.218	0.211	0.206	0.200	0.192	0.186	0.178	0.170	0.162	0.152	0.142	0.134	0.124	0.112	0.101	0.090	0.079	0.068	0.055	0.042	0.029	0.015	0.001	-0.011	-0.025	-0.040	-0.054	-0.069	-0.084	-0.099	-0.112	-0.128	-0.142	-0.156	-0.171	-0.185	-0.200	-0.214	-0.228	-0.241	-0.254	-0.268	-0.280	-0.291	-0.302	-0.315	-0.325	-0.335	-0.346	-0.355	-0.364	-0.371	-0.379	-0.384	-0.391	-0.395	-0.400	-0.404	-0.408	-0.409	-0.410	-0.410	-0.410	-0.409	-0.406	-0.404	-0.400	-0.396	-0.391	-0.385	-0.378	-0.370	-0.362	-0.354	-0.344	-0.334	-0.324	-0.311	-0.300	-0.288	-0.275	-0.261	-0.248	-0.234	-0.219	-0.204	-0.190	-0.174	-0.159	-0.142	-0.128	-0.112	-0.098	-0.081	-0.068	-0.052	-0.038	-0.024	-0.010	0.004	0.019	0.031	0.044	0.054	0.065	0.076	0.088	0.096	0.104	0.112	0.120	0.126	0.132	0.138	0.141	0.146	0.149	0.150	0.152	0.152	0.151	0.151	0.150	0.148	0.145	0.140	0.136	0.131	0.126	0.120	0.112	0.106	0.099	0.090	0.081	0.074	0.064	0.054	0.045	0.034	0.024	0.012	0.002	-0.009	-0.019	-0.031	-0.041	-0.051	-0.064	-0.074	-0.085	-0.094	-0.105	-0.115	-0.125	-0.135	-0.144	-0.152	-0.161	-0.170	-0.178	-0.185	-0.192	-0.200	-0.206	-0.211	-0.216	-0.221	-0.226	-0.230	-0.234	-0.236	-0.240	-0.241	-0.242	-0.245	-0.245	-0.245	-0.245	-0.244	-0.244	-0.241	-0.240	-0.239	-0.236	-0.234	-0.230	-0.228	-0.222	-0.219	-0.215	-0.212	-0.208	-0.204	-0.200	-0.196	-0.191	-0.189	-0.184	-0.181	-0.178	-0.175	-0.172	-0.169	-0.166	-0.166	-0.164	-0.164	-0.164	-0.164	-0.164	-0.166	-0.168	-0.170	-0.174	-0.178	-0.182	-0.186	-0.194	-0.199	-0.206	-0.214	-0.224	-0.231	-0.240	-0.251	-0.261	-0.271	-0.282	-0.295	-0.308	-0.320	-0.332	-0.345	-0.358	-0.370	-0.384	-0.396	-0.410	-0.421	-0.434	-0.446	-0.458	-0.469	-0.479	-0.489	-0.499	-0.506	-0.514	-0.521	-0.528	-0.531	-0.535	-0.538	-0.539	-0.540	-0.539	-0.536	-0.532	-0.528	-0.521	-0.515	-0.506	-0.498	-0.485	-0.474	-0.459	-0.444	-0.428	-0.410	-0.391	-0.371	-0.351	-0.329	-0.306	-0.282	-0.258	-0.231	-0.205	-0.179	-0.151	-0.122	-0.094	-0.065	-0.036	-0.005	0.024	0.054	0.084	0.114	0.144	0.172	0.202	0.231	0.260	0.288	0.316	0.344	0.371	0.398	0.421	0.446	0.471	0.494	0.515	0.536	0.558	0.578	0.595	0.612	0.629	0.645	0.659	0.672	0.685	0.696	0.708	0.718	0.725	0.734	0.740	0.745	0.750	0.754	0.756	0.759	0.760	0.761	0.760	0.760	0.758	0.754	0.751	0.748	0.744	0.739	0.732	0.728	0.721	0.715	0.708	0.700	0.692	0.685	0.678	0.669	0.660	0.654	0.645	0.636	0.629	0.620	0.614	0.606	0.598	0.591	0.585	0.579	0.572	0.568	0.562	0.559	0.555	0.551	0.548	0.546	0.545	0.545	0.544	0.545	0.545	0.548	0.549	0.554	0.556	0.561	0.565	0.571	0.578	0.584	0.590	0.599	0.606	0.616	0.624	0.634	0.644	0.654	0.662	0.672	0.684	0.694	0.704	0.714	0.724	0.734	0.744	0.752	0.761	0.769	0.778	0.784	0.790	0.796	0.801	0.806	0.809	0.812	0.814	0.815	0.815	0.814	0.811	0.808	0.804	0.798	0.791	0.784	0.775	0.765	0.754	0.742	0.729	0.714	0.698	0.682	0.665	0.646	0.626	0.605	0.585	0.562	0.540	0.518	0.494	0.469	0.442	0.418	0.391	0.365	0.339	0.312	0.285	0.258	0.230	0.202	0.175	0.149	0.121	0.094	0.069	0.042	0.018	-0.009	-0.034	-0.059	-0.082	-0.105	-0.128	-0.150	-0.172	-0.194	-0.214	-0.234	-0.252	-0.271	-0.289	-0.306	-0.322	-0.338	-0.352	-0.366	-0.380	-0.394	-0.406	-0.418	-0.429	-0.440	-0.450	-0.460	-0.469	-0.479	-0.486	-0.495	-0.501	-0.509	-0.516	-0.522	-0.529	-0.535	-0.542	-0.549	-0.554	-0.560	-0.566	-0.571	-0.579	-0.584	-0.589	-0.596	-0.602	-0.609	-0.615	-0.622	-0.630	-0.636	-0.644	-0.652	-0.660	-0.669	-0.680	-0.689	-0.699	-0.709	-0.720	-0.731	-0.742	-0.756	-0.769	-0.781	-0.795	-0.809	-0.824	-0.840	-0.855	-0.871	-0.888	-0.905	-0.922	-0.940	-0.960	-0.979	-0.999	-1.018	-1.039	-1.059	-1.080	-1.100	-1.122	-1.144	-1.166	-1.188	-1.210	-1.232	-1.255	-1.278	-1.299	-1.322	-1.345	-1.368	-1.390	-1.412	-1.435	-1.458	-1.479	-1.501	-1.522	-1.542	-1.564	-1.584	-1.602	-1.622	-1.641	-1.659	-1.678	-1.694	-1.710	-1.725	-1.740	-1.755	-1.769	-1.781	-1.794	-1.805	-1.815	-1.826	-1.835	-1.842	-1.851	-1.858	-1.865	-1.869	-1.875	-1.879	-1.881	-1.885	-1.886	-1.889	-1.889	-1.890	-1.889	-1.890	-1.888	-1.888	-1.885	-1.884	-1.881	-1.879	-1.876	-1.874	-1.871	-1.869	-1.866	-1.864	-1.861	-1.859	-1.858	-1.856	-1.855	-1.854	-1.855	-1.855	-1.855	-1.858	-1.860	-1.862	-1.866	-1.871	-1.876	-1.881	-1.889	-1.896	-1.905	-1.914	-1.925	-1.936	-1.949	-1.962	-1.976	-1.991	-2.006	-2.024	-2.041	-2.060	-2.080	-2.100	-2.121	-2.144	-2.166	-2.189	-2.212	-2.238	-2.262	-2.288	-2.312	-2.340	-2.365	-2.392	-2.419	-2.446	-2.474	-2.499	-2.526	-2.554	-2.579	-2.605	-2.630	-2.656	-2.680	-2.704	-2.726	-2.750	-2.771	-2.791	-2.810	-2.829	-2.846	-2.862	-2.878	-2.891	-2.904	-2.915	-2.925	-2.932	-2.940	-2.944	-2.948	-2.951	-2.950	-2.950	-2.946	-2.942	-2.936	-2.929	-2.919	-2.909	-2.895	-2.882	-2.866	-2.850	-2.831	-2.811	-2.790	-2.766	-2.744	-2.718	-2.690	-2.664	-2.634	-2.604	-2.574	-2.542	-2.510	-2.476	-2.444	-2.409	-2.374	-2.339	-2.302	-2.266	-2.231	-2.195	-2.159	-2.124	-2.088	-2.052	-2.016	-1.981	-1.948	-1.915	-1.881	-1.848	-1.816	-1.786	-1.756	-1.728	-1.700	-1.672	-1.648	-1.622	-1.599	-1.578	-1.556	-1.538	-1.520	-1.502	-1.488	-1.474	-1.461	-1.450	-1.441	-1.432	-1.426	-1.422	-1.418	-1.415	-1.415	-1.415	-1.415	-1.419	-1.422	-1.428	-1.434	-1.440	-1.450	-1.458	-1.469	-1.479	-1.491	-1.504	-1.515	-1.529	-1.542	-1.556	-1.570	-1.586	-1.600	-1.615	-1.631	-1.645	-1.660	-1.675	-1.689	-1.702	-1.716	-1.730	-1.742	-1.754	-1.765	-1.776	-1.786	-1.795	-1.804	-1.811	-1.819	-1.824	-1.829	-1.832	-1.836	-1.838	-1.839	-1.840	-1.840	-1.838	-1.835	-1.831	-1.826	-1.821	-1.815	-1.809	-1.801	-1.791	-1.782	-1.772	-1.761	-1.750	-1.738	-1.726	-1.712	-1.699	-1.685	-1.671	-1.658	-1.642	-1.628	-1.614	-1.599	-1.584	-1.569	-1.555	-1.541	-1.528	-1.514	-1.501	-1.488	-1.475	-1.462	-1.452	-1.441	-1.430	-1.421	-1.411	-1.404	-1.396	-1.389	-1.382	-1.378	-1.371	-1.368	-1.364	-1.362	-1.360	-1.359	-1.358	-1.358	-1.359	-1.359	-1.361	-1.362	-1.366	-1.369	-1.372	-1.376	-1.380	-1.385	-1.389	-1.395	-1.399	-1.404	-1.409	-1.414	-1.420	-1.424	-1.429	-1.432	-1.438	-1.441	-1.444	-1.448	-1.449	-1.452	-1.452	-1.455	-1.455	-1.455	-1.454	-1.452	-1.450	-1.448	-1.444	-1.441	-1.436	-1.430	-1.424	-1.418	-1.410	-1.402	-1.394	-1.384	-1.374	-1.364	-1.354	-1.342	-1.330	-1.319	-1.306	-1.294	-1.281	-1.269	-1.255	-1.242	-1.229	-1.216	-1.204	-1.190	-1.178	-1.166	-1.152	-1.141	-1.131	-1.120	-1.111	-1.101	-1.092	-1.085	-1.078	-1.070	-1.065	-1.060	-1.056	-1.054	-1.051	-1.050	-1.050	-1.051	-1.052	-1.055	-1.059	-1.064	-1.069	-1.076	-1.085	-1.094	-1.102	-1.114	-1.125	-1.138	-1.150	-1.164	-1.179	-1.195	-1.210	-1.226	-1.244	-1.262	-1.280	-1.300	-1.318	-1.338	-1.358	-1.378	-1.398	-1.418	-1.438	-1.459	-1.479	-1.499	-1.519	-1.539	-1.558	-1.578	-1.596	-1.615	-1.632	-1.650	-1.668	-1.684	-1.700	-1.715	-1.730	-1.744	-1.758	-1.770	-1.781	-1.794	-1.804	-1.814	-1.822	-1.831	-1.839	-1.845	-1.851	-1.856	-1.861	-1.864	-1.868	-1.870	-1.871	-1.872	-1.872	-1.871	-1.870	-1.869	-1.866	-1.864	-1.861	-1.858	-1.854	-1.850	-1.844	-1.839	-1.834	-1.826	-1.820	-1.815	-1.808	-1.800	-1.794	-1.786	-1.780	-1.772	-1.766	-1.759	-1.751	-1.744	-1.736	-1.729	-1.722	-1.715	-1.710	-1.702	-1.698	-1.690	-1.685	-1.679	-1.674	-1.669	-1.662	-1.659	-1.655	-1.650	-1.646	-1.644	-1.641	-1.638	-1.635	-1.634	-1.632	-1.630	-1.629	-1.629	-1.629	-1.629	-1.628	-1.629	-1.630	-1.631	-1.632	-1.636	-1.639	-1.641	-1.644	-1.648	-1.651	-1.655	-1.659	-1.664	-1.669	-1.674	-1.680	-1.685	-1.691	-1.699	-1.705	-1.711	-1.719	-1.726	-1.734	-1.741	-1.749	-1.756	-1.765	-1.771	-1.780	-1.788	-1.795	-1.804	-1.811	-1.819	-1.826	-1.834	-1.840	-1.846	-1.852	-1.858	-1.862	-1.868	-1.871	-1.875	-1.879	-1.881	-1.882	-1.884	-1.882	-1.881	-1.880	-1.879	-1.875	-1.870	-1.865	-1.859	-1.851	-1.844	-1.834	-1.824	-1.814	-1.801	-1.788	-1.774	-1.759	-1.744	-1.726	-1.708	-1.690	-1.670	-1.650	-1.630	-1.608	-1.586	-1.564	-1.541	-1.518	-1.492	-1.469	-1.444	-1.420	-1.395	-1.369	-1.345	-1.320	-1.296	-1.271	-1.248	-1.224	-1.201	-1.179	-1.158	-1.138	-1.116	-1.098	-1.078	-1.060	-1.044	-1.029	-1.014	-1.000	-0.989	-0.976	-0.966	-0.959	-0.951	-0.945	-0.940	-0.935	-0.932	-0.932	-0.930	-0.932	-0.934	-0.936	-0.940	-0.946	-0.951	-0.958	-0.966	-0.974	-0.982	-0.994	-1.004	-1.015	-1.026	-1.038	-1.050	-1.062	-1.074	-1.086	-1.099	-1.112	-1.124	-1.136	-1.149	-1.160	-1.171	-1.181	-1.191	-1.201	-1.210	-1.219	-1.226	-1.231	-1.238	-1.244	-1.246	-1.250	-1.252	-1.254	-1.254	-1.252	-1.251	-1.248	-1.244	-1.240	-1.234	-1.228	-1.220	-1.211	-1.202	-1.191	-1.180	-1.168	-1.155	-1.141	-1.128	-1.111	-1.098	-1.080	-1.064	-1.046	-1.029	-1.011	-0.992	-0.975	-0.955	-0.936	-0.918	-0.899	-0.879	-0.860	-0.841	-0.824	-0.805	-0.786	-0.769	-0.751	-0.734	-0.718	-0.701	-0.685	-0.670	-0.656	-0.642	-0.630	-0.618	-0.606	-0.594	-0.585	-0.575	-0.566	-0.560	-0.554	-0.548	-0.541	-0.539	-0.535	-0.534	-0.532	-0.531	-0.534	-0.534	-0.536	-0.540	-0.544	-0.549	-0.555	-0.561	-0.569	-0.576	-0.585	-0.594	-0.604	-0.615	-0.625	-0.638	-0.649	-0.661	-0.672	-0.686	-0.700	-0.712	-0.725	-0.739	-0.751	-0.766	-0.778	-0.791	-0.804	-0.818	-0.829	-0.840	-0.852	-0.862	-0.872	-0.882	-0.891	-0.899	-0.908	-0.914	-0.920	-0.924	-0.929	-0.932	-0.934	-0.935	-0.935	-0.934	-0.931	-0.929	-0.925	-0.920	-0.914	-0.905	-0.896	-0.886	-0.875	-0.864	-0.850	-0.835	-0.820	-0.804	-0.786	-0.769	-0.749	-0.729	-0.709	-0.686	-0.664	-0.640	-0.616	-0.592	-0.566	-0.541	-0.515	-0.489	-0.460	-0.434	-0.405	-0.379	-0.350	-0.322	-0.294	-0.268	-0.240	-0.212	-0.185	-0.158	-0.132	-0.105	-0.080	-0.056	-0.030	-0.008	0.016	0.039	0.060	0.081	0.101	0.120	0.138	0.155	0.172	0.188	0.201	0.216	0.228	0.239	0.250	0.259	0.268	0.275	0.280	0.285	0.290	0.294	0.296	0.296	0.296	0.296	0.294	0.292	0.290	0.285	0.281	0.275	0.270	0.262	0.256	0.248	0.241	0.232	0.222	0.214	0.204	0.195	0.185	0.176	0.166	0.156	0.146	0.138	0.128	0.119	0.110	0.102	0.094	0.086	0.078	0.071	0.065	0.060	0.054	0.049	0.045	0.041	0.039	0.036	0.035	0.034	0.034	0.034	0.035	0.036	0.039	0.041	0.045	0.049	0.051	0.056	0.061	0.068	0.074	0.080	0.086	0.094	0.100	0.108	0.115	0.121	0.129	0.138	0.145	0.151	0.159	0.166	0.172	0.179	0.184	0.190	0.195	0.199	0.204	0.208	0.210	0.214	0.215	0.216	0.216	0.216	0.215	0.214	0.212	0.209	0.204	0.200	0.195	0.189	0.182	0.175	0.168	0.158	0.149	0.139	0.128	0.118	0.105	0.094	0.080	0.068	0.054	0.040	0.025	0.011	-0.004	-0.018	-0.034	-0.048	-0.064	-0.078	-0.094	-0.109	-0.122	-0.138	-0.152	-0.166	-0.180	-0.192	-0.206	-0.219	-0.231	-0.242	-0.254	-0.264	-0.275	-0.284	-0.292	-0.300	-0.308	-0.314	-0.320	-0.325	-0.330	-0.334	-0.336	-0.338	-0.340	-0.340	-0.339	-0.339	-0.335	-0.332	-0.330	-0.325	-0.320	-0.315	-0.308	-0.300	-0.294	-0.285	-0.276	-0.268	-0.258	-0.248	-0.238	-0.226	-0.215	-0.202	-0.191	-0.180	-0.169	-0.156	-0.144	-0.131	-0.119	-0.109	-0.096	-0.085	-0.074	-0.064	-0.052	-0.042	-0.032	-0.024	-0.015	-0.006	0.001	0.008	0.014	0.020	0.025	0.029	0.032	0.035	0.036	0.039	0.038	0.038	0.036	0.034	0.031	0.026	0.022	0.018	0.011	0.005	-0.002	-0.011	-0.019	-0.029	-0.039	-0.050	-0.060	-0.071	-0.082	-0.095	-0.108	-0.120	-0.134	-0.146	-0.159	-0.172	-0.185	-0.199	-0.211	-0.226	-0.239	-0.251	-0.264	-0.276	-0.286	-0.299	-0.310	-0.321	-0.330	-0.340	-0.350	-0.359	-0.368	-0.374	-0.381	-0.388	-0.392	-0.398	-0.401	-0.406	-0.408	-0.410	-0.411	-0.412	-0.412	-0.412	-0.411	-0.410	-0.408	-0.405	-0.401	-0.398	-0.392	-0.386	-0.381	-0.375	-0.369	-0.361	-0.354	-0.345	-0.338	-0.329	-0.320	-0.310	-0.301	-0.291	-0.282	-0.272	-0.262	-0.252	-0.242	-0.232	-0.222	-0.212	-0.202	-0.192	-0.182	-0.174	-0.165	-0.156	-0.148	-0.140	-0.132	-0.126	-0.119	-0.112	-0.109	-0.102	-0.099	-0.094	-0.091	-0.089	-0.088	-0.086	-0.085	-0.085	-0.088	-0.089	-0.091	-0.095	-0.099	-0.102	-0.110	-0.116	-0.122	-0.131	-0.139	-0.149	-0.159	-0.169	-0.181	-0.192	-0.205	-0.219	-0.234	-0.248	-0.262	-0.278	-0.294	-0.309	-0.326	-0.341	-0.360	-0.376	-0.394	-0.411	-0.429	-0.446	-0.464	-0.481	-0.498	-0.515	-0.531	-0.548	-0.564	-0.580	-0.595	-0.610	-0.624	-0.636	-0.650	-0.661	-0.674	-0.685	-0.695	-0.705	-0.714	-0.722	-0.729	-0.735	-0.740	-0.746	-0.749	-0.752	-0.755	-0.758	-0.758	-0.758	-0.756	-0.755	-0.752	-0.750	-0.746	-0.742	-0.738	-0.732	-0.725	-0.720	-0.714	-0.706	-0.699	-0.691	-0.682	-0.675	-0.668	-0.658	-0.650	-0.642	-0.634	-0.625	-0.616	-0.610	-0.602	-0.595	-0.589	-0.582	-0.576	-0.571	-0.565	-0.561	-0.558	-0.554	-0.551	-0.549	-0.548	-0.546	-0.546	-0.548	-0.548	-0.550	-0.554	-0.555	-0.560	-0.564	-0.569	-0.575	-0.580	-0.588	-0.594	-0.601	-0.609	-0.618	-0.626	-0.635	-0.644	-0.652	-0.662	-0.672	-0.682	-0.691	-0.700	-0.710	-0.719	-0.728	-0.736	-0.745	-0.752	-0.759	-0.766	-0.774	-0.779	-0.784	-0.789	-0.792	-0.796	-0.799	-0.801	-0.802	-0.801	-0.800	-0.799	-0.796	-0.792	-0.788	-0.782	-0.776	-0.769	-0.761	-0.751	-0.741	-0.730	-0.719	-0.706	-0.692	-0.678	-0.662	-0.646	-0.630	-0.612	-0.595	-0.578	-0.558	-0.539	-0.519	-0.499	-0.479	-0.459	-0.438	-0.418	-0.396	-0.375	-0.355	-0.335	-0.314	-0.294	-0.275	-0.255	-0.238	-0.220	-0.201	-0.185	-0.170	-0.154	-0.139	-0.126	-0.114	-0.102	-0.091	-0.081	-0.072	-0.065	-0.058	-0.054	-0.049	-0.046	-0.045	-0.044	-0.044	-0.046	-0.049	-0.052	-0.059	-0.064	-0.071	-0.080	-0.089	-0.099	-0.110	-0.124	-0.136	-0.150	-0.165	-0.179	-0.195	-0.212	-0.229	-0.246	-0.264	-0.281	-0.299	-0.319	-0.336	-0.355	-0.372	-0.390	-0.408	-0.424	-0.441	-0.458	-0.472	-0.488	-0.501	-0.515	-0.528	-0.539	-0.550	-0.559	-0.568	-0.574	-0.580	-0.586	-0.590	-0.592	-0.594	-0.594	-0.592	-0.589	-0.585	-0.580	-0.574	-0.566	-0.556	-0.545	-0.534	-0.520	-0.506	-0.491	-0.474	-0.456	-0.438	-0.416	-0.396	-0.375	-0.352	-0.328	-0.304	-0.278	-0.252	-0.226	-0.199	-0.171	-0.144	-0.116	-0.088	-0.059	-0.030	-0.001	0.029	0.058	0.086	0.116	0.144	0.174	0.201	0.230	0.258	0.285	0.312	0.339	0.364	0.390	0.415	0.440	0.464	0.486	0.509	0.531	0.551	0.571	0.591	0.610	0.629	0.645	0.662	0.679	0.692	0.708	0.721	0.735	0.748	0.758	0.769	0.779	0.788	0.796	0.804	0.811	0.818	0.824	0.829	0.834	0.839	0.841	0.845	0.848	0.850	0.852	0.854	0.855	0.855	0.855	0.856	0.856	0.856	0.856	0.855	0.855	0.855	0.855	0.854	0.854	0.854	0.854	0.854	0.855	0.855	0.856	0.858	0.860	0.861	0.864	0.866	0.870	0.874	0.879	0.882	0.889	0.895	0.901	0.909	0.916	0.925	0.934	0.942	0.952	0.964	0.975	0.986	1.000	1.012	1.026	1.040	1.055	1.069	1.084	1.099	1.116	1.132	1.149	1.165	1.181	1.199	1.215	1.231	1.248	1.265	1.280	1.296	1.312	1.328	1.342	1.356	1.370	1.384	1.396	1.406	1.418	1.428	1.436	1.445	1.450	1.456	1.461	1.465	1.466	1.468	1.468	1.466	1.462	1.459	1.454	1.448	1.440	1.430	1.419	1.408	1.395	1.381	1.366	1.349	1.331	1.314	1.295	1.274	1.254	1.232	1.210	1.188	1.164	1.140	1.116	1.092	1.069	1.046	1.021	0.998	0.974	0.951	0.929	0.908	0.886	0.866	0.846	0.829	0.811	0.795	0.780	0.768	0.755	0.745	0.736	0.729	0.724	0.720	0.718	0.718	0.719	0.722	0.728	0.735	0.742	0.754	0.766	0.780	0.796	0.814	0.832	0.854	0.875	0.899	0.924	0.950	0.978	1.006	1.035	1.066	1.098	1.129	1.162	1.196	1.230	1.264	1.298	1.332	1.366	1.401	1.434	1.469	1.501	1.534	1.566	1.599	1.629	1.659	1.689	1.716	1.742	1.769	1.795	1.819	1.840	1.861	1.881	1.899	1.916	1.931	1.946	1.959	1.970	1.980	1.988	1.995	2.000	2.004	2.007	2.009	2.009	2.007	2.005	2.001	1.996	1.991	1.984	1.975	1.968	1.956	1.946	1.935	1.922	1.909	1.895	1.881	1.866	1.852	1.836	1.820	1.805	1.788	1.771	1.754	1.738	1.720	1.704	1.686	1.670	1.654	1.638	1.621	1.605	1.591	1.576	1.561	1.546	1.534	1.520	1.509	1.496	1.486	1.475	1.465	1.456	1.449	1.441	1.434	1.428	1.422	1.418	1.415	1.412	1.411	1.410	1.410	1.410	1.412	1.415	1.419	1.424	1.429	1.435	1.441	1.449	1.458	1.466	1.476	1.486	1.498	1.510	1.521	1.535	1.548	1.561	1.576	1.590	1.605	1.619	1.634	1.650	1.665	1.681	1.696	1.711	1.728	1.742	1.756	1.771	1.786	1.799	1.814	1.826	1.839	1.851	1.861	1.871	1.882	1.891	1.900	1.906	1.915	1.920	1.925	1.930	1.932	1.936	1.938	1.938	1.938	1.936	1.934	1.931	1.929	1.924	1.918	1.912	1.905	1.896	1.888	1.879	1.870	1.860	1.849	1.838	1.825	1.812	1.801	1.788	1.775	1.762	1.749	1.735	1.721	1.709	1.695	1.682	1.669	1.656	1.642	1.630	1.618	1.606	1.595	1.584	1.574	1.562	1.552	1.545	1.536	1.529	1.522	1.515	1.509	1.504	1.499	1.495	1.491	1.489	1.486	1.484	1.482	1.482	1.482	1.482	1.482	1.482	1.485	1.486	1.489	1.490	1.492	1.495	1.498	1.501	1.502	1.506	1.509	1.511	1.514	1.515	1.518	1.519	1.521	1.521	1.522	1.522	1.521	1.521	1.519	1.518	1.515	1.511	1.508	1.502	1.499	1.492	1.485	1.478	1.470	1.461	1.451	1.441	1.431	1.419	1.406	1.394	1.379	1.364	1.349	1.332	1.316	1.299	1.281	1.262	1.244	1.224	1.204	1.184	1.164	1.142	1.121	1.100	1.079	1.056	1.035	1.014	0.991	0.970	0.949	0.926	0.905	0.884	0.862	0.842	0.824	0.804	0.785	0.768	0.750	0.732	0.718	0.702	0.689	0.675	0.664	0.651	0.641	0.631	0.622	0.616	0.611	0.605	0.601	0.599	0.598	0.596	0.598	0.600	0.602	0.606	0.611	0.619	0.625	0.632	0.642	0.652	0.662	0.674	0.686	0.699	0.711	0.725	0.740	0.754	0.769	0.784	0.799	0.814	0.830	0.844	0.859	0.874	0.888	0.900	0.915	0.926	0.938	0.949	0.959	0.969	0.976	0.984	0.990	0.995	0.999	1.002	1.004	1.004	1.002	1.001	0.998	0.991	0.985	0.978	0.969	0.958	0.948	0.934	0.919	0.905	0.888	0.870	0.851	0.831	0.811	0.789	0.768	0.744	0.719	0.694	0.669	0.644	0.616	0.590	0.562	0.535	0.507	0.480	0.452	0.424	0.396	0.369	0.341	0.312	0.286	0.260	0.234	0.208	0.181	0.156	0.132	0.109	0.085	0.062	0.040	0.018	-0.002	-0.022	-0.042	-0.060	-0.079	-0.095	-0.111	-0.126	-0.142	-0.155	-0.169	-0.181	-0.192	-0.204	-0.214	-0.224	-0.232	-0.240	-0.249	-0.255	-0.260	-0.266	-0.270	-0.275	-0.278	-0.280	-0.281	-0.282	-0.284	-0.284	-0.284	-0.282	-0.280	-0.278	-0.275	-0.270	-0.266	-0.262	-0.256	-0.251	-0.245	-0.239	-0.231	-0.224	-0.216	-0.206	-0.198	-0.190	-0.180	-0.170	-0.161	-0.150	-0.140	-0.130	-0.120	-0.109	-0.100	-0.089	-0.079	-0.069	-0.059	-0.049	-0.040	-0.030	-0.021	-0.015	-0.006	0.000	0.008	0.014	0.018	0.022	0.026	0.029	0.031	0.032	0.034	0.034	0.031	0.030	0.028	0.022	0.018	0.012	0.006	-0.001	-0.011	-0.020	-0.030	-0.041	-0.054	-0.068	-0.080	-0.094	-0.110	-0.125	-0.141	-0.158	-0.175	-0.192	-0.210	-0.229	-0.246	-0.265	-0.282	-0.300	-0.319	-0.336	-0.354	-0.371	-0.388	-0.404	-0.420	-0.435	-0.450	-0.462	-0.476	-0.489	-0.499	-0.510	-0.519	-0.528	-0.534	-0.540	-0.545	-0.549	-0.551	-0.552	-0.552	-0.552	-0.550	-0.548	-0.542	-0.538	-0.531	-0.525	-0.516	-0.506	-0.496	-0.485	-0.472	-0.461	-0.448	-0.434	-0.419	-0.404	-0.389	-0.372	-0.356	-0.340	-0.324	-0.306	-0.290	-0.272	-0.256	-0.240	-0.222	-0.208	-0.191	-0.176	-0.161	-0.146	-0.132	-0.119	-0.106	-0.095	-0.082	-0.072	-0.062	-0.052	-0.044	-0.036	-0.029	-0.022	-0.018	-0.014	-0.009	-0.006	-0.002	-0.001	-0.001	0.000	0.000	-0.001	-0.001	-0.004	-0.006	-0.009	-0.011	-0.015	-0.019	-0.022	-0.026	-0.031	-0.035	-0.040	-0.044	-0.048	-0.052	-0.056	-0.060	-0.064	-0.068	-0.071	-0.074	-0.075	-0.078	-0.079	-0.080	-0.080	-0.080	-0.080	-0.079	-0.076	-0.074	-0.071	-0.068	-0.062	-0.058	-0.051	-0.045	-0.038	-0.029	-0.020	-0.011	0.000	0.011	0.022	0.036	0.049	0.064	0.079	0.095	0.112	0.129	0.148	0.168	0.186	0.208	0.228	0.250	0.272	0.295	0.319	0.342	0.368	0.394	0.419	0.444	0.470	0.498	0.525	0.552	0.580	0.608	0.636	0.664	0.692	0.721	0.749	0.778	0.805	0.832	0.859	0.886	0.912	0.939	0.964	0.989	1.014	1.036	1.059	1.081	1.102	1.122	1.141	1.159	1.176	1.192	1.208	1.220	1.232	1.244	1.254	1.262	1.269	1.276	1.280	1.282	1.285	1.285	1.284	1.281	1.279	1.274	1.268	1.261	1.252	1.244	1.232	1.220	1.209	1.194	1.180	1.164	1.149	1.131	1.115	1.098	1.079	1.061	1.041	1.022	1.004	0.984	0.964	0.945	0.925	0.905	0.888	0.868	0.850	0.832	0.815	0.799	0.782	0.766	0.751	0.738	0.724	0.711	0.700	0.689	0.679	0.668	0.660	0.652	0.645	0.640	0.635	0.631	0.629	0.625	0.624	0.624	0.624	0.624	0.626	0.629	0.631	0.635	0.639	0.645	0.649	0.655	0.661	0.668	0.675	0.682	0.689	0.696	0.704	0.712	0.720	0.729	0.736	0.744	0.751	0.759	0.765	0.771	0.778	0.785	0.790	0.795	0.800	0.804	0.808	0.810	0.812	0.814	0.815	0.815	0.814	0.814	0.812	0.809	0.805	0.801	0.796	0.790	0.782	0.775	0.766	0.756	0.746	0.736	0.724	0.711	0.698	0.682	0.669	0.652	0.636	0.619	0.600	0.582	0.564	0.544	0.525	0.504	0.482	0.461	0.440	0.419	0.398	0.375	0.354	0.332	0.311	0.289	0.268	0.246	0.225	0.205	0.185	0.165	0.146	0.129	0.110	0.092	0.078	0.061	0.046	0.032	0.019	0.008	-0.004	-0.014	-0.024	-0.032	-0.039	-0.046	-0.050	-0.054	-0.058	-0.059	-0.060	-0.061	-0.060	-0.059	-0.056	-0.054	-0.049	-0.045	-0.039	-0.031	-0.025	-0.018	-0.009	0.000	0.009	0.018	0.026	0.038	0.046	0.058	0.068	0.078	0.088	0.098	0.108	0.118	0.126	0.136	0.145	0.154	0.160	0.169	0.175	0.181	0.186	0.191	0.196	0.199	0.202	0.205	0.206	0.208	0.206	0.206	0.204	0.201	0.198	0.194	0.190	0.184	0.178	0.170	0.162	0.154	0.145	0.135	0.125	0.114	0.101	0.090	0.078	0.064	0.050	0.036	0.022	0.006	-0.009	-0.024	-0.040	-0.055	-0.071	-0.089	-0.105	-0.121	-0.138	-0.155	-0.171	-0.188	-0.204	-0.220	-0.235	-0.252	-0.268	-0.282	-0.298	-0.311	-0.325	-0.340	-0.352	-0.365	-0.378	-0.390	-0.401	-0.411	-0.421	-0.430	-0.439	-0.448	-0.455	-0.461	-0.468	-0.472	-0.476	-0.480	-0.482	-0.484	-0.486	-0.485	-0.486	-0.485	-0.482	-0.480	-0.476	-0.472	-0.468	-0.461	-0.455	-0.448	-0.441	-0.431	-0.424	-0.414	-0.404	-0.392	-0.381	-0.370	-0.359	-0.345	-0.334	-0.321	-0.306	-0.294	-0.280	-0.268	-0.254	-0.240	-0.228	-0.214	-0.200	-0.188	-0.176	-0.164	-0.152	-0.141	-0.130	-0.120	-0.111	-0.102	-0.094	-0.086	-0.081	-0.074	-0.070	-0.065	-0.061	-0.059	-0.058	-0.058	-0.058	-0.059	-0.061	-0.064	-0.068	-0.072	-0.079	-0.085	-0.094	-0.101	-0.111	-0.121	-0.132	-0.144	-0.156	-0.169	-0.181	-0.196	-0.210	-0.225	-0.240	-0.255	-0.272	-0.288	-0.304	-0.320	-0.336	-0.352	-0.369	-0.385	-0.401	-0.415	-0.431	-0.446	-0.460	-0.472	-0.486	-0.499	-0.511	-0.522	-0.532	-0.541	-0.551	-0.560	-0.566	-0.571	-0.578	-0.582	-0.585	-0.588	-0.590	-0.590	-0.589	-0.589	-0.586	-0.582	-0.579	-0.574	-0.569	-0.562	-0.554	-0.546	-0.538	-0.529	-0.519	-0.509	-0.496	-0.486	-0.474	-0.461	-0.450	-0.436	-0.424	-0.410	-0.396	-0.382	-0.370	-0.356	-0.344	-0.330	-0.318	-0.305	-0.292	-0.281	-0.269	-0.259	-0.248	-0.238	-0.228	-0.218	-0.210	-0.202	-0.195	-0.188	-0.181	-0.176	-0.171	-0.168	-0.165	-0.161	-0.159	-0.158	-0.156	-0.156	-0.156	-0.158	-0.158	-0.159	-0.162	-0.165	-0.168	-0.171	-0.175	-0.179	-0.184	-0.188	-0.191	-0.196	-0.201	-0.206	-0.210	-0.215	-0.219	-0.222	-0.228	-0.231	-0.234	-0.236	-0.239	-0.242	-0.244	-0.244	-0.244	-0.244	-0.242	-0.242	-0.239	-0.236	-0.232	-0.228	-0.222	-0.216	-0.210	-0.201	-0.192	-0.184	-0.172	-0.161	-0.149	-0.136	-0.122	-0.109	-0.092	-0.076	-0.060	-0.041	-0.024	-0.005	0.014	0.034	0.054	0.075	0.096	0.118	0.140	0.161	0.185	0.208	0.230	0.252	0.276	0.299	0.321	0.342	0.365	0.386	0.409	0.431	0.451	0.471	0.492	0.510	0.530	0.549	0.565	0.582	0.599	0.615	0.630	0.642	0.658	0.669	0.681	0.690	0.701	0.710	0.719	0.726	0.732	0.739	0.744	0.749	0.751	0.755	0.758	0.759	0.760	0.760	0.759	0.759	0.758	0.754	0.752	0.749	0.745	0.741	0.736	0.732	0.728	0.721	0.715	0.710	0.704	0.698	0.691	0.685	0.679	0.671	0.665	0.658	0.650	0.645	0.638	0.631	0.624	0.618	0.611	0.606	0.600	0.594	0.589	0.584	0.579	0.575	0.570	0.566	0.562	0.558	0.555	0.552	0.550	0.548	0.546	0.545	0.544	0.544	0.542	0.544	0.544	0.545	0.546	0.548	0.550	0.552	0.555	0.560	0.562	0.568	0.571	0.576	0.580	0.586	0.591	0.598	0.604	0.610	0.616	0.624	0.630	0.636	0.644	0.651	0.659	0.665	0.672	0.679	0.686	0.692	0.700	0.705	0.711	0.718	0.724	0.729	0.734	0.738	0.741	0.745	0.749	0.751	0.752	0.755	0.755	0.755	0.755	0.755	0.754	0.751	0.749	0.745	0.741	0.738	0.734	0.728	0.721	0.715	0.708	0.700	0.692	0.685	0.676	0.668	0.658	0.648	0.639	0.629	0.619	0.609	0.599	0.589	0.579	0.569	0.560	0.550	0.541	0.534	0.524	0.516	0.510	0.502	0.496	0.491	0.486	0.481	0.478	0.474	0.471	0.470	0.469	0.469	0.469	0.470	0.474	0.476	0.479	0.484	0.490	0.496	0.502	0.510	0.519	0.528	0.536	0.546	0.558	0.569	0.580	0.592	0.605	0.619	0.631	0.645	0.659	0.674	0.688	0.702	0.716	0.730	0.744	0.759	0.771	0.785	0.799	0.812	0.824	0.836	0.848	0.859	0.870	0.880	0.889	0.898	0.905	0.914	0.919	0.925	0.930	0.935	0.938	0.940	0.941	0.942	0.942	0.941	0.939	0.935	0.931	0.928	0.921	0.914	0.908	0.899	0.890	0.880	0.869	0.858	0.846	0.832	0.819	0.804	0.790	0.775	0.759	0.741	0.724	0.708	0.690	0.671	0.654	0.636	0.616	0.599	0.579	0.560	0.541	0.522	0.504	0.485	0.468	0.449	0.431	0.414	0.398	0.380	0.365	0.350	0.335	0.320	0.308	0.294	0.281	0.271	0.260	0.250	0.241	0.234	0.228	0.221	0.215	0.211	0.208	0.205	0.204	0.204	0.204	0.206	0.208	0.212	0.216	0.222	0.228	0.235	0.242	0.252	0.260	0.271	0.282	0.294	0.305	0.319	0.331	0.345	0.359	0.374	0.389	0.402	0.418	0.432	0.448	0.462	0.478	0.492	0.507	0.520	0.535	0.548	0.561	0.574	0.586	0.596	0.608	0.618	0.626	0.635	0.642	0.648	0.652	0.658	0.660	0.664	0.665	0.665	0.664	0.662	0.660	0.655	0.651	0.645	0.638	0.629	0.620	0.610	0.599	0.586	0.574	0.560	0.545	0.530	0.514	0.496	0.479	0.461	0.441	0.422	0.404	0.382	0.362	0.341	0.320	0.298	0.276	0.255	0.234	0.212	0.190	0.170	0.149	0.129	0.106	0.086	0.066	0.048	0.029	0.010	-0.008	-0.026	-0.042	-0.059	-0.074	-0.089	-0.102	-0.116	-0.129	-0.140	-0.151	-0.162	-0.172	-0.180	-0.189	-0.195	-0.200	-0.205	-0.210	-0.214	-0.218	-0.220	-0.220	-0.221	-0.220	-0.219	-0.218	-0.215	-0.211	-0.206	-0.202	-0.196	-0.189	-0.184	-0.174	-0.166	-0.158	-0.148	-0.138	-0.128	-0.116	-0.104	-0.092	-0.080	-0.068	-0.054	-0.041	-0.026	-0.012	0.002	0.016	0.032	0.048	0.061	0.078	0.092	0.108	0.122	0.138	0.152	0.168	0.182	0.196	0.211	0.225	0.239	0.252	0.265	0.279	0.290	0.302	0.314	0.325	0.336	0.345	0.355	0.364	0.372	0.380	0.388	0.394	0.400	0.405	0.410	0.415	0.418	0.421	0.424	0.426	0.428	0.429	0.429	0.429	0.429	0.428	0.426	0.425	0.421	0.420	0.418	0.415	0.412	0.409	0.404	0.400	0.398	0.394	0.389	0.386	0.381	0.378	0.374	0.371	0.368	0.365	0.361	0.359	0.356	0.355	0.352	0.351	0.350	0.350	0.350	0.350	0.351	0.352	0.355	0.358	0.361	0.364	0.368	0.374	0.378	0.384	0.390	0.396	0.404	0.412	0.420	0.429	0.439	0.448	0.459	0.469	0.480	0.492	0.504	0.516	0.529	0.541	0.555	0.568	0.580	0.594	0.606	0.620	0.635	0.648	0.660	0.674	0.688	0.700	0.712	0.725	0.736	0.748	0.759	0.770	0.780	0.789	0.799	0.808	0.815	0.822	0.829	0.835	0.839	0.844	0.848	0.850	0.852	0.852	0.852	0.852	0.850	0.848	0.844	0.840	0.835	0.829	0.822	0.815	0.808	0.798	0.789	0.779	0.769	0.756	0.745	0.732	0.720	0.706	0.694	0.679	0.665	0.650	0.636	0.622	0.608	0.594	0.579	0.565	0.551	0.538	0.524	0.510	0.499	0.486	0.475	0.464	0.454	0.444	0.434	0.426	0.418	0.411	0.406	0.400	0.395	0.390	0.388	0.385	0.382	0.382	0.381	0.382	0.384	0.385	0.388	0.390	0.395	0.399	0.402	0.408	0.412	0.419	0.424	0.430	0.438	0.442	0.450	0.455	0.462	0.469	0.474	0.480	0.486	0.491	0.496	0.500	0.505	0.509	0.510	0.514	0.515	0.515	0.516	0.516	0.514	0.512	0.510	0.505	0.501	0.496	0.490	0.482	0.475	0.466	0.458	0.448	0.436	0.425	0.412	0.400	0.386	0.371	0.355	0.340	0.324	0.308	0.290	0.272	0.254	0.235	0.216	0.196	0.176	0.156	0.138	0.116	0.096	0.075	0.054	0.034	0.012	-0.009	-0.029	-0.050	-0.070	-0.091	-0.110	-0.130	-0.150	-0.170	-0.189	-0.208	-0.225	-0.244	-0.261	-0.279	-0.296	-0.311	-0.328	-0.342	-0.358	-0.372	-0.385	-0.399	-0.411	-0.421	-0.432	-0.442	-0.454	-0.461	-0.471	-0.478	-0.485	-0.491	-0.496	-0.502	-0.505	-0.509	-0.511	-0.514	-0.514	-0.515	-0.514	-0.512	-0.511	-0.509	-0.505	-0.501	-0.496	-0.491	-0.486	-0.479	-0.472	-0.465	-0.458	-0.449	-0.439	-0.429	-0.420	-0.410	-0.400	-0.389	-0.378	-0.366	-0.355	-0.344	-0.332	-0.321	-0.311	-0.300	-0.289	-0.279	-0.269	-0.259	-0.248	-0.239	-0.230	-0.221	-0.214	-0.206	-0.199	-0.192	-0.188	-0.182	-0.179	-0.175	-0.171	-0.170	-0.169	-0.166	-0.168	-0.168	-0.168	-0.170	-0.172	-0.176	-0.180	-0.184	-0.189	-0.194	-0.199	-0.205	-0.211	-0.218	-0.225	-0.231	-0.239	-0.246	-0.252	-0.260	-0.266	-0.274	-0.281	-0.286	-0.292	-0.298	-0.304	-0.306	-0.311	-0.315	-0.318	-0.319	-0.320	-0.319	-0.319	-0.318	-0.315	-0.311	-0.308	-0.302	-0.296	-0.290	-0.282	-0.272	-0.264	-0.254	-0.241	-0.230	-0.218	-0.204	-0.189	-0.174	-0.159	-0.142	-0.126	-0.108	-0.091	-0.074	-0.055	-0.038	-0.019	0.001	0.019	0.038	0.055	0.072	0.091	0.109	0.126	0.142	0.158	0.174	0.189	0.202	0.215	0.229	0.240	0.250	0.260	0.269	0.278	0.284	0.290	0.295	0.299	0.302	0.302	0.302	0.302	0.301	0.299	0.295	0.289	0.284	0.276	0.269	0.259	0.249	0.239	0.226	0.214	0.200	0.186	0.170	0.154	0.138	0.120	0.104	0.084	0.066	0.046	0.026	0.006	-0.014	-0.035	-0.055	-0.078	-0.098	-0.119	-0.141	-0.162	-0.184	-0.204	-0.225	-0.248	-0.269	-0.288	-0.309	-0.329	-0.348	-0.368	-0.385	-0.404	-0.421	-0.436	-0.452	-0.468	-0.482	-0.496	-0.511	-0.522	-0.534	-0.545	-0.555	-0.564	-0.572	-0.579	-0.585	-0.590	-0.594	-0.598	-0.600	-0.601	-0.601	-0.601	-0.600	-0.598	-0.594	-0.590	-0.586	-0.580	-0.574	-0.568	-0.560	-0.550	-0.541	-0.532	-0.522	-0.511	-0.501	-0.491	-0.479	-0.468	-0.456	-0.445	-0.434	-0.422	-0.411	-0.401	-0.390	-0.380	-0.370	-0.360	-0.351	-0.344	-0.336	-0.329	-0.322	-0.316	-0.311	-0.308	-0.305	-0.301	-0.300	-0.300	-0.301	-0.301	-0.304	-0.308	-0.311	-0.316	-0.321	-0.329	-0.335	-0.344	-0.352	-0.361	-0.370	-0.381	-0.392	-0.404	-0.415	-0.425	-0.438	-0.450	-0.461	-0.474	-0.485	-0.496	-0.507	-0.519	-0.529	-0.539	-0.548	-0.556	-0.565	-0.571	-0.578	-0.584	-0.588	-0.591	-0.594	-0.596	-0.596	-0.596	-0.592	-0.590	-0.586	-0.581	-0.574	-0.566	-0.556	-0.548	-0.536	-0.524	-0.510	-0.496	-0.481	-0.465	-0.448	-0.429	-0.410	-0.390	-0.370	-0.349	-0.328	-0.305	-0.282	-0.260	-0.236	-0.214	-0.190	-0.166	-0.142	-0.119	-0.095	-0.071	-0.046	-0.025	-0.001	0.021	0.044	0.066	0.086	0.106	0.126	0.146	0.165	0.182	0.200	0.216	0.232	0.248	0.261	0.274	0.286	0.300	0.309	0.320	0.329	0.338	0.345	0.351	0.359	0.364	0.368	0.371	0.375	0.378	0.379	0.380	0.381	0.381	0.380	0.379	0.378	0.376	0.374	0.371	0.369	0.365	0.361	0.358	0.354	0.349	0.344	0.340	0.335	0.330	0.325	0.321	0.316	0.312	0.308	0.302	0.299	0.295	0.292	0.289	0.286	0.282	0.280	0.278	0.276	0.276	0.275	0.274	0.275	0.275	0.278	0.279	0.281	0.285	0.288	0.292	0.299	0.304	0.310	0.318	0.326	0.334	0.344	0.354	0.365	0.376	0.389	0.401	0.415	0.429	0.445	0.461	0.478	0.495	0.514	0.532	0.552	0.572	0.594	0.615	0.638	0.659	0.682	0.706	0.730	0.755	0.780	0.805	0.831	0.858	0.882	0.910	0.936	0.962	0.990	1.016	1.042	1.069	1.095	1.121	1.148	1.172	1.198	1.222	1.246	1.270	1.292	1.315	1.336	1.356	1.376	1.395	1.414	1.430	1.446	1.461	1.475	1.488	1.500	1.510	1.520	1.529	1.535	1.541	1.544	1.549	1.550	1.551	1.550	1.549	1.545	1.541	1.538	1.530	1.524	1.515	1.506	1.495	1.484	1.472	1.459	1.445	1.431	1.418	1.401	1.385	1.370	1.354	1.336	1.320	1.304	1.286	1.271	1.254	1.239	1.222	1.209	1.192	1.179	1.166	1.152	1.141	1.130	1.120	1.111	1.102	1.098	1.090	1.086	1.084	1.081	1.080	1.081	1.084	1.088	1.091	1.098	1.105	1.114	1.124	1.135	1.148	1.161	1.178	1.194	1.211	1.230	1.249	1.270	1.292	1.314	1.338	1.362	1.388	1.414	1.439	1.466	1.491	1.519	1.546	1.575	1.602	1.630	1.658	1.685	1.712	1.739	1.765	1.791	1.816	1.842	1.866	1.889	1.911	1.934	1.955	1.975	1.994	2.013	2.030	2.045	2.060	2.072	2.086	2.096	2.105	2.115	2.121	2.128	2.132	2.135	2.138	2.140	2.139	2.138	2.135	2.131	2.126	2.121	2.114	2.106	2.098	2.088	2.078	2.066	2.054	2.041	2.027	2.014	1.999	1.984	1.969	1.954	1.939	1.922	1.905	1.890	1.872	1.856	1.840	1.824	1.808	1.792	1.776	1.761	1.746	1.731	1.718	1.704	1.690	1.679	1.668	1.655	1.644	1.634	1.625	1.615	1.609	1.600	1.594	1.586	1.581	1.576	1.572	1.569	1.566	1.562	1.561	1.560	1.560	1.559	1.560	1.561	1.562	1.564	1.565	1.568	1.570	1.574	1.576	1.580	1.582	1.586	1.590	1.594	1.598	1.601	1.605	1.608	1.611	1.615	1.619	1.621	1.624	1.628	1.631	1.634	1.635	1.638	1.639	1.641	1.644	1.645	1.646	1.646	1.648	1.649	1.649	1.649	1.649	1.649	1.649	1.649	1.648	1.646	1.646	1.645	1.644	1.644	1.642	1.641	1.641	1.640	1.639	1.638	1.638	1.638	1.636	1.635	1.635	1.634	1.634	1.634	1.634	1.632	1.634	1.632	1.634	1.634	1.635	1.636	1.636	1.638	1.639	1.640	1.641	1.644	1.645	1.646	1.650	1.651	1.654	1.658	1.659	1.661	1.665	1.668	1.671	1.674	1.678	1.680	1.682	1.688	1.691	1.694	1.698	1.701	1.705	1.709	1.712	1.715	1.720	1.724	1.728	1.732	1.735	1.739	1.742	1.746	1.750	1.752	1.758	1.760	1.764	1.766	1.769	1.772	1.774	1.776	1.779	1.780	1.781	1.782	1.784	1.784	1.785	1.784	1.784	1.782	1.781	1.779	1.776	1.774	1.770	1.766	1.762	1.758	1.752	1.748	1.741	1.734	1.728	1.719	1.711	1.701	1.692	1.682	1.671	1.661	1.649	1.638	1.625	1.612	1.600	1.586	1.572	1.558	1.544	1.530	1.515	1.500	1.485	1.470	1.455	1.440	1.425	1.410	1.395	1.380	1.364	1.350	1.336	1.322	1.308	1.294	1.281	1.269	1.258	1.245	1.234	1.224	1.212	1.202	1.195	1.185	1.178	1.171	1.165	1.159	1.154	1.149	1.145	1.142	1.140	1.138	1.135	1.135	1.134	1.135	1.136	1.138	1.139	1.141	1.145	1.149	1.152	1.156	1.161	1.165	1.170	1.175	1.182	1.188	1.194	1.199	1.205	1.211	1.216	1.221	1.228	1.232	1.238	1.242	1.248	1.251	1.255	1.259	1.262	1.265	1.268	1.270	1.270	1.271	1.272	1.271	1.271	1.270	1.268	1.265	1.262	1.259	1.255	1.250	1.245	1.239	1.232	1.225	1.219	1.210	1.201	1.194	1.185	1.175	1.164	1.154	1.142	1.132	1.121	1.109	1.098	1.086	1.074	1.062	1.050	1.036	1.025	1.012	1.001	0.988	0.976	0.965	0.952	0.942	0.930	0.919	0.909	0.898	0.888	0.878	0.869	0.859	0.850	0.841	0.832	0.825	0.818	0.812	0.805	0.799	0.794	0.788	0.782	0.778	0.774	0.771	0.768	0.764	0.761	0.758	0.756	0.754	0.754	0.752	0.751	0.751	0.751	0.751	0.752	0.754	0.755	0.756	0.756	0.758	0.760	0.762	0.765	0.768	0.770	0.774	0.776	0.779	0.782	0.788	0.790	0.794	0.799	0.802	0.806	0.811	0.816	0.821	0.826	0.831	0.836	0.841	0.848	0.854	0.859	0.865	0.872	0.879	0.886	0.892	0.900	0.906	0.914	0.922	0.930	0.939	0.946	0.955	0.964	0.972	0.981	0.991	1.001	1.011	1.021	1.031	1.042	1.052	1.064	1.074	1.085	1.098	1.109	1.121	1.132	1.145	1.158	1.170	1.181	1.194	1.209	1.221	1.234	1.248	1.260	1.274	1.286	1.300	1.314	1.328	1.341	1.354	1.368	1.381	1.394	1.406	1.419	1.432	1.445	1.458	1.470	1.481	1.495	1.506	1.518	1.529	1.539	1.551	1.561	1.572	1.581	1.591	1.600	1.610	1.619	1.628	1.635	1.644	1.651	1.659	1.666	1.674	1.680	1.688	1.694	1.701	1.706	1.712	1.719	1.724	1.730	1.735	1.740	1.746	1.750	1.755	1.760	1.765	1.770	1.775	1.780	1.785	1.790	1.795	1.799	1.804	1.809	1.815	1.820	1.825	1.830	1.835	1.840	1.845	1.851	1.855	1.861	1.865	1.870	1.875	1.881	1.886	1.891	1.896	1.901	1.906	1.910	1.916	1.920	1.925	1.930	1.934	1.939	1.942	1.948	1.951	1.956	1.960	1.965	1.969	1.974	1.978	1.982	1.986	1.991	1.996	2.001	2.005	2.011	2.016	2.022	2.027	2.035	2.041	2.047	2.054	2.061	2.070	2.079	2.088	2.096	2.106	2.115	2.126	2.136	2.149	2.160	2.172	2.185	2.199	2.212	2.226	2.241	2.255	2.271	2.288	2.302	2.319	2.336	2.354	2.371	2.386	2.404	2.422	2.440	2.458	2.475	2.492	2.509	2.526	2.544	2.560	2.575	2.591	2.608	2.621	2.636	2.650	2.664	2.675	2.686	2.699	2.709	2.718	2.728	2.735	2.741	2.748	2.752	2.756	2.760	2.764	2.765	2.765	2.765	2.764	2.761	2.759	2.756	2.751	2.746	2.740	2.734	2.726	2.719	2.709	2.699	2.690	2.679	2.668	2.656	2.645	2.634	2.621	2.609	2.598	2.584	2.572	2.559	2.546	2.535	2.522	2.511	2.500	2.489	2.479	2.468	2.458	2.449	2.440	2.432	2.425	2.418	2.411	2.405	2.400	2.396	2.392	2.390	2.388	2.386	2.386	2.386	2.386	2.389	2.391	2.394	2.398	2.402	2.408	2.412	2.419	2.425	2.434	2.440	2.448	2.456	2.465	2.474	2.482	2.492	2.502	2.511	2.521	2.531	2.540	2.550	2.559	2.569	2.578	2.586	2.594	2.602	2.610	2.618	2.624	2.629	2.636	2.641	2.646	2.650	2.652	2.656	2.658	2.660	2.660	2.660	2.660	2.659	2.656	2.655	2.651	2.648	2.644	2.639	2.632	2.628	2.620	2.612	2.605	2.596	2.588	2.579	2.569	2.559	2.549	2.538	2.526	2.515	2.504	2.492	2.480	2.468	2.454	2.441	2.429	2.416	2.404	2.390	2.378	2.364	2.350	2.336	2.322	2.310	2.296	2.282	2.269	2.255	2.244	2.230	2.216	2.204	2.190	2.178	2.165	2.152	2.141	2.129	2.118	2.106	2.094	2.082	2.072	2.061	2.052	2.041	2.033	2.024	2.014	2.007	1.999	1.991	1.984	1.979	1.972	1.966	1.962	1.958	1.955	1.951	1.950	1.948	1.946	1.946	1.946	1.948	1.949	1.951	1.955	1.959	1.962	1.968	1.972	1.979	1.984	1.991	1.999	2.006	2.015	2.024	2.034	2.042	2.052	2.061	2.072	2.081	2.092	2.101	2.111	2.122	2.131	2.141	2.150	2.159	2.168	2.175	2.182	2.190	2.196	2.202	2.208	2.212	2.215	2.218	2.220	2.221	2.221	2.221	2.220	2.216	2.214	2.210	2.204	2.198	2.191	2.184	2.175	2.166	2.156	2.145	2.134	2.121	2.108	2.095	2.080	2.066	2.051	2.036	2.019	2.004	1.988	1.971	1.955	1.938	1.921	1.905	1.889	1.872	1.855	1.841	1.825	1.809	1.795	1.779	1.765	1.752	1.739	1.726	1.714	1.701	1.690	1.680	1.670	1.660	1.651	1.644	1.635	1.628	1.620	1.614	1.609	1.602	1.599	1.594	1.590	1.586	1.582	1.580	1.578	1.576	1.574	1.572	1.570	1.569	1.568	1.566	1.566	1.565	1.565	1.564	1.562	1.564	1.562	1.561	1.561	1.560	1.560	1.559	1.558	1.558	1.556	1.555	1.554	1.552	1.551	1.551	1.549	1.546	1.545	1.544	1.542	1.540	1.538	1.535	1.534	1.532	1.530	1.528	1.525	1.522	1.519	1.516	1.515	1.511	1.509	1.506	1.502	1.500	1.496	1.492	1.489	1.486	1.481	1.479	1.474	1.470	1.465	1.460	1.456	1.451	1.446	1.442	1.436	1.432	1.426	1.420	1.415	1.409	1.404	1.398	1.391	1.385	1.380	1.374	1.366	1.360	1.354	1.348	1.341	1.335	1.329	1.324	1.318	1.311	1.306	1.300	1.295	1.289	1.284	1.279	1.275	1.271	1.268	1.264	1.261	1.258	1.255	1.252	1.252	1.250	1.250	1.250	1.250	1.250	1.251	1.254	1.255	1.258	1.261	1.265	1.269	1.274	1.279	1.284	1.289	1.295	1.302	1.308	1.315	1.322	1.330	1.340	1.348	1.355	1.364	1.374	1.381	1.390	1.399	1.408	1.416	1.425	1.434	1.441	1.450	1.458	1.465	1.472	1.479	1.486	1.492	1.498	1.504	1.509	1.512	1.518	1.521	1.524	1.526	1.529	1.530	1.531	1.531	1.532	100.000	5.000	2.000	1.000	4.000	0.000	0.000	0.000	0.000	0.000	0.000	0.000	0.000	0.000	0.000	0.000	0.000	0.000	-1.405	-1.401	-1.395	-1.390	-1.384	-1.378	-1.370	-1.364	-1.355	-1.345	-1.336	-1.325	-1.315	-1.304	-1.291	-1.279	-1.264	-1.251	-1.235	-1.220	-1.204	-1.186	-1.170	-1.151	-1.135	-1.115	-1.096	-1.078	-1.058	-1.038	-1.018	-0.996	-0.975	-0.954	-0.931	-0.910	-0.888	-0.866	-0.845	-0.822	-0.801	-0.780	-0.758	-0.738	-0.718	-0.696	-0.676	-0.658	-0.638	-0.620	-0.601	-0.585	-0.569	-0.551	-0.538	-0.522	-0.507	-0.495	-0.482	-0.471	-0.461	-0.451	-0.442	-0.435	-0.428	-0.421	-0.416	-0.411	-0.408	-0.405	-0.404	-0.404	-0.402	-0.402	-0.404	-0.406	-0.409	-0.412	-0.416	-0.421	-0.425	-0.430	-0.436	-0.442	-0.449	-0.456	-0.462	-0.470	-0.476	-0.484	-0.490	-0.498	-0.505	-0.512	-0.519	-0.525	-0.531	-0.539	-0.544	-0.549	-0.552	-0.558	-0.561	-0.565	-0.568	-0.570	-0.571	-0.572	-0.572	-0.572	-0.571	-0.570	-0.568	-0.565	-0.561	-0.559	-0.554	-0.549	-0.544	-0.536	-0.531	-0.524	-0.516	-0.509	-0.501	-0.492	-0.485	-0.476	-0.468	-0.458	-0.449	-0.441	-0.431	-0.422	-0.412	-0.404	-0.395	-0.386	-0.378	-0.369	-0.360	-0.352	-0.345	-0.338	-0.330	-0.324	-0.318	-0.311	-0.308	-0.301	-0.296	-0.292	-0.288	-0.285	-0.281	-0.279	-0.276	-0.275	-0.272	-0.272	-0.271	-0.271	-0.270	-0.270	-0.271	-0.270	-0.271	-0.272	-0.274	-0.275	-0.276	-0.276	-0.279	-0.280	-0.281	-0.284	-0.284	-0.286	-0.288	-0.289	-0.290	-0.291	-0.291	-0.292	-0.294	-0.292	-0.292	-0.292	-0.291	-0.291	-0.289	-0.288	-0.285	-0.284	-0.280	-0.278	-0.274	-0.269	-0.265	-0.261	-0.256	-0.250	-0.245	-0.240	-0.232	-0.226	-0.220	-0.212	-0.205	-0.199	-0.190	-0.181	-0.172	-0.165	-0.155	-0.146	-0.136	-0.126	-0.119	-0.109	-0.100	-0.090	-0.081	-0.071	-0.061	-0.052	-0.042	-0.034	-0.025	-0.016	-0.006	0.001	0.009	0.018	0.024	0.032	0.039	0.045	0.051	0.058	0.062	0.068	0.071	0.076	0.080	0.082	0.085	0.086	0.088	0.089	0.089	0.090	0.090	0.088	0.086	0.084	0.081	0.078	0.074	0.070	0.065	0.060	0.054	0.048	0.040	0.034	0.025	0.018	0.009	0.000	-0.010	-0.019	-0.029	-0.040	-0.050	-0.061	-0.072	-0.084	-0.096	-0.108	-0.121	-0.132	-0.145	-0.159	-0.171	-0.185	-0.198	-0.211	-0.225	-0.239	-0.251	-0.266	-0.280	-0.292	-0.306	-0.321	-0.334	-0.348	-0.360	-0.374	-0.388	-0.400	-0.412	-0.426	-0.438	-0.450	-0.462	-0.475	-0.486	-0.498	-0.509	-0.520	-0.531	-0.541	-0.551	-0.561	-0.570	-0.580	-0.588	-0.596	-0.604	-0.612	-0.619	-0.626	-0.632	-0.639	-0.645	-0.651	-0.655	-0.661	-0.666	-0.670	-0.674	-0.678	-0.680	-0.684	-0.686	-0.690	-0.691	-0.694	-0.696	-0.698	-0.700	-0.701	-0.702	-0.704	-0.706	-0.706	-0.708	-0.710	-0.710	-0.712	-0.714	-0.716	-0.719	-0.721	-0.725	-0.728	-0.731	-0.735	-0.739	-0.742	-0.748	-0.754	-0.759	-0.765	-0.771	-0.779	-0.786	-0.795	-0.804	-0.812	-0.822	-0.832	-0.844	-0.854	-0.866	-0.879	-0.890	-0.904	-0.916	-0.931	-0.945	-0.959	-0.974	-0.989	-1.004	-1.019	-1.035	-1.050	-1.065	-1.081	-1.096	-1.111	-1.128	-1.141	-1.156	-1.171	-1.184	-1.199	-1.211	-1.222	-1.236	-1.248	-1.258	-1.268	-1.276	-1.285	-1.291	-1.299	-1.305	-1.310	-1.314	-1.316	-1.319	-1.319	-1.319	-1.318	-1.316	-1.312	-1.309	-1.302	-1.296	-1.289	-1.281	-1.271	-1.261	-1.251	-1.239	-1.225	-1.212	-1.199	-1.182	-1.169	-1.152	-1.135	-1.119	-1.101	-1.084	-1.065	-1.048	-1.030	-1.012	-0.994	-0.975	-0.959	-0.941	-0.924	-0.908	-0.891	-0.875	-0.860	-0.845	-0.831	-0.819	-0.806	-0.796	-0.786	-0.776	-0.769	-0.761	-0.754	-0.750	-0.745	-0.742	-0.740	-0.739	-0.739	-0.740	-0.741	-0.745	-0.750	-0.754	-0.760	-0.766	-0.774	-0.782	-0.791	-0.801	-0.811	-0.822	-0.832	-0.845	-0.858	-0.870	-0.882	-0.895	-0.909	-0.922	-0.935	-0.948	-0.961	-0.974	-0.986	-0.998	-1.010	-1.021	-1.032	-1.042	-1.052	-1.061	-1.070	-1.078	-1.085	-1.091	-1.098	-1.101	-1.108	-1.109	-1.112	-1.114	-1.115	-1.115	-1.116	-1.114	-1.112	-1.109	-1.105	-1.101	-1.096	-1.090	-1.084	-1.078	-1.070	-1.061	-1.052	-1.044	-1.032	-1.022	-1.011	-1.000	-0.989	-0.978	-0.965	-0.951	-0.939	-0.926	-0.912	-0.899	-0.885	-0.870	-0.855	-0.840	-0.825	-0.811	-0.796	-0.781	-0.765	-0.750	-0.735	-0.720	-0.704	-0.689	-0.674	-0.658	-0.644	-0.628	-0.612	-0.598	-0.582	-0.569	-0.554	-0.540	-0.526	-0.514	-0.500	-0.488	-0.474	-0.461	-0.450	-0.438	-0.426	-0.418	-0.406	-0.396	-0.388	-0.379	-0.372	-0.364	-0.358	-0.351	-0.345	-0.340	-0.335	-0.331	-0.329	-0.326	-0.324	-0.321	-0.321	-0.321	-0.322	-0.322	-0.324	-0.326	-0.329	-0.331	-0.335	-0.339	-0.342	-0.346	-0.351	-0.358	-0.362	-0.368	-0.372	-0.379	-0.385	-0.391	-0.396	-0.401	-0.408	-0.412	-0.416	-0.421	-0.424	-0.428	-0.431	-0.432	-0.436	-0.438	-0.438	-0.439	-0.438	-0.436	-0.434	-0.431	-0.428	-0.422	-0.419	-0.411	-0.405	-0.398	-0.389	-0.380	-0.369	-0.360	-0.348	-0.336	-0.324	-0.309	-0.295	-0.280	-0.264	-0.249	-0.231	-0.215	-0.198	-0.179	-0.161	-0.142	-0.122	-0.105	-0.085	-0.066	-0.046	-0.028	-0.008	0.012	0.030	0.050	0.070	0.088	0.106	0.124	0.140	0.158	0.174	0.189	0.205	0.220	0.232	0.246	0.259	0.271	0.282	0.294	0.302	0.311	0.320	0.328	0.335	0.341	0.346	0.350	0.352	0.356	0.358	0.358	0.359	0.358	0.356	0.355	0.352	0.349	0.345	0.340	0.335	0.329	0.322	0.315	0.308	0.299	0.290	0.281	0.272	0.262	0.252	0.242	0.230	0.220	0.209	0.198	0.186	0.174	0.162	0.150	0.138	0.126	0.114	0.102	0.091	0.079	0.068	0.056	0.045	0.034	0.025	0.014	0.002	-0.006	-0.016	-0.025	-0.034	-0.042	-0.050	-0.058	-0.065	-0.072	-0.079	-0.085	-0.090	-0.096	-0.101	-0.105	-0.110	-0.114	-0.118	-0.120	-0.124	-0.126	-0.129	-0.130	-0.131	-0.134	-0.135	-0.136	-0.136	-0.136	-0.138	-0.138	-0.139	-0.138	-0.139	-0.139	-0.138	-0.139	-0.139	-0.138	-0.138	-0.138	-0.138	-0.139	-0.139	-0.140	-0.141	-0.141	-0.142	-0.144	-0.145	-0.148	-0.149	-0.151	-0.155	-0.158	-0.161	-0.165	-0.169	-0.174	-0.179	-0.182	-0.189	-0.196	-0.201	-0.209	-0.215	-0.224	-0.231	-0.240	-0.249	-0.259	-0.268	-0.278	-0.288	-0.298	-0.309	-0.320	-0.331	-0.344	-0.355	-0.368	-0.380	-0.391	-0.405	-0.418	-0.431	-0.442	-0.456	-0.470	-0.482	-0.494	-0.506	-0.520	-0.531	-0.544	-0.556	-0.569	-0.580	-0.591	-0.601	-0.612	-0.622	-0.632	-0.641	-0.650	-0.658	-0.666	-0.672	-0.680	-0.685	-0.691	-0.695	-0.699	-0.702	-0.705	-0.708	-0.709	-0.709	-0.709	-0.709	-0.708	-0.705	-0.704	-0.699	-0.696	-0.691	-0.686	-0.680	-0.674	-0.668	-0.661	-0.654	-0.646	-0.638	-0.629	-0.621	-0.611	-0.602	-0.592	-0.582	-0.572	-0.564	-0.552	-0.544	-0.534	-0.524	-0.515	-0.505	-0.496	-0.486	-0.479	-0.470	-0.462	-0.454	-0.446	-0.440	-0.432	-0.426	-0.420	-0.415	-0.410	-0.405	-0.401	-0.398	-0.395	-0.392	-0.390	-0.389	-0.386	-0.386	-0.385	-0.385	-0.385	-0.385	-0.386	-0.386	-0.388	-0.390	-0.391	-0.392	-0.394	-0.396	-0.399	-0.400	-0.401	-0.404	-0.405	-0.408	-0.409	-0.410	-0.411	-0.411	-0.412	-0.412	-0.411	-0.411	-0.410	-0.409	-0.408	-0.404	-0.401	-0.398	-0.394	-0.390	-0.385	-0.380	-0.372	-0.366	-0.359	-0.351	-0.342	-0.334	-0.324	-0.314	-0.304	-0.292	-0.281	-0.269	-0.256	-0.244	-0.231	-0.216	-0.202	-0.189	-0.172	-0.158	-0.142	-0.126	-0.111	-0.094	-0.079	-0.061	-0.045	-0.029	-0.011	0.005	0.022	0.040	0.056	0.075	0.091	0.109	0.125	0.142	0.159	0.175	0.192	0.208	0.222	0.239	0.254	0.269	0.284	0.298	0.312	0.326	0.339	0.352	0.365	0.378	0.389	0.400	0.411	0.422	0.432	0.442	0.451	0.461	0.470	0.479	0.486	0.495	0.500	0.507	0.515	0.520	0.526	0.531	0.535	0.539	0.542	0.546	0.550	0.554	0.555	0.558	0.559	0.561	0.562	0.564	0.564	0.565	0.566	0.565	0.565	0.566	0.565	0.565	0.565	0.565	0.564	0.565	0.564	0.564	0.564	0.565	0.565	0.566	0.566	0.569	0.570	0.572	0.576	0.579	0.582	0.586	0.591	0.598	0.604	0.610	0.616	0.625	0.634	0.642	0.652	0.662	0.674	0.686	0.699	0.712	0.725	0.740	0.756	0.771	0.788	0.805	0.822	0.841	0.859	0.878	0.896	0.916	0.935	0.956	0.976	0.998	1.018	1.039	1.059	1.079	1.099	1.119	1.139	1.159	1.178	1.196	1.214	1.232	1.249	1.266	1.280	1.296	1.310	1.324	1.336	1.349	1.360	1.370	1.380	1.388	1.395	1.401	1.408	1.411	1.415	1.418	1.420	1.420	1.420	1.419	1.418	1.414	1.410	1.406	1.400	1.394	1.386	1.379	1.371	1.362	1.352	1.344	1.332	1.321	1.310	1.299	1.288	1.275	1.262	1.250	1.238	1.225	1.211	1.200	1.186	1.174	1.161	1.149	1.136	1.125	1.112	1.101	1.089	1.078	1.068	1.056	1.046	1.036	1.026	1.018	1.009	1.000	0.992	0.984	0.978	0.971	0.964	0.956	0.951	0.945	0.941	0.935	0.930	0.926	0.922	0.919	0.915	0.912	0.909	0.906	0.904	0.902	0.900	0.898	0.895	0.892	0.891	0.889	0.889	0.886	0.885	0.884	0.882	0.880	0.878	0.876	0.875	0.872	0.870	0.869	0.866	0.864	0.861	0.859	0.856	0.852	0.849	0.846	0.842	0.839	0.836	0.831	0.828	0.822	0.818	0.811	0.806	0.800	0.795	0.789	0.781	0.775	0.769	0.761	0.755	0.748	0.739	0.731	0.724	0.715	0.706	0.698	0.689	0.680	0.670	0.661	0.651	0.642	0.632	0.622	0.614	0.604	0.594	0.585	0.575	0.565	0.555	0.546	0.539	0.529	0.520	0.512	0.502	0.495	0.486	0.479	0.471	0.465	0.459	0.452	0.446	0.440	0.435	0.431	0.426	0.422	0.419	0.415	0.414	0.412	0.410	0.409	0.408	0.408	0.408	0.408	0.410	0.411	0.414	0.416	0.419	0.421	0.426	0.429	0.432	0.438	0.442	0.446	0.452	0.458	0.464	0.469	0.475	0.481	0.488	0.495	0.501	0.507	0.514	0.520	0.526	0.532	0.539	0.544	0.551	0.555	0.561	0.568	0.572	0.578	0.582	0.588	0.592	0.596	0.600	0.602	0.606	0.609	0.611	0.614	0.616	0.616	0.619	0.620	0.620	0.621	0.620	0.620	0.619	0.618	0.616	0.615	0.612	0.610	0.608	0.605	0.600	0.596	0.594	0.589	0.584	0.579	0.574	0.569	0.562	0.555	0.549	0.542	0.536	0.528	0.520	0.514	0.504	0.496	0.489	0.480	0.471	0.462	0.454	0.445	0.436	0.426	0.418	0.409	0.399	0.390	0.381	0.372	0.364	0.355	0.346	0.338	0.330	0.322	0.315	0.306	0.299	0.292	0.285	0.280	0.274	0.269	0.262	0.258	0.254	0.249	0.246	0.241	0.239	0.238	0.234	0.231	0.230	0.229	0.228	0.228	0.226	0.226	0.225	0.226	0.228	0.226	0.226	0.228	0.229	0.228	0.229	0.229	0.230	0.230	0.230	0.230	0.229	0.229	0.229	0.228	0.226	0.225	0.222	0.221	0.219	0.216	0.211	0.209	0.205	0.200	0.195	0.190	0.185	0.178	0.172	0.166	0.159	0.152	0.145	0.138	0.130	0.122	0.115	0.108	0.100	0.092	0.085	0.076	0.070	0.064	0.058	0.051	0.046	0.039	0.036	0.031	0.028	0.025	0.022	0.021	0.021	0.020	0.022	0.022	0.025	0.029	0.034	0.039	0.045	0.052	0.061	0.070	0.080	0.090	0.104	0.115	0.129	0.144	0.160	0.176	0.192	0.211	0.229	0.248	0.268	0.288	0.309	0.331	0.351	0.374	0.396	0.420	0.442	0.466	0.490	0.514	0.538	0.561	0.585	0.609	0.632	0.656	0.680	0.702	0.726	0.749	0.770	0.792	0.814	0.835	0.855	0.875	0.895	0.914	0.931	0.950	0.966	0.982	0.999	1.015	1.029	1.042	1.058	1.070	1.082	1.094	1.105	1.116	1.126	1.136	1.145	1.151	1.160	1.168	1.174	1.180	1.186	1.191	1.195	1.200	1.204	1.206	1.209	1.211	1.214	1.215	1.216	1.218	1.218	1.219	1.220	1.219	1.220	1.219	1.219	1.219	1.218	1.218	1.216	1.216	1.215	1.214	1.214	1.212	1.211	1.211	1.210	1.211	1.210	1.210	1.210	1.210	1.210	1.211	1.212	1.212	1.215	1.216	1.218	1.219	1.221	1.225	1.229	1.231	1.235	1.239	1.242	1.248	1.254	1.258	1.264	1.269	1.276	1.282	1.290	1.296	1.304	1.311	1.320	1.329	1.338	1.346	1.355	1.364	1.374	1.385	1.395	1.405	1.415	1.426	1.436	1.448	1.460	1.471	1.481	1.492	1.504	1.516	1.528	1.539	1.551	1.562	1.574	1.585	1.598	1.609	1.619	1.630	1.641	1.652	1.664	1.672	1.684	1.692	1.702	1.711	1.720	1.729	1.736	1.745	1.751	1.760	1.766	1.772	1.779	1.784	1.789	1.794	1.798	1.801	1.804	1.806	1.809	1.810	1.811	1.811	1.811	1.811	1.810	1.810	1.808	1.806	1.802	1.800	1.795	1.792	1.788	1.784	1.778	1.772	1.768	1.761	1.755	1.749	1.742	1.736	1.731	1.725	1.719	1.712	1.706	1.700	1.694	1.689	1.684	1.679	1.675	1.671	1.668	1.665	1.664	1.660	1.659	1.658	1.658	1.659	1.660	1.662	1.664	1.668	1.671	1.675	1.680	1.686	1.692	1.700	1.706	1.715	1.722	1.734	1.742	1.751	1.762	1.774	1.784	1.795	1.808	1.819	1.830	1.840	1.852	1.864	1.875	1.885	1.896	1.908	1.916	1.926	1.935	1.942	1.950	1.958	1.964	1.969	1.974	1.976	1.980	1.982	1.982	1.981	1.981	1.979	1.976	1.971	1.966	1.959	1.952	1.944	1.935	1.925	1.912	1.901	1.888	1.874	1.859	1.844	1.828	1.810	1.792	1.774	1.755	1.736	1.716	1.698	1.678	1.656	1.635	1.615	1.594	1.572	1.551	1.531	1.511	1.490	1.470	1.449	1.430	1.411	1.391	1.372	1.355	1.338	1.320	1.304	1.288	1.272	1.258	1.244	1.230	1.219	1.206	1.195	1.184	1.174	1.165	1.155	1.146	1.140	1.131	1.125	1.119	1.112	1.108	1.104	1.100	1.095	1.092	1.090	1.086	1.084	1.082	1.080	1.079	1.076	1.076	1.075	1.072	1.071	1.071	1.070	1.070	1.068	1.066	1.066	1.064	1.062	1.061	1.059	1.058	1.055	1.052	1.050	1.046	1.044	1.040	1.036	1.032	1.029	1.024	1.019	1.014	1.008	1.002	0.996	0.990	0.984	0.976	0.969	0.961	0.955	0.946	0.939	0.929	0.921	0.911	0.902	0.892	0.882	0.872	0.862	0.851	0.841	0.830	0.818	0.806	0.795	0.784	0.771	0.759	0.748	0.734	0.721	0.709	0.695	0.681	0.669	0.655	0.641	0.628	0.614	0.599	0.585	0.570	0.556	0.542	0.528	0.515	0.500	0.486	0.471	0.456	0.442	0.430	0.415	0.402	0.388	0.374	0.361	0.349	0.336	0.322	0.311	0.299	0.288	0.276	0.265	0.254	0.244	0.235	0.225	0.216	0.208	0.200	0.192	0.185	0.178	0.172	0.166	0.162	0.159	0.155	0.151	0.149	0.146	0.144	0.142	0.141	0.140	0.141	0.140	0.141	0.142	0.142	0.145	0.146	0.149	0.151	0.154	0.156	0.158	0.160	0.162	0.165	0.168	0.170	0.170	0.172	0.175	0.175	0.176	0.176	0.176	0.175	0.174	0.172	0.171	0.169	0.165	0.161	0.158	0.152	0.146	0.140	0.134	0.126	0.118	0.109	0.100	0.091	0.080	0.070	0.059	0.046	0.035	0.021	0.009	-0.005	-0.018	-0.031	-0.045	-0.059	-0.072	-0.086	-0.100	-0.115	-0.128	-0.140	-0.154	-0.166	-0.179	-0.190	-0.202	-0.212	-0.224	-0.232	-0.241	-0.250	-0.256	-0.262	-0.269	-0.274	-0.278	-0.280	-0.282	-0.285	-0.285	-0.285	-0.284	-0.281	-0.279	-0.275	-0.270	-0.265	-0.259	-0.252	-0.245	-0.236	-0.228	-0.220	-0.210	-0.200	-0.189	-0.179	-0.168	-0.158	-0.145	-0.134	-0.122	-0.111	-0.100	-0.089	-0.079	-0.068	-0.056	-0.048	-0.038	-0.030	-0.021	-0.012	-0.006	0.001	0.008	0.012	0.018	0.021	0.025	0.028	0.029	0.029	0.029	0.029	0.026	0.025	0.022	0.018	0.014	0.008	0.001	-0.005	-0.011	-0.020	-0.029	-0.039	-0.048	-0.059	-0.069	-0.080	-0.091	-0.102	-0.114	-0.126	-0.139	-0.151	-0.164	-0.176	-0.189	-0.201	-0.214	-0.225	-0.238	-0.249	-0.260	-0.271	-0.281	-0.292	-0.301	-0.311	-0.321	-0.329	-0.336	-0.345	-0.351	-0.358	-0.364	-0.369	-0.372	-0.376	-0.380	-0.382	-0.384	-0.386	-0.386	-0.386	-0.386	-0.385	-0.382	-0.381	-0.379	-0.375	-0.371	-0.366	-0.362	-0.358	-0.351	-0.345	-0.339	-0.331	-0.324	-0.315	-0.308	-0.299	-0.290	-0.280	-0.271	-0.261	-0.251	-0.240	-0.230	-0.219	-0.209	-0.196	-0.186	-0.174	-0.161	-0.150	-0.139	-0.126	-0.114	-0.102	-0.090	-0.078	-0.064	-0.052	-0.040	-0.026	-0.014	-0.002	0.011	0.024	0.035	0.049	0.061	0.072	0.085	0.098	0.109	0.121	0.132	0.144	0.156	0.166	0.178	0.188	0.199	0.209	0.218	0.226	0.235	0.244	0.251	0.259	0.268	0.274	0.280	0.285	0.291	0.295	0.299	0.302	0.306	0.309	0.310	0.312	0.314	0.314	0.314	0.315	0.314	0.314	0.311	0.310	0.309	0.306	0.304	0.300	0.299	0.295	0.291	0.289	0.285	0.281	0.279	0.276	0.274	0.272	0.269	0.268	0.268	0.265	0.265	0.265	0.266	0.266	0.268	0.269	0.272	0.275	0.280	0.284	0.289	0.295	0.301	0.309	0.318	0.325	0.335	0.345	0.356	0.366	0.379	0.391	0.405	0.418	0.432	0.446	0.461	0.476	0.492	0.509	0.522	0.539	0.555	0.571	0.588	0.602	0.619	0.635	0.651	0.666	0.681	0.696	0.711	0.725	0.739	0.751	0.765	0.778	0.789	0.800	0.811	0.821	0.831	0.839	0.849	0.856	0.862	0.870	0.875	0.880	0.886	0.889	0.892	0.896	0.899	0.901	0.902	0.904	0.905	0.905	0.906	0.905	0.905	0.904	0.902	0.902	0.900	0.899	0.898	0.896	0.894	0.892	0.891	0.890	0.889	0.888	0.885	0.884	0.884	0.882	0.882	0.882	0.881	0.881	0.881	0.882	0.884	0.885	0.886	0.888	0.890	0.892	0.895	0.899	0.902	0.906	0.910	0.914	0.918	0.922	0.929	0.934	0.939	0.944	0.950	0.955	0.961	0.969	0.974	0.980	0.988	0.994	1.000	1.005	1.011	1.019	1.024	1.030	1.036	1.041	1.049	1.054	1.060	1.065	1.070	1.074	1.079	1.082	1.086	1.090	1.094	1.096	1.099	1.101	1.102	1.104	1.105	1.106	1.106	1.108	1.105	1.105	1.104	1.104	1.101	1.099	1.096	1.092	1.090	1.086	1.081	1.076	1.072	1.066	1.061	1.055	1.048	1.041	1.034	1.028	1.020	1.012	1.004	0.995	0.986	0.978	0.969	0.960	0.951	0.941	0.932	0.922	0.912	0.904	0.894	0.884	0.874	0.865	0.855	0.845	0.836	0.828	0.818	0.809	0.800	0.791	0.782	0.775	0.768	0.759	0.752	0.745	0.739	0.732	0.728	0.722	0.716	0.712	0.709	0.705	0.701	0.699	0.696	0.695	0.694	0.694	0.694	0.692	0.694	0.696	0.698	0.699	0.702	0.704	0.708	0.711	0.715	0.720	0.725	0.729	0.734	0.740	0.745	0.750	0.755	0.761	0.766	0.772	0.776	0.781	0.785	0.790	0.794	0.798	0.800	0.802	0.805	0.808	0.809	0.808	0.808	0.808	0.804	0.801	0.799	0.794	0.789	0.781	0.774	0.766	0.758	0.748	0.736	0.724	0.710	0.695	0.680	0.664	0.646	0.629	0.609	0.589	0.569	0.546	0.524	0.500	0.475	0.450	0.425	0.399	0.371	0.345	0.316	0.288	0.259	0.230	0.200	0.170	0.140	0.109	0.079	0.049	0.019	-0.012	-0.041	-0.072	-0.102	-0.132	-0.161	-0.191	-0.220	-0.249	-0.276	-0.304	-0.331	-0.358	-0.384	-0.409	-0.434	-0.458	-0.481	-0.505	-0.526	-0.548	-0.569	-0.590	-0.609	-0.629	-0.646	-0.665	-0.681	-0.698	-0.714	-0.729	-0.742	-0.755	-0.769	-0.781	-0.792	-0.805	-0.815	-0.825	-0.835	-0.845	-0.852	-0.861	-0.869	-0.876	-0.884	-0.889	-0.895	-0.901	-0.906	-0.911	-0.918	-0.921	-0.926	-0.930	-0.934	-0.938	-0.941	-0.945	-0.949	-0.951	-0.955	-0.958	-0.960	-0.962	-0.966	-0.969	-0.972	-0.974	-0.978	-0.980	-0.982	-0.985	-0.989	-0.991	-0.995	-0.998	-1.000	-1.004	-1.006	-1.011	-1.014	-1.018	-1.021	-1.025	-1.028	-1.031	-1.036	-1.039	-1.044	-1.048	-1.050	-1.055	-1.059	-1.062	-1.066	-1.071	-1.074	-1.079	-1.082	-1.086	-1.089	-1.092	-1.095	-1.098	-1.102	-1.105	-1.106	-1.109	-1.111	-1.112	-1.114	-1.115	-1.115	-1.116	-1.115	-1.115	-1.114	-1.112	-1.110	-1.108	-1.104	-1.101	-1.098	-1.092	-1.088	-1.082	-1.076	-1.070	-1.062	-1.054	-1.046	-1.039	-1.029	-1.018	-1.008	-0.998	-0.986	-0.975	-0.961	-0.950	-0.936	-0.924	-0.911	-0.896	-0.884	-0.869	-0.855	-0.840	-0.826	-0.811	-0.795	-0.781	-0.766	-0.752	-0.739	-0.722	-0.709	-0.695	-0.681	-0.668	-0.654	-0.641	-0.629	-0.616	-0.605	-0.594	-0.582	-0.572	-0.562	-0.552	-0.544	-0.535	-0.528	-0.519	-0.511	-0.506	-0.499	-0.492	-0.488	-0.481	-0.478	-0.472	-0.468	-0.465	-0.461	-0.458	-0.454	-0.451	-0.448	-0.445	-0.441	-0.438	-0.434	-0.431	-0.428	-0.422	-0.419	-0.414	-0.409	-0.402	-0.396	-0.390	-0.382	-0.375	-0.366	-0.356	-0.348	-0.336	-0.324	-0.311	-0.299	-0.284	-0.269	-0.252	-0.236	-0.218	-0.198	-0.179	-0.156	-0.135	-0.111	-0.088	-0.062	-0.036	-0.010	0.019	0.048	0.076	0.108	0.139	0.170	0.204	0.236	0.271	0.305	0.341	0.376	0.412	0.449	0.486	0.524	0.561	0.599	0.638	0.676	0.715	0.752	0.791	0.830	0.868	0.905	0.941	0.980	1.016	1.052	1.090	1.125	1.159	1.192	1.226	1.260	1.292	1.322	1.352	1.384	1.412	1.440	1.468	1.492	1.518	1.542	1.564	1.585	1.606	1.626	1.644	1.661	1.678	1.691	1.705	1.719	1.729	1.739	1.749	1.756	1.762	1.769	1.772	1.775	1.779	1.779	1.780	1.779	1.778	1.774	1.771	1.766	1.761	1.755	1.749	1.740	1.731	1.722	1.712	1.704	1.692	1.681	1.670	1.659	1.646	1.634	1.621	1.609	1.596	1.582	1.569	1.556	1.542	1.529	1.518	1.504	1.491	1.479	1.468	1.456	1.445	1.434	1.424	1.414	1.405	1.395	1.386	1.379	1.372	1.364	1.358	1.352	1.345	1.340	1.338	1.332	1.329	1.326	1.324	1.322	1.320	1.319	1.318	1.318	1.318	1.316	1.316	1.316	1.318	1.318	1.318	1.318	1.318	1.319	1.320	1.319	1.319	1.318	1.318	1.316	1.314	1.311	1.309	1.305	1.302	1.298	1.292	1.286	1.281	1.275	1.266	1.259	1.250	1.241	1.230	1.220	1.209	1.195	1.182	1.169	1.155	1.139	1.125	1.109	1.091	1.075	1.058	1.040	1.021	1.004	0.985	0.966	0.948	0.929	0.909	0.891	0.872	0.854	0.836	0.818	0.801	0.784	0.768	0.751	0.736	0.721	0.709	0.695	0.684	0.671	0.661	0.652	0.645	0.638	0.632	0.628	0.624	0.622	0.621	0.621	0.624	0.628	0.632	0.639	0.646	0.655	0.664	0.676	0.689	0.702	0.719	0.735	0.754	0.772	0.792	0.814	0.836	0.860	0.884	0.909	0.935	0.961	0.989	1.018	1.045	1.075	1.105	1.134	1.164	1.194	1.224	1.254	1.285	1.315	1.344	1.374	1.402	1.431	1.460	1.488	1.514	1.540	1.566	1.590	1.612	1.636	1.658	1.679	1.699	1.716	1.734	1.750	1.765	1.778	1.791	1.801	1.810	1.819	1.825	1.831	1.835	1.839	1.840	1.841	1.840	1.839	1.835	1.830	1.825	1.819	1.810	1.801	1.792	1.781	1.770	1.756	1.744	1.730	1.715	1.699	1.682	1.666	1.649	1.630	1.614	1.595	1.576	1.558	1.539	1.521	1.501	1.484	1.465	1.446	1.428	1.411	1.394	1.376	1.359	1.342	1.328	1.311	1.298	1.285	1.271	1.259	1.248	1.235	1.226	1.216	1.209	1.200	1.192	1.188	1.182	1.178	1.174	1.170	1.166	1.165	1.162	1.162	1.161	1.161	1.162	1.162	1.164	1.165	1.166	1.169	1.170	1.172	1.172	1.175	1.175	1.178	1.178	1.178	1.176	1.178	1.175	1.172	1.170	1.165	1.160	1.155	1.148	1.140	1.130	1.119	1.108	1.094	1.079	1.065	1.046	1.028	1.009	0.988	0.964	0.940	0.915	0.888	0.860	0.830	0.799	0.766	0.732	0.699	0.661	0.625	0.588	0.548	0.507	0.466	0.426	0.384	0.340	0.298	0.254	0.209	0.165	0.120	0.076	0.031	-0.014	-0.058	-0.102	-0.146	-0.190	-0.232	-0.275	-0.318	-0.358	-0.398	-0.438	-0.476	-0.514	-0.550	-0.585	-0.619	-0.654	-0.684	-0.715	-0.745	-0.772	-0.799	-0.825	-0.848	-0.872	-0.892	-0.912	-0.931	-0.949	-0.965	-0.980	-0.992	-1.006	-1.018	-1.026	-1.036	-1.044	-1.051	-1.058	-1.062	-1.066	-1.070	-1.072	-1.075	-1.076	-1.078	-1.078	-1.079	-1.078	-1.076	-1.076	-1.075	-1.074	-1.074	-1.072	-1.071	-1.070	-1.069	-1.069	-1.069	-1.069	-1.069	-1.069	-1.070	-1.072	-1.075	-1.078	-1.080	-1.084	-1.088	-1.094	-1.099	-1.105	-1.111	-1.120	-1.128	-1.136	-1.145	-1.155	-1.166	-1.178	-1.189	-1.201	-1.215	-1.229	-1.242	-1.256	-1.271	-1.288	-1.302	-1.319	-1.335	-1.351	-1.369	-1.386	-1.404	-1.420	-1.439	-1.456	-1.474	-1.491	-1.509	-1.526	-1.544	-1.560	-1.578	-1.594	-1.611	-1.628	-1.642	-1.659	-1.674	-1.688	-1.701	-1.716	-1.730	-1.742	-1.755	-1.766	-1.778	-1.789	-1.799	-1.809	-1.818	-1.826	-1.835	-1.842	-1.850	-1.856	-1.861	-1.868	-1.872	-1.876	-1.881	-1.884	-1.888	-1.890	-1.891	-1.892	-1.894	-1.895	-1.895	-1.896	-1.895	-1.896	-1.895	-1.894	-1.892	-1.891	-1.889	-1.888	-1.886	-1.882	-1.881	-1.879	-1.878	-1.875	-1.872	-1.871	-1.869	-1.868	-1.864	-1.862	-1.861	-1.860	-1.859	-1.858	-1.856	-1.856	-1.856	-1.856	-1.856	-1.856	-1.859	-1.860	-1.861	-1.862	-1.865	-1.868	-1.870	-1.874	-1.878	-1.881	-1.886	-1.890	-1.894	-1.900	-1.905	-1.911	-1.918	-1.922	-1.930	-1.936	-1.942	-1.951	-1.959	-1.965	-1.974	-1.981	-1.989	-1.998	-2.004	-2.013	-2.020	-2.029	-2.036	-2.044	-2.050	-2.058	-2.065	-2.071	-2.078	-2.084	-2.090	-2.094	-2.099	-2.104	-2.108	-2.110	-2.114	-2.115	-2.116	-2.116	-2.116	-2.116	-2.114	-2.112	-2.110	-2.105	-2.100	-2.094	-2.086	-2.080	-2.071	-2.061	-2.050	-2.039	-2.026	-2.013	-1.998	-1.981	-1.965	-1.948	-1.929	-1.908	-1.888	-1.865	-1.842	-1.819	-1.794	-1.768	-1.742	-1.715	-1.686	-1.658	-1.628	-1.598	-1.565	-1.534	-1.501	-1.468	-1.435	-1.400	-1.366	-1.332	-1.298	-1.261	-1.226	-1.190	-1.155	-1.120	-1.082	-1.048	-1.012	-0.978	-0.944	-0.909	-0.875	-0.841	-0.809	-0.776	-0.744	-0.712	-0.682	-0.654	-0.624	-0.595	-0.568	-0.542	-0.516	-0.492	-0.469	-0.448	-0.426	-0.405	-0.386	-0.369	-0.352	-0.336	-0.322	-0.309	-0.298	-0.286	-0.276	-0.268	-0.261	-0.255	-0.251	-0.248	-0.244	-0.241	-0.241	-0.242	-0.242	-0.245	-0.248	-0.252	-0.258	-0.264	-0.270	-0.278	-0.285	-0.294	-0.302	-0.312	-0.322	-0.332	-0.344	-0.354	-0.365	-0.378	-0.389	-0.400	-0.412	-0.422	-0.436	-0.448	-0.458	-0.470	-0.481	-0.492	-0.502	-0.512	-0.521	-0.532	-0.541	-0.549	-0.556	-0.565	-0.571	-0.579	-0.585	-0.591	-0.595	-0.600	-0.605	-0.609	-0.612	-0.616	-0.618	-0.620	-0.622	-0.624	-0.625	-0.626	-0.628	-0.628	-0.629	-0.630	-0.630	-0.631	-0.631	-0.632	-0.632	-0.634	-0.635	-0.638	-0.640	-0.641	-0.645	-0.650	-0.654	-0.659	-0.665	-0.671	-0.678	-0.685	-0.695	-0.704	-0.715	-0.726	-0.738	-0.750	-0.764	-0.778	-0.794	-0.810	-0.828	-0.845	-0.864	-0.884	-0.904	-0.925	-0.946	-0.969	-0.991	-1.015	-1.038	-1.062	-1.086	-1.112	-1.136	-1.162	-1.188	-1.214	-1.239	-1.264	-1.288	-1.312	-1.338	-1.361	-1.385	-1.408	-1.431	-1.452	-1.474	-1.494	-1.512	-1.532	-1.550	-1.566	-1.584	-1.599	-1.611	-1.625	-1.636	-1.648	-1.658	-1.666	-1.674	-1.680	-1.686	-1.690	-1.694	-1.696	-1.698	-1.699	-1.698	-1.698	-1.695	-1.691	-1.689	-1.684	-1.680	-1.674	-1.669	-1.662	-1.656	-1.649	-1.642	-1.635	-1.628	-1.621	-1.615	-1.608	-1.600	-1.594	-1.588	-1.582	-1.578	-1.572	-1.568	-1.565	-1.561	-1.560	-1.559	-1.558	-1.559	-1.560	-1.562	-1.565	-1.570	-1.575	-1.582	-1.590	-1.598	-1.608	-1.618	-1.629	-1.642	-1.656	-1.670	-1.686	-1.702	-1.720	-1.740	-1.759	-1.779	-1.800	-1.822	-1.845	-1.869	-1.892	-1.916	-1.942	-1.968	-1.994	-2.020	-2.046	-2.075	-2.101	-2.129	-2.156	-2.184	-2.211	-2.238	-2.265	-2.292	-2.319	-2.345	-2.372	-2.398	-2.422	-2.446	-2.470	-2.494	-2.516	-2.538	-2.560	-2.580	-2.600	-2.619	-2.636	-2.651	-2.668	-2.682	-2.698	-2.710	-2.721	-2.734	-2.744	-2.752	-2.761	-2.768	-2.775	-2.779	-2.785	-2.788	-2.790	-2.791	-2.792	-2.792	-2.791	-2.790	-2.788	-2.785	-2.781	-2.778	-2.772	-2.768	-2.761	-2.756	-2.749	-2.742	-2.734	-2.728	-2.719	-2.711	-2.702	-2.694	-2.685	-2.678	-2.669	-2.660	-2.651	-2.642	-2.634	-2.626	-2.619	-2.610	-2.602	-2.596	-2.588	-2.581	-2.575	-2.570	-2.564	-2.559	-2.554	-2.550	-2.546	-2.542	-2.540	-2.536	-2.536	-2.535	-2.534	-2.532	-2.532	-2.534	-2.535	-2.536	-2.539	-2.540	-2.542	-2.546	-2.550	-2.555	-2.559	-2.565	-2.570	-2.576	-2.582	-2.590	-2.598	-2.605	-2.612	-2.621	-2.630	-2.640	-2.649	-2.659	-2.668	-2.678	-2.688	-2.698	-2.709	-2.718	-2.729	-2.739	-2.750	-2.760	-2.770	-2.781	-2.791	-2.801	-2.810	-2.819	-2.829	-2.838	-2.845	-2.854	-2.861	-2.868	-2.874	-2.880	-2.884	-2.889	-2.892	-2.895	-2.898	-2.899	-2.899	-2.899	-2.896	-2.894	-2.890	-2.886	-2.880	-2.874	-2.865	-2.856	-2.848	-2.836	-2.825	-2.812	-2.798	-2.784	-2.768	-2.750	-2.732	-2.714	-2.695	-2.674	-2.652	-2.631	-2.608	-2.584	-2.560	-2.536	-2.511	-2.485	-2.459	-2.432	-2.408	-2.380	-2.352	-2.326	-2.299	-2.272	-2.246	-2.220	-2.194	-2.168	-2.142	-2.118	-2.092	-2.069	-2.046	-2.024	-2.002	-1.982	-1.962	-1.944	-1.925	-1.908	-1.892	-1.876	-1.862	-1.850	-1.838	-1.826	-1.816	-1.808	-1.800	-1.794	-1.788	-1.782	-1.779	-1.776	-1.774	-1.772	-1.771	-1.772	-1.772	-1.774	-1.775	-1.776	-1.780	-1.782	-1.786	-1.789	-1.792	-1.796	-1.800	-1.804	-1.805	-1.809	-1.811	-1.812	-1.815	-1.814	-1.815	-1.815	-1.814	-1.811	-1.808	-1.804	-1.799	-1.792	-1.786	-1.778	-1.768	-1.756	-1.745	-1.731	-1.718	-1.701	-1.684	-1.665	-1.646	-1.625	-1.601	-1.579	-1.554	-1.529	-1.501	-1.474	-1.444	-1.415	-1.384	-1.350	-1.318	-1.284	-1.249	-1.214	-1.179	-1.142	-1.106	-1.068	-1.030	-0.992	-0.955	-0.918	-0.879	-0.841	-0.804	-0.768	-0.730	-0.694	-0.656	-0.620	-0.585	-0.550	-0.516	-0.484	-0.452	-0.421	-0.391	-0.361	-0.332	-0.306	-0.280	-0.256	-0.232	-0.210	-0.188	-0.169	-0.150	-0.132	-0.116	-0.101	-0.088	-0.076	-0.064	-0.054	-0.045	-0.038	-0.031	-0.026	-0.021	-0.019	-0.016	-0.015	-0.015	-0.014	-0.015	-0.019	-0.020	-0.025	-0.029	-0.034	-0.038	-0.044	-0.050	-0.055	-0.062	-0.069	-0.075	-0.081	-0.088	-0.095	-0.101	-0.108	-0.114	-0.119	-0.125	-0.129	-0.134	-0.138	-0.141	-0.145	-0.146	-0.149	-0.149	-0.150	-0.150	-0.148	-0.146	-0.144	-0.140	-0.135	-0.131	-0.125	-0.119	-0.111	-0.102	-0.092	-0.084	-0.072	-0.060	-0.049	-0.036	-0.021	-0.009	0.008	0.022	0.039	0.055	0.074	0.091	0.109	0.128	0.145	0.165	0.185	0.204	0.224	0.242	0.262	0.284	0.302	0.322	0.342	0.361	0.381	0.400	0.419	0.438	0.455	0.472	0.491	0.507	0.522	0.539	0.554	0.569	0.582	0.596	0.609	0.622	0.632	0.644	0.654	0.662	0.672	0.681	0.688	0.694	0.700	0.705	0.709	0.712	0.716	0.720	0.721	0.722	0.722	0.722	0.721	0.720	0.719	0.716	0.712	0.709	0.705	0.700	0.695	0.689	0.684	0.676	0.670	0.662	0.654	0.648	0.639	0.630	0.622	0.612	0.605	0.595	0.586	0.576	0.568	0.558	0.548	0.539	0.530	0.520	0.510	0.502	0.494	0.485	0.478	0.469	0.461	0.454	0.448	0.441	0.435	0.429	0.424	0.419	0.415	0.411	0.408	0.405	0.401	0.399	0.398	0.398	0.396	0.396	0.396	0.398	0.399	0.400	0.402	0.406	0.409	0.411	0.415	0.419	0.422	0.426	0.429	0.434	0.438	0.442	0.446	0.451	0.455	0.459	0.462	0.465	0.468	0.470	0.472	0.475	0.476	0.478	0.478	0.478	0.476	0.476	0.475	0.471	0.469	0.465	0.460	0.456	0.449	0.444	0.436	0.429	0.420	0.410	0.401	0.390	0.379	0.368	0.355	0.342	0.329	0.315	0.301	0.286	0.271	0.255	0.240	0.225	0.209	0.191	0.176	0.159	0.142	0.125	0.110	0.094	0.078	0.061	0.045	0.029	0.015	-0.001	-0.016	-0.030	-0.044	-0.056	-0.070	-0.082	-0.094	-0.105	-0.116	-0.126	-0.135	-0.145	-0.152	-0.161	-0.168	-0.174	-0.179	-0.184	-0.188	-0.192	-0.195	-0.198	-0.198	-0.200	-0.201	-0.200	-0.199	-0.198	-0.196	-0.192	-0.190	-0.185	-0.181	-0.176	-0.171	-0.166	-0.159	-0.154	-0.148	-0.140	-0.132	-0.125	-0.119	-0.111	-0.104	-0.095	-0.088	-0.080	-0.071	-0.065	-0.058	-0.051	-0.044	-0.038	-0.031	-0.025	-0.020	-0.014	-0.010	-0.006	-0.002	0.000	0.002	0.005	0.006	0.005	0.006	0.005	0.004	0.001	-0.001	-0.005	-0.010	-0.015	-0.020	-0.026	-0.035	-0.042	-0.051	-0.060	-0.070	-0.081	-0.092	-0.104	-0.115	-0.129	-0.140	-0.154	-0.168	-0.181	-0.196	-0.210	-0.225	-0.239	-0.254	-0.269	-0.282	-0.298	-0.312	-0.325	-0.339	-0.352	-0.366	-0.379	-0.391	-0.402	-0.414	-0.424	-0.434	-0.444	-0.452	-0.461	-0.469	-0.475	-0.480	-0.486	-0.490	-0.492	-0.496	-0.498	-0.499	-0.500	-0.499	-0.498	-0.495	-0.492	-0.488	-0.484	-0.480	-0.474	-0.469	-0.462	-0.454	-0.446	-0.438	-0.429	-0.420	-0.410	-0.401	-0.391	-0.380	-0.370	-0.359	-0.349	-0.338	-0.328	-0.318	-0.306	-0.295	-0.285	-0.275	-0.265	-0.256	-0.248	-0.239	-0.230	-0.224	-0.218	-0.211	-0.205	-0.200	-0.195	-0.192	-0.189	-0.188	-0.185	-0.184	-0.185	-0.186	-0.188	-0.190	-0.194	-0.198	-0.202	-0.209	-0.215	-0.224	-0.231	-0.240	-0.251	-0.262	-0.274	-0.285	-0.299	-0.312	-0.326	-0.342	-0.356	-0.372	-0.389	-0.406	-0.424	-0.441	-0.459	-0.478	-0.495	-0.514	-0.532	-0.551	-0.570	-0.589	-0.608	-0.626	-0.645	-0.664	-0.680	-0.699	-0.716	-0.734	-0.749	-0.765	-0.781	-0.796	-0.811	-0.825	-0.839	-0.850	-0.862	-0.874	-0.884	-0.894	-0.902	-0.910	-0.919	-0.925	-0.930	-0.936	-0.939	-0.944	-0.945	-0.949	-0.950	-0.950	-0.950	-0.950	-0.949	-0.948	-0.945	-0.944	-0.940	-0.936	-0.932	-0.929	-0.924	-0.920	-0.915	-0.909	-0.905	-0.899	-0.895	-0.889	-0.885	-0.879	-0.874	-0.869	-0.865	-0.860	-0.856	-0.852	-0.849	-0.848	-0.844	-0.842	-0.841	-0.840	-0.839	-0.839	-0.839	-0.840	-0.841	-0.844	-0.845	-0.848	-0.851	-0.855	-0.860	-0.865	-0.870	-0.875	-0.881	-0.888	-0.894	-0.901	-0.909	-0.916	-0.924	-0.932	-0.941	-0.950	-0.959	-0.968	-0.976	-0.985	-0.995	-1.004	-1.012	-1.021	-1.029	-1.038	-1.046	-1.054	-1.060	-1.068	-1.074	-1.080	-1.085	-1.090	-1.094	-1.098	-1.101	-1.104	-1.106	-1.106	-1.108	-1.106	-1.106	-1.104	-1.100	-1.098	-1.092	-1.086	-1.080	-1.072	-1.065	-1.055	-1.044	-1.032	-1.020	-1.006	-0.991	-0.976	-0.960	-0.942	-0.925	-0.905	-0.884	-0.864	-0.842	-0.820	-0.796	-0.772	-0.748	-0.722	-0.695	-0.669	-0.641	-0.614	-0.585	-0.558	-0.529	-0.500	-0.470	-0.441	-0.411	-0.384	-0.354	-0.326	-0.298	-0.270	-0.242	-0.216	-0.189	-0.164	-0.140	-0.115	-0.092	-0.070	-0.049	-0.029	-0.010	0.009	0.025	0.040	0.055	0.066	0.079	0.089	0.098	0.104	0.110	0.114	0.118	0.120	0.120	0.119	0.118	0.112	0.109	0.102	0.095	0.088	0.078	0.069	0.058	0.046	0.032	0.019	0.006	-0.009	-0.024	-0.039	-0.054	-0.069	-0.085	-0.100	-0.116	-0.131	-0.146	-0.161	-0.175	-0.189	-0.202	-0.215	-0.226	-0.238	-0.248	-0.256	-0.264	-0.272	-0.278	-0.284	-0.288	-0.290	-0.291	-0.292	-0.291	-0.290	-0.286	-0.282	-0.278	-0.271	-0.264	-0.254	-0.244	-0.234	-0.221	-0.209	-0.194	-0.180	-0.165	-0.149	-0.131	-0.114	-0.096	-0.078	-0.059	-0.040	-0.020	0.000	0.020	0.041	0.061	0.082	0.102	0.122	0.144	0.164	0.184	0.204	0.221	0.241	0.260	0.276	0.295	0.311	0.328	0.344	0.359	0.372	0.388	0.400	0.411	0.424	0.434	0.444	0.454	0.462	0.470	0.476	0.482	0.489	0.494	0.498	0.501	0.505	0.506	0.509	0.510	0.511	0.510	0.510	0.509	0.506	0.505	0.502	0.501	0.498	0.495	0.491	0.488	0.482	0.479	0.475	0.471	0.468	0.462	0.459	0.455	0.451	0.448	0.444	0.440	0.438	0.435	0.432	0.431	0.430	0.428	0.428	0.428	0.428	0.429	0.431	0.432	0.436	0.440	0.445	0.450	0.456	0.462	0.470	0.479	0.488	0.498	0.509	0.520	0.532	0.545	0.559	0.575	0.590	0.608	0.624	0.641	0.661	0.680	0.700	0.720	0.742	0.765	0.788	0.809	0.834	0.858	0.882	0.906	0.931	0.958	0.981	1.006	1.034	1.059	1.084	1.108	1.134	1.158	1.181	1.206	1.230	1.252	1.275	1.296	1.316	1.335	1.354	1.372	1.389	1.404	1.419	1.431	1.444	1.454	1.462	1.471	1.476	1.481	1.484	1.486	1.486	1.484	1.480	1.475	1.469	1.460	1.450	1.438	1.426	1.411	1.395	1.379	1.360	1.339	1.318	1.295	1.271	1.246	1.221	1.194	1.168	1.139	1.110	1.082	1.052	1.022	0.992	0.962	0.932	0.904	0.872	0.844	0.815	0.786	0.760	0.732	0.708	0.682	0.658	0.635	0.614	0.594	0.575	0.558	0.542	0.528	0.515	0.504	0.495	0.489	0.484	0.479	0.476	0.476	0.478	0.481	0.488	0.494	0.504	0.514	0.524	0.539	0.552	0.570	0.588	0.606	0.626	0.648	0.670	0.692	0.719	0.744	0.769	0.796	0.822	0.850	0.876	0.904	0.932	0.960	0.988	1.015	1.044	1.070	1.096	1.122	1.149	1.174	1.198	1.220	1.244	1.265	1.285	1.305	1.324	1.341	1.356	1.371	1.386	1.399	1.409	1.420	1.429	1.436	1.442	1.448	1.452	1.455	1.458	1.458	1.458	1.455	1.452	1.449	1.444	1.439	1.432	1.425	1.416	1.408	1.399	1.388	1.376	1.365	1.354	1.341	1.329	1.316	1.304	1.289	1.276	1.262	1.249	1.235	1.221	1.208	1.195	1.181	1.170	1.156	1.144	1.134	1.121	1.111	1.101	1.091	1.082	1.074	1.068	1.061	1.054	1.049	1.044	1.041	1.038	1.035	1.034	1.034	1.034	1.035	1.038	1.041	1.046	1.050	1.055	1.062	1.069	1.078	1.085	1.095	1.105	1.116	1.128	1.140	1.151	1.165	1.179	1.192	1.206	1.221	1.235	1.250	1.265	1.279	1.294	1.309	1.322	1.338	1.351	1.364	1.378	1.390	1.402	1.414	1.425	1.435	1.444	1.454	1.460	1.468	1.474	1.479	1.482	1.488	1.488	1.490	1.490	1.489	1.486	1.482	1.479	1.474	1.466	1.459	1.449	1.439	1.429	1.416	1.402	1.389	1.374	1.358	1.341	1.324	1.305	1.285	1.265	1.245	1.224	1.201	1.179	1.156	1.132	1.109	1.085	1.060	1.036	1.011	0.986	0.962	0.938	0.912	0.888	0.864	0.840	0.815	0.792	0.769	0.748	0.724	0.701	0.681	0.660	0.640	0.620	0.600	0.581	0.564	0.546	0.531	0.515	0.500	0.486	0.474	0.460	0.448	0.436	0.428	0.416	0.408	0.399	0.392	0.384	0.379	0.372	0.369	0.364	0.360	0.358	0.355	0.352	0.351	0.350	0.350	0.349	0.349	0.349	0.350	0.351	0.352	0.354	0.355	0.356	0.360	0.361	0.362	0.364	0.365	0.368	0.369	0.369	0.371	0.371	0.371	0.371	0.371	0.370	0.369	0.369	0.366	0.364	0.361	0.359	0.354	0.350	0.345	0.340	0.334	0.328	0.320	0.311	0.304	0.295	0.285	0.275	0.265	0.255	0.244	0.231	0.220	0.208	0.194	0.181	0.168	0.154	0.140	0.125	0.111	0.098	0.084	0.069	0.055	0.040	0.026	0.012	-0.001	-0.014	-0.026	-0.039	-0.051	-0.061	-0.072	-0.082	-0.091	-0.100	-0.109	-0.116	-0.121	-0.126	-0.131	-0.135	-0.139	-0.139	-0.140	-0.140	-0.139	-0.135	-0.131	-0.128	-0.121	-0.115	-0.106	-0.099	-0.090	-0.079	-0.066	-0.055	-0.041	-0.028	-0.012	0.002	0.019	0.036	0.052	0.070	0.090	0.108	0.126	0.145	0.164	0.184	0.201	0.221	0.240	0.259	0.276	0.295	0.311	0.330	0.345	0.360	0.375	0.389	0.401	0.414	0.425	0.434	0.444	0.451	0.458	0.464	0.468	0.470	0.471	0.472	0.471	0.469	0.465	0.461	0.455	0.446	0.439	0.429	0.418	0.405	0.392	0.378	0.361	0.346	0.329	0.310	0.290	0.271	0.251	0.230	0.208	0.185	0.164	0.140	0.118	0.095	0.071	0.048	0.024	0.000	-0.024	-0.046	-0.069	-0.092	-0.114	-0.136	-0.156	-0.178	-0.198	-0.218	-0.236	-0.254	-0.271	-0.289	-0.302	-0.318	-0.332	-0.344	-0.356	-0.368	-0.376	-0.386	-0.394	-0.400	-0.406	-0.411	-0.415	-0.418	-0.419	-0.420	-0.420	-0.419	-0.418	-0.416	-0.412	-0.408	-0.401	-0.396	-0.390	-0.381	-0.374	-0.364	-0.354	-0.345	-0.334	-0.322	-0.310	-0.299	-0.286	-0.272	-0.259	-0.245	-0.231	-0.218	-0.202	-0.188	-0.172	-0.158	-0.144	-0.129	-0.115	-0.100	-0.085	-0.072	-0.058	-0.045	-0.031	-0.020	-0.006	0.005	0.016	0.028	0.038	0.046	0.056	0.064	0.071	0.078	0.084	0.089	0.092	0.096	0.099	0.101	0.101	0.101	0.100	0.099	0.095	0.091	0.086	0.081	0.075	0.066	0.059	0.049	0.039	0.029	0.016	0.004	-0.009	-0.024	-0.038	-0.052	-0.069	-0.084	-0.100	-0.119	-0.136	-0.154	-0.171	-0.190	-0.208	-0.225	-0.244	-0.261	-0.279	-0.296	-0.312	-0.330	-0.348	-0.362	-0.378	-0.392	-0.406	-0.420	-0.432	-0.445	-0.455	-0.465	-0.474	-0.482	-0.489	-0.495	-0.500	-0.504	-0.507	-0.509	-0.509	-0.509	-0.506	-0.504	-0.500	-0.494	-0.489	-0.481	-0.474	-0.465	-0.455	-0.445	-0.432	-0.420	-0.408	-0.394	-0.380	-0.365	-0.350	-0.332	-0.316	-0.301	-0.284	-0.266	-0.249	-0.232	-0.214	-0.198	-0.181	-0.164	-0.146	-0.129	-0.114	-0.098	-0.081	-0.066	-0.051	-0.038	-0.024	-0.010	0.002	0.014	0.026	0.035	0.046	0.055	0.064	0.071	0.079	0.085	0.091	0.096	0.100	0.105	0.108	0.110	0.112	0.112	0.115	0.115	0.114	0.114	0.112	0.110	0.109	0.105	0.102	0.099	0.096	0.092	0.089	0.086	0.082	0.078	0.074	0.070	0.066	0.061	0.059	0.055	0.051	0.048	0.045	0.042	0.039	0.038	0.035	0.034	0.034	0.031	0.031	0.032	0.032	0.034	0.035	0.036	0.039	0.042	0.045	0.050	0.054	0.059	0.065	0.070	0.078	0.085	0.092	0.100	0.109	0.119	0.128	0.138	0.149	0.160	0.171	0.185	0.196	0.209	0.222	0.236	0.250	0.264	0.278	0.294	0.308	0.322	0.336	0.352	0.368	0.382	0.398	0.412	0.428	0.441	0.456	0.471	0.484	0.499	0.512	0.525	0.538	0.550	0.562	0.572	0.584	0.592	0.604	0.611	0.620	0.628	0.634	0.639	0.644	0.649	0.652	0.655	0.658	0.658	0.658	0.658	0.658	0.655	0.651	0.646	0.642	0.638	0.630	0.624	0.615	0.608	0.596	0.586	0.575	0.565	0.551	0.539	0.526	0.511	0.496	0.481	0.466	0.450	0.434	0.418	0.400	0.384	0.366	0.348	0.330	0.312	0.295	0.278	0.259	0.240	0.224	0.205	0.188	0.169	0.151	0.134	0.118	0.101	0.084	0.068	0.052	0.036	0.021	0.006	-0.009	-0.022	-0.036	-0.050	-0.062	-0.075	-0.086	-0.099	-0.110	-0.120	-0.130	-0.140	-0.150	-0.159	-0.168	-0.175	-0.184	-0.191	-0.198	-0.204	-0.210	-0.216	-0.222	-0.228	-0.232	-0.239	-0.244	-0.248	-0.252	-0.259	-0.262	-0.266	-0.271	-0.276	-0.280	-0.285	-0.290	-0.294	-0.300	-0.305	-0.311	-0.316	-0.324	-0.329	-0.336	-0.344	-0.351	-0.360	-0.368	-0.378	-0.386	-0.396	-0.406	-0.416	-0.429	-0.441	-0.454	-0.466	-0.479	-0.492	-0.506	-0.522	-0.538	-0.554	-0.570	-0.586	-0.604	-0.621	-0.639	-0.656	-0.675	-0.694	-0.712	-0.731	-0.751	-0.770	-0.790	-0.809	-0.829	-0.848	-0.868	-0.885	-0.905	-0.922	-0.940	-0.958	-0.975	-0.991	-1.009	-1.024	-1.039	-1.052	-1.065	-1.079	-1.090	-1.100	-1.111	-1.120	-1.129	-1.135	-1.142	-1.149	-1.152	-1.156	-1.159	-1.160	-1.161	-1.160	-1.158	-1.156	-1.152	-1.148	-1.142	-1.136	-1.128	-1.120	-1.111	-1.101	-1.091	-1.080	-1.069	-1.056	-1.044	-1.030	-1.016	-1.001	-0.988	-0.972	-0.958	-0.942	-0.926	-0.911	-0.895	-0.880	-0.865	-0.850	-0.835	-0.820	-0.805	-0.791	-0.778	-0.764	-0.751	-0.739	-0.728	-0.715	-0.704	-0.695	-0.685	-0.676	-0.668	-0.660	-0.654	-0.646	-0.641	-0.636	-0.632	-0.629	-0.626	-0.624	-0.624	-0.622	-0.622	-0.624	-0.625	-0.628	-0.630	-0.634	-0.636	-0.641	-0.646	-0.652	-0.659	-0.665	-0.672	-0.680	-0.688	-0.696	-0.704	-0.712	-0.721	-0.730	-0.740	-0.749	-0.759	-0.768	-0.778	-0.786	-0.796	-0.806	-0.815	-0.824	-0.832	-0.841	-0.850	-0.858	-0.865	-0.874	-0.880	-0.886	-0.892	-0.899	-0.902	-0.908	-0.911	-0.916	-0.919	-0.921	-0.922	-0.924	-0.925	-0.925	-0.924	-0.922	-0.921	-0.919	-0.915	-0.911	-0.906	-0.901	-0.896	-0.890	-0.882	-0.876	-0.868	-0.859	-0.850	-0.841	-0.832	-0.822	-0.811	-0.800	-0.790	-0.779	-0.768	-0.756	-0.745	-0.732	-0.722	-0.711	-0.700	-0.688	-0.676	-0.665	-0.655	-0.644	-0.634	-0.624	-0.614	-0.605	-0.595	-0.588	-0.581	-0.574	-0.566	-0.561	-0.556	-0.551	-0.548	-0.545	-0.542	-0.541	-0.540	-0.541	-0.541	-0.542	-0.545	-0.548	-0.551	-0.556	-0.561	-0.566	-0.574	-0.580	-0.589	-0.598	-0.606	-0.616	-0.626	-0.638	-0.648	-0.659	-0.670	-0.682	-0.695	-0.708	-0.720	-0.732	-0.745	-0.759	-0.770	-0.784	-0.796	-0.808	-0.821	-0.832	-0.844	-0.855	-0.865	-0.876	-0.885	-0.894	-0.904	-0.911	-0.918	-0.924	-0.930	-0.935	-0.939	-0.942	-0.944	-0.946	-0.948	-0.946	-0.945	-0.944	-0.941	-0.938	-0.932	-0.926	-0.921	-0.914	-0.906	-0.898	-0.888	-0.878	-0.866	-0.855	-0.842	-0.830	-0.816	-0.802	-0.789	-0.774	-0.758	-0.742	-0.726	-0.711	-0.695	-0.679	-0.662	-0.648	-0.630	-0.614	-0.599	-0.581	-0.566	-0.551	-0.536	-0.521	-0.507	-0.494	-0.480	-0.469	-0.456	-0.444	-0.434	-0.422	-0.414	-0.405	-0.398	-0.390	-0.384	-0.378	-0.372	-0.368	-0.365	-0.361	-0.360	-0.359	-0.358	-0.358	-0.359	-0.360	-0.361	-0.364	-0.366	-0.371	-0.375	-0.380	-0.384	-0.390	-0.395	-0.401	-0.408	-0.414	-0.420	-0.426	-0.432	-0.440	-0.446	-0.451	-0.458	-0.464	-0.469	-0.475	-0.479	-0.482	-0.486	-0.491	-0.492	-0.495	-0.496	-0.496	-0.498	-0.498	-0.495	-0.494	-0.490	-0.486	-0.481	-0.476	-0.470	-0.462	-0.452	-0.445	-0.435	-0.424	-0.412	-0.399	-0.385	-0.371	-0.356	-0.340	-0.322	-0.305	-0.288	-0.268	-0.249	-0.229	-0.209	-0.188	-0.166	-0.145	-0.122	-0.100	-0.079	-0.055	-0.032	-0.010	0.014	0.036	0.059	0.081	0.104	0.125	0.146	0.168	0.188	0.208	0.228	0.246	0.264	0.281	0.299	0.315	0.330	0.344	0.358	0.371	0.384	0.395	0.405	0.414	0.421	0.430	0.436	0.442	0.446	0.451	0.454	0.456	0.456	0.458	0.458	0.456	0.455	0.452	0.450	0.446	0.441	0.438	0.432	0.425	0.420	0.412	0.406	0.399	0.391	0.384	0.375	0.368	0.359	0.350	0.341	0.334	0.325	0.316	0.309	0.300	0.292	0.285	0.276	0.270	0.262	0.255	0.250	0.244	0.239	0.232	0.229	0.222	0.220	0.216	0.214	0.210	0.208	0.206	0.205	0.204	0.202	0.204	0.204	0.205	0.206	0.208	0.210	0.214	0.216	0.220	0.224	0.228	0.231	0.236	0.241	0.246	0.252	0.258	0.262	0.269	0.274	0.281	0.286	0.292	0.299	0.304	0.310	0.315	0.321	0.326	0.330	0.335	0.340	0.344	0.346	0.350	0.352	0.356	0.358	0.359	0.360	0.359	0.359	0.358	0.356	0.355	0.351	0.348	0.342	0.339	0.332	0.326	0.319	0.311	0.304	0.294	0.284	0.274	0.262	0.251	0.239	0.226	0.212	0.199	0.185	0.170	0.154	0.139	0.124	0.108	0.090	0.074	0.056	0.040	0.024	0.006	-0.010	-0.028	-0.044	-0.060	-0.076	-0.092	-0.108	-0.122	-0.138	-0.152	-0.165	-0.178	-0.190	-0.201	-0.211	-0.221	-0.231	-0.240	-0.248	-0.254	-0.260	-0.265	-0.270	-0.272	-0.275	-0.275	-0.275	-0.276	-0.274	-0.272	-0.269	-0.264	-0.259	-0.252	-0.246	-0.239	-0.230	-0.221	-0.211	-0.201	-0.190	-0.179	-0.168	-0.156	-0.142	-0.130	-0.116	-0.102	-0.090	-0.078	-0.064	-0.050	-0.038	-0.024	-0.012	-0.001	0.011	0.021	0.032	0.042	0.051	0.060	0.069	0.075	0.082	0.089	0.092	0.096	0.099	0.101	0.102	0.102	0.102	0.100	0.096	0.092	0.088	0.081	0.074	0.066	0.058	0.048	0.036	0.025	0.012	0.000	-0.015	-0.030	-0.044	-0.060	-0.076	-0.094	-0.111	-0.129	-0.146	-0.165	-0.184	-0.202	-0.221	-0.241	-0.259	-0.279	-0.296	-0.315	-0.334	-0.351	-0.370	-0.386	-0.402	-0.419	-0.435	-0.450	-0.466	-0.479	-0.492	-0.505	-0.518	-0.528	-0.538	-0.548	-0.556	-0.564	-0.571	-0.576	-0.582	-0.588	-0.590	-0.594	-0.595	-0.595	-0.595	-0.594	-0.592	-0.591	-0.588	-0.584	-0.579	-0.575	-0.569	-0.562	-0.555	-0.548	-0.539	-0.531	-0.521	-0.512	-0.502	-0.492	-0.482	-0.472	-0.461	-0.450	-0.440	-0.429	-0.418	-0.408	-0.396	-0.385	-0.375	-0.364	-0.355	-0.345	-0.334	-0.326	-0.316	-0.308	-0.300	-0.291	-0.284	-0.279	-0.271	-0.266	-0.261	-0.256	-0.251	-0.248	-0.245	-0.242	-0.240	-0.239	-0.239	-0.240	-0.240	-0.241	-0.242	-0.246	-0.249	-0.252	-0.258	-0.261	-0.268	-0.274	-0.280	-0.286	-0.292	-0.301	-0.309	-0.318	-0.326	-0.335	-0.344	-0.354	-0.364	-0.372	-0.382	-0.394	-0.404	-0.414	-0.425	-0.435	-0.448	-0.458	-0.468	-0.479	-0.490	-0.500	-0.510	-0.520	-0.530	-0.540	-0.550	-0.559	-0.569	-0.576	-0.585	-0.592	-0.600	-0.608	-0.614	-0.621	-0.628	-0.632	-0.638	-0.641	-0.645	-0.650	-0.654	-0.656	-0.659	-0.659	-0.661	-0.661	-0.661	-0.661	-0.660	-0.658	-0.656	-0.652	-0.651	-0.648	-0.642	-0.639	-0.634	-0.629	-0.621	-0.615	-0.609	-0.601	-0.594	-0.585	-0.576	-0.568	-0.558	-0.549	-0.539	-0.529	-0.518	-0.507	-0.496	-0.485	-0.472	-0.461	-0.449	-0.438	-0.424	-0.411	-0.399	-0.386	-0.374	-0.361	-0.348	-0.335	-0.322	-0.310	-0.298	-0.284	-0.272	-0.259	-0.248	-0.235	-0.224	-0.212	-0.201	-0.189	-0.178	-0.166	-0.158	-0.146	-0.136	-0.126	-0.118	-0.108	-0.099	-0.090	-0.081	-0.074	-0.065	-0.059	-0.051	-0.045	-0.039	-0.032	-0.026	-0.021	-0.015	-0.011	-0.005	-0.001	0.002	0.006	0.011	0.014	0.018	0.020	0.024	0.026	0.029	0.031	0.035	0.038	0.039	0.042	0.044	0.046	0.049	0.050	0.052	0.055	0.058	0.060	0.061	0.064	0.066	0.069	0.071	0.072	0.076	0.079	0.082	0.085	0.088	0.090	0.094	0.098	0.100	0.104	0.108	0.110	0.114	0.119	0.121	0.125	0.129	0.132	0.139	0.142	0.145	0.149	0.152	0.156	0.161	0.164	0.168	0.171	0.175	0.178	0.181	0.184	0.188	0.189	0.191	0.194	0.196	0.198	0.199	0.200	0.200	0.201	0.201	0.200	0.200	0.200	0.198	0.196	0.194	0.190	0.188	0.184	0.179	0.174	0.169	0.164	0.158	0.151	0.144	0.136	0.128	0.119	0.110	0.101	0.090	0.079	0.068	0.056	0.045	0.031	0.019	0.006	-0.008	-0.021	-0.036	-0.050	-0.065	-0.079	-0.094	-0.109	-0.124	-0.139	-0.154	-0.169	-0.184	-0.199	-0.212	-0.228	-0.241	-0.254	-0.268	-0.281	-0.292	-0.305	-0.316	-0.326	-0.338	-0.348	-0.356	-0.365	-0.372	-0.380	-0.386	-0.391	-0.395	-0.400	-0.402	-0.405	-0.408	-0.408	-0.408	-0.406	-0.405	-0.402	-0.400	-0.398	-0.394	-0.389	-0.384	-0.378	-0.371	-0.366	-0.359	-0.352	-0.345	-0.339	-0.331	-0.325	-0.319	-0.311	-0.305	-0.298	-0.292	-0.286	-0.281	-0.278	-0.272	-0.268	-0.266	-0.264	-0.261	-0.260	-0.261	-0.262	-0.265	-0.268	-0.271	-0.275	-0.281	-0.289	-0.296	-0.306	-0.316	-0.326	-0.339	-0.352	-0.366	-0.381	-0.398	-0.414	-0.431	-0.451	-0.471	-0.490	-0.512	-0.532	-0.556	-0.579	-0.604	-0.626	-0.651	-0.676	-0.702	-0.728	-0.754	-0.779	-0.806	-0.832	-0.859	-0.885	-0.912	-0.939	-0.965	-0.991	-1.018	-1.044	-1.069	-1.094	-1.119	-1.144	-1.168	-1.191	-1.215	-1.239	-1.261	-1.282	-1.304	-1.325	-1.346	-1.366	-1.386	-1.405	-1.424	-1.442	-1.460	-1.476	-1.492	-1.509	-1.525	-1.540	-1.554	-1.568	-1.582	-1.594	-1.606	-1.619	-1.630	-1.642	-1.652	-1.662	-1.672	-1.681	-1.690	-1.699	-1.706	-1.714	-1.720	-1.728	-1.734	-1.740	-1.745	-1.751	-1.755	-1.760	-1.764	-1.768	-1.771	-1.774	-1.778	-1.779	-1.781	-1.784	-1.785	-1.786	-1.788	-1.788	-1.789	-1.789	-1.789	-1.790	-1.790	-1.790	-1.790	-1.789	-1.789	-1.789	-1.789	-1.789	-1.789	-1.789	-1.789	-1.789	-1.790	-1.790	-1.791	-1.791	-1.792	-1.792	-1.795	-1.796	-1.799	-1.801	-1.804	-1.808	-1.811	-1.814	-1.819	-1.822	-1.828	-1.834	-1.838	-1.844	-1.850	-1.856	-1.864	-1.870	-1.878	-1.885	-1.891	-1.899	-1.906	-1.915	-1.922	-1.930	-1.938	-1.946	-1.954	-1.960	-1.969	-1.975	-1.982	-1.989	-1.994	-2.000	-2.005	-2.009	-2.014	-2.018	-2.021	-2.025	-2.026	-2.027	-2.029	-2.029	-2.029	-2.026	-2.025	-2.022	-2.019	-2.015	-2.011	-2.006	-2.000	-1.994	-1.986	-1.979	-1.971	-1.962	-1.952	-1.942	-1.934	-1.924	-1.912	-1.901	-1.891	-1.880	-1.869	-1.859	-1.848	-1.836	-1.825	-1.815	-1.804	-1.794	-1.785	-1.775	-1.765	-1.756	-1.749	-1.741	-1.734	-1.728	-1.724	-1.719	-1.715	-1.711	-1.708	-1.705	-1.705	-1.704	-1.704	-1.704	-1.706	-1.708	-1.711	-1.715	-1.720	-1.725	-1.730	-1.738	-1.742	-1.751	-1.759	-1.766	-1.775	-1.784	-1.794	-1.802	-1.812	-1.821	-1.831	-1.841	-1.851	-1.860	-1.870	-1.880	-1.889	-1.898	-1.906	-1.915	-1.924	-1.930	-1.939	-1.945	-1.952	-1.959	-1.964	-1.969	-1.972	-1.978	-1.981	-1.984	-1.986	-1.988	-1.989	-1.990	-1.990	-1.989	-1.988	-1.986	-1.984	-1.982	-1.979	-1.974	-1.970	-1.965	-1.959	-1.954	-1.948	-1.940	-1.934	-1.925	-1.918	-1.909	-1.900	-1.890	-1.881	-1.871	-1.860	-1.850	-1.839	-1.828	-1.816	-1.805	-1.792	-1.780	-1.768	-1.754	-1.741	-1.729	-1.716	-1.702	-1.689	-1.676	-1.662	-1.649	-1.635	-1.622	-1.608	-1.594	-1.581	-1.566	-1.554	-1.540	-1.526	-1.514	-1.501	-1.489	-1.476	-1.464	-1.451	-1.440	-1.429	-1.418	-1.408	-1.395	-1.385	-1.376	-1.366	-1.358	-1.349	-1.341	-1.332	-1.325	-1.319	-1.311	-1.305	-1.300	-1.295	-1.289	-1.285	-1.281	-1.276	-1.274	-1.270	-1.268	-1.264	-1.261	-1.260	-1.258	-1.255	-1.252	-1.251	-1.250	-1.248	-1.246	-1.244	-1.242	-1.241	-1.239	-1.238	-1.234	-1.231	-1.229	-1.225	-1.221	-1.218	-1.212	-1.209	-1.202	-1.196	-1.190	-1.184	-1.176	-1.169	-1.160	-1.152	-1.142	-1.131	-1.121	-1.110	-1.098	-1.086	-1.072	-1.059	-1.045	-1.030	-1.015	-1.000	-0.984	-0.968	-0.950	-0.931	-0.914	-0.895	-0.876	-0.856	-0.838	-0.818	-0.796	-0.775	-0.755	-0.734	-0.712	-0.691	-0.670	-0.649	-0.626	-0.604	-0.582	-0.560	-0.538	-0.515	-0.494	-0.471	-0.450	-0.429	-0.406	-0.385	-0.365	-0.344	-0.324	-0.302	-0.282	-0.262	-0.244	-0.225	-0.206	-0.188	-0.170	-0.152	-0.135	-0.119	-0.102	-0.089	-0.072	-0.059	-0.045	-0.031	-0.019	-0.006	0.005	0.016	0.028	0.036	0.046	0.055	0.062	0.070	0.078	0.084	0.090	0.095	0.100	0.104	0.106	0.110	0.112	0.116	0.118	0.119	0.120	0.119	0.120	0.120	0.120	0.120	0.119	0.118	0.116	0.115	0.114	0.112	0.111	0.110	0.109	0.108	0.106	0.105	0.104	0.104	0.102	0.104	0.102	0.104	0.105	0.106	0.109	0.111	0.112	0.116	0.120	0.124	0.129	0.134	0.138	0.144	0.149	0.158	0.164	0.172	0.180	0.189	0.199	0.208	0.218	0.229	0.240	0.250	0.261	0.274	0.286	0.298	0.311	0.324	0.338	0.351	0.364	0.379	0.391	0.406	0.420	0.434	0.448	0.460	0.474	0.486	0.500	0.512	0.526	0.538	0.550	0.562	0.572	0.584	0.594	0.604	0.614	0.622	0.630	0.639	0.646	0.654	0.659	0.665	0.670	0.674	0.679	0.682	0.685	0.686	0.688	0.690	0.691	0.690	0.690	0.688	0.688	0.685	0.682	0.679	0.676	0.672	0.669	0.664	0.660	0.654	0.650	0.644	0.639	0.634	0.626	0.621	0.615	0.610	0.604	0.599	0.592	0.589	0.584	0.579	0.574	0.569	0.565	0.561	0.558	0.554	0.551	0.548	0.548	0.545	0.544	0.544	0.544	0.544	0.545	0.545	0.548	0.550	0.552	0.556	0.559	0.564	0.569	0.574	0.579	0.584	0.591	0.599	0.605	0.612	0.620	0.628	0.636	0.645	0.654	0.664	0.672	0.682	0.692	0.702	0.712	0.722	0.732	0.742	0.752	0.762	0.772	0.782	0.792	0.801	0.811	0.821	0.830	0.839	0.848	0.855	0.864	0.871	0.880	0.886	0.894	0.900	0.906	0.911	0.916	0.921	0.925	0.928	0.931	0.932	0.935	0.935	0.935	0.936	0.935	0.932	0.931	0.929	0.925	0.920	0.915	0.910	0.905	0.898	0.891	0.882	0.874	0.865	0.855	0.845	0.835	0.822	0.811	0.799	0.786	0.772	0.760	0.746	0.732	0.719	0.702	0.689	0.674	0.660	0.645	0.629	0.614	0.599	0.585	0.570	0.556	0.541	0.528	0.514	0.501	0.489	0.476	0.464	0.454	0.442	0.432	0.422	0.414	0.404	0.396	0.390	0.381	0.376	0.370	0.366	0.362	0.359	0.355	0.352	0.350	0.350	0.349	0.348	0.348	0.349	0.350	0.351	0.354	0.356	0.358	0.362	0.365	0.369	0.371	0.376	0.379	0.382	0.386	0.390	0.394	0.398	0.402	0.405	0.408	0.411	0.414	0.418	0.420	0.421	0.424	0.425	0.426	0.428	0.429	0.429	0.430	0.430	0.429	0.428	0.426	0.425	0.424	0.421	0.419	0.416	0.414	0.411	0.408	0.405	0.401	0.398	0.392	0.390	0.386	0.382	0.379	0.375	0.371	0.368	0.364	0.361	0.358	0.354	0.352	0.349	0.346	0.346	0.345	0.344	0.342	0.341	0.342	0.344	0.345	0.346	0.348	0.350	0.352	0.358	0.361	0.365	0.371	0.376	0.381	0.389	0.396	0.402	0.410	0.420	0.429	0.438	0.448	0.458	0.469	0.479	0.489	0.501	0.512	0.524	0.536	0.548	0.561	0.572	0.585	0.598	0.610	0.621	0.635	0.646	0.659	0.670	0.682	0.694	0.705	0.716	0.728	0.738	0.748	0.758	0.768	0.775	0.784	0.791	0.799	0.805	0.811	0.816	0.821	0.828	0.830	0.834	0.838	0.840	0.842	0.844	0.845	0.844	0.844	0.842	0.842	0.841	0.839	0.835	0.832	0.829	0.825	0.821	0.816	0.811	0.806	0.802	0.796	0.791	0.785	0.780	0.774	0.769	0.762	0.756	0.750	0.746	0.740	0.736	0.731	0.728	0.724	0.720	0.716	0.714	0.712	0.710	0.710	0.710	0.710	0.711	0.711	0.714	0.719	0.721	0.725	0.731	0.738	0.744	0.751	0.760	0.769	0.779	0.790	0.800	0.814	0.825	0.839	0.852	0.869	0.884	0.899	0.916	0.934	0.951	0.969	0.988	1.005	1.024	1.045	1.065	1.084	1.102	1.124	1.144	1.162	1.182	1.202	1.221	1.241	1.260	1.279	1.296	1.314	1.330	1.348	1.362	1.378	1.392	1.408	1.420	1.432	1.444	1.455	1.464	1.474	1.481	1.488	1.495	1.500	1.505	1.508	1.511	1.512	1.512	1.512	1.512	1.511	1.508	1.505	1.501	1.498	1.491	1.485	1.479	1.472	1.466	1.458	1.451	1.442	1.434	1.425	1.416	1.409	1.399	1.390	1.382	1.374	1.365	1.358	1.350	1.342	1.336	1.330	1.322	1.318	1.311	1.308	1.304	1.301	1.298	1.295	1.294	1.294	1.292	1.294	1.294	1.296	1.298	1.301	1.304	1.308	1.312	1.318	1.324	1.329	1.334	1.341	1.349	1.355	1.362	1.371	1.379	1.386	1.395	1.402	1.411	1.419	1.428	1.435	1.442	1.450	1.458	1.465	1.472	1.479	1.485	1.491	1.496	1.501	1.506	1.511	1.515	1.519	1.521	1.524	1.526	1.528	1.529	1.530	1.530	1.530	1.530	1.529	1.528	1.526	1.525	1.522	1.520	1.518	1.516	1.514	1.510	1.508	1.505	1.501	1.499	1.495	1.492	1.491	1.488	1.485	1.484	1.481	1.480	1.478	1.476	1.475	1.475	1.474	1.475	1.475	1.475	1.476	1.479	1.480	1.484	1.486	1.490	1.492	1.498	1.501	1.506	1.511	1.518	1.524	1.529	1.536	1.544	1.550	1.558	1.565	1.572	1.581	1.589	1.598	1.608	1.616	1.625	1.634	1.644	1.652	1.661	1.670	1.680	1.689	1.698	1.706	1.714	1.722	1.731	1.740	1.748	1.755	1.762	1.769	1.778	1.784	1.790	1.796	1.801	1.806	1.811	1.815	1.819	1.822	1.826	1.829	1.832	1.835	1.836	1.838	1.839	1.839	1.839	1.839	1.839	1.836	1.836	1.835	1.832	1.829	1.828	1.824	1.819	1.815	1.811	1.808	1.801	1.796	1.791	1.785	1.779	1.772	1.765	1.759	1.752	1.745	1.736	1.729	1.721	1.712	1.705	1.696	1.688	1.678	1.669	1.659	1.650	1.641	1.630	1.621	1.611	1.600	1.590	1.580	1.570	1.560	1.548	1.538	1.528	1.518	1.506	1.496	1.485	1.475	1.465	1.454	1.444	1.434	1.424	1.415	1.404	1.395	1.385	1.376	1.369	1.360	1.352	1.345	1.336	1.330	1.324	1.318	1.311	1.305	1.301	1.296	1.291	1.289	1.285	1.282	1.280	1.279	1.276	1.275	1.274	1.274	1.275	1.274	1.275	1.275	1.276	1.279	1.280	1.282	1.284	1.286	1.288	1.291	1.294	1.296	1.299	1.301	1.302	1.304	1.308	1.309	1.310	1.310	1.311	1.311	1.311	1.311	1.310	1.309	1.306	1.305	1.302	1.300	1.296	1.291	1.286	1.281	1.276	1.269	1.262	1.255	1.248	1.238	1.230	1.220	1.211	1.201	1.191	1.180	1.169	1.158	1.148	1.135	1.124	1.112	1.101	1.089	1.078	1.066	1.055	1.045	1.034	1.024	1.014	1.004	0.995	0.985	0.978	0.970	0.962	0.956	0.951	0.945	0.941	0.939	0.936	0.934	0.932	0.932	0.932	0.932	0.936	0.938	0.942	0.946	0.952	0.959	0.965	0.972	0.981	0.991	1.000	1.011	1.024	1.034	1.048	1.060	1.072	1.088	1.101	1.116	1.131	1.148	1.162	1.179	1.194	1.210	1.226	1.242	1.258	1.275	1.290	1.305	1.319	1.334	1.349	1.362	1.378	1.390	1.402	1.415	1.426	1.438	1.446	1.456	1.465	1.472	1.480	1.485	1.491	1.496	1.500	1.502	1.506	1.509	1.509	1.509	1.508	1.506	1.505	1.501	1.496	1.494	1.488	1.482	1.476	1.469	1.461	1.454	1.445	1.436	1.428	1.418	1.408	1.398	1.388	1.378	1.368	1.356	1.345	1.334	1.325	1.314	1.304	1.294	1.284	1.275	1.265	1.256	1.248	1.240	1.231	1.225	1.218	1.211	1.205	1.200	1.195	1.191	1.188	1.184	1.181	1.180	1.178	1.178	1.176	1.178	1.178	1.180	1.181	1.184	1.189	1.191	1.195	1.201	1.206	1.211	1.219	1.225	1.232	1.239	1.248	1.256	1.265	1.274	1.284	1.294	1.305	1.315	1.326	1.336	1.348	1.360	1.372	1.385	1.396	1.409	1.422	1.435	1.448	1.461	1.475	1.486	1.500	1.514	1.526	1.539	1.552	1.565	1.579	1.591	1.602	1.615	1.628	1.639	1.650	1.661	1.672	1.684	1.692	1.704	1.712	1.721	1.730	1.736	1.745	1.751	1.758	1.762	1.769	1.774	1.776	1.781	1.784	1.786	1.788	1.789	1.788	1.789	1.788	1.785	1.784	1.781	1.778	1.774	1.770	1.766	1.761	1.754	1.749	1.742	1.736	1.729	1.722	1.716	1.708	1.701	1.694	1.686	1.680	1.672	1.665	1.660	1.654	1.648	1.642	1.638	1.632	1.629	1.625	1.622	1.620	1.619	1.618	1.619	1.619	1.620	1.622	1.625	1.629	1.634	1.639	1.646	1.652	1.659	1.668	1.678	1.686	1.698	1.709	1.720	1.732	1.745	1.759	1.772	1.788	1.801	1.815	1.831	1.846	1.861	1.879	1.894	1.910	1.925	1.941	1.956	1.971	1.986	2.000	2.015	2.029	2.042	2.055	2.066	2.078	2.090	2.100	2.109	2.119	2.126	2.135	2.141	2.148	2.154	2.158	2.162	2.165	2.166	2.169	2.169	2.170	2.169	2.169	2.166	2.164	2.161	2.158	2.152	2.148	2.142	2.138	2.131	2.125	2.118	2.109	2.101	2.095	2.086	2.078	2.069	2.060	2.051	2.042	2.033	2.024	2.015	2.005	1.996	1.986	1.978	1.969	1.960	1.951	1.944	1.935	1.926	1.919	1.911	1.904	1.896	1.890	1.882	1.878	1.870	1.864	1.858	1.852	1.848	1.842	1.839	1.834	1.830	1.826	1.824	1.820	1.818	1.814	1.811	1.809	1.808	1.805	1.802	1.801	1.801	1.800	1.799	1.798	1.798	1.798	1.798	1.796	1.796	1.796	1.796	1.798	1.798	1.798	1.798	1.799	1.798	1.799	1.800	1.799	1.800	1.799	1.800	1.800	1.799	1.799	1.798	1.798	1.798	1.796	1.796	1.794	1.792	1.791	1.789	1.786	1.784	1.780	1.776	1.772	1.768	1.764	1.759	1.754	1.749	1.742	1.736	1.729	1.721	1.714	1.705	1.696	1.688	1.678	1.668	1.656	1.646	1.634	1.624	1.611	1.599	1.586	1.574	1.559	1.546	100.000	5.000	2.000	1.000	5.000	0.000	0.000	0.000	0.000	0.000	0.000	0.000	0.000	0.000	0.000	0.000	0.000	0.000	-1.075	-1.081	-1.086	-1.091	-1.095	-1.099	-1.101	-1.104	-1.106	-1.109	-1.110	-1.111	-1.111	-1.111	-1.111	-1.110	-1.109	-1.108	-1.105	-1.102	-1.100	-1.098	-1.094	-1.090	-1.086	-1.082	-1.079	-1.074	-1.069	-1.064	-1.059	-1.054	-1.049	-1.042	-1.038	-1.031	-1.025	-1.019	-1.014	-1.009	-1.002	-0.998	-0.992	-0.988	-0.982	-0.979	-0.974	-0.970	-0.966	-0.962	-0.959	-0.958	-0.954	-0.952	-0.951	-0.950	-0.950	-0.949	-0.949	-0.951	-0.951	-0.954	-0.955	-0.958	-0.961	-0.965	-0.970	-0.974	-0.979	-0.984	-0.990	-0.996	-1.002	-1.009	-1.018	-1.024	-1.031	-1.040	-1.048	-1.055	-1.064	-1.072	-1.079	-1.088	-1.096	-1.104	-1.111	-1.119	-1.125	-1.132	-1.139	-1.145	-1.150	-1.155	-1.160	-1.165	-1.169	-1.171	-1.172	-1.175	-1.176	-1.175	-1.175	-1.174	-1.171	-1.169	-1.165	-1.162	-1.158	-1.151	-1.145	-1.139	-1.130	-1.121	-1.112	-1.104	-1.094	-1.082	-1.072	-1.061	-1.049	-1.038	-1.024	-1.011	-0.999	-0.985	-0.972	-0.960	-0.945	-0.932	-0.919	-0.906	-0.894	-0.881	-0.870	-0.858	-0.845	-0.834	-0.822	-0.812	-0.801	-0.791	-0.782	-0.774	-0.765	-0.758	-0.750	-0.742	-0.736	-0.731	-0.724	-0.719	-0.715	-0.710	-0.706	-0.704	-0.700	-0.698	-0.695	-0.694	-0.691	-0.690	-0.689	-0.688	-0.686	-0.686	-0.685	-0.684	-0.682	-0.682	-0.681	-0.680	-0.680	-0.678	-0.676	-0.675	-0.674	-0.671	-0.669	-0.668	-0.665	-0.661	-0.658	-0.654	-0.650	-0.645	-0.640	-0.635	-0.630	-0.624	-0.618	-0.611	-0.605	-0.596	-0.590	-0.582	-0.574	-0.566	-0.558	-0.550	-0.541	-0.532	-0.524	-0.515	-0.507	-0.499	-0.489	-0.481	-0.471	-0.462	-0.455	-0.446	-0.438	-0.429	-0.421	-0.414	-0.405	-0.399	-0.391	-0.385	-0.379	-0.374	-0.369	-0.362	-0.358	-0.355	-0.351	-0.348	-0.345	-0.342	-0.341	-0.340	-0.340	-0.340	-0.339	-0.340	-0.341	-0.344	-0.345	-0.349	-0.352	-0.356	-0.360	-0.365	-0.370	-0.375	-0.382	-0.388	-0.395	-0.402	-0.410	-0.419	-0.425	-0.434	-0.444	-0.451	-0.461	-0.471	-0.480	-0.491	-0.500	-0.510	-0.520	-0.531	-0.542	-0.552	-0.564	-0.572	-0.584	-0.594	-0.605	-0.616	-0.626	-0.636	-0.646	-0.658	-0.666	-0.678	-0.686	-0.698	-0.706	-0.716	-0.725	-0.734	-0.744	-0.752	-0.761	-0.771	-0.779	-0.788	-0.795	-0.805	-0.812	-0.821	-0.829	-0.836	-0.844	-0.851	-0.859	-0.866	-0.875	-0.881	-0.889	-0.895	-0.902	-0.910	-0.916	-0.924	-0.930	-0.938	-0.944	-0.951	-0.958	-0.964	-0.971	-0.978	-0.984	-0.989	-0.995	-1.001	-1.008	-1.014	-1.020	-1.025	-1.031	-1.038	-1.042	-1.049	-1.054	-1.060	-1.066	-1.071	-1.076	-1.081	-1.088	-1.092	-1.099	-1.105	-1.109	-1.115	-1.121	-1.128	-1.132	-1.139	-1.144	-1.150	-1.156	-1.161	-1.169	-1.175	-1.181	-1.189	-1.196	-1.202	-1.211	-1.220	-1.228	-1.235	-1.245	-1.254	-1.264	-1.274	-1.282	-1.294	-1.304	-1.315	-1.325	-1.338	-1.350	-1.361	-1.372	-1.386	-1.399	-1.411	-1.425	-1.439	-1.452	-1.465	-1.479	-1.492	-1.506	-1.519	-1.532	-1.546	-1.560	-1.572	-1.586	-1.598	-1.610	-1.622	-1.634	-1.644	-1.655	-1.665	-1.675	-1.684	-1.692	-1.700	-1.708	-1.714	-1.719	-1.724	-1.728	-1.730	-1.732	-1.734	-1.734	-1.732	-1.731	-1.729	-1.725	-1.720	-1.716	-1.710	-1.702	-1.695	-1.685	-1.675	-1.665	-1.654	-1.640	-1.628	-1.614	-1.600	-1.584	-1.569	-1.551	-1.535	-1.518	-1.500	-1.482	-1.465	-1.446	-1.428	-1.409	-1.390	-1.371	-1.352	-1.334	-1.316	-1.298	-1.281	-1.264	-1.248	-1.231	-1.216	-1.201	-1.188	-1.174	-1.161	-1.150	-1.139	-1.129	-1.120	-1.112	-1.105	-1.099	-1.094	-1.090	-1.088	-1.085	-1.085	-1.084	-1.086	-1.089	-1.090	-1.095	-1.100	-1.106	-1.111	-1.119	-1.128	-1.136	-1.145	-1.155	-1.166	-1.176	-1.186	-1.198	-1.211	-1.222	-1.234	-1.245	-1.256	-1.268	-1.280	-1.291	-1.302	-1.312	-1.322	-1.332	-1.340	-1.350	-1.356	-1.364	-1.370	-1.375	-1.379	-1.384	-1.386	-1.389	-1.389	-1.389	-1.388	-1.386	-1.384	-1.380	-1.375	-1.369	-1.364	-1.355	-1.348	-1.339	-1.330	-1.319	-1.308	-1.295	-1.284	-1.270	-1.258	-1.242	-1.229	-1.214	-1.199	-1.182	-1.166	-1.150	-1.134	-1.118	-1.101	-1.085	-1.068	-1.051	-1.035	-1.019	-1.001	-0.986	-0.970	-0.954	-0.939	-0.922	-0.909	-0.892	-0.879	-0.865	-0.850	-0.836	-0.822	-0.811	-0.799	-0.786	-0.774	-0.761	-0.750	-0.739	-0.728	-0.716	-0.708	-0.698	-0.688	-0.679	-0.670	-0.660	-0.652	-0.645	-0.638	-0.629	-0.621	-0.616	-0.609	-0.602	-0.598	-0.591	-0.588	-0.581	-0.578	-0.574	-0.570	-0.568	-0.564	-0.561	-0.559	-0.558	-0.556	-0.555	-0.555	-0.555	-0.555	-0.555	-0.556	-0.558	-0.560	-0.561	-0.565	-0.566	-0.569	-0.574	-0.576	-0.581	-0.585	-0.590	-0.594	-0.599	-0.604	-0.610	-0.615	-0.621	-0.625	-0.630	-0.636	-0.641	-0.648	-0.651	-0.656	-0.661	-0.665	-0.669	-0.672	-0.675	-0.679	-0.681	-0.682	-0.685	-0.686	-0.685	-0.686	-0.685	-0.684	-0.682	-0.681	-0.678	-0.674	-0.670	-0.666	-0.661	-0.655	-0.650	-0.642	-0.636	-0.629	-0.620	-0.611	-0.604	-0.595	-0.585	-0.575	-0.565	-0.555	-0.545	-0.535	-0.524	-0.514	-0.502	-0.492	-0.482	-0.472	-0.461	-0.452	-0.442	-0.432	-0.422	-0.414	-0.405	-0.399	-0.391	-0.385	-0.378	-0.372	-0.368	-0.364	-0.360	-0.358	-0.355	-0.352	-0.351	-0.351	-0.352	-0.352	-0.355	-0.356	-0.360	-0.364	-0.368	-0.372	-0.379	-0.386	-0.392	-0.400	-0.409	-0.418	-0.426	-0.436	-0.445	-0.456	-0.468	-0.478	-0.489	-0.501	-0.512	-0.525	-0.536	-0.549	-0.561	-0.572	-0.585	-0.598	-0.610	-0.622	-0.635	-0.646	-0.658	-0.669	-0.680	-0.691	-0.701	-0.712	-0.722	-0.732	-0.741	-0.749	-0.758	-0.765	-0.772	-0.779	-0.785	-0.790	-0.796	-0.801	-0.806	-0.810	-0.814	-0.816	-0.820	-0.822	-0.824	-0.825	-0.826	-0.826	-0.825	-0.825	-0.825	-0.824	-0.824	-0.821	-0.819	-0.818	-0.815	-0.812	-0.810	-0.808	-0.805	-0.801	-0.798	-0.795	-0.792	-0.789	-0.786	-0.782	-0.780	-0.776	-0.774	-0.771	-0.769	-0.766	-0.764	-0.761	-0.759	-0.758	-0.756	-0.754	-0.752	-0.752	-0.751	-0.751	-0.750	-0.751	-0.752	-0.751	-0.752	-0.754	-0.755	-0.758	-0.759	-0.762	-0.765	-0.769	-0.772	-0.775	-0.780	-0.784	-0.790	-0.795	-0.801	-0.808	-0.812	-0.820	-0.826	-0.834	-0.841	-0.850	-0.858	-0.866	-0.876	-0.884	-0.894	-0.904	-0.914	-0.924	-0.934	-0.945	-0.955	-0.966	-0.978	-0.989	-1.000	-1.012	-1.024	-1.036	-1.046	-1.059	-1.070	-1.081	-1.092	-1.105	-1.116	-1.128	-1.140	-1.150	-1.161	-1.171	-1.181	-1.191	-1.201	-1.210	-1.219	-1.228	-1.236	-1.244	-1.251	-1.258	-1.264	-1.270	-1.275	-1.280	-1.285	-1.289	-1.294	-1.295	-1.299	-1.301	-1.301	-1.302	-1.304	-1.304	-1.302	-1.302	-1.301	-1.300	-1.298	-1.296	-1.292	-1.290	-1.286	-1.284	-1.281	-1.276	-1.272	-1.269	-1.265	-1.261	-1.256	-1.252	-1.249	-1.245	-1.241	-1.238	-1.235	-1.231	-1.229	-1.226	-1.225	-1.222	-1.221	-1.220	-1.219	-1.219	-1.219	-1.219	-1.219	-1.220	-1.221	-1.224	-1.226	-1.229	-1.231	-1.235	-1.238	-1.241	-1.246	-1.250	-1.255	-1.260	-1.265	-1.270	-1.275	-1.280	-1.285	-1.291	-1.296	-1.301	-1.308	-1.312	-1.318	-1.322	-1.326	-1.331	-1.335	-1.339	-1.342	-1.345	-1.349	-1.351	-1.352	-1.354	-1.355	-1.355	-1.354	-1.354	-1.354	-1.351	-1.349	-1.346	-1.342	-1.340	-1.335	-1.330	-1.325	-1.319	-1.312	-1.306	-1.299	-1.291	-1.284	-1.274	-1.266	-1.258	-1.248	-1.238	-1.228	-1.218	-1.208	-1.198	-1.186	-1.176	-1.165	-1.154	-1.144	-1.132	-1.121	-1.111	-1.100	-1.090	-1.079	-1.068	-1.059	-1.048	-1.039	-1.029	-1.019	-1.010	-1.000	-0.990	-0.981	-0.972	-0.964	-0.956	-0.948	-0.940	-0.931	-0.924	-0.919	-0.911	-0.902	-0.896	-0.890	-0.884	-0.878	-0.871	-0.865	-0.859	-0.854	-0.848	-0.842	-0.835	-0.830	-0.824	-0.819	-0.812	-0.806	-0.800	-0.795	-0.788	-0.782	-0.776	-0.770	-0.764	-0.758	-0.750	-0.744	-0.738	-0.731	-0.725	-0.719	-0.711	-0.704	-0.698	-0.690	-0.684	-0.676	-0.669	-0.661	-0.654	-0.646	-0.638	-0.630	-0.621	-0.612	-0.605	-0.596	-0.589	-0.579	-0.570	-0.561	-0.551	-0.541	-0.531	-0.521	-0.511	-0.500	-0.490	-0.478	-0.466	-0.454	-0.442	-0.429	-0.416	-0.401	-0.388	-0.372	-0.358	-0.342	-0.326	-0.310	-0.294	-0.276	-0.259	-0.241	-0.222	-0.204	-0.185	-0.165	-0.144	-0.124	-0.104	-0.081	-0.061	-0.039	-0.016	0.005	0.028	0.050	0.072	0.096	0.119	0.141	0.164	0.186	0.210	0.231	0.254	0.276	0.296	0.319	0.339	0.360	0.380	0.399	0.418	0.436	0.454	0.471	0.488	0.504	0.519	0.534	0.548	0.560	0.572	0.584	0.595	0.605	0.615	0.622	0.630	0.638	0.645	0.649	0.654	0.659	0.662	0.665	0.668	0.669	0.670	0.670	0.670	0.670	0.669	0.668	0.665	0.664	0.661	0.659	0.656	0.652	0.649	0.645	0.640	0.636	0.631	0.628	0.624	0.619	0.614	0.610	0.605	0.600	0.595	0.591	0.585	0.580	0.575	0.570	0.565	0.559	0.554	0.548	0.542	0.536	0.531	0.525	0.520	0.512	0.507	0.500	0.492	0.486	0.479	0.470	0.462	0.455	0.445	0.438	0.429	0.419	0.409	0.399	0.389	0.379	0.368	0.356	0.344	0.332	0.320	0.308	0.295	0.281	0.268	0.254	0.240	0.225	0.211	0.198	0.182	0.168	0.152	0.138	0.122	0.108	0.092	0.078	0.061	0.048	0.032	0.018	0.004	-0.011	-0.025	-0.039	-0.052	-0.065	-0.079	-0.091	-0.104	-0.116	-0.128	-0.139	-0.150	-0.160	-0.171	-0.181	-0.190	-0.199	-0.208	-0.215	-0.222	-0.230	-0.236	-0.244	-0.249	-0.254	-0.259	-0.264	-0.269	-0.272	-0.276	-0.279	-0.281	-0.284	-0.286	-0.288	-0.290	-0.290	-0.290	-0.290	-0.291	-0.291	-0.290	-0.290	-0.289	-0.288	-0.288	-0.285	-0.284	-0.281	-0.279	-0.278	-0.274	-0.271	-0.270	-0.266	-0.264	-0.260	-0.258	-0.254	-0.251	-0.246	-0.244	-0.240	-0.235	-0.232	-0.229	-0.224	-0.221	-0.216	-0.212	-0.209	-0.205	-0.200	-0.196	-0.192	-0.188	-0.184	-0.179	-0.176	-0.171	-0.169	-0.165	-0.161	-0.158	-0.154	-0.150	-0.146	-0.144	-0.141	-0.138	-0.134	-0.131	-0.130	-0.126	-0.124	-0.122	-0.120	-0.119	-0.116	-0.115	-0.112	-0.112	-0.110	-0.110	-0.108	-0.106	-0.105	-0.106	-0.105	-0.104	-0.104	-0.104	-0.104	-0.101	-0.101	-0.101	-0.102	-0.102	-0.102	-0.102	-0.102	-0.102	-0.102	-0.104	-0.104	-0.102	-0.104	-0.104	-0.104	-0.105	-0.105	-0.106	-0.106	-0.108	-0.108	-0.108	-0.109	-0.109	-0.111	-0.111	-0.112	-0.115	-0.115	-0.118	-0.120	-0.122	-0.122	-0.125	-0.128	-0.130	-0.132	-0.135	-0.140	-0.142	-0.145	-0.150	-0.152	-0.156	-0.161	-0.165	-0.169	-0.174	-0.179	-0.182	-0.188	-0.192	-0.198	-0.204	-0.208	-0.214	-0.219	-0.225	-0.230	-0.236	-0.241	-0.246	-0.252	-0.258	-0.264	-0.269	-0.274	-0.280	-0.285	-0.290	-0.296	-0.301	-0.306	-0.311	-0.316	-0.322	-0.326	-0.331	-0.336	-0.341	-0.345	-0.351	-0.356	-0.361	-0.365	-0.370	-0.375	-0.379	-0.385	-0.390	-0.394	-0.399	-0.404	-0.409	-0.414	-0.419	-0.424	-0.429	-0.434	-0.439	-0.444	-0.450	-0.454	-0.459	-0.464	-0.469	-0.474	-0.479	-0.485	-0.490	-0.495	-0.500	-0.504	-0.509	-0.512	-0.516	-0.520	-0.524	-0.526	-0.530	-0.532	-0.534	-0.535	-0.538	-0.538	-0.538	-0.538	-0.536	-0.534	-0.532	-0.529	-0.524	-0.520	-0.515	-0.509	-0.502	-0.495	-0.488	-0.479	-0.470	-0.459	-0.448	-0.436	-0.424	-0.411	-0.398	-0.382	-0.369	-0.352	-0.336	-0.320	-0.302	-0.284	-0.266	-0.248	-0.230	-0.210	-0.190	-0.171	-0.152	-0.132	-0.112	-0.092	-0.072	-0.054	-0.032	-0.014	0.006	0.025	0.044	0.062	0.080	0.098	0.115	0.131	0.148	0.164	0.179	0.192	0.206	0.220	0.231	0.245	0.256	0.266	0.276	0.285	0.294	0.301	0.308	0.314	0.319	0.325	0.329	0.332	0.335	0.338	0.339	0.341	0.341	0.342	0.342	0.341	0.341	0.339	0.338	0.336	0.332	0.331	0.329	0.324	0.321	0.318	0.314	0.311	0.308	0.302	0.300	0.296	0.292	0.289	0.285	0.281	0.279	0.274	0.271	0.269	0.266	0.264	0.262	0.260	0.259	0.258	0.256	0.255	0.255	0.254	0.254	0.255	0.256	0.256	0.258	0.259	0.260	0.262	0.265	0.268	0.270	0.274	0.276	0.281	0.284	0.289	0.291	0.296	0.300	0.305	0.310	0.314	0.320	0.325	0.330	0.334	0.340	0.345	0.350	0.354	0.360	0.365	0.370	0.375	0.379	0.384	0.389	0.394	0.399	0.402	0.406	0.411	0.415	0.419	0.424	0.429	0.432	0.436	0.440	0.444	0.448	0.452	0.456	0.460	0.464	0.468	0.471	0.475	0.479	0.484	0.488	0.491	0.496	0.500	0.504	0.507	0.514	0.519	0.524	0.528	0.532	0.538	0.542	0.548	0.552	0.559	0.564	0.570	0.575	0.581	0.585	0.591	0.598	0.602	0.608	0.615	0.620	0.626	0.630	0.635	0.641	0.646	0.650	0.656	0.660	0.665	0.669	0.672	0.675	0.679	0.681	0.685	0.688	0.690	0.691	0.692	0.694	0.695	0.696	0.696	0.696	0.698	0.696	0.696	0.695	0.694	0.692	0.691	0.690	0.689	0.688	0.685	0.684	0.682	0.681	0.680	0.678	0.678	0.676	0.676	0.676	0.676	0.676	0.676	0.678	0.679	0.681	0.684	0.685	0.688	0.691	0.696	0.700	0.705	0.709	0.715	0.720	0.726	0.732	0.740	0.746	0.754	0.762	0.770	0.778	0.788	0.795	0.804	0.812	0.820	0.830	0.838	0.846	0.854	0.861	0.869	0.878	0.884	0.890	0.896	0.901	0.906	0.911	0.915	0.918	0.921	0.922	0.924	0.925	0.924	0.924	0.922	0.919	0.916	0.912	0.909	0.902	0.896	0.890	0.882	0.874	0.866	0.856	0.846	0.836	0.824	0.814	0.801	0.790	0.776	0.764	0.750	0.736	0.724	0.710	0.696	0.681	0.668	0.654	0.640	0.625	0.612	0.598	0.585	0.570	0.558	0.545	0.532	0.520	0.507	0.495	0.485	0.474	0.462	0.451	0.442	0.432	0.422	0.415	0.405	0.398	0.390	0.382	0.375	0.369	0.360	0.354	0.348	0.342	0.336	0.331	0.326	0.321	0.316	0.311	0.308	0.302	0.298	0.292	0.289	0.285	0.280	0.275	0.270	0.268	0.262	0.258	0.252	0.248	0.244	0.240	0.235	0.230	0.225	0.220	0.215	0.210	0.205	0.200	0.195	0.190	0.185	0.179	0.174	0.169	0.164	0.159	0.154	0.149	0.144	0.139	0.135	0.130	0.126	0.122	0.119	0.114	0.110	0.108	0.104	0.101	0.098	0.095	0.094	0.091	0.089	0.088	0.085	0.084	0.082	0.081	0.080	0.080	0.079	0.079	0.078	0.078	0.076	0.075	0.076	0.075	0.075	0.074	0.074	0.072	0.072	0.071	0.070	0.069	0.068	0.066	0.064	0.062	0.060	0.058	0.054	0.051	0.048	0.045	0.040	0.036	0.031	0.026	0.021	0.016	0.011	0.005	-0.001	-0.008	-0.014	-0.020	-0.028	-0.034	-0.040	-0.048	-0.054	-0.061	-0.068	-0.075	-0.081	-0.089	-0.095	-0.100	-0.108	-0.112	-0.118	-0.122	-0.126	-0.131	-0.134	-0.136	-0.140	-0.141	-0.142	-0.144	-0.145	-0.145	-0.144	-0.142	-0.141	-0.140	-0.136	-0.132	-0.129	-0.125	-0.120	-0.115	-0.109	-0.102	-0.095	-0.089	-0.081	-0.075	-0.066	-0.060	-0.051	-0.042	-0.035	-0.026	-0.018	-0.010	-0.002	0.005	0.012	0.020	0.026	0.032	0.038	0.044	0.050	0.054	0.059	0.062	0.065	0.068	0.070	0.071	0.072	0.074	0.072	0.071	0.070	0.068	0.064	0.061	0.056	0.054	0.049	0.042	0.036	0.030	0.024	0.016	0.008	0.001	-0.008	-0.015	-0.022	-0.031	-0.040	-0.049	-0.056	-0.065	-0.072	-0.080	-0.089	-0.096	-0.102	-0.110	-0.116	-0.122	-0.128	-0.134	-0.139	-0.144	-0.146	-0.151	-0.154	-0.158	-0.159	-0.161	-0.162	-0.164	-0.164	-0.165	-0.165	-0.164	-0.164	-0.162	-0.161	-0.159	-0.158	-0.155	-0.154	-0.151	-0.150	-0.148	-0.145	-0.142	-0.141	-0.140	-0.138	-0.138	-0.135	-0.135	-0.134	-0.134	-0.134	-0.135	-0.136	-0.138	-0.139	-0.141	-0.145	-0.149	-0.154	-0.158	-0.164	-0.169	-0.175	-0.182	-0.190	-0.198	-0.206	-0.215	-0.224	-0.234	-0.245	-0.256	-0.268	-0.280	-0.291	-0.304	-0.318	-0.330	-0.344	-0.358	-0.370	-0.384	-0.396	-0.411	-0.424	-0.438	-0.451	-0.464	-0.476	-0.489	-0.502	-0.514	-0.525	-0.538	-0.548	-0.558	-0.569	-0.578	-0.586	-0.595	-0.602	-0.611	-0.618	-0.624	-0.629	-0.634	-0.639	-0.642	-0.645	-0.648	-0.649	-0.650	-0.651	-0.650	-0.649	-0.648	-0.646	-0.644	-0.639	-0.636	-0.632	-0.629	-0.622	-0.619	-0.611	-0.605	-0.599	-0.591	-0.584	-0.575	-0.566	-0.558	-0.549	-0.540	-0.529	-0.520	-0.509	-0.499	-0.489	-0.476	-0.465	-0.454	-0.441	-0.430	-0.418	-0.405	-0.392	-0.379	-0.366	-0.352	-0.339	-0.325	-0.311	-0.298	-0.282	-0.268	-0.252	-0.239	-0.222	-0.208	-0.192	-0.176	-0.161	-0.146	-0.129	-0.114	-0.098	-0.081	-0.065	-0.049	-0.032	-0.016	-0.001	0.015	0.031	0.048	0.062	0.079	0.092	0.108	0.122	0.136	0.151	0.164	0.178	0.190	0.202	0.214	0.225	0.235	0.246	0.256	0.265	0.272	0.281	0.289	0.296	0.302	0.309	0.315	0.319	0.324	0.328	0.331	0.335	0.339	0.340	0.342	0.344	0.345	0.346	0.349	0.349	0.350	0.351	0.351	0.352	0.354	0.355	0.356	0.358	0.359	0.360	0.361	0.365	0.366	0.370	0.372	0.376	0.380	0.384	0.389	0.394	0.399	0.405	0.410	0.418	0.425	0.431	0.440	0.449	0.458	0.466	0.475	0.485	0.495	0.505	0.515	0.525	0.536	0.545	0.556	0.566	0.576	0.586	0.596	0.606	0.615	0.625	0.634	0.642	0.652	0.660	0.669	0.675	0.682	0.689	0.695	0.701	0.706	0.710	0.715	0.719	0.721	0.724	0.726	0.728	0.729	0.730	0.729	0.729	0.728	0.728	0.725	0.722	0.720	0.718	0.714	0.710	0.706	0.701	0.696	0.690	0.685	0.680	0.674	0.666	0.660	0.654	0.648	0.640	0.632	0.625	0.618	0.610	0.602	0.594	0.588	0.579	0.570	0.562	0.554	0.546	0.538	0.529	0.521	0.512	0.504	0.496	0.486	0.479	0.470	0.462	0.454	0.448	0.439	0.431	0.422	0.416	0.408	0.400	0.394	0.386	0.379	0.371	0.365	0.358	0.350	0.344	0.338	0.331	0.324	0.319	0.312	0.306	0.301	0.294	0.289	0.282	0.279	0.272	0.268	0.262	0.259	0.254	0.249	0.245	0.240	0.235	0.231	0.226	0.221	0.219	0.215	0.210	0.206	0.202	0.199	0.195	0.192	0.189	0.185	0.182	0.179	0.176	0.172	0.170	0.166	0.162	0.161	0.159	0.154	0.151	0.149	0.145	0.142	0.139	0.135	0.131	0.129	0.126	0.121	0.119	0.115	0.111	0.109	0.105	0.101	0.098	0.094	0.090	0.085	0.081	0.078	0.074	0.069	0.065	0.060	0.056	0.050	0.046	0.040	0.036	0.031	0.026	0.020	0.015	0.010	0.005	0.001	-0.004	-0.010	-0.015	-0.020	-0.025	-0.030	-0.035	-0.040	-0.044	-0.049	-0.052	-0.056	-0.060	-0.064	-0.068	-0.071	-0.075	-0.078	-0.080	-0.082	-0.085	-0.088	-0.088	-0.089	-0.091	-0.091	-0.091	-0.091	-0.091	-0.091	-0.090	-0.089	-0.088	-0.086	-0.085	-0.082	-0.080	-0.079	-0.076	-0.074	-0.071	-0.069	-0.066	-0.064	-0.061	-0.059	-0.056	-0.055	-0.052	-0.050	-0.048	-0.048	-0.046	-0.045	-0.044	-0.044	-0.044	-0.044	-0.044	-0.045	-0.048	-0.050	-0.052	-0.055	-0.059	-0.062	-0.068	-0.072	-0.078	-0.084	-0.090	-0.098	-0.105	-0.112	-0.121	-0.130	-0.140	-0.149	-0.160	-0.169	-0.180	-0.191	-0.202	-0.215	-0.228	-0.239	-0.252	-0.265	-0.278	-0.291	-0.305	-0.319	-0.331	-0.345	-0.360	-0.374	-0.386	-0.401	-0.414	-0.429	-0.441	-0.456	-0.470	-0.482	-0.498	-0.511	-0.524	-0.538	-0.550	-0.562	-0.576	-0.588	-0.600	-0.612	-0.625	-0.636	-0.649	-0.661	-0.672	-0.684	-0.695	-0.706	-0.718	-0.729	-0.740	-0.750	-0.761	-0.771	-0.782	-0.792	-0.804	-0.814	-0.824	-0.834	-0.844	-0.855	-0.865	-0.875	-0.884	-0.894	-0.904	-0.914	-0.924	-0.932	-0.942	-0.952	-0.962	-0.971	-0.981	-0.991	-1.001	-1.010	-1.021	-1.030	-1.040	-1.050	-1.060	-1.070	-1.079	-1.089	-1.098	-1.109	-1.119	-1.128	-1.139	-1.149	-1.159	-1.169	-1.180	-1.190	-1.202	-1.211	-1.224	-1.234	-1.246	-1.258	-1.269	-1.281	-1.292	-1.305	-1.316	-1.329	-1.342	-1.354	-1.366	-1.380	-1.392	-1.405	-1.419	-1.432	-1.445	-1.458	-1.471	-1.484	-1.498	-1.511	-1.524	-1.536	-1.550	-1.562	-1.575	-1.588	-1.600	-1.612	-1.622	-1.635	-1.645	-1.655	-1.665	-1.675	-1.684	-1.692	-1.700	-1.708	-1.714	-1.720	-1.725	-1.730	-1.732	-1.736	-1.738	-1.741	-1.741	-1.741	-1.740	-1.738	-1.735	-1.731	-1.728	-1.721	-1.715	-1.708	-1.699	-1.690	-1.681	-1.670	-1.660	-1.648	-1.636	-1.622	-1.609	-1.595	-1.580	-1.565	-1.549	-1.531	-1.515	-1.498	-1.479	-1.461	-1.442	-1.425	-1.408	-1.388	-1.370	-1.351	-1.332	-1.312	-1.295	-1.276	-1.259	-1.240	-1.222	-1.205	-1.188	-1.171	-1.155	-1.138	-1.122	-1.106	-1.091	-1.076	-1.061	-1.048	-1.034	-1.020	-1.008	-0.994	-0.981	-0.968	-0.956	-0.944	-0.932	-0.921	-0.909	-0.898	-0.886	-0.874	-0.862	-0.850	-0.838	-0.825	-0.812	-0.801	-0.788	-0.775	-0.761	-0.746	-0.731	-0.716	-0.701	-0.685	-0.668	-0.651	-0.632	-0.615	-0.595	-0.575	-0.555	-0.534	-0.511	-0.489	-0.466	-0.442	-0.418	-0.392	-0.365	-0.340	-0.312	-0.285	-0.256	-0.228	-0.199	-0.169	-0.140	-0.109	-0.079	-0.048	-0.018	0.014	0.045	0.076	0.109	0.140	0.170	0.201	0.232	0.264	0.294	0.324	0.354	0.382	0.412	0.441	0.468	0.496	0.522	0.548	0.571	0.596	0.620	0.642	0.665	0.685	0.704	0.724	0.740	0.758	0.772	0.788	0.801	0.814	0.825	0.835	0.844	0.852	0.859	0.865	0.869	0.871	0.874	0.875	0.875	0.874	0.870	0.866	0.861	0.856	0.849	0.840	0.831	0.821	0.810	0.798	0.785	0.771	0.756	0.740	0.724	0.706	0.688	0.669	0.650	0.630	0.610	0.589	0.566	0.544	0.522	0.499	0.475	0.452	0.429	0.405	0.382	0.358	0.334	0.311	0.286	0.264	0.240	0.218	0.195	0.172	0.151	0.129	0.108	0.089	0.070	0.051	0.032	0.015	-0.001	-0.018	-0.032	-0.045	-0.059	-0.070	-0.082	-0.092	-0.101	-0.110	-0.118	-0.124	-0.129	-0.132	-0.135	-0.138	-0.140	-0.140	-0.140	-0.139	-0.138	-0.134	-0.130	-0.126	-0.121	-0.116	-0.109	-0.102	-0.095	-0.089	-0.080	-0.071	-0.062	-0.054	-0.046	-0.036	-0.028	-0.020	-0.010	-0.001	0.008	0.016	0.024	0.031	0.039	0.045	0.051	0.058	0.064	0.069	0.074	0.078	0.081	0.084	0.086	0.089	0.089	0.090	0.090	0.089	0.086	0.085	0.082	0.079	0.076	0.071	0.068	0.062	0.058	0.051	0.046	0.040	0.032	0.028	0.021	0.015	0.009	0.001	-0.004	-0.010	-0.016	-0.021	-0.026	-0.031	-0.036	-0.040	-0.042	-0.046	-0.048	-0.050	-0.050	-0.051	-0.050	-0.049	-0.046	-0.044	-0.039	-0.035	-0.028	-0.021	-0.014	-0.005	0.006	0.016	0.028	0.041	0.055	0.069	0.085	0.101	0.119	0.136	0.156	0.175	0.196	0.218	0.239	0.262	0.285	0.309	0.332	0.359	0.384	0.409	0.435	0.462	0.488	0.514	0.541	0.568	0.595	0.621	0.649	0.674	0.701	0.726	0.754	0.779	0.802	0.828	0.851	0.874	0.896	0.919	0.940	0.960	0.981	1.001	1.019	1.036	1.054	1.069	1.084	1.098	1.111	1.122	1.134	1.145	1.154	1.162	1.170	1.176	1.181	1.186	1.189	1.192	1.194	1.195	1.195	1.195	1.194	1.191	1.188	1.184	1.179	1.174	1.168	1.161	1.154	1.146	1.138	1.129	1.120	1.111	1.101	1.091	1.081	1.071	1.060	1.050	1.040	1.029	1.018	1.008	0.998	0.988	0.976	0.966	0.956	0.948	0.939	0.930	0.921	0.915	0.908	0.901	0.894	0.889	0.884	0.879	0.876	0.872	0.870	0.868	0.865	0.864	0.862	0.862	0.862	0.862	0.864	0.865	0.866	0.869	0.871	0.874	0.876	0.879	0.882	0.885	0.888	0.891	0.894	0.898	0.900	0.901	0.904	0.905	0.906	0.908	0.908	0.908	0.906	0.904	0.901	0.898	0.892	0.889	0.881	0.875	0.866	0.858	0.846	0.836	0.824	0.811	0.796	0.781	0.765	0.748	0.729	0.709	0.689	0.666	0.645	0.620	0.596	0.570	0.544	0.518	0.490	0.462	0.432	0.404	0.374	0.342	0.312	0.281	0.250	0.219	0.188	0.155	0.124	0.092	0.061	0.029	-0.001	-0.032	-0.062	-0.092	-0.121	-0.150	-0.180	-0.206	-0.235	-0.261	-0.286	-0.311	-0.336	-0.360	-0.382	-0.404	-0.426	-0.446	-0.465	-0.485	-0.502	-0.520	-0.536	-0.552	-0.568	-0.581	-0.594	-0.608	-0.620	-0.631	-0.642	-0.651	-0.661	-0.671	-0.680	-0.688	-0.698	-0.705	-0.712	-0.719	-0.726	-0.734	-0.740	-0.748	-0.755	-0.761	-0.769	-0.775	-0.782	-0.790	-0.798	-0.805	-0.814	-0.821	-0.831	-0.840	-0.850	-0.859	-0.869	-0.879	-0.890	-0.901	-0.912	-0.925	-0.936	-0.950	-0.964	-0.976	-0.990	-1.005	-1.019	-1.034	-1.050	-1.065	-1.080	-1.096	-1.111	-1.128	-1.145	-1.160	-1.178	-1.194	-1.210	-1.228	-1.242	-1.260	-1.276	-1.291	-1.309	-1.324	-1.339	-1.354	-1.370	-1.384	-1.399	-1.414	-1.428	-1.440	-1.454	-1.466	-1.479	-1.491	-1.502	-1.512	-1.524	-1.534	-1.544	-1.552	-1.561	-1.569	-1.578	-1.585	-1.592	-1.600	-1.606	-1.614	-1.619	-1.625	-1.631	-1.636	-1.642	-1.646	-1.651	-1.656	-1.660	-1.664	-1.668	-1.672	-1.675	-1.680	-1.684	-1.686	-1.691	-1.694	-1.698	-1.701	-1.705	-1.709	-1.712	-1.718	-1.720	-1.725	-1.729	-1.734	-1.736	-1.741	-1.745	-1.751	-1.755	-1.760	-1.764	-1.769	-1.774	-1.779	-1.784	-1.789	-1.795	-1.799	-1.805	-1.810	-1.815	-1.821	-1.826	-1.831	-1.838	-1.844	-1.850	-1.854	-1.861	-1.866	-1.872	-1.878	-1.882	-1.889	-1.895	-1.900	-1.905	-1.910	-1.915	-1.920	-1.925	-1.930	-1.935	-1.940	-1.944	-1.949	-1.954	-1.956	-1.960	-1.965	-1.968	-1.970	-1.974	-1.976	-1.979	-1.981	-1.984	-1.985	-1.986	-1.988	-1.989	-1.990	-1.990	-1.990	-1.991	-1.991	-1.990	-1.989	-1.988	-1.985	-1.982	-1.980	-1.978	-1.975	-1.972	-1.968	-1.964	-1.959	-1.954	-1.949	-1.944	-1.938	-1.930	-1.925	-1.916	-1.910	-1.902	-1.894	-1.885	-1.876	-1.866	-1.856	-1.846	-1.836	-1.825	-1.814	-1.802	-1.790	-1.776	-1.764	-1.750	-1.738	-1.724	-1.711	-1.696	-1.681	-1.666	-1.651	-1.635	-1.620	-1.604	-1.588	-1.571	-1.554	-1.539	-1.521	-1.504	-1.486	-1.469	-1.451	-1.434	-1.416	-1.399	-1.381	-1.362	-1.345	-1.328	-1.309	-1.291	-1.274	-1.256	-1.240	-1.222	-1.206	-1.190	-1.174	-1.158	-1.142	-1.126	-1.111	-1.096	-1.082	-1.069	-1.055	-1.042	-1.029	-1.016	-1.006	-0.995	-0.985	-0.975	-0.965	-0.956	-0.949	-0.941	-0.934	-0.929	-0.922	-0.918	-0.914	-0.911	-0.909	-0.908	-0.906	-0.906	-0.908	-0.909	-0.911	-0.914	-0.918	-0.922	-0.928	-0.934	-0.940	-0.948	-0.956	-0.965	-0.975	-0.986	-0.998	-1.010	-1.022	-1.035	-1.049	-1.062	-1.079	-1.094	-1.110	-1.126	-1.141	-1.159	-1.178	-1.195	-1.212	-1.231	-1.250	-1.269	-1.288	-1.308	-1.326	-1.345	-1.365	-1.382	-1.401	-1.421	-1.440	-1.460	-1.479	-1.496	-1.516	-1.534	-1.551	-1.570	-1.588	-1.604	-1.621	-1.636	-1.654	-1.670	-1.686	-1.702	-1.716	-1.732	-1.746	-1.761	-1.776	-1.790	-1.805	-1.819	-1.831	-1.844	-1.858	-1.871	-1.885	-1.898	-1.910	-1.924	-1.938	-1.950	-1.964	-1.978	-1.991	-2.005	-2.018	-2.033	-2.046	-2.061	-2.075	-2.090	-2.105	-2.120	-2.136	-2.151	-2.168	-2.184	-2.199	-2.215	-2.232	-2.249	-2.265	-2.282	-2.299	-2.316	-2.334	-2.351	-2.368	-2.386	-2.402	-2.419	-2.436	-2.452	-2.469	-2.485	-2.501	-2.516	-2.531	-2.545	-2.560	-2.574	-2.586	-2.599	-2.611	-2.622	-2.634	-2.644	-2.654	-2.662	-2.671	-2.680	-2.686	-2.692	-2.698	-2.702	-2.708	-2.711	-2.714	-2.718	-2.719	-2.720	-2.721	-2.721	-2.721	-2.721	-2.719	-2.718	-2.716	-2.714	-2.711	-2.709	-2.705	-2.702	-2.699	-2.696	-2.692	-2.690	-2.686	-2.684	-2.680	-2.676	-2.675	-2.672	-2.670	-2.668	-2.668	-2.665	-2.665	-2.664	-2.665	-2.666	-2.666	-2.669	-2.670	-2.674	-2.676	-2.680	-2.684	-2.690	-2.696	-2.702	-2.710	-2.718	-2.726	-2.735	-2.744	-2.754	-2.765	-2.776	-2.788	-2.801	-2.814	-2.826	-2.841	-2.854	-2.869	-2.884	-2.900	-2.914	-2.930	-2.948	-2.962	-2.979	-2.995	-3.012	-3.029	-3.046	-3.062	-3.081	-3.098	-3.114	-3.131	-3.148	-3.164	-3.181	-3.196	-3.212	-3.228	-3.242	-3.258	-3.271	-3.285	-3.300	-3.312	-3.325	-3.338	-3.348	-3.359	-3.369	-3.378	-3.388	-3.394	-3.402	-3.409	-3.415	-3.420	-3.425	-3.429	-3.432	-3.435	-3.436	-3.438	-3.438	-3.436	-3.436	-3.435	-3.432	-3.429	-3.425	-3.421	-3.416	-3.411	-3.405	-3.399	-3.391	-3.382	-3.375	-3.368	-3.359	-3.349	-3.340	-3.330	-3.319	-3.310	-3.299	-3.288	-3.278	-3.265	-3.254	-3.242	-3.231	-3.219	-3.208	-3.196	-3.184	-3.172	-3.161	-3.149	-3.139	-3.128	-3.115	-3.105	-3.092	-3.082	-3.072	-3.061	-3.051	-3.042	-3.032	-3.024	-3.014	-3.005	-2.998	-2.989	-2.981	-2.972	-2.965	-2.958	-2.951	-2.945	-2.939	-2.932	-2.926	-2.921	-2.916	-2.911	-2.908	-2.902	-2.899	-2.895	-2.892	-2.889	-2.886	-2.885	-2.881	-2.880	-2.879	-2.878	-2.876	-2.875	-2.875	-2.875	-2.875	-2.874	-2.874	-2.875	-2.875	-2.876	-2.876	-2.876	-2.878	-2.879	-2.880	-2.880	-2.880	-2.881	-2.881	-2.882	-2.882	-2.884	-2.882	-2.882	-2.882	-2.880	-2.879	-2.878	-2.875	-2.872	-2.869	-2.866	-2.861	-2.856	-2.851	-2.844	-2.838	-2.830	-2.822	-2.812	-2.802	-2.792	-2.782	-2.771	-2.759	-2.745	-2.731	-2.718	-2.702	-2.686	-2.670	-2.652	-2.636	-2.616	-2.599	-2.580	-2.560	-2.540	-2.520	-2.499	-2.478	-2.456	-2.435	-2.414	-2.391	-2.370	-2.349	-2.326	-2.305	-2.282	-2.261	-2.241	-2.220	-2.200	-2.180	-2.161	-2.142	-2.125	-2.106	-2.089	-2.072	-2.056	-2.042	-2.029	-2.015	-2.002	-1.991	-1.980	-1.970	-1.961	-1.952	-1.946	-1.939	-1.934	-1.929	-1.925	-1.922	-1.920	-1.919	-1.918	-1.918	-1.919	-1.920	-1.921	-1.922	-1.926	-1.929	-1.932	-1.935	-1.940	-1.944	-1.949	-1.952	-1.956	-1.961	-1.965	-1.969	-1.972	-1.975	-1.979	-1.981	-1.981	-1.984	-1.984	-1.984	-1.984	-1.981	-1.979	-1.975	-1.971	-1.966	-1.960	-1.951	-1.944	-1.934	-1.922	-1.912	-1.899	-1.886	-1.871	-1.854	-1.838	-1.819	-1.800	-1.778	-1.758	-1.735	-1.711	-1.688	-1.662	-1.636	-1.609	-1.581	-1.552	-1.524	-1.495	-1.464	-1.432	-1.402	-1.371	-1.340	-1.308	-1.275	-1.244	-1.211	-1.180	-1.148	-1.116	-1.084	-1.052	-1.022	-0.991	-0.961	-0.931	-0.902	-0.874	-0.848	-0.819	-0.794	-0.768	-0.744	-0.720	-0.698	-0.675	-0.655	-0.634	-0.614	-0.596	-0.579	-0.561	-0.546	-0.531	-0.518	-0.504	-0.492	-0.480	-0.470	-0.461	-0.451	-0.444	-0.436	-0.430	-0.422	-0.418	-0.411	-0.408	-0.404	-0.400	-0.396	-0.394	-0.390	-0.388	-0.386	-0.384	-0.381	-0.379	-0.378	-0.375	-0.372	-0.371	-0.369	-0.366	-0.362	-0.361	-0.358	-0.355	-0.351	-0.346	-0.342	-0.338	-0.332	-0.326	-0.321	-0.315	-0.309	-0.301	-0.294	-0.285	-0.278	-0.269	-0.260	-0.250	-0.240	-0.230	-0.220	-0.209	-0.196	-0.185	-0.172	-0.160	-0.148	-0.135	-0.122	-0.109	-0.095	-0.081	-0.069	-0.054	-0.040	-0.026	-0.011	0.002	0.016	0.030	0.045	0.058	0.071	0.085	0.099	0.112	0.124	0.138	0.149	0.161	0.174	0.185	0.196	0.206	0.216	0.225	0.236	0.245	0.252	0.261	0.268	0.276	0.282	0.288	0.294	0.299	0.304	0.308	0.311	0.315	0.318	0.320	0.320	0.322	0.322	0.321	0.321	0.321	0.320	0.318	0.316	0.312	0.310	0.306	0.301	0.298	0.292	0.288	0.281	0.275	0.268	0.261	0.254	0.245	0.238	0.228	0.220	0.210	0.200	0.190	0.179	0.169	0.158	0.145	0.132	0.121	0.109	0.095	0.082	0.070	0.056	0.041	0.029	0.014	-0.001	-0.015	-0.030	-0.045	-0.059	-0.074	-0.090	-0.105	-0.120	-0.135	-0.150	-0.165	-0.179	-0.194	-0.209	-0.224	-0.238	-0.252	-0.268	-0.280	-0.294	-0.308	-0.321	-0.334	-0.346	-0.359	-0.370	-0.382	-0.394	-0.404	-0.415	-0.426	-0.436	-0.446	-0.455	-0.465	-0.474	-0.482	-0.491	-0.500	-0.507	-0.515	-0.524	-0.531	-0.538	-0.545	-0.552	-0.560	-0.566	-0.572	-0.579	-0.585	-0.591	-0.598	-0.604	-0.610	-0.616	-0.622	-0.629	-0.635	-0.641	-0.646	-0.652	-0.658	-0.664	-0.670	-0.675	-0.680	-0.686	-0.691	-0.696	-0.702	-0.708	-0.712	-0.718	-0.722	-0.728	-0.732	-0.736	-0.741	-0.745	-0.748	-0.752	-0.756	-0.759	-0.761	-0.765	-0.768	-0.770	-0.771	-0.772	-0.774	-0.775	-0.775	-0.776	-0.775	-0.776	-0.775	-0.775	-0.774	-0.772	-0.771	-0.770	-0.768	-0.765	-0.762	-0.760	-0.758	-0.754	-0.750	-0.746	-0.744	-0.740	-0.735	-0.732	-0.728	-0.722	-0.719	-0.714	-0.710	-0.706	-0.701	-0.696	-0.691	-0.686	-0.681	-0.676	-0.670	-0.665	-0.660	-0.655	-0.649	-0.644	-0.638	-0.632	-0.628	-0.621	-0.616	-0.611	-0.605	-0.600	-0.595	-0.589	-0.584	-0.579	-0.571	-0.566	-0.561	-0.556	-0.550	-0.545	-0.540	-0.535	-0.530	-0.526	-0.521	-0.516	-0.511	-0.507	-0.502	-0.498	-0.494	-0.490	-0.486	-0.482	-0.479	-0.475	-0.471	-0.469	-0.465	-0.462	-0.461	-0.459	-0.456	-0.455	-0.452	-0.451	-0.450	-0.450	-0.448	-0.448	-0.446	-0.446	-0.446	-0.446	-0.445	-0.446	-0.445	-0.445	-0.445	-0.445	-0.445	-0.445	-0.445	-0.445	-0.445	-0.445	-0.445	-0.444	-0.442	-0.442	-0.442	-0.440	-0.440	-0.438	-0.436	-0.435	-0.432	-0.430	-0.429	-0.425	-0.422	-0.420	-0.416	-0.414	-0.410	-0.406	-0.401	-0.398	-0.394	-0.388	-0.384	-0.379	-0.374	-0.369	-0.365	-0.359	-0.354	-0.349	-0.344	-0.339	-0.334	-0.328	-0.322	-0.319	-0.314	-0.308	-0.304	-0.299	-0.295	-0.291	-0.288	-0.284	-0.280	-0.276	-0.274	-0.271	-0.269	-0.266	-0.265	-0.264	-0.261	-0.261	-0.262	-0.261	-0.262	-0.264	-0.264	-0.266	-0.269	-0.270	-0.272	-0.276	-0.280	-0.284	-0.289	-0.294	-0.299	-0.304	-0.310	-0.316	-0.322	-0.330	-0.336	-0.345	-0.352	-0.362	-0.370	-0.380	-0.389	-0.399	-0.409	-0.419	-0.429	-0.440	-0.451	-0.461	-0.472	-0.484	-0.495	-0.506	-0.518	-0.529	-0.540	-0.552	-0.564	-0.576	-0.586	-0.599	-0.610	-0.621	-0.631	-0.644	-0.654	-0.664	-0.675	-0.685	-0.695	-0.705	-0.715	-0.724	-0.732	-0.742	-0.751	-0.760	-0.768	-0.775	-0.784	-0.791	-0.798	-0.805	-0.811	-0.818	-0.824	-0.829	-0.835	-0.841	-0.846	-0.851	-0.856	-0.861	-0.868	-0.872	-0.876	-0.881	-0.886	-0.891	-0.896	-0.901	-0.905	-0.911	-0.916	-0.922	-0.928	-0.934	-0.940	-0.945	-0.951	-0.958	-0.964	-0.971	-0.979	-0.986	-0.992	-1.000	-1.008	-1.015	-1.024	-1.031	-1.041	-1.049	-1.059	-1.068	-1.076	-1.085	-1.094	-1.104	-1.112	-1.121	-1.130	-1.139	-1.149	-1.158	-1.166	-1.172	-1.181	-1.189	-1.198	-1.204	-1.211	-1.218	-1.224	-1.230	-1.235	-1.240	-1.245	-1.249	-1.254	-1.258	-1.260	-1.261	-1.264	-1.265	-1.265	-1.266	-1.265	-1.265	-1.264	-1.262	-1.260	-1.256	-1.252	-1.248	-1.244	-1.238	-1.232	-1.226	-1.220	-1.212	-1.204	-1.196	-1.188	-1.179	-1.169	-1.159	-1.149	-1.138	-1.128	-1.115	-1.102	-1.090	-1.078	-1.064	-1.049	-1.035	-1.020	-1.005	-0.990	-0.974	-0.958	-0.941	-0.925	-0.908	-0.890	-0.872	-0.854	-0.836	-0.818	-0.800	-0.780	-0.761	-0.742	-0.722	-0.704	-0.684	-0.664	-0.645	-0.626	-0.606	-0.588	-0.569	-0.549	-0.530	-0.512	-0.494	-0.476	-0.460	-0.444	-0.426	-0.411	-0.396	-0.381	-0.368	-0.355	-0.342	-0.330	-0.320	-0.309	-0.299	-0.291	-0.282	-0.276	-0.270	-0.265	-0.260	-0.256	-0.254	-0.250	-0.250	-0.250	-0.249	-0.250	-0.252	-0.255	-0.259	-0.261	-0.266	-0.270	-0.275	-0.281	-0.286	-0.292	-0.299	-0.305	-0.311	-0.319	-0.325	-0.331	-0.339	-0.345	-0.351	-0.358	-0.362	-0.368	-0.371	-0.376	-0.379	-0.381	-0.384	-0.385	-0.386	-0.388	-0.385	-0.385	-0.382	-0.379	-0.376	-0.371	-0.368	-0.360	-0.355	-0.348	-0.340	-0.331	-0.322	-0.312	-0.302	-0.291	-0.281	-0.269	-0.256	-0.245	-0.231	-0.218	-0.205	-0.191	-0.178	-0.165	-0.152	-0.140	-0.126	-0.114	-0.101	-0.089	-0.078	-0.065	-0.054	-0.044	-0.034	-0.024	-0.012	-0.005	0.002	0.011	0.019	0.025	0.031	0.036	0.041	0.045	0.050	0.052	0.056	0.058	0.059	0.060	0.060	0.060	0.060	0.058	0.058	0.055	0.054	0.050	0.048	0.044	0.041	0.036	0.032	0.029	0.025	0.021	0.016	0.011	0.006	0.001	-0.004	-0.009	-0.012	-0.019	-0.022	-0.028	-0.032	-0.038	-0.042	-0.045	-0.050	-0.054	-0.059	-0.062	-0.066	-0.071	-0.074	-0.078	-0.081	-0.084	-0.088	-0.091	-0.092	-0.096	-0.099	-0.101	-0.102	-0.105	-0.106	-0.109	-0.110	-0.111	-0.112	-0.112	-0.114	-0.114	-0.114	-0.114	-0.114	-0.111	-0.111	-0.110	-0.108	-0.106	-0.104	-0.102	-0.099	-0.095	-0.091	-0.086	-0.082	-0.078	-0.072	-0.066	-0.060	-0.054	-0.048	-0.040	-0.032	-0.025	-0.016	-0.008	0.001	0.010	0.020	0.030	0.039	0.050	0.060	0.071	0.082	0.094	0.104	0.115	0.128	0.138	0.149	0.159	0.170	0.180	0.191	0.200	0.209	0.219	0.226	0.234	0.240	0.246	0.251	0.256	0.260	0.262	0.265	0.265	0.266	0.265	0.262	0.260	0.254	0.249	0.242	0.234	0.224	0.214	0.202	0.190	0.174	0.159	0.144	0.125	0.108	0.088	0.066	0.045	0.022	0.000	-0.024	-0.048	-0.074	-0.100	-0.126	-0.152	-0.180	-0.208	-0.234	-0.261	-0.290	-0.318	-0.344	-0.371	-0.396	-0.422	-0.448	-0.474	-0.498	-0.520	-0.542	-0.564	-0.585	-0.605	-0.622	-0.640	-0.655	-0.670	-0.682	-0.695	-0.705	-0.715	-0.722	-0.730	-0.734	-0.738	-0.740	-0.740	-0.740	-0.738	-0.735	-0.730	-0.724	-0.718	-0.710	-0.700	-0.691	-0.679	-0.668	-0.655	-0.641	-0.628	-0.611	-0.596	-0.580	-0.564	-0.548	-0.530	-0.512	-0.495	-0.479	-0.461	-0.445	-0.426	-0.410	-0.394	-0.379	-0.361	-0.346	-0.331	-0.318	-0.304	-0.290	-0.278	-0.266	-0.255	-0.245	-0.235	-0.226	-0.218	-0.210	-0.204	-0.198	-0.192	-0.189	-0.186	-0.182	-0.180	-0.179	-0.178	-0.179	-0.180	-0.181	-0.182	-0.185	-0.189	-0.192	-0.196	-0.201	-0.206	-0.211	-0.219	-0.225	-0.231	-0.239	-0.246	-0.254	-0.261	-0.269	-0.278	-0.285	-0.292	-0.301	-0.310	-0.319	-0.326	-0.335	-0.344	-0.351	-0.360	-0.368	-0.375	-0.382	-0.389	-0.395	-0.401	-0.408	-0.414	-0.419	-0.424	-0.428	-0.431	-0.435	-0.438	-0.440	-0.441	-0.444	-0.445	-0.445	-0.444	-0.442	-0.441	-0.440	-0.436	-0.432	-0.429	-0.424	-0.418	-0.412	-0.406	-0.399	-0.391	-0.384	-0.374	-0.364	-0.355	-0.344	-0.334	-0.321	-0.310	-0.296	-0.285	-0.271	-0.259	-0.246	-0.232	-0.219	-0.205	-0.191	-0.178	-0.164	-0.150	-0.136	-0.122	-0.110	-0.098	-0.085	-0.071	-0.060	-0.049	-0.036	-0.026	-0.015	-0.005	0.005	0.014	0.022	0.030	0.038	0.044	0.050	0.056	0.060	0.064	0.068	0.070	0.072	0.074	0.075	0.075	0.074	0.074	0.071	0.069	0.066	0.062	0.058	0.054	0.048	0.042	0.036	0.029	0.022	0.014	0.006	-0.002	-0.011	-0.020	-0.030	-0.039	-0.049	-0.060	-0.070	-0.080	-0.091	-0.102	-0.114	-0.125	-0.136	-0.148	-0.159	-0.171	-0.182	-0.194	-0.208	-0.219	-0.230	-0.242	-0.255	-0.266	-0.278	-0.289	-0.301	-0.312	-0.324	-0.334	-0.346	-0.356	-0.368	-0.379	-0.389	-0.400	-0.410	-0.421	-0.431	-0.440	-0.450	-0.460	-0.469	-0.479	-0.488	-0.496	-0.505	-0.514	-0.522	-0.531	-0.538	-0.546	-0.554	-0.561	-0.569	-0.575	-0.582	-0.589	-0.595	-0.602	-0.609	-0.615	-0.620	-0.626	-0.632	-0.639	-0.644	-0.650	-0.655	-0.660	-0.665	-0.670	-0.675	-0.680	-0.685	-0.690	-0.695	-0.699	-0.704	-0.709	-0.714	-0.718	-0.724	-0.728	-0.732	-0.739	-0.744	-0.748	-0.752	-0.758	-0.762	-0.769	-0.772	-0.778	-0.784	-0.788	-0.792	-0.798	-0.802	-0.808	-0.811	-0.816	-0.821	-0.825	-0.828	-0.831	-0.835	-0.840	-0.842	-0.845	-0.848	-0.850	-0.851	-0.852	-0.854	-0.854	-0.852	-0.852	-0.851	-0.850	-0.848	-0.845	-0.841	-0.836	-0.832	-0.828	-0.821	-0.815	-0.808	-0.799	-0.791	-0.780	-0.771	-0.760	-0.750	-0.738	-0.725	-0.711	-0.698	-0.684	-0.669	-0.654	-0.639	-0.622	-0.606	-0.590	-0.572	-0.555	-0.539	-0.521	-0.502	-0.485	-0.468	-0.450	-0.432	-0.416	-0.399	-0.381	-0.366	-0.349	-0.334	-0.319	-0.305	-0.291	-0.278	-0.265	-0.254	-0.242	-0.234	-0.225	-0.218	-0.210	-0.204	-0.199	-0.196	-0.192	-0.191	-0.190	-0.191	-0.192	-0.195	-0.198	-0.204	-0.209	-0.215	-0.224	-0.232	-0.242	-0.252	-0.265	-0.276	-0.290	-0.304	-0.319	-0.334	-0.349	-0.365	-0.382	-0.399	-0.416	-0.435	-0.451	-0.470	-0.488	-0.506	-0.525	-0.544	-0.561	-0.579	-0.596	-0.612	-0.630	-0.646	-0.662	-0.678	-0.694	-0.708	-0.721	-0.735	-0.748	-0.759	-0.770	-0.780	-0.790	-0.800	-0.808	-0.815	-0.824	-0.829	-0.835	-0.839	-0.844	-0.848	-0.850	-0.851	-0.854	-0.855	-0.855	-0.855	-0.855	-0.854	-0.852	-0.850	-0.849	-0.848	-0.844	-0.842	-0.839	-0.835	-0.832	-0.829	-0.826	-0.822	-0.819	-0.816	-0.812	-0.810	-0.808	-0.804	-0.802	-0.800	-0.798	-0.795	-0.795	-0.792	-0.792	-0.792	-0.792	-0.792	-0.794	-0.794	-0.795	-0.798	-0.800	-0.804	-0.809	-0.812	-0.816	-0.821	-0.828	-0.834	-0.841	-0.849	-0.856	-0.864	-0.874	-0.884	-0.894	-0.904	-0.915	-0.926	-0.939	-0.951	-0.965	-0.979	-0.994	-1.008	-1.022	-1.039	-1.055	-1.071	-1.088	-1.106	-1.122	-1.141	-1.160	-1.179	-1.198	-1.216	-1.236	-1.256	-1.275	-1.295	-1.315	-1.335	-1.356	-1.375	-1.395	-1.415	-1.435	-1.455	-1.475	-1.495	-1.514	-1.532	-1.551	-1.569	-1.586	-1.602	-1.619	-1.634	-1.650	-1.665	-1.678	-1.692	-1.704	-1.716	-1.728	-1.738	-1.748	-1.755	-1.762	-1.770	-1.776	-1.781	-1.785	-1.788	-1.791	-1.792	-1.794	-1.794	-1.792	-1.791	-1.788	-1.785	-1.780	-1.775	-1.769	-1.764	-1.756	-1.750	-1.741	-1.732	-1.724	-1.714	-1.704	-1.694	-1.682	-1.672	-1.662	-1.650	-1.640	-1.628	-1.615	-1.604	-1.592	-1.581	-1.570	-1.559	-1.546	-1.535	-1.524	-1.514	-1.501	-1.491	-1.481	-1.471	-1.461	-1.452	-1.444	-1.434	-1.425	-1.418	-1.409	-1.401	-1.395	-1.388	-1.381	-1.374	-1.368	-1.362	-1.358	-1.351	-1.346	-1.342	-1.338	-1.334	-1.329	-1.325	-1.321	-1.318	-1.315	-1.311	-1.309	-1.305	-1.302	-1.299	-1.296	-1.294	-1.290	-1.288	-1.284	-1.281	-1.279	-1.276	-1.274	-1.270	-1.268	-1.264	-1.261	-1.259	-1.256	-1.252	-1.249	-1.246	-1.242	-1.240	-1.236	-1.232	-1.230	-1.226	-1.222	-1.219	-1.215	-1.211	-1.208	-1.204	-1.200	-1.196	-1.191	-1.188	-1.182	-1.179	-1.175	-1.170	-1.165	-1.161	-1.155	-1.150	-1.146	-1.140	-1.134	-1.129	-1.124	-1.116	-1.111	-1.105	-1.099	-1.092	-1.086	-1.079	-1.074	-1.066	-1.060	-1.052	-1.046	-1.039	-1.031	-1.024	-1.016	-1.009	-1.001	-0.995	-0.986	-0.979	-0.970	-0.962	-0.956	-0.949	-0.940	-0.934	-0.926	-0.919	-0.911	-0.904	-0.898	-0.891	-0.884	-0.879	-0.872	-0.866	-0.861	-0.856	-0.851	-0.846	-0.842	-0.839	-0.835	-0.832	-0.830	-0.826	-0.824	-0.822	-0.821	-0.820	-0.820	-0.820	-0.820	-0.821	-0.822	-0.824	-0.826	-0.829	-0.832	-0.836	-0.840	-0.844	-0.849	-0.854	-0.859	-0.865	-0.871	-0.878	-0.885	-0.892	-0.900	-0.906	-0.915	-0.924	-0.932	-0.940	-0.950	-0.959	-0.969	-0.978	-0.988	-0.999	-1.008	-1.019	-1.029	-1.038	-1.049	-1.060	-1.070	-1.079	-1.091	-1.101	-1.111	-1.122	-1.132	-1.142	-1.154	-1.164	-1.175	-1.184	-1.194	-1.204	-1.214	-1.222	-1.232	-1.242	-1.252	-1.260	-1.269	-1.278	-1.286	-1.295	-1.305	-1.312	-1.321	-1.329	-1.336	-1.345	-1.352	-1.360	-1.368	-1.376	-1.384	-1.391	-1.399	-1.406	-1.415	-1.421	-1.429	-1.438	-1.446	-1.454	-1.462	-1.469	-1.478	-1.488	-1.496	-1.504	-1.514	-1.522	-1.532	-1.542	-1.551	-1.562	-1.572	-1.582	-1.594	-1.604	-1.615	-1.626	-1.639	-1.651	-1.662	-1.674	-1.688	-1.699	-1.712	-1.724	-1.738	-1.749	-1.762	-1.775	-1.788	-1.800	-1.814	-1.826	-1.838	-1.851	-1.862	-1.875	-1.886	-1.898	-1.909	-1.919	-1.929	-1.939	-1.948	-1.956	-1.964	-1.971	-1.978	-1.984	-1.989	-1.994	-1.998	-2.000	-2.002	-2.005	-2.005	-2.006	-2.005	-2.002	-2.000	-1.998	-1.992	-1.988	-1.982	-1.976	-1.969	-1.960	-1.951	-1.941	-1.931	-1.920	-1.908	-1.896	-1.881	-1.869	-1.854	-1.838	-1.822	-1.806	-1.789	-1.772	-1.756	-1.738	-1.720	-1.700	-1.682	-1.664	-1.644	-1.625	-1.606	-1.586	-1.566	-1.548	-1.529	-1.510	-1.490	-1.471	-1.452	-1.434	-1.414	-1.396	-1.378	-1.360	-1.342	-1.325	-1.308	-1.291	-1.274	-1.258	-1.242	-1.226	-1.211	-1.196	-1.181	-1.168	-1.154	-1.140	-1.126	-1.115	-1.101	-1.089	-1.076	-1.066	-1.055	-1.044	-1.032	-1.022	-1.012	-1.002	-0.992	-0.984	-0.974	-0.966	-0.958	-0.949	-0.941	-0.934	-0.925	-0.918	-0.910	-0.904	-0.898	-0.891	-0.884	-0.876	-0.871	-0.865	-0.860	-0.854	-0.848	-0.841	-0.836	-0.831	-0.826	-0.820	-0.815	-0.810	-0.805	-0.799	-0.792	-0.789	-0.782	-0.778	-0.772	-0.768	-0.761	-0.756	-0.751	-0.746	-0.740	-0.735	-0.730	-0.724	-0.718	-0.712	-0.706	-0.701	-0.695	-0.690	-0.682	-0.678	-0.671	-0.666	-0.660	-0.655	-0.649	-0.644	-0.639	-0.632	-0.628	-0.622	-0.618	-0.612	-0.609	-0.604	-0.600	-0.596	-0.594	-0.590	-0.586	-0.584	-0.581	-0.580	-0.578	-0.576	-0.575	-0.574	-0.574	-0.574	-0.575	-0.575	-0.578	-0.579	-0.581	-0.584	-0.586	-0.591	-0.595	-0.600	-0.605	-0.610	-0.618	-0.624	-0.630	-0.639	-0.645	-0.654	-0.661	-0.670	-0.680	-0.690	-0.700	-0.709	-0.720	-0.730	-0.740	-0.751	-0.762	-0.774	-0.785	-0.798	-0.808	-0.819	-0.831	-0.842	-0.854	-0.866	-0.876	-0.888	-0.899	-0.909	-0.920	-0.930	-0.939	-0.949	-0.959	-0.966	-0.976	-0.984	-0.992	-0.999	-1.006	-1.012	-1.019	-1.025	-1.029	-1.034	-1.038	-1.041	-1.044	-1.046	-1.049	-1.050	-1.051	-1.051	-1.051	-1.051	-1.049	-1.048	-1.045	-1.044	-1.039	-1.036	-1.031	-1.029	-1.024	-1.018	-1.012	-1.006	-1.001	-0.994	-0.988	-0.981	-0.974	-0.966	-0.959	-0.951	-0.944	-0.936	-0.929	-0.921	-0.914	-0.906	-0.899	-0.891	-0.884	-0.876	-0.869	-0.861	-0.855	-0.849	-0.842	-0.836	-0.831	-0.825	-0.820	-0.816	-0.811	-0.808	-0.804	-0.800	-0.798	-0.795	-0.792	-0.791	-0.790	-0.790	-0.789	-0.788	-0.789	-0.790	-0.790	-0.791	-0.794	-0.795	-0.798	-0.800	-0.802	-0.806	-0.809	-0.814	-0.816	-0.820	-0.824	-0.829	-0.832	-0.836	-0.840	-0.845	-0.849	-0.852	-0.856	-0.860	-0.864	-0.866	-0.870	-0.872	-0.876	-0.878	-0.879	-0.881	-0.881	-0.881	-0.882	-0.882	-0.881	-0.880	-0.879	-0.876	-0.872	-0.869	-0.865	-0.861	-0.856	-0.850	-0.845	-0.838	-0.830	-0.822	-0.814	-0.805	-0.796	-0.785	-0.775	-0.764	-0.754	-0.742	-0.730	-0.718	-0.705	-0.692	-0.680	-0.666	-0.652	-0.640	-0.626	-0.612	-0.599	-0.585	-0.571	-0.558	-0.544	-0.531	-0.518	-0.505	-0.492	-0.481	-0.469	-0.459	-0.448	-0.436	-0.426	-0.418	-0.408	-0.399	-0.391	-0.382	-0.376	-0.369	-0.364	-0.359	-0.354	-0.350	-0.346	-0.342	-0.340	-0.339	-0.338	-0.336	-0.336	-0.336	-0.338	-0.338	-0.339	-0.341	-0.342	-0.346	-0.349	-0.351	-0.356	-0.359	-0.362	-0.366	-0.370	-0.375	-0.379	-0.384	-0.388	-0.392	-0.398	-0.401	-0.406	-0.411	-0.415	-0.418	-0.422	-0.426	-0.430	-0.432	-0.436	-0.439	-0.442	-0.444	-0.448	-0.449	-0.450	-0.452	-0.452	-0.454	-0.454	-0.455	-0.454	-0.454	-0.454	-0.451	-0.451	-0.450	-0.446	-0.445	-0.442	-0.441	-0.436	-0.434	-0.431	-0.428	-0.424	-0.420	-0.416	-0.412	-0.406	-0.402	-0.398	-0.392	-0.389	-0.384	-0.379	-0.374	-0.369	-0.364	-0.359	-0.355	-0.350	-0.346	-0.341	-0.338	-0.334	-0.330	-0.328	-0.322	-0.320	-0.318	-0.316	-0.312	-0.311	-0.311	-0.310	-0.309	-0.309	-0.310	-0.310	-0.312	-0.314	-0.315	-0.318	-0.320	-0.324	-0.329	-0.332	-0.338	-0.342	-0.349	-0.355	-0.361	-0.368	-0.375	-0.384	-0.391	-0.400	-0.410	-0.419	-0.428	-0.439	-0.449	-0.460	-0.470	-0.481	-0.491	-0.504	-0.514	-0.525	-0.536	-0.548	-0.559	-0.569	-0.580	-0.590	-0.600	-0.610	-0.620	-0.629	-0.639	-0.646	-0.655	-0.661	-0.669	-0.675	-0.681	-0.685	-0.690	-0.692	-0.696	-0.699	-0.700	-0.700	-0.700	-0.700	-0.698	-0.696	-0.692	-0.688	-0.684	-0.678	-0.671	-0.665	-0.658	-0.648	-0.639	-0.629	-0.618	-0.606	-0.595	-0.582	-0.569	-0.555	-0.541	-0.526	-0.511	-0.496	-0.481	-0.465	-0.450	-0.434	-0.418	-0.401	-0.384	-0.369	-0.354	-0.338	-0.321	-0.306	-0.292	-0.279	-0.264	-0.250	-0.239	-0.225	-0.214	-0.202	-0.192	-0.181	-0.172	-0.165	-0.156	-0.149	-0.142	-0.136	-0.131	-0.126	-0.124	-0.120	-0.119	-0.118	-0.118	-0.116	-0.118	-0.119	-0.120	-0.122	-0.126	-0.130	-0.132	-0.138	-0.142	-0.148	-0.154	-0.159	-0.165	-0.171	-0.178	-0.184	-0.190	-0.196	-0.201	-0.209	-0.214	-0.220	-0.226	-0.231	-0.236	-0.241	-0.245	-0.250	-0.254	-0.258	-0.261	-0.262	-0.265	-0.268	-0.269	-0.268	-0.269	-0.268	-0.266	-0.265	-0.262	-0.261	-0.256	-0.254	-0.249	-0.244	-0.239	-0.234	-0.228	-0.220	-0.214	-0.206	-0.199	-0.190	-0.182	-0.174	-0.165	-0.155	-0.146	-0.138	-0.128	-0.118	-0.108	-0.098	-0.089	-0.079	-0.069	-0.059	-0.049	-0.039	-0.030	-0.021	-0.012	-0.002	0.006	0.014	0.022	0.030	0.038	0.045	0.052	0.059	0.065	0.071	0.076	0.082	0.086	0.091	0.095	0.099	0.102	0.105	0.108	0.110	0.111	0.114	0.114	0.115	0.115	0.115	0.115	0.114	0.112	0.111	0.110	0.108	0.105	0.101	0.100	0.096	0.092	0.088	0.084	0.080	0.075	0.071	0.065	0.060	0.055	0.050	0.044	0.038	0.032	0.026	0.020	0.014	0.006	-0.001	-0.008	-0.015	-0.022	-0.030	-0.038	-0.045	-0.054	-0.061	-0.070	-0.079	-0.088	-0.095	-0.104	-0.114	-0.122	-0.132	-0.140	-0.150	-0.159	-0.169	-0.179	-0.188	-0.198	-0.208	-0.218	-0.226	-0.238	-0.246	-0.256	-0.266	-0.278	-0.286	-0.296	-0.306	-0.316	-0.325	-0.335	-0.344	-0.355	-0.364	-0.374	-0.381	-0.391	-0.400	-0.409	-0.418	-0.426	-0.434	-0.441	-0.449	-0.456	-0.462	-0.470	-0.476	-0.482	-0.489	-0.494	-0.500	-0.505	-0.509	-0.512	-0.516	-0.521	-0.524	-0.526	-0.529	-0.531	-0.532	-0.534	-0.535	-0.535	-0.536	-0.535	-0.535	-0.534	-0.532	-0.532	-0.530	-0.528	-0.526	-0.522	-0.520	-0.518	-0.515	-0.511	-0.507	-0.502	-0.499	-0.494	-0.490	-0.484	-0.479	-0.474	-0.469	-0.462	-0.458	-0.452	-0.446	-0.441	-0.435	-0.429	-0.422	-0.418	-0.411	-0.406	-0.400	-0.394	-0.390	-0.384	-0.379	-0.372	-0.369	-0.362	-0.359	-0.355	-0.349	-0.345	-0.342	-0.338	-0.334	-0.330	-0.328	-0.324	-0.322	-0.319	-0.316	-0.315	-0.314	-0.311	-0.311	-0.311	-0.310	-0.310	-0.311	-0.312	-0.314	-0.315	-0.316	-0.319	-0.321	-0.324	-0.328	-0.331	-0.335	-0.340	-0.344	-0.349	-0.354	-0.360	-0.366	-0.372	-0.379	-0.386	-0.394	-0.401	-0.409	-0.418	-0.426	-0.434	-0.444	-0.452	-0.461	-0.472	-0.482	-0.491	-0.502	-0.512	-0.524	-0.532	-0.544	-0.555	-0.565	-0.576	-0.589	-0.600	-0.610	-0.622	-0.634	-0.645	-0.656	-0.668	-0.679	-0.690	-0.702	-0.714	-0.724	-0.736	-0.748	-0.759	-0.770	-0.782	-0.794	-0.805	-0.816	-0.828	-0.839	-0.850	-0.862	-0.874	-0.885	-0.898	-0.909	-0.921	-0.932	-0.945	-0.956	-0.969	-0.980	-0.992	-1.006	-1.019	-1.031	-1.044	-1.055	-1.069	-1.081	-1.094	-1.106	-1.119	-1.130	-1.144	-1.156	-1.169	-1.180	-1.192	-1.204	-1.215	-1.228	-1.238	-1.249	-1.258	-1.268	-1.276	-1.286	-1.294	-1.302	-1.310	-1.316	-1.322	-1.329	-1.334	-1.339	-1.341	-1.344	-1.346	-1.348	-1.349	-1.349	-1.348	-1.345	-1.344	-1.340	-1.336	-1.331	-1.326	-1.320	-1.312	-1.305	-1.298	-1.289	-1.280	-1.270	-1.260	-1.250	-1.239	-1.229	-1.218	-1.206	-1.195	-1.182	-1.172	-1.160	-1.149	-1.138	-1.128	-1.116	-1.105	-1.095	-1.085	-1.075	-1.066	-1.058	-1.050	-1.042	-1.035	-1.029	-1.022	-1.018	-1.014	-1.010	-1.008	-1.006	-1.004	-1.002	-1.004	-1.004	-1.005	-1.008	-1.010	-1.014	-1.016	-1.020	-1.026	-1.031	-1.038	-1.042	-1.050	-1.058	-1.064	-1.071	-1.080	-1.088	-1.096	-1.104	-1.112	-1.121	-1.130	-1.139	-1.146	-1.155	-1.164	-1.171	-1.179	-1.188	-1.195	-1.202	-1.211	-1.218	-1.225	-1.232	-1.239	-1.244	-1.250	-1.256	-1.262	-1.268	-1.274	-1.280	-1.285	-1.290	-1.294	-1.299	-1.304	-1.309	-1.314	-1.318	-1.321	-1.326	-1.330	-1.335	-1.339	-1.342	-1.346	-1.351	-1.355	-1.360	-1.365	-1.369	-1.374	-1.379	-1.382	-1.389	-1.394	-1.398	-1.402	-1.409	-1.412	-1.418	-1.422	-1.428	-1.432	-1.438	-1.442	-1.448	-1.452	-1.458	-1.461	-1.468	-1.471	-1.476	-1.480	-1.484	-1.489	-1.492	-1.496	-1.500	-1.502	-1.506	-1.509	-1.510	-1.512	-1.515	-1.518	-1.519	-1.521	-1.522	-1.524	-1.525	-1.525	-1.526	-1.526	-1.526	-1.528	-1.528	-1.528	-1.528	-1.528	-1.528	-1.528	-1.528	-1.528	-1.526	-1.526	-1.526	-1.526	-1.526	-1.525	-1.526	-1.526	-1.528	-1.526	-1.528	-1.528	-1.528	-1.528	-1.529	-1.529	-1.530	-1.531	-1.531	-1.532	-1.532	-1.534	-1.535	-1.536	-1.536	-1.536	-1.538	-1.538	-1.536	-1.538	-1.536	-1.536	-1.535	-1.532	-1.532	-1.530	-1.529	-1.526	-1.522	-1.520	-1.516	-1.511	-1.506	-1.502	-1.498	-1.491	-1.485	-1.476	-1.470	-1.462	-1.455	-1.445	-1.438	-1.426	-1.418	-1.408	-1.398	-1.386	-1.376	-1.364	-1.352	-1.341	-1.330	-1.319	-1.308	-1.295	-1.284	-1.272	-1.261	-1.250	-1.240	-1.228	-1.218	-1.208	-1.198	-1.188	-1.179	-1.170	-1.161	-1.154	-1.148	-1.141	-1.135	-1.130	-1.124	-1.119	-1.116	-1.111	-1.109	-1.106	-1.105	-1.104	-1.102	-1.104	-1.104	-1.104	-1.106	-1.108	-1.110	-1.112	-1.115	-1.119	-1.122	-1.126	-1.130	-1.134	-1.139	-1.144	-1.149	-1.152	-1.159	-1.162	-1.168	-1.172	-1.178	-1.181	-1.186	-1.191	-1.196	-1.200	-1.205	-1.210	-1.214	-1.219	-1.221	-1.226	-1.229	-1.232	-1.236	-1.240	-1.242	-1.248	-1.250	-1.254	-1.256	-1.260	-1.264	-1.266	-1.270	-1.274	-1.278	-1.280	-1.285	-1.289	-1.292	-1.296	-1.299	-1.304	-1.309	-1.312	-1.316	-1.321	-1.326	-1.331	-1.335	-1.340	-1.346	-1.350	-1.355	-1.360	-1.365	-1.370	-1.376	-1.380	-1.385	-1.390	-1.395	-1.401	-1.406	-1.410	-1.414	-1.419	-1.424	-1.426	-1.430	-1.435	-1.438	-1.440	-1.444	-1.446	-1.449	-1.449	-1.451	-1.452	-1.454	-1.455	-1.456	-1.458	-1.458	-1.458	-1.458	-1.458	-1.456	-1.455	-1.455	-1.454	-1.454	-1.451	-1.450	-1.449	-1.448	-1.445	-1.444	-1.441	-1.440	-1.439	-1.438	-1.435	-1.435	-1.432	-1.431	-1.430	-1.430	-1.429	-1.428	-1.426	-1.425	-1.425	-1.425	-1.425	-1.424	-1.424	-1.424	-1.422	-1.422	-1.424	-1.424	-1.424	-1.424	-1.425	-1.425	-1.425	-1.425	-1.425	-1.426	-1.426	-1.428	-1.428	-1.426	-1.426	-1.426	-1.426	-1.425	-1.426	-1.425	-1.424	-1.422	-1.421	-1.420	-1.419	-1.415	-1.412	-1.411	-1.409	-1.405	-1.401	-1.398	-1.394	-1.389	-1.384	-1.379	-1.372	-1.366	-1.360	-1.354	-1.346	-1.339	-1.330	-1.321	-1.312	-1.302	-1.292	-1.282	-1.271	-1.259	-1.246	-1.235	-1.221	-1.208	-1.194	-1.179	-1.165	-1.149	-1.134	-1.118	-1.100	-1.084	-1.066	-1.048	-1.030	-1.011	-0.992	-0.972	-0.954	-0.934	-0.915	-0.895	-0.875	-0.856	-0.835	-0.815	-0.796	-0.776	-0.756	-0.736	-0.716	-0.698	-0.679	-0.660	-0.641	-0.622	-0.606	-0.589	-0.571	-0.555	-0.539	-0.524	-0.507	-0.494	-0.481	-0.469	-0.456	-0.444	-0.432	-0.422	-0.414	-0.404	-0.395	-0.388	-0.381	-0.375	-0.370	-0.364	-0.360	-0.356	-0.352	-0.350	-0.349	-0.346	-0.345	-0.344	-0.344	-0.344	-0.345	-0.346	-0.346	-0.348	-0.349	-0.351	-0.354	-0.355	-0.358	-0.359	-0.361	-0.362	-0.365	-0.366	-0.368	-0.370	-0.371	-0.372	-0.374	-0.375	-0.375	-0.375	-0.375	-0.376	-0.375	-0.374	-0.372	-0.370	-0.369	-0.366	-0.362	-0.359	-0.355	-0.351	-0.346	-0.342	-0.336	-0.330	-0.324	-0.318	-0.311	-0.302	-0.295	-0.286	-0.278	-0.270	-0.260	-0.250	-0.240	-0.230	-0.219	-0.210	-0.199	-0.188	-0.175	-0.165	-0.152	-0.141	-0.130	-0.118	-0.106	-0.094	-0.081	-0.070	-0.058	-0.045	-0.034	-0.021	-0.010	0.002	0.014	0.025	0.036	0.048	0.059	0.069	0.081	0.091	0.101	0.111	0.122	0.131	0.141	0.151	0.160	0.170	0.178	0.186	0.196	0.204	0.211	0.219	0.226	0.235	0.242	0.250	0.258	0.265	0.271	0.279	0.285	0.292	0.299	0.306	0.314	0.320	0.328	0.335	0.341	0.348	0.355	0.361	0.368	0.375	0.382	0.390	0.396	0.405	0.411	0.419	0.428	0.435	0.444	0.451	0.460	0.469	0.476	0.485	0.494	0.504	0.512	0.522	0.532	0.542	0.552	0.564	0.572	0.584	0.595	0.606	0.618	0.629	0.640	0.652	0.664	0.678	0.690	0.702	0.716	0.730	0.744	0.758	0.771	0.785	0.800	0.814	0.830	0.844	0.859	0.875	0.890	0.906	0.921	0.938	0.952	0.969	0.985	1.000	1.016	1.032	1.049	1.064	1.080	1.094	1.109	1.124	1.139	1.152	1.166	1.179	1.191	1.204	1.216	1.228	1.238	1.246	1.258	1.265	1.274	1.281	1.288	1.292	1.298	1.301	1.305	1.306	1.309	1.310	1.310	1.308	1.306	1.304	1.300	1.295	1.289	1.284	1.278	1.269	1.260	1.251	1.242	1.232	1.221	1.210	1.198	1.185	1.172	1.160	1.148	1.134	1.120	1.106	1.091	1.079	1.064	1.050	1.038	1.024	1.009	0.996	0.984	0.971	0.959	0.948	0.936	0.925	0.914	0.905	0.898	0.888	0.879	0.872	0.865	0.859	0.852	0.848	0.842	0.839	0.836	0.834	0.830	0.829	0.829	0.828	0.828	0.829	0.829	0.830	0.832	0.834	0.836	0.839	0.841	0.845	0.849	0.852	0.856	0.860	0.864	0.868	0.871	0.878	0.881	0.885	0.890	0.894	0.900	0.904	0.908	0.911	0.916	0.920	0.922	0.928	0.930	0.934	0.938	0.940	0.942	0.946	0.949	0.951	0.954	0.956	0.959	0.961	0.965	0.966	0.969	0.971	0.974	0.976	0.979	0.981	0.984	0.985	0.989	0.991	0.994	0.996	1.000	1.004	1.008	1.010	1.014	1.019	1.022	1.025	1.030	1.035	1.040	1.044	1.050	1.054	1.060	1.065	1.070	1.076	1.081	1.086	1.092	1.098	1.104	1.109	1.114	1.119	1.124	1.130	1.134	1.138	1.142	1.146	1.150	1.152	1.156	1.158	1.160	1.160	1.162	1.162	1.162	1.161	1.161	1.160	1.158	1.154	1.151	1.148	1.142	1.138	1.131	1.125	1.119	1.110	1.102	1.094	1.084	1.074	1.064	1.051	1.040	1.029	1.015	1.002	0.989	0.975	0.961	0.946	0.931	0.916	0.901	0.886	0.870	0.854	0.839	0.822	0.806	0.790	0.774	0.759	0.742	0.726	0.710	0.695	0.681	0.665	0.650	0.636	0.622	0.609	0.595	0.582	0.570	0.559	0.546	0.535	0.525	0.514	0.505	0.496	0.488	0.480	0.472	0.465	0.459	0.454	0.448	0.444	0.440	0.436	0.434	0.430	0.428	0.428	0.426	0.426	0.426	0.426	0.428	0.430	0.431	0.434	0.438	0.440	0.445	0.449	0.452	0.458	0.461	0.468	0.472	0.478	0.484	0.490	0.496	0.502	0.509	0.515	0.522	0.529	0.535	0.541	0.548	0.552	0.559	0.565	0.571	0.576	0.581	0.585	0.590	0.595	0.598	0.601	0.605	0.608	0.609	0.611	0.611	0.612	0.612	0.612	0.611	0.610	0.608	0.605	0.601	0.599	0.594	0.590	0.585	0.580	0.574	0.569	0.561	0.556	0.549	0.541	0.534	0.525	0.518	0.509	0.502	0.494	0.485	0.478	0.470	0.462	0.455	0.449	0.440	0.434	0.429	0.424	0.418	0.412	0.409	0.405	0.402	0.400	0.399	0.399	0.398	0.399	0.399	0.401	0.404	0.408	0.411	0.416	0.422	0.429	0.435	0.442	0.451	0.461	0.470	0.480	0.490	0.501	0.514	0.525	0.538	0.550	0.561	0.575	0.588	0.601	0.614	0.628	0.640	0.654	0.666	0.678	0.691	0.702	0.715	0.726	0.738	0.749	0.759	0.769	0.779	0.786	0.796	0.802	0.810	0.818	0.825	0.829	0.835	0.840	0.844	0.849	0.851	0.854	0.856	0.859	0.860	0.862	0.864	0.865	0.865	0.866	0.866	0.868	0.868	0.869	0.869	0.869	0.870	0.871	0.872	0.874	0.876	0.878	0.880	0.882	0.885	0.889	0.892	0.898	0.901	0.906	0.912	0.918	0.924	0.930	0.938	0.946	0.952	0.961	0.970	0.980	0.989	0.999	1.009	1.019	1.030	1.041	1.051	1.062	1.074	1.084	1.096	1.106	1.118	1.128	1.138	1.149	1.160	1.170	1.180	1.189	1.198	1.206	1.214	1.221	1.229	1.235	1.240	1.245	1.250	1.255	1.259	1.261	1.262	1.264	1.266	1.266	1.265	1.264	1.261	1.260	1.256	1.252	1.246	1.241	1.235	1.229	1.221	1.214	1.205	1.198	1.189	1.179	1.168	1.159	1.148	1.136	1.125	1.114	1.101	1.090	1.078	1.066	1.054	1.040	1.029	1.016	1.004	0.991	0.979	0.968	0.955	0.942	0.931	0.919	0.908	0.899	0.888	0.876	0.866	0.856	0.846	0.838	0.829	0.819	0.811	0.802	0.795	0.788	0.780	0.772	0.765	0.759	0.751	0.744	0.739	0.731	0.726	0.719	0.714	0.708	0.702	0.696	0.691	0.685	0.680	0.674	0.669	0.662	0.656	0.651	0.645	0.640	0.632	0.626	0.621	0.615	0.610	0.602	0.598	0.592	0.585	0.580	0.574	0.568	0.561	0.556	0.550	0.545	0.539	0.532	0.526	0.521	0.516	0.510	0.505	0.500	0.495	0.490	0.484	0.480	0.474	0.470	0.464	0.459	0.454	0.449	0.444	0.439	0.434	0.429	0.424	0.419	0.414	0.408	0.402	0.396	0.391	0.384	0.376	0.370	0.364	0.355	0.348	0.341	0.332	0.324	0.315	0.306	0.298	0.289	0.279	0.269	0.259	0.248	0.236	0.226	0.215	0.204	0.191	0.180	0.169	0.156	0.144	0.132	0.121	0.109	0.099	0.086	0.075	0.065	0.054	0.044	0.034	0.025	0.016	0.009	0.000	-0.008	-0.014	-0.020	-0.025	-0.030	-0.032	-0.036	-0.039	-0.040	-0.041	-0.041	-0.040	-0.038	-0.035	-0.031	-0.028	-0.022	-0.015	-0.009	-0.001	0.008	0.016	0.028	0.038	0.049	0.061	0.074	0.086	0.100	0.114	0.130	0.145	0.160	0.176	0.192	0.209	0.226	0.241	0.260	0.276	0.294	0.310	0.328	0.344	0.361	0.378	0.392	0.410	0.425	0.439	0.455	0.469	0.482	0.495	0.509	0.520	0.531	0.542	0.552	0.561	0.571	0.579	0.586	0.592	0.599	0.604	0.609	0.611	0.615	0.618	0.619	0.619	0.619	0.619	0.619	0.616	0.615	0.611	0.608	0.604	0.600	0.595	0.590	0.585	0.579	0.571	0.565	0.559	0.552	0.545	0.538	0.530	0.524	0.516	0.509	0.501	0.495	0.488	0.482	0.476	0.470	0.465	0.459	0.455	0.451	0.448	0.444	0.441	0.440	0.438	0.438	0.438	0.438	0.439	0.440	0.442	0.445	0.448	0.452	0.456	0.461	0.468	0.474	0.481	0.488	0.495	0.504	0.512	0.521	0.531	0.541	0.551	0.562	0.572	0.584	0.594	0.606	0.618	0.630	0.641	0.652	0.664	0.676	0.688	0.700	0.711	0.724	0.735	0.746	0.758	0.770	0.780	0.792	0.804	0.814	0.824	0.835	0.845	0.855	0.865	0.875	0.885	0.894	0.902	0.912	0.921	0.931	0.939	0.948	0.954	0.962	0.971	0.978	0.985	0.991	0.999	1.005	1.012	1.019	1.025	1.030	1.036	1.041	1.046	1.052	1.056	1.061	1.065	1.069	1.072	1.075	1.078	1.080	1.082	1.085	1.086	1.088	1.090	1.090	1.090	1.089	1.090	1.088	1.088	1.085	1.084	1.080	1.079	1.075	1.072	1.069	1.065	1.062	1.058	1.054	1.049	1.044	1.039	1.035	1.030	1.025	1.020	1.016	1.011	1.008	1.002	1.000	0.995	0.992	0.990	0.986	0.984	0.982	0.981	0.980	0.980	0.980	0.981	0.982	0.984	0.988	0.989	0.992	0.998	1.002	1.006	1.011	1.018	1.022	1.030	1.038	1.045	1.054	1.061	1.069	1.079	1.088	1.096	1.106	1.115	1.125	1.132	1.142	1.151	1.160	1.170	1.178	1.186	1.192	1.201	1.208	1.215	1.220	1.225	1.229	1.232	1.238	1.240	1.240	1.241	1.241	1.242	1.241	1.239	1.238	1.234	1.231	1.225	1.220	1.215	1.209	1.201	1.194	1.185	1.176	1.168	1.159	1.149	1.138	1.128	1.116	1.105	1.092	1.082	1.071	1.059	1.048	1.036	1.025	1.014	1.002	0.991	0.981	0.971	0.961	0.951	0.941	0.931	0.924	0.916	0.908	0.900	0.894	0.886	0.881	0.876	0.871	0.866	0.862	0.859	0.858	0.855	0.852	0.851	0.850	0.849	0.849	0.849	0.851	0.851	0.854	0.854	0.856	0.859	0.861	0.865	0.868	0.871	0.875	0.878	0.880	0.885	0.889	0.891	0.895	0.900	0.904	0.908	0.911	0.915	0.919	0.921	0.925	0.929	0.932	0.936	0.938	0.941	0.944	0.946	0.949	0.950	0.952	0.954	0.956	0.956	0.958	0.959	0.959	0.959	0.959	0.959	0.958	0.956	0.955	0.954	0.952	0.951	0.949	0.946	0.944	0.941	0.936	0.932	0.929	0.925	0.919	0.914	0.909	0.902	0.896	0.890	0.882	0.875	0.868	0.859	0.851	0.841	0.832	0.822	0.814	0.802	0.792	0.782	0.770	0.759	0.748	0.735	0.724	0.710	0.698	100.000	5.000	2.000	1.000	6.000	0.000	0.000	0.000	0.000	0.000	0.000	0.000	0.000	0.000	0.000	0.000	0.000	0.000	-1.371	-1.376	-1.380	-1.384	-1.388	-1.391	-1.394	-1.395	-1.396	-1.399	-1.399	-1.400	-1.400	-1.400	-1.401	-1.400	-1.399	-1.398	-1.394	-1.392	-1.390	-1.388	-1.384	-1.381	-1.378	-1.372	-1.369	-1.365	-1.361	-1.355	-1.350	-1.345	-1.339	-1.334	-1.328	-1.321	-1.315	-1.309	-1.302	-1.296	-1.290	-1.284	-1.278	-1.270	-1.264	-1.258	-1.251	-1.246	-1.240	-1.234	-1.229	-1.222	-1.218	-1.212	-1.208	-1.204	-1.199	-1.194	-1.191	-1.188	-1.185	-1.182	-1.179	-1.178	-1.176	-1.175	-1.174	-1.172	-1.172	-1.174	-1.174	-1.175	-1.175	-1.176	-1.178	-1.180	-1.181	-1.184	-1.186	-1.188	-1.191	-1.194	-1.196	-1.199	-1.201	-1.204	-1.208	-1.209	-1.211	-1.214	-1.216	-1.218	-1.219	-1.220	-1.221	-1.221	-1.222	-1.221	-1.221	-1.220	-1.219	-1.216	-1.214	-1.211	-1.208	-1.202	-1.199	-1.192	-1.189	-1.182	-1.175	-1.169	-1.161	-1.152	-1.145	-1.138	-1.128	-1.120	-1.110	-1.100	-1.090	-1.081	-1.071	-1.060	-1.050	-1.040	-1.031	-1.020	-1.011	-1.000	-0.991	-0.982	-0.975	-0.965	-0.956	-0.949	-0.942	-0.935	-0.929	-0.921	-0.915	-0.910	-0.906	-0.902	-0.899	-0.895	-0.892	-0.891	-0.889	-0.888	-0.888	-0.888	-0.888	-0.889	-0.889	-0.891	-0.892	-0.896	-0.898	-0.901	-0.904	-0.908	-0.911	-0.915	-0.919	-0.922	-0.928	-0.932	-0.935	-0.940	-0.945	-0.949	-0.954	-0.958	-0.961	-0.965	-0.969	-0.972	-0.975	-0.980	-0.982	-0.985	-0.988	-0.990	-0.991	-0.994	-0.995	-0.996	-0.998	-0.998	-0.999	-0.999	-0.998	-0.998	-0.998	-0.998	-0.996	-0.996	-0.995	-0.992	-0.991	-0.991	-0.989	-0.988	-0.986	-0.984	-0.982	-0.981	-0.979	-0.978	-0.976	-0.975	-0.972	-0.972	-0.970	-0.970	-0.969	-0.969	-0.968	-0.966	-0.968	-0.968	-0.968	-0.968	-0.968	-0.969	-0.970	-0.972	-0.974	-0.975	-0.978	-0.979	-0.982	-0.985	-0.989	-0.992	-0.996	-1.001	-1.005	-1.010	-1.015	-1.020	-1.025	-1.031	-1.036	-1.044	-1.050	-1.056	-1.064	-1.070	-1.078	-1.085	-1.092	-1.100	-1.109	-1.118	-1.125	-1.134	-1.142	-1.151	-1.160	-1.169	-1.178	-1.188	-1.196	-1.205	-1.215	-1.224	-1.234	-1.242	-1.252	-1.261	-1.271	-1.281	-1.289	-1.298	-1.308	-1.316	-1.325	-1.334	-1.342	-1.350	-1.359	-1.366	-1.374	-1.382	-1.389	-1.396	-1.405	-1.411	-1.418	-1.424	-1.430	-1.435	-1.441	-1.446	-1.451	-1.456	-1.460	-1.464	-1.468	-1.471	-1.474	-1.476	-1.479	-1.480	-1.482	-1.484	-1.485	-1.485	-1.485	-1.486	-1.486	-1.485	-1.484	-1.482	-1.481	-1.481	-1.479	-1.476	-1.474	-1.472	-1.469	-1.465	-1.464	-1.461	-1.456	-1.454	-1.451	-1.448	-1.445	-1.441	-1.438	-1.435	-1.432	-1.430	-1.428	-1.424	-1.422	-1.421	-1.420	-1.418	-1.416	-1.416	-1.416	-1.416	-1.416	-1.418	-1.419	-1.421	-1.424	-1.426	-1.430	-1.434	-1.439	-1.444	-1.449	-1.455	-1.462	-1.470	-1.478	-1.486	-1.495	-1.505	-1.515	-1.525	-1.536	-1.548	-1.560	-1.572	-1.585	-1.599	-1.612	-1.626	-1.640	-1.655	-1.670	-1.685	-1.700	-1.715	-1.730	-1.745	-1.761	-1.776	-1.791	-1.806	-1.821	-1.836	-1.850	-1.864	-1.879	-1.891	-1.905	-1.918	-1.930	-1.942	-1.952	-1.964	-1.975	-1.984	-1.992	-2.001	-2.009	-2.016	-2.022	-2.027	-2.033	-2.035	-2.040	-2.042	-2.044	-2.045	-2.045	-2.045	-2.044	-2.042	-2.041	-2.038	-2.035	-2.031	-2.025	-2.020	-2.015	-2.009	-2.002	-1.995	-1.988	-1.981	-1.972	-1.964	-1.956	-1.948	-1.939	-1.930	-1.921	-1.912	-1.904	-1.896	-1.888	-1.880	-1.872	-1.865	-1.859	-1.852	-1.848	-1.841	-1.836	-1.832	-1.829	-1.825	-1.822	-1.821	-1.820	-1.819	-1.819	-1.821	-1.822	-1.826	-1.830	-1.834	-1.839	-1.845	-1.851	-1.858	-1.865	-1.874	-1.881	-1.891	-1.901	-1.911	-1.922	-1.934	-1.945	-1.958	-1.969	-1.981	-1.992	-2.006	-2.018	-2.030	-2.041	-2.054	-2.065	-2.076	-2.088	-2.098	-2.108	-2.118	-2.126	-2.135	-2.144	-2.151	-2.158	-2.162	-2.169	-2.172	-2.176	-2.178	-2.180	-2.180	-2.180	-2.179	-2.178	-2.174	-2.171	-2.168	-2.162	-2.155	-2.150	-2.141	-2.134	-2.125	-2.116	-2.105	-2.096	-2.085	-2.074	-2.062	-2.050	-2.038	-2.025	-2.011	-1.999	-1.985	-1.972	-1.959	-1.945	-1.931	-1.919	-1.905	-1.891	-1.878	-1.865	-1.852	-1.841	-1.829	-1.816	-1.805	-1.792	-1.782	-1.771	-1.761	-1.751	-1.741	-1.731	-1.722	-1.714	-1.705	-1.696	-1.689	-1.681	-1.675	-1.668	-1.660	-1.652	-1.646	-1.640	-1.634	-1.628	-1.622	-1.616	-1.611	-1.605	-1.600	-1.595	-1.591	-1.586	-1.581	-1.576	-1.574	-1.569	-1.565	-1.560	-1.556	-1.554	-1.550	-1.546	-1.544	-1.540	-1.538	-1.535	-1.532	-1.530	-1.528	-1.528	-1.525	-1.524	-1.522	-1.521	-1.521	-1.520	-1.520	-1.521	-1.521	-1.522	-1.524	-1.524	-1.525	-1.528	-1.529	-1.530	-1.534	-1.535	-1.538	-1.540	-1.544	-1.546	-1.550	-1.552	-1.555	-1.559	-1.562	-1.565	-1.568	-1.571	-1.572	-1.576	-1.578	-1.579	-1.581	-1.582	-1.584	-1.585	-1.586	-1.586	-1.586	-1.585	-1.585	-1.582	-1.581	-1.579	-1.575	-1.574	-1.570	-1.566	-1.561	-1.558	-1.552	-1.548	-1.541	-1.536	-1.530	-1.524	-1.516	-1.510	-1.502	-1.496	-1.488	-1.480	-1.474	-1.466	-1.458	-1.450	-1.444	-1.435	-1.428	-1.421	-1.414	-1.408	-1.401	-1.394	-1.389	-1.384	-1.378	-1.372	-1.369	-1.365	-1.361	-1.359	-1.356	-1.354	-1.352	-1.352	-1.351	-1.351	-1.352	-1.354	-1.355	-1.358	-1.359	-1.362	-1.366	-1.370	-1.374	-1.380	-1.385	-1.390	-1.396	-1.404	-1.410	-1.416	-1.424	-1.432	-1.440	-1.448	-1.456	-1.464	-1.474	-1.482	-1.491	-1.499	-1.509	-1.518	-1.526	-1.534	-1.544	-1.551	-1.560	-1.568	-1.578	-1.585	-1.592	-1.600	-1.608	-1.615	-1.622	-1.629	-1.635	-1.641	-1.646	-1.652	-1.658	-1.662	-1.668	-1.671	-1.675	-1.679	-1.682	-1.686	-1.688	-1.690	-1.694	-1.694	-1.695	-1.696	-1.696	-1.698	-1.698	-1.696	-1.695	-1.695	-1.694	-1.692	-1.690	-1.688	-1.685	-1.682	-1.680	-1.676	-1.672	-1.670	-1.666	-1.661	-1.658	-1.652	-1.648	-1.642	-1.638	-1.632	-1.626	-1.620	-1.615	-1.609	-1.604	-1.596	-1.590	-1.584	-1.578	-1.570	-1.564	-1.558	-1.550	-1.544	-1.536	-1.530	-1.522	-1.518	-1.510	-1.504	-1.498	-1.491	-1.485	-1.479	-1.472	-1.469	-1.462	-1.458	-1.452	-1.448	-1.442	-1.440	-1.435	-1.432	-1.429	-1.426	-1.424	-1.422	-1.421	-1.421	-1.420	-1.419	-1.420	-1.420	-1.421	-1.424	-1.425	-1.429	-1.431	-1.435	-1.439	-1.442	-1.446	-1.452	-1.458	-1.462	-1.469	-1.475	-1.481	-1.489	-1.496	-1.504	-1.510	-1.519	-1.525	-1.534	-1.542	-1.550	-1.559	-1.566	-1.575	-1.581	-1.590	-1.598	-1.605	-1.612	-1.619	-1.626	-1.632	-1.638	-1.645	-1.650	-1.654	-1.659	-1.662	-1.666	-1.670	-1.672	-1.675	-1.679	-1.679	-1.681	-1.681	-1.681	-1.681	-1.680	-1.679	-1.678	-1.676	-1.672	-1.671	-1.669	-1.665	-1.662	-1.659	-1.655	-1.650	-1.648	-1.642	-1.639	-1.634	-1.630	-1.625	-1.620	-1.616	-1.612	-1.609	-1.605	-1.602	-1.599	-1.598	-1.595	-1.592	-1.590	-1.590	-1.588	-1.588	-1.586	-1.588	-1.588	-1.588	-1.588	-1.589	-1.590	-1.594	-1.595	-1.598	-1.600	-1.604	-1.608	-1.610	-1.614	-1.619	-1.622	-1.626	-1.630	-1.634	-1.639	-1.642	-1.646	-1.650	-1.654	-1.658	-1.660	-1.664	-1.666	-1.668	-1.670	-1.671	-1.672	-1.674	-1.674	-1.672	-1.672	-1.672	-1.670	-1.666	-1.665	-1.661	-1.656	-1.654	-1.649	-1.642	-1.638	-1.630	-1.625	-1.618	-1.610	-1.602	-1.594	-1.585	-1.576	-1.568	-1.559	-1.549	-1.539	-1.528	-1.519	-1.508	-1.499	-1.488	-1.478	-1.469	-1.458	-1.448	-1.438	-1.429	-1.419	-1.410	-1.401	-1.392	-1.384	-1.375	-1.368	-1.360	-1.354	-1.345	-1.339	-1.334	-1.326	-1.320	-1.315	-1.310	-1.305	-1.301	-1.296	-1.291	-1.288	-1.285	-1.281	-1.279	-1.276	-1.274	-1.270	-1.269	-1.266	-1.265	-1.262	-1.260	-1.259	-1.256	-1.255	-1.252	-1.250	-1.248	-1.245	-1.244	-1.240	-1.238	-1.235	-1.231	-1.229	-1.225	-1.221	-1.218	-1.214	-1.209	-1.205	-1.200	-1.195	-1.190	-1.185	-1.179	-1.174	-1.168	-1.161	-1.155	-1.149	-1.141	-1.135	-1.128	-1.121	-1.112	-1.105	-1.096	-1.089	-1.080	-1.071	-1.062	-1.055	-1.044	-1.035	-1.026	-1.016	-1.006	-0.995	-0.986	-0.975	-0.964	-0.954	-0.941	-0.930	-0.919	-0.905	-0.892	-0.880	-0.868	-0.855	-0.840	-0.826	-0.812	-0.798	-0.782	-0.769	-0.752	-0.736	-0.721	-0.705	-0.689	-0.672	-0.655	-0.639	-0.621	-0.604	-0.588	-0.569	-0.552	-0.535	-0.516	-0.500	-0.481	-0.465	-0.448	-0.430	-0.412	-0.396	-0.380	-0.364	-0.348	-0.331	-0.316	-0.301	-0.286	-0.272	-0.259	-0.245	-0.232	-0.221	-0.209	-0.199	-0.188	-0.179	-0.170	-0.161	-0.154	-0.148	-0.141	-0.136	-0.130	-0.126	-0.124	-0.120	-0.119	-0.116	-0.116	-0.116	-0.116	-0.118	-0.118	-0.120	-0.121	-0.125	-0.128	-0.131	-0.136	-0.140	-0.145	-0.150	-0.155	-0.162	-0.168	-0.174	-0.179	-0.185	-0.191	-0.198	-0.205	-0.210	-0.216	-0.224	-0.230	-0.236	-0.242	-0.250	-0.256	-0.262	-0.268	-0.275	-0.281	-0.288	-0.294	-0.300	-0.305	-0.312	-0.319	-0.325	-0.331	-0.338	-0.345	-0.351	-0.359	-0.366	-0.372	-0.380	-0.388	-0.395	-0.402	-0.411	-0.420	-0.429	-0.438	-0.448	-0.456	-0.466	-0.478	-0.488	-0.498	-0.509	-0.520	-0.532	-0.545	-0.556	-0.569	-0.581	-0.594	-0.608	-0.621	-0.634	-0.648	-0.662	-0.676	-0.690	-0.705	-0.718	-0.732	-0.748	-0.760	-0.775	-0.789	-0.802	-0.815	-0.830	-0.842	-0.855	-0.866	-0.879	-0.891	-0.901	-0.912	-0.922	-0.932	-0.944	-0.952	-0.961	-0.969	-0.975	-0.982	-0.989	-0.996	-1.001	-1.005	-1.010	-1.014	-1.018	-1.020	-1.021	-1.022	-1.024	-1.025	-1.025	-1.025	-1.024	-1.022	-1.021	-1.019	-1.016	-1.014	-1.010	-1.006	-1.002	-0.999	-0.994	-0.990	-0.985	-0.980	-0.974	-0.969	-0.962	-0.958	-0.951	-0.945	-0.939	-0.932	-0.926	-0.920	-0.914	-0.908	-0.901	-0.895	-0.889	-0.884	-0.878	-0.871	-0.865	-0.859	-0.854	-0.849	-0.842	-0.838	-0.832	-0.826	-0.822	-0.818	-0.814	-0.809	-0.805	-0.800	-0.796	-0.792	-0.789	-0.784	-0.781	-0.776	-0.774	-0.771	-0.768	-0.766	-0.762	-0.760	-0.759	-0.756	-0.755	-0.752	-0.750	-0.749	-0.746	-0.745	-0.744	-0.741	-0.740	-0.739	-0.739	-0.738	-0.736	-0.735	-0.734	-0.732	-0.731	-0.730	-0.730	-0.729	-0.729	-0.726	-0.725	-0.724	-0.722	-0.720	-0.719	-0.718	-0.715	-0.714	-0.712	-0.710	-0.709	-0.705	-0.704	-0.701	-0.699	-0.696	-0.692	-0.689	-0.688	-0.684	-0.680	-0.678	-0.674	-0.670	-0.666	-0.664	-0.660	-0.656	-0.652	-0.649	-0.646	-0.642	-0.639	-0.635	-0.632	-0.630	-0.628	-0.624	-0.622	-0.620	-0.618	-0.615	-0.614	-0.612	-0.611	-0.610	-0.609	-0.608	-0.608	-0.608	-0.609	-0.609	-0.609	-0.610	-0.611	-0.614	-0.614	-0.616	-0.619	-0.620	-0.622	-0.626	-0.629	-0.631	-0.635	-0.639	-0.642	-0.646	-0.650	-0.655	-0.658	-0.662	-0.668	-0.671	-0.676	-0.681	-0.685	-0.690	-0.694	-0.700	-0.704	-0.710	-0.714	-0.719	-0.722	-0.728	-0.734	-0.738	-0.742	-0.748	-0.752	-0.759	-0.762	-0.769	-0.774	-0.779	-0.784	-0.789	-0.795	-0.801	-0.805	-0.811	-0.816	-0.822	-0.828	-0.834	-0.839	-0.845	-0.851	-0.856	-0.862	-0.869	-0.874	-0.879	-0.885	-0.890	-0.896	-0.901	-0.906	-0.911	-0.916	-0.921	-0.925	-0.929	-0.932	-0.936	-0.940	-0.942	-0.945	-0.946	-0.948	-0.949	-0.949	-0.949	-0.948	-0.945	-0.944	-0.940	-0.936	-0.931	-0.925	-0.920	-0.914	-0.905	-0.898	-0.888	-0.878	-0.866	-0.855	-0.842	-0.830	-0.815	-0.801	-0.785	-0.769	-0.752	-0.734	-0.718	-0.698	-0.679	-0.659	-0.639	-0.619	-0.599	-0.578	-0.556	-0.535	-0.514	-0.492	-0.471	-0.450	-0.428	-0.408	-0.388	-0.366	-0.346	-0.326	-0.306	-0.288	-0.269	-0.250	-0.234	-0.216	-0.200	-0.185	-0.170	-0.156	-0.144	-0.130	-0.119	-0.108	-0.099	-0.089	-0.080	-0.074	-0.068	-0.062	-0.058	-0.054	-0.050	-0.048	-0.046	-0.046	-0.045	-0.045	-0.046	-0.049	-0.051	-0.054	-0.059	-0.062	-0.068	-0.072	-0.079	-0.084	-0.090	-0.099	-0.105	-0.112	-0.120	-0.128	-0.135	-0.144	-0.152	-0.160	-0.169	-0.178	-0.185	-0.192	-0.201	-0.210	-0.218	-0.226	-0.234	-0.242	-0.250	-0.258	-0.262	-0.270	-0.276	-0.284	-0.289	-0.295	-0.301	-0.306	-0.310	-0.316	-0.320	-0.325	-0.329	-0.332	-0.336	-0.339	-0.342	-0.345	-0.349	-0.350	-0.352	-0.355	-0.356	-0.358	-0.360	-0.361	-0.364	-0.365	-0.366	-0.366	-0.368	-0.369	-0.369	-0.370	-0.371	-0.374	-0.374	-0.374	-0.375	-0.376	-0.379	-0.380	-0.381	-0.381	-0.384	-0.385	-0.388	-0.389	-0.391	-0.392	-0.395	-0.396	-0.399	-0.401	-0.402	-0.405	-0.408	-0.410	-0.411	-0.414	-0.416	-0.419	-0.421	-0.424	-0.425	-0.429	-0.430	-0.431	-0.434	-0.436	-0.438	-0.439	-0.440	-0.441	-0.442	-0.445	-0.445	-0.446	-0.446	-0.448	-0.448	-0.448	-0.448	-0.448	-0.448	-0.448	-0.448	-0.446	-0.446	-0.445	-0.445	-0.444	-0.442	-0.441	-0.441	-0.440	-0.440	-0.440	-0.439	-0.438	-0.439	-0.438	-0.438	-0.438	-0.439	-0.438	-0.439	-0.440	-0.441	-0.442	-0.444	-0.446	-0.448	-0.451	-0.454	-0.458	-0.460	-0.464	-0.468	-0.472	-0.475	-0.480	-0.485	-0.490	-0.495	-0.500	-0.505	-0.511	-0.518	-0.522	-0.528	-0.532	-0.539	-0.544	-0.549	-0.554	-0.558	-0.562	-0.566	-0.571	-0.575	-0.578	-0.581	-0.582	-0.586	-0.588	-0.589	-0.590	-0.589	-0.590	-0.589	-0.589	-0.586	-0.585	-0.582	-0.579	-0.575	-0.572	-0.568	-0.562	-0.558	-0.552	-0.546	-0.540	-0.534	-0.528	-0.520	-0.512	-0.505	-0.499	-0.491	-0.482	-0.476	-0.469	-0.461	-0.455	-0.448	-0.440	-0.434	-0.428	-0.421	-0.415	-0.410	-0.405	-0.401	-0.396	-0.392	-0.390	-0.388	-0.384	-0.384	-0.382	-0.381	-0.381	-0.380	-0.382	-0.382	-0.384	-0.386	-0.389	-0.392	-0.395	-0.399	-0.402	-0.406	-0.411	-0.416	-0.421	-0.426	-0.431	-0.436	-0.442	-0.448	-0.454	-0.459	-0.464	-0.469	-0.475	-0.480	-0.484	-0.489	-0.494	-0.498	-0.502	-0.506	-0.509	-0.512	-0.516	-0.520	-0.522	-0.524	-0.526	-0.528	-0.530	-0.530	-0.531	-0.531	-0.532	-0.532	-0.532	-0.532	-0.532	-0.531	-0.531	-0.531	-0.530	-0.530	-0.529	-0.528	-0.526	-0.526	-0.525	-0.524	-0.522	-0.522	-0.521	-0.521	-0.521	-0.521	-0.521	-0.522	-0.521	-0.522	-0.522	-0.524	-0.525	-0.526	-0.528	-0.529	-0.531	-0.532	-0.535	-0.536	-0.539	-0.541	-0.544	-0.545	-0.549	-0.551	-0.554	-0.555	-0.558	-0.560	-0.562	-0.565	-0.568	-0.569	-0.570	-0.571	-0.574	-0.574	-0.575	-0.575	-0.574	-0.575	-0.574	-0.572	-0.570	-0.570	-0.568	-0.565	-0.561	-0.559	-0.555	-0.551	-0.548	-0.544	-0.539	-0.534	-0.529	-0.524	-0.518	-0.511	-0.505	-0.499	-0.492	-0.485	-0.479	-0.472	-0.466	-0.459	-0.452	-0.446	-0.440	-0.432	-0.428	-0.422	-0.416	-0.411	-0.405	-0.400	-0.396	-0.390	-0.388	-0.384	-0.380	-0.378	-0.375	-0.374	-0.371	-0.370	-0.369	-0.368	-0.368	-0.369	-0.369	-0.370	-0.372	-0.372	-0.375	-0.376	-0.379	-0.381	-0.384	-0.388	-0.391	-0.394	-0.398	-0.400	-0.404	-0.406	-0.410	-0.412	-0.414	-0.418	-0.419	-0.421	-0.421	-0.424	-0.424	-0.422	-0.424	-0.422	-0.421	-0.420	-0.419	-0.416	-0.412	-0.410	-0.406	-0.401	-0.396	-0.391	-0.385	-0.379	-0.370	-0.364	-0.355	-0.346	-0.338	-0.329	-0.320	-0.310	-0.300	-0.289	-0.279	-0.268	-0.258	-0.246	-0.235	-0.225	-0.212	-0.202	-0.191	-0.180	-0.170	-0.160	-0.149	-0.139	-0.130	-0.120	-0.110	-0.101	-0.092	-0.084	-0.076	-0.069	-0.062	-0.055	-0.049	-0.044	-0.038	-0.032	-0.029	-0.024	-0.020	-0.016	-0.014	-0.011	-0.009	-0.008	-0.006	-0.004	-0.002	-0.002	-0.001	-0.002	-0.001	-0.001	-0.002	-0.002	-0.004	-0.004	-0.004	-0.004	-0.005	-0.006	-0.006	-0.006	-0.008	-0.009	-0.009	-0.010	-0.010	-0.011	-0.012	-0.012	-0.012	-0.012	-0.014	-0.014	-0.015	-0.015	-0.016	-0.016	-0.016	-0.018	-0.018	-0.019	-0.021	-0.022	-0.024	-0.026	-0.028	-0.030	-0.032	-0.035	-0.038	-0.041	-0.045	-0.049	-0.054	-0.059	-0.064	-0.070	-0.075	-0.081	-0.089	-0.096	-0.105	-0.112	-0.121	-0.130	-0.139	-0.149	-0.160	-0.170	-0.181	-0.192	-0.204	-0.216	-0.228	-0.241	-0.254	-0.266	-0.280	-0.292	-0.306	-0.319	-0.334	-0.348	-0.361	-0.375	-0.389	-0.401	-0.416	-0.430	-0.442	-0.455	-0.468	-0.480	-0.492	-0.504	-0.515	-0.526	-0.538	-0.548	-0.559	-0.566	-0.576	-0.585	-0.592	-0.600	-0.606	-0.614	-0.620	-0.625	-0.630	-0.635	-0.639	-0.642	-0.645	-0.648	-0.649	-0.650	-0.650	-0.651	-0.651	-0.651	-0.649	-0.648	-0.645	-0.644	-0.641	-0.639	-0.635	-0.631	-0.628	-0.622	-0.619	-0.615	-0.609	-0.604	-0.599	-0.592	-0.588	-0.581	-0.575	-0.568	-0.561	-0.554	-0.546	-0.540	-0.532	-0.524	-0.518	-0.509	-0.501	-0.491	-0.482	-0.474	-0.465	-0.456	-0.446	-0.436	-0.428	-0.418	-0.406	-0.396	-0.385	-0.375	-0.362	-0.351	-0.340	-0.328	-0.316	-0.304	-0.291	-0.279	-0.265	-0.252	-0.240	-0.226	-0.214	-0.200	-0.186	-0.172	-0.160	-0.146	-0.132	-0.119	-0.105	-0.091	-0.079	-0.066	-0.052	-0.040	-0.028	-0.016	-0.005	0.008	0.018	0.028	0.038	0.048	0.056	0.065	0.072	0.079	0.086	0.092	0.099	0.104	0.109	0.112	0.116	0.120	0.124	0.125	0.126	0.128	0.129	0.129	0.128	0.128	0.126	0.125	0.124	0.122	0.120	0.118	0.115	0.112	0.111	0.109	0.106	0.104	0.101	0.099	0.096	0.092	0.091	0.089	0.088	0.085	0.082	0.082	0.081	0.080	0.080	0.079	0.079	0.079	0.080	0.080	0.081	0.082	0.084	0.086	0.089	0.091	0.094	0.095	0.098	0.101	0.105	0.106	0.110	0.112	0.115	0.119	0.122	0.125	0.129	0.131	0.135	0.138	0.140	0.142	0.145	0.148	0.149	0.151	0.152	0.154	0.155	0.156	0.158	0.159	0.158	0.159	0.158	0.158	0.156	0.156	0.155	0.152	0.152	0.150	0.148	0.145	0.142	0.139	0.135	0.132	0.129	0.124	0.120	0.116	0.111	0.105	0.100	0.095	0.090	0.084	0.078	0.072	0.065	0.059	0.052	0.046	0.039	0.031	0.024	0.016	0.009	0.001	-0.009	-0.016	-0.025	-0.034	-0.042	-0.052	-0.061	-0.070	-0.080	-0.089	-0.098	-0.108	-0.116	-0.126	-0.136	-0.145	-0.155	-0.166	-0.176	-0.185	-0.195	-0.205	-0.215	-0.225	-0.234	-0.244	-0.254	-0.262	-0.271	-0.280	-0.290	-0.299	-0.306	-0.316	-0.324	-0.331	-0.340	-0.346	-0.355	-0.361	-0.368	-0.374	-0.380	-0.386	-0.391	-0.396	-0.401	-0.406	-0.410	-0.414	-0.419	-0.421	-0.425	-0.426	-0.430	-0.431	-0.432	-0.432	-0.434	-0.434	-0.435	-0.435	-0.434	-0.432	-0.432	-0.430	-0.429	-0.426	-0.424	-0.422	-0.419	-0.416	-0.412	-0.410	-0.408	-0.402	-0.399	-0.396	-0.392	-0.389	-0.385	-0.380	-0.376	-0.371	-0.369	-0.364	-0.360	-0.358	-0.354	-0.350	-0.346	-0.344	-0.341	-0.338	-0.335	-0.332	-0.330	-0.329	-0.328	-0.326	-0.325	-0.324	-0.325	-0.325	-0.325	-0.325	-0.325	-0.328	-0.328	-0.330	-0.331	-0.334	-0.335	-0.339	-0.340	-0.344	-0.346	-0.349	-0.352	-0.355	-0.359	-0.362	-0.365	-0.369	-0.372	-0.375	-0.379	-0.382	-0.386	-0.389	-0.391	-0.394	-0.398	-0.399	-0.401	-0.402	-0.405	-0.406	-0.408	-0.409	-0.409	-0.411	-0.411	-0.411	-0.410	-0.410	-0.409	-0.408	-0.406	-0.406	-0.405	-0.402	-0.402	-0.400	-0.398	-0.395	-0.394	-0.390	-0.388	-0.386	-0.382	-0.381	-0.379	-0.375	-0.374	-0.371	-0.369	-0.368	-0.365	-0.364	-0.361	-0.359	-0.358	-0.356	-0.355	-0.354	-0.352	-0.352	-0.351	-0.351	-0.351	-0.352	-0.351	-0.352	-0.352	-0.354	-0.355	-0.356	-0.358	-0.359	-0.361	-0.364	-0.366	-0.368	-0.370	-0.374	-0.376	-0.380	-0.384	-0.386	-0.390	-0.394	-0.398	-0.402	-0.406	-0.410	-0.415	-0.419	-0.425	-0.429	-0.434	-0.439	-0.444	-0.450	-0.456	-0.460	-0.466	-0.471	-0.478	-0.484	-0.490	-0.496	-0.502	-0.509	-0.516	-0.522	-0.530	-0.536	-0.542	-0.550	-0.558	-0.564	-0.571	-0.579	-0.586	-0.594	-0.601	-0.609	-0.616	-0.624	-0.631	-0.639	-0.646	-0.654	-0.661	-0.669	-0.678	-0.685	-0.691	-0.699	-0.706	-0.712	-0.720	-0.728	-0.735	-0.741	-0.748	-0.754	-0.761	-0.768	-0.774	-0.780	-0.786	-0.791	-0.798	-0.802	-0.809	-0.814	-0.819	-0.825	-0.830	-0.835	-0.840	-0.845	-0.850	-0.855	-0.861	-0.866	-0.871	-0.875	-0.881	-0.886	-0.891	-0.898	-0.902	-0.909	-0.915	-0.921	-0.926	-0.932	-0.940	-0.948	-0.955	-0.962	-0.970	-0.978	-0.986	-0.994	-1.002	-1.011	-1.020	-1.030	-1.039	-1.050	-1.059	-1.070	-1.080	-1.090	-1.101	-1.112	-1.124	-1.135	-1.146	-1.158	-1.169	-1.180	-1.192	-1.202	-1.215	-1.225	-1.236	-1.248	-1.258	-1.268	-1.279	-1.288	-1.298	-1.308	-1.316	-1.324	-1.331	-1.340	-1.346	-1.352	-1.359	-1.364	-1.368	-1.371	-1.376	-1.378	-1.381	-1.381	-1.382	-1.384	-1.384	-1.382	-1.380	-1.378	-1.375	-1.372	-1.368	-1.364	-1.358	-1.352	-1.346	-1.339	-1.332	-1.325	-1.316	-1.308	-1.300	-1.290	-1.281	-1.271	-1.261	-1.250	-1.240	-1.230	-1.220	-1.209	-1.198	-1.189	-1.176	-1.166	-1.156	-1.145	-1.134	-1.124	-1.114	-1.102	-1.092	-1.084	-1.072	-1.062	-1.054	-1.044	-1.034	-1.026	-1.016	-1.008	-0.998	-0.990	-0.980	-0.971	-0.962	-0.952	-0.944	-0.935	-0.926	-0.916	-0.906	-0.898	-0.886	-0.876	-0.865	-0.855	-0.844	-0.831	-0.820	-0.806	-0.795	-0.781	-0.768	-0.752	-0.739	-0.724	-0.706	-0.691	-0.674	-0.656	-0.638	-0.619	-0.599	-0.580	-0.560	-0.539	-0.516	-0.495	-0.472	-0.450	-0.426	-0.402	-0.379	-0.354	-0.330	-0.306	-0.280	-0.255	-0.230	-0.205	-0.179	-0.154	-0.128	-0.101	-0.076	-0.050	-0.025	0.000	0.024	0.048	0.072	0.095	0.119	0.141	0.162	0.184	0.205	0.226	0.245	0.264	0.281	0.299	0.315	0.331	0.345	0.360	0.372	0.385	0.396	0.406	0.416	0.424	0.432	0.439	0.445	0.450	0.454	0.456	0.459	0.459	0.460	0.458	0.456	0.452	0.450	0.445	0.440	0.434	0.426	0.418	0.409	0.400	0.390	0.379	0.366	0.354	0.341	0.326	0.312	0.298	0.281	0.265	0.249	0.231	0.214	0.196	0.178	0.159	0.139	0.120	0.100	0.080	0.060	0.040	0.020	0.000	-0.020	-0.040	-0.061	-0.080	-0.101	-0.120	-0.140	-0.159	-0.178	-0.195	-0.214	-0.231	-0.248	-0.265	-0.280	-0.296	-0.310	-0.325	-0.339	-0.351	-0.362	-0.374	-0.385	-0.395	-0.405	-0.414	-0.421	-0.426	-0.434	-0.439	-0.444	-0.448	-0.450	-0.452	-0.454	-0.455	-0.455	-0.456	-0.455	-0.454	-0.451	-0.449	-0.446	-0.442	-0.440	-0.436	-0.431	-0.426	-0.422	-0.418	-0.414	-0.409	-0.404	-0.399	-0.395	-0.390	-0.385	-0.381	-0.378	-0.375	-0.371	-0.368	-0.365	-0.362	-0.360	-0.359	-0.358	-0.358	-0.358	-0.358	-0.359	-0.360	-0.361	-0.362	-0.366	-0.369	-0.371	-0.376	-0.380	-0.384	-0.389	-0.394	-0.399	-0.404	-0.410	-0.416	-0.421	-0.428	-0.432	-0.439	-0.445	-0.451	-0.456	-0.462	-0.466	-0.471	-0.478	-0.481	-0.485	-0.489	-0.491	-0.495	-0.496	-0.498	-0.499	-0.499	-0.499	-0.498	-0.496	-0.494	-0.490	-0.486	-0.482	-0.475	-0.470	-0.462	-0.455	-0.445	-0.436	-0.426	-0.414	-0.402	-0.390	-0.376	-0.362	-0.348	-0.331	-0.315	-0.299	-0.280	-0.262	-0.244	-0.222	-0.204	-0.182	-0.161	-0.140	-0.119	-0.096	-0.072	-0.050	-0.028	-0.004	0.020	0.044	0.068	0.091	0.115	0.139	0.162	0.188	0.210	0.234	0.256	0.279	0.301	0.324	0.345	0.368	0.388	0.408	0.429	0.448	0.466	0.485	0.502	0.519	0.536	0.551	0.565	0.580	0.594	0.606	0.619	0.630	0.640	0.650	0.659	0.668	0.675	0.681	0.688	0.692	0.698	0.702	0.704	0.708	0.709	0.710	0.711	0.710	0.711	0.710	0.708	0.706	0.702	0.701	0.698	0.694	0.690	0.686	0.681	0.678	0.672	0.669	0.664	0.659	0.655	0.650	0.645	0.641	0.638	0.632	0.630	0.625	0.622	0.620	0.616	0.614	0.612	0.611	0.609	0.608	0.608	0.608	0.608	0.609	0.609	0.611	0.612	0.615	0.616	0.619	0.620	0.624	0.626	0.629	0.634	0.636	0.639	0.642	0.645	0.649	0.652	0.655	0.656	0.659	0.661	0.662	0.664	0.665	0.665	0.665	0.664	0.662	0.660	0.658	0.654	0.650	0.645	0.640	0.632	0.625	0.616	0.608	0.599	0.586	0.575	0.562	0.550	0.535	0.520	0.504	0.488	0.470	0.451	0.432	0.412	0.392	0.370	0.350	0.326	0.304	0.281	0.256	0.232	0.208	0.184	0.158	0.132	0.108	0.081	0.055	0.030	0.002	-0.022	-0.049	-0.074	-0.099	-0.125	-0.150	-0.174	-0.199	-0.224	-0.248	-0.271	-0.294	-0.318	-0.340	-0.361	-0.382	-0.402	-0.424	-0.444	-0.464	-0.482	-0.500	-0.519	-0.536	-0.551	-0.569	-0.585	-0.600	-0.616	-0.630	-0.644	-0.658	-0.671	-0.684	-0.696	-0.709	-0.720	-0.731	-0.744	-0.754	-0.765	-0.778	-0.788	-0.798	-0.808	-0.818	-0.828	-0.838	-0.848	-0.859	-0.868	-0.878	-0.888	-0.898	-0.908	-0.918	-0.928	-0.938	-0.949	-0.959	-0.969	-0.980	-0.990	-1.001	-1.012	-1.024	-1.035	-1.045	-1.056	-1.068	-1.079	-1.091	-1.102	-1.115	-1.126	-1.139	-1.151	-1.161	-1.174	-1.186	-1.199	-1.210	-1.222	-1.235	-1.246	-1.258	-1.270	-1.281	-1.292	-1.304	-1.316	-1.328	-1.339	-1.349	-1.361	-1.371	-1.381	-1.392	-1.402	-1.411	-1.421	-1.430	-1.440	-1.449	-1.459	-1.466	-1.475	-1.484	-1.490	-1.499	-1.506	-1.512	-1.519	-1.526	-1.532	-1.539	-1.544	-1.550	-1.555	-1.560	-1.566	-1.571	-1.576	-1.580	-1.586	-1.590	-1.595	-1.599	-1.604	-1.608	-1.611	-1.614	-1.619	-1.621	-1.625	-1.629	-1.631	-1.635	-1.638	-1.640	-1.644	-1.646	-1.649	-1.651	-1.654	-1.658	-1.659	-1.661	-1.662	-1.666	-1.668	-1.670	-1.671	-1.672	-1.674	-1.674	-1.676	-1.678	-1.678	-1.679	-1.680	-1.680	-1.680	-1.681	-1.681	-1.681	-1.681	-1.680	-1.679	-1.679	-1.678	-1.678	-1.676	-1.675	-1.674	-1.674	-1.672	-1.671	-1.670	-1.668	-1.666	-1.664	-1.662	-1.661	-1.660	-1.659	-1.656	-1.655	-1.654	-1.652	-1.651	-1.650	-1.649	-1.648	-1.648	-1.646	-1.646	-1.645	-1.644	-1.645	-1.644	-1.644	-1.645	-1.644	-1.644	-1.646	-1.646	-1.648	-1.648	-1.650	-1.650	-1.652	-1.654	-1.655	-1.656	-1.659	-1.660	-1.662	-1.664	-1.666	-1.669	-1.670	-1.672	-1.674	-1.675	-1.678	-1.680	-1.681	-1.682	-1.684	-1.685	-1.685	-1.686	-1.686	-1.688	-1.686	-1.688	-1.686	-1.686	-1.685	-1.684	-1.681	-1.679	-1.676	-1.674	-1.671	-1.668	-1.664	-1.660	-1.656	-1.651	-1.648	-1.641	-1.635	-1.629	-1.624	-1.616	-1.610	-1.602	-1.596	-1.588	-1.580	-1.572	-1.564	-1.555	-1.546	-1.538	-1.529	-1.519	-1.509	-1.500	-1.490	-1.480	-1.470	-1.461	-1.450	-1.441	-1.431	-1.421	-1.411	-1.401	-1.391	-1.381	-1.372	-1.362	-1.352	-1.342	-1.335	-1.325	-1.315	-1.308	-1.298	-1.290	-1.282	-1.274	-1.266	-1.259	-1.251	-1.244	-1.238	-1.231	-1.225	-1.220	-1.215	-1.210	-1.205	-1.201	-1.198	-1.195	-1.192	-1.189	-1.189	-1.188	-1.186	-1.186	-1.188	-1.189	-1.190	-1.191	-1.195	-1.199	-1.202	-1.208	-1.212	-1.219	-1.226	-1.234	-1.241	-1.250	-1.258	-1.268	-1.278	-1.288	-1.300	-1.311	-1.324	-1.335	-1.350	-1.362	-1.376	-1.391	-1.404	-1.419	-1.435	-1.449	-1.465	-1.480	-1.495	-1.510	-1.526	-1.541	-1.558	-1.572	-1.588	-1.604	-1.618	-1.634	-1.648	-1.661	-1.675	-1.689	-1.702	-1.715	-1.729	-1.741	-1.754	-1.765	-1.776	-1.788	-1.798	-1.809	-1.819	-1.829	-1.839	-1.848	-1.855	-1.864	-1.872	-1.881	-1.888	-1.895	-1.905	-1.911	-1.920	-1.926	-1.934	-1.941	-1.949	-1.956	-1.964	-1.971	-1.979	-1.986	-1.995	-2.002	-2.011	-2.020	-2.029	-2.038	-2.047	-2.058	-2.066	-2.076	-2.086	-2.096	-2.106	-2.118	-2.129	-2.139	-2.150	-2.161	-2.172	-2.184	-2.196	-2.206	-2.219	-2.230	-2.240	-2.252	-2.262	-2.274	-2.282	-2.292	-2.302	-2.311	-2.320	-2.329	-2.338	-2.345	-2.352	-2.360	-2.365	-2.372	-2.376	-2.382	-2.386	-2.390	-2.394	-2.395	-2.398	-2.399	-2.400	-2.401	-2.401	-2.401	-2.400	-2.399	-2.398	-2.395	-2.394	-2.391	-2.388	-2.385	-2.381	-2.376	-2.374	-2.370	-2.365	-2.362	-2.358	-2.354	-2.349	-2.346	-2.342	-2.338	-2.335	-2.331	-2.329	-2.326	-2.324	-2.321	-2.320	-2.319	-2.318	-2.316	-2.316	-2.318	-2.318	-2.319	-2.319	-2.321	-2.324	-2.326	-2.330	-2.334	-2.338	-2.342	-2.349	-2.355	-2.360	-2.366	-2.374	-2.381	-2.390	-2.398	-2.406	-2.415	-2.424	-2.434	-2.444	-2.455	-2.465	-2.476	-2.488	-2.499	-2.510	-2.521	-2.534	-2.546	-2.558	-2.570	-2.582	-2.595	-2.609	-2.621	-2.634	-2.648	-2.659	-2.671	-2.684	-2.698	-2.709	-2.721	-2.732	-2.745	-2.756	-2.766	-2.779	-2.789	-2.800	-2.809	-2.820	-2.828	-2.838	-2.846	-2.854	-2.862	-2.870	-2.876	-2.882	-2.889	-2.895	-2.900	-2.904	-2.908	-2.911	-2.915	-2.918	-2.920	-2.922	-2.924	-2.925	-2.925	-2.925	-2.925	-2.924	-2.921	-2.920	-2.919	-2.916	-2.915	-2.911	-2.908	-2.905	-2.900	-2.898	-2.892	-2.889	-2.882	-2.878	-2.872	-2.868	-2.861	-2.856	-2.850	-2.845	-2.838	-2.831	-2.826	-2.820	-2.812	-2.806	-2.800	-2.792	-2.786	-2.780	-2.772	-2.766	-2.760	-2.754	-2.748	-2.740	-2.734	-2.728	-2.720	-2.714	-2.708	-2.700	-2.694	-2.688	-2.681	-2.675	-2.668	-2.662	-2.656	-2.650	-2.644	-2.636	-2.631	-2.625	-2.619	-2.612	-2.608	-2.600	-2.595	-2.589	-2.584	-2.578	-2.572	-2.568	-2.562	-2.556	-2.551	-2.546	-2.541	-2.535	-2.531	-2.526	-2.521	-2.518	-2.512	-2.508	-2.502	-2.498	-2.494	-2.490	-2.485	-2.481	-2.476	-2.471	-2.468	-2.462	-2.459	-2.454	-2.450	-2.445	-2.440	-2.435	-2.430	-2.425	-2.419	-2.414	-2.408	-2.402	-2.395	-2.389	-2.381	-2.375	-2.368	-2.360	-2.352	-2.344	-2.336	-2.328	-2.319	-2.310	-2.301	-2.291	-2.281	-2.272	-2.261	-2.250	-2.241	-2.231	-2.219	-2.209	-2.198	-2.188	-2.176	-2.165	-2.154	-2.142	-2.132	-2.121	-2.111	-2.100	-2.090	-2.079	-2.070	-2.060	-2.051	-2.042	-2.034	-2.026	-2.018	-2.010	-2.004	-1.996	-1.991	-1.985	-1.981	-1.976	-1.972	-1.970	-1.968	-1.965	-1.964	-1.964	-1.962	-1.962	-1.964	-1.965	-1.969	-1.971	-1.974	-1.978	-1.982	-1.986	-1.991	-1.998	-2.004	-2.010	-2.018	-2.024	-2.030	-2.038	-2.045	-2.054	-2.061	-2.069	-2.076	-2.085	-2.091	-2.099	-2.108	-2.114	-2.120	-2.128	-2.132	-2.139	-2.142	-2.148	-2.151	-2.155	-2.158	-2.159	-2.161	-2.161	-2.161	-2.160	-2.158	-2.154	-2.150	-2.145	-2.140	-2.134	-2.126	-2.116	-2.106	-2.095	-2.084	-2.071	-2.058	-2.041	-2.026	-2.009	-1.991	-1.972	-1.952	-1.932	-1.911	-1.889	-1.868	-1.844	-1.819	-1.795	-1.769	-1.744	-1.716	-1.690	-1.662	-1.636	-1.608	-1.581	-1.552	-1.524	-1.496	-1.469	-1.440	-1.412	-1.384	-1.358	-1.330	-1.302	-1.276	-1.250	-1.226	-1.200	-1.176	-1.152	-1.129	-1.108	-1.085	-1.064	-1.044	-1.025	-1.006	-0.988	-0.970	-0.952	-0.938	-0.922	-0.908	-0.894	-0.881	-0.869	-0.858	-0.848	-0.838	-0.829	-0.820	-0.811	-0.804	-0.798	-0.790	-0.785	-0.779	-0.774	-0.770	-0.766	-0.761	-0.759	-0.756	-0.752	-0.750	-0.748	-0.745	-0.742	-0.740	-0.739	-0.736	-0.734	-0.731	-0.730	-0.728	-0.726	-0.722	-0.720	-0.718	-0.715	-0.711	-0.709	-0.705	-0.701	-0.696	-0.694	-0.688	-0.684	-0.679	-0.674	-0.669	-0.662	-0.655	-0.649	-0.642	-0.636	-0.629	-0.622	-0.614	-0.605	-0.598	-0.590	-0.580	-0.572	-0.562	-0.554	-0.545	-0.535	-0.525	-0.516	-0.506	-0.495	-0.486	-0.476	-0.466	-0.455	-0.446	-0.435	-0.425	-0.415	-0.405	-0.395	-0.385	-0.375	-0.366	-0.355	-0.346	-0.338	-0.328	-0.319	-0.311	-0.302	-0.295	-0.286	-0.279	-0.271	-0.264	-0.258	-0.250	-0.244	-0.239	-0.232	-0.228	-0.222	-0.219	-0.214	-0.210	-0.206	-0.204	-0.201	-0.199	-0.196	-0.195	-0.194	-0.194	-0.192	-0.192	-0.192	-0.194	-0.194	-0.196	-0.198	-0.200	-0.202	-0.206	-0.210	-0.214	-0.218	-0.222	-0.228	-0.234	-0.239	-0.246	-0.252	-0.260	-0.268	-0.275	-0.284	-0.292	-0.302	-0.312	-0.322	-0.332	-0.344	-0.354	-0.366	-0.378	-0.390	-0.402	-0.415	-0.429	-0.442	-0.456	-0.470	-0.484	-0.498	-0.512	-0.528	-0.544	-0.559	-0.574	-0.588	-0.602	-0.619	-0.634	-0.650	-0.666	-0.681	-0.696	-0.712	-0.728	-0.742	-0.758	-0.771	-0.788	-0.801	-0.815	-0.829	-0.842	-0.856	-0.870	-0.882	-0.895	-0.909	-0.920	-0.931	-0.944	-0.955	-0.965	-0.976	-0.986	-0.996	-1.006	-1.016	-1.024	-1.034	-1.041	-1.050	-1.058	-1.064	-1.071	-1.078	-1.085	-1.090	-1.096	-1.101	-1.108	-1.111	-1.116	-1.121	-1.125	-1.129	-1.131	-1.135	-1.139	-1.140	-1.142	-1.145	-1.146	-1.148	-1.149	-1.149	-1.150	-1.150	-1.150	-1.150	-1.150	-1.149	-1.148	-1.146	-1.144	-1.142	-1.140	-1.138	-1.135	-1.132	-1.129	-1.125	-1.122	-1.119	-1.114	-1.110	-1.105	-1.101	-1.096	-1.091	-1.086	-1.080	-1.075	-1.070	-1.065	-1.059	-1.054	-1.048	-1.040	-1.035	-1.029	-1.024	-1.018	-1.011	-1.005	-1.000	-0.994	-0.988	-0.982	-0.976	-0.970	-0.965	-0.959	-0.954	-0.948	-0.941	-0.936	-0.931	-0.926	-0.920	-0.915	-0.909	-0.904	-0.899	-0.892	-0.886	-0.881	-0.876	-0.871	-0.866	-0.860	-0.855	-0.850	-0.844	-0.839	-0.834	-0.828	-0.824	-0.818	-0.811	-0.806	-0.800	-0.796	-0.791	-0.786	-0.780	-0.775	-0.770	-0.765	-0.760	-0.754	-0.749	-0.744	-0.739	-0.734	-0.729	-0.724	-0.719	-0.715	-0.709	-0.704	-0.700	-0.696	-0.690	-0.686	-0.682	-0.679	-0.674	-0.670	-0.665	-0.661	-0.658	-0.654	-0.650	-0.646	-0.642	-0.639	-0.635	-0.631	-0.628	-0.625	-0.621	-0.618	-0.614	-0.610	-0.606	-0.602	-0.599	-0.596	-0.591	-0.588	-0.584	-0.580	-0.575	-0.571	-0.566	-0.562	-0.558	-0.554	-0.550	-0.545	-0.541	-0.538	-0.534	-0.530	-0.525	-0.521	-0.518	-0.514	-0.510	-0.506	-0.502	-0.500	-0.496	-0.494	-0.490	-0.488	-0.486	-0.484	-0.482	-0.480	-0.479	-0.478	-0.478	-0.476	-0.475	-0.476	-0.476	-0.476	-0.479	-0.479	-0.480	-0.482	-0.485	-0.486	-0.489	-0.492	-0.496	-0.500	-0.502	-0.507	-0.512	-0.515	-0.520	-0.526	-0.531	-0.536	-0.541	-0.548	-0.554	-0.560	-0.565	-0.571	-0.578	-0.584	-0.590	-0.596	-0.604	-0.610	-0.616	-0.624	-0.630	-0.636	-0.644	-0.651	-0.658	-0.665	-0.671	-0.679	-0.685	-0.694	-0.700	-0.708	-0.715	-0.721	-0.729	-0.736	-0.744	-0.751	-0.759	-0.765	-0.771	-0.779	-0.786	-0.794	-0.802	-0.810	-0.818	-0.825	-0.832	-0.840	-0.848	-0.856	-0.862	-0.871	-0.879	-0.888	-0.894	-0.901	-0.910	-0.918	-0.925	-0.932	-0.941	-0.948	-0.956	-0.964	-0.970	-0.978	-0.985	-0.992	-1.000	-1.008	-1.014	-1.021	-1.028	-1.034	-1.040	-1.046	-1.054	-1.060	-1.066	-1.074	-1.080	-1.086	-1.092	-1.099	-1.105	-1.110	-1.116	-1.124	-1.129	-1.135	-1.141	-1.148	-1.154	-1.160	-1.166	-1.172	-1.180	-1.186	-1.192	-1.199	-1.205	-1.211	-1.219	-1.225	-1.231	-1.239	-1.246	-1.252	-1.260	-1.268	-1.275	-1.282	-1.290	-1.298	-1.305	-1.310	-1.318	-1.325	-1.332	-1.339	-1.346	-1.352	-1.359	-1.366	-1.371	-1.379	-1.384	-1.391	-1.396	-1.401	-1.406	-1.412	-1.416	-1.421	-1.425	-1.430	-1.434	-1.438	-1.440	-1.442	-1.445	-1.448	-1.450	-1.452	-1.454	-1.455	-1.456	-1.456	-1.458	-1.456	-1.455	-1.455	-1.454	-1.452	-1.451	-1.449	-1.448	-1.444	-1.441	-1.439	-1.435	-1.431	-1.428	-1.424	-1.420	-1.416	-1.411	-1.406	-1.400	-1.395	-1.390	-1.384	-1.378	-1.371	-1.365	-1.359	-1.350	-1.344	-1.338	-1.329	-1.321	-1.312	-1.305	-1.298	-1.289	-1.281	-1.272	-1.264	-1.255	-1.246	-1.238	-1.229	-1.220	-1.211	-1.202	-1.194	-1.185	-1.175	-1.166	-1.158	-1.149	-1.141	-1.134	-1.125	-1.118	-1.110	-1.102	-1.096	-1.089	-1.082	-1.078	-1.071	-1.066	-1.061	-1.056	-1.052	-1.049	-1.045	-1.044	-1.041	-1.039	-1.038	-1.036	-1.035	-1.035	-1.035	-1.035	-1.036	-1.038	-1.040	-1.041	-1.044	-1.046	-1.049	-1.051	-1.056	-1.059	-1.061	-1.066	-1.069	-1.074	-1.078	-1.080	-1.085	-1.088	-1.090	-1.094	-1.096	-1.099	-1.101	-1.104	-1.104	-1.105	-1.106	-1.106	-1.105	-1.105	-1.104	-1.102	-1.100	-1.096	-1.094	-1.090	-1.084	-1.080	-1.075	-1.069	-1.061	-1.055	-1.048	-1.040	-1.031	-1.022	-1.014	-1.004	-0.995	-0.984	-0.975	-0.964	-0.952	-0.942	-0.931	-0.921	-0.910	-0.900	-0.888	-0.878	-0.868	-0.858	-0.848	-0.839	-0.828	-0.819	-0.810	-0.801	-0.794	-0.786	-0.779	-0.771	-0.765	-0.760	-0.754	-0.749	-0.744	-0.740	-0.735	-0.732	-0.730	-0.726	-0.725	-0.722	-0.722	-0.720	-0.720	-0.719	-0.719	-0.719	-0.719	-0.720	-0.721	-0.721	-0.722	-0.724	-0.726	-0.728	-0.729	-0.731	-0.732	-0.734	-0.735	-0.739	-0.740	-0.741	-0.744	-0.745	-0.746	-0.749	-0.749	-0.751	-0.754	-0.755	-0.755	-0.756	-0.759	-0.760	-0.761	-0.764	-0.764	-0.765	-0.766	-0.768	-0.770	-0.771	-0.772	-0.775	-0.776	-0.778	-0.780	-0.782	-0.784	-0.786	-0.789	-0.791	-0.794	-0.796	-0.800	-0.802	-0.805	-0.810	-0.814	-0.818	-0.821	-0.825	-0.829	-0.832	-0.836	-0.839	-0.844	-0.848	-0.851	-0.855	-0.859	-0.864	-0.866	-0.870	-0.874	-0.876	-0.879	-0.881	-0.884	-0.886	-0.889	-0.890	-0.892	-0.892	-0.892	-0.894	-0.895	-0.894	-0.892	-0.892	-0.891	-0.889	-0.888	-0.885	-0.882	-0.880	-0.876	-0.874	-0.869	-0.866	-0.861	-0.859	-0.854	-0.850	-0.846	-0.841	-0.838	-0.832	-0.829	-0.826	-0.821	-0.819	-0.816	-0.814	-0.812	-0.811	-0.809	-0.809	-0.810	-0.810	-0.812	-0.814	-0.818	-0.820	-0.825	-0.830	-0.838	-0.844	-0.851	-0.861	-0.870	-0.880	-0.891	-0.904	-0.916	-0.930	-0.945	-0.959	-0.975	-0.991	-1.008	-1.025	-1.044	-1.062	-1.081	-1.100	-1.120	-1.140	-1.161	-1.180	-1.200	-1.221	-1.240	-1.261	-1.280	-1.300	-1.319	-1.338	-1.355	-1.374	-1.391	-1.406	-1.422	-1.439	-1.454	-1.466	-1.479	-1.490	-1.501	-1.511	-1.520	-1.529	-1.535	-1.540	-1.545	-1.550	-1.552	-1.555	-1.556	-1.555	-1.556	-1.552	-1.551	-1.548	-1.544	-1.540	-1.534	-1.528	-1.521	-1.514	-1.505	-1.498	-1.490	-1.480	-1.470	-1.461	-1.451	-1.441	-1.432	-1.422	-1.412	-1.405	-1.395	-1.385	-1.376	-1.368	-1.360	-1.352	-1.344	-1.336	-1.330	-1.324	-1.319	-1.314	-1.309	-1.305	-1.301	-1.298	-1.295	-1.292	-1.291	-1.290	-1.290	-1.290	-1.289	-1.290	-1.291	-1.294	-1.296	-1.299	-1.301	-1.305	-1.309	-1.312	-1.318	-1.321	-1.326	-1.331	-1.338	-1.341	-1.348	-1.352	-1.360	-1.365	-1.370	-1.376	-1.381	-1.388	-1.392	-1.399	-1.404	-1.409	-1.414	-1.419	-1.424	-1.429	-1.432	-1.438	-1.441	-1.445	-1.448	-1.451	-1.454	-1.456	-1.459	-1.460	-1.462	-1.464	-1.464	-1.465	-1.464	-1.464	-1.462	-1.461	-1.459	-1.458	-1.454	-1.451	-1.448	-1.442	-1.439	-1.434	-1.428	-1.421	-1.416	-1.409	-1.401	-1.391	-1.384	-1.375	-1.366	-1.356	-1.345	-1.335	-1.322	-1.311	-1.299	-1.286	-1.274	-1.260	-1.248	-1.234	-1.219	-1.205	-1.190	-1.176	-1.161	-1.146	-1.131	-1.118	-1.102	-1.088	-1.072	-1.058	-1.042	-1.029	-1.015	-1.001	-0.986	-0.974	-0.960	-0.948	-0.935	-0.922	-0.910	-0.899	-0.888	-0.878	-0.866	-0.858	-0.846	-0.838	-0.830	-0.821	-0.815	-0.808	-0.801	-0.795	-0.790	-0.785	-0.780	-0.775	-0.772	-0.769	-0.765	-0.762	-0.761	-0.759	-0.758	-0.756	-0.755	-0.754	-0.754	-0.754	-0.754	-0.754	-0.755	-0.755	-0.758	-0.758	-0.759	-0.760	-0.761	-0.764	-0.765	-0.765	-0.768	-0.769	-0.771	-0.772	-0.774	-0.776	-0.778	-0.780	-0.782	-0.784	-0.786	-0.788	-0.790	-0.792	-0.794	-0.796	-0.799	-0.801	-0.802	-0.804	-0.806	-0.808	-0.810	-0.811	-0.815	-0.816	-0.819	-0.821	-0.824	-0.826	-0.828	-0.830	-0.832	-0.835	-0.838	-0.839	-0.842	-0.845	-0.846	-0.850	-0.851	-0.854	-0.856	-0.859	-0.861	-0.864	-0.868	-0.869	-0.871	-0.874	-0.876	-0.879	-0.881	-0.884	-0.886	-0.889	-0.891	-0.892	-0.895	-0.898	-0.899	-0.902	-0.904	-0.908	-0.909	-0.912	-0.914	-0.916	-0.919	-0.920	-0.922	-0.925	-0.928	-0.929	-0.932	-0.935	-0.938	-0.940	-0.942	-0.945	-0.948	-0.950	-0.952	-0.955	-0.958	-0.960	-0.962	-0.965	-0.968	-0.969	-0.971	-0.975	-0.976	-0.979	-0.980	-0.982	-0.984	-0.985	-0.988	-0.988	-0.989	-0.989	-0.989	-0.989	-0.989	-0.988	-0.986	-0.985	-0.984	-0.981	-0.980	-0.978	-0.974	-0.970	-0.965	-0.961	-0.956	-0.950	-0.945	-0.938	-0.931	-0.924	-0.916	-0.908	-0.899	-0.890	-0.881	-0.870	-0.860	-0.850	-0.839	-0.828	-0.818	-0.805	-0.794	-0.782	-0.770	-0.758	-0.745	-0.734	-0.721	-0.710	-0.698	-0.686	-0.675	-0.664	-0.654	-0.642	-0.632	-0.624	-0.614	-0.605	-0.598	-0.590	-0.582	-0.576	-0.570	-0.566	-0.562	-0.560	-0.558	-0.556	-0.555	-0.556	-0.558	-0.560	-0.562	-0.566	-0.571	-0.578	-0.584	-0.591	-0.601	-0.611	-0.621	-0.631	-0.644	-0.656	-0.670	-0.684	-0.699	-0.714	-0.730	-0.745	-0.762	-0.779	-0.796	-0.814	-0.832	-0.849	-0.868	-0.885	-0.902	-0.922	-0.940	-0.958	-0.974	-0.992	-1.009	-1.025	-1.042	-1.058	-1.072	-1.088	-1.100	-1.114	-1.128	-1.140	-1.151	-1.162	-1.171	-1.180	-1.189	-1.196	-1.204	-1.210	-1.215	-1.219	-1.222	-1.226	-1.229	-1.230	-1.230	-1.230	-1.230	-1.230	-1.228	-1.225	-1.222	-1.220	-1.216	-1.212	-1.209	-1.204	-1.199	-1.196	-1.190	-1.186	-1.181	-1.175	-1.170	-1.165	-1.160	-1.155	-1.150	-1.146	-1.141	-1.138	-1.134	-1.130	-1.128	-1.125	-1.122	-1.121	-1.120	-1.119	-1.119	-1.119	-1.119	-1.119	-1.121	-1.124	-1.126	-1.129	-1.132	-1.138	-1.142	-1.148	-1.152	-1.160	-1.166	-1.175	-1.182	-1.191	-1.201	-1.210	-1.220	-1.231	-1.242	-1.254	-1.265	-1.278	-1.291	-1.304	-1.319	-1.331	-1.346	-1.362	-1.376	-1.392	-1.409	-1.425	-1.440	-1.458	-1.474	-1.490	-1.508	-1.525	-1.542	-1.560	-1.578	-1.595	-1.612	-1.631	-1.649	-1.666	-1.682	-1.700	-1.718	-1.734	-1.751	-1.768	-1.785	-1.801	-1.816	-1.831	-1.848	-1.861	-1.874	-1.888	-1.900	-1.912	-1.925	-1.936	-1.945	-1.955	-1.965	-1.974	-1.980	-1.988	-1.992	-1.999	-2.004	-2.007	-2.009	-2.011	-2.013	-2.013	-2.013	-2.011	-2.010	-2.006	-2.002	-1.999	-1.994	-1.989	-1.981	-1.975	-1.968	-1.959	-1.951	-1.941	-1.931	-1.921	-1.911	-1.900	-1.888	-1.878	-1.865	-1.854	-1.841	-1.830	-1.818	-1.805	-1.792	-1.780	-1.769	-1.756	-1.744	-1.732	-1.720	-1.709	-1.698	-1.686	-1.674	-1.662	-1.652	-1.642	-1.632	-1.622	-1.614	-1.604	-1.595	-1.588	-1.579	-1.571	-1.565	-1.556	-1.549	-1.544	-1.536	-1.531	-1.525	-1.519	-1.514	-1.509	-1.502	-1.499	-1.494	-1.490	-1.485	-1.481	-1.478	-1.474	-1.470	-1.466	-1.462	-1.460	-1.456	-1.452	-1.450	-1.446	-1.442	-1.440	-1.436	-1.434	-1.431	-1.428	-1.426	-1.422	-1.419	-1.416	-1.414	-1.411	-1.409	-1.406	-1.404	-1.401	-1.399	-1.396	-1.395	-1.391	-1.390	-1.388	-1.386	-1.384	-1.381	-1.380	-1.379	-1.376	-1.374	-1.372	-1.370	-1.369	-1.368	-1.365	-1.362	-1.361	-1.359	-1.358	-1.355	-1.354	-1.351	-1.349	-1.346	-1.342	-1.340	-1.338	-1.334	-1.332	-1.329	-1.325	-1.321	-1.318	-1.314	-1.309	-1.305	-1.301	-1.296	-1.291	-1.286	-1.281	-1.276	-1.272	-1.266	-1.260	-1.254	-1.248	-1.242	-1.235	-1.229	-1.222	-1.216	-1.210	-1.202	-1.196	-1.190	-1.184	-1.176	-1.170	-1.165	-1.159	-1.151	-1.146	-1.141	-1.135	-1.130	-1.124	-1.120	-1.115	-1.110	-1.106	-1.102	-1.099	-1.095	-1.092	-1.090	-1.088	-1.086	-1.085	-1.084	-1.084	-1.082	-1.084	-1.084	-1.085	-1.086	-1.089	-1.091	-1.094	-1.096	-1.100	-1.104	-1.108	-1.111	-1.118	-1.122	-1.128	-1.134	-1.140	-1.146	-1.154	-1.160	-1.168	-1.175	-1.184	-1.191	-1.200	-1.208	-1.216	-1.226	-1.234	-1.244	-1.252	-1.262	-1.271	-1.281	-1.290	-1.300	-1.310	-1.320	-1.329	-1.339	-1.349	-1.358	-1.368	-1.376	-1.385	-1.394	-1.404	-1.411	-1.421	-1.429	-1.438	-1.445	-1.454	-1.461	-1.469	-1.478	-1.484	-1.491	-1.498	-1.504	-1.511	-1.518	-1.525	-1.531	-1.538	-1.544	-1.549	-1.555	-1.560	-1.566	-1.571	-1.576	-1.581	-1.588	-1.592	-1.599	-1.604	-1.609	-1.615	-1.620	-1.626	-1.631	-1.636	-1.644	-1.649	-1.655	-1.660	-1.668	-1.672	-1.680	-1.686	-1.692	-1.700	-1.706	-1.714	-1.721	-1.728	-1.735	-1.742	-1.750	-1.759	-1.766	-1.774	-1.781	-1.790	-1.798	-1.805	-1.812	-1.820	-1.828	-1.835	-1.844	-1.850	-1.858	-1.865	-1.871	-1.878	-1.884	-1.890	-1.895	-1.901	-1.905	-1.910	-1.914	-1.918	-1.921	-1.922	-1.926	-1.928	-1.928	-1.929	-1.929	-1.929	-1.928	-1.928	-1.924	-1.921	-1.919	-1.915	-1.911	-1.906	-1.901	-1.896	-1.890	-1.884	-1.876	-1.869	-1.861	-1.851	-1.842	-1.832	-1.822	-1.812	-1.804	-1.792	-1.780	-1.770	-1.758	-1.746	-1.735	-1.721	-1.710	-1.698	-1.684	-1.671	-1.660	-1.646	-1.634	-1.621	-1.609	-1.596	-1.582	-1.570	-1.559	-1.546	-1.532	-1.521	-1.509	-1.498	-1.485	-1.474	-1.461	-1.450	-1.439	-1.426	-1.416	-1.405	-1.394	-1.384	-1.374	-1.364	-1.352	-1.344	-1.334	-1.322	-1.314	-1.305	-1.295	-1.286	-1.276	-1.268	-1.259	-1.250	-1.241	-1.232	-1.225	-1.216	-1.208	-1.200	-1.192	-1.184	-1.178	-1.169	-1.161	-1.155	-1.146	-1.140	-1.134	-1.125	-1.119	-1.111	-1.106	-1.099	-1.092	-1.086	-1.080	-1.074	-1.069	-1.062	-1.058	-1.051	-1.045	-1.040	-1.035	-1.029	-1.024	-1.019	-1.014	-1.009	-1.004	-0.999	-0.994	-0.990	-0.985	-0.981	-0.978	-0.972	-0.969	-0.964	-0.960	-0.956	-0.952	-0.948	-0.944	-0.940	-0.936	-0.932	-0.928	-0.925	-0.921	-0.918	-0.915	-0.911	-0.908	-0.904	-0.902	-0.899	-0.896	-0.894	-0.890	-0.888	-0.886	-0.885	-0.882	-0.880	-0.880	-0.878	-0.878	-0.878	-0.875	-0.875	-0.875	-0.876	-0.876	-0.878	-0.879	-0.880	-0.882	-0.885	-0.888	-0.890	-0.894	-0.898	-0.902	-0.906	-0.911	-0.918	-0.924	-0.930	-0.938	-0.944	-0.952	-0.960	-0.969	-0.978	-0.986	-0.996	-1.006	-1.018	-1.029	-1.039	-1.051	-1.062	-1.074	-1.088	-1.100	-1.112	-1.125	-1.138	-1.151	-1.164	-1.178	-1.190	-1.204	-1.218	-1.230	-1.244	-1.256	-1.270	-1.282	-1.294	-1.308	-1.319	-1.330	-1.342	-1.352	-1.364	-1.375	-1.385	-1.395	-1.404	-1.414	-1.421	-1.429	-1.435	-1.442	-1.449	-1.456	-1.460	-1.466	-1.470	-1.474	-1.478	-1.480	-1.482	-1.484	-1.486	-1.486	-1.486	-1.488	-1.486	-1.486	-1.484	-1.482	-1.480	-1.478	-1.476	-1.472	-1.469	-1.466	-1.462	-1.458	-1.452	-1.449	-1.444	-1.440	-1.435	-1.431	-1.425	-1.420	-1.415	-1.411	-1.405	-1.400	-1.395	-1.389	-1.385	-1.380	-1.375	-1.370	-1.366	-1.361	-1.358	-1.354	-1.350	-1.345	-1.342	-1.339	-1.336	-1.332	-1.330	-1.329	-1.326	-1.324	-1.322	-1.321	-1.320	-1.319	-1.318	-1.318	-1.316	-1.316	-1.316	-1.316	-1.318	-1.318	-1.318	-1.319	-1.319	-1.321	-1.321	-1.322	-1.324	-1.325	-1.325	-1.326	-1.328	-1.329	-1.329	-1.330	-1.331	-1.331	-1.331	-1.331	-1.331	-1.331	-1.330	-1.330	-1.328	-1.326	-1.325	-1.324	-1.320	-1.318	-1.315	-1.312	-1.309	-1.305	-1.299	-1.295	-1.290	-1.285	-1.279	-1.272	-1.266	-1.259	-1.252	-1.244	-1.236	-1.229	-1.220	-1.211	-1.202	-1.194	-1.184	-1.175	-1.166	-1.156	-1.146	-1.136	-1.128	-1.116	-1.108	-1.098	-1.089	-1.078	-1.069	-1.059	-1.050	-1.042	-1.032	-1.025	-1.016	-1.009	-1.000	-0.994	-0.985	-0.979	-0.972	-0.966	-0.961	-0.956	-0.950	-0.945	-0.941	-0.936	-0.932	-0.929	-0.926	-0.924	-0.921	-0.919	-0.918	-0.916	-0.915	-0.914	-0.912	-0.911	-0.911	-0.910	-0.910	-0.910	-0.910	-0.910	-0.910	-0.910	-0.910	-0.910	-0.910	-0.910	-0.910	-0.909	-0.909	-0.910	-0.909	-0.909	-0.908	-0.908	-0.908	-0.906	-0.906	-0.905	-0.904	-0.902	-0.901	-0.900	-0.899	-0.898	-0.896	-0.895	-0.892	-0.891	-0.890	-0.888	-0.886	-0.884	-0.882	-0.880	-0.879	-0.878	-0.875	-0.872	-0.871	-0.869	-0.869	-0.866	-0.865	-0.864	-0.861	-0.861	-0.860	-0.860	-0.859	-0.856	-0.858	-0.856	-0.855	-0.855	-0.854	-0.855	-0.854	-0.855	-0.854	-0.855	-0.855	-0.856	-0.858	-0.858	-0.859	-0.860	-0.860	-0.862	-0.864	-0.866	-0.868	-0.870	-0.872	-0.875	-0.876	-0.879	-0.881	-0.884	-0.888	-0.889	-0.892	-0.895	-0.900	-0.902	-0.906	-0.910	-0.912	-0.918	-0.921	-0.925	-0.930	-0.934	-0.938	-0.944	-0.948	-0.951	-0.958	-0.961	-0.966	-0.971	-0.976	-0.981	-0.986	-0.992	-0.998	-1.004	-1.009	-1.014	-1.020	-1.025	-1.030	-1.035	-1.040	-1.046	-1.050	-1.055	-1.060	-1.064	-1.070	-1.072	-1.078	-1.082	-1.085	-1.089	-1.091	-1.095	-1.098	-1.100	-1.101	-1.102	-1.104	-1.105	-1.105	-1.105	-1.105	-1.104	-1.104	-1.102	-1.100	-1.098	-1.095	-1.091	-1.089	-1.085	-1.080	-1.075	-1.070	-1.065	-1.059	-1.051	-1.045	-1.039	-1.031	-1.022	-1.015	-1.006	-0.998	-0.990	-0.980	-0.970	-0.961	-0.951	-0.941	-0.931	-0.921	-0.911	-0.901	-0.892	-0.882	-0.872	-0.862	-0.854	-0.845	-0.835	-0.826	-0.818	-0.809	-0.801	-0.792	-0.785	-0.779	-0.770	-0.764	-0.756	-0.750	-0.744	-0.739	-0.732	-0.726	-0.721	-0.718	-0.712	-0.708	-0.704	-0.700	-0.698	-0.694	-0.690	-0.688	-0.684	-0.682	-0.679	-0.676	-0.674	-0.671	-0.669	-0.666	-0.664	-0.661	-0.659	-0.658	-0.654	-0.650	-0.649	-0.645	-0.641	-0.638	-0.634	-0.630	-0.625	-0.621	-0.615	-0.611	-0.605	-0.599	-0.594	-0.586	-0.579	-0.574	-0.565	-0.558	-0.549	-0.540	-0.532	-0.524	-0.514	-0.504	-0.494	-0.484	-0.472	-0.462	-0.451	-0.440	-0.428	-0.416	-0.404	-0.392	-0.380	-0.368	-0.355	-0.342	-0.330	-0.316	-0.304	-0.290	-0.278	-0.264	-0.251	-0.239	-0.226	-0.212	-0.200	-0.188	-0.175	-0.162	-0.150	-0.139	-0.128	-0.115	-0.104	-0.092	-0.081	-0.071	-0.061	-0.050	-0.040	-0.030	-0.021	-0.012	-0.004	0.005	0.012	0.020	0.028	0.034	0.041	0.048	0.054	0.059	0.062	0.069	0.071	0.076	0.080	0.082	0.085	0.088	0.089	0.090	0.091	0.091	0.091	0.090	0.090	0.089	0.088	0.086	0.084	0.080	0.078	0.074	0.071	0.068	0.062	0.058	0.054	0.049	0.042	0.038	0.031	0.025	0.018	0.011	0.004	-0.004	-0.010	-0.019	-0.026	-0.036	-0.045	-0.052	-0.062	-0.071	-0.082	-0.092	-0.102	-0.112	-0.124	-0.134	-0.146	-0.156	-0.169	-0.180	-0.192	-0.205	-0.218	-0.230	-0.242	-0.255	-0.269	-0.281	-0.295	-0.308	-0.321	-0.336	-0.350	-0.365	-0.379	-0.392	-0.408	-0.421	-0.435	-0.450	-0.465	-0.479	-0.494	-0.507	-0.524	-0.536	-0.551	-0.565	-0.580	-0.594	-0.608	-0.621	-0.634	-0.648	-0.660	-0.672	-0.684	-0.696	-0.708	-0.719	-0.730	-0.740	-0.751	-0.761	-0.770	-0.779	-0.788	-0.795	-0.802	-0.810	-0.815	-0.822	-0.828	-0.832	-0.838	-0.841	-0.846	-0.850	-0.852	-0.855	-0.858	-0.860	-0.860	-0.861	-0.861	-0.862	-0.862	-0.861	-0.861	-0.861	-0.859	-0.858	-0.856	-0.855	-0.852	-0.851	-0.848	-0.845	-0.842	-0.841	-0.839	-0.836	-0.834	-0.831	-0.830	-0.828	-0.826	-0.824	-0.822	-0.821	-0.819	-0.818	-0.816	-0.816	-0.816	-0.816	-0.815	-0.815	-0.816	-0.818	-0.819	-0.821	-0.821	-0.824	-0.826	-0.830	-0.832	-0.836	-0.840	-0.845	-0.849	-0.854	-0.859	-0.864	-0.870	-0.876	-0.884	-0.890	-0.898	-0.905	-0.912	-0.921	-0.930	-0.938	-0.948	-0.958	-0.966	-0.976	-0.986	-0.996	-1.008	-1.018	-1.029	-1.039	-1.051	-1.062	-1.074	-1.086	-1.098	-1.110	-1.120	-1.132	-1.145	-1.159	-1.170	-1.182	-1.195	-1.208	-1.220	-1.232	-1.245	-1.256	-1.269	-1.281	-1.294	-1.306	-1.319	-1.330	-1.342	-1.355	-1.366	-1.378	-1.390	-1.402	-1.412	-1.424	-1.436	-1.448	-1.459	-1.470	-1.481	-1.492	-1.502	-1.514	-1.526	-1.536	-1.548	-1.559	-1.570	-1.581	-1.592	-1.604	-1.615	-1.626	-1.638	-1.648	-1.660	-1.671	-1.684	-1.695	-1.708	-1.719	-1.731	-1.744	-1.756	-1.769	-1.780	-1.792	-1.805	-1.818	-1.830	-1.841	-1.854	-1.866	-1.879	-1.890	-1.901	-1.912	-1.924	-1.935	-1.946	-1.956	-1.966	-1.976	-1.985	-1.994	-2.001	-2.010	-2.016	-2.022	-2.030	-2.036	-2.041	-2.044	-2.049	-2.051	-2.054	-2.055	-2.056	-2.055	-2.054	-2.051	-2.049	-2.046	-2.042	-2.038	-2.033	-2.026	-2.020	-2.013	-2.005	-1.996	-1.986	-1.978	-1.968	-1.958	-1.946	-1.936	-1.925	-1.914	-1.901	-1.889	-1.878	-1.866	-1.854	-1.841	-1.830	-1.819	-1.806	-1.795	-1.784	-1.772	-1.762	-1.751	-1.741	-1.732	-1.722	-1.715	-1.706	-1.698	-1.691	-1.685	-1.678	-1.672	-1.668	-1.662	-1.660	-1.655	-1.652	-1.649	-1.646	-1.645	-1.642	-1.642	-1.641	-1.640	-1.640	-1.640	-1.640	-1.641	-1.642	-1.642	-1.642	-1.645	-1.646	-1.648	-1.648	-1.650	-1.651	-1.652	-1.654	-1.655	-1.656	-1.658	-1.659	-1.660	-1.660	-1.661	-1.661	-1.662	-1.664	-1.664	-1.664	-1.665	-1.665	-1.665	-1.665	-1.665	-1.666	-1.666	-1.666	-1.666	-1.668	-1.668	-1.669	-1.670	-1.670	-1.671	-1.672	-1.674	-1.675	-1.676	-1.679	-1.680	-1.682	-1.685	-1.688	-1.691	-1.694	-1.698	-1.701	-1.704	-1.708	-1.712	-1.716	-1.720	-1.725	-1.729	-1.732	-1.738	-1.742	-1.746	-1.751	-1.756	-1.761	-1.765	-1.770	-1.775	-1.779	-1.782	-1.786	-1.790	-1.794	-1.798	-1.801	-1.802	-1.805	-1.808	-1.809	-1.811	-1.814	-1.814	-1.815	-1.816	-1.816	-1.816	-1.816	-1.816	-1.815	-1.815	-1.812	-1.812	-1.810	-1.809	-1.808	-1.805	-1.804	-1.800	-1.798	-1.796	-1.794	-1.791	-1.789	-1.786	-1.784	-1.781	-1.779	-1.776	-1.775	-1.772	-1.771	-1.770	-1.768	-1.768	-1.765	-1.765	-1.764	-1.762	-1.761	-1.762	-1.761	-1.761	-1.761	-1.761	-1.761	-1.762	-1.761	-1.761	-1.762	-1.762	-1.762	-1.762	-1.764	-1.762	-1.762	-1.761	-1.761	-1.761	-1.761	-1.759	-1.759	-1.756	-1.755	-1.752	-1.750	-1.745	-1.742	-1.739	-1.734	-1.730	-1.724	-1.719	-1.712	-1.708	-1.700	-1.694	-1.688	-1.679	-1.671	-1.662	-1.655	-1.645	-1.638	-1.628	-1.619	-1.610	-1.600	-1.591	-1.582	-1.572	-1.562	-1.554	-1.545	-1.535	-1.526	-1.519	-1.510	-1.502	-1.495	-1.488	-1.481	-1.475	-1.470	-1.464	-1.459	-1.455	-1.451	-1.446	-1.444	-1.441	-1.439	-1.438	-1.436	-1.436	-1.436	-1.436	-1.436	-1.438	-1.440	-1.441	-1.444	-1.446	-1.449	-1.452	-1.456	-1.460	-1.464	-1.468	-1.472	-1.478	-1.480	-1.485	-1.490	-1.494	-1.499	-1.504	-1.509	-1.512	-1.518	-1.521	-1.526	-1.530	-1.535	-1.540	-1.544	-1.548	-1.552	-1.555	-1.560	-1.564	-1.568	-1.571	-1.576	-1.580	-1.584	-1.589	-1.594	-1.599	-1.602	-1.609	-1.614	-1.620	-1.626	-1.632	-1.639	-1.644	-1.651	-1.658	-1.666	-1.674	-1.682	-1.690	-1.700	-1.709	-1.718	-1.729	-1.739	-1.749	-1.759	-1.770	-1.780	-1.791	-1.802	-1.814	-1.826	-1.838	-1.849	-1.860	-1.872	-1.885	-1.895	-1.908	-1.919	-1.930	-1.941	-1.951	-1.961	-1.972	-1.981	-1.990	-2.000	-2.007	-2.016	-2.024	-2.033	-2.039	-2.045	-2.051	-2.059	-2.064	-2.069	-2.072	-2.078	-2.081	-2.082	-2.086	-2.089	-2.091	-2.092	-2.094	-2.095	-2.096	-2.095	-2.096	-2.096	-2.096	-2.095	-2.096	-2.095	-2.095	-2.094	-2.092	-2.094	-2.092	-2.091	-2.091	-2.090	-2.090	-2.090	-2.090	-2.090	-2.089	-2.089	-2.089	-2.089	-2.090	-2.090	-2.091	-2.091	-2.092	-2.092	-2.094	-2.095	-2.095	-2.098	-2.099	-2.099	-2.100	-2.101	-2.102	-2.104	-2.104	-2.105	-2.106	-2.106	-2.108	-2.109	-2.109	-2.109	-2.110	-2.109	-2.108	-2.108	-2.106	-2.105	-2.104	-2.101	-2.100	-2.096	-2.094	-2.091	-2.086	-2.082	-2.079	-2.074	-2.069	-2.062	-2.056	-2.051	-2.044	-2.036	-2.029	-2.020	-2.013	-2.002	-1.994	-1.984	-1.972	-1.961	-1.950	-1.939	-1.926	-1.914	-1.901	-1.888	-1.874	-1.859	-1.845	-1.830	-1.814	-1.799	-1.782	-1.766	-1.749	-1.732	-1.715	-1.699	-1.681	-1.662	-1.645	-1.628	-1.610	-1.591	-1.574	-1.555	-1.538	-1.520	-1.502	-1.484	-1.468	-1.450	-1.431	-1.415	-1.399	-1.381	-1.365	-1.350	-1.334	-1.319	-1.304	-1.289	-1.276	-1.262	-1.249	-1.236	-1.224	-1.211	-1.201	-1.191	-1.180	-1.171	-1.162	-1.154	-1.145	-1.136	-1.131	-1.124	-1.118	-1.111	-1.106	-1.101	-1.098	-1.094	-1.089	-1.085	-1.082	-1.080	-1.078	-1.075	-1.074	-1.072	-1.070	-1.069	-1.068	-1.066	-1.065	-1.065	-1.062	-1.061	-1.061	-1.059	-1.059	-1.058	-1.055	-1.054	-1.052	-1.051	-1.050	-1.048	-1.044	-1.042	-1.040	-1.035	-1.032	-1.028	-1.025	-1.020	-1.016	-1.011	-1.005	-0.999	-0.992	-0.986	-0.979	-0.972	-0.964	-0.956	-0.948	-0.939	-0.930	-0.920	-0.911	-0.900	-0.890	-0.879	-0.868	-0.856	-0.844	-0.832	-0.820	-0.809	-0.795	-0.784	-0.770	-0.758	-0.745	-0.732	-0.719	-0.706	-0.692	-0.679	-0.668	-0.654	-0.641	-0.628	-0.614	-0.601	-0.590	-0.578	-0.564	-0.552	-0.541	-0.529	-0.518	-0.505	-0.494	-0.482	-0.472	-0.461	-0.451	-0.441	-0.431	-0.421	-0.411	-0.401	-0.392	-0.382	-0.375	-0.366	-0.359	-0.350	-0.342	-0.334	-0.328	-0.319	-0.312	-0.304	-0.298	-0.289	-0.282	-0.275	-0.268	-0.261	-0.254	-0.248	-0.240	-0.234	-0.226	-0.219	-0.212	-0.205	-0.198	-0.191	-0.184	-0.176	-0.169	-0.161	-0.154	-0.146	-0.139	-0.130	-0.121	-0.114	-0.105	-0.095	-0.086	-0.076	-0.068	-0.058	-0.048	-0.036	-0.028	-0.016	-0.006	0.006	0.018	0.030	0.041	0.054	0.068	0.080	0.094	0.109	0.122	0.138	0.151	0.168	0.182	0.199	0.215	0.231	0.248	0.266	0.282	0.301	0.319	0.338	0.356	0.375	0.394	0.414	0.434	0.452	0.474	0.492	0.512	0.532	0.552	0.572	0.592	0.611	0.630	0.649	0.668	0.686	0.704	0.721	0.738	0.754	0.770	0.785	0.800	0.814	0.826	0.839	0.850	0.861	0.870	0.879	0.888	0.894	0.899	0.904	0.909	0.911	0.912	0.914	0.912	0.912	0.909	0.906	0.902	0.896	0.891	0.884	0.876	0.869	0.859	0.849	0.838	0.826	0.814	0.802	0.789	0.776	0.762	0.749	0.734	0.720	0.706	0.691	0.678	0.662	0.648	0.634	0.620	0.608	0.592	0.580	0.568	0.554	0.542	0.531	0.521	0.510	0.500	0.490	0.481	0.472	0.466	0.458	0.452	0.445	0.440	0.435	0.430	0.426	0.422	0.420	0.418	0.415	0.415	0.412	0.411	0.410	0.410	0.410	0.410	0.410	0.410	0.410	0.411	0.411	0.411	0.412	0.412	0.412	0.412	0.412	0.414	0.412	0.412	0.412	0.411	0.411	0.410	0.410	0.408	0.406	0.404	0.402	0.399	0.398	0.395	0.392	0.389	0.386	0.382	0.380	0.376	0.372	0.369	0.366	0.361	0.359	0.354	0.351	0.348	0.345	0.341	0.338	0.335	0.332	0.330	0.326	0.324	0.322	0.320	0.319	0.316	0.316	0.315	0.314	0.312	0.312	0.312	0.312	0.312	0.312	0.312	0.314	0.315	0.315	0.316	0.318	0.319	0.319	0.320	0.320	0.322	0.322	0.322	0.324	0.322	0.322	0.322	0.321	0.320	0.319	0.316	0.314	0.311	0.308	0.305	0.300	0.295	0.290	0.284	0.279	0.271	0.265	0.256	0.248	0.239	0.230	0.220	0.209	0.199	0.188	0.175	0.162	0.150	0.135	0.121	0.108	0.092	0.078	0.062	0.048	0.031	0.015	-0.001	-0.018	-0.034	-0.050	-0.066	-0.084	-0.100	-0.116	-0.134	-0.150	-0.166	-0.182	-0.198	-0.214	-0.230	-0.244	-0.259	-0.274	-0.288	-0.301	-0.316	-0.329	-0.341	-0.354	-0.366	-0.378	-0.388	-0.399	-0.409	-0.418	-0.428	-0.435	-0.442	-0.450	-0.458	-0.462	-0.469	-0.472	-0.478	-0.481	-0.485	-0.488	-0.490	-0.491	-0.492	-0.494	-0.494	-0.492	-0.492	-0.490	-0.489	-0.486	-0.484	-0.480	-0.476	-0.471	-0.466	-0.462	-0.456	-0.450	-0.445	-0.438	-0.430	-0.425	-0.416	-0.409	-0.401	-0.392	-0.385	-0.376	-0.366	-0.358	-0.349	-0.340	-0.331	-0.322	-0.314	-0.305	-0.295	-0.286	-0.278	-0.269	-0.261	-0.252	-0.245	-0.236	-0.229	-0.222	-0.214	-0.208	-0.201	-0.196	-0.190	-0.185	-0.179	-0.175	-0.171	-0.168	-0.165	-0.161	-0.160	-0.158	-0.156	-0.155	-0.155	-0.154	-0.154	-0.154	-0.155	-0.156	-0.156	-0.159	-0.160	-0.161	-0.165	-0.166	-0.169	-0.171	-0.174	-0.176	-0.179	-0.181	-0.182	-0.185	-0.188	-0.189	-0.191	-0.192	-0.192	-0.192	-0.192	-0.192	-0.192	-0.191	-0.189	-0.186	-0.185	-0.181	-0.178	-0.172	-0.169	-0.164	-0.159	-0.152	-0.145	-0.139	-0.131	-0.122	-0.115	-0.106	-0.098	-0.088	-0.079	-0.068	-0.058	-0.048	-0.036	-0.026	-0.015	-0.005	0.006	0.016	0.026	0.038	0.046	0.058	0.066	0.076	0.084	0.092	0.101	0.109	0.116	0.122	0.130	0.135	0.140	0.144	0.149	0.152	0.155	0.158	0.160	0.161	0.162	0.162	0.162	0.162	0.161	0.160	0.159	0.156	0.154	0.151	0.148	0.145	0.141	0.138	0.134	0.130	0.126	0.122	0.119	0.115	0.111	0.109	0.105	0.101	0.100	0.096	0.095	0.092	0.090	0.090	0.089	0.088	0.088	0.088	0.088	0.089	0.090	0.092	0.094	0.096	0.100	0.102	0.106	0.110	0.114	0.118	0.122	0.126	0.131	0.136	0.141	0.146	0.151	0.156	0.160	0.166	0.171	0.175	0.179	0.185	0.189	0.192	0.195	0.199	0.202	0.205	0.206	0.209	0.209	0.210	0.210	0.210	0.209	0.208	0.206	0.202	0.200	0.196	0.192	0.188	0.182	0.178	0.171	0.164	0.158	0.150	0.141	0.132	0.122	0.114	0.102	0.094	0.082	0.070	0.060	0.049	0.036	0.024	0.011	-0.001	-0.014	-0.026	-0.040	-0.052	-0.066	-0.079	-0.091	-0.105	-0.118	-0.131	-0.144	-0.158	-0.170	-0.181	-0.195	-0.208	-0.219	-0.230	-0.241	-0.252	-0.264	-0.275	-0.285	-0.295	-0.304	-0.314	-0.322	-0.331	-0.340	-0.348	-0.356	-0.362	-0.369	-0.376	-0.382	-0.390	-0.395	-0.401	-0.405	-0.411	-0.415	-0.420	-0.425	-0.428	-0.431	-0.434	-0.438	-0.441	-0.442	-0.445	-0.448	-0.449	-0.451	-0.452	-0.454	-0.455	-0.455	-0.456	-0.456	-0.456	-0.456	-0.456	-0.456	-0.456	-0.455	-0.455	-0.454	-0.452	-0.451	-0.451	-0.450	-0.448	-0.446	-0.446	-0.445	-0.444	-0.441	-0.440	-0.439	-0.438	-0.436	-0.435	-0.434	-0.432	-0.432	-0.432	-0.432	-0.432	-0.434	-0.434	-0.435	-0.436	-0.439	-0.441	-0.442	-0.446	-0.449	-0.452	-0.456	-0.461	-0.466	-0.472	-0.479	-0.486	-0.494	-0.502	-0.510	-0.520	-0.528	-0.539	-0.549	-0.560	-0.572	-0.582	-0.596	-0.608	-0.620	-0.635	-0.649	-0.661	-0.676	-0.690	-0.706	-0.721	-0.735	-0.750	-0.765	-0.780	-0.795	-0.810	-0.824	-0.839	-0.854	-0.866	-0.881	-0.894	-0.906	-0.919	-0.931	-0.942	-0.954	-0.964	-0.974	-0.984	-0.992	-1.000	-1.008	-1.015	-1.020	-1.025	-1.029	-1.034	-1.036	-1.039	-1.041	-1.042	-1.041	-1.042	-1.041	-1.040	-1.038	-1.035	-1.031	-1.028	-1.022	-1.019	-1.014	-1.008	-1.001	-0.996	-0.989	-0.982	-0.975	-0.969	-0.961	-0.952	-0.945	-0.938	-0.930	-0.922	-0.915	-0.906	-0.900	-0.892	-0.886	-0.879	-0.871	-0.866	-0.860	-0.855	-0.850	-0.846	-0.841	-0.838	-0.835	-0.831	-0.830	-0.829	-0.826	-0.826	-0.826	-0.828	-0.828	-0.830	-0.832	-0.835	-0.839	-0.842	-0.848	-0.851	-0.858	-0.862	-0.869	-0.876	-0.884	-0.891	-0.900	-0.908	-0.918	-0.925	-0.935	-0.944	-0.954	-0.964	-0.974	-0.984	-0.995	-1.004	-1.015	-1.025	-1.035	-1.044	-1.054	-1.062	-1.072	-1.081	-1.090	-1.098	-1.105	-1.112	-1.120	-1.126	-1.131	-1.136	-1.141	-1.146	-1.149	-1.151	-1.154	-1.155	-1.156	-1.156	-1.155	-1.155	-1.154	-1.150	-1.146	-1.142	-1.139	-1.135	-1.130	-1.124	-1.116	-1.109	-1.102	-1.095	-1.085	-1.078	-1.068	-1.060	-1.050	-1.040	-1.030	-1.019	-1.008	-0.998	-0.986	-0.976	-0.965	-0.955	-0.944	-0.932	-0.922	-0.912	-0.901	-0.891	-0.882	-0.872	-0.862	-0.852	-0.844	-0.835	-0.826	-0.816	-0.808	-0.800	-0.792	-0.784	-0.776	-0.768	-0.761	-0.754	-0.748	-0.740	-0.734	-0.728	-0.720	-0.715	-0.709	-0.702	-0.698	-0.692	-0.686	-0.681	-0.676	-0.670	-0.665	-0.660	-0.655	-0.650	-0.645	-0.641	-0.635	-0.631	-0.628	-0.622	-0.619	-0.615	-0.610	-0.606	-0.602	-0.599	-0.595	-0.592	-0.589	-0.586	-0.584	-0.580	-0.579	-0.576	-0.575	-0.574	-0.571	-0.570	-0.570	-0.569	-0.569	-0.569	-0.569	-0.570	-0.570	-0.570	-0.571	-0.572	-0.574	-0.575	-0.576	-0.579	-0.580	-0.582	-0.584	-0.586	-0.588	-0.589	-0.591	-0.592	-0.594	-0.595	-0.596	-0.598	-0.598	-0.599	-0.599	-0.598	-0.596	-0.596	-0.594	-0.592	-0.591	-0.588	-0.585	-0.581	-0.578	-0.574	-0.569	-0.564	-0.560	-0.552	-0.548	-0.541	-0.535	-0.528	-0.521	-0.512	-0.506	-0.498	-0.490	-0.482	-0.474	-0.466	-0.459	-0.451	-0.442	-0.435	-0.426	-0.420	-0.412	-0.406	-0.400	-0.394	-0.388	-0.382	-0.378	-0.374	-0.369	-0.366	-0.364	-0.362	-0.361	-0.359	-0.360	-0.360	-0.361	-0.362	-0.364	-0.366	-0.370	-0.374	-0.379	-0.384	-0.389	-0.394	-0.400	-0.406	-0.414	-0.421	-0.429	-0.438	-0.446	-0.454	-0.462	-0.471	-0.480	-0.489	-0.498	-0.506	-0.515	-0.524	-0.532	-0.541	-0.549	-0.558	-0.565	-0.574	-0.580	-0.588	-0.594	-0.600	-0.606	-0.612	-0.618	-0.622	-0.626	-0.631	-0.634	-0.639	-0.640	-0.642	-0.645	-0.646	-0.646	-0.649	-0.649	-0.648	-0.648	-0.646	-0.646	-0.644	-0.642	-0.641	-0.639	-0.638	-0.634	-0.631	-0.628	-0.624	-0.620	-0.615	-0.611	-0.606	-0.602	-0.599	-0.594	-0.589	-0.584	-0.579	-0.572	-0.568	-0.562	-0.556	-0.551	-0.545	-0.539	-0.534	-0.526	-0.520	-0.515	-0.507	-0.502	-0.495	-0.490	-0.482	-0.476	-0.470	-0.462	-0.456	-0.450	-0.442	-0.436	-0.429	-0.422	-0.418	-0.410	-0.404	-0.396	-0.390	-0.384	-0.378	-0.371	-0.365	-0.359	-0.355	-0.349	-0.344	-0.339	-0.334	-0.330	-0.326	-0.322	-0.319	-0.316	-0.314	-0.312	-0.310	-0.308	-0.308	-0.308	-0.308	-0.308	-0.309	-0.311	-0.312	-0.315	-0.318	-0.321	-0.325	-0.329	-0.334	-0.339	-0.345	-0.351	-0.358	100.000	5.000	2.000	1.000	7.000	0.000	0.000	0.000	0.000	0.000	0.000	0.000	0.000	0.000	0.000	0.000	0.000	0.000	1.111	1.106	1.102	1.096	1.092	1.088	1.082	1.078	1.074	1.069	1.064	1.061	1.056	1.052	1.049	1.045	1.042	1.040	1.036	1.034	1.032	1.031	1.029	1.029	1.029	1.028	1.028	1.028	1.029	1.030	1.031	1.032	1.034	1.036	1.039	1.041	1.045	1.048	1.051	1.055	1.058	1.062	1.066	1.070	1.075	1.079	1.082	1.086	1.091	1.095	1.100	1.104	1.108	1.111	1.114	1.118	1.121	1.122	1.126	1.128	1.129	1.130	1.131	1.132	1.132	1.132	1.130	1.130	1.128	1.125	1.122	1.119	1.114	1.110	1.105	1.099	1.092	1.085	1.078	1.070	1.061	1.052	1.042	1.032	1.022	1.011	1.000	0.988	0.975	0.961	0.949	0.935	0.921	0.908	0.892	0.878	0.862	0.848	0.832	0.816	0.801	0.785	0.770	0.756	0.741	0.726	0.711	0.698	0.684	0.669	0.656	0.642	0.631	0.619	0.608	0.596	0.586	0.579	0.569	0.561	0.554	0.548	0.541	0.538	0.534	0.530	0.529	0.528	0.526	0.529	0.529	0.531	0.536	0.540	0.545	0.551	0.558	0.566	0.574	0.584	0.595	0.605	0.618	0.629	0.642	0.656	0.670	0.685	0.700	0.716	0.731	0.748	0.764	0.781	0.798	0.815	0.831	0.849	0.866	0.882	0.900	0.916	0.932	0.949	0.965	0.981	0.996	1.011	1.026	1.040	1.054	1.068	1.081	1.094	1.105	1.118	1.128	1.139	1.150	1.159	1.168	1.178	1.186	1.192	1.201	1.208	1.215	1.222	1.228	1.235	1.240	1.246	1.251	1.256	1.261	1.268	1.272	1.279	1.285	1.290	1.296	1.301	1.308	1.314	1.320	1.326	1.334	1.341	1.350	1.358	1.365	1.375	1.384	1.394	1.405	1.415	1.426	1.438	1.450	1.462	1.475	1.489	1.502	1.518	1.532	1.548	1.564	1.580	1.596	1.614	1.630	1.649	1.666	1.685	1.704	1.724	1.742	1.762	1.782	1.804	1.824	1.844	1.866	1.888	1.909	1.931	1.952	1.975	1.998	2.019	2.042	2.064	2.088	2.110	2.134	2.156	2.179	2.201	2.225	2.249	2.271	2.294	2.319	2.341	2.364	2.388	2.410	2.432	2.456	2.478	2.500	2.522	2.545	2.566	2.588	2.609	2.630	2.651	2.672	2.691	2.711	2.730	2.750	2.769	2.785	2.804	2.820	2.836	2.854	2.869	2.884	2.899	2.912	2.926	2.939	2.951	2.962	2.975	2.985	2.994	3.004	3.012	3.021	3.030	3.036	3.044	3.051	3.056	3.062	3.068	3.072	3.078	3.081	3.085	3.089	3.092	3.096	3.099	3.104	3.106	3.110	3.114	3.118	3.121	3.125	3.129	3.134	3.138	3.144	3.149	3.155	3.160	3.168	3.174	3.182	3.189	3.199	3.208	3.218	3.228	3.239	3.250	3.261	3.274	3.286	3.300	3.312	3.326	3.341	3.356	3.372	3.388	3.404	3.419	3.436	3.451	3.468	3.485	3.501	3.518	3.534	3.549	3.566	3.581	3.596	3.610	3.624	3.638	3.651	3.664	3.675	3.685	3.696	3.706	3.714	3.721	3.728	3.732	3.738	3.741	3.744	3.745	3.745	3.744	3.742	3.739	3.735	3.730	3.722	3.715	3.706	3.696	3.685	3.674	3.660	3.646	3.631	3.618	3.600	3.584	3.565	3.548	3.528	3.509	3.489	3.468	3.448	3.425	3.405	3.384	3.361	3.340	3.319	3.298	3.276	3.255	3.234	3.214	3.192	3.174	3.155	3.136	3.119	3.101	3.086	3.069	3.055	3.041	3.028	3.015	3.004	2.992	2.984	2.975	2.966	2.960	2.954	2.949	2.945	2.941	2.939	2.938	2.936	2.938	2.938	2.939	2.941	2.945	2.948	2.951	2.956	2.961	2.966	2.972	2.979	2.985	2.991	2.998	3.005	3.011	3.019	3.025	3.031	3.038	3.044	3.050	3.055	3.059	3.064	3.068	3.071	3.074	3.076	3.078	3.079	3.079	3.078	3.076	3.075	3.070	3.068	3.062	3.056	3.050	3.042	3.035	3.025	3.016	3.005	2.994	2.982	2.969	2.954	2.940	2.925	2.909	2.891	2.875	2.858	2.838	2.820	2.800	2.780	2.760	2.739	2.718	2.696	2.675	2.654	2.630	2.609	2.586	2.565	2.541	2.519	2.496	2.474	2.452	2.430	2.409	2.388	2.366	2.345	2.325	2.305	2.285	2.265	2.245	2.228	2.209	2.192	2.174	2.158	2.142	2.126	2.111	2.098	2.084	2.070	2.058	2.046	2.035	2.024	2.014	2.004	1.995	1.988	1.980	1.972	1.966	1.961	1.954	1.949	1.945	1.941	1.938	1.935	1.932	1.931	1.929	1.928	1.926	1.926	1.925	1.925	1.926	1.926	1.926	1.926	1.928	1.928	1.929	1.930	1.931	1.932	1.932	1.932	1.932	1.934	1.934	1.934	1.932	1.932	1.931	1.929	1.928	1.925	1.922	1.919	1.916	1.912	1.908	1.902	1.896	1.891	1.885	1.878	1.871	1.862	1.855	1.846	1.836	1.828	1.818	1.809	1.798	1.786	1.776	1.765	1.754	1.742	1.730	1.718	1.706	1.695	1.682	1.671	1.659	1.648	1.636	1.625	1.615	1.604	1.592	1.584	1.574	1.564	1.555	1.548	1.539	1.532	1.524	1.518	1.512	1.506	1.502	1.499	1.495	1.492	1.490	1.488	1.488	1.488	1.488	1.488	1.490	1.491	1.494	1.498	1.501	1.505	1.511	1.516	1.522	1.529	1.535	1.542	1.550	1.558	1.566	1.574	1.582	1.592	1.601	1.611	1.621	1.631	1.641	1.652	1.662	1.672	1.684	1.694	1.705	1.715	1.726	1.738	1.748	1.759	1.769	1.780	1.790	1.801	1.811	1.822	1.832	1.842	1.852	1.861	1.871	1.880	1.889	1.899	1.908	1.915	1.924	1.931	1.939	1.946	1.954	1.961	1.968	1.974	1.979	1.985	1.990	1.994	2.000	2.004	2.006	2.010	2.014	2.016	2.019	2.020	2.021	2.024	2.025	2.025	2.025	2.025	2.025	2.025	2.022	2.022	2.021	2.020	2.018	2.015	2.013	2.011	2.007	2.005	2.002	1.999	1.995	1.994	1.990	1.986	1.982	1.980	1.976	1.972	1.970	1.968	1.964	1.961	1.958	1.956	1.952	1.950	1.949	1.946	1.944	1.942	1.941	1.939	1.939	1.936	1.936	1.935	1.934	1.935	1.934	1.934	1.934	1.934	1.935	1.935	1.935	1.936	1.938	1.938	1.939	1.940	1.940	1.941	1.942	1.942	1.944	1.945	1.946	1.946	1.948	1.949	1.949	1.950	1.950	1.950	1.950	1.950	1.951	1.951	1.951	1.951	1.950	1.951	1.951	1.950	1.950	1.949	1.948	1.946	1.946	1.946	1.945	1.944	1.942	1.941	1.941	1.940	1.940	1.939	1.938	1.938	1.935	1.935	1.934	1.932	1.934	1.932	1.932	1.932	1.932	1.931	1.931	1.932	1.932	1.932	1.934	1.934	1.935	1.938	1.938	1.939	1.941	1.944	1.945	1.948	1.949	1.951	1.955	1.958	1.961	1.965	1.969	1.972	1.976	1.981	1.985	1.990	1.995	2.000	2.006	2.013	2.018	2.025	2.030	2.038	2.045	2.052	2.060	2.068	2.076	2.084	2.092	2.100	2.110	2.119	2.129	2.139	2.149	2.159	2.169	2.179	2.191	2.201	2.212	2.224	2.235	2.248	2.259	2.270	2.282	2.295	2.308	2.320	2.332	2.344	2.358	2.369	2.382	2.395	2.406	2.419	2.430	2.442	2.455	2.466	2.479	2.490	2.501	2.512	2.524	2.534	2.545	2.555	2.565	2.574	2.582	2.592	2.600	2.608	2.615	2.622	2.629	2.636	2.642	2.648	2.652	2.658	2.661	2.666	2.669	2.672	2.675	2.678	2.679	2.680	2.681	2.681	2.682	2.682	2.682	2.680	2.680	2.679	2.678	2.676	2.674	2.671	2.669	2.668	2.665	2.662	2.660	2.658	2.655	2.652	2.650	2.649	2.646	2.645	2.644	2.642	2.641	2.640	2.640	2.640	2.639	2.640	2.640	2.641	2.642	2.645	2.648	2.650	2.654	2.656	2.660	2.664	2.668	2.674	2.678	2.684	2.690	2.696	2.702	2.709	2.715	2.724	2.730	2.738	2.745	2.752	2.761	2.768	2.775	2.782	2.790	2.796	2.804	2.810	2.816	2.822	2.829	2.834	2.839	2.844	2.849	2.851	2.854	2.856	2.859	2.860	2.860	2.860	2.859	2.858	2.855	2.852	2.849	2.844	2.838	2.832	2.825	2.816	2.809	2.799	2.789	2.778	2.765	2.754	2.741	2.726	2.712	2.698	2.681	2.665	2.649	2.631	2.614	2.595	2.578	2.559	2.540	2.520	2.500	2.481	2.461	2.441	2.421	2.401	2.382	2.362	2.344	2.325	2.305	2.286	2.268	2.250	2.232	2.215	2.199	2.184	2.168	2.154	2.139	2.125	2.112	2.100	2.088	2.076	2.066	2.058	2.047	2.039	2.033	2.025	2.019	2.014	2.007	2.004	2.000	1.996	1.994	1.991	1.990	1.989	1.988	1.989	1.988	1.989	1.989	1.991	1.992	1.994	1.995	1.998	1.999	2.001	2.004	2.005	2.007	2.010	2.011	2.014	2.014	2.016	2.016	2.018	2.018	2.018	2.019	2.018	2.016	2.014	2.013	2.010	2.006	2.004	2.000	1.995	1.990	1.985	1.979	1.972	1.966	1.958	1.950	1.942	1.932	1.924	1.914	1.902	1.892	1.882	1.871	1.860	1.849	1.836	1.825	1.812	1.800	1.788	1.775	1.762	1.751	1.739	1.726	1.714	1.702	1.691	1.680	1.669	1.659	1.648	1.639	1.628	1.619	1.611	1.602	1.595	1.590	1.582	1.578	1.572	1.568	1.565	1.562	1.560	1.558	1.558	1.558	1.558	1.559	1.560	1.564	1.566	1.570	1.575	1.580	1.585	1.590	1.598	1.604	1.612	1.619	1.628	1.636	1.644	1.652	1.662	1.671	1.680	1.689	1.699	1.708	1.716	1.725	1.734	1.741	1.749	1.756	1.762	1.769	1.775	1.780	1.785	1.789	1.791	1.795	1.796	1.798	1.799	1.798	1.796	1.794	1.791	1.788	1.782	1.778	1.771	1.764	1.756	1.749	1.738	1.728	1.718	1.705	1.692	1.680	1.666	1.651	1.638	1.622	1.606	1.591	1.575	1.559	1.541	1.525	1.508	1.491	1.474	1.456	1.440	1.422	1.405	1.390	1.372	1.358	1.342	1.328	1.312	1.299	1.284	1.271	1.259	1.248	1.235	1.225	1.215	1.206	1.198	1.190	1.182	1.176	1.171	1.166	1.161	1.159	1.156	1.154	1.154	1.154	1.154	1.154	1.155	1.156	1.160	1.162	1.166	1.169	1.172	1.179	1.182	1.189	1.195	1.200	1.206	1.212	1.219	1.225	1.231	1.239	1.245	1.251	1.258	1.264	1.270	1.276	1.280	1.286	1.291	1.296	1.300	1.304	1.308	1.310	1.312	1.315	1.316	1.318	1.318	1.318	1.318	1.316	1.315	1.312	1.310	1.308	1.304	1.300	1.294	1.289	1.284	1.276	1.269	1.262	1.254	1.245	1.238	1.228	1.219	1.209	1.198	1.188	1.176	1.165	1.152	1.141	1.129	1.116	1.105	1.092	1.080	1.066	1.055	1.042	1.029	1.018	1.004	0.992	0.980	0.969	0.956	0.945	0.934	0.922	0.914	0.904	0.892	0.885	0.876	0.869	0.861	0.854	0.849	0.842	0.838	0.834	0.830	0.829	0.826	0.825	0.826	0.826	0.829	0.831	0.834	0.839	0.844	0.850	0.858	0.865	0.874	0.884	0.895	0.906	0.918	0.931	0.946	0.960	0.976	0.992	1.010	1.026	1.046	1.065	1.084	1.105	1.125	1.146	1.169	1.190	1.212	1.234	1.256	1.279	1.301	1.325	1.348	1.370	1.394	1.416	1.438	1.460	1.481	1.501	1.521	1.542	1.561	1.580	1.599	1.616	1.632	1.649	1.662	1.678	1.691	1.704	1.715	1.726	1.735	1.744	1.751	1.759	1.765	1.769	1.772	1.775	1.776	1.778	1.778	1.776	1.775	1.771	1.766	1.762	1.758	1.750	1.744	1.736	1.726	1.718	1.708	1.699	1.689	1.678	1.665	1.654	1.642	1.630	1.618	1.606	1.594	1.581	1.569	1.556	1.546	1.534	1.522	1.512	1.502	1.492	1.484	1.474	1.466	1.460	1.452	1.446	1.442	1.439	1.436	1.432	1.431	1.431	1.432	1.434	1.436	1.440	1.444	1.450	1.456	1.465	1.474	1.484	1.495	1.506	1.519	1.532	1.548	1.564	1.580	1.596	1.615	1.634	1.654	1.674	1.695	1.716	1.738	1.760	1.782	1.806	1.830	1.854	1.878	1.902	1.926	1.950	1.974	1.999	2.022	2.046	2.070	2.092	2.116	2.139	2.160	2.181	2.204	2.224	2.242	2.262	2.281	2.299	2.315	2.331	2.346	2.361	2.376	2.389	2.401	2.412	2.422	2.432	2.441	2.449	2.455	2.462	2.468	2.472	2.478	2.480	2.481	2.484	2.485	2.486	2.486	2.486	2.485	2.484	2.482	2.480	2.479	2.476	2.474	2.471	2.468	2.466	2.462	2.460	2.459	2.455	2.454	2.450	2.449	2.448	2.446	2.446	2.445	2.446	2.446	2.449	2.450	2.452	2.455	2.460	2.462	2.468	2.474	2.479	2.486	2.494	2.501	2.511	2.520	2.529	2.539	2.550	2.561	2.572	2.585	2.598	2.610	2.624	2.638	2.651	2.666	2.680	2.695	2.710	2.724	2.739	2.754	2.769	2.782	2.798	2.812	2.825	2.840	2.852	2.868	2.880	2.892	2.904	2.916	2.926	2.936	2.946	2.955	2.965	2.971	2.979	2.985	2.991	2.996	3.000	3.004	3.006	3.009	3.011	3.010	3.011	3.010	3.008	3.005	3.001	2.998	2.994	2.989	2.982	2.976	2.969	2.961	2.954	2.945	2.936	2.926	2.916	2.905	2.895	2.884	2.871	2.860	2.848	2.836	2.824	2.811	2.799	2.786	2.774	2.761	2.748	2.735	2.722	2.709	2.698	2.684	2.671	2.659	2.646	2.635	2.622	2.610	2.598	2.586	2.575	2.564	2.552	2.541	2.529	2.519	2.508	2.498	2.488	2.476	2.466	2.455	2.445	2.435	2.425	2.415	2.405	2.395	2.385	2.375	2.365	2.355	2.345	2.335	2.324	2.315	2.304	2.294	2.284	2.272	2.261	2.251	2.240	2.229	2.219	2.208	2.195	2.184	2.172	2.161	2.149	2.138	2.125	2.112	2.100	2.089	2.075	2.064	2.050	2.038	2.024	2.011	1.999	1.985	1.971	1.959	1.945	1.931	1.919	1.905	1.891	1.876	1.862	1.849	1.835	1.820	1.806	1.792	1.779	1.764	1.750	1.735	1.720	1.706	1.692	1.678	1.662	1.649	1.634	1.619	1.604	1.589	1.574	1.559	1.544	1.530	1.515	1.500	1.484	1.470	1.455	1.440	1.425	1.410	1.396	1.380	1.366	1.351	1.336	1.322	1.309	1.295	1.280	1.266	1.252	1.240	1.226	1.214	1.200	1.188	1.175	1.162	1.150	1.140	1.128	1.118	1.106	1.096	1.086	1.076	1.068	1.058	1.049	1.040	1.034	1.026	1.018	1.011	1.005	0.999	0.992	0.989	0.982	0.978	0.972	0.969	0.964	0.961	0.958	0.954	0.950	0.948	0.944	0.941	0.939	0.935	0.932	0.930	0.928	0.924	0.920	0.916	0.914	0.910	0.905	0.900	0.895	0.890	0.884	0.879	0.871	0.865	0.858	0.849	0.840	0.831	0.822	0.811	0.801	0.789	0.779	0.766	0.752	0.739	0.725	0.710	0.695	0.679	0.664	0.646	0.629	0.611	0.595	0.576	0.558	0.539	0.520	0.501	0.481	0.462	0.444	0.425	0.406	0.388	0.369	0.349	0.330	0.311	0.295	0.278	0.260	0.244	0.228	0.212	0.198	0.182	0.170	0.156	0.144	0.134	0.122	0.112	0.101	0.094	0.085	0.078	0.071	0.065	0.061	0.055	0.051	0.049	0.046	0.044	0.042	0.041	0.041	0.041	0.041	0.041	0.042	0.044	0.045	0.048	0.049	0.050	0.052	0.054	0.055	0.058	0.059	0.060	0.061	0.061	0.061	0.061	0.060	0.060	0.059	0.055	0.054	0.051	0.048	0.042	0.038	0.032	0.026	0.019	0.011	0.004	-0.006	-0.015	-0.025	-0.036	-0.046	-0.058	-0.070	-0.082	-0.096	-0.110	-0.124	-0.138	-0.151	-0.166	-0.181	-0.196	-0.212	-0.226	-0.242	-0.258	-0.272	-0.288	-0.301	-0.316	-0.330	-0.344	-0.358	-0.370	-0.381	-0.394	-0.405	-0.415	-0.424	-0.431	-0.439	-0.446	-0.451	-0.456	-0.460	-0.462	-0.465	-0.465	-0.464	-0.462	-0.460	-0.455	-0.450	-0.444	-0.436	-0.428	-0.419	-0.408	-0.396	-0.382	-0.369	-0.354	-0.338	-0.320	-0.302	-0.282	-0.262	-0.242	-0.221	-0.199	-0.176	-0.152	-0.129	-0.104	-0.080	-0.054	-0.029	-0.002	0.022	0.050	0.076	0.102	0.128	0.155	0.180	0.206	0.231	0.256	0.281	0.305	0.329	0.351	0.374	0.395	0.418	0.438	0.456	0.476	0.494	0.511	0.529	0.544	0.559	0.572	0.586	0.598	0.609	0.619	0.628	0.636	0.644	0.650	0.655	0.661	0.665	0.668	0.670	0.671	0.672	0.672	0.672	0.670	0.670	0.668	0.664	0.660	0.656	0.651	0.646	0.642	0.636	0.630	0.624	0.618	0.610	0.604	0.596	0.590	0.582	0.576	0.569	0.561	0.555	0.548	0.542	0.536	0.530	0.524	0.518	0.512	0.506	0.501	0.498	0.492	0.489	0.485	0.482	0.479	0.476	0.475	0.472	0.471	0.471	0.469	0.469	0.469	0.470	0.470	0.471	0.472	0.474	0.475	0.478	0.480	0.481	0.484	0.486	0.489	0.491	0.494	0.496	0.499	0.502	0.505	0.506	0.509	0.510	0.512	0.514	0.516	0.518	0.518	0.519	0.518	0.519	0.518	0.518	0.515	0.515	0.512	0.510	0.506	0.502	0.500	0.496	0.491	0.486	0.481	0.475	0.469	0.461	0.455	0.448	0.440	0.431	0.422	0.414	0.404	0.394	0.385	0.375	0.364	0.354	0.341	0.330	0.319	0.308	0.296	0.284	0.272	0.260	0.248	0.235	0.222	0.211	0.198	0.185	0.172	0.161	0.148	0.135	0.124	0.111	0.100	0.088	0.076	0.064	0.052	0.042	0.031	0.020	0.010	0.000	-0.010	-0.019	-0.028	-0.036	-0.046	-0.054	-0.060	-0.068	-0.074	-0.080	-0.086	-0.091	-0.095	-0.099	-0.102	-0.105	-0.108	-0.108	-0.109	-0.109	-0.109	-0.108	-0.105	-0.102	-0.099	-0.094	-0.090	-0.085	-0.080	-0.072	-0.065	-0.059	-0.050	-0.040	-0.032	-0.022	-0.012	-0.001	0.009	0.020	0.032	0.044	0.055	0.069	0.080	0.091	0.105	0.116	0.128	0.139	0.150	0.162	0.172	0.184	0.194	0.204	0.212	0.221	0.230	0.238	0.245	0.250	0.256	0.262	0.268	0.270	0.274	0.276	0.278	0.280	0.280	0.280	0.280	0.279	0.278	0.275	0.274	0.271	0.269	0.265	0.262	0.259	0.254	0.251	0.248	0.244	0.241	0.238	0.234	0.231	0.229	0.226	0.225	0.224	0.224	0.224	0.224	0.225	0.228	0.230	0.235	0.239	0.244	0.249	0.256	0.265	0.272	0.281	0.292	0.302	0.314	0.326	0.340	0.354	0.369	0.384	0.400	0.415	0.432	0.450	0.469	0.485	0.504	0.522	0.541	0.560	0.579	0.599	0.616	0.636	0.654	0.672	0.691	0.709	0.726	0.744	0.759	0.776	0.791	0.805	0.820	0.832	0.845	0.856	0.869	0.880	0.889	0.896	0.905	0.911	0.918	0.922	0.926	0.929	0.932	0.932	0.934	0.931	0.930	0.928	0.924	0.919	0.914	0.908	0.900	0.892	0.884	0.872	0.862	0.851	0.839	0.826	0.814	0.799	0.784	0.769	0.751	0.735	0.719	0.701	0.682	0.664	0.645	0.628	0.606	0.588	0.568	0.548	0.528	0.507	0.488	0.468	0.446	0.428	0.408	0.388	0.368	0.349	0.330	0.311	0.292	0.275	0.258	0.240	0.224	0.209	0.192	0.179	0.165	0.150	0.139	0.126	0.115	0.105	0.096	0.086	0.079	0.072	0.065	0.059	0.055	0.051	0.049	0.046	0.046	0.045	0.046	0.048	0.050	0.054	0.058	0.062	0.068	0.075	0.082	0.090	0.099	0.108	0.118	0.129	0.139	0.150	0.164	0.176	0.188	0.201	0.215	0.229	0.244	0.259	0.272	0.288	0.302	0.318	0.332	0.348	0.361	0.376	0.391	0.405	0.419	0.434	0.446	0.460	0.472	0.485	0.496	0.507	0.518	0.528	0.538	0.546	0.555	0.562	0.569	0.576	0.581	0.586	0.590	0.594	0.596	0.598	0.599	0.600	0.599	0.598	0.596	0.592	0.590	0.586	0.581	0.576	0.571	0.565	0.559	0.551	0.544	0.536	0.528	0.519	0.510	0.500	0.490	0.481	0.470	0.461	0.451	0.441	0.431	0.421	0.411	0.402	0.394	0.384	0.375	0.368	0.359	0.351	0.345	0.339	0.332	0.328	0.322	0.319	0.315	0.312	0.310	0.309	0.308	0.308	0.308	0.309	0.310	0.314	0.315	0.320	0.324	0.330	0.335	0.341	0.349	0.355	0.362	0.370	0.380	0.389	0.398	0.408	0.418	0.428	0.439	0.449	0.460	0.471	0.482	0.494	0.505	0.515	0.526	0.538	0.549	0.559	0.570	0.579	0.590	0.599	0.609	0.618	0.628	0.636	0.644	0.652	0.660	0.668	0.676	0.682	0.690	0.696	0.702	0.709	0.715	0.720	0.725	0.730	0.735	0.740	0.745	0.751	0.755	0.760	0.765	0.770	0.776	0.780	0.785	0.791	0.796	0.802	0.809	0.814	0.821	0.828	0.835	0.842	0.850	0.859	0.866	0.875	0.885	0.895	0.905	0.915	0.926	0.938	0.949	0.961	0.974	0.986	0.999	1.012	1.028	1.041	1.055	1.070	1.084	1.099	1.114	1.129	1.145	1.160	1.175	1.191	1.206	1.221	1.238	1.251	1.266	1.281	1.295	1.310	1.324	1.336	1.350	1.361	1.374	1.385	1.395	1.408	1.416	1.425	1.434	1.442	1.449	1.455	1.461	1.466	1.470	1.474	1.476	1.479	1.479	1.479	1.479	1.476	1.474	1.471	1.466	1.462	1.455	1.449	1.441	1.434	1.424	1.415	1.405	1.392	1.381	1.368	1.355	1.341	1.326	1.310	1.294	1.278	1.259	1.241	1.224	1.204	1.185	1.165	1.144	1.122	1.101	1.080	1.059	1.036	1.012	0.990	0.965	0.942	0.918	0.895	0.870	0.845	0.821	0.796	0.772	0.748	0.724	0.699	0.674	0.650	0.626	0.602	0.579	0.555	0.532	0.510	0.488	0.466	0.445	0.425	0.404	0.385	0.366	0.348	0.330	0.314	0.299	0.282	0.270	0.255	0.244	0.232	0.224	0.214	0.206	0.199	0.194	0.190	0.186	0.182	0.182	0.182	0.184	0.188	0.190	0.196	0.201	0.210	0.218	0.229	0.239	0.252	0.265	0.280	0.296	0.312	0.330	0.350	0.370	0.390	0.411	0.435	0.459	0.481	0.506	0.532	0.559	0.585	0.612	0.640	0.669	0.696	0.726	0.754	0.785	0.815	0.844	0.875	0.904	0.934	0.965	0.995	1.025	1.054	1.084	1.114	1.144	1.171	1.201	1.230	1.258	1.285	1.314	1.340	1.368	1.394	1.420	1.445	1.471	1.496	1.520	1.544	1.568	1.590	1.614	1.635	1.658	1.678	1.698	1.719	1.739	1.758	1.776	1.795	1.811	1.829	1.846	1.861	1.878	1.892	1.906	1.921	1.935	1.946	1.960	1.971	1.982	1.994	2.002	2.013	2.021	2.030	2.038	2.045	2.051	2.058	2.062	2.068	2.071	2.075	2.078	2.080	2.081	2.082	2.082	2.082	2.081	2.080	2.079	2.076	2.072	2.069	2.065	2.060	2.054	2.049	2.042	2.035	2.027	2.019	2.010	2.000	1.991	1.981	1.971	1.959	1.948	1.935	1.922	1.909	1.895	1.881	1.866	1.850	1.835	1.819	1.802	1.784	1.766	1.748	1.729	1.709	1.689	1.669	1.648	1.626	1.604	1.580	1.558	1.534	1.510	1.484	1.459	1.432	1.406	1.379	1.352	1.325	1.296	1.269	1.240	1.211	1.181	1.152	1.122	1.092	1.062	1.032	1.002	0.972	0.944	0.912	0.884	0.855	0.825	0.796	0.768	0.740	0.712	0.685	0.660	0.634	0.609	0.585	0.561	0.538	0.516	0.496	0.476	0.456	0.439	0.421	0.405	0.390	0.375	0.362	0.350	0.339	0.330	0.321	0.312	0.305	0.299	0.294	0.290	0.286	0.284	0.281	0.280	0.281	0.281	0.282	0.284	0.286	0.289	0.292	0.296	0.300	0.304	0.309	0.312	0.318	0.322	0.328	0.331	0.338	0.342	0.346	0.351	0.355	0.360	0.362	0.366	0.369	0.371	0.372	0.375	0.376	0.378	0.378	0.378	0.378	0.376	0.374	0.372	0.370	0.368	0.364	0.360	0.356	0.351	0.346	0.341	0.335	0.329	0.322	0.315	0.309	0.301	0.294	0.286	0.279	0.270	0.264	0.255	0.246	0.240	0.231	0.224	0.215	0.209	0.200	0.194	0.186	0.180	0.171	0.165	0.159	0.154	0.148	0.142	0.136	0.131	0.128	0.122	0.119	0.116	0.112	0.110	0.109	0.108	0.106	0.105	0.104	0.104	0.104	0.105	0.106	0.109	0.110	0.112	0.116	0.120	0.124	0.129	0.134	0.139	0.145	0.151	0.156	0.164	0.170	0.178	0.186	0.194	0.202	0.210	0.220	0.229	0.238	0.248	0.256	0.266	0.275	0.286	0.295	0.305	0.314	0.324	0.332	0.341	0.350	0.359	0.369	0.376	0.382	0.391	0.398	0.402	0.410	0.415	0.419	0.422	0.428	0.430	0.431	0.434	0.435	0.435	0.434	0.432	0.430	0.428	0.422	0.419	0.412	0.406	0.400	0.392	0.384	0.374	0.364	0.352	0.341	0.329	0.316	0.301	0.288	0.272	0.256	0.241	0.225	0.209	0.190	0.174	0.155	0.136	0.119	0.100	0.081	0.062	0.044	0.026	0.008	-0.011	-0.030	-0.048	-0.065	-0.081	-0.098	-0.114	-0.130	-0.145	-0.160	-0.174	-0.188	-0.200	-0.212	-0.224	-0.235	-0.244	-0.254	-0.261	-0.269	-0.275	-0.280	-0.285	-0.290	-0.292	-0.295	-0.296	-0.298	-0.296	-0.295	-0.294	-0.291	-0.288	-0.284	-0.278	-0.272	-0.266	-0.260	-0.252	-0.245	-0.236	-0.228	-0.219	-0.209	-0.199	-0.188	-0.178	-0.168	-0.156	-0.145	-0.134	-0.122	-0.111	-0.101	-0.089	-0.078	-0.068	-0.058	-0.046	-0.036	-0.028	-0.018	-0.009	-0.001	0.006	0.014	0.021	0.029	0.035	0.039	0.044	0.049	0.052	0.056	0.059	0.061	0.064	0.064	0.065	0.065	0.064	0.064	0.062	0.061	0.059	0.056	0.052	0.050	0.046	0.044	0.040	0.036	0.031	0.028	0.024	0.019	0.016	0.011	0.008	0.004	0.001	-0.001	-0.005	-0.008	-0.009	-0.010	-0.011	-0.011	-0.011	-0.010	-0.009	-0.006	-0.004	0.000	0.004	0.009	0.015	0.020	0.029	0.035	0.044	0.054	0.064	0.074	0.085	0.098	0.109	0.122	0.136	0.150	0.164	0.180	0.195	0.211	0.228	0.244	0.260	0.276	0.292	0.310	0.326	0.344	0.359	0.376	0.391	0.406	0.421	0.436	0.450	0.464	0.476	0.489	0.500	0.511	0.521	0.529	0.538	0.545	0.550	0.555	0.559	0.561	0.562	0.564	0.562	0.560	0.558	0.552	0.548	0.540	0.532	0.524	0.512	0.500	0.488	0.474	0.459	0.441	0.424	0.405	0.385	0.364	0.341	0.318	0.294	0.269	0.244	0.218	0.190	0.162	0.135	0.105	0.075	0.045	0.014	-0.016	-0.048	-0.079	-0.111	-0.144	-0.174	-0.206	-0.239	-0.270	-0.301	-0.332	-0.364	-0.394	-0.424	-0.454	-0.482	-0.511	-0.539	-0.565	-0.591	-0.616	-0.641	-0.664	-0.686	-0.709	-0.729	-0.746	-0.765	-0.781	-0.796	-0.811	-0.822	-0.834	-0.844	-0.852	-0.859	-0.864	-0.868	-0.870	-0.870	-0.869	-0.866	-0.864	-0.858	-0.851	-0.842	-0.832	-0.821	-0.809	-0.795	-0.779	-0.761	-0.744	-0.725	-0.705	-0.682	-0.660	-0.636	-0.611	-0.586	-0.560	-0.534	-0.506	-0.478	-0.449	-0.420	-0.391	-0.361	-0.331	-0.301	-0.271	-0.241	-0.211	-0.181	-0.152	-0.124	-0.096	-0.068	-0.040	-0.014	0.012	0.038	0.061	0.084	0.108	0.129	0.149	0.169	0.188	0.205	0.221	0.236	0.250	0.262	0.275	0.285	0.295	0.304	0.311	0.318	0.324	0.329	0.332	0.335	0.338	0.340	0.341	0.341	0.342	0.342	0.342	0.341	0.340	0.339	0.339	0.338	0.336	0.335	0.335	0.335	0.335	0.336	0.338	0.340	0.342	0.345	0.349	0.354	0.360	0.368	0.374	0.382	0.392	0.402	0.414	0.428	0.441	0.455	0.470	0.486	0.504	0.522	0.541	0.561	0.584	0.604	0.628	0.650	0.675	0.700	0.726	0.752	0.779	0.805	0.832	0.860	0.889	0.916	0.945	0.974	1.002	1.031	1.060	1.089	1.116	1.145	1.171	1.199	1.226	1.252	1.279	1.305	1.330	1.354	1.378	1.400	1.422	1.444	1.464	1.485	1.502	1.520	1.538	1.554	1.569	1.582	1.596	1.609	1.620	1.630	1.640	1.649	1.655	1.661	1.668	1.671	1.675	1.678	1.679	1.679	1.680	1.679	1.678	1.675	1.671	1.668	1.662	1.658	1.650	1.644	1.636	1.629	1.620	1.611	1.601	1.591	1.582	1.572	1.562	1.551	1.540	1.530	1.519	1.509	1.499	1.488	1.478	1.468	1.456	1.446	1.438	1.430	1.420	1.412	1.405	1.399	1.391	1.386	1.380	1.375	1.372	1.370	1.366	1.365	1.362	1.362	1.364	1.364	1.366	1.369	1.371	1.375	1.379	1.385	1.389	1.396	1.402	1.410	1.416	1.424	1.434	1.441	1.451	1.460	1.469	1.479	1.488	1.496	1.506	1.516	1.525	1.532	1.542	1.551	1.560	1.568	1.575	1.581	1.589	1.595	1.601	1.605	1.610	1.615	1.618	1.621	1.622	1.625	1.625	1.626	1.626	1.625	1.624	1.622	1.619	1.616	1.612	1.609	1.604	1.599	1.594	1.588	1.581	1.576	1.568	1.561	1.555	1.548	1.540	1.534	1.525	1.518	1.511	1.504	1.495	1.489	1.481	1.474	1.468	1.461	1.455	1.449	1.444	1.439	1.434	1.429	1.424	1.420	1.416	1.412	1.409	1.406	1.405	1.402	1.401	1.400	1.399	1.398	1.399	1.398	1.398	1.399	1.399	1.400	1.401	1.402	1.404	1.406	1.408	1.409	1.411	1.412	1.415	1.418	1.419	1.421	1.422	1.425	1.426	1.429	1.429	1.431	1.431	1.431	1.432	1.431	1.432	1.431	1.430	1.429	1.428	1.425	1.424	1.420	1.416	1.414	1.409	1.404	1.399	1.394	1.388	1.380	1.374	1.365	1.356	1.348	1.339	1.329	1.319	1.306	1.296	1.284	1.271	1.258	1.244	1.230	1.214	1.199	1.182	1.166	1.149	1.131	1.114	1.095	1.075	1.056	1.035	1.015	0.994	0.972	0.951	0.929	0.906	0.884	0.861	0.838	0.814	0.790	0.766	0.742	0.718	0.694	0.669	0.646	0.621	0.596	0.572	0.548	0.524	0.500	0.476	0.454	0.430	0.408	0.386	0.364	0.342	0.321	0.301	0.282	0.262	0.244	0.226	0.210	0.192	0.178	0.164	0.149	0.138	0.124	0.115	0.104	0.095	0.088	0.081	0.075	0.071	0.068	0.065	0.065	0.064	0.065	0.069	0.071	0.076	0.082	0.089	0.098	0.106	0.116	0.128	0.140	0.154	0.168	0.182	0.199	0.215	0.232	0.250	0.269	0.289	0.310	0.330	0.350	0.372	0.394	0.415	0.439	0.460	0.482	0.505	0.528	0.550	0.571	0.594	0.615	0.638	0.658	0.678	0.699	0.718	0.736	0.755	0.772	0.789	0.805	0.821	0.835	0.849	0.861	0.874	0.885	0.894	0.904	0.912	0.920	0.926	0.932	0.938	0.941	0.944	0.948	0.949	0.950	0.949	0.950	0.948	0.946	0.944	0.940	0.936	0.931	0.928	0.922	0.916	0.910	0.905	0.898	0.890	0.884	0.876	0.869	0.861	0.855	0.848	0.840	0.832	0.825	0.818	0.811	0.804	0.798	0.790	0.785	0.779	0.772	0.768	0.761	0.758	0.754	0.749	0.745	0.740	0.738	0.735	0.731	0.730	0.728	0.726	0.724	0.724	0.722	0.722	0.722	0.722	0.722	0.722	0.724	0.724	0.726	0.726	0.728	0.729	0.730	0.731	0.732	0.735	0.736	0.736	0.738	0.740	0.740	0.741	0.741	0.742	0.742	0.742	0.741	0.741	0.740	0.740	0.738	0.735	0.732	0.730	0.726	0.722	0.719	0.714	0.709	0.704	0.698	0.691	0.682	0.675	0.668	0.658	0.649	0.639	0.630	0.619	0.608	0.598	0.585	0.572	0.559	0.546	0.532	0.520	0.506	0.491	0.478	0.462	0.448	0.434	0.419	0.404	0.390	0.375	0.361	0.348	0.334	0.320	0.306	0.294	0.281	0.269	0.258	0.245	0.235	0.225	0.216	0.209	0.200	0.192	0.186	0.181	0.178	0.172	0.170	0.168	0.168	0.168	0.169	0.170	0.172	0.178	0.182	0.188	0.195	0.202	0.211	0.221	0.232	0.245	0.258	0.271	0.286	0.301	0.318	0.335	0.354	0.372	0.392	0.414	0.435	0.456	0.478	0.501	0.525	0.549	0.574	0.599	0.622	0.649	0.675	0.701	0.726	0.754	0.779	0.806	0.832	0.859	0.885	0.911	0.936	0.964	0.989	1.014	1.039	1.064	1.088	1.111	1.134	1.158	1.180	1.200	1.221	1.241	1.262	1.281	1.300	1.318	1.336	1.352	1.369	1.385	1.399	1.414	1.428	1.441	1.455	1.466	1.479	1.490	1.501	1.511	1.522	1.532	1.541	1.551	1.559	1.569	1.578	1.586	1.594	1.602	1.611	1.620	1.628	1.638	1.646	1.655	1.664	1.674	1.682	1.694	1.704	1.715	1.725	1.736	1.749	1.760	1.774	1.786	1.799	1.814	1.826	1.842	1.856	1.871	1.888	1.902	1.919	1.936	1.952	1.969	1.986	2.004	2.020	2.038	2.055	2.072	2.089	2.106	2.124	2.141	2.156	2.172	2.189	2.204	2.219	2.234	2.248	2.260	2.272	2.284	2.296	2.305	2.315	2.324	2.330	2.336	2.342	2.346	2.349	2.350	2.352	2.351	2.350	2.348	2.342	2.338	2.330	2.322	2.314	2.304	2.291	2.279	2.264	2.249	2.232	2.215	2.196	2.175	2.155	2.132	2.110	2.085	2.061	2.035	2.009	1.981	1.954	1.925	1.895	1.868	1.838	1.808	1.776	1.745	1.715	1.684	1.654	1.624	1.592	1.562	1.534	1.504	1.475	1.448	1.420	1.392	1.366	1.340	1.315	1.291	1.268	1.246	1.225	1.205	1.188	1.170	1.152	1.139	1.124	1.111	1.100	1.089	1.081	1.072	1.066	1.061	1.056	1.054	1.051	1.050	1.051	1.052	1.054	1.056	1.062	1.066	1.072	1.080	1.086	1.094	1.102	1.112	1.121	1.131	1.141	1.151	1.161	1.172	1.182	1.194	1.205	1.215	1.225	1.235	1.245	1.254	1.264	1.270	1.279	1.286	1.292	1.298	1.302	1.306	1.310	1.312	1.314	1.315	1.315	1.314	1.312	1.310	1.306	1.302	1.298	1.290	1.284	1.276	1.268	1.258	1.249	1.238	1.226	1.214	1.201	1.189	1.176	1.162	1.148	1.132	1.119	1.104	1.088	1.072	1.059	1.044	1.029	1.014	0.999	0.985	0.972	0.958	0.945	0.932	0.921	0.910	0.900	0.890	0.881	0.874	0.866	0.860	0.855	0.850	0.848	0.844	0.842	0.844	0.844	0.846	0.849	0.852	0.858	0.864	0.871	0.880	0.889	0.899	0.911	0.922	0.936	0.950	0.965	0.981	0.999	1.016	1.034	1.052	1.071	1.092	1.112	1.134	1.154	1.176	1.198	1.220	1.241	1.264	1.286	1.309	1.330	1.351	1.375	1.396	1.418	1.438	1.458	1.476	1.496	1.515	1.532	1.549	1.566	1.581	1.596	1.610	1.622	1.635	1.646	1.656	1.665	1.672	1.680	1.686	1.691	1.695	1.698	1.699	1.700	1.701	1.700	1.698	1.694	1.689	1.684	1.679	1.671	1.665	1.655	1.646	1.636	1.626	1.615	1.604	1.591	1.579	1.565	1.552	1.538	1.522	1.509	1.494	1.479	1.465	1.450	1.434	1.420	1.406	1.391	1.378	1.362	1.350	1.336	1.324	1.311	1.301	1.289	1.279	1.269	1.260	1.251	1.244	1.236	1.230	1.224	1.219	1.215	1.212	1.210	1.209	1.209	1.209	1.210	1.211	1.215	1.218	1.222	1.228	1.234	1.241	1.248	1.256	1.264	1.274	1.284	1.294	1.306	1.316	1.329	1.340	1.354	1.366	1.379	1.392	1.408	1.420	1.434	1.448	1.460	1.475	1.488	1.501	1.512	1.526	1.539	1.550	1.561	1.571	1.582	1.592	1.601	1.611	1.619	1.626	1.632	1.638	1.644	1.649	1.652	1.655	1.658	1.660	1.660	1.661	1.660	1.659	1.658	1.654	1.652	1.648	1.645	1.640	1.634	1.629	1.622	1.616	1.610	1.602	1.596	1.590	1.581	1.574	1.566	1.559	1.552	1.545	1.538	1.530	1.525	1.518	1.512	1.506	1.502	1.496	1.492	1.490	1.486	1.484	1.484	1.481	1.481	1.481	1.482	1.485	1.486	1.490	1.494	1.498	1.504	1.509	1.515	1.522	1.531	1.539	1.548	1.558	1.568	1.578	1.589	1.599	1.611	1.624	1.636	1.649	1.661	1.674	1.688	1.701	1.714	1.726	1.740	1.752	1.766	1.779	1.790	1.802	1.814	1.825	1.836	1.846	1.856	1.866	1.875	1.884	1.891	1.899	1.904	1.909	1.915	1.918	1.921	1.924	1.925	1.925	1.925	1.924	1.921	1.918	1.914	1.909	1.902	1.896	1.889	1.880	1.870	1.860	1.849	1.836	1.824	1.810	1.795	1.780	1.764	1.746	1.730	1.711	1.692	1.674	1.654	1.632	1.612	1.591	1.570	1.549	1.526	1.505	1.482	1.461	1.439	1.416	1.395	1.374	1.351	1.331	1.311	1.290	1.270	1.251	1.234	1.216	1.199	1.182	1.168	1.152	1.138	1.125	1.114	1.102	1.092	1.085	1.078	1.071	1.066	1.062	1.060	1.059	1.058	1.059	1.061	1.065	1.070	1.075	1.082	1.090	1.100	1.111	1.122	1.135	1.149	1.164	1.179	1.195	1.211	1.229	1.248	1.266	1.286	1.305	1.326	1.346	1.368	1.389	1.410	1.432	1.452	1.475	1.496	1.516	1.539	1.560	1.579	1.600	1.619	1.639	1.658	1.675	1.692	1.710	1.726	1.742	1.758	1.771	1.785	1.798	1.810	1.821	1.832	1.842	1.852	1.860	1.869	1.876	1.884	1.890	1.895	1.900	1.905	1.909	1.912	1.916	1.919	1.921	1.924	1.926	1.928	1.930	1.932	1.932	1.935	1.938	1.939	1.941	1.944	1.946	1.951	1.954	1.959	1.962	1.969	1.974	1.981	1.988	1.996	2.005	2.014	2.022	2.033	2.045	2.056	2.069	2.084	2.099	2.114	2.130	2.146	2.165	2.182	2.202	2.222	2.244	2.264	2.288	2.310	2.334	2.356	2.381	2.408	2.432	2.458	2.485	2.512	2.540	2.566	2.594	2.622	2.650	2.678	2.705	2.734	2.762	2.790	2.818	2.845	2.872	2.899	2.925	2.951	2.978	3.004	3.028	3.052	3.076	3.100	3.122	3.144	3.165	3.185	3.205	3.224	3.242	3.258	3.275	3.290	3.304	3.318	3.330	3.342	3.352	3.362	3.371	3.378	3.385	3.390	3.395	3.399	3.401	3.402	3.402	3.404	3.401	3.399	3.395	3.390	3.386	3.380	3.372	3.365	3.356	3.348	3.336	3.326	3.314	3.302	3.290	3.278	3.264	3.251	3.236	3.222	3.208	3.194	3.179	3.164	3.149	3.134	3.120	3.106	3.092	3.080	3.065	3.054	3.041	3.029	3.019	3.009	2.999	2.990	2.982	2.975	2.969	2.964	2.960	2.956	2.954	2.952	2.952	2.954	2.955	2.958	2.961	2.968	2.972	2.980	2.988	2.996	3.006	3.018	3.028	3.040	3.054	3.066	3.081	3.096	3.111	3.128	3.142	3.160	3.176	3.194	3.210	3.228	3.244	3.260	3.278	3.294	3.310	3.325	3.341	3.355	3.370	3.382	3.396	3.409	3.421	3.431	3.441	3.451	3.460	3.466	3.474	3.479	3.484	3.488	3.491	3.492	3.495	3.495	3.494	3.491	3.489	3.486	3.482	3.478	3.471	3.466	3.460	3.452	3.445	3.438	3.429	3.420	3.410	3.400	3.391	3.381	3.371	3.361	3.351	3.341	3.331	3.322	3.312	3.304	3.294	3.286	3.278	3.270	3.264	3.256	3.250	3.245	3.239	3.235	3.230	3.226	3.222	3.220	3.219	3.218	3.218	3.216	3.218	3.220	3.221	3.224	3.226	3.230	3.235	3.240	3.244	3.250	3.258	3.264	3.271	3.279	3.286	3.294	3.301	3.311	3.319	3.329	3.338	3.348	3.356	3.366	3.375	3.386	3.395	3.405	3.415	3.425	3.434	3.444	3.454	3.462	3.471	3.479	3.486	3.495	3.501	3.510	3.516	3.521	3.528	3.532	3.536	3.541	3.544	3.546	3.548	3.549	3.549	3.549	3.548	3.544	3.541	3.538	3.534	3.528	3.520	3.514	3.505	3.496	3.485	3.475	3.462	3.450	3.435	3.420	3.405	3.388	3.371	3.351	3.332	3.312	3.291	3.270	3.246	3.224	3.201	3.176	3.152	3.128	3.101	3.076	3.050	3.024	2.998	2.971	2.944	2.918	2.891	2.865	2.839	2.811	2.785	2.760	2.736	2.711	2.688	2.664	2.642	2.620	2.600	2.579	2.559	2.541	2.524	2.506	2.490	2.476	2.461	2.450	2.438	2.428	2.418	2.409	2.401	2.395	2.389	2.384	2.381	2.378	2.376	2.374	2.374	2.375	2.376	2.379	2.380	2.382	2.386	2.390	2.395	2.399	2.404	2.409	2.415	2.419	2.425	2.430	2.435	2.439	2.445	2.449	2.452	2.456	2.460	2.461	2.464	2.465	2.465	2.465	2.464	2.462	2.460	2.456	2.454	2.448	2.442	2.435	2.426	2.418	2.408	2.398	2.386	2.374	2.360	2.345	2.330	2.312	2.296	2.278	2.259	2.239	2.218	2.196	2.174	2.151	2.128	2.102	2.079	2.054	2.027	2.001	1.975	1.948	1.920	1.892	1.865	1.836	1.809	1.780	1.752	1.724	1.696	1.669	1.641	1.614	1.588	1.561	1.535	1.509	1.485	1.460	1.436	1.414	1.391	1.370	1.349	1.329	1.310	1.292	1.275	1.260	1.245	1.231	1.219	1.206	1.196	1.186	1.179	1.172	1.165	1.161	1.158	1.154	1.152	1.152	1.152	1.155	1.158	1.161	1.166	1.171	1.179	1.185	1.194	1.202	1.211	1.222	1.234	1.245	1.258	1.269	1.282	1.295	1.310	1.324	1.338	1.352	1.366	1.381	1.395	1.410	1.424	1.439	1.452	1.466	1.479	1.494	1.505	1.518	1.529	1.540	1.551	1.561	1.572	1.581	1.590	1.598	1.605	1.611	1.616	1.621	1.626	1.630	1.631	1.634	1.635	1.635	1.634	1.632	1.630	1.628	1.622	1.619	1.614	1.606	1.600	1.591	1.582	1.574	1.564	1.554	1.542	1.531	1.518	1.505	1.491	1.476	1.462	1.448	1.431	1.415	1.399	1.381	1.366	1.349	1.331	1.314	1.298	1.279	1.262	1.245	1.229	1.211	1.195	1.179	1.162	1.148	1.132	1.119	1.105	1.092	1.080	1.069	1.059	1.050	1.041	1.034	1.028	1.022	1.018	1.015	1.014	1.014	1.014	1.016	1.019	1.024	1.030	1.038	1.048	1.058	1.069	1.081	1.096	1.112	1.129	1.148	1.166	1.188	1.210	1.234	1.256	1.282	1.309	1.335	1.364	1.392	1.421	1.450	1.480	1.511	1.541	1.574	1.605	1.636	1.668	1.699	1.730	1.761	1.791	1.821	1.851	1.879	1.908	1.935	1.961	1.986	2.011	2.034	2.056	2.078	2.096	2.115	2.134	2.149	2.164	2.178	2.188	2.199	2.206	2.214	2.220	2.224	2.226	2.229	2.229	2.228	2.225	2.221	2.216	2.210	2.204	2.195	2.186	2.175	2.165	2.152	2.140	2.126	2.114	2.099	2.084	2.069	2.054	2.038	2.022	2.007	1.992	1.976	1.961	1.946	1.932	1.918	1.904	1.891	1.879	1.866	1.856	1.845	1.835	1.826	1.819	1.811	1.804	1.799	1.794	1.790	1.786	1.785	1.784	1.782	1.784	1.785	1.786	1.789	1.792	1.798	1.801	1.806	1.811	1.818	1.824	1.831	1.838	1.845	1.852	1.861	1.869	1.876	1.885	1.892	1.900	1.906	1.914	1.920	1.926	1.931	1.938	1.944	1.948	1.950	1.954	1.956	1.959	1.960	1.960	1.961	1.961	1.959	1.956	1.955	1.951	1.948	1.942	1.938	1.932	1.925	1.920	1.912	1.905	1.896	1.889	1.879	1.870	1.860	1.851	1.841	1.831	1.822	1.812	1.802	1.792	1.784	1.774	1.765	1.756	1.748	1.739	1.731	1.724	1.719	1.711	1.706	1.701	1.696	1.694	1.691	1.689	1.688	1.686	1.686	1.689	1.690	1.692	1.698	1.702	1.706	1.712	1.720	1.729	1.738	1.748	1.758	1.770	1.781	1.795	1.809	1.824	1.839	1.855	1.872	1.889	1.908	1.925	1.945	1.964	1.985	2.005	2.027	2.047	2.069	2.091	2.114	2.136	2.158	2.180	2.202	2.225	2.248	2.270	2.291	2.312	2.334	2.355	2.375	2.395	2.415	2.432	2.451	2.469	2.485	2.501	2.516	2.530	2.545	2.558	2.569	2.579	2.589	2.598	2.605	2.612	2.618	2.621	2.625	2.626	2.629	2.628	2.626	2.625	2.621	2.618	2.612	2.606	2.600	2.591	2.582	2.572	2.562	2.551	2.539	2.526	2.514	2.499	2.485	2.471	2.455	2.440	2.425	2.409	2.394	2.378	2.362	2.346	2.330	2.315	2.300	2.285	2.270	2.256	2.244	2.230	2.218	2.206	2.195	2.185	2.176	2.166	2.159	2.151	2.145	2.140	2.136	2.132	2.131	2.129	2.130	2.130	2.132	2.134	2.139	2.142	2.148	2.154	2.161	2.169	2.178	2.188	2.198	2.209	2.221	2.234	2.246	2.260	2.274	2.289	2.305	2.320	2.336	2.354	2.370	2.386	2.404	2.421	2.438	2.455	2.472	2.489	2.506	2.524	2.540	2.556	2.572	2.589	2.605	2.620	2.634	2.649	2.662	2.675	2.689	2.700	2.711	2.721	2.731	2.741	2.749	2.758	2.764	2.770	2.775	2.780	2.782	2.785	2.788	2.789	2.789	2.788	2.786	2.784	2.779	2.775	2.770	2.764	2.756	2.750	2.741	2.731	2.722	2.711	2.699	2.689	2.675	2.662	2.648	2.635	2.620	2.605	2.589	2.574	2.556	2.540	2.525	2.509	2.491	2.474	2.459	2.442	2.425	2.410	2.394	2.379	2.362	2.349	2.334	2.321	2.309	2.295	2.284	2.272	2.261	2.251	2.242	2.232	2.226	2.219	2.212	2.208	2.202	2.199	2.195	2.191	2.190	2.189	2.188	2.189	2.189	2.190	2.191	2.194	2.196	2.198	2.201	2.205	2.209	2.212	2.216	2.220	2.224	2.228	2.231	2.235	2.239	2.241	2.242	2.245	2.248	2.248	2.249	2.249	2.248	2.246	2.244	2.241	2.236	2.232	2.228	2.220	2.214	2.205	2.195	2.185	2.175	2.162	2.150	2.136	2.121	2.105	2.089	2.071	2.052	2.034	2.015	1.994	1.972	1.951	1.928	1.905	1.881	1.856	1.831	1.806	1.781	1.756	1.730	1.704	1.678	1.651	1.625	1.599	1.572	1.546	1.520	1.494	1.469	1.445	1.421	1.396	1.372	1.350	1.326	1.305	1.284	1.264	1.244	1.225	1.208	1.191	1.174	1.159	1.145	1.131	1.120	1.109	1.098	1.089	1.080	1.074	1.068	1.062	1.060	1.056	1.055	1.055	1.054	1.056	1.059	1.062	1.068	1.072	1.080	1.089	1.096	1.106	1.116	1.128	1.139	1.151	1.165	1.179	1.194	1.209	1.225	1.240	1.258	1.272	1.290	1.308	1.325	1.342	1.360	1.378	1.394	1.412	1.429	1.445	1.462	1.479	1.494	1.509	1.522	1.538	1.550	1.564	1.576	1.586	1.598	1.608	1.616	1.624	1.631	1.638	1.642	1.648	1.650	1.651	1.654	1.652	1.652	1.651	1.649	1.645	1.640	1.635	1.629	1.621	1.612	1.604	1.595	1.584	1.572	1.561	1.549	1.538	1.524	1.510	1.496	1.482	1.468	1.454	1.438	1.424	1.409	1.395	1.380	1.365	1.351	1.339	1.325	1.311	1.299	1.288	1.275	1.262	1.254	1.244	1.235	1.226	1.219	1.212	1.206	1.201	1.198	1.192	1.191	1.189	1.188	1.189	1.189	1.190	1.194	1.196	1.200	1.205	1.210	1.216	1.222	1.230	1.238	1.246	1.254	1.264	1.272	1.284	1.292	1.304	1.315	1.325	1.335	1.346	1.358	1.369	1.380	1.390	1.400	1.410	1.420	1.430	1.438	1.446	1.456	1.462	1.470	1.476	1.482	1.489	1.495	1.499	1.504	1.508	1.510	1.512	1.515	1.515	1.516	1.516	1.516	1.515	1.512	1.512	1.510	1.508	1.504	1.500	1.496	1.491	1.486	1.481	1.476	1.471	1.466	1.460	1.455	1.449	1.442	1.438	1.431	1.425	1.419	1.414	1.409	1.402	1.399	1.394	1.390	1.385	1.381	1.379	1.375	1.374	1.370	1.369	1.369	1.369	1.368	1.369	1.370	1.372	1.374	1.378	1.380	1.385	1.390	1.395	1.401	1.408	1.415	1.422	1.431	1.441	1.450	1.461	1.471	1.482	1.495	1.508	1.520	1.532	1.548	1.561	1.576	1.591	1.606	1.621	1.636	1.652	1.668	1.684	1.700	1.716	1.731	1.746	1.762	1.779	1.794	1.810	1.824	1.839	1.852	1.868	1.880	1.894	1.905	1.918	1.928	1.939	1.949	1.959	1.968	1.975	1.982	1.989	1.994	1.999	2.002	2.006	2.007	2.010	2.010	2.009	2.007	2.006	2.004	2.000	1.996	1.990	1.985	1.978	1.970	1.962	1.955	1.944	1.935	1.925	1.914	1.902	1.890	1.879	1.866	1.852	1.841	1.828	1.814	1.800	1.788	1.774	1.761	1.749	1.735	1.722	1.710	1.698	1.686	1.675	1.664	1.654	1.644	1.635	1.626	1.618	1.610	1.602	1.596	1.592	1.586	1.584	1.580	1.578	1.575	1.575	1.575	1.575	1.576	1.579	1.582	1.586	1.590	1.596	1.601	1.609	1.616	1.625	1.634	1.644	1.652	1.662	1.674	1.685	1.696	1.709	1.721	1.735	1.748	1.760	1.772	1.786	1.799	1.811	1.825	1.838	1.850	1.862	1.874	1.886	1.898	1.910	1.920	1.929	1.939	1.949	1.958	1.965	1.971	1.979	1.985	1.989	1.995	1.998	2.000	2.004	2.005	2.005	2.005	2.004	2.002	2.000	1.998	1.994	1.990	1.985	1.980	1.974	1.968	1.961	1.954	1.946	1.939	1.929	1.921	1.911	1.901	1.892	1.882	1.872	1.862	1.852	1.842	1.832	1.824	1.814	1.804	1.795	1.785	1.776	1.769	1.761	1.752	1.746	1.739	1.732	1.728	1.722	1.716	1.712	1.709	1.706	1.702	1.701	1.700	1.699	1.699	1.698	1.699	1.700	1.701	1.702	1.705	1.709	1.711	1.715	1.719	1.724	1.728	1.734	1.738	1.744	1.750	1.755	1.761	1.766	1.774	1.779	1.785	1.791	1.798	1.802	1.809	1.814	1.818	1.822	1.828	1.831	1.835	1.838	1.839	1.842	1.842	1.844	1.844	1.842	1.841	1.840	1.838	1.832	1.830	1.825	1.819	1.812	1.805	1.796	1.788	1.778	1.766	1.755	1.742	1.729	1.714	1.700	1.682	1.666	1.649	1.631	1.611	1.591	1.571	1.550	1.528	1.505	1.482	1.460	1.436	1.412	1.388	1.361	1.336	1.311	1.285	1.259	1.232	1.206	1.181	1.155	1.128	1.102	1.076	1.051	1.025	1.001	0.976	0.952	0.928	0.905	0.882	0.861	0.839	0.820	0.799	0.780	0.761	0.744	0.726	0.710	0.695	0.682	0.668	0.656	0.645	0.634	0.625	0.615	0.609	0.601	0.595	0.591	0.588	0.584	0.581	0.580	0.579	0.580	0.580	0.582	0.585	0.588	0.591	0.596	0.601	0.606	0.611	0.616	0.622	0.630	0.636	0.644	0.650	0.658	0.664	0.671	0.678	0.685	0.691	0.698	0.704	0.710	0.715	0.720	0.725	0.729	0.732	0.735	0.739	0.740	0.741	0.742	0.741	0.740	0.739	0.736	0.734	0.729	0.725	0.719	0.712	0.708	0.699	0.691	0.682	0.672	0.664	0.652	0.641	0.630	0.619	0.606	0.592	0.580	0.568	0.554	0.541	0.529	0.515	0.501	0.488	0.475	0.464	0.450	0.439	0.426	0.416	0.405	0.395	0.386	0.378	0.369	0.361	0.355	0.349	0.344	0.341	0.338	0.336	0.335	0.335	0.336	0.339	0.342	0.348	0.351	0.358	0.366	0.374	0.384	0.394	0.406	0.419	0.432	0.446	0.460	0.476	0.494	0.511	0.529	0.546	0.566	0.585	0.605	0.626	0.648	0.668	0.689	0.710	0.732	0.754	0.775	0.799	0.820	0.842	0.864	0.885	0.906	0.926	0.948	0.969	0.988	1.006	1.025	1.044	1.062	1.080	1.096	1.114	1.128	1.144	1.159	1.172	1.186	1.198	1.210	1.221	1.232	1.242	1.251	1.260	1.268	1.275	1.282	1.289	1.294	1.299	1.304	1.308	1.311	1.314	1.316	1.319	1.321	1.324	1.324	1.325	1.325	1.326	1.326	1.326	1.325	1.326	1.326	1.324	1.324	1.324	1.324	1.322	1.324	1.322	1.324	1.322	1.324	1.326	1.328	1.328	1.330	1.332	1.338	1.340	1.345	1.349	1.354	1.359	1.366	1.372	1.380	1.389	1.399	1.409	1.419	1.430	1.442	1.455	1.468	1.482	1.498	1.512	1.530	1.548	1.565	1.584	1.602	1.622	1.644	1.665	1.686	1.710	1.732	1.756	1.780	1.805	1.829	1.855	1.880	1.908	1.932	1.959	1.985	2.011	2.038	2.065	2.091	2.119	2.145	2.171	2.196	2.222	2.248	2.272	2.298	2.322	2.345	2.369	2.390	2.412	2.434	2.454	2.474	2.492	2.511	2.528	2.545	2.561	2.575	2.590	2.602	2.615	2.628	2.636	2.646	2.655	2.664	2.670	2.676	2.682	2.686	2.690	2.692	2.695	2.696	2.696	2.698	2.696	2.695	2.692	2.690	2.688	2.684	2.680	2.676	2.671	2.666	2.661	2.655	2.650	2.644	2.638	2.632	2.625	2.619	2.614	2.606	2.600	2.594	2.588	2.581	2.576	2.570	2.565	2.560	2.556	2.551	2.548	2.542	2.540	2.536	2.534	2.531	2.528	2.526	2.524	2.524	2.522	2.521	2.521	2.521	2.521	2.521	2.524	2.524	2.525	2.528	2.529	2.531	2.534	2.535	2.538	2.540	2.544	2.546	2.550	2.552	2.555	2.558	2.560	2.562	2.565	2.568	2.571	2.572	2.575	2.576	2.579	2.579	2.579	2.579	2.579	2.580	2.579	2.578	2.576	2.574	2.570	2.568	2.562	2.559	2.554	2.549	2.541	2.535	2.528	2.519	2.510	2.501	2.491	2.480	2.468	2.456	2.442	2.430	2.415	2.401	2.385	2.369	2.352	2.335	2.319	2.300	2.282	2.262	2.242	2.224	2.204	2.184	2.162	2.142	2.122	2.100	2.080	2.059	2.038	2.016	1.995	1.976	1.955	1.935	1.915	1.896	1.878	1.859	1.841	1.824	1.806	1.790	1.775	1.760	1.746	1.734	1.721	1.709	1.698	1.689	1.680	1.671	1.664	1.658	1.651	1.648	1.644	1.641	1.639	1.639	1.638	1.639	1.641	1.642	1.646	1.650	1.655	1.660	1.666	1.671	1.680	1.688	1.696	1.704	1.712	1.722	1.732	1.742	1.752	1.762	1.774	1.784	1.794	1.804	1.814	1.824	1.834	1.844	1.851	1.861	1.870	1.876	1.885	1.891	1.898	1.904	1.909	1.914	1.918	1.920	1.924	1.926	1.926	1.928	1.926	1.926	1.924	1.921	1.919	1.915	1.910	1.905	1.900	1.892	1.885	1.878	1.870	1.861	1.851	1.842	1.832	1.821	1.811	1.800	1.790	1.778	1.765	1.754	1.742	1.731	1.720	1.708	1.695	1.684	1.674	1.662	1.651	1.641	1.631	1.620	1.611	1.602	1.594	1.585	1.579	1.571	1.565	1.560	1.554	1.549	1.544	1.540	1.538	1.534	1.532	1.530	1.529	1.529	1.529	1.529	1.530	1.531	1.531	1.534	1.536	1.539	1.541	1.545	1.548	1.552	1.555	1.559	1.562	1.566	1.570	1.574	1.579	1.582	1.585	1.588	1.591	1.594	1.598	1.599	1.600	1.601	1.602	1.604	1.604	1.604	1.602	1.602	1.601	1.599	1.595	1.592	1.589	1.584	1.579	1.574	1.566	1.560	1.552	1.544	1.536	1.526	1.518	1.506	1.495	1.484	1.471	1.459	1.445	1.431	1.418	1.402	1.388	1.372	1.355	1.340	1.322	1.306	1.289	1.271	1.254	1.236	1.219	1.201	1.182	1.165	1.148	1.129	1.112	1.095	1.078	1.061	1.045	1.029	1.014	0.999	0.985	0.971	0.958	0.945	0.934	0.922	0.912	0.904	0.896	0.888	0.882	0.878	0.874	0.870	0.869	0.866	0.866	0.868	0.871	0.874	0.879	0.884	0.891	0.899	0.908	0.918	0.929	0.940	0.954	0.969	0.982	0.999	1.015	1.032	1.050	1.069	1.089	1.109	1.130	1.150	1.171	1.192	1.215	1.236	1.260	1.281	1.304	1.325	1.346	1.369	1.390	1.411	1.431	1.451	1.471	1.490	1.508	1.525	1.542	1.559	1.574	1.588	1.601	1.612	1.625	1.635	1.645	1.654	1.661	1.666	1.672	1.678	1.681	1.684	1.685	1.685	1.684	1.684	1.682	1.678	1.675	1.671	1.666	1.660	1.655	1.649	1.641	1.634	1.628	1.619	1.610	1.602	1.595	1.586	1.579	1.571	1.564	1.556	1.549	1.542	1.536	1.531	1.528	1.522	1.520	1.518	1.515	1.512	1.512	1.514	1.515	1.516	1.520	1.525	1.530	1.536	1.542	1.551	1.560	1.569	1.580	1.591	1.604	1.618	1.630	1.645	1.660	1.675	1.692	1.708	1.725	1.742	1.760	1.779	1.796	1.814	1.832	1.850	1.869	1.886	1.904	1.921	1.938	1.954	1.970	1.986	2.000	2.014	2.027	2.040	2.051	2.062	2.071	2.081	2.089	2.096	2.101	2.106	2.110	2.112	2.114	2.115	2.114	2.112	2.110	2.106	2.102	2.096	2.090	2.082	2.074	2.065	2.054	2.044	2.033	2.020	2.006	1.992	1.980	1.965	1.950	1.934	1.919	1.902	1.886	1.870	1.854	1.836	1.819	1.802	1.786	1.770	1.752	1.738	1.721	1.705	1.690	1.675	1.660	1.646	1.632	1.620	1.608	1.595	1.584	1.574	1.562	1.554	1.544	1.536	1.529	1.522	1.516	1.511	1.508	1.502	1.500	1.499	1.498	1.498	1.498	1.499	1.500	1.504	1.508	1.512	1.518	1.524	1.529	1.538	1.546	1.555	1.565	1.575	1.586	1.599	1.611	1.625	1.639	1.652	1.668	1.684	1.699	1.715	1.732	1.750	1.766	1.784	1.802	1.820	1.840	1.858	1.876	1.895	1.914	1.932	1.950	1.969	1.986	2.004	2.022	2.039	2.056	2.072	2.089	2.104	2.119	2.134	2.148	2.160	2.172	2.184	2.194	2.204	2.214	2.222	2.230	2.235	2.242	2.246	2.250	2.252	2.255	2.256	2.256	2.254	2.252	2.249	2.245	2.240	2.234	2.228	2.219	2.210	2.200	2.189	2.179	2.166	2.154	2.140	2.126	2.111	2.096	2.080	2.064	2.047	2.030	2.011	1.995	1.978	1.959	1.941	1.922	1.905	1.886	1.869	1.851	1.834	1.816	1.800	1.784	1.768	1.752	1.739	1.725	1.712	1.700	1.689	1.679	1.668	1.660	1.652	1.645	1.640	1.635	1.631	1.629	1.628	1.626	1.626	1.629	1.630	1.634	1.639	1.645	1.650	1.658	1.666	1.674	1.684	1.694	1.705	1.716	1.729	1.741	1.754	1.766	1.781	1.794	1.809	1.821	1.836	1.849	1.864	1.876	1.889	1.902	1.915	1.926	1.936	1.948	1.958	1.966	1.974	1.980	1.986	1.992	1.996	1.999	2.002	2.002	2.001	2.001	1.999	1.995	1.990	1.985	1.978	1.970	1.960	1.951	1.939	1.928	1.914	1.900	1.885	1.869	1.852	1.835	1.818	1.799	1.780	1.760	1.740	1.720	1.700	1.679	1.658	1.638	1.616	1.596	1.575	1.555	1.535	1.515	1.495	1.476	1.459	1.440	1.422	1.406	1.390	1.374	1.359	1.345	1.332	1.320	1.309	1.298	1.288	1.279	1.270	1.262	1.256	1.250	1.245	1.240	1.236	1.234	1.231	1.230	1.229	1.228	1.228	1.229	1.230	1.231	1.234	1.236	1.238	1.241	1.244	1.246	1.251	1.254	1.259	1.262	1.266	1.270	1.272	1.276	1.280	1.284	1.288	1.289	1.292	1.295	1.298	1.300	1.301	1.302	1.304	1.305	1.305	1.306	1.306	1.305	1.305	1.304	1.304	1.301	1.301	1.299	1.296	1.294	1.291	1.290	1.286	1.284	1.280	1.276	1.272	1.269	1.265	1.260	1.256	1.252	1.249	1.244	1.239	1.234	1.230	1.225	1.220	1.216	1.211	1.206	1.201	1.196	1.192	1.188	1.182	1.179	1.174	1.170	1.165	1.161	1.156	1.152	1.148	1.144	1.140	1.136	1.132	1.128	1.124	1.120	1.118	1.114	1.111	1.108	1.105	1.102	1.100	1.096	1.096	1.094	1.092	1.091	1.089	1.089	1.089	1.088	1.088	1.090	1.090	1.091	1.094	1.096	1.099	1.102	1.106	1.112	1.116	1.124	1.129	1.136	1.144	1.151	1.160	1.170	1.179	1.190	1.201	1.212	1.224	1.236	1.251	1.265	1.279	1.294	1.308	1.324	1.339	1.355	1.371	1.388	1.404	1.422	1.439	1.456	1.472	1.489	1.506	1.522	1.540	1.556	1.571	1.586	1.601	1.616	1.631	1.644	1.656	1.669	1.680	1.691	1.700	1.711	1.719	1.726	1.732	1.739	1.744	1.749	1.750	1.754	1.755	1.755	1.755	1.754	1.752	1.749	1.745	1.741	1.736	1.730	1.724	1.718	1.709	1.701	1.694	1.684	1.675	1.665	1.655	1.645	1.634	1.624	1.612	1.602	1.591	1.580	1.570	1.560	1.550	1.540	1.530	1.521	1.512	1.502	1.495	1.488	1.480	1.472	1.466	1.461	1.456	1.451	1.448	1.445	1.441	1.439	1.438	1.436	1.435	1.435	1.435	1.435	1.436	1.438	1.440	1.441	1.445	1.448	1.450	1.454	1.458	1.461	1.465	1.469	1.474	1.478	1.481	1.485	1.489	1.492	1.495	1.499	1.501	1.504	1.506	1.509	1.510	1.511	1.512	1.512	1.512	1.511	1.511	1.509	1.508	1.504	1.501	1.498	1.494	1.489	1.482	1.476	1.471	1.464	1.455	1.448	1.440	1.430	1.420	1.410	1.400	1.389	1.379	1.366	1.354	1.341	1.329	1.315	1.302	1.290	1.275	1.262	1.248	1.232	1.219	1.204	1.190	1.175	1.161	1.148	1.134	1.120	1.106	1.092	1.080	1.068	1.055	1.042	1.030	1.019	1.009	0.998	0.988	0.979	0.970	0.961	0.954	0.946	0.940	0.934	0.930	0.925	0.921	0.920	0.916	0.915	0.915	0.915	0.915	0.918	0.919	0.921	0.925	0.930	0.935	0.940	0.946	0.952	0.961	0.968	0.978	0.986	0.995	1.005	1.015	1.026	1.038	1.049	1.061	1.072	1.085	1.098	1.110	1.122	1.135	1.149	1.160	1.172	1.186	1.199	1.210	1.222	1.234	1.246	1.256	1.269	1.280	1.289	1.300	1.309	1.319	1.326	1.336	1.344	1.352	1.360	1.366	1.374	1.380	1.385	1.391	1.396	1.401	1.404	1.409	1.412	1.416	1.419	1.422	1.425	1.428	1.431	1.434	1.436	1.439	1.441	1.444	1.448	1.450	1.454	1.458	1.461	1.465	1.470	1.474	1.480	1.485	1.491	1.496	1.504	1.511	1.520	1.529	1.539	1.549	1.559	1.570	1.582	1.595	1.608	1.624	1.638	1.652	1.669	1.686	1.705	1.722	1.741	1.760	1.781	1.801	1.824	1.845	1.869	1.892	1.915	1.940	1.965	1.990	2.016	2.042	2.069	2.095	2.122	2.150	2.178	2.205	2.232	2.261	2.290	2.318	2.346	2.375	2.401	2.430	2.459	2.486	2.515	2.542	2.569	2.596	2.622	2.650	2.675	2.702	2.726	2.752	2.776	2.800	2.824	2.848	2.870	2.891	2.912	2.932	2.954	2.972	2.991	3.010	3.029	3.046	3.062	3.078	3.092	3.108	3.121	3.135	3.148	3.159	3.170	3.181	3.192	3.200	3.210	3.219	3.226	3.234	3.241	3.248	3.254	3.259	3.264	3.269	3.275	3.279	3.282	3.286	3.291	3.294	3.299	3.301	3.305	3.309	3.312	3.316	3.320	3.325	3.329	3.334	3.339	3.344	3.349	3.355	3.361	3.369	3.375	3.384	3.392	3.401	3.410	3.421	3.432	3.444	3.456	3.468	3.482	3.496	3.511	3.526	3.541	3.559	3.576	3.594	3.611	3.631	3.650	3.670	3.690	3.710	3.731	3.752	3.774	3.795	3.816	3.839	3.861	3.881	3.904	3.925	3.946	3.968	3.986	4.006	4.026	4.046	4.064	4.082	4.099	4.115	4.131	4.146	4.160	4.172	4.184	4.195	4.205	4.212	4.220	4.226	4.231	4.235	4.238	4.239	4.239	4.239	4.235	4.231	4.226	4.220	4.214	4.205	4.195	4.184	4.172	4.160	4.148	4.132	4.116	4.100	4.082	4.066	4.048	4.029	4.010	3.989	3.970	3.950	3.929	3.908	3.886	3.866	3.845	3.825	3.805	3.784	3.764	3.745	3.725	3.706	3.688	3.671	3.654	3.638	3.622	3.606	3.592	3.580	3.568	3.556	3.545	3.535	3.526	3.518	3.511	3.505	3.499	3.494	3.490	3.488	3.485	3.484	3.484	3.485	3.485	3.488	3.489	3.491	3.495	3.499	3.504	3.508	3.512	3.519	3.524	3.531	3.536	3.542	3.549	3.555	3.561	3.566	3.572	3.579	3.584	3.589	3.594	3.598	3.602	3.605	3.609	3.611	3.612	3.614	3.612	3.614	3.612	3.610	3.608	3.605	3.601	3.596	3.590	3.584	3.578	3.569	3.561	3.551	3.540	3.530	3.518	3.505	3.490	3.476	3.461	3.446	3.429	3.411	3.394	3.376	3.358	3.339	3.319	3.299	3.278	3.259	3.238	3.216	3.194	3.172	3.150	3.128	3.106	3.084	3.062	3.041	3.019	2.999	2.978	2.956	2.936	2.916	2.896	2.876	2.859	2.840	2.821	2.805	2.788	2.772	2.758	2.742	2.729	2.716	2.704	2.691	2.680	2.670	2.661	2.652	2.644	2.636	2.630	2.624	2.619	2.614	2.610	2.606	2.605	2.602	2.601	2.601	2.600	2.601	2.601	2.604	2.605	2.608	2.610	2.612	2.615	2.618	2.621	2.624	2.629	2.632	2.636	2.639	2.641	2.645	2.649	2.651	2.654	2.656	2.659	2.661	2.662	2.664	2.664	2.664	2.662	2.662	2.661	2.659	2.656	2.652	2.649	2.645	2.639	2.634	2.628	2.619	2.612	2.604	2.595	2.585	2.575	2.564	2.552	2.541	2.528	2.515	2.501	2.488	2.474	2.459	2.444	2.429	2.412	2.398	2.381	2.365	2.349	2.334	2.316	2.299	2.284	2.268	2.251	2.234	2.219	2.202	2.186	2.171	2.158	2.142	2.129	2.114	2.101	2.089	2.075	2.064	2.052	2.041	2.033	2.022	2.014	2.004	1.996	1.989	1.984	1.978	1.972	1.968	1.964	1.959	1.956	1.955	1.955	1.954	1.954	1.954	1.954	1.956	1.959	1.961	1.964	1.968	1.971	1.976	1.981	1.988	1.992	1.999	2.005	2.013	2.020	2.027	2.034	2.042	2.050	2.059	2.068	2.076	2.084	2.094	2.102	2.111	2.119	2.129	2.138	2.146	2.155	2.162	2.171	2.180	2.188	2.196	2.204	2.211	2.219	2.225	2.232	2.239	2.245	2.250	2.255	2.261	2.265	2.269	2.274	2.276	2.280	2.282	2.284	2.286	2.286	2.288	2.288	2.288	2.286	2.285	2.284	2.281	2.279	2.275	2.271	2.268	2.264	2.259	2.252	2.248	2.241	2.235	2.229	2.222	2.214	2.206	2.199	2.190	2.182	2.174	2.165	2.156	2.148	2.138	2.129	2.120	2.110	2.101	2.091	2.082	2.074	2.065	2.056	2.047	2.039	2.031	2.022	2.014	2.005	1.999	1.991	1.984	1.976	1.970	1.964	1.959	1.952	1.948	1.942	1.938	1.935	1.930	1.928	1.924	1.921	1.920	1.919	1.916	1.915	1.915	1.914	1.914	1.914	1.914	1.915	1.916	1.919	1.920	1.922	1.925	1.928	1.930	1.932	1.936	1.940	1.944	1.948	1.950	1.955	1.959	1.962	1.966	1.971	1.975	1.980	1.984	1.988	1.990	1.995	1.999	2.002	2.006	2.009	2.013	2.015	2.019	2.020	2.022	
