# Supplementary material for: Motion onset VEPs can see through the blur
Source: Sci Rep. 2024 Sep 12;14:21296. doi: 10.1038/s41598-024-72483-z (PMC11393312; doi:10.1038/s41598-024-72483-z)
Supplement: Supplementary file 3 — Supplementary Information 3. [file 41598_2024_72483_MOESM3_ESM.zip › VEP_raw_data/source_data/SorceBlurVEP-S013_VEP_2023-04-18_15-56-15.txt]

0.000	0.000	99999.999	6250.000	50.000	-2193.000	-2061.000	6248.000	7.000	100.000	5.000	2.000	1.000	1.000	0.000	0.000	0.000	0.000	0.000	0.000	0.000	0.000	0.000	0.000	0.000	0.000	0.000	-2.198	-2.201	-2.202	-2.201	-2.202	-2.201	-2.200	-2.198	-2.194	-2.190	-2.185	-2.180	-2.172	-2.165	-2.155	-2.148	-2.136	-2.126	-2.114	-2.101	-2.086	-2.072	-2.056	-2.041	-2.024	-2.007	-1.989	-1.970	-1.950	-1.931	-1.909	-1.889	-1.866	-1.845	-1.822	-1.799	-1.775	-1.752	-1.728	-1.704	-1.680	-1.655	-1.631	-1.606	-1.581	-1.558	-1.532	-1.508	-1.482	-1.459	-1.435	-1.411	-1.388	-1.364	-1.341	-1.318	-1.295	-1.274	-1.251	-1.230	-1.209	-1.189	-1.169	-1.149	-1.129	-1.111	-1.094	-1.075	-1.059	-1.042	-1.026	-1.011	-0.998	-0.982	-0.969	-0.956	-0.945	-0.932	-0.922	-0.911	-0.902	-0.892	-0.885	-0.879	-0.870	-0.865	-0.860	-0.855	-0.851	-0.848	-0.845	-0.844	-0.844	-0.842	-0.844	-0.845	-0.848	-0.849	-0.852	-0.858	-0.861	-0.866	-0.872	-0.880	-0.885	-0.892	-0.902	-0.911	-0.920	-0.929	-0.939	-0.949	-0.960	-0.971	-0.981	-0.994	-1.005	-1.016	-1.029	-1.040	-1.052	-1.065	-1.076	-1.089	-1.100	-1.112	-1.125	-1.135	-1.148	-1.159	-1.170	-1.180	-1.190	-1.201	-1.211	-1.220	-1.229	-1.238	-1.246	-1.255	-1.262	-1.270	-1.276	-1.284	-1.290	-1.298	-1.302	-1.308	-1.314	-1.318	-1.322	-1.326	-1.331	-1.334	-1.338	-1.341	-1.344	-1.346	-1.349	-1.351	-1.354	-1.355	-1.358	-1.360	-1.361	-1.364	-1.365	-1.366	-1.368	-1.369	-1.370	-1.371	-1.371	-1.372	-1.374	-1.375	-1.376	-1.376	-1.378	-1.379	-1.380	-1.380	-1.381	-1.381	-1.384	-1.382	-1.384	-1.385	-1.386	-1.388	-1.388	-1.389	-1.389	-1.390	-1.391	-1.391	-1.392	-1.394	-1.395	-1.395	-1.395	-1.396	-1.398	-1.398	-1.399	-1.399	-1.400	-1.400	-1.401	-1.401	-1.401	-1.401	-1.402	-1.401	-1.402	-1.402	-1.402	-1.404	-1.404	-1.404	-1.404	-1.404	-1.404	-1.405	-1.405	-1.405	-1.406	-1.406	-1.408	-1.408	-1.409	-1.409	-1.410	-1.411	-1.412	-1.415	-1.416	-1.418	-1.421	-1.422	-1.426	-1.430	-1.432	-1.436	-1.441	-1.446	-1.451	-1.456	-1.464	-1.470	-1.476	-1.484	-1.491	-1.500	-1.509	-1.518	-1.528	-1.539	-1.549	-1.561	-1.572	-1.585	-1.598	-1.610	-1.624	-1.638	-1.652	-1.668	-1.682	-1.698	-1.712	-1.728	-1.744	-1.759	-1.776	-1.791	-1.808	-1.822	-1.839	-1.854	-1.869	-1.884	-1.899	-1.912	-1.928	-1.941	-1.952	-1.966	-1.979	-1.989	-2.000	-2.010	-2.019	-2.027	-2.035	-2.042	-2.049	-2.054	-2.059	-2.062	-2.065	-2.068	-2.069	-2.070	-2.069	-2.068	-2.066	-2.064	-2.061	-2.056	-2.051	-2.046	-2.041	-2.034	-2.026	-2.019	-2.011	-2.001	-1.992	-1.982	-1.972	-1.964	-1.952	-1.941	-1.931	-1.920	-1.909	-1.898	-1.886	-1.875	-1.862	-1.851	-1.841	-1.830	-1.818	-1.806	-1.796	-1.785	-1.775	-1.764	-1.752	-1.742	-1.732	-1.722	-1.714	-1.702	-1.695	-1.685	-1.676	-1.668	-1.659	-1.651	-1.644	-1.635	-1.628	-1.620	-1.612	-1.605	-1.599	-1.591	-1.585	-1.578	-1.571	-1.564	-1.558	-1.551	-1.546	-1.540	-1.535	-1.529	-1.524	-1.516	-1.511	-1.506	-1.501	-1.496	-1.491	-1.485	-1.480	-1.476	-1.471	-1.465	-1.461	-1.456	-1.452	-1.448	-1.442	-1.439	-1.435	-1.430	-1.426	-1.424	-1.419	-1.415	-1.411	-1.409	-1.405	-1.402	-1.399	-1.396	-1.394	-1.391	-1.390	-1.386	-1.385	-1.382	-1.381	-1.381	-1.379	-1.378	-1.378	-1.376	-1.375	-1.376	-1.376	-1.376	-1.376	-1.376	-1.378	-1.379	-1.380	-1.380	-1.382	-1.384	-1.385	-1.389	-1.390	-1.394	-1.396	-1.399	-1.402	-1.405	-1.409	-1.411	-1.415	-1.420	-1.422	-1.426	-1.430	-1.434	-1.438	-1.442	-1.446	-1.450	-1.454	-1.458	-1.461	-1.465	-1.469	-1.471	-1.475	-1.479	-1.481	-1.485	-1.488	-1.490	-1.492	-1.496	-1.498	-1.501	-1.502	-1.505	-1.505	-1.508	-1.509	-1.510	-1.511	-1.512	-1.514	-1.515	-1.516	-1.516	-1.518	-1.519	-1.520	-1.521	-1.522	-1.522	-1.525	-1.526	-1.528	-1.530	-1.532	-1.535	-1.538	-1.540	-1.544	-1.546	-1.551	-1.554	-1.559	-1.564	-1.570	-1.575	-1.581	-1.586	-1.592	-1.601	-1.608	-1.615	-1.624	-1.631	-1.640	-1.650	-1.659	-1.668	-1.676	-1.688	-1.696	-1.706	-1.716	-1.726	-1.738	-1.746	-1.756	-1.766	-1.776	-1.785	-1.795	-1.804	-1.812	-1.820	-1.828	-1.836	-1.844	-1.849	-1.856	-1.861	-1.866	-1.871	-1.874	-1.878	-1.881	-1.882	-1.884	-1.885	-1.884	-1.884	-1.881	-1.880	-1.878	-1.874	-1.870	-1.866	-1.861	-1.855	-1.849	-1.841	-1.835	-1.828	-1.820	-1.810	-1.801	-1.791	-1.782	-1.772	-1.764	-1.752	-1.741	-1.731	-1.721	-1.710	-1.700	-1.689	-1.678	-1.666	-1.655	-1.645	-1.634	-1.624	-1.614	-1.604	-1.594	-1.585	-1.576	-1.568	-1.559	-1.550	-1.542	-1.535	-1.529	-1.522	-1.516	-1.510	-1.505	-1.500	-1.498	-1.494	-1.490	-1.488	-1.486	-1.485	-1.484	-1.484	-1.484	-1.485	-1.485	-1.488	-1.490	-1.494	-1.498	-1.501	-1.506	-1.511	-1.516	-1.522	-1.529	-1.536	-1.545	-1.552	-1.560	-1.570	-1.579	-1.589	-1.598	-1.609	-1.619	-1.630	-1.641	-1.652	-1.662	-1.676	-1.688	-1.699	-1.711	-1.722	-1.735	-1.746	-1.758	-1.770	-1.781	-1.794	-1.805	-1.815	-1.826	-1.838	-1.848	-1.858	-1.868	-1.876	-1.885	-1.894	-1.901	-1.909	-1.916	-1.924	-1.929	-1.934	-1.939	-1.944	-1.949	-1.951	-1.955	-1.956	-1.959	-1.960	-1.961	-1.961	-1.961	-1.960	-1.959	-1.958	-1.956	-1.954	-1.951	-1.948	-1.945	-1.940	-1.936	-1.932	-1.929	-1.924	-1.920	-1.915	-1.910	-1.905	-1.900	-1.895	-1.890	-1.885	-1.881	-1.875	-1.871	-1.868	-1.864	-1.860	-1.855	-1.851	-1.849	-1.845	-1.842	-1.840	-1.839	-1.836	-1.835	-1.834	-1.832	-1.831	-1.831	-1.831	-1.831	-1.831	-1.834	-1.835	-1.836	-1.838	-1.840	-1.842	-1.846	-1.849	-1.852	-1.855	-1.859	-1.862	-1.868	-1.871	-1.876	-1.881	-1.885	-1.890	-1.895	-1.900	-1.905	-1.910	-1.916	-1.921	-1.928	-1.931	-1.938	-1.942	-1.948	-1.952	-1.959	-1.964	-1.968	-1.974	-1.978	-1.981	-1.986	-1.990	-1.995	-1.999	-2.002	-2.006	-2.010	-2.013	-2.016	-2.018	-2.021	-2.022	-2.025	-2.026	-2.027	-2.029	-2.030	-2.030	-2.031	-2.031	-2.030	-2.031	-2.030	-2.029	-2.027	-2.026	-2.024	-2.024	-2.021	-2.019	-2.018	-2.015	-2.014	-2.010	-2.007	-2.006	-2.004	-2.002	-2.000	-1.998	-1.996	-1.995	-1.992	-1.992	-1.991	-1.990	-1.991	-1.991	-1.991	-1.991	-1.994	-1.995	-1.996	-2.000	-2.002	-2.005	-2.010	-2.015	-2.021	-2.026	-2.034	-2.040	-2.047	-2.056	-2.064	-2.074	-2.084	-2.095	-2.105	-2.116	-2.129	-2.141	-2.155	-2.168	-2.181	-2.195	-2.210	-2.226	-2.240	-2.255	-2.271	-2.288	-2.304	-2.319	-2.335	-2.350	-2.365	-2.382	-2.398	-2.412	-2.428	-2.441	-2.456	-2.469	-2.484	-2.496	-2.508	-2.520	-2.530	-2.540	-2.550	-2.559	-2.566	-2.574	-2.580	-2.585	-2.589	-2.594	-2.595	-2.599	-2.598	-2.599	-2.598	-2.596	-2.592	-2.589	-2.585	-2.580	-2.574	-2.566	-2.559	-2.550	-2.540	-2.531	-2.520	-2.509	-2.498	-2.485	-2.471	-2.459	-2.445	-2.431	-2.418	-2.402	-2.388	-2.372	-2.359	-2.342	-2.328	-2.312	-2.298	-2.282	-2.268	-2.252	-2.239	-2.224	-2.211	-2.198	-2.185	-2.172	-2.160	-2.149	-2.136	-2.126	-2.115	-2.106	-2.098	-2.089	-2.082	-2.075	-2.069	-2.064	-2.060	-2.055	-2.051	-2.050	-2.049	-2.047	-2.046	-2.047	-2.049	-2.051	-2.054	-2.059	-2.062	-2.066	-2.074	-2.080	-2.086	-2.095	-2.102	-2.111	-2.121	-2.131	-2.141	-2.151	-2.162	-2.175	-2.186	-2.199	-2.211	-2.225	-2.239	-2.251	-2.264	-2.278	-2.291	-2.304	-2.319	-2.331	-2.344	-2.358	-2.369	-2.381	-2.392	-2.404	-2.414	-2.425	-2.435	-2.445	-2.454	-2.461	-2.469	-2.475	-2.481	-2.486	-2.491	-2.495	-2.498	-2.501	-2.502	-2.501	-2.502	-2.501	-2.499	-2.496	-2.494	-2.489	-2.484	-2.479	-2.472	-2.465	-2.458	-2.450	-2.441	-2.431	-2.421	-2.411	-2.401	-2.389	-2.378	-2.366	-2.354	-2.342	-2.329	-2.318	-2.305	-2.292	-2.280	-2.266	-2.255	-2.242	-2.230	-2.219	-2.208	-2.196	-2.185	-2.175	-2.165	-2.155	-2.145	-2.135	-2.128	-2.119	-2.112	-2.105	-2.099	-2.092	-2.088	-2.082	-2.078	-2.074	-2.071	-2.068	-2.065	-2.062	-2.060	-2.060	-2.059	-2.058	-2.059	-2.058	-2.059	-2.059	-2.061	-2.061	-2.064	-2.065	-2.066	-2.069	-2.070	-2.072	-2.075	-2.076	-2.080	-2.082	-2.084	-2.086	-2.089	-2.091	-2.092	-2.095	-2.098	-2.100	-2.102	-2.102	-2.105	-2.106	-2.108	-2.109	-2.110	-2.110	-2.111	-2.111	-2.112	-2.112	-2.112	-2.112	-2.112	-2.111	-2.111	-2.110	-2.109	-2.109	-2.106	-2.106	-2.104	-2.102	-2.100	-2.098	-2.096	-2.094	-2.091	-2.089	-2.086	-2.084	-2.080	-2.078	-2.074	-2.070	-2.066	-2.062	-2.059	-2.055	-2.050	-2.046	-2.041	-2.038	-2.034	-2.027	-2.024	-2.019	-2.014	-2.010	-2.004	-2.000	-1.995	-1.989	-1.984	-1.979	-1.972	-1.968	-1.962	-1.956	-1.950	-1.945	-1.940	-1.932	-1.928	-1.921	-1.916	-1.909	-1.902	-1.898	-1.891	-1.884	-1.879	-1.872	-1.866	-1.859	-1.852	-1.846	-1.840	-1.832	-1.826	-1.820	-1.814	-1.806	-1.800	-1.795	-1.788	-1.781	-1.775	-1.769	-1.761	-1.756	-1.750	-1.744	-1.736	-1.731	-1.725	-1.719	-1.714	-1.708	-1.701	-1.696	-1.691	-1.685	-1.680	-1.675	-1.670	-1.665	-1.660	-1.655	-1.650	-1.645	-1.641	-1.636	-1.631	-1.626	-1.621	-1.616	-1.614	-1.609	-1.604	-1.599	-1.594	-1.590	-1.585	-1.580	-1.575	-1.570	-1.565	-1.560	-1.554	-1.549	-1.544	-1.538	-1.531	-1.526	-1.519	-1.512	-1.506	-1.499	-1.491	-1.484	-1.476	-1.469	-1.460	-1.452	-1.444	-1.436	-1.426	-1.419	-1.410	-1.400	-1.391	-1.381	-1.372	-1.362	-1.354	-1.344	-1.335	-1.324	-1.315	-1.305	-1.295	-1.286	-1.276	-1.266	-1.256	-1.248	-1.238	-1.228	-1.219	-1.210	-1.201	-1.191	-1.182	-1.175	-1.166	-1.159	-1.150	-1.141	-1.135	-1.128	-1.119	-1.112	-1.106	-1.099	-1.092	-1.085	-1.080	-1.072	-1.068	-1.061	-1.056	-1.050	-1.044	-1.039	-1.034	-1.028	-1.022	-1.018	-1.011	-1.006	-1.001	-0.995	-0.990	-0.984	-0.979	-0.972	-0.966	-0.960	-0.954	-0.946	-0.940	-0.934	-0.926	-0.919	-0.910	-0.902	-0.894	-0.886	-0.876	-0.869	-0.859	-0.849	-0.839	-0.829	-0.818	-0.806	-0.794	-0.782	-0.770	-0.758	-0.745	-0.731	-0.718	-0.704	-0.690	-0.676	-0.661	-0.646	-0.631	-0.616	-0.601	-0.585	-0.570	-0.555	-0.539	-0.522	-0.507	-0.490	-0.475	-0.459	-0.442	-0.428	-0.411	-0.396	-0.381	-0.366	-0.351	-0.336	-0.321	-0.309	-0.294	-0.280	-0.268	-0.255	-0.242	-0.230	-0.219	-0.208	-0.196	-0.186	-0.176	-0.166	-0.158	-0.149	-0.141	-0.132	-0.125	-0.119	-0.111	-0.106	-0.100	-0.094	-0.089	-0.085	-0.081	-0.076	-0.071	-0.069	-0.065	-0.062	-0.058	-0.055	-0.054	-0.050	-0.046	-0.044	-0.041	-0.039	-0.035	-0.032	-0.030	-0.028	-0.022	-0.020	-0.016	-0.011	-0.008	-0.002	0.004	0.009	0.014	0.020	0.026	0.034	0.041	0.050	0.058	0.066	0.076	0.085	0.095	0.106	0.118	0.128	0.139	0.152	0.165	0.178	0.191	0.205	0.220	0.234	0.249	0.264	0.279	0.296	0.311	0.328	0.344	0.360	0.376	0.392	0.409	0.426	0.441	0.459	0.475	0.490	0.506	0.521	0.536	0.551	0.565	0.580	0.594	0.606	0.619	0.631	0.641	0.652	0.662	0.672	0.680	0.689	0.695	0.701	0.706	0.710	0.714	0.716	0.719	0.719	0.719	0.716	0.715	0.711	0.708	0.702	0.696	0.690	0.682	0.674	0.664	0.654	0.642	0.631	0.619	0.604	0.590	0.576	0.560	0.544	0.529	0.511	0.495	0.478	0.460	0.441	0.424	0.408	0.389	0.371	0.352	0.335	0.318	0.300	0.282	0.266	0.250	0.234	0.219	0.204	0.189	0.176	0.162	0.150	0.138	0.125	0.116	0.105	0.095	0.088	0.080	0.071	0.065	0.059	0.055	0.050	0.045	0.041	0.040	0.036	0.035	0.034	0.031	0.031	0.031	0.030	0.030	0.031	0.031	0.032	0.032	0.032	0.032	0.034	0.035	0.034	0.034	0.034	0.032	0.031	0.030	0.028	0.026	0.022	0.020	0.016	0.011	0.006	0.001	-0.005	-0.011	-0.018	-0.025	-0.032	-0.041	-0.051	-0.060	-0.070	-0.081	-0.091	-0.102	-0.114	-0.125	-0.138	-0.151	-0.164	-0.175	-0.189	-0.202	-0.216	-0.229	-0.241	-0.256	-0.269	-0.282	-0.294	-0.306	-0.319	-0.331	-0.342	-0.352	-0.364	-0.374	-0.384	-0.392	-0.402	-0.409	-0.418	-0.424	-0.431	-0.438	-0.442	-0.446	-0.450	-0.454	-0.456	-0.458	-0.459	-0.459	-0.458	-0.458	-0.455	-0.454	-0.451	-0.446	-0.442	-0.438	-0.432	-0.425	-0.420	-0.411	-0.405	-0.396	-0.386	-0.378	-0.368	-0.358	-0.348	-0.336	-0.324	-0.312	-0.301	-0.290	-0.276	-0.264	-0.251	-0.239	-0.225	-0.212	-0.199	-0.185	-0.172	-0.159	-0.146	-0.132	-0.121	-0.108	-0.096	-0.084	-0.071	-0.061	-0.050	-0.039	-0.029	-0.020	-0.011	-0.002	0.004	0.012	0.019	0.024	0.029	0.032	0.035	0.038	0.039	0.040	0.039	0.038	0.035	0.032	0.029	0.022	0.016	0.010	0.001	-0.008	-0.018	-0.029	-0.040	-0.052	-0.066	-0.081	-0.096	-0.112	-0.129	-0.146	-0.164	-0.181	-0.201	-0.220	-0.240	-0.261	-0.281	-0.301	-0.322	-0.344	-0.365	-0.385	-0.406	-0.428	-0.448	-0.468	-0.488	-0.507	-0.526	-0.544	-0.561	-0.579	-0.595	-0.610	-0.625	-0.639	-0.651	-0.664	-0.675	-0.685	-0.692	-0.701	-0.708	-0.712	-0.716	-0.720	-0.722	-0.722	-0.722	-0.720	-0.719	-0.714	-0.710	-0.704	-0.696	-0.688	-0.679	-0.669	-0.658	-0.645	-0.631	-0.618	-0.604	-0.588	-0.571	-0.555	-0.536	-0.519	-0.500	-0.480	-0.460	-0.440	-0.419	-0.399	-0.378	-0.356	-0.335	-0.315	-0.292	-0.271	-0.250	-0.229	-0.208	-0.186	-0.168	-0.146	-0.126	-0.108	-0.089	-0.071	-0.054	-0.036	-0.020	-0.005	0.010	0.025	0.038	0.051	0.062	0.074	0.082	0.092	0.101	0.109	0.114	0.120	0.124	0.128	0.129	0.131	0.131	0.130	0.128	0.125	0.121	0.116	0.110	0.104	0.095	0.088	0.078	0.066	0.056	0.042	0.031	0.018	0.001	-0.012	-0.029	-0.046	-0.062	-0.081	-0.098	-0.116	-0.135	-0.154	-0.172	-0.191	-0.210	-0.230	-0.248	-0.268	-0.286	-0.305	-0.324	-0.340	-0.359	-0.375	-0.392	-0.409	-0.424	-0.439	-0.452	-0.466	-0.480	-0.491	-0.501	-0.512	-0.521	-0.530	-0.538	-0.544	-0.550	-0.554	-0.559	-0.561	-0.564	-0.565	-0.565	-0.565	-0.562	-0.561	-0.559	-0.555	-0.550	-0.546	-0.541	-0.534	-0.529	-0.521	-0.514	-0.506	-0.499	-0.491	-0.482	-0.475	-0.466	-0.459	-0.451	-0.445	-0.438	-0.430	-0.422	-0.416	-0.411	-0.405	-0.400	-0.395	-0.391	-0.389	-0.386	-0.384	-0.384	-0.382	-0.384	-0.385	-0.386	-0.390	-0.394	-0.398	-0.402	-0.409	-0.416	-0.424	-0.432	-0.440	-0.450	-0.460	-0.471	-0.482	-0.494	-0.506	-0.520	-0.534	-0.546	-0.560	-0.575	-0.589	-0.604	-0.619	-0.634	-0.649	-0.665	-0.680	-0.694	-0.710	-0.724	-0.739	-0.755	-0.769	-0.782	-0.795	-0.809	-0.821	-0.835	-0.846	-0.859	-0.870	-0.879	-0.890	-0.900	-0.909	-0.916	-0.924	-0.931	-0.939	-0.944	-0.950	-0.954	-0.959	-0.961	-0.965	-0.966	-0.969	-0.970	-0.970	-0.970	-0.969	-0.968	-0.965	-0.961	-0.959	-0.955	-0.950	-0.945	-0.940	-0.934	-0.928	-0.920	-0.912	-0.905	-0.895	-0.886	-0.878	-0.866	-0.856	-0.845	-0.835	-0.822	-0.810	-0.799	-0.785	-0.772	-0.760	-0.746	-0.734	-0.719	-0.705	-0.690	-0.675	-0.661	-0.646	-0.632	-0.618	-0.602	-0.588	-0.574	-0.559	-0.544	-0.529	-0.515	-0.501	-0.486	-0.472	-0.459	-0.446	-0.432	-0.419	-0.406	-0.395	-0.384	-0.371	-0.360	-0.350	-0.339	-0.330	-0.320	-0.311	-0.301	-0.292	-0.285	-0.278	-0.270	-0.262	-0.256	-0.251	-0.245	-0.239	-0.234	-0.230	-0.225	-0.221	-0.218	-0.214	-0.210	-0.206	-0.204	-0.201	-0.199	-0.196	-0.194	-0.191	-0.188	-0.185	-0.182	-0.180	-0.176	-0.175	-0.171	-0.168	-0.164	-0.160	-0.156	-0.152	-0.148	-0.144	-0.138	-0.134	-0.128	-0.122	-0.116	-0.110	-0.102	-0.096	-0.089	-0.081	-0.074	-0.065	-0.058	-0.049	-0.040	-0.031	-0.021	-0.012	-0.004	0.008	0.016	0.026	0.036	0.046	0.055	0.065	0.075	0.085	0.094	0.104	0.112	0.122	0.130	0.139	0.148	0.155	0.162	0.170	0.176	0.182	0.190	0.196	0.200	0.205	0.210	0.214	0.218	0.220	0.222	0.225	0.228	0.228	0.229	0.230	0.229	0.229	0.228	0.226	0.225	0.222	0.220	0.216	0.214	0.210	0.208	0.204	0.199	0.194	0.190	0.186	0.181	0.178	0.172	0.168	0.162	0.158	0.152	0.149	0.145	0.140	0.136	0.131	0.129	0.125	0.121	0.119	0.115	0.114	0.111	0.110	0.108	0.106	0.105	0.104	0.104	0.102	0.104	0.104	0.105	0.106	0.108	0.109	0.111	0.114	0.115	0.118	0.120	0.122	0.126	0.129	0.132	0.136	0.140	0.144	0.148	0.151	0.155	0.159	0.161	0.166	0.169	0.174	0.176	0.180	0.182	0.185	0.189	0.190	0.192	0.195	0.196	0.198	0.199	0.199	0.198	0.198	0.198	0.196	0.194	0.191	0.189	0.185	0.182	0.176	0.171	0.166	0.160	0.152	0.145	0.136	0.129	0.119	0.109	0.099	0.086	0.075	0.062	0.049	0.036	0.021	0.006	-0.009	-0.025	-0.041	-0.058	-0.076	-0.092	-0.111	-0.131	-0.149	-0.169	-0.189	-0.208	-0.229	-0.249	-0.270	-0.291	-0.312	-0.334	-0.354	-0.375	-0.396	-0.418	-0.438	-0.459	-0.479	-0.499	-0.519	-0.539	-0.559	-0.578	-0.596	-0.615	-0.632	-0.650	-0.666	-0.682	-0.699	-0.714	-0.729	-0.742	-0.755	-0.768	-0.780	-0.791	-0.801	-0.810	-0.821	-0.829	-0.836	-0.842	-0.849	-0.855	-0.860	-0.864	-0.868	-0.869	-0.871	-0.872	-0.874	-0.872	-0.871	-0.870	-0.869	-0.868	-0.864	-0.860	-0.856	-0.851	-0.846	-0.840	-0.835	-0.829	-0.821	-0.815	-0.808	-0.801	-0.794	-0.785	-0.778	-0.770	-0.762	-0.754	-0.746	-0.739	-0.731	-0.724	-0.716	-0.711	-0.704	-0.698	-0.690	-0.685	-0.680	-0.675	-0.671	-0.668	-0.664	-0.661	-0.659	-0.658	-0.656	-0.656	-0.658	-0.658	-0.660	-0.664	-0.666	-0.671	-0.676	-0.682	-0.689	-0.698	-0.706	-0.715	-0.725	-0.736	-0.748	-0.760	-0.775	-0.788	-0.804	-0.819	-0.835	-0.854	-0.871	-0.890	-0.910	-0.930	-0.951	-0.972	-0.995	-1.018	-1.039	-1.062	-1.088	-1.111	-1.135	-1.160	-1.184	-1.209	-1.235	-1.260	-1.285	-1.310	-1.335	-1.361	-1.386	-1.410	-1.435	-1.459	-1.482	-1.506	-1.530	-1.551	-1.574	-1.595	-1.615	-1.636	-1.655	-1.672	-1.690	-1.708	-1.724	-1.739	-1.754	-1.768	-1.780	-1.791	-1.802	-1.812	-1.821	-1.830	-1.838	-1.842	-1.848	-1.852	-1.856	-1.858	-1.859	-1.860	-1.859	-1.858	-1.855	-1.852	-1.849	-1.845	-1.839	-1.834	-1.826	-1.819	-1.812	-1.804	-1.795	-1.786	-1.776	-1.766	-1.756	-1.746	-1.736	-1.725	-1.715	-1.705	-1.694	-1.682	-1.672	-1.661	-1.652	-1.641	-1.632	-1.622	-1.614	-1.605	-1.596	-1.589	-1.581	-1.574	-1.568	-1.562	-1.556	-1.551	-1.546	-1.544	-1.540	-1.539	-1.535	-1.534	-1.534	-1.532	-1.534	-1.535	-1.535	-1.538	-1.540	-1.544	-1.546	-1.550	-1.554	-1.558	-1.562	-1.568	-1.572	-1.578	-1.582	-1.588	-1.594	-1.599	-1.604	-1.609	-1.614	-1.620	-1.625	-1.629	-1.632	-1.636	-1.641	-1.645	-1.648	-1.650	-1.652	-1.654	-1.656	-1.656	-1.658	-1.658	-1.658	-1.656	-1.655	-1.652	-1.649	-1.646	-1.642	-1.638	-1.632	-1.628	-1.621	-1.615	-1.609	-1.600	-1.592	-1.584	-1.575	-1.566	-1.558	-1.546	-1.536	-1.526	-1.516	-1.505	-1.495	-1.484	-1.472	-1.461	-1.450	-1.438	-1.426	-1.414	-1.404	-1.391	-1.381	-1.370	-1.359	-1.348	-1.338	-1.328	-1.318	-1.309	-1.299	-1.290	-1.281	-1.272	-1.265	-1.256	-1.249	-1.242	-1.235	-1.230	-1.222	-1.218	-1.212	-1.206	-1.201	-1.198	-1.192	-1.189	-1.184	-1.180	-1.176	-1.172	-1.170	-1.166	-1.164	-1.160	-1.156	-1.152	-1.150	-1.146	-1.142	-1.138	-1.134	-1.129	-1.124	-1.118	-1.110	-1.104	-1.096	-1.089	-1.080	-1.071	-1.060	-1.050	-1.039	-1.025	-1.011	-0.998	-0.982	-0.966	-0.950	-0.931	-0.912	-0.892	-0.871	-0.849	-0.826	-0.801	-0.776	-0.750	-0.724	-0.694	-0.666	-0.635	-0.604	-0.572	-0.539	-0.506	-0.471	-0.435	-0.399	-0.362	-0.325	-0.288	-0.249	-0.211	-0.171	-0.132	-0.092	-0.052	-0.012	0.028	0.068	0.106	0.146	0.185	0.224	0.262	0.301	0.340	0.376	0.414	0.449	0.484	0.518	0.550	0.584	0.615	0.648	0.676	0.705	0.734	0.759	0.785	0.810	0.832	0.856	0.876	0.896	0.916	0.935	0.950	0.968	0.981	0.995	1.009	1.020	1.031	1.041	1.050	1.059	1.066	1.072	1.079	1.085	1.090	1.095	1.099	1.102	1.106	1.110	1.114	1.116	1.119	1.122	1.124	1.128	1.131	1.134	1.136	1.141	1.145	1.149	1.152	1.158	1.164	1.169	1.175	1.181	1.188	1.196	1.204	1.212	1.221	1.230	1.241	1.251	1.262	1.274	1.285	1.298	1.310	1.324	1.338	1.350	1.365	1.380	1.394	1.409	1.424	1.439	1.456	1.471	1.486	1.501	1.518	1.532	1.548	1.562	1.578	1.592	1.606	1.620	1.634	1.646	1.659	1.670	1.680	1.691	1.701	1.711	1.719	1.725	1.732	1.739	1.744	1.748	1.751	1.752	1.752	1.754	1.751	1.750	1.746	1.742	1.736	1.729	1.721	1.711	1.701	1.689	1.678	1.664	1.649	1.632	1.616	1.598	1.579	1.558	1.536	1.514	1.491	1.468	1.441	1.416	1.389	1.361	1.334	1.305	1.275	1.245	1.215	1.184	1.154	1.121	1.090	1.058	1.026	0.995	0.961	0.930	0.898	0.866	0.834	0.802	0.771	0.742	0.711	0.682	0.654	0.626	0.598	0.571	0.545	0.521	0.496	0.472	0.451	0.431	0.411	0.391	0.374	0.358	0.341	0.326	0.314	0.300	0.290	0.280	0.272	0.264	0.258	0.254	0.249	0.246	0.245	0.245	0.245	0.248	0.250	0.254	0.259	0.264	0.271	0.278	0.286	0.295	0.304	0.314	0.325	0.336	0.348	0.360	0.372	0.385	0.398	0.410	0.424	0.438	0.450	0.464	0.476	0.490	0.501	0.514	0.526	0.538	0.548	0.558	0.568	0.576	0.585	0.592	0.600	0.605	0.610	0.614	0.618	0.620	0.621	0.621	0.622	0.620	0.618	0.615	0.610	0.605	0.599	0.591	0.584	0.574	0.564	0.554	0.542	0.530	0.516	0.504	0.489	0.474	0.459	0.441	0.426	0.409	0.391	0.374	0.358	0.339	0.320	0.304	0.285	0.266	0.249	0.231	0.214	0.198	0.179	0.164	0.148	0.131	0.116	0.101	0.088	0.075	0.061	0.050	0.036	0.026	0.016	0.006	-0.004	-0.011	-0.019	-0.026	-0.032	-0.038	-0.042	-0.046	-0.050	-0.054	-0.056	-0.058	-0.060	-0.061	-0.061	-0.061	-0.061	-0.061	-0.060	-0.059	-0.056	-0.056	-0.054	-0.052	-0.051	-0.050	-0.049	-0.046	-0.046	-0.045	-0.045	-0.044	-0.044	-0.045	-0.046	-0.048	-0.049	-0.051	-0.055	-0.059	-0.061	-0.066	-0.071	-0.079	-0.085	-0.092	-0.101	-0.110	-0.119	-0.129	-0.140	-0.151	-0.165	-0.178	-0.191	-0.206	-0.221	-0.236	-0.252	-0.270	-0.286	-0.305	-0.325	-0.344	-0.362	-0.382	-0.401	-0.422	-0.444	-0.462	-0.484	-0.505	-0.525	-0.546	-0.568	-0.588	-0.608	-0.628	-0.646	-0.666	-0.684	-0.701	-0.719	-0.736	-0.751	-0.766	-0.781	-0.794	-0.806	-0.818	-0.828	-0.838	-0.845	-0.852	-0.858	-0.862	-0.865	-0.868	-0.868	-0.868	-0.865	-0.862	-0.858	-0.852	-0.845	-0.836	-0.828	-0.816	-0.802	-0.790	-0.775	-0.759	-0.742	-0.725	-0.706	-0.685	-0.665	-0.644	-0.621	-0.599	-0.575	-0.551	-0.526	-0.501	-0.476	-0.450	-0.425	-0.399	-0.372	-0.348	-0.321	-0.296	-0.270	-0.246	-0.221	-0.199	-0.175	-0.151	-0.130	-0.108	-0.088	-0.069	-0.050	-0.032	-0.015	0.000	0.015	0.028	0.040	0.050	0.060	0.068	0.075	0.081	0.085	0.089	0.090	0.090	0.089	0.088	0.084	0.079	0.074	0.066	0.059	0.049	0.040	0.029	0.016	0.004	-0.010	-0.025	-0.040	-0.056	-0.072	-0.089	-0.108	-0.125	-0.144	-0.161	-0.180	-0.199	-0.218	-0.236	-0.255	-0.274	-0.291	-0.310	-0.326	-0.344	-0.361	-0.378	-0.391	-0.408	-0.421	-0.434	-0.446	-0.459	-0.470	-0.479	-0.489	-0.496	-0.504	-0.509	-0.515	-0.519	-0.522	-0.525	-0.526	-0.526	-0.526	-0.524	-0.521	-0.518	-0.514	-0.509	-0.504	-0.498	-0.490	-0.482	-0.474	-0.466	-0.456	-0.448	-0.436	-0.428	-0.416	-0.406	-0.395	-0.384	-0.374	-0.362	-0.352	-0.341	-0.331	-0.321	-0.311	-0.302	-0.294	-0.285	-0.278	-0.269	-0.261	-0.256	-0.250	-0.245	-0.240	-0.236	-0.232	-0.231	-0.229	-0.229	-0.229	-0.229	-0.230	-0.231	-0.235	-0.239	-0.242	-0.246	-0.252	-0.259	-0.265	-0.272	-0.281	-0.289	-0.298	-0.308	-0.316	-0.326	-0.338	-0.348	-0.360	-0.371	-0.384	-0.396	-0.408	-0.421	-0.434	-0.446	-0.459	-0.471	-0.484	-0.498	-0.509	-0.521	-0.535	-0.546	-0.559	-0.569	-0.581	-0.592	-0.604	-0.614	-0.624	-0.634	-0.642	-0.652	-0.660	-0.669	-0.676	-0.682	-0.689	-0.695	-0.700	-0.705	-0.709	-0.712	-0.715	-0.716	-0.719	-0.720	-0.719	-0.719	-0.718	-0.715	-0.712	-0.709	-0.705	-0.699	-0.692	-0.688	-0.680	-0.670	-0.662	-0.652	-0.642	-0.631	-0.620	-0.608	-0.595	-0.581	-0.566	-0.552	-0.536	-0.520	-0.504	-0.488	-0.470	-0.451	-0.434	-0.415	-0.396	-0.378	-0.358	-0.339	-0.319	-0.300	-0.281	-0.261	-0.242	-0.224	-0.205	-0.186	-0.168	-0.150	-0.132	-0.116	-0.099	-0.085	-0.070	-0.056	-0.041	-0.029	-0.018	-0.006	0.004	0.014	0.021	0.029	0.035	0.040	0.044	0.046	0.048	0.049	0.049	0.049	0.045	0.042	0.039	0.032	0.028	0.020	0.012	0.004	-0.006	-0.018	-0.029	-0.040	-0.052	-0.065	-0.079	-0.094	-0.108	-0.122	-0.138	-0.152	-0.169	-0.185	-0.199	-0.215	-0.231	-0.246	-0.264	-0.279	-0.294	-0.309	-0.322	-0.336	-0.351	-0.364	-0.378	-0.390	-0.401	-0.414	-0.425	-0.435	-0.445	-0.455	-0.464	-0.471	-0.480	-0.488	-0.494	-0.501	-0.506	-0.511	-0.516	-0.521	-0.525	-0.530	-0.534	-0.539	-0.541	-0.545	-0.549	-0.551	-0.555	-0.558	-0.561	-0.565	-0.569	-0.572	-0.578	-0.582	-0.586	-0.592	-0.598	-0.604	-0.611	-0.619	-0.626	-0.634	-0.642	-0.652	-0.662	-0.674	-0.685	-0.698	-0.710	-0.724	-0.738	-0.751	-0.766	-0.784	-0.799	-0.816	-0.835	-0.852	-0.870	-0.890	-0.910	-0.930	-0.950	-0.970	-0.991	-1.014	-1.034	-1.056	-1.078	-1.100	-1.122	-1.145	-1.166	-1.188	-1.210	-1.231	-1.252	-1.272	-1.294	-1.314	-1.332	-1.352	-1.371	-1.389	-1.406	-1.422	-1.440	-1.455	-1.468	-1.482	-1.495	-1.506	-1.518	-1.528	-1.536	-1.544	-1.551	-1.556	-1.561	-1.565	-1.568	-1.569	-1.569	-1.568	-1.566	-1.562	-1.559	-1.552	-1.548	-1.540	-1.531	-1.522	-1.512	-1.500	-1.489	-1.476	-1.461	-1.448	-1.432	-1.416	-1.400	-1.382	-1.365	-1.348	-1.330	-1.310	-1.292	-1.272	-1.252	-1.234	-1.214	-1.194	-1.175	-1.155	-1.136	-1.118	-1.099	-1.080	-1.064	-1.046	-1.030	-1.012	-0.998	-0.981	-0.969	-0.954	-0.941	-0.929	-0.918	-0.908	-0.896	-0.888	-0.879	-0.872	-0.866	-0.860	-0.856	-0.852	-0.850	-0.848	-0.846	-0.845	-0.846	-0.848	-0.849	-0.851	-0.855	-0.859	-0.864	-0.869	-0.875	-0.881	-0.889	-0.896	-0.904	-0.912	-0.921	-0.930	-0.939	-0.950	-0.959	-0.970	-0.980	-0.991	-1.001	-1.011	-1.022	-1.032	-1.044	-1.054	-1.065	-1.076	-1.086	-1.095	-1.106	-1.116	-1.125	-1.135	-1.142	-1.152	-1.160	-1.168	-1.176	-1.184	-1.189	-1.196	-1.202	-1.208	-1.214	-1.219	-1.222	-1.226	-1.230	-1.234	-1.238	-1.240	-1.241	-1.244	-1.245	-1.248	-1.248	-1.250	-1.250	-1.251	-1.250	-1.251	-1.251	-1.251	-1.251	-1.251	-1.250	-1.251	-1.251	-1.250	-1.250	-1.251	-1.251	-1.252	-1.252	-1.254	-1.255	-1.256	-1.259	-1.261	-1.265	-1.269	-1.271	-1.276	-1.281	-1.288	-1.294	-1.300	-1.308	-1.315	-1.324	-1.332	-1.342	-1.354	-1.366	-1.378	-1.390	-1.404	-1.418	-1.432	-1.449	-1.466	-1.482	-1.500	-1.520	-1.538	-1.559	-1.578	-1.599	-1.621	-1.642	-1.666	-1.689	-1.712	-1.736	-1.761	-1.785	-1.811	-1.836	-1.861	-1.888	-1.915	-1.940	-1.966	-1.994	-2.020	-2.046	-2.072	-2.100	-2.125	-2.151	-2.178	-2.202	-2.229	-2.252	-2.278	-2.300	-2.324	-2.346	-2.369	-2.390	-2.411	-2.431	-2.450	-2.469	-2.486	-2.502	-2.519	-2.534	-2.549	-2.562	-2.575	-2.585	-2.595	-2.604	-2.611	-2.618	-2.624	-2.628	-2.630	-2.631	-2.632	-2.631	-2.629	-2.626	-2.622	-2.616	-2.610	-2.601	-2.592	-2.582	-2.571	-2.559	-2.545	-2.531	-2.515	-2.500	-2.481	-2.464	-2.445	-2.425	-2.405	-2.384	-2.362	-2.340	-2.318	-2.295	-2.272	-2.249	-2.225	-2.201	-2.178	-2.154	-2.130	-2.106	-2.084	-2.060	-2.039	-2.016	-1.994	-1.972	-1.952	-1.932	-1.912	-1.895	-1.878	-1.860	-1.844	-1.829	-1.814	-1.801	-1.788	-1.778	-1.766	-1.756	-1.748	-1.740	-1.734	-1.728	-1.722	-1.718	-1.715	-1.712	-1.710	-1.710	-1.711	-1.711	-1.712	-1.714	-1.718	-1.720	-1.725	-1.728	-1.732	-1.738	-1.741	-1.748	-1.751	-1.758	-1.762	-1.769	-1.774	-1.779	-1.784	-1.789	-1.794	-1.798	-1.800	-1.804	-1.808	-1.810	-1.810	-1.812	-1.812	-1.814	-1.812	-1.811	-1.810	-1.808	-1.804	-1.801	-1.796	-1.791	-1.785	-1.779	-1.772	-1.765	-1.756	-1.748	-1.739	-1.729	-1.718	-1.708	-1.698	-1.685	-1.674	-1.661	-1.649	-1.635	-1.624	-1.610	-1.596	-1.584	-1.570	-1.558	-1.545	-1.531	-1.519	-1.506	-1.495	-1.484	-1.471	-1.460	-1.450	-1.440	-1.429	-1.420	-1.411	-1.404	-1.395	-1.388	-1.382	-1.375	-1.370	-1.368	-1.362	-1.360	-1.358	-1.356	-1.356	-1.355	-1.356	-1.358	-1.360	-1.362	-1.365	-1.370	-1.374	-1.380	-1.385	-1.391	-1.399	-1.406	-1.414	-1.422	-1.431	-1.440	-1.450	-1.461	-1.471	-1.481	-1.492	-1.504	-1.514	-1.525	-1.538	-1.548	-1.559	-1.571	-1.581	-1.592	-1.602	-1.615	-1.625	-1.635	-1.645	-1.654	-1.662	-1.671	-1.680	-1.686	-1.694	-1.700	-1.706	-1.711	-1.718	-1.721	-1.725	-1.728	-1.730	-1.731	-1.732	-1.732	-1.732	-1.731	-1.730	-1.726	-1.722	-1.719	-1.714	-1.709	-1.702	-1.695	-1.688	-1.679	-1.669	-1.659	-1.649	-1.638	-1.625	-1.612	-1.599	-1.585	-1.570	-1.555	-1.539	-1.524	-1.508	-1.490	-1.471	-1.454	-1.435	-1.418	-1.399	-1.379	-1.359	-1.340	-1.320	-1.301	-1.280	-1.260	-1.240	-1.220	-1.200	-1.180	-1.161	-1.141	-1.121	-1.104	-1.085	-1.066	-1.049	-1.031	-1.015	-0.998	-0.984	-0.968	-0.954	-0.940	-0.928	-0.915	-0.904	-0.894	-0.884	-0.875	-0.868	-0.860	-0.855	-0.850	-0.845	-0.842	-0.840	-0.839	-0.838	-0.839	-0.840	-0.842	-0.845	-0.849	-0.854	-0.859	-0.866	-0.872	-0.881	-0.890	-0.900	-0.910	-0.920	-0.931	-0.942	-0.954	-0.965	-0.978	-0.990	-1.001	-1.015	-1.028	-1.040	-1.052	-1.065	-1.078	-1.090	-1.102	-1.112	-1.125	-1.135	-1.145	-1.155	-1.165	-1.174	-1.182	-1.190	-1.198	-1.205	-1.210	-1.216	-1.221	-1.225	-1.230	-1.232	-1.235	-1.238	-1.239	-1.240	-1.241	-1.241	-1.242	-1.241	-1.240	-1.240	-1.239	-1.238	-1.236	-1.235	-1.234	-1.232	-1.231	-1.230	-1.229	-1.229	-1.229	-1.229	-1.229	-1.231	-1.232	-1.235	-1.238	-1.241	-1.246	-1.250	-1.256	-1.264	-1.271	-1.280	-1.289	-1.299	-1.310	-1.322	-1.335	-1.349	-1.365	-1.381	-1.398	-1.416	-1.434	-1.454	-1.475	-1.496	-1.519	-1.541	-1.566	-1.591	-1.616	-1.642	-1.670	-1.698	-1.726	-1.755	-1.784	-1.814	-1.842	-1.874	-1.905	-1.935	-1.966	-1.998	-2.029	-2.061	-2.091	-2.122	-2.155	-2.185	-2.216	-2.246	-2.276	-2.306	-2.336	-2.365	-2.392	-2.420	-2.449	-2.474	-2.500	-2.524	-2.548	-2.570	-2.592	-2.614	-2.635	-2.654	-2.671	-2.690	-2.705	-2.720	-2.735	-2.748	-2.759	-2.769	-2.779	-2.788	-2.795	-2.800	-2.805	-2.810	-2.811	-2.812	-2.814	-2.812	-2.810	-2.808	-2.804	-2.799	-2.792	-2.786	-2.779	-2.770	-2.760	-2.750	-2.740	-2.728	-2.715	-2.702	-2.689	-2.676	-2.661	-2.646	-2.632	-2.616	-2.601	-2.586	-2.570	-2.554	-2.538	-2.521	-2.505	-2.490	-2.474	-2.458	-2.442	-2.428	-2.412	-2.398	-2.385	-2.370	-2.356	-2.345	-2.331	-2.320	-2.309	-2.298	-2.288	-2.279	-2.270	-2.261	-2.252	-2.246	-2.239	-2.234	-2.229	-2.224	-2.220	-2.216	-2.212	-2.209	-2.206	-2.205	-2.204	-2.202	-2.201	-2.200	-2.200	-2.200	-2.199	-2.199	-2.199	-2.199	-2.199	-2.200	-2.200	-2.200	-2.199	-2.199	-2.198	-2.198	-2.196	-2.195	-2.192	-2.190	-2.188	-2.185	-2.180	-2.176	-2.172	-2.166	-2.160	-2.155	-2.148	-2.140	-2.131	-2.124	-2.115	-2.105	-2.095	-2.084	-2.074	-2.062	-2.050	-2.039	-2.025	-2.013	-2.000	-1.985	-1.971	-1.958	-1.944	-1.929	-1.915	-1.901	-1.886	-1.872	-1.859	-1.845	-1.832	-1.819	-1.806	-1.795	-1.782	-1.771	-1.761	-1.752	-1.742	-1.734	-1.726	-1.720	-1.714	-1.709	-1.705	-1.701	-1.700	-1.698	-1.698	-1.699	-1.701	-1.704	-1.708	-1.712	-1.719	-1.726	-1.734	-1.744	-1.754	-1.764	-1.776	-1.789	-1.802	-1.816	-1.832	-1.848	-1.865	-1.881	-1.899	-1.918	-1.936	-1.955	-1.975	-1.994	-2.014	-2.034	-2.054	-2.074	-2.094	-2.112	-2.131	-2.151	-2.170	-2.188	-2.205	-2.222	-2.239	-2.255	-2.269	-2.282	-2.298	-2.309	-2.320	-2.330	-2.340	-2.348	-2.355	-2.360	-2.364	-2.369	-2.370	-2.369	-2.369	-2.368	-2.362	-2.358	-2.352	-2.344	-2.335	-2.325	-2.312	-2.300	-2.285	-2.270	-2.254	-2.235	-2.216	-2.195	-2.174	-2.151	-2.128	-2.102	-2.078	-2.050	-2.024	-1.995	-1.968	-1.938	-1.906	-1.876	-1.846	-1.814	-1.784	-1.751	-1.718	-1.686	-1.654	-1.621	-1.589	-1.558	-1.525	-1.494	-1.462	-1.430	-1.400	-1.370	-1.341	-1.311	-1.282	-1.255	-1.228	-1.202	-1.176	-1.151	-1.129	-1.106	-1.084	-1.062	-1.042	-1.024	-1.006	-0.989	-0.974	-0.959	-0.945	-0.932	-0.920	-0.910	-0.901	-0.891	-0.884	-0.876	-0.871	-0.865	-0.861	-0.858	-0.854	-0.852	-0.851	-0.850	-0.850	-0.850	-0.850	-0.851	-0.851	-0.854	-0.855	-0.856	-0.859	-0.860	-0.862	-0.864	-0.865	-0.868	-0.869	-0.870	-0.871	-0.872	-0.872	-0.872	-0.871	-0.871	-0.869	-0.866	-0.864	-0.861	-0.858	-0.852	-0.850	-0.842	-0.838	-0.831	-0.825	-0.816	-0.810	-0.801	-0.792	-0.781	-0.772	-0.762	-0.752	-0.741	-0.730	-0.719	-0.708	-0.695	-0.684	-0.672	-0.661	-0.649	-0.638	-0.626	-0.615	-0.604	-0.594	-0.584	-0.574	-0.565	-0.556	-0.546	-0.540	-0.532	-0.526	-0.520	-0.514	-0.509	-0.504	-0.501	-0.499	-0.495	-0.495	-0.494	-0.494	-0.494	-0.495	-0.499	-0.500	-0.504	-0.507	-0.511	-0.518	-0.522	-0.529	-0.535	-0.542	-0.550	-0.558	-0.565	-0.574	-0.582	-0.591	-0.601	-0.611	-0.621	-0.631	-0.640	-0.650	-0.660	-0.670	-0.680	-0.689	-0.699	-0.708	-0.718	-0.728	-0.736	-0.745	-0.754	-0.762	-0.771	-0.780	-0.788	-0.795	-0.801	-0.809	-0.816	-0.824	-0.829	-0.835	-0.840	-0.846	-0.851	-0.855	-0.860	-0.864	-0.868	-0.871	-0.872	-0.876	-0.879	-0.880	-0.881	-0.882	-0.884	-0.885	-0.885	-0.882	-0.882	-0.881	-0.879	-0.876	-0.872	-0.870	-0.865	-0.861	-0.855	-0.850	-0.844	-0.838	-0.830	-0.822	-0.814	-0.804	-0.794	-0.782	-0.772	-0.760	-0.748	-0.734	-0.720	-0.705	-0.691	-0.676	-0.659	-0.644	-0.626	-0.608	-0.590	-0.571	-0.552	-0.534	-0.515	-0.495	-0.476	-0.456	-0.436	-0.416	-0.396	-0.378	-0.359	-0.339	-0.320	-0.300	-0.282	-0.264	-0.246	-0.229	-0.212	-0.195	-0.180	-0.165	-0.151	-0.138	-0.124	-0.112	-0.101	-0.091	-0.081	-0.072	-0.065	-0.058	-0.051	-0.046	-0.041	-0.038	-0.035	-0.032	-0.031	-0.031	-0.030	-0.032	-0.034	-0.036	-0.038	-0.040	-0.045	-0.049	-0.054	-0.059	-0.062	-0.069	-0.074	-0.080	-0.085	-0.091	-0.096	-0.102	-0.108	-0.111	-0.118	-0.121	-0.125	-0.129	-0.134	-0.136	-0.139	-0.141	-0.141	-0.142	-0.144	-0.144	-0.142	-0.141	-0.139	-0.138	-0.134	-0.130	-0.128	-0.122	-0.116	-0.111	-0.106	-0.099	-0.092	-0.086	-0.079	-0.072	-0.065	-0.058	-0.050	-0.042	-0.036	-0.029	-0.021	-0.015	-0.009	-0.002	0.002	0.008	0.012	0.016	0.019	0.021	0.024	0.024	0.024	0.024	0.022	0.019	0.015	0.011	0.005	-0.001	-0.009	-0.018	-0.028	-0.038	-0.049	-0.062	-0.076	-0.090	-0.108	-0.124	-0.141	-0.161	-0.180	-0.200	-0.222	-0.244	-0.268	-0.291	-0.316	-0.340	-0.366	-0.392	-0.420	-0.446	-0.474	-0.501	-0.529	-0.556	-0.584	-0.611	-0.639	-0.666	-0.694	-0.720	-0.746	-0.772	-0.799	-0.825	-0.850	-0.874	-0.898	-0.920	-0.942	-0.964	-0.985	-1.005	-1.024	-1.041	-1.059	-1.075	-1.090	-1.104	-1.116	-1.129	-1.139	-1.148	-1.158	-1.165	-1.170	-1.175	-1.180	-1.184	-1.185	-1.186	-1.185	-1.182	-1.180	-1.178	-1.172	-1.168	-1.160	-1.152	-1.145	-1.135	-1.125	-1.114	-1.101	-1.088	-1.075	-1.060	-1.045	-1.029	-1.014	-0.996	-0.979	-0.961	-0.942	-0.924	-0.905	-0.885	-0.866	-0.846	-0.826	-0.806	-0.786	-0.765	-0.746	-0.725	-0.705	-0.686	-0.666	-0.648	-0.629	-0.610	-0.591	-0.575	-0.558	-0.541	-0.525	-0.511	-0.498	-0.484	-0.471	-0.460	-0.449	-0.439	-0.431	-0.422	-0.416	-0.410	-0.405	-0.402	-0.400	-0.399	-0.398	-0.399	-0.402	-0.405	-0.410	-0.416	-0.422	-0.430	-0.439	-0.450	-0.460	-0.472	-0.485	-0.500	-0.514	-0.529	-0.546	-0.562	-0.581	-0.599	-0.619	-0.638	-0.659	-0.679	-0.699	-0.720	-0.741	-0.764	-0.785	-0.806	-0.828	-0.849	-0.870	-0.891	-0.911	-0.932	-0.951	-0.971	-0.990	-1.010	-1.028	-1.044	-1.061	-1.076	-1.091	-1.108	-1.121	-1.134	-1.146	-1.159	-1.170	-1.180	-1.190	-1.198	-1.206	-1.212	-1.220	-1.225	-1.231	-1.236	-1.240	-1.244	-1.248	-1.250	-1.252	-1.255	-1.255	-1.256	-1.259	-1.259	-1.261	-1.262	-1.262	-1.265	-1.266	-1.266	-1.269	-1.271	-1.275	-1.278	-1.280	-1.285	-1.290	-1.296	-1.301	-1.308	-1.315	-1.322	-1.332	-1.342	-1.352	-1.364	-1.376	-1.390	-1.404	-1.418	-1.434	-1.450	-1.468	-1.484	-1.502	-1.521	-1.541	-1.561	-1.582	-1.605	-1.625	-1.648	-1.670	-1.694	-1.716	-1.740	-1.762	-1.785	-1.809	-1.831	-1.854	-1.876	-1.898	-1.919	-1.940	-1.960	-1.980	-1.998	-2.016	-2.033	-2.047	-2.062	-2.076	-2.089	-2.100	-2.109	-2.118	-2.125	-2.131	-2.135	-2.138	-2.140	-2.139	-2.136	-2.134	-2.129	-2.122	-2.114	-2.105	-2.094	-2.081	-2.068	-2.052	-2.036	-2.018	-1.999	-1.979	-1.956	-1.934	-1.910	-1.885	-1.860	-1.832	-1.805	-1.778	-1.749	-1.720	-1.691	-1.661	-1.631	-1.601	-1.571	-1.540	-1.510	-1.480	-1.450	-1.419	-1.390	-1.361	-1.332	-1.305	-1.276	-1.249	-1.224	-1.198	-1.174	-1.149	-1.126	-1.105	-1.082	-1.062	-1.044	-1.025	-1.008	-0.991	-0.976	-0.962	-0.950	-0.938	-0.928	-0.918	-0.908	-0.901	-0.895	-0.889	-0.884	-0.881	-0.878	-0.876	-0.876	-0.876	-0.876	-0.879	-0.881	-0.885	-0.890	-0.895	-0.901	-0.908	-0.914	-0.921	-0.929	-0.938	-0.946	-0.955	-0.965	-0.975	-0.985	-0.995	-1.006	-1.016	-1.026	-1.038	-1.048	-1.058	-1.068	-1.078	-1.088	-1.098	-1.106	-1.115	-1.125	-1.131	-1.140	-1.146	-1.154	-1.159	-1.165	-1.170	-1.174	-1.179	-1.181	-1.184	-1.186	-1.188	-1.188	-1.188	-1.186	-1.186	-1.184	-1.181	-1.178	-1.175	-1.171	-1.165	-1.160	-1.155	-1.151	-1.144	-1.138	-1.131	-1.125	-1.119	-1.111	-1.106	-1.099	-1.091	-1.085	-1.080	-1.075	-1.069	-1.064	-1.060	-1.055	-1.051	-1.049	-1.046	-1.046	-1.045	-1.045	-1.048	-1.049	-1.052	-1.058	-1.061	-1.068	-1.075	-1.084	-1.092	-1.102	-1.114	-1.128	-1.140	-1.155	-1.170	-1.188	-1.205	-1.224	-1.244	-1.264	-1.284	-1.306	-1.329	-1.352	-1.378	-1.401	-1.428	-1.454	-1.480	-1.506	-1.534	-1.560	-1.588	-1.616	-1.645	-1.672	-1.700	-1.729	-1.755	-1.784	-1.811	-1.838	-1.865	-1.891	-1.916	-1.941	-1.966	-1.990	-2.014	-2.038	-2.059	-2.080	-2.101	-2.121	-2.140	-2.158	-2.175	-2.191	-2.206	-2.221	-2.234	-2.248	-2.258	-2.269	-2.278	-2.286	-2.294	-2.300	-2.306	-2.310	-2.315	-2.316	-2.319	-2.320	-2.319	-2.319	-2.315	-2.312	-2.309	-2.304	-2.299	-2.292	-2.285	-2.278	-2.270	-2.260	-2.251	-2.241	-2.230	-2.219	-2.208	-2.196	-2.182	-2.170	-2.156	-2.144	-2.130	-2.116	-2.102	-2.089	-2.074	-2.060	-2.046	-2.033	-2.018	-2.005	-1.990	-1.978	-1.964	-1.951	-1.939	-1.926	-1.915	-1.902	-1.891	-1.880	-1.869	-1.860	-1.851	-1.842	-1.832	-1.825	-1.818	-1.810	-1.802	-1.798	-1.791	-1.786	-1.781	-1.776	-1.772	-1.770	-1.766	-1.764	-1.761	-1.759	-1.756	-1.755	-1.754	-1.752	-1.750	-1.750	-1.749	-1.748	-1.746	-1.744	-1.742	-1.742	-1.739	-1.738	-1.735	-1.732	-1.730	-1.726	-1.724	-1.719	-1.715	-1.709	-1.702	-1.698	-1.691	-1.684	-1.676	-1.668	-1.659	-1.649	-1.639	-1.628	-1.616	-1.604	-1.592	-1.579	-1.564	-1.550	-1.535	-1.520	-1.504	-1.488	-1.470	-1.452	-1.435	-1.416	-1.399	-1.380	-1.361	-1.341	-1.322	-1.304	-1.285	-1.266	-1.245	-1.228	-1.208	-1.189	-1.170	-1.152	-1.135	-1.118	-1.101	-1.084	-1.069	-1.054	-1.039	-1.025	-1.011	-1.000	-0.988	-0.976	-0.966	-0.958	-0.950	-0.942	-0.935	-0.930	-0.925	-0.922	-0.920	-0.918	-0.919	-0.919	-0.920	-0.924	-0.928	-0.934	-0.939	-0.946	-0.955	-0.964	-0.974	-0.985	-0.996	-1.010	-1.024	-1.039	-1.055	-1.071	-1.090	-1.109	-1.128	-1.148	-1.169	-1.189	-1.211	-1.234	-1.256	-1.281	-1.304	-1.329	-1.354	-1.379	-1.404	-1.429	-1.455	-1.481	-1.506	-1.532	-1.558	-1.584	-1.609	-1.635	-1.660	-1.685	-1.709	-1.731	-1.755	-1.779	-1.801	-1.824	-1.845	-1.865	-1.886	-1.905	-1.925	-1.942	-1.960	-1.976	-1.992	-2.006	-2.021	-2.034	-2.046	-2.059	-2.069	-2.080	-2.089	-2.098	-2.104	-2.111	-2.118	-2.122	-2.129	-2.132	-2.136	-2.139	-2.141	-2.144	-2.145	-2.145	-2.146	-2.146	-2.145	-2.145	-2.144	-2.142	-2.141	-2.139	-2.138	-2.135	-2.132	-2.130	-2.129	-2.125	-2.122	-2.120	-2.118	-2.115	-2.112	-2.111	-2.109	-2.108	-2.105	-2.104	-2.101	-2.100	-2.099	-2.098	-2.098	-2.096	-2.095	-2.095	-2.095	-2.095	-2.095	-2.095	-2.095	-2.095	-2.095	-2.096	-2.096	-2.096	-2.098	-2.098	-2.099	-2.099	-2.100	-2.100	-2.101	-2.102	-2.104	-2.104	-2.105	-2.106	-2.106	-2.108	-2.108	-2.110	-2.110	-2.111	-2.111	-2.114	-2.114	-2.115	-2.116	-2.116	-2.119	-2.119	-2.121	-2.121	-2.124	-2.125	-2.128	-2.128	-2.130	-2.131	-2.132	-2.135	-2.136	-2.140	-2.141	-2.144	-2.145	-2.149	-2.151	-2.154	-2.156	-2.159	-2.161	-2.162	-2.166	-2.169	-2.171	-2.174	-2.178	-2.180	-2.181	-2.185	-2.188	-2.191	-2.194	-2.196	-2.200	-2.202	-2.205	-2.209	-2.211	-2.214	-2.218	-2.222	-2.225	-2.229	-2.232	-2.235	-2.239	-2.242	-2.248	-2.251	-2.255	-2.260	-2.266	-2.271	-2.276	-2.282	-2.288	-2.295	-2.300	-2.308	-2.315	-2.322	-2.330	-2.340	-2.348	-2.356	-2.366	-2.376	-2.386	-2.398	-2.408	-2.418	-2.430	-2.442	-2.454	-2.466	-2.479	-2.490	-2.504	-2.516	-2.529	-2.542	-2.556	-2.569	-2.582	-2.596	-2.609	-2.622	-2.635	-2.646	-2.659	-2.671	-2.682	-2.692	-2.704	-2.714	-2.724	-2.732	-2.742	-2.749	-2.756	-2.762	-2.768	-2.774	-2.778	-2.780	-2.782	-2.784	-2.785	-2.785	-2.784	-2.781	-2.778	-2.775	-2.770	-2.764	-2.758	-2.750	-2.742	-2.734	-2.724	-2.712	-2.701	-2.689	-2.676	-2.662	-2.649	-2.632	-2.619	-2.602	-2.588	-2.570	-2.554	-2.536	-2.519	-2.501	-2.484	-2.465	-2.448	-2.430	-2.412	-2.395	-2.378	-2.361	-2.344	-2.329	-2.312	-2.298	-2.284	-2.270	-2.255	-2.242	-2.231	-2.219	-2.208	-2.198	-2.189	-2.180	-2.172	-2.165	-2.159	-2.154	-2.150	-2.146	-2.144	-2.144	-2.142	-2.142	-2.144	-2.145	-2.148	-2.151	-2.155	-2.160	-2.166	-2.172	-2.179	-2.185	-2.194	-2.202	-2.211	-2.220	-2.230	-2.240	-2.251	-2.260	-2.271	-2.282	-2.294	-2.304	-2.316	-2.326	-2.338	-2.348	-2.359	-2.369	-2.379	-2.389	-2.399	-2.408	-2.416	-2.424	-2.431	-2.439	-2.445	-2.451	-2.455	-2.461	-2.465	-2.468	-2.470	-2.471	-2.471	-2.472	-2.472	-2.471	-2.468	-2.465	-2.461	-2.456	-2.451	-2.445	-2.438	-2.430	-2.422	-2.412	-2.402	-2.392	-2.381	-2.369	-2.356	-2.344	-2.329	-2.315	-2.300	-2.285	-2.269	-2.252	-2.235	-2.218	-2.201	-2.184	-2.165	-2.146	-2.128	-2.109	-2.090	-2.071	-2.052	-2.033	-2.014	-1.995	-1.976	-1.958	-1.939	-1.921	-1.902	-1.885	-1.866	-1.850	-1.834	-1.816	-1.801	-1.785	-1.771	-1.758	-1.744	-1.731	-1.718	-1.706	-1.695	-1.686	-1.676	-1.666	-1.659	-1.651	-1.645	-1.640	-1.635	-1.631	-1.628	-1.625	-1.622	-1.620	-1.620	-1.620	-1.620	-1.621	-1.622	-1.626	-1.628	-1.631	-1.635	-1.639	-1.644	-1.646	-1.651	-1.656	-1.661	-1.668	-1.672	-1.678	-1.682	-1.688	-1.691	-1.696	-1.701	-1.705	-1.708	-1.711	-1.715	-1.716	-1.719	-1.720	-1.720	-1.720	-1.720	-1.719	-1.716	-1.714	-1.711	-1.709	-1.704	-1.698	-1.692	-1.686	-1.679	-1.671	-1.662	-1.655	-1.645	-1.635	-1.624	-1.614	-1.601	-1.590	-1.578	-1.566	-1.554	-1.540	-1.528	-1.515	-1.501	-1.488	-1.475	-1.461	-1.448	-1.435	-1.422	-1.410	-1.398	-1.384	-1.372	-1.361	-1.351	-1.340	-1.330	-1.320	-1.311	-1.302	-1.295	-1.288	-1.281	-1.275	-1.270	-1.265	-1.260	-1.256	-1.255	-1.251	-1.250	-1.249	-1.249	-1.249	-1.250	-1.251	-1.254	-1.256	-1.260	-1.264	-1.268	-1.272	-1.276	-1.282	-1.290	-1.295	-1.302	-1.310	-1.319	-1.326	-1.335	-1.344	-1.354	-1.362	-1.372	-1.382	-1.392	-1.404	-1.414	-1.425	-1.436	-1.448	-1.459	-1.470	-1.481	-1.494	-1.505	-1.518	-1.529	-1.541	-1.552	-1.565	-1.578	-1.590	-1.601	-1.614	-1.625	-1.636	-1.648	-1.659	-1.670	-1.681	-1.692	-1.704	-1.714	-1.724	-1.735	-1.745	-1.755	-1.764	-1.774	-1.782	-1.791	-1.800	-1.809	-1.816	-1.825	-1.832	-1.839	-1.848	-1.854	-1.860	-1.869	-1.875	-1.881	-1.888	-1.894	-1.899	-1.906	-1.912	-1.919	-1.924	-1.931	-1.938	-1.944	-1.951	-1.958	-1.965	-1.972	-1.980	-1.988	-1.998	-2.005	-2.014	-2.024	-2.034	-2.044	-2.055	-2.068	-2.079	-2.091	-2.104	-2.118	-2.131	-2.146	-2.161	-2.178	-2.194	-2.211	-2.228	-2.245	-2.264	-2.284	-2.302	-2.322	-2.344	-2.364	-2.386	-2.408	-2.429	-2.452	-2.475	-2.498	-2.521	-2.544	-2.569	-2.591	-2.615	-2.639	-2.664	-2.686	-2.710	-2.734	-2.758	-2.781	-2.804	-2.826	-2.850	-2.871	-2.894	-2.915	-2.936	-2.958	-2.978	-2.998	-3.018	-3.036	-3.055	-3.072	-3.091	-3.108	-3.124	-3.140	-3.155	-3.170	-3.184	-3.199	-3.211	-3.222	-3.235	-3.246	-3.258	-3.268	-3.278	-3.285	-3.294	-3.302	-3.309	-3.316	-3.322	-3.329	-3.332	-3.339	-3.342	-3.346	-3.349	-3.351	-3.354	-3.358	-3.358	-3.359	-3.360	-3.361	-3.362	-3.361	-3.361	-3.361	-3.360	-3.360	-3.358	-3.356	-3.355	-3.352	-3.351	-3.349	-3.346	-3.344	-3.340	-3.338	-3.334	-3.331	-3.328	-3.324	-3.321	-3.318	-3.315	-3.311	-3.306	-3.302	-3.300	-3.295	-3.292	-3.289	-3.284	-3.280	-3.278	-3.274	-3.270	-3.268	-3.264	-3.261	-3.258	-3.254	-3.251	-3.249	-3.246	-3.244	-3.241	-3.239	-3.238	-3.234	-3.231	-3.230	-3.229	-3.226	-3.224	-3.222	-3.221	-3.220	-3.218	-3.216	-3.215	-3.212	-3.211	-3.210	-3.208	-3.205	-3.202	-3.200	-3.198	-3.195	-3.192	-3.189	-3.185	-3.181	-3.178	-3.172	-3.168	-3.164	-3.158	-3.151	-3.144	-3.138	-3.131	-3.122	-3.114	-3.106	-3.096	-3.086	-3.076	-3.065	-3.054	-3.041	-3.029	-3.016	-3.002	-2.990	-2.975	-2.959	-2.944	-2.929	-2.914	-2.896	-2.880	-2.864	-2.845	-2.829	-2.810	-2.794	-2.775	-2.758	-2.739	-2.721	-2.702	-2.685	-2.669	-2.651	-2.634	-2.618	-2.600	-2.584	-2.568	-2.552	-2.538	-2.524	-2.509	-2.495	-2.482	-2.470	-2.459	-2.448	-2.436	-2.426	-2.416	-2.409	-2.401	-2.394	-2.386	-2.380	-2.375	-2.371	-2.368	-2.362	-2.360	-2.358	-2.355	-2.354	-2.354	-2.352	-2.351	-2.352	-2.352	-2.354	-2.355	-2.358	-2.359	-2.360	-2.362	-2.364	-2.368	-2.370	-2.372	-2.375	-2.378	-2.380	-2.384	-2.386	-2.390	-2.392	-2.395	-2.399	-2.401	-2.404	-2.406	-2.409	-2.411	-2.414	-2.416	-2.418	-2.420	-2.421	-2.424	-2.425	-2.426	-2.429	-2.430	-2.430	-2.431	-2.431	-2.432	-2.432	-2.432	-2.432	-2.432	-2.431	-2.431	-2.429	-2.426	-2.425	-2.422	-2.420	-2.415	-2.412	-2.409	-2.404	-2.399	-2.392	-2.388	-2.380	-2.372	-2.364	-2.356	-2.346	-2.336	-2.328	-2.316	-2.305	-2.291	-2.279	-2.266	-2.251	-2.236	-2.222	-2.208	-2.190	-2.174	-2.158	-2.140	-2.122	-2.105	-2.086	-2.069	-2.050	-2.033	-2.014	-1.995	-1.978	-1.960	-1.941	-1.925	-1.909	-1.891	-1.875	-1.861	-1.846	-1.832	-1.819	-1.806	-1.795	-1.785	-1.775	-1.768	-1.759	-1.752	-1.746	-1.742	-1.739	-1.736	-1.735	-1.735	-1.736	-1.738	-1.741	-1.746	-1.751	-1.756	-1.764	-1.772	-1.781	-1.790	-1.801	-1.814	-1.825	-1.838	-1.850	-1.865	-1.878	-1.892	-1.906	-1.921	-1.936	-1.949	-1.964	-1.979	-1.992	-2.006	-2.019	-2.033	-2.044	-2.056	-2.068	-2.079	-2.089	-2.099	-2.106	-2.114	-2.120	-2.128	-2.132	-2.136	-2.140	-2.141	-2.142	-2.142	-2.142	-2.141	-2.139	-2.136	-2.132	-2.128	-2.121	-2.115	-2.108	-2.100	-2.091	-2.082	-2.072	-2.062	-2.051	-2.040	-2.029	-2.016	-2.005	-1.992	-1.980	-1.968	-1.955	-1.944	-1.931	-1.918	-1.906	-1.894	-1.881	-1.870	-1.859	-1.848	-1.838	-1.826	-1.818	-1.808	-1.799	-1.791	-1.782	-1.775	-1.769	-1.762	-1.756	-1.751	-1.748	-1.744	-1.740	-1.738	-1.735	-1.732	-1.732	-1.731	-1.731	-1.732	-1.732	-1.735	-1.736	-1.739	-1.742	-1.744	-1.748	-1.751	-1.755	-1.759	-1.764	-1.768	-1.774	-1.778	-1.782	-1.789	-1.792	-1.799	-1.804	-1.808	-1.812	-1.818	-1.822	-1.826	-1.831	-1.835	-1.839	-1.842	-1.846	-1.849	-1.851	-1.854	-1.856	-1.858	-1.860	-1.861	-1.861	-1.861	-1.862	-1.861	-1.860	-1.860	-1.859	-1.856	-1.854	-1.851	-1.849	-1.845	-1.841	-1.838	-1.834	-1.829	-1.824	-1.819	-1.814	-1.809	-1.802	-1.796	-1.791	-1.784	-1.776	-1.770	-1.764	-1.756	-1.750	-1.742	-1.736	-1.729	-1.721	-1.715	-1.708	-1.700	-1.694	-1.686	-1.680	-1.672	-1.666	-1.660	-1.654	-1.646	-1.639	-1.632	-1.626	-1.621	-1.615	-1.609	-1.602	-1.599	-1.592	-1.586	-1.581	-1.575	-1.571	-1.566	-1.561	-1.556	-1.551	-1.546	-1.541	-1.538	-1.532	-1.528	-1.522	-1.519	-1.515	-1.510	-1.506	-1.501	-1.498	-1.492	-1.488	-1.484	-1.479	-1.474	-1.470	-1.465	-1.460	-1.456	-1.450	-1.445	-1.440	-1.436	-1.431	-1.425	-1.420	-1.415	-1.409	-1.405	-1.399	-1.394	-1.386	-1.381	-1.376	-1.370	-1.364	-1.358	-1.351	-1.346	-1.341	-1.334	-1.328	-1.324	-1.318	-1.311	-1.306	-1.301	-1.295	-1.290	-1.284	-1.279	-1.275	-1.269	-1.265	-1.260	-1.256	-1.251	-1.248	-1.245	-1.241	-1.239	-1.234	-1.232	-1.230	-1.228	-1.225	-1.224	-1.222	-1.221	-1.221	-1.220	-1.220	-1.221	-1.221	-1.221	-1.222	-1.225	-1.225	-1.228	-1.230	-1.232	-1.235	-1.239	-1.241	-1.246	-1.250	-1.254	-1.258	-1.262	-1.268	-1.271	-1.278	-1.284	-1.289	-1.295	-1.299	-1.305	-1.311	-1.319	-1.325	-1.331	-1.338	-1.344	-1.351	-1.358	-1.365	-1.371	-1.378	-1.384	-1.391	-1.399	-1.405	-1.411	-1.418	-1.425	-1.431	-1.438	-1.445	-1.451	-1.458	-1.465	-1.472	-1.478	-1.484	-1.491	-1.498	-1.504	-1.511	-1.516	-1.522	-1.529	-1.534	-1.540	-1.546	-1.552	-1.558	-1.564	-1.571	-1.576	-1.581	-1.588	-1.592	-1.599	-1.604	-1.609	-1.612	-1.618	-1.622	-1.628	-1.631	-1.636	-1.641	-1.644	-1.649	-1.652	-1.655	-1.660	-1.662	-1.665	-1.669	-1.671	-1.674	-1.676	-1.679	-1.681	-1.684	-1.685	-1.688	-1.689	-1.690	-1.690	-1.692	-1.694	-1.695	-1.696	-1.698	-1.698	-1.699	-1.701	-1.702	-1.702	-1.705	-1.706	-1.708	-1.709	-1.711	-1.712	-1.716	-1.718	-1.721	-1.722	-1.726	-1.729	-1.732	-1.736	-1.741	-1.744	-1.749	-1.754	-1.759	-1.764	-1.770	-1.775	-1.782	-1.789	-1.795	-1.802	-1.810	-1.818	-1.825	-1.834	-1.842	-1.851	-1.859	-1.868	-1.876	-1.885	-1.894	-1.902	-1.912	-1.920	-1.930	-1.938	-1.948	-1.956	-1.964	-1.972	-1.980	-1.989	-1.996	-2.002	-2.010	-2.016	-2.024	-2.029	-2.035	-2.040	-2.046	-2.050	-2.055	-2.058	-2.060	-2.062	-2.066	-2.068	-2.068	-2.069	-2.069	-2.068	-2.068	-2.066	-2.064	-2.062	-2.061	-2.058	-2.055	-2.051	-2.046	-2.041	-2.038	-2.031	-2.026	-2.020	-2.014	-2.007	-2.000	-1.992	-1.986	-1.979	-1.970	-1.962	-1.955	-1.946	-1.939	-1.930	-1.921	-1.912	-1.905	-1.898	-1.889	-1.881	-1.872	-1.865	-1.856	-1.849	-1.841	-1.834	-1.828	-1.820	-1.814	-1.808	-1.801	-1.795	-1.791	-1.786	-1.782	-1.779	-1.775	-1.772	-1.771	-1.769	-1.768	-1.766	-1.766	-1.766	-1.769	-1.770	-1.772	-1.776	-1.780	-1.785	-1.790	-1.795	-1.801	-1.809	-1.816	-1.825	-1.834	-1.842	-1.852	-1.862	-1.874	-1.885	-1.896	-1.908	-1.920	-1.932	-1.946	-1.959	-1.971	-1.984	-1.998	-2.010	-2.022	-2.035	-2.049	-2.061	-2.072	-2.082	-2.095	-2.105	-2.114	-2.124	-2.132	-2.140	-2.148	-2.152	-2.159	-2.162	-2.166	-2.169	-2.170	-2.170	-2.169	-2.168	-2.165	-2.161	-2.156	-2.151	-2.144	-2.135	-2.128	-2.118	-2.105	-2.094	-2.081	-2.069	-2.055	-2.040	-2.024	-2.009	-1.992	-1.975	-1.958	-1.941	-1.922	-1.904	-1.885	-1.869	-1.850	-1.831	-1.812	-1.796	-1.778	-1.760	-1.742	-1.726	-1.710	-1.695	-1.679	-1.665	-1.651	-1.638	-1.625	-1.612	-1.600	-1.591	-1.580	-1.571	-1.561	-1.552	-1.546	-1.540	-1.532	-1.528	-1.521	-1.518	-1.512	-1.509	-1.505	-1.502	-1.500	-1.498	-1.496	-1.494	-1.492	-1.491	-1.489	-1.490	-1.489	-1.488	-1.485	-1.485	-1.485	-1.482	-1.481	-1.480	-1.479	-1.478	-1.476	-1.475	-1.474	-1.471	-1.470	-1.468	-1.465	-1.462	-1.462	-1.460	-1.458	-1.455	-1.452	-1.451	-1.449	-1.448	-1.446	-1.445	-1.444	-1.441	-1.441	-1.440	-1.440	-1.440	-1.440	-1.440	-1.441	-1.441	-1.442	-1.444	-1.445	-1.448	-1.450	-1.451	-1.455	-1.458	-1.461	-1.464	-1.468	-1.471	-1.474	-1.479	-1.482	-1.486	-1.490	-1.492	-1.496	-1.499	-1.502	-1.504	-1.508	-1.510	-1.511	-1.512	-1.514	-1.515	-1.514	-1.515	-1.514	-1.512	-1.511	-1.508	-1.506	-1.502	-1.498	-1.494	-1.489	-1.482	-1.478	-1.470	-1.464	-1.456	-1.448	-1.439	-1.430	-1.420	-1.410	-1.401	-1.390	-1.380	-1.368	-1.358	-1.345	-1.335	-1.322	-1.311	-1.299	-1.288	-1.276	-1.264	-1.252	-1.241	-1.230	-1.219	-1.208	-1.198	-1.188	-1.178	-1.168	-1.158	-1.149	-1.140	-1.131	-1.124	-1.115	-1.109	-1.101	-1.096	-1.089	-1.082	-1.076	-1.071	-1.066	-1.061	-1.056	-1.052	-1.048	-1.044	-1.040	-1.035	-1.031	-1.028	-1.024	-1.019	-1.014	-1.009	-1.005	-1.000	-0.995	-0.989	-0.984	-0.978	-0.971	-0.964	-0.956	-0.949	-0.940	-0.931	-0.922	-0.912	-0.902	-0.890	-0.880	-0.868	-0.854	-0.841	-0.826	-0.812	-0.796	-0.780	-0.764	-0.746	-0.729	-0.711	-0.692	-0.674	-0.654	-0.634	-0.614	-0.594	-0.572	-0.551	-0.529	-0.507	-0.485	-0.464	-0.442	-0.420	-0.398	-0.376	-0.355	-0.332	-0.311	-0.291	-0.270	-0.250	-0.231	-0.212	-0.192	-0.175	-0.158	-0.139	-0.122	-0.108	-0.092	-0.079	-0.064	-0.052	-0.040	-0.030	-0.019	-0.009	0.000	0.008	0.015	0.022	0.028	0.032	0.038	0.041	0.044	0.048	0.049	0.051	0.051	0.052	0.052	0.052	0.052	0.051	0.051	0.050	0.049	0.048	0.048	0.046	0.046	0.044	0.045	0.044	0.044	0.045	0.045	0.048	0.048	0.051	0.054	0.056	0.061	0.065	0.070	0.075	0.081	0.089	0.096	0.105	0.114	0.122	0.132	0.144	0.154	0.165	0.178	0.191	0.204	0.216	0.231	0.246	0.260	0.276	0.291	0.308	0.324	0.339	0.355	0.372	0.388	0.404	0.421	0.438	0.452	0.470	0.485	0.501	0.518	0.534	0.548	0.562	0.578	0.591	0.605	0.618	0.631	0.644	0.656	0.668	0.678	0.689	0.698	0.708	0.716	0.725	0.732	0.740	0.746	0.752	0.758	0.762	0.765	0.769	0.771	0.774	0.774	0.775	0.775	0.774	0.772	0.770	0.768	0.764	0.760	0.754	0.749	0.742	0.735	0.728	0.720	0.710	0.700	0.690	0.679	0.668	0.655	0.642	0.629	0.615	0.601	0.588	0.572	0.555	0.540	0.524	0.506	0.490	0.472	0.455	0.438	0.420	0.401	0.382	0.364	0.346	0.329	0.311	0.292	0.275	0.256	0.239	0.222	0.205	0.190	0.174	0.158	0.142	0.129	0.115	0.101	0.090	0.078	0.066	0.054	0.045	0.035	0.026	0.019	0.011	0.005	-0.001	-0.006	-0.010	-0.014	-0.016	-0.020	-0.021	-0.024	-0.024	-0.025	-0.025	-0.025	-0.024	-0.022	-0.022	-0.020	-0.019	-0.018	-0.016	-0.014	-0.014	-0.012	-0.011	-0.010	-0.010	-0.010	-0.011	-0.012	-0.014	-0.016	-0.019	-0.022	-0.028	-0.032	-0.039	-0.046	-0.054	-0.064	-0.072	-0.085	-0.098	-0.110	-0.125	-0.140	-0.156	-0.174	-0.194	-0.212	-0.234	-0.256	-0.279	-0.302	-0.326	-0.352	-0.379	-0.405	-0.434	-0.462	-0.491	-0.521	-0.551	-0.581	-0.611	-0.642	-0.674	-0.705	-0.736	-0.769	-0.799	-0.830	-0.861	-0.891	-0.921	-0.951	-0.980	-1.008	-1.035	-1.062	-1.089	-1.114	-1.136	-1.160	-1.181	-1.204	-1.222	-1.242	-1.259	-1.276	-1.291	-1.305	-1.319	-1.329	-1.340	-1.348	-1.358	-1.362	-1.370	-1.374	-1.378	-1.380	-1.381	-1.381	-1.381	-1.380	-1.378	-1.375	-1.371	-1.366	-1.361	-1.356	-1.350	-1.344	-1.338	-1.330	-1.322	-1.315	-1.308	-1.299	-1.291	-1.284	-1.276	-1.269	-1.262	-1.255	-1.249	-1.241	-1.235	-1.230	-1.225	-1.220	-1.214	-1.211	-1.206	-1.204	-1.201	-1.199	-1.198	-1.196	-1.195	-1.195	-1.194	-1.195	-1.195	-1.196	-1.199	-1.201	-1.202	-1.206	-1.209	-1.212	-1.218	-1.220	-1.225	-1.230	-1.234	-1.239	-1.245	-1.250	-1.256	-1.262	-1.268	-1.275	-1.281	-1.288	-1.294	-1.301	-1.308	-1.314	-1.320	-1.326	-1.334	-1.341	-1.348	-1.355	-1.361	-1.368	-1.375	-1.381	-1.389	-1.395	-1.402	-1.409	-1.416	-1.424	-1.429	-1.435	-1.441	-1.446	-1.454	-1.459	-1.464	-1.469	-1.474	-1.478	-1.481	-1.485	-1.489	-1.492	-1.495	-1.496	-1.499	-1.499	-1.499	-1.499	-1.499	-1.498	-1.496	-1.494	-1.490	-1.486	-1.481	-1.478	-1.471	-1.464	-1.456	-1.448	-1.440	-1.429	-1.419	-1.408	-1.396	-1.382	-1.370	-1.356	-1.341	-1.326	-1.310	-1.295	-1.279	-1.261	-1.244	-1.224	-1.206	-1.188	-1.169	-1.149	-1.130	-1.110	-1.091	-1.070	-1.051	-1.031	-1.011	-0.992	-0.971	-0.952	-0.934	-0.916	-0.898	-0.879	-0.861	-0.842	-0.826	-0.810	-0.794	-0.778	-0.762	-0.748	-0.732	-0.720	-0.706	-0.692	-0.681	-0.670	-0.659	-0.648	-0.636	-0.626	-0.616	-0.606	-0.598	-0.589	-0.579	-0.571	-0.562	-0.555	-0.548	-0.539	-0.531	-0.524	-0.516	-0.509	-0.501	-0.494	-0.486	-0.479	-0.470	-0.462	-0.454	-0.446	-0.438	-0.429	-0.419	-0.410	-0.400	-0.391	-0.380	-0.370	-0.360	-0.349	-0.339	-0.328	-0.316	-0.305	-0.294	-0.282	-0.270	-0.259	-0.248	-0.235	-0.222	-0.211	-0.199	-0.188	-0.175	-0.162	-0.152	-0.141	-0.129	-0.119	-0.108	-0.096	-0.086	-0.076	-0.066	-0.058	-0.048	-0.039	-0.031	-0.022	-0.015	-0.008	-0.001	0.006	0.012	0.018	0.022	0.028	0.031	0.034	0.038	0.040	0.042	0.044	0.046	0.048	0.048	0.046	0.046	0.045	0.044	0.041	0.040	0.036	0.034	0.029	0.025	0.020	0.016	0.010	0.005	0.000	-0.008	-0.014	-0.020	-0.028	-0.035	-0.042	-0.050	-0.059	-0.066	-0.075	-0.085	-0.092	-0.101	-0.110	-0.119	-0.128	-0.136	-0.146	-0.154	-0.162	-0.171	-0.179	-0.188	-0.195	-0.202	-0.210	-0.216	-0.222	-0.229	-0.235	-0.240	-0.245	-0.249	-0.251	-0.254	-0.258	-0.258	-0.259	-0.259	-0.259	-0.258	-0.254	-0.250	-0.246	-0.242	-0.236	-0.229	-0.221	-0.214	-0.204	-0.192	-0.182	-0.170	-0.156	-0.144	-0.129	-0.114	-0.098	-0.079	-0.062	-0.042	-0.025	-0.004	0.016	0.038	0.060	0.082	0.105	0.128	0.151	0.175	0.199	0.224	0.249	0.274	0.299	0.324	0.349	0.374	0.399	0.425	0.449	0.474	0.499	0.522	0.546	0.570	0.594	0.616	0.639	0.661	0.682	0.704	0.724	0.744	0.762	0.781	0.800	0.818	0.834	0.850	0.865	0.880	0.894	0.908	0.920	0.932	0.942	0.954	0.962	0.972	0.980	0.988	0.994	1.001	1.006	1.011	1.014	1.018	1.020	1.022	1.024	1.024	1.022	1.022	1.021	1.020	1.016	1.014	1.010	1.005	1.001	0.995	0.990	0.984	0.978	0.970	0.962	0.956	0.948	0.939	0.930	0.922	0.912	0.902	0.894	0.884	0.874	0.864	0.855	0.844	0.834	0.824	0.814	0.802	0.792	0.781	0.772	0.761	0.751	0.741	0.731	0.720	0.711	0.701	0.690	0.681	0.671	0.661	0.652	0.642	0.634	0.624	0.615	0.606	0.596	0.588	0.580	0.570	0.562	0.554	0.545	0.538	0.529	0.521	0.512	0.505	0.496	0.489	0.481	0.472	0.465	0.459	0.451	0.444	0.436	0.429	0.421	0.415	0.408	0.401	0.394	0.388	0.380	0.375	0.369	0.362	0.356	0.350	0.345	0.340	0.334	0.330	0.324	0.319	0.315	0.309	0.305	0.301	0.296	0.292	0.289	0.286	0.282	0.279	0.276	0.272	0.269	0.268	0.264	0.261	0.258	0.256	0.254	0.251	0.250	0.248	0.245	0.244	0.241	0.239	0.236	0.235	0.232	0.231	0.229	0.226	0.224	0.222	0.220	0.218	0.215	0.212	0.210	0.206	0.204	0.201	0.198	0.194	0.190	0.188	0.182	0.179	0.174	0.169	0.164	0.159	0.152	0.146	0.141	0.135	0.129	0.121	0.114	0.106	0.099	0.090	0.081	0.072	0.062	0.054	0.044	0.032	0.022	0.011	0.000	-0.011	-0.024	-0.035	-0.048	-0.060	-0.072	-0.088	-0.100	-0.112	-0.126	-0.141	-0.154	-0.168	-0.181	-0.195	-0.209	-0.221	-0.235	-0.249	-0.261	-0.274	-0.286	-0.298	-0.309	-0.321	-0.331	-0.341	-0.351	-0.361	-0.370	-0.378	-0.386	-0.392	-0.399	-0.404	-0.410	-0.414	-0.416	-0.420	-0.421	-0.422	-0.424	-0.422	-0.422	-0.420	-0.418	-0.415	-0.411	-0.405	-0.401	-0.395	-0.390	-0.381	-0.375	-0.368	-0.359	-0.350	-0.341	-0.332	-0.322	-0.311	-0.301	-0.291	-0.281	-0.269	-0.259	-0.248	-0.236	-0.226	-0.215	-0.205	-0.194	-0.184	-0.174	-0.162	-0.152	-0.142	-0.134	-0.124	-0.115	-0.105	-0.096	-0.089	-0.080	-0.072	-0.064	-0.058	-0.049	-0.042	-0.035	-0.029	-0.024	-0.016	-0.010	-0.005	0.000	0.005	0.010	0.015	0.019	0.024	0.028	0.031	0.036	0.040	0.044	0.048	0.051	0.055	0.058	0.061	0.062	0.066	0.069	0.071	0.074	0.078	0.080	0.081	0.085	0.086	0.088	0.091	0.092	0.094	0.096	0.098	0.100	0.101	0.101	0.104	0.105	0.106	0.108	0.109	0.110	0.111	0.111	0.112	0.114	0.114	0.115	0.116	0.116	0.118	0.118	0.119	0.119	0.119	0.120	0.120	0.121	0.121	0.122	0.122	0.122	0.124	0.124	0.122	0.124	0.124	0.125	0.124	0.124	0.125	0.124	0.125	0.124	0.124	0.122	0.121	0.121	0.120	0.120	0.119	0.116	0.116	0.114	0.112	0.110	0.109	0.106	0.104	0.101	0.098	0.095	0.092	0.089	0.085	0.081	0.076	0.074	0.069	0.065	0.060	0.055	0.051	0.045	0.041	0.036	0.030	0.026	0.021	0.014	0.009	0.004	-0.001	-0.008	-0.014	-0.019	-0.025	-0.030	-0.036	-0.042	-0.048	-0.054	-0.060	-0.065	-0.071	-0.076	-0.082	-0.089	-0.094	-0.099	-0.105	-0.111	-0.118	-0.121	-0.128	-0.134	-0.139	-0.144	-0.150	-0.155	-0.161	-0.168	-0.171	-0.178	-0.182	-0.189	-0.192	-0.199	-0.205	-0.209	-0.215	-0.219	-0.224	-0.229	-0.234	-0.239	-0.242	-0.246	-0.252	-0.256	-0.260	-0.262	-0.266	-0.270	-0.274	-0.276	-0.280	-0.282	-0.286	-0.288	-0.290	-0.291	-0.291	-0.292	-0.294	-0.294	-0.295	-0.295	-0.294	-0.292	-0.292	-0.291	-0.290	-0.286	-0.285	-0.281	-0.279	-0.276	-0.272	-0.269	-0.265	-0.261	-0.256	-0.252	-0.248	-0.242	-0.238	-0.234	-0.229	-0.224	-0.219	-0.214	-0.208	-0.202	-0.196	-0.191	-0.186	-0.180	-0.175	-0.170	-0.165	-0.160	-0.155	-0.150	-0.145	-0.141	-0.136	-0.130	-0.126	-0.122	-0.118	-0.114	-0.110	-0.106	-0.104	-0.100	-0.096	-0.094	-0.090	-0.086	-0.085	-0.082	-0.080	-0.078	-0.076	-0.074	-0.072	-0.071	-0.070	-0.070	-0.069	-0.068	-0.068	-0.068	-0.068	-0.069	-0.070	-0.070	-0.071	-0.074	-0.075	-0.078	-0.080	-0.082	-0.086	-0.090	-0.094	-0.098	-0.102	-0.106	-0.112	-0.118	-0.124	-0.129	-0.136	-0.142	-0.149	-0.158	-0.164	-0.172	-0.180	-0.189	-0.198	-0.206	-0.216	-0.225	-0.235	-0.244	-0.254	-0.264	-0.272	-0.282	-0.292	-0.302	-0.311	-0.321	-0.330	-0.339	-0.349	-0.358	-0.366	-0.374	-0.382	-0.390	-0.398	-0.404	-0.411	-0.418	-0.424	-0.429	-0.435	-0.440	-0.444	-0.446	-0.450	-0.454	-0.455	-0.458	-0.459	-0.460	-0.461	-0.461	-0.461	-0.461	-0.460	-0.459	-0.458	-0.456	-0.452	-0.451	-0.449	-0.446	-0.444	-0.441	-0.438	-0.435	-0.432	-0.429	-0.425	-0.422	-0.420	-0.416	-0.414	-0.411	-0.409	-0.408	-0.405	-0.404	-0.402	-0.401	-0.401	-0.400	-0.400	-0.400	-0.401	-0.401	-0.402	-0.405	-0.406	-0.408	-0.411	-0.414	-0.416	-0.420	-0.424	-0.429	-0.432	-0.438	-0.441	-0.448	-0.452	-0.459	-0.464	-0.470	-0.476	-0.482	-0.490	-0.496	-0.502	-0.509	-0.516	-0.522	-0.530	-0.538	-0.545	-0.551	-0.558	-0.566	-0.572	-0.580	-0.586	-0.592	-0.600	-0.606	-0.614	-0.619	-0.626	-0.631	-0.638	-0.642	-0.649	-0.654	-0.659	-0.664	-0.668	-0.672	-0.678	-0.681	-0.685	-0.688	-0.691	-0.695	-0.698	-0.700	-0.702	-0.705	-0.706	-0.708	-0.710	-0.711	-0.711	-0.712	-0.712	-0.712	-0.714	-0.712	-0.712	-0.711	-0.711	-0.711	-0.710	-0.710	-0.709	-0.709	-0.708	-0.708	-0.706	-0.705	-0.705	-0.705	-0.705	-0.704	-0.704	-0.706	-0.706	-0.708	-0.708	-0.709	-0.711	-0.714	-0.715	-0.719	-0.722	-0.726	-0.729	-0.734	-0.740	-0.745	-0.752	-0.759	-0.766	-0.774	-0.781	-0.790	-0.799	-0.808	-0.818	-0.828	-0.839	-0.849	-0.860	-0.872	-0.884	100.000	5.000	2.000	1.000	2.000	0.000	0.000	0.000	0.000	0.000	0.000	0.000	0.000	0.000	0.000	0.000	0.000	0.000	-1.322	-1.332	-1.345	-1.355	-1.364	-1.372	-1.381	-1.388	-1.395	-1.400	-1.405	-1.409	-1.411	-1.414	-1.415	-1.415	-1.414	-1.412	-1.410	-1.406	-1.401	-1.395	-1.389	-1.380	-1.371	-1.361	-1.350	-1.339	-1.326	-1.314	-1.299	-1.284	-1.268	-1.252	-1.235	-1.218	-1.199	-1.180	-1.161	-1.141	-1.121	-1.100	-1.081	-1.060	-1.039	-1.018	-0.998	-0.975	-0.955	-0.934	-0.914	-0.891	-0.872	-0.851	-0.831	-0.812	-0.792	-0.775	-0.756	-0.739	-0.721	-0.705	-0.689	-0.674	-0.659	-0.644	-0.631	-0.619	-0.606	-0.595	-0.585	-0.575	-0.566	-0.558	-0.550	-0.542	-0.538	-0.531	-0.528	-0.524	-0.521	-0.519	-0.516	-0.515	-0.516	-0.516	-0.518	-0.519	-0.522	-0.525	-0.530	-0.535	-0.540	-0.546	-0.551	-0.559	-0.566	-0.575	-0.584	-0.592	-0.602	-0.612	-0.624	-0.634	-0.645	-0.656	-0.668	-0.681	-0.692	-0.705	-0.718	-0.730	-0.742	-0.755	-0.769	-0.781	-0.794	-0.808	-0.819	-0.831	-0.842	-0.854	-0.865	-0.876	-0.886	-0.896	-0.906	-0.915	-0.924	-0.932	-0.941	-0.948	-0.954	-0.960	-0.966	-0.970	-0.975	-0.978	-0.980	-0.982	-0.984	-0.984	-0.984	-0.984	-0.982	-0.980	-0.978	-0.975	-0.971	-0.968	-0.962	-0.958	-0.950	-0.944	-0.936	-0.930	-0.922	-0.914	-0.906	-0.896	-0.888	-0.879	-0.868	-0.859	-0.848	-0.839	-0.828	-0.818	-0.806	-0.796	-0.785	-0.775	-0.764	-0.752	-0.742	-0.732	-0.722	-0.712	-0.702	-0.692	-0.681	-0.672	-0.662	-0.654	-0.644	-0.636	-0.628	-0.620	-0.611	-0.604	-0.596	-0.588	-0.581	-0.574	-0.568	-0.561	-0.555	-0.549	-0.544	-0.538	-0.532	-0.525	-0.521	-0.515	-0.511	-0.505	-0.501	-0.496	-0.490	-0.486	-0.481	-0.476	-0.472	-0.468	-0.462	-0.458	-0.452	-0.448	-0.442	-0.436	-0.432	-0.426	-0.422	-0.418	-0.411	-0.406	-0.401	-0.396	-0.390	-0.386	-0.381	-0.375	-0.370	-0.365	-0.360	-0.355	-0.350	-0.346	-0.341	-0.338	-0.332	-0.329	-0.325	-0.322	-0.319	-0.316	-0.315	-0.312	-0.311	-0.310	-0.310	-0.310	-0.310	-0.311	-0.312	-0.315	-0.318	-0.320	-0.324	-0.329	-0.332	-0.338	-0.344	-0.350	-0.358	-0.366	-0.374	-0.382	-0.390	-0.401	-0.410	-0.420	-0.431	-0.441	-0.452	-0.464	-0.475	-0.488	-0.499	-0.510	-0.521	-0.534	-0.545	-0.555	-0.566	-0.576	-0.588	-0.598	-0.606	-0.616	-0.625	-0.632	-0.639	-0.646	-0.652	-0.658	-0.662	-0.668	-0.670	-0.672	-0.674	-0.674	-0.674	-0.672	-0.671	-0.668	-0.665	-0.661	-0.656	-0.650	-0.644	-0.636	-0.629	-0.620	-0.611	-0.601	-0.590	-0.579	-0.568	-0.556	-0.542	-0.530	-0.516	-0.502	-0.490	-0.476	-0.462	-0.448	-0.435	-0.421	-0.406	-0.392	-0.380	-0.366	-0.352	-0.340	-0.328	-0.315	-0.302	-0.291	-0.280	-0.269	-0.259	-0.249	-0.240	-0.231	-0.224	-0.216	-0.209	-0.202	-0.196	-0.191	-0.186	-0.182	-0.179	-0.175	-0.172	-0.171	-0.170	-0.169	-0.169	-0.169	-0.170	-0.170	-0.171	-0.174	-0.175	-0.178	-0.181	-0.184	-0.188	-0.191	-0.195	-0.199	-0.205	-0.209	-0.214	-0.219	-0.224	-0.229	-0.235	-0.239	-0.245	-0.250	-0.256	-0.261	-0.266	-0.272	-0.278	-0.284	-0.289	-0.294	-0.299	-0.304	-0.309	-0.314	-0.319	-0.324	-0.329	-0.332	-0.338	-0.341	-0.346	-0.350	-0.354	-0.359	-0.362	-0.365	-0.369	-0.372	-0.376	-0.379	-0.382	-0.385	-0.388	-0.390	-0.392	-0.395	-0.398	-0.399	-0.401	-0.402	-0.404	-0.405	-0.406	-0.408	-0.409	-0.409	-0.410	-0.409	-0.409	-0.409	-0.409	-0.406	-0.405	-0.404	-0.401	-0.399	-0.398	-0.395	-0.391	-0.388	-0.384	-0.379	-0.375	-0.370	-0.365	-0.359	-0.352	-0.348	-0.340	-0.334	-0.326	-0.318	-0.310	-0.302	-0.294	-0.285	-0.278	-0.269	-0.260	-0.251	-0.242	-0.234	-0.225	-0.215	-0.206	-0.198	-0.190	-0.182	-0.174	-0.166	-0.159	-0.151	-0.145	-0.139	-0.134	-0.128	-0.124	-0.119	-0.116	-0.112	-0.111	-0.109	-0.109	-0.108	-0.109	-0.110	-0.112	-0.116	-0.119	-0.124	-0.129	-0.135	-0.142	-0.149	-0.158	-0.166	-0.178	-0.186	-0.198	-0.209	-0.220	-0.232	-0.245	-0.259	-0.271	-0.286	-0.300	-0.314	-0.328	-0.342	-0.356	-0.371	-0.385	-0.399	-0.414	-0.426	-0.439	-0.452	-0.465	-0.476	-0.489	-0.499	-0.509	-0.520	-0.528	-0.536	-0.544	-0.551	-0.558	-0.564	-0.568	-0.571	-0.575	-0.578	-0.579	-0.580	-0.581	-0.580	-0.580	-0.578	-0.576	-0.572	-0.569	-0.565	-0.560	-0.555	-0.550	-0.544	-0.539	-0.532	-0.525	-0.519	-0.511	-0.504	-0.496	-0.490	-0.482	-0.475	-0.469	-0.462	-0.456	-0.449	-0.444	-0.438	-0.432	-0.426	-0.422	-0.416	-0.414	-0.409	-0.406	-0.404	-0.401	-0.400	-0.399	-0.399	-0.399	-0.399	-0.400	-0.401	-0.402	-0.406	-0.409	-0.412	-0.418	-0.422	-0.428	-0.432	-0.439	-0.446	-0.454	-0.461	-0.470	-0.479	-0.488	-0.496	-0.506	-0.518	-0.529	-0.540	-0.551	-0.564	-0.576	-0.589	-0.601	-0.615	-0.629	-0.642	-0.656	-0.671	-0.686	-0.700	-0.715	-0.730	-0.745	-0.760	-0.775	-0.791	-0.806	-0.821	-0.839	-0.854	-0.869	-0.885	-0.900	-0.915	-0.931	-0.946	-0.961	-0.975	-0.989	-1.004	-1.018	-1.030	-1.044	-1.056	-1.070	-1.081	-1.092	-1.104	-1.115	-1.125	-1.134	-1.142	-1.152	-1.160	-1.168	-1.175	-1.181	-1.186	-1.192	-1.196	-1.200	-1.204	-1.206	-1.210	-1.211	-1.212	-1.212	-1.212	-1.212	-1.212	-1.210	-1.209	-1.208	-1.205	-1.202	-1.200	-1.198	-1.192	-1.190	-1.186	-1.182	-1.179	-1.175	-1.171	-1.168	-1.162	-1.159	-1.156	-1.152	-1.149	-1.146	-1.142	-1.141	-1.139	-1.138	-1.136	-1.135	-1.134	-1.134	-1.132	-1.134	-1.135	-1.136	-1.139	-1.140	-1.144	-1.146	-1.150	-1.154	-1.159	-1.164	-1.169	-1.174	-1.180	-1.188	-1.192	-1.200	-1.208	-1.215	-1.222	-1.231	-1.239	-1.248	-1.255	-1.264	-1.274	-1.282	-1.290	-1.299	-1.309	-1.316	-1.326	-1.334	-1.342	-1.351	-1.359	-1.366	-1.374	-1.380	-1.388	-1.394	-1.400	-1.406	-1.412	-1.418	-1.422	-1.426	-1.431	-1.435	-1.439	-1.441	-1.442	-1.445	-1.448	-1.448	-1.449	-1.450	-1.449	-1.449	-1.448	-1.446	-1.444	-1.442	-1.440	-1.438	-1.434	-1.431	-1.428	-1.424	-1.420	-1.415	-1.411	-1.406	-1.402	-1.398	-1.394	-1.389	-1.384	-1.379	-1.374	-1.369	-1.366	-1.361	-1.356	-1.354	-1.350	-1.348	-1.345	-1.342	-1.340	-1.339	-1.336	-1.336	-1.336	-1.336	-1.336	-1.338	-1.340	-1.342	-1.345	-1.349	-1.352	-1.356	-1.362	-1.369	-1.374	-1.382	-1.389	-1.398	-1.406	-1.415	-1.425	-1.435	-1.446	-1.456	-1.469	-1.480	-1.494	-1.506	-1.519	-1.534	-1.546	-1.560	-1.574	-1.588	-1.604	-1.618	-1.632	-1.646	-1.660	-1.675	-1.689	-1.702	-1.716	-1.730	-1.744	-1.756	-1.768	-1.780	-1.791	-1.801	-1.812	-1.822	-1.831	-1.840	-1.848	-1.855	-1.861	-1.868	-1.872	-1.875	-1.880	-1.882	-1.884	-1.885	-1.884	-1.884	-1.882	-1.880	-1.878	-1.872	-1.869	-1.862	-1.856	-1.849	-1.841	-1.834	-1.825	-1.815	-1.804	-1.794	-1.782	-1.770	-1.758	-1.745	-1.731	-1.718	-1.704	-1.689	-1.675	-1.661	-1.646	-1.630	-1.615	-1.601	-1.585	-1.569	-1.555	-1.540	-1.525	-1.510	-1.495	-1.481	-1.468	-1.452	-1.440	-1.428	-1.414	-1.402	-1.390	-1.379	-1.368	-1.358	-1.349	-1.339	-1.330	-1.321	-1.314	-1.308	-1.302	-1.296	-1.291	-1.286	-1.282	-1.280	-1.278	-1.275	-1.275	-1.275	-1.275	-1.275	-1.276	-1.280	-1.281	-1.285	-1.289	-1.292	-1.298	-1.301	-1.306	-1.312	-1.319	-1.324	-1.330	-1.338	-1.344	-1.350	-1.359	-1.365	-1.371	-1.378	-1.385	-1.391	-1.398	-1.404	-1.410	-1.415	-1.420	-1.424	-1.426	-1.430	-1.434	-1.435	-1.436	-1.436	-1.436	-1.436	-1.434	-1.431	-1.428	-1.424	-1.418	-1.412	-1.406	-1.398	-1.389	-1.380	-1.369	-1.358	-1.346	-1.334	-1.320	-1.305	-1.290	-1.275	-1.260	-1.242	-1.226	-1.209	-1.190	-1.172	-1.152	-1.134	-1.115	-1.095	-1.076	-1.058	-1.038	-1.020	-1.000	-0.981	-0.964	-0.945	-0.929	-0.910	-0.895	-0.878	-0.862	-0.849	-0.835	-0.821	-0.809	-0.796	-0.786	-0.776	-0.768	-0.760	-0.752	-0.746	-0.742	-0.738	-0.735	-0.731	-0.730	-0.730	-0.731	-0.732	-0.734	-0.738	-0.741	-0.746	-0.751	-0.758	-0.764	-0.771	-0.780	-0.788	-0.798	-0.808	-0.818	-0.828	-0.838	-0.849	-0.860	-0.872	-0.884	-0.896	-0.908	-0.920	-0.931	-0.942	-0.956	-0.966	-0.979	-0.990	-1.001	-1.014	-1.024	-1.035	-1.045	-1.054	-1.064	-1.074	-1.082	-1.090	-1.099	-1.106	-1.115	-1.120	-1.128	-1.134	-1.139	-1.144	-1.149	-1.152	-1.158	-1.160	-1.164	-1.166	-1.169	-1.170	-1.171	-1.174	-1.174	-1.175	-1.175	-1.176	-1.175	-1.175	-1.174	-1.172	-1.171	-1.169	-1.168	-1.166	-1.164	-1.161	-1.159	-1.158	-1.154	-1.152	-1.149	-1.148	-1.144	-1.141	-1.139	-1.136	-1.134	-1.131	-1.130	-1.126	-1.125	-1.122	-1.120	-1.119	-1.118	-1.115	-1.114	-1.112	-1.111	-1.110	-1.109	-1.108	-1.108	-1.108	-1.105	-1.105	-1.105	-1.105	-1.105	-1.105	-1.105	-1.105	-1.105	-1.105	-1.105	-1.105	-1.105	-1.106	-1.106	-1.108	-1.108	-1.108	-1.109	-1.109	-1.109	-1.109	-1.110	-1.110	-1.110	-1.110	-1.109	-1.109	-1.109	-1.108	-1.109	-1.108	-1.106	-1.106	-1.105	-1.104	-1.104	-1.102	-1.100	-1.099	-1.099	-1.096	-1.095	-1.092	-1.091	-1.089	-1.088	-1.085	-1.082	-1.080	-1.078	-1.075	-1.074	-1.070	-1.066	-1.064	-1.062	-1.059	-1.055	-1.052	-1.049	-1.045	-1.042	-1.039	-1.035	-1.031	-1.028	-1.022	-1.019	-1.015	-1.010	-1.006	-1.000	-0.995	-0.991	-0.986	-0.981	-0.975	-0.971	-0.965	-0.959	-0.954	-0.948	-0.941	-0.936	-0.930	-0.922	-0.918	-0.911	-0.904	-0.898	-0.892	-0.885	-0.879	-0.872	-0.866	-0.859	-0.852	-0.846	-0.840	-0.835	-0.829	-0.822	-0.818	-0.811	-0.806	-0.802	-0.798	-0.792	-0.789	-0.785	-0.781	-0.778	-0.775	-0.772	-0.770	-0.769	-0.768	-0.766	-0.765	-0.764	-0.765	-0.764	-0.765	-0.765	-0.766	-0.768	-0.770	-0.771	-0.774	-0.778	-0.780	-0.784	-0.786	-0.790	-0.795	-0.798	-0.802	-0.806	-0.811	-0.815	-0.820	-0.824	-0.829	-0.832	-0.838	-0.840	-0.844	-0.848	-0.851	-0.854	-0.858	-0.861	-0.862	-0.866	-0.868	-0.868	-0.869	-0.869	-0.870	-0.869	-0.869	-0.868	-0.866	-0.864	-0.862	-0.860	-0.856	-0.854	-0.849	-0.844	-0.840	-0.834	-0.829	-0.822	-0.816	-0.810	-0.802	-0.795	-0.788	-0.779	-0.772	-0.764	-0.755	-0.748	-0.739	-0.730	-0.721	-0.712	-0.704	-0.695	-0.686	-0.679	-0.669	-0.660	-0.652	-0.644	-0.638	-0.629	-0.621	-0.614	-0.606	-0.600	-0.592	-0.586	-0.580	-0.574	-0.568	-0.562	-0.556	-0.552	-0.546	-0.541	-0.538	-0.534	-0.529	-0.525	-0.521	-0.518	-0.514	-0.510	-0.506	-0.504	-0.499	-0.496	-0.492	-0.489	-0.486	-0.482	-0.479	-0.474	-0.470	-0.466	-0.462	-0.458	-0.454	-0.448	-0.442	-0.438	-0.432	-0.425	-0.420	-0.412	-0.406	-0.399	-0.391	-0.384	-0.376	-0.368	-0.359	-0.350	-0.341	-0.331	-0.320	-0.311	-0.300	-0.289	-0.278	-0.266	-0.255	-0.242	-0.230	-0.219	-0.206	-0.194	-0.180	-0.168	-0.154	-0.140	-0.128	-0.114	-0.100	-0.085	-0.071	-0.059	-0.045	-0.030	-0.018	-0.004	0.010	0.022	0.036	0.048	0.061	0.072	0.085	0.095	0.105	0.116	0.126	0.136	0.145	0.154	0.162	0.169	0.175	0.181	0.186	0.192	0.195	0.199	0.201	0.204	0.205	0.204	0.204	0.202	0.200	0.198	0.192	0.189	0.184	0.179	0.171	0.164	0.155	0.146	0.136	0.126	0.116	0.105	0.094	0.081	0.069	0.055	0.042	0.028	0.014	0.000	-0.015	-0.030	-0.044	-0.059	-0.074	-0.089	-0.102	-0.116	-0.131	-0.145	-0.158	-0.171	-0.184	-0.195	-0.206	-0.219	-0.230	-0.239	-0.249	-0.258	-0.266	-0.274	-0.280	-0.286	-0.292	-0.298	-0.301	-0.305	-0.308	-0.310	-0.311	-0.312	-0.312	-0.312	-0.312	-0.310	-0.309	-0.306	-0.304	-0.300	-0.298	-0.294	-0.289	-0.285	-0.281	-0.275	-0.271	-0.266	-0.262	-0.256	-0.252	-0.248	-0.244	-0.240	-0.236	-0.232	-0.229	-0.226	-0.224	-0.222	-0.221	-0.220	-0.220	-0.219	-0.219	-0.219	-0.220	-0.222	-0.224	-0.226	-0.229	-0.234	-0.236	-0.241	-0.246	-0.251	-0.256	-0.261	-0.268	-0.272	-0.280	-0.286	-0.292	-0.299	-0.305	-0.312	-0.319	-0.325	-0.332	-0.339	-0.345	-0.351	-0.358	-0.362	-0.368	-0.372	-0.376	-0.380	-0.384	-0.386	-0.389	-0.390	-0.391	-0.392	-0.394	-0.394	-0.392	-0.391	-0.389	-0.386	-0.384	-0.380	-0.376	-0.371	-0.365	-0.361	-0.354	-0.348	-0.340	-0.331	-0.322	-0.314	-0.305	-0.295	-0.285	-0.275	-0.264	-0.254	-0.242	-0.231	-0.220	-0.208	-0.195	-0.182	-0.171	-0.159	-0.146	-0.134	-0.121	-0.109	-0.098	-0.085	-0.072	-0.060	-0.048	-0.036	-0.024	-0.011	0.000	0.011	0.021	0.032	0.042	0.052	0.062	0.072	0.081	0.090	0.099	0.106	0.114	0.122	0.128	0.134	0.140	0.146	0.150	0.155	0.158	0.161	0.164	0.168	0.169	0.170	0.171	0.170	0.170	0.169	0.168	0.165	0.162	0.159	0.155	0.150	0.145	0.140	0.134	0.126	0.120	0.112	0.104	0.095	0.085	0.075	0.066	0.055	0.045	0.034	0.021	0.011	-0.001	-0.014	-0.026	-0.039	-0.051	-0.064	-0.076	-0.090	-0.102	-0.115	-0.129	-0.141	-0.154	-0.168	-0.179	-0.191	-0.204	-0.214	-0.226	-0.236	-0.248	-0.258	-0.268	-0.276	-0.286	-0.295	-0.302	-0.310	-0.318	-0.324	-0.330	-0.336	-0.342	-0.346	-0.351	-0.354	-0.358	-0.360	-0.362	-0.365	-0.366	-0.366	-0.368	-0.368	-0.368	-0.366	-0.365	-0.362	-0.361	-0.359	-0.356	-0.352	-0.350	-0.345	-0.341	-0.338	-0.334	-0.329	-0.324	-0.319	-0.314	-0.308	-0.304	-0.298	-0.291	-0.288	-0.281	-0.276	-0.270	-0.265	-0.260	-0.254	-0.250	-0.245	-0.240	-0.235	-0.231	-0.228	-0.224	-0.220	-0.216	-0.215	-0.211	-0.210	-0.209	-0.208	-0.206	-0.206	-0.206	-0.208	-0.209	-0.211	-0.212	-0.218	-0.221	-0.225	-0.230	-0.236	-0.242	-0.249	-0.256	-0.266	-0.275	-0.285	-0.295	-0.306	-0.318	-0.331	-0.344	-0.358	-0.371	-0.386	-0.404	-0.419	-0.435	-0.452	-0.470	-0.489	-0.506	-0.525	-0.544	-0.564	-0.581	-0.601	-0.620	-0.640	-0.659	-0.678	-0.699	-0.718	-0.735	-0.755	-0.772	-0.790	-0.808	-0.825	-0.841	-0.856	-0.872	-0.885	-0.900	-0.912	-0.924	-0.936	-0.946	-0.956	-0.965	-0.972	-0.979	-0.986	-0.990	-0.995	-0.999	-1.001	-1.002	-1.002	-1.002	-1.001	-0.999	-0.995	-0.992	-0.988	-0.982	-0.976	-0.970	-0.962	-0.956	-0.949	-0.940	-0.930	-0.921	-0.911	-0.902	-0.892	-0.884	-0.874	-0.864	-0.854	-0.844	-0.834	-0.825	-0.816	-0.808	-0.799	-0.792	-0.784	-0.778	-0.772	-0.768	-0.761	-0.758	-0.755	-0.752	-0.750	-0.749	-0.749	-0.750	-0.751	-0.752	-0.756	-0.760	-0.765	-0.771	-0.776	-0.785	-0.792	-0.801	-0.811	-0.821	-0.832	-0.844	-0.858	-0.869	-0.882	-0.896	-0.911	-0.926	-0.942	-0.958	-0.974	-0.990	-1.006	-1.024	-1.040	-1.058	-1.074	-1.091	-1.109	-1.126	-1.142	-1.160	-1.175	-1.191	-1.206	-1.222	-1.238	-1.251	-1.266	-1.280	-1.291	-1.304	-1.316	-1.328	-1.336	-1.345	-1.355	-1.362	-1.370	-1.376	-1.381	-1.386	-1.390	-1.391	-1.394	-1.395	-1.396	-1.395	-1.394	-1.391	-1.388	-1.384	-1.379	-1.372	-1.366	-1.359	-1.350	-1.341	-1.331	-1.321	-1.311	-1.299	-1.286	-1.274	-1.260	-1.245	-1.231	-1.216	-1.200	-1.185	-1.168	-1.151	-1.134	-1.115	-1.098	-1.079	-1.061	-1.042	-1.024	-1.004	-0.985	-0.966	-0.948	-0.929	-0.909	-0.890	-0.871	-0.852	-0.834	-0.815	-0.796	-0.779	-0.761	-0.741	-0.725	-0.708	-0.691	-0.675	-0.659	-0.642	-0.628	-0.611	-0.596	-0.582	-0.568	-0.552	-0.540	-0.526	-0.514	-0.502	-0.489	-0.478	-0.468	-0.456	-0.445	-0.434	-0.424	-0.414	-0.404	-0.395	-0.386	-0.378	-0.368	-0.359	-0.350	-0.341	-0.332	-0.325	-0.316	-0.309	-0.299	-0.290	-0.282	-0.272	-0.264	-0.255	-0.245	-0.235	-0.226	-0.216	-0.206	-0.195	-0.184	-0.174	-0.162	-0.150	-0.139	-0.126	-0.112	-0.100	-0.086	-0.072	-0.059	-0.045	-0.029	-0.015	0.001	0.016	0.031	0.048	0.065	0.080	0.098	0.112	0.130	0.146	0.164	0.180	0.196	0.214	0.229	0.245	0.260	0.276	0.291	0.306	0.320	0.335	0.349	0.362	0.375	0.386	0.398	0.409	0.420	0.430	0.439	0.448	0.454	0.462	0.468	0.474	0.479	0.484	0.486	0.490	0.491	0.494	0.494	0.494	0.492	0.491	0.489	0.488	0.484	0.480	0.476	0.471	0.466	0.461	0.455	0.450	0.444	0.436	0.430	0.424	0.415	0.409	0.401	0.394	0.386	0.379	0.371	0.366	0.359	0.352	0.346	0.340	0.335	0.330	0.325	0.321	0.316	0.312	0.310	0.308	0.306	0.305	0.304	0.302	0.304	0.304	0.305	0.308	0.310	0.314	0.318	0.321	0.326	0.331	0.336	0.342	0.350	0.358	0.365	0.372	0.381	0.390	0.399	0.408	0.418	0.429	0.438	0.448	0.459	0.469	0.479	0.490	0.500	0.511	0.520	0.531	0.540	0.549	0.559	0.568	0.576	0.585	0.591	0.599	0.605	0.611	0.616	0.620	0.625	0.629	0.631	0.631	0.632	0.632	0.631	0.629	0.626	0.622	0.618	0.612	0.606	0.599	0.591	0.581	0.571	0.560	0.548	0.535	0.521	0.506	0.491	0.474	0.456	0.439	0.420	0.401	0.381	0.361	0.339	0.318	0.295	0.272	0.249	0.225	0.201	0.176	0.151	0.126	0.101	0.078	0.051	0.026	0.001	-0.025	-0.050	-0.075	-0.100	-0.125	-0.149	-0.174	-0.198	-0.222	-0.245	-0.268	-0.290	-0.312	-0.334	-0.355	-0.375	-0.395	-0.415	-0.432	-0.451	-0.469	-0.485	-0.501	-0.518	-0.531	-0.545	-0.559	-0.571	-0.582	-0.594	-0.605	-0.614	-0.622	-0.631	-0.639	-0.645	-0.650	-0.656	-0.660	-0.664	-0.668	-0.670	-0.671	-0.671	-0.672	-0.672	-0.670	-0.668	-0.665	-0.662	-0.660	-0.655	-0.650	-0.645	-0.639	-0.634	-0.628	-0.621	-0.614	-0.608	-0.599	-0.591	-0.582	-0.576	-0.568	-0.560	-0.551	-0.544	-0.536	-0.529	-0.521	-0.515	-0.507	-0.501	-0.496	-0.490	-0.486	-0.481	-0.478	-0.474	-0.472	-0.471	-0.470	-0.470	-0.471	-0.474	-0.476	-0.480	-0.485	-0.490	-0.498	-0.505	-0.515	-0.525	-0.535	-0.548	-0.561	-0.575	-0.590	-0.606	-0.625	-0.642	-0.662	-0.682	-0.704	-0.726	-0.749	-0.772	-0.796	-0.821	-0.846	-0.872	-0.900	-0.928	-0.955	-0.982	-1.011	-1.039	-1.068	-1.096	-1.125	-1.152	-1.181	-1.209	-1.238	-1.265	-1.292	-1.319	-1.345	-1.370	-1.396	-1.419	-1.444	-1.466	-1.488	-1.509	-1.528	-1.548	-1.566	-1.582	-1.599	-1.612	-1.626	-1.639	-1.650	-1.660	-1.670	-1.679	-1.685	-1.690	-1.695	-1.699	-1.700	-1.701	-1.701	-1.701	-1.698	-1.695	-1.691	-1.688	-1.680	-1.674	-1.666	-1.659	-1.650	-1.640	-1.630	-1.619	-1.608	-1.596	-1.584	-1.571	-1.559	-1.546	-1.534	-1.521	-1.508	-1.496	-1.484	-1.470	-1.459	-1.446	-1.435	-1.424	-1.412	-1.404	-1.394	-1.385	-1.378	-1.370	-1.364	-1.358	-1.351	-1.346	-1.342	-1.340	-1.339	-1.338	-1.338	-1.339	-1.340	-1.342	-1.346	-1.350	-1.355	-1.361	-1.369	-1.375	-1.384	-1.392	-1.402	-1.414	-1.424	-1.436	-1.448	-1.460	-1.474	-1.486	-1.500	-1.514	-1.528	-1.541	-1.555	-1.570	-1.584	-1.598	-1.610	-1.625	-1.636	-1.650	-1.662	-1.675	-1.688	-1.699	-1.710	-1.720	-1.730	-1.738	-1.746	-1.752	-1.761	-1.766	-1.771	-1.776	-1.779	-1.782	-1.785	-1.786	-1.786	-1.786	-1.785	-1.782	-1.781	-1.778	-1.774	-1.769	-1.764	-1.758	-1.752	-1.745	-1.738	-1.729	-1.721	-1.712	-1.702	-1.694	-1.684	-1.675	-1.665	-1.654	-1.644	-1.632	-1.622	-1.612	-1.601	-1.592	-1.582	-1.571	-1.561	-1.552	-1.542	-1.534	-1.525	-1.516	-1.509	-1.501	-1.494	-1.486	-1.480	-1.474	-1.466	-1.461	-1.456	-1.451	-1.446	-1.442	-1.438	-1.434	-1.430	-1.428	-1.424	-1.420	-1.418	-1.415	-1.411	-1.410	-1.406	-1.404	-1.401	-1.398	-1.395	-1.391	-1.389	-1.385	-1.380	-1.375	-1.370	-1.364	-1.359	-1.351	-1.344	-1.335	-1.328	-1.318	-1.308	-1.296	-1.284	-1.270	-1.256	-1.242	-1.228	-1.210	-1.194	-1.175	-1.156	-1.135	-1.114	-1.091	-1.068	-1.044	-1.019	-0.992	-0.965	-0.938	-0.908	-0.879	-0.848	-0.816	-0.785	-0.752	-0.719	-0.686	-0.651	-0.618	-0.582	-0.548	-0.511	-0.476	-0.440	-0.404	-0.369	-0.332	-0.299	-0.264	-0.229	-0.195	-0.160	-0.128	-0.095	-0.064	-0.031	-0.002	0.028	0.055	0.084	0.110	0.136	0.160	0.184	0.206	0.228	0.246	0.265	0.282	0.299	0.312	0.326	0.340	0.351	0.360	0.369	0.378	0.384	0.388	0.392	0.396	0.399	0.399	0.400	0.399	0.399	0.395	0.392	0.390	0.386	0.381	0.378	0.371	0.366	0.360	0.355	0.350	0.344	0.338	0.332	0.326	0.321	0.316	0.312	0.308	0.304	0.301	0.299	0.298	0.295	0.295	0.295	0.296	0.298	0.300	0.302	0.306	0.310	0.316	0.322	0.329	0.338	0.345	0.354	0.364	0.375	0.385	0.398	0.410	0.422	0.436	0.450	0.464	0.479	0.494	0.510	0.525	0.541	0.556	0.572	0.589	0.604	0.620	0.636	0.650	0.666	0.681	0.695	0.709	0.721	0.735	0.746	0.758	0.769	0.779	0.786	0.795	0.801	0.809	0.814	0.818	0.820	0.822	0.824	0.822	0.821	0.820	0.815	0.810	0.804	0.796	0.788	0.778	0.766	0.755	0.742	0.728	0.711	0.694	0.676	0.658	0.638	0.618	0.595	0.571	0.549	0.525	0.499	0.472	0.446	0.419	0.390	0.362	0.334	0.305	0.275	0.246	0.216	0.188	0.158	0.126	0.098	0.068	0.039	0.009	-0.019	-0.048	-0.076	-0.104	-0.129	-0.156	-0.181	-0.206	-0.230	-0.254	-0.275	-0.296	-0.318	-0.336	-0.355	-0.371	-0.388	-0.402	-0.416	-0.430	-0.441	-0.451	-0.460	-0.468	-0.475	-0.481	-0.485	-0.489	-0.491	-0.492	-0.492	-0.490	-0.488	-0.485	-0.481	-0.475	-0.469	-0.461	-0.454	-0.445	-0.435	-0.424	-0.414	-0.401	-0.389	-0.375	-0.361	-0.348	-0.332	-0.318	-0.302	-0.286	-0.271	-0.255	-0.238	-0.222	-0.205	-0.189	-0.172	-0.155	-0.140	-0.124	-0.106	-0.091	-0.076	-0.061	-0.046	-0.031	-0.018	-0.005	0.008	0.020	0.031	0.042	0.054	0.062	0.071	0.080	0.086	0.094	0.099	0.105	0.109	0.112	0.115	0.116	0.118	0.118	0.118	0.115	0.112	0.110	0.106	0.102	0.096	0.090	0.084	0.075	0.068	0.059	0.050	0.040	0.030	0.019	0.008	-0.005	-0.016	-0.028	-0.040	-0.052	-0.065	-0.078	-0.091	-0.104	-0.116	-0.129	-0.140	-0.152	-0.164	-0.176	-0.186	-0.198	-0.208	-0.218	-0.226	-0.235	-0.242	-0.250	-0.256	-0.262	-0.268	-0.272	-0.276	-0.279	-0.282	-0.284	-0.285	-0.285	-0.285	-0.284	-0.282	-0.280	-0.278	-0.274	-0.270	-0.266	-0.262	-0.258	-0.252	-0.246	-0.241	-0.236	-0.230	-0.225	-0.221	-0.215	-0.211	-0.205	-0.202	-0.199	-0.196	-0.194	-0.191	-0.191	-0.190	-0.191	-0.192	-0.196	-0.200	-0.205	-0.210	-0.218	-0.226	-0.236	-0.248	-0.259	-0.272	-0.288	-0.304	-0.321	-0.341	-0.361	-0.382	-0.405	-0.429	-0.455	-0.480	-0.509	-0.538	-0.568	-0.599	-0.631	-0.664	-0.698	-0.732	-0.768	-0.804	-0.840	-0.878	-0.915	-0.952	-0.990	-1.030	-1.068	-1.105	-1.144	-1.182	-1.220	-1.258	-1.294	-1.330	-1.366	-1.401	-1.436	-1.469	-1.501	-1.534	-1.564	-1.592	-1.621	-1.648	-1.672	-1.698	-1.720	-1.741	-1.761	-1.780	-1.798	-1.814	-1.828	-1.840	-1.851	-1.860	-1.868	-1.874	-1.879	-1.882	-1.885	-1.886	-1.884	-1.882	-1.879	-1.875	-1.868	-1.861	-1.854	-1.845	-1.834	-1.824	-1.811	-1.800	-1.786	-1.772	-1.758	-1.744	-1.729	-1.714	-1.698	-1.682	-1.668	-1.652	-1.636	-1.621	-1.608	-1.592	-1.578	-1.564	-1.551	-1.539	-1.526	-1.515	-1.505	-1.496	-1.488	-1.479	-1.472	-1.466	-1.461	-1.456	-1.454	-1.450	-1.450	-1.449	-1.450	-1.452	-1.455	-1.460	-1.465	-1.470	-1.478	-1.485	-1.494	-1.504	-1.512	-1.524	-1.538	-1.549	-1.562	-1.575	-1.590	-1.605	-1.620	-1.635	-1.650	-1.666	-1.682	-1.699	-1.715	-1.730	-1.746	-1.761	-1.778	-1.792	-1.806	-1.821	-1.835	-1.848	-1.860	-1.872	-1.882	-1.894	-1.902	-1.911	-1.919	-1.926	-1.932	-1.938	-1.941	-1.945	-1.948	-1.948	-1.948	-1.946	-1.944	-1.941	-1.936	-1.930	-1.924	-1.916	-1.908	-1.898	-1.888	-1.875	-1.864	-1.849	-1.835	-1.820	-1.805	-1.789	-1.771	-1.755	-1.736	-1.718	-1.698	-1.679	-1.659	-1.640	-1.619	-1.599	-1.579	-1.558	-1.538	-1.518	-1.498	-1.476	-1.458	-1.438	-1.419	-1.400	-1.382	-1.364	-1.348	-1.330	-1.314	-1.299	-1.285	-1.271	-1.258	-1.245	-1.234	-1.225	-1.214	-1.205	-1.199	-1.191	-1.185	-1.181	-1.176	-1.174	-1.172	-1.171	-1.171	-1.172	-1.175	-1.178	-1.181	-1.186	-1.192	-1.199	-1.206	-1.215	-1.225	-1.234	-1.246	-1.256	-1.269	-1.282	-1.298	-1.311	-1.326	-1.341	-1.358	-1.374	-1.389	-1.406	-1.424	-1.441	-1.459	-1.476	-1.492	-1.511	-1.530	-1.546	-1.564	-1.581	-1.599	-1.615	-1.632	-1.649	-1.664	-1.679	-1.694	-1.709	-1.722	-1.735	-1.746	-1.758	-1.769	-1.779	-1.789	-1.798	-1.805	-1.811	-1.816	-1.821	-1.826	-1.829	-1.830	-1.832	-1.831	-1.831	-1.829	-1.825	-1.822	-1.818	-1.812	-1.806	-1.799	-1.790	-1.781	-1.771	-1.761	-1.751	-1.739	-1.726	-1.712	-1.699	-1.685	-1.671	-1.656	-1.641	-1.626	-1.610	-1.595	-1.579	-1.562	-1.548	-1.531	-1.516	-1.501	-1.485	-1.471	-1.456	-1.442	-1.429	-1.416	-1.404	-1.391	-1.381	-1.370	-1.360	-1.351	-1.344	-1.335	-1.329	-1.324	-1.320	-1.315	-1.311	-1.310	-1.310	-1.310	-1.310	-1.312	-1.314	-1.319	-1.321	-1.328	-1.332	-1.340	-1.346	-1.355	-1.364	-1.372	-1.384	-1.392	-1.402	-1.415	-1.426	-1.438	-1.450	-1.461	-1.475	-1.486	-1.499	-1.511	-1.521	-1.534	-1.546	-1.558	-1.569	-1.579	-1.589	-1.599	-1.608	-1.616	-1.625	-1.631	-1.639	-1.645	-1.649	-1.654	-1.658	-1.660	-1.661	-1.664	-1.664	-1.662	-1.661	-1.660	-1.656	-1.654	-1.650	-1.644	-1.638	-1.631	-1.625	-1.616	-1.609	-1.600	-1.590	-1.581	-1.571	-1.560	-1.550	-1.539	-1.528	-1.518	-1.506	-1.495	-1.484	-1.472	-1.461	-1.451	-1.441	-1.431	-1.421	-1.412	-1.404	-1.395	-1.386	-1.380	-1.375	-1.369	-1.364	-1.360	-1.358	-1.355	-1.352	-1.352	-1.354	-1.354	-1.356	-1.360	-1.365	-1.369	-1.375	-1.381	-1.390	-1.399	-1.409	-1.419	-1.430	-1.442	-1.455	-1.468	-1.482	-1.498	-1.512	-1.529	-1.544	-1.561	-1.579	-1.596	-1.615	-1.631	-1.650	-1.668	-1.686	-1.705	-1.722	-1.740	-1.759	-1.775	-1.792	-1.809	-1.824	-1.840	-1.855	-1.868	-1.881	-1.894	-1.906	-1.916	-1.926	-1.935	-1.942	-1.949	-1.955	-1.959	-1.962	-1.964	-1.965	-1.964	-1.962	-1.959	-1.955	-1.950	-1.944	-1.935	-1.926	-1.916	-1.906	-1.892	-1.880	-1.866	-1.850	-1.834	-1.818	-1.800	-1.780	-1.761	-1.741	-1.721	-1.701	-1.680	-1.659	-1.636	-1.615	-1.594	-1.571	-1.551	-1.529	-1.508	-1.488	-1.466	-1.446	-1.428	-1.408	-1.390	-1.372	-1.356	-1.340	-1.325	-1.311	-1.299	-1.286	-1.276	-1.266	-1.258	-1.251	-1.245	-1.240	-1.238	-1.235	-1.234	-1.234	-1.236	-1.239	-1.244	-1.248	-1.255	-1.261	-1.270	-1.279	-1.290	-1.301	-1.314	-1.326	-1.341	-1.356	-1.371	-1.388	-1.404	-1.421	-1.439	-1.456	-1.475	-1.492	-1.512	-1.530	-1.549	-1.568	-1.588	-1.605	-1.622	-1.641	-1.659	-1.675	-1.692	-1.709	-1.724	-1.739	-1.752	-1.768	-1.780	-1.792	-1.805	-1.815	-1.824	-1.834	-1.841	-1.849	-1.856	-1.860	-1.865	-1.869	-1.872	-1.874	-1.875	-1.876	-1.875	-1.874	-1.872	-1.871	-1.868	-1.864	-1.859	-1.854	-1.848	-1.842	-1.835	-1.830	-1.822	-1.815	-1.808	-1.799	-1.791	-1.785	-1.776	-1.769	-1.760	-1.752	-1.745	-1.739	-1.731	-1.724	-1.718	-1.712	-1.708	-1.702	-1.699	-1.694	-1.690	-1.688	-1.686	-1.685	-1.685	-1.684	-1.685	-1.686	-1.689	-1.691	-1.696	-1.700	-1.706	-1.712	-1.720	-1.729	-1.738	-1.748	-1.758	-1.769	-1.781	-1.794	-1.809	-1.822	-1.838	-1.854	-1.870	-1.888	-1.906	-1.925	-1.944	-1.964	-1.984	-2.005	-2.027	-2.049	-2.071	-2.094	-2.116	-2.141	-2.164	-2.188	-2.212	-2.236	-2.261	-2.286	-2.310	-2.336	-2.361	-2.385	-2.410	-2.434	-2.459	-2.482	-2.505	-2.529	-2.551	-2.572	-2.595	-2.616	-2.636	-2.658	-2.675	-2.695	-2.712	-2.729	-2.745	-2.759	-2.774	-2.786	-2.799	-2.810	-2.820	-2.830	-2.838	-2.844	-2.850	-2.854	-2.856	-2.859	-2.859	-2.858	-2.855	-2.851	-2.848	-2.841	-2.835	-2.825	-2.816	-2.805	-2.794	-2.781	-2.766	-2.751	-2.735	-2.716	-2.699	-2.679	-2.659	-2.638	-2.616	-2.594	-2.571	-2.548	-2.524	-2.499	-2.475	-2.450	-2.425	-2.400	-2.374	-2.349	-2.324	-2.299	-2.274	-2.250	-2.226	-2.202	-2.180	-2.158	-2.136	-2.115	-2.095	-2.076	-2.059	-2.041	-2.025	-2.010	-1.996	-1.984	-1.972	-1.961	-1.952	-1.944	-1.938	-1.932	-1.928	-1.925	-1.924	-1.922	-1.924	-1.925	-1.929	-1.932	-1.938	-1.945	-1.952	-1.961	-1.971	-1.982	-1.992	-2.005	-2.019	-2.031	-2.045	-2.060	-2.075	-2.090	-2.106	-2.122	-2.139	-2.155	-2.171	-2.186	-2.202	-2.219	-2.234	-2.249	-2.264	-2.278	-2.290	-2.302	-2.315	-2.326	-2.336	-2.345	-2.354	-2.362	-2.369	-2.374	-2.380	-2.382	-2.385	-2.386	-2.385	-2.384	-2.382	-2.379	-2.374	-2.369	-2.361	-2.354	-2.344	-2.334	-2.322	-2.309	-2.296	-2.281	-2.266	-2.251	-2.234	-2.216	-2.198	-2.179	-2.159	-2.139	-2.119	-2.098	-2.078	-2.056	-2.034	-2.013	-1.991	-1.969	-1.948	-1.926	-1.906	-1.884	-1.864	-1.844	-1.825	-1.806	-1.788	-1.770	-1.752	-1.738	-1.722	-1.708	-1.694	-1.681	-1.669	-1.659	-1.650	-1.641	-1.634	-1.628	-1.622	-1.619	-1.615	-1.614	-1.612	-1.614	-1.615	-1.618	-1.621	-1.628	-1.632	-1.640	-1.648	-1.656	-1.665	-1.676	-1.688	-1.700	-1.714	-1.726	-1.740	-1.755	-1.770	-1.786	-1.801	-1.818	-1.835	-1.852	-1.869	-1.886	-1.902	-1.920	-1.936	-1.952	-1.969	-1.985	-2.001	-2.016	-2.030	-2.044	-2.058	-2.070	-2.081	-2.092	-2.102	-2.111	-2.120	-2.128	-2.134	-2.139	-2.144	-2.146	-2.148	-2.149	-2.148	-2.145	-2.142	-2.139	-2.134	-2.126	-2.118	-2.109	-2.099	-2.086	-2.074	-2.061	-2.046	-2.030	-2.013	-1.994	-1.975	-1.955	-1.935	-1.914	-1.892	-1.869	-1.846	-1.822	-1.799	-1.774	-1.750	-1.724	-1.700	-1.675	-1.649	-1.624	-1.600	-1.575	-1.551	-1.528	-1.504	-1.480	-1.459	-1.438	-1.416	-1.396	-1.378	-1.359	-1.342	-1.326	-1.311	-1.296	-1.284	-1.272	-1.262	-1.252	-1.245	-1.239	-1.234	-1.229	-1.228	-1.225	-1.225	-1.226	-1.229	-1.232	-1.236	-1.241	-1.249	-1.256	-1.265	-1.275	-1.285	-1.296	-1.309	-1.321	-1.334	-1.349	-1.362	-1.378	-1.392	-1.409	-1.424	-1.439	-1.455	-1.470	-1.486	-1.501	-1.515	-1.531	-1.545	-1.558	-1.571	-1.584	-1.595	-1.606	-1.618	-1.626	-1.635	-1.642	-1.650	-1.656	-1.660	-1.664	-1.668	-1.670	-1.671	-1.670	-1.670	-1.669	-1.665	-1.661	-1.658	-1.652	-1.646	-1.640	-1.631	-1.625	-1.615	-1.605	-1.595	-1.586	-1.575	-1.564	-1.552	-1.541	-1.529	-1.519	-1.506	-1.496	-1.484	-1.474	-1.462	-1.452	-1.442	-1.434	-1.425	-1.416	-1.409	-1.402	-1.396	-1.391	-1.389	-1.385	-1.382	-1.381	-1.381	-1.382	-1.384	-1.388	-1.392	-1.398	-1.404	-1.411	-1.421	-1.431	-1.442	-1.455	-1.469	-1.482	-1.498	-1.515	-1.531	-1.551	-1.570	-1.590	-1.612	-1.634	-1.656	-1.680	-1.705	-1.729	-1.755	-1.780	-1.808	-1.834	-1.861	-1.889	-1.916	-1.944	-1.971	-1.999	-2.026	-2.055	-2.082	-2.110	-2.138	-2.165	-2.191	-2.218	-2.244	-2.270	-2.294	-2.319	-2.342	-2.365	-2.388	-2.409	-2.430	-2.450	-2.468	-2.488	-2.504	-2.520	-2.536	-2.550	-2.564	-2.576	-2.588	-2.599	-2.609	-2.616	-2.624	-2.630	-2.636	-2.641	-2.645	-2.648	-2.649	-2.650	-2.650	-2.649	-2.646	-2.644	-2.641	-2.638	-2.632	-2.628	-2.622	-2.615	-2.609	-2.601	-2.594	-2.586	-2.576	-2.569	-2.560	-2.550	-2.541	-2.532	-2.521	-2.512	-2.504	-2.495	-2.485	-2.476	-2.468	-2.459	-2.452	-2.444	-2.438	-2.430	-2.424	-2.418	-2.412	-2.408	-2.402	-2.399	-2.395	-2.392	-2.390	-2.389	-2.388	-2.388	-2.389	-2.389	-2.390	-2.392	-2.395	-2.399	-2.401	-2.406	-2.410	-2.416	-2.421	-2.428	-2.434	-2.440	-2.448	-2.454	-2.461	-2.469	-2.475	-2.482	-2.490	-2.498	-2.505	-2.512	-2.519	-2.525	-2.534	-2.539	-2.545	-2.550	-2.555	-2.560	-2.564	-2.568	-2.571	-2.572	-2.575	-2.575	-2.575	-2.574	-2.574	-2.571	-2.569	-2.565	-2.561	-2.556	-2.550	-2.542	-2.536	-2.528	-2.519	-2.509	-2.499	-2.488	-2.476	-2.464	-2.450	-2.436	-2.422	-2.408	-2.394	-2.379	-2.362	-2.346	-2.330	-2.314	-2.298	-2.280	-2.264	-2.248	-2.231	-2.215	-2.200	-2.184	-2.168	-2.154	-2.138	-2.125	-2.110	-2.098	-2.085	-2.074	-2.062	-2.052	-2.042	-2.034	-2.027	-2.020	-2.015	-2.010	-2.006	-2.004	-2.002	-2.001	-2.002	-2.004	-2.007	-2.010	-2.016	-2.021	-2.029	-2.036	-2.045	-2.055	-2.065	-2.076	-2.089	-2.102	-2.116	-2.131	-2.146	-2.162	-2.180	-2.196	-2.214	-2.232	-2.250	-2.268	-2.286	-2.305	-2.325	-2.344	-2.361	-2.381	-2.399	-2.418	-2.436	-2.452	-2.470	-2.486	-2.502	-2.518	-2.531	-2.546	-2.559	-2.571	-2.582	-2.592	-2.602	-2.611	-2.620	-2.625	-2.632	-2.636	-2.639	-2.641	-2.642	-2.642	-2.641	-2.640	-2.638	-2.632	-2.628	-2.621	-2.614	-2.606	-2.598	-2.588	-2.576	-2.564	-2.551	-2.538	-2.522	-2.509	-2.491	-2.475	-2.458	-2.440	-2.422	-2.405	-2.385	-2.366	-2.346	-2.326	-2.306	-2.286	-2.266	-2.245	-2.225	-2.205	-2.185	-2.165	-2.144	-2.124	-2.105	-2.086	-2.068	-2.049	-2.031	-2.013	-1.996	-1.980	-1.964	-1.948	-1.932	-1.919	-1.905	-1.891	-1.880	-1.868	-1.856	-1.845	-1.835	-1.826	-1.818	-1.810	-1.802	-1.796	-1.790	-1.785	-1.779	-1.776	-1.772	-1.769	-1.766	-1.764	-1.762	-1.762	-1.761	-1.761	-1.761	-1.761	-1.762	-1.762	-1.765	-1.765	-1.766	-1.769	-1.769	-1.771	-1.772	-1.772	-1.774	-1.774	-1.775	-1.775	-1.776	-1.775	-1.774	-1.772	-1.770	-1.769	-1.765	-1.764	-1.759	-1.754	-1.749	-1.742	-1.736	-1.730	-1.721	-1.712	-1.702	-1.694	-1.682	-1.671	-1.659	-1.646	-1.632	-1.619	-1.602	-1.588	-1.571	-1.555	-1.538	-1.520	-1.501	-1.484	-1.464	-1.446	-1.426	-1.405	-1.386	-1.366	-1.345	-1.326	-1.305	-1.286	-1.266	-1.246	-1.228	-1.208	-1.189	-1.171	-1.154	-1.135	-1.118	-1.101	-1.086	-1.071	-1.058	-1.044	-1.030	-1.019	-1.008	-0.998	-0.988	-0.979	-0.971	-0.964	-0.958	-0.952	-0.949	-0.945	-0.944	-0.941	-0.941	-0.941	-0.942	-0.945	-0.948	-0.951	-0.956	-0.961	-0.968	-0.974	-0.982	-0.990	-0.999	-1.009	-1.019	-1.029	-1.040	-1.051	-1.064	-1.075	-1.088	-1.101	-1.114	-1.126	-1.140	-1.155	-1.168	-1.182	-1.195	-1.209	-1.224	-1.236	-1.249	-1.262	-1.275	-1.288	-1.300	-1.312	-1.325	-1.335	-1.346	-1.355	-1.365	-1.374	-1.382	-1.390	-1.396	-1.402	-1.408	-1.412	-1.416	-1.419	-1.422	-1.422	-1.422	-1.422	-1.420	-1.419	-1.415	-1.410	-1.405	-1.398	-1.391	-1.381	-1.372	-1.361	-1.351	-1.338	-1.325	-1.311	-1.296	-1.280	-1.262	-1.246	-1.228	-1.209	-1.188	-1.168	-1.146	-1.125	-1.102	-1.080	-1.056	-1.034	-1.010	-0.986	-0.961	-0.938	-0.914	-0.890	-0.866	-0.842	-0.819	-0.795	-0.772	-0.750	-0.729	-0.708	-0.686	-0.666	-0.648	-0.629	-0.611	-0.595	-0.579	-0.564	-0.550	-0.538	-0.526	-0.515	-0.506	-0.498	-0.491	-0.485	-0.479	-0.475	-0.472	-0.471	-0.471	-0.472	-0.474	-0.476	-0.480	-0.485	-0.490	-0.498	-0.504	-0.511	-0.520	-0.530	-0.540	-0.550	-0.560	-0.571	-0.582	-0.594	-0.605	-0.618	-0.629	-0.640	-0.651	-0.662	-0.672	-0.682	-0.691	-0.700	-0.709	-0.715	-0.721	-0.729	-0.732	-0.736	-0.739	-0.741	-0.741	-0.741	-0.740	-0.736	-0.732	-0.728	-0.721	-0.715	-0.706	-0.696	-0.685	-0.674	-0.661	-0.648	-0.632	-0.618	-0.600	-0.584	-0.565	-0.548	-0.529	-0.507	-0.489	-0.469	-0.449	-0.428	-0.406	-0.388	-0.366	-0.346	-0.328	-0.309	-0.289	-0.271	-0.254	-0.238	-0.221	-0.206	-0.194	-0.181	-0.170	-0.160	-0.151	-0.145	-0.139	-0.135	-0.131	-0.131	-0.131	-0.132	-0.136	-0.142	-0.149	-0.158	-0.169	-0.180	-0.194	-0.209	-0.225	-0.244	-0.262	-0.284	-0.306	-0.330	-0.355	-0.380	-0.408	-0.435	-0.464	-0.494	-0.525	-0.556	-0.588	-0.620	-0.651	-0.684	-0.716	-0.750	-0.782	-0.814	-0.846	-0.879	-0.910	-0.941	-0.971	-1.001	-1.030	-1.058	-1.084	-1.110	-1.135	-1.159	-1.181	-1.201	-1.222	-1.240	-1.256	-1.272	-1.286	-1.300	-1.310	-1.320	-1.328	-1.334	-1.340	-1.342	-1.345	-1.345	-1.345	-1.342	-1.338	-1.331	-1.325	-1.316	-1.308	-1.296	-1.284	-1.271	-1.256	-1.241	-1.224	-1.206	-1.189	-1.169	-1.149	-1.129	-1.108	-1.085	-1.062	-1.039	-1.016	-0.991	-0.968	-0.944	-0.919	-0.894	-0.870	-0.845	-0.821	-0.798	-0.774	-0.750	-0.726	-0.704	-0.680	-0.659	-0.639	-0.616	-0.596	-0.578	-0.559	-0.541	-0.524	-0.507	-0.492	-0.479	-0.465	-0.452	-0.442	-0.431	-0.421	-0.414	-0.408	-0.401	-0.396	-0.394	-0.391	-0.389	-0.389	-0.391	-0.392	-0.396	-0.401	-0.406	-0.414	-0.421	-0.430	-0.440	-0.450	-0.462	-0.475	-0.489	-0.502	-0.519	-0.535	-0.551	-0.569	-0.586	-0.605	-0.625	-0.644	-0.665	-0.685	-0.706	-0.726	-0.748	-0.768	-0.789	-0.810	-0.831	-0.852	-0.874	-0.894	-0.915	-0.934	-0.954	-0.972	-0.990	-1.009	-1.026	-1.044	-1.060	-1.074	-1.090	-1.102	-1.118	-1.129	-1.141	-1.152	-1.162	-1.172	-1.181	-1.189	-1.198	-1.204	-1.210	-1.215	-1.220	-1.225	-1.229	-1.231	-1.235	-1.236	-1.238	-1.240	-1.241	-1.242	-1.244	-1.244	-1.246	-1.248	-1.248	-1.249	-1.250	-1.252	-1.254	-1.258	-1.259	-1.262	-1.266	-1.271	-1.278	-1.282	-1.289	-1.296	-1.305	-1.314	-1.324	-1.335	-1.346	-1.359	-1.372	-1.385	-1.401	-1.418	-1.434	-1.452	-1.471	-1.490	-1.510	-1.531	-1.552	-1.575	-1.598	-1.621	-1.646	-1.670	-1.695	-1.720	-1.746	-1.772	-1.796	-1.822	-1.848	-1.874	-1.899	-1.925	-1.949	-1.974	-1.996	-2.019	-2.042	-2.062	-2.084	-2.104	-2.121	-2.139	-2.155	-2.170	-2.184	-2.196	-2.208	-2.218	-2.226	-2.232	-2.238	-2.242	-2.244	-2.244	-2.242	-2.240	-2.236	-2.229	-2.222	-2.212	-2.201	-2.189	-2.175	-2.159	-2.142	-2.124	-2.104	-2.082	-2.060	-2.038	-2.013	-1.988	-1.960	-1.932	-1.905	-1.876	-1.848	-1.816	-1.786	-1.755	-1.724	-1.692	-1.662	-1.630	-1.599	-1.569	-1.536	-1.506	-1.475	-1.445	-1.418	-1.388	-1.360	-1.332	-1.305	-1.281	-1.256	-1.232	-1.209	-1.188	-1.168	-1.148	-1.128	-1.110	-1.095	-1.079	-1.065	-1.052	-1.041	-1.031	-1.021	-1.012	-1.006	-1.000	-0.995	-0.992	-0.990	-0.989	-0.988	-0.988	-0.989	-0.991	-0.994	-0.998	-1.001	-1.005	-1.011	-1.019	-1.024	-1.031	-1.039	-1.048	-1.056	-1.065	-1.072	-1.081	-1.090	-1.099	-1.109	-1.118	-1.126	-1.135	-1.145	-1.152	-1.161	-1.169	-1.176	-1.184	-1.190	-1.196	-1.204	-1.209	-1.212	-1.218	-1.221	-1.225	-1.228	-1.230	-1.231	-1.231	-1.232	-1.232	-1.231	-1.230	-1.228	-1.225	-1.222	-1.219	-1.215	-1.210	-1.205	-1.199	-1.192	-1.186	-1.180	-1.172	-1.165	-1.158	-1.150	-1.142	-1.134	-1.126	-1.118	-1.109	-1.101	-1.092	-1.084	-1.078	-1.069	-1.061	-1.055	-1.048	-1.042	-1.035	-1.030	-1.026	-1.020	-1.016	-1.012	-1.011	-1.009	-1.009	-1.008	-1.008	-1.009	-1.011	-1.014	-1.018	-1.022	-1.028	-1.034	-1.040	-1.048	-1.056	-1.065	-1.075	-1.086	-1.098	-1.110	-1.122	-1.136	-1.151	-1.166	-1.181	-1.198	-1.214	-1.231	-1.249	-1.268	-1.285	-1.304	-1.322	-1.341	-1.361	-1.381	-1.401	-1.421	-1.441	-1.462	-1.481	-1.502	-1.521	-1.541	-1.560	-1.580	-1.600	-1.619	-1.636	-1.655	-1.672	-1.690	-1.708	-1.724	-1.741	-1.756	-1.771	-1.786	-1.801	-1.815	-1.828	-1.840	-1.852	-1.864	-1.875	-1.886	-1.896	-1.908	-1.916	-1.924	-1.932	-1.940	-1.949	-1.955	-1.961	-1.968	-1.972	-1.978	-1.982	-1.986	-1.990	-1.994	-1.998	-1.999	-2.001	-2.004	-2.006	-2.009	-2.010	-2.010	-2.011	-2.013	-2.014	-2.015	-2.016	-2.016	-2.018	-2.019	-2.020	-2.020	-2.022	-2.024	-2.026	-2.029	-2.030	-2.033	-2.036	-2.039	-2.044	-2.047	-2.051	-2.058	-2.061	-2.068	-2.075	-2.081	-2.089	-2.096	-2.105	-2.115	-2.125	-2.135	-2.145	-2.156	-2.169	-2.181	-2.194	-2.208	-2.221	-2.235	-2.250	-2.266	-2.281	-2.299	-2.314	-2.331	-2.349	-2.366	-2.382	-2.400	-2.418	-2.435	-2.452	-2.469	-2.488	-2.504	-2.520	-2.536	-2.551	-2.568	-2.582	-2.596	-2.609	-2.622	-2.635	-2.645	-2.656	-2.665	-2.674	-2.682	-2.688	-2.694	-2.696	-2.700	-2.701	-2.702	-2.701	-2.699	-2.696	-2.690	-2.685	-2.676	-2.669	-2.659	-2.648	-2.634	-2.621	-2.606	-2.590	-2.571	-2.552	-2.534	-2.512	-2.491	-2.469	-2.445	-2.420	-2.395	-2.370	-2.344	-2.318	-2.290	-2.262	-2.235	-2.206	-2.178	-2.150	-2.121	-2.094	-2.066	-2.039	-2.013	-1.985	-1.960	-1.934	-1.909	-1.885	-1.861	-1.838	-1.816	-1.796	-1.776	-1.758	-1.740	-1.725	-1.709	-1.695	-1.682	-1.671	-1.661	-1.651	-1.644	-1.638	-1.632	-1.629	-1.626	-1.625	-1.624	-1.625	-1.628	-1.631	-1.635	-1.640	-1.648	-1.655	-1.662	-1.671	-1.681	-1.691	-1.702	-1.715	-1.728	-1.740	-1.752	-1.766	-1.780	-1.795	-1.809	-1.824	-1.838	-1.852	-1.866	-1.881	-1.895	-1.910	-1.924	-1.936	-1.950	-1.961	-1.974	-1.986	-1.996	-2.007	-2.018	-2.027	-2.036	-2.044	-2.051	-2.058	-2.064	-2.070	-2.075	-2.079	-2.082	-2.085	-2.088	-2.090	-2.092	-2.094	-2.092	-2.094	-2.092	-2.091	-2.090	-2.089	-2.086	-2.084	-2.081	-2.079	-2.076	-2.074	-2.069	-2.066	-2.062	-2.060	-2.056	-2.055	-2.051	-2.049	-2.045	-2.042	-2.041	-2.039	-2.038	-2.036	-2.035	-2.035	-2.033	-2.034	-2.034	-2.033	-2.033	-2.034	-2.036	-2.036	-2.038	-2.039	-2.041	-2.042	-2.045	-2.049	-2.050	-2.052	-2.056	-2.059	-2.060	-2.064	-2.066	-2.068	-2.071	-2.074	-2.075	-2.079	-2.080	-2.081	-2.082	-2.084	-2.085	-2.086	-2.086	-2.088	-2.086	-2.086	-2.085	-2.085	-2.082	-2.081	-2.079	-2.078	-2.075	-2.072	-2.070	-2.066	-2.062	-2.059	-2.055	-2.051	-2.047	-2.044	-2.039	-2.035	-2.031	-2.027	-2.021	-2.018	-2.014	-2.009	-2.005	-2.001	-1.996	-1.992	-1.989	-1.985	-1.981	-1.979	-1.975	-1.974	-1.970	-1.968	-1.965	-1.962	-1.960	-1.959	-1.956	-1.955	-1.954	-1.952	-1.951	-1.950	-1.950	-1.949	-1.948	-1.946	-1.946	-1.946	-1.945	-1.944	-1.944	-1.944	-1.944	-1.944	-1.942	-1.941	-1.941	-1.941	-1.940	-1.940	-1.940	-1.939	-1.939	-1.938	-1.938	-1.936	-1.938	-1.936	-1.936	-1.936	-1.938	-1.938	-1.938	-1.938	-1.939	-1.939	-1.941	-1.942	-1.945	-1.948	-1.950	-1.952	-1.955	-1.959	-1.962	-1.969	-1.972	-1.979	-1.985	-1.991	-1.998	-2.005	-2.011	-2.020	-2.029	-2.038	-2.046	-2.056	-2.068	-2.078	-2.089	-2.100	-2.111	-2.122	-2.135	-2.146	-2.159	-2.172	-2.185	-2.198	-2.211	-2.222	-2.236	-2.248	-2.261	-2.274	-2.285	-2.296	-2.308	-2.319	-2.330	-2.339	-2.348	-2.358	-2.366	-2.374	-2.380	-2.386	-2.392	-2.396	-2.400	-2.404	-2.405	-2.408	-2.408	-2.408	-2.405	-2.404	-2.399	-2.395	-2.391	-2.385	-2.378	-2.370	-2.361	-2.351	-2.340	-2.329	-2.318	-2.304	-2.290	-2.275	-2.260	-2.244	-2.228	-2.210	-2.191	-2.174	-2.155	-2.136	-2.116	-2.096	-2.075	-2.055	-2.034	-2.015	-1.994	-1.972	-1.951	-1.931	-1.911	-1.890	-1.870	-1.850	-1.830	-1.811	-1.792	-1.774	-1.756	-1.739	-1.721	-1.705	-1.691	-1.675	-1.662	-1.649	-1.636	-1.625	-1.614	-1.605	-1.595	-1.588	-1.580	-1.572	-1.568	-1.564	-1.560	-1.558	-1.555	-1.554	-1.554	-1.555	-1.558	-1.560	-1.562	-1.566	-1.572	-1.576	-1.584	-1.590	-1.598	-1.606	-1.615	-1.622	-1.632	-1.642	-1.652	-1.665	-1.675	-1.686	-1.698	-1.708	-1.719	-1.730	-1.741	-1.752	-1.764	-1.774	-1.785	-1.795	-1.804	-1.812	-1.821	-1.829	-1.836	-1.841	-1.849	-1.854	-1.856	-1.861	-1.864	-1.865	-1.866	-1.866	-1.866	-1.865	-1.861	-1.858	-1.854	-1.849	-1.842	-1.835	-1.826	-1.818	-1.808	-1.798	-1.784	-1.772	-1.760	-1.746	-1.731	-1.716	-1.700	-1.685	-1.666	-1.650	-1.631	-1.614	-1.595	-1.578	-1.559	-1.540	-1.520	-1.501	-1.482	-1.464	-1.445	-1.426	-1.408	-1.391	-1.372	-1.356	-1.340	-1.324	-1.309	-1.294	-1.280	-1.266	-1.254	-1.241	-1.230	-1.221	-1.211	-1.202	-1.195	-1.188	-1.182	-1.178	-1.174	-1.171	-1.169	-1.168	-1.168	-1.168	-1.169	-1.170	-1.174	-1.176	-1.181	-1.186	-1.191	-1.198	-1.205	-1.211	-1.219	-1.228	-1.234	-1.242	-1.251	-1.260	-1.270	-1.279	-1.288	-1.295	-1.305	-1.314	-1.321	-1.330	-1.338	-1.345	-1.352	-1.359	-1.365	-1.370	-1.376	-1.380	-1.384	-1.388	-1.390	-1.391	-1.392	-1.394	-1.394	-1.394	-1.392	-1.391	-1.390	-1.386	-1.382	-1.379	-1.374	-1.369	-1.364	-1.358	-1.351	-1.345	-1.338	-1.330	-1.322	-1.315	-1.306	-1.299	-1.290	-1.281	-1.274	-1.265	-1.256	-1.249	-1.241	-1.232	-1.225	-1.218	-1.210	-1.205	-1.198	-1.191	-1.186	-1.181	-1.176	-1.171	-1.168	-1.165	-1.162	-1.159	-1.158	-1.156	-1.155	-1.155	-1.155	-1.156	-1.156	-1.159	-1.161	-1.164	-1.166	-1.169	-1.174	-1.178	-1.182	-1.188	-1.192	-1.199	-1.205	-1.211	-1.218	-1.226	-1.232	-1.240	-1.249	-1.256	-1.265	-1.274	-1.282	-1.291	-1.300	-1.309	-1.319	-1.326	-1.336	-1.346	-1.355	-1.365	-1.375	-1.384	-1.394	-1.402	-1.412	-1.421	-1.431	-1.440	-1.449	-1.458	-1.466	-1.474	-1.482	-1.491	-1.499	-1.506	-1.514	-1.520	-1.528	-1.534	-1.540	-1.545	-1.550	-1.555	-1.559	-1.564	-1.568	-1.570	-1.574	-1.576	-1.578	-1.579	-1.580	-1.580	-1.580	-1.580	-1.580	-1.580	-1.578	-1.576	-1.574	-1.572	-1.569	-1.566	-1.564	-1.561	-1.558	-1.554	-1.551	-1.548	-1.545	-1.542	-1.539	-1.536	-1.534	-1.532	-1.530	-1.529	-1.528	-1.528	-1.529	-1.530	-1.530	-1.534	-1.535	-1.539	-1.544	-1.548	-1.554	-1.561	-1.568	-1.576	-1.586	-1.596	-1.608	-1.619	-1.631	-1.645	-1.660	-1.674	-1.690	-1.706	-1.724	-1.742	-1.760	-1.780	-1.800	-1.820	-1.840	-1.861	-1.884	-1.905	-1.926	-1.949	-1.971	-1.994	-2.016	-2.038	-2.061	-2.082	-2.104	-2.126	-2.148	-2.169	-2.190	-2.210	-2.230	-2.250	-2.269	-2.288	-2.305	-2.322	-2.340	-2.358	-2.372	-2.389	-2.402	-2.416	-2.430	-2.444	-2.456	-2.468	-2.479	-2.490	-2.501	-2.510	-2.519	-2.528	-2.536	-2.544	-2.552	-2.560	-2.566	-2.574	-2.580	-2.586	-2.592	-2.598	-2.604	-2.609	-2.615	-2.619	-2.624	-2.629	-2.632	-2.638	-2.642	-2.646	-2.651	-2.654	-2.659	-2.662	-2.666	-2.671	-2.674	-2.678	-2.681	-2.685	-2.689	-2.692	-2.695	-2.699	-2.701	-2.704	-2.706	-2.709	-2.711	-2.714	-2.715	-2.718	-2.720	-2.721	-2.722	-2.724	-2.724	-2.726	-2.726	-2.726	-2.726	-2.728	-2.728	-2.728	-2.726	-2.728	-2.726	-2.725	-2.725	-2.725	-2.725	-2.724	-2.724	-2.724	-2.722	-2.722	-2.721	-2.720	-2.720	-2.720	-2.720	-2.720	-2.721	-2.721	-2.721	-2.721	-2.721	-2.722	-2.722	-2.722	-2.724	-2.725	-2.725	-2.726	-2.726	-2.728	-2.728	-2.728	-2.729	-2.729	-2.729	-2.729	-2.729	-2.728	-2.726	-2.725	-2.724	-2.721	-2.718	-2.715	-2.711	-2.706	-2.701	-2.695	-2.690	-2.682	-2.674	-2.666	-2.656	-2.646	-2.636	-2.625	-2.612	-2.599	-2.585	-2.570	-2.556	-2.539	-2.521	-2.505	-2.486	-2.468	-2.448	-2.428	-2.406	-2.384	-2.364	-2.341	-2.318	-2.295	-2.271	-2.248	-2.224	-2.200	-2.178	-2.154	-2.130	-2.106	-2.082	-2.059	-2.036	-2.014	-1.991	-1.970	-1.949	-1.928	-1.908	-1.889	-1.870	-1.851	-1.832	-1.816	-1.800	-1.785	-1.771	-1.758	-1.745	-1.734	-1.721	-1.711	-1.702	-1.694	-1.686	-1.680	-1.672	-1.669	-1.662	-1.659	-1.655	-1.652	-1.649	-1.646	-1.646	-1.644	-1.644	-1.645	-1.644	-1.644	-1.645	-1.645	-1.646	-1.648	-1.648	-1.649	-1.650	-1.651	-1.651	-1.652	-1.652	-1.652	-1.652	-1.651	-1.651	-1.650	-1.649	-1.646	-1.645	-1.642	-1.640	-1.636	-1.632	-1.629	-1.624	-1.619	-1.614	-1.608	-1.601	-1.594	-1.586	-1.578	-1.569	-1.560	-1.549	-1.540	-1.529	-1.518	-1.506	-1.494	-1.481	-1.468	-1.454	-1.440	-1.425	-1.409	-1.392	-1.376	-1.360	-1.342	-1.325	-1.306	-1.288	-1.269	-1.250	-1.230	-1.209	-1.189	-1.166	-1.146	-1.124	-1.102	-1.080	-1.058	-1.034	-1.011	-0.988	-0.964	-0.940	-0.918	-0.892	-0.869	-0.846	-0.822	-0.799	-0.776	-0.752	-0.730	-0.706	-0.685	-0.662	-0.641	-0.620	-0.600	-0.580	-0.560	-0.541	-0.524	-0.505	-0.489	-0.474	-0.458	-0.442	-0.430	-0.416	-0.404	-0.392	-0.382	-0.374	-0.365	-0.358	-0.350	-0.344	-0.340	-0.336	-0.332	-0.330	-0.330	-0.329	-0.329	-0.330	-0.331	-0.335	-0.339	-0.342	-0.346	-0.352	-0.359	-0.365	-0.372	-0.380	-0.388	-0.395	-0.405	-0.412	-0.421	-0.430	-0.440	-0.449	-0.458	-0.466	-0.475	-0.484	-0.491	-0.500	-0.507	-0.515	-0.524	-0.530	-0.536	-0.542	-0.548	-0.552	-0.556	-0.560	-0.564	-0.565	-0.568	-0.569	-0.570	-0.569	-0.569	-0.566	-0.564	-0.561	-0.558	-0.554	-0.549	-0.544	-0.538	-0.530	-0.524	-0.515	-0.506	-0.498	-0.486	-0.478	-0.466	-0.456	-0.445	-0.434	-0.421	-0.409	-0.396	-0.384	-0.370	-0.359	-0.345	-0.331	-0.319	-0.305	-0.291	-0.279	-0.265	-0.252	-0.240	-0.228	-0.214	-0.202	-0.190	-0.179	-0.169	-0.158	-0.146	-0.136	-0.126	-0.116	-0.108	-0.099	-0.091	-0.082	-0.075	-0.069	-0.061	-0.056	-0.050	-0.044	-0.039	-0.034	-0.030	-0.026	-0.022	-0.019	-0.015	-0.012	-0.010	-0.008	-0.005	-0.004	-0.001	0.000	0.002	0.004	0.005	0.006	0.009	0.010	0.011	0.014	0.015	0.018	0.019	0.020	0.024	0.025	0.029	0.031	0.034	0.036	0.041	0.045	0.048	0.051	0.056	0.060	0.064	0.068	0.072	0.078	0.081	0.086	0.091	0.095	0.101	0.106	0.110	0.114	0.119	0.124	0.128	0.131	0.136	0.140	0.142	0.145	0.149	0.150	0.152	0.154	0.155	0.156	0.156	0.156	0.156	0.155	0.154	0.154	0.150	0.148	0.145	0.141	0.138	0.134	0.129	0.124	0.119	0.112	0.108	0.100	0.094	0.086	0.079	0.071	0.065	0.056	0.049	0.039	0.031	0.024	0.015	0.006	-0.002	-0.011	-0.019	-0.026	-0.035	-0.044	-0.050	-0.058	-0.066	-0.072	-0.080	-0.088	-0.092	-0.099	-0.105	-0.110	-0.116	-0.120	-0.125	-0.130	-0.134	-0.138	-0.141	-0.144	-0.148	-0.150	-0.151	-0.154	-0.156	-0.158	-0.158	-0.159	-0.160	-0.159	-0.160	-0.160	-0.160	-0.160	-0.160	-0.159	-0.159	-0.158	-0.158	-0.156	-0.155	-0.155	-0.154	-0.154	-0.152	-0.151	-0.151	-0.150	-0.150	-0.149	-0.149	-0.149	-0.149	-0.148	-0.148	-0.149	-0.149	-0.149	-0.150	-0.150	-0.151	-0.152	-0.152	-0.155	-0.156	-0.159	-0.161	-0.162	-0.166	-0.169	-0.171	-0.175	-0.179	-0.182	-0.186	-0.191	-0.196	-0.201	-0.206	-0.211	-0.216	-0.222	-0.228	-0.234	-0.241	-0.248	-0.255	-0.262	-0.270	-0.278	-0.285	-0.294	-0.301	-0.310	-0.319	-0.329	-0.336	-0.346	-0.356	-0.365	-0.376	-0.385	-0.395	-0.405	-0.415	-0.426	-0.436	-0.446	-0.458	-0.468	-0.479	-0.489	-0.500	-0.510	-0.520	-0.531	-0.541	-0.552	-0.564	-0.572	-0.584	-0.594	-0.604	-0.614	-0.622	-0.632	-0.641	-0.651	-0.659	-0.669	-0.676	-0.685	-0.694	-0.701	-0.709	-0.716	-0.724	-0.731	-0.736	-0.744	-0.750	-0.756	-0.761	-0.766	-0.771	-0.776	-0.781	-0.786	-0.790	-0.794	-0.798	-0.800	-0.804	-0.806	-0.810	-0.812	-0.815	-0.816	-0.819	-0.820	-0.821	-0.824	-0.825	-0.826	-0.828	-0.828	-0.829	-0.830	-0.830	-0.831	-0.832	-0.832	-0.834	-0.835	-0.835	-0.838	-0.838	-0.839	-0.840	-0.841	-0.842	-0.845	-0.846	-0.849	-0.850	-0.854	-0.855	-0.858	-0.861	-0.864	-0.868	-0.871	-0.875	-0.879	-0.884	-0.888	-0.894	-0.899	-0.904	-0.910	-0.916	-0.921	-0.929	-0.935	-0.942	-0.950	-0.956	-0.965	-0.972	-0.980	-0.989	-0.995	-1.004	-1.011	-1.020	-1.028	-1.036	-1.044	-1.052	-1.060	-1.068	-1.075	-1.082	-1.090	-1.096	-1.104	-1.110	-1.116	-1.121	-1.128	-1.134	-1.139	-1.142	-1.146	-1.150	-1.154	-1.156	-1.159	-1.160	-1.162	-1.162	-1.162	-1.164	-1.162	-1.162	-1.160	-1.159	-1.156	-1.154	-1.150	-1.148	-1.142	-1.138	-1.134	-1.129	-1.122	-1.116	-1.110	-1.104	-1.096	-1.089	-1.081	-1.072	-1.065	-1.058	-1.049	-1.040	-1.031	-1.021	-1.012	-1.004	-0.994	-0.985	-0.975	-0.966	-0.956	-0.948	-0.938	-0.929	-0.920	-0.910	-0.901	-0.892	-0.884	-0.876	-0.866	-0.859	-0.851	-0.844	-0.836	-0.829	-0.822	-0.816	-0.810	-0.805	-0.799	-0.795	-0.790	-0.786	-0.784	-0.780	-0.778	-0.775	-0.774	-0.774	-0.772	-0.774	-0.774	-0.776	-0.776	-0.779	-0.781	-0.785	-0.789	-0.792	-0.798	-0.802	-0.809	-0.814	-0.821	-0.828	-0.835	-0.842	-0.850	-0.859	-0.868	-0.875	-0.885	-0.894	-0.902	-0.912	-0.920	-0.930	-0.939	-0.948	-0.958	-0.965	-0.974	-0.981	-0.988	-0.995	-1.001	-1.008	-1.014	-1.019	-1.022	-1.026	-1.028	-1.031	-1.031	-1.031	-1.031	-1.030	-1.028	-1.024	-1.020	-1.015	-1.010	-1.002	-0.995	-0.986	-0.976	-0.966	-0.956	-0.944	-0.930	-0.916	-0.902	-0.886	-0.870	-0.854	-0.836	-0.818	-0.799	-0.779	-0.760	-0.740	-0.719	-0.699	-0.676	-0.655	-0.632	-0.611	-0.589	-0.566	-0.544	-0.522	-0.500	-0.476	-0.455	-0.432	-0.411	-0.389	-0.366	-0.345	-0.324	-0.302	-0.281	-0.260	-0.240	-0.221	-0.201	-0.181	-0.162	-0.144	-0.125	-0.106	-0.089	-0.071	-0.052	-0.036	-0.019	-0.002	0.012	0.029	0.044	0.059	0.072	0.088	0.102	0.116	0.130	0.144	0.156	0.170	0.182	0.194	0.206	0.216	0.229	0.240	0.250	0.260	0.270	0.278	0.288	0.295	0.304	0.311	0.318	0.325	0.330	0.336	0.341	0.346	0.350	0.355	0.358	0.361	0.362	0.364	0.365	0.366	0.366	0.366	0.366	0.365	0.365	0.362	0.360	0.359	0.356	0.352	0.350	0.348	0.344	0.340	0.336	0.332	0.329	0.325	0.321	0.318	0.315	0.311	0.309	0.305	0.302	0.300	0.298	0.295	0.294	0.292	0.291	0.291	0.290	0.290	0.291	0.292	0.292	0.295	0.296	0.299	0.301	0.305	0.309	0.312	0.318	0.321	0.326	0.331	0.338	0.344	0.349	0.356	0.361	0.368	0.375	0.381	0.388	0.395	0.402	0.409	0.416	0.421	0.429	0.435	0.441	0.448	0.454	0.460	0.465	0.470	0.475	0.480	0.485	0.489	0.494	0.496	0.500	0.502	0.506	0.507	0.510	0.512	0.514	0.515	0.516	0.516	0.518	0.518	0.518	0.519	0.518	0.519	0.518	0.518	0.518	0.518	0.518	0.518	0.516	0.516	0.516	0.516	0.518	0.518	0.518	0.520	0.521	0.522	0.525	0.528	0.530	0.532	0.538	0.541	0.546	0.551	0.556	0.562	0.570	0.576	0.584	0.591	0.601	0.610	0.620	0.630	0.641	0.651	0.664	0.676	0.688	0.700	0.712	0.728	0.740	0.754	0.769	0.782	0.798	0.811	0.826	0.840	0.854	0.869	0.882	0.896	0.910	0.922	0.936	0.948	0.960	0.971	0.982	0.992	1.004	1.011	1.020	1.028	1.035	1.041	1.046	1.051	1.055	1.059	1.060	1.061	1.062	1.062	1.062	1.060	1.058	1.055	1.051	1.045	1.040	1.035	1.028	1.021	1.014	1.006	0.998	0.989	0.980	0.971	0.961	0.951	0.942	0.932	0.921	0.912	0.904	0.894	0.885	0.876	0.868	0.861	0.852	0.846	0.840	0.834	0.829	0.824	0.820	0.818	0.815	0.814	0.812	0.812	0.814	0.816	0.818	0.821	0.825	0.830	0.836	0.842	0.850	0.858	0.866	0.876	0.885	0.896	0.909	0.920	0.932	0.946	0.961	0.975	0.989	1.005	1.021	1.036	1.052	1.069	1.085	1.102	1.120	1.138	1.154	1.171	1.189	1.206	1.222	1.240	1.256	1.272	1.289	1.305	1.321	1.336	1.350	1.366	1.380	1.394	1.406	1.419	1.431	1.441	1.452	1.462	1.472	1.481	1.490	1.498	1.502	1.509	1.514	1.518	1.521	1.524	1.525	1.526	1.526	1.525	1.524	1.521	1.518	1.515	1.509	1.504	1.498	1.489	1.481	1.472	1.462	1.452	1.442	1.431	1.419	1.408	1.394	1.380	1.366	1.352	1.338	1.324	1.309	1.294	1.278	1.264	1.249	1.232	1.219	1.204	1.189	1.175	1.160	1.146	1.132	1.120	1.108	1.096	1.085	1.074	1.064	1.055	1.045	1.038	1.030	1.022	1.018	1.012	1.008	1.004	1.001	0.999	0.998	0.996	0.998	0.999	0.999	1.001	1.004	1.006	1.011	1.015	1.020	1.025	1.030	1.035	1.042	1.048	1.054	1.060	1.066	1.074	1.079	1.085	1.091	1.096	1.101	1.106	1.110	1.115	1.118	1.120	1.122	1.124	1.124	1.124	1.122	1.121	1.119	1.116	1.111	1.105	1.100	1.092	1.085	1.075	1.065	1.054	1.041	1.028	1.014	0.999	0.982	0.966	0.948	0.930	0.911	0.890	0.869	0.848	0.825	0.802	0.779	0.756	0.732	0.708	0.682	0.658	0.634	0.608	0.582	0.558	0.532	0.507	0.482	0.459	0.434	0.410	0.388	0.365	0.344	0.321	0.301	0.280	0.261	0.242	0.225	0.209	0.194	0.179	0.165	0.152	0.141	0.130	0.121	0.112	0.105	0.099	0.094	0.090	0.086	0.085	0.084	0.084	0.085	0.086	0.089	0.092	0.098	0.102	0.108	0.115	0.122	0.129	0.138	0.146	0.156	0.165	0.175	0.185	0.195	0.206	0.216	0.228	0.238	0.248	0.259	0.269	0.278	0.288	0.298	0.306	0.315	0.322	0.331	0.338	0.345	0.351	0.358	0.362	0.368	0.372	0.375	0.379	0.381	0.382	0.385	0.385	0.385	0.385	0.385	0.382	0.381	0.378	0.375	0.371	0.368	0.362	0.359	0.354	0.348	0.341	0.335	0.329	0.321	0.315	0.306	0.299	0.290	0.282	0.274	0.265	0.256	0.248	0.239	0.230	0.221	0.211	0.204	0.194	0.185	0.176	0.166	0.159	0.150	0.141	0.134	0.125	0.118	0.111	0.104	0.098	0.090	0.085	0.079	0.074	0.069	0.064	0.060	0.058	0.054	0.051	0.049	0.049	0.046	0.048	0.046	0.048	0.049	0.051	0.054	0.058	0.060	0.065	0.070	0.075	0.081	0.088	0.094	0.101	0.110	0.119	0.126	0.136	0.146	0.158	0.168	0.179	0.190	0.201	0.214	0.225	0.239	0.250	0.264	0.276	0.289	0.301	0.314	0.326	0.339	0.351	0.364	0.375	0.388	0.399	0.410	0.421	0.432	0.442	0.452	0.462	0.472	0.481	0.490	0.499	0.506	0.512	0.519	0.526	0.532	0.538	0.542	0.546	0.550	0.555	0.559	0.561	0.564	0.565	0.566	0.568	0.569	0.570	0.571	0.571	0.571	0.571	0.570	0.570	0.570	0.569	0.568	0.568	0.566	0.566	0.565	0.564	0.564	0.562	0.561	0.561	0.561	0.560	0.560	0.560	0.560	0.561	0.561	0.562	0.564	0.565	0.568	0.569	0.571	0.574	0.576	0.579	0.581	0.585	0.588	0.591	0.595	0.598	0.601	0.605	0.609	0.614	0.618	0.622	0.626	0.630	0.635	0.639	0.642	0.646	0.650	0.655	0.658	0.661	0.665	0.668	0.671	0.672	0.675	0.678	0.679	0.681	0.681	0.684	0.684	0.684	0.684	0.682	0.682	0.681	0.680	0.679	0.675	0.674	0.670	0.666	0.662	0.659	0.654	0.650	0.644	0.638	0.631	0.625	0.619	0.612	0.605	0.598	0.590	0.580	0.572	0.564	0.555	0.545	0.535	0.525	0.515	0.505	0.495	0.482	0.472	0.461	0.450	0.439	0.426	0.414	0.402	0.390	0.379	0.366	0.354	0.341	0.329	0.318	0.305	0.292	0.282	0.271	0.259	0.248	0.238	0.226	0.216	0.206	0.196	0.188	0.179	0.171	0.162	0.156	0.149	0.145	0.139	0.135	0.132	0.130	0.128	0.126	0.125	0.126	0.128	0.130	0.134	0.138	0.142	0.149	0.155	0.164	0.172	0.181	0.192	0.205	0.216	0.230	0.245	0.260	0.275	0.291	0.309	0.326	0.344	0.364	0.382	0.402	0.422	0.442	0.464	0.485	0.506	0.528	0.550	0.571	0.592	0.614	0.635	0.656	0.678	0.698	0.719	0.738	0.758	0.776	0.794	0.812	0.830	0.845	0.861	0.876	0.891	0.904	0.916	0.928	0.940	0.949	0.959	0.968	0.974	0.981	0.988	0.992	0.996	1.000	1.002	1.004	1.005	1.006	1.006	1.004	1.004	1.000	0.998	0.994	0.990	0.985	0.979	0.972	0.966	0.959	0.951	0.944	0.936	0.928	0.919	0.910	0.901	0.891	0.881	0.871	0.861	0.852	0.841	0.831	0.821	0.810	0.801	0.790	0.781	0.770	0.760	0.750	0.740	0.731	0.721	0.712	0.704	0.695	0.686	0.678	0.670	0.662	0.654	0.648	0.640	0.634	0.626	0.620	0.614	0.609	0.604	0.598	0.594	0.590	0.585	0.582	0.579	0.576	0.574	0.572	0.570	0.569	0.568	0.569	0.568	0.568	0.569	0.569	0.571	0.572	0.575	0.578	0.580	0.582	0.586	0.590	0.595	0.600	0.605	0.610	0.616	0.621	0.628	0.634	0.640	0.646	0.654	0.661	0.668	0.676	0.684	0.692	0.700	0.708	0.715	0.724	0.732	0.740	0.748	0.758	0.765	0.772	0.781	0.789	0.796	0.805	0.811	0.819	0.825	0.832	0.839	0.846	0.852	0.858	0.864	0.870	0.874	0.879	0.884	0.889	0.892	0.896	0.900	0.904	0.906	0.909	0.912	0.915	0.918	0.920	0.921	0.922	0.924	0.926	0.928	0.928	0.929	0.929	0.929	0.930	0.931	0.930	0.930	0.930	0.930	0.929	0.929	0.929	0.929	0.928	0.926	0.926	0.925	0.924	0.922	0.921	0.920	0.919	0.916	0.916	0.914	0.911	0.910	0.906	0.905	0.902	0.900	0.898	0.894	0.890	0.886	0.881	0.879	0.875	0.870	0.865	0.860	0.856	0.851	0.845	0.840	0.835	0.829	0.822	0.816	0.811	0.805	0.799	0.794	0.788	0.781	0.776	0.770	0.765	0.760	0.754	0.750	0.745	0.741	0.738	0.734	0.730	0.728	0.725	0.724	0.721	0.721	0.720	0.721	0.721	0.721	0.724	0.725	0.729	0.731	0.735	0.740	0.744	0.749	0.755	0.761	0.768	0.775	0.781	0.789	0.798	0.805	0.814	0.821	0.831	0.840	0.849	0.859	0.869	0.876	0.886	0.896	0.905	0.914	0.924	0.931	0.940	0.948	0.958	0.965	0.972	0.980	0.988	0.992	0.999	1.005	1.011	1.016	1.021	1.025	1.029	1.032	1.035	1.038	1.040	1.041	1.042	1.044	1.045	1.045	1.045	1.044	1.042	1.041	1.039	1.038	1.035	1.032	1.030	1.026	1.022	1.019	1.014	1.010	1.005	1.000	0.995	0.990	0.985	0.978	0.972	0.968	0.960	0.954	0.948	0.940	0.934	0.928	0.920	0.914	0.906	0.899	0.891	0.884	0.876	0.869	0.861	0.854	0.846	0.840	0.832	0.824	0.818	0.810	0.804	0.796	0.789	0.782	0.775	0.769	0.764	0.756	0.750	0.746	0.740	0.735	0.730	0.725	0.721	0.716	0.712	0.710	0.708	0.704	0.702	0.700	0.698	0.696	0.696	0.696	0.695	0.695	0.696	0.696	0.699	0.701	0.701	0.705	0.708	0.710	0.712	0.716	0.721	0.725	0.729	0.734	0.739	0.744	0.750	0.755	0.760	0.766	0.772	0.778	0.785	0.791	0.798	0.802	0.810	0.816	0.822	0.830	0.836	0.842	0.849	0.854	0.860	0.865	0.871	0.876	0.880	0.886	0.891	0.894	0.899	0.902	0.905	0.909	0.911	0.912	0.915	0.916	0.918	0.919	0.918	0.919	0.918	0.918	0.915	0.914	0.911	0.909	0.905	0.902	0.898	0.894	0.889	0.884	0.878	0.871	0.865	0.859	0.852	0.844	0.838	0.830	0.821	0.814	0.805	0.796	0.788	0.779	0.770	0.761	0.754	0.745	0.736	0.726	0.719	0.710	0.701	0.694	0.688	0.679	0.672	0.665	0.659	0.654	0.649	0.644	0.639	0.634	0.630	0.628	0.624	0.622	0.620	0.620	0.619	0.620	0.620	0.621	0.622	0.625	0.626	0.629	0.632	0.636	0.640	0.645	0.649	0.654	0.660	0.664	0.670	0.676	0.682	0.688	0.694	0.700	0.706	0.712	0.719	0.725	0.730	0.738	0.742	0.748	0.752	0.758	0.762	0.766	0.770	0.774	0.778	0.780	0.782	0.785	0.788	0.789	0.790	0.790	0.791	0.791	0.791	0.789	0.789	0.786	0.785	0.782	0.780	0.778	0.774	0.769	0.766	0.761	0.758	0.752	0.746	0.741	0.735	0.729	0.724	0.718	0.710	0.704	0.696	0.688	0.681	0.674	0.665	0.656	0.649	0.639	0.630	0.621	0.612	0.601	0.592	0.581	0.572	0.561	0.551	0.540	0.529	0.519	0.506	0.495	0.484	0.471	0.459	0.446	0.435	0.421	0.410	0.396	0.384	0.371	0.359	0.345	0.332	0.320	0.308	0.295	0.281	0.269	0.258	0.245	0.234	0.222	0.211	0.200	0.190	0.179	0.170	0.160	0.151	0.142	0.134	0.126	0.119	0.114	0.106	0.101	0.095	0.091	0.086	0.082	0.080	0.078	0.075	0.074	0.072	0.071	0.071	0.070	0.071	0.072	0.072	0.074	0.075	0.078	0.079	0.081	0.082	0.085	0.086	0.089	0.091	0.094	0.095	0.096	0.098	0.099	0.099	0.099	0.100	0.100	0.100	0.098	0.098	0.095	0.092	0.090	0.086	0.081	0.079	0.074	0.068	0.061	0.055	0.049	0.041	0.034	0.025	0.016	0.008	-0.001	-0.012	-0.021	-0.032	-0.042	-0.054	-0.065	-0.076	-0.088	-0.099	-0.111	-0.122	-0.134	-0.146	-0.158	-0.170	-0.181	-0.192	-0.204	-0.214	-0.225	-0.236	-0.246	-0.255	-0.266	-0.275	-0.284	-0.292	-0.300	-0.308	-0.315	-0.322	-0.329	-0.335	-0.341	-0.345	-0.350	-0.354	-0.358	-0.361	-0.364	-0.365	-0.366	-0.369	-0.369	-0.369	-0.369	-0.368	-0.368	-0.366	-0.362	-0.361	-0.359	-0.356	-0.352	-0.349	-0.346	-0.341	-0.338	-0.332	-0.328	-0.324	-0.318	-0.312	-0.308	-0.304	-0.299	-0.294	-0.289	-0.284	-0.279	-0.275	-0.270	-0.266	-0.262	-0.258	-0.256	-0.252	-0.250	-0.248	-0.245	-0.242	-0.241	-0.241	-0.240	-0.240	-0.241	-0.241	-0.244	-0.245	-0.249	-0.251	-0.255	-0.259	-0.264	-0.269	-0.274	-0.279	-0.286	-0.292	-0.301	-0.309	-0.318	-0.326	100.000	5.000	2.000	1.000	3.000	0.000	0.000	0.000	0.000	0.000	0.000	0.000	0.000	0.000	0.000	0.000	0.000	0.000	-1.834	-1.846	-1.859	-1.869	-1.881	-1.892	-1.902	-1.912	-1.922	-1.931	-1.940	-1.948	-1.955	-1.961	-1.968	-1.972	-1.976	-1.981	-1.984	-1.985	-1.986	-1.986	-1.986	-1.985	-1.982	-1.980	-1.975	-1.970	-1.965	-1.958	-1.951	-1.942	-1.934	-1.924	-1.914	-1.902	-1.890	-1.879	-1.865	-1.851	-1.838	-1.822	-1.808	-1.791	-1.775	-1.760	-1.742	-1.726	-1.710	-1.692	-1.676	-1.659	-1.642	-1.625	-1.610	-1.594	-1.578	-1.562	-1.546	-1.531	-1.518	-1.502	-1.489	-1.476	-1.464	-1.451	-1.440	-1.429	-1.419	-1.410	-1.400	-1.392	-1.384	-1.378	-1.371	-1.368	-1.362	-1.358	-1.355	-1.352	-1.350	-1.350	-1.349	-1.350	-1.350	-1.352	-1.354	-1.358	-1.362	-1.365	-1.371	-1.376	-1.381	-1.389	-1.396	-1.402	-1.411	-1.420	-1.429	-1.438	-1.448	-1.458	-1.468	-1.479	-1.490	-1.500	-1.512	-1.524	-1.534	-1.546	-1.558	-1.568	-1.580	-1.591	-1.601	-1.612	-1.622	-1.634	-1.644	-1.652	-1.661	-1.670	-1.678	-1.685	-1.692	-1.700	-1.705	-1.710	-1.715	-1.720	-1.724	-1.726	-1.728	-1.729	-1.730	-1.729	-1.728	-1.726	-1.724	-1.720	-1.715	-1.711	-1.704	-1.699	-1.691	-1.682	-1.674	-1.664	-1.654	-1.644	-1.631	-1.619	-1.606	-1.594	-1.579	-1.565	-1.551	-1.536	-1.520	-1.505	-1.488	-1.471	-1.455	-1.439	-1.420	-1.404	-1.386	-1.368	-1.351	-1.334	-1.316	-1.299	-1.281	-1.264	-1.246	-1.231	-1.214	-1.196	-1.181	-1.164	-1.148	-1.132	-1.118	-1.101	-1.088	-1.071	-1.056	-1.044	-1.029	-1.015	-1.002	-0.990	-0.976	-0.964	-0.952	-0.940	-0.930	-0.918	-0.906	-0.895	-0.885	-0.874	-0.864	-0.854	-0.845	-0.835	-0.825	-0.816	-0.806	-0.799	-0.790	-0.780	-0.771	-0.762	-0.754	-0.746	-0.739	-0.730	-0.722	-0.715	-0.708	-0.699	-0.691	-0.684	-0.676	-0.669	-0.662	-0.655	-0.648	-0.641	-0.634	-0.628	-0.620	-0.614	-0.608	-0.601	-0.595	-0.588	-0.581	-0.576	-0.570	-0.565	-0.559	-0.554	-0.549	-0.542	-0.538	-0.534	-0.528	-0.522	-0.519	-0.514	-0.510	-0.505	-0.501	-0.498	-0.494	-0.490	-0.486	-0.484	-0.479	-0.478	-0.474	-0.471	-0.468	-0.465	-0.462	-0.461	-0.458	-0.456	-0.454	-0.451	-0.450	-0.448	-0.444	-0.442	-0.441	-0.439	-0.438	-0.435	-0.432	-0.430	-0.428	-0.425	-0.422	-0.420	-0.416	-0.415	-0.411	-0.408	-0.404	-0.401	-0.396	-0.394	-0.389	-0.384	-0.380	-0.375	-0.370	-0.364	-0.358	-0.352	-0.345	-0.338	-0.332	-0.324	-0.316	-0.310	-0.301	-0.292	-0.285	-0.275	-0.268	-0.258	-0.248	-0.239	-0.229	-0.218	-0.208	-0.198	-0.188	-0.176	-0.166	-0.155	-0.144	-0.132	-0.121	-0.110	-0.099	-0.088	-0.078	-0.066	-0.055	-0.045	-0.034	-0.024	-0.011	-0.001	0.009	0.019	0.029	0.039	0.049	0.059	0.066	0.076	0.084	0.094	0.101	0.109	0.118	0.124	0.131	0.138	0.144	0.150	0.156	0.162	0.166	0.171	0.176	0.180	0.184	0.188	0.190	0.192	0.194	0.196	0.198	0.199	0.199	0.199	0.199	0.198	0.198	0.196	0.194	0.192	0.190	0.186	0.182	0.179	0.174	0.170	0.165	0.160	0.154	0.149	0.141	0.135	0.128	0.120	0.111	0.104	0.095	0.086	0.079	0.069	0.060	0.050	0.039	0.029	0.019	0.009	-0.001	-0.011	-0.022	-0.032	-0.044	-0.055	-0.065	-0.076	-0.086	-0.096	-0.108	-0.119	-0.128	-0.138	-0.148	-0.156	-0.166	-0.175	-0.184	-0.192	-0.201	-0.209	-0.216	-0.225	-0.231	-0.239	-0.245	-0.250	-0.256	-0.261	-0.266	-0.271	-0.274	-0.278	-0.280	-0.282	-0.285	-0.285	-0.288	-0.288	-0.288	-0.286	-0.286	-0.285	-0.282	-0.280	-0.278	-0.274	-0.271	-0.268	-0.262	-0.259	-0.254	-0.248	-0.241	-0.236	-0.230	-0.224	-0.216	-0.211	-0.204	-0.198	-0.191	-0.182	-0.176	-0.170	-0.162	-0.156	-0.151	-0.144	-0.139	-0.134	-0.129	-0.124	-0.119	-0.115	-0.110	-0.109	-0.105	-0.102	-0.101	-0.100	-0.100	-0.100	-0.101	-0.102	-0.106	-0.109	-0.112	-0.118	-0.121	-0.129	-0.134	-0.142	-0.150	-0.158	-0.168	-0.176	-0.188	-0.199	-0.210	-0.221	-0.234	-0.246	-0.259	-0.272	-0.286	-0.300	-0.314	-0.329	-0.342	-0.358	-0.371	-0.385	-0.400	-0.415	-0.428	-0.442	-0.455	-0.468	-0.481	-0.494	-0.505	-0.516	-0.529	-0.539	-0.549	-0.559	-0.566	-0.574	-0.582	-0.589	-0.596	-0.601	-0.606	-0.611	-0.614	-0.618	-0.620	-0.622	-0.624	-0.625	-0.626	-0.626	-0.625	-0.624	-0.624	-0.621	-0.620	-0.618	-0.615	-0.612	-0.610	-0.608	-0.605	-0.601	-0.599	-0.596	-0.592	-0.591	-0.588	-0.586	-0.585	-0.582	-0.581	-0.580	-0.579	-0.579	-0.579	-0.579	-0.580	-0.581	-0.582	-0.585	-0.588	-0.591	-0.595	-0.599	-0.604	-0.609	-0.615	-0.621	-0.629	-0.635	-0.644	-0.651	-0.661	-0.670	-0.680	-0.690	-0.701	-0.712	-0.722	-0.735	-0.748	-0.760	-0.772	-0.786	-0.800	-0.814	-0.828	-0.842	-0.856	-0.872	-0.886	-0.902	-0.918	-0.934	-0.950	-0.965	-0.980	-0.998	-1.012	-1.029	-1.045	-1.061	-1.078	-1.092	-1.109	-1.124	-1.141	-1.156	-1.171	-1.186	-1.201	-1.216	-1.230	-1.245	-1.259	-1.272	-1.286	-1.299	-1.311	-1.322	-1.334	-1.346	-1.356	-1.366	-1.376	-1.386	-1.394	-1.401	-1.410	-1.416	-1.422	-1.428	-1.432	-1.438	-1.441	-1.445	-1.448	-1.449	-1.451	-1.451	-1.451	-1.451	-1.449	-1.448	-1.445	-1.442	-1.439	-1.435	-1.431	-1.425	-1.421	-1.415	-1.409	-1.402	-1.395	-1.389	-1.381	-1.374	-1.365	-1.358	-1.350	-1.341	-1.334	-1.326	-1.316	-1.309	-1.301	-1.294	-1.286	-1.279	-1.272	-1.265	-1.259	-1.252	-1.246	-1.241	-1.236	-1.231	-1.229	-1.225	-1.221	-1.219	-1.218	-1.216	-1.215	-1.215	-1.216	-1.218	-1.218	-1.221	-1.224	-1.226	-1.230	-1.235	-1.240	-1.245	-1.251	-1.258	-1.264	-1.271	-1.279	-1.288	-1.295	-1.304	-1.312	-1.322	-1.331	-1.341	-1.351	-1.360	-1.370	-1.380	-1.390	-1.399	-1.410	-1.419	-1.429	-1.438	-1.448	-1.455	-1.465	-1.472	-1.480	-1.489	-1.496	-1.502	-1.509	-1.515	-1.521	-1.526	-1.530	-1.535	-1.539	-1.542	-1.545	-1.546	-1.549	-1.550	-1.550	-1.551	-1.550	-1.550	-1.549	-1.546	-1.545	-1.542	-1.540	-1.538	-1.534	-1.530	-1.526	-1.522	-1.518	-1.512	-1.508	-1.504	-1.499	-1.495	-1.490	-1.484	-1.480	-1.475	-1.471	-1.468	-1.464	-1.460	-1.456	-1.454	-1.451	-1.450	-1.448	-1.445	-1.445	-1.445	-1.445	-1.445	-1.446	-1.448	-1.450	-1.454	-1.458	-1.461	-1.466	-1.471	-1.476	-1.482	-1.491	-1.499	-1.508	-1.515	-1.525	-1.535	-1.545	-1.556	-1.568	-1.579	-1.591	-1.604	-1.616	-1.629	-1.642	-1.656	-1.670	-1.682	-1.696	-1.710	-1.724	-1.738	-1.751	-1.764	-1.778	-1.790	-1.802	-1.815	-1.828	-1.839	-1.850	-1.860	-1.870	-1.880	-1.889	-1.896	-1.904	-1.911	-1.916	-1.922	-1.926	-1.929	-1.932	-1.935	-1.935	-1.935	-1.935	-1.934	-1.931	-1.928	-1.925	-1.920	-1.914	-1.906	-1.900	-1.891	-1.882	-1.872	-1.862	-1.851	-1.840	-1.828	-1.814	-1.801	-1.786	-1.772	-1.758	-1.741	-1.726	-1.710	-1.694	-1.678	-1.661	-1.644	-1.628	-1.610	-1.594	-1.576	-1.560	-1.542	-1.526	-1.510	-1.494	-1.479	-1.462	-1.448	-1.434	-1.420	-1.406	-1.392	-1.380	-1.369	-1.356	-1.346	-1.336	-1.328	-1.319	-1.310	-1.304	-1.296	-1.291	-1.285	-1.281	-1.278	-1.275	-1.272	-1.271	-1.271	-1.271	-1.272	-1.274	-1.276	-1.279	-1.281	-1.285	-1.290	-1.295	-1.301	-1.306	-1.312	-1.319	-1.326	-1.332	-1.341	-1.348	-1.355	-1.362	-1.371	-1.380	-1.388	-1.394	-1.402	-1.409	-1.418	-1.424	-1.430	-1.436	-1.442	-1.446	-1.451	-1.455	-1.459	-1.461	-1.462	-1.464	-1.465	-1.464	-1.461	-1.460	-1.458	-1.454	-1.448	-1.442	-1.436	-1.428	-1.419	-1.410	-1.398	-1.388	-1.375	-1.360	-1.346	-1.331	-1.315	-1.298	-1.280	-1.261	-1.241	-1.222	-1.201	-1.181	-1.159	-1.136	-1.114	-1.090	-1.068	-1.044	-1.020	-0.996	-0.971	-0.948	-0.925	-0.900	-0.878	-0.854	-0.830	-0.808	-0.785	-0.764	-0.741	-0.721	-0.701	-0.681	-0.662	-0.645	-0.628	-0.612	-0.596	-0.582	-0.570	-0.558	-0.545	-0.534	-0.525	-0.518	-0.510	-0.504	-0.499	-0.495	-0.492	-0.490	-0.490	-0.489	-0.490	-0.491	-0.495	-0.499	-0.504	-0.510	-0.516	-0.524	-0.531	-0.541	-0.550	-0.560	-0.571	-0.581	-0.594	-0.605	-0.618	-0.630	-0.644	-0.656	-0.670	-0.682	-0.698	-0.710	-0.725	-0.738	-0.751	-0.764	-0.778	-0.790	-0.802	-0.814	-0.826	-0.838	-0.849	-0.860	-0.870	-0.879	-0.888	-0.896	-0.905	-0.912	-0.919	-0.925	-0.931	-0.936	-0.941	-0.945	-0.949	-0.951	-0.954	-0.955	-0.956	-0.958	-0.958	-0.958	-0.956	-0.955	-0.954	-0.951	-0.949	-0.946	-0.942	-0.939	-0.935	-0.931	-0.928	-0.922	-0.919	-0.914	-0.910	-0.905	-0.900	-0.895	-0.890	-0.886	-0.880	-0.876	-0.872	-0.868	-0.864	-0.860	-0.858	-0.854	-0.851	-0.849	-0.846	-0.844	-0.841	-0.840	-0.838	-0.836	-0.836	-0.834	-0.834	-0.834	-0.835	-0.835	-0.836	-0.836	-0.839	-0.840	-0.841	-0.844	-0.845	-0.848	-0.849	-0.852	-0.855	-0.858	-0.860	-0.864	-0.866	-0.869	-0.872	-0.875	-0.879	-0.881	-0.884	-0.886	-0.889	-0.892	-0.895	-0.896	-0.900	-0.902	-0.905	-0.906	-0.909	-0.910	-0.912	-0.914	-0.915	-0.916	-0.918	-0.919	-0.920	-0.921	-0.921	-0.922	-0.921	-0.922	-0.922	-0.921	-0.921	-0.922	-0.921	-0.920	-0.920	-0.918	-0.918	-0.915	-0.914	-0.912	-0.910	-0.909	-0.906	-0.904	-0.901	-0.899	-0.896	-0.891	-0.889	-0.885	-0.882	-0.878	-0.872	-0.869	-0.864	-0.860	-0.855	-0.849	-0.842	-0.838	-0.832	-0.826	-0.819	-0.812	-0.806	-0.799	-0.792	-0.785	-0.778	-0.770	-0.764	-0.756	-0.748	-0.740	-0.731	-0.724	-0.718	-0.710	-0.701	-0.694	-0.686	-0.679	-0.671	-0.664	-0.658	-0.651	-0.645	-0.639	-0.632	-0.626	-0.621	-0.616	-0.611	-0.609	-0.604	-0.601	-0.598	-0.595	-0.592	-0.590	-0.590	-0.589	-0.588	-0.588	-0.588	-0.588	-0.590	-0.591	-0.592	-0.595	-0.598	-0.600	-0.604	-0.608	-0.610	-0.615	-0.619	-0.622	-0.628	-0.631	-0.638	-0.641	-0.645	-0.650	-0.655	-0.659	-0.664	-0.668	-0.672	-0.676	-0.679	-0.681	-0.685	-0.688	-0.689	-0.691	-0.692	-0.692	-0.692	-0.692	-0.692	-0.690	-0.688	-0.685	-0.684	-0.679	-0.675	-0.671	-0.666	-0.660	-0.654	-0.648	-0.640	-0.632	-0.624	-0.615	-0.605	-0.596	-0.585	-0.574	-0.564	-0.552	-0.540	-0.528	-0.515	-0.504	-0.490	-0.478	-0.464	-0.451	-0.438	-0.424	-0.410	-0.396	-0.382	-0.370	-0.358	-0.344	-0.330	-0.318	-0.305	-0.292	-0.281	-0.268	-0.256	-0.245	-0.234	-0.224	-0.212	-0.204	-0.194	-0.184	-0.175	-0.166	-0.159	-0.151	-0.144	-0.138	-0.130	-0.124	-0.119	-0.114	-0.108	-0.104	-0.099	-0.095	-0.092	-0.088	-0.085	-0.082	-0.081	-0.078	-0.076	-0.074	-0.072	-0.071	-0.069	-0.068	-0.066	-0.065	-0.065	-0.062	-0.061	-0.060	-0.059	-0.058	-0.055	-0.054	-0.051	-0.050	-0.048	-0.045	-0.041	-0.039	-0.035	-0.031	-0.028	-0.022	-0.018	-0.014	-0.008	-0.002	0.004	0.010	0.018	0.024	0.031	0.040	0.048	0.056	0.065	0.074	0.082	0.092	0.102	0.112	0.121	0.132	0.144	0.154	0.164	0.175	0.185	0.196	0.206	0.218	0.228	0.239	0.248	0.259	0.268	0.278	0.288	0.296	0.306	0.314	0.321	0.330	0.336	0.342	0.349	0.355	0.361	0.366	0.370	0.374	0.378	0.380	0.382	0.384	0.385	0.386	0.386	0.386	0.384	0.384	0.381	0.379	0.376	0.372	0.369	0.365	0.360	0.355	0.350	0.345	0.338	0.332	0.326	0.319	0.312	0.305	0.299	0.290	0.284	0.275	0.268	0.260	0.252	0.245	0.238	0.229	0.221	0.214	0.206	0.199	0.191	0.185	0.178	0.170	0.162	0.156	0.150	0.142	0.138	0.131	0.125	0.119	0.112	0.109	0.102	0.098	0.092	0.088	0.084	0.079	0.075	0.070	0.068	0.062	0.059	0.056	0.052	0.050	0.048	0.044	0.041	0.039	0.036	0.034	0.032	0.030	0.029	0.026	0.025	0.024	0.022	0.021	0.021	0.021	0.021	0.020	0.020	0.020	0.020	0.021	0.022	0.022	0.024	0.026	0.028	0.029	0.030	0.032	0.035	0.038	0.041	0.044	0.046	0.050	0.054	0.058	0.061	0.066	0.070	0.075	0.079	0.084	0.089	0.094	0.100	0.105	0.110	0.116	0.122	0.129	0.134	0.140	0.146	0.152	0.159	0.165	0.171	0.178	0.184	0.190	0.196	0.202	0.209	0.215	0.221	0.225	0.231	0.239	0.244	0.249	0.254	0.260	0.265	0.270	0.275	0.281	0.285	0.290	0.294	0.299	0.302	0.308	0.311	0.316	0.320	0.324	0.329	0.332	0.335	0.340	0.344	0.348	0.352	0.355	0.360	0.364	0.368	0.371	0.376	0.380	0.385	0.390	0.395	0.399	0.404	0.408	0.414	0.419	0.424	0.430	0.435	0.441	0.448	0.452	0.459	0.465	0.470	0.475	0.482	0.488	0.495	0.500	0.506	0.512	0.519	0.524	0.531	0.536	0.541	0.546	0.552	0.556	0.562	0.566	0.570	0.575	0.578	0.582	0.585	0.586	0.590	0.591	0.592	0.595	0.595	0.595	0.595	0.595	0.594	0.592	0.590	0.588	0.585	0.581	0.578	0.574	0.568	0.562	0.556	0.550	0.542	0.536	0.528	0.519	0.510	0.500	0.490	0.480	0.469	0.458	0.446	0.434	0.421	0.408	0.394	0.380	0.365	0.350	0.336	0.320	0.304	0.288	0.271	0.256	0.239	0.221	0.205	0.188	0.169	0.152	0.134	0.116	0.099	0.081	0.064	0.046	0.028	0.011	-0.008	-0.024	-0.041	-0.059	-0.075	-0.091	-0.106	-0.121	-0.138	-0.151	-0.166	-0.180	-0.194	-0.206	-0.220	-0.231	-0.244	-0.254	-0.265	-0.274	-0.284	-0.292	-0.300	-0.308	-0.315	-0.322	-0.329	-0.332	-0.339	-0.342	-0.348	-0.350	-0.355	-0.358	-0.359	-0.362	-0.364	-0.365	-0.368	-0.368	-0.369	-0.369	-0.370	-0.372	-0.372	-0.372	-0.374	-0.375	-0.378	-0.379	-0.380	-0.384	-0.385	-0.389	-0.392	-0.395	-0.400	-0.405	-0.410	-0.416	-0.422	-0.430	-0.436	-0.445	-0.454	-0.462	-0.472	-0.482	-0.494	-0.505	-0.516	-0.528	-0.541	-0.554	-0.566	-0.580	-0.595	-0.609	-0.622	-0.638	-0.651	-0.666	-0.680	-0.695	-0.709	-0.722	-0.736	-0.750	-0.764	-0.776	-0.789	-0.799	-0.810	-0.821	-0.831	-0.840	-0.849	-0.856	-0.862	-0.869	-0.874	-0.879	-0.881	-0.884	-0.886	-0.886	-0.886	-0.885	-0.882	-0.879	-0.875	-0.871	-0.865	-0.858	-0.851	-0.842	-0.834	-0.824	-0.814	-0.804	-0.791	-0.779	-0.766	-0.754	-0.741	-0.728	-0.714	-0.699	-0.685	-0.672	-0.658	-0.644	-0.629	-0.616	-0.602	-0.589	-0.576	-0.562	-0.551	-0.540	-0.529	-0.519	-0.507	-0.500	-0.491	-0.484	-0.478	-0.471	-0.466	-0.462	-0.460	-0.456	-0.456	-0.456	-0.456	-0.459	-0.461	-0.465	-0.470	-0.476	-0.482	-0.490	-0.499	-0.507	-0.519	-0.530	-0.541	-0.555	-0.569	-0.582	-0.599	-0.614	-0.631	-0.648	-0.665	-0.684	-0.701	-0.720	-0.740	-0.759	-0.779	-0.799	-0.819	-0.839	-0.860	-0.880	-0.900	-0.921	-0.941	-0.961	-0.980	-1.000	-1.018	-1.038	-1.055	-1.074	-1.090	-1.106	-1.122	-1.138	-1.152	-1.166	-1.180	-1.191	-1.204	-1.214	-1.224	-1.234	-1.241	-1.250	-1.255	-1.260	-1.266	-1.270	-1.271	-1.274	-1.274	-1.275	-1.274	-1.271	-1.269	-1.264	-1.259	-1.254	-1.248	-1.240	-1.231	-1.222	-1.211	-1.201	-1.190	-1.178	-1.165	-1.151	-1.136	-1.121	-1.106	-1.090	-1.074	-1.056	-1.038	-1.020	-1.002	-0.984	-0.964	-0.944	-0.926	-0.906	-0.886	-0.866	-0.846	-0.825	-0.805	-0.785	-0.766	-0.745	-0.725	-0.706	-0.686	-0.668	-0.649	-0.630	-0.611	-0.594	-0.575	-0.559	-0.542	-0.525	-0.509	-0.494	-0.478	-0.464	-0.449	-0.435	-0.422	-0.409	-0.398	-0.385	-0.374	-0.362	-0.354	-0.342	-0.334	-0.324	-0.315	-0.308	-0.300	-0.291	-0.285	-0.279	-0.271	-0.265	-0.259	-0.252	-0.248	-0.241	-0.235	-0.230	-0.224	-0.219	-0.214	-0.209	-0.202	-0.196	-0.191	-0.184	-0.178	-0.171	-0.164	-0.156	-0.149	-0.140	-0.131	-0.122	-0.115	-0.105	-0.094	-0.084	-0.074	-0.062	-0.050	-0.039	-0.026	-0.012	-0.001	0.014	0.028	0.041	0.055	0.070	0.085	0.101	0.115	0.131	0.148	0.162	0.178	0.194	0.210	0.225	0.241	0.256	0.270	0.285	0.300	0.314	0.328	0.341	0.354	0.366	0.379	0.390	0.401	0.411	0.421	0.430	0.439	0.446	0.454	0.460	0.465	0.470	0.475	0.478	0.481	0.484	0.485	0.485	0.485	0.485	0.485	0.482	0.480	0.478	0.475	0.470	0.466	0.461	0.456	0.451	0.445	0.440	0.434	0.426	0.420	0.414	0.406	0.400	0.394	0.388	0.380	0.374	0.368	0.361	0.356	0.351	0.346	0.340	0.336	0.332	0.330	0.326	0.324	0.321	0.321	0.320	0.320	0.320	0.321	0.321	0.324	0.328	0.331	0.335	0.339	0.345	0.350	0.356	0.364	0.371	0.379	0.388	0.396	0.406	0.416	0.426	0.436	0.448	0.459	0.471	0.482	0.496	0.509	0.520	0.532	0.545	0.559	0.571	0.584	0.596	0.609	0.621	0.634	0.646	0.658	0.670	0.680	0.691	0.701	0.711	0.721	0.730	0.738	0.746	0.752	0.760	0.765	0.770	0.775	0.779	0.781	0.785	0.788	0.788	0.789	0.789	0.789	0.786	0.785	0.782	0.780	0.775	0.770	0.765	0.760	0.752	0.746	0.739	0.729	0.720	0.711	0.702	0.691	0.681	0.669	0.658	0.645	0.634	0.620	0.609	0.594	0.581	0.566	0.554	0.539	0.524	0.510	0.494	0.479	0.462	0.448	0.431	0.415	0.400	0.384	0.369	0.351	0.335	0.320	0.304	0.289	0.272	0.256	0.241	0.225	0.210	0.195	0.180	0.165	0.150	0.136	0.122	0.109	0.096	0.084	0.071	0.059	0.049	0.036	0.026	0.015	0.008	-0.002	-0.010	-0.019	-0.025	-0.032	-0.038	-0.044	-0.048	-0.051	-0.054	-0.058	-0.059	-0.060	-0.061	-0.060	-0.061	-0.060	-0.058	-0.055	-0.052	-0.050	-0.046	-0.042	-0.038	-0.034	-0.028	-0.024	-0.019	-0.012	-0.008	-0.002	0.002	0.009	0.014	0.019	0.024	0.028	0.030	0.034	0.038	0.039	0.041	0.041	0.041	0.040	0.039	0.038	0.032	0.029	0.024	0.018	0.010	0.001	-0.009	-0.019	-0.030	-0.042	-0.058	-0.072	-0.089	-0.106	-0.125	-0.145	-0.165	-0.186	-0.209	-0.232	-0.258	-0.282	-0.309	-0.336	-0.362	-0.392	-0.421	-0.450	-0.481	-0.512	-0.542	-0.575	-0.608	-0.639	-0.671	-0.704	-0.736	-0.768	-0.800	-0.832	-0.864	-0.896	-0.926	-0.956	-0.986	-1.016	-1.045	-1.074	-1.101	-1.129	-1.154	-1.180	-1.204	-1.228	-1.250	-1.271	-1.292	-1.312	-1.330	-1.348	-1.364	-1.379	-1.392	-1.405	-1.418	-1.428	-1.438	-1.445	-1.452	-1.459	-1.464	-1.468	-1.471	-1.474	-1.475	-1.475	-1.475	-1.474	-1.470	-1.468	-1.464	-1.460	-1.455	-1.449	-1.444	-1.438	-1.430	-1.422	-1.416	-1.409	-1.401	-1.394	-1.386	-1.379	-1.371	-1.364	-1.358	-1.351	-1.344	-1.339	-1.334	-1.329	-1.325	-1.321	-1.319	-1.318	-1.315	-1.314	-1.314	-1.314	-1.315	-1.318	-1.321	-1.325	-1.330	-1.335	-1.342	-1.349	-1.358	-1.366	-1.375	-1.386	-1.398	-1.409	-1.421	-1.434	-1.448	-1.461	-1.476	-1.490	-1.506	-1.521	-1.536	-1.554	-1.569	-1.586	-1.602	-1.619	-1.635	-1.651	-1.668	-1.684	-1.699	-1.714	-1.729	-1.744	-1.758	-1.771	-1.785	-1.798	-1.809	-1.820	-1.830	-1.841	-1.850	-1.859	-1.865	-1.872	-1.879	-1.884	-1.888	-1.891	-1.894	-1.895	-1.896	-1.896	-1.895	-1.894	-1.891	-1.888	-1.884	-1.880	-1.874	-1.868	-1.860	-1.854	-1.845	-1.836	-1.826	-1.816	-1.806	-1.795	-1.784	-1.772	-1.760	-1.748	-1.735	-1.722	-1.709	-1.694	-1.681	-1.668	-1.654	-1.640	-1.625	-1.611	-1.596	-1.582	-1.568	-1.554	-1.539	-1.525	-1.511	-1.496	-1.482	-1.469	-1.456	-1.441	-1.428	-1.414	-1.401	-1.388	-1.375	-1.361	-1.346	-1.334	-1.321	-1.308	-1.294	-1.280	-1.268	-1.252	-1.240	-1.224	-1.210	-1.195	-1.180	-1.164	-1.149	-1.131	-1.114	-1.096	-1.079	-1.060	-1.040	-1.019	-0.999	-0.976	-0.952	-0.929	-0.904	-0.879	-0.852	-0.824	-0.796	-0.766	-0.735	-0.702	-0.670	-0.636	-0.601	-0.565	-0.526	-0.489	-0.450	-0.409	-0.368	-0.325	-0.281	-0.238	-0.192	-0.145	-0.100	-0.051	-0.002	0.046	0.094	0.144	0.194	0.244	0.295	0.346	0.398	0.448	0.499	0.549	0.600	0.650	0.699	0.749	0.798	0.845	0.891	0.939	0.984	1.029	1.071	1.115	1.155	1.196	1.235	1.272	1.310	1.345	1.379	1.411	1.441	1.471	1.500	1.526	1.551	1.576	1.598	1.619	1.639	1.658	1.674	1.690	1.705	1.718	1.729	1.741	1.750	1.760	1.766	1.774	1.780	1.785	1.789	1.792	1.796	1.798	1.800	1.801	1.802	1.802	1.804	1.802	1.802	1.802	1.802	1.801	1.801	1.801	1.801	1.800	1.800	1.800	1.801	1.801	1.801	1.802	1.804	1.806	1.808	1.809	1.811	1.814	1.816	1.819	1.821	1.825	1.829	1.832	1.836	1.840	1.844	1.849	1.854	1.858	1.861	1.865	1.871	1.875	1.879	1.882	1.886	1.890	1.894	1.896	1.900	1.901	1.904	1.906	1.908	1.908	1.910	1.910	1.909	1.909	1.908	1.906	1.904	1.901	1.899	1.895	1.891	1.886	1.881	1.875	1.869	1.862	1.855	1.846	1.839	1.830	1.820	1.810	1.800	1.789	1.776	1.765	1.751	1.739	1.725	1.711	1.696	1.681	1.666	1.650	1.634	1.618	1.600	1.582	1.566	1.548	1.529	1.510	1.490	1.471	1.451	1.430	1.411	1.390	1.369	1.348	1.326	1.305	1.284	1.262	1.239	1.218	1.195	1.174	1.151	1.129	1.108	1.085	1.062	1.041	1.019	0.998	0.976	0.955	0.934	0.915	0.894	0.875	0.855	0.835	0.818	0.799	0.782	0.765	0.748	0.732	0.718	0.702	0.689	0.675	0.662	0.650	0.639	0.628	0.618	0.608	0.600	0.592	0.585	0.580	0.574	0.569	0.565	0.562	0.560	0.558	0.556	0.556	0.555	0.556	0.558	0.561	0.564	0.566	0.571	0.575	0.580	0.585	0.590	0.595	0.602	0.609	0.616	0.622	0.630	0.639	0.645	0.652	0.660	0.668	0.675	0.681	0.689	0.695	0.701	0.709	0.714	0.720	0.725	0.730	0.734	0.738	0.741	0.744	0.745	0.746	0.748	0.748	0.748	0.745	0.744	0.740	0.738	0.732	0.728	0.722	0.715	0.709	0.700	0.692	0.682	0.672	0.662	0.650	0.638	0.626	0.612	0.599	0.584	0.569	0.554	0.538	0.521	0.505	0.488	0.471	0.454	0.435	0.418	0.400	0.382	0.364	0.346	0.329	0.310	0.294	0.276	0.258	0.241	0.225	0.209	0.192	0.178	0.162	0.148	0.134	0.120	0.108	0.095	0.084	0.072	0.061	0.051	0.042	0.034	0.026	0.019	0.011	0.005	0.000	-0.005	-0.010	-0.014	-0.018	-0.020	-0.024	-0.026	-0.028	-0.030	-0.031	-0.032	-0.034	-0.035	-0.035	-0.036	-0.036	-0.038	-0.039	-0.040	-0.042	-0.042	-0.045	-0.048	-0.049	-0.052	-0.056	-0.060	-0.065	-0.070	-0.075	-0.081	-0.089	-0.096	-0.105	-0.114	-0.124	-0.134	-0.145	-0.156	-0.168	-0.181	-0.195	-0.210	-0.225	-0.241	-0.258	-0.274	-0.291	-0.309	-0.328	-0.348	-0.366	-0.386	-0.405	-0.426	-0.446	-0.468	-0.488	-0.509	-0.529	-0.550	-0.570	-0.591	-0.610	-0.630	-0.650	-0.669	-0.688	-0.705	-0.724	-0.741	-0.756	-0.774	-0.789	-0.802	-0.818	-0.830	-0.842	-0.855	-0.866	-0.876	-0.885	-0.894	-0.901	-0.908	-0.915	-0.920	-0.924	-0.929	-0.931	-0.932	-0.935	-0.936	-0.936	-0.936	-0.935	-0.934	-0.931	-0.929	-0.925	-0.921	-0.918	-0.914	-0.909	-0.904	-0.899	-0.894	-0.889	-0.882	-0.876	-0.871	-0.866	-0.860	-0.855	-0.850	-0.846	-0.840	-0.836	-0.832	-0.830	-0.826	-0.824	-0.821	-0.820	-0.819	-0.819	-0.819	-0.819	-0.821	-0.824	-0.826	-0.829	-0.834	-0.839	-0.845	-0.851	-0.859	-0.868	-0.876	-0.885	-0.896	-0.908	-0.921	-0.932	-0.946	-0.961	-0.976	-0.992	-1.009	-1.026	-1.044	-1.062	-1.081	-1.100	-1.121	-1.141	-1.161	-1.184	-1.205	-1.228	-1.250	-1.272	-1.295	-1.319	-1.341	-1.365	-1.388	-1.411	-1.435	-1.458	-1.480	-1.504	-1.526	-1.548	-1.570	-1.591	-1.612	-1.634	-1.654	-1.674	-1.694	-1.711	-1.730	-1.746	-1.762	-1.779	-1.794	-1.809	-1.821	-1.834	-1.846	-1.856	-1.866	-1.875	-1.885	-1.891	-1.899	-1.904	-1.909	-1.912	-1.916	-1.918	-1.919	-1.920	-1.919	-1.919	-1.916	-1.914	-1.910	-1.906	-1.901	-1.895	-1.890	-1.884	-1.876	-1.870	-1.861	-1.852	-1.844	-1.835	-1.825	-1.815	-1.806	-1.795	-1.786	-1.775	-1.765	-1.756	-1.745	-1.735	-1.725	-1.715	-1.706	-1.698	-1.688	-1.680	-1.670	-1.662	-1.655	-1.648	-1.641	-1.635	-1.630	-1.625	-1.620	-1.615	-1.612	-1.609	-1.606	-1.605	-1.602	-1.602	-1.602	-1.604	-1.605	-1.606	-1.609	-1.611	-1.614	-1.619	-1.622	-1.628	-1.631	-1.638	-1.644	-1.649	-1.655	-1.662	-1.669	-1.676	-1.684	-1.692	-1.699	-1.708	-1.715	-1.724	-1.731	-1.740	-1.748	-1.756	-1.764	-1.771	-1.779	-1.786	-1.792	-1.800	-1.805	-1.812	-1.818	-1.822	-1.828	-1.832	-1.838	-1.841	-1.844	-1.846	-1.849	-1.850	-1.851	-1.852	-1.851	-1.851	-1.850	-1.849	-1.848	-1.842	-1.840	-1.835	-1.831	-1.826	-1.820	-1.815	-1.806	-1.800	-1.791	-1.784	-1.775	-1.765	-1.755	-1.745	-1.734	-1.722	-1.712	-1.701	-1.688	-1.676	-1.664	-1.651	-1.639	-1.625	-1.612	-1.600	-1.588	-1.574	-1.561	-1.549	-1.536	-1.524	-1.511	-1.499	-1.488	-1.475	-1.462	-1.452	-1.442	-1.431	-1.421	-1.411	-1.402	-1.394	-1.385	-1.378	-1.370	-1.364	-1.358	-1.351	-1.345	-1.341	-1.338	-1.332	-1.330	-1.326	-1.324	-1.322	-1.320	-1.319	-1.319	-1.318	-1.318	-1.318	-1.318	-1.318	-1.320	-1.320	-1.321	-1.324	-1.325	-1.325	-1.328	-1.329	-1.330	-1.331	-1.332	-1.335	-1.336	-1.338	-1.338	-1.340	-1.340	-1.340	-1.340	-1.339	-1.340	-1.338	-1.336	-1.336	-1.334	-1.331	-1.328	-1.325	-1.321	-1.318	-1.314	-1.310	-1.305	-1.300	-1.295	-1.290	-1.284	-1.279	-1.271	-1.265	-1.259	-1.252	-1.246	-1.240	-1.234	-1.228	-1.220	-1.214	-1.208	-1.200	-1.195	-1.189	-1.184	-1.178	-1.174	-1.169	-1.165	-1.161	-1.158	-1.155	-1.154	-1.151	-1.150	-1.150	-1.150	-1.151	-1.152	-1.155	-1.159	-1.161	-1.166	-1.171	-1.178	-1.185	-1.192	-1.201	-1.211	-1.220	-1.231	-1.244	-1.256	-1.269	-1.284	-1.298	-1.314	-1.330	-1.346	-1.365	-1.382	-1.401	-1.420	-1.440	-1.460	-1.481	-1.502	-1.524	-1.545	-1.566	-1.588	-1.610	-1.631	-1.654	-1.675	-1.696	-1.718	-1.738	-1.759	-1.778	-1.798	-1.816	-1.834	-1.851	-1.868	-1.882	-1.898	-1.911	-1.924	-1.934	-1.944	-1.952	-1.960	-1.966	-1.971	-1.974	-1.976	-1.975	-1.974	-1.971	-1.968	-1.961	-1.954	-1.945	-1.934	-1.921	-1.908	-1.892	-1.876	-1.859	-1.839	-1.819	-1.796	-1.774	-1.750	-1.724	-1.699	-1.671	-1.644	-1.615	-1.585	-1.555	-1.525	-1.495	-1.464	-1.432	-1.401	-1.370	-1.339	-1.308	-1.279	-1.248	-1.219	-1.189	-1.160	-1.134	-1.106	-1.081	-1.056	-1.032	-1.010	-0.988	-0.968	-0.950	-0.932	-0.916	-0.901	-0.889	-0.878	-0.868	-0.860	-0.852	-0.848	-0.844	-0.841	-0.840	-0.841	-0.844	-0.848	-0.852	-0.859	-0.866	-0.875	-0.884	-0.895	-0.909	-0.922	-0.935	-0.951	-0.966	-0.984	-1.000	-1.018	-1.036	-1.055	-1.074	-1.092	-1.112	-1.131	-1.151	-1.171	-1.190	-1.209	-1.228	-1.246	-1.265	-1.282	-1.299	-1.316	-1.332	-1.349	-1.364	-1.379	-1.392	-1.405	-1.416	-1.429	-1.440	-1.449	-1.459	-1.468	-1.475	-1.482	-1.489	-1.494	-1.499	-1.502	-1.505	-1.508	-1.510	-1.510	-1.510	-1.510	-1.509	-1.508	-1.506	-1.505	-1.502	-1.499	-1.496	-1.492	-1.488	-1.485	-1.480	-1.475	-1.470	-1.466	-1.461	-1.458	-1.451	-1.448	-1.442	-1.438	-1.434	-1.430	-1.426	-1.421	-1.419	-1.415	-1.412	-1.411	-1.409	-1.408	-1.406	-1.405	-1.405	-1.405	-1.405	-1.408	-1.409	-1.411	-1.414	-1.419	-1.421	-1.428	-1.432	-1.439	-1.446	-1.452	-1.462	-1.471	-1.481	-1.491	-1.502	-1.515	-1.528	-1.542	-1.556	-1.571	-1.588	-1.605	-1.621	-1.640	-1.660	-1.679	-1.699	-1.720	-1.742	-1.765	-1.788	-1.811	-1.835	-1.860	-1.885	-1.911	-1.938	-1.964	-1.991	-2.018	-2.045	-2.071	-2.100	-2.128	-2.155	-2.182	-2.210	-2.236	-2.264	-2.290	-2.315	-2.341	-2.365	-2.390	-2.414	-2.436	-2.459	-2.479	-2.500	-2.519	-2.536	-2.552	-2.568	-2.582	-2.595	-2.606	-2.615	-2.622	-2.630	-2.635	-2.639	-2.641	-2.642	-2.641	-2.639	-2.635	-2.629	-2.620	-2.612	-2.601	-2.589	-2.576	-2.561	-2.544	-2.528	-2.508	-2.488	-2.466	-2.444	-2.421	-2.398	-2.372	-2.346	-2.320	-2.294	-2.266	-2.240	-2.211	-2.185	-2.156	-2.129	-2.101	-2.074	-2.047	-2.022	-1.995	-1.971	-1.946	-1.924	-1.901	-1.880	-1.860	-1.841	-1.824	-1.806	-1.792	-1.779	-1.766	-1.755	-1.746	-1.739	-1.732	-1.728	-1.725	-1.724	-1.725	-1.726	-1.731	-1.736	-1.742	-1.750	-1.760	-1.771	-1.785	-1.798	-1.812	-1.830	-1.848	-1.866	-1.885	-1.906	-1.928	-1.950	-1.972	-1.996	-2.021	-2.045	-2.071	-2.096	-2.122	-2.146	-2.172	-2.199	-2.224	-2.249	-2.275	-2.299	-2.322	-2.346	-2.369	-2.391	-2.412	-2.432	-2.452	-2.471	-2.489	-2.506	-2.521	-2.536	-2.550	-2.561	-2.572	-2.581	-2.591	-2.598	-2.604	-2.609	-2.611	-2.614	-2.614	-2.614	-2.612	-2.609	-2.605	-2.601	-2.594	-2.586	-2.579	-2.569	-2.558	-2.546	-2.535	-2.521	-2.508	-2.492	-2.478	-2.462	-2.445	-2.429	-2.411	-2.394	-2.376	-2.359	-2.340	-2.321	-2.304	-2.285	-2.269	-2.250	-2.232	-2.215	-2.199	-2.182	-2.165	-2.150	-2.136	-2.121	-2.108	-2.096	-2.082	-2.071	-2.061	-2.052	-2.044	-2.035	-2.029	-2.022	-2.018	-2.014	-2.011	-2.007	-2.007	-2.006	-2.007	-2.009	-2.011	-2.015	-2.019	-2.025	-2.030	-2.038	-2.044	-2.051	-2.061	-2.070	-2.080	-2.090	-2.101	-2.112	-2.124	-2.135	-2.146	-2.160	-2.171	-2.185	-2.196	-2.209	-2.220	-2.232	-2.244	-2.255	-2.266	-2.276	-2.286	-2.295	-2.304	-2.312	-2.320	-2.326	-2.332	-2.338	-2.342	-2.346	-2.348	-2.350	-2.350	-2.350	-2.349	-2.346	-2.344	-2.339	-2.334	-2.328	-2.320	-2.311	-2.301	-2.291	-2.281	-2.269	-2.255	-2.241	-2.226	-2.211	-2.195	-2.179	-2.161	-2.142	-2.124	-2.105	-2.085	-2.065	-2.046	-2.025	-2.005	-1.985	-1.964	-1.944	-1.924	-1.904	-1.884	-1.864	-1.845	-1.826	-1.808	-1.789	-1.772	-1.756	-1.739	-1.724	-1.710	-1.696	-1.682	-1.671	-1.659	-1.649	-1.640	-1.631	-1.624	-1.616	-1.611	-1.608	-1.604	-1.601	-1.600	-1.599	-1.599	-1.600	-1.602	-1.605	-1.609	-1.614	-1.619	-1.625	-1.630	-1.638	-1.645	-1.654	-1.662	-1.671	-1.681	-1.691	-1.701	-1.710	-1.722	-1.732	-1.742	-1.752	-1.762	-1.772	-1.782	-1.792	-1.801	-1.811	-1.819	-1.828	-1.834	-1.842	-1.849	-1.854	-1.860	-1.864	-1.868	-1.871	-1.874	-1.875	-1.875	-1.876	-1.876	-1.874	-1.872	-1.869	-1.865	-1.861	-1.856	-1.850	-1.844	-1.836	-1.828	-1.819	-1.810	-1.800	-1.790	-1.779	-1.766	-1.755	-1.742	-1.730	-1.716	-1.702	-1.689	-1.675	-1.661	-1.648	-1.632	-1.619	-1.605	-1.591	-1.576	-1.562	-1.549	-1.536	-1.522	-1.510	-1.498	-1.486	-1.475	-1.464	-1.454	-1.442	-1.434	-1.426	-1.418	-1.410	-1.404	-1.398	-1.392	-1.389	-1.385	-1.382	-1.380	-1.380	-1.379	-1.381	-1.382	-1.385	-1.389	-1.392	-1.398	-1.404	-1.411	-1.419	-1.428	-1.438	-1.446	-1.458	-1.469	-1.481	-1.494	-1.506	-1.520	-1.535	-1.550	-1.565	-1.580	-1.596	-1.614	-1.629	-1.646	-1.664	-1.680	-1.696	-1.714	-1.731	-1.748	-1.765	-1.781	-1.796	-1.814	-1.829	-1.842	-1.856	-1.871	-1.884	-1.895	-1.908	-1.918	-1.929	-1.936	-1.945	-1.952	-1.958	-1.964	-1.969	-1.971	-1.974	-1.975	-1.975	-1.975	-1.972	-1.969	-1.965	-1.960	-1.955	-1.948	-1.939	-1.930	-1.920	-1.910	-1.898	-1.885	-1.872	-1.859	-1.845	-1.829	-1.814	-1.798	-1.781	-1.765	-1.749	-1.731	-1.714	-1.696	-1.679	-1.661	-1.645	-1.629	-1.611	-1.595	-1.579	-1.564	-1.549	-1.535	-1.521	-1.508	-1.496	-1.485	-1.474	-1.465	-1.455	-1.449	-1.441	-1.435	-1.431	-1.428	-1.426	-1.424	-1.424	-1.424	-1.426	-1.429	-1.432	-1.438	-1.444	-1.451	-1.459	-1.469	-1.478	-1.489	-1.500	-1.512	-1.526	-1.540	-1.555	-1.569	-1.585	-1.600	-1.618	-1.634	-1.651	-1.669	-1.686	-1.704	-1.722	-1.740	-1.758	-1.775	-1.791	-1.809	-1.825	-1.841	-1.858	-1.874	-1.888	-1.902	-1.916	-1.929	-1.941	-1.952	-1.964	-1.974	-1.985	-1.992	-2.000	-2.007	-2.014	-2.018	-2.021	-2.025	-2.029	-2.030	-2.031	-2.030	-2.029	-2.027	-2.025	-2.021	-2.018	-2.013	-2.007	-2.001	-1.995	-1.988	-1.979	-1.971	-1.962	-1.952	-1.944	-1.934	-1.924	-1.914	-1.904	-1.894	-1.884	-1.874	-1.864	-1.854	-1.845	-1.836	-1.828	-1.819	-1.811	-1.804	-1.799	-1.791	-1.786	-1.782	-1.779	-1.775	-1.774	-1.774	-1.774	-1.774	-1.775	-1.778	-1.781	-1.785	-1.791	-1.798	-1.805	-1.814	-1.822	-1.834	-1.845	-1.856	-1.870	-1.882	-1.898	-1.914	-1.929	-1.945	-1.962	-1.980	-1.998	-2.015	-2.035	-2.054	-2.072	-2.092	-2.111	-2.130	-2.150	-2.169	-2.188	-2.206	-2.224	-2.242	-2.260	-2.276	-2.292	-2.308	-2.324	-2.336	-2.350	-2.362	-2.374	-2.385	-2.395	-2.404	-2.410	-2.418	-2.422	-2.426	-2.430	-2.431	-2.432	-2.432	-2.430	-2.428	-2.425	-2.420	-2.414	-2.408	-2.399	-2.390	-2.380	-2.370	-2.359	-2.346	-2.334	-2.320	-2.305	-2.290	-2.275	-2.258	-2.241	-2.224	-2.206	-2.189	-2.170	-2.151	-2.134	-2.114	-2.096	-2.076	-2.058	-2.040	-2.021	-2.002	-1.985	-1.966	-1.949	-1.931	-1.915	-1.899	-1.882	-1.868	-1.851	-1.838	-1.824	-1.811	-1.799	-1.786	-1.774	-1.764	-1.754	-1.742	-1.735	-1.726	-1.719	-1.712	-1.705	-1.700	-1.695	-1.690	-1.686	-1.682	-1.681	-1.679	-1.679	-1.678	-1.676	-1.678	-1.678	-1.679	-1.681	-1.682	-1.685	-1.688	-1.691	-1.694	-1.698	-1.701	-1.705	-1.709	-1.712	-1.716	-1.721	-1.725	-1.730	-1.732	-1.738	-1.741	-1.745	-1.749	-1.751	-1.755	-1.758	-1.760	-1.762	-1.764	-1.766	-1.766	-1.768	-1.768	-1.766	-1.766	-1.764	-1.762	-1.760	-1.758	-1.752	-1.750	-1.744	-1.739	-1.734	-1.728	-1.720	-1.712	-1.705	-1.696	-1.686	-1.676	-1.666	-1.656	-1.645	-1.634	-1.620	-1.608	-1.596	-1.582	-1.569	-1.554	-1.541	-1.528	-1.512	-1.498	-1.482	-1.468	-1.454	-1.438	-1.422	-1.408	-1.394	-1.379	-1.365	-1.350	-1.336	-1.321	-1.309	-1.295	-1.282	-1.269	-1.258	-1.246	-1.234	-1.222	-1.214	-1.202	-1.194	-1.185	-1.176	-1.168	-1.161	-1.154	-1.148	-1.141	-1.138	-1.132	-1.130	-1.125	-1.122	-1.121	-1.119	-1.119	-1.118	-1.118	-1.119	-1.120	-1.120	-1.122	-1.125	-1.128	-1.130	-1.132	-1.136	-1.140	-1.144	-1.148	-1.152	-1.156	-1.161	-1.165	-1.170	-1.174	-1.179	-1.182	-1.186	-1.190	-1.192	-1.196	-1.199	-1.201	-1.204	-1.204	-1.205	-1.206	-1.206	-1.206	-1.204	-1.202	-1.200	-1.196	-1.192	-1.188	-1.181	-1.175	-1.169	-1.161	-1.152	-1.142	-1.131	-1.120	-1.109	-1.096	-1.081	-1.068	-1.052	-1.036	-1.020	-1.001	-0.984	-0.965	-0.945	-0.924	-0.904	-0.882	-0.860	-0.839	-0.816	-0.792	-0.769	-0.746	-0.721	-0.698	-0.672	-0.648	-0.624	-0.600	-0.575	-0.551	-0.528	-0.502	-0.479	-0.458	-0.434	-0.412	-0.390	-0.369	-0.349	-0.329	-0.309	-0.291	-0.274	-0.258	-0.242	-0.228	-0.212	-0.200	-0.189	-0.176	-0.166	-0.158	-0.150	-0.144	-0.139	-0.132	-0.130	-0.128	-0.125	-0.125	-0.128	-0.128	-0.131	-0.136	-0.140	-0.146	-0.152	-0.160	-0.168	-0.178	-0.188	-0.198	-0.209	-0.221	-0.232	-0.245	-0.259	-0.272	-0.286	-0.300	-0.314	-0.329	-0.342	-0.358	-0.371	-0.385	-0.398	-0.412	-0.425	-0.438	-0.449	-0.461	-0.471	-0.481	-0.492	-0.500	-0.507	-0.515	-0.521	-0.525	-0.531	-0.534	-0.536	-0.538	-0.536	-0.536	-0.534	-0.531	-0.528	-0.521	-0.516	-0.509	-0.501	-0.492	-0.481	-0.471	-0.460	-0.448	-0.434	-0.421	-0.406	-0.391	-0.376	-0.360	-0.345	-0.329	-0.311	-0.295	-0.279	-0.262	-0.246	-0.231	-0.215	-0.201	-0.185	-0.171	-0.159	-0.146	-0.134	-0.124	-0.112	-0.105	-0.096	-0.090	-0.085	-0.080	-0.078	-0.076	-0.076	-0.078	-0.079	-0.084	-0.089	-0.096	-0.104	-0.114	-0.125	-0.138	-0.151	-0.168	-0.184	-0.201	-0.220	-0.240	-0.261	-0.284	-0.308	-0.331	-0.356	-0.382	-0.409	-0.436	-0.464	-0.491	-0.520	-0.549	-0.576	-0.606	-0.635	-0.664	-0.692	-0.720	-0.749	-0.776	-0.802	-0.829	-0.854	-0.880	-0.904	-0.926	-0.950	-0.971	-0.991	-1.010	-1.029	-1.046	-1.061	-1.075	-1.089	-1.100	-1.110	-1.119	-1.126	-1.132	-1.136	-1.141	-1.142	-1.144	-1.141	-1.139	-1.136	-1.131	-1.125	-1.118	-1.109	-1.099	-1.088	-1.075	-1.062	-1.046	-1.031	-1.015	-0.998	-0.980	-0.961	-0.941	-0.921	-0.900	-0.878	-0.856	-0.834	-0.811	-0.789	-0.765	-0.741	-0.718	-0.694	-0.670	-0.646	-0.624	-0.600	-0.576	-0.554	-0.531	-0.510	-0.488	-0.468	-0.448	-0.429	-0.410	-0.391	-0.374	-0.358	-0.342	-0.328	-0.314	-0.301	-0.290	-0.279	-0.270	-0.261	-0.254	-0.248	-0.244	-0.240	-0.238	-0.236	-0.236	-0.238	-0.241	-0.245	-0.249	-0.256	-0.264	-0.272	-0.282	-0.292	-0.305	-0.318	-0.332	-0.348	-0.362	-0.380	-0.398	-0.416	-0.436	-0.456	-0.478	-0.499	-0.520	-0.542	-0.566	-0.589	-0.614	-0.638	-0.662	-0.688	-0.711	-0.736	-0.761	-0.786	-0.810	-0.834	-0.859	-0.881	-0.906	-0.929	-0.951	-0.972	-0.995	-1.016	-1.038	-1.056	-1.078	-1.096	-1.115	-1.131	-1.149	-1.165	-1.180	-1.195	-1.209	-1.224	-1.236	-1.249	-1.260	-1.271	-1.281	-1.292	-1.301	-1.310	-1.319	-1.326	-1.334	-1.341	-1.349	-1.355	-1.362	-1.369	-1.375	-1.382	-1.389	-1.396	-1.402	-1.410	-1.418	-1.426	-1.434	-1.442	-1.451	-1.461	-1.471	-1.481	-1.492	-1.505	-1.516	-1.530	-1.545	-1.559	-1.574	-1.590	-1.606	-1.624	-1.641	-1.660	-1.679	-1.699	-1.719	-1.740	-1.761	-1.784	-1.805	-1.829	-1.851	-1.875	-1.898	-1.922	-1.946	-1.969	-1.994	-2.016	-2.040	-2.062	-2.085	-2.108	-2.129	-2.149	-2.170	-2.190	-2.209	-2.225	-2.242	-2.258	-2.272	-2.286	-2.299	-2.309	-2.318	-2.328	-2.332	-2.340	-2.342	-2.346	-2.346	-2.346	-2.344	-2.340	-2.335	-2.328	-2.320	-2.310	-2.298	-2.286	-2.271	-2.256	-2.238	-2.220	-2.201	-2.179	-2.159	-2.134	-2.111	-2.085	-2.060	-2.034	-2.006	-1.978	-1.949	-1.920	-1.891	-1.861	-1.831	-1.801	-1.770	-1.740	-1.710	-1.679	-1.649	-1.619	-1.589	-1.561	-1.531	-1.504	-1.476	-1.449	-1.422	-1.398	-1.372	-1.348	-1.324	-1.301	-1.280	-1.259	-1.240	-1.221	-1.202	-1.186	-1.171	-1.156	-1.141	-1.129	-1.116	-1.106	-1.096	-1.086	-1.080	-1.072	-1.066	-1.061	-1.056	-1.052	-1.049	-1.048	-1.046	-1.046	-1.046	-1.048	-1.049	-1.050	-1.052	-1.056	-1.060	-1.064	-1.069	-1.072	-1.078	-1.084	-1.089	-1.095	-1.101	-1.106	-1.114	-1.120	-1.126	-1.134	-1.140	-1.148	-1.152	-1.160	-1.166	-1.171	-1.179	-1.184	-1.190	-1.196	-1.201	-1.206	-1.210	-1.215	-1.220	-1.224	-1.228	-1.230	-1.232	-1.235	-1.238	-1.239	-1.240	-1.241	-1.241	-1.242	-1.242	-1.241	-1.241	-1.240	-1.239	-1.236	-1.234	-1.231	-1.229	-1.226	-1.222	-1.220	-1.216	-1.212	-1.209	-1.205	-1.200	-1.198	-1.192	-1.189	-1.184	-1.180	-1.175	-1.171	-1.168	-1.162	-1.160	-1.156	-1.152	-1.150	-1.146	-1.145	-1.142	-1.141	-1.140	-1.139	-1.138	-1.138	-1.139	-1.140	-1.140	-1.141	-1.144	-1.146	-1.150	-1.154	-1.158	-1.161	-1.166	-1.172	-1.178	-1.185	-1.190	-1.199	-1.205	-1.214	-1.221	-1.230	-1.240	-1.249	-1.258	-1.269	-1.278	-1.288	-1.299	-1.309	-1.320	-1.330	-1.340	-1.351	-1.362	-1.372	-1.384	-1.394	-1.404	-1.414	-1.424	-1.434	-1.441	-1.451	-1.460	-1.469	-1.476	-1.484	-1.491	-1.499	-1.505	-1.511	-1.516	-1.522	-1.525	-1.530	-1.534	-1.536	-1.540	-1.542	-1.544	-1.545	-1.545	-1.546	-1.545	-1.544	-1.542	-1.541	-1.538	-1.535	-1.531	-1.529	-1.524	-1.519	-1.514	-1.509	-1.501	-1.495	-1.489	-1.481	-1.475	-1.468	-1.460	-1.452	-1.445	-1.436	-1.429	-1.420	-1.412	-1.404	-1.396	-1.389	-1.380	-1.374	-1.366	-1.360	-1.352	-1.346	-1.340	-1.335	-1.330	-1.326	-1.322	-1.319	-1.315	-1.314	-1.312	-1.311	-1.311	-1.312	-1.315	-1.316	-1.321	-1.325	-1.330	-1.336	-1.342	-1.350	-1.359	-1.369	-1.379	-1.390	-1.401	-1.414	-1.428	-1.442	-1.456	-1.472	-1.490	-1.508	-1.525	-1.542	-1.561	-1.581	-1.601	-1.621	-1.641	-1.661	-1.682	-1.704	-1.724	-1.745	-1.765	-1.786	-1.806	-1.825	-1.845	-1.862	-1.882	-1.899	-1.916	-1.932	-1.949	-1.964	-1.978	-1.990	-2.001	-2.013	-2.021	-2.030	-2.036	-2.042	-2.047	-2.051	-2.052	-2.054	-2.054	-2.051	-2.049	-2.044	-2.039	-2.033	-2.024	-2.015	-2.004	-1.992	-1.979	-1.965	-1.950	-1.935	-1.918	-1.901	-1.882	-1.864	-1.844	-1.824	-1.804	-1.782	-1.761	-1.740	-1.719	-1.696	-1.674	-1.652	-1.630	-1.609	-1.589	-1.568	-1.548	-1.526	-1.508	-1.490	-1.471	-1.454	-1.438	-1.422	-1.408	-1.394	-1.381	-1.370	-1.359	-1.350	-1.341	-1.335	-1.329	-1.324	-1.320	-1.318	-1.318	-1.318	-1.319	-1.321	-1.325	-1.330	-1.336	-1.342	-1.351	-1.360	-1.370	-1.381	-1.394	-1.406	-1.421	-1.435	-1.450	-1.465	-1.482	-1.500	-1.518	-1.534	-1.552	-1.571	-1.590	-1.610	-1.629	-1.649	-1.669	-1.688	-1.708	-1.726	-1.746	-1.765	-1.785	-1.802	-1.822	-1.840	-1.859	-1.875	-1.894	-1.910	-1.928	-1.944	-1.959	-1.975	-1.990	-2.005	-2.019	-2.033	-2.047	-2.060	-2.074	-2.086	-2.099	-2.111	-2.122	-2.135	-2.146	-2.158	-2.169	-2.180	-2.191	-2.202	-2.212	-2.224	-2.235	-2.246	-2.256	-2.269	-2.279	-2.290	-2.301	-2.312	-2.322	-2.335	-2.346	-2.359	-2.370	-2.382	-2.394	-2.406	-2.418	-2.429	-2.441	-2.454	-2.466	-2.478	-2.491	-2.502	-2.515	-2.526	-2.538	-2.549	-2.561	-2.572	-2.584	-2.595	-2.604	-2.615	-2.624	-2.634	-2.644	-2.652	-2.661	-2.668	-2.676	-2.684	-2.690	-2.696	-2.702	-2.708	-2.714	-2.716	-2.721	-2.724	-2.726	-2.730	-2.732	-2.734	-2.735	-2.736	-2.736	-2.738	-2.736	-2.736	-2.735	-2.734	-2.734	-2.731	-2.730	-2.728	-2.725	-2.724	-2.721	-2.719	-2.715	-2.712	-2.710	-2.708	-2.705	-2.701	-2.698	-2.695	-2.691	-2.689	-2.685	-2.682	-2.679	-2.676	-2.671	-2.669	-2.665	-2.661	-2.658	-2.655	-2.650	-2.646	-2.642	-2.639	-2.634	-2.630	-2.625	-2.620	-2.615	-2.610	-2.604	-2.598	-2.591	-2.585	-2.578	-2.571	-2.562	-2.555	-2.546	-2.538	-2.529	-2.519	-2.509	-2.499	-2.488	-2.478	-2.466	-2.455	-2.444	-2.431	-2.420	-2.408	-2.394	-2.382	-2.370	-2.356	-2.344	-2.330	-2.318	-2.304	-2.290	-2.279	-2.265	-2.252	-2.239	-2.228	-2.215	-2.204	-2.191	-2.180	-2.170	-2.159	-2.149	-2.139	-2.130	-2.120	-2.111	-2.104	-2.096	-2.089	-2.081	-2.075	-2.069	-2.065	-2.060	-2.055	-2.051	-2.047	-2.045	-2.042	-2.040	-2.039	-2.036	-2.036	-2.036	-2.036	-2.036	-2.035	-2.036	-2.036	-2.038	-2.039	-2.039	-2.040	-2.042	-2.042	-2.045	-2.046	-2.046	-2.047	-2.050	-2.050	-2.051	-2.051	-2.051	-2.051	-2.052	-2.050	-2.050	-2.049	-2.047	-2.045	-2.044	-2.040	-2.038	-2.034	-2.029	-2.024	-2.019	-2.014	-2.007	-2.001	-1.994	-1.988	-1.979	-1.970	-1.961	-1.951	-1.942	-1.932	-1.921	-1.910	-1.899	-1.888	-1.875	-1.862	-1.850	-1.836	-1.824	-1.810	-1.796	-1.781	-1.769	-1.754	-1.739	-1.725	-1.711	-1.696	-1.682	-1.668	-1.654	-1.639	-1.626	-1.611	-1.598	-1.585	-1.571	-1.559	-1.546	-1.535	-1.524	-1.512	-1.501	-1.491	-1.481	-1.472	-1.464	-1.455	-1.449	-1.440	-1.434	-1.429	-1.422	-1.419	-1.415	-1.411	-1.408	-1.405	-1.402	-1.401	-1.400	-1.400	-1.400	-1.401	-1.402	-1.404	-1.405	-1.408	-1.410	-1.414	-1.416	-1.420	-1.424	-1.428	-1.432	-1.436	-1.440	-1.445	-1.450	-1.454	-1.459	-1.464	-1.466	-1.471	-1.474	-1.478	-1.481	-1.484	-1.488	-1.489	-1.491	-1.492	-1.492	-1.494	-1.494	-1.492	-1.491	-1.489	-1.486	-1.484	-1.480	-1.476	-1.471	-1.466	-1.460	-1.454	-1.445	-1.438	-1.429	-1.421	-1.411	-1.400	-1.390	-1.379	-1.368	-1.356	-1.344	-1.330	-1.316	-1.304	-1.289	-1.275	-1.261	-1.246	-1.230	-1.216	-1.201	-1.185	-1.171	-1.156	-1.141	-1.126	-1.111	-1.098	-1.082	-1.069	-1.055	-1.042	-1.030	-1.018	-1.005	-0.992	-0.982	-0.971	-0.961	-0.952	-0.942	-0.936	-0.928	-0.921	-0.915	-0.909	-0.905	-0.901	-0.898	-0.895	-0.892	-0.891	-0.891	-0.891	-0.891	-0.892	-0.894	-0.896	-0.900	-0.904	-0.908	-0.912	-0.918	-0.922	-0.929	-0.935	-0.942	-0.948	-0.955	-0.962	-0.970	-0.978	-0.986	-0.994	-1.001	-1.009	-1.018	-1.025	-1.032	-1.039	-1.048	-1.054	-1.060	-1.066	-1.072	-1.079	-1.084	-1.089	-1.094	-1.099	-1.102	-1.106	-1.110	-1.112	-1.115	-1.116	-1.119	-1.119	-1.121	-1.121	-1.121	-1.121	-1.121	-1.121	-1.119	-1.119	-1.116	-1.115	-1.112	-1.111	-1.109	-1.106	-1.104	-1.102	-1.100	-1.098	-1.095	-1.092	-1.090	-1.089	-1.086	-1.084	-1.081	-1.080	-1.078	-1.078	-1.075	-1.075	-1.074	-1.072	-1.072	-1.072	-1.072	-1.072	-1.072	-1.074	-1.075	-1.075	-1.078	-1.079	-1.080	-1.082	-1.085	-1.088	-1.090	-1.092	-1.095	-1.098	-1.101	-1.105	-1.108	-1.112	-1.115	-1.120	-1.125	-1.129	-1.134	-1.139	-1.142	-1.148	-1.154	-1.159	-1.164	-1.170	-1.175	-1.181	-1.188	-1.192	-1.200	-1.206	-1.214	-1.219	-1.226	-1.234	-1.240	-1.249	-1.256	-1.262	-1.271	-1.279	-1.288	-1.294	-1.302	-1.311	-1.319	-1.328	-1.335	-1.344	-1.351	-1.359	-1.368	-1.375	-1.384	-1.390	-1.398	-1.405	-1.412	-1.419	-1.426	-1.432	-1.439	-1.444	-1.450	-1.454	-1.459	-1.464	-1.468	-1.472	-1.475	-1.478	-1.481	-1.484	-1.485	-1.488	-1.489	-1.490	-1.491	-1.491	-1.492	-1.492	-1.492	-1.492	-1.492	-1.492	-1.492	-1.492	-1.491	-1.491	-1.491	-1.492	-1.492	-1.494	-1.495	-1.496	-1.499	-1.500	-1.504	-1.506	-1.510	-1.515	-1.521	-1.526	-1.532	-1.540	-1.548	-1.558	-1.566	-1.576	-1.588	-1.600	-1.614	-1.626	-1.641	-1.656	-1.674	-1.689	-1.706	-1.726	-1.744	-1.765	-1.785	-1.806	-1.828	-1.849	-1.872	-1.895	-1.919	-1.942	-1.966	-1.991	-2.016	-2.041	-2.066	-2.092	-2.118	-2.144	-2.168	-2.194	-2.220	-2.245	-2.270	-2.295	-2.320	-2.345	-2.370	-2.394	-2.418	-2.441	-2.464	-2.486	-2.509	-2.531	-2.552	-2.574	-2.595	-2.616	-2.635	-2.654	-2.672	-2.692	-2.710	-2.728	-2.744	-2.760	-2.776	-2.792	-2.808	-2.822	-2.836	-2.851	-2.862	-2.876	-2.889	-2.900	-2.911	-2.922	-2.931	-2.941	-2.951	-2.959	-2.969	-2.976	-2.982	-2.990	-2.995	-3.001	-3.008	-3.011	-3.015	-3.020	-3.022	-3.025	-3.028	-3.029	-3.030	-3.031	-3.031	-3.031	-3.031	-3.030	-3.030	-3.028	-3.026	-3.025	-3.021	-3.019	-3.016	-3.014	-3.011	-3.008	-3.005	-3.000	-2.998	-2.994	-2.990	-2.986	-2.982	-2.979	-2.976	-2.972	-2.970	-2.966	-2.964	-2.962	-2.960	-2.959	-2.956	-2.956	-2.954	-2.954	-2.952	-2.952	-2.952	-2.952	-2.955	-2.955	-2.958	-2.958	-2.960	-2.962	-2.964	-2.966	-2.968	-2.971	-2.972	-2.975	-2.976	-2.979	-2.980	-2.981	-2.982	-2.984	-2.985	-2.985	-2.986	-2.984	-2.984	-2.981	-2.980	-2.978	-2.974	-2.969	-2.965	-2.960	-2.952	-2.945	-2.938	-2.929	-2.919	-2.908	-2.896	-2.885	-2.871	-2.856	-2.842	-2.828	-2.810	-2.792	-2.775	-2.756	-2.736	-2.718	-2.695	-2.675	-2.652	-2.630	-2.608	-2.585	-2.561	-2.536	-2.512	-2.489	-2.464	-2.440	-2.416	-2.391	-2.368	-2.344	-2.321	-2.298	-2.274	-2.251	-2.230	-2.206	-2.186	-2.165	-2.144	-2.125	-2.106	-2.088	-2.070	-2.052	-2.036	-2.020	-2.006	-1.991	-1.978	-1.966	-1.954	-1.942	-1.932	-1.924	-1.914	-1.906	-1.898	-1.891	-1.885	-1.879	-1.874	-1.869	-1.864	-1.861	-1.858	-1.854	-1.851	-1.850	-1.848	-1.845	-1.844	-1.844	-1.841	-1.840	-1.839	-1.838	-1.836	-1.835	-1.835	-1.832	-1.831	-1.829	-1.828	-1.825	-1.824	-1.820	-1.818	-1.814	-1.811	-1.808	-1.802	-1.799	-1.792	-1.789	-1.782	-1.776	-1.770	-1.762	-1.755	-1.746	-1.738	-1.729	-1.719	-1.709	-1.699	-1.688	-1.675	-1.662	-1.650	-1.636	-1.622	-1.608	-1.594	-1.578	-1.561	-1.545	-1.526	-1.510	-1.491	-1.472	-1.452	-1.432	-1.411	-1.390	-1.369	-1.346	-1.324	-1.301	-1.278	-1.254	-1.229	-1.204	-1.179	-1.152	-1.128	-1.101	-1.075	-1.049	-1.021	-0.995	-0.968	-0.941	-0.915	-0.888	-0.860	-0.834	-0.808	-0.781	-0.755	-0.729	-0.704	-0.679	-0.655	-0.630	-0.608	-0.585	-0.561	-0.540	-0.519	-0.499	-0.480	-0.462	-0.444	-0.426	-0.411	-0.396	-0.381	-0.369	-0.356	-0.345	-0.336	-0.326	-0.319	-0.312	-0.306	-0.302	-0.299	-0.296	-0.295	-0.294	-0.295	-0.296	-0.300	-0.302	-0.308	-0.314	-0.320	-0.328	-0.336	-0.345	-0.354	-0.364	-0.375	-0.386	-0.398	-0.410	-0.424	-0.436	-0.449	-0.464	-0.478	-0.491	-0.505	-0.519	-0.532	-0.548	-0.561	-0.574	-0.589	-0.601	-0.615	-0.626	-0.639	-0.651	-0.662	-0.671	-0.682	-0.692	-0.701	-0.709	-0.718	-0.724	-0.730	-0.736	-0.741	-0.745	-0.749	-0.751	-0.754	-0.755	-0.755	-0.755	-0.755	-0.754	-0.751	-0.748	-0.745	-0.741	-0.738	-0.731	-0.726	-0.721	-0.714	-0.708	-0.700	-0.692	-0.685	-0.679	-0.670	-0.661	-0.654	-0.645	-0.636	-0.628	-0.619	-0.611	-0.602	-0.594	-0.586	-0.579	-0.571	-0.564	-0.558	-0.550	-0.544	-0.538	-0.531	-0.525	-0.520	-0.515	-0.511	-0.506	-0.504	-0.500	-0.496	-0.494	-0.492	-0.490	-0.489	-0.488	-0.486	-0.486	-0.486	-0.486	-0.488	-0.488	-0.488	-0.490	-0.490	-0.491	-0.494	-0.495	-0.498	-0.499	-0.501	-0.502	-0.504	-0.506	-0.509	-0.511	-0.512	-0.516	-0.518	-0.520	-0.521	-0.524	-0.525	-0.526	-0.529	-0.529	-0.531	-0.531	-0.532	-0.534	-0.534	-0.534	-0.535	-0.535	-0.534	-0.534	-0.534	-0.534	-0.532	-0.532	-0.531	-0.530	-0.528	-0.528	-0.525	-0.524	-0.522	-0.519	-0.516	-0.515	-0.511	-0.510	-0.507	-0.504	-0.500	-0.498	-0.495	-0.490	-0.488	-0.484	-0.480	-0.475	-0.471	-0.468	-0.462	-0.459	-0.454	-0.449	-0.445	-0.440	-0.435	-0.430	-0.426	-0.420	-0.415	-0.410	-0.406	-0.400	-0.395	-0.390	-0.385	-0.380	-0.376	-0.371	-0.366	-0.362	-0.359	-0.354	-0.350	-0.346	-0.342	-0.340	-0.336	-0.334	-0.331	-0.329	-0.328	-0.326	-0.325	-0.324	-0.324	-0.324	-0.324	-0.324	-0.325	-0.326	-0.329	-0.330	-0.334	-0.336	-0.340	-0.345	-0.348	-0.352	-0.358	-0.362	-0.368	-0.374	-0.380	-0.386	-0.392	-0.400	-0.406	-0.414	-0.421	-0.429	-0.436	-0.444	-0.452	-0.461	-0.468	-0.475	-0.482	-0.491	-0.499	-0.506	-0.514	-0.520	-0.526	-0.534	-0.541	-0.548	-0.554	-0.559	-0.564	-0.570	-0.575	-0.580	-0.584	-0.588	-0.592	-0.595	-0.599	-0.602	-0.605	-0.608	-0.610	-0.612	-0.614	-0.616	-0.619	-0.620	-0.621	-0.622	-0.624	-0.625	-0.626	-0.628	-0.629	-0.630	-0.632	-0.634	-0.636	-0.638	-0.640	-0.641	-0.644	-0.646	-0.649	-0.654	-0.656	-0.660	-0.664	-0.669	-0.672	-0.678	-0.684	-0.689	-0.696	-0.701	-0.709	-0.715	-0.722	-0.730	-0.739	-0.746	-0.756	-0.764	-0.774	-0.782	-0.792	-0.802	-0.812	-0.822	-0.832	-0.844	-0.854	-0.866	-0.876	-0.888	-0.899	-0.910	-0.921	-0.932	-0.944	-0.955	-0.966	-0.978	-0.989	-1.000	-1.010	-1.021	-1.031	-1.042	-1.052	-1.062	-1.072	-1.082	-1.092	-1.100	-1.110	-1.119	-1.128	-1.135	-1.144	-1.151	-1.159	-1.165	-1.171	-1.178	-1.182	-1.189	-1.194	-1.199	-1.202	-1.208	-1.210	-1.214	-1.216	-1.219	-1.221	-1.224	-1.225	-1.225	-1.226	-1.226	-1.226	-1.226	-1.226	-1.225	-1.224	-1.222	-1.221	-1.220	-1.219	-1.216	-1.214	-1.211	-1.209	-1.205	-1.204	-1.201	-1.198	-1.195	-1.192	-1.189	-1.186	-1.184	-1.181	-1.178	-1.176	-1.174	-1.171	-1.170	-1.168	-1.166	-1.166	-1.165	-1.164	-1.162	-1.164	-1.162	-1.164	-1.165	-1.165	-1.166	-1.168	-1.170	-1.171	-1.174	-1.175	-1.178	-1.180	-1.181	-1.185	-1.188	-1.191	-1.194	-1.196	-1.200	-1.202	-1.206	-1.209	-1.211	-1.214	-1.216	-1.219	-1.219	-1.221	-1.222	-1.224	-1.224	-1.225	-1.226	-1.225	-1.224	-1.222	-1.221	-1.220	-1.216	-1.214	-1.211	-1.208	-1.202	-1.199	-1.192	-1.188	-1.181	-1.175	-1.169	-1.160	-1.154	-1.145	-1.138	-1.129	-1.119	-1.110	-1.100	-1.091	-1.080	-1.069	-1.059	-1.046	-1.036	-1.024	-1.012	-1.001	-0.989	-0.976	-0.965	-0.952	-0.940	-0.928	-0.915	-0.902	-0.891	-0.878	-0.866	-0.852	-0.841	-0.829	-0.816	-0.804	-0.791	-0.779	-0.768	-0.755	-0.744	-0.731	-0.721	-0.709	-0.699	-0.688	-0.676	-0.668	-0.656	-0.648	-0.638	-0.628	-0.619	-0.611	-0.602	-0.594	-0.588	-0.579	-0.572	-0.566	-0.560	-0.555	-0.549	-0.544	-0.540	-0.536	-0.532	-0.530	-0.528	-0.525	-0.522	-0.522	-0.520	-0.520	-0.520	-0.520	-0.521	-0.521	-0.522	-0.524	-0.525	-0.529	-0.530	-0.532	-0.535	-0.539	-0.540	-0.544	-0.546	-0.549	-0.552	-0.555	-0.559	-0.561	-0.564	-0.565	-0.568	-0.569	-0.569	-0.571	-0.571	-0.570	-0.571	-0.569	-0.568	-0.565	-0.562	-0.559	-0.555	-0.551	-0.546	-0.541	-0.536	-0.529	-0.522	-0.515	-0.506	-0.499	-0.490	-0.480	-0.469	-0.459	-0.448	-0.436	-0.424	-0.411	-0.400	-0.388	-0.374	-0.360	-0.348	-0.334	-0.320	-0.306	-0.292	-0.279	-0.265	-0.251	-0.238	-0.222	-0.210	-0.196	-0.182	-0.171	-0.158	-0.144	-0.132	-0.120	-0.108	-0.096	-0.085	-0.074	-0.062	-0.052	-0.041	-0.031	-0.021	-0.011	-0.002	0.006	0.015	0.025	0.032	0.040	0.049	0.058	0.064	0.071	0.079	0.085	0.091	0.099	0.105	0.111	0.118	0.124	0.129	0.135	0.140	0.145	0.150	0.155	0.160	0.164	0.166	0.171	0.175	0.178	0.180	0.181	0.184	0.185	0.186	0.188	0.188	0.188	0.186	0.185	0.184	0.182	0.180	0.178	0.174	0.169	0.165	0.160	0.156	0.149	0.144	0.138	0.130	0.122	0.115	0.108	0.099	0.090	0.080	0.072	0.064	0.052	0.044	0.035	0.025	0.016	0.008	-0.002	-0.011	-0.019	-0.029	-0.036	-0.045	-0.052	-0.060	-0.068	-0.072	-0.079	-0.084	-0.089	-0.094	-0.099	-0.101	-0.105	-0.108	-0.109	-0.110	-0.111	-0.110	-0.110	-0.110	-0.109	-0.106	-0.104	-0.100	-0.098	-0.094	-0.090	-0.086	-0.081	-0.076	-0.072	-0.068	-0.062	-0.058	-0.052	-0.045	-0.040	-0.036	-0.030	-0.025	-0.020	-0.016	-0.011	-0.008	-0.004	0.001	0.002	0.006	0.009	0.011	0.012	0.014	0.015	0.015	0.015	0.015	0.014	0.014	0.011	0.011	0.009	0.006	0.004	0.001	-0.001	-0.005	-0.009	-0.011	-0.015	-0.019	-0.022	-0.025	-0.029	-0.032	-0.035	-0.039	-0.040	-0.044	-0.045	-0.048	-0.049	-0.050	-0.050	-0.050	-0.050	-0.049	-0.049	-0.046	-0.044	-0.041	-0.038	-0.034	-0.030	-0.025	-0.020	-0.014	-0.006	0.001	0.008	0.016	0.025	0.034	0.042	0.052	0.062	0.074	0.084	0.095	0.105	0.118	0.129	0.140	0.151	0.164	0.175	0.188	0.199	0.210	0.221	0.234	0.244	0.254	0.264	0.274	0.282	0.291	0.300	0.309	0.316	0.324	0.330	0.336	0.342	0.348	0.351	0.356	0.360	0.362	0.365	0.366	0.368	0.368	0.369	0.368	0.368	0.365	0.364	0.361	0.358	0.355	0.351	0.348	0.344	0.339	0.335	0.330	0.326	0.320	0.315	0.310	0.304	0.299	0.294	0.289	0.284	0.279	0.275	0.270	0.265	0.262	0.258	0.254	0.252	0.250	0.248	0.245	0.244	0.242	0.242	0.241	0.242	0.244	0.245	0.246	0.250	0.252	0.256	0.260	0.265	0.270	0.275	0.282	0.288	0.296	0.304	0.311	0.320	0.330	0.339	0.350	0.360	0.371	0.382	0.395	0.406	0.419	0.431	0.445	0.459	0.472	0.486	0.501	0.515	0.529	0.544	0.559	0.574	0.589	0.605	0.619	0.635	0.650	0.665	0.681	0.695	0.710	0.726	0.740	0.755	0.769	0.782	0.798	0.810	0.824	0.836	0.849	0.861	0.874	0.884	0.895	0.905	0.916	0.925	0.932	0.941	0.950	0.956	0.964	0.969	0.975	0.979	0.982	0.986	0.989	0.990	0.991	0.991	0.990	0.990	0.989	0.985	0.982	0.979	0.975	0.970	0.966	0.959	0.952	0.945	0.938	0.930	0.922	0.914	0.904	0.895	0.885	0.875	0.865	0.854	0.845	0.834	0.822	0.811	0.801	0.790	0.780	0.768	0.758	0.748	0.736	0.728	0.718	0.709	0.699	0.690	0.682	0.675	0.668	0.660	0.654	0.648	0.641	0.636	0.632	0.629	0.625	0.621	0.619	0.618	0.615	0.614	0.614	0.615	0.615	0.616	0.618	0.619	0.622	0.624	0.628	0.631	0.635	0.639	0.644	0.649	0.654	0.660	0.664	0.670	0.676	0.681	0.686	0.691	0.699	0.704	0.709	0.714	0.719	0.725	0.729	0.734	0.738	0.742	0.746	0.749	0.751	0.754	0.756	0.758	0.758	0.759	0.759	0.758	0.756	0.755	0.751	0.750	0.745	0.741	0.736	0.731	0.726	0.720	0.712	0.705	0.696	0.689	0.680	0.670	0.660	0.650	0.639	0.628	0.616	0.604	0.591	0.580	0.568	0.555	0.542	0.529	0.515	0.502	0.490	0.478	0.465	0.452	0.440	0.429	0.418	0.406	0.396	0.386	0.376	0.366	0.359	0.350	0.344	0.338	0.331	0.328	0.322	0.320	0.316	0.315	0.314	0.314	0.315	0.316	0.319	0.322	0.328	0.334	0.339	0.346	0.355	0.362	0.372	0.382	0.394	0.404	0.416	0.430	0.444	0.458	0.472	0.488	0.502	0.519	0.535	0.551	0.568	0.584	0.601	0.619	0.636	0.654	0.669	0.686	0.704	0.719	0.736	0.751	0.766	0.781	0.795	0.810	0.822	0.835	0.848	0.859	0.869	0.879	0.889	0.896	0.904	0.910	0.916	0.921	0.925	0.928	0.930	0.931	0.931	0.930	0.929	0.926	0.921	0.918	0.912	0.908	0.900	0.892	0.884	0.874	0.865	0.855	0.844	0.831	0.819	0.806	0.794	0.780	0.765	0.750	0.735	0.720	0.705	0.690	0.674	0.659	0.642	0.629	0.612	0.598	0.581	0.568	0.552	0.538	0.524	0.511	0.498	0.484	0.472	0.460	0.449	0.439	0.428	0.418	0.409	0.400	0.391	0.384	0.376	0.370	0.364	0.360	0.354	0.350	0.346	0.342	0.340	0.339	0.336	0.335	0.335	0.334	0.334	0.335	0.336	0.336	0.339	0.340	0.341	0.344	0.346	0.349	0.351	0.354	0.356	0.361	0.364	0.366	0.370	0.372	0.376	0.379	0.382	0.385	0.389	0.391	0.394	0.396	0.399	0.401	0.404	0.405	0.408	0.410	0.411	0.412	0.414	0.415	0.415	0.416	0.416	0.416	0.418	0.418	0.418	0.416	0.415	0.414	0.412	0.411	0.410	0.409	0.406	0.405	0.402	0.400	0.398	0.394	0.391	0.389	0.384	0.381	0.378	0.374	0.369	0.365	0.361	0.358	0.352	0.348	0.342	0.338	0.334	0.329	0.324	0.319	0.314	0.309	0.305	0.300	0.295	0.290	0.285	0.281	0.275	0.271	0.268	0.262	0.259	0.252	0.249	0.245	0.241	0.236	0.232	0.230	0.226	0.222	0.220	0.216	0.212	0.210	0.208	0.204	0.202	0.200	0.196	0.195	0.192	0.190	0.188	0.185	0.184	0.181	0.180	0.178	0.175	0.174	0.171	0.169	0.168	0.165	0.161	0.159	0.156	0.154	0.152	0.149	0.146	0.142	0.140	0.136	0.132	0.129	0.125	0.121	0.118	0.112	0.109	0.104	0.098	0.092	0.089	0.082	0.078	0.071	0.065	0.059	0.052	0.045	0.039	0.031	0.024	0.016	0.008	0.000	-0.009	-0.018	-0.026	-0.034	-0.044	-0.052	-0.061	-0.070	-0.080	-0.089	-0.099	-0.109	-0.119	-0.128	-0.138	-0.146	-0.156	-0.165	-0.175	-0.184	-0.192	-0.202	-0.210	-0.219	-0.228	-0.235	-0.242	-0.249	-0.255	-0.262	-0.268	-0.274	-0.278	-0.282	-0.285	-0.288	-0.291	-0.294	-0.294	-0.295	-0.294	-0.294	-0.292	-0.290	-0.286	-0.282	-0.279	-0.274	-0.268	-0.260	-0.254	-0.245	-0.236	-0.228	-0.218	-0.208	-0.195	-0.184	-0.171	-0.158	-0.145	-0.131	-0.118	-0.102	-0.089	-0.074	-0.060	-0.044	-0.029	-0.012	0.002	0.018	0.034	0.048	0.062	0.079	0.092	0.108	0.121	0.134	0.148	0.159	0.172	0.184	0.195	0.206	0.215	0.226	0.234	0.242	0.249	0.258	0.262	0.269	0.272	0.278	0.281	0.284	0.285	0.288	0.289	0.290	0.289	0.289	0.288	0.286	0.284	0.280	0.278	0.274	0.270	0.264	0.260	0.254	0.249	0.242	0.236	0.230	0.222	0.216	0.208	0.201	0.194	0.186	0.179	0.171	0.162	0.156	0.149	0.141	0.132	0.125	0.118	0.112	0.105	0.099	0.091	0.086	0.080	0.075	0.069	0.064	0.060	0.056	0.051	0.049	0.045	0.042	0.040	0.039	0.038	0.036	0.035	0.036	0.035	0.036	0.039	0.041	0.044	0.046	0.050	0.055	0.060	0.065	0.070	0.076	0.082	0.091	0.099	0.108	0.116	0.125	0.135	0.146	0.158	0.169	0.180	0.194	0.206	0.220	0.232	0.248	0.261	0.276	0.291	0.308	0.322	0.339	0.354	0.370	0.388	0.402	0.419	0.436	0.452	0.470	0.486	0.504	0.520	0.536	0.554	0.570	0.588	0.604	0.620	0.635	0.651	0.666	0.682	0.696	0.711	0.726	0.740	0.752	0.766	0.779	0.791	0.802	0.815	0.826	0.836	0.846	0.858	0.866	0.876	0.884	0.892	0.900	0.908	0.915	0.922	0.928	0.932	0.939	0.944	0.949	0.954	0.958	0.961	0.965	0.969	0.971	0.974	0.976	0.978	0.980	0.981	0.982	0.985	0.985	0.986	0.988	0.988	0.988	0.989	0.989	0.989	0.990	0.990	0.990	0.991	0.991	0.992	0.991	0.992	0.992	0.992	0.994	0.994	0.995	0.995	0.996	0.996	0.998	0.999	0.999	1.001	1.001	1.004	1.005	1.006	1.009	1.010	1.012	1.015	1.016	1.019	1.021	1.024	1.028	1.030	1.034	1.038	1.041	1.045	1.049	1.052	1.058	1.062	1.068	1.072	1.079	1.084	1.090	1.095	1.102	1.108	1.115	1.121	1.130	1.136	1.144	1.151	1.160	1.168	1.176	1.184	1.192	1.200	1.209	1.219	1.228	1.236	1.246	1.255	1.264	1.274	1.282	1.292	1.301	1.311	1.320	1.329	1.338	1.348	1.356	1.365	1.372	1.381	1.389	1.398	1.406	1.412	1.421	1.429	1.435	1.441	1.449	1.455	1.462	1.468	1.474	1.479	1.485	1.490	1.496	1.500	1.504	1.510	1.514	1.518	1.522	1.526	1.530	1.534	1.536	1.540	1.544	1.548	1.550	1.552	1.556	1.559	1.561	1.562	1.565	1.566	1.568	1.570	1.571	1.572	1.574	1.575	1.575	1.575	1.576	1.575	1.574	1.574	1.572	1.571	1.569	1.568	1.565	1.564	1.560	1.556	1.552	1.549	1.544	1.538	1.532	1.526	1.520	1.514	1.506	1.499	1.490	1.481	1.472	1.464	1.452	1.442	1.432	1.421	1.409	1.398	1.386	1.374	1.361	1.349	1.335	1.322	1.310	1.296	1.284	1.269	1.256	1.242	1.229	1.215	1.202	1.189	1.176	1.162	1.150	1.138	1.125	1.112	1.101	1.090	1.079	1.068	1.058	1.048	1.036	1.028	1.019	1.010	1.001	0.994	0.986	0.979	0.972	0.966	0.960	0.956	0.950	0.946	0.941	0.939	0.936	0.932	0.930	0.929	0.928	0.926	0.925	0.925	0.925	0.925	0.925	0.926	0.928	0.929	0.930	0.932	0.935	0.938	0.940	0.942	0.945	0.949	0.950	0.954	0.958	0.960	0.964	0.966	0.969	0.971	0.974	0.976	0.979	0.981	0.982	0.985	0.986	0.986	0.989	0.989	0.989	0.989	0.988	0.988	0.986	0.984	0.982	0.980	0.978	0.972	0.969	0.965	0.960	0.955	0.950	0.944	0.936	0.929	0.921	0.914	0.906	0.898	0.888	0.879	0.870	0.860	0.850	0.840	0.830	0.820	0.809	0.799	0.789	0.778	0.768	0.755	0.745	0.735	0.726	0.716	0.705	0.696	0.688	0.679	0.670	0.662	0.655	0.649	0.641	0.635	0.630	0.625	0.620	0.615	0.612	0.609	0.606	0.604	0.602	0.600	0.600	0.599	0.599	0.599	0.601	0.601	0.604	0.606	0.609	0.611	0.614	0.618	0.620	0.624	0.628	0.630	0.634	0.639	0.641	0.646	0.650	0.654	0.656	0.661	0.665	0.668	0.670	0.674	0.675	0.679	0.681	0.681	0.684	0.685	0.685	0.685	0.685	0.685	0.684	0.684	0.682	0.680	0.679	0.675	0.672	0.669	0.665	0.660	0.656	0.650	0.645	0.640	0.632	0.626	0.619	0.610	0.602	0.594	0.586	0.576	0.566	0.556	0.546	0.535	0.524	0.512	0.500	0.488	0.475	0.462	0.449	0.435	0.422	0.408	0.394	0.379	0.365	0.349	0.335	0.319	0.302	0.289	0.272	0.256	0.241	0.225	0.209	0.194	0.179	0.164	0.149	0.134	0.120	0.105	0.091	0.079	0.065	0.052	0.040	0.029	0.018	0.008	-0.002	-0.012	-0.021	-0.029	-0.035	-0.042	-0.049	-0.054	-0.058	-0.062	-0.066	-0.068	-0.069	-0.070	-0.070	-0.069	-0.068	-0.066	-0.062	-0.060	-0.056	-0.052	-0.046	-0.041	-0.035	-0.029	-0.022	-0.015	-0.008	0.001	0.009	0.018	0.025	0.034	0.041	0.049	0.058	0.066	0.074	0.081	0.089	0.096	0.104	0.109	0.116	0.121	0.128	0.131	0.135	0.139	0.142	0.145	0.146	0.149	0.149	0.149	0.149	0.148	0.145	0.142	0.141	0.138	0.132	0.128	0.124	0.118	0.111	0.105	0.098	0.091	0.084	0.075	0.068	0.058	0.050	0.041	0.031	0.021	0.012	0.004	-0.006	-0.016	-0.026	-0.034	-0.044	-0.054	-0.062	-0.071	-0.080	-0.089	-0.096	-0.105	-0.111	-0.119	-0.125	-0.131	-0.138	-0.144	-0.149	-0.154	-0.159	-0.162	-0.166	-0.169	-0.171	-0.172	-0.175	-0.178	-0.178	-0.178	-0.178	-0.179	-0.178	-0.175	-0.175	-0.174	-0.171	-0.169	-0.166	-0.162	-0.159	-0.156	-0.152	-0.149	-0.144	-0.140	-0.135	-0.131	-0.126	-0.121	-0.116	-0.112	-0.108	-0.104	-0.099	-0.094	-0.090	-0.086	-0.081	-0.078	-0.074	-0.071	-0.068	-0.065	-0.062	-0.059	-0.058	-0.056	-0.055	-0.054	-0.054	-0.054	-0.055	-0.055	-0.056	-0.059	-0.061	-0.064	-0.068	-0.070	-0.074	-0.079	-0.084	-0.090	-0.096	-0.101	-0.109	-0.116	100.000	5.000	2.000	1.000	4.000	0.000	0.000	0.000	0.000	0.000	0.000	0.000	0.000	0.000	0.000	0.000	0.000	0.000	-1.038	-1.046	-1.055	-1.062	-1.069	-1.075	-1.080	-1.085	-1.089	-1.091	-1.095	-1.096	-1.098	-1.099	-1.098	-1.096	-1.096	-1.094	-1.090	-1.086	-1.082	-1.078	-1.071	-1.064	-1.059	-1.051	-1.042	-1.032	-1.024	-1.015	-1.005	-0.994	-0.982	-0.971	-0.960	-0.948	-0.936	-0.924	-0.911	-0.898	-0.885	-0.872	-0.859	-0.846	-0.832	-0.820	-0.808	-0.795	-0.782	-0.770	-0.759	-0.746	-0.735	-0.722	-0.711	-0.701	-0.690	-0.681	-0.671	-0.662	-0.652	-0.645	-0.638	-0.630	-0.624	-0.618	-0.611	-0.608	-0.601	-0.598	-0.595	-0.591	-0.588	-0.586	-0.584	-0.584	-0.582	-0.582	-0.584	-0.585	-0.585	-0.588	-0.591	-0.594	-0.598	-0.601	-0.606	-0.610	-0.616	-0.621	-0.628	-0.634	-0.641	-0.649	-0.656	-0.664	-0.672	-0.681	-0.690	-0.699	-0.708	-0.716	-0.728	-0.736	-0.746	-0.758	-0.766	-0.778	-0.788	-0.798	-0.808	-0.818	-0.829	-0.838	-0.848	-0.856	-0.866	-0.875	-0.884	-0.894	-0.902	-0.909	-0.918	-0.924	-0.931	-0.939	-0.945	-0.950	-0.955	-0.960	-0.966	-0.969	-0.972	-0.978	-0.980	-0.981	-0.984	-0.985	-0.986	-0.988	-0.986	-0.986	-0.986	-0.984	-0.984	-0.981	-0.980	-0.978	-0.974	-0.971	-0.969	-0.964	-0.960	-0.956	-0.951	-0.946	-0.941	-0.938	-0.932	-0.926	-0.921	-0.915	-0.910	-0.904	-0.898	-0.891	-0.886	-0.880	-0.872	-0.868	-0.860	-0.854	-0.846	-0.840	-0.834	-0.828	-0.819	-0.811	-0.805	-0.798	-0.790	-0.782	-0.774	-0.766	-0.759	-0.751	-0.742	-0.735	-0.726	-0.718	-0.709	-0.700	-0.691	-0.682	-0.672	-0.662	-0.652	-0.642	-0.634	-0.624	-0.614	-0.604	-0.592	-0.581	-0.570	-0.559	-0.549	-0.536	-0.525	-0.514	-0.502	-0.490	-0.478	-0.466	-0.454	-0.441	-0.430	-0.416	-0.405	-0.392	-0.380	-0.369	-0.356	-0.344	-0.331	-0.321	-0.309	-0.298	-0.286	-0.274	-0.262	-0.252	-0.241	-0.231	-0.221	-0.211	-0.202	-0.194	-0.184	-0.176	-0.168	-0.160	-0.152	-0.146	-0.139	-0.132	-0.128	-0.122	-0.118	-0.112	-0.109	-0.106	-0.104	-0.101	-0.099	-0.099	-0.098	-0.096	-0.096	-0.096	-0.098	-0.100	-0.101	-0.104	-0.108	-0.110	-0.112	-0.116	-0.121	-0.126	-0.130	-0.135	-0.140	-0.145	-0.150	-0.155	-0.161	-0.168	-0.174	-0.179	-0.185	-0.190	-0.195	-0.200	-0.205	-0.210	-0.215	-0.219	-0.222	-0.226	-0.229	-0.231	-0.234	-0.236	-0.238	-0.239	-0.239	-0.239	-0.239	-0.238	-0.236	-0.234	-0.231	-0.228	-0.224	-0.219	-0.214	-0.209	-0.202	-0.196	-0.190	-0.181	-0.175	-0.166	-0.156	-0.148	-0.138	-0.128	-0.118	-0.108	-0.095	-0.084	-0.072	-0.060	-0.049	-0.036	-0.024	-0.011	0.001	0.014	0.028	0.040	0.054	0.065	0.079	0.092	0.105	0.118	0.130	0.142	0.155	0.168	0.180	0.192	0.204	0.216	0.228	0.239	0.251	0.261	0.272	0.282	0.294	0.304	0.314	0.322	0.332	0.341	0.351	0.359	0.368	0.375	0.384	0.391	0.399	0.406	0.412	0.419	0.426	0.431	0.438	0.442	0.449	0.452	0.459	0.462	0.468	0.471	0.475	0.479	0.481	0.485	0.490	0.492	0.495	0.498	0.500	0.502	0.504	0.505	0.507	0.509	0.510	0.512	0.514	0.514	0.516	0.516	0.518	0.519	0.520	0.521	0.521	0.522	0.524	0.522	0.524	0.525	0.526	0.526	0.526	0.528	0.528	0.529	0.530	0.530	0.531	0.531	0.534	0.534	0.534	0.535	0.536	0.536	0.538	0.538	0.539	0.539	0.538	0.539	0.539	0.538	0.539	0.539	0.539	0.536	0.536	0.536	0.535	0.534	0.532	0.531	0.529	0.526	0.525	0.522	0.520	0.516	0.515	0.511	0.507	0.504	0.500	0.496	0.491	0.488	0.481	0.475	0.470	0.464	0.459	0.452	0.445	0.439	0.431	0.425	0.418	0.410	0.402	0.394	0.386	0.378	0.369	0.359	0.351	0.341	0.332	0.324	0.314	0.304	0.294	0.284	0.275	0.265	0.254	0.245	0.234	0.222	0.214	0.202	0.192	0.182	0.171	0.161	0.151	0.139	0.129	0.119	0.109	0.099	0.089	0.079	0.069	0.060	0.050	0.040	0.031	0.022	0.014	0.005	-0.004	-0.011	-0.019	-0.028	-0.034	-0.040	-0.046	-0.052	-0.059	-0.064	-0.068	-0.072	-0.076	-0.080	-0.082	-0.085	-0.088	-0.089	-0.090	-0.091	-0.091	-0.090	-0.091	-0.090	-0.089	-0.086	-0.085	-0.082	-0.079	-0.076	-0.072	-0.069	-0.065	-0.060	-0.058	-0.052	-0.048	-0.042	-0.038	-0.031	-0.026	-0.022	-0.016	-0.011	-0.006	-0.001	0.004	0.009	0.014	0.018	0.021	0.026	0.029	0.032	0.035	0.038	0.040	0.042	0.044	0.045	0.046	0.046	0.048	0.046	0.045	0.045	0.042	0.040	0.038	0.035	0.030	0.026	0.022	0.018	0.012	0.006	0.000	-0.006	-0.012	-0.021	-0.029	-0.038	-0.045	-0.054	-0.064	-0.072	-0.082	-0.092	-0.104	-0.114	-0.125	-0.135	-0.146	-0.159	-0.170	-0.182	-0.194	-0.206	-0.219	-0.231	-0.244	-0.256	-0.270	-0.284	-0.295	-0.309	-0.322	-0.335	-0.349	-0.361	-0.375	-0.389	-0.401	-0.415	-0.428	-0.440	-0.454	-0.465	-0.479	-0.490	-0.504	-0.515	-0.528	-0.539	-0.550	-0.561	-0.574	-0.584	-0.594	-0.605	-0.615	-0.625	-0.634	-0.644	-0.652	-0.661	-0.670	-0.678	-0.686	-0.694	-0.701	-0.708	-0.715	-0.720	-0.726	-0.732	-0.738	-0.742	-0.748	-0.752	-0.756	-0.760	-0.765	-0.769	-0.771	-0.775	-0.779	-0.781	-0.785	-0.788	-0.791	-0.794	-0.796	-0.799	-0.801	-0.804	-0.806	-0.809	-0.812	-0.815	-0.819	-0.821	-0.825	-0.829	-0.832	-0.836	-0.840	-0.844	-0.848	-0.854	-0.859	-0.864	-0.869	-0.874	-0.880	-0.886	-0.892	-0.899	-0.905	-0.912	-0.919	-0.926	-0.934	-0.941	-0.950	-0.958	-0.966	-0.974	-0.984	-0.992	-1.001	-1.010	-1.020	-1.028	-1.036	-1.046	-1.055	-1.064	-1.074	-1.082	-1.092	-1.100	-1.110	-1.119	-1.128	-1.135	-1.144	-1.151	-1.160	-1.166	-1.174	-1.181	-1.188	-1.194	-1.200	-1.205	-1.210	-1.216	-1.220	-1.224	-1.229	-1.231	-1.235	-1.238	-1.240	-1.242	-1.242	-1.245	-1.246	-1.246	-1.245	-1.246	-1.245	-1.244	-1.242	-1.241	-1.240	-1.238	-1.236	-1.232	-1.230	-1.229	-1.225	-1.222	-1.219	-1.215	-1.212	-1.209	-1.206	-1.204	-1.201	-1.198	-1.195	-1.192	-1.191	-1.189	-1.188	-1.186	-1.185	-1.185	-1.184	-1.185	-1.186	-1.188	-1.189	-1.191	-1.194	-1.196	-1.200	-1.204	-1.209	-1.214	-1.219	-1.225	-1.232	-1.240	-1.248	-1.256	-1.265	-1.275	-1.285	-1.295	-1.306	-1.316	-1.329	-1.340	-1.352	-1.365	-1.378	-1.391	-1.405	-1.419	-1.432	-1.446	-1.460	-1.474	-1.489	-1.504	-1.518	-1.531	-1.545	-1.559	-1.571	-1.586	-1.599	-1.611	-1.622	-1.635	-1.648	-1.658	-1.669	-1.679	-1.689	-1.698	-1.706	-1.714	-1.721	-1.729	-1.734	-1.739	-1.744	-1.746	-1.751	-1.752	-1.755	-1.758	-1.756	-1.756	-1.755	-1.754	-1.751	-1.749	-1.745	-1.741	-1.735	-1.731	-1.725	-1.718	-1.711	-1.704	-1.696	-1.688	-1.679	-1.670	-1.660	-1.651	-1.641	-1.630	-1.620	-1.610	-1.599	-1.589	-1.579	-1.568	-1.558	-1.546	-1.536	-1.526	-1.516	-1.506	-1.495	-1.485	-1.476	-1.468	-1.460	-1.451	-1.442	-1.435	-1.428	-1.420	-1.415	-1.408	-1.402	-1.396	-1.391	-1.388	-1.384	-1.380	-1.378	-1.375	-1.372	-1.371	-1.370	-1.369	-1.368	-1.369	-1.369	-1.369	-1.370	-1.371	-1.372	-1.375	-1.378	-1.379	-1.381	-1.385	-1.388	-1.390	-1.394	-1.396	-1.400	-1.402	-1.406	-1.408	-1.411	-1.415	-1.418	-1.419	-1.422	-1.424	-1.426	-1.428	-1.430	-1.430	-1.430	-1.430	-1.430	-1.430	-1.429	-1.428	-1.426	-1.422	-1.419	-1.416	-1.411	-1.406	-1.400	-1.394	-1.388	-1.381	-1.372	-1.365	-1.355	-1.345	-1.334	-1.322	-1.311	-1.299	-1.286	-1.274	-1.259	-1.245	-1.231	-1.215	-1.200	-1.184	-1.168	-1.150	-1.134	-1.118	-1.100	-1.081	-1.064	-1.045	-1.028	-1.009	-0.991	-0.974	-0.956	-0.938	-0.920	-0.902	-0.885	-0.868	-0.851	-0.836	-0.819	-0.804	-0.789	-0.774	-0.760	-0.745	-0.734	-0.720	-0.709	-0.696	-0.686	-0.676	-0.666	-0.658	-0.649	-0.642	-0.635	-0.629	-0.622	-0.618	-0.612	-0.609	-0.605	-0.602	-0.600	-0.600	-0.598	-0.598	-0.598	-0.598	-0.598	-0.600	-0.601	-0.604	-0.606	-0.609	-0.612	-0.615	-0.619	-0.622	-0.626	-0.630	-0.634	-0.638	-0.642	-0.646	-0.650	-0.655	-0.659	-0.665	-0.669	-0.672	-0.678	-0.682	-0.686	-0.690	-0.694	-0.699	-0.701	-0.705	-0.709	-0.712	-0.716	-0.719	-0.722	-0.724	-0.728	-0.730	-0.731	-0.734	-0.736	-0.739	-0.741	-0.742	-0.745	-0.746	-0.748	-0.750	-0.752	-0.752	-0.754	-0.756	-0.758	-0.759	-0.761	-0.761	-0.764	-0.765	-0.766	-0.768	-0.770	-0.771	-0.772	-0.774	-0.776	-0.778	-0.779	-0.781	-0.784	-0.785	-0.788	-0.790	-0.791	-0.794	-0.796	-0.799	-0.801	-0.804	-0.806	-0.809	-0.811	-0.815	-0.816	-0.820	-0.821	-0.825	-0.828	-0.830	-0.832	-0.835	-0.838	-0.841	-0.842	-0.845	-0.848	-0.850	-0.852	-0.854	-0.856	-0.858	-0.859	-0.860	-0.861	-0.862	-0.864	-0.865	-0.865	-0.866	-0.865	-0.865	-0.866	-0.865	-0.864	-0.864	-0.862	-0.861	-0.860	-0.859	-0.858	-0.855	-0.852	-0.850	-0.848	-0.845	-0.842	-0.839	-0.836	-0.832	-0.829	-0.825	-0.821	-0.818	-0.812	-0.808	-0.802	-0.799	-0.792	-0.788	-0.782	-0.776	-0.771	-0.765	-0.759	-0.752	-0.745	-0.739	-0.731	-0.725	-0.718	-0.711	-0.704	-0.695	-0.688	-0.680	-0.671	-0.662	-0.655	-0.646	-0.635	-0.626	-0.616	-0.608	-0.598	-0.588	-0.578	-0.565	-0.555	-0.542	-0.531	-0.520	-0.509	-0.496	-0.484	-0.471	-0.458	-0.445	-0.432	-0.419	-0.406	-0.392	-0.378	-0.365	-0.350	-0.335	-0.321	-0.306	-0.292	-0.278	-0.264	-0.249	-0.235	-0.220	-0.205	-0.191	-0.176	-0.162	-0.148	-0.134	-0.120	-0.106	-0.092	-0.080	-0.066	-0.055	-0.042	-0.029	-0.018	-0.008	0.004	0.015	0.025	0.036	0.045	0.055	0.062	0.071	0.080	0.086	0.094	0.100	0.106	0.110	0.116	0.120	0.125	0.129	0.132	0.135	0.138	0.140	0.141	0.142	0.144	0.145	0.145	0.146	0.145	0.145	0.145	0.144	0.144	0.142	0.141	0.142	0.140	0.139	0.138	0.136	0.135	0.134	0.132	0.131	0.130	0.129	0.129	0.128	0.128	0.126	0.126	0.126	0.126	0.126	0.126	0.128	0.128	0.129	0.130	0.131	0.132	0.135	0.135	0.138	0.139	0.141	0.142	0.144	0.146	0.148	0.150	0.152	0.154	0.156	0.158	0.159	0.161	0.162	0.162	0.164	0.165	0.166	0.166	0.166	0.166	0.166	0.165	0.165	0.162	0.162	0.160	0.158	0.156	0.154	0.151	0.149	0.144	0.140	0.136	0.132	0.128	0.124	0.119	0.112	0.108	0.102	0.095	0.090	0.085	0.079	0.072	0.066	0.060	0.054	0.048	0.041	0.035	0.029	0.022	0.018	0.012	0.006	0.001	-0.004	-0.009	-0.014	-0.018	-0.021	-0.024	-0.028	-0.031	-0.032	-0.035	-0.036	-0.036	-0.038	-0.038	-0.036	-0.036	-0.035	-0.034	-0.032	-0.030	-0.026	-0.024	-0.020	-0.016	-0.011	-0.006	0.000	0.005	0.011	0.018	0.025	0.031	0.039	0.046	0.054	0.062	0.070	0.079	0.088	0.095	0.104	0.112	0.121	0.130	0.138	0.146	0.155	0.161	0.170	0.178	0.184	0.191	0.198	0.205	0.211	0.216	0.221	0.226	0.231	0.235	0.238	0.240	0.242	0.244	0.245	0.246	0.245	0.246	0.245	0.242	0.240	0.238	0.234	0.229	0.225	0.220	0.215	0.209	0.201	0.195	0.186	0.180	0.171	0.161	0.152	0.144	0.134	0.124	0.112	0.104	0.094	0.082	0.071	0.061	0.050	0.040	0.029	0.019	0.008	-0.002	-0.012	-0.022	-0.031	-0.042	-0.050	-0.060	-0.068	-0.075	-0.084	-0.091	-0.098	-0.104	-0.111	-0.118	-0.122	-0.126	-0.131	-0.135	-0.139	-0.141	-0.144	-0.146	-0.149	-0.150	-0.151	-0.151	-0.152	-0.152	-0.154	-0.152	-0.152	-0.151	-0.151	-0.150	-0.150	-0.148	-0.146	-0.145	-0.144	-0.142	-0.141	-0.141	-0.140	-0.138	-0.138	-0.138	-0.136	-0.136	-0.135	-0.136	-0.138	-0.138	-0.140	-0.141	-0.142	-0.144	-0.148	-0.149	-0.151	-0.154	-0.159	-0.161	-0.166	-0.169	-0.174	-0.178	-0.182	-0.188	-0.192	-0.199	-0.204	-0.210	-0.215	-0.222	-0.228	-0.234	-0.239	-0.245	-0.251	-0.258	-0.264	-0.269	-0.275	-0.280	-0.285	-0.290	-0.295	-0.300	-0.304	-0.309	-0.312	-0.315	-0.319	-0.321	-0.324	-0.326	-0.329	-0.330	-0.332	-0.332	-0.332	-0.332	-0.332	-0.331	-0.331	-0.329	-0.328	-0.325	-0.322	-0.319	-0.315	-0.311	-0.306	-0.301	-0.296	-0.290	-0.284	-0.278	-0.270	-0.264	-0.256	-0.248	-0.239	-0.230	-0.221	-0.211	-0.202	-0.192	-0.182	-0.172	-0.161	-0.150	-0.140	-0.128	-0.116	-0.105	-0.092	-0.081	-0.069	-0.056	-0.044	-0.032	-0.020	-0.008	0.004	0.016	0.028	0.040	0.051	0.061	0.072	0.085	0.094	0.104	0.112	0.121	0.130	0.139	0.148	0.154	0.160	0.166	0.172	0.176	0.181	0.185	0.188	0.190	0.191	0.191	0.192	0.191	0.189	0.188	0.184	0.180	0.175	0.170	0.164	0.156	0.149	0.141	0.132	0.124	0.112	0.101	0.091	0.079	0.068	0.054	0.041	0.028	0.014	0.000	-0.015	-0.029	-0.044	-0.059	-0.072	-0.089	-0.104	-0.119	-0.134	-0.148	-0.162	-0.176	-0.191	-0.204	-0.219	-0.231	-0.245	-0.256	-0.269	-0.280	-0.290	-0.301	-0.310	-0.319	-0.328	-0.336	-0.342	-0.349	-0.355	-0.360	-0.365	-0.369	-0.371	-0.375	-0.376	-0.378	-0.379	-0.379	-0.379	-0.378	-0.376	-0.374	-0.371	-0.369	-0.365	-0.362	-0.359	-0.354	-0.349	-0.344	-0.338	-0.331	-0.328	-0.321	-0.315	-0.308	-0.301	-0.295	-0.289	-0.282	-0.275	-0.269	-0.262	-0.255	-0.249	-0.242	-0.238	-0.231	-0.228	-0.221	-0.218	-0.212	-0.208	-0.204	-0.200	-0.198	-0.194	-0.191	-0.190	-0.188	-0.186	-0.184	-0.185	-0.184	-0.184	-0.185	-0.186	-0.188	-0.189	-0.192	-0.194	-0.198	-0.201	-0.205	-0.210	-0.215	-0.220	-0.228	-0.232	-0.239	-0.246	-0.254	-0.261	-0.269	-0.278	-0.286	-0.296	-0.305	-0.315	-0.324	-0.335	-0.345	-0.356	-0.368	-0.378	-0.389	-0.399	-0.410	-0.422	-0.434	-0.444	-0.456	-0.468	-0.479	-0.489	-0.500	-0.511	-0.521	-0.531	-0.541	-0.551	-0.560	-0.570	-0.579	-0.588	-0.594	-0.602	-0.610	-0.615	-0.622	-0.628	-0.634	-0.638	-0.642	-0.646	-0.649	-0.651	-0.654	-0.655	-0.656	-0.656	-0.655	-0.655	-0.655	-0.652	-0.650	-0.648	-0.645	-0.641	-0.638	-0.634	-0.629	-0.625	-0.619	-0.614	-0.608	-0.602	-0.596	-0.590	-0.584	-0.579	-0.572	-0.566	-0.561	-0.555	-0.549	-0.544	-0.539	-0.534	-0.528	-0.524	-0.520	-0.516	-0.511	-0.509	-0.506	-0.504	-0.502	-0.501	-0.500	-0.500	-0.500	-0.500	-0.502	-0.504	-0.506	-0.509	-0.512	-0.516	-0.521	-0.525	-0.531	-0.538	-0.544	-0.550	-0.556	-0.565	-0.572	-0.581	-0.589	-0.598	-0.606	-0.616	-0.626	-0.635	-0.645	-0.655	-0.666	-0.676	-0.686	-0.696	-0.706	-0.716	-0.726	-0.736	-0.746	-0.756	-0.765	-0.775	-0.784	-0.792	-0.802	-0.810	-0.818	-0.826	-0.834	-0.840	-0.846	-0.852	-0.858	-0.864	-0.868	-0.871	-0.875	-0.878	-0.881	-0.884	-0.885	-0.885	-0.886	-0.886	-0.886	-0.885	-0.882	-0.881	-0.878	-0.875	-0.871	-0.868	-0.861	-0.856	-0.849	-0.844	-0.836	-0.829	-0.821	-0.812	-0.804	-0.795	-0.784	-0.774	-0.764	-0.752	-0.741	-0.730	-0.719	-0.706	-0.694	-0.681	-0.668	-0.655	-0.641	-0.628	-0.614	-0.600	-0.586	-0.572	-0.559	-0.544	-0.530	-0.516	-0.502	-0.489	-0.475	-0.461	-0.449	-0.435	-0.421	-0.409	-0.396	-0.384	-0.371	-0.359	-0.349	-0.336	-0.326	-0.315	-0.305	-0.295	-0.285	-0.276	-0.266	-0.259	-0.250	-0.242	-0.235	-0.229	-0.222	-0.215	-0.209	-0.205	-0.199	-0.195	-0.190	-0.186	-0.182	-0.179	-0.176	-0.172	-0.170	-0.168	-0.165	-0.164	-0.161	-0.159	-0.158	-0.155	-0.155	-0.154	-0.150	-0.149	-0.148	-0.146	-0.144	-0.141	-0.140	-0.138	-0.135	-0.132	-0.130	-0.126	-0.122	-0.120	-0.115	-0.110	-0.105	-0.100	-0.095	-0.089	-0.082	-0.075	-0.068	-0.061	-0.054	-0.044	-0.036	-0.026	-0.016	-0.008	0.002	0.014	0.025	0.036	0.049	0.060	0.072	0.084	0.096	0.109	0.121	0.135	0.148	0.161	0.174	0.188	0.200	0.214	0.228	0.240	0.252	0.265	0.278	0.290	0.301	0.314	0.326	0.338	0.348	0.359	0.369	0.379	0.388	0.398	0.406	0.414	0.422	0.430	0.436	0.442	0.450	0.456	0.460	0.466	0.470	0.475	0.479	0.481	0.485	0.489	0.490	0.492	0.495	0.496	0.498	0.499	0.500	0.501	0.501	0.502	0.504	0.505	0.505	0.506	0.506	0.507	0.507	0.510	0.510	0.511	0.512	0.514	0.516	0.519	0.521	0.522	0.526	0.529	0.532	0.536	0.540	0.545	0.549	0.555	0.560	0.565	0.571	0.576	0.582	0.590	0.598	0.604	0.611	0.619	0.626	0.634	0.641	0.650	0.658	0.666	0.675	0.682	0.691	0.699	0.705	0.712	0.720	0.728	0.735	0.742	0.750	0.755	0.760	0.766	0.771	0.775	0.780	0.782	0.785	0.788	0.790	0.791	0.791	0.792	0.791	0.789	0.788	0.784	0.780	0.776	0.771	0.765	0.758	0.750	0.742	0.732	0.722	0.712	0.702	0.690	0.676	0.664	0.650	0.635	0.620	0.604	0.588	0.570	0.554	0.535	0.516	0.498	0.479	0.458	0.438	0.418	0.396	0.375	0.352	0.332	0.310	0.289	0.266	0.244	0.222	0.199	0.178	0.156	0.132	0.111	0.090	0.068	0.046	0.025	0.004	-0.018	-0.038	-0.058	-0.078	-0.098	-0.116	-0.135	-0.154	-0.171	-0.189	-0.205	-0.221	-0.238	-0.254	-0.269	-0.284	-0.298	-0.310	-0.324	-0.338	-0.349	-0.360	-0.371	-0.382	-0.391	-0.401	-0.410	-0.418	-0.426	-0.432	-0.440	-0.448	-0.452	-0.459	-0.464	-0.468	-0.472	-0.476	-0.478	-0.481	-0.485	-0.488	-0.490	-0.492	-0.494	-0.495	-0.496	-0.498	-0.499	-0.500	-0.500	-0.501	-0.501	-0.502	-0.502	-0.504	-0.504	-0.505	-0.506	-0.507	-0.509	-0.510	-0.511	-0.515	-0.516	-0.520	-0.522	-0.526	-0.531	-0.534	-0.539	-0.545	-0.550	-0.558	-0.564	-0.570	-0.578	-0.586	-0.596	-0.605	-0.615	-0.625	-0.635	-0.648	-0.659	-0.671	-0.685	-0.699	-0.712	-0.726	-0.742	-0.758	-0.774	-0.790	-0.808	-0.824	-0.841	-0.860	-0.879	-0.895	-0.914	-0.934	-0.952	-0.971	-0.991	-1.009	-1.029	-1.048	-1.068	-1.086	-1.106	-1.124	-1.144	-1.162	-1.180	-1.199	-1.216	-1.235	-1.251	-1.269	-1.285	-1.301	-1.316	-1.331	-1.346	-1.360	-1.374	-1.386	-1.400	-1.410	-1.421	-1.432	-1.444	-1.452	-1.461	-1.470	-1.478	-1.484	-1.490	-1.496	-1.501	-1.505	-1.509	-1.512	-1.515	-1.518	-1.519	-1.520	-1.520	-1.520	-1.520	-1.519	-1.518	-1.515	-1.514	-1.511	-1.508	-1.504	-1.501	-1.496	-1.492	-1.489	-1.484	-1.479	-1.474	-1.469	-1.465	-1.459	-1.454	-1.449	-1.444	-1.439	-1.432	-1.429	-1.424	-1.420	-1.415	-1.411	-1.408	-1.404	-1.400	-1.398	-1.394	-1.392	-1.389	-1.388	-1.386	-1.384	-1.384	-1.384	-1.384	-1.384	-1.384	-1.385	-1.386	-1.388	-1.390	-1.391	-1.394	-1.396	-1.399	-1.402	-1.405	-1.409	-1.414	-1.416	-1.420	-1.424	-1.428	-1.430	-1.435	-1.438	-1.441	-1.445	-1.446	-1.450	-1.451	-1.454	-1.455	-1.458	-1.459	-1.459	-1.459	-1.460	-1.460	-1.458	-1.456	-1.454	-1.452	-1.449	-1.445	-1.441	-1.436	-1.431	-1.425	-1.419	-1.411	-1.404	-1.398	-1.388	-1.379	-1.371	-1.361	-1.351	-1.341	-1.329	-1.319	-1.306	-1.296	-1.284	-1.271	-1.259	-1.246	-1.235	-1.222	-1.210	-1.198	-1.185	-1.172	-1.161	-1.149	-1.138	-1.125	-1.114	-1.102	-1.092	-1.081	-1.071	-1.061	-1.051	-1.041	-1.032	-1.025	-1.016	-1.009	-1.001	-0.994	-0.986	-0.980	-0.974	-0.968	-0.962	-0.956	-0.951	-0.946	-0.942	-0.936	-0.931	-0.928	-0.922	-0.919	-0.914	-0.910	-0.905	-0.900	-0.895	-0.890	-0.885	-0.879	-0.872	-0.868	-0.860	-0.852	-0.844	-0.836	-0.828	-0.818	-0.808	-0.796	-0.784	-0.772	-0.759	-0.745	-0.731	-0.715	-0.699	-0.681	-0.664	-0.644	-0.624	-0.602	-0.580	-0.558	-0.535	-0.509	-0.485	-0.459	-0.432	-0.404	-0.376	-0.348	-0.316	-0.286	-0.255	-0.224	-0.190	-0.158	-0.124	-0.090	-0.055	-0.020	0.015	0.051	0.088	0.122	0.159	0.195	0.232	0.269	0.305	0.341	0.376	0.412	0.448	0.482	0.518	0.551	0.585	0.619	0.651	0.682	0.714	0.745	0.775	0.805	0.832	0.860	0.888	0.914	0.940	0.964	0.988	1.010	1.032	1.054	1.074	1.092	1.111	1.129	1.146	1.161	1.178	1.192	1.205	1.218	1.230	1.241	1.254	1.264	1.274	1.282	1.291	1.299	1.306	1.315	1.322	1.329	1.336	1.341	1.348	1.355	1.360	1.366	1.371	1.376	1.384	1.389	1.395	1.401	1.408	1.415	1.421	1.429	1.436	1.442	1.451	1.460	1.470	1.478	1.488	1.499	1.509	1.519	1.530	1.542	1.554	1.566	1.580	1.592	1.605	1.619	1.634	1.648	1.662	1.678	1.692	1.709	1.724	1.740	1.756	1.772	1.788	1.804	1.820	1.836	1.852	1.869	1.884	1.900	1.916	1.931	1.945	1.960	1.974	1.988	2.002	2.015	2.026	2.038	2.049	2.060	2.070	2.080	2.088	2.096	2.104	2.110	2.115	2.120	2.125	2.128	2.131	2.131	2.132	2.132	2.131	2.131	2.128	2.124	2.120	2.114	2.109	2.101	2.094	2.085	2.076	2.065	2.054	2.042	2.030	2.018	2.004	1.990	1.975	1.960	1.944	1.928	1.909	1.891	1.875	1.855	1.838	1.819	1.799	1.780	1.760	1.741	1.721	1.702	1.682	1.662	1.644	1.624	1.605	1.586	1.568	1.550	1.532	1.515	1.499	1.482	1.466	1.450	1.436	1.422	1.409	1.396	1.385	1.374	1.364	1.354	1.346	1.339	1.331	1.325	1.319	1.315	1.311	1.309	1.306	1.305	1.305	1.306	1.306	1.309	1.311	1.315	1.320	1.324	1.330	1.336	1.342	1.351	1.358	1.366	1.375	1.384	1.391	1.402	1.412	1.421	1.430	1.440	1.450	1.460	1.469	1.479	1.488	1.498	1.506	1.514	1.522	1.529	1.536	1.542	1.549	1.552	1.558	1.561	1.565	1.568	1.569	1.570	1.569	1.569	1.566	1.562	1.559	1.555	1.550	1.542	1.536	1.529	1.520	1.509	1.499	1.489	1.476	1.462	1.449	1.434	1.419	1.402	1.386	1.370	1.351	1.332	1.315	1.296	1.276	1.256	1.238	1.216	1.196	1.176	1.155	1.134	1.114	1.092	1.072	1.051	1.032	1.012	0.992	0.972	0.954	0.935	0.918	0.899	0.881	0.865	0.849	0.834	0.819	0.804	0.790	0.778	0.765	0.752	0.742	0.731	0.721	0.712	0.704	0.696	0.690	0.682	0.678	0.671	0.668	0.664	0.659	0.656	0.654	0.651	0.650	0.649	0.646	0.646	0.645	0.645	0.644	0.645	0.645	0.644	0.644	0.644	0.642	0.642	0.640	0.640	0.638	0.636	0.634	0.631	0.628	0.624	0.620	0.616	0.610	0.604	0.598	0.590	0.582	0.572	0.564	0.554	0.544	0.532	0.520	0.507	0.494	0.480	0.464	0.449	0.432	0.416	0.399	0.381	0.362	0.344	0.324	0.305	0.285	0.264	0.244	0.222	0.201	0.180	0.158	0.138	0.116	0.095	0.074	0.054	0.032	0.012	-0.006	-0.026	-0.045	-0.064	-0.080	-0.098	-0.112	-0.129	-0.142	-0.156	-0.169	-0.180	-0.191	-0.200	-0.210	-0.216	-0.224	-0.228	-0.231	-0.234	-0.236	-0.236	-0.236	-0.234	-0.230	-0.226	-0.220	-0.215	-0.206	-0.198	-0.188	-0.175	-0.164	-0.150	-0.138	-0.121	-0.106	-0.090	-0.072	-0.055	-0.035	-0.016	0.004	0.024	0.044	0.065	0.086	0.108	0.130	0.152	0.174	0.195	0.216	0.238	0.259	0.279	0.300	0.319	0.339	0.358	0.375	0.394	0.411	0.426	0.441	0.456	0.470	0.482	0.495	0.505	0.514	0.524	0.531	0.538	0.542	0.548	0.551	0.552	0.554	0.555	0.554	0.551	0.549	0.544	0.539	0.532	0.526	0.518	0.509	0.499	0.488	0.476	0.464	0.451	0.439	0.424	0.409	0.394	0.379	0.362	0.346	0.329	0.312	0.295	0.278	0.260	0.242	0.226	0.209	0.191	0.174	0.158	0.141	0.125	0.110	0.094	0.079	0.064	0.049	0.036	0.022	0.010	-0.001	-0.014	-0.024	-0.032	-0.044	-0.051	-0.059	-0.066	-0.072	-0.079	-0.085	-0.090	-0.094	-0.098	-0.099	-0.101	-0.102	-0.105	-0.106	-0.105	-0.105	-0.105	-0.104	-0.102	-0.100	-0.100	-0.098	-0.095	-0.094	-0.090	-0.088	-0.085	-0.082	-0.081	-0.079	-0.076	-0.075	-0.074	-0.072	-0.071	-0.070	-0.071	-0.070	-0.071	-0.072	-0.074	-0.076	-0.079	-0.082	-0.085	-0.090	-0.094	-0.100	-0.106	-0.112	-0.120	-0.128	-0.136	-0.145	-0.155	-0.166	-0.176	-0.188	-0.199	-0.211	-0.225	-0.239	-0.252	-0.266	-0.281	-0.298	-0.312	-0.329	-0.346	-0.362	-0.379	-0.398	-0.415	-0.432	-0.451	-0.470	-0.488	-0.506	-0.525	-0.544	-0.562	-0.581	-0.599	-0.618	-0.636	-0.654	-0.671	-0.689	-0.706	-0.724	-0.741	-0.758	-0.774	-0.790	-0.805	-0.820	-0.835	-0.848	-0.862	-0.875	-0.888	-0.898	-0.910	-0.920	-0.930	-0.938	-0.946	-0.954	-0.961	-0.968	-0.972	-0.976	-0.980	-0.982	-0.984	-0.985	-0.986	-0.985	-0.984	-0.981	-0.978	-0.974	-0.968	-0.964	-0.956	-0.950	-0.941	-0.932	-0.922	-0.912	-0.901	-0.889	-0.876	-0.864	-0.851	-0.838	-0.822	-0.809	-0.794	-0.779	-0.762	-0.746	-0.730	-0.714	-0.698	-0.681	-0.664	-0.648	-0.631	-0.615	-0.598	-0.582	-0.566	-0.550	-0.535	-0.521	-0.505	-0.491	-0.479	-0.465	-0.452	-0.440	-0.430	-0.419	-0.409	-0.400	-0.391	-0.382	-0.375	-0.369	-0.364	-0.358	-0.354	-0.349	-0.346	-0.342	-0.340	-0.339	-0.339	-0.338	-0.339	-0.339	-0.340	-0.341	-0.345	-0.346	-0.349	-0.352	-0.355	-0.359	-0.361	-0.366	-0.369	-0.374	-0.376	-0.381	-0.385	-0.388	-0.391	-0.395	-0.398	-0.401	-0.404	-0.406	-0.409	-0.410	-0.412	-0.412	-0.412	-0.412	-0.412	-0.412	-0.411	-0.410	-0.409	-0.405	-0.404	-0.400	-0.396	-0.392	-0.389	-0.384	-0.380	-0.375	-0.369	-0.364	-0.359	-0.354	-0.348	-0.342	-0.335	-0.330	-0.324	-0.318	-0.312	-0.306	-0.301	-0.298	-0.291	-0.288	-0.282	-0.279	-0.276	-0.274	-0.271	-0.269	-0.266	-0.265	-0.265	-0.265	-0.265	-0.266	-0.269	-0.270	-0.274	-0.278	-0.282	-0.288	-0.292	-0.299	-0.305	-0.312	-0.320	-0.329	-0.338	-0.346	-0.356	-0.368	-0.378	-0.390	-0.401	-0.414	-0.426	-0.439	-0.452	-0.465	-0.480	-0.494	-0.507	-0.522	-0.536	-0.550	-0.565	-0.580	-0.594	-0.609	-0.622	-0.636	-0.650	-0.664	-0.678	-0.689	-0.701	-0.714	-0.725	-0.736	-0.748	-0.756	-0.766	-0.775	-0.782	-0.791	-0.798	-0.804	-0.810	-0.814	-0.818	-0.820	-0.822	-0.824	-0.824	-0.824	-0.822	-0.820	-0.818	-0.815	-0.810	-0.805	-0.799	-0.792	-0.785	-0.778	-0.769	-0.759	-0.748	-0.739	-0.728	-0.716	-0.702	-0.690	-0.678	-0.664	-0.651	-0.638	-0.624	-0.610	-0.596	-0.582	-0.568	-0.554	-0.541	-0.526	-0.514	-0.501	-0.489	-0.478	-0.466	-0.455	-0.444	-0.434	-0.426	-0.416	-0.410	-0.402	-0.396	-0.390	-0.386	-0.381	-0.378	-0.378	-0.375	-0.375	-0.376	-0.378	-0.381	-0.385	-0.389	-0.394	-0.401	-0.408	-0.416	-0.425	-0.435	-0.445	-0.456	-0.469	-0.481	-0.495	-0.509	-0.522	-0.538	-0.554	-0.570	-0.586	-0.604	-0.620	-0.639	-0.656	-0.675	-0.692	-0.711	-0.730	-0.749	-0.765	-0.784	-0.802	-0.821	-0.839	-0.856	-0.874	-0.891	-0.908	-0.924	-0.940	-0.956	-0.971	-0.986	-1.000	-1.015	-1.026	-1.040	-1.052	-1.064	-1.075	-1.086	-1.095	-1.104	-1.114	-1.122	-1.129	-1.136	-1.142	-1.149	-1.155	-1.159	-1.164	-1.168	-1.171	-1.175	-1.178	-1.179	-1.181	-1.184	-1.185	-1.188	-1.188	-1.189	-1.189	-1.190	-1.190	-1.190	-1.191	-1.191	-1.191	-1.191	-1.192	-1.192	-1.194	-1.195	-1.198	-1.199	-1.200	-1.202	-1.206	-1.208	-1.211	-1.216	-1.220	-1.225	-1.229	-1.235	-1.241	-1.249	-1.255	-1.262	-1.271	-1.280	-1.291	-1.301	-1.311	-1.324	-1.336	-1.348	-1.361	-1.376	-1.391	-1.406	-1.422	-1.438	-1.455	-1.474	-1.492	-1.511	-1.531	-1.550	-1.571	-1.592	-1.614	-1.636	-1.659	-1.682	-1.706	-1.730	-1.754	-1.778	-1.802	-1.828	-1.852	-1.878	-1.904	-1.930	-1.955	-1.982	-2.009	-2.034	-2.060	-2.086	-2.111	-2.136	-2.161	-2.186	-2.210	-2.235	-2.259	-2.281	-2.304	-2.328	-2.348	-2.369	-2.389	-2.409	-2.428	-2.446	-2.464	-2.480	-2.496	-2.510	-2.525	-2.538	-2.549	-2.561	-2.570	-2.580	-2.588	-2.595	-2.601	-2.606	-2.610	-2.614	-2.615	-2.616	-2.618	-2.616	-2.615	-2.612	-2.609	-2.605	-2.600	-2.594	-2.588	-2.581	-2.574	-2.566	-2.559	-2.550	-2.540	-2.531	-2.521	-2.510	-2.500	-2.490	-2.480	-2.470	-2.460	-2.450	-2.441	-2.431	-2.422	-2.414	-2.405	-2.398	-2.390	-2.384	-2.378	-2.372	-2.368	-2.364	-2.361	-2.359	-2.356	-2.355	-2.355	-2.356	-2.358	-2.359	-2.362	-2.366	-2.370	-2.376	-2.382	-2.390	-2.398	-2.406	-2.415	-2.425	-2.438	-2.448	-2.460	-2.471	-2.485	-2.499	-2.514	-2.528	-2.541	-2.556	-2.572	-2.586	-2.602	-2.619	-2.634	-2.650	-2.665	-2.680	-2.696	-2.711	-2.725	-2.741	-2.755	-2.768	-2.781	-2.794	-2.806	-2.818	-2.829	-2.839	-2.849	-2.858	-2.866	-2.874	-2.881	-2.888	-2.894	-2.898	-2.901	-2.904	-2.906	-2.908	-2.908	-2.906	-2.906	-2.905	-2.901	-2.898	-2.894	-2.889	-2.881	-2.876	-2.869	-2.861	-2.852	-2.844	-2.834	-2.824	-2.812	-2.801	-2.791	-2.779	-2.768	-2.755	-2.742	-2.730	-2.718	-2.704	-2.691	-2.678	-2.664	-2.651	-2.639	-2.626	-2.615	-2.602	-2.590	-2.580	-2.568	-2.558	-2.548	-2.538	-2.529	-2.519	-2.511	-2.504	-2.496	-2.491	-2.485	-2.480	-2.476	-2.472	-2.470	-2.468	-2.465	-2.464	-2.464	-2.464	-2.465	-2.468	-2.470	-2.472	-2.476	-2.480	-2.484	-2.490	-2.495	-2.502	-2.508	-2.515	-2.521	-2.529	-2.536	-2.545	-2.552	-2.560	-2.568	-2.578	-2.585	-2.592	-2.600	-2.608	-2.615	-2.622	-2.629	-2.636	-2.642	-2.646	-2.652	-2.656	-2.660	-2.662	-2.665	-2.666	-2.666	-2.666	-2.666	-2.666	-2.664	-2.660	-2.655	-2.651	-2.645	-2.636	-2.630	-2.620	-2.611	-2.601	-2.589	-2.576	-2.564	-2.550	-2.534	-2.519	-2.501	-2.485	-2.466	-2.448	-2.429	-2.409	-2.388	-2.366	-2.344	-2.322	-2.300	-2.278	-2.254	-2.231	-2.208	-2.184	-2.160	-2.138	-2.114	-2.090	-2.065	-2.041	-2.019	-1.996	-1.972	-1.950	-1.929	-1.908	-1.885	-1.865	-1.845	-1.825	-1.806	-1.788	-1.771	-1.754	-1.738	-1.721	-1.706	-1.691	-1.678	-1.666	-1.654	-1.642	-1.631	-1.621	-1.612	-1.604	-1.596	-1.589	-1.582	-1.576	-1.571	-1.566	-1.562	-1.559	-1.555	-1.552	-1.550	-1.549	-1.546	-1.545	-1.545	-1.545	-1.544	-1.544	-1.544	-1.544	-1.544	-1.544	-1.544	-1.545	-1.545	-1.544	-1.544	-1.544	-1.544	-1.542	-1.540	-1.539	-1.538	-1.535	-1.531	-1.529	-1.525	-1.521	-1.518	-1.511	-1.506	-1.500	-1.494	-1.486	-1.479	-1.470	-1.461	-1.452	-1.442	-1.432	-1.421	-1.410	-1.398	-1.386	-1.374	-1.360	-1.348	-1.334	-1.320	-1.305	-1.291	-1.276	-1.260	-1.245	-1.230	-1.214	-1.199	-1.182	-1.168	-1.152	-1.136	-1.121	-1.105	-1.090	-1.076	-1.060	-1.046	-1.031	-1.018	-1.006	-0.992	-0.979	-0.968	-0.956	-0.946	-0.935	-0.925	-0.915	-0.906	-0.898	-0.890	-0.882	-0.876	-0.871	-0.865	-0.861	-0.858	-0.854	-0.851	-0.849	-0.848	-0.848	-0.846	-0.846	-0.849	-0.849	-0.851	-0.852	-0.856	-0.860	-0.862	-0.868	-0.871	-0.876	-0.881	-0.886	-0.891	-0.896	-0.904	-0.909	-0.915	-0.921	-0.926	-0.932	-0.939	-0.945	-0.950	-0.955	-0.961	-0.966	-0.971	-0.976	-0.980	-0.984	-0.986	-0.990	-0.992	-0.994	-0.994	-0.995	-0.995	-0.995	-0.994	-0.992	-0.990	-0.988	-0.984	-0.980	-0.975	-0.970	-0.964	-0.958	-0.949	-0.940	-0.932	-0.924	-0.914	-0.904	-0.892	-0.881	-0.869	-0.858	-0.845	-0.831	-0.819	-0.804	-0.791	-0.776	-0.761	-0.748	-0.734	-0.719	-0.704	-0.690	-0.675	-0.661	-0.649	-0.635	-0.621	-0.609	-0.595	-0.584	-0.571	-0.561	-0.549	-0.540	-0.530	-0.521	-0.512	-0.506	-0.499	-0.494	-0.489	-0.484	-0.480	-0.478	-0.476	-0.475	-0.475	-0.476	-0.478	-0.480	-0.482	-0.488	-0.492	-0.499	-0.505	-0.512	-0.520	-0.530	-0.539	-0.549	-0.560	-0.570	-0.582	-0.595	-0.609	-0.621	-0.635	-0.649	-0.662	-0.678	-0.691	-0.706	-0.720	-0.735	-0.750	-0.764	-0.778	-0.791	-0.805	-0.820	-0.834	-0.846	-0.859	-0.870	-0.882	-0.892	-0.904	-0.914	-0.924	-0.932	-0.940	-0.949	-0.955	-0.961	-0.966	-0.971	-0.976	-0.979	-0.982	-0.984	-0.985	-0.986	-0.986	-0.985	-0.985	-0.984	-0.981	-0.979	-0.975	-0.972	-0.968	-0.964	-0.959	-0.955	-0.950	-0.944	-0.939	-0.934	-0.928	-0.922	-0.916	-0.911	-0.906	-0.901	-0.896	-0.894	-0.890	-0.888	-0.882	-0.881	-0.880	-0.879	-0.879	-0.879	-0.880	-0.884	-0.886	-0.890	-0.895	-0.901	-0.908	-0.916	-0.925	-0.935	-0.946	-0.959	-0.972	-0.988	-1.002	-1.019	-1.038	-1.056	-1.075	-1.096	-1.119	-1.141	-1.165	-1.190	-1.215	-1.242	-1.269	-1.298	-1.326	-1.355	-1.385	-1.416	-1.446	-1.479	-1.510	-1.542	-1.574	-1.606	-1.638	-1.670	-1.701	-1.734	-1.766	-1.798	-1.828	-1.859	-1.889	-1.918	-1.946	-1.974	-2.001	-2.027	-2.051	-2.078	-2.100	-2.122	-2.144	-2.164	-2.182	-2.200	-2.216	-2.232	-2.246	-2.259	-2.271	-2.281	-2.290	-2.298	-2.304	-2.309	-2.312	-2.315	-2.318	-2.319	-2.316	-2.315	-2.311	-2.309	-2.304	-2.298	-2.291	-2.284	-2.276	-2.266	-2.258	-2.248	-2.236	-2.225	-2.214	-2.201	-2.190	-2.178	-2.166	-2.152	-2.140	-2.128	-2.115	-2.104	-2.091	-2.079	-2.068	-2.055	-2.045	-2.035	-2.024	-2.014	-2.005	-1.996	-1.989	-1.980	-1.974	-1.968	-1.961	-1.958	-1.952	-1.949	-1.946	-1.944	-1.942	-1.941	-1.941	-1.942	-1.944	-1.945	-1.948	-1.950	-1.955	-1.960	-1.964	-1.970	-1.975	-1.982	-1.990	-1.998	-2.005	-2.015	-2.024	-2.033	-2.041	-2.051	-2.061	-2.071	-2.081	-2.092	-2.102	-2.112	-2.122	-2.134	-2.145	-2.155	-2.165	-2.174	-2.184	-2.192	-2.202	-2.211	-2.220	-2.228	-2.235	-2.242	-2.249	-2.255	-2.260	-2.265	-2.269	-2.274	-2.276	-2.279	-2.279	-2.281	-2.280	-2.280	-2.279	-2.278	-2.275	-2.271	-2.266	-2.261	-2.255	-2.249	-2.241	-2.234	-2.225	-2.216	-2.206	-2.195	-2.185	-2.174	-2.161	-2.149	-2.136	-2.122	-2.110	-2.095	-2.081	-2.068	-2.054	-2.038	-2.024	-2.009	-1.995	-1.980	-1.965	-1.952	-1.939	-1.924	-1.910	-1.898	-1.884	-1.872	-1.860	-1.849	-1.838	-1.826	-1.818	-1.808	-1.799	-1.790	-1.782	-1.775	-1.769	-1.764	-1.758	-1.754	-1.749	-1.745	-1.742	-1.741	-1.739	-1.738	-1.736	-1.736	-1.736	-1.738	-1.739	-1.740	-1.741	-1.744	-1.745	-1.748	-1.751	-1.754	-1.756	-1.760	-1.762	-1.765	-1.769	-1.770	-1.772	-1.776	-1.779	-1.780	-1.781	-1.782	-1.784	-1.784	-1.785	-1.785	-1.784	-1.781	-1.780	-1.778	-1.774	-1.770	-1.766	-1.761	-1.755	-1.749	-1.741	-1.732	-1.724	-1.714	-1.705	-1.694	-1.681	-1.669	-1.655	-1.641	-1.626	-1.611	-1.594	-1.578	-1.560	-1.541	-1.521	-1.502	-1.481	-1.461	-1.439	-1.418	-1.394	-1.371	-1.346	-1.322	-1.298	-1.274	-1.249	-1.221	-1.196	-1.170	-1.144	-1.118	-1.091	-1.065	-1.039	-1.012	-0.985	-0.959	-0.932	-0.906	-0.880	-0.855	-0.830	-0.806	-0.781	-0.756	-0.732	-0.710	-0.688	-0.665	-0.645	-0.624	-0.604	-0.584	-0.566	-0.548	-0.530	-0.514	-0.498	-0.484	-0.469	-0.456	-0.442	-0.430	-0.420	-0.410	-0.400	-0.390	-0.382	-0.375	-0.369	-0.362	-0.356	-0.351	-0.348	-0.345	-0.341	-0.338	-0.336	-0.334	-0.332	-0.331	-0.330	-0.330	-0.330	-0.330	-0.330	-0.330	-0.331	-0.330	-0.331	-0.331	-0.331	-0.331	-0.331	-0.329	-0.329	-0.328	-0.326	-0.324	-0.322	-0.319	-0.315	-0.311	-0.306	-0.301	-0.296	-0.290	-0.284	-0.278	-0.269	-0.262	-0.252	-0.244	-0.235	-0.224	-0.214	-0.202	-0.191	-0.179	-0.166	-0.154	-0.141	-0.128	-0.115	-0.101	-0.088	-0.075	-0.060	-0.048	-0.034	-0.021	-0.009	0.004	0.016	0.028	0.039	0.049	0.059	0.069	0.078	0.085	0.092	0.099	0.104	0.109	0.112	0.114	0.115	0.116	0.115	0.112	0.110	0.106	0.101	0.094	0.086	0.078	0.068	0.056	0.044	0.030	0.016	0.000	-0.016	-0.034	-0.052	-0.071	-0.092	-0.112	-0.135	-0.158	-0.180	-0.202	-0.229	-0.252	-0.278	-0.302	-0.329	-0.354	-0.380	-0.405	-0.430	-0.455	-0.480	-0.505	-0.530	-0.554	-0.578	-0.600	-0.622	-0.644	-0.664	-0.684	-0.702	-0.721	-0.738	-0.754	-0.770	-0.784	-0.795	-0.806	-0.818	-0.826	-0.834	-0.841	-0.846	-0.851	-0.854	-0.855	-0.855	-0.855	-0.852	-0.849	-0.844	-0.839	-0.832	-0.825	-0.816	-0.808	-0.796	-0.785	-0.772	-0.759	-0.745	-0.731	-0.715	-0.700	-0.682	-0.665	-0.648	-0.630	-0.612	-0.594	-0.575	-0.556	-0.538	-0.519	-0.500	-0.481	-0.464	-0.445	-0.426	-0.409	-0.391	-0.374	-0.358	-0.341	-0.325	-0.310	-0.295	-0.281	-0.268	-0.255	-0.242	-0.231	-0.220	-0.211	-0.201	-0.194	-0.188	-0.180	-0.175	-0.171	-0.166	-0.162	-0.161	-0.160	-0.160	-0.161	-0.162	-0.165	-0.169	-0.172	-0.178	-0.184	-0.191	-0.199	-0.208	-0.216	-0.226	-0.238	-0.249	-0.261	-0.275	-0.289	-0.302	-0.318	-0.332	-0.348	-0.365	-0.381	-0.398	-0.416	-0.434	-0.452	-0.470	-0.490	-0.509	-0.528	-0.546	-0.566	-0.586	-0.605	-0.625	-0.644	-0.662	-0.681	-0.701	-0.720	-0.739	-0.756	-0.774	-0.791	-0.809	-0.826	-0.842	-0.859	-0.874	-0.889	-0.905	-0.919	-0.932	-0.946	-0.960	-0.974	-0.985	-0.999	-1.010	-1.021	-1.032	-1.044	-1.054	-1.064	-1.074	-1.085	-1.095	-1.104	-1.114	-1.124	-1.132	-1.142	-1.151	-1.161	-1.172	-1.181	-1.191	-1.202	-1.214	-1.226	-1.238	-1.250	-1.262	-1.276	-1.290	-1.305	-1.320	-1.336	-1.352	-1.370	-1.389	-1.408	-1.428	-1.448	-1.470	-1.492	-1.515	-1.539	-1.564	-1.589	-1.616	-1.642	-1.670	-1.699	-1.729	-1.758	-1.788	-1.819	-1.849	-1.881	-1.912	-1.946	-1.979	-2.013	-2.045	-2.079	-2.110	-2.144	-2.176	-2.209	-2.241	-2.274	-2.306	-2.336	-2.369	-2.398	-2.426	-2.456	-2.484	-2.510	-2.536	-2.561	-2.584	-2.606	-2.628	-2.648	-2.666	-2.685	-2.701	-2.715	-2.729	-2.741	-2.751	-2.760	-2.768	-2.775	-2.779	-2.781	-2.784	-2.785	-2.784	-2.780	-2.776	-2.771	-2.765	-2.758	-2.748	-2.738	-2.728	-2.715	-2.701	-2.686	-2.670	-2.655	-2.638	-2.621	-2.602	-2.584	-2.564	-2.545	-2.524	-2.504	-2.484	-2.461	-2.440	-2.419	-2.398	-2.378	-2.355	-2.335	-2.315	-2.295	-2.274	-2.254	-2.234	-2.216	-2.198	-2.180	-2.161	-2.144	-2.129	-2.112	-2.098	-2.082	-2.069	-2.055	-2.042	-2.030	-2.020	-2.009	-1.999	-1.989	-1.981	-1.972	-1.965	-1.959	-1.952	-1.948	-1.942	-1.938	-1.934	-1.930	-1.928	-1.926	-1.924	-1.922	-1.921	-1.920	-1.920	-1.920	-1.920	-1.921	-1.921	-1.922	-1.922	-1.924	-1.925	-1.926	-1.928	-1.929	-1.931	-1.932	-1.932	-1.934	-1.935	-1.935	-1.935	-1.936	-1.935	-1.935	-1.934	-1.932	-1.930	-1.929	-1.925	-1.922	-1.919	-1.915	-1.909	-1.904	-1.898	-1.890	-1.884	-1.876	-1.868	-1.859	-1.849	-1.839	-1.829	-1.816	-1.805	-1.792	-1.779	-1.765	-1.751	-1.736	-1.721	-1.706	-1.691	-1.674	-1.659	-1.641	-1.624	-1.608	-1.590	-1.572	-1.558	-1.540	-1.522	-1.505	-1.489	-1.472	-1.456	-1.441	-1.426	-1.411	-1.398	-1.384	-1.370	-1.358	-1.346	-1.335	-1.325	-1.316	-1.306	-1.299	-1.292	-1.288	-1.281	-1.278	-1.275	-1.274	-1.272	-1.272	-1.274	-1.276	-1.279	-1.282	-1.288	-1.294	-1.300	-1.308	-1.316	-1.326	-1.336	-1.348	-1.360	-1.372	-1.385	-1.400	-1.414	-1.429	-1.445	-1.461	-1.478	-1.494	-1.511	-1.529	-1.546	-1.564	-1.582	-1.600	-1.618	-1.636	-1.654	-1.671	-1.689	-1.708	-1.725	-1.742	-1.759	-1.775	-1.792	-1.808	-1.824	-1.839	-1.852	-1.868	-1.881	-1.894	-1.908	-1.919	-1.930	-1.941	-1.952	-1.962	-1.971	-1.981	-1.990	-1.998	-2.004	-2.011	-2.018	-2.022	-2.027	-2.033	-2.036	-2.040	-2.042	-2.046	-2.047	-2.050	-2.050	-2.051	-2.052	-2.051	-2.051	-2.051	-2.051	-2.049	-2.047	-2.047	-2.045	-2.042	-2.040	-2.039	-2.036	-2.034	-2.033	-2.030	-2.027	-2.026	-2.024	-2.021	-2.020	-2.018	-2.016	-2.014	-2.013	-2.013	-2.011	-2.010	-2.010	-2.010	-2.009	-2.010	-2.010	-2.011	-2.011	-2.014	-2.015	-2.016	-2.019	-2.022	-2.025	-2.029	-2.031	-2.035	-2.039	-2.042	-2.046	-2.051	-2.055	-2.060	-2.065	-2.070	-2.074	-2.080	-2.085	-2.090	-2.095	-2.100	-2.105	-2.110	-2.115	-2.119	-2.124	-2.128	-2.130	-2.135	-2.138	-2.140	-2.142	-2.145	-2.146	-2.148	-2.149	-2.149	-2.149	-2.148	-2.146	-2.144	-2.141	-2.138	-2.135	-2.129	-2.125	-2.119	-2.112	-2.105	-2.098	-2.089	-2.080	-2.070	-2.060	-2.049	-2.038	-2.025	-2.013	-2.000	-1.986	-1.970	-1.956	-1.940	-1.925	-1.909	-1.892	-1.878	-1.860	-1.842	-1.825	-1.808	-1.791	-1.772	-1.756	-1.738	-1.721	-1.704	-1.686	-1.670	-1.654	-1.636	-1.621	-1.605	-1.591	-1.578	-1.562	-1.550	-1.536	-1.525	-1.514	-1.502	-1.492	-1.484	-1.474	-1.468	-1.460	-1.454	-1.450	-1.445	-1.442	-1.439	-1.438	-1.436	-1.438	-1.439	-1.440	-1.442	-1.448	-1.452	-1.459	-1.465	-1.471	-1.480	-1.488	-1.496	-1.508	-1.519	-1.529	-1.541	-1.555	-1.568	-1.581	-1.595	-1.610	-1.625	-1.641	-1.656	-1.671	-1.688	-1.704	-1.721	-1.739	-1.755	-1.771	-1.789	-1.804	-1.821	-1.836	-1.854	-1.870	-1.886	-1.901	-1.916	-1.931	-1.946	-1.960	-1.974	-1.989	-2.001	-2.014	-2.025	-2.038	-2.050	-2.059	-2.070	-2.081	-2.091	-2.100	-2.109	-2.118	-2.125	-2.132	-2.140	-2.148	-2.154	-2.160	-2.165	-2.170	-2.176	-2.180	-2.186	-2.190	-2.195	-2.199	-2.204	-2.208	-2.210	-2.215	-2.219	-2.222	-2.226	-2.230	-2.234	-2.238	-2.241	-2.245	-2.249	-2.254	-2.258	-2.261	-2.266	-2.271	-2.276	-2.281	-2.286	-2.291	-2.296	-2.302	-2.309	-2.314	-2.320	-2.326	-2.332	-2.339	-2.345	-2.352	-2.359	-2.366	-2.372	-2.379	-2.386	-2.394	-2.401	-2.409	-2.415	-2.421	-2.429	-2.436	-2.444	-2.451	-2.458	-2.464	-2.471	-2.478	-2.485	-2.492	-2.499	-2.505	-2.512	-2.518	-2.524	-2.531	-2.538	-2.544	-2.549	-2.555	-2.560	-2.566	-2.572	-2.578	-2.584	-2.590	-2.595	-2.600	-2.606	-2.611	-2.616	-2.621	-2.626	-2.632	-2.638	-2.642	-2.646	-2.651	-2.656	-2.660	-2.665	-2.669	-2.672	-2.678	-2.681	-2.685	-2.689	-2.692	-2.696	-2.700	-2.702	-2.706	-2.708	-2.710	-2.714	-2.715	-2.718	-2.720	-2.720	-2.721	-2.724	-2.724	-2.725	-2.726	-2.728	-2.728	-2.728	-2.728	-2.728	-2.728	-2.728	-2.729	-2.729	-2.730	-2.730	-2.731	-2.731	-2.731	-2.734	-2.734	-2.736	-2.738	-2.740	-2.742	-2.745	-2.749	-2.752	-2.756	-2.761	-2.768	-2.772	-2.780	-2.786	-2.794	-2.802	-2.811	-2.821	-2.830	-2.841	-2.852	-2.862	-2.875	-2.889	-2.902	-2.915	-2.930	-2.945	-2.960	-2.976	-2.992	-3.009	-3.025	-3.041	-3.059	-3.076	-3.094	-3.111	-3.129	-3.146	-3.164	-3.180	-3.198	-3.214	-3.231	-3.246	-3.262	-3.278	-3.292	-3.306	-3.321	-3.334	-3.345	-3.358	-3.369	-3.378	-3.388	-3.396	-3.404	-3.409	-3.414	-3.419	-3.422	-3.426	-3.428	-3.428	-3.428	-3.426	-3.425	-3.422	-3.419	-3.414	-3.408	-3.401	-3.394	-3.386	-3.376	-3.366	-3.358	-3.345	-3.334	-3.321	-3.309	-3.295	-3.281	-3.266	-3.251	-3.236	-3.221	-3.205	-3.190	-3.174	-3.158	-3.141	-3.125	-3.109	-3.092	-3.076	-3.060	-3.045	-3.030	-3.015	-3.000	-2.985	-2.970	-2.956	-2.942	-2.929	-2.916	-2.905	-2.892	-2.881	-2.870	-2.859	-2.850	-2.841	-2.832	-2.824	-2.816	-2.810	-2.804	-2.799	-2.794	-2.789	-2.785	-2.782	-2.780	-2.778	-2.775	-2.775	-2.772	-2.772	-2.774	-2.775	-2.776	-2.778	-2.779	-2.781	-2.785	-2.789	-2.792	-2.795	-2.800	-2.804	-2.809	-2.814	-2.819	-2.824	-2.828	-2.832	-2.838	-2.842	-2.848	-2.851	-2.855	-2.860	-2.865	-2.868	-2.871	-2.874	-2.876	-2.879	-2.880	-2.882	-2.882	-2.882	-2.882	-2.881	-2.879	-2.876	-2.875	-2.870	-2.866	-2.861	-2.855	-2.849	-2.841	-2.834	-2.825	-2.816	-2.805	-2.795	-2.784	-2.771	-2.758	-2.745	-2.730	-2.715	-2.699	-2.684	-2.666	-2.649	-2.631	-2.612	-2.595	-2.575	-2.555	-2.535	-2.515	-2.495	-2.474	-2.454	-2.432	-2.412	-2.390	-2.370	-2.349	-2.328	-2.306	-2.286	-2.266	-2.245	-2.225	-2.206	-2.186	-2.166	-2.149	-2.130	-2.112	-2.095	-2.078	-2.062	-2.046	-2.031	-2.016	-2.002	-1.989	-1.976	-1.965	-1.952	-1.941	-1.931	-1.920	-1.911	-1.904	-1.894	-1.888	-1.880	-1.872	-1.866	-1.861	-1.856	-1.851	-1.846	-1.842	-1.839	-1.836	-1.831	-1.829	-1.826	-1.824	-1.821	-1.819	-1.816	-1.815	-1.812	-1.810	-1.808	-1.805	-1.802	-1.799	-1.798	-1.794	-1.790	-1.788	-1.784	-1.779	-1.775	-1.770	-1.765	-1.760	-1.754	-1.749	-1.741	-1.734	-1.728	-1.721	-1.712	-1.705	-1.698	-1.689	-1.679	-1.671	-1.661	-1.652	-1.641	-1.631	-1.622	-1.611	-1.601	-1.590	-1.579	-1.570	-1.559	-1.548	-1.538	-1.526	-1.518	-1.506	-1.496	-1.486	-1.476	-1.468	-1.458	-1.450	-1.440	-1.432	-1.425	-1.418	-1.411	-1.404	-1.398	-1.392	-1.386	-1.382	-1.378	-1.374	-1.371	-1.368	-1.366	-1.365	-1.364	-1.362	-1.361	-1.362	-1.364	-1.365	-1.368	-1.369	-1.372	-1.376	-1.380	-1.384	-1.389	-1.394	-1.400	-1.406	-1.414	-1.420	-1.429	-1.436	-1.444	-1.452	-1.462	-1.471	-1.481	-1.490	-1.500	-1.510	-1.521	-1.531	-1.542	-1.554	-1.564	-1.575	-1.586	-1.598	-1.609	-1.621	-1.631	-1.644	-1.655	-1.666	-1.678	-1.688	-1.699	-1.710	-1.720	-1.730	-1.740	-1.750	-1.760	-1.769	-1.778	-1.785	-1.794	-1.801	-1.809	-1.816	-1.822	-1.829	-1.835	-1.839	-1.845	-1.849	-1.852	-1.856	-1.859	-1.861	-1.864	-1.866	-1.868	-1.869	-1.870	-1.870	-1.871	-1.871	-1.871	-1.870	-1.871	-1.871	-1.869	-1.869	-1.869	-1.869	-1.868	-1.868	-1.866	-1.868	-1.869	-1.870	-1.871	-1.872	-1.874	-1.876	-1.879	-1.882	-1.885	-1.890	-1.895	-1.900	-1.906	-1.914	-1.921	-1.929	-1.938	-1.946	-1.956	-1.968	-1.979	-1.989	-2.002	-2.015	-2.029	-2.042	-2.056	-2.071	-2.086	-2.102	-2.119	-2.135	-2.151	-2.169	-2.186	-2.204	-2.221	-2.239	-2.256	-2.272	-2.291	-2.308	-2.326	-2.342	-2.360	-2.376	-2.392	-2.409	-2.424	-2.439	-2.454	-2.469	-2.482	-2.495	-2.509	-2.521	-2.532	-2.544	-2.555	-2.566	-2.575	-2.584	-2.592	-2.600	-2.609	-2.615	-2.620	-2.626	-2.631	-2.635	-2.640	-2.644	-2.646	-2.649	-2.651	-2.652	-2.654	-2.655	-2.655	-2.655	-2.655	-2.654	-2.654	-2.652	-2.651	-2.650	-2.649	-2.646	-2.645	-2.642	-2.640	-2.638	-2.635	-2.632	-2.629	-2.628	-2.625	-2.621	-2.619	-2.618	-2.614	-2.611	-2.609	-2.608	-2.605	-2.602	-2.600	-2.600	-2.598	-2.596	-2.596	-2.594	-2.592	-2.592	-2.592	-2.591	-2.591	-2.592	-2.592	-2.592	-2.595	-2.595	-2.596	-2.599	-2.601	-2.602	-2.606	-2.609	-2.612	-2.615	-2.620	-2.622	-2.626	-2.631	-2.636	-2.641	-2.646	-2.652	-2.658	-2.665	-2.670	-2.678	-2.682	-2.690	-2.696	-2.704	-2.711	-2.719	-2.725	-2.732	-2.740	-2.748	-2.755	-2.761	-2.769	-2.775	-2.782	-2.788	-2.795	-2.800	-2.806	-2.811	-2.816	-2.821	-2.825	-2.829	-2.831	-2.835	-2.836	-2.839	-2.840	-2.840	-2.840	-2.839	-2.838	-2.835	-2.831	-2.828	-2.822	-2.818	-2.812	-2.805	-2.798	-2.790	-2.781	-2.772	-2.762	-2.750	-2.740	-2.728	-2.715	-2.701	-2.688	-2.672	-2.659	-2.642	-2.626	-2.610	-2.592	-2.576	-2.559	-2.541	-2.525	-2.506	-2.489	-2.470	-2.454	-2.435	-2.419	-2.401	-2.384	-2.368	-2.351	-2.334	-2.319	-2.304	-2.289	-2.275	-2.260	-2.246	-2.234	-2.222	-2.210	-2.199	-2.189	-2.180	-2.171	-2.161	-2.155	-2.149	-2.142	-2.138	-2.132	-2.130	-2.126	-2.125	-2.124	-2.122	-2.121	-2.121	-2.122	-2.124	-2.126	-2.129	-2.131	-2.135	-2.139	-2.142	-2.148	-2.152	-2.158	-2.162	-2.169	-2.174	-2.180	-2.186	-2.192	-2.199	-2.205	-2.210	-2.216	-2.222	-2.229	-2.234	-2.240	-2.245	-2.251	-2.255	-2.260	-2.265	-2.268	-2.271	-2.275	-2.278	-2.280	-2.281	-2.284	-2.284	-2.285	-2.285	-2.284	-2.282	-2.281	-2.279	-2.276	-2.272	-2.269	-2.264	-2.259	-2.254	-2.248	-2.240	-2.232	-2.225	-2.215	-2.205	-2.196	-2.185	-2.174	-2.162	-2.150	-2.136	-2.124	-2.109	-2.095	-2.079	-2.064	-2.047	-2.030	-2.013	-1.995	-1.978	-1.959	-1.940	-1.921	-1.902	-1.882	-1.861	-1.841	-1.821	-1.801	-1.780	-1.760	-1.739	-1.719	-1.699	-1.679	-1.659	-1.639	-1.619	-1.599	-1.580	-1.562	-1.544	-1.526	-1.510	-1.492	-1.476	-1.461	-1.446	-1.432	-1.419	-1.406	-1.395	-1.382	-1.372	-1.362	-1.354	-1.346	-1.338	-1.331	-1.326	-1.320	-1.315	-1.312	-1.310	-1.309	-1.306	-1.306	-1.306	-1.308	-1.309	-1.311	-1.312	-1.316	-1.320	-1.324	-1.329	-1.332	-1.339	-1.342	-1.349	-1.354	-1.360	-1.365	-1.371	-1.378	-1.384	-1.389	-1.394	-1.399	-1.404	-1.409	-1.412	-1.415	-1.419	-1.422	-1.425	-1.426	-1.429	-1.430	-1.429	-1.429	-1.428	-1.428	-1.424	-1.421	-1.418	-1.414	-1.409	-1.404	-1.396	-1.391	-1.382	-1.375	-1.366	-1.358	-1.348	-1.336	-1.326	-1.315	-1.302	-1.290	-1.276	-1.264	-1.251	-1.236	-1.222	-1.208	-1.194	-1.179	-1.164	-1.149	-1.134	-1.119	-1.102	-1.089	-1.072	-1.058	-1.042	-1.028	-1.012	-0.998	-0.984	-0.970	-0.956	-0.942	-0.929	-0.916	-0.902	-0.890	-0.879	-0.866	-0.856	-0.844	-0.834	-0.824	-0.814	-0.805	-0.795	-0.786	-0.778	-0.770	-0.762	-0.755	-0.749	-0.741	-0.735	-0.729	-0.722	-0.718	-0.712	-0.706	-0.702	-0.698	-0.694	-0.690	-0.685	-0.682	-0.678	-0.675	-0.671	-0.668	-0.665	-0.662	-0.658	-0.655	-0.652	-0.649	-0.646	-0.642	-0.640	-0.636	-0.632	-0.630	-0.626	-0.622	-0.620	-0.615	-0.612	-0.608	-0.605	-0.601	-0.598	-0.594	-0.590	-0.586	-0.582	-0.578	-0.574	-0.571	-0.566	-0.562	-0.559	-0.554	-0.550	-0.545	-0.541	-0.538	-0.534	-0.530	-0.528	-0.524	-0.519	-0.516	-0.514	-0.509	-0.506	-0.502	-0.500	-0.498	-0.495	-0.492	-0.490	-0.488	-0.485	-0.484	-0.481	-0.479	-0.478	-0.475	-0.474	-0.472	-0.470	-0.469	-0.468	-0.466	-0.464	-0.462	-0.461	-0.460	-0.459	-0.458	-0.456	-0.454	-0.454	-0.451	-0.449	-0.448	-0.446	-0.442	-0.441	-0.439	-0.436	-0.434	-0.431	-0.428	-0.424	-0.421	-0.418	-0.414	-0.411	-0.406	-0.402	-0.398	-0.394	-0.389	-0.382	-0.379	-0.372	-0.368	-0.361	-0.356	-0.350	-0.344	-0.338	-0.330	-0.325	-0.318	-0.311	-0.304	-0.296	-0.290	-0.282	-0.275	-0.268	-0.260	-0.252	-0.244	-0.236	-0.229	-0.221	-0.214	-0.206	-0.198	-0.190	-0.182	-0.175	-0.166	-0.159	-0.151	-0.145	-0.138	-0.130	-0.122	-0.116	-0.109	-0.102	-0.096	-0.089	-0.084	-0.078	-0.071	-0.066	-0.060	-0.055	-0.050	-0.045	-0.040	-0.036	-0.032	-0.029	-0.025	-0.022	-0.020	-0.019	-0.016	-0.015	-0.014	-0.012	-0.012	-0.014	-0.012	-0.014	-0.015	-0.016	-0.019	-0.022	-0.025	-0.028	-0.032	-0.036	-0.041	-0.046	-0.052	-0.058	-0.064	-0.070	-0.078	-0.086	-0.094	-0.102	-0.111	-0.120	-0.130	-0.140	-0.150	-0.161	-0.171	-0.182	-0.195	-0.206	-0.218	-0.231	-0.242	-0.255	-0.268	-0.282	-0.295	-0.309	-0.321	-0.335	-0.349	-0.362	-0.376	-0.390	-0.405	-0.419	-0.432	-0.448	-0.461	-0.474	-0.489	-0.502	-0.515	-0.528	-0.541	-0.554	-0.566	-0.580	-0.592	-0.604	-0.616	-0.626	-0.639	-0.649	-0.660	-0.670	-0.680	-0.689	-0.699	-0.708	-0.715	-0.725	-0.732	-0.739	-0.746	-0.752	-0.759	-0.766	-0.771	-0.776	-0.781	-0.786	-0.790	-0.795	-0.798	-0.802	-0.806	-0.809	-0.812	-0.815	-0.819	-0.820	-0.822	-0.826	-0.828	-0.831	-0.832	-0.836	-0.839	-0.841	-0.845	-0.849	-0.851	-0.855	-0.859	-0.862	-0.866	-0.870	-0.875	-0.879	-0.885	-0.891	-0.896	-0.902	-0.909	-0.916	-0.924	-0.931	-0.938	-0.946	-0.955	-0.964	-0.972	-0.982	-0.992	-1.002	-1.012	-1.024	-1.034	-1.045	-1.056	-1.068	-1.079	-1.089	-1.101	-1.112	-1.124	-1.135	-1.146	-1.158	-1.169	-1.179	-1.191	-1.201	-1.211	-1.222	-1.231	-1.240	-1.250	-1.259	-1.266	-1.275	-1.282	-1.290	-1.298	-1.304	-1.310	-1.315	-1.320	-1.325	-1.329	-1.331	-1.335	-1.338	-1.340	-1.341	-1.342	-1.342	-1.342	-1.342	-1.341	-1.340	-1.339	-1.338	-1.335	-1.331	-1.328	-1.325	-1.321	-1.318	-1.314	-1.309	-1.305	-1.300	-1.295	-1.290	-1.284	-1.279	-1.274	-1.268	-1.262	-1.256	-1.251	-1.245	-1.239	-1.234	-1.228	-1.222	-1.218	-1.212	-1.208	-1.202	-1.198	-1.192	-1.188	-1.184	-1.179	-1.175	-1.172	-1.169	-1.165	-1.162	-1.159	-1.156	-1.155	-1.152	-1.150	-1.149	-1.148	-1.146	-1.145	-1.145	-1.145	-1.145	-1.146	-1.146	-1.148	-1.149	-1.151	-1.154	-1.156	-1.159	-1.161	-1.165	-1.169	-1.174	-1.176	-1.181	-1.186	-1.192	-1.198	-1.202	-1.209	-1.214	-1.220	-1.228	-1.232	-1.240	-1.248	-1.255	-1.261	-1.269	-1.276	-1.282	-1.290	-1.296	-1.304	-1.310	-1.316	-1.322	-1.329	-1.335	-1.340	-1.344	-1.349	-1.352	-1.358	-1.360	-1.364	-1.365	-1.366	-1.368	-1.368	-1.368	-1.365	-1.364	-1.361	-1.358	-1.354	-1.349	-1.342	-1.336	-1.330	-1.321	-1.312	-1.302	-1.292	-1.282	-1.271	-1.258	-1.245	-1.231	-1.218	-1.202	-1.186	-1.171	-1.155	-1.139	-1.121	-1.102	-1.086	-1.068	-1.048	-1.031	-1.012	-0.994	-0.975	-0.956	-0.938	-0.918	-0.899	-0.881	-0.862	-0.845	-0.828	-0.810	-0.792	-0.774	-0.759	-0.742	-0.726	-0.710	-0.695	-0.680	-0.665	-0.651	-0.639	-0.624	-0.611	-0.599	-0.588	-0.575	-0.565	-0.554	-0.542	-0.534	-0.522	-0.514	-0.504	-0.495	-0.486	-0.478	-0.470	-0.461	-0.454	-0.445	-0.438	-0.430	-0.422	-0.415	-0.408	-0.400	-0.394	-0.386	-0.380	-0.372	-0.365	-0.358	-0.351	-0.344	-0.338	-0.331	-0.324	-0.318	-0.311	-0.305	-0.296	-0.290	-0.284	-0.278	-0.270	-0.264	-0.258	-0.250	-0.245	-0.239	-0.231	-0.225	-0.219	-0.212	-0.206	-0.200	-0.195	-0.188	-0.182	-0.175	-0.169	-0.164	-0.158	-0.151	-0.144	-0.138	-0.131	-0.125	-0.119	-0.111	-0.105	-0.098	-0.090	-0.084	-0.076	-0.069	-0.061	-0.052	-0.045	-0.036	-0.028	-0.019	-0.010	-0.001	0.009	0.019	0.029	0.038	0.049	0.059	0.070	0.081	0.092	0.104	0.116	0.128	0.140	0.152	0.165	0.178	0.190	0.202	0.215	0.229	0.241	0.254	0.268	0.279	0.292	0.306	0.319	0.332	0.345	0.359	0.371	0.384	0.396	0.409	0.421	0.434	0.445	0.456	0.468	0.479	0.490	0.501	0.510	0.521	0.531	0.540	0.550	0.560	0.569	0.579	0.586	0.594	0.602	0.610	0.619	0.625	0.634	0.640	0.646	0.654	0.661	0.668	0.674	0.680	0.686	0.692	0.699	0.705	0.712	0.718	0.724	0.731	0.739	0.745	0.752	0.759	0.766	0.774	0.781	0.790	0.798	0.808	0.816	0.826	0.835	0.844	0.855	0.866	0.876	0.888	0.899	0.912	0.924	0.936	0.949	0.962	0.976	0.990	1.004	1.019	1.032	1.048	1.062	1.078	1.092	1.108	1.122	1.138	1.152	1.168	1.182	1.196	1.210	1.225	1.239	1.252	1.265	1.279	1.290	1.302	1.314	1.325	1.335	1.345	1.354	1.362	1.370	1.378	1.384	1.390	1.395	1.399	1.402	1.405	1.408	1.409	1.410	1.410	1.409	1.409	1.406	1.402	1.401	1.396	1.392	1.388	1.382	1.376	1.371	1.365	1.356	1.350	1.342	1.335	1.328	1.319	1.311	1.304	1.295	1.286	1.278	1.270	1.262	1.255	1.248	1.240	1.232	1.226	1.219	1.212	1.206	1.201	1.195	1.190	1.185	1.181	1.178	1.174	1.170	1.166	1.164	1.161	1.159	1.156	1.155	1.154	1.152	1.152	1.151	1.151	1.151	1.151	1.151	1.151	1.152	1.152	1.152	1.152	1.154	1.154	1.154	1.155	1.154	1.155	1.155	1.155	1.155	1.154	1.152	1.151	1.150	1.149	1.148	1.145	1.142	1.140	1.136	1.132	1.129	1.125	1.120	1.116	1.110	1.104	1.099	1.092	1.085	1.079	1.070	1.062	1.054	1.044	1.035	1.024	1.014	1.002	0.992	0.980	0.968	0.955	0.942	0.929	0.914	0.899	0.884	0.869	0.854	0.838	0.821	0.804	0.788	0.770	0.752	0.735	0.716	0.698	0.679	0.659	0.641	0.621	0.601	0.582	0.562	0.544	0.524	0.505	0.485	0.466	0.446	0.428	0.409	0.391	0.372	0.354	0.336	0.318	0.301	0.285	0.268	0.251	0.236	0.221	0.206	0.192	0.179	0.165	0.151	0.140	0.128	0.116	0.106	0.096	0.086	0.076	0.069	0.060	0.052	0.045	0.038	0.031	0.025	0.019	0.014	0.008	0.002	-0.001	-0.008	-0.012	-0.015	-0.020	-0.024	-0.029	-0.032	-0.038	-0.041	-0.046	-0.051	-0.055	-0.061	-0.066	-0.072	-0.078	-0.084	-0.090	-0.098	-0.104	-0.112	-0.121	-0.130	-0.139	-0.148	-0.158	-0.169	-0.179	-0.190	-0.201	-0.214	-0.226	-0.239	-0.252	-0.268	-0.280	-0.295	-0.311	-0.326	-0.341	-0.358	-0.374	-0.390	-0.406	-0.424	-0.440	-0.458	-0.475	-0.491	-0.507	-0.525	-0.541	-0.559	-0.575	-0.590	-0.606	-0.621	-0.638	-0.652	-0.666	-0.680	-0.694	-0.706	-0.719	-0.731	-0.741	-0.752	-0.762	-0.771	-0.781	-0.788	-0.795	-0.801	-0.806	-0.811	-0.815	-0.816	-0.819	-0.819	-0.820	-0.819	-0.819	-0.815	-0.812	-0.809	-0.804	-0.798	-0.792	-0.786	-0.778	-0.769	-0.759	-0.750	-0.740	-0.729	-0.718	-0.705	-0.692	-0.679	-0.666	-0.651	-0.638	-0.622	-0.609	-0.592	-0.578	-0.562	-0.546	-0.531	-0.515	-0.500	-0.484	-0.469	-0.454	-0.439	-0.422	-0.408	-0.392	-0.378	-0.364	-0.350	-0.335	-0.321	-0.309	-0.296	-0.284	-0.271	-0.260	-0.249	-0.238	-0.228	-0.219	-0.209	-0.199	-0.191	-0.182	-0.176	-0.169	-0.162	-0.155	-0.149	-0.145	-0.140	-0.135	-0.131	-0.126	-0.124	-0.120	-0.119	-0.115	-0.114	-0.112	-0.111	-0.110	-0.110	-0.109	-0.109	-0.109	-0.109	-0.108	-0.109	-0.108	-0.109	-0.110	-0.109	-0.110	-0.110	-0.111	-0.110	-0.111	-0.111	-0.110	-0.110	-0.109	-0.108	-0.106	-0.104	-0.102	-0.099	-0.096	-0.092	-0.089	-0.084	-0.079	-0.072	-0.066	-0.060	-0.054	-0.046	-0.038	-0.030	-0.020	-0.010	0.000	0.011	0.022	0.035	0.048	0.061	0.075	0.089	0.104	0.120	0.135	0.151	0.168	0.184	0.201	0.219	0.236	0.255	0.272	0.291	0.309	0.326	0.344	0.362	0.380	0.399	0.416	0.434	0.451	0.468	0.485	0.502	0.518	0.534	0.549	0.564	0.578	0.592	0.605	0.619	0.630	0.641	0.652	0.664	0.674	0.684	0.692	0.701	0.708	0.715	0.721	0.728	0.732	0.738	0.741	0.746	0.749	0.752	0.755	0.756	0.759	0.761	0.761	0.762	0.764	0.765	0.766	0.765	0.765	0.766	0.766	0.766	0.766	0.768	0.768	0.768	0.768	0.768	0.770	0.770	0.771	0.772	0.774	0.776	0.779	0.780	0.784	0.786	0.790	0.794	0.798	0.801	0.808	0.811	0.816	0.822	0.828	0.834	0.840	0.845	0.852	0.859	0.865	0.871	0.880	0.886	0.894	0.901	0.909	0.915	0.922	0.929	0.938	0.944	0.951	0.958	0.964	0.971	0.976	0.982	0.988	0.992	0.999	1.002	1.008	1.011	1.014	1.018	1.020	1.021	1.024	1.025	1.025	1.025	1.025	1.025	1.022	1.021	1.019	1.015	1.012	1.008	1.004	0.999	0.992	0.988	0.980	0.974	0.966	0.958	0.950	0.941	0.931	0.921	0.911	0.901	0.891	0.880	0.869	0.858	0.845	0.834	0.821	0.808	0.795	0.782	0.770	0.758	0.744	0.730	0.716	0.702	0.689	0.676	0.664	0.650	0.636	0.624	0.611	0.599	0.585	0.574	0.562	0.550	0.539	0.529	0.518	0.507	0.498	0.488	0.479	0.470	0.462	0.454	0.448	0.441	0.435	0.431	0.425	0.422	0.420	0.416	0.414	0.412	0.412	0.412	0.412	0.414	0.416	0.419	0.421	0.426	0.430	0.435	0.441	0.448	0.455	0.461	0.470	0.479	0.489	0.498	0.507	0.519	0.529	0.540	0.551	0.564	0.576	0.589	0.601	0.614	0.626	0.639	0.651	0.664	0.678	0.690	0.702	0.715	0.728	0.740	0.752	0.764	0.775	0.788	0.799	0.809	0.820	0.830	0.839	0.849	0.856	0.865	0.872	0.880	0.888	0.892	0.898	0.902	0.908	0.912	0.915	0.919	0.921	0.924	0.925	0.925	0.926	0.926	0.925	0.925	0.922	0.921	0.919	0.916	0.912	0.909	0.904	0.900	0.895	0.890	0.884	0.878	0.870	0.864	0.856	0.850	0.841	0.834	0.826	0.819	0.810	0.800	0.792	0.784	0.774	0.766	0.756	0.748	0.738	0.729	0.720	0.711	0.702	0.692	0.684	0.674	0.666	0.656	0.649	0.641	0.632	0.625	0.618	0.610	0.602	0.596	0.589	0.582	0.576	0.570	0.565	0.559	0.554	0.549	0.544	0.540	0.535	0.532	0.529	0.526	0.522	0.520	0.518	0.516	0.514	0.512	0.512	0.510	0.510	0.510	0.510	0.510	0.510	0.511	0.512	0.514	0.515	0.518	0.519	0.521	0.524	0.526	0.530	0.534	0.538	0.541	0.545	0.549	0.554	0.559	0.564	0.569	0.575	0.580	0.586	0.591	0.599	0.606	0.611	0.619	0.626	0.634	0.642	0.650	0.659	0.666	0.675	0.684	0.692	0.701	0.710	0.720	0.729	0.738	0.748	0.758	0.768	0.776	0.788	0.798	0.806	0.816	0.826	0.836	0.846	0.855	0.866	0.875	0.885	0.894	0.902	0.912	0.921	0.931	0.940	0.949	0.958	0.965	0.974	0.982	0.989	0.998	1.004	1.011	1.018	1.025	1.030	1.036	1.041	1.048	1.052	1.056	1.061	1.065	1.069	1.072	1.075	1.079	1.080	1.082	1.084	1.086	1.088	1.088	1.088	1.089	1.088	1.086	1.086	1.085	1.084	1.081	1.079	1.076	1.074	1.071	1.066	1.062	1.059	1.056	1.051	1.046	1.042	1.039	1.034	1.029	1.024	1.019	1.014	1.009	1.005	0.999	0.994	0.990	0.986	0.981	0.978	0.972	0.969	0.965	0.962	0.959	0.956	0.954	0.951	0.950	0.949	0.948	0.948	0.948	0.949	0.949	0.951	0.954	0.955	0.958	0.961	0.965	0.969	0.975	0.979	0.985	0.991	0.999	1.005	1.011	1.020	1.029	1.038	1.046	1.055	1.064	1.074	1.085	1.095	1.105	1.115	1.128	1.138	1.149	1.160	1.170	1.181	1.194	1.205	1.216	1.226	1.239	1.250	1.260	1.271	1.282	1.292	1.305	1.314	1.325	1.335	1.345	1.355	1.364	1.374	1.384	1.392	1.402	1.410	1.419	1.426	1.435	1.444	1.450	1.458	1.464	1.471	1.478	1.485	1.491	1.498	1.502	1.508	1.512	1.519	1.524	1.528	1.532	1.538	1.540	1.545	1.549	1.551	1.556	1.559	1.561	1.564	1.566	1.569	1.570	1.572	1.574	1.575	1.578	1.578	1.579	1.579	1.580	1.580	1.580	1.580	1.581	1.581	1.581	1.580	1.580	1.579	1.579	1.578	1.576	1.576	1.576	1.575	1.574	1.572	1.572	1.570	1.569	1.569	1.568	1.566	1.565	1.564	1.562	1.561	1.560	1.560	1.559	1.558	1.556	1.555	1.555	1.554	1.554	1.552	1.551	1.551	1.550	1.549	1.546	1.545	1.544	1.542	1.541	1.540	1.539	1.536	1.535	1.532	1.530	1.528	1.525	1.522	1.519	1.516	1.512	1.510	1.505	1.501	1.498	1.492	1.488	1.482	1.478	1.471	1.466	1.460	1.454	1.448	1.440	1.432	1.426	1.418	1.411	1.402	1.395	1.386	1.378	1.369	1.360	1.351	1.342	1.332	1.322	1.312	1.304	1.294	1.284	1.275	1.265	1.255	1.245	1.235	1.225	1.216	1.206	1.196	1.188	1.179	1.169	1.160	1.150	1.141	1.134	1.125	1.118	1.108	1.100	1.092	1.086	1.079	1.072	1.065	1.059	1.052	1.048	1.042	1.036	1.031	1.028	1.024	1.020	1.016	1.014	1.011	1.009	1.006	1.006	1.004	1.004	1.004	1.004	1.005	1.006	1.008	1.009	1.011	1.014	1.018	1.020	1.024	1.030	1.034	1.039	1.042	1.049	1.055	1.061	1.068	1.075	1.082	1.089	1.096	1.104	1.112	1.119	1.126	1.135	1.142	1.151	1.159	1.166	1.176	1.184	1.191	1.199	1.205	1.214	1.220	1.226	1.234	1.240	1.245	1.251	1.256	1.260	1.265	1.269	1.272	1.275	1.278	1.279	1.281	1.282	1.284	1.282	1.282	1.281	1.280	1.278	1.275	1.272	1.269	1.265	1.259	1.255	1.248	1.242	1.236	1.229	1.221	1.214	1.205	1.196	1.186	1.178	1.168	1.158	1.146	1.136	1.125	1.112	1.101	1.089	1.078	1.064	1.051	1.039	1.026	1.011	0.999	0.985	0.972	0.959	0.945	0.931	0.918	0.905	0.890	0.878	0.864	0.850	0.836	0.824	0.810	0.796	0.784	0.771	0.759	0.745	0.732	0.721	0.709	0.698	0.686	0.675	0.664	0.654	0.644	0.632	0.624	0.614	0.605	0.596	0.588	0.579	0.570	0.562	0.555	0.548	0.541	0.535	0.528	0.521	0.516	0.510	0.504	0.500	0.495	0.489	0.485	0.481	0.476	0.472	0.469	0.465	0.461	0.458	0.454	0.450	0.446	0.442	0.439	0.435	0.431	0.428	0.424	0.420	0.415	0.411	0.406	0.401	0.395	0.390	0.384	0.379	0.372	0.366	0.360	0.354	0.346	0.339	0.331	0.322	0.315	0.306	0.298	0.289	0.279	0.270	0.260	0.251	0.240	0.230	0.220	0.209	0.198	0.188	0.176	0.165	0.154	0.142	0.132	0.120	0.110	0.099	0.088	0.078	0.065	0.055	0.045	0.035	0.025	0.015	0.006	-0.004	-0.014	-0.022	-0.030	-0.039	-0.046	-0.054	-0.061	-0.068	-0.074	-0.079	-0.085	-0.090	-0.095	-0.099	-0.101	-0.106	-0.110	-0.112	-0.114	-0.116	-0.116	-0.119	-0.119	-0.119	-0.119	-0.118	-0.118	-0.116	-0.115	-0.114	-0.111	-0.110	-0.108	-0.105	-0.102	-0.100	-0.096	-0.095	-0.091	-0.088	-0.085	-0.081	-0.078	-0.076	-0.072	-0.069	-0.068	-0.064	-0.062	-0.060	-0.059	-0.056	-0.055	-0.055	-0.055	-0.054	-0.054	-0.054	-0.055	-0.056	-0.058	-0.060	-0.062	-0.065	-0.068	-0.071	-0.075	-0.080	-0.085	-0.090	-0.096	-0.101	-0.110	-0.116	-0.124	-0.132	-0.140	-0.149	-0.159	-0.166	-0.176	-0.186	-0.196	-0.208	-0.219	-0.229	-0.239	-0.251	100.000	5.000	2.000	1.000	5.000	0.000	0.000	0.000	0.000	0.000	0.000	0.000	0.000	0.000	0.000	0.000	0.000	0.000	-0.522	-0.529	-0.534	-0.539	-0.544	-0.548	-0.550	-0.552	-0.555	-0.558	-0.558	-0.559	-0.559	-0.558	-0.556	-0.555	-0.552	-0.549	-0.546	-0.541	-0.538	-0.532	-0.528	-0.521	-0.515	-0.509	-0.501	-0.494	-0.486	-0.478	-0.470	-0.460	-0.451	-0.442	-0.432	-0.424	-0.412	-0.404	-0.394	-0.382	-0.374	-0.364	-0.354	-0.344	-0.334	-0.322	-0.312	-0.302	-0.292	-0.282	-0.272	-0.262	-0.252	-0.244	-0.234	-0.226	-0.216	-0.208	-0.199	-0.190	-0.182	-0.174	-0.168	-0.159	-0.151	-0.144	-0.138	-0.130	-0.125	-0.119	-0.111	-0.106	-0.100	-0.095	-0.090	-0.085	-0.081	-0.076	-0.072	-0.069	-0.065	-0.062	-0.060	-0.056	-0.055	-0.052	-0.050	-0.049	-0.048	-0.048	-0.046	-0.046	-0.048	-0.048	-0.050	-0.050	-0.051	-0.055	-0.056	-0.059	-0.062	-0.065	-0.069	-0.072	-0.078	-0.082	-0.088	-0.091	-0.098	-0.102	-0.109	-0.114	-0.120	-0.128	-0.134	-0.140	-0.148	-0.154	-0.161	-0.168	-0.174	-0.181	-0.188	-0.195	-0.202	-0.208	-0.215	-0.222	-0.229	-0.235	-0.242	-0.249	-0.255	-0.261	-0.268	-0.272	-0.278	-0.282	-0.289	-0.294	-0.299	-0.304	-0.308	-0.312	-0.318	-0.321	-0.326	-0.329	-0.332	-0.338	-0.340	-0.344	-0.346	-0.350	-0.352	-0.355	-0.358	-0.361	-0.364	-0.366	-0.368	-0.371	-0.372	-0.374	-0.376	-0.378	-0.380	-0.380	-0.381	-0.382	-0.384	-0.384	-0.384	-0.385	-0.384	-0.385	-0.385	-0.384	-0.384	-0.382	-0.380	-0.380	-0.378	-0.376	-0.374	-0.371	-0.369	-0.365	-0.362	-0.359	-0.356	-0.351	-0.348	-0.342	-0.339	-0.332	-0.328	-0.322	-0.318	-0.311	-0.305	-0.300	-0.294	-0.288	-0.280	-0.274	-0.268	-0.261	-0.254	-0.248	-0.241	-0.235	-0.228	-0.221	-0.215	-0.209	-0.201	-0.195	-0.188	-0.182	-0.176	-0.171	-0.166	-0.160	-0.155	-0.150	-0.146	-0.142	-0.138	-0.134	-0.130	-0.128	-0.124	-0.121	-0.119	-0.118	-0.115	-0.114	-0.114	-0.111	-0.112	-0.111	-0.110	-0.111	-0.111	-0.112	-0.112	-0.114	-0.116	-0.118	-0.119	-0.121	-0.124	-0.125	-0.128	-0.130	-0.132	-0.135	-0.139	-0.140	-0.144	-0.146	-0.149	-0.151	-0.155	-0.158	-0.160	-0.162	-0.166	-0.168	-0.170	-0.172	-0.174	-0.175	-0.176	-0.176	-0.179	-0.179	-0.178	-0.179	-0.178	-0.176	-0.175	-0.174	-0.171	-0.170	-0.168	-0.164	-0.160	-0.156	-0.152	-0.148	-0.142	-0.139	-0.131	-0.125	-0.120	-0.112	-0.105	-0.096	-0.089	-0.080	-0.072	-0.064	-0.054	-0.045	-0.034	-0.025	-0.015	-0.005	0.006	0.016	0.028	0.039	0.049	0.060	0.070	0.081	0.094	0.104	0.115	0.126	0.138	0.148	0.158	0.169	0.179	0.189	0.199	0.209	0.218	0.226	0.236	0.245	0.254	0.262	0.271	0.279	0.286	0.295	0.301	0.308	0.315	0.322	0.328	0.334	0.340	0.345	0.350	0.355	0.360	0.364	0.369	0.372	0.378	0.380	0.384	0.386	0.390	0.392	0.395	0.399	0.401	0.402	0.405	0.406	0.409	0.410	0.411	0.414	0.414	0.415	0.418	0.418	0.419	0.420	0.420	0.420	0.420	0.421	0.421	0.422	0.422	0.422	0.424	0.424	0.424	0.425	0.425	0.425	0.425	0.426	0.426	0.426	0.426	0.428	0.429	0.428	0.429	0.430	0.431	0.431	0.432	0.434	0.434	0.436	0.436	0.438	0.440	0.441	0.441	0.444	0.445	0.446	0.449	0.450	0.451	0.452	0.455	0.456	0.458	0.459	0.460	0.461	0.462	0.462	0.465	0.464	0.465	0.465	0.466	0.465	0.465	0.464	0.464	0.462	0.461	0.460	0.458	0.456	0.454	0.451	0.449	0.445	0.441	0.438	0.434	0.429	0.425	0.419	0.415	0.409	0.404	0.399	0.392	0.386	0.380	0.374	0.366	0.360	0.352	0.346	0.339	0.331	0.324	0.318	0.311	0.304	0.298	0.291	0.284	0.278	0.271	0.265	0.260	0.254	0.249	0.244	0.238	0.232	0.229	0.225	0.221	0.218	0.214	0.210	0.208	0.206	0.204	0.201	0.200	0.200	0.199	0.198	0.198	0.198	0.198	0.198	0.199	0.199	0.201	0.202	0.205	0.206	0.208	0.210	0.214	0.216	0.218	0.221	0.224	0.228	0.230	0.232	0.236	0.240	0.244	0.248	0.250	0.255	0.259	0.261	0.265	0.270	0.274	0.278	0.281	0.284	0.288	0.291	0.295	0.298	0.300	0.305	0.308	0.310	0.314	0.315	0.319	0.320	0.324	0.325	0.328	0.329	0.330	0.331	0.332	0.334	0.334	0.335	0.335	0.335	0.334	0.334	0.332	0.332	0.331	0.330	0.326	0.324	0.321	0.319	0.316	0.312	0.309	0.304	0.300	0.296	0.291	0.286	0.280	0.275	0.270	0.264	0.258	0.250	0.244	0.238	0.230	0.222	0.215	0.208	0.200	0.192	0.184	0.176	0.168	0.160	0.151	0.144	0.135	0.126	0.116	0.109	0.100	0.091	0.082	0.074	0.065	0.056	0.049	0.040	0.030	0.022	0.012	0.005	-0.004	-0.012	-0.021	-0.030	-0.039	-0.048	-0.056	-0.065	-0.074	-0.081	-0.091	-0.100	-0.109	-0.116	-0.126	-0.135	-0.145	-0.152	-0.162	-0.171	-0.180	-0.190	-0.199	-0.208	-0.218	-0.226	-0.236	-0.245	-0.254	-0.264	-0.274	-0.282	-0.292	-0.302	-0.311	-0.321	-0.331	-0.340	-0.350	-0.360	-0.370	-0.379	-0.389	-0.398	-0.408	-0.416	-0.426	-0.435	-0.445	-0.454	-0.464	-0.472	-0.482	-0.491	-0.499	-0.507	-0.518	-0.526	-0.535	-0.542	-0.552	-0.560	-0.570	-0.578	-0.586	-0.595	-0.602	-0.611	-0.620	-0.629	-0.638	-0.645	-0.654	-0.662	-0.670	-0.679	-0.688	-0.696	-0.704	-0.712	-0.721	-0.729	-0.739	-0.748	-0.755	-0.764	-0.771	-0.781	-0.789	-0.798	-0.806	-0.814	-0.824	-0.832	-0.841	-0.850	-0.859	-0.866	-0.875	-0.885	-0.892	-0.901	-0.910	-0.919	-0.926	-0.936	-0.944	-0.951	-0.960	-0.969	-0.976	-0.985	-0.992	-1.000	-1.009	-1.016	-1.024	-1.030	-1.039	-1.046	-1.052	-1.060	-1.066	-1.074	-1.080	-1.086	-1.092	-1.099	-1.105	-1.110	-1.115	-1.121	-1.126	-1.131	-1.138	-1.141	-1.146	-1.151	-1.155	-1.159	-1.164	-1.168	-1.171	-1.175	-1.178	-1.181	-1.185	-1.188	-1.191	-1.194	-1.196	-1.200	-1.202	-1.205	-1.208	-1.210	-1.214	-1.215	-1.219	-1.220	-1.224	-1.226	-1.230	-1.232	-1.236	-1.239	-1.242	-1.246	-1.250	-1.254	-1.258	-1.262	-1.268	-1.272	-1.278	-1.282	-1.289	-1.294	-1.300	-1.306	-1.312	-1.321	-1.328	-1.335	-1.344	-1.351	-1.360	-1.368	-1.378	-1.386	-1.395	-1.405	-1.415	-1.426	-1.436	-1.446	-1.458	-1.469	-1.480	-1.491	-1.502	-1.514	-1.525	-1.538	-1.549	-1.560	-1.572	-1.584	-1.596	-1.608	-1.620	-1.631	-1.642	-1.654	-1.666	-1.678	-1.688	-1.699	-1.710	-1.720	-1.730	-1.740	-1.749	-1.759	-1.766	-1.776	-1.785	-1.792	-1.800	-1.808	-1.815	-1.821	-1.828	-1.832	-1.839	-1.844	-1.849	-1.852	-1.856	-1.860	-1.864	-1.866	-1.869	-1.871	-1.872	-1.874	-1.875	-1.876	-1.875	-1.876	-1.875	-1.876	-1.875	-1.874	-1.872	-1.871	-1.869	-1.868	-1.866	-1.864	-1.861	-1.859	-1.856	-1.852	-1.850	-1.848	-1.845	-1.841	-1.839	-1.836	-1.832	-1.830	-1.828	-1.825	-1.821	-1.818	-1.815	-1.812	-1.810	-1.809	-1.806	-1.802	-1.800	-1.799	-1.796	-1.794	-1.791	-1.790	-1.789	-1.786	-1.785	-1.785	-1.782	-1.781	-1.780	-1.780	-1.778	-1.778	-1.776	-1.776	-1.776	-1.775	-1.774	-1.774	-1.774	-1.774	-1.772	-1.772	-1.772	-1.771	-1.771	-1.770	-1.771	-1.770	-1.770	-1.769	-1.768	-1.766	-1.765	-1.764	-1.762	-1.761	-1.760	-1.759	-1.758	-1.756	-1.752	-1.750	-1.749	-1.745	-1.742	-1.739	-1.735	-1.731	-1.728	-1.722	-1.719	-1.712	-1.708	-1.702	-1.696	-1.690	-1.685	-1.678	-1.671	-1.664	-1.655	-1.648	-1.639	-1.631	-1.622	-1.614	-1.604	-1.595	-1.585	-1.575	-1.565	-1.555	-1.544	-1.532	-1.521	-1.511	-1.500	-1.488	-1.476	-1.464	-1.452	-1.440	-1.429	-1.416	-1.405	-1.392	-1.380	-1.368	-1.356	-1.344	-1.332	-1.320	-1.309	-1.296	-1.285	-1.274	-1.262	-1.251	-1.239	-1.229	-1.218	-1.206	-1.196	-1.186	-1.176	-1.165	-1.156	-1.146	-1.138	-1.128	-1.119	-1.110	-1.101	-1.091	-1.082	-1.075	-1.065	-1.058	-1.049	-1.041	-1.034	-1.026	-1.019	-1.010	-1.002	-0.995	-0.988	-0.980	-0.972	-0.965	-0.958	-0.949	-0.942	-0.934	-0.926	-0.919	-0.911	-0.902	-0.895	-0.886	-0.880	-0.871	-0.862	-0.855	-0.846	-0.840	-0.831	-0.822	-0.815	-0.808	-0.799	-0.791	-0.784	-0.776	-0.768	-0.760	-0.752	-0.745	-0.739	-0.731	-0.724	-0.718	-0.710	-0.705	-0.699	-0.692	-0.686	-0.681	-0.676	-0.672	-0.668	-0.664	-0.659	-0.655	-0.652	-0.650	-0.646	-0.644	-0.641	-0.641	-0.640	-0.639	-0.638	-0.638	-0.636	-0.638	-0.636	-0.638	-0.639	-0.640	-0.641	-0.644	-0.645	-0.646	-0.649	-0.650	-0.654	-0.656	-0.658	-0.661	-0.664	-0.668	-0.669	-0.672	-0.675	-0.678	-0.680	-0.681	-0.685	-0.686	-0.689	-0.691	-0.692	-0.694	-0.695	-0.696	-0.698	-0.698	-0.699	-0.699	-0.699	-0.698	-0.698	-0.698	-0.695	-0.694	-0.692	-0.690	-0.688	-0.685	-0.682	-0.680	-0.678	-0.674	-0.670	-0.666	-0.662	-0.659	-0.655	-0.651	-0.648	-0.642	-0.639	-0.634	-0.630	-0.625	-0.621	-0.618	-0.614	-0.609	-0.606	-0.602	-0.599	-0.595	-0.592	-0.590	-0.586	-0.584	-0.581	-0.580	-0.578	-0.575	-0.574	-0.572	-0.571	-0.570	-0.570	-0.569	-0.569	-0.569	-0.569	-0.569	-0.570	-0.569	-0.570	-0.570	-0.570	-0.571	-0.571	-0.571	-0.572	-0.572	-0.572	-0.572	-0.572	-0.571	-0.571	-0.570	-0.568	-0.566	-0.564	-0.561	-0.559	-0.556	-0.552	-0.549	-0.544	-0.539	-0.534	-0.529	-0.521	-0.514	-0.506	-0.499	-0.491	-0.481	-0.471	-0.461	-0.451	-0.440	-0.429	-0.416	-0.404	-0.391	-0.378	-0.365	-0.350	-0.335	-0.320	-0.306	-0.291	-0.275	-0.259	-0.244	-0.229	-0.212	-0.198	-0.181	-0.166	-0.150	-0.135	-0.119	-0.104	-0.089	-0.074	-0.059	-0.045	-0.031	-0.018	-0.005	0.008	0.021	0.032	0.042	0.054	0.064	0.074	0.082	0.091	0.099	0.106	0.112	0.119	0.124	0.130	0.134	0.139	0.142	0.144	0.148	0.149	0.149	0.151	0.151	0.152	0.150	0.150	0.150	0.148	0.146	0.144	0.141	0.139	0.136	0.134	0.131	0.128	0.124	0.120	0.118	0.115	0.110	0.108	0.104	0.100	0.096	0.094	0.090	0.088	0.084	0.081	0.078	0.075	0.074	0.071	0.069	0.068	0.064	0.062	0.060	0.059	0.056	0.056	0.054	0.051	0.051	0.049	0.049	0.048	0.045	0.045	0.042	0.041	0.040	0.038	0.038	0.035	0.034	0.031	0.030	0.026	0.024	0.022	0.020	0.016	0.015	0.010	0.008	0.004	0.000	-0.004	-0.008	-0.012	-0.016	-0.021	-0.026	-0.031	-0.036	-0.041	-0.046	-0.052	-0.059	-0.064	-0.070	-0.076	-0.082	-0.089	-0.094	-0.100	-0.106	-0.112	-0.119	-0.125	-0.130	-0.136	-0.141	-0.148	-0.154	-0.158	-0.164	-0.169	-0.172	-0.178	-0.182	-0.186	-0.190	-0.194	-0.196	-0.200	-0.202	-0.205	-0.208	-0.210	-0.212	-0.214	-0.215	-0.216	-0.218	-0.218	-0.218	-0.218	-0.218	-0.218	-0.216	-0.216	-0.215	-0.214	-0.212	-0.210	-0.209	-0.208	-0.206	-0.204	-0.202	-0.200	-0.198	-0.196	-0.194	-0.191	-0.190	-0.189	-0.186	-0.186	-0.185	-0.182	-0.182	-0.181	-0.181	-0.180	-0.180	-0.180	-0.181	-0.181	-0.182	-0.185	-0.188	-0.189	-0.192	-0.195	-0.199	-0.201	-0.206	-0.211	-0.216	-0.221	-0.226	-0.232	-0.239	-0.246	-0.252	-0.261	-0.269	-0.278	-0.285	-0.295	-0.304	-0.314	-0.322	-0.334	-0.345	-0.355	-0.366	-0.378	-0.389	-0.400	-0.411	-0.425	-0.436	-0.448	-0.460	-0.472	-0.485	-0.496	-0.509	-0.521	-0.532	-0.545	-0.558	-0.569	-0.581	-0.594	-0.604	-0.616	-0.628	-0.640	-0.650	-0.661	-0.672	-0.682	-0.692	-0.704	-0.714	-0.722	-0.734	-0.744	-0.751	-0.761	-0.771	-0.780	-0.790	-0.799	-0.808	-0.816	-0.826	-0.835	-0.844	-0.852	-0.861	-0.871	-0.880	-0.889	-0.898	-0.908	-0.916	-0.926	-0.935	-0.945	-0.955	-0.965	-0.975	-0.985	-0.996	-1.006	-1.019	-1.029	-1.041	-1.052	-1.065	-1.078	-1.090	-1.102	-1.115	-1.129	-1.141	-1.155	-1.168	-1.181	-1.195	-1.209	-1.222	-1.236	-1.250	-1.264	-1.279	-1.292	-1.305	-1.320	-1.334	-1.348	-1.360	-1.374	-1.388	-1.401	-1.412	-1.426	-1.438	-1.451	-1.462	-1.472	-1.485	-1.495	-1.506	-1.516	-1.524	-1.534	-1.542	-1.550	-1.558	-1.565	-1.571	-1.578	-1.584	-1.588	-1.592	-1.596	-1.600	-1.604	-1.605	-1.608	-1.609	-1.610	-1.610	-1.610	-1.609	-1.608	-1.606	-1.604	-1.600	-1.598	-1.594	-1.589	-1.584	-1.579	-1.572	-1.566	-1.559	-1.552	-1.545	-1.536	-1.529	-1.519	-1.511	-1.501	-1.491	-1.481	-1.471	-1.460	-1.449	-1.439	-1.428	-1.415	-1.404	-1.392	-1.379	-1.368	-1.355	-1.342	-1.331	-1.319	-1.305	-1.294	-1.281	-1.269	-1.258	-1.245	-1.232	-1.221	-1.210	-1.199	-1.190	-1.179	-1.169	-1.159	-1.150	-1.141	-1.131	-1.124	-1.116	-1.109	-1.102	-1.096	-1.090	-1.085	-1.080	-1.078	-1.072	-1.070	-1.068	-1.066	-1.064	-1.065	-1.064	-1.064	-1.066	-1.066	-1.069	-1.071	-1.075	-1.079	-1.082	-1.088	-1.091	-1.098	-1.102	-1.109	-1.114	-1.121	-1.128	-1.135	-1.141	-1.149	-1.155	-1.162	-1.170	-1.178	-1.184	-1.191	-1.199	-1.206	-1.212	-1.220	-1.225	-1.232	-1.238	-1.242	-1.249	-1.254	-1.259	-1.264	-1.268	-1.271	-1.274	-1.276	-1.280	-1.281	-1.284	-1.284	-1.285	-1.285	-1.285	-1.284	-1.284	-1.281	-1.281	-1.279	-1.276	-1.276	-1.274	-1.269	-1.266	-1.264	-1.261	-1.256	-1.252	-1.250	-1.245	-1.241	-1.239	-1.234	-1.230	-1.226	-1.222	-1.218	-1.215	-1.211	-1.208	-1.204	-1.202	-1.199	-1.196	-1.192	-1.191	-1.190	-1.188	-1.186	-1.185	-1.185	-1.182	-1.182	-1.182	-1.182	-1.182	-1.182	-1.184	-1.184	-1.185	-1.186	-1.189	-1.190	-1.192	-1.195	-1.196	-1.199	-1.201	-1.202	-1.206	-1.209	-1.211	-1.214	-1.218	-1.220	-1.222	-1.226	-1.229	-1.231	-1.235	-1.238	-1.240	-1.242	-1.245	-1.249	-1.250	-1.252	-1.255	-1.258	-1.259	-1.261	-1.264	-1.265	-1.268	-1.269	-1.270	-1.271	-1.272	-1.274	-1.274	-1.274	-1.276	-1.276	-1.276	-1.276	-1.276	-1.276	-1.276	-1.276	-1.276	-1.275	-1.275	-1.272	-1.272	-1.271	-1.270	-1.268	-1.265	-1.264	-1.261	-1.260	-1.256	-1.254	-1.251	-1.248	-1.245	-1.242	-1.239	-1.235	-1.231	-1.228	-1.222	-1.219	-1.214	-1.209	-1.204	-1.200	-1.194	-1.189	-1.184	-1.179	-1.172	-1.168	-1.161	-1.155	-1.149	-1.144	-1.138	-1.130	-1.125	-1.119	-1.112	-1.106	-1.100	-1.095	-1.089	-1.082	-1.078	-1.071	-1.065	-1.060	-1.055	-1.049	-1.044	-1.039	-1.034	-1.030	-1.026	-1.021	-1.018	-1.014	-1.011	-1.006	-1.004	-1.001	-0.999	-0.996	-0.995	-0.992	-0.991	-0.990	-0.989	-0.988	-0.988	-0.986	-0.988	-0.986	-0.986	-0.988	-0.989	-0.989	-0.990	-0.990	-0.991	-0.992	-0.994	-0.995	-0.996	-0.998	-1.000	-1.000	-1.002	-1.004	-1.005	-1.008	-1.008	-1.009	-1.010	-1.011	-1.012	-1.012	-1.012	-1.012	-1.014	-1.012	-1.012	-1.011	-1.011	-1.010	-1.009	-1.006	-1.005	-1.001	-0.998	-0.995	-0.991	-0.986	-0.982	-0.978	-0.974	-0.966	-0.961	-0.954	-0.948	-0.940	-0.932	-0.924	-0.915	-0.906	-0.898	-0.888	-0.876	-0.866	-0.856	-0.844	-0.832	-0.820	-0.808	-0.795	-0.781	-0.768	-0.754	-0.739	-0.725	-0.710	-0.696	-0.681	-0.665	-0.649	-0.634	-0.618	-0.601	-0.585	-0.569	-0.551	-0.535	-0.519	-0.501	-0.484	-0.468	-0.451	-0.435	-0.418	-0.401	-0.384	-0.369	-0.351	-0.335	-0.320	-0.302	-0.288	-0.272	-0.256	-0.241	-0.226	-0.212	-0.198	-0.185	-0.170	-0.158	-0.144	-0.131	-0.119	-0.108	-0.096	-0.085	-0.074	-0.064	-0.054	-0.044	-0.035	-0.026	-0.018	-0.010	-0.002	0.004	0.011	0.018	0.022	0.029	0.034	0.039	0.041	0.046	0.049	0.052	0.055	0.058	0.060	0.060	0.062	0.064	0.064	0.064	0.065	0.064	0.064	0.062	0.062	0.061	0.060	0.058	0.056	0.054	0.052	0.051	0.049	0.046	0.044	0.042	0.040	0.038	0.034	0.031	0.029	0.026	0.024	0.020	0.018	0.015	0.011	0.009	0.006	0.002	0.000	-0.002	-0.005	-0.009	-0.011	-0.015	-0.018	-0.021	-0.024	-0.028	-0.030	-0.034	-0.039	-0.042	-0.045	-0.050	-0.054	-0.059	-0.064	-0.068	-0.072	-0.078	-0.084	-0.089	-0.094	-0.101	-0.106	-0.112	-0.120	-0.126	-0.134	-0.142	-0.149	-0.158	-0.165	-0.175	-0.184	-0.192	-0.201	-0.211	-0.221	-0.230	-0.240	-0.250	-0.260	-0.271	-0.282	-0.292	-0.302	-0.314	-0.325	-0.335	-0.346	-0.358	-0.368	-0.379	-0.389	-0.401	-0.411	-0.421	-0.431	-0.441	-0.451	-0.460	-0.470	-0.479	-0.488	-0.498	-0.505	-0.512	-0.520	-0.528	-0.535	-0.542	-0.548	-0.554	-0.559	-0.564	-0.569	-0.574	-0.579	-0.582	-0.586	-0.591	-0.594	-0.598	-0.600	-0.601	-0.605	-0.606	-0.609	-0.610	-0.612	-0.615	-0.616	-0.619	-0.620	-0.621	-0.622	-0.625	-0.628	-0.629	-0.630	-0.632	-0.636	-0.639	-0.641	-0.644	-0.648	-0.651	-0.656	-0.660	-0.666	-0.671	-0.676	-0.682	-0.689	-0.695	-0.702	-0.710	-0.718	-0.728	-0.735	-0.745	-0.755	-0.766	-0.776	-0.788	-0.800	-0.811	-0.824	-0.838	-0.850	-0.864	-0.878	-0.892	-0.906	-0.922	-0.938	-0.952	-0.969	-0.985	-1.001	-1.019	-1.035	-1.051	-1.069	-1.086	-1.104	-1.122	-1.140	-1.158	-1.176	-1.194	-1.212	-1.230	-1.249	-1.268	-1.285	-1.304	-1.321	-1.340	-1.358	-1.375	-1.394	-1.410	-1.428	-1.446	-1.464	-1.481	-1.498	-1.515	-1.530	-1.548	-1.562	-1.580	-1.595	-1.610	-1.625	-1.640	-1.655	-1.669	-1.681	-1.695	-1.708	-1.720	-1.732	-1.745	-1.755	-1.766	-1.776	-1.788	-1.796	-1.805	-1.814	-1.821	-1.830	-1.836	-1.842	-1.849	-1.854	-1.859	-1.862	-1.868	-1.870	-1.872	-1.874	-1.876	-1.876	-1.879	-1.878	-1.876	-1.876	-1.875	-1.872	-1.870	-1.869	-1.865	-1.862	-1.858	-1.854	-1.849	-1.844	-1.839	-1.835	-1.829	-1.821	-1.816	-1.810	-1.804	-1.799	-1.791	-1.785	-1.780	-1.774	-1.768	-1.761	-1.756	-1.750	-1.745	-1.740	-1.734	-1.730	-1.725	-1.720	-1.716	-1.714	-1.710	-1.708	-1.705	-1.702	-1.701	-1.700	-1.700	-1.699	-1.699	-1.700	-1.701	-1.702	-1.705	-1.708	-1.710	-1.714	-1.718	-1.722	-1.726	-1.731	-1.738	-1.744	-1.750	-1.758	-1.764	-1.771	-1.779	-1.786	-1.795	-1.804	-1.812	-1.821	-1.830	-1.840	-1.849	-1.858	-1.868	-1.876	-1.886	-1.896	-1.905	-1.915	-1.924	-1.934	-1.944	-1.951	-1.961	-1.969	-1.978	-1.985	-1.994	-2.001	-2.009	-2.015	-2.021	-2.027	-2.034	-2.039	-2.044	-2.050	-2.054	-2.058	-2.060	-2.062	-2.066	-2.068	-2.069	-2.070	-2.070	-2.069	-2.069	-2.066	-2.065	-2.062	-2.060	-2.056	-2.054	-2.049	-2.044	-2.039	-2.033	-2.026	-2.019	-2.011	-2.004	-1.995	-1.986	-1.979	-1.969	-1.959	-1.950	-1.939	-1.929	-1.918	-1.906	-1.895	-1.884	-1.872	-1.860	-1.849	-1.836	-1.825	-1.812	-1.800	-1.789	-1.776	-1.765	-1.754	-1.741	-1.730	-1.719	-1.708	-1.698	-1.686	-1.676	-1.666	-1.656	-1.646	-1.639	-1.630	-1.622	-1.614	-1.606	-1.600	-1.592	-1.586	-1.580	-1.574	-1.570	-1.565	-1.560	-1.558	-1.552	-1.549	-1.546	-1.544	-1.541	-1.539	-1.538	-1.536	-1.534	-1.532	-1.531	-1.530	-1.529	-1.528	-1.528	-1.526	-1.526	-1.525	-1.525	-1.524	-1.522	-1.521	-1.520	-1.519	-1.519	-1.516	-1.515	-1.512	-1.510	-1.506	-1.504	-1.500	-1.498	-1.492	-1.489	-1.484	-1.479	-1.475	-1.470	-1.462	-1.458	-1.450	-1.445	-1.438	-1.430	-1.424	-1.416	-1.408	-1.399	-1.391	-1.381	-1.372	-1.365	-1.355	-1.345	-1.336	-1.326	-1.318	-1.308	-1.296	-1.288	-1.278	-1.268	-1.258	-1.248	-1.238	-1.228	-1.218	-1.208	-1.198	-1.189	-1.178	-1.168	-1.159	-1.149	-1.139	-1.129	-1.120	-1.110	-1.100	-1.091	-1.081	-1.071	-1.061	-1.052	-1.042	-1.032	-1.022	-1.012	-1.004	-0.992	-0.984	-0.974	-0.962	-0.952	-0.942	-0.931	-0.921	-0.910	-0.899	-0.888	-0.875	-0.864	-0.851	-0.840	-0.826	-0.812	-0.800	-0.786	-0.772	-0.759	-0.745	-0.730	-0.714	-0.700	-0.682	-0.666	-0.650	-0.635	-0.618	-0.600	-0.582	-0.566	-0.548	-0.530	-0.511	-0.492	-0.474	-0.455	-0.436	-0.416	-0.396	-0.378	-0.359	-0.339	-0.319	-0.299	-0.279	-0.258	-0.239	-0.219	-0.199	-0.179	-0.160	-0.140	-0.120	-0.100	-0.082	-0.062	-0.044	-0.025	-0.006	0.011	0.029	0.046	0.062	0.081	0.098	0.112	0.129	0.145	0.160	0.175	0.190	0.204	0.219	0.232	0.246	0.259	0.272	0.285	0.298	0.310	0.320	0.332	0.342	0.355	0.365	0.376	0.386	0.396	0.408	0.416	0.426	0.436	0.445	0.455	0.464	0.474	0.482	0.491	0.501	0.510	0.519	0.528	0.536	0.545	0.554	0.564	0.572	0.581	0.590	0.600	0.609	0.618	0.626	0.636	0.645	0.655	0.664	0.674	0.682	0.692	0.701	0.711	0.720	0.729	0.739	0.748	0.756	0.765	0.774	0.782	0.791	0.799	0.808	0.815	0.824	0.831	0.839	0.846	0.854	0.861	0.868	0.874	0.881	0.888	0.892	0.899	0.904	0.909	0.914	0.918	0.922	0.925	0.929	0.931	0.935	0.938	0.939	0.941	0.941	0.942	0.942	0.942	0.942	0.942	0.941	0.940	0.939	0.936	0.934	0.930	0.928	0.924	0.920	0.916	0.911	0.908	0.901	0.895	0.890	0.884	0.878	0.870	0.862	0.856	0.848	0.840	0.831	0.822	0.814	0.805	0.795	0.786	0.776	0.766	0.756	0.746	0.736	0.726	0.715	0.705	0.692	0.682	0.671	0.661	0.650	0.640	0.629	0.619	0.608	0.599	0.589	0.578	0.568	0.559	0.549	0.539	0.530	0.520	0.512	0.504	0.495	0.488	0.481	0.474	0.466	0.460	0.454	0.449	0.441	0.436	0.432	0.429	0.424	0.420	0.418	0.414	0.410	0.408	0.405	0.404	0.402	0.401	0.400	0.399	0.399	0.400	0.399	0.400	0.401	0.401	0.402	0.404	0.404	0.405	0.408	0.409	0.410	0.412	0.412	0.415	0.416	0.418	0.419	0.420	0.421	0.421	0.422	0.424	0.424	0.425	0.424	0.425	0.424	0.424	0.424	0.422	0.421	0.419	0.418	0.416	0.412	0.410	0.408	0.404	0.399	0.395	0.391	0.386	0.381	0.376	0.370	0.365	0.359	0.352	0.346	0.339	0.332	0.324	0.316	0.310	0.301	0.294	0.285	0.278	0.269	0.260	0.251	0.242	0.234	0.225	0.216	0.208	0.200	0.191	0.182	0.175	0.166	0.159	0.151	0.142	0.136	0.129	0.121	0.115	0.108	0.102	0.096	0.091	0.086	0.081	0.078	0.072	0.070	0.065	0.062	0.061	0.058	0.056	0.055	0.054	0.054	0.054	0.054	0.052	0.054	0.055	0.056	0.059	0.060	0.062	0.065	0.069	0.070	0.075	0.078	0.081	0.086	0.090	0.094	0.099	0.102	0.106	0.111	0.115	0.121	0.125	0.129	0.134	0.138	0.141	0.146	0.150	0.154	0.158	0.161	0.165	0.169	0.171	0.174	0.176	0.179	0.180	0.182	0.184	0.186	0.188	0.188	0.190	0.190	0.191	0.191	0.191	0.190	0.190	0.190	0.188	0.188	0.186	0.186	0.185	0.182	0.181	0.180	0.179	0.176	0.175	0.174	0.171	0.170	0.169	0.168	0.165	0.164	0.164	0.161	0.160	0.160	0.160	0.160	0.159	0.160	0.160	0.160	0.161	0.162	0.164	0.165	0.168	0.170	0.172	0.175	0.180	0.182	0.188	0.191	0.198	0.202	0.209	0.215	0.221	0.229	0.236	0.244	0.251	0.260	0.269	0.278	0.288	0.298	0.309	0.318	0.330	0.340	0.352	0.362	0.375	0.388	0.399	0.411	0.424	0.436	0.449	0.461	0.475	0.488	0.500	0.512	0.526	0.539	0.550	0.564	0.575	0.586	0.599	0.610	0.621	0.632	0.642	0.652	0.664	0.672	0.681	0.690	0.698	0.706	0.712	0.719	0.725	0.731	0.736	0.741	0.745	0.748	0.751	0.754	0.755	0.756	0.756	0.756	0.756	0.754	0.752	0.750	0.748	0.745	0.740	0.735	0.730	0.725	0.719	0.712	0.706	0.699	0.691	0.684	0.675	0.668	0.659	0.650	0.641	0.631	0.622	0.612	0.604	0.594	0.584	0.575	0.565	0.554	0.545	0.535	0.528	0.518	0.509	0.499	0.490	0.482	0.474	0.466	0.458	0.450	0.444	0.436	0.430	0.422	0.418	0.411	0.406	0.401	0.395	0.390	0.386	0.382	0.378	0.375	0.371	0.368	0.365	0.361	0.359	0.355	0.352	0.350	0.348	0.345	0.342	0.340	0.338	0.335	0.331	0.329	0.326	0.322	0.320	0.316	0.312	0.309	0.305	0.301	0.298	0.292	0.288	0.282	0.278	0.272	0.266	0.260	0.254	0.248	0.240	0.234	0.226	0.218	0.210	0.202	0.194	0.185	0.176	0.166	0.159	0.149	0.139	0.129	0.120	0.110	0.099	0.089	0.079	0.069	0.059	0.048	0.036	0.026	0.015	0.004	-0.008	-0.019	-0.030	-0.040	-0.051	-0.062	-0.074	-0.086	-0.096	-0.108	-0.119	-0.131	-0.142	-0.152	-0.164	-0.178	-0.189	-0.200	-0.211	-0.224	-0.235	-0.248	-0.259	-0.271	-0.284	-0.295	-0.308	-0.320	-0.332	-0.345	-0.356	-0.370	-0.381	-0.394	-0.406	-0.419	-0.431	-0.444	-0.456	-0.469	-0.481	-0.492	-0.505	-0.516	-0.528	-0.539	-0.550	-0.561	-0.571	-0.581	-0.592	-0.601	-0.611	-0.620	-0.629	-0.636	-0.645	-0.652	-0.659	-0.665	-0.671	-0.678	-0.681	-0.686	-0.690	-0.695	-0.698	-0.700	-0.702	-0.704	-0.706	-0.708	-0.708	-0.709	-0.708	-0.708	-0.706	-0.705	-0.702	-0.700	-0.699	-0.696	-0.694	-0.691	-0.689	-0.685	-0.682	-0.679	-0.676	-0.674	-0.670	-0.668	-0.665	-0.664	-0.660	-0.659	-0.656	-0.655	-0.654	-0.654	-0.652	-0.652	-0.652	-0.652	-0.654	-0.655	-0.658	-0.660	-0.662	-0.665	-0.668	-0.672	-0.676	-0.681	-0.685	-0.691	-0.696	-0.702	-0.709	-0.715	-0.721	-0.730	-0.736	-0.744	-0.752	-0.760	-0.768	-0.776	-0.784	-0.792	-0.801	-0.810	-0.818	-0.826	-0.834	-0.842	-0.851	-0.860	-0.866	-0.875	-0.882	-0.891	-0.898	-0.905	-0.911	-0.919	-0.925	-0.932	-0.939	-0.945	-0.951	-0.956	-0.962	-0.968	-0.972	-0.978	-0.982	-0.989	-0.994	-0.998	-1.004	-1.008	-1.012	-1.016	-1.021	-1.026	-1.031	-1.036	-1.041	-1.045	-1.050	-1.056	-1.060	-1.065	-1.071	-1.076	-1.082	-1.089	-1.094	-1.100	-1.105	-1.111	-1.119	-1.124	-1.131	-1.139	-1.145	-1.152	-1.160	-1.168	-1.175	-1.181	-1.190	-1.198	-1.205	-1.214	-1.221	-1.229	-1.238	-1.246	-1.254	-1.261	-1.269	-1.278	-1.285	-1.294	-1.301	-1.309	-1.319	-1.326	-1.334	-1.340	-1.348	-1.356	-1.362	-1.370	-1.376	-1.384	-1.390	-1.396	-1.401	-1.408	-1.412	-1.418	-1.422	-1.428	-1.432	-1.438	-1.440	-1.444	-1.446	-1.450	-1.452	-1.455	-1.456	-1.458	-1.458	-1.459	-1.459	-1.459	-1.458	-1.458	-1.456	-1.454	-1.451	-1.450	-1.446	-1.444	-1.440	-1.436	-1.432	-1.428	-1.422	-1.418	-1.411	-1.406	-1.400	-1.394	-1.389	-1.381	-1.375	-1.369	-1.361	-1.354	-1.348	-1.340	-1.334	-1.326	-1.319	-1.312	-1.305	-1.299	-1.292	-1.285	-1.279	-1.274	-1.269	-1.262	-1.258	-1.252	-1.248	-1.242	-1.240	-1.235	-1.231	-1.229	-1.225	-1.224	-1.221	-1.220	-1.219	-1.218	-1.218	-1.219	-1.219	-1.220	-1.221	-1.221	-1.225	-1.228	-1.229	-1.232	-1.235	-1.239	-1.244	-1.248	-1.251	-1.258	-1.261	-1.266	-1.272	-1.278	-1.284	-1.289	-1.295	-1.301	-1.308	-1.314	-1.321	-1.326	-1.332	-1.340	-1.346	-1.352	-1.359	-1.365	-1.371	-1.378	-1.382	-1.389	-1.394	-1.400	-1.406	-1.411	-1.416	-1.421	-1.426	-1.431	-1.435	-1.440	-1.444	-1.448	-1.450	-1.455	-1.458	-1.460	-1.462	-1.465	-1.469	-1.471	-1.474	-1.476	-1.478	-1.479	-1.480	-1.481	-1.482	-1.484	-1.485	-1.485	-1.486	-1.486	-1.488	-1.488	-1.488	-1.489	-1.489	-1.490	-1.490	-1.490	-1.491	-1.491	-1.492	-1.492	-1.492	-1.492	-1.494	-1.495	-1.495	-1.496	-1.498	-1.499	-1.499	-1.501	-1.502	-1.502	-1.506	-1.508	-1.509	-1.511	-1.512	-1.515	-1.519	-1.520	-1.522	-1.526	-1.529	-1.532	-1.536	-1.539	-1.542	-1.546	-1.550	-1.555	-1.559	-1.562	-1.568	-1.572	-1.578	-1.582	-1.588	-1.594	-1.600	-1.605	-1.611	-1.619	-1.625	-1.631	-1.639	-1.645	-1.652	-1.660	-1.668	-1.676	-1.684	-1.694	-1.701	-1.711	-1.721	-1.730	-1.740	-1.750	-1.760	-1.770	-1.781	-1.791	-1.802	-1.814	-1.825	-1.835	-1.848	-1.858	-1.870	-1.880	-1.892	-1.904	-1.915	-1.926	-1.938	-1.949	-1.959	-1.971	-1.981	-1.992	-2.002	-2.013	-2.022	-2.031	-2.040	-2.049	-2.056	-2.064	-2.071	-2.078	-2.082	-2.089	-2.094	-2.098	-2.102	-2.105	-2.108	-2.110	-2.111	-2.111	-2.112	-2.112	-2.111	-2.110	-2.106	-2.104	-2.101	-2.099	-2.094	-2.089	-2.085	-2.080	-2.075	-2.069	-2.062	-2.056	-2.049	-2.042	-2.035	-2.027	-2.020	-2.014	-2.007	-2.000	-1.992	-1.986	-1.980	-1.974	-1.968	-1.962	-1.958	-1.951	-1.948	-1.944	-1.939	-1.936	-1.934	-1.931	-1.930	-1.929	-1.928	-1.928	-1.929	-1.929	-1.931	-1.934	-1.936	-1.940	-1.942	-1.949	-1.954	-1.959	-1.965	-1.972	-1.980	-1.988	-1.995	-2.004	-2.013	-2.021	-2.031	-2.041	-2.051	-2.062	-2.072	-2.084	-2.095	-2.106	-2.118	-2.129	-2.141	-2.152	-2.164	-2.175	-2.186	-2.198	-2.209	-2.220	-2.230	-2.240	-2.250	-2.260	-2.270	-2.280	-2.289	-2.298	-2.306	-2.314	-2.321	-2.329	-2.335	-2.341	-2.346	-2.352	-2.358	-2.361	-2.365	-2.369	-2.371	-2.372	-2.375	-2.376	-2.378	-2.378	-2.378	-2.376	-2.375	-2.374	-2.371	-2.369	-2.366	-2.362	-2.358	-2.354	-2.349	-2.344	-2.340	-2.334	-2.328	-2.320	-2.314	-2.308	-2.301	-2.292	-2.286	-2.279	-2.270	-2.262	-2.254	-2.246	-2.239	-2.231	-2.224	-2.216	-2.209	-2.201	-2.194	-2.186	-2.181	-2.174	-2.168	-2.162	-2.156	-2.150	-2.145	-2.141	-2.138	-2.134	-2.130	-2.126	-2.124	-2.124	-2.121	-2.121	-2.120	-2.120	-2.120	-2.121	-2.122	-2.125	-2.126	-2.130	-2.134	-2.136	-2.140	-2.144	-2.150	-2.155	-2.160	-2.166	-2.171	-2.178	-2.184	-2.190	-2.196	-2.204	-2.210	-2.218	-2.225	-2.230	-2.236	-2.244	-2.250	-2.256	-2.262	-2.268	-2.274	-2.279	-2.285	-2.290	-2.294	-2.298	-2.301	-2.305	-2.308	-2.310	-2.311	-2.314	-2.314	-2.314	-2.315	-2.315	-2.312	-2.311	-2.310	-2.308	-2.305	-2.301	-2.296	-2.292	-2.289	-2.282	-2.276	-2.270	-2.264	-2.258	-2.250	-2.242	-2.235	-2.228	-2.219	-2.211	-2.202	-2.194	-2.185	-2.175	-2.166	-2.158	-2.148	-2.140	-2.130	-2.120	-2.111	-2.101	-2.092	-2.084	-2.072	-2.064	-2.055	-2.046	-2.038	-2.029	-2.021	-2.011	-2.004	-1.995	-1.988	-1.980	-1.972	-1.965	-1.958	-1.950	-1.944	-1.936	-1.930	-1.922	-1.916	-1.910	-1.904	-1.896	-1.891	-1.885	-1.879	-1.872	-1.868	-1.861	-1.855	-1.850	-1.844	-1.838	-1.832	-1.828	-1.821	-1.816	-1.810	-1.805	-1.799	-1.794	-1.786	-1.780	-1.775	-1.768	-1.761	-1.755	-1.748	-1.741	-1.734	-1.728	-1.719	-1.712	-1.704	-1.696	-1.689	-1.680	-1.671	-1.662	-1.654	-1.645	-1.635	-1.625	-1.615	-1.605	-1.594	-1.584	-1.574	-1.562	-1.550	-1.539	-1.526	-1.514	-1.501	-1.489	-1.476	-1.462	-1.449	-1.435	-1.421	-1.406	-1.392	-1.378	-1.362	-1.348	-1.332	-1.315	-1.300	-1.284	-1.268	-1.250	-1.234	-1.218	-1.200	-1.184	-1.166	-1.149	-1.132	-1.114	-1.098	-1.079	-1.061	-1.044	-1.026	-1.008	-0.990	-0.972	-0.955	-0.938	-0.920	-0.901	-0.885	-0.868	-0.850	-0.832	-0.816	-0.800	-0.782	-0.766	-0.750	-0.735	-0.719	-0.702	-0.688	-0.674	-0.659	-0.644	-0.630	-0.616	-0.602	-0.589	-0.575	-0.562	-0.551	-0.539	-0.528	-0.515	-0.504	-0.492	-0.482	-0.472	-0.462	-0.452	-0.444	-0.434	-0.426	-0.418	-0.409	-0.401	-0.394	-0.385	-0.378	-0.370	-0.362	-0.355	-0.348	-0.340	-0.334	-0.326	-0.320	-0.312	-0.306	-0.299	-0.292	-0.286	-0.279	-0.271	-0.265	-0.258	-0.250	-0.242	-0.235	-0.228	-0.220	-0.212	-0.205	-0.196	-0.189	-0.180	-0.171	-0.164	-0.156	-0.148	-0.139	-0.130	-0.121	-0.114	-0.105	-0.098	-0.089	-0.080	-0.072	-0.065	-0.056	-0.049	-0.042	-0.035	-0.029	-0.022	-0.016	-0.010	-0.005	0.001	0.005	0.009	0.014	0.016	0.020	0.020	0.022	0.024	0.025	0.024	0.024	0.021	0.020	0.018	0.014	0.010	0.005	0.000	-0.006	-0.011	-0.019	-0.026	-0.035	-0.044	-0.052	-0.062	-0.074	-0.084	-0.095	-0.108	-0.119	-0.131	-0.145	-0.158	-0.172	-0.185	-0.199	-0.212	-0.228	-0.242	-0.256	-0.270	-0.286	-0.300	-0.314	-0.329	-0.342	-0.358	-0.372	-0.385	-0.400	-0.412	-0.426	-0.439	-0.451	-0.462	-0.475	-0.486	-0.498	-0.509	-0.519	-0.529	-0.538	-0.546	-0.556	-0.564	-0.571	-0.580	-0.586	-0.592	-0.599	-0.605	-0.610	-0.615	-0.620	-0.624	-0.628	-0.631	-0.635	-0.638	-0.641	-0.644	-0.645	-0.648	-0.650	-0.651	-0.654	-0.655	-0.658	-0.659	-0.661	-0.664	-0.665	-0.668	-0.671	-0.674	-0.676	-0.679	-0.682	-0.685	-0.690	-0.695	-0.699	-0.705	-0.711	-0.718	-0.724	-0.731	-0.740	-0.748	-0.758	-0.766	-0.776	-0.788	-0.800	-0.811	-0.825	-0.838	-0.852	-0.866	-0.881	-0.898	-0.914	-0.931	-0.949	-0.966	-0.985	-1.005	-1.025	-1.045	-1.065	-1.085	-1.106	-1.129	-1.150	-1.171	-1.194	-1.215	-1.239	-1.260	-1.282	-1.305	-1.326	-1.349	-1.371	-1.394	-1.415	-1.436	-1.458	-1.478	-1.498	-1.518	-1.538	-1.555	-1.574	-1.591	-1.610	-1.626	-1.641	-1.656	-1.671	-1.686	-1.700	-1.711	-1.725	-1.736	-1.746	-1.756	-1.766	-1.775	-1.784	-1.791	-1.800	-1.806	-1.812	-1.818	-1.822	-1.829	-1.832	-1.838	-1.841	-1.845	-1.849	-1.852	-1.855	-1.858	-1.861	-1.864	-1.866	-1.870	-1.874	-1.875	-1.879	-1.884	-1.888	-1.891	-1.895	-1.900	-1.904	-1.910	-1.916	-1.921	-1.928	-1.934	-1.942	-1.949	-1.958	-1.965	-1.974	-1.984	-1.994	-2.004	-2.014	-2.025	-2.038	-2.049	-2.061	-2.074	-2.086	-2.100	-2.115	-2.129	-2.144	-2.159	-2.174	-2.189	-2.205	-2.220	-2.238	-2.254	-2.269	-2.286	-2.302	-2.320	-2.338	-2.355	-2.371	-2.389	-2.405	-2.424	-2.441	-2.458	-2.475	-2.491	-2.509	-2.526	-2.542	-2.558	-2.574	-2.590	-2.606	-2.621	-2.636	-2.651	-2.666	-2.680	-2.694	-2.708	-2.720	-2.732	-2.744	-2.756	-2.766	-2.778	-2.788	-2.796	-2.806	-2.815	-2.822	-2.830	-2.836	-2.844	-2.849	-2.855	-2.859	-2.862	-2.866	-2.869	-2.870	-2.872	-2.874	-2.874	-2.874	-2.874	-2.872	-2.871	-2.870	-2.868	-2.865	-2.861	-2.858	-2.855	-2.850	-2.846	-2.841	-2.838	-2.831	-2.826	-2.821	-2.816	-2.810	-2.805	-2.799	-2.794	-2.789	-2.782	-2.778	-2.772	-2.766	-2.761	-2.756	-2.750	-2.746	-2.741	-2.736	-2.732	-2.729	-2.724	-2.721	-2.718	-2.714	-2.711	-2.708	-2.705	-2.702	-2.700	-2.698	-2.695	-2.694	-2.690	-2.689	-2.686	-2.685	-2.682	-2.680	-2.679	-2.676	-2.675	-2.672	-2.670	-2.669	-2.665	-2.662	-2.659	-2.656	-2.652	-2.650	-2.646	-2.641	-2.639	-2.634	-2.629	-2.624	-2.618	-2.614	-2.608	-2.600	-2.594	-2.586	-2.579	-2.571	-2.565	-2.556	-2.548	-2.538	-2.529	-2.519	-2.510	-2.499	-2.488	-2.478	-2.466	-2.455	-2.442	-2.431	-2.420	-2.406	-2.394	-2.381	-2.369	-2.354	-2.341	-2.328	-2.314	-2.299	-2.285	-2.270	-2.255	-2.240	-2.225	-2.211	-2.196	-2.180	-2.165	-2.150	-2.134	-2.118	-2.102	-2.088	-2.071	-2.056	-2.040	-2.025	-2.009	-1.992	-1.979	-1.962	-1.948	-1.931	-1.916	-1.902	-1.888	-1.872	-1.858	-1.845	-1.830	-1.816	-1.802	-1.789	-1.775	-1.762	-1.750	-1.739	-1.725	-1.715	-1.702	-1.691	-1.680	-1.670	-1.660	-1.650	-1.640	-1.630	-1.621	-1.611	-1.604	-1.595	-1.588	-1.580	-1.572	-1.565	-1.559	-1.552	-1.545	-1.540	-1.532	-1.528	-1.522	-1.516	-1.511	-1.506	-1.501	-1.498	-1.492	-1.488	-1.482	-1.479	-1.474	-1.470	-1.465	-1.461	-1.456	-1.452	-1.448	-1.442	-1.438	-1.432	-1.428	-1.422	-1.418	-1.411	-1.405	-1.399	-1.394	-1.388	-1.380	-1.374	-1.366	-1.359	-1.351	-1.344	-1.336	-1.328	-1.321	-1.312	-1.304	-1.295	-1.286	-1.278	-1.269	-1.260	-1.251	-1.242	-1.232	-1.225	-1.216	-1.208	-1.199	-1.190	-1.181	-1.174	-1.166	-1.159	-1.152	-1.145	-1.139	-1.132	-1.126	-1.122	-1.118	-1.114	-1.110	-1.106	-1.105	-1.102	-1.101	-1.101	-1.100	-1.101	-1.102	-1.105	-1.108	-1.111	-1.116	-1.120	-1.126	-1.131	-1.139	-1.145	-1.154	-1.162	-1.171	-1.181	-1.191	-1.201	-1.214	-1.225	-1.238	-1.250	-1.262	-1.276	-1.290	-1.302	-1.318	-1.331	-1.346	-1.360	-1.374	-1.388	-1.402	-1.416	-1.430	-1.444	-1.456	-1.469	-1.482	-1.495	-1.506	-1.516	-1.528	-1.538	-1.546	-1.555	-1.564	-1.571	-1.578	-1.584	-1.589	-1.594	-1.598	-1.600	-1.601	-1.604	-1.604	-1.604	-1.602	-1.600	-1.598	-1.592	-1.589	-1.582	-1.578	-1.571	-1.562	-1.555	-1.546	-1.536	-1.526	-1.516	-1.505	-1.492	-1.480	-1.468	-1.455	-1.441	-1.426	-1.412	-1.398	-1.384	-1.369	-1.355	-1.339	-1.324	-1.309	-1.294	-1.278	-1.262	-1.248	-1.232	-1.218	-1.204	-1.188	-1.174	-1.160	-1.146	-1.131	-1.119	-1.106	-1.092	-1.080	-1.069	-1.058	-1.045	-1.035	-1.024	-1.014	-1.005	-0.995	-0.988	-0.979	-0.971	-0.964	-0.958	-0.951	-0.945	-0.940	-0.935	-0.930	-0.926	-0.922	-0.920	-0.918	-0.915	-0.914	-0.912	-0.911	-0.911	-0.912	-0.912	-0.914	-0.916	-0.919	-0.920	-0.922	-0.926	-0.930	-0.935	-0.939	-0.944	-0.950	-0.955	-0.961	-0.968	-0.974	-0.981	-0.989	-0.996	-1.004	-1.011	-1.020	-1.028	-1.036	-1.045	-1.054	-1.062	-1.072	-1.081	-1.091	-1.099	-1.109	-1.119	-1.128	-1.136	-1.145	-1.155	-1.162	-1.172	-1.181	-1.189	-1.198	-1.206	-1.215	-1.222	-1.230	-1.238	-1.245	-1.254	-1.260	-1.268	-1.274	-1.280	-1.288	-1.295	-1.300	-1.306	-1.314	-1.320	-1.325	-1.331	-1.336	-1.344	-1.350	-1.356	-1.362	-1.369	-1.376	-1.382	-1.389	-1.396	-1.404	-1.412	-1.420	-1.429	-1.438	-1.446	-1.456	-1.466	-1.476	-1.488	-1.499	-1.511	-1.522	-1.536	-1.550	-1.564	-1.579	-1.592	-1.609	-1.625	-1.641	-1.659	-1.676	-1.694	-1.712	-1.731	-1.750	-1.769	-1.789	-1.809	-1.830	-1.850	-1.870	-1.891	-1.912	-1.934	-1.955	-1.975	-1.996	-2.018	-2.039	-2.059	-2.079	-2.100	-2.119	-2.139	-2.158	-2.178	-2.195	-2.214	-2.231	-2.248	-2.264	-2.279	-2.295	-2.308	-2.322	-2.336	-2.348	-2.360	-2.371	-2.381	-2.392	-2.401	-2.410	-2.418	-2.424	-2.430	-2.436	-2.442	-2.446	-2.451	-2.455	-2.459	-2.460	-2.462	-2.464	-2.465	-2.466	-2.466	-2.468	-2.466	-2.466	-2.465	-2.465	-2.464	-2.462	-2.461	-2.460	-2.459	-2.458	-2.455	-2.454	-2.454	-2.451	-2.450	-2.449	-2.448	-2.448	-2.446	-2.445	-2.445	-2.445	-2.444	-2.445	-2.444	-2.445	-2.445	-2.446	-2.446	-2.448	-2.450	-2.450	-2.451	-2.454	-2.455	-2.458	-2.460	-2.461	-2.464	-2.466	-2.469	-2.471	-2.475	-2.478	-2.481	-2.484	-2.488	-2.490	-2.494	-2.498	-2.501	-2.505	-2.509	-2.512	-2.516	-2.519	-2.524	-2.528	-2.531	-2.536	-2.540	-2.544	-2.549	-2.552	-2.558	-2.561	-2.566	-2.571	-2.575	-2.579	-2.584	-2.588	-2.592	-2.598	-2.601	-2.605	-2.610	-2.612	-2.616	-2.620	-2.624	-2.628	-2.630	-2.632	-2.635	-2.636	-2.639	-2.641	-2.642	-2.642	-2.644	-2.642	-2.644	-2.642	-2.642	-2.641	-2.640	-2.639	-2.636	-2.634	-2.631	-2.628	-2.625	-2.621	-2.616	-2.611	-2.608	-2.601	-2.598	-2.591	-2.585	-2.580	-2.574	-2.569	-2.561	-2.556	-2.549	-2.544	-2.536	-2.530	-2.525	-2.520	-2.514	-2.508	-2.504	-2.498	-2.494	-2.490	-2.486	-2.482	-2.480	-2.476	-2.475	-2.472	-2.472	-2.472	-2.472	-2.472	-2.474	-2.475	-2.478	-2.480	-2.482	-2.486	-2.491	-2.496	-2.500	-2.505	-2.512	-2.519	-2.525	-2.532	-2.540	-2.549	-2.556	-2.565	-2.572	-2.581	-2.591	-2.600	-2.609	-2.618	-2.628	-2.638	-2.648	-2.656	-2.665	-2.675	-2.684	-2.692	-2.701	-2.710	-2.719	-2.726	-2.735	-2.741	-2.750	-2.758	-2.764	-2.770	-2.778	-2.782	-2.789	-2.794	-2.799	-2.804	-2.809	-2.812	-2.818	-2.821	-2.824	-2.828	-2.830	-2.832	-2.835	-2.838	-2.839	-2.841	-2.842	-2.844	-2.845	-2.846	-2.848	-2.848	-2.849	-2.849	-2.849	-2.850	-2.850	-2.850	-2.849	-2.850	-2.850	-2.849	-2.848	-2.848	-2.848	-2.848	-2.846	-2.845	-2.845	-2.844	-2.842	-2.841	-2.840	-2.840	-2.839	-2.838	-2.836	-2.836	-2.835	-2.834	-2.834	-2.831	-2.831	-2.830	-2.828	-2.826	-2.826	-2.825	-2.824	-2.821	-2.820	-2.819	-2.818	-2.815	-2.814	-2.811	-2.809	-2.808	-2.805	-2.802	-2.800	-2.799	-2.796	-2.794	-2.790	-2.788	-2.784	-2.781	-2.778	-2.774	-2.770	-2.765	-2.761	-2.758	-2.752	-2.749	-2.742	-2.738	-2.732	-2.726	-2.721	-2.714	-2.708	-2.700	-2.694	-2.685	-2.678	-2.670	-2.661	-2.651	-2.641	-2.634	-2.622	-2.612	-2.601	-2.591	-2.579	-2.568	-2.555	-2.542	-2.529	-2.516	-2.502	-2.489	-2.475	-2.459	-2.445	-2.429	-2.414	-2.399	-2.382	-2.366	-2.349	-2.332	-2.316	-2.299	-2.281	-2.264	-2.246	-2.229	-2.211	-2.194	-2.175	-2.159	-2.141	-2.124	-2.106	-2.089	-2.072	-2.056	-2.039	-2.024	-2.007	-1.991	-1.975	-1.961	-1.946	-1.932	-1.920	-1.906	-1.894	-1.881	-1.870	-1.859	-1.848	-1.839	-1.829	-1.820	-1.811	-1.805	-1.798	-1.791	-1.785	-1.780	-1.775	-1.772	-1.768	-1.766	-1.764	-1.762	-1.761	-1.761	-1.760	-1.761	-1.762	-1.765	-1.768	-1.770	-1.774	-1.778	-1.781	-1.786	-1.790	-1.796	-1.801	-1.808	-1.814	-1.820	-1.826	-1.834	-1.840	-1.848	-1.855	-1.861	-1.869	-1.876	-1.884	-1.892	-1.900	-1.908	-1.914	-1.921	-1.929	-1.936	-1.942	-1.950	-1.956	-1.964	-1.970	-1.976	-1.982	-1.989	-1.994	-2.000	-2.004	-2.010	-2.015	-2.020	-2.024	-2.027	-2.033	-2.035	-2.040	-2.044	-2.047	-2.051	-2.055	-2.058	-2.061	-2.064	-2.066	-2.069	-2.071	-2.074	-2.076	-2.080	-2.082	-2.085	-2.088	-2.090	-2.092	-2.096	-2.099	-2.101	-2.105	-2.108	-2.112	-2.115	-2.119	-2.122	-2.126	-2.130	-2.134	-2.138	-2.141	-2.146	-2.150	-2.155	-2.159	-2.164	-2.169	-2.172	-2.178	-2.181	-2.186	-2.190	-2.195	-2.200	-2.202	-2.208	-2.211	-2.215	-2.219	-2.221	-2.224	-2.226	-2.230	-2.232	-2.235	-2.236	-2.238	-2.239	-2.240	-2.240	-2.240	-2.240	-2.239	-2.238	-2.236	-2.235	-2.231	-2.229	-2.226	-2.224	-2.219	-2.215	-2.211	-2.206	-2.201	-2.196	-2.190	-2.184	-2.179	-2.171	-2.165	-2.158	-2.151	-2.145	-2.138	-2.130	-2.122	-2.115	-2.108	-2.099	-2.092	-2.085	-2.078	-2.070	-2.064	-2.056	-2.049	-2.042	-2.035	-2.029	-2.021	-2.015	-2.010	-2.004	-1.998	-1.994	-1.988	-1.982	-1.978	-1.974	-1.969	-1.965	-1.962	-1.959	-1.955	-1.952	-1.949	-1.948	-1.946	-1.944	-1.942	-1.941	-1.940	-1.941	-1.940	-1.940	-1.941	-1.941	-1.944	-1.945	-1.948	-1.950	-1.952	-1.958	-1.961	-1.965	-1.970	-1.976	-1.981	-1.988	-1.994	-2.002	-2.010	-2.019	-2.027	-2.038	-2.047	-2.058	-2.069	-2.080	-2.092	-2.106	-2.119	-2.132	-2.148	-2.162	-2.178	-2.195	-2.211	-2.229	-2.246	-2.264	-2.281	-2.300	-2.320	-2.340	-2.359	-2.379	-2.399	-2.419	-2.439	-2.459	-2.480	-2.500	-2.520	-2.541	-2.560	-2.581	-2.600	-2.620	-2.640	-2.659	-2.678	-2.696	-2.714	-2.731	-2.748	-2.764	-2.780	-2.795	-2.809	-2.822	-2.836	-2.849	-2.860	-2.871	-2.881	-2.891	-2.899	-2.908	-2.914	-2.921	-2.928	-2.931	-2.935	-2.939	-2.941	-2.944	-2.946	-2.946	-2.946	-2.946	-2.946	-2.944	-2.941	-2.939	-2.936	-2.932	-2.929	-2.926	-2.921	-2.918	-2.912	-2.906	-2.902	-2.896	-2.891	-2.886	-2.880	-2.875	-2.870	-2.864	-2.859	-2.854	-2.848	-2.844	-2.840	-2.834	-2.830	-2.826	-2.822	-2.820	-2.816	-2.814	-2.810	-2.809	-2.806	-2.805	-2.802	-2.801	-2.801	-2.800	-2.800	-2.799	-2.799	-2.800	-2.800	-2.801	-2.802	-2.802	-2.805	-2.806	-2.809	-2.811	-2.812	-2.816	-2.819	-2.821	-2.825	-2.826	-2.830	-2.834	-2.836	-2.840	-2.842	-2.846	-2.849	-2.852	-2.855	-2.859	-2.861	-2.864	-2.866	-2.870	-2.872	-2.875	-2.876	-2.879	-2.881	-2.882	-2.884	-2.885	-2.886	-2.888	-2.889	-2.889	-2.888	-2.889	-2.888	-2.886	-2.885	-2.884	-2.882	-2.879	-2.876	-2.872	-2.869	-2.865	-2.860	-2.856	-2.850	-2.845	-2.839	-2.832	-2.825	-2.818	-2.809	-2.801	-2.792	-2.784	-2.774	-2.762	-2.752	-2.742	-2.731	-2.720	-2.708	-2.695	-2.682	-2.670	-2.656	-2.644	-2.629	-2.615	-2.601	-2.586	-2.571	-2.556	-2.541	-2.526	-2.511	-2.495	-2.480	-2.464	-2.448	-2.432	-2.416	-2.400	-2.385	-2.369	-2.354	-2.339	-2.324	-2.309	-2.294	-2.279	-2.264	-2.250	-2.236	-2.222	-2.209	-2.196	-2.184	-2.170	-2.159	-2.148	-2.136	-2.125	-2.114	-2.104	-2.094	-2.084	-2.076	-2.066	-2.058	-2.051	-2.044	-2.036	-2.030	-2.024	-2.019	-2.013	-2.009	-2.004	-2.001	-1.996	-1.994	-1.990	-1.988	-1.985	-1.984	-1.984	-1.982	-1.981	-1.980	-1.980	-1.980	-1.980	-1.981	-1.981	-1.982	-1.982	-1.982	-1.984	-1.986	-1.988	-1.989	-1.990	-1.991	-1.994	-1.995	-1.996	-1.998	-2.000	-2.001	-2.004	-2.005	-2.006	-2.007	-2.010	-2.011	-2.013	-2.014	-2.014	-2.015	-2.016	-2.016	-2.018	-2.018	-2.019	-2.019	-2.019	-2.020	-2.019	-2.019	-2.019	-2.019	-2.018	-2.018	-2.018	-2.016	-2.015	-2.014	-2.013	-2.013	-2.011	-2.010	-2.009	-2.007	-2.006	-2.005	-2.004	-2.001	-2.000	-1.998	-1.996	-1.994	-1.992	-1.989	-1.986	-1.985	-1.982	-1.979	-1.978	-1.975	-1.971	-1.969	-1.968	-1.964	-1.961	-1.959	-1.955	-1.952	-1.950	-1.946	-1.942	-1.940	-1.938	-1.935	-1.932	-1.930	-1.926	-1.925	-1.922	-1.919	-1.918	-1.915	-1.912	-1.911	-1.909	-1.908	-1.906	-1.905	-1.904	-1.902	-1.901	-1.901	-1.900	-1.900	-1.900	-1.900	-1.900	-1.900	-1.901	-1.901	-1.902	-1.902	-1.904	-1.905	-1.905	-1.906	-1.908	-1.909	-1.911	-1.912	-1.912	-1.914	-1.916	-1.916	-1.918	-1.919	-1.920	-1.921	-1.921	-1.922	-1.921	-1.922	-1.922	-1.922	-1.924	-1.922	-1.922	-1.922	-1.921	-1.920	-1.919	-1.919	-1.918	-1.918	-1.915	-1.914	-1.914	-1.911	-1.911	-1.910	-1.909	-1.908	-1.908	-1.906	-1.906	-1.906	-1.905	-1.906	-1.906	-1.908	-1.909	-1.911	-1.911	-1.914	-1.916	-1.919	-1.921	-1.926	-1.930	-1.934	-1.939	-1.945	-1.950	-1.956	-1.962	-1.969	-1.976	-1.982	-1.991	-1.998	-2.006	-2.015	-2.024	-2.033	-2.041	-2.051	-2.060	-2.069	-2.079	-2.089	-2.098	-2.108	-2.116	-2.125	-2.134	-2.144	-2.152	-2.161	-2.169	-2.176	-2.185	-2.192	-2.199	-2.206	-2.211	-2.219	-2.224	-2.229	-2.234	-2.239	-2.242	-2.246	-2.250	-2.252	-2.255	-2.258	-2.260	-2.260	-2.262	-2.264	-2.264	-2.264	-2.264	-2.262	-2.262	-2.262	-2.260	-2.259	-2.258	-2.258	-2.256	-2.254	-2.252	-2.250	-2.249	-2.246	-2.245	-2.244	-2.242	-2.240	-2.239	-2.238	-2.236	-2.235	-2.234	-2.232	-2.232	-2.231	-2.231	-2.231	-2.230	-2.231	-2.231	-2.231	-2.232	-2.235	-2.236	-2.236	-2.239	-2.242	-2.244	-2.246	-2.249	-2.251	-2.255	-2.259	-2.261	-2.265	-2.270	-2.274	-2.279	-2.282	-2.288	-2.292	-2.298	-2.302	-2.308	-2.314	-2.319	-2.324	-2.330	-2.336	-2.341	-2.348	-2.352	-2.359	-2.365	-2.371	-2.378	-2.384	-2.390	-2.396	-2.402	-2.409	-2.415	-2.420	-2.426	-2.431	-2.438	-2.442	-2.449	-2.454	-2.459	-2.465	-2.469	-2.474	-2.478	-2.482	-2.488	-2.490	-2.494	-2.496	-2.499	-2.502	-2.504	-2.506	-2.508	-2.509	-2.510	-2.511	-2.512	-2.511	-2.511	-2.510	-2.509	-2.508	-2.505	-2.502	-2.500	-2.496	-2.492	-2.489	-2.485	-2.480	-2.475	-2.470	-2.465	-2.459	-2.452	-2.445	-2.439	-2.431	-2.424	-2.416	-2.408	-2.400	-2.391	-2.384	-2.375	-2.366	-2.358	-2.349	-2.340	-2.331	-2.321	-2.314	-2.306	-2.296	-2.289	-2.281	-2.272	-2.265	-2.258	-2.250	-2.244	-2.238	-2.231	-2.226	-2.220	-2.215	-2.210	-2.206	-2.204	-2.199	-2.196	-2.195	-2.192	-2.191	-2.190	-2.190	-2.190	-2.191	-2.191	-2.194	-2.196	-2.199	-2.201	-2.205	-2.210	-2.215	-2.219	-2.224	-2.229	-2.235	-2.241	-2.248	-2.254	-2.261	-2.269	-2.276	-2.282	-2.291	-2.300	-2.306	-2.315	-2.322	-2.330	-2.339	-2.346	-2.355	-2.362	-2.369	-2.376	-2.385	-2.391	-2.398	-2.404	-2.411	-2.418	-2.422	-2.428	-2.432	-2.438	-2.441	-2.446	-2.450	-2.452	-2.455	-2.458	-2.459	-2.460	-2.461	-2.460	-2.460	-2.459	-2.458	-2.455	-2.452	-2.450	-2.446	-2.442	-2.438	-2.432	-2.426	-2.420	-2.414	-2.405	-2.398	-2.388	-2.379	-2.369	-2.359	-2.348	-2.336	-2.325	-2.312	-2.300	-2.286	-2.272	-2.259	-2.244	-2.230	-2.212	-2.198	-2.182	-2.166	-2.150	-2.134	-2.118	-2.100	-2.082	-2.068	-2.050	-2.034	-2.015	-1.999	-1.982	-1.966	-1.950	-1.934	-1.918	-1.902	-1.886	-1.872	-1.858	-1.844	-1.830	-1.818	-1.805	-1.794	-1.782	-1.772	-1.762	-1.752	-1.745	-1.736	-1.730	-1.722	-1.718	-1.712	-1.708	-1.704	-1.701	-1.699	-1.698	-1.696	-1.696	-1.699	-1.699	-1.701	-1.705	-1.709	-1.712	-1.718	-1.722	-1.728	-1.735	-1.742	-1.749	-1.756	-1.764	-1.772	-1.782	-1.790	-1.800	-1.809	-1.819	-1.828	-1.838	-1.846	-1.856	-1.866	-1.875	-1.885	-1.894	-1.902	-1.911	-1.919	-1.928	-1.934	-1.941	-1.949	-1.955	-1.961	-1.966	-1.972	-1.976	-1.981	-1.984	-1.986	-1.989	-1.990	-1.991	-1.992	-1.992	-1.991	-1.991	-1.989	-1.988	-1.985	-1.981	-1.979	-1.972	-1.969	-1.964	-1.958	-1.951	-1.944	-1.938	-1.930	-1.921	-1.912	-1.905	-1.896	-1.888	-1.878	-1.868	-1.858	-1.848	-1.836	-1.825	-1.815	-1.804	-1.792	-1.781	-1.770	-1.759	-1.746	-1.735	-1.724	-1.712	-1.700	-1.689	-1.676	-1.665	-1.654	-1.642	-1.631	-1.620	-1.608	-1.598	-1.585	-1.575	-1.564	-1.554	-1.542	-1.531	-1.520	-1.510	-1.501	-1.490	-1.480	-1.470	-1.460	-1.450	-1.441	-1.431	-1.422	-1.412	-1.404	-1.396	-1.386	-1.378	-1.370	-1.361	-1.352	-1.346	-1.338	-1.330	-1.324	-1.316	-1.309	-1.302	-1.295	-1.288	-1.281	-1.275	-1.269	-1.262	-1.258	-1.251	-1.245	-1.241	-1.235	-1.231	-1.225	-1.221	-1.219	-1.214	-1.210	-1.206	-1.204	-1.200	-1.198	-1.194	-1.191	-1.190	-1.186	-1.185	-1.182	-1.181	-1.180	-1.179	-1.178	-1.178	-1.176	-1.175	-1.175	-1.175	-1.175	-1.174	-1.174	-1.174	-1.175	-1.175	-1.176	-1.176	-1.178	-1.178	-1.178	-1.178	-1.179	-1.179	-1.180	-1.179	-1.179	-1.180	-1.179	-1.179	-1.179	-1.178	-1.178	-1.175	-1.175	-1.172	-1.172	-1.171	-1.168	-1.166	-1.162	-1.160	-1.156	-1.152	-1.149	-1.144	-1.140	-1.135	-1.129	-1.124	-1.118	-1.110	-1.104	-1.096	-1.089	-1.080	-1.072	-1.064	-1.054	-1.045	-1.035	-1.024	-1.014	-1.002	-0.990	-0.979	-0.968	-0.954	-0.941	-0.929	-0.915	-0.900	-0.886	-0.872	-0.859	-0.842	-0.829	-0.812	-0.798	-0.781	-0.765	-0.749	-0.734	-0.716	-0.700	-0.682	-0.666	-0.649	-0.632	-0.615	-0.598	-0.581	-0.564	-0.548	-0.530	-0.512	-0.496	-0.479	-0.462	-0.445	-0.430	-0.412	-0.396	-0.381	-0.365	-0.350	-0.334	-0.319	-0.302	-0.289	-0.274	-0.260	-0.245	-0.231	-0.219	-0.205	-0.192	-0.180	-0.168	-0.156	-0.145	-0.134	-0.122	-0.112	-0.102	-0.092	-0.084	-0.075	-0.068	-0.059	-0.051	-0.044	-0.038	-0.031	-0.025	-0.020	-0.014	-0.009	-0.005	0.000	0.004	0.006	0.009	0.011	0.014	0.015	0.016	0.018	0.019	0.019	0.019	0.019	0.018	0.018	0.016	0.015	0.011	0.010	0.008	0.005	0.001	-0.002	-0.005	-0.010	-0.014	-0.019	-0.022	-0.029	-0.034	-0.039	-0.045	-0.050	-0.056	-0.062	-0.069	-0.076	-0.081	-0.089	-0.095	-0.101	-0.109	-0.116	-0.122	-0.130	-0.136	-0.144	-0.150	-0.158	-0.164	-0.171	-0.178	-0.185	-0.191	-0.198	-0.204	-0.210	-0.216	-0.222	-0.228	-0.232	-0.239	-0.244	-0.249	-0.254	-0.258	-0.262	-0.268	-0.271	-0.276	-0.279	-0.282	-0.288	-0.290	-0.294	-0.296	-0.299	-0.302	-0.306	-0.308	-0.311	-0.314	-0.318	-0.321	-0.324	-0.328	-0.330	-0.334	-0.336	-0.341	-0.345	-0.349	-0.352	-0.358	-0.362	-0.366	-0.371	-0.376	-0.382	-0.389	-0.394	-0.400	-0.408	-0.414	-0.421	-0.428	-0.436	-0.444	-0.452	-0.461	-0.469	-0.478	-0.488	-0.496	-0.506	-0.515	-0.525	-0.534	-0.545	-0.555	-0.564	-0.574	-0.584	-0.594	-0.604	-0.612	-0.622	-0.632	-0.642	-0.650	-0.660	-0.668	-0.676	-0.685	-0.692	-0.699	-0.706	-0.714	-0.720	-0.725	-0.731	-0.736	-0.742	-0.746	-0.750	-0.754	-0.758	-0.760	-0.762	-0.764	-0.765	-0.766	-0.766	-0.768	-0.768	-0.768	-0.768	-0.765	-0.765	-0.762	-0.761	-0.760	-0.758	-0.755	-0.754	-0.750	-0.748	-0.745	-0.742	-0.740	-0.738	-0.734	-0.732	-0.730	-0.726	-0.725	-0.721	-0.720	-0.719	-0.718	-0.715	-0.714	-0.712	-0.711	-0.710	-0.710	-0.710	-0.711	-0.711	-0.711	-0.712	-0.714	-0.715	-0.718	-0.720	-0.721	-0.724	-0.728	-0.730	-0.734	-0.736	-0.740	-0.744	-0.749	-0.752	-0.758	-0.762	-0.766	-0.771	-0.778	-0.782	-0.788	-0.794	-0.800	-0.806	-0.812	-0.819	-0.825	-0.831	-0.839	-0.845	-0.852	-0.859	-0.866	-0.874	-0.881	-0.890	-0.896	-0.904	-0.911	-0.919	-0.926	-0.935	-0.942	-0.951	-0.958	-0.965	-0.974	-0.981	-0.989	-0.996	-1.002	-1.011	-1.019	-1.025	-1.032	-1.039	-1.046	-1.051	-1.058	-1.064	-1.069	-1.075	-1.079	-1.084	-1.088	-1.091	-1.095	-1.098	-1.100	-1.102	-1.102	-1.104	-1.104	-1.104	-1.102	-1.101	-1.100	-1.096	-1.094	-1.090	-1.086	-1.081	-1.075	-1.070	-1.064	-1.056	-1.049	-1.041	-1.034	-1.025	-1.015	-1.005	-0.996	-0.986	-0.976	-0.965	-0.952	-0.942	-0.931	-0.919	-0.908	-0.895	-0.884	-0.871	-0.860	-0.848	-0.836	-0.825	-0.814	-0.802	-0.791	-0.780	-0.770	-0.759	-0.749	-0.739	-0.729	-0.721	-0.711	-0.704	-0.694	-0.686	-0.679	-0.671	-0.664	-0.658	-0.651	-0.645	-0.639	-0.634	-0.629	-0.624	-0.620	-0.615	-0.611	-0.608	-0.604	-0.601	-0.598	-0.595	-0.592	-0.589	-0.586	-0.584	-0.581	-0.579	-0.578	-0.575	-0.572	-0.571	-0.569	-0.568	-0.566	-0.564	-0.562	-0.561	-0.560	-0.558	-0.556	-0.555	-0.554	-0.554	-0.552	-0.551	-0.550	-0.549	-0.549	-0.548	-0.548	-0.548	-0.546	-0.546	-0.548	-0.546	-0.546	-0.546	-0.548	-0.548	-0.549	-0.549	-0.550	-0.551	-0.552	-0.554	-0.554	-0.556	-0.558	-0.559	-0.560	-0.561	-0.562	-0.564	-0.565	-0.565	-0.568	-0.569	-0.570	-0.570	-0.571	-0.572	-0.572	-0.572	-0.572	-0.572	-0.572	-0.571	-0.571	-0.570	-0.569	-0.568	-0.565	-0.562	-0.561	-0.559	-0.555	-0.551	-0.548	-0.544	-0.539	-0.535	-0.529	-0.524	-0.519	-0.511	-0.505	-0.499	-0.491	-0.484	-0.475	-0.468	-0.459	-0.449	-0.440	-0.430	-0.420	-0.410	-0.400	-0.389	-0.379	-0.368	-0.356	-0.344	-0.332	-0.321	-0.309	-0.296	-0.284	-0.271	-0.259	-0.246	-0.232	-0.221	-0.208	-0.194	-0.181	-0.169	-0.155	-0.142	-0.130	-0.116	-0.102	-0.090	-0.078	-0.065	-0.052	-0.039	-0.028	-0.015	-0.004	0.010	0.021	0.034	0.045	0.056	0.069	0.081	0.091	0.104	0.115	0.125	0.136	0.148	0.158	0.169	0.179	0.190	0.200	0.211	0.222	0.231	0.242	0.254	0.264	0.274	0.285	0.296	0.306	0.318	0.328	0.338	0.349	0.359	0.370	0.380	0.391	0.401	0.412	0.424	0.434	0.444	0.455	0.465	0.475	0.485	0.496	0.505	0.514	0.525	0.534	0.542	0.551	0.560	0.568	0.576	0.584	0.591	0.599	0.606	0.612	0.619	0.624	0.630	0.635	0.639	0.644	0.648	0.650	0.654	0.656	0.658	0.660	0.661	0.662	0.664	0.664	0.664	0.664	0.662	0.661	0.661	0.659	0.658	0.656	0.655	0.652	0.651	0.649	0.646	0.645	0.642	0.640	0.640	0.638	0.636	0.634	0.632	0.631	0.631	0.629	0.629	0.629	0.628	0.629	0.629	0.630	0.631	0.631	0.632	0.634	0.638	0.639	0.641	0.644	0.648	0.650	0.652	0.655	0.659	0.664	0.666	0.670	0.674	0.678	0.681	0.685	0.689	0.692	0.695	0.698	0.701	0.705	0.706	0.710	0.712	0.714	0.715	0.716	0.718	0.718	0.719	0.719	0.718	0.718	0.716	0.714	0.712	0.710	0.706	0.704	0.700	0.696	0.690	0.686	0.681	0.675	0.669	0.661	0.655	0.648	0.639	0.631	0.622	0.614	0.604	0.595	0.585	0.574	0.564	0.551	0.540	0.529	0.516	0.504	0.491	0.478	0.465	0.451	0.438	0.424	0.409	0.394	0.379	0.362	0.348	0.332	0.316	0.301	0.285	0.268	0.252	0.235	0.219	0.201	0.184	0.168	0.150	0.132	0.115	0.099	0.081	0.064	0.046	0.030	0.012	-0.005	-0.022	-0.039	-0.056	-0.074	-0.089	-0.106	-0.121	-0.138	-0.154	-0.169	-0.184	-0.198	-0.212	-0.228	-0.241	-0.256	-0.269	-0.282	-0.295	-0.308	-0.319	-0.332	-0.344	-0.355	-0.366	-0.375	-0.386	-0.396	-0.406	-0.416	-0.426	-0.436	-0.445	-0.455	-0.464	-0.472	-0.482	-0.490	-0.500	-0.507	-0.518	-0.526	-0.535	-0.544	-0.554	-0.564	-0.574	-0.582	-0.592	-0.602	-0.612	-0.624	-0.635	-0.646	-0.658	-0.669	-0.681	-0.694	-0.706	-0.719	-0.732	-0.745	-0.760	-0.774	-0.789	-0.804	-0.819	-0.834	-0.849	-0.865	-0.880	-0.896	-0.912	-0.929	-0.945	-0.962	-0.978	-0.995	-1.011	-1.029	-1.045	-1.060	-1.078	-1.092	-1.109	-1.124	-1.140	-1.155	-1.169	-1.184	-1.198	-1.211	-1.225	-1.236	-1.249	-1.261	-1.271	-1.281	-1.292	-1.302	-1.311	-1.319	-1.326	-1.334	-1.340	-1.345	-1.349	-1.354	-1.358	-1.359	-1.361	-1.362	-1.364	-1.362	-1.361	-1.360	-1.356	-1.352	-1.349	-1.344	-1.339	-1.332	-1.325	-1.319	-1.310	-1.301	-1.291	-1.282	-1.270	-1.260	-1.248	-1.236	-1.222	-1.209	-1.195	-1.181	-1.166	-1.151	-1.136	-1.121	-1.106	-1.090	-1.072	-1.056	-1.039	-1.022	-1.005	-0.988	-0.971	-0.952	-0.935	-0.918	-0.900	-0.882	-0.864	-0.846	-0.829	-0.811	-0.794	-0.776	-0.758	-0.741	-0.724	-0.706	-0.689	-0.674	-0.656	-0.640	-0.624	-0.608	-0.591	-0.576	-0.560	-0.545	-0.530	-0.516	-0.500	-0.488	-0.472	-0.459	-0.445	-0.432	-0.420	-0.406	-0.394	-0.382	-0.370	-0.359	-0.348	-0.338	-0.326	-0.316	-0.305	-0.296	-0.286	-0.278	-0.269	-0.260	-0.251	-0.244	-0.236	-0.229	-0.221	-0.214	-0.208	-0.201	-0.194	-0.189	-0.181	-0.176	-0.171	-0.165	-0.160	-0.155	-0.148	-0.142	-0.138	-0.132	-0.128	-0.121	-0.116	-0.110	-0.105	-0.100	-0.094	-0.089	-0.082	-0.076	-0.070	-0.064	-0.058	-0.051	-0.042	-0.036	-0.029	-0.021	-0.014	-0.005	0.002	0.011	0.019	0.028	0.038	0.046	0.055	0.065	0.075	0.086	0.095	0.105	0.116	0.126	0.136	0.148	0.158	0.169	0.179	0.189	0.199	0.209	0.220	0.230	0.241	0.250	0.261	0.271	0.280	0.290	0.300	0.309	0.318	0.328	0.336	0.345	0.352	0.362	0.369	0.378	0.385	0.392	0.400	0.406	0.414	0.420	0.426	0.432	0.439	0.445	0.450	0.456	0.462	0.469	0.475	0.480	0.485	0.490	0.498	0.502	0.507	0.514	0.520	0.526	0.532	0.538	0.544	0.549	0.555	0.562	0.568	0.575	0.581	0.589	0.595	0.601	0.609	0.615	0.624	0.630	0.638	0.645	0.654	0.661	0.670	0.676	0.685	0.694	0.700	0.708	0.716	0.724	0.731	0.739	0.746	0.754	0.761	0.769	0.775	0.782	0.789	0.796	0.801	0.808	0.814	0.819	0.824	0.829	0.834	0.839	0.841	0.846	0.850	0.852	0.856	0.858	0.860	0.861	0.862	0.862	0.862	0.862	0.862	0.861	0.860	0.859	0.856	0.854	0.850	0.846	0.844	0.840	0.835	0.830	0.825	0.819	0.814	0.808	0.801	0.794	0.786	0.779	0.771	0.762	0.755	0.748	0.738	0.729	0.720	0.711	0.700	0.690	0.681	0.671	0.661	0.651	0.640	0.630	0.620	0.610	0.599	0.589	0.578	0.568	0.558	0.548	0.538	0.528	0.518	0.507	0.499	0.490	0.480	0.471	0.462	0.455	0.446	0.439	0.431	0.424	0.416	0.409	0.404	0.399	0.392	0.388	0.384	0.379	0.376	0.372	0.370	0.369	0.368	0.365	0.364	0.365	0.365	0.365	0.366	0.369	0.370	0.374	0.376	0.380	0.384	0.389	0.392	0.399	0.405	0.410	0.418	0.425	0.431	0.440	0.448	0.456	0.464	0.474	0.484	0.492	0.502	0.511	0.521	0.530	0.541	0.550	0.561	0.571	0.581	0.592	0.602	0.612	0.622	0.634	0.645	0.655	0.665	0.675	0.685	0.694	0.704	0.714	0.724	0.732	0.742	0.751	0.760	0.768	0.778	0.785	0.794	0.801	0.808	0.815	0.822	0.829	0.835	0.841	0.848	0.852	0.859	0.864	0.868	0.872	0.876	0.880	0.884	0.888	0.890	0.891	0.894	0.896	0.898	0.898	0.900	0.900	0.900	0.899	0.899	0.898	0.896	0.894	0.892	0.889	0.886	0.882	0.880	0.876	0.871	0.866	0.861	0.858	0.851	0.845	0.840	0.832	0.828	0.819	0.812	0.806	0.798	0.790	0.784	0.775	0.766	0.759	0.750	0.741	0.735	0.726	0.716	0.708	0.700	0.690	0.681	0.672	0.664	0.654	0.645	0.636	0.628	0.619	0.610	0.601	0.592	0.584	0.575	0.568	0.559	0.550	0.542	0.534	0.526	0.519	0.511	0.504	0.496	0.490	0.482	0.476	0.469	0.464	0.456	0.451	0.445	0.440	0.435	0.430	0.426	0.421	0.416	0.414	0.410	0.408	0.404	0.401	0.399	0.398	0.396	0.395	0.394	0.394	0.394	0.394	0.395	0.395	0.398	0.398	0.399	0.402	0.405	0.408	0.410	0.412	0.418	0.421	0.425	0.430	0.434	0.439	0.442	0.448	0.452	0.458	0.462	0.468	0.472	0.479	0.484	0.489	0.494	0.499	0.504	0.509	0.514	0.519	0.524	0.526	0.531	0.536	0.540	0.544	0.548	0.550	0.554	0.556	0.559	0.561	0.561	0.564	0.565	0.568	0.568	0.569	0.569	0.569	0.569	0.569	0.569	0.568	0.566	0.565	0.564	0.562	0.561	0.559	0.558	0.556	0.554	0.551	0.549	0.546	0.544	0.541	0.539	0.536	0.534	0.531	0.529	0.528	0.524	0.522	0.520	0.519	0.518	0.515	0.512	0.512	0.511	0.510	0.509	0.510	0.509	0.510	0.510	0.511	0.512	0.514	0.515	0.518	0.519	0.522	0.525	0.529	0.534	0.538	0.542	0.548	0.552	0.558	0.564	0.571	0.579	0.585	0.594	0.601	0.610	0.619	0.628	0.638	0.646	0.658	0.668	0.678	0.688	0.700	0.710	0.721	0.734	0.745	0.756	0.768	0.780	0.791	0.802	0.815	0.826	0.839	0.850	0.861	0.872	0.884	0.894	0.906	0.916	0.925	0.935	0.945	0.954	0.962	0.972	0.981	0.989	0.996	1.004	1.010	1.018	1.022	1.029	1.034	1.040	1.045	1.049	1.052	1.056	1.060	1.064	1.065	1.069	1.070	1.072	1.075	1.076	1.078	1.079	1.079	1.079	1.080	1.079	1.079	1.079	1.079	1.078	1.078	1.076	1.076	1.075	1.074	1.072	1.071	1.069	1.069	1.066	1.065	1.064	1.061	1.060	1.058	1.056	1.055	1.052	1.050	1.049	1.048	1.045	1.044	1.041	1.040	1.038	1.035	1.034	1.031	1.029	1.028	1.025	1.022	1.021	1.019	1.016	1.015	1.012	1.010	1.008	1.006	1.004	1.002	1.000	0.998	0.996	0.994	0.992	0.991	0.989	0.986	0.984	0.984	0.981	0.980	0.978	0.976	0.974	0.972	0.970	0.969	0.968	0.966	0.965	0.961	0.960	0.958	0.955	0.954	0.951	0.949	0.946	0.944	0.941	0.938	0.935	0.932	0.929	0.925	0.921	0.919	0.914	0.910	0.905	0.901	0.896	0.891	0.888	0.882	0.878	0.871	0.866	0.861	0.855	0.850	0.844	0.838	0.832	0.826	0.820	0.812	0.808	0.801	0.795	0.789	0.784	0.778	0.771	0.766	0.760	0.755	0.750	0.745	0.740	0.736	0.732	0.728	0.725	0.721	0.719	0.715	0.712	0.711	0.710	0.709	0.708	0.708	0.708	0.708	0.709	0.710	0.711	0.712	0.715	0.718	0.721	0.725	0.729	0.732	0.738	0.742	0.748	0.752	0.759	0.764	0.771	0.778	0.785	0.791	0.799	0.806	0.814	0.821	0.829	0.838	0.845	0.852	0.861	0.870	0.878	0.886	0.895	0.902	0.911	0.920	0.929	0.936	0.945	0.954	0.960	0.969	0.975	0.984	0.991	0.998	1.005	1.011	1.019	1.025	1.031	1.036	1.041	1.048	1.052	1.058	1.061	1.065	1.070	1.074	1.076	1.079	1.081	1.084	1.085	1.086	1.088	1.089	1.089	1.089	1.088	1.086	1.085	1.082	1.081	1.079	1.075	1.071	1.068	1.062	1.059	1.054	1.049	1.042	1.038	1.031	1.024	1.018	1.011	1.004	0.995	0.988	0.979	0.970	0.961	0.954	0.944	0.935	0.924	0.915	0.905	0.895	0.884	0.874	0.864	0.854	0.844	0.832	0.822	0.812	0.801	0.790	0.779	0.769	0.758	0.746	0.736	0.725	0.715	0.704	0.692	0.682	0.672	0.661	0.651	0.640	0.630	0.620	0.610	0.600	0.590	0.579	0.569	0.559	0.549	0.539	0.528	0.519	0.509	0.500	0.489	0.480	0.470	0.460	0.451	0.441	0.432	0.421	0.411	0.402	0.392	0.384	0.374	0.365	0.356	0.346	0.338	0.328	0.318	0.309	0.299	0.289	0.280	0.270	0.260	0.251	0.241	0.231	0.222	0.212	0.204	0.195	0.184	0.175	0.164	0.154	0.145	0.134	0.124	0.114	0.104	0.094	0.082	0.072	0.061	0.051	0.040	0.030	0.019	0.008	-0.004	-0.015	-0.026	-0.039	-0.050	-0.061	-0.072	-0.084	-0.095	-0.108	-0.119	-0.131	-0.144	-0.156	-0.168	-0.180	-0.191	-0.204	-0.216	-0.229	-0.241	-0.252	-0.265	-0.278	-0.290	-0.301	-0.314	-0.326	-0.339	-0.350	-0.362	-0.372	-0.385	-0.396	-0.409	-0.420	-0.430	-0.441	-0.452	-0.462	-0.474	-0.484	-0.495	-0.505	-0.515	-0.525	-0.535	-0.544	-0.554	-0.562	-0.572	-0.580	-0.589	-0.596	-0.605	-0.614	-0.620	-0.628	-0.634	-0.641	-0.649	-0.656	-0.661	-0.669	-0.675	-0.679	-0.685	-0.690	-0.696	-0.701	-0.706	-0.710	-0.715	-0.720	-0.724	-0.728	-0.731	-0.735	-0.739	-0.742	-0.746	-0.750	-0.752	-0.756	-0.759	-0.761	-0.764	-0.768	-0.770	-0.774	-0.778	-0.780	-0.782	-0.786	-0.790	-0.794	-0.796	-0.800	-0.804	-0.808	-0.810	-0.815	-0.819	-0.824	-0.828	-0.831	-0.836	-0.841	-0.845	-0.850	-0.856	-0.861	-0.868	-0.874	-0.880	-0.885	-0.892	-0.898	-0.904	-0.912	-0.919	-0.926	-0.934	-0.940	-0.948	-0.955	-0.961	-0.970	-0.978	-0.985	-0.992	-1.001	100.000	5.000	2.000	1.000	6.000	0.000	0.000	0.000	0.000	0.000	0.000	0.000	0.000	0.000	0.000	0.000	0.000	0.000	-0.586	-0.582	-0.581	-0.578	-0.574	-0.570	-0.566	-0.561	-0.555	-0.549	-0.542	-0.536	-0.529	-0.521	-0.514	-0.505	-0.496	-0.488	-0.478	-0.468	-0.458	-0.448	-0.438	-0.426	-0.415	-0.404	-0.392	-0.380	-0.368	-0.355	-0.342	-0.330	-0.318	-0.306	-0.292	-0.280	-0.266	-0.252	-0.240	-0.226	-0.212	-0.200	-0.188	-0.174	-0.161	-0.148	-0.135	-0.122	-0.109	-0.096	-0.084	-0.072	-0.060	-0.046	-0.035	-0.024	-0.012	0.000	0.010	0.022	0.032	0.044	0.052	0.064	0.072	0.082	0.091	0.100	0.109	0.116	0.125	0.131	0.139	0.146	0.152	0.159	0.164	0.170	0.174	0.179	0.182	0.185	0.188	0.191	0.194	0.195	0.195	0.196	0.196	0.195	0.195	0.194	0.191	0.189	0.186	0.181	0.178	0.172	0.168	0.162	0.155	0.150	0.141	0.135	0.128	0.119	0.110	0.101	0.091	0.082	0.071	0.061	0.050	0.040	0.029	0.019	0.006	-0.005	-0.015	-0.028	-0.039	-0.049	-0.061	-0.072	-0.084	-0.094	-0.105	-0.116	-0.126	-0.138	-0.148	-0.158	-0.168	-0.176	-0.186	-0.195	-0.202	-0.211	-0.219	-0.226	-0.234	-0.239	-0.246	-0.252	-0.259	-0.264	-0.269	-0.272	-0.278	-0.281	-0.285	-0.288	-0.290	-0.292	-0.295	-0.298	-0.299	-0.301	-0.301	-0.302	-0.302	-0.304	-0.304	-0.304	-0.302	-0.302	-0.301	-0.300	-0.299	-0.296	-0.295	-0.294	-0.291	-0.288	-0.286	-0.282	-0.280	-0.276	-0.272	-0.270	-0.266	-0.262	-0.258	-0.254	-0.249	-0.244	-0.239	-0.235	-0.229	-0.225	-0.219	-0.214	-0.209	-0.202	-0.198	-0.191	-0.185	-0.180	-0.172	-0.168	-0.161	-0.155	-0.150	-0.144	-0.138	-0.131	-0.126	-0.120	-0.114	-0.109	-0.101	-0.096	-0.090	-0.086	-0.080	-0.075	-0.069	-0.065	-0.060	-0.056	-0.051	-0.046	-0.044	-0.039	-0.035	-0.032	-0.030	-0.025	-0.022	-0.021	-0.019	-0.016	-0.015	-0.012	-0.011	-0.010	-0.009	-0.008	-0.008	-0.008	-0.008	-0.008	-0.009	-0.009	-0.010	-0.010	-0.012	-0.014	-0.015	-0.016	-0.019	-0.020	-0.022	-0.024	-0.026	-0.029	-0.031	-0.035	-0.038	-0.040	-0.044	-0.046	-0.050	-0.052	-0.056	-0.059	-0.062	-0.066	-0.070	-0.072	-0.075	-0.078	-0.081	-0.085	-0.088	-0.090	-0.092	-0.095	-0.098	-0.100	-0.102	-0.105	-0.106	-0.108	-0.110	-0.111	-0.112	-0.114	-0.115	-0.115	-0.116	-0.116	-0.118	-0.118	-0.118	-0.118	-0.118	-0.116	-0.116	-0.115	-0.115	-0.114	-0.114	-0.111	-0.110	-0.109	-0.108	-0.106	-0.104	-0.101	-0.101	-0.099	-0.098	-0.095	-0.094	-0.092	-0.090	-0.089	-0.088	-0.085	-0.084	-0.082	-0.080	-0.079	-0.078	-0.076	-0.076	-0.075	-0.074	-0.072	-0.072	-0.071	-0.071	-0.070	-0.070	-0.070	-0.070	-0.070	-0.070	-0.070	-0.070	-0.071	-0.071	-0.071	-0.072	-0.072	-0.072	-0.074	-0.075	-0.075	-0.076	-0.078	-0.079	-0.080	-0.081	-0.082	-0.082	-0.085	-0.086	-0.088	-0.089	-0.091	-0.092	-0.094	-0.095	-0.098	-0.099	-0.101	-0.104	-0.106	-0.109	-0.110	-0.112	-0.115	-0.116	-0.120	-0.121	-0.125	-0.129	-0.130	-0.134	-0.136	-0.140	-0.142	-0.146	-0.150	-0.152	-0.156	-0.160	-0.165	-0.169	-0.171	-0.175	-0.180	-0.184	-0.189	-0.194	-0.199	-0.202	-0.208	-0.211	-0.218	-0.222	-0.226	-0.232	-0.238	-0.242	-0.248	-0.252	-0.259	-0.264	-0.270	-0.276	-0.281	-0.288	-0.294	-0.300	-0.305	-0.312	-0.318	-0.325	-0.332	-0.339	-0.345	-0.352	-0.359	-0.368	-0.375	-0.384	-0.391	-0.400	-0.408	-0.416	-0.425	-0.432	-0.441	-0.450	-0.460	-0.470	-0.479	-0.490	-0.500	-0.510	-0.520	-0.531	-0.541	-0.552	-0.564	-0.575	-0.586	-0.599	-0.609	-0.620	-0.631	-0.644	-0.655	-0.668	-0.679	-0.691	-0.701	-0.714	-0.725	-0.736	-0.749	-0.759	-0.769	-0.780	-0.790	-0.800	-0.810	-0.819	-0.829	-0.838	-0.845	-0.854	-0.861	-0.869	-0.875	-0.881	-0.886	-0.892	-0.896	-0.901	-0.904	-0.908	-0.910	-0.912	-0.915	-0.915	-0.916	-0.916	-0.915	-0.915	-0.914	-0.911	-0.910	-0.908	-0.904	-0.900	-0.896	-0.891	-0.888	-0.882	-0.875	-0.870	-0.864	-0.859	-0.851	-0.845	-0.836	-0.830	-0.822	-0.815	-0.808	-0.800	-0.792	-0.784	-0.776	-0.768	-0.760	-0.752	-0.745	-0.736	-0.729	-0.721	-0.714	-0.706	-0.700	-0.692	-0.685	-0.679	-0.672	-0.666	-0.660	-0.655	-0.649	-0.644	-0.638	-0.634	-0.630	-0.625	-0.621	-0.618	-0.614	-0.611	-0.609	-0.605	-0.604	-0.602	-0.601	-0.600	-0.599	-0.599	-0.599	-0.598	-0.599	-0.599	-0.599	-0.601	-0.604	-0.605	-0.608	-0.609	-0.612	-0.615	-0.619	-0.622	-0.626	-0.629	-0.634	-0.638	-0.641	-0.648	-0.652	-0.658	-0.661	-0.668	-0.674	-0.679	-0.685	-0.690	-0.696	-0.702	-0.709	-0.715	-0.721	-0.728	-0.735	-0.741	-0.746	-0.754	-0.759	-0.766	-0.772	-0.779	-0.785	-0.791	-0.798	-0.804	-0.811	-0.816	-0.822	-0.828	-0.835	-0.840	-0.846	-0.851	-0.856	-0.862	-0.868	-0.872	-0.878	-0.884	-0.889	-0.894	-0.899	-0.904	-0.909	-0.912	-0.916	-0.922	-0.928	-0.931	-0.935	-0.940	-0.945	-0.949	-0.954	-0.958	-0.961	-0.968	-0.971	-0.976	-0.980	-0.985	-0.989	-0.994	-0.999	-1.004	-1.009	-1.014	-1.019	-1.024	-1.029	-1.034	-1.040	-1.046	-1.051	-1.059	-1.064	-1.070	-1.076	-1.082	-1.089	-1.095	-1.102	-1.109	-1.116	-1.124	-1.130	-1.138	-1.145	-1.152	-1.160	-1.169	-1.176	-1.185	-1.192	-1.201	-1.208	-1.216	-1.225	-1.232	-1.241	-1.249	-1.256	-1.265	-1.272	-1.281	-1.288	-1.296	-1.302	-1.311	-1.318	-1.324	-1.332	-1.339	-1.345	-1.351	-1.358	-1.362	-1.369	-1.374	-1.379	-1.384	-1.389	-1.392	-1.396	-1.400	-1.404	-1.408	-1.410	-1.411	-1.414	-1.415	-1.418	-1.419	-1.420	-1.421	-1.420	-1.421	-1.421	-1.421	-1.420	-1.419	-1.418	-1.416	-1.415	-1.414	-1.410	-1.409	-1.406	-1.404	-1.401	-1.398	-1.396	-1.392	-1.389	-1.386	-1.384	-1.381	-1.378	-1.374	-1.370	-1.366	-1.364	-1.360	-1.358	-1.354	-1.350	-1.346	-1.344	-1.341	-1.338	-1.336	-1.332	-1.330	-1.328	-1.324	-1.321	-1.320	-1.318	-1.315	-1.314	-1.311	-1.310	-1.309	-1.306	-1.305	-1.305	-1.304	-1.302	-1.302	-1.301	-1.301	-1.300	-1.300	-1.300	-1.300	-1.300	-1.301	-1.301	-1.302	-1.304	-1.305	-1.308	-1.309	-1.311	-1.312	-1.316	-1.319	-1.321	-1.324	-1.328	-1.330	-1.334	-1.339	-1.342	-1.346	-1.350	-1.354	-1.360	-1.364	-1.369	-1.374	-1.379	-1.385	-1.390	-1.396	-1.401	-1.408	-1.414	-1.420	-1.425	-1.432	-1.439	-1.444	-1.451	-1.458	-1.464	-1.471	-1.478	-1.484	-1.491	-1.498	-1.504	-1.511	-1.518	-1.525	-1.531	-1.536	-1.544	-1.550	-1.556	-1.564	-1.570	-1.576	-1.581	-1.588	-1.594	-1.600	-1.605	-1.611	-1.616	-1.622	-1.628	-1.632	-1.638	-1.642	-1.648	-1.651	-1.656	-1.661	-1.665	-1.670	-1.674	-1.678	-1.681	-1.685	-1.689	-1.692	-1.696	-1.700	-1.702	-1.706	-1.709	-1.712	-1.715	-1.718	-1.720	-1.722	-1.726	-1.729	-1.731	-1.734	-1.736	-1.739	-1.741	-1.744	-1.745	-1.748	-1.750	-1.754	-1.755	-1.758	-1.760	-1.761	-1.764	-1.766	-1.768	-1.770	-1.774	-1.775	-1.778	-1.779	-1.781	-1.784	-1.785	-1.788	-1.789	-1.791	-1.792	-1.794	-1.796	-1.798	-1.799	-1.800	-1.801	-1.802	-1.804	-1.806	-1.808	-1.809	-1.809	-1.810	-1.810	-1.812	-1.812	-1.812	-1.814	-1.814	-1.815	-1.815	-1.815	-1.815	-1.815	-1.816	-1.815	-1.815	-1.814	-1.815	-1.814	-1.814	-1.812	-1.811	-1.811	-1.810	-1.809	-1.808	-1.806	-1.805	-1.805	-1.802	-1.801	-1.800	-1.799	-1.796	-1.795	-1.794	-1.791	-1.790	-1.788	-1.785	-1.782	-1.781	-1.779	-1.776	-1.775	-1.771	-1.770	-1.768	-1.765	-1.761	-1.759	-1.756	-1.754	-1.751	-1.748	-1.745	-1.742	-1.739	-1.736	-1.732	-1.729	-1.726	-1.721	-1.718	-1.714	-1.711	-1.708	-1.702	-1.699	-1.695	-1.690	-1.685	-1.681	-1.678	-1.671	-1.668	-1.662	-1.658	-1.654	-1.648	-1.642	-1.638	-1.632	-1.628	-1.621	-1.616	-1.610	-1.604	-1.599	-1.591	-1.585	-1.579	-1.574	-1.566	-1.560	-1.554	-1.546	-1.539	-1.531	-1.524	-1.516	-1.509	-1.500	-1.492	-1.484	-1.475	-1.465	-1.458	-1.448	-1.438	-1.429	-1.418	-1.409	-1.398	-1.386	-1.376	-1.364	-1.354	-1.341	-1.329	-1.318	-1.305	-1.291	-1.280	-1.266	-1.252	-1.239	-1.225	-1.211	-1.198	-1.182	-1.169	-1.154	-1.140	-1.124	-1.110	-1.095	-1.080	-1.065	-1.051	-1.035	-1.021	-1.006	-0.992	-0.978	-0.964	-0.949	-0.935	-0.921	-0.909	-0.896	-0.882	-0.870	-0.859	-0.848	-0.836	-0.825	-0.815	-0.805	-0.795	-0.785	-0.776	-0.769	-0.760	-0.754	-0.746	-0.741	-0.734	-0.729	-0.725	-0.720	-0.716	-0.714	-0.710	-0.709	-0.705	-0.704	-0.704	-0.702	-0.702	-0.704	-0.704	-0.704	-0.706	-0.708	-0.710	-0.712	-0.715	-0.718	-0.720	-0.724	-0.728	-0.730	-0.734	-0.738	-0.740	-0.744	-0.748	-0.751	-0.756	-0.760	-0.764	-0.766	-0.770	-0.774	-0.776	-0.780	-0.784	-0.786	-0.789	-0.792	-0.795	-0.796	-0.799	-0.800	-0.802	-0.804	-0.806	-0.806	-0.808	-0.809	-0.809	-0.810	-0.810	-0.811	-0.811	-0.811	-0.811	-0.810	-0.811	-0.810	-0.810	-0.809	-0.809	-0.809	-0.809	-0.808	-0.808	-0.808	-0.808	-0.808	-0.808	-0.808	-0.808	-0.808	-0.809	-0.809	-0.810	-0.810	-0.811	-0.812	-0.812	-0.815	-0.816	-0.819	-0.821	-0.822	-0.825	-0.826	-0.829	-0.831	-0.834	-0.835	-0.839	-0.841	-0.844	-0.846	-0.849	-0.851	-0.852	-0.855	-0.858	-0.859	-0.860	-0.862	-0.864	-0.865	-0.865	-0.865	-0.865	-0.864	-0.862	-0.862	-0.861	-0.860	-0.856	-0.854	-0.850	-0.846	-0.842	-0.838	-0.831	-0.825	-0.820	-0.811	-0.805	-0.796	-0.789	-0.779	-0.770	-0.760	-0.749	-0.739	-0.728	-0.715	-0.702	-0.690	-0.678	-0.662	-0.650	-0.635	-0.621	-0.606	-0.592	-0.578	-0.564	-0.548	-0.534	-0.518	-0.504	-0.488	-0.472	-0.458	-0.442	-0.429	-0.414	-0.400	-0.385	-0.372	-0.358	-0.345	-0.332	-0.319	-0.308	-0.296	-0.284	-0.274	-0.264	-0.254	-0.244	-0.235	-0.226	-0.219	-0.210	-0.202	-0.196	-0.190	-0.185	-0.179	-0.174	-0.169	-0.165	-0.161	-0.159	-0.156	-0.154	-0.151	-0.150	-0.149	-0.148	-0.148	-0.148	-0.146	-0.148	-0.148	-0.148	-0.149	-0.150	-0.151	-0.152	-0.154	-0.156	-0.158	-0.160	-0.161	-0.164	-0.166	-0.169	-0.171	-0.172	-0.176	-0.178	-0.181	-0.182	-0.186	-0.189	-0.191	-0.194	-0.196	-0.199	-0.202	-0.205	-0.208	-0.211	-0.214	-0.218	-0.221	-0.225	-0.229	-0.231	-0.236	-0.239	-0.244	-0.248	-0.251	-0.256	-0.260	-0.265	-0.270	-0.275	-0.280	-0.286	-0.291	-0.298	-0.302	-0.309	-0.315	-0.322	-0.328	-0.335	-0.342	-0.350	-0.358	-0.364	-0.372	-0.380	-0.388	-0.395	-0.402	-0.411	-0.419	-0.428	-0.435	-0.444	-0.451	-0.459	-0.469	-0.476	-0.484	-0.491	-0.499	-0.507	-0.514	-0.521	-0.529	-0.535	-0.541	-0.548	-0.552	-0.559	-0.564	-0.570	-0.574	-0.578	-0.581	-0.585	-0.588	-0.591	-0.592	-0.594	-0.596	-0.598	-0.599	-0.599	-0.599	-0.598	-0.598	-0.596	-0.594	-0.591	-0.590	-0.588	-0.585	-0.581	-0.578	-0.575	-0.570	-0.566	-0.561	-0.558	-0.552	-0.548	-0.542	-0.538	-0.532	-0.528	-0.524	-0.519	-0.514	-0.510	-0.505	-0.501	-0.498	-0.495	-0.491	-0.488	-0.485	-0.481	-0.480	-0.478	-0.476	-0.475	-0.474	-0.475	-0.475	-0.475	-0.476	-0.478	-0.480	-0.482	-0.486	-0.489	-0.494	-0.498	-0.502	-0.507	-0.514	-0.519	-0.526	-0.532	-0.541	-0.548	-0.556	-0.565	-0.572	-0.584	-0.592	-0.601	-0.611	-0.622	-0.632	-0.644	-0.654	-0.665	-0.675	-0.688	-0.698	-0.710	-0.721	-0.732	-0.744	-0.755	-0.766	-0.779	-0.791	-0.802	-0.814	-0.825	-0.836	-0.848	-0.860	-0.870	-0.882	-0.892	-0.904	-0.915	-0.926	-0.936	-0.948	-0.959	-0.969	-0.980	-0.991	-1.002	-1.012	-1.024	-1.035	-1.046	-1.058	-1.068	-1.078	-1.090	-1.101	-1.112	-1.124	-1.135	-1.148	-1.159	-1.171	-1.182	-1.194	-1.208	-1.219	-1.231	-1.244	-1.256	-1.269	-1.282	-1.295	-1.309	-1.322	-1.336	-1.350	-1.364	-1.378	-1.392	-1.406	-1.420	-1.434	-1.449	-1.462	-1.476	-1.491	-1.505	-1.519	-1.532	-1.546	-1.560	-1.575	-1.588	-1.601	-1.614	-1.628	-1.640	-1.652	-1.665	-1.676	-1.689	-1.700	-1.711	-1.722	-1.732	-1.744	-1.752	-1.762	-1.772	-1.781	-1.790	-1.796	-1.804	-1.811	-1.818	-1.825	-1.830	-1.835	-1.839	-1.845	-1.849	-1.851	-1.854	-1.856	-1.859	-1.860	-1.861	-1.861	-1.861	-1.862	-1.861	-1.860	-1.859	-1.856	-1.854	-1.851	-1.849	-1.845	-1.841	-1.835	-1.831	-1.826	-1.820	-1.814	-1.808	-1.801	-1.794	-1.788	-1.780	-1.771	-1.764	-1.755	-1.746	-1.738	-1.729	-1.719	-1.709	-1.700	-1.691	-1.680	-1.670	-1.660	-1.650	-1.639	-1.630	-1.619	-1.608	-1.598	-1.588	-1.576	-1.566	-1.556	-1.546	-1.535	-1.525	-1.516	-1.506	-1.498	-1.488	-1.479	-1.470	-1.461	-1.454	-1.446	-1.439	-1.431	-1.424	-1.418	-1.410	-1.404	-1.399	-1.392	-1.388	-1.381	-1.378	-1.372	-1.369	-1.365	-1.362	-1.359	-1.356	-1.354	-1.351	-1.349	-1.348	-1.346	-1.345	-1.344	-1.342	-1.342	-1.341	-1.341	-1.340	-1.340	-1.340	-1.339	-1.339	-1.339	-1.339	-1.338	-1.336	-1.336	-1.336	-1.335	-1.334	-1.332	-1.331	-1.329	-1.329	-1.326	-1.324	-1.321	-1.319	-1.316	-1.311	-1.309	-1.305	-1.300	-1.296	-1.291	-1.286	-1.281	-1.275	-1.270	-1.264	-1.258	-1.251	-1.245	-1.238	-1.230	-1.222	-1.215	-1.208	-1.199	-1.191	-1.184	-1.175	-1.168	-1.159	-1.151	-1.142	-1.135	-1.126	-1.118	-1.110	-1.102	-1.094	-1.088	-1.079	-1.071	-1.064	-1.058	-1.050	-1.044	-1.036	-1.031	-1.025	-1.020	-1.012	-1.008	-1.004	-0.999	-0.995	-0.990	-0.986	-0.984	-0.980	-0.978	-0.975	-0.972	-0.970	-0.969	-0.968	-0.966	-0.965	-0.965	-0.964	-0.962	-0.962	-0.964	-0.962	-0.964	-0.964	-0.965	-0.965	-0.965	-0.968	-0.968	-0.969	-0.970	-0.971	-0.972	-0.974	-0.974	-0.975	-0.976	-0.976	-0.979	-0.979	-0.980	-0.980	-0.980	-0.981	-0.981	-0.982	-0.981	-0.981	-0.981	-0.981	-0.981	-0.980	-0.980	-0.980	-0.978	-0.978	-0.976	-0.975	-0.974	-0.971	-0.971	-0.969	-0.966	-0.965	-0.962	-0.961	-0.959	-0.956	-0.954	-0.952	-0.949	-0.948	-0.944	-0.942	-0.940	-0.938	-0.935	-0.932	-0.930	-0.928	-0.925	-0.922	-0.920	-0.918	-0.915	-0.912	-0.910	-0.909	-0.906	-0.904	-0.901	-0.899	-0.898	-0.895	-0.892	-0.890	-0.888	-0.886	-0.884	-0.881	-0.880	-0.876	-0.874	-0.872	-0.870	-0.868	-0.865	-0.862	-0.859	-0.856	-0.855	-0.851	-0.849	-0.845	-0.842	-0.840	-0.838	-0.835	-0.831	-0.828	-0.825	-0.821	-0.818	-0.815	-0.810	-0.808	-0.804	-0.800	-0.796	-0.792	-0.789	-0.785	-0.782	-0.778	-0.774	-0.771	-0.768	-0.764	-0.761	-0.758	-0.755	-0.751	-0.749	-0.745	-0.742	-0.740	-0.738	-0.734	-0.731	-0.730	-0.728	-0.725	-0.722	-0.720	-0.718	-0.718	-0.715	-0.714	-0.711	-0.710	-0.708	-0.706	-0.705	-0.702	-0.701	-0.699	-0.698	-0.696	-0.694	-0.692	-0.690	-0.688	-0.685	-0.682	-0.680	-0.678	-0.675	-0.671	-0.669	-0.665	-0.661	-0.658	-0.654	-0.648	-0.642	-0.638	-0.632	-0.626	-0.620	-0.614	-0.608	-0.600	-0.592	-0.585	-0.578	-0.569	-0.560	-0.550	-0.542	-0.532	-0.522	-0.512	-0.502	-0.492	-0.481	-0.470	-0.459	-0.448	-0.436	-0.424	-0.412	-0.401	-0.389	-0.376	-0.365	-0.352	-0.340	-0.328	-0.316	-0.304	-0.291	-0.280	-0.268	-0.255	-0.242	-0.231	-0.219	-0.208	-0.195	-0.184	-0.172	-0.162	-0.150	-0.140	-0.130	-0.120	-0.109	-0.099	-0.089	-0.080	-0.071	-0.062	-0.054	-0.045	-0.038	-0.029	-0.021	-0.014	-0.006	0.000	0.006	0.012	0.019	0.024	0.030	0.035	0.040	0.045	0.049	0.054	0.058	0.061	0.064	0.066	0.070	0.072	0.074	0.076	0.079	0.079	0.081	0.081	0.082	0.082	0.084	0.082	0.084	0.082	0.082	0.081	0.081	0.080	0.079	0.078	0.076	0.074	0.072	0.070	0.069	0.065	0.064	0.060	0.058	0.055	0.052	0.050	0.046	0.042	0.039	0.036	0.032	0.029	0.025	0.021	0.018	0.012	0.010	0.005	0.000	-0.004	-0.009	-0.014	-0.019	-0.022	-0.028	-0.032	-0.040	-0.045	-0.050	-0.058	-0.064	-0.070	-0.076	-0.084	-0.091	-0.099	-0.108	-0.115	-0.122	-0.132	-0.141	-0.150	-0.160	-0.170	-0.181	-0.192	-0.202	-0.215	-0.226	-0.239	-0.251	-0.265	-0.278	-0.291	-0.305	-0.320	-0.335	-0.350	-0.366	-0.381	-0.398	-0.415	-0.431	-0.448	-0.464	-0.482	-0.499	-0.518	-0.535	-0.552	-0.571	-0.589	-0.608	-0.625	-0.644	-0.661	-0.679	-0.698	-0.715	-0.732	-0.750	-0.769	-0.785	-0.801	-0.818	-0.834	-0.850	-0.865	-0.880	-0.895	-0.910	-0.924	-0.936	-0.950	-0.962	-0.974	-0.986	-0.998	-1.006	-1.018	-1.026	-1.035	-1.044	-1.051	-1.059	-1.066	-1.072	-1.079	-1.085	-1.089	-1.094	-1.099	-1.102	-1.105	-1.110	-1.112	-1.115	-1.118	-1.120	-1.122	-1.124	-1.126	-1.128	-1.130	-1.131	-1.132	-1.134	-1.136	-1.138	-1.140	-1.141	-1.144	-1.146	-1.149	-1.151	-1.155	-1.158	-1.161	-1.165	-1.170	-1.174	-1.179	-1.184	-1.190	-1.195	-1.201	-1.208	-1.215	-1.222	-1.230	-1.238	-1.246	-1.255	-1.264	-1.274	-1.284	-1.294	-1.304	-1.314	-1.325	-1.336	-1.348	-1.360	-1.371	-1.384	-1.396	-1.408	-1.420	-1.432	-1.446	-1.459	-1.471	-1.484	-1.498	-1.510	-1.522	-1.536	-1.550	-1.562	-1.575	-1.589	-1.601	-1.615	-1.628	-1.640	-1.652	-1.665	-1.678	-1.690	-1.702	-1.714	-1.726	-1.739	-1.751	-1.761	-1.774	-1.785	-1.796	-1.808	-1.819	-1.829	-1.840	-1.850	-1.860	-1.870	-1.880	-1.889	-1.898	-1.908	-1.915	-1.924	-1.931	-1.940	-1.946	-1.954	-1.961	-1.966	-1.974	-1.979	-1.984	-1.988	-1.992	-1.995	-2.000	-2.002	-2.004	-2.006	-2.006	-2.007	-2.007	-2.007	-2.006	-2.005	-2.002	-1.999	-1.996	-1.992	-1.989	-1.985	-1.979	-1.974	-1.966	-1.960	-1.952	-1.945	-1.936	-1.929	-1.920	-1.911	-1.901	-1.890	-1.881	-1.870	-1.859	-1.850	-1.839	-1.828	-1.818	-1.805	-1.794	-1.784	-1.772	-1.761	-1.751	-1.741	-1.730	-1.720	-1.710	-1.700	-1.690	-1.681	-1.672	-1.664	-1.658	-1.650	-1.642	-1.636	-1.630	-1.624	-1.619	-1.615	-1.610	-1.606	-1.604	-1.600	-1.598	-1.596	-1.596	-1.595	-1.594	-1.595	-1.595	-1.596	-1.598	-1.599	-1.601	-1.605	-1.606	-1.609	-1.612	-1.616	-1.621	-1.624	-1.628	-1.632	-1.638	-1.641	-1.646	-1.651	-1.654	-1.659	-1.664	-1.669	-1.672	-1.678	-1.681	-1.686	-1.690	-1.694	-1.698	-1.700	-1.704	-1.706	-1.710	-1.711	-1.714	-1.716	-1.718	-1.718	-1.719	-1.720	-1.720	-1.720	-1.720	-1.720	-1.719	-1.718	-1.715	-1.714	-1.711	-1.709	-1.706	-1.702	-1.699	-1.695	-1.691	-1.688	-1.682	-1.678	-1.672	-1.668	-1.661	-1.655	-1.649	-1.642	-1.636	-1.629	-1.622	-1.615	-1.608	-1.600	-1.592	-1.585	-1.576	-1.569	-1.561	-1.552	-1.545	-1.536	-1.529	-1.520	-1.512	-1.504	-1.496	-1.489	-1.480	-1.472	-1.465	-1.458	-1.450	-1.444	-1.436	-1.430	-1.424	-1.416	-1.410	-1.405	-1.400	-1.394	-1.389	-1.385	-1.380	-1.376	-1.374	-1.370	-1.368	-1.365	-1.362	-1.361	-1.360	-1.359	-1.358	-1.358	-1.358	-1.358	-1.359	-1.359	-1.360	-1.361	-1.364	-1.364	-1.366	-1.369	-1.371	-1.374	-1.376	-1.379	-1.382	-1.386	-1.390	-1.392	-1.396	-1.400	-1.402	-1.408	-1.411	-1.412	-1.416	-1.420	-1.422	-1.426	-1.429	-1.431	-1.434	-1.436	-1.439	-1.441	-1.442	-1.445	-1.445	-1.448	-1.448	-1.448	-1.449	-1.449	-1.449	-1.449	-1.449	-1.448	-1.446	-1.445	-1.444	-1.442	-1.440	-1.438	-1.435	-1.432	-1.429	-1.428	-1.424	-1.420	-1.418	-1.412	-1.409	-1.404	-1.401	-1.396	-1.391	-1.388	-1.382	-1.378	-1.374	-1.368	-1.362	-1.358	-1.351	-1.345	-1.341	-1.334	-1.328	-1.322	-1.316	-1.309	-1.304	-1.296	-1.290	-1.282	-1.276	-1.269	-1.261	-1.254	-1.246	-1.239	-1.230	-1.221	-1.214	-1.205	-1.196	-1.186	-1.176	-1.169	-1.158	-1.148	-1.138	-1.128	-1.116	-1.105	-1.094	-1.081	-1.070	-1.058	-1.045	-1.031	-1.019	-1.006	-0.992	-0.979	-0.964	-0.950	-0.934	-0.920	-0.905	-0.891	-0.874	-0.859	-0.844	-0.829	-0.811	-0.795	-0.780	-0.764	-0.748	-0.730	-0.714	-0.698	-0.681	-0.665	-0.648	-0.632	-0.616	-0.600	-0.584	-0.568	-0.552	-0.536	-0.521	-0.506	-0.491	-0.478	-0.464	-0.449	-0.436	-0.424	-0.410	-0.398	-0.386	-0.374	-0.362	-0.351	-0.341	-0.331	-0.321	-0.311	-0.302	-0.295	-0.286	-0.278	-0.271	-0.264	-0.258	-0.250	-0.244	-0.239	-0.234	-0.229	-0.224	-0.220	-0.215	-0.211	-0.209	-0.205	-0.201	-0.200	-0.196	-0.195	-0.191	-0.190	-0.188	-0.185	-0.185	-0.182	-0.181	-0.179	-0.178	-0.176	-0.175	-0.174	-0.172	-0.171	-0.169	-0.168	-0.166	-0.165	-0.162	-0.161	-0.160	-0.158	-0.156	-0.154	-0.151	-0.150	-0.148	-0.145	-0.142	-0.140	-0.139	-0.135	-0.132	-0.130	-0.126	-0.124	-0.120	-0.118	-0.114	-0.111	-0.108	-0.105	-0.101	-0.098	-0.095	-0.090	-0.088	-0.084	-0.080	-0.076	-0.072	-0.069	-0.065	-0.061	-0.058	-0.054	-0.050	-0.048	-0.044	-0.039	-0.035	-0.032	-0.029	-0.025	-0.021	-0.018	-0.015	-0.011	-0.009	-0.006	-0.002	0.001	0.002	0.005	0.008	0.011	0.012	0.014	0.016	0.019	0.019	0.020	0.021	0.021	0.022	0.022	0.024	0.022	0.022	0.022	0.021	0.021	0.020	0.018	0.016	0.014	0.011	0.009	0.006	0.004	0.000	-0.002	-0.006	-0.010	-0.014	-0.019	-0.022	-0.026	-0.031	-0.036	-0.041	-0.046	-0.050	-0.056	-0.060	-0.066	-0.071	-0.076	-0.082	-0.088	-0.092	-0.096	-0.102	-0.108	-0.112	-0.116	-0.121	-0.125	-0.130	-0.135	-0.138	-0.141	-0.145	-0.149	-0.152	-0.154	-0.158	-0.159	-0.162	-0.164	-0.165	-0.166	-0.168	-0.169	-0.170	-0.171	-0.170	-0.171	-0.171	-0.171	-0.171	-0.171	-0.170	-0.169	-0.169	-0.168	-0.168	-0.165	-0.165	-0.162	-0.162	-0.161	-0.160	-0.159	-0.158	-0.156	-0.156	-0.155	-0.155	-0.152	-0.152	-0.151	-0.152	-0.152	-0.151	-0.152	-0.152	-0.154	-0.154	-0.155	-0.156	-0.158	-0.159	-0.160	-0.162	-0.164	-0.166	-0.169	-0.172	-0.175	-0.178	-0.181	-0.184	-0.188	-0.191	-0.195	-0.200	-0.204	-0.209	-0.212	-0.218	-0.221	-0.226	-0.231	-0.236	-0.241	-0.246	-0.250	-0.255	-0.261	-0.265	-0.271	-0.275	-0.280	-0.284	-0.289	-0.292	-0.296	-0.301	-0.305	-0.309	-0.312	-0.315	-0.319	-0.321	-0.324	-0.326	-0.329	-0.331	-0.331	-0.334	-0.334	-0.334	-0.335	-0.335	-0.334	-0.332	-0.332	-0.331	-0.329	-0.328	-0.325	-0.321	-0.318	-0.315	-0.311	-0.306	-0.302	-0.298	-0.292	-0.288	-0.281	-0.276	-0.270	-0.264	-0.256	-0.250	-0.242	-0.236	-0.229	-0.221	-0.214	-0.205	-0.198	-0.190	-0.181	-0.174	-0.165	-0.156	-0.149	-0.141	-0.132	-0.124	-0.115	-0.109	-0.100	-0.092	-0.085	-0.078	-0.070	-0.062	-0.055	-0.048	-0.041	-0.034	-0.028	-0.021	-0.014	-0.009	-0.001	0.004	0.011	0.016	0.021	0.028	0.032	0.039	0.042	0.048	0.054	0.058	0.062	0.068	0.072	0.076	0.081	0.086	0.090	0.095	0.099	0.104	0.109	0.112	0.118	0.121	0.126	0.132	0.136	0.141	0.146	0.151	0.156	0.161	0.166	0.171	0.178	0.182	0.188	0.194	0.199	0.204	0.211	0.218	0.222	0.229	0.236	0.242	0.249	0.256	0.262	0.269	0.275	0.282	0.289	0.296	0.302	0.310	0.316	0.325	0.331	0.339	0.346	0.354	0.361	0.369	0.375	0.384	0.391	0.399	0.405	0.414	0.421	0.429	0.435	0.442	0.451	0.459	0.465	0.472	0.479	0.486	0.494	0.501	0.507	0.514	0.521	0.528	0.534	0.540	0.546	0.551	0.558	0.561	0.568	0.572	0.576	0.581	0.585	0.589	0.594	0.596	0.599	0.601	0.604	0.605	0.608	0.609	0.609	0.610	0.610	0.610	0.610	0.609	0.608	0.605	0.604	0.600	0.598	0.595	0.591	0.586	0.582	0.579	0.574	0.570	0.564	0.559	0.552	0.546	0.539	0.532	0.526	0.520	0.514	0.506	0.500	0.492	0.485	0.479	0.470	0.462	0.456	0.449	0.444	0.436	0.430	0.422	0.416	0.411	0.405	0.400	0.394	0.389	0.384	0.379	0.375	0.371	0.368	0.362	0.359	0.358	0.354	0.351	0.349	0.346	0.345	0.342	0.340	0.340	0.338	0.338	0.336	0.334	0.334	0.332	0.332	0.331	0.330	0.328	0.326	0.325	0.324	0.322	0.320	0.319	0.318	0.314	0.311	0.309	0.305	0.300	0.298	0.294	0.289	0.285	0.279	0.274	0.269	0.261	0.256	0.249	0.242	0.235	0.228	0.220	0.212	0.204	0.196	0.186	0.179	0.169	0.160	0.151	0.142	0.132	0.124	0.114	0.104	0.095	0.085	0.076	0.068	0.059	0.049	0.041	0.032	0.024	0.016	0.008	-0.001	-0.009	-0.016	-0.024	-0.031	-0.039	-0.046	-0.052	-0.060	-0.066	-0.072	-0.080	-0.086	-0.094	-0.100	-0.106	-0.112	-0.119	-0.125	-0.131	-0.139	-0.145	-0.154	-0.160	-0.168	-0.175	-0.184	-0.191	-0.200	-0.210	-0.219	-0.229	-0.239	-0.249	-0.260	-0.271	-0.284	-0.295	-0.308	-0.320	-0.334	-0.348	-0.361	-0.376	-0.390	-0.405	-0.420	-0.438	-0.454	-0.470	-0.486	-0.502	-0.519	-0.535	-0.552	-0.570	-0.586	-0.604	-0.620	-0.638	-0.654	-0.671	-0.688	-0.704	-0.720	-0.735	-0.750	-0.765	-0.781	-0.795	-0.809	-0.821	-0.835	-0.848	-0.860	-0.870	-0.881	-0.891	-0.901	-0.910	-0.920	-0.928	-0.935	-0.941	-0.948	-0.955	-0.960	-0.965	-0.969	-0.974	-0.976	-0.980	-0.982	-0.985	-0.988	-0.989	-0.991	-0.992	-0.992	-0.992	-0.992	-0.994	-0.994	-0.994	-0.994	-0.995	-0.995	-0.995	-0.996	-0.996	-0.996	-0.996	-0.996	-0.998	-0.998	-0.998	-0.999	-1.001	-1.002	-1.002	-1.005	-1.006	-1.008	-1.010	-1.011	-1.015	-1.018	-1.020	-1.022	-1.025	-1.029	-1.031	-1.034	-1.038	-1.041	-1.045	-1.048	-1.051	-1.055	-1.059	-1.062	-1.066	-1.070	-1.074	-1.078	-1.081	-1.086	-1.090	-1.092	-1.096	-1.100	-1.105	-1.108	-1.111	-1.115	-1.119	-1.122	-1.126	-1.129	-1.132	-1.136	-1.141	-1.145	-1.149	-1.154	-1.156	-1.161	-1.165	-1.170	-1.174	-1.179	-1.182	-1.189	-1.194	-1.199	-1.205	-1.210	-1.216	-1.220	-1.226	-1.232	-1.239	-1.245	-1.251	-1.258	-1.265	-1.271	-1.278	-1.285	-1.291	-1.299	-1.305	-1.312	-1.321	-1.328	-1.335	-1.342	-1.350	-1.358	-1.365	-1.371	-1.379	-1.385	-1.394	-1.400	-1.406	-1.414	-1.420	-1.426	-1.434	-1.439	-1.445	-1.451	-1.456	-1.462	-1.469	-1.472	-1.478	-1.484	-1.488	-1.492	-1.498	-1.500	-1.505	-1.508	-1.511	-1.515	-1.518	-1.520	-1.522	-1.525	-1.528	-1.529	-1.530	-1.532	-1.532	-1.535	-1.535	-1.535	-1.536	-1.536	-1.535	-1.535	-1.534	-1.534	-1.534	-1.532	-1.531	-1.530	-1.528	-1.526	-1.524	-1.521	-1.520	-1.519	-1.515	-1.512	-1.510	-1.508	-1.505	-1.502	-1.499	-1.496	-1.495	-1.491	-1.489	-1.486	-1.484	-1.480	-1.479	-1.475	-1.472	-1.470	-1.469	-1.466	-1.464	-1.462	-1.459	-1.458	-1.456	-1.455	-1.455	-1.452	-1.452	-1.451	-1.451	-1.450	-1.450	-1.450	-1.451	-1.450	-1.450	-1.451	-1.452	-1.452	-1.454	-1.454	-1.455	-1.456	-1.460	-1.461	-1.464	-1.465	-1.468	-1.469	-1.471	-1.474	-1.476	-1.478	-1.481	-1.484	-1.486	-1.489	-1.492	-1.495	-1.499	-1.500	-1.502	-1.506	-1.509	-1.511	-1.515	-1.518	-1.521	-1.524	-1.528	-1.530	-1.532	-1.536	-1.539	-1.541	-1.545	-1.548	-1.551	-1.554	-1.556	-1.559	-1.562	-1.565	-1.569	-1.570	-1.572	-1.575	-1.579	-1.581	-1.584	-1.586	-1.589	-1.591	-1.594	-1.596	-1.598	-1.600	-1.601	-1.605	-1.608	-1.609	-1.610	-1.612	-1.614	-1.615	-1.615	-1.616	-1.619	-1.620	-1.620	-1.620	-1.621	-1.621	-1.621	-1.621	-1.621	-1.621	-1.620	-1.620	-1.619	-1.618	-1.616	-1.614	-1.611	-1.609	-1.608	-1.605	-1.602	-1.599	-1.596	-1.592	-1.589	-1.585	-1.580	-1.575	-1.571	-1.566	-1.561	-1.556	-1.550	-1.544	-1.538	-1.531	-1.525	-1.518	-1.511	-1.504	-1.498	-1.490	-1.482	-1.475	-1.468	-1.460	-1.451	-1.444	-1.436	-1.428	-1.421	-1.414	-1.405	-1.399	-1.391	-1.385	-1.379	-1.371	-1.365	-1.359	-1.352	-1.348	-1.342	-1.338	-1.334	-1.330	-1.326	-1.324	-1.320	-1.319	-1.318	-1.318	-1.316	-1.316	-1.318	-1.320	-1.321	-1.324	-1.326	-1.330	-1.335	-1.339	-1.344	-1.349	-1.356	-1.362	-1.370	-1.376	-1.384	-1.392	-1.400	-1.409	-1.418	-1.428	-1.436	-1.446	-1.456	-1.466	-1.475	-1.485	-1.494	-1.504	-1.512	-1.522	-1.531	-1.540	-1.548	-1.555	-1.562	-1.570	-1.576	-1.582	-1.589	-1.594	-1.598	-1.602	-1.605	-1.609	-1.610	-1.612	-1.612	-1.612	-1.612	-1.612	-1.610	-1.609	-1.606	-1.604	-1.600	-1.596	-1.592	-1.588	-1.582	-1.576	-1.571	-1.565	-1.560	-1.552	-1.545	-1.539	-1.532	-1.526	-1.519	-1.512	-1.506	-1.499	-1.491	-1.486	-1.480	-1.474	-1.469	-1.462	-1.459	-1.455	-1.450	-1.446	-1.444	-1.440	-1.438	-1.435	-1.435	-1.434	-1.434	-1.432	-1.434	-1.434	-1.436	-1.438	-1.441	-1.444	-1.448	-1.451	-1.456	-1.460	-1.465	-1.471	-1.478	-1.484	-1.490	-1.498	-1.505	-1.511	-1.520	-1.528	-1.535	-1.544	-1.552	-1.561	-1.569	-1.578	-1.588	-1.595	-1.604	-1.612	-1.621	-1.630	-1.638	-1.646	-1.655	-1.662	-1.671	-1.679	-1.686	-1.694	-1.701	-1.708	-1.715	-1.721	-1.729	-1.735	-1.740	-1.746	-1.751	-1.756	-1.761	-1.765	-1.769	-1.774	-1.776	-1.780	-1.784	-1.785	-1.789	-1.790	-1.791	-1.792	-1.794	-1.794	-1.796	-1.796	-1.796	-1.796	-1.795	-1.795	-1.794	-1.791	-1.791	-1.789	-1.786	-1.785	-1.782	-1.780	-1.778	-1.775	-1.772	-1.769	-1.765	-1.764	-1.760	-1.758	-1.754	-1.751	-1.748	-1.745	-1.741	-1.740	-1.738	-1.735	-1.732	-1.730	-1.729	-1.726	-1.726	-1.724	-1.722	-1.722	-1.721	-1.721	-1.721	-1.722	-1.721	-1.722	-1.724	-1.726	-1.728	-1.730	-1.732	-1.736	-1.739	-1.741	-1.745	-1.749	-1.752	-1.756	-1.761	-1.766	-1.770	-1.775	-1.780	-1.785	-1.790	-1.795	-1.801	-1.806	-1.810	-1.816	-1.820	-1.826	-1.830	-1.835	-1.840	-1.844	-1.848	-1.851	-1.855	-1.859	-1.861	-1.865	-1.868	-1.869	-1.871	-1.872	-1.874	-1.875	-1.875	-1.876	-1.875	-1.875	-1.874	-1.872	-1.871	-1.869	-1.869	-1.866	-1.862	-1.860	-1.856	-1.851	-1.848	-1.844	-1.839	-1.836	-1.831	-1.826	-1.820	-1.816	-1.810	-1.805	-1.799	-1.792	-1.788	-1.781	-1.776	-1.769	-1.764	-1.758	-1.751	-1.745	-1.739	-1.732	-1.726	-1.720	-1.714	-1.708	-1.702	-1.696	-1.689	-1.684	-1.676	-1.670	-1.665	-1.659	-1.652	-1.646	-1.640	-1.634	-1.628	-1.621	-1.614	-1.609	-1.602	-1.595	-1.589	-1.581	-1.575	-1.568	-1.561	-1.554	-1.546	-1.539	-1.531	-1.524	-1.516	-1.508	-1.500	-1.492	-1.484	-1.475	-1.468	-1.459	-1.450	-1.441	-1.432	-1.424	-1.414	-1.405	-1.396	-1.386	-1.378	-1.368	-1.358	-1.348	-1.339	-1.328	-1.318	-1.308	-1.296	-1.288	-1.276	-1.266	-1.255	-1.245	-1.234	-1.222	-1.212	-1.201	-1.189	-1.178	-1.166	-1.155	-1.144	-1.132	-1.120	-1.109	-1.096	-1.085	-1.072	-1.060	-1.048	-1.035	-1.021	-1.009	-0.996	-0.981	-0.969	-0.954	-0.941	-0.926	-0.911	-0.898	-0.882	-0.868	-0.851	-0.835	-0.819	-0.804	-0.788	-0.770	-0.754	-0.736	-0.719	-0.700	-0.684	-0.665	-0.646	-0.628	-0.609	-0.590	-0.570	-0.551	-0.531	-0.512	-0.492	-0.472	-0.452	-0.431	-0.411	-0.391	-0.371	-0.350	-0.330	-0.310	-0.291	-0.271	-0.251	-0.231	-0.211	-0.191	-0.172	-0.152	-0.135	-0.115	-0.098	-0.080	-0.062	-0.045	-0.028	-0.011	0.004	0.020	0.035	0.050	0.064	0.078	0.090	0.104	0.115	0.126	0.138	0.148	0.158	0.168	0.178	0.185	0.194	0.200	0.209	0.214	0.220	0.226	0.231	0.236	0.241	0.245	0.249	0.251	0.255	0.258	0.261	0.262	0.265	0.268	0.269	0.270	0.272	0.272	0.275	0.276	0.278	0.279	0.280	0.281	0.282	0.284	0.286	0.288	0.290	0.291	0.294	0.294	0.296	0.299	0.301	0.302	0.305	0.308	0.310	0.312	0.315	0.318	0.320	0.322	0.325	0.328	0.330	0.332	0.335	0.338	0.340	0.341	0.344	0.345	0.348	0.348	0.350	0.351	0.351	0.352	0.352	0.351	0.351	0.351	0.349	0.349	0.348	0.344	0.341	0.339	0.335	0.332	0.329	0.324	0.320	0.314	0.309	0.302	0.296	0.290	0.284	0.276	0.269	0.261	0.252	0.244	0.235	0.226	0.216	0.208	0.199	0.188	0.178	0.168	0.156	0.145	0.134	0.124	0.112	0.100	0.089	0.078	0.066	0.055	0.044	0.030	0.019	0.008	-0.005	-0.018	-0.029	-0.040	-0.052	-0.064	-0.075	-0.086	-0.099	-0.110	-0.121	-0.132	-0.144	-0.155	-0.166	-0.178	-0.188	-0.199	-0.210	-0.221	-0.231	-0.241	-0.251	-0.261	-0.271	-0.281	-0.290	-0.301	-0.310	-0.320	-0.329	-0.339	-0.349	-0.359	-0.368	-0.378	-0.386	-0.395	-0.404	-0.412	-0.422	-0.432	-0.441	-0.451	-0.460	-0.470	-0.479	-0.488	-0.499	-0.509	-0.518	-0.529	-0.538	-0.549	-0.560	-0.570	-0.581	-0.592	-0.602	-0.614	-0.626	-0.638	-0.649	-0.661	-0.674	-0.686	-0.699	-0.712	-0.724	-0.738	-0.750	-0.764	-0.778	-0.789	-0.802	-0.816	-0.829	-0.842	-0.856	-0.870	-0.882	-0.895	-0.908	-0.920	-0.932	-0.946	-0.959	-0.970	-0.982	-0.992	-1.004	-1.015	-1.025	-1.035	-1.044	-1.055	-1.064	-1.071	-1.080	-1.088	-1.095	-1.101	-1.108	-1.115	-1.120	-1.125	-1.130	-1.135	-1.140	-1.142	-1.146	-1.150	-1.152	-1.155	-1.159	-1.160	-1.162	-1.165	-1.166	-1.168	-1.169	-1.171	-1.172	-1.174	-1.176	-1.178	-1.180	-1.181	-1.182	-1.185	-1.188	-1.191	-1.194	-1.199	-1.201	-1.205	-1.210	-1.215	-1.220	-1.225	-1.231	-1.239	-1.245	-1.251	-1.260	-1.269	-1.278	-1.286	-1.295	-1.306	-1.316	-1.326	-1.338	-1.350	-1.361	-1.375	-1.386	-1.400	-1.414	-1.428	-1.442	-1.458	-1.471	-1.488	-1.504	-1.519	-1.535	-1.551	-1.569	-1.585	-1.602	-1.619	-1.636	-1.654	-1.671	-1.689	-1.708	-1.725	-1.744	-1.760	-1.779	-1.796	-1.815	-1.832	-1.851	-1.869	-1.888	-1.905	-1.922	-1.941	-1.959	-1.976	-1.992	-2.010	-2.027	-2.045	-2.061	-2.079	-2.095	-2.110	-2.126	-2.141	-2.158	-2.172	-2.186	-2.201	-2.214	-2.229	-2.241	-2.255	-2.268	-2.280	-2.290	-2.302	-2.314	-2.324	-2.335	-2.344	-2.352	-2.362	-2.370	-2.379	-2.386	-2.394	-2.400	-2.406	-2.414	-2.419	-2.425	-2.430	-2.434	-2.439	-2.444	-2.448	-2.450	-2.454	-2.458	-2.460	-2.462	-2.466	-2.469	-2.471	-2.474	-2.475	-2.478	-2.481	-2.482	-2.485	-2.488	-2.489	-2.492	-2.494	-2.496	-2.500	-2.501	-2.504	-2.508	-2.510	-2.512	-2.515	-2.519	-2.521	-2.525	-2.528	-2.530	-2.534	-2.538	-2.541	-2.544	-2.548	-2.550	-2.554	-2.558	-2.560	-2.564	-2.566	-2.570	-2.572	-2.575	-2.579	-2.581	-2.584	-2.586	-2.586	-2.589	-2.590	-2.592	-2.592	-2.594	-2.594	-2.594	-2.594	-2.594	-2.592	-2.591	-2.590	-2.589	-2.586	-2.584	-2.581	-2.578	-2.574	-2.570	-2.566	-2.561	-2.556	-2.551	-2.546	-2.540	-2.534	-2.528	-2.520	-2.514	-2.506	-2.498	-2.490	-2.481	-2.474	-2.464	-2.455	-2.446	-2.435	-2.426	-2.415	-2.406	-2.395	-2.384	-2.372	-2.361	-2.350	-2.339	-2.328	-2.316	-2.304	-2.291	-2.280	-2.268	-2.254	-2.242	-2.230	-2.218	-2.205	-2.191	-2.179	-2.168	-2.154	-2.141	-2.129	-2.116	-2.104	-2.091	-2.079	-2.066	-2.055	-2.042	-2.031	-2.019	-2.007	-1.996	-1.985	-1.974	-1.962	-1.952	-1.942	-1.932	-1.922	-1.912	-1.902	-1.894	-1.884	-1.875	-1.866	-1.858	-1.849	-1.841	-1.834	-1.826	-1.819	-1.812	-1.804	-1.798	-1.791	-1.784	-1.778	-1.771	-1.765	-1.759	-1.752	-1.746	-1.740	-1.734	-1.728	-1.722	-1.716	-1.710	-1.705	-1.698	-1.692	-1.686	-1.680	-1.674	-1.666	-1.660	-1.654	-1.648	-1.640	-1.632	-1.625	-1.618	-1.610	-1.602	-1.595	-1.586	-1.578	-1.570	-1.560	-1.551	-1.544	-1.534	-1.525	-1.515	-1.506	-1.498	-1.488	-1.478	-1.468	-1.458	-1.448	-1.438	-1.428	-1.418	-1.409	-1.398	-1.388	-1.379	-1.369	-1.359	-1.350	-1.340	-1.331	-1.321	-1.314	-1.305	-1.296	-1.288	-1.280	-1.272	-1.266	-1.259	-1.254	-1.246	-1.241	-1.235	-1.230	-1.226	-1.221	-1.218	-1.214	-1.211	-1.209	-1.206	-1.204	-1.202	-1.201	-1.201	-1.200	-1.201	-1.201	-1.202	-1.204	-1.205	-1.208	-1.209	-1.212	-1.215	-1.219	-1.221	-1.225	-1.229	-1.232	-1.236	-1.240	-1.245	-1.250	-1.255	-1.260	-1.264	-1.269	-1.272	-1.278	-1.282	-1.286	-1.290	-1.295	-1.298	-1.301	-1.305	-1.308	-1.309	-1.312	-1.314	-1.315	-1.316	-1.316	-1.316	-1.316	-1.315	-1.315	-1.312	-1.310	-1.309	-1.305	-1.301	-1.298	-1.292	-1.288	-1.282	-1.275	-1.269	-1.262	-1.254	-1.246	-1.238	-1.229	-1.219	-1.210	-1.200	-1.190	-1.179	-1.169	-1.158	-1.146	-1.135	-1.124	-1.111	-1.099	-1.088	-1.075	-1.062	-1.051	-1.038	-1.025	-1.014	-1.001	-0.989	-0.978	-0.965	-0.952	-0.941	-0.930	-0.919	-0.909	-0.896	-0.886	-0.875	-0.865	-0.856	-0.845	-0.836	-0.826	-0.818	-0.809	-0.800	-0.791	-0.784	-0.775	-0.769	-0.761	-0.754	-0.748	-0.741	-0.735	-0.729	-0.724	-0.719	-0.712	-0.708	-0.704	-0.699	-0.695	-0.691	-0.689	-0.684	-0.681	-0.679	-0.676	-0.675	-0.672	-0.672	-0.670	-0.669	-0.670	-0.669	-0.670	-0.669	-0.670	-0.671	-0.672	-0.674	-0.676	-0.678	-0.681	-0.684	-0.686	-0.691	-0.694	-0.699	-0.702	-0.708	-0.712	-0.718	-0.724	-0.730	-0.736	-0.744	-0.751	-0.758	-0.765	-0.772	-0.780	-0.788	-0.796	-0.805	-0.812	-0.821	-0.830	-0.839	-0.848	-0.856	-0.864	-0.874	-0.882	-0.890	-0.900	-0.909	-0.918	-0.926	-0.934	-0.942	-0.951	-0.959	-0.968	-0.975	-0.984	-0.991	-0.999	-1.006	-1.014	-1.020	-1.028	-1.034	-1.041	-1.048	-1.054	-1.061	-1.068	-1.074	-1.080	-1.086	-1.092	-1.098	-1.105	-1.111	-1.118	-1.124	-1.130	-1.138	-1.144	-1.150	-1.158	-1.165	-1.172	-1.179	-1.188	-1.196	-1.202	-1.211	-1.220	-1.230	-1.239	-1.248	-1.258	-1.268	-1.278	-1.288	-1.298	-1.309	-1.319	-1.330	-1.341	-1.352	-1.365	-1.378	-1.389	-1.400	-1.412	-1.425	-1.436	-1.449	-1.461	-1.472	-1.485	-1.496	-1.510	-1.521	-1.534	-1.545	-1.558	-1.569	-1.580	-1.591	-1.602	-1.614	-1.624	-1.634	-1.644	-1.655	-1.665	-1.674	-1.684	-1.692	-1.702	-1.711	-1.720	-1.729	-1.738	-1.745	-1.754	-1.760	-1.769	-1.776	-1.784	-1.790	-1.798	-1.805	-1.811	-1.818	-1.825	-1.831	-1.839	-1.845	-1.851	-1.859	-1.865	-1.872	-1.879	-1.886	-1.892	-1.899	-1.905	-1.912	-1.919	-1.926	-1.932	-1.939	-1.945	-1.954	-1.960	-1.968	-1.974	-1.980	-1.986	-1.994	-2.000	-2.005	-2.013	-2.019	-2.024	-2.031	-2.036	-2.042	-2.047	-2.052	-2.058	-2.062	-2.068	-2.072	-2.076	-2.081	-2.085	-2.089	-2.092	-2.096	-2.100	-2.101	-2.105	-2.109	-2.111	-2.114	-2.116	-2.119	-2.121	-2.122	-2.125	-2.128	-2.130	-2.132	-2.135	-2.138	-2.139	-2.141	-2.144	-2.146	-2.149	-2.151	-2.154	-2.158	-2.160	-2.164	-2.168	-2.171	-2.174	-2.179	-2.182	-2.188	-2.192	-2.196	-2.202	-2.206	-2.211	-2.216	-2.222	-2.228	-2.234	-2.239	-2.245	-2.250	-2.258	-2.262	-2.268	-2.274	-2.280	-2.286	-2.291	-2.298	-2.304	-2.311	-2.316	-2.321	-2.328	-2.334	-2.340	-2.345	-2.351	-2.356	-2.362	-2.369	-2.374	-2.379	-2.385	-2.391	-2.396	-2.402	-2.409	-2.414	-2.420	-2.426	-2.431	-2.439	-2.444	-2.451	-2.459	-2.466	-2.472	-2.480	-2.488	-2.495	-2.504	-2.511	-2.521	-2.529	-2.539	-2.548	-2.558	-2.568	-2.578	-2.589	-2.599	-2.611	-2.621	-2.632	-2.644	-2.656	-2.668	-2.679	-2.691	-2.702	-2.714	-2.726	-2.739	-2.750	-2.761	-2.772	-2.784	-2.795	-2.806	-2.818	-2.828	-2.838	-2.848	-2.856	-2.865	-2.874	-2.882	-2.890	-2.898	-2.904	-2.911	-2.916	-2.921	-2.926	-2.931	-2.935	-2.938	-2.940	-2.942	-2.944	-2.945	-2.945	-2.945	-2.945	-2.945	-2.944	-2.942	-2.940	-2.938	-2.935	-2.931	-2.929	-2.924	-2.921	-2.916	-2.912	-2.908	-2.902	-2.896	-2.891	-2.885	-2.880	-2.874	-2.869	-2.862	-2.856	-2.851	-2.845	-2.839	-2.832	-2.826	-2.820	-2.814	-2.808	-2.800	-2.794	-2.788	-2.781	-2.774	-2.768	-2.761	-2.755	-2.748	-2.740	-2.734	-2.726	-2.719	-2.711	-2.705	-2.698	-2.690	-2.682	-2.675	-2.666	-2.659	-2.651	-2.642	-2.634	-2.625	-2.616	-2.608	-2.599	-2.590	-2.579	-2.570	-2.560	-2.550	-2.540	-2.529	-2.519	-2.509	-2.498	-2.485	-2.474	-2.462	-2.451	-2.440	-2.429	-2.416	-2.404	-2.391	-2.381	-2.368	-2.355	-2.342	-2.331	-2.318	-2.305	-2.292	-2.280	-2.268	-2.255	-2.241	-2.229	-2.216	-2.204	-2.191	-2.179	-2.166	-2.152	-2.140	-2.128	-2.114	-2.102	-2.089	-2.076	-2.065	-2.051	-2.039	-2.027	-2.015	-2.002	-1.990	-1.978	-1.968	-1.955	-1.942	-1.930	-1.919	-1.906	-1.894	-1.884	-1.871	-1.860	-1.848	-1.838	-1.825	-1.814	-1.802	-1.790	-1.780	-1.769	-1.756	-1.745	-1.734	-1.722	-1.711	-1.701	-1.690	-1.680	-1.669	-1.659	-1.649	-1.639	-1.629	-1.619	-1.610	-1.600	-1.590	-1.581	-1.572	-1.564	-1.555	-1.546	-1.538	-1.531	-1.524	-1.516	-1.509	-1.501	-1.495	-1.489	-1.482	-1.478	-1.471	-1.468	-1.462	-1.458	-1.454	-1.450	-1.445	-1.442	-1.439	-1.436	-1.434	-1.432	-1.430	-1.429	-1.428	-1.426	-1.426	-1.425	-1.425	-1.425	-1.425	-1.425	-1.425	-1.426	-1.426	-1.428	-1.430	-1.431	-1.432	-1.432	-1.435	-1.435	-1.438	-1.439	-1.440	-1.441	-1.444	-1.445	-1.446	-1.448	-1.449	-1.450	-1.451	-1.451	-1.452	-1.452	-1.452	-1.454	-1.454	-1.455	-1.455	-1.454	-1.454	-1.452	-1.452	-1.451	-1.450	-1.448	-1.448	-1.446	-1.444	-1.441	-1.439	-1.436	-1.435	-1.432	-1.430	-1.428	-1.425	-1.422	-1.419	-1.416	-1.412	-1.410	-1.406	-1.402	-1.400	-1.398	-1.394	-1.391	-1.386	-1.384	-1.381	-1.379	-1.375	-1.372	-1.369	-1.366	-1.364	-1.361	-1.358	-1.355	-1.351	-1.349	-1.346	-1.344	-1.341	-1.338	-1.335	-1.331	-1.329	-1.326	-1.321	-1.319	-1.315	-1.310	-1.308	-1.302	-1.299	-1.294	-1.290	-1.284	-1.280	-1.274	-1.268	-1.262	-1.255	-1.249	-1.241	-1.234	-1.226	-1.218	-1.209	-1.200	-1.191	-1.182	-1.172	-1.162	-1.151	-1.140	-1.129	-1.118	-1.106	-1.094	-1.081	-1.068	-1.056	-1.042	-1.029	-1.016	-1.001	-0.988	-0.974	-0.960	-0.946	-0.931	-0.918	-0.902	-0.889	-0.875	-0.861	-0.848	-0.834	-0.820	-0.806	-0.795	-0.781	-0.769	-0.756	-0.744	-0.732	-0.720	-0.709	-0.699	-0.688	-0.676	-0.668	-0.656	-0.649	-0.639	-0.631	-0.624	-0.615	-0.609	-0.601	-0.595	-0.588	-0.582	-0.576	-0.572	-0.566	-0.564	-0.559	-0.555	-0.552	-0.549	-0.546	-0.545	-0.542	-0.541	-0.540	-0.540	-0.539	-0.539	-0.539	-0.539	-0.541	-0.542	-0.546	-0.548	-0.551	-0.554	-0.559	-0.561	-0.566	-0.572	-0.578	-0.584	-0.590	-0.596	-0.604	-0.612	-0.620	-0.629	-0.639	-0.649	-0.659	-0.670	-0.681	-0.694	-0.706	-0.719	-0.734	-0.748	-0.761	-0.778	-0.792	-0.809	-0.825	-0.842	-0.858	-0.876	-0.894	-0.911	-0.930	-0.949	-0.968	-0.986	-1.006	-1.025	-1.045	-1.064	-1.082	-1.104	-1.122	-1.142	-1.161	-1.181	-1.200	-1.219	-1.238	-1.256	-1.275	-1.292	-1.310	-1.328	-1.345	-1.361	-1.378	-1.392	-1.408	-1.422	-1.438	-1.451	-1.464	-1.476	-1.490	-1.501	-1.511	-1.522	-1.532	-1.541	-1.551	-1.560	-1.569	-1.576	-1.584	-1.590	-1.596	-1.602	-1.608	-1.614	-1.619	-1.621	-1.626	-1.630	-1.632	-1.638	-1.639	-1.641	-1.644	-1.646	-1.648	-1.650	-1.651	-1.654	-1.655	-1.655	-1.656	-1.659	-1.659	-1.660	-1.661	-1.661	-1.664	-1.665	-1.665	-1.666	-1.669	-1.669	-1.670	-1.671	-1.672	-1.674	-1.675	-1.676	-1.676	-1.679	-1.680	-1.681	-1.682	-1.682	-1.685	-1.685	-1.688	-1.688	-1.689	-1.690	-1.691	-1.691	-1.694	-1.694	-1.695	-1.696	-1.696	-1.696	-1.696	-1.696	-1.696	-1.695	-1.695	-1.695	-1.695	-1.692	-1.692	-1.690	-1.689	-1.688	-1.686	-1.684	-1.681	-1.680	-1.676	-1.674	-1.671	-1.668	-1.664	-1.660	-1.656	-1.652	-1.649	-1.644	-1.640	-1.635	-1.630	-1.625	-1.620	-1.615	-1.609	-1.604	-1.598	-1.591	-1.586	-1.579	-1.572	-1.565	-1.559	-1.551	-1.545	-1.539	-1.531	-1.525	-1.518	-1.510	-1.504	-1.496	-1.489	-1.481	-1.474	-1.468	-1.459	-1.452	-1.445	-1.438	-1.430	-1.422	-1.415	-1.409	-1.401	-1.394	-1.388	-1.379	-1.372	-1.365	-1.358	-1.351	-1.344	-1.338	-1.331	-1.324	-1.318	-1.311	-1.305	-1.299	-1.292	-1.286	-1.280	-1.275	-1.269	-1.262	-1.258	-1.251	-1.246	-1.241	-1.235	-1.230	-1.225	-1.222	-1.218	-1.212	-1.209	-1.205	-1.201	-1.199	-1.195	-1.191	-1.188	-1.186	-1.182	-1.180	-1.179	-1.178	-1.176	-1.175	-1.174	-1.174	-1.174	-1.172	-1.172	-1.172	-1.174	-1.175	-1.176	-1.178	-1.180	-1.181	-1.184	-1.186	-1.189	-1.192	-1.196	-1.199	-1.202	-1.208	-1.211	-1.215	-1.220	-1.225	-1.230	-1.234	-1.239	-1.245	-1.250	-1.255	-1.260	-1.268	-1.272	-1.278	-1.282	-1.290	-1.295	-1.301	-1.306	-1.312	-1.318	-1.324	-1.329	-1.335	-1.340	-1.345	-1.350	-1.355	-1.360	-1.364	-1.369	-1.372	-1.378	-1.381	-1.386	-1.390	-1.394	-1.398	-1.400	-1.402	-1.408	-1.410	-1.411	-1.414	-1.416	-1.418	-1.420	-1.421	-1.422	-1.424	-1.425	-1.426	-1.426	-1.428	-1.428	-1.428	-1.428	-1.428	-1.428	-1.425	-1.425	-1.424	-1.422	-1.421	-1.419	-1.418	-1.416	-1.415	-1.412	-1.410	-1.409	-1.405	-1.404	-1.400	-1.399	-1.395	-1.394	-1.390	-1.386	-1.385	-1.382	-1.379	-1.376	-1.374	-1.370	-1.368	-1.366	-1.364	-1.361	-1.359	-1.358	-1.355	-1.354	-1.351	-1.350	-1.349	-1.346	-1.346	-1.345	-1.345	-1.344	-1.344	-1.344	-1.344	-1.342	-1.342	-1.344	-1.344	-1.345	-1.345	-1.345	-1.346	-1.346	-1.348	-1.348	-1.348	-1.349	-1.350	-1.350	-1.350	-1.351	-1.351	-1.352	-1.351	-1.351	-1.352	-1.351	-1.351	-1.350	-1.349	-1.348	-1.346	-1.345	-1.344	-1.341	-1.340	-1.338	-1.335	-1.332	-1.331	-1.328	-1.325	-1.321	-1.319	-1.315	-1.312	-1.310	-1.306	-1.304	-1.301	-1.298	-1.295	-1.294	-1.291	-1.289	-1.286	-1.284	-1.282	-1.281	-1.281	-1.280	-1.279	-1.279	-1.279	-1.280	-1.280	-1.282	-1.282	-1.285	-1.288	-1.290	-1.292	-1.296	-1.299	-1.302	-1.308	-1.311	-1.316	-1.321	-1.326	-1.331	-1.338	-1.342	-1.348	-1.354	-1.359	-1.366	-1.371	-1.378	-1.382	-1.388	-1.392	-1.398	-1.404	-1.408	-1.412	-1.418	-1.421	-1.425	-1.428	-1.431	-1.434	-1.438	-1.439	-1.441	-1.442	-1.444	-1.445	-1.445	-1.445	-1.445	-1.445	-1.444	-1.442	-1.442	-1.439	-1.438	-1.436	-1.432	-1.431	-1.429	-1.425	-1.422	-1.419	-1.416	-1.414	-1.409	-1.406	-1.404	-1.401	-1.399	-1.395	-1.392	-1.391	-1.389	-1.388	-1.385	-1.384	-1.382	-1.382	-1.381	-1.382	-1.381	-1.382	-1.384	-1.385	-1.388	-1.390	-1.392	-1.395	-1.399	-1.404	-1.408	-1.412	-1.419	-1.424	-1.429	-1.436	-1.442	-1.449	-1.458	-1.464	-1.472	-1.481	-1.489	-1.499	-1.508	-1.516	-1.526	-1.536	-1.545	-1.555	-1.566	-1.575	-1.585	-1.596	-1.605	-1.615	-1.625	-1.635	-1.645	-1.655	-1.666	-1.676	-1.685	-1.694	-1.704	-1.712	-1.721	-1.730	-1.739	-1.748	-1.755	-1.764	-1.771	-1.779	-1.786	-1.792	-1.799	-1.805	-1.811	-1.816	-1.822	-1.828	-1.832	-1.836	-1.842	-1.845	-1.849	-1.852	-1.855	-1.859	-1.861	-1.864	-1.865	-1.868	-1.869	-1.870	-1.870	-1.871	-1.871	-1.871	-1.872	-1.872	-1.871	-1.870	-1.870	-1.869	-1.868	-1.865	-1.864	-1.862	-1.861	-1.859	-1.856	-1.854	-1.852	-1.849	-1.846	-1.844	-1.840	-1.838	-1.834	-1.832	-1.829	-1.825	-1.821	-1.819	-1.815	-1.811	-1.808	-1.805	-1.801	-1.798	-1.795	-1.791	-1.788	-1.786	-1.782	-1.780	-1.778	-1.775	-1.771	-1.770	-1.769	-1.765	-1.764	-1.762	-1.760	-1.759	-1.758	-1.756	-1.755	-1.755	-1.754	-1.752	-1.752	-1.754	-1.752	-1.754	-1.754	-1.755	-1.756	-1.758	-1.759	-1.760	-1.761	-1.762	-1.765	-1.766	-1.769	-1.771	-1.772	-1.776	-1.780	-1.782	-1.784	-1.786	-1.790	-1.792	-1.795	-1.799	-1.801	-1.805	-1.808	-1.810	-1.814	-1.816	-1.819	-1.821	-1.824	-1.826	-1.829	-1.831	-1.834	-1.835	-1.836	-1.839	-1.840	-1.840	-1.841	-1.842	-1.842	-1.844	-1.844	-1.842	-1.841	-1.841	-1.840	-1.838	-1.838	-1.835	-1.831	-1.829	-1.826	-1.822	-1.820	-1.815	-1.811	-1.806	-1.800	-1.795	-1.789	-1.782	-1.775	-1.769	-1.761	-1.752	-1.746	-1.738	-1.729	-1.719	-1.710	-1.700	-1.690	-1.680	-1.669	-1.659	-1.646	-1.636	-1.625	-1.612	-1.601	-1.589	-1.576	-1.566	-1.554	-1.541	-1.529	-1.516	-1.505	-1.494	-1.481	-1.470	-1.459	-1.448	-1.436	-1.426	-1.415	-1.405	-1.396	-1.386	-1.378	-1.370	-1.361	-1.355	-1.349	-1.341	-1.336	-1.331	-1.328	-1.324	-1.321	-1.319	-1.318	-1.316	-1.316	-1.316	-1.318	-1.319	-1.322	-1.326	-1.330	-1.334	-1.340	-1.346	-1.352	-1.360	-1.369	-1.378	-1.388	-1.398	-1.409	-1.419	-1.431	-1.442	-1.456	-1.469	-1.484	-1.496	-1.510	-1.525	-1.540	-1.554	-1.570	-1.584	-1.600	-1.614	-1.629	-1.644	-1.659	-1.674	-1.689	-1.704	-1.718	-1.730	-1.745	-1.758	-1.771	-1.784	-1.795	-1.806	-1.819	-1.829	-1.838	-1.848	-1.858	-1.865	-1.872	-1.880	-1.886	-1.891	-1.898	-1.901	-1.906	-1.909	-1.911	-1.914	-1.916	-1.916	-1.918	-1.915	-1.915	-1.914	-1.911	-1.909	-1.906	-1.904	-1.899	-1.895	-1.890	-1.885	-1.880	-1.874	-1.869	-1.861	-1.855	-1.849	-1.841	-1.834	-1.826	-1.819	-1.811	-1.804	-1.796	-1.788	-1.780	-1.771	-1.764	-1.755	-1.746	-1.739	-1.731	-1.724	-1.715	-1.708	-1.700	-1.692	-1.685	-1.676	-1.669	-1.661	-1.655	-1.646	-1.640	-1.634	-1.626	-1.620	-1.614	-1.606	-1.601	-1.594	-1.589	-1.582	-1.576	-1.571	-1.565	-1.560	-1.554	-1.549	-1.544	-1.539	-1.534	-1.530	-1.525	-1.521	-1.516	-1.511	-1.508	-1.504	-1.500	-1.495	-1.492	-1.490	-1.486	-1.482	-1.480	-1.478	-1.474	-1.472	-1.470	-1.468	-1.468	-1.466	-1.464	-1.464	-1.464	-1.462	-1.462	-1.462	-1.464	-1.464	-1.464	-1.465	-1.466	-1.468	-1.469	-1.471	-1.475	-1.476	-1.480	-1.482	-1.486	-1.489	-1.491	-1.496	-1.500	-1.505	-1.509	-1.512	-1.518	-1.522	-1.528	-1.531	-1.536	-1.542	-1.548	-1.551	-1.556	-1.561	-1.566	-1.571	-1.576	-1.581	-1.585	-1.588	-1.592	-1.596	-1.599	-1.604	-1.606	-1.609	-1.611	-1.614	-1.614	-1.615	-1.616	-1.616	-1.618	-1.616	-1.615	-1.612	-1.611	-1.608	-1.605	-1.601	-1.598	-1.592	-1.588	-1.582	-1.575	-1.569	-1.560	-1.552	-1.544	-1.534	-1.524	-1.514	-1.502	-1.491	-1.480	-1.468	-1.454	-1.442	-1.429	-1.415	-1.399	-1.385	-1.369	-1.354	-1.338	-1.321	-1.306	-1.289	-1.272	-1.255	-1.238	-1.220	-1.202	-1.185	-1.169	-1.150	-1.132	-1.115	-1.099	-1.080	-1.064	-1.048	-1.030	-1.014	-0.998	-0.981	-0.966	-0.950	-0.935	-0.920	-0.906	-0.891	-0.878	-0.864	-0.851	-0.839	-0.826	-0.814	-0.802	-0.791	-0.781	-0.771	-0.761	-0.752	-0.742	-0.735	-0.728	-0.720	-0.712	-0.708	-0.700	-0.695	-0.690	-0.685	-0.681	-0.678	-0.674	-0.670	-0.668	-0.666	-0.664	-0.662	-0.661	-0.659	-0.659	-0.658	-0.658	-0.658	-0.658	-0.658	-0.659	-0.660	-0.660	-0.661	-0.662	-0.665	-0.666	-0.668	-0.669	-0.671	-0.674	-0.676	-0.678	-0.680	-0.682	-0.684	-0.686	-0.689	-0.690	-0.692	-0.694	-0.696	-0.698	-0.700	-0.702	-0.704	-0.705	-0.708	-0.709	-0.710	-0.711	-0.711	-0.714	-0.714	-0.714	-0.715	-0.715	-0.716	-0.715	-0.715	-0.715	-0.714	-0.714	-0.712	-0.711	-0.711	-0.710	-0.708	-0.706	-0.704	-0.702	-0.700	-0.698	-0.695	-0.691	-0.689	-0.686	-0.682	-0.679	-0.675	-0.672	-0.669	-0.665	-0.661	-0.658	-0.654	-0.650	-0.646	-0.642	-0.639	-0.635	-0.631	-0.628	-0.624	-0.621	-0.618	-0.615	-0.612	-0.610	-0.606	-0.605	-0.604	-0.602	-0.601	-0.600	-0.600	-0.600	-0.600	-0.601	-0.601	-0.604	-0.606	-0.608	-0.611	-0.612	-0.616	-0.620	-0.624	-0.630	-0.634	-0.640	-0.646	-0.652	-0.659	-0.665	-0.672	-0.680	-0.688	-0.696	-0.704	-0.711	-0.720	-0.729	-0.738	-0.748	-0.758	-0.766	-0.775	-0.784	-0.792	-0.801	-0.810	-0.819	-0.826	-0.835	-0.844	-0.850	-0.859	-0.865	-0.871	-0.878	-0.884	-0.890	-0.895	-0.900	-0.904	-0.909	-0.911	-0.915	-0.918	-0.919	-0.921	-0.922	-0.924	-0.925	-0.925	-0.924	-0.924	-0.921	-0.920	-0.919	-0.918	-0.914	-0.912	-0.909	-0.906	-0.904	-0.899	-0.896	-0.894	-0.890	-0.885	-0.882	-0.879	-0.875	-0.872	-0.869	-0.866	-0.864	-0.861	-0.858	-0.856	-0.854	-0.852	-0.851	-0.851	-0.850	-0.850	-0.849	-0.850	-0.850	-0.851	-0.852	-0.855	-0.858	-0.860	-0.862	-0.866	-0.871	-0.875	-0.879	-0.884	-0.889	-0.894	-0.900	-0.906	-0.912	-0.919	-0.925	-0.932	-0.939	-0.946	-0.954	-0.961	-0.970	-0.978	-0.985	-0.994	-1.001	-1.010	-1.019	-1.026	-1.035	-1.042	-1.051	-1.060	-1.069	-1.076	-1.085	-1.094	-1.102	-1.110	-1.118	-1.126	-1.134	-1.142	-1.150	-1.159	-1.166	-1.174	-1.181	-1.190	-1.198	-1.205	-1.211	-1.219	-1.226	-1.234	-1.240	-1.248	-1.254	-1.260	-1.266	-1.272	-1.279	-1.284	-1.290	-1.295	-1.301	-1.305	-1.310	-1.314	-1.318	-1.321	-1.325	-1.328	-1.331	-1.332	-1.335	-1.336	-1.338	-1.338	-1.338	-1.338	-1.338	-1.336	-1.335	-1.334	-1.332	-1.329	-1.326	-1.324	-1.319	-1.316	-1.311	-1.306	-1.301	-1.296	-1.291	-1.285	-1.279	-1.272	-1.266	-1.259	-1.252	-1.246	-1.238	-1.231	-1.222	-1.216	-1.209	-1.201	-1.196	-1.189	-1.181	-1.175	-1.168	-1.162	-1.156	-1.150	-1.144	-1.140	-1.134	-1.129	-1.125	-1.121	-1.116	-1.112	-1.110	-1.106	-1.104	-1.101	-1.100	-1.098	-1.096	-1.095	-1.094	-1.092	-1.092	-1.094	-1.094	-1.092	-1.094	-1.094	-1.095	-1.096	-1.099	-1.099	-1.100	-1.101	-1.104	-1.105	-1.106	-1.108	-1.109	-1.110	-1.112	-1.114	-1.115	-1.116	-1.118	-1.119	-1.120	-1.121	-1.121	-1.124	-1.124	-1.125	-1.126	-1.126	-1.128	-1.129	-1.130	-1.130	-1.131	-1.131	-1.132	-1.134	-1.134	-1.135	-1.136	-1.136	-1.138	-1.139	-1.140	-1.141	-1.141	-1.144	-1.145	-1.146	-1.149	-1.150	-1.152	-1.154	-1.156	-1.159	-1.161	-1.164	-1.166	-1.169	-1.171	-1.175	-1.178	-1.180	-1.184	-1.186	-1.189	-1.192	-1.195	-1.198	-1.201	-1.204	-1.206	-1.210	-1.212	-1.216	-1.218	-1.221	-1.222	-1.225	-1.226	-1.229	-1.230	-1.232	-1.232	-1.235	-1.235	-1.235	-1.236	-1.236	-1.235	-1.235	-1.234	-1.232	-1.231	-1.229	-1.226	-1.224	-1.221	-1.219	-1.214	-1.210	-1.206	-1.201	-1.196	-1.191	-1.185	-1.180	-1.172	-1.168	-1.160	-1.152	-1.145	-1.138	-1.130	-1.121	-1.114	-1.104	-1.095	-1.085	-1.076	-1.066	-1.056	-1.046	-1.036	-1.026	-1.015	-1.004	-0.995	-0.984	-0.972	-0.961	-0.950	-0.939	-0.928	-0.916	-0.905	-0.894	-0.882	-0.871	-0.860	-0.848	-0.836	-0.825	-0.814	-0.802	-0.790	-0.779	-0.768	-0.756	-0.745	-0.734	-0.722	-0.711	-0.700	-0.689	-0.678	-0.666	-0.655	-0.644	-0.632	-0.621	-0.609	-0.599	-0.586	-0.576	-0.565	-0.552	-0.542	-0.530	-0.520	-0.509	-0.498	-0.485	-0.475	-0.462	-0.452	-0.441	-0.430	-0.419	-0.408	-0.398	-0.386	-0.375	-0.366	-0.355	-0.345	-0.335	-0.326	-0.315	-0.306	-0.296	-0.288	-0.280	-0.271	-0.262	-0.255	-0.246	-0.240	-0.234	-0.225	-0.219	-0.214	-0.208	-0.202	-0.196	-0.191	-0.188	-0.182	-0.179	-0.175	-0.171	-0.169	-0.165	-0.162	-0.160	-0.158	-0.156	-0.154	-0.151	-0.150	-0.149	-0.146	-0.146	-0.145	-0.142	-0.141	-0.140	-0.138	-0.138	-0.136	-0.132	-0.131	-0.130	-0.128	-0.125	-0.122	-0.120	-0.116	-0.114	-0.110	-0.106	-0.102	-0.099	-0.094	-0.089	-0.085	-0.080	-0.074	-0.069	-0.062	-0.058	-0.050	-0.044	-0.038	-0.031	-0.024	-0.018	-0.011	-0.005	0.002	0.009	0.015	0.022	0.029	0.035	0.041	0.049	0.054	0.060	0.065	0.071	0.075	0.080	0.085	0.088	0.091	0.095	0.098	0.100	0.102	0.105	0.105	0.106	0.108	0.108	0.106	0.105	0.104	0.101	0.100	0.096	0.094	0.091	0.086	0.084	0.079	0.072	0.069	0.062	0.056	0.051	0.044	0.038	0.030	0.022	0.014	0.006	-0.001	-0.010	-0.019	-0.028	-0.036	-0.045	-0.055	-0.064	-0.074	-0.084	-0.094	-0.104	-0.115	-0.124	-0.135	-0.145	-0.156	-0.166	-0.178	-0.189	-0.200	-0.210	-0.221	-0.232	-0.244	-0.256	-0.268	-0.279	-0.290	-0.301	-0.314	-0.325	-0.336	-0.348	-0.359	-0.371	-0.382	-0.395	-0.405	-0.418	-0.429	-0.440	-0.451	-0.462	-0.472	-0.484	-0.495	-0.506	-0.515	-0.526	-0.536	-0.545	-0.556	-0.565	-0.575	-0.584	-0.594	-0.601	-0.610	-0.619	-0.626	-0.634	-0.642	-0.650	-0.658	-0.664	-0.671	-0.678	-0.685	-0.691	-0.698	-0.704	-0.710	-0.716	-0.721	-0.728	-0.732	-0.739	-0.745	-0.750	-0.756	-0.761	-0.766	-0.772	-0.779	-0.785	-0.790	-0.796	-0.802	-0.809	-0.815	-0.821	-0.829	-0.835	-0.842	-0.849	-0.856	-0.864	-0.871	-0.880	-0.889	-0.898	-0.905	-0.914	-0.922	-0.931	-0.941	-0.950	-0.960	-0.970	-0.980	-0.990	-1.000	-1.010	-1.021	-1.031	-1.041	-1.052	-1.061	-1.072	-1.082	-1.092	-1.102	-1.112	-1.122	-1.132	-1.141	-1.151	-1.160	-1.169	-1.178	-1.186	-1.195	-1.201	-1.209	-1.216	-1.224	-1.230	-1.235	-1.240	-1.245	-1.250	-1.255	-1.259	-1.261	-1.264	-1.266	-1.268	-1.270	-1.270	-1.270	-1.270	-1.269	-1.268	-1.265	-1.264	-1.260	-1.259	-1.254	-1.250	-1.245	-1.241	-1.235	-1.229	-1.222	-1.216	-1.209	-1.202	-1.194	-1.185	-1.178	-1.169	-1.159	-1.149	-1.139	-1.129	-1.119	-1.109	-1.098	-1.088	-1.076	-1.065	-1.052	-1.041	-1.030	-1.018	-1.005	-0.994	-0.980	-0.969	-0.955	-0.942	-0.929	-0.918	-0.904	-0.891	-0.876	-0.862	-0.850	-0.836	-0.822	-0.810	-0.795	-0.782	-0.769	-0.755	-0.741	-0.728	-0.714	-0.700	-0.685	-0.672	-0.658	-0.645	-0.631	-0.618	-0.604	-0.590	-0.576	-0.564	-0.550	-0.536	-0.524	-0.512	-0.499	-0.486	-0.474	-0.462	-0.450	-0.439	-0.428	-0.415	-0.405	-0.394	-0.384	-0.374	-0.364	-0.354	-0.345	-0.336	-0.329	-0.319	-0.311	-0.304	-0.296	-0.290	-0.284	-0.276	-0.271	-0.265	-0.260	-0.255	-0.251	-0.246	-0.242	-0.238	-0.234	-0.230	-0.226	-0.224	-0.221	-0.219	-0.215	-0.214	-0.211	-0.209	-0.208	-0.206	-0.204	-0.201	-0.200	-0.199	-0.198	-0.195	-0.194	-0.192	-0.191	-0.190	-0.188	-0.186	-0.184	-0.181	-0.181	-0.179	-0.176	-0.174	-0.171	-0.169	-0.165	-0.164	-0.161	-0.159	-0.155	-0.152	-0.150	-0.146	-0.144	-0.139	-0.136	-0.132	-0.129	-0.125	-0.121	-0.118	-0.114	-0.109	-0.105	-0.101	-0.096	-0.091	-0.086	-0.082	-0.078	-0.072	-0.069	-0.062	-0.058	-0.052	-0.048	-0.041	-0.036	-0.031	-0.025	-0.019	-0.012	-0.006	0.000	0.005	0.012	0.019	0.026	0.032	0.040	0.048	0.056	0.064	0.071	0.080	0.089	0.096	0.106	0.115	0.124	0.132	0.141	0.150	0.160	0.170	0.180	0.190	0.200	0.209	0.219	0.229	0.239	0.250	0.259	0.269	0.279	0.289	0.299	0.308	0.318	0.326	0.335	0.344	0.352	0.360	0.369	0.376	0.384	0.390	0.398	0.404	0.409	0.415	0.420	0.425	0.429	0.432	0.436	0.439	0.440	0.442	0.444	0.444	0.444	0.444	0.442	0.442	0.440	0.438	0.434	0.431	0.428	0.422	0.418	0.412	0.408	0.401	0.395	0.388	0.381	0.374	0.366	0.359	0.349	0.340	0.332	0.324	0.314	0.305	0.295	0.285	0.276	0.266	0.256	0.248	0.238	0.228	0.219	0.210	0.200	0.192	0.182	0.174	0.166	0.158	0.150	0.141	0.135	0.128	0.121	0.115	0.109	0.102	0.098	0.092	0.089	0.084	0.080	0.078	0.074	0.071	0.069	0.068	0.066	0.066	0.065	0.065	0.065	0.066	0.066	0.068	0.070	0.072	0.075	0.079	0.081	0.085	0.090	0.095	0.099	0.104	0.110	0.116	0.122	0.130	0.138	0.144	0.151	0.160	0.168	0.175	0.184	0.194	0.202	0.212	0.222	0.231	0.241	0.252	0.262	0.272	0.284	0.295	0.306	0.318	0.329	0.340	0.351	0.364	0.375	0.388	0.399	0.410	0.422	0.434	0.445	0.459	0.469	0.480	0.492	0.504	0.516	0.528	0.538	0.550	0.561	0.571	0.582	0.592	0.604	0.614	0.624	0.635	0.645	0.654	0.664	0.672	0.681	0.690	0.699	0.706	0.714	0.722	0.729	0.736	0.742	0.749	0.755	0.761	0.766	0.771	0.775	0.779	0.782	0.786	0.790	0.792	0.795	0.798	0.799	0.800	0.800	0.800	0.801	0.799	0.798	0.798	0.795	0.791	0.789	0.784	0.781	0.776	0.771	0.766	0.760	0.754	0.748	0.740	0.732	0.725	0.716	0.709	0.699	0.690	0.680	0.670	0.661	0.650	0.639	0.628	0.618	0.606	0.594	0.584	0.571	0.560	0.548	0.536	0.525	0.512	0.500	0.489	0.476	0.465	0.454	0.441	0.430	0.420	0.409	0.398	0.388	0.376	0.366	0.356	0.346	0.336	0.328	0.319	0.310	0.302	0.294	0.286	0.279	0.271	0.265	0.259	0.252	0.246	0.241	0.236	0.232	0.229	0.225	0.221	0.219	0.215	0.214	0.211	0.210	0.209	0.209	0.208	0.209	0.208	0.209	0.209	0.210	0.212	0.214	0.216	0.219	0.221	0.225	0.229	0.232	0.236	0.240	0.245	0.250	0.255	0.260	0.265	0.271	0.276	0.282	0.289	0.294	0.300	0.306	0.312	0.319	0.325	0.331	0.338	0.344	0.350	0.356	0.362	0.369	0.374	0.381	0.386	0.392	0.398	0.404	0.409	0.414	0.419	0.424	0.428	0.432	0.435	0.440	0.442	0.448	0.450	0.452	0.455	0.458	0.460	0.462	0.465	0.465	0.468	0.469	0.470	0.470	0.471	0.472	0.472	0.471	0.472	0.472	0.472	0.471	0.471	0.471	0.470	0.469	0.469	0.469	0.466	0.466	0.465	0.465	0.462	0.461	0.460	0.460	0.459	0.458	0.456	0.455	0.455	0.454	0.452	0.451	0.451	0.449	0.449	0.448	0.449	0.448	0.448	0.448	0.448	0.446	0.446	0.446	0.446	0.448	0.448	0.449	0.449	0.449	0.450	0.451	0.451	0.454	0.454	0.456	0.456	0.459	0.460	0.461	0.465	0.466	0.468	0.471	0.472	0.475	0.478	0.480	0.482	0.485	0.488	0.490	0.492	0.494	0.498	0.500	0.502	0.505	0.507	0.510	0.511	0.514	0.515	0.518	0.519	0.521	0.522	0.522	0.525	0.525	0.526	0.526	0.526	0.528	0.526	0.526	0.526	0.525	0.524	0.522	0.520	0.519	0.516	0.514	0.512	0.510	0.506	0.504	0.500	0.496	0.492	0.489	0.485	0.481	0.475	0.471	0.466	0.461	0.456	0.451	0.446	0.440	0.436	0.430	0.424	0.418	0.412	0.406	0.400	0.395	0.389	0.384	0.376	0.371	0.365	0.359	0.352	0.348	0.340	0.335	0.329	0.322	0.316	0.310	0.304	0.298	0.291	0.285	0.279	0.272	0.266	0.260	0.254	0.248	0.241	0.235	0.229	0.221	0.215	0.209	0.201	0.195	0.188	0.181	0.174	0.166	0.159	0.151	0.144	0.136	0.129	0.121	0.114	0.105	0.098	0.090	0.081	0.072	0.064	0.055	0.046	0.039	0.030	0.021	0.012	0.002	-0.006	-0.015	-0.024	-0.034	-0.042	-0.051	-0.062	-0.071	-0.080	-0.091	-0.100	-0.110	-0.121	-0.131	-0.141	-0.151	-0.161	-0.171	-0.182	-0.192	-0.202	-0.214	-0.225	-0.235	-0.245	-0.256	-0.266	-0.278	-0.289	-0.299	-0.309	-0.321	-0.331	-0.341	-0.352	-0.362	-0.374	-0.384	-0.395	-0.404	-0.415	-0.425	-0.434	-0.444	-0.452	-0.461	-0.471	-0.480	-0.488	-0.496	-0.504	-0.511	-0.518	-0.525	-0.531	-0.538	-0.542	-0.549	-0.552	-0.558	-0.561	-0.565	-0.568	-0.570	-0.571	-0.572	-0.574	-0.574	-0.574	-0.572	-0.570	-0.569	-0.566	-0.564	-0.560	-0.556	-0.551	-0.546	-0.541	-0.535	-0.528	-0.520	-0.514	-0.505	-0.498	-0.489	-0.479	-0.469	-0.460	-0.450	-0.440	-0.429	-0.419	-0.408	-0.396	-0.385	-0.372	-0.361	-0.350	-0.338	-0.325	-0.315	-0.302	-0.290	-0.279	-0.266	-0.255	-0.245	-0.234	-0.222	-0.211	-0.200	-0.189	-0.180	-0.170	-0.161	-0.151	-0.142	-0.134	-0.125	-0.118	-0.109	-0.101	-0.095	-0.088	-0.082	-0.076	-0.071	-0.066	-0.062	-0.059	-0.055	-0.051	-0.049	-0.045	-0.042	-0.041	-0.040	-0.040	-0.039	-0.039	-0.039	-0.040	-0.041	-0.042	-0.045	-0.046	-0.049	-0.051	-0.055	-0.058	-0.062	-0.065	-0.069	-0.074	-0.079	-0.082	-0.089	-0.092	-0.099	-0.104	-0.111	-0.116	-0.122	-0.129	-0.136	-0.142	-0.149	-0.155	-0.162	-0.169	-0.175	-0.182	-0.190	-0.198	-0.204	-0.212	-0.219	-0.226	-0.232	-0.240	-0.248	-0.255	-0.261	-0.269	-0.276	-0.284	-0.290	-0.296	-0.304	-0.311	-0.319	-0.324	-0.331	-0.339	-0.345	-0.352	-0.359	-0.365	-0.372	-0.379	-0.385	-0.391	-0.398	-0.404	-0.411	-0.418	-0.424	-0.430	-0.438	-0.444	-0.450	-0.456	-0.464	-0.470	-0.476	-0.482	-0.489	-0.496	-0.502	-0.510	-0.518	-0.524	-0.530	-0.538	-0.545	-0.551	-0.559	-0.568	-0.574	-0.582	-0.589	-0.598	-0.605	-0.612	-0.621	-0.629	-0.638	-0.645	-0.652	-0.661	-0.670	-0.678	-0.685	-0.694	-0.704	-0.711	-0.720	-0.729	-0.739	-0.748	-0.756	-0.765	-0.772	-0.781	-0.790	-0.799	-0.808	-0.816	-0.825	-0.834	-0.842	-0.851	-0.859	-0.868	-0.875	-0.882	-0.890	-0.899	-0.906	-0.912	-0.920	-0.929	-0.935	-0.941	-0.946	-0.952	-0.959	-0.965	-0.971	-0.976	-0.981	-0.988	-0.991	-0.996	-1.000	-1.004	-1.008	-1.011	-1.014	-1.018	-1.021	-1.024	-1.025	-1.028	-1.030	-1.031	-1.034	-1.035	-1.036	-1.038	-1.040	-1.040	-1.041	-1.042	-1.042	-1.044	-1.044	-1.045	-1.046	-1.045	-1.046	-1.046	-1.046	-1.048	-1.049	-1.049	-1.048	-1.049	-1.049	-1.049	-1.050	-1.051	-1.051	-1.051	-1.052	-1.054	-1.054	-1.055	-1.055	-1.056	-1.056	-1.058	-1.059	-1.060	-1.060	-1.061	-1.061	-1.064	-1.064	-1.065	-1.068	-1.068	-1.069	-1.070	-1.071	-1.071	-1.072	-1.074	-1.075	-1.076	-1.078	-1.079	-1.080	-1.082	-1.084	-1.085	-1.085	-1.088	-1.089	-1.091	-1.092	-1.094	-1.096	-1.098	-1.099	-1.101	-1.104	-1.105	-1.108	-1.110	-1.112	-1.114	-1.116	-1.119	-1.122	-1.124	-1.126	-1.130	-1.134	-1.136	-1.140	-1.141	-1.145	-1.150	-1.152	-1.155	-1.159	-1.162	-1.166	-1.170	-1.174	-1.176	-1.181	100.000	5.000	2.000	1.000	7.000	0.000	0.000	0.000	0.000	0.000	0.000	0.000	0.000	0.000	0.000	0.000	0.000	0.000	-0.735	-0.748	-0.761	-0.775	-0.788	-0.800	-0.814	-0.826	-0.838	-0.849	-0.860	-0.870	-0.880	-0.890	-0.900	-0.908	-0.916	-0.924	-0.930	-0.935	-0.941	-0.945	-0.950	-0.952	-0.955	-0.956	-0.958	-0.958	-0.958	-0.955	-0.954	-0.951	-0.949	-0.945	-0.941	-0.936	-0.931	-0.925	-0.920	-0.912	-0.906	-0.900	-0.892	-0.885	-0.876	-0.868	-0.861	-0.851	-0.844	-0.836	-0.826	-0.819	-0.811	-0.802	-0.795	-0.786	-0.779	-0.771	-0.765	-0.759	-0.752	-0.746	-0.740	-0.735	-0.730	-0.725	-0.721	-0.718	-0.714	-0.710	-0.708	-0.705	-0.704	-0.701	-0.700	-0.700	-0.699	-0.699	-0.700	-0.700	-0.700	-0.702	-0.704	-0.705	-0.708	-0.709	-0.711	-0.714	-0.716	-0.720	-0.722	-0.726	-0.729	-0.732	-0.735	-0.739	-0.742	-0.746	-0.749	-0.754	-0.756	-0.760	-0.762	-0.768	-0.770	-0.772	-0.778	-0.780	-0.782	-0.785	-0.788	-0.790	-0.792	-0.794	-0.796	-0.799	-0.799	-0.800	-0.801	-0.801	-0.802	-0.802	-0.802	-0.801	-0.801	-0.801	-0.800	-0.799	-0.796	-0.794	-0.791	-0.789	-0.786	-0.782	-0.779	-0.774	-0.770	-0.765	-0.760	-0.755	-0.749	-0.744	-0.736	-0.730	-0.722	-0.715	-0.708	-0.700	-0.692	-0.685	-0.676	-0.668	-0.659	-0.649	-0.640	-0.631	-0.621	-0.612	-0.602	-0.592	-0.582	-0.574	-0.564	-0.554	-0.544	-0.534	-0.525	-0.516	-0.506	-0.498	-0.489	-0.480	-0.471	-0.464	-0.456	-0.448	-0.441	-0.435	-0.426	-0.420	-0.415	-0.410	-0.405	-0.400	-0.395	-0.391	-0.386	-0.384	-0.380	-0.378	-0.376	-0.372	-0.371	-0.370	-0.370	-0.369	-0.368	-0.368	-0.368	-0.369	-0.368	-0.369	-0.369	-0.371	-0.371	-0.372	-0.372	-0.374	-0.375	-0.376	-0.378	-0.379	-0.379	-0.380	-0.381	-0.380	-0.380	-0.381	-0.380	-0.380	-0.379	-0.379	-0.378	-0.376	-0.375	-0.374	-0.371	-0.369	-0.366	-0.364	-0.360	-0.358	-0.355	-0.351	-0.348	-0.344	-0.340	-0.336	-0.332	-0.328	-0.324	-0.319	-0.316	-0.311	-0.309	-0.305	-0.301	-0.298	-0.296	-0.292	-0.290	-0.288	-0.286	-0.285	-0.284	-0.284	-0.284	-0.285	-0.285	-0.286	-0.289	-0.291	-0.294	-0.298	-0.300	-0.305	-0.310	-0.315	-0.320	-0.328	-0.334	-0.341	-0.348	-0.356	-0.364	-0.372	-0.382	-0.390	-0.400	-0.409	-0.418	-0.428	-0.436	-0.446	-0.455	-0.465	-0.474	-0.482	-0.490	-0.499	-0.506	-0.514	-0.520	-0.528	-0.534	-0.539	-0.545	-0.549	-0.552	-0.555	-0.558	-0.559	-0.560	-0.561	-0.560	-0.559	-0.556	-0.554	-0.550	-0.546	-0.541	-0.536	-0.529	-0.522	-0.515	-0.506	-0.499	-0.489	-0.479	-0.469	-0.458	-0.448	-0.435	-0.422	-0.411	-0.399	-0.385	-0.372	-0.360	-0.348	-0.334	-0.321	-0.308	-0.294	-0.281	-0.269	-0.256	-0.244	-0.232	-0.220	-0.209	-0.198	-0.186	-0.178	-0.168	-0.158	-0.149	-0.141	-0.134	-0.125	-0.119	-0.112	-0.106	-0.101	-0.098	-0.092	-0.089	-0.086	-0.082	-0.080	-0.079	-0.078	-0.076	-0.075	-0.074	-0.075	-0.074	-0.075	-0.076	-0.078	-0.079	-0.080	-0.082	-0.084	-0.086	-0.088	-0.090	-0.092	-0.095	-0.098	-0.099	-0.102	-0.104	-0.106	-0.109	-0.110	-0.112	-0.115	-0.116	-0.118	-0.119	-0.120	-0.121	-0.122	-0.124	-0.125	-0.125	-0.124	-0.124	-0.124	-0.124	-0.124	-0.122	-0.122	-0.121	-0.120	-0.118	-0.116	-0.115	-0.112	-0.110	-0.108	-0.105	-0.102	-0.099	-0.095	-0.091	-0.088	-0.082	-0.079	-0.074	-0.070	-0.064	-0.058	-0.052	-0.045	-0.039	-0.032	-0.025	-0.016	-0.009	0.000	0.010	0.020	0.030	0.040	0.050	0.062	0.075	0.088	0.100	0.114	0.129	0.144	0.159	0.174	0.190	0.206	0.225	0.242	0.260	0.278	0.298	0.316	0.335	0.355	0.375	0.395	0.415	0.435	0.455	0.476	0.496	0.516	0.536	0.556	0.574	0.594	0.611	0.630	0.648	0.665	0.680	0.695	0.710	0.724	0.738	0.749	0.760	0.769	0.778	0.785	0.792	0.798	0.801	0.804	0.805	0.805	0.804	0.802	0.799	0.794	0.788	0.780	0.771	0.762	0.751	0.739	0.725	0.710	0.695	0.680	0.662	0.645	0.626	0.606	0.586	0.566	0.546	0.526	0.504	0.481	0.461	0.439	0.416	0.395	0.374	0.351	0.330	0.310	0.290	0.270	0.251	0.231	0.214	0.196	0.180	0.165	0.150	0.136	0.122	0.111	0.100	0.090	0.081	0.074	0.066	0.059	0.054	0.050	0.048	0.045	0.044	0.042	0.044	0.045	0.048	0.050	0.054	0.058	0.062	0.069	0.074	0.080	0.088	0.095	0.104	0.111	0.120	0.128	0.138	0.146	0.155	0.165	0.172	0.182	0.191	0.200	0.209	0.218	0.226	0.234	0.241	0.250	0.256	0.264	0.270	0.275	0.281	0.288	0.292	0.296	0.300	0.304	0.308	0.309	0.311	0.312	0.314	0.315	0.315	0.314	0.312	0.311	0.310	0.308	0.305	0.301	0.298	0.294	0.289	0.282	0.276	0.271	0.264	0.258	0.251	0.242	0.235	0.226	0.218	0.209	0.199	0.190	0.180	0.169	0.160	0.149	0.138	0.128	0.116	0.105	0.094	0.082	0.072	0.060	0.049	0.039	0.029	0.018	0.006	-0.004	-0.012	-0.022	-0.031	-0.041	-0.049	-0.058	-0.065	-0.072	-0.078	-0.085	-0.090	-0.095	-0.099	-0.102	-0.105	-0.106	-0.109	-0.110	-0.110	-0.109	-0.108	-0.106	-0.104	-0.100	-0.096	-0.091	-0.086	-0.081	-0.074	-0.068	-0.059	-0.050	-0.041	-0.031	-0.021	-0.011	-0.001	0.010	0.021	0.032	0.044	0.056	0.068	0.080	0.091	0.104	0.115	0.126	0.138	0.149	0.160	0.170	0.180	0.190	0.200	0.208	0.216	0.222	0.230	0.236	0.242	0.248	0.252	0.255	0.258	0.260	0.261	0.262	0.262	0.261	0.259	0.256	0.255	0.251	0.245	0.241	0.235	0.229	0.221	0.215	0.206	0.198	0.189	0.179	0.170	0.160	0.150	0.139	0.128	0.116	0.106	0.094	0.082	0.071	0.060	0.049	0.038	0.026	0.015	0.004	-0.005	-0.016	-0.026	-0.036	-0.045	-0.054	-0.062	-0.070	-0.079	-0.085	-0.092	-0.099	-0.105	-0.110	-0.115	-0.119	-0.122	-0.125	-0.129	-0.131	-0.131	-0.132	-0.132	-0.132	-0.132	-0.131	-0.131	-0.130	-0.126	-0.125	-0.121	-0.118	-0.114	-0.110	-0.105	-0.101	-0.095	-0.090	-0.085	-0.079	-0.074	-0.069	-0.061	-0.056	-0.050	-0.045	-0.039	-0.034	-0.028	-0.021	-0.016	-0.011	-0.006	-0.002	0.004	0.008	0.011	0.015	0.018	0.021	0.024	0.025	0.026	0.028	0.029	0.030	0.029	0.029	0.028	0.026	0.024	0.021	0.019	0.015	0.011	0.008	0.002	-0.004	-0.009	-0.014	-0.021	-0.026	-0.034	-0.040	-0.048	-0.056	-0.064	-0.070	-0.079	-0.088	-0.095	-0.102	-0.111	-0.119	-0.126	-0.134	-0.141	-0.149	-0.155	-0.162	-0.168	-0.174	-0.180	-0.184	-0.189	-0.192	-0.196	-0.199	-0.201	-0.204	-0.205	-0.206	-0.205	-0.205	-0.204	-0.201	-0.198	-0.194	-0.191	-0.185	-0.180	-0.172	-0.166	-0.158	-0.150	-0.140	-0.130	-0.120	-0.110	-0.098	-0.085	-0.071	-0.058	-0.045	-0.030	-0.015	0.000	0.016	0.031	0.049	0.064	0.081	0.098	0.115	0.132	0.150	0.168	0.184	0.201	0.219	0.236	0.254	0.270	0.286	0.302	0.319	0.335	0.350	0.365	0.380	0.392	0.406	0.420	0.431	0.444	0.455	0.466	0.476	0.485	0.492	0.501	0.509	0.516	0.521	0.526	0.531	0.534	0.538	0.540	0.540	0.541	0.541	0.541	0.539	0.536	0.534	0.531	0.526	0.522	0.518	0.511	0.506	0.500	0.494	0.486	0.479	0.471	0.462	0.455	0.448	0.439	0.430	0.421	0.414	0.406	0.398	0.390	0.382	0.376	0.369	0.362	0.358	0.351	0.346	0.342	0.339	0.336	0.335	0.332	0.332	0.331	0.332	0.334	0.336	0.339	0.342	0.349	0.354	0.360	0.368	0.375	0.382	0.392	0.402	0.414	0.424	0.435	0.449	0.460	0.474	0.488	0.501	0.515	0.530	0.544	0.559	0.572	0.588	0.601	0.616	0.630	0.644	0.656	0.670	0.681	0.694	0.706	0.716	0.726	0.736	0.745	0.752	0.759	0.765	0.770	0.775	0.776	0.779	0.780	0.780	0.779	0.775	0.772	0.766	0.761	0.754	0.745	0.735	0.726	0.714	0.702	0.689	0.674	0.658	0.641	0.624	0.605	0.585	0.565	0.545	0.522	0.501	0.479	0.455	0.431	0.406	0.381	0.356	0.331	0.304	0.279	0.252	0.226	0.199	0.172	0.146	0.120	0.095	0.069	0.042	0.018	-0.008	-0.031	-0.056	-0.080	-0.104	-0.126	-0.149	-0.171	-0.191	-0.211	-0.230	-0.249	-0.266	-0.285	-0.300	-0.316	-0.331	-0.345	-0.359	-0.370	-0.382	-0.394	-0.402	-0.411	-0.420	-0.428	-0.434	-0.439	-0.444	-0.449	-0.451	-0.455	-0.456	-0.458	-0.458	-0.459	-0.459	-0.456	-0.455	-0.452	-0.450	-0.448	-0.444	-0.440	-0.435	-0.430	-0.426	-0.421	-0.415	-0.410	-0.405	-0.400	-0.394	-0.388	-0.382	-0.376	-0.371	-0.366	-0.361	-0.356	-0.350	-0.345	-0.341	-0.336	-0.332	-0.328	-0.325	-0.321	-0.318	-0.315	-0.312	-0.310	-0.308	-0.305	-0.304	-0.301	-0.300	-0.300	-0.299	-0.299	-0.298	-0.298	-0.298	-0.298	-0.296	-0.298	-0.296	-0.298	-0.298	-0.298	-0.299	-0.299	-0.299	-0.299	-0.300	-0.300	-0.299	-0.299	-0.299	-0.298	-0.298	-0.296	-0.295	-0.294	-0.292	-0.290	-0.289	-0.286	-0.284	-0.281	-0.279	-0.275	-0.271	-0.268	-0.264	-0.259	-0.255	-0.250	-0.246	-0.241	-0.235	-0.231	-0.225	-0.220	-0.214	-0.209	-0.201	-0.196	-0.190	-0.185	-0.179	-0.172	-0.168	-0.161	-0.156	-0.150	-0.145	-0.140	-0.135	-0.131	-0.125	-0.121	-0.118	-0.114	-0.110	-0.108	-0.105	-0.101	-0.100	-0.099	-0.098	-0.098	-0.096	-0.098	-0.096	-0.098	-0.100	-0.102	-0.105	-0.108	-0.111	-0.116	-0.121	-0.126	-0.131	-0.138	-0.144	-0.151	-0.159	-0.168	-0.175	-0.185	-0.194	-0.204	-0.214	-0.225	-0.236	-0.248	-0.259	-0.271	-0.284	-0.296	-0.310	-0.322	-0.336	-0.350	-0.364	-0.378	-0.392	-0.406	-0.419	-0.434	-0.448	-0.461	-0.476	-0.489	-0.502	-0.516	-0.529	-0.542	-0.555	-0.566	-0.580	-0.591	-0.602	-0.614	-0.624	-0.634	-0.644	-0.654	-0.661	-0.670	-0.678	-0.685	-0.691	-0.698	-0.702	-0.706	-0.711	-0.714	-0.716	-0.719	-0.721	-0.722	-0.721	-0.721	-0.721	-0.720	-0.716	-0.714	-0.710	-0.706	-0.701	-0.696	-0.691	-0.684	-0.678	-0.670	-0.662	-0.655	-0.648	-0.639	-0.628	-0.619	-0.609	-0.599	-0.589	-0.578	-0.568	-0.555	-0.545	-0.532	-0.521	-0.510	-0.498	-0.486	-0.474	-0.461	-0.450	-0.438	-0.425	-0.414	-0.401	-0.389	-0.378	-0.366	-0.354	-0.341	-0.330	-0.318	-0.306	-0.295	-0.284	-0.271	-0.260	-0.249	-0.236	-0.225	-0.214	-0.202	-0.191	-0.180	-0.169	-0.158	-0.146	-0.135	-0.122	-0.111	-0.100	-0.089	-0.078	-0.065	-0.052	-0.042	-0.030	-0.019	-0.006	0.005	0.018	0.030	0.042	0.055	0.068	0.079	0.091	0.104	0.116	0.129	0.141	0.152	0.165	0.178	0.190	0.202	0.215	0.226	0.239	0.251	0.262	0.275	0.286	0.298	0.310	0.321	0.332	0.344	0.355	0.366	0.376	0.388	0.398	0.408	0.419	0.429	0.438	0.449	0.459	0.468	0.476	0.485	0.495	0.504	0.514	0.521	0.530	0.539	0.548	0.556	0.562	0.571	0.579	0.586	0.594	0.601	0.608	0.615	0.622	0.628	0.635	0.641	0.646	0.652	0.658	0.662	0.668	0.672	0.678	0.681	0.684	0.688	0.691	0.695	0.698	0.700	0.701	0.702	0.704	0.705	0.706	0.706	0.706	0.705	0.705	0.704	0.702	0.700	0.699	0.698	0.695	0.691	0.689	0.686	0.682	0.680	0.678	0.674	0.670	0.666	0.665	0.661	0.658	0.655	0.652	0.651	0.649	0.646	0.645	0.644	0.642	0.642	0.642	0.642	0.644	0.646	0.648	0.651	0.655	0.659	0.664	0.668	0.674	0.681	0.689	0.696	0.705	0.714	0.724	0.735	0.746	0.759	0.770	0.782	0.798	0.811	0.825	0.840	0.856	0.872	0.888	0.904	0.921	0.938	0.955	0.971	0.989	1.006	1.022	1.040	1.058	1.075	1.092	1.109	1.124	1.141	1.156	1.172	1.189	1.202	1.218	1.231	1.245	1.258	1.270	1.282	1.294	1.304	1.315	1.325	1.335	1.342	1.351	1.359	1.368	1.374	1.381	1.386	1.392	1.398	1.402	1.408	1.411	1.415	1.419	1.421	1.426	1.429	1.431	1.434	1.436	1.438	1.441	1.442	1.445	1.448	1.450	1.452	1.455	1.456	1.459	1.461	1.464	1.468	1.470	1.472	1.476	1.480	1.482	1.486	1.490	1.492	1.498	1.501	1.505	1.510	1.515	1.518	1.522	1.528	1.531	1.536	1.540	1.545	1.549	1.552	1.558	1.561	1.566	1.569	1.572	1.576	1.580	1.582	1.586	1.590	1.592	1.595	1.596	1.600	1.601	1.602	1.604	1.605	1.608	1.609	1.609	1.609	1.610	1.610	1.609	1.609	1.609	1.608	1.606	1.605	1.604	1.602	1.601	1.599	1.598	1.595	1.591	1.589	1.586	1.582	1.579	1.576	1.571	1.568	1.562	1.559	1.554	1.548	1.544	1.538	1.531	1.525	1.519	1.511	1.505	1.498	1.490	1.482	1.474	1.465	1.456	1.448	1.438	1.428	1.416	1.406	1.396	1.385	1.374	1.361	1.349	1.338	1.325	1.311	1.299	1.285	1.271	1.256	1.242	1.229	1.214	1.200	1.185	1.170	1.155	1.140	1.124	1.110	1.095	1.080	1.065	1.049	1.034	1.020	1.005	0.991	0.975	0.961	0.948	0.934	0.920	0.908	0.895	0.881	0.869	0.858	0.846	0.835	0.824	0.814	0.804	0.794	0.785	0.776	0.768	0.760	0.754	0.745	0.740	0.734	0.729	0.724	0.719	0.716	0.712	0.710	0.706	0.705	0.702	0.702	0.701	0.700	0.701	0.701	0.702	0.702	0.704	0.706	0.709	0.710	0.714	0.716	0.720	0.721	0.725	0.729	0.732	0.735	0.739	0.741	0.744	0.748	0.750	0.752	0.755	0.756	0.759	0.760	0.760	0.761	0.761	0.760	0.760	0.759	0.756	0.754	0.750	0.746	0.741	0.735	0.730	0.722	0.715	0.706	0.698	0.688	0.675	0.664	0.651	0.639	0.624	0.610	0.594	0.579	0.561	0.544	0.526	0.507	0.489	0.469	0.449	0.429	0.408	0.388	0.366	0.345	0.324	0.302	0.281	0.259	0.238	0.216	0.196	0.175	0.155	0.135	0.116	0.096	0.080	0.061	0.045	0.028	0.012	-0.002	-0.015	-0.028	-0.041	-0.051	-0.061	-0.071	-0.080	-0.086	-0.094	-0.099	-0.104	-0.108	-0.110	-0.111	-0.111	-0.112	-0.112	-0.110	-0.108	-0.105	-0.101	-0.098	-0.092	-0.088	-0.081	-0.078	-0.071	-0.064	-0.056	-0.050	-0.042	-0.036	-0.029	-0.022	-0.016	-0.009	-0.002	0.002	0.008	0.012	0.018	0.022	0.026	0.029	0.032	0.034	0.034	0.035	0.035	0.034	0.031	0.030	0.026	0.022	0.016	0.011	0.005	-0.002	-0.010	-0.020	-0.029	-0.039	-0.050	-0.061	-0.074	-0.086	-0.100	-0.115	-0.129	-0.145	-0.160	-0.176	-0.194	-0.210	-0.228	-0.245	-0.262	-0.280	-0.300	-0.318	-0.336	-0.355	-0.374	-0.392	-0.411	-0.430	-0.449	-0.468	-0.485	-0.502	-0.521	-0.539	-0.556	-0.574	-0.591	-0.608	-0.624	-0.639	-0.655	-0.669	-0.684	-0.699	-0.711	-0.724	-0.738	-0.750	-0.761	-0.771	-0.782	-0.792	-0.801	-0.811	-0.819	-0.826	-0.834	-0.839	-0.846	-0.851	-0.855	-0.860	-0.864	-0.866	-0.869	-0.870	-0.872	-0.872	-0.874	-0.874	-0.874	-0.872	-0.871	-0.869	-0.866	-0.864	-0.859	-0.855	-0.852	-0.848	-0.842	-0.838	-0.830	-0.824	-0.819	-0.811	-0.805	-0.798	-0.790	-0.782	-0.774	-0.766	-0.758	-0.750	-0.741	-0.732	-0.724	-0.715	-0.706	-0.698	-0.689	-0.680	-0.671	-0.662	-0.654	-0.645	-0.636	-0.629	-0.619	-0.611	-0.602	-0.595	-0.586	-0.579	-0.570	-0.562	-0.555	-0.548	-0.539	-0.531	-0.524	-0.515	-0.509	-0.501	-0.494	-0.486	-0.479	-0.471	-0.464	-0.456	-0.449	-0.440	-0.432	-0.425	-0.416	-0.408	-0.400	-0.391	-0.382	-0.372	-0.364	-0.352	-0.342	-0.332	-0.321	-0.310	-0.298	-0.286	-0.274	-0.261	-0.248	-0.235	-0.220	-0.205	-0.190	-0.175	-0.159	-0.142	-0.126	-0.109	-0.091	-0.072	-0.055	-0.036	-0.016	0.004	0.024	0.044	0.064	0.085	0.106	0.126	0.149	0.170	0.191	0.214	0.235	0.258	0.280	0.302	0.324	0.346	0.368	0.390	0.412	0.434	0.456	0.478	0.498	0.519	0.539	0.560	0.581	0.600	0.620	0.640	0.659	0.676	0.695	0.714	0.731	0.748	0.765	0.782	0.798	0.814	0.829	0.845	0.859	0.874	0.888	0.901	0.916	0.929	0.942	0.955	0.968	0.979	0.991	1.004	1.015	1.026	1.038	1.049	1.060	1.071	1.081	1.091	1.102	1.114	1.124	1.134	1.144	1.155	1.165	1.175	1.185	1.196	1.206	1.216	1.228	1.238	1.249	1.258	1.269	1.280	1.290	1.300	1.311	1.322	1.332	1.344	1.355	1.366	1.376	1.388	1.399	1.410	1.421	1.432	1.444	1.455	1.468	1.479	1.490	1.502	1.515	1.526	1.538	1.550	1.562	1.575	1.586	1.599	1.610	1.622	1.635	1.646	1.659	1.670	1.681	1.694	1.706	1.718	1.729	1.739	1.750	1.761	1.771	1.781	1.790	1.799	1.809	1.818	1.826	1.832	1.840	1.846	1.854	1.859	1.864	1.870	1.874	1.878	1.880	1.882	1.884	1.885	1.886	1.886	1.884	1.882	1.880	1.878	1.874	1.870	1.865	1.860	1.854	1.848	1.840	1.831	1.824	1.815	1.805	1.795	1.785	1.775	1.762	1.751	1.740	1.728	1.716	1.704	1.692	1.680	1.665	1.654	1.641	1.628	1.615	1.602	1.590	1.578	1.565	1.552	1.541	1.529	1.518	1.508	1.496	1.486	1.476	1.466	1.456	1.448	1.438	1.430	1.422	1.415	1.408	1.401	1.395	1.389	1.384	1.378	1.374	1.369	1.365	1.361	1.358	1.354	1.351	1.349	1.346	1.345	1.341	1.340	1.339	1.338	1.335	1.335	1.334	1.332	1.332	1.331	1.331	1.331	1.330	1.329	1.329	1.328	1.328	1.326	1.325	1.324	1.322	1.321	1.319	1.319	1.316	1.314	1.311	1.309	1.306	1.302	1.300	1.296	1.291	1.288	1.282	1.278	1.272	1.266	1.259	1.252	1.245	1.238	1.230	1.221	1.212	1.201	1.192	1.181	1.170	1.159	1.146	1.132	1.120	1.105	1.090	1.075	1.059	1.042	1.026	1.009	0.991	0.971	0.952	0.932	0.912	0.891	0.871	0.850	0.828	0.806	0.782	0.760	0.738	0.712	0.690	0.666	0.642	0.619	0.592	0.570	0.546	0.521	0.496	0.474	0.450	0.428	0.404	0.380	0.359	0.338	0.315	0.294	0.274	0.254	0.234	0.216	0.199	0.181	0.165	0.148	0.134	0.119	0.105	0.092	0.081	0.069	0.060	0.050	0.041	0.034	0.026	0.020	0.015	0.010	0.008	0.005	0.002	0.001	-0.001	0.000	0.000	0.001	0.002	0.006	0.008	0.011	0.015	0.020	0.024	0.029	0.034	0.039	0.044	0.049	0.054	0.059	0.064	0.069	0.074	0.079	0.082	0.088	0.090	0.094	0.098	0.099	0.101	0.102	0.104	0.104	0.105	0.104	0.102	0.100	0.096	0.094	0.090	0.085	0.080	0.074	0.068	0.060	0.052	0.045	0.036	0.026	0.016	0.006	-0.005	-0.015	-0.028	-0.039	-0.051	-0.064	-0.076	-0.089	-0.102	-0.115	-0.128	-0.140	-0.154	-0.166	-0.179	-0.191	-0.204	-0.215	-0.228	-0.239	-0.249	-0.260	-0.270	-0.280	-0.289	-0.298	-0.305	-0.311	-0.319	-0.325	-0.330	-0.335	-0.340	-0.342	-0.345	-0.348	-0.349	-0.350	-0.350	-0.349	-0.349	-0.348	-0.345	-0.341	-0.339	-0.335	-0.330	-0.326	-0.320	-0.315	-0.309	-0.301	-0.295	-0.289	-0.281	-0.275	-0.268	-0.259	-0.251	-0.244	-0.236	-0.229	-0.221	-0.214	-0.206	-0.199	-0.192	-0.185	-0.180	-0.172	-0.168	-0.161	-0.155	-0.151	-0.146	-0.142	-0.139	-0.136	-0.134	-0.131	-0.129	-0.128	-0.128	-0.126	-0.128	-0.128	-0.129	-0.130	-0.132	-0.135	-0.138	-0.140	-0.144	-0.148	-0.152	-0.156	-0.161	-0.166	-0.171	-0.176	-0.182	-0.188	-0.192	-0.200	-0.205	-0.210	-0.216	-0.222	-0.228	-0.232	-0.238	-0.242	-0.246	-0.250	-0.254	-0.258	-0.260	-0.262	-0.264	-0.265	-0.265	-0.266	-0.265	-0.264	-0.261	-0.258	-0.255	-0.250	-0.245	-0.239	-0.232	-0.225	-0.215	-0.206	-0.196	-0.186	-0.174	-0.161	-0.149	-0.134	-0.120	-0.104	-0.088	-0.071	-0.054	-0.036	-0.018	0.002	0.021	0.041	0.060	0.081	0.102	0.122	0.144	0.165	0.186	0.206	0.228	0.249	0.270	0.290	0.310	0.330	0.349	0.369	0.386	0.405	0.422	0.438	0.454	0.469	0.484	0.496	0.510	0.522	0.532	0.542	0.551	0.560	0.568	0.575	0.580	0.584	0.589	0.591	0.594	0.594	0.595	0.595	0.594	0.591	0.589	0.586	0.582	0.576	0.572	0.566	0.560	0.555	0.548	0.541	0.535	0.526	0.520	0.514	0.505	0.499	0.491	0.485	0.479	0.472	0.466	0.461	0.456	0.451	0.448	0.444	0.441	0.439	0.436	0.435	0.435	0.435	0.436	0.438	0.440	0.444	0.446	0.451	0.458	0.462	0.469	0.478	0.484	0.492	0.501	0.510	0.520	0.531	0.541	0.552	0.564	0.576	0.589	0.599	0.611	0.624	0.636	0.649	0.660	0.672	0.684	0.695	0.706	0.718	0.728	0.738	0.748	0.755	0.764	0.771	0.779	0.785	0.791	0.795	0.799	0.801	0.804	0.805	0.805	0.805	0.804	0.801	0.798	0.792	0.788	0.781	0.774	0.765	0.756	0.745	0.735	0.722	0.709	0.695	0.680	0.665	0.649	0.631	0.612	0.595	0.575	0.555	0.534	0.514	0.491	0.469	0.446	0.424	0.400	0.376	0.352	0.328	0.304	0.279	0.254	0.229	0.204	0.180	0.155	0.131	0.106	0.082	0.060	0.036	0.014	-0.009	-0.030	-0.052	-0.072	-0.091	-0.111	-0.130	-0.148	-0.165	-0.182	-0.198	-0.212	-0.226	-0.240	-0.251	-0.264	-0.272	-0.282	-0.291	-0.298	-0.304	-0.310	-0.315	-0.318	-0.320	-0.321	-0.322	-0.321	-0.320	-0.318	-0.314	-0.310	-0.304	-0.299	-0.291	-0.284	-0.275	-0.265	-0.256	-0.245	-0.234	-0.221	-0.208	-0.195	-0.180	-0.165	-0.150	-0.135	-0.119	-0.102	-0.085	-0.069	-0.051	-0.034	-0.018	0.001	0.019	0.036	0.056	0.074	0.091	0.108	0.125	0.144	0.160	0.176	0.192	0.209	0.224	0.239	0.254	0.266	0.280	0.292	0.304	0.315	0.326	0.336	0.346	0.354	0.361	0.368	0.374	0.379	0.382	0.386	0.389	0.390	0.391	0.391	0.389	0.388	0.385	0.381	0.378	0.371	0.365	0.359	0.351	0.344	0.335	0.325	0.315	0.305	0.294	0.281	0.269	0.258	0.244	0.231	0.219	0.205	0.190	0.176	0.162	0.149	0.135	0.121	0.109	0.094	0.081	0.069	0.056	0.044	0.031	0.020	0.009	-0.001	-0.012	-0.022	-0.031	-0.039	-0.049	-0.056	-0.064	-0.070	-0.076	-0.082	-0.088	-0.092	-0.098	-0.101	-0.104	-0.108	-0.111	-0.115	-0.118	-0.119	-0.122	-0.125	-0.128	-0.130	-0.132	-0.136	-0.140	-0.144	-0.148	-0.151	-0.158	-0.164	-0.170	-0.176	-0.185	-0.194	-0.204	-0.214	-0.226	-0.239	-0.252	-0.268	-0.284	-0.301	-0.320	-0.340	-0.361	-0.384	-0.406	-0.431	-0.459	-0.486	-0.514	-0.544	-0.575	-0.608	-0.641	-0.676	-0.712	-0.749	-0.786	-0.824	-0.862	-0.904	-0.945	-0.986	-1.028	-1.070	-1.114	-1.156	-1.200	-1.244	-1.288	-1.331	-1.375	-1.419	-1.461	-1.504	-1.548	-1.590	-1.630	-1.671	-1.711	-1.750	-1.788	-1.824	-1.860	-1.896	-1.930	-1.962	-1.994	-2.024	-2.052	-2.079	-2.105	-2.129	-2.152	-2.172	-2.194	-2.211	-2.229	-2.244	-2.258	-2.270	-2.280	-2.291	-2.298	-2.305	-2.310	-2.315	-2.318	-2.319	-2.319	-2.319	-2.316	-2.314	-2.310	-2.305	-2.299	-2.292	-2.286	-2.279	-2.270	-2.262	-2.252	-2.244	-2.234	-2.225	-2.214	-2.204	-2.192	-2.182	-2.172	-2.164	-2.154	-2.144	-2.134	-2.126	-2.116	-2.109	-2.101	-2.094	-2.086	-2.080	-2.076	-2.070	-2.066	-2.061	-2.059	-2.056	-2.055	-2.054	-2.054	-2.054	-2.054	-2.055	-2.058	-2.061	-2.064	-2.068	-2.072	-2.076	-2.082	-2.088	-2.095	-2.102	-2.110	-2.116	-2.124	-2.132	-2.141	-2.150	-2.159	-2.166	-2.175	-2.185	-2.194	-2.202	-2.211	-2.219	-2.228	-2.236	-2.244	-2.251	-2.259	-2.265	-2.271	-2.278	-2.282	-2.286	-2.291	-2.295	-2.298	-2.299	-2.301	-2.301	-2.301	-2.300	-2.299	-2.296	-2.292	-2.289	-2.282	-2.276	-2.270	-2.262	-2.252	-2.242	-2.232	-2.220	-2.208	-2.195	-2.180	-2.165	-2.149	-2.131	-2.115	-2.095	-2.078	-2.056	-2.036	-2.014	-1.994	-1.971	-1.948	-1.924	-1.900	-1.876	-1.852	-1.826	-1.801	-1.776	-1.751	-1.726	-1.700	-1.675	-1.649	-1.624	-1.599	-1.575	-1.550	-1.526	-1.504	-1.480	-1.458	-1.436	-1.415	-1.395	-1.375	-1.358	-1.339	-1.321	-1.305	-1.290	-1.276	-1.264	-1.252	-1.240	-1.231	-1.221	-1.214	-1.208	-1.201	-1.198	-1.195	-1.192	-1.191	-1.191	-1.192	-1.194	-1.196	-1.201	-1.205	-1.211	-1.216	-1.224	-1.232	-1.240	-1.249	-1.258	-1.268	-1.279	-1.288	-1.299	-1.310	-1.320	-1.331	-1.341	-1.352	-1.361	-1.372	-1.381	-1.390	-1.398	-1.406	-1.412	-1.420	-1.425	-1.431	-1.435	-1.438	-1.439	-1.440	-1.440	-1.439	-1.436	-1.432	-1.428	-1.421	-1.415	-1.405	-1.396	-1.385	-1.372	-1.359	-1.345	-1.330	-1.312	-1.296	-1.276	-1.258	-1.236	-1.214	-1.192	-1.169	-1.144	-1.120	-1.094	-1.069	-1.041	-1.015	-0.988	-0.960	-0.932	-0.905	-0.878	-0.849	-0.821	-0.794	-0.766	-0.740	-0.714	-0.688	-0.661	-0.636	-0.611	-0.589	-0.565	-0.544	-0.522	-0.501	-0.482	-0.464	-0.446	-0.430	-0.414	-0.401	-0.386	-0.375	-0.364	-0.354	-0.345	-0.338	-0.331	-0.326	-0.321	-0.319	-0.315	-0.314	-0.314	-0.315	-0.316	-0.319	-0.322	-0.326	-0.331	-0.336	-0.342	-0.349	-0.358	-0.364	-0.372	-0.382	-0.391	-0.400	-0.410	-0.420	-0.430	-0.440	-0.450	-0.459	-0.469	-0.479	-0.489	-0.498	-0.506	-0.515	-0.522	-0.530	-0.538	-0.544	-0.551	-0.556	-0.561	-0.565	-0.569	-0.572	-0.574	-0.575	-0.575	-0.576	-0.575	-0.574	-0.570	-0.568	-0.562	-0.558	-0.552	-0.545	-0.539	-0.531	-0.521	-0.512	-0.502	-0.491	-0.479	-0.466	-0.454	-0.441	-0.428	-0.414	-0.399	-0.384	-0.369	-0.354	-0.338	-0.322	-0.306	-0.290	-0.274	-0.256	-0.241	-0.225	-0.209	-0.195	-0.179	-0.164	-0.150	-0.136	-0.124	-0.110	-0.099	-0.088	-0.075	-0.066	-0.056	-0.049	-0.040	-0.032	-0.028	-0.022	-0.018	-0.015	-0.012	-0.011	-0.011	-0.011	-0.012	-0.015	-0.019	-0.024	-0.029	-0.035	-0.042	-0.050	-0.058	-0.068	-0.076	-0.088	-0.099	-0.111	-0.122	-0.136	-0.150	-0.161	-0.176	-0.190	-0.205	-0.219	-0.232	-0.246	-0.261	-0.275	-0.289	-0.301	-0.315	-0.328	-0.340	-0.351	-0.362	-0.372	-0.382	-0.392	-0.400	-0.408	-0.414	-0.419	-0.424	-0.428	-0.430	-0.432	-0.432	-0.432	-0.431	-0.428	-0.424	-0.420	-0.414	-0.408	-0.399	-0.390	-0.380	-0.369	-0.358	-0.345	-0.331	-0.318	-0.302	-0.288	-0.270	-0.254	-0.236	-0.218	-0.200	-0.181	-0.161	-0.142	-0.124	-0.104	-0.085	-0.065	-0.045	-0.026	-0.008	0.011	0.029	0.048	0.064	0.081	0.095	0.111	0.125	0.139	0.151	0.164	0.174	0.184	0.192	0.201	0.208	0.214	0.219	0.221	0.222	0.224	0.225	0.224	0.222	0.219	0.215	0.210	0.204	0.196	0.188	0.179	0.170	0.160	0.149	0.136	0.124	0.110	0.096	0.081	0.066	0.052	0.036	0.021	0.005	-0.010	-0.026	-0.041	-0.058	-0.072	-0.088	-0.102	-0.116	-0.131	-0.145	-0.159	-0.171	-0.184	-0.194	-0.205	-0.215	-0.225	-0.235	-0.241	-0.249	-0.255	-0.260	-0.265	-0.269	-0.272	-0.275	-0.276	-0.276	-0.276	-0.275	-0.275	-0.271	-0.269	-0.265	-0.260	-0.255	-0.250	-0.244	-0.238	-0.231	-0.224	-0.218	-0.210	-0.202	-0.194	-0.186	-0.179	-0.171	-0.164	-0.156	-0.149	-0.142	-0.135	-0.129	-0.122	-0.118	-0.112	-0.109	-0.105	-0.101	-0.100	-0.099	-0.098	-0.098	-0.100	-0.101	-0.104	-0.108	-0.114	-0.119	-0.126	-0.134	-0.142	-0.152	-0.164	-0.175	-0.189	-0.202	-0.218	-0.234	-0.250	-0.269	-0.286	-0.306	-0.328	-0.349	-0.371	-0.394	-0.418	-0.442	-0.466	-0.492	-0.519	-0.545	-0.571	-0.600	-0.628	-0.656	-0.684	-0.712	-0.740	-0.770	-0.799	-0.826	-0.854	-0.882	-0.911	-0.938	-0.965	-0.992	-1.018	-1.044	-1.068	-1.092	-1.116	-1.139	-1.161	-1.182	-1.202	-1.221	-1.240	-1.256	-1.272	-1.288	-1.301	-1.314	-1.325	-1.336	-1.345	-1.352	-1.359	-1.365	-1.369	-1.372	-1.374	-1.374	-1.374	-1.371	-1.369	-1.364	-1.359	-1.352	-1.344	-1.336	-1.328	-1.315	-1.304	-1.292	-1.279	-1.264	-1.250	-1.234	-1.216	-1.200	-1.182	-1.165	-1.146	-1.126	-1.106	-1.086	-1.066	-1.046	-1.025	-1.005	-0.982	-0.962	-0.941	-0.920	-0.899	-0.879	-0.858	-0.838	-0.818	-0.798	-0.778	-0.759	-0.740	-0.722	-0.704	-0.688	-0.671	-0.654	-0.640	-0.624	-0.611	-0.596	-0.585	-0.572	-0.561	-0.551	-0.541	-0.534	-0.525	-0.518	-0.511	-0.506	-0.501	-0.498	-0.495	-0.492	-0.491	-0.490	-0.491	-0.491	-0.492	-0.495	-0.498	-0.500	-0.505	-0.510	-0.515	-0.520	-0.526	-0.532	-0.540	-0.548	-0.555	-0.561	-0.570	-0.579	-0.588	-0.595	-0.602	-0.612	-0.619	-0.628	-0.635	-0.642	-0.650	-0.656	-0.662	-0.669	-0.674	-0.678	-0.682	-0.685	-0.689	-0.690	-0.692	-0.691	-0.692	-0.690	-0.689	-0.685	-0.681	-0.678	-0.671	-0.664	-0.658	-0.649	-0.639	-0.629	-0.618	-0.605	-0.592	-0.579	-0.565	-0.549	-0.532	-0.516	-0.500	-0.481	-0.462	-0.444	-0.425	-0.405	-0.384	-0.365	-0.344	-0.324	-0.302	-0.281	-0.260	-0.240	-0.220	-0.199	-0.179	-0.159	-0.139	-0.120	-0.102	-0.085	-0.068	-0.050	-0.034	-0.019	-0.004	0.010	0.024	0.035	0.048	0.058	0.066	0.076	0.084	0.090	0.096	0.100	0.105	0.109	0.110	0.111	0.111	0.111	0.110	0.108	0.104	0.100	0.095	0.090	0.082	0.076	0.069	0.060	0.051	0.042	0.034	0.022	0.012	0.001	-0.010	-0.021	-0.034	-0.045	-0.058	-0.070	-0.081	-0.094	-0.106	-0.118	-0.130	-0.141	-0.152	-0.164	-0.174	-0.185	-0.195	-0.204	-0.214	-0.222	-0.231	-0.239	-0.245	-0.251	-0.256	-0.262	-0.266	-0.270	-0.271	-0.274	-0.275	-0.275	-0.274	-0.274	-0.270	-0.268	-0.264	-0.258	-0.252	-0.245	-0.239	-0.230	-0.220	-0.210	-0.199	-0.188	-0.174	-0.160	-0.146	-0.131	-0.116	-0.101	-0.084	-0.066	-0.049	-0.031	-0.014	0.005	0.024	0.042	0.062	0.081	0.101	0.120	0.139	0.156	0.176	0.194	0.211	0.229	0.245	0.261	0.276	0.291	0.305	0.318	0.330	0.341	0.350	0.359	0.366	0.374	0.379	0.384	0.386	0.388	0.389	0.386	0.385	0.381	0.375	0.369	0.361	0.352	0.342	0.331	0.318	0.304	0.289	0.272	0.256	0.238	0.219	0.199	0.178	0.156	0.135	0.111	0.088	0.065	0.041	0.016	-0.008	-0.032	-0.058	-0.082	-0.108	-0.131	-0.154	-0.179	-0.201	-0.225	-0.248	-0.269	-0.290	-0.310	-0.330	-0.350	-0.368	-0.385	-0.401	-0.418	-0.432	-0.446	-0.459	-0.471	-0.481	-0.492	-0.502	-0.510	-0.520	-0.525	-0.532	-0.539	-0.544	-0.548	-0.552	-0.555	-0.559	-0.561	-0.565	-0.566	-0.569	-0.571	-0.572	-0.575	-0.578	-0.581	-0.585	-0.588	-0.591	-0.598	-0.601	-0.608	-0.615	-0.621	-0.630	-0.639	-0.650	-0.661	-0.674	-0.688	-0.702	-0.718	-0.735	-0.754	-0.774	-0.795	-0.818	-0.841	-0.866	-0.892	-0.920	-0.949	-0.980	-1.010	-1.042	-1.076	-1.111	-1.148	-1.185	-1.222	-1.261	-1.300	-1.341	-1.381	-1.424	-1.466	-1.509	-1.552	-1.596	-1.640	-1.684	-1.728	-1.772	-1.816	-1.861	-1.905	-1.949	-1.991	-2.035	-2.078	-2.120	-2.161	-2.202	-2.241	-2.280	-2.319	-2.356	-2.392	-2.429	-2.462	-2.496	-2.528	-2.559	-2.589	-2.618	-2.645	-2.670	-2.695	-2.719	-2.740	-2.761	-2.781	-2.799	-2.816	-2.832	-2.846	-2.859	-2.871	-2.881	-2.891	-2.900	-2.908	-2.914	-2.918	-2.922	-2.926	-2.928	-2.930	-2.930	-2.930	-2.929	-2.928	-2.924	-2.922	-2.919	-2.915	-2.909	-2.905	-2.899	-2.894	-2.888	-2.881	-2.875	-2.868	-2.861	-2.855	-2.848	-2.840	-2.834	-2.828	-2.821	-2.815	-2.808	-2.801	-2.795	-2.790	-2.784	-2.779	-2.774	-2.769	-2.765	-2.761	-2.758	-2.754	-2.750	-2.749	-2.745	-2.742	-2.741	-2.739	-2.739	-2.738	-2.736	-2.736	-2.735	-2.735	-2.735	-2.735	-2.735	-2.736	-2.736	-2.736	-2.736	-2.738	-2.738	-2.738	-2.738	-2.738	-2.738	-2.736	-2.736	-2.736	-2.734	-2.732	-2.730	-2.728	-2.724	-2.721	-2.718	-2.712	-2.708	-2.702	-2.695	-2.688	-2.680	-2.671	-2.662	-2.652	-2.642	-2.630	-2.618	-2.605	-2.591	-2.576	-2.561	-2.545	-2.529	-2.510	-2.492	-2.474	-2.454	-2.432	-2.411	-2.390	-2.366	-2.344	-2.320	-2.296	-2.271	-2.246	-2.220	-2.195	-2.170	-2.144	-2.116	-2.090	-2.064	-2.036	-2.010	-1.984	-1.958	-1.931	-1.905	-1.879	-1.854	-1.830	-1.805	-1.781	-1.756	-1.734	-1.712	-1.690	-1.669	-1.649	-1.631	-1.611	-1.594	-1.576	-1.561	-1.546	-1.531	-1.519	-1.506	-1.495	-1.485	-1.476	-1.466	-1.459	-1.452	-1.448	-1.441	-1.438	-1.434	-1.431	-1.430	-1.428	-1.428	-1.429	-1.430	-1.431	-1.434	-1.436	-1.439	-1.442	-1.448	-1.451	-1.455	-1.461	-1.466	-1.471	-1.476	-1.482	-1.489	-1.494	-1.500	-1.505	-1.510	-1.515	-1.521	-1.525	-1.530	-1.532	-1.536	-1.540	-1.542	-1.545	-1.548	-1.549	-1.549	-1.549	-1.549	-1.549	-1.548	-1.545	-1.541	-1.539	-1.534	-1.530	-1.525	-1.519	-1.511	-1.504	-1.495	-1.485	-1.476	-1.466	-1.454	-1.442	-1.430	-1.416	-1.402	-1.388	-1.371	-1.356	-1.340	-1.321	-1.304	-1.285	-1.266	-1.246	-1.226	-1.205	-1.184	-1.161	-1.139	-1.116	-1.092	-1.069	-1.045	-1.020	-0.995	-0.971	-0.945	-0.919	-0.894	-0.868	-0.841	-0.816	-0.790	-0.762	-0.738	-0.711	-0.685	-0.659	-0.632	-0.608	-0.581	-0.556	-0.530	-0.505	-0.480	-0.456	-0.431	-0.408	-0.385	-0.360	-0.338	-0.316	-0.292	-0.271	-0.249	-0.228	-0.209	-0.188	-0.168	-0.148	-0.129	-0.110	-0.091	-0.072	-0.054	-0.036	-0.019	-0.002	0.015	0.032	0.050	0.066	0.082	0.100	0.116	0.132	0.150	0.166	0.182	0.200	0.218	0.235	0.252	0.270	0.288	0.306	0.326	0.344	0.362	0.382	0.401	0.422	0.442	0.464	0.485	0.507	0.529	0.551	0.574	0.596	0.619	0.644	0.668	0.691	0.716	0.740	0.765	0.790	0.815	0.841	0.866	0.891	0.916	0.942	0.968	0.992	1.018	1.042	1.068	1.092	1.116	1.140	1.164	1.188	1.210	1.232	1.255	1.276	1.298	1.318	1.338	1.358	1.375	1.394	1.411	1.428	1.442	1.459	1.474	1.486	1.499	1.511	1.522	1.532	1.541	1.551	1.560	1.565	1.572	1.578	1.582	1.586	1.589	1.591	1.592	1.592	1.592	1.591	1.589	1.586	1.582	1.579	1.574	1.568	1.561	1.554	1.546	1.538	1.530	1.520	1.510	1.499	1.488	1.478	1.464	1.452	1.439	1.425	1.411	1.399	1.385	1.369	1.355	1.340	1.325	1.311	1.295	1.280	1.265	1.250	1.235	1.220	1.206	1.192	1.178	1.164	1.150	1.138	1.125	1.112	1.101	1.090	1.079	1.069	1.060	1.050	1.041	1.034	1.028	1.022	1.016	1.011	1.008	1.004	1.002	1.000	1.000	1.000	1.001	1.001	1.004	1.008	1.012	1.016	1.021	1.028	1.034	1.042	1.050	1.059	1.068	1.078	1.086	1.096	1.108	1.119	1.130	1.141	1.154	1.165	1.176	1.189	1.200	1.211	1.224	1.235	1.246	1.256	1.266	1.276	1.285	1.295	1.302	1.310	1.318	1.322	1.329	1.334	1.338	1.340	1.342	1.344	1.344	1.344	1.341	1.339	1.335	1.331	1.325	1.319	1.311	1.302	1.295	1.284	1.274	1.261	1.248	1.235	1.221	1.208	1.191	1.175	1.160	1.142	1.125	1.109	1.090	1.074	1.055	1.036	1.020	1.001	0.984	0.968	0.949	0.934	0.918	0.901	0.886	0.872	0.858	0.845	0.832	0.821	0.811	0.801	0.792	0.785	0.779	0.772	0.769	0.764	0.761	0.760	0.760	0.760	0.762	0.766	0.770	0.774	0.780	0.786	0.792	0.801	0.810	0.819	0.830	0.841	0.852	0.864	0.875	0.889	0.900	0.914	0.926	0.938	0.950	0.962	0.974	0.986	0.998	1.006	1.018	1.026	1.035	1.042	1.050	1.056	1.060	1.064	1.068	1.069	1.069	1.069	1.066	1.064	1.059	1.054	1.046	1.038	1.028	1.018	1.005	0.991	0.976	0.961	0.944	0.926	0.906	0.886	0.864	0.841	0.819	0.794	0.769	0.744	0.718	0.690	0.662	0.634	0.606	0.578	0.548	0.519	0.490	0.460	0.431	0.401	0.372	0.344	0.315	0.286	0.259	0.232	0.205	0.179	0.154	0.129	0.105	0.082	0.060	0.039	0.020	0.000	-0.019	-0.035	-0.051	-0.068	-0.082	-0.094	-0.106	-0.116	-0.126	-0.135	-0.142	-0.148	-0.152	-0.156	-0.159	-0.161	-0.161	-0.160	-0.160	-0.158	-0.154	-0.150	-0.144	-0.138	-0.131	-0.124	-0.115	-0.105	-0.096	-0.085	-0.074	-0.061	-0.050	-0.038	-0.025	-0.011	0.002	0.016	0.030	0.045	0.058	0.072	0.086	0.100	0.114	0.128	0.141	0.154	0.166	0.179	0.191	0.202	0.212	0.224	0.234	0.242	0.251	0.259	0.265	0.271	0.278	0.282	0.286	0.289	0.290	0.292	0.292	0.291	0.290	0.288	0.284	0.281	0.276	0.269	0.264	0.256	0.249	0.239	0.230	0.219	0.209	0.198	0.185	0.172	0.160	0.146	0.131	0.118	0.104	0.089	0.074	0.058	0.044	0.029	0.012	-0.002	-0.016	-0.032	-0.046	-0.061	-0.075	-0.089	-0.101	-0.115	-0.128	-0.138	-0.150	-0.160	-0.170	-0.180	-0.189	-0.196	-0.204	-0.210	-0.216	-0.222	-0.228	-0.230	-0.234	-0.236	-0.239	-0.240	-0.239	-0.240	-0.239	-0.239	-0.236	-0.234	-0.231	-0.226	-0.222	-0.219	-0.215	-0.210	-0.206	-0.200	-0.195	-0.189	-0.184	-0.179	-0.172	-0.169	-0.164	-0.158	-0.152	-0.148	-0.144	-0.141	-0.136	-0.132	-0.131	-0.129	-0.128	-0.126	-0.125	-0.125	-0.126	-0.128	-0.130	-0.132	-0.135	-0.139	-0.144	-0.149	-0.155	-0.161	-0.169	-0.176	-0.185	-0.192	-0.202	-0.214	-0.224	-0.235	-0.246	-0.258	-0.271	-0.284	-0.296	-0.310	-0.322	-0.336	-0.349	-0.362	-0.376	-0.390	-0.402	-0.415	-0.429	-0.440	-0.451	-0.464	-0.474	-0.484	-0.492	-0.501	-0.509	-0.516	-0.521	-0.526	-0.530	-0.532	-0.534	-0.535	-0.534	-0.531	-0.528	-0.522	-0.516	-0.507	-0.499	-0.488	-0.475	-0.462	-0.446	-0.429	-0.412	-0.392	-0.371	-0.349	-0.325	-0.300	-0.272	-0.245	-0.216	-0.186	-0.155	-0.124	-0.090	-0.055	-0.020	0.015	0.051	0.089	0.126	0.164	0.201	0.240	0.278	0.316	0.354	0.391	0.430	0.466	0.504	0.540	0.576	0.611	0.646	0.680	0.711	0.742	0.774	0.804	0.832	0.859	0.886	0.910	0.934	0.956	0.978	0.996	1.015	1.031	1.048	1.061	1.074	1.085	1.095	1.104	1.111	1.118	1.124	1.128	1.131	1.134	1.134	1.135	1.135	1.132	1.130	1.128	1.125	1.121	1.116	1.111	1.106	1.101	1.096	1.090	1.084	1.079	1.074	1.068	1.062	1.056	1.051	1.046	1.044	1.039	1.036	1.031	1.030	1.028	1.025	1.025	1.025	1.025	1.026	1.026	1.029	1.031	1.035	1.038	1.042	1.048	1.052	1.060	1.066	1.074	1.082	1.090	1.100	1.109	1.119	1.129	1.141	1.151	1.164	1.175	1.188	1.200	1.212	1.228	1.240	1.252	1.268	1.281	1.296	1.310	1.324	1.339	1.352	1.366	1.381	1.395	1.410	1.424	1.438	1.451	1.464	1.478	1.491	1.502	1.515	1.526	1.538	1.549	1.559	1.569	1.578	1.586	1.595	1.602	1.609	1.616	1.621	1.626	1.630	1.634	1.636	1.639	1.640	1.640	1.639	1.638	1.635	1.632	1.629	1.624	1.618	1.612	1.605	1.596	1.589	1.579	1.569	1.559	1.546	1.534	1.521	1.508	1.492	1.479	1.464	1.448	1.431	1.414	1.399	1.381	1.364	1.345	1.328	1.309	1.290	1.271	1.252	1.234	1.215	1.196	1.178	1.160	1.141	1.122	1.105	1.088	1.070	1.054	1.036	1.020	1.004	0.989	0.974	0.959	0.944	0.929	0.916	0.901	0.889	0.876	0.865	0.852	0.841	0.830	0.820	0.810	0.800	0.790	0.781	0.772	0.762	0.754	0.746	0.738	0.729	0.721	0.712	0.705	0.696	0.688	0.681	0.672	0.664	0.655	0.645	0.635	0.625	0.615	0.605	0.594	0.584	0.571	0.559	0.546	0.531	0.518	0.502	0.488	0.471	0.454	0.438	0.419	0.399	0.380	0.359	0.338	0.316	0.294	0.271	0.246	0.224	0.198	0.172	0.145	0.119	0.091	0.064	0.035	0.006	-0.022	-0.052	-0.081	-0.111	-0.141	-0.171	-0.201	-0.231	-0.262	-0.292	-0.321	-0.351	-0.380	-0.410	-0.439	-0.466	-0.494	-0.520	-0.546	-0.571	-0.596	-0.619	-0.642	-0.662	-0.685	-0.704	-0.721	-0.739	-0.755	-0.770	-0.784	-0.796	-0.808	-0.816	-0.825	-0.832	-0.838	-0.841	-0.844	-0.846	-0.846	-0.844	-0.841	-0.839	-0.834	-0.826	-0.819	-0.811	-0.801	-0.790	-0.779	-0.766	-0.751	-0.736	-0.721	-0.705	-0.689	-0.671	-0.654	-0.635	-0.618	-0.598	-0.579	-0.560	-0.540	-0.520	-0.500	-0.482	-0.462	-0.444	-0.425	-0.408	-0.390	-0.374	-0.356	-0.340	-0.325	-0.310	-0.296	-0.284	-0.271	-0.260	-0.250	-0.240	-0.232	-0.225	-0.218	-0.212	-0.208	-0.205	-0.201	-0.200	-0.200	-0.200	-0.201	-0.202	-0.206	-0.211	-0.216	-0.221	-0.229	-0.236	-0.244	-0.251	-0.261	-0.270	-0.281	-0.292	-0.304	-0.315	-0.328	-0.339	-0.352	-0.366	-0.379	-0.391	-0.405	-0.418	-0.431	-0.445	-0.458	-0.471	-0.484	-0.496	-0.509	-0.521	-0.532	-0.544	-0.554	-0.565	-0.576	-0.585	-0.595	-0.604	-0.612	-0.620	-0.628	-0.634	-0.641	-0.646	-0.652	-0.658	-0.662	-0.665	-0.669	-0.672	-0.676	-0.678	-0.680	-0.682	-0.682	-0.684	-0.685	-0.686	-0.686	-0.688	-0.688	-0.688	-0.686	-0.686	-0.686	-0.686	-0.686	-0.686	-0.686	-0.686	-0.688	-0.688	-0.689	-0.690	-0.691	-0.692	-0.694	-0.696	-0.699	-0.702	-0.706	-0.709	-0.712	-0.719	-0.722	-0.728	-0.734	-0.740	-0.746	-0.752	-0.760	-0.766	-0.775	-0.782	-0.792	-0.800	-0.809	-0.819	-0.828	-0.839	-0.848	-0.858	-0.869	-0.880	-0.891	-0.902	-0.912	-0.924	-0.936	-0.946	-0.958	-0.969	-0.981	-0.992	-1.004	-1.015	-1.026	-1.038	-1.049	-1.061	-1.071	-1.081	-1.094	-1.104	-1.114	-1.125	-1.135	-1.145	-1.155	-1.165	-1.174	-1.184	-1.192	-1.202	-1.211	-1.220	-1.229	-1.236	-1.245	-1.254	-1.261	-1.269	-1.278	-1.285	-1.292	-1.300	-1.306	-1.314	-1.320	-1.326	-1.332	-1.339	-1.345	-1.350	-1.355	-1.360	-1.366	-1.370	-1.374	-1.379	-1.381	-1.386	-1.389	-1.392	-1.395	-1.398	-1.399	-1.400	-1.402	-1.404	-1.402	-1.404	-1.404	-1.402	-1.402	-1.401	-1.399	-1.398	-1.394	-1.391	-1.388	-1.384	-1.380	-1.376	-1.371	-1.365	-1.360	-1.354	-1.348	-1.341	-1.335	-1.328	-1.320	-1.312	-1.305	-1.298	-1.289	-1.280	-1.271	-1.262	-1.254	-1.245	-1.235	-1.226	-1.218	-1.209	-1.199	-1.190	-1.180	-1.171	-1.162	-1.152	-1.145	-1.136	-1.128	-1.120	-1.110	-1.102	-1.095	-1.088	-1.080	-1.071	-1.065	-1.058	-1.050	-1.044	-1.038	-1.030	-1.024	-1.018	-1.012	-1.005	-0.999	-0.992	-0.986	-0.981	-0.975	-0.969	-0.962	-0.958	-0.950	-0.944	-0.938	-0.931	-0.922	-0.916	-0.909	-0.901	-0.892	-0.884	-0.876	-0.866	-0.858	-0.846	-0.836	-0.825	-0.814	-0.801	-0.789	-0.776	-0.762	-0.749	-0.735	-0.720	-0.704	-0.688	-0.671	-0.655	-0.638	-0.619	-0.600	-0.581	-0.562	-0.542	-0.522	-0.502	-0.482	-0.461	-0.441	-0.420	-0.396	-0.375	-0.354	-0.331	-0.310	-0.288	-0.266	-0.244	-0.222	-0.201	-0.180	-0.160	-0.139	-0.120	-0.100	-0.080	-0.061	-0.044	-0.026	-0.010	0.006	0.021	0.035	0.049	0.062	0.074	0.085	0.095	0.104	0.112	0.120	0.125	0.131	0.135	0.139	0.141	0.141	0.141	0.141	0.139	0.136	0.132	0.128	0.121	0.115	0.106	0.098	0.089	0.079	0.069	0.058	0.045	0.034	0.020	0.006	-0.009	-0.022	-0.038	-0.052	-0.068	-0.082	-0.098	-0.114	-0.130	-0.144	-0.160	-0.175	-0.190	-0.204	-0.219	-0.232	-0.244	-0.258	-0.270	-0.281	-0.292	-0.302	-0.311	-0.320	-0.329	-0.336	-0.342	-0.348	-0.351	-0.355	-0.359	-0.360	-0.361	-0.361	-0.361	-0.359	-0.356	-0.352	-0.349	-0.344	-0.338	-0.330	-0.324	-0.315	-0.308	-0.298	-0.289	-0.278	-0.268	-0.256	-0.245	-0.232	-0.221	-0.209	-0.198	-0.184	-0.171	-0.159	-0.148	-0.135	-0.122	-0.111	-0.100	-0.088	-0.078	-0.068	-0.058	-0.048	-0.039	-0.031	-0.022	-0.016	-0.010	-0.004	0.001	0.005	0.010	0.011	0.014	0.015	0.016	0.016	0.016	0.015	0.012	0.010	0.008	0.004	0.001	-0.004	-0.009	-0.014	-0.020	-0.025	-0.032	-0.039	-0.044	-0.051	-0.058	-0.065	-0.071	-0.076	-0.084	-0.090	-0.096	-0.101	-0.106	-0.111	-0.115	-0.119	-0.122	-0.126	-0.128	-0.129	-0.130	-0.131	-0.131	-0.130	-0.129	-0.126	-0.124	-0.121	-0.116	-0.111	-0.106	-0.100	-0.092	-0.084	-0.078	-0.069	-0.059	-0.050	-0.039	-0.030	-0.019	-0.008	0.004	0.015	0.026	0.040	0.051	0.064	0.076	0.088	0.100	0.112	0.124	0.136	0.146	0.159	0.169	0.179	0.189	0.199	0.208	0.216	0.224	0.231	0.238	0.245	0.250	0.255	0.260	0.264	0.265	0.268	0.270	0.271	0.271	0.270	0.269	0.266	0.264	0.261	0.258	0.252	0.249	0.242	0.236	0.230	0.222	0.215	0.208	0.198	0.190	0.180	0.170	0.160	0.150	0.140	0.130	0.119	0.109	0.096	0.086	0.075	0.062	0.052	0.040	0.029	0.018	0.006	-0.005	-0.016	-0.026	-0.039	-0.049	-0.059	-0.069	-0.079	-0.089	-0.098	-0.106	-0.116	-0.125	-0.132	-0.141	-0.149	-0.155	-0.164	-0.170	-0.176	-0.182	-0.188	-0.192	-0.198	-0.202	-0.208	-0.211	-0.215	-0.218	-0.220	-0.222	-0.225	-0.228	-0.229	-0.231	-0.232	-0.234	-0.235	-0.235	-0.236	-0.236	-0.236	-0.236	-0.236	-0.236	-0.236	-0.235	-0.235	-0.235	-0.235	-0.234	-0.235	-0.234	-0.235	-0.235	-0.234	-0.235	-0.236	-0.238	-0.238	-0.240	-0.241	-0.245	-0.246	-0.250	-0.254	-0.256	-0.261	-0.266	-0.271	-0.278	-0.284	-0.290	-0.298	-0.305	-0.314	-0.321	-0.331	-0.340	-0.351	-0.362	-0.374	-0.385	-0.398	-0.409	-0.422	-0.436	-0.450	-0.464	-0.479	-0.494	-0.510	-0.525	-0.541	-0.556	-0.574	-0.590	-0.608	-0.625	-0.641	-0.658	-0.675	-0.694	-0.711	-0.728	-0.745	-0.762	-0.780	-0.798	-0.814	-0.830	-0.848	-0.864	-0.881	-0.896	-0.912	-0.929	-0.944	-0.959	-0.974	-0.989	-1.004	-1.016	-1.030	-1.044	-1.058	-1.070	-1.082	-1.095	-1.108	-1.119	-1.130	-1.141	-1.151	-1.161	-1.170	-1.180	-1.189	-1.198	-1.205	-1.214	-1.221	-1.229	-1.234	-1.241	-1.246	-1.252	-1.256	-1.261	-1.265	-1.269	-1.271	-1.274	-1.276	-1.278	-1.279	-1.279	-1.280	-1.279	-1.278	-1.276	-1.275	-1.272	-1.270	-1.266	-1.261	-1.258	-1.254	-1.248	-1.242	-1.236	-1.229	-1.221	-1.214	-1.208	-1.199	-1.190	-1.180	-1.171	-1.162	-1.152	-1.142	-1.132	-1.122	-1.112	-1.101	-1.091	-1.081	-1.070	-1.060	-1.050	-1.040	-1.029	-1.020	-1.010	-1.000	-0.991	-0.982	-0.974	-0.965	-0.958	-0.950	-0.942	-0.936	-0.929	-0.922	-0.916	-0.911	-0.905	-0.901	-0.896	-0.892	-0.889	-0.885	-0.881	-0.880	-0.876	-0.874	-0.871	-0.869	-0.866	-0.864	-0.862	-0.860	-0.856	-0.855	-0.852	-0.850	-0.846	-0.842	-0.840	-0.835	-0.831	-0.826	-0.821	-0.816	-0.810	-0.802	-0.795	-0.786	-0.778	-0.769	-0.760	-0.749	-0.738	-0.725	-0.712	-0.700	-0.685	-0.671	-0.655	-0.640	-0.624	-0.606	-0.589	-0.571	-0.552	-0.534	-0.515	-0.494	-0.475	-0.455	-0.434	-0.412	-0.392	-0.371	-0.351	-0.329	-0.309	-0.289	-0.268	-0.246	-0.226	-0.206	-0.188	-0.169	-0.150	-0.132	-0.115	-0.098	-0.080	-0.064	-0.049	-0.034	-0.020	-0.006	0.008	0.020	0.031	0.042	0.052	0.062	0.071	0.080	0.089	0.096	0.102	0.109	0.115	0.121	0.126	0.131	0.134	0.139	0.142	0.145	0.149	0.151	0.154	0.155	0.158	0.160	0.162	0.162	0.165	0.168	0.169	0.171	0.174	0.176	0.178	0.180	0.182	0.186	0.188	0.191	0.195	0.199	0.201	0.206	0.210	0.214	0.219	0.222	0.228	0.232	0.238	0.244	0.249	0.255	0.260	0.266	0.272	0.280	0.286	0.292	0.300	0.306	0.312	0.321	0.329	0.336	0.345	0.352	0.361	0.368	0.376	0.386	0.394	0.402	0.411	0.421	0.430	0.440	0.449	0.459	0.469	0.479	0.488	0.499	0.510	0.521	0.531	0.542	0.554	0.565	0.578	0.589	0.600	0.612	0.624	0.636	0.649	0.660	0.672	0.685	0.698	0.710	0.724	0.736	0.750	0.762	0.775	0.786	0.800	0.812	0.826	0.839	0.850	0.862	0.875	0.888	0.900	0.911	0.922	0.935	0.946	0.956	0.968	0.979	0.990	1.000	1.010	1.020	1.030	1.040	1.049	1.059	1.068	1.075	1.084	1.092	1.101	1.108	1.116	1.124	1.131	1.138	1.144	1.152	1.159	1.165	1.171	1.178	1.182	1.189	1.195	1.201	1.208	1.212	1.219	1.225	1.230	1.236	1.241	1.249	1.254	1.259	1.264	1.270	1.276	1.281	1.288	1.292	1.299	1.305	1.310	1.316	1.322	1.329	1.334	1.341	1.346	1.352	1.359	1.366	1.372	1.379	1.386	1.392	1.399	1.405	1.411	1.419	1.425	1.431	1.438	1.445	1.451	1.459	1.464	1.471	1.478	1.482	1.490	1.496	1.502	1.508	1.512	1.519	1.525	1.529	1.535	1.539	1.542	1.548	1.551	1.555	1.559	1.562	1.565	1.568	1.570	1.572	1.574	1.575	1.576	1.578	1.579	1.579	1.578	1.578	1.576	1.576	1.575	1.572	1.571	1.570	1.568	1.565	1.562	1.560	1.556	1.554	1.550	1.548	1.544	1.541	1.538	1.535	1.532	1.529	1.526	1.524	1.521	1.519	1.515	1.512	1.511	1.510	1.509	1.508	1.506	1.506	1.508	1.508	1.508	1.509	1.510	1.514	1.515	1.518	1.521	1.525	1.529	1.534	1.538	1.542	1.548	1.554	1.559	1.565	1.571	1.578	1.584	1.591	1.598	1.605	1.612	1.619	1.626	1.632	1.639	1.646	1.652	1.659	1.665	1.671	1.678	1.681	1.688	1.691	1.696	1.700	1.702	1.705	1.708	1.710	1.711	1.712	1.712	1.712	1.710	1.710	1.708	1.705	1.702	1.698	1.692	1.689	1.682	1.678	1.670	1.664	1.655	1.648	1.638	1.629	1.619	1.609	1.598	1.585	1.574	1.561	1.549	1.535	1.522	1.509	1.494	1.479	1.465	1.450	1.434	1.419	1.402	1.388	1.371	1.354	1.338	1.320	1.304	1.286	1.270	1.251	1.234	1.216	1.199	1.181	1.165	1.148	1.129	1.111	1.094	1.078	1.059	1.041	1.025	1.008	0.990	0.974	0.958	0.940	0.924	0.906	0.891	0.876	0.860	0.845	0.829	0.814	0.799	0.784	0.770	0.756	0.742	0.729	0.715	0.701	0.689	0.676	0.665	0.652	0.641	0.629	0.618	0.606	0.596	0.585	0.575	0.564	0.555	0.546	0.536	0.528	0.519	0.510	0.501	0.494	0.485	0.476	0.469	0.461	0.452	0.446	0.438	0.431	0.422	0.416	0.409	0.400	0.394	0.388	0.379	0.372	0.364	0.358	0.350	0.342	0.335	0.328	0.320	0.312	0.304	0.298	0.289	0.281	0.272	0.265	0.256	0.249	0.240	0.231	0.222	0.215	0.206	0.198	0.189	0.180	0.171	0.161	0.152	0.144	0.135	0.126	0.118	0.109	0.099	0.090	0.082	0.072	0.064	0.055	0.046	0.036	0.029	0.020	0.011	0.002	-0.006	-0.015	-0.022	-0.031	-0.041	-0.049	-0.056	-0.065	-0.074	-0.081	-0.089	-0.096	-0.104	-0.110	-0.119	-0.126	-0.132	-0.140	-0.146	-0.152	-0.160	-0.165	-0.171	-0.176	-0.182	-0.188	-0.192	-0.198	-0.202	-0.206	-0.210	-0.215	-0.219	-0.222	-0.225	-0.229	-0.230	-0.232	-0.235	-0.236	-0.238	-0.239	-0.239	-0.240	-0.240	-0.241	-0.240	-0.239	-0.240	-0.239	-0.238	-0.235	-0.234	-0.232	-0.231	-0.229	-0.226	-0.224	-0.221	-0.219	-0.218	-0.215	-0.212	-0.209	-0.208	-0.204	-0.202	-0.200	-0.198	-0.196	-0.194	-0.192	-0.190	-0.190	-0.189	-0.188	-0.188	-0.186	-0.186	-0.186	-0.186	-0.186	-0.188	-0.188	-0.189	-0.191	-0.192	-0.194	-0.195	-0.198	-0.200	-0.202	-0.205	-0.208	-0.211	-0.214	-0.218	-0.220	-0.224	-0.228	-0.230	-0.234	-0.236	-0.239	-0.241	-0.244	-0.246	-0.250	-0.251	-0.254	-0.255	-0.256	-0.258	-0.259	-0.258	-0.258	-0.258	-0.256	-0.255	-0.254	-0.250	-0.248	-0.245	-0.241	-0.236	-0.231	-0.226	-0.220	-0.214	-0.208	-0.199	-0.191	-0.182	-0.174	-0.164	-0.154	-0.142	-0.132	-0.122	-0.110	-0.098	-0.085	-0.072	-0.059	-0.046	-0.032	-0.019	-0.005	0.010	0.025	0.039	0.052	0.066	0.081	0.095	0.109	0.124	0.138	0.150	0.164	0.178	0.189	0.202	0.214	0.225	0.236	0.246	0.258	0.268	0.278	0.285	0.294	0.301	0.309	0.315	0.322	0.328	0.331	0.336	0.340	0.344	0.346	0.349	0.351	0.352	0.352	0.352	0.354	0.352	0.351	0.350	0.350	0.348	0.345	0.344	0.340	0.338	0.335	0.332	0.330	0.326	0.324	0.321	0.319	0.316	0.312	0.311	0.309	0.308	0.305	0.305	0.304	0.304	0.302	0.302	0.304	0.305	0.308	0.309	0.312	0.315	0.319	0.322	0.328	0.334	0.339	0.345	0.351	0.359	0.366	0.375	0.384	0.392	0.404	0.412	0.424	0.435	0.446	0.459	0.470	0.484	0.496	0.511	0.525	0.539	0.552	0.568	0.582	0.598	0.614	0.629	0.645	0.661	0.678	0.694	0.710	0.728	0.744	0.760	0.779	0.796	0.812	0.830	0.848	0.865	0.881	0.900	0.918	0.934	0.951	0.970	0.986	1.004	1.020	1.038	1.055	1.072	1.089	1.106	1.122	1.139	1.155	1.171	1.188	1.202	1.218	1.232	1.249	1.262	1.276	1.291	1.305	1.318	1.330	1.342	1.356	1.368	1.378	1.390	1.400	1.409	1.419	1.428	1.436	1.444	1.452	1.458	1.465	1.471	1.476	1.481	1.485	1.490	1.492	1.496	1.499	1.501	1.502	1.504	1.505	1.505	1.506	1.506	1.506	1.506	1.505	1.505	1.505	1.504	1.502	1.501	1.500	1.499	1.498	1.496	1.496	1.495	1.494	1.494	1.492	1.492	1.492	1.492	1.494	1.495	1.495	1.496	1.499	1.500	1.502	1.504	1.508	1.511	1.514	1.518	1.520	1.525	1.528	1.531	1.538	1.541	1.546	1.551	1.556	1.561	1.565	1.571	1.575	1.580	1.585	1.589	1.592	1.598	1.601	1.604	1.608	1.610	1.614	1.616	1.618	1.619	1.619	1.620	1.620	1.620	1.619	1.616	1.614	1.611	1.609	1.605	1.600	1.596	1.590	1.584	1.578	1.571	1.562	1.555	1.548	1.538	1.529	1.520	1.510	1.500	1.489	1.479	1.469	1.456	1.445	1.434	1.422	1.410	1.400	1.388	1.376	1.364	1.351	1.341	1.330	1.318	1.308	1.298	1.286	1.276	1.268	1.259	1.250	1.241	1.234	1.226	1.219	1.211	1.205	1.200	1.195	1.189	1.185	1.182	1.179	1.175	1.174	1.172	1.171	1.170	1.171	1.170	1.171	1.172	1.175	1.176	1.178	1.180	1.184	1.186	1.190	1.194	1.196	1.201	1.205	1.209	1.214	1.218	1.221	1.225	1.229	1.231	1.235	1.238	1.242	1.245	1.246	1.249	1.251	1.252	1.254	1.252	1.254	1.252	1.252	1.251	1.249	1.248	1.244	1.240	1.238	1.232	1.228	1.222	1.215	1.209	1.201	1.195	1.188	1.179	1.170	1.161	1.151	1.142	1.131	1.121	1.110	1.100	1.089	1.076	1.065	1.055	1.042	1.031	1.020	1.009	0.998	0.986	0.976	0.965	0.954	0.945	0.935	0.925	0.918	0.908	0.900	0.892	0.886	0.880	0.875	0.869	0.864	0.861	0.858	0.855	0.854	0.852	0.852	0.852	0.854	0.856	0.859	0.862	0.868	0.872	0.878	0.884	0.891	0.900	0.909	0.919	0.929	0.940	0.950	0.962	0.975	0.990	1.004	1.018	1.034	1.048	1.064	1.081	1.098	1.114	1.131	1.150	1.168	1.186	1.204	1.222	1.241	1.259	1.278	1.295	1.314	1.331	1.350	1.366	1.385	1.401	1.419	1.435	1.450	1.465	1.480	1.495	1.509	1.521	1.535	1.546	1.559	1.569	1.580	1.589	1.598	1.606	1.614	1.620	1.626	1.631	1.636	1.640	1.644	1.646	1.648	1.650	1.651	1.651	1.651	1.650	1.650	1.648	1.646	1.644	1.640	1.638	1.635	1.632	1.628	1.624	1.621	1.618	1.614	1.610	1.608	1.604	1.601	1.598	1.596	1.592	1.591	1.590	1.589	1.588	1.588	1.589	1.588	1.589	1.591	1.592	1.596	1.599	1.602	1.609	1.612	1.619	1.624	1.631	1.638	1.645	1.654	1.662	1.671	1.681	1.691	1.701	1.711	1.722	1.734	1.744	1.756	1.768	1.779	1.791	1.802	1.815	1.826	1.840	1.851	1.862	1.874	1.884	1.895	1.906	1.915	1.925	1.934	1.942	1.951	1.958	1.965	1.971	1.978	1.982	1.988	1.990	1.992	1.995	1.996	1.996	1.996	1.995	1.992	1.990	1.988	1.984	1.978	1.971	1.965	1.958	1.950	1.941	1.930	1.920	1.909	1.896	1.885	1.871	1.859	1.844	1.830	1.814	1.799	1.784	1.768	1.751	1.734	1.718	1.700	1.684	1.666	1.650	1.632	1.615	1.599	1.582	1.565	1.549	1.534	1.518	1.502	1.488	1.474	1.460	1.446	1.432	1.421	1.409	1.398	1.388	1.378	1.368	1.359	1.350	1.342	1.335	1.329	1.322	1.316	1.312	1.308	1.304	1.300	1.298	1.295	1.292	1.290	1.289	1.288	1.286	1.285	1.284	1.284	1.284	1.281	1.281	1.280	1.280	1.279	1.278	1.275	1.274	1.271	1.270	1.268	1.262	1.260	1.255	1.250	1.245	1.240	1.232	1.226	1.219	1.211	1.202	1.194	1.182	1.172	1.162	1.150	1.138	1.125	1.111	1.098	1.082	1.068	1.052	1.035	1.019	1.001	0.984	0.966	0.948	0.929	0.910	0.890	0.870	0.851	0.831	0.811	0.792	0.771	0.751	0.731	0.711	0.691	0.671	0.651	0.631	0.612	0.594	0.575	0.556	0.538	0.520	0.502	0.485	0.469	0.454	0.438	0.421	0.408	0.394	0.381	0.368	0.356	0.344	0.332	0.324	0.312	0.305	0.296	0.289	0.282	0.276	0.271	0.266	0.262	0.260	0.258	0.256	0.255	0.255	0.254	0.255	0.256	0.259	0.261	0.265	0.269	0.274	0.278	0.284	0.290	0.295	0.302	0.309	0.316	0.325	0.332	0.341	0.350	0.359	0.368	0.378	0.388	0.396	0.406	0.415	0.425	0.434	0.444	0.454	0.462	0.471	0.480	0.489	0.496	0.505	0.512	0.519	0.526	0.532	0.539	0.545	0.550	0.555	0.559	0.561	0.566	0.568	0.571	0.571	0.572	0.574	0.574	0.572	0.571	0.570	0.568	0.564	0.561	0.558	0.552	0.548	0.541	0.535	0.529	0.522	0.514	0.507	0.499	0.490	0.481	0.471	0.462	0.452	0.444	0.432	0.422	0.412	0.402	0.391	0.381	0.371	0.360	0.351	0.340	0.330	0.320	0.310	0.301	0.292	0.284	0.275	0.266	0.259	0.251	0.244	0.236	0.231	0.225	0.219	0.215	0.210	0.206	0.202	0.200	0.198	0.195	0.194	0.192	0.191	0.192	0.192	0.194	0.195	0.196	0.200	0.202	0.206	0.209	0.212	0.218	0.221	0.226	0.232	0.238	0.242	0.250	0.255	0.262	0.268	0.275	0.281	0.288	0.294	0.301	0.309	0.315	0.320	0.328	0.334	0.340	0.346	0.352	0.358	0.362	0.368	0.372	0.376	0.380	0.385	0.388	0.390	0.392	0.395	0.396	0.398	0.398	0.398	0.398	0.396	0.395	0.392	0.390	0.388	0.382	0.379	0.374	0.369	0.362	0.356	0.349	0.341	0.332	0.324	0.316	0.306	0.295	0.285	0.275	0.264	0.251	0.240	0.228	0.216	0.202	0.190	0.176	0.164	0.150	0.136	0.122	0.110	0.096	0.082	0.071	0.058	0.045	0.032	0.020	0.009	-0.002	-0.014	-0.022	-0.034	-0.042	-0.051	-0.059	-0.066	-0.074	-0.080	-0.086	-0.090	-0.094	-0.098	-0.100	-0.102	-0.104	-0.104	-0.102	-0.102	-0.100	-0.098	-0.094	-0.090	-0.085	-0.080	-0.074	-0.068	-0.060	-0.052	-0.045	-0.036	-0.028	-0.019	-0.009	0.001	0.010	0.021	0.031	0.041	0.052	0.062	0.072	0.082	0.092	0.102	0.112	0.121	0.130	0.139	0.148	0.156	0.162	0.170	0.176	0.182	0.189	0.194	0.198	0.202	0.205	0.209	0.211	0.214	0.214	0.216	0.216	0.216	0.216	0.215	0.214	0.212	0.210	0.208	0.205	0.201	0.199	0.196	0.192	0.189	0.186	0.181	0.178	0.175	0.170	0.166	0.162	0.159	0.156	0.152	0.149	0.146	0.142	0.140	0.138	0.136	0.134	0.132	0.131	0.130	0.130	0.130	0.129	0.129	0.130	0.131	0.131	0.134	0.136	0.138	0.140	0.142	0.146	0.150	0.152	0.156	0.160	0.165	0.170	0.174	0.179	0.184	0.189	0.195	0.200	0.206	0.211	0.218	0.224	0.230	0.236	0.242	0.248	0.254	0.260	0.268	0.274	0.281	0.289	0.295	0.301	0.309	0.316	0.322	0.330	0.338	0.344	0.351	0.358	0.365	0.371	0.379	0.385	0.392	0.399	0.405	0.411	0.418	0.425	0.430	0.438	0.442	0.450	0.455	0.460	0.466	0.471	0.478	0.481	0.486	0.491	0.495	0.499	0.502	0.506	0.509	0.512	0.514	0.516	0.519	0.520	0.522	0.524	0.524	0.525	0.525	0.525	0.526	0.525	0.525	0.524	0.522	0.520	0.520	0.519	0.516	0.514	0.512	0.510	0.507	0.505	0.502	0.500	0.498	0.495	0.492	0.490	0.488	0.485	0.481	0.480	0.476	0.475	0.472	0.470	0.468	0.466	0.465	0.462	0.460	0.460	0.459	0.456	0.455	0.455	0.452	0.451	0.450	0.450	0.449	0.449	0.446	0.446	0.445	0.444	0.444	0.442	0.441	0.440	0.438	0.438	0.435	0.434	0.431	0.430	0.426	0.424	0.421	0.418	0.414	0.410	0.406	0.402	0.399	0.394	0.390	0.384	0.380	0.375	0.369	0.364	0.356	0.351	0.345	0.340	0.334	0.329	0.321	0.315	0.310	0.304	0.299	0.294	0.289	0.282	0.279	0.274	0.270	0.265	0.261	0.259	0.256	0.252	0.251	0.249	0.248	0.248	0.248	0.248	0.249	0.250	0.251	0.254	0.256	0.259	0.262	0.266	0.270	0.275	0.281	0.286	0.292	0.299	0.305	0.312	0.319	0.326	0.335	0.342	0.350	0.360	0.368	0.376	0.386	0.395	0.402	0.412	0.421	0.430	0.439	0.449	0.458	0.465	0.475	0.482	0.491	0.500	0.506	0.515	0.522	0.530	0.538	0.544	0.551	0.558	0.564	0.570	0.575	0.580	0.586	0.590	0.595	0.600	0.604	0.608	0.611	0.615	0.618	0.621	0.622	0.625	0.628	0.629	0.630	0.632	0.632	0.634	0.635	0.635	0.635	0.635	0.636	0.636	0.636	0.635	0.636	0.635	0.634	0.634	0.631	0.631	0.630	0.629	0.628	0.626	0.626	0.624	0.624	0.622	0.621	0.621	0.621	0.620	0.621	0.620	0.621	0.620	0.621	0.622	0.622	0.624	0.626	0.628	0.630	0.632	0.636	0.639	0.642	0.646	0.651	0.656	0.661	0.668	0.672	0.679	0.686	0.694	0.701	0.710	0.719	0.728	0.736	0.746	0.758	0.769	0.780	0.791	0.804	0.816	0.829	0.842	0.856	0.870	0.885	0.900	0.914	0.930	0.945	0.961	0.978	0.994	1.010	1.028	1.045	1.061	1.078	1.095	1.112	1.129	1.148	1.164	1.180	1.198	1.215	1.231	1.248	1.262	1.279	1.295	1.310	1.325	1.338	1.351	1.365	1.378	1.389	1.400	1.411	1.421	1.431	1.440	1.446	1.454	1.460	1.465	1.470	1.474	1.476	1.479	1.480	1.480	1.478	1.478	1.474	1.470	1.465	1.460	1.452	1.446	1.438	1.428	1.416	1.406	1.394	1.382	1.369	1.354	1.340	1.324	1.308	1.291	1.275	1.258	1.239	1.220	1.202	1.184	1.165	1.145	1.126	1.108	1.088	1.070	1.050	1.031	1.014	0.995	0.978	0.960	0.944	0.926	0.911	0.896	0.881	0.866	0.854	0.841	0.829	0.818	0.808	0.798	0.789	0.781	0.772	0.766	0.760	0.755	0.751	0.748	0.744	0.741	0.741	0.739	0.740	0.740	0.741	0.742	0.744	0.746	0.750	0.752	0.756	0.760	0.765	0.769	0.774	0.779	0.785	0.790	0.796	0.801	0.806	0.814	0.819	0.824	0.830	0.836	0.841	0.846	0.852	0.858	0.862	0.868	0.872	0.876	0.882	0.886	0.890	0.894	0.899	0.901	0.905	0.908	0.911	0.912	0.916	0.918	0.920	0.921	0.922	0.925	0.925	0.926	0.926	0.928	0.926	0.928	0.926	0.926	0.925	0.924	0.922	0.922	0.921	0.918	0.916	0.914	0.911	0.909	0.906	0.902	0.899	0.894	0.891	0.886	0.881	0.878	0.871	0.866	0.861	0.855	0.850	0.845	0.838	0.831	0.825	0.819	0.814	0.808	0.800	0.794	0.788	0.782	0.776	0.770	0.765	0.760	0.754	0.749	0.744	0.740	0.736	0.734	0.730	0.728	0.726	0.725	0.722	0.722	0.722	0.722	0.724	0.725	0.728	0.731	0.735	0.739	0.742	0.749	0.754	0.760	0.766	0.774	0.782	0.790	0.799	0.809	0.818	0.828	0.836	0.848	0.858	0.869	0.879	0.889	0.901	0.911	0.921	0.932	0.942	0.952	0.962	0.971	0.981	0.989	0.998	1.005	1.011	1.019	1.025	1.030	1.035	1.039	1.041	1.045	1.046	1.048	1.048	1.049	1.048	1.045	1.044	1.040	1.035	1.031	1.026	1.020	1.014	1.008	0.999	0.992	0.984	0.975	0.965	0.956	0.946	0.936	0.926	0.916	0.904	0.894	0.884	0.871	0.861	0.850	0.840	0.829	0.819	0.810	0.799	0.790	0.781	0.771	0.762	0.755	0.748	0.739	0.732	0.726	0.720	0.715	0.710	0.705	0.701	0.698	0.695	0.694	0.692	0.690	0.689	0.689	0.689	0.690	0.691	0.692	0.695	0.698	0.701	0.704	0.708	0.711	0.715	0.721	0.725	0.731	0.735	0.742	0.748	0.752	0.760	0.766	0.772	0.779	0.784	0.791	0.798	0.804	0.810	0.816	0.822	0.829	0.834	0.840	0.845	0.849	0.855	0.860	0.864	0.868	0.870	0.875	0.878	0.880	0.881	0.884	0.885	0.886	0.886	0.886	0.886	0.886	0.884	0.882	0.880	0.878	0.875	0.871	0.868	0.862	0.859	0.852	
