# Supplementary material for: Motion onset VEPs can see through the blur
Source: Sci Rep. 2024 Sep 12;14:21296. doi: 10.1038/s41598-024-72483-z (PMC11393312; doi:10.1038/s41598-024-72483-z)
Supplement: Supplementary file 3 — Supplementary Information 3. [file 41598_2024_72483_MOESM3_ESM.zip › VEP_raw_data/source_data/SorceBlurVEP-S013_VEP_2023-04-18_15-58-08.txt]

0.000	0.000	99999.999	6250.000	50.000	-2193.000	-2061.000	6248.000	7.000	100.000	5.000	2.000	1.000	1.000	0.000	0.000	0.000	0.000	0.000	0.000	0.000	0.000	0.000	0.000	0.000	0.000	0.000	-1.391	-1.379	-1.365	-1.351	-1.338	-1.324	-1.310	-1.295	-1.281	-1.265	-1.250	-1.235	-1.221	-1.205	-1.190	-1.174	-1.159	-1.144	-1.128	-1.112	-1.096	-1.080	-1.064	-1.049	-1.034	-1.018	-1.001	-0.986	-0.970	-0.955	-0.939	-0.925	-0.910	-0.895	-0.880	-0.866	-0.852	-0.838	-0.825	-0.811	-0.799	-0.786	-0.774	-0.762	-0.750	-0.739	-0.730	-0.720	-0.709	-0.700	-0.694	-0.685	-0.678	-0.671	-0.665	-0.659	-0.654	-0.651	-0.648	-0.645	-0.641	-0.640	-0.639	-0.639	-0.639	-0.641	-0.641	-0.644	-0.646	-0.650	-0.654	-0.659	-0.664	-0.669	-0.676	-0.682	-0.689	-0.698	-0.706	-0.714	-0.722	-0.732	-0.741	-0.751	-0.761	-0.770	-0.780	-0.789	-0.799	-0.809	-0.819	-0.828	-0.836	-0.845	-0.854	-0.862	-0.871	-0.879	-0.886	-0.892	-0.900	-0.905	-0.910	-0.915	-0.919	-0.921	-0.924	-0.926	-0.928	-0.928	-0.928	-0.926	-0.924	-0.921	-0.918	-0.912	-0.906	-0.900	-0.894	-0.884	-0.876	-0.865	-0.855	-0.842	-0.829	-0.816	-0.801	-0.786	-0.770	-0.754	-0.736	-0.719	-0.699	-0.680	-0.660	-0.641	-0.620	-0.599	-0.578	-0.556	-0.532	-0.510	-0.489	-0.466	-0.445	-0.421	-0.400	-0.379	-0.356	-0.335	-0.315	-0.295	-0.274	-0.256	-0.238	-0.219	-0.201	-0.186	-0.170	-0.156	-0.141	-0.129	-0.118	-0.106	-0.096	-0.089	-0.081	-0.074	-0.070	-0.066	-0.062	-0.060	-0.060	-0.061	-0.062	-0.065	-0.068	-0.074	-0.079	-0.085	-0.094	-0.101	-0.111	-0.120	-0.132	-0.144	-0.155	-0.168	-0.181	-0.195	-0.209	-0.222	-0.238	-0.251	-0.265	-0.280	-0.296	-0.311	-0.325	-0.340	-0.354	-0.368	-0.382	-0.396	-0.409	-0.421	-0.434	-0.446	-0.458	-0.468	-0.478	-0.489	-0.499	-0.506	-0.515	-0.522	-0.529	-0.535	-0.541	-0.548	-0.552	-0.556	-0.560	-0.565	-0.568	-0.570	-0.572	-0.576	-0.576	-0.579	-0.581	-0.582	-0.585	-0.585	-0.588	-0.589	-0.590	-0.592	-0.594	-0.596	-0.599	-0.601	-0.604	-0.608	-0.611	-0.615	-0.620	-0.625	-0.631	-0.636	-0.644	-0.650	-0.658	-0.666	-0.675	-0.685	-0.694	-0.705	-0.718	-0.729	-0.741	-0.755	-0.768	-0.782	-0.796	-0.812	-0.829	-0.844	-0.861	-0.880	-0.896	-0.915	-0.934	-0.951	-0.971	-0.990	-1.011	-1.031	-1.051	-1.071	-1.092	-1.112	-1.132	-1.154	-1.174	-1.195	-1.215	-1.235	-1.255	-1.275	-1.294	-1.314	-1.331	-1.350	-1.368	-1.385	-1.404	-1.420	-1.435	-1.451	-1.465	-1.479	-1.491	-1.504	-1.516	-1.528	-1.536	-1.545	-1.554	-1.560	-1.568	-1.572	-1.578	-1.580	-1.584	-1.585	-1.585	-1.584	-1.582	-1.581	-1.578	-1.572	-1.569	-1.562	-1.556	-1.549	-1.540	-1.531	-1.521	-1.510	-1.499	-1.488	-1.475	-1.462	-1.450	-1.436	-1.422	-1.408	-1.394	-1.379	-1.365	-1.350	-1.336	-1.321	-1.306	-1.292	-1.280	-1.266	-1.252	-1.240	-1.229	-1.216	-1.205	-1.195	-1.186	-1.176	-1.169	-1.161	-1.155	-1.150	-1.145	-1.141	-1.139	-1.136	-1.136	-1.138	-1.138	-1.140	-1.142	-1.148	-1.151	-1.158	-1.165	-1.174	-1.182	-1.191	-1.201	-1.214	-1.226	-1.239	-1.252	-1.268	-1.282	-1.299	-1.315	-1.332	-1.349	-1.368	-1.386	-1.406	-1.425	-1.445	-1.466	-1.486	-1.508	-1.528	-1.550	-1.572	-1.592	-1.615	-1.636	-1.658	-1.679	-1.700	-1.722	-1.742	-1.764	-1.785	-1.805	-1.825	-1.844	-1.865	-1.884	-1.902	-1.921	-1.939	-1.956	-1.972	-1.990	-2.006	-2.020	-2.035	-2.049	-2.062	-2.075	-2.088	-2.100	-2.110	-2.120	-2.130	-2.140	-2.149	-2.158	-2.164	-2.172	-2.179	-2.184	-2.189	-2.194	-2.199	-2.202	-2.206	-2.209	-2.212	-2.214	-2.216	-2.219	-2.221	-2.222	-2.224	-2.226	-2.228	-2.228	-2.230	-2.231	-2.234	-2.234	-2.238	-2.240	-2.242	-2.246	-2.251	-2.255	-2.260	-2.265	-2.271	-2.278	-2.285	-2.292	-2.302	-2.311	-2.321	-2.332	-2.345	-2.358	-2.370	-2.385	-2.401	-2.416	-2.434	-2.451	-2.470	-2.489	-2.509	-2.530	-2.551	-2.572	-2.594	-2.619	-2.641	-2.664	-2.689	-2.714	-2.736	-2.761	-2.788	-2.812	-2.838	-2.861	-2.886	-2.911	-2.935	-2.959	-2.982	-3.006	-3.028	-3.051	-3.074	-3.094	-3.114	-3.134	-3.154	-3.172	-3.190	-3.206	-3.222	-3.238	-3.252	-3.265	-3.278	-3.289	-3.299	-3.309	-3.318	-3.325	-3.331	-3.338	-3.342	-3.346	-3.350	-3.352	-3.354	-3.355	-3.354	-3.355	-3.352	-3.350	-3.348	-3.345	-3.341	-3.336	-3.331	-3.326	-3.320	-3.314	-3.306	-3.300	-3.292	-3.285	-3.276	-3.269	-3.260	-3.251	-3.244	-3.234	-3.225	-3.215	-3.205	-3.196	-3.188	-3.178	-3.170	-3.160	-3.150	-3.141	-3.132	-3.124	-3.114	-3.105	-3.098	-3.089	-3.080	-3.072	-3.065	-3.059	-3.050	-3.044	-3.036	-3.030	-3.024	-3.019	-3.012	-3.008	-3.001	-2.996	-2.991	-2.986	-2.981	-2.979	-2.974	-2.969	-2.966	-2.964	-2.960	-2.958	-2.954	-2.952	-2.950	-2.948	-2.945	-2.942	-2.940	-2.938	-2.935	-2.932	-2.929	-2.928	-2.925	-2.921	-2.918	-2.914	-2.911	-2.908	-2.901	-2.898	-2.894	-2.888	-2.882	-2.876	-2.870	-2.864	-2.858	-2.849	-2.841	-2.832	-2.824	-2.815	-2.805	-2.795	-2.784	-2.774	-2.762	-2.750	-2.739	-2.726	-2.714	-2.700	-2.686	-2.674	-2.660	-2.646	-2.632	-2.618	-2.602	-2.589	-2.574	-2.560	-2.545	-2.529	-2.515	-2.500	-2.484	-2.470	-2.455	-2.441	-2.426	-2.412	-2.399	-2.385	-2.371	-2.359	-2.346	-2.334	-2.321	-2.310	-2.299	-2.286	-2.276	-2.266	-2.256	-2.246	-2.236	-2.229	-2.220	-2.210	-2.202	-2.195	-2.186	-2.180	-2.172	-2.165	-2.159	-2.151	-2.145	-2.139	-2.134	-2.126	-2.121	-2.116	-2.110	-2.102	-2.098	-2.092	-2.086	-2.080	-2.075	-2.069	-2.062	-2.055	-2.050	-2.042	-2.035	-2.029	-2.021	-2.014	-2.006	-1.998	-1.990	-1.982	-1.972	-1.964	-1.955	-1.946	-1.935	-1.926	-1.916	-1.904	-1.894	-1.881	-1.870	-1.858	-1.845	-1.832	-1.819	-1.805	-1.791	-1.778	-1.762	-1.748	-1.734	-1.718	-1.702	-1.685	-1.669	-1.652	-1.635	-1.618	-1.600	-1.582	-1.564	-1.545	-1.528	-1.508	-1.489	-1.470	-1.450	-1.431	-1.411	-1.392	-1.372	-1.354	-1.334	-1.314	-1.294	-1.274	-1.254	-1.234	-1.214	-1.194	-1.175	-1.155	-1.136	-1.118	-1.098	-1.079	-1.061	-1.042	-1.025	-1.006	-0.989	-0.971	-0.955	-0.939	-0.922	-0.906	-0.890	-0.875	-0.860	-0.844	-0.830	-0.816	-0.802	-0.788	-0.775	-0.761	-0.749	-0.736	-0.724	-0.711	-0.700	-0.688	-0.676	-0.666	-0.655	-0.644	-0.634	-0.624	-0.612	-0.604	-0.594	-0.584	-0.575	-0.566	-0.556	-0.549	-0.540	-0.531	-0.522	-0.514	-0.505	-0.499	-0.491	-0.482	-0.475	-0.469	-0.462	-0.456	-0.449	-0.444	-0.438	-0.432	-0.426	-0.422	-0.418	-0.412	-0.409	-0.406	-0.402	-0.398	-0.396	-0.394	-0.391	-0.389	-0.388	-0.388	-0.386	-0.386	-0.385	-0.386	-0.386	-0.386	-0.386	-0.388	-0.389	-0.390	-0.391	-0.394	-0.394	-0.396	-0.398	-0.400	-0.400	-0.402	-0.402	-0.405	-0.405	-0.406	-0.406	-0.406	-0.406	-0.408	-0.408	-0.406	-0.405	-0.404	-0.404	-0.402	-0.400	-0.398	-0.396	-0.392	-0.389	-0.386	-0.384	-0.380	-0.376	-0.374	-0.369	-0.365	-0.361	-0.359	-0.355	-0.352	-0.350	-0.348	-0.344	-0.342	-0.341	-0.340	-0.339	-0.338	-0.340	-0.340	-0.342	-0.345	-0.349	-0.354	-0.358	-0.362	-0.371	-0.379	-0.388	-0.396	-0.406	-0.419	-0.430	-0.444	-0.458	-0.472	-0.488	-0.505	-0.522	-0.540	-0.559	-0.580	-0.600	-0.621	-0.642	-0.665	-0.688	-0.710	-0.732	-0.756	-0.779	-0.802	-0.826	-0.850	-0.874	-0.896	-0.920	-0.942	-0.965	-0.988	-1.009	-1.030	-1.050	-1.070	-1.090	-1.108	-1.126	-1.142	-1.159	-1.174	-1.188	-1.201	-1.212	-1.225	-1.234	-1.244	-1.252	-1.260	-1.266	-1.272	-1.276	-1.280	-1.282	-1.285	-1.285	-1.285	-1.284	-1.281	-1.280	-1.276	-1.272	-1.268	-1.262	-1.256	-1.249	-1.242	-1.234	-1.226	-1.218	-1.209	-1.199	-1.189	-1.179	-1.169	-1.159	-1.148	-1.138	-1.128	-1.116	-1.106	-1.096	-1.086	-1.076	-1.066	-1.058	-1.049	-1.040	-1.031	-1.024	-1.016	-1.010	-1.004	-0.998	-0.992	-0.986	-0.984	-0.980	-0.978	-0.975	-0.972	-0.972	-0.972	-0.972	-0.974	-0.976	-0.979	-0.982	-0.986	-0.991	-0.996	-1.002	-1.010	-1.016	-1.025	-1.034	-1.042	-1.051	-1.061	-1.072	-1.082	-1.095	-1.105	-1.118	-1.130	-1.141	-1.155	-1.166	-1.179	-1.192	-1.204	-1.216	-1.228	-1.239	-1.250	-1.261	-1.271	-1.281	-1.291	-1.300	-1.309	-1.315	-1.322	-1.330	-1.334	-1.339	-1.342	-1.346	-1.349	-1.349	-1.349	-1.349	-1.346	-1.344	-1.340	-1.336	-1.331	-1.324	-1.316	-1.309	-1.300	-1.290	-1.279	-1.268	-1.255	-1.242	-1.229	-1.215	-1.200	-1.186	-1.170	-1.155	-1.139	-1.122	-1.108	-1.091	-1.075	-1.060	-1.042	-1.028	-1.012	-0.999	-0.984	-0.969	-0.956	-0.945	-0.932	-0.922	-0.912	-0.902	-0.895	-0.888	-0.881	-0.878	-0.872	-0.870	-0.869	-0.869	-0.870	-0.872	-0.876	-0.881	-0.888	-0.895	-0.905	-0.915	-0.926	-0.940	-0.954	-0.970	-0.988	-1.004	-1.024	-1.044	-1.064	-1.086	-1.110	-1.134	-1.158	-1.182	-1.209	-1.235	-1.261	-1.289	-1.316	-1.344	-1.371	-1.399	-1.428	-1.455	-1.482	-1.510	-1.536	-1.562	-1.588	-1.614	-1.638	-1.661	-1.684	-1.706	-1.726	-1.746	-1.764	-1.781	-1.796	-1.811	-1.824	-1.836	-1.846	-1.854	-1.862	-1.868	-1.871	-1.874	-1.875	-1.875	-1.872	-1.869	-1.864	-1.859	-1.850	-1.840	-1.830	-1.818	-1.805	-1.789	-1.775	-1.758	-1.739	-1.720	-1.701	-1.681	-1.659	-1.639	-1.616	-1.592	-1.570	-1.546	-1.522	-1.499	-1.474	-1.450	-1.426	-1.402	-1.379	-1.356	-1.332	-1.310	-1.289	-1.269	-1.248	-1.229	-1.210	-1.191	-1.175	-1.159	-1.144	-1.131	-1.118	-1.106	-1.095	-1.086	-1.080	-1.072	-1.066	-1.062	-1.060	-1.059	-1.059	-1.059	-1.061	-1.064	-1.069	-1.075	-1.082	-1.090	-1.099	-1.109	-1.119	-1.131	-1.144	-1.159	-1.171	-1.186	-1.202	-1.219	-1.235	-1.252	-1.270	-1.286	-1.305	-1.322	-1.342	-1.360	-1.378	-1.395	-1.414	-1.430	-1.448	-1.465	-1.481	-1.496	-1.511	-1.526	-1.540	-1.552	-1.564	-1.576	-1.586	-1.595	-1.604	-1.611	-1.616	-1.620	-1.624	-1.626	-1.626	-1.626	-1.625	-1.622	-1.618	-1.612	-1.605	-1.598	-1.588	-1.578	-1.566	-1.552	-1.538	-1.521	-1.506	-1.488	-1.468	-1.448	-1.426	-1.405	-1.381	-1.358	-1.332	-1.306	-1.281	-1.252	-1.226	-1.198	-1.169	-1.141	-1.111	-1.081	-1.051	-1.022	-0.991	-0.961	-0.932	-0.901	-0.872	-0.842	-0.815	-0.786	-0.758	-0.730	-0.704	-0.676	-0.651	-0.625	-0.601	-0.579	-0.555	-0.534	-0.514	-0.494	-0.474	-0.456	-0.440	-0.425	-0.410	-0.396	-0.384	-0.374	-0.362	-0.354	-0.346	-0.339	-0.334	-0.329	-0.325	-0.322	-0.320	-0.320	-0.320	-0.321	-0.322	-0.326	-0.331	-0.335	-0.340	-0.346	-0.352	-0.360	-0.368	-0.375	-0.385	-0.394	-0.402	-0.414	-0.424	-0.434	-0.444	-0.455	-0.465	-0.478	-0.489	-0.500	-0.510	-0.520	-0.532	-0.542	-0.554	-0.564	-0.575	-0.584	-0.594	-0.604	-0.612	-0.621	-0.630	-0.638	-0.645	-0.651	-0.659	-0.665	-0.671	-0.675	-0.680	-0.684	-0.688	-0.691	-0.694	-0.695	-0.698	-0.698	-0.699	-0.699	-0.698	-0.698	-0.696	-0.694	-0.691	-0.688	-0.685	-0.681	-0.676	-0.672	-0.666	-0.661	-0.656	-0.650	-0.645	-0.638	-0.631	-0.624	-0.618	-0.610	-0.602	-0.595	-0.588	-0.580	-0.572	-0.564	-0.556	-0.550	-0.542	-0.534	-0.528	-0.521	-0.514	-0.507	-0.501	-0.495	-0.490	-0.485	-0.480	-0.475	-0.470	-0.466	-0.464	-0.459	-0.456	-0.455	-0.454	-0.452	-0.451	-0.450	-0.450	-0.450	-0.451	-0.452	-0.455	-0.456	-0.459	-0.461	-0.464	-0.468	-0.471	-0.475	-0.479	-0.484	-0.489	-0.494	-0.499	-0.502	-0.507	-0.514	-0.519	-0.524	-0.529	-0.534	-0.539	-0.542	-0.548	-0.552	-0.556	-0.560	-0.565	-0.568	-0.570	-0.572	-0.575	-0.578	-0.579	-0.581	-0.582	-0.582	-0.581	-0.582	-0.581	-0.580	-0.578	-0.576	-0.574	-0.570	-0.566	-0.562	-0.558	-0.552	-0.549	-0.542	-0.536	-0.530	-0.524	-0.518	-0.511	-0.502	-0.495	-0.488	-0.480	-0.471	-0.464	-0.455	-0.446	-0.438	-0.429	-0.421	-0.412	-0.404	-0.395	-0.388	-0.379	-0.371	-0.364	-0.355	-0.348	-0.341	-0.335	-0.329	-0.322	-0.318	-0.312	-0.308	-0.305	-0.301	-0.298	-0.296	-0.294	-0.292	-0.292	-0.292	-0.292	-0.295	-0.296	-0.299	-0.302	-0.306	-0.311	-0.316	-0.322	-0.329	-0.336	-0.345	-0.352	-0.362	-0.371	-0.381	-0.392	-0.405	-0.416	-0.429	-0.442	-0.455	-0.469	-0.482	-0.498	-0.512	-0.528	-0.541	-0.558	-0.572	-0.588	-0.602	-0.618	-0.634	-0.648	-0.661	-0.676	-0.690	-0.705	-0.719	-0.731	-0.744	-0.755	-0.768	-0.779	-0.789	-0.798	-0.808	-0.815	-0.824	-0.830	-0.836	-0.841	-0.846	-0.850	-0.854	-0.855	-0.858	-0.858	-0.858	-0.856	-0.855	-0.854	-0.851	-0.846	-0.841	-0.838	-0.832	-0.826	-0.818	-0.811	-0.804	-0.795	-0.786	-0.778	-0.769	-0.759	-0.748	-0.739	-0.728	-0.718	-0.708	-0.696	-0.686	-0.676	-0.665	-0.655	-0.645	-0.635	-0.625	-0.616	-0.606	-0.598	-0.590	-0.581	-0.575	-0.568	-0.561	-0.555	-0.550	-0.546	-0.542	-0.538	-0.535	-0.532	-0.531	-0.530	-0.530	-0.530	-0.531	-0.534	-0.535	-0.539	-0.542	-0.548	-0.552	-0.558	-0.565	-0.571	-0.578	-0.585	-0.595	-0.602	-0.611	-0.621	-0.631	-0.641	-0.652	-0.662	-0.674	-0.684	-0.695	-0.706	-0.718	-0.728	-0.739	-0.751	-0.761	-0.771	-0.782	-0.792	-0.802	-0.812	-0.822	-0.830	-0.840	-0.846	-0.855	-0.862	-0.869	-0.875	-0.881	-0.886	-0.890	-0.894	-0.896	-0.900	-0.901	-0.902	-0.902	-0.901	-0.900	-0.898	-0.896	-0.892	-0.889	-0.885	-0.879	-0.872	-0.866	-0.859	-0.851	-0.842	-0.832	-0.824	-0.815	-0.804	-0.792	-0.782	-0.770	-0.758	-0.745	-0.732	-0.720	-0.705	-0.692	-0.680	-0.665	-0.650	-0.638	-0.624	-0.610	-0.596	-0.582	-0.569	-0.555	-0.541	-0.529	-0.516	-0.504	-0.491	-0.480	-0.469	-0.456	-0.446	-0.436	-0.426	-0.418	-0.409	-0.401	-0.394	-0.388	-0.381	-0.375	-0.371	-0.366	-0.364	-0.361	-0.360	-0.359	-0.358	-0.358	-0.359	-0.360	-0.364	-0.368	-0.370	-0.375	-0.381	-0.386	-0.392	-0.400	-0.408	-0.418	-0.426	-0.435	-0.445	-0.455	-0.466	-0.479	-0.489	-0.501	-0.514	-0.525	-0.539	-0.551	-0.561	-0.576	-0.588	-0.600	-0.612	-0.624	-0.636	-0.646	-0.658	-0.670	-0.679	-0.689	-0.699	-0.708	-0.716	-0.724	-0.731	-0.738	-0.744	-0.749	-0.752	-0.758	-0.760	-0.761	-0.764	-0.764	-0.764	-0.762	-0.761	-0.759	-0.755	-0.750	-0.746	-0.740	-0.732	-0.726	-0.718	-0.710	-0.700	-0.691	-0.680	-0.669	-0.658	-0.645	-0.634	-0.621	-0.606	-0.594	-0.580	-0.565	-0.551	-0.536	-0.522	-0.507	-0.494	-0.479	-0.465	-0.450	-0.436	-0.422	-0.409	-0.394	-0.381	-0.370	-0.356	-0.345	-0.332	-0.321	-0.310	-0.299	-0.289	-0.280	-0.271	-0.262	-0.255	-0.248	-0.240	-0.234	-0.229	-0.222	-0.219	-0.214	-0.210	-0.208	-0.205	-0.202	-0.201	-0.200	-0.199	-0.199	-0.200	-0.199	-0.199	-0.200	-0.201	-0.202	-0.202	-0.204	-0.205	-0.206	-0.208	-0.209	-0.210	-0.210	-0.210	-0.210	-0.210	-0.210	-0.209	-0.208	-0.206	-0.204	-0.200	-0.196	-0.191	-0.186	-0.181	-0.175	-0.168	-0.160	-0.151	-0.141	-0.131	-0.121	-0.109	-0.096	-0.082	-0.069	-0.054	-0.039	-0.021	-0.004	0.014	0.031	0.051	0.071	0.090	0.110	0.132	0.154	0.175	0.196	0.220	0.242	0.262	0.286	0.309	0.330	0.354	0.375	0.398	0.419	0.439	0.461	0.480	0.500	0.519	0.538	0.555	0.572	0.588	0.602	0.616	0.630	0.642	0.654	0.662	0.671	0.679	0.686	0.690	0.694	0.698	0.698	0.698	0.696	0.694	0.690	0.684	0.678	0.670	0.661	0.651	0.640	0.628	0.612	0.598	0.582	0.566	0.548	0.530	0.510	0.490	0.469	0.448	0.425	0.402	0.380	0.355	0.331	0.306	0.282	0.256	0.232	0.208	0.181	0.156	0.131	0.106	0.081	0.056	0.032	0.008	-0.016	-0.038	-0.061	-0.084	-0.106	-0.128	-0.148	-0.168	-0.186	-0.206	-0.224	-0.240	-0.259	-0.274	-0.289	-0.304	-0.318	-0.330	-0.342	-0.355	-0.366	-0.376	-0.388	-0.398	-0.406	-0.414	-0.421	-0.430	-0.435	-0.441	-0.449	-0.454	-0.459	-0.464	-0.469	-0.472	-0.476	-0.481	-0.485	-0.489	-0.491	-0.495	-0.500	-0.502	-0.507	-0.511	-0.515	-0.519	-0.522	-0.528	-0.532	-0.538	-0.542	-0.548	-0.554	-0.560	-0.566	-0.574	-0.581	-0.589	-0.596	-0.605	-0.612	-0.622	-0.632	-0.642	-0.652	-0.664	-0.674	-0.685	-0.698	-0.710	-0.722	-0.735	-0.749	-0.761	-0.776	-0.790	-0.804	-0.819	-0.834	-0.849	-0.864	-0.879	-0.894	-0.909	-0.925	-0.939	-0.955	-0.970	-0.985	-0.999	-1.014	-1.028	-1.042	-1.055	-1.069	-1.081	-1.092	-1.106	-1.116	-1.126	-1.135	-1.145	-1.154	-1.160	-1.168	-1.172	-1.178	-1.181	-1.185	-1.188	-1.188	-1.188	-1.186	-1.184	-1.181	-1.176	-1.171	-1.165	-1.156	-1.148	-1.139	-1.126	-1.114	-1.101	-1.086	-1.071	-1.055	-1.038	-1.019	-1.000	-0.979	-0.958	-0.935	-0.912	-0.889	-0.865	-0.841	-0.816	-0.790	-0.764	-0.738	-0.711	-0.684	-0.656	-0.630	-0.601	-0.574	-0.548	-0.521	-0.494	-0.468	-0.442	-0.416	-0.390	-0.366	-0.342	-0.319	-0.296	-0.274	-0.252	-0.232	-0.212	-0.194	-0.176	-0.159	-0.142	-0.129	-0.115	-0.101	-0.089	-0.079	-0.069	-0.060	-0.051	-0.045	-0.039	-0.034	-0.029	-0.026	-0.024	-0.020	-0.019	-0.019	-0.018	-0.016	-0.018	-0.019	-0.020	-0.020	-0.021	-0.025	-0.025	-0.026	-0.029	-0.030	-0.031	-0.031	-0.031	-0.032	-0.030	-0.030	-0.029	-0.028	-0.024	-0.021	-0.016	-0.011	-0.005	0.001	0.009	0.016	0.026	0.035	0.046	0.058	0.070	0.081	0.095	0.110	0.125	0.140	0.155	0.171	0.189	0.205	0.221	0.239	0.258	0.275	0.292	0.310	0.326	0.344	0.360	0.376	0.391	0.406	0.421	0.435	0.448	0.459	0.470	0.480	0.489	0.496	0.504	0.509	0.512	0.515	0.518	0.518	0.516	0.515	0.511	0.507	0.500	0.494	0.484	0.474	0.462	0.450	0.439	0.424	0.408	0.391	0.374	0.355	0.335	0.316	0.295	0.274	0.251	0.229	0.206	0.182	0.160	0.136	0.111	0.088	0.062	0.039	0.015	-0.010	-0.034	-0.058	-0.081	-0.105	-0.128	-0.150	-0.172	-0.194	-0.215	-0.235	-0.255	-0.275	-0.294	-0.312	-0.330	-0.348	-0.362	-0.379	-0.394	-0.409	-0.422	-0.435	-0.448	-0.460	-0.471	-0.481	-0.492	-0.502	-0.511	-0.519	-0.528	-0.535	-0.542	-0.549	-0.555	-0.559	-0.564	-0.568	-0.572	-0.575	-0.578	-0.580	-0.581	-0.582	-0.584	-0.584	-0.585	-0.582	-0.581	-0.580	-0.578	-0.575	-0.571	-0.568	-0.562	-0.556	-0.551	-0.545	-0.538	-0.530	-0.521	-0.512	-0.502	-0.492	-0.482	-0.470	-0.458	-0.444	-0.431	-0.418	-0.401	-0.386	-0.370	-0.354	-0.336	-0.318	-0.299	-0.280	-0.259	-0.240	-0.219	-0.198	-0.175	-0.152	-0.130	-0.106	-0.082	-0.059	-0.035	-0.010	0.015	0.039	0.065	0.091	0.116	0.140	0.166	0.192	0.219	0.244	0.269	0.295	0.320	0.346	0.370	0.395	0.420	0.445	0.469	0.492	0.515	0.538	0.560	0.584	0.604	0.625	0.646	0.666	0.686	0.706	0.725	0.744	0.761	0.779	0.796	0.812	0.828	0.842	0.858	0.871	0.885	0.899	0.911	0.922	0.935	0.945	0.956	0.966	0.975	0.986	0.994	1.002	1.011	1.019	1.026	1.032	1.040	1.045	1.051	1.056	1.062	1.068	1.071	1.075	1.079	1.082	1.085	1.088	1.090	1.092	1.092	1.094	1.095	1.095	1.095	1.094	1.092	1.091	1.090	1.086	1.085	1.081	1.076	1.072	1.069	1.062	1.056	1.050	1.044	1.035	1.028	1.019	1.009	0.999	0.988	0.978	0.966	0.954	0.941	0.928	0.915	0.900	0.885	0.871	0.856	0.840	0.824	0.806	0.789	0.771	0.752	0.735	0.716	0.696	0.679	0.659	0.640	0.620	0.601	0.581	0.561	0.541	0.521	0.501	0.481	0.462	0.444	0.425	0.405	0.388	0.369	0.350	0.332	0.316	0.299	0.282	0.265	0.249	0.235	0.219	0.204	0.190	0.176	0.164	0.150	0.138	0.126	0.114	0.104	0.092	0.082	0.072	0.064	0.055	0.046	0.039	0.031	0.024	0.016	0.009	0.001	-0.005	-0.011	-0.018	-0.024	-0.030	-0.036	-0.042	-0.049	-0.055	-0.061	-0.069	-0.075	-0.082	-0.091	-0.099	-0.106	-0.115	-0.125	-0.135	-0.144	-0.156	-0.166	-0.179	-0.191	-0.205	-0.219	-0.234	-0.249	-0.265	-0.282	-0.299	-0.318	-0.338	-0.356	-0.378	-0.399	-0.421	-0.444	-0.468	-0.491	-0.516	-0.542	-0.569	-0.595	-0.622	-0.651	-0.680	-0.709	-0.739	-0.769	-0.798	-0.829	-0.860	-0.891	-0.922	-0.954	-0.986	-1.018	-1.050	-1.081	-1.112	-1.144	-1.175	-1.208	-1.239	-1.269	-1.299	-1.329	-1.358	-1.388	-1.415	-1.442	-1.470	-1.496	-1.521	-1.546	-1.570	-1.592	-1.614	-1.636	-1.656	-1.675	-1.694	-1.711	-1.728	-1.742	-1.758	-1.770	-1.782	-1.794	-1.804	-1.812	-1.819	-1.826	-1.831	-1.836	-1.838	-1.840	-1.842	-1.842	-1.840	-1.839	-1.835	-1.831	-1.826	-1.820	-1.815	-1.808	-1.799	-1.791	-1.781	-1.772	-1.761	-1.751	-1.741	-1.730	-1.718	-1.708	-1.695	-1.684	-1.672	-1.660	-1.650	-1.639	-1.628	-1.619	-1.608	-1.599	-1.589	-1.581	-1.575	-1.568	-1.562	-1.556	-1.552	-1.549	-1.548	-1.546	-1.545	-1.546	-1.549	-1.552	-1.555	-1.562	-1.568	-1.576	-1.585	-1.595	-1.606	-1.619	-1.631	-1.646	-1.662	-1.678	-1.694	-1.712	-1.730	-1.750	-1.769	-1.790	-1.810	-1.830	-1.851	-1.874	-1.895	-1.915	-1.936	-1.956	-1.978	-1.996	-2.016	-2.035	-2.051	-2.069	-2.085	-2.099	-2.112	-2.126	-2.138	-2.148	-2.156	-2.162	-2.169	-2.172	-2.174	-2.174	-2.174	-2.169	-2.164	-2.156	-2.149	-2.138	-2.125	-2.110	-2.092	-2.074	-2.054	-2.033	-2.007	-1.982	-1.954	-1.925	-1.895	-1.861	-1.828	-1.791	-1.754	-1.714	-1.675	-1.632	-1.590	-1.545	-1.500	-1.454	-1.406	-1.359	-1.310	-1.260	-1.209	-1.158	-1.106	-1.052	-1.000	-0.948	-0.894	-0.839	-0.785	-0.731	-0.678	-0.622	-0.569	-0.514	-0.460	-0.406	-0.352	-0.299	-0.246	-0.195	-0.141	-0.090	-0.040	0.010	0.060	0.110	0.158	0.205	0.252	0.299	0.344	0.388	0.430	0.472	0.512	0.554	0.592	0.630	0.668	0.704	0.738	0.771	0.805	0.835	0.865	0.894	0.921	0.948	0.972	0.996	1.018	1.040	1.060	1.079	1.096	1.114	1.128	1.142	1.156	1.168	1.179	1.189	1.198	1.206	1.212	1.219	1.225	1.229	1.231	1.235	1.236	1.238	1.239	1.239	1.239	1.239	1.236	1.235	1.232	1.229	1.226	1.222	1.220	1.216	1.212	1.209	1.204	1.199	1.194	1.190	1.185	1.180	1.175	1.170	1.164	1.158	1.152	1.146	1.141	1.134	1.129	1.121	1.116	1.108	1.101	1.094	1.086	1.078	1.069	1.060	1.050	1.040	1.029	1.019	1.006	0.994	0.980	0.965	0.950	0.934	0.919	0.900	0.881	0.862	0.842	0.820	0.799	0.776	0.751	0.726	0.701	0.675	0.648	0.619	0.589	0.560	0.530	0.498	0.466	0.432	0.400	0.366	0.331	0.298	0.261	0.226	0.190	0.154	0.118	0.081	0.045	0.009	-0.028	-0.064	-0.099	-0.135	-0.170	-0.205	-0.239	-0.272	-0.306	-0.340	-0.371	-0.404	-0.435	-0.465	-0.495	-0.524	-0.552	-0.580	-0.606	-0.631	-0.658	-0.682	-0.706	-0.729	-0.752	-0.774	-0.795	-0.816	-0.835	-0.855	-0.874	-0.892	-0.911	-0.929	-0.945	-0.964	-0.980	-0.996	-1.012	-1.029	-1.045	-1.061	-1.078	-1.092	-1.109	-1.125	-1.142	-1.158	-1.175	-1.191	-1.209	-1.226	-1.244	-1.262	-1.281	-1.300	-1.319	-1.339	-1.358	-1.379	-1.399	-1.420	-1.441	-1.462	-1.485	-1.508	-1.529	-1.552	-1.576	-1.600	-1.624	-1.648	-1.671	-1.695	-1.720	-1.745	-1.770	-1.795	-1.819	-1.844	-1.869	-1.895	-1.920	-1.945	-1.969	-1.995	-2.019	-2.045	-2.069	-2.094	-2.119	-2.144	-2.168	-2.191	-2.215	-2.239	-2.261	-2.285	-2.306	-2.329	-2.350	-2.372	-2.392	-2.414	-2.434	-2.452	-2.471	-2.489	-2.506	-2.524	-2.540	-2.556	-2.571	-2.584	-2.598	-2.610	-2.621	-2.631	-2.642	-2.650	-2.659	-2.666	-2.670	-2.675	-2.680	-2.681	-2.684	-2.684	-2.682	-2.680	-2.676	-2.671	-2.668	-2.659	-2.651	-2.642	-2.632	-2.620	-2.609	-2.594	-2.580	-2.564	-2.546	-2.530	-2.511	-2.491	-2.471	-2.451	-2.430	-2.408	-2.385	-2.361	-2.338	-2.314	-2.290	-2.266	-2.241	-2.218	-2.194	-2.170	-2.145	-2.120	-2.096	-2.072	-2.049	-2.026	-2.005	-1.982	-1.961	-1.940	-1.920	-1.900	-1.880	-1.862	-1.844	-1.828	-1.810	-1.795	-1.780	-1.765	-1.751	-1.739	-1.726	-1.715	-1.702	-1.694	-1.684	-1.674	-1.666	-1.659	-1.651	-1.642	-1.636	-1.631	-1.625	-1.619	-1.614	-1.608	-1.604	-1.599	-1.595	-1.590	-1.585	-1.581	-1.576	-1.572	-1.568	-1.564	-1.559	-1.554	-1.549	-1.544	-1.539	-1.534	-1.526	-1.521	-1.515	-1.509	-1.501	-1.495	-1.488	-1.480	-1.472	-1.465	-1.456	-1.448	-1.439	-1.429	-1.420	-1.410	-1.400	-1.389	-1.380	-1.368	-1.356	-1.345	-1.334	-1.320	-1.309	-1.295	-1.281	-1.268	-1.254	-1.240	-1.225	-1.210	-1.194	-1.179	-1.162	-1.146	-1.129	-1.112	-1.095	-1.076	-1.060	-1.041	-1.021	-1.004	-0.985	-0.965	-0.945	-0.926	-0.906	-0.886	-0.866	-0.846	-0.826	-0.806	-0.785	-0.766	-0.746	-0.726	-0.706	-0.686	-0.669	-0.650	-0.630	-0.612	-0.596	-0.579	-0.562	-0.546	-0.530	-0.516	-0.502	-0.490	-0.478	-0.466	-0.455	-0.445	-0.436	-0.426	-0.419	-0.412	-0.406	-0.401	-0.398	-0.392	-0.390	-0.388	-0.388	-0.388	-0.388	-0.390	-0.391	-0.395	-0.398	-0.401	-0.408	-0.412	-0.418	-0.424	-0.431	-0.439	-0.446	-0.454	-0.462	-0.470	-0.478	-0.486	-0.495	-0.504	-0.511	-0.519	-0.528	-0.535	-0.542	-0.549	-0.558	-0.562	-0.569	-0.575	-0.579	-0.584	-0.588	-0.591	-0.594	-0.595	-0.596	-0.596	-0.596	-0.595	-0.592	-0.590	-0.588	-0.584	-0.579	-0.574	-0.566	-0.560	-0.552	-0.542	-0.532	-0.524	-0.514	-0.501	-0.489	-0.476	-0.464	-0.450	-0.435	-0.419	-0.405	-0.389	-0.372	-0.355	-0.339	-0.322	-0.304	-0.288	-0.270	-0.252	-0.235	-0.216	-0.200	-0.182	-0.165	-0.149	-0.132	-0.116	-0.100	-0.085	-0.070	-0.055	-0.042	-0.029	-0.016	-0.004	0.006	0.018	0.026	0.035	0.042	0.050	0.058	0.062	0.066	0.070	0.072	0.075	0.075	0.074	0.074	0.072	0.070	0.065	0.061	0.056	0.049	0.042	0.036	0.028	0.019	0.009	-0.001	-0.011	-0.022	-0.034	-0.045	-0.059	-0.071	-0.084	-0.096	-0.110	-0.124	-0.136	-0.149	-0.162	-0.176	-0.189	-0.201	-0.215	-0.226	-0.238	-0.250	-0.261	-0.272	-0.282	-0.292	-0.302	-0.311	-0.319	-0.329	-0.336	-0.341	-0.349	-0.355	-0.361	-0.365	-0.370	-0.374	-0.378	-0.381	-0.382	-0.385	-0.388	-0.388	-0.390	-0.391	-0.391	-0.392	-0.392	-0.394	-0.392	-0.394	-0.394	-0.394	-0.394	-0.394	-0.394	-0.396	-0.398	-0.399	-0.400	-0.401	-0.404	-0.408	-0.411	-0.414	-0.419	-0.424	-0.429	-0.436	-0.441	-0.449	-0.458	-0.465	-0.474	-0.485	-0.495	-0.507	-0.519	-0.531	-0.545	-0.558	-0.572	-0.589	-0.604	-0.620	-0.636	-0.655	-0.672	-0.691	-0.710	-0.730	-0.750	-0.770	-0.791	-0.812	-0.834	-0.855	-0.876	-0.899	-0.921	-0.941	-0.965	-0.986	-1.009	-1.031	-1.052	-1.074	-1.095	-1.116	-1.138	-1.159	-1.178	-1.198	-1.218	-1.236	-1.255	-1.272	-1.290	-1.306	-1.321	-1.338	-1.352	-1.365	-1.376	-1.390	-1.400	-1.411	-1.421	-1.429	-1.439	-1.444	-1.451	-1.456	-1.460	-1.464	-1.465	-1.468	-1.468	-1.468	-1.466	-1.465	-1.462	-1.459	-1.455	-1.451	-1.445	-1.440	-1.434	-1.428	-1.419	-1.410	-1.402	-1.395	-1.385	-1.376	-1.366	-1.358	-1.348	-1.338	-1.329	-1.319	-1.308	-1.299	-1.290	-1.280	-1.271	-1.264	-1.255	-1.249	-1.240	-1.234	-1.228	-1.222	-1.218	-1.214	-1.211	-1.208	-1.205	-1.204	-1.204	-1.204	-1.205	-1.208	-1.210	-1.215	-1.219	-1.225	-1.230	-1.236	-1.244	-1.254	-1.264	-1.272	-1.285	-1.298	-1.310	-1.322	-1.338	-1.351	-1.369	-1.384	-1.400	-1.418	-1.435	-1.454	-1.474	-1.492	-1.512	-1.532	-1.554	-1.576	-1.596	-1.618	-1.640	-1.662	-1.684	-1.706	-1.729	-1.752	-1.775	-1.796	-1.820	-1.841	-1.864	-1.885	-1.908	-1.928	-1.949	-1.971	-1.990	-2.010	-2.030	-2.049	-2.068	-2.085	-2.102	-2.119	-2.134	-2.149	-2.164	-2.178	-2.190	-2.202	-2.214	-2.225	-2.235	-2.244	-2.252	-2.261	-2.266	-2.272	-2.279	-2.284	-2.288	-2.290	-2.294	-2.296	-2.298	-2.299	-2.300	-2.300	-2.300	-2.300	-2.300	-2.299	-2.296	-2.296	-2.295	-2.294	-2.292	-2.291	-2.291	-2.291	-2.291	-2.292	-2.294	-2.295	-2.298	-2.300	-2.304	-2.308	-2.312	-2.319	-2.325	-2.334	-2.341	-2.352	-2.362	-2.374	-2.388	-2.401	-2.416	-2.432	-2.449	-2.468	-2.486	-2.505	-2.526	-2.548	-2.571	-2.594	-2.619	-2.644	-2.669	-2.696	-2.722	-2.750	-2.778	-2.805	-2.835	-2.864	-2.891	-2.920	-2.950	-2.978	-3.006	-3.035	-3.064	-3.090	-3.118	-3.145	-3.171	-3.195	-3.221	-3.245	-3.268	-3.290	-3.311	-3.331	-3.351	-3.370	-3.388	-3.404	-3.420	-3.434	-3.448	-3.460	-3.470	-3.479	-3.489	-3.496	-3.501	-3.505	-3.510	-3.514	-3.514	-3.515	-3.515	-3.514	-3.510	-3.506	-3.502	-3.498	-3.491	-3.484	-3.476	-3.468	-3.458	-3.449	-3.438	-3.426	-3.414	-3.402	-3.390	-3.376	-3.361	-3.348	-3.334	-3.319	-3.304	-3.289	-3.272	-3.258	-3.241	-3.226	-3.211	-3.195	-3.180	-3.165	-3.150	-3.134	-3.120	-3.106	-3.091	-3.078	-3.064	-3.051	-3.039	-3.026	-3.015	-3.004	-2.992	-2.982	-2.972	-2.965	-2.956	-2.948	-2.940	-2.934	-2.926	-2.921	-2.916	-2.911	-2.905	-2.902	-2.900	-2.898	-2.894	-2.892	-2.891	-2.890	-2.889	-2.889	-2.889	-2.888	-2.888	-2.889	-2.889	-2.890	-2.889	-2.889	-2.890	-2.890	-2.890	-2.889	-2.889	-2.888	-2.885	-2.884	-2.882	-2.879	-2.876	-2.872	-2.869	-2.864	-2.859	-2.852	-2.846	-2.839	-2.832	-2.824	-2.814	-2.805	-2.795	-2.785	-2.772	-2.761	-2.749	-2.736	-2.722	-2.709	-2.695	-2.680	-2.665	-2.650	-2.634	-2.618	-2.601	-2.585	-2.569	-2.554	-2.536	-2.520	-2.502	-2.486	-2.469	-2.451	-2.435	-2.419	-2.402	-2.386	-2.371	-2.355	-2.340	-2.325	-2.309	-2.294	-2.280	-2.265	-2.252	-2.238	-2.225	-2.214	-2.201	-2.188	-2.176	-2.165	-2.155	-2.142	-2.132	-2.122	-2.112	-2.102	-2.094	-2.084	-2.075	-2.066	-2.058	-2.049	-2.041	-2.033	-2.026	-2.018	-2.010	-2.002	-1.995	-1.989	-1.980	-1.972	-1.968	-1.960	-1.952	-1.945	-1.939	-1.931	-1.924	-1.916	-1.909	-1.901	-1.895	-1.888	-1.880	-1.872	-1.865	-1.858	-1.850	-1.842	-1.834	-1.826	-1.819	-1.809	-1.801	-1.792	-1.784	-1.772	-1.764	-1.755	-1.744	-1.734	-1.724	-1.712	-1.701	-1.690	-1.679	-1.666	-1.654	-1.641	-1.629	-1.615	-1.602	-1.589	-1.574	-1.560	-1.544	-1.529	-1.512	-1.498	-1.480	-1.465	-1.449	-1.430	-1.414	-1.395	-1.379	-1.360	-1.341	-1.322	-1.305	-1.285	-1.268	-1.248	-1.230	-1.210	-1.190	-1.170	-1.151	-1.131	-1.112	-1.094	-1.075	-1.056	-1.038	-1.019	-1.000	-0.982	-0.965	-0.948	-0.930	-0.911	-0.896	-0.880	-0.862	-0.848	-0.834	-0.819	-0.804	-0.790	-0.776	-0.762	-0.750	-0.738	-0.725	-0.714	-0.701	-0.691	-0.680	-0.670	-0.660	-0.651	-0.642	-0.634	-0.625	-0.618	-0.610	-0.602	-0.596	-0.590	-0.584	-0.579	-0.572	-0.566	-0.561	-0.556	-0.552	-0.549	-0.544	-0.540	-0.538	-0.534	-0.531	-0.528	-0.525	-0.522	-0.519	-0.518	-0.515	-0.512	-0.511	-0.509	-0.507	-0.506	-0.505	-0.504	-0.504	-0.502	-0.500	-0.501	-0.500	-0.500	-0.500	-0.499	-0.499	-0.499	-0.499	-0.500	-0.500	-0.500	-0.500	-0.500	-0.500	-0.500	-0.500	-0.500	-0.500	-0.500	-0.499	-0.499	-0.498	-0.496	-0.495	-0.494	-0.494	-0.492	-0.491	-0.490	-0.488	-0.485	-0.484	-0.481	-0.479	-0.478	-0.475	-0.472	-0.470	-0.466	-0.464	-0.461	-0.456	-0.454	-0.450	-0.448	-0.445	-0.442	-0.439	-0.436	-0.434	-0.432	-0.430	-0.429	-0.428	-0.426	-0.426	-0.425	-0.426	-0.426	-0.428	-0.429	-0.430	-0.434	-0.438	-0.441	-0.446	-0.451	-0.458	-0.465	-0.472	-0.480	-0.490	-0.500	-0.509	-0.521	-0.532	-0.546	-0.559	-0.574	-0.588	-0.604	-0.620	-0.636	-0.655	-0.672	-0.691	-0.711	-0.730	-0.750	-0.770	-0.791	-0.812	-0.832	-0.855	-0.876	-0.898	-0.920	-0.942	-0.965	-0.986	-1.008	-1.030	-1.051	-1.072	-1.092	-1.114	-1.132	-1.152	-1.171	-1.189	-1.206	-1.224	-1.240	-1.256	-1.271	-1.285	-1.299	-1.310	-1.322	-1.332	-1.342	-1.352	-1.360	-1.368	-1.374	-1.380	-1.384	-1.388	-1.391	-1.392	-1.394	-1.394	-1.394	-1.392	-1.389	-1.386	-1.382	-1.379	-1.372	-1.368	-1.362	-1.354	-1.346	-1.339	-1.330	-1.321	-1.311	-1.301	-1.291	-1.281	-1.270	-1.260	-1.249	-1.236	-1.226	-1.215	-1.204	-1.192	-1.182	-1.171	-1.161	-1.150	-1.141	-1.131	-1.122	-1.114	-1.105	-1.098	-1.090	-1.082	-1.078	-1.072	-1.068	-1.062	-1.060	-1.056	-1.054	-1.052	-1.051	-1.052	-1.052	-1.054	-1.058	-1.060	-1.064	-1.068	-1.075	-1.081	-1.088	-1.095	-1.102	-1.112	-1.122	-1.131	-1.144	-1.154	-1.165	-1.178	-1.190	-1.202	-1.216	-1.229	-1.242	-1.255	-1.269	-1.282	-1.296	-1.310	-1.322	-1.336	-1.348	-1.360	-1.371	-1.382	-1.394	-1.402	-1.412	-1.421	-1.429	-1.435	-1.442	-1.448	-1.451	-1.455	-1.458	-1.459	-1.459	-1.458	-1.456	-1.452	-1.449	-1.445	-1.439	-1.431	-1.424	-1.414	-1.404	-1.394	-1.381	-1.369	-1.354	-1.341	-1.326	-1.310	-1.294	-1.278	-1.260	-1.244	-1.226	-1.208	-1.190	-1.172	-1.155	-1.136	-1.119	-1.104	-1.086	-1.069	-1.055	-1.039	-1.025	-1.011	-0.999	-0.988	-0.978	-0.966	-0.959	-0.951	-0.945	-0.941	-0.938	-0.935	-0.934	-0.934	-0.938	-0.940	-0.945	-0.951	-0.960	-0.969	-0.979	-0.991	-1.005	-1.020	-1.036	-1.052	-1.072	-1.091	-1.111	-1.134	-1.156	-1.180	-1.204	-1.229	-1.255	-1.282	-1.309	-1.336	-1.364	-1.391	-1.419	-1.448	-1.474	-1.501	-1.530	-1.556	-1.582	-1.609	-1.635	-1.659	-1.684	-1.705	-1.728	-1.749	-1.769	-1.788	-1.805	-1.822	-1.836	-1.850	-1.862	-1.872	-1.881	-1.889	-1.895	-1.900	-1.901	-1.904	-1.904	-1.902	-1.898	-1.892	-1.888	-1.879	-1.869	-1.859	-1.845	-1.832	-1.816	-1.800	-1.782	-1.764	-1.745	-1.724	-1.702	-1.680	-1.656	-1.632	-1.608	-1.581	-1.556	-1.531	-1.504	-1.476	-1.451	-1.424	-1.398	-1.370	-1.344	-1.319	-1.291	-1.265	-1.241	-1.218	-1.192	-1.170	-1.148	-1.126	-1.105	-1.086	-1.068	-1.050	-1.034	-1.018	-1.004	-0.990	-0.979	-0.969	-0.959	-0.951	-0.942	-0.939	-0.934	-0.930	-0.929	-0.928	-0.929	-0.931	-0.934	-0.938	-0.942	-0.948	-0.955	-0.964	-0.972	-0.981	-0.991	-1.004	-1.015	-1.026	-1.039	-1.054	-1.066	-1.080	-1.094	-1.108	-1.122	-1.136	-1.150	-1.165	-1.179	-1.191	-1.205	-1.219	-1.230	-1.242	-1.254	-1.264	-1.274	-1.282	-1.291	-1.299	-1.305	-1.310	-1.315	-1.318	-1.320	-1.320	-1.320	-1.320	-1.318	-1.314	-1.310	-1.304	-1.298	-1.289	-1.280	-1.269	-1.256	-1.244	-1.231	-1.215	-1.200	-1.182	-1.164	-1.145	-1.125	-1.105	-1.082	-1.059	-1.036	-1.012	-0.989	-0.962	-0.938	-0.911	-0.884	-0.856	-0.829	-0.802	-0.774	-0.746	-0.719	-0.691	-0.662	-0.635	-0.609	-0.581	-0.554	-0.528	-0.502	-0.476	-0.451	-0.428	-0.404	-0.379	-0.358	-0.336	-0.314	-0.294	-0.275	-0.256	-0.239	-0.222	-0.206	-0.192	-0.179	-0.166	-0.155	-0.145	-0.135	-0.126	-0.120	-0.114	-0.109	-0.102	-0.101	-0.098	-0.096	-0.096	-0.096	-0.099	-0.101	-0.104	-0.108	-0.112	-0.119	-0.124	-0.131	-0.139	-0.146	-0.155	-0.164	-0.174	-0.182	-0.192	-0.204	-0.215	-0.225	-0.238	-0.249	-0.261	-0.272	-0.284	-0.296	-0.308	-0.320	-0.331	-0.344	-0.355	-0.366	-0.376	-0.388	-0.399	-0.409	-0.419	-0.429	-0.438	-0.446	-0.455	-0.462	-0.470	-0.478	-0.484	-0.490	-0.495	-0.499	-0.504	-0.507	-0.510	-0.512	-0.515	-0.516	-0.515	-0.516	-0.515	-0.514	-0.511	-0.509	-0.506	-0.502	-0.498	-0.494	-0.488	-0.481	-0.475	-0.469	-0.461	-0.452	-0.445	-0.436	-0.428	-0.418	-0.409	-0.399	-0.389	-0.378	-0.369	-0.358	-0.346	-0.335	-0.325	-0.315	-0.304	-0.294	-0.285	-0.274	-0.265	-0.255	-0.246	-0.238	-0.230	-0.221	-0.215	-0.208	-0.201	-0.195	-0.191	-0.185	-0.181	-0.178	-0.175	-0.172	-0.171	-0.170	-0.171	-0.170	-0.171	-0.174	-0.176	-0.179	-0.182	-0.188	-0.192	-0.196	-0.202	-0.210	-0.216	-0.222	-0.230	-0.238	-0.246	-0.254	-0.262	-0.272	-0.281	-0.290	-0.299	-0.308	-0.316	-0.325	-0.334	-0.344	-0.351	-0.360	-0.369	-0.376	-0.382	-0.390	-0.398	-0.404	-0.409	-0.415	-0.421	-0.425	-0.429	-0.434	-0.438	-0.440	-0.442	-0.445	-0.448	-0.446	-0.448	-0.449	-0.448	-0.448	-0.445	-0.445	-0.441	-0.440	-0.436	-0.435	-0.430	-0.428	-0.422	-0.419	-0.415	-0.410	-0.405	-0.400	-0.394	-0.388	-0.384	-0.378	-0.372	-0.366	-0.360	-0.355	-0.349	-0.344	-0.339	-0.332	-0.328	-0.324	-0.319	-0.315	-0.310	-0.308	-0.305	-0.302	-0.299	-0.298	-0.298	-0.296	-0.295	-0.295	-0.298	-0.299	-0.300	-0.304	-0.309	-0.312	-0.318	-0.324	-0.330	-0.338	-0.345	-0.354	-0.365	-0.374	-0.385	-0.398	-0.410	-0.422	-0.436	-0.452	-0.468	-0.484	-0.500	-0.516	-0.535	-0.551	-0.570	-0.590	-0.609	-0.628	-0.648	-0.666	-0.686	-0.705	-0.725	-0.745	-0.764	-0.782	-0.800	-0.820	-0.838	-0.855	-0.871	-0.888	-0.902	-0.918	-0.931	-0.945	-0.956	-0.969	-0.980	-0.989	-0.998	-1.005	-1.011	-1.016	-1.021	-1.025	-1.028	-1.029	-1.028	-1.028	-1.026	-1.022	-1.019	-1.014	-1.008	-1.001	-0.994	-0.985	-0.975	-0.964	-0.954	-0.942	-0.929	-0.918	-0.904	-0.891	-0.876	-0.861	-0.848	-0.834	-0.819	-0.802	-0.789	-0.774	-0.759	-0.745	-0.730	-0.716	-0.701	-0.689	-0.676	-0.664	-0.651	-0.639	-0.629	-0.619	-0.609	-0.600	-0.592	-0.585	-0.578	-0.572	-0.569	-0.564	-0.560	-0.558	-0.555	-0.554	-0.554	-0.555	-0.556	-0.559	-0.561	-0.565	-0.569	-0.575	-0.580	-0.588	-0.594	-0.601	-0.610	-0.618	-0.628	-0.636	-0.646	-0.656	-0.666	-0.676	-0.689	-0.699	-0.710	-0.721	-0.732	-0.742	-0.754	-0.765	-0.776	-0.786	-0.796	-0.808	-0.816	-0.826	-0.835	-0.844	-0.851	-0.859	-0.865	-0.872	-0.878	-0.884	-0.889	-0.894	-0.898	-0.900	-0.902	-0.904	-0.904	-0.905	-0.904	-0.902	-0.900	-0.898	-0.894	-0.890	-0.886	-0.880	-0.874	-0.868	-0.861	-0.854	-0.845	-0.836	-0.828	-0.816	-0.808	-0.798	-0.788	-0.775	-0.765	-0.754	-0.741	-0.730	-0.718	-0.706	-0.694	-0.682	-0.671	-0.659	-0.646	-0.635	-0.624	-0.612	-0.601	-0.590	-0.580	-0.569	-0.560	-0.550	-0.541	-0.532	-0.522	-0.516	-0.509	-0.501	-0.495	-0.489	-0.484	-0.478	-0.474	-0.471	-0.468	-0.465	-0.462	-0.461	-0.459	-0.459	-0.459	-0.460	-0.460	-0.461	-0.462	-0.466	-0.469	-0.472	-0.476	-0.480	-0.484	-0.490	-0.496	-0.501	-0.507	-0.514	-0.521	-0.528	-0.535	-0.544	-0.551	-0.559	-0.566	-0.576	-0.584	-0.592	-0.602	-0.610	-0.619	-0.628	-0.636	-0.644	-0.652	-0.661	-0.670	-0.676	-0.685	-0.691	-0.699	-0.706	-0.714	-0.719	-0.724	-0.730	-0.735	-0.739	-0.742	-0.746	-0.750	-0.751	-0.754	-0.755	-0.755	-0.755	-0.755	-0.754	-0.751	-0.748	-0.745	-0.741	-0.736	-0.731	-0.726	-0.719	-0.712	-0.704	-0.696	-0.688	-0.678	-0.668	-0.658	-0.645	-0.632	-0.621	-0.609	-0.595	-0.581	-0.568	-0.554	-0.539	-0.522	-0.507	-0.492	-0.478	-0.461	-0.446	-0.430	-0.414	-0.398	-0.382	-0.368	-0.350	-0.335	-0.321	-0.306	-0.291	-0.278	-0.262	-0.249	-0.236	-0.222	-0.211	-0.199	-0.188	-0.176	-0.166	-0.156	-0.148	-0.139	-0.131	-0.122	-0.116	-0.110	-0.104	-0.098	-0.094	-0.090	-0.086	-0.081	-0.079	-0.078	-0.075	-0.072	-0.072	-0.071	-0.071	-0.070	-0.070	-0.070	-0.070	-0.070	-0.070	-0.070	-0.069	-0.069	-0.070	-0.069	-0.068	-0.065	-0.064	-0.062	-0.060	-0.056	-0.054	-0.050	-0.045	-0.039	-0.032	-0.028	-0.020	-0.011	-0.002	0.006	0.018	0.029	0.040	0.052	0.065	0.079	0.094	0.110	0.126	0.142	0.160	0.180	0.198	0.218	0.236	0.258	0.278	0.299	0.321	0.342	0.365	0.386	0.409	0.431	0.452	0.475	0.496	0.519	0.540	0.561	0.584	0.604	0.624	0.644	0.661	0.680	0.696	0.712	0.729	0.742	0.756	0.769	0.780	0.790	0.799	0.806	0.812	0.819	0.821	0.825	0.825	0.825	0.822	0.820	0.815	0.809	0.802	0.794	0.782	0.770	0.758	0.744	0.729	0.711	0.694	0.674	0.654	0.634	0.611	0.588	0.564	0.539	0.514	0.488	0.460	0.434	0.405	0.378	0.348	0.320	0.291	0.262	0.232	0.205	0.175	0.148	0.119	0.090	0.062	0.036	0.009	-0.018	-0.042	-0.068	-0.091	-0.115	-0.138	-0.160	-0.180	-0.201	-0.220	-0.239	-0.256	-0.274	-0.289	-0.304	-0.318	-0.330	-0.342	-0.354	-0.365	-0.374	-0.382	-0.391	-0.398	-0.405	-0.411	-0.416	-0.421	-0.425	-0.429	-0.432	-0.435	-0.438	-0.440	-0.442	-0.444	-0.446	-0.446	-0.448	-0.449	-0.450	-0.452	-0.454	-0.455	-0.458	-0.459	-0.461	-0.464	-0.466	-0.470	-0.472	-0.476	-0.481	-0.485	-0.490	-0.496	-0.501	-0.507	-0.514	-0.521	-0.529	-0.538	-0.546	-0.555	-0.565	-0.575	-0.585	-0.596	-0.608	-0.619	-0.630	-0.642	-0.655	-0.669	-0.681	-0.695	-0.709	-0.724	-0.736	-0.751	-0.765	-0.779	-0.794	-0.809	-0.822	-0.836	-0.851	-0.865	-0.880	-0.892	-0.905	-0.919	-0.931	-0.944	-0.955	-0.968	-0.978	-0.988	-0.998	-1.006	-1.015	-1.022	-1.029	-1.035	-1.040	-1.044	-1.049	-1.051	-1.054	-1.054	-1.055	-1.054	-1.051	-1.049	-1.045	-1.040	-1.034	-1.028	-1.020	-1.011	-1.001	-0.991	-0.979	-0.968	-0.952	-0.939	-0.925	-0.909	-0.892	-0.876	-0.858	-0.839	-0.819	-0.800	-0.780	-0.759	-0.739	-0.719	-0.696	-0.674	-0.652	-0.631	-0.609	-0.588	-0.566	-0.545	-0.524	-0.502	-0.482	-0.462	-0.441	-0.421	-0.402	-0.386	-0.368	-0.350	-0.334	-0.319	-0.305	-0.290	-0.278	-0.265	-0.254	-0.242	-0.234	-0.225	-0.218	-0.209	-0.204	-0.199	-0.195	-0.191	-0.189	-0.186	-0.186	-0.185	-0.188	-0.189	-0.190	-0.191	-0.195	-0.199	-0.202	-0.205	-0.211	-0.215	-0.220	-0.225	-0.230	-0.235	-0.240	-0.245	-0.250	-0.255	-0.260	-0.264	-0.266	-0.270	-0.272	-0.276	-0.276	-0.278	-0.278	-0.278	-0.276	-0.275	-0.272	-0.269	-0.265	-0.259	-0.254	-0.248	-0.239	-0.230	-0.221	-0.212	-0.201	-0.190	-0.179	-0.166	-0.152	-0.139	-0.125	-0.110	-0.095	-0.080	-0.064	-0.049	-0.032	-0.016	0.000	0.016	0.032	0.048	0.062	0.078	0.092	0.106	0.120	0.132	0.145	0.155	0.166	0.178	0.185	0.192	0.200	0.206	0.210	0.214	0.218	0.219	0.219	0.218	0.216	0.214	0.209	0.204	0.198	0.190	0.180	0.171	0.160	0.149	0.136	0.122	0.109	0.092	0.076	0.060	0.042	0.025	0.006	-0.012	-0.032	-0.052	-0.072	-0.092	-0.114	-0.135	-0.156	-0.178	-0.196	-0.219	-0.239	-0.260	-0.280	-0.300	-0.320	-0.339	-0.359	-0.378	-0.396	-0.414	-0.431	-0.449	-0.465	-0.480	-0.495	-0.510	-0.525	-0.539	-0.552	-0.565	-0.576	-0.588	-0.600	-0.610	-0.620	-0.629	-0.639	-0.646	-0.655	-0.662	-0.670	-0.675	-0.681	-0.688	-0.692	-0.696	-0.701	-0.704	-0.709	-0.711	-0.712	-0.715	-0.718	-0.719	-0.719	-0.720	-0.719	-0.719	-0.718	-0.716	-0.715	-0.712	-0.709	-0.705	-0.701	-0.696	-0.691	-0.685	-0.679	-0.671	-0.664	-0.655	-0.646	-0.636	-0.626	-0.615	-0.602	-0.590	-0.579	-0.564	-0.549	-0.534	-0.518	-0.501	-0.482	-0.464	-0.445	-0.426	-0.405	-0.384	-0.362	-0.339	-0.316	-0.292	-0.269	-0.244	-0.218	-0.192	-0.165	-0.139	-0.111	-0.084	-0.056	-0.028	0.000	0.029	0.058	0.086	0.116	0.144	0.172	0.201	0.230	0.259	0.288	0.316	0.344	0.372	0.401	0.428	0.455	0.481	0.507	0.535	0.559	0.585	0.610	0.634	0.658	0.680	0.702	0.724	0.745	0.765	0.786	0.805	0.824	0.842	0.860	0.876	0.892	0.909	0.925	0.940	0.954	0.968	0.980	0.994	1.006	1.018	1.030	1.040	1.051	1.060	1.070	1.080	1.089	1.098	1.106	1.114	1.121	1.128	1.135	1.141	1.148	1.154	1.159	1.165	1.170	1.175	1.179	1.182	1.188	1.190	1.192	1.196	1.199	1.199	1.201	1.202	1.202	1.202	1.201	1.201	1.200	1.199	1.196	1.192	1.190	1.186	1.181	1.176	1.170	1.164	1.156	1.150	1.141	1.134	1.124	1.114	1.104	1.092	1.081	1.070	1.059	1.045	1.032	1.020	1.005	0.990	0.975	0.960	0.944	0.928	0.912	0.896	0.879	0.861	0.845	0.826	0.809	0.791	0.774	0.755	0.736	0.719	0.701	0.682	0.665	0.648	0.630	0.611	0.594	0.576	0.559	0.541	0.525	0.509	0.492	0.476	0.460	0.445	0.430	0.414	0.399	0.385	0.371	0.358	0.344	0.331	0.318	0.306	0.294	0.282	0.271	0.261	0.250	0.241	0.231	0.220	0.211	0.202	0.194	0.185	0.176	0.169	0.161	0.151	0.145	0.138	0.129	0.121	0.115	0.106	0.099	0.090	0.081	0.074	0.066	0.056	0.048	0.038	0.028	0.018	0.006	-0.005	-0.018	-0.030	-0.042	-0.056	-0.071	-0.088	-0.102	-0.119	-0.136	-0.155	-0.174	-0.194	-0.215	-0.238	-0.259	-0.282	-0.306	-0.331	-0.356	-0.384	-0.410	-0.439	-0.468	-0.498	-0.528	-0.558	-0.589	-0.621	-0.652	-0.686	-0.719	-0.754	-0.786	-0.821	-0.855	-0.890	-0.925	-0.959	-0.994	-1.029	-1.062	-1.096	-1.131	-1.164	-1.196	-1.229	-1.261	-1.291	-1.321	-1.352	-1.381	-1.410	-1.436	-1.462	-1.488	-1.511	-1.535	-1.556	-1.579	-1.598	-1.616	-1.634	-1.650	-1.665	-1.678	-1.691	-1.701	-1.711	-1.720	-1.726	-1.732	-1.736	-1.740	-1.742	-1.744	-1.742	-1.742	-1.740	-1.735	-1.731	-1.726	-1.721	-1.712	-1.705	-1.698	-1.688	-1.679	-1.668	-1.658	-1.646	-1.635	-1.624	-1.612	-1.599	-1.589	-1.576	-1.565	-1.554	-1.542	-1.532	-1.522	-1.514	-1.504	-1.496	-1.488	-1.481	-1.475	-1.470	-1.466	-1.464	-1.461	-1.461	-1.461	-1.464	-1.466	-1.471	-1.476	-1.482	-1.490	-1.500	-1.511	-1.522	-1.536	-1.550	-1.565	-1.582	-1.600	-1.619	-1.639	-1.659	-1.680	-1.704	-1.726	-1.750	-1.774	-1.800	-1.824	-1.849	-1.876	-1.900	-1.926	-1.951	-1.978	-2.001	-2.026	-2.049	-2.072	-2.095	-2.115	-2.136	-2.155	-2.172	-2.190	-2.205	-2.220	-2.231	-2.241	-2.250	-2.259	-2.262	-2.266	-2.266	-2.266	-2.262	-2.258	-2.251	-2.242	-2.231	-2.218	-2.202	-2.184	-2.165	-2.144	-2.120	-2.094	-2.066	-2.038	-2.006	-1.971	-1.936	-1.900	-1.862	-1.821	-1.780	-1.738	-1.692	-1.646	-1.599	-1.550	-1.500	-1.450	-1.398	-1.346	-1.292	-1.238	-1.182	-1.128	-1.071	-1.015	-0.959	-0.901	-0.844	-0.786	-0.728	-0.671	-0.612	-0.555	-0.498	-0.441	-0.384	-0.326	-0.270	-0.214	-0.159	-0.104	-0.050	0.004	0.058	0.109	0.160	0.211	0.262	0.311	0.358	0.406	0.452	0.496	0.540	0.582	0.625	0.666	0.704	0.742	0.780	0.815	0.850	0.884	0.916	0.946	0.976	1.004	1.030	1.056	1.081	1.105	1.126	1.146	1.166	1.184	1.201	1.216	1.231	1.245	1.258	1.269	1.278	1.288	1.295	1.301	1.309	1.314	1.319	1.321	1.325	1.326	1.328	1.329	1.329	1.329	1.328	1.326	1.324	1.321	1.319	1.315	1.311	1.306	1.302	1.298	1.292	1.288	1.281	1.278	1.271	1.265	1.259	1.252	1.246	1.239	1.231	1.225	1.216	1.209	1.201	1.194	1.184	1.176	1.168	1.158	1.148	1.138	1.129	1.116	1.105	1.092	1.081	1.069	1.055	1.041	1.026	1.012	0.998	0.981	0.964	0.948	0.929	0.910	0.892	0.871	0.852	0.831	0.810	0.788	0.766	0.742	0.720	0.696	0.671	0.648	0.622	0.596	0.571	0.545	0.519	0.491	0.465	0.438	0.411	0.382	0.356	0.330	0.302	0.275	0.249	0.222	0.195	0.169	0.144	0.118	0.092	0.066	0.042	0.018	-0.006	-0.031	-0.052	-0.076	-0.099	-0.121	-0.142	-0.162	-0.184	-0.204	-0.224	-0.242	-0.262	-0.281	-0.298	-0.315	-0.334	-0.351	-0.368	-0.385	-0.400	-0.418	-0.432	-0.449	-0.465	-0.481	-0.496	-0.512	-0.529	-0.545	-0.560	-0.578	-0.594	-0.610	-0.626	-0.645	-0.661	-0.679	-0.698	-0.716	-0.734	-0.752	-0.772	-0.791	-0.811	-0.831	-0.852	-0.874	-0.895	-0.916	-0.939	-0.961	-0.984	-1.006	-1.030	-1.054	-1.078	-1.101	-1.126	-1.151	-1.176	-1.201	-1.228	-1.252	-1.279	-1.304	-1.330	-1.356	-1.381	-1.408	-1.432	-1.459	-1.485	-1.511	-1.536	-1.562	-1.586	-1.612	-1.639	-1.664	-1.689	-1.712	-1.739	-1.761	-1.786	-1.810	-1.834	-1.856	-1.880	-1.902	-1.924	-1.946	-1.969	-1.989	-2.010	-2.029	-2.049	-2.069	-2.086	-2.104	-2.122	-2.139	-2.154	-2.169	-2.184	-2.196	-2.210	-2.221	-2.234	-2.242	-2.251	-2.260	-2.269	-2.275	-2.279	-2.284	-2.288	-2.289	-2.290	-2.290	-2.289	-2.286	-2.281	-2.278	-2.270	-2.264	-2.255	-2.246	-2.236	-2.224	-2.212	-2.199	-2.184	-2.169	-2.154	-2.136	-2.118	-2.099	-2.080	-2.060	-2.040	-2.018	-1.998	-1.975	-1.952	-1.930	-1.906	-1.885	-1.861	-1.839	-1.816	-1.792	-1.769	-1.748	-1.725	-1.702	-1.681	-1.659	-1.639	-1.618	-1.596	-1.578	-1.559	-1.539	-1.521	-1.505	-1.489	-1.471	-1.456	-1.440	-1.428	-1.414	-1.400	-1.388	-1.376	-1.365	-1.352	-1.342	-1.332	-1.324	-1.315	-1.308	-1.298	-1.290	-1.282	-1.276	-1.269	-1.262	-1.256	-1.250	-1.244	-1.238	-1.231	-1.226	-1.220	-1.214	-1.209	-1.202	-1.196	-1.190	-1.184	-1.178	-1.171	-1.164	-1.159	-1.151	-1.144	-1.136	-1.129	-1.121	-1.112	-1.105	-1.096	-1.088	-1.079	-1.070	-1.060	-1.050	-1.040	-1.031	-1.021	-1.010	-0.999	-0.988	-0.978	-0.965	-0.952	-0.941	-0.928	-0.915	-0.902	-0.890	-0.875	-0.861	-0.846	-0.832	-0.816	-0.801	-0.786	-0.770	-0.754	-0.736	-0.720	-0.704	-0.685	-0.666	-0.650	-0.631	-0.612	-0.594	-0.575	-0.555	-0.536	-0.518	-0.498	-0.478	-0.459	-0.439	-0.420	-0.401	-0.382	-0.364	-0.345	-0.328	-0.309	-0.294	-0.276	-0.259	-0.242	-0.228	-0.212	-0.199	-0.185	-0.172	-0.161	-0.149	-0.139	-0.130	-0.121	-0.114	-0.106	-0.101	-0.096	-0.092	-0.090	-0.088	-0.086	-0.086	-0.088	-0.089	-0.091	-0.095	-0.099	-0.104	-0.110	-0.116	-0.122	-0.131	-0.139	-0.149	-0.158	-0.168	-0.178	-0.188	-0.199	-0.211	-0.221	-0.232	-0.244	-0.255	-0.265	-0.276	-0.288	-0.298	-0.309	-0.318	-0.328	-0.338	-0.345	-0.354	-0.361	-0.368	-0.375	-0.379	-0.385	-0.388	-0.391	-0.394	-0.395	-0.395	-0.396	-0.395	-0.394	-0.390	-0.388	-0.382	-0.378	-0.371	-0.365	-0.359	-0.350	-0.340	-0.330	-0.321	-0.308	-0.296	-0.284	-0.271	-0.256	-0.242	-0.229	-0.212	-0.198	-0.181	-0.165	-0.149	-0.132	-0.116	-0.100	-0.082	-0.065	-0.049	-0.032	-0.016	0.001	0.016	0.032	0.048	0.062	0.078	0.091	0.105	0.118	0.130	0.141	0.152	0.164	0.174	0.182	0.191	0.199	0.205	0.210	0.215	0.220	0.222	0.225	0.228	0.228	0.228	0.228	0.225	0.221	0.219	0.214	0.210	0.204	0.198	0.190	0.181	0.172	0.164	0.155	0.144	0.132	0.120	0.110	0.098	0.084	0.070	0.058	0.042	0.028	0.014	-0.001	-0.016	-0.031	-0.045	-0.060	-0.075	-0.090	-0.104	-0.119	-0.134	-0.146	-0.161	-0.175	-0.189	-0.201	-0.214	-0.226	-0.238	-0.249	-0.260	-0.271	-0.282	-0.292	-0.300	-0.310	-0.318	-0.326	-0.332	-0.340	-0.346	-0.352	-0.358	-0.362	-0.368	-0.371	-0.375	-0.379	-0.381	-0.384	-0.386	-0.388	-0.390	-0.391	-0.392	-0.394	-0.394	-0.395	-0.395	-0.396	-0.395	-0.396	-0.398	-0.399	-0.398	-0.400	-0.400	-0.402	-0.402	-0.405	-0.408	-0.411	-0.414	-0.418	-0.421	-0.426	-0.431	-0.438	-0.442	-0.450	-0.458	-0.465	-0.475	-0.484	-0.494	-0.505	-0.516	-0.528	-0.540	-0.554	-0.568	-0.582	-0.598	-0.614	-0.629	-0.646	-0.664	-0.682	-0.700	-0.719	-0.739	-0.758	-0.778	-0.796	-0.816	-0.836	-0.856	-0.878	-0.896	-0.918	-0.938	-0.958	-0.978	-0.996	-1.016	-1.035	-1.054	-1.070	-1.088	-1.104	-1.120	-1.136	-1.151	-1.165	-1.180	-1.191	-1.204	-1.215	-1.225	-1.235	-1.244	-1.251	-1.259	-1.265	-1.270	-1.275	-1.279	-1.280	-1.281	-1.284	-1.284	-1.282	-1.281	-1.281	-1.278	-1.274	-1.270	-1.265	-1.260	-1.255	-1.249	-1.242	-1.235	-1.228	-1.221	-1.212	-1.205	-1.198	-1.189	-1.181	-1.172	-1.164	-1.156	-1.148	-1.139	-1.131	-1.125	-1.116	-1.109	-1.102	-1.096	-1.090	-1.085	-1.079	-1.075	-1.070	-1.066	-1.064	-1.061	-1.058	-1.056	-1.056	-1.055	-1.056	-1.056	-1.058	-1.061	-1.062	-1.066	-1.071	-1.075	-1.080	-1.086	-1.092	-1.100	-1.108	-1.116	-1.126	-1.135	-1.145	-1.156	-1.169	-1.180	-1.194	-1.206	-1.220	-1.235	-1.249	-1.265	-1.280	-1.296	-1.314	-1.330	-1.349	-1.366	-1.384	-1.404	-1.424	-1.441	-1.461	-1.481	-1.501	-1.520	-1.541	-1.561	-1.582	-1.601	-1.622	-1.642	-1.661	-1.681	-1.702	-1.721	-1.741	-1.760	-1.779	-1.796	-1.815	-1.831	-1.848	-1.864	-1.879	-1.894	-1.909	-1.921	-1.934	-1.946	-1.959	-1.969	-1.978	-1.988	-1.996	-2.002	-2.010	-2.016	-2.021	-2.026	-2.029	-2.033	-2.035	-2.036	-2.038	-2.039	-2.039	-2.039	-2.038	-2.036	-2.036	-2.034	-2.031	-2.030	-2.027	-2.025	-2.024	-2.021	-2.020	-2.018	-2.018	-2.018	-2.016	-2.016	-2.018	-2.019	-2.021	-2.024	-2.029	-2.033	-2.039	-2.045	-2.051	-2.059	-2.069	-2.079	-2.090	-2.102	-2.115	-2.129	-2.145	-2.160	-2.178	-2.195	-2.215	-2.234	-2.255	-2.278	-2.300	-2.321	-2.346	-2.370	-2.394	-2.420	-2.445	-2.471	-2.498	-2.522	-2.550	-2.576	-2.602	-2.629	-2.654	-2.680	-2.705	-2.730	-2.755	-2.780	-2.804	-2.826	-2.849	-2.870	-2.891	-2.910	-2.931	-2.949	-2.966	-2.982	-2.998	-3.014	-3.025	-3.038	-3.050	-3.060	-3.070	-3.078	-3.085	-3.091	-3.096	-3.100	-3.104	-3.106	-3.106	-3.108	-3.106	-3.105	-3.102	-3.100	-3.096	-3.091	-3.086	-3.081	-3.075	-3.068	-3.059	-3.051	-3.042	-3.032	-3.024	-3.014	-3.002	-2.992	-2.980	-2.970	-2.958	-2.945	-2.932	-2.920	-2.906	-2.895	-2.881	-2.869	-2.855	-2.844	-2.830	-2.818	-2.804	-2.791	-2.778	-2.765	-2.751	-2.739	-2.728	-2.715	-2.702	-2.690	-2.680	-2.668	-2.658	-2.646	-2.636	-2.626	-2.615	-2.606	-2.598	-2.589	-2.579	-2.571	-2.562	-2.555	-2.548	-2.542	-2.536	-2.530	-2.524	-2.519	-2.514	-2.509	-2.505	-2.500	-2.498	-2.494	-2.490	-2.488	-2.484	-2.481	-2.479	-2.478	-2.474	-2.471	-2.469	-2.466	-2.464	-2.461	-2.459	-2.456	-2.454	-2.451	-2.448	-2.445	-2.439	-2.435	-2.431	-2.428	-2.421	-2.416	-2.410	-2.404	-2.396	-2.390	-2.381	-2.372	-2.364	-2.355	-2.346	-2.335	-2.324	-2.314	-2.302	-2.291	-2.279	-2.266	-2.254	-2.240	-2.226	-2.212	-2.200	-2.185	-2.171	-2.156	-2.141	-2.128	-2.111	-2.098	-2.081	-2.068	-2.052	-2.038	-2.022	-2.009	-1.994	-1.980	-1.966	-1.952	-1.939	-1.926	-1.914	-1.901	-1.890	-1.878	-1.868	-1.855	-1.846	-1.836	-1.826	-1.818	-1.809	-1.801	-1.794	-1.786	-1.779	-1.772	-1.766	-1.761	-1.758	-1.751	-1.748	-1.744	-1.741	-1.736	-1.735	-1.731	-1.729	-1.726	-1.724	-1.722	-1.721	-1.719	-1.718	-1.715	-1.714	-1.711	-1.711	-1.709	-1.706	-1.705	-1.702	-1.700	-1.699	-1.695	-1.692	-1.690	-1.686	-1.682	-1.679	-1.675	-1.670	-1.666	-1.661	-1.655	-1.649	-1.642	-1.636	-1.630	-1.620	-1.612	-1.604	-1.595	-1.586	-1.576	-1.566	-1.555	-1.544	-1.532	-1.522	-1.509	-1.496	-1.482	-1.469	-1.455	-1.440	-1.424	-1.410	-1.392	-1.378	-1.361	-1.344	-1.328	-1.310	-1.292	-1.275	-1.255	-1.238	-1.220	-1.201	-1.182	-1.164	-1.144	-1.125	-1.105	-1.085	-1.066	-1.046	-1.026	-1.009	-0.990	-0.969	-0.951	-0.932	-0.914	-0.895	-0.876	-0.860	-0.841	-0.824	-0.808	-0.790	-0.774	-0.758	-0.742	-0.726	-0.711	-0.696	-0.682	-0.669	-0.655	-0.641	-0.629	-0.616	-0.605	-0.594	-0.582	-0.571	-0.561	-0.552	-0.542	-0.534	-0.525	-0.516	-0.509	-0.501	-0.494	-0.489	-0.482	-0.478	-0.471	-0.466	-0.462	-0.458	-0.452	-0.449	-0.444	-0.441	-0.438	-0.436	-0.432	-0.429	-0.428	-0.426	-0.424	-0.421	-0.420	-0.419	-0.418	-0.416	-0.416	-0.415	-0.414	-0.412	-0.412	-0.412	-0.412	-0.411	-0.410	-0.410	-0.410	-0.409	-0.409	-0.409	-0.409	-0.408	-0.408	-0.408	-0.408	-0.405	-0.405	-0.404	-0.404	-0.402	-0.400	-0.399	-0.398	-0.395	-0.394	-0.391	-0.388	-0.385	-0.382	-0.379	-0.376	-0.374	-0.369	-0.366	-0.362	-0.359	-0.355	-0.351	-0.348	-0.342	-0.339	-0.334	-0.330	-0.325	-0.321	-0.316	-0.312	-0.309	-0.305	-0.301	-0.296	-0.295	-0.291	-0.288	-0.285	-0.284	-0.282	-0.280	-0.280	-0.280	-0.279	-0.280	-0.281	-0.284	-0.285	-0.289	-0.292	-0.298	-0.301	-0.309	-0.315	-0.322	-0.330	-0.339	-0.349	-0.359	-0.370	-0.382	-0.395	-0.406	-0.421	-0.435	-0.450	-0.465	-0.481	-0.498	-0.515	-0.532	-0.551	-0.569	-0.589	-0.608	-0.628	-0.648	-0.668	-0.688	-0.708	-0.728	-0.748	-0.768	-0.789	-0.809	-0.828	-0.848	-0.868	-0.886	-0.904	-0.924	-0.941	-0.959	-0.976	-0.991	-1.008	-1.022	-1.038	-1.051	-1.065	-1.076	-1.088	-1.099	-1.110	-1.119	-1.128	-1.136	-1.144	-1.150	-1.155	-1.161	-1.166	-1.169	-1.171	-1.174	-1.175	-1.175	-1.176	-1.176	-1.175	-1.172	-1.171	-1.169	-1.165	-1.160	-1.156	-1.151	-1.146	-1.140	-1.135	-1.129	-1.121	-1.114	-1.108	-1.100	-1.091	-1.084	-1.076	-1.068	-1.059	-1.052	-1.044	-1.035	-1.028	-1.019	-1.012	-1.004	-0.996	-0.989	-0.982	-0.975	-0.969	-0.962	-0.956	-0.950	-0.944	-0.940	-0.935	-0.930	-0.926	-0.924	-0.919	-0.916	-0.914	-0.912	-0.910	-0.909	-0.909	-0.909	-0.910	-0.910	-0.911	-0.914	-0.916	-0.919	-0.922	-0.926	-0.931	-0.935	-0.940	-0.946	-0.951	-0.958	-0.964	-0.971	-0.979	-0.985	-0.992	-1.001	-1.009	-1.016	-1.025	-1.032	-1.041	-1.050	-1.056	-1.065	-1.072	-1.080	-1.088	-1.092	-1.100	-1.106	-1.112	-1.118	-1.121	-1.126	-1.130	-1.132	-1.135	-1.138	-1.138	-1.138	-1.138	-1.138	-1.135	-1.132	-1.129	-1.125	-1.119	-1.112	-1.108	-1.101	-1.092	-1.082	-1.074	-1.064	-1.052	-1.042	-1.030	-1.019	-1.005	-0.992	-0.979	-0.966	-0.952	-0.938	-0.924	-0.910	-0.896	-0.881	-0.869	-0.855	-0.842	-0.829	-0.818	-0.804	-0.794	-0.782	-0.772	-0.764	-0.755	-0.748	-0.742	-0.736	-0.731	-0.728	-0.725	-0.724	-0.724	-0.726	-0.728	-0.730	-0.736	-0.742	-0.749	-0.758	-0.768	-0.779	-0.791	-0.805	-0.820	-0.835	-0.851	-0.870	-0.889	-0.909	-0.929	-0.951	-0.972	-0.996	-1.021	-1.045	-1.070	-1.096	-1.121	-1.148	-1.175	-1.201	-1.226	-1.252	-1.279	-1.305	-1.331	-1.356	-1.381	-1.406	-1.429	-1.452	-1.475	-1.496	-1.518	-1.538	-1.556	-1.574	-1.590	-1.606	-1.620	-1.632	-1.644	-1.654	-1.662	-1.670	-1.676	-1.680	-1.682	-1.684	-1.682	-1.680	-1.678	-1.671	-1.665	-1.659	-1.649	-1.638	-1.625	-1.611	-1.596	-1.580	-1.562	-1.544	-1.524	-1.502	-1.481	-1.458	-1.434	-1.409	-1.384	-1.358	-1.331	-1.305	-1.278	-1.249	-1.220	-1.194	-1.165	-1.136	-1.108	-1.079	-1.051	-1.025	-0.998	-0.971	-0.945	-0.920	-0.896	-0.872	-0.851	-0.829	-0.808	-0.789	-0.770	-0.754	-0.738	-0.722	-0.710	-0.698	-0.688	-0.679	-0.671	-0.665	-0.661	-0.658	-0.655	-0.655	-0.656	-0.659	-0.661	-0.666	-0.674	-0.681	-0.689	-0.699	-0.710	-0.722	-0.735	-0.749	-0.762	-0.779	-0.794	-0.810	-0.825	-0.842	-0.860	-0.878	-0.894	-0.911	-0.928	-0.945	-0.961	-0.978	-0.992	-1.008	-1.022	-1.035	-1.048	-1.060	-1.071	-1.080	-1.089	-1.098	-1.104	-1.109	-1.112	-1.116	-1.118	-1.118	-1.116	-1.114	-1.111	-1.105	-1.099	-1.090	-1.080	-1.070	-1.058	-1.044	-1.029	-1.014	-0.998	-0.979	-0.960	-0.939	-0.918	-0.895	-0.872	-0.848	-0.824	-0.799	-0.772	-0.746	-0.720	-0.692	-0.665	-0.638	-0.610	-0.581	-0.552	-0.525	-0.498	-0.470	-0.442	-0.415	-0.389	-0.361	-0.335	-0.310	-0.286	-0.261	-0.238	-0.215	-0.192	-0.172	-0.151	-0.131	-0.112	-0.095	-0.079	-0.061	-0.046	-0.032	-0.020	-0.006	0.005	0.016	0.025	0.034	0.042	0.049	0.054	0.060	0.065	0.069	0.072	0.075	0.076	0.076	0.076	0.078	0.076	0.075	0.072	0.070	0.068	0.065	0.061	0.058	0.054	0.048	0.044	0.039	0.034	0.028	0.021	0.016	0.011	0.005	-0.001	-0.008	-0.012	-0.020	-0.026	-0.031	-0.038	-0.045	-0.050	-0.056	-0.062	-0.068	-0.074	-0.079	-0.085	-0.089	-0.094	-0.099	-0.104	-0.109	-0.111	-0.115	-0.119	-0.122	-0.125	-0.128	-0.131	-0.132	-0.134	-0.135	-0.138	-0.138	-0.136	-0.138	-0.138	-0.135	-0.134	-0.132	-0.131	-0.129	-0.125	-0.121	-0.119	-0.115	-0.110	-0.106	-0.101	-0.095	-0.089	-0.084	-0.078	-0.070	-0.065	-0.058	-0.050	-0.044	-0.036	-0.030	-0.021	-0.014	-0.008	0.000	0.008	0.015	0.022	0.029	0.035	0.042	0.048	0.054	0.059	0.062	0.068	0.071	0.075	0.078	0.080	0.082	0.084	0.085	0.085	0.084	0.084	0.081	0.079	0.076	0.072	0.068	0.064	0.058	0.051	0.045	0.038	0.031	0.022	0.014	0.005	-0.004	-0.014	-0.025	-0.034	-0.045	-0.055	-0.066	-0.076	-0.088	-0.099	-0.109	-0.119	-0.130	-0.141	-0.151	-0.161	-0.169	-0.179	-0.188	-0.196	-0.204	-0.211	-0.219	-0.224	-0.230	-0.236	-0.241	-0.245	-0.249	-0.251	-0.252	-0.254	-0.255	-0.255	-0.255	-0.254	-0.250	-0.248	-0.245	-0.240	-0.238	-0.232	-0.226	-0.220	-0.214	-0.208	-0.200	-0.191	-0.185	-0.176	-0.168	-0.158	-0.150	-0.140	-0.130	-0.121	-0.111	-0.101	-0.091	-0.082	-0.072	-0.062	-0.054	-0.045	-0.036	-0.028	-0.020	-0.012	-0.005	0.001	0.008	0.012	0.018	0.022	0.026	0.029	0.031	0.032	0.034	0.034	0.032	0.032	0.029	0.026	0.021	0.018	0.012	0.005	-0.001	-0.009	-0.019	-0.029	-0.039	-0.049	-0.061	-0.074	-0.086	-0.101	-0.115	-0.131	-0.146	-0.162	-0.180	-0.196	-0.215	-0.232	-0.252	-0.270	-0.289	-0.309	-0.328	-0.346	-0.365	-0.385	-0.405	-0.422	-0.440	-0.459	-0.476	-0.495	-0.511	-0.528	-0.544	-0.559	-0.574	-0.589	-0.601	-0.614	-0.625	-0.636	-0.646	-0.656	-0.665	-0.672	-0.679	-0.684	-0.689	-0.694	-0.696	-0.699	-0.700	-0.700	-0.700	-0.698	-0.696	-0.692	-0.688	-0.682	-0.678	-0.670	-0.664	-0.655	-0.648	-0.639	-0.629	-0.620	-0.610	-0.599	-0.588	-0.578	-0.565	-0.554	-0.542	-0.530	-0.519	-0.507	-0.495	-0.484	-0.472	-0.461	-0.450	-0.440	-0.430	-0.420	-0.411	-0.404	-0.394	-0.388	-0.380	-0.374	-0.368	-0.362	-0.359	-0.355	-0.352	-0.349	-0.348	-0.346	-0.346	-0.348	-0.348	-0.350	-0.352	-0.356	-0.361	-0.365	-0.371	-0.376	-0.384	-0.390	-0.398	-0.406	-0.414	-0.422	-0.432	-0.442	-0.452	-0.462	-0.472	-0.482	-0.494	-0.504	-0.515	-0.526	-0.536	-0.548	-0.556	-0.568	-0.576	-0.588	-0.596	-0.606	-0.614	-0.622	-0.630	-0.638	-0.644	-0.651	-0.656	-0.662	-0.666	-0.671	-0.675	-0.678	-0.680	-0.682	-0.684	-0.684	-0.684	-0.682	-0.681	-0.680	-0.678	-0.674	-0.670	-0.665	-0.661	-0.655	-0.650	-0.644	-0.636	-0.629	-0.621	-0.614	-0.605	-0.596	-0.589	-0.579	-0.569	-0.560	-0.550	-0.541	-0.530	-0.521	-0.510	-0.501	-0.490	-0.481	-0.470	-0.461	-0.451	-0.442	-0.434	-0.424	-0.415	-0.408	-0.400	-0.392	-0.385	-0.378	-0.370	-0.365	-0.360	-0.354	-0.349	-0.345	-0.340	-0.338	-0.335	-0.332	-0.331	-0.330	-0.329	-0.329	-0.330	-0.331	-0.332	-0.335	-0.339	-0.341	-0.345	-0.349	-0.355	-0.360	-0.365	-0.372	-0.380	-0.386	-0.395	-0.402	-0.411	-0.420	-0.430	-0.440	-0.450	-0.460	-0.470	-0.481	-0.492	-0.502	-0.514	-0.524	-0.535	-0.545	-0.558	-0.568	-0.579	-0.589	-0.599	-0.609	-0.619	-0.626	-0.635	-0.644	-0.651	-0.658	-0.665	-0.671	-0.676	-0.681	-0.686	-0.689	-0.691	-0.692	-0.694	-0.695	-0.695	-0.694	-0.691	-0.689	-0.685	-0.680	-0.675	-0.669	-0.662	-0.655	-0.646	-0.638	-0.628	-0.618	-0.606	-0.594	-0.580	-0.568	-0.555	-0.540	-0.524	-0.509	-0.494	-0.478	-0.461	-0.444	-0.426	-0.409	-0.391	-0.374	-0.355	-0.338	-0.320	-0.301	-0.284	-0.265	-0.248	-0.230	-0.212	-0.195	-0.179	-0.161	-0.145	-0.129	-0.114	-0.098	-0.082	-0.069	-0.054	-0.040	-0.028	-0.015	-0.004	0.009	0.021	0.031	0.040	0.050	0.059	0.066	0.075	0.082	0.089	0.095	0.101	0.106	0.111	0.116	0.120	0.124	0.126	0.130	0.131	0.134	0.136	0.139	0.139	0.140	0.141	0.142	0.142	0.144	0.145	0.145	0.146	0.146	0.148	0.148	0.150	0.151	0.151	0.152	0.155	0.159	0.160	0.162	0.168	0.171	0.175	0.180	0.186	0.191	0.196	0.204	0.211	0.219	0.228	0.238	0.246	0.256	0.268	0.280	0.292	0.305	0.319	0.332	0.348	0.362	0.379	0.395	0.412	0.428	0.446	0.464	0.482	0.501	0.521	0.539	0.559	0.579	0.598	0.618	0.635	0.656	0.675	0.694	0.712	0.731	0.750	0.768	0.784	0.800	0.818	0.832	0.846	0.860	0.874	0.886	0.896	0.906	0.916	0.924	0.930	0.936	0.941	0.944	0.945	0.946	0.948	0.945	0.942	0.939	0.932	0.925	0.918	0.908	0.898	0.885	0.872	0.858	0.842	0.826	0.809	0.791	0.770	0.751	0.730	0.708	0.684	0.660	0.636	0.612	0.586	0.560	0.534	0.507	0.481	0.454	0.428	0.400	0.372	0.346	0.319	0.292	0.265	0.240	0.215	0.189	0.164	0.139	0.115	0.092	0.069	0.049	0.026	0.006	-0.014	-0.032	-0.051	-0.068	-0.085	-0.101	-0.115	-0.130	-0.144	-0.156	-0.169	-0.180	-0.191	-0.201	-0.210	-0.219	-0.226	-0.232	-0.240	-0.246	-0.251	-0.256	-0.261	-0.266	-0.269	-0.272	-0.278	-0.280	-0.282	-0.285	-0.289	-0.291	-0.294	-0.296	-0.300	-0.304	-0.306	-0.310	-0.314	-0.318	-0.321	-0.328	-0.332	-0.338	-0.344	-0.350	-0.358	-0.365	-0.372	-0.381	-0.390	-0.399	-0.409	-0.420	-0.431	-0.442	-0.456	-0.469	-0.482	-0.495	-0.509	-0.525	-0.540	100.000	5.000	2.000	1.000	2.000	0.000	0.000	0.000	0.000	0.000	0.000	0.000	0.000	0.000	0.000	0.000	0.000	0.000	-1.354	-1.364	-1.370	-1.378	-1.384	-1.389	-1.394	-1.398	-1.401	-1.404	-1.405	-1.405	-1.408	-1.406	-1.405	-1.404	-1.401	-1.398	-1.394	-1.391	-1.386	-1.381	-1.375	-1.370	-1.364	-1.356	-1.350	-1.342	-1.335	-1.326	-1.319	-1.310	-1.302	-1.294	-1.286	-1.278	-1.269	-1.261	-1.252	-1.245	-1.238	-1.230	-1.224	-1.218	-1.210	-1.206	-1.201	-1.198	-1.192	-1.190	-1.188	-1.188	-1.186	-1.186	-1.188	-1.189	-1.191	-1.195	-1.200	-1.206	-1.211	-1.219	-1.226	-1.236	-1.245	-1.258	-1.269	-1.280	-1.294	-1.309	-1.324	-1.339	-1.355	-1.374	-1.390	-1.409	-1.429	-1.449	-1.468	-1.488	-1.509	-1.530	-1.550	-1.571	-1.592	-1.614	-1.634	-1.655	-1.675	-1.695	-1.714	-1.734	-1.752	-1.770	-1.788	-1.804	-1.821	-1.836	-1.850	-1.864	-1.878	-1.889	-1.899	-1.908	-1.916	-1.924	-1.929	-1.934	-1.938	-1.940	-1.941	-1.941	-1.941	-1.939	-1.934	-1.930	-1.922	-1.916	-1.906	-1.898	-1.886	-1.874	-1.860	-1.846	-1.831	-1.814	-1.796	-1.779	-1.759	-1.739	-1.719	-1.698	-1.675	-1.652	-1.630	-1.606	-1.581	-1.558	-1.534	-1.508	-1.484	-1.458	-1.434	-1.409	-1.384	-1.359	-1.336	-1.311	-1.288	-1.264	-1.242	-1.221	-1.199	-1.178	-1.159	-1.140	-1.120	-1.104	-1.088	-1.071	-1.058	-1.044	-1.031	-1.020	-1.010	-1.000	-0.994	-0.985	-0.980	-0.976	-0.972	-0.970	-0.970	-0.970	-0.970	-0.972	-0.975	-0.980	-0.986	-0.992	-0.999	-1.008	-1.016	-1.026	-1.038	-1.049	-1.060	-1.074	-1.088	-1.102	-1.116	-1.131	-1.146	-1.162	-1.178	-1.194	-1.210	-1.228	-1.244	-1.261	-1.278	-1.295	-1.311	-1.328	-1.344	-1.360	-1.375	-1.392	-1.408	-1.422	-1.438	-1.452	-1.466	-1.480	-1.492	-1.506	-1.519	-1.530	-1.541	-1.552	-1.562	-1.572	-1.582	-1.591	-1.600	-1.608	-1.615	-1.624	-1.630	-1.638	-1.644	-1.650	-1.656	-1.661	-1.666	-1.672	-1.676	-1.681	-1.686	-1.691	-1.695	-1.700	-1.705	-1.710	-1.714	-1.719	-1.724	-1.730	-1.735	-1.740	-1.746	-1.751	-1.756	-1.764	-1.770	-1.778	-1.784	-1.791	-1.800	-1.808	-1.816	-1.825	-1.835	-1.845	-1.854	-1.865	-1.875	-1.886	-1.898	-1.910	-1.922	-1.934	-1.946	-1.959	-1.971	-1.985	-1.998	-2.013	-2.026	-2.039	-2.052	-2.066	-2.081	-2.092	-2.108	-2.120	-2.134	-2.146	-2.160	-2.171	-2.184	-2.195	-2.208	-2.219	-2.229	-2.239	-2.249	-2.258	-2.264	-2.272	-2.279	-2.285	-2.290	-2.295	-2.299	-2.301	-2.304	-2.305	-2.306	-2.304	-2.302	-2.301	-2.298	-2.292	-2.286	-2.281	-2.274	-2.265	-2.256	-2.248	-2.236	-2.224	-2.212	-2.200	-2.186	-2.171	-2.158	-2.141	-2.126	-2.109	-2.092	-2.076	-2.059	-2.040	-2.024	-2.005	-1.986	-1.969	-1.951	-1.934	-1.915	-1.899	-1.882	-1.865	-1.849	-1.834	-1.820	-1.805	-1.791	-1.779	-1.768	-1.756	-1.745	-1.735	-1.728	-1.721	-1.714	-1.709	-1.704	-1.700	-1.699	-1.699	-1.698	-1.700	-1.701	-1.705	-1.710	-1.715	-1.721	-1.730	-1.738	-1.746	-1.758	-1.769	-1.781	-1.795	-1.809	-1.824	-1.839	-1.856	-1.872	-1.890	-1.909	-1.926	-1.946	-1.966	-1.986	-2.007	-2.027	-2.049	-2.069	-2.091	-2.112	-2.135	-2.156	-2.180	-2.202	-2.224	-2.246	-2.268	-2.289	-2.311	-2.331	-2.352	-2.372	-2.394	-2.412	-2.434	-2.454	-2.471	-2.491	-2.509	-2.526	-2.544	-2.561	-2.578	-2.594	-2.609	-2.624	-2.638	-2.650	-2.664	-2.676	-2.689	-2.699	-2.710	-2.720	-2.731	-2.740	-2.749	-2.758	-2.766	-2.774	-2.780	-2.786	-2.794	-2.799	-2.804	-2.810	-2.815	-2.820	-2.824	-2.829	-2.832	-2.838	-2.842	-2.846	-2.851	-2.854	-2.859	-2.864	-2.868	-2.872	-2.878	-2.884	-2.889	-2.895	-2.901	-2.910	-2.916	-2.925	-2.934	-2.944	-2.952	-2.964	-2.975	-2.988	-3.000	-3.014	-3.029	-3.044	-3.061	-3.079	-3.096	-3.116	-3.135	-3.156	-3.179	-3.201	-3.225	-3.249	-3.275	-3.301	-3.328	-3.356	-3.384	-3.412	-3.442	-3.472	-3.502	-3.532	-3.565	-3.598	-3.629	-3.661	-3.694	-3.729	-3.761	-3.794	-3.826	-3.859	-3.892	-3.924	-3.956	-3.989	-4.019	-4.050	-4.081	-4.111	-4.140	-4.168	-4.196	-4.222	-4.250	-4.275	-4.300	-4.324	-4.346	-4.368	-4.388	-4.408	-4.426	-4.442	-4.459	-4.472	-4.488	-4.500	-4.511	-4.521	-4.530	-4.538	-4.545	-4.550	-4.555	-4.558	-4.560	-4.561	-4.561	-4.560	-4.559	-4.555	-4.551	-4.546	-4.541	-4.534	-4.526	-4.519	-4.510	-4.499	-4.490	-4.478	-4.466	-4.454	-4.441	-4.428	-4.414	-4.399	-4.385	-4.370	-4.356	-4.341	-4.325	-4.310	-4.294	-4.279	-4.262	-4.248	-4.232	-4.218	-4.202	-4.188	-4.172	-4.159	-4.145	-4.132	-4.120	-4.108	-4.095	-4.085	-4.074	-4.064	-4.054	-4.045	-4.036	-4.029	-4.022	-4.016	-4.010	-4.006	-4.001	-3.998	-3.995	-3.994	-3.991	-3.991	-3.991	-3.992	-3.994	-3.995	-3.998	-4.000	-4.003	-4.008	-4.011	-4.015	-4.020	-4.025	-4.030	-4.035	-4.040	-4.046	-4.052	-4.058	-4.064	-4.070	-4.076	-4.081	-4.085	-4.091	-4.095	-4.100	-4.102	-4.106	-4.109	-4.111	-4.112	-4.115	-4.115	-4.115	-4.114	-4.112	-4.111	-4.108	-4.105	-4.101	-4.096	-4.090	-4.085	-4.077	-4.070	-4.061	-4.052	-4.043	-4.032	-4.021	-4.009	-3.998	-3.984	-3.969	-3.955	-3.941	-3.925	-3.909	-3.892	-3.876	-3.858	-3.840	-3.822	-3.805	-3.785	-3.768	-3.749	-3.729	-3.710	-3.691	-3.672	-3.652	-3.634	-3.615	-3.596	-3.578	-3.558	-3.539	-3.521	-3.502	-3.484	-3.468	-3.450	-3.432	-3.415	-3.400	-3.382	-3.368	-3.351	-3.336	-3.321	-3.308	-3.294	-3.281	-3.268	-3.254	-3.242	-3.230	-3.219	-3.208	-3.198	-3.186	-3.176	-3.166	-3.158	-3.149	-3.140	-3.131	-3.122	-3.115	-3.108	-3.100	-3.092	-3.085	-3.078	-3.071	-3.065	-3.058	-3.050	-3.044	-3.038	-3.030	-3.024	-3.015	-3.009	-3.001	-2.992	-2.985	-2.978	-2.969	-2.960	-2.952	-2.942	-2.932	-2.922	-2.912	-2.902	-2.890	-2.879	-2.868	-2.855	-2.841	-2.828	-2.814	-2.799	-2.785	-2.769	-2.754	-2.736	-2.721	-2.704	-2.686	-2.669	-2.650	-2.631	-2.612	-2.592	-2.574	-2.554	-2.532	-2.512	-2.491	-2.471	-2.450	-2.428	-2.408	-2.386	-2.365	-2.342	-2.321	-2.300	-2.279	-2.256	-2.235	-2.214	-2.192	-2.171	-2.151	-2.131	-2.110	-2.090	-2.070	-2.051	-2.030	-2.013	-1.994	-1.974	-1.955	-1.938	-1.919	-1.901	-1.884	-1.868	-1.850	-1.834	-1.818	-1.802	-1.786	-1.770	-1.755	-1.741	-1.726	-1.712	-1.699	-1.685	-1.671	-1.658	-1.645	-1.634	-1.621	-1.609	-1.596	-1.584	-1.574	-1.562	-1.551	-1.540	-1.530	-1.519	-1.509	-1.500	-1.491	-1.481	-1.472	-1.464	-1.455	-1.448	-1.439	-1.431	-1.424	-1.416	-1.410	-1.404	-1.398	-1.391	-1.385	-1.380	-1.374	-1.369	-1.365	-1.359	-1.355	-1.350	-1.345	-1.341	-1.336	-1.332	-1.329	-1.324	-1.320	-1.316	-1.311	-1.306	-1.301	-1.298	-1.292	-1.286	-1.281	-1.276	-1.270	-1.262	-1.256	-1.250	-1.241	-1.234	-1.226	-1.218	-1.209	-1.200	-1.189	-1.180	-1.169	-1.159	-1.148	-1.135	-1.122	-1.110	-1.098	-1.084	-1.070	-1.058	-1.044	-1.029	-1.014	-1.001	-0.988	-0.972	-0.959	-0.944	-0.930	-0.918	-0.904	-0.890	-0.878	-0.865	-0.854	-0.842	-0.832	-0.822	-0.812	-0.805	-0.798	-0.790	-0.782	-0.778	-0.774	-0.769	-0.768	-0.765	-0.764	-0.764	-0.765	-0.768	-0.771	-0.775	-0.780	-0.785	-0.792	-0.800	-0.808	-0.819	-0.828	-0.839	-0.850	-0.862	-0.875	-0.888	-0.902	-0.916	-0.930	-0.946	-0.961	-0.976	-0.992	-1.008	-1.022	-1.039	-1.054	-1.069	-1.084	-1.098	-1.112	-1.126	-1.140	-1.152	-1.165	-1.178	-1.188	-1.199	-1.208	-1.216	-1.225	-1.232	-1.239	-1.244	-1.249	-1.252	-1.255	-1.259	-1.260	-1.260	-1.259	-1.258	-1.255	-1.251	-1.248	-1.242	-1.236	-1.230	-1.222	-1.214	-1.206	-1.196	-1.185	-1.175	-1.162	-1.151	-1.139	-1.125	-1.111	-1.096	-1.082	-1.069	-1.054	-1.039	-1.025	-1.009	-0.994	-0.979	-0.964	-0.948	-0.934	-0.919	-0.905	-0.891	-0.878	-0.865	-0.852	-0.841	-0.829	-0.819	-0.808	-0.798	-0.789	-0.782	-0.776	-0.769	-0.764	-0.759	-0.756	-0.752	-0.751	-0.751	-0.751	-0.751	-0.755	-0.759	-0.762	-0.768	-0.772	-0.779	-0.788	-0.795	-0.805	-0.815	-0.824	-0.835	-0.848	-0.859	-0.872	-0.885	-0.899	-0.912	-0.926	-0.940	-0.954	-0.968	-0.981	-0.995	-1.009	-1.021	-1.034	-1.046	-1.058	-1.069	-1.078	-1.088	-1.096	-1.104	-1.110	-1.115	-1.120	-1.125	-1.126	-1.128	-1.128	-1.128	-1.125	-1.120	-1.115	-1.109	-1.101	-1.092	-1.081	-1.070	-1.056	-1.042	-1.026	-1.010	-0.992	-0.975	-0.954	-0.932	-0.912	-0.890	-0.868	-0.842	-0.819	-0.794	-0.769	-0.744	-0.719	-0.691	-0.666	-0.640	-0.615	-0.589	-0.564	-0.538	-0.514	-0.490	-0.466	-0.444	-0.422	-0.400	-0.381	-0.361	-0.344	-0.328	-0.312	-0.298	-0.285	-0.272	-0.261	-0.252	-0.245	-0.238	-0.232	-0.229	-0.228	-0.228	-0.229	-0.231	-0.235	-0.241	-0.248	-0.258	-0.265	-0.278	-0.290	-0.304	-0.319	-0.335	-0.352	-0.371	-0.390	-0.410	-0.432	-0.455	-0.478	-0.501	-0.526	-0.551	-0.576	-0.601	-0.629	-0.655	-0.681	-0.709	-0.735	-0.762	-0.789	-0.816	-0.841	-0.868	-0.892	-0.919	-0.944	-0.968	-0.990	-1.012	-1.034	-1.055	-1.075	-1.095	-1.112	-1.129	-1.145	-1.160	-1.172	-1.186	-1.198	-1.208	-1.216	-1.225	-1.231	-1.236	-1.240	-1.242	-1.245	-1.246	-1.245	-1.242	-1.241	-1.236	-1.231	-1.225	-1.220	-1.212	-1.204	-1.194	-1.185	-1.174	-1.162	-1.151	-1.140	-1.126	-1.114	-1.100	-1.088	-1.074	-1.060	-1.048	-1.034	-1.020	-1.008	-0.995	-0.982	-0.970	-0.958	-0.948	-0.936	-0.926	-0.918	-0.910	-0.902	-0.896	-0.890	-0.886	-0.881	-0.879	-0.878	-0.875	-0.876	-0.878	-0.879	-0.884	-0.888	-0.892	-0.899	-0.908	-0.916	-0.925	-0.935	-0.948	-0.959	-0.972	-0.986	-1.002	-1.018	-1.032	-1.050	-1.068	-1.085	-1.104	-1.122	-1.142	-1.162	-1.181	-1.201	-1.221	-1.240	-1.260	-1.280	-1.299	-1.318	-1.336	-1.355	-1.372	-1.388	-1.405	-1.420	-1.435	-1.449	-1.462	-1.474	-1.484	-1.495	-1.502	-1.510	-1.515	-1.520	-1.525	-1.526	-1.528	-1.528	-1.526	-1.524	-1.519	-1.514	-1.506	-1.498	-1.488	-1.478	-1.465	-1.450	-1.435	-1.420	-1.402	-1.382	-1.362	-1.342	-1.320	-1.298	-1.274	-1.250	-1.224	-1.199	-1.171	-1.144	-1.116	-1.088	-1.060	-1.030	-1.000	-0.971	-0.942	-0.912	-0.882	-0.854	-0.824	-0.796	-0.766	-0.738	-0.710	-0.684	-0.656	-0.630	-0.606	-0.580	-0.556	-0.532	-0.511	-0.490	-0.470	-0.450	-0.431	-0.414	-0.398	-0.382	-0.369	-0.355	-0.342	-0.332	-0.322	-0.314	-0.306	-0.300	-0.294	-0.289	-0.286	-0.282	-0.281	-0.281	-0.281	-0.282	-0.285	-0.288	-0.291	-0.296	-0.299	-0.305	-0.312	-0.319	-0.325	-0.332	-0.341	-0.349	-0.356	-0.366	-0.375	-0.384	-0.394	-0.402	-0.412	-0.421	-0.431	-0.441	-0.450	-0.460	-0.468	-0.478	-0.486	-0.494	-0.501	-0.510	-0.518	-0.524	-0.530	-0.536	-0.544	-0.548	-0.552	-0.558	-0.561	-0.565	-0.569	-0.571	-0.572	-0.574	-0.575	-0.576	-0.575	-0.575	-0.574	-0.574	-0.571	-0.569	-0.565	-0.562	-0.559	-0.554	-0.550	-0.544	-0.538	-0.531	-0.526	-0.519	-0.512	-0.504	-0.498	-0.490	-0.480	-0.472	-0.465	-0.455	-0.446	-0.436	-0.428	-0.419	-0.409	-0.400	-0.390	-0.381	-0.371	-0.361	-0.352	-0.342	-0.334	-0.325	-0.316	-0.309	-0.300	-0.292	-0.285	-0.279	-0.270	-0.264	-0.259	-0.252	-0.248	-0.242	-0.236	-0.234	-0.229	-0.226	-0.224	-0.221	-0.219	-0.218	-0.216	-0.215	-0.216	-0.215	-0.216	-0.218	-0.219	-0.220	-0.222	-0.225	-0.228	-0.230	-0.234	-0.238	-0.240	-0.245	-0.248	-0.252	-0.258	-0.260	-0.264	-0.269	-0.272	-0.276	-0.280	-0.285	-0.288	-0.290	-0.294	-0.298	-0.299	-0.301	-0.302	-0.305	-0.305	-0.305	-0.306	-0.306	-0.306	-0.305	-0.304	-0.301	-0.300	-0.296	-0.294	-0.291	-0.286	-0.281	-0.278	-0.272	-0.266	-0.261	-0.255	-0.248	-0.240	-0.235	-0.226	-0.220	-0.211	-0.204	-0.196	-0.186	-0.179	-0.170	-0.162	-0.155	-0.146	-0.138	-0.130	-0.121	-0.114	-0.106	-0.099	-0.091	-0.084	-0.079	-0.071	-0.065	-0.060	-0.055	-0.051	-0.046	-0.044	-0.041	-0.038	-0.036	-0.036	-0.035	-0.035	-0.036	-0.038	-0.040	-0.042	-0.048	-0.051	-0.056	-0.062	-0.068	-0.075	-0.082	-0.090	-0.100	-0.109	-0.120	-0.130	-0.141	-0.154	-0.165	-0.179	-0.191	-0.205	-0.219	-0.232	-0.248	-0.262	-0.279	-0.294	-0.309	-0.324	-0.340	-0.355	-0.370	-0.385	-0.400	-0.415	-0.430	-0.444	-0.456	-0.471	-0.482	-0.495	-0.506	-0.518	-0.528	-0.538	-0.546	-0.555	-0.562	-0.569	-0.575	-0.580	-0.584	-0.586	-0.589	-0.590	-0.592	-0.590	-0.590	-0.589	-0.586	-0.581	-0.578	-0.572	-0.568	-0.560	-0.554	-0.546	-0.538	-0.528	-0.519	-0.509	-0.499	-0.488	-0.476	-0.465	-0.454	-0.442	-0.431	-0.420	-0.408	-0.396	-0.384	-0.374	-0.361	-0.350	-0.340	-0.330	-0.319	-0.309	-0.301	-0.291	-0.282	-0.276	-0.269	-0.262	-0.256	-0.252	-0.248	-0.244	-0.241	-0.239	-0.238	-0.238	-0.238	-0.238	-0.239	-0.241	-0.244	-0.248	-0.252	-0.258	-0.262	-0.269	-0.276	-0.284	-0.292	-0.301	-0.311	-0.320	-0.330	-0.341	-0.351	-0.362	-0.375	-0.386	-0.400	-0.411	-0.424	-0.436	-0.449	-0.461	-0.474	-0.488	-0.499	-0.511	-0.524	-0.536	-0.549	-0.559	-0.571	-0.582	-0.594	-0.605	-0.614	-0.625	-0.634	-0.642	-0.652	-0.660	-0.668	-0.675	-0.682	-0.689	-0.695	-0.700	-0.706	-0.710	-0.715	-0.718	-0.721	-0.722	-0.725	-0.726	-0.726	-0.726	-0.726	-0.725	-0.724	-0.721	-0.720	-0.716	-0.712	-0.709	-0.704	-0.700	-0.694	-0.688	-0.681	-0.675	-0.668	-0.660	-0.652	-0.646	-0.636	-0.629	-0.620	-0.611	-0.602	-0.592	-0.584	-0.574	-0.564	-0.554	-0.544	-0.534	-0.525	-0.515	-0.505	-0.495	-0.486	-0.478	-0.468	-0.459	-0.451	-0.441	-0.435	-0.428	-0.420	-0.412	-0.406	-0.401	-0.395	-0.391	-0.386	-0.382	-0.379	-0.378	-0.376	-0.375	-0.374	-0.375	-0.376	-0.378	-0.380	-0.384	-0.388	-0.392	-0.399	-0.405	-0.411	-0.419	-0.428	-0.436	-0.446	-0.458	-0.469	-0.480	-0.492	-0.506	-0.520	-0.534	-0.548	-0.562	-0.576	-0.591	-0.606	-0.622	-0.639	-0.654	-0.669	-0.685	-0.700	-0.715	-0.730	-0.745	-0.759	-0.772	-0.785	-0.799	-0.811	-0.822	-0.834	-0.844	-0.854	-0.862	-0.871	-0.879	-0.885	-0.890	-0.894	-0.898	-0.900	-0.901	-0.902	-0.902	-0.900	-0.898	-0.895	-0.890	-0.882	-0.878	-0.870	-0.861	-0.851	-0.841	-0.829	-0.818	-0.804	-0.791	-0.778	-0.761	-0.746	-0.730	-0.712	-0.695	-0.678	-0.660	-0.641	-0.621	-0.604	-0.584	-0.565	-0.545	-0.528	-0.507	-0.489	-0.470	-0.451	-0.432	-0.415	-0.398	-0.380	-0.364	-0.348	-0.332	-0.316	-0.302	-0.289	-0.276	-0.264	-0.251	-0.240	-0.229	-0.220	-0.211	-0.204	-0.196	-0.189	-0.184	-0.179	-0.175	-0.172	-0.169	-0.168	-0.165	-0.166	-0.166	-0.166	-0.169	-0.170	-0.172	-0.175	-0.179	-0.181	-0.185	-0.189	-0.194	-0.198	-0.201	-0.206	-0.211	-0.215	-0.219	-0.221	-0.225	-0.229	-0.231	-0.234	-0.236	-0.236	-0.238	-0.238	-0.238	-0.235	-0.232	-0.229	-0.225	-0.220	-0.215	-0.208	-0.200	-0.191	-0.182	-0.172	-0.161	-0.148	-0.135	-0.120	-0.105	-0.089	-0.072	-0.056	-0.038	-0.018	0.002	0.022	0.044	0.065	0.088	0.109	0.132	0.156	0.179	0.201	0.226	0.249	0.272	0.296	0.319	0.342	0.365	0.386	0.409	0.430	0.450	0.470	0.489	0.507	0.524	0.541	0.558	0.571	0.584	0.596	0.608	0.616	0.626	0.634	0.639	0.644	0.645	0.648	0.649	0.648	0.644	0.640	0.635	0.629	0.621	0.612	0.602	0.590	0.576	0.562	0.548	0.531	0.514	0.495	0.475	0.455	0.434	0.414	0.390	0.368	0.344	0.319	0.295	0.270	0.245	0.219	0.192	0.166	0.141	0.116	0.090	0.065	0.039	0.015	-0.009	-0.034	-0.058	-0.080	-0.102	-0.125	-0.146	-0.166	-0.186	-0.205	-0.224	-0.241	-0.258	-0.274	-0.288	-0.304	-0.316	-0.329	-0.339	-0.350	-0.360	-0.369	-0.378	-0.384	-0.390	-0.396	-0.401	-0.405	-0.408	-0.411	-0.414	-0.416	-0.416	-0.418	-0.418	-0.416	-0.415	-0.415	-0.414	-0.412	-0.410	-0.408	-0.406	-0.404	-0.401	-0.399	-0.398	-0.395	-0.392	-0.391	-0.390	-0.388	-0.388	-0.386	-0.386	-0.386	-0.386	-0.389	-0.390	-0.391	-0.394	-0.396	-0.400	-0.404	-0.409	-0.412	-0.419	-0.424	-0.431	-0.438	-0.445	-0.454	-0.461	-0.471	-0.480	-0.491	-0.502	-0.512	-0.524	-0.536	-0.548	-0.561	-0.572	-0.585	-0.599	-0.612	-0.625	-0.639	-0.654	-0.668	-0.680	-0.695	-0.709	-0.722	-0.736	-0.750	-0.762	-0.775	-0.788	-0.800	-0.812	-0.824	-0.834	-0.844	-0.854	-0.862	-0.871	-0.879	-0.885	-0.891	-0.896	-0.902	-0.906	-0.908	-0.910	-0.911	-0.911	-0.910	-0.908	-0.906	-0.902	-0.896	-0.891	-0.885	-0.876	-0.868	-0.859	-0.848	-0.835	-0.822	-0.809	-0.794	-0.779	-0.761	-0.744	-0.726	-0.708	-0.686	-0.668	-0.646	-0.624	-0.601	-0.580	-0.556	-0.532	-0.509	-0.485	-0.460	-0.436	-0.410	-0.386	-0.362	-0.336	-0.312	-0.289	-0.264	-0.240	-0.216	-0.195	-0.171	-0.150	-0.129	-0.108	-0.086	-0.066	-0.048	-0.030	-0.011	0.005	0.020	0.036	0.051	0.064	0.076	0.089	0.100	0.110	0.119	0.128	0.134	0.141	0.148	0.152	0.158	0.160	0.164	0.168	0.170	0.171	0.174	0.175	0.175	0.176	0.176	0.178	0.178	0.178	0.178	0.179	0.179	0.180	0.181	0.184	0.186	0.189	0.192	0.196	0.200	0.206	0.211	0.218	0.224	0.232	0.242	0.251	0.261	0.272	0.286	0.299	0.312	0.326	0.341	0.358	0.374	0.390	0.408	0.425	0.444	0.462	0.481	0.500	0.519	0.540	0.559	0.578	0.596	0.616	0.635	0.654	0.672	0.690	0.706	0.722	0.739	0.752	0.766	0.779	0.791	0.802	0.811	0.820	0.829	0.835	0.839	0.842	0.845	0.848	0.848	0.845	0.844	0.840	0.834	0.829	0.821	0.812	0.804	0.792	0.780	0.769	0.755	0.740	0.725	0.710	0.694	0.676	0.659	0.640	0.621	0.602	0.584	0.564	0.544	0.525	0.506	0.486	0.468	0.448	0.429	0.410	0.391	0.372	0.356	0.339	0.321	0.305	0.289	0.275	0.259	0.245	0.232	0.219	0.206	0.194	0.184	0.171	0.162	0.152	0.144	0.135	0.128	0.120	0.111	0.105	0.100	0.094	0.089	0.084	0.079	0.074	0.070	0.066	0.064	0.059	0.055	0.052	0.050	0.048	0.044	0.042	0.040	0.039	0.035	0.032	0.031	0.029	0.026	0.025	0.024	0.020	0.019	0.018	0.016	0.014	0.012	0.011	0.010	0.009	0.008	0.006	0.005	0.005	0.005	0.005	0.005	0.005	0.006	0.008	0.008	0.010	0.011	0.014	0.018	0.020	0.024	0.028	0.032	0.036	0.042	0.048	0.054	0.060	0.069	0.076	0.085	0.094	0.102	0.112	0.124	0.135	0.146	0.159	0.171	0.186	0.201	0.215	0.230	0.248	0.264	0.282	0.300	0.320	0.339	0.359	0.379	0.400	0.422	0.445	0.468	0.491	0.516	0.540	0.566	0.591	0.618	0.645	0.672	0.699	0.728	0.755	0.785	0.814	0.844	0.874	0.904	0.935	0.965	0.996	1.028	1.060	1.091	1.122	1.154	1.186	1.219	1.251	1.282	1.315	1.348	1.380	1.412	1.444	1.478	1.509	1.541	1.572	1.606	1.638	1.669	1.700	1.731	1.764	1.792	1.824	1.854	1.885	1.914	1.942	1.972	2.001	2.029	2.056	2.084	2.111	2.138	2.164	2.190	2.215	2.238	2.262	2.286	2.309	2.330	2.351	2.372	2.392	2.411	2.430	2.448	2.464	2.480	2.495	2.509	2.521	2.534	2.546	2.558	2.566	2.574	2.582	2.590	2.595	2.599	2.604	2.606	2.608	2.608	2.609	2.606	2.604	2.601	2.596	2.590	2.584	2.576	2.569	2.560	2.549	2.539	2.526	2.512	2.500	2.486	2.471	2.455	2.439	2.422	2.404	2.385	2.366	2.348	2.329	2.308	2.286	2.268	2.244	2.222	2.200	2.179	2.155	2.132	2.109	2.085	2.061	2.038	2.013	1.988	1.964	1.939	1.912	1.888	1.862	1.836	1.810	1.784	1.758	1.731	1.704	1.676	1.648	1.620	1.591	1.561	1.531	1.501	1.470	1.438	1.405	1.372	1.339	1.304	1.266	1.230	1.192	1.154	1.114	1.072	1.029	0.985	0.940	0.894	0.845	0.796	0.746	0.694	0.640	0.584	0.529	0.471	0.410	0.349	0.286	0.221	0.155	0.088	0.019	-0.052	-0.124	-0.198	-0.272	-0.349	-0.428	-0.506	-0.586	-0.668	-0.751	-0.834	-0.919	-1.005	-1.091	-1.179	-1.265	-1.354	-1.444	-1.532	-1.622	-1.712	-1.802	-1.892	-1.982	-2.072	-2.162	-2.252	-2.342	-2.431	-2.519	-2.608	-2.692	-2.779	-2.865	-2.949	-3.031	-3.112	-3.194	-3.272	-3.350	-3.426	-3.501	-3.575	-3.646	-3.718	-3.785	-3.851	-3.916	-3.979	-4.040	-4.099	-4.156	-4.211	-4.264	-4.315	-4.364	-4.411	-4.455	-4.499	-4.540	-4.579	-4.615	-4.650	-4.684	-4.715	-4.744	-4.771	-4.796	-4.820	-4.842	-4.862	-4.882	-4.899	-4.915	-4.930	-4.944	-4.955	-4.966	-4.976	-4.985	-4.992	-5.000	-5.005	-5.011	-5.016	-5.021	-5.024	-5.029	-5.030	-5.034	-5.036	-5.039	-5.040	-5.042	-5.045	-5.049	-5.051	-5.054	-5.059	-5.061	-5.066	-5.070	-5.076	-5.081	-5.088	-5.095	-5.102	-5.110	-5.119	-5.129	-5.139	-5.149	-5.160	-5.171	-5.184	-5.196	-5.210	-5.224	-5.238	-5.251	-5.266	-5.281	-5.296	-5.310	-5.325	-5.340	-5.354	-5.366	-5.381	-5.394	-5.406	-5.418	-5.428	-5.438	-5.446	-5.454	-5.460	-5.465	-5.468	-5.470	-5.470	-5.469	-5.466	-5.461	-5.455	-5.446	-5.435	-5.422	-5.408	-5.390	-5.370	-5.349	-5.325	-5.299	-5.269	-5.239	-5.205	-5.169	-5.131	-5.091	-5.049	-5.004	-4.958	-4.910	-4.859	-4.806	-4.751	-4.695	-4.636	-4.576	-4.515	-4.452	-4.388	-4.321	-4.255	-4.186	-4.116	-4.046	-3.975	-3.902	-3.830	-3.755	-3.682	-3.608	-3.531	-3.456	-3.380	-3.305	-3.230	-3.154	-3.078	-3.002	-2.926	-2.851	-2.776	-2.701	-2.629	-2.555	-2.482	-2.409	-2.338	-2.266	-2.196	-2.126	-2.056	-1.989	-1.920	-1.852	-1.788	-1.722	-1.658	-1.592	-1.529	-1.468	-1.405	-1.345	-1.285	-1.226	-1.168	-1.110	-1.054	-0.999	-0.941	-0.888	-0.835	-0.781	-0.729	-0.679	-0.628	-0.578	-0.529	-0.480	-0.432	-0.386	-0.340	-0.295	-0.250	-0.206	-0.162	-0.121	-0.080	-0.039	0.002	0.041	0.080	0.120	0.158	0.192	0.230	0.265	0.300	0.334	0.368	0.401	0.434	0.465	0.496	0.528	0.558	0.586	0.615	0.644	0.671	0.698	0.725	0.750	0.775	0.800	0.824	0.849	0.871	0.894	0.916	0.936	0.959	0.979	0.998	1.018	1.035	1.054	1.071	1.089	1.105	1.121	1.136	1.151	1.165	1.179	1.191	1.202	1.215	1.228	1.238	1.246	1.255	1.262	1.271	1.278	1.285	1.290	1.295	1.299	1.302	1.305	1.308	1.309	1.310	1.310	1.310	1.310	1.308	1.306	1.304	1.301	1.298	1.295	1.291	1.288	1.284	1.278	1.274	1.268	1.264	1.258	1.252	1.246	1.241	1.236	1.230	1.225	1.220	1.214	1.209	1.206	1.202	1.199	1.195	1.191	1.190	1.188	1.185	1.184	1.184	1.182	1.182	1.184	1.185	1.185	1.188	1.190	1.192	1.195	1.198	1.202	1.206	1.211	1.215	1.219	1.224	1.229	1.234	1.239	1.244	1.248	1.254	1.258	1.261	1.265	1.269	1.272	1.275	1.278	1.279	1.281	1.280	1.280	1.280	1.280	1.276	1.275	1.271	1.266	1.260	1.254	1.248	1.239	1.229	1.219	1.209	1.195	1.182	1.169	1.154	1.139	1.121	1.104	1.085	1.065	1.045	1.024	1.002	0.979	0.955	0.932	0.906	0.881	0.854	0.828	0.800	0.771	0.742	0.715	0.685	0.656	0.625	0.595	0.564	0.532	0.501	0.471	0.439	0.408	0.375	0.344	0.311	0.279	0.246	0.215	0.184	0.151	0.120	0.089	0.056	0.026	-0.004	-0.035	-0.065	-0.094	-0.122	-0.151	-0.179	-0.206	-0.232	-0.260	-0.286	-0.311	-0.335	-0.358	-0.381	-0.402	-0.424	-0.445	-0.462	-0.482	-0.499	-0.515	-0.530	-0.545	-0.559	-0.570	-0.580	-0.590	-0.599	-0.606	-0.612	-0.618	-0.621	-0.624	-0.625	-0.625	-0.624	-0.622	-0.619	-0.615	-0.610	-0.604	-0.596	-0.588	-0.579	-0.569	-0.558	-0.546	-0.534	-0.521	-0.509	-0.495	-0.481	-0.468	-0.452	-0.439	-0.424	-0.409	-0.395	-0.381	-0.368	-0.354	-0.340	-0.326	-0.315	-0.302	-0.292	-0.282	-0.274	-0.264	-0.256	-0.250	-0.245	-0.239	-0.235	-0.234	-0.231	-0.231	-0.232	-0.234	-0.238	-0.241	-0.246	-0.254	-0.261	-0.271	-0.280	-0.291	-0.304	-0.318	-0.332	-0.348	-0.364	-0.380	-0.399	-0.416	-0.436	-0.456	-0.478	-0.499	-0.520	-0.542	-0.565	-0.588	-0.610	-0.634	-0.659	-0.681	-0.705	-0.730	-0.754	-0.778	-0.801	-0.825	-0.848	-0.871	-0.894	-0.915	-0.938	-0.959	-0.980	-1.001	-1.021	-1.040	-1.059	-1.076	-1.095	-1.111	-1.126	-1.141	-1.156	-1.170	-1.184	-1.195	-1.206	-1.218	-1.226	-1.235	-1.241	-1.248	-1.254	-1.258	-1.262	-1.265	-1.266	-1.268	-1.266	-1.265	-1.264	-1.261	-1.256	-1.252	-1.246	-1.240	-1.232	-1.225	-1.216	-1.206	-1.196	-1.185	-1.174	-1.160	-1.149	-1.135	-1.122	-1.108	-1.094	-1.080	-1.065	-1.050	-1.036	-1.021	-1.008	-0.991	-0.978	-0.965	-0.951	-0.938	-0.925	-0.912	-0.901	-0.890	-0.879	-0.870	-0.861	-0.854	-0.848	-0.841	-0.836	-0.832	-0.829	-0.828	-0.826	-0.826	-0.828	-0.829	-0.832	-0.838	-0.844	-0.849	-0.858	-0.865	-0.874	-0.884	-0.895	-0.908	-0.920	-0.935	-0.949	-0.964	-0.981	-0.996	-1.012	-1.030	-1.048	-1.065	-1.082	-1.102	-1.120	-1.138	-1.155	-1.172	-1.190	-1.208	-1.225	-1.241	-1.256	-1.271	-1.286	-1.301	-1.315	-1.328	-1.339	-1.350	-1.359	-1.369	-1.376	-1.382	-1.389	-1.395	-1.398	-1.400	-1.402	-1.404	-1.402	-1.401	-1.398	-1.395	-1.390	-1.384	-1.378	-1.369	-1.359	-1.349	-1.339	-1.326	-1.314	-1.300	-1.285	-1.271	-1.255	-1.239	-1.221	-1.204	-1.188	-1.168	-1.149	-1.130	-1.110	-1.091	-1.071	-1.052	-1.032	-1.012	-0.994	-0.974	-0.955	-0.935	-0.918	-0.900	-0.881	-0.864	-0.848	-0.831	-0.815	-0.801	-0.786	-0.772	-0.759	-0.749	-0.738	-0.726	-0.716	-0.708	-0.701	-0.694	-0.688	-0.682	-0.678	-0.674	-0.671	-0.670	-0.670	-0.670	-0.671	-0.674	-0.676	-0.680	-0.685	-0.690	-0.696	-0.702	-0.710	-0.719	-0.728	-0.736	-0.746	-0.758	-0.769	-0.779	-0.791	-0.805	-0.818	-0.830	-0.842	-0.858	-0.870	-0.884	-0.898	-0.912	-0.926	-0.940	-0.954	-0.969	-0.982	-0.995	-1.010	-1.022	-1.036	-1.049	-1.062	-1.075	-1.086	-1.100	-1.111	-1.122	-1.134	-1.144	-1.155	-1.165	-1.174	-1.184	-1.191	-1.200	-1.209	-1.216	-1.224	-1.231	-1.238	-1.244	-1.250	-1.256	-1.262	-1.268	-1.272	-1.276	-1.281	-1.285	-1.290	-1.294	-1.299	-1.302	-1.306	-1.309	-1.314	-1.319	-1.322	-1.326	-1.330	-1.335	-1.338	-1.342	-1.348	-1.352	-1.358	-1.364	-1.369	-1.375	-1.380	-1.388	-1.395	-1.401	-1.409	-1.418	-1.426	-1.435	-1.444	-1.454	-1.464	-1.474	-1.484	-1.495	-1.508	-1.519	-1.530	-1.544	-1.556	-1.570	-1.582	-1.596	-1.611	-1.624	-1.639	-1.652	-1.666	-1.681	-1.695	-1.710	-1.724	-1.739	-1.752	-1.766	-1.779	-1.791	-1.805	-1.819	-1.830	-1.842	-1.852	-1.864	-1.874	-1.884	-1.894	-1.901	-1.909	-1.916	-1.922	-1.928	-1.934	-1.938	-1.941	-1.944	-1.945	-1.946	-1.946	-1.945	-1.944	-1.941	-1.938	-1.934	-1.930	-1.925	-1.919	-1.910	-1.904	-1.895	-1.886	-1.878	-1.868	-1.859	-1.848	-1.838	-1.825	-1.814	-1.802	-1.791	-1.780	-1.768	-1.756	-1.744	-1.732	-1.720	-1.710	-1.699	-1.689	-1.678	-1.668	-1.659	-1.649	-1.641	-1.632	-1.626	-1.620	-1.614	-1.609	-1.605	-1.601	-1.600	-1.598	-1.596	-1.596	-1.598	-1.599	-1.601	-1.605	-1.609	-1.614	-1.620	-1.628	-1.635	-1.642	-1.651	-1.661	-1.671	-1.684	-1.696	-1.708	-1.721	-1.736	-1.751	-1.766	-1.780	-1.798	-1.815	-1.831	-1.849	-1.866	-1.885	-1.904	-1.922	-1.940	-1.960	-1.979	-1.999	-2.019	-2.039	-2.059	-2.079	-2.100	-2.120	-2.139	-2.159	-2.180	-2.200	-2.219	-2.239	-2.258	-2.276	-2.295	-2.314	-2.332	-2.350	-2.368	-2.386	-2.402	-2.419	-2.436	-2.451	-2.468	-2.481	-2.495	-2.510	-2.522	-2.535	-2.548	-2.559	-2.570	-2.580	-2.591	-2.601	-2.610	-2.618	-2.626	-2.632	-2.640	-2.646	-2.652	-2.658	-2.662	-2.668	-2.671	-2.675	-2.679	-2.682	-2.685	-2.689	-2.691	-2.695	-2.698	-2.701	-2.704	-2.706	-2.709	-2.714	-2.716	-2.720	-2.725	-2.730	-2.735	-2.741	-2.749	-2.758	-2.764	-2.775	-2.784	-2.795	-2.808	-2.820	-2.834	-2.849	-2.865	-2.882	-2.900	-2.919	-2.939	-2.961	-2.984	-3.008	-3.034	-3.059	-3.085	-3.114	-3.144	-3.174	-3.205	-3.238	-3.271	-3.305	-3.340	-3.375	-3.410	-3.449	-3.485	-3.522	-3.561	-3.599	-3.638	-3.675	-3.715	-3.752	-3.791	-3.830	-3.869	-3.906	-3.942	-3.981	-4.018	-4.051	-4.088	-4.121	-4.155	-4.186	-4.219	-4.248	-4.279	-4.305	-4.332	-4.359	-4.382	-4.406	-4.429	-4.449	-4.469	-4.485	-4.501	-4.516	-4.529	-4.541	-4.550	-4.560	-4.568	-4.572	-4.578	-4.580	-4.581	-4.582	-4.581	-4.579	-4.575	-4.570	-4.564	-4.556	-4.548	-4.539	-4.528	-4.515	-4.502	-4.489	-4.474	-4.459	-4.442	-4.426	-4.409	-4.390	-4.372	-4.352	-4.334	-4.314	-4.292	-4.272	-4.252	-4.232	-4.211	-4.191	-4.170	-4.150	-4.130	-4.110	-4.091	-4.071	-4.052	-4.035	-4.016	-3.999	-3.982	-3.968	-3.951	-3.938	-3.924	-3.911	-3.900	-3.889	-3.879	-3.869	-3.860	-3.851	-3.845	-3.840	-3.835	-3.831	-3.828	-3.825	-3.824	-3.824	-3.822	-3.824	-3.826	-3.829	-3.832	-3.835	-3.839	-3.845	-3.850	-3.856	-3.861	-3.869	-3.875	-3.882	-3.890	-3.898	-3.905	-3.911	-3.919	-3.926	-3.934	-3.940	-3.948	-3.954	-3.960	-3.966	-3.971	-3.976	-3.981	-3.984	-3.986	-3.990	-3.992	-3.994	-3.995	-3.995	-3.994	-3.991	-3.991	-3.988	-3.984	-3.979	-3.975	-3.970	-3.962	-3.955	-3.948	-3.939	-3.930	-3.920	-3.909	-3.899	-3.886	-3.874	-3.861	-3.848	-3.832	-3.818	-3.802	-3.785	-3.769	-3.752	-3.735	-3.718	-3.699	-3.680	-3.661	-3.642	-3.624	-3.602	-3.584	-3.564	-3.542	-3.521	-3.501	-3.480	-3.461	-3.440	-3.419	-3.398	-3.378	-3.358	-3.336	-3.316	-3.296	-3.275	-3.256	-3.235	-3.216	-3.196	-3.178	-3.159	-3.141	-3.122	-3.105	-3.088	-3.071	-3.055	-3.038	-3.022	-3.009	-2.992	-2.978	-2.965	-2.951	-2.938	-2.925	-2.912	-2.901	-2.890	-2.879	-2.869	-2.859	-2.849	-2.840	-2.831	-2.822	-2.815	-2.806	-2.799	-2.790	-2.784	-2.775	-2.769	-2.761	-2.754	-2.746	-2.739	-2.731	-2.724	-2.716	-2.709	-2.700	-2.691	-2.684	-2.675	-2.665	-2.655	-2.646	-2.636	-2.624	-2.612	-2.601	-2.589	-2.575	-2.561	-2.548	-2.532	-2.519	-2.502	-2.486	-2.469	-2.451	-2.434	-2.416	-2.398	-2.378	-2.358	-2.338	-2.318	-2.298	-2.275	-2.254	-2.231	-2.209	-2.188	-2.165	-2.141	-2.119	-2.096	-2.072	-2.049	-2.026	-2.004	-1.980	-1.956	-1.935	-1.911	-1.890	-1.866	-1.845	-1.824	-1.802	-1.781	-1.760	-1.740	-1.720	-1.700	-1.681	-1.662	-1.644	-1.625	-1.606	-1.590	-1.572	-1.556	-1.540	-1.525	-1.509	-1.495	-1.480	-1.466	-1.452	-1.440	-1.428	-1.415	-1.404	-1.392	-1.382	-1.371	-1.361	-1.351	-1.341	-1.332	-1.324	-1.318	-1.309	-1.300	-1.294	-1.286	-1.280	-1.275	-1.268	-1.262	-1.258	-1.252	-1.248	-1.242	-1.239	-1.235	-1.231	-1.226	-1.222	-1.220	-1.216	-1.215	-1.211	-1.209	-1.205	-1.202	-1.200	-1.198	-1.195	-1.192	-1.190	-1.188	-1.185	-1.181	-1.179	-1.175	-1.171	-1.168	-1.164	-1.160	-1.156	-1.150	-1.145	-1.140	-1.134	-1.128	-1.121	-1.114	-1.106	-1.099	-1.090	-1.082	-1.072	-1.064	-1.054	-1.044	-1.034	-1.022	-1.012	-1.000	-0.988	-0.976	-0.964	-0.951	-0.938	-0.924	-0.911	-0.898	-0.885	-0.870	-0.856	-0.842	-0.829	-0.816	-0.802	-0.790	-0.776	-0.764	-0.752	-0.740	-0.729	-0.718	-0.708	-0.696	-0.686	-0.678	-0.669	-0.661	-0.655	-0.649	-0.642	-0.638	-0.634	-0.631	-0.628	-0.626	-0.626	-0.625	-0.626	-0.629	-0.630	-0.634	-0.639	-0.644	-0.649	-0.655	-0.662	-0.672	-0.680	-0.690	-0.700	-0.711	-0.722	-0.735	-0.746	-0.759	-0.772	-0.786	-0.801	-0.815	-0.830	-0.845	-0.860	-0.875	-0.891	-0.905	-0.921	-0.936	-0.951	-0.966	-0.980	-0.995	-1.009	-1.022	-1.035	-1.048	-1.060	-1.071	-1.082	-1.091	-1.101	-1.110	-1.119	-1.128	-1.134	-1.139	-1.144	-1.150	-1.152	-1.156	-1.158	-1.160	-1.159	-1.158	-1.158	-1.154	-1.151	-1.148	-1.141	-1.138	-1.130	-1.122	-1.115	-1.106	-1.096	-1.086	-1.075	-1.064	-1.051	-1.039	-1.026	-1.012	-0.999	-0.984	-0.971	-0.955	-0.940	-0.925	-0.910	-0.895	-0.880	-0.864	-0.849	-0.834	-0.819	-0.805	-0.791	-0.778	-0.764	-0.752	-0.740	-0.728	-0.718	-0.708	-0.698	-0.689	-0.681	-0.674	-0.668	-0.662	-0.658	-0.654	-0.651	-0.650	-0.649	-0.649	-0.650	-0.652	-0.656	-0.660	-0.665	-0.671	-0.678	-0.685	-0.694	-0.704	-0.714	-0.725	-0.735	-0.748	-0.760	-0.772	-0.785	-0.799	-0.814	-0.828	-0.841	-0.856	-0.870	-0.884	-0.898	-0.911	-0.925	-0.938	-0.949	-0.962	-0.972	-0.984	-0.992	-1.001	-1.009	-1.016	-1.022	-1.028	-1.032	-1.034	-1.035	-1.036	-1.035	-1.032	-1.029	-1.025	-1.018	-1.011	-1.001	-0.992	-0.980	-0.968	-0.952	-0.939	-0.921	-0.904	-0.885	-0.866	-0.846	-0.824	-0.802	-0.779	-0.755	-0.730	-0.706	-0.680	-0.654	-0.629	-0.602	-0.576	-0.549	-0.524	-0.498	-0.472	-0.446	-0.421	-0.398	-0.372	-0.350	-0.328	-0.306	-0.285	-0.265	-0.248	-0.229	-0.214	-0.199	-0.185	-0.172	-0.160	-0.151	-0.144	-0.136	-0.130	-0.128	-0.126	-0.124	-0.125	-0.128	-0.131	-0.136	-0.142	-0.151	-0.162	-0.172	-0.184	-0.199	-0.214	-0.229	-0.246	-0.265	-0.282	-0.302	-0.325	-0.346	-0.369	-0.392	-0.415	-0.440	-0.465	-0.490	-0.515	-0.541	-0.566	-0.592	-0.618	-0.644	-0.669	-0.694	-0.718	-0.742	-0.766	-0.789	-0.811	-0.834	-0.854	-0.875	-0.894	-0.911	-0.929	-0.945	-0.960	-0.974	-0.988	-0.999	-1.011	-1.020	-1.028	-1.035	-1.041	-1.045	-1.049	-1.050	-1.051	-1.051	-1.049	-1.048	-1.044	-1.038	-1.032	-1.025	-1.016	-1.008	-0.998	-0.986	-0.975	-0.961	-0.950	-0.936	-0.921	-0.906	-0.891	-0.876	-0.859	-0.844	-0.826	-0.811	-0.794	-0.778	-0.761	-0.745	-0.729	-0.714	-0.699	-0.684	-0.669	-0.655	-0.642	-0.629	-0.618	-0.606	-0.596	-0.588	-0.579	-0.571	-0.565	-0.560	-0.555	-0.551	-0.550	-0.549	-0.549	-0.549	-0.551	-0.554	-0.558	-0.564	-0.569	-0.576	-0.585	-0.594	-0.604	-0.615	-0.626	-0.640	-0.652	-0.666	-0.681	-0.695	-0.711	-0.728	-0.744	-0.760	-0.776	-0.794	-0.811	-0.829	-0.845	-0.861	-0.879	-0.895	-0.910	-0.926	-0.942	-0.956	-0.970	-0.984	-0.995	-1.008	-1.019	-1.028	-1.036	-1.044	-1.051	-1.056	-1.060	-1.064	-1.066	-1.068	-1.068	-1.065	-1.062	-1.059	-1.052	-1.045	-1.038	-1.029	-1.018	-1.005	-0.992	-0.978	-0.962	-0.945	-0.928	-0.909	-0.890	-0.869	-0.848	-0.824	-0.801	-0.776	-0.751	-0.726	-0.700	-0.674	-0.648	-0.620	-0.592	-0.564	-0.536	-0.509	-0.480	-0.454	-0.425	-0.399	-0.370	-0.344	-0.318	-0.292	-0.266	-0.241	-0.218	-0.195	-0.171	-0.150	-0.130	-0.109	-0.090	-0.071	-0.054	-0.038	-0.024	-0.009	0.004	0.018	0.028	0.036	0.045	0.054	0.060	0.065	0.069	0.072	0.075	0.076	0.076	0.076	0.075	0.072	0.069	0.065	0.060	0.055	0.050	0.042	0.035	0.028	0.020	0.012	0.002	-0.006	-0.015	-0.025	-0.035	-0.045	-0.055	-0.065	-0.075	-0.084	-0.094	-0.104	-0.112	-0.121	-0.131	-0.140	-0.149	-0.156	-0.164	-0.171	-0.178	-0.184	-0.190	-0.196	-0.201	-0.205	-0.210	-0.214	-0.216	-0.219	-0.221	-0.222	-0.224	-0.224	-0.224	-0.222	-0.220	-0.219	-0.216	-0.214	-0.210	-0.206	-0.202	-0.198	-0.192	-0.185	-0.180	-0.174	-0.165	-0.159	-0.150	-0.142	-0.132	-0.125	-0.116	-0.108	-0.096	-0.088	-0.078	-0.068	-0.055	-0.045	-0.035	-0.024	-0.012	-0.001	0.010	0.020	0.031	0.041	0.051	0.064	0.072	0.082	0.092	0.102	0.111	0.120	0.130	0.138	0.145	0.152	0.159	0.166	0.172	0.179	0.182	0.188	0.192	0.195	0.199	0.202	0.204	0.204	0.205	0.206	0.205	0.205	0.204	0.201	0.200	0.196	0.194	0.190	0.186	0.182	0.178	0.172	0.166	0.161	0.156	0.149	0.142	0.136	0.130	0.122	0.116	0.109	0.102	0.096	0.089	0.082	0.078	0.071	0.065	0.060	0.052	0.049	0.042	0.038	0.034	0.030	0.025	0.022	0.020	0.018	0.015	0.015	0.012	0.012	0.011	0.011	0.012	0.014	0.015	0.018	0.019	0.021	0.025	0.028	0.031	0.036	0.040	0.045	0.049	0.055	0.060	0.065	0.070	0.076	0.084	0.089	0.095	0.101	0.108	0.114	0.120	0.126	0.132	0.138	0.144	0.149	0.154	0.158	0.161	0.165	0.169	0.171	0.174	0.176	0.176	0.176	0.175	0.175	0.172	0.170	0.166	0.164	0.158	0.151	0.145	0.138	0.129	0.120	0.109	0.098	0.085	0.072	0.060	0.045	0.029	0.012	-0.004	-0.022	-0.040	-0.060	-0.080	-0.100	-0.121	-0.141	-0.162	-0.186	-0.209	-0.230	-0.254	-0.276	-0.300	-0.321	-0.344	-0.366	-0.389	-0.409	-0.430	-0.450	-0.470	-0.489	-0.507	-0.525	-0.541	-0.558	-0.572	-0.586	-0.599	-0.611	-0.621	-0.630	-0.639	-0.645	-0.650	-0.655	-0.658	-0.660	-0.661	-0.660	-0.658	-0.655	-0.650	-0.645	-0.639	-0.631	-0.622	-0.612	-0.601	-0.590	-0.579	-0.565	-0.552	-0.539	-0.524	-0.509	-0.492	-0.478	-0.461	-0.446	-0.430	-0.414	-0.400	-0.384	-0.368	-0.354	-0.339	-0.324	-0.311	-0.298	-0.285	-0.274	-0.262	-0.254	-0.244	-0.234	-0.228	-0.220	-0.215	-0.209	-0.206	-0.202	-0.201	-0.200	-0.200	-0.201	-0.202	-0.205	-0.209	-0.214	-0.219	-0.225	-0.231	-0.240	-0.248	-0.256	-0.266	-0.278	-0.288	-0.300	-0.311	-0.324	-0.335	-0.349	-0.362	-0.375	-0.389	-0.402	-0.416	-0.430	-0.442	-0.456	-0.470	-0.484	-0.496	-0.509	-0.522	-0.534	-0.545	-0.558	-0.569	-0.579	-0.589	-0.599	-0.609	-0.616	-0.626	-0.635	-0.641	-0.648	-0.655	-0.660	-0.665	-0.670	-0.674	-0.678	-0.680	-0.682	-0.685	-0.686	-0.686	-0.688	-0.688	-0.686	-0.685	-0.682	-0.680	-0.678	-0.675	-0.670	-0.668	-0.662	-0.658	-0.651	-0.648	-0.641	-0.635	-0.629	-0.622	-0.616	-0.609	-0.602	-0.595	-0.586	-0.579	-0.574	-0.565	-0.558	-0.550	-0.542	-0.536	-0.529	-0.521	-0.514	-0.507	-0.500	-0.494	-0.488	-0.482	-0.476	-0.471	-0.465	-0.460	-0.456	-0.452	-0.449	-0.445	-0.442	-0.441	-0.439	-0.438	-0.438	-0.436	-0.436	-0.438	-0.439	-0.440	-0.442	-0.445	-0.449	-0.452	-0.456	-0.460	-0.466	-0.472	-0.478	-0.485	-0.492	-0.500	-0.507	-0.516	-0.525	-0.535	-0.544	-0.554	-0.564	-0.574	-0.584	-0.596	-0.606	-0.618	-0.629	-0.640	-0.651	-0.662	-0.674	-0.685	-0.695	-0.706	-0.718	-0.728	-0.738	-0.746	-0.756	-0.766	-0.774	-0.781	-0.789	-0.798	-0.804	-0.810	-0.815	-0.820	-0.825	-0.828	-0.830	-0.834	-0.835	-0.834	-0.835	-0.834	-0.831	-0.830	-0.826	-0.821	-0.816	-0.811	-0.805	-0.798	-0.789	-0.780	-0.771	-0.761	-0.749	-0.738	-0.726	-0.712	-0.700	-0.685	-0.670	-0.655	-0.639	-0.622	-0.605	-0.588	-0.569	-0.551	-0.534	-0.515	-0.496	-0.476	-0.458	-0.438	-0.418	-0.400	-0.380	-0.361	-0.341	-0.324	-0.305	-0.286	-0.269	-0.251	-0.234	-0.216	-0.200	-0.185	-0.169	-0.155	-0.140	-0.126	-0.114	-0.100	-0.089	-0.078	-0.068	-0.058	-0.049	-0.041	-0.032	-0.026	-0.020	-0.015	-0.010	-0.006	-0.002	0.000	0.002	0.004	0.005	0.006	0.006	0.006	0.005	0.004	0.004	0.002	0.000	-0.001	-0.002	-0.005	-0.006	-0.008	-0.010	-0.010	-0.011	-0.011	-0.011	-0.011	-0.011	-0.010	-0.009	-0.006	-0.002	0.001	0.006	0.011	0.016	0.022	0.031	0.039	0.048	0.058	0.068	0.079	0.091	0.105	0.118	0.134	0.149	0.166	0.181	0.200	0.218	0.238	0.256	0.276	0.296	0.316	0.338	0.360	0.382	0.404	0.425	0.448	0.469	0.491	0.512	0.534	0.556	0.575	0.596	0.616	0.638	0.656	0.674	0.692	0.709	0.724	0.740	0.754	0.766	0.779	0.790	0.800	0.809	0.815	0.821	0.828	0.831	0.834	0.835	0.834	0.832	0.829	0.825	0.820	0.812	0.802	0.792	0.782	0.770	0.755	0.741	0.724	0.708	0.689	0.669	0.649	0.628	0.605	0.582	0.559	0.532	0.507	0.482	0.455	0.430	0.402	0.374	0.348	0.319	0.291	0.264	0.235	0.209	0.182	0.155	0.128	0.101	0.076	0.051	0.026	0.002	-0.020	-0.042	-0.065	-0.085	-0.104	-0.122	-0.141	-0.158	-0.175	-0.190	-0.204	-0.216	-0.228	-0.239	-0.249	-0.258	-0.265	-0.272	-0.279	-0.282	-0.288	-0.291	-0.295	-0.295	-0.298	-0.299	-0.298	-0.298	-0.295	-0.294	-0.291	-0.289	-0.286	-0.282	-0.279	-0.276	-0.272	-0.269	-0.266	-0.262	-0.260	-0.255	-0.252	-0.249	-0.248	-0.245	-0.242	-0.241	-0.241	-0.239	-0.240	-0.240	-0.241	-0.242	-0.245	-0.248	-0.251	-0.254	-0.259	-0.264	-0.270	-0.276	-0.282	-0.290	-0.298	-0.306	-0.315	-0.325	-0.335	-0.345	-0.355	-0.368	-0.379	-0.390	-0.402	-0.415	-0.428	-0.440	-0.454	-0.466	-0.480	-0.492	-0.506	-0.520	-0.532	-0.546	-0.559	-0.572	-0.585	-0.596	-0.609	-0.621	-0.631	-0.642	-0.652	-0.662	-0.671	-0.681	-0.689	-0.696	-0.702	-0.709	-0.715	-0.719	-0.722	-0.725	-0.728	-0.729	-0.729	-0.728	-0.728	-0.724	-0.721	-0.718	-0.714	-0.706	-0.701	-0.692	-0.684	-0.675	-0.665	-0.655	-0.642	-0.629	-0.616	-0.602	-0.588	-0.572	-0.556	-0.540	-0.521	-0.504	-0.486	-0.468	-0.449	-0.429	-0.411	-0.390	-0.370	-0.351	-0.330	-0.311	-0.290	-0.271	-0.252	-0.232	-0.214	-0.196	-0.178	-0.160	-0.142	-0.126	-0.111	-0.095	-0.080	-0.066	-0.054	-0.040	-0.029	-0.018	-0.008	0.002	0.011	0.019	0.025	0.031	0.036	0.040	0.044	0.048	0.048	0.049	0.050	0.049	0.048	0.045	0.042	0.040	0.036	0.032	0.029	0.025	0.020	0.015	0.010	0.006	0.001	-0.004	-0.009	-0.014	-0.019	-0.022	-0.026	-0.029	-0.032	-0.035	-0.036	-0.039	-0.039	-0.038	-0.038	-0.036	-0.034	-0.029	-0.025	-0.020	-0.015	-0.006	0.001	0.010	0.020	0.030	0.041	0.052	0.066	0.080	0.094	0.109	0.125	0.141	0.158	0.176	0.194	0.211	0.230	0.249	0.268	0.286	0.306	0.324	0.342	0.361	0.379	0.398	0.414	0.431	0.446	0.462	0.478	0.490	0.504	0.516	0.528	0.538	0.546	0.555	0.562	0.569	0.574	0.576	0.580	0.581	0.580	0.581	0.579	0.575	0.570	0.565	0.559	0.550	0.542	0.534	0.522	0.511	0.500	0.488	0.474	0.460	0.446	0.430	0.414	0.398	0.382	0.365	0.348	0.331	0.314	0.298	0.279	0.262	0.245	0.229	0.211	0.194	0.179	0.162	0.148	0.131	0.118	0.104	0.090	0.076	0.062	0.051	0.039	0.028	0.016	0.006	-0.002	-0.012	-0.021	-0.030	-0.038	-0.045	-0.051	-0.059	-0.064	-0.069	-0.074	-0.079	-0.084	-0.088	-0.091	-0.095	-0.098	-0.100	-0.102	-0.106	-0.108	-0.109	-0.111	-0.114	-0.114	-0.116	-0.118	-0.119	-0.120	-0.120	-0.121	-0.121	-0.122	-0.124	-0.124	-0.124	-0.124	-0.124	-0.124	-0.124	-0.122	-0.122	-0.121	-0.120	-0.119	-0.118	-0.115	-0.114	-0.111	-0.109	-0.106	-0.104	-0.100	-0.096	-0.092	-0.088	-0.081	-0.078	-0.071	-0.065	-0.058	-0.051	-0.044	-0.035	-0.028	-0.018	-0.009	0.001	0.012	0.024	0.036	0.049	0.061	0.075	0.088	0.104	0.119	0.134	0.151	0.168	0.186	0.204	0.222	0.244	0.262	0.282	0.305	0.328	0.349	0.372	0.396	0.421	0.445	0.470	0.498	0.524	0.550	0.578	0.608	0.635	0.664	0.694	0.724	0.755	0.785	0.815	0.848	0.879	0.911	0.945	0.978	1.010	1.042	1.078	1.110	1.144	1.178	1.212	1.246	1.281	1.315	1.351	1.386	1.420	1.455	1.490	1.525	1.560	1.596	1.630	1.665	1.699	1.734	1.769	1.802	1.836	1.870	1.904	1.938	1.969	2.002	2.035	2.066	2.099	2.130	2.161	2.190	2.220	2.250	2.280	2.308	2.335	2.362	2.389	2.415	2.441	2.466	2.489	2.512	2.536	2.559	2.579	2.599	2.619	2.638	2.655	2.672	2.688	2.704	2.718	2.731	2.744	2.755	2.765	2.775	2.784	2.792	2.799	2.804	2.810	2.812	2.816	2.818	2.818	2.818	2.816	2.814	2.811	2.808	2.802	2.796	2.790	2.782	2.772	2.764	2.754	2.741	2.730	2.718	2.704	2.689	2.675	2.659	2.641	2.625	2.608	2.589	2.570	2.550	2.530	2.509	2.489	2.466	2.444	2.421	2.399	2.375	2.352	2.328	2.302	2.279	2.252	2.228	2.201	2.175	2.150	2.122	2.096	2.070	2.041	2.014	1.985	1.958	1.929	1.901	1.871	1.842	1.812	1.781	1.751	1.720	1.688	1.655	1.624	1.589	1.555	1.520	1.484	1.449	1.411	1.374	1.335	1.295	1.254	1.212	1.169	1.125	1.079	1.032	0.985	0.936	0.884	0.831	0.779	0.724	0.666	0.609	0.549	0.488	0.425	0.360	0.294	0.226	0.158	0.088	0.014	-0.060	-0.135	-0.211	-0.290	-0.369	-0.450	-0.531	-0.615	-0.700	-0.785	-0.870	-0.958	-1.048	-1.135	-1.224	-1.315	-1.405	-1.496	-1.586	-1.678	-1.769	-1.860	-1.950	-2.042	-2.131	-2.222	-2.311	-2.400	-2.488	-2.575	-2.660	-2.745	-2.829	-2.911	-2.991	-3.071	-3.149	-3.225	-3.300	-3.372	-3.444	-3.514	-3.581	-3.648	-3.710	-3.771	-3.831	-3.889	-3.945	-3.998	-4.049	-4.098	-4.145	-4.190	-4.234	-4.274	-4.312	-4.350	-4.385	-4.418	-4.448	-4.478	-4.505	-4.531	-4.554	-4.576	-4.598	-4.616	-4.635	-4.650	-4.666	-4.680	-4.692	-4.704	-4.716	-4.725	-4.734	-4.741	-4.749	-4.756	-4.762	-4.770	-4.775	-4.780	-4.785	-4.792	-4.796	-4.801	-4.806	-4.811	-4.818	-4.822	-4.829	-4.836	-4.842	-4.850	-4.859	-4.868	-4.878	-4.888	-4.898	-4.910	-4.921	-4.932	-4.948	-4.960	-4.975	-4.991	-5.008	-5.025	-5.041	-5.059	-5.076	-5.095	-5.115	-5.132	-5.154	-5.172	-5.192	-5.212	-5.231	-5.250	-5.269	-5.288	-5.305	-5.324	-5.340	-5.356	-5.371	-5.385	-5.398	-5.409	-5.420	-5.428	-5.435	-5.441	-5.445	-5.446	-5.448	-5.446	-5.441	-5.435	-5.428	-5.416	-5.402	-5.388	-5.370	-5.350	-5.326	-5.301	-5.274	-5.244	-5.210	-5.175	-5.138	-5.098	-5.054	-5.010	-4.962	-4.912	-4.861	-4.809	-4.752	-4.694	-4.634	-4.572	-4.508	-4.442	-4.375	-4.308	-4.238	-4.166	-4.095	-4.021	-3.945	-3.870	-3.794	-3.718	-3.640	-3.561	-3.482	-3.404	-3.324	-3.244	-3.165	-3.086	-3.006	-2.926	-2.848	-2.769	-2.690	-2.612	-2.535	-2.459	-2.381	-2.305	-2.231	-2.155	-2.081	-2.009	-1.938	-1.865	-1.794	-1.724	-1.656	-1.588	-1.520	-1.454	-1.389	-1.325	-1.260	-1.199	-1.136	-1.076	-1.018	-0.959	-0.900	-0.844	-0.788	-0.734	-0.679	-0.625	-0.572	-0.521	-0.470	-0.421	-0.371	-0.324	-0.276	-0.230	-0.184	-0.140	-0.095	-0.052	-0.010	0.032	0.074	0.114	0.152	0.191	0.229	0.268	0.302	0.338	0.374	0.408	0.441	0.475	0.507	0.539	0.570	0.601	0.631	0.659	0.689	0.715	0.744	0.770	0.796	0.822	0.846	0.871	0.894	0.918	0.940	0.961	0.981	1.002	1.022	1.041	1.061	1.080	1.098	1.112	1.130	1.146	1.160	1.175	1.189	1.202	1.215	1.226	1.238	1.249	1.259	1.268	1.278	1.285	1.291	1.299	1.305	1.310	1.315	1.319	1.324	1.328	1.329	1.331	1.334	1.335	1.336	1.338	1.336	1.338	1.336	1.335	1.335	1.334	1.332	1.331	1.329	1.328	1.326	1.324	1.324	1.321	1.320	1.319	1.319	1.316	1.316	1.316	1.316	1.316	1.318	1.320	1.321	1.324	1.326	1.330	1.334	1.336	1.341	1.348	1.352	1.358	1.365	1.372	1.381	1.388	1.398	1.406	1.415	1.425	1.435	1.444	1.454	1.466	1.476	1.488	1.498	1.509	1.520	1.531	1.541	1.551	1.561	1.571	1.580	1.589	1.598	1.606	1.612	1.620	1.626	1.630	1.636	1.640	1.642	1.644	1.646	1.646	1.645	1.642	1.640	1.636	1.631	1.626	1.619	1.611	1.601	1.590	1.580	1.568	1.554	1.539	1.524	1.508	1.490	1.472	1.452	1.432	1.412	1.389	1.368	1.345	1.320	1.295	1.270	1.242	1.216	1.190	1.161	1.134	1.105	1.076	1.046	1.018	0.988	0.958	0.928	0.896	0.866	0.835	0.805	0.774	0.742	0.712	0.682	0.651	0.620	0.590	0.559	0.529	0.500	0.470	0.440	0.412	0.384	0.354	0.326	0.300	0.272	0.246	0.220	0.194	0.170	0.146	0.122	0.099	0.078	0.056	0.035	0.015	-0.004	-0.021	-0.039	-0.055	-0.070	-0.085	-0.099	-0.111	-0.122	-0.132	-0.142	-0.150	-0.158	-0.162	-0.168	-0.171	-0.174	-0.175	-0.175	-0.174	-0.172	-0.169	-0.165	-0.161	-0.155	-0.148	-0.140	-0.132	-0.124	-0.114	-0.102	-0.091	-0.080	-0.068	-0.055	-0.042	-0.029	-0.016	-0.002	0.011	0.025	0.038	0.051	0.064	0.076	0.089	0.101	0.111	0.122	0.132	0.142	0.150	0.158	0.164	0.171	0.176	0.181	0.184	0.186	0.188	0.188	0.186	0.185	0.181	0.178	0.172	0.168	0.159	0.150	0.141	0.130	0.119	0.106	0.092	0.080	0.064	0.049	0.032	0.015	-0.005	-0.022	-0.041	-0.062	-0.082	-0.104	-0.125	-0.146	-0.168	-0.190	-0.212	-0.235	-0.259	-0.280	-0.304	-0.326	-0.349	-0.371	-0.395	-0.416	-0.439	-0.460	-0.481	-0.502	-0.524	-0.544	-0.564	-0.584	-0.601	-0.620	-0.638	-0.655	-0.672	-0.688	-0.702	-0.718	-0.731	-0.745	-0.758	-0.769	-0.779	-0.789	-0.798	-0.805	-0.812	-0.818	-0.824	-0.828	-0.830	-0.832	-0.834	-0.834	-0.834	-0.831	-0.830	-0.825	-0.821	-0.816	-0.810	-0.802	-0.795	-0.786	-0.776	-0.768	-0.755	-0.744	-0.732	-0.719	-0.706	-0.694	-0.680	-0.665	-0.651	-0.638	-0.622	-0.608	-0.594	-0.580	-0.566	-0.552	-0.539	-0.526	-0.515	-0.502	-0.492	-0.481	-0.471	-0.462	-0.455	-0.449	-0.441	-0.438	-0.434	-0.431	-0.429	-0.430	-0.430	-0.432	-0.435	-0.440	-0.446	-0.452	-0.460	-0.470	-0.480	-0.491	-0.504	-0.516	-0.531	-0.546	-0.562	-0.580	-0.598	-0.616	-0.635	-0.655	-0.675	-0.695	-0.716	-0.738	-0.759	-0.780	-0.801	-0.822	-0.842	-0.862	-0.884	-0.904	-0.922	-0.941	-0.960	-0.978	-0.995	-1.010	-1.026	-1.041	-1.054	-1.066	-1.078	-1.088	-1.096	-1.104	-1.110	-1.116	-1.120	-1.124	-1.125	-1.125	-1.125	-1.124	-1.120	-1.115	-1.110	-1.104	-1.098	-1.088	-1.078	-1.066	-1.055	-1.042	-1.029	-1.014	-0.999	-0.982	-0.966	-0.949	-0.931	-0.912	-0.894	-0.875	-0.856	-0.836	-0.816	-0.796	-0.776	-0.756	-0.736	-0.718	-0.698	-0.678	-0.659	-0.640	-0.622	-0.605	-0.588	-0.570	-0.555	-0.539	-0.524	-0.511	-0.496	-0.485	-0.472	-0.461	-0.451	-0.442	-0.435	-0.428	-0.421	-0.415	-0.410	-0.406	-0.404	-0.402	-0.402	-0.402	-0.404	-0.405	-0.408	-0.412	-0.416	-0.422	-0.429	-0.436	-0.444	-0.454	-0.461	-0.471	-0.482	-0.495	-0.507	-0.519	-0.532	-0.548	-0.561	-0.576	-0.591	-0.608	-0.624	-0.640	-0.659	-0.675	-0.692	-0.709	-0.728	-0.745	-0.764	-0.781	-0.800	-0.819	-0.836	-0.854	-0.872	-0.889	-0.908	-0.924	-0.941	-0.959	-0.974	-0.991	-1.008	-1.024	-1.038	-1.052	-1.068	-1.081	-1.094	-1.108	-1.120	-1.131	-1.142	-1.155	-1.165	-1.175	-1.184	-1.192	-1.201	-1.209	-1.216	-1.224	-1.230	-1.236	-1.241	-1.245	-1.250	-1.255	-1.259	-1.261	-1.264	-1.266	-1.270	-1.271	-1.272	-1.275	-1.276	-1.278	-1.280	-1.281	-1.282	-1.285	-1.286	-1.289	-1.290	-1.292	-1.295	-1.298	-1.301	-1.305	-1.309	-1.314	-1.319	-1.322	-1.328	-1.335	-1.342	-1.349	-1.356	-1.365	-1.372	-1.381	-1.392	-1.402	-1.412	-1.424	-1.435	-1.448	-1.460	-1.471	-1.485	-1.499	-1.511	-1.525	-1.539	-1.552	-1.565	-1.579	-1.592	-1.606	-1.619	-1.631	-1.644	-1.658	-1.668	-1.680	-1.690	-1.701	-1.710	-1.720	-1.729	-1.736	-1.744	-1.749	-1.755	-1.760	-1.764	-1.766	-1.769	-1.770	-1.770	-1.770	-1.769	-1.766	-1.762	-1.759	-1.754	-1.749	-1.741	-1.735	-1.729	-1.719	-1.710	-1.701	-1.691	-1.681	-1.670	-1.659	-1.648	-1.635	-1.624	-1.612	-1.600	-1.588	-1.576	-1.565	-1.552	-1.540	-1.529	-1.519	-1.508	-1.498	-1.489	-1.480	-1.470	-1.462	-1.455	-1.449	-1.442	-1.436	-1.432	-1.429	-1.425	-1.422	-1.421	-1.420	-1.420	-1.421	-1.424	-1.425	-1.429	-1.432	-1.438	-1.442	-1.449	-1.455	-1.464	-1.471	-1.479	-1.489	-1.500	-1.509	-1.520	-1.532	-1.545	-1.558	-1.570	-1.584	-1.598	-1.612	-1.628	-1.641	-1.656	-1.672	-1.689	-1.705	-1.721	-1.736	-1.754	-1.770	-1.788	-1.805	-1.822	-1.840	-1.858	-1.874	-1.892	-1.910	-1.928	-1.946	-1.964	-1.982	-2.000	-2.018	-2.036	-2.052	-2.070	-2.089	-2.106	-2.124	-2.140	-2.158	-2.174	-2.190	-2.208	-2.222	-2.239	-2.254	-2.269	-2.284	-2.298	-2.311	-2.324	-2.338	-2.349	-2.361	-2.374	-2.385	-2.396	-2.405	-2.415	-2.424	-2.432	-2.440	-2.449	-2.456	-2.461	-2.468	-2.474	-2.480	-2.484	-2.488	-2.492	-2.498	-2.500	-2.502	-2.508	-2.510	-2.512	-2.516	-2.519	-2.522	-2.525	-2.528	-2.531	-2.535	-2.540	-2.544	-2.550	-2.555	-2.560	-2.569	-2.575	-2.582	-2.591	-2.602	-2.612	-2.624	-2.636	-2.650	-2.665	-2.679	-2.696	-2.714	-2.731	-2.751	-2.771	-2.794	-2.815	-2.840	-2.864	-2.890	-2.918	-2.944	-2.974	-3.002	-3.032	-3.064	-3.096	-3.129	-3.161	-3.195	-3.229	-3.264	-3.298	-3.332	-3.368	-3.402	-3.439	-3.472	-3.509	-3.544	-3.578	-3.611	-3.645	-3.679	-3.710	-3.742	-3.774	-3.805	-3.834	-3.864	-3.890	-3.918	-3.942	-3.968	-3.991	-4.014	-4.034	-4.054	-4.072	-4.089	-4.104	-4.119	-4.131	-4.144	-4.154	-4.162	-4.170	-4.175	-4.180	-4.182	-4.185	-4.186	-4.185	-4.184	-4.180	-4.175	-4.170	-4.164	-4.156	-4.148	-4.138	-4.126	-4.115	-4.102	-4.089	-4.074	-4.059	-4.044	-4.028	-4.010	-3.992	-3.974	-3.955	-3.936	-3.916	-3.896	-3.878	-3.858	-3.838	-3.818	-3.799	-3.778	-3.758	-3.738	-3.718	-3.698	-3.679	-3.660	-3.641	-3.622	-3.605	-3.588	-3.571	-3.555	-3.540	-3.525	-3.510	-3.496	-3.484	-3.472	-3.460	-3.450	-3.440	-3.430	-3.421	-3.415	-3.408	-3.402	-3.396	-3.394	-3.390	-3.388	-3.385	-3.385	-3.384	-3.384	-3.385	-3.386	-3.389	-3.392	-3.395	-3.399	-3.404	-3.409	-3.414	-3.419	-3.425	-3.430	-3.436	-3.444	-3.449	-3.456	-3.461	-3.469	-3.476	-3.481	-3.489	-3.494	-3.499	-3.504	-3.509	-3.514	-3.518	-3.520	-3.524	-3.525	-3.528	-3.529	-3.529	-3.528	-3.528	-3.525	-3.524	-3.520	-3.516	-3.511	-3.505	-3.500	-3.492	-3.485	-3.476	-3.466	-3.458	-3.446	-3.435	-3.422	-3.409	-3.396	-3.382	-3.366	-3.351	-3.335	-3.318	-3.301	-3.282	-3.265	-3.248	-3.229	-3.209	-3.191	-3.171	-3.151	-3.131	-3.112	-3.092	-3.072	-3.052	-3.032	-3.014	-2.995	-2.975	-2.956	-2.938	-2.920	-2.901	-2.884	-2.866	-2.849	-2.832	-2.816	-2.801	-2.786	-2.772	-2.760	-2.746	-2.735	-2.722	-2.711	-2.700	-2.690	-2.681	-2.671	-2.664	-2.655	-2.648	-2.641	-2.634	-2.628	-2.621	-2.616	-2.611	-2.606	-2.602	-2.599	-2.595	-2.591	-2.590	-2.585	-2.582	-2.579	-2.576	-2.574	-2.570	-2.568	-2.564	-2.559	-2.556	-2.552	-2.548	-2.542	-2.538	-2.531	-2.525	-2.518	-2.511	-2.504	-2.495	-2.486	-2.476	-2.466	-2.455	-2.442	-2.431	-2.419	-2.404	-2.389	-2.375	-2.359	-2.342	-2.325	-2.308	-2.289	-2.270	-2.249	-2.230	-2.209	-2.188	-2.165	-2.144	-2.120	-2.096	-2.074	-2.049	-2.024	-2.000	-1.976	-1.950	-1.925	-1.900	-1.874	-1.849	-1.824	-1.799	-1.774	-1.749	-1.722	-1.699	-1.675	-1.651	-1.626	-1.604	-1.581	-1.559	-1.536	-1.515	-1.494	-1.474	-1.452	-1.434	-1.415	-1.395	-1.378	-1.361	-1.342	-1.326	-1.311	-1.296	-1.281	-1.266	-1.252	-1.240	-1.226	-1.215	-1.204	-1.192	-1.182	-1.171	-1.162	-1.154	-1.146	-1.138	-1.130	-1.122	-1.116	-1.109	-1.102	-1.096	-1.091	-1.085	-1.081	-1.076	-1.071	-1.068	-1.065	-1.060	-1.058	-1.054	-1.051	-1.049	-1.045	-1.042	-1.040	-1.038	-1.035	-1.032	-1.030	-1.028	-1.025	-1.024	-1.021	-1.018	-1.015	-1.012	-1.009	-1.006	-1.004	-1.000	-0.996	-0.992	-0.989	-0.984	-0.979	-0.975	-0.969	-0.964	-0.958	-0.951	-0.945	-0.938	-0.929	-0.921	-0.914	-0.905	-0.895	-0.886	-0.876	-0.868	-0.855	-0.845	-0.835	-0.822	-0.811	-0.799	-0.788	-0.775	-0.762	-0.749	-0.738	-0.724	-0.710	-0.696	-0.684	-0.670	-0.656	-0.644	-0.631	-0.618	-0.605	-0.594	-0.581	-0.569	-0.559	-0.548	-0.538	-0.528	-0.519	-0.510	-0.502	-0.494	-0.488	-0.481	-0.476	-0.471	-0.468	-0.465	-0.461	-0.459	-0.459	-0.460	-0.460	-0.461	-0.464	-0.468	-0.470	-0.475	-0.480	-0.486	-0.492	-0.500	-0.507	-0.518	-0.526	-0.535	-0.545	-0.556	-0.568	-0.579	-0.589	-0.601	-0.614	-0.626	-0.639	-0.651	-0.665	-0.678	-0.690	-0.702	-0.716	-0.730	-0.741	-0.755	-0.768	-0.779	-0.791	-0.802	-0.814	-0.824	-0.834	-0.844	-0.854	-0.862	-0.871	-0.879	-0.888	-0.894	-0.899	-0.905	-0.911	-0.916	-0.919	-0.924	-0.926	-0.929	-0.930	-0.931	-0.932	-0.932	-0.930	-0.930	-0.928	-0.925	-0.922	-0.919	-0.914	-0.909	-0.904	-0.898	-0.891	-0.885	-0.878	-0.870	-0.861	-0.851	-0.842	-0.834	-0.824	-0.812	-0.802	-0.792	-0.780	-0.769	-0.756	-0.746	-0.732	-0.721	-0.709	-0.698	-0.685	-0.671	-0.661	-0.649	-0.638	-0.625	-0.612	-0.602	-0.592	-0.581	-0.570	-0.560	-0.551	-0.541	-0.534	-0.524	-0.516	-0.510	-0.504	-0.498	-0.491	-0.488	-0.482	-0.479	-0.476	-0.474	-0.474	-0.472	-0.472	-0.474	-0.475	-0.475	-0.478	-0.481	-0.486	-0.489	-0.494	-0.500	-0.505	-0.511	-0.518	-0.525	-0.532	-0.539	-0.548	-0.555	-0.562	-0.570	-0.578	-0.586	-0.594	-0.601	-0.608	-0.615	-0.621	-0.625	-0.631	-0.636	-0.641	-0.644	-0.646	-0.649	-0.650	-0.650	-0.650	-0.649	-0.646	-0.644	-0.639	-0.632	-0.626	-0.619	-0.610	-0.600	-0.590	-0.578	-0.565	-0.551	-0.536	-0.520	-0.504	-0.486	-0.468	-0.448	-0.429	-0.409	-0.386	-0.366	-0.344	-0.321	-0.298	-0.275	-0.251	-0.228	-0.205	-0.181	-0.158	-0.134	-0.111	-0.089	-0.068	-0.045	-0.025	-0.005	0.015	0.034	0.051	0.069	0.084	0.100	0.112	0.125	0.136	0.146	0.155	0.162	0.169	0.172	0.176	0.178	0.179	0.178	0.175	0.171	0.166	0.159	0.150	0.141	0.130	0.119	0.105	0.091	0.075	0.058	0.039	0.020	0.000	-0.021	-0.042	-0.065	-0.089	-0.114	-0.139	-0.161	-0.188	-0.214	-0.239	-0.265	-0.291	-0.318	-0.344	-0.369	-0.395	-0.421	-0.446	-0.471	-0.495	-0.518	-0.540	-0.562	-0.584	-0.604	-0.622	-0.641	-0.659	-0.675	-0.689	-0.704	-0.716	-0.728	-0.738	-0.746	-0.754	-0.760	-0.764	-0.766	-0.770	-0.770	-0.768	-0.766	-0.762	-0.758	-0.751	-0.744	-0.736	-0.725	-0.715	-0.702	-0.690	-0.675	-0.660	-0.645	-0.628	-0.609	-0.591	-0.574	-0.554	-0.534	-0.514	-0.494	-0.472	-0.452	-0.431	-0.410	-0.390	-0.369	-0.349	-0.330	-0.310	-0.291	-0.274	-0.256	-0.240	-0.225	-0.210	-0.196	-0.184	-0.171	-0.161	-0.151	-0.144	-0.138	-0.131	-0.128	-0.125	-0.124	-0.124	-0.125	-0.128	-0.130	-0.138	-0.142	-0.151	-0.161	-0.171	-0.182	-0.195	-0.210	-0.226	-0.241	-0.258	-0.276	-0.295	-0.314	-0.334	-0.354	-0.375	-0.396	-0.418	-0.439	-0.461	-0.482	-0.504	-0.526	-0.546	-0.568	-0.588	-0.608	-0.625	-0.644	-0.661	-0.678	-0.694	-0.708	-0.721	-0.734	-0.744	-0.755	-0.762	-0.770	-0.775	-0.781	-0.784	-0.785	-0.785	-0.784	-0.781	-0.776	-0.771	-0.764	-0.755	-0.745	-0.734	-0.721	-0.708	-0.691	-0.675	-0.658	-0.639	-0.619	-0.599	-0.578	-0.554	-0.530	-0.506	-0.481	-0.456	-0.431	-0.405	-0.379	-0.351	-0.325	-0.299	-0.271	-0.245	-0.218	-0.192	-0.166	-0.139	-0.115	-0.090	-0.065	-0.041	-0.018	0.005	0.026	0.048	0.068	0.088	0.106	0.125	0.141	0.158	0.174	0.188	0.201	0.212	0.225	0.235	0.244	0.252	0.261	0.268	0.274	0.279	0.284	0.288	0.290	0.292	0.294	0.295	0.296	0.295	0.295	0.294	0.291	0.290	0.288	0.285	0.281	0.278	0.275	0.271	0.266	0.262	0.260	0.255	0.250	0.246	0.242	0.238	0.234	0.230	0.226	0.221	0.218	0.215	0.211	0.208	0.204	0.201	0.198	0.195	0.191	0.190	0.188	0.185	0.184	0.181	0.180	0.179	0.179	0.178	0.178	0.178	0.178	0.178	0.179	0.180	0.180	0.182	0.184	0.186	0.189	0.190	0.194	0.196	0.199	0.204	0.208	0.211	0.216	0.220	0.225	0.230	0.235	0.240	0.248	0.252	0.259	0.265	0.271	0.278	0.284	0.291	0.298	0.306	0.314	0.319	0.328	0.335	0.342	0.349	0.355	0.362	0.369	0.376	0.382	0.389	0.394	0.400	0.404	0.409	0.412	0.418	0.421	0.424	0.428	0.430	0.432	0.434	0.434	0.434	0.434	0.432	0.431	0.430	0.428	0.425	0.422	0.418	0.414	0.409	0.402	0.396	0.391	0.384	0.378	0.370	0.361	0.354	0.345	0.336	0.328	0.319	0.310	0.301	0.292	0.284	0.276	0.268	0.259	0.250	0.242	0.236	0.229	0.222	0.215	0.209	0.204	0.199	0.195	0.190	0.188	0.185	0.184	0.181	0.180	0.181	0.181	0.182	0.184	0.186	0.190	0.194	0.199	0.204	0.211	0.216	0.224	0.231	0.240	0.248	0.256	0.266	0.276	0.286	0.296	0.306	0.318	0.328	0.340	0.350	0.362	0.372	0.384	0.395	0.406	0.416	0.428	0.438	0.448	0.456	0.465	0.474	0.481	0.489	0.494	0.501	0.504	0.509	0.512	0.515	0.516	0.516	0.516	0.515	0.512	0.510	0.505	0.500	0.495	0.488	0.479	0.470	0.460	0.448	0.436	0.424	0.409	0.395	0.380	0.362	0.346	0.329	0.310	0.290	0.271	0.251	0.231	0.209	0.186	0.166	0.142	0.121	0.099	0.078	0.054	0.031	0.010	-0.010	-0.032	-0.054	-0.074	-0.092	-0.112	-0.131	-0.149	-0.165	-0.181	-0.198	-0.211	-0.225	-0.238	-0.249	-0.259	-0.269	-0.278	-0.284	-0.289	-0.294	-0.298	-0.300	-0.301	-0.302	-0.302	-0.299	-0.296	-0.292	-0.289	-0.282	-0.276	-0.269	-0.260	-0.251	-0.240	-0.231	-0.219	-0.208	-0.196	-0.184	-0.170	-0.158	-0.144	-0.131	-0.119	-0.105	-0.091	-0.078	-0.064	-0.051	-0.039	-0.028	-0.015	-0.004	0.006	0.018	0.028	0.036	0.044	0.051	0.058	0.064	0.069	0.072	0.078	0.080	0.080	0.081	0.081	0.080	0.078	0.075	0.071	0.068	0.061	0.056	0.049	0.041	0.032	0.024	0.015	0.004	-0.006	-0.018	-0.030	-0.042	-0.055	-0.069	-0.082	-0.096	-0.109	-0.124	-0.139	-0.152	-0.166	-0.181	-0.195	-0.209	-0.222	-0.238	-0.252	-0.265	-0.278	-0.291	-0.304	-0.316	-0.328	-0.339	-0.349	-0.360	-0.369	-0.379	-0.388	-0.396	-0.404	-0.411	-0.419	-0.424	-0.430	-0.434	-0.440	-0.442	-0.445	-0.449	-0.451	-0.451	-0.452	-0.454	-0.454	-0.452	-0.451	-0.449	-0.446	-0.444	-0.440	-0.439	-0.434	-0.429	-0.426	-0.420	-0.415	-0.410	-0.404	-0.399	-0.391	-0.385	-0.380	-0.374	-0.368	-0.360	-0.354	-0.346	-0.341	-0.334	-0.328	-0.321	-0.315	-0.309	-0.304	-0.298	-0.292	-0.286	-0.282	-0.278	-0.274	-0.270	-0.266	-0.262	-0.260	-0.259	-0.256	-0.255	-0.254	-0.254	-0.254	-0.254	-0.255	-0.256	-0.259	-0.260	-0.262	-0.266	-0.272	-0.276	-0.281	-0.288	-0.294	-0.300	-0.308	-0.315	-0.324	-0.331	-0.341	-0.351	-0.361	-0.370	-0.381	-0.391	-0.402	-0.415	-0.426	-0.439	-0.450	-0.462	-0.475	-0.488	-0.499	-0.511	-0.525	-0.536	-0.548	-0.560	-0.571	-0.582	-0.594	-0.605	-0.615	-0.625	-0.635	-0.642	-0.651	-0.659	-0.665	-0.672	-0.678	-0.682	-0.686	-0.691	-0.694	-0.696	-0.696	-0.696	-0.696	-0.695	-0.691	-0.689	-0.685	-0.679	-0.672	-0.666	-0.659	-0.650	-0.640	-0.630	-0.619	-0.606	-0.594	-0.580	-0.565	-0.550	-0.535	-0.519	-0.500	-0.481	-0.464	-0.445	-0.425	-0.405	-0.385	-0.365	-0.344	-0.322	-0.301	-0.279	-0.258	-0.236	-0.214	-0.192	-0.170	-0.149	-0.126	-0.105	-0.085	-0.064	-0.044	-0.022	-0.004	0.015	0.034	0.052	0.071	0.088	0.104	0.120	0.135	0.149	0.164	0.178	0.189	0.200	0.211	0.221	0.230	0.239	0.246	0.252	0.259	0.265	0.269	0.274	0.276	0.279	0.281	0.281	0.281	0.284	0.282	0.281	0.280	0.279	0.276	0.275	0.271	0.269	0.266	0.264	0.259	0.256	0.254	0.250	0.248	0.245	0.242	0.241	0.239	0.239	0.238	0.236	0.236	0.239	0.240	0.241	0.245	0.248	0.251	0.255	0.261	0.268	0.275	0.282	0.291	0.301	0.310	0.322	0.332	0.346	0.360	0.372	0.388	0.404	0.420	0.436	0.454	0.472	0.490	0.507	0.528	0.546	0.566	0.586	0.606	0.626	0.646	0.666	0.686	0.705	0.726	0.745	0.765	0.784	0.801	0.820	0.836	0.852	0.869	0.885	0.899	0.911	0.924	0.936	0.948	0.956	0.965	0.972	0.980	0.984	0.989	0.991	0.992	0.992	0.991	0.989	0.985	0.980	0.974	0.966	0.958	0.948	0.936	0.924	0.909	0.895	0.879	0.862	0.844	0.825	0.805	0.785	0.762	0.741	0.719	0.695	0.671	0.646	0.622	0.596	0.570	0.545	0.519	0.492	0.466	0.441	0.415	0.389	0.364	0.340	0.315	0.290	0.268	0.244	0.221	0.199	0.179	0.160	0.140	0.121	0.104	0.086	0.071	0.055	0.042	0.030	0.018	0.006	-0.002	-0.012	-0.021	-0.029	-0.035	-0.040	-0.044	-0.049	-0.051	-0.052	-0.055	-0.055	-0.055	-0.054	-0.054	-0.052	-0.049	-0.048	-0.044	-0.041	-0.038	-0.034	-0.030	-0.026	-0.022	-0.020	-0.016	-0.014	-0.010	-0.008	-0.005	-0.002	-0.001	-0.001	0.000	0.000	-0.001	-0.001	-0.004	-0.005	-0.009	-0.014	-0.018	-0.024	-0.029	-0.035	-0.042	-0.051	-0.060	-0.070	-0.079	-0.090	-0.102	-0.115	-0.128	-0.140	-0.154	-0.168	100.000	5.000	2.000	1.000	3.000	0.000	0.000	0.000	0.000	0.000	0.000	0.000	0.000	0.000	0.000	0.000	0.000	0.000	-1.529	-1.539	-1.546	-1.556	-1.564	-1.571	-1.576	-1.582	-1.588	-1.591	-1.595	-1.599	-1.601	-1.601	-1.602	-1.604	-1.604	-1.602	-1.601	-1.600	-1.598	-1.595	-1.591	-1.588	-1.584	-1.579	-1.574	-1.569	-1.564	-1.559	-1.552	-1.546	-1.540	-1.534	-1.528	-1.522	-1.515	-1.510	-1.502	-1.498	-1.491	-1.485	-1.480	-1.475	-1.470	-1.465	-1.462	-1.458	-1.454	-1.452	-1.450	-1.449	-1.446	-1.446	-1.448	-1.448	-1.449	-1.451	-1.454	-1.456	-1.460	-1.465	-1.471	-1.476	-1.482	-1.490	-1.498	-1.506	-1.515	-1.525	-1.535	-1.546	-1.558	-1.569	-1.581	-1.594	-1.608	-1.621	-1.635	-1.649	-1.665	-1.679	-1.694	-1.709	-1.724	-1.739	-1.754	-1.769	-1.784	-1.799	-1.811	-1.825	-1.839	-1.852	-1.866	-1.879	-1.890	-1.901	-1.911	-1.921	-1.932	-1.940	-1.949	-1.955	-1.962	-1.968	-1.972	-1.976	-1.980	-1.981	-1.982	-1.982	-1.981	-1.980	-1.978	-1.974	-1.969	-1.964	-1.956	-1.948	-1.939	-1.929	-1.919	-1.906	-1.894	-1.880	-1.865	-1.849	-1.832	-1.815	-1.798	-1.779	-1.759	-1.738	-1.719	-1.696	-1.674	-1.651	-1.628	-1.604	-1.581	-1.556	-1.531	-1.506	-1.481	-1.455	-1.429	-1.404	-1.379	-1.352	-1.328	-1.302	-1.278	-1.251	-1.229	-1.204	-1.179	-1.155	-1.132	-1.110	-1.088	-1.068	-1.045	-1.025	-1.006	-0.986	-0.968	-0.951	-0.934	-0.918	-0.902	-0.889	-0.875	-0.861	-0.849	-0.839	-0.828	-0.819	-0.809	-0.801	-0.794	-0.788	-0.781	-0.776	-0.772	-0.769	-0.765	-0.762	-0.761	-0.761	-0.761	-0.760	-0.761	-0.764	-0.765	-0.766	-0.770	-0.774	-0.778	-0.781	-0.786	-0.790	-0.795	-0.801	-0.806	-0.812	-0.816	-0.824	-0.830	-0.836	-0.842	-0.849	-0.855	-0.862	-0.868	-0.874	-0.880	-0.886	-0.892	-0.899	-0.904	-0.910	-0.915	-0.921	-0.925	-0.930	-0.934	-0.939	-0.944	-0.948	-0.950	-0.954	-0.956	-0.959	-0.961	-0.964	-0.965	-0.966	-0.969	-0.969	-0.969	-0.970	-0.970	-0.970	-0.969	-0.969	-0.968	-0.966	-0.965	-0.962	-0.960	-0.958	-0.954	-0.951	-0.949	-0.945	-0.941	-0.938	-0.934	-0.931	-0.926	-0.922	-0.919	-0.915	-0.911	-0.906	-0.904	-0.899	-0.895	-0.891	-0.888	-0.882	-0.881	-0.878	-0.875	-0.870	-0.869	-0.866	-0.864	-0.861	-0.860	-0.859	-0.856	-0.856	-0.856	-0.854	-0.854	-0.854	-0.854	-0.854	-0.854	-0.855	-0.855	-0.856	-0.856	-0.858	-0.859	-0.860	-0.861	-0.862	-0.864	-0.864	-0.865	-0.866	-0.866	-0.866	-0.868	-0.868	-0.866	-0.866	-0.866	-0.865	-0.862	-0.860	-0.858	-0.855	-0.851	-0.848	-0.842	-0.839	-0.832	-0.828	-0.821	-0.815	-0.808	-0.801	-0.792	-0.784	-0.776	-0.768	-0.758	-0.749	-0.738	-0.728	-0.716	-0.706	-0.695	-0.685	-0.674	-0.662	-0.651	-0.641	-0.629	-0.619	-0.609	-0.598	-0.588	-0.576	-0.568	-0.558	-0.549	-0.540	-0.531	-0.522	-0.515	-0.509	-0.501	-0.496	-0.490	-0.484	-0.480	-0.476	-0.474	-0.470	-0.468	-0.466	-0.465	-0.464	-0.465	-0.465	-0.466	-0.468	-0.470	-0.474	-0.475	-0.480	-0.484	-0.489	-0.494	-0.500	-0.506	-0.512	-0.520	-0.528	-0.536	-0.544	-0.552	-0.562	-0.571	-0.582	-0.591	-0.602	-0.614	-0.625	-0.636	-0.649	-0.661	-0.675	-0.688	-0.700	-0.714	-0.726	-0.741	-0.755	-0.769	-0.784	-0.799	-0.814	-0.829	-0.844	-0.861	-0.876	-0.892	-0.908	-0.924	-0.941	-0.956	-0.974	-0.990	-1.008	-1.024	-1.039	-1.056	-1.072	-1.089	-1.105	-1.122	-1.139	-1.155	-1.171	-1.188	-1.202	-1.219	-1.235	-1.250	-1.266	-1.280	-1.296	-1.310	-1.325	-1.340	-1.354	-1.369	-1.382	-1.396	-1.410	-1.422	-1.436	-1.449	-1.462	-1.475	-1.486	-1.499	-1.511	-1.522	-1.536	-1.548	-1.560	-1.571	-1.584	-1.595	-1.609	-1.620	-1.632	-1.644	-1.658	-1.669	-1.682	-1.695	-1.709	-1.722	-1.736	-1.751	-1.765	-1.780	-1.795	-1.810	-1.828	-1.842	-1.860	-1.878	-1.895	-1.911	-1.930	-1.949	-1.968	-1.988	-2.005	-2.026	-2.046	-2.065	-2.086	-2.108	-2.128	-2.149	-2.170	-2.191	-2.212	-2.234	-2.255	-2.276	-2.298	-2.319	-2.340	-2.361	-2.382	-2.402	-2.422	-2.442	-2.462	-2.481	-2.500	-2.518	-2.536	-2.554	-2.570	-2.586	-2.602	-2.618	-2.631	-2.646	-2.658	-2.670	-2.681	-2.691	-2.701	-2.710	-2.719	-2.725	-2.731	-2.738	-2.742	-2.745	-2.748	-2.750	-2.751	-2.752	-2.751	-2.750	-2.748	-2.745	-2.740	-2.736	-2.731	-2.724	-2.718	-2.710	-2.701	-2.692	-2.684	-2.672	-2.661	-2.650	-2.639	-2.625	-2.612	-2.598	-2.584	-2.570	-2.555	-2.540	-2.525	-2.510	-2.495	-2.479	-2.462	-2.446	-2.431	-2.415	-2.401	-2.385	-2.370	-2.355	-2.340	-2.326	-2.312	-2.300	-2.286	-2.275	-2.264	-2.252	-2.242	-2.232	-2.224	-2.216	-2.208	-2.201	-2.196	-2.190	-2.186	-2.184	-2.182	-2.180	-2.180	-2.180	-2.181	-2.184	-2.186	-2.190	-2.195	-2.201	-2.208	-2.214	-2.224	-2.231	-2.241	-2.251	-2.261	-2.272	-2.285	-2.296	-2.310	-2.324	-2.336	-2.350	-2.365	-2.379	-2.394	-2.409	-2.424	-2.439	-2.454	-2.469	-2.484	-2.499	-2.512	-2.528	-2.541	-2.555	-2.569	-2.582	-2.596	-2.609	-2.620	-2.631	-2.644	-2.654	-2.662	-2.672	-2.681	-2.690	-2.696	-2.704	-2.710	-2.716	-2.720	-2.725	-2.729	-2.730	-2.734	-2.735	-2.734	-2.735	-2.734	-2.732	-2.730	-2.728	-2.724	-2.720	-2.715	-2.710	-2.705	-2.698	-2.691	-2.684	-2.678	-2.670	-2.660	-2.651	-2.642	-2.634	-2.625	-2.615	-2.605	-2.595	-2.585	-2.574	-2.564	-2.552	-2.544	-2.532	-2.522	-2.512	-2.502	-2.494	-2.484	-2.475	-2.466	-2.458	-2.448	-2.441	-2.432	-2.426	-2.420	-2.412	-2.408	-2.401	-2.396	-2.392	-2.390	-2.386	-2.382	-2.381	-2.379	-2.379	-2.378	-2.378	-2.378	-2.380	-2.380	-2.382	-2.384	-2.388	-2.391	-2.394	-2.398	-2.402	-2.405	-2.410	-2.415	-2.420	-2.425	-2.430	-2.435	-2.439	-2.444	-2.449	-2.454	-2.458	-2.462	-2.468	-2.470	-2.474	-2.478	-2.480	-2.482	-2.484	-2.486	-2.486	-2.488	-2.486	-2.485	-2.484	-2.481	-2.478	-2.475	-2.470	-2.466	-2.460	-2.454	-2.448	-2.440	-2.431	-2.422	-2.412	-2.402	-2.391	-2.380	-2.368	-2.355	-2.341	-2.328	-2.314	-2.299	-2.284	-2.269	-2.252	-2.236	-2.219	-2.201	-2.185	-2.166	-2.149	-2.132	-2.114	-2.095	-2.078	-2.060	-2.041	-2.022	-2.005	-1.986	-1.969	-1.950	-1.932	-1.915	-1.898	-1.880	-1.862	-1.846	-1.829	-1.812	-1.798	-1.781	-1.766	-1.751	-1.736	-1.722	-1.708	-1.695	-1.682	-1.669	-1.658	-1.645	-1.634	-1.622	-1.612	-1.602	-1.592	-1.584	-1.575	-1.568	-1.560	-1.552	-1.545	-1.539	-1.534	-1.529	-1.525	-1.520	-1.516	-1.514	-1.511	-1.509	-1.508	-1.506	-1.505	-1.505	-1.505	-1.506	-1.508	-1.509	-1.511	-1.514	-1.516	-1.520	-1.522	-1.526	-1.530	-1.535	-1.540	-1.544	-1.549	-1.552	-1.558	-1.565	-1.569	-1.574	-1.579	-1.584	-1.590	-1.594	-1.599	-1.602	-1.606	-1.610	-1.614	-1.618	-1.620	-1.621	-1.624	-1.624	-1.626	-1.626	-1.625	-1.625	-1.624	-1.621	-1.619	-1.615	-1.611	-1.606	-1.601	-1.595	-1.589	-1.581	-1.574	-1.565	-1.556	-1.548	-1.538	-1.526	-1.515	-1.504	-1.492	-1.480	-1.468	-1.454	-1.441	-1.428	-1.414	-1.401	-1.388	-1.374	-1.360	-1.346	-1.332	-1.320	-1.306	-1.294	-1.281	-1.270	-1.258	-1.245	-1.235	-1.222	-1.212	-1.202	-1.195	-1.185	-1.178	-1.170	-1.162	-1.156	-1.151	-1.148	-1.142	-1.139	-1.135	-1.132	-1.131	-1.130	-1.129	-1.129	-1.130	-1.130	-1.132	-1.134	-1.136	-1.139	-1.142	-1.146	-1.150	-1.155	-1.160	-1.164	-1.170	-1.175	-1.181	-1.186	-1.191	-1.198	-1.202	-1.208	-1.212	-1.218	-1.224	-1.229	-1.232	-1.238	-1.241	-1.246	-1.249	-1.251	-1.255	-1.258	-1.259	-1.261	-1.262	-1.262	-1.262	-1.262	-1.260	-1.259	-1.256	-1.254	-1.250	-1.246	-1.241	-1.236	-1.230	-1.224	-1.216	-1.209	-1.200	-1.191	-1.181	-1.172	-1.161	-1.150	-1.139	-1.128	-1.114	-1.101	-1.089	-1.075	-1.060	-1.048	-1.032	-1.019	-1.004	-0.990	-0.976	-0.960	-0.948	-0.932	-0.919	-0.905	-0.891	-0.878	-0.865	-0.852	-0.840	-0.828	-0.818	-0.806	-0.796	-0.788	-0.778	-0.770	-0.761	-0.755	-0.749	-0.744	-0.739	-0.735	-0.731	-0.728	-0.726	-0.725	-0.724	-0.724	-0.725	-0.725	-0.728	-0.729	-0.732	-0.735	-0.739	-0.742	-0.746	-0.751	-0.754	-0.759	-0.764	-0.769	-0.772	-0.776	-0.781	-0.784	-0.788	-0.790	-0.794	-0.795	-0.796	-0.798	-0.799	-0.799	-0.798	-0.796	-0.794	-0.790	-0.786	-0.782	-0.776	-0.770	-0.762	-0.755	-0.745	-0.734	-0.724	-0.711	-0.698	-0.684	-0.670	-0.655	-0.639	-0.622	-0.605	-0.588	-0.568	-0.550	-0.530	-0.509	-0.489	-0.470	-0.449	-0.428	-0.406	-0.385	-0.365	-0.344	-0.324	-0.302	-0.284	-0.265	-0.245	-0.228	-0.209	-0.191	-0.174	-0.159	-0.144	-0.130	-0.116	-0.102	-0.092	-0.081	-0.071	-0.062	-0.055	-0.050	-0.044	-0.040	-0.038	-0.035	-0.035	-0.036	-0.039	-0.041	-0.046	-0.051	-0.058	-0.065	-0.075	-0.084	-0.094	-0.108	-0.120	-0.134	-0.149	-0.164	-0.181	-0.196	-0.216	-0.234	-0.254	-0.274	-0.294	-0.314	-0.336	-0.358	-0.380	-0.401	-0.425	-0.446	-0.469	-0.492	-0.515	-0.536	-0.559	-0.581	-0.602	-0.624	-0.645	-0.666	-0.686	-0.705	-0.724	-0.744	-0.760	-0.776	-0.794	-0.810	-0.824	-0.838	-0.851	-0.862	-0.875	-0.885	-0.895	-0.904	-0.911	-0.918	-0.924	-0.930	-0.934	-0.936	-0.940	-0.941	-0.941	-0.942	-0.941	-0.940	-0.938	-0.935	-0.931	-0.928	-0.924	-0.918	-0.912	-0.906	-0.901	-0.894	-0.886	-0.880	-0.872	-0.866	-0.859	-0.851	-0.844	-0.836	-0.830	-0.822	-0.818	-0.811	-0.805	-0.800	-0.795	-0.792	-0.788	-0.785	-0.784	-0.781	-0.781	-0.781	-0.781	-0.784	-0.786	-0.789	-0.794	-0.799	-0.805	-0.811	-0.820	-0.828	-0.836	-0.848	-0.859	-0.871	-0.884	-0.898	-0.912	-0.928	-0.944	-0.961	-0.979	-0.996	-1.015	-1.034	-1.055	-1.074	-1.094	-1.115	-1.136	-1.156	-1.179	-1.200	-1.221	-1.242	-1.264	-1.285	-1.305	-1.326	-1.345	-1.365	-1.384	-1.402	-1.420	-1.438	-1.454	-1.470	-1.485	-1.499	-1.511	-1.524	-1.534	-1.544	-1.554	-1.561	-1.568	-1.572	-1.578	-1.581	-1.582	-1.584	-1.584	-1.581	-1.580	-1.576	-1.570	-1.564	-1.558	-1.548	-1.538	-1.528	-1.516	-1.504	-1.490	-1.476	-1.461	-1.445	-1.428	-1.411	-1.392	-1.372	-1.354	-1.334	-1.315	-1.294	-1.274	-1.251	-1.230	-1.209	-1.188	-1.166	-1.144	-1.124	-1.102	-1.081	-1.061	-1.040	-1.021	-1.001	-0.982	-0.964	-0.946	-0.929	-0.911	-0.896	-0.880	-0.866	-0.852	-0.839	-0.826	-0.815	-0.802	-0.794	-0.785	-0.775	-0.768	-0.761	-0.756	-0.750	-0.746	-0.742	-0.740	-0.738	-0.736	-0.736	-0.736	-0.736	-0.738	-0.740	-0.744	-0.745	-0.750	-0.754	-0.759	-0.764	-0.770	-0.775	-0.782	-0.790	-0.796	-0.804	-0.812	-0.819	-0.829	-0.838	-0.846	-0.854	-0.864	-0.872	-0.882	-0.891	-0.902	-0.911	-0.921	-0.931	-0.941	-0.951	-0.960	-0.970	-0.980	-0.990	-0.999	-1.008	-1.018	-1.026	-1.035	-1.044	-1.051	-1.061	-1.069	-1.076	-1.082	-1.090	-1.096	-1.102	-1.109	-1.112	-1.119	-1.124	-1.128	-1.130	-1.134	-1.136	-1.138	-1.139	-1.139	-1.140	-1.139	-1.138	-1.136	-1.135	-1.131	-1.126	-1.124	-1.119	-1.114	-1.108	-1.101	-1.095	-1.088	-1.079	-1.070	-1.061	-1.052	-1.042	-1.032	-1.022	-1.011	-1.000	-0.990	-0.979	-0.968	-0.955	-0.945	-0.934	-0.921	-0.911	-0.900	-0.889	-0.879	-0.869	-0.858	-0.849	-0.840	-0.831	-0.822	-0.815	-0.809	-0.802	-0.798	-0.791	-0.786	-0.784	-0.780	-0.778	-0.776	-0.775	-0.775	-0.775	-0.776	-0.778	-0.781	-0.784	-0.788	-0.792	-0.798	-0.802	-0.810	-0.816	-0.824	-0.831	-0.839	-0.848	-0.856	-0.865	-0.875	-0.884	-0.894	-0.902	-0.914	-0.924	-0.934	-0.942	-0.952	-0.961	-0.970	-0.979	-0.989	-0.998	-1.005	-1.012	-1.019	-1.026	-1.032	-1.038	-1.044	-1.049	-1.052	-1.055	-1.059	-1.061	-1.062	-1.064	-1.065	-1.065	-1.065	-1.064	-1.062	-1.059	-1.056	-1.052	-1.049	-1.045	-1.039	-1.034	-1.028	-1.020	-1.014	-1.006	-0.999	-0.990	-0.982	-0.975	-0.965	-0.956	-0.946	-0.939	-0.929	-0.919	-0.910	-0.901	-0.891	-0.884	-0.874	-0.865	-0.858	-0.849	-0.841	-0.834	-0.828	-0.821	-0.815	-0.809	-0.804	-0.799	-0.795	-0.791	-0.788	-0.786	-0.785	-0.785	-0.784	-0.785	-0.785	-0.786	-0.789	-0.792	-0.796	-0.800	-0.805	-0.810	-0.816	-0.822	-0.831	-0.838	-0.846	-0.855	-0.865	-0.875	-0.884	-0.894	-0.904	-0.914	-0.924	-0.934	-0.946	-0.955	-0.965	-0.975	-0.986	-0.995	-1.005	-1.014	-1.021	-1.030	-1.039	-1.045	-1.051	-1.056	-1.061	-1.066	-1.071	-1.072	-1.075	-1.076	-1.076	-1.075	-1.074	-1.074	-1.069	-1.066	-1.061	-1.055	-1.049	-1.041	-1.034	-1.026	-1.016	-1.005	-0.995	-0.982	-0.970	-0.958	-0.945	-0.931	-0.918	-0.904	-0.889	-0.874	-0.859	-0.844	-0.829	-0.812	-0.799	-0.782	-0.769	-0.754	-0.739	-0.726	-0.711	-0.699	-0.686	-0.674	-0.662	-0.652	-0.641	-0.631	-0.622	-0.615	-0.609	-0.601	-0.596	-0.591	-0.589	-0.585	-0.584	-0.582	-0.582	-0.582	-0.584	-0.586	-0.589	-0.594	-0.599	-0.604	-0.611	-0.619	-0.628	-0.635	-0.645	-0.656	-0.666	-0.678	-0.689	-0.701	-0.714	-0.726	-0.740	-0.752	-0.766	-0.779	-0.794	-0.808	-0.820	-0.835	-0.849	-0.861	-0.875	-0.888	-0.900	-0.914	-0.926	-0.938	-0.950	-0.960	-0.970	-0.981	-0.990	-0.999	-1.008	-1.015	-1.022	-1.029	-1.034	-1.040	-1.044	-1.048	-1.051	-1.054	-1.056	-1.056	-1.056	-1.056	-1.055	-1.051	-1.049	-1.045	-1.040	-1.035	-1.030	-1.024	-1.016	-1.009	-0.999	-0.990	-0.980	-0.970	-0.959	-0.948	-0.935	-0.922	-0.910	-0.898	-0.882	-0.869	-0.855	-0.840	-0.824	-0.809	-0.794	-0.778	-0.762	-0.746	-0.730	-0.714	-0.699	-0.684	-0.668	-0.652	-0.636	-0.621	-0.608	-0.592	-0.579	-0.565	-0.552	-0.539	-0.528	-0.516	-0.505	-0.495	-0.486	-0.478	-0.469	-0.462	-0.456	-0.451	-0.448	-0.444	-0.440	-0.439	-0.438	-0.438	-0.439	-0.441	-0.445	-0.449	-0.454	-0.460	-0.466	-0.474	-0.482	-0.492	-0.501	-0.514	-0.526	-0.539	-0.551	-0.566	-0.582	-0.598	-0.614	-0.630	-0.646	-0.665	-0.681	-0.700	-0.718	-0.738	-0.755	-0.774	-0.791	-0.810	-0.829	-0.848	-0.865	-0.881	-0.899	-0.915	-0.931	-0.948	-0.962	-0.978	-0.991	-1.005	-1.018	-1.029	-1.039	-1.049	-1.058	-1.065	-1.074	-1.079	-1.084	-1.088	-1.091	-1.094	-1.095	-1.095	-1.094	-1.091	-1.089	-1.085	-1.079	-1.072	-1.065	-1.058	-1.049	-1.038	-1.028	-1.015	-1.002	-0.990	-0.976	-0.961	-0.945	-0.930	-0.912	-0.895	-0.879	-0.860	-0.841	-0.822	-0.804	-0.785	-0.765	-0.745	-0.726	-0.708	-0.688	-0.669	-0.649	-0.630	-0.611	-0.592	-0.574	-0.556	-0.540	-0.521	-0.506	-0.490	-0.475	-0.460	-0.446	-0.432	-0.420	-0.409	-0.398	-0.388	-0.379	-0.370	-0.362	-0.355	-0.349	-0.344	-0.339	-0.335	-0.332	-0.330	-0.329	-0.328	-0.328	-0.329	-0.330	-0.331	-0.334	-0.336	-0.340	-0.344	-0.348	-0.351	-0.356	-0.360	-0.365	-0.370	-0.375	-0.379	-0.385	-0.389	-0.392	-0.396	-0.400	-0.402	-0.405	-0.406	-0.406	-0.406	-0.406	-0.406	-0.404	-0.401	-0.398	-0.394	-0.388	-0.381	-0.374	-0.365	-0.356	-0.345	-0.332	-0.321	-0.309	-0.292	-0.278	-0.261	-0.244	-0.226	-0.206	-0.186	-0.165	-0.144	-0.120	-0.099	-0.074	-0.051	-0.026	-0.001	0.024	0.049	0.075	0.100	0.126	0.152	0.179	0.204	0.229	0.254	0.278	0.301	0.325	0.348	0.370	0.389	0.410	0.429	0.446	0.464	0.479	0.494	0.506	0.519	0.530	0.539	0.545	0.551	0.556	0.560	0.560	0.560	0.559	0.556	0.551	0.545	0.538	0.530	0.518	0.506	0.492	0.479	0.462	0.445	0.428	0.408	0.388	0.366	0.344	0.320	0.296	0.272	0.248	0.221	0.196	0.169	0.141	0.115	0.089	0.061	0.034	0.006	-0.020	-0.046	-0.074	-0.099	-0.125	-0.150	-0.174	-0.196	-0.220	-0.241	-0.264	-0.284	-0.302	-0.321	-0.339	-0.355	-0.371	-0.386	-0.400	-0.412	-0.424	-0.435	-0.445	-0.452	-0.460	-0.468	-0.472	-0.476	-0.481	-0.484	-0.486	-0.486	-0.488	-0.488	-0.486	-0.485	-0.481	-0.479	-0.476	-0.472	-0.468	-0.462	-0.458	-0.452	-0.448	-0.444	-0.438	-0.432	-0.426	-0.421	-0.415	-0.410	-0.405	-0.400	-0.395	-0.390	-0.388	-0.382	-0.380	-0.378	-0.375	-0.372	-0.371	-0.369	-0.370	-0.369	-0.370	-0.370	-0.372	-0.374	-0.376	-0.381	-0.384	-0.389	-0.394	-0.399	-0.405	-0.411	-0.420	-0.426	-0.435	-0.442	-0.452	-0.461	-0.471	-0.481	-0.491	-0.502	-0.514	-0.524	-0.535	-0.548	-0.560	-0.571	-0.582	-0.595	-0.606	-0.619	-0.631	-0.644	-0.654	-0.665	-0.676	-0.688	-0.698	-0.708	-0.718	-0.726	-0.735	-0.744	-0.751	-0.759	-0.765	-0.770	-0.776	-0.780	-0.782	-0.786	-0.788	-0.789	-0.789	-0.789	-0.786	-0.784	-0.780	-0.776	-0.771	-0.764	-0.755	-0.748	-0.739	-0.728	-0.715	-0.702	-0.689	-0.674	-0.659	-0.642	-0.625	-0.606	-0.589	-0.569	-0.549	-0.526	-0.505	-0.482	-0.460	-0.436	-0.412	-0.389	-0.364	-0.339	-0.314	-0.289	-0.262	-0.239	-0.212	-0.188	-0.161	-0.138	-0.111	-0.086	-0.062	-0.039	-0.015	0.008	0.030	0.051	0.074	0.094	0.114	0.134	0.151	0.169	0.186	0.202	0.218	0.231	0.245	0.256	0.269	0.280	0.289	0.299	0.306	0.314	0.321	0.328	0.332	0.338	0.342	0.345	0.350	0.352	0.354	0.356	0.358	0.359	0.360	0.361	0.362	0.364	0.365	0.366	0.368	0.370	0.370	0.371	0.374	0.378	0.380	0.384	0.388	0.392	0.398	0.404	0.410	0.416	0.424	0.432	0.441	0.450	0.459	0.470	0.480	0.492	0.504	0.516	0.530	0.542	0.555	0.570	0.582	0.596	0.611	0.625	0.640	0.654	0.668	0.681	0.695	0.708	0.721	0.734	0.745	0.756	0.768	0.778	0.786	0.794	0.802	0.809	0.815	0.820	0.825	0.829	0.830	0.832	0.832	0.832	0.831	0.829	0.826	0.821	0.816	0.810	0.804	0.796	0.789	0.779	0.769	0.759	0.748	0.736	0.724	0.711	0.699	0.685	0.671	0.658	0.642	0.629	0.614	0.600	0.585	0.571	0.556	0.541	0.526	0.512	0.498	0.484	0.470	0.456	0.444	0.431	0.419	0.406	0.394	0.384	0.372	0.361	0.352	0.341	0.332	0.324	0.314	0.306	0.299	0.291	0.284	0.276	0.270	0.264	0.259	0.252	0.248	0.242	0.238	0.235	0.231	0.226	0.222	0.219	0.216	0.214	0.211	0.209	0.206	0.204	0.202	0.200	0.199	0.196	0.195	0.195	0.194	0.192	0.192	0.191	0.191	0.191	0.191	0.191	0.192	0.192	0.194	0.195	0.196	0.198	0.199	0.201	0.204	0.206	0.209	0.211	0.214	0.216	0.220	0.224	0.228	0.231	0.235	0.239	0.244	0.248	0.252	0.256	0.261	0.268	0.272	0.279	0.284	0.289	0.296	0.302	0.309	0.315	0.322	0.329	0.336	0.344	0.351	0.359	0.366	0.375	0.382	0.391	0.400	0.409	0.418	0.426	0.435	0.444	0.452	0.462	0.471	0.482	0.491	0.501	0.510	0.520	0.530	0.540	0.550	0.559	0.569	0.578	0.588	0.595	0.605	0.614	0.621	0.630	0.638	0.645	0.651	0.658	0.665	0.671	0.676	0.680	0.686	0.690	0.692	0.695	0.699	0.701	0.701	0.704	0.704	0.704	0.704	0.701	0.700	0.698	0.695	0.692	0.688	0.684	0.679	0.674	0.669	0.662	0.656	0.649	0.641	0.635	0.628	0.620	0.611	0.602	0.595	0.586	0.578	0.569	0.559	0.551	0.541	0.532	0.522	0.514	0.505	0.495	0.486	0.478	0.469	0.461	0.451	0.444	0.434	0.426	0.418	0.410	0.402	0.395	0.386	0.380	0.372	0.365	0.358	0.352	0.345	0.339	0.331	0.325	0.319	0.312	0.305	0.300	0.294	0.288	0.281	0.276	0.270	0.265	0.260	0.254	0.249	0.244	0.240	0.234	0.230	0.226	0.222	0.219	0.215	0.211	0.208	0.205	0.202	0.201	0.198	0.196	0.196	0.195	0.195	0.194	0.194	0.196	0.196	0.198	0.199	0.201	0.204	0.206	0.210	0.214	0.218	0.221	0.226	0.231	0.236	0.241	0.249	0.254	0.260	0.265	0.271	0.279	0.285	0.290	0.296	0.304	0.309	0.314	0.319	0.324	0.328	0.331	0.335	0.336	0.339	0.340	0.340	0.340	0.340	0.338	0.334	0.331	0.325	0.318	0.311	0.302	0.294	0.282	0.271	0.258	0.242	0.226	0.209	0.190	0.171	0.150	0.126	0.102	0.078	0.051	0.024	-0.005	-0.035	-0.066	-0.099	-0.132	-0.168	-0.202	-0.240	-0.279	-0.316	-0.356	-0.395	-0.438	-0.478	-0.520	-0.562	-0.606	-0.650	-0.694	-0.739	-0.782	-0.826	-0.872	-0.915	-0.961	-1.005	-1.050	-1.092	-1.136	-1.180	-1.222	-1.265	-1.306	-1.346	-1.388	-1.428	-1.465	-1.502	-1.540	-1.576	-1.610	-1.645	-1.678	-1.709	-1.741	-1.770	-1.799	-1.826	-1.851	-1.878	-1.900	-1.921	-1.942	-1.962	-1.980	-1.998	-2.014	-2.027	-2.041	-2.054	-2.064	-2.075	-2.084	-2.090	-2.096	-2.102	-2.108	-2.110	-2.114	-2.115	-2.116	-2.116	-2.116	-2.116	-2.114	-2.111	-2.110	-2.106	-2.105	-2.100	-2.098	-2.095	-2.090	-2.088	-2.084	-2.081	-2.078	-2.075	-2.072	-2.072	-2.070	-2.069	-2.069	-2.069	-2.070	-2.071	-2.074	-2.076	-2.080	-2.086	-2.091	-2.098	-2.105	-2.114	-2.124	-2.132	-2.144	-2.155	-2.169	-2.182	-2.196	-2.211	-2.228	-2.244	-2.260	-2.279	-2.296	-2.315	-2.332	-2.352	-2.372	-2.391	-2.411	-2.431	-2.450	-2.470	-2.488	-2.506	-2.524	-2.541	-2.558	-2.574	-2.589	-2.604	-2.616	-2.629	-2.640	-2.650	-2.658	-2.665	-2.671	-2.675	-2.679	-2.680	-2.680	-2.679	-2.675	-2.670	-2.664	-2.654	-2.645	-2.634	-2.620	-2.605	-2.589	-2.570	-2.550	-2.530	-2.508	-2.484	-2.458	-2.432	-2.404	-2.376	-2.345	-2.314	-2.282	-2.248	-2.215	-2.180	-2.145	-2.109	-2.072	-2.035	-1.998	-1.960	-1.921	-1.884	-1.845	-1.806	-1.768	-1.729	-1.690	-1.652	-1.615	-1.576	-1.540	-1.501	-1.465	-1.430	-1.394	-1.358	-1.324	-1.289	-1.255	-1.222	-1.190	-1.158	-1.126	-1.095	-1.066	-1.036	-1.008	-0.979	-0.951	-0.925	-0.898	-0.872	-0.848	-0.822	-0.799	-0.775	-0.752	-0.730	-0.709	-0.688	-0.668	-0.648	-0.628	-0.609	-0.590	-0.572	-0.555	-0.539	-0.522	-0.506	-0.491	-0.476	-0.464	-0.449	-0.438	-0.425	-0.412	-0.401	-0.390	-0.380	-0.370	-0.360	-0.351	-0.344	-0.336	-0.329	-0.322	-0.316	-0.310	-0.305	-0.300	-0.295	-0.292	-0.288	-0.285	-0.282	-0.280	-0.278	-0.278	-0.276	-0.275	-0.275	-0.275	-0.275	-0.274	-0.275	-0.276	-0.276	-0.278	-0.280	-0.280	-0.282	-0.284	-0.285	-0.288	-0.289	-0.291	-0.292	-0.295	-0.296	-0.299	-0.301	-0.301	-0.302	-0.305	-0.306	-0.306	-0.309	-0.309	-0.310	-0.310	-0.310	-0.311	-0.311	-0.311	-0.311	-0.311	-0.310	-0.310	-0.309	-0.308	-0.306	-0.305	-0.304	-0.301	-0.300	-0.298	-0.295	-0.292	-0.290	-0.288	-0.284	-0.281	-0.276	-0.272	-0.268	-0.262	-0.258	-0.252	-0.248	-0.241	-0.235	-0.228	-0.220	-0.211	-0.204	-0.195	-0.188	-0.178	-0.168	-0.158	-0.146	-0.135	-0.121	-0.110	-0.098	-0.082	-0.070	-0.054	-0.040	-0.024	-0.008	0.009	0.025	0.042	0.061	0.079	0.096	0.115	0.134	0.152	0.172	0.190	0.210	0.229	0.249	0.268	0.286	0.304	0.322	0.341	0.359	0.375	0.392	0.409	0.424	0.438	0.452	0.466	0.479	0.490	0.500	0.510	0.519	0.526	0.532	0.538	0.542	0.545	0.546	0.548	0.546	0.545	0.542	0.538	0.531	0.525	0.518	0.507	0.498	0.485	0.472	0.459	0.444	0.428	0.410	0.392	0.374	0.354	0.334	0.312	0.290	0.268	0.244	0.220	0.195	0.170	0.144	0.118	0.091	0.065	0.038	0.010	-0.018	-0.044	-0.072	-0.101	-0.129	-0.155	-0.184	-0.211	-0.239	-0.268	-0.295	-0.322	-0.349	-0.376	-0.402	-0.429	-0.456	-0.482	-0.507	-0.534	-0.558	-0.584	-0.608	-0.631	-0.655	-0.679	-0.700	-0.722	-0.744	-0.766	-0.786	-0.806	-0.826	-0.845	-0.864	-0.881	-0.899	-0.915	-0.931	-0.946	-0.961	-0.975	-0.988	-1.000	-1.011	-1.022	-1.032	-1.040	-1.050	-1.056	-1.062	-1.068	-1.071	-1.076	-1.079	-1.080	-1.081	-1.081	-1.080	-1.078	-1.076	-1.072	-1.068	-1.062	-1.058	-1.051	-1.042	-1.035	-1.026	-1.019	-1.009	-0.999	-0.989	-0.979	-0.968	-0.958	-0.946	-0.936	-0.925	-0.914	-0.902	-0.891	-0.881	-0.870	-0.860	-0.850	-0.842	-0.832	-0.825	-0.818	-0.810	-0.805	-0.799	-0.794	-0.791	-0.789	-0.786	-0.785	-0.785	-0.786	-0.788	-0.790	-0.794	-0.798	-0.804	-0.810	-0.818	-0.825	-0.835	-0.845	-0.856	-0.869	-0.881	-0.895	-0.910	-0.925	-0.940	-0.956	-0.975	-0.991	-1.010	-1.029	-1.048	-1.068	-1.088	-1.108	-1.129	-1.149	-1.169	-1.191	-1.212	-1.232	-1.254	-1.276	-1.296	-1.316	-1.338	-1.359	-1.378	-1.398	-1.418	-1.436	-1.455	-1.474	-1.491	-1.509	-1.525	-1.541	-1.558	-1.571	-1.585	-1.599	-1.612	-1.625	-1.636	-1.646	-1.656	-1.665	-1.672	-1.681	-1.688	-1.692	-1.696	-1.700	-1.704	-1.705	-1.706	-1.706	-1.705	-1.704	-1.702	-1.700	-1.695	-1.690	-1.685	-1.679	-1.671	-1.664	-1.655	-1.646	-1.635	-1.626	-1.615	-1.604	-1.591	-1.580	-1.568	-1.554	-1.541	-1.529	-1.515	-1.502	-1.489	-1.475	-1.462	-1.450	-1.436	-1.424	-1.412	-1.400	-1.390	-1.378	-1.369	-1.359	-1.350	-1.341	-1.332	-1.326	-1.320	-1.315	-1.310	-1.308	-1.304	-1.301	-1.300	-1.299	-1.299	-1.301	-1.302	-1.306	-1.310	-1.314	-1.319	-1.325	-1.331	-1.340	-1.348	-1.358	-1.366	-1.378	-1.388	-1.400	-1.410	-1.424	-1.435	-1.448	-1.461	-1.474	-1.486	-1.499	-1.512	-1.525	-1.538	-1.550	-1.564	-1.576	-1.588	-1.600	-1.610	-1.622	-1.631	-1.641	-1.651	-1.660	-1.666	-1.674	-1.681	-1.686	-1.691	-1.695	-1.699	-1.701	-1.702	-1.704	-1.704	-1.704	-1.701	-1.699	-1.696	-1.691	-1.685	-1.680	-1.672	-1.665	-1.656	-1.648	-1.638	-1.628	-1.616	-1.604	-1.590	-1.576	-1.562	-1.548	-1.534	-1.518	-1.501	-1.485	-1.468	-1.450	-1.432	-1.414	-1.396	-1.378	-1.359	-1.340	-1.321	-1.302	-1.282	-1.264	-1.245	-1.226	-1.208	-1.189	-1.170	-1.151	-1.134	-1.116	-1.098	-1.081	-1.065	-1.048	-1.031	-1.016	-1.000	-0.985	-0.970	-0.956	-0.942	-0.928	-0.916	-0.904	-0.891	-0.880	-0.869	-0.859	-0.849	-0.840	-0.831	-0.821	-0.814	-0.806	-0.799	-0.792	-0.786	-0.780	-0.775	-0.771	-0.766	-0.762	-0.759	-0.756	-0.752	-0.750	-0.749	-0.746	-0.746	-0.744	-0.744	-0.742	-0.742	-0.744	-0.744	-0.744	-0.745	-0.748	-0.748	-0.749	-0.752	-0.754	-0.756	-0.759	-0.761	-0.764	-0.766	-0.771	-0.774	-0.778	-0.780	-0.784	-0.788	-0.791	-0.795	-0.799	-0.802	-0.806	-0.810	-0.812	-0.816	-0.820	-0.824	-0.826	-0.830	-0.834	-0.836	-0.840	-0.841	-0.845	-0.846	-0.849	-0.850	-0.854	-0.855	-0.856	-0.858	-0.858	-0.859	-0.860	-0.859	-0.860	-0.859	-0.859	-0.858	-0.858	-0.855	-0.854	-0.852	-0.851	-0.850	-0.846	-0.845	-0.842	-0.840	-0.839	-0.836	-0.834	-0.830	-0.828	-0.825	-0.822	-0.820	-0.818	-0.815	-0.812	-0.810	-0.809	-0.806	-0.805	-0.804	-0.802	-0.800	-0.800	-0.800	-0.799	-0.799	-0.799	-0.800	-0.800	-0.800	-0.801	-0.802	-0.804	-0.804	-0.806	-0.808	-0.810	-0.811	-0.814	-0.815	-0.819	-0.820	-0.822	-0.824	-0.826	-0.829	-0.831	-0.834	-0.835	-0.836	-0.839	-0.840	-0.840	-0.842	-0.844	-0.842	-0.844	-0.844	-0.844	-0.844	-0.841	-0.840	-0.840	-0.838	-0.835	-0.834	-0.830	-0.828	-0.824	-0.820	-0.816	-0.812	-0.809	-0.804	-0.800	-0.795	-0.790	-0.785	-0.780	-0.775	-0.769	-0.764	-0.759	-0.754	-0.749	-0.744	-0.739	-0.734	-0.729	-0.725	-0.720	-0.716	-0.711	-0.708	-0.705	-0.700	-0.698	-0.695	-0.691	-0.690	-0.688	-0.685	-0.684	-0.682	-0.681	-0.681	-0.680	-0.681	-0.680	-0.681	-0.681	-0.682	-0.684	-0.685	-0.686	-0.689	-0.691	-0.695	-0.696	-0.700	-0.704	-0.706	-0.711	-0.715	-0.719	-0.724	-0.729	-0.735	-0.740	-0.745	-0.751	-0.759	-0.764	-0.771	-0.780	-0.786	-0.795	-0.804	-0.812	-0.822	-0.830	-0.840	-0.852	-0.862	-0.874	-0.885	-0.896	-0.909	-0.921	-0.934	-0.948	-0.961	-0.975	-0.990	-1.005	-1.020	-1.035	-1.051	-1.068	-1.082	-1.098	-1.115	-1.131	-1.148	-1.164	-1.180	-1.198	-1.214	-1.230	-1.248	-1.264	-1.281	-1.298	-1.314	-1.329	-1.345	-1.360	-1.376	-1.391	-1.406	-1.421	-1.436	-1.450	-1.462	-1.476	-1.490	-1.502	-1.515	-1.528	-1.540	-1.552	-1.564	-1.576	-1.586	-1.598	-1.609	-1.620	-1.631	-1.641	-1.652	-1.664	-1.675	-1.686	-1.698	-1.709	-1.720	-1.734	-1.745	-1.759	-1.772	-1.785	-1.800	-1.814	-1.829	-1.845	-1.860	-1.878	-1.894	-1.912	-1.930	-1.950	-1.969	-1.989	-2.010	-2.031	-2.054	-2.076	-2.099	-2.122	-2.146	-2.170	-2.195	-2.220	-2.245	-2.271	-2.298	-2.324	-2.350	-2.376	-2.402	-2.429	-2.454	-2.481	-2.506	-2.532	-2.558	-2.582	-2.608	-2.631	-2.655	-2.678	-2.700	-2.722	-2.744	-2.764	-2.784	-2.802	-2.820	-2.838	-2.852	-2.868	-2.881	-2.895	-2.906	-2.918	-2.928	-2.935	-2.942	-2.949	-2.954	-2.958	-2.960	-2.961	-2.962	-2.961	-2.959	-2.955	-2.951	-2.946	-2.940	-2.932	-2.925	-2.915	-2.905	-2.892	-2.881	-2.868	-2.854	-2.840	-2.824	-2.808	-2.791	-2.774	-2.756	-2.738	-2.719	-2.699	-2.679	-2.659	-2.639	-2.619	-2.599	-2.578	-2.558	-2.536	-2.515	-2.495	-2.474	-2.455	-2.435	-2.415	-2.396	-2.378	-2.360	-2.342	-2.325	-2.310	-2.294	-2.279	-2.266	-2.254	-2.241	-2.230	-2.220	-2.210	-2.202	-2.194	-2.188	-2.184	-2.179	-2.176	-2.174	-2.172	-2.172	-2.174	-2.176	-2.179	-2.182	-2.189	-2.195	-2.201	-2.209	-2.219	-2.229	-2.239	-2.249	-2.261	-2.274	-2.286	-2.299	-2.314	-2.328	-2.344	-2.358	-2.374	-2.390	-2.406	-2.422	-2.440	-2.456	-2.472	-2.489	-2.506	-2.521	-2.538	-2.554	-2.569	-2.584	-2.600	-2.615	-2.629	-2.644	-2.656	-2.670	-2.682	-2.695	-2.706	-2.718	-2.729	-2.739	-2.748	-2.756	-2.765	-2.772	-2.779	-2.786	-2.791	-2.798	-2.801	-2.805	-2.808	-2.810	-2.812	-2.812	-2.814	-2.812	-2.812	-2.811	-2.808	-2.805	-2.801	-2.798	-2.792	-2.788	-2.782	-2.775	-2.768	-2.760	-2.751	-2.744	-2.734	-2.725	-2.715	-2.705	-2.694	-2.684	-2.672	-2.661	-2.650	-2.638	-2.626	-2.614	-2.601	-2.589	-2.578	-2.565	-2.554	-2.541	-2.529	-2.518	-2.506	-2.495	-2.485	-2.474	-2.465	-2.455	-2.445	-2.436	-2.429	-2.420	-2.412	-2.406	-2.400	-2.394	-2.390	-2.386	-2.382	-2.379	-2.376	-2.374	-2.374	-2.372	-2.372	-2.372	-2.375	-2.375	-2.378	-2.380	-2.382	-2.386	-2.389	-2.392	-2.398	-2.400	-2.405	-2.409	-2.412	-2.418	-2.421	-2.426	-2.430	-2.434	-2.438	-2.440	-2.444	-2.446	-2.449	-2.450	-2.452	-2.452	-2.454	-2.452	-2.451	-2.449	-2.446	-2.445	-2.440	-2.436	-2.431	-2.425	-2.419	-2.411	-2.405	-2.396	-2.386	-2.375	-2.365	-2.354	-2.342	-2.329	-2.315	-2.301	-2.286	-2.271	-2.256	-2.241	-2.224	-2.206	-2.190	-2.172	-2.155	-2.136	-2.119	-2.100	-2.081	-2.064	-2.045	-2.026	-2.007	-1.989	-1.970	-1.950	-1.932	-1.914	-1.896	-1.878	-1.860	-1.842	-1.825	-1.808	-1.790	-1.774	-1.758	-1.741	-1.726	-1.711	-1.696	-1.681	-1.668	-1.655	-1.642	-1.629	-1.619	-1.606	-1.595	-1.585	-1.575	-1.566	-1.558	-1.549	-1.542	-1.535	-1.529	-1.522	-1.518	-1.512	-1.508	-1.504	-1.502	-1.499	-1.498	-1.495	-1.496	-1.495	-1.495	-1.496	-1.498	-1.499	-1.501	-1.502	-1.506	-1.510	-1.514	-1.519	-1.522	-1.528	-1.532	-1.539	-1.544	-1.550	-1.556	-1.564	-1.570	-1.575	-1.581	-1.589	-1.595	-1.600	-1.606	-1.612	-1.618	-1.624	-1.629	-1.634	-1.638	-1.642	-1.646	-1.649	-1.651	-1.654	-1.656	-1.658	-1.659	-1.659	-1.659	-1.658	-1.656	-1.655	-1.652	-1.649	-1.646	-1.642	-1.638	-1.631	-1.626	-1.619	-1.612	-1.604	-1.596	-1.588	-1.579	-1.570	-1.560	-1.551	-1.540	-1.530	-1.520	-1.509	-1.496	-1.486	-1.474	-1.462	-1.451	-1.440	-1.428	-1.416	-1.405	-1.394	-1.382	-1.371	-1.362	-1.352	-1.342	-1.332	-1.324	-1.314	-1.306	-1.298	-1.290	-1.282	-1.276	-1.270	-1.265	-1.260	-1.255	-1.250	-1.246	-1.244	-1.241	-1.240	-1.238	-1.238	-1.236	-1.236	-1.236	-1.239	-1.240	-1.241	-1.244	-1.248	-1.250	-1.254	-1.258	-1.262	-1.268	-1.271	-1.276	-1.284	-1.288	-1.294	-1.300	-1.306	-1.312	-1.318	-1.324	-1.330	-1.336	-1.342	-1.349	-1.355	-1.361	-1.366	-1.372	-1.376	-1.381	-1.386	-1.390	-1.395	-1.398	-1.401	-1.404	-1.406	-1.409	-1.409	-1.410	-1.411	-1.410	-1.410	-1.409	-1.408	-1.404	-1.401	-1.398	-1.394	-1.389	-1.384	-1.378	-1.371	-1.362	-1.356	-1.348	-1.338	-1.329	-1.318	-1.308	-1.296	-1.285	-1.272	-1.260	-1.246	-1.232	-1.220	-1.206	-1.191	-1.178	-1.162	-1.149	-1.134	-1.120	-1.105	-1.090	-1.076	-1.062	-1.048	-1.034	-1.020	-1.008	-0.994	-0.980	-0.969	-0.956	-0.946	-0.935	-0.925	-0.916	-0.908	-0.899	-0.891	-0.885	-0.879	-0.875	-0.870	-0.866	-0.862	-0.860	-0.858	-0.856	-0.856	-0.856	-0.859	-0.859	-0.860	-0.862	-0.865	-0.870	-0.872	-0.876	-0.881	-0.884	-0.889	-0.894	-0.899	-0.901	-0.906	-0.911	-0.915	-0.919	-0.922	-0.925	-0.929	-0.931	-0.931	-0.934	-0.934	-0.934	-0.932	-0.931	-0.929	-0.926	-0.921	-0.916	-0.910	-0.904	-0.896	-0.888	-0.878	-0.866	-0.855	-0.844	-0.830	-0.816	-0.801	-0.786	-0.770	-0.752	-0.735	-0.718	-0.698	-0.678	-0.659	-0.638	-0.616	-0.596	-0.575	-0.554	-0.532	-0.510	-0.489	-0.469	-0.448	-0.426	-0.406	-0.385	-0.365	-0.346	-0.328	-0.309	-0.292	-0.276	-0.260	-0.245	-0.230	-0.218	-0.205	-0.194	-0.184	-0.175	-0.168	-0.160	-0.155	-0.151	-0.149	-0.145	-0.145	-0.146	-0.148	-0.150	-0.155	-0.160	-0.166	-0.172	-0.182	-0.191	-0.204	-0.214	-0.228	-0.242	-0.256	-0.272	-0.289	-0.306	-0.324	-0.344	-0.362	-0.382	-0.402	-0.422	-0.445	-0.466	-0.488	-0.510	-0.532	-0.554	-0.576	-0.598	-0.620	-0.642	-0.664	-0.685	-0.706	-0.728	-0.748	-0.768	-0.788	-0.805	-0.822	-0.841	-0.858	-0.872	-0.889	-0.902	-0.915	-0.929	-0.940	-0.950	-0.960	-0.970	-0.978	-0.984	-0.991	-0.995	-1.000	-1.002	-1.005	-1.006	-1.008	-1.006	-1.005	-1.002	-1.001	-0.996	-0.994	-0.989	-0.982	-0.976	-0.970	-0.962	-0.955	-0.948	-0.939	-0.931	-0.921	-0.912	-0.904	-0.895	-0.885	-0.876	-0.866	-0.859	-0.850	-0.841	-0.834	-0.826	-0.819	-0.812	-0.806	-0.802	-0.798	-0.792	-0.790	-0.788	-0.786	-0.784	-0.784	-0.785	-0.788	-0.789	-0.792	-0.796	-0.801	-0.808	-0.815	-0.822	-0.831	-0.841	-0.851	-0.864	-0.875	-0.889	-0.902	-0.916	-0.931	-0.948	-0.964	-0.981	-0.999	-1.016	-1.034	-1.052	-1.071	-1.090	-1.109	-1.129	-1.149	-1.168	-1.188	-1.206	-1.225	-1.242	-1.261	-1.279	-1.296	-1.314	-1.330	-1.345	-1.361	-1.376	-1.389	-1.401	-1.414	-1.425	-1.435	-1.444	-1.452	-1.460	-1.466	-1.471	-1.476	-1.479	-1.481	-1.481	-1.481	-1.480	-1.478	-1.472	-1.469	-1.462	-1.456	-1.448	-1.439	-1.429	-1.418	-1.405	-1.392	-1.378	-1.364	-1.349	-1.332	-1.315	-1.298	-1.279	-1.261	-1.241	-1.222	-1.202	-1.181	-1.161	-1.140	-1.120	-1.099	-1.078	-1.056	-1.036	-1.015	-0.995	-0.975	-0.955	-0.935	-0.916	-0.898	-0.880	-0.861	-0.844	-0.829	-0.812	-0.799	-0.784	-0.770	-0.759	-0.748	-0.736	-0.726	-0.716	-0.709	-0.700	-0.694	-0.689	-0.684	-0.679	-0.678	-0.674	-0.672	-0.671	-0.671	-0.672	-0.672	-0.676	-0.679	-0.681	-0.686	-0.690	-0.696	-0.700	-0.706	-0.712	-0.720	-0.728	-0.734	-0.742	-0.749	-0.758	-0.765	-0.774	-0.782	-0.791	-0.800	-0.810	-0.818	-0.826	-0.835	-0.845	-0.852	-0.862	-0.870	-0.880	-0.889	-0.896	-0.904	-0.912	-0.920	-0.928	-0.935	-0.942	-0.949	-0.955	-0.962	-0.968	-0.975	-0.980	-0.985	-0.990	-0.994	-0.998	-1.001	-1.005	-1.008	-1.010	-1.012	-1.014	-1.015	-1.015	-1.015	-1.015	-1.014	-1.012	-1.010	-1.009	-1.005	-1.001	-0.998	-0.992	-0.989	-0.984	-0.976	-0.970	-0.962	-0.956	-0.946	-0.939	-0.929	-0.920	-0.911	-0.900	-0.890	-0.880	-0.869	-0.859	-0.846	-0.835	-0.824	-0.812	-0.801	-0.790	-0.779	-0.769	-0.758	-0.746	-0.738	-0.726	-0.718	-0.708	-0.699	-0.691	-0.684	-0.676	-0.670	-0.664	-0.659	-0.654	-0.650	-0.648	-0.645	-0.644	-0.644	-0.644	-0.644	-0.645	-0.649	-0.652	-0.656	-0.661	-0.668	-0.674	-0.681	-0.688	-0.696	-0.708	-0.716	-0.726	-0.738	-0.749	-0.760	-0.771	-0.785	-0.798	-0.810	-0.822	-0.836	-0.850	-0.862	-0.876	-0.889	-0.902	-0.915	-0.928	-0.941	-0.954	-0.966	-0.978	-0.989	-1.000	-1.009	-1.020	-1.029	-1.038	-1.046	-1.052	-1.060	-1.066	-1.071	-1.076	-1.081	-1.084	-1.086	-1.089	-1.091	-1.091	-1.092	-1.091	-1.091	-1.089	-1.086	-1.084	-1.079	-1.074	-1.070	-1.065	-1.059	-1.051	-1.045	-1.038	-1.030	-1.022	-1.014	-1.006	-0.998	-0.989	-0.980	-0.971	-0.962	-0.954	-0.946	-0.938	-0.930	-0.922	-0.915	-0.908	-0.900	-0.895	-0.889	-0.884	-0.880	-0.875	-0.874	-0.870	-0.869	-0.868	-0.869	-0.869	-0.870	-0.872	-0.876	-0.881	-0.886	-0.892	-0.900	-0.908	-0.916	-0.926	-0.935	-0.948	-0.959	-0.972	-0.985	-1.000	-1.014	-1.030	-1.045	-1.060	-1.078	-1.094	-1.111	-1.128	-1.144	-1.161	-1.178	-1.194	-1.211	-1.228	-1.242	-1.258	-1.271	-1.286	-1.300	-1.312	-1.324	-1.334	-1.344	-1.354	-1.361	-1.369	-1.375	-1.379	-1.382	-1.385	-1.386	-1.385	-1.385	-1.382	-1.379	-1.374	-1.369	-1.361	-1.352	-1.344	-1.332	-1.322	-1.310	-1.296	-1.281	-1.268	-1.252	-1.236	-1.219	-1.202	-1.184	-1.166	-1.148	-1.129	-1.111	-1.091	-1.074	-1.055	-1.036	-1.019	-1.000	-0.982	-0.966	-0.949	-0.932	-0.916	-0.902	-0.889	-0.875	-0.864	-0.851	-0.840	-0.830	-0.821	-0.814	-0.808	-0.801	-0.796	-0.791	-0.789	-0.786	-0.786	-0.786	-0.786	-0.788	-0.791	-0.794	-0.798	-0.802	-0.809	-0.815	-0.822	-0.830	-0.838	-0.846	-0.855	-0.865	-0.875	-0.885	-0.895	-0.906	-0.918	-0.929	-0.940	-0.951	-0.961	-0.974	-0.984	-0.996	-1.006	-1.018	-1.026	-1.036	-1.046	-1.055	-1.064	-1.074	-1.080	-1.089	-1.096	-1.102	-1.108	-1.114	-1.119	-1.122	-1.128	-1.130	-1.132	-1.135	-1.136	-1.138	-1.138	-1.136	-1.136	-1.134	-1.131	-1.129	-1.124	-1.120	-1.116	-1.110	-1.104	-1.098	-1.091	-1.082	-1.075	-1.066	-1.058	-1.048	-1.038	-1.026	-1.016	-1.005	-0.992	-0.981	-0.969	-0.958	-0.945	-0.932	-0.920	-0.908	-0.894	-0.881	-0.868	-0.856	-0.842	-0.830	-0.819	-0.805	-0.794	-0.782	-0.770	-0.760	-0.749	-0.739	-0.730	-0.720	-0.711	-0.702	-0.695	-0.688	-0.682	-0.676	-0.672	-0.668	-0.664	-0.661	-0.660	-0.659	-0.659	-0.659	-0.659	-0.662	-0.665	-0.668	-0.672	-0.678	-0.684	-0.689	-0.696	-0.705	-0.712	-0.721	-0.731	-0.742	-0.752	-0.764	-0.775	-0.788	-0.800	-0.814	-0.826	-0.840	-0.854	-0.868	-0.881	-0.896	-0.909	-0.922	-0.938	-0.951	-0.965	-0.978	-0.991	-1.004	-1.016	-1.029	-1.040	-1.052	-1.062	-1.074	-1.084	-1.092	-1.101	-1.110	-1.118	-1.124	-1.129	-1.135	-1.140	-1.144	-1.146	-1.149	-1.150	-1.150	-1.151	-1.150	-1.148	-1.145	-1.142	-1.138	-1.134	-1.128	-1.120	-1.114	-1.106	-1.098	-1.088	-1.078	-1.068	-1.055	-1.042	-1.031	-1.018	-1.002	-0.988	-0.974	-0.956	-0.941	-0.924	-0.906	-0.889	-0.871	-0.854	-0.836	-0.818	-0.799	-0.779	-0.760	-0.741	-0.721	-0.702	-0.682	-0.664	-0.644	-0.626	-0.608	-0.589	-0.571	-0.552	-0.536	-0.518	-0.501	-0.485	-0.469	-0.452	-0.439	-0.425	-0.411	-0.399	-0.386	-0.375	-0.364	-0.352	-0.344	-0.335	-0.326	-0.319	-0.312	-0.306	-0.300	-0.296	-0.292	-0.289	-0.285	-0.284	-0.281	-0.280	-0.280	-0.279	-0.280	-0.279	-0.280	-0.280	-0.281	-0.282	-0.282	-0.284	-0.285	-0.286	-0.288	-0.288	-0.289	-0.289	-0.288	-0.286	-0.285	-0.282	-0.281	-0.278	-0.272	-0.269	-0.262	-0.258	-0.251	-0.242	-0.234	-0.225	-0.215	-0.204	-0.191	-0.179	-0.164	-0.150	-0.134	-0.118	-0.099	-0.081	-0.062	-0.042	-0.021	-0.001	0.021	0.042	0.066	0.090	0.114	0.138	0.161	0.186	0.211	0.236	0.262	0.286	0.311	0.336	0.360	0.385	0.409	0.431	0.454	0.476	0.498	0.519	0.538	0.556	0.574	0.590	0.606	0.621	0.634	0.646	0.656	0.665	0.672	0.678	0.682	0.686	0.688	0.688	0.686	0.682	0.679	0.671	0.662	0.652	0.642	0.630	0.615	0.599	0.581	0.564	0.542	0.522	0.500	0.476	0.451	0.428	0.400	0.372	0.345	0.315	0.286	0.256	0.225	0.194	0.164	0.131	0.100	0.069	0.038	0.008	-0.022	-0.054	-0.084	-0.112	-0.141	-0.170	-0.199	-0.225	-0.251	-0.275	-0.300	-0.322	-0.344	-0.365	-0.385	-0.402	-0.420	-0.438	-0.451	-0.466	-0.478	-0.489	-0.499	-0.507	-0.515	-0.521	-0.528	-0.532	-0.535	-0.538	-0.539	-0.539	-0.539	-0.538	-0.535	-0.532	-0.528	-0.524	-0.519	-0.514	-0.507	-0.502	-0.496	-0.489	-0.482	-0.475	-0.469	-0.461	-0.454	-0.448	-0.441	-0.434	-0.429	-0.422	-0.418	-0.411	-0.406	-0.404	-0.399	-0.396	-0.394	-0.392	-0.391	-0.390	-0.390	-0.391	-0.392	-0.395	-0.398	-0.400	-0.405	-0.410	-0.415	-0.421	-0.428	-0.436	-0.444	-0.451	-0.461	-0.471	-0.482	-0.492	-0.504	-0.515	-0.528	-0.540	-0.554	-0.566	-0.579	-0.594	-0.606	-0.621	-0.634	-0.648	-0.662	-0.676	-0.690	-0.704	-0.716	-0.730	-0.742	-0.756	-0.769	-0.780	-0.792	-0.802	-0.814	-0.824	-0.832	-0.841	-0.850	-0.856	-0.862	-0.869	-0.874	-0.878	-0.880	-0.881	-0.882	-0.884	-0.884	-0.882	-0.880	-0.876	-0.871	-0.866	-0.860	-0.852	-0.845	-0.835	-0.825	-0.814	-0.802	-0.789	-0.775	-0.760	-0.745	-0.729	-0.714	-0.696	-0.678	-0.660	-0.641	-0.620	-0.601	-0.581	-0.561	-0.541	-0.521	-0.500	-0.480	-0.459	-0.439	-0.418	-0.398	-0.379	-0.359	-0.340	-0.321	-0.302	-0.284	-0.266	-0.250	-0.232	-0.218	-0.202	-0.188	-0.175	-0.162	-0.150	-0.140	-0.129	-0.120	-0.110	-0.102	-0.095	-0.090	-0.084	-0.080	-0.075	-0.071	-0.069	-0.068	-0.066	-0.066	-0.065	-0.065	-0.065	-0.068	-0.069	-0.070	-0.072	-0.074	-0.076	-0.079	-0.080	-0.082	-0.085	-0.088	-0.090	-0.091	-0.094	-0.094	-0.095	-0.095	-0.096	-0.094	-0.094	-0.091	-0.090	-0.086	-0.084	-0.078	-0.074	-0.068	-0.061	-0.054	-0.046	-0.039	-0.029	-0.019	-0.008	0.002	0.015	0.029	0.041	0.054	0.069	0.082	0.098	0.112	0.129	0.145	0.160	0.176	0.192	0.209	0.225	0.240	0.256	0.271	0.288	0.302	0.316	0.331	0.345	0.358	0.371	0.382	0.394	0.404	0.414	0.422	0.431	0.439	0.445	0.450	0.455	0.459	0.461	0.464	0.465	0.465	0.464	0.462	0.461	0.458	0.454	0.449	0.444	0.436	0.430	0.422	0.414	0.405	0.395	0.385	0.376	0.364	0.354	0.341	0.330	0.318	0.306	0.292	0.280	0.268	0.254	0.241	0.230	0.216	0.204	0.190	0.179	0.166	0.154	0.142	0.130	0.119	0.106	0.096	0.086	0.076	0.065	0.055	0.046	0.036	0.028	0.020	0.011	0.004	-0.004	-0.010	-0.018	-0.024	-0.030	-0.035	-0.041	-0.046	-0.050	-0.054	-0.058	-0.061	-0.065	-0.068	-0.070	-0.072	-0.075	-0.075	-0.076	-0.078	-0.078	-0.079	-0.079	-0.079	-0.078	-0.078	-0.076	-0.074	-0.072	-0.071	-0.069	-0.065	-0.062	-0.059	-0.056	-0.051	-0.046	-0.041	-0.036	-0.031	-0.026	-0.021	-0.015	-0.008	-0.001	0.005	0.011	0.020	0.028	0.035	0.044	0.051	0.061	0.069	0.078	0.088	0.098	0.106	0.116	0.126	0.136	0.146	0.156	0.168	0.179	0.189	0.200	0.212	0.222	0.234	0.246	0.256	0.269	0.280	0.292	0.304	0.316	0.328	0.340	0.352	0.364	0.376	0.388	0.400	0.412	0.424	0.436	0.448	0.460	0.472	0.484	0.495	0.505	0.518	0.529	0.539	0.549	0.560	0.569	0.579	0.588	0.598	0.605	0.614	0.621	0.630	0.636	0.642	0.648	0.652	0.659	0.662	0.666	0.671	0.672	0.675	0.678	0.679	0.679	0.680	0.679	0.679	0.676	0.675	0.674	0.670	0.668	0.664	0.659	0.655	0.649	0.645	0.639	0.632	0.626	0.620	0.614	0.606	0.598	0.591	0.584	0.575	0.569	0.560	0.552	0.544	0.536	0.529	0.520	0.511	0.504	0.496	0.489	0.481	0.474	0.466	0.459	0.451	0.445	0.439	0.431	0.425	0.419	0.412	0.408	0.401	0.396	0.391	0.386	0.381	0.376	0.372	0.368	0.365	0.360	0.356	0.352	0.349	0.345	0.342	0.339	0.336	0.332	0.331	0.328	0.325	0.324	0.320	0.318	0.316	0.314	0.311	0.310	0.308	0.306	0.305	0.302	0.301	0.300	0.300	0.299	0.298	0.298	0.296	0.296	0.296	0.296	0.296	0.298	0.298	0.298	0.299	0.300	0.301	0.302	0.304	0.308	0.310	0.312	0.314	0.318	0.320	0.324	0.329	0.332	0.336	0.340	0.344	0.349	0.354	0.359	0.364	0.368	0.372	0.375	0.380	0.385	0.389	0.392	0.396	0.400	0.401	0.405	0.408	0.408	0.409	0.409	0.409	0.408	0.405	0.402	0.399	0.394	0.389	0.381	0.374	0.365	0.355	0.344	0.331	0.318	0.302	0.286	0.269	0.249	0.229	0.208	0.184	0.159	0.134	0.106	0.078	0.048	0.018	-0.015	-0.049	-0.084	-0.119	-0.156	-0.195	-0.234	-0.274	-0.314	-0.355	-0.399	-0.442	-0.485	-0.530	-0.575	-0.619	-0.665	-0.711	-0.758	-0.804	-0.849	-0.895	-0.940	-0.985	-1.030	-1.075	-1.119	-1.162	-1.205	-1.248	-1.289	-1.328	-1.368	-1.408	-1.444	-1.481	-1.516	-1.551	-1.582	-1.615	-1.646	-1.676	-1.702	-1.730	-1.755	-1.779	-1.801	-1.822	-1.842	-1.861	-1.879	-1.894	-1.910	-1.922	-1.935	-1.946	-1.956	-1.964	-1.971	-1.979	-1.985	-1.989	-1.994	-1.998	-2.000	-2.002	-2.002	-2.004	-2.002	-2.002	-2.002	-2.002	-2.001	-2.000	-1.998	-1.998	-1.996	-1.995	-1.994	-1.994	-1.994	-1.992	-1.995	-1.995	-1.998	-1.999	-2.001	-2.005	-2.009	-2.015	-2.021	-2.027	-2.035	-2.044	-2.052	-2.064	-2.075	-2.089	-2.102	-2.116	-2.131	-2.148	-2.165	-2.184	-2.201	-2.221	-2.242	-2.262	-2.285	-2.308	-2.330	-2.354	-2.378	-2.402	-2.426	-2.451	-2.475	-2.499	-2.524	-2.549	-2.572	-2.598	-2.620	-2.642	-2.664	-2.686	-2.706	-2.725	-2.744	-2.761	-2.776	-2.792	-2.806	-2.819	-2.828	-2.838	-2.845	-2.850	-2.854	-2.855	-2.856	-2.854	-2.850	-2.846	-2.838	-2.830	-2.818	-2.806	-2.790	-2.774	-2.756	-2.736	-2.714	-2.690	-2.666	-2.640	-2.611	-2.581	-2.550	-2.519	-2.484	-2.449	-2.414	-2.378	-2.340	-2.300	-2.261	-2.221	-2.180	-2.140	-2.096	-2.055	-2.014	-1.970	-1.928	-1.886	-1.844	-1.801	-1.759	-1.716	-1.675	-1.634	-1.592	-1.552	-1.512	-1.474	-1.435	-1.398	-1.359	-1.322	-1.288	-1.252	-1.219	-1.185	-1.152	-1.120	-1.089	-1.059	-1.030	-1.001	-0.974	-0.946	-0.920	-0.895	-0.870	-0.846	-0.825	-0.801	-0.780	-0.760	-0.740	-0.721	-0.702	-0.685	-0.668	-0.650	-0.634	-0.619	-0.605	-0.590	-0.575	-0.564	-0.550	-0.539	-0.526	-0.515	-0.505	-0.495	-0.485	-0.475	-0.466	-0.458	-0.450	-0.441	-0.434	-0.428	-0.420	-0.415	-0.408	-0.402	-0.398	-0.391	-0.386	-0.382	-0.379	-0.375	-0.371	-0.368	-0.364	-0.361	-0.358	-0.355	-0.354	-0.351	-0.350	-0.348	-0.346	-0.345	-0.344	-0.342	-0.342	-0.341	-0.340	-0.340	-0.339	-0.339	-0.340	-0.339	-0.339	-0.339	-0.339	-0.339	-0.340	-0.340	-0.340	-0.341	-0.341	-0.342	-0.342	-0.342	-0.344	-0.344	-0.345	-0.346	-0.346	-0.348	-0.348	-0.349	-0.349	-0.349	-0.349	-0.349	-0.349	-0.348	-0.348	-0.348	-0.345	-0.345	-0.342	-0.341	-0.339	-0.336	-0.334	-0.330	-0.325	-0.321	-0.316	-0.311	-0.306	-0.299	-0.292	-0.284	-0.276	-0.268	-0.259	-0.249	-0.238	-0.226	-0.212	-0.200	-0.186	-0.171	-0.156	-0.140	-0.125	-0.106	-0.089	-0.071	-0.050	-0.031	-0.010	0.011	0.032	0.054	0.078	0.100	0.124	0.148	0.172	0.196	0.220	0.245	0.270	0.295	0.319	0.342	0.368	0.391	0.415	0.439	0.461	0.482	0.505	0.525	0.545	0.564	0.581	0.599	0.616	0.630	0.645	0.658	0.671	0.680	0.690	0.699	0.705	0.711	0.715	0.718	0.719	0.719	0.716	0.714	0.709	0.704	0.696	0.688	0.678	0.666	0.655	0.641	0.626	0.610	0.594	0.575	0.556	0.536	0.516	0.494	0.471	0.448	0.424	0.400	0.374	0.348	0.321	0.294	0.268	0.240	0.212	0.184	0.156	0.128	0.100	0.070	0.041	0.014	-0.015	-0.044	-0.072	-0.100	-0.128	-0.155	-0.182	-0.211	-0.239	-0.266	-0.292	-0.318	-0.344	-0.370	-0.395	-0.420	-0.444	-0.468	-0.491	-0.514	-0.536	-0.559	-0.580	-0.601	-0.621	-0.640	-0.659	-0.678	-0.696	-0.712	-0.729	-0.745	-0.760	-0.774	-0.788	-0.801	-0.812	-0.824	-0.834	-0.844	-0.851	-0.859	-0.866	-0.872	-0.876	-0.881	-0.885	-0.886	-0.889	-0.889	-0.889	-0.888	-0.886	-0.884	-0.881	-0.876	-0.872	-0.866	-0.860	-0.854	-0.846	-0.839	-0.831	-0.822	-0.812	-0.804	-0.794	-0.785	-0.775	-0.765	-0.755	-0.746	-0.735	-0.726	-0.718	-0.708	-0.700	-0.691	-0.682	-0.676	-0.669	-0.662	-0.658	-0.651	-0.646	-0.644	-0.639	-0.638	-0.636	-0.635	-0.635	-0.638	-0.638	-0.641	-0.645	-0.650	-0.655	-0.662	-0.669	-0.676	-0.685	-0.696	-0.705	-0.718	-0.730	-0.742	-0.756	-0.770	-0.785	-0.801	-0.816	-0.834	-0.851	-0.868	-0.888	-0.905	-0.924	-0.944	-0.962	-0.982	-1.002	-1.024	-1.044	-1.064	-1.085	-1.105	-1.125	-1.146	-1.168	-1.188	-1.206	-1.228	-1.248	-1.266	-1.286	-1.305	-1.324	-1.342	-1.360	-1.379	-1.395	-1.411	-1.428	-1.444	-1.459	-1.472	-1.486	-1.499	-1.511	-1.522	-1.535	-1.544	-1.554	-1.561	-1.570	-1.576	-1.581	-1.586	-1.590	-1.592	-1.596	-1.596	-1.596	-1.596	-1.595	-1.591	-1.588	-1.584	-1.578	-1.571	-1.564	-1.556	-1.548	-1.539	-1.528	-1.516	-1.505	-1.494	-1.480	-1.468	-1.454	-1.440	-1.426	-1.412	-1.396	-1.382	-1.368	-1.352	-1.338	-1.325	-1.310	-1.296	-1.284	-1.270	-1.258	-1.245	-1.234	-1.224	-1.214	-1.204	-1.196	-1.190	-1.182	-1.178	-1.174	-1.169	-1.168	-1.165	-1.165	-1.166	-1.169	-1.170	-1.175	-1.179	-1.186	-1.192	-1.200	-1.209	-1.219	-1.229	-1.241	-1.252	-1.265	-1.280	-1.294	-1.308	-1.322	-1.339	-1.355	-1.370	-1.386	-1.402	-1.419	-1.435	-1.451	-1.466	-1.482	-1.498	-1.514	-1.528	-1.542	-1.555	-1.569	-1.582	-1.594	-1.605	-1.615	-1.625	-1.632	-1.640	-1.648	-1.652	-1.658	-1.661	-1.664	-1.665	-1.665	-1.665	-1.664	-1.661	-1.659	-1.654	-1.649	-1.642	-1.635	-1.625	-1.616	-1.606	-1.594	-1.581	-1.569	-1.556	-1.541	-1.526	-1.510	-1.494	-1.476	-1.459	-1.441	-1.422	-1.402	-1.384	-1.365	-1.345	-1.325	-1.305	-1.285	-1.264	-1.244	-1.224	-1.204	-1.182	-1.162	-1.142	-1.122	-1.102	-1.084	-1.065	-1.046	-1.028	-1.009	-0.992	-0.974	-0.958	-0.941	-0.926	-0.910	-0.895	-0.881	-0.866	-0.854	-0.840	-0.829	-0.818	-0.806	-0.796	-0.786	-0.776	-0.768	-0.759	-0.752	-0.745	-0.738	-0.732	-0.726	-0.721	-0.718	-0.714	-0.711	-0.708	-0.705	-0.704	-0.702	-0.702	-0.702	-0.702	-0.705	-0.705	-0.708	-0.709	-0.712	-0.715	-0.719	-0.722	-0.726	-0.731	-0.736	-0.742	-0.748	-0.752	-0.760	-0.766	-0.772	-0.780	-0.788	-0.795	-0.801	-0.809	-0.818	-0.826	-0.834	-0.841	-0.849	-0.858	-0.865	-0.872	-0.881	-0.889	-0.896	-0.904	-0.911	-0.918	-0.925	-0.932	-0.939	-0.945	-0.950	-0.955	-0.961	-0.966	-0.970	-0.975	-0.979	-0.981	-0.985	-0.989	-0.990	-0.991	-0.994	-0.995	-0.995	-0.995	-0.996	-0.996	-0.995	-0.992	-0.992	-0.991	-0.989	-0.988	-0.985	-0.982	-0.980	-0.978	-0.975	-0.971	-0.968	-0.965	-0.962	-0.960	-0.955	-0.952	-0.951	-0.948	-0.944	-0.942	-0.940	-0.938	-0.936	-0.934	-0.932	-0.931	-0.930	-0.930	-0.929	-0.929	-0.928	-0.929	-0.929	-0.929	-0.929	-0.930	-0.931	-0.932	-0.934	-0.934	-0.935	-0.935	-0.938	-0.939	-0.939	-0.940	-0.941	-0.941	-0.942	-0.942	-0.944	-0.944	-0.944	-0.944	-0.942	-0.941	-0.940	-0.938	-0.936	-0.934	-0.931	-0.928	-0.925	-0.921	-0.918	-0.912	-0.908	-0.902	-0.898	-0.891	-0.885	-0.880	-0.872	-0.866	-0.859	-0.851	-0.844	-0.836	-0.829	-0.821	-0.814	-0.806	-0.799	-0.791	-0.782	-0.775	-0.768	-0.761	-0.754	-0.746	-0.741	-0.734	-0.728	-0.722	-0.716	-0.711	-0.706	-0.702	-0.699	-0.695	-0.690	-0.688	-0.684	-0.681	-0.679	-0.678	-0.676	-0.675	-0.675	-0.674	-0.674	-0.672	-0.674	-0.675	-0.675	-0.678	-0.678	-0.680	-0.681	-0.684	-0.685	-0.689	-0.691	-0.694	-0.698	-0.701	-0.704	-0.708	-0.711	-0.715	-0.719	-0.722	-0.728	-0.732	-0.736	-0.741	-0.748	-0.752	-0.759	-0.765	-0.771	-0.778	-0.785	-0.792	-0.800	-0.809	-0.816	-0.826	-0.835	-0.844	-0.854	-0.865	-0.875	-0.886	-0.899	-0.910	-0.924	-0.936	-0.950	-0.964	-0.979	-0.994	-1.009	-1.025	-1.040	-1.058	-1.074	-1.091	-1.109	-1.125	-1.144	-1.161	-1.179	-1.196	-1.214	-1.232	-1.250	-1.269	-1.286	-1.305	-1.322	-1.340	-1.359	-1.375	-1.391	-1.409	-1.424	-1.440	-1.456	-1.471	-1.485	-1.500	-1.514	-1.528	-1.541	-1.554	-1.568	-1.579	-1.590	-1.601	-1.612	-1.624	-1.634	-1.644	-1.654	-1.664	-1.672	-1.681	-1.691	-1.701	-1.710	-1.720	-1.729	-1.738	-1.748	-1.758	-1.768	-1.779	-1.789	-1.800	-1.812	-1.824	-1.836	-1.849	-1.862	-1.876	-1.891	-1.906	-1.922	-1.939	-1.955	-1.974	-1.991	-2.011	-2.031	-2.051	-2.072	-2.094	-2.115	-2.138	-2.160	-2.184	-2.208	-2.231	-2.256	-2.280	-2.305	-2.330	-2.355	-2.380	-2.406	-2.430	-2.455	-2.480	-2.505	-2.529	-2.552	-2.576	-2.599	-2.620	-2.642	-2.664	-2.684	-2.702	-2.721	-2.739	-2.758	-2.772	-2.788	-2.801	-2.815	-2.826	-2.838	-2.846	-2.855	-2.861	-2.868	-2.871	-2.875	-2.878	-2.879	-2.879	-2.878	-2.875	-2.871	-2.868	-2.861	-2.854	-2.845	-2.836	-2.826	-2.815	-2.802	-2.789	-2.775	-2.760	-2.744	-2.728	-2.710	-2.692	-2.672	-2.652	-2.634	-2.611	-2.591	-2.569	-2.548	-2.525	-2.504	-2.480	-2.456	-2.434	-2.411	-2.388	-2.364	-2.341	-2.319	-2.295	-2.272	-2.250	-2.229	-2.206	-2.186	-2.165	-2.145	-2.125	-2.106	-2.088	-2.070	-2.054	-2.038	-2.022	-2.009	-1.995	-1.982	-1.971	-1.960	-1.951	-1.942	-1.935	-1.929	-1.924	-1.920	-1.918	-1.915	-1.914	-1.914	-1.915	-1.916	-1.920	-1.925	-1.930	-1.936	-1.942	-1.951	-1.961	-1.969	-1.981	-1.991	-2.004	-2.018	-2.030	-2.044	-2.059	-2.075	-2.089	-2.106	-2.122	-2.139	-2.158	-2.174	-2.191	-2.208	-2.226	-2.244	-2.261	-2.279	-2.295	-2.312	-2.329	-2.345	-2.361	-2.378	-2.392	-2.408	-2.422	-2.436	-2.450	-2.462	-2.475	-2.488	-2.498	-2.509	-2.519	-2.528	-2.536	-2.544	-2.551	-2.556	-2.562	-2.568	-2.571	-2.575	-2.576	-2.578	-2.579	-2.580	-2.579	-2.578	-2.576	-2.574	-2.570	-2.568	-2.562	-2.559	-2.552	-2.549	-2.542	-2.536	-2.530	-2.522	-2.515	-2.509	-2.500	-2.492	-2.485	-2.476	-2.469	-2.460	-2.451	-2.445	-2.438	-2.429	-2.421	-2.414	-2.406	-2.401	-2.394	-2.388	-2.384	-2.378	-2.372	-2.368	-2.364	-2.361	-2.359	-2.355	-2.354	-2.352	-2.350	-2.350	-2.349	-2.350	-2.351	-2.352	-2.354	-2.356	-2.359	-2.362	-2.366	-2.370	-2.374	-2.379	-2.384	-2.389	-2.395	-2.400	-2.405	-2.411	-2.416	-2.421	-2.426	-2.431	-2.438	-2.442	-2.446	-2.451	-2.455	-2.460	-2.462	-2.465	-2.469	-2.470	-2.471	-2.472	-2.472	-2.471	-2.470	-2.469	-2.466	-2.462	-2.458	-2.452	-2.446	-2.440	-2.432	-2.425	-2.416	-2.408	-2.396	-2.385	-2.372	-2.361	-2.348	-2.332	-2.319	-2.302	-2.286	-2.270	-2.252	-2.235	-2.216	-2.199	-2.179	-2.160	-2.140	-2.121	-2.100	-2.080	-2.059	-2.039	-2.018	-1.998	-1.978	-1.956	-1.936	-1.916	-1.896	-1.876	-1.858	-1.838	-1.819	-1.800	-1.781	-1.764	-1.745	-1.728	-1.711	-1.695	-1.680	-1.664	-1.649	-1.635	-1.621	-1.608	-1.595	-1.584	-1.572	-1.561	-1.551	-1.542	-1.534	-1.525	-1.518	-1.511	-1.505	-1.498	-1.491	-1.488	-1.484	-1.479	-1.476	-1.474	-1.471	-1.470	-1.469	-1.469	-1.468	-1.469	-1.470	-1.471	-1.474	-1.475	-1.478	-1.481	-1.484	-1.489	-1.491	-1.498	-1.501	-1.506	-1.511	-1.516	-1.522	-1.528	-1.534	-1.539	-1.545	-1.551	-1.558	-1.564	-1.570	-1.576	-1.581	-1.588	-1.592	-1.598	-1.604	-1.606	-1.611	-1.616	-1.620	-1.622	-1.626	-1.629	-1.630	-1.631	-1.632	-1.634	-1.634	-1.634	-1.632	-1.631	-1.630	-1.628	-1.624	-1.621	-1.616	-1.612	-1.608	-1.601	-1.595	-1.589	-1.580	-1.572	-1.565	-1.556	-1.548	-1.539	-1.529	-1.519	-1.509	-1.498	-1.488	-1.476	-1.466	-1.455	-1.444	-1.432	-1.421	-1.411	-1.400	-1.388	-1.378	-1.368	-1.356	-1.346	-1.336	-1.326	-1.318	-1.309	-1.299	-1.291	-1.284	-1.276	-1.269	-1.262	-1.256	-1.251	-1.245	-1.240	-1.235	-1.231	-1.229	-1.225	-1.222	-1.220	-1.219	-1.218	-1.216	-1.216	-1.215	-1.215	-1.216	-1.218	-1.219	-1.220	-1.222	-1.225	-1.228	-1.230	-1.234	-1.238	-1.241	-1.245	-1.250	-1.254	-1.259	-1.262	-1.269	-1.272	-1.278	-1.282	-1.288	-1.294	-1.298	-1.304	-1.309	-1.314	-1.319	-1.325	-1.330	-1.336	-1.340	-1.346	-1.351	-1.355	-1.360	-1.365	-1.369	-1.372	-1.376	-1.380	-1.382	-1.385	-1.388	-1.390	-1.391	-1.392	-1.394	-1.395	-1.394	-1.394	-1.392	-1.391	-1.389	-1.386	-1.382	-1.379	-1.374	-1.369	-1.364	-1.356	-1.350	-1.342	-1.335	-1.325	-1.316	-1.305	-1.295	-1.284	-1.272	-1.260	-1.248	-1.235	-1.222	-1.209	-1.195	-1.179	-1.165	-1.150	-1.135	-1.119	-1.104	-1.089	-1.072	-1.058	-1.042	-1.026	-1.011	-0.995	-0.980	-0.966	-0.952	-0.939	-0.925	-0.911	-0.899	-0.886	-0.875	-0.865	-0.854	-0.842	-0.834	-0.825	-0.816	-0.809	-0.801	-0.795	-0.789	-0.782	-0.779	-0.774	-0.771	-0.766	-0.764	-0.761	-0.759	-0.758	-0.756	-0.755	-0.752	-0.752	-0.751	-0.750	-0.749	-0.750	-0.749	-0.746	-0.746	-0.746	-0.744	-0.742	-0.740	-0.738	-0.735	-0.730	-0.726	-0.722	-0.718	-0.711	-0.705	-0.699	-0.690	-0.682	-0.674	-0.665	-0.654	-0.642	-0.631	-0.620	-0.606	-0.592	-0.580	-0.565	-0.550	-0.535	-0.519	-0.502	-0.486	-0.469	-0.452	-0.435	-0.418	-0.400	-0.382	-0.365	-0.345	-0.329	-0.311	-0.294	-0.276	-0.260	-0.244	-0.228	-0.212	-0.198	-0.184	-0.170	-0.158	-0.146	-0.135	-0.125	-0.115	-0.106	-0.099	-0.091	-0.086	-0.081	-0.078	-0.075	-0.074	-0.072	-0.074	-0.075	-0.079	-0.081	-0.088	-0.094	-0.100	-0.110	-0.118	-0.130	-0.140	-0.154	-0.168	-0.181	-0.198	-0.212	-0.230	-0.248	-0.266	-0.285	-0.304	-0.325	-0.345	-0.366	-0.388	-0.409	-0.432	-0.454	-0.476	-0.499	-0.521	-0.544	-0.568	-0.589	-0.611	-0.632	-0.654	-0.675	-0.696	-0.715	-0.734	-0.752	-0.771	-0.788	-0.805	-0.821	-0.835	-0.849	-0.861	-0.874	-0.885	-0.895	-0.904	-0.911	-0.918	-0.924	-0.928	-0.931	-0.934	-0.935	-0.935	-0.935	-0.932	-0.929	-0.925	-0.920	-0.915	-0.908	-0.901	-0.892	-0.882	-0.874	-0.864	-0.852	-0.840	-0.829	-0.816	-0.804	-0.791	-0.778	-0.764	-0.751	-0.738	-0.725	-0.711	-0.699	-0.686	-0.675	-0.662	-0.651	-0.641	-0.631	-0.622	-0.614	-0.608	-0.600	-0.595	-0.590	-0.585	-0.584	-0.582	-0.581	-0.582	-0.584	-0.588	-0.591	-0.598	-0.604	-0.610	-0.619	-0.630	-0.641	-0.652	-0.665	-0.680	-0.695	-0.710	-0.729	-0.745	-0.764	-0.782	-0.802	-0.822	-0.842	-0.862	-0.884	-0.906	-0.928	-0.949	-0.971	-0.992	-1.015	-1.035	-1.058	-1.078	-1.098	-1.118	-1.138	-1.155	-1.172	-1.190	-1.206	-1.222	-1.238	-1.250	-1.262	-1.275	-1.285	-1.295	-1.304	-1.310	-1.316	-1.321	-1.325	-1.326	-1.329	-1.329	-1.328	-1.325	-1.321	-1.316	-1.311	-1.305	-1.296	-1.288	-1.278	-1.268	-1.256	-1.242	-1.230	-1.215	-1.200	-1.185	-1.170	-1.152	-1.136	-1.119	-1.100	-1.084	-1.065	-1.048	-1.028	-1.010	-0.991	-0.972	-0.954	-0.935	-0.918	-0.900	-0.882	-0.866	-0.850	-0.832	-0.816	-0.801	-0.786	-0.772	-0.758	-0.744	-0.732	-0.720	-0.709	-0.698	-0.688	-0.678	-0.669	-0.661	-0.652	-0.646	-0.639	-0.634	-0.629	-0.624	-0.620	-0.616	-0.614	-0.610	-0.609	-0.608	-0.606	-0.605	-0.605	-0.605	-0.606	-0.606	-0.608	-0.609	-0.611	-0.612	-0.615	-0.616	-0.620	-0.622	-0.626	-0.629	-0.632	-0.636	-0.640	-0.644	-0.646	-0.651	-0.655	-0.660	-0.664	-0.669	-0.674	-0.679	-0.684	-0.689	-0.694	-0.699	-0.704	-0.709	-0.714	-0.720	-0.725	-0.730	-0.735	-0.741	-0.746	-0.751	-0.756	-0.762	-0.766	-0.772	-0.776	-0.782	-0.786	-0.790	-0.795	-0.799	-0.802	-0.806	-0.810	-0.812	-0.815	-0.816	-0.819	-0.820	-0.821	-0.822	-0.821	-0.822	-0.822	-0.820	-0.819	-0.818	-0.816	-0.814	-0.809	-0.806	-0.801	-0.798	-0.792	-0.788	-0.782	-0.776	-0.770	-0.764	-0.758	-0.750	-0.742	-0.736	-0.728	-0.720	-0.712	-0.706	-0.699	-0.691	-0.685	-0.678	-0.671	-0.665	-0.658	-0.652	-0.648	-0.641	-0.638	-0.632	-0.630	-0.626	-0.625	-0.622	-0.621	-0.621	-0.621	-0.622	-0.624	-0.625	-0.629	-0.632	-0.638	-0.642	-0.648	-0.655	-0.661	-0.669	-0.678	-0.686	-0.695	-0.705	-0.716	-0.726	-0.738	-0.749	-0.760	-0.771	-0.784	-0.795	-0.808	-0.819	-0.831	-0.844	-0.855	-0.866	-0.878	-0.889	-0.900	-0.910	-0.919	-0.929	-0.938	-0.946	-0.954	-0.960	-0.968	-0.974	-0.979	-0.981	-0.986	-0.989	-0.990	-0.991	-0.991	-0.991	-0.990	-0.989	-0.985	-0.982	-0.978	-0.974	-0.968	-0.961	-0.955	-0.946	-0.939	-0.930	-0.921	-0.911	-0.901	-0.890	-0.879	-0.869	-0.856	-0.845	-0.832	-0.820	-0.808	-0.795	-0.784	-0.770	-0.759	-0.746	-0.735	-0.722	-0.712	-0.701	-0.691	-0.681	-0.672	-0.662	-0.655	-0.646	-0.640	-0.635	-0.629	-0.624	-0.620	-0.618	-0.614	-0.612	-0.612	-0.611	-0.612	-0.614	-0.618	-0.621	-0.625	-0.631	-0.638	-0.644	-0.650	-0.659	-0.668	-0.678	-0.688	-0.699	-0.711	-0.722	-0.736	-0.749	-0.764	-0.776	-0.791	-0.806	-0.821	-0.835	-0.850	-0.864	-0.880	-0.894	-0.908	-0.921	-0.935	-0.949	-0.961	-0.975	-0.986	-0.998	-1.009	-1.019	-1.028	-1.038	-1.045	-1.051	-1.059	-1.062	-1.068	-1.071	-1.074	-1.076	-1.076	-1.078	-1.076	-1.075	-1.071	-1.068	-1.062	-1.058	-1.051	-1.045	-1.036	-1.028	-1.019	-1.009	-0.999	-0.989	-0.976	-0.965	-0.951	-0.940	-0.928	-0.914	-0.900	-0.888	-0.874	-0.860	-0.846	-0.832	-0.820	-0.806	-0.794	-0.781	-0.770	-0.758	-0.746	-0.736	-0.725	-0.716	-0.708	-0.699	-0.691	-0.684	-0.679	-0.672	-0.668	-0.664	-0.661	-0.659	-0.658	-0.656	-0.656	-0.658	-0.659	-0.661	-0.664	-0.668	-0.672	-0.676	-0.682	-0.690	-0.698	-0.704	-0.711	-0.720	-0.729	-0.739	-0.749	-0.758	-0.768	-0.779	-0.790	-0.800	-0.810	-0.821	-0.832	-0.842	-0.854	-0.865	-0.876	-0.886	-0.896	-0.906	-0.915	-0.925	-0.934	-0.942	-0.951	-0.959	-0.966	-0.974	-0.981	-0.986	-0.992	-0.998	-1.001	-1.006	-1.009	-1.011	-1.014	-1.015	-1.016	-1.018	-1.018	-1.018	-1.015	-1.015	-1.011	-1.008	-1.006	-1.001	-0.996	-0.991	-0.986	-0.979	-0.972	-0.965	-0.958	-0.950	-0.940	-0.931	-0.922	-0.912	-0.902	-0.892	-0.881	-0.870	-0.860	-0.849	-0.836	-0.825	-0.812	-0.801	-0.790	-0.778	-0.766	-0.754	-0.742	-0.731	-0.721	-0.710	-0.699	-0.689	-0.679	-0.669	-0.660	-0.650	-0.641	-0.632	-0.626	-0.618	-0.611	-0.606	-0.600	-0.595	-0.591	-0.588	-0.585	-0.584	-0.582	-0.581	-0.582	-0.582	-0.584	-0.586	-0.590	-0.592	-0.598	-0.602	-0.609	-0.615	-0.621	-0.630	-0.638	-0.645	-0.655	-0.665	-0.675	-0.686	-0.698	-0.708	-0.720	-0.732	-0.744	-0.758	-0.769	-0.782	-0.795	-0.808	-0.821	-0.834	-0.845	-0.859	-0.870	-0.882	-0.894	-0.906	-0.916	-0.928	-0.938	-0.948	-0.956	-0.965	-0.974	-0.981	-0.989	-0.995	-1.000	-1.005	-1.010	-1.014	-1.016	-1.019	-1.019	-1.021	-1.019	-1.019	-1.018	-1.014	-1.011	-1.008	-1.002	-0.996	-0.990	-0.984	-0.975	-0.965	-0.956	-0.946	-0.935	-0.922	-0.910	-0.896	-0.882	-0.868	-0.854	-0.839	-0.821	-0.805	-0.789	-0.771	-0.752	-0.734	-0.716	-0.698	-0.676	-0.658	-0.638	-0.619	-0.598	-0.578	-0.558	-0.538	-0.516	-0.498	-0.478	-0.458	-0.438	-0.419	-0.399	-0.381	-0.362	-0.345	-0.328	-0.310	-0.294	-0.279	-0.264	-0.249	-0.235	-0.221	-0.210	-0.198	-0.186	-0.176	-0.168	-0.159	-0.150	-0.142	-0.138	-0.131	-0.126	-0.122	-0.120	-0.116	-0.115	-0.114	-0.112	-0.111	-0.112	-0.114	-0.115	-0.116	-0.119	-0.121	-0.124	-0.128	-0.130	-0.134	-0.138	-0.140	-0.144	-0.145	-0.149	-0.151	-0.152	-0.154	-0.155	-0.156	-0.156	-0.156	-0.155	-0.152	-0.150	-0.148	-0.142	-0.138	-0.132	-0.126	-0.118	-0.110	-0.100	-0.089	-0.079	-0.066	-0.052	-0.039	-0.022	-0.006	0.010	0.029	0.048	0.066	0.088	0.108	0.129	0.151	0.174	0.198	0.220	0.244	0.268	0.291	0.316	0.341	0.365	0.390	0.414	0.438	0.461	0.485	0.506	0.528	0.550	0.570	0.589	0.609	0.626	0.642	0.659	0.672	0.688	0.699	0.710	0.719	0.726	0.734	0.738	0.742	0.744	0.744	0.742	0.740	0.735	0.730	0.721	0.712	0.702	0.690	0.676	0.662	0.645	0.628	0.608	0.588	0.566	0.544	0.520	0.495	0.469	0.442	0.414	0.386	0.358	0.328	0.298	0.268	0.236	0.206	0.176	0.145	0.115	0.084	0.055	0.024	-0.005	-0.035	-0.062	-0.091	-0.118	-0.144	-0.169	-0.192	-0.216	-0.239	-0.260	-0.280	-0.300	-0.316	-0.334	-0.349	-0.362	-0.376	-0.388	-0.399	-0.406	-0.415	-0.422	-0.428	-0.432	-0.435	-0.438	-0.439	-0.439	-0.438	-0.435	-0.432	-0.429	-0.424	-0.418	-0.412	-0.406	-0.399	-0.391	-0.382	-0.375	-0.368	-0.359	-0.349	-0.341	-0.332	-0.324	-0.316	-0.308	-0.299	-0.292	-0.285	-0.278	-0.271	-0.266	-0.261	-0.258	-0.254	-0.251	-0.249	-0.248	-0.248	-0.248	-0.249	-0.251	-0.255	-0.258	-0.264	-0.269	-0.275	-0.282	-0.291	-0.300	-0.310	-0.320	100.000	5.000	2.000	1.000	4.000	0.000	0.000	0.000	0.000	0.000	0.000	0.000	0.000	0.000	0.000	0.000	0.000	0.000	-4.381	-4.381	-4.381	-4.382	-4.381	-4.381	-4.380	-4.380	-4.380	-4.379	-4.379	-4.379	-4.379	-4.379	-4.380	-4.379	-4.381	-4.381	-4.382	-4.384	-4.386	-4.388	-4.391	-4.394	-4.398	-4.401	-4.406	-4.411	-4.415	-4.421	-4.428	-4.434	-4.441	-4.449	-4.456	-4.466	-4.475	-4.482	-4.494	-4.504	-4.515	-4.526	-4.538	-4.549	-4.561	-4.575	-4.588	-4.601	-4.615	-4.629	-4.645	-4.661	-4.676	-4.692	-4.709	-4.725	-4.742	-4.760	-4.779	-4.798	-4.816	-4.835	-4.854	-4.874	-4.894	-4.914	-4.935	-4.955	-4.976	-4.998	-5.020	-5.040	-5.062	-5.085	-5.109	-5.130	-5.154	-5.178	-5.200	-5.222	-5.246	-5.269	-5.291	-5.314	-5.336	-5.358	-5.380	-5.401	-5.422	-5.444	-5.464	-5.482	-5.502	-5.521	-5.540	-5.556	-5.574	-5.589	-5.604	-5.616	-5.631	-5.642	-5.654	-5.664	-5.672	-5.681	-5.688	-5.692	-5.698	-5.701	-5.702	-5.702	-5.702	-5.700	-5.696	-5.692	-5.686	-5.678	-5.669	-5.659	-5.646	-5.634	-5.619	-5.604	-5.588	-5.570	-5.550	-5.531	-5.509	-5.486	-5.464	-5.439	-5.414	-5.388	-5.361	-5.334	-5.306	-5.276	-5.248	-5.218	-5.188	-5.156	-5.126	-5.096	-5.065	-5.035	-5.005	-4.974	-4.944	-4.914	-4.886	-4.856	-4.829	-4.801	-4.774	-4.748	-4.722	-4.699	-4.674	-4.651	-4.630	-4.609	-4.590	-4.570	-4.552	-4.535	-4.520	-4.505	-4.491	-4.480	-4.468	-4.456	-4.448	-4.439	-4.431	-4.424	-4.418	-4.411	-4.408	-4.402	-4.400	-4.396	-4.394	-4.392	-4.392	-4.391	-4.390	-4.389	-4.389	-4.389	-4.388	-4.386	-4.388	-4.386	-4.385	-4.382	-4.380	-4.379	-4.375	-4.371	-4.368	-4.364	-4.359	-4.352	-4.346	-4.339	-4.331	-4.322	-4.312	-4.302	-4.292	-4.279	-4.266	-4.254	-4.239	-4.224	-4.209	-4.191	-4.175	-4.158	-4.139	-4.120	-4.100	-4.080	-4.059	-4.039	-4.018	-3.996	-3.975	-3.952	-3.931	-3.909	-3.886	-3.865	-3.842	-3.821	-3.800	-3.778	-3.756	-3.735	-3.716	-3.695	-3.676	-3.656	-3.638	-3.620	-3.602	-3.585	-3.569	-3.555	-3.540	-3.525	-3.512	-3.499	-3.486	-3.475	-3.464	-3.454	-3.445	-3.438	-3.429	-3.421	-3.415	-3.409	-3.401	-3.396	-3.392	-3.388	-3.385	-3.381	-3.378	-3.376	-3.372	-3.371	-3.369	-3.368	-3.365	-3.362	-3.362	-3.359	-3.358	-3.355	-3.352	-3.350	-3.348	-3.344	-3.340	-3.336	-3.330	-3.325	-3.319	-3.312	-3.304	-3.296	-3.288	-3.278	-3.266	-3.256	-3.242	-3.230	-3.216	-3.201	-3.185	-3.168	-3.150	-3.131	-3.111	-3.091	-3.070	-3.046	-3.022	-2.999	-2.974	-2.946	-2.920	-2.891	-2.862	-2.832	-2.804	-2.772	-2.741	-2.710	-2.676	-2.645	-2.611	-2.578	-2.544	-2.510	-2.478	-2.442	-2.409	-2.375	-2.341	-2.308	-2.274	-2.241	-2.210	-2.178	-2.145	-2.115	-2.084	-2.055	-2.025	-1.998	-1.970	-1.944	-1.919	-1.894	-1.870	-1.848	-1.826	-1.806	-1.786	-1.769	-1.751	-1.735	-1.720	-1.706	-1.694	-1.682	-1.671	-1.661	-1.652	-1.646	-1.639	-1.634	-1.630	-1.625	-1.622	-1.621	-1.620	-1.619	-1.619	-1.620	-1.621	-1.624	-1.628	-1.631	-1.635	-1.640	-1.645	-1.650	-1.658	-1.664	-1.670	-1.678	-1.684	-1.692	-1.700	-1.709	-1.716	-1.725	-1.735	-1.745	-1.754	-1.762	-1.774	-1.784	-1.792	-1.802	-1.812	-1.822	-1.832	-1.842	-1.852	-1.864	-1.872	-1.884	-1.894	-1.902	-1.914	-1.924	-1.935	-1.944	-1.954	-1.964	-1.974	-1.982	-1.990	-2.000	-2.009	-2.016	-2.024	-2.033	-2.040	-2.046	-2.054	-2.061	-2.069	-2.075	-2.081	-2.086	-2.091	-2.098	-2.102	-2.108	-2.112	-2.116	-2.121	-2.125	-2.129	-2.132	-2.136	-2.140	-2.144	-2.148	-2.151	-2.155	-2.159	-2.164	-2.168	-2.171	-2.176	-2.181	-2.188	-2.192	-2.199	-2.206	-2.215	-2.222	-2.231	-2.240	-2.250	-2.261	-2.272	-2.285	-2.299	-2.312	-2.328	-2.344	-2.361	-2.378	-2.398	-2.416	-2.438	-2.459	-2.481	-2.505	-2.529	-2.554	-2.580	-2.606	-2.634	-2.662	-2.691	-2.721	-2.751	-2.781	-2.811	-2.842	-2.874	-2.905	-2.938	-2.969	-3.000	-3.032	-3.065	-3.096	-3.128	-3.159	-3.190	-3.220	-3.250	-3.280	-3.309	-3.338	-3.365	-3.392	-3.419	-3.445	-3.469	-3.494	-3.516	-3.540	-3.561	-3.582	-3.602	-3.621	-3.640	-3.656	-3.674	-3.689	-3.702	-3.716	-3.729	-3.740	-3.751	-3.761	-3.770	-3.780	-3.786	-3.795	-3.801	-3.806	-3.812	-3.816	-3.821	-3.825	-3.828	-3.830	-3.832	-3.835	-3.838	-3.838	-3.839	-3.840	-3.841	-3.841	-3.841	-3.841	-3.842	-3.842	-3.842	-3.842	-3.842	-3.842	-3.844	-3.844	-3.845	-3.846	-3.846	-3.849	-3.851	-3.851	-3.854	-3.858	-3.859	-3.861	-3.866	-3.870	-3.875	-3.879	-3.884	-3.890	-3.896	-3.902	-3.911	-3.919	-3.928	-3.935	-3.945	-3.956	-3.966	-3.975	-3.988	-4.000	-4.011	-4.025	-4.037	-4.051	-4.065	-4.080	-4.096	-4.111	-4.126	-4.142	-4.160	-4.176	-4.192	-4.210	-4.228	-4.244	-4.262	-4.279	-4.296	-4.315	-4.331	-4.348	-4.365	-4.381	-4.398	-4.414	-4.430	-4.446	-4.460	-4.476	-4.490	-4.502	-4.516	-4.529	-4.541	-4.552	-4.564	-4.574	-4.582	-4.592	-4.600	-4.609	-4.616	-4.621	-4.626	-4.632	-4.636	-4.640	-4.644	-4.646	-4.648	-4.650	-4.651	-4.652	-4.652	-4.652	-4.651	-4.650	-4.649	-4.648	-4.646	-4.644	-4.641	-4.639	-4.636	-4.632	-4.630	-4.628	-4.625	-4.621	-4.619	-4.616	-4.614	-4.611	-4.608	-4.606	-4.604	-4.601	-4.601	-4.600	-4.599	-4.599	-4.599	-4.599	-4.599	-4.599	-4.600	-4.601	-4.601	-4.601	-4.604	-4.605	-4.606	-4.608	-4.610	-4.612	-4.612	-4.615	-4.618	-4.619	-4.620	-4.622	-4.624	-4.625	-4.625	-4.626	-4.628	-4.626	-4.626	-4.626	-4.625	-4.624	-4.620	-4.619	-4.615	-4.611	-4.606	-4.602	-4.598	-4.591	-4.585	-4.579	-4.570	-4.562	-4.552	-4.544	-4.534	-4.522	-4.511	-4.500	-4.488	-4.474	-4.459	-4.444	-4.430	-4.414	-4.398	-4.381	-4.364	-4.346	-4.329	-4.310	-4.291	-4.272	-4.254	-4.234	-4.215	-4.194	-4.172	-4.154	-4.131	-4.110	-4.089	-4.068	-4.046	-4.025	-4.004	-3.982	-3.960	-3.939	-3.919	-3.898	-3.878	-3.856	-3.835	-3.815	-3.795	-3.775	-3.754	-3.735	-3.714	-3.695	-3.676	-3.658	-3.640	-3.621	-3.602	-3.585	-3.569	-3.550	-3.534	-3.516	-3.501	-3.485	-3.469	-3.454	-3.440	-3.425	-3.409	-3.394	-3.381	-3.366	-3.352	-3.339	-3.326	-3.312	-3.300	-3.286	-3.272	-3.260	-3.248	-3.235	-3.222	-3.211	-3.199	-3.186	-3.175	-3.162	-3.151	-3.140	-3.129	-3.118	-3.106	-3.096	-3.085	-3.075	-3.065	-3.055	-3.045	-3.035	-3.025	-3.016	-3.006	-2.998	-2.989	-2.980	-2.971	-2.962	-2.955	-2.946	-2.940	-2.931	-2.925	-2.920	-2.912	-2.906	-2.901	-2.896	-2.891	-2.885	-2.881	-2.878	-2.874	-2.870	-2.868	-2.864	-2.861	-2.859	-2.856	-2.855	-2.852	-2.850	-2.849	-2.846	-2.845	-2.842	-2.842	-2.840	-2.839	-2.838	-2.835	-2.834	-2.831	-2.829	-2.826	-2.824	-2.819	-2.816	-2.811	-2.806	-2.801	-2.798	-2.791	-2.785	-2.778	-2.771	-2.764	-2.755	-2.746	-2.738	-2.728	-2.718	-2.706	-2.695	-2.684	-2.671	-2.660	-2.646	-2.634	-2.620	-2.606	-2.592	-2.579	-2.564	-2.550	-2.536	-2.522	-2.509	-2.495	-2.481	-2.469	-2.456	-2.444	-2.431	-2.421	-2.410	-2.400	-2.390	-2.381	-2.374	-2.368	-2.361	-2.356	-2.351	-2.349	-2.348	-2.346	-2.346	-2.348	-2.349	-2.352	-2.358	-2.362	-2.369	-2.378	-2.385	-2.395	-2.405	-2.418	-2.429	-2.442	-2.456	-2.471	-2.488	-2.502	-2.520	-2.538	-2.554	-2.574	-2.591	-2.611	-2.630	-2.649	-2.668	-2.688	-2.706	-2.725	-2.745	-2.764	-2.782	-2.800	-2.819	-2.836	-2.851	-2.869	-2.885	-2.899	-2.914	-2.926	-2.940	-2.951	-2.964	-2.974	-2.984	-2.992	-3.001	-3.008	-3.016	-3.021	-3.026	-3.030	-3.034	-3.036	-3.039	-3.041	-3.042	-3.041	-3.042	-3.041	-3.040	-3.038	-3.035	-3.032	-3.029	-3.025	-3.021	-3.019	-3.014	-3.008	-3.005	-3.000	-2.996	-2.991	-2.989	-2.985	-2.981	-2.978	-2.974	-2.972	-2.970	-2.969	-2.968	-2.966	-2.966	-2.968	-2.969	-2.971	-2.974	-2.978	-2.982	-2.989	-2.992	-3.000	-3.009	-3.018	-3.028	-3.038	-3.050	-3.061	-3.075	-3.089	-3.105	-3.121	-3.138	-3.156	-3.175	-3.194	-3.214	-3.235	-3.256	-3.279	-3.301	-3.325	-3.349	-3.372	-3.398	-3.422	-3.448	-3.472	-3.499	-3.524	-3.550	-3.575	-3.600	-3.625	-3.650	-3.675	-3.699	-3.722	-3.745	-3.768	-3.789	-3.810	-3.830	-3.849	-3.868	-3.886	-3.901	-3.918	-3.931	-3.945	-3.958	-3.969	-3.979	-3.988	-3.994	-4.001	-4.008	-4.011	-4.014	-4.014	-4.016	-4.014	-4.011	-4.009	-4.004	-3.999	-3.991	-3.984	-3.975	-3.966	-3.956	-3.945	-3.934	-3.921	-3.909	-3.896	-3.884	-3.869	-3.854	-3.841	-3.826	-3.811	-3.798	-3.784	-3.770	-3.755	-3.741	-3.729	-3.716	-3.705	-3.694	-3.682	-3.671	-3.662	-3.652	-3.646	-3.639	-3.631	-3.626	-3.622	-3.618	-3.616	-3.614	-3.614	-3.614	-3.615	-3.619	-3.621	-3.625	-3.630	-3.638	-3.644	-3.652	-3.661	-3.671	-3.681	-3.692	-3.705	-3.718	-3.730	-3.744	-3.759	-3.772	-3.788	-3.802	-3.819	-3.834	-3.850	-3.866	-3.882	-3.898	-3.914	-3.929	-3.945	-3.959	-3.974	-3.989	-4.001	-4.015	-4.028	-4.040	-4.051	-4.062	-4.071	-4.080	-4.089	-4.095	-4.100	-4.106	-4.110	-4.112	-4.115	-4.116	-4.115	-4.112	-4.110	-4.106	-4.101	-4.096	-4.089	-4.081	-4.071	-4.061	-4.049	-4.036	-4.024	-4.009	-3.994	-3.976	-3.960	-3.941	-3.921	-3.902	-3.882	-3.861	-3.840	-3.818	-3.795	-3.774	-3.750	-3.728	-3.702	-3.679	-3.656	-3.631	-3.609	-3.584	-3.561	-3.538	-3.515	-3.492	-3.470	-3.449	-3.428	-3.406	-3.386	-3.368	-3.348	-3.330	-3.312	-3.296	-3.280	-3.268	-3.254	-3.240	-3.228	-3.219	-3.208	-3.199	-3.191	-3.185	-3.179	-3.174	-3.170	-3.168	-3.166	-3.165	-3.165	-3.166	-3.168	-3.169	-3.172	-3.176	-3.181	-3.186	-3.192	-3.199	-3.205	-3.212	-3.220	-3.228	-3.235	-3.244	-3.251	-3.260	-3.268	-3.276	-3.285	-3.292	-3.300	-3.308	-3.315	-3.321	-3.328	-3.332	-3.338	-3.341	-3.344	-3.348	-3.349	-3.349	-3.349	-3.349	-3.346	-3.342	-3.339	-3.334	-3.328	-3.320	-3.311	-3.300	-3.290	-3.276	-3.264	-3.250	-3.234	-3.218	-3.200	-3.181	-3.161	-3.140	-3.118	-3.095	-3.070	-3.046	-3.020	-2.994	-2.966	-2.939	-2.911	-2.881	-2.851	-2.820	-2.790	-2.760	-2.728	-2.696	-2.665	-2.632	-2.600	-2.569	-2.538	-2.508	-2.475	-2.444	-2.414	-2.384	-2.354	-2.325	-2.296	-2.268	-2.241	-2.215	-2.189	-2.164	-2.139	-2.116	-2.095	-2.072	-2.051	-2.033	-2.013	-1.995	-1.979	-1.962	-1.948	-1.934	-1.921	-1.908	-1.896	-1.886	-1.878	-1.868	-1.860	-1.852	-1.846	-1.841	-1.836	-1.831	-1.828	-1.825	-1.821	-1.820	-1.818	-1.816	-1.815	-1.815	-1.815	-1.814	-1.814	-1.814	-1.814	-1.812	-1.814	-1.814	-1.814	-1.814	-1.814	-1.814	-1.812	-1.812	-1.811	-1.811	-1.811	-1.810	-1.808	-1.808	-1.805	-1.804	-1.802	-1.800	-1.798	-1.795	-1.794	-1.790	-1.788	-1.785	-1.781	-1.780	-1.776	-1.774	-1.771	-1.769	-1.765	-1.761	-1.760	-1.756	-1.752	-1.750	-1.748	-1.745	-1.742	-1.740	-1.738	-1.734	-1.731	-1.730	-1.728	-1.724	-1.722	-1.720	-1.718	-1.715	-1.712	-1.710	-1.710	-1.706	-1.704	-1.702	-1.701	-1.699	-1.696	-1.695	-1.692	-1.690	-1.689	-1.686	-1.684	-1.682	-1.680	-1.678	-1.676	-1.674	-1.671	-1.669	-1.668	-1.666	-1.662	-1.662	-1.660	-1.659	-1.658	-1.658	-1.656	-1.655	-1.655	-1.655	-1.655	-1.655	-1.656	-1.658	-1.658	-1.660	-1.661	-1.664	-1.666	-1.669	-1.672	-1.678	-1.680	-1.685	-1.690	-1.695	-1.700	-1.706	-1.712	-1.719	-1.725	-1.732	-1.740	-1.748	-1.755	-1.762	-1.770	-1.778	-1.786	-1.796	-1.804	-1.811	-1.820	-1.828	-1.836	-1.844	-1.852	-1.859	-1.868	-1.874	-1.881	-1.888	-1.894	-1.900	-1.905	-1.911	-1.916	-1.920	-1.925	-1.930	-1.932	-1.935	-1.939	-1.940	-1.941	-1.944	-1.945	-1.946	-1.945	-1.945	-1.945	-1.942	-1.942	-1.940	-1.939	-1.935	-1.934	-1.931	-1.928	-1.924	-1.919	-1.916	-1.912	-1.908	-1.902	-1.899	-1.894	-1.890	-1.884	-1.879	-1.875	-1.870	-1.865	-1.860	-1.856	-1.851	-1.846	-1.842	-1.838	-1.834	-1.831	-1.828	-1.824	-1.821	-1.820	-1.818	-1.815	-1.815	-1.815	-1.814	-1.814	-1.815	-1.816	-1.818	-1.820	-1.822	-1.826	-1.830	-1.834	-1.840	-1.845	-1.851	-1.859	-1.866	-1.874	-1.882	-1.891	-1.901	-1.911	-1.921	-1.932	-1.944	-1.956	-1.968	-1.981	-1.995	-2.006	-2.020	-2.035	-2.050	-2.064	-2.078	-2.092	-2.108	-2.121	-2.135	-2.150	-2.165	-2.178	-2.191	-2.205	-2.216	-2.229	-2.240	-2.252	-2.264	-2.274	-2.284	-2.292	-2.300	-2.308	-2.315	-2.321	-2.326	-2.330	-2.334	-2.336	-2.338	-2.339	-2.339	-2.338	-2.335	-2.332	-2.330	-2.325	-2.320	-2.314	-2.308	-2.299	-2.291	-2.281	-2.272	-2.261	-2.250	-2.238	-2.226	-2.212	-2.200	-2.188	-2.175	-2.161	-2.146	-2.132	-2.119	-2.104	-2.089	-2.076	-2.061	-2.047	-2.033	-2.020	-2.006	-1.994	-1.980	-1.969	-1.956	-1.945	-1.934	-1.925	-1.914	-1.906	-1.898	-1.890	-1.882	-1.876	-1.870	-1.865	-1.861	-1.858	-1.854	-1.852	-1.850	-1.849	-1.849	-1.849	-1.850	-1.851	-1.854	-1.856	-1.859	-1.862	-1.866	-1.871	-1.874	-1.879	-1.885	-1.890	-1.896	-1.901	-1.906	-1.912	-1.918	-1.924	-1.929	-1.935	-1.940	-1.945	-1.950	-1.954	-1.959	-1.964	-1.968	-1.970	-1.974	-1.976	-1.979	-1.980	-1.982	-1.984	-1.982	-1.982	-1.982	-1.981	-1.980	-1.978	-1.975	-1.972	-1.970	-1.965	-1.961	-1.956	-1.951	-1.945	-1.938	-1.930	-1.924	-1.916	-1.908	-1.899	-1.889	-1.879	-1.869	-1.859	-1.848	-1.838	-1.826	-1.815	-1.802	-1.790	-1.778	-1.765	-1.752	-1.739	-1.726	-1.712	-1.698	-1.685	-1.670	-1.656	-1.641	-1.628	-1.612	-1.599	-1.584	-1.569	-1.555	-1.540	-1.525	-1.511	-1.496	-1.482	-1.468	-1.454	-1.440	-1.425	-1.412	-1.399	-1.385	-1.372	-1.361	-1.349	-1.338	-1.325	-1.315	-1.304	-1.295	-1.285	-1.278	-1.269	-1.261	-1.254	-1.249	-1.242	-1.238	-1.232	-1.230	-1.226	-1.225	-1.222	-1.222	-1.222	-1.222	-1.224	-1.226	-1.229	-1.232	-1.236	-1.241	-1.245	-1.251	-1.259	-1.265	-1.271	-1.279	-1.286	-1.294	-1.304	-1.311	-1.320	-1.328	-1.336	-1.344	-1.354	-1.361	-1.369	-1.378	-1.384	-1.391	-1.399	-1.405	-1.410	-1.415	-1.420	-1.425	-1.429	-1.431	-1.434	-1.436	-1.438	-1.436	-1.436	-1.435	-1.434	-1.430	-1.428	-1.422	-1.418	-1.412	-1.406	-1.399	-1.391	-1.382	-1.374	-1.364	-1.354	-1.344	-1.332	-1.321	-1.309	-1.296	-1.284	-1.271	-1.256	-1.244	-1.230	-1.216	-1.202	-1.188	-1.174	-1.160	-1.145	-1.132	-1.118	-1.105	-1.091	-1.079	-1.066	-1.054	-1.041	-1.030	-1.019	-1.008	-0.998	-0.988	-0.978	-0.968	-0.960	-0.951	-0.944	-0.935	-0.929	-0.924	-0.916	-0.911	-0.906	-0.902	-0.898	-0.895	-0.890	-0.888	-0.886	-0.884	-0.882	-0.882	-0.880	-0.880	-0.880	-0.880	-0.880	-0.880	-0.881	-0.881	-0.881	-0.882	-0.884	-0.885	-0.885	-0.886	-0.886	-0.885	-0.885	-0.885	-0.884	-0.882	-0.880	-0.879	-0.876	-0.872	-0.869	-0.865	-0.860	-0.855	-0.849	-0.842	-0.835	-0.825	-0.816	-0.806	-0.796	-0.785	-0.772	-0.760	-0.746	-0.732	-0.718	-0.701	-0.685	-0.668	-0.650	-0.631	-0.612	-0.592	-0.571	-0.551	-0.530	-0.507	-0.484	-0.462	-0.439	-0.416	-0.391	-0.368	-0.342	-0.319	-0.295	-0.271	-0.246	-0.222	-0.199	-0.175	-0.151	-0.129	-0.105	-0.082	-0.060	-0.039	-0.018	0.004	0.024	0.044	0.062	0.081	0.099	0.114	0.130	0.145	0.159	0.171	0.184	0.196	0.206	0.216	0.224	0.231	0.239	0.242	0.248	0.252	0.254	0.256	0.258	0.256	0.255	0.252	0.250	0.246	0.241	0.238	0.231	0.224	0.216	0.209	0.200	0.190	0.181	0.171	0.161	0.149	0.138	0.126	0.114	0.101	0.089	0.076	0.064	0.051	0.038	0.025	0.012	0.000	-0.014	-0.025	-0.038	-0.049	-0.060	-0.071	-0.081	-0.092	-0.102	-0.111	-0.120	-0.129	-0.136	-0.144	-0.151	-0.158	-0.162	-0.166	-0.171	-0.175	-0.178	-0.180	-0.182	-0.184	-0.184	-0.184	-0.184	-0.182	-0.180	-0.179	-0.176	-0.174	-0.170	-0.166	-0.161	-0.156	-0.151	-0.146	-0.140	-0.134	-0.128	-0.121	-0.115	-0.109	-0.101	-0.096	-0.090	-0.082	-0.076	-0.070	-0.064	-0.058	-0.051	-0.048	-0.042	-0.036	-0.032	-0.029	-0.025	-0.022	-0.020	-0.018	-0.015	-0.014	-0.014	-0.014	-0.015	-0.015	-0.018	-0.019	-0.021	-0.024	-0.028	-0.032	-0.036	-0.042	-0.049	-0.055	-0.062	-0.070	-0.078	-0.086	-0.095	-0.104	-0.114	-0.124	-0.134	-0.144	-0.154	-0.165	-0.176	-0.189	-0.200	-0.210	-0.221	-0.234	-0.245	-0.256	-0.266	-0.278	-0.289	-0.299	-0.309	-0.319	-0.328	-0.336	-0.345	-0.354	-0.360	-0.366	-0.374	-0.379	-0.384	-0.389	-0.392	-0.396	-0.398	-0.399	-0.400	-0.401	-0.400	-0.399	-0.398	-0.395	-0.391	-0.388	-0.384	-0.378	-0.371	-0.365	-0.358	-0.350	-0.342	-0.332	-0.324	-0.312	-0.301	-0.292	-0.281	-0.269	-0.256	-0.246	-0.234	-0.220	-0.209	-0.196	-0.184	-0.172	-0.160	-0.148	-0.136	-0.124	-0.112	-0.102	-0.091	-0.081	-0.071	-0.064	-0.055	-0.046	-0.039	-0.032	-0.025	-0.020	-0.016	-0.011	-0.008	-0.005	-0.002	-0.002	-0.001	-0.001	-0.002	-0.005	-0.006	-0.011	-0.015	-0.020	-0.025	-0.031	-0.039	-0.046	-0.054	-0.062	-0.072	-0.080	-0.090	-0.101	-0.111	-0.121	-0.130	-0.142	-0.152	-0.164	-0.172	-0.184	-0.194	-0.202	-0.212	-0.221	-0.230	-0.238	-0.245	-0.252	-0.259	-0.264	-0.269	-0.274	-0.276	-0.278	-0.280	-0.280	-0.280	-0.279	-0.278	-0.274	-0.270	-0.265	-0.260	-0.254	-0.246	-0.238	-0.230	-0.220	-0.210	-0.199	-0.188	-0.176	-0.164	-0.151	-0.139	-0.126	-0.112	-0.099	-0.086	-0.072	-0.060	-0.048	-0.035	-0.022	-0.011	-0.001	0.010	0.019	0.028	0.035	0.042	0.049	0.054	0.059	0.061	0.062	0.065	0.065	0.062	0.061	0.058	0.052	0.048	0.041	0.032	0.025	0.015	0.005	-0.008	-0.020	-0.034	-0.048	-0.062	-0.078	-0.094	-0.110	-0.129	-0.146	-0.164	-0.182	-0.201	-0.221	-0.239	-0.259	-0.278	-0.296	-0.315	-0.335	-0.352	-0.371	-0.390	-0.406	-0.424	-0.440	-0.456	-0.472	-0.489	-0.502	-0.516	-0.530	-0.544	-0.555	-0.568	-0.579	-0.590	-0.600	-0.609	-0.618	-0.625	-0.634	-0.641	-0.649	-0.655	-0.660	-0.666	-0.671	-0.676	-0.680	-0.685	-0.689	-0.692	-0.695	-0.700	-0.702	-0.705	-0.708	-0.710	-0.712	-0.714	-0.716	-0.718	-0.719	-0.720	-0.720	-0.720	-0.721	-0.720	-0.720	-0.720	-0.720	-0.719	-0.716	-0.714	-0.711	-0.708	-0.704	-0.699	-0.694	-0.686	-0.681	-0.672	-0.665	-0.655	-0.645	-0.632	-0.620	-0.608	-0.592	-0.579	-0.561	-0.544	-0.525	-0.504	-0.482	-0.460	-0.438	-0.411	-0.385	-0.359	-0.330	-0.300	-0.269	-0.236	-0.204	-0.169	-0.134	-0.096	-0.059	-0.020	0.020	0.060	0.101	0.144	0.186	0.231	0.275	0.319	0.365	0.410	0.459	0.505	0.551	0.599	0.646	0.694	0.740	0.789	0.836	0.884	0.929	0.976	1.022	1.068	1.112	1.156	1.200	1.244	1.286	1.328	1.369	1.409	1.448	1.485	1.522	1.558	1.592	1.625	1.658	1.689	1.719	1.748	1.775	1.800	1.825	1.848	1.870	1.890	1.909	1.926	1.944	1.959	1.971	1.985	1.995	2.004	2.013	2.019	2.025	2.029	2.033	2.034	2.034	2.031	2.030	2.025	2.019	2.013	2.005	1.996	1.985	1.974	1.961	1.948	1.931	1.915	1.896	1.878	1.856	1.835	1.811	1.788	1.762	1.735	1.709	1.680	1.650	1.619	1.588	1.554	1.519	1.484	1.448	1.410	1.371	1.331	1.292	1.250	1.209	1.165	1.122	1.079	1.032	0.988	0.941	0.894	0.846	0.799	0.750	0.701	0.651	0.600	0.550	0.500	0.450	0.399	0.348	0.298	0.246	0.195	0.145	0.094	0.044	-0.008	-0.056	-0.105	-0.155	-0.204	-0.250	-0.298	-0.344	-0.390	-0.435	-0.480	-0.524	-0.566	-0.608	-0.649	-0.689	-0.728	-0.765	-0.801	-0.838	-0.872	-0.905	-0.936	-0.968	-0.996	-1.025	-1.052	-1.079	-1.104	-1.129	-1.150	-1.171	-1.191	-1.210	-1.228	-1.245	-1.260	-1.274	-1.288	-1.300	-1.312	-1.322	-1.332	-1.341	-1.350	-1.356	-1.364	-1.370	-1.376	-1.380	-1.385	-1.390	-1.394	-1.396	-1.401	-1.404	-1.408	-1.411	-1.414	-1.418	-1.420	-1.422	-1.426	-1.430	-1.434	-1.438	-1.442	-1.446	-1.450	-1.455	-1.461	-1.466	-1.472	-1.478	-1.485	-1.491	-1.498	-1.505	-1.512	-1.521	-1.529	-1.538	-1.545	-1.552	-1.561	-1.570	-1.578	-1.585	-1.594	-1.601	-1.610	-1.616	-1.622	-1.630	-1.636	-1.640	-1.645	-1.650	-1.654	-1.656	-1.659	-1.661	-1.661	-1.660	-1.659	-1.659	-1.654	-1.651	-1.646	-1.640	-1.632	-1.624	-1.615	-1.605	-1.591	-1.580	-1.565	-1.550	-1.532	-1.516	-1.498	-1.478	-1.455	-1.434	-1.411	-1.385	-1.360	-1.334	-1.306	-1.276	-1.246	-1.216	-1.185	-1.151	-1.118	-1.082	-1.046	-1.010	-0.972	-0.935	-0.896	-0.856	-0.816	-0.776	-0.735	-0.692	-0.650	-0.609	-0.565	-0.521	-0.478	-0.435	-0.390	-0.348	-0.302	-0.259	-0.215	-0.172	-0.130	-0.086	-0.045	-0.002	0.038	0.079	0.119	0.158	0.196	0.234	0.271	0.306	0.341	0.375	0.406	0.438	0.468	0.496	0.524	0.549	0.574	0.596	0.618	0.636	0.654	0.671	0.686	0.699	0.711	0.720	0.730	0.735	0.740	0.745	0.748	0.748	0.748	0.745	0.744	0.738	0.732	0.726	0.719	0.710	0.701	0.692	0.681	0.671	0.660	0.649	0.638	0.626	0.615	0.604	0.592	0.581	0.572	0.561	0.554	0.545	0.538	0.531	0.525	0.521	0.518	0.515	0.514	0.514	0.516	0.519	0.522	0.529	0.536	0.545	0.555	0.566	0.579	0.594	0.609	0.625	0.644	0.662	0.684	0.705	0.728	0.751	0.776	0.801	0.829	0.856	0.884	0.912	0.941	0.971	1.002	1.032	1.064	1.094	1.126	1.158	1.189	1.220	1.251	1.282	1.314	1.344	1.374	1.402	1.431	1.460	1.488	1.515	1.541	1.569	1.592	1.618	1.641	1.665	1.686	1.708	1.728	1.748	1.765	1.782	1.799	1.815	1.830	1.844	1.855	1.868	1.879	1.888	1.895	1.904	1.910	1.915	1.920	1.922	1.926	1.928	1.928	1.926	1.926	1.921	1.919	1.915	1.909	1.901	1.894	1.885	1.874	1.865	1.852	1.839	1.826	1.811	1.796	1.779	1.762	1.744	1.725	1.706	1.686	1.665	1.644	1.621	1.598	1.575	1.551	1.526	1.502	1.478	1.452	1.426	1.400	1.374	1.348	1.321	1.295	1.269	1.242	1.216	1.190	1.164	1.138	1.111	1.086	1.062	1.036	1.012	0.988	0.965	0.941	0.916	0.895	0.872	0.850	0.829	0.808	0.786	0.765	0.744	0.725	0.705	0.685	0.665	0.648	0.629	0.610	0.591	0.572	0.552	0.534	0.515	0.496	0.476	0.456	0.436	0.418	0.396	0.376	0.355	0.334	0.311	0.289	0.268	0.244	0.220	0.196	0.172	0.148	0.122	0.098	0.071	0.044	0.018	-0.009	-0.035	-0.064	-0.091	-0.118	-0.146	-0.175	-0.202	-0.230	-0.259	-0.286	-0.314	-0.341	-0.368	-0.395	-0.421	-0.446	-0.472	-0.498	-0.522	-0.546	-0.570	-0.592	-0.614	-0.636	-0.656	-0.675	-0.695	-0.714	-0.731	-0.749	-0.765	-0.780	-0.795	-0.809	-0.822	-0.836	-0.848	-0.860	-0.871	-0.881	-0.892	-0.902	-0.912	-0.922	-0.932	-0.942	-0.951	-0.960	-0.970	-0.980	-0.990	-1.000	-1.011	-1.021	-1.032	-1.044	-1.055	-1.068	-1.081	-1.095	-1.109	-1.124	-1.140	-1.158	-1.174	-1.191	-1.211	-1.231	-1.251	-1.272	-1.295	-1.318	-1.341	-1.366	-1.391	-1.418	-1.442	-1.471	-1.500	-1.528	-1.558	-1.588	-1.618	-1.649	-1.680	-1.711	-1.744	-1.778	-1.810	-1.842	-1.875	-1.909	-1.942	-1.978	-2.010	-2.044	-2.078	-2.112	-2.145	-2.178	-2.211	-2.245	-2.279	-2.311	-2.344	-2.376	-2.409	-2.441	-2.472	-2.505	-2.535	-2.565	-2.595	-2.626	-2.656	-2.684	-2.712	-2.740	-2.768	-2.794	-2.820	-2.846	-2.871	-2.895	-2.918	-2.940	-2.962	-2.984	-3.005	-3.024	-3.042	-3.061	-3.078	-3.094	-3.109	-3.124	-3.139	-3.150	-3.161	-3.172	-3.182	-3.191	-3.199	-3.206	-3.214	-3.218	-3.221	-3.226	-3.229	-3.229	-3.230	-3.230	-3.230	-3.229	-3.226	-3.224	-3.221	-3.218	-3.214	-3.209	-3.205	-3.200	-3.195	-3.191	-3.185	-3.180	-3.176	-3.172	-3.169	-3.165	-3.162	-3.161	-3.159	-3.159	-3.158	-3.160	-3.160	-3.162	-3.166	-3.171	-3.176	-3.182	-3.191	-3.201	-3.211	-3.222	-3.235	-3.249	-3.262	-3.280	-3.298	-3.316	-3.335	-3.356	-3.378	-3.400	-3.424	-3.448	-3.474	-3.499	-3.526	-3.554	-3.581	-3.610	-3.639	-3.668	-3.698	-3.728	-3.756	-3.786	-3.818	-3.846	-3.875	-3.905	-3.934	-3.961	-3.989	-4.018	-4.044	-4.070	-4.096	-4.120	-4.144	-4.168	-4.189	-4.210	-4.231	-4.250	-4.269	-4.286	-4.302	-4.319	-4.332	-4.346	-4.360	-4.371	-4.384	-4.392	-4.402	-4.411	-4.420	-4.426	-4.432	-4.438	-4.442	-4.448	-4.451	-4.455	-4.458	-4.460	-4.460	-4.462	-4.464	-4.464	-4.464	-4.465	-4.464	-4.462	-4.464	-4.464	-4.462	-4.461	-4.460	-4.460	-4.459	-4.458	-4.458	-4.456	-4.455	-4.454	-4.455	-4.455	-4.454	-4.454	-4.454	-4.454	-4.455	-4.455	-4.456	-4.458	-4.459	-4.460	-4.462	-4.465	-4.468	-4.470	-4.475	-4.479	-4.482	-4.488	-4.494	-4.499	-4.505	-4.511	-4.519	-4.526	-4.534	-4.544	-4.554	-4.562	-4.572	-4.585	-4.596	-4.609	-4.621	-4.635	-4.650	-4.662	-4.678	-4.695	-4.710	-4.726	-4.744	-4.761	-4.780	-4.799	-4.816	-4.836	-4.856	-4.876	-4.898	-4.919	-4.940	-4.960	-4.981	-5.004	-5.025	-5.048	-5.070	-5.092	-5.114	-5.134	-5.156	-5.176	-5.198	-5.218	-5.238	-5.256	-5.275	-5.292	-5.310	-5.328	-5.342	-5.360	-5.374	-5.388	-5.399	-5.411	-5.421	-5.431	-5.439	-5.448	-5.452	-5.458	-5.461	-5.464	-5.465	-5.464	-5.464	-5.460	-5.456	-5.450	-5.444	-5.438	-5.428	-5.416	-5.405	-5.392	-5.379	-5.364	-5.348	-5.330	-5.312	-5.291	-5.271	-5.251	-5.229	-5.206	-5.182	-5.160	-5.134	-5.110	-5.085	-5.059	-5.032	-5.006	-4.979	-4.952	-4.924	-4.898	-4.871	-4.846	-4.820	-4.794	-4.769	-4.742	-4.719	-4.695	-4.672	-4.649	-4.625	-4.605	-4.584	-4.565	-4.545	-4.528	-4.509	-4.492	-4.476	-4.462	-4.448	-4.435	-4.422	-4.411	-4.400	-4.391	-4.382	-4.375	-4.368	-4.360	-4.355	-4.350	-4.345	-4.341	-4.339	-4.336	-4.332	-4.331	-4.330	-4.329	-4.326	-4.326	-4.325	-4.324	-4.324	-4.322	-4.322	-4.321	-4.320	-4.318	-4.316	-4.314	-4.310	-4.308	-4.305	-4.300	-4.295	-4.290	-4.284	-4.276	-4.270	-4.261	-4.252	-4.242	-4.232	-4.221	-4.210	-4.198	-4.184	-4.170	-4.155	-4.140	-4.124	-4.106	-4.089	-4.070	-4.052	-4.034	-4.012	-3.992	-3.971	-3.949	-3.928	-3.905	-3.882	-3.860	-3.836	-3.812	-3.789	-3.766	-3.741	-3.718	-3.694	-3.670	-3.646	-3.622	-3.600	-3.576	-3.554	-3.531	-3.510	-3.488	-3.466	-3.445	-3.426	-3.405	-3.386	-3.368	-3.349	-3.331	-3.315	-3.299	-3.282	-3.268	-3.252	-3.240	-3.226	-3.212	-3.201	-3.190	-3.179	-3.169	-3.160	-3.150	-3.142	-3.134	-3.128	-3.121	-3.114	-3.108	-3.102	-3.096	-3.091	-3.086	-3.082	-3.079	-3.074	-3.070	-3.066	-3.062	-3.059	-3.054	-3.049	-3.045	-3.040	-3.034	-3.029	-3.022	-3.016	-3.010	-3.002	-2.995	-2.985	-2.976	-2.968	-2.955	-2.945	-2.934	-2.920	-2.906	-2.892	-2.878	-2.861	-2.845	-2.828	-2.809	-2.789	-2.770	-2.749	-2.728	-2.705	-2.681	-2.658	-2.634	-2.608	-2.582	-2.555	-2.529	-2.501	-2.474	-2.445	-2.418	-2.389	-2.360	-2.331	-2.302	-2.272	-2.244	-2.216	-2.188	-2.159	-2.130	-2.102	-2.076	-2.050	-2.022	-1.998	-1.972	-1.948	-1.924	-1.901	-1.878	-1.856	-1.836	-1.816	-1.796	-1.778	-1.761	-1.745	-1.730	-1.716	-1.702	-1.690	-1.679	-1.668	-1.658	-1.650	-1.641	-1.634	-1.629	-1.624	-1.619	-1.615	-1.612	-1.609	-1.608	-1.606	-1.606	-1.605	-1.606	-1.608	-1.610	-1.612	-1.615	-1.619	-1.621	-1.626	-1.631	-1.635	-1.640	-1.644	-1.650	-1.656	-1.662	-1.668	-1.675	-1.681	-1.689	-1.695	-1.702	-1.710	-1.718	-1.725	-1.735	-1.744	-1.751	-1.760	-1.770	-1.779	-1.788	-1.798	-1.806	-1.816	-1.826	-1.835	-1.848	-1.858	-1.866	-1.876	-1.888	-1.899	-1.909	-1.919	-1.930	-1.940	-1.950	-1.960	-1.970	-1.979	-1.989	-1.998	-2.006	-2.014	-2.024	-2.033	-2.040	-2.046	-2.055	-2.061	-2.068	-2.074	-2.080	-2.085	-2.090	-2.094	-2.099	-2.104	-2.108	-2.110	-2.115	-2.118	-2.121	-2.124	-2.128	-2.131	-2.134	-2.136	-2.139	-2.142	-2.145	-2.150	-2.154	-2.160	-2.164	-2.170	-2.176	-2.185	-2.191	-2.200	-2.210	-2.221	-2.232	-2.244	-2.258	-2.271	-2.286	-2.304	-2.321	-2.340	-2.360	-2.381	-2.402	-2.426	-2.450	-2.475	-2.502	-2.531	-2.559	-2.589	-2.620	-2.651	-2.684	-2.718	-2.751	-2.785	-2.821	-2.858	-2.894	-2.930	-2.968	-3.005	-3.042	-3.079	-3.118	-3.154	-3.190	-3.228	-3.265	-3.300	-3.335	-3.371	-3.405	-3.439	-3.471	-3.504	-3.535	-3.565	-3.596	-3.624	-3.652	-3.679	-3.704	-3.729	-3.751	-3.774	-3.794	-3.814	-3.834	-3.850	-3.865	-3.881	-3.894	-3.906	-3.918	-3.929	-3.936	-3.945	-3.951	-3.958	-3.962	-3.966	-3.969	-3.970	-3.971	-3.972	-3.972	-3.970	-3.969	-3.965	-3.962	-3.959	-3.955	-3.950	-3.945	-3.939	-3.934	-3.928	-3.921	-3.915	-3.908	-3.901	-3.894	-3.888	-3.881	-3.875	-3.869	-3.861	-3.856	-3.851	-3.846	-3.841	-3.838	-3.834	-3.830	-3.828	-3.825	-3.824	-3.824	-3.824	-3.824	-3.826	-3.828	-3.831	-3.836	-3.841	-3.846	-3.854	-3.861	-3.870	-3.879	-3.888	-3.900	-3.911	-3.924	-3.938	-3.951	-3.966	-3.981	-3.999	-4.015	-4.034	-4.050	-4.070	-4.088	-4.108	-4.128	-4.148	-4.168	-4.189	-4.209	-4.230	-4.250	-4.271	-4.291	-4.311	-4.332	-4.351	-4.370	-4.390	-4.409	-4.426	-4.444	-4.461	-4.479	-4.494	-4.510	-4.525	-4.538	-4.551	-4.564	-4.576	-4.585	-4.596	-4.605	-4.614	-4.621	-4.629	-4.634	-4.640	-4.644	-4.648	-4.651	-4.654	-4.655	-4.658	-4.659	-4.659	-4.660	-4.659	-4.658	-4.658	-4.655	-4.654	-4.650	-4.649	-4.645	-4.642	-4.640	-4.636	-4.634	-4.629	-4.626	-4.622	-4.620	-4.616	-4.612	-4.609	-4.606	-4.602	-4.600	-4.596	-4.594	-4.592	-4.590	-4.588	-4.585	-4.585	-4.582	-4.581	-4.580	-4.579	-4.578	-4.576	-4.575	-4.575	-4.574	-4.572	-4.572	-4.572	-4.570	-4.570	-4.569	-4.569	-4.568	-4.568	-4.566	-4.565	-4.564	-4.562	-4.560	-4.558	-4.556	-4.552	-4.550	-4.548	-4.542	-4.539	-4.535	-4.530	-4.525	-4.520	-4.514	-4.509	-4.501	-4.494	-4.486	-4.479	-4.470	-4.462	-4.452	-4.441	-4.431	-4.421	-4.410	-4.396	-4.385	-4.372	-4.358	-4.344	-4.329	-4.315	-4.299	-4.281	-4.266	-4.250	-4.231	-4.214	-4.196	-4.178	-4.159	-4.139	-4.120	-4.100	-4.080	-4.059	-4.037	-4.016	-3.995	-3.974	-3.952	-3.930	-3.908	-3.886	-3.864	-3.841	-3.819	-3.798	-3.775	-3.752	-3.730	-3.708	-3.686	-3.664	-3.641	-3.620	-3.598	-3.576	-3.555	-3.532	-3.512	-3.491	-3.471	-3.450	-3.430	-3.411	-3.391	-3.372	-3.354	-3.335	-3.316	-3.300	-3.282	-3.265	-3.248	-3.232	-3.216	-3.200	-3.184	-3.170	-3.154	-3.140	-3.126	-3.112	-3.098	-3.085	-3.072	-3.061	-3.049	-3.036	-3.025	-3.014	-3.004	-2.994	-2.984	-2.975	-2.966	-2.958	-2.949	-2.941	-2.932	-2.926	-2.919	-2.914	-2.906	-2.901	-2.896	-2.890	-2.885	-2.881	-2.876	-2.872	-2.869	-2.866	-2.862	-2.860	-2.858	-2.855	-2.854	-2.852	-2.850	-2.849	-2.848	-2.848	-2.846	-2.845	-2.844	-2.845	-2.844	-2.844	-2.842	-2.842	-2.842	-2.842	-2.842	-2.841	-2.841	-2.840	-2.840	-2.839	-2.838	-2.835	-2.835	-2.832	-2.830	-2.829	-2.825	-2.822	-2.818	-2.814	-2.809	-2.804	-2.798	-2.792	-2.786	-2.779	-2.771	-2.764	-2.756	-2.748	-2.739	-2.729	-2.720	-2.710	-2.700	-2.688	-2.676	-2.665	-2.651	-2.640	-2.628	-2.615	-2.602	-2.589	-2.576	-2.564	-2.550	-2.536	-2.524	-2.511	-2.498	-2.485	-2.472	-2.461	-2.449	-2.439	-2.426	-2.416	-2.406	-2.396	-2.388	-2.380	-2.371	-2.365	-2.359	-2.352	-2.349	-2.345	-2.342	-2.340	-2.339	-2.339	-2.340	-2.341	-2.344	-2.348	-2.351	-2.358	-2.362	-2.370	-2.379	-2.386	-2.396	-2.408	-2.419	-2.430	-2.442	-2.458	-2.470	-2.485	-2.500	-2.518	-2.532	-2.549	-2.566	-2.584	-2.602	-2.621	-2.639	-2.658	-2.676	-2.696	-2.714	-2.732	-2.750	-2.769	-2.788	-2.804	-2.821	-2.838	-2.855	-2.870	-2.886	-2.901	-2.915	-2.929	-2.941	-2.955	-2.966	-2.978	-2.988	-2.998	-3.008	-3.015	-3.021	-3.029	-3.035	-3.040	-3.046	-3.050	-3.052	-3.056	-3.058	-3.059	-3.060	-3.060	-3.060	-3.060	-3.059	-3.056	-3.055	-3.052	-3.050	-3.046	-3.044	-3.041	-3.038	-3.035	-3.032	-3.030	-3.025	-3.022	-3.021	-3.019	-3.016	-3.015	-3.015	-3.014	-3.012	-3.014	-3.015	-3.018	-3.019	-3.022	-3.026	-3.031	-3.036	-3.042	-3.051	-3.059	-3.066	-3.076	-3.086	-3.098	-3.110	-3.125	-3.138	-3.154	-3.169	-3.186	-3.204	-3.221	-3.241	-3.261	-3.281	-3.304	-3.326	-3.349	-3.372	-3.396	-3.420	-3.445	-3.471	-3.496	-3.522	-3.549	-3.575	-3.601	-3.629	-3.654	-3.681	-3.706	-3.734	-3.759	-3.784	-3.809	-3.832	-3.858	-3.880	-3.902	-3.924	-3.945	-3.964	-3.984	-4.001	-4.019	-4.035	-4.050	-4.064	-4.076	-4.086	-4.098	-4.106	-4.114	-4.120	-4.126	-4.130	-4.132	-4.134	-4.135	-4.134	-4.131	-4.128	-4.125	-4.119	-4.112	-4.104	-4.098	-4.088	-4.077	-4.066	-4.056	-4.044	-4.031	-4.018	-4.005	-3.990	-3.978	-3.962	-3.950	-3.935	-3.921	-3.908	-3.894	-3.880	-3.866	-3.854	-3.842	-3.831	-3.819	-3.810	-3.800	-3.790	-3.782	-3.775	-3.768	-3.762	-3.759	-3.755	-3.752	-3.750	-3.749	-3.750	-3.750	-3.754	-3.758	-3.761	-3.766	-3.772	-3.780	-3.788	-3.798	-3.806	-3.818	-3.829	-3.840	-3.854	-3.866	-3.881	-3.895	-3.910	-3.925	-3.940	-3.956	-3.972	-3.989	-4.004	-4.020	-4.036	-4.051	-4.066	-4.082	-4.098	-4.111	-4.125	-4.139	-4.152	-4.165	-4.176	-4.186	-4.196	-4.205	-4.214	-4.221	-4.228	-4.232	-4.236	-4.240	-4.242	-4.242	-4.242	-4.241	-4.239	-4.235	-4.230	-4.225	-4.218	-4.210	-4.201	-4.190	-4.179	-4.166	-4.152	-4.138	-4.121	-4.105	-4.088	-4.069	-4.050	-4.029	-4.009	-3.988	-3.965	-3.941	-3.919	-3.895	-3.871	-3.848	-3.822	-3.798	-3.771	-3.748	-3.721	-3.698	-3.671	-3.648	-3.622	-3.598	-3.574	-3.549	-3.526	-3.504	-3.480	-3.459	-3.438	-3.416	-3.396	-3.378	-3.359	-3.341	-3.324	-3.308	-3.294	-3.279	-3.265	-3.254	-3.241	-3.231	-3.221	-3.212	-3.204	-3.196	-3.190	-3.185	-3.180	-3.176	-3.174	-3.171	-3.169	-3.168	-3.168	-3.168	-3.168	-3.169	-3.170	-3.172	-3.174	-3.176	-3.179	-3.181	-3.184	-3.186	-3.190	-3.191	-3.194	-3.196	-3.199	-3.200	-3.200	-3.201	-3.201	-3.201	-3.200	-3.199	-3.196	-3.194	-3.189	-3.185	-3.180	-3.174	-3.166	-3.158	-3.150	-3.139	-3.129	-3.118	-3.105	-3.091	-3.076	-3.061	-3.045	-3.026	-3.009	-2.989	-2.970	-2.948	-2.926	-2.902	-2.879	-2.855	-2.829	-2.804	-2.776	-2.750	-2.722	-2.695	-2.665	-2.638	-2.608	-2.578	-2.548	-2.518	-2.488	-2.456	-2.425	-2.395	-2.366	-2.336	-2.308	-2.276	-2.248	-2.220	-2.191	-2.164	-2.138	-2.110	-2.085	-2.060	-2.035	-2.013	-1.989	-1.968	-1.946	-1.926	-1.906	-1.888	-1.870	-1.854	-1.839	-1.824	-1.811	-1.799	-1.786	-1.776	-1.766	-1.756	-1.749	-1.741	-1.735	-1.729	-1.725	-1.721	-1.716	-1.714	-1.712	-1.711	-1.710	-1.710	-1.710	-1.710	-1.710	-1.710	-1.711	-1.712	-1.714	-1.716	-1.719	-1.720	-1.720	-1.722	-1.725	-1.725	-1.728	-1.729	-1.729	-1.730	-1.730	-1.730	-1.731	-1.730	-1.730	-1.729	-1.728	-1.726	-1.725	-1.722	-1.720	-1.718	-1.716	-1.714	-1.709	-1.705	-1.702	-1.699	-1.696	-1.692	-1.689	-1.684	-1.680	-1.675	-1.671	-1.666	-1.661	-1.656	-1.651	-1.646	-1.640	-1.636	-1.631	-1.626	-1.620	-1.615	-1.611	-1.605	-1.600	-1.594	-1.589	-1.582	-1.578	-1.571	-1.566	-1.561	-1.555	-1.550	-1.544	-1.539	-1.532	-1.526	-1.521	-1.515	-1.509	-1.504	-1.498	-1.491	-1.486	-1.480	-1.474	-1.468	-1.464	-1.458	-1.454	-1.448	-1.444	-1.439	-1.435	-1.431	-1.429	-1.425	-1.422	-1.420	-1.419	-1.418	-1.416	-1.415	-1.415	-1.416	-1.418	-1.419	-1.422	-1.425	-1.428	-1.432	-1.438	-1.442	-1.449	-1.455	-1.464	-1.470	-1.479	-1.489	-1.498	-1.506	-1.518	-1.529	-1.540	-1.551	-1.564	-1.575	-1.588	-1.600	-1.614	-1.626	-1.639	-1.652	-1.665	-1.679	-1.691	-1.704	-1.718	-1.730	-1.742	-1.754	-1.766	-1.778	-1.789	-1.798	-1.809	-1.819	-1.829	-1.838	-1.846	-1.855	-1.862	-1.870	-1.876	-1.882	-1.889	-1.894	-1.899	-1.902	-1.906	-1.911	-1.912	-1.915	-1.918	-1.920	-1.921	-1.922	-1.921	-1.921	-1.922	-1.921	-1.921	-1.920	-1.918	-1.918	-1.915	-1.912	-1.911	-1.908	-1.905	-1.902	-1.900	-1.896	-1.894	-1.890	-1.886	-1.884	-1.880	-1.876	-1.874	-1.871	-1.868	-1.865	-1.862	-1.860	-1.859	-1.858	-1.856	-1.854	-1.854	-1.854	-1.854	-1.855	-1.858	-1.858	-1.860	-1.864	-1.868	-1.872	-1.876	-1.881	-1.889	-1.895	-1.902	-1.911	-1.920	-1.929	-1.940	-1.951	-1.964	-1.976	-1.989	-2.004	-2.019	-2.034	-2.050	-2.068	-2.084	-2.102	-2.120	-2.140	-2.158	-2.178	-2.196	-2.215	-2.236	-2.255	-2.274	-2.294	-2.314	-2.331	-2.351	-2.369	-2.386	-2.402	-2.420	-2.435	-2.450	-2.464	-2.478	-2.490	-2.501	-2.510	-2.520	-2.528	-2.534	-2.540	-2.544	-2.546	-2.548	-2.548	-2.548	-2.544	-2.540	-2.536	-2.530	-2.521	-2.512	-2.502	-2.491	-2.479	-2.465	-2.451	-2.434	-2.418	-2.400	-2.381	-2.364	-2.342	-2.324	-2.302	-2.282	-2.261	-2.240	-2.219	-2.198	-2.175	-2.154	-2.132	-2.110	-2.089	-2.069	-2.049	-2.027	-2.009	-1.991	-1.974	-1.956	-1.939	-1.925	-1.909	-1.895	-1.882	-1.870	-1.859	-1.849	-1.840	-1.832	-1.825	-1.819	-1.814	-1.809	-1.806	-1.802	-1.802	-1.802	-1.801	-1.802	-1.805	-1.809	-1.811	-1.814	-1.820	-1.825	-1.830	-1.836	-1.842	-1.850	-1.856	-1.864	-1.872	-1.880	-1.886	-1.895	-1.904	-1.911	-1.920	-1.926	-1.935	-1.941	-1.948	-1.955	-1.962	-1.969	-1.974	-1.979	-1.984	-1.989	-1.992	-1.995	-1.999	-2.000	-2.001	-2.004	-2.004	-2.005	-2.004	-2.004	-2.001	-2.000	-1.996	-1.994	-1.990	-1.985	-1.980	-1.975	-1.969	-1.962	-1.956	-1.948	-1.940	-1.932	-1.925	-1.916	-1.906	-1.896	-1.888	-1.878	-1.868	-1.856	-1.846	-1.835	-1.824	-1.814	-1.802	-1.792	-1.781	-1.770	-1.760	-1.749	-1.738	-1.728	-1.716	-1.705	-1.694	-1.684	-1.674	-1.665	-1.655	-1.645	-1.636	-1.628	-1.619	-1.609	-1.601	-1.592	-1.586	-1.579	-1.571	-1.564	-1.559	-1.552	-1.546	-1.542	-1.536	-1.532	-1.528	-1.524	-1.521	-1.518	-1.515	-1.512	-1.510	-1.508	-1.506	-1.505	-1.505	-1.505	-1.505	-1.505	-1.505	-1.506	-1.506	-1.509	-1.510	-1.512	-1.515	-1.518	-1.521	-1.522	-1.526	-1.531	-1.534	-1.538	-1.541	-1.546	-1.550	-1.555	-1.559	-1.562	-1.568	-1.571	-1.575	-1.580	-1.584	-1.588	-1.591	-1.595	-1.598	-1.601	-1.605	-1.608	-1.609	-1.612	-1.614	-1.615	-1.615	-1.616	-1.616	-1.616	-1.615	-1.614	-1.612	-1.610	-1.606	-1.605	-1.601	-1.595	-1.591	-1.585	-1.581	-1.574	-1.566	-1.559	-1.551	-1.542	-1.532	-1.524	-1.514	-1.504	-1.491	-1.481	-1.470	-1.456	-1.442	-1.431	-1.418	-1.402	-1.389	-1.374	-1.359	-1.344	-1.330	-1.316	-1.300	-1.285	-1.270	-1.256	-1.240	-1.225	-1.211	-1.196	-1.182	-1.169	-1.154	-1.140	-1.128	-1.115	-1.102	-1.090	-1.079	-1.068	-1.058	-1.046	-1.038	-1.028	-1.021	-1.012	-1.005	-0.999	-0.992	-0.986	-0.981	-0.976	-0.972	-0.969	-0.965	-0.962	-0.960	-0.959	-0.956	-0.956	-0.955	-0.954	-0.954	-0.954	-0.952	-0.952	-0.952	-0.951	-0.951	-0.951	-0.950	-0.948	-0.946	-0.944	-0.942	-0.940	-0.936	-0.932	-0.928	-0.922	-0.918	-0.911	-0.904	-0.895	-0.886	-0.875	-0.865	-0.854	-0.841	-0.828	-0.814	-0.799	-0.782	-0.765	-0.746	-0.728	-0.709	-0.688	-0.666	-0.644	-0.621	-0.598	-0.574	-0.548	-0.521	-0.495	-0.469	-0.441	-0.412	-0.386	-0.356	-0.329	-0.300	-0.271	-0.244	-0.215	-0.186	-0.158	-0.130	-0.101	-0.075	-0.046	-0.020	0.006	0.032	0.058	0.081	0.106	0.129	0.150	0.171	0.191	0.210	0.228	0.244	0.260	0.275	0.289	0.301	0.312	0.321	0.331	0.340	0.346	0.350	0.354	0.356	0.358	0.358	0.358	0.355	0.351	0.348	0.342	0.336	0.328	0.319	0.310	0.300	0.289	0.276	0.265	0.252	0.238	0.225	0.210	0.195	0.180	0.165	0.149	0.132	0.116	0.100	0.084	0.069	0.052	0.038	0.022	0.008	-0.009	-0.021	-0.036	-0.049	-0.061	-0.075	-0.086	-0.098	-0.108	-0.118	-0.126	-0.135	-0.141	-0.149	-0.155	-0.160	-0.164	-0.169	-0.171	-0.174	-0.175	-0.176	-0.176	-0.175	-0.174	-0.172	-0.170	-0.168	-0.164	-0.159	-0.155	-0.150	-0.145	-0.139	-0.134	-0.128	-0.121	-0.114	-0.108	-0.100	-0.092	-0.086	-0.079	-0.072	-0.065	-0.058	-0.051	-0.045	-0.039	-0.032	-0.026	-0.020	-0.015	-0.010	-0.005	-0.001	0.004	0.006	0.009	0.012	0.014	0.015	0.016	0.018	0.016	0.016	0.015	0.014	0.011	0.009	0.006	0.002	-0.002	-0.008	-0.011	-0.016	-0.024	-0.030	-0.036	-0.044	-0.051	-0.059	-0.068	-0.076	-0.085	-0.094	-0.104	-0.114	-0.124	-0.134	-0.144	-0.155	-0.165	-0.174	-0.185	-0.196	-0.205	-0.214	-0.225	-0.234	-0.242	-0.251	-0.260	-0.269	-0.278	-0.284	-0.291	-0.298	-0.302	-0.308	-0.314	-0.319	-0.321	-0.324	-0.326	-0.329	-0.329	-0.329	-0.329	-0.329	-0.326	-0.325	-0.322	-0.319	-0.315	-0.310	-0.305	-0.299	-0.292	-0.285	-0.279	-0.270	-0.261	-0.254	-0.244	-0.235	-0.226	-0.218	-0.208	-0.198	-0.188	-0.179	-0.169	-0.160	-0.150	-0.141	-0.132	-0.125	-0.118	-0.109	-0.102	-0.096	-0.090	-0.085	-0.080	-0.076	-0.072	-0.070	-0.069	-0.068	-0.069	-0.069	-0.071	-0.072	-0.075	-0.080	-0.085	-0.090	-0.098	-0.104	-0.112	-0.121	-0.131	-0.141	-0.152	-0.165	-0.178	-0.190	-0.204	-0.218	-0.232	-0.248	-0.261	-0.278	-0.294	-0.309	-0.324	-0.340	-0.355	-0.371	-0.386	-0.401	-0.418	-0.430	-0.444	-0.458	-0.471	-0.482	-0.495	-0.506	-0.516	-0.525	-0.534	-0.542	-0.549	-0.554	-0.560	-0.564	-0.566	-0.569	-0.569	-0.569	-0.568	-0.564	-0.561	-0.558	-0.551	-0.545	-0.538	-0.529	-0.519	-0.510	-0.500	-0.488	-0.475	-0.462	-0.449	-0.435	-0.420	-0.406	-0.390	-0.375	-0.360	-0.344	-0.329	-0.314	-0.299	-0.284	-0.269	-0.254	-0.240	-0.226	-0.215	-0.202	-0.191	-0.181	-0.171	-0.161	-0.155	-0.148	-0.141	-0.135	-0.131	-0.130	-0.129	-0.128	-0.129	-0.130	-0.132	-0.136	-0.141	-0.148	-0.155	-0.162	-0.172	-0.184	-0.194	-0.205	-0.219	-0.232	-0.248	-0.261	-0.278	-0.294	-0.310	-0.329	-0.345	-0.364	-0.382	-0.400	-0.420	-0.439	-0.458	-0.476	-0.496	-0.514	-0.532	-0.550	-0.569	-0.586	-0.604	-0.621	-0.639	-0.654	-0.670	-0.685	-0.699	-0.714	-0.726	-0.740	-0.754	-0.765	-0.778	-0.789	-0.799	-0.808	-0.818	-0.826	-0.835	-0.842	-0.850	-0.856	-0.862	-0.869	-0.875	-0.880	-0.884	-0.889	-0.894	-0.896	-0.900	-0.902	-0.906	-0.908	-0.910	-0.911	-0.912	-0.912	-0.914	-0.914	-0.915	-0.914	-0.912	-0.912	-0.911	-0.909	-0.906	-0.904	-0.901	-0.896	-0.891	-0.888	-0.881	-0.874	-0.866	-0.859	-0.849	-0.840	-0.829	-0.818	-0.804	-0.791	-0.775	-0.760	-0.742	-0.725	-0.706	-0.685	-0.664	-0.641	-0.616	-0.591	-0.564	-0.535	-0.506	-0.475	-0.444	-0.410	-0.375	-0.340	-0.301	-0.264	-0.224	-0.184	-0.142	-0.099	-0.055	-0.009	0.036	0.084	0.131	0.180	0.229	0.279	0.329	0.379	0.431	0.481	0.532	0.585	0.638	0.690	0.741	0.794	0.845	0.896	0.948	0.999	1.048	1.099	1.148	1.195	1.242	1.289	1.334	1.380	1.422	1.465	1.506	1.546	1.585	1.621	1.659	1.694	1.726	1.759	1.790	1.819	1.846	1.872	1.899	1.921	1.944	1.964	1.982	2.000	2.016	2.031	2.044	2.056	2.068	2.076	2.084	2.091	2.095	2.100	2.102	2.104	2.104	2.102	2.100	2.096	2.091	2.085	2.078	2.070	2.061	2.050	2.039	2.025	2.011	1.996	1.980	1.962	1.944	1.925	1.905	1.882	1.860	1.838	1.811	1.786	1.760	1.732	1.702	1.674	1.642	1.611	1.578	1.545	1.510	1.475	1.438	1.402	1.364	1.325	1.286	1.245	1.205	1.162	1.121	1.079	1.036	0.991	0.946	0.902	0.858	0.810	0.764	0.718	0.671	0.624	0.576	0.530	0.481	0.434	0.386	0.339	0.291	0.242	0.195	0.149	0.102	0.054	0.009	-0.038	-0.084	-0.129	-0.174	-0.218	-0.261	-0.305	-0.348	-0.390	-0.431	-0.471	-0.510	-0.549	-0.589	-0.625	-0.661	-0.698	-0.732	-0.765	-0.799	-0.829	-0.860	-0.890	-0.919	-0.945	-0.972	-0.998	-1.021	-1.044	-1.066	-1.088	-1.106	-1.126	-1.144	-1.160	-1.176	-1.190	-1.205	-1.218	-1.230	-1.241	-1.250	-1.261	-1.269	-1.278	-1.285	-1.290	-1.296	-1.302	-1.306	-1.311	-1.315	-1.319	-1.321	-1.325	-1.328	-1.330	-1.332	-1.334	-1.336	-1.339	-1.340	-1.341	-1.345	-1.346	-1.349	-1.350	-1.352	-1.356	-1.359	-1.361	-1.365	-1.368	-1.371	-1.376	-1.379	-1.382	-1.386	-1.391	-1.396	-1.400	-1.405	-1.409	-1.412	-1.418	-1.420	-1.425	-1.429	-1.431	-1.434	-1.438	-1.439	-1.441	-1.442	-1.442	-1.444	-1.444	-1.441	-1.440	-1.438	-1.434	-1.429	-1.422	-1.418	-1.409	-1.401	-1.391	-1.380	-1.369	-1.355	-1.342	-1.326	-1.309	-1.291	-1.272	-1.252	-1.232	-1.209	-1.186	-1.160	-1.134	-1.108	-1.079	-1.049	-1.019	-0.988	-0.955	-0.921	-0.886	-0.851	-0.814	-0.776	-0.739	-0.700	-0.660	-0.620	-0.580	-0.538	-0.496	-0.454	-0.411	-0.368	-0.325	-0.281	-0.239	-0.195	-0.151	-0.108	-0.065	-0.021	0.024	0.065	0.108	0.149	0.190	0.231	0.271	0.311	0.349	0.386	0.422	0.458	0.494	0.526	0.558	0.590	0.620	0.648	0.674	0.700	0.724	0.746	0.768	0.786	0.804	0.819	0.834	0.846	0.858	0.865	0.874	0.879	0.884	0.885	0.888	0.886	0.885	0.881	0.878	0.871	0.864	0.856	0.848	0.836	0.825	0.814	0.801	0.788	0.772	0.759	0.745	0.730	0.715	0.701	0.686	0.672	0.658	0.645	0.632	0.620	0.609	0.599	0.588	0.580	0.572	0.566	0.561	0.559	0.556	0.556	0.558	0.560	0.564	0.570	0.578	0.586	0.598	0.609	0.622	0.639	0.655	0.672	0.691	0.712	0.735	0.758	0.782	0.809	0.836	0.864	0.892	0.922	0.952	0.985	1.016	1.049	1.082	1.116	1.149	1.184	1.218	1.251	1.285	1.320	1.354	1.388	1.421	1.454	1.486	1.519	1.549	1.580	1.610	1.640	1.669	1.698	1.724	1.751	1.776	1.801	1.824	1.848	1.869	1.889	1.909	1.928	1.945	1.961	1.976	1.990	2.002	2.015	2.025	2.034	2.042	2.050	2.056	2.060	2.064	2.066	2.068	2.068	2.068	2.065	2.061	2.058	2.052	2.046	2.039	2.030	2.021	2.010	1.998	1.985	1.971	1.956	1.941	1.926	1.908	1.890	1.870	1.850	1.830	1.808	1.785	1.762	1.740	1.716	1.691	1.665	1.640	1.614	1.588	1.561	1.534	1.506	1.480	1.452	1.425	1.398	1.369	1.342	1.315	1.286	1.259	1.231	1.205	1.178	1.151	1.124	1.098	1.071	1.046	1.020	0.995	0.970	0.946	0.921	0.898	0.874	0.850	0.826	0.804	0.781	0.759	0.736	0.712	0.690	0.669	0.646	0.625	0.602	0.579	0.556	0.534	0.511	0.488	0.465	0.441	0.418	0.394	0.370	0.346	0.322	0.298	0.272	0.249	0.224	0.198	0.172	0.146	0.120	0.094	0.069	0.042	0.016	-0.010	-0.036	-0.062	-0.088	-0.114	-0.139	-0.165	-0.190	-0.215	-0.239	-0.264	-0.288	-0.311	-0.334	-0.356	-0.378	-0.399	-0.419	-0.439	-0.459	-0.476	-0.494	-0.511	-0.528	-0.544	-0.559	-0.574	-0.586	-0.600	-0.612	-0.624	-0.636	-0.646	-0.656	-0.668	-0.676	-0.685	-0.692	-0.701	-0.709	-0.716	-0.724	-0.732	-0.739	-0.746	-0.754	-0.761	-0.770	-0.778	-0.788	-0.795	-0.805	-0.815	-0.825	-0.838	-0.848	-0.861	-0.874	-0.888	-0.902	-0.916	-0.934	-0.950	-0.968	-0.986	-1.006	-1.026	-1.046	-1.069	-1.092	-1.116	-1.139	-1.164	-1.190	-1.216	-1.244	-1.271	-1.299	-1.329	-1.358	-1.388	-1.419	-1.450	-1.482	-1.514	-1.546	-1.578	-1.611	-1.644	-1.676	-1.710	-1.744	-1.776	-1.810	-1.842	-1.876	-1.910	-1.942	-1.974	-2.007	-2.040	-2.071	-2.102	-2.135	-2.166	-2.196	-2.228	-2.258	-2.289	-2.319	-2.348	-2.378	-2.405	-2.434	-2.460	-2.488	-2.515	-2.540	-2.566	-2.591	-2.615	-2.640	-2.662	-2.685	-2.708	-2.728	-2.750	-2.769	-2.789	-2.808	-2.825	-2.844	-2.859	-2.875	-2.889	-2.904	-2.916	-2.929	-2.940	-2.950	-2.960	-2.970	-2.978	-2.985	-2.990	-2.996	-3.001	-3.005	-3.006	-3.009	-3.011	-3.011	-3.011	-3.011	-3.009	-3.006	-3.005	-3.002	-2.999	-2.995	-2.992	-2.988	-2.984	-2.979	-2.975	-2.971	-2.966	-2.962	-2.958	-2.955	-2.951	-2.949	-2.948	-2.946	-2.944	-2.944	-2.945	-2.946	-2.949	-2.951	-2.956	-2.961	-2.968	-2.975	-2.982	-2.991	-3.001	-3.012	-3.026	-3.039	-3.052	-3.069	-3.085	-3.102	-3.120	-3.140	-3.161	-3.181	-3.202	-3.226	-3.250	-3.272	-3.298	-3.322	-3.349	-3.375	-3.401	-3.428	-3.455	-3.480	-3.508	-3.535	-3.561	-3.588	-3.614	-3.640	-3.666	-3.692	-3.718	-3.741	-3.766	-3.789	-3.812	-3.834	-3.855	-3.876	-3.896	-3.916	-3.934	-3.952	-3.969	-3.985	-3.999	-4.014	-4.028	-4.041	-4.052	-4.062	-4.075	-4.084	-4.093	-4.101	-4.109	-4.116	-4.122	-4.128	-4.134	-4.138	-4.141	-4.145	-4.148	-4.150	-4.151	-4.154	-4.155	-4.155	-4.155	-4.156	-4.156	-4.155	-4.154	-4.155	-4.154	-4.151	-4.150	-4.149	-4.148	-4.145	-4.144	-4.142	-4.139	-4.138	-4.136	-4.134	-4.131	-4.130	-4.129	-4.126	-4.126	-4.124	-4.122	-4.122	-4.121	-4.122	-4.122	-4.124	-4.124	-4.126	-4.128	-4.130	-4.132	-4.136	-4.140	-4.145	-4.150	-4.156	-4.162	-4.170	-4.178	-4.186	-4.195	-4.206	-4.216	-4.228	-4.241	-4.254	-4.269	-4.284	-4.300	-4.316	-4.334	-4.351	-4.371	-4.390	-4.409	-4.431	-4.451	-4.472	-4.495	-4.519	-4.541	-4.565	-4.589	-4.614	-4.639	-4.664	-4.689	-4.714	-4.738	-4.762	-4.788	-4.812	-4.836	-4.860	-4.884	-4.906	-4.929	-4.950	-4.972	-4.991	-5.011	-5.031	-5.049	-5.066	-5.081	-5.096	-5.111	-5.122	-5.134	-5.145	-5.154	-5.161	-5.168	-5.172	-5.176	-5.178	-5.179	-5.179	-5.176	-5.172	-5.168	-5.161	-5.154	-5.144	-5.135	-5.122	-5.110	-5.096	-5.081	-5.065	-5.046	-5.028	-5.008	-4.988	-4.966	-4.944	-4.920	-4.896	-4.871	-4.846	-4.821	-4.796	-4.769	-4.742	-4.716	-4.689	-4.661	-4.635	-4.609	-4.581	-4.554	-4.528	-4.502	-4.476	-4.451	-4.426	-4.402	-4.380	-4.356	-4.335	-4.314	-4.292	-4.274	-4.255	-4.236	-4.219	-4.202	-4.188	-4.172	-4.160	-4.146	-4.135	-4.125	-4.115	-4.106	-4.099	-4.091	-4.084	-4.079	-4.075	-4.071	-4.068	-4.065	-4.064	-4.062	-4.061	-4.061	-4.061	-4.061	-4.064	-4.065	-4.066	-4.069	-4.071	-4.074	-4.076	-4.079	-4.082	-4.085	-4.088	-4.090	-4.093	-4.095	-4.096	-4.098	-4.100	-4.101	-4.101	-4.101	-4.101	-4.101	-4.099	-4.098	-4.095	-4.093	-4.089	-4.084	-4.080	-4.075	-4.069	-4.061	-4.055	-4.046	-4.037	-4.028	-4.016	-4.006	-3.994	-3.981	-3.969	-3.955	-3.940	-3.925	-3.909	-3.891	-3.875	-3.858	-3.839	-3.821	-3.801	-3.781	-3.760	-3.740	-3.719	-3.698	-3.675	-3.652	-3.631	-3.609	-3.586	-3.562	-3.540	-3.518	-3.495	-3.471	-3.450	-3.428	-3.405	-3.384	-3.364	-3.342	-3.321	-3.302	-3.284	-3.264	-3.245	-3.228	-3.211	-3.194	-3.179	-3.164	-3.149	-3.135	-3.122	-3.110	-3.100	-3.089	-3.079	-3.070	-3.061	-3.054	-3.045	-3.039	-3.034	-3.028	-3.022	-3.019	-3.014	-3.010	-3.008	-3.005	-3.001	-3.000	-2.996	-2.994	-2.990	-2.988	-2.985	-2.981	-2.978	-2.972	-2.968	-2.964	-2.959	-2.951	-2.945	-2.938	-2.929	-2.920	-2.910	-2.899	-2.888	-2.875	-2.861	-2.846	-2.831	-2.815	-2.798	-2.780	-2.761	-2.740	-2.720	-2.699	-2.676	-2.651	-2.629	-2.602	-2.578	-2.551	-2.525	-2.498	-2.471	-2.444	-2.416	-2.388	-2.359	-2.331	-2.304	-2.275	-2.246	-2.219	-2.191	-2.165	-2.138	-2.112	-2.086	-2.060	-2.036	-2.013	-1.989	-1.968	-1.945	-1.925	-1.906	-1.886	-1.869	-1.851	-1.834	-1.819	-1.805	-1.792	-1.779	-1.768	-1.758	-1.748	-1.739	-1.730	-1.724	-1.718	-1.711	-1.706	-1.702	-1.699	-1.696	-1.694	-1.691	-1.691	-1.689	-1.689	-1.690	-1.690	-1.690	-1.691	-1.694	-1.694	-1.696	-1.699	-1.701	-1.704	-1.705	-1.709	-1.711	-1.715	-1.719	-1.722	-1.724	-1.729	-1.732	-1.736	-1.741	-1.744	-1.749	-1.755	-1.759	-1.764	-1.769	-1.775	-1.780	-1.786	-1.792	-1.800	-1.806	-1.812	-1.820	-1.828	-1.835	-1.842	-1.851	-1.860	-1.868	-1.878	-1.886	-1.895	-1.905	-1.914	-1.922	-1.931	-1.940	-1.950	-1.959	-1.968	-1.975	-1.985	-1.992	-2.000	-2.007	-2.016	-2.024	-2.031	-2.038	-2.045	-2.050	-2.055	-2.060	-2.065	-2.069	-2.072	-2.076	-2.079	-2.081	-2.084	-2.085	-2.088	-2.089	-2.090	-2.091	-2.092	-2.092	-2.094	-2.095	-2.095	-2.096	-2.096	-2.099	-2.101	-2.102	-2.106	-2.110	-2.114	-2.118	-2.122	-2.129	-2.135	-2.144	-2.151	-2.161	-2.172	-2.184	-2.196	-2.211	-2.225	-2.241	-2.260	-2.279	-2.298	-2.319	-2.341	-2.365	-2.389	-2.415	-2.442	-2.470	-2.500	-2.530	-2.560	-2.592	-2.625	-2.659	-2.694	-2.728	-2.762	-2.799	-2.835	-2.871	-2.908	-2.944	-2.980	-3.016	-3.052	-3.089	-3.124	-3.159	-3.194	-3.228	-3.260	-3.294	-3.325	-3.356	-3.386	-3.415	-3.444	-3.471	-3.498	-3.522	-3.545	-3.570	-3.590	-3.610	-3.629	-3.648	-3.664	-3.680	-3.694	-3.706	-3.718	-3.729	-3.738	-3.745	-3.751	-3.759	-3.764	-3.768	-3.771	-3.774	-3.775	-3.776	-3.775	-3.774	-3.774	-3.770	-3.768	-3.765	-3.760	-3.758	-3.752	-3.746	-3.741	-3.735	-3.730	-3.725	-3.719	-3.712	-3.705	-3.700	-3.694	-3.688	-3.681	-3.676	-3.671	-3.666	-3.662	-3.656	-3.652	-3.648	-3.645	-3.642	-3.639	-3.636	-3.635	-3.634	-3.631	-3.631	-3.632	-3.634	-3.635	-3.638	-3.641	-3.644	-3.649	-3.652	-3.658	-3.664	-3.670	-3.676	-3.686	-3.694	-3.702	-3.712	-3.722	-3.734	-3.746	-3.758	-3.770	-3.782	-3.798	-3.810	-3.825	-3.840	-3.856	-3.871	-3.886	-3.902	-3.919	-3.935	-3.951	-3.969	-3.984	-4.001	-4.018	-4.034	-4.050	-4.066	-4.082	-4.098	-4.114	-4.129	-4.144	-4.158	-4.172	-4.186	-4.199	-4.211	-4.224	-4.235	-4.246	-4.255	-4.265	-4.275	-4.282	-4.290	-4.298	-4.304	-4.310	-4.315	-4.319	-4.324	-4.328	-4.332	-4.334	-4.336	-4.338	-4.340	-4.340	-4.341	-4.341	-4.342	-4.341	-4.341	-4.340	-4.338	-4.336	-4.335	-4.334	-4.332	-4.330	-4.328	-4.325	-4.324	-4.322	-4.320	-4.319	-4.316	-4.315	-4.314	-4.314	-4.314	-4.311	-4.312	-4.312	-4.312	-4.312	-4.314	-4.315	-4.316	-4.318	-4.318	-4.320	-4.321	-4.322	-4.325	-4.328	-4.330	-4.332	-4.336	-4.339	-4.341	-4.344	-4.346	-4.349	-4.351	-4.354	-4.355	-4.358	-4.359	-4.360	-4.360	-4.361	-4.360	-4.360	-4.359	-4.358	-4.355	-4.354	-4.351	-4.348	-4.344	-4.339	-4.334	-4.328	-4.321	-4.315	-4.308	-4.298	-4.289	-4.279	-4.269	-4.258	-4.245	-4.232	-4.219	-4.204	-4.189	-4.174	-4.158	-4.140	-4.124	-4.106	-4.088	-4.069	-4.049	-4.030	-4.009	-3.988	-3.966	-3.945	-3.921	-3.899	-3.876	-3.852	-3.828	-3.805	-3.781	-3.758	-3.731	-3.708	-3.682	-3.658	-3.634	-3.609	-3.584	-3.559	-3.535	-3.509	-3.485	-3.460	-3.435	-3.411	-3.388	-3.362	-3.339	-3.316	-3.292	-3.270	-3.246	-3.224	-3.201	-3.180	-3.159	-3.138	-3.116	-3.096	-3.076	-3.058	-3.039	-3.020	-3.001	-2.982	-2.965	-2.948	-2.931	-2.915	-2.898	-2.882	-2.868	-2.852	-2.839	-2.824	-2.811	-2.796	-2.784	-2.771	-2.760	-2.749	-2.738	-2.726	-2.716	-2.708	-2.699	-2.689	-2.681	-2.675	-2.666	-2.659	-2.652	-2.646	-2.640	-2.635	-2.629	-2.625	-2.620	-2.616	-2.612	-2.608	-2.605	-2.602	-2.599	-2.598	-2.595	-2.594	-2.591	-2.590	-2.589	-2.588	-2.588	-2.585	-2.584	-2.584	-2.582	-2.581	-2.581	-2.580	-2.580	-2.578	-2.578	-2.576	-2.575	-2.572	-2.571	-2.570	-2.566	-2.564	-2.561	-2.559	-2.555	-2.551	-2.548	-2.542	-2.538	-2.532	-2.528	-2.521	-2.515	-2.508	-2.500	-2.492	-2.484	-2.475	-2.468	-2.458	-2.449	-2.439	-2.429	-2.419	-2.408	-2.398	-2.386	-2.375	-2.364	-2.351	-2.339	-2.328	-2.316	-2.304	-2.292	-2.280	-2.269	-2.258	-2.246	-2.235	-2.225	-2.214	-2.204	-2.194	-2.185	-2.175	-2.168	-2.159	-2.151	-2.145	-2.139	-2.132	-2.129	-2.124	-2.120	-2.118	-2.115	-2.114	-2.114	-2.112	-2.115	-2.116	-2.119	-2.122	-2.128	-2.132	-2.138	-2.144	-2.151	-2.159	-2.168	-2.176	-2.185	-2.195	-2.208	-2.220	-2.231	-2.244	-2.256	-2.270	-2.284	-2.299	-2.312	-2.329	-2.344	-2.360	-2.375	-2.391	-2.408	-2.424	-2.440	-2.456	-2.472	-2.488	-2.505	-2.521	-2.538	-2.552	-2.569	-2.584	-2.599	-2.612	-2.629	-2.642	-2.655	-2.669	-2.681	-2.694	-2.706	-2.719	-2.730	-2.741	-2.752	-2.764	-2.772	-2.782	-2.791	-2.801	-2.811	-2.819	-2.826	-2.834	-2.841	-2.848	-2.854	-2.861	-2.866	-2.872	-2.878	-2.884	-2.888	-2.892	-2.898	-2.902	-2.906	-2.910	-2.915	-2.919	-2.922	-2.926	-2.931	-2.935	-2.938	-2.942	-2.946	-2.951	-2.955	-2.960	-2.965	-2.970	-2.975	-2.981	-2.986	-2.991	-2.999	-3.005	-3.012	-3.019	-3.026	-3.034	-3.041	-3.050	-3.059	-3.068	-3.078	-3.086	-3.098	-3.108	-3.118	-3.129	-3.140	-3.152	-3.165	-3.178	-3.191	-3.206	-3.219	-3.234	-3.248	-3.264	-3.280	-3.295	-3.310	-3.328	-3.344	-3.360	-3.379	-3.395	-3.414	-3.431	-3.450	-3.468	-3.485	-3.502	-3.521	-3.540	-3.559	-3.576	-3.595	-3.612	-3.630	-3.648	-3.664	-3.680	-3.696	-3.712	-3.728	-3.742	-3.758	-3.770	-3.784	-3.798	-3.809	-3.821	-3.831	-3.840	-3.851	-3.859	-3.866	-3.874	-3.879	-3.885	-3.889	-3.891	-3.894	-3.896	-3.898	-3.898	-3.898	-3.896	-3.894	-3.890	-3.888	-3.884	-3.879	-3.874	-3.869	-3.862	-3.856	-3.849	-3.842	-3.835	-3.826	-3.819	-3.811	-3.802	-3.795	-3.788	-3.779	-3.771	-3.764	-3.755	-3.749	-3.742	-3.735	-3.729	-3.724	-3.719	-3.714	-3.710	-3.706	-3.704	-3.701	-3.700	-3.699	-3.698	-3.698	-3.699	-3.701	-3.704	-3.706	-3.711	-3.716	-3.720	-3.726	-3.732	-3.740	-3.748	-3.756	-3.765	-3.774	-3.785	-3.794	-3.806	-3.816	-3.828	-3.840	-3.851	-3.865	-3.878	-3.889	-3.902	-3.914	-3.926	-3.939	-3.951	-3.962	-3.974	-3.986	-3.998	-4.008	-4.019	-4.029	-4.036	-4.046	-4.055	-4.061	-4.068	-4.074	-4.080	-4.084	-4.086	-4.090	-4.090	-4.091	-4.091	-4.090	-4.088	-4.084	-4.080	-4.074	-4.068	-4.059	-4.050	-4.041	-4.030	-4.018	-4.004	-3.991	-3.975	-3.959	-3.942	-3.924	-3.905	-3.885	-3.864	-3.842	-3.821	-3.798	-3.774	-3.750	-3.725	-3.700	-3.672	-3.648	-3.621	-3.594	-3.568	-3.540	-3.512	-3.485	-3.458	-3.431	-3.402	-3.376	-3.349	-3.324	-3.298	-3.272	-3.248	-3.224	-3.199	-3.176	-3.154	-3.132	-3.111	-3.092	-3.074	-3.055	-3.039	-3.022	-3.008	-2.994	-2.980	-2.969	-2.958	-2.949	-2.939	-2.931	-2.924	-2.918	-2.912	-2.909	-2.906	-2.902	-2.901	-2.900	-2.899	-2.899	-2.900	-2.901	-2.902	-2.905	-2.906	-2.909	-2.911	-2.914	-2.916	-2.919	-2.921	-2.924	-2.926	-2.928	-2.929	-2.930	-2.930	-2.930	-2.929	-2.928	-2.924	-2.921	-2.919	-2.912	-2.908	-2.901	-2.894	-2.885	-2.876	-2.865	-2.852	-2.840	-2.828	-2.814	-2.799	-2.781	-2.765	-2.746	-2.726	-2.706	-2.685	-2.662	-2.640	-2.615	-2.591	-2.566	-2.540	-2.514	-2.488	-2.460	-2.432	-2.405	-2.376	-2.348	-2.318	-2.289	-2.260	-2.231	-2.202	-2.174	-2.145	-2.118	-2.089	-2.061	-2.035	-2.007	-1.981	-1.958	-1.932	-1.908	-1.885	-1.861	-1.840	-1.819	-1.799	-1.779	-1.760	-1.742	-1.726	-1.710	-1.696	-1.680	-1.669	-1.656	-1.644	-1.634	-1.625	-1.616	-1.608	-1.600	-1.594	-1.589	-1.582	-1.578	-1.574	-1.570	-1.566	-1.562	-1.560	-1.558	-1.555	-1.554	-1.552	-1.550	-1.549	-1.548	-1.546	-1.545	-1.542	-1.541	-1.539	-1.536	-1.534	-1.532	-1.529	-1.525	-1.522	-1.519	-1.515	-1.510	-1.505	-1.501	-1.495	-1.490	-1.484	-1.478	-1.471	-1.464	-1.456	-1.450	-1.441	-1.435	-1.426	-1.420	-1.411	-1.404	-1.396	-1.389	-1.380	-1.372	-1.364	-1.358	-1.349	-1.342	-1.335	-1.328	-1.321	-1.314	-1.308	-1.301	-1.295	-1.289	-1.284	-1.278	-1.272	-1.268	-1.262	-1.258	-1.254	-1.249	-1.245	-1.240	-1.236	-1.234	-1.231	-1.228	-1.224	-1.221	-1.219	-1.216	-1.214	-1.212	-1.210	-1.206	-1.205	-1.204	-1.201	-1.200	-1.199	-1.196	-1.194	-1.194	-1.192	-1.191	-1.190	-1.190	-1.190	-1.189	-1.189	-1.190	-1.191	-1.192	-1.195	-1.196	-1.199	-1.200	-1.204	-1.208	-1.211	-1.215	-1.220	-1.226	-1.231	-1.238	-1.244	-1.251	-1.260	-1.268	-1.278	-1.286	-1.295	-1.305	-1.316	-1.328	-1.340	-1.352	-1.364	-1.378	-1.390	-1.405	-1.418	-1.432	-1.446	-1.460	-1.475	-1.489	-1.504	-1.518	-1.532	-1.545	-1.560	-1.572	-1.585	-1.598	-1.610	-1.624	-1.635	-1.645	-1.656	-1.668	-1.676	-1.686	-1.695	-1.705	-1.711	-1.719	-1.725	-1.731	-1.736	-1.739	-1.744	-1.748	-1.749	-1.750	-1.751	-1.752	-1.752	-1.752	-1.751	-1.750	-1.748	-1.745	-1.742	-1.740	-1.736	-1.732	-1.728	-1.724	-1.719	-1.715	-1.710	-1.705	-1.700	-1.694	-1.689	-1.684	-1.678	-1.672	-1.668	-1.662	-1.658	-1.652	-1.649	-1.645	-1.640	-1.638	-1.634	-1.631	-1.630	-1.629	-1.628	-1.628	-1.628	-1.628	-1.630	-1.631	-1.634	-1.638	-1.642	-1.646	-1.652	-1.659	-1.665	-1.674	-1.681	-1.690	-1.700	-1.710	-1.722	-1.735	-1.746	-1.760	-1.775	-1.789	-1.804	-1.820	-1.836	-1.852	-1.870	-1.888	-1.908	-1.926	-1.944	-1.964	-1.982	-2.002	-2.022	-2.042	-2.062	-2.082	-2.101	-2.121	-2.140	-2.160	-2.178	-2.196	-2.212	-2.230	-2.246	-2.262	-2.278	-2.290	-2.305	-2.316	-2.329	-2.340	-2.349	-2.359	-2.365	-2.372	-2.378	-2.382	-2.386	-2.389	-2.390	-2.390	-2.389	-2.388	-2.384	-2.380	-2.375	-2.369	-2.362	-2.354	-2.345	-2.334	-2.324	-2.312	-2.300	-2.286	-2.274	-2.259	-2.245	-2.230	-2.215	-2.199	-2.182	-2.166	-2.151	-2.134	-2.118	-2.101	-2.085	-2.070	-2.052	-2.038	-2.022	-2.007	-1.994	-1.980	-1.968	-1.955	-1.942	-1.931	-1.921	-1.912	-1.902	-1.896	-1.889	-1.882	-1.878	-1.872	-1.870	-1.866	-1.864	-1.864	-1.862	-1.864	-1.865	-1.868	-1.870	-1.874	-1.879	-1.884	-1.889	-1.896	-1.904	-1.910	-1.918	-1.926	-1.935	-1.944	-1.954	-1.962	-1.972	-1.981	-1.991	-2.000	-2.010	-2.020	-2.029	-2.040	-2.049	-2.056	-2.065	-2.072	-2.080	-2.088	-2.092	-2.099	-2.104	-2.109	-2.114	-2.116	-2.120	-2.122	-2.124	-2.124	-2.125	-2.125	-2.124	-2.122	-2.119	-2.116	-2.112	-2.109	-2.102	-2.096	-2.090	-2.084	-2.075	-2.066	-2.058	-2.049	-2.038	-2.027	-2.018	-2.005	-1.994	-1.981	-1.970	-1.956	-1.945	-1.930	-1.918	-1.904	-1.891	-1.878	-1.864	-1.851	-1.836	-1.822	-1.810	-1.795	-1.781	-1.769	-1.756	-1.742	-1.729	-1.718	-1.706	-1.694	-1.682	-1.671	-1.661	-1.650	-1.640	-1.631	-1.622	-1.614	-1.605	-1.598	-1.591	-1.584	-1.578	-1.572	-1.568	-1.562	-1.559	-1.555	-1.552	-1.550	-1.549	-1.548	-1.546	-1.546	-1.548	-1.549	-1.550	-1.551	-1.554	-1.558	-1.560	-1.564	-1.568	-1.574	-1.578	-1.582	-1.588	-1.594	-1.600	-1.605	-1.611	-1.618	-1.624	-1.631	-1.638	-1.644	-1.651	-1.658	-1.662	-1.669	-1.676	-1.681	-1.686	-1.691	-1.695	-1.701	-1.705	-1.708	-1.710	-1.712	-1.712	-1.715	-1.715	-1.715	-1.715	-1.712	-1.710	-1.708	-1.704	-1.700	-1.695	-1.690	-1.684	-1.676	-1.669	-1.660	-1.650	-1.641	-1.630	-1.619	-1.606	-1.595	-1.581	-1.569	-1.554	-1.538	-1.522	-1.508	-1.491	-1.476	-1.459	-1.441	-1.424	-1.406	-1.390	-1.371	-1.354	-1.335	-1.318	-1.299	-1.280	-1.262	-1.244	-1.226	-1.209	-1.191	-1.174	-1.158	-1.141	-1.124	-1.109	-1.092	-1.078	-1.064	-1.048	-1.035	-1.020	-1.009	-0.995	-0.982	-0.971	-0.961	-0.950	-0.939	-0.930	-0.921	-0.912	-0.904	-0.896	-0.890	-0.884	-0.878	-0.872	-0.868	-0.864	-0.860	-0.856	-0.854	-0.851	-0.848	-0.846	-0.844	-0.844	-0.841	-0.841	-0.841	-0.840	-0.839	-0.840	-0.839	-0.839	-0.838	-0.838	-0.836	-0.836	-0.838	-0.836	-0.835	-0.832	-0.832	-0.830	-0.828	-0.825	-0.822	-0.819	-0.814	-0.810	-0.804	-0.799	-0.791	-0.785	-0.776	-0.769	-0.759	-0.750	-0.739	-0.728	-0.715	-0.702	-0.690	-0.676	-0.661	-0.646	-0.629	-0.612	-0.595	-0.578	-0.559	-0.538	-0.518	-0.496	-0.475	-0.452	-0.431	-0.409	-0.385	-0.362	-0.338	-0.315	-0.290	-0.265	-0.241	-0.216	-0.192	-0.168	-0.144	-0.119	-0.095	-0.070	-0.046	-0.024	0.000	0.022	0.045	0.066	0.088	0.108	0.128	0.148	0.166	0.184	0.200	0.218	0.232	0.248	0.261	0.272	0.285	0.295	0.305	0.314	0.322	0.329	0.335	0.340	0.344	0.346	0.349	0.350	0.350	0.349	0.348	0.344	0.341	0.335	0.330	0.325	0.318	0.311	0.305	0.295	0.286	0.276	0.268	0.256	0.245	0.234	0.224	0.211	0.200	0.188	0.176	0.164	0.151	0.139	0.128	0.115	0.102	0.092	0.081	0.070	0.059	0.050	0.039	0.030	0.021	0.014	0.005	-0.001	-0.008	-0.014	-0.019	-0.025	-0.029	-0.031	-0.035	-0.036	-0.038	-0.039	-0.039	-0.039	-0.038	-0.036	-0.035	-0.030	-0.028	-0.024	-0.019	-0.014	-0.009	-0.004	0.002	0.010	0.016	0.024	0.030	0.038	0.045	0.052	0.060	0.069	0.075	0.082	0.089	0.096	0.102	0.110	0.114	0.120	0.125	0.130	0.134	0.138	0.140	0.141	0.144	0.144	0.144	0.144	0.142	0.140	0.138	0.132	0.129	0.124	0.118	0.110	0.104	0.095	0.086	0.076	100.000	5.000	2.000	1.000	5.000	0.000	0.000	0.000	0.000	0.000	0.000	0.000	0.000	0.000	0.000	0.000	0.000	0.000	-4.472	-4.459	-4.445	-4.431	-4.418	-4.405	-4.392	-4.380	-4.369	-4.359	-4.349	-4.341	-4.332	-4.326	-4.319	-4.314	-4.310	-4.306	-4.304	-4.302	-4.304	-4.302	-4.305	-4.308	-4.311	-4.315	-4.320	-4.328	-4.334	-4.342	-4.350	-4.360	-4.371	-4.382	-4.394	-4.406	-4.419	-4.431	-4.445	-4.459	-4.475	-4.490	-4.505	-4.520	-4.536	-4.552	-4.569	-4.585	-4.602	-4.619	-4.635	-4.652	-4.670	-4.686	-4.704	-4.721	-4.738	-4.754	-4.772	-4.789	-4.805	-4.822	-4.838	-4.854	-4.871	-4.888	-4.904	-4.920	-4.936	-4.952	-4.969	-4.984	-5.000	-5.016	-5.032	-5.049	-5.064	-5.081	-5.098	-5.112	-5.129	-5.145	-5.161	-5.178	-5.191	-5.208	-5.222	-5.239	-5.252	-5.266	-5.281	-5.295	-5.310	-5.324	-5.338	-5.350	-5.364	-5.376	-5.388	-5.400	-5.410	-5.421	-5.431	-5.440	-5.448	-5.456	-5.462	-5.471	-5.478	-5.481	-5.486	-5.489	-5.492	-5.492	-5.492	-5.495	-5.492	-5.491	-5.488	-5.484	-5.479	-5.474	-5.466	-5.458	-5.450	-5.440	-5.429	-5.418	-5.406	-5.392	-5.379	-5.364	-5.349	-5.331	-5.316	-5.299	-5.280	-5.262	-5.244	-5.224	-5.205	-5.184	-5.164	-5.145	-5.124	-5.104	-5.084	-5.064	-5.044	-5.024	-5.005	-4.985	-4.966	-4.948	-4.931	-4.912	-4.895	-4.880	-4.864	-4.849	-4.834	-4.820	-4.809	-4.796	-4.785	-4.774	-4.764	-4.755	-4.746	-4.739	-4.732	-4.728	-4.722	-4.718	-4.714	-4.710	-4.709	-4.708	-4.706	-4.706	-4.705	-4.706	-4.706	-4.709	-4.710	-4.712	-4.715	-4.716	-4.720	-4.722	-4.725	-4.729	-4.730	-4.732	-4.735	-4.738	-4.740	-4.742	-4.744	-4.745	-4.746	-4.746	-4.748	-4.748	-4.746	-4.745	-4.744	-4.741	-4.740	-4.738	-4.732	-4.729	-4.725	-4.719	-4.714	-4.708	-4.701	-4.694	-4.686	-4.679	-4.671	-4.662	-4.654	-4.644	-4.635	-4.625	-4.615	-4.606	-4.596	-4.586	-4.576	-4.566	-4.556	-4.546	-4.536	-4.526	-4.518	-4.508	-4.499	-4.489	-4.481	-4.472	-4.465	-4.459	-4.450	-4.442	-4.436	-4.430	-4.425	-4.420	-4.414	-4.410	-4.406	-4.401	-4.399	-4.395	-4.391	-4.389	-4.386	-4.385	-4.382	-4.381	-4.380	-4.379	-4.376	-4.376	-4.375	-4.372	-4.371	-4.370	-4.369	-4.365	-4.362	-4.361	-4.358	-4.355	-4.351	-4.348	-4.342	-4.338	-4.332	-4.326	-4.320	-4.311	-4.304	-4.294	-4.285	-4.274	-4.261	-4.250	-4.236	-4.222	-4.208	-4.191	-4.174	-4.155	-4.138	-4.118	-4.098	-4.076	-4.054	-4.031	-4.008	-3.982	-3.958	-3.931	-3.905	-3.878	-3.850	-3.820	-3.790	-3.761	-3.731	-3.700	-3.669	-3.638	-3.605	-3.572	-3.541	-3.509	-3.476	-3.445	-3.411	-3.380	-3.349	-3.318	-3.286	-3.256	-3.225	-3.196	-3.166	-3.138	-3.110	-3.082	-3.056	-3.031	-3.005	-2.981	-2.958	-2.936	-2.915	-2.894	-2.874	-2.855	-2.838	-2.821	-2.806	-2.791	-2.776	-2.764	-2.752	-2.741	-2.731	-2.721	-2.714	-2.705	-2.699	-2.692	-2.688	-2.682	-2.678	-2.674	-2.670	-2.668	-2.665	-2.664	-2.661	-2.660	-2.659	-2.658	-2.658	-2.656	-2.655	-2.654	-2.654	-2.654	-2.652	-2.651	-2.651	-2.651	-2.651	-2.650	-2.649	-2.648	-2.648	-2.648	-2.645	-2.644	-2.644	-2.642	-2.641	-2.641	-2.641	-2.640	-2.640	-2.640	-2.640	-2.641	-2.641	-2.642	-2.644	-2.645	-2.648	-2.649	-2.651	-2.654	-2.659	-2.662	-2.668	-2.672	-2.678	-2.684	-2.690	-2.698	-2.705	-2.714	-2.722	-2.730	-2.740	-2.750	-2.760	-2.770	-2.782	-2.794	-2.805	-2.816	-2.829	-2.842	-2.855	-2.869	-2.881	-2.895	-2.910	-2.924	-2.938	-2.952	-2.968	-2.981	-2.996	-3.011	-3.028	-3.042	-3.058	-3.072	-3.089	-3.104	-3.119	-3.135	-3.150	-3.168	-3.182	-3.199	-3.215	-3.231	-3.248	-3.265	-3.282	-3.299	-3.318	-3.335	-3.352	-3.371	-3.390	-3.409	-3.429	-3.448	-3.469	-3.489	-3.509	-3.531	-3.552	-3.574	-3.596	-3.620	-3.641	-3.665	-3.689	-3.712	-3.736	-3.762	-3.786	-3.811	-3.836	-3.860	-3.885	-3.910	-3.935	-3.959	-3.982	-4.006	-4.030	-4.054	-4.076	-4.099	-4.120	-4.140	-4.161	-4.181	-4.200	-4.218	-4.236	-4.252	-4.269	-4.284	-4.298	-4.311	-4.324	-4.335	-4.346	-4.356	-4.365	-4.372	-4.380	-4.388	-4.394	-4.398	-4.402	-4.406	-4.409	-4.412	-4.414	-4.415	-4.415	-4.415	-4.416	-4.415	-4.412	-4.412	-4.410	-4.410	-4.409	-4.406	-4.406	-4.404	-4.404	-4.402	-4.401	-4.401	-4.401	-4.401	-4.401	-4.402	-4.404	-4.405	-4.406	-4.409	-4.411	-4.414	-4.418	-4.421	-4.426	-4.431	-4.436	-4.441	-4.446	-4.452	-4.459	-4.466	-4.474	-4.480	-4.488	-4.496	-4.504	-4.512	-4.520	-4.529	-4.536	-4.545	-4.554	-4.561	-4.570	-4.579	-4.586	-4.595	-4.604	-4.610	-4.619	-4.626	-4.634	-4.641	-4.648	-4.655	-4.661	-4.668	-4.674	-4.679	-4.684	-4.690	-4.695	-4.699	-4.704	-4.708	-4.711	-4.715	-4.718	-4.720	-4.724	-4.726	-4.729	-4.729	-4.730	-4.731	-4.732	-4.734	-4.732	-4.734	-4.732	-4.731	-4.730	-4.729	-4.728	-4.725	-4.724	-4.721	-4.719	-4.716	-4.714	-4.710	-4.708	-4.704	-4.700	-4.698	-4.692	-4.689	-4.685	-4.681	-4.678	-4.674	-4.669	-4.665	-4.661	-4.658	-4.654	-4.650	-4.648	-4.644	-4.641	-4.640	-4.638	-4.635	-4.634	-4.634	-4.634	-4.634	-4.634	-4.635	-4.636	-4.638	-4.640	-4.642	-4.645	-4.649	-4.652	-4.659	-4.664	-4.670	-4.676	-4.684	-4.691	-4.698	-4.706	-4.716	-4.725	-4.736	-4.746	-4.758	-4.769	-4.781	-4.794	-4.805	-4.819	-4.831	-4.844	-4.856	-4.869	-4.881	-4.894	-4.906	-4.919	-4.930	-4.941	-4.952	-4.965	-4.974	-4.984	-4.994	-5.002	-5.011	-5.019	-5.024	-5.030	-5.036	-5.040	-5.042	-5.044	-5.045	-5.045	-5.044	-5.041	-5.038	-5.032	-5.028	-5.021	-5.012	-5.004	-4.994	-4.982	-4.971	-4.958	-4.944	-4.930	-4.915	-4.898	-4.879	-4.861	-4.842	-4.822	-4.801	-4.780	-4.758	-4.735	-4.712	-4.689	-4.665	-4.641	-4.616	-4.592	-4.568	-4.544	-4.518	-4.494	-4.470	-4.445	-4.421	-4.398	-4.375	-4.351	-4.329	-4.305	-4.282	-4.261	-4.241	-4.220	-4.201	-4.181	-4.164	-4.145	-4.128	-4.111	-4.095	-4.080	-4.065	-4.050	-4.037	-4.024	-4.011	-3.999	-3.989	-3.978	-3.966	-3.958	-3.948	-3.940	-3.931	-3.922	-3.915	-3.908	-3.899	-3.892	-3.886	-3.880	-3.872	-3.865	-3.859	-3.852	-3.846	-3.840	-3.834	-3.825	-3.819	-3.811	-3.804	-3.796	-3.786	-3.779	-3.770	-3.760	-3.751	-3.741	-3.731	-3.721	-3.710	-3.700	-3.688	-3.678	-3.666	-3.655	-3.642	-3.631	-3.619	-3.608	-3.595	-3.582	-3.569	-3.558	-3.546	-3.532	-3.521	-3.510	-3.498	-3.486	-3.475	-3.464	-3.452	-3.442	-3.434	-3.425	-3.416	-3.409	-3.401	-3.394	-3.389	-3.381	-3.378	-3.372	-3.369	-3.366	-3.364	-3.362	-3.361	-3.361	-3.361	-3.364	-3.364	-3.368	-3.370	-3.374	-3.378	-3.382	-3.388	-3.392	-3.398	-3.405	-3.410	-3.419	-3.425	-3.432	-3.440	-3.448	-3.454	-3.461	-3.468	-3.475	-3.482	-3.489	-3.494	-3.500	-3.506	-3.510	-3.514	-3.518	-3.522	-3.525	-3.526	-3.528	-3.529	-3.530	-3.529	-3.528	-3.525	-3.522	-3.519	-3.515	-3.510	-3.505	-3.499	-3.492	-3.485	-3.479	-3.471	-3.462	-3.454	-3.445	-3.436	-3.426	-3.418	-3.406	-3.398	-3.388	-3.379	-3.369	-3.360	-3.351	-3.342	-3.334	-3.326	-3.320	-3.314	-3.309	-3.304	-3.299	-3.296	-3.294	-3.292	-3.291	-3.291	-3.291	-3.294	-3.296	-3.300	-3.304	-3.309	-3.316	-3.324	-3.330	-3.340	-3.350	-3.361	-3.371	-3.384	-3.396	-3.409	-3.424	-3.438	-3.452	-3.468	-3.482	-3.499	-3.515	-3.531	-3.548	-3.564	-3.580	-3.598	-3.612	-3.630	-3.645	-3.661	-3.679	-3.694	-3.708	-3.722	-3.738	-3.751	-3.764	-3.778	-3.789	-3.801	-3.812	-3.824	-3.834	-3.844	-3.854	-3.862	-3.871	-3.879	-3.886	-3.894	-3.901	-3.906	-3.914	-3.920	-3.925	-3.930	-3.935	-3.941	-3.945	-3.950	-3.954	-3.958	-3.961	-3.965	-3.969	-3.974	-3.978	-3.981	-3.985	-3.990	-3.995	-4.000	-4.005	-4.011	-4.016	-4.024	-4.030	-4.037	-4.045	-4.052	-4.061	-4.070	-4.080	-4.089	-4.100	-4.111	-4.122	-4.135	-4.148	-4.160	-4.174	-4.188	-4.202	-4.219	-4.234	-4.251	-4.269	-4.285	-4.304	-4.321	-4.341	-4.360	-4.380	-4.400	-4.420	-4.441	-4.462	-4.484	-4.505	-4.528	-4.549	-4.571	-4.592	-4.615	-4.636	-4.659	-4.681	-4.702	-4.724	-4.745	-4.766	-4.786	-4.806	-4.826	-4.845	-4.865	-4.882	-4.900	-4.916	-4.932	-4.949	-4.962	-4.978	-4.990	-5.002	-5.015	-5.024	-5.034	-5.044	-5.051	-5.059	-5.065	-5.071	-5.075	-5.079	-5.082	-5.084	-5.085	-5.085	-5.085	-5.082	-5.080	-5.078	-5.074	-5.070	-5.064	-5.059	-5.054	-5.046	-5.039	-5.032	-5.024	-5.016	-5.009	-5.001	-4.994	-4.985	-4.978	-4.969	-4.961	-4.954	-4.948	-4.939	-4.932	-4.926	-4.921	-4.916	-4.911	-4.908	-4.904	-4.901	-4.899	-4.898	-4.896	-4.896	-4.896	-4.898	-4.899	-4.901	-4.905	-4.909	-4.914	-4.919	-4.924	-4.931	-4.939	-4.946	-4.954	-4.964	-4.974	-4.984	-4.994	-5.004	-5.016	-5.028	-5.038	-5.050	-5.062	-5.075	-5.086	-5.099	-5.111	-5.124	-5.136	-5.148	-5.159	-5.171	-5.182	-5.194	-5.204	-5.212	-5.222	-5.231	-5.240	-5.246	-5.254	-5.260	-5.265	-5.270	-5.275	-5.278	-5.280	-5.281	-5.281	-5.281	-5.280	-5.276	-5.272	-5.269	-5.262	-5.255	-5.248	-5.239	-5.228	-5.216	-5.204	-5.191	-5.176	-5.160	-5.145	-5.128	-5.108	-5.089	-5.069	-5.046	-5.024	-5.001	-4.976	-4.951	-4.925	-4.899	-4.871	-4.842	-4.815	-4.785	-4.755	-4.725	-4.695	-4.664	-4.632	-4.601	-4.569	-4.539	-4.505	-4.472	-4.440	-4.409	-4.376	-4.344	-4.312	-4.281	-4.249	-4.218	-4.188	-4.158	-4.128	-4.098	-4.069	-4.040	-4.012	-3.986	-3.960	-3.935	-3.910	-3.886	-3.862	-3.841	-3.820	-3.800	-3.780	-3.761	-3.742	-3.728	-3.710	-3.695	-3.680	-3.666	-3.654	-3.642	-3.631	-3.620	-3.610	-3.600	-3.591	-3.582	-3.576	-3.569	-3.561	-3.555	-3.549	-3.544	-3.538	-3.534	-3.528	-3.522	-3.518	-3.514	-3.509	-3.504	-3.498	-3.492	-3.488	-3.481	-3.475	-3.469	-3.462	-3.455	-3.446	-3.438	-3.429	-3.420	-3.409	-3.398	-3.386	-3.374	-3.361	-3.348	-3.334	-3.318	-3.302	-3.286	-3.269	-3.252	-3.235	-3.216	-3.196	-3.176	-3.156	-3.136	-3.115	-3.094	-3.071	-3.050	-3.028	-3.004	-2.981	-2.958	-2.935	-2.911	-2.889	-2.864	-2.841	-2.818	-2.795	-2.771	-2.749	-2.726	-2.705	-2.682	-2.662	-2.642	-2.622	-2.602	-2.584	-2.566	-2.548	-2.531	-2.516	-2.500	-2.486	-2.472	-2.459	-2.448	-2.436	-2.426	-2.416	-2.409	-2.400	-2.392	-2.386	-2.381	-2.376	-2.372	-2.370	-2.368	-2.365	-2.365	-2.364	-2.365	-2.366	-2.368	-2.369	-2.371	-2.374	-2.378	-2.381	-2.385	-2.390	-2.394	-2.400	-2.404	-2.410	-2.416	-2.421	-2.426	-2.432	-2.438	-2.444	-2.449	-2.455	-2.460	-2.465	-2.470	-2.476	-2.481	-2.485	-2.490	-2.494	-2.499	-2.502	-2.508	-2.511	-2.515	-2.519	-2.522	-2.528	-2.531	-2.535	-2.539	-2.544	-2.549	-2.552	-2.558	-2.562	-2.568	-2.572	-2.579	-2.585	-2.591	-2.599	-2.606	-2.614	-2.621	-2.630	-2.639	-2.648	-2.658	-2.668	-2.678	-2.688	-2.699	-2.710	-2.721	-2.732	-2.745	-2.758	-2.770	-2.782	-2.795	-2.809	-2.821	-2.835	-2.848	-2.861	-2.875	-2.888	-2.901	-2.915	-2.926	-2.940	-2.952	-2.965	-2.978	-2.989	-2.999	-3.010	-3.021	-3.031	-3.040	-3.050	-3.058	-3.065	-3.072	-3.079	-3.085	-3.091	-3.098	-3.102	-3.108	-3.111	-3.114	-3.118	-3.120	-3.122	-3.124	-3.125	-3.125	-3.126	-3.126	-3.126	-3.125	-3.124	-3.122	-3.121	-3.120	-3.118	-3.118	-3.114	-3.111	-3.110	-3.108	-3.104	-3.101	-3.099	-3.095	-3.092	-3.089	-3.086	-3.082	-3.080	-3.075	-3.072	-3.069	-3.065	-3.062	-3.059	-3.055	-3.051	-3.048	-3.044	-3.040	-3.035	-3.032	-3.028	-3.022	-3.020	-3.015	-3.011	-3.006	-3.002	-2.998	-2.994	-2.989	-2.982	-2.979	-2.975	-2.970	-2.965	-2.960	-2.955	-2.950	-2.945	-2.940	-2.935	-2.930	-2.925	-2.920	-2.915	-2.909	-2.905	-2.900	-2.895	-2.890	-2.886	-2.881	-2.876	-2.871	-2.868	-2.862	-2.858	-2.854	-2.850	-2.844	-2.839	-2.835	-2.831	-2.826	-2.822	-2.818	-2.814	-2.809	-2.805	-2.801	-2.798	-2.794	-2.790	-2.788	-2.784	-2.781	-2.778	-2.775	-2.772	-2.771	-2.769	-2.766	-2.765	-2.764	-2.764	-2.764	-2.764	-2.764	-2.765	-2.766	-2.768	-2.770	-2.774	-2.778	-2.780	-2.785	-2.790	-2.796	-2.801	-2.808	-2.815	-2.824	-2.831	-2.840	-2.850	-2.860	-2.871	-2.882	-2.894	-2.906	-2.919	-2.932	-2.946	-2.960	-2.975	-2.990	-3.005	-3.020	-3.035	-3.051	-3.066	-3.082	-3.096	-3.112	-3.128	-3.142	-3.158	-3.174	-3.186	-3.201	-3.214	-3.228	-3.240	-3.252	-3.264	-3.276	-3.285	-3.295	-3.304	-3.311	-3.319	-3.325	-3.330	-3.335	-3.339	-3.341	-3.344	-3.345	-3.346	-3.345	-3.344	-3.341	-3.338	-3.335	-3.330	-3.324	-3.318	-3.310	-3.304	-3.295	-3.286	-3.276	-3.268	-3.258	-3.246	-3.235	-3.224	-3.211	-3.200	-3.188	-3.175	-3.160	-3.148	-3.134	-3.121	-3.108	-3.094	-3.080	-3.069	-3.055	-3.042	-3.030	-3.018	-3.004	-2.992	-2.981	-2.970	-2.959	-2.948	-2.936	-2.926	-2.916	-2.906	-2.898	-2.888	-2.878	-2.870	-2.861	-2.852	-2.845	-2.838	-2.830	-2.821	-2.815	-2.806	-2.800	-2.791	-2.785	-2.778	-2.770	-2.762	-2.755	-2.748	-2.740	-2.731	-2.724	-2.716	-2.706	-2.699	-2.690	-2.680	-2.671	-2.661	-2.651	-2.642	-2.631	-2.621	-2.610	-2.600	-2.589	-2.576	-2.565	-2.552	-2.540	-2.529	-2.516	-2.504	-2.491	-2.479	-2.466	-2.454	-2.441	-2.428	-2.415	-2.402	-2.389	-2.375	-2.362	-2.349	-2.335	-2.324	-2.310	-2.296	-2.284	-2.270	-2.258	-2.245	-2.231	-2.218	-2.205	-2.192	-2.179	-2.165	-2.154	-2.140	-2.128	-2.114	-2.100	-2.088	-2.074	-2.060	-2.047	-2.033	-2.019	-2.005	-1.990	-1.976	-1.961	-1.946	-1.932	-1.916	-1.901	-1.886	-1.870	-1.855	-1.839	-1.821	-1.806	-1.790	-1.772	-1.756	-1.740	-1.724	-1.708	-1.691	-1.675	-1.659	-1.642	-1.628	-1.612	-1.598	-1.582	-1.568	-1.552	-1.540	-1.526	-1.512	-1.500	-1.490	-1.478	-1.466	-1.456	-1.446	-1.438	-1.429	-1.421	-1.414	-1.408	-1.400	-1.396	-1.391	-1.386	-1.382	-1.380	-1.378	-1.374	-1.371	-1.370	-1.369	-1.366	-1.366	-1.366	-1.365	-1.364	-1.364	-1.364	-1.362	-1.362	-1.361	-1.360	-1.360	-1.359	-1.358	-1.355	-1.352	-1.350	-1.348	-1.344	-1.340	-1.338	-1.332	-1.328	-1.321	-1.315	-1.309	-1.301	-1.294	-1.286	-1.278	-1.268	-1.259	-1.248	-1.238	-1.226	-1.215	-1.202	-1.190	-1.179	-1.165	-1.152	-1.139	-1.126	-1.112	-1.099	-1.084	-1.071	-1.058	-1.044	-1.029	-1.014	-1.000	-0.986	-0.972	-0.959	-0.946	-0.932	-0.920	-0.906	-0.895	-0.884	-0.871	-0.860	-0.850	-0.839	-0.828	-0.819	-0.809	-0.801	-0.791	-0.784	-0.774	-0.766	-0.760	-0.752	-0.746	-0.740	-0.734	-0.729	-0.724	-0.719	-0.714	-0.710	-0.708	-0.702	-0.699	-0.696	-0.694	-0.690	-0.688	-0.685	-0.682	-0.680	-0.678	-0.676	-0.674	-0.672	-0.669	-0.668	-0.665	-0.661	-0.659	-0.656	-0.652	-0.649	-0.645	-0.640	-0.635	-0.630	-0.624	-0.618	-0.611	-0.604	-0.596	-0.590	-0.581	-0.572	-0.561	-0.551	-0.540	-0.529	-0.516	-0.505	-0.491	-0.478	-0.464	-0.449	-0.434	-0.418	-0.402	-0.386	-0.368	-0.351	-0.332	-0.315	-0.296	-0.279	-0.259	-0.240	-0.220	-0.200	-0.181	-0.160	-0.141	-0.121	-0.101	-0.081	-0.062	-0.042	-0.025	-0.005	0.012	0.030	0.049	0.065	0.082	0.099	0.116	0.131	0.146	0.161	0.175	0.190	0.202	0.214	0.226	0.236	0.248	0.256	0.265	0.274	0.280	0.286	0.294	0.298	0.302	0.305	0.309	0.311	0.312	0.312	0.312	0.312	0.310	0.309	0.305	0.302	0.298	0.294	0.288	0.281	0.274	0.269	0.261	0.251	0.244	0.235	0.226	0.216	0.208	0.196	0.185	0.175	0.164	0.152	0.141	0.129	0.118	0.106	0.094	0.081	0.070	0.058	0.045	0.034	0.021	0.010	-0.001	-0.011	-0.022	-0.035	-0.044	-0.054	-0.064	-0.072	-0.081	-0.090	-0.098	-0.105	-0.111	-0.118	-0.122	-0.128	-0.132	-0.135	-0.139	-0.141	-0.142	-0.145	-0.146	-0.146	-0.146	-0.145	-0.144	-0.140	-0.136	-0.134	-0.129	-0.125	-0.120	-0.114	-0.108	-0.100	-0.092	-0.085	-0.076	-0.069	-0.059	-0.051	-0.041	-0.032	-0.022	-0.012	-0.002	0.008	0.018	0.028	0.038	0.048	0.056	0.066	0.075	0.084	0.094	0.102	0.110	0.118	0.124	0.131	0.138	0.144	0.149	0.154	0.159	0.161	0.165	0.168	0.170	0.170	0.171	0.171	0.170	0.169	0.166	0.164	0.160	0.158	0.152	0.148	0.141	0.136	0.129	0.122	0.115	0.106	0.098	0.090	0.080	0.071	0.062	0.051	0.041	0.031	0.020	0.011	0.000	-0.010	-0.020	-0.031	-0.041	-0.051	-0.061	-0.070	-0.080	-0.090	-0.099	-0.108	-0.116	-0.125	-0.132	-0.139	-0.146	-0.154	-0.161	-0.168	-0.174	-0.179	-0.184	-0.189	-0.194	-0.199	-0.202	-0.205	-0.209	-0.212	-0.215	-0.218	-0.220	-0.221	-0.222	-0.224	-0.224	-0.226	-0.226	-0.228	-0.229	-0.229	-0.230	-0.230	-0.230	-0.230	-0.231	-0.231	-0.232	-0.232	-0.232	-0.235	-0.235	-0.236	-0.239	-0.240	-0.244	-0.245	-0.249	-0.251	-0.254	-0.258	-0.261	-0.265	-0.270	-0.274	-0.280	-0.285	-0.290	-0.296	-0.302	-0.310	-0.318	-0.325	-0.332	-0.341	-0.350	-0.360	-0.369	-0.379	-0.389	-0.399	-0.410	-0.420	-0.430	-0.441	-0.452	-0.462	-0.474	-0.485	-0.495	-0.506	-0.516	-0.526	-0.536	-0.546	-0.555	-0.565	-0.574	-0.581	-0.590	-0.598	-0.604	-0.609	-0.616	-0.620	-0.625	-0.629	-0.631	-0.634	-0.635	-0.636	-0.635	-0.636	-0.634	-0.631	-0.629	-0.625	-0.621	-0.618	-0.611	-0.606	-0.599	-0.591	-0.585	-0.578	-0.570	-0.561	-0.552	-0.544	-0.535	-0.526	-0.518	-0.509	-0.500	-0.492	-0.486	-0.478	-0.470	-0.464	-0.459	-0.454	-0.449	-0.446	-0.444	-0.441	-0.439	-0.439	-0.440	-0.441	-0.444	-0.448	-0.451	-0.458	-0.462	-0.470	-0.478	-0.486	-0.496	-0.506	-0.518	-0.529	-0.541	-0.556	-0.569	-0.584	-0.599	-0.614	-0.629	-0.645	-0.661	-0.678	-0.694	-0.710	-0.726	-0.741	-0.759	-0.774	-0.789	-0.804	-0.819	-0.832	-0.846	-0.859	-0.871	-0.884	-0.895	-0.906	-0.915	-0.925	-0.934	-0.941	-0.949	-0.955	-0.961	-0.966	-0.971	-0.975	-0.979	-0.981	-0.984	-0.985	-0.988	-0.988	-0.989	-0.990	-0.990	-0.990	-0.990	-0.989	-0.990	-0.989	-0.989	-0.989	-0.988	-0.986	-0.988	-0.988	-0.988	-0.988	-0.988	-0.989	-0.989	-0.990	-0.990	-0.991	-0.992	-0.994	-0.995	-0.996	-0.998	-0.998	-1.000	-1.001	-1.001	-1.000	-1.001	-1.001	-1.000	-0.998	-0.996	-0.992	-0.988	-0.982	-0.978	-0.971	-0.962	-0.954	-0.944	-0.931	-0.919	-0.905	-0.889	-0.872	-0.854	-0.834	-0.812	-0.789	-0.764	-0.738	-0.710	-0.681	-0.649	-0.616	-0.582	-0.546	-0.509	-0.471	-0.430	-0.389	-0.345	-0.301	-0.256	-0.209	-0.161	-0.112	-0.064	-0.012	0.038	0.090	0.142	0.196	0.248	0.301	0.356	0.410	0.464	0.516	0.570	0.622	0.675	0.728	0.779	0.830	0.879	0.929	0.976	1.024	1.070	1.114	1.156	1.199	1.239	1.279	1.316	1.351	1.386	1.419	1.450	1.479	1.506	1.532	1.556	1.578	1.598	1.615	1.632	1.646	1.659	1.669	1.679	1.685	1.690	1.694	1.695	1.695	1.694	1.690	1.685	1.679	1.670	1.660	1.649	1.636	1.621	1.606	1.589	1.570	1.550	1.529	1.506	1.484	1.458	1.432	1.404	1.378	1.349	1.318	1.285	1.252	1.220	1.184	1.150	1.114	1.075	1.038	0.999	0.960	0.919	0.878	0.835	0.792	0.749	0.705	0.660	0.614	0.569	0.521	0.474	0.425	0.378	0.329	0.280	0.230	0.180	0.129	0.079	0.028	-0.024	-0.075	-0.128	-0.180	-0.231	-0.284	-0.336	-0.390	-0.442	-0.495	-0.548	-0.600	-0.652	-0.705	-0.758	-0.809	-0.860	-0.911	-0.962	-1.014	-1.064	-1.114	-1.162	-1.211	-1.259	-1.306	-1.352	-1.399	-1.444	-1.489	-1.532	-1.575	-1.616	-1.656	-1.696	-1.736	-1.775	-1.811	-1.846	-1.881	-1.915	-1.946	-1.979	-2.009	-2.038	-2.065	-2.090	-2.118	-2.141	-2.164	-2.185	-2.205	-2.225	-2.242	-2.258	-2.274	-2.288	-2.300	-2.311	-2.322	-2.331	-2.340	-2.348	-2.354	-2.359	-2.362	-2.366	-2.369	-2.370	-2.371	-2.371	-2.369	-2.366	-2.364	-2.361	-2.356	-2.352	-2.348	-2.341	-2.334	-2.328	-2.320	-2.312	-2.304	-2.295	-2.285	-2.275	-2.265	-2.254	-2.242	-2.232	-2.219	-2.208	-2.194	-2.180	-2.166	-2.152	-2.138	-2.122	-2.106	-2.091	-2.074	-2.056	-2.039	-2.021	-2.002	-1.981	-1.961	-1.941	-1.920	-1.898	-1.875	-1.852	-1.829	-1.802	-1.779	-1.754	-1.726	-1.700	-1.672	-1.645	-1.616	-1.588	-1.559	-1.529	-1.499	-1.469	-1.438	-1.406	-1.374	-1.342	-1.311	-1.278	-1.246	-1.212	-1.180	-1.148	-1.114	-1.082	-1.049	-1.018	-0.985	-0.952	-0.920	-0.889	-0.858	-0.826	-0.795	-0.764	-0.734	-0.702	-0.674	-0.644	-0.615	-0.586	-0.558	-0.529	-0.500	-0.472	-0.445	-0.419	-0.390	-0.364	-0.336	-0.310	-0.284	-0.259	-0.231	-0.206	-0.180	-0.155	-0.130	-0.104	-0.079	-0.054	-0.029	-0.004	0.021	0.046	0.071	0.095	0.119	0.142	0.166	0.191	0.214	0.238	0.260	0.284	0.306	0.328	0.350	0.371	0.391	0.412	0.431	0.451	0.469	0.486	0.502	0.519	0.534	0.548	0.561	0.572	0.584	0.595	0.602	0.611	0.619	0.624	0.629	0.634	0.636	0.638	0.639	0.638	0.638	0.635	0.631	0.628	0.622	0.616	0.610	0.602	0.595	0.586	0.579	0.569	0.559	0.550	0.540	0.530	0.520	0.510	0.500	0.490	0.480	0.470	0.461	0.452	0.444	0.435	0.426	0.420	0.412	0.406	0.401	0.396	0.391	0.388	0.384	0.382	0.380	0.379	0.379	0.379	0.379	0.379	0.381	0.382	0.386	0.388	0.391	0.395	0.400	0.402	0.408	0.414	0.419	0.424	0.430	0.436	0.442	0.449	0.454	0.461	0.466	0.472	0.479	0.485	0.491	0.496	0.502	0.507	0.511	0.518	0.522	0.528	0.531	0.536	0.540	0.544	0.548	0.551	0.554	0.556	0.560	0.562	0.564	0.565	0.566	0.568	0.569	0.569	0.568	0.566	0.566	0.565	0.561	0.559	0.556	0.552	0.549	0.544	0.538	0.531	0.525	0.518	0.510	0.500	0.491	0.480	0.468	0.456	0.442	0.428	0.412	0.395	0.378	0.360	0.340	0.320	0.299	0.276	0.252	0.228	0.204	0.178	0.149	0.121	0.091	0.062	0.031	0.000	-0.032	-0.065	-0.099	-0.132	-0.168	-0.202	-0.238	-0.272	-0.309	-0.345	-0.381	-0.418	-0.454	-0.489	-0.525	-0.561	-0.598	-0.632	-0.666	-0.701	-0.735	-0.770	-0.802	-0.835	-0.868	-0.899	-0.929	-0.960	-0.989	-1.019	-1.046	-1.074	-1.101	-1.126	-1.152	-1.176	-1.201	-1.225	-1.246	-1.270	-1.291	-1.312	-1.334	-1.355	-1.374	-1.394	-1.412	-1.434	-1.452	-1.471	-1.490	-1.509	-1.526	-1.545	-1.564	-1.582	-1.602	-1.621	-1.639	-1.658	-1.678	-1.698	-1.715	-1.735	-1.755	-1.774	-1.795	-1.814	-1.835	-1.855	-1.875	-1.895	-1.915	-1.934	-1.955	-1.975	-1.995	-2.015	-2.035	-2.055	-2.075	-2.094	-2.112	-2.131	-2.150	-2.168	-2.185	-2.202	-2.219	-2.236	-2.252	-2.269	-2.284	-2.298	-2.311	-2.326	-2.339	-2.352	-2.365	-2.378	-2.389	-2.401	-2.412	-2.424	-2.434	-2.445	-2.455	-2.465	-2.476	-2.486	-2.496	-2.506	-2.518	-2.528	-2.539	-2.550	-2.561	-2.574	-2.586	-2.600	-2.614	-2.626	-2.640	-2.656	-2.671	-2.686	-2.704	-2.720	-2.738	-2.756	-2.775	-2.794	-2.815	-2.836	-2.856	-2.879	-2.900	-2.925	-2.946	-2.971	-2.995	-3.020	-3.044	-3.070	-3.095	-3.121	-3.146	-3.172	-3.198	-3.225	-3.251	-3.276	-3.302	-3.328	-3.354	-3.379	-3.404	-3.428	-3.451	-3.476	-3.500	-3.522	-3.545	-3.566	-3.588	-3.608	-3.628	-3.648	-3.666	-3.685	-3.702	-3.721	-3.738	-3.754	-3.770	-3.785	-3.800	-3.815	-3.830	-3.842	-3.855	-3.868	-3.879	-3.890	-3.901	-3.911	-3.921	-3.931	-3.939	-3.948	-3.955	-3.962	-3.970	-3.976	-3.981	-3.988	-3.992	-3.996	-4.000	-4.004	-4.006	-4.009	-4.010	-4.010	-4.011	-4.011	-4.010	-4.010	-4.009	-4.006	-4.004	-4.000	-3.998	-3.992	-3.988	-3.982	-3.976	-3.970	-3.962	-3.955	-3.948	-3.940	-3.931	-3.924	-3.915	-3.906	-3.898	-3.889	-3.879	-3.870	-3.861	-3.852	-3.845	-3.836	-3.829	-3.821	-3.816	-3.810	-3.805	-3.801	-3.798	-3.796	-3.794	-3.794	-3.794	-3.795	-3.796	-3.800	-3.804	-3.810	-3.816	-3.824	-3.832	-3.842	-3.852	-3.865	-3.878	-3.891	-3.906	-3.922	-3.939	-3.956	-3.974	-3.992	-4.012	-4.031	-4.052	-4.072	-4.093	-4.114	-4.135	-4.158	-4.179	-4.200	-4.219	-4.240	-4.261	-4.281	-4.300	-4.318	-4.336	-4.354	-4.370	-4.385	-4.400	-4.412	-4.426	-4.436	-4.448	-4.456	-4.465	-4.471	-4.478	-4.481	-4.485	-4.488	-4.489	-4.489	-4.488	-4.485	-4.482	-4.478	-4.474	-4.469	-4.461	-4.454	-4.446	-4.438	-4.429	-4.420	-4.409	-4.399	-4.389	-4.379	-4.366	-4.355	-4.344	-4.334	-4.322	-4.312	-4.301	-4.290	-4.280	-4.270	-4.260	-4.250	-4.241	-4.234	-4.228	-4.220	-4.212	-4.208	-4.202	-4.198	-4.194	-4.190	-4.186	-4.184	-4.181	-4.180	-4.181	-4.180	-4.181	-4.182	-4.185	-4.186	-4.189	-4.194	-4.198	-4.201	-4.206	-4.212	-4.218	-4.224	-4.231	-4.239	-4.246	-4.254	-4.262	-4.271	-4.280	-4.289	-4.300	-4.309	-4.320	-4.331	-4.341	-4.354	-4.365	-4.378	-4.391	-4.404	-4.416	-4.430	-4.444	-4.458	-4.472	-4.486	-4.500	-4.516	-4.530	-4.545	-4.561	-4.576	-4.592	-4.609	-4.625	-4.641	-4.658	-4.674	-4.691	-4.709	-4.726	-4.742	-4.761	-4.778	-4.795	-4.814	-4.830	-4.848	-4.864	-4.881	-4.898	-4.912	-4.930	-4.945	-4.960	-4.975	-4.990	-5.004	-5.018	-5.031	-5.044	-5.055	-5.068	-5.078	-5.088	-5.098	-5.106	-5.114	-5.120	-5.126	-5.131	-5.136	-5.140	-5.142	-5.145	-5.145	-5.145	-5.144	-5.141	-5.139	-5.136	-5.130	-5.125	-5.118	-5.111	-5.101	-5.094	-5.084	-5.072	-5.061	-5.049	-5.036	-5.022	-5.009	-4.995	-4.980	-4.965	-4.949	-4.932	-4.916	-4.900	-4.882	-4.865	-4.849	-4.831	-4.815	-4.798	-4.780	-4.765	-4.748	-4.731	-4.716	-4.701	-4.685	-4.672	-4.658	-4.645	-4.631	-4.619	-4.608	-4.596	-4.585	-4.576	-4.566	-4.558	-4.550	-4.542	-4.536	-4.530	-4.525	-4.520	-4.515	-4.514	-4.510	-4.509	-4.506	-4.506	-4.506	-4.505	-4.506	-4.508	-4.508	-4.510	-4.511	-4.514	-4.516	-4.519	-4.522	-4.525	-4.529	-4.532	-4.536	-4.539	-4.544	-4.546	-4.549	-4.552	-4.555	-4.559	-4.560	-4.564	-4.565	-4.566	-4.568	-4.569	-4.569	-4.570	-4.570	-4.569	-4.569	-4.566	-4.565	-4.562	-4.560	-4.558	-4.554	-4.550	-4.546	-4.542	-4.538	-4.531	-4.526	-4.519	-4.512	-4.506	-4.499	-4.490	-4.484	-4.474	-4.466	-4.458	-4.449	-4.440	-4.430	-4.420	-4.410	-4.401	-4.391	-4.380	-4.370	-4.360	-4.350	-4.339	-4.329	-4.319	-4.309	-4.299	-4.289	-4.279	-4.269	-4.259	-4.250	-4.240	-4.230	-4.221	-4.212	-4.204	-4.194	-4.185	-4.176	-4.169	-4.160	-4.152	-4.145	-4.136	-4.130	-4.122	-4.115	-4.108	-4.100	-4.093	-4.086	-4.077	-4.071	-4.064	-4.056	-4.049	-4.041	-4.034	-4.026	-4.018	-4.010	-4.001	-3.992	-3.984	-3.975	-3.965	-3.954	-3.944	-3.932	-3.921	-3.909	-3.895	-3.881	-3.866	-3.851	-3.836	-3.820	-3.801	-3.784	-3.766	-3.746	-3.726	-3.706	-3.684	-3.662	-3.640	-3.615	-3.591	-3.566	-3.540	-3.514	-3.488	-3.459	-3.431	-3.402	-3.374	-3.344	-3.314	-3.284	-3.252	-3.221	-3.191	-3.160	-3.129	-3.099	-3.066	-3.038	-3.006	-2.978	-2.948	-2.919	-2.890	-2.861	-2.834	-2.808	-2.782	-2.758	-2.732	-2.709	-2.686	-2.665	-2.644	-2.625	-2.606	-2.589	-2.571	-2.556	-2.541	-2.528	-2.516	-2.504	-2.494	-2.482	-2.475	-2.468	-2.461	-2.455	-2.451	-2.446	-2.442	-2.440	-2.439	-2.438	-2.435	-2.436	-2.435	-2.436	-2.436	-2.438	-2.438	-2.439	-2.440	-2.440	-2.442	-2.444	-2.445	-2.446	-2.446	-2.448	-2.448	-2.448	-2.449	-2.449	-2.448	-2.448	-2.445	-2.444	-2.442	-2.441	-2.440	-2.438	-2.436	-2.434	-2.431	-2.429	-2.428	-2.425	-2.424	-2.422	-2.421	-2.419	-2.419	-2.418	-2.416	-2.418	-2.418	-2.419	-2.420	-2.421	-2.424	-2.428	-2.431	-2.435	-2.440	-2.446	-2.452	-2.460	-2.468	-2.475	-2.484	-2.494	-2.502	-2.512	-2.524	-2.536	-2.548	-2.559	-2.571	-2.585	-2.598	-2.612	-2.626	-2.640	-2.655	-2.670	-2.684	-2.699	-2.714	-2.729	-2.744	-2.758	-2.774	-2.789	-2.804	-2.819	-2.834	-2.849	-2.864	-2.879	-2.894	-2.909	-2.922	-2.938	-2.952	-2.968	-2.982	-2.998	-3.012	-3.029	-3.044	-3.060	-3.076	-3.094	-3.110	-3.128	-3.145	-3.164	-3.181	-3.201	-3.221	-3.241	-3.262	-3.284	-3.306	-3.328	-3.351	-3.375	-3.400	-3.425	-3.450	-3.476	-3.501	-3.529	-3.558	-3.584	-3.611	-3.640	-3.669	-3.698	-3.728	-3.756	-3.786	-3.815	-3.845	-3.874	-3.902	-3.931	-3.959	-3.986	-4.014	-4.041	-4.066	-4.093	-4.116	-4.140	-4.162	-4.185	-4.208	-4.229	-4.248	-4.268	-4.285	-4.301	-4.318	-4.334	-4.348	-4.361	-4.372	-4.384	-4.394	-4.404	-4.412	-4.420	-4.428	-4.432	-4.438	-4.442	-4.446	-4.449	-4.450	-4.452	-4.454	-4.454	-4.454	-4.454	-4.452	-4.452	-4.451	-4.450	-4.448	-4.445	-4.442	-4.441	-4.438	-4.435	-4.432	-4.430	-4.428	-4.425	-4.422	-4.421	-4.419	-4.418	-4.415	-4.414	-4.412	-4.411	-4.410	-4.409	-4.409	-4.409	-4.408	-4.409	-4.409	-4.410	-4.410	-4.411	-4.412	-4.414	-4.416	-4.418	-4.419	-4.422	-4.425	-4.428	-4.431	-4.435	-4.439	-4.442	-4.446	-4.452	-4.456	-4.461	-4.466	-4.471	-4.476	-4.481	-4.488	-4.494	-4.500	-4.506	-4.512	-4.519	-4.525	-4.532	-4.539	-4.545	-4.551	-4.558	-4.564	-4.570	-4.576	-4.584	-4.590	-4.595	-4.601	-4.608	-4.612	-4.616	-4.621	-4.626	-4.630	-4.635	-4.638	-4.642	-4.645	-4.649	-4.651	-4.654	-4.655	-4.658	-4.658	-4.659	-4.660	-4.660	-4.661	-4.660	-4.660	-4.659	-4.659	-4.659	-4.656	-4.655	-4.654	-4.652	-4.651	-4.649	-4.648	-4.648	-4.646	-4.645	-4.644	-4.645	-4.644	-4.644	-4.644	-4.644	-4.645	-4.646	-4.649	-4.650	-4.652	-4.656	-4.658	-4.661	-4.666	-4.670	-4.675	-4.680	-4.685	-4.691	-4.698	-4.704	-4.711	-4.719	-4.726	-4.734	-4.742	-4.750	-4.759	-4.769	-4.779	-4.788	-4.798	-4.806	-4.816	-4.825	-4.835	-4.842	-4.852	-4.861	-4.869	-4.878	-4.886	-4.892	-4.900	-4.906	-4.914	-4.919	-4.924	-4.929	-4.934	-4.936	-4.939	-4.941	-4.942	-4.942	-4.942	-4.941	-4.940	-4.935	-4.932	-4.928	-4.921	-4.916	-4.909	-4.901	-4.892	-4.884	-4.874	-4.862	-4.851	-4.839	-4.826	-4.812	-4.798	-4.782	-4.766	-4.750	-4.732	-4.715	-4.696	-4.678	-4.658	-4.639	-4.618	-4.598	-4.576	-4.555	-4.534	-4.512	-4.490	-4.469	-4.448	-4.425	-4.404	-4.382	-4.360	-4.338	-4.315	-4.294	-4.272	-4.251	-4.230	-4.210	-4.189	-4.170	-4.150	-4.131	-4.111	-4.094	-4.076	-4.059	-4.041	-4.025	-4.009	-3.992	-3.978	-3.962	-3.949	-3.934	-3.920	-3.906	-3.894	-3.881	-3.870	-3.859	-3.848	-3.836	-3.826	-3.815	-3.806	-3.796	-3.788	-3.779	-3.770	-3.762	-3.754	-3.746	-3.738	-3.730	-3.722	-3.715	-3.708	-3.700	-3.692	-3.686	-3.679	-3.670	-3.662	-3.655	-3.648	-3.640	-3.631	-3.624	-3.618	-3.609	-3.601	-3.594	-3.588	-3.580	-3.572	-3.565	-3.558	-3.550	-3.544	-3.538	-3.530	-3.522	-3.518	-3.511	-3.505	-3.499	-3.492	-3.488	-3.482	-3.478	-3.474	-3.469	-3.465	-3.462	-3.459	-3.456	-3.455	-3.452	-3.451	-3.451	-3.450	-3.450	-3.450	-3.451	-3.451	-3.454	-3.456	-3.459	-3.461	-3.465	-3.468	-3.472	-3.476	-3.480	-3.486	-3.491	-3.496	-3.501	-3.506	-3.511	-3.518	-3.524	-3.529	-3.534	-3.540	-3.545	-3.550	-3.554	-3.559	-3.562	-3.566	-3.569	-3.572	-3.574	-3.578	-3.578	-3.580	-3.580	-3.581	-3.580	-3.579	-3.578	-3.575	-3.572	-3.569	-3.564	-3.560	-3.554	-3.549	-3.541	-3.534	-3.526	-3.519	-3.510	-3.500	-3.491	-3.481	-3.471	-3.461	-3.450	-3.439	-3.429	-3.418	-3.405	-3.394	-3.381	-3.370	-3.359	-3.348	-3.338	-3.325	-3.315	-3.305	-3.296	-3.288	-3.279	-3.271	-3.264	-3.259	-3.252	-3.248	-3.244	-3.240	-3.238	-3.235	-3.234	-3.234	-3.234	-3.235	-3.238	-3.241	-3.245	-3.250	-3.255	-3.262	-3.270	-3.279	-3.288	-3.298	-3.308	-3.319	-3.330	-3.342	-3.356	-3.370	-3.384	-3.399	-3.414	-3.429	-3.444	-3.460	-3.476	-3.492	-3.509	-3.525	-3.541	-3.556	-3.572	-3.589	-3.604	-3.619	-3.634	-3.650	-3.664	-3.678	-3.692	-3.706	-3.718	-3.731	-3.744	-3.756	-3.766	-3.778	-3.789	-3.798	-3.808	-3.818	-3.825	-3.834	-3.841	-3.849	-3.856	-3.862	-3.869	-3.875	-3.880	-3.885	-3.890	-3.895	-3.900	-3.904	-3.908	-3.912	-3.916	-3.920	-3.925	-3.928	-3.932	-3.936	-3.941	-3.948	-3.951	-3.956	-3.962	-3.968	-3.974	-3.980	-3.988	-3.995	-4.003	-4.011	-4.020	-4.029	-4.039	-4.049	-4.060	-4.071	-4.082	-4.095	-4.109	-4.121	-4.136	-4.150	-4.165	-4.181	-4.198	-4.215	-4.231	-4.249	-4.268	-4.286	-4.308	-4.325	-4.346	-4.368	-4.388	-4.409	-4.430	-4.452	-4.474	-4.495	-4.518	-4.540	-4.562	-4.585	-4.606	-4.630	-4.652	-4.675	-4.696	-4.719	-4.740	-4.760	-4.780	-4.801	-4.820	-4.840	-4.859	-4.876	-4.894	-4.910	-4.926	-4.941	-4.956	-4.970	-4.984	-4.996	-5.008	-5.018	-5.028	-5.036	-5.045	-5.051	-5.058	-5.064	-5.068	-5.071	-5.074	-5.076	-5.078	-5.078	-5.078	-5.076	-5.075	-5.074	-5.071	-5.068	-5.064	-5.060	-5.056	-5.050	-5.045	-5.040	-5.035	-5.028	-5.022	-5.016	-5.011	-5.005	-5.000	-4.995	-4.989	-4.985	-4.980	-4.976	-4.972	-4.969	-4.966	-4.965	-4.962	-4.960	-4.959	-4.960	-4.960	-4.960	-4.962	-4.965	-4.968	-4.971	-4.975	-4.980	-4.985	-4.990	-4.998	-5.004	-5.011	-5.020	-5.028	-5.038	-5.046	-5.055	-5.066	-5.076	-5.086	-5.098	-5.108	-5.119	-5.129	-5.140	-5.151	-5.161	-5.171	-5.182	-5.192	-5.201	-5.211	-5.220	-5.229	-5.238	-5.244	-5.251	-5.258	-5.262	-5.269	-5.272	-5.276	-5.279	-5.280	-5.281	-5.281	-5.280	-5.280	-5.278	-5.272	-5.269	-5.262	-5.255	-5.248	-5.240	-5.230	-5.219	-5.208	-5.195	-5.181	-5.168	-5.151	-5.135	-5.118	-5.099	-5.080	-5.059	-5.039	-5.016	-4.994	-4.970	-4.946	-4.920	-4.894	-4.869	-4.841	-4.814	-4.785	-4.758	-4.729	-4.699	-4.670	-4.640	-4.610	-4.579	-4.549	-4.519	-4.488	-4.456	-4.426	-4.395	-4.364	-4.334	-4.302	-4.272	-4.242	-4.212	-4.182	-4.154	-4.124	-4.096	-4.069	-4.041	-4.015	-3.989	-3.964	-3.938	-3.912	-3.889	-3.866	-3.844	-3.821	-3.799	-3.779	-3.758	-3.738	-3.720	-3.702	-3.684	-3.668	-3.650	-3.634	-3.618	-3.602	-3.589	-3.575	-3.561	-3.549	-3.535	-3.522	-3.510	-3.499	-3.486	-3.476	-3.464	-3.452	-3.441	-3.430	-3.419	-3.408	-3.396	-3.385	-3.375	-3.364	-3.352	-3.340	-3.328	-3.315	-3.304	-3.291	-3.278	-3.264	-3.250	-3.235	-3.221	-3.205	-3.190	-3.174	-3.158	-3.141	-3.124	-3.105	-3.089	-3.071	-3.052	-3.032	-3.014	-2.992	-2.972	-2.952	-2.931	-2.910	-2.888	-2.866	-2.845	-2.822	-2.801	-2.779	-2.756	-2.734	-2.711	-2.689	-2.666	-2.645	-2.622	-2.601	-2.580	-2.559	-2.536	-2.518	-2.496	-2.478	-2.459	-2.440	-2.422	-2.405	-2.389	-2.374	-2.358	-2.342	-2.329	-2.318	-2.305	-2.294	-2.284	-2.274	-2.266	-2.258	-2.251	-2.246	-2.241	-2.236	-2.234	-2.231	-2.229	-2.229	-2.229	-2.230	-2.232	-2.235	-2.238	-2.242	-2.248	-2.252	-2.258	-2.265	-2.271	-2.279	-2.286	-2.296	-2.304	-2.314	-2.324	-2.332	-2.342	-2.352	-2.362	-2.372	-2.381	-2.392	-2.402	-2.412	-2.422	-2.431	-2.442	-2.451	-2.460	-2.470	-2.479	-2.486	-2.495	-2.502	-2.511	-2.518	-2.526	-2.532	-2.540	-2.546	-2.552	-2.559	-2.565	-2.571	-2.579	-2.584	-2.590	-2.595	-2.602	-2.609	-2.615	-2.621	-2.628	-2.634	-2.640	-2.646	-2.652	-2.659	-2.666	-2.672	-2.680	-2.688	-2.695	-2.701	-2.710	-2.716	-2.725	-2.731	-2.739	-2.746	-2.754	-2.762	-2.769	-2.776	-2.784	-2.790	-2.798	-2.805	-2.811	-2.819	-2.825	-2.831	-2.836	-2.842	-2.848	-2.851	-2.856	-2.861	-2.865	-2.869	-2.871	-2.874	-2.876	-2.878	-2.880	-2.881	-2.882	-2.882	-2.884	-2.885	-2.884	-2.884	-2.884	-2.882	-2.882	-2.881	-2.881	-2.879	-2.878	-2.876	-2.876	-2.875	-2.874	-2.872	-2.871	-2.870	-2.869	-2.869	-2.868	-2.868	-2.868	-2.868	-2.866	-2.866	-2.868	-2.868	-2.869	-2.868	-2.869	-2.870	-2.871	-2.871	-2.872	-2.874	-2.875	-2.876	-2.878	-2.879	-2.880	-2.880	-2.881	-2.882	-2.882	-2.884	-2.884	-2.882	-2.884	-2.884	-2.882	-2.882	-2.880	-2.879	-2.878	-2.876	-2.875	-2.872	-2.871	-2.869	-2.866	-2.862	-2.860	-2.856	-2.852	-2.849	-2.845	-2.841	-2.838	-2.832	-2.829	-2.824	-2.819	-2.815	-2.810	-2.805	-2.800	-2.795	-2.790	-2.785	-2.779	-2.774	-2.769	-2.764	-2.759	-2.752	-2.748	-2.741	-2.735	-2.730	-2.724	-2.718	-2.711	-2.705	-2.699	-2.692	-2.686	-2.680	-2.674	-2.668	-2.662	-2.656	-2.650	-2.645	-2.640	-2.635	-2.629	-2.625	-2.621	-2.616	-2.612	-2.610	-2.606	-2.605	-2.604	-2.601	-2.601	-2.602	-2.602	-2.604	-2.608	-2.610	-2.612	-2.618	-2.624	-2.630	-2.636	-2.645	-2.654	-2.664	-2.674	-2.686	-2.699	-2.714	-2.729	-2.745	-2.760	-2.776	-2.795	-2.814	-2.834	-2.852	-2.872	-2.895	-2.915	-2.938	-2.959	-2.980	-3.004	-3.025	-3.046	-3.069	-3.089	-3.111	-3.131	-3.152	-3.171	-3.190	-3.209	-3.226	-3.242	-3.258	-3.272	-3.286	-3.299	-3.310	-3.319	-3.328	-3.335	-3.341	-3.345	-3.349	-3.351	-3.351	-3.350	-3.348	-3.345	-3.339	-3.334	-3.325	-3.316	-3.308	-3.295	-3.282	-3.269	-3.255	-3.240	-3.225	-3.208	-3.191	-3.172	-3.155	-3.138	-3.118	-3.099	-3.078	-3.058	-3.038	-3.018	-2.996	-2.978	-2.958	-2.938	-2.919	-2.900	-2.881	-2.864	-2.845	-2.830	-2.814	-2.796	-2.781	-2.768	-2.754	-2.740	-2.729	-2.715	-2.705	-2.694	-2.684	-2.675	-2.666	-2.659	-2.650	-2.644	-2.638	-2.632	-2.628	-2.621	-2.618	-2.614	-2.610	-2.606	-2.604	-2.600	-2.598	-2.595	-2.591	-2.590	-2.588	-2.585	-2.581	-2.579	-2.578	-2.574	-2.570	-2.568	-2.564	-2.560	-2.555	-2.552	-2.548	-2.541	-2.538	-2.531	-2.525	-2.519	-2.512	-2.505	-2.499	-2.490	-2.482	-2.474	-2.466	-2.459	-2.449	-2.440	-2.430	-2.420	-2.410	-2.400	-2.389	-2.378	-2.366	-2.356	-2.345	-2.334	-2.322	-2.311	-2.299	-2.286	-2.275	-2.264	-2.251	-2.239	-2.228	-2.214	-2.202	-2.191	-2.179	-2.166	-2.156	-2.144	-2.132	-2.121	-2.110	-2.099	-2.089	-2.078	-2.065	-2.055	-2.042	-2.031	-2.021	-2.010	-1.999	-1.989	-1.978	-1.968	-1.956	-1.945	-1.935	-1.924	-1.914	-1.902	-1.892	-1.881	-1.871	-1.859	-1.849	-1.839	-1.828	-1.816	-1.806	-1.796	-1.785	-1.775	-1.764	-1.752	-1.742	-1.731	-1.721	-1.710	-1.700	-1.690	-1.680	-1.670	-1.659	-1.650	-1.640	-1.630	-1.621	-1.612	-1.602	-1.594	-1.585	-1.576	-1.569	-1.560	-1.554	-1.546	-1.539	-1.532	-1.528	-1.520	-1.515	-1.510	-1.505	-1.500	-1.495	-1.490	-1.486	-1.481	-1.478	-1.475	-1.471	-1.469	-1.465	-1.462	-1.460	-1.458	-1.456	-1.452	-1.451	-1.450	-1.449	-1.446	-1.444	-1.441	-1.440	-1.438	-1.435	-1.432	-1.429	-1.426	-1.424	-1.420	-1.415	-1.412	-1.408	-1.402	-1.396	-1.391	-1.385	-1.379	-1.372	-1.365	-1.359	-1.351	-1.342	-1.332	-1.324	-1.314	-1.304	-1.294	-1.281	-1.270	-1.258	-1.245	-1.232	-1.220	-1.206	-1.192	-1.180	-1.165	-1.151	-1.138	-1.124	-1.110	-1.095	-1.080	-1.066	-1.052	-1.038	-1.024	-1.011	-0.996	-0.984	-0.971	-0.958	-0.945	-0.934	-0.922	-0.910	-0.899	-0.890	-0.879	-0.870	-0.861	-0.852	-0.845	-0.838	-0.830	-0.824	-0.816	-0.811	-0.805	-0.801	-0.795	-0.791	-0.788	-0.784	-0.779	-0.776	-0.772	-0.768	-0.765	-0.761	-0.758	-0.752	-0.749	-0.744	-0.739	-0.734	-0.728	-0.721	-0.715	-0.708	-0.701	-0.692	-0.682	-0.674	-0.664	-0.652	-0.641	-0.628	-0.614	-0.601	-0.586	-0.570	-0.554	-0.536	-0.520	-0.501	-0.481	-0.461	-0.441	-0.419	-0.396	-0.375	-0.351	-0.326	-0.302	-0.278	-0.252	-0.228	-0.201	-0.176	-0.150	-0.124	-0.098	-0.071	-0.045	-0.019	0.006	0.031	0.058	0.081	0.106	0.129	0.152	0.175	0.198	0.220	0.241	0.262	0.281	0.300	0.318	0.334	0.351	0.365	0.379	0.392	0.404	0.415	0.424	0.434	0.441	0.448	0.454	0.458	0.461	0.464	0.465	0.465	0.465	0.462	0.460	0.455	0.451	0.445	0.439	0.430	0.422	0.412	0.402	0.392	0.381	0.369	0.358	0.344	0.330	0.318	0.301	0.288	0.272	0.259	0.242	0.228	0.212	0.196	0.180	0.166	0.150	0.136	0.120	0.105	0.091	0.076	0.064	0.049	0.036	0.024	0.011	0.000	-0.011	-0.022	-0.032	-0.041	-0.051	-0.059	-0.066	-0.072	-0.080	-0.086	-0.090	-0.095	-0.099	-0.101	-0.104	-0.106	-0.108	-0.109	-0.109	-0.108	-0.108	-0.105	-0.104	-0.101	-0.098	-0.094	-0.090	-0.086	-0.080	-0.075	-0.070	-0.064	-0.058	-0.051	-0.044	-0.038	-0.030	-0.022	-0.015	-0.008	0.000	0.009	0.015	0.024	0.031	0.040	0.048	0.056	0.064	0.072	0.081	0.088	0.095	0.102	0.110	0.116	0.122	0.129	0.135	0.141	0.145	0.151	0.156	0.160	0.164	0.168	0.171	0.172	0.176	0.179	0.179	0.181	0.181	0.182	0.181	0.182	0.181	0.180	0.179	0.175	0.174	0.171	0.168	0.164	0.160	0.156	0.152	0.148	0.144	0.139	0.135	0.130	0.125	0.120	0.115	0.110	0.105	0.100	0.095	0.090	0.085	0.080	0.076	0.072	0.068	0.064	0.060	0.058	0.054	0.050	0.048	0.045	0.042	0.039	0.038	0.035	0.034	0.031	0.030	0.028	0.026	0.026	0.024	0.024	0.021	0.021	0.020	0.020	0.018	0.016	0.015	0.012	0.011	0.008	0.006	0.002	-0.001	-0.004	-0.008	-0.012	-0.018	-0.022	-0.028	-0.034	-0.041	-0.048	-0.055	-0.064	-0.072	-0.081	-0.091	-0.101	-0.111	-0.122	-0.134	-0.146	-0.160	-0.171	-0.185	-0.200	-0.214	-0.228	-0.242	-0.258	-0.272	-0.288	-0.304	-0.320	-0.335	-0.351	-0.368	-0.384	-0.401	-0.418	-0.434	-0.450	-0.465	-0.481	-0.496	-0.511	-0.526	-0.540	-0.552	-0.566	-0.579	-0.591	-0.602	-0.614	-0.624	-0.634	-0.641	-0.650	-0.658	-0.664	-0.670	-0.676	-0.679	-0.682	-0.685	-0.686	-0.688	-0.686	-0.686	-0.684	-0.680	-0.676	-0.671	-0.665	-0.659	-0.651	-0.644	-0.634	-0.625	-0.615	-0.604	-0.594	-0.581	-0.569	-0.556	-0.544	-0.530	-0.516	-0.502	-0.489	-0.475	-0.461	-0.449	-0.434	-0.420	-0.409	-0.396	-0.384	-0.372	-0.360	-0.350	-0.341	-0.331	-0.324	-0.316	-0.310	-0.305	-0.300	-0.296	-0.294	-0.291	-0.291	-0.291	-0.294	-0.296	-0.299	-0.304	-0.310	-0.318	-0.325	-0.332	-0.342	-0.354	-0.364	-0.376	-0.390	-0.402	-0.418	-0.432	-0.448	-0.464	-0.480	-0.496	-0.514	-0.531	-0.549	-0.566	-0.584	-0.601	-0.619	-0.636	-0.654	-0.671	-0.686	-0.704	-0.719	-0.735	-0.749	-0.764	-0.778	-0.791	-0.802	-0.816	-0.826	-0.838	-0.848	-0.858	-0.866	-0.875	-0.882	-0.890	-0.896	-0.902	-0.909	-0.914	-0.919	-0.922	-0.928	-0.931	-0.935	-0.938	-0.940	-0.944	-0.945	-0.948	-0.951	-0.952	-0.955	-0.956	-0.960	-0.962	-0.964	-0.966	-0.969	-0.970	-0.972	-0.975	-0.978	-0.979	-0.981	-0.984	-0.985	-0.988	-0.989	-0.990	-0.992	-0.992	-0.994	-0.995	-0.994	-0.992	-0.991	-0.990	-0.985	-0.981	-0.976	-0.970	-0.962	-0.955	-0.945	-0.935	-0.922	-0.909	-0.894	-0.878	-0.860	-0.840	-0.820	-0.798	-0.772	-0.746	-0.719	-0.689	-0.658	-0.624	-0.590	-0.552	-0.515	-0.475	-0.434	-0.390	-0.345	-0.299	-0.251	-0.202	-0.151	-0.100	-0.048	0.006	0.062	0.118	0.174	0.230	0.288	0.346	0.405	0.462	0.521	0.579	0.638	0.696	0.754	0.811	0.869	0.924	0.979	1.034	1.088	1.139	1.189	1.239	1.288	1.334	1.380	1.422	1.465	1.505	1.542	1.579	1.614	1.645	1.676	1.704	1.731	1.755	1.778	1.798	1.815	1.831	1.845	1.859	1.869	1.876	1.881	1.888	1.890	1.890	1.890	1.888	1.882	1.876	1.869	1.860	1.850	1.836	1.824	1.809	1.792	1.774	1.755	1.735	1.714	1.691	1.669	1.644	1.618	1.591	1.565	1.536	1.506	1.478	1.446	1.414	1.381	1.348	1.314	1.279	1.242	1.208	1.170	1.132	1.094	1.055	1.015	0.975	0.935	0.892	0.851	0.808	0.765	0.721	0.678	0.632	0.589	0.542	0.496	0.451	0.404	0.358	0.310	0.262	0.214	0.168	0.119	0.070	0.022	-0.028	-0.078	-0.126	-0.176	-0.225	-0.274	-0.324	-0.374	-0.422	-0.472	-0.522	-0.571	-0.621	-0.670	-0.720	-0.768	-0.816	-0.865	-0.912	-0.960	-1.008	-1.054	-1.100	-1.146	-1.192	-1.238	-1.281	-1.325	-1.370	-1.412	-1.455	-1.495	-1.538	-1.578	-1.615	-1.654	-1.691	-1.728	-1.764	-1.798	-1.832	-1.864	-1.896	-1.925	-1.954	-1.982	-2.009	-2.035	-2.059	-2.081	-2.104	-2.125	-2.145	-2.162	-2.179	-2.194	-2.208	-2.220	-2.232	-2.242	-2.251	-2.259	-2.265	-2.270	-2.274	-2.275	-2.276	-2.276	-2.275	-2.272	-2.268	-2.262	-2.258	-2.250	-2.241	-2.232	-2.221	-2.211	-2.199	-2.186	-2.172	-2.156	-2.142	-2.125	-2.108	-2.090	-2.072	-2.052	-2.033	-2.011	-1.990	-1.968	-1.946	-1.924	-1.899	-1.875	-1.851	-1.826	-1.800	-1.775	-1.749	-1.722	-1.694	-1.666	-1.638	-1.609	-1.580	-1.550	-1.520	-1.490	-1.460	-1.430	-1.398	-1.368	-1.335	-1.302	-1.270	-1.239	-1.205	-1.172	-1.139	-1.106	-1.071	-1.039	-1.004	-0.970	-0.935	-0.901	-0.866	-0.832	-0.798	-0.764	-0.729	-0.695	-0.660	-0.628	-0.594	-0.559	-0.525	-0.492	-0.459	-0.426	-0.392	-0.361	-0.330	-0.298	-0.266	-0.235	-0.204	-0.174	-0.142	-0.112	-0.082	-0.052	-0.022	0.008	0.035	0.065	0.092	0.121	0.149	0.176	0.204	0.231	0.259	0.286	0.312	0.340	0.365	0.392	0.419	0.445	0.470	0.496	0.521	0.546	0.571	0.595	0.620	0.644	0.669	0.692	0.715	0.738	0.759	0.781	0.802	0.821	0.842	0.861	0.879	0.898	0.912	0.930	0.944	0.958	0.971	0.981	0.992	1.002	1.011	1.018	1.025	1.030	1.034	1.036	1.039	1.040	1.039	1.038	1.035	1.031	1.028	1.021	1.016	1.009	1.000	0.991	0.981	0.971	0.960	0.949	0.938	0.925	0.912	0.899	0.888	0.874	0.860	0.848	0.835	0.822	0.810	0.798	0.786	0.775	0.765	0.754	0.745	0.736	0.728	0.721	0.714	0.709	0.704	0.700	0.696	0.692	0.691	0.689	0.688	0.688	0.688	0.690	0.690	0.694	0.696	0.700	0.705	0.709	0.714	0.720	0.726	0.731	0.739	0.746	0.752	0.760	0.768	0.775	0.782	0.790	0.798	0.806	0.812	0.820	0.828	0.832	0.840	0.848	0.852	0.860	0.865	0.870	0.876	0.880	0.885	0.889	0.892	0.896	0.899	0.901	0.904	0.906	0.906	0.906	0.908	0.906	0.906	0.904	0.904	0.900	0.896	0.892	0.889	0.884	0.878	0.871	0.864	0.855	0.848	0.838	0.828	0.818	0.805	0.792	0.779	0.764	0.749	0.732	0.715	0.696	0.676	0.656	0.636	0.612	0.590	0.566	0.541	0.515	0.489	0.461	0.432	0.404	0.372	0.342	0.310	0.278	0.244	0.210	0.176	0.141	0.106	0.071	0.036	0.000	-0.036	-0.072	-0.109	-0.145	-0.182	-0.218	-0.255	-0.292	-0.329	-0.364	-0.399	-0.435	-0.470	-0.505	-0.539	-0.572	-0.605	-0.638	-0.670	-0.701	-0.732	-0.765	-0.794	-0.824	-0.852	-0.882	-0.910	-0.938	-0.964	-0.991	-1.018	-1.044	-1.069	-1.094	-1.120	-1.145	-1.170	-1.192	-1.218	-1.241	-1.265	-1.289	-1.312	-1.336	-1.359	-1.382	-1.405	-1.428	-1.450	-1.472	-1.496	-1.519	-1.541	-1.562	-1.585	-1.608	-1.629	-1.651	-1.672	-1.694	-1.715	-1.735	-1.756	-1.776	-1.795	-1.815	-1.834	-1.852	-1.871	-1.889	-1.906	-1.924	-1.939	-1.955	-1.970	-1.985	-2.000	-2.013	-2.025	-2.039	-2.050	-2.062	-2.072	-2.084	-2.094	-2.104	-2.112	-2.122	-2.130	-2.139	-2.148	-2.155	-2.162	-2.169	-2.178	-2.184	-2.191	-2.199	-2.206	-2.215	-2.222	-2.231	-2.240	-2.250	-2.259	-2.270	-2.281	-2.291	-2.304	-2.316	-2.330	-2.345	-2.361	-2.378	-2.392	-2.411	-2.429	-2.448	-2.468	-2.489	-2.510	-2.534	-2.556	-2.580	-2.605	-2.630	-2.656	-2.681	-2.709	-2.736	-2.764	-2.792	-2.821	-2.850	-2.879	-2.908	-2.936	-2.966	-2.995	-3.024	-3.054	-3.082	-3.110	-3.140	-3.169	-3.195	-3.222	-3.249	-3.276	-3.301	-3.326	-3.351	-3.375	-3.399	-3.421	-3.444	-3.464	-3.485	-3.505	-3.525	-3.542	-3.560	-3.578	-3.594	-3.610	-3.625	-3.640	-3.655	-3.668	-3.681	-3.694	-3.706	-3.716	-3.728	-3.739	-3.749	-3.756	-3.766	-3.774	-3.781	-3.789	-3.796	-3.804	-3.809	-3.815	-3.821	-3.825	-3.830	-3.834	-3.838	-3.840	-3.844	-3.846	-3.846	-3.848	-3.849	-3.849	-3.849	-3.849	-3.848	-3.846	-3.844	-3.842	-3.839	-3.834	-3.831	-3.826	-3.821	-3.816	-3.811	-3.806	-3.799	-3.792	-3.785	-3.779	-3.771	-3.765	-3.758	-3.750	-3.741	-3.735	-3.728	-3.721	-3.714	-3.706	-3.701	-3.694	-3.689	-3.684	-3.679	-3.675	-3.672	-3.670	-3.668	-3.668	-3.668	-3.668	-3.670	-3.671	-3.675	-3.678	-3.682	-3.690	-3.696	-3.704	-3.711	-3.720	-3.730	-3.741	-3.752	-3.765	-3.778	-3.791	-3.805	-3.820	-3.835	-3.850	-3.865	-3.882	-3.898	-3.915	-3.931	-3.949	-3.965	-3.980	-3.998	-4.014	-4.030	-4.045	-4.059	-4.074	-4.086	-4.100	-4.111	-4.122	-4.134	-4.144	-4.152	-4.160	-4.166	-4.172	-4.179	-4.182	-4.186	-4.188	-4.189	-4.189	-4.189	-4.185	-4.182	-4.179	-4.174	-4.169	-4.162	-4.155	-4.148	-4.139	-4.130	-4.121	-4.110	-4.100	-4.090	-4.079	-4.068	-4.055	-4.044	-4.031	-4.019	-4.006	-3.994	-3.981	-3.969	-3.958	-3.945	-3.934	-3.922	-3.911	-3.900	-3.890	-3.880	-3.870	-3.861	-3.852	-3.844	-3.836	-3.829	-3.821	-3.815	-3.809	-3.802	-3.798	-3.792	-3.789	-3.785	-3.781	-3.779	-3.776	-3.775	-3.774	-3.774	-3.774	-3.772	-3.774	-3.775	-3.778	-3.780	-3.784	-3.788	-3.791	-3.796	-3.801	-3.808	-3.814	-3.820	-3.829	-3.836	-3.845	-3.854	-3.864	-3.874	-3.886	-3.898	-3.911	-3.924	-3.938	-3.952	-3.969	-3.985	-4.001	-4.018	-4.035	-4.054	-4.071	-4.091	-4.110	-4.130	-4.151	-4.172	-4.192	-4.214	-4.236	-4.259	-4.282	-4.305	-4.328	-4.350	-4.372	-4.395	-4.418	-4.441	-4.464	-4.485	-4.508	-4.529	-4.550	-4.571	-4.590	-4.610	-4.629	-4.646	-4.665	-4.681	-4.696	-4.711	-4.725	-4.738	-4.750	-4.760	-4.770	-4.779	-4.785	-4.791	-4.798	-4.800	-4.802	-4.804	-4.805	-4.804	-4.800	-4.796	-4.792	-4.788	-4.779	-4.771	-4.764	-4.752	-4.742	-4.729	-4.716	-4.701	-4.686	-4.671	-4.656	-4.639	-4.621	-4.604	-4.585	-4.566	-4.548	-4.528	-4.509	-4.489	-4.470	-4.450	-4.430	-4.411	-4.392	-4.372	-4.354	-4.335	-4.318	-4.300	-4.284	-4.268	-4.251	-4.236	-4.221	-4.209	-4.195	-4.182	-4.171	-4.161	-4.151	-4.141	-4.134	-4.125	-4.119	-4.112	-4.108	-4.102	-4.099	-4.095	-4.093	-4.091	-4.090	-4.090	-4.090	-4.091	-4.091	-4.094	-4.096	-4.100	-4.102	-4.106	-4.110	-4.115	-4.119	-4.124	-4.129	-4.135	-4.141	-4.146	-4.152	-4.159	-4.166	-4.172	-4.179	-4.186	-4.192	-4.199	-4.208	-4.214	-4.220	-4.226	-4.234	-4.240	-4.246	-4.252	-4.259	-4.265	-4.270	-4.276	-4.281	-4.288	-4.292	-4.298	-4.302	-4.306	-4.310	-4.314	-4.318	-4.320	-4.322	-4.325	-4.326	-4.328	-4.330	-4.330	-4.331	-4.331	-4.329	-4.329	-4.328	-4.325	-4.321	-4.319	-4.315	-4.311	-4.306	-4.301	-4.295	-4.289	-4.282	-4.275	-4.266	-4.259	-4.249	-4.240	-4.230	-4.221	-4.210	-4.199	-4.188	-4.176	-4.165	-4.154	-4.141	-4.130	-4.118	-4.105	-4.093	-4.081	-4.070	-4.058	-4.044	-4.032	-4.021	-4.009	-3.999	-3.988	-3.976	-3.966	-3.956	-3.946	-3.936	-3.926	-3.918	-3.909	-3.900	-3.891	-3.884	-3.875	-3.868	-3.860	-3.852	-3.846	-3.840	-3.832	-3.826	-3.820	-3.814	-3.806	-3.799	-3.792	-3.784	-3.776	-3.768	-3.759	-3.750	-3.740	-3.729	-3.719	-3.708	-3.695	-3.681	-3.669	-3.655	-3.639	-3.624	-3.608	-3.591	-3.572	-3.554	-3.535	-3.514	-3.494	-3.471	-3.449	-3.425	-3.400	-3.376	-3.351	-3.325	-3.301	-3.274	-3.248	-3.221	-3.194	-3.168	-3.140	-3.114	-3.088	-3.061	-3.035	-3.010	-2.984	-2.959	-2.935	-2.912	-2.889	-2.868	-2.846	-2.826	-2.806	-2.790	-2.771	-2.756	-2.741	-2.728	-2.714	-2.702	-2.690	-2.680	-2.672	-2.665	-2.659	-2.651	-2.645	-2.642	-2.639	-2.636	-2.635	-2.634	-2.634	-2.634	-2.635	-2.636	-2.638	-2.640	-2.641	-2.644	-2.645	-2.649	-2.650	-2.651	-2.654	-2.655	-2.656	-2.658	-2.658	-2.658	-2.658	-2.658	-2.655	-2.654	-2.650	-2.649	-2.645	-2.640	-2.635	-2.630	-2.625	-2.619	-2.612	-2.606	-2.599	-2.591	-2.584	-2.576	-2.568	-2.561	-2.552	-2.544	-2.538	-2.530	-2.522	-2.516	-2.509	-2.504	-2.498	-2.492	-2.488	-2.484	-2.480	-2.476	-2.475	-2.474	-2.474	-2.474	-2.475	-2.478	-2.481	-2.485	-2.489	-2.494	-2.500	-2.506	-2.514	-2.521	-2.530	-2.539	-2.549	-2.558	-2.568	-2.579	-2.591	-2.602	-2.615	-2.626	-2.640	-2.651	-2.664	-2.676	-2.689	-2.701	-2.714	-2.726	-2.739	-2.751	-2.762	-2.775	-2.786	-2.798	-2.809	-2.820	-2.832	-2.842	-2.852	-2.864	-2.874	-2.884	-2.894	-2.905	-2.914	-2.925	-2.936	-2.946	-2.958	-2.969	-2.980	-2.991	-3.005	-3.018	-3.030	-3.044	-3.058	-3.071	-3.088	-3.104	-3.119	-3.136	-3.154	-3.172	-3.191	-3.210	-3.230	-3.250	-3.272	-3.295	-3.318	-3.341	-3.364	-3.388	-3.414	-3.438	-3.464	-3.488	-3.514	-3.540	-3.566	-3.591	-3.618	-3.644	-3.669	-3.692	-3.718	-3.741	-3.765	-3.788	-3.811	-3.832	-3.854	-3.874	-3.894	-3.912	-3.931	-3.948	-3.964	-3.979	-3.992	-4.008	-4.019	-4.031	-4.043	-4.051	-4.060	-4.068	-4.075	-4.082	-4.086	-4.091	-4.095	-4.099	-4.100	-4.102	-4.104	-4.104	-4.104	-4.104	-4.104	-4.102	-4.101	-4.100	-4.099	-4.098	-4.096	-4.094	-4.093	-4.090	-4.089	-4.089	-4.086	-4.085	-4.084	-4.084	-4.084	-4.082	-4.082	-4.084	-4.084	-4.084	-4.085	-4.086	-4.088	-4.089	-4.091	-4.093	-4.096	-4.098	-4.101	-4.105	-4.108	-4.111	-4.115	-4.118	-4.121	-4.124	-4.128	-4.131	-4.135	-4.139	-4.144	-4.148	-4.151	-4.155	-4.160	-4.164	-4.168	-4.170	-4.175	-4.179	-4.181	-4.185	-4.189	-4.192	-4.195	-4.199	-4.202	-4.206	-4.209	-4.212	-4.216	-4.219	-4.222	-4.225	-4.229	-4.231	-4.234	-4.238	-4.240	-4.242	-4.245	-4.249	-4.251	-4.255	-4.256	-4.259	-4.261	-4.264	-4.266	-4.268	-4.270	-4.272	-4.274	-4.275	-4.278	-4.279	-4.281	-4.281	-4.282	-4.285	-4.286	-4.285	-4.286	-4.288	-4.288	-4.289	-4.289	-4.289	-4.289	-4.289	-4.289	-4.290	-4.291	-4.292	-4.292	-4.294	-4.295	-4.296	-4.298	-4.300	-4.301	-4.304	-4.308	-4.310	-4.312	-4.316	-4.320	-4.325	-4.329	-4.334	-4.339	-4.345	-4.350	-4.356	-4.364	-4.371	-4.379	-4.386	-4.395	-4.405	-4.414	-4.424	-4.434	-4.445	-4.455	-4.468	-4.479	-4.491	-4.502	-4.515	-4.529	-4.541	-4.552	-4.565	-4.578	-4.590	-4.602	-4.615	-4.626	-4.639	-4.650	-4.661	-4.672	-4.682	-4.691	-4.701	-4.710	-4.719	-4.725	-4.731	-4.738	-4.742	-4.746	-4.749	-4.751	-4.751	-4.752	-4.751	-4.749	-4.745	-4.741	-4.736	-4.730	-4.722	-4.715	-4.705	-4.696	-4.685	-4.672	-4.659	-4.644	-4.629	-4.612	-4.595	-4.578	-4.558	-4.539	-4.518	-4.495	-4.474	-4.451	-4.428	-4.404	-4.380	-4.355	-4.331	-4.305	-4.280	-4.254	-4.228	-4.202	-4.175	-4.150	-4.124	-4.096	-4.071	-4.044	-4.019	-3.992	-3.968	-3.942	-3.918	-3.894	-3.870	-3.846	-3.824	-3.801	-3.780	-3.758	-3.736	-3.718	-3.696	-3.678	-3.660	-3.640	-3.624	-3.606	-3.589	-3.574	-3.559	-3.544	-3.529	-3.515	-3.501	-3.489	-3.478	-3.465	-3.454	-3.442	-3.432	-3.422	-3.412	-3.402	-3.394	-3.385	-3.376	-3.368	-3.359	-3.351	-3.342	-3.335	-3.328	-3.320	-3.312	-3.305	-3.298	-3.290	-3.282	-3.276	-3.270	-3.262	-3.256	-3.250	-3.244	-3.238	-3.232	-3.226	-3.220	-3.215	-3.210	-3.204	-3.200	-3.195	-3.189	-3.185	-3.180	-3.176	-3.171	-3.169	-3.165	-3.161	-3.158	-3.155	-3.152	-3.151	-3.149	-3.148	-3.146	-3.145	-3.145	-3.144	-3.144	-3.144	-3.145	-3.145	-3.146	-3.148	-3.149	-3.151	-3.152	-3.154	-3.158	-3.160	-3.162	-3.165	-3.168	-3.171	-3.174	-3.176	-3.180	-3.182	-3.185	-3.188	-3.191	-3.194	-3.195	-3.198	-3.200	-3.201	-3.202	-3.204	-3.204	-3.205	-3.204	-3.204	-3.204	-3.204	-3.202	-3.201	-3.199	-3.196	-3.194	-3.191	-3.188	-3.184	-3.179	-3.174	-3.169	-3.164	-3.159	-3.152	-3.146	-3.140	-3.132	-3.125	-3.119	-3.111	-3.104	-3.096	-3.089	-3.081	-3.074	-3.065	-3.059	-3.050	-3.044	-3.036	-3.030	-3.022	-3.016	-3.010	-3.004	-2.998	-2.992	-2.989	-2.985	-2.981	-2.978	-2.976	-2.974	-2.972	-2.971	-2.971	-2.971	-2.972	-2.974	-2.976	-2.979	-2.981	-2.986	-2.989	-2.994	-3.000	-3.005	-3.011	-3.019	-3.025	-3.034	-3.041	-3.050	-3.059	-3.068	-3.079	-3.089	-3.099	-3.110	-3.120	-3.131	-3.144	-3.155	-3.168	-3.179	-3.191	-3.202	-3.215	-3.226	-3.239	-3.250	-3.262	-3.275	-3.286	-3.298	-3.310	-3.321	-3.334	-3.345	-3.358	-3.369	-3.380	-3.391	-3.402	-3.414	-3.426	-3.438	-3.449	-3.460	-3.471	-3.482	-3.495	-3.506	-3.518	-3.529	-3.541	-3.552	-3.564	-3.575	-3.586	-3.599	-3.611	-3.622	-3.634	-3.645	-3.658	-3.669	-3.682	-3.694	-3.706	-3.719	-3.731	-3.744	-3.756	-3.769	-3.782	-3.795	-3.808	-3.820	-3.834	-3.846	-3.860	-3.874	-3.885	-3.899	-3.912	-3.925	-3.938	-3.950	-3.964	-3.976	-3.988	-4.000	-4.012	-4.025	-4.037	-4.049	-4.061	-4.072	-4.084	-4.095	-4.108	-4.119	-4.130	-4.141	-4.154	-4.164	-4.176	-4.188	-4.198	-4.209	-4.220	-4.231	-4.242	-4.252	-4.264	-4.275	-4.288	-4.299	-4.310	-4.322	-4.334	-4.346	-4.358	-4.370	-4.382	-4.395	-4.406	-4.420	-4.432	-4.445	-4.456	-4.469	-4.481	-4.494	-4.506	-4.519	-4.531	-4.544	-4.556	-4.568	-4.580	-4.592	-4.604	-4.616	-4.626	-4.638	-4.649	-4.660	-4.670	-4.680	-4.689	-4.699	-4.708	-4.716	-4.725	-4.732	-4.739	-4.746	-4.754	-4.760	-4.765	-4.770	-4.776	-4.781	-4.785	-4.789	-4.792	-4.796	-4.799	-4.801	-4.805	-4.806	-4.809	-4.810	-4.812	-4.814	-4.815	-4.818	-4.818	-4.818	-4.820	-4.820	-4.821	-4.821	-4.822	-4.824	-4.825	-4.825	-4.826	-4.828	-4.829	-4.829	-4.830	-4.831	-4.834	-4.835	-4.838	-4.840	-4.841	-4.844	-4.846	-4.849	-4.850	-4.852	-4.856	-4.859	-4.861	-4.864	-4.869	-4.871	-4.875	-4.878	-4.881	-4.885	-4.888	-4.891	-4.895	-4.898	-4.901	-4.904	-4.906	-4.908	-4.911	-4.912	-4.914	-4.915	-4.918	-4.919	-4.919	-4.920	-4.920	-4.919	-4.919	-4.918	-4.915	-4.914	-4.911	-4.906	-4.902	-4.899	-4.892	-4.888	-4.881	-4.874	-4.866	-4.856	-4.848	-4.838	-4.826	-4.815	-4.802	-4.789	-4.774	-4.759	-4.744	-4.728	-4.709	-4.690	-4.672	-4.651	-4.630	-4.608	-4.585	-4.562	-4.539	-4.512	-4.488	-4.461	-4.434	-4.406	-4.379	-4.350	-4.320	-4.290	-4.259	-4.229	-4.196	-4.165	-4.134	-4.100	-4.068	-4.035	-4.001	-3.969	-3.935	-3.902	-3.869	-3.836	-3.804	-3.771	-3.740	-3.708	-3.678	-3.646	-3.615	-3.585	-3.556	-3.528	-3.499	-3.472	-3.446	-3.419	-3.394	-3.370	-3.346	-3.324	-3.302	-3.280	-3.260	-3.240	-3.222	-3.205	-3.189	-3.172	-3.156	-3.142	-3.128	-3.115	-3.102	-3.090	-3.079	-3.066	-3.056	-3.046	-3.036	-3.026	-3.019	-3.009	-3.000	-2.992	-2.984	-2.975	-2.968	-2.959	-2.951	-2.944	-2.935	-2.925	-2.916	-2.908	-2.898	-2.888	-2.878	-2.866	-2.855	-2.844	-2.832	-2.820	-2.806	-2.794	-2.782	-2.768	-2.754	-2.738	-2.722	-2.708	-2.691	-2.675	-2.658	-2.641	-2.624	-2.605	-2.586	-2.569	-2.550	-2.532	-2.514	-2.495	-2.476	-2.459	-2.439	-2.420	-2.402	-2.385	-2.366	-2.349	-2.332	-2.316	-2.300	-2.284	-2.269	-2.256	-2.241	-2.229	-2.216	-2.204	-2.192	-2.182	-2.172	-2.164	-2.156	-2.150	-2.144	-2.140	-2.135	-2.131	-2.128	-2.126	-2.126	-2.125	-2.126	-2.128	-2.130	-2.134	-2.138	-2.142	-2.146	-2.152	-2.158	-2.165	-2.171	-2.179	-2.185	-2.194	-2.201	-2.210	-2.218	-2.226	-2.235	-2.244	-2.252	-2.260	-2.268	-2.278	-2.285	-2.291	-2.299	-2.306	-2.312	-2.318	-2.322	-2.329	-2.332	-2.338	-2.341	-2.345	-2.349	-2.351	-2.354	-2.356	-2.356	-2.359	-2.360	-2.361	-2.360	-2.362	-2.362	-2.362	-2.361	-2.362	-2.362	-2.362	-2.362	-2.364	-2.365	-2.366	-2.369	-2.370	-2.371	-2.374	-2.378	-2.381	-2.384	-2.389	-2.392	-2.398	-2.404	-2.409	-2.415	-2.421	-2.429	-2.436	-2.444	-2.452	-2.461	-2.470	-2.479	-2.490	-2.499	-2.509	-2.519	-2.530	-2.541	-2.551	-2.562	-2.574	-2.585	-2.596	-2.606	-2.618	-2.628	-2.638	-2.648	-2.658	-2.666	-2.675	-2.685	-2.692	-2.701	-2.709	-2.716	-2.722	-2.729	-2.736	-2.741	-2.746	-2.752	-2.758	-2.761	-2.765	-2.769	-2.772	-2.776	-2.780	-2.782	-2.785	-2.788	-2.790	-2.791	-2.792	-2.795	-2.796	-2.799	-2.800	-2.801	-2.802	-2.804	-2.806	-2.806	-2.808	-2.810	-2.811	-2.811	-2.814	-2.815	-2.816	-2.819	-2.819	-2.821	-2.822	-2.824	-2.825	-2.828	-2.828	-2.828	-2.829	-2.830	-2.830	-2.830	-2.830	-2.830	-2.829	-2.828	-2.826	-2.825	-2.824	-2.820	-2.819	-2.816	-2.812	-2.810	-2.806	-2.802	-2.799	-2.794	-2.789	-2.785	-2.778	-2.772	-2.766	-2.760	-2.754	-2.745	-2.739	-2.731	-2.724	-2.715	-2.708	-2.700	-2.691	-2.684	-2.676	-2.668	-2.659	-2.650	-2.642	-2.634	-2.625	-2.618	-2.609	-2.601	-2.592	-2.586	-2.578	-2.570	-2.562	-2.555	-2.548	-2.540	-2.534	-2.528	-2.522	-2.516	-2.510	-2.506	-2.501	-2.496	-2.494	-2.491	-2.488	-2.488	-2.486	-2.485	-2.485	-2.485	-2.488	-2.489	-2.491	-2.495	-2.499	-2.504	-2.509	-2.515	-2.522	-2.531	-2.540	-2.549	-2.559	-2.570	-2.581	-2.595	-2.608	-2.621	-2.636	-2.652	-2.668	-2.685	-2.701	-2.720	-2.739	-2.759	-2.779	-2.799	-2.819	-2.840	-2.861	-2.882	-2.904	-2.925	-2.946	-2.968	-2.989	-3.009	-3.030	-3.051	-3.070	-3.089	-3.109	-3.128	-3.145	-3.161	-3.178	-3.195	-3.210	-3.224	-3.236	-3.249	-3.260	-3.270	-3.280	-3.288	-3.294	-3.301	-3.305	-3.310	-3.314	-3.315	-3.315	-3.315	-3.314	-3.311	-3.308	-3.304	-3.298	-3.290	-3.282	-3.275	-3.266	-3.256	-3.245	-3.235	-3.222	-3.211	-3.199	-3.185	-3.172	-3.159	-3.144	-3.130	-3.115	-3.101	-3.086	-3.071	-3.058	-3.041	-3.028	-3.012	-3.000	-2.986	-2.972	-2.959	-2.946	-2.935	-2.922	-2.911	-2.901	-2.890	-2.880	-2.870	-2.862	-2.854	-2.845	-2.838	-2.830	-2.824	-2.818	-2.812	-2.808	-2.801	-2.796	-2.792	-2.789	-2.786	-2.782	-2.779	-2.776	-2.772	-2.770	-2.768	-2.766	-2.764	-2.760	-2.759	-2.756	-2.752	-2.750	-2.748	-2.745	-2.741	-2.739	-2.735	-2.730	-2.725	-2.720	-2.715	-2.709	-2.702	-2.696	-2.689	-2.680	-2.672	-2.665	-2.655	-2.646	-2.636	-2.625	-2.616	-2.605	-2.592	-2.581	-2.570	-2.556	-2.542	-2.529	-2.516	-2.501	-2.486	-2.472	-2.456	-2.441	-2.425	-2.410	-2.392	-2.376	-2.360	-2.342	-2.326	-2.310	-2.291	-2.276	-2.259	-2.241	-2.224	-2.208	-2.191	-2.174	-2.158	-2.140	-2.124	-2.108	-2.091	-2.076	-2.059	-2.044	-2.029	-2.013	-1.998	-1.982	-1.969	-1.955	-1.940	-1.926	-1.914	-1.900	-1.888	-1.875	-1.864	-1.851	-1.840	-1.829	-1.818	-1.808	-1.798	-1.786	-1.778	-1.768	-1.760	-1.751	-1.742	-1.736	-1.729	-1.722	-1.715	-1.709	-1.704	-1.698	-1.692	-1.688	-1.684	-1.679	-1.675	-1.671	-1.669	-1.665	-1.661	-1.660	-1.658	-1.654	-1.652	-1.651	-1.649	-1.648	-1.645	-1.645	-1.642	-1.641	-1.640	-1.639	-1.639	-1.636	-1.635	-1.632	-1.632	-1.630	-1.629	-1.626	-1.624	-1.621	-1.618	-1.615	-1.610	-1.608	-1.604	-1.599	-1.594	-1.589	-1.584	-1.578	-1.572	-1.565	-1.559	-1.551	-1.542	-1.535	-1.526	-1.518	-1.508	-1.498	-1.486	-1.476	-1.465	-1.454	-1.442	-1.430	-1.418	-1.404	-1.390	-1.378	-1.364	-1.349	-1.336	-1.321	-1.305	-1.291	-1.276	-1.260	-1.245	-1.229	-1.214	-1.198	-1.182	-1.166	-1.149	-1.134	-1.118	-1.101	-1.086	-1.071	-1.056	-1.040	-1.025	-1.009	-0.995	-0.981	-0.965	-0.951	-0.938	-0.924	-0.910	-0.898	-0.884	-0.872	-0.859	-0.846	-0.836	-0.824	-0.812	-0.804	-0.792	-0.782	-0.774	-0.765	-0.756	-0.749	-0.741	-0.732	-0.726	-0.720	-0.714	-0.708	-0.702	-0.696	-0.692	-0.689	-0.684	-0.679	-0.675	-0.671	-0.668	-0.665	-0.660	-0.658	-0.654	-0.651	-0.649	-0.646	-0.642	-0.639	-0.638	-0.634	-0.630	-0.625	-0.622	-0.618	-0.614	-0.609	-0.605	-0.600	-0.594	-0.588	-0.581	-0.574	-0.566	-0.559	-0.551	-0.542	-0.534	-0.524	-0.515	-0.505	-0.494	-0.484	-0.471	-0.460	-0.446	-0.434	-0.420	-0.406	-0.392	-0.378	-0.362	-0.346	-0.331	-0.316	-0.299	-0.282	-0.265	-0.250	-0.232	-0.216	-0.199	-0.182	-0.165	-0.149	-0.131	-0.116	-0.099	-0.082	-0.065	-0.050	-0.034	-0.018	-0.002	0.012	0.026	0.041	0.055	0.069	0.081	0.094	0.105	0.116	0.126	0.138	0.148	0.155	0.164	0.171	0.178	0.184	0.190	0.194	0.199	0.202	0.205	0.206	0.208	0.208	0.208	0.206	0.204	0.202	0.199	0.195	0.190	0.185	0.179	0.171	0.166	0.159	0.150	0.140	0.132	0.121	0.111	0.101	0.090	0.078	0.066	0.054	0.041	0.029	0.015	0.001	-0.012	-0.024	-0.038	-0.051	-0.064	-0.079	-0.091	-0.104	-0.118	-0.129	-0.141	-0.152	-0.165	-0.176	-0.186	-0.195	-0.205	-0.215	-0.222	-0.230	-0.238	-0.244	-0.250	-0.254	-0.259	-0.262	-0.266	-0.268	-0.269	-0.269	-0.269	-0.268	-0.266	-0.262	-0.260	-0.256	-0.251	-0.245	-0.239	-0.232	-0.224	-0.216	-0.208	-0.199	-0.190	-0.180	-0.170	-0.160	-0.150	-0.139	-0.128	-0.116	-0.106	-0.096	-0.084	-0.075	-0.065	-0.055	-0.045	-0.036	-0.028	-0.020	-0.011	-0.005	0.002	0.009	0.014	0.019	0.022	0.025	0.029	0.031	0.031	0.031	0.031	0.030	0.029	100.000	5.000	2.000	1.000	6.000	0.000	0.000	0.000	0.000	0.000	0.000	0.000	0.000	0.000	0.000	0.000	0.000	0.000	-3.370	-3.354	-3.338	-3.321	-3.308	-3.292	-3.279	-3.266	-3.254	-3.244	-3.234	-3.225	-3.218	-3.211	-3.205	-3.201	-3.198	-3.195	-3.194	-3.194	-3.195	-3.198	-3.200	-3.205	-3.209	-3.215	-3.222	-3.230	-3.238	-3.248	-3.258	-3.269	-3.280	-3.291	-3.305	-3.316	-3.329	-3.342	-3.356	-3.370	-3.384	-3.399	-3.411	-3.425	-3.439	-3.452	-3.468	-3.481	-3.494	-3.508	-3.520	-3.532	-3.545	-3.558	-3.569	-3.581	-3.592	-3.602	-3.612	-3.624	-3.632	-3.642	-3.651	-3.661	-3.670	-3.679	-3.688	-3.694	-3.702	-3.710	-3.719	-3.728	-3.735	-3.744	-3.752	-3.760	-3.769	-3.778	-3.786	-3.795	-3.805	-3.814	-3.824	-3.835	-3.844	-3.854	-3.864	-3.875	-3.885	-3.896	-3.909	-3.920	-3.931	-3.942	-3.954	-3.966	-3.979	-3.991	-4.004	-4.016	-4.029	-4.039	-4.051	-4.064	-4.075	-4.086	-4.099	-4.109	-4.120	-4.131	-4.141	-4.151	-4.161	-4.169	-4.178	-4.185	-4.192	-4.199	-4.204	-4.210	-4.212	-4.218	-4.220	-4.222	-4.225	-4.225	-4.225	-4.226	-4.225	-4.224	-4.221	-4.218	-4.215	-4.211	-4.206	-4.201	-4.196	-4.190	-4.184	-4.176	-4.169	-4.161	-4.152	-4.145	-4.136	-4.129	-4.120	-4.112	-4.104	-4.095	-4.086	-4.077	-4.070	-4.062	-4.055	-4.046	-4.040	-4.032	-4.025	-4.019	-4.014	-4.008	-4.001	-3.998	-3.994	-3.990	-3.986	-3.984	-3.981	-3.979	-3.979	-3.978	-3.976	-3.976	-3.975	-3.976	-3.978	-3.979	-3.979	-3.981	-3.984	-3.985	-3.988	-3.990	-3.992	-3.996	-3.999	-4.001	-4.004	-4.008	-4.010	-4.012	-4.015	-4.018	-4.020	-4.020	-4.022	-4.024	-4.025	-4.026	-4.026	-4.025	-4.026	-4.025	-4.024	-4.022	-4.019	-4.018	-4.015	-4.010	-4.008	-4.003	-3.999	-3.994	-3.988	-3.981	-3.976	-3.969	-3.961	-3.954	-3.948	-3.939	-3.930	-3.922	-3.914	-3.905	-3.898	-3.889	-3.880	-3.871	-3.862	-3.854	-3.845	-3.836	-3.829	-3.820	-3.811	-3.805	-3.798	-3.789	-3.782	-3.776	-3.769	-3.764	-3.758	-3.751	-3.748	-3.742	-3.739	-3.734	-3.730	-3.728	-3.724	-3.721	-3.718	-3.715	-3.714	-3.712	-3.710	-3.709	-3.708	-3.706	-3.705	-3.704	-3.702	-3.701	-3.700	-3.698	-3.696	-3.695	-3.691	-3.689	-3.686	-3.682	-3.679	-3.675	-3.670	-3.664	-3.660	-3.652	-3.646	-3.639	-3.630	-3.621	-3.611	-3.600	-3.589	-3.578	-3.564	-3.550	-3.535	-3.519	-3.502	-3.485	-3.468	-3.449	-3.430	-3.410	-3.388	-3.366	-3.344	-3.320	-3.298	-3.272	-3.248	-3.222	-3.198	-3.170	-3.144	-3.118	-3.089	-3.061	-3.034	-3.005	-2.978	-2.949	-2.921	-2.894	-2.865	-2.838	-2.810	-2.781	-2.755	-2.729	-2.702	-2.678	-2.652	-2.628	-2.604	-2.580	-2.558	-2.536	-2.515	-2.495	-2.476	-2.458	-2.439	-2.422	-2.406	-2.391	-2.376	-2.364	-2.351	-2.339	-2.329	-2.319	-2.309	-2.300	-2.292	-2.286	-2.279	-2.275	-2.270	-2.266	-2.261	-2.259	-2.258	-2.255	-2.254	-2.252	-2.251	-2.252	-2.251	-2.251	-2.251	-2.252	-2.252	-2.254	-2.255	-2.255	-2.255	-2.256	-2.256	-2.256	-2.258	-2.256	-2.256	-2.256	-2.256	-2.255	-2.255	-2.255	-2.254	-2.252	-2.251	-2.250	-2.248	-2.246	-2.245	-2.244	-2.240	-2.239	-2.238	-2.236	-2.235	-2.234	-2.232	-2.231	-2.231	-2.231	-2.230	-2.231	-2.231	-2.231	-2.232	-2.234	-2.236	-2.239	-2.241	-2.245	-2.249	-2.254	-2.258	-2.264	-2.270	-2.276	-2.284	-2.290	-2.299	-2.306	-2.315	-2.324	-2.332	-2.342	-2.352	-2.364	-2.374	-2.386	-2.399	-2.410	-2.422	-2.436	-2.449	-2.461	-2.475	-2.489	-2.504	-2.518	-2.532	-2.548	-2.561	-2.578	-2.592	-2.606	-2.622	-2.639	-2.654	-2.670	-2.685	-2.702	-2.718	-2.734	-2.750	-2.768	-2.784	-2.801	-2.819	-2.836	-2.854	-2.871	-2.890	-2.908	-2.925	-2.942	-2.962	-2.981	-3.000	-3.019	-3.038	-3.059	-3.078	-3.098	-3.118	-3.138	-3.158	-3.179	-3.199	-3.219	-3.239	-3.260	-3.281	-3.301	-3.321	-3.341	-3.361	-3.381	-3.400	-3.419	-3.439	-3.456	-3.475	-3.492	-3.509	-3.525	-3.541	-3.556	-3.571	-3.585	-3.598	-3.610	-3.621	-3.632	-3.644	-3.652	-3.660	-3.669	-3.675	-3.682	-3.689	-3.694	-3.698	-3.700	-3.705	-3.706	-3.709	-3.709	-3.710	-3.710	-3.709	-3.708	-3.706	-3.705	-3.702	-3.700	-3.696	-3.694	-3.691	-3.686	-3.682	-3.680	-3.676	-3.674	-3.671	-3.668	-3.665	-3.661	-3.660	-3.658	-3.656	-3.655	-3.654	-3.652	-3.652	-3.652	-3.652	-3.654	-3.654	-3.656	-3.658	-3.660	-3.662	-3.666	-3.670	-3.675	-3.678	-3.682	-3.688	-3.692	-3.698	-3.704	-3.710	-3.716	-3.722	-3.729	-3.735	-3.741	-3.748	-3.755	-3.761	-3.768	-3.774	-3.780	-3.788	-3.792	-3.800	-3.805	-3.812	-3.818	-3.822	-3.829	-3.834	-3.839	-3.842	-3.848	-3.851	-3.856	-3.860	-3.862	-3.865	-3.869	-3.871	-3.874	-3.876	-3.879	-3.879	-3.880	-3.882	-3.882	-3.882	-3.882	-3.884	-3.882	-3.881	-3.881	-3.880	-3.879	-3.878	-3.875	-3.872	-3.871	-3.868	-3.865	-3.862	-3.860	-3.858	-3.852	-3.850	-3.848	-3.844	-3.840	-3.836	-3.832	-3.829	-3.825	-3.820	-3.816	-3.814	-3.810	-3.806	-3.804	-3.801	-3.798	-3.795	-3.792	-3.790	-3.789	-3.789	-3.786	-3.786	-3.786	-3.788	-3.788	-3.789	-3.790	-3.792	-3.795	-3.799	-3.802	-3.806	-3.810	-3.815	-3.821	-3.828	-3.834	-3.841	-3.849	-3.856	-3.866	-3.875	-3.885	-3.895	-3.905	-3.915	-3.928	-3.940	-3.952	-3.965	-3.976	-3.990	-4.004	-4.018	-4.032	-4.045	-4.059	-4.074	-4.086	-4.100	-4.114	-4.126	-4.140	-4.151	-4.164	-4.176	-4.188	-4.199	-4.209	-4.219	-4.229	-4.238	-4.245	-4.251	-4.259	-4.265	-4.269	-4.274	-4.275	-4.278	-4.279	-4.279	-4.279	-4.275	-4.274	-4.269	-4.264	-4.259	-4.251	-4.244	-4.236	-4.225	-4.216	-4.204	-4.192	-4.180	-4.166	-4.151	-4.136	-4.120	-4.102	-4.085	-4.068	-4.050	-4.030	-4.011	-3.991	-3.972	-3.951	-3.931	-3.911	-3.891	-3.870	-3.849	-3.828	-3.808	-3.788	-3.768	-3.746	-3.726	-3.706	-3.686	-3.668	-3.649	-3.631	-3.614	-3.596	-3.579	-3.562	-3.546	-3.531	-3.516	-3.502	-3.490	-3.476	-3.464	-3.451	-3.440	-3.429	-3.418	-3.408	-3.398	-3.390	-3.381	-3.374	-3.366	-3.359	-3.352	-3.345	-3.339	-3.332	-3.326	-3.322	-3.316	-3.311	-3.306	-3.301	-3.296	-3.291	-3.286	-3.282	-3.276	-3.271	-3.266	-3.261	-3.255	-3.249	-3.242	-3.238	-3.230	-3.222	-3.215	-3.208	-3.200	-3.194	-3.185	-3.176	-3.168	-3.159	-3.150	-3.141	-3.132	-3.124	-3.114	-3.104	-3.095	-3.086	-3.076	-3.066	-3.056	-3.046	-3.036	-3.028	-3.019	-3.010	-3.001	-2.994	-2.985	-2.978	-2.971	-2.965	-2.959	-2.952	-2.949	-2.944	-2.940	-2.936	-2.934	-2.931	-2.930	-2.930	-2.929	-2.930	-2.931	-2.932	-2.936	-2.939	-2.942	-2.948	-2.952	-2.958	-2.964	-2.969	-2.976	-2.982	-2.991	-2.998	-3.006	-3.015	-3.022	-3.031	-3.040	-3.049	-3.056	-3.064	-3.072	-3.079	-3.086	-3.094	-3.100	-3.105	-3.111	-3.116	-3.120	-3.125	-3.128	-3.130	-3.131	-3.132	-3.134	-3.134	-3.132	-3.130	-3.128	-3.125	-3.120	-3.116	-3.110	-3.104	-3.098	-3.090	-3.082	-3.074	-3.066	-3.058	-3.048	-3.039	-3.029	-3.019	-3.009	-2.998	-2.988	-2.979	-2.968	-2.958	-2.948	-2.939	-2.930	-2.921	-2.912	-2.906	-2.899	-2.892	-2.886	-2.881	-2.878	-2.872	-2.870	-2.868	-2.866	-2.865	-2.864	-2.864	-2.865	-2.868	-2.870	-2.872	-2.878	-2.882	-2.886	-2.892	-2.899	-2.906	-2.914	-2.921	-2.929	-2.938	-2.946	-2.956	-2.965	-2.974	-2.984	-2.992	-3.002	-3.012	-3.024	-3.032	-3.042	-3.051	-3.061	-3.071	-3.080	-3.089	-3.098	-3.106	-3.114	-3.121	-3.130	-3.138	-3.144	-3.152	-3.160	-3.165	-3.172	-3.180	-3.186	-3.191	-3.199	-3.205	-3.211	-3.218	-3.224	-3.231	-3.238	-3.244	-3.251	-3.258	-3.265	-3.272	-3.281	-3.288	-3.296	-3.304	-3.312	-3.321	-3.331	-3.340	-3.349	-3.360	-3.370	-3.381	-3.394	-3.405	-3.418	-3.431	-3.444	-3.458	-3.471	-3.486	-3.501	-3.516	-3.532	-3.549	-3.565	-3.581	-3.599	-3.618	-3.635	-3.652	-3.671	-3.691	-3.710	-3.730	-3.750	-3.770	-3.790	-3.810	-3.831	-3.852	-3.874	-3.896	-3.916	-3.939	-3.961	-3.982	-4.004	-4.026	-4.048	-4.070	-4.091	-4.112	-4.135	-4.156	-4.178	-4.199	-4.218	-4.238	-4.258	-4.278	-4.296	-4.315	-4.332	-4.350	-4.368	-4.385	-4.399	-4.415	-4.430	-4.442	-4.456	-4.468	-4.479	-4.489	-4.499	-4.508	-4.516	-4.522	-4.529	-4.534	-4.539	-4.542	-4.545	-4.546	-4.548	-4.548	-4.548	-4.546	-4.544	-4.541	-4.538	-4.534	-4.529	-4.522	-4.518	-4.511	-4.502	-4.496	-4.488	-4.480	-4.471	-4.464	-4.454	-4.446	-4.439	-4.429	-4.421	-4.414	-4.405	-4.398	-4.390	-4.384	-4.376	-4.371	-4.366	-4.360	-4.358	-4.352	-4.350	-4.348	-4.346	-4.346	-4.346	-4.346	-4.348	-4.350	-4.352	-4.355	-4.360	-4.365	-4.371	-4.376	-4.382	-4.391	-4.399	-4.408	-4.416	-4.425	-4.435	-4.445	-4.456	-4.466	-4.479	-4.490	-4.500	-4.512	-4.525	-4.535	-4.548	-4.560	-4.571	-4.581	-4.594	-4.604	-4.615	-4.624	-4.635	-4.644	-4.651	-4.660	-4.669	-4.676	-4.682	-4.688	-4.694	-4.698	-4.701	-4.704	-4.706	-4.708	-4.710	-4.709	-4.708	-4.706	-4.704	-4.701	-4.698	-4.691	-4.686	-4.679	-4.670	-4.661	-4.652	-4.641	-4.630	-4.618	-4.605	-4.590	-4.576	-4.560	-4.542	-4.526	-4.508	-4.489	-4.468	-4.449	-4.426	-4.405	-4.381	-4.359	-4.335	-4.310	-4.285	-4.259	-4.234	-4.208	-4.179	-4.152	-4.125	-4.098	-4.069	-4.040	-4.011	-3.982	-3.954	-3.924	-3.894	-3.865	-3.836	-3.806	-3.778	-3.749	-3.720	-3.691	-3.664	-3.636	-3.609	-3.581	-3.554	-3.528	-3.501	-3.476	-3.451	-3.429	-3.405	-3.382	-3.361	-3.339	-3.319	-3.299	-3.280	-3.261	-3.242	-3.226	-3.210	-3.194	-3.179	-3.166	-3.151	-3.139	-3.128	-3.115	-3.105	-3.094	-3.085	-3.076	-3.066	-3.059	-3.050	-3.044	-3.035	-3.029	-3.022	-3.015	-3.009	-3.002	-2.995	-2.990	-2.984	-2.978	-2.970	-2.964	-2.956	-2.949	-2.942	-2.935	-2.926	-2.919	-2.910	-2.899	-2.889	-2.879	-2.868	-2.856	-2.845	-2.832	-2.819	-2.806	-2.792	-2.776	-2.761	-2.745	-2.730	-2.712	-2.696	-2.679	-2.660	-2.642	-2.622	-2.605	-2.585	-2.566	-2.546	-2.526	-2.506	-2.486	-2.466	-2.446	-2.426	-2.406	-2.386	-2.368	-2.348	-2.329	-2.309	-2.290	-2.274	-2.255	-2.239	-2.222	-2.206	-2.190	-2.176	-2.161	-2.149	-2.136	-2.125	-2.112	-2.102	-2.092	-2.085	-2.076	-2.070	-2.064	-2.059	-2.055	-2.050	-2.047	-2.045	-2.044	-2.042	-2.042	-2.044	-2.045	-2.046	-2.050	-2.054	-2.056	-2.061	-2.066	-2.071	-2.076	-2.082	-2.089	-2.095	-2.102	-2.110	-2.116	-2.124	-2.132	-2.140	-2.149	-2.156	-2.164	-2.172	-2.180	-2.188	-2.196	-2.202	-2.211	-2.219	-2.225	-2.231	-2.239	-2.245	-2.251	-2.258	-2.264	-2.270	-2.276	-2.281	-2.288	-2.292	-2.299	-2.302	-2.309	-2.314	-2.319	-2.324	-2.330	-2.336	-2.341	-2.346	-2.354	-2.360	-2.366	-2.372	-2.380	-2.386	-2.395	-2.402	-2.411	-2.420	-2.430	-2.439	-2.449	-2.459	-2.469	-2.480	-2.491	-2.502	-2.514	-2.526	-2.536	-2.549	-2.561	-2.575	-2.586	-2.600	-2.611	-2.625	-2.638	-2.649	-2.661	-2.672	-2.685	-2.696	-2.708	-2.719	-2.728	-2.739	-2.748	-2.758	-2.766	-2.774	-2.781	-2.788	-2.795	-2.800	-2.804	-2.809	-2.812	-2.815	-2.818	-2.819	-2.819	-2.819	-2.819	-2.818	-2.815	-2.814	-2.810	-2.806	-2.801	-2.796	-2.792	-2.786	-2.781	-2.774	-2.766	-2.760	-2.751	-2.745	-2.736	-2.729	-2.719	-2.710	-2.701	-2.694	-2.685	-2.676	-2.668	-2.659	-2.650	-2.641	-2.634	-2.625	-2.616	-2.609	-2.600	-2.592	-2.585	-2.578	-2.571	-2.564	-2.556	-2.550	-2.544	-2.539	-2.532	-2.526	-2.520	-2.516	-2.511	-2.505	-2.501	-2.496	-2.491	-2.488	-2.484	-2.480	-2.475	-2.471	-2.469	-2.466	-2.462	-2.459	-2.456	-2.454	-2.451	-2.449	-2.446	-2.444	-2.441	-2.439	-2.436	-2.435	-2.432	-2.431	-2.429	-2.426	-2.425	-2.422	-2.421	-2.419	-2.418	-2.415	-2.414	-2.410	-2.408	-2.406	-2.404	-2.401	-2.399	-2.396	-2.392	-2.390	-2.386	-2.384	-2.380	-2.376	-2.372	-2.368	-2.362	-2.360	-2.354	-2.350	-2.344	-2.340	-2.334	-2.330	-2.324	-2.319	-2.314	-2.308	-2.302	-2.298	-2.292	-2.288	-2.282	-2.276	-2.272	-2.268	-2.261	-2.258	-2.252	-2.250	-2.246	-2.242	-2.239	-2.238	-2.235	-2.232	-2.231	-2.231	-2.230	-2.230	-2.231	-2.231	-2.232	-2.235	-2.236	-2.239	-2.242	-2.246	-2.250	-2.256	-2.260	-2.266	-2.271	-2.279	-2.285	-2.292	-2.300	-2.306	-2.315	-2.322	-2.330	-2.338	-2.346	-2.352	-2.360	-2.369	-2.376	-2.384	-2.391	-2.399	-2.405	-2.411	-2.418	-2.422	-2.428	-2.432	-2.438	-2.440	-2.442	-2.446	-2.446	-2.449	-2.449	-2.450	-2.449	-2.446	-2.445	-2.442	-2.439	-2.435	-2.431	-2.426	-2.420	-2.414	-2.408	-2.400	-2.390	-2.382	-2.374	-2.364	-2.355	-2.345	-2.335	-2.324	-2.312	-2.301	-2.290	-2.279	-2.266	-2.254	-2.242	-2.230	-2.218	-2.206	-2.194	-2.181	-2.170	-2.159	-2.146	-2.135	-2.124	-2.114	-2.102	-2.094	-2.082	-2.072	-2.065	-2.055	-2.045	-2.038	-2.029	-2.021	-2.014	-2.006	-1.999	-1.992	-1.988	-1.981	-1.975	-1.970	-1.965	-1.960	-1.955	-1.950	-1.945	-1.941	-1.938	-1.934	-1.929	-1.925	-1.921	-1.918	-1.914	-1.910	-1.906	-1.902	-1.899	-1.896	-1.891	-1.889	-1.885	-1.882	-1.879	-1.875	-1.871	-1.868	-1.864	-1.861	-1.858	-1.855	-1.850	-1.848	-1.845	-1.842	-1.839	-1.836	-1.835	-1.831	-1.830	-1.828	-1.826	-1.824	-1.822	-1.821	-1.820	-1.818	-1.818	-1.815	-1.815	-1.815	-1.814	-1.812	-1.812	-1.812	-1.811	-1.811	-1.810	-1.810	-1.810	-1.809	-1.809	-1.808	-1.808	-1.806	-1.805	-1.804	-1.802	-1.800	-1.798	-1.795	-1.790	-1.788	-1.784	-1.778	-1.774	-1.768	-1.760	-1.754	-1.746	-1.738	-1.730	-1.720	-1.710	-1.700	-1.689	-1.678	-1.665	-1.651	-1.639	-1.625	-1.610	-1.595	-1.580	-1.565	-1.549	-1.534	-1.518	-1.501	-1.484	-1.468	-1.451	-1.432	-1.416	-1.400	-1.382	-1.366	-1.350	-1.334	-1.316	-1.301	-1.286	-1.271	-1.256	-1.242	-1.229	-1.215	-1.204	-1.191	-1.179	-1.169	-1.159	-1.149	-1.139	-1.131	-1.121	-1.114	-1.106	-1.100	-1.094	-1.088	-1.082	-1.078	-1.072	-1.069	-1.064	-1.060	-1.058	-1.052	-1.050	-1.048	-1.044	-1.041	-1.039	-1.036	-1.032	-1.030	-1.028	-1.025	-1.022	-1.019	-1.015	-1.011	-1.008	-1.004	-0.999	-0.995	-0.990	-0.985	-0.979	-0.974	-0.966	-0.961	-0.955	-0.946	-0.939	-0.931	-0.924	-0.916	-0.908	-0.899	-0.889	-0.880	-0.871	-0.862	-0.852	-0.842	-0.831	-0.821	-0.812	-0.801	-0.790	-0.780	-0.770	-0.760	-0.749	-0.740	-0.730	-0.720	-0.710	-0.701	-0.692	-0.682	-0.675	-0.666	-0.658	-0.650	-0.641	-0.634	-0.628	-0.620	-0.614	-0.608	-0.602	-0.596	-0.591	-0.586	-0.581	-0.578	-0.574	-0.571	-0.566	-0.564	-0.562	-0.559	-0.558	-0.555	-0.554	-0.552	-0.551	-0.551	-0.549	-0.549	-0.549	-0.548	-0.546	-0.546	-0.545	-0.544	-0.541	-0.541	-0.539	-0.536	-0.534	-0.531	-0.529	-0.525	-0.521	-0.516	-0.512	-0.507	-0.501	-0.495	-0.489	-0.481	-0.472	-0.464	-0.455	-0.446	-0.435	-0.425	-0.414	-0.401	-0.390	-0.376	-0.362	-0.349	-0.335	-0.320	-0.305	-0.289	-0.272	-0.258	-0.240	-0.224	-0.208	-0.190	-0.172	-0.155	-0.139	-0.120	-0.102	-0.085	-0.068	-0.051	-0.034	-0.016	-0.001	0.016	0.031	0.048	0.062	0.078	0.091	0.105	0.120	0.132	0.145	0.156	0.169	0.180	0.191	0.200	0.210	0.219	0.226	0.235	0.241	0.248	0.252	0.259	0.264	0.266	0.270	0.274	0.275	0.278	0.278	0.279	0.278	0.278	0.276	0.275	0.272	0.270	0.266	0.262	0.259	0.254	0.249	0.242	0.238	0.231	0.225	0.219	0.210	0.204	0.196	0.188	0.180	0.171	0.162	0.154	0.145	0.135	0.126	0.116	0.106	0.098	0.088	0.079	0.068	0.059	0.049	0.039	0.031	0.021	0.012	0.002	-0.006	-0.015	-0.024	-0.030	-0.039	-0.045	-0.052	-0.059	-0.065	-0.071	-0.076	-0.081	-0.085	-0.090	-0.094	-0.096	-0.099	-0.101	-0.102	-0.104	-0.102	-0.104	-0.102	-0.101	-0.100	-0.098	-0.095	-0.092	-0.089	-0.085	-0.079	-0.074	-0.069	-0.062	-0.056	-0.049	-0.042	-0.035	-0.029	-0.020	-0.012	-0.002	0.005	0.014	0.022	0.031	0.040	0.050	0.058	0.066	0.075	0.084	0.091	0.101	0.109	0.115	0.124	0.131	0.139	0.145	0.152	0.158	0.164	0.169	0.174	0.180	0.184	0.186	0.190	0.194	0.196	0.199	0.200	0.201	0.202	0.202	0.202	0.202	0.202	0.201	0.200	0.199	0.196	0.194	0.191	0.189	0.186	0.181	0.179	0.175	0.171	0.168	0.164	0.160	0.156	0.151	0.148	0.144	0.139	0.136	0.131	0.129	0.124	0.121	0.118	0.114	0.110	0.108	0.104	0.101	0.100	0.096	0.095	0.091	0.090	0.088	0.085	0.084	0.081	0.080	0.078	0.078	0.076	0.075	0.074	0.072	0.072	0.071	0.071	0.069	0.069	0.068	0.068	0.066	0.065	0.064	0.062	0.061	0.060	0.058	0.056	0.054	0.052	0.050	0.049	0.046	0.042	0.041	0.038	0.034	0.030	0.026	0.024	0.019	0.015	0.010	0.005	0.000	-0.005	-0.011	-0.015	-0.021	-0.028	-0.034	-0.039	-0.046	-0.052	-0.060	-0.066	-0.075	-0.081	-0.090	-0.098	-0.106	-0.114	-0.121	-0.129	-0.138	-0.145	-0.154	-0.160	-0.169	-0.175	-0.184	-0.190	-0.198	-0.205	-0.212	-0.219	-0.224	-0.230	-0.235	-0.240	-0.245	-0.249	-0.252	-0.255	-0.258	-0.260	-0.261	-0.262	-0.265	-0.264	-0.264	-0.264	-0.261	-0.259	-0.256	-0.254	-0.250	-0.245	-0.240	-0.236	-0.230	-0.224	-0.218	-0.211	-0.205	-0.198	-0.191	-0.182	-0.175	-0.168	-0.160	-0.152	-0.145	-0.138	-0.131	-0.125	-0.118	-0.112	-0.108	-0.101	-0.098	-0.094	-0.091	-0.089	-0.088	-0.088	-0.088	-0.088	-0.090	-0.094	-0.098	-0.101	-0.108	-0.114	-0.121	-0.130	-0.140	-0.150	-0.161	-0.172	-0.185	-0.199	-0.214	-0.229	-0.245	-0.261	-0.278	-0.296	-0.314	-0.332	-0.351	-0.370	-0.390	-0.409	-0.430	-0.450	-0.470	-0.490	-0.511	-0.530	-0.550	-0.570	-0.589	-0.608	-0.625	-0.644	-0.661	-0.679	-0.695	-0.711	-0.728	-0.742	-0.758	-0.771	-0.785	-0.798	-0.810	-0.821	-0.831	-0.842	-0.852	-0.861	-0.871	-0.879	-0.886	-0.895	-0.902	-0.909	-0.915	-0.921	-0.928	-0.932	-0.938	-0.942	-0.946	-0.951	-0.956	-0.960	-0.965	-0.968	-0.971	-0.975	-0.979	-0.982	-0.986	-0.989	-0.992	-0.995	-0.998	-1.000	-1.001	-1.004	-1.006	-1.009	-1.009	-1.011	-1.011	-1.011	-1.010	-1.010	-1.009	-1.008	-1.004	-1.001	-0.998	-0.992	-0.986	-0.980	-0.972	-0.964	-0.955	-0.945	-0.934	-0.920	-0.908	-0.892	-0.878	-0.859	-0.841	-0.822	-0.801	-0.780	-0.758	-0.732	-0.708	-0.681	-0.654	-0.626	-0.596	-0.565	-0.532	-0.501	-0.468	-0.432	-0.398	-0.362	-0.324	-0.288	-0.250	-0.211	-0.171	-0.131	-0.091	-0.051	-0.011	0.030	0.070	0.110	0.151	0.191	0.231	0.271	0.311	0.350	0.389	0.426	0.464	0.500	0.536	0.570	0.605	0.638	0.670	0.701	0.731	0.760	0.788	0.814	0.839	0.862	0.885	0.905	0.925	0.942	0.959	0.975	0.989	1.000	1.010	1.020	1.028	1.032	1.038	1.039	1.040	1.041	1.039	1.036	1.031	1.025	1.018	1.010	1.000	0.989	0.976	0.962	0.948	0.931	0.914	0.895	0.875	0.855	0.832	0.810	0.785	0.761	0.736	0.710	0.681	0.654	0.624	0.594	0.564	0.532	0.500	0.468	0.434	0.400	0.366	0.331	0.295	0.260	0.222	0.185	0.148	0.110	0.071	0.032	-0.006	-0.046	-0.086	-0.126	-0.166	-0.208	-0.248	-0.289	-0.330	-0.371	-0.412	-0.455	-0.496	-0.539	-0.580	-0.622	-0.665	-0.708	-0.750	-0.792	-0.836	-0.878	-0.920	-0.964	-1.005	-1.048	-1.089	-1.131	-1.172	-1.214	-1.256	-1.296	-1.338	-1.378	-1.418	-1.458	-1.498	-1.535	-1.574	-1.611	-1.649	-1.685	-1.721	-1.756	-1.791	-1.825	-1.859	-1.891	-1.921	-1.952	-1.982	-2.011	-2.039	-2.066	-2.092	-2.118	-2.141	-2.165	-2.186	-2.208	-2.228	-2.246	-2.264	-2.279	-2.295	-2.309	-2.321	-2.332	-2.344	-2.355	-2.362	-2.370	-2.376	-2.381	-2.385	-2.390	-2.391	-2.394	-2.394	-2.392	-2.391	-2.389	-2.386	-2.381	-2.378	-2.371	-2.365	-2.359	-2.351	-2.342	-2.335	-2.326	-2.315	-2.305	-2.294	-2.282	-2.271	-2.259	-2.246	-2.232	-2.219	-2.205	-2.190	-2.176	-2.161	-2.144	-2.129	-2.111	-2.095	-2.078	-2.060	-2.041	-2.024	-2.005	-1.984	-1.965	-1.945	-1.924	-1.902	-1.880	-1.858	-1.835	-1.811	-1.788	-1.762	-1.739	-1.712	-1.688	-1.661	-1.634	-1.606	-1.579	-1.551	-1.522	-1.494	-1.465	-1.435	-1.405	-1.376	-1.345	-1.315	-1.282	-1.252	-1.220	-1.189	-1.156	-1.125	-1.094	-1.061	-1.030	-0.998	-0.966	-0.934	-0.902	-0.871	-0.841	-0.810	-0.779	-0.749	-0.718	-0.688	-0.658	-0.628	-0.599	-0.569	-0.540	-0.511	-0.484	-0.454	-0.426	-0.400	-0.371	-0.345	-0.318	-0.290	-0.264	-0.239	-0.211	-0.186	-0.161	-0.135	-0.110	-0.085	-0.061	-0.036	-0.014	0.011	0.034	0.058	0.081	0.102	0.125	0.148	0.169	0.190	0.211	0.232	0.254	0.275	0.294	0.314	0.332	0.351	0.369	0.388	0.404	0.421	0.438	0.452	0.468	0.482	0.496	0.509	0.521	0.531	0.544	0.552	0.562	0.570	0.578	0.584	0.590	0.596	0.600	0.605	0.606	0.610	0.611	0.611	0.611	0.611	0.609	0.608	0.605	0.601	0.598	0.592	0.589	0.584	0.579	0.572	0.568	0.561	0.555	0.549	0.541	0.535	0.528	0.520	0.512	0.505	0.498	0.490	0.482	0.475	0.466	0.460	0.452	0.445	0.439	0.430	0.424	0.416	0.410	0.401	0.395	0.388	0.380	0.374	0.366	0.358	0.351	0.345	0.336	0.329	0.322	0.315	0.308	0.300	0.292	0.285	0.276	0.270	0.261	0.254	0.245	0.238	0.230	0.222	0.215	0.206	0.199	0.191	0.182	0.175	0.168	0.161	0.154	0.146	0.139	0.131	0.125	0.119	0.111	0.105	0.100	0.094	0.088	0.082	0.076	0.072	0.068	0.061	0.058	0.052	0.048	0.044	0.039	0.034	0.030	0.025	0.020	0.016	0.011	0.006	0.001	-0.004	-0.009	-0.014	-0.020	-0.026	-0.034	-0.041	-0.049	-0.056	-0.065	-0.075	-0.085	-0.095	-0.108	-0.120	-0.132	-0.146	-0.160	-0.175	-0.191	-0.208	-0.224	-0.242	-0.261	-0.280	-0.300	-0.321	-0.342	-0.364	-0.388	-0.410	-0.432	-0.458	-0.481	-0.506	-0.531	-0.556	-0.582	-0.608	-0.634	-0.659	-0.685	-0.711	-0.738	-0.762	-0.789	-0.815	-0.840	-0.865	-0.889	-0.914	-0.939	-0.961	-0.985	-1.008	-1.029	-1.051	-1.072	-1.094	-1.115	-1.134	-1.154	-1.172	-1.190	-1.208	-1.225	-1.241	-1.259	-1.274	-1.289	-1.304	-1.320	-1.335	-1.348	-1.361	-1.375	-1.389	-1.402	-1.416	-1.430	-1.441	-1.455	-1.468	-1.481	-1.495	-1.508	-1.520	-1.535	-1.549	-1.562	-1.575	-1.589	-1.604	-1.618	-1.631	-1.646	-1.660	-1.675	-1.690	-1.705	-1.720	-1.735	-1.750	-1.765	-1.780	-1.796	-1.811	-1.828	-1.842	-1.859	-1.874	-1.889	-1.904	-1.919	-1.935	-1.949	-1.964	-1.978	-1.992	-2.006	-2.020	-2.035	-2.047	-2.061	-2.074	-2.088	-2.099	-2.112	-2.125	-2.136	-2.149	-2.160	-2.172	-2.184	-2.195	-2.208	-2.219	-2.231	-2.242	-2.254	-2.266	-2.278	-2.291	-2.304	-2.316	-2.329	-2.342	-2.356	-2.370	-2.385	-2.400	-2.415	-2.431	-2.446	-2.464	-2.481	-2.498	-2.516	-2.535	-2.552	-2.572	-2.592	-2.612	-2.632	-2.654	-2.675	-2.698	-2.720	-2.741	-2.765	-2.788	-2.810	-2.834	-2.856	-2.879	-2.904	-2.926	-2.950	-2.972	-2.995	-3.018	-3.040	-3.062	-3.085	-3.106	-3.126	-3.148	-3.168	-3.186	-3.206	-3.224	-3.241	-3.258	-3.275	-3.290	-3.305	-3.319	-3.331	-3.345	-3.356	-3.366	-3.378	-3.388	-3.396	-3.405	-3.412	-3.419	-3.426	-3.431	-3.436	-3.441	-3.444	-3.448	-3.450	-3.451	-3.452	-3.454	-3.452	-3.452	-3.451	-3.450	-3.448	-3.445	-3.441	-3.438	-3.434	-3.429	-3.425	-3.419	-3.414	-3.406	-3.399	-3.392	-3.385	-3.378	-3.369	-3.360	-3.351	-3.342	-3.332	-3.322	-3.314	-3.302	-3.291	-3.281	-3.270	-3.259	-3.248	-3.236	-3.225	-3.212	-3.201	-3.190	-3.178	-3.166	-3.155	-3.144	-3.132	-3.122	-3.111	-3.101	-3.091	-3.081	-3.074	-3.065	-3.058	-3.051	-3.045	-3.040	-3.035	-3.031	-3.030	-3.028	-3.026	-3.028	-3.028	-3.029	-3.031	-3.035	-3.040	-3.046	-3.051	-3.059	-3.068	-3.076	-3.086	-3.098	-3.109	-3.121	-3.134	-3.148	-3.161	-3.175	-3.191	-3.205	-3.221	-3.236	-3.252	-3.269	-3.284	-3.300	-3.315	-3.330	-3.345	-3.359	-3.374	-3.386	-3.400	-3.412	-3.424	-3.435	-3.444	-3.452	-3.460	-3.468	-3.474	-3.479	-3.482	-3.484	-3.485	-3.486	-3.486	-3.484	-3.480	-3.476	-3.471	-3.465	-3.459	-3.450	-3.440	-3.431	-3.420	-3.409	-3.396	-3.384	-3.371	-3.356	-3.344	-3.328	-3.314	-3.299	-3.284	-3.268	-3.252	-3.238	-3.222	-3.209	-3.194	-3.180	-3.166	-3.152	-3.140	-3.128	-3.115	-3.104	-3.092	-3.082	-3.072	-3.065	-3.058	-3.050	-3.044	-3.038	-3.032	-3.029	-3.025	-3.022	-3.020	-3.019	-3.018	-3.018	-3.018	-3.019	-3.021	-3.024	-3.028	-3.031	-3.034	-3.039	-3.044	-3.050	-3.056	-3.061	-3.069	-3.075	-3.082	-3.089	-3.098	-3.105	-3.112	-3.120	-3.129	-3.138	-3.145	-3.154	-3.164	-3.171	-3.181	-3.190	-3.200	-3.209	-3.218	-3.228	-3.238	-3.248	-3.256	-3.266	-3.276	-3.285	-3.294	-3.304	-3.314	-3.324	-3.334	-3.344	-3.354	-3.364	-3.374	-3.384	-3.394	-3.405	-3.415	-3.425	-3.438	-3.448	-3.459	-3.470	-3.481	-3.492	-3.504	-3.514	-3.525	-3.536	-3.548	-3.558	-3.569	-3.580	-3.590	-3.600	-3.611	-3.621	-3.631	-3.642	-3.651	-3.660	-3.669	-3.678	-3.686	-3.695	-3.704	-3.710	-3.716	-3.724	-3.730	-3.735	-3.741	-3.745	-3.750	-3.754	-3.756	-3.760	-3.762	-3.764	-3.766	-3.768	-3.766	-3.768	-3.768	-3.766	-3.765	-3.764	-3.761	-3.759	-3.756	-3.754	-3.750	-3.748	-3.744	-3.740	-3.736	-3.731	-3.728	-3.722	-3.719	-3.714	-3.710	-3.706	-3.700	-3.696	-3.694	-3.690	-3.685	-3.682	-3.679	-3.676	-3.674	-3.671	-3.670	-3.668	-3.666	-3.665	-3.665	-3.664	-3.662	-3.664	-3.664	-3.665	-3.666	-3.666	-3.669	-3.671	-3.674	-3.676	-3.680	-3.682	-3.686	-3.689	-3.694	-3.699	-3.701	-3.708	-3.711	-3.715	-3.720	-3.724	-3.730	-3.734	-3.739	-3.742	-3.748	-3.751	-3.756	-3.761	-3.764	-3.769	-3.772	-3.776	-3.779	-3.781	-3.784	-3.788	-3.789	-3.791	-3.792	-3.794	-3.795	-3.795	-3.795	-3.795	-3.794	-3.794	-3.792	-3.791	-3.789	-3.786	-3.785	-3.781	-3.779	-3.775	-3.771	-3.768	-3.762	-3.758	-3.752	-3.748	-3.742	-3.736	-3.730	-3.724	-3.716	-3.710	-3.702	-3.696	-3.689	-3.681	-3.674	-3.666	-3.658	-3.650	-3.644	-3.635	-3.626	-3.619	-3.611	-3.602	-3.595	-3.586	-3.579	-3.571	-3.564	-3.555	-3.548	-3.540	-3.532	-3.525	-3.519	-3.511	-3.504	-3.496	-3.490	-3.482	-3.476	-3.469	-3.462	-3.456	-3.450	-3.444	-3.436	-3.431	-3.424	-3.419	-3.412	-3.405	-3.399	-3.392	-3.386	-3.379	-3.372	-3.365	-3.358	-3.350	-3.341	-3.335	-3.325	-3.318	-3.308	-3.298	-3.289	-3.279	-3.268	-3.255	-3.244	-3.231	-3.219	-3.205	-3.190	-3.175	-3.160	-3.144	-3.126	-3.109	-3.091	-3.071	-3.052	-3.032	-3.011	-2.990	-2.969	-2.946	-2.924	-2.900	-2.875	-2.851	-2.825	-2.801	-2.775	-2.749	-2.722	-2.696	-2.669	-2.641	-2.615	-2.588	-2.560	-2.532	-2.506	-2.479	-2.452	-2.426	-2.400	-2.375	-2.350	-2.325	-2.301	-2.278	-2.255	-2.234	-2.211	-2.191	-2.172	-2.152	-2.135	-2.118	-2.101	-2.086	-2.072	-2.059	-2.046	-2.035	-2.024	-2.015	-2.006	-1.998	-1.991	-1.985	-1.979	-1.975	-1.970	-1.968	-1.966	-1.964	-1.962	-1.962	-1.962	-1.962	-1.964	-1.964	-1.966	-1.969	-1.970	-1.971	-1.974	-1.976	-1.978	-1.980	-1.982	-1.984	-1.985	-1.988	-1.989	-1.990	-1.990	-1.991	-1.991	-1.990	-1.990	-1.989	-1.989	-1.988	-1.985	-1.984	-1.980	-1.978	-1.975	-1.972	-1.969	-1.966	-1.962	-1.960	-1.956	-1.952	-1.950	-1.948	-1.944	-1.942	-1.940	-1.939	-1.936	-1.935	-1.935	-1.934	-1.934	-1.935	-1.936	-1.938	-1.940	-1.942	-1.948	-1.951	-1.956	-1.962	-1.968	-1.974	-1.981	-1.989	-1.998	-2.006	-2.016	-2.026	-2.036	-2.047	-2.059	-2.071	-2.084	-2.096	-2.109	-2.124	-2.138	-2.151	-2.166	-2.180	-2.195	-2.211	-2.226	-2.241	-2.256	-2.272	-2.288	-2.304	-2.320	-2.336	-2.351	-2.368	-2.384	-2.401	-2.418	-2.434	-2.450	-2.466	-2.482	-2.500	-2.516	-2.535	-2.552	-2.571	-2.588	-2.606	-2.625	-2.644	-2.662	-2.681	-2.701	-2.720	-2.741	-2.761	-2.781	-2.802	-2.825	-2.845	-2.866	-2.889	-2.912	-2.934	-2.956	-2.980	-3.004	-3.026	-3.050	-3.072	-3.096	-3.120	-3.142	-3.166	-3.190	-3.212	-3.236	-3.259	-3.280	-3.302	-3.324	-3.345	-3.365	-3.385	-3.405	-3.424	-3.441	-3.459	-3.475	-3.490	-3.506	-3.520	-3.534	-3.548	-3.559	-3.571	-3.581	-3.590	-3.600	-3.609	-3.616	-3.624	-3.630	-3.635	-3.639	-3.644	-3.648	-3.650	-3.652	-3.654	-3.655	-3.656	-3.656	-3.656	-3.656	-3.655	-3.654	-3.652	-3.651	-3.649	-3.648	-3.646	-3.644	-3.642	-3.641	-3.640	-3.638	-3.635	-3.634	-3.631	-3.631	-3.630	-3.629	-3.628	-3.628	-3.625	-3.626	-3.626	-3.626	-3.625	-3.628	-3.628	-3.629	-3.629	-3.630	-3.632	-3.634	-3.636	-3.638	-3.640	-3.642	-3.645	-3.648	-3.651	-3.654	-3.656	-3.659	-3.662	-3.666	-3.669	-3.674	-3.678	-3.681	-3.686	-3.689	-3.694	-3.699	-3.702	-3.708	-3.711	-3.716	-3.721	-3.725	-3.729	-3.734	-3.739	-3.742	-3.748	-3.752	-3.756	-3.761	-3.765	-3.770	-3.774	-3.779	-3.782	-3.786	-3.790	-3.794	-3.798	-3.801	-3.804	-3.808	-3.810	-3.812	-3.815	-3.818	-3.820	-3.821	-3.824	-3.825	-3.826	-3.828	-3.828	-3.830	-3.830	-3.831	-3.831	-3.831	-3.831	-3.831	-3.831	-3.831	-3.830	-3.830	-3.830	-3.830	-3.830	-3.830	-3.829	-3.830	-3.830	-3.830	-3.832	-3.832	-3.834	-3.835	-3.838	-3.840	-3.844	-3.846	-3.850	-3.854	-3.858	-3.862	-3.868	-3.872	-3.878	-3.885	-3.891	-3.898	-3.904	-3.912	-3.920	-3.929	-3.938	-3.948	-3.956	-3.965	-3.975	-3.986	-3.995	-4.006	-4.018	-4.029	-4.040	-4.050	-4.062	-4.072	-4.084	-4.095	-4.106	-4.116	-4.128	-4.136	-4.146	-4.156	-4.166	-4.174	-4.182	-4.190	-4.198	-4.206	-4.212	-4.218	-4.224	-4.228	-4.232	-4.235	-4.239	-4.241	-4.241	-4.241	-4.242	-4.240	-4.239	-4.235	-4.232	-4.228	-4.224	-4.218	-4.211	-4.204	-4.196	-4.188	-4.179	-4.169	-4.159	-4.149	-4.136	-4.125	-4.112	-4.099	-4.085	-4.069	-4.055	-4.039	-4.022	-4.006	-3.989	-3.972	-3.955	-3.938	-3.920	-3.901	-3.884	-3.865	-3.846	-3.828	-3.811	-3.792	-3.774	-3.755	-3.738	-3.719	-3.701	-3.684	-3.666	-3.649	-3.631	-3.614	-3.598	-3.582	-3.566	-3.550	-3.536	-3.522	-3.508	-3.495	-3.480	-3.468	-3.455	-3.442	-3.431	-3.420	-3.409	-3.399	-3.388	-3.379	-3.370	-3.361	-3.352	-3.344	-3.336	-3.329	-3.321	-3.315	-3.309	-3.304	-3.298	-3.291	-3.286	-3.281	-3.275	-3.271	-3.266	-3.261	-3.258	-3.252	-3.248	-3.242	-3.238	-3.232	-3.229	-3.224	-3.219	-3.214	-3.209	-3.204	-3.199	-3.194	-3.189	-3.184	-3.180	-3.175	-3.170	-3.165	-3.160	-3.155	-3.150	-3.146	-3.141	-3.138	-3.131	-3.128	-3.122	-3.119	-3.115	-3.111	-3.108	-3.105	-3.102	-3.098	-3.096	-3.094	-3.092	-3.090	-3.090	-3.089	-3.089	-3.089	-3.089	-3.090	-3.091	-3.092	-3.095	-3.096	-3.100	-3.102	-3.108	-3.111	-3.115	-3.119	-3.125	-3.129	-3.135	-3.140	-3.146	-3.151	-3.156	-3.162	-3.168	-3.174	-3.180	-3.185	-3.190	-3.195	-3.200	-3.204	-3.209	-3.212	-3.215	-3.218	-3.221	-3.222	-3.224	-3.225	-3.226	-3.225	-3.224	-3.224	-3.221	-3.218	-3.215	-3.211	-3.206	-3.200	-3.195	-3.188	-3.180	-3.172	-3.164	-3.154	-3.145	-3.135	-3.124	-3.114	-3.101	-3.090	-3.078	-3.066	-3.054	-3.041	-3.029	-3.015	-3.002	-2.989	-2.976	-2.962	-2.950	-2.938	-2.925	-2.914	-2.902	-2.891	-2.881	-2.870	-2.860	-2.851	-2.842	-2.835	-2.828	-2.820	-2.814	-2.809	-2.802	-2.799	-2.795	-2.792	-2.790	-2.788	-2.789	-2.788	-2.788	-2.789	-2.791	-2.791	-2.795	-2.799	-2.802	-2.806	-2.812	-2.816	-2.822	-2.829	-2.835	-2.842	-2.850	-2.858	-2.866	-2.875	-2.882	-2.892	-2.901	-2.910	-2.919	-2.928	-2.936	-2.946	-2.955	-2.964	-2.974	-2.982	-2.992	-3.001	-3.011	-3.020	-3.030	-3.040	-3.049	-3.059	-3.066	-3.076	-3.086	-3.095	-3.105	-3.114	-3.124	-3.132	-3.142	-3.151	-3.162	-3.172	-3.181	-3.191	-3.200	-3.210	-3.221	-3.231	-3.241	-3.251	-3.261	-3.272	-3.282	-3.294	-3.305	-3.315	-3.328	-3.340	-3.351	-3.362	-3.375	-3.389	-3.400	-3.414	-3.426	-3.440	-3.454	-3.466	-3.481	-3.495	-3.510	-3.525	-3.540	-3.555	-3.571	-3.586	-3.602	-3.618	-3.634	-3.651	-3.668	-3.684	-3.701	-3.719	-3.736	-3.754	-3.771	-3.790	-3.808	-3.826	-3.845	-3.865	-3.882	-3.902	-3.921	-3.940	-3.959	-3.978	-3.998	-4.016	-4.035	-4.054	-4.074	-4.093	-4.111	-4.130	-4.149	-4.168	-4.184	-4.202	-4.220	-4.236	-4.252	-4.269	-4.284	-4.300	-4.314	-4.329	-4.342	-4.354	-4.368	-4.379	-4.390	-4.401	-4.411	-4.420	-4.429	-4.436	-4.444	-4.450	-4.456	-4.461	-4.465	-4.469	-4.472	-4.474	-4.475	-4.476	-4.476	-4.476	-4.476	-4.475	-4.472	-4.471	-4.468	-4.465	-4.461	-4.458	-4.454	-4.451	-4.446	-4.441	-4.438	-4.431	-4.428	-4.424	-4.419	-4.415	-4.410	-4.408	-4.404	-4.400	-4.396	-4.394	-4.391	-4.390	-4.389	-4.388	-4.386	-4.386	-4.386	-4.388	-4.389	-4.389	-4.391	-4.394	-4.396	-4.401	-4.404	-4.409	-4.414	-4.418	-4.424	-4.430	-4.436	-4.442	-4.449	-4.456	-4.464	-4.471	-4.479	-4.486	-4.494	-4.502	-4.510	-4.518	-4.526	-4.534	-4.541	-4.549	-4.556	-4.562	-4.569	-4.576	-4.582	-4.589	-4.594	-4.599	-4.602	-4.608	-4.610	-4.612	-4.615	-4.616	-4.618	-4.618	-4.616	-4.616	-4.614	-4.611	-4.609	-4.604	-4.600	-4.594	-4.588	-4.580	-4.571	-4.562	-4.552	-4.542	-4.531	-4.518	-4.505	-4.492	-4.478	-4.461	-4.445	-4.428	-4.410	-4.391	-4.372	-4.352	-4.331	-4.310	-4.289	-4.265	-4.241	-4.218	-4.192	-4.168	-4.142	-4.116	-4.090	-4.064	-4.036	-4.009	-3.982	-3.954	-3.926	-3.899	-3.870	-3.842	-3.814	-3.785	-3.756	-3.728	-3.700	-3.671	-3.644	-3.616	-3.588	-3.561	-3.534	-3.506	-3.481	-3.455	-3.430	-3.406	-3.381	-3.359	-3.334	-3.312	-3.289	-3.268	-3.246	-3.226	-3.206	-3.188	-3.169	-3.150	-3.132	-3.116	-3.099	-3.084	-3.069	-3.054	-3.040	-3.026	-3.012	-3.000	-2.986	-2.974	-2.962	-2.951	-2.939	-2.929	-2.918	-2.908	-2.898	-2.888	-2.876	-2.866	-2.856	-2.848	-2.838	-2.828	-2.818	-2.808	-2.798	-2.788	-2.778	-2.766	-2.756	-2.745	-2.732	-2.722	-2.710	-2.699	-2.686	-2.675	-2.661	-2.648	-2.635	-2.621	-2.606	-2.592	-2.578	-2.564	-2.549	-2.534	-2.520	-2.504	-2.488	-2.471	-2.455	-2.439	-2.422	-2.406	-2.389	-2.372	-2.356	-2.339	-2.322	-2.305	-2.289	-2.274	-2.258	-2.241	-2.226	-2.211	-2.196	-2.181	-2.166	-2.154	-2.140	-2.129	-2.116	-2.105	-2.094	-2.084	-2.072	-2.064	-2.056	-2.047	-2.041	-2.035	-2.030	-2.025	-2.021	-2.018	-2.016	-2.015	-2.014	-2.014	-2.014	-2.015	-2.018	-2.021	-2.025	-2.030	-2.035	-2.040	-2.046	-2.054	-2.061	-2.069	-2.078	-2.086	-2.095	-2.105	-2.116	-2.126	-2.136	-2.148	-2.159	-2.171	-2.182	-2.194	-2.206	-2.218	-2.229	-2.241	-2.252	-2.265	-2.276	-2.288	-2.299	-2.309	-2.320	-2.330	-2.340	-2.351	-2.360	-2.369	-2.379	-2.388	-2.396	-2.405	-2.414	-2.421	-2.430	-2.438	-2.445	-2.452	-2.460	-2.468	-2.475	-2.482	-2.490	-2.498	-2.504	-2.511	-2.519	-2.526	-2.535	-2.541	-2.549	-2.558	-2.565	-2.572	-2.580	-2.588	-2.596	-2.602	-2.611	-2.618	-2.626	-2.634	-2.641	-2.649	-2.656	-2.662	-2.670	-2.676	-2.682	-2.689	-2.695	-2.700	-2.705	-2.709	-2.715	-2.718	-2.722	-2.725	-2.728	-2.729	-2.731	-2.731	-2.731	-2.731	-2.730	-2.729	-2.726	-2.724	-2.720	-2.716	-2.712	-2.706	-2.701	-2.695	-2.689	-2.682	-2.675	-2.668	-2.660	-2.652	-2.642	-2.634	-2.625	-2.616	-2.606	-2.598	-2.589	-2.579	-2.569	-2.559	-2.550	-2.540	-2.531	-2.522	-2.514	-2.505	-2.498	-2.489	-2.481	-2.472	-2.465	-2.458	-2.451	-2.445	-2.440	-2.432	-2.428	-2.422	-2.418	-2.412	-2.409	-2.405	-2.401	-2.398	-2.394	-2.390	-2.388	-2.385	-2.382	-2.380	-2.379	-2.376	-2.374	-2.372	-2.371	-2.370	-2.368	-2.365	-2.365	-2.362	-2.362	-2.361	-2.360	-2.359	-2.358	-2.356	-2.355	-2.354	-2.352	-2.351	-2.350	-2.349	-2.346	-2.345	-2.344	-2.341	-2.340	-2.338	-2.336	-2.332	-2.330	-2.328	-2.325	-2.322	-2.319	-2.315	-2.311	-2.306	-2.302	-2.298	-2.292	-2.288	-2.281	-2.275	-2.269	-2.261	-2.255	-2.246	-2.239	-2.230	-2.221	-2.212	-2.202	-2.194	-2.182	-2.172	-2.162	-2.152	-2.142	-2.131	-2.122	-2.111	-2.101	-2.090	-2.080	-2.069	-2.060	-2.050	-2.041	-2.031	-2.024	-2.014	-2.007	-2.000	-1.994	-1.988	-1.984	-1.978	-1.975	-1.972	-1.969	-1.968	-1.968	-1.968	-1.969	-1.972	-1.975	-1.980	-1.984	-1.990	-1.996	-2.005	-2.013	-2.022	-2.033	-2.042	-2.054	-2.066	-2.078	-2.091	-2.104	-2.118	-2.131	-2.145	-2.160	-2.174	-2.186	-2.201	-2.215	-2.228	-2.241	-2.255	-2.266	-2.279	-2.290	-2.301	-2.310	-2.320	-2.329	-2.335	-2.341	-2.348	-2.351	-2.355	-2.359	-2.359	-2.360	-2.360	-2.358	-2.355	-2.351	-2.348	-2.341	-2.334	-2.328	-2.318	-2.308	-2.298	-2.286	-2.274	-2.261	-2.248	-2.234	-2.220	-2.205	-2.189	-2.174	-2.158	-2.142	-2.125	-2.108	-2.091	-2.075	-2.058	-2.041	-2.025	-2.009	-1.992	-1.976	-1.961	-1.945	-1.931	-1.918	-1.902	-1.890	-1.878	-1.864	-1.852	-1.842	-1.832	-1.821	-1.812	-1.804	-1.796	-1.789	-1.782	-1.776	-1.771	-1.766	-1.761	-1.758	-1.755	-1.750	-1.748	-1.746	-1.745	-1.742	-1.742	-1.741	-1.741	-1.741	-1.741	-1.741	-1.744	-1.744	-1.745	-1.746	-1.748	-1.750	-1.751	-1.751	-1.754	-1.755	-1.758	-1.759	-1.760	-1.762	-1.764	-1.765	-1.766	-1.768	-1.769	-1.770	-1.771	-1.772	-1.774	-1.774	-1.776	-1.778	-1.779	-1.780	-1.781	-1.781	-1.784	-1.784	-1.784	-1.785	-1.786	-1.786	-1.786	-1.788	-1.789	-1.789	-1.790	-1.790	-1.790	-1.790	-1.791	-1.792	-1.791	-1.792	-1.792	-1.791	-1.791	-1.791	-1.791	-1.791	-1.790	-1.790	-1.789	-1.788	-1.786	-1.785	-1.782	-1.781	-1.778	-1.774	-1.771	-1.768	-1.764	-1.760	-1.755	-1.750	-1.744	-1.738	-1.730	-1.722	-1.715	-1.708	-1.699	-1.690	-1.680	-1.670	-1.660	-1.649	-1.638	-1.626	-1.614	-1.601	-1.589	-1.576	-1.561	-1.548	-1.534	-1.519	-1.504	-1.489	-1.474	-1.459	-1.444	-1.428	-1.411	-1.396	-1.380	-1.365	-1.350	-1.335	-1.320	-1.304	-1.290	-1.275	-1.261	-1.249	-1.235	-1.221	-1.210	-1.198	-1.186	-1.175	-1.165	-1.154	-1.145	-1.136	-1.128	-1.119	-1.111	-1.105	-1.098	-1.092	-1.086	-1.081	-1.078	-1.072	-1.070	-1.066	-1.065	-1.062	-1.060	-1.059	-1.058	-1.056	-1.056	-1.055	-1.054	-1.054	-1.054	-1.052	-1.051	-1.051	-1.051	-1.051	-1.049	-1.049	-1.046	-1.046	-1.045	-1.041	-1.040	-1.036	-1.034	-1.031	-1.028	-1.022	-1.019	-1.014	-1.008	-1.001	-0.995	-0.988	-0.981	-0.971	-0.964	-0.955	-0.945	-0.935	-0.926	-0.916	-0.906	-0.895	-0.884	-0.874	-0.862	-0.850	-0.839	-0.828	-0.816	-0.805	-0.794	-0.782	-0.771	-0.760	-0.749	-0.739	-0.728	-0.718	-0.708	-0.699	-0.689	-0.680	-0.670	-0.664	-0.656	-0.649	-0.641	-0.635	-0.630	-0.624	-0.619	-0.614	-0.610	-0.605	-0.602	-0.599	-0.596	-0.592	-0.590	-0.589	-0.586	-0.584	-0.582	-0.579	-0.576	-0.575	-0.572	-0.569	-0.566	-0.564	-0.559	-0.555	-0.550	-0.546	-0.540	-0.535	-0.529	-0.522	-0.514	-0.506	-0.498	-0.489	-0.479	-0.466	-0.456	-0.442	-0.431	-0.416	-0.404	-0.389	-0.374	-0.358	-0.341	-0.324	-0.306	-0.289	-0.270	-0.251	-0.231	-0.212	-0.192	-0.172	-0.151	-0.131	-0.110	-0.089	-0.069	-0.048	-0.026	-0.006	0.014	0.034	0.054	0.074	0.092	0.111	0.129	0.148	0.165	0.182	0.200	0.215	0.231	0.246	0.261	0.274	0.286	0.299	0.309	0.320	0.329	0.339	0.346	0.354	0.361	0.366	0.372	0.375	0.379	0.381	0.384	0.384	0.385	0.385	0.384	0.380	0.379	0.375	0.371	0.366	0.361	0.355	0.349	0.340	0.334	0.325	0.316	0.308	0.298	0.289	0.278	0.268	0.256	0.246	0.235	0.224	0.212	0.200	0.189	0.178	0.166	0.154	0.142	0.131	0.119	0.108	0.098	0.086	0.076	0.066	0.055	0.046	0.036	0.028	0.019	0.010	0.002	-0.005	-0.011	-0.019	-0.024	-0.030	-0.035	-0.040	-0.044	-0.048	-0.050	-0.052	-0.055	-0.056	-0.056	-0.058	-0.058	-0.056	-0.056	-0.055	-0.055	-0.052	-0.050	-0.046	-0.044	-0.040	-0.035	-0.030	-0.025	-0.020	-0.014	-0.010	-0.002	0.004	0.010	0.016	0.022	0.030	0.038	0.045	0.052	0.061	0.069	0.078	0.085	0.094	0.101	0.110	0.119	0.128	0.135	0.142	0.151	0.160	0.166	0.175	0.182	0.191	0.198	0.205	0.212	0.220	0.226	0.232	0.239	0.245	0.251	0.258	0.262	0.268	0.272	0.278	0.281	0.285	0.290	0.294	0.298	0.300	0.302	0.306	0.309	0.311	0.314	0.315	0.318	0.319	0.321	0.322	0.324	0.326	0.328	0.329	0.330	0.331	0.331	0.334	0.334	0.335	0.338	0.339	0.340	0.341	0.342	0.342	0.345	0.346	0.348	0.350	0.351	0.354	0.354	0.355	0.358	0.359	0.361	0.362	0.364	0.365	0.365	0.368	0.368	0.370	0.370	0.370	0.371	0.371	0.371	0.370	0.370	0.369	0.366	0.365	0.362	0.360	0.356	0.352	0.349	0.344	0.339	0.332	0.328	0.321	0.314	0.306	0.299	0.290	0.281	0.271	0.261	0.251	0.241	0.230	0.219	0.208	0.195	0.182	0.170	0.159	0.146	0.132	0.120	0.106	0.092	0.080	0.066	0.052	0.041	0.028	0.014	0.000	-0.011	-0.025	-0.036	-0.049	-0.060	-0.071	-0.081	-0.092	-0.101	-0.110	-0.119	-0.126	-0.135	-0.141	-0.146	-0.152	-0.159	-0.164	-0.166	-0.169	-0.171	-0.172	-0.174	-0.175	-0.175	-0.172	-0.170	-0.169	-0.166	-0.161	-0.156	-0.151	-0.145	-0.138	-0.131	-0.124	-0.116	-0.108	-0.096	-0.088	-0.078	-0.066	-0.056	-0.045	-0.034	-0.022	-0.011	0.001	0.012	0.024	0.036	0.048	0.059	0.070	0.080	0.091	0.101	0.110	0.119	0.128	0.136	0.144	0.150	0.155	0.160	0.164	0.169	0.170	0.171	0.172	0.172	0.170	0.168	0.164	0.160	0.152	0.146	0.139	0.130	0.120	0.110	0.098	0.085	0.071	0.058	0.041	0.025	0.009	-0.010	-0.028	-0.046	-0.068	-0.086	-0.108	-0.129	-0.150	-0.171	-0.194	-0.216	-0.239	-0.260	-0.284	-0.305	-0.328	-0.350	-0.372	-0.394	-0.415	-0.435	-0.456	-0.475	-0.495	-0.514	-0.532	-0.550	-0.568	-0.585	-0.601	-0.616	-0.631	-0.646	-0.660	-0.672	-0.685	-0.699	-0.710	-0.720	-0.731	-0.741	-0.750	-0.759	-0.768	-0.775	-0.782	-0.791	-0.796	-0.804	-0.809	-0.816	-0.821	-0.826	-0.831	-0.836	-0.841	-0.845	-0.849	-0.854	-0.856	-0.859	-0.862	-0.866	-0.869	-0.871	-0.874	-0.875	-0.878	-0.879	-0.880	-0.880	-0.881	-0.880	-0.880	-0.879	-0.875	-0.872	-0.869	-0.864	-0.860	-0.852	-0.846	-0.838	-0.830	-0.819	-0.808	-0.796	-0.781	-0.769	-0.752	-0.735	-0.716	-0.698	-0.676	-0.655	-0.631	-0.606	-0.579	-0.552	-0.524	-0.495	-0.462	-0.431	-0.398	-0.364	-0.328	-0.291	-0.252	-0.214	-0.175	-0.134	-0.095	-0.052	-0.010	0.032	0.076	0.119	0.162	0.206	0.250	0.295	0.338	0.381	0.425	0.469	0.510	0.552	0.594	0.635	0.675	0.715	0.754	0.791	0.828	0.862	0.898	0.930	0.962	0.992	1.020	1.049	1.074	1.099	1.121	1.144	1.164	1.182	1.199	1.212	1.226	1.239	1.250	1.259	1.266	1.271	1.275	1.278	1.279	1.278	1.278	1.274	1.269	1.264	1.256	1.249	1.239	1.229	1.216	1.202	1.189	1.172	1.156	1.139	1.120	1.101	1.080	1.060	1.036	1.014	0.991	0.968	0.941	0.916	0.889	0.862	0.835	0.806	0.778	0.749	0.718	0.688	0.656	0.624	0.594	0.561	0.528	0.494	0.460	0.426	0.391	0.355	0.320	0.285	0.249	0.212	0.175	0.140	0.101	0.064	0.026	-0.011	-0.050	-0.089	-0.126	-0.165	-0.204	-0.244	-0.282	-0.322	-0.362	-0.402	-0.441	-0.482	-0.522	-0.562	-0.602	-0.642	-0.684	-0.724	-0.762	-0.804	-0.844	-0.884	-0.924	-0.964	-1.005	-1.044	-1.084	-1.122	-1.162	-1.202	-1.240	-1.279	-1.316	-1.354	-1.392	-1.429	-1.466	-1.501	-1.538	-1.571	-1.606	-1.640	-1.672	-1.705	-1.736	-1.768	-1.796	-1.826	-1.854	-1.881	-1.908	-1.932	-1.955	-1.979	-2.000	-2.020	-2.040	-2.059	-2.075	-2.091	-2.105	-2.120	-2.131	-2.142	-2.151	-2.159	-2.166	-2.172	-2.176	-2.179	-2.181	-2.181	-2.181	-2.179	-2.176	-2.171	-2.165	-2.159	-2.151	-2.141	-2.132	-2.121	-2.109	-2.096	-2.082	-2.069	-2.052	-2.036	-2.019	-2.001	-1.982	-1.962	-1.942	-1.922	-1.901	-1.879	-1.856	-1.834	-1.811	-1.788	-1.764	-1.739	-1.714	-1.689	-1.662	-1.638	-1.611	-1.584	-1.558	-1.529	-1.502	-1.474	-1.446	-1.418	-1.390	-1.360	-1.331	-1.301	-1.272	-1.241	-1.211	-1.181	-1.151	-1.120	-1.089	-1.058	-1.028	-0.996	-0.964	-0.934	-0.901	-0.869	-0.836	-0.804	-0.771	-0.739	-0.706	-0.675	-0.641	-0.610	-0.578	-0.545	-0.512	-0.480	-0.448	-0.415	-0.384	-0.351	-0.320	-0.288	-0.256	-0.225	-0.194	-0.164	-0.134	-0.102	-0.072	-0.042	-0.011	0.018	0.048	0.076	0.104	0.134	0.161	0.190	0.216	0.245	0.271	0.299	0.325	0.352	0.378	0.404	0.429	0.454	0.479	0.504	0.529	0.552	0.576	0.599	0.621	0.645	0.666	0.689	0.709	0.731	0.750	0.771	0.790	0.810	0.828	0.845	0.862	0.880	0.896	0.910	0.925	0.939	0.951	0.964	0.975	0.986	0.996	1.005	1.014	1.020	1.026	1.031	1.035	1.039	1.042	1.044	1.044	1.044	1.044	1.041	1.039	1.036	1.032	1.028	1.021	1.015	1.009	1.001	0.994	0.984	0.975	0.966	0.956	0.948	0.936	0.925	0.915	0.904	0.894	0.881	0.870	0.859	0.849	0.838	0.825	0.815	0.804	0.794	0.782	0.774	0.764	0.752	0.744	0.734	0.726	0.718	0.708	0.700	0.692	0.684	0.675	0.668	0.660	0.652	0.645	0.639	0.631	0.625	0.619	0.611	0.605	0.599	0.592	0.586	0.580	0.575	0.568	0.562	0.555	0.550	0.544	0.539	0.531	0.526	0.521	0.515	0.509	0.504	0.498	0.491	0.486	0.481	0.475	0.469	0.464	0.459	0.452	0.448	0.444	0.439	0.434	0.429	0.424	0.418	0.414	0.409	0.404	0.399	0.392	0.389	0.382	0.378	0.372	0.366	0.361	0.355	0.349	0.342	0.335	0.328	0.320	0.312	0.305	0.295	0.288	0.278	0.268	0.258	0.245	0.234	0.221	0.208	0.195	0.180	0.164	0.149	0.131	0.116	0.098	0.080	0.060	0.041	0.021	0.000	-0.021	-0.044	-0.066	-0.090	-0.112	-0.136	-0.161	-0.186	-0.211	-0.235	-0.261	-0.286	-0.312	-0.338	-0.364	-0.390	-0.416	-0.442	-0.469	-0.495	-0.520	-0.546	-0.571	-0.596	-0.621	-0.645	-0.669	-0.694	-0.718	-0.740	-0.764	-0.786	-0.808	-0.830	-0.851	-0.872	-0.892	-0.914	-0.934	-0.954	-0.972	-0.991	-1.011	-1.029	-1.048	-1.065	-1.084	-1.101	-1.120	-1.138	-1.155	-1.172	-1.190	-1.209	-1.225	-1.242	-1.259	-1.276	-1.294	-1.310	-1.328	-1.342	-1.360	-1.378	-1.394	-1.410	-1.425	-1.442	-1.459	-1.475	-1.490	-1.506	-1.521	-1.538	-1.552	-1.568	-1.581	-1.596	-1.610	-1.625	-1.638	-1.651	-1.665	-1.678	-1.690	-1.702	-1.712	-1.724	-1.735	-1.746	-1.756	-1.768	-1.776	-1.785	-1.794	-1.804	-1.812	-1.820	-1.829	-1.838	-1.846	-1.854	-1.861	-1.869	-1.878	-1.885	-1.894	-1.901	-1.909	-1.919	-1.926	-1.935	-1.945	-1.955	-1.965	-1.976	-1.988	-1.999	-2.011	-2.025	-2.039	-2.054	-2.069	-2.085	-2.102	-2.119	-2.138	-2.156	-2.176	-2.196	-2.218	-2.240	-2.262	-2.286	-2.310	-2.334	-2.359	-2.385	-2.412	-2.439	-2.466	-2.494	-2.521	-2.550	-2.579	-2.606	-2.636	-2.664	-2.692	-2.721	-2.750	-2.779	-2.806	-2.834	-2.861	-2.889	-2.915	-2.941	-2.968	-2.992	-3.016	-3.040	-3.062	-3.085	-3.105	-3.126	-3.145	-3.164	-3.181	-3.199	-3.214	-3.229	-3.241	-3.255	-3.268	-3.279	-3.288	-3.296	-3.305	-3.312	-3.320	-3.325	-3.330	-3.334	-3.338	-3.340	-3.341	-3.342	-3.342	-3.342	-3.341	-3.339	-3.336	-3.334	-3.330	-3.325	-3.320	-3.315	-3.310	-3.302	-3.298	-3.289	-3.282	-3.274	-3.266	-3.256	-3.248	-3.238	-3.229	-3.218	-3.208	-3.196	-3.186	-3.174	-3.164	-3.151	-3.140	-3.129	-3.116	-3.104	-3.092	-3.080	-3.068	-3.056	-3.044	-3.031	-3.020	-3.009	-2.998	-2.986	-2.975	-2.965	-2.954	-2.945	-2.935	-2.926	-2.916	-2.909	-2.901	-2.894	-2.889	-2.884	-2.879	-2.875	-2.872	-2.870	-2.870	-2.870	-2.870	-2.871	-2.874	-2.876	-2.881	-2.886	-2.890	-2.898	-2.905	-2.911	-2.920	-2.930	-2.939	-2.949	-2.960	-2.972	-2.984	-2.996	-3.008	-3.021	-3.034	-3.048	-3.061	-3.075	-3.088	-3.100	-3.112	-3.125	-3.138	-3.150	-3.161	-3.171	-3.181	-3.191	-3.199	-3.206	-3.214	-3.220	-3.225	-3.229	-3.232	-3.234	-3.235	-3.235	-3.234	-3.232	-3.229	-3.225	-3.220	-3.212	-3.206	-3.198	-3.189	-3.178	-3.168	-3.155	-3.141	-3.129	-3.114	-3.100	-3.084	-3.068	-3.052	-3.035	-3.019	-3.001	-2.984	-2.966	-2.949	-2.930	-2.912	-2.895	-2.878	-2.860	-2.844	-2.828	-2.811	-2.795	-2.779	-2.765	-2.750	-2.735	-2.722	-2.709	-2.698	-2.686	-2.674	-2.664	-2.654	-2.645	-2.636	-2.629	-2.620	-2.614	-2.606	-2.601	-2.598	-2.591	-2.589	-2.585	-2.582	-2.580	-2.579	-2.578	-2.578	-2.578	-2.578	-2.579	-2.579	-2.581	-2.584	-2.586	-2.590	-2.594	-2.598	-2.601	-2.608	-2.611	-2.618	-2.624	-2.630	-2.638	-2.644	-2.652	-2.661	-2.670	-2.679	-2.689	-2.699	-2.710	-2.721	-2.732	-2.745	-2.758	-2.770	-2.784	-2.798	-2.810	-2.825	-2.840	-2.854	-2.870	-2.885	-2.900	-2.918	-2.934	-2.950	-2.966	-2.984	-3.001	-3.018	-3.035	-3.052	-3.070	-3.086	-3.102	-3.119	-3.136	-3.151	-3.168	-3.184	-3.198	-3.214	-3.229	-3.241	-3.255	-3.268	-3.281	-3.294	-3.304	-3.314	-3.324	-3.334	-3.341	-3.350	-3.356	-3.362	-3.366	-3.372	-3.375	-3.379	-3.381	-3.382	-3.384	-3.384	-3.382	-3.381	-3.380	-3.378	-3.374	-3.370	-3.365	-3.360	-3.354	-3.349	-3.341	-3.335	-3.328	-3.321	-3.314	-3.306	-3.298	-3.289	-3.281	-3.272	-3.266	-3.258	-3.249	-3.241	-3.235	-3.226	-3.220	-3.212	-3.208	-3.201	-3.196	-3.190	-3.186	-3.182	-3.178	-3.176	-3.172	-3.170	-3.169	-3.168	-3.168	-3.168	-3.168	-3.168	-3.169	-3.171	-3.172	-3.175	-3.179	-3.181	-3.185	-3.189	-3.195	-3.199	-3.205	-3.210	-3.215	-3.221	-3.228	-3.235	-3.240	-3.246	-3.252	-3.260	-3.268	-3.274	-3.280	-3.288	-3.295	-3.300	-3.308	-3.314	-3.320	-3.328	-3.334	-3.341	-3.348	-3.354	-3.360	-3.366	-3.372	-3.378	-3.384	-3.389	-3.394	-3.399	-3.404	-3.408	-3.412	-3.418	-3.421	-3.426	-3.430	-3.434	-3.438	-3.439	-3.442	-3.446	-3.448	-3.450	-3.451	-3.454	-3.455	-3.456	-3.456	-3.456	-3.456	-3.456	-3.455	-3.455	-3.452	-3.451	-3.449	-3.446	-3.442	-3.440	-3.435	-3.431	-3.428	-3.421	-3.416	-3.410	-3.404	-3.396	-3.389	-3.381	-3.374	-3.365	-3.356	-3.348	-3.339	-3.329	-3.319	-3.309	-3.299	-3.289	-3.278	-3.268	-3.258	-3.246	-3.235	-3.224	-3.212	-3.202	-3.191	-3.180	-3.170	-3.160	-3.149	-3.140	-3.129	-3.120	-3.109	-3.100	-3.090	-3.081	-3.072	-3.064	-3.054	-3.045	-3.036	-3.029	-3.020	-3.012	-3.005	-2.996	-2.989	-2.981	-2.972	-2.965	-2.956	-2.949	-2.940	-2.931	-2.924	-2.914	-2.904	-2.894	-2.884	-2.872	-2.862	-2.850	-2.839	-2.828	-2.815	-2.800	-2.788	-2.774	-2.760	-2.744	-2.729	-2.712	-2.696	-2.679	-2.662	-2.645	-2.628	-2.609	-2.589	-2.570	-2.550	-2.531	-2.511	-2.491	-2.471	-2.452	-2.432	-2.412	-2.392	-2.374	-2.355	-2.336	-2.318	-2.300	-2.282	-2.266	-2.249	-2.234	-2.218	-2.204	-2.190	-2.178	-2.165	-2.154	-2.142	-2.134	-2.125	-2.116	-2.109	-2.101	-2.096	-2.091	-2.086	-2.082	-2.079	-2.076	-2.075	-2.072	-2.072	-2.072	-2.071	-2.072	-2.074	-2.075	-2.075	-2.076	-2.079	-2.080	-2.082	-2.082	-2.085	-2.086	-2.088	-2.088	-2.089	-2.089	-2.088	-2.089	-2.088	-2.086	-2.084	-2.081	-2.079	-2.075	-2.070	-2.066	-2.062	-2.056	-2.051	-2.044	-2.038	-2.030	-2.024	-2.015	-2.007	-2.000	-1.992	-1.985	-1.976	-1.968	-1.960	-1.952	-1.944	-1.938	-1.930	-1.924	-1.918	-1.911	-1.906	-1.901	-1.898	-1.894	-1.890	-1.888	-1.886	-1.885	-1.885	-1.886	-1.888	-1.890	-1.892	-1.898	-1.902	-1.906	-1.914	-1.919	-1.926	-1.934	-1.942	-1.951	-1.960	-1.970	-1.981	-1.991	-2.002	-2.014	-2.027	-2.039	-2.051	-2.064	-2.076	-2.089	-2.101	-2.114	-2.126	-2.139	-2.152	-2.165	-2.178	-2.189	-2.202	-2.215	-2.226	-2.238	-2.250	-2.261	-2.274	-2.284	-2.296	-2.308	-2.319	-2.330	-2.341	-2.354	-2.365	-2.376	-2.389	-2.401	-2.414	-2.425	-2.439	-2.451	-2.465	-2.479	-2.491	-2.506	-2.521	-2.536	-2.551	-2.568	-2.585	-2.601	-2.618	-2.636	-2.654	-2.672	-2.690	-2.709	-2.729	-2.749	-2.769	-2.789	-2.810	-2.830	-2.851	-2.871	-2.892	-2.912	-2.934	-2.954	-2.974	-2.994	-3.012	-3.032	-3.050	-3.069	-3.086	-3.102	-3.119	-3.134	-3.149	-3.164	-3.178	-3.190	-3.202	-3.214	-3.224	-3.234	-3.241	-3.251	-3.258	-3.264	-3.270	-3.275	-3.279	-3.282	-3.286	-3.289	-3.290	-3.291	-3.292	-3.291	-3.291	-3.291	-3.289	-3.288	-3.286	-3.284	-3.281	-3.280	-3.278	-3.276	-3.274	-3.272	-3.270	-3.269	-3.266	-3.266	-3.265	-3.264	-3.262	-3.262	-3.262	-3.262	-3.262	-3.264	-3.265	-3.266	-3.268	-3.269	-3.272	-3.274	-3.278	-3.280	-3.284	-3.288	-3.291	-3.295	-3.300	-3.304	-3.309	-3.312	-3.316	-3.321	-3.326	-3.331	-3.335	-3.339	-3.342	-3.348	-3.352	-3.358	-3.361	-3.365	-3.369	-3.374	-3.378	-3.381	-3.384	-3.388	-3.390	-3.394	-3.396	-3.399	-3.402	-3.404	-3.408	-3.410	-3.412	-3.415	-3.418	-3.420	-3.421	-3.422	-3.425	-3.426	-3.429	-3.431	-3.432	-3.434	-3.436	-3.436	-3.438	-3.440	-3.441	-3.441	-3.444	-3.445	-3.446	-3.448	-3.448	-3.450	-3.451	-3.451	-3.454	-3.455	-3.455	-3.456	-3.456	-3.458	-3.459	-3.460	-3.461	-3.461	-3.462	-3.462	-3.464	-3.465	-3.466	-3.466	-3.468	-3.469	-3.471	-3.472	-3.475	-3.476	-3.479	-3.481	-3.484	-3.488	-3.491	-3.494	-3.498	-3.502	-3.508	-3.512	-3.518	-3.522	-3.528	-3.534	-3.541	-3.549	-3.555	-3.564	-3.571	-3.580	-3.590	-3.599	-3.609	-3.619	-3.629	-3.640	-3.652	-3.664	-3.676	-3.688	-3.701	-3.715	-3.728	-3.741	-3.754	-3.766	-3.781	-3.794	-3.808	-3.821	-3.834	-3.848	-3.861	-3.874	-3.886	-3.899	-3.910	-3.921	-3.932	-3.942	-3.952	-3.962	-3.970	-3.979	-3.986	-3.992	-3.998	-4.003	-4.006	-4.009	-4.010	-4.011	-4.010	-4.010	-4.006	-4.004	-4.000	-3.995	-3.989	-3.982	-3.975	-3.966	-3.956	-3.945	-3.934	-3.921	-3.908	-3.892	-3.876	-3.861	-3.844	-3.826	-3.808	-3.789	-3.769	-3.748	-3.728	-3.706	-3.685	-3.662	-3.641	-3.618	-3.595	-3.572	-3.550	-3.526	-3.502	-3.479	-3.456	-3.432	-3.410	-3.388	-3.364	-3.341	-3.320	-3.299	-3.276	-3.256	-3.236	-3.216	-3.198	-3.178	-3.159	-3.141	-3.124	-3.106	-3.090	-3.074	-3.060	-3.045	-3.030	-3.018	-3.004	-2.991	-2.980	-2.969	-2.958	-2.948	-2.938	-2.929	-2.919	-2.911	-2.904	-2.898	-2.890	-2.884	-2.878	-2.872	-2.866	-2.861	-2.856	-2.851	-2.848	-2.842	-2.838	-2.834	-2.831	-2.828	-2.825	-2.821	-2.818	-2.815	-2.812	-2.810	-2.806	-2.805	-2.802	-2.800	-2.798	-2.796	-2.794	-2.792	-2.791	-2.789	-2.788	-2.786	-2.785	-2.784	-2.781	-2.780	-2.779	-2.778	-2.776	-2.776	-2.776	-2.775	-2.774	-2.775	-2.775	-2.775	-2.775	-2.776	-2.776	-2.778	-2.779	-2.780	-2.781	-2.782	-2.785	-2.786	-2.788	-2.790	-2.791	-2.794	-2.796	-2.799	-2.801	-2.804	-2.808	-2.809	-2.811	-2.815	-2.816	-2.819	-2.821	-2.824	-2.826	-2.828	-2.830	-2.831	-2.832	-2.834	-2.835	-2.836	-2.835	-2.835	-2.835	-2.834	-2.834	-2.832	-2.831	-2.829	-2.828	-2.825	-2.822	-2.820	-2.816	-2.812	-2.809	-2.804	-2.800	-2.794	-2.789	-2.784	-2.778	-2.771	-2.764	-2.758	-2.751	-2.744	-2.736	-2.730	-2.722	-2.715	-2.709	-2.701	-2.695	-2.688	-2.681	-2.672	-2.666	-2.659	-2.652	-2.646	-2.640	-2.635	-2.629	-2.624	-2.620	-2.615	-2.611	-2.606	-2.604	-2.601	-2.599	-2.596	-2.594	-2.592	-2.591	-2.590	-2.589	-2.590	-2.589	-2.590	-2.590	-2.591	-2.592	-2.594	-2.595	-2.598	-2.600	-2.602	-2.605	-2.609	-2.611	-2.614	-2.618	-2.620	-2.624	-2.628	-2.632	-2.636	-2.640	-2.645	-2.649	-2.654	-2.658	-2.662	-2.668	-2.671	-2.676	-2.680	-2.685	-2.690	-2.695	-2.700	-2.705	-2.711	-2.716	-2.722	-2.729	-2.735	-2.742	-2.749	-2.756	-2.764	-2.772	-2.781	-2.790	-2.800	-2.810	-2.819	-2.830	-2.841	-2.854	-2.865	-2.878	-2.890	-2.904	-2.916	-2.931	-2.946	-2.961	-2.976	-2.991	-3.008	-3.024	-3.041	-3.058	-3.075	-3.092	-3.110	-3.128	-3.146	-3.164	-3.182	-3.201	-3.220	-3.239	-3.258	-3.276	-3.295	-3.312	-3.331	-3.350	-3.368	-3.385	-3.402	-3.421	-3.438	-3.454	-3.470	-3.488	-3.502	-3.518	-3.532	-3.549	-3.562	-3.578	-3.590	-3.604	-3.618	-3.630	-3.642	-3.655	-3.668	-3.679	-3.690	-3.701	-3.712	-3.724	-3.734	-3.745	-3.755	-3.765	-3.774	-3.785	-3.794	-3.804	-3.814	-3.824	-3.831	-3.841	-3.851	-3.861	-3.870	-3.880	-3.890	-3.900	-3.909	-3.919	-3.928	-3.936	-3.946	-3.955	-3.965	-3.974	-3.984	-3.992	-4.001	-4.011	-4.020	-4.029	-4.037	-4.048	-4.056	-4.064	-4.072	-4.081	-4.089	-4.096	-4.104	-4.111	-4.119	-4.125	-4.132	-4.139	-4.145	-4.151	-4.158	-4.162	-4.168	-4.174	-4.179	-4.182	-4.188	-4.192	-4.196	-4.200	-4.204	-4.208	-4.211	-4.215	-4.219	-4.222	-4.224	-4.228	-4.230	-4.234	-4.238	-4.239	-4.242	-4.244	-4.246	-4.249	-4.251	-4.254	-4.255	-4.258	-4.259	-4.260	-4.264	-4.265	-4.266	-4.268	-4.269	-4.270	-4.271	-4.271	-4.272	-4.274	-4.274	-4.276	-4.276	-4.276	-4.276	-4.276	-4.276	-4.278	-4.276	-4.275	-4.275	-4.274	-4.274	-4.274	-4.271	-4.271	-4.269	-4.269	-4.266	-4.265	-4.262	-4.260	-4.258	-4.256	-4.252	-4.250	-4.248	-4.244	-4.240	-4.236	-4.232	-4.230	-4.225	-4.221	-4.216	-4.212	-4.206	-4.201	-4.195	-4.190	-4.182	-4.176	-4.170	-4.161	-4.154	-4.145	-4.136	-4.128	-4.116	-4.106	-4.095	-4.084	-4.070	-4.058	-4.044	-4.029	-4.014	-3.999	-3.982	-3.966	-3.948	-3.929	-3.909	-3.889	-3.869	-3.846	-3.824	-3.801	-3.776	-3.752	-3.728	-3.701	-3.675	-3.648	-3.620	-3.591	-3.562	-3.534	-3.502	-3.472	-3.441	-3.411	-3.380	-3.349	-3.316	-3.285	-3.252	-3.221	-3.190	-3.159	-3.128	-3.096	-3.065	-3.036	-3.005	-2.976	-2.946	-2.918	-2.890	-2.862	-2.838	-2.810	-2.786	-2.761	-2.739	-2.715	-2.694	-2.674	-2.654	-2.635	-2.616	-2.599	-2.582	-2.568	-2.554	-2.540	-2.526	-2.514	-2.502	-2.491	-2.481	-2.471	-2.462	-2.454	-2.446	-2.439	-2.432	-2.426	-2.419	-2.414	-2.408	-2.402	-2.398	-2.391	-2.386	-2.381	-2.376	-2.371	-2.365	-2.359	-2.354	-2.348	-2.341	-2.335	-2.329	-2.321	-2.314	-2.308	-2.300	-2.291	-2.282	-2.274	-2.265	-2.256	-2.246	-2.235	-2.226	-2.215	-2.204	-2.191	-2.181	-2.169	-2.158	-2.145	-2.134	-2.121	-2.110	-2.098	-2.085	-2.074	-2.062	-2.051	-2.039	-2.027	-2.016	-2.006	-1.996	-1.986	-1.978	-1.969	-1.960	-1.952	-1.946	-1.939	-1.932	-1.926	-1.921	-1.918	-1.914	-1.912	-1.909	-1.908	-1.908	-1.908	-1.908	-1.909	-1.911	-1.915	-1.918	-1.921	-1.925	-1.931	-1.938	-1.944	-1.951	-1.959	-1.966	-1.975	-1.982	-1.991	-2.000	-2.010	-2.020	-2.029	-2.039	-2.049	-2.059	-2.069	-2.079	-2.089	-2.099	-2.109	-2.118	-2.128	-2.136	-2.146	-2.154	-2.162	-2.170	-2.178	-2.184	-2.191	-2.199	-2.204	-2.210	-2.215	-2.220	-2.225	-2.230	-2.234	-2.236	-2.241	-2.245	-2.248	-2.250	-2.254	-2.256	-2.260	-2.261	-2.265	-2.268	-2.270	-2.274	-2.278	-2.280	-2.282	-2.288	-2.291	-2.295	-2.299	-2.304	-2.309	-2.314	-2.320	-2.325	-2.331	-2.338	-2.344	-2.350	-2.358	-2.365	-2.371	-2.379	-2.388	-2.395	-2.402	-2.411	-2.419	-2.428	-2.435	-2.442	-2.450	-2.458	-2.466	-2.472	-2.480	-2.488	-2.494	-2.500	-2.506	-2.511	-2.516	-2.520	-2.524	-2.528	-2.530	-2.532	-2.534	-2.536	-2.536	-2.536	-2.536	-2.534	-2.534	-2.532	-2.529	-2.528	-2.522	-2.520	-2.515	-2.511	-2.508	-2.501	-2.498	-2.491	-2.485	-2.480	-2.472	-2.466	-2.461	-2.455	-2.449	-2.442	-2.436	-2.430	-2.424	-2.418	-2.411	-2.406	-2.400	-2.395	-2.389	-2.385	-2.380	-2.376	-2.372	-2.369	-2.365	-2.362	-2.359	-2.356	-2.354	-2.351	-2.350	-2.348	-2.346	-2.345	-2.342	-2.341	-2.340	-2.339	-2.338	-2.336	-2.335	-2.335	-2.334	-2.332	-2.331	-2.331	-2.329	-2.329	-2.328	-2.326	-2.325	-2.322	-2.321	-2.319	-2.318	-2.315	-2.314	-2.310	-2.308	-2.304	-2.301	-2.298	-2.294	-2.290	-2.285	-2.281	-2.276	-2.271	-2.266	-2.260	-2.255	-2.250	-2.244	-2.236	-2.231	-2.224	-2.218	-2.210	-2.201	-2.194	-2.186	-2.178	-2.169	-2.161	-2.151	-2.142	-2.132	-2.124	-2.114	-2.104	-2.095	-2.085	-2.075	-2.066	-2.058	-2.047	-2.038	-2.030	-2.021	-2.013	-2.004	-1.996	-1.989	-1.982	-1.975	-1.969	-1.964	-1.958	-1.952	-1.948	-1.945	-1.942	-1.939	-1.939	-1.936	-1.936	-1.938	-1.938	-1.940	-1.942	-1.945	-1.949	-1.954	-1.960	-1.965	-1.972	-1.980	-1.989	-1.998	-2.006	-2.018	-2.027	-2.039	-2.050	-2.062	-2.074	-2.086	-2.099	-2.111	-2.124	-2.136	-2.149	-2.161	-2.175	-2.186	-2.199	-2.211	-2.222	-2.232	-2.244	-2.254	-2.264	-2.274	-2.281	-2.290	-2.298	-2.305	-2.310	-2.316	-2.320	-2.325	-2.328	-2.329	-2.332	-2.332	-2.332	-2.332	-2.331	-2.328	-2.325	-2.320	-2.316	-2.311	-2.306	-2.299	-2.291	-2.284	-2.275	-2.268	-2.258	-2.249	-2.239	-2.229	-2.218	-2.208	-2.196	-2.185	-2.174	-2.162	-2.151	-2.139	-2.129	-2.116	-2.105	-2.094	-2.082	-2.071	-2.060	-2.050	-2.040	-2.030	-2.020	-2.011	-2.002	-1.994	-1.985	-1.978	-1.970	-1.962	-1.955	-1.949	-1.942	-1.938	-1.931	-1.926	-1.922	-1.918	-1.914	-1.911	-1.908	-1.905	-1.901	-1.899	-1.896	-1.895	-1.892	-1.891	-1.889	-1.888	-1.888	-1.886	-1.885	-1.884	-1.884	-1.884	-1.881	-1.881	-1.881	-1.880	-1.879	-1.879	-1.878	-1.876	-1.875	-1.872	-1.872	-1.870	-1.869	-1.866	-1.864	-1.862	-1.861	-1.859	-1.856	-1.855	-1.852	-1.849	-1.846	-1.844	-1.842	-1.839	-1.836	-1.834	-1.831	-1.828	-1.824	-1.820	-1.818	-1.814	-1.811	-1.808	-1.805	-1.801	-1.798	-1.794	-1.790	-1.788	-1.784	-1.780	-1.776	-1.772	-1.769	-1.766	-1.762	-1.759	-1.755	-1.751	-1.749	-1.744	-1.740	-1.735	-1.731	-1.728	-1.722	-1.718	-1.714	-1.709	-1.702	-1.698	-1.692	-1.686	-1.680	-1.674	-1.668	-1.660	-1.654	-1.648	-1.640	-1.632	-1.625	-1.615	-1.608	-1.599	-1.590	-1.581	-1.572	-1.564	-1.554	-1.544	-1.535	-1.525	-1.515	-1.504	-1.495	-1.485	-1.475	-1.464	-1.454	-1.444	-1.432	-1.422	-1.412	-1.402	-1.391	-1.381	-1.371	-1.361	-1.351	-1.341	-1.331	-1.324	-1.314	-1.305	-1.296	-1.288	-1.280	-1.270	-1.262	-1.255	-1.248	-1.240	-1.232	-1.225	-1.219	-1.211	-1.205	-1.199	-1.191	-1.185	-1.178	-1.172	-1.166	-1.159	-1.152	-1.146	-1.141	-1.135	-1.129	-1.122	-1.115	-1.109	-1.102	-1.096	-1.089	-1.081	-1.074	-1.066	-1.060	-1.052	-1.044	-1.036	-1.028	-1.020	-1.011	-1.001	-0.992	-0.982	-0.975	-0.964	-0.955	-0.945	-0.935	-0.925	-0.915	-0.904	-0.894	-0.882	-0.871	-0.861	-0.850	-0.839	-0.828	-0.818	-0.806	-0.795	-0.785	-0.774	-0.762	-0.752	-0.741	-0.732	-0.722	-0.711	-0.701	-0.692	-0.682	-0.674	-0.665	-0.656	-0.648	-0.639	-0.630	-0.624	-0.615	-0.608	-0.601	-0.595	-0.589	-0.582	-0.578	-0.571	-0.566	-0.562	-0.559	-0.554	-0.550	-0.546	-0.542	-0.540	-0.538	-0.534	-0.532	-0.530	-0.528	-0.526	-0.524	-0.521	-0.519	-0.516	-0.515	-0.514	-0.511	-0.509	-0.506	-0.505	-0.502	-0.500	-0.496	-0.494	-0.491	-0.488	-0.484	-0.480	-0.476	-0.471	-0.466	-0.461	-0.455	-0.450	-0.444	-0.436	-0.430	-0.422	-0.415	-0.408	-0.400	-0.391	-0.384	-0.374	-0.365	-0.355	-0.345	-0.335	-0.324	-0.314	-0.304	-0.292	-0.281	-0.269	-0.258	-0.246	-0.232	-0.221	-0.209	-0.198	-0.185	-0.172	-0.160	-0.149	-0.136	-0.124	-0.112	-0.101	-0.088	-0.076	-0.064	-0.054	-0.041	-0.030	-0.019	-0.008	0.004	0.012	0.024	0.034	0.042	0.052	0.061	0.070	0.078	0.086	0.094	0.101	0.109	0.115	0.120	0.126	0.131	0.135	0.140	0.145	0.148	0.150	0.151	0.152	0.154	0.155	0.154	0.154	0.151	0.150	0.148	0.145	0.141	0.139	0.134	0.129	0.124	0.116	0.110	0.102	0.096	0.088	0.079	0.070	0.061	0.051	0.041	0.031	0.021	0.010	-0.001	-0.012	-0.024	-0.035	-0.046	-0.058	-0.069	-0.081	-0.092	-0.102	-0.114	-0.125	-0.135	-0.146	-0.156	-0.165	-0.175	-0.184	-0.191	-0.199	-0.206	-0.214	-0.219	-0.225	-0.230	-0.235	-0.239	-0.241	-0.244	-0.245	-0.246	-0.246	-0.246	-0.245	-0.244	-0.242	-0.238	-0.234	-0.230	-0.224	-0.220	-0.212	-0.206	-0.199	-0.192	-0.185	-0.176	-0.169	-0.160	-0.151	-0.141	-0.132	-0.124	-0.114	-0.105	-0.095	-0.086	-0.078	-0.069	-0.060	-0.051	-0.042	-0.035	-0.028	-0.020	-0.012	-0.006	-0.001	0.005	0.010	0.015	0.020	0.022	0.026	0.029	0.031	0.034	0.034	100.000	5.000	2.000	1.000	7.000	3.000	1.000	449.000	2.000	641.000	3.000	898.000	0.000	0.000	0.000	0.000	0.000	0.000	0.000	0.000	0.000	0.000	0.000	0.000	2.014	1.990	1.966	1.944	1.921	1.902	1.885	1.869	1.852	1.840	1.829	1.819	1.811	1.805	1.800	1.798	1.795	1.796	1.799	1.802	1.808	1.816	1.824	1.834	1.845	1.858	1.871	1.886	1.904	1.921	1.939	1.958	1.978	1.998	2.019	2.039	2.061	2.081	2.102	2.124	2.146	2.166	2.188	2.209	2.229	2.248	2.265	2.284	2.300	2.316	2.331	2.346	2.359	2.370	2.381	2.391	2.400	2.406	2.412	2.418	2.421	2.424	2.425	2.425	2.424	2.422	2.419	2.415	2.410	2.404	2.396	2.389	2.381	2.371	2.361	2.351	2.341	2.330	2.320	2.309	2.296	2.286	2.275	2.262	2.252	2.241	2.231	2.221	2.211	2.202	2.194	2.186	2.179	2.172	2.168	2.164	2.159	2.155	2.154	2.151	2.151	2.152	2.154	2.156	2.160	2.165	2.170	2.175	2.182	2.191	2.200	2.210	2.220	2.231	2.242	2.256	2.269	2.282	2.298	2.312	2.328	2.344	2.360	2.376	2.394	2.411	2.429	2.448	2.465	2.484	2.502	2.521	2.539	2.559	2.578	2.595	2.614	2.632	2.650	2.668	2.685	2.702	2.720	2.736	2.754	2.769	2.785	2.801	2.816	2.830	2.844	2.859	2.871	2.884	2.896	2.906	2.919	2.928	2.938	2.946	2.956	2.964	2.970	2.978	2.984	2.989	2.992	2.998	3.001	3.004	3.005	3.006	3.008	3.006	3.005	3.004	3.001	2.998	2.995	2.990	2.984	2.978	2.971	2.964	2.956	2.946	2.938	2.928	2.918	2.905	2.894	2.881	2.869	2.855	2.841	2.826	2.812	2.796	2.780	2.765	2.748	2.731	2.714	2.696	2.679	2.661	2.644	2.625	2.605	2.588	2.569	2.550	2.531	2.514	2.495	2.475	2.458	2.439	2.420	2.402	2.384	2.366	2.349	2.331	2.315	2.298	2.281	2.265	2.249	2.234	2.218	2.204	2.189	2.175	2.161	2.148	2.135	2.122	2.110	2.098	2.086	2.075	2.064	2.054	2.042	2.033	2.022	2.013	2.004	1.992	1.982	1.975	1.965	1.956	1.946	1.938	1.929	1.919	1.909	1.900	1.890	1.879	1.869	1.859	1.848	1.835	1.822	1.810	1.798	1.782	1.769	1.755	1.739	1.722	1.706	1.689	1.671	1.652	1.632	1.612	1.592	1.570	1.549	1.526	1.504	1.480	1.455	1.429	1.404	1.376	1.350	1.322	1.294	1.266	1.238	1.210	1.180	1.151	1.122	1.094	1.064	1.035	1.006	0.978	0.949	0.920	0.892	0.865	0.838	0.811	0.786	0.760	0.736	0.712	0.690	0.668	0.646	0.626	0.608	0.589	0.572	0.558	0.542	0.528	0.516	0.505	0.495	0.485	0.478	0.471	0.464	0.460	0.456	0.454	0.452	0.451	0.451	0.454	0.454	0.458	0.460	0.464	0.468	0.472	0.478	0.482	0.489	0.495	0.501	0.506	0.512	0.518	0.524	0.529	0.534	0.539	0.542	0.545	0.549	0.550	0.552	0.552	0.552	0.552	0.550	0.546	0.542	0.539	0.532	0.525	0.518	0.509	0.499	0.488	0.475	0.462	0.448	0.432	0.418	0.401	0.382	0.364	0.345	0.325	0.304	0.284	0.261	0.240	0.216	0.194	0.171	0.148	0.124	0.100	0.078	0.054	0.030	0.008	-0.015	-0.038	-0.059	-0.080	-0.100	-0.122	-0.141	-0.160	-0.178	-0.195	-0.212	-0.226	-0.241	-0.256	-0.269	-0.280	-0.292	-0.301	-0.310	-0.319	-0.325	-0.331	-0.336	-0.340	-0.344	-0.345	-0.346	-0.348	-0.346	-0.345	-0.342	-0.339	-0.334	-0.330	-0.325	-0.318	-0.311	-0.304	-0.295	-0.288	-0.279	-0.269	-0.259	-0.249	-0.239	-0.226	-0.216	-0.205	-0.192	-0.181	-0.169	-0.158	-0.146	-0.134	-0.122	-0.111	-0.100	-0.089	-0.078	-0.068	-0.056	-0.046	-0.036	-0.028	-0.019	-0.010	-0.001	0.005	0.012	0.019	0.024	0.028	0.032	0.035	0.038	0.040	0.041	0.041	0.041	0.039	0.038	0.034	0.030	0.025	0.019	0.012	0.005	-0.004	-0.012	-0.022	-0.035	-0.046	-0.060	-0.074	-0.090	-0.105	-0.121	-0.140	-0.158	-0.176	-0.196	-0.218	-0.238	-0.260	-0.281	-0.305	-0.329	-0.351	-0.375	-0.399	-0.422	-0.446	-0.471	-0.496	-0.520	-0.544	-0.568	-0.591	-0.614	-0.636	-0.659	-0.680	-0.700	-0.720	-0.740	-0.760	-0.776	-0.794	-0.809	-0.825	-0.839	-0.851	-0.861	-0.872	-0.880	-0.889	-0.895	-0.899	-0.902	-0.905	-0.905	-0.904	-0.902	-0.899	-0.894	-0.889	-0.881	-0.874	-0.864	-0.854	-0.841	-0.829	-0.815	-0.799	-0.784	-0.768	-0.750	-0.730	-0.712	-0.694	-0.672	-0.651	-0.631	-0.609	-0.588	-0.566	-0.544	-0.522	-0.500	-0.479	-0.456	-0.435	-0.415	-0.392	-0.374	-0.352	-0.334	-0.315	-0.296	-0.279	-0.261	-0.245	-0.231	-0.216	-0.202	-0.190	-0.178	-0.166	-0.156	-0.149	-0.140	-0.132	-0.126	-0.121	-0.118	-0.115	-0.111	-0.111	-0.110	-0.110	-0.112	-0.115	-0.118	-0.120	-0.124	-0.130	-0.135	-0.140	-0.148	-0.155	-0.162	-0.170	-0.179	-0.188	-0.196	-0.204	-0.212	-0.221	-0.231	-0.239	-0.248	-0.255	-0.262	-0.270	-0.278	-0.285	-0.290	-0.295	-0.300	-0.305	-0.309	-0.311	-0.312	-0.312	-0.314	-0.311	-0.310	-0.306	-0.302	-0.298	-0.290	-0.284	-0.274	-0.264	-0.254	-0.242	-0.228	-0.214	-0.198	-0.181	-0.164	-0.144	-0.125	-0.102	-0.081	-0.059	-0.035	-0.009	0.016	0.044	0.070	0.099	0.128	0.156	0.186	0.218	0.249	0.280	0.311	0.344	0.376	0.409	0.441	0.474	0.505	0.538	0.570	0.601	0.632	0.664	0.694	0.724	0.752	0.781	0.809	0.836	0.862	0.888	0.912	0.935	0.956	0.978	0.998	1.016	1.034	1.050	1.065	1.079	1.090	1.101	1.112	1.120	1.126	1.134	1.139	1.141	1.144	1.145	1.145	1.142	1.140	1.138	1.134	1.129	1.121	1.115	1.108	1.099	1.090	1.081	1.070	1.059	1.049	1.038	1.026	1.015	1.004	0.992	0.979	0.969	0.958	0.948	0.936	0.926	0.916	0.909	0.900	0.891	0.885	0.879	0.872	0.869	0.865	0.862	0.860	0.859	0.859	0.859	0.860	0.864	0.868	0.871	0.876	0.884	0.890	0.898	0.906	0.916	0.926	0.936	0.949	0.961	0.974	0.988	1.001	1.015	1.031	1.045	1.060	1.076	1.091	1.106	1.124	1.139	1.155	1.171	1.186	1.201	1.216	1.231	1.246	1.260	1.274	1.286	1.300	1.311	1.322	1.335	1.345	1.355	1.365	1.374	1.384	1.391	1.399	1.405	1.412	1.418	1.422	1.429	1.434	1.439	1.442	1.446	1.449	1.452	1.455	1.459	1.460	1.462	1.464	1.466	1.468	1.469	1.471	1.474	1.476	1.478	1.480	1.482	1.486	1.489	1.491	1.496	1.500	1.505	1.510	1.514	1.519	1.525	1.532	1.539	1.546	1.554	1.561	1.570	1.579	1.588	1.598	1.608	1.616	1.628	1.640	1.650	1.661	1.674	1.686	1.699	1.711	1.724	1.738	1.749	1.762	1.776	1.790	1.802	1.816	1.829	1.842	1.855	1.868	1.881	1.894	1.906	1.918	1.930	1.941	1.952	1.964	1.975	1.985	1.995	2.005	2.014	2.022	2.030	2.039	2.046	2.054	2.061	2.068	2.072	2.079	2.084	2.089	2.094	2.098	2.101	2.104	2.106	2.109	2.111	2.114	2.114	2.115	2.115	2.116	2.116	2.115	2.116	2.115	2.112	2.111	2.111	2.109	2.108	2.104	2.102	2.099	2.096	2.092	2.089	2.085	2.081	2.078	2.072	2.068	2.062	2.059	2.054	2.047	2.042	2.038	2.031	2.026	2.021	2.015	2.009	2.004	1.996	1.992	1.986	1.980	1.974	1.969	1.964	1.959	1.954	1.949	1.942	1.940	1.935	1.931	1.928	1.925	1.924	1.921	1.920	1.920	1.920	1.920	1.921	1.924	1.926	1.930	1.934	1.939	1.945	1.952	1.960	1.969	1.979	1.990	2.000	2.014	2.027	2.042	2.058	2.075	2.091	2.110	2.129	2.149	2.170	2.192	2.215	2.238	2.262	2.288	2.312	2.339	2.366	2.392	2.421	2.450	2.479	2.508	2.536	2.568	2.596	2.626	2.656	2.688	2.716	2.746	2.776	2.806	2.834	2.864	2.891	2.920	2.946	2.974	3.001	3.026	3.051	3.075	3.100	3.122	3.144	3.166	3.186	3.206	3.225	3.242	3.259	3.275	3.290	3.305	3.318	3.330	3.341	3.352	3.361	3.371	3.379	3.386	3.392	3.398	3.402	3.408	3.410	3.414	3.416	3.419	3.420	3.420	3.421	3.421	3.421	3.421	3.421	3.421	3.420	3.420	3.419	3.419	3.418	3.418	3.418	3.419	3.419	3.419	3.421	3.424	3.425	3.429	3.432	3.438	3.441	3.446	3.454	3.460	3.468	3.476	3.485	3.495	3.505	3.518	3.529	3.542	3.555	3.570	3.586	3.602	3.618	3.636	3.655	3.672	3.691	3.710	3.731	3.751	3.772	3.794	3.815	3.835	3.858	3.880	3.902	3.922	3.945	3.966	3.988	4.008	4.029	4.048	4.068	4.086	4.105	4.121	4.139	4.154	4.168	4.182	4.195	4.206	4.218	4.228	4.235	4.242	4.249	4.252	4.255	4.258	4.258	4.258	4.255	4.251	4.248	4.241	4.232	4.225	4.214	4.201	4.188	4.174	4.160	4.141	4.124	4.105	4.086	4.064	4.043	4.020	3.995	3.971	3.946	3.920	3.892	3.866	3.839	3.811	3.782	3.754	3.725	3.695	3.666	3.636	3.606	3.578	3.548	3.518	3.488	3.460	3.430	3.401	3.374	3.345	3.318	3.291	3.264	3.236	3.211	3.186	3.161	3.136	3.112	3.090	3.066	3.044	3.022	3.001	2.980	2.959	2.940	2.920	2.901	2.884	2.865	2.848	2.830	2.814	2.796	2.780	2.764	2.748	2.732	2.718	2.701	2.686	2.671	2.655	2.640	2.625	2.610	2.595	2.580	2.565	2.550	2.534	2.518	2.502	2.486	2.470	2.452	2.436	2.420	2.402	2.384	2.366	2.349	2.330	2.311	2.291	2.272	2.252	2.232	2.211	2.191	2.169	2.146	2.125	2.102	2.080	2.056	2.033	2.009	1.985	1.960	1.935	1.910	1.886	1.860	1.835	1.809	1.782	1.756	1.730	1.704	1.678	1.651	1.625	1.599	1.572	1.546	1.521	1.495	1.470	1.445	1.420	1.395	1.371	1.349	1.326	1.304	1.281	1.261	1.241	1.221	1.202	1.185	1.169	1.152	1.138	1.124	1.111	1.099	1.089	1.079	1.070	1.062	1.056	1.051	1.048	1.044	1.044	1.042	1.044	1.046	1.050	1.054	1.060	1.066	1.075	1.085	1.095	1.106	1.119	1.132	1.146	1.161	1.178	1.195	1.212	1.231	1.250	1.270	1.290	1.311	1.332	1.354	1.375	1.399	1.420	1.442	1.465	1.488	1.510	1.532	1.555	1.575	1.598	1.619	1.639	1.660	1.679	1.698	1.716	1.734	1.750	1.766	1.782	1.798	1.810	1.824	1.836	1.848	1.856	1.868	1.876	1.882	1.889	1.896	1.901	1.905	1.909	1.910	1.914	1.914	1.914	1.914	1.912	1.911	1.910	1.908	1.904	1.901	1.898	1.892	1.890	1.885	1.881	1.876	1.872	1.869	1.865	1.861	1.858	1.854	1.852	1.851	1.849	1.849	1.849	1.849	1.849	1.851	1.855	1.859	1.862	1.868	1.874	1.880	1.888	1.896	1.906	1.915	1.925	1.936	1.950	1.962	1.975	1.990	2.005	2.021	2.036	2.052	2.070	2.086	2.105	2.122	2.140	2.158	2.176	2.195	2.212	2.230	2.249	2.268	2.285	2.301	2.319	2.335	2.350	2.365	2.380	2.395	2.409	2.421	2.434	2.445	2.455	2.466	2.476	2.484	2.491	2.499	2.505	2.510	2.512	2.516	2.520	2.521	2.521	2.522	2.521	2.520	2.518	2.515	2.511	2.508	2.501	2.496	2.490	2.484	2.476	2.468	2.460	2.451	2.442	2.434	2.424	2.414	2.404	2.394	2.382	2.371	2.362	2.351	2.340	2.329	2.319	2.309	2.298	2.286	2.278	2.266	2.258	2.248	2.239	2.230	2.221	2.214	2.206	2.199	2.191	2.185	2.179	2.172	2.168	2.164	2.159	2.156	2.152	2.150	2.149	2.148	2.148	2.146	2.148	2.148	2.148	2.151	2.154	2.155	2.159	2.161	2.166	2.170	2.175	2.179	2.185	2.190	2.196	2.201	2.206	2.214	2.219	2.225	2.231	2.236	2.242	2.248	2.251	2.256	2.262	2.266	2.270	2.274	2.276	2.280	2.281	2.282	2.285	2.285	2.284	2.284	2.284	2.280	2.279	2.275	2.271	2.268	2.262	2.256	2.251	2.244	2.236	2.229	2.220	2.210	2.202	2.192	2.182	2.171	2.160	2.149	2.138	2.125	2.114	2.101	2.090	2.076	2.065	2.052	2.039	2.027	2.016	2.004	1.992	1.980	1.969	1.959	1.946	1.936	1.926	1.918	1.909	1.900	1.892	1.885	1.878	1.871	1.866	1.860	1.855	1.851	1.848	1.845	1.840	1.840	1.839	1.838	1.836	1.836	1.838	1.838	1.840	1.841	1.844	1.846	1.849	1.852	1.856	1.859	1.862	1.869	1.872	1.875	1.881	1.886	1.889	1.894	1.899	1.902	1.908	1.911	1.915	1.919	1.921	1.925	1.929	1.931	1.934	1.935	1.938	1.939	1.939	1.940	1.939	1.940	1.939	1.936	1.935	1.932	1.929	1.926	1.922	1.918	1.912	1.908	1.901	1.895	1.888	1.880	1.872	1.864	1.854	1.846	1.836	1.826	1.814	1.804	1.792	1.781	1.769	1.756	1.742	1.730	1.716	1.704	1.689	1.674	1.659	1.645	1.630	1.614	1.598	1.582	1.566	1.550	1.534	1.518	1.501	1.485	1.469	1.452	1.436	1.419	1.404	1.388	1.371	1.355	1.341	1.326	1.310	1.295	1.281	1.266	1.254	1.240	1.228	1.214	1.201	1.191	1.180	1.170	1.160	1.150	1.141	1.132	1.125	1.119	1.114	1.108	1.104	1.099	1.096	1.092	1.092	1.090	1.090	1.090	1.091	1.092	1.095	1.096	1.099	1.104	1.108	1.112	1.116	1.122	1.128	1.134	1.140	1.148	1.152	1.159	1.168	1.174	1.179	1.185	1.192	1.199	1.204	1.209	1.215	1.219	1.222	1.226	1.230	1.231	1.232	1.232	1.234	1.232	1.231	1.230	1.226	1.221	1.216	1.211	1.205	1.196	1.189	1.180	1.170	1.159	1.146	1.135	1.120	1.106	1.091	1.076	1.059	1.041	1.024	1.005	0.986	0.966	0.945	0.925	0.904	0.881	0.859	0.838	0.815	0.791	0.769	0.746	0.721	0.699	0.675	0.652	0.629	0.605	0.582	0.560	0.538	0.515	0.492	0.471	0.449	0.429	0.408	0.388	0.369	0.350	0.330	0.311	0.294	0.276	0.261	0.245	0.230	0.215	0.200	0.188	0.175	0.164	0.154	0.142	0.132	0.124	0.118	0.109	0.102	0.096	0.091	0.088	0.084	0.081	0.079	0.076	0.076	0.076	0.076	0.078	0.079	0.082	0.085	0.089	0.092	0.098	0.104	0.109	0.116	0.121	0.129	0.136	0.144	0.151	0.159	0.168	0.176	0.185	0.194	0.202	0.212	0.221	0.231	0.240	0.249	0.258	0.268	0.276	0.285	0.292	0.301	0.309	0.318	0.324	0.331	0.338	0.344	0.350	0.355	0.360	0.365	0.369	0.374	0.378	0.380	0.382	0.385	0.386	0.386	0.388	0.389	0.388	0.386	0.385	0.385	0.382	0.379	0.376	0.372	0.368	0.364	0.360	0.354	0.349	0.341	0.336	0.330	0.324	0.316	0.310	0.304	0.296	0.288	0.280	0.274	0.266	0.259	0.251	0.245	0.238	0.230	0.224	0.218	0.210	0.205	0.199	0.194	0.189	0.185	0.181	0.178	0.174	0.172	0.171	0.168	0.168	0.169	0.169	0.169	0.170	0.172	0.175	0.178	0.181	0.186	0.190	0.195	0.200	0.206	0.212	0.220	0.226	0.234	0.241	0.250	0.258	0.266	0.274	0.281	0.290	0.298	0.305	0.314	0.320	0.328	0.334	0.340	0.348	0.352	0.358	0.362	0.366	0.370	0.371	0.375	0.376	0.376	0.376	0.375	0.372	0.370	0.368	0.362	0.358	0.351	0.345	0.338	0.329	0.320	0.310	0.300	0.289	0.278	0.265	0.252	0.239	0.224	0.210	0.195	0.179	0.162	0.148	0.131	0.114	0.098	0.081	0.065	0.048	0.031	0.015	-0.001	-0.018	-0.032	-0.049	-0.064	-0.079	-0.092	-0.106	-0.120	-0.134	-0.146	-0.158	-0.169	-0.180	-0.191	-0.200	-0.211	-0.220	-0.229	-0.236	-0.245	-0.251	-0.258	-0.264	-0.270	-0.275	-0.279	-0.284	-0.289	-0.292	-0.295	-0.299	-0.302	-0.305	-0.309	-0.310	-0.314	-0.316	-0.319	-0.321	-0.324	-0.328	-0.330	-0.335	-0.338	-0.341	-0.345	-0.349	-0.354	-0.358	-0.364	-0.369	-0.375	-0.381	-0.388	-0.395	-0.402	-0.410	-0.419	-0.428	-0.436	-0.445	-0.454	-0.465	-0.474	-0.486	-0.496	-0.509	-0.520	-0.531	-0.544	-0.556	-0.570	-0.582	-0.596	-0.610	-0.622	-0.636	-0.651	-0.665	-0.678	-0.692	-0.706	-0.720	-0.734	-0.749	-0.762	-0.776	-0.789	-0.802	-0.815	-0.829	-0.841	-0.855	-0.866	-0.878	-0.889	-0.900	-0.911	-0.921	-0.932	-0.942	-0.951	-0.959	-0.969	-0.976	-0.984	-0.990	-0.996	-1.002	-1.006	-1.011	-1.015	-1.018	-1.020	-1.022	-1.022	-1.022	-1.022	-1.021	-1.020	-1.016	-1.012	-1.008	-1.002	-0.996	-0.989	-0.981	-0.971	-0.962	-0.951	-0.940	-0.928	-0.914	-0.899	-0.885	-0.869	-0.852	-0.834	-0.816	-0.798	-0.778	-0.758	-0.736	-0.714	-0.691	-0.669	-0.645	-0.620	-0.595	-0.570	-0.545	-0.519	-0.491	-0.466	-0.440	-0.412	-0.385	-0.359	-0.332	-0.305	-0.278	-0.251	-0.225	-0.198	-0.171	-0.146	-0.121	-0.095	-0.071	-0.048	-0.025	-0.001	0.021	0.042	0.064	0.085	0.105	0.124	0.142	0.160	0.176	0.192	0.209	0.224	0.239	0.252	0.265	0.279	0.289	0.301	0.312	0.322	0.331	0.341	0.350	0.359	0.366	0.374	0.381	0.389	0.395	0.402	0.409	0.414	0.420	0.426	0.432	0.438	0.444	0.450	0.456	0.461	0.469	0.475	0.482	0.488	0.496	0.504	0.510	0.518	0.526	0.535	0.544	0.551	0.560	0.571	0.581	0.590	0.601	0.612	0.622	0.632	0.644	0.656	0.668	0.679	0.690	0.704	0.716	0.728	0.741	0.754	0.765	0.779	0.791	0.804	0.816	0.829	0.841	0.852	0.866	0.878	0.890	0.901	0.912	0.925	0.936	0.946	0.956	0.968	0.978	0.986	0.995	1.004	1.012	1.019	1.028	1.035	1.041	1.046	1.052	1.060	1.064	1.068	1.072	1.076	1.080	1.082	1.086	1.089	1.090	1.091	1.092	1.094	1.094	1.094	1.094	1.094	1.092	1.092	1.091	1.090	1.088	1.086	1.085	1.084	1.080	1.079	1.076	1.074	1.070	1.069	1.066	1.064	1.060	1.059	1.055	1.054	1.050	1.049	1.048	1.044	1.042	1.041	1.040	1.039	1.038	1.036	1.036	1.035	1.034	1.034	1.032	1.034	1.034	1.034	1.034	1.034	1.034	1.035	1.035	1.035	1.035	1.035	1.036	1.035	1.036	1.036	1.035	1.035	1.034	1.032	1.031	1.029	1.025	1.024	1.019	1.015	1.010	1.005	0.999	0.991	0.985	0.978	0.968	0.959	0.948	0.936	0.925	0.912	0.899	0.884	0.869	0.852	0.836	0.818	0.799	0.779	0.759	0.739	0.716	0.695	0.672	0.649	0.625	0.600	0.576	0.550	0.525	0.499	0.474	0.448	0.422	0.395	0.369	0.344	0.318	0.292	0.266	0.241	0.218	0.194	0.170	0.149	0.128	0.108	0.086	0.068	0.050	0.034	0.018	0.004	-0.009	-0.021	-0.031	-0.040	-0.046	-0.052	-0.058	-0.060	-0.060	-0.060	-0.058	-0.054	-0.049	-0.041	-0.031	-0.020	-0.008	0.006	0.021	0.040	0.060	0.081	0.104	0.129	0.154	0.181	0.212	0.244	0.275	0.309	0.344	0.381	0.419	0.458	0.500	0.542	0.585	0.630	0.675	0.722	0.769	0.818	0.869	0.919	0.970	1.021	1.075	1.128	1.181	1.236	1.292	1.348	1.404	1.460	1.518	1.574	1.632	1.689	1.748	1.804	1.862	1.920	1.978	2.035	2.092	2.149	2.206	2.262	2.320	2.375	2.431	2.486	2.541	2.595	2.648	2.700	2.752	2.804	2.854	2.904	2.952	3.001	3.049	3.095	3.141	3.186	3.230	3.272	3.315	3.356	3.396	3.435	3.472	3.510	3.546	3.581	3.615	3.648	3.679	3.711	3.740	3.769	3.796	3.822	3.849	3.872	3.896	3.918	3.939	3.960	3.979	3.996	4.014	4.029	4.044	4.058	4.070	4.080	4.091	4.100	4.108	4.114	4.120	4.125	4.128	4.129	4.130	4.130	4.128	4.124	4.120	4.115	4.108	4.100	4.089	4.079	4.066	4.052	4.036	4.020	4.001	3.981	3.961	3.938	3.912	3.886	3.859	3.829	3.798	3.765	3.730	3.694	3.656	3.615	3.574	3.529	3.484	3.438	3.388	3.336	3.282	3.228	3.171	3.111	3.051	2.988	2.922	2.856	2.786	2.716	2.642	2.568	2.491	2.412	2.331	2.248	2.162	2.076	1.988	1.896	1.805	1.710	1.614	1.516	1.418	1.316	1.212	1.109	1.004	0.898	0.789	0.680	0.569	0.456	0.344	0.230	0.115	0.000	-0.116	-0.232	-0.349	-0.468	-0.585	-0.702	-0.819	-0.938	-1.055	-1.171	-1.288	-1.405	-1.520	-1.634	-1.749	-1.862	-1.974	-2.084	-2.194	-2.302	-2.409	-2.515	-2.618	-2.720	-2.819	-2.918	-3.014	-3.108	-3.199	-3.290	-3.378	-3.462	-3.546	-3.629	-3.708	-3.784	-3.859	-3.930	-4.000	-4.068	-4.132	-4.195	-4.258	-4.315	-4.372	-4.426	-4.479	-4.530	-4.578	-4.626	-4.671	-4.712	-4.755	-4.795	-4.834	-4.870	-4.905	-4.940	-4.972	-5.002	-5.034	-5.064	-5.091	-5.120	-5.146	-5.172	-5.198	-5.221	-5.245	-5.270	-5.291	-5.315	-5.338	-5.360	-5.381	-5.402	-5.425	-5.446	-5.466	-5.488	-5.509	-5.529	-5.550	-5.569	-5.591	-5.610	-5.631	-5.651	-5.671	-5.690	-5.710	-5.730	-5.749	-5.769	-5.788	-5.805	-5.825	-5.841	-5.859	-5.875	-5.891	-5.906	-5.921	-5.936	-5.949	-5.961	-5.972	-5.982	-5.991	-6.000	-6.008	-6.014	-6.018	-6.019	-6.021	-6.022	-6.020	-6.016	-6.012	-6.005	-5.998	-5.986	-5.974	-5.960	-5.944	-5.925	-5.905	-5.882	-5.858	-5.830	-5.801	-5.770	-5.736	-5.700	-5.661	-5.621	-5.579	-5.534	-5.486	-5.436	-5.384	-5.331	-5.275	-5.218	-5.156	-5.096	-5.031	-4.966	-4.899	-4.830	-4.759	-4.688	-4.614	-4.540	-4.462	-4.385	-4.308	-4.229	-4.149	-4.068	-3.986	-3.904	-3.821	-3.739	-3.655	-3.572	-3.489	-3.405	-3.321	-3.239	-3.155	-3.072	-2.990	-2.909	-2.826	-2.748	-2.666	-2.588	-2.509	-2.431	-2.355	-2.278	-2.202	-2.129	-2.055	-1.982	-1.910	-1.839	-1.770	-1.700	-1.631	-1.564	-1.498	-1.431	-1.366	-1.301	-1.238	-1.175	-1.111	-1.050	-0.989	-0.928	-0.868	-0.808	-0.748	-0.689	-0.629	-0.571	-0.511	-0.454	-0.395	-0.338	-0.280	-0.221	-0.162	-0.104	-0.046	0.012	0.070	0.128	0.186	0.245	0.302	0.360	0.419	0.478	0.536	0.594	0.651	0.710	0.766	0.825	0.881	0.939	0.995	1.052	1.108	1.165	1.219	1.274	1.329	1.381	1.435	1.486	1.539	1.590	1.639	1.689	1.738	1.784	1.831	1.876	1.921	1.965	2.007	2.049	2.090	2.129	2.168	2.205	2.241	2.276	2.310	2.344	2.375	2.406	2.436	2.466	2.492	2.519	2.545	2.570	2.594	2.616	2.639	2.660	2.681	2.700	2.719	2.736	2.754	2.770	2.788	2.802	2.816	2.830	2.845	2.859	2.870	2.884	2.895	2.906	2.919	2.929	2.941	2.951	2.961	2.972	2.984	2.992	3.002	3.012	3.022	3.032	3.042	3.052	3.062	3.072	3.082	3.094	3.102	3.114	3.125	3.135	3.146	3.158	3.170	3.181	3.194	3.205	3.219	3.230	3.244	3.258	3.270	3.285	3.299	3.312	3.326	3.341	3.355	3.371	3.386	3.401	3.418	3.434	3.450	3.466	3.482	3.499	3.518	3.534	3.550	3.569	3.586	3.604	3.620	3.639	3.658	3.675	3.692	3.710	3.728	3.744	3.761	3.778	3.795	3.811	3.828	3.842	3.858	3.872	3.886	3.901	3.914	3.926	3.938	3.950	3.960	3.970	3.979	3.986	3.994	4.001	4.006	4.011	4.014	4.018	4.019	4.019	4.019	4.018	4.016	4.012	4.008	4.001	3.995	3.986	3.978	3.966	3.955	3.942	3.929	3.915	3.899	3.881	3.864	3.845	3.826	3.805	3.784	3.762	3.739	3.715	3.691	3.665	3.640	3.612	3.586	3.559	3.532	3.504	3.476	3.446	3.418	3.388	3.359	3.329	3.300	3.270	3.240	3.210	3.181	3.151	3.122	3.094	3.065	3.038	3.010	2.981	2.955	2.929	2.902	2.878	2.852	2.829	2.806	2.784	2.762	2.741	2.722	2.702	2.685	2.669	2.652	2.638	2.622	2.610	2.599	2.586	2.578	2.570	2.562	2.556	2.551	2.548	2.544	2.542	2.542	2.544	2.545	2.548	2.551	2.558	2.562	2.569	2.578	2.588	2.596	2.609	2.619	2.632	2.646	2.660	2.674	2.689	2.705	2.720	2.736	2.752	2.769	2.788	2.804	2.820	2.836	2.854	2.870	2.885	2.901	2.916	2.930	2.944	2.955	2.968	2.979	2.989	2.998	3.006	3.014	3.019	3.022	3.026	3.028	3.028	3.026	3.025	3.020	3.014	3.008	2.999	2.988	2.975	2.962	2.948	2.931	2.912	2.894	2.874	2.851	2.828	2.802	2.778	2.750	2.722	2.694	2.664	2.632	2.602	2.570	2.538	2.504	2.471	2.438	2.404	2.369	2.336	2.304	2.270	2.236	2.204	2.172	2.141	2.111	2.081	2.054	2.025	1.998	1.974	1.950	1.926	1.906	1.885	1.868	1.850	1.835	1.821	1.809	1.799	1.790	1.782	1.776	1.772	1.771	1.771	1.771	1.775	1.780	1.785	1.792	1.801	1.812	1.824	1.836	1.851	1.865	1.881	1.899	1.918	1.935	1.955	1.975	1.996	2.018	2.038	2.060	2.081	2.104	2.126	2.148	2.170	2.191	2.211	2.232	2.252	2.274	2.292	2.310	2.329	2.345	2.361	2.376	2.391	2.405	2.416	2.429	2.440	2.449	2.456	2.465	2.471	2.476	2.480	2.484	2.486	2.488	2.488	2.488	2.488	2.485	2.482	2.480	2.476	2.471	2.468	2.461	2.456	2.450	2.444	2.439	2.431	2.424	2.416	2.410	2.402	2.396	2.389	2.382	2.376	2.370	2.365	2.360	2.354	2.349	2.346	2.342	2.339	2.336	2.335	2.334	2.332	2.334	2.334	2.335	2.336	2.339	2.342	2.346	2.351	2.356	2.361	2.368	2.374	2.381	2.390	2.398	2.406	2.416	2.428	2.438	2.449	2.461	2.472	2.485	2.498	2.511	2.525	2.539	2.552	2.568	2.581	2.598	2.611	2.628	2.642	2.658	2.672	2.688	2.704	2.719	2.734	2.750	2.764	2.779	2.795	2.809	2.824	2.838	2.851	2.865	2.878	2.890	2.904	2.915	2.926	2.938	2.948	2.958	2.966	2.975	2.984	2.991	2.999	3.005	3.010	3.016	3.020	3.022	3.026	3.028	3.029	3.030	3.030	3.029	3.029	3.026	3.024	3.020	3.015	3.011	3.005	2.998	2.992	2.985	2.976	2.968	2.959	2.949	2.939	2.928	2.918	2.905	2.892	2.880	2.868	2.854	2.840	2.828	2.812	2.799	2.782	2.769	2.755	2.740	2.724	2.710	2.695	2.680	2.664	2.650	2.634	2.619	2.604	2.588	2.574	2.559	2.544	2.530	2.515	2.500	2.486	2.472	2.459	2.445	2.431	2.418	2.405	2.391	2.379	2.366	2.354	2.341	2.329	2.316	2.305	2.292	2.281	2.269	2.256	2.245	2.234	2.221	2.210	2.199	2.188	2.175	2.162	2.151	2.139	2.126	2.114	2.101	2.088	2.075	2.062	2.049	2.034	2.020	2.005	1.990	1.974	1.959	1.941	1.925	1.908	1.890	1.871	1.852	1.834	1.814	1.792	1.772	1.750	1.729	1.706	1.684	1.659	1.636	1.610	1.586	1.560	1.534	1.508	1.480	1.452	1.424	1.395	1.366	1.338	1.308	1.279	1.249	1.219	1.188	1.159	1.128	1.098	1.066	1.038	1.006	0.976	0.948	0.918	0.888	0.859	0.831	0.802	0.776	0.750	0.724	0.698	0.672	0.649	0.625	0.604	0.581	0.560	0.541	0.522	0.504	0.488	0.472	0.456	0.442	0.430	0.418	0.408	0.398	0.389	0.380	0.374	0.366	0.361	0.358	0.354	0.351	0.350	0.348	0.346	0.346	0.346	0.348	0.348	0.350	0.351	0.352	0.354	0.356	0.359	0.360	0.361	0.362	0.365	0.365	0.366	0.366	0.365	0.364	0.362	0.360	0.358	0.352	0.349	0.344	0.338	0.330	0.322	0.314	0.304	0.292	0.281	0.269	0.255	0.240	0.225	0.209	0.191	0.174	0.156	0.136	0.116	0.096	0.075	0.052	0.031	0.009	-0.014	-0.038	-0.060	-0.084	-0.106	-0.129	-0.154	-0.176	-0.198	-0.221	-0.242	-0.264	-0.284	-0.305	-0.325	-0.344	-0.362	-0.379	-0.396	-0.411	-0.425	-0.440	-0.452	-0.465	-0.475	-0.485	-0.494	-0.501	-0.507	-0.514	-0.516	-0.520	-0.522	-0.524	-0.524	-0.522	-0.520	-0.518	-0.514	-0.509	-0.502	-0.496	-0.489	-0.480	-0.472	-0.464	-0.454	-0.441	-0.431	-0.420	-0.408	-0.395	-0.382	-0.370	-0.356	-0.342	-0.330	-0.316	-0.302	-0.289	-0.276	-0.264	-0.250	-0.238	-0.225	-0.212	-0.201	-0.190	-0.179	-0.169	-0.159	-0.149	-0.141	-0.132	-0.125	-0.119	-0.112	-0.108	-0.104	-0.100	-0.098	-0.095	-0.094	-0.094	-0.095	-0.095	-0.098	-0.102	-0.106	-0.111	-0.116	-0.125	-0.132	-0.141	-0.151	-0.162	-0.172	-0.185	-0.198	-0.211	-0.226	-0.241	-0.258	-0.275	-0.292	-0.310	-0.329	-0.349	-0.368	-0.389	-0.410	-0.430	-0.451	-0.474	-0.496	-0.518	-0.539	-0.561	-0.584	-0.605	-0.626	-0.648	-0.669	-0.689	-0.710	-0.729	-0.749	-0.766	-0.785	-0.801	-0.819	-0.832	-0.848	-0.861	-0.874	-0.885	-0.895	-0.905	-0.912	-0.920	-0.925	-0.930	-0.932	-0.935	-0.935	-0.935	-0.932	-0.929	-0.925	-0.920	-0.911	-0.905	-0.895	-0.884	-0.874	-0.861	-0.848	-0.832	-0.816	-0.800	-0.784	-0.765	-0.745	-0.726	-0.706	-0.685	-0.664	-0.642	-0.621	-0.598	-0.576	-0.554	-0.531	-0.507	-0.485	-0.462	-0.441	-0.418	-0.396	-0.376	-0.354	-0.334	-0.314	-0.294	-0.275	-0.256	-0.238	-0.221	-0.205	-0.190	-0.175	-0.161	-0.149	-0.136	-0.125	-0.115	-0.105	-0.096	-0.090	-0.082	-0.075	-0.071	-0.066	-0.062	-0.060	-0.058	-0.059	-0.058	-0.058	-0.058	-0.060	-0.062	-0.065	-0.068	-0.071	-0.075	-0.080	-0.084	-0.090	-0.094	-0.099	-0.105	-0.110	-0.116	-0.121	-0.126	-0.131	-0.136	-0.141	-0.145	-0.150	-0.152	-0.158	-0.160	-0.161	-0.162	-0.165	-0.165	-0.165	-0.162	-0.161	-0.159	-0.155	-0.151	-0.145	-0.139	-0.131	-0.122	-0.114	-0.104	-0.092	-0.080	-0.068	-0.052	-0.038	-0.021	-0.004	0.015	0.034	0.055	0.076	0.098	0.120	0.145	0.169	0.195	0.221	0.249	0.276	0.304	0.332	0.361	0.391	0.422	0.454	0.482	0.515	0.546	0.579	0.610	0.642	0.675	0.705	0.738	0.769	0.800	0.831	0.861	0.891	0.920	0.949	0.976	1.005	1.031	1.056	1.081	1.106	1.130	1.152	1.172	1.192	1.212	1.230	1.246	1.262	1.278	1.290	1.301	1.312	1.322	1.330	1.338	1.344	1.349	1.352	1.355	1.356	1.358	1.356	1.355	1.354	1.350	1.345	1.341	1.335	1.329	1.321	1.315	1.308	1.299	1.290	1.281	1.271	1.262	1.254	1.245	1.236	1.226	1.218	1.209	1.200	1.192	1.185	1.179	1.171	1.166	1.160	1.156	1.152	1.149	1.148	1.146	1.144	1.144	1.146	1.148	1.150	1.154	1.158	1.162	1.169	1.175	1.182	1.191	1.200	1.210	1.220	1.231	1.244	1.255	1.269	1.282	1.295	1.310	1.325	1.340	1.355	1.371	1.386	1.402	1.419	1.435	1.451	1.466	1.484	1.499	1.514	1.530	1.545	1.560	1.575	1.590	1.604	1.616	1.629	1.644	1.655	1.666	1.678	1.689	1.699	1.709	1.718	1.728	1.736	1.744	1.751	1.759	1.766	1.772	1.778	1.784	1.789	1.794	1.799	1.804	1.808	1.810	1.814	1.818	1.821	1.824	1.828	1.830	1.832	1.835	1.839	1.841	1.845	1.848	1.850	1.854	1.858	1.861	1.865	1.870	1.874	1.879	1.884	1.889	1.894	1.900	1.906	1.912	1.920	1.926	1.935	1.941	1.950	1.958	1.968	1.976	1.984	1.994	2.004	2.014	2.024	2.034	2.045	2.055	2.066	2.076	2.088	2.099	2.109	2.119	2.130	2.140	2.151	2.161	2.171	2.180	2.190	2.200	2.209	2.218	2.226	2.235	2.242	2.249	2.256	2.262	2.269	2.274	2.280	2.284	2.288	2.291	2.295	2.298	2.299	2.300	2.301	2.301	2.301	2.301	2.300	2.298	2.296	2.292	2.290	2.285	2.281	2.276	2.271	2.265	2.259	2.254	2.248	2.239	2.232	2.225	2.216	2.208	2.200	2.192	2.184	2.174	2.165	2.156	2.146	2.136	2.126	2.118	2.108	2.098	2.088	2.078	2.068	2.058	2.049	2.040	2.029	2.019	2.011	2.001	1.992	1.984	1.976	1.968	1.960	1.952	1.945	1.939	1.931	1.926	1.921	1.915	1.910	1.906	1.902	1.899	1.895	1.894	1.891	1.891	1.890	1.890	1.892	1.894	1.896	1.900	1.904	1.909	1.914	1.920	1.929	1.935	1.945	1.956	1.968	1.978	1.991	2.005	2.020	2.035	2.051	2.069	2.086	2.104	2.125	2.144	2.165	2.186	2.210	2.232	2.256	2.281	2.306	2.331	2.356	2.384	2.410	2.438	2.465	2.494	2.521	2.550	2.578	2.605	2.635	2.661	2.690	2.719	2.746	2.772	2.800	2.828	2.854	2.879	2.904	2.929	2.954	2.976	3.000	3.021	3.044	3.065	3.084	3.104	3.122	3.140	3.158	3.174	3.189	3.204	3.218	3.230	3.242	3.254	3.264	3.274	3.282	3.292	3.300	3.308	3.314	3.320	3.324	3.330	3.334	3.338	3.342	3.346	3.349	3.352	3.355	3.356	3.359	3.361	3.364	3.366	3.368	3.371	3.374	3.378	3.380	3.384	3.386	3.391	3.396	3.401	3.408	3.414	3.420	3.428	3.435	3.444	3.452	3.462	3.474	3.484	3.496	3.509	3.522	3.536	3.550	3.566	3.582	3.599	3.616	3.634	3.652	3.671	3.690	3.710	3.730	3.751	3.772	3.795	3.816	3.838	3.861	3.882	3.905	3.928	3.950	3.972	3.994	4.016	4.039	4.060	4.080	4.101	4.120	4.139	4.158	4.175	4.194	4.209	4.224	4.239	4.254	4.265	4.278	4.288	4.296	4.304	4.311	4.318	4.321	4.325	4.326	4.328	4.326	4.324	4.321	4.319	4.311	4.304	4.296	4.289	4.276	4.265	4.252	4.238	4.222	4.208	4.190	4.171	4.152	4.132	4.112	4.090	4.068	4.045	4.022	3.999	3.974	3.949	3.924	3.898	3.871	3.846	3.820	3.792	3.766	3.739	3.712	3.685	3.660	3.634	3.608	3.581	3.556	3.530	3.505	3.481	3.458	3.434	3.409	3.388	3.364	3.342	3.320	3.299	3.280	3.260	3.240	3.221	3.202	3.185	3.168	3.150	3.135	3.119	3.102	3.088	3.074	3.060	3.046	3.031	3.019	3.006	2.994	2.981	2.969	2.956	2.944	2.932	2.921	2.909	2.898	2.886	2.874	2.862	2.850	2.838	2.826	2.814	2.801	2.788	2.774	2.761	2.746	2.732	2.718	2.702	2.686	2.671	2.654	2.636	2.620	2.601	2.582	2.564	2.545	2.525	2.504	2.482	2.461	2.439	2.418	2.394	2.371	2.348	2.321	2.298	2.272	2.248	2.220	2.195	2.169	2.141	2.116	2.089	2.062	2.035	2.007	1.981	1.955	1.928	1.901	1.875	1.850	1.824	1.799	1.774	1.749	1.725	1.702	1.679	1.658	1.636	1.615	1.595	1.578	1.559	1.542	1.526	1.510	1.496	1.482	1.470	1.459	1.449	1.440	1.432	1.425	1.420	1.415	1.411	1.409	1.409	1.409	1.411	1.411	1.416	1.421	1.426	1.432	1.440	1.450	1.459	1.469	1.481	1.492	1.506	1.521	1.536	1.551	1.568	1.585	1.601	1.620	1.638	1.658	1.678	1.698	1.718	1.738	1.759	1.780	1.800	1.821	1.842	1.864	1.885	1.905	1.928	1.948	1.966	1.986	2.006	2.025	2.044	2.062	2.080	2.098	2.114	2.130	2.145	2.160	2.175	2.189	2.201	2.212	2.225	2.236	2.245	2.255	2.264	2.271	2.279	2.285	2.291	2.296	2.300	2.304	2.308	2.309	2.311	2.312	2.314	2.315	2.315	2.315	2.315	2.314	2.312	2.311	2.311	2.309	2.309	2.306	2.306	2.305	2.304	2.304	2.304	2.302	2.304	2.305	2.306	2.308	2.310	2.314	2.318	2.320	2.325	2.330	2.335	2.341	2.349	2.356	2.365	2.371	2.381	2.391	2.401	2.411	2.422	2.434	2.445	2.459	2.470	2.484	2.496	2.509	2.522	2.535	2.549	2.561	2.575	2.589	2.601	2.615	2.628	2.640	2.651	2.662	2.675	2.686	2.696	2.705	2.715	2.724	2.731	2.740	2.746	2.752	2.758	2.764	2.768	2.771	2.775	2.776	2.779	2.780	2.780	2.780	2.779	2.776	2.775	2.772	2.769	2.765	2.761	2.756	2.750	2.745	2.738	2.731	2.724	2.718	2.709	2.701	2.692	2.684	2.676	2.666	2.658	2.648	2.639	2.628	2.619	2.609	2.599	2.589	2.579	2.568	2.559	2.549	2.539	2.529	2.519	2.509	2.500	2.490	2.482	2.472	2.464	2.456	2.449	2.441	2.432	2.425	2.418	2.411	2.405	2.400	2.394	2.388	2.384	2.380	2.375	2.371	2.369	2.366	2.362	2.360	2.360	2.358	2.356	2.356	2.355	2.356	2.356	2.356	2.358	2.358	2.358	2.359	2.361	2.362	2.364	2.365	2.366	2.368	2.368	2.369	2.370	2.370	2.369	2.370	2.369	2.368	2.366	2.364	2.361	2.358	2.355	2.351	2.346	2.340	2.334	2.328	2.321	2.314	2.305	2.296	2.286	2.276	2.265	2.254	2.241	2.230	2.216	2.202	2.189	2.174	2.160	2.144	2.128	2.112	2.096	2.080	2.062	2.045	2.030	2.013	1.996	1.979	1.962	1.946	1.930	1.915	1.899	1.882	1.868	1.854	1.840	1.826	1.812	1.800	1.789	1.776	1.765	1.755	1.745	1.736	1.729	1.721	1.715	1.706	1.701	1.698	1.692	1.689	1.685	1.684	1.681	1.679	1.679	1.678	1.679	1.679	1.681	1.682	1.684	1.685	1.689	1.691	1.695	1.698	1.701	1.705	1.708	1.711	1.716	1.720	1.724	1.728	1.731	1.735	1.738	1.741	1.745	1.748	1.750	1.752	1.754	1.756	1.756	1.758	1.759	1.758	1.758	1.758	1.756	1.754	1.751	1.749	1.746	1.741	1.739	1.734	1.729	1.722	1.716	1.711	1.702	1.696	1.689	1.680	1.671	1.662	1.651	1.642	1.632	1.621	1.610	1.599	1.588	1.575	1.562	1.551	1.538	1.525	1.514	1.500	1.486	1.474	1.460	1.448	1.432	1.419	1.406	1.392	1.380	1.365	1.354	1.339	1.326	1.314	1.301	1.290	1.278	1.266	1.254	1.242	1.231	1.221	1.211	1.201	1.191	1.182	1.174	1.165	1.158	1.150	1.142	1.136	1.130	1.125	1.120	1.114	1.110	1.108	1.104	1.102	1.100	1.100	1.098	1.098	1.098	1.099	1.099	1.101	1.102	1.105	1.108	1.111	1.115	1.119	1.124	1.128	1.134	1.139	1.145	1.151	1.158	1.162	1.169	1.176	1.184	1.190	1.195	1.202	1.210	1.216	1.221	1.228	1.232	1.239	1.242	1.248	1.251	1.254	1.256	1.259	1.261	1.261	1.261	1.261	1.260	1.258	1.255	1.252	1.248	1.241	1.235	1.229	1.220	1.211	1.201	1.190	1.178	1.165	1.152	1.136	1.121	1.106	1.089	1.070	1.052	1.032	1.012	0.992	0.970	0.949	0.926	0.904	0.881	0.858	0.835	0.810	0.785	0.760	0.736	0.712	0.688	0.664	0.640	0.615	0.592	0.569	0.546	0.524	0.502	0.481	0.460	0.440	0.421	0.402	0.385	0.366	0.351	0.336	0.321	0.306	0.295	0.284	0.272	0.262	0.255	0.246	0.239	0.234	0.230	0.225	0.222	0.220	0.220	0.219	0.219	0.221	0.224	0.226	0.229	0.234	0.239	0.244	0.250	0.258	0.264	0.270	0.279	0.288	0.296	0.305	0.315	0.324	0.334	0.342	0.354	0.364	0.372	0.382	0.392	0.402	0.412	0.421	0.431	0.441	0.450	0.458	0.468	0.476	0.484	0.492	0.501	0.509	0.515	0.522	0.530	0.536	0.542	0.549	0.555	0.560	0.564	0.569	0.574	0.578	0.580	0.585	0.589	0.590	0.592	0.596	0.598	0.600	0.601	0.602	0.602	0.604	0.604	0.604	0.604	0.602	0.602	0.601	0.600	0.599	0.596	0.594	0.591	0.589	0.585	0.582	0.579	0.575	0.571	0.566	0.561	0.556	0.551	0.546	0.540	0.535	0.529	0.522	0.515	0.510	0.504	0.498	0.490	0.485	0.479	0.472	0.465	0.459	0.454	0.448	0.440	0.435	0.430	0.425	0.420	0.415	0.411	0.406	0.404	0.400	0.398	0.394	0.391	0.390	0.389	0.386	0.385	0.385	0.385	0.385	0.386	0.388	0.389	0.391	0.392	0.395	0.399	0.401	0.404	0.408	0.410	0.414	0.418	0.420	0.424	0.428	0.431	0.435	0.438	0.441	0.444	0.448	0.449	0.451	0.454	0.455	0.455	0.456	0.456	0.455	0.454	0.452	0.450	0.448	0.444	0.440	0.436	0.430	0.425	0.418	0.411	0.402	0.395	0.385	0.376	0.365	0.355	0.344	0.332	0.320	0.306	0.292	0.280	0.265	0.250	0.236	0.221	0.205	0.190	0.174	0.158	0.142	0.125	0.110	0.092	0.078	0.061	0.046	0.030	0.015	0.000	-0.015	-0.029	-0.042	-0.056	-0.069	-0.082	-0.095	-0.108	-0.118	-0.129	-0.140	-0.149	-0.159	-0.169	-0.176	-0.185	-0.191	-0.199	-0.205	-0.211	-0.216	-0.222	-0.225	-0.230	-0.234	-0.238	-0.240	-0.244	-0.246	-0.248	-0.250	-0.252	-0.255	-0.258	-0.259	-0.261	-0.262	-0.265	-0.268	-0.270	-0.272	-0.275	-0.279	-0.282	-0.286	-0.290	-0.295	-0.301	-0.306	-0.311	-0.320	-0.326	-0.334	-0.341	-0.351	-0.360	-0.370	-0.380	-0.391	-0.402	-0.414	-0.426	-0.439	-0.452	-0.466	-0.481	-0.496	-0.510	-0.525	-0.541	-0.559	-0.574	-0.590	-0.608	-0.625	-0.641	-0.659	-0.676	-0.694	-0.710	-0.726	-0.744	-0.761	-0.779	-0.794	-0.811	-0.828	-0.842	-0.859	-0.874	-0.888	-0.902	-0.918	-0.931	-0.944	-0.958	-0.969	-0.980	-0.991	-1.001	-1.011	-1.020	-1.030	-1.038	-1.044	-1.051	-1.058	-1.061	-1.066	-1.069	-1.071	-1.074	-1.076	-1.075	-1.075	-1.074	-1.071	-1.068	-1.064	-1.059	-1.052	-1.045	-1.038	-1.030	-1.020	-1.010	-0.998	-0.986	-0.972	-0.958	-0.944	-0.928	-0.911	-0.894	-0.875	-0.856	-0.836	-0.816	-0.794	-0.772	-0.751	-0.728	-0.704	-0.680	-0.655	-0.630	-0.606	-0.580	-0.554	-0.528	-0.502	-0.476	-0.450	-0.424	-0.399	-0.372	-0.348	-0.321	-0.296	-0.272	-0.248	-0.224	-0.200	-0.179	-0.158	-0.135	-0.115	-0.095	-0.076	-0.058	-0.040	-0.024	-0.008	0.008	0.021	0.034	0.046	0.059	0.069	0.079	0.089	0.096	0.104	0.110	0.115	0.120	0.124	0.129	0.132	0.134	0.135	0.138	0.139	0.139	0.140	0.139	0.139	0.138	0.138	0.138	0.135	0.135	0.134	0.132	0.132	0.131	0.131	0.131	0.130	0.130	0.131	0.131	0.132	0.132	0.135	0.138	0.139	0.142	0.146	0.150	0.154	0.159	0.162	0.169	0.174	0.180	0.188	0.194	0.199	0.208	0.215	0.224	0.231	0.240	0.249	0.258	0.268	0.276	0.286	0.296	0.305	0.316	0.326	0.335	0.345	0.355	0.365	0.374	0.384	0.395	0.405	0.414	0.424	0.432	0.442	0.451	0.460	0.469	0.476	0.485	0.494	0.502	0.509	0.518	0.525	0.532	0.540	0.548	0.554	0.560	0.566	0.574	0.580	0.588	0.592	0.599	0.604	0.609	0.615	0.619	0.624	0.629	0.634	0.639	0.642	0.648	0.651	0.655	0.659	0.662	0.665	0.668	0.671	0.674	0.678	0.680	0.682	0.685	0.688	0.690	0.692	0.694	0.698	0.700	0.701	0.702	0.705	0.708	0.709	0.711	0.712	0.715	0.718	0.719	0.721	0.724	0.725	0.728	0.730	0.731	0.735	0.736	0.739	0.740	0.741	0.745	0.748	0.748	0.750	0.751	0.754	0.754	0.754	0.756	0.756	0.756	0.756	0.755	0.755	0.754	0.751	0.750	0.746	0.742	0.738	0.734	0.728	0.720	0.714	0.706	0.698	0.688	0.679	0.668	0.654	0.642	0.628	0.614	0.599	0.581	0.565	0.546	0.528	0.507	0.488	0.466	0.444	0.421	0.399	0.375	0.350	0.325	0.301	0.275	0.249	0.222	0.198	0.170	0.144	0.118	0.092	0.066	0.041	0.016	-0.008	-0.031	-0.055	-0.078	-0.099	-0.120	-0.140	-0.156	-0.175	-0.191	-0.205	-0.218	-0.231	-0.241	-0.250	-0.258	-0.262	-0.268	-0.269	-0.269	-0.268	-0.264	-0.259	-0.251	-0.244	-0.232	-0.220	-0.205	-0.189	-0.171	-0.151	-0.129	-0.106	-0.081	-0.054	-0.025	0.006	0.038	0.071	0.106	0.144	0.181	0.220	0.261	0.302	0.346	0.391	0.436	0.484	0.531	0.580	0.629	0.680	0.731	0.782	0.835	0.889	0.942	0.996	1.051	1.108	1.161	1.218	1.274	1.331	1.388	1.444	1.500	1.558	1.614	1.671	1.728	1.784	1.840	1.896	1.952	2.009	2.064	2.119	2.172	2.228	2.281	2.334	2.388	2.439	2.491	2.542	2.592	2.641	2.691	2.740	2.786	2.834	2.879	2.925	2.970	3.014	3.056	3.099	3.140	3.180	3.220	3.259	3.298	3.334	3.369	3.405	3.439	3.472	3.505	3.538	3.568	3.598	3.626	3.655	3.682	3.709	3.734	3.759	3.782	3.804	3.826	3.848	3.868	3.886	3.904	3.922	3.939	3.954	3.968	3.981	3.994	4.005	4.015	4.024	4.031	4.039	4.044	4.049	4.052	4.055	4.056	4.056	4.055	4.051	4.048	4.041	4.034	4.025	4.015	4.005	3.991	3.978	3.960	3.942	3.922	3.902	3.879	3.854	3.828	3.799	3.769	3.735	3.702	3.665	3.626	3.586	3.544	3.500	3.454	3.404	3.354	3.301	3.245	3.189	3.128	3.068	3.002	2.936	2.868	2.796	2.724	2.649	2.571	2.491	2.409	2.326	2.239	2.151	2.060	1.969	1.874	1.778	1.679	1.579	1.478	1.372	1.268	1.160	1.051	0.942	0.829	0.718	0.604	0.488	0.370	0.254	0.136	0.016	-0.105	-0.224	-0.344	-0.466	-0.589	-0.710	-0.831	-0.952	-1.074	-1.195	-1.315	-1.436	-1.555	-1.674	-1.791	-1.909	-2.024	-2.139	-2.252	-2.365	-2.474	-2.584	-2.690	-2.796	-2.900	-3.001	-3.101	-3.199	-3.295	-3.389	-3.480	-3.570	-3.656	-3.741	-3.824	-3.904	-3.982	-4.058	-4.131	-4.202	-4.270	-4.338	-4.402	-4.465	-4.524	-4.582	-4.638	-4.691	-4.744	-4.794	-4.842	-4.889	-4.934	-4.976	-5.018	-5.058	-5.096	-5.134	-5.170	-5.204	-5.238	-5.270	-5.301	-5.332	-5.361	-5.391	-5.420	-5.448	-5.474	-5.501	-5.526	-5.552	-5.578	-5.604	-5.628	-5.651	-5.676	-5.700	-5.722	-5.746	-5.770	-5.792	-5.816	-5.839	-5.862	-5.885	-5.908	-5.930	-5.952	-5.974	-5.996	-6.018	-6.039	-6.060	-6.080	-6.100	-6.120	-6.140	-6.159	-6.178	-6.195	-6.211	-6.228	-6.244	-6.259	-6.271	-6.285	-6.298	-6.308	-6.316	-6.325	-6.332	-6.338	-6.341	-6.345	-6.346	-6.346	-6.344	-6.340	-6.335	-6.328	-6.318	-6.306	-6.295	-6.279	-6.261	-6.242	-6.221	-6.198	-6.171	-6.144	-6.114	-6.081	-6.045	-6.010	-5.970	-5.928	-5.884	-5.839	-5.790	-5.739	-5.686	-5.631	-5.574	-5.514	-5.454	-5.390	-5.325	-5.259	-5.191	-5.120	-5.048	-4.975	-4.900	-4.824	-4.748	-4.668	-4.589	-4.508	-4.426	-4.344	-4.261	-4.178	-4.094	-4.009	-3.925	-3.840	-3.755	-3.669	-3.584	-3.499	-3.414	-3.329	-3.245	-3.160	-3.078	-2.994	-2.911	-2.830	-2.749	-2.669	-2.590	-2.510	-2.432	-2.355	-2.279	-2.202	-2.128	-2.055	-1.981	-1.909	-1.838	-1.766	-1.698	-1.628	-1.560	-1.492	-1.425	-1.360	-1.294	-1.230	-1.164	-1.100	-1.039	-0.975	-0.912	-0.851	-0.789	-0.728	-0.666	-0.606	-0.545	-0.485	-0.425	-0.365	-0.305	-0.245	-0.185	-0.126	-0.066	-0.008	0.051	0.111	0.170	0.229	0.288	0.346	0.404	0.462	0.520	0.578	0.635	0.692	0.750	0.805	0.860	0.916	0.971	1.025	1.079	1.132	1.186	1.238	1.289	1.340	1.390	1.439	1.488	1.535	1.581	1.626	1.672	1.716	1.759	1.800	1.841	1.881	1.921	1.959	1.996	2.033	2.068	2.101	2.136	2.169	2.199	2.230	2.260	2.288	2.315	2.342	2.369	2.394	2.418	2.442	2.466	2.488	2.510	2.530	2.551	2.571	2.590	2.610	2.628	2.646	2.662	2.680	2.698	2.712	2.729	2.745	2.759	2.774	2.789	2.804	2.818	2.832	2.846	2.860	2.872	2.888	2.901	2.914	2.928	2.941	2.954	2.969	2.980	2.994	3.009	3.022	3.036	3.050	3.065	3.079	3.092	3.108	3.124	3.138	3.154	3.169	3.185	3.201	3.216	3.234	3.250	3.268	3.286	3.302	3.321	3.340	3.358	3.376	3.396	3.415	3.434	3.454	3.474	3.495	3.515	3.538	3.559	3.579	3.600	3.622	3.645	3.666	3.689	3.710	3.732	3.754	3.778	3.799	3.820	3.842	3.864	3.884	3.905	3.926	3.946	3.966	3.985	4.004	4.021	4.040	4.055	4.072	4.089	4.102	4.116	4.130	4.142	4.154	4.165	4.174	4.182	4.190	4.196	4.201	4.206	4.208	4.210	4.210	4.210	4.208	4.205	4.201	4.196	4.189	4.181	4.172	4.162	4.150	4.138	4.124	4.110	4.093	4.076	4.059	4.040	4.020	4.000	3.979	3.956	3.932	3.908	3.884	3.859	3.832	3.806	3.779	3.752	3.725	3.698	3.669	3.639	3.610	3.581	3.552	3.524	3.495	3.465	3.438	3.408	3.380	3.351	3.324	3.296	3.269	3.242	3.216	3.191	3.166	3.142	3.118	3.096	3.074	3.052	3.032	3.014	2.995	2.978	2.960	2.945	2.930	2.916	2.905	2.894	2.882	2.874	2.865	2.859	2.852	2.848	2.845	2.841	2.840	2.840	2.840	2.842	2.844	2.848	2.852	2.859	2.865	2.871	2.881	2.890	2.899	2.910	2.920	2.932	2.945	2.958	2.971	2.985	2.999	3.012	3.026	3.040	3.054	3.069	3.082	3.096	3.109	3.122	3.135	3.146	3.159	3.170	3.181	3.190	3.199	3.206	3.214	3.219	3.224	3.228	3.230	3.231	3.232	3.231	3.228	3.224	3.219	3.212	3.204	3.195	3.184	3.170	3.156	3.141	3.125	3.108	3.086	3.066	3.044	3.021	2.996	2.970	2.942	2.915	2.886	2.856	2.825	2.794	2.761	2.728	2.695	2.660	2.625	2.590	2.555	2.520	2.484	2.450	2.415	2.380	2.345	2.311	2.279	2.244	2.211	2.181	2.150	2.120	2.091	2.065	2.039	2.013	1.990	1.966	1.946	1.926	1.908	1.892	1.876	1.862	1.851	1.841	1.831	1.825	1.818	1.814	1.811	1.810	1.810	1.812	1.815	1.819	1.825	1.832	1.840	1.850	1.860	1.871	1.884	1.898	1.911	1.925	1.940	1.956	1.974	1.989	2.006	2.024	2.040	2.058	2.075	2.092	2.110	2.126	2.141	2.159	2.174	2.189	2.204	2.218	2.231	2.245	2.258	2.269	2.280	2.290	2.300	2.310	2.318	2.324	2.331	2.336	2.341	2.345	2.349	2.351	2.352	2.352	2.355	2.355	2.354	2.352	2.351	2.349	2.346	2.342	2.340	2.335	2.331	2.326	2.322	2.319	2.312	2.309	2.304	2.299	2.295	2.290	2.286	2.281	2.276	2.272	2.269	2.266	2.262	2.260	2.258	2.255	2.254	2.252	2.251	2.251	2.251	2.251	2.251	2.254	2.254	2.256	2.260	2.262	2.266	2.270	2.274	2.280	2.285	2.291	2.298	2.304	2.311	2.319	2.328	2.335	2.345	2.354	2.362	2.374	2.384	2.394	2.406	2.418	2.429	2.440	2.452	2.465	2.478	2.490	2.502	2.515	2.529	2.541	2.555	2.569	2.581	2.594	2.608	2.620	2.634	2.646	2.658	2.671	2.682	2.694	2.705	2.716	2.726	2.736	2.745	2.754	2.764	2.771	2.779	2.785	2.791	2.796	2.801	2.806	2.810	2.812	2.815	2.818	2.819	2.819	2.819	2.816	2.814	2.812	2.809	2.805	2.800	2.794	2.789	2.781	2.775	2.766	2.758	2.749	2.740	2.730	2.720	2.709	2.698	2.685	2.674	2.661	2.649	2.636	2.624	2.609	2.596	2.581	2.569	2.555	2.541	2.528	2.512	2.499	2.485	2.471	2.458	2.444	2.429	2.416	2.402	2.389	2.376	2.361	2.349	2.336	2.324	2.311	2.298	2.285	2.274	2.261	2.250	2.238	2.226	2.214	2.202	2.191	2.180	2.169	2.156	2.146	2.135	2.124	2.111	2.101	2.090	2.078	2.066	2.055	2.044	2.031	2.020	2.007	1.996	1.984	1.971	1.959	1.946	1.932	1.920	1.906	1.894	1.879	1.865	1.851	1.835	1.821	1.806	1.790	1.774	1.758	1.741	1.725	1.708	1.689	1.672	1.654	1.634	1.615	1.596	1.576	1.558	1.536	1.516	1.496	1.474	1.452	1.432	1.411	1.389	1.365	1.344	1.321	1.299	1.275	1.252	1.229	1.205	1.182	1.159	1.136	1.112	1.090	1.068	1.045	1.024	1.001	0.980	0.958	0.936	0.916	0.896	0.876	0.858	0.839	0.820	0.801	0.785	0.769	0.752	0.738	0.724	0.710	0.698	0.685	0.674	0.662	0.654	0.645	0.638	0.630	0.622	0.618	0.614	0.610	0.606	0.604	0.602	0.601	0.601	0.601	0.602	0.604	0.606	0.608	0.610	0.612	0.616	0.620	0.624	0.626	0.630	0.634	0.638	0.641	0.644	0.648	0.649	0.650	0.652	0.652	0.654	0.654	0.652	0.652	0.650	0.646	0.641	0.639	0.631	0.625	0.618	0.609	0.599	0.589	0.576	0.564	0.551	0.536	0.521	0.505	0.486	0.469	0.449	0.430	0.409	0.386	0.365	0.342	0.319	0.295	0.270	0.245	0.221	0.196	0.170	0.145	0.120	0.094	0.070	0.044	0.019	-0.006	-0.030	-0.054	-0.076	-0.100	-0.121	-0.142	-0.164	-0.184	-0.202	-0.221	-0.239	-0.254	-0.271	-0.285	-0.298	-0.310	-0.322	-0.332	-0.342	-0.350	-0.358	-0.364	-0.369	-0.374	-0.378	-0.380	-0.381	-0.381	-0.382	-0.381	-0.379	-0.376	-0.374	-0.370	-0.366	-0.360	-0.355	-0.348	-0.342	-0.335	-0.328	-0.319	-0.311	-0.304	-0.295	-0.285	-0.278	-0.269	-0.260	-0.251	-0.242	-0.234	-0.226	-0.216	-0.209	-0.201	-0.194	-0.186	-0.180	-0.172	-0.166	-0.160	-0.155	-0.150	-0.145	-0.140	-0.138	-0.134	-0.131	-0.130	-0.128	-0.128	-0.126	-0.128	-0.129	-0.131	-0.132	-0.136	-0.140	-0.144	-0.149	-0.155	-0.161	-0.169	-0.175	-0.184	-0.194	-0.202	-0.212	-0.224	-0.236	-0.248	-0.261	-0.275	-0.289	-0.304	-0.319	-0.336	-0.352	-0.369	-0.388	-0.406	-0.425	-0.442	-0.462	-0.481	-0.501	-0.521	-0.541	-0.561	-0.581	-0.600	-0.620	-0.641	-0.660	-0.679	-0.698	-0.716	-0.734	-0.751	-0.769	-0.785	-0.799	-0.815	-0.829	-0.840	-0.851	-0.864	-0.872	-0.881	-0.889	-0.896	-0.901	-0.905	-0.908	-0.910	-0.909	-0.908	-0.905	-0.902	-0.898	-0.890	-0.882	-0.874	-0.864	-0.851	-0.840	-0.826	-0.811	-0.795	-0.779	-0.760	-0.742	-0.721	-0.702	-0.681	-0.659	-0.636	-0.614	-0.590	-0.566	-0.542	-0.518	-0.494	-0.470	-0.445	-0.421	-0.398	-0.371	-0.349	-0.325	-0.302	-0.279	-0.258	-0.235	-0.215	-0.194	-0.174	-0.155	-0.138	-0.120	-0.102	-0.088	-0.074	-0.059	-0.046	-0.034	-0.022	-0.012	-0.004	0.004	0.012	0.019	0.024	0.030	0.034	0.038	0.039	0.040	0.041	0.041	0.040	0.039	0.039	0.035	0.032	0.030	0.026	0.021	0.018	0.012	0.009	0.002	-0.002	-0.009	-0.014	-0.019	-0.024	-0.029	-0.034	-0.039	-0.044	-0.048	-0.051	-0.055	-0.058	-0.060	-0.062	-0.065	-0.065	-0.065	-0.064	-0.064	-0.061	-0.059	-0.055	-0.050	-0.044	-0.038	-0.030	-0.021	-0.011	0.000	0.011	0.022	0.036	0.051	0.068	0.084	0.102	0.121	0.140	0.161	0.182	0.205	0.229	0.254	0.279	0.306	0.332	0.360	0.389	0.418	0.446	0.478	0.509	0.540	0.571	0.604	0.636	0.668	0.700	0.732	0.765	0.798	0.830	0.861	0.894	0.924	0.954	0.985	1.014	1.042	1.070	1.099	1.124	1.151	1.175	1.198	1.220	1.241	1.261	1.281	1.298	1.315	1.330	1.342	1.355	1.365	1.375	1.382	1.389	1.394	1.399	1.400	1.401	1.402	1.401	1.399	1.394	1.390	1.384	1.376	1.369	1.360	1.351	1.340	1.329	1.318	1.305	1.291	1.279	1.265	1.251	1.238	1.224	1.210	1.196	1.181	1.169	1.155	1.141	1.129	1.118	1.106	1.094	1.085	1.075	1.068	1.058	1.051	1.045	1.040	1.035	1.031	1.029	1.028	1.028	1.028	1.029	1.031	1.035	1.039	1.044	1.051	1.058	1.066	1.075	1.084	1.094	1.105	1.118	1.130	1.141	1.156	1.169	1.182	1.199	1.214	1.229	1.244	1.260	1.276	1.291	1.308	1.324	1.340	1.355	1.370	1.388	1.401	1.418	1.431	1.448	1.460	1.475	1.488	1.501	1.514	1.525	1.536	1.549	1.559	1.570	1.579	1.589	1.599	1.606	1.615	1.624	1.630	1.638	1.645	1.651	1.656	1.662	1.669	1.674	1.679	1.682	1.688	1.692	1.696	1.699	1.704	1.706	1.710	1.714	1.718	1.721	1.725	1.728	1.731	1.735	1.739	1.742	1.746	1.750	1.754	1.758	1.762	1.766	1.771	1.776	1.781	1.786	1.791	1.796	1.804	1.809	1.815	1.821	1.828	1.834	1.841	1.849	1.858	1.864	1.871	1.880	1.888	1.896	1.904	1.912	1.921	1.930	1.940	1.948	1.958	1.966	1.975	1.984	1.992	2.001	2.011	2.020	2.029	2.038	2.046	2.055	2.062	2.070	2.079	2.086	2.092	2.100	2.108	2.115	2.120	2.126	2.132	2.138	2.141	2.146	2.150	2.154	2.156	2.159	2.161	2.162	2.164	2.165	2.166	2.165	2.165	2.164	2.162	2.160	2.158	2.155	2.151	2.149	2.144	2.140	2.135	2.129	2.124	2.119	2.110	2.104	2.096	2.089	2.081	2.074	2.065	2.056	2.047	2.039	2.030	2.020	2.010	2.000	1.992	1.982	1.972	1.962	1.954	1.942	1.934	1.925	1.916	1.906	1.899	1.890	1.881	1.874	1.866	1.860	1.852	1.846	1.840	1.836	1.830	1.826	1.822	1.821	1.819	1.816	1.816	1.818	1.818	1.820	1.822	1.825	1.830	1.835	1.842	1.849	1.858	1.868	1.878	1.889	1.901	1.916	1.931	1.946	1.962	1.980	1.999	2.019	2.039	2.060	2.084	2.105	2.129	2.155	2.180	2.206	2.232	2.260	2.289	2.318	2.346	2.378	2.408	2.438	2.468	2.499	2.529	2.560	2.590	2.622	2.652	2.682	2.712	2.742	2.771	2.800	2.829	2.856	2.884	2.910	2.936	2.961	2.985	3.008	3.031	3.054	3.072	3.094	3.112	3.130	3.148	3.162	3.178	3.191	3.205	3.218	3.229	3.240	3.249	3.258	3.265	3.272	3.279	3.285	3.290	3.294	3.298	3.301	3.304	3.306	3.309	3.312	3.314	3.315	3.318	3.319	3.320	3.322	3.325	3.326	3.329	3.331	3.334	3.339	3.341	3.346	3.351	3.358	3.364	3.371	3.379	3.386	3.395	3.406	3.418	3.429	3.441	3.455	3.470	3.485	3.500	3.518	3.535	3.554	3.574	3.594	3.615	3.636	3.659	3.681	3.706	3.729	3.754	3.779	3.804	3.831	3.856	3.882	3.910	3.938	3.964	3.991	4.018	4.043	4.070	4.096	4.121	4.148	4.171	4.196	4.219	4.241	4.264	4.285	4.305	4.322	4.341	4.359	4.372	4.386	4.400	4.411	4.422	4.430	4.439	4.444	4.448	4.450	4.451	4.451	4.450	4.446	4.441	4.435	4.426	4.418	4.408	4.394	4.380	4.365	4.349	4.331	4.311	4.292	4.271	4.248	4.224	4.200	4.176	4.150	4.122	4.095	4.068	4.040	4.011	3.982	3.952	3.922	3.892	3.864	3.834	3.804	3.775	3.746	3.718	3.689	3.660	3.634	3.605	3.579	3.554	3.528	3.502	3.479	3.455	3.432	3.410	3.389	3.369	3.349	3.329	3.310	3.292	3.278	3.260	3.244	3.230	3.215	3.201	3.189	3.176	3.164	3.152	3.141	3.131	3.121	3.111	3.100	3.091	3.082	3.072	3.064	3.055	3.046	3.038	3.029	3.018	3.009	3.000	2.989	2.979	2.968	2.958	2.948	2.935	2.922	2.910	2.898	2.884	2.870	2.855	2.840	2.825	2.809	2.792	2.775	2.758	2.738	2.719	2.700	2.679	2.659	2.636	2.615	2.592	2.570	2.546	2.522	2.498	2.472	2.448	2.421	2.395	2.370	2.342	2.315	2.288	2.261	2.232	2.205	2.176	2.149	2.120	2.091	2.064	2.036	2.009	1.980	1.952	1.925	1.899	1.871	1.845	1.820	1.794	1.770	1.746	1.721	1.699	1.676	1.656	1.634	1.614	1.595	1.578	1.561	1.544	1.529	1.516	1.501	1.490	1.480	1.471	1.461	1.455	1.448	1.444	1.440	1.438	1.436	1.436	1.436	1.439	1.441	1.446	1.452	1.459	1.466	1.475	1.485	1.496	1.509	1.521	1.535	1.550	1.565	1.581	1.598	1.618	1.635	1.654	1.672	1.692	1.714	1.734	1.756	1.778	1.799	1.822	1.844	1.868	1.890	1.911	1.934	1.958	1.980	2.001	2.024	2.045	2.068	2.089	2.110	2.130	2.150	2.170	2.190	2.209	2.226	2.242	2.260	2.278	2.292	2.308	2.322	2.335	2.348	2.360	2.372	2.384	2.394	2.404	2.412	2.420	2.428	2.435	2.441	2.446	2.451	2.456	2.459	2.462	2.465	2.466	2.469	2.470	2.471	2.471	2.471	2.471	2.470	2.470	2.469	2.469	2.468	2.468	2.466	2.465	2.465	2.465	2.465	2.465	2.465	2.465	2.468	2.468	2.470	2.472	2.476	2.478	2.482	2.488	2.491	2.496	2.502	2.510	2.515	2.524	2.531	2.540	2.549	2.558	2.568	2.579	2.589	2.599	2.611	2.622	2.634	2.646	2.659	2.671	2.684	2.696	2.709	2.720	2.734	2.746	2.759	2.770	2.782	2.794	2.805	2.815	2.826	2.835	2.845	2.854	2.861	2.870	2.878	2.884	2.890	2.896	2.900	2.905	2.908	2.911	2.914	2.915	2.916	2.916	2.915	2.914	2.912	2.909	2.906	2.902	2.899	2.892	2.886	2.882	2.875	2.869	2.860	2.852	2.845	2.835	2.826	2.818	2.808	2.798	2.786	2.778	2.766	2.756	2.745	2.734	2.722	2.712	2.700	2.690	2.679	2.668	2.656	2.648	2.636	2.626	2.616	2.606	2.598	2.588	2.579	2.571	2.561	2.555	2.548	2.540	2.534	2.529	2.522	2.518	2.512	2.509	2.506	2.502	2.499	2.498	2.496	2.495	2.494	2.494	2.495	2.495	2.496	2.498	2.500	2.501	2.505	2.508	2.511	2.514	2.518	2.521	2.525	2.529	2.532	2.538	2.541	2.545	2.549	2.552	2.556	2.559	2.561	2.564	2.566	2.568	2.570	2.570	2.571	2.570	2.569	2.568	2.566	2.564	2.560	2.556	2.552	2.546	2.542	2.536	2.528	2.521	2.512	2.504	2.495	2.485	2.474	2.462	2.451	2.440	2.428	2.415	2.400	2.388	2.374	2.360	2.346	2.331	2.318	2.302	2.288	2.274	2.259	2.244	2.230	2.218	2.202	2.189	2.176	2.164	2.150	2.138	2.126	2.115	2.104	2.094	2.084	2.075	2.066	2.058	2.050	2.042	2.036	2.031	2.025	2.021	2.018	2.014	2.010	2.009	2.005	2.005	2.004	2.004	2.005	2.006	2.007	2.010	2.013	2.015	2.018	2.022	2.025	2.030	2.035	2.039	2.042	2.049	2.054	2.059	2.064	2.069	2.075	2.080	2.085	2.090	2.095	2.100	2.104	2.109	2.114	2.116	2.120	2.124	2.126	2.129	2.131	2.134	2.134	2.135	2.135	2.135	2.134	2.132	2.131	2.129	2.126	2.122	2.118	2.112	2.108	2.102	2.096	2.089	2.081	2.074	2.065	2.056	2.046	2.038	2.026	2.015	2.004	1.992	1.980	1.968	1.955	1.942	1.928	1.914	1.900	1.885	1.871	1.856	1.840	1.826	1.810	1.795	1.779	1.764	1.749	1.732	1.718	1.704	1.688	1.672	1.659	1.642	1.629	1.615	1.600	1.588	1.574	1.560	1.548	1.535	1.522	1.510	1.499	1.488	1.476	1.466	1.458	1.448	1.439	1.430	1.424	1.415	1.408	1.401	1.396	1.391	1.385	1.382	1.378	1.374	1.371	1.369	1.366	1.366	1.364	1.364	1.364	1.364	1.364	1.365	1.365	1.366	1.368	1.371	1.372	1.375	1.378	1.381	1.384	1.385	1.389	1.392	1.395	1.398	1.400	1.401	1.404	1.405	1.408	1.409	1.409	1.410	1.410	1.410	1.409	1.408	1.406	1.404	1.401	1.398	1.394	1.389	1.382	1.378	1.370	1.362	1.354	1.346	1.336	1.326	1.314	1.302	1.290	1.278	1.262	1.249	1.234	1.218	1.201	1.184	1.166	1.148	1.130	1.111	1.091	1.071	1.051	1.030	1.010	0.989	0.969	0.946	0.925	0.902	0.882	0.860	0.839	0.818	0.796	0.776	0.755	0.735	0.715	0.694	0.675	0.658	0.639	0.621	0.602	0.586	0.570	0.555	0.539	0.525	0.512	0.499	0.488	0.476	0.465	0.456	0.448	0.439	0.431	0.425	0.419	0.414	0.410	0.406	0.404	0.402	0.401	0.401	0.401	0.402	0.402	0.406	0.409	0.412	0.416	0.421	0.428	0.432	0.440	0.448	0.455	0.464	0.471	0.480	0.490	0.499	0.509	0.519	0.529	0.539	0.549	0.560	0.570	0.581	0.592	0.604	0.615	0.626	0.636	0.648	0.658	0.669	0.679	0.689	0.698	0.708	0.716	0.726	0.735	0.742	0.751	0.759	0.766	0.772	0.779	0.785	0.790	0.795	0.800	0.804	0.808	0.810	0.812	0.815	0.816	0.819	0.820	0.819	0.820	0.819	0.819	0.816	0.815	0.812	0.810	0.808	0.804	0.800	0.795	0.792	0.788	0.782	0.778	0.772	0.766	0.760	0.755	0.750	0.744	0.739	0.734	0.728	0.722	0.718	0.714	0.708	0.704	0.699	0.695	0.690	0.686	0.685	0.682	0.679	0.678	0.675	0.675	0.674	0.674	0.675	0.675	0.676	0.679	0.681	0.684	0.688	0.691	0.696	0.700	0.705	0.711	0.716	0.722	0.729	0.736	0.744	0.751	0.759	0.766	0.774	0.782	0.790	0.799	0.806	0.814	0.821	0.829	0.835	0.842	0.849	0.855	0.860	0.865	0.870	0.875	0.878	0.881	0.884	0.885	0.886	0.886	0.886	0.884	0.882	0.880	0.875	0.871	0.865	0.859	0.852	0.844	0.835	0.826	0.815	0.804	0.792	0.780	0.768	0.754	0.741	0.725	0.711	0.695	0.679	0.662	0.646	0.629	0.611	0.595	0.576	0.560	0.542	0.525	0.507	0.491	0.474	0.458	0.440	0.425	0.409	0.394	0.379	0.365	0.351	0.338	0.325	0.312	0.301	0.290	0.280	0.271	0.261	0.252	0.245	0.238	0.231	0.226	0.221	0.216	0.212	0.208	0.205	0.202	0.199	0.198	0.196	0.195	0.194	0.194	0.194	0.192	0.192	0.192	0.192	0.191	0.191	0.190	0.190	0.189	0.188	0.185	0.185	0.182	0.179	0.176	0.174	0.170	0.166	0.161	0.155	0.150	0.142	0.138	0.129	0.122	0.112	0.105	0.096	0.085	0.076	0.065	0.054	0.041	0.029	0.018	0.005	-0.009	-0.022	-0.036	-0.050	-0.066	-0.080	-0.095	-0.109	-0.125	-0.140	-0.155	-0.171	-0.188	-0.202	
