# Supplementary material for: Motion onset VEPs can see through the blur
Source: Sci Rep. 2024 Sep 12;14:21296. doi: 10.1038/s41598-024-72483-z (PMC11393312; doi:10.1038/s41598-024-72483-z)
Supplement: Supplementary file 3 — Supplementary Information 3. [file 41598_2024_72483_MOESM3_ESM.zip › VEP_raw_data/source_data/SorceBlurVEP-S013_VEP_2023-04-18_16-00-00.txt]

0.000	0.000	99999.999	6250.000	50.000	-2193.000	-2061.000	6248.000	7.000	100.000	5.000	2.000	1.000	1.000	0.000	0.000	0.000	0.000	0.000	0.000	0.000	0.000	0.000	0.000	0.000	0.000	0.000	-1.031	-1.026	-1.021	-1.015	-1.009	-1.001	-0.992	-0.984	-0.974	-0.965	-0.954	-0.942	-0.931	-0.919	-0.908	-0.894	-0.880	-0.866	-0.852	-0.839	-0.824	-0.810	-0.795	-0.780	-0.765	-0.749	-0.735	-0.720	-0.705	-0.690	-0.675	-0.661	-0.649	-0.635	-0.621	-0.608	-0.596	-0.585	-0.574	-0.561	-0.552	-0.542	-0.534	-0.524	-0.518	-0.510	-0.504	-0.498	-0.492	-0.488	-0.485	-0.481	-0.480	-0.478	-0.476	-0.476	-0.478	-0.479	-0.480	-0.484	-0.488	-0.492	-0.498	-0.504	-0.510	-0.518	-0.526	-0.536	-0.545	-0.556	-0.566	-0.579	-0.591	-0.604	-0.618	-0.631	-0.646	-0.661	-0.678	-0.694	-0.711	-0.728	-0.745	-0.765	-0.784	-0.801	-0.820	-0.840	-0.860	-0.879	-0.899	-0.919	-0.939	-0.959	-0.979	-0.999	-1.019	-1.036	-1.056	-1.075	-1.092	-1.112	-1.130	-1.146	-1.164	-1.180	-1.195	-1.211	-1.225	-1.240	-1.252	-1.265	-1.276	-1.286	-1.298	-1.306	-1.315	-1.322	-1.329	-1.334	-1.339	-1.342	-1.346	-1.348	-1.349	-1.350	-1.349	-1.349	-1.345	-1.344	-1.340	-1.335	-1.331	-1.325	-1.320	-1.312	-1.305	-1.299	-1.290	-1.281	-1.274	-1.265	-1.256	-1.248	-1.239	-1.229	-1.221	-1.212	-1.202	-1.195	-1.188	-1.179	-1.172	-1.166	-1.160	-1.156	-1.150	-1.146	-1.144	-1.141	-1.140	-1.140	-1.141	-1.141	-1.145	-1.149	-1.152	-1.158	-1.166	-1.172	-1.184	-1.192	-1.204	-1.218	-1.231	-1.246	-1.262	-1.280	-1.298	-1.318	-1.339	-1.360	-1.381	-1.405	-1.429	-1.454	-1.480	-1.505	-1.532	-1.561	-1.589	-1.618	-1.646	-1.675	-1.704	-1.734	-1.764	-1.792	-1.821	-1.851	-1.880	-1.910	-1.938	-1.965	-1.992	-2.019	-2.046	-2.071	-2.096	-2.119	-2.141	-2.164	-2.184	-2.204	-2.222	-2.240	-2.256	-2.272	-2.286	-2.298	-2.310	-2.320	-2.329	-2.338	-2.342	-2.349	-2.352	-2.356	-2.358	-2.359	-2.359	-2.358	-2.355	-2.351	-2.349	-2.344	-2.339	-2.334	-2.326	-2.319	-2.312	-2.304	-2.296	-2.289	-2.280	-2.271	-2.264	-2.254	-2.246	-2.239	-2.232	-2.225	-2.220	-2.214	-2.209	-2.205	-2.201	-2.200	-2.199	-2.199	-2.199	-2.200	-2.204	-2.208	-2.214	-2.220	-2.228	-2.236	-2.246	-2.258	-2.270	-2.284	-2.298	-2.315	-2.331	-2.349	-2.369	-2.389	-2.410	-2.432	-2.455	-2.480	-2.504	-2.530	-2.556	-2.582	-2.610	-2.638	-2.665	-2.692	-2.721	-2.749	-2.778	-2.806	-2.834	-2.861	-2.889	-2.916	-2.942	-2.969	-2.994	-3.019	-3.042	-3.065	-3.088	-3.109	-3.129	-3.148	-3.164	-3.181	-3.195	-3.210	-3.221	-3.231	-3.240	-3.249	-3.252	-3.258	-3.261	-3.262	-3.261	-3.260	-3.256	-3.250	-3.244	-3.236	-3.226	-3.215	-3.202	-3.188	-3.172	-3.155	-3.138	-3.118	-3.098	-3.075	-3.051	-3.028	-3.002	-2.978	-2.951	-2.924	-2.896	-2.868	-2.839	-2.810	-2.780	-2.750	-2.721	-2.690	-2.660	-2.631	-2.600	-2.572	-2.542	-2.514	-2.486	-2.458	-2.430	-2.405	-2.379	-2.355	-2.331	-2.308	-2.286	-2.265	-2.244	-2.226	-2.208	-2.191	-2.175	-2.160	-2.146	-2.134	-2.122	-2.112	-2.104	-2.095	-2.088	-2.082	-2.078	-2.074	-2.071	-2.070	-2.069	-2.069	-2.070	-2.072	-2.075	-2.079	-2.082	-2.088	-2.092	-2.099	-2.105	-2.112	-2.119	-2.125	-2.134	-2.141	-2.149	-2.156	-2.164	-2.171	-2.179	-2.186	-2.192	-2.200	-2.206	-2.211	-2.216	-2.222	-2.226	-2.230	-2.234	-2.236	-2.238	-2.239	-2.239	-2.239	-2.238	-2.235	-2.231	-2.229	-2.224	-2.218	-2.211	-2.204	-2.195	-2.188	-2.178	-2.166	-2.155	-2.142	-2.130	-2.115	-2.100	-2.086	-2.069	-2.052	-2.035	-2.016	-1.999	-1.980	-1.960	-1.941	-1.920	-1.899	-1.879	-1.858	-1.836	-1.815	-1.794	-1.772	-1.751	-1.729	-1.709	-1.688	-1.666	-1.646	-1.626	-1.605	-1.585	-1.566	-1.548	-1.529	-1.511	-1.492	-1.476	-1.460	-1.444	-1.429	-1.415	-1.401	-1.389	-1.376	-1.365	-1.354	-1.344	-1.335	-1.326	-1.319	-1.312	-1.306	-1.301	-1.295	-1.291	-1.289	-1.285	-1.282	-1.281	-1.280	-1.280	-1.279	-1.280	-1.281	-1.282	-1.282	-1.284	-1.286	-1.286	-1.289	-1.289	-1.291	-1.291	-1.292	-1.294	-1.295	-1.294	-1.294	-1.294	-1.292	-1.291	-1.289	-1.285	-1.281	-1.278	-1.272	-1.266	-1.260	-1.251	-1.244	-1.235	-1.225	-1.212	-1.201	-1.189	-1.174	-1.159	-1.144	-1.128	-1.110	-1.091	-1.074	-1.054	-1.032	-1.012	-0.991	-0.968	-0.945	-0.921	-0.899	-0.875	-0.849	-0.825	-0.801	-0.775	-0.750	-0.725	-0.700	-0.675	-0.650	-0.626	-0.602	-0.579	-0.555	-0.532	-0.510	-0.489	-0.468	-0.449	-0.430	-0.410	-0.392	-0.378	-0.361	-0.346	-0.332	-0.321	-0.309	-0.299	-0.289	-0.281	-0.274	-0.268	-0.262	-0.260	-0.256	-0.255	-0.254	-0.255	-0.255	-0.258	-0.261	-0.265	-0.269	-0.275	-0.281	-0.289	-0.295	-0.302	-0.311	-0.319	-0.329	-0.338	-0.348	-0.356	-0.365	-0.375	-0.384	-0.394	-0.402	-0.411	-0.419	-0.428	-0.434	-0.441	-0.448	-0.454	-0.459	-0.464	-0.466	-0.470	-0.472	-0.474	-0.475	-0.474	-0.472	-0.470	-0.466	-0.462	-0.458	-0.451	-0.444	-0.435	-0.426	-0.416	-0.405	-0.394	-0.381	-0.368	-0.354	-0.339	-0.322	-0.305	-0.288	-0.270	-0.252	-0.232	-0.214	-0.194	-0.172	-0.152	-0.131	-0.109	-0.088	-0.066	-0.044	-0.022	0.000	0.021	0.044	0.066	0.088	0.109	0.130	0.151	0.171	0.191	0.211	0.231	0.250	0.268	0.285	0.302	0.319	0.335	0.350	0.364	0.379	0.392	0.404	0.415	0.428	0.438	0.448	0.455	0.464	0.470	0.476	0.484	0.488	0.492	0.495	0.499	0.500	0.501	0.502	0.501	0.500	0.499	0.496	0.494	0.490	0.486	0.481	0.475	0.470	0.462	0.456	0.449	0.442	0.432	0.425	0.416	0.406	0.398	0.386	0.376	0.366	0.355	0.345	0.334	0.322	0.311	0.300	0.289	0.276	0.266	0.255	0.244	0.234	0.222	0.212	0.202	0.194	0.184	0.175	0.168	0.159	0.151	0.145	0.139	0.132	0.128	0.122	0.119	0.116	0.114	0.111	0.109	0.108	0.109	0.109	0.110	0.111	0.114	0.116	0.120	0.125	0.130	0.135	0.141	0.148	0.154	0.161	0.169	0.176	0.184	0.192	0.200	0.209	0.216	0.225	0.232	0.241	0.250	0.258	0.265	0.272	0.278	0.284	0.289	0.295	0.299	0.302	0.306	0.308	0.309	0.309	0.309	0.308	0.305	0.301	0.298	0.291	0.286	0.278	0.269	0.260	0.249	0.238	0.225	0.211	0.196	0.181	0.164	0.146	0.129	0.109	0.089	0.068	0.046	0.022	0.000	-0.024	-0.049	-0.072	-0.098	-0.124	-0.150	-0.175	-0.201	-0.228	-0.255	-0.281	-0.309	-0.335	-0.361	-0.386	-0.412	-0.439	-0.464	-0.489	-0.512	-0.538	-0.560	-0.582	-0.604	-0.625	-0.646	-0.665	-0.685	-0.702	-0.719	-0.734	-0.750	-0.764	-0.778	-0.790	-0.801	-0.810	-0.820	-0.828	-0.835	-0.841	-0.846	-0.850	-0.854	-0.855	-0.856	-0.856	-0.856	-0.855	-0.852	-0.850	-0.845	-0.841	-0.835	-0.830	-0.824	-0.815	-0.808	-0.799	-0.790	-0.780	-0.771	-0.761	-0.750	-0.740	-0.729	-0.718	-0.708	-0.696	-0.686	-0.675	-0.662	-0.652	-0.642	-0.632	-0.622	-0.611	-0.602	-0.594	-0.584	-0.576	-0.569	-0.561	-0.555	-0.549	-0.544	-0.540	-0.535	-0.532	-0.530	-0.528	-0.526	-0.526	-0.525	-0.526	-0.528	-0.529	-0.532	-0.536	-0.540	-0.544	-0.549	-0.555	-0.561	-0.568	-0.575	-0.582	-0.590	-0.599	-0.608	-0.616	-0.624	-0.634	-0.644	-0.652	-0.661	-0.671	-0.680	-0.690	-0.698	-0.706	-0.715	-0.722	-0.730	-0.738	-0.744	-0.750	-0.756	-0.761	-0.766	-0.770	-0.774	-0.776	-0.779	-0.780	-0.781	-0.781	-0.780	-0.780	-0.776	-0.774	-0.770	-0.766	-0.761	-0.756	-0.750	-0.744	-0.736	-0.728	-0.719	-0.710	-0.701	-0.690	-0.681	-0.670	-0.659	-0.648	-0.636	-0.624	-0.611	-0.599	-0.586	-0.575	-0.562	-0.549	-0.536	-0.524	-0.511	-0.499	-0.486	-0.474	-0.462	-0.451	-0.439	-0.428	-0.416	-0.406	-0.395	-0.385	-0.374	-0.365	-0.355	-0.346	-0.336	-0.329	-0.320	-0.314	-0.305	-0.299	-0.291	-0.285	-0.279	-0.272	-0.268	-0.261	-0.256	-0.251	-0.248	-0.244	-0.240	-0.238	-0.234	-0.231	-0.229	-0.226	-0.226	-0.224	-0.222	-0.222	-0.222	-0.224	-0.222	-0.225	-0.226	-0.228	-0.230	-0.232	-0.236	-0.239	-0.242	-0.248	-0.251	-0.256	-0.262	-0.268	-0.274	-0.279	-0.286	-0.292	-0.300	-0.308	-0.315	-0.322	-0.330	-0.339	-0.348	-0.355	-0.364	-0.372	-0.381	-0.390	-0.398	-0.406	-0.414	-0.421	-0.430	-0.438	-0.444	-0.451	-0.458	-0.464	-0.469	-0.474	-0.479	-0.482	-0.486	-0.488	-0.490	-0.491	-0.491	-0.490	-0.489	-0.488	-0.485	-0.482	-0.478	-0.472	-0.466	-0.461	-0.454	-0.446	-0.436	-0.426	-0.418	-0.408	-0.395	-0.384	-0.372	-0.360	-0.348	-0.334	-0.321	-0.308	-0.292	-0.279	-0.266	-0.252	-0.239	-0.225	-0.212	-0.199	-0.186	-0.175	-0.162	-0.152	-0.141	-0.131	-0.124	-0.115	-0.108	-0.100	-0.095	-0.091	-0.086	-0.084	-0.082	-0.082	-0.082	-0.084	-0.088	-0.091	-0.096	-0.102	-0.110	-0.118	-0.126	-0.138	-0.148	-0.160	-0.174	-0.189	-0.202	-0.219	-0.235	-0.252	-0.270	-0.289	-0.306	-0.328	-0.346	-0.366	-0.386	-0.408	-0.428	-0.448	-0.469	-0.490	-0.510	-0.529	-0.549	-0.568	-0.586	-0.605	-0.622	-0.639	-0.655	-0.671	-0.684	-0.699	-0.710	-0.721	-0.732	-0.742	-0.751	-0.758	-0.764	-0.770	-0.772	-0.776	-0.778	-0.778	-0.776	-0.775	-0.771	-0.768	-0.761	-0.755	-0.748	-0.739	-0.730	-0.720	-0.709	-0.696	-0.682	-0.669	-0.654	-0.640	-0.625	-0.608	-0.592	-0.575	-0.558	-0.541	-0.524	-0.506	-0.489	-0.471	-0.454	-0.436	-0.419	-0.404	-0.386	-0.370	-0.356	-0.341	-0.326	-0.314	-0.301	-0.289	-0.278	-0.268	-0.258	-0.249	-0.241	-0.236	-0.230	-0.225	-0.221	-0.219	-0.216	-0.215	-0.216	-0.218	-0.219	-0.222	-0.225	-0.230	-0.236	-0.242	-0.249	-0.258	-0.265	-0.274	-0.284	-0.294	-0.304	-0.314	-0.325	-0.336	-0.348	-0.360	-0.371	-0.382	-0.395	-0.406	-0.418	-0.430	-0.440	-0.450	-0.460	-0.471	-0.480	-0.489	-0.499	-0.505	-0.511	-0.519	-0.525	-0.530	-0.534	-0.538	-0.540	-0.542	-0.542	-0.544	-0.542	-0.541	-0.539	-0.536	-0.534	-0.529	-0.524	-0.519	-0.511	-0.504	-0.498	-0.489	-0.480	-0.471	-0.462	-0.452	-0.441	-0.430	-0.419	-0.408	-0.396	-0.384	-0.372	-0.359	-0.346	-0.335	-0.321	-0.309	-0.296	-0.284	-0.272	-0.260	-0.246	-0.236	-0.224	-0.211	-0.200	-0.189	-0.178	-0.168	-0.155	-0.145	-0.135	-0.125	-0.116	-0.106	-0.096	-0.088	-0.079	-0.070	-0.061	-0.054	-0.046	-0.039	-0.030	-0.024	-0.016	-0.010	-0.004	0.002	0.010	0.015	0.021	0.026	0.032	0.038	0.042	0.048	0.051	0.056	0.061	0.066	0.070	0.074	0.078	0.081	0.085	0.088	0.091	0.095	0.098	0.101	0.104	0.106	0.108	0.110	0.112	0.114	0.116	0.119	0.120	0.121	0.122	0.124	0.125	0.126	0.128	0.129	0.130	0.130	0.131	0.132	0.134	0.134	0.134	0.134	0.135	0.135	0.135	0.136	0.135	0.136	0.135	0.135	0.136	0.135	0.135	0.134	0.134	0.132	0.131	0.131	0.129	0.128	0.125	0.122	0.121	0.119	0.115	0.112	0.108	0.102	0.099	0.092	0.088	0.081	0.075	0.068	0.060	0.050	0.041	0.031	0.021	0.010	-0.002	-0.015	-0.029	-0.042	-0.056	-0.071	-0.089	-0.105	-0.121	-0.141	-0.160	-0.179	-0.199	-0.220	-0.241	-0.262	-0.285	-0.309	-0.332	-0.356	-0.381	-0.406	-0.432	-0.458	-0.484	-0.510	-0.538	-0.564	-0.591	-0.619	-0.646	-0.672	-0.700	-0.728	-0.754	-0.781	-0.809	-0.835	-0.861	-0.888	-0.915	-0.941	-0.965	-0.991	-1.015	-1.039	-1.061	-1.085	-1.108	-1.130	-1.149	-1.170	-1.190	-1.209	-1.226	-1.244	-1.260	-1.276	-1.291	-1.306	-1.319	-1.331	-1.341	-1.351	-1.361	-1.369	-1.376	-1.384	-1.389	-1.392	-1.396	-1.400	-1.400	-1.401	-1.401	-1.400	-1.398	-1.394	-1.391	-1.386	-1.381	-1.374	-1.369	-1.360	-1.351	-1.342	-1.334	-1.325	-1.314	-1.304	-1.294	-1.281	-1.271	-1.259	-1.249	-1.236	-1.225	-1.212	-1.202	-1.191	-1.180	-1.170	-1.161	-1.152	-1.142	-1.135	-1.126	-1.120	-1.114	-1.109	-1.104	-1.100	-1.098	-1.095	-1.094	-1.094	-1.094	-1.096	-1.099	-1.101	-1.108	-1.112	-1.118	-1.124	-1.132	-1.141	-1.150	-1.160	-1.172	-1.184	-1.196	-1.209	-1.222	-1.236	-1.250	-1.265	-1.280	-1.294	-1.310	-1.325	-1.341	-1.356	-1.371	-1.386	-1.401	-1.418	-1.431	-1.446	-1.460	-1.472	-1.486	-1.498	-1.510	-1.522	-1.532	-1.542	-1.552	-1.561	-1.570	-1.578	-1.585	-1.590	-1.596	-1.600	-1.604	-1.606	-1.609	-1.611	-1.610	-1.610	-1.609	-1.608	-1.606	-1.604	-1.600	-1.595	-1.590	-1.585	-1.578	-1.572	-1.564	-1.556	-1.550	-1.541	-1.532	-1.522	-1.514	-1.502	-1.494	-1.482	-1.471	-1.461	-1.450	-1.439	-1.429	-1.418	-1.405	-1.395	-1.384	-1.372	-1.362	-1.351	-1.341	-1.331	-1.321	-1.312	-1.304	-1.295	-1.286	-1.279	-1.271	-1.265	-1.260	-1.254	-1.249	-1.245	-1.240	-1.238	-1.236	-1.235	-1.234	-1.234	-1.236	-1.238	-1.241	-1.245	-1.249	-1.255	-1.260	-1.269	-1.278	-1.285	-1.295	-1.308	-1.319	-1.330	-1.344	-1.358	-1.372	-1.388	-1.404	-1.420	-1.438	-1.455	-1.474	-1.491	-1.511	-1.530	-1.550	-1.570	-1.589	-1.609	-1.628	-1.648	-1.666	-1.685	-1.704	-1.721	-1.739	-1.756	-1.772	-1.788	-1.802	-1.816	-1.829	-1.841	-1.851	-1.861	-1.870	-1.878	-1.882	-1.889	-1.891	-1.892	-1.894	-1.894	-1.890	-1.888	-1.882	-1.876	-1.869	-1.859	-1.849	-1.838	-1.825	-1.809	-1.794	-1.776	-1.759	-1.740	-1.720	-1.699	-1.676	-1.654	-1.629	-1.605	-1.579	-1.552	-1.526	-1.499	-1.471	-1.444	-1.415	-1.386	-1.359	-1.329	-1.300	-1.271	-1.242	-1.215	-1.186	-1.158	-1.130	-1.104	-1.078	-1.050	-1.025	-1.000	-0.975	-0.952	-0.929	-0.906	-0.886	-0.865	-0.845	-0.826	-0.808	-0.790	-0.775	-0.759	-0.744	-0.730	-0.718	-0.705	-0.694	-0.684	-0.674	-0.665	-0.658	-0.650	-0.644	-0.638	-0.632	-0.629	-0.625	-0.621	-0.619	-0.618	-0.615	-0.614	-0.612	-0.612	-0.611	-0.611	-0.610	-0.610	-0.610	-0.610	-0.609	-0.609	-0.609	-0.609	-0.608	-0.608	-0.606	-0.604	-0.602	-0.600	-0.598	-0.592	-0.590	-0.586	-0.580	-0.576	-0.570	-0.564	-0.555	-0.548	-0.539	-0.531	-0.521	-0.511	-0.501	-0.489	-0.478	-0.464	-0.451	-0.436	-0.422	-0.409	-0.394	-0.378	-0.360	-0.345	-0.328	-0.310	-0.292	-0.274	-0.256	-0.239	-0.219	-0.201	-0.182	-0.162	-0.144	-0.125	-0.106	-0.088	-0.068	-0.050	-0.031	-0.012	0.006	0.022	0.041	0.059	0.075	0.091	0.108	0.124	0.139	0.154	0.169	0.184	0.198	0.210	0.222	0.235	0.246	0.259	0.269	0.279	0.289	0.299	0.309	0.316	0.324	0.331	0.338	0.344	0.350	0.356	0.360	0.364	0.368	0.371	0.375	0.378	0.380	0.382	0.385	0.385	0.386	0.388	0.388	0.389	0.389	0.389	0.389	0.389	0.389	0.388	0.388	0.386	0.385	0.385	0.384	0.382	0.381	0.381	0.381	0.380	0.380	0.380	0.380	0.381	0.381	0.381	0.382	0.385	0.386	0.388	0.390	0.391	0.395	0.399	0.401	0.406	0.410	0.415	0.419	0.425	0.431	0.438	0.444	0.451	0.459	0.465	0.474	0.482	0.490	0.499	0.509	0.518	0.528	0.536	0.546	0.556	0.566	0.576	0.585	0.595	0.604	0.614	0.621	0.630	0.639	0.648	0.656	0.662	0.669	0.676	0.682	0.686	0.691	0.695	0.699	0.700	0.702	0.704	0.702	0.702	0.700	0.696	0.694	0.689	0.682	0.676	0.669	0.660	0.651	0.640	0.628	0.615	0.601	0.588	0.570	0.555	0.536	0.519	0.499	0.479	0.459	0.438	0.416	0.392	0.369	0.345	0.321	0.295	0.270	0.245	0.219	0.192	0.165	0.140	0.112	0.085	0.059	0.032	0.006	-0.021	-0.046	-0.071	-0.098	-0.121	-0.146	-0.170	-0.192	-0.215	-0.236	-0.258	-0.276	-0.296	-0.312	-0.330	-0.346	-0.361	-0.376	-0.388	-0.401	-0.411	-0.420	-0.430	-0.436	-0.442	-0.449	-0.452	-0.454	-0.456	-0.458	-0.456	-0.455	-0.452	-0.450	-0.445	-0.440	-0.434	-0.428	-0.420	-0.411	-0.402	-0.394	-0.385	-0.375	-0.365	-0.355	-0.344	-0.334	-0.324	-0.314	-0.304	-0.292	-0.282	-0.274	-0.265	-0.256	-0.249	-0.241	-0.235	-0.229	-0.224	-0.220	-0.216	-0.214	-0.212	-0.212	-0.212	-0.214	-0.218	-0.220	-0.226	-0.231	-0.239	-0.248	-0.256	-0.266	-0.278	-0.290	-0.302	-0.316	-0.331	-0.348	-0.362	-0.379	-0.398	-0.415	-0.434	-0.452	-0.471	-0.491	-0.511	-0.530	-0.551	-0.571	-0.590	-0.610	-0.629	-0.648	-0.665	-0.684	-0.701	-0.716	-0.734	-0.749	-0.762	-0.776	-0.788	-0.800	-0.810	-0.820	-0.826	-0.834	-0.839	-0.842	-0.846	-0.848	-0.848	-0.848	-0.845	-0.841	-0.836	-0.829	-0.822	-0.814	-0.804	-0.792	-0.780	-0.768	-0.751	-0.738	-0.721	-0.702	-0.684	-0.665	-0.646	-0.625	-0.602	-0.581	-0.559	-0.535	-0.512	-0.490	-0.465	-0.441	-0.418	-0.392	-0.369	-0.345	-0.321	-0.298	-0.274	-0.251	-0.229	-0.206	-0.185	-0.164	-0.142	-0.122	-0.104	-0.085	-0.066	-0.049	-0.032	-0.018	-0.002	0.011	0.024	0.038	0.048	0.059	0.068	0.078	0.084	0.091	0.096	0.101	0.105	0.108	0.111	0.112	0.112	0.111	0.110	0.109	0.106	0.102	0.099	0.094	0.088	0.082	0.075	0.068	0.060	0.051	0.042	0.032	0.021	0.011	0.001	-0.011	-0.022	-0.034	-0.046	-0.059	-0.072	-0.084	-0.096	-0.110	-0.124	-0.136	-0.150	-0.162	-0.176	-0.189	-0.202	-0.215	-0.228	-0.239	-0.251	-0.262	-0.274	-0.284	-0.296	-0.306	-0.315	-0.325	-0.334	-0.342	-0.350	-0.358	-0.366	-0.372	-0.379	-0.384	-0.390	-0.395	-0.399	-0.402	-0.406	-0.409	-0.411	-0.411	-0.412	-0.414	-0.414	-0.415	-0.414	-0.414	-0.412	-0.411	-0.409	-0.406	-0.404	-0.401	-0.399	-0.395	-0.391	-0.389	-0.385	-0.380	-0.376	-0.372	-0.370	-0.365	-0.361	-0.358	-0.355	-0.351	-0.349	-0.345	-0.342	-0.340	-0.338	-0.335	-0.332	-0.331	-0.331	-0.330	-0.329	-0.330	-0.330	-0.331	-0.331	-0.334	-0.336	-0.340	-0.342	-0.346	-0.351	-0.356	-0.361	-0.368	-0.374	-0.381	-0.389	-0.399	-0.408	-0.416	-0.426	-0.436	-0.448	-0.459	-0.471	-0.485	-0.498	-0.510	-0.524	-0.538	-0.552	-0.566	-0.582	-0.599	-0.614	-0.629	-0.646	-0.661	-0.678	-0.695	-0.711	-0.726	-0.742	-0.759	-0.774	-0.790	-0.805	-0.820	-0.834	-0.846	-0.860	-0.871	-0.884	-0.895	-0.905	-0.914	-0.922	-0.930	-0.936	-0.941	-0.946	-0.949	-0.951	-0.952	-0.951	-0.949	-0.948	-0.942	-0.939	-0.931	-0.922	-0.915	-0.904	-0.892	-0.879	-0.865	-0.850	-0.834	-0.816	-0.798	-0.778	-0.756	-0.735	-0.714	-0.690	-0.666	-0.641	-0.616	-0.590	-0.565	-0.539	-0.511	-0.484	-0.456	-0.429	-0.401	-0.374	-0.346	-0.319	-0.292	-0.265	-0.239	-0.214	-0.188	-0.162	-0.139	-0.115	-0.092	-0.070	-0.049	-0.028	-0.008	0.012	0.030	0.048	0.065	0.081	0.096	0.110	0.124	0.138	0.149	0.160	0.171	0.180	0.190	0.199	0.208	0.215	0.222	0.229	0.236	0.242	0.248	0.254	0.259	0.265	0.269	0.274	0.279	0.282	0.288	0.292	0.296	0.301	0.305	0.310	0.315	0.319	0.325	0.331	0.335	0.341	0.348	0.352	0.360	0.366	0.372	0.380	0.386	0.394	0.401	0.409	0.416	0.425	0.434	0.442	0.450	0.459	0.469	0.476	0.485	0.495	0.504	0.512	0.521	0.530	0.540	0.549	0.558	0.568	0.576	0.585	0.595	0.604	0.614	0.622	0.631	0.639	0.648	0.655	0.664	0.672	0.679	0.686	0.694	0.701	0.706	0.712	0.719	0.724	0.729	0.734	0.738	0.741	0.744	0.748	0.749	0.751	0.751	0.752	0.752	0.752	0.751	0.749	0.746	0.742	0.739	0.734	0.730	0.724	0.716	0.709	0.700	0.691	0.681	0.670	0.660	0.648	0.635	0.622	0.608	0.592	0.578	0.562	0.546	0.528	0.511	0.492	0.474	0.456	0.438	0.418	0.398	0.378	0.358	0.339	0.319	0.298	0.279	0.258	0.239	0.219	0.200	0.182	0.162	0.145	0.128	0.111	0.095	0.079	0.062	0.048	0.034	0.020	0.009	-0.005	-0.016	-0.026	-0.036	-0.045	-0.054	-0.061	-0.069	-0.075	-0.081	-0.086	-0.090	-0.094	-0.098	-0.100	-0.102	-0.104	-0.106	-0.108	-0.109	-0.111	-0.111	-0.112	-0.112	-0.115	-0.116	-0.118	-0.119	-0.121	-0.124	-0.128	-0.131	-0.136	-0.141	-0.148	-0.152	-0.161	-0.169	-0.179	-0.189	-0.200	-0.211	-0.225	-0.239	-0.254	-0.270	-0.286	-0.305	-0.325	-0.345	-0.366	-0.389	-0.412	-0.436	-0.462	-0.489	-0.516	-0.544	-0.574	-0.604	-0.634	-0.666	-0.699	-0.730	-0.764	-0.798	-0.832	-0.868	-0.901	-0.938	-0.972	-1.009	-1.045	-1.081	-1.116	-1.152	-1.189	-1.225	-1.260	-1.295	-1.329	-1.365	-1.399	-1.432	-1.465	-1.499	-1.531	-1.562	-1.594	-1.625	-1.655	-1.682	-1.712	-1.740	-1.768	-1.794	-1.820	-1.845	-1.870	-1.894	-1.916	-1.940	-1.961	-1.982	-2.002	-2.022	-2.041	-2.060	-2.078	-2.096	-2.112	-2.129	-2.146	-2.161	-2.178	-2.192	-2.208	-2.221	-2.235	-2.249	-2.262	-2.276	-2.289	-2.301	-2.315	-2.328	-2.341	-2.354	-2.366	-2.380	-2.391	-2.405	-2.419	-2.430	-2.445	-2.459	-2.472	-2.486	-2.500	-2.515	-2.530	-2.545	-2.560	-2.576	-2.591	-2.608	-2.624	-2.641	-2.659	-2.675	-2.694	-2.711	-2.730	-2.748	-2.768	-2.786	-2.806	-2.826	-2.846	-2.868	-2.888	-2.908	-2.928	-2.949	-2.970	-2.990	-3.011	-3.032	-3.052	-3.074	-3.095	-3.115	-3.135	-3.155	-3.174	-3.192	-3.211	-3.230	-3.248	-3.264	-3.280	-3.295	-3.310	-3.324	-3.338	-3.349	-3.360	-3.370	-3.379	-3.386	-3.392	-3.398	-3.400	-3.404	-3.404	-3.404	-3.401	-3.398	-3.391	-3.385	-3.376	-3.366	-3.354	-3.341	-3.325	-3.308	-3.289	-3.268	-3.245	-3.221	-3.195	-3.168	-3.138	-3.106	-3.074	-3.039	-3.002	-2.964	-2.925	-2.884	-2.841	-2.799	-2.752	-2.706	-2.659	-2.610	-2.559	-2.508	-2.456	-2.404	-2.350	-2.295	-2.240	-2.184	-2.129	-2.071	-2.016	-1.959	-1.902	-1.845	-1.789	-1.731	-1.675	-1.620	-1.565	-1.509	-1.455	-1.402	-1.349	-1.298	-1.246	-1.196	-1.148	-1.100	-1.054	-1.009	-0.964	-0.921	-0.880	-0.840	-0.800	-0.764	-0.728	-0.694	-0.659	-0.628	-0.598	-0.569	-0.541	-0.515	-0.490	-0.466	-0.444	-0.421	-0.401	-0.382	-0.365	-0.348	-0.331	-0.315	-0.299	-0.285	-0.271	-0.259	-0.246	-0.234	-0.224	-0.211	-0.201	-0.190	-0.179	-0.168	-0.158	-0.146	-0.136	-0.124	-0.114	-0.104	-0.091	-0.079	-0.068	-0.055	-0.044	-0.030	-0.018	-0.005	0.009	0.022	0.036	0.050	0.064	0.079	0.091	0.105	0.119	0.132	0.145	0.158	0.171	0.184	0.195	0.206	0.216	0.228	0.235	0.244	0.251	0.258	0.262	0.268	0.271	0.272	0.272	0.274	0.271	0.268	0.262	0.258	0.250	0.240	0.231	0.219	0.205	0.190	0.174	0.156	0.136	0.116	0.094	0.070	0.046	0.020	-0.006	-0.035	-0.065	-0.095	-0.126	-0.159	-0.191	-0.225	-0.260	-0.295	-0.331	-0.368	-0.402	-0.440	-0.478	-0.514	-0.552	-0.589	-0.626	-0.662	-0.699	-0.735	-0.771	-0.806	-0.841	-0.874	-0.908	-0.941	-0.972	-1.002	-1.032	-1.061	-1.089	-1.115	-1.141	-1.166	-1.189	-1.211	-1.231	-1.252	-1.270	-1.288	-1.302	-1.319	-1.331	-1.345	-1.355	-1.365	-1.374	-1.382	-1.389	-1.395	-1.399	-1.402	-1.405	-1.406	-1.408	-1.408	-1.406	-1.405	-1.402	-1.399	-1.395	-1.392	-1.388	-1.382	-1.378	-1.371	-1.366	-1.361	-1.354	-1.349	-1.342	-1.336	-1.330	-1.325	-1.320	-1.314	-1.310	-1.305	-1.301	-1.298	-1.295	-1.292	-1.291	-1.289	-1.288	-1.289	-1.290	-1.291	-1.294	-1.296	-1.301	-1.306	-1.312	-1.319	-1.326	-1.334	-1.344	-1.354	-1.364	-1.375	-1.388	-1.401	-1.415	-1.429	-1.445	-1.461	-1.478	-1.495	-1.512	-1.531	-1.550	-1.569	-1.590	-1.609	-1.630	-1.650	-1.671	-1.691	-1.712	-1.735	-1.756	-1.776	-1.798	-1.819	-1.840	-1.860	-1.880	-1.901	-1.920	-1.939	-1.958	-1.976	-1.994	-2.009	-2.026	-2.042	-2.056	-2.070	-2.084	-2.095	-2.106	-2.116	-2.126	-2.136	-2.142	-2.149	-2.155	-2.159	-2.162	-2.164	-2.165	-2.165	-2.162	-2.160	-2.156	-2.152	-2.146	-2.139	-2.131	-2.122	-2.112	-2.100	-2.089	-2.075	-2.060	-2.045	-2.029	-2.011	-1.994	-1.975	-1.955	-1.935	-1.912	-1.890	-1.869	-1.846	-1.822	-1.798	-1.774	-1.749	-1.725	-1.699	-1.674	-1.648	-1.622	-1.598	-1.572	-1.548	-1.522	-1.498	-1.474	-1.449	-1.426	-1.402	-1.381	-1.359	-1.338	-1.316	-1.296	-1.278	-1.259	-1.240	-1.224	-1.208	-1.194	-1.179	-1.165	-1.152	-1.141	-1.131	-1.121	-1.112	-1.105	-1.098	-1.090	-1.086	-1.081	-1.078	-1.074	-1.071	-1.069	-1.069	-1.068	-1.068	-1.068	-1.069	-1.069	-1.071	-1.074	-1.075	-1.076	-1.080	-1.081	-1.084	-1.086	-1.089	-1.091	-1.094	-1.094	-1.096	-1.096	-1.098	-1.098	-1.099	-1.098	-1.096	-1.095	-1.094	-1.090	-1.086	-1.082	-1.079	-1.072	-1.068	-1.060	-1.052	-1.046	-1.038	-1.028	-1.019	-1.008	-0.998	-0.985	-0.972	-0.960	-0.948	-0.934	-0.919	-0.904	-0.890	-0.874	-0.858	-0.842	-0.826	-0.810	-0.792	-0.776	-0.760	-0.742	-0.726	-0.709	-0.691	-0.675	-0.659	-0.642	-0.628	-0.611	-0.596	-0.581	-0.566	-0.554	-0.539	-0.526	-0.514	-0.501	-0.489	-0.479	-0.469	-0.459	-0.450	-0.441	-0.434	-0.426	-0.420	-0.415	-0.409	-0.405	-0.402	-0.400	-0.398	-0.396	-0.398	-0.398	-0.399	-0.401	-0.404	-0.408	-0.412	-0.419	-0.426	-0.434	-0.442	-0.450	-0.460	-0.471	-0.482	-0.495	-0.509	-0.521	-0.535	-0.551	-0.566	-0.582	-0.600	-0.616	-0.635	-0.654	-0.672	-0.692	-0.712	-0.732	-0.752	-0.774	-0.795	-0.816	-0.838	-0.860	-0.881	-0.902	-0.924	-0.946	-0.968	-0.988	-1.008	-1.029	-1.049	-1.069	-1.088	-1.108	-1.125	-1.142	-1.160	-1.176	-1.192	-1.208	-1.220	-1.234	-1.246	-1.259	-1.269	-1.279	-1.288	-1.294	-1.301	-1.308	-1.311	-1.316	-1.320	-1.321	-1.321	-1.322	-1.322	-1.320	-1.319	-1.316	-1.312	-1.308	-1.301	-1.296	-1.290	-1.282	-1.275	-1.269	-1.260	-1.251	-1.242	-1.234	-1.226	-1.216	-1.209	-1.199	-1.191	-1.182	-1.176	-1.168	-1.161	-1.155	-1.150	-1.144	-1.139	-1.135	-1.132	-1.130	-1.129	-1.128	-1.129	-1.130	-1.132	-1.135	-1.140	-1.146	-1.152	-1.160	-1.170	-1.180	-1.191	-1.204	-1.218	-1.232	-1.248	-1.265	-1.282	-1.300	-1.320	-1.340	-1.362	-1.384	-1.406	-1.430	-1.454	-1.478	-1.502	-1.529	-1.555	-1.581	-1.608	-1.634	-1.661	-1.689	-1.715	-1.741	-1.768	-1.794	-1.820	-1.845	-1.869	-1.894	-1.918	-1.941	-1.962	-1.985	-2.005	-2.025	-2.044	-2.061	-2.078	-2.095	-2.109	-2.121	-2.135	-2.146	-2.156	-2.164	-2.174	-2.179	-2.185	-2.190	-2.192	-2.194	-2.196	-2.195	-2.195	-2.194	-2.191	-2.186	-2.182	-2.179	-2.171	-2.166	-2.160	-2.152	-2.145	-2.138	-2.130	-2.120	-2.112	-2.104	-2.096	-2.088	-2.080	-2.071	-2.065	-2.058	-2.052	-2.046	-2.041	-2.038	-2.034	-2.033	-2.030	-2.030	-2.031	-2.033	-2.035	-2.039	-2.044	-2.050	-2.058	-2.066	-2.076	-2.088	-2.099	-2.112	-2.126	-2.142	-2.159	-2.176	-2.196	-2.216	-2.236	-2.259	-2.282	-2.306	-2.330	-2.354	-2.380	-2.406	-2.432	-2.460	-2.486	-2.514	-2.541	-2.569	-2.596	-2.624	-2.650	-2.678	-2.704	-2.729	-2.755	-2.780	-2.804	-2.828	-2.850	-2.871	-2.892	-2.911	-2.930	-2.948	-2.962	-2.978	-2.991	-3.002	-3.014	-3.021	-3.029	-3.035	-3.039	-3.040	-3.042	-3.041	-3.039	-3.035	-3.030	-3.022	-3.014	-3.004	-2.992	-2.979	-2.964	-2.948	-2.931	-2.912	-2.894	-2.872	-2.850	-2.828	-2.802	-2.778	-2.751	-2.725	-2.698	-2.670	-2.642	-2.612	-2.584	-2.555	-2.525	-2.496	-2.465	-2.435	-2.406	-2.378	-2.349	-2.320	-2.291	-2.264	-2.238	-2.211	-2.185	-2.160	-2.138	-2.115	-2.094	-2.072	-2.052	-2.034	-2.015	-1.999	-1.984	-1.969	-1.956	-1.944	-1.934	-1.924	-1.915	-1.908	-1.901	-1.895	-1.891	-1.889	-1.886	-1.885	-1.885	-1.886	-1.888	-1.890	-1.892	-1.896	-1.902	-1.906	-1.912	-1.920	-1.928	-1.934	-1.941	-1.950	-1.958	-1.966	-1.974	-1.982	-1.990	-1.999	-2.007	-2.015	-2.022	-2.029	-2.036	-2.044	-2.050	-2.055	-2.061	-2.065	-2.070	-2.072	-2.076	-2.079	-2.080	-2.081	-2.081	-2.081	-2.080	-2.078	-2.076	-2.072	-2.068	-2.062	-2.058	-2.050	-2.042	-2.035	-2.026	-2.016	-2.006	-1.995	-1.984	-1.971	-1.959	-1.946	-1.931	-1.916	-1.901	-1.886	-1.869	-1.852	-1.835	-1.818	-1.800	-1.781	-1.762	-1.744	-1.725	-1.706	-1.686	-1.668	-1.649	-1.629	-1.610	-1.590	-1.570	-1.552	-1.532	-1.515	-1.496	-1.479	-1.460	-1.444	-1.426	-1.409	-1.392	-1.378	-1.361	-1.348	-1.334	-1.319	-1.306	-1.295	-1.284	-1.271	-1.261	-1.251	-1.242	-1.232	-1.225	-1.219	-1.211	-1.205	-1.200	-1.195	-1.191	-1.188	-1.185	-1.182	-1.180	-1.179	-1.178	-1.178	-1.176	-1.175	-1.175	-1.175	-1.175	-1.175	-1.175	-1.175	-1.175	-1.175	-1.175	-1.175	-1.174	-1.172	-1.171	-1.169	-1.168	-1.164	-1.161	-1.158	-1.154	-1.149	-1.142	-1.135	-1.129	-1.120	-1.111	-1.102	-1.091	-1.081	-1.070	-1.056	-1.042	-1.029	-1.012	-0.996	-0.980	-0.962	-0.945	-0.926	-0.908	-0.888	-0.868	-0.846	-0.824	-0.802	-0.780	-0.758	-0.735	-0.712	-0.688	-0.665	-0.642	-0.619	-0.595	-0.571	-0.548	-0.525	-0.502	-0.480	-0.460	-0.439	-0.418	-0.396	-0.378	-0.358	-0.340	-0.321	-0.304	-0.288	-0.272	-0.258	-0.244	-0.231	-0.219	-0.209	-0.198	-0.188	-0.180	-0.172	-0.166	-0.160	-0.155	-0.151	-0.149	-0.146	-0.144	-0.144	-0.145	-0.145	-0.146	-0.149	-0.150	-0.154	-0.158	-0.161	-0.165	-0.170	-0.176	-0.181	-0.186	-0.192	-0.199	-0.205	-0.210	-0.216	-0.221	-0.228	-0.232	-0.239	-0.242	-0.248	-0.251	-0.256	-0.259	-0.262	-0.266	-0.268	-0.269	-0.270	-0.270	-0.270	-0.269	-0.268	-0.265	-0.261	-0.259	-0.255	-0.249	-0.244	-0.238	-0.230	-0.221	-0.214	-0.204	-0.194	-0.184	-0.172	-0.160	-0.146	-0.134	-0.120	-0.105	-0.090	-0.075	-0.060	-0.042	-0.026	-0.008	0.009	0.028	0.046	0.065	0.085	0.104	0.122	0.142	0.162	0.182	0.204	0.222	0.244	0.264	0.284	0.304	0.324	0.344	0.364	0.382	0.401	0.420	0.438	0.456	0.472	0.491	0.507	0.522	0.540	0.555	0.568	0.581	0.595	0.609	0.620	0.630	0.641	0.651	0.659	0.668	0.674	0.680	0.686	0.690	0.692	0.696	0.698	0.698	0.698	0.696	0.695	0.692	0.689	0.684	0.678	0.671	0.664	0.656	0.648	0.638	0.628	0.616	0.604	0.592	0.579	0.565	0.551	0.536	0.521	0.505	0.490	0.474	0.458	0.441	0.425	0.409	0.392	0.376	0.359	0.344	0.328	0.311	0.296	0.282	0.268	0.255	0.241	0.230	0.218	0.206	0.196	0.188	0.179	0.171	0.164	0.158	0.152	0.148	0.145	0.141	0.140	0.140	0.140	0.141	0.144	0.146	0.150	0.155	0.160	0.166	0.172	0.179	0.188	0.196	0.205	0.214	0.222	0.234	0.244	0.252	0.264	0.274	0.285	0.294	0.304	0.314	0.322	0.331	0.340	0.348	0.354	0.361	0.368	0.372	0.378	0.380	0.382	0.384	0.384	0.384	0.382	0.379	0.375	0.370	0.365	0.358	0.348	0.339	0.329	0.316	0.304	0.290	0.275	0.260	0.242	0.224	0.205	0.184	0.164	0.142	0.120	0.096	0.074	0.049	0.024	-0.001	-0.026	-0.054	-0.079	-0.106	-0.131	-0.158	-0.185	-0.211	-0.238	-0.264	-0.291	-0.316	-0.342	-0.366	-0.390	-0.414	-0.438	-0.460	-0.480	-0.501	-0.521	-0.540	-0.558	-0.574	-0.590	-0.605	-0.618	-0.630	-0.641	-0.652	-0.660	-0.669	-0.674	-0.680	-0.684	-0.686	-0.688	-0.689	-0.688	-0.686	-0.682	-0.679	-0.674	-0.669	-0.660	-0.652	-0.644	-0.634	-0.624	-0.614	-0.600	-0.589	-0.575	-0.561	-0.548	-0.532	-0.519	-0.504	-0.489	-0.472	-0.459	-0.442	-0.428	-0.411	-0.398	-0.384	-0.369	-0.355	-0.341	-0.329	-0.316	-0.304	-0.292	-0.282	-0.272	-0.264	-0.255	-0.249	-0.242	-0.238	-0.232	-0.230	-0.226	-0.225	-0.226	-0.226	-0.226	-0.230	-0.234	-0.238	-0.242	-0.249	-0.255	-0.264	-0.271	-0.280	-0.290	-0.300	-0.310	-0.322	-0.334	-0.345	-0.358	-0.370	-0.382	-0.394	-0.408	-0.420	-0.432	-0.445	-0.458	-0.469	-0.481	-0.491	-0.501	-0.512	-0.521	-0.529	-0.538	-0.546	-0.552	-0.558	-0.562	-0.566	-0.569	-0.572	-0.574	-0.574	-0.574	-0.572	-0.570	-0.568	-0.562	-0.559	-0.552	-0.545	-0.538	-0.530	-0.520	-0.510	-0.500	-0.489	-0.476	-0.464	-0.451	-0.439	-0.424	-0.410	-0.394	-0.379	-0.364	-0.349	-0.332	-0.318	-0.301	-0.286	-0.271	-0.255	-0.240	-0.224	-0.209	-0.194	-0.179	-0.164	-0.150	-0.136	-0.122	-0.109	-0.096	-0.084	-0.071	-0.060	-0.049	-0.038	-0.026	-0.018	-0.009	0.001	0.010	0.018	0.026	0.032	0.040	0.046	0.054	0.059	0.064	0.069	0.074	0.078	0.081	0.085	0.086	0.089	0.091	0.092	0.094	0.095	0.094	0.094	0.094	0.092	0.090	0.088	0.086	0.084	0.080	0.076	0.071	0.068	0.062	0.058	0.050	0.044	0.036	0.029	0.021	0.014	0.005	-0.004	-0.012	-0.021	-0.031	-0.041	-0.052	-0.062	-0.075	-0.085	-0.096	-0.108	-0.119	-0.130	-0.141	-0.152	-0.164	-0.175	-0.185	-0.196	-0.208	-0.216	-0.226	-0.236	-0.246	-0.254	-0.262	-0.270	-0.278	-0.284	-0.290	-0.294	-0.299	-0.302	-0.305	-0.308	-0.308	-0.308	-0.308	-0.306	-0.304	-0.300	-0.298	-0.292	-0.286	-0.281	-0.274	-0.266	-0.258	-0.249	-0.239	-0.229	-0.219	-0.206	-0.194	-0.182	-0.169	-0.156	-0.144	-0.131	-0.116	-0.104	-0.090	-0.078	-0.062	-0.050	-0.039	-0.025	-0.012	-0.002	0.009	0.020	0.030	0.040	0.049	0.058	0.064	0.070	0.075	0.080	0.084	0.086	0.086	0.089	0.086	0.086	0.082	0.080	0.074	0.069	0.061	0.052	0.044	0.034	0.024	0.011	-0.002	-0.015	-0.030	-0.044	-0.060	-0.078	-0.094	-0.111	-0.130	-0.148	-0.166	-0.186	-0.205	-0.225	-0.244	-0.264	-0.282	-0.301	-0.320	-0.339	-0.356	-0.374	-0.390	-0.406	-0.421	-0.435	-0.449	-0.462	-0.474	-0.485	-0.495	-0.504	-0.511	-0.519	-0.524	-0.529	-0.532	-0.534	-0.535	-0.535	-0.534	-0.530	-0.526	-0.521	-0.515	-0.507	-0.499	-0.490	-0.479	-0.468	-0.455	-0.441	-0.428	-0.414	-0.398	-0.381	-0.365	-0.348	-0.331	-0.314	-0.295	-0.278	-0.260	-0.242	-0.222	-0.205	-0.188	-0.169	-0.152	-0.136	-0.120	-0.104	-0.089	-0.074	-0.061	-0.046	-0.035	-0.024	-0.012	-0.002	0.005	0.014	0.020	0.026	0.030	0.034	0.036	0.038	0.038	0.038	0.036	0.034	0.030	0.026	0.020	0.015	0.008	0.000	-0.008	-0.016	-0.026	-0.036	-0.046	-0.058	-0.069	-0.080	-0.092	-0.105	-0.116	-0.129	-0.141	-0.154	-0.166	-0.178	-0.189	-0.200	-0.211	-0.222	-0.232	-0.244	-0.252	-0.261	-0.269	-0.278	-0.285	-0.290	-0.296	-0.300	-0.305	-0.308	-0.311	-0.314	-0.314	-0.314	-0.314	-0.314	-0.312	-0.309	-0.306	-0.304	-0.299	-0.294	-0.289	-0.282	-0.276	-0.269	-0.262	-0.254	-0.246	-0.239	-0.231	-0.221	-0.212	-0.204	-0.194	-0.184	-0.174	-0.165	-0.155	-0.145	-0.135	-0.125	-0.116	-0.108	-0.098	-0.089	-0.081	-0.071	-0.064	-0.055	-0.049	-0.040	-0.032	-0.026	-0.019	-0.012	-0.005	0.000	0.006	0.011	0.018	0.021	0.028	0.032	0.036	0.040	0.044	0.049	0.052	0.055	0.059	0.061	0.065	0.068	0.070	0.074	0.076	0.079	0.080	0.082	0.084	0.086	0.089	0.090	0.091	0.092	0.095	0.096	0.098	0.099	0.101	0.102	0.104	0.105	0.108	0.108	0.110	0.111	0.112	0.114	0.115	0.116	0.119	0.120	0.120	0.122	0.124	0.125	0.128	0.129	0.131	0.131	0.134	0.136	0.138	0.140	0.141	0.144	0.146	0.149	0.151	0.152	0.155	0.158	0.161	0.164	0.166	0.169	0.171	0.172	0.176	0.178	0.181	0.184	0.185	0.188	0.190	0.191	0.192	0.195	0.196	0.198	0.198	0.198	0.198	0.198	0.196	0.196	0.194	0.192	0.190	0.188	0.182	0.178	0.174	0.169	0.162	0.155	0.149	0.141	0.132	0.122	0.112	0.101	0.090	0.079	0.066	0.052	0.038	0.022	0.008	-0.008	-0.026	-0.044	-0.062	-0.080	-0.100	-0.121	-0.141	-0.162	-0.185	-0.208	-0.231	-0.255	-0.279	-0.304	-0.328	-0.352	-0.378	-0.405	-0.430	-0.456	-0.484	-0.509	-0.536	-0.564	-0.590	-0.616	-0.644	-0.671	-0.696	-0.724	-0.750	-0.776	-0.802	-0.828	-0.852	-0.878	-0.902	-0.926	-0.948	-0.971	-0.992	-1.014	-1.035	-1.055	-1.074	-1.092	-1.110	-1.125	-1.141	-1.156	-1.169	-1.182	-1.194	-1.204	-1.214	-1.222	-1.230	-1.236	-1.241	-1.245	-1.248	-1.250	-1.250	-1.251	-1.249	-1.248	-1.244	-1.239	-1.235	-1.229	-1.222	-1.215	-1.206	-1.199	-1.189	-1.179	-1.169	-1.159	-1.146	-1.135	-1.124	-1.112	-1.100	-1.088	-1.078	-1.065	-1.054	-1.042	-1.031	-1.022	-1.011	-1.002	-0.994	-0.986	-0.979	-0.971	-0.968	-0.962	-0.958	-0.955	-0.952	-0.951	-0.951	-0.952	-0.954	-0.956	-0.960	-0.965	-0.971	-0.978	-0.985	-0.994	-1.004	-1.012	-1.024	-1.036	-1.048	-1.060	-1.075	-1.090	-1.104	-1.120	-1.135	-1.150	-1.168	-1.184	-1.200	-1.218	-1.232	-1.250	-1.266	-1.282	-1.298	-1.314	-1.329	-1.345	-1.359	-1.372	-1.386	-1.400	-1.411	-1.424	-1.435	-1.445	-1.455	-1.464	-1.472	-1.479	-1.486	-1.491	-1.496	-1.500	-1.502	-1.505	-1.508	-1.506	-1.508	-1.505	-1.504	-1.501	-1.498	-1.494	-1.489	-1.484	-1.478	-1.470	-1.462	-1.455	-1.445	-1.435	-1.425	-1.416	-1.405	-1.392	-1.381	-1.369	-1.358	-1.344	-1.332	-1.319	-1.306	-1.292	-1.280	-1.268	-1.254	-1.242	-1.229	-1.216	-1.204	-1.192	-1.181	-1.169	-1.159	-1.149	-1.139	-1.130	-1.121	-1.114	-1.106	-1.100	-1.095	-1.091	-1.086	-1.084	-1.082	-1.080	-1.080	-1.081	-1.084	-1.088	-1.091	-1.096	-1.102	-1.109	-1.119	-1.129	-1.139	-1.151	-1.164	-1.178	-1.192	-1.209	-1.225	-1.244	-1.262	-1.281	-1.302	-1.322	-1.345	-1.368	-1.391	-1.415	-1.439	-1.464	-1.489	-1.514	-1.539	-1.564	-1.589	-1.615	-1.640	-1.664	-1.689	-1.712	-1.738	-1.760	-1.782	-1.804	-1.825	-1.845	-1.864	-1.881	-1.899	-1.914	-1.928	-1.941	-1.952	-1.962	-1.971	-1.978	-1.984	-1.988	-1.991	-1.991	-1.991	-1.989	-1.984	-1.978	-1.971	-1.961	-1.951	-1.939	-1.925	-1.910	-1.894	-1.875	-1.856	-1.836	-1.815	-1.791	-1.768	-1.742	-1.716	-1.689	-1.661	-1.632	-1.604	-1.572	-1.542	-1.511	-1.480	-1.449	-1.418	-1.386	-1.355	-1.322	-1.291	-1.260	-1.229	-1.199	-1.168	-1.139	-1.109	-1.081	-1.054	-1.028	-1.001	-0.975	-0.951	-0.928	-0.904	-0.884	-0.862	-0.842	-0.824	-0.806	-0.790	-0.774	-0.760	-0.748	-0.735	-0.724	-0.714	-0.705	-0.696	-0.688	-0.681	-0.678	-0.672	-0.668	-0.665	-0.662	-0.661	-0.661	-0.660	-0.660	-0.660	-0.661	-0.662	-0.665	-0.666	-0.669	-0.671	-0.671	-0.674	-0.676	-0.679	-0.680	-0.682	-0.684	-0.686	-0.686	-0.686	-0.686	-0.686	-0.686	-0.685	-0.682	-0.681	-0.678	-0.675	-0.671	-0.668	-0.660	-0.655	-0.649	-0.641	-0.634	-0.625	-0.616	-0.606	-0.595	-0.585	-0.572	-0.560	-0.548	-0.534	-0.519	-0.505	-0.490	-0.474	-0.458	-0.441	-0.425	-0.409	-0.390	-0.372	-0.354	-0.336	-0.316	-0.298	-0.280	-0.261	-0.241	-0.222	-0.202	-0.184	-0.164	-0.145	-0.126	-0.108	-0.088	-0.070	-0.051	-0.034	-0.015	0.002	0.020	0.038	0.054	0.070	0.088	0.102	0.118	0.134	0.148	0.162	0.176	0.190	0.202	0.215	0.229	0.240	0.251	0.262	0.272	0.284	0.294	0.304	0.312	0.321	0.329	0.336	0.344	0.350	0.358	0.364	0.369	0.375	0.380	0.386	0.391	0.395	0.399	0.402	0.406	0.410	0.414	0.416	0.420	0.421	0.424	0.428	0.430	0.431	0.434	0.436	0.438	0.440	0.442	0.445	0.448	0.449	0.451	0.454	0.455	0.458	0.461	0.464	0.466	0.470	0.472	0.476	0.480	0.484	0.489	0.491	0.495	0.501	0.505	0.510	0.515	0.521	0.526	0.532	0.538	0.544	0.550	0.555	0.561	0.568	0.575	0.580	0.586	0.594	0.600	0.606	0.611	0.619	0.625	0.630	0.635	0.641	0.646	0.650	0.655	0.659	0.662	0.666	0.669	0.672	0.674	0.674	0.675	0.676	0.676	0.674	0.672	0.670	0.668	0.664	0.659	0.654	0.648	0.641	0.632	0.625	0.615	0.606	0.595	0.584	0.571	0.558	0.545	0.530	0.514	0.499	0.482	0.465	0.448	0.429	0.410	0.391	0.370	0.350	0.329	0.308	0.286	0.264	0.241	0.219	0.195	0.172	0.149	0.126	0.104	0.080	0.056	0.034	0.011	-0.011	-0.034	-0.055	-0.076	-0.096	-0.119	-0.138	-0.156	-0.175	-0.192	-0.210	-0.225	-0.240	-0.255	-0.268	-0.281	-0.292	-0.302	-0.311	-0.321	-0.328	-0.335	-0.339	-0.344	-0.346	-0.349	-0.350	-0.350	-0.349	-0.346	-0.344	-0.340	-0.335	-0.330	-0.324	-0.316	-0.310	-0.300	-0.291	-0.282	-0.272	-0.262	-0.251	-0.240	-0.230	-0.219	-0.208	-0.196	-0.186	-0.174	-0.164	-0.154	-0.144	-0.135	-0.126	-0.118	-0.111	-0.104	-0.098	-0.094	-0.090	-0.086	-0.085	-0.084	-0.082	-0.084	-0.086	-0.090	-0.095	-0.100	-0.108	-0.115	-0.124	-0.132	-0.145	-0.156	-0.170	-0.184	-0.199	-0.215	-0.231	-0.249	-0.269	-0.288	-0.306	-0.326	-0.348	-0.368	-0.389	-0.411	-0.432	-0.455	-0.476	-0.498	-0.519	-0.539	-0.561	-0.581	-0.601	-0.620	-0.639	-0.656	-0.674	-0.690	-0.706	-0.721	-0.735	-0.748	-0.760	-0.770	-0.779	-0.788	-0.795	-0.801	-0.805	-0.809	-0.810	-0.811	-0.811	-0.809	-0.806	-0.802	-0.796	-0.789	-0.781	-0.772	-0.762	-0.751	-0.739	-0.726	-0.711	-0.696	-0.680	-0.664	-0.645	-0.628	-0.609	-0.589	-0.569	-0.549	-0.526	-0.506	-0.485	-0.462	-0.441	-0.419	-0.396	-0.375	-0.352	-0.330	-0.309	-0.288	-0.265	-0.245	-0.225	-0.205	-0.185	-0.165	-0.146	-0.128	-0.111	-0.092	-0.076	-0.061	-0.045	-0.030	-0.018	-0.005	0.009	0.020	0.030	0.041	0.049	0.059	0.065	0.072	0.079	0.084	0.089	0.092	0.096	0.098	0.100	0.100	0.101	0.101	0.099	0.098	0.095	0.092	0.089	0.085	0.080	0.074	0.069	0.062	0.055	0.048	0.040	0.031	0.024	0.014	0.005	-0.004	-0.015	-0.025	-0.036	-0.046	-0.058	-0.068	-0.079	-0.090	-0.101	-0.114	-0.125	-0.136	-0.146	-0.158	-0.169	-0.180	-0.190	-0.201	-0.211	-0.222	-0.231	-0.241	-0.250	-0.259	-0.268	-0.276	-0.282	-0.291	-0.298	-0.305	-0.310	-0.318	-0.322	-0.328	-0.332	-0.335	-0.339	-0.342	-0.345	-0.348	-0.350	-0.350	-0.351	-0.351	-0.352	-0.351	-0.351	-0.350	-0.348	-0.346	-0.344	-0.341	-0.339	-0.336	-0.334	-0.330	-0.326	-0.324	-0.320	-0.316	-0.312	-0.310	-0.306	-0.302	-0.299	-0.296	-0.294	-0.290	-0.288	-0.285	-0.282	-0.281	-0.280	-0.279	-0.279	-0.279	-0.279	-0.280	-0.280	-0.282	-0.285	-0.288	-0.291	-0.295	-0.300	-0.305	-0.311	-0.319	-0.326	-0.334	-0.342	-0.351	-0.361	-0.372	-0.384	-0.395	-0.409	-0.421	-0.435	-0.449	-0.465	-0.479	-0.495	-0.510	-0.528	-0.544	-0.562	-0.579	-0.596	-0.614	-0.632	-0.650	-0.669	-0.688	-0.705	-0.722	-0.740	-0.756	-0.774	-0.790	-0.805	-0.820	-0.835	-0.849	-0.861	-0.874	-0.885	-0.895	-0.905	-0.912	-0.919	-0.925	-0.929	-0.932	-0.935	-0.935	-0.934	-0.931	-0.928	-0.924	-0.916	-0.909	-0.899	-0.888	-0.876	-0.862	-0.848	-0.831	-0.814	-0.794	-0.775	-0.754	-0.730	-0.706	-0.682	-0.656	-0.630	-0.602	-0.575	-0.548	-0.518	-0.488	-0.458	-0.428	-0.398	-0.368	-0.336	-0.306	-0.276	-0.246	-0.215	-0.186	-0.156	-0.128	-0.099	-0.071	-0.045	-0.019	0.006	0.032	0.055	0.079	0.100	0.122	0.141	0.161	0.179	0.198	0.212	0.229	0.244	0.258	0.270	0.281	0.292	0.302	0.312	0.320	0.329	0.338	0.344	0.349	0.355	0.361	0.365	0.369	0.372	0.378	0.379	0.382	0.386	0.389	0.390	0.392	0.396	0.398	0.400	0.402	0.405	0.408	0.409	0.411	0.415	0.418	0.420	0.422	0.426	0.430	0.432	0.438	0.441	0.445	0.450	0.455	0.459	0.464	0.468	0.475	0.479	0.485	0.490	0.496	0.501	0.507	0.512	0.519	0.525	0.531	0.538	0.544	0.551	0.556	0.564	0.570	0.576	0.582	0.590	0.596	0.602	0.609	0.615	0.622	0.629	0.636	0.642	0.648	0.655	0.660	0.666	0.672	0.678	0.682	0.688	0.692	0.696	0.701	0.704	0.708	0.710	0.714	0.716	0.718	0.720	0.721	0.721	0.721	0.721	0.720	0.719	0.716	0.714	0.710	0.705	0.700	0.696	0.690	0.682	0.675	0.666	0.659	0.649	0.639	0.629	0.616	0.604	0.591	0.578	0.565	0.550	0.535	0.520	0.504	0.488	0.471	0.454	0.436	0.419	0.401	0.382	0.365	0.346	0.329	0.310	0.291	0.272	0.255	0.238	0.219	0.201	0.184	0.168	0.151	0.135	0.120	0.104	0.089	0.075	0.061	0.048	0.035	0.022	0.011	0.000	-0.011	-0.021	-0.031	-0.041	-0.049	-0.059	-0.066	-0.074	-0.081	-0.088	-0.094	-0.100	-0.106	-0.112	-0.118	-0.124	-0.129	-0.135	-0.140	-0.146	-0.151	-0.159	-0.165	-0.171	-0.179	-0.186	-0.195	-0.204	-0.212	-0.222	-0.234	-0.245	-0.258	-0.269	-0.284	-0.299	-0.314	-0.329	-0.346	-0.365	-0.384	-0.402	-0.424	-0.446	-0.468	-0.491	-0.516	-0.542	-0.566	-0.595	-0.622	-0.651	-0.679	-0.710	-0.741	-0.771	-0.804	-0.836	-0.870	-0.902	-0.936	-0.971	-1.006	-1.040	-1.076	-1.111	-1.146	-1.182	-1.218	-1.252	-1.288	-1.324	-1.359	-1.394	-1.429	-1.462	-1.498	-1.530	-1.564	-1.595	-1.628	-1.660	-1.691	-1.721	-1.750	-1.780	-1.809	-1.836	-1.864	-1.891	-1.918	-1.942	-1.968	-1.991	-2.014	-2.038	-2.060	-2.081	-2.102	-2.122	-2.142	-2.161	-2.181	-2.199	-2.218	-2.235	-2.251	-2.269	-2.285	-2.300	-2.316	-2.332	-2.348	-2.364	-2.378	-2.394	-2.408	-2.422	-2.436	-2.452	-2.468	-2.481	-2.496	-2.511	-2.526	-2.542	-2.558	-2.574	-2.590	-2.605	-2.622	-2.640	-2.656	-2.674	-2.691	-2.710	-2.729	-2.746	-2.766	-2.785	-2.805	-2.825	-2.845	-2.865	-2.886	-2.906	-2.929	-2.950	-2.971	-2.992	-3.016	-3.038	-3.060	-3.084	-3.105	-3.129	-3.150	-3.174	-3.196	-3.219	-3.240	-3.262	-3.285	-3.306	-3.329	-3.350	-3.369	-3.390	-3.409	-3.429	-3.448	-3.465	-3.481	-3.499	-3.514	-3.529	-3.542	-3.555	-3.566	-3.576	-3.586	-3.595	-3.602	-3.608	-3.611	-3.615	-3.616	-3.616	-3.615	-3.612	-3.608	-3.602	-3.594	-3.585	-3.572	-3.561	-3.546	-3.530	-3.512	-3.492	-3.472	-3.449	-3.424	-3.398	-3.370	-3.340	-3.309	-3.278	-3.242	-3.206	-3.169	-3.130	-3.090	-3.049	-3.005	-2.962	-2.916	-2.870	-2.822	-2.774	-2.724	-2.674	-2.622	-2.571	-2.519	-2.466	-2.412	-2.359	-2.304	-2.249	-2.195	-2.140	-2.086	-2.030	-1.976	-1.924	-1.869	-1.815	-1.762	-1.710	-1.658	-1.606	-1.556	-1.506	-1.456	-1.409	-1.361	-1.315	-1.270	-1.225	-1.181	-1.139	-1.096	-1.058	-1.018	-0.979	-0.941	-0.906	-0.872	-0.838	-0.805	-0.772	-0.742	-0.712	-0.684	-0.656	-0.629	-0.602	-0.578	-0.554	-0.530	-0.506	-0.484	-0.464	-0.441	-0.420	-0.400	-0.381	-0.361	-0.342	-0.325	-0.306	-0.288	-0.270	-0.252	-0.235	-0.216	-0.200	-0.182	-0.166	-0.149	-0.132	-0.115	-0.099	-0.081	-0.065	-0.049	-0.031	-0.015	0.000	0.016	0.032	0.049	0.064	0.080	0.094	0.109	0.122	0.136	0.150	0.162	0.174	0.185	0.196	0.206	0.215	0.224	0.231	0.239	0.244	0.250	0.254	0.255	0.258	0.259	0.259	0.256	0.254	0.250	0.245	0.239	0.231	0.222	0.214	0.201	0.189	0.175	0.160	0.145	0.128	0.110	0.090	0.070	0.049	0.026	0.004	-0.020	-0.046	-0.070	-0.098	-0.125	-0.152	-0.181	-0.210	-0.240	-0.270	-0.300	-0.331	-0.361	-0.394	-0.425	-0.456	-0.489	-0.521	-0.552	-0.584	-0.616	-0.646	-0.679	-0.710	-0.741	-0.770	-0.800	-0.830	-0.859	-0.886	-0.915	-0.942	-0.968	-0.994	-1.019	-1.044	-1.066	-1.089	-1.111	-1.132	-1.152	-1.171	-1.190	-1.208	-1.224	-1.240	-1.255	-1.269	-1.281	-1.292	-1.304	-1.314	-1.324	-1.331	-1.339	-1.345	-1.351	-1.356	-1.360	-1.362	-1.365	-1.366	-1.368	-1.366	-1.366	-1.365	-1.364	-1.360	-1.359	-1.355	-1.350	-1.346	-1.342	-1.338	-1.331	-1.328	-1.321	-1.316	-1.311	-1.306	-1.300	-1.296	-1.290	-1.285	-1.281	-1.278	-1.274	-1.270	-1.269	-1.266	-1.265	-1.264	-1.264	-1.265	-1.266	-1.268	-1.272	-1.275	-1.280	-1.286	-1.292	-1.300	-1.308	-1.318	-1.326	-1.338	-1.349	-1.362	-1.375	-1.390	-1.405	-1.421	-1.436	-1.454	-1.472	-1.491	-1.509	-1.529	-1.550	-1.570	-1.591	-1.612	-1.634	-1.655	-1.678	-1.700	-1.721	-1.744	-1.766	-1.788	-1.810	-1.830	-1.851	-1.871	-1.891	-1.912	-1.930	-1.949	-1.966	-1.984	-1.999	-2.015	-2.029	-2.042	-2.055	-2.066	-2.076	-2.086	-2.094	-2.101	-2.108	-2.111	-2.116	-2.118	-2.119	-2.120	-2.119	-2.115	-2.111	-2.106	-2.100	-2.092	-2.084	-2.074	-2.062	-2.050	-2.038	-2.022	-2.007	-1.991	-1.974	-1.956	-1.936	-1.916	-1.895	-1.874	-1.851	-1.828	-1.805	-1.780	-1.755	-1.730	-1.705	-1.679	-1.652	-1.626	-1.600	-1.574	-1.548	-1.520	-1.494	-1.468	-1.442	-1.416	-1.391	-1.366	-1.341	-1.318	-1.294	-1.271	-1.250	-1.228	-1.206	-1.186	-1.169	-1.149	-1.131	-1.115	-1.100	-1.085	-1.071	-1.059	-1.048	-1.035	-1.025	-1.016	-1.009	-1.000	-0.995	-0.989	-0.985	-0.980	-0.976	-0.975	-0.972	-0.971	-0.971	-0.970	-0.971	-0.971	-0.974	-0.975	-0.978	-0.980	-0.981	-0.985	-0.986	-0.990	-0.992	-0.995	-0.998	-1.000	-1.001	-1.002	-1.005	-1.005	-1.006	-1.006	-1.006	-1.005	-1.004	-1.002	-1.000	-0.996	-0.994	-0.988	-0.982	-0.978	-0.971	-0.964	-0.956	-0.948	-0.939	-0.929	-0.919	-0.909	-0.896	-0.885	-0.872	-0.859	-0.845	-0.832	-0.818	-0.804	-0.789	-0.772	-0.759	-0.742	-0.728	-0.711	-0.696	-0.680	-0.665	-0.648	-0.632	-0.618	-0.602	-0.586	-0.572	-0.558	-0.545	-0.531	-0.518	-0.505	-0.492	-0.481	-0.470	-0.459	-0.448	-0.439	-0.429	-0.420	-0.412	-0.406	-0.399	-0.392	-0.388	-0.384	-0.379	-0.376	-0.374	-0.374	-0.372	-0.371	-0.372	-0.375	-0.376	-0.379	-0.384	-0.388	-0.392	-0.399	-0.408	-0.414	-0.422	-0.431	-0.441	-0.452	-0.464	-0.475	-0.488	-0.500	-0.514	-0.529	-0.545	-0.559	-0.576	-0.592	-0.610	-0.628	-0.645	-0.664	-0.684	-0.702	-0.722	-0.742	-0.762	-0.782	-0.802	-0.825	-0.845	-0.865	-0.885	-0.906	-0.926	-0.948	-0.966	-0.986	-1.006	-1.025	-1.044	-1.062	-1.080	-1.098	-1.114	-1.131	-1.145	-1.160	-1.174	-1.188	-1.200	-1.211	-1.222	-1.232	-1.241	-1.250	-1.258	-1.262	-1.269	-1.274	-1.278	-1.280	-1.282	-1.284	-1.284	-1.284	-1.282	-1.280	-1.278	-1.274	-1.269	-1.265	-1.260	-1.252	-1.246	-1.239	-1.231	-1.224	-1.216	-1.208	-1.200	-1.190	-1.182	-1.174	-1.166	-1.156	-1.149	-1.140	-1.132	-1.125	-1.118	-1.111	-1.106	-1.100	-1.096	-1.091	-1.088	-1.086	-1.085	-1.084	-1.082	-1.084	-1.086	-1.088	-1.091	-1.096	-1.102	-1.110	-1.118	-1.126	-1.138	-1.148	-1.160	-1.174	-1.189	-1.204	-1.220	-1.238	-1.256	-1.275	-1.295	-1.316	-1.338	-1.360	-1.382	-1.406	-1.430	-1.455	-1.480	-1.505	-1.531	-1.556	-1.582	-1.609	-1.635	-1.659	-1.685	-1.711	-1.736	-1.760	-1.784	-1.809	-1.831	-1.854	-1.875	-1.898	-1.916	-1.936	-1.955	-1.972	-1.989	-2.004	-2.019	-2.033	-2.044	-2.055	-2.065	-2.074	-2.081	-2.088	-2.094	-2.098	-2.101	-2.102	-2.105	-2.105	-2.105	-2.102	-2.101	-2.098	-2.094	-2.089	-2.085	-2.079	-2.072	-2.066	-2.060	-2.054	-2.046	-2.040	-2.033	-2.025	-2.019	-2.011	-2.006	-2.000	-1.995	-1.990	-1.985	-1.981	-1.978	-1.976	-1.975	-1.974	-1.974	-1.976	-1.978	-1.981	-1.986	-1.991	-1.996	-2.004	-2.013	-2.021	-2.031	-2.042	-2.055	-2.068	-2.081	-2.095	-2.111	-2.128	-2.145	-2.164	-2.182	-2.201	-2.221	-2.241	-2.261	-2.282	-2.304	-2.325	-2.349	-2.370	-2.391	-2.412	-2.435	-2.456	-2.479	-2.500	-2.520	-2.540	-2.560	-2.580	-2.599	-2.615	-2.632	-2.649	-2.664	-2.679	-2.692	-2.706	-2.718	-2.728	-2.738	-2.746	-2.754	-2.759	-2.764	-2.766	-2.769	-2.769	-2.769	-2.768	-2.765	-2.760	-2.756	-2.749	-2.741	-2.732	-2.722	-2.710	-2.698	-2.684	-2.669	-2.654	-2.636	-2.619	-2.600	-2.580	-2.560	-2.539	-2.516	-2.494	-2.471	-2.446	-2.422	-2.398	-2.372	-2.346	-2.321	-2.296	-2.269	-2.244	-2.218	-2.191	-2.165	-2.140	-2.115	-2.090	-2.066	-2.042	-2.019	-1.996	-1.974	-1.952	-1.934	-1.912	-1.894	-1.876	-1.859	-1.844	-1.829	-1.814	-1.800	-1.788	-1.779	-1.768	-1.759	-1.750	-1.744	-1.739	-1.734	-1.730	-1.728	-1.726	-1.725	-1.725	-1.726	-1.729	-1.731	-1.734	-1.739	-1.744	-1.749	-1.755	-1.761	-1.769	-1.776	-1.784	-1.792	-1.800	-1.809	-1.819	-1.828	-1.835	-1.845	-1.854	-1.861	-1.871	-1.879	-1.886	-1.894	-1.901	-1.908	-1.914	-1.920	-1.925	-1.929	-1.932	-1.936	-1.940	-1.941	-1.942	-1.942	-1.942	-1.941	-1.940	-1.936	-1.934	-1.929	-1.925	-1.919	-1.912	-1.905	-1.898	-1.889	-1.880	-1.869	-1.859	-1.848	-1.835	-1.822	-1.809	-1.796	-1.782	-1.768	-1.751	-1.736	-1.720	-1.704	-1.688	-1.670	-1.652	-1.635	-1.618	-1.599	-1.581	-1.564	-1.546	-1.529	-1.510	-1.492	-1.474	-1.458	-1.440	-1.422	-1.405	-1.389	-1.372	-1.356	-1.341	-1.325	-1.311	-1.296	-1.282	-1.270	-1.258	-1.245	-1.232	-1.222	-1.211	-1.201	-1.192	-1.185	-1.176	-1.169	-1.164	-1.159	-1.152	-1.148	-1.145	-1.141	-1.138	-1.136	-1.135	-1.134	-1.132	-1.132	-1.134	-1.134	-1.134	-1.136	-1.138	-1.139	-1.140	-1.142	-1.144	-1.145	-1.146	-1.148	-1.149	-1.150	-1.152	-1.152	-1.152	-1.152	-1.151	-1.151	-1.150	-1.148	-1.145	-1.142	-1.138	-1.134	-1.128	-1.122	-1.115	-1.108	-1.099	-1.090	-1.080	-1.069	-1.056	-1.045	-1.031	-1.018	-1.004	-0.988	-0.971	-0.955	-0.939	-0.920	-0.901	-0.881	-0.862	-0.842	-0.822	-0.800	-0.780	-0.758	-0.736	-0.714	-0.692	-0.670	-0.649	-0.625	-0.604	-0.581	-0.559	-0.538	-0.516	-0.495	-0.474	-0.452	-0.432	-0.414	-0.394	-0.376	-0.358	-0.340	-0.324	-0.309	-0.292	-0.278	-0.262	-0.250	-0.239	-0.226	-0.215	-0.205	-0.195	-0.186	-0.178	-0.172	-0.165	-0.159	-0.154	-0.150	-0.146	-0.144	-0.142	-0.140	-0.140	-0.139	-0.140	-0.141	-0.141	-0.144	-0.146	-0.149	-0.151	-0.155	-0.159	-0.162	-0.166	-0.170	-0.175	-0.180	-0.184	-0.188	-0.192	-0.196	-0.200	-0.204	-0.208	-0.210	-0.214	-0.216	-0.218	-0.219	-0.220	-0.221	-0.222	-0.221	-0.220	-0.219	-0.215	-0.212	-0.209	-0.204	-0.200	-0.192	-0.185	-0.179	-0.170	-0.160	-0.150	-0.140	-0.129	-0.115	-0.104	-0.090	-0.075	-0.060	-0.044	-0.028	-0.011	0.008	0.025	0.044	0.062	0.082	0.101	0.122	0.142	0.162	0.184	0.205	0.225	0.246	0.269	0.290	0.311	0.331	0.352	0.372	0.394	0.412	0.431	0.451	0.469	0.488	0.505	0.521	0.538	0.554	0.569	0.584	0.596	0.610	0.622	0.632	0.644	0.652	0.661	0.670	0.678	0.682	0.688	0.692	0.695	0.698	0.699	0.700	0.699	0.699	0.696	0.694	0.689	0.684	0.679	0.671	0.664	0.655	0.646	0.636	0.625	0.615	0.602	0.590	0.575	0.562	0.548	0.531	0.515	0.500	0.482	0.465	0.449	0.430	0.412	0.394	0.376	0.356	0.338	0.320	0.301	0.282	0.264	0.246	0.229	0.211	0.194	0.178	0.161	0.146	0.131	0.118	0.104	0.091	0.079	0.069	0.058	0.049	0.040	0.032	0.026	0.021	0.016	0.014	0.011	0.010	0.009	0.010	0.012	0.014	0.018	0.022	0.029	0.035	0.040	0.049	0.056	0.065	0.075	0.086	0.096	0.106	0.118	0.129	0.140	0.151	0.162	0.174	0.185	0.196	0.206	0.216	0.226	0.235	0.242	0.250	0.258	0.264	0.269	0.274	0.276	0.278	0.279	0.279	0.276	0.274	0.270	0.265	0.259	0.251	0.242	0.231	0.220	0.208	0.194	0.178	0.161	0.144	0.125	0.105	0.085	0.062	0.040	0.018	-0.008	-0.032	-0.058	-0.084	-0.110	-0.138	-0.165	-0.191	-0.219	-0.245	-0.274	-0.301	-0.328	-0.355	-0.381	-0.408	-0.431	-0.456	-0.481	-0.504	-0.526	-0.548	-0.568	-0.586	-0.605	-0.621	-0.636	-0.651	-0.664	-0.675	-0.688	-0.695	-0.704	-0.710	-0.715	-0.719	-0.720	-0.721	-0.720	-0.718	-0.715	-0.710	-0.704	-0.698	-0.688	-0.679	-0.669	-0.655	-0.644	-0.630	-0.615	-0.600	-0.585	-0.568	-0.551	-0.534	-0.515	-0.498	-0.478	-0.460	-0.440	-0.421	-0.401	-0.382	-0.364	-0.344	-0.326	-0.308	-0.291	-0.274	-0.256	-0.240	-0.225	-0.210	-0.196	-0.182	-0.171	-0.159	-0.149	-0.139	-0.131	-0.122	-0.115	-0.110	-0.106	-0.102	-0.100	-0.099	-0.098	-0.099	-0.100	-0.104	-0.108	-0.111	-0.118	-0.124	-0.130	-0.139	-0.148	-0.158	-0.166	-0.178	-0.189	-0.201	-0.214	-0.226	-0.240	-0.252	-0.268	-0.280	-0.295	-0.309	-0.324	-0.338	-0.351	-0.365	-0.379	-0.392	-0.405	-0.418	-0.430	-0.441	-0.452	-0.462	-0.471	-0.481	-0.490	-0.498	-0.505	-0.510	-0.516	-0.520	-0.525	-0.528	-0.529	-0.530	-0.530	-0.529	-0.528	-0.525	-0.522	-0.518	-0.512	-0.506	-0.499	-0.492	-0.484	-0.475	-0.465	-0.456	-0.444	-0.432	-0.421	-0.409	-0.395	-0.381	-0.368	-0.354	-0.340	-0.325	-0.311	-0.295	-0.281	-0.265	-0.251	-0.236	-0.220	-0.205	-0.191	-0.178	-0.162	-0.148	-0.135	-0.121	-0.109	-0.094	-0.084	-0.071	-0.059	-0.048	-0.036	-0.025	-0.016	-0.008	0.001	0.010	0.019	0.025	0.032	0.039	0.045	0.049	0.054	0.059	0.062	0.065	0.068	0.070	0.071	0.071	0.072	0.071	0.070	0.069	0.068	0.065	0.062	0.059	0.055	0.050	0.045	0.039	0.032	0.026	0.019	0.011	0.004	-0.006	-0.015	-0.025	-0.035	-0.046	-0.058	-0.069	-0.081	-0.092	-0.106	-0.119	-0.131	-0.145	-0.160	-0.174	-0.188	-0.202	-0.218	-0.231	-0.246	-0.261	-0.276	-0.290	-0.305	-0.319	-0.332	-0.348	-0.360	-0.372	-0.386	-0.398	-0.410	-0.421	-0.431	-0.441	-0.450	-0.459	-0.466	-0.472	-0.479	-0.484	-0.486	-0.489	-0.491	-0.492	-0.491	-0.490	-0.488	-0.485	-0.481	-0.475	-0.469	-0.462	-0.454	-0.444	-0.435	-0.424	-0.412	-0.400	-0.388	-0.372	-0.360	-0.345	-0.329	-0.312	-0.296	-0.281	-0.265	-0.248	-0.232	-0.216	-0.199	-0.182	-0.168	-0.151	-0.136	-0.121	-0.108	-0.094	-0.081	-0.069	-0.058	-0.048	-0.039	-0.029	-0.022	-0.016	-0.010	-0.006	-0.004	-0.001	-0.001	-0.001	-0.002	-0.005	-0.009	-0.014	-0.020	-0.026	-0.036	-0.045	-0.055	-0.068	-0.079	-0.092	-0.106	-0.121	-0.138	-0.152	-0.171	-0.188	-0.205	-0.224	-0.244	-0.262	-0.281	-0.301	-0.320	-0.339	-0.359	-0.378	-0.396	-0.415	-0.432	-0.451	-0.468	-0.484	-0.500	-0.515	-0.529	-0.544	-0.555	-0.568	-0.578	-0.588	-0.598	-0.605	-0.611	-0.619	-0.622	-0.626	-0.629	-0.630	-0.630	-0.630	-0.628	-0.624	-0.620	-0.615	-0.609	-0.601	-0.594	-0.584	-0.574	-0.564	-0.551	-0.540	-0.525	-0.511	-0.499	-0.484	-0.469	-0.452	-0.438	-0.421	-0.405	-0.389	-0.372	-0.356	-0.340	-0.324	-0.308	-0.292	-0.278	-0.262	-0.248	-0.234	-0.220	-0.208	-0.196	-0.185	-0.175	-0.166	-0.158	-0.149	-0.142	-0.138	-0.132	-0.129	-0.126	-0.125	-0.124	-0.124	-0.124	-0.128	-0.129	-0.132	-0.139	-0.144	-0.150	-0.158	-0.166	-0.175	-0.184	-0.192	-0.204	-0.215	-0.226	-0.239	-0.250	-0.264	-0.275	-0.289	-0.301	-0.315	-0.328	-0.341	-0.352	-0.366	-0.378	-0.390	-0.401	-0.412	-0.424	-0.434	-0.444	-0.452	-0.461	-0.469	-0.475	-0.481	-0.486	-0.491	-0.496	-0.498	-0.501	-0.504	-0.504	-0.504	-0.504	-0.502	-0.500	-0.498	-0.494	-0.490	-0.485	-0.480	-0.474	-0.468	-0.460	-0.454	-0.446	-0.438	-0.429	-0.420	-0.411	-0.401	-0.391	-0.381	-0.371	-0.361	-0.350	-0.340	-0.329	-0.319	-0.309	-0.299	-0.288	-0.278	-0.268	-0.259	-0.249	-0.239	-0.229	-0.220	-0.212	-0.204	-0.194	-0.186	-0.179	-0.171	-0.164	-0.158	-0.150	-0.142	-0.136	-0.130	-0.124	-0.119	-0.112	-0.108	-0.102	-0.096	-0.092	-0.089	-0.085	-0.080	-0.078	-0.074	-0.070	-0.068	-0.065	-0.062	-0.060	-0.056	-0.055	-0.054	-0.051	-0.050	-0.048	-0.046	-0.045	-0.045	-0.044	-0.042	-0.042	-0.042	-0.040	-0.040	-0.039	-0.039	-0.038	-0.038	-0.038	-0.038	-0.036	-0.036	-0.035	-0.035	-0.034	-0.032	-0.030	-0.029	-0.029	-0.026	-0.025	-0.024	-0.021	-0.019	-0.016	-0.015	-0.011	-0.009	-0.005	-0.002	0.001	0.004	0.008	0.010	0.015	0.019	0.022	0.028	0.031	0.035	0.039	0.042	0.048	0.051	0.055	0.059	0.062	0.065	0.069	0.072	0.074	0.078	0.079	0.080	0.081	0.081	0.082	0.081	0.081	0.079	0.078	0.075	0.072	0.069	0.065	0.059	0.054	0.046	0.040	0.032	0.024	0.014	0.005	-0.006	-0.018	-0.030	-0.042	-0.056	-0.070	-0.085	-0.100	-0.116	-0.132	-0.150	-0.169	-0.186	-0.206	-0.226	-0.246	-0.266	-0.288	-0.309	-0.330	-0.354	-0.376	-0.398	-0.420	-0.444	-0.468	-0.490	-0.515	-0.538	-0.562	-0.586	-0.609	-0.634	-0.658	-0.680	-0.704	-0.726	-0.750	-0.771	-0.795	-0.816	-0.838	-0.859	-0.880	-0.900	-0.920	-0.939	-0.959	-0.976	-0.994	-1.009	-1.026	-1.041	-1.055	-1.069	-1.081	-1.094	-1.105	-1.114	-1.124	-1.131	-1.139	-1.146	-1.151	-1.155	-1.159	-1.161	-1.165	-1.165	-1.164	-1.164	-1.162	-1.160	-1.158	-1.152	-1.149	-1.142	-1.138	-1.130	-1.124	-1.115	-1.106	-1.099	-1.090	-1.081	-1.072	-1.062	-1.052	-1.042	-1.032	-1.024	-1.015	-1.006	-0.998	-0.990	-0.980	-0.974	-0.966	-0.961	-0.955	-0.949	-0.946	-0.942	-0.940	-0.938	-0.938	-0.938	-0.938	-0.940	-0.942	-0.948	-0.951	-0.958	-0.964	-0.971	-0.979	-0.986	-0.998	-1.008	-1.019	-1.031	-1.044	-1.058	-1.071	-1.085	-1.100	-1.115	-1.131	-1.148	-1.164	-1.179	-1.195	-1.211	-1.229	-1.244	-1.260	-1.275	-1.291	-1.306	-1.320	-1.334	-1.348	-1.361	-1.374	-1.386	-1.398	-1.408	-1.418	-1.428	-1.436	-1.444	-1.450	-1.458	-1.462	-1.465	-1.470	-1.472	-1.474	-1.474	-1.475	-1.474	-1.472	-1.470	-1.469	-1.464	-1.460	-1.456	-1.450	-1.444	-1.436	-1.430	-1.422	-1.412	-1.405	-1.395	-1.386	-1.376	-1.366	-1.355	-1.345	-1.334	-1.322	-1.312	-1.301	-1.290	-1.280	-1.269	-1.259	-1.248	-1.238	-1.229	-1.219	-1.209	-1.201	-1.192	-1.185	-1.178	-1.171	-1.165	-1.159	-1.154	-1.149	-1.145	-1.142	-1.141	-1.140	-1.139	-1.139	-1.140	-1.142	-1.145	-1.148	-1.152	-1.158	-1.164	-1.170	-1.179	-1.189	-1.198	-1.208	-1.219	-1.232	-1.245	-1.260	-1.275	-1.291	-1.306	-1.325	-1.342	-1.362	-1.381	-1.401	-1.421	-1.444	-1.464	-1.486	-1.509	-1.530	-1.552	-1.575	-1.598	-1.620	-1.644	-1.665	-1.688	-1.709	-1.730	-1.750	-1.770	-1.790	-1.810	-1.828	-1.845	-1.861	-1.878	-1.891	-1.904	-1.916	-1.928	-1.938	-1.946	-1.952	-1.959	-1.962	-1.965	-1.966	-1.966	-1.965	-1.961	-1.956	-1.951	-1.942	-1.932	-1.922	-1.910	-1.896	-1.881	-1.865	-1.846	-1.829	-1.808	-1.786	-1.765	-1.741	-1.716	-1.690	-1.664	-1.638	-1.609	-1.580	-1.551	-1.521	-1.490	-1.460	-1.428	-1.398	-1.366	-1.334	-1.302	-1.272	-1.240	-1.209	-1.180	-1.149	-1.119	-1.090	-1.061	-1.032	-1.006	-0.980	-0.954	-0.929	-0.904	-0.880	-0.858	-0.838	-0.816	-0.798	-0.779	-0.761	-0.745	-0.730	-0.716	-0.704	-0.692	-0.681	-0.671	-0.662	-0.655	-0.648	-0.641	-0.638	-0.634	-0.630	-0.629	-0.628	-0.628	-0.628	-0.629	-0.629	-0.631	-0.634	-0.638	-0.641	-0.645	-0.648	-0.652	-0.656	-0.662	-0.666	-0.671	-0.674	-0.679	-0.684	-0.688	-0.691	-0.695	-0.698	-0.700	-0.702	-0.704	-0.706	-0.706	-0.706	-0.705	-0.704	-0.702	-0.700	-0.695	-0.690	-0.685	-0.680	-0.674	-0.666	-0.659	-0.649	-0.639	-0.629	-0.618	-0.605	-0.591	-0.578	-0.564	-0.549	-0.534	-0.518	-0.500	-0.482	-0.465	-0.446	-0.429	-0.409	-0.389	-0.370	-0.350	-0.328	-0.308	-0.286	-0.265	-0.242	-0.221	-0.199	-0.178	-0.155	-0.134	-0.112	-0.091	-0.069	-0.049	-0.026	-0.006	0.016	0.035	0.056	0.075	0.095	0.115	0.132	0.152	0.171	0.189	0.205	0.224	0.240	0.255	0.272	0.288	0.302	0.318	0.331	0.345	0.359	0.371	0.382	0.394	0.405	0.416	0.426	0.436	0.445	0.454	0.462	0.471	0.478	0.484	0.491	0.498	0.502	0.507	0.514	0.518	0.521	0.526	0.529	0.531	0.535	0.536	0.540	0.541	0.542	0.545	0.546	0.548	0.548	0.549	0.550	0.551	0.552	0.554	0.554	0.555	0.556	0.558	0.560	0.561	0.561	0.564	0.566	0.568	0.571	0.574	0.578	0.581	0.585	0.589	0.592	0.598	0.604	0.609	0.615	0.621	0.626	0.634	0.641	0.649	0.655	0.662	0.671	0.678	0.686	0.694	0.702	0.710	0.718	0.724	0.731	0.739	0.746	0.751	0.758	0.765	0.770	0.772	0.778	0.781	0.784	0.785	0.786	0.788	0.786	0.785	0.782	0.780	0.775	0.770	0.762	0.756	0.749	0.739	0.729	0.718	0.706	0.692	0.679	0.662	0.646	0.630	0.612	0.594	0.574	0.552	0.531	0.510	0.486	0.464	0.440	0.416	0.391	0.365	0.340	0.314	0.288	0.261	0.235	0.209	0.182	0.155	0.130	0.102	0.078	0.051	0.026	0.002	-0.022	-0.046	-0.069	-0.091	-0.114	-0.135	-0.155	-0.175	-0.192	-0.211	-0.228	-0.244	-0.259	-0.274	-0.286	-0.299	-0.309	-0.320	-0.329	-0.338	-0.345	-0.350	-0.355	-0.360	-0.362	-0.365	-0.366	-0.368	-0.368	-0.365	-0.364	-0.361	-0.359	-0.354	-0.350	-0.345	-0.339	-0.334	-0.328	-0.321	-0.314	-0.308	-0.300	-0.292	-0.285	-0.278	-0.271	-0.264	-0.258	-0.250	-0.244	-0.238	-0.231	-0.226	-0.222	-0.218	-0.214	-0.211	-0.209	-0.206	-0.206	-0.205	-0.206	-0.209	-0.211	-0.212	-0.218	-0.221	-0.229	-0.235	-0.241	-0.250	-0.259	-0.269	-0.280	-0.291	-0.304	-0.316	-0.331	-0.345	-0.360	-0.375	-0.391	-0.409	-0.425	-0.442	-0.461	100.000	5.000	2.000	1.000	2.000	0.000	0.000	0.000	0.000	0.000	0.000	0.000	0.000	0.000	0.000	0.000	0.000	0.000	-1.641	-1.646	-1.651	-1.654	-1.658	-1.659	-1.660	-1.660	-1.659	-1.658	-1.656	-1.654	-1.649	-1.645	-1.641	-1.635	-1.629	-1.622	-1.616	-1.609	-1.600	-1.592	-1.584	-1.576	-1.568	-1.559	-1.550	-1.540	-1.532	-1.522	-1.514	-1.505	-1.496	-1.489	-1.481	-1.474	-1.465	-1.459	-1.452	-1.445	-1.440	-1.434	-1.429	-1.424	-1.420	-1.416	-1.414	-1.411	-1.409	-1.408	-1.406	-1.406	-1.405	-1.406	-1.406	-1.409	-1.411	-1.412	-1.416	-1.420	-1.425	-1.430	-1.435	-1.441	-1.448	-1.454	-1.460	-1.468	-1.476	-1.485	-1.492	-1.502	-1.512	-1.521	-1.531	-1.542	-1.552	-1.565	-1.575	-1.586	-1.599	-1.610	-1.621	-1.634	-1.646	-1.658	-1.670	-1.681	-1.694	-1.705	-1.718	-1.729	-1.740	-1.750	-1.761	-1.771	-1.780	-1.790	-1.799	-1.808	-1.815	-1.822	-1.829	-1.836	-1.841	-1.846	-1.850	-1.854	-1.856	-1.859	-1.860	-1.860	-1.860	-1.859	-1.858	-1.855	-1.851	-1.848	-1.842	-1.838	-1.830	-1.824	-1.816	-1.808	-1.799	-1.789	-1.779	-1.769	-1.758	-1.745	-1.735	-1.722	-1.710	-1.698	-1.685	-1.672	-1.659	-1.646	-1.632	-1.621	-1.608	-1.596	-1.585	-1.574	-1.562	-1.552	-1.542	-1.534	-1.525	-1.518	-1.511	-1.505	-1.500	-1.496	-1.492	-1.491	-1.490	-1.490	-1.490	-1.492	-1.495	-1.500	-1.506	-1.512	-1.520	-1.529	-1.539	-1.550	-1.561	-1.575	-1.590	-1.605	-1.620	-1.638	-1.655	-1.674	-1.694	-1.714	-1.734	-1.755	-1.778	-1.800	-1.822	-1.845	-1.870	-1.892	-1.916	-1.940	-1.964	-1.986	-2.010	-2.034	-2.056	-2.078	-2.100	-2.121	-2.142	-2.162	-2.182	-2.200	-2.219	-2.235	-2.251	-2.266	-2.280	-2.292	-2.305	-2.315	-2.325	-2.332	-2.340	-2.346	-2.351	-2.355	-2.358	-2.358	-2.359	-2.358	-2.355	-2.351	-2.346	-2.341	-2.335	-2.326	-2.319	-2.309	-2.299	-2.289	-2.275	-2.264	-2.251	-2.236	-2.222	-2.208	-2.194	-2.179	-2.162	-2.149	-2.132	-2.118	-2.101	-2.088	-2.072	-2.056	-2.042	-2.030	-2.016	-2.004	-1.991	-1.980	-1.970	-1.960	-1.951	-1.942	-1.936	-1.930	-1.926	-1.922	-1.919	-1.918	-1.918	-1.920	-1.921	-1.925	-1.930	-1.935	-1.942	-1.951	-1.961	-1.971	-1.985	-1.996	-2.013	-2.027	-2.042	-2.060	-2.080	-2.100	-2.120	-2.141	-2.164	-2.188	-2.210	-2.235	-2.260	-2.286	-2.312	-2.339	-2.366	-2.391	-2.419	-2.446	-2.475	-2.502	-2.529	-2.558	-2.584	-2.611	-2.638	-2.665	-2.691	-2.715	-2.740	-2.765	-2.788	-2.810	-2.831	-2.852	-2.872	-2.892	-2.910	-2.926	-2.941	-2.955	-2.969	-2.980	-2.990	-3.000	-3.008	-3.015	-3.019	-3.024	-3.026	-3.026	-3.026	-3.025	-3.022	-3.019	-3.012	-3.006	-2.998	-2.988	-2.978	-2.965	-2.954	-2.939	-2.924	-2.908	-2.891	-2.874	-2.855	-2.836	-2.816	-2.796	-2.776	-2.755	-2.734	-2.714	-2.691	-2.670	-2.649	-2.628	-2.606	-2.586	-2.566	-2.546	-2.528	-2.509	-2.491	-2.474	-2.459	-2.442	-2.429	-2.416	-2.405	-2.394	-2.384	-2.376	-2.370	-2.364	-2.359	-2.356	-2.355	-2.355	-2.355	-2.358	-2.361	-2.365	-2.371	-2.380	-2.389	-2.399	-2.410	-2.424	-2.438	-2.451	-2.468	-2.484	-2.501	-2.520	-2.540	-2.560	-2.580	-2.601	-2.622	-2.645	-2.668	-2.690	-2.712	-2.735	-2.756	-2.780	-2.802	-2.825	-2.845	-2.868	-2.888	-2.909	-2.929	-2.948	-2.965	-2.982	-3.000	-3.015	-3.031	-3.045	-3.058	-3.070	-3.081	-3.091	-3.100	-3.108	-3.114	-3.119	-3.122	-3.126	-3.128	-3.129	-3.128	-3.126	-3.122	-3.120	-3.115	-3.109	-3.101	-3.094	-3.085	-3.075	-3.064	-3.051	-3.039	-3.026	-3.011	-2.998	-2.981	-2.966	-2.949	-2.931	-2.915	-2.898	-2.880	-2.861	-2.842	-2.824	-2.805	-2.786	-2.768	-2.749	-2.731	-2.712	-2.695	-2.678	-2.660	-2.642	-2.628	-2.611	-2.596	-2.581	-2.568	-2.554	-2.541	-2.529	-2.519	-2.509	-2.499	-2.491	-2.484	-2.478	-2.471	-2.468	-2.464	-2.461	-2.461	-2.461	-2.461	-2.462	-2.466	-2.469	-2.474	-2.479	-2.485	-2.492	-2.501	-2.509	-2.519	-2.529	-2.540	-2.551	-2.562	-2.574	-2.586	-2.599	-2.611	-2.625	-2.638	-2.651	-2.665	-2.678	-2.690	-2.702	-2.715	-2.726	-2.738	-2.749	-2.759	-2.768	-2.776	-2.785	-2.792	-2.799	-2.804	-2.806	-2.811	-2.811	-2.812	-2.812	-2.811	-2.809	-2.805	-2.800	-2.794	-2.786	-2.778	-2.768	-2.758	-2.745	-2.732	-2.719	-2.704	-2.688	-2.670	-2.652	-2.634	-2.614	-2.594	-2.572	-2.551	-2.529	-2.506	-2.484	-2.460	-2.436	-2.412	-2.389	-2.364	-2.340	-2.316	-2.292	-2.269	-2.245	-2.221	-2.199	-2.176	-2.155	-2.134	-2.112	-2.092	-2.074	-2.054	-2.036	-2.019	-2.002	-1.986	-1.972	-1.959	-1.946	-1.934	-1.922	-1.912	-1.904	-1.895	-1.888	-1.881	-1.875	-1.870	-1.865	-1.861	-1.860	-1.858	-1.856	-1.855	-1.855	-1.855	-1.856	-1.858	-1.861	-1.862	-1.865	-1.868	-1.870	-1.874	-1.878	-1.881	-1.885	-1.888	-1.891	-1.894	-1.898	-1.900	-1.902	-1.905	-1.906	-1.909	-1.909	-1.910	-1.910	-1.909	-1.908	-1.906	-1.904	-1.900	-1.896	-1.891	-1.886	-1.879	-1.872	-1.865	-1.856	-1.846	-1.836	-1.825	-1.811	-1.799	-1.786	-1.771	-1.756	-1.739	-1.722	-1.704	-1.685	-1.666	-1.646	-1.626	-1.604	-1.582	-1.560	-1.538	-1.514	-1.490	-1.466	-1.441	-1.415	-1.390	-1.364	-1.338	-1.311	-1.286	-1.260	-1.232	-1.206	-1.180	-1.154	-1.128	-1.101	-1.075	-1.050	-1.024	-0.999	-0.974	-0.950	-0.925	-0.902	-0.880	-0.856	-0.835	-0.812	-0.791	-0.772	-0.752	-0.734	-0.715	-0.696	-0.679	-0.662	-0.648	-0.632	-0.619	-0.605	-0.592	-0.579	-0.569	-0.559	-0.548	-0.539	-0.530	-0.522	-0.516	-0.510	-0.504	-0.500	-0.495	-0.492	-0.488	-0.486	-0.485	-0.484	-0.482	-0.482	-0.484	-0.484	-0.486	-0.488	-0.490	-0.494	-0.496	-0.500	-0.504	-0.507	-0.512	-0.516	-0.520	-0.526	-0.530	-0.536	-0.540	-0.545	-0.550	-0.554	-0.559	-0.564	-0.568	-0.571	-0.575	-0.579	-0.581	-0.584	-0.586	-0.588	-0.589	-0.590	-0.591	-0.591	-0.589	-0.589	-0.588	-0.585	-0.582	-0.578	-0.575	-0.571	-0.565	-0.559	-0.552	-0.548	-0.540	-0.532	-0.524	-0.515	-0.507	-0.498	-0.488	-0.479	-0.469	-0.459	-0.449	-0.438	-0.428	-0.416	-0.408	-0.396	-0.386	-0.376	-0.366	-0.356	-0.348	-0.339	-0.331	-0.322	-0.315	-0.309	-0.304	-0.298	-0.292	-0.289	-0.285	-0.282	-0.281	-0.280	-0.280	-0.281	-0.282	-0.285	-0.289	-0.292	-0.299	-0.304	-0.311	-0.319	-0.328	-0.338	-0.348	-0.359	-0.370	-0.382	-0.396	-0.411	-0.425	-0.440	-0.456	-0.472	-0.489	-0.505	-0.524	-0.541	-0.559	-0.578	-0.596	-0.615	-0.634	-0.652	-0.670	-0.690	-0.709	-0.726	-0.744	-0.762	-0.780	-0.798	-0.812	-0.829	-0.845	-0.859	-0.874	-0.889	-0.902	-0.914	-0.925	-0.938	-0.946	-0.956	-0.966	-0.974	-0.981	-0.986	-0.991	-0.996	-1.000	-1.002	-1.004	-1.004	-1.004	-1.002	-1.001	-0.998	-0.994	-0.989	-0.984	-0.976	-0.970	-0.961	-0.954	-0.944	-0.934	-0.921	-0.910	-0.899	-0.885	-0.871	-0.858	-0.842	-0.828	-0.812	-0.796	-0.781	-0.765	-0.748	-0.731	-0.715	-0.699	-0.681	-0.665	-0.649	-0.632	-0.616	-0.601	-0.585	-0.570	-0.556	-0.542	-0.528	-0.515	-0.504	-0.492	-0.482	-0.471	-0.462	-0.454	-0.446	-0.441	-0.436	-0.430	-0.426	-0.424	-0.421	-0.421	-0.420	-0.422	-0.422	-0.426	-0.430	-0.435	-0.439	-0.446	-0.451	-0.460	-0.469	-0.476	-0.488	-0.498	-0.507	-0.519	-0.529	-0.541	-0.554	-0.564	-0.576	-0.590	-0.601	-0.612	-0.624	-0.636	-0.646	-0.659	-0.670	-0.679	-0.689	-0.698	-0.706	-0.714	-0.721	-0.728	-0.734	-0.738	-0.742	-0.745	-0.748	-0.749	-0.749	-0.749	-0.748	-0.745	-0.742	-0.739	-0.735	-0.728	-0.722	-0.716	-0.708	-0.699	-0.690	-0.680	-0.669	-0.658	-0.646	-0.635	-0.622	-0.610	-0.598	-0.584	-0.570	-0.556	-0.542	-0.529	-0.515	-0.500	-0.486	-0.472	-0.460	-0.445	-0.432	-0.419	-0.406	-0.392	-0.380	-0.369	-0.358	-0.345	-0.335	-0.324	-0.315	-0.304	-0.295	-0.288	-0.279	-0.271	-0.264	-0.258	-0.251	-0.246	-0.241	-0.236	-0.231	-0.229	-0.226	-0.224	-0.221	-0.220	-0.219	-0.219	-0.220	-0.220	-0.221	-0.224	-0.226	-0.230	-0.234	-0.238	-0.242	-0.249	-0.254	-0.260	-0.268	-0.274	-0.282	-0.290	-0.300	-0.309	-0.319	-0.330	-0.340	-0.351	-0.362	-0.375	-0.386	-0.399	-0.411	-0.425	-0.438	-0.451	-0.464	-0.478	-0.491	-0.505	-0.518	-0.532	-0.546	-0.559	-0.571	-0.585	-0.598	-0.609	-0.621	-0.632	-0.644	-0.654	-0.664	-0.674	-0.682	-0.689	-0.698	-0.702	-0.709	-0.712	-0.718	-0.720	-0.724	-0.724	-0.725	-0.725	-0.724	-0.720	-0.719	-0.714	-0.710	-0.704	-0.699	-0.691	-0.682	-0.674	-0.665	-0.655	-0.645	-0.635	-0.624	-0.611	-0.599	-0.586	-0.575	-0.561	-0.549	-0.535	-0.522	-0.510	-0.498	-0.486	-0.474	-0.461	-0.450	-0.441	-0.430	-0.421	-0.411	-0.404	-0.398	-0.390	-0.385	-0.380	-0.376	-0.372	-0.372	-0.371	-0.372	-0.374	-0.376	-0.380	-0.385	-0.391	-0.399	-0.406	-0.416	-0.425	-0.438	-0.450	-0.464	-0.478	-0.492	-0.507	-0.525	-0.544	-0.561	-0.581	-0.599	-0.620	-0.640	-0.660	-0.681	-0.702	-0.724	-0.746	-0.768	-0.789	-0.810	-0.831	-0.851	-0.871	-0.891	-0.911	-0.929	-0.949	-0.965	-0.981	-0.998	-1.012	-1.025	-1.038	-1.050	-1.060	-1.070	-1.079	-1.086	-1.092	-1.098	-1.100	-1.102	-1.105	-1.105	-1.102	-1.100	-1.096	-1.091	-1.085	-1.078	-1.068	-1.059	-1.048	-1.035	-1.022	-1.009	-0.995	-0.979	-0.964	-0.946	-0.929	-0.911	-0.892	-0.874	-0.855	-0.836	-0.818	-0.796	-0.778	-0.759	-0.739	-0.719	-0.701	-0.681	-0.662	-0.645	-0.629	-0.612	-0.596	-0.581	-0.566	-0.554	-0.540	-0.530	-0.519	-0.509	-0.501	-0.494	-0.488	-0.482	-0.478	-0.475	-0.474	-0.472	-0.474	-0.475	-0.478	-0.481	-0.486	-0.491	-0.499	-0.505	-0.515	-0.525	-0.534	-0.545	-0.556	-0.569	-0.581	-0.594	-0.608	-0.622	-0.636	-0.651	-0.666	-0.680	-0.695	-0.710	-0.725	-0.739	-0.752	-0.768	-0.780	-0.794	-0.806	-0.819	-0.830	-0.841	-0.851	-0.860	-0.869	-0.878	-0.884	-0.890	-0.896	-0.900	-0.904	-0.906	-0.908	-0.909	-0.908	-0.906	-0.905	-0.900	-0.896	-0.892	-0.886	-0.880	-0.872	-0.865	-0.856	-0.846	-0.836	-0.825	-0.812	-0.801	-0.789	-0.775	-0.761	-0.748	-0.734	-0.719	-0.704	-0.689	-0.674	-0.658	-0.642	-0.626	-0.612	-0.598	-0.581	-0.566	-0.552	-0.538	-0.522	-0.507	-0.495	-0.480	-0.468	-0.455	-0.442	-0.430	-0.419	-0.408	-0.396	-0.385	-0.375	-0.365	-0.356	-0.349	-0.340	-0.332	-0.325	-0.319	-0.312	-0.308	-0.302	-0.298	-0.294	-0.290	-0.288	-0.285	-0.284	-0.281	-0.281	-0.280	-0.280	-0.281	-0.281	-0.282	-0.284	-0.286	-0.289	-0.290	-0.295	-0.298	-0.301	-0.305	-0.310	-0.315	-0.320	-0.325	-0.330	-0.335	-0.341	-0.348	-0.354	-0.359	-0.365	-0.372	-0.379	-0.385	-0.391	-0.398	-0.404	-0.411	-0.416	-0.424	-0.430	-0.436	-0.441	-0.446	-0.452	-0.459	-0.464	-0.469	-0.474	-0.478	-0.482	-0.488	-0.491	-0.495	-0.499	-0.501	-0.505	-0.507	-0.510	-0.514	-0.515	-0.516	-0.519	-0.520	-0.522	-0.524	-0.525	-0.528	-0.529	-0.530	-0.530	-0.531	-0.534	-0.535	-0.536	-0.539	-0.541	-0.544	-0.546	-0.550	-0.554	-0.558	-0.561	-0.568	-0.571	-0.578	-0.584	-0.592	-0.599	-0.608	-0.618	-0.626	-0.636	-0.648	-0.660	-0.671	-0.685	-0.699	-0.714	-0.728	-0.744	-0.760	-0.778	-0.795	-0.814	-0.834	-0.854	-0.874	-0.895	-0.916	-0.939	-0.961	-0.984	-1.008	-1.031	-1.055	-1.080	-1.104	-1.129	-1.154	-1.179	-1.204	-1.230	-1.255	-1.281	-1.306	-1.331	-1.356	-1.381	-1.406	-1.430	-1.454	-1.478	-1.500	-1.522	-1.545	-1.566	-1.588	-1.608	-1.628	-1.648	-1.665	-1.681	-1.699	-1.715	-1.729	-1.742	-1.755	-1.768	-1.779	-1.788	-1.798	-1.805	-1.812	-1.818	-1.824	-1.828	-1.830	-1.831	-1.832	-1.832	-1.831	-1.828	-1.825	-1.820	-1.816	-1.810	-1.804	-1.796	-1.786	-1.779	-1.769	-1.759	-1.748	-1.736	-1.724	-1.711	-1.699	-1.686	-1.672	-1.660	-1.646	-1.634	-1.620	-1.606	-1.594	-1.581	-1.568	-1.556	-1.545	-1.532	-1.522	-1.512	-1.504	-1.494	-1.486	-1.480	-1.474	-1.468	-1.464	-1.460	-1.458	-1.456	-1.455	-1.455	-1.456	-1.460	-1.464	-1.468	-1.472	-1.479	-1.488	-1.496	-1.506	-1.516	-1.528	-1.540	-1.554	-1.568	-1.582	-1.599	-1.615	-1.631	-1.649	-1.668	-1.686	-1.705	-1.724	-1.744	-1.762	-1.784	-1.804	-1.824	-1.844	-1.862	-1.882	-1.904	-1.922	-1.941	-1.960	-1.979	-1.996	-2.014	-2.031	-2.047	-2.062	-2.079	-2.092	-2.105	-2.118	-2.129	-2.140	-2.150	-2.159	-2.168	-2.174	-2.180	-2.184	-2.189	-2.192	-2.194	-2.195	-2.194	-2.194	-2.191	-2.188	-2.184	-2.179	-2.171	-2.165	-2.158	-2.148	-2.139	-2.128	-2.116	-2.105	-2.091	-2.078	-2.064	-2.049	-2.034	-2.019	-2.002	-1.986	-1.970	-1.954	-1.936	-1.920	-1.902	-1.886	-1.869	-1.851	-1.836	-1.820	-1.805	-1.789	-1.775	-1.760	-1.746	-1.734	-1.720	-1.709	-1.698	-1.688	-1.680	-1.671	-1.665	-1.658	-1.654	-1.650	-1.646	-1.645	-1.645	-1.646	-1.648	-1.651	-1.655	-1.661	-1.666	-1.675	-1.685	-1.694	-1.705	-1.718	-1.731	-1.745	-1.760	-1.776	-1.794	-1.810	-1.829	-1.849	-1.868	-1.888	-1.908	-1.928	-1.950	-1.970	-1.991	-2.014	-2.035	-2.056	-2.076	-2.098	-2.116	-2.136	-2.156	-2.175	-2.192	-2.210	-2.226	-2.242	-2.258	-2.270	-2.282	-2.294	-2.305	-2.314	-2.321	-2.328	-2.334	-2.338	-2.340	-2.341	-2.341	-2.340	-2.338	-2.332	-2.328	-2.321	-2.314	-2.304	-2.294	-2.281	-2.270	-2.255	-2.240	-2.224	-2.206	-2.189	-2.170	-2.149	-2.129	-2.106	-2.085	-2.061	-2.038	-2.013	-1.989	-1.965	-1.939	-1.912	-1.888	-1.861	-1.836	-1.810	-1.784	-1.758	-1.732	-1.706	-1.681	-1.655	-1.630	-1.605	-1.581	-1.558	-1.535	-1.511	-1.489	-1.468	-1.446	-1.425	-1.405	-1.386	-1.366	-1.348	-1.331	-1.315	-1.298	-1.282	-1.268	-1.252	-1.239	-1.226	-1.214	-1.202	-1.191	-1.181	-1.171	-1.161	-1.152	-1.144	-1.135	-1.128	-1.121	-1.115	-1.108	-1.101	-1.095	-1.090	-1.082	-1.078	-1.072	-1.068	-1.061	-1.056	-1.051	-1.048	-1.041	-1.036	-1.031	-1.025	-1.020	-1.014	-1.008	-1.001	-0.995	-0.988	-0.980	-0.972	-0.965	-0.958	-0.948	-0.940	-0.930	-0.921	-0.912	-0.901	-0.891	-0.880	-0.869	-0.858	-0.845	-0.834	-0.821	-0.809	-0.796	-0.782	-0.769	-0.755	-0.741	-0.729	-0.714	-0.699	-0.685	-0.670	-0.655	-0.640	-0.625	-0.611	-0.595	-0.581	-0.566	-0.551	-0.536	-0.521	-0.507	-0.492	-0.479	-0.465	-0.451	-0.438	-0.424	-0.411	-0.399	-0.385	-0.374	-0.361	-0.350	-0.338	-0.328	-0.316	-0.306	-0.298	-0.286	-0.279	-0.269	-0.261	-0.252	-0.244	-0.238	-0.230	-0.222	-0.218	-0.211	-0.206	-0.202	-0.196	-0.192	-0.189	-0.185	-0.182	-0.180	-0.176	-0.174	-0.171	-0.170	-0.169	-0.166	-0.165	-0.165	-0.162	-0.162	-0.161	-0.161	-0.160	-0.159	-0.159	-0.159	-0.156	-0.156	-0.156	-0.155	-0.154	-0.151	-0.150	-0.149	-0.145	-0.144	-0.141	-0.138	-0.134	-0.130	-0.128	-0.122	-0.118	-0.112	-0.108	-0.100	-0.094	-0.088	-0.080	-0.071	-0.062	-0.054	-0.045	-0.034	-0.024	-0.014	-0.002	0.010	0.021	0.032	0.046	0.059	0.072	0.086	0.101	0.114	0.128	0.144	0.158	0.171	0.186	0.200	0.215	0.230	0.242	0.258	0.271	0.284	0.296	0.310	0.321	0.332	0.344	0.354	0.364	0.372	0.381	0.389	0.395	0.401	0.406	0.410	0.414	0.416	0.416	0.418	0.416	0.415	0.412	0.408	0.402	0.396	0.391	0.382	0.374	0.364	0.352	0.341	0.329	0.315	0.301	0.285	0.270	0.252	0.236	0.219	0.200	0.181	0.161	0.141	0.120	0.100	0.079	0.059	0.038	0.015	-0.006	-0.028	-0.048	-0.070	-0.090	-0.110	-0.131	-0.150	-0.170	-0.189	-0.206	-0.225	-0.242	-0.259	-0.274	-0.289	-0.302	-0.316	-0.329	-0.339	-0.349	-0.359	-0.366	-0.374	-0.379	-0.384	-0.389	-0.391	-0.394	-0.395	-0.394	-0.392	-0.390	-0.388	-0.384	-0.378	-0.371	-0.364	-0.356	-0.348	-0.338	-0.326	-0.316	-0.305	-0.291	-0.279	-0.265	-0.252	-0.239	-0.225	-0.210	-0.196	-0.181	-0.166	-0.151	-0.138	-0.122	-0.109	-0.095	-0.082	-0.069	-0.055	-0.044	-0.032	-0.021	-0.011	-0.002	0.005	0.014	0.021	0.025	0.030	0.034	0.038	0.039	0.040	0.040	0.038	0.035	0.032	0.026	0.020	0.015	0.006	-0.002	-0.012	-0.024	-0.036	-0.049	-0.062	-0.078	-0.092	-0.108	-0.125	-0.142	-0.160	-0.179	-0.198	-0.216	-0.236	-0.256	-0.275	-0.295	-0.315	-0.335	-0.355	-0.374	-0.394	-0.412	-0.431	-0.450	-0.468	-0.485	-0.502	-0.518	-0.532	-0.546	-0.561	-0.572	-0.585	-0.595	-0.605	-0.612	-0.620	-0.626	-0.632	-0.636	-0.639	-0.641	-0.641	-0.640	-0.639	-0.635	-0.631	-0.626	-0.620	-0.612	-0.605	-0.594	-0.584	-0.572	-0.560	-0.546	-0.532	-0.518	-0.501	-0.485	-0.468	-0.451	-0.432	-0.414	-0.395	-0.376	-0.356	-0.336	-0.316	-0.298	-0.278	-0.258	-0.239	-0.220	-0.200	-0.181	-0.164	-0.146	-0.128	-0.111	-0.094	-0.079	-0.064	-0.049	-0.036	-0.024	-0.011	0.000	0.009	0.020	0.028	0.035	0.040	0.045	0.049	0.052	0.054	0.056	0.055	0.054	0.051	0.048	0.044	0.038	0.031	0.024	0.016	0.006	-0.002	-0.014	-0.026	-0.039	-0.052	-0.068	-0.081	-0.099	-0.114	-0.131	-0.149	-0.166	-0.185	-0.204	-0.222	-0.240	-0.260	-0.279	-0.299	-0.319	-0.338	-0.356	-0.376	-0.395	-0.414	-0.432	-0.451	-0.468	-0.486	-0.502	-0.519	-0.534	-0.548	-0.561	-0.576	-0.589	-0.600	-0.611	-0.621	-0.631	-0.640	-0.649	-0.655	-0.661	-0.666	-0.671	-0.675	-0.678	-0.680	-0.681	-0.681	-0.680	-0.681	-0.679	-0.675	-0.672	-0.669	-0.664	-0.659	-0.654	-0.648	-0.641	-0.634	-0.628	-0.620	-0.612	-0.604	-0.595	-0.588	-0.579	-0.571	-0.562	-0.555	-0.546	-0.539	-0.530	-0.524	-0.516	-0.510	-0.504	-0.498	-0.492	-0.486	-0.481	-0.478	-0.475	-0.472	-0.470	-0.468	-0.466	-0.468	-0.468	-0.469	-0.470	-0.474	-0.478	-0.481	-0.486	-0.492	-0.499	-0.506	-0.515	-0.525	-0.535	-0.546	-0.556	-0.569	-0.582	-0.596	-0.610	-0.625	-0.641	-0.656	-0.675	-0.691	-0.710	-0.729	-0.748	-0.768	-0.788	-0.808	-0.829	-0.849	-0.870	-0.892	-0.914	-0.936	-0.958	-0.980	-1.001	-1.022	-1.045	-1.066	-1.088	-1.108	-1.129	-1.148	-1.168	-1.186	-1.204	-1.222	-1.239	-1.255	-1.270	-1.284	-1.298	-1.310	-1.320	-1.331	-1.340	-1.348	-1.355	-1.361	-1.364	-1.368	-1.370	-1.370	-1.370	-1.368	-1.364	-1.361	-1.355	-1.349	-1.340	-1.330	-1.320	-1.308	-1.294	-1.280	-1.265	-1.250	-1.232	-1.215	-1.196	-1.176	-1.156	-1.135	-1.114	-1.091	-1.070	-1.046	-1.022	-1.000	-0.978	-0.952	-0.929	-0.905	-0.881	-0.858	-0.834	-0.811	-0.788	-0.765	-0.742	-0.720	-0.700	-0.679	-0.659	-0.639	-0.619	-0.600	-0.581	-0.564	-0.546	-0.530	-0.515	-0.499	-0.484	-0.469	-0.455	-0.441	-0.428	-0.415	-0.402	-0.390	-0.379	-0.366	-0.355	-0.342	-0.331	-0.320	-0.308	-0.296	-0.284	-0.271	-0.260	-0.248	-0.234	-0.220	-0.208	-0.194	-0.178	-0.162	-0.148	-0.131	-0.114	-0.098	-0.080	-0.060	-0.040	-0.020	0.001	0.022	0.046	0.068	0.092	0.118	0.142	0.169	0.195	0.222	0.251	0.280	0.310	0.340	0.371	0.402	0.434	0.465	0.498	0.530	0.564	0.598	0.631	0.665	0.700	0.735	0.770	0.805	0.841	0.876	0.911	0.948	0.984	1.020	1.055	1.090	1.126	1.160	1.195	1.231	1.265	1.299	1.334	1.366	1.400	1.432	1.465	1.498	1.528	1.559	1.590	1.619	1.649	1.676	1.704	1.731	1.758	1.782	1.809	1.832	1.855	1.879	1.900	1.921	1.940	1.960	1.978	1.995	2.010	2.026	2.039	2.052	2.064	2.075	2.084	2.092	2.100	2.106	2.111	2.116	2.120	2.121	2.121	2.122	2.120	2.119	2.114	2.110	2.105	2.098	2.090	2.082	2.072	2.061	2.050	2.038	2.024	2.011	1.996	1.980	1.964	1.948	1.930	1.911	1.894	1.872	1.852	1.832	1.810	1.789	1.766	1.744	1.719	1.695	1.671	1.646	1.620	1.594	1.568	1.540	1.512	1.484	1.455	1.426	1.395	1.365	1.334	1.300	1.269	1.234	1.200	1.164	1.128	1.089	1.051	1.011	0.970	0.928	0.885	0.839	0.794	0.748	0.696	0.648	0.595	0.541	0.486	0.430	0.371	0.311	0.250	0.186	0.121	0.055	-0.015	-0.085	-0.156	-0.230	-0.305	-0.381	-0.460	-0.540	-0.621	-0.704	-0.789	-0.874	-0.960	-1.049	-1.136	-1.228	-1.319	-1.410	-1.502	-1.596	-1.689	-1.784	-1.879	-1.975	-2.069	-2.165	-2.261	-2.358	-2.452	-2.548	-2.644	-2.738	-2.832	-2.925	-3.019	-3.111	-3.201	-3.292	-3.382	-3.470	-3.558	-3.644	-3.729	-3.814	-3.896	-3.979	-4.059	-4.138	-4.215	-4.291	-4.368	-4.440	-4.512	-4.584	-4.652	-4.721	-4.789	-4.854	-4.919	-4.981	-5.042	-5.104	-5.164	-5.220	-5.279	-5.334	-5.389	-5.442	-5.496	-5.548	-5.599	-5.649	-5.699	-5.746	-5.794	-5.841	-5.888	-5.932	-5.978	-6.021	-6.066	-6.109	-6.151	-6.192	-6.232	-6.275	-6.314	-6.354	-6.392	-6.432	-6.469	-6.508	-6.545	-6.582	-6.619	-6.655	-6.690	-6.726	-6.760	-6.796	-6.830	-6.864	-6.898	-6.929	-6.962	-6.994	-7.025	-7.056	-7.086	-7.118	-7.148	-7.176	-7.206	-7.234	-7.262	-7.290	-7.316	-7.342	-7.368	-7.394	-7.419	-7.441	-7.465	-7.489	-7.510	-7.532	-7.552	-7.572	-7.591	-7.610	-7.629	-7.645	-7.660	-7.675	-7.690	-7.702	-7.714	-7.725	-7.735	-7.744	-7.751	-7.756	-7.762	-7.765	-7.768	-7.768	-7.769	-7.766	-7.762	-7.758	-7.751	-7.741	-7.731	-7.719	-7.706	-7.690	-7.672	-7.654	-7.632	-7.609	-7.584	-7.558	-7.529	-7.499	-7.465	-7.431	-7.394	-7.354	-7.314	-7.271	-7.228	-7.180	-7.131	-7.080	-7.029	-6.974	-6.919	-6.860	-6.800	-6.739	-6.676	-6.611	-6.545	-6.476	-6.408	-6.336	-6.264	-6.191	-6.116	-6.040	-5.962	-5.885	-5.806	-5.726	-5.646	-5.564	-5.484	-5.401	-5.319	-5.235	-5.152	-5.069	-4.985	-4.902	-4.818	-4.735	-4.652	-4.570	-4.486	-4.405	-4.325	-4.244	-4.165	-4.086	-4.008	-3.931	-3.854	-3.779	-3.705	-3.631	-3.559	-3.489	-3.419	-3.351	-3.282	-3.218	-3.152	-3.090	-3.029	-2.968	-2.909	-2.851	-2.794	-2.738	-2.685	-2.630	-2.579	-2.528	-2.478	-2.429	-2.381	-2.334	-2.286	-2.241	-2.198	-2.154	-2.110	-2.068	-2.026	-1.986	-1.945	-1.904	-1.864	-1.825	-1.786	-1.748	-1.709	-1.670	-1.632	-1.595	-1.556	-1.519	-1.482	-1.445	-1.409	-1.372	-1.335	-1.299	-1.264	-1.228	-1.192	-1.159	-1.124	-1.090	-1.056	-1.024	-0.991	-0.960	-0.929	-0.899	-0.870	-0.840	-0.812	-0.786	-0.760	-0.736	-0.711	-0.689	-0.668	-0.648	-0.628	-0.610	-0.594	-0.579	-0.565	-0.552	-0.542	-0.532	-0.522	-0.518	-0.510	-0.506	-0.504	-0.502	-0.501	-0.501	-0.504	-0.505	-0.509	-0.514	-0.520	-0.526	-0.534	-0.542	-0.550	-0.559	-0.570	-0.579	-0.589	-0.600	-0.611	-0.621	-0.632	-0.644	-0.654	-0.665	-0.676	-0.686	-0.695	-0.705	-0.714	-0.721	-0.729	-0.735	-0.740	-0.746	-0.750	-0.754	-0.756	-0.758	-0.759	-0.758	-0.756	-0.754	-0.750	-0.748	-0.741	-0.735	-0.728	-0.720	-0.711	-0.701	-0.690	-0.679	-0.666	-0.652	-0.640	-0.625	-0.610	-0.594	-0.579	-0.561	-0.544	-0.526	-0.509	-0.491	-0.472	-0.454	-0.435	-0.418	-0.399	-0.380	-0.362	-0.344	-0.326	-0.308	-0.291	-0.275	-0.259	-0.242	-0.228	-0.214	-0.200	-0.188	-0.174	-0.162	-0.152	-0.144	-0.135	-0.126	-0.120	-0.114	-0.109	-0.105	-0.102	-0.102	-0.101	-0.101	-0.104	-0.108	-0.111	-0.116	-0.122	-0.130	-0.139	-0.149	-0.160	-0.171	-0.185	-0.199	-0.214	-0.230	-0.248	-0.264	-0.284	-0.302	-0.322	-0.344	-0.365	-0.388	-0.410	-0.434	-0.458	-0.481	-0.505	-0.531	-0.555	-0.581	-0.606	-0.631	-0.658	-0.682	-0.708	-0.734	-0.758	-0.784	-0.809	-0.832	-0.858	-0.880	-0.904	-0.928	-0.949	-0.970	-0.992	-1.012	-1.031	-1.050	-1.069	-1.088	-1.105	-1.120	-1.136	-1.151	-1.164	-1.178	-1.190	-1.201	-1.212	-1.221	-1.231	-1.239	-1.245	-1.252	-1.258	-1.262	-1.266	-1.269	-1.272	-1.274	-1.274	-1.274	-1.274	-1.272	-1.271	-1.268	-1.265	-1.262	-1.258	-1.252	-1.248	-1.241	-1.235	-1.230	-1.222	-1.215	-1.208	-1.201	-1.192	-1.184	-1.175	-1.168	-1.159	-1.151	-1.142	-1.135	-1.126	-1.119	-1.111	-1.104	-1.098	-1.090	-1.084	-1.079	-1.074	-1.068	-1.064	-1.060	-1.056	-1.052	-1.051	-1.050	-1.049	-1.048	-1.050	-1.050	-1.051	-1.055	-1.059	-1.064	-1.069	-1.074	-1.080	-1.088	-1.096	-1.104	-1.112	-1.124	-1.134	-1.145	-1.156	-1.169	-1.181	-1.196	-1.209	-1.222	-1.238	-1.251	-1.266	-1.282	-1.296	-1.312	-1.329	-1.344	-1.359	-1.374	-1.389	-1.405	-1.420	-1.435	-1.449	-1.462	-1.476	-1.490	-1.502	-1.515	-1.528	-1.538	-1.549	-1.558	-1.569	-1.576	-1.584	-1.592	-1.599	-1.605	-1.609	-1.614	-1.618	-1.620	-1.622	-1.624	-1.624	-1.625	-1.624	-1.621	-1.620	-1.616	-1.614	-1.610	-1.605	-1.599	-1.592	-1.586	-1.581	-1.574	-1.565	-1.558	-1.549	-1.541	-1.531	-1.522	-1.512	-1.504	-1.495	-1.485	-1.475	-1.465	-1.456	-1.448	-1.438	-1.429	-1.419	-1.411	-1.404	-1.394	-1.388	-1.380	-1.371	-1.365	-1.360	-1.354	-1.348	-1.342	-1.339	-1.334	-1.330	-1.326	-1.325	-1.321	-1.320	-1.319	-1.319	-1.318	-1.319	-1.319	-1.320	-1.322	-1.325	-1.328	-1.332	-1.335	-1.340	-1.345	-1.351	-1.356	-1.362	-1.370	-1.378	-1.385	-1.394	-1.401	-1.410	-1.420	-1.429	-1.439	-1.449	-1.458	-1.469	-1.480	-1.490	-1.501	-1.512	-1.524	-1.534	-1.545	-1.558	-1.568	-1.578	-1.589	-1.599	-1.609	-1.620	-1.630	-1.639	-1.648	-1.656	-1.664	-1.672	-1.680	-1.686	-1.692	-1.699	-1.704	-1.709	-1.712	-1.718	-1.719	-1.721	-1.722	-1.724	-1.724	-1.722	-1.722	-1.720	-1.716	-1.714	-1.709	-1.704	-1.699	-1.692	-1.685	-1.679	-1.670	-1.662	-1.654	-1.645	-1.635	-1.625	-1.615	-1.605	-1.594	-1.584	-1.572	-1.560	-1.550	-1.539	-1.528	-1.518	-1.508	-1.498	-1.488	-1.479	-1.470	-1.462	-1.454	-1.448	-1.440	-1.435	-1.430	-1.425	-1.422	-1.421	-1.419	-1.419	-1.419	-1.420	-1.422	-1.425	-1.429	-1.435	-1.440	-1.448	-1.455	-1.465	-1.475	-1.488	-1.499	-1.512	-1.526	-1.541	-1.556	-1.572	-1.589	-1.608	-1.625	-1.644	-1.662	-1.684	-1.702	-1.722	-1.742	-1.765	-1.786	-1.806	-1.826	-1.848	-1.868	-1.889	-1.909	-1.928	-1.948	-1.965	-1.984	-2.001	-2.018	-2.035	-2.050	-2.065	-2.078	-2.090	-2.101	-2.112	-2.121	-2.131	-2.138	-2.144	-2.149	-2.152	-2.155	-2.158	-2.158	-2.156	-2.155	-2.151	-2.149	-2.142	-2.136	-2.129	-2.121	-2.111	-2.101	-2.090	-2.078	-2.065	-2.051	-2.038	-2.024	-2.007	-1.992	-1.976	-1.960	-1.945	-1.928	-1.911	-1.895	-1.879	-1.862	-1.846	-1.830	-1.815	-1.801	-1.785	-1.771	-1.759	-1.746	-1.735	-1.724	-1.715	-1.705	-1.696	-1.690	-1.685	-1.680	-1.678	-1.675	-1.675	-1.675	-1.678	-1.680	-1.685	-1.691	-1.699	-1.708	-1.718	-1.728	-1.739	-1.754	-1.768	-1.784	-1.800	-1.819	-1.838	-1.858	-1.879	-1.901	-1.924	-1.948	-1.971	-1.996	-2.022	-2.047	-2.074	-2.100	-2.128	-2.155	-2.181	-2.209	-2.236	-2.262	-2.289	-2.316	-2.342	-2.368	-2.392	-2.418	-2.442	-2.465	-2.489	-2.510	-2.531	-2.550	-2.570	-2.588	-2.605	-2.621	-2.635	-2.648	-2.659	-2.671	-2.680	-2.688	-2.695	-2.700	-2.702	-2.705	-2.706	-2.706	-2.705	-2.701	-2.698	-2.691	-2.684	-2.676	-2.668	-2.656	-2.644	-2.632	-2.618	-2.604	-2.588	-2.571	-2.554	-2.535	-2.516	-2.496	-2.478	-2.456	-2.435	-2.415	-2.394	-2.372	-2.351	-2.330	-2.309	-2.288	-2.268	-2.248	-2.228	-2.209	-2.191	-2.172	-2.156	-2.140	-2.125	-2.111	-2.098	-2.086	-2.075	-2.066	-2.058	-2.050	-2.044	-2.040	-2.036	-2.034	-2.034	-2.035	-2.036	-2.040	-2.044	-2.051	-2.059	-2.068	-2.078	-2.089	-2.100	-2.112	-2.129	-2.144	-2.160	-2.178	-2.196	-2.216	-2.235	-2.256	-2.278	-2.299	-2.321	-2.344	-2.366	-2.390	-2.414	-2.438	-2.460	-2.485	-2.508	-2.531	-2.552	-2.576	-2.598	-2.620	-2.640	-2.662	-2.681	-2.701	-2.720	-2.738	-2.754	-2.770	-2.786	-2.800	-2.814	-2.826	-2.838	-2.848	-2.858	-2.866	-2.874	-2.879	-2.885	-2.889	-2.891	-2.894	-2.894	-2.894	-2.892	-2.889	-2.886	-2.881	-2.876	-2.870	-2.861	-2.855	-2.845	-2.835	-2.824	-2.812	-2.800	-2.788	-2.774	-2.760	-2.745	-2.730	-2.714	-2.698	-2.681	-2.665	-2.648	-2.631	-2.614	-2.596	-2.580	-2.562	-2.545	-2.529	-2.511	-2.495	-2.480	-2.464	-2.449	-2.434	-2.420	-2.405	-2.392	-2.380	-2.368	-2.358	-2.348	-2.339	-2.330	-2.322	-2.316	-2.310	-2.306	-2.302	-2.299	-2.298	-2.298	-2.299	-2.300	-2.301	-2.306	-2.311	-2.315	-2.321	-2.330	-2.338	-2.346	-2.356	-2.366	-2.378	-2.390	-2.402	-2.414	-2.426	-2.440	-2.454	-2.469	-2.481	-2.496	-2.510	-2.525	-2.538	-2.551	-2.565	-2.579	-2.591	-2.605	-2.616	-2.629	-2.638	-2.648	-2.659	-2.666	-2.672	-2.680	-2.685	-2.690	-2.692	-2.696	-2.698	-2.698	-2.696	-2.694	-2.691	-2.686	-2.681	-2.675	-2.668	-2.658	-2.648	-2.636	-2.625	-2.611	-2.598	-2.582	-2.568	-2.550	-2.531	-2.514	-2.495	-2.474	-2.454	-2.434	-2.411	-2.390	-2.368	-2.345	-2.321	-2.298	-2.275	-2.250	-2.228	-2.202	-2.180	-2.156	-2.132	-2.110	-2.086	-2.064	-2.041	-2.019	-1.999	-1.978	-1.956	-1.938	-1.918	-1.899	-1.881	-1.864	-1.848	-1.831	-1.815	-1.801	-1.788	-1.774	-1.761	-1.750	-1.739	-1.729	-1.720	-1.711	-1.704	-1.696	-1.690	-1.684	-1.679	-1.675	-1.671	-1.668	-1.665	-1.664	-1.662	-1.661	-1.660	-1.660	-1.661	-1.661	-1.661	-1.662	-1.664	-1.665	-1.668	-1.669	-1.670	-1.672	-1.674	-1.675	-1.676	-1.678	-1.679	-1.680	-1.680	-1.681	-1.680	-1.680	-1.679	-1.676	-1.675	-1.672	-1.669	-1.664	-1.660	-1.654	-1.649	-1.641	-1.632	-1.624	-1.615	-1.604	-1.594	-1.581	-1.569	-1.555	-1.540	-1.525	-1.509	-1.491	-1.474	-1.455	-1.435	-1.415	-1.394	-1.372	-1.349	-1.325	-1.301	-1.276	-1.251	-1.226	-1.199	-1.171	-1.144	-1.118	-1.090	-1.060	-1.032	-1.004	-0.975	-0.945	-0.918	-0.888	-0.860	-0.831	-0.802	-0.776	-0.748	-0.720	-0.692	-0.666	-0.641	-0.615	-0.590	-0.566	-0.542	-0.520	-0.499	-0.476	-0.456	-0.438	-0.419	-0.401	-0.385	-0.369	-0.354	-0.341	-0.329	-0.316	-0.308	-0.298	-0.289	-0.281	-0.276	-0.271	-0.268	-0.264	-0.261	-0.261	-0.260	-0.261	-0.264	-0.266	-0.269	-0.274	-0.279	-0.285	-0.291	-0.298	-0.306	-0.315	-0.322	-0.331	-0.341	-0.351	-0.362	-0.372	-0.384	-0.394	-0.404	-0.415	-0.426	-0.436	-0.446	-0.456	-0.466	-0.475	-0.485	-0.492	-0.501	-0.507	-0.514	-0.521	-0.525	-0.530	-0.535	-0.539	-0.541	-0.542	-0.544	-0.544	-0.544	-0.541	-0.540	-0.535	-0.531	-0.526	-0.521	-0.514	-0.506	-0.499	-0.490	-0.481	-0.471	-0.461	-0.450	-0.439	-0.426	-0.415	-0.402	-0.389	-0.376	-0.364	-0.351	-0.338	-0.324	-0.312	-0.300	-0.286	-0.275	-0.262	-0.251	-0.241	-0.230	-0.220	-0.212	-0.204	-0.196	-0.190	-0.185	-0.180	-0.175	-0.172	-0.171	-0.170	-0.170	-0.171	-0.172	-0.175	-0.180	-0.185	-0.191	-0.198	-0.206	-0.215	-0.225	-0.236	-0.248	-0.261	-0.274	-0.289	-0.304	-0.319	-0.335	-0.352	-0.369	-0.386	-0.404	-0.424	-0.442	-0.461	-0.480	-0.500	-0.519	-0.539	-0.558	-0.576	-0.596	-0.614	-0.631	-0.650	-0.666	-0.684	-0.699	-0.715	-0.730	-0.744	-0.758	-0.770	-0.781	-0.791	-0.801	-0.811	-0.819	-0.825	-0.831	-0.835	-0.839	-0.841	-0.842	-0.844	-0.842	-0.841	-0.839	-0.834	-0.830	-0.822	-0.816	-0.808	-0.798	-0.788	-0.778	-0.765	-0.752	-0.739	-0.724	-0.709	-0.692	-0.676	-0.659	-0.641	-0.624	-0.605	-0.586	-0.566	-0.546	-0.528	-0.507	-0.486	-0.468	-0.448	-0.429	-0.408	-0.389	-0.370	-0.351	-0.334	-0.315	-0.299	-0.281	-0.266	-0.250	-0.236	-0.222	-0.210	-0.199	-0.188	-0.178	-0.169	-0.160	-0.154	-0.148	-0.144	-0.140	-0.136	-0.135	-0.135	-0.135	-0.138	-0.140	-0.142	-0.148	-0.154	-0.160	-0.168	-0.175	-0.182	-0.192	-0.202	-0.214	-0.225	-0.236	-0.249	-0.261	-0.274	-0.286	-0.300	-0.312	-0.326	-0.339	-0.352	-0.365	-0.378	-0.389	-0.401	-0.412	-0.422	-0.432	-0.442	-0.451	-0.460	-0.468	-0.475	-0.480	-0.485	-0.489	-0.494	-0.496	-0.496	-0.498	-0.498	-0.496	-0.494	-0.491	-0.488	-0.482	-0.478	-0.471	-0.464	-0.455	-0.446	-0.438	-0.426	-0.415	-0.405	-0.391	-0.380	-0.366	-0.354	-0.340	-0.326	-0.312	-0.298	-0.284	-0.269	-0.254	-0.240	-0.225	-0.210	-0.196	-0.181	-0.168	-0.154	-0.139	-0.126	-0.112	-0.100	-0.088	-0.075	-0.064	-0.052	-0.041	-0.031	-0.021	-0.011	-0.002	0.006	0.014	0.022	0.029	0.035	0.041	0.048	0.052	0.056	0.061	0.064	0.068	0.069	0.070	0.071	0.072	0.071	0.071	0.070	0.068	0.066	0.065	0.060	0.056	0.052	0.048	0.041	0.035	0.029	0.022	0.015	0.006	-0.002	-0.011	-0.021	-0.032	-0.042	-0.052	-0.065	-0.076	-0.089	-0.101	-0.115	-0.129	-0.141	-0.155	-0.169	-0.184	-0.198	-0.212	-0.228	-0.241	-0.256	-0.270	-0.285	-0.299	-0.314	-0.328	-0.341	-0.354	-0.368	-0.380	-0.392	-0.404	-0.416	-0.428	-0.436	-0.445	-0.455	-0.462	-0.470	-0.476	-0.481	-0.486	-0.490	-0.492	-0.495	-0.496	-0.496	-0.495	-0.494	-0.491	-0.489	-0.484	-0.480	-0.474	-0.466	-0.459	-0.450	-0.441	-0.432	-0.422	-0.411	-0.400	-0.389	-0.376	-0.364	-0.350	-0.338	-0.325	-0.311	-0.298	-0.284	-0.270	-0.259	-0.245	-0.231	-0.220	-0.209	-0.196	-0.186	-0.176	-0.168	-0.158	-0.150	-0.142	-0.136	-0.130	-0.126	-0.122	-0.121	-0.120	-0.119	-0.120	-0.122	-0.126	-0.130	-0.136	-0.142	-0.150	-0.160	-0.169	-0.180	-0.192	-0.205	-0.219	-0.234	-0.250	-0.266	-0.285	-0.301	-0.321	-0.340	-0.359	-0.379	-0.400	-0.420	-0.441	-0.464	-0.484	-0.505	-0.525	-0.545	-0.566	-0.586	-0.605	-0.624	-0.641	-0.659	-0.675	-0.690	-0.705	-0.718	-0.730	-0.741	-0.752	-0.760	-0.769	-0.775	-0.780	-0.785	-0.786	-0.788	-0.789	-0.788	-0.784	-0.780	-0.774	-0.768	-0.760	-0.750	-0.740	-0.729	-0.716	-0.701	-0.688	-0.671	-0.654	-0.639	-0.620	-0.601	-0.582	-0.562	-0.542	-0.522	-0.502	-0.482	-0.460	-0.440	-0.420	-0.400	-0.379	-0.360	-0.340	-0.321	-0.302	-0.285	-0.268	-0.252	-0.236	-0.222	-0.209	-0.198	-0.186	-0.175	-0.166	-0.159	-0.151	-0.146	-0.142	-0.139	-0.138	-0.136	-0.138	-0.138	-0.140	-0.145	-0.150	-0.156	-0.162	-0.171	-0.180	-0.190	-0.200	-0.212	-0.224	-0.238	-0.251	-0.265	-0.279	-0.292	-0.308	-0.324	-0.339	-0.354	-0.369	-0.385	-0.400	-0.415	-0.431	-0.445	-0.460	-0.474	-0.488	-0.500	-0.512	-0.525	-0.536	-0.546	-0.556	-0.565	-0.574	-0.580	-0.586	-0.592	-0.598	-0.601	-0.604	-0.606	-0.608	-0.608	-0.608	-0.606	-0.604	-0.601	-0.598	-0.592	-0.589	-0.582	-0.576	-0.570	-0.561	-0.554	-0.545	-0.536	-0.528	-0.518	-0.506	-0.496	-0.485	-0.474	-0.461	-0.450	-0.439	-0.428	-0.415	-0.404	-0.391	-0.380	-0.369	-0.359	-0.348	-0.336	-0.326	-0.316	-0.306	-0.296	-0.286	-0.278	-0.269	-0.260	-0.252	-0.244	-0.236	-0.230	-0.224	-0.218	-0.212	-0.208	-0.202	-0.199	-0.194	-0.190	-0.188	-0.185	-0.182	-0.180	-0.179	-0.178	-0.176	-0.176	-0.176	-0.176	-0.176	-0.179	-0.180	-0.181	-0.182	-0.186	-0.189	-0.191	-0.195	-0.198	-0.201	-0.205	-0.209	-0.214	-0.218	-0.222	-0.228	-0.232	-0.238	-0.242	-0.249	-0.254	-0.260	-0.266	-0.271	-0.278	-0.282	-0.289	-0.295	-0.301	-0.306	-0.311	-0.318	-0.322	-0.328	-0.334	-0.339	-0.344	-0.348	-0.351	-0.356	-0.360	-0.365	-0.368	-0.371	-0.374	-0.378	-0.379	-0.381	-0.384	-0.385	-0.388	-0.388	-0.389	-0.389	-0.390	-0.390	-0.390	-0.389	-0.388	-0.388	-0.386	-0.385	-0.384	-0.382	-0.381	-0.380	-0.378	-0.376	-0.376	-0.374	-0.374	-0.372	-0.371	-0.371	-0.371	-0.371	-0.372	-0.372	-0.374	-0.376	-0.379	-0.382	-0.385	-0.389	-0.395	-0.400	-0.406	-0.412	-0.420	-0.429	-0.438	-0.448	-0.459	-0.470	-0.482	-0.496	-0.509	-0.525	-0.540	-0.558	-0.576	-0.594	-0.614	-0.634	-0.655	-0.676	-0.698	-0.722	-0.745	-0.770	-0.794	-0.821	-0.848	-0.874	-0.900	-0.928	-0.955	-0.984	-1.012	-1.041	-1.071	-1.100	-1.129	-1.158	-1.186	-1.215	-1.244	-1.272	-1.300	-1.328	-1.355	-1.381	-1.406	-1.431	-1.456	-1.480	-1.504	-1.525	-1.546	-1.568	-1.586	-1.602	-1.620	-1.636	-1.650	-1.662	-1.675	-1.688	-1.695	-1.704	-1.711	-1.716	-1.720	-1.722	-1.725	-1.726	-1.724	-1.722	-1.719	-1.714	-1.709	-1.702	-1.695	-1.686	-1.676	-1.665	-1.655	-1.641	-1.629	-1.615	-1.601	-1.586	-1.571	-1.556	-1.541	-1.526	-1.510	-1.495	-1.479	-1.464	-1.449	-1.435	-1.420	-1.406	-1.394	-1.381	-1.370	-1.359	-1.349	-1.339	-1.330	-1.322	-1.316	-1.311	-1.306	-1.304	-1.301	-1.300	-1.300	-1.301	-1.304	-1.308	-1.312	-1.319	-1.326	-1.334	-1.342	-1.354	-1.365	-1.378	-1.391	-1.405	-1.420	-1.436	-1.452	-1.470	-1.489	-1.506	-1.525	-1.545	-1.564	-1.584	-1.605	-1.625	-1.645	-1.666	-1.686	-1.706	-1.728	-1.748	-1.766	-1.786	-1.806	-1.824	-1.842	-1.860	-1.876	-1.892	-1.908	-1.922	-1.938	-1.950	-1.961	-1.974	-1.984	-1.992	-2.001	-2.009	-2.015	-2.021	-2.025	-2.029	-2.030	-2.033	-2.033	-2.031	-2.029	-2.026	-2.022	-2.018	-2.011	-2.005	-1.998	-1.988	-1.978	-1.968	-1.955	-1.944	-1.931	-1.918	-1.902	-1.889	-1.872	-1.858	-1.840	-1.824	-1.808	-1.790	-1.772	-1.754	-1.738	-1.719	-1.701	-1.684	-1.668	-1.650	-1.634	-1.618	-1.601	-1.586	-1.571	-1.558	-1.544	-1.531	-1.519	-1.509	-1.499	-1.490	-1.482	-1.475	-1.469	-1.464	-1.460	-1.459	-1.458	-1.458	-1.459	-1.462	-1.466	-1.471	-1.479	-1.486	-1.496	-1.506	-1.519	-1.531	-1.545	-1.561	-1.578	-1.595	-1.615	-1.634	-1.654	-1.676	-1.698	-1.721	-1.745	-1.770	-1.794	-1.818	-1.844	-1.870	-1.896	-1.921	-1.946	-1.972	-1.999	-2.022	-2.047	-2.072	-2.096	-2.119	-2.141	-2.162	-2.184	-2.202	-2.221	-2.240	-2.256	-2.270	-2.284	-2.296	-2.308	-2.318	-2.325	-2.331	-2.336	-2.340	-2.340	-2.340	-2.340	-2.336	-2.332	-2.326	-2.319	-2.309	-2.299	-2.288	-2.274	-2.260	-2.244	-2.226	-2.208	-2.189	-2.168	-2.145	-2.122	-2.099	-2.074	-2.049	-2.024	-1.996	-1.969	-1.942	-1.915	-1.886	-1.859	-1.830	-1.801	-1.774	-1.745	-1.716	-1.690	-1.662	-1.634	-1.608	-1.581	-1.555	-1.530	-1.505	-1.481	-1.458	-1.435	-1.412	-1.392	-1.371	-1.351	-1.332	-1.314	-1.296	-1.281	-1.266	-1.251	-1.236	-1.224	-1.211	-1.200	-1.189	-1.179	-1.170	-1.161	-1.152	-1.146	-1.140	-1.134	-1.128	-1.122	-1.118	-1.114	-1.109	-1.105	-1.102	-1.099	-1.096	-1.094	-1.091	-1.088	-1.085	-1.082	-1.080	-1.078	-1.074	-1.072	-1.069	-1.065	-1.062	-1.060	-1.055	-1.051	-1.048	-1.042	-1.038	-1.032	-1.028	-1.021	-1.014	-1.008	-1.001	-0.994	-0.985	-0.978	-0.970	-0.961	-0.950	-0.941	-0.931	-0.920	-0.910	-0.900	-0.888	-0.876	-0.864	-0.852	-0.839	-0.825	-0.812	-0.800	-0.786	-0.771	-0.758	-0.742	-0.729	-0.714	-0.699	-0.684	-0.670	-0.652	-0.639	-0.624	-0.608	-0.591	-0.576	-0.560	-0.545	-0.529	-0.515	-0.500	-0.484	-0.470	-0.454	-0.440	-0.425	-0.410	-0.396	-0.382	-0.369	-0.355	-0.344	-0.330	-0.316	-0.305	-0.292	-0.281	-0.270	-0.259	-0.249	-0.238	-0.228	-0.219	-0.209	-0.200	-0.191	-0.184	-0.176	-0.169	-0.162	-0.156	-0.150	-0.144	-0.139	-0.134	-0.129	-0.124	-0.120	-0.118	-0.112	-0.110	-0.105	-0.104	-0.100	-0.098	-0.096	-0.092	-0.090	-0.089	-0.088	-0.085	-0.082	-0.081	-0.080	-0.078	-0.074	-0.072	-0.070	-0.068	-0.064	-0.061	-0.058	-0.055	-0.050	-0.046	-0.042	-0.038	-0.032	-0.028	-0.021	-0.015	-0.009	-0.002	0.004	0.012	0.020	0.030	0.038	0.048	0.056	0.065	0.075	0.086	0.096	0.108	0.118	0.129	0.140	0.151	0.164	0.175	0.186	0.198	0.211	0.222	0.234	0.245	0.258	0.269	0.280	0.291	0.301	0.311	0.321	0.331	0.340	0.349	0.356	0.364	0.371	0.378	0.385	0.390	0.394	0.399	0.401	0.402	0.405	0.406	0.405	0.405	0.404	0.401	0.398	0.395	0.391	0.385	0.379	0.371	0.365	0.355	0.346	0.338	0.326	0.315	0.304	0.291	0.279	0.265	0.250	0.236	0.221	0.206	0.191	0.174	0.159	0.141	0.125	0.109	0.091	0.074	0.056	0.040	0.022	0.006	-0.010	-0.026	-0.042	-0.058	-0.074	-0.088	-0.102	-0.116	-0.129	-0.142	-0.155	-0.166	-0.175	-0.185	-0.195	-0.202	-0.211	-0.218	-0.224	-0.229	-0.232	-0.235	-0.238	-0.239	-0.239	-0.238	-0.238	-0.234	-0.231	-0.228	-0.222	-0.215	-0.209	-0.201	-0.194	-0.185	-0.176	-0.165	-0.155	-0.144	-0.131	-0.120	-0.108	-0.095	-0.082	-0.070	-0.056	-0.044	-0.030	-0.018	-0.004	0.009	0.021	0.034	0.045	0.058	0.068	0.078	0.088	0.096	0.105	0.112	0.119	0.125	0.130	0.134	0.139	0.141	0.141	0.141	0.141	0.140	0.136	0.132	0.128	0.122	0.115	0.108	0.098	0.089	0.076	0.065	0.052	0.039	0.025	0.009	-0.008	-0.025	-0.042	-0.060	-0.079	-0.098	-0.118	-0.136	-0.156	-0.176	-0.198	-0.218	-0.238	-0.258	-0.279	-0.298	-0.319	-0.338	-0.356	-0.376	-0.395	-0.412	-0.429	-0.445	-0.462	-0.478	-0.491	-0.504	-0.518	-0.528	-0.539	-0.549	-0.558	-0.565	-0.571	-0.578	-0.581	-0.584	-0.586	-0.586	-0.586	-0.586	-0.584	-0.580	-0.574	-0.569	-0.561	-0.555	-0.545	-0.536	-0.525	-0.514	-0.500	-0.488	-0.474	-0.459	-0.444	-0.428	-0.411	-0.395	-0.376	-0.359	-0.340	-0.322	-0.304	-0.285	-0.266	-0.248	-0.230	-0.210	-0.192	-0.174	-0.156	-0.138	-0.121	-0.102	-0.086	-0.070	-0.055	-0.040	-0.026	-0.012	0.000	0.012	0.025	0.034	0.044	0.052	0.061	0.068	0.074	0.079	0.082	0.085	0.088	0.089	0.089	0.088	0.086	0.084	0.079	0.075	0.070	0.062	0.056	0.048	0.039	0.030	0.019	0.006	-0.005	-0.018	-0.031	-0.046	-0.060	-0.075	-0.091	-0.108	-0.124	-0.140	-0.158	-0.175	-0.191	-0.210	-0.228	-0.246	-0.262	-0.280	-0.299	-0.316	-0.334	-0.351	-0.368	-0.384	-0.400	-0.414	-0.429	-0.444	-0.459	-0.471	-0.485	-0.498	-0.509	-0.520	-0.529	-0.539	-0.546	-0.555	-0.561	-0.569	-0.574	-0.579	-0.582	-0.586	-0.588	-0.590	-0.591	-0.590	-0.590	-0.590	-0.588	-0.584	-0.581	-0.578	-0.574	-0.569	-0.564	-0.558	-0.551	-0.544	-0.539	-0.531	-0.524	-0.518	-0.509	-0.501	-0.494	-0.488	-0.479	-0.472	-0.465	-0.459	-0.452	-0.446	-0.440	-0.435	-0.430	-0.425	-0.421	-0.418	-0.415	-0.414	-0.411	-0.410	-0.410	-0.412	-0.414	-0.415	-0.419	-0.422	-0.428	-0.434	-0.441	-0.448	-0.456	-0.466	-0.476	-0.488	-0.500	-0.514	-0.526	-0.541	-0.558	-0.572	-0.590	-0.608	-0.626	-0.645	-0.664	-0.685	-0.706	-0.728	-0.749	-0.771	-0.794	-0.816	-0.840	-0.862	-0.888	-0.910	-0.932	-0.958	-0.980	-1.004	-1.026	-1.050	-1.071	-1.092	-1.114	-1.135	-1.155	-1.175	-1.192	-1.211	-1.228	-1.242	-1.258	-1.272	-1.285	-1.295	-1.306	-1.315	-1.322	-1.329	-1.335	-1.338	-1.340	-1.341	-1.341	-1.339	-1.335	-1.331	-1.325	-1.319	-1.309	-1.299	-1.288	-1.275	-1.261	-1.246	-1.230	-1.214	-1.195	-1.176	-1.156	-1.135	-1.114	-1.091	-1.069	-1.045	-1.022	-0.999	-0.974	-0.949	-0.924	-0.900	-0.876	-0.850	-0.826	-0.801	-0.778	-0.754	-0.731	-0.708	-0.685	-0.662	-0.642	-0.621	-0.601	-0.581	-0.562	-0.544	-0.528	-0.510	-0.494	-0.479	-0.464	-0.449	-0.435	-0.421	-0.408	-0.396	-0.384	-0.372	-0.361	-0.351	-0.341	-0.330	-0.320	-0.310	-0.300	-0.290	-0.280	-0.270	-0.259	-0.249	-0.238	-0.228	-0.216	-0.205	-0.191	-0.179	-0.166	-0.152	-0.138	-0.122	-0.106	-0.091	-0.074	-0.056	-0.038	-0.018	0.001	0.022	0.044	0.066	0.089	0.112	0.138	0.161	0.188	0.214	0.241	0.269	0.298	0.326	0.356	0.388	0.418	0.449	0.480	0.512	0.544	0.578	0.611	0.644	0.679	0.714	0.749	0.784	0.819	0.852	0.889	0.925	0.960	0.998	1.032	1.068	1.104	1.140	1.176	1.212	1.248	1.285	1.320	1.355	1.390	1.425	1.460	1.492	1.526	1.560	1.592	1.625	1.658	1.690	1.720	1.750	1.780	1.809	1.838	1.865	1.891	1.918	1.942	1.968	1.990	2.013	2.034	2.054	2.074	2.091	2.108	2.124	2.138	2.152	2.164	2.175	2.185	2.194	2.201	2.206	2.212	2.215	2.216	2.219	2.218	2.216	2.214	2.209	2.204	2.198	2.189	2.181	2.170	2.159	2.146	2.132	2.119	2.104	2.086	2.070	2.052	2.034	2.013	1.992	1.972	1.950	1.928	1.904	1.880	1.855	1.831	1.805	1.779	1.751	1.725	1.698	1.669	1.639	1.610	1.581	1.550	1.519	1.489	1.456	1.424	1.390	1.356	1.321	1.286	1.250	1.214	1.176	1.139	1.100	1.059	1.019	0.976	0.932	0.889	0.844	0.796	0.749	0.699	0.649	0.596	0.544	0.488	0.431	0.374	0.314	0.254	0.190	0.125	0.059	-0.008	-0.078	-0.148	-0.221	-0.294	-0.370	-0.448	-0.526	-0.606	-0.688	-0.771	-0.855	-0.940	-1.026	-1.115	-1.204	-1.295	-1.385	-1.476	-1.570	-1.664	-1.756	-1.850	-1.945	-2.040	-2.136	-2.232	-2.328	-2.424	-2.519	-2.614	-2.709	-2.804	-2.899	-2.991	-3.085	-3.178	-3.269	-3.359	-3.449	-3.539	-3.626	-3.712	-3.798	-3.882	-3.966	-4.048	-4.129	-4.209	-4.285	-4.362	-4.439	-4.512	-4.585	-4.656	-4.726	-4.795	-4.862	-4.929	-4.992	-5.056	-5.119	-5.180	-5.239	-5.298	-5.355	-5.411	-5.468	-5.521	-5.575	-5.628	-5.680	-5.730	-5.780	-5.830	-5.878	-5.925	-5.972	-6.019	-6.064	-6.109	-6.154	-6.198	-6.239	-6.282	-6.325	-6.366	-6.408	-6.448	-6.489	-6.529	-6.568	-6.608	-6.646	-6.685	-6.722	-6.760	-6.796	-6.832	-6.870	-6.906	-6.941	-6.976	-7.011	-7.046	-7.080	-7.112	-7.146	-7.179	-7.211	-7.242	-7.272	-7.304	-7.334	-7.362	-7.392	-7.421	-7.449	-7.475	-7.502	-7.529	-7.554	-7.579	-7.602	-7.626	-7.648	-7.669	-7.690	-7.711	-7.730	-7.748	-7.766	-7.782	-7.798	-7.811	-7.825	-7.838	-7.849	-7.859	-7.868	-7.875	-7.881	-7.886	-7.890	-7.891	-7.891	-7.890	-7.888	-7.884	-7.878	-7.870	-7.860	-7.849	-7.836	-7.821	-7.806	-7.786	-7.768	-7.744	-7.720	-7.694	-7.666	-7.636	-7.604	-7.570	-7.534	-7.495	-7.454	-7.412	-7.368	-7.321	-7.274	-7.224	-7.171	-7.118	-7.061	-7.004	-6.945	-6.884	-6.821	-6.758	-6.691	-6.624	-6.555	-6.484	-6.412	-6.340	-6.266	-6.191	-6.115	-6.039	-5.960	-5.881	-5.801	-5.721	-5.640	-5.559	-5.476	-5.395	-5.312	-5.230	-5.148	-5.065	-4.981	-4.900	-4.818	-4.735	-4.652	-4.572	-4.490	-4.410	-4.330	-4.251	-4.172	-4.095	-4.018	-3.941	-3.865	-3.791	-3.718	-3.644	-3.571	-3.501	-3.431	-3.361	-3.294	-3.228	-3.161	-3.096	-3.032	-2.970	-2.909	-2.846	-2.788	-2.728	-2.671	-2.612	-2.558	-2.501	-2.448	-2.394	-2.340	-2.289	-2.238	-2.186	-2.135	-2.088	-2.038	-1.989	-1.941	-1.895	-1.849	-1.801	-1.755	-1.710	-1.666	-1.621	-1.578	-1.535	-1.492	-1.449	-1.406	-1.365	-1.324	-1.282	-1.242	-1.202	-1.164	-1.125	-1.088	-1.049	-1.011	-0.976	-0.940	-0.906	-0.871	-0.839	-0.808	-0.776	-0.745	-0.715	-0.686	-0.660	-0.632	-0.608	-0.582	-0.560	-0.539	-0.518	-0.498	-0.480	-0.462	-0.446	-0.432	-0.419	-0.406	-0.395	-0.386	-0.378	-0.370	-0.364	-0.360	-0.355	-0.352	-0.351	-0.351	-0.351	-0.352	-0.355	-0.358	-0.361	-0.366	-0.371	-0.376	-0.382	-0.389	-0.396	-0.402	-0.410	-0.416	-0.424	-0.431	-0.440	-0.448	-0.455	-0.462	-0.470	-0.476	-0.484	-0.490	-0.496	-0.501	-0.506	-0.511	-0.515	-0.518	-0.520	-0.521	-0.524	-0.524	-0.524	-0.522	-0.521	-0.520	-0.516	-0.511	-0.509	-0.504	-0.499	-0.491	-0.484	-0.478	-0.469	-0.460	-0.450	-0.441	-0.430	-0.419	-0.409	-0.396	-0.384	-0.371	-0.359	-0.346	-0.332	-0.319	-0.306	-0.292	-0.278	-0.264	-0.251	-0.238	-0.222	-0.209	-0.196	-0.182	-0.170	-0.156	-0.144	-0.131	-0.119	-0.108	-0.098	-0.086	-0.078	-0.068	-0.059	-0.050	-0.042	-0.036	-0.030	-0.025	-0.020	-0.016	-0.014	-0.011	-0.010	-0.010	-0.010	-0.011	-0.014	-0.018	-0.021	-0.028	-0.035	-0.042	-0.050	-0.060	-0.071	-0.082	-0.095	-0.109	-0.124	-0.139	-0.155	-0.174	-0.191	-0.210	-0.230	-0.250	-0.272	-0.294	-0.316	-0.341	-0.364	-0.389	-0.414	-0.440	-0.465	-0.491	-0.516	-0.545	-0.571	-0.598	-0.624	-0.650	-0.678	-0.704	-0.730	-0.755	-0.781	-0.806	-0.831	-0.856	-0.880	-0.902	-0.925	-0.946	-0.968	-0.989	-1.008	-1.026	-1.044	-1.061	-1.078	-1.091	-1.106	-1.120	-1.132	-1.142	-1.152	-1.162	-1.171	-1.179	-1.185	-1.190	-1.195	-1.199	-1.201	-1.202	-1.204	-1.202	-1.202	-1.201	-1.199	-1.195	-1.191	-1.186	-1.182	-1.176	-1.169	-1.164	-1.156	-1.149	-1.140	-1.132	-1.124	-1.115	-1.106	-1.098	-1.088	-1.078	-1.069	-1.059	-1.049	-1.041	-1.032	-1.022	-1.014	-1.006	-0.999	-0.991	-0.984	-0.978	-0.971	-0.965	-0.961	-0.956	-0.952	-0.949	-0.946	-0.944	-0.942	-0.941	-0.942	-0.944	-0.945	-0.948	-0.950	-0.954	-0.959	-0.962	-0.969	-0.976	-0.982	-0.990	-0.999	-1.008	-1.018	-1.028	-1.038	-1.050	-1.061	-1.074	-1.086	-1.099	-1.111	-1.125	-1.139	-1.152	-1.166	-1.180	-1.195	-1.209	-1.224	-1.236	-1.251	-1.264	-1.278	-1.290	-1.302	-1.316	-1.328	-1.339	-1.350	-1.361	-1.371	-1.381	-1.389	-1.396	-1.405	-1.411	-1.419	-1.424	-1.429	-1.432	-1.436	-1.439	-1.441	-1.442	-1.444	-1.444	-1.444	-1.441	-1.440	-1.436	-1.434	-1.430	-1.425	-1.421	-1.415	-1.410	-1.404	-1.395	-1.389	-1.381	-1.374	-1.365	-1.358	-1.349	-1.340	-1.331	-1.321	-1.314	-1.304	-1.295	-1.286	-1.279	-1.270	-1.261	-1.252	-1.246	-1.238	-1.230	-1.224	-1.218	-1.211	-1.205	-1.200	-1.195	-1.190	-1.186	-1.182	-1.180	-1.178	-1.175	-1.174	-1.172	-1.171	-1.171	-1.171	-1.171	-1.174	-1.176	-1.178	-1.180	-1.184	-1.188	-1.191	-1.196	-1.201	-1.206	-1.212	-1.219	-1.225	-1.234	-1.241	-1.249	-1.256	-1.266	-1.275	-1.284	-1.292	-1.302	-1.311	-1.322	-1.332	-1.344	-1.352	-1.364	-1.375	-1.385	-1.396	-1.408	-1.418	-1.429	-1.438	-1.449	-1.459	-1.469	-1.478	-1.488	-1.496	-1.506	-1.514	-1.521	-1.529	-1.536	-1.542	-1.549	-1.554	-1.559	-1.562	-1.566	-1.569	-1.571	-1.574	-1.575	-1.575	-1.574	-1.572	-1.571	-1.569	-1.565	-1.561	-1.556	-1.551	-1.544	-1.538	-1.529	-1.521	-1.512	-1.502	-1.492	-1.482	-1.470	-1.460	-1.448	-1.435	-1.422	-1.409	-1.396	-1.382	-1.369	-1.355	-1.341	-1.328	-1.314	-1.300	-1.288	-1.275	-1.262	-1.250	-1.239	-1.226	-1.216	-1.206	-1.196	-1.188	-1.180	-1.172	-1.165	-1.159	-1.155	-1.150	-1.148	-1.146	-1.145	-1.144	-1.145	-1.148	-1.150	-1.154	-1.159	-1.165	-1.172	-1.180	-1.190	-1.199	-1.210	-1.222	-1.235	-1.249	-1.265	-1.280	-1.296	-1.312	-1.330	-1.348	-1.366	-1.386	-1.405	-1.425	-1.445	-1.466	-1.486	-1.506	-1.528	-1.549	-1.570	-1.590	-1.611	-1.631	-1.650	-1.669	-1.688	-1.706	-1.724	-1.741	-1.758	-1.772	-1.788	-1.801	-1.814	-1.826	-1.836	-1.846	-1.856	-1.862	-1.870	-1.875	-1.880	-1.882	-1.885	-1.886	-1.886	-1.884	-1.882	-1.879	-1.875	-1.869	-1.861	-1.855	-1.846	-1.836	-1.826	-1.815	-1.804	-1.791	-1.779	-1.764	-1.750	-1.735	-1.721	-1.706	-1.690	-1.675	-1.660	-1.644	-1.630	-1.614	-1.599	-1.584	-1.570	-1.556	-1.542	-1.530	-1.518	-1.506	-1.496	-1.486	-1.478	-1.470	-1.462	-1.458	-1.451	-1.448	-1.446	-1.444	-1.444	-1.445	-1.448	-1.450	-1.455	-1.460	-1.468	-1.475	-1.484	-1.495	-1.506	-1.519	-1.531	-1.545	-1.561	-1.578	-1.594	-1.611	-1.630	-1.650	-1.670	-1.691	-1.712	-1.734	-1.756	-1.779	-1.801	-1.824	-1.846	-1.870	-1.894	-1.916	-1.940	-1.962	-1.985	-2.007	-2.031	-2.052	-2.074	-2.095	-2.116	-2.135	-2.154	-2.172	-2.189	-2.206	-2.221	-2.238	-2.251	-2.264	-2.276	-2.288	-2.296	-2.305	-2.312	-2.319	-2.325	-2.329	-2.331	-2.334	-2.334	-2.332	-2.331	-2.329	-2.325	-2.320	-2.314	-2.308	-2.299	-2.290	-2.280	-2.269	-2.256	-2.244	-2.230	-2.216	-2.201	-2.186	-2.170	-2.154	-2.138	-2.119	-2.102	-2.085	-2.068	-2.049	-2.031	-2.013	-1.995	-1.979	-1.961	-1.945	-1.928	-1.911	-1.898	-1.884	-1.869	-1.856	-1.845	-1.834	-1.824	-1.815	-1.806	-1.800	-1.794	-1.790	-1.788	-1.784	-1.784	-1.784	-1.786	-1.789	-1.792	-1.799	-1.805	-1.812	-1.821	-1.832	-1.842	-1.856	-1.869	-1.884	-1.899	-1.915	-1.932	-1.951	-1.969	-1.989	-2.009	-2.030	-2.051	-2.072	-2.094	-2.116	-2.140	-2.162	-2.185	-2.206	-2.229	-2.251	-2.274	-2.296	-2.316	-2.338	-2.359	-2.379	-2.398	-2.418	-2.436	-2.452	-2.469	-2.486	-2.501	-2.515	-2.529	-2.540	-2.551	-2.561	-2.570	-2.580	-2.586	-2.592	-2.596	-2.601	-2.605	-2.608	-2.608	-2.609	-2.608	-2.605	-2.602	-2.599	-2.594	-2.588	-2.582	-2.575	-2.568	-2.558	-2.549	-2.540	-2.528	-2.518	-2.506	-2.494	-2.480	-2.468	-2.454	-2.440	-2.426	-2.411	-2.398	-2.384	-2.368	-2.354	-2.339	-2.325	-2.310	-2.296	-2.284	-2.270	-2.256	-2.242	-2.231	-2.219	-2.208	-2.198	-2.186	-2.176	-2.168	-2.160	-2.152	-2.145	-2.141	-2.136	-2.131	-2.128	-2.126	-2.125	-2.125	-2.126	-2.128	-2.130	-2.135	-2.139	-2.145	-2.151	-2.159	-2.168	-2.176	-2.188	-2.198	-2.210	-2.224	-2.236	-2.250	-2.264	-2.279	-2.294	-2.309	-2.325	-2.341	-2.358	-2.375	-2.391	-2.409	-2.425	-2.441	-2.458	-2.474	-2.489	-2.504	-2.520	-2.534	-2.548	-2.560	-2.572	-2.585	-2.595	-2.604	-2.612	-2.620	-2.626	-2.632	-2.638	-2.641	-2.642	-2.644	-2.642	-2.642	-2.640	-2.636	-2.631	-2.625	-2.619	-2.610	-2.600	-2.589	-2.578	-2.565	-2.550	-2.535	-2.520	-2.502	-2.485	-2.466	-2.446	-2.426	-2.406	-2.384	-2.361	-2.339	-2.316	-2.291	-2.266	-2.242	-2.218	-2.192	-2.168	-2.141	-2.116	-2.091	-2.066	-2.041	-2.015	-1.990	-1.966	-1.941	-1.918	-1.895	-1.872	-1.850	-1.828	-1.806	-1.786	-1.766	-1.746	-1.728	-1.710	-1.691	-1.675	-1.659	-1.645	-1.631	-1.616	-1.605	-1.594	-1.584	-1.572	-1.565	-1.556	-1.549	-1.541	-1.536	-1.531	-1.528	-1.524	-1.521	-1.519	-1.518	-1.516	-1.516	-1.515	-1.516	-1.516	-1.518	-1.519	-1.521	-1.524	-1.526	-1.528	-1.530	-1.532	-1.535	-1.538	-1.539	-1.541	-1.541	-1.542	-1.542	-1.544	-1.542	-1.541	-1.539	-1.538	-1.534	-1.529	-1.525	-1.519	-1.512	-1.505	-1.498	-1.488	-1.478	-1.466	-1.455	-1.441	-1.426	-1.411	-1.395	-1.379	-1.360	-1.340	-1.320	-1.300	-1.278	-1.256	-1.232	-1.209	-1.182	-1.158	-1.131	-1.105	-1.078	-1.050	-1.022	-0.994	-0.965	-0.936	-0.906	-0.878	-0.848	-0.819	-0.790	-0.760	-0.731	-0.702	-0.674	-0.646	-0.619	-0.591	-0.565	-0.539	-0.512	-0.488	-0.464	-0.440	-0.416	-0.394	-0.372	-0.352	-0.332	-0.314	-0.295	-0.278	-0.262	-0.248	-0.234	-0.220	-0.209	-0.196	-0.185	-0.176	-0.168	-0.161	-0.155	-0.149	-0.145	-0.142	-0.139	-0.136	-0.136	-0.138	-0.136	-0.140	-0.142	-0.145	-0.150	-0.155	-0.161	-0.168	-0.174	-0.181	-0.190	-0.198	-0.208	-0.218	-0.228	-0.236	-0.248	-0.259	-0.270	-0.281	-0.291	-0.304	-0.315	-0.326	-0.338	-0.349	-0.359	-0.369	-0.379	-0.389	-0.398	-0.406	-0.414	-0.421	-0.429	-0.435	-0.441	-0.446	-0.450	-0.454	-0.458	-0.459	-0.459	-0.459	-0.459	-0.456	-0.455	-0.451	-0.448	-0.442	-0.436	-0.430	-0.422	-0.414	-0.405	-0.396	-0.386	-0.375	-0.364	-0.354	-0.341	-0.329	-0.316	-0.305	-0.291	-0.279	-0.266	-0.252	-0.241	-0.229	-0.216	-0.204	-0.192	-0.181	-0.171	-0.161	-0.152	-0.144	-0.138	-0.130	-0.124	-0.119	-0.115	-0.111	-0.110	-0.109	-0.109	-0.110	-0.112	-0.115	-0.119	-0.125	-0.131	-0.139	-0.148	-0.158	-0.169	-0.180	-0.192	-0.206	-0.220	-0.235	-0.251	-0.268	-0.285	-0.302	-0.321	-0.339	-0.359	-0.376	-0.398	-0.416	-0.436	-0.456	-0.475	-0.495	-0.514	-0.532	-0.551	-0.569	-0.586	-0.604	-0.620	-0.635	-0.650	-0.664	-0.678	-0.689	-0.700	-0.710	-0.719	-0.728	-0.734	-0.740	-0.745	-0.748	-0.750	-0.751	-0.751	-0.750	-0.748	-0.744	-0.739	-0.734	-0.726	-0.718	-0.708	-0.698	-0.686	-0.672	-0.661	-0.646	-0.631	-0.615	-0.599	-0.582	-0.564	-0.546	-0.526	-0.507	-0.486	-0.468	-0.446	-0.425	-0.404	-0.384	-0.362	-0.341	-0.321	-0.300	-0.280	-0.259	-0.239	-0.219	-0.200	-0.181	-0.164	-0.145	-0.128	-0.112	-0.096	-0.081	-0.069	-0.055	-0.042	-0.031	-0.021	-0.012	-0.005	0.002	0.010	0.015	0.019	0.021	0.022	0.025	0.025	0.024	0.021	0.019	0.015	0.010	0.002	-0.004	-0.011	-0.020	-0.028	-0.038	-0.049	-0.060	-0.072	-0.084	-0.098	-0.110	-0.124	-0.138	-0.152	-0.166	-0.180	-0.195	-0.209	-0.225	-0.239	-0.252	-0.266	-0.280	-0.292	-0.306	-0.318	-0.330	-0.341	-0.352	-0.361	-0.371	-0.379	-0.388	-0.394	-0.400	-0.406	-0.411	-0.414	-0.416	-0.418	-0.419	-0.419	-0.418	-0.416	-0.414	-0.409	-0.404	-0.399	-0.392	-0.386	-0.378	-0.369	-0.359	-0.349	-0.339	-0.328	-0.316	-0.304	-0.290	-0.278	-0.264	-0.250	-0.235	-0.222	-0.208	-0.194	-0.179	-0.165	-0.150	-0.136	-0.121	-0.108	-0.094	-0.080	-0.066	-0.054	-0.040	-0.029	-0.018	-0.006	0.005	0.015	0.025	0.034	0.042	0.051	0.058	0.064	0.070	0.076	0.080	0.085	0.089	0.091	0.094	0.094	0.095	0.095	0.094	0.092	0.091	0.089	0.084	0.080	0.076	0.070	0.065	0.058	0.051	0.041	0.034	0.024	0.014	0.002	-0.008	-0.020	-0.031	-0.045	-0.059	-0.071	-0.086	-0.101	-0.116	-0.131	-0.148	-0.165	-0.181	-0.198	-0.215	-0.232	-0.250	-0.269	-0.286	-0.304	-0.321	-0.340	-0.358	-0.376	-0.394	-0.411	-0.429	-0.446	-0.464	-0.479	-0.496	-0.511	-0.526	-0.541	-0.555	-0.568	-0.579	-0.590	-0.601	-0.611	-0.620	-0.628	-0.635	-0.640	-0.645	-0.648	-0.650	-0.651	-0.651	-0.651	-0.650	-0.648	-0.642	-0.638	-0.631	-0.624	-0.616	-0.609	-0.598	-0.588	-0.576	-0.564	-0.550	-0.536	-0.522	-0.507	-0.492	-0.476	-0.461	-0.444	-0.429	-0.412	-0.395	-0.380	-0.362	-0.348	-0.332	-0.318	-0.302	-0.288	-0.275	-0.261	-0.249	-0.239	-0.228	-0.219	-0.210	-0.202	-0.196	-0.191	-0.186	-0.184	-0.182	-0.181	-0.182	-0.185	-0.188	-0.191	-0.198	-0.205	-0.211	-0.220	-0.231	-0.242	-0.254	-0.266	-0.281	-0.295	-0.311	-0.328	-0.345	-0.362	-0.381	-0.400	-0.419	-0.439	-0.459	-0.479	-0.499	-0.519	-0.539	-0.558	-0.578	-0.598	-0.615	-0.634	-0.651	-0.669	-0.685	-0.700	-0.716	-0.730	-0.744	-0.755	-0.766	-0.776	-0.786	-0.794	-0.800	-0.806	-0.810	-0.814	-0.816	-0.816	-0.816	-0.815	-0.812	-0.808	-0.801	-0.795	-0.788	-0.779	-0.769	-0.758	-0.745	-0.732	-0.719	-0.704	-0.689	-0.672	-0.655	-0.638	-0.619	-0.600	-0.581	-0.562	-0.542	-0.522	-0.502	-0.482	-0.462	-0.442	-0.424	-0.404	-0.384	-0.365	-0.348	-0.329	-0.312	-0.295	-0.280	-0.265	-0.250	-0.238	-0.225	-0.214	-0.205	-0.196	-0.189	-0.181	-0.175	-0.170	-0.168	-0.164	-0.164	-0.164	-0.165	-0.166	-0.170	-0.174	-0.179	-0.186	-0.192	-0.201	-0.210	-0.220	-0.231	-0.242	-0.254	-0.266	-0.280	-0.294	-0.308	-0.321	-0.338	-0.352	-0.368	-0.382	-0.399	-0.414	-0.429	-0.442	-0.459	-0.472	-0.486	-0.500	-0.512	-0.525	-0.538	-0.549	-0.559	-0.569	-0.578	-0.586	-0.592	-0.600	-0.605	-0.609	-0.614	-0.616	-0.619	-0.620	-0.621	-0.620	-0.618	-0.615	-0.614	-0.609	-0.604	-0.599	-0.592	-0.585	-0.579	-0.570	-0.561	-0.551	-0.541	-0.530	-0.520	-0.507	-0.496	-0.485	-0.471	-0.459	-0.445	-0.432	-0.419	-0.405	-0.392	-0.380	-0.368	-0.354	-0.341	-0.329	-0.316	-0.305	-0.292	-0.280	-0.269	-0.258	-0.246	-0.236	-0.226	-0.216	-0.208	-0.199	-0.190	-0.182	-0.175	-0.168	-0.161	-0.156	-0.150	-0.145	-0.140	-0.136	-0.134	-0.130	-0.129	-0.126	-0.124	-0.124	-0.124	-0.124	-0.125	-0.125	-0.126	-0.128	-0.130	-0.134	-0.136	-0.140	-0.142	-0.146	-0.152	-0.158	-0.161	-0.166	-0.172	-0.179	-0.184	-0.190	-0.196	-0.202	-0.209	-0.215	-0.222	-0.230	-0.236	-0.242	-0.249	-0.256	-0.261	-0.269	-0.275	-0.281	-0.286	-0.292	-0.299	-0.302	-0.308	-0.312	-0.316	-0.320	-0.324	-0.328	-0.331	-0.332	-0.335	-0.338	-0.340	-0.340	-0.342	-0.342	-0.344	-0.342	-0.344	-0.344	-0.342	-0.341	-0.340	-0.339	-0.338	-0.335	-0.334	-0.332	-0.330	-0.328	-0.326	-0.325	-0.322	-0.321	-0.320	-0.318	-0.318	-0.318	-0.316	-0.316	-0.316	-0.316	-0.318	-0.319	-0.321	-0.324	-0.328	-0.330	-0.334	-0.340	-0.345	-0.350	-0.358	-0.364	-0.372	-0.381	-0.390	-0.401	-0.412	-0.425	-0.438	-0.451	-0.465	-0.480	-0.495	-0.512	-0.530	-0.548	-0.566	-0.586	-0.606	-0.625	-0.646	-0.669	-0.691	-0.714	-0.736	-0.760	-0.784	-0.809	-0.834	-0.859	-0.884	-0.910	-0.935	-0.961	-0.988	-1.012	-1.039	-1.065	-1.090	-1.116	-1.142	-1.166	-1.191	-1.216	-1.240	-1.264	-1.286	-1.309	-1.330	-1.351	-1.371	-1.391	-1.410	-1.428	-1.444	-1.460	-1.476	-1.489	-1.501	-1.514	-1.524	-1.534	-1.542	-1.549	-1.555	-1.560	-1.565	-1.566	-1.569	-1.569	-1.568	-1.566	-1.562	-1.559	-1.554	-1.549	-1.541	-1.534	-1.526	-1.516	-1.506	-1.495	-1.484	-1.472	-1.460	-1.448	-1.434	-1.421	-1.406	-1.394	-1.380	-1.366	-1.352	-1.340	-1.328	-1.315	-1.302	-1.291	-1.280	-1.269	-1.260	-1.251	-1.244	-1.235	-1.229	-1.225	-1.220	-1.218	-1.214	-1.214	-1.214	-1.214	-1.218	-1.220	-1.224	-1.230	-1.236	-1.244	-1.252	-1.262	-1.274	-1.285	-1.299	-1.311	-1.326	-1.342	-1.359	-1.375	-1.394	-1.411	-1.430	-1.449	-1.468	-1.489	-1.508	-1.529	-1.548	-1.569	-1.589	-1.609	-1.629	-1.648	-1.668	-1.688	-1.705	-1.724	-1.741	-1.758	-1.775	-1.791	-1.806	-1.820	-1.834	-1.846	-1.858	-1.870	-1.880	-1.889	-1.898	-1.905	-1.911	-1.916	-1.920	-1.924	-1.928	-1.929	-1.930	-1.929	-1.929	-1.925	-1.924	-1.920	-1.915	-1.910	-1.904	-1.898	-1.889	-1.881	-1.872	-1.864	-1.852	-1.842	-1.831	-1.820	-1.809	-1.796	-1.784	-1.770	-1.758	-1.745	-1.732	-1.719	-1.706	-1.692	-1.680	-1.668	-1.655	-1.644	-1.631	-1.620	-1.609	-1.598	-1.588	-1.576	-1.568	-1.560	-1.551	-1.545	-1.538	-1.532	-1.526	-1.522	-1.519	-1.516	-1.514	-1.514	-1.512	-1.515	-1.516	-1.519	-1.522	-1.529	-1.534	-1.540	-1.549	-1.558	-1.566	-1.579	-1.590	-1.602	-1.616	-1.631	-1.646	-1.661	-1.679	-1.695	-1.715	-1.732	-1.752	-1.771	-1.791	-1.812	-1.832	-1.855	-1.876	-1.896	-1.918	-1.939	-1.960	-1.981	-2.001	-2.022	-2.042	-2.061	-2.080	-2.099	-2.116	-2.132	-2.149	-2.165	-2.179	-2.191	-2.204	-2.215	-2.224	-2.232	-2.239	-2.245	-2.249	-2.252	-2.255	-2.254	-2.252	-2.251	-2.246	-2.241	-2.235	-2.228	-2.218	-2.206	-2.194	-2.181	-2.166	-2.150	-2.132	-2.116	-2.096	-2.076	-2.055	-2.031	-2.009	-1.985	-1.960	-1.935	-1.909	-1.882	-1.856	-1.828	-1.802	-1.774	-1.746	-1.719	-1.690	-1.662	-1.635	-1.608	-1.581	-1.554	-1.529	-1.502	-1.478	-1.452	-1.429	-1.405	-1.384	-1.361	-1.340	-1.320	-1.300	-1.281	-1.264	-1.246	-1.230	-1.215	-1.201	-1.188	-1.175	-1.162	-1.152	-1.142	-1.134	-1.125	-1.118	-1.110	-1.104	-1.099	-1.095	-1.090	-1.086	-1.082	-1.081	-1.079	-1.076	-1.074	-1.074	-1.072	-1.071	-1.070	-1.070	-1.069	-1.069	-1.069	-1.068	-1.066	-1.066	-1.065	-1.064	-1.062	-1.061	-1.059	-1.056	-1.054	-1.051	-1.048	-1.042	-1.039	-1.035	-1.029	-1.022	-1.016	-1.010	-1.005	-0.996	-0.988	-0.980	-0.971	-0.962	-0.951	-0.941	-0.931	-0.921	-0.909	-0.898	-0.886	-0.872	-0.861	-0.848	-0.835	-0.820	-0.806	-0.792	-0.779	-0.764	-0.749	-0.734	-0.718	-0.702	-0.688	-0.671	-0.656	-0.640	-0.624	-0.608	-0.591	-0.575	-0.559	-0.542	-0.525	-0.509	-0.492	-0.476	-0.460	-0.444	-0.428	-0.411	-0.396	-0.380	-0.364	-0.348	-0.332	-0.318	-0.301	-0.288	-0.271	-0.256	-0.242	-0.228	-0.212	-0.199	-0.185	-0.171	-0.159	-0.145	-0.134	-0.121	-0.109	-0.098	-0.088	-0.076	-0.066	-0.056	-0.046	-0.038	-0.029	-0.020	-0.012	-0.005	0.002	0.010	0.016	0.021	0.029	0.034	0.039	0.044	0.048	0.052	0.056	0.060	0.062	0.066	0.069	0.072	0.075	0.079	0.081	0.085	0.088	0.090	0.092	0.096	0.099	0.104	0.108	0.111	0.115	0.119	0.124	0.130	0.135	0.140	0.148	0.154	0.161	0.169	0.176	0.185	0.194	0.204	0.212	0.222	0.232	0.244	0.254	0.265	0.278	0.289	0.301	0.314	0.325	0.338	0.349	0.362	0.374	0.386	0.398	0.410	0.421	0.431	0.442	0.452	0.462	0.471	0.479	0.488	0.495	0.501	0.507	0.512	0.516	0.520	0.522	0.524	0.524	0.524	0.521	0.520	0.516	0.511	0.507	0.501	0.494	0.486	0.478	0.468	0.455	0.445	0.432	0.419	0.404	0.390	0.375	0.359	0.342	0.326	0.309	0.290	0.272	0.252	0.235	0.216	0.198	0.178	0.160	0.140	0.121	0.102	0.084	0.066	0.048	0.029	0.014	-0.004	-0.020	-0.035	-0.051	-0.064	-0.079	-0.091	-0.104	-0.115	-0.125	-0.135	-0.145	-0.154	-0.160	-0.168	-0.172	-0.176	-0.181	-0.184	-0.186	-0.188	-0.188	-0.188	-0.186	-0.184	-0.181	-0.178	-0.174	-0.169	-0.162	-0.158	-0.149	-0.142	-0.134	-0.126	-0.118	-0.108	-0.098	-0.089	-0.079	-0.069	-0.056	-0.046	-0.036	-0.025	-0.015	-0.004	0.006	0.016	0.028	0.036	0.046	0.056	0.064	0.072	0.080	0.089	0.095	0.101	0.106	0.112	0.118	0.120	0.124	0.126	0.126	0.128	0.128	0.126	0.125	0.121	0.119	0.114	0.110	0.104	0.098	0.089	0.080	0.071	0.062	0.051	0.039	0.028	0.014	0.001	-0.014	-0.029	-0.044	100.000	5.000	2.000	1.000	3.000	0.000	0.000	0.000	0.000	0.000	0.000	0.000	0.000	0.000	0.000	0.000	0.000	0.000	-0.850	-0.860	-0.869	-0.878	-0.886	-0.895	-0.902	-0.909	-0.915	-0.920	-0.926	-0.930	-0.934	-0.938	-0.940	-0.942	-0.945	-0.946	-0.946	-0.946	-0.948	-0.946	-0.945	-0.944	-0.941	-0.939	-0.938	-0.934	-0.931	-0.928	-0.925	-0.921	-0.916	-0.912	-0.909	-0.904	-0.899	-0.895	-0.890	-0.885	-0.879	-0.875	-0.870	-0.865	-0.860	-0.855	-0.849	-0.844	-0.839	-0.835	-0.829	-0.824	-0.819	-0.815	-0.810	-0.805	-0.800	-0.796	-0.792	-0.788	-0.784	-0.779	-0.775	-0.772	-0.768	-0.765	-0.761	-0.758	-0.755	-0.751	-0.749	-0.746	-0.744	-0.741	-0.739	-0.736	-0.735	-0.732	-0.729	-0.728	-0.726	-0.724	-0.722	-0.721	-0.720	-0.718	-0.716	-0.715	-0.712	-0.711	-0.710	-0.709	-0.705	-0.704	-0.701	-0.699	-0.696	-0.692	-0.691	-0.688	-0.684	-0.680	-0.676	-0.672	-0.669	-0.662	-0.658	-0.654	-0.648	-0.641	-0.636	-0.629	-0.622	-0.616	-0.609	-0.601	-0.594	-0.584	-0.576	-0.568	-0.558	-0.550	-0.540	-0.530	-0.521	-0.511	-0.501	-0.491	-0.482	-0.472	-0.464	-0.454	-0.445	-0.436	-0.426	-0.419	-0.410	-0.401	-0.395	-0.388	-0.381	-0.375	-0.370	-0.365	-0.361	-0.359	-0.355	-0.352	-0.352	-0.352	-0.352	-0.354	-0.358	-0.360	-0.365	-0.370	-0.378	-0.384	-0.392	-0.402	-0.412	-0.424	-0.436	-0.450	-0.464	-0.480	-0.496	-0.514	-0.532	-0.551	-0.571	-0.591	-0.614	-0.635	-0.659	-0.682	-0.706	-0.732	-0.758	-0.782	-0.810	-0.836	-0.864	-0.890	-0.918	-0.945	-0.974	-1.001	-1.029	-1.056	-1.084	-1.111	-1.139	-1.165	-1.191	-1.218	-1.242	-1.266	-1.291	-1.315	-1.339	-1.361	-1.382	-1.404	-1.425	-1.444	-1.461	-1.480	-1.496	-1.512	-1.528	-1.541	-1.555	-1.568	-1.579	-1.590	-1.599	-1.609	-1.616	-1.624	-1.630	-1.636	-1.640	-1.644	-1.648	-1.650	-1.652	-1.652	-1.654	-1.654	-1.654	-1.654	-1.651	-1.650	-1.648	-1.646	-1.644	-1.640	-1.638	-1.635	-1.631	-1.628	-1.625	-1.622	-1.619	-1.616	-1.612	-1.610	-1.608	-1.605	-1.604	-1.602	-1.600	-1.600	-1.599	-1.599	-1.600	-1.602	-1.604	-1.606	-1.609	-1.612	-1.616	-1.621	-1.628	-1.632	-1.639	-1.648	-1.655	-1.662	-1.672	-1.682	-1.694	-1.705	-1.716	-1.729	-1.741	-1.756	-1.771	-1.786	-1.801	-1.818	-1.834	-1.851	-1.869	-1.888	-1.905	-1.924	-1.942	-1.962	-1.982	-2.002	-2.024	-2.044	-2.064	-2.085	-2.106	-2.129	-2.149	-2.170	-2.191	-2.211	-2.232	-2.254	-2.274	-2.294	-2.314	-2.334	-2.352	-2.370	-2.389	-2.406	-2.422	-2.438	-2.454	-2.468	-2.482	-2.495	-2.508	-2.519	-2.529	-2.539	-2.548	-2.555	-2.561	-2.566	-2.572	-2.576	-2.578	-2.580	-2.580	-2.579	-2.578	-2.575	-2.570	-2.566	-2.560	-2.552	-2.546	-2.538	-2.529	-2.518	-2.508	-2.495	-2.484	-2.471	-2.458	-2.444	-2.429	-2.415	-2.400	-2.385	-2.369	-2.355	-2.339	-2.324	-2.309	-2.295	-2.280	-2.266	-2.252	-2.240	-2.228	-2.215	-2.205	-2.195	-2.185	-2.176	-2.170	-2.162	-2.158	-2.151	-2.149	-2.146	-2.145	-2.145	-2.145	-2.146	-2.150	-2.155	-2.160	-2.166	-2.174	-2.182	-2.192	-2.204	-2.215	-2.229	-2.242	-2.258	-2.272	-2.290	-2.305	-2.324	-2.342	-2.360	-2.380	-2.399	-2.419	-2.439	-2.459	-2.480	-2.500	-2.520	-2.540	-2.561	-2.580	-2.600	-2.619	-2.638	-2.655	-2.672	-2.690	-2.706	-2.722	-2.736	-2.750	-2.762	-2.776	-2.788	-2.796	-2.806	-2.814	-2.821	-2.828	-2.832	-2.836	-2.840	-2.841	-2.841	-2.840	-2.839	-2.836	-2.832	-2.829	-2.822	-2.816	-2.808	-2.800	-2.790	-2.780	-2.769	-2.758	-2.744	-2.731	-2.716	-2.702	-2.688	-2.672	-2.656	-2.639	-2.622	-2.605	-2.588	-2.571	-2.552	-2.535	-2.518	-2.500	-2.482	-2.466	-2.448	-2.431	-2.415	-2.399	-2.382	-2.368	-2.354	-2.339	-2.325	-2.312	-2.300	-2.289	-2.279	-2.268	-2.260	-2.251	-2.244	-2.238	-2.231	-2.228	-2.224	-2.221	-2.220	-2.219	-2.219	-2.220	-2.222	-2.225	-2.229	-2.234	-2.240	-2.246	-2.252	-2.260	-2.268	-2.276	-2.285	-2.295	-2.305	-2.315	-2.325	-2.335	-2.346	-2.358	-2.368	-2.379	-2.389	-2.399	-2.408	-2.419	-2.426	-2.435	-2.442	-2.450	-2.458	-2.462	-2.469	-2.472	-2.475	-2.478	-2.479	-2.478	-2.478	-2.475	-2.470	-2.465	-2.460	-2.452	-2.445	-2.435	-2.425	-2.412	-2.399	-2.384	-2.369	-2.352	-2.334	-2.315	-2.295	-2.274	-2.252	-2.230	-2.208	-2.182	-2.158	-2.132	-2.105	-2.080	-2.051	-2.025	-1.998	-1.969	-1.941	-1.914	-1.885	-1.858	-1.829	-1.801	-1.774	-1.746	-1.720	-1.694	-1.666	-1.642	-1.618	-1.592	-1.570	-1.546	-1.525	-1.502	-1.484	-1.464	-1.445	-1.428	-1.411	-1.395	-1.379	-1.366	-1.352	-1.341	-1.329	-1.319	-1.309	-1.300	-1.292	-1.285	-1.278	-1.272	-1.269	-1.264	-1.260	-1.258	-1.256	-1.254	-1.252	-1.252	-1.251	-1.251	-1.252	-1.252	-1.252	-1.255	-1.256	-1.258	-1.259	-1.260	-1.262	-1.262	-1.264	-1.266	-1.268	-1.269	-1.269	-1.269	-1.270	-1.269	-1.269	-1.268	-1.266	-1.264	-1.261	-1.259	-1.256	-1.251	-1.246	-1.241	-1.236	-1.230	-1.224	-1.215	-1.206	-1.199	-1.189	-1.178	-1.166	-1.154	-1.142	-1.129	-1.115	-1.101	-1.086	-1.071	-1.054	-1.038	-1.020	-1.000	-0.981	-0.962	-0.942	-0.922	-0.901	-0.880	-0.858	-0.835	-0.814	-0.790	-0.766	-0.742	-0.719	-0.695	-0.670	-0.645	-0.620	-0.596	-0.571	-0.548	-0.521	-0.498	-0.472	-0.449	-0.425	-0.401	-0.378	-0.354	-0.330	-0.308	-0.285	-0.264	-0.242	-0.221	-0.202	-0.181	-0.162	-0.145	-0.128	-0.110	-0.092	-0.078	-0.062	-0.049	-0.035	-0.022	-0.011	0.000	0.010	0.019	0.028	0.035	0.042	0.049	0.054	0.058	0.060	0.064	0.065	0.066	0.066	0.065	0.065	0.062	0.060	0.058	0.052	0.049	0.044	0.039	0.031	0.026	0.019	0.012	0.004	-0.004	-0.012	-0.020	-0.029	-0.036	-0.046	-0.054	-0.062	-0.070	-0.079	-0.086	-0.094	-0.102	-0.110	-0.116	-0.124	-0.130	-0.135	-0.141	-0.145	-0.150	-0.154	-0.158	-0.160	-0.161	-0.164	-0.164	-0.164	-0.164	-0.161	-0.160	-0.159	-0.154	-0.151	-0.148	-0.142	-0.136	-0.131	-0.125	-0.118	-0.111	-0.102	-0.096	-0.088	-0.079	-0.070	-0.061	-0.051	-0.042	-0.034	-0.025	-0.015	-0.005	0.002	0.012	0.019	0.028	0.035	0.042	0.049	0.055	0.061	0.066	0.070	0.074	0.075	0.078	0.079	0.079	0.078	0.076	0.075	0.071	0.066	0.062	0.056	0.048	0.041	0.031	0.022	0.011	-0.001	-0.012	-0.026	-0.040	-0.055	-0.071	-0.088	-0.104	-0.122	-0.141	-0.160	-0.179	-0.199	-0.219	-0.240	-0.262	-0.284	-0.305	-0.326	-0.350	-0.371	-0.394	-0.416	-0.439	-0.460	-0.482	-0.505	-0.528	-0.548	-0.569	-0.590	-0.610	-0.630	-0.649	-0.669	-0.686	-0.705	-0.724	-0.740	-0.756	-0.771	-0.785	-0.800	-0.814	-0.825	-0.838	-0.848	-0.858	-0.868	-0.876	-0.884	-0.890	-0.896	-0.901	-0.905	-0.909	-0.911	-0.914	-0.915	-0.915	-0.915	-0.914	-0.911	-0.910	-0.906	-0.902	-0.898	-0.891	-0.886	-0.880	-0.874	-0.866	-0.859	-0.850	-0.842	-0.834	-0.825	-0.816	-0.808	-0.798	-0.789	-0.780	-0.771	-0.762	-0.754	-0.746	-0.738	-0.730	-0.724	-0.718	-0.711	-0.706	-0.702	-0.699	-0.695	-0.692	-0.690	-0.690	-0.689	-0.690	-0.691	-0.694	-0.698	-0.702	-0.708	-0.714	-0.721	-0.729	-0.738	-0.748	-0.759	-0.770	-0.782	-0.795	-0.809	-0.824	-0.839	-0.854	-0.870	-0.886	-0.902	-0.920	-0.938	-0.955	-0.974	-0.991	-1.009	-1.026	-1.044	-1.061	-1.079	-1.096	-1.112	-1.129	-1.145	-1.159	-1.174	-1.189	-1.201	-1.214	-1.226	-1.238	-1.248	-1.258	-1.266	-1.275	-1.281	-1.288	-1.294	-1.298	-1.301	-1.304	-1.305	-1.305	-1.305	-1.305	-1.302	-1.301	-1.298	-1.294	-1.289	-1.282	-1.276	-1.270	-1.264	-1.254	-1.246	-1.238	-1.228	-1.218	-1.208	-1.196	-1.185	-1.174	-1.161	-1.149	-1.136	-1.124	-1.111	-1.098	-1.085	-1.071	-1.059	-1.044	-1.030	-1.016	-1.001	-0.989	-0.975	-0.961	-0.948	-0.934	-0.920	-0.906	-0.892	-0.879	-0.865	-0.852	-0.839	-0.826	-0.814	-0.801	-0.790	-0.778	-0.766	-0.755	-0.744	-0.735	-0.725	-0.715	-0.706	-0.698	-0.690	-0.682	-0.675	-0.669	-0.664	-0.659	-0.654	-0.650	-0.646	-0.645	-0.642	-0.641	-0.641	-0.640	-0.641	-0.642	-0.645	-0.648	-0.650	-0.654	-0.658	-0.664	-0.668	-0.674	-0.680	-0.688	-0.694	-0.701	-0.709	-0.716	-0.724	-0.731	-0.740	-0.748	-0.755	-0.762	-0.770	-0.778	-0.784	-0.791	-0.796	-0.802	-0.808	-0.812	-0.816	-0.820	-0.821	-0.824	-0.825	-0.825	-0.824	-0.821	-0.819	-0.816	-0.811	-0.806	-0.799	-0.792	-0.784	-0.775	-0.764	-0.754	-0.741	-0.729	-0.715	-0.701	-0.686	-0.670	-0.655	-0.639	-0.620	-0.602	-0.585	-0.566	-0.548	-0.529	-0.511	-0.492	-0.472	-0.455	-0.436	-0.419	-0.401	-0.384	-0.368	-0.351	-0.336	-0.322	-0.309	-0.295	-0.284	-0.272	-0.264	-0.255	-0.248	-0.241	-0.235	-0.231	-0.229	-0.228	-0.226	-0.229	-0.231	-0.235	-0.240	-0.245	-0.254	-0.262	-0.272	-0.284	-0.296	-0.309	-0.324	-0.339	-0.356	-0.372	-0.391	-0.409	-0.429	-0.448	-0.469	-0.490	-0.512	-0.534	-0.555	-0.576	-0.600	-0.621	-0.642	-0.664	-0.686	-0.708	-0.728	-0.748	-0.766	-0.786	-0.804	-0.821	-0.838	-0.852	-0.868	-0.881	-0.894	-0.905	-0.915	-0.925	-0.931	-0.939	-0.944	-0.949	-0.951	-0.952	-0.954	-0.954	-0.951	-0.948	-0.944	-0.939	-0.931	-0.922	-0.915	-0.904	-0.892	-0.881	-0.868	-0.854	-0.839	-0.824	-0.808	-0.790	-0.774	-0.756	-0.739	-0.719	-0.700	-0.681	-0.661	-0.641	-0.622	-0.602	-0.584	-0.564	-0.544	-0.525	-0.506	-0.488	-0.470	-0.452	-0.436	-0.419	-0.404	-0.389	-0.375	-0.361	-0.349	-0.338	-0.326	-0.316	-0.308	-0.300	-0.292	-0.286	-0.281	-0.276	-0.274	-0.271	-0.270	-0.269	-0.270	-0.272	-0.275	-0.279	-0.282	-0.289	-0.294	-0.301	-0.309	-0.318	-0.326	-0.336	-0.346	-0.358	-0.370	-0.381	-0.395	-0.408	-0.420	-0.435	-0.449	-0.462	-0.478	-0.491	-0.505	-0.521	-0.535	-0.549	-0.564	-0.576	-0.591	-0.605	-0.616	-0.630	-0.641	-0.654	-0.665	-0.676	-0.686	-0.695	-0.705	-0.714	-0.721	-0.728	-0.734	-0.740	-0.745	-0.750	-0.752	-0.756	-0.759	-0.760	-0.760	-0.761	-0.760	-0.760	-0.758	-0.755	-0.751	-0.748	-0.744	-0.739	-0.732	-0.728	-0.721	-0.715	-0.708	-0.700	-0.692	-0.684	-0.675	-0.668	-0.658	-0.650	-0.641	-0.631	-0.622	-0.612	-0.604	-0.595	-0.586	-0.578	-0.568	-0.559	-0.551	-0.542	-0.535	-0.528	-0.519	-0.512	-0.505	-0.500	-0.492	-0.486	-0.482	-0.478	-0.472	-0.470	-0.466	-0.462	-0.460	-0.459	-0.458	-0.456	-0.455	-0.455	-0.456	-0.458	-0.459	-0.461	-0.462	-0.466	-0.469	-0.472	-0.478	-0.482	-0.488	-0.492	-0.500	-0.505	-0.511	-0.519	-0.526	-0.534	-0.541	-0.550	-0.559	-0.568	-0.575	-0.585	-0.594	-0.604	-0.612	-0.622	-0.631	-0.640	-0.651	-0.660	-0.669	-0.679	-0.689	-0.696	-0.706	-0.714	-0.724	-0.732	-0.740	-0.748	-0.756	-0.764	-0.770	-0.778	-0.785	-0.791	-0.796	-0.802	-0.808	-0.814	-0.818	-0.822	-0.826	-0.830	-0.834	-0.836	-0.840	-0.842	-0.844	-0.846	-0.848	-0.850	-0.851	-0.854	-0.855	-0.858	-0.858	-0.860	-0.861	-0.862	-0.865	-0.868	-0.869	-0.871	-0.874	-0.878	-0.880	-0.884	-0.888	-0.892	-0.898	-0.902	-0.908	-0.912	-0.920	-0.926	-0.935	-0.944	-0.951	-0.961	-0.970	-0.981	-0.991	-1.004	-1.016	-1.029	-1.041	-1.055	-1.070	-1.085	-1.100	-1.116	-1.132	-1.148	-1.165	-1.182	-1.200	-1.219	-1.236	-1.254	-1.272	-1.291	-1.310	-1.329	-1.349	-1.368	-1.388	-1.406	-1.426	-1.445	-1.464	-1.482	-1.501	-1.519	-1.536	-1.555	-1.571	-1.589	-1.606	-1.621	-1.638	-1.654	-1.668	-1.681	-1.695	-1.708	-1.720	-1.732	-1.744	-1.755	-1.764	-1.774	-1.781	-1.789	-1.796	-1.802	-1.808	-1.812	-1.816	-1.820	-1.822	-1.825	-1.826	-1.828	-1.826	-1.826	-1.825	-1.822	-1.820	-1.818	-1.812	-1.809	-1.805	-1.799	-1.794	-1.788	-1.782	-1.775	-1.768	-1.761	-1.755	-1.748	-1.740	-1.734	-1.726	-1.720	-1.711	-1.706	-1.699	-1.692	-1.686	-1.681	-1.676	-1.672	-1.666	-1.662	-1.661	-1.659	-1.656	-1.655	-1.655	-1.655	-1.655	-1.656	-1.659	-1.662	-1.665	-1.670	-1.676	-1.682	-1.690	-1.698	-1.708	-1.718	-1.729	-1.739	-1.751	-1.764	-1.779	-1.794	-1.809	-1.825	-1.840	-1.859	-1.876	-1.895	-1.914	-1.934	-1.954	-1.974	-1.995	-2.016	-2.036	-2.058	-2.080	-2.101	-2.124	-2.146	-2.169	-2.191	-2.212	-2.236	-2.258	-2.280	-2.301	-2.322	-2.344	-2.364	-2.385	-2.404	-2.424	-2.441	-2.459	-2.476	-2.494	-2.509	-2.525	-2.539	-2.551	-2.564	-2.576	-2.586	-2.598	-2.606	-2.612	-2.619	-2.625	-2.630	-2.634	-2.636	-2.638	-2.638	-2.636	-2.635	-2.631	-2.628	-2.622	-2.616	-2.609	-2.600	-2.591	-2.581	-2.570	-2.558	-2.546	-2.532	-2.519	-2.504	-2.490	-2.474	-2.458	-2.440	-2.424	-2.406	-2.389	-2.371	-2.354	-2.336	-2.319	-2.300	-2.284	-2.266	-2.249	-2.232	-2.216	-2.201	-2.184	-2.171	-2.156	-2.142	-2.131	-2.119	-2.109	-2.098	-2.089	-2.080	-2.074	-2.066	-2.061	-2.058	-2.054	-2.050	-2.050	-2.049	-2.050	-2.050	-2.052	-2.058	-2.061	-2.065	-2.071	-2.079	-2.084	-2.092	-2.101	-2.110	-2.120	-2.129	-2.139	-2.150	-2.160	-2.171	-2.182	-2.194	-2.204	-2.215	-2.226	-2.236	-2.248	-2.258	-2.266	-2.276	-2.284	-2.292	-2.300	-2.306	-2.312	-2.318	-2.322	-2.326	-2.330	-2.331	-2.332	-2.334	-2.332	-2.331	-2.329	-2.325	-2.321	-2.316	-2.310	-2.304	-2.296	-2.288	-2.279	-2.269	-2.256	-2.245	-2.232	-2.220	-2.206	-2.191	-2.175	-2.159	-2.141	-2.124	-2.108	-2.089	-2.070	-2.051	-2.031	-2.013	-1.992	-1.971	-1.951	-1.930	-1.910	-1.889	-1.869	-1.848	-1.828	-1.806	-1.786	-1.766	-1.746	-1.724	-1.705	-1.685	-1.666	-1.646	-1.628	-1.609	-1.592	-1.574	-1.556	-1.541	-1.524	-1.508	-1.492	-1.479	-1.464	-1.450	-1.438	-1.425	-1.412	-1.400	-1.390	-1.380	-1.369	-1.360	-1.351	-1.342	-1.334	-1.326	-1.320	-1.314	-1.306	-1.301	-1.295	-1.291	-1.286	-1.281	-1.276	-1.272	-1.269	-1.265	-1.262	-1.259	-1.256	-1.251	-1.249	-1.246	-1.242	-1.240	-1.236	-1.232	-1.229	-1.226	-1.221	-1.218	-1.214	-1.208	-1.204	-1.199	-1.192	-1.186	-1.180	-1.172	-1.166	-1.159	-1.151	-1.142	-1.132	-1.124	-1.114	-1.104	-1.094	-1.082	-1.071	-1.060	-1.049	-1.036	-1.024	-1.011	-0.996	-0.982	-0.969	-0.955	-0.941	-0.926	-0.911	-0.896	-0.881	-0.865	-0.851	-0.835	-0.820	-0.804	-0.789	-0.774	-0.759	-0.744	-0.729	-0.715	-0.701	-0.686	-0.672	-0.660	-0.645	-0.634	-0.620	-0.608	-0.596	-0.584	-0.572	-0.562	-0.551	-0.542	-0.532	-0.524	-0.515	-0.506	-0.499	-0.492	-0.485	-0.480	-0.474	-0.469	-0.464	-0.460	-0.456	-0.454	-0.450	-0.448	-0.445	-0.442	-0.441	-0.439	-0.439	-0.439	-0.439	-0.438	-0.438	-0.438	-0.439	-0.439	-0.440	-0.440	-0.441	-0.441	-0.444	-0.444	-0.445	-0.446	-0.446	-0.446	-0.448	-0.448	-0.448	-0.448	-0.446	-0.448	-0.445	-0.445	-0.442	-0.441	-0.440	-0.438	-0.434	-0.430	-0.426	-0.422	-0.418	-0.412	-0.408	-0.401	-0.395	-0.388	-0.380	-0.371	-0.364	-0.354	-0.344	-0.334	-0.322	-0.312	-0.301	-0.289	-0.276	-0.262	-0.250	-0.236	-0.222	-0.209	-0.194	-0.179	-0.165	-0.149	-0.134	-0.119	-0.102	-0.088	-0.071	-0.056	-0.041	-0.026	-0.011	0.004	0.018	0.031	0.046	0.059	0.071	0.085	0.096	0.108	0.118	0.129	0.138	0.145	0.154	0.161	0.166	0.172	0.178	0.181	0.184	0.186	0.188	0.188	0.188	0.186	0.184	0.181	0.176	0.172	0.166	0.161	0.154	0.146	0.138	0.129	0.119	0.108	0.096	0.085	0.074	0.061	0.048	0.035	0.021	0.008	-0.008	-0.021	-0.035	-0.050	-0.065	-0.080	-0.095	-0.109	-0.122	-0.136	-0.151	-0.164	-0.176	-0.190	-0.202	-0.214	-0.225	-0.235	-0.245	-0.255	-0.264	-0.272	-0.279	-0.286	-0.292	-0.298	-0.302	-0.306	-0.310	-0.312	-0.314	-0.314	-0.314	-0.314	-0.311	-0.309	-0.306	-0.302	-0.298	-0.292	-0.288	-0.281	-0.275	-0.269	-0.260	-0.252	-0.244	-0.236	-0.226	-0.218	-0.208	-0.199	-0.189	-0.179	-0.170	-0.159	-0.150	-0.140	-0.131	-0.122	-0.112	-0.104	-0.096	-0.089	-0.080	-0.074	-0.066	-0.061	-0.056	-0.051	-0.048	-0.044	-0.040	-0.039	-0.038	-0.038	-0.036	-0.038	-0.040	-0.042	-0.046	-0.050	-0.055	-0.060	-0.066	-0.074	-0.081	-0.089	-0.099	-0.108	-0.119	-0.129	-0.140	-0.152	-0.162	-0.175	-0.188	-0.200	-0.214	-0.226	-0.241	-0.254	-0.268	-0.280	-0.294	-0.306	-0.320	-0.332	-0.345	-0.358	-0.369	-0.381	-0.391	-0.401	-0.411	-0.420	-0.428	-0.435	-0.441	-0.448	-0.452	-0.458	-0.461	-0.462	-0.465	-0.466	-0.466	-0.464	-0.462	-0.460	-0.456	-0.450	-0.445	-0.439	-0.431	-0.424	-0.414	-0.404	-0.392	-0.381	-0.369	-0.356	-0.342	-0.328	-0.314	-0.299	-0.282	-0.266	-0.249	-0.234	-0.216	-0.199	-0.181	-0.164	-0.146	-0.129	-0.112	-0.095	-0.078	-0.061	-0.044	-0.029	-0.012	0.001	0.018	0.031	0.045	0.058	0.070	0.081	0.092	0.102	0.111	0.120	0.126	0.132	0.139	0.144	0.146	0.149	0.150	0.151	0.149	0.148	0.145	0.140	0.136	0.130	0.124	0.116	0.108	0.098	0.088	0.076	0.062	0.050	0.036	0.021	0.006	-0.010	-0.028	-0.044	-0.061	-0.079	-0.098	-0.116	-0.134	-0.154	-0.174	-0.192	-0.211	-0.230	-0.249	-0.269	-0.288	-0.305	-0.322	-0.340	-0.358	-0.374	-0.390	-0.405	-0.419	-0.432	-0.446	-0.459	-0.469	-0.479	-0.489	-0.496	-0.505	-0.511	-0.518	-0.522	-0.526	-0.529	-0.531	-0.531	-0.531	-0.531	-0.529	-0.526	-0.524	-0.520	-0.514	-0.509	-0.502	-0.496	-0.489	-0.480	-0.472	-0.462	-0.454	-0.444	-0.434	-0.424	-0.414	-0.402	-0.391	-0.381	-0.371	-0.361	-0.350	-0.340	-0.330	-0.321	-0.312	-0.304	-0.295	-0.288	-0.280	-0.274	-0.268	-0.261	-0.256	-0.252	-0.248	-0.245	-0.242	-0.240	-0.239	-0.238	-0.239	-0.239	-0.241	-0.244	-0.246	-0.249	-0.254	-0.258	-0.264	-0.270	-0.276	-0.284	-0.292	-0.301	-0.310	-0.320	-0.329	-0.339	-0.351	-0.361	-0.374	-0.385	-0.399	-0.411	-0.424	-0.436	-0.451	-0.465	-0.479	-0.492	-0.507	-0.521	-0.535	-0.550	-0.565	-0.579	-0.594	-0.609	-0.622	-0.636	-0.650	-0.664	-0.678	-0.690	-0.702	-0.715	-0.726	-0.738	-0.748	-0.759	-0.769	-0.776	-0.784	-0.791	-0.799	-0.805	-0.809	-0.812	-0.816	-0.819	-0.820	-0.821	-0.821	-0.820	-0.816	-0.814	-0.809	-0.804	-0.798	-0.790	-0.782	-0.772	-0.762	-0.751	-0.739	-0.725	-0.711	-0.698	-0.681	-0.665	-0.648	-0.630	-0.611	-0.592	-0.575	-0.555	-0.536	-0.515	-0.495	-0.475	-0.455	-0.436	-0.415	-0.396	-0.376	-0.358	-0.340	-0.320	-0.302	-0.288	-0.270	-0.256	-0.241	-0.228	-0.215	-0.202	-0.192	-0.184	-0.175	-0.168	-0.161	-0.158	-0.155	-0.151	-0.151	-0.151	-0.152	-0.154	-0.158	-0.162	-0.168	-0.175	-0.182	-0.191	-0.201	-0.211	-0.222	-0.234	-0.246	-0.260	-0.274	-0.288	-0.302	-0.318	-0.332	-0.346	-0.362	-0.378	-0.392	-0.409	-0.424	-0.439	-0.454	-0.468	-0.482	-0.496	-0.509	-0.521	-0.532	-0.544	-0.555	-0.565	-0.574	-0.582	-0.590	-0.596	-0.602	-0.608	-0.611	-0.615	-0.618	-0.620	-0.621	-0.621	-0.620	-0.619	-0.618	-0.614	-0.610	-0.608	-0.602	-0.598	-0.592	-0.585	-0.579	-0.571	-0.564	-0.556	-0.548	-0.539	-0.530	-0.520	-0.509	-0.499	-0.489	-0.479	-0.469	-0.459	-0.448	-0.438	-0.426	-0.415	-0.405	-0.394	-0.384	-0.372	-0.364	-0.352	-0.342	-0.332	-0.322	-0.314	-0.304	-0.295	-0.286	-0.276	-0.269	-0.259	-0.251	-0.242	-0.235	-0.226	-0.219	-0.211	-0.204	-0.198	-0.190	-0.184	-0.176	-0.171	-0.165	-0.159	-0.152	-0.148	-0.142	-0.138	-0.132	-0.128	-0.122	-0.119	-0.114	-0.110	-0.105	-0.101	-0.098	-0.094	-0.090	-0.088	-0.082	-0.080	-0.076	-0.074	-0.070	-0.068	-0.065	-0.061	-0.058	-0.055	-0.051	-0.049	-0.045	-0.041	-0.038	-0.034	-0.030	-0.026	-0.021	-0.018	-0.012	-0.009	-0.002	0.000	0.006	0.011	0.016	0.022	0.028	0.032	0.038	0.042	0.049	0.055	0.060	0.066	0.071	0.076	0.081	0.085	0.090	0.094	0.099	0.102	0.105	0.106	0.108	0.109	0.109	0.109	0.108	0.104	0.102	0.096	0.091	0.085	0.078	0.069	0.058	0.046	0.034	0.019	0.004	-0.014	-0.032	-0.052	-0.074	-0.096	-0.121	-0.146	-0.174	-0.202	-0.232	-0.264	-0.296	-0.330	-0.366	-0.402	-0.441	-0.479	-0.519	-0.560	-0.602	-0.646	-0.690	-0.734	-0.780	-0.825	-0.871	-0.919	-0.968	-1.015	-1.064	-1.111	-1.159	-1.209	-1.258	-1.306	-1.354	-1.402	-1.450	-1.496	-1.544	-1.589	-1.636	-1.681	-1.725	-1.770	-1.814	-1.855	-1.899	-1.940	-1.980	-2.019	-2.059	-2.098	-2.135	-2.170	-2.208	-2.242	-2.278	-2.311	-2.344	-2.375	-2.408	-2.439	-2.469	-2.499	-2.528	-2.558	-2.585	-2.614	-2.640	-2.668	-2.695	-2.721	-2.749	-2.774	-2.800	-2.826	-2.852	-2.879	-2.904	-2.930	-2.956	-2.982	-3.008	-3.034	-3.061	-3.088	-3.114	-3.141	-3.168	-3.195	-3.222	-3.250	-3.278	-3.306	-3.335	-3.362	-3.391	-3.422	-3.451	-3.480	-3.510	-3.541	-3.570	-3.601	-3.631	-3.662	-3.694	-3.725	-3.755	-3.786	-3.818	-3.849	-3.880	-3.911	-3.941	-3.972	-4.003	-4.034	-4.064	-4.094	-4.125	-4.155	-4.184	-4.212	-4.241	-4.269	-4.298	-4.325	-4.351	-4.378	-4.402	-4.429	-4.454	-4.478	-4.501	-4.524	-4.545	-4.566	-4.586	-4.606	-4.624	-4.642	-4.659	-4.674	-4.688	-4.701	-4.715	-4.725	-4.736	-4.745	-4.752	-4.760	-4.766	-4.771	-4.774	-4.776	-4.778	-4.778	-4.776	-4.772	-4.769	-4.764	-4.758	-4.750	-4.740	-4.730	-4.719	-4.706	-4.692	-4.678	-4.661	-4.644	-4.625	-4.605	-4.585	-4.562	-4.539	-4.516	-4.491	-4.465	-4.439	-4.411	-4.382	-4.352	-4.324	-4.292	-4.260	-4.229	-4.196	-4.162	-4.129	-4.094	-4.059	-4.024	-3.988	-3.952	-3.916	-3.881	-3.844	-3.809	-3.771	-3.736	-3.701	-3.664	-3.629	-3.595	-3.559	-3.525	-3.491	-3.458	-3.425	-3.394	-3.362	-3.331	-3.301	-3.271	-3.242	-3.216	-3.189	-3.162	-3.139	-3.115	-3.092	-3.071	-3.050	-3.030	-3.011	-2.994	-2.978	-2.961	-2.946	-2.934	-2.921	-2.910	-2.898	-2.889	-2.879	-2.871	-2.862	-2.856	-2.850	-2.845	-2.839	-2.835	-2.831	-2.828	-2.824	-2.820	-2.816	-2.814	-2.811	-2.809	-2.806	-2.802	-2.800	-2.798	-2.795	-2.790	-2.786	-2.782	-2.778	-2.772	-2.768	-2.761	-2.755	-2.749	-2.741	-2.734	-2.725	-2.716	-2.706	-2.698	-2.688	-2.676	-2.666	-2.654	-2.642	-2.630	-2.618	-2.605	-2.592	-2.579	-2.565	-2.551	-2.539	-2.525	-2.512	-2.499	-2.486	-2.472	-2.460	-2.448	-2.435	-2.424	-2.411	-2.401	-2.389	-2.379	-2.369	-2.359	-2.350	-2.342	-2.334	-2.325	-2.319	-2.312	-2.306	-2.300	-2.295	-2.289	-2.284	-2.280	-2.275	-2.272	-2.268	-2.264	-2.261	-2.258	-2.255	-2.251	-2.248	-2.245	-2.240	-2.238	-2.234	-2.230	-2.225	-2.220	-2.215	-2.210	-2.204	-2.198	-2.190	-2.182	-2.174	-2.166	-2.156	-2.145	-2.135	-2.122	-2.111	-2.098	-2.082	-2.069	-2.052	-2.036	-2.019	-2.000	-1.981	-1.962	-1.942	-1.921	-1.899	-1.878	-1.854	-1.831	-1.808	-1.782	-1.758	-1.731	-1.705	-1.679	-1.651	-1.625	-1.598	-1.570	-1.542	-1.514	-1.485	-1.458	-1.429	-1.400	-1.372	-1.342	-1.315	-1.288	-1.260	-1.232	-1.205	-1.178	-1.152	-1.125	-1.100	-1.075	-1.051	-1.026	-1.004	-0.981	-0.960	-0.939	-0.918	-0.899	-0.880	-0.862	-0.845	-0.830	-0.815	-0.801	-0.788	-0.776	-0.765	-0.755	-0.745	-0.738	-0.730	-0.725	-0.720	-0.715	-0.714	-0.712	-0.712	-0.711	-0.714	-0.716	-0.721	-0.724	-0.730	-0.736	-0.744	-0.751	-0.761	-0.770	-0.781	-0.791	-0.804	-0.815	-0.828	-0.842	-0.855	-0.870	-0.885	-0.900	-0.915	-0.930	-0.945	-0.961	-0.976	-0.991	-1.008	-1.022	-1.038	-1.052	-1.066	-1.081	-1.095	-1.109	-1.121	-1.134	-1.145	-1.156	-1.166	-1.176	-1.186	-1.194	-1.201	-1.209	-1.214	-1.220	-1.222	-1.228	-1.229	-1.231	-1.232	-1.232	-1.231	-1.230	-1.228	-1.224	-1.219	-1.214	-1.209	-1.202	-1.194	-1.186	-1.178	-1.169	-1.158	-1.149	-1.138	-1.125	-1.112	-1.100	-1.088	-1.074	-1.060	-1.046	-1.032	-1.018	-1.002	-0.989	-0.972	-0.958	-0.944	-0.929	-0.914	-0.899	-0.884	-0.870	-0.856	-0.842	-0.830	-0.818	-0.805	-0.792	-0.781	-0.769	-0.760	-0.749	-0.740	-0.730	-0.722	-0.715	-0.709	-0.701	-0.696	-0.691	-0.688	-0.684	-0.681	-0.681	-0.680	-0.679	-0.679	-0.681	-0.682	-0.686	-0.690	-0.692	-0.699	-0.704	-0.710	-0.718	-0.725	-0.732	-0.741	-0.750	-0.760	-0.769	-0.780	-0.791	-0.802	-0.814	-0.826	-0.838	-0.850	-0.864	-0.876	-0.889	-0.901	-0.915	-0.929	-0.942	-0.954	-0.968	-0.980	-0.994	-1.006	-1.018	-1.030	-1.042	-1.054	-1.066	-1.076	-1.088	-1.098	-1.106	-1.116	-1.126	-1.132	-1.142	-1.149	-1.156	-1.162	-1.168	-1.174	-1.178	-1.182	-1.185	-1.189	-1.191	-1.192	-1.195	-1.196	-1.196	-1.195	-1.194	-1.192	-1.191	-1.189	-1.186	-1.182	-1.180	-1.175	-1.170	-1.165	-1.160	-1.154	-1.148	-1.141	-1.135	-1.128	-1.121	-1.112	-1.106	-1.098	-1.090	-1.082	-1.075	-1.065	-1.058	-1.049	-1.040	-1.031	-1.022	-1.014	-1.005	-0.998	-0.989	-0.980	-0.971	-0.962	-0.955	-0.946	-0.938	-0.929	-0.922	-0.914	-0.906	-0.899	-0.890	-0.884	-0.876	-0.869	-0.862	-0.856	-0.850	-0.842	-0.836	-0.831	-0.825	-0.819	-0.814	-0.809	-0.804	-0.799	-0.795	-0.790	-0.786	-0.782	-0.778	-0.774	-0.771	-0.768	-0.762	-0.760	-0.759	-0.755	-0.752	-0.750	-0.748	-0.745	-0.742	-0.740	-0.738	-0.736	-0.734	-0.731	-0.729	-0.728	-0.725	-0.724	-0.721	-0.719	-0.716	-0.714	-0.711	-0.709	-0.705	-0.704	-0.700	-0.698	-0.694	-0.690	-0.686	-0.682	-0.679	-0.674	-0.670	-0.666	-0.661	-0.656	-0.651	-0.646	-0.640	-0.635	-0.630	-0.624	-0.620	-0.614	-0.608	-0.602	-0.596	-0.591	-0.585	-0.580	-0.574	-0.570	-0.564	-0.560	-0.555	-0.551	-0.548	-0.544	-0.540	-0.539	-0.536	-0.534	-0.534	-0.532	-0.532	-0.534	-0.535	-0.536	-0.540	-0.542	-0.546	-0.551	-0.558	-0.564	-0.570	-0.578	-0.586	-0.596	-0.605	-0.616	-0.628	-0.640	-0.655	-0.668	-0.682	-0.699	-0.715	-0.731	-0.749	-0.769	-0.786	-0.806	-0.826	-0.846	-0.868	-0.890	-0.911	-0.934	-0.956	-0.979	-1.002	-1.025	-1.049	-1.071	-1.095	-1.118	-1.141	-1.164	-1.188	-1.210	-1.232	-1.255	-1.276	-1.298	-1.318	-1.339	-1.359	-1.379	-1.396	-1.415	-1.432	-1.449	-1.465	-1.481	-1.495	-1.509	-1.522	-1.534	-1.545	-1.555	-1.565	-1.575	-1.582	-1.589	-1.596	-1.600	-1.605	-1.610	-1.612	-1.615	-1.616	-1.618	-1.618	-1.618	-1.616	-1.616	-1.614	-1.611	-1.609	-1.606	-1.602	-1.599	-1.595	-1.591	-1.589	-1.584	-1.580	-1.576	-1.571	-1.568	-1.564	-1.560	-1.556	-1.554	-1.550	-1.549	-1.546	-1.545	-1.545	-1.545	-1.545	-1.546	-1.549	-1.551	-1.555	-1.560	-1.564	-1.570	-1.578	-1.584	-1.592	-1.601	-1.610	-1.621	-1.632	-1.644	-1.658	-1.670	-1.685	-1.700	-1.716	-1.732	-1.750	-1.769	-1.786	-1.805	-1.824	-1.844	-1.864	-1.884	-1.905	-1.926	-1.948	-1.970	-1.990	-2.011	-2.034	-2.055	-2.076	-2.098	-2.119	-2.139	-2.160	-2.181	-2.200	-2.219	-2.239	-2.258	-2.275	-2.292	-2.309	-2.324	-2.339	-2.352	-2.366	-2.379	-2.391	-2.400	-2.411	-2.419	-2.428	-2.434	-2.439	-2.444	-2.449	-2.451	-2.452	-2.452	-2.452	-2.450	-2.449	-2.445	-2.441	-2.436	-2.430	-2.422	-2.415	-2.406	-2.398	-2.386	-2.376	-2.365	-2.352	-2.341	-2.328	-2.314	-2.300	-2.285	-2.271	-2.258	-2.242	-2.228	-2.212	-2.199	-2.185	-2.170	-2.156	-2.142	-2.129	-2.116	-2.104	-2.091	-2.081	-2.071	-2.062	-2.052	-2.046	-2.038	-2.031	-2.026	-2.022	-2.020	-2.018	-2.016	-2.015	-2.018	-2.019	-2.021	-2.026	-2.031	-2.038	-2.045	-2.054	-2.062	-2.072	-2.084	-2.096	-2.110	-2.124	-2.139	-2.154	-2.171	-2.188	-2.206	-2.224	-2.244	-2.262	-2.284	-2.304	-2.324	-2.345	-2.366	-2.388	-2.409	-2.430	-2.451	-2.472	-2.494	-2.515	-2.534	-2.554	-2.574	-2.592	-2.612	-2.630	-2.648	-2.665	-2.680	-2.696	-2.711	-2.726	-2.738	-2.751	-2.762	-2.772	-2.782	-2.790	-2.799	-2.806	-2.810	-2.815	-2.818	-2.821	-2.822	-2.822	-2.821	-2.820	-2.818	-2.812	-2.809	-2.804	-2.796	-2.789	-2.780	-2.771	-2.761	-2.750	-2.738	-2.725	-2.711	-2.698	-2.684	-2.669	-2.652	-2.636	-2.620	-2.602	-2.586	-2.569	-2.551	-2.532	-2.515	-2.499	-2.480	-2.462	-2.446	-2.430	-2.412	-2.396	-2.380	-2.365	-2.350	-2.335	-2.321	-2.309	-2.296	-2.285	-2.275	-2.265	-2.256	-2.249	-2.241	-2.235	-2.231	-2.228	-2.224	-2.222	-2.222	-2.224	-2.225	-2.228	-2.230	-2.235	-2.241	-2.248	-2.254	-2.262	-2.272	-2.280	-2.291	-2.301	-2.314	-2.325	-2.338	-2.349	-2.362	-2.375	-2.388	-2.401	-2.414	-2.428	-2.440	-2.454	-2.465	-2.476	-2.488	-2.499	-2.509	-2.519	-2.526	-2.535	-2.541	-2.548	-2.552	-2.556	-2.559	-2.560	-2.561	-2.561	-2.558	-2.555	-2.551	-2.545	-2.538	-2.529	-2.520	-2.509	-2.498	-2.484	-2.469	-2.454	-2.436	-2.419	-2.400	-2.380	-2.359	-2.336	-2.314	-2.290	-2.264	-2.240	-2.214	-2.188	-2.160	-2.132	-2.105	-2.076	-2.047	-2.020	-1.990	-1.961	-1.932	-1.904	-1.875	-1.845	-1.818	-1.789	-1.760	-1.732	-1.705	-1.679	-1.651	-1.626	-1.600	-1.576	-1.552	-1.529	-1.506	-1.484	-1.464	-1.442	-1.422	-1.404	-1.386	-1.368	-1.351	-1.336	-1.321	-1.308	-1.294	-1.281	-1.269	-1.258	-1.249	-1.239	-1.230	-1.222	-1.215	-1.209	-1.202	-1.198	-1.192	-1.188	-1.184	-1.182	-1.179	-1.176	-1.174	-1.172	-1.172	-1.171	-1.171	-1.171	-1.171	-1.171	-1.171	-1.171	-1.172	-1.172	-1.174	-1.174	-1.174	-1.174	-1.174	-1.174	-1.174	-1.172	-1.172	-1.171	-1.169	-1.166	-1.164	-1.160	-1.156	-1.151	-1.148	-1.141	-1.135	-1.128	-1.120	-1.112	-1.102	-1.092	-1.081	-1.070	-1.058	-1.044	-1.031	-1.016	-1.000	-0.985	-0.968	-0.950	-0.931	-0.911	-0.892	-0.870	-0.850	-0.828	-0.805	-0.781	-0.756	-0.734	-0.709	-0.682	-0.658	-0.631	-0.604	-0.578	-0.551	-0.524	-0.498	-0.470	-0.444	-0.416	-0.389	-0.362	-0.336	-0.310	-0.284	-0.258	-0.234	-0.209	-0.184	-0.161	-0.139	-0.118	-0.096	-0.075	-0.055	-0.036	-0.019	-0.002	0.014	0.029	0.041	0.055	0.066	0.078	0.088	0.095	0.102	0.109	0.114	0.118	0.121	0.121	0.122	0.121	0.120	0.118	0.115	0.110	0.105	0.099	0.090	0.082	0.074	0.065	0.055	0.044	0.034	0.021	0.010	-0.002	-0.015	-0.029	-0.042	-0.055	-0.068	-0.081	-0.094	-0.106	-0.120	-0.131	-0.144	-0.155	-0.166	-0.178	-0.188	-0.198	-0.205	-0.214	-0.221	-0.228	-0.232	-0.239	-0.242	-0.246	-0.249	-0.250	-0.251	-0.250	-0.249	-0.246	-0.242	-0.239	-0.232	-0.228	-0.221	-0.212	-0.205	-0.196	-0.186	-0.176	-0.165	-0.154	-0.141	-0.129	-0.118	-0.104	-0.091	-0.076	-0.064	-0.050	-0.036	-0.024	-0.010	0.002	0.016	0.028	0.040	0.050	0.061	0.071	0.080	0.088	0.096	0.102	0.108	0.112	0.116	0.119	0.121	0.122	0.121	0.119	0.118	0.114	0.108	0.102	0.094	0.086	0.078	0.066	0.054	0.040	0.026	0.011	-0.005	-0.021	-0.040	-0.058	-0.076	-0.098	-0.119	-0.140	-0.161	-0.184	-0.208	-0.230	-0.254	-0.278	-0.302	-0.326	-0.350	-0.374	-0.398	-0.422	-0.446	-0.469	-0.492	-0.515	-0.538	-0.559	-0.580	-0.601	-0.621	-0.641	-0.659	-0.678	-0.694	-0.710	-0.725	-0.740	-0.754	-0.765	-0.778	-0.789	-0.798	-0.806	-0.814	-0.820	-0.826	-0.831	-0.835	-0.836	-0.839	-0.839	-0.839	-0.839	-0.835	-0.834	-0.829	-0.824	-0.820	-0.812	-0.806	-0.798	-0.791	-0.781	-0.772	-0.762	-0.752	-0.741	-0.731	-0.720	-0.709	-0.696	-0.685	-0.674	-0.662	-0.650	-0.639	-0.629	-0.616	-0.606	-0.596	-0.586	-0.578	-0.568	-0.560	-0.552	-0.546	-0.540	-0.534	-0.530	-0.526	-0.524	-0.522	-0.521	-0.521	-0.521	-0.524	-0.528	-0.530	-0.536	-0.541	-0.549	-0.556	-0.565	-0.575	-0.585	-0.598	-0.609	-0.621	-0.636	-0.651	-0.665	-0.681	-0.698	-0.714	-0.731	-0.748	-0.766	-0.785	-0.802	-0.820	-0.839	-0.856	-0.875	-0.892	-0.911	-0.928	-0.945	-0.962	-0.979	-0.994	-1.010	-1.024	-1.039	-1.052	-1.065	-1.078	-1.089	-1.099	-1.109	-1.118	-1.126	-1.132	-1.140	-1.145	-1.149	-1.154	-1.156	-1.159	-1.160	-1.160	-1.160	-1.159	-1.158	-1.155	-1.151	-1.148	-1.142	-1.138	-1.132	-1.125	-1.118	-1.111	-1.104	-1.096	-1.086	-1.079	-1.070	-1.059	-1.050	-1.040	-1.030	-1.019	-1.008	-0.998	-0.986	-0.975	-0.964	-0.952	-0.941	-0.929	-0.916	-0.905	-0.894	-0.882	-0.870	-0.859	-0.846	-0.834	-0.824	-0.811	-0.800	-0.788	-0.776	-0.765	-0.752	-0.742	-0.731	-0.720	-0.709	-0.699	-0.688	-0.678	-0.668	-0.658	-0.649	-0.639	-0.630	-0.622	-0.614	-0.606	-0.599	-0.592	-0.586	-0.580	-0.575	-0.570	-0.566	-0.562	-0.559	-0.556	-0.554	-0.552	-0.551	-0.551	-0.551	-0.551	-0.552	-0.555	-0.558	-0.560	-0.564	-0.568	-0.572	-0.578	-0.584	-0.589	-0.595	-0.601	-0.608	-0.614	-0.621	-0.628	-0.635	-0.642	-0.650	-0.658	-0.665	-0.671	-0.679	-0.684	-0.691	-0.696	-0.701	-0.705	-0.710	-0.714	-0.716	-0.718	-0.719	-0.720	-0.719	-0.718	-0.716	-0.712	-0.708	-0.702	-0.698	-0.691	-0.684	-0.675	-0.666	-0.656	-0.645	-0.632	-0.620	-0.608	-0.592	-0.578	-0.561	-0.546	-0.529	-0.512	-0.494	-0.476	-0.458	-0.440	-0.421	-0.402	-0.384	-0.366	-0.348	-0.329	-0.312	-0.295	-0.278	-0.261	-0.246	-0.230	-0.215	-0.202	-0.190	-0.179	-0.168	-0.158	-0.149	-0.141	-0.135	-0.130	-0.126	-0.122	-0.121	-0.121	-0.122	-0.124	-0.129	-0.134	-0.139	-0.146	-0.155	-0.165	-0.175	-0.188	-0.200	-0.214	-0.229	-0.245	-0.261	-0.278	-0.295	-0.314	-0.334	-0.352	-0.372	-0.392	-0.412	-0.434	-0.454	-0.474	-0.492	-0.512	-0.531	-0.551	-0.570	-0.589	-0.605	-0.621	-0.638	-0.651	-0.665	-0.679	-0.691	-0.701	-0.711	-0.720	-0.728	-0.734	-0.739	-0.744	-0.746	-0.748	-0.748	-0.746	-0.744	-0.740	-0.735	-0.729	-0.721	-0.714	-0.704	-0.694	-0.681	-0.669	-0.655	-0.641	-0.625	-0.610	-0.594	-0.578	-0.559	-0.540	-0.521	-0.502	-0.484	-0.464	-0.445	-0.425	-0.405	-0.385	-0.366	-0.346	-0.329	-0.309	-0.291	-0.272	-0.256	-0.239	-0.222	-0.206	-0.192	-0.178	-0.164	-0.151	-0.141	-0.130	-0.121	-0.112	-0.104	-0.098	-0.091	-0.086	-0.084	-0.080	-0.078	-0.076	-0.078	-0.079	-0.081	-0.084	-0.086	-0.091	-0.098	-0.104	-0.111	-0.120	-0.129	-0.138	-0.149	-0.159	-0.170	-0.182	-0.195	-0.208	-0.220	-0.234	-0.249	-0.262	-0.278	-0.291	-0.306	-0.321	-0.336	-0.350	-0.365	-0.380	-0.394	-0.408	-0.422	-0.435	-0.449	-0.461	-0.474	-0.486	-0.498	-0.510	-0.520	-0.530	-0.540	-0.549	-0.559	-0.566	-0.574	-0.580	-0.588	-0.592	-0.598	-0.602	-0.608	-0.610	-0.614	-0.615	-0.618	-0.618	-0.619	-0.618	-0.618	-0.616	-0.615	-0.612	-0.610	-0.608	-0.604	-0.600	-0.596	-0.592	-0.588	-0.584	-0.579	-0.574	-0.568	-0.564	-0.558	-0.552	-0.546	-0.541	-0.535	-0.530	-0.522	-0.518	-0.512	-0.506	-0.501	-0.495	-0.490	-0.486	-0.481	-0.478	-0.472	-0.469	-0.465	-0.461	-0.458	-0.455	-0.452	-0.450	-0.449	-0.448	-0.446	-0.445	-0.444	-0.445	-0.445	-0.445	-0.446	-0.448	-0.450	-0.451	-0.455	-0.458	-0.461	-0.465	-0.469	-0.472	-0.478	-0.482	-0.488	-0.494	-0.500	-0.506	-0.512	-0.520	-0.528	-0.534	-0.542	-0.550	-0.559	-0.568	-0.578	-0.586	-0.595	-0.604	-0.612	-0.622	-0.631	-0.641	-0.651	-0.660	-0.669	-0.679	-0.688	-0.696	-0.704	-0.714	-0.722	-0.730	-0.738	-0.746	-0.754	-0.761	-0.768	-0.774	-0.780	-0.786	-0.791	-0.798	-0.801	-0.806	-0.811	-0.814	-0.818	-0.821	-0.824	-0.825	-0.828	-0.830	-0.831	-0.832	-0.834	-0.834	-0.835	-0.835	-0.836	-0.836	-0.838	-0.836	-0.836	-0.838	-0.838	-0.839	-0.839	-0.840	-0.841	-0.842	-0.845	-0.846	-0.849	-0.851	-0.855	-0.859	-0.862	-0.869	-0.872	-0.880	-0.886	-0.894	-0.902	-0.911	-0.921	-0.930	-0.941	-0.954	-0.966	-0.980	-0.994	-1.009	-1.024	-1.040	-1.058	-1.074	-1.091	-1.110	-1.130	-1.150	-1.170	-1.191	-1.212	-1.234	-1.256	-1.280	-1.302	-1.325	-1.350	-1.372	-1.396	-1.420	-1.444	-1.468	-1.491	-1.515	-1.538	-1.561	-1.585	-1.608	-1.629	-1.650	-1.671	-1.691	-1.711	-1.730	-1.749	-1.766	-1.784	-1.800	-1.814	-1.829	-1.842	-1.855	-1.866	-1.876	-1.886	-1.895	-1.902	-1.909	-1.915	-1.919	-1.922	-1.924	-1.926	-1.928	-1.926	-1.925	-1.922	-1.920	-1.915	-1.911	-1.906	-1.900	-1.894	-1.886	-1.879	-1.869	-1.861	-1.852	-1.841	-1.832	-1.822	-1.814	-1.804	-1.794	-1.782	-1.774	-1.765	-1.755	-1.746	-1.739	-1.729	-1.722	-1.715	-1.708	-1.702	-1.698	-1.692	-1.689	-1.686	-1.684	-1.682	-1.681	-1.682	-1.684	-1.685	-1.689	-1.692	-1.698	-1.702	-1.711	-1.718	-1.728	-1.736	-1.746	-1.758	-1.770	-1.782	-1.796	-1.810	-1.826	-1.842	-1.859	-1.875	-1.894	-1.912	-1.930	-1.949	-1.969	-1.989	-2.009	-2.029	-2.050	-2.071	-2.091	-2.114	-2.134	-2.156	-2.178	-2.198	-2.219	-2.240	-2.261	-2.281	-2.302	-2.321	-2.340	-2.359	-2.379	-2.395	-2.414	-2.431	-2.446	-2.462	-2.478	-2.491	-2.505	-2.518	-2.529	-2.541	-2.551	-2.560	-2.569	-2.576	-2.582	-2.589	-2.592	-2.598	-2.600	-2.600	-2.601	-2.601	-2.599	-2.596	-2.594	-2.588	-2.582	-2.576	-2.569	-2.561	-2.551	-2.541	-2.530	-2.518	-2.506	-2.492	-2.479	-2.464	-2.449	-2.434	-2.416	-2.401	-2.384	-2.366	-2.349	-2.331	-2.314	-2.296	-2.279	-2.261	-2.244	-2.226	-2.210	-2.194	-2.179	-2.164	-2.149	-2.134	-2.120	-2.108	-2.096	-2.085	-2.075	-2.066	-2.059	-2.051	-2.045	-2.040	-2.036	-2.033	-2.031	-2.031	-2.033	-2.034	-2.036	-2.041	-2.045	-2.051	-2.059	-2.068	-2.075	-2.085	-2.096	-2.108	-2.120	-2.132	-2.145	-2.160	-2.174	-2.189	-2.204	-2.220	-2.236	-2.250	-2.266	-2.282	-2.298	-2.312	-2.329	-2.342	-2.356	-2.371	-2.385	-2.398	-2.409	-2.420	-2.430	-2.439	-2.448	-2.455	-2.461	-2.466	-2.470	-2.474	-2.476	-2.476	-2.476	-2.475	-2.472	-2.468	-2.464	-2.458	-2.450	-2.442	-2.432	-2.421	-2.410	-2.398	-2.384	-2.368	-2.352	-2.336	-2.319	-2.300	-2.280	-2.260	-2.240	-2.218	-2.196	-2.174	-2.151	-2.129	-2.105	-2.081	-2.056	-2.033	-2.007	-1.984	-1.959	-1.935	-1.911	-1.886	-1.862	-1.839	-1.815	-1.791	-1.769	-1.746	-1.724	-1.701	-1.681	-1.660	-1.640	-1.621	-1.601	-1.584	-1.565	-1.549	-1.531	-1.516	-1.501	-1.486	-1.472	-1.460	-1.449	-1.436	-1.425	-1.415	-1.406	-1.398	-1.390	-1.381	-1.375	-1.370	-1.362	-1.359	-1.354	-1.349	-1.345	-1.341	-1.339	-1.336	-1.334	-1.331	-1.331	-1.329	-1.329	-1.328	-1.326	-1.325	-1.324	-1.324	-1.322	-1.322	-1.321	-1.321	-1.319	-1.319	-1.316	-1.316	-1.314	-1.311	-1.309	-1.306	-1.302	-1.299	-1.296	-1.291	-1.286	-1.280	-1.275	-1.269	-1.262	-1.255	-1.248	-1.240	-1.231	-1.222	-1.214	-1.202	-1.192	-1.181	-1.171	-1.159	-1.146	-1.134	-1.121	-1.108	-1.094	-1.080	-1.065	-1.051	-1.036	-1.020	-1.005	-0.990	-0.972	-0.958	-0.941	-0.925	-0.909	-0.892	-0.876	-0.860	-0.844	-0.829	-0.814	-0.799	-0.782	-0.769	-0.752	-0.739	-0.725	-0.710	-0.698	-0.685	-0.671	-0.659	-0.649	-0.636	-0.625	-0.615	-0.604	-0.596	-0.586	-0.578	-0.570	-0.562	-0.556	-0.550	-0.545	-0.540	-0.535	-0.530	-0.528	-0.524	-0.522	-0.520	-0.518	-0.516	-0.516	-0.515	-0.515	-0.515	-0.515	-0.518	-0.518	-0.519	-0.521	-0.524	-0.525	-0.528	-0.530	-0.531	-0.534	-0.538	-0.540	-0.542	-0.544	-0.546	-0.549	-0.551	-0.552	-0.554	-0.555	-0.556	-0.556	-0.556	-0.558	-0.556	-0.556	-0.555	-0.552	-0.550	-0.549	-0.545	-0.541	-0.536	-0.532	-0.528	-0.521	-0.515	-0.507	-0.501	-0.492	-0.484	-0.475	-0.465	-0.455	-0.445	-0.432	-0.421	-0.410	-0.396	-0.384	-0.370	-0.356	-0.341	-0.326	-0.312	-0.298	-0.282	-0.266	-0.250	-0.235	-0.219	-0.204	-0.188	-0.171	-0.156	-0.141	-0.126	-0.110	-0.095	-0.081	-0.068	-0.054	-0.041	-0.028	-0.016	-0.005	0.006	0.016	0.025	0.034	0.042	0.050	0.056	0.061	0.066	0.070	0.072	0.075	0.076	0.078	0.078	0.075	0.074	0.070	0.066	0.060	0.054	0.049	0.041	0.031	0.022	0.012	0.001	-0.010	-0.021	-0.034	-0.046	-0.061	-0.074	-0.089	-0.104	-0.119	-0.134	-0.150	-0.166	-0.181	-0.196	-0.212	-0.230	-0.245	-0.260	-0.275	-0.291	-0.305	-0.319	-0.332	-0.346	-0.359	-0.370	-0.382	-0.392	-0.402	-0.411	-0.420	-0.429	-0.436	-0.441	-0.446	-0.451	-0.454	-0.458	-0.460	-0.461	-0.461	-0.459	-0.458	-0.455	-0.452	-0.449	-0.444	-0.438	-0.431	-0.425	-0.418	-0.409	-0.400	-0.391	-0.382	-0.372	-0.361	-0.350	-0.340	-0.329	-0.318	-0.305	-0.295	-0.284	-0.271	-0.261	-0.249	-0.239	-0.228	-0.218	-0.208	-0.198	-0.189	-0.180	-0.172	-0.165	-0.159	-0.152	-0.146	-0.141	-0.138	-0.134	-0.131	-0.130	-0.129	-0.129	-0.129	-0.130	-0.132	-0.136	-0.140	-0.144	-0.149	-0.155	-0.162	-0.169	-0.179	-0.188	-0.196	-0.206	-0.218	-0.229	-0.240	-0.252	-0.264	-0.278	-0.289	-0.302	-0.315	-0.329	-0.342	-0.356	-0.370	-0.382	-0.396	-0.409	-0.422	-0.435	-0.448	-0.459	-0.471	-0.481	-0.492	-0.502	-0.512	-0.520	-0.529	-0.536	-0.542	-0.549	-0.552	-0.559	-0.561	-0.564	-0.565	-0.565	-0.566	-0.564	-0.562	-0.559	-0.555	-0.551	-0.545	-0.539	-0.531	-0.524	-0.515	-0.504	-0.494	-0.484	-0.471	-0.459	-0.445	-0.432	-0.418	-0.402	-0.388	-0.371	-0.356	-0.340	-0.322	-0.306	-0.290	-0.272	-0.256	-0.239	-0.222	-0.205	-0.189	-0.172	-0.156	-0.140	-0.125	-0.110	-0.096	-0.082	-0.069	-0.056	-0.045	-0.032	-0.022	-0.011	-0.004	0.005	0.012	0.019	0.025	0.030	0.034	0.036	0.038	0.039	0.039	0.038	0.036	0.034	0.030	0.025	0.020	0.014	0.006	-0.002	-0.011	-0.020	-0.031	-0.042	-0.054	-0.068	-0.080	-0.094	-0.108	-0.121	-0.138	-0.152	-0.169	-0.184	-0.200	-0.216	-0.232	-0.250	-0.266	-0.282	-0.299	-0.315	-0.330	-0.346	-0.361	-0.376	-0.390	-0.405	-0.419	-0.430	-0.444	-0.455	-0.466	-0.476	-0.486	-0.495	-0.504	-0.510	-0.518	-0.522	-0.529	-0.532	-0.536	-0.539	-0.541	-0.541	-0.542	-0.542	-0.541	-0.539	-0.536	-0.534	-0.530	-0.526	-0.521	-0.516	-0.510	-0.504	-0.496	-0.490	-0.482	-0.475	-0.468	-0.460	-0.451	-0.442	-0.436	-0.429	-0.420	-0.411	-0.405	-0.398	-0.391	-0.384	-0.378	-0.371	-0.365	-0.361	-0.355	-0.351	-0.348	-0.344	-0.341	-0.339	-0.336	-0.335	-0.335	-0.335	-0.335	-0.338	-0.339	-0.341	-0.345	-0.349	-0.352	-0.358	-0.365	-0.370	-0.376	-0.385	-0.392	-0.401	-0.410	-0.420	-0.430	-0.440	-0.451	-0.464	-0.475	-0.488	-0.500	-0.511	-0.525	-0.539	-0.552	-0.566	-0.580	-0.595	-0.609	-0.622	-0.638	-0.652	-0.665	-0.680	-0.694	-0.709	-0.721	-0.735	-0.749	-0.761	-0.774	-0.786	-0.798	-0.809	-0.819	-0.828	-0.838	-0.846	-0.854	-0.860	-0.866	-0.871	-0.876	-0.880	-0.881	-0.882	-0.884	-0.884	-0.881	-0.879	-0.875	-0.870	-0.865	-0.858	-0.850	-0.841	-0.831	-0.820	-0.808	-0.795	-0.781	-0.765	-0.750	-0.734	-0.716	-0.698	-0.680	-0.660	-0.640	-0.620	-0.599	-0.578	-0.558	-0.535	-0.514	-0.492	-0.471	-0.451	-0.429	-0.409	-0.389	-0.369	-0.351	-0.331	-0.314	-0.298	-0.281	-0.266	-0.252	-0.239	-0.228	-0.216	-0.206	-0.198	-0.190	-0.185	-0.179	-0.176	-0.174	-0.172	-0.174	-0.175	-0.179	-0.181	-0.188	-0.192	-0.200	-0.209	-0.218	-0.228	-0.239	-0.251	-0.264	-0.278	-0.291	-0.306	-0.321	-0.338	-0.352	-0.370	-0.386	-0.404	-0.419	-0.436	-0.452	-0.470	-0.485	-0.502	-0.518	-0.534	-0.548	-0.562	-0.578	-0.591	-0.602	-0.615	-0.628	-0.638	-0.648	-0.656	-0.666	-0.672	-0.680	-0.685	-0.691	-0.695	-0.699	-0.702	-0.704	-0.705	-0.705	-0.705	-0.705	-0.702	-0.700	-0.698	-0.694	-0.689	-0.684	-0.679	-0.672	-0.666	-0.660	-0.652	-0.645	-0.636	-0.629	-0.620	-0.610	-0.601	-0.591	-0.582	-0.572	-0.561	-0.552	-0.541	-0.531	-0.521	-0.511	-0.501	-0.491	-0.481	-0.471	-0.462	-0.451	-0.442	-0.432	-0.424	-0.415	-0.408	-0.399	-0.390	-0.381	-0.374	-0.366	-0.359	-0.351	-0.344	-0.338	-0.330	-0.324	-0.319	-0.312	-0.308	-0.302	-0.298	-0.292	-0.289	-0.285	-0.280	-0.278	-0.274	-0.271	-0.268	-0.264	-0.262	-0.260	-0.258	-0.255	-0.254	-0.251	-0.251	-0.249	-0.248	-0.248	-0.246	-0.245	-0.244	-0.244	-0.242	-0.242	-0.241	-0.241	-0.240	-0.239	-0.239	-0.238	-0.235	-0.234	-0.234	-0.232	-0.230	-0.229	-0.228	-0.225	-0.222	-0.220	-0.218	-0.216	-0.214	-0.210	-0.208	-0.205	-0.202	-0.199	-0.195	-0.194	-0.190	-0.188	-0.185	-0.181	-0.179	-0.176	-0.174	-0.172	-0.171	-0.169	-0.169	-0.169	-0.169	-0.169	-0.170	-0.172	-0.175	-0.179	-0.184	-0.188	-0.194	-0.201	-0.209	-0.219	-0.229	-0.240	-0.252	-0.266	-0.281	-0.298	-0.315	-0.334	-0.355	-0.376	-0.399	-0.422	-0.448	-0.476	-0.504	-0.534	-0.564	-0.596	-0.629	-0.665	-0.700	-0.738	-0.775	-0.815	-0.855	-0.896	-0.939	-0.981	-1.025	-1.070	-1.115	-1.161	-1.206	-1.254	-1.301	-1.349	-1.396	-1.444	-1.492	-1.540	-1.588	-1.636	-1.684	-1.731	-1.780	-1.826	-1.872	-1.919	-1.965	-2.010	-2.054	-2.099	-2.141	-2.184	-2.228	-2.268	-2.309	-2.349	-2.389	-2.428	-2.464	-2.501	-2.539	-2.574	-2.609	-2.644	-2.676	-2.710	-2.742	-2.774	-2.805	-2.836	-2.866	-2.896	-2.925	-2.955	-2.984	-3.012	-3.041	-3.070	-3.098	-3.125	-3.152	-3.180	-3.208	-3.236	-3.262	-3.290	-3.318	-3.346	-3.374	-3.401	-3.430	-3.458	-3.486	-3.514	-3.541	-3.570	-3.600	-3.629	-3.659	-3.688	-3.716	-3.746	-3.776	-3.806	-3.836	-3.866	-3.898	-3.926	-3.958	-3.988	-4.019	-4.049	-4.079	-4.109	-4.139	-4.169	-4.199	-4.229	-4.256	-4.286	-4.314	-4.344	-4.371	-4.399	-4.426	-4.454	-4.481	-4.508	-4.534	-4.559	-4.584	-4.608	-4.632	-4.656	-4.679	-4.701	-4.722	-4.744	-4.764	-4.782	-4.801	-4.820	-4.838	-4.854	-4.870	-4.884	-4.898	-4.911	-4.922	-4.934	-4.945	-4.954	-4.962	-4.970	-4.975	-4.981	-4.985	-4.989	-4.990	-4.990	-4.990	-4.989	-4.986	-4.981	-4.978	-4.970	-4.962	-4.954	-4.944	-4.932	-4.921	-4.908	-4.894	-4.876	-4.860	-4.842	-4.822	-4.801	-4.780	-4.758	-4.734	-4.709	-4.682	-4.656	-4.629	-4.601	-4.571	-4.541	-4.510	-4.478	-4.446	-4.412	-4.379	-4.345	-4.309	-4.274	-4.238	-4.201	-4.165	-4.128	-4.091	-4.055	-4.018	-3.980	-3.942	-3.906	-3.870	-3.834	-3.796	-3.760	-3.724	-3.690	-3.655	-3.620	-3.588	-3.554	-3.521	-3.490	-3.459	-3.429	-3.400	-3.370	-3.342	-3.316	-3.290	-3.264	-3.240	-3.215	-3.194	-3.171	-3.151	-3.131	-3.112	-3.095	-3.079	-3.061	-3.046	-3.032	-3.019	-3.005	-2.994	-2.981	-2.971	-2.961	-2.950	-2.941	-2.934	-2.924	-2.918	-2.909	-2.901	-2.895	-2.888	-2.881	-2.875	-2.868	-2.862	-2.855	-2.848	-2.841	-2.835	-2.828	-2.820	-2.812	-2.805	-2.798	-2.789	-2.781	-2.771	-2.762	-2.752	-2.742	-2.732	-2.721	-2.711	-2.700	-2.688	-2.676	-2.664	-2.651	-2.639	-2.626	-2.612	-2.600	-2.586	-2.572	-2.559	-2.548	-2.532	-2.519	-2.506	-2.494	-2.480	-2.466	-2.455	-2.441	-2.430	-2.418	-2.406	-2.396	-2.384	-2.374	-2.364	-2.354	-2.344	-2.336	-2.328	-2.319	-2.311	-2.304	-2.296	-2.290	-2.284	-2.278	-2.272	-2.266	-2.261	-2.255	-2.251	-2.246	-2.241	-2.236	-2.232	-2.228	-2.222	-2.218	-2.214	-2.208	-2.202	-2.196	-2.191	-2.185	-2.179	-2.172	-2.165	-2.159	-2.150	-2.141	-2.132	-2.124	-2.114	-2.104	-2.092	-2.081	-2.069	-2.056	-2.042	-2.029	-2.015	-2.000	-1.985	-1.969	-1.951	-1.934	-1.916	-1.898	-1.879	-1.860	-1.840	-1.819	-1.799	-1.778	-1.755	-1.734	-1.711	-1.689	-1.666	-1.644	-1.619	-1.596	-1.572	-1.548	-1.525	-1.501	-1.476	-1.452	-1.429	-1.404	-1.380	-1.356	-1.332	-1.308	-1.284	-1.261	-1.238	-1.215	-1.191	-1.169	-1.148	-1.125	-1.104	-1.084	-1.062	-1.044	-1.024	-1.004	-0.986	-0.969	-0.951	-0.935	-0.919	-0.904	-0.890	-0.876	-0.864	-0.851	-0.840	-0.830	-0.820	-0.812	-0.805	-0.799	-0.792	-0.789	-0.785	-0.782	-0.781	-0.780	-0.781	-0.782	-0.785	-0.788	-0.792	-0.799	-0.804	-0.811	-0.819	-0.828	-0.838	-0.848	-0.859	-0.870	-0.882	-0.898	-0.910	-0.925	-0.940	-0.955	-0.969	-0.985	-1.002	-1.019	-1.035	-1.050	-1.066	-1.082	-1.099	-1.115	-1.130	-1.146	-1.160	-1.175	-1.190	-1.202	-1.215	-1.226	-1.239	-1.249	-1.259	-1.268	-1.276	-1.284	-1.290	-1.296	-1.301	-1.305	-1.306	-1.309	-1.310	-1.309	-1.309	-1.306	-1.304	-1.300	-1.295	-1.289	-1.281	-1.274	-1.265	-1.256	-1.248	-1.236	-1.225	-1.212	-1.201	-1.188	-1.174	-1.160	-1.146	-1.131	-1.116	-1.100	-1.085	-1.070	-1.054	-1.038	-1.021	-1.006	-0.990	-0.976	-0.960	-0.945	-0.931	-0.916	-0.901	-0.889	-0.876	-0.864	-0.851	-0.840	-0.830	-0.819	-0.810	-0.800	-0.792	-0.785	-0.778	-0.771	-0.768	-0.764	-0.759	-0.758	-0.755	-0.754	-0.754	-0.752	-0.755	-0.758	-0.760	-0.762	-0.768	-0.772	-0.778	-0.785	-0.791	-0.799	-0.806	-0.815	-0.825	-0.834	-0.845	-0.855	-0.865	-0.878	-0.889	-0.901	-0.912	-0.925	-0.936	-0.949	-0.962	-0.975	-0.988	-0.999	-1.011	-1.024	-1.036	-1.048	-1.060	-1.071	-1.082	-1.094	-1.105	-1.114	-1.125	-1.134	-1.142	-1.152	-1.160	-1.168	-1.175	-1.181	-1.189	-1.192	-1.198	-1.204	-1.206	-1.210	-1.212	-1.216	-1.218	-1.219	-1.220	-1.220	-1.220	-1.220	-1.219	-1.218	-1.215	-1.211	-1.209	-1.206	-1.202	-1.198	-1.195	-1.190	-1.184	-1.178	-1.172	-1.168	-1.161	-1.154	-1.148	-1.141	-1.135	-1.128	-1.120	-1.112	-1.105	-1.098	-1.091	-1.084	-1.075	-1.069	-1.060	-1.052	-1.045	-1.038	-1.030	-1.021	-1.014	-1.008	-0.999	-0.991	-0.984	-0.976	-0.970	-0.961	-0.955	-0.948	-0.940	-0.934	-0.926	-0.920	-0.912	-0.906	-0.900	-0.894	-0.888	-0.881	-0.876	-0.870	-0.865	-0.859	-0.854	-0.850	-0.844	-0.840	-0.835	-0.830	-0.826	-0.821	-0.819	-0.814	-0.811	-0.808	-0.805	-0.800	-0.798	-0.794	-0.791	-0.789	-0.786	-0.784	-0.781	-0.779	-0.775	-0.772	-0.770	-0.768	-0.765	-0.761	-0.759	-0.755	-0.752	-0.749	-0.746	-0.742	-0.738	-0.734	-0.730	-0.725	-0.722	-0.716	-0.711	-0.706	-0.701	-0.695	-0.689	-0.681	-0.674	-0.668	-0.661	-0.652	-0.645	-0.638	-0.628	-0.619	-0.611	-0.602	-0.592	-0.584	-0.575	-0.565	-0.555	-0.546	-0.538	-0.528	-0.519	-0.510	-0.500	-0.492	-0.482	-0.474	-0.468	-0.459	-0.451	-0.445	-0.440	-0.434	-0.428	-0.424	-0.419	-0.415	-0.412	-0.410	-0.410	-0.409	-0.409	-0.409	-0.411	-0.412	-0.416	-0.420	-0.425	-0.430	-0.438	-0.445	-0.452	-0.462	-0.472	-0.482	-0.495	-0.509	-0.521	-0.536	-0.550	-0.568	-0.584	-0.601	-0.618	-0.636	-0.656	-0.676	-0.696	-0.718	-0.739	-0.761	-0.782	-0.806	-0.829	-0.851	-0.874	-0.898	-0.921	-0.945	-0.969	-0.992	-1.016	-1.039	-1.062	-1.085	-1.108	-1.131	-1.152	-1.174	-1.195	-1.218	-1.238	-1.258	-1.275	-1.294	-1.311	-1.330	-1.346	-1.361	-1.378	-1.391	-1.405	-1.418	-1.430	-1.441	-1.451	-1.461	-1.470	-1.479	-1.486	-1.492	-1.499	-1.504	-1.508	-1.511	-1.515	-1.518	-1.520	-1.521	-1.521	-1.522	-1.522	-1.521	-1.521	-1.520	-1.518	-1.518	-1.515	-1.514	-1.511	-1.510	-1.508	-1.505	-1.502	-1.501	-1.500	-1.499	-1.498	-1.496	-1.495	-1.496	-1.496	-1.498	-1.499	-1.500	-1.504	-1.508	-1.511	-1.515	-1.520	-1.525	-1.531	-1.539	-1.546	-1.555	-1.564	-1.574	-1.584	-1.594	-1.605	-1.618	-1.631	-1.644	-1.658	-1.672	-1.688	-1.704	-1.719	-1.735	-1.752	-1.769	-1.786	-1.804	-1.822	-1.840	-1.859	-1.878	-1.896	-1.915	-1.935	-1.954	-1.972	-1.990	-2.010	-2.029	-2.046	-2.065	-2.081	-2.099	-2.115	-2.131	-2.148	-2.164	-2.178	-2.192	-2.206	-2.220	-2.231	-2.242	-2.254	-2.264	-2.274	-2.281	-2.289	-2.296	-2.302	-2.308	-2.311	-2.315	-2.316	-2.318	-2.319	-2.319	-2.316	-2.315	-2.311	-2.308	-2.302	-2.296	-2.290	-2.282	-2.275	-2.266	-2.256	-2.246	-2.235	-2.224	-2.211	-2.199	-2.186	-2.172	-2.160	-2.146	-2.131	-2.118	-2.104	-2.089	-2.074	-2.060	-2.046	-2.033	-2.019	-2.006	-1.994	-1.982	-1.970	-1.960	-1.950	-1.940	-1.931	-1.924	-1.916	-1.911	-1.906	-1.901	-1.899	-1.896	-1.896	-1.896	-1.898	-1.899	-1.902	-1.908	-1.912	-1.919	-1.926	-1.936	-1.945	-1.956	-1.968	-1.980	-1.994	-2.009	-2.022	-2.040	-2.055	-2.074	-2.092	-2.110	-2.129	-2.149	-2.169	-2.189	-2.208	-2.229	-2.249	-2.270	-2.291	-2.312	-2.331	-2.351	-2.372	-2.392	-2.411	-2.430	-2.449	-2.466	-2.484	-2.501	-2.516	-2.532	-2.548	-2.561	-2.575	-2.588	-2.599	-2.609	-2.619	-2.628	-2.636	-2.644	-2.649	-2.654	-2.658	-2.661	-2.664	-2.665	-2.665	-2.666	-2.664	-2.662	-2.659	-2.656	-2.651	-2.646	-2.640	-2.632	-2.625	-2.618	-2.609	-2.600	-2.590	-2.579	-2.568	-2.558	-2.545	-2.534	-2.521	-2.509	-2.495	-2.482	-2.470	-2.456	-2.442	-2.430	-2.418	-2.405	-2.391	-2.379	-2.368	-2.355	-2.344	-2.332	-2.322	-2.312	-2.302	-2.292	-2.285	-2.276	-2.270	-2.264	-2.258	-2.254	-2.249	-2.248	-2.245	-2.242	-2.242	-2.244	-2.245	-2.248	-2.250	-2.254	-2.259	-2.266	-2.272	-2.280	-2.288	-2.296	-2.306	-2.318	-2.328	-2.339	-2.350	-2.362	-2.375	-2.388	-2.401	-2.414	-2.429	-2.442	-2.456	-2.469	-2.482	-2.495	-2.509	-2.521	-2.532	-2.545	-2.556	-2.566	-2.576	-2.586	-2.595	-2.601	-2.609	-2.615	-2.620	-2.624	-2.626	-2.628	-2.629	-2.629	-2.626	-2.624	-2.620	-2.614	-2.608	-2.601	-2.591	-2.582	-2.570	-2.559	-2.545	-2.530	-2.515	-2.499	-2.481	-2.462	-2.442	-2.421	-2.401	-2.378	-2.355	-2.330	-2.305	-2.280	-2.254	-2.226	-2.200	-2.172	-2.144	-2.116	-2.086	-2.059	-2.029	-2.000	-1.969	-1.940	-1.911	-1.881	-1.851	-1.822	-1.794	-1.765	-1.736	-1.709	-1.680	-1.654	-1.626	-1.600	-1.575	-1.550	-1.526	-1.502	-1.479	-1.456	-1.435	-1.415	-1.395	-1.375	-1.356	-1.339	-1.321	-1.306	-1.291	-1.278	-1.264	-1.251	-1.240	-1.230	-1.220	-1.211	-1.202	-1.196	-1.189	-1.184	-1.180	-1.175	-1.171	-1.169	-1.166	-1.165	-1.164	-1.162	-1.164	-1.165	-1.164	-1.165	-1.168	-1.169	-1.170	-1.172	-1.174	-1.175	-1.176	-1.179	-1.179	-1.181	-1.181	-1.181	-1.181	-1.181	-1.180	-1.179	-1.175	-1.172	-1.169	-1.164	-1.159	-1.154	-1.145	-1.139	-1.130	-1.120	-1.109	-1.098	-1.085	-1.071	-1.056	-1.040	-1.024	-1.006	-0.989	-0.969	-0.949	-0.928	-0.906	-0.882	-0.859	-0.834	-0.809	-0.782	-0.756	-0.729	-0.700	-0.674	-0.644	-0.615	-0.585	-0.556	-0.526	-0.495	-0.465	-0.435	-0.404	-0.374	-0.344	-0.314	-0.284	-0.254	-0.226	-0.198	-0.169	-0.141	-0.114	-0.088	-0.062	-0.038	-0.012	0.011	0.032	0.054	0.075	0.094	0.114	0.130	0.148	0.162	0.176	0.189	0.201	0.212	0.221	0.229	0.236	0.242	0.248	0.250	0.252	0.254	0.254	0.252	0.250	0.246	0.241	0.235	0.229	0.221	0.212	0.202	0.192	0.182	0.170	0.158	0.145	0.130	0.116	0.101	0.086	0.071	0.056	0.039	0.024	0.009	-0.009	-0.024	-0.039	-0.054	-0.069	-0.084	-0.098	-0.112	-0.125	-0.138	-0.149	-0.160	-0.170	-0.179	-0.188	-0.195	-0.201	-0.206	-0.210	-0.214	-0.215	-0.216	-0.218	-0.216	-0.214	-0.211	-0.208	-0.201	-0.195	-0.189	-0.181	-0.172	-0.162	-0.152	-0.141	-0.130	-0.118	-0.105	-0.092	-0.080	-0.066	-0.051	-0.038	-0.022	-0.009	0.005	0.019	0.031	0.045	0.058	0.069	0.080	0.091	0.101	0.111	0.119	0.126	0.131	0.138	0.142	0.145	0.148	0.148	0.148	0.145	0.142	0.138	0.132	0.126	0.118	0.109	0.099	0.086	0.074	0.060	0.045	0.030	0.012	-0.005	-0.024	-0.044	-0.065	-0.084	-0.106	-0.129	-0.151	-0.174	-0.198	-0.221	-0.245	-0.269	-0.292	-0.316	-0.340	-0.364	-0.386	-0.410	-0.431	-0.454	-0.475	-0.496	-0.516	-0.536	-0.554	-0.574	-0.590	-0.606	-0.621	-0.636	-0.650	-0.662	-0.674	-0.684	-0.694	-0.702	-0.710	-0.716	-0.721	-0.725	-0.729	-0.731	-0.731	-0.732	-0.731	-0.729	-0.726	-0.724	-0.719	-0.715	-0.709	-0.702	-0.696	-0.689	-0.680	-0.671	-0.661	-0.651	-0.641	-0.630	-0.619	-0.608	-0.595	-0.584	-0.572	-0.561	-0.549	-0.536	-0.525	-0.514	-0.501	-0.491	-0.479	-0.469	-0.459	-0.449	-0.439	-0.431	-0.422	-0.415	-0.408	-0.402	-0.398	-0.392	-0.388	-0.385	-0.382	-0.381	-0.381	-0.381	-0.384	-0.385	-0.389	-0.392	-0.398	-0.404	-0.410	-0.419	-0.428	-0.436	-0.448	-0.459	-0.470	-0.482	-0.498	-0.512	-0.528	-0.542	-0.560	-0.576	-0.594	-0.612	-0.630	-0.649	-0.669	-0.688	-0.708	-0.726	-0.746	-0.765	-0.785	-0.805	-0.824	-0.844	-0.862	-0.881	-0.898	-0.916	-0.932	-0.950	-0.966	-0.982	-0.998	-1.011	-1.024	-1.036	-1.050	-1.061	-1.071	-1.081	-1.090	-1.098	-1.105	-1.111	-1.116	-1.121	-1.126	-1.129	-1.131	-1.132	-1.132	-1.132	-1.131	-1.130	-1.128	-1.125	-1.122	-1.118	-1.112	-1.109	-1.102	-1.096	-1.090	-1.084	-1.076	-1.068	-1.061	-1.052	-1.045	-1.036	-1.026	-1.019	-1.009	-1.000	-0.991	-0.981	-0.972	-0.962	-0.952	-0.942	-0.934	-0.924	-0.915	-0.905	-0.896	-0.886	-0.878	-0.869	-0.860	-0.850	-0.842	-0.834	-0.825	-0.818	-0.808	-0.801	-0.792	-0.786	-0.778	-0.771	-0.764	-0.759	-0.752	-0.746	-0.741	-0.736	-0.731	-0.726	-0.722	-0.719	-0.716	-0.712	-0.711	-0.710	-0.708	-0.708	-0.709	-0.709	-0.710	-0.710	-0.712	-0.715	-0.718	-0.721	-0.726	-0.730	-0.735	-0.741	-0.748	-0.754	-0.760	-0.768	-0.775	-0.784	-0.791	-0.800	-0.809	-0.818	-0.826	-0.836	-0.845	-0.855	-0.864	-0.874	-0.882	-0.891	-0.899	-0.908	-0.915	-0.921	-0.929	-0.934	-0.939	-0.944	-0.948	-0.950	-0.951	-0.952	-0.952	-0.952	-0.950	-0.948	-0.945	-0.939	-0.934	-0.928	-0.920	-0.911	-0.901	-0.890	-0.880	-0.866	-0.854	-0.839	-0.825	-0.810	-0.792	-0.776	-0.759	-0.741	-0.722	-0.705	-0.686	-0.668	-0.649	-0.630	-0.611	-0.591	-0.574	-0.555	-0.539	-0.521	-0.504	-0.488	-0.472	-0.459	-0.445	-0.432	-0.421	-0.409	-0.400	-0.391	-0.384	-0.378	-0.374	-0.370	-0.366	-0.365	-0.365	-0.368	-0.370	-0.374	-0.379	-0.385	-0.392	-0.400	-0.411	-0.421	-0.434	-0.445	-0.460	-0.474	-0.490	-0.505	-0.521	-0.539	-0.556	-0.575	-0.594	-0.611	-0.630	-0.649	-0.669	-0.688	-0.706	-0.725	-0.742	-0.760	-0.778	-0.794	-0.810	-0.825	-0.840	-0.854	-0.866	-0.879	-0.891	-0.901	-0.910	-0.918	-0.925	-0.931	-0.936	-0.940	-0.942	-0.944	-0.944	-0.944	-0.941	-0.938	-0.932	-0.928	-0.921	-0.914	-0.905	-0.895	-0.884	-0.874	-0.860	-0.848	-0.832	-0.818	-0.802	-0.785	-0.768	-0.750	-0.732	-0.714	-0.695	-0.676	-0.655	-0.636	-0.616	-0.596	-0.576	-0.556	-0.538	-0.516	-0.498	-0.479	-0.460	-0.441	-0.424	-0.406	-0.390	-0.374	-0.358	-0.344	-0.329	-0.316	-0.304	-0.292	-0.282	-0.271	-0.264	-0.255	-0.249	-0.242	-0.239	-0.235	-0.232	-0.230	-0.229	-0.230	-0.230	-0.232	-0.238	-0.241	-0.246	-0.252	-0.259	-0.268	-0.275	-0.284	-0.295	-0.305	-0.318	-0.329	-0.342	-0.356	-0.370	-0.384	-0.399	-0.414	-0.428	-0.444	-0.459	-0.475	-0.491	-0.506	-0.522	-0.538	-0.552	-0.569	-0.584	-0.596	-0.612	-0.626	-0.639	-0.651	-0.664	-0.676	-0.688	-0.699	-0.709	-0.718	-0.726	-0.734	-0.741	-0.749	-0.754	-0.760	-0.764	-0.769	-0.771	-0.774	-0.775	-0.775	-0.775	-0.775	-0.774	-0.771	-0.769	-0.766	-0.761	-0.756	-0.751	-0.746	-0.739	-0.732	-0.725	-0.718	-0.710	-0.701	-0.694	-0.684	-0.675	-0.666	-0.656	-0.646	-0.636	-0.626	-0.618	-0.608	-0.596	-0.588	-0.578	-0.568	-0.559	-0.549	-0.540	-0.530	-0.521	-0.512	-0.505	-0.496	-0.490	-0.482	-0.475	-0.469	-0.462	-0.458	-0.452	-0.449	-0.444	-0.440	-0.438	-0.435	-0.432	-0.431	-0.430	-0.431	-0.430	-0.431	-0.432	-0.434	-0.436	-0.440	-0.442	-0.446	-0.451	-0.456	-0.461	-0.468	-0.474	-0.481	-0.488	-0.495	-0.502	-0.511	-0.519	-0.528	-0.536	-0.546	-0.555	-0.565	-0.574	-0.584	-0.594	-0.602	-0.612	-0.622	-0.632	-0.641	-0.650	-0.660	-0.669	-0.678	-0.686	-0.695	-0.702	-0.710	-0.718	-0.726	-0.732	-0.739	-0.745	-0.751	-0.756	-0.761	-0.766	-0.771	-0.774	-0.778	-0.781	-0.784	-0.786	-0.789	-0.790	-0.792	-0.794	-0.795	-0.796	-0.798	-0.798	-0.799	-0.799	-0.800	-0.801	-0.800	-0.801	-0.801	-0.802	-0.804	-0.804	-0.805	-0.808	-0.809	-0.810	-0.812	-0.816	-0.819	-0.822	-0.826	-0.830	-0.835	-0.841	-0.848	-0.854	-0.860	-0.868	-0.876	-0.885	-0.895	-0.905	-0.916	-0.926	-0.939	-0.951	-0.964	-0.979	-0.992	-1.009	-1.024	-1.039	-1.055	-1.072	-1.090	-1.108	-1.125	-1.145	-1.164	-1.182	-1.202	-1.222	-1.242	-1.262	-1.284	-1.305	-1.325	-1.346	-1.366	-1.388	-1.410	-1.430	-1.451	-1.471	-1.491	-1.511	-1.531	-1.551	-1.570	-1.588	-1.606	-1.624	-1.641	-1.658	-1.674	-1.690	-1.704	-1.718	-1.730	-1.742	-1.755	-1.765	-1.775	-1.785	-1.792	-1.800	-1.808	-1.812	-1.818	-1.822	-1.825	-1.828	-1.829	-1.830	-1.830	-1.829	-1.828	-1.825	-1.822	-1.820	-1.816	-1.812	-1.806	-1.801	-1.795	-1.790	-1.782	-1.775	-1.768	-1.761	-1.754	-1.748	-1.740	-1.731	-1.725	-1.719	-1.711	-1.705	-1.699	-1.694	-1.689	-1.684	-1.680	-1.676	-1.675	-1.671	-1.671	-1.670	-1.670	-1.672	-1.674	-1.676	-1.680	-1.685	-1.689	-1.695	-1.702	-1.711	-1.720	-1.729	-1.739	-1.750	-1.762	-1.775	-1.789	-1.802	-1.819	-1.834	-1.850	-1.868	-1.884	-1.902	-1.921	-1.939	-1.958	-1.978	-1.998	-2.015	-2.035	-2.055	-2.076	-2.096	-2.115	-2.135	-2.155	-2.174	-2.194	-2.212	-2.232	-2.250	-2.269	-2.286	-2.305	-2.320	-2.338	-2.354	-2.370	-2.385	-2.399	-2.414	-2.426	-2.438	-2.451	-2.462	-2.472	-2.484	-2.492	-2.502	-2.509	-2.518	-2.525	-2.530	-2.535	-2.540	-2.545	-2.548	-2.549	-2.551	-2.552	-2.552	-2.551	-2.551	-2.550	-2.548	-2.545	-2.540	-2.536	-2.531	-2.525	-2.519	-2.512	-2.506	-2.499	-2.490	-2.482	-2.472	-2.465	-2.455	-2.445	-2.436	-2.426	-2.415	-2.405	-2.394	-2.384	-2.374	-2.362	-2.352	-2.341	-2.331	-2.322	-2.312	-2.302	-2.294	-2.284	-2.276	-2.269	-2.261	-2.252	-2.246	-2.241	-2.236	-2.231	-2.228	-2.225	-2.224	-2.221	-2.220	-2.221	-2.221	-2.222	-2.225	-2.230	-2.232	-2.238	-2.244	-2.250	-2.258	-2.265	-2.272	-2.281	-2.291	-2.300	-2.311	-2.321	-2.331	-2.342	-2.355	-2.366	-2.379	-2.390	-2.402	-2.415	-2.426	-2.439	-2.450	-2.462	-2.474	-2.484	-2.495	-2.505	-2.514	-2.522	-2.530	-2.538	-2.544	-2.550	-2.555	-2.559	-2.561	-2.562	-2.564	-2.564	-2.562	-2.560	-2.558	-2.554	-2.549	-2.542	-2.534	-2.526	-2.518	-2.506	-2.495	-2.481	-2.469	-2.454	-2.438	-2.422	-2.405	-2.386	-2.366	-2.348	-2.328	-2.306	-2.284	-2.262	-2.239	-2.216	-2.191	-2.169	-2.144	-2.120	-2.095	-2.070	-2.046	-2.020	-1.995	-1.971	-1.948	-1.922	-1.899	-1.875	-1.852	-1.829	-1.806	-1.785	-1.764	-1.742	-1.721	-1.702	-1.684	-1.665	-1.648	-1.630	-1.615	-1.599	-1.584	-1.570	-1.556	-1.545	-1.532	-1.522	-1.511	-1.502	-1.495	-1.486	-1.479	-1.472	-1.468	-1.461	-1.458	-1.454	-1.450	-1.448	-1.444	-1.442	-1.440	-1.440	-1.439	-1.438	-1.436	-1.436	-1.436	-1.438	-1.436	-1.438	-1.439	-1.439	-1.439	-1.438	-1.439	-1.438	-1.438	-1.438	-1.436	-1.435	-1.434	-1.431	-1.429	-1.428	-1.424	-1.419	-1.415	-1.411	-1.408	-1.401	-1.394	-1.389	-1.381	-1.374	-1.365	-1.358	-1.349	-1.339	-1.329	-1.319	-1.308	-1.296	-1.284	-1.272	-1.259	-1.246	-1.234	-1.219	-1.205	-1.190	-1.174	-1.159	-1.144	-1.126	-1.111	-1.094	-1.076	-1.060	-1.042	-1.026	-1.008	-0.990	-0.974	-0.956	-0.938	-0.921	-0.904	-0.885	-0.869	-0.851	-0.835	-0.818	-0.800	-0.784	-0.768	-0.751	-0.735	-0.719	-0.705	-0.689	-0.674	-0.661	-0.646	-0.632	-0.619	-0.608	-0.595	-0.582	-0.572	-0.561	-0.551	-0.540	-0.532	-0.524	-0.515	-0.507	-0.500	-0.495	-0.488	-0.482	-0.479	-0.474	-0.470	-0.468	-0.465	-0.462	-0.460	-0.459	-0.458	-0.458	-0.458	-0.458	-0.458	-0.459	-0.459	-0.460	-0.462	-0.465	-0.465	-0.469	-0.470	-0.471	-0.472	-0.475	-0.476	-0.478	-0.479	-0.481	-0.480	-0.481	-0.482	-0.482	-0.481	-0.480	-0.479	-0.476	-0.474	-0.470	-0.466	-0.461	-0.456	-0.450	-0.445	-0.438	-0.430	-0.422	-0.414	-0.405	-0.395	-0.385	-0.374	-0.364	-0.350	-0.339	-0.325	-0.312	-0.299	-0.284	-0.271	-0.256	-0.242	-0.226	-0.212	-0.198	-0.182	-0.169	-0.154	-0.140	-0.126	-0.112	-0.099	-0.085	-0.074	-0.061	-0.050	-0.040	-0.029	-0.020	-0.011	-0.002	0.006	0.012	0.018	0.022	0.026	0.030	0.032	0.034	0.036	0.035	0.034	0.032	0.029	0.026	0.021	0.015	0.010	0.002	-0.004	-0.012	-0.021	-0.030	-0.040	-0.051	-0.062	-0.074	-0.085	-0.098	-0.110	-0.122	-0.135	-0.149	-0.162	-0.175	-0.188	-0.201	-0.215	-0.226	-0.240	-0.252	-0.265	-0.276	-0.289	-0.300	-0.311	-0.322	-0.331	-0.341	-0.351	-0.359	-0.366	-0.375	-0.380	-0.388	-0.392	-0.398	-0.402	-0.405	-0.409	-0.411	-0.415	-0.415	-0.416	-0.416	-0.416	-0.415	-0.414	-0.412	-0.410	-0.408	-0.404	-0.401	-0.396	-0.392	-0.389	-0.384	-0.378	-0.372	-0.366	-0.361	-0.355	-0.350	-0.344	-0.336	-0.330	-0.325	-0.319	-0.312	-0.306	-0.300	-0.294	-0.289	-0.284	-0.279	-0.274	-0.269	-0.264	-0.260	-0.256	-0.252	-0.250	-0.248	-0.245	-0.242	-0.242	-0.241	-0.241	-0.241	-0.241	-0.242	-0.245	-0.245	-0.249	-0.251	-0.256	-0.260	-0.265	-0.270	-0.275	-0.282	-0.289	-0.295	-0.304	100.000	5.000	2.000	1.000	4.000	0.000	0.000	0.000	0.000	0.000	0.000	0.000	0.000	0.000	0.000	0.000	0.000	0.000	-2.879	-2.902	-2.925	-2.949	-2.969	-2.989	-3.009	-3.026	-3.044	-3.059	-3.074	-3.089	-3.102	-3.115	-3.128	-3.139	-3.149	-3.159	-3.168	-3.176	-3.184	-3.191	-3.199	-3.206	-3.212	-3.218	-3.222	-3.229	-3.234	-3.239	-3.245	-3.249	-3.255	-3.260	-3.265	-3.270	-3.275	-3.280	-3.286	-3.291	-3.298	-3.304	-3.310	-3.316	-3.322	-3.330	-3.336	-3.345	-3.352	-3.361	-3.369	-3.378	-3.386	-3.396	-3.406	-3.415	-3.426	-3.436	-3.448	-3.458	-3.470	-3.482	-3.495	-3.509	-3.521	-3.535	-3.549	-3.564	-3.579	-3.594	-3.609	-3.625	-3.641	-3.659	-3.675	-3.691	-3.710	-3.728	-3.746	-3.764	-3.782	-3.801	-3.820	-3.840	-3.860	-3.879	-3.898	-3.918	-3.936	-3.956	-3.976	-3.994	-4.012	-4.031	-4.049	-4.066	-4.084	-4.100	-4.116	-4.132	-4.145	-4.160	-4.174	-4.186	-4.198	-4.209	-4.218	-4.226	-4.235	-4.241	-4.248	-4.251	-4.255	-4.258	-4.258	-4.258	-4.256	-4.254	-4.250	-4.245	-4.239	-4.231	-4.224	-4.214	-4.204	-4.192	-4.180	-4.168	-4.152	-4.138	-4.122	-4.106	-4.090	-4.072	-4.056	-4.037	-4.019	-4.001	-3.982	-3.962	-3.945	-3.926	-3.910	-3.891	-3.875	-3.858	-3.842	-3.828	-3.812	-3.799	-3.785	-3.774	-3.764	-3.754	-3.745	-3.738	-3.730	-3.725	-3.721	-3.719	-3.718	-3.718	-3.718	-3.720	-3.725	-3.730	-3.736	-3.744	-3.754	-3.762	-3.774	-3.786	-3.800	-3.815	-3.829	-3.846	-3.862	-3.879	-3.899	-3.916	-3.936	-3.955	-3.976	-3.995	-4.016	-4.036	-4.056	-4.077	-4.098	-4.118	-4.136	-4.155	-4.172	-4.190	-4.208	-4.224	-4.239	-4.251	-4.265	-4.278	-4.288	-4.298	-4.305	-4.311	-4.318	-4.321	-4.324	-4.325	-4.325	-4.322	-4.320	-4.315	-4.309	-4.300	-4.291	-4.280	-4.268	-4.254	-4.238	-4.222	-4.204	-4.186	-4.165	-4.142	-4.120	-4.095	-4.071	-4.045	-4.018	-3.990	-3.962	-3.932	-3.904	-3.872	-3.842	-3.811	-3.780	-3.750	-3.718	-3.686	-3.654	-3.624	-3.592	-3.561	-3.530	-3.500	-3.471	-3.442	-3.414	-3.388	-3.360	-3.335	-3.310	-3.285	-3.262	-3.240	-3.220	-3.201	-3.182	-3.166	-3.151	-3.136	-3.122	-3.111	-3.101	-3.092	-3.085	-3.079	-3.074	-3.069	-3.068	-3.066	-3.065	-3.066	-3.068	-3.072	-3.076	-3.082	-3.089	-3.098	-3.105	-3.114	-3.124	-3.136	-3.148	-3.160	-3.171	-3.186	-3.199	-3.212	-3.226	-3.240	-3.255	-3.269	-3.284	-3.298	-3.311	-3.325	-3.339	-3.350	-3.364	-3.374	-3.385	-3.395	-3.404	-3.411	-3.419	-3.426	-3.430	-3.434	-3.436	-3.436	-3.436	-3.434	-3.431	-3.426	-3.420	-3.411	-3.402	-3.390	-3.378	-3.364	-3.348	-3.329	-3.310	-3.289	-3.266	-3.241	-3.216	-3.189	-3.160	-3.130	-3.098	-3.066	-3.031	-2.996	-2.960	-2.922	-2.885	-2.845	-2.805	-2.765	-2.724	-2.682	-2.640	-2.599	-2.558	-2.514	-2.471	-2.430	-2.389	-2.346	-2.306	-2.266	-2.228	-2.188	-2.150	-2.114	-2.078	-2.044	-2.010	-1.979	-1.949	-1.919	-1.891	-1.865	-1.840	-1.818	-1.796	-1.776	-1.758	-1.741	-1.726	-1.712	-1.701	-1.690	-1.682	-1.675	-1.669	-1.664	-1.661	-1.660	-1.660	-1.660	-1.662	-1.666	-1.670	-1.676	-1.682	-1.690	-1.696	-1.706	-1.714	-1.724	-1.732	-1.742	-1.751	-1.761	-1.772	-1.781	-1.791	-1.800	-1.809	-1.816	-1.825	-1.832	-1.838	-1.845	-1.849	-1.852	-1.855	-1.859	-1.860	-1.860	-1.858	-1.856	-1.852	-1.849	-1.844	-1.836	-1.829	-1.820	-1.810	-1.799	-1.785	-1.772	-1.758	-1.741	-1.725	-1.708	-1.688	-1.669	-1.648	-1.626	-1.605	-1.581	-1.558	-1.534	-1.509	-1.484	-1.456	-1.431	-1.404	-1.378	-1.350	-1.322	-1.296	-1.269	-1.240	-1.214	-1.186	-1.160	-1.134	-1.108	-1.082	-1.056	-1.032	-1.009	-0.985	-0.962	-0.941	-0.920	-0.900	-0.881	-0.862	-0.845	-0.828	-0.814	-0.799	-0.785	-0.774	-0.762	-0.752	-0.744	-0.736	-0.729	-0.724	-0.720	-0.718	-0.716	-0.715	-0.716	-0.718	-0.721	-0.725	-0.730	-0.736	-0.742	-0.750	-0.759	-0.769	-0.779	-0.790	-0.801	-0.814	-0.826	-0.839	-0.851	-0.864	-0.879	-0.892	-0.905	-0.920	-0.934	-0.946	-0.960	-0.972	-0.985	-0.998	-1.010	-1.020	-1.032	-1.041	-1.051	-1.060	-1.068	-1.072	-1.080	-1.084	-1.088	-1.091	-1.092	-1.092	-1.092	-1.091	-1.089	-1.085	-1.080	-1.075	-1.068	-1.060	-1.050	-1.042	-1.030	-1.019	-1.006	-0.994	-0.980	-0.966	-0.951	-0.934	-0.919	-0.901	-0.885	-0.868	-0.851	-0.834	-0.816	-0.799	-0.782	-0.766	-0.750	-0.734	-0.719	-0.705	-0.690	-0.678	-0.665	-0.652	-0.642	-0.634	-0.625	-0.619	-0.612	-0.608	-0.605	-0.602	-0.601	-0.601	-0.604	-0.608	-0.612	-0.619	-0.626	-0.636	-0.646	-0.660	-0.674	-0.688	-0.705	-0.722	-0.742	-0.762	-0.784	-0.806	-0.830	-0.855	-0.880	-0.908	-0.935	-0.962	-0.992	-1.021	-1.051	-1.084	-1.114	-1.145	-1.178	-1.209	-1.240	-1.272	-1.304	-1.335	-1.368	-1.398	-1.429	-1.459	-1.489	-1.518	-1.546	-1.574	-1.601	-1.628	-1.654	-1.678	-1.701	-1.725	-1.746	-1.768	-1.788	-1.805	-1.822	-1.840	-1.855	-1.869	-1.882	-1.895	-1.905	-1.914	-1.922	-1.929	-1.935	-1.940	-1.942	-1.946	-1.948	-1.948	-1.948	-1.948	-1.945	-1.941	-1.938	-1.932	-1.926	-1.920	-1.914	-1.905	-1.896	-1.889	-1.879	-1.868	-1.858	-1.846	-1.835	-1.822	-1.811	-1.798	-1.786	-1.774	-1.761	-1.748	-1.735	-1.722	-1.709	-1.698	-1.685	-1.672	-1.661	-1.650	-1.639	-1.628	-1.616	-1.606	-1.596	-1.588	-1.579	-1.571	-1.562	-1.555	-1.549	-1.542	-1.538	-1.534	-1.529	-1.526	-1.522	-1.521	-1.520	-1.520	-1.520	-1.520	-1.522	-1.525	-1.529	-1.532	-1.535	-1.540	-1.545	-1.551	-1.559	-1.565	-1.572	-1.580	-1.589	-1.598	-1.606	-1.616	-1.626	-1.636	-1.646	-1.659	-1.669	-1.680	-1.690	-1.701	-1.714	-1.722	-1.734	-1.745	-1.754	-1.764	-1.774	-1.782	-1.791	-1.799	-1.806	-1.814	-1.819	-1.824	-1.829	-1.832	-1.835	-1.836	-1.839	-1.838	-1.838	-1.835	-1.832	-1.828	-1.824	-1.818	-1.811	-1.804	-1.792	-1.784	-1.772	-1.760	-1.748	-1.732	-1.716	-1.701	-1.684	-1.666	-1.648	-1.628	-1.608	-1.588	-1.565	-1.544	-1.521	-1.499	-1.476	-1.454	-1.430	-1.406	-1.382	-1.359	-1.336	-1.314	-1.290	-1.268	-1.245	-1.224	-1.202	-1.182	-1.162	-1.144	-1.126	-1.109	-1.094	-1.078	-1.064	-1.051	-1.040	-1.029	-1.019	-1.011	-1.005	-1.000	-0.995	-0.994	-0.992	-0.992	-0.994	-0.998	-1.001	-1.006	-1.012	-1.021	-1.031	-1.041	-1.052	-1.065	-1.079	-1.094	-1.110	-1.128	-1.145	-1.162	-1.181	-1.201	-1.222	-1.244	-1.266	-1.288	-1.310	-1.331	-1.355	-1.378	-1.401	-1.425	-1.446	-1.470	-1.492	-1.515	-1.536	-1.558	-1.579	-1.599	-1.619	-1.638	-1.655	-1.672	-1.690	-1.705	-1.720	-1.734	-1.746	-1.758	-1.769	-1.778	-1.786	-1.794	-1.799	-1.804	-1.809	-1.810	-1.811	-1.811	-1.810	-1.808	-1.802	-1.798	-1.792	-1.784	-1.776	-1.765	-1.755	-1.742	-1.730	-1.716	-1.701	-1.685	-1.669	-1.650	-1.632	-1.612	-1.592	-1.571	-1.551	-1.529	-1.506	-1.484	-1.461	-1.439	-1.415	-1.391	-1.368	-1.344	-1.319	-1.295	-1.271	-1.249	-1.225	-1.202	-1.180	-1.158	-1.136	-1.115	-1.096	-1.075	-1.056	-1.039	-1.021	-1.005	-0.990	-0.975	-0.961	-0.949	-0.938	-0.928	-0.918	-0.908	-0.900	-0.895	-0.889	-0.884	-0.880	-0.879	-0.878	-0.876	-0.878	-0.878	-0.880	-0.882	-0.888	-0.892	-0.899	-0.904	-0.910	-0.918	-0.926	-0.934	-0.942	-0.951	-0.960	-0.970	-0.979	-0.989	-0.998	-1.006	-1.015	-1.025	-1.034	-1.042	-1.050	-1.058	-1.065	-1.072	-1.079	-1.085	-1.090	-1.094	-1.098	-1.100	-1.104	-1.105	-1.105	-1.106	-1.106	-1.106	-1.104	-1.101	-1.098	-1.094	-1.090	-1.085	-1.079	-1.074	-1.065	-1.059	-1.051	-1.042	-1.034	-1.025	-1.016	-1.006	-0.998	-0.988	-0.978	-0.968	-0.958	-0.948	-0.936	-0.926	-0.915	-0.906	-0.896	-0.886	-0.876	-0.868	-0.858	-0.849	-0.841	-0.832	-0.824	-0.818	-0.810	-0.804	-0.796	-0.791	-0.785	-0.780	-0.775	-0.771	-0.766	-0.764	-0.760	-0.759	-0.756	-0.755	-0.752	-0.751	-0.752	-0.751	-0.754	-0.754	-0.756	-0.758	-0.761	-0.765	-0.769	-0.774	-0.780	-0.784	-0.790	-0.798	-0.806	-0.814	-0.821	-0.831	-0.842	-0.852	-0.862	-0.874	-0.885	-0.899	-0.911	-0.924	-0.939	-0.952	-0.968	-0.982	-0.998	-1.014	-1.030	-1.048	-1.064	-1.080	-1.098	-1.114	-1.131	-1.148	-1.165	-1.181	-1.199	-1.215	-1.231	-1.246	-1.262	-1.276	-1.291	-1.306	-1.320	-1.331	-1.344	-1.355	-1.364	-1.374	-1.381	-1.389	-1.395	-1.400	-1.405	-1.409	-1.410	-1.410	-1.410	-1.409	-1.406	-1.404	-1.399	-1.394	-1.386	-1.378	-1.370	-1.360	-1.349	-1.338	-1.325	-1.314	-1.300	-1.286	-1.271	-1.256	-1.241	-1.226	-1.210	-1.194	-1.179	-1.162	-1.148	-1.132	-1.118	-1.105	-1.090	-1.078	-1.065	-1.054	-1.042	-1.032	-1.024	-1.015	-1.010	-1.004	-1.000	-0.996	-0.995	-0.994	-0.994	-0.998	-1.000	-1.006	-1.011	-1.020	-1.030	-1.039	-1.052	-1.065	-1.080	-1.095	-1.111	-1.130	-1.149	-1.169	-1.190	-1.212	-1.235	-1.259	-1.282	-1.308	-1.332	-1.359	-1.385	-1.411	-1.438	-1.464	-1.491	-1.516	-1.544	-1.569	-1.595	-1.621	-1.644	-1.669	-1.691	-1.714	-1.735	-1.756	-1.776	-1.795	-1.811	-1.826	-1.842	-1.856	-1.868	-1.879	-1.889	-1.898	-1.905	-1.910	-1.915	-1.918	-1.919	-1.919	-1.918	-1.915	-1.911	-1.906	-1.899	-1.891	-1.882	-1.871	-1.860	-1.849	-1.835	-1.821	-1.804	-1.789	-1.771	-1.754	-1.735	-1.715	-1.696	-1.676	-1.658	-1.636	-1.616	-1.595	-1.575	-1.554	-1.534	-1.514	-1.492	-1.472	-1.454	-1.434	-1.416	-1.398	-1.380	-1.364	-1.348	-1.334	-1.319	-1.306	-1.294	-1.282	-1.271	-1.262	-1.255	-1.249	-1.242	-1.239	-1.235	-1.231	-1.230	-1.231	-1.232	-1.234	-1.236	-1.241	-1.246	-1.252	-1.260	-1.269	-1.278	-1.288	-1.299	-1.309	-1.322	-1.335	-1.348	-1.362	-1.378	-1.392	-1.406	-1.421	-1.438	-1.452	-1.469	-1.485	-1.500	-1.515	-1.531	-1.546	-1.561	-1.576	-1.590	-1.604	-1.618	-1.631	-1.642	-1.654	-1.665	-1.674	-1.682	-1.691	-1.699	-1.705	-1.711	-1.718	-1.721	-1.724	-1.726	-1.728	-1.728	-1.728	-1.725	-1.722	-1.720	-1.716	-1.711	-1.706	-1.699	-1.692	-1.685	-1.675	-1.666	-1.656	-1.645	-1.634	-1.621	-1.609	-1.595	-1.580	-1.565	-1.550	-1.535	-1.519	-1.502	-1.488	-1.470	-1.452	-1.435	-1.418	-1.399	-1.380	-1.361	-1.342	-1.322	-1.304	-1.284	-1.264	-1.244	-1.224	-1.204	-1.184	-1.164	-1.142	-1.124	-1.102	-1.082	-1.062	-1.042	-1.022	-1.002	-0.982	-0.965	-0.945	-0.926	-0.908	-0.890	-0.872	-0.855	-0.838	-0.820	-0.804	-0.788	-0.771	-0.758	-0.742	-0.728	-0.714	-0.701	-0.688	-0.676	-0.664	-0.652	-0.642	-0.631	-0.622	-0.612	-0.604	-0.596	-0.589	-0.581	-0.575	-0.566	-0.561	-0.556	-0.550	-0.545	-0.541	-0.536	-0.531	-0.528	-0.524	-0.519	-0.515	-0.511	-0.507	-0.504	-0.498	-0.494	-0.490	-0.486	-0.481	-0.476	-0.471	-0.466	-0.460	-0.454	-0.449	-0.442	-0.435	-0.428	-0.420	-0.412	-0.405	-0.398	-0.389	-0.380	-0.370	-0.362	-0.352	-0.344	-0.335	-0.326	-0.318	-0.309	-0.299	-0.292	-0.282	-0.276	-0.269	-0.262	-0.256	-0.251	-0.246	-0.241	-0.239	-0.236	-0.235	-0.232	-0.234	-0.235	-0.236	-0.239	-0.244	-0.249	-0.254	-0.262	-0.270	-0.280	-0.290	-0.301	-0.312	-0.328	-0.341	-0.358	-0.372	-0.390	-0.408	-0.425	-0.445	-0.465	-0.485	-0.506	-0.528	-0.550	-0.571	-0.594	-0.615	-0.638	-0.660	-0.682	-0.702	-0.725	-0.746	-0.768	-0.789	-0.809	-0.829	-0.848	-0.868	-0.885	-0.901	-0.918	-0.934	-0.948	-0.961	-0.975	-0.988	-0.999	-1.009	-1.019	-1.028	-1.034	-1.040	-1.046	-1.051	-1.054	-1.056	-1.059	-1.059	-1.060	-1.059	-1.056	-1.055	-1.051	-1.048	-1.044	-1.039	-1.032	-1.026	-1.019	-1.012	-1.004	-0.995	-0.988	-0.979	-0.969	-0.960	-0.950	-0.940	-0.930	-0.920	-0.910	-0.900	-0.889	-0.879	-0.869	-0.858	-0.848	-0.836	-0.826	-0.818	-0.808	-0.798	-0.788	-0.779	-0.769	-0.760	-0.751	-0.742	-0.735	-0.728	-0.719	-0.711	-0.705	-0.698	-0.691	-0.685	-0.679	-0.674	-0.669	-0.662	-0.658	-0.654	-0.650	-0.646	-0.642	-0.639	-0.636	-0.631	-0.629	-0.626	-0.625	-0.622	-0.621	-0.620	-0.618	-0.616	-0.616	-0.615	-0.614	-0.614	-0.614	-0.612	-0.612	-0.612	-0.612	-0.612	-0.612	-0.612	-0.612	-0.612	-0.614	-0.612	-0.612	-0.612	-0.614	-0.612	-0.612	-0.612	-0.611	-0.611	-0.611	-0.610	-0.610	-0.609	-0.606	-0.606	-0.604	-0.602	-0.600	-0.598	-0.595	-0.591	-0.589	-0.585	-0.580	-0.576	-0.571	-0.566	-0.560	-0.556	-0.549	-0.542	-0.535	-0.528	-0.520	-0.511	-0.502	-0.492	-0.482	-0.474	-0.461	-0.451	-0.440	-0.428	-0.415	-0.402	-0.390	-0.376	-0.364	-0.349	-0.335	-0.321	-0.306	-0.291	-0.276	-0.262	-0.248	-0.231	-0.216	-0.201	-0.186	-0.171	-0.158	-0.144	-0.130	-0.115	-0.102	-0.089	-0.078	-0.065	-0.055	-0.042	-0.032	-0.024	-0.014	-0.006	0.001	0.008	0.014	0.018	0.021	0.024	0.026	0.028	0.028	0.026	0.024	0.021	0.018	0.012	0.006	0.000	-0.009	-0.018	-0.028	-0.039	-0.050	-0.062	-0.076	-0.090	-0.105	-0.121	-0.139	-0.155	-0.171	-0.190	-0.209	-0.228	-0.246	-0.268	-0.286	-0.306	-0.326	-0.346	-0.366	-0.386	-0.406	-0.426	-0.445	-0.465	-0.484	-0.501	-0.519	-0.538	-0.554	-0.570	-0.585	-0.600	-0.614	-0.628	-0.639	-0.651	-0.662	-0.672	-0.681	-0.690	-0.698	-0.702	-0.708	-0.714	-0.716	-0.719	-0.721	-0.721	-0.721	-0.721	-0.720	-0.718	-0.714	-0.710	-0.705	-0.699	-0.694	-0.686	-0.679	-0.670	-0.661	-0.652	-0.642	-0.632	-0.621	-0.609	-0.598	-0.586	-0.574	-0.561	-0.549	-0.536	-0.524	-0.511	-0.498	-0.486	-0.472	-0.461	-0.448	-0.435	-0.422	-0.411	-0.399	-0.388	-0.376	-0.366	-0.355	-0.345	-0.335	-0.325	-0.318	-0.309	-0.301	-0.292	-0.286	-0.280	-0.274	-0.269	-0.264	-0.259	-0.255	-0.251	-0.249	-0.246	-0.244	-0.244	-0.242	-0.241	-0.241	-0.242	-0.242	-0.242	-0.244	-0.245	-0.248	-0.249	-0.251	-0.252	-0.255	-0.256	-0.259	-0.262	-0.264	-0.266	-0.268	-0.269	-0.272	-0.274	-0.275	-0.275	-0.276	-0.276	-0.276	-0.276	-0.275	-0.274	-0.271	-0.270	-0.268	-0.265	-0.261	-0.258	-0.252	-0.249	-0.242	-0.236	-0.230	-0.222	-0.216	-0.208	-0.200	-0.191	-0.182	-0.174	-0.164	-0.154	-0.144	-0.134	-0.122	-0.112	-0.101	-0.090	-0.080	-0.068	-0.055	-0.045	-0.034	-0.024	-0.011	-0.001	0.010	0.020	0.030	0.040	0.049	0.059	0.068	0.076	0.084	0.091	0.099	0.106	0.111	0.119	0.124	0.129	0.132	0.136	0.139	0.141	0.144	0.146	0.148	0.148	0.148	0.148	0.146	0.145	0.144	0.141	0.139	0.135	0.132	0.128	0.124	0.118	0.112	0.108	0.102	0.096	0.091	0.085	0.078	0.071	0.065	0.058	0.051	0.045	0.039	0.032	0.026	0.021	0.014	0.009	0.002	-0.002	-0.008	-0.014	-0.019	-0.022	-0.026	-0.029	-0.032	-0.035	-0.036	-0.038	-0.039	-0.040	-0.039	-0.038	-0.036	-0.034	-0.032	-0.030	-0.026	-0.022	-0.018	-0.012	-0.006	0.000	0.008	0.015	0.024	0.032	0.041	0.051	0.061	0.072	0.082	0.094	0.106	0.119	0.131	0.144	0.158	0.171	0.182	0.198	0.211	0.224	0.238	0.250	0.264	0.278	0.289	0.301	0.314	0.325	0.336	0.348	0.358	0.368	0.376	0.385	0.392	0.399	0.405	0.411	0.415	0.419	0.420	0.421	0.422	0.421	0.420	0.418	0.415	0.410	0.404	0.399	0.390	0.381	0.371	0.361	0.349	0.336	0.322	0.308	0.292	0.276	0.259	0.241	0.222	0.202	0.184	0.162	0.142	0.120	0.099	0.076	0.054	0.031	0.009	-0.015	-0.039	-0.061	-0.085	-0.109	-0.131	-0.154	-0.176	-0.199	-0.219	-0.241	-0.260	-0.280	-0.299	-0.316	-0.334	-0.350	-0.366	-0.380	-0.392	-0.406	-0.416	-0.426	-0.435	-0.442	-0.449	-0.454	-0.458	-0.460	-0.461	-0.461	-0.460	-0.456	-0.454	-0.448	-0.441	-0.434	-0.425	-0.414	-0.402	-0.390	-0.376	-0.361	-0.346	-0.330	-0.312	-0.294	-0.275	-0.255	-0.235	-0.215	-0.194	-0.172	-0.151	-0.129	-0.106	-0.084	-0.061	-0.040	-0.019	0.004	0.026	0.046	0.068	0.088	0.108	0.125	0.144	0.161	0.179	0.194	0.209	0.222	0.236	0.248	0.258	0.268	0.276	0.284	0.290	0.296	0.300	0.302	0.304	0.305	0.304	0.301	0.299	0.296	0.290	0.285	0.279	0.271	0.262	0.254	0.245	0.234	0.224	0.211	0.200	0.188	0.175	0.162	0.149	0.136	0.122	0.110	0.098	0.084	0.070	0.059	0.046	0.035	0.022	0.011	0.001	-0.009	-0.018	-0.026	-0.034	-0.041	-0.048	-0.052	-0.056	-0.060	-0.062	-0.064	-0.064	-0.065	-0.062	-0.061	-0.058	-0.054	-0.049	-0.041	-0.035	-0.028	-0.018	-0.009	0.001	0.014	0.026	0.039	0.052	0.066	0.082	0.098	0.114	0.130	0.148	0.166	0.184	0.202	0.221	0.239	0.259	0.278	0.296	0.315	0.334	0.352	0.371	0.390	0.408	0.425	0.444	0.460	0.476	0.492	0.509	0.522	0.538	0.551	0.564	0.576	0.588	0.598	0.609	0.616	0.625	0.631	0.638	0.644	0.648	0.650	0.652	0.654	0.654	0.654	0.652	0.649	0.646	0.641	0.636	0.630	0.622	0.615	0.606	0.598	0.588	0.578	0.565	0.554	0.541	0.526	0.514	0.499	0.485	0.470	0.455	0.440	0.425	0.410	0.395	0.380	0.364	0.349	0.335	0.321	0.308	0.294	0.281	0.269	0.258	0.246	0.238	0.228	0.219	0.211	0.205	0.200	0.195	0.190	0.188	0.185	0.185	0.186	0.188	0.190	0.192	0.196	0.202	0.209	0.215	0.222	0.231	0.241	0.251	0.262	0.274	0.286	0.299	0.311	0.326	0.340	0.355	0.369	0.385	0.399	0.415	0.430	0.444	0.459	0.474	0.488	0.501	0.515	0.529	0.541	0.554	0.565	0.576	0.588	0.596	0.606	0.614	0.621	0.629	0.634	0.640	0.644	0.648	0.650	0.652	0.654	0.655	0.655	0.654	0.652	0.650	0.648	0.644	0.639	0.634	0.628	0.622	0.615	0.608	0.600	0.590	0.581	0.571	0.561	0.551	0.539	0.529	0.516	0.504	0.491	0.479	0.465	0.451	0.438	0.422	0.409	0.392	0.378	0.362	0.348	0.330	0.315	0.298	0.281	0.264	0.248	0.230	0.212	0.196	0.178	0.161	0.144	0.128	0.110	0.094	0.076	0.061	0.044	0.029	0.014	-0.001	-0.014	-0.029	-0.041	-0.054	-0.065	-0.075	-0.084	-0.092	-0.100	-0.106	-0.112	-0.116	-0.120	-0.121	-0.121	-0.120	-0.118	-0.114	-0.110	-0.102	-0.095	-0.084	-0.072	-0.060	-0.045	-0.030	-0.012	0.008	0.028	0.050	0.074	0.099	0.125	0.152	0.182	0.212	0.242	0.275	0.308	0.342	0.378	0.414	0.450	0.489	0.526	0.565	0.602	0.642	0.682	0.721	0.761	0.801	0.841	0.881	0.920	0.960	0.999	1.036	1.075	1.112	1.150	1.185	1.222	1.256	1.292	1.325	1.359	1.392	1.424	1.455	1.485	1.514	1.544	1.571	1.600	1.625	1.651	1.676	1.700	1.725	1.748	1.770	1.791	1.812	1.832	1.851	1.871	1.890	1.906	1.924	1.939	1.956	1.970	1.985	1.999	2.011	2.024	2.038	2.047	2.059	2.069	2.079	2.088	2.096	2.104	2.111	2.119	2.124	2.129	2.134	2.139	2.141	2.144	2.146	2.148	2.148	2.148	2.146	2.145	2.142	2.139	2.134	2.130	2.124	2.119	2.112	2.105	2.098	2.090	2.081	2.070	2.060	2.050	2.039	2.027	2.014	2.001	1.989	1.974	1.960	1.945	1.930	1.912	1.898	1.881	1.862	1.845	1.826	1.808	1.789	1.770	1.750	1.729	1.708	1.686	1.665	1.642	1.620	1.596	1.574	1.550	1.525	1.499	1.475	1.448	1.421	1.394	1.365	1.336	1.306	1.276	1.245	1.214	1.181	1.150	1.116	1.081	1.046	1.011	0.975	0.939	0.902	0.865	0.828	0.789	0.749	0.711	0.670	0.630	0.590	0.550	0.509	0.468	0.428	0.388	0.348	0.308	0.266	0.228	0.188	0.149	0.111	0.074	0.036	0.000	-0.036	-0.071	-0.105	-0.138	-0.170	-0.202	-0.231	-0.261	-0.289	-0.316	-0.341	-0.366	-0.389	-0.412	-0.434	-0.452	-0.471	-0.488	-0.505	-0.520	-0.534	-0.546	-0.559	-0.569	-0.578	-0.586	-0.595	-0.601	-0.609	-0.612	-0.618	-0.622	-0.625	-0.629	-0.631	-0.634	-0.635	-0.636	-0.638	-0.639	-0.640	-0.640	-0.641	-0.641	-0.644	-0.645	-0.645	-0.648	-0.648	-0.649	-0.651	-0.652	-0.654	-0.655	-0.658	-0.659	-0.661	-0.662	-0.665	-0.668	-0.669	-0.670	-0.672	-0.674	-0.675	-0.676	-0.678	-0.679	-0.680	-0.679	-0.679	-0.679	-0.676	-0.674	-0.672	-0.669	-0.665	-0.660	-0.655	-0.650	-0.642	-0.635	-0.626	-0.616	-0.605	-0.594	-0.581	-0.568	-0.554	-0.538	-0.521	-0.505	-0.486	-0.466	-0.446	-0.426	-0.404	-0.381	-0.358	-0.334	-0.309	-0.284	-0.258	-0.230	-0.205	-0.176	-0.148	-0.120	-0.090	-0.061	-0.031	-0.001	0.029	0.059	0.089	0.119	0.149	0.179	0.208	0.238	0.266	0.295	0.322	0.351	0.379	0.406	0.434	0.460	0.485	0.510	0.535	0.558	0.580	0.602	0.624	0.644	0.664	0.682	0.700	0.718	0.732	0.748	0.762	0.775	0.788	0.799	0.810	0.819	0.828	0.835	0.841	0.848	0.852	0.856	0.859	0.861	0.862	0.864	0.862	0.861	0.860	0.856	0.852	0.849	0.845	0.839	0.832	0.826	0.819	0.812	0.804	0.796	0.788	0.779	0.769	0.759	0.750	0.740	0.730	0.720	0.711	0.701	0.691	0.684	0.675	0.666	0.658	0.650	0.644	0.638	0.630	0.626	0.621	0.616	0.614	0.611	0.611	0.610	0.610	0.612	0.615	0.619	0.624	0.630	0.638	0.645	0.656	0.666	0.678	0.691	0.704	0.719	0.738	0.754	0.774	0.792	0.814	0.836	0.860	0.885	0.910	0.936	0.964	0.992	1.021	1.051	1.082	1.112	1.145	1.176	1.209	1.244	1.276	1.311	1.345	1.380	1.412	1.448	1.482	1.516	1.550	1.584	1.616	1.649	1.680	1.711	1.742	1.772	1.800	1.828	1.855	1.880	1.905	1.929	1.950	1.971	1.990	2.007	2.024	2.040	2.052	2.065	2.075	2.084	2.092	2.098	2.101	2.104	2.106	2.106	2.104	2.100	2.096	2.090	2.082	2.075	2.065	2.054	2.042	2.030	2.016	2.001	1.985	1.970	1.954	1.938	1.919	1.901	1.882	1.865	1.846	1.828	1.809	1.790	1.772	1.754	1.738	1.720	1.704	1.688	1.671	1.656	1.641	1.628	1.615	1.601	1.590	1.578	1.568	1.558	1.549	1.540	1.532	1.525	1.519	1.512	1.506	1.501	1.496	1.492	1.488	1.484	1.479	1.475	1.472	1.468	1.464	1.460	1.454	1.450	1.444	1.438	1.432	1.425	1.418	1.410	1.400	1.391	1.380	1.368	1.355	1.342	1.328	1.311	1.295	1.279	1.259	1.240	1.219	1.199	1.176	1.152	1.128	1.102	1.078	1.050	1.022	0.995	0.966	0.938	0.906	0.878	0.846	0.816	0.784	0.752	0.721	0.690	0.658	0.628	0.595	0.565	0.534	0.504	0.474	0.444	0.414	0.385	0.358	0.330	0.304	0.278	0.252	0.228	0.205	0.182	0.162	0.141	0.122	0.105	0.088	0.070	0.056	0.041	0.029	0.016	0.006	-0.004	-0.012	-0.020	-0.025	-0.032	-0.036	-0.040	-0.042	-0.045	-0.046	-0.046	-0.046	-0.044	-0.042	-0.039	-0.036	-0.032	-0.028	-0.022	-0.018	-0.012	-0.005	0.001	0.006	0.014	0.020	0.028	0.034	0.040	0.046	0.052	0.059	0.064	0.070	0.074	0.078	0.081	0.085	0.086	0.089	0.089	0.088	0.088	0.085	0.081	0.076	0.071	0.064	0.056	0.048	0.036	0.024	0.011	-0.004	-0.019	-0.036	-0.055	-0.075	-0.096	-0.119	-0.142	-0.169	-0.196	-0.222	-0.254	-0.282	-0.315	-0.348	-0.381	-0.418	-0.452	-0.489	-0.526	-0.565	-0.605	-0.644	-0.684	-0.725	-0.766	-0.806	-0.849	-0.890	-0.932	-0.974	-1.016	-1.058	-1.099	-1.140	-1.181	-1.221	-1.260	-1.299	-1.338	-1.374	-1.410	-1.445	-1.480	-1.514	-1.546	-1.576	-1.606	-1.635	-1.661	-1.688	-1.711	-1.735	-1.756	-1.776	-1.795	-1.811	-1.826	-1.840	-1.854	-1.864	-1.872	-1.881	-1.889	-1.892	-1.895	-1.899	-1.899	-1.898	-1.898	-1.895	-1.890	-1.885	-1.879	-1.872	-1.864	-1.855	-1.845	-1.835	-1.825	-1.812	-1.800	-1.789	-1.775	-1.762	-1.749	-1.736	-1.722	-1.709	-1.695	-1.682	-1.670	-1.659	-1.646	-1.635	-1.624	-1.614	-1.605	-1.598	-1.590	-1.584	-1.579	-1.575	-1.571	-1.569	-1.569	-1.569	-1.571	-1.574	-1.579	-1.585	-1.591	-1.601	-1.610	-1.621	-1.635	-1.650	-1.666	-1.684	-1.702	-1.722	-1.745	-1.766	-1.790	-1.816	-1.842	-1.870	-1.900	-1.929	-1.960	-1.990	-2.022	-2.056	-2.089	-2.125	-2.159	-2.195	-2.230	-2.266	-2.302	-2.339	-2.375	-2.411	-2.449	-2.485	-2.521	-2.556	-2.592	-2.628	-2.661	-2.696	-2.730	-2.764	-2.796	-2.828	-2.859	-2.889	-2.918	-2.948	-2.974	-3.000	-3.026	-3.051	-3.074	-3.098	-3.119	-3.140	-3.160	-3.179	-3.195	-3.212	-3.229	-3.244	-3.258	-3.271	-3.284	-3.295	-3.306	-3.316	-3.325	-3.332	-3.341	-3.349	-3.355	-3.361	-3.366	-3.372	-3.376	-3.381	-3.385	-3.389	-3.391	-3.394	-3.398	-3.400	-3.402	-3.405	-3.408	-3.410	-3.411	-3.415	-3.418	-3.419	-3.421	-3.424	-3.428	-3.430	-3.434	-3.436	-3.440	-3.442	-3.446	-3.451	-3.456	-3.459	-3.464	-3.469	-3.474	-3.481	-3.486	-3.494	-3.499	-3.506	-3.515	-3.522	-3.531	-3.540	-3.549	-3.560	-3.569	-3.580	-3.591	-3.604	-3.616	-3.629	-3.642	-3.656	-3.671	-3.685	-3.700	-3.716	-3.732	-3.750	-3.766	-3.785	-3.802	-3.821	-3.840	-3.859	-3.879	-3.898	-3.918	-3.938	-3.958	-3.979	-3.998	-4.019	-4.039	-4.059	-4.079	-4.096	-4.116	-4.135	-4.152	-4.170	-4.188	-4.204	-4.220	-4.235	-4.248	-4.262	-4.274	-4.285	-4.295	-4.305	-4.312	-4.320	-4.326	-4.330	-4.335	-4.336	-4.338	-4.338	-4.336	-4.332	-4.329	-4.322	-4.318	-4.309	-4.300	-4.290	-4.279	-4.268	-4.254	-4.240	-4.225	-4.209	-4.192	-4.175	-4.158	-4.139	-4.121	-4.101	-4.082	-4.064	-4.044	-4.025	-4.006	-3.988	-3.969	-3.950	-3.932	-3.915	-3.899	-3.882	-3.868	-3.852	-3.839	-3.826	-3.814	-3.805	-3.795	-3.786	-3.779	-3.772	-3.768	-3.764	-3.762	-3.760	-3.760	-3.762	-3.764	-3.769	-3.772	-3.779	-3.786	-3.795	-3.804	-3.814	-3.825	-3.836	-3.849	-3.862	-3.876	-3.890	-3.905	-3.920	-3.936	-3.951	-3.966	-3.982	-3.998	-4.012	-4.029	-4.043	-4.058	-4.071	-4.084	-4.096	-4.109	-4.120	-4.129	-4.140	-4.146	-4.154	-4.160	-4.165	-4.168	-4.170	-4.170	-4.170	-4.169	-4.165	-4.160	-4.154	-4.145	-4.135	-4.125	-4.112	-4.098	-4.082	-4.065	-4.049	-4.028	-4.008	-3.985	-3.961	-3.936	-3.910	-3.884	-3.856	-3.826	-3.796	-3.766	-3.734	-3.701	-3.669	-3.636	-3.601	-3.568	-3.534	-3.500	-3.466	-3.431	-3.398	-3.364	-3.330	-3.296	-3.262	-3.231	-3.200	-3.169	-3.140	-3.110	-3.082	-3.055	-3.029	-3.004	-2.981	-2.959	-2.936	-2.918	-2.899	-2.884	-2.869	-2.854	-2.841	-2.831	-2.824	-2.816	-2.810	-2.805	-2.801	-2.800	-2.800	-2.801	-2.804	-2.808	-2.811	-2.819	-2.826	-2.834	-2.844	-2.855	-2.865	-2.878	-2.890	-2.904	-2.918	-2.931	-2.946	-2.960	-2.976	-2.991	-3.006	-3.021	-3.035	-3.049	-3.062	-3.076	-3.089	-3.101	-3.112	-3.124	-3.134	-3.142	-3.150	-3.158	-3.162	-3.166	-3.169	-3.171	-3.171	-3.169	-3.166	-3.161	-3.155	-3.146	-3.136	-3.125	-3.112	-3.096	-3.081	-3.062	-3.042	-3.020	-2.998	-2.972	-2.945	-2.918	-2.889	-2.858	-2.825	-2.792	-2.756	-2.721	-2.684	-2.646	-2.606	-2.566	-2.526	-2.485	-2.444	-2.400	-2.359	-2.315	-2.272	-2.229	-2.185	-2.144	-2.100	-2.058	-2.016	-1.974	-1.934	-1.894	-1.856	-1.818	-1.781	-1.746	-1.711	-1.679	-1.646	-1.616	-1.588	-1.561	-1.535	-1.512	-1.490	-1.470	-1.450	-1.434	-1.419	-1.404	-1.392	-1.382	-1.374	-1.368	-1.362	-1.358	-1.356	-1.355	-1.356	-1.358	-1.361	-1.366	-1.372	-1.380	-1.388	-1.396	-1.406	-1.418	-1.429	-1.441	-1.452	-1.465	-1.479	-1.492	-1.506	-1.520	-1.532	-1.546	-1.560	-1.571	-1.584	-1.595	-1.608	-1.619	-1.628	-1.638	-1.645	-1.652	-1.659	-1.664	-1.669	-1.672	-1.674	-1.675	-1.676	-1.674	-1.671	-1.668	-1.664	-1.658	-1.651	-1.642	-1.632	-1.621	-1.610	-1.598	-1.584	-1.569	-1.552	-1.535	-1.516	-1.498	-1.479	-1.458	-1.436	-1.414	-1.391	-1.369	-1.344	-1.320	-1.295	-1.270	-1.244	-1.219	-1.192	-1.166	-1.140	-1.115	-1.089	-1.062	-1.038	-1.010	-0.986	-0.961	-0.936	-0.914	-0.890	-0.869	-0.846	-0.825	-0.804	-0.785	-0.768	-0.750	-0.732	-0.718	-0.701	-0.689	-0.676	-0.665	-0.654	-0.646	-0.638	-0.632	-0.628	-0.622	-0.620	-0.619	-0.619	-0.620	-0.621	-0.625	-0.630	-0.636	-0.642	-0.651	-0.661	-0.671	-0.682	-0.695	-0.709	-0.722	-0.739	-0.754	-0.771	-0.786	-0.805	-0.822	-0.840	-0.859	-0.876	-0.895	-0.914	-0.934	-0.950	-0.969	-0.988	-1.005	-1.022	-1.039	-1.055	-1.071	-1.085	-1.100	-1.114	-1.126	-1.138	-1.148	-1.158	-1.166	-1.172	-1.180	-1.184	-1.188	-1.191	-1.192	-1.194	-1.192	-1.190	-1.186	-1.182	-1.176	-1.170	-1.164	-1.155	-1.146	-1.136	-1.124	-1.112	-1.100	-1.086	-1.072	-1.058	-1.042	-1.028	-1.011	-0.996	-0.979	-0.964	-0.946	-0.930	-0.915	-0.899	-0.884	-0.869	-0.854	-0.840	-0.828	-0.815	-0.802	-0.791	-0.781	-0.772	-0.764	-0.756	-0.750	-0.745	-0.741	-0.739	-0.738	-0.738	-0.738	-0.741	-0.745	-0.750	-0.758	-0.765	-0.774	-0.785	-0.796	-0.810	-0.824	-0.840	-0.856	-0.875	-0.894	-0.914	-0.935	-0.958	-0.980	-1.004	-1.029	-1.055	-1.081	-1.108	-1.136	-1.165	-1.192	-1.222	-1.251	-1.281	-1.310	-1.341	-1.370	-1.399	-1.430	-1.460	-1.490	-1.518	-1.548	-1.576	-1.605	-1.632	-1.659	-1.686	-1.711	-1.736	-1.762	-1.785	-1.808	-1.830	-1.851	-1.871	-1.891	-1.909	-1.928	-1.942	-1.958	-1.971	-1.984	-1.995	-2.006	-2.015	-2.024	-2.031	-2.038	-2.041	-2.045	-2.047	-2.049	-2.049	-2.049	-2.046	-2.042	-2.039	-2.033	-2.027	-2.020	-2.013	-2.002	-1.992	-1.982	-1.971	-1.959	-1.945	-1.931	-1.918	-1.902	-1.886	-1.871	-1.855	-1.839	-1.821	-1.804	-1.788	-1.770	-1.751	-1.735	-1.719	-1.701	-1.684	-1.668	-1.650	-1.634	-1.618	-1.604	-1.589	-1.575	-1.560	-1.548	-1.535	-1.524	-1.512	-1.504	-1.495	-1.488	-1.480	-1.475	-1.469	-1.465	-1.462	-1.461	-1.460	-1.461	-1.462	-1.465	-1.468	-1.472	-1.479	-1.484	-1.491	-1.500	-1.510	-1.520	-1.531	-1.544	-1.556	-1.570	-1.584	-1.598	-1.614	-1.630	-1.645	-1.662	-1.679	-1.696	-1.712	-1.730	-1.746	-1.762	-1.779	-1.796	-1.811	-1.826	-1.841	-1.855	-1.868	-1.881	-1.892	-1.902	-1.914	-1.921	-1.929	-1.935	-1.940	-1.944	-1.946	-1.948	-1.948	-1.946	-1.942	-1.940	-1.934	-1.926	-1.919	-1.909	-1.896	-1.882	-1.869	-1.854	-1.838	-1.820	-1.800	-1.780	-1.759	-1.736	-1.712	-1.689	-1.664	-1.638	-1.611	-1.584	-1.556	-1.529	-1.500	-1.472	-1.444	-1.416	-1.388	-1.359	-1.332	-1.305	-1.278	-1.251	-1.226	-1.201	-1.176	-1.152	-1.131	-1.110	-1.090	-1.070	-1.054	-1.038	-1.021	-1.009	-0.998	-0.986	-0.976	-0.969	-0.962	-0.959	-0.955	-0.952	-0.952	-0.954	-0.956	-0.961	-0.968	-0.974	-0.982	-0.994	-1.005	-1.018	-1.031	-1.046	-1.062	-1.079	-1.098	-1.116	-1.136	-1.158	-1.178	-1.200	-1.221	-1.244	-1.268	-1.290	-1.315	-1.338	-1.361	-1.385	-1.409	-1.431	-1.454	-1.476	-1.498	-1.519	-1.539	-1.559	-1.578	-1.596	-1.614	-1.629	-1.644	-1.658	-1.670	-1.682	-1.692	-1.701	-1.709	-1.715	-1.718	-1.722	-1.724	-1.725	-1.722	-1.720	-1.716	-1.710	-1.704	-1.695	-1.685	-1.674	-1.660	-1.646	-1.631	-1.615	-1.596	-1.578	-1.558	-1.536	-1.514	-1.490	-1.466	-1.441	-1.415	-1.388	-1.361	-1.334	-1.305	-1.278	-1.248	-1.220	-1.190	-1.162	-1.132	-1.104	-1.075	-1.048	-1.019	-0.990	-0.962	-0.938	-0.911	-0.886	-0.862	-0.839	-0.816	-0.795	-0.775	-0.755	-0.738	-0.721	-0.706	-0.691	-0.679	-0.668	-0.656	-0.648	-0.639	-0.634	-0.629	-0.624	-0.621	-0.620	-0.619	-0.620	-0.621	-0.624	-0.629	-0.634	-0.638	-0.646	-0.652	-0.660	-0.670	-0.679	-0.689	-0.699	-0.709	-0.720	-0.731	-0.741	-0.752	-0.764	-0.775	-0.785	-0.796	-0.806	-0.815	-0.825	-0.834	-0.842	-0.850	-0.856	-0.864	-0.869	-0.874	-0.879	-0.882	-0.885	-0.886	-0.886	-0.886	-0.885	-0.884	-0.882	-0.879	-0.875	-0.871	-0.866	-0.859	-0.852	-0.845	-0.838	-0.829	-0.820	-0.810	-0.801	-0.790	-0.780	-0.769	-0.759	-0.748	-0.736	-0.725	-0.714	-0.704	-0.692	-0.681	-0.671	-0.660	-0.649	-0.640	-0.630	-0.620	-0.611	-0.602	-0.594	-0.586	-0.579	-0.570	-0.564	-0.556	-0.550	-0.546	-0.540	-0.535	-0.530	-0.528	-0.524	-0.519	-0.516	-0.514	-0.512	-0.510	-0.509	-0.507	-0.507	-0.506	-0.506	-0.507	-0.507	-0.509	-0.510	-0.511	-0.514	-0.516	-0.519	-0.522	-0.526	-0.530	-0.534	-0.539	-0.544	-0.548	-0.555	-0.561	-0.568	-0.575	-0.582	-0.590	-0.599	-0.608	-0.616	-0.626	-0.636	-0.646	-0.658	-0.669	-0.681	-0.694	-0.705	-0.718	-0.731	-0.745	-0.759	-0.772	-0.788	-0.801	-0.815	-0.830	-0.845	-0.859	-0.874	-0.888	-0.902	-0.918	-0.930	-0.944	-0.958	-0.970	-0.982	-0.994	-1.006	-1.018	-1.026	-1.036	-1.045	-1.052	-1.059	-1.066	-1.071	-1.074	-1.078	-1.079	-1.080	-1.081	-1.080	-1.078	-1.076	-1.071	-1.066	-1.061	-1.055	-1.048	-1.039	-1.030	-1.021	-1.010	-0.999	-0.988	-0.975	-0.961	-0.949	-0.936	-0.922	-0.908	-0.894	-0.880	-0.865	-0.850	-0.838	-0.825	-0.811	-0.798	-0.786	-0.775	-0.764	-0.754	-0.744	-0.735	-0.729	-0.721	-0.715	-0.711	-0.708	-0.705	-0.704	-0.704	-0.706	-0.709	-0.712	-0.718	-0.725	-0.732	-0.741	-0.751	-0.764	-0.775	-0.790	-0.805	-0.820	-0.838	-0.856	-0.875	-0.894	-0.915	-0.935	-0.958	-0.980	-1.002	-1.025	-1.049	-1.072	-1.096	-1.120	-1.145	-1.168	-1.192	-1.215	-1.238	-1.260	-1.281	-1.302	-1.322	-1.341	-1.360	-1.378	-1.394	-1.409	-1.424	-1.436	-1.449	-1.460	-1.470	-1.478	-1.484	-1.491	-1.496	-1.498	-1.500	-1.500	-1.500	-1.496	-1.494	-1.489	-1.482	-1.475	-1.468	-1.458	-1.446	-1.435	-1.422	-1.409	-1.395	-1.379	-1.362	-1.346	-1.329	-1.311	-1.294	-1.275	-1.256	-1.238	-1.219	-1.199	-1.181	-1.161	-1.144	-1.125	-1.106	-1.089	-1.072	-1.055	-1.039	-1.022	-1.009	-0.995	-0.981	-0.969	-0.958	-0.946	-0.938	-0.930	-0.922	-0.916	-0.911	-0.908	-0.904	-0.902	-0.901	-0.902	-0.905	-0.906	-0.910	-0.915	-0.921	-0.928	-0.935	-0.944	-0.954	-0.964	-0.975	-0.988	-1.000	-1.014	-1.028	-1.041	-1.058	-1.072	-1.089	-1.104	-1.120	-1.136	-1.154	-1.170	-1.186	-1.204	-1.220	-1.236	-1.252	-1.268	-1.284	-1.299	-1.312	-1.328	-1.341	-1.354	-1.366	-1.379	-1.389	-1.400	-1.409	-1.416	-1.425	-1.431	-1.438	-1.442	-1.448	-1.450	-1.454	-1.455	-1.456	-1.456	-1.455	-1.454	-1.450	-1.448	-1.444	-1.439	-1.434	-1.428	-1.421	-1.412	-1.405	-1.396	-1.385	-1.375	-1.364	-1.352	-1.340	-1.328	-1.315	-1.301	-1.288	-1.274	-1.260	-1.245	-1.231	-1.215	-1.200	-1.186	-1.170	-1.155	-1.139	-1.122	-1.108	-1.091	-1.075	-1.059	-1.042	-1.026	-1.010	-0.994	-0.979	-0.962	-0.948	-0.931	-0.916	-0.901	-0.886	-0.871	-0.856	-0.841	-0.828	-0.814	-0.801	-0.788	-0.775	-0.761	-0.749	-0.736	-0.726	-0.714	-0.702	-0.691	-0.681	-0.672	-0.662	-0.652	-0.642	-0.634	-0.626	-0.618	-0.610	-0.602	-0.595	-0.589	-0.581	-0.575	-0.570	-0.564	-0.558	-0.552	-0.548	-0.542	-0.539	-0.534	-0.529	-0.525	-0.520	-0.516	-0.511	-0.507	-0.502	-0.498	-0.492	-0.489	-0.482	-0.478	-0.471	-0.466	-0.460	-0.454	-0.448	-0.441	-0.434	-0.425	-0.419	-0.410	-0.401	-0.392	-0.384	-0.374	-0.365	-0.355	-0.345	-0.335	-0.324	-0.314	-0.302	-0.291	-0.280	-0.270	-0.260	-0.249	-0.238	-0.228	-0.218	-0.208	-0.198	-0.190	-0.181	-0.172	-0.165	-0.160	-0.152	-0.146	-0.142	-0.139	-0.135	-0.132	-0.132	-0.131	-0.132	-0.134	-0.136	-0.139	-0.144	-0.150	-0.155	-0.162	-0.171	-0.181	-0.190	-0.202	-0.214	-0.228	-0.242	-0.256	-0.271	-0.289	-0.308	-0.324	-0.342	-0.362	-0.381	-0.401	-0.421	-0.442	-0.464	-0.484	-0.505	-0.528	-0.548	-0.569	-0.590	-0.610	-0.631	-0.652	-0.671	-0.691	-0.711	-0.730	-0.746	-0.765	-0.782	-0.798	-0.812	-0.828	-0.841	-0.855	-0.868	-0.878	-0.889	-0.898	-0.905	-0.914	-0.920	-0.926	-0.930	-0.934	-0.936	-0.939	-0.939	-0.940	-0.939	-0.936	-0.935	-0.931	-0.928	-0.922	-0.916	-0.911	-0.904	-0.896	-0.888	-0.879	-0.870	-0.860	-0.850	-0.840	-0.829	-0.818	-0.808	-0.795	-0.784	-0.771	-0.760	-0.748	-0.735	-0.722	-0.711	-0.699	-0.686	-0.675	-0.662	-0.651	-0.640	-0.629	-0.618	-0.606	-0.596	-0.588	-0.578	-0.569	-0.560	-0.551	-0.542	-0.535	-0.528	-0.521	-0.515	-0.509	-0.502	-0.498	-0.492	-0.488	-0.482	-0.479	-0.475	-0.472	-0.470	-0.468	-0.466	-0.464	-0.462	-0.461	-0.460	-0.459	-0.460	-0.459	-0.459	-0.460	-0.460	-0.461	-0.461	-0.461	-0.462	-0.464	-0.465	-0.466	-0.468	-0.468	-0.469	-0.471	-0.472	-0.472	-0.474	-0.475	-0.475	-0.476	-0.476	-0.478	-0.478	-0.478	-0.476	-0.478	-0.476	-0.475	-0.475	-0.472	-0.471	-0.470	-0.468	-0.464	-0.460	-0.458	-0.452	-0.449	-0.442	-0.439	-0.432	-0.428	-0.420	-0.412	-0.405	-0.398	-0.389	-0.380	-0.371	-0.360	-0.349	-0.340	-0.328	-0.316	-0.302	-0.290	-0.278	-0.262	-0.249	-0.235	-0.220	-0.205	-0.189	-0.174	-0.158	-0.142	-0.126	-0.111	-0.095	-0.079	-0.062	-0.046	-0.031	-0.016	-0.001	0.015	0.030	0.044	0.056	0.070	0.082	0.095	0.105	0.116	0.126	0.135	0.144	0.150	0.156	0.161	0.166	0.170	0.172	0.174	0.174	0.174	0.171	0.168	0.162	0.158	0.150	0.142	0.134	0.125	0.112	0.101	0.088	0.074	0.059	0.042	0.026	0.008	-0.011	-0.030	-0.050	-0.070	-0.091	-0.112	-0.135	-0.158	-0.180	-0.202	-0.225	-0.249	-0.272	-0.296	-0.319	-0.341	-0.364	-0.386	-0.409	-0.430	-0.451	-0.470	-0.490	-0.507	-0.526	-0.544	-0.560	-0.575	-0.589	-0.602	-0.614	-0.625	-0.635	-0.644	-0.651	-0.656	-0.662	-0.666	-0.669	-0.670	-0.670	-0.670	-0.666	-0.664	-0.659	-0.654	-0.646	-0.639	-0.630	-0.621	-0.610	-0.599	-0.585	-0.571	-0.558	-0.542	-0.526	-0.510	-0.492	-0.476	-0.458	-0.439	-0.420	-0.402	-0.382	-0.362	-0.345	-0.325	-0.305	-0.286	-0.268	-0.249	-0.230	-0.211	-0.195	-0.176	-0.160	-0.144	-0.129	-0.114	-0.099	-0.085	-0.071	-0.060	-0.049	-0.038	-0.028	-0.018	-0.011	-0.002	0.004	0.009	0.014	0.018	0.021	0.024	0.025	0.024	0.024	0.024	0.022	0.019	0.015	0.011	0.008	0.001	-0.005	-0.010	-0.016	-0.024	-0.030	-0.038	-0.046	-0.054	-0.062	-0.070	-0.079	-0.088	-0.095	-0.102	-0.112	-0.120	-0.126	-0.134	-0.141	-0.148	-0.154	-0.159	-0.165	-0.170	-0.174	-0.178	-0.181	-0.184	-0.185	-0.186	-0.188	-0.188	-0.188	-0.185	-0.184	-0.180	-0.178	-0.174	-0.170	-0.165	-0.159	-0.152	-0.146	-0.140	-0.131	-0.124	-0.115	-0.105	-0.096	-0.086	-0.078	-0.066	-0.056	-0.045	-0.034	-0.024	-0.012	-0.001	0.009	0.020	0.031	0.041	0.051	0.061	0.072	0.082	0.092	0.101	0.110	0.119	0.126	0.134	0.141	0.148	0.154	0.160	0.165	0.170	0.174	0.178	0.180	0.184	0.186	0.188	0.188	0.189	0.189	0.188	0.188	0.188	0.184	0.182	0.180	0.176	0.172	0.168	0.164	0.159	0.154	0.148	0.142	0.138	0.131	0.124	0.118	0.110	0.104	0.096	0.089	0.082	0.075	0.069	0.061	0.054	0.048	0.041	0.035	0.029	0.021	0.015	0.010	0.005	-0.001	-0.005	-0.011	-0.015	-0.019	-0.021	-0.025	-0.028	-0.029	-0.030	-0.032	-0.032	-0.034	-0.032	-0.032	-0.031	-0.030	-0.028	-0.025	-0.022	-0.019	-0.014	-0.010	-0.005	0.000	0.006	0.012	0.018	0.025	0.031	0.039	0.048	0.055	0.062	0.071	0.080	0.089	0.098	0.105	0.115	0.124	0.132	0.140	0.149	0.158	0.166	0.174	0.181	0.188	0.195	0.201	0.208	0.214	0.219	0.222	0.228	0.230	0.232	0.235	0.238	0.238	0.238	0.236	0.235	0.234	0.231	0.226	0.224	0.218	0.212	0.206	0.198	0.190	0.181	0.171	0.160	0.150	0.138	0.125	0.111	0.099	0.084	0.070	0.054	0.038	0.021	0.005	-0.014	-0.030	-0.049	-0.066	-0.085	-0.104	-0.122	-0.141	-0.160	-0.179	-0.198	-0.215	-0.232	-0.251	-0.269	-0.286	-0.302	-0.319	-0.335	-0.349	-0.364	-0.378	-0.390	-0.402	-0.412	-0.422	-0.432	-0.440	-0.448	-0.454	-0.459	-0.462	-0.466	-0.466	-0.468	-0.466	-0.465	-0.461	-0.456	-0.450	-0.444	-0.435	-0.426	-0.416	-0.404	-0.391	-0.379	-0.364	-0.349	-0.331	-0.314	-0.296	-0.278	-0.256	-0.235	-0.215	-0.195	-0.172	-0.150	-0.128	-0.105	-0.081	-0.059	-0.036	-0.012	0.010	0.032	0.054	0.076	0.098	0.118	0.139	0.159	0.178	0.195	0.212	0.229	0.244	0.259	0.272	0.284	0.295	0.305	0.314	0.321	0.329	0.334	0.336	0.340	0.341	0.342	0.341	0.339	0.336	0.331	0.326	0.320	0.312	0.304	0.295	0.284	0.272	0.262	0.250	0.238	0.224	0.210	0.196	0.181	0.166	0.152	0.136	0.121	0.106	0.092	0.076	0.062	0.048	0.034	0.020	0.006	-0.005	-0.018	-0.028	-0.039	-0.049	-0.058	-0.066	-0.074	-0.080	-0.085	-0.090	-0.092	-0.096	-0.098	-0.099	-0.098	-0.096	-0.092	-0.089	-0.085	-0.079	-0.070	-0.062	-0.055	-0.045	-0.034	-0.022	-0.009	0.004	0.019	0.034	0.049	0.065	0.081	0.098	0.116	0.135	0.154	0.172	0.191	0.210	0.230	0.250	0.269	0.288	0.308	0.326	0.346	0.365	0.384	0.401	0.419	0.436	0.454	0.471	0.488	0.504	0.518	0.532	0.545	0.558	0.570	0.581	0.592	0.602	0.610	0.619	0.625	0.632	0.638	0.642	0.646	0.649	0.651	0.654	0.652	0.652	0.651	0.650	0.648	0.644	0.640	0.636	0.631	0.626	0.619	0.612	0.605	0.599	0.590	0.581	0.572	0.564	0.555	0.546	0.538	0.528	0.519	0.510	0.500	0.491	0.482	0.474	0.465	0.459	0.450	0.444	0.438	0.430	0.426	0.421	0.416	0.412	0.410	0.409	0.406	0.406	0.405	0.405	0.408	0.410	0.414	0.418	0.421	0.426	0.431	0.439	0.445	0.452	0.461	0.470	0.479	0.490	0.500	0.511	0.522	0.534	0.545	0.556	0.569	0.582	0.595	0.606	0.619	0.631	0.644	0.656	0.669	0.680	0.691	0.704	0.715	0.724	0.735	0.744	0.754	0.762	0.770	0.778	0.785	0.791	0.798	0.802	0.808	0.811	0.814	0.818	0.820	0.820	0.822	0.822	0.822	0.821	0.819	0.819	0.815	0.811	0.808	0.804	0.799	0.792	0.788	0.781	0.774	0.765	0.758	0.749	0.740	0.729	0.720	0.709	0.698	0.686	0.674	0.661	0.649	0.634	0.621	0.606	0.591	0.576	0.561	0.545	0.529	0.514	0.496	0.479	0.461	0.444	0.428	0.409	0.391	0.374	0.356	0.339	0.321	0.304	0.288	0.270	0.254	0.238	0.222	0.208	0.192	0.180	0.168	0.155	0.144	0.135	0.126	0.118	0.111	0.106	0.101	0.099	0.099	0.099	0.100	0.102	0.108	0.115	0.122	0.132	0.144	0.156	0.171	0.188	0.205	0.225	0.245	0.269	0.292	0.319	0.346	0.375	0.406	0.438	0.469	0.504	0.539	0.574	0.610	0.646	0.685	0.724	0.762	0.802	0.842	0.882	0.922	0.964	1.005	1.045	1.086	1.126	1.168	1.206	1.246	1.284	1.322	1.360	1.399	1.435	1.471	1.506	1.540	1.574	1.606	1.639	1.670	1.701	1.730	1.759	1.788	1.815	1.842	1.869	1.894	1.918	1.941	1.965	1.988	2.009	2.029	2.050	2.070	2.089	2.106	2.124	2.141	2.158	2.172	2.189	2.204	2.216	2.230	2.242	2.255	2.266	2.278	2.288	2.298	2.306	2.315	2.322	2.329	2.335	2.340	2.344	2.349	2.351	2.354	2.355	2.356	2.356	2.355	2.354	2.350	2.346	2.342	2.338	2.330	2.324	2.316	2.306	2.296	2.288	2.276	2.265	2.251	2.239	2.225	2.211	2.195	2.179	2.162	2.145	2.128	2.109	2.091	2.072	2.052	2.034	2.013	1.992	1.971	1.950	1.929	1.906	1.884	1.861	1.839	1.815	1.791	1.768	1.742	1.719	1.694	1.669	1.644	1.618	1.591	1.566	1.539	1.511	1.484	1.456	1.428	1.399	1.369	1.340	1.310	1.279	1.248	1.215	1.184	1.150	1.116	1.082	1.049	1.012	0.978	0.941	0.905	0.869	0.830	0.794	0.754	0.716	0.678	0.639	0.599	0.559	0.520	0.479	0.439	0.399	0.359	0.319	0.279	0.240	0.201	0.161	0.122	0.085	0.046	0.010	-0.026	-0.064	-0.099	-0.135	-0.168	-0.201	-0.234	-0.265	-0.295	-0.326	-0.355	-0.384	-0.410	-0.436	-0.461	-0.486	-0.509	-0.531	-0.552	-0.574	-0.594	-0.612	-0.630	-0.646	-0.662	-0.676	-0.691	-0.704	-0.718	-0.730	-0.741	-0.752	-0.764	-0.772	-0.781	-0.790	-0.799	-0.806	-0.815	-0.821	-0.829	-0.836	-0.842	-0.849	-0.855	-0.861	-0.868	-0.872	-0.878	-0.884	-0.889	-0.894	-0.899	-0.904	-0.908	-0.912	-0.916	-0.920	-0.924	-0.928	-0.932	-0.935	-0.938	-0.940	-0.941	-0.942	-0.942	-0.944	-0.944	-0.942	-0.941	-0.939	-0.936	-0.932	-0.929	-0.924	-0.919	-0.912	-0.905	-0.898	-0.888	-0.878	-0.868	-0.855	-0.844	-0.829	-0.814	-0.799	-0.782	-0.765	-0.748	-0.728	-0.706	-0.686	-0.664	-0.641	-0.618	-0.594	-0.569	-0.542	-0.518	-0.490	-0.462	-0.435	-0.406	-0.378	-0.350	-0.320	-0.290	-0.260	-0.230	-0.201	-0.170	-0.140	-0.110	-0.080	-0.050	-0.021	0.008	0.036	0.065	0.092	0.120	0.148	0.174	0.199	0.224	0.249	0.272	0.296	0.319	0.341	0.362	0.381	0.401	0.420	0.438	0.455	0.471	0.486	0.500	0.514	0.526	0.539	0.550	0.560	0.569	0.578	0.585	0.591	0.599	0.604	0.608	0.612	0.615	0.619	0.621	0.622	0.622	0.624	0.622	0.622	0.620	0.620	0.618	0.615	0.611	0.609	0.605	0.601	0.596	0.592	0.589	0.584	0.579	0.574	0.570	0.565	0.560	0.555	0.551	0.546	0.542	0.538	0.534	0.531	0.529	0.525	0.524	0.522	0.521	0.520	0.519	0.520	0.521	0.522	0.525	0.529	0.532	0.538	0.544	0.551	0.559	0.566	0.576	0.588	0.599	0.611	0.626	0.640	0.655	0.672	0.690	0.709	0.728	0.749	0.771	0.794	0.816	0.841	0.868	0.894	0.921	0.949	0.978	1.006	1.036	1.066	1.099	1.129	1.161	1.194	1.228	1.260	1.292	1.325	1.359	1.392	1.425	1.458	1.491	1.522	1.555	1.586	1.618	1.648	1.676	1.706	1.734	1.762	1.789	1.814	1.839	1.862	1.886	1.908	1.928	1.948	1.966	1.984	1.999	2.013	2.026	2.039	2.050	2.060	2.069	2.076	2.082	2.089	2.092	2.095	2.099	2.099	2.099	2.099	2.096	2.095	2.091	2.086	2.081	2.076	2.070	2.064	2.058	2.050	2.042	2.036	2.027	2.019	2.011	2.002	1.994	1.986	1.979	1.970	1.962	1.954	1.948	1.940	1.932	1.926	1.920	1.914	1.909	1.902	1.898	1.892	1.890	1.885	1.880	1.878	1.874	1.870	1.869	1.866	1.862	1.860	1.858	1.856	1.852	1.851	1.848	1.846	1.842	1.839	1.835	1.831	1.826	1.821	1.816	1.811	1.804	1.796	1.789	1.781	1.771	1.762	1.752	1.741	1.728	1.714	1.700	1.686	1.671	1.654	1.638	1.620	1.600	1.581	1.561	1.540	1.519	1.495	1.472	1.449	1.424	1.400	1.374	1.348	1.320	1.294	1.268	1.240	1.212	1.185	1.156	1.128	1.100	1.071	1.042	1.014	0.985	0.958	0.929	0.901	0.872	0.846	0.819	0.791	0.765	0.739	0.715	0.689	0.664	0.640	0.619	0.595	0.572	0.552	0.531	0.512	0.492	0.474	0.456	0.440	0.424	0.409	0.395	0.380	0.368	0.355	0.344	0.334	0.324	0.315	0.306	0.299	0.292	0.286	0.281	0.278	0.274	0.270	0.269	0.266	0.265	0.265	0.264	0.265	0.266	0.268	0.269	0.270	0.274	0.275	0.279	0.282	0.285	0.289	0.292	0.295	0.298	0.300	0.302	0.305	0.306	0.309	0.309	0.310	0.310	0.309	0.309	0.306	0.302	0.298	0.292	0.286	0.279	0.270	0.260	0.250	0.236	0.222	0.208	0.191	0.174	0.155	0.134	0.112	0.089	0.064	0.038	0.010	-0.020	-0.051	-0.082	-0.115	-0.151	-0.185	-0.222	-0.261	-0.299	-0.340	-0.380	-0.422	-0.464	-0.507	-0.551	-0.596	-0.640	-0.685	-0.730	-0.775	-0.820	-0.866	-0.910	-0.955	-0.999	-1.044	-1.088	-1.129	-1.171	-1.212	-1.252	-1.291	-1.329	-1.365	-1.401	-1.435	-1.468	-1.499	-1.529	-1.556	-1.582	-1.608	-1.631	-1.654	-1.672	-1.691	-1.708	-1.722	-1.735	-1.746	-1.756	-1.764	-1.769	-1.774	-1.776	-1.778	-1.778	-1.775	-1.774	-1.769	-1.762	-1.756	-1.748	-1.739	-1.729	-1.718	-1.706	-1.694	-1.680	-1.668	-1.654	-1.639	-1.624	-1.610	-1.595	-1.580	-1.566	-1.551	-1.536	-1.524	-1.510	-1.498	-1.485	-1.474	-1.464	-1.455	-1.446	-1.439	-1.432	-1.428	-1.422	-1.420	-1.420	-1.420	-1.421	-1.425	-1.430	-1.436	-1.442	-1.451	-1.464	-1.475	-1.489	-1.505	-1.522	-1.541	-1.561	-1.582	-1.605	-1.629	-1.655	-1.681	-1.710	-1.739	-1.770	-1.801	-1.834	-1.866	-1.901	-1.936	-1.971	-2.007	-2.045	-2.082	-2.120	-2.159	-2.196	-2.235	-2.272	-2.311	-2.350	-2.388	-2.426	-2.462	-2.500	-2.538	-2.574	-2.609	-2.644	-2.679	-2.712	-2.744	-2.776	-2.808	-2.838	-2.868	-2.896	-2.924	-2.949	-2.975	-2.999	-3.021	-3.044	-3.065	-3.086	-3.105	-3.124	-3.140	-3.158	-3.171	-3.186	-3.200	-3.212	-3.225	-3.236	-3.246	-3.256	-3.265	-3.272	-3.280	-3.288	-3.294	-3.300	-3.305	-3.310	-3.314	-3.319	-3.322	-3.326	-3.329	-3.332	-3.335	-3.339	-3.341	-3.342	-3.345	-3.348	-3.350	-3.352	-3.355	-3.358	-3.361	-3.362	-3.366	-3.369	-3.372	-3.376	-3.379	-3.382	-3.386	-3.391	-3.395	-3.399	-3.404	-3.409	-3.415	-3.420	-3.426	-3.434	-3.440	-3.448	-3.455	-3.464	-3.472	-3.480	-3.491	-3.501	-3.512	-3.522	-3.535	-3.546	-3.560	-3.574	-3.586	-3.601	-3.616	-3.631	-3.646	-3.664	-3.680	-3.698	-3.716	-3.734	-3.752	-3.771	-3.790	-3.809	-3.829	-3.849	-3.869	-3.889	-3.910	-3.929	-3.950	-3.969	-3.989	-4.008	-4.026	-4.045	-4.062	-4.081	-4.098	-4.114	-4.129	-4.144	-4.158	-4.170	-4.184	-4.194	-4.205	-4.212	-4.220	-4.226	-4.231	-4.235	-4.239	-4.239	-4.240	-4.238	-4.235	-4.230	-4.225	-4.219	-4.210	-4.201	-4.190	-4.179	-4.166	-4.151	-4.136	-4.121	-4.104	-4.085	-4.068	-4.048	-4.029	-4.006	-3.986	-3.965	-3.942	-3.920	-3.898	-3.876	-3.854	-3.832	-3.811	-3.790	-3.770	-3.749	-3.730	-3.710	-3.691	-3.675	-3.658	-3.641	-3.628	-3.614	-3.601	-3.590	-3.579	-3.570	-3.562	-3.555	-3.550	-3.546	-3.544	-3.541	-3.540	-3.540	-3.542	-3.545	-3.550	-3.555	-3.561	-3.569	-3.578	-3.586	-3.596	-3.606	-3.616	-3.629	-3.641	-3.652	-3.666	-3.680	-3.694	-3.706	-3.720	-3.734	-3.748	-3.759	-3.772	-3.784	-3.796	-3.806	-3.818	-3.828	-3.835	-3.842	-3.850	-3.855	-3.860	-3.864	-3.866	-3.868	-3.868	-3.866	-3.864	-3.859	-3.854	-3.846	-3.836	-3.826	-3.816	-3.802	-3.789	-3.771	-3.755	-3.736	-3.716	-3.696	-3.672	-3.649	-3.625	-3.598	-3.570	-3.542	-3.512	-3.482	-3.451	-3.420	-3.386	-3.354	-3.319	-3.285	-3.250	-3.215	-3.180	-3.145	-3.110	-3.075	-3.040	-3.006	-2.971	-2.936	-2.904	-2.870	-2.838	-2.806	-2.775	-2.746	-2.716	-2.689	-2.661	-2.636	-2.611	-2.589	-2.565	-2.545	-2.526	-2.509	-2.491	-2.476	-2.462	-2.449	-2.438	-2.429	-2.420	-2.414	-2.408	-2.404	-2.400	-2.398	-2.398	-2.398	-2.399	-2.401	-2.406	-2.410	-2.415	-2.421	-2.429	-2.438	-2.445	-2.454	-2.464	-2.472	-2.484	-2.494	-2.504	-2.515	-2.525	-2.536	-2.546	-2.556	-2.566	-2.575	-2.585	-2.592	-2.600	-2.608	-2.614	-2.619	-2.622	-2.626	-2.628	-2.630	-2.630	-2.628	-2.625	-2.621	-2.616	-2.610	-2.601	-2.591	-2.581	-2.569	-2.555	-2.540	-2.522	-2.504	-2.484	-2.462	-2.439	-2.415	-2.389	-2.362	-2.334	-2.304	-2.272	-2.241	-2.208	-2.172	-2.138	-2.102	-2.065	-2.026	-1.989	-1.949	-1.909	-1.869	-1.828	-1.786	-1.746	-1.705	-1.664	-1.622	-1.580	-1.540	-1.500	-1.460	-1.421	-1.382	-1.345	-1.308	-1.271	-1.236	-1.204	-1.171	-1.140	-1.110	-1.081	-1.054	-1.029	-1.005	-0.982	-0.962	-0.942	-0.925	-0.909	-0.895	-0.882	-0.872	-0.864	-0.856	-0.850	-0.846	-0.845	-0.844	-0.844	-0.846	-0.850	-0.855	-0.861	-0.868	-0.876	-0.885	-0.896	-0.908	-0.919	-0.931	-0.946	-0.959	-0.974	-0.989	-1.002	-1.018	-1.032	-1.049	-1.062	-1.079	-1.092	-1.106	-1.120	-1.134	-1.146	-1.158	-1.169	-1.180	-1.190	-1.198	-1.206	-1.212	-1.219	-1.224	-1.228	-1.230	-1.230	-1.230	-1.229	-1.228	-1.224	-1.219	-1.212	-1.205	-1.196	-1.186	-1.176	-1.164	-1.152	-1.138	-1.124	-1.106	-1.091	-1.074	-1.054	-1.036	-1.015	-0.995	-0.974	-0.952	-0.930	-0.908	-0.885	-0.862	-0.839	-0.816	-0.792	-0.769	-0.745	-0.721	-0.699	-0.675	-0.651	-0.630	-0.609	-0.588	-0.566	-0.546	-0.528	-0.507	-0.490	-0.472	-0.456	-0.441	-0.426	-0.414	-0.401	-0.390	-0.380	-0.370	-0.362	-0.355	-0.350	-0.345	-0.342	-0.340	-0.339	-0.340	-0.341	-0.345	-0.348	-0.354	-0.360	-0.368	-0.376	-0.388	-0.398	-0.410	-0.422	-0.436	-0.451	-0.468	-0.482	-0.500	-0.518	-0.536	-0.554	-0.571	-0.591	-0.611	-0.630	-0.649	-0.669	-0.688	-0.708	-0.726	-0.745	-0.762	-0.781	-0.799	-0.816	-0.832	-0.849	-0.864	-0.878	-0.891	-0.904	-0.916	-0.926	-0.936	-0.945	-0.952	-0.959	-0.965	-0.969	-0.971	-0.975	-0.975	-0.975	-0.974	-0.972	-0.969	-0.966	-0.961	-0.954	-0.948	-0.940	-0.931	-0.922	-0.912	-0.902	-0.892	-0.880	-0.868	-0.856	-0.842	-0.829	-0.816	-0.802	-0.790	-0.776	-0.762	-0.749	-0.736	-0.722	-0.711	-0.699	-0.686	-0.676	-0.665	-0.656	-0.646	-0.639	-0.631	-0.625	-0.619	-0.615	-0.610	-0.609	-0.606	-0.606	-0.608	-0.609	-0.612	-0.618	-0.622	-0.630	-0.638	-0.646	-0.656	-0.669	-0.681	-0.696	-0.711	-0.728	-0.745	-0.765	-0.785	-0.805	-0.828	-0.851	-0.875	-0.901	-0.926	-0.952	-0.980	-1.009	-1.038	-1.068	-1.098	-1.128	-1.159	-1.191	-1.222	-1.254	-1.285	-1.318	-1.349	-1.381	-1.411	-1.442	-1.474	-1.505	-1.535	-1.564	-1.592	-1.620	-1.648	-1.674	-1.699	-1.722	-1.748	-1.770	-1.791	-1.811	-1.830	-1.848	-1.864	-1.879	-1.894	-1.905	-1.915	-1.926	-1.934	-1.940	-1.946	-1.950	-1.954	-1.955	-1.955	-1.954	-1.951	-1.948	-1.942	-1.936	-1.929	-1.921	-1.911	-1.901	-1.890	-1.879	-1.865	-1.851	-1.838	-1.821	-1.806	-1.790	-1.774	-1.756	-1.740	-1.721	-1.705	-1.686	-1.670	-1.652	-1.634	-1.618	-1.601	-1.584	-1.568	-1.552	-1.538	-1.522	-1.508	-1.492	-1.480	-1.468	-1.455	-1.444	-1.434	-1.424	-1.415	-1.408	-1.400	-1.394	-1.389	-1.385	-1.382	-1.380	-1.378	-1.378	-1.378	-1.379	-1.381	-1.384	-1.388	-1.394	-1.399	-1.406	-1.414	-1.421	-1.430	-1.441	-1.450	-1.461	-1.474	-1.488	-1.500	-1.514	-1.526	-1.541	-1.556	-1.571	-1.588	-1.602	-1.619	-1.632	-1.649	-1.665	-1.680	-1.696	-1.711	-1.725	-1.740	-1.754	-1.766	-1.780	-1.791	-1.802	-1.814	-1.822	-1.831	-1.839	-1.845	-1.851	-1.855	-1.858	-1.861	-1.861	-1.861	-1.859	-1.856	-1.852	-1.846	-1.839	-1.830	-1.819	-1.808	-1.795	-1.780	-1.765	-1.748	-1.730	-1.711	-1.690	-1.669	-1.646	-1.622	-1.598	-1.574	-1.548	-1.521	-1.492	-1.465	-1.438	-1.410	-1.380	-1.352	-1.324	-1.295	-1.266	-1.239	-1.212	-1.185	-1.159	-1.132	-1.108	-1.084	-1.060	-1.038	-1.016	-0.998	-0.979	-0.962	-0.946	-0.931	-0.920	-0.908	-0.898	-0.890	-0.884	-0.879	-0.875	-0.874	-0.874	-0.875	-0.879	-0.884	-0.889	-0.898	-0.908	-0.919	-0.930	-0.944	-0.959	-0.975	-0.992	-1.010	-1.030	-1.050	-1.070	-1.091	-1.114	-1.136	-1.159	-1.182	-1.205	-1.229	-1.252	-1.276	-1.299	-1.322	-1.345	-1.366	-1.389	-1.410	-1.429	-1.448	-1.465	-1.482	-1.499	-1.512	-1.526	-1.539	-1.550	-1.559	-1.568	-1.575	-1.579	-1.582	-1.585	-1.585	-1.584	-1.581	-1.578	-1.572	-1.564	-1.555	-1.545	-1.534	-1.520	-1.505	-1.490	-1.471	-1.452	-1.432	-1.412	-1.391	-1.366	-1.344	-1.319	-1.292	-1.266	-1.240	-1.212	-1.182	-1.155	-1.126	-1.096	-1.066	-1.036	-1.008	-0.978	-0.949	-0.920	-0.891	-0.862	-0.835	-0.808	-0.780	-0.754	-0.728	-0.702	-0.680	-0.656	-0.634	-0.612	-0.592	-0.572	-0.554	-0.538	-0.522	-0.507	-0.494	-0.481	-0.470	-0.460	-0.451	-0.444	-0.436	-0.432	-0.428	-0.425	-0.422	-0.422	-0.422	-0.424	-0.426	-0.429	-0.432	-0.438	-0.444	-0.449	-0.456	-0.465	-0.472	-0.481	-0.491	-0.500	-0.511	-0.521	-0.531	-0.541	-0.552	-0.562	-0.574	-0.584	-0.594	-0.604	-0.615	-0.624	-0.632	-0.641	-0.649	-0.656	-0.664	-0.670	-0.676	-0.681	-0.685	-0.689	-0.692	-0.694	-0.696	-0.696	-0.698	-0.695	-0.695	-0.692	-0.690	-0.686	-0.681	-0.676	-0.670	-0.664	-0.656	-0.650	-0.641	-0.632	-0.622	-0.614	-0.604	-0.594	-0.584	-0.572	-0.562	-0.551	-0.541	-0.530	-0.519	-0.507	-0.498	-0.486	-0.475	-0.465	-0.455	-0.446	-0.436	-0.428	-0.419	-0.410	-0.402	-0.395	-0.389	-0.382	-0.376	-0.370	-0.365	-0.360	-0.356	-0.354	-0.351	-0.348	-0.346	-0.345	-0.344	-0.344	-0.344	-0.344	-0.346	-0.348	-0.350	-0.352	-0.355	-0.360	-0.364	-0.369	-0.374	-0.379	-0.384	-0.391	-0.398	-0.405	-0.414	-0.421	-0.430	-0.439	-0.449	-0.459	-0.469	-0.480	-0.491	-0.504	-0.516	-0.528	-0.541	-0.555	-0.569	-0.582	-0.599	-0.612	-0.628	-0.645	-0.661	-0.678	-0.694	-0.712	-0.729	-0.746	-0.765	-0.784	-0.801	-0.820	-0.839	-0.856	-0.875	-0.892	-0.911	-0.928	-0.946	-0.962	-0.980	-0.996	-1.012	-1.029	-1.042	-1.058	-1.070	-1.082	-1.094	-1.104	-1.114	-1.122	-1.131	-1.138	-1.144	-1.148	-1.150	-1.152	-1.152	-1.154	-1.151	-1.150	-1.146	-1.140	-1.136	-1.129	-1.120	-1.112	-1.102	-1.092	-1.081	-1.070	-1.058	-1.042	-1.029	-1.016	-1.001	-0.985	-0.970	-0.955	-0.940	-0.925	-0.911	-0.896	-0.882	-0.869	-0.855	-0.844	-0.831	-0.821	-0.811	-0.802	-0.794	-0.786	-0.780	-0.776	-0.772	-0.770	-0.769	-0.770	-0.772	-0.775	-0.780	-0.785	-0.792	-0.802	-0.812	-0.824	-0.836	-0.850	-0.865	-0.881	-0.898	-0.918	-0.936	-0.956	-0.978	-0.999	-1.021	-1.045	-1.068	-1.092	-1.116	-1.141	-1.166	-1.191	-1.216	-1.241	-1.266	-1.290	-1.315	-1.338	-1.361	-1.384	-1.406	-1.426	-1.446	-1.466	-1.485	-1.501	-1.519	-1.532	-1.546	-1.559	-1.572	-1.582	-1.592	-1.601	-1.608	-1.612	-1.616	-1.620	-1.622	-1.621	-1.621	-1.620	-1.616	-1.612	-1.606	-1.599	-1.591	-1.582	-1.572	-1.561	-1.550	-1.535	-1.522	-1.508	-1.492	-1.476	-1.459	-1.442	-1.425	-1.406	-1.389	-1.370	-1.350	-1.331	-1.312	-1.294	-1.274	-1.254	-1.236	-1.218	-1.199	-1.180	-1.164	-1.146	-1.130	-1.114	-1.099	-1.084	-1.070	-1.058	-1.046	-1.035	-1.025	-1.016	-1.008	-1.001	-0.995	-0.990	-0.988	-0.985	-0.982	-0.982	-0.984	-0.985	-0.988	-0.992	-0.998	-1.002	-1.010	-1.018	-1.026	-1.038	-1.049	-1.060	-1.072	-1.086	-1.100	-1.115	-1.130	-1.145	-1.160	-1.178	-1.194	-1.211	-1.228	-1.245	-1.262	-1.280	-1.296	-1.312	-1.330	-1.346	-1.361	-1.378	-1.392	-1.406	-1.420	-1.434	-1.445	-1.458	-1.469	-1.479	-1.488	-1.495	-1.502	-1.509	-1.515	-1.520	-1.524	-1.526	-1.528	-1.528	-1.529	-1.528	-1.524	-1.521	-1.518	-1.512	-1.508	-1.500	-1.494	-1.484	-1.475	-1.465	-1.455	-1.442	-1.431	-1.419	-1.406	-1.391	-1.375	-1.361	-1.346	-1.330	-1.314	-1.298	-1.281	-1.264	-1.246	-1.229	-1.211	-1.192	-1.175	-1.156	-1.138	-1.118	-1.100	-1.081	-1.061	-1.042	-1.024	-1.005	-0.986	-0.966	-0.949	-0.929	-0.911	-0.892	-0.874	-0.855	-0.838	-0.820	-0.802	-0.785	-0.768	-0.751	-0.735	-0.719	-0.702	-0.688	-0.671	-0.656	-0.642	-0.629	-0.614	-0.600	-0.588	-0.575	-0.564	-0.550	-0.539	-0.529	-0.518	-0.507	-0.498	-0.488	-0.479	-0.470	-0.461	-0.452	-0.445	-0.438	-0.430	-0.424	-0.416	-0.410	-0.402	-0.396	-0.391	-0.385	-0.379	-0.371	-0.365	-0.359	-0.354	-0.348	-0.341	-0.334	-0.328	-0.321	-0.314	-0.306	-0.300	-0.291	-0.284	-0.276	-0.269	-0.260	-0.250	-0.242	-0.232	-0.224	-0.215	-0.204	-0.195	-0.185	-0.175	-0.165	-0.156	-0.145	-0.136	-0.128	-0.118	-0.108	-0.099	-0.091	-0.084	-0.076	-0.069	-0.062	-0.056	-0.050	-0.046	-0.042	-0.039	-0.035	-0.034	-0.034	-0.032	-0.034	-0.035	-0.038	-0.041	-0.046	-0.051	-0.058	-0.064	-0.072	-0.082	-0.091	-0.102	-0.115	-0.128	-0.141	-0.155	-0.170	-0.186	-0.201	-0.218	-0.236	-0.254	-0.272	-0.291	-0.311	-0.330	-0.350	-0.369	-0.389	-0.409	-0.428	-0.446	-0.468	-0.486	-0.505	-0.522	-0.541	-0.559	-0.576	-0.592	-0.610	-0.625	-0.640	-0.655	-0.670	-0.682	-0.694	-0.706	-0.718	-0.729	-0.738	-0.746	-0.754	-0.761	-0.768	-0.772	-0.778	-0.782	-0.785	-0.788	-0.789	-0.790	-0.790	-0.790	-0.790	-0.788	-0.786	-0.782	-0.780	-0.776	-0.771	-0.766	-0.761	-0.755	-0.749	-0.742	-0.736	-0.729	-0.721	-0.715	-0.706	-0.699	-0.690	-0.682	-0.674	-0.665	-0.658	-0.649	-0.640	-0.632	-0.625	-0.616	-0.608	-0.600	-0.592	-0.584	-0.578	-0.570	-0.562	-0.555	-0.549	-0.542	-0.536	-0.530	-0.524	-0.519	-0.514	-0.510	-0.505	-0.501	-0.498	-0.494	-0.491	-0.489	-0.486	-0.484	-0.482	-0.480	-0.479	-0.478	-0.478	-0.476	-0.476	-0.475	-0.476	-0.476	-0.476	-0.478	-0.479	-0.479	-0.480	-0.481	-0.482	-0.485	-0.485	-0.488	-0.489	-0.490	-0.492	-0.492	-0.494	-0.495	-0.496	-0.496	-0.498	-0.498	-0.496	-0.498	-0.498	-0.498	-0.496	-0.495	-0.495	-0.492	-0.492	-0.490	-0.488	-0.485	-0.482	-0.481	-0.476	-0.472	-0.470	-0.465	-0.461	-0.456	-0.451	-0.445	-0.440	-0.434	-0.428	-0.421	-0.415	-0.408	-0.400	-0.392	-0.384	-0.376	-0.369	-0.360	-0.350	-0.341	-0.334	-0.324	-0.314	-0.304	-0.292	-0.282	-0.272	-0.262	-0.251	-0.240	-0.229	-0.219	-0.209	-0.198	-0.186	-0.176	-0.166	-0.155	-0.145	-0.135	-0.125	-0.115	-0.106	-0.096	-0.089	-0.081	-0.071	-0.065	-0.059	-0.052	-0.046	-0.041	-0.036	-0.030	-0.028	-0.024	-0.022	-0.021	-0.019	-0.019	-0.020	-0.021	-0.024	-0.028	-0.030	-0.035	-0.041	-0.046	-0.054	-0.062	-0.071	-0.081	-0.091	-0.104	-0.116	-0.130	-0.142	-0.158	-0.174	-0.189	-0.206	-0.222	-0.241	-0.259	-0.278	-0.298	-0.316	-0.335	-0.355	-0.376	-0.395	-0.415	-0.435	-0.456	-0.475	-0.496	-0.515	-0.535	-0.554	-0.571	-0.590	-0.608	-0.624	-0.640	-0.655	-0.670	-0.684	-0.696	-0.710	-0.720	-0.730	-0.740	-0.749	-0.754	-0.761	-0.765	-0.769	-0.772	-0.774	-0.774	-0.772	-0.771	-0.769	-0.765	-0.760	-0.754	-0.746	-0.740	-0.730	-0.720	-0.709	-0.699	-0.685	-0.672	-0.659	-0.645	-0.629	-0.612	-0.598	-0.580	-0.564	-0.546	-0.529	-0.511	-0.494	-0.475	-0.456	-0.439	-0.421	-0.402	-0.385	-0.369	-0.351	-0.336	-0.320	-0.305	-0.290	-0.274	-0.261	-0.248	-0.235	-0.222	-0.212	-0.201	-0.192	-0.182	-0.175	-0.169	-0.161	-0.158	-0.151	-0.148	-0.145	-0.142	-0.141	-0.141	-0.140	-0.142	-0.144	-0.145	-0.149	-0.152	-0.156	-0.161	-0.166	-0.172	-0.179	-0.185	-0.192	-0.199	-0.206	-0.214	-0.220	-0.229	-0.235	-0.244	-0.251	-0.259	-0.265	-0.272	-0.279	-0.286	-0.291	-0.298	-0.302	-0.308	-0.312	-0.316	-0.320	-0.324	-0.324	-0.326	-0.328	-0.326	-0.326	-0.326	-0.325	-0.324	-0.320	-0.316	-0.312	-0.308	-0.301	-0.296	-0.291	-0.284	-0.276	-0.268	-0.260	-0.251	-0.241	-0.232	-0.222	-0.211	-0.201	-0.191	-0.180	-0.169	-0.158	-0.146	-0.134	-0.122	-0.110	-0.098	-0.086	-0.072	-0.061	-0.049	-0.038	-0.024	-0.014	-0.002	0.010	0.021	0.032	0.042	0.055	0.064	0.074	0.084	0.094	0.104	0.112	0.120	0.129	0.138	0.145	0.152	0.159	0.166	0.171	0.178	0.184	0.190	0.194	0.198	0.202	0.205	0.209	0.211	0.214	0.214	0.216	0.216	0.218	0.218	0.216	0.215	0.214	0.212	0.210	0.209	0.205	0.202	0.198	0.195	0.190	0.186	0.181	0.178	0.172	0.166	0.160	0.155	0.150	0.144	0.139	0.132	0.128	0.121	0.116	0.110	0.106	0.101	0.098	0.092	0.089	0.085	0.084	0.080	0.078	0.076	0.075	0.075	0.075	0.076	0.078	0.079	0.081	0.084	0.089	0.092	0.096	0.102	0.109	0.115	0.122	0.131	0.139	0.148	0.156	0.165	0.175	0.185	0.196	0.206	0.216	0.228	0.238	0.248	0.259	0.269	0.279	0.289	0.298	0.308	0.316	0.324	0.332	0.339	0.345	0.350	0.355	0.359	0.362	0.365	0.366	0.368	0.366	0.366	0.362	0.360	0.355	0.350	0.345	0.338	0.330	0.321	0.310	0.301	0.289	0.276	0.262	0.250	0.234	0.219	0.201	0.186	0.169	0.150	0.131	0.112	0.094	0.074	0.055	0.035	0.015	-0.004	-0.025	-0.045	-0.064	-0.084	-0.102	-0.121	-0.140	-0.159	-0.176	-0.192	-0.210	-0.226	-0.240	-0.255	-0.269	-0.281	-0.294	-0.304	-0.315	-0.325	-0.332	-0.340	-0.345	-0.351	-0.355	-0.359	-0.361	-0.362	-0.362	-0.361	-0.359	-0.356	-0.352	-0.348	-0.341	-0.335	-0.326	-0.319	-0.308	-0.298	-0.285	-0.274	-0.261	-0.248	-0.234	-0.219	-0.204	-0.188	-0.171	-0.154	-0.136	-0.119	-0.101	-0.084	-0.066	-0.048	-0.029	-0.011	0.006	0.025	0.042	0.061	0.078	0.095	0.112	0.128	0.144	0.159	0.174	0.188	0.201	0.214	0.226	0.238	0.248	0.258	0.268	0.276	0.282	0.289	0.295	0.300	0.302	0.305	0.308	0.309	0.308	0.306	0.305	0.302	0.299	0.294	0.289	0.284	0.278	0.269	0.260	100.000	5.000	2.000	1.000	5.000	0.000	0.000	0.000	0.000	0.000	0.000	0.000	0.000	0.000	0.000	0.000	0.000	0.000	-2.999	-3.014	-3.029	-3.042	-3.056	-3.070	-3.082	-3.095	-3.109	-3.120	-3.132	-3.146	-3.158	-3.169	-3.181	-3.191	-3.204	-3.215	-3.225	-3.236	-3.249	-3.259	-3.271	-3.281	-3.292	-3.304	-3.315	-3.326	-3.338	-3.349	-3.360	-3.371	-3.382	-3.394	-3.405	-3.415	-3.425	-3.435	-3.446	-3.456	-3.466	-3.475	-3.485	-3.494	-3.502	-3.511	-3.519	-3.528	-3.534	-3.541	-3.549	-3.555	-3.560	-3.568	-3.572	-3.578	-3.582	-3.586	-3.591	-3.595	-3.599	-3.604	-3.608	-3.610	-3.615	-3.619	-3.622	-3.626	-3.631	-3.635	-3.640	-3.645	-3.650	-3.655	-3.660	-3.666	-3.672	-3.680	-3.689	-3.696	-3.705	-3.714	-3.724	-3.734	-3.745	-3.758	-3.770	-3.781	-3.796	-3.809	-3.824	-3.836	-3.852	-3.868	-3.882	-3.899	-3.915	-3.930	-3.948	-3.964	-3.980	-3.996	-4.012	-4.029	-4.044	-4.059	-4.074	-4.088	-4.102	-4.116	-4.129	-4.141	-4.152	-4.162	-4.172	-4.182	-4.190	-4.198	-4.202	-4.209	-4.212	-4.215	-4.219	-4.220	-4.221	-4.220	-4.219	-4.218	-4.214	-4.211	-4.208	-4.201	-4.196	-4.190	-4.184	-4.176	-4.169	-4.160	-4.154	-4.145	-4.136	-4.129	-4.120	-4.112	-4.105	-4.099	-4.091	-4.085	-4.079	-4.074	-4.069	-4.065	-4.061	-4.060	-4.059	-4.058	-4.059	-4.060	-4.062	-4.066	-4.070	-4.076	-4.084	-4.091	-4.100	-4.111	-4.121	-4.135	-4.149	-4.161	-4.178	-4.194	-4.211	-4.229	-4.248	-4.268	-4.288	-4.309	-4.330	-4.351	-4.375	-4.398	-4.421	-4.444	-4.469	-4.492	-4.516	-4.539	-4.562	-4.586	-4.609	-4.632	-4.654	-4.675	-4.696	-4.718	-4.738	-4.756	-4.774	-4.791	-4.808	-4.822	-4.838	-4.851	-4.864	-4.875	-4.885	-4.894	-4.901	-4.909	-4.914	-4.918	-4.920	-4.921	-4.922	-4.921	-4.920	-4.918	-4.911	-4.908	-4.901	-4.892	-4.884	-4.874	-4.864	-4.851	-4.839	-4.825	-4.811	-4.796	-4.780	-4.764	-4.746	-4.729	-4.711	-4.692	-4.675	-4.655	-4.636	-4.618	-4.599	-4.579	-4.560	-4.540	-4.520	-4.501	-4.481	-4.464	-4.446	-4.429	-4.411	-4.395	-4.379	-4.364	-4.348	-4.334	-4.320	-4.309	-4.296	-4.286	-4.276	-4.268	-4.260	-4.251	-4.245	-4.240	-4.235	-4.231	-4.228	-4.225	-4.224	-4.224	-4.222	-4.224	-4.226	-4.229	-4.231	-4.236	-4.240	-4.245	-4.252	-4.258	-4.265	-4.272	-4.280	-4.288	-4.295	-4.304	-4.314	-4.321	-4.330	-4.339	-4.349	-4.358	-4.366	-4.375	-4.384	-4.392	-4.400	-4.406	-4.415	-4.421	-4.428	-4.432	-4.438	-4.441	-4.444	-4.446	-4.449	-4.449	-4.450	-4.449	-4.445	-4.442	-4.438	-4.434	-4.426	-4.419	-4.410	-4.400	-4.389	-4.376	-4.364	-4.350	-4.335	-4.318	-4.300	-4.281	-4.262	-4.241	-4.220	-4.196	-4.174	-4.149	-4.125	-4.099	-4.071	-4.045	-4.018	-3.989	-3.960	-3.931	-3.902	-3.874	-3.844	-3.815	-3.786	-3.756	-3.728	-3.699	-3.671	-3.642	-3.616	-3.590	-3.564	-3.539	-3.515	-3.491	-3.470	-3.448	-3.429	-3.410	-3.392	-3.375	-3.361	-3.346	-3.334	-3.322	-3.311	-3.302	-3.295	-3.288	-3.282	-3.278	-3.275	-3.272	-3.272	-3.272	-3.274	-3.276	-3.280	-3.285	-3.290	-3.296	-3.304	-3.310	-3.319	-3.328	-3.336	-3.345	-3.355	-3.366	-3.376	-3.386	-3.398	-3.408	-3.418	-3.428	-3.436	-3.445	-3.455	-3.462	-3.470	-3.476	-3.482	-3.489	-3.494	-3.498	-3.500	-3.502	-3.504	-3.505	-3.504	-3.504	-3.501	-3.496	-3.492	-3.488	-3.481	-3.472	-3.465	-3.456	-3.445	-3.434	-3.420	-3.409	-3.395	-3.379	-3.364	-3.348	-3.330	-3.312	-3.294	-3.276	-3.256	-3.236	-3.215	-3.195	-3.175	-3.152	-3.131	-3.110	-3.088	-3.066	-3.044	-3.021	-3.000	-2.979	-2.955	-2.934	-2.914	-2.892	-2.870	-2.851	-2.831	-2.812	-2.792	-2.775	-2.756	-2.739	-2.722	-2.706	-2.691	-2.676	-2.661	-2.649	-2.636	-2.624	-2.612	-2.602	-2.592	-2.582	-2.575	-2.566	-2.560	-2.555	-2.550	-2.545	-2.541	-2.540	-2.539	-2.536	-2.536	-2.536	-2.538	-2.539	-2.541	-2.544	-2.548	-2.551	-2.554	-2.560	-2.565	-2.570	-2.576	-2.581	-2.586	-2.594	-2.598	-2.604	-2.610	-2.615	-2.620	-2.625	-2.630	-2.634	-2.638	-2.641	-2.645	-2.648	-2.649	-2.651	-2.650	-2.651	-2.650	-2.649	-2.646	-2.644	-2.640	-2.635	-2.629	-2.622	-2.615	-2.608	-2.599	-2.589	-2.578	-2.566	-2.554	-2.542	-2.528	-2.515	-2.501	-2.486	-2.471	-2.455	-2.439	-2.424	-2.406	-2.391	-2.374	-2.358	-2.341	-2.326	-2.310	-2.296	-2.280	-2.266	-2.252	-2.240	-2.229	-2.216	-2.208	-2.199	-2.191	-2.184	-2.178	-2.172	-2.170	-2.168	-2.168	-2.169	-2.171	-2.176	-2.180	-2.188	-2.195	-2.205	-2.216	-2.229	-2.242	-2.258	-2.275	-2.294	-2.314	-2.334	-2.358	-2.380	-2.404	-2.430	-2.458	-2.484	-2.512	-2.541	-2.571	-2.601	-2.631	-2.664	-2.695	-2.729	-2.760	-2.794	-2.826	-2.859	-2.892	-2.924	-2.958	-2.990	-3.020	-3.052	-3.082	-3.114	-3.144	-3.172	-3.202	-3.229	-3.256	-3.284	-3.308	-3.332	-3.356	-3.380	-3.401	-3.424	-3.444	-3.462	-3.481	-3.499	-3.515	-3.531	-3.545	-3.559	-3.572	-3.584	-3.594	-3.605	-3.615	-3.622	-3.631	-3.638	-3.645	-3.650	-3.655	-3.660	-3.664	-3.668	-3.671	-3.674	-3.676	-3.678	-3.679	-3.680	-3.681	-3.681	-3.681	-3.682	-3.682	-3.681	-3.680	-3.680	-3.679	-3.679	-3.676	-3.676	-3.675	-3.674	-3.672	-3.670	-3.670	-3.669	-3.666	-3.666	-3.665	-3.664	-3.662	-3.662	-3.661	-3.661	-3.660	-3.659	-3.658	-3.659	-3.658	-3.658	-3.656	-3.656	-3.655	-3.656	-3.655	-3.656	-3.656	-3.656	-3.656	-3.656	-3.656	-3.658	-3.658	-3.659	-3.659	-3.660	-3.661	-3.662	-3.664	-3.665	-3.666	-3.668	-3.670	-3.671	-3.672	-3.675	-3.678	-3.679	-3.681	-3.684	-3.686	-3.688	-3.691	-3.694	-3.698	-3.700	-3.704	-3.706	-3.709	-3.712	-3.715	-3.719	-3.721	-3.724	-3.726	-3.730	-3.732	-3.735	-3.738	-3.740	-3.741	-3.742	-3.744	-3.745	-3.745	-3.745	-3.746	-3.745	-3.742	-3.742	-3.741	-3.738	-3.735	-3.732	-3.728	-3.724	-3.720	-3.714	-3.709	-3.702	-3.695	-3.688	-3.680	-3.670	-3.662	-3.652	-3.641	-3.631	-3.620	-3.609	-3.598	-3.585	-3.572	-3.560	-3.546	-3.534	-3.520	-3.506	-3.492	-3.479	-3.465	-3.451	-3.438	-3.424	-3.410	-3.398	-3.384	-3.371	-3.360	-3.348	-3.336	-3.325	-3.314	-3.302	-3.294	-3.284	-3.276	-3.269	-3.261	-3.255	-3.250	-3.244	-3.240	-3.238	-3.236	-3.234	-3.232	-3.234	-3.234	-3.235	-3.238	-3.241	-3.245	-3.250	-3.254	-3.260	-3.269	-3.275	-3.284	-3.292	-3.302	-3.312	-3.322	-3.334	-3.345	-3.356	-3.370	-3.381	-3.395	-3.409	-3.422	-3.436	-3.450	-3.465	-3.478	-3.492	-3.508	-3.520	-3.535	-3.550	-3.564	-3.578	-3.592	-3.605	-3.619	-3.631	-3.644	-3.655	-3.668	-3.678	-3.689	-3.700	-3.709	-3.718	-3.728	-3.735	-3.741	-3.749	-3.754	-3.760	-3.765	-3.770	-3.772	-3.775	-3.776	-3.778	-3.776	-3.776	-3.775	-3.772	-3.769	-3.766	-3.760	-3.755	-3.748	-3.742	-3.734	-3.725	-3.716	-3.705	-3.694	-3.682	-3.670	-3.656	-3.642	-3.628	-3.611	-3.595	-3.579	-3.562	-3.545	-3.528	-3.509	-3.490	-3.470	-3.451	-3.431	-3.410	-3.390	-3.369	-3.349	-3.328	-3.305	-3.285	-3.265	-3.242	-3.222	-3.202	-3.182	-3.161	-3.142	-3.122	-3.104	-3.084	-3.066	-3.049	-3.031	-3.014	-2.996	-2.981	-2.966	-2.951	-2.938	-2.924	-2.911	-2.900	-2.889	-2.878	-2.866	-2.858	-2.850	-2.841	-2.834	-2.828	-2.820	-2.815	-2.810	-2.805	-2.801	-2.798	-2.795	-2.794	-2.790	-2.789	-2.786	-2.785	-2.785	-2.784	-2.782	-2.782	-2.781	-2.782	-2.781	-2.781	-2.781	-2.781	-2.781	-2.781	-2.781	-2.780	-2.780	-2.779	-2.778	-2.776	-2.776	-2.775	-2.772	-2.771	-2.769	-2.768	-2.765	-2.761	-2.759	-2.755	-2.752	-2.750	-2.745	-2.741	-2.738	-2.734	-2.729	-2.725	-2.720	-2.715	-2.709	-2.704	-2.699	-2.694	-2.688	-2.681	-2.676	-2.670	-2.664	-2.658	-2.651	-2.645	-2.638	-2.630	-2.624	-2.616	-2.609	-2.601	-2.592	-2.584	-2.576	-2.568	-2.559	-2.550	-2.542	-2.532	-2.524	-2.514	-2.504	-2.495	-2.485	-2.475	-2.465	-2.455	-2.445	-2.434	-2.424	-2.414	-2.404	-2.395	-2.385	-2.374	-2.365	-2.356	-2.348	-2.339	-2.331	-2.324	-2.316	-2.310	-2.304	-2.298	-2.291	-2.288	-2.284	-2.280	-2.276	-2.275	-2.274	-2.272	-2.272	-2.272	-2.274	-2.276	-2.279	-2.282	-2.286	-2.290	-2.296	-2.302	-2.310	-2.316	-2.324	-2.332	-2.340	-2.350	-2.359	-2.369	-2.379	-2.388	-2.399	-2.409	-2.419	-2.429	-2.438	-2.449	-2.458	-2.466	-2.475	-2.482	-2.490	-2.496	-2.501	-2.508	-2.511	-2.515	-2.518	-2.520	-2.519	-2.520	-2.519	-2.516	-2.512	-2.509	-2.502	-2.496	-2.490	-2.481	-2.472	-2.461	-2.451	-2.439	-2.426	-2.412	-2.399	-2.384	-2.369	-2.351	-2.335	-2.319	-2.302	-2.284	-2.268	-2.250	-2.232	-2.216	-2.199	-2.182	-2.166	-2.150	-2.136	-2.121	-2.109	-2.095	-2.084	-2.072	-2.062	-2.054	-2.046	-2.039	-2.034	-2.029	-2.026	-2.024	-2.024	-2.025	-2.027	-2.030	-2.036	-2.042	-2.050	-2.059	-2.069	-2.080	-2.092	-2.106	-2.121	-2.138	-2.155	-2.171	-2.190	-2.210	-2.230	-2.250	-2.272	-2.295	-2.316	-2.339	-2.364	-2.386	-2.410	-2.432	-2.458	-2.481	-2.502	-2.526	-2.549	-2.571	-2.592	-2.612	-2.634	-2.652	-2.671	-2.690	-2.708	-2.724	-2.738	-2.752	-2.766	-2.778	-2.790	-2.799	-2.808	-2.816	-2.822	-2.829	-2.834	-2.836	-2.839	-2.841	-2.840	-2.840	-2.838	-2.834	-2.830	-2.825	-2.820	-2.811	-2.805	-2.796	-2.786	-2.776	-2.765	-2.754	-2.741	-2.729	-2.716	-2.702	-2.689	-2.675	-2.661	-2.645	-2.631	-2.616	-2.601	-2.586	-2.571	-2.556	-2.541	-2.526	-2.514	-2.499	-2.485	-2.472	-2.459	-2.446	-2.434	-2.422	-2.412	-2.401	-2.392	-2.384	-2.375	-2.368	-2.360	-2.355	-2.349	-2.344	-2.339	-2.335	-2.331	-2.329	-2.328	-2.326	-2.325	-2.326	-2.326	-2.328	-2.329	-2.331	-2.334	-2.338	-2.341	-2.345	-2.349	-2.354	-2.359	-2.362	-2.369	-2.374	-2.380	-2.385	-2.390	-2.396	-2.401	-2.408	-2.414	-2.419	-2.424	-2.429	-2.435	-2.440	-2.444	-2.448	-2.452	-2.456	-2.459	-2.462	-2.464	-2.466	-2.468	-2.470	-2.471	-2.472	-2.472	-2.472	-2.471	-2.471	-2.469	-2.468	-2.466	-2.464	-2.461	-2.458	-2.455	-2.451	-2.448	-2.442	-2.438	-2.434	-2.429	-2.422	-2.416	-2.410	-2.402	-2.396	-2.389	-2.380	-2.371	-2.362	-2.355	-2.346	-2.336	-2.328	-2.316	-2.306	-2.295	-2.284	-2.272	-2.260	-2.248	-2.235	-2.221	-2.208	-2.192	-2.179	-2.164	-2.148	-2.132	-2.115	-2.099	-2.081	-2.064	-2.044	-2.026	-2.007	-1.988	-1.969	-1.949	-1.928	-1.909	-1.889	-1.868	-1.848	-1.825	-1.805	-1.784	-1.764	-1.742	-1.722	-1.700	-1.681	-1.660	-1.640	-1.620	-1.601	-1.581	-1.562	-1.544	-1.526	-1.508	-1.490	-1.474	-1.459	-1.442	-1.426	-1.412	-1.399	-1.384	-1.371	-1.359	-1.345	-1.335	-1.324	-1.312	-1.301	-1.292	-1.281	-1.272	-1.264	-1.255	-1.246	-1.239	-1.230	-1.224	-1.216	-1.209	-1.202	-1.194	-1.188	-1.180	-1.174	-1.166	-1.160	-1.152	-1.145	-1.139	-1.131	-1.124	-1.118	-1.109	-1.102	-1.095	-1.088	-1.079	-1.072	-1.065	-1.058	-1.050	-1.042	-1.036	-1.029	-1.022	-1.015	-1.010	-1.004	-1.000	-0.995	-0.990	-0.986	-0.982	-0.981	-0.979	-0.978	-0.976	-0.976	-0.976	-0.978	-0.980	-0.984	-0.986	-0.991	-0.996	-1.001	-1.008	-1.015	-1.022	-1.030	-1.039	-1.048	-1.058	-1.068	-1.079	-1.090	-1.101	-1.112	-1.125	-1.138	-1.150	-1.161	-1.175	-1.186	-1.199	-1.211	-1.222	-1.232	-1.244	-1.252	-1.264	-1.272	-1.280	-1.289	-1.295	-1.302	-1.309	-1.312	-1.318	-1.321	-1.324	-1.325	-1.328	-1.328	-1.326	-1.326	-1.324	-1.321	-1.316	-1.314	-1.308	-1.302	-1.296	-1.290	-1.282	-1.275	-1.266	-1.259	-1.249	-1.239	-1.231	-1.220	-1.211	-1.202	-1.191	-1.181	-1.174	-1.164	-1.154	-1.145	-1.136	-1.128	-1.119	-1.112	-1.104	-1.096	-1.091	-1.084	-1.079	-1.072	-1.069	-1.065	-1.061	-1.058	-1.055	-1.052	-1.051	-1.049	-1.048	-1.048	-1.046	-1.046	-1.048	-1.048	-1.048	-1.049	-1.049	-1.051	-1.051	-1.051	-1.052	-1.052	-1.054	-1.054	-1.054	-1.052	-1.052	-1.051	-1.050	-1.048	-1.045	-1.041	-1.038	-1.034	-1.028	-1.022	-1.015	-1.008	-0.999	-0.990	-0.980	-0.970	-0.959	-0.948	-0.934	-0.920	-0.905	-0.890	-0.874	-0.858	-0.840	-0.821	-0.802	-0.782	-0.762	-0.742	-0.720	-0.699	-0.676	-0.654	-0.629	-0.605	-0.581	-0.558	-0.532	-0.507	-0.481	-0.456	-0.430	-0.405	-0.379	-0.354	-0.328	-0.302	-0.276	-0.251	-0.226	-0.201	-0.176	-0.152	-0.129	-0.105	-0.081	-0.056	-0.034	-0.010	0.012	0.035	0.058	0.079	0.100	0.122	0.142	0.162	0.182	0.204	0.222	0.241	0.261	0.280	0.299	0.318	0.335	0.354	0.371	0.388	0.406	0.422	0.440	0.456	0.472	0.489	0.505	0.520	0.536	0.551	0.566	0.581	0.595	0.610	0.622	0.638	0.650	0.662	0.676	0.689	0.700	0.711	0.721	0.732	0.741	0.751	0.760	0.769	0.776	0.784	0.791	0.799	0.804	0.809	0.812	0.818	0.821	0.822	0.824	0.826	0.826	0.826	0.825	0.825	0.822	0.819	0.816	0.812	0.808	0.802	0.796	0.790	0.784	0.776	0.768	0.759	0.750	0.740	0.731	0.721	0.710	0.700	0.690	0.679	0.668	0.655	0.644	0.631	0.620	0.608	0.596	0.584	0.572	0.561	0.550	0.538	0.526	0.515	0.505	0.494	0.484	0.474	0.464	0.456	0.446	0.438	0.430	0.422	0.414	0.409	0.401	0.395	0.390	0.385	0.380	0.375	0.372	0.369	0.365	0.362	0.361	0.359	0.356	0.356	0.356	0.355	0.355	0.356	0.359	0.360	0.362	0.365	0.368	0.371	0.374	0.378	0.382	0.386	0.391	0.396	0.401	0.406	0.411	0.416	0.422	0.429	0.434	0.440	0.445	0.450	0.458	0.462	0.468	0.474	0.479	0.485	0.490	0.495	0.500	0.505	0.509	0.512	0.516	0.520	0.522	0.525	0.528	0.529	0.530	0.531	0.532	0.532	0.532	0.532	0.530	0.529	0.526	0.524	0.521	0.518	0.514	0.510	0.505	0.501	0.495	0.490	0.484	0.479	0.472	0.466	0.460	0.452	0.445	0.438	0.431	0.422	0.416	0.409	0.400	0.394	0.386	0.380	0.372	0.365	0.359	0.351	0.344	0.339	0.332	0.326	0.319	0.315	0.309	0.302	0.299	0.294	0.289	0.286	0.281	0.278	0.274	0.270	0.268	0.264	0.260	0.258	0.255	0.252	0.250	0.246	0.245	0.242	0.240	0.238	0.236	0.234	0.230	0.229	0.226	0.224	0.220	0.218	0.215	0.211	0.208	0.205	0.201	0.198	0.194	0.190	0.185	0.181	0.176	0.171	0.166	0.161	0.156	0.151	0.145	0.139	0.134	0.126	0.121	0.116	0.109	0.104	0.098	0.090	0.085	0.079	0.072	0.066	0.059	0.054	0.048	0.041	0.035	0.030	0.024	0.018	0.012	0.008	0.004	-0.001	-0.005	-0.010	-0.012	-0.016	-0.019	-0.021	-0.024	-0.025	-0.026	-0.028	-0.028	-0.028	-0.026	-0.026	-0.025	-0.024	-0.021	-0.018	-0.014	-0.011	-0.006	-0.001	0.005	0.010	0.018	0.025	0.032	0.041	0.050	0.059	0.068	0.078	0.089	0.100	0.111	0.124	0.136	0.149	0.162	0.175	0.189	0.204	0.218	0.231	0.246	0.261	0.276	0.291	0.306	0.322	0.338	0.352	0.368	0.384	0.399	0.414	0.429	0.442	0.456	0.469	0.482	0.495	0.507	0.519	0.529	0.540	0.550	0.559	0.568	0.574	0.581	0.586	0.591	0.596	0.599	0.601	0.602	0.602	0.601	0.601	0.598	0.595	0.590	0.585	0.578	0.571	0.564	0.554	0.544	0.532	0.520	0.507	0.494	0.479	0.464	0.448	0.431	0.414	0.395	0.376	0.358	0.339	0.319	0.298	0.276	0.256	0.234	0.211	0.190	0.168	0.145	0.122	0.101	0.079	0.058	0.036	0.014	-0.008	-0.029	-0.049	-0.070	-0.089	-0.109	-0.126	-0.145	-0.162	-0.180	-0.196	-0.211	-0.225	-0.239	-0.251	-0.262	-0.274	-0.285	-0.294	-0.302	-0.310	-0.318	-0.322	-0.328	-0.331	-0.335	-0.336	-0.336	-0.338	-0.336	-0.335	-0.332	-0.329	-0.325	-0.320	-0.315	-0.309	-0.302	-0.295	-0.286	-0.278	-0.269	-0.259	-0.249	-0.239	-0.229	-0.219	-0.209	-0.198	-0.186	-0.176	-0.165	-0.155	-0.144	-0.132	-0.122	-0.112	-0.104	-0.094	-0.085	-0.076	-0.069	-0.060	-0.054	-0.048	-0.041	-0.036	-0.031	-0.028	-0.024	-0.021	-0.020	-0.018	-0.018	-0.018	-0.018	-0.019	-0.022	-0.024	-0.029	-0.031	-0.036	-0.042	-0.048	-0.052	-0.060	-0.066	-0.074	-0.081	-0.090	-0.096	-0.105	-0.112	-0.122	-0.130	-0.139	-0.148	-0.156	-0.164	-0.172	-0.180	-0.189	-0.195	-0.202	-0.210	-0.216	-0.222	-0.229	-0.234	-0.239	-0.244	-0.248	-0.250	-0.254	-0.256	-0.256	-0.256	-0.258	-0.256	-0.255	-0.255	-0.252	-0.249	-0.246	-0.241	-0.236	-0.230	-0.224	-0.218	-0.211	-0.202	-0.194	-0.185	-0.176	-0.165	-0.154	-0.144	-0.132	-0.119	-0.106	-0.094	-0.081	-0.066	-0.052	-0.038	-0.022	-0.008	0.008	0.022	0.039	0.055	0.070	0.086	0.100	0.118	0.132	0.149	0.164	0.180	0.195	0.211	0.226	0.241	0.258	0.272	0.288	0.301	0.316	0.330	0.342	0.356	0.370	0.381	0.394	0.404	0.416	0.426	0.436	0.445	0.455	0.462	0.470	0.478	0.484	0.491	0.498	0.501	0.506	0.510	0.514	0.518	0.520	0.521	0.524	0.525	0.525	0.525	0.525	0.524	0.524	0.522	0.521	0.520	0.519	0.516	0.515	0.512	0.511	0.510	0.507	0.507	0.506	0.505	0.505	0.505	0.505	0.506	0.507	0.509	0.511	0.515	0.519	0.524	0.529	0.535	0.541	0.549	0.558	0.566	0.576	0.588	0.599	0.610	0.622	0.636	0.650	0.664	0.679	0.694	0.709	0.725	0.742	0.759	0.778	0.794	0.811	0.829	0.848	0.864	0.882	0.900	0.918	0.935	0.951	0.966	0.982	0.998	1.012	1.026	1.040	1.052	1.065	1.076	1.086	1.096	1.106	1.114	1.121	1.128	1.134	1.138	1.142	1.146	1.148	1.149	1.151	1.151	1.150	1.149	1.146	1.145	1.142	1.138	1.132	1.129	1.122	1.116	1.111	1.105	1.096	1.090	1.081	1.072	1.064	1.056	1.046	1.036	1.028	1.016	1.008	0.996	0.986	0.974	0.962	0.951	0.939	0.926	0.914	0.901	0.889	0.875	0.860	0.848	0.832	0.818	0.802	0.788	0.771	0.755	0.738	0.721	0.705	0.689	0.671	0.654	0.636	0.618	0.601	0.584	0.566	0.548	0.531	0.514	0.499	0.482	0.468	0.451	0.438	0.424	0.411	0.399	0.388	0.378	0.369	0.360	0.354	0.349	0.345	0.341	0.340	0.340	0.341	0.344	0.349	0.356	0.364	0.375	0.385	0.399	0.415	0.430	0.449	0.470	0.490	0.514	0.540	0.565	0.592	0.620	0.651	0.682	0.714	0.748	0.780	0.815	0.851	0.888	0.924	0.960	0.999	1.036	1.074	1.110	1.149	1.186	1.222	1.259	1.295	1.330	1.365	1.399	1.431	1.465	1.496	1.526	1.556	1.584	1.610	1.638	1.662	1.686	1.709	1.730	1.751	1.770	1.788	1.805	1.820	1.835	1.849	1.860	1.872	1.882	1.891	1.900	1.906	1.912	1.918	1.921	1.925	1.928	1.930	1.930	1.931	1.930	1.929	1.926	1.924	1.921	1.918	1.911	1.908	1.901	1.895	1.889	1.881	1.872	1.864	1.856	1.848	1.838	1.828	1.818	1.808	1.796	1.784	1.772	1.760	1.746	1.735	1.721	1.706	1.692	1.678	1.662	1.649	1.634	1.618	1.602	1.588	1.571	1.555	1.540	1.524	1.509	1.492	1.478	1.462	1.446	1.431	1.416	1.401	1.386	1.371	1.356	1.342	1.328	1.315	1.300	1.286	1.272	1.259	1.246	1.232	1.220	1.206	1.192	1.180	1.168	1.155	1.142	1.130	1.116	1.104	1.090	1.076	1.061	1.048	1.032	1.018	1.001	0.985	0.968	0.950	0.930	0.911	0.892	0.871	0.849	0.828	0.804	0.780	0.754	0.729	0.702	0.675	0.646	0.618	0.588	0.558	0.525	0.494	0.460	0.428	0.392	0.358	0.321	0.286	0.250	0.215	0.178	0.141	0.105	0.069	0.032	-0.004	-0.039	-0.075	-0.110	-0.145	-0.179	-0.211	-0.244	-0.276	-0.308	-0.336	-0.366	-0.395	-0.421	-0.445	-0.470	-0.494	-0.515	-0.535	-0.554	-0.572	-0.589	-0.602	-0.615	-0.628	-0.639	-0.646	-0.654	-0.660	-0.665	-0.669	-0.671	-0.671	-0.671	-0.669	-0.668	-0.662	-0.658	-0.651	-0.645	-0.636	-0.628	-0.616	-0.606	-0.595	-0.582	-0.569	-0.556	-0.541	-0.526	-0.511	-0.495	-0.479	-0.461	-0.444	-0.425	-0.406	-0.386	-0.368	-0.346	-0.326	-0.304	-0.284	-0.261	-0.238	-0.216	-0.192	-0.168	-0.144	-0.118	-0.092	-0.068	-0.041	-0.014	0.014	0.041	0.070	0.099	0.126	0.158	0.186	0.218	0.249	0.281	0.314	0.346	0.379	0.412	0.446	0.481	0.518	0.552	0.588	0.624	0.660	0.698	0.734	0.771	0.808	0.845	0.884	0.921	0.959	0.995	1.034	1.071	1.109	1.145	1.184	1.220	1.258	1.295	1.330	1.368	1.402	1.438	1.472	1.508	1.542	1.576	1.610	1.642	1.675	1.706	1.738	1.769	1.799	1.828	1.858	1.886	1.914	1.941	1.969	1.995	2.019	2.044	2.068	2.091	2.115	2.136	2.159	2.179	2.200	2.219	2.238	2.256	2.274	2.291	2.308	2.324	2.339	2.352	2.366	2.380	2.392	2.405	2.418	2.429	2.438	2.448	2.458	2.466	2.475	2.482	2.489	2.496	2.502	2.508	2.512	2.518	2.522	2.526	2.530	2.534	2.536	2.539	2.541	2.544	2.544	2.546	2.546	2.548	2.549	2.549	2.549	2.549	2.549	2.549	2.549	2.549	2.548	2.548	2.548	2.546	2.546	2.546	2.546	2.546	2.546	2.548	2.549	2.550	2.551	2.554	2.555	2.558	2.561	2.564	2.568	2.571	2.576	2.579	2.584	2.590	2.596	2.602	2.609	2.616	2.622	2.631	2.639	2.649	2.658	2.668	2.678	2.688	2.699	2.710	2.720	2.732	2.745	2.758	2.769	2.781	2.794	2.808	2.821	2.834	2.846	2.860	2.872	2.886	2.899	2.911	2.924	2.934	2.945	2.958	2.968	2.978	2.985	2.994	3.001	3.009	3.015	3.020	3.025	3.030	3.031	3.032	3.034	3.034	3.031	3.029	3.025	3.019	3.014	3.006	2.998	2.989	2.978	2.965	2.952	2.939	2.924	2.906	2.890	2.871	2.851	2.831	2.811	2.789	2.765	2.742	2.719	2.696	2.671	2.646	2.622	2.596	2.571	2.545	2.520	2.494	2.469	2.444	2.418	2.392	2.369	2.344	2.321	2.298	2.275	2.252	2.230	2.209	2.189	2.170	2.150	2.131	2.114	2.096	2.079	2.064	2.047	2.033	2.018	2.004	1.990	1.976	1.964	1.951	1.938	1.926	1.912	1.900	1.888	1.875	1.862	1.849	1.835	1.822	1.809	1.792	1.778	1.762	1.746	1.729	1.710	1.692	1.674	1.652	1.630	1.608	1.586	1.561	1.535	1.510	1.484	1.455	1.426	1.396	1.366	1.335	1.304	1.270	1.236	1.202	1.168	1.132	1.096	1.059	1.022	0.985	0.948	0.910	0.871	0.832	0.794	0.756	0.718	0.680	0.642	0.604	0.566	0.529	0.492	0.455	0.419	0.382	0.349	0.314	0.280	0.248	0.215	0.184	0.152	0.122	0.094	0.065	0.039	0.012	-0.012	-0.036	-0.060	-0.082	-0.102	-0.124	-0.142	-0.160	-0.178	-0.194	-0.208	-0.224	-0.236	-0.248	-0.260	-0.271	-0.280	-0.289	-0.296	-0.304	-0.310	-0.315	-0.320	-0.324	-0.328	-0.329	-0.331	-0.334	-0.334	-0.335	-0.334	-0.334	-0.334	-0.332	-0.331	-0.330	-0.328	-0.326	-0.325	-0.324	-0.321	-0.320	-0.319	-0.319	-0.319	-0.319	-0.318	-0.319	-0.321	-0.322	-0.325	-0.330	-0.332	-0.339	-0.344	-0.351	-0.360	-0.368	-0.379	-0.389	-0.401	-0.414	-0.429	-0.444	-0.461	-0.479	-0.498	-0.519	-0.540	-0.562	-0.586	-0.612	-0.638	-0.666	-0.695	-0.724	-0.755	-0.786	-0.819	-0.852	-0.886	-0.921	-0.958	-0.994	-1.031	-1.068	-1.105	-1.142	-1.181	-1.220	-1.260	-1.298	-1.336	-1.375	-1.412	-1.450	-1.489	-1.525	-1.562	-1.599	-1.635	-1.670	-1.705	-1.736	-1.770	-1.801	-1.831	-1.861	-1.889	-1.915	-1.941	-1.966	-1.989	-2.011	-2.031	-2.050	-2.069	-2.084	-2.100	-2.114	-2.126	-2.138	-2.146	-2.155	-2.161	-2.166	-2.170	-2.174	-2.176	-2.176	-2.176	-2.175	-2.172	-2.169	-2.164	-2.159	-2.152	-2.145	-2.139	-2.130	-2.121	-2.112	-2.102	-2.092	-2.081	-2.071	-2.060	-2.050	-2.039	-2.029	-2.018	-2.007	-1.996	-1.986	-1.979	-1.969	-1.959	-1.951	-1.945	-1.938	-1.932	-1.928	-1.922	-1.920	-1.915	-1.914	-1.914	-1.912	-1.914	-1.914	-1.918	-1.921	-1.925	-1.931	-1.938	-1.945	-1.954	-1.964	-1.974	-1.985	-1.996	-2.009	-2.022	-2.038	-2.054	-2.069	-2.085	-2.102	-2.121	-2.139	-2.158	-2.176	-2.196	-2.216	-2.235	-2.256	-2.276	-2.298	-2.316	-2.339	-2.359	-2.379	-2.399	-2.420	-2.440	-2.460	-2.480	-2.499	-2.519	-2.536	-2.556	-2.574	-2.591	-2.609	-2.626	-2.644	-2.660	-2.676	-2.691	-2.706	-2.722	-2.736	-2.751	-2.765	-2.778	-2.791	-2.804	-2.818	-2.829	-2.841	-2.852	-2.864	-2.876	-2.886	-2.898	-2.909	-2.920	-2.930	-2.940	-2.950	-2.960	-2.970	-2.980	-2.990	-3.001	-3.010	-3.020	-3.030	-3.040	-3.049	-3.059	-3.068	-3.078	-3.086	-3.095	-3.104	-3.114	-3.121	-3.130	-3.138	-3.145	-3.154	-3.160	-3.168	-3.175	-3.181	-3.188	-3.194	-3.199	-3.205	-3.210	-3.214	-3.218	-3.221	-3.225	-3.228	-3.230	-3.234	-3.235	-3.238	-3.238	-3.240	-3.241	-3.242	-3.244	-3.244	-3.245	-3.246	-3.249	-3.250	-3.251	-3.252	-3.256	-3.258	-3.261	-3.265	-3.269	-3.274	-3.279	-3.284	-3.290	-3.298	-3.305	-3.314	-3.324	-3.332	-3.345	-3.356	-3.370	-3.382	-3.398	-3.412	-3.429	-3.445	-3.462	-3.481	-3.500	-3.520	-3.539	-3.559	-3.580	-3.601	-3.622	-3.642	-3.665	-3.686	-3.709	-3.730	-3.752	-3.772	-3.795	-3.815	-3.835	-3.854	-3.872	-3.892	-3.910	-3.926	-3.941	-3.956	-3.971	-3.984	-3.996	-4.008	-4.016	-4.025	-4.032	-4.039	-4.044	-4.048	-4.051	-4.052	-4.052	-4.052	-4.052	-4.049	-4.046	-4.043	-4.036	-4.031	-4.025	-4.018	-4.010	-4.001	-3.994	-3.985	-3.976	-3.968	-3.958	-3.949	-3.940	-3.931	-3.922	-3.915	-3.906	-3.900	-3.894	-3.888	-3.881	-3.878	-3.874	-3.870	-3.868	-3.868	-3.866	-3.868	-3.870	-3.871	-3.875	-3.880	-3.886	-3.892	-3.900	-3.910	-3.920	-3.930	-3.942	-3.956	-3.969	-3.984	-3.999	-4.015	-4.032	-4.050	-4.068	-4.086	-4.105	-4.124	-4.144	-4.164	-4.184	-4.204	-4.224	-4.245	-4.264	-4.284	-4.304	-4.322	-4.341	-4.359	-4.376	-4.394	-4.411	-4.428	-4.442	-4.456	-4.469	-4.481	-4.494	-4.504	-4.514	-4.522	-4.529	-4.535	-4.541	-4.545	-4.548	-4.549	-4.550	-4.549	-4.546	-4.542	-4.539	-4.532	-4.526	-4.519	-4.509	-4.499	-4.488	-4.475	-4.461	-4.446	-4.430	-4.414	-4.396	-4.379	-4.360	-4.341	-4.321	-4.301	-4.280	-4.259	-4.238	-4.216	-4.194	-4.171	-4.150	-4.128	-4.105	-4.085	-4.064	-4.041	-4.021	-4.001	-3.982	-3.961	-3.944	-3.926	-3.909	-3.892	-3.878	-3.862	-3.850	-3.838	-3.825	-3.815	-3.806	-3.799	-3.791	-3.786	-3.781	-3.778	-3.774	-3.772	-3.771	-3.771	-3.772	-3.775	-3.779	-3.781	-3.786	-3.792	-3.798	-3.805	-3.812	-3.820	-3.828	-3.836	-3.845	-3.854	-3.862	-3.872	-3.881	-3.891	-3.900	-3.909	-3.918	-3.925	-3.934	-3.941	-3.948	-3.952	-3.959	-3.964	-3.969	-3.971	-3.972	-3.975	-3.975	-3.974	-3.972	-3.970	-3.966	-3.961	-3.955	-3.948	-3.939	-3.928	-3.918	-3.905	-3.891	-3.876	-3.860	-3.842	-3.824	-3.804	-3.784	-3.761	-3.739	-3.714	-3.689	-3.664	-3.638	-3.609	-3.582	-3.552	-3.524	-3.494	-3.464	-3.434	-3.402	-3.371	-3.340	-3.309	-3.278	-3.246	-3.216	-3.184	-3.154	-3.125	-3.094	-3.066	-3.038	-3.010	-2.984	-2.958	-2.934	-2.910	-2.888	-2.866	-2.846	-2.828	-2.810	-2.795	-2.779	-2.768	-2.755	-2.744	-2.736	-2.729	-2.722	-2.719	-2.715	-2.714	-2.715	-2.715	-2.719	-2.722	-2.728	-2.734	-2.741	-2.751	-2.760	-2.771	-2.782	-2.795	-2.809	-2.822	-2.838	-2.854	-2.869	-2.885	-2.902	-2.920	-2.936	-2.954	-2.971	-2.988	-3.005	-3.021	-3.038	-3.052	-3.069	-3.084	-3.098	-3.111	-3.124	-3.136	-3.146	-3.156	-3.166	-3.175	-3.181	-3.188	-3.191	-3.195	-3.199	-3.200	-3.200	-3.200	-3.199	-3.194	-3.190	-3.186	-3.179	-3.171	-3.162	-3.154	-3.142	-3.130	-3.119	-3.105	-3.090	-3.075	-3.060	-3.041	-3.025	-3.006	-2.988	-2.968	-2.948	-2.928	-2.906	-2.885	-2.864	-2.841	-2.820	-2.798	-2.775	-2.752	-2.729	-2.708	-2.685	-2.662	-2.641	-2.620	-2.598	-2.576	-2.556	-2.535	-2.516	-2.496	-2.478	-2.459	-2.442	-2.425	-2.409	-2.392	-2.379	-2.366	-2.351	-2.340	-2.328	-2.318	-2.308	-2.299	-2.291	-2.284	-2.278	-2.272	-2.269	-2.265	-2.264	-2.262	-2.261	-2.261	-2.262	-2.266	-2.270	-2.274	-2.278	-2.284	-2.290	-2.296	-2.305	-2.312	-2.322	-2.331	-2.341	-2.351	-2.362	-2.372	-2.384	-2.396	-2.406	-2.418	-2.428	-2.439	-2.449	-2.459	-2.470	-2.479	-2.488	-2.496	-2.505	-2.512	-2.519	-2.525	-2.530	-2.535	-2.540	-2.541	-2.545	-2.545	-2.546	-2.546	-2.544	-2.542	-2.539	-2.534	-2.530	-2.524	-2.516	-2.509	-2.501	-2.492	-2.484	-2.474	-2.462	-2.451	-2.440	-2.429	-2.416	-2.404	-2.390	-2.378	-2.365	-2.352	-2.340	-2.326	-2.314	-2.301	-2.290	-2.279	-2.268	-2.258	-2.248	-2.240	-2.230	-2.224	-2.218	-2.212	-2.208	-2.204	-2.202	-2.201	-2.201	-2.202	-2.204	-2.208	-2.212	-2.218	-2.225	-2.234	-2.242	-2.252	-2.265	-2.279	-2.292	-2.309	-2.325	-2.344	-2.362	-2.381	-2.402	-2.424	-2.446	-2.470	-2.494	-2.518	-2.545	-2.570	-2.596	-2.625	-2.651	-2.680	-2.709	-2.738	-2.766	-2.796	-2.825	-2.855	-2.884	-2.914	-2.944	-2.974	-3.002	-3.031	-3.060	-3.089	-3.118	-3.144	-3.172	-3.200	-3.226	-3.254	-3.279	-3.304	-3.329	-3.354	-3.378	-3.400	-3.422	-3.445	-3.466	-3.486	-3.506	-3.526	-3.544	-3.564	-3.581	-3.598	-3.614	-3.629	-3.644	-3.659	-3.670	-3.684	-3.695	-3.706	-3.718	-3.728	-3.738	-3.746	-3.754	-3.761	-3.768	-3.775	-3.780	-3.784	-3.789	-3.792	-3.795	-3.798	-3.800	-3.800	-3.801	-3.801	-3.800	-3.800	-3.798	-3.795	-3.791	-3.789	-3.785	-3.780	-3.776	-3.771	-3.765	-3.760	-3.752	-3.748	-3.740	-3.734	-3.726	-3.720	-3.711	-3.705	-3.696	-3.689	-3.680	-3.672	-3.665	-3.656	-3.649	-3.641	-3.634	-3.628	-3.621	-3.614	-3.609	-3.602	-3.599	-3.594	-3.589	-3.586	-3.582	-3.580	-3.579	-3.578	-3.576	-3.578	-3.578	-3.579	-3.580	-3.582	-3.586	-3.591	-3.595	-3.600	-3.608	-3.614	-3.621	-3.629	-3.638	-3.646	-3.656	-3.666	-3.676	-3.688	-3.699	-3.709	-3.720	-3.732	-3.744	-3.755	-3.768	-3.779	-3.790	-3.801	-3.812	-3.822	-3.834	-3.842	-3.852	-3.859	-3.868	-3.875	-3.880	-3.886	-3.891	-3.895	-3.896	-3.900	-3.900	-3.901	-3.900	-3.898	-3.894	-3.889	-3.885	-3.878	-3.870	-3.861	-3.851	-3.840	-3.830	-3.816	-3.802	-3.788	-3.772	-3.756	-3.739	-3.721	-3.702	-3.685	-3.665	-3.644	-3.624	-3.602	-3.581	-3.561	-3.540	-3.519	-3.498	-3.476	-3.455	-3.435	-3.414	-3.392	-3.372	-3.354	-3.334	-3.316	-3.299	-3.281	-3.266	-3.251	-3.236	-3.222	-3.211	-3.199	-3.189	-3.180	-3.171	-3.164	-3.156	-3.151	-3.148	-3.144	-3.141	-3.140	-3.140	-3.141	-3.142	-3.145	-3.150	-3.155	-3.161	-3.169	-3.176	-3.184	-3.194	-3.204	-3.214	-3.226	-3.238	-3.250	-3.264	-3.276	-3.291	-3.305	-3.320	-3.335	-3.350	-3.365	-3.381	-3.396	-3.411	-3.428	-3.442	-3.456	-3.471	-3.484	-3.499	-3.511	-3.524	-3.538	-3.548	-3.560	-3.569	-3.580	-3.589	-3.596	-3.601	-3.609	-3.612	-3.616	-3.620	-3.622	-3.624	-3.622	-3.621	-3.619	-3.615	-3.610	-3.605	-3.596	-3.589	-3.579	-3.569	-3.556	-3.545	-3.531	-3.515	-3.499	-3.482	-3.464	-3.445	-3.425	-3.404	-3.382	-3.360	-3.338	-3.312	-3.289	-3.264	-3.239	-3.212	-3.186	-3.160	-3.134	-3.106	-3.079	-3.051	-3.024	-2.996	-2.969	-2.942	-2.915	-2.889	-2.862	-2.836	-2.812	-2.788	-2.764	-2.740	-2.718	-2.696	-2.675	-2.654	-2.634	-2.615	-2.596	-2.580	-2.564	-2.549	-2.534	-2.520	-2.506	-2.495	-2.484	-2.472	-2.464	-2.455	-2.448	-2.439	-2.432	-2.426	-2.420	-2.416	-2.411	-2.409	-2.404	-2.401	-2.399	-2.396	-2.394	-2.392	-2.391	-2.389	-2.388	-2.386	-2.384	-2.382	-2.381	-2.379	-2.378	-2.374	-2.372	-2.369	-2.368	-2.364	-2.361	-2.356	-2.352	-2.348	-2.342	-2.338	-2.332	-2.326	-2.320	-2.314	-2.308	-2.301	-2.294	-2.286	-2.280	-2.271	-2.264	-2.256	-2.248	-2.240	-2.231	-2.224	-2.216	-2.208	-2.200	-2.192	-2.185	-2.178	-2.170	-2.164	-2.156	-2.149	-2.142	-2.136	-2.129	-2.122	-2.116	-2.110	-2.104	-2.099	-2.092	-2.086	-2.081	-2.075	-2.068	-2.062	-2.056	-2.050	-2.045	-2.039	-2.031	-2.025	-2.018	-2.013	-2.004	-1.996	-1.989	-1.980	-1.972	-1.964	-1.955	-1.945	-1.936	-1.925	-1.915	-1.905	-1.895	-1.884	-1.872	-1.862	-1.850	-1.840	-1.829	-1.818	-1.805	-1.794	-1.782	-1.771	-1.761	-1.750	-1.740	-1.730	-1.720	-1.710	-1.701	-1.694	-1.685	-1.679	-1.672	-1.666	-1.661	-1.656	-1.652	-1.649	-1.646	-1.645	-1.644	-1.645	-1.645	-1.646	-1.649	-1.652	-1.655	-1.659	-1.665	-1.670	-1.676	-1.682	-1.690	-1.698	-1.706	-1.714	-1.722	-1.731	-1.741	-1.750	-1.759	-1.768	-1.776	-1.784	-1.792	-1.800	-1.808	-1.815	-1.820	-1.826	-1.830	-1.835	-1.838	-1.841	-1.842	-1.842	-1.844	-1.844	-1.841	-1.839	-1.836	-1.831	-1.826	-1.820	-1.812	-1.805	-1.796	-1.788	-1.778	-1.766	-1.754	-1.742	-1.730	-1.716	-1.702	-1.690	-1.675	-1.660	-1.646	-1.632	-1.619	-1.604	-1.589	-1.575	-1.562	-1.550	-1.538	-1.525	-1.514	-1.504	-1.494	-1.485	-1.478	-1.470	-1.464	-1.460	-1.456	-1.454	-1.452	-1.452	-1.454	-1.456	-1.460	-1.466	-1.472	-1.480	-1.490	-1.500	-1.510	-1.522	-1.536	-1.551	-1.566	-1.584	-1.600	-1.619	-1.638	-1.658	-1.679	-1.700	-1.721	-1.744	-1.766	-1.790	-1.812	-1.838	-1.860	-1.882	-1.905	-1.929	-1.951	-1.972	-1.994	-2.016	-2.036	-2.056	-2.075	-2.094	-2.111	-2.128	-2.142	-2.158	-2.172	-2.185	-2.196	-2.208	-2.218	-2.225	-2.232	-2.240	-2.245	-2.249	-2.252	-2.254	-2.255	-2.254	-2.252	-2.250	-2.248	-2.242	-2.236	-2.231	-2.222	-2.216	-2.206	-2.199	-2.188	-2.176	-2.166	-2.154	-2.144	-2.130	-2.118	-2.105	-2.091	-2.079	-2.065	-2.051	-2.039	-2.024	-2.011	-1.998	-1.985	-1.974	-1.961	-1.949	-1.936	-1.925	-1.915	-1.905	-1.896	-1.886	-1.878	-1.871	-1.864	-1.858	-1.851	-1.846	-1.841	-1.838	-1.835	-1.831	-1.830	-1.829	-1.828	-1.828	-1.828	-1.829	-1.830	-1.832	-1.835	-1.839	-1.842	-1.846	-1.850	-1.855	-1.860	-1.866	-1.871	-1.878	-1.882	-1.889	-1.896	-1.902	-1.909	-1.916	-1.922	-1.929	-1.936	-1.942	-1.950	-1.955	-1.961	-1.968	-1.972	-1.978	-1.982	-1.989	-1.992	-1.996	-2.000	-2.004	-2.006	-2.009	-2.011	-2.013	-2.015	-2.016	-2.016	-2.016	-2.018	-2.016	-2.015	-2.015	-2.014	-2.010	-2.009	-2.007	-2.005	-2.001	-1.999	-1.995	-1.990	-1.986	-1.981	-1.976	-1.971	-1.965	-1.960	-1.954	-1.948	-1.941	-1.935	-1.928	-1.920	-1.914	-1.906	-1.900	-1.891	-1.884	-1.876	-1.869	-1.859	-1.851	-1.842	-1.832	-1.822	-1.812	-1.802	-1.791	-1.781	-1.771	-1.759	-1.748	-1.736	-1.724	-1.712	-1.700	-1.688	-1.675	-1.662	-1.649	-1.636	-1.622	-1.610	-1.595	-1.582	-1.568	-1.555	-1.541	-1.526	-1.512	-1.499	-1.484	-1.471	-1.456	-1.442	-1.429	-1.415	-1.402	-1.388	-1.374	-1.361	-1.349	-1.335	-1.322	-1.310	-1.298	-1.285	-1.274	-1.261	-1.250	-1.238	-1.228	-1.216	-1.205	-1.194	-1.182	-1.174	-1.162	-1.152	-1.142	-1.132	-1.121	-1.111	-1.101	-1.090	-1.081	-1.070	-1.060	-1.050	-1.039	-1.028	-1.019	-1.008	-0.996	-0.984	-0.974	-0.961	-0.950	-0.939	-0.926	-0.915	-0.902	-0.891	-0.879	-0.868	-0.854	-0.842	-0.830	-0.819	-0.806	-0.795	-0.782	-0.771	-0.760	-0.750	-0.740	-0.730	-0.721	-0.711	-0.704	-0.695	-0.688	-0.681	-0.675	-0.670	-0.665	-0.661	-0.656	-0.655	-0.652	-0.651	-0.651	-0.651	-0.651	-0.654	-0.656	-0.659	-0.662	-0.668	-0.671	-0.678	-0.684	-0.690	-0.698	-0.705	-0.714	-0.722	-0.731	-0.741	-0.750	-0.760	-0.770	-0.780	-0.790	-0.800	-0.808	-0.818	-0.826	-0.835	-0.842	-0.851	-0.859	-0.865	-0.872	-0.879	-0.882	-0.889	-0.892	-0.895	-0.899	-0.901	-0.901	-0.901	-0.901	-0.901	-0.900	-0.898	-0.892	-0.889	-0.884	-0.879	-0.872	-0.865	-0.859	-0.850	-0.841	-0.832	-0.824	-0.814	-0.801	-0.791	-0.780	-0.769	-0.758	-0.745	-0.734	-0.722	-0.710	-0.699	-0.686	-0.674	-0.661	-0.649	-0.639	-0.628	-0.616	-0.605	-0.595	-0.585	-0.576	-0.566	-0.558	-0.549	-0.540	-0.532	-0.526	-0.518	-0.511	-0.505	-0.500	-0.494	-0.489	-0.484	-0.479	-0.475	-0.470	-0.466	-0.462	-0.459	-0.455	-0.451	-0.449	-0.444	-0.441	-0.438	-0.432	-0.429	-0.424	-0.420	-0.414	-0.409	-0.402	-0.398	-0.391	-0.382	-0.375	-0.366	-0.358	-0.348	-0.339	-0.329	-0.318	-0.305	-0.294	-0.280	-0.266	-0.251	-0.236	-0.222	-0.205	-0.190	-0.172	-0.155	-0.138	-0.118	-0.100	-0.080	-0.060	-0.039	-0.019	0.002	0.024	0.045	0.068	0.089	0.111	0.132	0.155	0.179	0.200	0.222	0.245	0.266	0.290	0.312	0.334	0.355	0.378	0.399	0.421	0.441	0.464	0.484	0.505	0.526	0.546	0.565	0.586	0.605	0.625	0.644	0.664	0.682	0.700	0.719	0.736	0.754	0.772	0.790	0.808	0.825	0.841	0.859	0.875	0.892	0.908	0.925	0.940	0.956	0.971	0.986	1.001	1.015	1.030	1.044	1.056	1.071	1.084	1.096	1.108	1.119	1.130	1.141	1.150	1.160	1.169	1.178	1.185	1.191	1.198	1.204	1.208	1.212	1.215	1.218	1.220	1.221	1.221	1.221	1.220	1.218	1.214	1.210	1.205	1.200	1.194	1.186	1.179	1.170	1.160	1.150	1.139	1.128	1.115	1.102	1.090	1.076	1.060	1.045	1.030	1.015	0.998	0.982	0.965	0.949	0.931	0.915	0.898	0.880	0.864	0.848	0.830	0.812	0.795	0.779	0.764	0.746	0.731	0.718	0.702	0.688	0.674	0.662	0.650	0.639	0.628	0.618	0.609	0.600	0.592	0.585	0.579	0.574	0.569	0.565	0.564	0.561	0.560	0.560	0.561	0.561	0.565	0.568	0.571	0.575	0.580	0.588	0.594	0.601	0.609	0.619	0.628	0.639	0.649	0.660	0.671	0.685	0.698	0.710	0.724	0.736	0.751	0.765	0.779	0.794	0.809	0.824	0.838	0.851	0.866	0.880	0.895	0.909	0.921	0.935	0.948	0.960	0.971	0.982	0.995	1.005	1.015	1.024	1.032	1.041	1.049	1.055	1.061	1.066	1.070	1.074	1.078	1.080	1.081	1.082	1.081	1.080	1.080	1.076	1.074	1.070	1.065	1.059	1.052	1.045	1.039	1.030	1.021	1.011	1.002	0.994	0.982	0.971	0.960	0.949	0.938	0.925	0.912	0.900	0.888	0.875	0.861	0.850	0.836	0.824	0.811	0.799	0.786	0.774	0.762	0.750	0.740	0.729	0.718	0.708	0.698	0.688	0.679	0.669	0.661	0.652	0.644	0.638	0.630	0.624	0.618	0.611	0.605	0.600	0.595	0.590	0.586	0.581	0.578	0.575	0.571	0.569	0.565	0.562	0.560	0.559	0.556	0.554	0.551	0.549	0.548	0.546	0.544	0.542	0.540	0.538	0.535	0.532	0.530	0.528	0.525	0.521	0.519	0.515	0.512	0.510	0.505	0.502	0.499	0.494	0.489	0.485	0.481	0.476	0.472	0.466	0.462	0.458	0.452	0.448	0.444	0.439	0.434	0.429	0.422	0.419	0.412	0.409	0.404	0.399	0.394	0.390	0.386	0.381	0.376	0.374	0.370	0.366	0.362	0.361	0.359	0.356	0.354	0.352	0.351	0.350	0.350	0.349	0.349	0.350	0.350	0.351	0.352	0.354	0.356	0.358	0.361	0.364	0.369	0.372	0.376	0.382	0.388	0.392	0.399	0.404	0.410	0.418	0.425	0.431	0.439	0.448	0.455	0.464	0.472	0.481	0.489	0.499	0.507	0.518	0.526	0.536	0.545	0.555	0.565	0.574	0.584	0.594	0.602	0.612	0.621	0.630	0.640	0.649	0.656	0.664	0.672	0.680	0.688	0.694	0.701	0.708	0.712	0.719	0.724	0.728	0.732	0.735	0.738	0.741	0.742	0.744	0.745	0.745	0.744	0.742	0.741	0.739	0.736	0.732	0.730	0.725	0.719	0.714	0.708	0.701	0.694	0.685	0.676	0.668	0.658	0.648	0.636	0.625	0.614	0.602	0.590	0.578	0.564	0.550	0.536	0.522	0.507	0.492	0.478	0.462	0.448	0.431	0.415	0.400	0.385	0.369	0.354	0.336	0.321	0.306	0.292	0.276	0.262	0.248	0.234	0.220	0.206	0.194	0.182	0.170	0.160	0.149	0.139	0.130	0.121	0.114	0.106	0.100	0.095	0.090	0.086	0.082	0.080	0.079	0.078	0.078	0.080	0.081	0.082	0.086	0.090	0.095	0.100	0.106	0.114	0.120	0.129	0.138	0.148	0.156	0.166	0.178	0.188	0.199	0.210	0.221	0.234	0.245	0.258	0.270	0.281	0.292	0.305	0.318	0.329	0.340	0.350	0.361	0.371	0.381	0.390	0.399	0.406	0.414	0.420	0.425	0.430	0.435	0.440	0.442	0.444	0.445	0.446	0.446	0.445	0.444	0.441	0.439	0.434	0.430	0.425	0.419	0.412	0.406	0.399	0.391	0.382	0.372	0.364	0.355	0.345	0.335	0.325	0.315	0.304	0.294	0.282	0.272	0.262	0.252	0.241	0.232	0.222	0.212	0.204	0.195	0.188	0.179	0.172	0.165	0.159	0.154	0.149	0.144	0.140	0.138	0.135	0.132	0.132	0.131	0.131	0.134	0.135	0.138	0.140	0.145	0.150	0.156	0.161	0.169	0.176	0.185	0.194	0.202	0.212	0.225	0.236	0.248	0.260	0.274	0.286	0.300	0.315	0.329	0.344	0.359	0.374	0.390	0.406	0.421	0.438	0.454	0.470	0.486	0.501	0.518	0.535	0.551	0.566	0.582	0.599	0.615	0.630	0.645	0.661	0.676	0.690	0.705	0.719	0.731	0.745	0.758	0.770	0.782	0.792	0.805	0.816	0.826	0.836	0.846	0.855	0.864	0.872	0.880	0.888	0.894	0.901	0.908	0.915	0.921	0.926	0.931	0.936	0.941	0.945	0.950	0.954	0.956	0.960	0.965	0.969	0.972	0.975	0.980	0.982	0.988	0.990	0.995	0.999	1.004	1.009	1.014	1.019	1.025	1.030	1.038	1.045	1.052	1.060	1.069	1.076	1.085	1.095	1.105	1.115	1.125	1.136	1.149	1.160	1.171	1.184	1.196	1.210	1.224	1.236	1.250	1.262	1.278	1.291	1.305	1.319	1.332	1.348	1.360	1.374	1.388	1.400	1.411	1.425	1.436	1.448	1.459	1.469	1.479	1.489	1.498	1.505	1.514	1.520	1.526	1.532	1.538	1.542	1.545	1.549	1.552	1.554	1.556	1.556	1.558	1.556	1.555	1.555	1.552	1.550	1.549	1.545	1.541	1.538	1.534	1.529	1.524	1.519	1.514	1.508	1.501	1.494	1.488	1.481	1.474	1.466	1.459	1.450	1.441	1.434	1.425	1.415	1.405	1.396	1.386	1.376	1.365	1.355	1.342	1.330	1.318	1.306	1.294	1.280	1.266	1.252	1.238	1.222	1.208	1.194	1.178	1.161	1.146	1.130	1.112	1.096	1.080	1.064	1.048	1.031	1.015	1.000	0.985	0.969	0.955	0.941	0.929	0.916	0.904	0.894	0.885	0.876	0.868	0.861	0.856	0.852	0.850	0.849	0.849	0.851	0.855	0.860	0.866	0.875	0.886	0.898	0.910	0.926	0.942	0.961	0.981	1.004	1.026	1.050	1.078	1.105	1.132	1.164	1.195	1.226	1.260	1.292	1.328	1.364	1.400	1.436	1.472	1.510	1.548	1.585	1.621	1.659	1.696	1.732	1.769	1.804	1.839	1.872	1.906	1.939	1.970	2.002	2.033	2.061	2.088	2.115	2.140	2.164	2.188	2.209	2.230	2.250	2.269	2.286	2.302	2.318	2.331	2.345	2.358	2.368	2.378	2.388	2.396	2.402	2.409	2.414	2.419	2.421	2.425	2.426	2.428	2.428	2.426	2.426	2.424	2.422	2.418	2.415	2.410	2.404	2.399	2.392	2.386	2.378	2.369	2.361	2.351	2.341	2.330	2.319	2.306	2.295	2.282	2.269	2.254	2.240	2.225	2.208	2.191	2.175	2.158	2.140	2.122	2.104	2.084	2.064	2.045	2.025	2.005	1.984	1.964	1.944	1.922	1.901	1.880	1.860	1.839	1.819	1.799	1.778	1.758	1.738	1.718	1.699	1.680	1.661	1.642	1.624	1.605	1.588	1.570	1.552	1.536	1.520	1.504	1.486	1.471	1.455	1.440	1.425	1.410	1.395	1.380	1.365	1.350	1.335	1.320	1.304	1.289	1.271	1.255	1.239	1.221	1.204	1.185	1.168	1.148	1.128	1.108	1.085	1.064	1.041	1.018	0.994	0.970	0.945	0.919	0.891	0.865	0.836	0.808	0.778	0.748	0.716	0.685	0.654	0.621	0.589	0.556	0.522	0.490	0.456	0.424	0.390	0.356	0.322	0.289	0.256	0.224	0.191	0.158	0.126	0.096	0.065	0.035	0.006	-0.022	-0.050	-0.078	-0.104	-0.130	-0.154	-0.178	-0.200	-0.222	-0.242	-0.262	-0.280	-0.299	-0.314	-0.329	-0.342	-0.356	-0.368	-0.379	-0.389	-0.396	-0.404	-0.411	-0.416	-0.420	-0.424	-0.426	-0.428	-0.428	-0.426	-0.425	-0.422	-0.420	-0.416	-0.410	-0.404	-0.398	-0.390	-0.380	-0.371	-0.360	-0.350	-0.336	-0.324	-0.310	-0.295	-0.279	-0.262	-0.244	-0.226	-0.206	-0.186	-0.165	-0.144	-0.120	-0.096	-0.071	-0.046	-0.019	0.009	0.038	0.068	0.098	0.128	0.160	0.192	0.225	0.260	0.295	0.331	0.366	0.404	0.442	0.481	0.520	0.560	0.600	0.640	0.682	0.722	0.765	0.808	0.850	0.892	0.935	0.979	1.021	1.065	1.109	1.151	1.194	1.238	1.280	1.322	1.365	1.405	1.448	1.488	1.528	1.569	1.608	1.646	1.684	1.721	1.758	1.794	1.829	1.864	1.898	1.930	1.962	1.992	2.022	2.052	2.081	2.109	2.135	2.161	2.186	2.211	2.235	2.258	2.279	2.301	2.321	2.340	2.360	2.379	2.396	2.412	2.429	2.445	2.459	2.474	2.488	2.500	2.512	2.525	2.538	2.549	2.560	2.570	2.581	2.591	2.600	2.610	2.619	2.628	2.635	2.645	2.652	2.661	2.668	2.675	2.682	2.690	2.696	2.704	2.710	2.716	2.722	2.730	2.736	2.742	2.748	2.754	2.759	2.764	2.770	2.775	2.780	2.785	2.790	2.795	2.800	2.805	2.809	2.814	2.819	2.821	2.826	2.830	2.834	2.838	2.841	2.846	2.850	2.852	2.856	2.860	2.864	2.868	2.872	2.875	2.879	2.882	2.888	2.891	2.896	2.900	2.904	2.908	2.914	2.919	2.922	2.928	2.932	2.938	2.944	2.949	2.955	2.959	2.965	2.971	2.978	2.984	2.990	2.996	3.002	3.009	3.014	3.021	3.028	3.034	3.040	3.046	3.052	3.059	3.065	3.070	3.076	3.080	3.086	3.090	3.094	3.099	3.101	3.105	3.108	3.110	3.111	3.112	3.112	3.114	3.114	3.112	3.111	3.108	3.106	3.102	3.099	3.094	3.089	3.084	3.076	3.070	3.062	3.054	3.046	3.036	3.026	3.018	3.006	2.994	2.982	2.970	2.958	2.945	2.931	2.918	2.904	2.890	2.876	2.861	2.846	2.831	2.818	2.802	2.788	2.774	2.759	2.745	2.730	2.716	2.701	2.688	2.674	2.660	2.646	2.632	2.620	2.608	2.595	2.581	2.570	2.558	2.545	2.534	2.522	2.511	2.500	2.489	2.478	2.468	2.455	2.444	2.432	2.421	2.409	2.399	2.386	2.375	2.362	2.350	2.336	2.324	2.309	2.295	2.281	2.265	2.250	2.234	2.216	2.199	2.181	2.162	2.144	2.124	2.104	2.082	2.061	2.039	2.015	1.992	1.968	1.942	1.916	1.891	1.864	1.838	1.809	1.780	1.751	1.721	1.691	1.661	1.630	1.600	1.569	1.536	1.504	1.471	1.440	1.406	1.375	1.342	1.309	1.276	1.244	1.210	1.178	1.145	1.112	1.079	1.046	1.014	0.982	0.949	0.918	0.886	0.855	0.824	0.792	0.762	0.732	0.702	0.674	0.645	0.618	0.590	0.562	0.535	0.510	0.484	0.459	0.435	0.410	0.388	0.365	0.344	0.322	0.301	0.282	0.262	0.244	0.228	0.210	0.194	0.178	0.162	0.150	0.136	0.124	0.112	0.102	0.092	0.082	0.074	0.065	0.058	0.052	0.046	0.041	0.038	0.034	0.031	0.028	0.026	0.025	0.022	0.022	0.022	0.021	0.021	0.021	0.021	0.022	0.022	0.022	0.022	0.024	0.024	0.022	0.022	0.020	0.018	0.016	0.012	0.009	0.004	-0.002	-0.009	-0.016	-0.026	-0.035	-0.046	-0.058	-0.071	-0.085	-0.100	-0.118	-0.136	-0.155	-0.176	-0.199	-0.222	-0.248	-0.274	-0.301	-0.330	-0.360	-0.390	-0.422	-0.456	-0.491	-0.526	-0.562	-0.599	-0.638	-0.676	-0.715	-0.755	-0.794	-0.835	-0.875	-0.916	-0.956	-0.998	-1.039	-1.079	-1.119	-1.159	-1.198	-1.236	-1.274	-1.311	-1.348	-1.382	-1.416	-1.449	-1.480	-1.511	-1.539	-1.566	-1.592	-1.616	-1.640	-1.662	-1.682	-1.700	-1.718	-1.732	-1.746	-1.758	-1.768	-1.776	-1.782	-1.788	-1.791	-1.795	-1.795	-1.794	-1.791	-1.789	-1.784	-1.778	-1.771	-1.764	-1.754	-1.745	-1.734	-1.722	-1.710	-1.699	-1.685	-1.671	-1.658	-1.644	-1.629	-1.615	-1.600	-1.586	-1.572	-1.559	-1.545	-1.532	-1.521	-1.509	-1.498	-1.488	-1.478	-1.469	-1.461	-1.455	-1.449	-1.442	-1.439	-1.436	-1.434	-1.432	-1.434	-1.435	-1.438	-1.440	-1.445	-1.451	-1.459	-1.466	-1.478	-1.486	-1.499	-1.510	-1.524	-1.539	-1.552	-1.569	-1.585	-1.601	-1.620	-1.639	-1.659	-1.678	-1.698	-1.718	-1.740	-1.760	-1.782	-1.804	-1.826	-1.848	-1.869	-1.891	-1.912	-1.934	-1.956	-1.978	-1.999	-2.019	-2.040	-2.061	-2.080	-2.100	-2.120	-2.139	-2.158	-2.176	-2.194	-2.211	-2.230	-2.245	-2.261	-2.279	-2.294	-2.310	-2.324	-2.340	-2.355	-2.369	-2.382	-2.396	-2.410	-2.422	-2.436	-2.450	-2.462	-2.475	-2.489	-2.501	-2.514	-2.526	-2.540	-2.551	-2.564	-2.576	-2.589	-2.601	-2.614	-2.626	-2.639	-2.651	-2.662	-2.676	-2.689	-2.701	-2.711	-2.724	-2.738	-2.749	-2.759	-2.771	-2.782	-2.792	-2.802	-2.815	-2.824	-2.834	-2.844	-2.852	-2.861	-2.870	-2.878	-2.885	-2.892	-2.899	-2.905	-2.911	-2.916	-2.920	-2.925	-2.930	-2.934	-2.938	-2.941	-2.945	-2.946	-2.950	-2.952	-2.956	-2.959	-2.962	-2.965	-2.969	-2.971	-2.975	-2.979	-2.984	-2.989	-2.994	-3.000	-3.006	-3.014	-3.020	-3.029	-3.038	-3.048	-3.059	-3.070	-3.081	-3.095	-3.109	-3.122	-3.139	-3.154	-3.171	-3.189	-3.208	-3.226	-3.245	-3.265	-3.286	-3.308	-3.328	-3.349	-3.371	-3.394	-3.415	-3.438	-3.460	-3.481	-3.504	-3.525	-3.546	-3.566	-3.588	-3.606	-3.624	-3.644	-3.660	-3.675	-3.691	-3.705	-3.719	-3.730	-3.741	-3.751	-3.759	-3.765	-3.771	-3.776	-3.780	-3.782	-3.785	-3.784	-3.782	-3.780	-3.778	-3.772	-3.768	-3.761	-3.755	-3.748	-3.739	-3.730	-3.720	-3.711	-3.700	-3.689	-3.678	-3.666	-3.656	-3.645	-3.635	-3.625	-3.614	-3.604	-3.594	-3.586	-3.576	-3.570	-3.562	-3.558	-3.552	-3.549	-3.545	-3.542	-3.541	-3.541	-3.541	-3.544	-3.546	-3.551	-3.556	-3.561	-3.569	-3.578	-3.588	-3.598	-3.609	-3.621	-3.635	-3.649	-3.665	-3.680	-3.698	-3.714	-3.732	-3.750	-3.770	-3.789	-3.809	-3.829	-3.848	-3.868	-3.888	-3.908	-3.928	-3.948	-3.966	-3.986	-4.004	-4.021	-4.039	-4.055	-4.071	-4.088	-4.101	-4.116	-4.129	-4.141	-4.151	-4.160	-4.169	-4.178	-4.184	-4.189	-4.192	-4.196	-4.198	-4.198	-4.198	-4.195	-4.191	-4.186	-4.181	-4.174	-4.166	-4.158	-4.148	-4.135	-4.122	-4.110	-4.095	-4.079	-4.062	-4.045	-4.028	-4.009	-3.989	-3.969	-3.948	-3.926	-3.904	-3.881	-3.860	-3.836	-3.814	-3.791	-3.769	-3.745	-3.721	-3.698	-3.676	-3.654	-3.632	-3.611	-3.590	-3.570	-3.550	-3.530	-3.512	-3.495	-3.478	-3.462	-3.448	-3.434	-3.421	-3.409	-3.398	-3.386	-3.378	-3.369	-3.361	-3.355	-3.349	-3.345	-3.341	-3.338	-3.336	-3.334	-3.334	-3.334	-3.335	-3.336	-3.339	-3.341	-3.345	-3.349	-3.352	-3.358	-3.361	-3.366	-3.371	-3.378	-3.381	-3.386	-3.391	-3.398	-3.402	-3.405	-3.410	-3.414	-3.418	-3.419	-3.421	-3.422	-3.424	-3.422	-3.421	-3.420	-3.416	-3.414	-3.409	-3.404	-3.398	-3.389	-3.381	-3.371	-3.361	-3.349	-3.336	-3.322	-3.308	-3.291	-3.274	-3.256	-3.236	-3.216	-3.195	-3.172	-3.149	-3.125	-3.101	-3.075	-3.048	-3.020	-2.992	-2.964	-2.935	-2.905	-2.876	-2.846	-2.815	-2.784	-2.754	-2.722	-2.691	-2.660	-2.630	-2.599	-2.569	-2.538	-2.509	-2.480	-2.451	-2.422	-2.395	-2.369	-2.344	-2.319	-2.295	-2.271	-2.250	-2.230	-2.210	-2.192	-2.175	-2.160	-2.145	-2.131	-2.120	-2.111	-2.101	-2.094	-2.088	-2.082	-2.079	-2.076	-2.076	-2.076	-2.076	-2.080	-2.084	-2.089	-2.095	-2.101	-2.111	-2.119	-2.129	-2.140	-2.151	-2.164	-2.176	-2.190	-2.202	-2.218	-2.231	-2.246	-2.261	-2.276	-2.290	-2.305	-2.319	-2.334	-2.348	-2.362	-2.375	-2.388	-2.400	-2.411	-2.422	-2.432	-2.441	-2.451	-2.459	-2.465	-2.471	-2.475	-2.480	-2.482	-2.484	-2.484	-2.485	-2.482	-2.480	-2.476	-2.471	-2.465	-2.458	-2.450	-2.440	-2.430	-2.418	-2.406	-2.394	-2.380	-2.365	-2.349	-2.332	-2.314	-2.296	-2.276	-2.258	-2.236	-2.216	-2.195	-2.174	-2.151	-2.130	-2.108	-2.085	-2.061	-2.039	-2.016	-1.994	-1.970	-1.949	-1.925	-1.902	-1.881	-1.860	-1.839	-1.818	-1.796	-1.778	-1.759	-1.740	-1.722	-1.706	-1.689	-1.674	-1.658	-1.645	-1.631	-1.619	-1.608	-1.598	-1.588	-1.579	-1.571	-1.565	-1.560	-1.555	-1.551	-1.548	-1.546	-1.546	-1.545	-1.548	-1.549	-1.551	-1.555	-1.560	-1.566	-1.572	-1.579	-1.586	-1.594	-1.602	-1.611	-1.620	-1.630	-1.641	-1.651	-1.661	-1.672	-1.682	-1.691	-1.704	-1.712	-1.722	-1.732	-1.742	-1.751	-1.759	-1.768	-1.775	-1.782	-1.789	-1.795	-1.801	-1.805	-1.810	-1.814	-1.816	-1.818	-1.819	-1.819	-1.819	-1.818	-1.814	-1.812	-1.808	-1.804	-1.799	-1.794	-1.786	-1.780	-1.772	-1.765	-1.758	-1.750	-1.740	-1.731	-1.722	-1.711	-1.702	-1.692	-1.684	-1.674	-1.665	-1.655	-1.645	-1.636	-1.628	-1.619	-1.611	-1.604	-1.598	-1.591	-1.585	-1.580	-1.576	-1.572	-1.570	-1.568	-1.568	-1.569	-1.569	-1.570	-1.574	-1.578	-1.582	-1.588	-1.595	-1.602	-1.611	-1.622	-1.634	-1.646	-1.659	-1.674	-1.689	-1.705	-1.722	-1.741	-1.760	-1.781	-1.801	-1.825	-1.848	-1.871	-1.895	-1.921	-1.948	-1.974	-2.002	-2.030	-2.060	-2.089	-2.118	-2.149	-2.180	-2.211	-2.242	-2.274	-2.305	-2.338	-2.370	-2.402	-2.434	-2.466	-2.499	-2.530	-2.561	-2.592	-2.624	-2.655	-2.685	-2.715	-2.745	-2.774	-2.801	-2.829	-2.855	-2.880	-2.905	-2.930	-2.954	-2.976	-2.998	-3.018	-3.038	-3.056	-3.074	-3.090	-3.106	-3.121	-3.135	-3.148	-3.159	-3.169	-3.180	-3.188	-3.195	-3.202	-3.209	-3.212	-3.216	-3.220	-3.222	-3.225	-3.225	-3.226	-3.226	-3.225	-3.225	-3.224	-3.221	-3.219	-3.216	-3.212	-3.209	-3.205	-3.202	-3.198	-3.194	-3.189	-3.184	-3.180	-3.176	-3.172	-3.169	-3.165	-3.161	-3.159	-3.155	-3.152	-3.150	-3.148	-3.145	-3.144	-3.142	-3.141	-3.141	-3.140	-3.140	-3.140	-3.141	-3.141	-3.144	-3.146	-3.148	-3.151	-3.154	-3.156	-3.161	-3.166	-3.171	-3.175	-3.180	-3.186	-3.194	-3.200	-3.206	-3.214	-3.222	-3.230	-3.238	-3.248	-3.256	-3.265	-3.276	-3.285	-3.296	-3.306	-3.318	-3.329	-3.341	-3.352	-3.364	-3.375	-3.388	-3.400	-3.412	-3.425	-3.438	-3.449	-3.461	-3.472	-3.485	-3.498	-3.508	-3.520	-3.529	-3.540	-3.550	-3.559	-3.568	-3.578	-3.585	-3.590	-3.596	-3.602	-3.608	-3.610	-3.614	-3.616	-3.618	-3.618	-3.616	-3.615	-3.611	-3.608	-3.602	-3.598	-3.590	-3.581	-3.571	-3.561	-3.550	-3.539	-3.525	-3.512	-3.496	-3.481	-3.465	-3.448	-3.431	-3.414	-3.395	-3.375	-3.355	-3.336	-3.316	-3.298	-3.276	-3.258	-3.236	-3.218	-3.196	-3.178	-3.159	-3.139	-3.121	-3.104	-3.088	-3.070	-3.055	-3.040	-3.026	-3.014	-3.002	-2.991	-2.981	-2.974	-2.965	-2.959	-2.955	-2.950	-2.946	-2.945	-2.944	-2.945	-2.946	-2.949	-2.952	-2.958	-2.964	-2.970	-2.979	-2.988	-2.998	-3.008	-3.019	-3.030	-3.044	-3.058	-3.070	-3.085	-3.100	-3.115	-3.129	-3.145	-3.160	-3.176	-3.191	-3.206	-3.221	-3.236	-3.250	-3.264	-3.278	-3.290	-3.302	-3.312	-3.324	-3.334	-3.342	-3.351	-3.359	-3.362	-3.369	-3.372	-3.375	-3.378	-3.379	-3.378	-3.376	-3.374	-3.370	-3.366	-3.359	-3.351	-3.342	-3.332	-3.322	-3.310	-3.296	-3.281	-3.266	-3.250	-3.232	-3.214	-3.195	-3.175	-3.155	-3.134	-3.111	-3.089	-3.065	-3.041	-3.016	-2.992	-2.966	-2.941	-2.914	-2.889	-2.862	-2.836	-2.810	-2.784	-2.758	-2.731	-2.705	-2.679	-2.654	-2.628	-2.602	-2.578	-2.552	-2.530	-2.508	-2.485	-2.461	-2.440	-2.420	-2.400	-2.380	-2.361	-2.344	-2.326	-2.310	-2.294	-2.279	-2.264	-2.251	-2.238	-2.226	-2.214	-2.204	-2.194	-2.184	-2.175	-2.168	-2.160	-2.152	-2.148	-2.141	-2.135	-2.130	-2.126	-2.122	-2.119	-2.116	-2.112	-2.111	-2.108	-2.106	-2.105	-2.102	-2.101	-2.099	-2.098	-2.096	-2.094	-2.092	-2.090	-2.088	-2.085	-2.082	-2.080	-2.076	-2.072	-2.070	-2.066	-2.061	-2.056	-2.051	-2.046	-2.040	-2.035	-2.027	-2.021	-2.015	-2.007	-1.999	-1.990	-1.982	-1.975	-1.965	-1.955	-1.946	-1.936	-1.926	-1.916	-1.906	-1.896	-1.885	-1.875	-1.865	-1.854	-1.842	-1.832	-1.822	-1.812	-1.801	-1.791	-1.782	-1.771	-1.761	-1.752	-1.742	-1.734	-1.725	-1.715	-1.708	-1.699	-1.690	-1.681	-1.674	-1.665	-1.656	-1.650	-1.641	-1.635	-1.626	-1.619	-1.612	-1.605	-1.596	-1.590	-1.582	-1.576	-1.569	-1.562	-1.554	-1.548	-1.540	-1.532	-1.524	-1.518	-1.510	-1.502	-1.495	-1.489	-1.482	-1.475	-1.468	-1.460	-1.454	-1.448	-1.440	-1.435	-1.428	-1.422	-1.418	-1.411	-1.408	-1.402	-1.399	-1.395	-1.391	-1.389	-1.388	-1.385	-1.384	-1.382	-1.382	-1.384	-1.385	-1.386	-1.389	-1.392	-1.396	-1.401	-1.406	-1.411	-1.418	-1.422	-1.430	-1.438	-1.445	-1.454	-1.464	-1.471	-1.480	-1.490	-1.499	-1.510	-1.519	-1.528	-1.536	-1.545	-1.554	-1.561	-1.569	-1.576	-1.582	-1.589	-1.594	-1.599	-1.601	-1.604	-1.606	-1.606	-1.606	-1.605	-1.602	-1.600	-1.596	-1.591	-1.585	-1.578	-1.570	-1.561	-1.551	-1.540	-1.529	-1.518	-1.504	-1.490	-1.475	-1.460	-1.445	-1.429	-1.414	-1.396	-1.380	-1.364	-1.348	-1.331	-1.315	-1.299	-1.284	-1.270	-1.255	-1.241	-1.229	-1.216	-1.206	-1.196	-1.186	-1.179	-1.171	-1.166	-1.162	-1.160	-1.158	-1.156	-1.159	-1.161	-1.165	-1.170	-1.176	-1.185	-1.195	-1.206	-1.218	-1.231	-1.245	-1.260	-1.278	-1.296	-1.314	-1.334	-1.354	-1.375	-1.398	-1.420	-1.444	-1.468	-1.490	-1.515	-1.540	-1.565	-1.590	-1.614	-1.639	-1.662	-1.686	-1.709	-1.732	-1.755	-1.778	-1.798	-1.819	-1.839	-1.858	-1.875	-1.892	-1.908	-1.924	-1.939	-1.951	-1.964	-1.975	-1.985	-1.992	-2.001	-2.007	-2.014	-2.019	-2.021	-2.024	-2.025	-2.025	-2.025	-2.022	-2.020	-2.016	-2.011	-2.006	-2.000	-1.991	-1.984	-1.975	-1.966	-1.955	-1.945	-1.932	-1.921	-1.909	-1.896	-1.884	-1.870	-1.856	-1.842	-1.829	-1.814	-1.799	-1.785	-1.770	-1.755	-1.741	-1.726	-1.714	-1.699	-1.685	-1.674	-1.661	-1.649	-1.638	-1.625	-1.615	-1.606	-1.596	-1.588	-1.580	-1.571	-1.566	-1.560	-1.554	-1.550	-1.546	-1.544	-1.540	-1.540	-1.539	-1.538	-1.539	-1.541	-1.544	-1.546	-1.550	-1.554	-1.560	-1.566	-1.571	-1.579	-1.586	-1.594	-1.601	-1.610	-1.619	-1.629	-1.639	-1.649	-1.659	-1.669	-1.679	-1.689	-1.699	-1.710	-1.721	-1.730	-1.740	-1.749	-1.759	-1.768	-1.776	-1.784	-1.792	-1.800	-1.808	-1.814	-1.820	-1.826	-1.831	-1.835	-1.840	-1.844	-1.848	-1.849	-1.851	-1.852	-1.855	-1.855	-1.856	-1.855	-1.855	-1.854	-1.852	-1.849	-1.846	-1.844	-1.840	-1.835	-1.831	-1.825	-1.821	-1.815	-1.809	-1.802	-1.795	-1.789	-1.781	-1.774	-1.766	-1.759	-1.750	-1.741	-1.732	-1.724	-1.714	-1.704	-1.694	-1.682	-1.672	-1.660	-1.649	-1.636	-1.625	-1.612	-1.599	-1.586	-1.572	-1.558	-1.544	-1.529	-1.514	-1.499	-1.484	-1.468	-1.451	-1.435	-1.419	-1.402	-1.385	-1.369	-1.351	-1.335	-1.318	-1.299	-1.281	-1.264	-1.246	-1.229	-1.212	-1.194	-1.178	-1.160	-1.142	-1.125	-1.109	-1.091	-1.075	-1.058	-1.041	-1.026	-1.011	-0.995	-0.980	-0.965	-0.950	-0.936	-0.921	-0.906	-0.892	-0.879	-0.865	-0.852	-0.840	-0.826	-0.812	-0.800	-0.788	-0.775	-0.762	-0.750	-0.739	-0.726	-0.715	-0.702	-0.692	-0.680	-0.668	-0.656	-0.645	-0.632	-0.621	-0.609	-0.598	-0.586	-0.575	-0.562	-0.551	-0.541	-0.529	-0.519	-0.507	-0.499	-0.488	-0.479	-0.469	-0.459	-0.450	-0.442	-0.434	-0.426	-0.420	-0.414	-0.409	-0.402	-0.399	-0.395	-0.390	-0.389	-0.386	-0.385	-0.385	-0.385	-0.385	-0.388	-0.390	-0.392	-0.396	-0.401	-0.406	-0.411	-0.418	-0.425	-0.431	-0.439	-0.449	-0.456	-0.465	-0.475	-0.485	-0.494	-0.505	-0.515	-0.526	-0.535	-0.546	-0.558	-0.566	-0.576	-0.586	-0.595	-0.604	-0.611	-0.619	-0.626	-0.632	-0.639	-0.644	-0.649	-0.652	-0.655	-0.658	-0.660	-0.661	-0.661	-0.661	-0.660	-0.658	-0.656	-0.651	-0.648	-0.642	-0.638	-0.632	-0.625	-0.618	-0.610	-0.601	-0.592	-0.584	-0.574	-0.564	-0.554	-0.544	-0.534	-0.522	-0.511	-0.501	-0.490	-0.480	-0.468	-0.458	-0.448	-0.438	-0.428	-0.418	-0.409	-0.400	-0.390	-0.382	-0.375	-0.368	-0.360	-0.355	-0.349	-0.342	-0.338	-0.332	-0.329	-0.325	-0.321	-0.318	-0.315	-0.312	-0.311	-0.309	-0.308	-0.305	-0.304	-0.302	-0.301	-0.301	-0.300	-0.299	-0.299	-0.296	-0.295	-0.295	-0.292	-0.290	-0.289	-0.286	-0.284	-0.280	-0.276	-0.272	-0.268	-0.262	-0.258	-0.250	-0.244	-0.235	-0.228	-0.218	-0.208	-0.196	-0.185	-0.174	-0.161	-0.148	-0.132	-0.119	-0.102	-0.085	-0.070	-0.052	-0.034	-0.015	0.005	0.025	0.045	0.066	0.089	0.110	0.134	0.156	0.180	0.204	0.229	0.252	0.276	0.301	0.326	0.351	0.376	0.400	0.425	0.450	0.474	0.499	0.522	0.546	0.569	0.594	0.616	0.638	0.661	0.682	0.705	0.726	0.746	0.768	0.786	0.805	0.824	0.844	0.861	0.878	0.895	0.911	0.928	0.942	0.958	0.972	0.986	1.000	1.014	1.026	1.039	1.051	1.064	1.075	1.085	1.095	1.106	1.116	1.126	1.135	1.144	1.152	1.160	1.169	1.175	1.182	1.190	1.196	1.202	1.208	1.212	1.219	1.222	1.226	1.230	1.234	1.236	1.239	1.241	1.242	1.244	1.245	1.245	1.245	1.245	1.242	1.242	1.240	1.236	1.234	1.230	1.226	1.220	1.216	1.209	1.202	1.195	1.188	1.179	1.170	1.161	1.151	1.140	1.129	1.118	1.105	1.094	1.081	1.068	1.054	1.040	1.026	1.012	0.999	0.985	0.970	0.955	0.941	0.926	0.911	0.896	0.881	0.868	0.854	0.840	0.828	0.814	0.801	0.789	0.778	0.766	0.755	0.745	0.736	0.729	0.720	0.712	0.708	0.701	0.696	0.692	0.690	0.688	0.686	0.686	0.686	0.688	0.690	0.692	0.696	0.700	0.706	0.711	0.718	0.725	0.734	0.742	0.752	0.762	0.774	0.785	0.798	0.810	0.822	0.836	0.850	0.864	0.879	0.892	0.908	0.921	0.938	0.951	0.966	0.980	0.995	1.010	1.022	1.036	1.049	1.061	1.074	1.086	1.098	1.109	1.119	1.129	1.138	1.145	1.152	1.160	1.166	1.171	1.176	1.180	1.182	1.185	1.185	1.186	1.185	1.185	1.182	1.180	1.176	1.172	1.169	1.161	1.156	1.149	1.141	1.132	1.124	1.115	1.105	1.094	1.084	1.074	1.062	1.050	1.039	1.029	1.015	1.004	0.991	0.980	0.968	0.955	0.944	0.930	0.919	0.908	0.896	0.885	0.874	0.862	0.852	0.842	0.832	0.822	0.815	0.805	0.798	0.789	0.781	0.774	0.766	0.760	0.754	0.748	0.741	0.736	0.730	0.725	0.720	0.715	0.710	0.705	0.701	0.698	0.692	0.689	0.686	0.682	0.679	0.675	0.671	0.668	0.665	0.661	0.659	0.656	0.652	0.650	0.646	0.644	0.640	0.638	0.635	0.632	0.629	0.626	0.622	0.620	0.619	0.616	0.614	0.611	0.609	0.608	0.605	0.604	0.601	0.600	0.599	0.599	0.598	0.596	0.596	0.596	0.595	0.595	0.595	0.596	0.595	0.596	0.596	0.598	0.598	0.599	0.599	0.600	0.601	0.602	0.602	0.604	0.605	0.606	0.608	0.609	0.610	0.611	0.612	0.614	0.615	0.616	0.618	0.619	0.620	0.620	0.622	0.622	0.624	0.625	0.626	0.628	0.629	0.631	0.632	0.635	0.638	0.639	0.642	0.645	0.649	0.651	0.654	0.659	0.662	0.668	0.671	0.676	0.682	0.689	0.695	0.701	0.709	0.715	0.722	0.731	0.740	0.749	0.756	0.765	0.775	0.785	0.794	0.805	0.815	0.824	0.834	0.845	0.856	0.865	0.875	0.885	0.895	0.904	0.912	0.921	0.929	0.938	0.944	0.951	0.958	0.964	0.968	0.972	0.975	0.979	0.981	0.981	0.982	0.981	0.980	0.979	0.975	0.972	0.966	0.962	0.955	0.949	0.942	0.934	0.925	0.914	0.904	0.892	0.881	0.868	0.855	0.841	0.828	0.814	0.799	0.784	0.769	0.752	0.736	0.720	0.704	0.688	0.671	0.656	0.640	0.622	0.608	0.592	0.576	0.562	0.546	0.532	0.519	0.505	0.491	0.479	0.468	0.454	0.442	0.432	0.422	0.412	0.404	0.395	0.386	0.380	0.374	0.368	0.361	0.356	0.351	0.348	0.345	0.341	0.340	0.338	0.338	0.336	0.335	0.336	0.338	0.339	0.340	0.342	0.345	0.348	0.350	0.352	0.356	0.361	0.365	0.369	0.374	0.378	0.384	0.388	0.394	0.398	0.404	0.408	0.414	0.419	0.422	0.428	0.432	0.438	0.442	0.446	0.452	0.456	0.460	0.465	0.468	0.471	0.476	0.479	0.481	0.484	0.486	0.489	0.490	0.491	0.492	0.492	0.494	0.494	0.494	0.494	0.491	0.491	0.490	0.488	0.485	0.482	0.480	0.476	0.472	0.468	0.464	0.459	0.455	0.450	100.000	5.000	2.000	1.000	6.000	0.000	0.000	0.000	0.000	0.000	0.000	0.000	0.000	0.000	0.000	0.000	0.000	0.000	-1.892	-1.905	-1.918	-1.929	-1.940	-1.951	-1.962	-1.975	-1.986	-1.998	-2.010	-2.021	-2.034	-2.045	-2.056	-2.068	-2.079	-2.092	-2.104	-2.115	-2.128	-2.140	-2.151	-2.164	-2.176	-2.188	-2.200	-2.214	-2.226	-2.238	-2.250	-2.261	-2.275	-2.288	-2.299	-2.311	-2.322	-2.334	-2.345	-2.355	-2.366	-2.376	-2.388	-2.396	-2.406	-2.414	-2.424	-2.431	-2.439	-2.446	-2.452	-2.459	-2.464	-2.470	-2.474	-2.479	-2.482	-2.485	-2.489	-2.491	-2.494	-2.495	-2.498	-2.499	-2.500	-2.501	-2.502	-2.504	-2.502	-2.504	-2.504	-2.505	-2.506	-2.506	-2.506	-2.509	-2.510	-2.511	-2.514	-2.515	-2.519	-2.521	-2.525	-2.529	-2.532	-2.539	-2.544	-2.549	-2.556	-2.562	-2.570	-2.578	-2.586	-2.594	-2.602	-2.611	-2.620	-2.631	-2.640	-2.650	-2.661	-2.671	-2.681	-2.691	-2.701	-2.712	-2.722	-2.732	-2.741	-2.751	-2.760	-2.769	-2.778	-2.784	-2.791	-2.799	-2.804	-2.810	-2.814	-2.818	-2.821	-2.824	-2.824	-2.826	-2.826	-2.826	-2.825	-2.824	-2.820	-2.818	-2.814	-2.810	-2.806	-2.800	-2.795	-2.789	-2.782	-2.776	-2.769	-2.761	-2.754	-2.748	-2.740	-2.732	-2.726	-2.719	-2.712	-2.706	-2.701	-2.695	-2.690	-2.685	-2.682	-2.679	-2.678	-2.675	-2.675	-2.674	-2.675	-2.676	-2.680	-2.681	-2.688	-2.692	-2.698	-2.705	-2.712	-2.721	-2.731	-2.742	-2.754	-2.766	-2.779	-2.794	-2.808	-2.824	-2.839	-2.856	-2.874	-2.891	-2.909	-2.929	-2.946	-2.966	-2.986	-3.006	-3.026	-3.046	-3.066	-3.086	-3.105	-3.125	-3.144	-3.164	-3.182	-3.201	-3.219	-3.236	-3.254	-3.270	-3.285	-3.300	-3.315	-3.329	-3.342	-3.355	-3.366	-3.378	-3.388	-3.396	-3.404	-3.412	-3.419	-3.425	-3.430	-3.434	-3.438	-3.440	-3.442	-3.442	-3.445	-3.444	-3.442	-3.440	-3.438	-3.435	-3.431	-3.428	-3.422	-3.418	-3.411	-3.406	-3.400	-3.392	-3.388	-3.380	-3.372	-3.365	-3.359	-3.352	-3.344	-3.338	-3.330	-3.324	-3.316	-3.311	-3.304	-3.299	-3.292	-3.288	-3.282	-3.279	-3.275	-3.271	-3.269	-3.266	-3.266	-3.264	-3.264	-3.265	-3.265	-3.266	-3.270	-3.271	-3.275	-3.280	-3.285	-3.290	-3.296	-3.302	-3.311	-3.318	-3.326	-3.335	-3.345	-3.355	-3.365	-3.378	-3.388	-3.401	-3.412	-3.426	-3.440	-3.454	-3.468	-3.481	-3.495	-3.510	-3.525	-3.540	-3.555	-3.570	-3.585	-3.601	-3.616	-3.631	-3.646	-3.660	-3.676	-3.691	-3.705	-3.720	-3.734	-3.746	-3.759	-3.772	-3.784	-3.795	-3.806	-3.818	-3.828	-3.835	-3.845	-3.852	-3.859	-3.866	-3.871	-3.875	-3.880	-3.882	-3.886	-3.886	-3.888	-3.888	-3.886	-3.886	-3.882	-3.880	-3.876	-3.872	-3.866	-3.860	-3.852	-3.846	-3.838	-3.829	-3.819	-3.809	-3.799	-3.788	-3.778	-3.765	-3.752	-3.741	-3.728	-3.715	-3.702	-3.690	-3.676	-3.664	-3.651	-3.639	-3.628	-3.615	-3.604	-3.592	-3.581	-3.570	-3.560	-3.551	-3.541	-3.534	-3.528	-3.520	-3.515	-3.509	-3.504	-3.500	-3.496	-3.494	-3.491	-3.490	-3.489	-3.489	-3.490	-3.491	-3.492	-3.496	-3.499	-3.502	-3.508	-3.511	-3.518	-3.524	-3.529	-3.536	-3.542	-3.549	-3.556	-3.565	-3.572	-3.580	-3.589	-3.596	-3.604	-3.611	-3.619	-3.626	-3.632	-3.640	-3.646	-3.651	-3.658	-3.662	-3.666	-3.670	-3.674	-3.678	-3.680	-3.680	-3.681	-3.682	-3.681	-3.680	-3.678	-3.676	-3.671	-3.668	-3.662	-3.656	-3.650	-3.644	-3.635	-3.626	-3.616	-3.606	-3.595	-3.584	-3.571	-3.559	-3.545	-3.530	-3.516	-3.501	-3.485	-3.469	-3.452	-3.435	-3.418	-3.400	-3.382	-3.364	-3.345	-3.326	-3.308	-3.288	-3.268	-3.248	-3.228	-3.209	-3.189	-3.170	-3.150	-3.130	-3.111	-3.092	-3.075	-3.056	-3.039	-3.021	-3.004	-2.986	-2.970	-2.954	-2.939	-2.924	-2.909	-2.895	-2.881	-2.869	-2.856	-2.845	-2.834	-2.822	-2.814	-2.805	-2.798	-2.790	-2.782	-2.778	-2.771	-2.766	-2.764	-2.760	-2.758	-2.756	-2.754	-2.754	-2.754	-2.754	-2.756	-2.756	-2.759	-2.761	-2.764	-2.768	-2.771	-2.774	-2.778	-2.781	-2.786	-2.789	-2.792	-2.796	-2.799	-2.802	-2.806	-2.809	-2.812	-2.815	-2.816	-2.819	-2.820	-2.821	-2.821	-2.821	-2.820	-2.819	-2.816	-2.814	-2.811	-2.808	-2.802	-2.798	-2.792	-2.786	-2.778	-2.771	-2.762	-2.754	-2.744	-2.735	-2.725	-2.714	-2.704	-2.692	-2.680	-2.670	-2.658	-2.645	-2.632	-2.620	-2.608	-2.595	-2.582	-2.571	-2.560	-2.549	-2.539	-2.528	-2.518	-2.509	-2.501	-2.492	-2.485	-2.479	-2.472	-2.468	-2.465	-2.461	-2.459	-2.459	-2.458	-2.460	-2.460	-2.464	-2.468	-2.472	-2.478	-2.484	-2.492	-2.501	-2.511	-2.522	-2.534	-2.548	-2.560	-2.575	-2.590	-2.606	-2.622	-2.640	-2.658	-2.675	-2.695	-2.714	-2.734	-2.755	-2.775	-2.796	-2.816	-2.838	-2.859	-2.879	-2.901	-2.922	-2.944	-2.964	-2.985	-3.005	-3.025	-3.045	-3.065	-3.084	-3.102	-3.121	-3.139	-3.156	-3.174	-3.190	-3.206	-3.221	-3.235	-3.250	-3.264	-3.278	-3.290	-3.301	-3.314	-3.325	-3.334	-3.345	-3.354	-3.364	-3.371	-3.380	-3.388	-3.394	-3.401	-3.408	-3.412	-3.419	-3.424	-3.428	-3.432	-3.436	-3.441	-3.445	-3.449	-3.452	-3.455	-3.459	-3.461	-3.464	-3.466	-3.469	-3.471	-3.472	-3.475	-3.476	-3.480	-3.481	-3.482	-3.484	-3.485	-3.486	-3.488	-3.490	-3.491	-3.492	-3.492	-3.494	-3.495	-3.495	-3.498	-3.499	-3.499	-3.500	-3.500	-3.501	-3.502	-3.502	-3.502	-3.502	-3.504	-3.504	-3.504	-3.505	-3.504	-3.505	-3.504	-3.504	-3.505	-3.505	-3.505	-3.505	-3.505	-3.505	-3.505	-3.504	-3.504	-3.505	-3.505	-3.505	-3.506	-3.506	-3.506	-3.506	-3.506	-3.506	-3.506	-3.508	-3.508	-3.509	-3.509	-3.510	-3.510	-3.512	-3.514	-3.514	-3.515	-3.516	-3.518	-3.519	-3.520	-3.521	-3.522	-3.524	-3.525	-3.526	-3.528	-3.529	-3.530	-3.530	-3.531	-3.532	-3.532	-3.531	-3.532	-3.530	-3.530	-3.529	-3.529	-3.526	-3.525	-3.521	-3.520	-3.518	-3.512	-3.509	-3.505	-3.501	-3.496	-3.491	-3.484	-3.479	-3.471	-3.465	-3.456	-3.449	-3.440	-3.430	-3.421	-3.412	-3.402	-3.391	-3.381	-3.370	-3.359	-3.348	-3.336	-3.325	-3.312	-3.300	-3.289	-3.276	-3.264	-3.252	-3.241	-3.229	-3.216	-3.206	-3.195	-3.184	-3.174	-3.162	-3.152	-3.144	-3.134	-3.125	-3.118	-3.109	-3.102	-3.096	-3.090	-3.084	-3.080	-3.076	-3.072	-3.069	-3.068	-3.066	-3.065	-3.065	-3.066	-3.066	-3.069	-3.070	-3.074	-3.078	-3.081	-3.085	-3.090	-3.096	-3.101	-3.108	-3.115	-3.121	-3.130	-3.138	-3.146	-3.154	-3.162	-3.171	-3.180	-3.189	-3.198	-3.206	-3.215	-3.225	-3.234	-3.244	-3.252	-3.260	-3.270	-3.278	-3.285	-3.292	-3.300	-3.306	-3.312	-3.319	-3.325	-3.330	-3.334	-3.338	-3.342	-3.345	-3.349	-3.350	-3.352	-3.352	-3.354	-3.352	-3.352	-3.351	-3.350	-3.348	-3.342	-3.339	-3.335	-3.328	-3.322	-3.316	-3.309	-3.300	-3.292	-3.284	-3.274	-3.264	-3.254	-3.242	-3.230	-3.218	-3.205	-3.191	-3.176	-3.162	-3.148	-3.132	-3.115	-3.100	-3.082	-3.068	-3.050	-3.034	-3.015	-2.998	-2.979	-2.961	-2.942	-2.924	-2.906	-2.888	-2.869	-2.850	-2.831	-2.814	-2.795	-2.778	-2.760	-2.742	-2.726	-2.709	-2.694	-2.678	-2.662	-2.646	-2.631	-2.618	-2.604	-2.590	-2.578	-2.566	-2.555	-2.544	-2.534	-2.524	-2.515	-2.506	-2.498	-2.491	-2.484	-2.478	-2.472	-2.468	-2.464	-2.459	-2.456	-2.452	-2.451	-2.449	-2.446	-2.446	-2.444	-2.442	-2.442	-2.442	-2.442	-2.441	-2.441	-2.441	-2.441	-2.441	-2.440	-2.440	-2.440	-2.440	-2.439	-2.438	-2.436	-2.435	-2.434	-2.431	-2.429	-2.425	-2.422	-2.419	-2.415	-2.411	-2.406	-2.400	-2.395	-2.389	-2.384	-2.376	-2.370	-2.361	-2.354	-2.346	-2.338	-2.329	-2.320	-2.310	-2.301	-2.291	-2.281	-2.272	-2.261	-2.250	-2.240	-2.230	-2.219	-2.208	-2.196	-2.185	-2.174	-2.162	-2.152	-2.140	-2.128	-2.116	-2.105	-2.094	-2.081	-2.070	-2.059	-2.046	-2.034	-2.022	-2.010	-1.999	-1.986	-1.974	-1.962	-1.950	-1.939	-1.928	-1.915	-1.902	-1.891	-1.879	-1.868	-1.856	-1.846	-1.834	-1.822	-1.812	-1.801	-1.791	-1.782	-1.774	-1.764	-1.755	-1.746	-1.739	-1.732	-1.726	-1.719	-1.714	-1.709	-1.705	-1.701	-1.698	-1.695	-1.694	-1.692	-1.692	-1.692	-1.694	-1.696	-1.698	-1.701	-1.705	-1.711	-1.716	-1.722	-1.729	-1.736	-1.745	-1.754	-1.762	-1.772	-1.782	-1.792	-1.804	-1.816	-1.826	-1.839	-1.851	-1.862	-1.874	-1.886	-1.899	-1.910	-1.921	-1.932	-1.944	-1.954	-1.962	-1.972	-1.981	-1.989	-1.998	-2.004	-2.010	-2.016	-2.020	-2.024	-2.027	-2.029	-2.030	-2.030	-2.030	-2.029	-2.027	-2.024	-2.020	-2.015	-2.011	-2.005	-1.999	-1.991	-1.984	-1.976	-1.968	-1.958	-1.948	-1.938	-1.929	-1.919	-1.908	-1.898	-1.888	-1.879	-1.869	-1.859	-1.850	-1.841	-1.834	-1.826	-1.820	-1.812	-1.808	-1.802	-1.799	-1.794	-1.791	-1.790	-1.790	-1.789	-1.791	-1.792	-1.795	-1.800	-1.805	-1.811	-1.818	-1.826	-1.836	-1.845	-1.855	-1.866	-1.879	-1.892	-1.906	-1.920	-1.936	-1.951	-1.969	-1.984	-2.001	-2.019	-2.036	-2.054	-2.072	-2.090	-2.109	-2.128	-2.145	-2.164	-2.181	-2.199	-2.215	-2.232	-2.249	-2.264	-2.280	-2.295	-2.308	-2.321	-2.334	-2.346	-2.356	-2.366	-2.375	-2.384	-2.392	-2.400	-2.405	-2.410	-2.414	-2.418	-2.420	-2.421	-2.422	-2.422	-2.420	-2.419	-2.416	-2.412	-2.409	-2.402	-2.398	-2.391	-2.382	-2.375	-2.368	-2.358	-2.349	-2.339	-2.329	-2.316	-2.306	-2.295	-2.284	-2.271	-2.260	-2.248	-2.235	-2.222	-2.209	-2.198	-2.184	-2.172	-2.159	-2.148	-2.135	-2.124	-2.111	-2.100	-2.089	-2.078	-2.066	-2.058	-2.046	-2.038	-2.027	-2.019	-2.013	-2.004	-1.996	-1.990	-1.982	-1.978	-1.971	-1.968	-1.962	-1.958	-1.954	-1.951	-1.949	-1.948	-1.945	-1.944	-1.942	-1.941	-1.941	-1.942	-1.942	-1.944	-1.945	-1.946	-1.948	-1.949	-1.951	-1.952	-1.956	-1.959	-1.961	-1.964	-1.966	-1.971	-1.974	-1.976	-1.980	-1.984	-1.986	-1.989	-1.992	-1.994	-1.998	-2.000	-2.002	-2.005	-2.006	-2.007	-2.010	-2.011	-2.013	-2.014	-2.015	-2.015	-2.015	-2.015	-2.015	-2.015	-2.014	-2.013	-2.013	-2.010	-2.009	-2.006	-2.004	-2.002	-2.000	-1.996	-1.992	-1.990	-1.986	-1.981	-1.976	-1.972	-1.966	-1.961	-1.955	-1.950	-1.942	-1.936	-1.930	-1.922	-1.915	-1.908	-1.900	-1.891	-1.884	-1.874	-1.865	-1.855	-1.844	-1.834	-1.822	-1.811	-1.799	-1.789	-1.775	-1.762	-1.749	-1.736	-1.722	-1.708	-1.692	-1.679	-1.664	-1.648	-1.632	-1.616	-1.601	-1.584	-1.568	-1.551	-1.535	-1.518	-1.501	-1.485	-1.466	-1.450	-1.432	-1.416	-1.400	-1.382	-1.366	-1.350	-1.334	-1.318	-1.301	-1.286	-1.270	-1.255	-1.240	-1.226	-1.212	-1.198	-1.184	-1.170	-1.158	-1.145	-1.134	-1.121	-1.110	-1.099	-1.089	-1.079	-1.069	-1.059	-1.049	-1.040	-1.030	-1.021	-1.012	-1.005	-0.995	-0.988	-0.979	-0.971	-0.964	-0.956	-0.948	-0.940	-0.932	-0.925	-0.918	-0.910	-0.902	-0.895	-0.888	-0.879	-0.872	-0.865	-0.856	-0.849	-0.841	-0.834	-0.826	-0.819	-0.811	-0.804	-0.796	-0.790	-0.782	-0.775	-0.769	-0.764	-0.758	-0.752	-0.748	-0.742	-0.739	-0.734	-0.730	-0.728	-0.725	-0.724	-0.722	-0.721	-0.721	-0.721	-0.722	-0.724	-0.726	-0.728	-0.731	-0.735	-0.739	-0.742	-0.748	-0.754	-0.760	-0.766	-0.772	-0.779	-0.786	-0.792	-0.801	-0.809	-0.818	-0.825	-0.832	-0.841	-0.849	-0.858	-0.864	-0.871	-0.878	-0.885	-0.890	-0.896	-0.901	-0.906	-0.910	-0.914	-0.918	-0.921	-0.922	-0.924	-0.926	-0.926	-0.925	-0.925	-0.924	-0.921	-0.920	-0.916	-0.914	-0.910	-0.905	-0.900	-0.895	-0.889	-0.884	-0.875	-0.869	-0.862	-0.855	-0.848	-0.840	-0.832	-0.824	-0.816	-0.809	-0.801	-0.794	-0.785	-0.778	-0.770	-0.762	-0.755	-0.749	-0.741	-0.735	-0.729	-0.724	-0.718	-0.711	-0.706	-0.701	-0.696	-0.692	-0.688	-0.685	-0.681	-0.678	-0.675	-0.672	-0.669	-0.666	-0.662	-0.661	-0.659	-0.658	-0.654	-0.652	-0.649	-0.646	-0.644	-0.641	-0.639	-0.635	-0.632	-0.630	-0.625	-0.621	-0.616	-0.611	-0.606	-0.601	-0.595	-0.589	-0.581	-0.575	-0.566	-0.559	-0.549	-0.541	-0.530	-0.520	-0.509	-0.498	-0.486	-0.474	-0.461	-0.448	-0.434	-0.420	-0.404	-0.389	-0.375	-0.359	-0.341	-0.325	-0.308	-0.290	-0.272	-0.254	-0.236	-0.218	-0.199	-0.180	-0.160	-0.141	-0.122	-0.102	-0.081	-0.064	-0.044	-0.022	-0.004	0.016	0.036	0.055	0.075	0.092	0.112	0.130	0.149	0.168	0.186	0.204	0.222	0.240	0.258	0.275	0.291	0.309	0.325	0.341	0.358	0.374	0.390	0.404	0.420	0.435	0.450	0.465	0.479	0.492	0.506	0.521	0.535	0.548	0.561	0.575	0.588	0.600	0.611	0.625	0.638	0.649	0.661	0.672	0.682	0.695	0.706	0.715	0.726	0.736	0.746	0.758	0.766	0.774	0.784	0.791	0.800	0.808	0.816	0.822	0.830	0.835	0.841	0.848	0.852	0.858	0.862	0.866	0.870	0.874	0.876	0.879	0.880	0.881	0.881	0.882	0.882	0.881	0.881	0.880	0.879	0.876	0.874	0.870	0.868	0.864	0.859	0.854	0.849	0.845	0.839	0.834	0.826	0.820	0.814	0.808	0.801	0.794	0.788	0.780	0.772	0.765	0.758	0.750	0.744	0.736	0.729	0.721	0.715	0.708	0.701	0.694	0.689	0.681	0.676	0.670	0.664	0.660	0.654	0.650	0.646	0.641	0.638	0.634	0.630	0.628	0.625	0.622	0.621	0.619	0.618	0.616	0.616	0.615	0.615	0.614	0.615	0.615	0.615	0.618	0.619	0.620	0.621	0.624	0.626	0.629	0.631	0.634	0.638	0.641	0.645	0.649	0.652	0.656	0.660	0.665	0.669	0.674	0.678	0.681	0.686	0.690	0.695	0.700	0.702	0.708	0.711	0.715	0.719	0.721	0.725	0.728	0.730	0.732	0.736	0.738	0.739	0.740	0.741	0.740	0.740	0.741	0.740	0.738	0.736	0.734	0.731	0.729	0.724	0.719	0.715	0.709	0.702	0.696	0.690	0.682	0.675	0.668	0.658	0.650	0.640	0.630	0.620	0.610	0.599	0.589	0.578	0.566	0.554	0.542	0.531	0.519	0.507	0.495	0.482	0.470	0.459	0.446	0.434	0.421	0.410	0.399	0.386	0.376	0.365	0.354	0.342	0.332	0.322	0.311	0.301	0.292	0.282	0.274	0.265	0.256	0.248	0.239	0.231	0.224	0.216	0.209	0.202	0.195	0.188	0.181	0.174	0.168	0.161	0.156	0.150	0.144	0.139	0.132	0.126	0.121	0.115	0.109	0.104	0.099	0.092	0.088	0.082	0.076	0.071	0.066	0.060	0.054	0.049	0.044	0.039	0.034	0.029	0.024	0.018	0.012	0.008	0.004	-0.001	-0.006	-0.011	-0.015	-0.019	-0.022	-0.026	-0.030	-0.034	-0.038	-0.040	-0.044	-0.046	-0.049	-0.051	-0.055	-0.058	-0.059	-0.060	-0.061	-0.062	-0.062	-0.064	-0.062	-0.064	-0.061	-0.061	-0.060	-0.059	-0.056	-0.055	-0.052	-0.049	-0.046	-0.044	-0.040	-0.035	-0.031	-0.026	-0.022	-0.016	-0.010	-0.005	0.002	0.009	0.016	0.025	0.032	0.040	0.049	0.058	0.066	0.075	0.085	0.095	0.105	0.115	0.126	0.138	0.148	0.160	0.171	0.182	0.194	0.206	0.218	0.231	0.242	0.255	0.266	0.280	0.292	0.305	0.316	0.329	0.341	0.354	0.365	0.378	0.389	0.400	0.410	0.420	0.431	0.440	0.449	0.458	0.466	0.474	0.481	0.488	0.494	0.499	0.504	0.509	0.512	0.514	0.516	0.518	0.518	0.518	0.518	0.516	0.514	0.511	0.507	0.502	0.498	0.491	0.485	0.478	0.470	0.461	0.451	0.442	0.431	0.420	0.408	0.395	0.382	0.370	0.355	0.341	0.326	0.311	0.298	0.281	0.265	0.249	0.231	0.216	0.199	0.181	0.165	0.148	0.131	0.114	0.096	0.081	0.064	0.046	0.030	0.014	-0.002	-0.018	-0.032	-0.048	-0.062	-0.076	-0.091	-0.104	-0.116	-0.129	-0.140	-0.150	-0.161	-0.171	-0.181	-0.191	-0.199	-0.206	-0.214	-0.220	-0.226	-0.230	-0.235	-0.238	-0.242	-0.245	-0.245	-0.248	-0.248	-0.248	-0.248	-0.246	-0.244	-0.242	-0.239	-0.236	-0.232	-0.228	-0.224	-0.219	-0.214	-0.208	-0.201	-0.196	-0.190	-0.184	-0.178	-0.170	-0.165	-0.158	-0.151	-0.144	-0.138	-0.130	-0.124	-0.118	-0.111	-0.105	-0.100	-0.094	-0.089	-0.085	-0.080	-0.076	-0.071	-0.068	-0.065	-0.062	-0.060	-0.059	-0.056	-0.055	-0.055	-0.055	-0.055	-0.055	-0.056	-0.058	-0.060	-0.061	-0.064	-0.066	-0.070	-0.072	-0.075	-0.079	-0.081	-0.086	-0.090	-0.094	-0.096	-0.101	-0.105	-0.109	-0.114	-0.118	-0.120	-0.124	-0.126	-0.130	-0.132	-0.136	-0.139	-0.141	-0.144	-0.145	-0.146	-0.148	-0.150	-0.149	-0.149	-0.149	-0.149	-0.146	-0.145	-0.142	-0.141	-0.139	-0.135	-0.131	-0.128	-0.122	-0.118	-0.112	-0.106	-0.100	-0.092	-0.086	-0.079	-0.070	-0.061	-0.052	-0.044	-0.035	-0.025	-0.014	-0.004	0.008	0.020	0.031	0.044	0.056	0.070	0.082	0.096	0.109	0.122	0.136	0.150	0.164	0.178	0.192	0.206	0.221	0.235	0.250	0.265	0.280	0.294	0.309	0.322	0.338	0.352	0.368	0.381	0.394	0.408	0.421	0.435	0.448	0.460	0.472	0.485	0.496	0.507	0.519	0.529	0.539	0.549	0.558	0.565	0.574	0.581	0.590	0.596	0.604	0.609	0.615	0.619	0.624	0.628	0.632	0.635	0.639	0.641	0.644	0.645	0.648	0.650	0.650	0.651	0.652	0.654	0.655	0.656	0.658	0.658	0.660	0.661	0.662	0.665	0.666	0.669	0.671	0.674	0.678	0.681	0.685	0.691	0.695	0.701	0.708	0.714	0.722	0.731	0.738	0.746	0.756	0.766	0.776	0.788	0.798	0.809	0.820	0.831	0.842	0.855	0.869	0.881	0.892	0.906	0.919	0.931	0.944	0.956	0.969	0.981	0.994	1.004	1.015	1.025	1.035	1.044	1.054	1.061	1.070	1.078	1.084	1.090	1.095	1.099	1.102	1.106	1.109	1.111	1.112	1.112	1.112	1.111	1.110	1.108	1.106	1.102	1.100	1.096	1.091	1.086	1.081	1.075	1.070	1.064	1.056	1.050	1.042	1.035	1.028	1.020	1.011	1.004	0.995	0.986	0.978	0.969	0.960	0.951	0.942	0.932	0.924	0.915	0.905	0.894	0.884	0.874	0.864	0.852	0.841	0.829	0.819	0.806	0.794	0.781	0.768	0.754	0.740	0.726	0.711	0.698	0.682	0.665	0.650	0.634	0.619	0.601	0.586	0.570	0.552	0.536	0.519	0.504	0.488	0.470	0.455	0.439	0.425	0.411	0.396	0.382	0.370	0.359	0.348	0.338	0.329	0.321	0.312	0.308	0.302	0.299	0.296	0.296	0.298	0.300	0.302	0.309	0.315	0.324	0.334	0.345	0.359	0.372	0.389	0.406	0.425	0.444	0.465	0.489	0.512	0.536	0.562	0.589	0.618	0.645	0.675	0.705	0.735	0.765	0.798	0.828	0.859	0.891	0.922	0.954	0.985	1.015	1.045	1.075	1.105	1.134	1.160	1.188	1.214	1.239	1.262	1.286	1.309	1.331	1.351	1.371	1.389	1.406	1.422	1.436	1.451	1.464	1.475	1.486	1.496	1.505	1.512	1.520	1.525	1.530	1.534	1.536	1.539	1.540	1.541	1.540	1.540	1.538	1.535	1.532	1.528	1.525	1.519	1.514	1.508	1.501	1.494	1.488	1.479	1.470	1.462	1.454	1.444	1.434	1.424	1.415	1.402	1.392	1.382	1.370	1.359	1.348	1.334	1.321	1.309	1.295	1.284	1.270	1.256	1.242	1.229	1.215	1.202	1.188	1.175	1.161	1.149	1.136	1.122	1.110	1.098	1.085	1.072	1.061	1.050	1.039	1.029	1.018	1.008	0.998	0.989	0.980	0.971	0.962	0.955	0.949	0.941	0.934	0.929	0.922	0.918	0.911	0.908	0.902	0.899	0.894	0.891	0.886	0.884	0.880	0.878	0.872	0.869	0.865	0.860	0.856	0.851	0.846	0.840	0.834	0.826	0.819	0.810	0.801	0.792	0.782	0.770	0.759	0.746	0.732	0.719	0.704	0.688	0.671	0.654	0.634	0.615	0.595	0.572	0.551	0.528	0.504	0.480	0.455	0.430	0.405	0.379	0.352	0.328	0.300	0.274	0.246	0.220	0.192	0.168	0.141	0.115	0.090	0.065	0.040	0.015	-0.008	-0.029	-0.050	-0.071	-0.091	-0.109	-0.128	-0.144	-0.159	-0.172	-0.186	-0.198	-0.208	-0.216	-0.225	-0.230	-0.235	-0.239	-0.241	-0.242	-0.241	-0.241	-0.238	-0.234	-0.228	-0.221	-0.214	-0.204	-0.195	-0.184	-0.171	-0.159	-0.144	-0.129	-0.112	-0.096	-0.079	-0.061	-0.042	-0.022	-0.002	0.018	0.040	0.062	0.084	0.108	0.131	0.155	0.179	0.204	0.230	0.255	0.281	0.306	0.332	0.361	0.388	0.414	0.442	0.470	0.499	0.526	0.555	0.584	0.612	0.641	0.671	0.701	0.731	0.760	0.790	0.821	0.851	0.882	0.914	0.945	0.978	1.009	1.041	1.072	1.106	1.138	1.170	1.204	1.236	1.269	1.302	1.336	1.369	1.401	1.436	1.470	1.504	1.538	1.570	1.604	1.636	1.670	1.702	1.736	1.769	1.802	1.835	1.869	1.900	1.932	1.965	1.996	2.027	2.058	2.088	2.118	2.148	2.176	2.204	2.232	2.260	2.288	2.314	2.340	2.365	2.391	2.416	2.440	2.462	2.485	2.508	2.529	2.549	2.570	2.589	2.608	2.625	2.642	2.660	2.676	2.691	2.708	2.721	2.735	2.748	2.761	2.771	2.784	2.795	2.805	2.815	2.825	2.834	2.842	2.850	2.858	2.864	2.870	2.876	2.882	2.888	2.891	2.896	2.901	2.905	2.909	2.912	2.916	2.919	2.921	2.924	2.925	2.928	2.929	2.931	2.932	2.932	2.934	2.935	2.934	2.935	2.935	2.935	2.936	2.935	2.935	2.934	2.935	2.932	2.932	2.931	2.931	2.931	2.930	2.929	2.928	2.928	2.926	2.925	2.925	2.924	2.924	2.922	2.922	2.921	2.921	2.921	2.920	2.920	2.920	2.920	2.921	2.921	2.922	2.922	2.922	2.925	2.926	2.929	2.930	2.932	2.935	2.938	2.939	2.942	2.945	2.948	2.952	2.956	2.960	2.964	2.969	2.972	2.976	2.980	2.985	2.990	2.994	2.998	3.002	3.006	3.009	3.012	3.015	3.018	3.020	3.022	3.022	3.025	3.025	3.025	3.024	3.021	3.020	3.018	3.014	3.010	3.005	2.999	2.992	2.985	2.976	2.968	2.958	2.948	2.935	2.922	2.909	2.895	2.879	2.864	2.848	2.830	2.812	2.794	2.775	2.754	2.734	2.714	2.692	2.671	2.650	2.629	2.606	2.584	2.561	2.539	2.516	2.495	2.472	2.450	2.429	2.406	2.386	2.365	2.344	2.322	2.304	2.284	2.266	2.246	2.229	2.211	2.194	2.178	2.161	2.146	2.130	2.115	2.100	2.085	2.072	2.059	2.045	2.033	2.019	2.006	1.995	1.982	1.969	1.956	1.944	1.931	1.918	1.905	1.892	1.878	1.864	1.850	1.835	1.819	1.802	1.788	1.770	1.751	1.734	1.715	1.695	1.674	1.654	1.632	1.609	1.586	1.562	1.539	1.512	1.486	1.460	1.432	1.405	1.378	1.348	1.319	1.288	1.258	1.226	1.195	1.164	1.131	1.100	1.066	1.035	1.001	0.970	0.936	0.902	0.870	0.838	0.805	0.772	0.740	0.708	0.675	0.644	0.612	0.582	0.551	0.521	0.491	0.462	0.435	0.406	0.379	0.354	0.328	0.304	0.279	0.256	0.232	0.211	0.190	0.170	0.150	0.131	0.112	0.096	0.080	0.065	0.050	0.036	0.024	0.011	0.000	-0.011	-0.021	-0.030	-0.039	-0.046	-0.054	-0.060	-0.066	-0.071	-0.076	-0.080	-0.084	-0.088	-0.090	-0.094	-0.095	-0.096	-0.099	-0.100	-0.101	-0.104	-0.104	-0.105	-0.106	-0.109	-0.109	-0.111	-0.112	-0.115	-0.118	-0.121	-0.125	-0.129	-0.132	-0.139	-0.144	-0.150	-0.156	-0.165	-0.172	-0.182	-0.191	-0.202	-0.214	-0.226	-0.240	-0.252	-0.268	-0.284	-0.300	-0.318	-0.335	-0.355	-0.375	-0.396	-0.416	-0.440	-0.461	-0.485	-0.510	-0.534	-0.560	-0.585	-0.611	-0.639	-0.665	-0.692	-0.721	-0.748	-0.776	-0.804	-0.832	-0.861	-0.890	-0.918	-0.946	-0.974	-1.002	-1.030	-1.056	-1.082	-1.110	-1.136	-1.160	-1.185	-1.210	-1.232	-1.255	-1.278	-1.299	-1.320	-1.338	-1.358	-1.375	-1.391	-1.408	-1.422	-1.436	-1.450	-1.462	-1.472	-1.482	-1.492	-1.500	-1.508	-1.512	-1.518	-1.522	-1.525	-1.528	-1.529	-1.529	-1.528	-1.526	-1.525	-1.521	-1.518	-1.512	-1.508	-1.501	-1.495	-1.489	-1.481	-1.472	-1.464	-1.455	-1.445	-1.435	-1.426	-1.415	-1.404	-1.394	-1.382	-1.372	-1.361	-1.350	-1.339	-1.328	-1.318	-1.308	-1.298	-1.288	-1.279	-1.270	-1.261	-1.252	-1.245	-1.238	-1.230	-1.224	-1.219	-1.214	-1.209	-1.205	-1.202	-1.200	-1.199	-1.198	-1.198	-1.198	-1.198	-1.201	-1.202	-1.205	-1.210	-1.214	-1.218	-1.224	-1.231	-1.238	-1.244	-1.251	-1.260	-1.269	-1.276	-1.286	-1.296	-1.306	-1.318	-1.328	-1.338	-1.349	-1.360	-1.371	-1.382	-1.395	-1.405	-1.418	-1.429	-1.441	-1.452	-1.464	-1.476	-1.488	-1.499	-1.511	-1.521	-1.532	-1.544	-1.555	-1.568	-1.578	-1.589	-1.599	-1.610	-1.620	-1.630	-1.640	-1.651	-1.661	-1.672	-1.682	-1.692	-1.702	-1.712	-1.722	-1.734	-1.744	-1.755	-1.764	-1.775	-1.785	-1.796	-1.806	-1.818	-1.828	-1.838	-1.850	-1.860	-1.871	-1.882	-1.892	-1.905	-1.915	-1.926	-1.938	-1.948	-1.958	-1.969	-1.980	-1.990	-2.001	-2.010	-2.020	-2.029	-2.039	-2.047	-2.058	-2.065	-2.074	-2.080	-2.088	-2.095	-2.101	-2.106	-2.111	-2.116	-2.120	-2.125	-2.128	-2.130	-2.132	-2.134	-2.136	-2.138	-2.139	-2.139	-2.139	-2.139	-2.139	-2.139	-2.139	-2.138	-2.138	-2.136	-2.136	-2.136	-2.136	-2.136	-2.136	-2.136	-2.138	-2.139	-2.140	-2.142	-2.145	-2.148	-2.152	-2.155	-2.161	-2.166	-2.172	-2.180	-2.188	-2.196	-2.205	-2.214	-2.224	-2.235	-2.246	-2.258	-2.270	-2.282	-2.296	-2.309	-2.322	-2.338	-2.351	-2.365	-2.380	-2.395	-2.410	-2.425	-2.440	-2.454	-2.468	-2.482	-2.495	-2.509	-2.521	-2.534	-2.545	-2.556	-2.566	-2.576	-2.584	-2.592	-2.600	-2.605	-2.610	-2.615	-2.619	-2.621	-2.625	-2.625	-2.626	-2.626	-2.625	-2.622	-2.621	-2.618	-2.614	-2.609	-2.604	-2.598	-2.592	-2.586	-2.579	-2.572	-2.568	-2.560	-2.552	-2.546	-2.539	-2.532	-2.528	-2.520	-2.515	-2.510	-2.504	-2.500	-2.496	-2.494	-2.491	-2.489	-2.488	-2.488	-2.489	-2.490	-2.491	-2.494	-2.498	-2.502	-2.508	-2.515	-2.521	-2.529	-2.539	-2.549	-2.559	-2.570	-2.582	-2.595	-2.609	-2.622	-2.638	-2.654	-2.669	-2.685	-2.701	-2.718	-2.736	-2.754	-2.771	-2.789	-2.806	-2.825	-2.842	-2.861	-2.878	-2.896	-2.914	-2.930	-2.948	-2.962	-2.979	-2.994	-3.009	-3.022	-3.038	-3.050	-3.062	-3.075	-3.086	-3.096	-3.106	-3.115	-3.124	-3.130	-3.138	-3.142	-3.148	-3.151	-3.154	-3.158	-3.159	-3.160	-3.160	-3.160	-3.158	-3.155	-3.152	-3.149	-3.144	-3.139	-3.134	-3.128	-3.120	-3.114	-3.108	-3.099	-3.091	-3.084	-3.074	-3.066	-3.058	-3.049	-3.040	-3.031	-3.024	-3.014	-3.006	-2.998	-2.990	-2.984	-2.976	-2.969	-2.962	-2.958	-2.952	-2.948	-2.942	-2.940	-2.939	-2.936	-2.935	-2.935	-2.936	-2.938	-2.940	-2.944	-2.946	-2.951	-2.956	-2.962	-2.969	-2.976	-2.985	-2.995	-3.004	-3.014	-3.025	-3.036	-3.049	-3.060	-3.074	-3.088	-3.100	-3.115	-3.129	-3.144	-3.159	-3.172	-3.188	-3.202	-3.218	-3.232	-3.246	-3.261	-3.275	-3.289	-3.302	-3.315	-3.328	-3.340	-3.351	-3.362	-3.374	-3.384	-3.392	-3.402	-3.410	-3.416	-3.422	-3.428	-3.434	-3.436	-3.440	-3.441	-3.442	-3.442	-3.442	-3.440	-3.439	-3.435	-3.430	-3.425	-3.419	-3.411	-3.404	-3.396	-3.388	-3.378	-3.366	-3.355	-3.344	-3.331	-3.319	-3.305	-3.291	-3.278	-3.262	-3.249	-3.232	-3.218	-3.204	-3.188	-3.172	-3.158	-3.142	-3.126	-3.111	-3.098	-3.082	-3.069	-3.056	-3.044	-3.031	-3.021	-3.010	-2.999	-2.989	-2.981	-2.972	-2.965	-2.960	-2.954	-2.950	-2.946	-2.944	-2.942	-2.942	-2.941	-2.944	-2.946	-2.949	-2.954	-2.958	-2.964	-2.971	-2.978	-2.985	-2.995	-3.005	-3.015	-3.025	-3.038	-3.049	-3.061	-3.075	-3.088	-3.101	-3.115	-3.129	-3.144	-3.159	-3.172	-3.188	-3.202	-3.215	-3.230	-3.245	-3.258	-3.270	-3.284	-3.296	-3.308	-3.318	-3.329	-3.340	-3.349	-3.356	-3.364	-3.371	-3.378	-3.384	-3.388	-3.390	-3.392	-3.394	-3.395	-3.395	-3.394	-3.392	-3.389	-3.385	-3.380	-3.374	-3.368	-3.359	-3.351	-3.341	-3.331	-3.320	-3.308	-3.295	-3.281	-3.268	-3.252	-3.238	-3.220	-3.204	-3.186	-3.169	-3.150	-3.131	-3.112	-3.092	-3.072	-3.052	-3.032	-3.011	-2.991	-2.970	-2.949	-2.928	-2.908	-2.888	-2.866	-2.845	-2.825	-2.806	-2.785	-2.766	-2.748	-2.729	-2.711	-2.694	-2.676	-2.660	-2.644	-2.629	-2.614	-2.600	-2.588	-2.574	-2.562	-2.551	-2.540	-2.530	-2.522	-2.514	-2.508	-2.501	-2.496	-2.490	-2.486	-2.485	-2.482	-2.481	-2.481	-2.481	-2.482	-2.484	-2.488	-2.490	-2.495	-2.499	-2.505	-2.510	-2.518	-2.524	-2.531	-2.539	-2.546	-2.554	-2.562	-2.570	-2.578	-2.586	-2.594	-2.602	-2.610	-2.619	-2.626	-2.634	-2.640	-2.648	-2.654	-2.660	-2.666	-2.670	-2.675	-2.679	-2.682	-2.685	-2.688	-2.690	-2.690	-2.690	-2.690	-2.689	-2.688	-2.685	-2.682	-2.679	-2.674	-2.670	-2.665	-2.659	-2.654	-2.646	-2.640	-2.632	-2.625	-2.616	-2.609	-2.600	-2.591	-2.582	-2.574	-2.565	-2.556	-2.548	-2.540	-2.531	-2.524	-2.515	-2.509	-2.502	-2.495	-2.489	-2.484	-2.479	-2.475	-2.471	-2.468	-2.465	-2.464	-2.462	-2.462	-2.462	-2.464	-2.466	-2.470	-2.472	-2.476	-2.481	-2.489	-2.495	-2.502	-2.512	-2.520	-2.531	-2.541	-2.554	-2.565	-2.579	-2.591	-2.605	-2.621	-2.636	-2.651	-2.669	-2.685	-2.702	-2.721	-2.739	-2.758	-2.776	-2.796	-2.815	-2.835	-2.855	-2.875	-2.895	-2.915	-2.936	-2.956	-2.978	-2.998	-3.016	-3.038	-3.058	-3.078	-3.099	-3.118	-3.138	-3.156	-3.176	-3.196	-3.214	-3.234	-3.252	-3.270	-3.289	-3.305	-3.324	-3.340	-3.356	-3.372	-3.389	-3.405	-3.421	-3.436	-3.450	-3.464	-3.479	-3.492	-3.506	-3.518	-3.531	-3.542	-3.554	-3.565	-3.576	-3.586	-3.596	-3.605	-3.614	-3.624	-3.631	-3.638	-3.645	-3.651	-3.658	-3.662	-3.668	-3.672	-3.675	-3.679	-3.682	-3.684	-3.686	-3.686	-3.686	-3.688	-3.686	-3.685	-3.685	-3.682	-3.680	-3.678	-3.674	-3.670	-3.666	-3.662	-3.658	-3.652	-3.649	-3.642	-3.636	-3.630	-3.624	-3.618	-3.611	-3.605	-3.599	-3.592	-3.585	-3.580	-3.574	-3.568	-3.561	-3.558	-3.552	-3.548	-3.542	-3.540	-3.535	-3.532	-3.530	-3.526	-3.525	-3.524	-3.522	-3.522	-3.524	-3.525	-3.525	-3.528	-3.530	-3.532	-3.536	-3.540	-3.545	-3.550	-3.555	-3.561	-3.568	-3.575	-3.581	-3.588	-3.595	-3.604	-3.611	-3.619	-3.628	-3.635	-3.642	-3.651	-3.658	-3.665	-3.672	-3.679	-3.685	-3.690	-3.695	-3.701	-3.705	-3.708	-3.710	-3.712	-3.714	-3.715	-3.715	-3.714	-3.712	-3.710	-3.706	-3.702	-3.698	-3.690	-3.684	-3.676	-3.666	-3.656	-3.646	-3.635	-3.622	-3.609	-3.596	-3.581	-3.566	-3.550	-3.534	-3.518	-3.499	-3.482	-3.462	-3.445	-3.426	-3.408	-3.389	-3.369	-3.350	-3.331	-3.312	-3.294	-3.275	-3.256	-3.239	-3.221	-3.205	-3.188	-3.172	-3.158	-3.142	-3.129	-3.115	-3.102	-3.091	-3.080	-3.070	-3.061	-3.054	-3.045	-3.039	-3.032	-3.028	-3.025	-3.021	-3.019	-3.016	-3.016	-3.018	-3.018	-3.020	-3.022	-3.028	-3.031	-3.036	-3.042	-3.048	-3.055	-3.062	-3.070	-3.079	-3.086	-3.096	-3.105	-3.115	-3.125	-3.135	-3.146	-3.155	-3.166	-3.178	-3.186	-3.198	-3.208	-3.218	-3.226	-3.235	-3.244	-3.252	-3.260	-3.266	-3.274	-3.280	-3.285	-3.290	-3.294	-3.298	-3.301	-3.302	-3.304	-3.304	-3.304	-3.301	-3.299	-3.296	-3.291	-3.286	-3.280	-3.272	-3.265	-3.255	-3.245	-3.232	-3.222	-3.209	-3.195	-3.181	-3.165	-3.149	-3.131	-3.112	-3.095	-3.075	-3.055	-3.035	-3.012	-2.990	-2.968	-2.944	-2.921	-2.898	-2.872	-2.849	-2.824	-2.799	-2.774	-2.748	-2.724	-2.698	-2.672	-2.649	-2.622	-2.599	-2.574	-2.550	-2.526	-2.504	-2.481	-2.459	-2.438	-2.419	-2.398	-2.379	-2.360	-2.342	-2.326	-2.310	-2.295	-2.280	-2.268	-2.254	-2.241	-2.230	-2.220	-2.211	-2.201	-2.194	-2.186	-2.180	-2.175	-2.169	-2.164	-2.160	-2.158	-2.155	-2.152	-2.150	-2.150	-2.148	-2.148	-2.146	-2.145	-2.145	-2.145	-2.145	-2.145	-2.144	-2.144	-2.142	-2.141	-2.140	-2.139	-2.136	-2.134	-2.131	-2.128	-2.124	-2.120	-2.116	-2.110	-2.105	-2.098	-2.091	-2.084	-2.076	-2.068	-2.059	-2.050	-2.040	-2.030	-2.020	-2.009	-1.996	-1.984	-1.972	-1.960	-1.948	-1.934	-1.921	-1.908	-1.895	-1.881	-1.869	-1.854	-1.840	-1.828	-1.815	-1.801	-1.788	-1.775	-1.762	-1.749	-1.736	-1.722	-1.711	-1.699	-1.688	-1.674	-1.662	-1.650	-1.639	-1.628	-1.616	-1.604	-1.594	-1.581	-1.571	-1.559	-1.549	-1.538	-1.525	-1.514	-1.504	-1.492	-1.480	-1.470	-1.459	-1.446	-1.435	-1.424	-1.411	-1.400	-1.388	-1.376	-1.364	-1.352	-1.341	-1.330	-1.318	-1.306	-1.295	-1.284	-1.274	-1.262	-1.252	-1.242	-1.232	-1.224	-1.214	-1.206	-1.199	-1.192	-1.185	-1.179	-1.174	-1.170	-1.166	-1.162	-1.159	-1.159	-1.156	-1.156	-1.158	-1.159	-1.161	-1.164	-1.168	-1.172	-1.178	-1.184	-1.190	-1.198	-1.205	-1.215	-1.224	-1.234	-1.244	-1.254	-1.266	-1.278	-1.289	-1.301	-1.312	-1.325	-1.336	-1.348	-1.360	-1.372	-1.384	-1.394	-1.404	-1.415	-1.424	-1.434	-1.442	-1.449	-1.456	-1.462	-1.469	-1.474	-1.478	-1.481	-1.484	-1.486	-1.488	-1.488	-1.486	-1.485	-1.484	-1.481	-1.478	-1.474	-1.469	-1.464	-1.458	-1.452	-1.444	-1.438	-1.429	-1.421	-1.414	-1.404	-1.398	-1.389	-1.379	-1.371	-1.362	-1.356	-1.349	-1.341	-1.334	-1.329	-1.321	-1.316	-1.312	-1.308	-1.305	-1.302	-1.301	-1.301	-1.300	-1.302	-1.304	-1.308	-1.311	-1.316	-1.324	-1.330	-1.339	-1.348	-1.358	-1.369	-1.381	-1.394	-1.406	-1.420	-1.436	-1.451	-1.468	-1.484	-1.501	-1.519	-1.538	-1.556	-1.575	-1.594	-1.612	-1.634	-1.652	-1.672	-1.692	-1.711	-1.731	-1.749	-1.766	-1.785	-1.802	-1.819	-1.836	-1.851	-1.866	-1.880	-1.894	-1.906	-1.919	-1.930	-1.940	-1.950	-1.959	-1.968	-1.974	-1.979	-1.985	-1.989	-1.991	-1.994	-1.995	-1.995	-1.995	-1.992	-1.990	-1.988	-1.984	-1.979	-1.972	-1.966	-1.960	-1.952	-1.944	-1.935	-1.926	-1.916	-1.906	-1.896	-1.885	-1.872	-1.862	-1.850	-1.839	-1.826	-1.815	-1.801	-1.790	-1.778	-1.766	-1.754	-1.742	-1.730	-1.719	-1.708	-1.696	-1.686	-1.675	-1.665	-1.656	-1.648	-1.638	-1.629	-1.621	-1.615	-1.608	-1.601	-1.595	-1.590	-1.585	-1.580	-1.578	-1.574	-1.571	-1.568	-1.566	-1.564	-1.562	-1.562	-1.561	-1.561	-1.562	-1.564	-1.565	-1.566	-1.569	-1.571	-1.572	-1.575	-1.578	-1.581	-1.585	-1.589	-1.592	-1.595	-1.600	-1.602	-1.608	-1.611	-1.615	-1.620	-1.624	-1.628	-1.632	-1.635	-1.639	-1.642	-1.645	-1.649	-1.651	-1.654	-1.658	-1.660	-1.662	-1.665	-1.668	-1.668	-1.670	-1.671	-1.671	-1.672	-1.674	-1.675	-1.674	-1.675	-1.676	-1.676	-1.676	-1.675	-1.675	-1.675	-1.672	-1.672	-1.671	-1.669	-1.668	-1.666	-1.664	-1.661	-1.659	-1.656	-1.654	-1.650	-1.648	-1.645	-1.642	-1.640	-1.636	-1.634	-1.629	-1.626	-1.621	-1.616	-1.611	-1.606	-1.601	-1.596	-1.589	-1.584	-1.578	-1.570	-1.564	-1.555	-1.549	-1.540	-1.532	-1.524	-1.515	-1.505	-1.495	-1.488	-1.478	-1.466	-1.456	-1.445	-1.435	-1.424	-1.412	-1.400	-1.389	-1.378	-1.364	-1.352	-1.340	-1.328	-1.314	-1.302	-1.290	-1.276	-1.265	-1.251	-1.239	-1.226	-1.215	-1.201	-1.189	-1.176	-1.165	-1.152	-1.141	-1.129	-1.118	-1.106	-1.095	-1.084	-1.074	-1.062	-1.051	-1.041	-1.030	-1.020	-1.010	-1.000	-0.989	-0.980	-0.969	-0.960	-0.949	-0.940	-0.929	-0.920	-0.909	-0.900	-0.890	-0.880	-0.870	-0.860	-0.849	-0.840	-0.829	-0.819	-0.808	-0.798	-0.788	-0.776	-0.766	-0.755	-0.745	-0.735	-0.725	-0.714	-0.704	-0.694	-0.684	-0.672	-0.662	-0.654	-0.645	-0.636	-0.628	-0.619	-0.610	-0.604	-0.595	-0.589	-0.582	-0.576	-0.570	-0.566	-0.561	-0.558	-0.554	-0.550	-0.548	-0.545	-0.544	-0.542	-0.541	-0.541	-0.541	-0.542	-0.544	-0.545	-0.548	-0.549	-0.552	-0.555	-0.559	-0.561	-0.565	-0.569	-0.572	-0.578	-0.581	-0.585	-0.589	-0.592	-0.598	-0.600	-0.604	-0.606	-0.609	-0.612	-0.615	-0.616	-0.619	-0.619	-0.620	-0.621	-0.621	-0.620	-0.620	-0.619	-0.616	-0.615	-0.611	-0.609	-0.605	-0.600	-0.596	-0.590	-0.585	-0.579	-0.571	-0.565	-0.558	-0.549	-0.541	-0.532	-0.524	-0.516	-0.506	-0.496	-0.486	-0.478	-0.468	-0.459	-0.448	-0.438	-0.428	-0.416	-0.406	-0.395	-0.386	-0.375	-0.366	-0.355	-0.346	-0.338	-0.326	-0.318	-0.309	-0.300	-0.291	-0.282	-0.274	-0.266	-0.258	-0.248	-0.241	-0.234	-0.226	-0.219	-0.211	-0.204	-0.196	-0.189	-0.182	-0.175	-0.169	-0.161	-0.155	-0.148	-0.140	-0.132	-0.126	-0.119	-0.111	-0.104	-0.095	-0.088	-0.079	-0.071	-0.062	-0.052	-0.044	-0.032	-0.022	-0.012	-0.001	0.009	0.021	0.032	0.045	0.056	0.070	0.082	0.096	0.109	0.122	0.139	0.152	0.168	0.182	0.199	0.214	0.230	0.246	0.264	0.279	0.296	0.314	0.330	0.348	0.365	0.384	0.400	0.418	0.435	0.452	0.470	0.488	0.505	0.521	0.539	0.555	0.572	0.589	0.605	0.621	0.639	0.654	0.670	0.685	0.701	0.716	0.732	0.746	0.761	0.776	0.790	0.804	0.818	0.831	0.845	0.856	0.869	0.881	0.895	0.906	0.918	0.930	0.941	0.952	0.964	0.974	0.985	0.996	1.005	1.015	1.025	1.034	1.042	1.050	1.059	1.066	1.075	1.081	1.088	1.094	1.100	1.106	1.110	1.116	1.120	1.124	1.128	1.130	1.132	1.134	1.135	1.135	1.135	1.135	1.135	1.134	1.131	1.129	1.125	1.121	1.118	1.112	1.108	1.101	1.095	1.088	1.080	1.071	1.064	1.055	1.045	1.035	1.025	1.014	1.004	0.991	0.980	0.969	0.956	0.945	0.931	0.919	0.906	0.894	0.881	0.869	0.856	0.844	0.831	0.818	0.806	0.794	0.782	0.771	0.760	0.749	0.739	0.728	0.719	0.709	0.700	0.691	0.684	0.676	0.670	0.664	0.658	0.652	0.649	0.645	0.641	0.640	0.638	0.636	0.636	0.635	0.636	0.638	0.640	0.642	0.646	0.649	0.652	0.658	0.662	0.669	0.675	0.681	0.689	0.695	0.705	0.712	0.721	0.731	0.739	0.749	0.760	0.770	0.781	0.791	0.802	0.814	0.824	0.835	0.848	0.859	0.870	0.881	0.892	0.904	0.915	0.925	0.936	0.946	0.956	0.966	0.976	0.986	0.995	1.004	1.011	1.020	1.026	1.034	1.040	1.045	1.051	1.055	1.060	1.062	1.066	1.068	1.069	1.071	1.071	1.071	1.071	1.069	1.066	1.064	1.061	1.056	1.051	1.046	1.040	1.034	1.028	1.019	1.010	1.001	0.992	0.984	0.974	0.962	0.952	0.942	0.930	0.919	0.906	0.895	0.881	0.869	0.856	0.842	0.830	0.818	0.804	0.791	0.778	0.765	0.752	0.739	0.726	0.714	0.701	0.690	0.676	0.665	0.654	0.642	0.631	0.620	0.609	0.600	0.590	0.579	0.570	0.560	0.551	0.542	0.535	0.528	0.520	0.511	0.504	0.496	0.490	0.484	0.476	0.471	0.465	0.460	0.454	0.449	0.444	0.438	0.434	0.429	0.424	0.420	0.415	0.410	0.406	0.402	0.398	0.394	0.389	0.385	0.380	0.376	0.372	0.368	0.362	0.360	0.356	0.351	0.348	0.344	0.340	0.336	0.332	0.329	0.325	0.321	0.319	0.316	0.312	0.310	0.306	0.304	0.300	0.298	0.296	0.294	0.290	0.289	0.286	0.284	0.282	0.281	0.281	0.280	0.279	0.278	0.278	0.278	0.278	0.278	0.279	0.279	0.280	0.281	0.282	0.285	0.286	0.289	0.291	0.294	0.296	0.299	0.302	0.305	0.309	0.314	0.318	0.321	0.326	0.331	0.336	0.341	0.346	0.352	0.358	0.362	0.369	0.375	0.381	0.388	0.394	0.400	0.406	0.412	0.420	0.426	0.432	0.439	0.446	0.452	0.460	0.468	0.474	0.481	0.488	0.495	0.501	0.509	0.515	0.522	0.529	0.536	0.541	0.549	0.555	0.560	0.566	0.572	0.578	0.582	0.589	0.594	0.598	0.602	0.606	0.610	0.614	0.618	0.620	0.622	0.624	0.626	0.629	0.629	0.630	0.630	0.630	0.630	0.629	0.629	0.628	0.626	0.624	0.621	0.618	0.614	0.611	0.606	0.601	0.596	0.591	0.585	0.579	0.572	0.565	0.558	0.550	0.542	0.532	0.524	0.515	0.505	0.495	0.485	0.474	0.464	0.451	0.441	0.429	0.418	0.405	0.392	0.381	0.369	0.356	0.344	0.331	0.320	0.308	0.295	0.282	0.271	0.260	0.248	0.236	0.226	0.215	0.204	0.194	0.185	0.176	0.168	0.159	0.152	0.145	0.139	0.132	0.128	0.122	0.118	0.114	0.112	0.109	0.108	0.106	0.106	0.106	0.108	0.109	0.110	0.112	0.118	0.120	0.124	0.129	0.135	0.140	0.146	0.154	0.160	0.168	0.174	0.182	0.190	0.199	0.206	0.216	0.224	0.232	0.241	0.250	0.259	0.266	0.275	0.284	0.291	0.299	0.306	0.312	0.320	0.326	0.331	0.336	0.342	0.346	0.350	0.354	0.356	0.359	0.360	0.361	0.362	0.364	0.364	0.362	0.361	0.360	0.358	0.355	0.352	0.349	0.345	0.341	0.336	0.334	0.329	0.324	0.318	0.314	0.308	0.301	0.296	0.290	0.285	0.279	0.274	0.268	0.262	0.258	0.252	0.248	0.242	0.238	0.234	0.231	0.226	0.224	0.221	0.220	0.219	0.216	0.215	0.215	0.215	0.216	0.218	0.219	0.221	0.225	0.229	0.231	0.238	0.241	0.248	0.254	0.261	0.269	0.276	0.285	0.294	0.302	0.312	0.322	0.334	0.344	0.355	0.368	0.380	0.392	0.405	0.416	0.430	0.442	0.456	0.470	0.485	0.498	0.511	0.525	0.539	0.552	0.568	0.581	0.595	0.609	0.622	0.636	0.649	0.662	0.675	0.689	0.701	0.712	0.725	0.738	0.749	0.760	0.771	0.782	0.792	0.804	0.812	0.822	0.831	0.840	0.849	0.858	0.865	0.872	0.881	0.888	0.895	0.901	0.909	0.915	0.921	0.926	0.934	0.939	0.945	0.949	0.955	0.961	0.965	0.971	0.976	0.982	0.988	0.992	1.000	1.005	1.011	1.018	1.024	1.031	1.038	1.045	1.052	1.060	1.068	1.076	1.084	1.094	1.101	1.111	1.121	1.130	1.141	1.151	1.161	1.172	1.184	1.195	1.206	1.218	1.229	1.241	1.252	1.262	1.275	1.286	1.298	1.309	1.320	1.330	1.341	1.351	1.361	1.371	1.380	1.388	1.396	1.405	1.411	1.419	1.425	1.430	1.435	1.439	1.444	1.446	1.449	1.451	1.452	1.452	1.454	1.452	1.451	1.450	1.449	1.446	1.442	1.440	1.436	1.431	1.426	1.422	1.418	1.412	1.405	1.399	1.392	1.388	1.380	1.374	1.366	1.360	1.354	1.346	1.339	1.332	1.325	1.318	1.310	1.302	1.295	1.288	1.280	1.274	1.265	1.258	1.251	1.242	1.235	1.226	1.218	1.210	1.201	1.192	1.184	1.174	1.164	1.155	1.145	1.134	1.124	1.112	1.101	1.089	1.076	1.065	1.052	1.039	1.026	1.012	0.999	0.985	0.972	0.959	0.945	0.930	0.916	0.904	0.890	0.878	0.865	0.852	0.841	0.830	0.820	0.810	0.801	0.792	0.785	0.779	0.772	0.769	0.765	0.764	0.762	0.762	0.765	0.768	0.772	0.779	0.785	0.794	0.804	0.815	0.828	0.842	0.856	0.874	0.892	0.911	0.932	0.954	0.976	1.000	1.024	1.050	1.076	1.102	1.130	1.158	1.186	1.215	1.244	1.274	1.301	1.331	1.361	1.389	1.418	1.446	1.474	1.501	1.529	1.554	1.580	1.604	1.628	1.651	1.672	1.694	1.714	1.732	1.751	1.769	1.785	1.799	1.814	1.828	1.840	1.851	1.861	1.870	1.879	1.886	1.892	1.898	1.902	1.906	1.909	1.911	1.912	1.912	1.912	1.912	1.910	1.908	1.905	1.900	1.896	1.891	1.886	1.880	1.874	1.866	1.859	1.851	1.842	1.832	1.822	1.814	1.802	1.791	1.780	1.769	1.755	1.742	1.730	1.716	1.702	1.689	1.674	1.659	1.642	1.628	1.611	1.595	1.579	1.564	1.546	1.530	1.514	1.496	1.480	1.464	1.448	1.430	1.414	1.396	1.381	1.365	1.350	1.334	1.320	1.305	1.291	1.279	1.265	1.252	1.240	1.229	1.218	1.208	1.198	1.188	1.179	1.169	1.161	1.155	1.148	1.141	1.135	1.130	1.125	1.119	1.115	1.110	1.108	1.104	1.100	1.098	1.094	1.090	1.086	1.082	1.079	1.075	1.070	1.065	1.060	1.055	1.049	1.042	1.035	1.028	1.020	1.010	1.000	0.990	0.980	0.969	0.956	0.942	0.928	0.912	0.898	0.881	0.864	0.846	0.829	0.809	0.789	0.769	0.748	0.726	0.705	0.684	0.660	0.639	0.616	0.592	0.569	0.546	0.522	0.500	0.476	0.454	0.431	0.408	0.386	0.365	0.344	0.322	0.302	0.284	0.265	0.246	0.229	0.212	0.196	0.182	0.169	0.155	0.142	0.131	0.121	0.114	0.105	0.099	0.092	0.088	0.084	0.080	0.080	0.079	0.080	0.080	0.084	0.086	0.092	0.096	0.104	0.111	0.120	0.129	0.140	0.151	0.164	0.176	0.191	0.205	0.221	0.238	0.255	0.274	0.292	0.312	0.332	0.355	0.376	0.400	0.422	0.446	0.471	0.498	0.524	0.550	0.578	0.606	0.635	0.665	0.695	0.726	0.758	0.790	0.821	0.855	0.888	0.921	0.955	0.990	1.025	1.061	1.098	1.132	1.170	1.208	1.245	1.281	1.320	1.358	1.396	1.435	1.472	1.511	1.549	1.589	1.626	1.665	1.704	1.742	1.781	1.821	1.859	1.896	1.934	1.971	2.009	2.045	2.082	2.118	2.154	2.189	2.224	2.258	2.291	2.324	2.356	2.389	2.419	2.449	2.479	2.508	2.538	2.564	2.591	2.616	2.641	2.666	2.690	2.714	2.735	2.758	2.778	2.799	2.816	2.835	2.852	2.870	2.886	2.901	2.918	2.931	2.944	2.958	2.970	2.980	2.992	3.002	3.012	3.021	3.030	3.039	3.048	3.055	3.062	3.070	3.078	3.084	3.090	3.096	3.101	3.108	3.114	3.119	3.124	3.129	3.135	3.139	3.144	3.148	3.154	3.158	3.161	3.166	3.171	3.175	3.179	3.184	3.188	3.191	3.195	3.199	3.201	3.205	3.209	3.211	3.215	3.218	3.219	3.221	3.224	3.225	3.228	3.229	3.229	3.230	3.231	3.231	3.231	3.231	3.230	3.230	3.229	3.228	3.226	3.225	3.224	3.221	3.219	3.216	3.214	3.210	3.206	3.204	3.201	3.198	3.194	3.190	3.186	3.181	3.179	3.174	3.170	3.165	3.162	3.159	3.154	3.150	3.146	3.142	3.139	3.134	3.131	3.128	3.124	3.121	3.118	3.114	3.111	3.109	3.105	3.101	3.099	3.095	3.091	3.088	3.085	3.080	3.078	3.072	3.069	3.065	3.061	3.056	3.051	3.046	3.041	3.036	3.029	3.022	3.016	3.010	3.004	2.995	2.988	2.979	2.970	2.961	2.952	2.942	2.932	2.922	2.912	2.901	2.890	2.879	2.866	2.854	2.841	2.829	2.816	2.802	2.788	2.775	2.761	2.746	2.734	2.719	2.705	2.691	2.678	2.664	2.649	2.635	2.621	2.609	2.594	2.581	2.569	2.555	2.541	2.529	2.516	2.502	2.490	2.478	2.466	2.454	2.441	2.429	2.418	2.405	2.394	2.381	2.370	2.358	2.346	2.335	2.324	2.311	2.300	2.288	2.275	2.262	2.250	2.238	2.225	2.211	2.196	2.182	2.169	2.154	2.139	2.124	2.109	2.091	2.076	2.059	2.041	2.025	2.006	1.988	1.969	1.949	1.929	1.910	1.889	1.868	1.845	1.824	1.801	1.779	1.756	1.734	1.710	1.685	1.661	1.638	1.612	1.588	1.562	1.538	1.511	1.486	1.460	1.434	1.408	1.381	1.354	1.329	1.301	1.274	1.248	1.220	1.194	1.165	1.139	1.111	1.085	1.058	1.030	1.002	0.975	0.949	0.921	0.894	0.869	0.841	0.815	0.789	0.764	0.739	0.712	0.688	0.662	0.639	0.615	0.592	0.569	0.545	0.524	0.502	0.481	0.461	0.440	0.421	0.402	0.384	0.366	0.349	0.332	0.318	0.301	0.288	0.274	0.261	0.248	0.236	0.226	0.215	0.205	0.196	0.189	0.180	0.174	0.168	0.161	0.156	0.151	0.146	0.144	0.140	0.136	0.134	0.130	0.128	0.126	0.124	0.121	0.120	0.119	0.115	0.114	0.111	0.109	0.106	0.102	0.099	0.095	0.090	0.085	0.080	0.072	0.066	0.058	0.050	0.041	0.030	0.020	0.008	-0.005	-0.019	-0.032	-0.049	-0.065	-0.081	-0.100	-0.120	-0.139	-0.161	-0.181	-0.204	-0.226	-0.251	-0.276	-0.300	-0.326	-0.354	-0.380	-0.406	-0.435	-0.462	-0.490	-0.519	-0.548	-0.576	-0.605	-0.632	-0.661	-0.689	-0.716	-0.745	-0.772	-0.798	-0.824	-0.849	-0.874	-0.898	-0.920	-0.942	-0.965	-0.984	-1.004	-1.022	-1.039	-1.055	-1.070	-1.085	-1.098	-1.109	-1.120	-1.129	-1.136	-1.142	-1.149	-1.154	-1.156	-1.159	-1.160	-1.160	-1.159	-1.156	-1.152	-1.149	-1.144	-1.139	-1.131	-1.124	-1.115	-1.106	-1.098	-1.088	-1.075	-1.065	-1.054	-1.041	-1.029	-1.016	-1.004	-0.991	-0.978	-0.965	-0.951	-0.939	-0.926	-0.914	-0.901	-0.889	-0.878	-0.866	-0.855	-0.845	-0.835	-0.825	-0.816	-0.809	-0.800	-0.794	-0.788	-0.781	-0.778	-0.771	-0.769	-0.766	-0.764	-0.762	-0.762	-0.761	-0.762	-0.765	-0.766	-0.769	-0.772	-0.778	-0.782	-0.786	-0.792	-0.799	-0.806	-0.814	-0.821	-0.829	-0.838	-0.848	-0.856	-0.866	-0.878	-0.886	-0.898	-0.908	-0.919	-0.930	-0.941	-0.952	-0.964	-0.975	-0.986	-0.998	-1.010	-1.021	-1.032	-1.044	-1.056	-1.068	-1.079	-1.090	-1.102	-1.114	-1.125	-1.136	-1.149	-1.159	-1.171	-1.182	-1.194	-1.206	-1.218	-1.229	-1.241	-1.252	-1.265	-1.278	-1.289	-1.301	-1.314	-1.326	-1.339	-1.351	-1.365	-1.379	-1.391	-1.405	-1.419	-1.434	-1.448	-1.461	-1.475	-1.490	-1.505	-1.520	-1.534	-1.549	-1.564	-1.579	-1.594	-1.609	-1.622	-1.638	-1.651	-1.666	-1.680	-1.694	-1.708	-1.721	-1.732	-1.746	-1.759	-1.770	-1.781	-1.791	-1.802	-1.812	-1.821	-1.830	-1.839	-1.846	-1.854	-1.860	-1.866	-1.871	-1.876	-1.881	-1.885	-1.888	-1.891	-1.894	-1.896	-1.899	-1.900	-1.902	-1.904	-1.905	-1.906	-1.908	-1.909	-1.911	-1.912	-1.914	-1.915	-1.918	-1.920	-1.922	-1.926	-1.929	-1.934	-1.939	-1.944	-1.950	-1.955	-1.962	-1.970	-1.978	-1.986	-1.998	-2.006	-2.018	-2.029	-2.040	-2.052	-2.065	-2.079	-2.094	-2.108	-2.121	-2.138	-2.151	-2.168	-2.182	-2.199	-2.215	-2.230	-2.246	-2.261	-2.275	-2.291	-2.305	-2.320	-2.332	-2.346	-2.358	-2.370	-2.381	-2.391	-2.401	-2.410	-2.419	-2.426	-2.431	-2.438	-2.441	-2.446	-2.448	-2.451	-2.451	-2.452	-2.452	-2.451	-2.450	-2.448	-2.445	-2.440	-2.435	-2.431	-2.425	-2.420	-2.414	-2.408	-2.401	-2.395	-2.389	-2.382	-2.375	-2.369	-2.364	-2.358	-2.351	-2.345	-2.341	-2.336	-2.334	-2.330	-2.326	-2.325	-2.324	-2.324	-2.324	-2.324	-2.326	-2.328	-2.331	-2.335	-2.340	-2.346	-2.351	-2.359	-2.368	-2.376	-2.386	-2.396	-2.406	-2.418	-2.430	-2.444	-2.458	-2.471	-2.485	-2.501	-2.516	-2.530	-2.546	-2.564	-2.579	-2.595	-2.611	-2.629	-2.644	-2.660	-2.676	-2.692	-2.709	-2.724	-2.739	-2.754	-2.768	-2.782	-2.796	-2.809	-2.821	-2.834	-2.845	-2.855	-2.864	-2.874	-2.882	-2.891	-2.898	-2.905	-2.911	-2.916	-2.920	-2.925	-2.928	-2.930	-2.931	-2.934	-2.934	-2.932	-2.931	-2.930	-2.928	-2.925	-2.922	-2.918	-2.914	-2.908	-2.902	-2.898	-2.891	-2.884	-2.878	-2.871	-2.864	-2.856	-2.849	-2.841	-2.832	-2.826	-2.818	-2.811	-2.804	-2.796	-2.789	-2.781	-2.776	-2.769	-2.762	-2.758	-2.752	-2.749	-2.744	-2.740	-2.736	-2.735	-2.732	-2.731	-2.730	-2.730	-2.731	-2.731	-2.734	-2.736	-2.739	-2.742	-2.748	-2.751	-2.756	-2.762	-2.769	-2.775	-2.782	-2.790	-2.799	-2.808	-2.815	-2.825	-2.835	-2.845	-2.855	-2.866	-2.876	-2.886	-2.898	-2.908	-2.920	-2.930	-2.941	-2.951	-2.962	-2.972	-2.984	-2.992	-3.002	-3.012	-3.021	-3.029	-3.038	-3.045	-3.052	-3.058	-3.065	-3.070	-3.075	-3.079	-3.082	-3.085	-3.088	-3.089	-3.090	-3.089	-3.089	-3.086	-3.085	-3.082	-3.078	-3.074	-3.069	-3.062	-3.055	-3.049	-3.040	-3.031	-3.024	-3.014	-3.002	-2.991	-2.979	-2.968	-2.955	-2.942	-2.929	-2.916	-2.902	-2.889	-2.874	-2.859	-2.845	-2.830	-2.816	-2.801	-2.786	-2.771	-2.758	-2.744	-2.730	-2.716	-2.702	-2.690	-2.679	-2.665	-2.654	-2.644	-2.634	-2.624	-2.615	-2.608	-2.600	-2.592	-2.586	-2.581	-2.579	-2.575	-2.572	-2.570	-2.570	-2.570	-2.570	-2.571	-2.574	-2.576	-2.581	-2.586	-2.591	-2.596	-2.602	-2.610	-2.619	-2.628	-2.636	-2.646	-2.655	-2.666	-2.676	-2.688	-2.699	-2.710	-2.721	-2.732	-2.744	-2.755	-2.766	-2.778	-2.789	-2.799	-2.810	-2.820	-2.829	-2.839	-2.848	-2.855	-2.862	-2.870	-2.876	-2.881	-2.886	-2.890	-2.894	-2.896	-2.898	-2.898	-2.898	-2.896	-2.894	-2.891	-2.886	-2.882	-2.876	-2.869	-2.861	-2.851	-2.842	-2.831	-2.820	-2.809	-2.795	-2.781	-2.766	-2.751	-2.734	-2.716	-2.699	-2.681	-2.661	-2.642	-2.622	-2.600	-2.580	-2.559	-2.536	-2.515	-2.494	-2.470	-2.448	-2.425	-2.401	-2.379	-2.356	-2.332	-2.310	-2.286	-2.265	-2.242	-2.221	-2.199	-2.179	-2.158	-2.136	-2.118	-2.098	-2.079	-2.061	-2.042	-2.026	-2.010	-1.995	-1.979	-1.965	-1.951	-1.939	-1.926	-1.915	-1.905	-1.895	-1.888	-1.879	-1.871	-1.866	-1.860	-1.856	-1.852	-1.850	-1.846	-1.846	-1.845	-1.845	-1.846	-1.848	-1.850	-1.852	-1.855	-1.860	-1.862	-1.868	-1.874	-1.878	-1.884	-1.889	-1.895	-1.900	-1.906	-1.912	-1.918	-1.924	-1.929	-1.935	-1.940	-1.946	-1.952	-1.958	-1.961	-1.965	-1.970	-1.974	-1.976	-1.980	-1.982	-1.985	-1.985	-1.988	-1.988	-1.988	-1.986	-1.986	-1.985	-1.982	-1.981	-1.979	-1.975	-1.971	-1.969	-1.965	-1.960	-1.956	-1.951	-1.946	-1.941	-1.936	-1.931	-1.926	-1.920	-1.916	-1.910	-1.905	-1.900	-1.895	-1.890	-1.885	-1.881	-1.878	-1.874	-1.870	-1.868	-1.865	-1.864	-1.861	-1.861	-1.861	-1.860	-1.861	-1.862	-1.864	-1.868	-1.869	-1.874	-1.878	-1.882	-1.888	-1.895	-1.901	-1.909	-1.919	-1.928	-1.938	-1.948	-1.960	-1.971	-1.985	-1.998	-2.011	-2.026	-2.041	-2.058	-2.074	-2.091	-2.110	-2.128	-2.146	-2.166	-2.185	-2.206	-2.228	-2.249	-2.271	-2.294	-2.316	-2.339	-2.364	-2.386	-2.410	-2.434	-2.458	-2.482	-2.506	-2.531	-2.555	-2.579	-2.604	-2.628	-2.651	-2.676	-2.700	-2.724	-2.746	-2.769	-2.791	-2.814	-2.835	-2.856	-2.878	-2.896	-2.916	-2.935	-2.954	-2.972	-2.989	-3.006	-3.022	-3.038	-3.052	-3.066	-3.079	-3.092	-3.104	-3.115	-3.126	-3.136	-3.145	-3.154	-3.161	-3.169	-3.175	-3.181	-3.188	-3.194	-3.199	-3.202	-3.206	-3.210	-3.214	-3.216	-3.219	-3.220	-3.222	-3.224	-3.226	-3.226	-3.228	-3.228	-3.229	-3.230	-3.231	-3.231	-3.232	-3.232	-3.234	-3.234	-3.234	-3.235	-3.235	-3.236	-3.239	-3.239	-3.240	-3.241	-3.242	-3.244	-3.246	-3.248	-3.250	-3.254	-3.255	-3.258	-3.261	-3.265	-3.268	-3.272	-3.276	-3.280	-3.285	-3.289	-3.294	-3.299	-3.304	-3.310	-3.315	-3.321	-3.326	-3.334	-3.340	-3.348	-3.354	-3.361	-3.369	-3.376	-3.384	-3.392	-3.400	-3.409	-3.418	-3.425	-3.434	-3.442	-3.451	-3.460	-3.469	-3.478	-3.486	-3.495	-3.502	-3.512	-3.520	-3.528	-3.535	-3.544	-3.551	-3.558	-3.565	-3.571	-3.576	-3.581	-3.586	-3.590	-3.592	-3.595	-3.598	-3.599	-3.599	-3.600	-3.599	-3.596	-3.595	-3.591	-3.586	-3.582	-3.576	-3.568	-3.561	-3.552	-3.542	-3.532	-3.521	-3.510	-3.498	-3.484	-3.470	-3.455	-3.440	-3.425	-3.409	-3.391	-3.374	-3.355	-3.338	-3.320	-3.302	-3.284	-3.265	-3.248	-3.230	-3.211	-3.192	-3.175	-3.158	-3.140	-3.122	-3.108	-3.091	-3.076	-3.061	-3.049	-3.035	-3.024	-3.011	-3.000	-2.990	-2.982	-2.974	-2.966	-2.961	-2.955	-2.951	-2.949	-2.945	-2.942	-2.942	-2.944	-2.944	-2.946	-2.949	-2.952	-2.956	-2.962	-2.968	-2.974	-2.981	-2.988	-2.995	-3.004	-3.012	-3.021	-3.030	-3.040	-3.050	-3.060	-3.069	-3.079	-3.088	-3.098	-3.106	-3.115	-3.124	-3.131	-3.139	-3.146	-3.151	-3.158	-3.162	-3.168	-3.170	-3.174	-3.175	-3.175	-3.175	-3.175	-3.174	-3.171	-3.168	-3.164	-3.159	-3.151	-3.145	-3.136	-3.128	-3.118	-3.106	-3.094	-3.080	-3.065	-3.051	-3.035	-3.019	-3.001	-2.982	-2.965	-2.946	-2.925	-2.905	-2.884	-2.861	-2.839	-2.818	-2.795	-2.771	-2.746	-2.724	-2.699	-2.674	-2.650	-2.625	-2.601	-2.578	-2.554	-2.529	-2.505	-2.481	-2.458	-2.434	-2.411	-2.388	-2.368	-2.345	-2.324	-2.302	-2.282	-2.264	-2.244	-2.226	-2.209	-2.190	-2.174	-2.159	-2.144	-2.129	-2.115	-2.102	-2.089	-2.078	-2.068	-2.056	-2.046	-2.038	-2.029	-2.020	-2.013	-2.006	-1.999	-1.994	-1.988	-1.982	-1.978	-1.974	-1.970	-1.966	-1.964	-1.960	-1.958	-1.954	-1.952	-1.949	-1.946	-1.945	-1.942	-1.939	-1.936	-1.934	-1.931	-1.928	-1.924	-1.920	-1.915	-1.911	-1.906	-1.900	-1.894	-1.888	-1.881	-1.874	-1.866	-1.858	-1.849	-1.839	-1.830	-1.819	-1.809	-1.798	-1.786	-1.774	-1.762	-1.750	-1.735	-1.721	-1.708	-1.694	-1.679	-1.664	-1.648	-1.632	-1.618	-1.602	-1.586	-1.570	-1.554	-1.538	-1.522	-1.505	-1.489	-1.474	-1.458	-1.441	-1.426	-1.410	-1.395	-1.380	-1.365	-1.350	-1.336	-1.321	-1.306	-1.294	-1.279	-1.266	-1.252	-1.240	-1.226	-1.214	-1.201	-1.189	-1.176	-1.165	-1.152	-1.141	-1.130	-1.118	-1.108	-1.096	-1.085	-1.074	-1.062	-1.052	-1.042	-1.031	-1.021	-1.011	-1.001	-0.991	-0.982	-0.972	-0.964	-0.954	-0.946	-0.938	-0.929	-0.920	-0.912	-0.906	-0.900	-0.894	-0.888	-0.882	-0.878	-0.874	-0.869	-0.865	-0.862	-0.861	-0.860	-0.859	-0.858	-0.859	-0.859	-0.860	-0.862	-0.866	-0.870	-0.875	-0.880	-0.885	-0.892	-0.899	-0.906	-0.914	-0.922	-0.931	-0.940	-0.950	-0.960	-0.970	-0.980	-0.991	-1.001	-1.012	-1.024	-1.034	-1.042	-1.054	-1.064	-1.072	-1.082	-1.090	-1.098	-1.105	-1.111	-1.118	-1.122	-1.128	-1.131	-1.135	-1.136	-1.138	-1.139	-1.139	-1.136	-1.135	-1.131	-1.128	-1.124	-1.120	-1.114	-1.106	-1.100	-1.092	-1.084	-1.076	-1.068	-1.056	-1.048	-1.038	-1.028	-1.018	-1.008	-0.998	-0.989	-0.979	-0.970	-0.960	-0.951	-0.944	-0.936	-0.930	-0.925	-0.919	-0.915	-0.912	-0.909	-0.908	-0.908	-0.909	-0.911	-0.914	-0.918	-0.922	-0.929	-0.938	-0.945	-0.955	-0.965	-0.976	-0.990	-1.002	-1.018	-1.034	-1.049	-1.065	-1.084	-1.102	-1.121	-1.141	-1.160	-1.180	-1.202	-1.222	-1.244	-1.265	-1.286	-1.309	-1.330	-1.350	-1.372	-1.392	-1.412	-1.432	-1.452	-1.470	-1.489	-1.506	-1.522	-1.540	-1.555	-1.568	-1.581	-1.594	-1.606	-1.618	-1.628	-1.636	-1.644	-1.651	-1.658	-1.662	-1.666	-1.670	-1.672	-1.674	-1.674	-1.674	-1.672	-1.671	-1.668	-1.664	-1.660	-1.655	-1.649	-1.642	-1.635	-1.626	-1.618	-1.609	-1.599	-1.589	-1.578	-1.566	-1.556	-1.545	-1.532	-1.521	-1.509	-1.496	-1.482	-1.470	-1.459	-1.445	-1.432	-1.420	-1.408	-1.395	-1.382	-1.370	-1.359	-1.348	-1.336	-1.326	-1.316	-1.306	-1.296	-1.288	-1.280	-1.271	-1.264	-1.258	-1.251	-1.245	-1.240	-1.236	-1.231	-1.228	-1.225	-1.222	-1.220	-1.219	-1.219	-1.218	-1.219	-1.219	-1.221	-1.224	-1.226	-1.229	-1.232	-1.236	-1.240	-1.245	-1.251	-1.256	-1.262	-1.269	-1.274	-1.281	-1.289	-1.295	-1.301	-1.309	-1.316	-1.324	-1.332	-1.339	-1.346	-1.352	-1.360	-1.368	-1.374	-1.380	-1.388	-1.394	-1.399	-1.405	-1.410	-1.415	-1.420	-1.425	-1.430	-1.434	-1.438	-1.441	-1.444	-1.448	-1.449	-1.452	-1.455	-1.458	-1.458	-1.460	-1.461	-1.461	-1.462	-1.464	-1.464	-1.462	-1.462	-1.462	-1.461	-1.460	-1.459	-1.456	-1.455	-1.454	-1.451	-1.449	-1.448	-1.444	-1.441	-1.439	-1.434	-1.431	-1.428	-1.424	-1.419	-1.414	-1.409	-1.404	-1.398	-1.391	-1.385	-1.378	-1.371	-1.362	-1.355	-1.346	-1.338	-1.328	-1.319	-1.309	-1.299	-1.288	-1.276	-1.265	-1.254	-1.241	-1.229	-1.216	-1.202	-1.190	-1.176	-1.162	-1.149	-1.135	-1.119	-1.105	-1.091	-1.075	-1.061	-1.045	-1.031	-1.015	-1.000	-0.986	-0.971	-0.956	-0.941	-0.926	-0.911	-0.898	-0.884	-0.869	-0.855	-0.842	-0.829	-0.814	-0.801	-0.789	-0.775	-0.762	-0.750	-0.739	-0.726	-0.714	-0.702	-0.690	-0.679	-0.668	-0.656	-0.645	-0.634	-0.624	-0.612	-0.601	-0.592	-0.581	-0.571	-0.560	-0.550	-0.539	-0.530	-0.520	-0.510	-0.499	-0.490	-0.479	-0.469	-0.460	-0.450	-0.441	-0.432	-0.422	-0.415	-0.406	-0.399	-0.390	-0.382	-0.375	-0.368	-0.361	-0.354	-0.349	-0.344	-0.338	-0.332	-0.329	-0.325	-0.321	-0.319	-0.316	-0.314	-0.312	-0.311	-0.311	-0.311	-0.311	-0.312	-0.314	-0.315	-0.318	-0.320	-0.324	-0.328	-0.330	-0.334	-0.338	-0.342	-0.346	-0.352	-0.356	-0.361	-0.368	-0.374	-0.378	-0.382	-0.386	-0.392	-0.396	-0.400	-0.404	-0.408	-0.410	-0.412	-0.415	-0.415	-0.418	-0.418	-0.418	-0.418	-0.418	-0.416	-0.415	-0.412	-0.410	-0.406	-0.402	-0.398	-0.392	-0.388	-0.382	-0.375	-0.369	-0.361	-0.354	-0.345	-0.335	-0.328	-0.318	-0.309	-0.299	-0.289	-0.278	-0.268	-0.258	-0.246	-0.236	-0.225	-0.215	-0.205	-0.194	-0.182	-0.171	-0.161	-0.152	-0.141	-0.131	-0.121	-0.112	-0.102	-0.095	-0.085	-0.076	-0.069	-0.061	-0.052	-0.045	-0.038	-0.031	-0.025	-0.018	-0.011	-0.005	0.001	0.008	0.014	0.019	0.025	0.030	0.036	0.041	0.048	0.052	0.059	0.064	0.069	0.075	0.081	0.088	0.094	0.100	0.106	0.112	0.120	0.128	0.135	0.144	0.152	0.160	0.169	0.179	0.190	0.200	0.211	0.221	0.234	0.245	0.259	0.271	0.284	0.298	0.312	0.328	0.341	0.356	0.372	0.389	0.405	0.420	0.439	0.456	0.472	0.491	0.510	0.528	0.546	0.565	0.584	0.605	0.624	0.642	0.662	0.681	0.700	0.719	0.739	0.758	0.776	0.795	0.814	0.832	0.850	0.869	0.886	0.904	0.921	0.936	0.954	0.970	0.985	1.001	1.016	1.030	1.044	1.058	1.071	1.085	1.096	1.109	1.121	1.132	1.142	1.154	1.164	1.174	1.182	1.191	1.201	1.210	1.216	1.224	1.231	1.238	1.245	1.251	1.256	1.262	1.266	1.270	1.275	1.279	1.282	1.286	1.289	1.291	1.292	1.295	1.296	1.298	1.299	1.299	1.299	1.299	1.298	1.296	1.295	1.294	1.291	1.290	1.286	1.284	1.280	1.276	1.271	1.268	1.262	1.256	1.252	1.246	1.239	1.232	1.225	1.218	1.210	1.201	1.192	1.184	1.175	1.165	1.155	1.145	1.135	1.125	1.114	1.102	1.092	1.081	1.071	1.060	1.050	1.039	1.028	1.018	1.008	0.996	0.986	0.978	0.968	0.958	0.948	0.940	0.931	0.924	0.916	0.910	0.904	0.896	0.891	0.888	0.882	0.879	0.876	0.874	0.872	0.871	0.871	0.872	0.872	0.875	0.878	0.881	0.885	0.889	0.894	0.899	0.905	0.912	0.920	0.928	0.935	0.944	0.954	0.964	0.974	0.985	0.995	1.006	1.019	1.030	1.042	1.055	1.068	1.080	1.092	1.106	1.119	1.131	1.144	1.158	1.170	1.181	1.195	1.206	1.218	1.229	1.240	1.249	1.260	1.270	1.279	1.286	1.296	1.302	1.310	1.316	1.321	1.329	1.332	1.336	1.340	1.341	1.344	1.345	1.345	1.345	1.345	1.342	1.340	1.338	1.334	1.330	1.325	1.319	1.312	1.306	1.300	1.291	1.284	1.274	1.265	1.256	1.246	1.235	1.225	1.214	1.202	1.192	1.180	1.169	1.156	1.144	1.132	1.120	1.109	1.096	1.082	1.071	1.059	1.048	1.035	1.024	1.012	1.000	0.989	0.979	0.968	0.958	0.946	0.936	0.926	0.918	0.908	0.898	0.889	0.880	0.871	0.862	0.855	0.846	0.838	0.830	0.821	0.814	0.806	0.799	0.791	0.784	0.776	0.769	0.761	0.755	0.748	0.740	0.732	0.725	0.719	0.711	0.705	0.699	0.692	0.685	0.679	0.672	0.666	0.660	0.652	0.646	0.640	0.635	0.629	0.622	0.616	0.611	0.606	0.600	0.596	0.592	0.586	0.584	0.579	0.575	0.572	0.569	0.566	0.564	0.562	0.560	0.558	0.558	0.555	0.554	0.554	0.554	0.554	0.552	0.552	0.554	0.554	0.554	0.554	0.555	0.556	0.558	0.559	0.559	0.560	0.561	0.562	0.564	0.566	0.568	0.569	0.569	0.571	0.572	0.572	0.574	0.575	0.576	0.578	0.578	0.579	0.579	0.581	0.581	0.582	0.584	0.585	0.586	0.588	0.589	0.591	0.591	0.594	0.595	0.598	0.600	0.602	0.605	0.609	0.611	0.615	0.619	0.622	0.628	0.631	0.636	0.641	0.648	0.651	0.658	0.664	0.671	0.676	0.682	0.691	0.698	0.705	0.711	0.720	0.728	0.734	0.741	0.749	0.755	0.761	0.769	0.775	0.781	0.786	0.792	0.798	0.802	0.806	0.811	0.815	0.818	0.820	0.822	0.824	0.825	0.825	0.825	0.824	0.822	0.820	0.818	0.815	0.810	0.806	0.801	0.796	0.790	0.785	0.778	0.769	0.762	0.754	0.744	0.736	0.726	0.716	0.705	0.696	0.685	0.674	0.664	0.651	0.640	0.629	0.616	0.605	0.594	0.582	0.571	0.560	0.549	0.538	0.526	0.515	0.505	0.495	0.485	0.475	0.464	0.455	0.446	0.438	0.429	0.421	0.412	0.404	0.398	0.391	0.384	0.378	0.371	0.365	0.360	0.355	0.350	0.345	0.341	0.339	0.335	0.331	0.329	0.326	0.324	0.321	0.319	0.318	0.316	0.315	0.314	0.314	0.312	0.311	0.311	0.310	0.311	0.311	0.312	0.311	0.311	0.312	0.312	0.314	0.314	0.315	0.315	0.318	0.318	0.319	0.320	0.321	0.322	0.324	0.325	0.326	0.328	0.330	0.330	0.331	0.334	0.335	0.336	0.336	0.338	0.340	0.340	0.342	0.344	0.345	0.345	0.348	0.348	0.349	0.349	0.351	0.351	0.352	0.351	0.352	0.354	0.354	0.354	0.355	100.000	5.000	2.000	1.000	7.000	3.000	1.000	459.000	2.000	641.000	3.000	908.000	0.000	0.000	0.000	0.000	0.000	0.000	0.000	0.000	0.000	0.000	0.000	0.000	0.251	0.259	0.266	0.274	0.282	0.292	0.304	0.314	0.326	0.340	0.354	0.368	0.382	0.399	0.416	0.432	0.450	0.469	0.488	0.506	0.525	0.546	0.566	0.588	0.609	0.629	0.650	0.671	0.694	0.714	0.736	0.756	0.778	0.798	0.818	0.838	0.856	0.875	0.894	0.910	0.928	0.944	0.958	0.972	0.986	0.998	1.010	1.020	1.030	1.039	1.046	1.054	1.059	1.064	1.068	1.071	1.072	1.072	1.072	1.071	1.069	1.066	1.062	1.059	1.054	1.048	1.042	1.035	1.028	1.020	1.011	1.002	0.994	0.985	0.976	0.966	0.958	0.946	0.939	0.929	0.920	0.911	0.904	0.895	0.888	0.881	0.874	0.868	0.861	0.858	0.852	0.849	0.846	0.844	0.842	0.840	0.840	0.841	0.841	0.842	0.845	0.849	0.852	0.856	0.861	0.866	0.872	0.878	0.886	0.892	0.900	0.908	0.916	0.925	0.934	0.944	0.952	0.961	0.971	0.980	0.990	1.000	1.009	1.019	1.028	1.036	1.046	1.055	1.064	1.071	1.080	1.089	1.096	1.102	1.110	1.118	1.124	1.130	1.135	1.140	1.146	1.151	1.155	1.159	1.164	1.166	1.169	1.174	1.175	1.178	1.179	1.180	1.181	1.184	1.182	1.185	1.184	1.184	1.184	1.184	1.182	1.181	1.181	1.180	1.178	1.176	1.174	1.172	1.170	1.166	1.164	1.161	1.159	1.155	1.152	1.150	1.145	1.142	1.139	1.135	1.131	1.129	1.125	1.121	1.118	1.114	1.110	1.106	1.101	1.099	1.095	1.091	1.088	1.085	1.082	1.079	1.076	1.074	1.071	1.069	1.066	1.066	1.065	1.064	1.062	1.062	1.062	1.062	1.062	1.064	1.064	1.066	1.068	1.071	1.072	1.076	1.080	1.082	1.088	1.091	1.096	1.102	1.108	1.114	1.119	1.126	1.132	1.139	1.146	1.154	1.161	1.170	1.178	1.185	1.194	1.201	1.210	1.218	1.226	1.234	1.242	1.250	1.258	1.266	1.274	1.281	1.288	1.295	1.301	1.308	1.314	1.319	1.324	1.329	1.332	1.336	1.340	1.341	1.345	1.346	1.348	1.349	1.348	1.348	1.345	1.344	1.342	1.339	1.335	1.331	1.326	1.321	1.314	1.308	1.301	1.294	1.286	1.278	1.269	1.259	1.250	1.239	1.229	1.218	1.206	1.195	1.184	1.172	1.160	1.148	1.136	1.122	1.110	1.099	1.086	1.074	1.061	1.050	1.039	1.026	1.015	1.002	0.992	0.981	0.971	0.961	0.951	0.942	0.934	0.925	0.918	0.910	0.904	0.896	0.890	0.885	0.880	0.875	0.872	0.869	0.865	0.864	0.861	0.860	0.860	0.860	0.861	0.861	0.864	0.865	0.869	0.872	0.876	0.880	0.885	0.890	0.895	0.901	0.908	0.914	0.921	0.929	0.936	0.944	0.952	0.960	0.969	0.978	0.985	0.995	1.004	1.012	1.021	1.029	1.038	1.046	1.055	1.062	1.070	1.078	1.085	1.091	1.099	1.105	1.110	1.115	1.120	1.125	1.128	1.130	1.132	1.134	1.136	1.136	1.135	1.135	1.131	1.130	1.128	1.122	1.118	1.112	1.106	1.100	1.092	1.084	1.075	1.065	1.055	1.044	1.032	1.020	1.008	0.994	0.981	0.966	0.951	0.936	0.920	0.904	0.888	0.872	0.855	0.838	0.821	0.804	0.786	0.769	0.751	0.734	0.715	0.699	0.681	0.664	0.648	0.630	0.614	0.598	0.581	0.566	0.550	0.536	0.521	0.506	0.494	0.480	0.468	0.455	0.444	0.432	0.421	0.412	0.401	0.392	0.384	0.375	0.369	0.361	0.354	0.349	0.342	0.338	0.332	0.329	0.325	0.321	0.319	0.315	0.314	0.311	0.310	0.310	0.308	0.308	0.306	0.308	0.308	0.308	0.308	0.309	0.309	0.310	0.311	0.311	0.311	0.312	0.314	0.314	0.314	0.315	0.316	0.315	0.316	0.315	0.315	0.314	0.314	0.312	0.312	0.309	0.308	0.306	0.304	0.301	0.298	0.294	0.290	0.285	0.280	0.276	0.271	0.265	0.259	0.254	0.246	0.239	0.231	0.224	0.216	0.209	0.200	0.190	0.181	0.172	0.162	0.152	0.142	0.132	0.122	0.114	0.102	0.094	0.082	0.072	0.062	0.052	0.044	0.035	0.026	0.016	0.009	0.001	-0.008	-0.014	-0.020	-0.028	-0.032	-0.038	-0.042	-0.046	-0.049	-0.051	-0.052	-0.054	-0.054	-0.052	-0.051	-0.050	-0.046	-0.042	-0.038	-0.032	-0.026	-0.018	-0.010	-0.001	0.010	0.021	0.032	0.045	0.059	0.074	0.089	0.104	0.121	0.139	0.158	0.176	0.196	0.216	0.238	0.259	0.282	0.304	0.326	0.351	0.375	0.399	0.424	0.449	0.474	0.499	0.524	0.550	0.576	0.601	0.628	0.652	0.678	0.702	0.728	0.752	0.778	0.801	0.825	0.849	0.872	0.895	0.918	0.940	0.962	0.982	1.002	1.024	1.042	1.061	1.081	1.100	1.118	1.135	1.152	1.168	1.185	1.200	1.215	1.230	1.245	1.259	1.274	1.286	1.301	1.314	1.329	1.341	1.354	1.368	1.381	1.395	1.408	1.421	1.435	1.449	1.464	1.478	1.491	1.506	1.522	1.538	1.555	1.571	1.589	1.605	1.624	1.642	1.662	1.682	1.702	1.724	1.744	1.766	1.789	1.811	1.835	1.860	1.884	1.909	1.934	1.960	1.985	2.011	2.039	2.065	2.092	2.120	2.148	2.175	2.204	2.230	2.259	2.286	2.312	2.340	2.369	2.396	2.422	2.449	2.476	2.501	2.526	2.551	2.576	2.600	2.625	2.648	2.670	2.690	2.712	2.732	2.752	2.771	2.791	2.809	2.825	2.841	2.856	2.872	2.886	2.900	2.914	2.925	2.936	2.948	2.958	2.966	2.975	2.982	2.990	2.996	3.002	3.008	3.012	3.015	3.019	3.022	3.025	3.026	3.028	3.029	3.029	3.030	3.029	3.029	3.028	3.026	3.024	3.022	3.019	3.016	3.014	3.010	3.008	3.004	3.000	2.996	2.991	2.988	2.981	2.978	2.972	2.968	2.964	2.959	2.954	2.949	2.944	2.940	2.934	2.929	2.924	2.920	2.915	2.911	2.908	2.902	2.899	2.894	2.890	2.886	2.882	2.879	2.875	2.871	2.869	2.865	2.862	2.860	2.858	2.855	2.852	2.850	2.848	2.846	2.844	2.842	2.840	2.839	2.838	2.835	2.834	2.832	2.832	2.830	2.829	2.826	2.825	2.824	2.821	2.820	2.819	2.816	2.815	2.812	2.810	2.808	2.805	2.801	2.799	2.795	2.792	2.789	2.785	2.780	2.778	2.772	2.769	2.762	2.758	2.752	2.746	2.740	2.734	2.728	2.719	2.712	2.705	2.698	2.690	2.681	2.674	2.665	2.656	2.648	2.640	2.630	2.620	2.611	2.602	2.592	2.584	2.572	2.564	2.554	2.545	2.535	2.525	2.516	2.505	2.496	2.488	2.478	2.468	2.460	2.451	2.441	2.432	2.425	2.416	2.410	2.401	2.394	2.386	2.380	2.372	2.366	2.361	2.355	2.350	2.345	2.340	2.334	2.330	2.326	2.321	2.319	2.315	2.311	2.309	2.306	2.305	2.302	2.300	2.299	2.298	2.296	2.295	2.292	2.291	2.291	2.290	2.289	2.289	2.288	2.286	2.286	2.286	2.285	2.282	2.282	2.281	2.280	2.278	2.276	2.272	2.270	2.268	2.265	2.261	2.258	2.254	2.249	2.244	2.239	2.234	2.228	2.220	2.214	2.206	2.199	2.191	2.182	2.174	2.165	2.154	2.144	2.134	2.122	2.112	2.100	2.089	2.076	2.064	2.051	2.039	2.025	2.013	2.000	1.986	1.972	1.959	1.945	1.932	1.919	1.906	1.892	1.880	1.866	1.854	1.841	1.829	1.816	1.805	1.794	1.784	1.771	1.762	1.751	1.742	1.734	1.725	1.718	1.710	1.702	1.695	1.690	1.682	1.679	1.674	1.670	1.666	1.664	1.660	1.658	1.656	1.655	1.655	1.654	1.654	1.654	1.655	1.656	1.658	1.660	1.661	1.664	1.665	1.669	1.672	1.675	1.678	1.680	1.685	1.688	1.690	1.692	1.696	1.699	1.700	1.704	1.706	1.708	1.710	1.711	1.712	1.712	1.712	1.714	1.712	1.711	1.710	1.708	1.706	1.702	1.700	1.696	1.691	1.686	1.681	1.675	1.670	1.662	1.655	1.648	1.639	1.631	1.622	1.612	1.604	1.592	1.584	1.574	1.561	1.551	1.540	1.529	1.518	1.506	1.495	1.482	1.471	1.460	1.449	1.438	1.426	1.415	1.405	1.394	1.384	1.372	1.364	1.354	1.345	1.335	1.328	1.319	1.312	1.305	1.298	1.291	1.286	1.280	1.276	1.271	1.268	1.265	1.261	1.259	1.256	1.255	1.254	1.254	1.254	1.254	1.254	1.255	1.256	1.258	1.259	1.261	1.264	1.268	1.270	1.272	1.276	1.280	1.282	1.288	1.291	1.295	1.300	1.304	1.308	1.312	1.316	1.320	1.325	1.329	1.332	1.336	1.341	1.345	1.350	1.352	1.358	1.360	1.365	1.368	1.371	1.372	1.376	1.380	1.382	1.385	1.388	1.390	1.392	1.395	1.398	1.400	1.402	1.404	1.406	1.408	1.409	1.410	1.411	1.414	1.415	1.415	1.416	1.418	1.418	1.419	1.420	1.420	1.419	1.421	1.420	1.420	1.420	1.420	1.419	1.419	1.418	1.418	1.415	1.414	1.412	1.410	1.410	1.408	1.405	1.401	1.400	1.396	1.394	1.391	1.388	1.385	1.381	1.379	1.374	1.371	1.368	1.364	1.361	1.356	1.352	1.350	1.346	1.342	1.340	1.336	1.334	1.331	1.329	1.326	1.324	1.322	1.320	1.319	1.318	1.318	1.318	1.316	1.318	1.319	1.320	1.321	1.322	1.326	1.329	1.331	1.335	1.340	1.344	1.348	1.354	1.359	1.365	1.370	1.376	1.382	1.389	1.395	1.402	1.410	1.418	1.424	1.431	1.438	1.445	1.452	1.459	1.465	1.471	1.479	1.485	1.490	1.495	1.500	1.504	1.508	1.510	1.514	1.516	1.518	1.519	1.519	1.519	1.519	1.516	1.515	1.511	1.508	1.504	1.500	1.494	1.488	1.481	1.475	1.466	1.456	1.449	1.439	1.429	1.419	1.408	1.398	1.385	1.374	1.362	1.350	1.338	1.325	1.314	1.300	1.289	1.276	1.264	1.252	1.240	1.228	1.218	1.206	1.196	1.186	1.178	1.168	1.159	1.151	1.144	1.138	1.130	1.125	1.121	1.118	1.114	1.111	1.109	1.108	1.106	1.106	1.108	1.109	1.111	1.115	1.118	1.122	1.126	1.132	1.138	1.144	1.151	1.159	1.168	1.175	1.182	1.192	1.201	1.210	1.219	1.229	1.238	1.248	1.256	1.266	1.275	1.284	1.292	1.301	1.310	1.319	1.325	1.332	1.339	1.345	1.351	1.355	1.360	1.362	1.366	1.368	1.370	1.370	1.370	1.368	1.366	1.364	1.360	1.356	1.351	1.345	1.338	1.330	1.322	1.312	1.304	1.292	1.281	1.270	1.256	1.244	1.229	1.215	1.200	1.185	1.169	1.152	1.135	1.119	1.101	1.082	1.065	1.048	1.029	1.010	0.991	0.972	0.954	0.935	0.915	0.896	0.878	0.860	0.841	0.822	0.804	0.786	0.768	0.751	0.734	0.718	0.699	0.684	0.666	0.650	0.635	0.619	0.605	0.589	0.574	0.560	0.546	0.532	0.519	0.505	0.492	0.479	0.466	0.455	0.442	0.431	0.419	0.409	0.398	0.386	0.375	0.365	0.354	0.344	0.334	0.324	0.314	0.305	0.296	0.288	0.279	0.270	0.261	0.252	0.245	0.238	0.230	0.222	0.215	0.208	0.201	0.195	0.188	0.180	0.175	0.169	0.161	0.155	0.150	0.142	0.136	0.130	0.125	0.119	0.111	0.105	0.099	0.091	0.085	0.078	0.070	0.061	0.052	0.045	0.035	0.026	0.016	0.005	-0.005	-0.016	-0.028	-0.040	-0.054	-0.068	-0.081	-0.096	-0.112	-0.130	-0.146	-0.165	-0.184	-0.202	-0.224	-0.244	-0.265	-0.289	-0.310	-0.332	-0.358	-0.381	-0.406	-0.431	-0.456	-0.482	-0.507	-0.535	-0.561	-0.588	-0.614	-0.640	-0.668	-0.694	-0.719	-0.745	-0.771	-0.795	-0.820	-0.844	-0.868	-0.889	-0.911	-0.932	-0.951	-0.971	-0.988	-1.005	-1.020	-1.035	-1.049	-1.061	-1.072	-1.082	-1.090	-1.099	-1.104	-1.108	-1.111	-1.115	-1.115	-1.115	-1.112	-1.111	-1.108	-1.102	-1.098	-1.091	-1.084	-1.076	-1.068	-1.059	-1.049	-1.038	-1.028	-1.018	-1.005	-0.995	-0.984	-0.974	-0.962	-0.952	-0.942	-0.932	-0.924	-0.916	-0.909	-0.902	-0.896	-0.891	-0.888	-0.886	-0.884	-0.884	-0.886	-0.889	-0.892	-0.899	-0.905	-0.914	-0.925	-0.936	-0.950	-0.964	-0.981	-1.000	-1.019	-1.039	-1.062	-1.086	-1.111	-1.138	-1.166	-1.195	-1.226	-1.258	-1.290	-1.324	-1.359	-1.394	-1.430	-1.468	-1.505	-1.544	-1.582	-1.621	-1.660	-1.700	-1.740	-1.780	-1.819	-1.859	-1.898	-1.936	-1.976	-2.014	-2.052	-2.089	-2.125	-2.161	-2.196	-2.229	-2.264	-2.295	-2.328	-2.356	-2.385	-2.415	-2.441	-2.466	-2.492	-2.515	-2.538	-2.559	-2.578	-2.596	-2.614	-2.629	-2.644	-2.656	-2.669	-2.680	-2.690	-2.699	-2.706	-2.712	-2.718	-2.722	-2.725	-2.728	-2.729	-2.729	-2.729	-2.726	-2.725	-2.720	-2.718	-2.714	-2.709	-2.701	-2.696	-2.689	-2.682	-2.675	-2.668	-2.660	-2.651	-2.644	-2.635	-2.628	-2.619	-2.611	-2.602	-2.595	-2.588	-2.580	-2.572	-2.566	-2.560	-2.554	-2.549	-2.544	-2.539	-2.536	-2.532	-2.531	-2.529	-2.528	-2.528	-2.528	-2.529	-2.530	-2.532	-2.536	-2.540	-2.545	-2.550	-2.556	-2.564	-2.571	-2.580	-2.589	-2.598	-2.609	-2.620	-2.630	-2.642	-2.655	-2.668	-2.681	-2.694	-2.709	-2.721	-2.735	-2.749	-2.764	-2.776	-2.790	-2.805	-2.818	-2.831	-2.844	-2.858	-2.869	-2.881	-2.892	-2.902	-2.912	-2.921	-2.929	-2.938	-2.944	-2.950	-2.955	-2.959	-2.962	-2.964	-2.965	-2.965	-2.964	-2.962	-2.959	-2.955	-2.950	-2.944	-2.936	-2.929	-2.919	-2.908	-2.898	-2.885	-2.871	-2.858	-2.844	-2.829	-2.811	-2.795	-2.778	-2.760	-2.741	-2.721	-2.702	-2.684	-2.661	-2.641	-2.621	-2.600	-2.578	-2.558	-2.535	-2.512	-2.491	-2.470	-2.448	-2.428	-2.405	-2.384	-2.362	-2.341	-2.320	-2.300	-2.279	-2.259	-2.239	-2.220	-2.200	-2.181	-2.162	-2.144	-2.125	-2.106	-2.090	-2.071	-2.055	-2.036	-2.020	-2.004	-1.988	-1.971	-1.955	-1.939	-1.921	-1.906	-1.890	-1.875	-1.859	-1.842	-1.826	-1.811	-1.795	-1.779	-1.762	-1.748	-1.731	-1.716	-1.700	-1.682	-1.666	-1.649	-1.634	-1.616	-1.599	-1.582	-1.566	-1.548	-1.530	-1.512	-1.495	-1.478	-1.459	-1.441	-1.422	-1.404	-1.385	-1.369	-1.350	-1.330	-1.310	-1.291	-1.272	-1.252	-1.234	-1.214	-1.194	-1.174	-1.154	-1.134	-1.114	-1.094	-1.072	-1.054	-1.032	-1.011	-0.991	-0.971	-0.950	-0.929	-0.909	-0.888	-0.868	-0.846	-0.825	-0.805	-0.784	-0.762	-0.744	-0.722	-0.701	-0.681	-0.661	-0.641	-0.621	-0.601	-0.581	-0.561	-0.541	-0.522	-0.504	-0.485	-0.465	-0.448	-0.430	-0.412	-0.395	-0.379	-0.361	-0.345	-0.330	-0.315	-0.300	-0.286	-0.271	-0.258	-0.246	-0.232	-0.221	-0.210	-0.200	-0.189	-0.180	-0.171	-0.162	-0.154	-0.148	-0.141	-0.135	-0.130	-0.125	-0.120	-0.115	-0.111	-0.110	-0.106	-0.105	-0.104	-0.104	-0.102	-0.102	-0.104	-0.105	-0.106	-0.108	-0.110	-0.112	-0.115	-0.118	-0.121	-0.124	-0.129	-0.131	-0.135	-0.140	-0.144	-0.148	-0.154	-0.158	-0.162	-0.166	-0.171	-0.176	-0.180	-0.184	-0.189	-0.192	-0.196	-0.200	-0.204	-0.206	-0.209	-0.211	-0.214	-0.216	-0.218	-0.219	-0.220	-0.221	-0.221	-0.222	-0.221	-0.221	-0.221	-0.220	-0.219	-0.218	-0.215	-0.214	-0.211	-0.209	-0.206	-0.202	-0.200	-0.195	-0.192	-0.188	-0.184	-0.179	-0.175	-0.170	-0.165	-0.160	-0.156	-0.150	-0.146	-0.141	-0.136	-0.131	-0.128	-0.121	-0.118	-0.112	-0.109	-0.105	-0.101	-0.098	-0.094	-0.091	-0.089	-0.086	-0.085	-0.082	-0.081	-0.080	-0.079	-0.079	-0.079	-0.079	-0.079	-0.080	-0.081	-0.081	-0.084	-0.086	-0.089	-0.091	-0.094	-0.098	-0.100	-0.104	-0.108	-0.111	-0.116	-0.120	-0.125	-0.129	-0.132	-0.138	-0.141	-0.146	-0.149	-0.154	-0.158	-0.161	-0.165	-0.168	-0.171	-0.175	-0.178	-0.180	-0.181	-0.184	-0.185	-0.186	-0.188	-0.188	-0.188	-0.188	-0.186	-0.184	-0.182	-0.180	-0.179	-0.176	-0.171	-0.168	-0.165	-0.160	-0.155	-0.149	-0.142	-0.136	-0.130	-0.124	-0.116	-0.109	-0.101	-0.092	-0.086	-0.078	-0.068	-0.060	-0.051	-0.042	-0.034	-0.025	-0.016	-0.008	0.001	0.009	0.018	0.026	0.034	0.040	0.049	0.056	0.062	0.069	0.075	0.080	0.085	0.090	0.094	0.098	0.100	0.102	0.104	0.105	0.105	0.106	0.106	0.105	0.102	0.099	0.095	0.091	0.088	0.081	0.075	0.069	0.061	0.054	0.045	0.035	0.026	0.015	0.004	-0.009	-0.020	-0.032	-0.046	-0.060	-0.074	-0.089	-0.105	-0.120	-0.135	-0.150	-0.168	-0.182	-0.199	-0.215	-0.231	-0.248	-0.264	-0.280	-0.296	-0.311	-0.326	-0.341	-0.356	-0.370	-0.385	-0.399	-0.411	-0.424	-0.436	-0.446	-0.458	-0.468	-0.478	-0.486	-0.494	-0.501	-0.509	-0.515	-0.519	-0.524	-0.526	-0.531	-0.532	-0.534	-0.535	-0.535	-0.535	-0.532	-0.531	-0.529	-0.526	-0.524	-0.520	-0.516	-0.511	-0.506	-0.501	-0.496	-0.490	-0.484	-0.479	-0.472	-0.466	-0.460	-0.455	-0.449	-0.442	-0.436	-0.431	-0.426	-0.422	-0.418	-0.415	-0.411	-0.409	-0.406	-0.404	-0.402	-0.402	-0.402	-0.404	-0.405	-0.406	-0.410	-0.412	-0.416	-0.421	-0.428	-0.434	-0.440	-0.448	-0.456	-0.465	-0.474	-0.484	-0.495	-0.506	-0.519	-0.531	-0.545	-0.559	-0.572	-0.588	-0.602	-0.619	-0.635	-0.651	-0.669	-0.685	-0.704	-0.721	-0.740	-0.759	-0.776	-0.796	-0.815	-0.835	-0.855	-0.875	-0.895	-0.915	-0.936	-0.958	-0.978	-0.998	-1.018	-1.039	-1.059	-1.080	-1.101	-1.122	-1.142	-1.164	-1.184	-1.204	-1.224	-1.244	-1.265	-1.284	-1.302	-1.322	-1.341	-1.361	-1.378	-1.396	-1.414	-1.431	-1.448	-1.464	-1.479	-1.495	-1.509	-1.522	-1.538	-1.550	-1.561	-1.574	-1.584	-1.595	-1.604	-1.612	-1.621	-1.628	-1.634	-1.640	-1.645	-1.649	-1.652	-1.654	-1.656	-1.658	-1.658	-1.658	-1.656	-1.654	-1.652	-1.649	-1.645	-1.641	-1.638	-1.632	-1.626	-1.621	-1.616	-1.609	-1.602	-1.596	-1.591	-1.584	-1.578	-1.571	-1.565	-1.559	-1.552	-1.548	-1.542	-1.538	-1.532	-1.530	-1.526	-1.524	-1.521	-1.520	-1.519	-1.519	-1.519	-1.520	-1.521	-1.522	-1.525	-1.529	-1.534	-1.536	-1.541	-1.548	-1.554	-1.561	-1.568	-1.576	-1.582	-1.591	-1.599	-1.609	-1.618	-1.625	-1.632	-1.642	-1.651	-1.659	-1.668	-1.676	-1.684	-1.691	-1.699	-1.705	-1.711	-1.716	-1.721	-1.726	-1.730	-1.734	-1.738	-1.739	-1.740	-1.741	-1.741	-1.741	-1.740	-1.739	-1.738	-1.735	-1.731	-1.728	-1.724	-1.718	-1.714	-1.708	-1.702	-1.696	-1.690	-1.684	-1.678	-1.670	-1.664	-1.658	-1.651	-1.644	-1.639	-1.634	-1.628	-1.622	-1.619	-1.614	-1.610	-1.608	-1.604	-1.604	-1.601	-1.600	-1.601	-1.601	-1.602	-1.604	-1.606	-1.609	-1.612	-1.616	-1.621	-1.628	-1.632	-1.639	-1.646	-1.654	-1.661	-1.670	-1.679	-1.688	-1.696	-1.705	-1.714	-1.724	-1.734	-1.742	-1.751	-1.760	-1.769	-1.778	-1.785	-1.794	-1.801	-1.809	-1.814	-1.821	-1.826	-1.830	-1.834	-1.838	-1.840	-1.841	-1.842	-1.842	-1.841	-1.840	-1.836	-1.831	-1.828	-1.822	-1.814	-1.806	-1.798	-1.786	-1.775	-1.761	-1.748	-1.734	-1.718	-1.699	-1.680	-1.660	-1.639	-1.616	-1.592	-1.568	-1.541	-1.515	-1.486	-1.458	-1.425	-1.394	-1.361	-1.326	-1.291	-1.256	-1.220	-1.180	-1.141	-1.102	-1.061	-1.019	-0.976	-0.932	-0.889	-0.844	-0.799	-0.752	-0.705	-0.659	-0.611	-0.564	-0.515	-0.466	-0.419	-0.370	-0.321	-0.272	-0.224	-0.175	-0.126	-0.079	-0.031	0.016	0.065	0.111	0.158	0.202	0.248	0.291	0.336	0.379	0.420	0.462	0.501	0.542	0.581	0.618	0.655	0.691	0.725	0.760	0.792	0.824	0.855	0.885	0.912	0.942	0.969	0.995	1.020	1.044	1.068	1.091	1.112	1.134	1.154	1.174	1.194	1.212	1.231	1.249	1.266	1.282	1.299	1.314	1.330	1.345	1.360	1.374	1.389	1.402	1.418	1.430	1.444	1.458	1.470	1.482	1.496	1.509	1.521	1.534	1.546	1.558	1.569	1.580	1.591	1.601	1.610	1.620	1.630	1.638	1.645	1.654	1.660	1.665	1.669	1.674	1.678	1.679	1.680	1.679	1.679	1.675	1.670	1.665	1.659	1.649	1.640	1.628	1.614	1.599	1.581	1.562	1.540	1.516	1.491	1.464	1.434	1.402	1.368	1.331	1.292	1.251	1.208	1.161	1.112	1.060	1.008	0.951	0.891	0.830	0.765	0.700	0.630	0.559	0.484	0.408	0.329	0.248	0.164	0.076	-0.012	-0.102	-0.196	-0.292	-0.390	-0.490	-0.591	-0.695	-0.801	-0.909	-1.018	-1.128	-1.240	-1.355	-1.471	-1.586	-1.706	-1.824	-1.944	-2.066	-2.188	-2.311	-2.434	-2.559	-2.682	-2.808	-2.932	-3.058	-3.184	-3.308	-3.434	-3.559	-3.684	-3.809	-3.932	-4.056	-4.179	-4.301	-4.422	-4.542	-4.662	-4.782	-4.900	-5.018	-5.132	-5.246	-5.361	-5.472	-5.584	-5.694	-5.802	-5.909	-6.015	-6.119	-6.224	-6.324	-6.425	-6.524	-6.621	-6.718	-6.812	-6.906	-6.999	-7.089	-7.179	-7.266	-7.352	-7.439	-7.522	-7.605	-7.686	-7.766	-7.845	-7.924	-7.999	-8.074	-8.148	-8.220	-8.291	-8.362	-8.431	-8.499	-8.565	-8.631	-8.695	-8.759	-8.821	-8.882	-8.942	-9.001	-9.059	-9.115	-9.171	-9.225	-9.279	-9.331	-9.382	-9.432	-9.482	-9.531	-9.579	-9.624	-9.669	-9.714	-9.758	-9.800	-9.841	-9.882	-9.921	-9.959	-9.998	-10.034	-10.070	-10.105	-10.138	-10.171	-10.204	-10.234	-10.266	-10.294	-10.322	-10.351	-10.378	-10.405	-10.429	-10.452	-10.476	-10.498	-10.519	-10.539	-10.558	-10.576	-10.594	-10.609	-10.624	-10.638	-10.649	-10.660	-10.670	-10.679	-10.686	-10.691	-10.696	-10.699	-10.701	-10.701	-10.700	-10.698	-10.692	-10.688	-10.679	-10.670	-10.659	-10.646	-10.631	-10.614	-10.596	-10.578	-10.555	-10.531	-10.505	-10.480	-10.450	-10.419	-10.386	-10.350	-10.314	-10.275	-10.236	-10.194	-10.150	-10.104	-10.056	-10.006	-9.956	-9.904	-9.849	-9.795	-9.738	-9.678	-9.618	-9.556	-9.492	-9.429	-9.364	-9.296	-9.228	-9.158	-9.089	-9.016	-8.944	-8.870	-8.796	-8.720	-8.644	-8.566	-8.489	-8.410	-8.330	-8.250	-8.170	-8.088	-8.008	-7.925	-7.842	-7.760	-7.676	-7.594	-7.510	-7.426	-7.341	-7.259	-7.174	-7.090	-7.006	-6.922	-6.839	-6.755	-6.672	-6.589	-6.505	-6.424	-6.341	-6.260	-6.179	-6.098	-6.018	-5.938	-5.858	-5.780	-5.702	-5.625	-5.549	-5.472	-5.398	-5.324	-5.250	-5.178	-5.105	-5.035	-4.964	-4.895	-4.828	-4.759	-4.691	-4.626	-4.561	-4.496	-4.434	-4.370	-4.309	-4.249	-4.189	-4.129	-4.070	-4.011	-3.955	-3.899	-3.842	-3.788	-3.734	-3.680	-3.628	-3.575	-3.524	-3.472	-3.422	-3.371	-3.321	-3.274	-3.225	-3.178	-3.130	-3.084	-3.038	-2.992	-2.949	-2.904	-2.860	-2.818	-2.775	-2.732	-2.691	-2.650	-2.610	-2.570	-2.531	-2.492	-2.455	-2.418	-2.381	-2.345	-2.310	-2.275	-2.240	-2.208	-2.174	-2.141	-2.109	-2.079	-2.049	-2.019	-1.990	-1.961	-1.934	-1.906	-1.879	-1.854	-1.828	-1.802	-1.778	-1.754	-1.729	-1.705	-1.681	-1.659	-1.636	-1.612	-1.591	-1.570	-1.548	-1.525	-1.504	-1.481	-1.460	-1.438	-1.416	-1.394	-1.371	-1.349	-1.326	-1.304	-1.280	-1.256	-1.234	-1.209	-1.185	-1.161	-1.136	-1.111	-1.085	-1.061	-1.036	-1.009	-0.984	-0.958	-0.931	-0.904	-0.879	-0.851	-0.825	-0.798	-0.770	-0.744	-0.716	-0.690	-0.662	-0.636	-0.610	-0.584	-0.558	-0.531	-0.505	-0.480	-0.455	-0.430	-0.406	-0.382	-0.360	-0.336	-0.315	-0.292	-0.271	-0.251	-0.231	-0.211	-0.194	-0.174	-0.156	-0.140	-0.124	-0.108	-0.092	-0.079	-0.065	-0.052	-0.039	-0.028	-0.015	-0.005	0.005	0.015	0.024	0.032	0.041	0.049	0.055	0.062	0.069	0.075	0.080	0.086	0.091	0.096	0.100	0.105	0.109	0.111	0.115	0.119	0.121	0.125	0.129	0.130	0.134	0.136	0.139	0.141	0.144	0.146	0.150	0.152	0.155	0.158	0.160	0.162	0.164	0.168	0.170	0.172	0.176	0.180	0.182	0.185	0.188	0.190	0.194	0.198	0.200	0.202	0.206	0.209	0.211	0.216	0.219	0.221	0.224	0.226	0.229	0.232	0.235	0.238	0.240	0.241	0.244	0.246	0.248	0.249	0.251	0.252	0.252	0.254	0.255	0.256	0.255	0.256	0.256	0.256	0.256	0.255	0.255	0.254	0.254	0.252	0.252	0.250	0.249	0.248	0.246	0.244	0.242	0.240	0.238	0.236	0.232	0.230	0.228	0.225	0.222	0.221	0.219	0.215	0.214	0.210	0.208	0.204	0.202	0.199	0.196	0.194	0.191	0.189	0.185	0.182	0.180	0.178	0.175	0.171	0.169	0.165	0.162	0.160	0.158	0.155	0.151	0.148	0.146	0.141	0.139	0.136	0.132	0.129	0.125	0.122	0.119	0.114	0.111	0.108	0.104	0.099	0.095	0.091	0.088	0.082	0.078	0.074	0.070	0.066	0.061	0.056	0.052	0.049	0.042	0.039	0.035	0.031	0.028	0.024	0.021	0.019	0.015	0.012	0.011	0.010	0.008	0.006	0.008	0.006	0.006	0.008	0.010	0.012	0.015	0.018	0.022	0.026	0.031	0.038	0.045	0.051	0.060	0.068	0.079	0.089	0.100	0.111	0.124	0.138	0.151	0.165	0.180	0.196	0.212	0.230	0.248	0.265	0.284	0.302	0.322	0.341	0.362	0.381	0.401	0.421	0.442	0.462	0.482	0.502	0.524	0.544	0.562	0.581	0.601	0.618	0.636	0.654	0.670	0.685	0.701	0.715	0.728	0.740	0.752	0.762	0.774	0.782	0.790	0.796	0.802	0.808	0.812	0.816	0.818	0.819	0.820	0.819	0.818	0.815	0.814	0.810	0.806	0.801	0.796	0.791	0.785	0.778	0.771	0.764	0.758	0.750	0.744	0.736	0.729	0.722	0.715	0.709	0.702	0.698	0.691	0.686	0.682	0.678	0.675	0.671	0.669	0.668	0.668	0.666	0.668	0.669	0.670	0.672	0.675	0.679	0.684	0.688	0.695	0.701	0.708	0.715	0.724	0.731	0.739	0.750	0.759	0.768	0.779	0.789	0.800	0.810	0.820	0.831	0.842	0.852	0.864	0.875	0.886	0.896	0.905	0.916	0.926	0.935	0.945	0.954	0.962	0.971	0.979	0.988	0.994	1.000	1.008	1.014	1.020	1.025	1.031	1.035	1.040	1.044	1.048	1.051	1.054	1.058	1.059	1.062	1.064	1.065	1.068	1.069	1.069	1.070	1.070	1.071	1.070	1.070	1.070	1.069	1.069	1.066	1.066	1.065	1.064	1.061	1.059	1.058	1.056	1.054	1.051	1.049	1.046	1.045	1.041	1.039	1.036	1.034	1.030	1.028	1.025	1.021	1.019	1.015	1.012	1.009	1.006	1.002	1.001	0.999	0.995	0.992	0.990	0.988	0.985	0.982	0.980	0.979	0.978	0.976	0.975	0.974	0.972	0.974	0.972	0.974	0.974	0.975	0.976	0.976	0.979	0.981	0.984	0.988	0.990	0.994	0.998	1.001	1.008	1.011	1.018	1.024	1.029	1.035	1.041	1.048	1.054	1.062	1.069	1.075	1.084	1.092	1.099	1.106	1.115	1.122	1.131	1.139	1.146	1.155	1.162	1.170	1.178	1.184	1.191	1.198	1.205	1.211	1.216	1.222	1.228	1.234	1.238	1.242	1.246	1.250	1.252	1.256	1.258	1.260	1.261	1.262	1.261	1.261	1.261	1.260	1.259	1.255	1.252	1.250	1.245	1.241	1.236	1.231	1.225	1.218	1.211	1.202	1.195	1.186	1.176	1.168	1.158	1.148	1.136	1.125	1.114	1.102	1.091	1.078	1.065	1.052	1.040	1.026	1.014	0.999	0.986	0.972	0.959	0.945	0.931	0.918	0.904	0.891	0.879	0.865	0.854	0.840	0.828	0.816	0.805	0.794	0.782	0.771	0.762	0.752	0.744	0.735	0.728	0.720	0.712	0.705	0.699	0.695	0.689	0.686	0.681	0.679	0.676	0.674	0.674	0.674	0.674	0.674	0.675	0.678	0.680	0.682	0.686	0.691	0.695	0.701	0.705	0.712	0.718	0.725	0.732	0.739	0.748	0.755	0.764	0.772	0.781	0.790	0.799	0.808	0.816	0.826	0.834	0.842	0.851	0.861	0.868	0.876	0.884	0.891	0.899	0.906	0.912	0.918	0.924	0.929	0.934	0.938	0.941	0.944	0.946	0.948	0.949	0.949	0.949	0.948	0.946	0.944	0.940	0.938	0.932	0.928	0.922	0.916	0.910	0.902	0.895	0.886	0.876	0.866	0.856	0.846	0.834	0.824	0.811	0.799	0.785	0.772	0.759	0.744	0.730	0.715	0.700	0.686	0.670	0.656	0.640	0.624	0.609	0.594	0.579	0.562	0.546	0.531	0.516	0.501	0.485	0.471	0.456	0.441	0.429	0.415	0.401	0.389	0.375	0.364	0.350	0.339	0.328	0.316	0.306	0.296	0.286	0.278	0.268	0.260	0.252	0.245	0.238	0.231	0.225	0.220	0.214	0.210	0.205	0.201	0.198	0.195	0.192	0.189	0.186	0.186	0.184	0.182	0.181	0.181	0.180	0.181	0.180	0.181	0.181	0.181	0.181	0.181	0.182	0.182	0.182	0.184	0.185	0.184	0.185	0.185	0.185	0.184	0.184	0.184	0.182	0.182	0.181	0.180	0.179	0.178	0.175	0.172	0.170	0.168	0.164	0.161	0.158	0.154	0.149	0.145	0.140	0.135	0.130	0.124	0.119	0.112	0.108	0.100	0.094	0.088	0.082	0.075	0.069	0.061	0.055	0.049	0.044	0.036	0.031	0.025	0.020	0.015	0.010	0.005	0.000	-0.004	-0.006	-0.010	-0.012	-0.014	-0.015	-0.018	-0.018	-0.016	-0.015	-0.014	-0.011	-0.009	-0.005	0.000	0.005	0.011	0.018	0.025	0.032	0.041	0.052	0.062	0.074	0.086	0.099	0.111	0.126	0.142	0.158	0.175	0.192	0.209	0.229	0.248	0.268	0.289	0.309	0.331	0.354	0.376	0.399	0.422	0.446	0.470	0.495	0.520	0.545	0.571	0.596	0.622	0.648	0.674	0.701	0.726	0.752	0.778	0.805	0.830	0.856	0.882	0.908	0.932	0.958	0.982	1.006	1.031	1.055	1.079	1.101	1.124	1.146	1.169	1.192	1.214	1.234	1.255	1.276	1.296	1.316	1.336	1.355	1.374	1.392	1.411	1.430	1.448	1.465	1.484	1.501	1.519	1.536	1.554	1.571	1.590	1.608	1.626	1.644	1.661	1.680	1.699	1.718	1.738	1.756	1.776	1.796	1.818	1.838	1.860	1.881	1.904	1.926	1.949	1.972	1.996	2.021	2.045	2.071	2.098	2.122	2.149	2.176	2.202	2.230	2.258	2.285	2.314	2.342	2.370	2.399	2.429	2.456	2.485	2.512	2.541	2.570	2.598	2.625	2.652	2.680	2.708	2.734	2.760	2.785	2.811	2.835	2.859	2.882	2.905	2.928	2.949	2.970	2.989	3.009	3.026	3.045	3.062	3.079	3.094	3.109	3.122	3.136	3.149	3.161	3.172	3.182	3.192	3.202	3.210	3.219	3.225	3.232	3.238	3.244	3.249	3.251	3.256	3.260	3.262	3.265	3.268	3.268	3.270	3.270	3.271	3.271	3.270	3.270	3.271	3.270	3.268	3.266	3.265	3.264	3.261	3.259	3.258	3.254	3.252	3.249	3.246	3.242	3.239	3.235	3.232	3.229	3.225	3.220	3.216	3.212	3.208	3.204	3.199	3.194	3.190	3.185	3.179	3.175	3.169	3.164	3.158	3.152	3.148	3.141	3.136	3.131	3.125	3.120	3.112	3.108	3.102	3.095	3.090	3.085	3.079	3.072	3.066	3.061	3.055	3.049	3.042	3.036	3.031	3.025	3.019	3.012	3.008	3.001	2.995	2.989	2.984	2.976	2.970	2.964	2.958	2.951	2.945	2.939	2.931	2.926	2.919	2.912	2.905	2.898	2.891	2.884	2.875	2.868	2.861	2.852	2.845	2.836	2.829	2.820	2.811	2.802	2.794	2.785	2.776	2.766	2.758	2.748	2.739	2.730	2.720	2.711	2.701	2.691	2.682	2.674	2.664	2.654	2.645	2.636	2.628	2.619	2.609	2.600	2.592	2.582	2.576	2.568	2.560	2.551	2.544	2.536	2.530	2.522	2.516	2.511	2.504	2.499	2.492	2.488	2.482	2.478	2.474	2.468	2.464	2.459	2.456	2.452	2.449	2.445	2.441	2.438	2.435	2.432	2.430	2.426	2.425	2.421	2.418	2.415	2.414	2.411	2.408	2.405	2.401	2.399	2.396	2.392	2.390	2.385	2.381	2.378	2.374	2.369	2.365	2.361	2.356	2.351	2.345	2.340	2.334	2.328	2.321	2.315	2.308	2.299	2.292	2.284	2.276	2.268	2.259	2.250	2.240	2.231	2.220	2.210	2.200	2.189	2.178	2.168	2.155	2.142	2.131	2.119	2.106	2.094	2.080	2.068	2.054	2.041	2.026	2.014	2.000	1.986	1.971	1.959	1.944	1.930	1.916	1.902	1.889	1.874	1.861	1.846	1.832	1.820	1.806	1.792	1.780	1.768	1.754	1.741	1.730	1.718	1.706	1.694	1.682	1.671	1.660	1.650	1.640	1.630	1.621	1.611	1.604	1.594	1.586	1.579	1.572	1.565	1.559	1.552	1.548	1.542	1.538	1.534	1.530	1.528	1.524	1.521	1.519	1.518	1.516	1.516	1.515	1.515	1.514	1.515	1.516	1.516	1.518	1.520	1.521	1.524	1.525	1.525	1.528	1.529	1.531	1.534	1.535	1.536	1.538	1.540	1.540	1.540	1.540	1.541	1.541	1.540	1.539	1.538	1.535	1.532	1.530	1.525	1.521	1.516	1.510	1.505	1.498	1.491	1.482	1.475	1.466	1.456	1.446	1.435	1.425	1.412	1.401	1.389	1.375	1.361	1.348	1.334	1.319	1.304	1.289	1.274	1.259	1.244	1.229	1.212	1.198	1.182	1.168	1.152	1.138	1.124	1.108	1.095	1.080	1.068	1.055	1.042	1.031	1.020	1.009	0.998	0.989	0.980	0.971	0.964	0.956	0.950	0.944	0.939	0.935	0.931	0.926	0.925	0.922	0.921	0.920	0.920	0.920	0.920	0.922	0.924	0.925	0.929	0.931	0.934	0.939	0.942	0.946	0.950	0.956	0.961	0.966	0.972	0.978	0.984	0.990	0.995	1.001	1.009	1.014	1.020	1.026	1.032	1.039	1.045	1.051	1.058	1.064	1.069	1.075	1.080	1.086	1.091	1.096	1.102	1.106	1.111	1.116	1.121	1.126	1.131	1.135	1.139	1.142	1.148	1.151	1.155	1.159	1.162	1.166	1.168	1.172	1.175	1.178	1.180	1.184	1.185	1.188	1.189	1.192	1.192	1.194	1.196	1.198	1.198	1.200	1.200	1.200	1.201	1.201	1.201	1.200	1.200	1.200	1.200	1.198	1.198	1.196	1.195	1.194	1.192	1.191	1.190	1.189	1.188	1.185	1.184	1.182	1.180	1.180	1.179	1.178	1.178	1.176	1.176	1.175	1.176	1.176	1.178	1.179	1.180	1.182	1.184	1.186	1.189	1.192	1.196	1.200	1.205	1.210	1.215	1.220	1.228	1.232	1.239	1.246	1.254	1.262	1.270	1.279	1.288	1.298	1.305	1.315	1.324	1.334	1.342	1.351	1.361	1.371	1.380	1.389	1.398	1.406	1.414	1.422	1.430	1.438	1.444	1.450	1.456	1.461	1.466	1.470	1.474	1.476	1.478	1.480	1.480	1.480	1.479	1.478	1.475	1.472	1.469	1.464	1.459	1.454	1.446	1.440	1.431	1.422	1.414	1.405	1.394	1.384	1.372	1.361	1.349	1.338	1.326	1.312	1.301	1.288	1.275	1.262	1.249	1.236	1.225	1.212	1.200	1.188	1.176	1.165	1.154	1.144	1.134	1.124	1.115	1.108	1.100	1.091	1.085	1.080	1.075	1.069	1.065	1.062	1.059	1.058	1.058	1.055	1.056	1.056	1.059	1.061	1.064	1.068	1.071	1.075	1.081	1.085	1.092	1.100	1.106	1.114	1.121	1.131	1.139	1.148	1.158	1.165	1.175	1.185	1.195	1.205	1.212	1.222	1.232	1.241	1.250	1.259	1.269	1.276	1.285	1.292	1.300	1.306	1.314	1.319	1.325	1.330	1.334	1.339	1.341	1.344	1.345	1.346	1.348	1.346	1.346	1.344	1.342	1.339	1.334	1.330	1.325	1.318	1.312	1.305	1.296	1.288	1.279	1.270	1.259	1.246	1.235	1.222	1.210	1.198	1.184	1.169	1.154	1.140	1.125	1.108	1.091	1.075	1.060	1.042	1.025	1.008	0.991	0.974	0.958	0.939	0.921	0.904	0.886	0.869	0.852	0.835	0.819	0.801	0.785	0.769	0.751	0.735	0.719	0.704	0.688	0.671	0.656	0.641	0.628	0.611	0.598	0.582	0.570	0.556	0.541	0.529	0.516	0.502	0.490	0.479	0.466	0.454	0.441	0.431	0.419	0.409	0.398	0.386	0.376	0.366	0.356	0.348	0.338	0.328	0.319	0.311	0.301	0.294	0.285	0.276	0.269	0.261	0.254	0.246	0.239	0.231	0.225	0.218	0.210	0.204	0.196	0.190	0.182	0.175	0.169	0.161	0.152	0.146	0.138	0.131	0.121	0.112	0.104	0.096	0.086	0.075	0.065	0.054	0.041	0.029	0.016	0.002	-0.011	-0.026	-0.040	-0.056	-0.072	-0.091	-0.109	-0.129	-0.149	-0.170	-0.191	-0.215	-0.239	-0.261	-0.288	-0.312	-0.339	-0.365	-0.392	-0.421	-0.450	-0.480	-0.509	-0.540	-0.571	-0.601	-0.632	-0.664	-0.696	-0.728	-0.760	-0.791	-0.824	-0.854	-0.886	-0.916	-0.946	-0.976	-1.005	-1.034	-1.061	-1.089	-1.115	-1.139	-1.162	-1.186	-1.209	-1.229	-1.249	-1.266	-1.285	-1.300	-1.314	-1.328	-1.340	-1.350	-1.359	-1.368	-1.374	-1.379	-1.382	-1.385	-1.386	-1.386	-1.385	-1.384	-1.380	-1.376	-1.371	-1.368	-1.361	-1.354	-1.348	-1.339	-1.330	-1.322	-1.314	-1.305	-1.298	-1.289	-1.281	-1.274	-1.265	-1.259	-1.254	-1.248	-1.244	-1.239	-1.238	-1.235	-1.235	-1.235	-1.238	-1.241	-1.245	-1.250	-1.259	-1.266	-1.278	-1.290	-1.302	-1.316	-1.334	-1.351	-1.371	-1.391	-1.412	-1.436	-1.461	-1.488	-1.515	-1.544	-1.574	-1.604	-1.635	-1.669	-1.702	-1.736	-1.771	-1.808	-1.844	-1.880	-1.918	-1.955	-1.992	-2.030	-2.070	-2.108	-2.145	-2.182	-2.219	-2.256	-2.292	-2.328	-2.364	-2.399	-2.432	-2.465	-2.498	-2.528	-2.559	-2.588	-2.616	-2.644	-2.670	-2.695	-2.719	-2.740	-2.761	-2.781	-2.801	-2.819	-2.834	-2.850	-2.862	-2.876	-2.886	-2.895	-2.904	-2.911	-2.918	-2.924	-2.926	-2.929	-2.930	-2.931	-2.931	-2.929	-2.926	-2.922	-2.918	-2.912	-2.906	-2.899	-2.891	-2.882	-2.874	-2.864	-2.854	-2.842	-2.831	-2.819	-2.808	-2.795	-2.782	-2.770	-2.758	-2.744	-2.731	-2.718	-2.705	-2.692	-2.680	-2.668	-2.655	-2.642	-2.631	-2.621	-2.609	-2.599	-2.590	-2.581	-2.572	-2.565	-2.558	-2.552	-2.546	-2.542	-2.538	-2.535	-2.532	-2.531	-2.530	-2.531	-2.532	-2.534	-2.538	-2.541	-2.546	-2.551	-2.558	-2.566	-2.574	-2.582	-2.592	-2.601	-2.614	-2.624	-2.636	-2.649	-2.662	-2.676	-2.689	-2.704	-2.718	-2.731	-2.748	-2.761	-2.776	-2.791	-2.805	-2.819	-2.834	-2.846	-2.860	-2.872	-2.885	-2.898	-2.909	-2.919	-2.929	-2.938	-2.946	-2.955	-2.961	-2.966	-2.972	-2.976	-2.980	-2.981	-2.982	-2.984	-2.982	-2.979	-2.978	-2.972	-2.968	-2.962	-2.955	-2.949	-2.940	-2.930	-2.920	-2.910	-2.899	-2.886	-2.872	-2.860	-2.844	-2.830	-2.816	-2.800	-2.784	-2.768	-2.751	-2.735	-2.719	-2.701	-2.684	-2.666	-2.650	-2.631	-2.615	-2.598	-2.581	-2.565	-2.549	-2.532	-2.516	-2.500	-2.485	-2.470	-2.454	-2.439	-2.425	-2.410	-2.396	-2.384	-2.370	-2.356	-2.345	-2.331	-2.320	-2.308	-2.295	-2.284	-2.271	-2.260	-2.249	-2.236	-2.225	-2.214	-2.202	-2.191	-2.180	-2.168	-2.156	-2.145	-2.132	-2.120	-2.109	-2.095	-2.082	-2.070	-2.056	-2.044	-2.030	-2.015	-2.001	-1.988	-1.972	-1.956	-1.941	-1.926	-1.909	-1.892	-1.876	-1.859	-1.842	-1.825	-1.808	-1.790	-1.771	-1.752	-1.735	-1.716	-1.698	-1.679	-1.659	-1.640	-1.620	-1.601	-1.580	-1.561	-1.540	-1.520	-1.501	-1.480	-1.460	-1.439	-1.420	-1.399	-1.378	-1.359	-1.338	-1.316	-1.296	-1.276	-1.255	-1.235	-1.214	-1.194	-1.174	-1.154	-1.132	-1.112	-1.092	-1.072	-1.051	-1.031	-1.011	-0.991	-0.971	-0.951	-0.931	-0.912	-0.892	-0.872	-0.854	-0.834	-0.816	-0.796	-0.779	-0.761	-0.742	-0.725	-0.708	-0.690	-0.672	-0.656	-0.641	-0.625	-0.610	-0.595	-0.580	-0.566	-0.552	-0.539	-0.526	-0.516	-0.504	-0.491	-0.482	-0.472	-0.462	-0.452	-0.444	-0.438	-0.429	-0.422	-0.415	-0.409	-0.404	-0.399	-0.394	-0.390	-0.386	-0.382	-0.380	-0.379	-0.376	-0.376	-0.375	-0.374	-0.374	-0.374	-0.374	-0.374	-0.375	-0.375	-0.376	-0.376	-0.378	-0.380	-0.380	-0.381	-0.382	-0.385	-0.385	-0.388	-0.388	-0.389	-0.390	-0.390	-0.390	-0.391	-0.390	-0.389	-0.389	-0.388	-0.388	-0.385	-0.384	-0.381	-0.379	-0.376	-0.374	-0.371	-0.368	-0.364	-0.360	-0.356	-0.352	-0.348	-0.344	-0.339	-0.334	-0.329	-0.324	-0.319	-0.312	-0.309	-0.304	-0.298	-0.292	-0.286	-0.281	-0.276	-0.271	-0.266	-0.262	-0.258	-0.252	-0.249	-0.245	-0.241	-0.239	-0.235	-0.232	-0.230	-0.229	-0.228	-0.226	-0.225	-0.225	-0.225	-0.225	-0.225	-0.228	-0.229	-0.230	-0.232	-0.236	-0.239	-0.242	-0.246	-0.250	-0.255	-0.260	-0.265	-0.270	-0.275	-0.281	-0.288	-0.292	-0.299	-0.306	-0.312	-0.319	-0.324	-0.330	-0.338	-0.344	-0.349	-0.355	-0.362	-0.366	-0.372	-0.378	-0.382	-0.388	-0.391	-0.396	-0.400	-0.402	-0.405	-0.409	-0.411	-0.412	-0.414	-0.415	-0.414	-0.415	-0.415	-0.412	-0.412	-0.410	-0.406	-0.404	-0.400	-0.398	-0.392	-0.389	-0.384	-0.378	-0.372	-0.368	-0.360	-0.355	-0.346	-0.340	-0.332	-0.325	-0.318	-0.310	-0.301	-0.294	-0.286	-0.278	-0.270	-0.262	-0.254	-0.246	-0.239	-0.231	-0.225	-0.218	-0.211	-0.205	-0.199	-0.192	-0.189	-0.182	-0.179	-0.176	-0.171	-0.169	-0.166	-0.165	-0.164	-0.164	-0.164	-0.165	-0.166	-0.168	-0.170	-0.172	-0.176	-0.181	-0.186	-0.190	-0.196	-0.204	-0.210	-0.219	-0.226	-0.236	-0.245	-0.255	-0.265	-0.276	-0.288	-0.300	-0.311	-0.324	-0.336	-0.350	-0.364	-0.378	-0.391	-0.406	-0.420	-0.436	-0.451	-0.465	-0.480	-0.496	-0.511	-0.525	-0.540	-0.555	-0.569	-0.584	-0.598	-0.612	-0.625	-0.639	-0.652	-0.665	-0.676	-0.689	-0.700	-0.711	-0.721	-0.732	-0.741	-0.750	-0.759	-0.768	-0.775	-0.780	-0.786	-0.792	-0.798	-0.801	-0.805	-0.809	-0.812	-0.814	-0.815	-0.816	-0.818	-0.816	-0.816	-0.815	-0.814	-0.811	-0.810	-0.806	-0.804	-0.800	-0.796	-0.791	-0.788	-0.782	-0.778	-0.774	-0.769	-0.764	-0.758	-0.752	-0.748	-0.742	-0.738	-0.732	-0.726	-0.722	-0.718	-0.712	-0.709	-0.704	-0.701	-0.698	-0.694	-0.692	-0.691	-0.690	-0.688	-0.688	-0.688	-0.689	-0.690	-0.691	-0.694	-0.696	-0.700	-0.704	-0.710	-0.714	-0.720	-0.726	-0.735	-0.742	-0.751	-0.761	-0.771	-0.781	-0.794	-0.806	-0.819	-0.832	-0.846	-0.861	-0.875	-0.891	-0.909	-0.926	-0.944	-0.962	-0.981	-1.001	-1.021	-1.042	-1.062	-1.084	-1.106	-1.128	-1.151	-1.175	-1.196	-1.221	-1.245	-1.270	-1.294	-1.319	-1.342	-1.369	-1.394	-1.418	-1.444	-1.468	-1.492	-1.518	-1.542	-1.566	-1.590	-1.614	-1.638	-1.660	-1.681	-1.704	-1.725	-1.745	-1.765	-1.784	-1.802	-1.821	-1.838	-1.854	-1.869	-1.884	-1.896	-1.910	-1.921	-1.932	-1.941	-1.950	-1.958	-1.965	-1.970	-1.974	-1.978	-1.980	-1.981	-1.982	-1.981	-1.980	-1.978	-1.975	-1.970	-1.966	-1.961	-1.954	-1.948	-1.941	-1.934	-1.924	-1.915	-1.908	-1.899	-1.889	-1.880	-1.871	-1.861	-1.852	-1.842	-1.835	-1.828	-1.819	-1.811	-1.805	-1.798	-1.791	-1.786	-1.782	-1.779	-1.776	-1.774	-1.772	-1.772	-1.772	-1.774	-1.776	-1.779	-1.782	-1.788	-1.794	-1.800	-1.808	-1.815	-1.824	-1.832	-1.841	-1.852	-1.864	-1.874	-1.886	-1.898	-1.911	-1.922	-1.935	-1.948	-1.961	-1.974	-1.986	-1.999	-2.010	-2.022	-2.035	-2.045	-2.055	-2.066	-2.076	-2.084	-2.092	-2.100	-2.108	-2.112	-2.119	-2.122	-2.128	-2.131	-2.134	-2.135	-2.138	-2.138	-2.136	-2.136	-2.135	-2.132	-2.130	-2.126	-2.122	-2.119	-2.114	-2.109	-2.105	-2.099	-2.094	-2.088	-2.082	-2.076	-2.070	-2.066	-2.060	-2.055	-2.049	-2.044	-2.040	-2.036	-2.034	-2.029	-2.026	-2.025	-2.024	-2.022	-2.021	-2.021	-2.022	-2.022	-2.025	-2.026	-2.030	-2.034	-2.036	-2.040	-2.045	-2.051	-2.056	-2.062	-2.068	-2.074	-2.081	-2.088	-2.095	-2.101	-2.110	-2.116	-2.124	-2.131	-2.138	-2.144	-2.150	-2.156	-2.162	-2.168	-2.174	-2.178	-2.181	-2.185	-2.188	-2.190	-2.190	-2.192	-2.191	-2.190	-2.189	-2.186	-2.182	-2.178	-2.172	-2.166	-2.159	-2.149	-2.140	-2.129	-2.116	-2.104	-2.089	-2.074	-2.056	-2.039	-2.020	-1.999	-1.978	-1.954	-1.930	-1.904	-1.878	-1.849	-1.819	-1.789	-1.756	-1.724	-1.690	-1.655	-1.618	-1.580	-1.541	-1.501	-1.461	-1.419	-1.376	-1.331	-1.288	-1.241	-1.195	-1.148	-1.099	-1.051	-1.002	-0.952	-0.902	-0.851	-0.800	-0.749	-0.698	-0.645	-0.592	-0.540	-0.489	-0.436	-0.384	-0.332	-0.281	-0.230	-0.179	-0.129	-0.079	-0.029	0.020	0.068	0.115	0.161	0.208	0.252	0.296	0.340	0.382	0.424	0.464	0.504	0.542	0.579	0.615	0.651	0.685	0.719	0.750	0.781	0.810	0.839	0.868	0.894	0.919	0.944	0.968	0.991	1.012	1.034	1.054	1.072	1.092	1.110	1.128	1.142	1.159	1.174	1.188	1.202	1.214	1.226	1.239	1.250	1.261	1.271	1.281	1.290	1.299	1.308	1.316	1.324	1.330	1.338	1.344	1.350	1.355	1.360	1.365	1.369	1.372	1.376	1.379	1.379	1.380	1.381	1.381	1.380	1.379	1.378	1.374	1.370	1.365	1.360	1.354	1.345	1.336	1.326	1.316	1.304	1.290	1.275	1.259	1.241	1.221	1.201	1.179	1.154	1.129	1.101	1.071	1.040	1.008	0.972	0.935	0.895	0.852	0.810	0.764	0.715	0.665	0.612	0.556	0.498	0.438	0.375	0.310	0.242	0.174	0.100	0.026	-0.052	-0.132	-0.215	-0.299	-0.386	-0.475	-0.569	-0.664	-0.760	-0.859	-0.961	-1.065	-1.170	-1.278	-1.388	-1.500	-1.612	-1.729	-1.846	-1.964	-2.084	-2.205	-2.329	-2.452	-2.578	-2.704	-2.830	-2.959	-3.086	-3.216	-3.345	-3.475	-3.605	-3.735	-3.866	-3.995	-4.126	-4.256	-4.385	-4.512	-4.641	-4.769	-4.896	-5.021	-5.148	-5.271	-5.394	-5.516	-5.636	-5.756	-5.874	-5.991	-6.106	-6.220	-6.332	-6.442	-6.554	-6.661	-6.766	-6.870	-6.974	-7.075	-7.174	-7.271	-7.369	-7.462	-7.556	-7.646	-7.736	-7.824	-7.910	-7.994	-8.078	-8.159	-8.238	-8.316	-8.394	-8.469	-8.542	-8.614	-8.685	-8.754	-8.821	-8.889	-8.954	-9.019	-9.081	-9.141	-9.202	-9.260	-9.319	-9.376	-9.431	-9.485	-9.538	-9.590	-9.641	-9.691	-9.741	-9.789	-9.835	-9.882	-9.928	-9.972	-10.016	-10.059	-10.101	-10.144	-10.184	-10.224	-10.262	-10.300	-10.339	-10.375	-10.412	-10.448	-10.482	-10.516	-10.550	-10.582	-10.615	-10.646	-10.678	-10.708	-10.736	-10.765	-10.792	-10.819	-10.845	-10.871	-10.894	-10.918	-10.940	-10.961	-10.980	-10.999	-11.018	-11.035	-11.049	-11.064	-11.076	-11.088	-11.096	-11.105	-11.111	-11.116	-11.119	-11.120	-11.121	-11.120	-11.115	-11.109	-11.101	-11.091	-11.079	-11.066	-11.050	-11.031	-11.012	-10.990	-10.966	-10.939	-10.910	-10.879	-10.846	-10.811	-10.774	-10.734	-10.692	-10.649	-10.601	-10.554	-10.504	-10.452	-10.398	-10.341	-10.284	-10.225	-10.162	-10.099	-10.034	-9.968	-9.900	-9.830	-9.759	-9.686	-9.612	-9.538	-9.461	-9.382	-9.305	-9.226	-9.145	-9.065	-8.982	-8.900	-8.816	-8.731	-8.648	-8.561	-8.476	-8.389	-8.302	-8.216	-8.129	-8.042	-7.955	-7.869	-7.781	-7.694	-7.606	-7.521	-7.434	-7.348	-7.261	-7.175	-7.090	-7.004	-6.920	-6.836	-6.752	-6.670	-6.588	-6.505	-6.424	-6.344	-6.264	-6.184	-6.105	-6.028	-5.950	-5.874	-5.799	-5.722	-5.649	-5.576	-5.502	-5.431	-5.361	-5.290	-5.221	-5.154	-5.085	-5.018	-4.952	-4.888	-4.822	-4.759	-4.695	-4.632	-4.571	-4.510	-4.449	-4.389	-4.330	-4.271	-4.214	-4.156	-4.099	-4.043	-3.988	-3.932	-3.878	-3.824	-3.771	-3.718	-3.665	-3.612	-3.561	-3.510	-3.460	-3.410	-3.361	-3.311	-3.264	-3.216	-3.169	-3.121	-3.076	-3.031	-2.986	-2.941	-2.898	-2.855	-2.812	-2.771	-2.730	-2.691	-2.652	-2.612	-2.576	-2.539	-2.502	-2.469	-2.434	-2.400	-2.368	-2.335	-2.305	-2.274	-2.245	-2.215	-2.189	-2.161	-2.135	-2.109	-2.085	-2.060	-2.036	-2.014	-1.991	-1.969	-1.949	-1.928	-1.906	-1.886	-1.866	-1.848	-1.829	-1.809	-1.790	-1.771	-1.752	-1.732	-1.714	-1.695	-1.675	-1.655	-1.635	-1.615	-1.594	-1.572	-1.551	-1.530	-1.508	-1.485	-1.461	-1.438	-1.414	-1.389	-1.365	-1.339	-1.312	-1.285	-1.259	-1.231	-1.204	-1.175	-1.146	-1.119	-1.089	-1.060	-1.030	-1.001	-0.971	-0.941	-0.911	-0.881	-0.851	-0.821	-0.791	-0.762	-0.734	-0.704	-0.675	-0.648	-0.620	-0.592	-0.566	-0.540	-0.515	-0.490	-0.466	-0.442	-0.420	-0.398	-0.376	-0.356	-0.336	-0.318	-0.300	-0.282	-0.266	-0.251	-0.236	-0.222	-0.210	-0.198	-0.186	-0.176	-0.166	-0.158	-0.149	-0.141	-0.135	-0.130	-0.125	-0.120	-0.116	-0.112	-0.109	-0.106	-0.105	-0.102	-0.102	-0.100	-0.101	-0.100	-0.100	-0.100	-0.101	-0.102	-0.101	-0.104	-0.105	-0.105	-0.106	-0.108	-0.109	-0.110	-0.110	-0.111	-0.112	-0.112	-0.112	-0.112	-0.114	-0.112	-0.112	-0.112	-0.112	-0.111	-0.110	-0.109	-0.108	-0.106	-0.104	-0.104	-0.101	-0.099	-0.098	-0.095	-0.091	-0.089	-0.086	-0.084	-0.081	-0.078	-0.075	-0.072	-0.070	-0.066	-0.064	-0.061	-0.059	-0.058	-0.055	-0.052	-0.051	-0.049	-0.048	-0.046	-0.044	-0.042	-0.042	-0.041	-0.042	-0.041	-0.041	-0.041	-0.042	-0.042	-0.044	-0.045	-0.046	-0.049	-0.050	-0.051	-0.054	-0.055	-0.058	-0.060	-0.064	-0.066	-0.069	-0.072	-0.076	-0.080	-0.082	-0.086	-0.090	-0.092	-0.096	-0.101	-0.104	-0.109	-0.111	-0.116	-0.119	-0.122	-0.126	-0.130	-0.132	-0.136	-0.140	-0.142	-0.148	-0.150	-0.154	-0.156	-0.159	-0.162	-0.165	-0.169	-0.171	-0.174	-0.176	-0.180	-0.182	-0.185	-0.189	-0.190	-0.194	-0.198	-0.200	-0.202	-0.205	-0.209	-0.212	-0.215	-0.219	-0.221	-0.225	-0.229	-0.231	-0.235	-0.239	-0.242	-0.245	-0.248	-0.252	-0.255	-0.258	-0.261	-0.265	-0.268	-0.270	-0.272	-0.275	-0.276	-0.279	-0.281	-0.281	-0.282	-0.282	-0.282	-0.282	-0.281	-0.280	-0.278	-0.275	-0.271	-0.268	-0.264	-0.259	-0.252	-0.245	-0.239	-0.231	-0.221	-0.212	-0.201	-0.191	-0.179	-0.166	-0.152	-0.139	-0.124	-0.108	-0.091	-0.074	-0.055	-0.036	-0.018	0.002	0.022	0.045	0.065	0.089	0.111	0.132	0.156	0.180	0.204	0.228	0.251	0.275	0.299	0.321	0.345	0.368	0.391	0.412	0.435	0.455	0.476	0.496	0.516	0.535	0.552	0.570	0.586	0.602	0.616	0.629	0.641	0.654	0.662	0.672	0.681	0.689	0.694	0.700	0.704	0.708	0.710	0.711	0.711	0.710	0.710	0.708	0.704	0.701	0.698	0.692	0.688	0.682	0.676	0.670	0.664	0.656	0.650	0.644	0.636	0.630	0.624	0.618	0.611	0.606	0.600	0.596	0.592	0.589	0.585	0.582	0.580	0.579	0.579	0.579	0.580	0.581	0.584	0.589	0.591	0.598	0.602	0.609	0.615	0.622	0.632	0.641	0.650	0.661	0.672	0.682	0.695	0.706	0.720	0.732	0.745	0.759	0.772	0.785	0.799	0.812	0.826	0.841	0.854	0.868	0.882	0.895	0.908	0.921	0.934	0.945	0.959	0.971	0.982	0.994	1.004	1.015	1.025	1.035	1.044	1.054	1.062	1.071	1.079	1.086	1.094	1.100	1.108	1.114	1.119	1.125	1.131	1.136	1.140	1.145	1.149	1.154	1.158	1.161	1.165	1.168	1.170	1.172	1.176	1.178	1.180	1.181	1.182	1.184	1.185	1.185	1.186	1.186	1.186	1.186	1.186	1.185	1.184	1.184	1.182	1.181	1.179	1.178	1.176	1.172	1.171	1.168	1.165	1.161	1.158	1.154	1.150	1.146	1.142	1.138	1.132	1.129	1.122	1.119	1.112	1.109	1.104	1.099	1.094	1.090	1.086	1.080	1.076	1.071	1.068	1.065	1.061	1.058	1.055	1.051	1.050	1.048	1.048	1.045	1.045	1.045	1.045	1.046	1.046	1.049	1.050	1.052	1.056	1.060	1.064	1.068	1.072	1.076	1.082	1.088	1.094	1.100	1.106	1.114	1.120	1.128	1.135	1.141	1.150	1.158	1.165	1.174	1.181	1.189	1.196	1.204	1.212	1.219	1.225	1.232	1.240	1.245	1.251	1.256	1.262	1.268	1.271	1.276	1.279	1.282	1.285	1.286	1.289	1.289	1.289	1.289	1.288	1.285	1.284	1.281	1.278	1.274	1.269	1.265	1.260	1.252	1.246	1.239	1.231	1.222	1.214	1.205	1.196	1.185	1.175	1.164	1.152	1.141	1.129	1.116	1.104	1.092	1.080	1.066	1.052	1.040	1.026	1.012	0.998	0.985	0.971	0.958	0.944	0.930	0.916	0.902	0.889	0.875	0.864	0.850	0.838	0.826	0.814	0.802	0.791	0.779	0.769	0.760	0.749	0.740	0.730	0.722	0.714	0.708	0.700	0.692	0.688	0.682	0.676	0.672	0.669	0.666	0.664	0.660	0.660	0.658	0.658	0.658	0.658	0.659	0.660	0.661	0.664	0.666	0.670	0.672	0.676	0.681	0.685	0.689	0.695	0.700	0.705	0.711	0.716	0.721	0.726	0.731	0.738	0.742	0.748	0.752	0.759	0.762	0.768	0.771	0.775	0.779	0.782	0.785	0.786	0.789	0.790	0.792	0.792	0.791	0.791	0.790	0.789	0.786	0.784	0.780	0.775	0.771	0.766	0.761	0.754	0.748	0.739	0.731	0.722	0.714	0.704	0.692	0.682	0.671	0.660	0.648	0.635	0.622	0.610	0.595	0.581	0.566	0.554	0.538	0.521	0.507	0.492	0.476	0.460	0.444	0.428	0.412	0.395	0.379	0.362	0.346	0.330	0.315	0.299	0.281	0.266	0.250	0.234	0.219	0.204	0.188	0.172	0.159	0.142	0.129	0.115	0.101	0.086	0.074	0.060	0.048	0.034	0.022	0.010	-0.002	-0.012	-0.024	-0.035	-0.046	-0.055	-0.066	-0.075	-0.084	-0.094	-0.102	-0.111	-0.119	-0.125	-0.134	-0.140	-0.148	-0.154	-0.160	-0.166	-0.171	-0.176	-0.182	-0.188	-0.192	-0.198	-0.202	-0.208	-0.211	-0.218	-0.221	-0.226	-0.231	-0.236	-0.241	-0.245	-0.250	-0.255	-0.260	-0.265	-0.270	-0.276	-0.281	-0.288	-0.294	-0.300	-0.306	-0.314	-0.320	-0.328	-0.336	-0.342	-0.351	-0.359	-0.369	-0.376	-0.386	-0.396	-0.406	-0.416	-0.426	-0.436	-0.446	-0.458	-0.468	-0.479	-0.490	-0.501	-0.512	-0.522	-0.532	-0.542	-0.554	-0.564	-0.574	-0.584	-0.594	-0.602	-0.610	-0.619	-0.626	-0.632	-0.640	-0.646	-0.651	-0.656	-0.660	-0.662	-0.666	-0.668	-0.668	-0.669	-0.666	-0.665	-0.662	-0.658	-0.654	-0.648	-0.641	-0.634	-0.625	-0.615	-0.604	-0.592	-0.581	-0.566	-0.551	-0.538	-0.519	-0.502	-0.484	-0.465	-0.444	-0.424	-0.401	-0.379	-0.356	-0.331	-0.308	-0.281	-0.255	-0.229	-0.202	-0.174	-0.146	-0.118	-0.089	-0.060	-0.030	0.000	0.029	0.060	0.090	0.121	0.152	0.184	0.214	0.244	0.275	0.305	0.336	0.368	0.398	0.428	0.456	0.486	0.515	0.545	0.574	0.602	0.630	0.659	0.686	0.712	0.740	0.768	0.792	0.819	0.845	0.870	0.895	0.919	0.942	0.968	0.990	1.012	1.036	1.059	1.081	1.102	1.124	1.146	1.166	1.189	1.210	1.231	1.252	1.272	1.294	1.314	1.334	1.355	1.375	1.396	1.418	1.439	1.460	1.481	1.502	1.525	1.546	1.569	1.591	1.614	1.638	1.661	1.685	1.710	1.734	1.759	1.784	1.810	1.835	1.861	1.888	1.915	1.942	1.971	2.000	2.027	2.056	2.085	2.114	2.144	2.174	2.202	2.232	2.262	2.292	2.321	2.352	2.382	2.412	2.442	2.472	2.501	2.530	2.560	2.588	2.616	2.644	2.672	2.700	2.726	2.752	2.778	2.804	2.828	2.852	2.875	2.898	2.920	2.942	2.962	2.982	3.002	3.020	3.039	3.056	3.072	3.088	3.102	3.118	3.130	3.142	3.154	3.165	3.176	3.186	3.195	3.202	3.210	3.216	3.222	3.229	3.234	3.238	3.241	3.244	3.248	3.250	3.251	3.252	3.252	3.252	3.252	3.251	3.250	3.249	3.246	3.244	3.242	3.239	3.236	3.232	3.229	3.225	3.220	3.216	3.212	3.208	3.202	3.196	3.192	3.186	3.181	3.175	3.170	3.164	3.159	3.152	3.146	3.140	3.135	3.129	3.122	3.116	3.110	3.104	3.098	3.091	3.085	3.080	3.074	3.068	3.061	3.055	3.050	3.044	3.038	3.031	3.026	3.021	3.015	3.010	3.004	2.999	2.992	2.988	2.981	2.975	2.970	2.965	2.959	2.954	2.948	2.942	2.936	2.930	2.924	2.918	2.912	2.905	2.899	2.892	2.886	2.879	2.872	2.865	2.859	2.850	2.844	2.836	2.828	2.820	2.812	2.804	2.795	2.786	2.778	2.770	2.760	2.751	2.742	2.731	2.722	2.712	2.704	2.694	2.684	2.674	2.664	2.654	2.644	2.634	2.624	2.612	2.602	2.592	2.584	2.574	2.564	2.554	2.544	2.535	2.525	2.516	2.508	2.499	2.490	2.482	2.472	2.465	2.458	2.449	2.441	2.434	2.426	2.419	2.412	2.406	2.400	2.394	2.389	2.382	2.378	2.372	2.368	2.362	2.358	2.354	2.349	2.345	2.341	2.338	2.332	2.329	2.326	2.322	2.320	2.316	2.312	2.310	2.306	2.304	2.300	2.296	2.294	2.291	2.288	2.284	2.281	2.278	2.274	2.270	2.266	2.261	2.259	2.254	2.249	2.244	2.238	2.232	2.228	2.221	2.215	2.208	2.201	2.194	2.186	2.179	2.171	2.162	2.151	2.144	2.134	2.122	2.114	2.102	2.091	2.080	2.068	2.055	2.042	2.030	2.016	2.002	1.989	1.974	1.960	1.944	1.929	1.914	1.898	1.882	1.866	1.850	1.834	1.816	1.800	1.784	1.766	1.750	1.734	1.716	1.698	1.681	1.664	1.646	1.630	1.614	1.596	1.580	1.565	1.549	1.532	1.516	1.500	1.486	1.471	1.458	1.444	1.430	1.415	1.402	1.391	1.379	1.368	1.356	1.346	1.336	1.326	1.318	1.309	1.301	1.294	1.286	1.279	1.274	1.268	1.262	1.258	1.254	1.250	1.248	1.244	1.241	1.239	1.236	1.235	1.232	1.232	1.231	1.231	1.230	1.230	1.230	1.229	1.229	1.228	1.226	1.226	1.224	1.224	1.222	1.220	1.219	1.216	1.214	1.209	1.206	1.202	1.199	1.194	1.189	1.182	1.176	1.169	1.161	1.154	1.145	1.136	1.126	1.116	1.105	1.094	1.081	1.070	1.056	1.044	1.030	1.015	1.000	0.986	0.971	0.955	0.939	0.924	0.908	0.890	0.874	0.856	0.841	0.825	0.808	0.791	0.774	0.758	0.741	0.726	0.710	0.695	0.679	0.665	0.651	0.638	0.624	0.611	0.599	0.586	0.575	0.566	0.555	0.545	0.536	0.528	0.520	0.514	0.507	0.501	0.495	0.490	0.486	0.482	0.479	0.475	0.474	0.471	0.471	0.470	0.470	0.469	0.471	0.471	0.474	0.474	0.476	0.479	0.481	0.484	0.486	0.491	0.494	0.499	0.502	0.507	0.511	0.516	0.521	0.526	0.531	0.536	0.541	0.549	0.552	0.559	0.565	0.571	0.576	0.582	0.590	0.596	0.601	0.609	0.615	0.622	0.629	0.635	0.642	0.649	0.655	0.662	0.670	0.676	0.684	0.690	0.699	0.705	0.711	0.720	0.726	0.732	0.740	0.746	0.754	0.760	0.766	0.774	0.779	0.785	0.791	0.798	0.802	0.808	0.812	0.818	0.821	0.825	0.829	0.832	0.836	0.839	0.841	0.844	0.846	0.848	0.850	0.852	0.852	0.852	0.855	0.855	0.855	0.854	0.855	0.854	0.855	0.852	0.852	0.852	0.852	0.851	0.851	0.851	0.851	0.850	0.850	0.850	0.851	0.851	0.851	0.852	0.854	0.855	0.858	0.859	0.862	0.865	0.869	0.872	0.876	0.880	0.885	0.890	0.895	0.900	0.908	0.912	0.919	0.926	0.932	0.940	0.948	0.955	0.962	0.969	0.978	0.985	0.992	1.000	1.008	1.015	1.021	1.028	1.035	1.041	1.048	1.054	1.059	1.064	1.068	1.071	1.075	1.079	1.080	1.082	1.082	1.084	1.084	1.082	1.082	1.081	1.079	1.075	1.072	1.069	1.064	1.059	1.052	1.046	1.040	1.032	1.025	1.018	1.010	1.001	0.992	0.984	0.975	0.966	0.956	0.946	0.938	0.929	0.919	0.910	0.901	0.892	0.882	0.875	0.866	0.859	0.851	0.845	0.838	0.832	0.826	0.821	0.816	0.811	0.809	0.805	0.802	0.801	0.800	0.800	0.800	0.800	0.802	0.804	0.806	0.810	0.814	0.818	0.822	0.828	0.834	0.841	0.849	0.856	0.864	0.874	0.882	0.891	0.901	0.912	0.922	0.932	0.942	0.955	0.966	0.976	0.989	1.000	1.011	1.022	1.034	1.045	1.056	1.066	1.078	1.088	1.096	1.105	1.115	1.124	1.131	1.139	1.145	1.151	1.156	1.160	1.165	1.169	1.170	1.171	1.171	1.171	1.170	1.169	1.166	1.162	1.159	1.154	1.146	1.139	1.131	1.122	1.112	1.102	1.091	1.079	1.066	1.052	1.039	1.024	1.009	0.991	0.975	0.958	0.939	0.921	0.902	0.882	0.865	0.844	0.824	0.805	0.784	0.764	0.742	0.721	0.701	0.680	0.660	0.640	0.619	0.599	0.579	0.560	0.539	0.519	0.501	0.482	0.464	0.445	0.429	0.410	0.392	0.376	0.361	0.345	0.329	0.314	0.299	0.285	0.272	0.259	0.245	0.232	0.220	0.210	0.198	0.186	0.176	0.166	0.156	0.146	0.138	0.129	0.121	0.112	0.104	0.096	0.090	0.082	0.075	0.070	0.064	0.058	0.051	0.046	0.040	0.036	0.031	0.026	0.021	0.016	0.012	0.008	0.002	-0.001	-0.005	-0.009	-0.015	-0.019	-0.024	-0.029	-0.034	-0.039	-0.044	-0.050	-0.055	-0.061	-0.068	-0.076	-0.082	-0.091	-0.099	-0.109	-0.119	-0.129	-0.140	-0.151	-0.164	-0.176	-0.189	-0.204	-0.219	-0.235	-0.251	-0.270	-0.288	-0.308	-0.329	-0.349	-0.371	-0.394	-0.418	-0.442	-0.466	-0.491	-0.519	-0.546	-0.572	-0.601	-0.630	-0.660	-0.689	-0.719	-0.749	-0.779	-0.811	-0.841	-0.872	-0.904	-0.935	-0.965	-0.995	-1.025	-1.055	-1.084	-1.112	-1.140	-1.166	-1.192	-1.219	-1.242	-1.266	-1.289	-1.311	-1.331	-1.349	-1.368	-1.384	-1.399	-1.412	-1.425	-1.438	-1.448	-1.456	-1.464	-1.470	-1.474	-1.479	-1.480	-1.481	-1.481	-1.481	-1.479	-1.475	-1.471	-1.468	-1.462	-1.455	-1.449	-1.442	-1.435	-1.428	-1.419	-1.411	-1.402	-1.395	-1.388	-1.380	-1.372	-1.366	-1.360	-1.355	-1.351	-1.346	-1.344	-1.342	-1.342	-1.342	-1.345	-1.348	-1.352	-1.359	-1.365	-1.374	-1.384	-1.396	-1.410	-1.424	-1.440	-1.458	-1.478	-1.499	-1.520	-1.545	-1.570	-1.596	-1.624	-1.654	-1.684	-1.715	-1.748	-1.781	-1.816	-1.851	-1.886	-1.924	-1.961	-2.000	-2.038	-2.076	-2.115	-2.154	-2.194	-2.232	-2.271	-2.310	-2.348	-2.386	-2.424	-2.460	-2.496	-2.532	-2.568	-2.600	-2.634	-2.665	-2.696	-2.726	-2.755	-2.782	-2.809	-2.834	-2.859	-2.881	-2.901	-2.921	-2.940	-2.956	-2.972	-2.988	-3.000	-3.011	-3.022	-3.032	-3.040	-3.048	-3.051	-3.058	-3.060	-3.062	-3.064	-3.064	-3.062	-3.061	-3.059	-3.056	-3.051	-3.046	-3.040	-3.034	-3.028	-3.020	-3.011	-3.002	-2.994	-2.985	-2.976	-2.966	-2.956	-2.946	-2.936	-2.926	-2.916	-2.905	-2.895	-2.886	-2.876	-2.868	-2.856	-2.849	-2.840	-2.831	-2.824	-2.816	-2.809	-2.801	-2.795	-2.791	-2.785	-2.781	-2.778	-2.772	-2.770	-2.769	-2.768	-2.766	-2.766	-2.765	-2.766	-2.769	-2.770	-2.774	-2.778	-2.780	-2.785	-2.790	-2.796	-2.802	-2.809	-2.818	-2.825	-2.834	-2.842	-2.852	-2.861	-2.871	-2.882	-2.892	-2.904	-2.914	-2.925	-2.938	-2.949	-2.960	-2.971	-2.982	-2.994	-3.005	-3.015	-3.026	-3.036	-3.046	-3.056	-3.065	-3.074	-3.081	-3.091	-3.098	-3.105	-3.111	-3.118	-3.121	-3.125	-3.129	-3.132	-3.134	-3.135	-3.136	-3.136	-3.134	-3.132	-3.130	-3.126	-3.121	-3.116	-3.111	-3.104	-3.096	-3.089	-3.081	-3.071	-3.061	-3.050	-3.039	-3.028	-3.015	-3.002	-2.990	-2.975	-2.961	-2.948	-2.934	-2.919	-2.902	-2.888	-2.872	-2.856	-2.841	-2.825	-2.810	-2.794	-2.779	-2.762	-2.746	-2.731	-2.716	-2.701	-2.686	-2.671	-2.658	-2.641	-2.628	-2.612	-2.599	-2.586	-2.572	-2.559	-2.545	-2.532	-2.520	-2.508	-2.495	-2.484	-2.470	-2.460	-2.446	-2.435	-2.424	-2.412	-2.401	-2.389	-2.379	-2.366	-2.355	-2.344	-2.332	-2.320	-2.309	-2.298	-2.285	-2.274	-2.261	-2.249	-2.238	-2.225	-2.212	-2.199	-2.186	-2.172	-2.159	-2.145	-2.132	-2.118	-2.104	-2.089	-2.074	-2.059	-2.044	-2.029	-2.013	-1.998	-1.980	-1.965	-1.948	-1.930	-1.912	-1.896	-1.879	-1.861	-1.841	-1.825	-1.806	-1.786	-1.768	-1.748	-1.728	-1.709	-1.688	-1.668	-1.648	-1.625	-1.605	-1.584	-1.562	-1.541	-1.519	-1.496	-1.474	-1.451	-1.430	-1.408	-1.384	-1.362	-1.339	-1.316	-1.294	-1.270	-1.248	-1.225	-1.201	-1.180	-1.156	-1.134	-1.111	-1.089	-1.068	-1.046	-1.024	-1.002	-0.981	-0.961	-0.940	-0.920	-0.901	-0.882	-0.864	-0.845	-0.826	-0.810	-0.792	-0.776	-0.760	-0.744	-0.729	-0.715	-0.701	-0.688	-0.675	-0.664	-0.651	-0.641	-0.630	-0.620	-0.611	-0.602	-0.592	-0.585	-0.578	-0.571	-0.565	-0.559	-0.552	-0.548	-0.541	-0.538	-0.534	-0.529	-0.526	-0.524	-0.520	-0.518	-0.515	-0.512	-0.510	-0.507	-0.505	-0.504	-0.501	-0.500	-0.498	-0.496	-0.494	-0.491	-0.490	-0.489	-0.486	-0.484	-0.481	-0.479	-0.476	-0.474	-0.471	-0.468	-0.465	-0.461	-0.458	-0.454	-0.450	-0.446	-0.442	-0.438	-0.432	-0.430	-0.425	-0.420	-0.415	-0.410	-0.405	-0.400	-0.395	-0.390	-0.385	-0.380	-0.375	-0.370	-0.365	-0.360	-0.355	-0.351	-0.346	-0.341	-0.336	-0.334	-0.330	-0.325	-0.322	-0.319	-0.315	-0.312	-0.311	-0.309	-0.306	-0.304	-0.302	-0.302	-0.301	-0.301	-0.301	-0.301	-0.302	-0.304	-0.305	-0.308	-0.310	-0.312	-0.316	-0.320	-0.324	-0.328	-0.332	-0.338	-0.342	-0.349	-0.355	-0.361	-0.368	-0.374	-0.381	-0.388	-0.394	-0.401	-0.409	-0.416	-0.424	-0.431	-0.439	-0.446	-0.454	-0.461	-0.469	-0.476	-0.482	-0.490	-0.496	-0.502	-0.507	-0.515	-0.520	-0.524	-0.530	-0.534	-0.538	-0.540	-0.544	-0.546	-0.548	-0.549	-0.550	-0.551	-0.550	-0.550	-0.548	-0.546	-0.544	-0.540	-0.538	-0.534	-0.529	-0.524	-0.518	-0.511	-0.506	-0.499	-0.492	-0.484	-0.475	-0.466	-0.459	-0.449	-0.440	-0.429	-0.420	-0.410	-0.399	-0.389	-0.379	-0.368	-0.356	-0.348	-0.336	-0.326	-0.316	-0.308	-0.298	-0.288	-0.279	-0.270	-0.262	-0.254	-0.246	-0.240	-0.234	-0.229	-0.224	-0.219	-0.215	-0.211	-0.210	-0.208	-0.206	-0.206	-0.208	-0.209	-0.211	-0.214	-0.218	-0.222	-0.229	-0.235	-0.241	-0.250	-0.259	-0.268	-0.278	-0.289	-0.300	-0.311	-0.325	-0.338	-0.352	-0.366	-0.382	-0.396	
