# Supplementary material for: Motion onset VEPs can see through the blur
Source: Sci Rep. 2024 Sep 12;14:21296. doi: 10.1038/s41598-024-72483-z (PMC11393312; doi:10.1038/s41598-024-72483-z)
Supplement: Supplementary file 3 — Supplementary Information 3. [file 41598_2024_72483_MOESM3_ESM.zip › VEP_raw_data/source_data/SorceBlurVEP-S013_VEP_2023-04-18_16-02-21.txt]

0.000	0.000	99999.999	6250.000	50.000	-2193.000	-2061.000	6248.000	7.000	100.000	5.000	2.000	1.000	1.000	0.000	0.000	0.000	0.000	0.000	0.000	0.000	0.000	0.000	0.000	0.000	0.000	0.000	0.716	0.719	0.721	0.722	0.725	0.728	0.728	0.729	0.730	0.731	0.732	0.732	0.734	0.735	0.735	0.735	0.736	0.738	0.736	0.738	0.739	0.740	0.741	0.742	0.741	0.742	0.744	0.745	0.746	0.748	0.748	0.750	0.749	0.750	0.751	0.752	0.752	0.754	0.754	0.755	0.754	0.754	0.752	0.752	0.750	0.749	0.746	0.742	0.740	0.736	0.730	0.725	0.720	0.714	0.705	0.699	0.690	0.680	0.671	0.660	0.649	0.636	0.624	0.609	0.595	0.580	0.564	0.548	0.530	0.511	0.494	0.474	0.454	0.434	0.412	0.391	0.369	0.348	0.324	0.301	0.278	0.255	0.230	0.206	0.184	0.159	0.135	0.111	0.088	0.065	0.041	0.018	-0.005	-0.028	-0.051	-0.072	-0.095	-0.116	-0.138	-0.159	-0.179	-0.198	-0.218	-0.235	-0.252	-0.270	-0.286	-0.304	-0.319	-0.334	-0.349	-0.361	-0.375	-0.388	-0.400	-0.411	-0.421	-0.431	-0.440	-0.450	-0.459	-0.466	-0.474	-0.480	-0.486	-0.492	-0.498	-0.502	-0.507	-0.510	-0.514	-0.518	-0.520	-0.522	-0.524	-0.525	-0.528	-0.528	-0.528	-0.529	-0.529	-0.528	-0.528	-0.528	-0.526	-0.526	-0.524	-0.524	-0.522	-0.520	-0.519	-0.518	-0.516	-0.515	-0.512	-0.511	-0.510	-0.509	-0.509	-0.507	-0.507	-0.507	-0.507	-0.507	-0.509	-0.510	-0.512	-0.514	-0.516	-0.520	-0.524	-0.530	-0.534	-0.540	-0.546	-0.554	-0.562	-0.570	-0.580	-0.590	-0.601	-0.611	-0.624	-0.638	-0.651	-0.665	-0.681	-0.698	-0.714	-0.731	-0.750	-0.768	-0.788	-0.808	-0.828	-0.849	-0.870	-0.892	-0.914	-0.938	-0.960	-0.984	-1.006	-1.030	-1.052	-1.076	-1.100	-1.122	-1.145	-1.169	-1.191	-1.214	-1.235	-1.256	-1.278	-1.298	-1.318	-1.338	-1.355	-1.372	-1.390	-1.406	-1.421	-1.435	-1.449	-1.461	-1.474	-1.484	-1.495	-1.502	-1.511	-1.518	-1.525	-1.530	-1.534	-1.538	-1.540	-1.541	-1.542	-1.542	-1.542	-1.540	-1.539	-1.536	-1.532	-1.530	-1.526	-1.521	-1.518	-1.512	-1.508	-1.501	-1.496	-1.490	-1.485	-1.481	-1.476	-1.470	-1.466	-1.462	-1.459	-1.456	-1.454	-1.451	-1.449	-1.449	-1.449	-1.450	-1.450	-1.452	-1.455	-1.460	-1.464	-1.468	-1.474	-1.482	-1.490	-1.498	-1.508	-1.518	-1.528	-1.539	-1.551	-1.564	-1.578	-1.590	-1.605	-1.619	-1.634	-1.649	-1.664	-1.680	-1.695	-1.711	-1.725	-1.740	-1.755	-1.770	-1.782	-1.798	-1.810	-1.822	-1.834	-1.845	-1.855	-1.865	-1.874	-1.881	-1.886	-1.892	-1.896	-1.899	-1.902	-1.902	-1.901	-1.900	-1.896	-1.891	-1.886	-1.879	-1.871	-1.861	-1.850	-1.839	-1.826	-1.812	-1.798	-1.780	-1.764	-1.746	-1.728	-1.708	-1.688	-1.665	-1.644	-1.621	-1.599	-1.575	-1.552	-1.529	-1.505	-1.481	-1.458	-1.432	-1.410	-1.385	-1.362	-1.340	-1.319	-1.298	-1.278	-1.258	-1.238	-1.219	-1.201	-1.184	-1.168	-1.154	-1.140	-1.126	-1.114	-1.104	-1.094	-1.085	-1.076	-1.070	-1.065	-1.060	-1.056	-1.054	-1.051	-1.051	-1.051	-1.051	-1.054	-1.056	-1.060	-1.064	-1.069	-1.074	-1.080	-1.085	-1.091	-1.099	-1.105	-1.112	-1.120	-1.128	-1.135	-1.141	-1.149	-1.155	-1.162	-1.169	-1.174	-1.180	-1.184	-1.189	-1.194	-1.196	-1.199	-1.200	-1.202	-1.201	-1.202	-1.201	-1.199	-1.196	-1.192	-1.189	-1.182	-1.178	-1.170	-1.162	-1.154	-1.144	-1.132	-1.122	-1.110	-1.096	-1.082	-1.069	-1.054	-1.038	-1.020	-1.004	-0.984	-0.966	-0.946	-0.928	-0.908	-0.888	-0.866	-0.846	-0.822	-0.801	-0.780	-0.758	-0.736	-0.714	-0.691	-0.669	-0.646	-0.625	-0.602	-0.581	-0.560	-0.538	-0.516	-0.496	-0.476	-0.456	-0.436	-0.416	-0.399	-0.380	-0.364	-0.346	-0.331	-0.315	-0.301	-0.286	-0.274	-0.261	-0.249	-0.238	-0.228	-0.218	-0.209	-0.201	-0.194	-0.188	-0.181	-0.176	-0.172	-0.170	-0.166	-0.164	-0.162	-0.162	-0.161	-0.162	-0.165	-0.166	-0.169	-0.171	-0.176	-0.180	-0.185	-0.190	-0.196	-0.202	-0.209	-0.215	-0.224	-0.231	-0.238	-0.246	-0.254	-0.262	-0.271	-0.280	-0.289	-0.298	-0.306	-0.315	-0.324	-0.332	-0.341	-0.350	-0.358	-0.366	-0.374	-0.381	-0.388	-0.395	-0.401	-0.408	-0.412	-0.418	-0.422	-0.426	-0.430	-0.431	-0.434	-0.435	-0.436	-0.436	-0.436	-0.435	-0.432	-0.430	-0.426	-0.422	-0.418	-0.412	-0.406	-0.399	-0.391	-0.384	-0.375	-0.365	-0.354	-0.344	-0.332	-0.320	-0.306	-0.292	-0.279	-0.264	-0.250	-0.234	-0.218	-0.201	-0.185	-0.168	-0.149	-0.130	-0.112	-0.094	-0.075	-0.056	-0.036	-0.018	0.002	0.021	0.041	0.061	0.081	0.100	0.119	0.139	0.158	0.176	0.196	0.214	0.231	0.250	0.268	0.284	0.301	0.319	0.335	0.351	0.366	0.381	0.396	0.410	0.424	0.436	0.449	0.460	0.472	0.482	0.494	0.504	0.514	0.522	0.530	0.539	0.545	0.552	0.559	0.565	0.570	0.575	0.580	0.582	0.586	0.590	0.592	0.594	0.596	0.598	0.599	0.600	0.601	0.602	0.602	0.602	0.602	0.602	0.601	0.602	0.601	0.601	0.600	0.600	0.600	0.599	0.599	0.600	0.599	0.600	0.600	0.601	0.601	0.604	0.605	0.606	0.608	0.611	0.614	0.616	0.620	0.624	0.629	0.634	0.639	0.644	0.649	0.656	0.662	0.669	0.676	0.684	0.691	0.700	0.709	0.718	0.726	0.735	0.745	0.754	0.762	0.772	0.782	0.792	0.802	0.811	0.821	0.831	0.841	0.851	0.860	0.870	0.879	0.889	0.898	0.905	0.914	0.921	0.930	0.936	0.944	0.951	0.956	0.962	0.969	0.972	0.979	0.982	0.986	0.991	0.994	0.998	1.000	1.002	1.004	1.006	1.008	1.010	1.011	1.012	1.012	1.012	1.015	1.014	1.015	1.016	1.016	1.018	1.018	1.019	1.020	1.021	1.022	1.024	1.026	1.029	1.031	1.035	1.038	1.041	1.045	1.050	1.055	1.060	1.066	1.074	1.080	1.086	1.094	1.102	1.111	1.121	1.130	1.140	1.150	1.160	1.170	1.181	1.192	1.204	1.215	1.226	1.238	1.250	1.261	1.272	1.284	1.295	1.306	1.318	1.328	1.338	1.348	1.356	1.365	1.374	1.380	1.388	1.394	1.399	1.402	1.406	1.410	1.412	1.412	1.412	1.411	1.409	1.408	1.402	1.398	1.391	1.385	1.375	1.366	1.356	1.344	1.331	1.319	1.304	1.288	1.270	1.252	1.234	1.214	1.192	1.171	1.149	1.125	1.100	1.076	1.050	1.024	0.998	0.969	0.942	0.914	0.885	0.856	0.828	0.798	0.769	0.740	0.709	0.680	0.651	0.621	0.594	0.565	0.538	0.509	0.481	0.454	0.429	0.402	0.379	0.352	0.330	0.308	0.286	0.265	0.245	0.226	0.208	0.191	0.174	0.159	0.145	0.132	0.119	0.109	0.098	0.090	0.081	0.074	0.068	0.064	0.059	0.056	0.052	0.052	0.051	0.051	0.052	0.054	0.056	0.060	0.062	0.066	0.070	0.076	0.081	0.088	0.092	0.099	0.106	0.112	0.119	0.125	0.132	0.139	0.145	0.151	0.156	0.162	0.169	0.174	0.178	0.182	0.186	0.189	0.191	0.194	0.195	0.195	0.195	0.194	0.192	0.191	0.188	0.184	0.179	0.175	0.168	0.161	0.154	0.146	0.135	0.126	0.116	0.104	0.091	0.079	0.065	0.051	0.036	0.021	0.005	-0.011	-0.029	-0.046	-0.064	-0.082	-0.101	-0.120	-0.139	-0.159	-0.179	-0.199	-0.219	-0.239	-0.259	-0.281	-0.301	-0.320	-0.341	-0.361	-0.381	-0.401	-0.421	-0.440	-0.459	-0.478	-0.496	-0.514	-0.532	-0.549	-0.566	-0.582	-0.598	-0.614	-0.628	-0.642	-0.655	-0.670	-0.681	-0.694	-0.704	-0.715	-0.725	-0.735	-0.742	-0.751	-0.759	-0.765	-0.771	-0.778	-0.784	-0.788	-0.791	-0.795	-0.798	-0.801	-0.804	-0.806	-0.808	-0.809	-0.809	-0.811	-0.811	-0.812	-0.811	-0.812	-0.811	-0.811	-0.812	-0.812	-0.811	-0.810	-0.811	-0.811	-0.811	-0.812	-0.811	-0.812	-0.814	-0.815	-0.818	-0.819	-0.821	-0.824	-0.828	-0.830	-0.834	-0.839	-0.842	-0.848	-0.852	-0.858	-0.862	-0.869	-0.875	-0.882	-0.888	-0.895	-0.902	-0.910	-0.918	-0.925	-0.934	-0.941	-0.950	-0.958	-0.965	-0.974	-0.981	-0.989	-0.996	-1.004	-1.011	-1.018	-1.025	-1.031	-1.038	-1.042	-1.049	-1.054	-1.059	-1.064	-1.066	-1.071	-1.075	-1.078	-1.080	-1.081	-1.082	-1.082	-1.084	-1.084	-1.082	-1.081	-1.080	-1.078	-1.075	-1.071	-1.069	-1.064	-1.060	-1.055	-1.049	-1.045	-1.038	-1.031	-1.025	-1.018	-1.009	-1.002	-0.994	-0.985	-0.978	-0.968	-0.959	-0.950	-0.941	-0.931	-0.922	-0.912	-0.904	-0.895	-0.885	-0.875	-0.868	-0.858	-0.849	-0.840	-0.831	-0.824	-0.816	-0.808	-0.800	-0.792	-0.788	-0.781	-0.774	-0.769	-0.765	-0.760	-0.758	-0.754	-0.751	-0.749	-0.748	-0.746	-0.746	-0.748	-0.749	-0.751	-0.754	-0.758	-0.761	-0.766	-0.772	-0.778	-0.785	-0.792	-0.801	-0.810	-0.819	-0.830	-0.840	-0.852	-0.865	-0.878	-0.890	-0.904	-0.919	-0.932	-0.949	-0.964	-0.980	-0.996	-1.011	-1.028	-1.044	-1.060	-1.078	-1.094	-1.110	-1.126	-1.142	-1.158	-1.174	-1.188	-1.201	-1.216	-1.229	-1.241	-1.254	-1.264	-1.275	-1.285	-1.294	-1.301	-1.309	-1.315	-1.320	-1.324	-1.326	-1.329	-1.329	-1.329	-1.326	-1.322	-1.319	-1.314	-1.306	-1.300	-1.290	-1.280	-1.269	-1.256	-1.242	-1.228	-1.214	-1.196	-1.179	-1.161	-1.141	-1.121	-1.100	-1.078	-1.056	-1.034	-1.009	-0.984	-0.959	-0.935	-0.909	-0.882	-0.856	-0.830	-0.804	-0.776	-0.750	-0.724	-0.696	-0.670	-0.644	-0.618	-0.591	-0.566	-0.541	-0.515	-0.491	-0.468	-0.444	-0.422	-0.400	-0.378	-0.356	-0.336	-0.316	-0.298	-0.278	-0.260	-0.244	-0.228	-0.211	-0.196	-0.181	-0.166	-0.154	-0.141	-0.129	-0.118	-0.106	-0.096	-0.085	-0.075	-0.066	-0.056	-0.048	-0.040	-0.031	-0.024	-0.015	-0.008	0.000	0.009	0.016	0.024	0.032	0.040	0.048	0.058	0.065	0.075	0.084	0.092	0.102	0.112	0.122	0.134	0.144	0.155	0.168	0.179	0.191	0.204	0.218	0.231	0.244	0.259	0.272	0.288	0.302	0.319	0.334	0.349	0.365	0.380	0.398	0.412	0.430	0.445	0.462	0.479	0.495	0.511	0.526	0.542	0.558	0.574	0.589	0.604	0.619	0.632	0.646	0.660	0.674	0.686	0.698	0.710	0.721	0.732	0.744	0.752	0.762	0.771	0.779	0.789	0.795	0.801	0.808	0.814	0.818	0.822	0.826	0.830	0.831	0.834	0.835	0.838	0.839	0.838	0.838	0.838	0.836	0.835	0.832	0.830	0.828	0.825	0.821	0.818	0.814	0.809	0.804	0.799	0.792	0.788	0.781	0.776	0.769	0.764	0.758	0.751	0.744	0.738	0.730	0.724	0.718	0.711	0.705	0.699	0.692	0.686	0.680	0.675	0.669	0.664	0.660	0.655	0.651	0.648	0.644	0.641	0.640	0.638	0.636	0.636	0.636	0.636	0.638	0.640	0.641	0.644	0.649	0.651	0.656	0.661	0.668	0.675	0.682	0.690	0.699	0.709	0.718	0.729	0.740	0.751	0.762	0.775	0.788	0.801	0.815	0.829	0.842	0.858	0.872	0.886	0.902	0.916	0.932	0.946	0.961	0.976	0.991	1.004	1.019	1.032	1.046	1.059	1.071	1.084	1.095	1.106	1.116	1.126	1.136	1.144	1.151	1.159	1.165	1.171	1.175	1.179	1.181	1.184	1.185	1.186	1.185	1.184	1.181	1.179	1.176	1.171	1.166	1.160	1.152	1.145	1.138	1.128	1.118	1.108	1.096	1.084	1.071	1.058	1.042	1.028	1.012	0.996	0.979	0.962	0.944	0.926	0.908	0.886	0.866	0.846	0.825	0.802	0.780	0.758	0.734	0.710	0.686	0.661	0.636	0.611	0.586	0.560	0.532	0.506	0.480	0.452	0.426	0.399	0.370	0.344	0.316	0.289	0.260	0.232	0.206	0.179	0.151	0.125	0.099	0.072	0.046	0.021	-0.004	-0.029	-0.052	-0.076	-0.098	-0.120	-0.141	-0.161	-0.182	-0.200	-0.219	-0.236	-0.252	-0.269	-0.284	-0.296	-0.309	-0.321	-0.332	-0.342	-0.351	-0.359	-0.366	-0.372	-0.379	-0.384	-0.388	-0.390	-0.392	-0.395	-0.395	-0.396	-0.396	-0.395	-0.395	-0.394	-0.391	-0.391	-0.388	-0.386	-0.384	-0.381	-0.380	-0.378	-0.376	-0.375	-0.374	-0.372	-0.374	-0.374	-0.374	-0.374	-0.376	-0.378	-0.380	-0.384	-0.386	-0.391	-0.396	-0.402	-0.409	-0.416	-0.424	-0.434	-0.442	-0.452	-0.464	-0.474	-0.488	-0.500	-0.512	-0.526	-0.540	-0.555	-0.570	-0.586	-0.602	-0.618	-0.634	-0.650	-0.668	-0.684	-0.700	-0.718	-0.735	-0.751	-0.768	-0.785	-0.801	-0.818	-0.834	-0.849	-0.864	-0.878	-0.892	-0.908	-0.920	-0.934	-0.945	-0.958	-0.969	-0.979	-0.989	-0.999	-1.006	-1.015	-1.022	-1.030	-1.038	-1.041	-1.048	-1.052	-1.058	-1.061	-1.064	-1.068	-1.069	-1.071	-1.072	-1.074	-1.074	-1.076	-1.076	-1.076	-1.076	-1.078	-1.076	-1.076	-1.076	-1.076	-1.078	-1.078	-1.078	-1.079	-1.080	-1.080	-1.082	-1.085	-1.086	-1.089	-1.092	-1.096	-1.100	-1.104	-1.108	-1.112	-1.118	-1.125	-1.130	-1.138	-1.145	-1.152	-1.161	-1.169	-1.178	-1.186	-1.196	-1.206	-1.216	-1.226	-1.235	-1.246	-1.256	-1.266	-1.278	-1.289	-1.300	-1.310	-1.321	-1.332	-1.342	-1.352	-1.362	-1.374	-1.382	-1.392	-1.401	-1.410	-1.419	-1.426	-1.434	-1.441	-1.449	-1.456	-1.462	-1.469	-1.475	-1.480	-1.484	-1.489	-1.492	-1.496	-1.499	-1.502	-1.505	-1.508	-1.510	-1.511	-1.514	-1.515	-1.516	-1.518	-1.519	-1.519	-1.520	-1.521	-1.521	-1.521	-1.521	-1.521	-1.522	-1.521	-1.521	-1.521	-1.521	-1.521	-1.520	-1.520	-1.520	-1.520	-1.519	-1.519	-1.518	-1.516	-1.516	-1.515	-1.514	-1.511	-1.510	-1.508	-1.505	-1.501	-1.499	-1.494	-1.490	-1.485	-1.479	-1.474	-1.468	-1.460	-1.452	-1.444	-1.435	-1.426	-1.416	-1.405	-1.394	-1.382	-1.370	-1.358	-1.342	-1.329	-1.315	-1.299	-1.284	-1.266	-1.250	-1.232	-1.215	-1.196	-1.179	-1.160	-1.141	-1.122	-1.104	-1.085	-1.065	-1.048	-1.029	-1.010	-0.991	-0.975	-0.958	-0.940	-0.924	-0.909	-0.892	-0.878	-0.864	-0.851	-0.836	-0.826	-0.814	-0.802	-0.794	-0.784	-0.776	-0.769	-0.761	-0.755	-0.750	-0.744	-0.740	-0.735	-0.732	-0.730	-0.729	-0.725	-0.724	-0.724	-0.724	-0.722	-0.722	-0.722	-0.722	-0.722	-0.721	-0.721	-0.721	-0.721	-0.720	-0.720	-0.718	-0.715	-0.714	-0.711	-0.708	-0.704	-0.700	-0.696	-0.690	-0.685	-0.679	-0.671	-0.662	-0.655	-0.646	-0.639	-0.629	-0.620	-0.609	-0.599	-0.589	-0.576	-0.566	-0.554	-0.542	-0.531	-0.520	-0.507	-0.496	-0.486	-0.475	-0.465	-0.455	-0.446	-0.438	-0.429	-0.421	-0.415	-0.410	-0.405	-0.401	-0.398	-0.398	-0.396	-0.396	-0.399	-0.400	-0.405	-0.410	-0.416	-0.424	-0.434	-0.444	-0.455	-0.466	-0.480	-0.495	-0.510	-0.528	-0.545	-0.565	-0.584	-0.605	-0.626	-0.649	-0.672	-0.696	-0.721	-0.746	-0.771	-0.798	-0.824	-0.849	-0.876	-0.902	-0.929	-0.955	-0.981	-1.008	-1.034	-1.058	-1.082	-1.109	-1.131	-1.154	-1.176	-1.199	-1.220	-1.239	-1.259	-1.276	-1.294	-1.310	-1.326	-1.341	-1.354	-1.365	-1.378	-1.388	-1.395	-1.402	-1.409	-1.412	-1.418	-1.419	-1.420	-1.420	-1.419	-1.416	-1.414	-1.409	-1.402	-1.396	-1.388	-1.379	-1.369	-1.358	-1.346	-1.332	-1.320	-1.305	-1.290	-1.274	-1.258	-1.241	-1.222	-1.204	-1.185	-1.166	-1.146	-1.125	-1.105	-1.084	-1.064	-1.042	-1.021	-1.001	-0.979	-0.958	-0.936	-0.916	-0.895	-0.874	-0.854	-0.832	-0.812	-0.792	-0.774	-0.755	-0.736	-0.718	-0.700	-0.682	-0.666	-0.650	-0.635	-0.619	-0.604	-0.589	-0.575	-0.561	-0.548	-0.535	-0.522	-0.511	-0.500	-0.489	-0.478	-0.468	-0.456	-0.446	-0.436	-0.426	-0.416	-0.408	-0.398	-0.388	-0.378	-0.368	-0.359	-0.349	-0.338	-0.328	-0.318	-0.306	-0.295	-0.282	-0.271	-0.259	-0.246	-0.232	-0.219	-0.205	-0.191	-0.176	-0.161	-0.146	-0.130	-0.115	-0.099	-0.082	-0.065	-0.048	-0.031	-0.012	0.005	0.022	0.040	0.059	0.076	0.092	0.110	0.128	0.142	0.160	0.176	0.191	0.205	0.219	0.234	0.245	0.259	0.269	0.280	0.289	0.298	0.305	0.311	0.318	0.321	0.325	0.328	0.328	0.328	0.328	0.326	0.322	0.320	0.315	0.309	0.301	0.294	0.285	0.276	0.265	0.255	0.244	0.231	0.218	0.205	0.191	0.176	0.162	0.148	0.132	0.118	0.101	0.086	0.071	0.056	0.041	0.026	0.011	-0.002	-0.016	-0.029	-0.042	-0.055	-0.068	-0.079	-0.090	-0.101	-0.111	-0.120	-0.130	-0.139	-0.146	-0.154	-0.160	-0.166	-0.171	-0.176	-0.181	-0.185	-0.188	-0.191	-0.194	-0.196	-0.198	-0.200	-0.201	-0.201	-0.202	-0.202	-0.202	-0.202	-0.202	-0.201	-0.201	-0.200	-0.199	-0.199	-0.198	-0.196	-0.196	-0.194	-0.192	-0.190	-0.189	-0.188	-0.186	-0.184	-0.182	-0.180	-0.179	-0.176	-0.172	-0.171	-0.169	-0.166	-0.164	-0.160	-0.158	-0.154	-0.150	-0.146	-0.142	-0.138	-0.134	-0.129	-0.122	-0.118	-0.114	-0.108	-0.102	-0.096	-0.090	-0.085	-0.078	-0.071	-0.065	-0.059	-0.051	-0.045	-0.040	-0.034	-0.028	-0.021	-0.018	-0.012	-0.008	-0.001	0.002	0.005	0.010	0.011	0.015	0.015	0.016	0.018	0.018	0.015	0.014	0.011	0.009	0.005	0.000	-0.005	-0.010	-0.018	-0.024	-0.034	-0.041	-0.050	-0.060	-0.071	-0.081	-0.094	-0.105	-0.118	-0.131	-0.145	-0.159	-0.172	-0.186	-0.201	-0.215	-0.230	-0.244	-0.258	-0.272	-0.286	-0.300	-0.314	-0.326	-0.339	-0.351	-0.364	-0.375	-0.385	-0.396	-0.406	-0.416	-0.425	-0.434	-0.441	-0.449	-0.455	-0.461	-0.466	-0.470	-0.475	-0.478	-0.481	-0.482	-0.484	-0.485	-0.485	-0.485	-0.485	-0.485	-0.482	-0.481	-0.479	-0.478	-0.475	-0.471	-0.469	-0.465	-0.461	-0.456	-0.452	-0.448	-0.442	-0.439	-0.432	-0.428	-0.421	-0.416	-0.410	-0.405	-0.399	-0.392	-0.386	-0.380	-0.374	-0.368	-0.361	-0.354	-0.348	-0.341	-0.334	-0.328	-0.320	-0.314	-0.306	-0.299	-0.292	-0.286	-0.279	-0.272	-0.265	-0.259	-0.250	-0.244	-0.238	-0.231	-0.225	-0.219	-0.212	-0.208	-0.202	-0.198	-0.192	-0.188	-0.184	-0.181	-0.178	-0.175	-0.172	-0.170	-0.170	-0.170	-0.170	-0.170	-0.171	-0.172	-0.175	-0.178	-0.181	-0.185	-0.190	-0.195	-0.201	-0.208	-0.214	-0.221	-0.229	-0.238	-0.245	-0.254	-0.264	-0.272	-0.281	-0.291	-0.300	-0.311	-0.320	-0.330	-0.339	-0.348	-0.356	-0.365	-0.374	-0.381	-0.389	-0.398	-0.402	-0.409	-0.414	-0.418	-0.422	-0.425	-0.428	-0.428	-0.429	-0.429	-0.428	-0.425	-0.424	-0.420	-0.415	-0.410	-0.404	-0.396	-0.390	-0.381	-0.372	-0.362	-0.352	-0.342	-0.332	-0.320	-0.309	-0.296	-0.284	-0.272	-0.260	-0.246	-0.234	-0.221	-0.209	-0.196	-0.182	-0.170	-0.159	-0.148	-0.136	-0.124	-0.112	-0.102	-0.092	-0.082	-0.074	-0.066	-0.058	-0.049	-0.041	-0.034	-0.028	-0.022	-0.015	-0.010	-0.005	0.000	0.005	0.010	0.014	0.019	0.022	0.026	0.031	0.035	0.039	0.044	0.049	0.052	0.058	0.064	0.070	0.076	0.082	0.090	0.098	0.106	0.115	0.124	0.134	0.145	0.156	0.169	0.180	0.194	0.208	0.222	0.236	0.252	0.270	0.285	0.302	0.321	0.340	0.359	0.379	0.399	0.419	0.440	0.460	0.482	0.505	0.526	0.548	0.570	0.592	0.614	0.636	0.659	0.681	0.702	0.724	0.745	0.765	0.786	0.806	0.826	0.846	0.864	0.882	0.899	0.916	0.932	0.948	0.962	0.976	0.989	1.000	1.012	1.021	1.030	1.040	1.046	1.052	1.059	1.064	1.068	1.069	1.070	1.071	1.071	1.069	1.066	1.064	1.059	1.054	1.048	1.041	1.032	1.024	1.014	1.004	0.994	0.981	0.969	0.955	0.941	0.926	0.910	0.895	0.878	0.861	0.844	0.825	0.806	0.786	0.766	0.746	0.726	0.706	0.685	0.664	0.641	0.620	0.598	0.574	0.551	0.529	0.505	0.482	0.459	0.435	0.411	0.388	0.362	0.340	0.315	0.290	0.265	0.241	0.216	0.190	0.165	0.140	0.115	0.089	0.064	0.039	0.014	-0.011	-0.038	-0.061	-0.086	-0.110	-0.135	-0.158	-0.182	-0.205	-0.229	-0.250	-0.272	-0.295	-0.316	-0.338	-0.358	-0.378	-0.398	-0.415	-0.434	-0.451	-0.468	-0.482	-0.498	-0.511	-0.525	-0.536	-0.548	-0.559	-0.569	-0.576	-0.582	-0.589	-0.595	-0.600	-0.602	-0.605	-0.606	-0.606	-0.605	-0.605	-0.602	-0.600	-0.595	-0.590	-0.585	-0.579	-0.571	-0.564	-0.556	-0.548	-0.539	-0.529	-0.519	-0.507	-0.498	-0.488	-0.478	-0.466	-0.455	-0.445	-0.434	-0.424	-0.414	-0.404	-0.395	-0.386	-0.378	-0.369	-0.362	-0.354	-0.349	-0.342	-0.336	-0.332	-0.329	-0.325	-0.322	-0.320	-0.319	-0.318	-0.318	-0.319	-0.320	-0.320	-0.322	-0.325	-0.328	-0.331	-0.335	-0.339	-0.342	-0.348	-0.352	-0.358	-0.362	-0.366	-0.371	-0.376	-0.381	-0.385	-0.390	-0.394	-0.398	-0.401	-0.404	-0.406	-0.410	-0.411	-0.414	-0.415	-0.415	-0.416	-0.415	-0.415	-0.414	-0.412	-0.410	-0.409	-0.405	-0.402	-0.399	-0.395	-0.392	-0.389	-0.384	-0.380	-0.376	-0.371	-0.368	-0.364	-0.360	-0.355	-0.351	-0.349	-0.345	-0.342	-0.340	-0.339	-0.338	-0.338	-0.336	-0.338	-0.338	-0.341	-0.344	-0.346	-0.351	-0.358	-0.364	-0.371	-0.380	-0.389	-0.399	-0.411	-0.424	-0.436	-0.451	-0.466	-0.482	-0.499	-0.518	-0.536	-0.556	-0.578	-0.600	-0.622	-0.646	-0.671	-0.696	-0.722	-0.750	-0.778	-0.805	-0.835	-0.864	-0.895	-0.925	-0.956	-0.988	-1.020	-1.052	-1.085	-1.119	-1.152	-1.185	-1.218	-1.252	-1.285	-1.319	-1.352	-1.386	-1.420	-1.452	-1.486	-1.519	-1.551	-1.584	-1.614	-1.645	-1.675	-1.705	-1.735	-1.762	-1.791	-1.819	-1.844	-1.870	-1.894	-1.916	-1.939	-1.960	-1.981	-2.000	-2.016	-2.034	-2.049	-2.062	-2.076	-2.088	-2.096	-2.105	-2.112	-2.119	-2.122	-2.125	-2.125	-2.126	-2.124	-2.120	-2.118	-2.110	-2.102	-2.095	-2.084	-2.072	-2.059	-2.046	-2.030	-2.014	-1.996	-1.978	-1.958	-1.938	-1.916	-1.894	-1.871	-1.848	-1.824	-1.800	-1.775	-1.751	-1.725	-1.700	-1.676	-1.650	-1.625	-1.601	-1.576	-1.552	-1.529	-1.505	-1.482	-1.461	-1.440	-1.420	-1.400	-1.382	-1.365	-1.348	-1.334	-1.319	-1.305	-1.292	-1.281	-1.271	-1.262	-1.255	-1.249	-1.242	-1.238	-1.234	-1.232	-1.231	-1.230	-1.229	-1.231	-1.232	-1.235	-1.238	-1.241	-1.244	-1.248	-1.252	-1.258	-1.261	-1.266	-1.272	-1.278	-1.281	-1.286	-1.290	-1.295	-1.298	-1.300	-1.304	-1.306	-1.306	-1.308	-1.308	-1.308	-1.306	-1.305	-1.304	-1.300	-1.296	-1.291	-1.285	-1.279	-1.272	-1.265	-1.256	-1.249	-1.239	-1.230	-1.219	-1.209	-1.199	-1.189	-1.176	-1.165	-1.155	-1.142	-1.131	-1.120	-1.110	-1.100	-1.089	-1.079	-1.070	-1.061	-1.054	-1.046	-1.039	-1.034	-1.029	-1.024	-1.021	-1.019	-1.018	-1.018	-1.016	-1.019	-1.021	-1.025	-1.030	-1.035	-1.042	-1.049	-1.058	-1.066	-1.078	-1.089	-1.100	-1.112	-1.126	-1.141	-1.155	-1.170	-1.185	-1.201	-1.218	-1.234	-1.251	-1.268	-1.285	-1.302	-1.319	-1.336	-1.352	-1.370	-1.386	-1.404	-1.419	-1.435	-1.451	-1.465	-1.481	-1.495	-1.508	-1.522	-1.535	-1.546	-1.559	-1.569	-1.580	-1.590	-1.600	-1.608	-1.618	-1.625	-1.632	-1.639	-1.646	-1.652	-1.658	-1.664	-1.669	-1.672	-1.678	-1.681	-1.685	-1.689	-1.690	-1.694	-1.696	-1.698	-1.700	-1.701	-1.702	-1.704	-1.704	-1.704	-1.705	-1.705	-1.705	-1.705	-1.702	-1.701	-1.700	-1.696	-1.695	-1.692	-1.689	-1.684	-1.680	-1.675	-1.670	-1.665	-1.658	-1.650	-1.642	-1.634	-1.625	-1.614	-1.605	-1.592	-1.580	-1.568	-1.554	-1.540	-1.525	-1.509	-1.491	-1.474	-1.455	-1.435	-1.416	-1.394	-1.374	-1.351	-1.328	-1.304	-1.280	-1.256	-1.230	-1.205	-1.179	-1.151	-1.124	-1.098	-1.070	-1.041	-1.014	-0.985	-0.958	-0.930	-0.901	-0.872	-0.845	-0.818	-0.790	-0.762	-0.735	-0.709	-0.682	-0.656	-0.631	-0.606	-0.582	-0.559	-0.536	-0.514	-0.494	-0.471	-0.451	-0.432	-0.412	-0.396	-0.379	-0.361	-0.345	-0.330	-0.316	-0.302	-0.289	-0.276	-0.264	-0.252	-0.241	-0.231	-0.221	-0.212	-0.204	-0.195	-0.188	-0.180	-0.172	-0.165	-0.158	-0.151	-0.145	-0.139	-0.132	-0.126	-0.120	-0.115	-0.108	-0.102	-0.098	-0.091	-0.085	-0.079	-0.072	-0.066	-0.060	-0.054	-0.048	-0.041	-0.035	-0.029	-0.022	-0.016	-0.010	-0.004	0.002	0.010	0.016	0.022	0.029	0.035	0.042	0.049	0.056	0.061	0.068	0.074	0.080	0.086	0.092	0.098	0.104	0.110	0.116	0.120	0.125	0.130	0.135	0.140	0.146	0.150	0.155	0.159	0.164	0.168	0.172	0.176	0.181	0.186	0.190	0.194	0.199	0.201	0.206	0.211	0.215	0.219	0.224	0.228	0.232	0.238	0.241	0.246	0.250	0.256	0.260	0.265	0.270	0.276	0.280	0.285	0.291	0.296	0.301	0.306	0.312	0.318	0.324	0.329	0.334	0.340	0.346	0.351	0.356	0.361	0.366	0.371	0.378	0.381	0.386	0.391	0.396	0.401	0.405	0.410	0.414	0.418	0.421	0.428	0.430	0.434	0.438	0.442	0.446	0.449	0.452	0.456	0.460	0.462	0.466	0.469	0.472	0.475	0.479	0.481	0.484	0.488	0.490	0.494	0.495	0.499	0.501	0.504	0.505	0.509	0.510	0.514	0.515	0.516	0.518	0.520	0.521	0.521	0.522	0.522	0.522	0.522	0.522	0.521	0.519	0.518	0.516	0.512	0.509	0.505	0.500	0.494	0.489	0.482	0.475	0.468	0.459	0.449	0.439	0.429	0.418	0.406	0.392	0.380	0.366	0.351	0.336	0.320	0.304	0.286	0.268	0.249	0.230	0.210	0.190	0.170	0.149	0.128	0.104	0.081	0.060	0.036	0.012	-0.011	-0.035	-0.059	-0.082	-0.106	-0.130	-0.155	-0.179	-0.202	-0.226	-0.250	-0.274	-0.298	-0.321	-0.344	-0.368	-0.390	-0.412	-0.434	-0.456	-0.478	-0.498	-0.519	-0.539	-0.558	-0.576	-0.596	-0.614	-0.631	-0.648	-0.665	-0.680	-0.696	-0.710	-0.725	-0.738	-0.751	-0.764	-0.776	-0.788	-0.798	-0.809	-0.818	-0.828	-0.836	-0.844	-0.851	-0.859	-0.865	-0.871	-0.876	-0.881	-0.885	-0.889	-0.894	-0.896	-0.899	-0.901	-0.902	-0.905	-0.908	-0.906	-0.908	-0.908	-0.909	-0.908	-0.909	-0.908	-0.906	-0.906	-0.905	-0.905	-0.904	-0.902	-0.901	-0.900	-0.900	-0.899	-0.899	-0.898	-0.899	-0.898	-0.898	-0.899	-0.900	-0.900	-0.901	-0.904	-0.906	-0.909	-0.912	-0.915	-0.919	-0.925	-0.930	-0.935	-0.942	-0.948	-0.955	-0.964	-0.971	-0.981	-0.990	-1.000	-1.010	-1.021	-1.032	-1.045	-1.058	-1.070	-1.084	-1.098	-1.111	-1.126	-1.141	-1.156	-1.170	-1.186	-1.201	-1.218	-1.235	-1.250	-1.266	-1.281	-1.298	-1.314	-1.329	-1.345	-1.360	-1.375	-1.390	-1.405	-1.418	-1.431	-1.444	-1.456	-1.469	-1.480	-1.491	-1.501	-1.511	-1.520	-1.528	-1.536	-1.542	-1.550	-1.555	-1.560	-1.564	-1.568	-1.570	-1.572	-1.576	-1.576	-1.576	-1.576	-1.575	-1.575	-1.572	-1.570	-1.569	-1.565	-1.561	-1.559	-1.555	-1.551	-1.548	-1.544	-1.539	-1.534	-1.530	-1.528	-1.524	-1.519	-1.516	-1.514	-1.511	-1.509	-1.508	-1.506	-1.506	-1.506	-1.506	-1.508	-1.510	-1.512	-1.516	-1.519	-1.525	-1.531	-1.536	-1.544	-1.551	-1.560	-1.569	-1.579	-1.589	-1.601	-1.612	-1.625	-1.638	-1.651	-1.666	-1.680	-1.694	-1.710	-1.724	-1.740	-1.755	-1.771	-1.786	-1.802	-1.816	-1.832	-1.846	-1.861	-1.875	-1.889	-1.901	-1.914	-1.925	-1.936	-1.946	-1.955	-1.964	-1.971	-1.979	-1.984	-1.989	-1.992	-1.994	-1.995	-1.995	-1.994	-1.991	-1.988	-1.982	-1.976	-1.969	-1.960	-1.951	-1.940	-1.929	-1.915	-1.901	-1.886	-1.870	-1.852	-1.836	-1.816	-1.798	-1.778	-1.756	-1.735	-1.714	-1.690	-1.668	-1.644	-1.621	-1.598	-1.572	-1.549	-1.525	-1.501	-1.478	-1.452	-1.430	-1.406	-1.384	-1.361	-1.341	-1.320	-1.300	-1.280	-1.261	-1.244	-1.226	-1.210	-1.194	-1.179	-1.165	-1.151	-1.140	-1.129	-1.119	-1.110	-1.102	-1.095	-1.089	-1.082	-1.079	-1.075	-1.072	-1.070	-1.069	-1.070	-1.070	-1.071	-1.074	-1.075	-1.079	-1.082	-1.086	-1.090	-1.095	-1.100	-1.105	-1.111	-1.116	-1.121	-1.126	-1.132	-1.138	-1.142	-1.148	-1.152	-1.158	-1.161	-1.164	-1.168	-1.170	-1.171	-1.174	-1.174	-1.175	-1.174	-1.172	-1.171	-1.168	-1.164	-1.160	-1.155	-1.150	-1.142	-1.135	-1.128	-1.118	-1.108	-1.098	-1.085	-1.074	-1.060	-1.046	-1.030	-1.015	-0.999	-0.981	-0.964	-0.946	-0.928	-0.908	-0.888	-0.868	-0.846	-0.825	-0.804	-0.781	-0.759	-0.738	-0.714	-0.692	-0.670	-0.646	-0.624	-0.601	-0.578	-0.555	-0.532	-0.510	-0.490	-0.468	-0.446	-0.425	-0.405	-0.385	-0.366	-0.349	-0.330	-0.312	-0.298	-0.281	-0.266	-0.251	-0.238	-0.225	-0.214	-0.204	-0.194	-0.184	-0.176	-0.169	-0.162	-0.156	-0.152	-0.149	-0.146	-0.144	-0.142	-0.144	-0.142	-0.145	-0.148	-0.150	-0.155	-0.159	-0.165	-0.171	-0.178	-0.185	-0.192	-0.200	-0.209	-0.219	-0.229	-0.239	-0.249	-0.259	-0.271	-0.281	-0.292	-0.304	-0.316	-0.328	-0.340	-0.351	-0.364	-0.376	-0.388	-0.399	-0.410	-0.421	-0.432	-0.444	-0.454	-0.464	-0.474	-0.484	-0.491	-0.501	-0.509	-0.516	-0.524	-0.530	-0.536	-0.541	-0.545	-0.549	-0.552	-0.556	-0.556	-0.559	-0.559	-0.559	-0.558	-0.555	-0.554	-0.550	-0.545	-0.541	-0.535	-0.529	-0.521	-0.514	-0.504	-0.494	-0.484	-0.472	-0.460	-0.448	-0.432	-0.419	-0.405	-0.389	-0.372	-0.354	-0.336	-0.318	-0.298	-0.280	-0.259	-0.239	-0.218	-0.196	-0.174	-0.152	-0.129	-0.108	-0.084	-0.061	-0.039	-0.016	0.006	0.030	0.052	0.074	0.098	0.119	0.140	0.161	0.182	0.202	0.222	0.242	0.261	0.279	0.296	0.312	0.328	0.344	0.358	0.370	0.384	0.395	0.406	0.415	0.424	0.432	0.439	0.445	0.451	0.455	0.459	0.460	0.462	0.464	0.464	0.462	0.462	0.460	0.458	0.454	0.450	0.446	0.441	0.435	0.431	0.425	0.420	0.414	0.408	0.402	0.396	0.390	0.384	0.378	0.372	0.368	0.362	0.358	0.354	0.350	0.348	0.345	0.342	0.341	0.340	0.340	0.340	0.340	0.341	0.345	0.348	0.351	0.356	0.361	0.366	0.374	0.380	0.389	0.398	0.405	0.415	0.425	0.436	0.446	0.458	0.469	0.481	0.492	0.504	0.518	0.530	0.541	0.555	0.568	0.579	0.591	0.602	0.615	0.626	0.638	0.649	0.660	0.670	0.679	0.689	0.699	0.706	0.715	0.722	0.730	0.735	0.741	0.746	0.752	0.756	0.760	0.762	0.765	0.768	0.769	0.770	0.772	0.772	0.771	0.771	0.771	0.770	0.769	0.768	0.766	0.764	0.762	0.761	0.759	0.758	0.755	0.754	0.752	0.751	0.749	0.749	0.748	0.746	0.748	0.748	0.748	0.749	0.750	0.752	0.754	0.756	0.759	0.762	0.766	0.771	0.776	0.781	0.788	0.794	0.800	0.808	0.815	0.822	0.831	0.840	0.849	0.859	0.868	0.878	0.888	0.898	0.908	0.919	0.929	0.939	0.950	0.959	0.969	0.980	0.990	0.999	1.010	1.019	1.028	1.035	1.044	1.050	1.058	1.065	1.069	1.075	1.080	1.084	1.085	1.089	1.090	1.090	1.090	1.090	1.088	1.085	1.081	1.076	1.071	1.064	1.058	1.049	1.039	1.028	1.016	1.005	0.991	0.978	0.962	0.946	0.928	0.910	0.891	0.871	0.850	0.829	0.806	0.784	0.760	0.736	0.711	0.686	0.660	0.634	0.608	0.580	0.552	0.526	0.498	0.470	0.442	0.415	0.388	0.360	0.332	0.305	0.280	0.252	0.228	0.202	0.179	0.154	0.131	0.108	0.085	0.065	0.044	0.025	0.006	-0.011	-0.028	-0.044	-0.059	-0.072	-0.086	-0.099	-0.109	-0.120	-0.129	-0.138	-0.145	-0.152	-0.158	-0.164	-0.168	-0.171	-0.175	-0.176	-0.179	-0.179	-0.180	-0.179	-0.179	-0.178	-0.176	-0.175	-0.172	-0.170	-0.168	-0.165	-0.162	-0.159	-0.156	-0.154	-0.151	-0.148	-0.146	-0.144	-0.141	-0.139	-0.136	-0.136	-0.134	-0.134	-0.132	-0.134	-0.134	-0.134	-0.135	-0.136	-0.140	-0.141	-0.145	-0.149	-0.152	-0.158	-0.161	-0.166	-0.172	-0.180	-0.186	-0.194	-0.201	-0.210	-0.219	-0.228	-0.238	-0.248	-0.259	-0.270	-0.282	-0.295	-0.308	-0.320	-0.334	-0.346	-0.361	-0.375	-0.390	-0.405	-0.420	-0.435	-0.452	-0.468	-0.482	-0.499	-0.516	-0.532	-0.550	-0.566	-0.584	-0.600	-0.616	-0.632	-0.649	-0.665	-0.681	-0.698	-0.712	-0.728	-0.744	-0.759	-0.772	-0.786	-0.800	-0.812	-0.826	-0.839	-0.849	-0.861	-0.871	-0.881	-0.890	-0.900	-0.908	-0.914	-0.921	-0.928	-0.932	-0.938	-0.941	-0.944	-0.948	-0.949	-0.950	-0.951	-0.952	-0.951	-0.951	-0.950	-0.949	-0.946	-0.944	-0.941	-0.939	-0.934	-0.931	-0.928	-0.924	-0.920	-0.915	-0.911	-0.908	-0.904	-0.900	-0.896	-0.891	-0.888	-0.885	-0.882	-0.879	-0.876	-0.874	-0.872	-0.870	-0.870	-0.870	-0.869	-0.870	-0.871	-0.872	-0.875	-0.878	-0.880	-0.884	-0.888	-0.892	-0.896	-0.901	-0.908	-0.912	-0.920	-0.926	-0.934	-0.941	-0.949	-0.956	-0.962	-0.971	-0.980	-0.988	-0.995	-1.004	-1.012	-1.020	-1.028	-1.036	-1.044	-1.051	-1.058	-1.066	-1.072	-1.080	-1.086	-1.092	-1.098	-1.102	-1.109	-1.112	-1.116	-1.120	-1.124	-1.128	-1.129	-1.131	-1.132	-1.134	-1.134	-1.134	-1.132	-1.132	-1.130	-1.128	-1.126	-1.122	-1.120	-1.115	-1.112	-1.108	-1.101	-1.098	-1.091	-1.085	-1.079	-1.072	-1.064	-1.058	-1.050	-1.041	-1.034	-1.025	-1.018	-1.009	-1.000	-0.991	-0.984	-0.974	-0.965	-0.958	-0.948	-0.940	-0.931	-0.924	-0.915	-0.908	-0.899	-0.892	-0.886	-0.880	-0.874	-0.868	-0.862	-0.858	-0.855	-0.850	-0.848	-0.846	-0.844	-0.842	-0.842	-0.841	-0.842	-0.845	-0.846	-0.849	-0.854	-0.858	-0.862	-0.868	-0.874	-0.882	-0.890	-0.898	-0.908	-0.918	-0.928	-0.940	-0.950	-0.962	-0.976	-0.989	-1.002	-1.016	-1.030	-1.045	-1.060	-1.075	-1.090	-1.106	-1.121	-1.136	-1.152	-1.168	-1.182	-1.198	-1.211	-1.226	-1.240	-1.252	-1.266	-1.278	-1.290	-1.300	-1.311	-1.321	-1.329	-1.336	-1.344	-1.350	-1.354	-1.359	-1.361	-1.364	-1.365	-1.364	-1.364	-1.361	-1.358	-1.354	-1.348	-1.340	-1.332	-1.324	-1.314	-1.302	-1.291	-1.279	-1.265	-1.250	-1.235	-1.218	-1.201	-1.182	-1.165	-1.144	-1.124	-1.104	-1.082	-1.061	-1.039	-1.016	-0.992	-0.971	-0.946	-0.924	-0.900	-0.876	-0.852	-0.829	-0.806	-0.782	-0.760	-0.738	-0.714	-0.691	-0.669	-0.648	-0.625	-0.604	-0.584	-0.564	-0.542	-0.525	-0.506	-0.488	-0.469	-0.452	-0.436	-0.420	-0.405	-0.390	-0.375	-0.361	-0.349	-0.336	-0.325	-0.312	-0.301	-0.291	-0.281	-0.271	-0.261	-0.252	-0.244	-0.235	-0.229	-0.220	-0.212	-0.204	-0.198	-0.191	-0.182	-0.176	-0.169	-0.162	-0.155	-0.148	-0.140	-0.132	-0.125	-0.118	-0.109	-0.102	-0.094	-0.085	-0.076	-0.068	-0.059	-0.049	-0.040	-0.029	-0.020	-0.009	0.002	0.012	0.024	0.035	0.048	0.060	0.071	0.084	0.098	0.110	0.124	0.136	0.150	0.165	0.178	0.192	0.206	0.220	0.235	0.249	0.264	0.278	0.292	0.306	0.320	0.335	0.349	0.361	0.376	0.390	0.404	0.416	0.429	0.442	0.455	0.466	0.479	0.491	0.502	0.514	0.525	0.536	0.548	0.558	0.568	0.576	0.585	0.594	0.602	0.611	0.618	0.626	0.632	0.639	0.646	0.651	0.658	0.662	0.666	0.671	0.676	0.680	0.682	0.685	0.688	0.690	0.692	0.694	0.696	0.696	0.698	0.698	0.698	0.696	0.696	0.695	0.692	0.691	0.690	0.688	0.685	0.684	0.680	0.678	0.675	0.671	0.668	0.664	0.661	0.658	0.654	0.651	0.648	0.644	0.641	0.636	0.634	0.631	0.629	0.628	0.625	0.624	0.622	0.622	0.622	0.622	0.624	0.625	0.628	0.630	0.634	0.636	0.641	0.646	0.652	0.658	0.665	0.671	0.679	0.688	0.696	0.706	0.716	0.726	0.738	0.750	0.761	0.774	0.785	0.798	0.811	0.824	0.838	0.851	0.865	0.878	0.890	0.905	0.918	0.930	0.941	0.955	0.966	0.978	0.989	0.998	1.009	1.018	1.026	1.034	1.041	1.048	1.054	1.058	1.062	1.066	1.068	1.070	1.070	1.070	1.068	1.065	1.062	1.059	1.054	1.049	1.042	1.034	1.028	1.018	1.008	0.998	0.988	0.975	0.962	0.949	0.935	0.921	0.905	0.890	0.872	0.856	0.839	0.820	0.801	0.782	0.762	0.742	0.722	0.701	0.680	0.659	0.636	0.614	0.591	0.568	0.544	0.520	0.496	0.471	0.446	0.421	0.396	0.370	0.344	0.319	0.292	0.265	0.238	0.210	0.184	0.155	0.128	0.100	0.072	0.045	0.016	-0.011	-0.039	-0.066	-0.094	-0.121	-0.149	-0.176	-0.204	-0.230	-0.258	-0.282	-0.309	-0.335	-0.360	-0.385	-0.409	-0.432	-0.456	-0.479	-0.500	-0.521	-0.541	-0.560	-0.579	-0.598	-0.615	-0.632	-0.646	-0.661	-0.675	-0.689	-0.701	-0.712	-0.724	-0.732	-0.741	-0.750	-0.756	-0.762	-0.769	-0.772	-0.778	-0.781	-0.784	-0.786	-0.789	-0.790	-0.791	-0.791	-0.792	-0.792	-0.792	-0.791	-0.791	-0.791	-0.791	-0.790	-0.791	-0.790	-0.791	-0.791	-0.791	-0.794	-0.794	-0.798	-0.799	-0.801	-0.805	-0.809	-0.812	-0.818	-0.822	-0.829	-0.836	-0.844	-0.851	-0.859	-0.869	-0.879	-0.888	-0.900	-0.910	-0.922	-0.935	-0.948	-0.960	-0.972	-0.986	-1.000	-1.014	-1.029	-1.042	-1.056	-1.071	-1.085	-1.100	-1.115	-1.130	-1.144	-1.159	-1.172	-1.186	-1.200	-1.211	-1.224	-1.236	-1.248	-1.260	-1.270	-1.280	-1.290	-1.299	-1.306	-1.315	-1.322	-1.329	-1.335	-1.340	-1.345	-1.350	-1.354	-1.358	-1.360	-1.364	-1.365	-1.366	-1.369	-1.370	-1.370	-1.370	-1.370	-1.370	-1.370	-1.370	-1.369	-1.368	-1.369	-1.368	-1.368	-1.366	-1.366	-1.368	-1.368	-1.369	-1.370	-1.371	-1.374	-1.376	-1.378	-1.381	-1.385	-1.389	-1.394	-1.399	-1.404	-1.410	-1.418	-1.424	-1.431	-1.440	-1.446	-1.455	-1.465	-1.474	-1.484	-1.495	-1.505	-1.515	-1.528	-1.539	-1.549	-1.560	-1.572	-1.584	-1.595	-1.608	-1.619	-1.631	-1.644	-1.655	-1.666	-1.678	-1.689	-1.700	-1.711	-1.721	-1.732	-1.742	-1.752	-1.762	-1.771	-1.780	-1.790	-1.799	-1.808	-1.815	-1.824	-1.831	-1.839	-1.846	-1.854	-1.861	-1.868	-1.872	-1.880	-1.886	-1.892	-1.899	-1.904	-1.911	-1.915	-1.921	-1.926	-1.931	-1.938	-1.942	-1.946	-1.951	-1.955	-1.959	-1.964	-1.966	-1.971	-1.974	-1.978	-1.980	-1.982	-1.984	-1.986	-1.986	-1.989	-1.989	-1.989	-1.988	-1.986	-1.985	-1.982	-1.980	-1.976	-1.972	-1.968	-1.961	-1.955	-1.948	-1.940	-1.930	-1.920	-1.909	-1.898	-1.886	-1.872	-1.858	-1.844	-1.828	-1.811	-1.794	-1.776	-1.758	-1.738	-1.718	-1.698	-1.675	-1.655	-1.632	-1.609	-1.588	-1.562	-1.540	-1.516	-1.492	-1.469	-1.444	-1.420	-1.396	-1.372	-1.349	-1.325	-1.302	-1.280	-1.258	-1.238	-1.216	-1.196	-1.176	-1.158	-1.139	-1.121	-1.105	-1.090	-1.075	-1.061	-1.048	-1.034	-1.024	-1.012	-1.002	-0.992	-0.985	-0.976	-0.969	-0.961	-0.956	-0.951	-0.945	-0.941	-0.936	-0.932	-0.929	-0.925	-0.921	-0.918	-0.915	-0.911	-0.908	-0.904	-0.899	-0.895	-0.890	-0.885	-0.879	-0.874	-0.866	-0.860	-0.851	-0.842	-0.834	-0.824	-0.814	-0.802	-0.790	-0.778	-0.765	-0.750	-0.735	-0.720	-0.704	-0.686	-0.670	-0.654	-0.635	-0.616	-0.599	-0.580	-0.561	-0.541	-0.522	-0.504	-0.485	-0.466	-0.448	-0.429	-0.410	-0.392	-0.376	-0.359	-0.344	-0.330	-0.316	-0.302	-0.291	-0.280	-0.270	-0.261	-0.252	-0.248	-0.242	-0.239	-0.236	-0.235	-0.236	-0.238	-0.241	-0.246	-0.251	-0.258	-0.268	-0.278	-0.288	-0.300	-0.315	-0.330	-0.346	-0.364	-0.382	-0.401	-0.422	-0.444	-0.466	-0.491	-0.514	-0.540	-0.565	-0.590	-0.616	-0.644	-0.670	-0.696	-0.725	-0.751	-0.779	-0.805	-0.832	-0.859	-0.885	-0.910	-0.935	-0.960	-0.985	-1.009	-1.031	-1.052	-1.074	-1.094	-1.114	-1.131	-1.149	-1.166	-1.182	-1.196	-1.209	-1.220	-1.232	-1.241	-1.250	-1.256	-1.262	-1.266	-1.271	-1.272	-1.274	-1.272	-1.271	-1.270	-1.266	-1.261	-1.255	-1.248	-1.240	-1.230	-1.220	-1.209	-1.198	-1.185	-1.170	-1.156	-1.141	-1.125	-1.110	-1.092	-1.074	-1.056	-1.039	-1.020	-1.000	-0.981	-0.962	-0.942	-0.922	-0.904	-0.884	-0.865	-0.846	-0.828	-0.808	-0.790	-0.771	-0.754	-0.736	-0.720	-0.704	-0.688	-0.672	-0.659	-0.645	-0.630	-0.619	-0.606	-0.595	-0.584	-0.575	-0.565	-0.558	-0.549	-0.542	-0.536	-0.530	-0.525	-0.520	-0.516	-0.514	-0.511	-0.509	-0.507	-0.505	-0.505	-0.504	-0.504	-0.504	-0.504	-0.504	-0.504	-0.505	-0.504	-0.504	-0.505	-0.504	-0.504	-0.502	-0.501	-0.499	-0.496	-0.495	-0.491	-0.489	-0.485	-0.479	-0.475	-0.469	-0.464	-0.456	-0.449	-0.440	-0.432	-0.422	-0.412	-0.402	-0.391	-0.380	-0.368	-0.355	-0.341	-0.329	-0.315	-0.301	-0.286	-0.272	-0.259	-0.244	-0.229	-0.215	-0.200	-0.186	-0.172	-0.160	-0.146	-0.134	-0.122	-0.111	-0.101	-0.091	-0.081	-0.072	-0.065	-0.059	-0.052	-0.048	-0.044	-0.040	-0.038	-0.036	-0.036	-0.036	-0.039	-0.042	-0.045	-0.050	-0.055	-0.062	-0.070	-0.078	-0.088	-0.096	-0.108	-0.119	-0.130	-0.142	-0.156	-0.169	-0.182	-0.196	-0.210	-0.226	-0.240	-0.254	-0.269	-0.284	-0.299	-0.312	-0.328	-0.341	-0.355	-0.369	-0.381	-0.395	-0.406	-0.419	-0.430	-0.441	-0.452	-0.461	-0.472	-0.480	-0.489	-0.496	-0.504	-0.510	-0.516	-0.522	-0.528	-0.532	-0.538	-0.541	-0.544	-0.548	-0.550	-0.551	-0.554	-0.555	-0.556	-0.556	-0.559	-0.559	-0.559	-0.559	-0.558	-0.558	-0.556	-0.555	-0.554	-0.552	-0.551	-0.550	-0.549	-0.548	-0.544	-0.541	-0.539	-0.538	-0.534	-0.531	-0.528	-0.525	-0.521	-0.516	-0.514	-0.507	-0.504	-0.500	-0.494	-0.489	-0.482	-0.478	-0.470	-0.465	-0.458	-0.450	-0.442	-0.434	-0.426	-0.419	-0.410	-0.401	-0.392	-0.382	-0.374	-0.364	-0.355	-0.346	-0.336	-0.328	-0.318	-0.309	-0.300	-0.292	-0.284	-0.275	-0.268	-0.260	-0.254	-0.248	-0.242	-0.236	-0.231	-0.229	-0.225	-0.222	-0.221	-0.220	-0.220	-0.220	-0.222	-0.224	-0.228	-0.231	-0.235	-0.241	-0.248	-0.254	-0.262	-0.271	-0.280	-0.290	-0.300	-0.312	-0.324	-0.336	-0.349	-0.362	-0.375	-0.390	-0.404	-0.418	-0.432	-0.448	-0.462	-0.478	-0.491	-0.506	-0.520	-0.535	-0.549	-0.561	-0.575	-0.588	-0.600	-0.612	-0.625	-0.635	-0.645	-0.656	-0.665	-0.674	-0.682	-0.689	-0.696	-0.702	-0.708	-0.712	-0.716	-0.720	-0.722	-0.726	-0.728	-0.729	-0.729	-0.729	-0.729	-0.728	-0.726	-0.724	-0.721	-0.719	-0.715	-0.711	-0.708	-0.701	-0.698	-0.691	-0.686	-0.680	-0.672	-0.668	-0.660	-0.652	-0.645	-0.639	-0.630	-0.622	-0.614	-0.606	-0.598	-0.590	-0.581	-0.572	-0.564	-0.555	-0.546	-0.536	-0.529	-0.520	-0.510	-0.501	-0.492	-0.484	-0.474	-0.465	-0.456	-0.448	-0.439	-0.430	-0.422	-0.415	-0.406	-0.399	-0.392	-0.385	-0.379	-0.372	-0.366	-0.360	-0.355	-0.350	-0.346	-0.341	-0.338	-0.335	-0.332	-0.330	-0.330	-0.329	-0.328	-0.328	-0.328	-0.329	-0.330	-0.332	-0.335	-0.338	-0.341	-0.345	-0.349	-0.352	-0.359	-0.364	-0.369	-0.375	-0.381	-0.386	-0.392	-0.399	-0.405	-0.410	-0.416	-0.424	-0.429	-0.434	-0.439	-0.445	-0.449	-0.452	-0.456	-0.459	-0.462	-0.464	-0.466	-0.466	-0.468	-0.466	-0.466	-0.464	-0.462	-0.459	-0.455	-0.451	-0.446	-0.440	-0.434	-0.426	-0.419	-0.411	-0.402	-0.394	-0.384	-0.374	-0.362	-0.354	-0.342	-0.331	-0.320	-0.308	-0.296	-0.284	-0.272	-0.261	-0.250	-0.239	-0.228	-0.218	-0.206	-0.196	-0.186	-0.176	-0.168	-0.159	-0.150	-0.141	-0.134	-0.128	-0.120	-0.114	-0.108	-0.102	-0.098	-0.091	-0.088	-0.084	-0.079	-0.075	-0.072	-0.070	-0.066	-0.062	-0.060	-0.058	-0.055	-0.052	-0.049	-0.046	-0.042	-0.039	-0.035	-0.031	-0.026	-0.021	-0.014	-0.008	-0.001	0.006	0.015	0.024	0.034	0.044	0.055	0.068	0.080	0.092	0.108	0.121	0.138	0.155	0.172	0.190	0.209	0.229	0.249	0.270	0.291	0.314	0.336	0.359	0.384	0.406	0.432	0.456	0.481	0.506	0.532	0.558	0.584	0.609	0.635	0.660	0.685	0.710	0.735	0.760	0.785	0.809	0.832	0.855	0.878	0.899	0.920	0.940	0.960	0.979	0.998	1.015	1.031	1.048	1.061	1.075	1.089	1.100	1.111	1.121	1.131	1.139	1.145	1.152	1.159	1.162	1.165	1.168	1.169	1.170	1.170	1.169	1.168	1.164	1.160	1.156	1.152	1.146	1.140	1.132	1.125	1.116	1.106	1.098	1.086	1.076	1.065	1.051	1.039	1.026	1.011	0.998	0.984	0.968	0.952	0.935	0.919	0.901	0.884	0.865	0.848	0.829	0.809	0.789	0.769	0.749	0.728	0.706	0.684	0.661	0.639	0.616	0.591	0.568	0.542	0.518	0.492	0.468	0.441	0.415	0.388	0.361	0.334	0.305	0.278	0.251	0.224	0.195	0.169	0.141	0.112	0.085	0.059	0.032	0.005	-0.021	-0.046	-0.072	-0.098	-0.122	-0.145	-0.169	-0.192	-0.214	-0.235	-0.254	-0.274	-0.292	-0.310	-0.325	-0.341	-0.354	-0.368	-0.378	-0.389	-0.398	-0.405	-0.411	-0.418	-0.422	-0.425	-0.426	-0.428	-0.428	-0.425	-0.422	-0.419	-0.414	-0.409	-0.401	-0.395	-0.388	-0.379	-0.370	-0.359	-0.349	-0.339	-0.329	-0.316	-0.305	-0.294	-0.284	-0.271	-0.261	-0.251	-0.240	-0.230	-0.221	-0.212	-0.204	-0.195	-0.189	-0.182	-0.179	-0.174	-0.169	-0.168	-0.165	-0.165	-0.164	-0.166	-0.168	-0.171	-0.175	-0.179	-0.185	-0.192	-0.199	-0.208	-0.216	-0.226	-0.236	-0.246	-0.258	-0.269	-0.280	-0.292	-0.305	-0.318	-0.330	-0.342	-0.355	-0.368	-0.380	-0.392	-0.402	-0.415	-0.426	-0.436	-0.445	-0.455	-0.464	-0.471	-0.478	-0.484	-0.490	-0.495	-0.498	-0.501	-0.504	-0.505	-0.505	-0.506	-0.505	-0.505	-0.502	-0.500	-0.496	-0.492	-0.489	-0.485	-0.479	-0.474	-0.468	-0.461	-0.456	-0.450	-0.444	-0.438	-0.432	-0.426	-0.420	-0.415	-0.410	-0.404	-0.400	-0.398	-0.394	-0.392	-0.390	-0.389	-0.390	-0.390	-0.392	-0.395	-0.398	-0.404	-0.410	-0.416	-0.424	-0.432	-0.442	-0.452	-0.465	-0.480	-0.492	-0.509	-0.525	-0.544	-0.562	-0.582	-0.602	-0.625	-0.648	-0.672	-0.698	-0.724	-0.751	-0.779	-0.808	-0.838	-0.869	-0.900	-0.932	-0.965	-1.000	-1.034	-1.068	-1.104	-1.140	-1.176	-1.212	-1.250	-1.288	-1.325	-1.362	-1.401	-1.439	-1.476	-1.515	-1.552	-1.590	-1.628	-1.664	-1.700	-1.738	-1.772	-1.808	-1.841	-1.875	-1.909	-1.940	-1.971	-2.000	-2.029	-2.056	-2.082	-2.108	-2.131	-2.154	-2.174	-2.192	-2.211	-2.228	-2.242	-2.254	-2.265	-2.274	-2.281	-2.288	-2.291	-2.294	-2.294	-2.292	-2.289	-2.285	-2.279	-2.270	-2.261	-2.250	-2.238	-2.222	-2.206	-2.190	-2.171	-2.151	-2.130	-2.109	-2.086	-2.064	-2.039	-2.014	-1.989	-1.962	-1.936	-1.910	-1.884	-1.858	-1.831	-1.805	-1.780	-1.755	-1.729	-1.705	-1.682	-1.659	-1.638	-1.616	-1.595	-1.576	-1.558	-1.540	-1.524	-1.509	-1.495	-1.482	-1.471	-1.460	-1.451	-1.444	-1.436	-1.431	-1.426	-1.422	-1.420	-1.419	-1.419	-1.420	-1.421	-1.424	-1.426	-1.430	-1.434	-1.439	-1.442	-1.449	-1.454	-1.459	-1.464	-1.470	-1.475	-1.481	-1.485	-1.490	-1.494	-1.498	-1.500	-1.504	-1.505	-1.506	-1.506	-1.508	-1.506	-1.504	-1.502	-1.498	-1.494	-1.489	-1.482	-1.476	-1.469	-1.460	-1.451	-1.441	-1.431	-1.420	-1.409	-1.396	-1.384	-1.370	-1.358	-1.344	-1.331	-1.318	-1.304	-1.290	-1.276	-1.264	-1.251	-1.239	-1.228	-1.216	-1.205	-1.195	-1.186	-1.179	-1.171	-1.164	-1.159	-1.152	-1.150	-1.148	-1.146	-1.145	-1.148	-1.149	-1.151	-1.156	-1.161	-1.169	-1.176	-1.185	-1.194	-1.205	-1.218	-1.230	-1.244	-1.258	-1.272	-1.289	-1.305	-1.322	-1.340	-1.359	-1.376	-1.395	-1.412	-1.432	-1.450	-1.470	-1.489	-1.506	-1.525	-1.544	-1.561	-1.579	-1.596	-1.612	-1.629	-1.645	-1.660	-1.674	-1.686	-1.700	-1.712	-1.724	-1.734	-1.745	-1.754	-1.761	-1.769	-1.775	-1.782	-1.786	-1.792	-1.795	-1.799	-1.801	-1.802	-1.804	-1.805	-1.805	-1.805	-1.804	-1.802	-1.801	-1.798	-1.796	-1.794	-1.790	-1.786	-1.782	-1.779	-1.774	-1.769	-1.764	-1.759	-1.754	-1.748	-1.741	-1.735	-1.729	-1.721	-1.714	-1.706	-1.699	-1.691	-1.682	-1.675	-1.665	-1.656	-1.646	-1.636	-1.625	-1.614	-1.602	-1.590	-1.578	-1.565	-1.551	-1.538	-1.522	-1.508	-1.492	-1.476	-1.459	-1.440	-1.422	-1.404	-1.384	-1.364	-1.344	-1.321	-1.300	-1.278	-1.255	-1.232	-1.209	-1.184	-1.159	-1.134	-1.109	-1.082	-1.058	-1.031	-1.004	-0.978	-0.951	-0.925	-0.898	-0.870	-0.844	-0.816	-0.790	-0.764	-0.736	-0.711	-0.685	-0.659	-0.634	-0.609	-0.585	-0.560	-0.538	-0.512	-0.491	-0.469	-0.448	-0.426	-0.405	-0.385	-0.365	-0.346	-0.329	-0.310	-0.292	-0.276	-0.260	-0.244	-0.229	-0.215	-0.200	-0.186	-0.174	-0.161	-0.149	-0.138	-0.125	-0.115	-0.102	-0.092	-0.082	-0.072	-0.064	-0.055	-0.045	-0.036	-0.028	-0.019	-0.011	-0.004	0.005	0.012	0.020	0.028	0.035	0.044	0.051	0.058	0.065	0.072	0.080	0.086	0.094	0.100	0.108	0.115	0.121	0.128	0.134	0.140	0.146	0.152	0.159	0.165	0.170	0.176	0.181	0.188	0.191	0.198	0.202	0.208	0.212	0.215	0.220	0.225	0.229	0.232	0.236	0.240	0.242	0.246	0.250	0.252	0.255	0.258	0.260	0.262	0.265	0.268	0.270	0.271	0.274	0.278	0.279	0.281	0.284	0.285	0.288	0.289	0.291	0.295	0.296	0.299	0.301	0.304	0.308	0.309	0.312	0.315	0.318	0.320	0.324	0.328	0.330	0.334	0.338	0.340	0.344	0.348	0.351	0.355	0.359	0.364	0.368	0.371	0.375	0.379	0.382	0.386	0.390	0.394	0.398	0.401	0.405	0.408	0.412	0.416	0.419	0.422	0.426	0.430	0.434	0.436	0.440	0.444	0.446	0.449	0.452	0.455	0.459	0.461	0.464	0.466	0.469	0.472	0.475	0.479	0.481	0.482	0.486	0.489	0.491	0.494	0.496	0.499	0.501	0.504	0.505	0.507	0.510	0.510	0.511	0.514	0.514	0.514	0.515	0.515	0.516	0.514	0.514	0.512	0.511	0.509	0.505	0.502	0.499	0.495	0.489	0.484	0.476	0.470	0.462	0.454	0.445	0.435	0.425	0.414	0.402	0.389	0.376	0.362	0.348	0.331	0.315	0.299	0.281	0.262	0.244	0.224	0.205	0.184	0.162	0.141	0.119	0.095	0.071	0.048	0.024	-0.001	-0.025	-0.051	-0.076	-0.101	-0.129	-0.154	-0.180	-0.206	-0.232	-0.258	-0.284	-0.310	-0.335	-0.361	-0.388	-0.412	-0.438	-0.464	-0.489	-0.512	-0.538	-0.561	-0.584	-0.608	-0.629	-0.651	-0.674	-0.695	-0.716	-0.738	-0.756	-0.776	-0.795	-0.814	-0.831	-0.849	-0.866	-0.882	-0.898	-0.914	-0.928	-0.942	-0.956	-0.970	-0.982	-0.994	-1.006	-1.018	-1.028	-1.038	-1.046	-1.056	-1.064	-1.072	-1.079	-1.086	-1.092	-1.098	-1.104	-1.109	-1.114	-1.118	-1.121	-1.125	-1.129	-1.130	-1.132	-1.135	-1.136	-1.139	-1.140	-1.141	-1.141	-1.142	-1.142	-1.142	-1.144	-1.142	-1.144	-1.144	-1.144	-1.145	-1.145	-1.145	-1.146	-1.148	-1.149	-1.150	-1.152	-1.155	-1.158	-1.160	-1.164	-1.166	-1.171	-1.176	-1.180	-1.186	-1.192	-1.199	-1.206	-1.214	-1.222	-1.231	-1.241	-1.251	-1.262	-1.274	-1.285	-1.299	-1.311	-1.324	-1.339	-1.354	-1.369	-1.384	-1.400	-1.416	-1.434	-1.451	-1.469	-1.486	-1.505	-1.524	-1.541	-1.560	-1.578	-1.596	-1.615	-1.632	-1.651	-1.670	-1.688	-1.706	-1.724	-1.739	-1.756	-1.772	-1.789	-1.802	-1.818	-1.831	-1.845	-1.858	-1.869	-1.880	-1.891	-1.901	-1.910	-1.919	-1.926	-1.932	-1.938	-1.944	-1.948	-1.951	-1.954	-1.955	-1.958	-1.959	-1.958	-1.958	-1.956	-1.955	-1.951	-1.949	-1.946	-1.942	-1.938	-1.934	-1.929	-1.924	-1.920	-1.915	-1.910	-1.906	-1.901	-1.898	-1.892	-1.889	-1.885	-1.882	-1.879	-1.876	-1.875	-1.874	-1.874	-1.872	-1.874	-1.876	-1.878	-1.881	-1.884	-1.889	-1.894	-1.900	-1.908	-1.914	-1.922	-1.931	-1.941	-1.951	-1.962	-1.974	-1.986	-1.999	-2.011	-2.024	-2.039	-2.052	-2.066	-2.081	-2.095	-2.109	-2.124	-2.138	-2.151	-2.165	-2.178	-2.191	-2.202	-2.215	-2.226	-2.238	-2.246	-2.255	-2.264	-2.270	-2.276	-2.281	-2.285	-2.288	-2.289	-2.289	-2.289	-2.286	-2.284	-2.279	-2.272	-2.266	-2.258	-2.248	-2.236	-2.225	-2.211	-2.198	-2.182	-2.166	-2.149	-2.130	-2.111	-2.090	-2.070	-2.047	-2.026	-2.002	-1.979	-1.955	-1.931	-1.906	-1.881	-1.858	-1.831	-1.806	-1.780	-1.755	-1.731	-1.706	-1.681	-1.656	-1.634	-1.611	-1.590	-1.568	-1.546	-1.528	-1.509	-1.490	-1.472	-1.456	-1.441	-1.426	-1.414	-1.401	-1.390	-1.380	-1.370	-1.361	-1.355	-1.349	-1.344	-1.339	-1.336	-1.334	-1.331	-1.331	-1.332	-1.334	-1.336	-1.339	-1.341	-1.345	-1.350	-1.355	-1.360	-1.366	-1.371	-1.378	-1.384	-1.390	-1.396	-1.402	-1.409	-1.414	-1.420	-1.426	-1.431	-1.435	-1.440	-1.444	-1.446	-1.448	-1.451	-1.452	-1.451	-1.451	-1.450	-1.449	-1.445	-1.441	-1.436	-1.431	-1.424	-1.416	-1.409	-1.398	-1.389	-1.378	-1.365	-1.351	-1.336	-1.321	-1.306	-1.289	-1.271	-1.252	-1.234	-1.212	-1.192	-1.171	-1.149	-1.126	-1.102	-1.079	-1.055	-1.030	-1.005	-0.980	-0.955	-0.929	-0.902	-0.878	-0.851	-0.826	-0.799	-0.775	-0.749	-0.724	-0.698	-0.674	-0.650	-0.626	-0.602	-0.580	-0.556	-0.535	-0.514	-0.494	-0.475	-0.456	-0.439	-0.422	-0.405	-0.390	-0.376	-0.362	-0.349	-0.338	-0.328	-0.318	-0.308	-0.300	-0.292	-0.286	-0.281	-0.276	-0.272	-0.270	-0.268	-0.266	-0.266	-0.266	-0.268	-0.269	-0.271	-0.274	-0.278	-0.281	-0.286	-0.291	-0.296	-0.304	-0.309	-0.316	-0.322	-0.330	-0.336	-0.342	-0.351	-0.359	-0.365	-0.374	-0.380	-0.388	-0.394	-0.401	-0.408	-0.415	-0.421	-0.428	-0.434	-0.439	-0.444	-0.449	-0.452	-0.458	-0.460	-0.464	-0.466	-0.469	-0.470	-0.471	-0.471	-0.471	-0.471	-0.470	-0.468	-0.464	-0.461	-0.459	-0.454	-0.449	-0.442	-0.438	-0.430	-0.422	-0.415	-0.406	-0.398	-0.388	-0.378	-0.366	-0.354	-0.342	-0.330	-0.316	-0.301	-0.288	-0.272	-0.258	-0.242	-0.225	-0.209	-0.191	-0.174	-0.156	-0.138	-0.119	-0.099	-0.080	-0.060	-0.040	-0.020	0.000	0.020	0.041	0.061	0.084	0.102	0.124	0.145	0.165	0.185	0.204	0.224	0.244	0.262	0.282	0.300	0.319	0.335	0.354	0.370	0.386	0.401	0.416	0.431	0.444	0.458	0.469	0.480	0.491	0.501	0.510	0.518	0.526	0.531	0.538	0.544	0.548	0.551	0.554	0.555	0.558	0.558	0.558	0.556	0.555	0.554	0.551	0.546	0.542	0.539	0.535	0.529	0.524	0.518	0.511	0.505	0.499	0.492	0.485	0.478	0.471	0.464	0.458	0.451	0.445	0.438	0.432	0.426	0.421	0.416	0.411	0.408	0.404	0.400	0.398	0.395	0.394	0.391	0.391	0.390	0.390	0.391	0.392	0.394	0.396	0.399	0.402	0.406	0.411	0.416	0.421	0.426	0.434	0.441	0.448	0.455	0.462	0.470	0.480	0.489	0.498	0.506	0.515	0.525	0.534	0.542	0.552	0.561	0.571	0.580	0.589	0.599	0.606	0.615	0.625	0.632	0.640	0.649	0.656	0.662	0.671	0.678	0.684	0.690	0.695	0.701	0.705	0.710	0.714	0.718	0.721	0.724	0.726	0.729	0.731	0.734	0.736	0.736	0.739	0.739	0.739	0.740	0.740	0.740	0.741	0.741	0.740	0.741	0.740	0.741	0.740	0.740	0.740	0.740	0.740	0.740	0.740	0.741	0.742	0.744	0.744	0.745	0.746	0.749	0.750	0.752	0.754	0.756	0.760	0.762	0.766	0.770	0.772	0.778	0.782	0.786	0.791	0.795	0.800	0.806	0.810	0.815	0.820	0.825	0.831	0.836	0.840	0.846	0.851	0.856	0.861	0.865	0.869	0.872	0.875	0.880	0.882	0.884	0.885	0.888	0.888	0.888	0.886	0.885	0.884	0.881	0.879	0.875	0.870	0.864	0.858	0.850	0.842	0.834	0.824	0.814	0.801	0.789	0.775	0.761	0.746	0.730	0.714	0.695	0.676	0.656	0.636	0.615	0.592	0.569	0.545	0.521	0.496	0.471	0.445	0.418	0.390	0.362	0.335	0.306	0.276	0.249	0.220	0.190	0.160	0.131	0.102	0.074	0.045	0.016	-0.011	-0.039	-0.065	-0.091	-0.118	-0.141	-0.166	-0.190	-0.214	-0.235	-0.255	-0.276	-0.295	-0.314	-0.331	-0.348	-0.361	-0.375	-0.388	-0.400	-0.410	-0.420	-0.429	-0.436	-0.442	-0.448	-0.452	-0.455	-0.458	-0.459	-0.459	-0.459	-0.458	-0.456	-0.454	-0.451	-0.448	-0.442	-0.438	-0.434	-0.428	-0.422	-0.416	-0.411	-0.404	-0.398	-0.391	-0.386	-0.379	-0.372	-0.368	-0.361	-0.356	-0.351	-0.346	-0.341	-0.338	-0.334	-0.330	-0.329	-0.326	-0.325	-0.324	-0.324	-0.324	-0.324	-0.325	-0.326	-0.329	-0.332	-0.335	-0.340	-0.344	-0.349	-0.355	-0.361	-0.369	-0.375	-0.385	-0.392	-0.401	-0.412	-0.421	-0.432	-0.442	-0.455	-0.466	-0.479	-0.492	-0.505	-0.519	-0.532	-0.546	-0.561	-0.576	-0.591	-0.606	-0.624	-0.639	-0.656	-0.672	-0.689	-0.705	-0.724	-0.740	-0.758	-0.774	-0.792	-0.810	-0.826	-0.845	-0.861	-0.879	-0.896	-0.911	-0.929	-0.945	-0.961	-0.976	-0.991	-1.006	-1.021	-1.035	-1.049	-1.062	-1.075	-1.088	-1.100	-1.110	-1.120	-1.130	-1.140	-1.148	-1.155	-1.162	-1.169	-1.172	-1.179	-1.182	-1.186	-1.189	-1.191	-1.194	-1.194	-1.195	-1.194	-1.194	-1.192	-1.191	-1.189	-1.186	-1.184	-1.180	-1.178	-1.174	-1.169	-1.165	-1.160	-1.155	-1.150	-1.146	-1.141	-1.138	-1.132	-1.128	-1.124	-1.120	-1.116	-1.114	-1.110	-1.108	-1.105	-1.104	-1.101	-1.101	-1.099	-1.100	-1.100	-1.100	-1.101	-1.102	-1.104	-1.106	-1.110	-1.111	-1.116	-1.119	-1.122	-1.128	-1.132	-1.138	-1.144	-1.149	-1.154	-1.159	-1.166	-1.171	-1.178	-1.182	-1.189	-1.194	-1.200	-1.206	-1.211	-1.218	-1.224	-1.229	-1.234	-1.239	-1.242	-1.246	-1.251	-1.254	-1.258	-1.260	-1.262	-1.265	-1.266	-1.268	-1.269	-1.269	-1.270	-1.269	-1.268	-1.266	-1.265	-1.262	-1.260	-1.256	-1.254	-1.249	-1.245	-1.241	-1.235	-1.230	-1.225	-1.219	-1.212	-1.206	-1.199	-1.191	-1.184	-1.176	-1.168	-1.160	-1.151	-1.141	-1.134	-1.125	-1.115	-1.106	-1.096	-1.088	-1.079	-1.069	-1.060	-1.051	-1.042	-1.034	-1.025	-1.016	-1.008	-1.000	-0.992	-0.984	-0.978	-0.970	-0.965	-0.959	-0.954	-0.948	-0.942	-0.940	-0.936	-0.932	-0.930	-0.928	-0.926	-0.925	-0.925	-0.925	-0.926	-0.928	-0.931	-0.932	-0.938	-0.940	-0.945	-0.951	-0.956	-0.962	-0.969	-0.978	-0.985	-0.992	-1.002	-1.010	-1.020	-1.030	-1.040	-1.050	-1.061	-1.072	-1.082	-1.094	-1.104	-1.115	-1.125	-1.136	-1.148	-1.156	-1.166	-1.175	-1.185	-1.192	-1.201	-1.209	-1.215	-1.221	-1.228	-1.231	-1.235	-1.239	-1.240	-1.242	-1.242	-1.241	-1.240	-1.236	-1.234	-1.229	-1.222	-1.215	-1.206	-1.196	-1.186	-1.175	-1.161	-1.148	-1.134	-1.118	-1.100	-1.082	-1.064	-1.042	-1.022	-1.001	-0.978	-0.954	-0.929	-0.905	-0.879	-0.854	-0.825	-0.799	-0.771	-0.744	-0.714	-0.686	-0.656	-0.626	-0.599	-0.569	-0.540	-0.510	-0.482	-0.454	-0.425	-0.398	-0.371	-0.344	-0.316	-0.291	-0.266	-0.241	-0.218	-0.195	-0.172	-0.151	-0.130	-0.110	-0.091	-0.074	-0.056	-0.040	-0.025	-0.011	0.002	0.015	0.028	0.038	0.048	0.056	0.065	0.072	0.079	0.085	0.090	0.096	0.099	0.102	0.106	0.110	0.111	0.115	0.116	0.118	0.120	0.121	0.124	0.125	0.126	0.129	0.131	0.132	0.135	0.138	0.141	0.144	0.148	0.151	0.156	0.161	0.166	0.172	0.179	0.186	0.194	0.201	0.210	0.219	0.229	0.238	0.249	0.259	0.270	0.282	0.295	0.306	0.320	0.332	0.348	0.360	0.375	0.388	0.404	0.418	0.432	0.446	0.461	0.475	0.490	0.505	0.519	0.532	0.548	0.560	0.574	0.586	0.599	0.611	0.625	0.636	0.648	0.659	0.669	0.679	0.690	0.699	0.708	0.716	0.724	0.732	0.740	0.746	0.752	0.759	0.764	0.769	0.772	0.778	0.781	0.784	0.788	0.790	0.791	0.794	0.795	0.796	0.798	0.798	0.799	0.799	0.799	0.798	0.798	0.796	0.795	0.794	0.792	0.790	0.788	0.786	0.784	0.781	0.779	0.778	0.774	0.771	0.769	0.766	0.764	0.760	0.758	0.755	0.752	0.749	0.746	0.744	0.740	0.739	0.736	0.734	0.731	0.729	0.726	0.726	0.724	0.724	0.722	0.721	0.722	0.722	0.722	0.722	0.724	0.726	0.728	0.730	0.732	0.735	0.740	0.742	0.746	0.752	0.758	0.762	0.769	0.775	0.781	0.788	0.795	0.804	0.811	0.820	0.829	0.838	0.846	0.855	0.865	0.875	0.885	0.895	0.905	0.915	0.924	0.934	0.942	0.954	0.962	0.971	0.980	0.990	0.998	1.006	1.014	1.021	1.029	1.035	1.042	1.046	1.052	1.058	1.061	1.065	1.069	1.071	1.072	1.074	1.074	1.074	1.074	1.071	1.070	1.066	1.064	1.060	1.055	1.050	1.044	1.038	1.030	1.022	1.012	1.004	0.994	0.982	0.971	0.959	0.946	0.931	0.918	0.902	0.886	0.870	0.852	0.835	0.816	0.796	0.775	0.755	0.734	0.712	0.689	0.666	0.641	0.616	0.591	0.565	0.538	0.511	0.484	0.455	0.426	0.395	0.365	0.335	0.304	0.272	0.241	0.210	0.178	0.144	0.111	0.080	0.046	0.014	-0.020	-0.052	-0.085	-0.118	-0.150	-0.182	-0.214	-0.245	-0.276	-0.309	-0.339	-0.369	-0.398	-0.425	-0.454	-0.479	-0.506	-0.531	-0.556	-0.579	-0.601	-0.624	-0.644	-0.662	-0.681	-0.700	-0.715	-0.730	-0.745	-0.758	-0.769	-0.781	-0.790	-0.799	-0.806	-0.814	-0.819	-0.825	-0.829	-0.831	-0.834	-0.836	-0.838	-0.839	-0.838	-0.838	-0.836	-0.836	-0.834	-0.832	-0.830	-0.828	-0.826	-0.825	-0.824	-0.821	-0.820	-0.820	-0.818	-0.818	-0.818	-0.818	-0.819	-0.820	-0.822	-0.824	-0.828	-0.832	-0.836	-0.840	-0.848	-0.854	-0.861	-0.869	-0.878	-0.886	-0.896	-0.906	-0.918	-0.929	-0.940	-0.951	-0.964	-0.976	-0.990	-1.004	-1.018	-1.030	-1.045	-1.058	-1.071	-1.085	-1.099	-1.112	-1.124	-1.138	-1.150	-1.161	-1.172	-1.184	-1.195	-1.205	-1.215	-1.224	-1.231	-1.240	-1.246	-1.252	-1.258	-1.264	-1.268	-1.271	-1.274	-1.276	-1.278	-1.279	-1.279	-1.279	-1.279	-1.278	-1.276	-1.275	-1.272	-1.270	-1.268	-1.264	-1.261	-1.259	-1.254	-1.251	-1.249	-1.245	-1.241	-1.240	-1.236	-1.235	-1.232	-1.231	-1.230	-1.229	-1.229	-1.229	-1.230	-1.231	-1.232	-1.235	-1.238	-1.241	-1.245	-1.249	-1.254	-1.260	-1.266	-1.274	-1.280	-1.288	-1.296	-1.304	-1.312	-1.322	-1.331	-1.341	-1.351	-1.361	-1.371	-1.381	-1.392	-1.402	-1.412	-1.424	-1.432	-1.444	-1.454	-1.462	-1.472	-1.481	-1.491	-1.500	-1.509	-1.516	-1.524	-1.532	-1.539	-1.545	-1.552	-1.558	-1.564	-1.569	-1.574	-1.579	-1.584	-1.588	-1.592	-1.595	-1.599	-1.601	-1.604	-1.608	-1.609	-1.611	-1.614	-1.615	-1.616	-1.619	-1.621	-1.622	-1.624	-1.625	-1.628	-1.629	-1.630	-1.631	-1.632	-1.634	-1.635	-1.636	-1.638	-1.639	-1.640	-1.640	-1.642	-1.642	-1.642	-1.642	-1.642	-1.642	-1.642	-1.641	-1.639	-1.638	-1.636	-1.632	-1.630	-1.626	-1.622	-1.616	-1.612	-1.606	-1.599	-1.591	-1.582	-1.574	-1.565	-1.554	-1.542	-1.530	-1.516	-1.504	-1.489	-1.472	-1.456	-1.440	-1.422	-1.405	-1.386	-1.366	-1.348	-1.326	-1.306	-1.284	-1.262	-1.240	-1.218	-1.195	-1.172	-1.149	-1.126	-1.104	-1.080	-1.058	-1.035	-1.014	-0.991	-0.970	-0.949	-0.929	-0.909	-0.890	-0.871	-0.854	-0.836	-0.821	-0.805	-0.791	-0.779	-0.766	-0.754	-0.744	-0.734	-0.725	-0.716	-0.710	-0.705	-0.699	-0.694	-0.690	-0.688	-0.685	-0.684	-0.682	-0.681	-0.681	-0.681	-0.682	-0.682	-0.684	-0.685	-0.686	-0.686	-0.688	-0.689	-0.690	-0.691	-0.691	-0.691	-0.689	-0.688	-0.686	-0.684	-0.681	-0.676	-0.672	-0.668	-0.662	-0.655	-0.648	-0.640	-0.630	-0.620	-0.610	-0.598	-0.586	-0.574	-0.560	-0.546	-0.531	-0.516	-0.501	-0.485	-0.469	-0.452	-0.436	-0.419	-0.402	-0.385	-0.369	-0.351	-0.335	-0.320	-0.304	-0.289	-0.274	-0.261	-0.248	-0.235	-0.222	-0.212	-0.202	-0.194	-0.186	-0.180	-0.175	-0.170	-0.168	-0.165	-0.165	-0.165	-0.168	-0.171	-0.175	-0.181	-0.190	-0.198	-0.208	-0.219	-0.230	-0.244	-0.259	-0.275	-0.291	-0.310	-0.330	-0.349	-0.370	-0.392	-0.415	-0.439	-0.462	-0.489	-0.514	-0.539	-0.565	-0.592	-0.619	-0.646	-0.674	-0.700	-0.728	-0.754	-0.781	-0.809	-0.835	-0.860	-0.886	-0.912	-0.938	-0.960	-0.984	-1.008	-1.030	-1.050	-1.072	-1.091	-1.110	-1.129	-1.146	-1.162	-1.178	-1.191	-1.204	-1.216	-1.226	-1.238	-1.245	-1.251	-1.258	-1.262	-1.266	-1.269	-1.270	-1.270	-1.269	-1.266	-1.264	-1.259	-1.252	-1.246	-1.238	-1.230	-1.220	-1.209	-1.198	-1.185	-1.170	-1.156	-1.141	-1.125	-1.109	-1.092	-1.074	-1.056	-1.038	-1.018	-0.999	-0.979	-0.959	-0.939	-0.919	-0.899	-0.878	-0.859	-0.839	-0.818	-0.799	-0.780	-0.761	-0.742	-0.724	-0.706	-0.689	-0.671	-0.655	-0.640	-0.625	-0.610	-0.598	-0.584	-0.571	-0.560	-0.550	-0.540	-0.530	-0.522	-0.515	-0.507	-0.501	-0.496	-0.491	-0.486	-0.482	-0.481	-0.478	-0.475	-0.474	-0.472	-0.472	-0.472	-0.471	-0.471	-0.472	-0.471	-0.472	-0.471	-0.472	-0.471	-0.472	-0.472	-0.472	-0.470	-0.470	-0.469	-0.468	-0.465	-0.462	-0.460	-0.458	-0.452	-0.449	-0.444	-0.440	-0.434	-0.428	-0.420	-0.414	-0.405	-0.398	-0.390	-0.380	-0.371	-0.361	-0.351	-0.342	-0.331	-0.320	-0.311	-0.300	-0.289	-0.279	-0.269	-0.258	-0.248	-0.239	-0.229	-0.220	-0.211	-0.204	-0.195	-0.189	-0.181	-0.176	-0.171	-0.166	-0.161	-0.159	-0.156	-0.154	-0.152	-0.152	-0.152	-0.155	-0.158	-0.160	-0.162	-0.169	-0.174	-0.180	-0.186	-0.194	-0.200	-0.210	-0.219	-0.229	-0.238	-0.249	-0.259	-0.271	-0.282	-0.294	-0.306	-0.319	-0.331	-0.344	-0.356	-0.369	-0.381	-0.394	-0.406	-0.418	-0.430	-0.441	-0.452	-0.464	-0.474	-0.485	-0.495	-0.504	-0.514	-0.522	-0.531	-0.539	-0.545	-0.552	-0.559	100.000	5.000	2.000	1.000	2.000	0.000	0.000	0.000	0.000	0.000	0.000	0.000	0.000	0.000	0.000	0.000	0.000	0.000	-0.374	-0.380	-0.389	-0.395	-0.404	-0.411	-0.420	-0.429	-0.438	-0.446	-0.456	-0.466	-0.476	-0.488	-0.498	-0.507	-0.519	-0.530	-0.541	-0.554	-0.565	-0.576	-0.589	-0.600	-0.612	-0.625	-0.638	-0.650	-0.664	-0.676	-0.690	-0.702	-0.718	-0.731	-0.745	-0.760	-0.774	-0.789	-0.804	-0.820	-0.835	-0.851	-0.868	-0.884	-0.901	-0.918	-0.936	-0.954	-0.974	-0.992	-1.012	-1.031	-1.054	-1.074	-1.095	-1.118	-1.140	-1.162	-1.186	-1.210	-1.235	-1.260	-1.285	-1.311	-1.338	-1.365	-1.392	-1.421	-1.449	-1.478	-1.505	-1.535	-1.564	-1.594	-1.624	-1.654	-1.684	-1.714	-1.745	-1.775	-1.804	-1.834	-1.864	-1.894	-1.924	-1.951	-1.981	-2.009	-2.036	-2.064	-2.091	-2.118	-2.144	-2.169	-2.194	-2.218	-2.241	-2.262	-2.284	-2.306	-2.326	-2.345	-2.364	-2.381	-2.399	-2.414	-2.429	-2.442	-2.455	-2.468	-2.478	-2.488	-2.496	-2.505	-2.512	-2.519	-2.524	-2.529	-2.531	-2.535	-2.536	-2.538	-2.539	-2.538	-2.536	-2.535	-2.531	-2.528	-2.524	-2.519	-2.514	-2.508	-2.501	-2.494	-2.486	-2.478	-2.469	-2.460	-2.449	-2.440	-2.429	-2.418	-2.406	-2.395	-2.384	-2.371	-2.359	-2.348	-2.334	-2.321	-2.309	-2.296	-2.284	-2.270	-2.258	-2.245	-2.232	-2.220	-2.209	-2.198	-2.185	-2.174	-2.164	-2.152	-2.142	-2.132	-2.124	-2.115	-2.108	-2.100	-2.092	-2.086	-2.081	-2.076	-2.072	-2.069	-2.065	-2.064	-2.064	-2.062	-2.064	-2.065	-2.066	-2.070	-2.074	-2.079	-2.084	-2.090	-2.098	-2.105	-2.112	-2.122	-2.132	-2.142	-2.154	-2.166	-2.178	-2.191	-2.204	-2.219	-2.231	-2.246	-2.261	-2.276	-2.291	-2.305	-2.321	-2.336	-2.350	-2.366	-2.380	-2.394	-2.409	-2.421	-2.436	-2.449	-2.461	-2.472	-2.484	-2.495	-2.505	-2.512	-2.522	-2.530	-2.536	-2.541	-2.548	-2.550	-2.554	-2.556	-2.558	-2.558	-2.556	-2.556	-2.554	-2.550	-2.546	-2.540	-2.535	-2.529	-2.521	-2.512	-2.504	-2.495	-2.486	-2.475	-2.464	-2.452	-2.441	-2.430	-2.419	-2.406	-2.394	-2.382	-2.370	-2.359	-2.346	-2.335	-2.324	-2.314	-2.302	-2.294	-2.284	-2.276	-2.268	-2.261	-2.256	-2.250	-2.246	-2.242	-2.241	-2.239	-2.238	-2.239	-2.241	-2.242	-2.248	-2.250	-2.258	-2.262	-2.270	-2.279	-2.289	-2.299	-2.310	-2.321	-2.334	-2.346	-2.358	-2.372	-2.386	-2.401	-2.415	-2.431	-2.446	-2.460	-2.475	-2.489	-2.504	-2.516	-2.530	-2.542	-2.554	-2.566	-2.576	-2.586	-2.596	-2.604	-2.611	-2.618	-2.622	-2.626	-2.629	-2.630	-2.630	-2.629	-2.626	-2.622	-2.616	-2.609	-2.601	-2.592	-2.582	-2.570	-2.558	-2.544	-2.529	-2.512	-2.495	-2.478	-2.459	-2.438	-2.418	-2.396	-2.375	-2.352	-2.329	-2.305	-2.281	-2.259	-2.234	-2.210	-2.185	-2.162	-2.138	-2.115	-2.092	-2.069	-2.049	-2.027	-2.006	-1.988	-1.968	-1.950	-1.934	-1.918	-1.901	-1.889	-1.874	-1.862	-1.851	-1.841	-1.834	-1.825	-1.820	-1.814	-1.810	-1.806	-1.804	-1.802	-1.802	-1.804	-1.805	-1.808	-1.811	-1.816	-1.820	-1.826	-1.832	-1.839	-1.846	-1.854	-1.862	-1.870	-1.880	-1.888	-1.898	-1.906	-1.914	-1.922	-1.931	-1.939	-1.948	-1.955	-1.962	-1.969	-1.975	-1.981	-1.985	-1.990	-1.992	-1.996	-1.999	-2.000	-2.000	-1.999	-1.999	-1.996	-1.992	-1.989	-1.984	-1.978	-1.971	-1.964	-1.954	-1.944	-1.934	-1.921	-1.909	-1.896	-1.881	-1.866	-1.849	-1.832	-1.814	-1.796	-1.776	-1.756	-1.736	-1.715	-1.694	-1.671	-1.649	-1.626	-1.602	-1.579	-1.555	-1.531	-1.508	-1.482	-1.459	-1.434	-1.410	-1.386	-1.361	-1.339	-1.314	-1.291	-1.268	-1.245	-1.224	-1.201	-1.180	-1.159	-1.139	-1.120	-1.101	-1.084	-1.066	-1.050	-1.034	-1.020	-1.006	-0.994	-0.980	-0.970	-0.960	-0.950	-0.941	-0.935	-0.928	-0.922	-0.918	-0.915	-0.911	-0.909	-0.909	-0.908	-0.909	-0.910	-0.911	-0.914	-0.919	-0.922	-0.929	-0.935	-0.941	-0.948	-0.955	-0.962	-0.972	-0.981	-0.991	-1.001	-1.011	-1.021	-1.032	-1.044	-1.054	-1.066	-1.078	-1.089	-1.101	-1.112	-1.125	-1.136	-1.148	-1.159	-1.170	-1.182	-1.192	-1.202	-1.214	-1.224	-1.234	-1.244	-1.251	-1.261	-1.269	-1.275	-1.282	-1.289	-1.294	-1.299	-1.304	-1.308	-1.311	-1.314	-1.315	-1.316	-1.318	-1.318	-1.315	-1.315	-1.312	-1.309	-1.305	-1.300	-1.295	-1.289	-1.282	-1.275	-1.266	-1.256	-1.246	-1.236	-1.225	-1.212	-1.200	-1.186	-1.174	-1.159	-1.144	-1.128	-1.112	-1.095	-1.078	-1.060	-1.041	-1.024	-1.004	-0.984	-0.965	-0.945	-0.925	-0.904	-0.884	-0.862	-0.841	-0.821	-0.800	-0.779	-0.758	-0.736	-0.716	-0.696	-0.676	-0.655	-0.636	-0.616	-0.596	-0.578	-0.559	-0.541	-0.522	-0.505	-0.489	-0.472	-0.458	-0.442	-0.428	-0.414	-0.401	-0.388	-0.376	-0.365	-0.354	-0.344	-0.336	-0.326	-0.319	-0.311	-0.305	-0.299	-0.294	-0.290	-0.285	-0.282	-0.280	-0.278	-0.276	-0.275	-0.275	-0.274	-0.274	-0.275	-0.275	-0.276	-0.278	-0.280	-0.282	-0.284	-0.286	-0.288	-0.290	-0.292	-0.294	-0.296	-0.299	-0.300	-0.302	-0.302	-0.304	-0.305	-0.305	-0.306	-0.306	-0.306	-0.305	-0.302	-0.302	-0.299	-0.296	-0.294	-0.290	-0.286	-0.281	-0.275	-0.270	-0.264	-0.258	-0.250	-0.242	-0.235	-0.228	-0.218	-0.210	-0.200	-0.190	-0.180	-0.171	-0.161	-0.150	-0.141	-0.130	-0.120	-0.110	-0.100	-0.090	-0.080	-0.070	-0.060	-0.050	-0.041	-0.032	-0.024	-0.016	-0.009	0.000	0.006	0.014	0.019	0.025	0.029	0.034	0.038	0.041	0.044	0.045	0.046	0.048	0.049	0.048	0.048	0.046	0.045	0.042	0.040	0.038	0.034	0.030	0.026	0.021	0.018	0.011	0.008	0.002	-0.004	-0.009	-0.014	-0.019	-0.025	-0.029	-0.034	-0.039	-0.042	-0.048	-0.051	-0.054	-0.056	-0.059	-0.062	-0.064	-0.064	-0.065	-0.064	-0.064	-0.062	-0.061	-0.059	-0.055	-0.051	-0.046	-0.042	-0.036	-0.030	-0.024	-0.015	-0.008	0.001	0.010	0.020	0.030	0.041	0.051	0.062	0.074	0.085	0.098	0.110	0.121	0.134	0.146	0.160	0.171	0.185	0.196	0.209	0.220	0.231	0.242	0.252	0.262	0.271	0.281	0.290	0.298	0.304	0.311	0.316	0.321	0.326	0.329	0.332	0.332	0.334	0.334	0.332	0.330	0.328	0.324	0.319	0.314	0.306	0.298	0.290	0.280	0.269	0.258	0.245	0.232	0.219	0.204	0.189	0.172	0.156	0.138	0.119	0.100	0.081	0.061	0.041	0.021	-0.001	-0.022	-0.042	-0.064	-0.085	-0.108	-0.130	-0.151	-0.174	-0.195	-0.216	-0.238	-0.258	-0.278	-0.298	-0.316	-0.335	-0.354	-0.371	-0.389	-0.404	-0.420	-0.435	-0.449	-0.462	-0.474	-0.485	-0.495	-0.505	-0.514	-0.522	-0.529	-0.534	-0.539	-0.542	-0.546	-0.549	-0.550	-0.550	-0.549	-0.548	-0.546	-0.544	-0.539	-0.535	-0.529	-0.522	-0.516	-0.510	-0.502	-0.494	-0.485	-0.476	-0.468	-0.458	-0.448	-0.438	-0.429	-0.418	-0.408	-0.398	-0.386	-0.378	-0.368	-0.359	-0.349	-0.340	-0.331	-0.322	-0.315	-0.308	-0.301	-0.296	-0.290	-0.285	-0.281	-0.278	-0.275	-0.272	-0.271	-0.270	-0.270	-0.271	-0.275	-0.276	-0.280	-0.285	-0.290	-0.296	-0.304	-0.311	-0.320	-0.330	-0.340	-0.350	-0.362	-0.375	-0.388	-0.401	-0.416	-0.431	-0.448	-0.464	-0.480	-0.498	-0.516	-0.534	-0.552	-0.572	-0.591	-0.611	-0.631	-0.651	-0.672	-0.692	-0.712	-0.734	-0.755	-0.775	-0.795	-0.815	-0.836	-0.856	-0.878	-0.898	-0.916	-0.935	-0.955	-0.974	-0.991	-1.009	-1.026	-1.044	-1.059	-1.076	-1.091	-1.105	-1.120	-1.132	-1.146	-1.159	-1.170	-1.180	-1.191	-1.201	-1.210	-1.218	-1.226	-1.234	-1.239	-1.245	-1.250	-1.255	-1.259	-1.264	-1.266	-1.269	-1.270	-1.272	-1.274	-1.276	-1.275	-1.276	-1.276	-1.276	-1.275	-1.275	-1.274	-1.272	-1.270	-1.270	-1.269	-1.266	-1.266	-1.265	-1.264	-1.262	-1.261	-1.261	-1.260	-1.259	-1.260	-1.260	-1.260	-1.261	-1.261	-1.262	-1.265	-1.266	-1.269	-1.272	-1.275	-1.278	-1.281	-1.285	-1.289	-1.292	-1.299	-1.302	-1.308	-1.314	-1.319	-1.325	-1.330	-1.336	-1.342	-1.348	-1.354	-1.361	-1.368	-1.372	-1.379	-1.386	-1.392	-1.398	-1.404	-1.410	-1.415	-1.420	-1.425	-1.430	-1.435	-1.439	-1.444	-1.449	-1.451	-1.455	-1.458	-1.461	-1.462	-1.464	-1.466	-1.466	-1.468	-1.468	-1.468	-1.466	-1.465	-1.464	-1.462	-1.459	-1.456	-1.454	-1.449	-1.445	-1.440	-1.434	-1.429	-1.422	-1.415	-1.409	-1.400	-1.392	-1.384	-1.375	-1.366	-1.356	-1.346	-1.335	-1.325	-1.312	-1.301	-1.290	-1.278	-1.265	-1.251	-1.239	-1.225	-1.212	-1.199	-1.186	-1.172	-1.159	-1.145	-1.131	-1.118	-1.104	-1.090	-1.078	-1.065	-1.052	-1.040	-1.029	-1.016	-1.005	-0.995	-0.985	-0.975	-0.966	-0.958	-0.950	-0.942	-0.938	-0.931	-0.926	-0.922	-0.919	-0.916	-0.915	-0.914	-0.914	-0.914	-0.915	-0.919	-0.921	-0.925	-0.930	-0.936	-0.942	-0.950	-0.958	-0.966	-0.975	-0.985	-0.995	-1.005	-1.018	-1.028	-1.040	-1.051	-1.064	-1.075	-1.088	-1.099	-1.111	-1.122	-1.134	-1.144	-1.155	-1.165	-1.175	-1.182	-1.191	-1.198	-1.205	-1.211	-1.216	-1.219	-1.221	-1.222	-1.224	-1.222	-1.220	-1.216	-1.212	-1.208	-1.200	-1.191	-1.181	-1.170	-1.158	-1.145	-1.129	-1.114	-1.098	-1.079	-1.060	-1.039	-1.019	-0.996	-0.972	-0.949	-0.925	-0.899	-0.872	-0.845	-0.819	-0.791	-0.764	-0.735	-0.706	-0.679	-0.650	-0.621	-0.592	-0.564	-0.536	-0.507	-0.480	-0.452	-0.428	-0.401	-0.375	-0.351	-0.326	-0.304	-0.281	-0.260	-0.240	-0.219	-0.200	-0.182	-0.165	-0.150	-0.134	-0.119	-0.106	-0.094	-0.082	-0.072	-0.062	-0.055	-0.048	-0.040	-0.034	-0.029	-0.024	-0.020	-0.016	-0.014	-0.011	-0.010	-0.009	-0.008	-0.008	-0.008	-0.006	-0.006	-0.006	-0.006	-0.008	-0.008	-0.008	-0.008	-0.006	-0.006	-0.005	-0.004	-0.001	0.000	0.002	0.006	0.010	0.014	0.018	0.024	0.029	0.036	0.042	0.050	0.059	0.068	0.078	0.086	0.098	0.109	0.121	0.135	0.146	0.160	0.175	0.190	0.205	0.220	0.236	0.252	0.269	0.286	0.304	0.321	0.339	0.358	0.375	0.394	0.412	0.430	0.449	0.466	0.485	0.502	0.521	0.539	0.558	0.574	0.592	0.609	0.625	0.642	0.659	0.675	0.691	0.706	0.721	0.736	0.750	0.764	0.778	0.790	0.802	0.815	0.826	0.838	0.849	0.860	0.870	0.879	0.889	0.898	0.908	0.914	0.922	0.930	0.936	0.944	0.949	0.955	0.961	0.965	0.970	0.974	0.978	0.981	0.985	0.986	0.990	0.992	0.994	0.995	0.995	0.998	0.998	0.998	0.998	0.998	0.996	0.996	0.995	0.994	0.992	0.992	0.990	0.988	0.986	0.985	0.984	0.982	0.980	0.980	0.978	0.978	0.976	0.976	0.976	0.976	0.976	0.976	0.978	0.979	0.981	0.982	0.985	0.989	0.992	0.998	1.000	1.006	1.011	1.018	1.025	1.034	1.040	1.050	1.059	1.068	1.079	1.090	1.100	1.112	1.124	1.138	1.151	1.164	1.178	1.191	1.206	1.220	1.235	1.248	1.264	1.278	1.292	1.306	1.320	1.334	1.346	1.360	1.372	1.386	1.398	1.408	1.420	1.430	1.438	1.448	1.455	1.461	1.469	1.474	1.476	1.481	1.482	1.485	1.485	1.484	1.482	1.480	1.476	1.471	1.465	1.459	1.451	1.442	1.432	1.422	1.410	1.398	1.384	1.368	1.352	1.335	1.318	1.300	1.280	1.260	1.239	1.218	1.194	1.171	1.146	1.122	1.098	1.071	1.045	1.018	0.991	0.962	0.935	0.906	0.876	0.849	0.819	0.789	0.759	0.729	0.699	0.668	0.639	0.609	0.579	0.549	0.520	0.491	0.462	0.434	0.405	0.378	0.351	0.325	0.300	0.275	0.250	0.226	0.204	0.182	0.161	0.140	0.121	0.102	0.085	0.069	0.055	0.040	0.028	0.016	0.006	-0.004	-0.011	-0.018	-0.024	-0.028	-0.031	-0.034	-0.034	-0.034	-0.032	-0.031	-0.026	-0.022	-0.016	-0.011	-0.004	0.004	0.014	0.022	0.032	0.044	0.054	0.065	0.076	0.089	0.100	0.114	0.125	0.138	0.150	0.162	0.172	0.184	0.195	0.205	0.215	0.224	0.231	0.239	0.245	0.251	0.256	0.260	0.262	0.265	0.265	0.266	0.264	0.261	0.259	0.254	0.248	0.240	0.232	0.222	0.211	0.200	0.186	0.174	0.159	0.142	0.126	0.108	0.090	0.070	0.049	0.029	0.006	-0.015	-0.038	-0.061	-0.085	-0.109	-0.134	-0.159	-0.184	-0.209	-0.235	-0.260	-0.286	-0.310	-0.336	-0.361	-0.386	-0.410	-0.434	-0.458	-0.481	-0.505	-0.526	-0.549	-0.570	-0.590	-0.610	-0.629	-0.649	-0.666	-0.684	-0.700	-0.716	-0.732	-0.746	-0.760	-0.772	-0.786	-0.798	-0.808	-0.819	-0.826	-0.836	-0.845	-0.852	-0.860	-0.866	-0.872	-0.878	-0.884	-0.888	-0.892	-0.896	-0.900	-0.905	-0.908	-0.911	-0.914	-0.918	-0.921	-0.925	-0.928	-0.931	-0.935	-0.939	-0.942	-0.946	-0.950	-0.955	-0.958	-0.964	-0.969	-0.974	-0.980	-0.986	-0.992	-0.999	-1.005	-1.012	-1.020	-1.028	-1.036	-1.045	-1.054	-1.062	-1.071	-1.081	-1.089	-1.100	-1.110	-1.119	-1.129	-1.139	-1.149	-1.159	-1.169	-1.179	-1.189	-1.198	-1.208	-1.216	-1.226	-1.236	-1.244	-1.252	-1.261	-1.270	-1.278	-1.286	-1.292	-1.300	-1.306	-1.314	-1.321	-1.326	-1.334	-1.339	-1.345	-1.350	-1.355	-1.360	-1.365	-1.369	-1.374	-1.378	-1.381	-1.386	-1.389	-1.394	-1.396	-1.400	-1.404	-1.408	-1.411	-1.414	-1.418	-1.421	-1.424	-1.428	-1.430	-1.432	-1.435	-1.436	-1.440	-1.442	-1.444	-1.445	-1.446	-1.448	-1.450	-1.450	-1.450	-1.450	-1.449	-1.449	-1.448	-1.445	-1.441	-1.438	-1.434	-1.429	-1.424	-1.418	-1.410	-1.402	-1.394	-1.385	-1.375	-1.364	-1.352	-1.340	-1.328	-1.312	-1.299	-1.284	-1.268	-1.250	-1.232	-1.214	-1.195	-1.176	-1.156	-1.135	-1.115	-1.094	-1.071	-1.050	-1.029	-1.008	-0.985	-0.962	-0.940	-0.920	-0.899	-0.876	-0.856	-0.836	-0.815	-0.796	-0.778	-0.759	-0.742	-0.725	-0.709	-0.692	-0.679	-0.664	-0.650	-0.639	-0.628	-0.616	-0.605	-0.596	-0.588	-0.580	-0.572	-0.566	-0.560	-0.555	-0.549	-0.545	-0.541	-0.538	-0.534	-0.531	-0.529	-0.525	-0.522	-0.520	-0.518	-0.515	-0.512	-0.510	-0.506	-0.502	-0.499	-0.495	-0.490	-0.485	-0.481	-0.475	-0.468	-0.460	-0.454	-0.445	-0.438	-0.428	-0.419	-0.408	-0.398	-0.388	-0.375	-0.364	-0.351	-0.339	-0.326	-0.314	-0.300	-0.288	-0.275	-0.262	-0.249	-0.236	-0.222	-0.211	-0.199	-0.189	-0.176	-0.166	-0.158	-0.148	-0.139	-0.131	-0.125	-0.119	-0.114	-0.109	-0.105	-0.104	-0.101	-0.101	-0.102	-0.105	-0.108	-0.111	-0.118	-0.122	-0.130	-0.138	-0.146	-0.158	-0.169	-0.180	-0.194	-0.206	-0.221	-0.236	-0.252	-0.270	-0.288	-0.305	-0.324	-0.344	-0.364	-0.382	-0.404	-0.425	-0.445	-0.466	-0.488	-0.509	-0.530	-0.551	-0.571	-0.591	-0.612	-0.632	-0.654	-0.672	-0.691	-0.711	-0.730	-0.749	-0.765	-0.784	-0.800	-0.818	-0.834	-0.849	-0.864	-0.879	-0.891	-0.905	-0.918	-0.929	-0.940	-0.950	-0.960	-0.969	-0.978	-0.985	-0.991	-0.999	-1.004	-1.008	-1.012	-1.015	-1.019	-1.020	-1.021	-1.021	-1.021	-1.020	-1.018	-1.016	-1.012	-1.009	-1.005	-1.000	-0.992	-0.986	-0.979	-0.971	-0.962	-0.954	-0.944	-0.931	-0.921	-0.910	-0.896	-0.885	-0.871	-0.856	-0.842	-0.828	-0.812	-0.798	-0.782	-0.766	-0.750	-0.734	-0.716	-0.699	-0.684	-0.666	-0.649	-0.631	-0.615	-0.598	-0.581	-0.562	-0.546	-0.530	-0.514	-0.496	-0.481	-0.466	-0.450	-0.435	-0.420	-0.406	-0.391	-0.378	-0.364	-0.351	-0.339	-0.326	-0.315	-0.302	-0.291	-0.281	-0.270	-0.259	-0.249	-0.238	-0.228	-0.219	-0.209	-0.199	-0.190	-0.180	-0.171	-0.161	-0.152	-0.144	-0.134	-0.125	-0.116	-0.106	-0.098	-0.088	-0.079	-0.069	-0.059	-0.049	-0.039	-0.029	-0.019	-0.009	0.002	0.014	0.024	0.035	0.045	0.055	0.066	0.076	0.088	0.098	0.108	0.118	0.126	0.136	0.145	0.154	0.162	0.170	0.178	0.184	0.190	0.196	0.201	0.206	0.209	0.214	0.215	0.218	0.219	0.219	0.219	0.219	0.218	0.215	0.212	0.209	0.206	0.201	0.196	0.191	0.185	0.179	0.171	0.164	0.156	0.150	0.141	0.134	0.125	0.116	0.108	0.099	0.091	0.084	0.074	0.066	0.059	0.052	0.044	0.038	0.031	0.026	0.019	0.014	0.010	0.005	0.001	-0.002	-0.005	-0.008	-0.010	-0.010	-0.011	-0.011	-0.011	-0.010	-0.010	-0.009	-0.005	-0.002	0.000	0.002	0.005	0.009	0.014	0.018	0.021	0.026	0.031	0.036	0.041	0.046	0.051	0.058	0.062	0.068	0.074	0.080	0.086	0.091	0.098	0.104	0.110	0.116	0.122	0.128	0.136	0.141	0.149	0.155	0.161	0.169	0.175	0.182	0.189	0.198	0.205	0.214	0.221	0.230	0.239	0.248	0.256	0.266	0.275	0.286	0.296	0.306	0.318	0.328	0.340	0.350	0.362	0.374	0.386	0.398	0.410	0.421	0.434	0.444	0.456	0.468	0.480	0.490	0.501	0.511	0.522	0.532	0.541	0.550	0.559	0.568	0.575	0.582	0.589	0.594	0.600	0.604	0.606	0.610	0.612	0.615	0.616	0.618	0.616	0.616	0.614	0.612	0.609	0.606	0.601	0.596	0.591	0.588	0.580	0.574	0.568	0.560	0.552	0.544	0.536	0.529	0.520	0.512	0.504	0.495	0.486	0.479	0.470	0.461	0.454	0.446	0.439	0.431	0.425	0.418	0.409	0.402	0.396	0.391	0.385	0.380	0.374	0.370	0.365	0.361	0.356	0.352	0.349	0.345	0.342	0.339	0.336	0.334	0.331	0.329	0.325	0.322	0.320	0.318	0.316	0.314	0.311	0.310	0.308	0.306	0.304	0.301	0.301	0.299	0.299	0.296	0.294	0.294	0.292	0.291	0.291	0.290	0.290	0.289	0.290	0.290	0.290	0.290	0.290	0.291	0.291	0.292	0.295	0.295	0.298	0.299	0.301	0.305	0.306	0.310	0.312	0.315	0.319	0.321	0.325	0.329	0.331	0.335	0.338	0.341	0.345	0.348	0.350	0.352	0.354	0.356	0.358	0.359	0.359	0.359	0.359	0.358	0.356	0.352	0.351	0.346	0.342	0.339	0.332	0.326	0.320	0.311	0.304	0.295	0.285	0.274	0.264	0.252	0.241	0.229	0.216	0.202	0.190	0.176	0.162	0.149	0.135	0.120	0.106	0.091	0.078	0.064	0.051	0.038	0.024	0.012	0.000	-0.010	-0.021	-0.031	-0.040	-0.048	-0.055	-0.061	-0.068	-0.071	-0.075	-0.078	-0.080	-0.080	-0.080	-0.078	-0.076	-0.071	-0.068	-0.062	-0.055	-0.049	-0.040	-0.031	-0.022	-0.010	0.000	0.011	0.024	0.036	0.049	0.062	0.076	0.090	0.104	0.118	0.131	0.145	0.159	0.172	0.186	0.199	0.211	0.225	0.236	0.249	0.259	0.269	0.280	0.289	0.298	0.304	0.311	0.319	0.324	0.329	0.334	0.336	0.340	0.341	0.344	0.345	0.344	0.344	0.344	0.342	0.341	0.339	0.336	0.335	0.331	0.329	0.326	0.324	0.321	0.318	0.316	0.312	0.311	0.310	0.309	0.309	0.309	0.309	0.310	0.311	0.315	0.318	0.322	0.328	0.334	0.341	0.349	0.358	0.368	0.379	0.390	0.405	0.419	0.435	0.451	0.470	0.489	0.509	0.529	0.551	0.575	0.599	0.624	0.650	0.678	0.705	0.735	0.764	0.794	0.824	0.856	0.889	0.920	0.954	0.986	1.020	1.054	1.088	1.121	1.156	1.189	1.222	1.255	1.289	1.320	1.352	1.385	1.416	1.446	1.475	1.505	1.534	1.561	1.586	1.612	1.638	1.661	1.682	1.705	1.725	1.744	1.761	1.779	1.795	1.809	1.824	1.835	1.845	1.856	1.864	1.871	1.878	1.881	1.886	1.888	1.889	1.889	1.888	1.886	1.882	1.879	1.872	1.866	1.860	1.850	1.841	1.832	1.821	1.809	1.796	1.784	1.770	1.755	1.740	1.724	1.708	1.690	1.671	1.652	1.634	1.615	1.594	1.574	1.551	1.529	1.506	1.484	1.460	1.438	1.412	1.388	1.362	1.338	1.311	1.285	1.261	1.235	1.208	1.181	1.156	1.129	1.102	1.076	1.050	1.024	0.996	0.971	0.944	0.918	0.891	0.865	0.840	0.815	0.790	0.765	0.741	0.716	0.694	0.671	0.649	0.628	0.605	0.585	0.564	0.545	0.525	0.507	0.489	0.472	0.454	0.439	0.421	0.406	0.391	0.376	0.362	0.348	0.334	0.321	0.308	0.295	0.281	0.269	0.255	0.242	0.230	0.215	0.202	0.188	0.174	0.159	0.142	0.126	0.110	0.092	0.075	0.056	0.036	0.015	-0.006	-0.029	-0.052	-0.076	-0.102	-0.129	-0.156	-0.185	-0.215	-0.245	-0.278	-0.310	-0.344	-0.379	-0.415	-0.451	-0.489	-0.528	-0.568	-0.606	-0.648	-0.688	-0.730	-0.772	-0.814	-0.856	-0.900	-0.942	-0.986	-1.029	-1.071	-1.114	-1.156	-1.199	-1.240	-1.280	-1.321	-1.361	-1.400	-1.439	-1.476	-1.512	-1.548	-1.582	-1.618	-1.650	-1.682	-1.712	-1.741	-1.771	-1.798	-1.824	-1.850	-1.874	-1.899	-1.921	-1.942	-1.962	-1.982	-2.002	-2.020	-2.039	-2.055	-2.070	-2.088	-2.102	-2.116	-2.132	-2.146	-2.160	-2.174	-2.188	-2.201	-2.215	-2.229	-2.244	-2.258	-2.272	-2.286	-2.304	-2.319	-2.335	-2.352	-2.370	-2.389	-2.408	-2.426	-2.448	-2.466	-2.489	-2.511	-2.534	-2.558	-2.582	-2.608	-2.634	-2.659	-2.686	-2.714	-2.742	-2.771	-2.801	-2.830	-2.861	-2.891	-2.924	-2.955	-2.986	-3.020	-3.052	-3.085	-3.118	-3.151	-3.184	-3.216	-3.250	-3.284	-3.316	-3.349	-3.380	-3.412	-3.442	-3.475	-3.505	-3.535	-3.565	-3.592	-3.621	-3.649	-3.675	-3.700	-3.725	-3.749	-3.771	-3.794	-3.815	-3.834	-3.852	-3.870	-3.886	-3.901	-3.914	-3.926	-3.938	-3.945	-3.954	-3.960	-3.966	-3.969	-3.971	-3.971	-3.971	-3.969	-3.964	-3.958	-3.951	-3.942	-3.932	-3.921	-3.908	-3.892	-3.876	-3.859	-3.840	-3.820	-3.799	-3.775	-3.750	-3.725	-3.700	-3.671	-3.642	-3.614	-3.582	-3.552	-3.520	-3.486	-3.454	-3.420	-3.385	-3.351	-3.316	-3.281	-3.246	-3.211	-3.178	-3.142	-3.109	-3.075	-3.041	-3.009	-2.976	-2.945	-2.914	-2.882	-2.854	-2.826	-2.799	-2.772	-2.748	-2.724	-2.701	-2.680	-2.659	-2.640	-2.622	-2.606	-2.592	-2.579	-2.566	-2.555	-2.545	-2.536	-2.529	-2.522	-2.518	-2.512	-2.510	-2.506	-2.506	-2.505	-2.505	-2.506	-2.506	-2.509	-2.511	-2.514	-2.516	-2.519	-2.521	-2.525	-2.528	-2.530	-2.532	-2.534	-2.535	-2.535	-2.536	-2.536	-2.535	-2.534	-2.531	-2.529	-2.525	-2.521	-2.515	-2.509	-2.502	-2.494	-2.484	-2.475	-2.464	-2.452	-2.440	-2.426	-2.412	-2.398	-2.381	-2.366	-2.349	-2.331	-2.314	-2.296	-2.279	-2.260	-2.241	-2.222	-2.204	-2.186	-2.168	-2.149	-2.130	-2.114	-2.096	-2.079	-2.062	-2.047	-2.033	-2.019	-2.006	-1.994	-1.982	-1.971	-1.961	-1.954	-1.946	-1.940	-1.932	-1.929	-1.926	-1.922	-1.921	-1.921	-1.921	-1.922	-1.925	-1.928	-1.931	-1.936	-1.941	-1.948	-1.954	-1.959	-1.966	-1.974	-1.981	-1.990	-1.998	-2.005	-2.013	-2.020	-2.027	-2.035	-2.042	-2.047	-2.055	-2.060	-2.065	-2.069	-2.072	-2.076	-2.078	-2.080	-2.080	-2.080	-2.079	-2.076	-2.074	-2.069	-2.065	-2.060	-2.051	-2.045	-2.036	-2.027	-2.016	-2.005	-1.995	-1.981	-1.969	-1.954	-1.940	-1.925	-1.909	-1.892	-1.878	-1.860	-1.842	-1.824	-1.806	-1.788	-1.768	-1.749	-1.730	-1.710	-1.690	-1.671	-1.651	-1.631	-1.611	-1.591	-1.571	-1.552	-1.531	-1.511	-1.490	-1.470	-1.450	-1.430	-1.410	-1.390	-1.370	-1.350	-1.330	-1.309	-1.289	-1.269	-1.248	-1.226	-1.205	-1.185	-1.164	-1.141	-1.120	-1.099	-1.078	-1.056	-1.034	-1.011	-0.989	-0.966	-0.942	-0.920	-0.898	-0.875	-0.851	-0.829	-0.805	-0.782	-0.761	-0.738	-0.714	-0.692	-0.670	-0.648	-0.625	-0.605	-0.584	-0.562	-0.541	-0.521	-0.500	-0.481	-0.462	-0.445	-0.428	-0.409	-0.394	-0.378	-0.362	-0.348	-0.332	-0.320	-0.308	-0.295	-0.284	-0.275	-0.265	-0.255	-0.246	-0.239	-0.232	-0.225	-0.220	-0.214	-0.210	-0.205	-0.201	-0.198	-0.195	-0.192	-0.190	-0.189	-0.186	-0.184	-0.182	-0.182	-0.181	-0.180	-0.180	-0.179	-0.179	-0.178	-0.176	-0.175	-0.174	-0.172	-0.171	-0.170	-0.168	-0.165	-0.164	-0.161	-0.159	-0.156	-0.151	-0.149	-0.145	-0.141	-0.136	-0.132	-0.129	-0.124	-0.120	-0.115	-0.111	-0.106	-0.102	-0.098	-0.092	-0.089	-0.084	-0.079	-0.074	-0.070	-0.066	-0.062	-0.059	-0.055	-0.051	-0.049	-0.045	-0.042	-0.041	-0.039	-0.036	-0.035	-0.035	-0.034	-0.034	-0.034	-0.034	-0.032	-0.035	-0.035	-0.036	-0.038	-0.039	-0.042	-0.044	-0.046	-0.049	-0.051	-0.054	-0.058	-0.061	-0.065	-0.068	-0.071	-0.076	-0.079	-0.082	-0.086	-0.090	-0.095	-0.099	-0.102	-0.106	-0.110	-0.115	-0.119	-0.122	-0.128	-0.131	-0.135	-0.139	-0.142	-0.148	-0.151	-0.155	-0.160	-0.164	-0.168	-0.172	-0.175	-0.180	-0.185	-0.189	-0.194	-0.199	-0.204	-0.209	-0.214	-0.219	-0.224	-0.229	-0.235	-0.240	-0.248	-0.254	-0.260	-0.265	-0.272	-0.279	-0.286	-0.294	-0.299	-0.306	-0.315	-0.321	-0.330	-0.338	-0.345	-0.354	-0.362	-0.371	-0.380	-0.389	-0.398	-0.406	-0.416	-0.425	-0.435	-0.444	-0.454	-0.464	-0.474	-0.485	-0.495	-0.505	-0.516	-0.526	-0.538	-0.550	-0.561	-0.572	-0.585	-0.598	-0.610	-0.622	-0.636	-0.650	-0.664	-0.679	-0.694	-0.709	-0.725	-0.741	-0.758	-0.776	-0.792	-0.812	-0.831	-0.851	-0.870	-0.892	-0.912	-0.935	-0.958	-0.980	-1.004	-1.029	-1.052	-1.078	-1.104	-1.130	-1.158	-1.185	-1.212	-1.240	-1.269	-1.299	-1.328	-1.356	-1.386	-1.418	-1.448	-1.479	-1.510	-1.540	-1.571	-1.602	-1.632	-1.664	-1.694	-1.724	-1.754	-1.784	-1.812	-1.841	-1.871	-1.899	-1.926	-1.955	-1.981	-2.007	-2.033	-2.058	-2.081	-2.106	-2.129	-2.151	-2.174	-2.194	-2.214	-2.234	-2.251	-2.268	-2.286	-2.300	-2.315	-2.330	-2.342	-2.355	-2.366	-2.376	-2.386	-2.394	-2.402	-2.409	-2.415	-2.420	-2.425	-2.428	-2.431	-2.434	-2.434	-2.434	-2.434	-2.432	-2.431	-2.428	-2.425	-2.420	-2.416	-2.411	-2.406	-2.399	-2.392	-2.385	-2.376	-2.369	-2.360	-2.351	-2.340	-2.331	-2.320	-2.310	-2.300	-2.289	-2.278	-2.265	-2.254	-2.241	-2.229	-2.216	-2.204	-2.191	-2.180	-2.168	-2.155	-2.142	-2.131	-2.119	-2.109	-2.098	-2.085	-2.075	-2.065	-2.055	-2.044	-2.035	-2.026	-2.019	-2.011	-2.002	-1.996	-1.990	-1.984	-1.979	-1.975	-1.970	-1.969	-1.965	-1.962	-1.962	-1.961	-1.961	-1.961	-1.962	-1.965	-1.966	-1.970	-1.974	-1.978	-1.982	-1.988	-1.994	-2.000	-2.007	-2.014	-2.021	-2.030	-2.038	-2.046	-2.055	-2.062	-2.071	-2.081	-2.090	-2.099	-2.109	-2.118	-2.126	-2.135	-2.144	-2.152	-2.160	-2.168	-2.174	-2.180	-2.188	-2.194	-2.199	-2.204	-2.208	-2.211	-2.214	-2.216	-2.219	-2.220	-2.220	-2.220	-2.219	-2.218	-2.215	-2.212	-2.208	-2.204	-2.200	-2.194	-2.188	-2.181	-2.174	-2.166	-2.159	-2.151	-2.141	-2.132	-2.124	-2.115	-2.105	-2.095	-2.085	-2.076	-2.066	-2.056	-2.047	-2.038	-2.029	-2.020	-2.013	-2.005	-1.998	-1.990	-1.985	-1.979	-1.974	-1.969	-1.965	-1.962	-1.961	-1.959	-1.959	-1.959	-1.961	-1.962	-1.965	-1.969	-1.972	-1.978	-1.985	-1.991	-1.999	-2.007	-2.015	-2.025	-2.035	-2.046	-2.058	-2.069	-2.080	-2.094	-2.106	-2.119	-2.131	-2.144	-2.158	-2.170	-2.182	-2.196	-2.206	-2.219	-2.230	-2.241	-2.252	-2.262	-2.271	-2.280	-2.288	-2.295	-2.300	-2.305	-2.309	-2.311	-2.314	-2.315	-2.315	-2.314	-2.311	-2.308	-2.302	-2.298	-2.290	-2.281	-2.271	-2.261	-2.251	-2.238	-2.225	-2.210	-2.195	-2.179	-2.161	-2.144	-2.125	-2.105	-2.085	-2.064	-2.042	-2.021	-1.999	-1.976	-1.954	-1.930	-1.908	-1.885	-1.860	-1.838	-1.815	-1.791	-1.770	-1.748	-1.726	-1.705	-1.684	-1.665	-1.645	-1.628	-1.610	-1.592	-1.578	-1.562	-1.548	-1.534	-1.521	-1.510	-1.500	-1.490	-1.482	-1.474	-1.468	-1.462	-1.458	-1.454	-1.451	-1.450	-1.449	-1.449	-1.450	-1.452	-1.455	-1.458	-1.461	-1.466	-1.471	-1.478	-1.484	-1.491	-1.498	-1.505	-1.512	-1.519	-1.528	-1.536	-1.542	-1.551	-1.559	-1.568	-1.574	-1.581	-1.588	-1.594	-1.599	-1.605	-1.609	-1.612	-1.616	-1.619	-1.620	-1.621	-1.621	-1.621	-1.619	-1.616	-1.614	-1.610	-1.604	-1.598	-1.590	-1.582	-1.574	-1.562	-1.552	-1.540	-1.526	-1.512	-1.498	-1.481	-1.464	-1.445	-1.428	-1.406	-1.388	-1.366	-1.345	-1.321	-1.299	-1.275	-1.251	-1.228	-1.202	-1.178	-1.152	-1.128	-1.102	-1.076	-1.051	-1.026	-1.001	-0.976	-0.951	-0.925	-0.901	-0.878	-0.855	-0.831	-0.810	-0.789	-0.769	-0.748	-0.730	-0.712	-0.695	-0.679	-0.664	-0.649	-0.635	-0.622	-0.611	-0.602	-0.594	-0.585	-0.579	-0.572	-0.569	-0.565	-0.561	-0.561	-0.560	-0.561	-0.562	-0.565	-0.569	-0.572	-0.578	-0.585	-0.591	-0.600	-0.608	-0.616	-0.626	-0.638	-0.648	-0.660	-0.671	-0.684	-0.696	-0.709	-0.721	-0.735	-0.749	-0.762	-0.776	-0.790	-0.804	-0.818	-0.830	-0.844	-0.858	-0.871	-0.884	-0.898	-0.910	-0.921	-0.934	-0.945	-0.958	-0.969	-0.978	-0.988	-0.998	-1.006	-1.014	-1.022	-1.030	-1.036	-1.042	-1.046	-1.052	-1.056	-1.059	-1.060	-1.061	-1.062	-1.064	-1.062	-1.061	-1.059	-1.055	-1.052	-1.048	-1.041	-1.035	-1.028	-1.020	-1.010	-1.001	-0.991	-0.979	-0.966	-0.954	-0.940	-0.925	-0.910	-0.892	-0.876	-0.859	-0.839	-0.819	-0.800	-0.779	-0.759	-0.736	-0.714	-0.691	-0.669	-0.644	-0.620	-0.596	-0.572	-0.548	-0.522	-0.498	-0.474	-0.449	-0.424	-0.401	-0.376	-0.352	-0.329	-0.306	-0.284	-0.261	-0.240	-0.219	-0.199	-0.179	-0.160	-0.142	-0.125	-0.109	-0.094	-0.080	-0.066	-0.055	-0.044	-0.034	-0.024	-0.016	-0.010	-0.004	0.002	0.005	0.008	0.010	0.010	0.010	0.009	0.006	0.004	0.000	-0.005	-0.010	-0.015	-0.021	-0.029	-0.035	-0.042	-0.051	-0.060	-0.069	-0.076	-0.084	-0.094	-0.101	-0.110	-0.118	-0.126	-0.134	-0.141	-0.148	-0.154	-0.159	-0.165	-0.169	-0.172	-0.175	-0.179	-0.180	-0.180	-0.180	-0.180	-0.179	-0.176	-0.172	-0.170	-0.165	-0.159	-0.152	-0.146	-0.138	-0.129	-0.120	-0.110	-0.100	-0.089	-0.079	-0.066	-0.054	-0.042	-0.030	-0.016	-0.004	0.010	0.022	0.036	0.048	0.060	0.072	0.085	0.096	0.109	0.119	0.130	0.140	0.149	0.159	0.166	0.175	0.182	0.188	0.194	0.199	0.204	0.206	0.210	0.212	0.212	0.214	0.214	0.212	0.211	0.211	0.209	0.205	0.201	0.198	0.194	0.189	0.182	0.178	0.172	0.168	0.160	0.154	0.148	0.141	0.135	0.129	0.122	0.118	0.110	0.105	0.100	0.095	0.091	0.086	0.082	0.080	0.078	0.075	0.074	0.074	0.072	0.072	0.074	0.076	0.078	0.080	0.084	0.088	0.092	0.099	0.104	0.110	0.118	0.125	0.132	0.142	0.151	0.160	0.170	0.180	0.190	0.200	0.212	0.224	0.234	0.245	0.256	0.268	0.279	0.290	0.301	0.312	0.324	0.334	0.344	0.354	0.362	0.371	0.380	0.388	0.395	0.402	0.409	0.414	0.419	0.422	0.426	0.429	0.430	0.430	0.430	0.430	0.429	0.425	0.422	0.419	0.412	0.406	0.400	0.392	0.384	0.374	0.364	0.351	0.340	0.326	0.312	0.298	0.281	0.266	0.249	0.231	0.211	0.192	0.174	0.154	0.132	0.112	0.091	0.070	0.048	0.025	0.002	-0.019	-0.041	-0.064	-0.085	-0.108	-0.130	-0.151	-0.171	-0.192	-0.214	-0.232	-0.252	-0.271	-0.290	-0.306	-0.324	-0.340	-0.355	-0.369	-0.382	-0.395	-0.406	-0.418	-0.428	-0.436	-0.444	-0.451	-0.456	-0.461	-0.465	-0.469	-0.471	-0.472	-0.472	-0.472	-0.471	-0.469	-0.468	-0.464	-0.460	-0.455	-0.450	-0.444	-0.438	-0.431	-0.424	-0.416	-0.408	-0.401	-0.392	-0.384	-0.375	-0.366	-0.358	-0.350	-0.341	-0.332	-0.324	-0.316	-0.309	-0.301	-0.294	-0.288	-0.281	-0.274	-0.269	-0.264	-0.260	-0.255	-0.251	-0.248	-0.245	-0.242	-0.242	-0.241	-0.240	-0.240	-0.242	-0.242	-0.245	-0.248	-0.251	-0.256	-0.259	-0.265	-0.271	-0.278	-0.285	-0.292	-0.301	-0.310	-0.319	-0.330	-0.340	-0.351	-0.364	-0.375	-0.389	-0.402	-0.415	-0.430	-0.445	-0.460	-0.476	-0.492	-0.509	-0.526	-0.542	-0.560	-0.579	-0.596	-0.614	-0.631	-0.651	-0.669	-0.688	-0.706	-0.725	-0.744	-0.764	-0.781	-0.800	-0.819	-0.836	-0.854	-0.871	-0.889	-0.905	-0.922	-0.939	-0.954	-0.969	-0.984	-0.998	-1.011	-1.024	-1.036	-1.049	-1.059	-1.069	-1.080	-1.088	-1.095	-1.104	-1.110	-1.115	-1.121	-1.125	-1.129	-1.132	-1.134	-1.135	-1.136	-1.136	-1.138	-1.136	-1.135	-1.132	-1.131	-1.128	-1.125	-1.122	-1.119	-1.115	-1.110	-1.106	-1.102	-1.098	-1.094	-1.089	-1.084	-1.079	-1.075	-1.070	-1.066	-1.062	-1.059	-1.055	-1.052	-1.049	-1.048	-1.046	-1.044	-1.042	-1.042	-1.041	-1.041	-1.042	-1.042	-1.045	-1.048	-1.049	-1.051	-1.055	-1.059	-1.062	-1.066	-1.071	-1.076	-1.080	-1.086	-1.091	-1.098	-1.104	-1.110	-1.116	-1.122	-1.129	-1.135	-1.141	-1.149	-1.155	-1.162	-1.169	-1.175	-1.181	-1.189	-1.194	-1.200	-1.206	-1.211	-1.218	-1.221	-1.226	-1.230	-1.234	-1.238	-1.241	-1.244	-1.246	-1.248	-1.249	-1.250	-1.251	-1.251	-1.250	-1.250	-1.248	-1.246	-1.244	-1.241	-1.238	-1.234	-1.230	-1.224	-1.219	-1.212	-1.208	-1.200	-1.191	-1.184	-1.175	-1.166	-1.158	-1.148	-1.138	-1.126	-1.116	-1.105	-1.094	-1.080	-1.068	-1.056	-1.042	-1.030	-1.016	-1.004	-0.990	-0.976	-0.962	-0.950	-0.935	-0.922	-0.909	-0.895	-0.884	-0.870	-0.859	-0.846	-0.834	-0.822	-0.811	-0.801	-0.791	-0.781	-0.774	-0.765	-0.759	-0.750	-0.745	-0.739	-0.734	-0.730	-0.728	-0.725	-0.724	-0.722	-0.722	-0.724	-0.725	-0.728	-0.731	-0.734	-0.739	-0.744	-0.750	-0.756	-0.764	-0.771	-0.780	-0.789	-0.798	-0.808	-0.818	-0.828	-0.838	-0.849	-0.859	-0.870	-0.881	-0.891	-0.901	-0.911	-0.921	-0.931	-0.939	-0.948	-0.955	-0.962	-0.969	-0.974	-0.979	-0.984	-0.986	-0.989	-0.990	-0.990	-0.990	-0.988	-0.985	-0.980	-0.975	-0.969	-0.961	-0.952	-0.942	-0.932	-0.919	-0.906	-0.891	-0.876	-0.860	-0.842	-0.824	-0.806	-0.786	-0.765	-0.744	-0.721	-0.698	-0.675	-0.651	-0.628	-0.601	-0.578	-0.551	-0.528	-0.501	-0.476	-0.450	-0.425	-0.400	-0.375	-0.351	-0.326	-0.302	-0.280	-0.258	-0.234	-0.212	-0.191	-0.170	-0.151	-0.132	-0.112	-0.096	-0.080	-0.064	-0.048	-0.034	-0.021	-0.009	0.002	0.015	0.025	0.034	0.042	0.049	0.056	0.062	0.068	0.072	0.076	0.080	0.084	0.086	0.088	0.089	0.090	0.090	0.091	0.091	0.091	0.091	0.091	0.091	0.091	0.090	0.090	0.090	0.090	0.090	0.090	0.090	0.090	0.091	0.092	0.094	0.096	0.098	0.100	0.104	0.108	0.110	0.116	0.120	0.125	0.131	0.138	0.144	0.150	0.158	0.165	0.175	0.182	0.194	0.204	0.212	0.225	0.236	0.248	0.260	0.272	0.284	0.298	0.310	0.325	0.338	0.352	0.366	0.381	0.395	0.411	0.426	0.441	0.456	0.471	0.488	0.502	0.518	0.534	0.550	0.565	0.581	0.596	0.612	0.628	0.642	0.659	0.674	0.689	0.704	0.719	0.734	0.749	0.762	0.776	0.790	0.804	0.816	0.830	0.842	0.855	0.868	0.879	0.891	0.904	0.914	0.925	0.936	0.945	0.955	0.965	0.974	0.982	0.991	0.999	1.006	1.014	1.020	1.026	1.032	1.038	1.042	1.049	1.052	1.058	1.060	1.064	1.066	1.069	1.071	1.074	1.076	1.078	1.079	1.079	1.079	1.080	1.081	1.081	1.080	1.081	1.082	1.082	1.082	1.084	1.084	1.085	1.086	1.088	1.090	1.091	1.095	1.098	1.100	1.104	1.108	1.112	1.116	1.121	1.128	1.135	1.141	1.149	1.156	1.165	1.175	1.184	1.195	1.205	1.216	1.229	1.240	1.252	1.265	1.279	1.292	1.306	1.321	1.335	1.349	1.364	1.379	1.392	1.408	1.422	1.436	1.451	1.464	1.479	1.491	1.504	1.516	1.528	1.540	1.551	1.561	1.570	1.579	1.588	1.594	1.599	1.606	1.610	1.612	1.616	1.616	1.618	1.618	1.615	1.614	1.610	1.605	1.601	1.594	1.586	1.579	1.569	1.559	1.548	1.536	1.521	1.508	1.492	1.478	1.459	1.442	1.422	1.404	1.382	1.362	1.340	1.319	1.295	1.271	1.248	1.222	1.198	1.170	1.145	1.118	1.090	1.062	1.035	1.006	0.978	0.949	0.919	0.889	0.860	0.831	0.800	0.771	0.741	0.712	0.681	0.652	0.624	0.594	0.565	0.536	0.507	0.480	0.452	0.425	0.400	0.372	0.348	0.322	0.299	0.275	0.252	0.231	0.210	0.190	0.170	0.151	0.134	0.118	0.101	0.086	0.074	0.061	0.049	0.038	0.030	0.020	0.014	0.008	0.002	-0.002	-0.005	-0.006	-0.008	-0.008	-0.008	-0.005	-0.002	0.001	0.006	0.011	0.018	0.025	0.031	0.039	0.046	0.055	0.064	0.072	0.082	0.091	0.101	0.110	0.120	0.129	0.138	0.145	0.154	0.161	0.169	0.175	0.181	0.186	0.190	0.194	0.198	0.200	0.201	0.201	0.200	0.199	0.198	0.192	0.188	0.182	0.175	0.168	0.158	0.148	0.136	0.124	0.111	0.096	0.081	0.065	0.049	0.030	0.011	-0.008	-0.029	-0.049	-0.070	-0.092	-0.114	-0.138	-0.160	-0.184	-0.209	-0.232	-0.256	-0.280	-0.305	-0.329	-0.352	-0.376	-0.401	-0.424	-0.448	-0.470	-0.491	-0.512	-0.534	-0.554	-0.572	-0.592	-0.610	-0.628	-0.644	-0.661	-0.676	-0.690	-0.704	-0.716	-0.728	-0.740	-0.750	-0.760	-0.769	-0.776	-0.784	-0.790	-0.796	-0.801	-0.805	-0.810	-0.814	-0.816	-0.819	-0.821	-0.822	-0.824	-0.825	-0.826	-0.826	-0.828	-0.828	-0.829	-0.830	-0.830	-0.831	-0.832	-0.834	-0.834	-0.836	-0.838	-0.839	-0.842	-0.845	-0.849	-0.851	-0.855	-0.859	-0.865	-0.869	-0.875	-0.881	-0.888	-0.894	-0.901	-0.909	-0.918	-0.925	-0.934	-0.942	-0.952	-0.962	-0.972	-0.982	-0.992	-1.002	-1.014	-1.024	-1.035	-1.048	-1.059	-1.069	-1.080	-1.091	-1.102	-1.114	-1.125	-1.136	-1.146	-1.158	-1.169	-1.180	-1.191	-1.201	-1.212	-1.222	-1.232	-1.241	-1.251	-1.261	-1.272	-1.281	-1.291	-1.300	-1.310	-1.319	-1.329	-1.336	-1.345	-1.355	-1.364	-1.371	-1.380	-1.388	-1.396	-1.404	-1.410	-1.419	-1.426	-1.432	-1.440	-1.446	-1.454	-1.459	-1.465	-1.470	-1.475	-1.480	-1.485	-1.489	-1.492	-1.495	-1.498	-1.500	-1.502	-1.502	-1.502	-1.501	-1.501	-1.499	-1.496	-1.492	-1.489	-1.481	-1.475	-1.469	-1.460	-1.450	-1.441	-1.430	-1.419	-1.405	-1.392	-1.376	-1.361	-1.344	-1.328	-1.309	-1.290	-1.270	-1.249	-1.228	-1.206	-1.184	-1.161	-1.138	-1.114	-1.089	-1.064	-1.039	-1.014	-0.988	-0.962	-0.936	-0.912	-0.886	-0.862	-0.838	-0.812	-0.789	-0.765	-0.744	-0.721	-0.699	-0.679	-0.658	-0.639	-0.620	-0.601	-0.585	-0.568	-0.552	-0.538	-0.525	-0.510	-0.499	-0.488	-0.476	-0.466	-0.456	-0.448	-0.439	-0.431	-0.424	-0.418	-0.411	-0.405	-0.399	-0.394	-0.388	-0.384	-0.378	-0.372	-0.365	-0.360	-0.354	-0.349	-0.341	-0.335	-0.328	-0.320	-0.311	-0.302	-0.292	-0.282	-0.272	-0.261	-0.249	-0.236	-0.224	-0.210	-0.195	-0.179	-0.164	-0.148	-0.131	-0.114	-0.096	-0.079	-0.061	-0.042	-0.024	-0.005	0.014	0.032	0.051	0.071	0.089	0.108	0.125	0.142	0.160	0.175	0.191	0.205	0.220	0.234	0.246	0.256	0.266	0.276	0.284	0.292	0.298	0.302	0.306	0.308	0.309	0.309	0.308	0.305	0.300	0.295	0.289	0.281	0.271	0.262	0.251	0.239	0.225	0.210	0.196	0.180	0.162	0.144	0.125	0.106	0.085	0.065	0.044	0.022	0.000	-0.022	-0.045	-0.068	-0.090	-0.114	-0.135	-0.159	-0.180	-0.202	-0.225	-0.246	-0.268	-0.288	-0.309	-0.329	-0.350	-0.369	-0.386	-0.404	-0.422	-0.439	-0.455	-0.470	-0.485	-0.499	-0.514	-0.526	-0.538	-0.548	-0.559	-0.569	-0.576	-0.585	-0.591	-0.598	-0.604	-0.609	-0.612	-0.616	-0.619	-0.621	-0.624	-0.624	-0.622	-0.624	-0.622	-0.619	-0.618	-0.614	-0.610	-0.605	-0.601	-0.595	-0.589	-0.582	-0.576	-0.569	-0.561	-0.552	-0.544	-0.535	-0.526	-0.516	-0.505	-0.496	-0.485	-0.475	-0.465	-0.452	-0.441	-0.431	-0.420	-0.409	-0.398	-0.386	-0.375	-0.365	-0.354	-0.342	-0.331	-0.321	-0.311	-0.300	-0.291	-0.282	-0.272	-0.264	-0.255	-0.246	-0.240	-0.232	-0.226	-0.219	-0.214	-0.208	-0.202	-0.198	-0.192	-0.190	-0.186	-0.182	-0.180	-0.176	-0.175	-0.172	-0.170	-0.169	-0.168	-0.165	-0.164	-0.162	-0.161	-0.160	-0.159	-0.158	-0.156	-0.154	-0.151	-0.150	-0.148	-0.145	-0.142	-0.139	-0.136	-0.132	-0.129	-0.125	-0.119	-0.114	-0.109	-0.102	-0.096	-0.089	-0.081	-0.074	-0.066	-0.056	-0.049	-0.040	-0.030	-0.021	-0.010	-0.001	0.010	0.019	0.030	0.040	0.050	0.060	0.070	0.079	0.089	0.099	0.106	0.114	0.122	0.130	0.138	0.142	0.149	0.155	0.159	0.164	0.168	0.170	0.171	0.174	0.175	0.174	0.175	0.174	0.171	0.169	0.166	0.164	0.160	0.155	0.150	0.146	0.141	0.135	0.129	0.122	0.116	0.110	0.104	0.096	0.090	0.084	0.076	0.070	0.064	0.058	0.052	0.046	0.041	0.036	0.031	0.028	0.022	0.019	0.015	0.012	0.010	0.008	0.006	0.005	0.004	0.004	0.004	0.004	0.004	0.005	0.006	0.008	0.010	0.011	0.014	0.015	0.018	0.020	0.024	0.028	0.030	0.034	0.036	0.039	0.042	0.046	0.050	0.054	0.058	0.060	0.064	0.068	0.071	0.075	0.078	0.082	0.088	0.090	0.095	0.099	0.104	0.108	0.112	0.118	0.122	0.129	0.132	0.139	0.145	0.151	0.159	0.166	0.174	0.182	0.190	0.199	0.209	0.216	0.226	0.238	0.248	0.259	0.269	0.280	0.292	0.304	0.316	0.329	0.341	0.354	0.368	0.379	0.392	0.405	0.419	0.431	0.442	0.455	0.468	0.480	0.490	0.501	0.512	0.521	0.531	0.540	0.549	0.556	0.564	0.570	0.576	0.581	0.585	0.590	0.592	0.595	0.596	0.598	0.598	0.596	0.596	0.594	0.592	0.589	0.585	0.581	0.575	0.570	0.564	0.556	0.551	0.544	0.535	0.528	0.520	0.511	0.502	0.494	0.485	0.476	0.468	0.459	0.449	0.440	0.431	0.422	0.412	0.405	0.396	0.389	0.379	0.371	0.364	0.356	0.349	0.342	0.335	0.330	0.324	0.318	0.312	0.308	0.302	0.298	0.292	0.288	0.284	0.280	0.276	0.274	0.270	0.266	0.264	0.261	0.259	0.258	0.256	0.255	0.252	0.252	0.251	0.251	0.250	0.251	0.251	0.251	0.251	0.252	0.255	0.256	0.258	0.260	0.261	0.264	0.266	0.269	0.272	0.275	0.279	0.284	0.288	0.291	0.295	0.300	0.305	0.310	0.314	0.319	0.325	0.330	0.335	0.339	0.345	0.350	0.354	0.359	0.364	0.369	0.371	0.376	0.380	0.382	0.385	0.388	0.390	0.391	0.394	0.392	0.394	0.392	0.392	0.390	0.388	0.385	0.381	0.378	0.372	0.368	0.361	0.355	0.348	0.340	0.331	0.321	0.312	0.304	0.294	0.282	0.272	0.261	0.250	0.239	0.226	0.216	0.204	0.192	0.181	0.169	0.159	0.146	0.138	0.128	0.118	0.108	0.100	0.092	0.085	0.078	0.072	0.068	0.062	0.060	0.056	0.054	0.054	0.052	0.054	0.055	0.059	0.061	0.066	0.071	0.076	0.082	0.090	0.099	0.106	0.116	0.126	0.135	0.146	0.158	0.169	0.180	0.192	0.205	0.216	0.228	0.240	0.251	0.262	0.274	0.285	0.296	0.308	0.316	0.326	0.336	0.344	0.352	0.360	0.368	0.374	0.380	0.385	0.390	0.394	0.398	0.399	0.401	0.402	0.404	0.404	0.404	0.402	0.401	0.400	0.398	0.396	0.394	0.391	0.389	0.385	0.382	0.380	0.379	0.376	0.374	0.371	0.371	0.370	0.370	0.371	0.371	0.374	0.375	0.379	0.382	0.388	0.394	0.400	0.409	0.418	0.428	0.439	0.451	0.464	0.479	0.495	0.512	0.531	0.550	0.571	0.594	0.616	0.641	0.665	0.692	0.719	0.748	0.776	0.806	0.838	0.870	0.902	0.936	0.970	1.004	1.040	1.075	1.110	1.146	1.182	1.220	1.256	1.292	1.329	1.366	1.402	1.438	1.474	1.509	1.544	1.576	1.611	1.644	1.676	1.708	1.739	1.769	1.798	1.826	1.854	1.880	1.905	1.929	1.952	1.975	1.995	2.015	2.034	2.052	2.069	2.085	2.099	2.112	2.125	2.138	2.148	2.155	2.162	2.171	2.176	2.180	2.185	2.186	2.188	2.189	2.188	2.186	2.185	2.180	2.178	2.171	2.166	2.159	2.151	2.142	2.132	2.122	2.112	2.100	2.088	2.075	2.061	2.046	2.030	2.014	1.996	1.978	1.959	1.940	1.919	1.899	1.878	1.855	1.831	1.809	1.785	1.759	1.735	1.709	1.682	1.658	1.630	1.604	1.576	1.549	1.520	1.494	1.465	1.436	1.409	1.381	1.352	1.325	1.296	1.269	1.241	1.214	1.186	1.160	1.135	1.109	1.084	1.058	1.034	1.011	0.989	0.966	0.945	0.925	0.904	0.885	0.866	0.849	0.831	0.814	0.798	0.781	0.768	0.752	0.739	0.726	0.712	0.700	0.688	0.676	0.664	0.652	0.640	0.629	0.616	0.605	0.592	0.579	0.566	0.552	0.538	0.522	0.506	0.490	0.471	0.454	0.434	0.412	0.391	0.368	0.344	0.319	0.291	0.262	0.234	0.202	0.170	0.138	0.102	0.066	0.029	-0.011	-0.050	-0.092	-0.135	-0.179	-0.224	-0.270	-0.316	-0.364	-0.412	-0.461	-0.510	-0.561	-0.612	-0.662	-0.714	-0.765	-0.816	-0.868	-0.919	-0.969	-1.019	-1.069	-1.118	-1.166	-1.215	-1.261	-1.308	-1.352	-1.398	-1.440	-1.482	-1.522	-1.561	-1.601	-1.638	-1.672	-1.708	-1.740	-1.771	-1.801	-1.830	-1.858	-1.884	-1.909	-1.932	-1.955	-1.976	-1.998	-2.018	-2.035	-2.052	-2.068	-2.084	-2.099	-2.112	-2.126	-2.140	-2.152	-2.165	-2.176	-2.188	-2.200	-2.211	-2.222	-2.235	-2.246	-2.258	-2.269	-2.281	-2.294	-2.308	-2.322	-2.336	-2.351	-2.366	-2.382	-2.399	-2.416	-2.434	-2.454	-2.474	-2.494	-2.514	-2.536	-2.558	-2.581	-2.605	-2.630	-2.655	-2.681	-2.709	-2.736	-2.764	-2.792	-2.821	-2.852	-2.882	-2.914	-2.945	-2.978	-3.009	-3.041	-3.074	-3.108	-3.141	-3.174	-3.208	-3.241	-3.275	-3.309	-3.341	-3.375	-3.408	-3.440	-3.472	-3.504	-3.535	-3.566	-3.598	-3.628	-3.655	-3.684	-3.711	-3.738	-3.764	-3.788	-3.810	-3.832	-3.855	-3.874	-3.892	-3.909	-3.925	-3.940	-3.952	-3.962	-3.972	-3.981	-3.988	-3.991	-3.994	-3.995	-3.994	-3.992	-3.988	-3.981	-3.974	-3.964	-3.952	-3.939	-3.925	-3.908	-3.890	-3.870	-3.850	-3.826	-3.802	-3.776	-3.750	-3.722	-3.692	-3.661	-3.630	-3.599	-3.565	-3.530	-3.496	-3.461	-3.428	-3.390	-3.355	-3.319	-3.284	-3.249	-3.212	-3.178	-3.144	-3.110	-3.076	-3.044	-3.011	-2.980	-2.951	-2.921	-2.894	-2.868	-2.841	-2.818	-2.794	-2.772	-2.751	-2.732	-2.715	-2.698	-2.684	-2.670	-2.656	-2.646	-2.635	-2.626	-2.619	-2.612	-2.608	-2.604	-2.600	-2.598	-2.596	-2.596	-2.596	-2.596	-2.596	-2.599	-2.601	-2.602	-2.605	-2.608	-2.609	-2.612	-2.614	-2.615	-2.616	-2.618	-2.618	-2.618	-2.618	-2.616	-2.614	-2.611	-2.608	-2.604	-2.599	-2.594	-2.586	-2.579	-2.570	-2.561	-2.551	-2.539	-2.529	-2.515	-2.502	-2.488	-2.472	-2.458	-2.441	-2.425	-2.408	-2.390	-2.372	-2.355	-2.338	-2.319	-2.301	-2.282	-2.266	-2.248	-2.230	-2.212	-2.196	-2.180	-2.165	-2.151	-2.136	-2.122	-2.109	-2.098	-2.088	-2.078	-2.069	-2.060	-2.052	-2.047	-2.041	-2.038	-2.035	-2.033	-2.031	-2.031	-2.033	-2.034	-2.036	-2.041	-2.045	-2.050	-2.055	-2.061	-2.068	-2.076	-2.084	-2.091	-2.100	-2.108	-2.116	-2.125	-2.132	-2.141	-2.148	-2.156	-2.164	-2.170	-2.175	-2.181	-2.186	-2.191	-2.195	-2.196	-2.199	-2.199	-2.199	-2.198	-2.196	-2.192	-2.188	-2.182	-2.175	-2.169	-2.160	-2.149	-2.138	-2.126	-2.114	-2.099	-2.084	-2.069	-2.051	-2.034	-2.015	-1.996	-1.976	-1.955	-1.934	-1.911	-1.889	-1.866	-1.844	-1.819	-1.795	-1.771	-1.746	-1.721	-1.696	-1.671	-1.646	-1.621	-1.598	-1.571	-1.548	-1.521	-1.496	-1.472	-1.448	-1.422	-1.399	-1.374	-1.350	-1.326	-1.302	-1.278	-1.255	-1.231	-1.209	-1.185	-1.162	-1.140	-1.118	-1.094	-1.071	-1.049	-1.028	-1.005	-0.981	-0.960	-0.938	-0.915	-0.892	-0.870	-0.848	-0.826	-0.802	-0.781	-0.759	-0.736	-0.715	-0.692	-0.670	-0.649	-0.626	-0.605	-0.582	-0.561	-0.541	-0.520	-0.500	-0.479	-0.459	-0.439	-0.420	-0.400	-0.382	-0.364	-0.346	-0.329	-0.312	-0.295	-0.280	-0.264	-0.250	-0.236	-0.222	-0.210	-0.198	-0.185	-0.174	-0.164	-0.152	-0.144	-0.134	-0.125	-0.118	-0.110	-0.104	-0.096	-0.090	-0.084	-0.079	-0.074	-0.069	-0.065	-0.060	-0.056	-0.052	-0.050	-0.046	-0.042	-0.039	-0.036	-0.032	-0.029	-0.025	-0.021	-0.019	-0.014	-0.011	-0.006	-0.002	0.002	0.006	0.011	0.016	0.021	0.026	0.031	0.038	0.042	0.050	0.055	0.061	0.069	0.074	0.081	0.088	0.094	0.100	0.108	0.112	0.120	0.126	0.131	0.139	0.144	0.150	0.156	0.160	0.165	0.170	0.175	0.179	0.184	0.186	0.190	0.192	0.195	0.198	0.199	0.200	0.201	0.202	0.202	0.202	0.201	0.201	0.200	0.196	0.195	0.192	0.189	0.186	0.182	0.180	0.175	0.171	0.166	0.161	0.156	0.151	0.146	0.141	0.135	0.130	0.124	0.118	0.111	0.106	0.100	0.094	0.088	0.081	0.075	0.069	0.062	0.056	0.050	0.044	0.038	0.030	0.025	0.018	0.011	0.006	0.000	-0.008	-0.014	-0.020	-0.028	-0.034	-0.040	-0.046	-0.054	-0.060	-0.068	-0.075	-0.082	-0.090	-0.098	-0.106	-0.112	-0.120	-0.128	-0.136	-0.145	-0.154	-0.162	-0.170	-0.179	-0.188	-0.196	-0.206	-0.214	-0.224	-0.232	-0.242	-0.252	-0.262	-0.272	-0.281	-0.292	-0.302	-0.312	-0.322	-0.332	-0.342	-0.352	-0.362	-0.372	-0.384	-0.394	-0.405	-0.415	-0.428	-0.438	-0.449	-0.461	-0.472	-0.484	-0.496	-0.509	-0.521	-0.534	-0.546	-0.560	-0.574	-0.588	-0.602	-0.618	-0.632	-0.648	-0.664	-0.681	-0.699	-0.716	-0.735	-0.754	-0.772	-0.794	-0.814	-0.835	-0.856	-0.880	-0.902	-0.926	-0.951	-0.976	-1.001	-1.026	-1.052	-1.080	-1.108	-1.135	-1.162	-1.192	-1.221	-1.251	-1.280	-1.311	-1.341	-1.372	-1.404	-1.434	-1.466	-1.498	-1.529	-1.560	-1.591	-1.622	-1.652	-1.684	-1.714	-1.745	-1.775	-1.802	-1.832	-1.861	-1.890	-1.919	-1.945	-1.971	-1.998	-2.024	-2.049	-2.072	-2.096	-2.119	-2.141	-2.164	-2.182	-2.202	-2.221	-2.240	-2.258	-2.274	-2.289	-2.305	-2.318	-2.331	-2.344	-2.355	-2.365	-2.375	-2.384	-2.392	-2.399	-2.406	-2.410	-2.415	-2.419	-2.422	-2.425	-2.426	-2.428	-2.428	-2.426	-2.425	-2.424	-2.421	-2.418	-2.414	-2.410	-2.405	-2.399	-2.392	-2.385	-2.379	-2.371	-2.362	-2.354	-2.346	-2.336	-2.326	-2.316	-2.306	-2.296	-2.286	-2.275	-2.265	-2.254	-2.242	-2.231	-2.220	-2.210	-2.198	-2.189	-2.178	-2.166	-2.158	-2.146	-2.136	-2.128	-2.119	-2.111	-2.102	-2.095	-2.088	-2.081	-2.075	-2.070	-2.064	-2.059	-2.055	-2.052	-2.050	-2.047	-2.046	-2.045	-2.045	-2.045	-2.046	-2.049	-2.051	-2.055	-2.059	-2.062	-2.068	-2.072	-2.079	-2.086	-2.094	-2.102	-2.110	-2.119	-2.129	-2.138	-2.148	-2.158	-2.169	-2.179	-2.190	-2.200	-2.212	-2.222	-2.234	-2.245	-2.256	-2.268	-2.278	-2.288	-2.296	-2.306	-2.316	-2.325	-2.332	-2.341	-2.349	-2.355	-2.361	-2.366	-2.371	-2.376	-2.379	-2.381	-2.384	-2.386	-2.386	-2.386	-2.385	-2.382	-2.380	-2.378	-2.374	-2.369	-2.364	-2.359	-2.352	-2.345	-2.338	-2.330	-2.321	-2.312	-2.304	-2.295	-2.285	-2.274	-2.265	-2.254	-2.245	-2.232	-2.224	-2.214	-2.204	-2.194	-2.185	-2.176	-2.168	-2.160	-2.152	-2.145	-2.139	-2.132	-2.128	-2.124	-2.120	-2.118	-2.116	-2.114	-2.112	-2.112	-2.115	-2.116	-2.120	-2.122	-2.126	-2.131	-2.138	-2.144	-2.151	-2.159	-2.168	-2.176	-2.185	-2.195	-2.204	-2.214	-2.225	-2.235	-2.246	-2.256	-2.268	-2.278	-2.288	-2.298	-2.308	-2.315	-2.325	-2.334	-2.340	-2.346	-2.352	-2.359	-2.362	-2.366	-2.369	-2.370	-2.371	-2.370	-2.369	-2.365	-2.361	-2.356	-2.350	-2.342	-2.334	-2.324	-2.314	-2.301	-2.288	-2.274	-2.260	-2.244	-2.226	-2.208	-2.189	-2.170	-2.150	-2.129	-2.108	-2.085	-2.062	-2.040	-2.016	-1.992	-1.968	-1.945	-1.920	-1.896	-1.871	-1.848	-1.824	-1.800	-1.778	-1.755	-1.732	-1.711	-1.691	-1.671	-1.651	-1.634	-1.616	-1.599	-1.584	-1.570	-1.556	-1.542	-1.531	-1.521	-1.512	-1.504	-1.496	-1.490	-1.485	-1.481	-1.478	-1.476	-1.475	-1.476	-1.476	-1.480	-1.482	-1.488	-1.491	-1.498	-1.504	-1.511	-1.519	-1.528	-1.536	-1.545	-1.555	-1.565	-1.575	-1.586	-1.596	-1.608	-1.618	-1.628	-1.639	-1.648	-1.658	-1.668	-1.676	-1.685	-1.692	-1.700	-1.708	-1.714	-1.719	-1.722	-1.726	-1.730	-1.731	-1.731	-1.732	-1.731	-1.730	-1.726	-1.722	-1.716	-1.710	-1.702	-1.694	-1.685	-1.674	-1.662	-1.650	-1.635	-1.620	-1.604	-1.586	-1.569	-1.549	-1.530	-1.509	-1.488	-1.465	-1.442	-1.419	-1.394	-1.369	-1.344	-1.319	-1.291	-1.265	-1.239	-1.212	-1.185	-1.158	-1.131	-1.105	-1.078	-1.052	-1.025	-1.000	-0.975	-0.950	-0.925	-0.900	-0.878	-0.855	-0.834	-0.814	-0.794	-0.774	-0.756	-0.739	-0.722	-0.708	-0.694	-0.680	-0.669	-0.658	-0.649	-0.640	-0.631	-0.624	-0.619	-0.615	-0.610	-0.608	-0.606	-0.605	-0.606	-0.606	-0.608	-0.611	-0.614	-0.619	-0.624	-0.631	-0.638	-0.645	-0.652	-0.660	-0.670	-0.679	-0.689	-0.699	-0.709	-0.719	-0.729	-0.740	-0.751	-0.760	-0.771	-0.782	-0.792	-0.804	-0.814	-0.825	-0.834	-0.844	-0.854	-0.864	-0.871	-0.880	-0.889	-0.896	-0.904	-0.911	-0.918	-0.924	-0.929	-0.934	-0.938	-0.941	-0.945	-0.948	-0.949	-0.950	-0.950	-0.950	-0.950	-0.948	-0.945	-0.942	-0.939	-0.935	-0.930	-0.924	-0.918	-0.910	-0.902	-0.894	-0.884	-0.875	-0.864	-0.852	-0.840	-0.828	-0.814	-0.799	-0.785	-0.768	-0.752	-0.736	-0.718	-0.700	-0.681	-0.661	-0.640	-0.620	-0.599	-0.579	-0.558	-0.535	-0.512	-0.490	-0.466	-0.442	-0.419	-0.396	-0.374	-0.349	-0.326	-0.302	-0.279	-0.256	-0.232	-0.210	-0.189	-0.166	-0.145	-0.125	-0.104	-0.084	-0.064	-0.045	-0.026	-0.010	0.008	0.024	0.039	0.054	0.066	0.078	0.090	0.101	0.111	0.119	0.128	0.134	0.140	0.145	0.149	0.151	0.154	0.155	0.155	0.156	0.155	0.152	0.151	0.148	0.144	0.139	0.134	0.129	0.122	0.116	0.109	0.101	0.095	0.088	0.080	0.072	0.065	0.058	0.050	0.042	0.035	0.029	0.022	0.016	0.010	0.005	-0.001	-0.005	-0.010	-0.012	-0.016	-0.019	-0.021	-0.021	-0.022	-0.024	-0.022	-0.021	-0.019	-0.016	-0.014	-0.010	-0.005	-0.001	0.005	0.010	0.018	0.024	0.032	0.040	0.048	0.056	0.066	0.075	0.085	0.095	0.105	0.116	0.126	0.135	0.145	0.156	0.166	0.176	0.186	0.196	0.206	0.215	0.225	0.234	0.242	0.250	0.259	0.266	0.274	0.281	0.286	0.294	0.299	0.304	0.308	0.312	0.316	0.318	0.321	0.322	0.324	0.325	0.326	0.328	0.326	0.326	0.325	0.324	0.322	0.320	0.318	0.315	0.314	0.309	0.306	0.304	0.300	0.296	0.292	0.290	0.286	0.282	0.279	0.276	0.274	0.270	0.266	0.265	0.261	0.260	0.256	0.255	0.254	0.252	0.250	0.250	0.250	0.249	0.249	0.250	0.251	0.252	0.254	0.256	0.258	0.261	0.264	0.266	0.269	0.272	0.276	0.280	0.285	0.290	0.294	0.298	0.302	0.308	0.312	0.316	0.321	0.326	0.330	0.334	0.339	0.341	0.345	0.349	0.351	0.355	0.356	0.358	0.359	0.361	0.361	0.360	0.360	0.359	0.356	0.354	0.351	0.346	0.341	0.336	0.329	0.322	0.314	0.306	0.296	0.286	0.275	0.264	0.251	0.238	0.222	0.208	0.191	0.175	0.158	0.138	0.120	0.100	0.080	0.059	0.038	0.015	-0.008	-0.030	-0.054	-0.078	-0.101	-0.125	-0.150	-0.174	-0.200	-0.224	-0.248	-0.272	-0.296	-0.320	-0.342	-0.366	-0.388	-0.409	-0.430	-0.450	-0.470	-0.490	-0.507	-0.525	-0.541	-0.556	-0.571	-0.585	-0.596	-0.608	-0.619	-0.628	-0.635	-0.642	-0.648	-0.652	-0.655	-0.658	-0.659	-0.659	-0.658	-0.655	-0.652	-0.649	-0.642	-0.638	-0.631	-0.624	-0.616	-0.608	-0.598	-0.588	-0.578	-0.568	-0.556	-0.545	-0.534	-0.522	-0.510	-0.499	-0.486	-0.475	-0.464	-0.451	-0.441	-0.431	-0.420	-0.410	-0.401	-0.391	-0.384	-0.374	-0.368	-0.360	-0.354	-0.349	-0.344	-0.340	-0.336	-0.332	-0.331	-0.330	-0.328	-0.329	-0.330	-0.330	-0.332	-0.336	-0.339	-0.342	-0.348	-0.354	-0.360	-0.366	-0.372	-0.381	-0.390	-0.399	-0.409	-0.420	-0.430	-0.442	-0.454	-0.465	-0.479	-0.491	-0.506	-0.520	-0.534	-0.549	-0.565	-0.580	-0.596	-0.614	-0.630	-0.648	-0.665	-0.684	-0.701	-0.720	-0.739	-0.758	-0.778	-0.796	-0.816	-0.836	-0.854	-0.874	-0.894	-0.912	-0.932	-0.952	-0.971	-0.991	-1.010	-1.030	-1.049	-1.066	-1.084	-1.101	-1.120	-1.136	-1.154	-1.169	-1.184	-1.199	-1.212	-1.225	-1.239	-1.250	-1.262	-1.272	-1.282	-1.291	-1.300	-1.308	-1.315	-1.321	-1.326	-1.331	-1.335	-1.339	-1.340	-1.342	-1.344	-1.344	-1.342	-1.342	-1.341	-1.339	-1.336	-1.334	-1.330	-1.325	-1.321	-1.316	-1.310	-1.305	-1.300	-1.295	-1.288	-1.282	-1.276	-1.270	-1.264	-1.258	-1.252	-1.246	-1.242	-1.236	-1.230	-1.228	-1.222	-1.218	-1.214	-1.210	-1.206	-1.205	-1.202	-1.200	-1.199	-1.196	-1.196	-1.196	-1.196	-1.196	-1.198	-1.199	-1.200	-1.202	-1.204	-1.208	-1.210	-1.214	-1.216	-1.221	-1.224	-1.229	-1.232	-1.238	-1.242	-1.248	-1.252	-1.258	-1.262	-1.268	-1.274	-1.278	-1.284	-1.289	-1.292	-1.298	-1.302	-1.306	-1.310	-1.314	-1.318	-1.321	-1.324	-1.326	-1.329	-1.331	-1.332	-1.334	-1.334	-1.334	-1.332	-1.332	-1.331	-1.330	-1.326	-1.324	-1.320	-1.316	-1.311	-1.306	-1.300	-1.294	-1.288	-1.279	-1.271	-1.262	-1.254	-1.244	-1.232	-1.222	-1.210	-1.199	-1.186	-1.174	-1.160	-1.148	-1.134	-1.120	-1.105	-1.091	-1.076	-1.061	-1.045	-1.030	-1.015	-0.999	-0.984	-0.970	-0.954	-0.939	-0.925	-0.910	-0.896	-0.882	-0.869	-0.856	-0.844	-0.832	-0.821	-0.810	-0.800	-0.790	-0.781	-0.774	-0.766	-0.760	-0.752	-0.749	-0.744	-0.740	-0.736	-0.735	-0.732	-0.732	-0.732	-0.734	-0.735	-0.738	-0.741	-0.742	-0.748	-0.752	-0.756	-0.762	-0.768	-0.774	-0.781	-0.786	-0.794	-0.799	-0.806	-0.812	-0.819	-0.825	-0.831	-0.836	-0.842	-0.846	-0.850	-0.854	-0.858	-0.860	-0.861	-0.861	-0.861	-0.861	-0.858	-0.855	-0.850	-0.844	-0.839	-0.830	-0.821	-0.811	-0.800	-0.788	-0.775	-0.760	-0.742	-0.726	-0.709	-0.690	-0.669	-0.648	-0.625	-0.601	-0.576	-0.551	-0.526	-0.499	-0.471	-0.444	-0.414	-0.385	-0.355	-0.325	-0.296	-0.266	-0.235	-0.204	-0.174	-0.144	-0.115	-0.085	-0.055	-0.026	0.002	0.030	0.058	0.084	0.110	0.134	0.159	0.181	0.205	0.225	0.245	0.264	0.281	0.299	0.314	0.329	0.342	0.354	0.366	0.375	0.384	0.391	0.398	0.402	0.406	0.410	0.412	0.414	0.414	0.414	0.412	0.410	0.408	0.405	0.401	0.396	0.391	0.386	0.381	0.375	0.370	0.364	0.358	0.351	0.346	0.340	0.335	0.329	0.325	0.320	0.315	0.311	0.308	0.304	0.302	0.300	0.299	0.299	0.298	0.299	0.300	0.302	0.305	0.308	0.312	0.318	0.322	0.329	0.336	0.344	0.352	0.360	0.370	0.381	0.391	0.402	0.415	0.428	0.440	0.454	0.468	0.481	0.495	0.510	0.525	0.540	0.555	0.571	0.586	0.602	0.619	0.634	0.650	0.666	0.681	0.699	0.715	0.730	0.746	0.761	0.778	0.792	0.809	0.824	0.839	0.854	0.869	0.882	0.898	0.910	0.924	0.938	0.950	0.962	0.976	0.988	1.000	1.011	1.024	1.034	1.046	1.058	1.068	1.078	1.088	1.098	1.106	1.116	1.124	1.132	1.141	1.149	1.155	1.164	1.171	1.178	1.182	1.190	1.195	1.201	1.206	1.211	1.216	1.221	1.225	1.228	1.232	1.235	1.239	1.241	1.244	1.246	1.249	1.250	1.251	1.254	1.255	1.256	1.258	1.259	1.260	1.261	1.262	1.264	1.265	1.266	1.269	1.270	1.272	1.274	1.276	1.279	1.281	1.285	1.289	1.291	1.295	1.301	1.305	1.310	1.316	1.322	1.329	1.336	1.342	1.350	1.359	1.366	1.376	1.385	1.394	1.405	1.415	1.426	1.436	1.449	1.460	1.471	1.484	1.496	1.508	1.520	1.532	1.545	1.558	1.569	1.581	1.595	1.606	1.619	1.630	1.641	1.651	1.662	1.672	1.682	1.691	1.700	1.708	1.716	1.722	1.729	1.734	1.739	1.742	1.745	1.748	1.750	1.750	1.751	1.750	1.748	1.745	1.741	1.738	1.731	1.724	1.718	1.709	1.699	1.689	1.676	1.664	1.650	1.634	1.619	1.602	1.585	1.565	1.546	1.525	1.504	1.480	1.456	1.432	1.408	1.381	1.355	1.328	1.299	1.270	1.240	1.209	1.179	1.148	1.115	1.081	1.049	1.016	0.981	0.949	0.914	0.880	0.846	0.811	0.778	0.744	0.709	0.676	0.642	0.610	0.576	0.545	0.514	0.481	0.451	0.422	0.394	0.365	0.339	0.312	0.288	0.264	0.241	0.218	0.199	0.179	0.160	0.144	0.128	0.112	0.100	0.089	0.078	0.069	0.061	0.054	0.049	0.045	0.041	0.039	0.039	0.040	0.041	0.042	0.048	0.051	0.056	0.062	0.070	0.076	0.084	0.092	0.101	0.110	0.119	0.129	0.138	0.148	0.156	0.166	0.174	0.184	0.191	0.199	0.205	0.211	0.216	0.221	0.226	0.229	0.230	0.231	0.232	0.231	0.230	0.226	0.222	0.218	0.211	0.204	0.195	0.185	0.174	0.162	0.149	0.135	0.120	0.104	0.088	0.069	0.051	0.031	0.012	-0.009	-0.030	-0.050	-0.072	-0.096	-0.118	-0.140	-0.164	-0.188	-0.209	-0.232	-0.256	-0.279	-0.301	-0.324	-0.346	-0.366	-0.389	-0.409	-0.429	-0.448	-0.468	-0.484	-0.501	-0.519	-0.535	-0.549	-0.564	-0.576	-0.590	-0.602	-0.612	-0.622	-0.632	-0.642	-0.650	-0.658	-0.665	-0.671	-0.678	-0.681	-0.686	-0.690	-0.695	-0.698	-0.700	-0.702	-0.705	-0.709	-0.709	-0.711	-0.712	-0.715	-0.718	-0.719	-0.721	-0.722	-0.725	-0.728	-0.729	-0.732	-0.735	-0.739	-0.742	-0.748	-0.751	-0.756	-0.761	-0.766	-0.772	-0.779	-0.785	-0.791	-0.799	-0.806	-0.814	-0.821	-0.830	-0.839	-0.848	-0.855	-0.865	-0.874	-0.884	-0.892	-0.902	-0.911	-0.920	-0.930	-0.939	-0.949	-0.958	-0.966	-0.976	-0.984	-0.992	-1.001	-1.009	-1.016	-1.025	-1.032	-1.040	-1.045	-1.052	-1.059	-1.065	-1.071	-1.076	-1.084	-1.088	-1.094	-1.098	-1.101	-1.106	-1.110	-1.114	-1.118	-1.121	-1.125	-1.129	-1.132	-1.134	-1.138	-1.140	-1.142	-1.146	-1.149	-1.151	-1.154	-1.156	-1.158	-1.160	-1.162	-1.164	-1.166	-1.168	-1.170	-1.171	-1.172	-1.172	-1.172	-1.174	-1.174	-1.174	-1.172	-1.172	-1.171	-1.169	-1.168	-1.165	-1.161	-1.158	-1.152	-1.149	-1.142	-1.135	-1.129	-1.121	-1.112	-1.102	-1.094	-1.082	-1.070	-1.058	-1.044	-1.030	-1.014	-0.998	-0.981	-0.964	-0.946	-0.928	-0.909	-0.888	-0.868	-0.846	-0.824	-0.801	-0.780	-0.758	-0.734	-0.710	-0.686	-0.662	-0.639	-0.614	-0.590	-0.568	-0.544	-0.521	-0.499	-0.476	-0.454	-0.434	-0.412	-0.394	-0.374	-0.355	-0.338	-0.320	-0.305	-0.289	-0.275	-0.262	-0.249	-0.238	-0.228	-0.216	-0.209	-0.200	-0.192	-0.186	-0.180	-0.176	-0.171	-0.169	-0.165	-0.162	-0.159	-0.158	-0.156	-0.155	-0.154	-0.154	-0.152	-0.151	-0.150	-0.149	-0.148	-0.146	-0.144	-0.140	-0.138	-0.134	-0.130	-0.124	-0.120	-0.114	-0.106	-0.099	-0.090	-0.081	-0.071	-0.060	-0.049	-0.035	-0.022	-0.008	0.006	0.022	0.039	0.055	0.072	0.090	0.108	0.126	0.146	0.164	0.184	0.202	0.222	0.242	0.261	0.280	0.298	0.316	0.334	0.350	0.368	0.382	0.398	0.412	0.425	0.438	0.449	0.459	0.469	0.475	0.484	0.489	0.492	0.496	0.499	0.499	0.499	0.498	0.494	0.489	0.484	0.476	0.469	0.459	0.449	0.438	0.425	0.411	0.396	0.380	0.364	0.345	0.328	0.308	0.288	0.266	0.245	0.224	0.201	0.179	0.155	0.131	0.109	0.084	0.060	0.038	0.012	-0.011	-0.035	-0.060	-0.084	-0.106	-0.130	-0.152	-0.176	-0.198	-0.220	-0.242	-0.264	-0.285	-0.304	-0.325	-0.344	-0.362	-0.381	-0.399	-0.415	-0.430	-0.446	-0.460	-0.475	-0.489	-0.500	-0.511	-0.522	-0.532	-0.544	-0.551	-0.560	-0.566	-0.572	-0.578	-0.582	-0.586	-0.589	-0.590	-0.591	-0.592	-0.591	-0.591	-0.589	-0.585	-0.581	-0.578	-0.572	-0.566	-0.560	-0.552	-0.545	-0.536	-0.529	-0.518	-0.507	-0.498	-0.488	-0.475	-0.464	-0.450	-0.439	-0.425	-0.412	-0.399	-0.386	-0.372	-0.359	-0.346	-0.331	-0.318	-0.304	-0.291	-0.278	-0.264	-0.252	-0.239	-0.226	-0.215	-0.204	-0.191	-0.181	-0.171	-0.162	-0.152	-0.144	-0.136	-0.129	-0.121	-0.115	-0.108	-0.104	-0.098	-0.092	-0.089	-0.085	-0.081	-0.079	-0.076	-0.072	-0.071	-0.069	-0.068	-0.066	-0.065	-0.064	-0.064	-0.061	-0.061	-0.060	-0.060	-0.058	-0.058	-0.056	-0.055	-0.054	-0.052	-0.050	-0.049	-0.048	-0.044	-0.041	-0.038	-0.034	-0.031	-0.026	-0.022	-0.016	-0.011	-0.008	-0.001	0.005	0.011	0.018	0.022	0.029	0.036	0.042	0.049	0.055	0.062	0.069	0.074	0.080	0.088	0.092	0.099	0.104	0.110	0.114	0.119	0.122	0.126	0.129	0.132	0.136	0.139	0.141	0.141	0.142	0.144	0.144	0.144	0.142	0.141	0.141	0.139	0.136	0.135	0.131	0.130	0.126	0.124	0.121	0.116	0.114	0.110	0.106	0.104	0.100	0.096	0.094	0.090	0.088	0.084	0.082	0.080	0.078	0.075	0.075	0.072	0.071	0.071	0.071	0.070	0.070	0.070	0.071	0.072	0.074	0.076	0.078	0.080	100.000	5.000	2.000	1.000	3.000	0.000	0.000	0.000	0.000	0.000	0.000	0.000	0.000	0.000	0.000	0.000	0.000	0.000	-1.312	-1.312	-1.314	-1.315	-1.316	-1.318	-1.320	-1.322	-1.326	-1.330	-1.334	-1.339	-1.342	-1.349	-1.354	-1.360	-1.366	-1.372	-1.379	-1.385	-1.392	-1.399	-1.406	-1.414	-1.422	-1.430	-1.438	-1.445	-1.454	-1.462	-1.470	-1.479	-1.486	-1.495	-1.504	-1.512	-1.520	-1.530	-1.538	-1.546	-1.555	-1.564	-1.574	-1.582	-1.592	-1.601	-1.611	-1.622	-1.631	-1.642	-1.654	-1.665	-1.675	-1.688	-1.699	-1.711	-1.725	-1.738	-1.751	-1.766	-1.780	-1.795	-1.810	-1.826	-1.842	-1.859	-1.876	-1.894	-1.911	-1.931	-1.949	-1.969	-1.989	-2.009	-2.030	-2.050	-2.071	-2.092	-2.115	-2.136	-2.159	-2.180	-2.202	-2.225	-2.248	-2.269	-2.291	-2.314	-2.335	-2.356	-2.378	-2.399	-2.420	-2.440	-2.460	-2.479	-2.499	-2.516	-2.535	-2.552	-2.568	-2.584	-2.599	-2.612	-2.626	-2.640	-2.651	-2.662	-2.672	-2.681	-2.690	-2.696	-2.702	-2.708	-2.711	-2.715	-2.718	-2.719	-2.718	-2.718	-2.715	-2.712	-2.709	-2.704	-2.699	-2.692	-2.684	-2.676	-2.666	-2.656	-2.645	-2.632	-2.621	-2.608	-2.592	-2.578	-2.561	-2.546	-2.528	-2.511	-2.492	-2.474	-2.455	-2.435	-2.415	-2.394	-2.374	-2.351	-2.330	-2.309	-2.286	-2.264	-2.241	-2.219	-2.196	-2.174	-2.151	-2.129	-2.106	-2.084	-2.062	-2.040	-2.020	-1.998	-1.978	-1.958	-1.938	-1.919	-1.900	-1.881	-1.865	-1.848	-1.831	-1.816	-1.801	-1.789	-1.775	-1.764	-1.752	-1.742	-1.734	-1.726	-1.719	-1.714	-1.709	-1.704	-1.700	-1.699	-1.699	-1.699	-1.700	-1.702	-1.705	-1.709	-1.715	-1.720	-1.728	-1.734	-1.742	-1.752	-1.761	-1.772	-1.784	-1.795	-1.808	-1.820	-1.832	-1.846	-1.860	-1.874	-1.888	-1.901	-1.915	-1.929	-1.942	-1.956	-1.969	-1.982	-1.995	-2.006	-2.018	-2.027	-2.039	-2.047	-2.056	-2.064	-2.070	-2.076	-2.082	-2.086	-2.089	-2.090	-2.091	-2.091	-2.090	-2.088	-2.084	-2.080	-2.072	-2.068	-2.059	-2.050	-2.039	-2.029	-2.018	-2.005	-1.991	-1.978	-1.962	-1.948	-1.931	-1.915	-1.896	-1.880	-1.861	-1.844	-1.825	-1.806	-1.789	-1.771	-1.752	-1.735	-1.716	-1.700	-1.684	-1.668	-1.652	-1.636	-1.622	-1.610	-1.598	-1.585	-1.575	-1.565	-1.556	-1.549	-1.541	-1.536	-1.531	-1.528	-1.526	-1.524	-1.524	-1.524	-1.525	-1.528	-1.531	-1.536	-1.541	-1.546	-1.554	-1.559	-1.568	-1.575	-1.584	-1.591	-1.600	-1.609	-1.618	-1.626	-1.635	-1.644	-1.651	-1.660	-1.668	-1.674	-1.680	-1.686	-1.691	-1.695	-1.699	-1.701	-1.702	-1.702	-1.701	-1.699	-1.696	-1.692	-1.688	-1.681	-1.674	-1.665	-1.655	-1.644	-1.632	-1.620	-1.606	-1.591	-1.575	-1.558	-1.539	-1.521	-1.502	-1.481	-1.461	-1.440	-1.419	-1.396	-1.375	-1.351	-1.329	-1.305	-1.282	-1.259	-1.236	-1.214	-1.191	-1.169	-1.146	-1.125	-1.105	-1.085	-1.066	-1.046	-1.029	-1.011	-0.995	-0.980	-0.965	-0.950	-0.938	-0.925	-0.914	-0.905	-0.895	-0.886	-0.879	-0.871	-0.866	-0.861	-0.858	-0.854	-0.852	-0.850	-0.850	-0.849	-0.849	-0.850	-0.852	-0.854	-0.858	-0.860	-0.862	-0.868	-0.871	-0.875	-0.879	-0.884	-0.888	-0.892	-0.896	-0.900	-0.905	-0.908	-0.912	-0.916	-0.919	-0.921	-0.925	-0.928	-0.929	-0.930	-0.932	-0.932	-0.932	-0.932	-0.932	-0.930	-0.929	-0.928	-0.924	-0.920	-0.916	-0.912	-0.908	-0.901	-0.896	-0.889	-0.882	-0.875	-0.868	-0.858	-0.849	-0.839	-0.829	-0.818	-0.806	-0.795	-0.782	-0.770	-0.758	-0.744	-0.731	-0.718	-0.702	-0.688	-0.674	-0.658	-0.642	-0.626	-0.612	-0.596	-0.580	-0.565	-0.549	-0.531	-0.515	-0.500	-0.482	-0.466	-0.450	-0.434	-0.418	-0.401	-0.386	-0.371	-0.355	-0.340	-0.325	-0.311	-0.298	-0.284	-0.269	-0.256	-0.244	-0.231	-0.219	-0.209	-0.198	-0.186	-0.176	-0.168	-0.158	-0.150	-0.141	-0.135	-0.126	-0.121	-0.115	-0.109	-0.105	-0.100	-0.098	-0.095	-0.091	-0.089	-0.088	-0.088	-0.088	-0.086	-0.088	-0.089	-0.090	-0.091	-0.095	-0.098	-0.100	-0.104	-0.109	-0.114	-0.118	-0.122	-0.128	-0.134	-0.140	-0.146	-0.152	-0.158	-0.165	-0.172	-0.179	-0.186	-0.194	-0.200	-0.209	-0.215	-0.222	-0.230	-0.236	-0.242	-0.250	-0.255	-0.261	-0.268	-0.274	-0.280	-0.285	-0.289	-0.294	-0.298	-0.301	-0.304	-0.308	-0.309	-0.311	-0.312	-0.312	-0.314	-0.314	-0.312	-0.311	-0.309	-0.306	-0.304	-0.299	-0.295	-0.289	-0.282	-0.276	-0.269	-0.261	-0.252	-0.242	-0.232	-0.222	-0.210	-0.199	-0.185	-0.172	-0.159	-0.144	-0.128	-0.112	-0.096	-0.079	-0.062	-0.044	-0.025	-0.006	0.012	0.032	0.052	0.074	0.094	0.114	0.136	0.158	0.179	0.201	0.222	0.244	0.266	0.289	0.310	0.332	0.354	0.375	0.396	0.418	0.438	0.459	0.478	0.496	0.515	0.534	0.552	0.570	0.586	0.602	0.618	0.632	0.646	0.661	0.672	0.685	0.696	0.706	0.716	0.725	0.732	0.741	0.748	0.754	0.759	0.764	0.768	0.771	0.775	0.778	0.779	0.780	0.780	0.781	0.781	0.781	0.781	0.780	0.778	0.778	0.775	0.775	0.774	0.771	0.770	0.769	0.768	0.766	0.768	0.766	0.766	0.766	0.766	0.768	0.769	0.770	0.772	0.775	0.779	0.782	0.786	0.791	0.796	0.801	0.809	0.815	0.822	0.830	0.838	0.844	0.854	0.861	0.870	0.879	0.889	0.896	0.906	0.915	0.924	0.934	0.942	0.951	0.960	0.969	0.976	0.984	0.991	0.998	1.004	1.010	1.016	1.020	1.024	1.028	1.031	1.032	1.034	1.035	1.034	1.034	1.032	1.029	1.026	1.022	1.019	1.012	1.008	1.001	0.995	0.986	0.979	0.970	0.961	0.950	0.941	0.930	0.920	0.909	0.898	0.888	0.875	0.864	0.852	0.841	0.831	0.819	0.808	0.799	0.788	0.778	0.769	0.760	0.750	0.744	0.735	0.729	0.722	0.716	0.711	0.708	0.704	0.700	0.699	0.698	0.698	0.696	0.698	0.699	0.701	0.705	0.709	0.712	0.718	0.724	0.729	0.735	0.744	0.750	0.759	0.768	0.776	0.785	0.796	0.806	0.816	0.826	0.838	0.848	0.860	0.870	0.880	0.891	0.901	0.912	0.921	0.932	0.941	0.951	0.960	0.969	0.976	0.985	0.992	0.999	1.005	1.011	1.015	1.020	1.024	1.026	1.029	1.030	1.031	1.031	1.030	1.029	1.026	1.022	1.018	1.014	1.008	1.000	0.994	0.985	0.976	0.966	0.955	0.944	0.932	0.920	0.905	0.892	0.876	0.862	0.846	0.830	0.812	0.795	0.779	0.760	0.741	0.724	0.705	0.685	0.666	0.648	0.629	0.610	0.590	0.572	0.554	0.536	0.519	0.501	0.484	0.468	0.452	0.438	0.421	0.409	0.395	0.382	0.371	0.359	0.349	0.339	0.331	0.322	0.315	0.310	0.304	0.299	0.295	0.292	0.291	0.289	0.290	0.289	0.290	0.291	0.294	0.296	0.301	0.304	0.309	0.314	0.320	0.325	0.332	0.338	0.345	0.352	0.359	0.366	0.374	0.381	0.388	0.395	0.402	0.409	0.415	0.421	0.428	0.432	0.438	0.442	0.446	0.450	0.454	0.455	0.458	0.459	0.459	0.460	0.459	0.459	0.456	0.454	0.450	0.446	0.441	0.436	0.429	0.422	0.415	0.406	0.398	0.389	0.378	0.366	0.355	0.342	0.330	0.316	0.304	0.289	0.274	0.259	0.242	0.226	0.209	0.192	0.175	0.158	0.139	0.120	0.102	0.084	0.065	0.046	0.026	0.008	-0.012	-0.032	-0.052	-0.071	-0.091	-0.110	-0.130	-0.150	-0.169	-0.189	-0.206	-0.225	-0.244	-0.261	-0.280	-0.298	-0.315	-0.332	-0.349	-0.364	-0.381	-0.396	-0.411	-0.425	-0.439	-0.452	-0.465	-0.476	-0.489	-0.500	-0.510	-0.520	-0.529	-0.539	-0.546	-0.554	-0.561	-0.568	-0.574	-0.579	-0.584	-0.589	-0.592	-0.596	-0.599	-0.601	-0.602	-0.605	-0.605	-0.606	-0.606	-0.606	-0.606	-0.604	-0.604	-0.602	-0.600	-0.599	-0.596	-0.595	-0.591	-0.590	-0.588	-0.584	-0.582	-0.580	-0.578	-0.575	-0.572	-0.570	-0.568	-0.566	-0.564	-0.562	-0.561	-0.560	-0.558	-0.556	-0.556	-0.556	-0.555	-0.556	-0.555	-0.556	-0.556	-0.558	-0.558	-0.559	-0.560	-0.561	-0.562	-0.565	-0.566	-0.569	-0.571	-0.574	-0.576	-0.579	-0.581	-0.584	-0.586	-0.589	-0.594	-0.596	-0.599	-0.602	-0.605	-0.608	-0.610	-0.612	-0.615	-0.619	-0.620	-0.622	-0.624	-0.625	-0.626	-0.626	-0.628	-0.628	-0.628	-0.628	-0.628	-0.628	-0.625	-0.622	-0.621	-0.618	-0.615	-0.611	-0.606	-0.601	-0.596	-0.591	-0.585	-0.578	-0.570	-0.562	-0.555	-0.545	-0.536	-0.525	-0.515	-0.504	-0.491	-0.479	-0.466	-0.452	-0.439	-0.425	-0.409	-0.394	-0.379	-0.361	-0.345	-0.329	-0.311	-0.295	-0.276	-0.260	-0.241	-0.224	-0.206	-0.188	-0.170	-0.151	-0.135	-0.116	-0.099	-0.084	-0.066	-0.050	-0.035	-0.019	-0.004	0.010	0.024	0.038	0.050	0.061	0.072	0.082	0.092	0.101	0.109	0.116	0.122	0.128	0.131	0.135	0.138	0.140	0.141	0.141	0.140	0.139	0.136	0.134	0.130	0.126	0.121	0.116	0.110	0.104	0.098	0.090	0.082	0.075	0.069	0.060	0.052	0.045	0.036	0.030	0.021	0.015	0.009	0.001	-0.004	-0.009	-0.014	-0.019	-0.022	-0.025	-0.026	-0.029	-0.029	-0.029	-0.029	-0.026	-0.022	-0.019	-0.015	-0.010	-0.004	0.005	0.012	0.021	0.030	0.041	0.051	0.062	0.075	0.089	0.102	0.118	0.132	0.148	0.164	0.180	0.196	0.212	0.230	0.249	0.265	0.282	0.300	0.318	0.336	0.354	0.370	0.388	0.404	0.421	0.436	0.454	0.469	0.484	0.498	0.512	0.526	0.539	0.551	0.562	0.574	0.585	0.594	0.602	0.612	0.619	0.626	0.632	0.638	0.642	0.646	0.650	0.654	0.656	0.658	0.659	0.660	0.660	0.659	0.659	0.658	0.656	0.654	0.651	0.649	0.646	0.642	0.639	0.635	0.632	0.629	0.625	0.621	0.618	0.614	0.610	0.606	0.602	0.600	0.596	0.592	0.590	0.588	0.586	0.584	0.582	0.582	0.580	0.580	0.581	0.580	0.581	0.584	0.585	0.588	0.590	0.594	0.598	0.602	0.608	0.612	0.618	0.624	0.631	0.638	0.645	0.652	0.661	0.670	0.680	0.689	0.699	0.709	0.720	0.731	0.742	0.754	0.766	0.778	0.790	0.804	0.816	0.830	0.841	0.855	0.870	0.882	0.896	0.911	0.925	0.939	0.954	0.966	0.980	0.995	1.008	1.022	1.035	1.048	1.061	1.075	1.088	1.101	1.114	1.126	1.138	1.150	1.161	1.172	1.184	1.194	1.205	1.215	1.224	1.234	1.244	1.250	1.259	1.268	1.274	1.280	1.286	1.291	1.298	1.301	1.305	1.309	1.312	1.315	1.318	1.319	1.321	1.321	1.321	1.321	1.320	1.319	1.318	1.316	1.312	1.310	1.308	1.304	1.300	1.298	1.292	1.289	1.284	1.280	1.276	1.271	1.266	1.261	1.258	1.254	1.249	1.245	1.240	1.236	1.234	1.229	1.226	1.222	1.220	1.219	1.216	1.215	1.215	1.214	1.214	1.214	1.215	1.216	1.218	1.220	1.222	1.225	1.229	1.231	1.235	1.240	1.245	1.250	1.255	1.259	1.265	1.270	1.276	1.281	1.288	1.294	1.300	1.305	1.311	1.316	1.321	1.326	1.332	1.338	1.341	1.344	1.349	1.351	1.354	1.355	1.358	1.359	1.358	1.359	1.358	1.355	1.354	1.350	1.348	1.344	1.339	1.332	1.326	1.319	1.312	1.304	1.295	1.285	1.274	1.262	1.250	1.236	1.224	1.209	1.195	1.179	1.161	1.144	1.126	1.108	1.089	1.070	1.049	1.029	1.005	0.984	0.961	0.938	0.914	0.889	0.864	0.839	0.814	0.788	0.760	0.734	0.706	0.679	0.651	0.624	0.595	0.568	0.539	0.510	0.481	0.454	0.425	0.399	0.370	0.342	0.315	0.289	0.261	0.235	0.210	0.185	0.160	0.136	0.112	0.090	0.069	0.048	0.026	0.009	-0.011	-0.028	-0.044	-0.059	-0.074	-0.086	-0.100	-0.110	-0.120	-0.129	-0.136	-0.142	-0.146	-0.151	-0.154	-0.155	-0.155	-0.155	-0.154	-0.151	-0.146	-0.142	-0.136	-0.130	-0.122	-0.114	-0.105	-0.095	-0.085	-0.074	-0.062	-0.051	-0.040	-0.028	-0.014	-0.002	0.010	0.022	0.035	0.048	0.059	0.070	0.081	0.091	0.102	0.112	0.121	0.130	0.139	0.145	0.150	0.156	0.160	0.162	0.165	0.166	0.168	0.166	0.164	0.161	0.158	0.151	0.145	0.138	0.129	0.119	0.109	0.098	0.084	0.071	0.056	0.041	0.025	0.008	-0.009	-0.026	-0.046	-0.065	-0.086	-0.106	-0.128	-0.149	-0.170	-0.192	-0.214	-0.236	-0.258	-0.280	-0.301	-0.324	-0.345	-0.366	-0.385	-0.406	-0.426	-0.445	-0.464	-0.481	-0.500	-0.516	-0.531	-0.546	-0.561	-0.575	-0.589	-0.600	-0.611	-0.621	-0.631	-0.639	-0.646	-0.652	-0.658	-0.662	-0.668	-0.671	-0.672	-0.675	-0.676	-0.676	-0.675	-0.675	-0.674	-0.672	-0.670	-0.666	-0.664	-0.660	-0.656	-0.652	-0.649	-0.644	-0.640	-0.636	-0.631	-0.628	-0.624	-0.620	-0.615	-0.612	-0.610	-0.608	-0.605	-0.604	-0.601	-0.600	-0.600	-0.599	-0.600	-0.600	-0.602	-0.605	-0.606	-0.610	-0.614	-0.618	-0.622	-0.628	-0.632	-0.639	-0.644	-0.651	-0.659	-0.666	-0.674	-0.682	-0.690	-0.699	-0.706	-0.715	-0.725	-0.734	-0.744	-0.752	-0.762	-0.771	-0.781	-0.791	-0.800	-0.810	-0.819	-0.828	-0.838	-0.846	-0.856	-0.865	-0.874	-0.881	-0.891	-0.899	-0.908	-0.915	-0.924	-0.931	-0.940	-0.948	-0.955	-0.962	-0.970	-0.978	-0.985	-0.991	-0.999	-1.005	-1.012	-1.019	-1.028	-1.034	-1.040	-1.046	-1.052	-1.059	-1.065	-1.070	-1.076	-1.082	-1.088	-1.092	-1.098	-1.102	-1.106	-1.110	-1.114	-1.116	-1.119	-1.121	-1.122	-1.124	-1.124	-1.124	-1.122	-1.120	-1.118	-1.114	-1.110	-1.106	-1.100	-1.094	-1.088	-1.080	-1.071	-1.062	-1.051	-1.041	-1.029	-1.016	-1.004	-0.989	-0.975	-0.960	-0.944	-0.926	-0.911	-0.892	-0.875	-0.856	-0.838	-0.819	-0.800	-0.781	-0.761	-0.742	-0.722	-0.705	-0.686	-0.668	-0.649	-0.632	-0.615	-0.599	-0.582	-0.568	-0.552	-0.539	-0.525	-0.512	-0.500	-0.490	-0.479	-0.470	-0.461	-0.452	-0.446	-0.440	-0.434	-0.429	-0.425	-0.420	-0.418	-0.414	-0.412	-0.410	-0.410	-0.409	-0.408	-0.408	-0.406	-0.406	-0.406	-0.406	-0.406	-0.405	-0.405	-0.402	-0.401	-0.400	-0.398	-0.394	-0.390	-0.386	-0.382	-0.378	-0.371	-0.364	-0.356	-0.349	-0.340	-0.330	-0.319	-0.309	-0.298	-0.285	-0.272	-0.260	-0.246	-0.231	-0.216	-0.201	-0.185	-0.170	-0.152	-0.138	-0.121	-0.105	-0.088	-0.071	-0.056	-0.041	-0.025	-0.010	0.004	0.018	0.031	0.044	0.055	0.066	0.076	0.086	0.094	0.101	0.108	0.114	0.118	0.121	0.124	0.125	0.125	0.125	0.122	0.120	0.115	0.111	0.105	0.098	0.089	0.080	0.071	0.060	0.048	0.035	0.022	0.009	-0.006	-0.021	-0.038	-0.054	-0.071	-0.089	-0.105	-0.124	-0.141	-0.159	-0.178	-0.196	-0.215	-0.232	-0.251	-0.270	-0.289	-0.305	-0.324	-0.341	-0.359	-0.376	-0.394	-0.409	-0.426	-0.442	-0.459	-0.472	-0.489	-0.504	-0.518	-0.531	-0.544	-0.556	-0.569	-0.581	-0.592	-0.604	-0.612	-0.624	-0.632	-0.641	-0.650	-0.656	-0.664	-0.670	-0.676	-0.682	-0.686	-0.691	-0.695	-0.699	-0.701	-0.704	-0.706	-0.708	-0.708	-0.708	-0.706	-0.705	-0.704	-0.702	-0.699	-0.696	-0.692	-0.688	-0.682	-0.676	-0.671	-0.664	-0.658	-0.650	-0.642	-0.634	-0.625	-0.616	-0.606	-0.596	-0.586	-0.576	-0.565	-0.554	-0.542	-0.531	-0.520	-0.509	-0.498	-0.485	-0.472	-0.461	-0.448	-0.436	-0.425	-0.411	-0.400	-0.388	-0.376	-0.365	-0.354	-0.341	-0.330	-0.319	-0.309	-0.299	-0.288	-0.278	-0.266	-0.258	-0.248	-0.238	-0.228	-0.219	-0.210	-0.201	-0.192	-0.182	-0.175	-0.166	-0.158	-0.150	-0.141	-0.134	-0.124	-0.116	-0.109	-0.100	-0.092	-0.085	-0.078	-0.070	-0.061	-0.054	-0.046	-0.038	-0.030	-0.021	-0.014	-0.006	0.002	0.011	0.018	0.026	0.034	0.042	0.049	0.056	0.065	0.071	0.079	0.085	0.091	0.098	0.104	0.110	0.115	0.120	0.125	0.129	0.132	0.136	0.139	0.141	0.144	0.145	0.146	0.146	0.148	0.148	0.148	0.145	0.145	0.144	0.141	0.138	0.135	0.132	0.129	0.124	0.120	0.116	0.112	0.108	0.102	0.099	0.092	0.088	0.082	0.078	0.072	0.068	0.062	0.058	0.054	0.049	0.045	0.041	0.039	0.034	0.031	0.029	0.025	0.024	0.022	0.020	0.019	0.016	0.015	0.015	0.014	0.015	0.015	0.015	0.015	0.018	0.018	0.019	0.020	0.021	0.021	0.024	0.025	0.025	0.028	0.029	0.030	0.031	0.032	0.034	0.032	0.034	0.035	0.035	0.036	0.036	0.035	0.035	0.035	0.035	0.034	0.034	0.034	0.034	0.034	0.032	0.031	0.032	0.031	0.031	0.031	0.032	0.032	0.032	0.034	0.035	0.038	0.039	0.041	0.045	0.048	0.051	0.056	0.061	0.066	0.072	0.079	0.088	0.095	0.104	0.112	0.122	0.132	0.144	0.155	0.168	0.179	0.191	0.205	0.219	0.234	0.248	0.261	0.278	0.291	0.308	0.321	0.336	0.352	0.369	0.384	0.398	0.412	0.428	0.441	0.455	0.468	0.480	0.494	0.505	0.516	0.526	0.538	0.548	0.556	0.565	0.572	0.579	0.586	0.591	0.596	0.600	0.604	0.606	0.608	0.609	0.609	0.609	0.608	0.606	0.605	0.601	0.599	0.595	0.591	0.586	0.581	0.576	0.570	0.564	0.558	0.551	0.544	0.538	0.529	0.522	0.514	0.507	0.499	0.491	0.482	0.474	0.466	0.458	0.450	0.441	0.432	0.425	0.416	0.409	0.400	0.392	0.385	0.376	0.369	0.361	0.352	0.345	0.338	0.330	0.324	0.316	0.309	0.302	0.295	0.288	0.282	0.275	0.270	0.262	0.259	0.252	0.248	0.244	0.239	0.235	0.230	0.228	0.224	0.221	0.219	0.216	0.215	0.214	0.212	0.212	0.212	0.212	0.214	0.215	0.216	0.218	0.221	0.224	0.228	0.230	0.235	0.239	0.244	0.248	0.252	0.259	0.262	0.269	0.275	0.281	0.286	0.294	0.299	0.304	0.310	0.316	0.321	0.326	0.331	0.335	0.341	0.345	0.348	0.352	0.355	0.356	0.360	0.361	0.361	0.361	0.361	0.361	0.361	0.359	0.356	0.354	0.351	0.348	0.344	0.339	0.335	0.330	0.325	0.320	0.314	0.308	0.302	0.298	0.291	0.285	0.280	0.274	0.269	0.264	0.259	0.255	0.251	0.248	0.245	0.242	0.240	0.240	0.240	0.240	0.241	0.244	0.248	0.250	0.255	0.261	0.268	0.276	0.284	0.292	0.304	0.314	0.325	0.339	0.352	0.366	0.380	0.396	0.411	0.429	0.446	0.462	0.481	0.499	0.518	0.536	0.555	0.574	0.592	0.612	0.630	0.649	0.668	0.686	0.704	0.721	0.739	0.754	0.770	0.785	0.800	0.814	0.826	0.839	0.850	0.861	0.871	0.880	0.888	0.895	0.901	0.906	0.911	0.914	0.916	0.918	0.919	0.918	0.916	0.915	0.912	0.909	0.905	0.900	0.895	0.889	0.882	0.876	0.869	0.860	0.852	0.844	0.836	0.828	0.819	0.809	0.799	0.790	0.781	0.771	0.762	0.754	0.746	0.738	0.730	0.722	0.715	0.708	0.702	0.696	0.690	0.686	0.682	0.678	0.675	0.672	0.670	0.668	0.669	0.668	0.669	0.669	0.670	0.672	0.675	0.679	0.682	0.688	0.691	0.698	0.702	0.709	0.715	0.721	0.729	0.735	0.744	0.750	0.759	0.765	0.774	0.782	0.790	0.798	0.805	0.812	0.820	0.828	0.835	0.841	0.848	0.855	0.861	0.868	0.874	0.879	0.884	0.889	0.894	0.898	0.901	0.905	0.908	0.911	0.914	0.914	0.916	0.916	0.919	0.919	0.919	0.919	0.916	0.916	0.914	0.912	0.911	0.908	0.905	0.902	0.899	0.895	0.891	0.888	0.884	0.878	0.874	0.869	0.862	0.858	0.851	0.846	0.840	0.834	0.829	0.821	0.814	0.808	0.800	0.792	0.785	0.778	0.769	0.761	0.754	0.745	0.736	0.728	0.720	0.710	0.701	0.694	0.685	0.678	0.669	0.661	0.652	0.645	0.638	0.631	0.624	0.618	0.611	0.606	0.600	0.595	0.590	0.586	0.582	0.580	0.578	0.576	0.575	0.575	0.575	0.576	0.579	0.580	0.584	0.589	0.594	0.600	0.606	0.615	0.624	0.632	0.642	0.654	0.664	0.676	0.689	0.702	0.715	0.729	0.744	0.760	0.774	0.790	0.806	0.822	0.838	0.854	0.870	0.885	0.901	0.916	0.931	0.946	0.960	0.972	0.985	0.998	1.008	1.019	1.028	1.036	1.042	1.049	1.054	1.058	1.061	1.062	1.062	1.061	1.060	1.056	1.050	1.045	1.036	1.028	1.019	1.008	0.994	0.980	0.966	0.950	0.934	0.916	0.898	0.878	0.858	0.836	0.815	0.792	0.770	0.745	0.722	0.698	0.674	0.649	0.624	0.599	0.574	0.550	0.525	0.500	0.476	0.451	0.428	0.405	0.381	0.358	0.336	0.314	0.292	0.271	0.250	0.231	0.210	0.191	0.172	0.154	0.135	0.118	0.100	0.084	0.068	0.050	0.032	0.016	0.000	-0.015	-0.032	-0.049	-0.065	-0.081	-0.098	-0.114	-0.130	-0.149	-0.166	-0.185	-0.202	-0.221	-0.242	-0.261	-0.282	-0.304	-0.326	-0.350	-0.372	-0.398	-0.421	-0.448	-0.474	-0.501	-0.530	-0.559	-0.589	-0.619	-0.650	-0.681	-0.714	-0.748	-0.781	-0.816	-0.851	-0.886	-0.924	-0.960	-0.998	-1.035	-1.074	-1.112	-1.151	-1.191	-1.231	-1.270	-1.311	-1.350	-1.390	-1.431	-1.471	-1.512	-1.552	-1.592	-1.632	-1.672	-1.712	-1.751	-1.790	-1.828	-1.866	-1.904	-1.940	-1.978	-2.014	-2.049	-2.082	-2.116	-2.149	-2.182	-2.212	-2.242	-2.272	-2.300	-2.328	-2.354	-2.379	-2.402	-2.426	-2.448	-2.468	-2.486	-2.504	-2.520	-2.536	-2.550	-2.562	-2.574	-2.582	-2.591	-2.598	-2.602	-2.608	-2.609	-2.611	-2.610	-2.609	-2.606	-2.602	-2.598	-2.590	-2.581	-2.574	-2.562	-2.551	-2.539	-2.525	-2.511	-2.495	-2.479	-2.462	-2.445	-2.428	-2.409	-2.389	-2.370	-2.350	-2.330	-2.310	-2.290	-2.270	-2.249	-2.229	-2.210	-2.191	-2.171	-2.154	-2.136	-2.120	-2.104	-2.088	-2.074	-2.061	-2.047	-2.038	-2.026	-2.019	-2.010	-2.004	-1.999	-1.995	-1.991	-1.990	-1.990	-1.991	-1.994	-1.999	-2.004	-2.009	-2.016	-2.025	-2.036	-2.046	-2.059	-2.072	-2.086	-2.102	-2.118	-2.135	-2.151	-2.170	-2.189	-2.208	-2.226	-2.246	-2.266	-2.285	-2.305	-2.326	-2.346	-2.366	-2.385	-2.405	-2.425	-2.442	-2.461	-2.480	-2.496	-2.512	-2.529	-2.544	-2.559	-2.572	-2.586	-2.599	-2.610	-2.621	-2.630	-2.641	-2.649	-2.656	-2.664	-2.670	-2.675	-2.680	-2.685	-2.689	-2.691	-2.694	-2.696	-2.699	-2.700	-2.701	-2.701	-2.702	-2.702	-2.704	-2.704	-2.704	-2.704	-2.704	-2.705	-2.705	-2.705	-2.706	-2.708	-2.709	-2.711	-2.712	-2.716	-2.719	-2.721	-2.725	-2.729	-2.734	-2.738	-2.742	-2.748	-2.754	-2.759	-2.765	-2.772	-2.778	-2.785	-2.791	-2.799	-2.805	-2.812	-2.819	-2.825	-2.831	-2.838	-2.844	-2.849	-2.854	-2.859	-2.864	-2.868	-2.870	-2.874	-2.875	-2.876	-2.876	-2.876	-2.876	-2.875	-2.872	-2.869	-2.865	-2.860	-2.855	-2.848	-2.841	-2.832	-2.824	-2.812	-2.801	-2.790	-2.778	-2.765	-2.751	-2.736	-2.721	-2.705	-2.689	-2.671	-2.654	-2.636	-2.616	-2.598	-2.579	-2.560	-2.539	-2.519	-2.498	-2.476	-2.456	-2.434	-2.414	-2.392	-2.370	-2.349	-2.328	-2.306	-2.284	-2.262	-2.241	-2.219	-2.199	-2.176	-2.156	-2.134	-2.112	-2.092	-2.071	-2.050	-2.030	-2.009	-1.988	-1.968	-1.948	-1.926	-1.906	-1.885	-1.866	-1.845	-1.826	-1.806	-1.785	-1.765	-1.745	-1.725	-1.705	-1.684	-1.662	-1.642	-1.624	-1.602	-1.582	-1.562	-1.541	-1.521	-1.501	-1.481	-1.461	-1.441	-1.421	-1.401	-1.382	-1.362	-1.344	-1.324	-1.306	-1.288	-1.269	-1.251	-1.232	-1.215	-1.199	-1.181	-1.165	-1.149	-1.134	-1.118	-1.104	-1.089	-1.075	-1.061	-1.049	-1.036	-1.025	-1.014	-1.002	-0.992	-0.982	-0.974	-0.965	-0.958	-0.949	-0.942	-0.935	-0.930	-0.924	-0.919	-0.914	-0.910	-0.906	-0.904	-0.900	-0.899	-0.896	-0.895	-0.894	-0.892	-0.891	-0.891	-0.892	-0.892	-0.894	-0.895	-0.896	-0.899	-0.900	-0.902	-0.905	-0.909	-0.910	-0.914	-0.918	-0.922	-0.926	-0.931	-0.935	-0.940	-0.946	-0.950	-0.956	-0.962	-0.969	-0.975	-0.981	-0.989	-0.998	-1.004	-1.011	-1.020	-1.029	-1.036	-1.045	-1.055	-1.064	-1.072	-1.082	-1.091	-1.100	-1.110	-1.120	-1.130	-1.140	-1.150	-1.160	-1.170	-1.180	-1.189	-1.198	-1.208	-1.218	-1.226	-1.236	-1.244	-1.254	-1.261	-1.269	-1.276	-1.285	-1.291	-1.298	-1.305	-1.310	-1.315	-1.321	-1.325	-1.329	-1.332	-1.335	-1.338	-1.340	-1.342	-1.344	-1.345	-1.345	-1.345	-1.345	-1.344	-1.342	-1.341	-1.340	-1.338	-1.335	-1.332	-1.329	-1.326	-1.322	-1.320	-1.315	-1.312	-1.309	-1.305	-1.301	-1.298	-1.294	-1.290	-1.286	-1.282	-1.281	-1.278	-1.275	-1.272	-1.271	-1.269	-1.268	-1.266	-1.266	-1.266	-1.265	-1.266	-1.266	-1.268	-1.269	-1.271	-1.272	-1.275	-1.278	-1.281	-1.284	-1.288	-1.292	-1.296	-1.301	-1.306	-1.311	-1.318	-1.324	-1.329	-1.335	-1.340	-1.348	-1.354	-1.360	-1.368	-1.374	-1.381	-1.389	-1.396	-1.402	-1.410	-1.418	-1.425	-1.431	-1.439	-1.448	-1.454	-1.462	-1.470	-1.476	-1.485	-1.494	-1.501	-1.510	-1.516	-1.526	-1.535	-1.544	-1.554	-1.562	-1.571	-1.582	-1.594	-1.604	-1.615	-1.626	-1.639	-1.651	-1.664	-1.676	-1.690	-1.705	-1.720	-1.735	-1.751	-1.768	-1.784	-1.800	-1.818	-1.836	-1.854	-1.872	-1.892	-1.912	-1.932	-1.952	-1.974	-1.996	-2.018	-2.039	-2.062	-2.084	-2.106	-2.129	-2.151	-2.174	-2.196	-2.219	-2.241	-2.264	-2.286	-2.309	-2.330	-2.351	-2.372	-2.394	-2.415	-2.436	-2.455	-2.475	-2.494	-2.511	-2.530	-2.546	-2.562	-2.578	-2.592	-2.606	-2.619	-2.632	-2.644	-2.654	-2.664	-2.672	-2.680	-2.688	-2.694	-2.699	-2.701	-2.705	-2.708	-2.708	-2.709	-2.709	-2.706	-2.704	-2.701	-2.696	-2.691	-2.684	-2.679	-2.669	-2.661	-2.652	-2.641	-2.630	-2.619	-2.606	-2.592	-2.579	-2.564	-2.549	-2.532	-2.516	-2.499	-2.482	-2.464	-2.446	-2.428	-2.409	-2.390	-2.370	-2.350	-2.330	-2.310	-2.289	-2.269	-2.249	-2.228	-2.206	-2.186	-2.166	-2.146	-2.126	-2.106	-2.086	-2.068	-2.047	-2.029	-2.010	-1.992	-1.975	-1.958	-1.941	-1.925	-1.910	-1.895	-1.881	-1.868	-1.854	-1.841	-1.830	-1.819	-1.810	-1.799	-1.791	-1.782	-1.776	-1.770	-1.764	-1.760	-1.755	-1.752	-1.750	-1.748	-1.746	-1.746	-1.746	-1.748	-1.750	-1.751	-1.755	-1.758	-1.761	-1.766	-1.771	-1.776	-1.781	-1.788	-1.792	-1.800	-1.806	-1.814	-1.820	-1.828	-1.834	-1.841	-1.848	-1.854	-1.860	-1.868	-1.872	-1.878	-1.884	-1.888	-1.892	-1.896	-1.900	-1.902	-1.905	-1.908	-1.908	-1.909	-1.908	-1.908	-1.905	-1.902	-1.899	-1.895	-1.890	-1.885	-1.878	-1.871	-1.864	-1.855	-1.846	-1.838	-1.826	-1.816	-1.805	-1.794	-1.781	-1.769	-1.755	-1.742	-1.730	-1.716	-1.702	-1.689	-1.676	-1.662	-1.648	-1.635	-1.621	-1.609	-1.595	-1.584	-1.572	-1.561	-1.550	-1.540	-1.530	-1.521	-1.512	-1.505	-1.498	-1.491	-1.485	-1.481	-1.478	-1.474	-1.472	-1.470	-1.469	-1.470	-1.470	-1.472	-1.475	-1.478	-1.481	-1.485	-1.490	-1.495	-1.500	-1.508	-1.512	-1.520	-1.528	-1.532	-1.540	-1.548	-1.554	-1.561	-1.568	-1.575	-1.580	-1.586	-1.591	-1.596	-1.601	-1.604	-1.608	-1.610	-1.611	-1.611	-1.611	-1.610	-1.608	-1.605	-1.600	-1.595	-1.590	-1.581	-1.574	-1.565	-1.554	-1.542	-1.531	-1.518	-1.504	-1.489	-1.472	-1.456	-1.438	-1.419	-1.400	-1.380	-1.360	-1.339	-1.316	-1.294	-1.271	-1.248	-1.225	-1.201	-1.176	-1.152	-1.128	-1.104	-1.080	-1.055	-1.031	-1.008	-0.985	-0.962	-0.940	-0.918	-0.895	-0.875	-0.854	-0.835	-0.815	-0.799	-0.780	-0.764	-0.746	-0.732	-0.718	-0.705	-0.691	-0.680	-0.668	-0.659	-0.649	-0.641	-0.632	-0.626	-0.620	-0.615	-0.610	-0.608	-0.604	-0.604	-0.602	-0.601	-0.601	-0.601	-0.602	-0.605	-0.606	-0.609	-0.612	-0.616	-0.620	-0.622	-0.628	-0.631	-0.636	-0.641	-0.646	-0.650	-0.655	-0.660	-0.665	-0.669	-0.672	-0.676	-0.680	-0.685	-0.688	-0.690	-0.692	-0.695	-0.696	-0.698	-0.698	-0.699	-0.698	-0.696	-0.695	-0.692	-0.690	-0.686	-0.682	-0.678	-0.672	-0.665	-0.658	-0.650	-0.641	-0.631	-0.622	-0.611	-0.600	-0.588	-0.575	-0.561	-0.548	-0.532	-0.519	-0.504	-0.486	-0.471	-0.454	-0.438	-0.419	-0.401	-0.384	-0.366	-0.348	-0.329	-0.309	-0.291	-0.272	-0.254	-0.234	-0.216	-0.198	-0.180	-0.161	-0.145	-0.128	-0.110	-0.095	-0.080	-0.064	-0.050	-0.035	-0.021	-0.009	0.002	0.015	0.026	0.035	0.046	0.055	0.061	0.069	0.075	0.081	0.086	0.090	0.095	0.096	0.099	0.100	0.101	0.101	0.101	0.099	0.096	0.095	0.091	0.088	0.082	0.079	0.072	0.069	0.062	0.056	0.049	0.042	0.036	0.029	0.021	0.012	0.005	-0.002	-0.012	-0.021	-0.029	-0.038	-0.046	-0.055	-0.064	-0.072	-0.081	-0.090	-0.099	-0.108	-0.115	-0.122	-0.131	-0.138	-0.145	-0.152	-0.160	-0.166	-0.171	-0.178	-0.182	-0.189	-0.192	-0.196	-0.200	-0.204	-0.206	-0.208	-0.209	-0.210	-0.211	-0.211	-0.210	-0.209	-0.208	-0.204	-0.201	-0.196	-0.191	-0.186	-0.180	-0.172	-0.164	-0.156	-0.145	-0.135	-0.124	-0.111	-0.099	-0.084	-0.070	-0.054	-0.038	-0.021	-0.002	0.015	0.035	0.054	0.075	0.096	0.118	0.140	0.162	0.185	0.209	0.232	0.258	0.281	0.305	0.330	0.355	0.380	0.404	0.429	0.454	0.479	0.504	0.526	0.551	0.574	0.595	0.618	0.639	0.660	0.680	0.699	0.718	0.735	0.752	0.769	0.782	0.798	0.810	0.821	0.832	0.844	0.852	0.860	0.868	0.872	0.879	0.884	0.886	0.888	0.890	0.891	0.890	0.890	0.889	0.886	0.884	0.880	0.878	0.872	0.869	0.862	0.859	0.854	0.848	0.842	0.839	0.832	0.829	0.824	0.819	0.815	0.811	0.808	0.805	0.801	0.800	0.799	0.798	0.798	0.798	0.798	0.800	0.802	0.806	0.810	0.814	0.819	0.825	0.831	0.838	0.845	0.854	0.861	0.871	0.880	0.890	0.900	0.909	0.920	0.930	0.941	0.952	0.961	0.972	0.982	0.992	1.002	1.010	1.019	1.028	1.036	1.044	1.049	1.055	1.061	1.066	1.069	1.072	1.075	1.076	1.078	1.078	1.076	1.074	1.072	1.069	1.065	1.060	1.054	1.048	1.041	1.034	1.025	1.016	1.006	0.998	0.986	0.976	0.965	0.952	0.942	0.930	0.919	0.906	0.894	0.882	0.870	0.859	0.848	0.838	0.826	0.815	0.805	0.796	0.788	0.779	0.770	0.762	0.756	0.750	0.744	0.740	0.736	0.732	0.730	0.729	0.726	0.728	0.726	0.728	0.729	0.731	0.735	0.738	0.742	0.748	0.752	0.759	0.765	0.771	0.778	0.786	0.794	0.801	0.810	0.819	0.828	0.836	0.845	0.855	0.864	0.874	0.882	0.891	0.900	0.910	0.918	0.926	0.934	0.941	0.949	0.955	0.962	0.969	0.974	0.979	0.984	0.988	0.992	0.995	0.998	1.000	1.001	1.001	1.001	1.000	1.000	0.996	0.995	0.991	0.988	0.981	0.975	0.969	0.961	0.952	0.944	0.934	0.924	0.912	0.900	0.888	0.872	0.860	0.845	0.829	0.814	0.796	0.780	0.761	0.742	0.724	0.705	0.686	0.668	0.646	0.628	0.606	0.586	0.566	0.545	0.526	0.506	0.486	0.468	0.448	0.429	0.410	0.392	0.376	0.359	0.342	0.326	0.312	0.298	0.284	0.271	0.260	0.249	0.239	0.229	0.220	0.214	0.206	0.200	0.196	0.191	0.188	0.186	0.184	0.184	0.184	0.184	0.185	0.188	0.191	0.194	0.199	0.202	0.208	0.212	0.219	0.225	0.231	0.239	0.245	0.251	0.259	0.266	0.274	0.280	0.288	0.295	0.301	0.309	0.314	0.320	0.326	0.331	0.336	0.342	0.346	0.350	0.354	0.356	0.359	0.360	0.361	0.364	0.364	0.362	0.361	0.361	0.359	0.356	0.354	0.350	0.345	0.341	0.335	0.329	0.322	0.315	0.306	0.299	0.290	0.280	0.270	0.260	0.249	0.239	0.226	0.214	0.201	0.189	0.174	0.161	0.146	0.132	0.118	0.101	0.086	0.071	0.055	0.039	0.022	0.005	-0.011	-0.028	-0.045	-0.061	-0.079	-0.095	-0.111	-0.129	-0.145	-0.161	-0.179	-0.195	-0.211	-0.226	-0.242	-0.259	-0.274	-0.288	-0.302	-0.316	-0.330	-0.344	-0.356	-0.368	-0.380	-0.391	-0.401	-0.412	-0.421	-0.430	-0.439	-0.446	-0.454	-0.460	-0.466	-0.471	-0.476	-0.481	-0.484	-0.486	-0.489	-0.491	-0.494	-0.494	-0.495	-0.495	-0.495	-0.492	-0.492	-0.490	-0.488	-0.485	-0.484	-0.480	-0.478	-0.474	-0.470	-0.465	-0.462	-0.458	-0.454	-0.449	-0.445	-0.440	-0.436	-0.431	-0.429	-0.424	-0.420	-0.416	-0.414	-0.409	-0.406	-0.404	-0.400	-0.399	-0.396	-0.394	-0.391	-0.390	-0.389	-0.389	-0.388	-0.386	-0.386	-0.386	-0.385	-0.386	-0.386	-0.386	-0.389	-0.389	-0.390	-0.391	-0.394	-0.395	-0.398	-0.400	-0.401	-0.404	-0.408	-0.409	-0.412	-0.415	-0.418	-0.420	-0.422	-0.426	-0.428	-0.430	-0.432	-0.435	-0.438	-0.439	-0.441	-0.444	-0.444	-0.445	-0.446	-0.446	-0.446	-0.446	-0.445	-0.445	-0.444	-0.442	-0.440	-0.439	-0.435	-0.431	-0.428	-0.424	-0.419	-0.414	-0.408	-0.401	-0.392	-0.386	-0.378	-0.369	-0.359	-0.348	-0.338	-0.326	-0.314	-0.302	-0.289	-0.275	-0.261	-0.246	-0.231	-0.216	-0.200	-0.182	-0.166	-0.149	-0.131	-0.112	-0.095	-0.078	-0.058	-0.040	-0.021	-0.002	0.016	0.035	0.054	0.072	0.091	0.109	0.128	0.144	0.162	0.178	0.195	0.210	0.226	0.240	0.254	0.268	0.280	0.291	0.302	0.312	0.321	0.331	0.339	0.346	0.351	0.356	0.360	0.365	0.368	0.368	0.369	0.370	0.369	0.366	0.364	0.361	0.358	0.354	0.349	0.344	0.336	0.330	0.324	0.316	0.309	0.301	0.294	0.286	0.278	0.270	0.261	0.254	0.246	0.239	0.232	0.225	0.219	0.212	0.206	0.202	0.198	0.195	0.191	0.189	0.186	0.186	0.186	0.186	0.186	0.188	0.191	0.195	0.199	0.204	0.209	0.214	0.221	0.230	0.238	0.246	0.255	0.265	0.276	0.288	0.299	0.310	0.322	0.334	0.346	0.359	0.371	0.385	0.399	0.411	0.425	0.439	0.451	0.464	0.476	0.490	0.502	0.514	0.526	0.538	0.549	0.560	0.570	0.580	0.589	0.599	0.608	0.615	0.622	0.630	0.636	0.642	0.649	0.652	0.656	0.660	0.664	0.666	0.669	0.670	0.671	0.671	0.672	0.672	0.671	0.670	0.669	0.668	0.665	0.662	0.660	0.658	0.654	0.651	0.648	0.642	0.640	0.636	0.632	0.628	0.624	0.620	0.615	0.611	0.608	0.604	0.600	0.595	0.592	0.588	0.585	0.582	0.579	0.576	0.574	0.572	0.569	0.569	0.568	0.565	0.565	0.565	0.565	0.565	0.566	0.568	0.569	0.571	0.574	0.576	0.580	0.582	0.588	0.591	0.595	0.601	0.608	0.612	0.619	0.625	0.632	0.640	0.648	0.655	0.664	0.672	0.681	0.691	0.700	0.710	0.720	0.730	0.741	0.752	0.764	0.776	0.788	0.799	0.811	0.824	0.836	0.848	0.861	0.872	0.885	0.898	0.911	0.922	0.935	0.948	0.960	0.972	0.984	0.996	1.009	1.020	1.031	1.042	1.054	1.064	1.074	1.085	1.094	1.104	1.112	1.121	1.130	1.138	1.144	1.151	1.158	1.164	1.169	1.175	1.179	1.182	1.186	1.189	1.191	1.195	1.196	1.196	1.198	1.198	1.198	1.196	1.196	1.195	1.194	1.192	1.190	1.188	1.186	1.182	1.181	1.179	1.176	1.174	1.171	1.170	1.168	1.165	1.162	1.161	1.160	1.159	1.158	1.158	1.158	1.156	1.156	1.159	1.159	1.161	1.162	1.164	1.168	1.170	1.174	1.178	1.181	1.186	1.190	1.195	1.201	1.206	1.212	1.220	1.225	1.232	1.239	1.245	1.252	1.258	1.265	1.271	1.278	1.284	1.290	1.296	1.301	1.306	1.311	1.315	1.320	1.324	1.326	1.330	1.331	1.334	1.334	1.335	1.334	1.334	1.331	1.329	1.326	1.322	1.319	1.314	1.309	1.302	1.296	1.289	1.280	1.272	1.262	1.252	1.242	1.231	1.219	1.208	1.192	1.179	1.165	1.150	1.135	1.118	1.101	1.084	1.066	1.048	1.029	1.009	0.990	0.969	0.949	0.926	0.906	0.884	0.861	0.839	0.816	0.792	0.768	0.744	0.719	0.695	0.670	0.644	0.619	0.592	0.566	0.540	0.515	0.489	0.462	0.436	0.410	0.384	0.358	0.332	0.306	0.281	0.255	0.230	0.205	0.181	0.156	0.134	0.111	0.089	0.066	0.046	0.025	0.006	-0.014	-0.031	-0.049	-0.065	-0.081	-0.095	-0.109	-0.121	-0.134	-0.145	-0.154	-0.162	-0.170	-0.176	-0.182	-0.186	-0.190	-0.191	-0.192	-0.192	-0.192	-0.190	-0.188	-0.185	-0.180	-0.175	-0.169	-0.162	-0.155	-0.148	-0.139	-0.130	-0.120	-0.110	-0.100	-0.089	-0.079	-0.069	-0.059	-0.048	-0.036	-0.026	-0.016	-0.006	0.001	0.011	0.019	0.028	0.035	0.041	0.048	0.054	0.058	0.062	0.065	0.066	0.068	0.068	0.065	0.065	0.060	0.058	0.051	0.046	0.039	0.030	0.021	0.011	0.000	-0.011	-0.024	-0.038	-0.051	-0.066	-0.081	-0.098	-0.115	-0.132	-0.151	-0.169	-0.189	-0.208	-0.228	-0.248	-0.268	-0.288	-0.308	-0.328	-0.348	-0.366	-0.386	-0.406	-0.425	-0.444	-0.460	-0.478	-0.494	-0.511	-0.526	-0.541	-0.554	-0.568	-0.580	-0.591	-0.602	-0.611	-0.621	-0.629	-0.636	-0.644	-0.649	-0.652	-0.656	-0.660	-0.661	-0.662	-0.664	-0.664	-0.662	-0.661	-0.659	-0.656	-0.654	-0.649	-0.645	-0.640	-0.636	-0.630	-0.625	-0.619	-0.614	-0.608	-0.602	-0.596	-0.591	-0.585	-0.580	-0.575	-0.571	-0.566	-0.562	-0.559	-0.555	-0.552	-0.550	-0.548	-0.546	-0.545	-0.545	-0.544	-0.545	-0.546	-0.549	-0.550	-0.552	-0.556	-0.560	-0.565	-0.570	-0.575	-0.581	-0.588	-0.595	-0.601	-0.609	-0.618	-0.626	-0.634	-0.644	-0.652	-0.662	-0.672	-0.682	-0.692	-0.704	-0.714	-0.725	-0.735	-0.748	-0.758	-0.769	-0.781	-0.791	-0.804	-0.815	-0.826	-0.838	-0.850	-0.861	-0.874	-0.885	-0.896	-0.909	-0.920	-0.931	-0.942	-0.954	-0.965	-0.976	-0.986	-0.999	-1.009	-1.020	-1.029	-1.040	-1.050	-1.060	-1.070	-1.080	-1.089	-1.096	-1.105	-1.114	-1.121	-1.130	-1.136	-1.144	-1.150	-1.155	-1.161	-1.166	-1.170	-1.174	-1.176	-1.180	-1.180	-1.181	-1.181	-1.181	-1.179	-1.176	-1.174	-1.169	-1.164	-1.159	-1.151	-1.144	-1.135	-1.126	-1.115	-1.105	-1.092	-1.080	-1.066	-1.052	-1.036	-1.021	-1.005	-0.986	-0.969	-0.951	-0.931	-0.911	-0.892	-0.871	-0.851	-0.831	-0.810	-0.789	-0.768	-0.748	-0.726	-0.705	-0.685	-0.664	-0.645	-0.625	-0.606	-0.588	-0.570	-0.552	-0.536	-0.520	-0.504	-0.489	-0.476	-0.462	-0.451	-0.439	-0.428	-0.418	-0.409	-0.400	-0.392	-0.385	-0.379	-0.372	-0.366	-0.362	-0.359	-0.354	-0.351	-0.349	-0.345	-0.342	-0.340	-0.338	-0.336	-0.334	-0.331	-0.328	-0.325	-0.321	-0.319	-0.315	-0.310	-0.305	-0.300	-0.294	-0.288	-0.281	-0.272	-0.265	-0.255	-0.245	-0.234	-0.222	-0.210	-0.198	-0.184	-0.169	-0.155	-0.140	-0.122	-0.106	-0.089	-0.070	-0.052	-0.034	-0.014	0.004	0.024	0.042	0.062	0.082	0.101	0.121	0.140	0.159	0.176	0.194	0.211	0.228	0.244	0.259	0.272	0.286	0.299	0.309	0.320	0.329	0.338	0.345	0.351	0.355	0.359	0.361	0.362	0.362	0.361	0.359	0.355	0.350	0.344	0.338	0.329	0.319	0.309	0.298	0.285	0.271	0.256	0.241	0.225	0.209	0.190	0.174	0.155	0.135	0.116	0.096	0.076	0.055	0.035	0.015	-0.005	-0.025	-0.046	-0.066	-0.086	-0.106	-0.126	-0.145	-0.164	-0.182	-0.200	-0.218	-0.235	-0.252	-0.269	-0.285	-0.300	-0.315	-0.330	-0.342	-0.356	-0.368	-0.379	-0.390	-0.401	-0.410	-0.419	-0.428	-0.435	-0.441	-0.448	-0.452	-0.459	-0.464	-0.468	-0.470	-0.472	-0.474	-0.476	-0.478	-0.478	-0.478	-0.476	-0.476	-0.474	-0.471	-0.469	-0.465	-0.461	-0.458	-0.452	-0.449	-0.442	-0.438	-0.431	-0.425	-0.418	-0.412	-0.405	-0.398	-0.390	-0.382	-0.374	-0.365	-0.358	-0.350	-0.340	-0.332	-0.325	-0.316	-0.308	-0.299	-0.290	-0.282	-0.274	-0.266	-0.258	-0.250	-0.244	-0.236	-0.230	-0.222	-0.216	-0.210	-0.204	-0.199	-0.194	-0.188	-0.184	-0.180	-0.175	-0.171	-0.168	-0.164	-0.161	-0.159	-0.156	-0.154	-0.151	-0.149	-0.148	-0.145	-0.144	-0.141	-0.140	-0.139	-0.136	-0.135	-0.132	-0.131	-0.129	-0.126	-0.124	-0.121	-0.120	-0.116	-0.112	-0.110	-0.106	-0.102	-0.099	-0.094	-0.089	-0.084	-0.079	-0.072	-0.066	-0.060	-0.052	-0.046	-0.039	-0.031	-0.024	-0.015	-0.008	0.000	0.009	0.016	0.024	0.032	0.041	0.049	0.056	0.065	0.071	0.079	0.086	0.092	0.098	0.104	0.109	0.114	0.118	0.124	0.126	0.130	0.132	0.135	0.136	0.138	0.140	0.140	0.139	0.139	0.139	0.136	0.135	0.132	0.131	0.128	0.125	0.122	0.119	0.115	0.111	0.108	0.104	0.100	0.095	0.091	0.088	0.084	0.080	0.076	0.074	0.070	0.068	0.065	0.062	0.060	0.058	0.056	0.054	0.054	0.051	0.051	0.050	0.050	0.050	0.050	0.049	0.050	0.050	0.051	0.051	0.052	0.052	0.052	0.054	0.055	0.054	0.055	0.055	0.055	0.055	0.054	0.054	0.054	0.054	0.051	0.051	0.049	0.048	0.045	0.044	0.041	0.039	0.036	0.034	0.030	0.029	0.026	0.022	0.020	0.018	0.015	0.012	0.011	0.009	0.008	0.006	0.005	0.004	0.004	0.004	0.005	0.006	0.009	0.011	0.015	0.019	0.024	0.029	0.035	0.042	0.050	0.058	0.068	0.078	0.089	0.100	0.111	0.124	0.138	0.151	0.166	0.180	0.196	0.212	0.229	0.246	0.262	0.280	0.298	0.315	0.331	0.350	0.368	0.385	0.402	0.419	0.435	0.451	0.466	0.481	0.496	0.511	0.525	0.538	0.550	0.561	0.572	0.582	0.591	0.600	0.608	0.615	0.620	0.624	0.628	0.631	0.634	0.634	0.634	0.634	0.632	0.630	0.628	0.624	0.620	0.615	0.609	0.602	0.595	0.588	0.580	0.572	0.562	0.554	0.544	0.534	0.524	0.512	0.501	0.491	0.479	0.468	0.456	0.445	0.434	0.421	0.410	0.399	0.386	0.376	0.364	0.354	0.342	0.331	0.321	0.310	0.299	0.289	0.280	0.270	0.260	0.252	0.242	0.235	0.226	0.219	0.211	0.205	0.198	0.191	0.185	0.180	0.176	0.171	0.168	0.162	0.160	0.158	0.155	0.152	0.152	0.151	0.150	0.151	0.151	0.152	0.154	0.156	0.158	0.161	0.164	0.169	0.174	0.178	0.184	0.189	0.195	0.201	0.208	0.215	0.222	0.230	0.238	0.245	0.252	0.261	0.270	0.279	0.288	0.295	0.304	0.312	0.321	0.329	0.338	0.345	0.354	0.360	0.368	0.374	0.382	0.388	0.394	0.400	0.405	0.409	0.412	0.419	0.420	0.424	0.426	0.429	0.430	0.431	0.434	0.434	0.434	0.434	0.434	0.434	0.432	0.431	0.430	0.429	0.428	0.428	0.425	0.425	0.424	0.422	0.421	0.421	0.421	0.421	0.422	0.424	0.425	0.426	0.430	0.432	0.438	0.441	0.446	0.451	0.459	0.466	0.474	0.482	0.491	0.501	0.512	0.524	0.535	0.548	0.561	0.575	0.590	0.605	0.620	0.636	0.652	0.668	0.685	0.702	0.719	0.735	0.752	0.770	0.788	0.805	0.822	0.839	0.855	0.872	0.888	0.902	0.919	0.932	0.946	0.961	0.972	0.985	0.996	1.008	1.018	1.026	1.035	1.042	1.049	1.055	1.060	1.065	1.068	1.070	1.071	1.072	1.072	1.071	1.070	1.069	1.066	1.062	1.059	1.054	1.050	1.044	1.039	1.032	1.026	1.020	1.012	1.006	0.999	0.992	0.985	0.978	0.971	0.964	0.958	0.951	0.946	0.940	0.935	0.930	0.926	0.922	0.919	0.916	0.914	0.912	0.912	0.911	0.911	0.912	0.914	0.916	0.919	0.921	0.925	0.930	0.934	0.940	0.946	0.952	0.959	0.968	0.976	0.984	0.992	1.001	1.010	1.020	1.029	1.039	1.049	1.059	1.069	1.079	1.089	1.099	1.108	1.116	1.126	1.135	1.145	1.152	1.160	1.168	1.176	1.182	1.189	1.196	1.201	1.208	1.212	1.216	1.220	1.224	1.228	1.230	1.234	1.235	1.238	1.239	1.239	1.240	1.241	1.240	1.240	1.239	1.239	1.236	1.236	1.232	1.231	1.229	1.226	1.222	1.220	1.215	1.211	1.208	1.204	1.200	1.195	1.190	1.184	1.180	1.174	1.169	1.164	1.158	1.151	1.145	1.139	1.131	1.125	1.118	1.110	1.104	1.095	1.086	1.079	1.071	1.062	1.052	1.044	1.034	1.024	1.015	1.005	0.995	0.985	0.975	0.965	0.955	0.946	0.936	0.926	0.916	0.908	0.899	0.891	0.882	0.875	0.868	0.860	0.854	0.849	0.842	0.839	0.835	0.831	0.829	0.828	0.826	0.826	0.828	0.830	0.832	0.838	0.842	0.848	0.854	0.861	0.870	0.879	0.890	0.901	0.914	0.926	0.940	0.952	0.969	0.984	1.000	1.016	1.031	1.049	1.066	1.084	1.100	1.118	1.134	1.151	1.168	1.184	1.199	1.214	1.229	1.241	1.252	1.265	1.275	1.285	1.292	1.300	1.305	1.310	1.312	1.314	1.315	1.312	1.310	1.305	1.299	1.291	1.282	1.271	1.259	1.245	1.229	1.212	1.194	1.175	1.154	1.131	1.108	1.084	1.058	1.030	1.002	0.975	0.945	0.916	0.885	0.855	0.824	0.792	0.760	0.728	0.695	0.664	0.632	0.600	0.569	0.536	0.506	0.475	0.445	0.416	0.388	0.359	0.331	0.304	0.278	0.251	0.228	0.202	0.179	0.155	0.134	0.112	0.091	0.071	0.051	0.032	0.014	-0.005	-0.022	-0.040	-0.056	-0.072	-0.090	-0.106	-0.121	-0.138	-0.154	-0.170	-0.185	-0.201	-0.216	-0.232	-0.250	-0.268	-0.284	-0.301	-0.319	-0.339	-0.358	-0.378	-0.398	-0.419	-0.440	-0.462	-0.486	-0.510	-0.534	-0.560	-0.585	-0.612	-0.639	-0.668	-0.696	-0.726	-0.756	-0.788	-0.819	-0.851	-0.885	-0.919	-0.952	-0.989	-1.024	-1.061	-1.098	-1.135	-1.172	-1.210	-1.250	-1.289	-1.328	-1.368	-1.408	-1.448	-1.489	-1.530	-1.570	-1.612	-1.654	-1.695	-1.735	-1.776	-1.816	-1.856	-1.898	-1.938	-1.978	-2.016	-2.055	-2.094	-2.132	-2.169	-2.205	-2.241	-2.276	-2.310	-2.342	-2.375	-2.406	-2.436	-2.466	-2.494	-2.520	-2.545	-2.569	-2.591	-2.614	-2.632	-2.651	-2.669	-2.682	-2.698	-2.709	-2.719	-2.729	-2.736	-2.741	-2.745	-2.748	-2.749	-2.748	-2.745	-2.742	-2.738	-2.731	-2.722	-2.714	-2.702	-2.691	-2.678	-2.664	-2.649	-2.632	-2.615	-2.598	-2.579	-2.559	-2.540	-2.520	-2.499	-2.479	-2.458	-2.436	-2.416	-2.396	-2.376	-2.355	-2.336	-2.318	-2.299	-2.280	-2.264	-2.248	-2.232	-2.218	-2.205	-2.192	-2.181	-2.172	-2.162	-2.155	-2.149	-2.145	-2.140	-2.138	-2.136	-2.136	-2.138	-2.139	-2.144	-2.148	-2.154	-2.161	-2.169	-2.179	-2.190	-2.201	-2.214	-2.226	-2.240	-2.254	-2.269	-2.284	-2.301	-2.318	-2.332	-2.350	-2.368	-2.385	-2.401	-2.419	-2.436	-2.452	-2.469	-2.485	-2.502	-2.518	-2.532	-2.548	-2.562	-2.576	-2.589	-2.601	-2.614	-2.625	-2.635	-2.646	-2.656	-2.665	-2.672	-2.681	-2.689	-2.695	-2.701	-2.706	-2.711	-2.716	-2.721	-2.724	-2.728	-2.730	-2.732	-2.735	-2.738	-2.740	-2.742	-2.745	-2.748	-2.750	-2.751	-2.755	-2.756	-2.760	-2.764	-2.766	-2.771	-2.774	-2.779	-2.784	-2.788	-2.794	-2.800	-2.806	-2.812	-2.820	-2.826	-2.834	-2.841	-2.850	-2.859	-2.868	-2.876	-2.885	-2.895	-2.902	-2.912	-2.922	-2.931	-2.940	-2.949	-2.958	-2.965	-2.974	-2.980	-2.988	-2.994	-2.999	-3.005	-3.010	-3.014	-3.018	-3.020	-3.020	-3.021	-3.021	-3.020	-3.019	-3.015	-3.011	-3.005	-3.000	-2.994	-2.985	-2.975	-2.966	-2.954	-2.942	-2.928	-2.915	-2.900	-2.882	-2.866	-2.849	-2.829	-2.810	-2.789	-2.769	-2.746	-2.724	-2.702	-2.679	-2.655	-2.631	-2.606	-2.581	-2.556	-2.531	-2.505	-2.479	-2.454	-2.428	-2.402	-2.376	-2.350	-2.325	-2.299	-2.272	-2.248	-2.221	-2.196	-2.170	-2.146	-2.120	-2.095	-2.070	-2.046	-2.022	-1.998	-1.975	-1.950	-1.928	-1.905	-1.881	-1.859	-1.836	-1.814	-1.790	-1.769	-1.746	-1.725	-1.704	-1.681	-1.660	-1.639	-1.618	-1.596	-1.574	-1.552	-1.532	-1.511	-1.490	-1.469	-1.449	-1.428	-1.408	-1.386	-1.366	-1.346	-1.326	-1.308	-1.288	-1.269	-1.249	-1.231	-1.212	-1.195	-1.176	-1.160	-1.142	-1.125	-1.109	-1.094	-1.078	-1.064	-1.049	-1.035	-1.020	-1.006	-0.994	-0.982	-0.971	-0.959	-0.949	-0.938	-0.928	-0.919	-0.911	-0.901	-0.895	-0.886	-0.880	-0.874	-0.868	-0.862	-0.856	-0.852	-0.848	-0.844	-0.840	-0.838	-0.835	-0.832	-0.830	-0.829	-0.826	-0.825	-0.824	-0.822	-0.821	-0.820	-0.820	-0.819	-0.819	-0.819	-0.819	-0.819	-0.819	-0.819	-0.820	-0.820	-0.821	-0.822	-0.824	-0.825	-0.826	-0.828	-0.829	-0.830	-0.832	-0.834	-0.838	-0.839	-0.842	-0.845	-0.849	-0.851	-0.856	-0.860	-0.865	-0.869	-0.874	-0.879	-0.885	-0.890	-0.895	-0.901	-0.908	-0.914	-0.921	-0.928	-0.935	-0.942	-0.950	-0.959	-0.965	-0.974	-0.981	-0.989	-0.998	-1.006	-1.015	-1.022	-1.030	-1.040	-1.048	-1.055	-1.064	-1.071	-1.079	-1.086	-1.092	-1.100	-1.108	-1.112	-1.120	-1.126	-1.130	-1.136	-1.141	-1.146	-1.149	-1.154	-1.158	-1.160	-1.164	-1.166	-1.169	-1.170	-1.171	-1.172	-1.175	-1.175	-1.176	-1.175	-1.176	-1.176	-1.176	-1.176	-1.176	-1.176	-1.176	-1.175	-1.176	-1.175	-1.175	-1.176	-1.176	-1.178	-1.178	-1.179	-1.181	-1.182	-1.184	-1.185	-1.189	-1.191	-1.194	-1.198	-1.200	-1.204	-1.209	-1.214	-1.219	-1.224	-1.229	-1.235	-1.241	-1.248	-1.254	-1.261	-1.270	-1.276	-1.284	-1.291	-1.300	-1.308	-1.316	-1.324	-1.332	-1.341	-1.348	-1.358	-1.365	-1.374	-1.381	-1.389	-1.398	-1.405	-1.414	-1.421	-1.429	-1.436	-1.445	-1.452	-1.460	-1.468	-1.475	-1.482	-1.491	-1.499	-1.505	-1.512	-1.521	-1.529	-1.538	-1.545	-1.552	-1.562	-1.570	-1.580	-1.589	-1.599	-1.609	-1.619	-1.630	-1.641	-1.654	-1.665	-1.678	-1.691	-1.705	-1.719	-1.734	-1.749	-1.764	-1.780	-1.798	-1.815	-1.832	-1.851	-1.870	-1.889	-1.910	-1.930	-1.951	-1.971	-1.994	-2.016	-2.039	-2.061	-2.084	-2.108	-2.131	-2.155	-2.179	-2.202	-2.226	-2.250	-2.274	-2.298	-2.321	-2.344	-2.368	-2.391	-2.414	-2.436	-2.459	-2.479	-2.501	-2.521	-2.542	-2.561	-2.580	-2.599	-2.616	-2.632	-2.649	-2.664	-2.678	-2.692	-2.705	-2.716	-2.729	-2.739	-2.748	-2.755	-2.762	-2.769	-2.775	-2.779	-2.784	-2.785	-2.786	-2.788	-2.786	-2.786	-2.782	-2.780	-2.775	-2.770	-2.762	-2.756	-2.749	-2.740	-2.730	-2.720	-2.709	-2.696	-2.682	-2.670	-2.655	-2.641	-2.625	-2.609	-2.592	-2.575	-2.556	-2.539	-2.520	-2.501	-2.481	-2.461	-2.441	-2.421	-2.400	-2.380	-2.359	-2.339	-2.316	-2.296	-2.275	-2.255	-2.235	-2.214	-2.194	-2.175	-2.156	-2.136	-2.118	-2.099	-2.082	-2.065	-2.049	-2.031	-2.018	-2.001	-1.989	-1.974	-1.962	-1.950	-1.939	-1.928	-1.919	-1.910	-1.901	-1.895	-1.889	-1.884	-1.878	-1.875	-1.871	-1.870	-1.869	-1.869	-1.869	-1.870	-1.872	-1.875	-1.879	-1.882	-1.888	-1.892	-1.899	-1.906	-1.911	-1.920	-1.926	-1.934	-1.944	-1.951	-1.960	-1.969	-1.978	-1.986	-1.995	-2.002	-2.013	-2.020	-2.029	-2.036	-2.042	-2.050	-2.056	-2.062	-2.068	-2.071	-2.076	-2.080	-2.081	-2.084	-2.085	-2.085	-2.085	-2.084	-2.080	-2.078	-2.074	-2.069	-2.062	-2.056	-2.049	-2.041	-2.031	-2.021	-2.011	-2.000	-1.988	-1.975	-1.962	-1.949	-1.934	-1.920	-1.904	-1.889	-1.874	-1.859	-1.842	-1.825	-1.810	-1.795	-1.779	-1.764	-1.748	-1.732	-1.718	-1.704	-1.690	-1.678	-1.664	-1.652	-1.640	-1.630	-1.620	-1.611	-1.601	-1.594	-1.588	-1.581	-1.576	-1.571	-1.569	-1.565	-1.564	-1.562	-1.562	-1.562	-1.562	-1.565	-1.568	-1.569	-1.572	-1.578	-1.581	-1.585	-1.590	-1.595	-1.599	-1.605	-1.610	-1.614	-1.619	-1.624	-1.628	-1.632	-1.635	-1.638	-1.640	-1.642	-1.645	-1.645	-1.644	-1.644	-1.641	-1.639	-1.635	-1.631	-1.626	-1.619	-1.612	-1.605	-1.595	-1.585	-1.574	-1.562	-1.550	-1.536	-1.522	-1.506	-1.490	-1.474	-1.456	-1.438	-1.420	-1.400	-1.380	-1.359	-1.338	-1.316	-1.295	-1.272	-1.251	-1.229	-1.206	-1.184	-1.161	-1.138	-1.116	-1.094	-1.071	-1.051	-1.029	-1.009	-0.988	-0.969	-0.950	-0.931	-0.912	-0.896	-0.880	-0.864	-0.848	-0.834	-0.821	-0.808	-0.796	-0.784	-0.774	-0.764	-0.755	-0.746	-0.739	-0.732	-0.726	-0.721	-0.718	-0.714	-0.711	-0.709	-0.708	-0.706	-0.706	-0.708	-0.708	-0.709	-0.711	-0.712	-0.715	-0.719	-0.721	-0.726	-0.730	-0.734	-0.739	-0.744	-0.749	-0.752	-0.758	-0.762	-0.766	-0.772	-0.776	-0.780	-0.784	-0.789	-0.792	-0.796	-0.799	-0.801	-0.804	-0.806	-0.808	-0.809	-0.809	-0.809	-0.809	-0.808	-0.808	-0.805	-0.802	-0.799	-0.795	-0.790	-0.785	-0.779	-0.772	-0.765	-0.756	-0.748	-0.739	-0.728	-0.718	-0.706	-0.694	-0.681	-0.668	-0.654	-0.639	-0.622	-0.609	-0.592	-0.575	-0.558	-0.540	-0.522	-0.504	-0.485	-0.466	-0.448	-0.428	-0.409	-0.389	-0.370	-0.349	-0.330	-0.310	-0.291	-0.272	-0.252	-0.234	-0.215	-0.198	-0.180	-0.162	-0.145	-0.130	-0.114	-0.099	-0.084	-0.070	-0.056	-0.044	-0.031	-0.020	-0.010	0.001	0.010	0.020	0.028	0.035	0.041	0.046	0.051	0.056	0.060	0.062	0.064	0.066	0.066	0.066	0.066	0.065	0.064	0.061	0.059	0.056	0.052	0.049	0.045	0.040	0.036	0.030	0.026	0.020	0.015	0.010	0.002	-0.002	-0.009	-0.015	-0.021	-0.028	-0.034	-0.039	-0.045	-0.051	-0.056	-0.062	-0.068	-0.072	-0.076	-0.081	-0.086	-0.090	-0.094	-0.096	-0.100	-0.101	-0.102	-0.105	-0.106	-0.106	-0.108	-0.106	-0.106	-0.104	-0.102	-0.100	-0.098	-0.094	-0.090	-0.085	-0.080	-0.075	-0.069	-0.062	-0.055	-0.046	-0.038	-0.029	-0.019	-0.009	0.002	0.015	0.028	0.040	0.054	0.069	0.082	0.099	0.115	0.131	0.149	0.166	0.185	0.204	0.222	0.241	0.261	0.281	0.302	0.322	0.344	0.364	0.385	0.406	0.429	0.450	0.471	0.492	0.514	0.536	0.556	0.579	0.599	0.620	0.640	0.660	0.680	0.698	0.716	0.734	0.750	0.768	0.784	0.798	0.814	0.826	0.840	0.851	0.864	0.874	0.884	0.894	0.901	0.909	0.915	0.921	0.925	0.930	0.932	0.936	0.936	0.938	0.939	0.939	0.938	0.936	0.934	0.931	0.929	0.925	0.921	0.919	0.915	0.909	0.905	0.900	0.895	0.890	0.886	0.881	0.878	0.872	0.868	0.864	0.860	0.858	0.854	0.851	0.850	0.848	0.846	0.844	0.844	0.845	0.844	0.846	0.848	0.849	0.852	0.855	0.859	0.862	0.869	0.872	0.879	0.884	0.891	0.898	0.905	0.912	0.920	0.928	0.936	0.944	0.952	0.960	0.969	0.976	0.985	0.991	1.000	1.008	1.015	1.021	1.029	1.035	1.040	1.046	1.051	1.056	1.060	1.064	1.068	1.070	1.071	1.072	1.074	1.074	1.072	1.071	1.070	1.068	1.065	1.061	1.056	1.052	1.048	1.042	1.036	1.029	1.021	1.014	1.006	0.999	0.990	0.981	0.972	0.964	0.954	0.945	0.935	0.926	0.916	0.908	0.898	0.890	0.880	0.871	0.862	0.855	0.846	0.839	0.831	0.824	0.818	0.811	0.805	0.800	0.794	0.790	0.786	0.782	0.780	0.776	0.775	0.774	0.771	0.771	0.771	0.771	0.772	0.774	0.775	0.778	0.780	0.782	0.786	0.789	0.794	0.798	0.801	0.806	0.811	0.816	0.821	0.826	0.831	0.836	0.842	0.848	0.852	0.858	0.862	0.869	0.872	0.878	0.880	0.885	0.889	0.892	0.895	0.896	0.900	0.900	0.901	0.902	0.901	0.901	0.899	0.898	0.895	0.891	0.886	0.881	0.876	0.870	0.862	0.855	0.846	0.838	0.826	0.815	0.804	0.791	0.776	0.762	0.748	0.731	0.716	0.700	0.681	0.662	0.645	0.626	0.608	0.586	0.566	0.548	0.526	0.505	0.485	0.465	0.444	0.425	0.404	0.384	0.365	0.346	0.326	0.308	0.291	0.274	0.256	0.240	0.225	0.211	0.198	0.184	0.171	0.162	0.151	0.142	0.135	0.126	0.121	0.116	0.111	0.109	0.106	0.105	0.105	0.105	0.106	0.109	0.111	0.115	0.119	0.124	0.129	0.136	0.142	0.149	0.156	0.165	0.172	0.181	0.190	0.198	0.208	0.215	0.225	0.232	0.241	0.250	0.258	0.266	0.274	0.281	0.288	0.294	0.301	0.306	0.311	0.316	0.320	0.325	0.329	0.330	0.332	0.335	0.336	0.338	0.338	0.338	0.336	0.335	0.332	0.330	0.328	0.324	0.320	0.315	0.311	0.306	0.300	0.294	0.288	0.280	0.274	0.265	0.258	0.249	0.239	0.230	0.220	0.209	0.199	0.189	0.178	0.165	0.154	0.140	0.128	0.115	0.101	0.086	0.074	0.059	0.042	0.028	0.012	-0.004	-0.020	-0.036	-0.052	-0.070	-0.088	-0.105	-0.121	-0.139	-0.158	-0.175	-0.192	-0.212	-0.230	-0.248	-0.265	-0.284	-0.302	-0.319	-0.336	-0.352	-0.370	-0.388	-0.402	-0.419	-0.434	-0.448	-0.464	-0.478	-0.490	-0.502	-0.515	-0.526	-0.538	-0.548	-0.556	-0.565	-0.572	-0.581	-0.588	-0.592	-0.598	-0.601	-0.605	-0.609	-0.610	-0.611	-0.612	-0.612	-0.611	-0.609	-0.608	-0.605	-0.602	-0.598	-0.592	-0.589	-0.584	-0.579	-0.572	-0.566	-0.560	-0.554	-0.546	-0.539	-0.532	-0.526	-0.518	-0.510	-0.504	-0.496	-0.490	-0.482	-0.476	-0.469	-0.462	-0.458	-0.451	-0.446	-0.441	-0.436	-0.432	-0.429	-0.425	-0.422	-0.419	-0.416	-0.415	-0.414	-0.412	-0.412	-0.411	-0.411	-0.414	-0.414	-0.416	-0.419	-0.420	-0.424	-0.426	-0.430	-0.435	-0.438	-0.442	-0.448	-0.452	-0.458	-0.462	-0.469	-0.472	-0.479	-0.484	-0.490	-0.495	-0.500	-0.505	-0.509	-0.515	-0.519	-0.522	-0.526	-0.530	-0.534	-0.535	-0.538	-0.540	-0.541	-0.541	-0.541	-0.540	-0.540	-0.538	-0.535	-0.531	-0.528	-0.522	-0.516	-0.510	-0.504	-0.495	-0.486	-0.478	-0.466	-0.455	-0.444	-0.432	-0.419	-0.404	-0.390	-0.374	-0.358	-0.341	-0.325	-0.308	-0.289	-0.270	-0.251	-0.232	-0.212	-0.192	-0.172	-0.152	-0.132	-0.111	-0.091	-0.071	-0.051	-0.031	-0.011	0.009	0.028	0.046	0.065	0.082	0.100	0.118	0.134	0.149	0.164	0.178	0.190	0.204	0.215	0.226	0.236	0.245	0.254	0.260	0.266	0.272	0.276	0.280	0.284	0.285	0.286	0.286	0.288	0.285	0.282	0.281	0.278	0.274	0.270	0.265	0.261	0.256	0.250	0.244	0.239	0.231	0.225	0.219	0.212	0.206	0.201	0.194	0.189	0.184	0.179	0.176	0.172	0.169	0.166	0.165	0.165	0.164	0.164	0.165	0.168	0.170	0.174	0.178	0.182	0.189	0.196	0.204	0.211	0.221	0.232	0.244	0.255	0.268	0.281	0.295	0.309	0.324	0.340	0.356	0.371	0.389	0.406	0.424	0.442	0.460	0.478	0.496	0.514	0.532	0.550	0.568	0.585	0.604	0.620	0.638	0.654	0.668	0.684	0.699	0.712	0.725	0.739	0.751	0.762	0.771	0.781	0.790	0.799	0.806	0.811	0.816	0.822	0.825	0.828	0.830	0.831	0.831	0.831	0.830	0.829	0.826	0.822	0.819	0.814	0.809	0.804	0.798	0.791	0.784	0.778	0.770	0.762	0.755	0.746	0.739	0.730	0.721	0.714	0.705	0.699	0.690	0.682	0.675	0.669	0.661	0.655	0.649	0.644	0.638	0.632	0.629	0.624	0.621	0.619	0.616	0.615	0.614	0.612	0.614	0.614	0.616	0.618	0.621	0.624	0.628	0.631	0.636	0.642	0.649	0.655	0.662	0.670	0.678	0.686	0.695	0.705	0.714	0.725	0.735	0.748	0.759	0.770	0.781	0.795	0.808	0.820	0.834	0.848	0.861	0.876	0.889	0.904	0.919	0.932	0.948	0.961	0.978	0.991	1.008	1.022	1.038	1.052	1.066	1.081	1.096	1.111	1.125	1.141	1.155	1.170	1.184	1.196	1.211	1.225	1.238	1.251	1.264	1.275	1.288	1.299	1.311	1.321	1.332	1.342	1.352	1.361	1.370	1.379	1.388	1.395	1.401	1.408	1.414	1.419	1.424	1.428	1.432	1.435	1.439	1.440	1.441	1.444	1.444	1.444	1.444	1.442	1.442	1.441	1.439	1.436	1.434	1.431	1.429	1.424	1.421	1.418	1.414	1.410	1.406	1.402	1.399	1.395	1.390	1.386	1.381	1.379	1.376	1.372	1.370	1.368	1.364	1.361	1.359	1.359	1.358	1.356	1.355	1.356	1.356	1.358	1.358	1.359	1.361	1.364	1.365	1.369	1.372	1.376	1.379	1.384	1.389	1.392	1.398	1.402	1.409	1.414	1.419	1.425	1.430	1.438	1.442	1.448	1.454	1.460	1.466	1.471	1.476	1.481	1.485	1.490	1.494	1.498	1.500	1.504	1.506	1.509	1.510	1.511	1.511	1.511	1.511	1.509	1.509	1.505	1.502	1.499	1.492	1.488	1.481	1.475	1.466	1.458	1.448	1.438	1.426	1.412	1.400	1.386	1.370	1.355	1.338	1.320	1.301	1.281	1.260	1.239	1.216	1.192	1.169	1.144	1.119	1.091	1.065	1.036	1.008	0.978	0.948	0.918	0.886	0.854	0.822	0.790	0.758	0.725	0.691	0.658	0.625	0.591	0.558	0.524	0.490	0.458	0.425	0.392	0.360	0.329	0.298	0.269	0.239	0.210	0.181	0.155	0.129	0.104	0.079	0.056	0.035	0.014	-0.005	-0.022	-0.040	-0.055	-0.070	-0.082	-0.094	-0.104	-0.112	-0.120	-0.125	-0.130	-0.132	-0.135	-0.135	-0.135	-0.132	-0.130	-0.125	-0.120	-0.115	-0.106	-0.099	-0.090	-0.080	-0.070	-0.059	-0.048	-0.036	-0.024	-0.012	0.000	0.012	0.025	0.036	0.049	0.060	0.071	0.082	0.092	0.102	0.111	0.121	0.129	0.136	0.141	0.146	0.150	0.154	0.156	0.155	0.156	0.154	0.151	0.148	0.142	0.135	0.128	0.120	0.111	0.100	0.088	0.076	0.062	0.048	0.031	0.015	-0.001	-0.020	-0.038	-0.056	-0.075	-0.096	-0.115	-0.136	-0.156	-0.178	-0.198	-0.219	-0.240	-0.260	-0.280	-0.300	-0.320	-0.339	-0.358	-0.376	-0.394	-0.411	-0.428	-0.444	-0.458	-0.471	-0.485	-0.498	-0.510	-0.520	-0.530	-0.540	-0.549	-0.555	-0.562	-0.568	-0.572	-0.576	-0.580	-0.581	-0.584	-0.584	-0.585	-0.585	-0.584	-0.581	-0.581	-0.579	-0.575	-0.571	-0.569	-0.564	-0.560	-0.556	-0.552	-0.548	-0.544	-0.539	-0.534	-0.530	-0.525	-0.521	-0.518	-0.514	-0.511	-0.509	-0.505	-0.502	-0.501	-0.499	-0.498	-0.498	-0.496	-0.496	-0.496	-0.498	-0.498	-0.500	-0.501	-0.504	-0.507	-0.509	-0.512	-0.516	-0.520	-0.525	-0.528	-0.532	-0.538	-0.544	-0.548	-0.554	-0.560	-0.565	-0.571	-0.576	-0.582	-0.589	-0.595	-0.601	-0.608	-0.614	-0.621	-0.628	-0.634	-0.640	-0.646	-0.652	-0.659	-0.665	-0.670	-0.678	-0.684	-0.689	-0.695	-0.702	-0.709	-0.714	-0.721	-0.726	-0.734	-0.740	-0.745	-0.751	-0.756	-0.764	-0.769	-0.774	-0.780	-0.785	-0.791	-0.796	-0.801	-0.806	-0.811	-0.816	-0.821	-0.825	-0.829	-0.832	-0.836	-0.839	-0.842	-0.845	-0.848	-0.850	-0.850	-0.851	-0.852	-0.851	-0.851	-0.850	-0.848	-0.845	-0.841	-0.838	-0.834	-0.828	-0.822	-0.815	-0.806	-0.798	-0.788	-0.778	-0.769	-0.756	-0.744	-0.731	-0.718	-0.702	-0.688	-0.672	-0.656	-0.640	-0.622	-0.604	-0.586	-0.568	-0.550	-0.531	-0.511	-0.492	-0.472	-0.452	-0.434	-0.414	-0.395	-0.376	-0.359	-0.340	-0.322	-0.305	-0.289	-0.274	-0.258	-0.242	-0.230	-0.216	-0.205	-0.194	-0.182	-0.174	-0.164	-0.158	-0.150	-0.144	-0.139	-0.134	-0.130	-0.129	-0.126	-0.126	-0.125	-0.125	-0.125	-0.128	-0.130	-0.130	-0.132	-0.136	-0.139	-0.142	-0.145	-0.148	-0.151	-0.154	-0.156	-0.159	-0.161	-0.162	-0.164	-0.164	-0.164	-0.162	-0.160	-0.158	-0.155	-0.150	-0.145	-0.139	-0.131	-0.124	-0.115	-0.105	-0.094	-0.081	-0.070	-0.056	-0.042	-0.026	-0.011	0.006	0.024	0.041	0.060	0.079	0.099	0.118	0.139	0.159	0.179	0.199	0.220	0.240	0.260	0.280	0.299	0.318	0.336	0.355	0.372	0.388	0.404	0.419	0.432	0.445	0.458	0.468	0.478	0.488	0.494	0.500	0.505	0.509	0.512	0.514	0.514	0.514	0.510	0.507	0.502	0.496	0.490	0.481	0.472	0.462	0.451	0.438	0.424	0.410	0.395	0.379	0.362	0.344	0.326	0.308	0.288	0.268	0.249	0.228	0.206	0.186	0.165	0.144	0.121	0.099	0.078	0.056	0.035	0.014	-0.008	-0.029	-0.050	-0.070	-0.091	-0.110	-0.130	-0.150	-0.168	-0.186	-0.204	-0.221	-0.239	-0.254	-0.271	-0.286	-0.299	-0.314	-0.326	-0.339	-0.350	-0.362	-0.374	-0.382	-0.392	-0.401	-0.408	-0.415	-0.421	-0.428	-0.431	-0.436	-0.440	-0.441	-0.444	-0.445	-0.445	-0.445	-0.445	-0.444	-0.441	-0.438	-0.435	-0.430	-0.426	-0.421	-0.416	-0.409	-0.402	-0.395	-0.388	-0.379	-0.371	-0.361	-0.352	-0.342	-0.332	-0.322	-0.312	-0.302	-0.291	-0.280	-0.269	-0.259	-0.248	-0.238	-0.226	-0.215	-0.204	-0.194	-0.184	-0.174	-0.164	-0.154	-0.144	-0.136	-0.126	-0.119	-0.110	-0.102	-0.095	-0.089	-0.081	-0.076	-0.070	-0.065	-0.060	-0.055	-0.051	-0.048	-0.044	-0.040	-0.036	-0.034	-0.031	-0.029	-0.028	-0.025	-0.022	-0.021	-0.020	-0.019	-0.018	-0.016	-0.015	-0.014	-0.012	-0.011	-0.010	-0.009	-0.008	-0.005	-0.002	-0.001	0.001	0.004	0.006	0.009	0.011	0.016	0.019	0.024	0.026	0.031	0.036	0.040	0.044	0.049	0.054	0.060	0.065	0.069	0.075	0.080	0.085	0.091	0.095	0.100	0.105	0.110	0.115	0.120	0.124	0.130	0.134	0.138	0.141	0.145	0.149	0.151	0.155	0.158	0.160	0.162	0.165	0.168	0.169	0.171	0.172	0.174	0.175	0.176	0.178	0.179	0.180	0.180	0.180	0.181	0.182	0.182	0.184	0.184	0.185	0.186	0.186	0.188	0.189	0.190	0.192	0.192	0.195	0.198	0.199	0.200	0.202	0.205	0.206	0.209	0.211	0.214	0.216	0.220	0.222	0.225	0.228	0.230	100.000	5.000	2.000	1.000	4.000	0.000	0.000	0.000	0.000	0.000	0.000	0.000	0.000	0.000	0.000	0.000	0.000	0.000	-0.982	-0.996	-1.010	-1.022	-1.038	-1.052	-1.066	-1.082	-1.098	-1.114	-1.131	-1.149	-1.166	-1.185	-1.204	-1.222	-1.241	-1.261	-1.281	-1.301	-1.322	-1.342	-1.364	-1.386	-1.409	-1.431	-1.454	-1.478	-1.500	-1.524	-1.550	-1.574	-1.599	-1.624	-1.649	-1.675	-1.700	-1.728	-1.754	-1.781	-1.809	-1.836	-1.865	-1.892	-1.921	-1.951	-1.981	-2.011	-2.041	-2.072	-2.105	-2.138	-2.170	-2.201	-2.235	-2.269	-2.302	-2.338	-2.374	-2.409	-2.445	-2.481	-2.518	-2.556	-2.594	-2.632	-2.671	-2.710	-2.749	-2.788	-2.829	-2.869	-2.909	-2.950	-2.991	-3.031	-3.072	-3.112	-3.154	-3.195	-3.236	-3.276	-3.318	-3.358	-3.398	-3.436	-3.476	-3.515	-3.554	-3.590	-3.628	-3.664	-3.700	-3.734	-3.769	-3.802	-3.835	-3.868	-3.899	-3.928	-3.956	-3.985	-4.011	-4.039	-4.062	-4.086	-4.109	-4.129	-4.149	-4.168	-4.186	-4.201	-4.216	-4.231	-4.244	-4.255	-4.266	-4.275	-4.284	-4.290	-4.296	-4.301	-4.306	-4.308	-4.310	-4.311	-4.311	-4.310	-4.309	-4.306	-4.302	-4.299	-4.295	-4.289	-4.282	-4.276	-4.269	-4.260	-4.251	-4.242	-4.234	-4.224	-4.214	-4.204	-4.194	-4.182	-4.171	-4.160	-4.149	-4.136	-4.125	-4.112	-4.102	-4.090	-4.077	-4.066	-4.055	-4.044	-4.031	-4.020	-4.010	-4.000	-3.990	-3.980	-3.970	-3.961	-3.952	-3.944	-3.936	-3.929	-3.921	-3.915	-3.909	-3.904	-3.899	-3.895	-3.891	-3.888	-3.885	-3.884	-3.882	-3.882	-3.882	-3.884	-3.886	-3.889	-3.891	-3.894	-3.899	-3.904	-3.909	-3.916	-3.922	-3.930	-3.938	-3.946	-3.955	-3.962	-3.972	-3.982	-3.991	-4.003	-4.012	-4.024	-4.035	-4.045	-4.056	-4.066	-4.077	-4.089	-4.098	-4.108	-4.119	-4.128	-4.136	-4.145	-4.152	-4.160	-4.166	-4.174	-4.179	-4.185	-4.189	-4.192	-4.195	-4.198	-4.199	-4.199	-4.198	-4.198	-4.194	-4.191	-4.188	-4.182	-4.176	-4.170	-4.162	-4.155	-4.145	-4.136	-4.126	-4.115	-4.104	-4.091	-4.079	-4.066	-4.054	-4.040	-4.026	-4.011	-3.998	-3.984	-3.970	-3.955	-3.941	-3.928	-3.914	-3.900	-3.888	-3.875	-3.862	-3.851	-3.841	-3.831	-3.820	-3.812	-3.804	-3.796	-3.791	-3.785	-3.780	-3.776	-3.775	-3.772	-3.771	-3.771	-3.771	-3.775	-3.778	-3.781	-3.785	-3.790	-3.796	-3.802	-3.810	-3.818	-3.826	-3.834	-3.842	-3.852	-3.861	-3.870	-3.880	-3.889	-3.898	-3.908	-3.915	-3.924	-3.931	-3.938	-3.944	-3.950	-3.955	-3.959	-3.962	-3.965	-3.966	-3.965	-3.965	-3.962	-3.960	-3.954	-3.949	-3.941	-3.932	-3.922	-3.910	-3.899	-3.884	-3.868	-3.851	-3.834	-3.816	-3.796	-3.775	-3.752	-3.730	-3.706	-3.682	-3.656	-3.630	-3.602	-3.576	-3.549	-3.521	-3.491	-3.464	-3.435	-3.408	-3.379	-3.350	-3.322	-3.296	-3.269	-3.242	-3.216	-3.191	-3.168	-3.144	-3.121	-3.101	-3.081	-3.061	-3.044	-3.028	-3.011	-2.998	-2.984	-2.972	-2.962	-2.952	-2.945	-2.939	-2.932	-2.928	-2.926	-2.924	-2.922	-2.924	-2.925	-2.928	-2.931	-2.935	-2.941	-2.946	-2.954	-2.961	-2.970	-2.979	-2.989	-2.998	-3.008	-3.018	-3.028	-3.038	-3.049	-3.059	-3.069	-3.079	-3.089	-3.099	-3.109	-3.118	-3.125	-3.134	-3.141	-3.148	-3.152	-3.159	-3.164	-3.166	-3.171	-3.172	-3.175	-3.175	-3.175	-3.174	-3.171	-3.169	-3.165	-3.161	-3.156	-3.150	-3.142	-3.134	-3.125	-3.116	-3.106	-3.094	-3.082	-3.069	-3.055	-3.040	-3.026	-3.010	-2.994	-2.976	-2.959	-2.941	-2.922	-2.904	-2.885	-2.866	-2.846	-2.825	-2.805	-2.784	-2.764	-2.744	-2.722	-2.702	-2.681	-2.661	-2.641	-2.620	-2.600	-2.580	-2.561	-2.541	-2.524	-2.504	-2.486	-2.469	-2.451	-2.436	-2.420	-2.405	-2.390	-2.378	-2.364	-2.351	-2.340	-2.329	-2.319	-2.310	-2.300	-2.294	-2.286	-2.280	-2.275	-2.270	-2.266	-2.262	-2.261	-2.259	-2.259	-2.259	-2.259	-2.260	-2.264	-2.266	-2.269	-2.274	-2.278	-2.284	-2.290	-2.296	-2.304	-2.311	-2.320	-2.328	-2.338	-2.346	-2.356	-2.368	-2.376	-2.388	-2.399	-2.410	-2.421	-2.432	-2.445	-2.456	-2.469	-2.481	-2.492	-2.505	-2.516	-2.529	-2.540	-2.552	-2.565	-2.576	-2.588	-2.599	-2.610	-2.621	-2.631	-2.641	-2.651	-2.660	-2.670	-2.679	-2.686	-2.694	-2.701	-2.709	-2.715	-2.721	-2.726	-2.731	-2.736	-2.740	-2.744	-2.746	-2.749	-2.750	-2.751	-2.751	-2.752	-2.751	-2.750	-2.748	-2.746	-2.744	-2.739	-2.735	-2.730	-2.725	-2.720	-2.712	-2.706	-2.699	-2.690	-2.681	-2.672	-2.664	-2.652	-2.642	-2.631	-2.620	-2.609	-2.596	-2.584	-2.570	-2.556	-2.544	-2.529	-2.515	-2.501	-2.486	-2.471	-2.456	-2.442	-2.425	-2.411	-2.396	-2.380	-2.365	-2.349	-2.332	-2.316	-2.301	-2.285	-2.270	-2.255	-2.240	-2.225	-2.210	-2.194	-2.180	-2.166	-2.152	-2.138	-2.125	-2.111	-2.098	-2.085	-2.072	-2.060	-2.049	-2.038	-2.026	-2.015	-2.004	-1.994	-1.985	-1.974	-1.965	-1.956	-1.948	-1.938	-1.930	-1.922	-1.914	-1.906	-1.899	-1.891	-1.882	-1.876	-1.869	-1.861	-1.854	-1.848	-1.839	-1.832	-1.825	-1.816	-1.809	-1.802	-1.792	-1.785	-1.778	-1.769	-1.760	-1.751	-1.742	-1.734	-1.724	-1.714	-1.704	-1.694	-1.682	-1.672	-1.661	-1.650	-1.639	-1.628	-1.615	-1.604	-1.591	-1.580	-1.568	-1.556	-1.542	-1.530	-1.518	-1.506	-1.495	-1.482	-1.471	-1.460	-1.449	-1.438	-1.429	-1.419	-1.409	-1.400	-1.391	-1.384	-1.375	-1.368	-1.361	-1.355	-1.349	-1.344	-1.340	-1.336	-1.332	-1.330	-1.328	-1.326	-1.325	-1.325	-1.326	-1.326	-1.328	-1.329	-1.332	-1.336	-1.339	-1.342	-1.348	-1.352	-1.358	-1.362	-1.368	-1.374	-1.380	-1.385	-1.391	-1.398	-1.404	-1.409	-1.415	-1.420	-1.425	-1.430	-1.435	-1.439	-1.442	-1.445	-1.448	-1.450	-1.450	-1.452	-1.451	-1.451	-1.449	-1.446	-1.444	-1.440	-1.435	-1.428	-1.422	-1.415	-1.406	-1.398	-1.386	-1.376	-1.364	-1.351	-1.338	-1.322	-1.308	-1.291	-1.275	-1.259	-1.240	-1.221	-1.202	-1.184	-1.164	-1.144	-1.124	-1.102	-1.082	-1.061	-1.040	-1.019	-0.999	-0.978	-0.956	-0.936	-0.916	-0.896	-0.879	-0.860	-0.842	-0.825	-0.809	-0.795	-0.780	-0.766	-0.754	-0.741	-0.731	-0.721	-0.714	-0.708	-0.701	-0.698	-0.694	-0.691	-0.692	-0.692	-0.695	-0.699	-0.704	-0.710	-0.718	-0.728	-0.738	-0.750	-0.762	-0.776	-0.794	-0.810	-0.828	-0.848	-0.869	-0.890	-0.912	-0.936	-0.960	-0.985	-1.010	-1.038	-1.064	-1.091	-1.119	-1.148	-1.175	-1.204	-1.232	-1.262	-1.290	-1.318	-1.348	-1.375	-1.402	-1.429	-1.455	-1.481	-1.506	-1.530	-1.552	-1.575	-1.596	-1.616	-1.635	-1.652	-1.668	-1.682	-1.696	-1.709	-1.718	-1.728	-1.735	-1.740	-1.746	-1.749	-1.750	-1.749	-1.748	-1.745	-1.740	-1.734	-1.725	-1.716	-1.705	-1.694	-1.680	-1.666	-1.650	-1.635	-1.618	-1.600	-1.580	-1.560	-1.540	-1.518	-1.498	-1.475	-1.452	-1.430	-1.406	-1.384	-1.360	-1.338	-1.315	-1.291	-1.269	-1.246	-1.225	-1.204	-1.184	-1.164	-1.145	-1.126	-1.109	-1.092	-1.078	-1.062	-1.049	-1.035	-1.024	-1.012	-1.004	-0.995	-0.988	-0.980	-0.976	-0.971	-0.968	-0.966	-0.965	-0.965	-0.966	-0.969	-0.971	-0.976	-0.982	-0.988	-0.995	-1.002	-1.011	-1.020	-1.031	-1.041	-1.052	-1.065	-1.078	-1.090	-1.105	-1.119	-1.134	-1.149	-1.164	-1.179	-1.195	-1.211	-1.228	-1.244	-1.261	-1.276	-1.292	-1.309	-1.326	-1.342	-1.359	-1.375	-1.390	-1.406	-1.422	-1.438	-1.452	-1.466	-1.481	-1.496	-1.509	-1.522	-1.535	-1.546	-1.559	-1.571	-1.581	-1.591	-1.601	-1.609	-1.618	-1.626	-1.632	-1.639	-1.645	-1.649	-1.652	-1.656	-1.659	-1.660	-1.661	-1.662	-1.662	-1.661	-1.660	-1.656	-1.655	-1.650	-1.646	-1.641	-1.636	-1.631	-1.625	-1.619	-1.611	-1.605	-1.595	-1.588	-1.579	-1.571	-1.561	-1.551	-1.542	-1.532	-1.522	-1.514	-1.502	-1.494	-1.484	-1.475	-1.465	-1.456	-1.448	-1.439	-1.431	-1.424	-1.416	-1.409	-1.402	-1.396	-1.391	-1.385	-1.380	-1.375	-1.371	-1.368	-1.365	-1.361	-1.360	-1.359	-1.358	-1.356	-1.355	-1.355	-1.355	-1.356	-1.356	-1.358	-1.359	-1.360	-1.361	-1.364	-1.366	-1.368	-1.369	-1.371	-1.372	-1.375	-1.376	-1.379	-1.380	-1.381	-1.382	-1.385	-1.386	-1.388	-1.388	-1.388	-1.389	-1.388	-1.388	-1.386	-1.386	-1.384	-1.382	-1.380	-1.378	-1.372	-1.370	-1.366	-1.361	-1.358	-1.352	-1.346	-1.341	-1.335	-1.329	-1.321	-1.312	-1.306	-1.298	-1.289	-1.281	-1.272	-1.264	-1.254	-1.245	-1.235	-1.225	-1.215	-1.205	-1.195	-1.185	-1.174	-1.164	-1.154	-1.142	-1.132	-1.121	-1.111	-1.101	-1.091	-1.081	-1.072	-1.062	-1.054	-1.044	-1.035	-1.026	-1.019	-1.011	-1.005	-0.998	-0.992	-0.986	-0.981	-0.978	-0.974	-0.970	-0.969	-0.966	-0.965	-0.965	-0.964	-0.964	-0.966	-0.969	-0.971	-0.975	-0.980	-0.985	-0.990	-0.996	-1.004	-1.012	-1.020	-1.029	-1.040	-1.051	-1.061	-1.074	-1.086	-1.099	-1.112	-1.126	-1.140	-1.155	-1.170	-1.185	-1.201	-1.216	-1.231	-1.248	-1.262	-1.278	-1.294	-1.309	-1.324	-1.338	-1.351	-1.365	-1.379	-1.390	-1.402	-1.414	-1.422	-1.432	-1.441	-1.449	-1.454	-1.460	-1.465	-1.466	-1.469	-1.470	-1.469	-1.466	-1.462	-1.459	-1.451	-1.445	-1.436	-1.426	-1.415	-1.402	-1.388	-1.372	-1.358	-1.340	-1.320	-1.301	-1.280	-1.258	-1.235	-1.212	-1.188	-1.162	-1.138	-1.110	-1.082	-1.056	-1.028	-0.999	-0.970	-0.941	-0.914	-0.885	-0.855	-0.828	-0.799	-0.772	-0.744	-0.716	-0.690	-0.664	-0.638	-0.614	-0.590	-0.568	-0.546	-0.525	-0.505	-0.485	-0.466	-0.449	-0.432	-0.416	-0.402	-0.389	-0.378	-0.366	-0.356	-0.346	-0.339	-0.332	-0.325	-0.320	-0.316	-0.311	-0.308	-0.306	-0.305	-0.302	-0.302	-0.301	-0.301	-0.302	-0.302	-0.304	-0.305	-0.305	-0.306	-0.306	-0.308	-0.308	-0.308	-0.309	-0.308	-0.306	-0.306	-0.304	-0.302	-0.300	-0.296	-0.292	-0.288	-0.284	-0.278	-0.271	-0.264	-0.258	-0.249	-0.240	-0.231	-0.221	-0.210	-0.199	-0.188	-0.174	-0.160	-0.148	-0.134	-0.119	-0.104	-0.089	-0.072	-0.056	-0.040	-0.024	-0.005	0.011	0.028	0.045	0.062	0.080	0.099	0.115	0.132	0.150	0.168	0.185	0.202	0.219	0.235	0.252	0.268	0.285	0.300	0.315	0.332	0.346	0.362	0.376	0.391	0.405	0.419	0.432	0.446	0.459	0.470	0.481	0.492	0.504	0.515	0.525	0.535	0.546	0.555	0.565	0.574	0.582	0.590	0.599	0.606	0.612	0.620	0.626	0.632	0.639	0.644	0.649	0.654	0.658	0.662	0.665	0.668	0.671	0.674	0.675	0.678	0.679	0.679	0.679	0.680	0.679	0.680	0.679	0.679	0.676	0.676	0.674	0.672	0.670	0.669	0.666	0.665	0.662	0.660	0.659	0.658	0.656	0.654	0.652	0.651	0.652	0.651	0.651	0.652	0.652	0.654	0.655	0.658	0.660	0.664	0.668	0.670	0.675	0.681	0.686	0.694	0.701	0.710	0.718	0.726	0.736	0.746	0.756	0.768	0.779	0.791	0.804	0.816	0.829	0.842	0.856	0.869	0.882	0.896	0.910	0.922	0.936	0.950	0.962	0.976	0.988	1.000	1.011	1.022	1.032	1.042	1.052	1.060	1.068	1.074	1.080	1.085	1.089	1.092	1.094	1.095	1.095	1.094	1.092	1.090	1.085	1.080	1.075	1.069	1.060	1.051	1.041	1.031	1.019	1.006	0.994	0.980	0.965	0.949	0.932	0.915	0.896	0.878	0.858	0.839	0.818	0.795	0.775	0.751	0.730	0.706	0.682	0.659	0.635	0.610	0.585	0.560	0.535	0.509	0.482	0.456	0.430	0.405	0.379	0.351	0.325	0.299	0.272	0.245	0.219	0.192	0.166	0.140	0.114	0.088	0.062	0.038	0.012	-0.012	-0.038	-0.060	-0.085	-0.108	-0.130	-0.152	-0.174	-0.195	-0.215	-0.235	-0.255	-0.275	-0.292	-0.310	-0.326	-0.342	-0.358	-0.372	-0.385	-0.398	-0.410	-0.420	-0.430	-0.440	-0.448	-0.455	-0.461	-0.468	-0.471	-0.475	-0.479	-0.480	-0.481	-0.482	-0.484	-0.481	-0.479	-0.478	-0.475	-0.472	-0.469	-0.465	-0.461	-0.456	-0.452	-0.446	-0.441	-0.436	-0.431	-0.426	-0.421	-0.416	-0.412	-0.406	-0.404	-0.400	-0.396	-0.394	-0.392	-0.390	-0.390	-0.388	-0.389	-0.389	-0.390	-0.392	-0.394	-0.398	-0.401	-0.405	-0.411	-0.418	-0.422	-0.430	-0.439	-0.446	-0.456	-0.465	-0.474	-0.485	-0.496	-0.507	-0.519	-0.530	-0.541	-0.554	-0.565	-0.578	-0.589	-0.601	-0.612	-0.624	-0.635	-0.645	-0.656	-0.668	-0.678	-0.686	-0.696	-0.704	-0.712	-0.719	-0.725	-0.730	-0.735	-0.740	-0.742	-0.745	-0.746	-0.748	-0.746	-0.745	-0.742	-0.741	-0.738	-0.732	-0.728	-0.722	-0.716	-0.709	-0.701	-0.694	-0.684	-0.674	-0.664	-0.654	-0.642	-0.632	-0.621	-0.608	-0.596	-0.585	-0.574	-0.561	-0.550	-0.538	-0.526	-0.515	-0.504	-0.494	-0.482	-0.472	-0.465	-0.455	-0.449	-0.440	-0.434	-0.428	-0.421	-0.418	-0.414	-0.410	-0.408	-0.406	-0.405	-0.405	-0.405	-0.406	-0.409	-0.410	-0.414	-0.418	-0.421	-0.426	-0.432	-0.439	-0.445	-0.450	-0.458	-0.465	-0.471	-0.479	-0.488	-0.495	-0.502	-0.510	-0.518	-0.525	-0.532	-0.539	-0.546	-0.551	-0.558	-0.562	-0.569	-0.572	-0.576	-0.580	-0.582	-0.585	-0.586	-0.589	-0.589	-0.590	-0.589	-0.588	-0.588	-0.585	-0.582	-0.580	-0.576	-0.572	-0.570	-0.566	-0.561	-0.556	-0.552	-0.548	-0.542	-0.536	-0.532	-0.526	-0.522	-0.516	-0.511	-0.506	-0.502	-0.498	-0.492	-0.490	-0.486	-0.482	-0.479	-0.478	-0.475	-0.472	-0.472	-0.470	-0.469	-0.470	-0.469	-0.469	-0.470	-0.470	-0.471	-0.472	-0.472	-0.474	-0.475	-0.476	-0.478	-0.479	-0.479	-0.480	-0.479	-0.480	-0.479	-0.479	-0.478	-0.475	-0.474	-0.471	-0.468	-0.464	-0.459	-0.454	-0.448	-0.441	-0.434	-0.426	-0.418	-0.409	-0.398	-0.388	-0.376	-0.362	-0.350	-0.336	-0.321	-0.308	-0.292	-0.276	-0.261	-0.244	-0.226	-0.211	-0.194	-0.176	-0.160	-0.142	-0.125	-0.109	-0.092	-0.076	-0.061	-0.045	-0.030	-0.015	-0.001	0.012	0.025	0.038	0.050	0.061	0.071	0.080	0.089	0.098	0.106	0.114	0.120	0.126	0.131	0.138	0.142	0.145	0.150	0.154	0.158	0.160	0.162	0.166	0.169	0.172	0.178	0.180	0.184	0.188	0.192	0.198	0.204	0.211	0.216	0.225	0.232	0.241	0.251	0.261	0.272	0.285	0.298	0.311	0.326	0.341	0.358	0.374	0.390	0.408	0.426	0.445	0.464	0.484	0.504	0.524	0.544	0.565	0.584	0.604	0.625	0.644	0.664	0.681	0.700	0.716	0.732	0.749	0.764	0.776	0.789	0.799	0.809	0.816	0.822	0.828	0.831	0.834	0.834	0.832	0.830	0.825	0.819	0.811	0.800	0.790	0.776	0.761	0.745	0.726	0.708	0.685	0.662	0.639	0.614	0.586	0.559	0.530	0.499	0.469	0.436	0.404	0.370	0.336	0.301	0.266	0.232	0.196	0.160	0.125	0.089	0.054	0.019	-0.015	-0.050	-0.085	-0.118	-0.151	-0.182	-0.215	-0.245	-0.275	-0.305	-0.332	-0.361	-0.388	-0.414	-0.439	-0.462	-0.485	-0.506	-0.528	-0.548	-0.566	-0.584	-0.600	-0.616	-0.630	-0.642	-0.655	-0.666	-0.676	-0.686	-0.694	-0.701	-0.708	-0.712	-0.718	-0.721	-0.724	-0.726	-0.726	-0.728	-0.728	-0.726	-0.725	-0.722	-0.719	-0.716	-0.711	-0.706	-0.701	-0.696	-0.689	-0.682	-0.675	-0.668	-0.659	-0.651	-0.641	-0.632	-0.622	-0.614	-0.604	-0.594	-0.584	-0.572	-0.561	-0.552	-0.541	-0.530	-0.520	-0.509	-0.498	-0.488	-0.478	-0.466	-0.456	-0.446	-0.436	-0.426	-0.416	-0.408	-0.398	-0.389	-0.380	-0.371	-0.364	-0.356	-0.348	-0.340	-0.334	-0.326	-0.319	-0.312	-0.306	-0.299	-0.294	-0.289	-0.281	-0.276	-0.270	-0.265	-0.260	-0.254	-0.249	-0.244	-0.238	-0.231	-0.225	-0.220	-0.212	-0.206	-0.200	-0.192	-0.186	-0.179	-0.172	-0.165	-0.158	-0.149	-0.139	-0.131	-0.121	-0.112	-0.102	-0.091	-0.081	-0.070	-0.060	-0.048	-0.036	-0.024	-0.012	0.000	0.012	0.024	0.038	0.049	0.061	0.074	0.085	0.098	0.110	0.121	0.132	0.144	0.154	0.165	0.174	0.182	0.191	0.199	0.208	0.214	0.221	0.226	0.232	0.238	0.241	0.244	0.248	0.250	0.250	0.252	0.252	0.251	0.251	0.249	0.248	0.245	0.242	0.239	0.235	0.231	0.228	0.222	0.218	0.212	0.209	0.202	0.198	0.192	0.186	0.182	0.178	0.171	0.168	0.164	0.159	0.155	0.151	0.149	0.145	0.142	0.140	0.139	0.136	0.135	0.135	0.135	0.136	0.136	0.138	0.139	0.141	0.144	0.148	0.150	0.155	0.158	0.162	0.166	0.171	0.178	0.182	0.188	0.194	0.200	0.206	0.211	0.219	0.225	0.232	0.240	0.246	0.254	0.261	0.269	0.276	0.284	0.292	0.301	0.310	0.318	0.326	0.334	0.342	0.351	0.361	0.370	0.380	0.389	0.398	0.409	0.419	0.429	0.440	0.451	0.461	0.474	0.485	0.498	0.509	0.522	0.534	0.546	0.561	0.574	0.588	0.600	0.615	0.630	0.644	0.658	0.671	0.685	0.700	0.714	0.728	0.740	0.754	0.768	0.780	0.792	0.805	0.816	0.828	0.839	0.850	0.860	0.869	0.878	0.885	0.892	0.900	0.906	0.911	0.915	0.919	0.922	0.925	0.928	0.929	0.929	0.929	0.929	0.929	0.928	0.924	0.921	0.919	0.915	0.910	0.906	0.901	0.896	0.891	0.885	0.880	0.875	0.869	0.864	0.858	0.852	0.846	0.841	0.838	0.832	0.829	0.825	0.821	0.819	0.816	0.814	0.811	0.810	0.809	0.809	0.809	0.810	0.810	0.814	0.815	0.819	0.820	0.825	0.829	0.834	0.840	0.844	0.850	0.855	0.861	0.869	0.875	0.881	0.889	0.896	0.904	0.911	0.919	0.928	0.935	0.942	0.950	0.959	0.968	0.975	0.984	0.991	0.999	1.008	1.015	1.024	1.031	1.039	1.046	1.054	1.061	1.069	1.074	1.081	1.088	1.095	1.101	1.106	1.112	1.120	1.125	1.130	1.136	1.141	1.148	1.152	1.158	1.162	1.165	1.170	1.174	1.179	1.181	1.185	1.188	1.191	1.194	1.196	1.198	1.199	1.201	1.201	1.201	1.201	1.201	1.200	1.199	1.198	1.195	1.192	1.189	1.186	1.182	1.178	1.172	1.168	1.161	1.155	1.148	1.140	1.132	1.124	1.116	1.108	1.098	1.089	1.079	1.070	1.060	1.049	1.039	1.030	1.020	1.009	0.999	0.990	0.979	0.969	0.961	0.951	0.944	0.935	0.928	0.920	0.914	0.908	0.901	0.898	0.892	0.889	0.886	0.884	0.882	0.881	0.882	0.882	0.885	0.889	0.891	0.896	0.901	0.908	0.914	0.921	0.929	0.939	0.949	0.959	0.971	0.982	0.995	1.008	1.021	1.036	1.051	1.065	1.081	1.099	1.115	1.131	1.150	1.168	1.186	1.205	1.222	1.244	1.262	1.282	1.302	1.324	1.342	1.364	1.385	1.408	1.428	1.450	1.471	1.494	1.515	1.536	1.560	1.581	1.604	1.626	1.650	1.672	1.695	1.719	1.741	1.766	1.790	1.815	1.839	1.864	1.888	1.914	1.940	1.965	1.991	2.018	2.044	2.071	2.098	2.125	2.152	2.180	2.206	2.235	2.262	2.291	2.320	2.349	2.378	2.405	2.434	2.462	2.491	2.520	2.551	2.579	2.608	2.636	2.665	2.694	2.721	2.750	2.779	2.805	2.832	2.859	2.885	2.910	2.936	2.961	2.984	3.008	3.030	3.052	3.074	3.092	3.111	3.130	3.149	3.164	3.180	3.194	3.205	3.218	3.228	3.236	3.242	3.249	3.254	3.256	3.258	3.258	3.258	3.254	3.250	3.244	3.235	3.225	3.215	3.202	3.188	3.171	3.154	3.135	3.114	3.091	3.069	3.042	3.016	2.988	2.958	2.926	2.894	2.860	2.825	2.788	2.750	2.711	2.670	2.628	2.585	2.541	2.496	2.451	2.404	2.356	2.308	2.258	2.209	2.158	2.105	2.054	2.001	1.949	1.894	1.839	1.785	1.731	1.675	1.620	1.564	1.508	1.450	1.395	1.338	1.280	1.222	1.166	1.109	1.051	0.995	0.939	0.880	0.825	0.769	0.712	0.658	0.602	0.548	0.494	0.441	0.389	0.338	0.288	0.236	0.189	0.140	0.092	0.048	0.004	-0.041	-0.082	-0.124	-0.165	-0.202	-0.239	-0.275	-0.308	-0.340	-0.371	-0.400	-0.428	-0.451	-0.476	-0.496	-0.518	-0.535	-0.551	-0.566	-0.579	-0.590	-0.599	-0.606	-0.612	-0.618	-0.619	-0.620	-0.620	-0.619	-0.616	-0.612	-0.605	-0.599	-0.590	-0.582	-0.572	-0.561	-0.550	-0.538	-0.525	-0.512	-0.499	-0.484	-0.470	-0.455	-0.441	-0.426	-0.411	-0.398	-0.382	-0.369	-0.355	-0.341	-0.328	-0.315	-0.302	-0.290	-0.280	-0.269	-0.258	-0.248	-0.239	-0.230	-0.221	-0.212	-0.205	-0.196	-0.189	-0.182	-0.175	-0.169	-0.162	-0.156	-0.149	-0.142	-0.135	-0.128	-0.119	-0.111	-0.102	-0.094	-0.084	-0.074	-0.062	-0.051	-0.038	-0.024	-0.009	0.006	0.024	0.041	0.060	0.080	0.101	0.124	0.148	0.171	0.198	0.224	0.251	0.280	0.311	0.341	0.372	0.406	0.440	0.472	0.506	0.541	0.576	0.612	0.649	0.685	0.720	0.756	0.791	0.826	0.861	0.898	0.931	0.965	0.998	1.029	1.061	1.090	1.119	1.148	1.175	1.200	1.225	1.249	1.269	1.289	1.306	1.322	1.339	1.351	1.362	1.374	1.381	1.388	1.392	1.398	1.399	1.399	1.398	1.396	1.391	1.385	1.379	1.370	1.360	1.349	1.336	1.322	1.309	1.292	1.275	1.259	1.240	1.221	1.201	1.181	1.160	1.138	1.115	1.092	1.069	1.046	1.022	1.000	0.975	0.951	0.928	0.904	0.880	0.858	0.834	0.809	0.786	0.764	0.741	0.719	0.698	0.675	0.655	0.635	0.615	0.595	0.578	0.559	0.542	0.525	0.510	0.494	0.480	0.466	0.455	0.444	0.431	0.422	0.415	0.406	0.399	0.394	0.390	0.386	0.384	0.382	0.381	0.382	0.385	0.388	0.391	0.396	0.402	0.411	0.419	0.429	0.440	0.451	0.465	0.479	0.494	0.511	0.526	0.545	0.562	0.582	0.604	0.624	0.645	0.666	0.689	0.712	0.736	0.759	0.782	0.805	0.829	0.851	0.875	0.899	0.921	0.944	0.966	0.988	1.009	1.029	1.049	1.069	1.086	1.104	1.121	1.138	1.151	1.165	1.179	1.191	1.201	1.211	1.219	1.228	1.234	1.239	1.244	1.246	1.249	1.250	1.250	1.250	1.248	1.245	1.241	1.238	1.231	1.226	1.219	1.212	1.204	1.196	1.189	1.179	1.169	1.159	1.149	1.140	1.130	1.119	1.108	1.098	1.086	1.076	1.066	1.055	1.045	1.035	1.025	1.015	1.004	0.994	0.984	0.975	0.965	0.956	0.948	0.939	0.930	0.922	0.912	0.905	0.896	0.888	0.879	0.869	0.859	0.850	0.840	0.831	0.821	0.810	0.799	0.788	0.776	0.764	0.751	0.738	0.724	0.709	0.694	0.678	0.660	0.642	0.625	0.605	0.586	0.566	0.545	0.524	0.501	0.479	0.455	0.431	0.405	0.380	0.354	0.328	0.301	0.274	0.246	0.220	0.192	0.165	0.138	0.110	0.081	0.054	0.028	0.001	-0.025	-0.051	-0.078	-0.101	-0.126	-0.150	-0.174	-0.195	-0.218	-0.238	-0.259	-0.276	-0.295	-0.312	-0.328	-0.344	-0.358	-0.370	-0.382	-0.394	-0.404	-0.412	-0.420	-0.426	-0.432	-0.438	-0.441	-0.445	-0.446	-0.448	-0.449	-0.448	-0.448	-0.446	-0.444	-0.441	-0.438	-0.434	-0.430	-0.425	-0.419	-0.414	-0.409	-0.402	-0.396	-0.390	-0.384	-0.376	-0.370	-0.362	-0.356	-0.348	-0.341	-0.334	-0.326	-0.319	-0.311	-0.304	-0.296	-0.290	-0.281	-0.275	-0.266	-0.260	-0.251	-0.242	-0.235	-0.226	-0.218	-0.209	-0.200	-0.190	-0.181	-0.171	-0.161	-0.151	-0.139	-0.128	-0.115	-0.102	-0.090	-0.076	-0.062	-0.048	-0.031	-0.016	-0.001	0.015	0.032	0.049	0.068	0.086	0.104	0.124	0.141	0.162	0.181	0.201	0.222	0.242	0.264	0.285	0.306	0.328	0.349	0.369	0.390	0.410	0.430	0.451	0.470	0.489	0.509	0.526	0.545	0.561	0.579	0.594	0.609	0.622	0.636	0.649	0.660	0.671	0.682	0.691	0.699	0.706	0.712	0.719	0.721	0.725	0.729	0.730	0.730	0.730	0.729	0.726	0.722	0.720	0.715	0.710	0.702	0.695	0.688	0.680	0.670	0.660	0.650	0.639	0.626	0.614	0.602	0.590	0.575	0.562	0.548	0.534	0.519	0.504	0.489	0.472	0.458	0.440	0.424	0.408	0.391	0.374	0.356	0.340	0.322	0.305	0.289	0.271	0.254	0.236	0.219	0.201	0.184	0.166	0.149	0.132	0.114	0.096	0.080	0.061	0.045	0.028	0.011	-0.008	-0.024	-0.041	-0.059	-0.076	-0.094	-0.110	-0.128	-0.144	-0.161	-0.179	-0.195	-0.212	-0.229	-0.246	-0.261	-0.278	-0.295	-0.310	-0.326	-0.342	-0.358	-0.374	-0.389	-0.404	-0.419	-0.435	-0.450	-0.464	-0.479	-0.492	-0.506	-0.520	-0.535	-0.549	-0.562	-0.575	-0.589	-0.601	-0.615	-0.626	-0.640	-0.652	-0.664	-0.676	-0.689	-0.700	-0.712	-0.725	-0.736	-0.748	-0.760	-0.772	-0.785	-0.796	-0.808	-0.821	-0.832	-0.845	-0.858	-0.870	-0.884	-0.896	-0.910	-0.924	-0.936	-0.950	-0.964	-0.978	-0.992	-1.006	-1.021	-1.036	-1.052	-1.068	-1.082	-1.100	-1.116	-1.132	-1.150	-1.168	-1.185	-1.204	-1.222	-1.240	-1.260	-1.279	-1.299	-1.318	-1.338	-1.358	-1.379	-1.400	-1.421	-1.442	-1.464	-1.486	-1.510	-1.531	-1.555	-1.579	-1.602	-1.626	-1.650	-1.676	-1.701	-1.726	-1.752	-1.779	-1.806	-1.834	-1.861	-1.889	-1.919	-1.948	-1.978	-2.007	-2.038	-2.070	-2.101	-2.134	-2.166	-2.199	-2.232	-2.268	-2.302	-2.338	-2.374	-2.410	-2.446	-2.484	-2.521	-2.560	-2.598	-2.638	-2.676	-2.715	-2.755	-2.794	-2.835	-2.875	-2.916	-2.958	-2.998	-3.039	-3.080	-3.120	-3.161	-3.201	-3.242	-3.282	-3.321	-3.362	-3.401	-3.440	-3.478	-3.515	-3.554	-3.590	-3.625	-3.662	-3.696	-3.731	-3.765	-3.796	-3.829	-3.860	-3.890	-3.919	-3.948	-3.975	-4.000	-4.025	-4.050	-4.072	-4.094	-4.115	-4.134	-4.152	-4.170	-4.186	-4.201	-4.215	-4.228	-4.240	-4.250	-4.260	-4.269	-4.276	-4.282	-4.289	-4.294	-4.296	-4.300	-4.301	-4.302	-4.302	-4.302	-4.300	-4.299	-4.296	-4.292	-4.288	-4.282	-4.279	-4.272	-4.265	-4.259	-4.251	-4.244	-4.236	-4.229	-4.220	-4.212	-4.204	-4.195	-4.186	-4.176	-4.168	-4.158	-4.149	-4.140	-4.131	-4.122	-4.114	-4.105	-4.096	-4.088	-4.080	-4.072	-4.065	-4.059	-4.051	-4.045	-4.039	-4.032	-4.028	-4.022	-4.019	-4.015	-4.012	-4.009	-4.006	-4.004	-4.003	-4.001	-4.000	-4.001	-4.000	-4.001	-4.003	-4.004	-4.006	-4.009	-4.011	-4.015	-4.018	-4.021	-4.025	-4.030	-4.035	-4.039	-4.045	-4.050	-4.056	-4.061	-4.068	-4.074	-4.077	-4.085	-4.090	-4.095	-4.100	-4.105	-4.110	-4.115	-4.120	-4.122	-4.128	-4.130	-4.134	-4.135	-4.136	-4.138	-4.140	-4.140	-4.139	-4.139	-4.138	-4.135	-4.131	-4.128	-4.125	-4.120	-4.114	-4.108	-4.101	-4.094	-4.085	-4.077	-4.068	-4.059	-4.048	-4.039	-4.028	-4.014	-4.003	-3.991	-3.978	-3.965	-3.952	-3.939	-3.925	-3.911	-3.899	-3.885	-3.872	-3.859	-3.846	-3.832	-3.820	-3.808	-3.796	-3.785	-3.774	-3.764	-3.754	-3.745	-3.736	-3.729	-3.722	-3.715	-3.710	-3.705	-3.701	-3.698	-3.694	-3.692	-3.692	-3.692	-3.692	-3.694	-3.695	-3.699	-3.702	-3.706	-3.711	-3.718	-3.722	-3.730	-3.738	-3.745	-3.752	-3.760	-3.769	-3.776	-3.785	-3.794	-3.802	-3.811	-3.820	-3.826	-3.835	-3.841	-3.848	-3.854	-3.859	-3.865	-3.869	-3.871	-3.874	-3.876	-3.876	-3.876	-3.874	-3.871	-3.869	-3.864	-3.859	-3.851	-3.842	-3.832	-3.821	-3.809	-3.796	-3.782	-3.766	-3.749	-3.731	-3.712	-3.692	-3.672	-3.651	-3.629	-3.605	-3.580	-3.556	-3.530	-3.505	-3.476	-3.450	-3.424	-3.395	-3.368	-3.339	-3.310	-3.282	-3.254	-3.225	-3.198	-3.170	-3.142	-3.116	-3.090	-3.065	-3.039	-3.015	-2.991	-2.970	-2.948	-2.928	-2.908	-2.889	-2.871	-2.854	-2.839	-2.824	-2.810	-2.799	-2.786	-2.776	-2.768	-2.759	-2.751	-2.745	-2.740	-2.735	-2.732	-2.730	-2.729	-2.729	-2.729	-2.729	-2.732	-2.735	-2.738	-2.742	-2.746	-2.750	-2.756	-2.761	-2.766	-2.774	-2.780	-2.786	-2.792	-2.800	-2.806	-2.814	-2.820	-2.825	-2.832	-2.838	-2.844	-2.849	-2.852	-2.858	-2.862	-2.865	-2.868	-2.870	-2.872	-2.874	-2.874	-2.874	-2.872	-2.872	-2.870	-2.866	-2.862	-2.859	-2.854	-2.848	-2.840	-2.832	-2.825	-2.815	-2.805	-2.794	-2.782	-2.769	-2.755	-2.741	-2.726	-2.711	-2.696	-2.679	-2.661	-2.642	-2.624	-2.605	-2.585	-2.565	-2.544	-2.522	-2.502	-2.481	-2.459	-2.438	-2.416	-2.392	-2.370	-2.349	-2.328	-2.304	-2.282	-2.260	-2.240	-2.218	-2.198	-2.176	-2.158	-2.139	-2.120	-2.102	-2.086	-2.069	-2.052	-2.038	-2.025	-2.011	-1.999	-1.988	-1.978	-1.968	-1.959	-1.951	-1.945	-1.939	-1.934	-1.931	-1.929	-1.926	-1.925	-1.926	-1.926	-1.929	-1.932	-1.936	-1.940	-1.946	-1.952	-1.960	-1.968	-1.976	-1.986	-1.995	-2.005	-2.016	-2.027	-2.040	-2.051	-2.065	-2.078	-2.090	-2.104	-2.118	-2.131	-2.145	-2.160	-2.174	-2.189	-2.202	-2.216	-2.231	-2.245	-2.260	-2.274	-2.288	-2.301	-2.316	-2.329	-2.341	-2.355	-2.368	-2.380	-2.392	-2.404	-2.414	-2.425	-2.435	-2.445	-2.454	-2.462	-2.471	-2.479	-2.488	-2.494	-2.499	-2.506	-2.511	-2.516	-2.519	-2.522	-2.525	-2.528	-2.529	-2.529	-2.530	-2.529	-2.528	-2.525	-2.522	-2.519	-2.515	-2.510	-2.504	-2.498	-2.490	-2.482	-2.474	-2.465	-2.455	-2.444	-2.431	-2.420	-2.408	-2.394	-2.379	-2.366	-2.350	-2.335	-2.318	-2.301	-2.285	-2.268	-2.250	-2.231	-2.214	-2.195	-2.176	-2.158	-2.139	-2.119	-2.100	-2.081	-2.062	-2.044	-2.024	-2.006	-1.988	-1.969	-1.952	-1.935	-1.918	-1.900	-1.885	-1.869	-1.854	-1.839	-1.825	-1.811	-1.799	-1.786	-1.775	-1.764	-1.752	-1.742	-1.734	-1.725	-1.718	-1.710	-1.702	-1.696	-1.690	-1.685	-1.681	-1.676	-1.672	-1.669	-1.665	-1.662	-1.659	-1.656	-1.655	-1.651	-1.649	-1.648	-1.645	-1.642	-1.640	-1.638	-1.634	-1.630	-1.628	-1.622	-1.619	-1.614	-1.610	-1.604	-1.598	-1.591	-1.585	-1.578	-1.571	-1.562	-1.554	-1.544	-1.535	-1.525	-1.514	-1.504	-1.492	-1.480	-1.469	-1.456	-1.444	-1.430	-1.419	-1.405	-1.391	-1.379	-1.365	-1.352	-1.339	-1.326	-1.314	-1.301	-1.289	-1.278	-1.268	-1.256	-1.248	-1.236	-1.229	-1.220	-1.212	-1.206	-1.201	-1.195	-1.191	-1.188	-1.185	-1.182	-1.181	-1.180	-1.181	-1.182	-1.185	-1.188	-1.191	-1.195	-1.201	-1.206	-1.212	-1.220	-1.226	-1.234	-1.242	-1.251	-1.261	-1.269	-1.279	-1.289	-1.298	-1.309	-1.318	-1.328	-1.338	-1.346	-1.356	-1.365	-1.374	-1.381	-1.389	-1.395	-1.402	-1.408	-1.414	-1.418	-1.421	-1.424	-1.426	-1.428	-1.428	-1.426	-1.425	-1.422	-1.420	-1.416	-1.411	-1.405	-1.398	-1.390	-1.381	-1.371	-1.361	-1.350	-1.338	-1.325	-1.311	-1.298	-1.282	-1.266	-1.250	-1.234	-1.216	-1.199	-1.181	-1.164	-1.145	-1.126	-1.108	-1.089	-1.070	-1.051	-1.031	-1.014	-0.995	-0.976	-0.959	-0.941	-0.924	-0.908	-0.892	-0.876	-0.862	-0.849	-0.835	-0.824	-0.811	-0.801	-0.791	-0.784	-0.776	-0.770	-0.765	-0.761	-0.759	-0.758	-0.758	-0.759	-0.761	-0.764	-0.769	-0.776	-0.784	-0.792	-0.802	-0.814	-0.829	-0.842	-0.859	-0.875	-0.892	-0.911	-0.932	-0.955	-0.976	-1.000	-1.026	-1.051	-1.078	-1.105	-1.132	-1.161	-1.191	-1.220	-1.250	-1.280	-1.310	-1.340	-1.371	-1.402	-1.432	-1.461	-1.491	-1.520	-1.549	-1.576	-1.604	-1.630	-1.655	-1.680	-1.702	-1.725	-1.746	-1.766	-1.784	-1.801	-1.815	-1.829	-1.841	-1.852	-1.861	-1.870	-1.875	-1.880	-1.882	-1.884	-1.882	-1.881	-1.878	-1.872	-1.865	-1.858	-1.848	-1.838	-1.825	-1.811	-1.798	-1.782	-1.765	-1.748	-1.729	-1.710	-1.690	-1.670	-1.649	-1.628	-1.606	-1.585	-1.564	-1.540	-1.519	-1.496	-1.475	-1.454	-1.432	-1.412	-1.392	-1.372	-1.352	-1.334	-1.318	-1.300	-1.282	-1.268	-1.254	-1.240	-1.228	-1.216	-1.206	-1.196	-1.188	-1.181	-1.175	-1.169	-1.165	-1.162	-1.159	-1.159	-1.159	-1.159	-1.161	-1.164	-1.168	-1.171	-1.176	-1.184	-1.191	-1.199	-1.209	-1.218	-1.229	-1.240	-1.251	-1.264	-1.276	-1.289	-1.302	-1.318	-1.332	-1.348	-1.362	-1.378	-1.395	-1.410	-1.426	-1.444	-1.459	-1.476	-1.494	-1.510	-1.528	-1.542	-1.560	-1.576	-1.592	-1.609	-1.624	-1.639	-1.654	-1.668	-1.682	-1.696	-1.710	-1.721	-1.734	-1.745	-1.758	-1.768	-1.776	-1.785	-1.794	-1.801	-1.808	-1.814	-1.818	-1.821	-1.825	-1.826	-1.829	-1.829	-1.828	-1.828	-1.825	-1.822	-1.819	-1.814	-1.808	-1.801	-1.794	-1.788	-1.778	-1.768	-1.760	-1.748	-1.738	-1.726	-1.714	-1.702	-1.690	-1.676	-1.664	-1.650	-1.636	-1.622	-1.608	-1.595	-1.580	-1.566	-1.552	-1.539	-1.526	-1.512	-1.500	-1.488	-1.476	-1.464	-1.452	-1.442	-1.432	-1.424	-1.414	-1.405	-1.398	-1.391	-1.384	-1.378	-1.372	-1.366	-1.362	-1.359	-1.355	-1.352	-1.350	-1.349	-1.348	-1.346	-1.345	-1.345	-1.346	-1.346	-1.348	-1.349	-1.350	-1.351	-1.354	-1.355	-1.356	-1.359	-1.360	-1.362	-1.365	-1.368	-1.369	-1.371	-1.372	-1.374	-1.375	-1.376	-1.378	-1.378	-1.378	-1.378	-1.378	-1.376	-1.375	-1.375	-1.372	-1.369	-1.366	-1.364	-1.360	-1.355	-1.351	-1.346	-1.341	-1.335	-1.329	-1.322	-1.315	-1.308	-1.300	-1.291	-1.282	-1.274	-1.264	-1.254	-1.244	-1.232	-1.222	-1.211	-1.199	-1.188	-1.175	-1.162	-1.151	-1.138	-1.125	-1.112	-1.099	-1.086	-1.074	-1.060	-1.046	-1.034	-1.020	-1.009	-0.995	-0.982	-0.970	-0.959	-0.946	-0.936	-0.925	-0.914	-0.905	-0.896	-0.886	-0.878	-0.871	-0.862	-0.856	-0.851	-0.845	-0.840	-0.836	-0.834	-0.832	-0.831	-0.830	-0.830	-0.831	-0.834	-0.836	-0.840	-0.846	-0.850	-0.858	-0.864	-0.871	-0.880	-0.890	-0.900	-0.911	-0.922	-0.935	-0.948	-0.961	-0.975	-0.989	-1.002	-1.019	-1.032	-1.049	-1.064	-1.079	-1.095	-1.110	-1.125	-1.140	-1.155	-1.169	-1.182	-1.198	-1.210	-1.222	-1.232	-1.244	-1.254	-1.264	-1.272	-1.279	-1.285	-1.290	-1.295	-1.298	-1.299	-1.299	-1.300	-1.298	-1.294	-1.289	-1.282	-1.276	-1.268	-1.258	-1.248	-1.234	-1.221	-1.206	-1.191	-1.174	-1.156	-1.138	-1.118	-1.096	-1.075	-1.052	-1.029	-1.005	-0.981	-0.958	-0.931	-0.906	-0.880	-0.855	-0.829	-0.802	-0.776	-0.751	-0.725	-0.699	-0.675	-0.649	-0.625	-0.601	-0.578	-0.555	-0.534	-0.512	-0.491	-0.472	-0.454	-0.436	-0.420	-0.404	-0.389	-0.375	-0.361	-0.349	-0.339	-0.329	-0.320	-0.312	-0.306	-0.300	-0.295	-0.291	-0.288	-0.285	-0.285	-0.282	-0.284	-0.284	-0.286	-0.286	-0.289	-0.292	-0.295	-0.299	-0.302	-0.306	-0.310	-0.314	-0.319	-0.321	-0.326	-0.330	-0.334	-0.338	-0.340	-0.344	-0.346	-0.349	-0.350	-0.351	-0.351	-0.352	-0.352	-0.352	-0.351	-0.349	-0.346	-0.344	-0.341	-0.336	-0.332	-0.328	-0.322	-0.315	-0.309	-0.301	-0.294	-0.284	-0.275	-0.266	-0.255	-0.245	-0.234	-0.222	-0.210	-0.199	-0.186	-0.174	-0.161	-0.149	-0.135	-0.122	-0.108	-0.095	-0.081	-0.068	-0.052	-0.039	-0.025	-0.012	0.002	0.016	0.029	0.044	0.058	0.070	0.084	0.098	0.110	0.124	0.136	0.150	0.162	0.174	0.186	0.199	0.210	0.221	0.232	0.242	0.254	0.265	0.275	0.285	0.295	0.304	0.314	0.322	0.332	0.340	0.349	0.356	0.365	0.372	0.380	0.388	0.394	0.400	0.406	0.414	0.419	0.424	0.430	0.435	0.440	0.444	0.448	0.451	0.455	0.459	0.462	0.465	0.468	0.471	0.472	0.476	0.478	0.479	0.481	0.482	0.485	0.486	0.488	0.490	0.492	0.495	0.498	0.500	0.502	0.506	0.509	0.514	0.518	0.521	0.528	0.532	0.539	0.546	0.552	0.561	0.569	0.578	0.586	0.596	0.608	0.618	0.630	0.642	0.656	0.669	0.682	0.698	0.712	0.728	0.742	0.759	0.775	0.791	0.809	0.825	0.842	0.860	0.878	0.896	0.912	0.930	0.946	0.962	0.979	0.994	1.009	1.022	1.038	1.051	1.062	1.075	1.086	1.096	1.106	1.114	1.121	1.126	1.132	1.136	1.139	1.140	1.141	1.140	1.139	1.136	1.131	1.126	1.121	1.112	1.105	1.095	1.085	1.072	1.060	1.048	1.031	1.016	1.000	0.982	0.965	0.946	0.928	0.908	0.888	0.865	0.844	0.821	0.798	0.775	0.750	0.726	0.701	0.676	0.652	0.626	0.601	0.575	0.549	0.522	0.496	0.470	0.444	0.416	0.390	0.364	0.336	0.309	0.282	0.256	0.230	0.204	0.176	0.150	0.124	0.098	0.071	0.046	0.021	-0.005	-0.030	-0.054	-0.080	-0.104	-0.128	-0.150	-0.174	-0.196	-0.219	-0.240	-0.262	-0.282	-0.302	-0.324	-0.342	-0.361	-0.379	-0.396	-0.414	-0.429	-0.444	-0.459	-0.472	-0.484	-0.496	-0.507	-0.519	-0.526	-0.535	-0.542	-0.550	-0.556	-0.561	-0.566	-0.569	-0.572	-0.575	-0.575	-0.575	-0.575	-0.574	-0.574	-0.571	-0.569	-0.566	-0.562	-0.560	-0.556	-0.552	-0.548	-0.542	-0.539	-0.535	-0.530	-0.526	-0.521	-0.518	-0.514	-0.510	-0.507	-0.504	-0.502	-0.500	-0.499	-0.499	-0.498	-0.498	-0.498	-0.499	-0.500	-0.504	-0.506	-0.510	-0.515	-0.519	-0.524	-0.531	-0.536	-0.544	-0.551	-0.560	-0.568	-0.576	-0.585	-0.595	-0.604	-0.612	-0.622	-0.632	-0.641	-0.651	-0.660	-0.670	-0.679	-0.688	-0.696	-0.705	-0.712	-0.720	-0.728	-0.732	-0.739	-0.742	-0.748	-0.750	-0.754	-0.755	-0.756	-0.756	-0.755	-0.754	-0.750	-0.748	-0.744	-0.738	-0.731	-0.724	-0.716	-0.709	-0.700	-0.690	-0.679	-0.668	-0.658	-0.645	-0.632	-0.619	-0.605	-0.591	-0.578	-0.564	-0.549	-0.536	-0.521	-0.507	-0.494	-0.481	-0.466	-0.455	-0.442	-0.430	-0.419	-0.408	-0.396	-0.388	-0.380	-0.372	-0.366	-0.359	-0.355	-0.350	-0.348	-0.344	-0.342	-0.344	-0.342	-0.344	-0.348	-0.349	-0.352	-0.358	-0.362	-0.369	-0.375	-0.381	-0.390	-0.398	-0.408	-0.416	-0.426	-0.438	-0.446	-0.458	-0.466	-0.479	-0.489	-0.499	-0.509	-0.520	-0.530	-0.540	-0.550	-0.559	-0.568	-0.575	-0.582	-0.590	-0.598	-0.604	-0.610	-0.615	-0.619	-0.624	-0.628	-0.631	-0.634	-0.635	-0.638	-0.638	-0.639	-0.639	-0.639	-0.639	-0.638	-0.636	-0.635	-0.634	-0.631	-0.630	-0.629	-0.626	-0.622	-0.621	-0.619	-0.616	-0.614	-0.611	-0.609	-0.608	-0.605	-0.602	-0.601	-0.599	-0.598	-0.595	-0.595	-0.592	-0.591	-0.591	-0.590	-0.589	-0.589	-0.588	-0.588	-0.586	-0.585	-0.584	-0.582	-0.581	-0.580	-0.578	-0.576	-0.572	-0.570	-0.568	-0.562	-0.558	-0.552	-0.546	-0.540	-0.532	-0.525	-0.518	-0.507	-0.498	-0.488	-0.475	-0.462	-0.450	-0.436	-0.422	-0.406	-0.390	-0.374	-0.356	-0.338	-0.319	-0.301	-0.281	-0.260	-0.240	-0.218	-0.196	-0.175	-0.152	-0.131	-0.108	-0.085	-0.065	-0.042	-0.020	0.001	0.022	0.044	0.064	0.084	0.102	0.121	0.140	0.156	0.174	0.190	0.205	0.220	0.234	0.248	0.259	0.271	0.282	0.292	0.302	0.311	0.319	0.326	0.334	0.340	0.346	0.351	0.358	0.362	0.368	0.372	0.376	0.381	0.385	0.391	0.395	0.400	0.405	0.411	0.418	0.425	0.432	0.439	0.448	0.455	0.465	0.475	0.485	0.498	0.510	0.524	0.538	0.552	0.568	0.584	0.600	0.618	0.636	0.655	0.674	0.692	0.714	0.734	0.755	0.775	0.796	0.818	0.839	0.859	0.881	0.901	0.920	0.940	0.959	0.975	0.992	1.009	1.024	1.038	1.051	1.062	1.072	1.081	1.089	1.095	1.099	1.101	1.102	1.101	1.099	1.095	1.090	1.082	1.072	1.061	1.049	1.035	1.018	1.000	0.980	0.959	0.936	0.911	0.886	0.858	0.829	0.799	0.768	0.735	0.702	0.668	0.632	0.596	0.560	0.524	0.485	0.448	0.410	0.372	0.334	0.295	0.258	0.220	0.184	0.146	0.110	0.075	0.039	0.005	-0.029	-0.061	-0.094	-0.125	-0.155	-0.184	-0.212	-0.239	-0.266	-0.290	-0.314	-0.335	-0.356	-0.376	-0.395	-0.411	-0.428	-0.442	-0.455	-0.469	-0.479	-0.489	-0.496	-0.505	-0.510	-0.515	-0.519	-0.521	-0.522	-0.522	-0.522	-0.521	-0.520	-0.518	-0.512	-0.507	-0.502	-0.495	-0.489	-0.481	-0.474	-0.464	-0.455	-0.445	-0.434	-0.422	-0.412	-0.401	-0.390	-0.379	-0.368	-0.355	-0.344	-0.331	-0.319	-0.308	-0.295	-0.284	-0.272	-0.261	-0.250	-0.240	-0.229	-0.219	-0.210	-0.200	-0.191	-0.184	-0.176	-0.168	-0.161	-0.154	-0.149	-0.142	-0.139	-0.134	-0.131	-0.129	-0.125	-0.124	-0.122	-0.122	-0.122	-0.122	-0.122	-0.125	-0.125	-0.128	-0.130	-0.131	-0.134	-0.136	-0.140	-0.142	-0.145	-0.149	-0.151	-0.154	-0.158	-0.159	-0.162	-0.164	-0.165	-0.168	-0.169	-0.169	-0.170	-0.170	-0.168	-0.166	-0.165	-0.162	-0.160	-0.156	-0.151	-0.148	-0.141	-0.135	-0.128	-0.120	-0.112	-0.104	-0.094	-0.084	-0.075	-0.064	-0.054	-0.041	-0.029	-0.018	-0.006	0.008	0.020	0.032	0.045	0.058	0.070	0.082	0.095	0.108	0.119	0.129	0.140	0.150	0.160	0.170	0.178	0.186	0.195	0.202	0.208	0.215	0.220	0.224	0.228	0.230	0.234	0.236	0.236	0.238	0.238	0.238	0.238	0.235	0.234	0.231	0.229	0.226	0.222	0.220	0.216	0.211	0.209	0.205	0.201	0.196	0.192	0.189	0.185	0.181	0.178	0.174	0.171	0.169	0.166	0.164	0.160	0.159	0.156	0.155	0.155	0.154	0.152	0.152	0.154	0.154	0.154	0.154	0.156	0.158	0.159	0.160	0.161	0.164	0.166	0.169	0.170	0.172	0.174	0.176	0.180	0.182	0.184	0.188	0.190	0.192	0.195	0.198	0.200	0.204	0.206	0.210	0.212	0.216	0.220	0.222	0.228	0.231	0.235	0.238	0.242	0.248	0.252	0.258	0.264	0.269	0.276	0.282	0.290	0.299	0.305	0.314	0.322	0.332	0.342	0.352	0.362	0.375	0.385	0.398	0.409	0.422	0.435	0.449	0.462	0.476	0.490	0.505	0.519	0.534	0.546	0.562	0.576	0.590	0.604	0.619	0.632	0.645	0.658	0.670	0.682	0.695	0.706	0.716	0.726	0.736	0.745	0.752	0.760	0.768	0.772	0.779	0.784	0.786	0.789	0.791	0.794	0.795	0.795	0.794	0.794	0.791	0.789	0.786	0.782	0.779	0.775	0.769	0.764	0.759	0.752	0.748	0.741	0.734	0.728	0.721	0.715	0.709	0.702	0.698	0.691	0.685	0.679	0.675	0.669	0.665	0.661	0.658	0.654	0.651	0.649	0.648	0.646	0.646	0.646	0.646	0.648	0.649	0.651	0.654	0.658	0.661	0.665	0.669	0.674	0.679	0.685	0.691	0.699	0.705	0.711	0.720	0.729	0.736	0.745	0.754	0.762	0.771	0.781	0.791	0.800	0.810	0.820	0.830	0.841	0.850	0.860	0.870	0.881	0.890	0.901	0.910	0.920	0.930	0.939	0.949	0.958	0.968	0.976	0.985	0.994	1.002	1.010	1.019	1.028	1.034	1.042	1.050	1.056	1.064	1.070	1.078	1.084	1.089	1.096	1.101	1.106	1.111	1.116	1.120	1.125	1.129	1.132	1.135	1.138	1.140	1.142	1.145	1.146	1.146	1.148	1.149	1.149	1.148	1.146	1.145	1.142	1.141	1.139	1.135	1.132	1.128	1.124	1.120	1.116	1.111	1.106	1.101	1.096	1.090	1.085	1.079	1.072	1.068	1.061	1.055	1.050	1.044	1.039	1.034	1.028	1.022	1.020	1.015	1.011	1.009	1.005	1.001	1.000	0.998	0.996	0.996	0.996	0.998	0.999	1.000	1.002	1.005	1.010	1.015	1.020	1.025	1.031	1.040	1.048	1.056	1.065	1.075	1.086	1.098	1.109	1.121	1.135	1.149	1.162	1.176	1.190	1.205	1.220	1.236	1.252	1.269	1.285	1.304	1.321	1.339	1.358	1.375	1.394	1.412	1.431	1.451	1.470	1.489	1.508	1.528	1.546	1.566	1.586	1.606	1.626	1.646	1.668	1.688	1.708	1.728	1.749	1.770	1.790	1.812	1.835	1.856	1.879	1.902	1.925	1.949	1.972	1.996	2.021	2.045	2.071	2.096	2.124	2.150	2.178	2.205	2.234	2.262	2.291	2.320	2.350	2.380	2.411	2.442	2.474	2.506	2.539	2.571	2.604	2.638	2.670	2.704	2.738	2.771	2.804	2.838	2.871	2.905	2.938	2.971	3.002	3.034	3.066	3.096	3.128	3.158	3.185	3.214	3.241	3.268	3.292	3.316	3.340	3.360	3.381	3.400	3.418	3.434	3.448	3.460	3.472	3.481	3.490	3.496	3.501	3.504	3.506	3.504	3.501	3.498	3.492	3.484	3.475	3.464	3.450	3.436	3.420	3.402	3.382	3.361	3.338	3.315	3.289	3.262	3.234	3.204	3.172	3.140	3.106	3.072	3.036	2.999	2.961	2.921	2.881	2.841	2.799	2.755	2.711	2.668	2.622	2.576	2.530	2.484	2.435	2.388	2.338	2.289	2.239	2.190	2.139	2.089	2.038	1.985	1.934	1.880	1.829	1.775	1.721	1.669	1.614	1.560	1.505	1.451	1.396	1.342	1.288	1.234	1.180	1.125	1.071	1.018	0.965	0.912	0.861	0.809	0.758	0.706	0.658	0.609	0.561	0.514	0.469	0.422	0.380	0.336	0.295	0.254	0.215	0.178	0.142	0.108	0.074	0.042	0.014	-0.014	-0.040	-0.062	-0.085	-0.105	-0.124	-0.140	-0.155	-0.169	-0.179	-0.189	-0.196	-0.202	-0.206	-0.209	-0.209	-0.209	-0.208	-0.204	-0.199	-0.194	-0.188	-0.179	-0.170	-0.161	-0.150	-0.139	-0.128	-0.116	-0.104	-0.091	-0.078	-0.065	-0.054	-0.041	-0.029	-0.016	-0.004	0.006	0.018	0.028	0.038	0.045	0.055	0.062	0.068	0.075	0.080	0.085	0.088	0.090	0.092	0.095	0.096	0.096	0.096	0.095	0.095	0.092	0.091	0.090	0.088	0.086	0.085	0.084	0.081	0.080	0.080	0.080	0.080	0.080	0.082	0.085	0.089	0.094	0.099	0.106	0.114	0.122	0.134	0.144	0.158	0.172	0.188	0.205	0.222	0.242	0.264	0.286	0.310	0.335	0.361	0.388	0.416	0.444	0.474	0.505	0.536	0.569	0.601	0.634	0.668	0.700	0.735	0.768	0.801	0.835	0.869	0.901	0.932	0.965	0.996	1.026	1.058	1.085	1.114	1.140	1.165	1.190	1.212	1.234	1.254	1.272	1.290	1.305	1.319	1.331	1.342	1.351	1.359	1.366	1.370	1.374	1.375	1.375	1.374	1.371	1.368	1.361	1.355	1.345	1.336	1.325	1.314	1.299	1.285	1.270	1.254	1.235	1.218	1.198	1.178	1.156	1.135	1.112	1.090	1.066	1.042	1.018	0.992	0.969	0.941	0.916	0.890	0.864	0.838	0.811	0.784	0.759	0.732	0.705	0.680	0.654	0.629	0.602	0.578	0.552	0.529	0.505	0.482	0.460	0.439	0.418	0.398	0.378	0.360	0.342	0.326	0.311	0.298	0.282	0.271	0.260	0.251	0.244	0.238	0.231	0.228	0.224	0.224	0.224	0.225	0.228	0.232	0.238	0.244	0.254	0.264	0.274	0.286	0.300	0.315	0.331	0.349	0.368	0.388	0.408	0.429	0.451	0.474	0.498	0.521	0.546	0.571	0.596	0.621	0.648	0.672	0.698	0.722	0.746	0.771	0.795	0.818	0.841	0.864	0.885	0.906	0.926	0.945	0.962	0.981	0.996	1.011	1.025	1.039	1.051	1.061	1.071	1.080	1.088	1.092	1.098	1.102	1.105	1.106	1.106	1.108	1.105	1.102	1.100	1.096	1.091	1.085	1.079	1.072	1.065	1.056	1.048	1.040	1.030	1.020	1.011	1.000	0.990	0.979	0.970	0.959	0.948	0.938	0.926	0.915	0.905	0.895	0.884	0.874	0.864	0.852	0.841	0.831	0.821	0.811	0.801	0.790	0.781	0.770	0.760	0.750	0.740	0.729	0.719	0.708	0.695	0.684	0.672	0.660	0.646	0.632	0.619	0.604	0.589	0.572	0.556	0.540	0.521	0.504	0.484	0.464	0.442	0.421	0.399	0.376	0.351	0.328	0.302	0.276	0.250	0.224	0.195	0.166	0.138	0.108	0.078	0.048	0.018	-0.014	-0.045	-0.075	-0.108	-0.139	-0.169	-0.200	-0.231	-0.261	-0.291	-0.321	-0.350	-0.379	-0.406	-0.434	-0.460	-0.485	-0.510	-0.534	-0.556	-0.578	-0.599	-0.618	-0.636	-0.654	-0.670	-0.685	-0.698	-0.710	-0.721	-0.730	-0.739	-0.746	-0.752	-0.758	-0.760	-0.762	-0.765	-0.764	-0.762	-0.760	-0.758	-0.752	-0.749	-0.742	-0.736	-0.728	-0.720	-0.711	-0.701	-0.692	-0.681	-0.670	-0.659	-0.648	-0.636	-0.625	-0.612	-0.600	-0.588	-0.575	-0.562	-0.550	-0.538	-0.525	-0.512	-0.499	-0.486	-0.472	-0.460	-0.448	-0.436	-0.424	-0.411	-0.399	-0.388	-0.375	-0.362	-0.350	-0.338	-0.325	-0.312	-0.300	-0.288	-0.274	-0.261	-0.249	-0.234	-0.220	-0.208	-0.192	-0.178	-0.162	-0.148	-0.131	-0.114	-0.098	-0.081	-0.062	-0.045	-0.028	-0.009	0.010	0.029	0.049	0.069	0.089	0.109	0.130	0.150	0.171	0.194	0.214	0.235	0.256	0.278	0.300	0.320	0.341	0.362	0.384	0.402	0.424	0.442	0.462	0.481	0.499	0.516	0.534	0.551	0.566	0.582	0.596	0.610	0.624	0.635	0.648	0.658	0.668	0.676	0.685	0.694	0.700	0.706	0.710	0.715	0.718	0.720	0.721	0.722	0.722	0.721	0.721	0.719	0.716	0.712	0.709	0.705	0.699	0.694	0.688	0.681	0.674	0.666	0.658	0.650	0.641	0.631	0.621	0.612	0.602	0.592	0.581	0.571	0.560	0.548	0.536	0.525	0.512	0.501	0.489	0.475	0.464	0.450	0.438	0.424	0.410	0.398	0.384	0.370	0.356	0.341	0.328	0.312	0.298	0.284	0.269	0.252	0.238	0.221	0.208	0.191	0.174	0.159	0.141	0.125	0.109	0.090	0.072	0.055	0.038	0.020	0.001	-0.016	-0.034	-0.054	-0.071	-0.091	-0.109	-0.129	-0.146	-0.166	-0.185	-0.204	-0.222	-0.242	-0.261	-0.281	-0.300	-0.319	-0.338	-0.356	-0.376	-0.394	-0.412	-0.431	-0.450	-0.468	-0.485	-0.502	-0.521	-0.538	-0.556	-0.574	-0.590	-0.608	-0.624	-0.640	-0.658	-0.672	-0.690	-0.706	-0.722	-0.738	-0.755	-0.770	-0.786	-0.802	-0.819	-0.835	-0.851	-0.868	-0.884	-0.899	-0.916	-0.931	-0.948	-0.964	-0.981	-0.996	-1.014	-1.030	-1.046	-1.065	-1.082	-1.100	-1.118	-1.135	-1.154	-1.171	-1.191	-1.210	-1.230	-1.249	-1.268	-1.286	-1.308	-1.328	-1.346	-1.368	-1.389	-1.410	-1.430	-1.452	-1.474	-1.495	-1.518	-1.540	-1.564	-1.585	-1.609	-1.634	-1.656	-1.680	-1.705	-1.730	-1.754	-1.780	-1.805	-1.832	-1.858	-1.885	-1.912	-1.940	-1.968	-1.998	-2.025	-2.055	-2.085	-2.115	-2.146	-2.178	-2.209	-2.241	-2.275	-2.308	-2.341	-2.375	-2.410	-2.445	-2.481	-2.518	-2.554	-2.591	-2.629	-2.665	-2.704	-2.742	-2.781	-2.821	-2.860	-2.900	-2.940	-2.980	-3.021	-3.062	-3.104	-3.145	-3.185	-3.226	-3.268	-3.309	-3.350	-3.390	-3.431	-3.470	-3.510	-3.550	-3.589	-3.628	-3.666	-3.704	-3.741	-3.778	-3.814	-3.849	-3.884	-3.919	-3.951	-3.985	-4.018	-4.048	-4.076	-4.106	-4.134	-4.161	-4.188	-4.212	-4.238	-4.260	-4.282	-4.304	-4.322	-4.341	-4.360	-4.376	-4.392	-4.408	-4.421	-4.434	-4.445	-4.455	-4.465	-4.472	-4.481	-4.488	-4.494	-4.499	-4.502	-4.505	-4.508	-4.509	-4.510	-4.509	-4.509	-4.506	-4.504	-4.500	-4.498	-4.492	-4.489	-4.484	-4.479	-4.472	-4.465	-4.459	-4.451	-4.444	-4.435	-4.428	-4.419	-4.410	-4.401	-4.392	-4.384	-4.374	-4.364	-4.355	-4.346	-4.338	-4.329	-4.320	-4.311	-4.302	-4.294	-4.286	-4.278	-4.270	-4.264	-4.256	-4.249	-4.244	-4.238	-4.231	-4.226	-4.221	-4.218	-4.212	-4.210	-4.206	-4.205	-4.202	-4.201	-4.199	-4.200	-4.199	-4.200	-4.201	-4.202	-4.205	-4.208	-4.210	-4.212	-4.216	-4.220	-4.225	-4.230	-4.235	-4.240	-4.246	-4.251	-4.258	-4.264	-4.270	-4.276	-4.282	-4.289	-4.294	-4.301	-4.306	-4.312	-4.318	-4.324	-4.328	-4.331	-4.336	-4.339	-4.344	-4.346	-4.348	-4.349	-4.350	-4.350	-4.350	-4.349	-4.348	-4.346	-4.342	-4.340	-4.335	-4.330	-4.325	-4.319	-4.311	-4.305	-4.296	-4.288	-4.279	-4.269	-4.258	-4.248	-4.236	-4.225	-4.214	-4.202	-4.189	-4.178	-4.164	-4.152	-4.139	-4.126	-4.115	-4.102	-4.090	-4.079	-4.068	-4.058	-4.046	-4.036	-4.026	-4.018	-4.010	-4.003	-3.994	-3.988	-3.984	-3.978	-3.972	-3.970	-3.968	-3.965	-3.964	-3.964	-3.965	-3.965	-3.968	-3.970	-3.972	-3.978	-3.981	-3.986	-3.991	-3.998	-4.003	-4.009	-4.016	-4.022	-4.030	-4.036	-4.043	-4.050	-4.056	-4.062	-4.069	-4.074	-4.079	-4.082	-4.088	-4.090	-4.091	-4.093	-4.094	-4.094	-4.093	-4.089	-4.086	-4.081	-4.076	-4.069	-4.061	-4.051	-4.040	-4.029	-4.016	-4.003	-3.986	-3.969	-3.952	-3.932	-3.914	-3.891	-3.869	-3.846	-3.824	-3.799	-3.772	-3.746	-3.720	-3.691	-3.664	-3.635	-3.606	-3.578	-3.548	-3.519	-3.489	-3.459	-3.428	-3.399	-3.369	-3.340	-3.311	-3.284	-3.255	-3.228	-3.201	-3.176	-3.150	-3.126	-3.102	-3.081	-3.060	-3.039	-3.020	-3.002	-2.985	-2.969	-2.954	-2.940	-2.929	-2.918	-2.906	-2.898	-2.889	-2.882	-2.876	-2.871	-2.866	-2.865	-2.862	-2.861	-2.861	-2.861	-2.862	-2.865	-2.869	-2.871	-2.876	-2.881	-2.885	-2.890	-2.898	-2.902	-2.909	-2.916	-2.922	-2.930	-2.936	-2.942	-2.949	-2.955	-2.961	-2.968	-2.974	-2.979	-2.984	-2.989	-2.992	-2.995	-2.998	-2.999	-3.001	-3.002	-3.002	-3.001	-3.000	-2.998	-2.995	-2.991	-2.986	-2.981	-2.976	-2.968	-2.961	-2.951	-2.941	-2.931	-2.920	-2.908	-2.895	-2.880	-2.865	-2.850	-2.832	-2.816	-2.798	-2.780	-2.761	-2.741	-2.720	-2.699	-2.678	-2.655	-2.632	-2.609	-2.585	-2.561	-2.538	-2.512	-2.489	-2.464	-2.439	-2.414	-2.390	-2.365	-2.340	-2.316	-2.291	-2.266	-2.244	-2.220	-2.198	-2.175	-2.155	-2.135	-2.115	-2.095	-2.076	-2.059	-2.042	-2.026	-2.011	-1.996	-1.984	-1.972	-1.960	-1.950	-1.941	-1.932	-1.926	-1.919	-1.915	-1.910	-1.906	-1.905	-1.904	-1.904	-1.904	-1.906	-1.909	-1.912	-1.916	-1.921	-1.928	-1.935	-1.942	-1.950	-1.960	-1.969	-1.979	-1.989	-2.000	-2.010	-2.021	-2.034	-2.044	-2.056	-2.068	-2.081	-2.092	-2.105	-2.116	-2.128	-2.140	-2.152	-2.162	-2.175	-2.186	-2.196	-2.208	-2.218	-2.229	-2.238	-2.246	-2.255	-2.264	-2.271	-2.279	-2.286	-2.291	-2.298	-2.304	-2.309	-2.311	-2.315	-2.319	-2.321	-2.322	-2.322	-2.324	-2.324	-2.324	-2.324	-2.322	-2.320	-2.318	-2.314	-2.310	-2.306	-2.301	-2.296	-2.291	-2.284	-2.278	-2.269	-2.262	-2.254	-2.245	-2.235	-2.226	-2.215	-2.205	-2.192	-2.181	-2.169	-2.156	-2.142	-2.130	-2.118	-2.102	-2.088	-2.074	-2.058	-2.042	-2.027	-2.013	-1.996	-1.980	-1.964	-1.948	-1.932	-1.915	-1.900	-1.882	-1.866	-1.850	-1.834	-1.819	-1.802	-1.785	-1.771	-1.755	-1.740	-1.725	-1.711	-1.698	-1.682	-1.671	-1.658	-1.645	-1.634	-1.622	-1.611	-1.601	-1.591	-1.582	-1.574	-1.566	-1.558	-1.550	-1.545	-1.538	-1.531	-1.528	-1.522	-1.519	-1.515	-1.512	-1.509	-1.506	-1.504	-1.502	-1.500	-1.499	-1.498	-1.498	-1.496	-1.495	-1.495	-1.494	-1.492	-1.492	-1.491	-1.491	-1.489	-1.488	-1.485	-1.484	-1.481	-1.479	-1.476	-1.474	-1.469	-1.465	-1.461	-1.458	-1.451	-1.448	-1.441	-1.435	-1.429	-1.422	-1.414	-1.408	-1.399	-1.391	-1.382	-1.374	-1.364	-1.355	-1.345	-1.336	-1.326	-1.316	-1.305	-1.295	-1.284	-1.274	-1.264	-1.252	-1.244	-1.232	-1.224	-1.215	-1.205	-1.198	-1.189	-1.180	-1.172	-1.166	-1.158	-1.151	-1.145	-1.140	-1.134	-1.129	-1.125	-1.121	-1.119	-1.115	-1.112	-1.111	-1.110	-1.109	-1.109	-1.109	-1.110	-1.111	-1.112	-1.114	-1.116	-1.119	-1.121	-1.124	-1.128	-1.131	-1.134	-1.139	-1.142	-1.146	-1.150	-1.154	-1.158	-1.161	-1.166	-1.170	-1.174	-1.178	-1.180	-1.182	-1.184	-1.186	-1.189	-1.190	-1.191	-1.192	-1.192	-1.192	-1.191	-1.190	-1.189	-1.186	-1.185	-1.180	-1.176	-1.172	-1.169	-1.162	-1.158	-1.150	-1.144	-1.136	-1.129	-1.119	-1.110	-1.101	-1.090	-1.080	-1.070	-1.059	-1.048	-1.036	-1.024	-1.012	-1.001	-0.989	-0.976	-0.964	-0.951	-0.939	-0.926	-0.914	-0.901	-0.890	-0.878	-0.866	-0.855	-0.846	-0.836	-0.826	-0.818	-0.810	-0.801	-0.795	-0.789	-0.784	-0.780	-0.776	-0.774	-0.772	-0.771	-0.771	-0.774	-0.778	-0.780	-0.785	-0.791	-0.800	-0.808	-0.818	-0.829	-0.841	-0.855	-0.869	-0.885	-0.902	-0.921	-0.940	-0.961	-0.984	-1.006	-1.030	-1.055	-1.081	-1.109	-1.136	-1.165	-1.192	-1.224	-1.254	-1.284	-1.314	-1.346	-1.378	-1.409	-1.440	-1.471	-1.501	-1.532	-1.562	-1.591	-1.620	-1.649	-1.676	-1.702	-1.729	-1.752	-1.776	-1.798	-1.819	-1.838	-1.855	-1.872	-1.888	-1.900	-1.912	-1.922	-1.931	-1.938	-1.942	-1.945	-1.948	-1.946	-1.944	-1.941	-1.935	-1.928	-1.919	-1.909	-1.896	-1.882	-1.869	-1.854	-1.838	-1.819	-1.800	-1.780	-1.759	-1.738	-1.715	-1.692	-1.670	-1.646	-1.622	-1.599	-1.575	-1.551	-1.528	-1.504	-1.481	-1.458	-1.435	-1.412	-1.391	-1.371	-1.352	-1.332	-1.314	-1.298	-1.281	-1.265	-1.251	-1.239	-1.228	-1.216	-1.206	-1.198	-1.190	-1.184	-1.179	-1.175	-1.171	-1.170	-1.169	-1.169	-1.170	-1.172	-1.175	-1.180	-1.185	-1.191	-1.199	-1.206	-1.215	-1.224	-1.235	-1.245	-1.258	-1.269	-1.282	-1.296	-1.310	-1.324	-1.339	-1.354	-1.369	-1.385	-1.400	-1.418	-1.434	-1.451	-1.468	-1.486	-1.504	-1.521	-1.539	-1.556	-1.574	-1.591	-1.609	-1.626	-1.644	-1.661	-1.679	-1.695	-1.711	-1.729	-1.744	-1.759	-1.774	-1.789	-1.802	-1.818	-1.831	-1.844	-1.855	-1.866	-1.876	-1.888	-1.896	-1.905	-1.911	-1.919	-1.924	-1.929	-1.932	-1.936	-1.939	-1.940	-1.940	-1.940	-1.939	-1.936	-1.934	-1.930	-1.925	-1.920	-1.914	-1.905	-1.898	-1.889	-1.879	-1.869	-1.858	-1.846	-1.834	-1.821	-1.809	-1.795	-1.781	-1.768	-1.752	-1.738	-1.722	-1.708	-1.692	-1.678	-1.662	-1.649	-1.635	-1.620	-1.606	-1.592	-1.579	-1.566	-1.554	-1.541	-1.530	-1.519	-1.509	-1.499	-1.489	-1.480	-1.471	-1.462	-1.456	-1.450	-1.444	-1.439	-1.434	-1.429	-1.425	-1.422	-1.420	-1.418	-1.416	-1.415	-1.415	-1.414	-1.414	-1.414	-1.414	-1.415	-1.416	-1.416	-1.419	-1.419	-1.421	-1.422	-1.425	-1.428	-1.429	-1.430	-1.432	-1.434	-1.435	-1.438	-1.439	-1.440	-1.439	-1.440	-1.441	-1.440	-1.440	-1.439	-1.438	-1.436	-1.435	-1.431	-1.430	-1.426	-1.422	-1.419	-1.414	-1.410	-1.405	-1.399	-1.392	-1.385	-1.378	-1.371	-1.362	-1.355	-1.346	-1.338	-1.328	-1.316	-1.306	-1.296	-1.285	-1.274	-1.261	-1.249	-1.238	-1.225	-1.212	-1.199	-1.186	-1.174	-1.160	-1.146	-1.134	-1.121	-1.108	-1.095	-1.081	-1.069	-1.056	-1.044	-1.031	-1.019	-1.008	-0.998	-0.986	-0.976	-0.966	-0.958	-0.949	-0.941	-0.934	-0.928	-0.921	-0.916	-0.911	-0.908	-0.905	-0.904	-0.901	-0.901	-0.902	-0.902	-0.905	-0.908	-0.911	-0.915	-0.921	-0.926	-0.935	-0.941	-0.950	-0.960	-0.969	-0.980	-0.990	-1.000	-1.012	-1.024	-1.036	-1.050	-1.062	-1.075	-1.088	-1.100	-1.114	-1.126	-1.139	-1.151	-1.162	-1.175	-1.186	-1.198	-1.206	-1.215	-1.225	-1.231	-1.238	-1.245	-1.249	-1.252	-1.254	-1.256	-1.255	-1.254	-1.251	-1.248	-1.241	-1.235	-1.226	-1.218	-1.206	-1.194	-1.180	-1.164	-1.148	-1.130	-1.111	-1.091	-1.070	-1.046	-1.022	-0.998	-0.971	-0.944	-0.916	-0.888	-0.859	-0.828	-0.798	-0.766	-0.735	-0.702	-0.670	-0.638	-0.608	-0.575	-0.542	-0.511	-0.480	-0.449	-0.419	-0.389	-0.359	-0.331	-0.305	-0.278	-0.252	-0.229	-0.206	-0.182	-0.162	-0.144	-0.126	-0.109	-0.092	-0.080	-0.068	-0.055	-0.045	-0.038	-0.030	-0.024	-0.020	-0.018	-0.015	-0.015	-0.015	-0.016	-0.020	-0.024	-0.028	-0.032	-0.039	-0.045	-0.052	-0.061	-0.069	-0.079	-0.086	-0.096	-0.105	-0.114	-0.124	-0.132	-0.141	-0.150	-0.158	-0.166	-0.172	-0.180	-0.186	-0.192	-0.198	-0.201	-0.205	-0.208	-0.209	-0.210	-0.210	-0.210	-0.208	-0.206	-0.202	-0.199	-0.194	-0.188	-0.181	-0.174	-0.165	-0.158	-0.146	-0.138	-0.125	-0.115	-0.102	-0.089	-0.076	-0.062	-0.049	-0.035	-0.021	-0.006	0.010	0.024	0.039	0.054	0.069	0.084	0.099	0.114	0.129	0.144	0.158	0.171	0.186	0.200	0.214	0.226	0.240	0.252	0.265	0.276	0.290	0.300	0.311	0.322	0.332	0.342	0.352	0.361	0.370	0.379	0.388	0.395	0.404	0.412	0.420	0.426	0.434	0.441	0.448	0.455	0.461	0.469	0.474	0.480	0.488	0.492	0.499	0.504	0.510	0.516	0.521	0.526	0.532	0.538	0.542	0.549	0.554	0.559	0.564	0.569	0.574	0.578	0.582	0.588	0.592	0.596	0.601	0.605	0.610	0.614	0.618	0.622	0.626	0.631	0.636	0.640	0.645	0.649	0.654	0.659	0.662	0.669	0.674	0.679	0.684	0.690	0.696	0.702	0.709	0.715	0.722	0.730	0.738	0.745	0.752	0.761	0.771	0.780	0.791	0.801	0.811	0.822	0.832	0.845	0.856	0.869	0.881	0.894	0.906	0.920	0.934	0.948	0.961	0.975	0.989	1.002	1.018	1.031	1.045	1.059	1.072	1.086	1.099	1.111	1.125	1.138	1.150	1.162	1.174	1.185	1.195	1.204	1.212	1.221	1.230	1.238	1.244	1.249	1.254	1.258	1.261	1.264	1.265	1.268	1.266	1.266	1.264	1.262	1.259	1.255	1.250	1.244	1.238	1.230	1.222	1.212	1.201	1.191	1.179	1.166	1.151	1.136	1.120	1.105	1.086	1.069	1.050	1.030	1.010	0.988	0.966	0.944	0.919	0.895	0.870	0.845	0.818	0.792	0.764	0.736	0.708	0.678	0.649	0.619	0.588	0.556	0.526	0.494	0.462	0.430	0.399	0.366	0.334	0.302	0.270	0.239	0.206	0.175	0.144	0.112	0.082	0.051	0.022	-0.006	-0.035	-0.062	-0.090	-0.116	-0.142	-0.168	-0.190	-0.214	-0.235	-0.255	-0.275	-0.294	-0.311	-0.326	-0.341	-0.355	-0.368	-0.380	-0.390	-0.399	-0.405	-0.412	-0.418	-0.421	-0.425	-0.426	-0.426	-0.426	-0.425	-0.424	-0.421	-0.418	-0.412	-0.408	-0.402	-0.398	-0.391	-0.384	-0.378	-0.370	-0.364	-0.355	-0.349	-0.341	-0.335	-0.329	-0.324	-0.318	-0.312	-0.308	-0.304	-0.300	-0.298	-0.295	-0.295	-0.292	-0.294	-0.294	-0.296	-0.300	-0.302	-0.308	-0.312	-0.318	-0.325	-0.332	-0.341	-0.350	-0.360	-0.369	-0.379	-0.390	-0.402	-0.412	-0.425	-0.436	-0.449	-0.461	-0.471	-0.484	-0.495	-0.506	-0.515	-0.526	-0.535	-0.544	-0.552	-0.560	-0.566	-0.572	-0.579	-0.582	-0.585	-0.586	-0.588	-0.588	-0.586	-0.584	-0.580	-0.576	-0.571	-0.564	-0.555	-0.546	-0.538	-0.525	-0.515	-0.502	-0.490	-0.476	-0.461	-0.448	-0.431	-0.415	-0.400	-0.382	-0.366	-0.350	-0.334	-0.316	-0.300	-0.284	-0.268	-0.252	-0.236	-0.222	-0.209	-0.195	-0.182	-0.171	-0.160	-0.149	-0.140	-0.132	-0.125	-0.120	-0.115	-0.111	-0.108	-0.106	-0.106	-0.108	-0.109	-0.111	-0.115	-0.119	-0.125	-0.131	-0.139	-0.146	-0.156	-0.165	-0.175	-0.185	-0.196	-0.208	-0.221	-0.232	-0.245	-0.258	-0.270	-0.282	-0.295	-0.306	-0.319	-0.330	-0.341	-0.352	-0.364	-0.374	-0.382	-0.391	-0.400	-0.408	-0.412	-0.419	-0.425	-0.430	-0.432	-0.436	-0.439	-0.440	-0.441	-0.442	-0.441	-0.441	-0.439	-0.436	-0.434	-0.430	-0.426	-0.422	-0.416	-0.412	-0.406	-0.401	-0.395	-0.389	-0.382	-0.376	-0.370	-0.364	-0.356	-0.350	-0.344	-0.338	-0.331	-0.325	-0.320	-0.312	-0.308	-0.302	-0.298	-0.292	-0.288	-0.284	-0.279	-0.274	-0.270	-0.265	-0.262	-0.259	-0.255	-0.251	-0.248	-0.244	-0.241	-0.238	-0.234	-0.229	-0.226	-0.221	-0.218	-0.211	-0.206	-0.200	-0.194	-0.186	-0.179	-0.171	-0.164	-0.154	-0.144	-0.134	-0.124	-0.111	-0.100	-0.088	-0.074	-0.060	-0.045	-0.031	-0.015	0.001	0.018	0.034	0.052	0.069	0.086	0.106	0.125	0.144	0.162	0.181	0.201	0.219	0.238	0.256	0.274	0.291	0.309	0.326	0.344	0.359	0.375	0.390	0.404	0.418	0.430	0.442	0.454	0.464	0.475	0.482	0.491	0.500	0.506	0.511	0.518	0.521	0.526	0.530	0.531	0.534	0.536	0.538	0.539	0.540	0.540	0.540	0.541	0.541	0.542	0.542	0.544	0.545	0.546	0.549	0.551	0.555	0.559	0.564	0.568	0.574	0.581	0.589	0.596	0.606	0.615	0.628	0.640	0.652	0.666	0.681	0.696	0.714	0.730	0.748	0.768	0.786	0.806	0.828	0.848	0.869	0.890	0.912	0.932	0.955	0.978	0.999	1.020	1.040	1.061	1.081	1.100	1.119	1.136	1.152	1.168	1.181	1.195	1.206	1.218	1.225	1.232	1.240	1.244	1.246	1.248	1.246	1.245	1.240	1.235	1.228	1.219	1.208	1.195	1.181	1.164	1.146	1.128	1.106	1.084	1.060	1.035	1.008	0.980	0.950	0.919	0.889	0.856	0.822	0.788	0.752	0.719	0.681	0.645	0.609	0.571	0.534	0.498	0.460	0.424	0.385	0.349	0.312	0.276	0.241	0.206	0.171	0.138	0.104	0.071	0.039	0.008	-0.022	-0.051	-0.080	-0.108	-0.135	-0.160	-0.182	-0.208	-0.229	-0.250	-0.269	-0.288	-0.305	-0.321	-0.338	-0.350	-0.364	-0.375	-0.386	-0.395	-0.404	-0.411	-0.418	-0.421	-0.425	-0.428	-0.430	-0.430	-0.431	-0.429	-0.426	-0.424	-0.419	-0.414	-0.409	-0.402	-0.394	-0.388	-0.378	-0.368	-0.358	-0.346	-0.336	-0.324	-0.311	-0.299	-0.286	-0.272	-0.259	-0.245	-0.230	-0.215	-0.201	-0.188	-0.172	-0.158	-0.142	-0.129	-0.114	-0.099	-0.085	-0.071	-0.058	-0.044	-0.031	-0.019	-0.008	0.004	0.016	0.026	0.036	0.046	0.055	0.064	0.071	0.079	0.085	0.091	0.098	0.102	0.106	0.111	0.115	0.119	0.121	0.124	0.126	0.128	0.130	0.131	0.132	0.134	0.135	0.135	0.136	0.136	0.138	0.138	0.139	0.139	0.140	0.142	0.142	0.145	0.146	0.149	0.151	0.155	0.159	0.162	0.168	0.171	0.176	0.182	0.189	0.195	0.202	0.209	0.216	0.225	0.234	0.242	0.251	0.260	0.269	0.279	0.289	0.299	0.309	0.319	0.329	0.339	0.348	0.359	0.368	0.378	0.386	0.395	0.404	0.411	0.420	0.428	0.436	0.442	0.449	0.455	0.460	0.466	0.470	0.475	0.478	0.482	0.485	0.488	0.489	0.491	0.492	0.494	0.494	0.495	0.495	0.495	0.494	0.492	0.492	0.491	0.490	0.489	0.488	0.486	0.485	0.484	0.482	0.481	0.479	0.478	0.476	0.475	0.475	0.474	0.472	0.472	0.471	0.471	0.472	0.471	0.472	0.472	0.472	0.474	100.000	5.000	2.000	1.000	5.000	0.000	0.000	0.000	0.000	0.000	0.000	0.000	0.000	0.000	0.000	0.000	0.000	0.000	-0.189	-0.194	-0.196	-0.201	-0.205	-0.211	-0.218	-0.224	-0.231	-0.240	-0.248	-0.258	-0.268	-0.279	-0.290	-0.301	-0.315	-0.326	-0.340	-0.355	-0.369	-0.384	-0.400	-0.416	-0.434	-0.450	-0.469	-0.488	-0.506	-0.525	-0.545	-0.565	-0.585	-0.606	-0.626	-0.649	-0.670	-0.692	-0.714	-0.738	-0.760	-0.784	-0.808	-0.831	-0.855	-0.880	-0.906	-0.930	-0.956	-0.981	-1.008	-1.034	-1.060	-1.086	-1.114	-1.140	-1.168	-1.195	-1.222	-1.251	-1.279	-1.308	-1.335	-1.364	-1.392	-1.421	-1.451	-1.480	-1.509	-1.538	-1.568	-1.596	-1.625	-1.655	-1.684	-1.714	-1.742	-1.772	-1.800	-1.830	-1.858	-1.886	-1.914	-1.941	-1.969	-1.996	-2.021	-2.049	-2.075	-2.100	-2.124	-2.149	-2.174	-2.196	-2.219	-2.242	-2.262	-2.285	-2.305	-2.325	-2.345	-2.364	-2.381	-2.399	-2.415	-2.431	-2.446	-2.461	-2.475	-2.488	-2.501	-2.512	-2.522	-2.534	-2.542	-2.552	-2.561	-2.569	-2.576	-2.584	-2.589	-2.595	-2.600	-2.605	-2.610	-2.614	-2.618	-2.620	-2.622	-2.625	-2.628	-2.629	-2.631	-2.632	-2.632	-2.632	-2.634	-2.634	-2.634	-2.634	-2.632	-2.631	-2.631	-2.631	-2.630	-2.629	-2.628	-2.626	-2.625	-2.624	-2.621	-2.620	-2.619	-2.615	-2.614	-2.612	-2.609	-2.608	-2.605	-2.604	-2.601	-2.599	-2.598	-2.596	-2.594	-2.591	-2.590	-2.589	-2.586	-2.585	-2.584	-2.582	-2.581	-2.581	-2.580	-2.580	-2.580	-2.580	-2.580	-2.581	-2.581	-2.582	-2.584	-2.586	-2.589	-2.592	-2.595	-2.598	-2.602	-2.606	-2.611	-2.615	-2.621	-2.626	-2.632	-2.638	-2.645	-2.651	-2.659	-2.665	-2.672	-2.680	-2.689	-2.696	-2.705	-2.711	-2.720	-2.729	-2.736	-2.745	-2.752	-2.760	-2.768	-2.775	-2.782	-2.789	-2.796	-2.801	-2.806	-2.814	-2.819	-2.822	-2.826	-2.830	-2.832	-2.835	-2.838	-2.838	-2.839	-2.839	-2.838	-2.838	-2.836	-2.834	-2.831	-2.828	-2.824	-2.820	-2.815	-2.810	-2.804	-2.798	-2.792	-2.786	-2.779	-2.772	-2.766	-2.759	-2.752	-2.745	-2.738	-2.732	-2.725	-2.719	-2.712	-2.708	-2.704	-2.699	-2.695	-2.691	-2.689	-2.686	-2.686	-2.685	-2.685	-2.688	-2.689	-2.691	-2.696	-2.700	-2.706	-2.712	-2.720	-2.729	-2.739	-2.748	-2.760	-2.771	-2.784	-2.799	-2.812	-2.828	-2.842	-2.860	-2.876	-2.892	-2.910	-2.929	-2.946	-2.962	-2.981	-2.999	-3.016	-3.034	-3.050	-3.066	-3.082	-3.098	-3.112	-3.126	-3.139	-3.151	-3.162	-3.172	-3.181	-3.189	-3.196	-3.202	-3.208	-3.210	-3.211	-3.211	-3.210	-3.208	-3.204	-3.199	-3.192	-3.185	-3.175	-3.165	-3.154	-3.141	-3.129	-3.114	-3.099	-3.082	-3.064	-3.046	-3.028	-3.009	-2.989	-2.969	-2.949	-2.929	-2.908	-2.888	-2.868	-2.845	-2.825	-2.805	-2.788	-2.768	-2.750	-2.732	-2.718	-2.700	-2.686	-2.672	-2.660	-2.648	-2.639	-2.630	-2.622	-2.616	-2.611	-2.606	-2.605	-2.604	-2.604	-2.606	-2.609	-2.614	-2.618	-2.625	-2.632	-2.642	-2.651	-2.662	-2.675	-2.688	-2.701	-2.716	-2.731	-2.748	-2.764	-2.782	-2.799	-2.816	-2.835	-2.852	-2.872	-2.890	-2.909	-2.928	-2.945	-2.962	-2.981	-2.998	-3.014	-3.030	-3.046	-3.061	-3.074	-3.088	-3.100	-3.112	-3.122	-3.132	-3.141	-3.150	-3.156	-3.162	-3.168	-3.171	-3.174	-3.176	-3.176	-3.178	-3.176	-3.174	-3.171	-3.168	-3.162	-3.158	-3.151	-3.144	-3.135	-3.128	-3.118	-3.106	-3.096	-3.085	-3.072	-3.059	-3.046	-3.032	-3.018	-3.004	-2.990	-2.975	-2.959	-2.944	-2.929	-2.912	-2.898	-2.882	-2.866	-2.851	-2.835	-2.821	-2.805	-2.791	-2.778	-2.762	-2.749	-2.736	-2.722	-2.711	-2.698	-2.688	-2.675	-2.665	-2.655	-2.645	-2.636	-2.629	-2.622	-2.614	-2.609	-2.602	-2.598	-2.594	-2.590	-2.586	-2.584	-2.582	-2.581	-2.580	-2.580	-2.581	-2.581	-2.582	-2.584	-2.588	-2.590	-2.592	-2.598	-2.601	-2.605	-2.611	-2.616	-2.622	-2.629	-2.635	-2.641	-2.649	-2.656	-2.664	-2.671	-2.680	-2.688	-2.696	-2.704	-2.711	-2.720	-2.729	-2.738	-2.746	-2.755	-2.764	-2.772	-2.781	-2.790	-2.799	-2.808	-2.816	-2.826	-2.835	-2.842	-2.852	-2.861	-2.869	-2.879	-2.888	-2.895	-2.905	-2.912	-2.920	-2.929	-2.936	-2.944	-2.951	-2.959	-2.966	-2.974	-2.980	-2.986	-2.994	-2.999	-3.006	-3.012	-3.018	-3.024	-3.029	-3.035	-3.039	-3.045	-3.049	-3.052	-3.058	-3.061	-3.065	-3.068	-3.071	-3.074	-3.076	-3.079	-3.080	-3.082	-3.082	-3.085	-3.085	-3.086	-3.086	-3.086	-3.085	-3.084	-3.082	-3.081	-3.080	-3.079	-3.076	-3.074	-3.071	-3.068	-3.064	-3.060	-3.056	-3.051	-3.048	-3.044	-3.038	-3.032	-3.026	-3.021	-3.016	-3.010	-3.004	-2.996	-2.990	-2.982	-2.974	-2.966	-2.959	-2.951	-2.944	-2.935	-2.926	-2.918	-2.909	-2.901	-2.892	-2.882	-2.874	-2.865	-2.855	-2.845	-2.836	-2.825	-2.816	-2.806	-2.796	-2.786	-2.776	-2.765	-2.755	-2.746	-2.735	-2.724	-2.712	-2.702	-2.691	-2.681	-2.669	-2.659	-2.646	-2.635	-2.624	-2.612	-2.600	-2.589	-2.576	-2.564	-2.551	-2.539	-2.526	-2.514	-2.501	-2.489	-2.475	-2.462	-2.449	-2.436	-2.422	-2.409	-2.395	-2.384	-2.370	-2.356	-2.344	-2.331	-2.319	-2.305	-2.292	-2.281	-2.269	-2.258	-2.245	-2.234	-2.222	-2.211	-2.201	-2.191	-2.181	-2.172	-2.164	-2.155	-2.148	-2.141	-2.135	-2.130	-2.124	-2.120	-2.116	-2.112	-2.110	-2.109	-2.108	-2.106	-2.108	-2.108	-2.109	-2.109	-2.111	-2.115	-2.119	-2.122	-2.126	-2.131	-2.136	-2.141	-2.148	-2.154	-2.161	-2.168	-2.174	-2.181	-2.189	-2.195	-2.202	-2.211	-2.218	-2.224	-2.230	-2.236	-2.242	-2.248	-2.252	-2.258	-2.261	-2.264	-2.268	-2.269	-2.270	-2.271	-2.269	-2.269	-2.265	-2.262	-2.258	-2.252	-2.245	-2.238	-2.230	-2.220	-2.209	-2.196	-2.184	-2.169	-2.154	-2.138	-2.119	-2.100	-2.080	-2.059	-2.038	-2.014	-1.990	-1.966	-1.940	-1.912	-1.886	-1.859	-1.829	-1.800	-1.770	-1.740	-1.709	-1.678	-1.648	-1.616	-1.585	-1.552	-1.522	-1.490	-1.460	-1.429	-1.399	-1.370	-1.341	-1.311	-1.284	-1.256	-1.230	-1.205	-1.181	-1.159	-1.136	-1.115	-1.096	-1.078	-1.061	-1.046	-1.031	-1.019	-1.008	-0.999	-0.991	-0.985	-0.980	-0.978	-0.976	-0.976	-0.979	-0.982	-0.989	-0.995	-1.002	-1.012	-1.024	-1.038	-1.051	-1.068	-1.085	-1.102	-1.122	-1.144	-1.165	-1.189	-1.211	-1.236	-1.262	-1.289	-1.316	-1.344	-1.372	-1.401	-1.430	-1.458	-1.488	-1.516	-1.546	-1.575	-1.604	-1.632	-1.661	-1.689	-1.716	-1.742	-1.769	-1.794	-1.818	-1.840	-1.864	-1.884	-1.904	-1.922	-1.940	-1.955	-1.971	-1.982	-1.996	-2.006	-2.014	-2.021	-2.027	-2.031	-2.034	-2.035	-2.035	-2.033	-2.029	-2.025	-2.018	-2.010	-2.001	-1.990	-1.980	-1.968	-1.951	-1.938	-1.921	-1.904	-1.885	-1.868	-1.848	-1.828	-1.806	-1.786	-1.765	-1.742	-1.722	-1.700	-1.679	-1.658	-1.636	-1.614	-1.594	-1.572	-1.554	-1.534	-1.515	-1.498	-1.479	-1.462	-1.448	-1.432	-1.418	-1.404	-1.392	-1.381	-1.371	-1.362	-1.354	-1.349	-1.342	-1.338	-1.334	-1.332	-1.330	-1.330	-1.331	-1.331	-1.334	-1.338	-1.342	-1.348	-1.354	-1.359	-1.368	-1.374	-1.384	-1.392	-1.404	-1.412	-1.424	-1.435	-1.446	-1.459	-1.471	-1.484	-1.496	-1.509	-1.521	-1.534	-1.546	-1.559	-1.571	-1.585	-1.598	-1.610	-1.622	-1.634	-1.646	-1.659	-1.669	-1.681	-1.691	-1.701	-1.712	-1.724	-1.732	-1.741	-1.751	-1.760	-1.769	-1.776	-1.784	-1.791	-1.799	-1.804	-1.811	-1.816	-1.821	-1.826	-1.830	-1.834	-1.836	-1.839	-1.840	-1.842	-1.842	-1.842	-1.842	-1.841	-1.839	-1.836	-1.832	-1.829	-1.824	-1.819	-1.814	-1.806	-1.799	-1.791	-1.781	-1.772	-1.762	-1.751	-1.740	-1.729	-1.715	-1.702	-1.689	-1.675	-1.659	-1.644	-1.629	-1.612	-1.595	-1.578	-1.560	-1.542	-1.522	-1.504	-1.485	-1.466	-1.448	-1.428	-1.409	-1.389	-1.370	-1.350	-1.331	-1.312	-1.294	-1.275	-1.256	-1.238	-1.220	-1.202	-1.185	-1.168	-1.150	-1.134	-1.118	-1.100	-1.085	-1.070	-1.055	-1.039	-1.025	-1.011	-0.998	-0.985	-0.971	-0.959	-0.945	-0.934	-0.920	-0.909	-0.896	-0.885	-0.872	-0.861	-0.850	-0.836	-0.825	-0.814	-0.802	-0.790	-0.779	-0.766	-0.754	-0.742	-0.730	-0.718	-0.705	-0.691	-0.680	-0.666	-0.652	-0.639	-0.625	-0.610	-0.596	-0.581	-0.566	-0.550	-0.535	-0.520	-0.505	-0.489	-0.472	-0.455	-0.439	-0.422	-0.405	-0.389	-0.371	-0.355	-0.338	-0.321	-0.304	-0.288	-0.270	-0.254	-0.236	-0.220	-0.205	-0.189	-0.172	-0.158	-0.142	-0.128	-0.112	-0.099	-0.084	-0.071	-0.059	-0.045	-0.032	-0.021	-0.011	0.000	0.009	0.020	0.029	0.036	0.044	0.049	0.055	0.061	0.065	0.070	0.072	0.075	0.076	0.078	0.078	0.078	0.076	0.072	0.070	0.066	0.062	0.058	0.051	0.045	0.039	0.029	0.020	0.011	0.001	-0.009	-0.020	-0.032	-0.045	-0.058	-0.071	-0.085	-0.100	-0.115	-0.131	-0.146	-0.164	-0.179	-0.196	-0.214	-0.230	-0.248	-0.265	-0.281	-0.299	-0.316	-0.332	-0.348	-0.364	-0.380	-0.396	-0.411	-0.426	-0.440	-0.454	-0.468	-0.480	-0.491	-0.502	-0.512	-0.522	-0.531	-0.539	-0.545	-0.550	-0.555	-0.559	-0.561	-0.562	-0.562	-0.562	-0.560	-0.556	-0.552	-0.548	-0.540	-0.534	-0.525	-0.516	-0.506	-0.496	-0.484	-0.471	-0.459	-0.445	-0.430	-0.415	-0.399	-0.382	-0.366	-0.349	-0.332	-0.314	-0.298	-0.279	-0.261	-0.244	-0.226	-0.210	-0.192	-0.176	-0.160	-0.145	-0.129	-0.115	-0.101	-0.089	-0.076	-0.065	-0.054	-0.044	-0.036	-0.029	-0.022	-0.015	-0.010	-0.006	-0.002	0.000	0.001	0.001	0.001	0.000	-0.001	-0.005	-0.009	-0.012	-0.018	-0.022	-0.029	-0.035	-0.042	-0.049	-0.056	-0.064	-0.071	-0.079	-0.088	-0.094	-0.101	-0.109	-0.115	-0.121	-0.128	-0.134	-0.139	-0.144	-0.148	-0.150	-0.152	-0.155	-0.156	-0.156	-0.156	-0.155	-0.152	-0.150	-0.148	-0.142	-0.138	-0.132	-0.125	-0.119	-0.111	-0.102	-0.092	-0.082	-0.072	-0.061	-0.050	-0.036	-0.024	-0.010	0.002	0.018	0.031	0.045	0.060	0.075	0.091	0.105	0.121	0.135	0.150	0.166	0.180	0.196	0.211	0.224	0.239	0.254	0.268	0.281	0.295	0.309	0.321	0.334	0.346	0.359	0.371	0.384	0.395	0.408	0.419	0.430	0.441	0.452	0.462	0.474	0.482	0.492	0.502	0.511	0.521	0.531	0.541	0.549	0.559	0.568	0.578	0.585	0.594	0.602	0.611	0.621	0.630	0.638	0.646	0.655	0.662	0.670	0.679	0.686	0.694	0.701	0.708	0.715	0.721	0.728	0.734	0.740	0.746	0.751	0.758	0.762	0.768	0.772	0.778	0.782	0.788	0.791	0.795	0.800	0.804	0.808	0.812	0.816	0.819	0.824	0.828	0.831	0.835	0.840	0.844	0.848	0.852	0.858	0.861	0.866	0.872	0.879	0.884	0.890	0.895	0.902	0.909	0.915	0.922	0.930	0.938	0.945	0.954	0.961	0.970	0.980	0.988	0.996	1.006	1.015	1.024	1.032	1.042	1.051	1.060	1.069	1.078	1.085	1.094	1.100	1.108	1.115	1.120	1.126	1.131	1.135	1.139	1.141	1.145	1.145	1.146	1.146	1.146	1.144	1.141	1.138	1.132	1.128	1.121	1.114	1.108	1.098	1.088	1.078	1.066	1.054	1.041	1.028	1.012	0.998	0.982	0.966	0.949	0.932	0.915	0.896	0.879	0.859	0.839	0.820	0.800	0.779	0.758	0.738	0.716	0.695	0.674	0.652	0.631	0.610	0.588	0.566	0.545	0.524	0.502	0.480	0.460	0.438	0.416	0.395	0.374	0.352	0.332	0.311	0.291	0.270	0.250	0.230	0.210	0.189	0.170	0.151	0.132	0.112	0.094	0.075	0.058	0.039	0.022	0.004	-0.012	-0.029	-0.045	-0.061	-0.076	-0.092	-0.106	-0.120	-0.135	-0.146	-0.160	-0.172	-0.182	-0.194	-0.205	-0.215	-0.222	-0.231	-0.238	-0.245	-0.251	-0.255	-0.260	-0.264	-0.266	-0.269	-0.270	-0.271	-0.270	-0.270	-0.269	-0.266	-0.262	-0.259	-0.255	-0.250	-0.245	-0.238	-0.231	-0.225	-0.219	-0.211	-0.204	-0.196	-0.188	-0.180	-0.171	-0.162	-0.155	-0.145	-0.138	-0.129	-0.121	-0.112	-0.106	-0.099	-0.092	-0.086	-0.080	-0.074	-0.070	-0.065	-0.059	-0.055	-0.052	-0.049	-0.045	-0.042	-0.041	-0.040	-0.039	-0.038	-0.039	-0.039	-0.039	-0.039	-0.040	-0.041	-0.044	-0.045	-0.046	-0.049	-0.049	-0.051	-0.052	-0.054	-0.054	-0.055	-0.055	-0.056	-0.055	-0.054	-0.054	-0.051	-0.049	-0.046	-0.042	-0.040	-0.035	-0.030	-0.024	-0.016	-0.010	-0.001	0.009	0.018	0.029	0.040	0.052	0.065	0.079	0.092	0.108	0.124	0.140	0.156	0.174	0.190	0.208	0.226	0.245	0.264	0.282	0.301	0.320	0.339	0.356	0.375	0.394	0.411	0.429	0.445	0.462	0.479	0.494	0.507	0.522	0.535	0.548	0.559	0.570	0.580	0.588	0.594	0.601	0.606	0.611	0.615	0.618	0.619	0.619	0.618	0.618	0.614	0.611	0.608	0.602	0.596	0.590	0.584	0.576	0.568	0.559	0.550	0.540	0.530	0.521	0.511	0.500	0.491	0.480	0.471	0.462	0.452	0.444	0.435	0.428	0.420	0.414	0.406	0.401	0.396	0.392	0.389	0.386	0.385	0.384	0.384	0.384	0.386	0.389	0.391	0.394	0.398	0.404	0.408	0.415	0.421	0.428	0.436	0.444	0.451	0.460	0.469	0.476	0.485	0.494	0.504	0.512	0.520	0.529	0.535	0.544	0.550	0.558	0.564	0.569	0.574	0.578	0.580	0.582	0.585	0.586	0.588	0.588	0.586	0.585	0.582	0.580	0.576	0.571	0.566	0.561	0.555	0.549	0.541	0.534	0.528	0.519	0.510	0.502	0.494	0.486	0.479	0.471	0.465	0.456	0.449	0.444	0.438	0.432	0.428	0.424	0.419	0.416	0.415	0.414	0.414	0.414	0.415	0.418	0.421	0.425	0.429	0.435	0.442	0.449	0.458	0.466	0.478	0.488	0.499	0.511	0.524	0.536	0.550	0.564	0.578	0.591	0.606	0.621	0.635	0.649	0.662	0.678	0.691	0.704	0.718	0.731	0.744	0.755	0.766	0.779	0.789	0.799	0.808	0.818	0.826	0.832	0.840	0.848	0.852	0.859	0.864	0.868	0.874	0.878	0.880	0.884	0.886	0.890	0.892	0.895	0.899	0.901	0.904	0.908	0.910	0.915	0.918	0.924	0.928	0.934	0.939	0.945	0.952	0.960	0.968	0.978	0.986	0.996	1.008	1.019	1.031	1.044	1.056	1.071	1.085	1.099	1.114	1.130	1.145	1.161	1.178	1.192	1.209	1.225	1.241	1.258	1.272	1.288	1.301	1.314	1.326	1.339	1.350	1.360	1.369	1.378	1.384	1.389	1.392	1.396	1.396	1.396	1.395	1.391	1.386	1.381	1.374	1.364	1.354	1.340	1.326	1.311	1.294	1.275	1.256	1.234	1.211	1.188	1.161	1.135	1.109	1.080	1.050	1.020	0.988	0.956	0.924	0.890	0.856	0.821	0.788	0.752	0.719	0.682	0.649	0.614	0.580	0.546	0.511	0.478	0.446	0.412	0.381	0.350	0.319	0.290	0.260	0.231	0.204	0.176	0.150	0.125	0.099	0.075	0.052	0.030	0.009	-0.011	-0.031	-0.050	-0.068	-0.085	-0.101	-0.115	-0.130	-0.144	-0.158	-0.170	-0.180	-0.191	-0.201	-0.210	-0.219	-0.226	-0.235	-0.241	-0.248	-0.252	-0.259	-0.264	-0.268	-0.271	-0.274	-0.276	-0.279	-0.280	-0.282	-0.282	-0.284	-0.282	-0.282	-0.281	-0.281	-0.280	-0.278	-0.275	-0.274	-0.271	-0.269	-0.266	-0.261	-0.259	-0.255	-0.250	-0.246	-0.244	-0.239	-0.234	-0.230	-0.225	-0.220	-0.216	-0.211	-0.206	-0.201	-0.198	-0.191	-0.188	-0.182	-0.179	-0.174	-0.170	-0.166	-0.161	-0.158	-0.154	-0.150	-0.148	-0.142	-0.140	-0.136	-0.134	-0.131	-0.128	-0.124	-0.121	-0.119	-0.116	-0.114	-0.109	-0.108	-0.104	-0.100	-0.098	-0.094	-0.090	-0.086	-0.082	-0.079	-0.075	-0.071	-0.065	-0.061	-0.056	-0.050	-0.046	-0.040	-0.034	-0.028	-0.021	-0.014	-0.006	0.001	0.009	0.018	0.025	0.034	0.042	0.050	0.060	0.068	0.078	0.085	0.094	0.102	0.111	0.119	0.128	0.135	0.144	0.150	0.156	0.164	0.169	0.175	0.180	0.184	0.188	0.190	0.194	0.195	0.198	0.198	0.199	0.199	0.198	0.195	0.192	0.190	0.188	0.182	0.179	0.174	0.169	0.162	0.158	0.152	0.145	0.139	0.131	0.125	0.118	0.111	0.104	0.098	0.091	0.085	0.079	0.074	0.069	0.062	0.059	0.055	0.052	0.050	0.049	0.048	0.046	0.046	0.048	0.049	0.052	0.055	0.059	0.065	0.070	0.076	0.085	0.094	0.102	0.112	0.125	0.136	0.149	0.161	0.175	0.190	0.206	0.221	0.238	0.254	0.271	0.289	0.306	0.325	0.344	0.364	0.382	0.402	0.422	0.442	0.464	0.485	0.506	0.528	0.549	0.570	0.591	0.614	0.636	0.658	0.680	0.701	0.722	0.745	0.768	0.790	0.811	0.834	0.856	0.880	0.901	0.925	0.948	0.971	0.994	1.018	1.040	1.064	1.088	1.111	1.134	1.159	1.182	1.206	1.230	1.254	1.279	1.302	1.326	1.350	1.374	1.396	1.419	1.442	1.465	1.488	1.510	1.531	1.552	1.574	1.594	1.614	1.634	1.654	1.672	1.690	1.708	1.724	1.739	1.754	1.769	1.781	1.796	1.808	1.820	1.831	1.841	1.850	1.860	1.869	1.876	1.884	1.891	1.898	1.904	1.909	1.912	1.916	1.920	1.924	1.926	1.930	1.932	1.935	1.936	1.939	1.940	1.942	1.942	1.945	1.948	1.949	1.950	1.952	1.955	1.956	1.959	1.961	1.964	1.965	1.968	1.971	1.972	1.976	1.980	1.982	1.986	1.989	1.994	1.998	2.000	2.004	2.007	2.011	2.014	2.018	2.020	2.022	2.025	2.027	2.029	2.031	2.033	2.034	2.035	2.035	2.035	2.035	2.035	2.034	2.033	2.033	2.031	2.029	2.026	2.024	2.021	2.019	2.015	2.011	2.007	2.005	2.000	1.996	1.991	1.988	1.984	1.978	1.974	1.969	1.964	1.959	1.955	1.950	1.945	1.941	1.938	1.932	1.929	1.924	1.921	1.918	1.914	1.910	1.906	1.905	1.901	1.899	1.896	1.894	1.891	1.889	1.886	1.882	1.880	1.878	1.875	1.872	1.870	1.868	1.864	1.860	1.858	1.855	1.851	1.846	1.842	1.836	1.832	1.828	1.821	1.815	1.810	1.802	1.795	1.789	1.780	1.772	1.765	1.758	1.749	1.740	1.731	1.722	1.712	1.704	1.695	1.686	1.678	1.669	1.659	1.650	1.641	1.632	1.625	1.616	1.609	1.601	1.595	1.589	1.582	1.578	1.571	1.568	1.564	1.561	1.559	1.558	1.556	1.555	1.556	1.558	1.559	1.560	1.564	1.569	1.572	1.578	1.585	1.591	1.599	1.606	1.615	1.624	1.634	1.645	1.656	1.666	1.680	1.691	1.704	1.719	1.731	1.745	1.760	1.776	1.791	1.806	1.822	1.839	1.856	1.872	1.890	1.909	1.925	1.944	1.962	1.981	2.000	2.020	2.038	2.058	2.076	2.098	2.116	2.138	2.158	2.178	2.199	2.219	2.240	2.261	2.282	2.305	2.326	2.349	2.372	2.395	2.419	2.442	2.465	2.490	2.514	2.538	2.562	2.588	2.611	2.638	2.662	2.689	2.715	2.741	2.766	2.792	2.819	2.845	2.870	2.898	2.924	2.950	2.975	3.001	3.028	3.054	3.080	3.105	3.131	3.156	3.181	3.205	3.229	3.251	3.275	3.298	3.318	3.339	3.358	3.378	3.396	3.414	3.430	3.445	3.461	3.475	3.486	3.498	3.508	3.516	3.525	3.530	3.535	3.539	3.541	3.540	3.540	3.538	3.532	3.528	3.520	3.511	3.501	3.489	3.475	3.459	3.441	3.424	3.402	3.382	3.358	3.334	3.308	3.280	3.252	3.221	3.190	3.158	3.122	3.088	3.051	3.012	2.975	2.934	2.894	2.851	2.809	2.765	2.720	2.675	2.629	2.581	2.534	2.485	2.438	2.389	2.339	2.288	2.236	2.185	2.134	2.081	2.029	1.976	1.922	1.869	1.816	1.761	1.708	1.654	1.598	1.542	1.488	1.432	1.376	1.320	1.264	1.208	1.150	1.094	1.036	0.979	0.921	0.865	0.808	0.750	0.694	0.638	0.581	0.525	0.469	0.415	0.360	0.306	0.252	0.200	0.148	0.096	0.045	-0.005	-0.055	-0.102	-0.149	-0.195	-0.240	-0.284	-0.325	-0.366	-0.405	-0.442	-0.479	-0.512	-0.546	-0.578	-0.606	-0.634	-0.659	-0.684	-0.704	-0.725	-0.742	-0.759	-0.772	-0.786	-0.796	-0.805	-0.812	-0.818	-0.821	-0.824	-0.822	-0.822	-0.820	-0.815	-0.809	-0.801	-0.792	-0.784	-0.774	-0.760	-0.748	-0.734	-0.719	-0.702	-0.685	-0.668	-0.650	-0.631	-0.612	-0.592	-0.572	-0.550	-0.530	-0.509	-0.486	-0.465	-0.442	-0.419	-0.396	-0.374	-0.350	-0.326	-0.302	-0.278	-0.254	-0.230	-0.205	-0.179	-0.154	-0.128	-0.101	-0.074	-0.046	-0.019	0.010	0.039	0.070	0.100	0.131	0.164	0.195	0.229	0.262	0.298	0.332	0.370	0.408	0.445	0.484	0.525	0.565	0.606	0.649	0.691	0.735	0.780	0.825	0.870	0.916	0.962	1.009	1.055	1.104	1.151	1.198	1.245	1.291	1.339	1.385	1.430	1.476	1.521	1.565	1.608	1.650	1.692	1.731	1.771	1.809	1.846	1.881	1.915	1.948	1.979	2.009	2.036	2.062	2.088	2.111	2.132	2.151	2.170	2.185	2.200	2.212	2.222	2.232	2.239	2.245	2.250	2.252	2.255	2.255	2.254	2.251	2.248	2.244	2.239	2.231	2.224	2.215	2.206	2.196	2.185	2.175	2.164	2.151	2.139	2.126	2.114	2.101	2.088	2.075	2.061	2.049	2.036	2.024	2.013	2.000	1.988	1.976	1.965	1.954	1.944	1.934	1.924	1.915	1.906	1.898	1.890	1.882	1.875	1.868	1.861	1.856	1.850	1.846	1.840	1.838	1.832	1.830	1.828	1.824	1.822	1.821	1.820	1.820	1.820	1.820	1.820	1.822	1.825	1.826	1.830	1.832	1.838	1.842	1.849	1.855	1.861	1.869	1.876	1.885	1.894	1.905	1.915	1.929	1.940	1.954	1.968	1.984	1.999	2.018	2.035	2.054	2.072	2.092	2.114	2.136	2.159	2.180	2.205	2.229	2.254	2.279	2.305	2.331	2.356	2.382	2.410	2.438	2.464	2.491	2.518	2.545	2.572	2.599	2.625	2.651	2.676	2.700	2.725	2.749	2.771	2.795	2.815	2.838	2.856	2.876	2.894	2.911	2.928	2.942	2.956	2.969	2.981	2.992	3.001	3.010	3.016	3.022	3.028	3.031	3.035	3.036	3.036	3.038	3.036	3.034	3.031	3.028	3.022	3.018	3.011	3.005	2.998	2.988	2.980	2.970	2.960	2.950	2.939	2.928	2.915	2.904	2.891	2.878	2.864	2.849	2.836	2.820	2.806	2.791	2.775	2.760	2.744	2.729	2.711	2.695	2.678	2.660	2.642	2.624	2.605	2.586	2.566	2.546	2.526	2.504	2.482	2.460	2.439	2.415	2.390	2.365	2.341	2.314	2.289	2.260	2.231	2.202	2.174	2.144	2.112	2.080	2.049	2.015	1.982	1.948	1.914	1.879	1.842	1.806	1.770	1.734	1.696	1.659	1.621	1.584	1.546	1.509	1.472	1.434	1.398	1.361	1.326	1.290	1.255	1.221	1.189	1.156	1.125	1.094	1.064	1.035	1.008	0.980	0.954	0.930	0.908	0.884	0.865	0.845	0.828	0.810	0.795	0.781	0.769	0.758	0.748	0.738	0.730	0.724	0.719	0.715	0.711	0.710	0.709	0.708	0.709	0.710	0.712	0.715	0.718	0.722	0.726	0.730	0.735	0.740	0.745	0.751	0.755	0.761	0.766	0.772	0.776	0.781	0.786	0.790	0.794	0.798	0.802	0.805	0.808	0.811	0.814	0.816	0.816	0.819	0.820	0.821	0.822	0.822	0.824	0.825	0.825	0.826	0.826	0.826	0.828	0.829	0.830	0.831	0.834	0.836	0.839	0.842	0.846	0.852	0.859	0.864	0.872	0.880	0.889	0.899	0.908	0.920	0.931	0.944	0.958	0.971	0.988	1.004	1.021	1.038	1.056	1.075	1.095	1.116	1.136	1.158	1.180	1.202	1.225	1.249	1.271	1.294	1.318	1.341	1.364	1.386	1.409	1.431	1.452	1.474	1.494	1.514	1.532	1.550	1.568	1.585	1.600	1.614	1.626	1.640	1.650	1.659	1.668	1.675	1.680	1.685	1.688	1.690	1.690	1.690	1.688	1.684	1.679	1.672	1.665	1.656	1.646	1.635	1.624	1.609	1.595	1.579	1.561	1.544	1.525	1.506	1.486	1.465	1.442	1.420	1.396	1.372	1.349	1.322	1.298	1.272	1.246	1.219	1.191	1.165	1.138	1.109	1.081	1.054	1.025	0.996	0.970	0.941	0.914	0.886	0.858	0.831	0.804	0.778	0.750	0.724	0.698	0.672	0.646	0.621	0.596	0.572	0.548	0.524	0.501	0.478	0.456	0.432	0.411	0.390	0.370	0.350	0.330	0.311	0.292	0.275	0.258	0.240	0.224	0.208	0.192	0.178	0.162	0.149	0.136	0.122	0.110	0.100	0.089	0.078	0.069	0.060	0.051	0.041	0.035	0.028	0.020	0.015	0.009	0.002	0.000	-0.005	-0.009	-0.012	-0.015	-0.018	-0.020	-0.022	-0.024	-0.025	-0.026	-0.028	-0.029	-0.030	-0.031	-0.031	-0.031	-0.032	-0.032	-0.032	-0.034	-0.035	-0.035	-0.036	-0.038	-0.039	-0.041	-0.042	-0.045	-0.048	-0.049	-0.051	-0.056	-0.059	-0.064	-0.068	-0.072	-0.078	-0.082	-0.090	-0.096	-0.104	-0.111	-0.120	-0.130	-0.139	-0.149	-0.159	-0.170	-0.181	-0.192	-0.205	-0.218	-0.231	-0.245	-0.259	-0.274	-0.289	-0.304	-0.321	-0.338	-0.355	-0.372	-0.390	-0.409	-0.428	-0.446	-0.466	-0.486	-0.507	-0.529	-0.550	-0.571	-0.594	-0.618	-0.641	-0.665	-0.689	-0.714	-0.739	-0.764	-0.790	-0.816	-0.842	-0.870	-0.896	-0.924	-0.952	-0.980	-1.009	-1.038	-1.066	-1.095	-1.125	-1.154	-1.182	-1.212	-1.242	-1.274	-1.302	-1.332	-1.362	-1.394	-1.424	-1.454	-1.484	-1.514	-1.544	-1.574	-1.602	-1.631	-1.661	-1.690	-1.718	-1.746	-1.774	-1.801	-1.828	-1.855	-1.881	-1.908	-1.932	-1.958	-1.982	-2.006	-2.030	-2.052	-2.076	-2.099	-2.120	-2.142	-2.164	-2.184	-2.202	-2.221	-2.241	-2.259	-2.275	-2.292	-2.309	-2.325	-2.339	-2.354	-2.369	-2.382	-2.395	-2.408	-2.420	-2.431	-2.442	-2.452	-2.462	-2.472	-2.481	-2.491	-2.500	-2.508	-2.515	-2.522	-2.530	-2.536	-2.542	-2.549	-2.555	-2.560	-2.565	-2.570	-2.575	-2.579	-2.582	-2.588	-2.591	-2.595	-2.598	-2.601	-2.604	-2.606	-2.610	-2.611	-2.614	-2.616	-2.619	-2.619	-2.621	-2.622	-2.624	-2.625	-2.625	-2.626	-2.628	-2.629	-2.630	-2.630	-2.630	-2.631	-2.632	-2.631	-2.632	-2.634	-2.634	-2.634	-2.635	-2.635	-2.636	-2.636	-2.638	-2.639	-2.640	-2.641	-2.641	-2.644	-2.645	-2.646	-2.649	-2.650	-2.652	-2.655	-2.658	-2.660	-2.664	-2.665	-2.669	-2.671	-2.675	-2.679	-2.682	-2.686	-2.690	-2.694	-2.699	-2.702	-2.706	-2.711	-2.715	-2.719	-2.724	-2.728	-2.731	-2.735	-2.739	-2.742	-2.745	-2.749	-2.751	-2.755	-2.756	-2.759	-2.761	-2.761	-2.764	-2.765	-2.765	-2.765	-2.765	-2.765	-2.764	-2.764	-2.762	-2.760	-2.758	-2.756	-2.754	-2.751	-2.746	-2.744	-2.740	-2.738	-2.732	-2.729	-2.725	-2.720	-2.716	-2.712	-2.709	-2.706	-2.701	-2.699	-2.696	-2.694	-2.690	-2.689	-2.688	-2.685	-2.685	-2.685	-2.685	-2.686	-2.689	-2.690	-2.694	-2.698	-2.702	-2.708	-2.714	-2.720	-2.728	-2.736	-2.746	-2.756	-2.766	-2.778	-2.790	-2.802	-2.816	-2.830	-2.846	-2.861	-2.878	-2.894	-2.911	-2.930	-2.948	-2.966	-2.984	-3.002	-3.021	-3.040	-3.059	-3.076	-3.095	-3.114	-3.130	-3.148	-3.164	-3.179	-3.195	-3.210	-3.222	-3.236	-3.249	-3.260	-3.270	-3.279	-3.288	-3.294	-3.300	-3.305	-3.309	-3.310	-3.311	-3.311	-3.310	-3.306	-3.302	-3.296	-3.290	-3.282	-3.274	-3.262	-3.252	-3.240	-3.228	-3.214	-3.200	-3.185	-3.169	-3.152	-3.136	-3.118	-3.100	-3.081	-3.062	-3.044	-3.025	-3.006	-2.988	-2.969	-2.951	-2.932	-2.915	-2.898	-2.880	-2.864	-2.849	-2.834	-2.820	-2.806	-2.794	-2.782	-2.772	-2.762	-2.755	-2.748	-2.741	-2.736	-2.732	-2.729	-2.729	-2.726	-2.728	-2.728	-2.731	-2.734	-2.739	-2.744	-2.750	-2.758	-2.765	-2.774	-2.782	-2.792	-2.804	-2.815	-2.826	-2.839	-2.852	-2.866	-2.879	-2.892	-2.908	-2.921	-2.936	-2.950	-2.964	-2.979	-2.992	-3.008	-3.020	-3.035	-3.048	-3.060	-3.072	-3.084	-3.096	-3.108	-3.116	-3.126	-3.136	-3.145	-3.152	-3.160	-3.165	-3.171	-3.176	-3.181	-3.184	-3.188	-3.189	-3.190	-3.190	-3.190	-3.189	-3.188	-3.184	-3.180	-3.176	-3.171	-3.165	-3.159	-3.151	-3.144	-3.134	-3.125	-3.114	-3.102	-3.091	-3.079	-3.068	-3.054	-3.040	-3.025	-3.010	-2.996	-2.981	-2.964	-2.949	-2.932	-2.916	-2.899	-2.881	-2.865	-2.848	-2.831	-2.814	-2.798	-2.780	-2.762	-2.748	-2.730	-2.714	-2.699	-2.682	-2.668	-2.652	-2.640	-2.628	-2.614	-2.602	-2.590	-2.579	-2.569	-2.559	-2.550	-2.542	-2.534	-2.529	-2.522	-2.518	-2.512	-2.508	-2.504	-2.502	-2.501	-2.500	-2.499	-2.499	-2.500	-2.501	-2.504	-2.505	-2.509	-2.512	-2.518	-2.522	-2.529	-2.532	-2.540	-2.546	-2.554	-2.560	-2.568	-2.575	-2.582	-2.590	-2.598	-2.606	-2.615	-2.622	-2.631	-2.640	-2.648	-2.658	-2.665	-2.672	-2.682	-2.690	-2.700	-2.708	-2.715	-2.725	-2.732	-2.741	-2.750	-2.759	-2.766	-2.774	-2.781	-2.790	-2.798	-2.805	-2.811	-2.819	-2.825	-2.832	-2.839	-2.845	-2.851	-2.858	-2.862	-2.869	-2.874	-2.879	-2.884	-2.889	-2.892	-2.896	-2.900	-2.905	-2.908	-2.910	-2.912	-2.915	-2.916	-2.918	-2.919	-2.920	-2.919	-2.919	-2.918	-2.916	-2.914	-2.912	-2.909	-2.906	-2.902	-2.899	-2.892	-2.889	-2.882	-2.876	-2.870	-2.862	-2.855	-2.846	-2.839	-2.829	-2.820	-2.810	-2.800	-2.791	-2.780	-2.769	-2.758	-2.746	-2.736	-2.724	-2.711	-2.700	-2.688	-2.676	-2.664	-2.652	-2.640	-2.628	-2.615	-2.602	-2.591	-2.580	-2.568	-2.556	-2.545	-2.534	-2.524	-2.512	-2.501	-2.491	-2.481	-2.471	-2.461	-2.451	-2.442	-2.434	-2.425	-2.416	-2.408	-2.400	-2.392	-2.384	-2.376	-2.368	-2.360	-2.352	-2.345	-2.338	-2.330	-2.321	-2.314	-2.306	-2.298	-2.289	-2.280	-2.272	-2.264	-2.255	-2.245	-2.235	-2.225	-2.215	-2.205	-2.194	-2.182	-2.171	-2.160	-2.148	-2.136	-2.125	-2.111	-2.099	-2.086	-2.075	-2.061	-2.049	-2.035	-2.022	-2.009	-1.996	-1.984	-1.972	-1.960	-1.948	-1.935	-1.924	-1.912	-1.901	-1.891	-1.882	-1.872	-1.864	-1.856	-1.849	-1.842	-1.835	-1.831	-1.828	-1.824	-1.821	-1.819	-1.819	-1.819	-1.820	-1.821	-1.824	-1.826	-1.831	-1.835	-1.841	-1.848	-1.854	-1.862	-1.869	-1.879	-1.888	-1.896	-1.906	-1.918	-1.928	-1.939	-1.949	-1.960	-1.971	-1.981	-1.992	-2.002	-2.013	-2.022	-2.033	-2.041	-2.049	-2.058	-2.065	-2.071	-2.076	-2.081	-2.086	-2.089	-2.091	-2.091	-2.091	-2.090	-2.088	-2.085	-2.079	-2.074	-2.066	-2.058	-2.049	-2.038	-2.024	-2.011	-1.998	-1.981	-1.964	-1.946	-1.928	-1.906	-1.885	-1.862	-1.840	-1.815	-1.791	-1.765	-1.738	-1.711	-1.682	-1.655	-1.625	-1.596	-1.566	-1.536	-1.508	-1.478	-1.446	-1.418	-1.388	-1.359	-1.330	-1.301	-1.272	-1.245	-1.219	-1.192	-1.166	-1.142	-1.119	-1.096	-1.074	-1.054	-1.034	-1.016	-1.000	-0.984	-0.970	-0.958	-0.946	-0.936	-0.928	-0.922	-0.918	-0.914	-0.912	-0.912	-0.914	-0.918	-0.922	-0.929	-0.938	-0.948	-0.959	-0.971	-0.986	-1.002	-1.019	-1.038	-1.059	-1.080	-1.104	-1.128	-1.152	-1.179	-1.208	-1.235	-1.265	-1.295	-1.326	-1.356	-1.389	-1.421	-1.455	-1.486	-1.520	-1.552	-1.585	-1.619	-1.650	-1.682	-1.715	-1.745	-1.776	-1.805	-1.834	-1.861	-1.888	-1.912	-1.938	-1.960	-1.981	-2.001	-2.020	-2.036	-2.051	-2.066	-2.079	-2.088	-2.096	-2.104	-2.108	-2.112	-2.114	-2.114	-2.111	-2.109	-2.104	-2.098	-2.090	-2.080	-2.069	-2.056	-2.044	-2.029	-2.011	-1.995	-1.976	-1.959	-1.940	-1.920	-1.899	-1.878	-1.856	-1.835	-1.812	-1.790	-1.769	-1.746	-1.726	-1.704	-1.682	-1.662	-1.642	-1.622	-1.605	-1.586	-1.569	-1.552	-1.538	-1.524	-1.510	-1.496	-1.486	-1.475	-1.465	-1.458	-1.450	-1.445	-1.440	-1.436	-1.432	-1.431	-1.431	-1.431	-1.434	-1.435	-1.439	-1.442	-1.448	-1.454	-1.461	-1.469	-1.476	-1.485	-1.495	-1.505	-1.515	-1.526	-1.539	-1.550	-1.564	-1.576	-1.589	-1.602	-1.616	-1.630	-1.644	-1.658	-1.671	-1.685	-1.700	-1.714	-1.729	-1.742	-1.758	-1.771	-1.785	-1.799	-1.812	-1.826	-1.838	-1.851	-1.864	-1.876	-1.889	-1.900	-1.911	-1.922	-1.934	-1.944	-1.954	-1.962	-1.972	-1.981	-1.989	-1.996	-2.002	-2.009	-2.015	-2.020	-2.025	-2.027	-2.031	-2.034	-2.035	-2.035	-2.035	-2.034	-2.033	-2.029	-2.026	-2.021	-2.016	-2.010	-2.004	-1.995	-1.986	-1.976	-1.966	-1.955	-1.942	-1.930	-1.918	-1.904	-1.889	-1.872	-1.856	-1.840	-1.824	-1.806	-1.789	-1.769	-1.750	-1.731	-1.712	-1.692	-1.672	-1.651	-1.631	-1.611	-1.590	-1.571	-1.551	-1.531	-1.511	-1.492	-1.472	-1.454	-1.436	-1.418	-1.399	-1.382	-1.365	-1.349	-1.332	-1.318	-1.302	-1.288	-1.272	-1.259	-1.246	-1.232	-1.220	-1.208	-1.196	-1.186	-1.175	-1.165	-1.154	-1.144	-1.134	-1.126	-1.118	-1.109	-1.100	-1.091	-1.081	-1.074	-1.066	-1.056	-1.049	-1.040	-1.032	-1.025	-1.016	-1.008	-0.999	-0.990	-0.981	-0.971	-0.961	-0.951	-0.941	-0.930	-0.921	-0.910	-0.898	-0.886	-0.875	-0.862	-0.849	-0.836	-0.822	-0.809	-0.796	-0.781	-0.766	-0.752	-0.736	-0.721	-0.706	-0.690	-0.674	-0.658	-0.640	-0.622	-0.608	-0.590	-0.571	-0.555	-0.538	-0.520	-0.502	-0.484	-0.466	-0.448	-0.431	-0.412	-0.396	-0.379	-0.361	-0.344	-0.328	-0.310	-0.294	-0.278	-0.262	-0.248	-0.232	-0.218	-0.205	-0.191	-0.178	-0.166	-0.154	-0.144	-0.134	-0.124	-0.115	-0.108	-0.100	-0.094	-0.088	-0.082	-0.079	-0.075	-0.072	-0.071	-0.070	-0.070	-0.072	-0.075	-0.079	-0.082	-0.088	-0.092	-0.100	-0.108	-0.116	-0.126	-0.136	-0.146	-0.158	-0.171	-0.184	-0.198	-0.212	-0.226	-0.242	-0.259	-0.275	-0.291	-0.308	-0.324	-0.341	-0.359	-0.375	-0.391	-0.410	-0.426	-0.442	-0.458	-0.474	-0.489	-0.504	-0.518	-0.531	-0.544	-0.556	-0.568	-0.578	-0.588	-0.596	-0.604	-0.610	-0.615	-0.620	-0.624	-0.625	-0.626	-0.626	-0.625	-0.622	-0.619	-0.612	-0.608	-0.601	-0.592	-0.582	-0.574	-0.562	-0.550	-0.538	-0.524	-0.510	-0.495	-0.479	-0.464	-0.446	-0.430	-0.412	-0.395	-0.376	-0.359	-0.341	-0.322	-0.305	-0.288	-0.270	-0.252	-0.236	-0.220	-0.204	-0.189	-0.174	-0.160	-0.145	-0.134	-0.121	-0.110	-0.100	-0.091	-0.082	-0.075	-0.069	-0.064	-0.059	-0.055	-0.052	-0.050	-0.050	-0.049	-0.051	-0.051	-0.055	-0.058	-0.062	-0.066	-0.071	-0.079	-0.085	-0.091	-0.099	-0.106	-0.114	-0.122	-0.131	-0.139	-0.148	-0.155	-0.164	-0.171	-0.181	-0.188	-0.195	-0.202	-0.209	-0.215	-0.221	-0.226	-0.231	-0.235	-0.240	-0.241	-0.245	-0.246	-0.248	-0.248	-0.248	-0.246	-0.245	-0.242	-0.241	-0.239	-0.234	-0.229	-0.225	-0.219	-0.212	-0.206	-0.200	-0.191	-0.184	-0.175	-0.166	-0.158	-0.148	-0.138	-0.128	-0.118	-0.108	-0.096	-0.085	-0.075	-0.065	-0.054	-0.042	-0.034	-0.022	-0.011	-0.001	0.009	0.019	0.029	0.039	0.049	0.058	0.068	0.076	0.086	0.095	0.102	0.112	0.120	0.129	0.138	0.145	0.154	0.161	0.170	0.176	0.184	0.191	0.198	0.205	0.211	0.219	0.224	0.230	0.238	0.244	0.250	0.256	0.264	0.270	0.275	0.282	0.289	0.295	0.300	0.308	0.312	0.319	0.326	0.331	0.338	0.344	0.350	0.356	0.361	0.366	0.374	0.379	0.385	0.390	0.396	0.401	0.408	0.412	0.419	0.424	0.430	0.436	0.442	0.448	0.454	0.460	0.466	0.472	0.479	0.485	0.494	0.500	0.509	0.516	0.525	0.535	0.544	0.554	0.562	0.574	0.584	0.595	0.608	0.620	0.631	0.645	0.659	0.672	0.686	0.701	0.715	0.730	0.748	0.762	0.779	0.795	0.812	0.829	0.844	0.861	0.878	0.894	0.910	0.928	0.944	0.959	0.975	0.990	1.005	1.020	1.034	1.046	1.059	1.070	1.081	1.091	1.101	1.109	1.116	1.122	1.129	1.132	1.135	1.139	1.140	1.139	1.139	1.135	1.131	1.128	1.121	1.115	1.106	1.096	1.088	1.076	1.064	1.051	1.038	1.022	1.008	0.991	0.974	0.956	0.939	0.919	0.901	0.881	0.861	0.841	0.820	0.799	0.778	0.755	0.734	0.711	0.689	0.666	0.644	0.622	0.599	0.578	0.555	0.532	0.511	0.490	0.469	0.446	0.426	0.404	0.384	0.362	0.341	0.320	0.300	0.280	0.260	0.241	0.220	0.201	0.181	0.162	0.142	0.125	0.106	0.088	0.069	0.050	0.034	0.015	-0.002	-0.020	-0.038	-0.054	-0.070	-0.086	-0.102	-0.118	-0.132	-0.148	-0.162	-0.176	-0.190	-0.204	-0.216	-0.228	-0.240	-0.251	-0.261	-0.271	-0.280	-0.289	-0.298	-0.304	-0.310	-0.315	-0.321	-0.325	-0.330	-0.332	-0.334	-0.336	-0.336	-0.336	-0.336	-0.334	-0.332	-0.330	-0.325	-0.322	-0.319	-0.314	-0.309	-0.302	-0.296	-0.291	-0.284	-0.278	-0.271	-0.264	-0.256	-0.249	-0.241	-0.234	-0.226	-0.219	-0.212	-0.205	-0.199	-0.192	-0.186	-0.181	-0.176	-0.170	-0.165	-0.161	-0.156	-0.152	-0.149	-0.146	-0.144	-0.141	-0.140	-0.138	-0.136	-0.135	-0.135	-0.135	-0.135	-0.135	-0.134	-0.134	-0.134	-0.135	-0.134	-0.134	-0.134	-0.132	-0.131	-0.130	-0.129	-0.125	-0.122	-0.119	-0.115	-0.111	-0.106	-0.101	-0.094	-0.088	-0.079	-0.070	-0.061	-0.050	-0.038	-0.026	-0.014	0.001	0.016	0.031	0.048	0.066	0.084	0.102	0.122	0.142	0.164	0.184	0.206	0.228	0.250	0.272	0.295	0.318	0.340	0.362	0.385	0.408	0.429	0.450	0.471	0.492	0.512	0.530	0.549	0.566	0.582	0.599	0.614	0.628	0.639	0.650	0.661	0.669	0.676	0.682	0.688	0.691	0.692	0.692	0.692	0.690	0.688	0.684	0.679	0.671	0.664	0.655	0.646	0.636	0.626	0.614	0.602	0.589	0.575	0.562	0.548	0.534	0.519	0.505	0.490	0.476	0.462	0.449	0.435	0.422	0.410	0.398	0.386	0.376	0.366	0.358	0.349	0.342	0.335	0.330	0.325	0.321	0.318	0.316	0.314	0.312	0.314	0.314	0.316	0.318	0.320	0.325	0.328	0.332	0.339	0.344	0.349	0.354	0.360	0.366	0.372	0.379	0.385	0.390	0.395	0.401	0.406	0.411	0.416	0.420	0.424	0.426	0.429	0.431	0.434	0.434	0.435	0.434	0.434	0.432	0.430	0.429	0.425	0.422	0.419	0.415	0.410	0.406	0.400	0.395	0.390	0.384	0.380	0.374	0.369	0.364	0.359	0.354	0.351	0.348	0.345	0.342	0.340	0.339	0.338	0.338	0.339	0.340	0.344	0.348	0.350	0.355	0.361	0.369	0.376	0.385	0.395	0.405	0.416	0.429	0.442	0.455	0.471	0.485	0.501	0.519	0.536	0.554	0.571	0.590	0.608	0.626	0.646	0.665	0.682	0.702	0.720	0.739	0.756	0.775	0.791	0.809	0.826	0.841	0.858	0.872	0.888	0.900	0.914	0.926	0.939	0.950	0.960	0.970	0.980	0.989	0.996	1.005	1.011	1.019	1.024	1.030	1.036	1.041	1.045	1.050	1.055	1.059	1.064	1.068	1.072	1.078	1.082	1.088	1.094	1.099	1.105	1.111	1.119	1.126	1.134	1.142	1.151	1.161	1.172	1.182	1.195	1.206	1.219	1.232	1.246	1.260	1.275	1.290	1.306	1.322	1.338	1.354	1.370	1.388	1.404	1.420	1.436	1.452	1.468	1.482	1.499	1.512	1.526	1.539	1.550	1.560	1.570	1.580	1.586	1.594	1.599	1.602	1.605	1.605	1.605	1.602	1.599	1.594	1.586	1.578	1.568	1.556	1.542	1.528	1.511	1.492	1.474	1.452	1.429	1.404	1.379	1.351	1.324	1.292	1.261	1.230	1.198	1.162	1.129	1.092	1.056	1.019	0.981	0.944	0.906	0.866	0.829	0.790	0.752	0.714	0.676	0.639	0.601	0.565	0.529	0.492	0.458	0.424	0.390	0.356	0.325	0.294	0.264	0.234	0.206	0.179	0.152	0.128	0.102	0.080	0.059	0.038	0.019	0.000	-0.018	-0.034	-0.049	-0.062	-0.076	-0.088	-0.099	-0.108	-0.116	-0.124	-0.131	-0.138	-0.142	-0.146	-0.150	-0.152	-0.154	-0.155	-0.155	-0.155	-0.155	-0.152	-0.150	-0.148	-0.144	-0.140	-0.136	-0.130	-0.126	-0.121	-0.115	-0.110	-0.104	-0.096	-0.090	-0.085	-0.078	-0.071	-0.065	-0.058	-0.051	-0.045	-0.039	-0.032	-0.026	-0.020	-0.015	-0.010	-0.005	0.000	0.004	0.008	0.012	0.015	0.019	0.020	0.024	0.025	0.026	0.026	0.026	0.026	0.025	0.024	0.022	0.020	0.018	0.015	0.012	0.009	0.005	0.000	-0.004	-0.008	-0.011	-0.018	-0.021	-0.026	-0.031	-0.035	-0.040	-0.044	-0.048	-0.052	-0.055	-0.059	-0.062	-0.065	-0.068	-0.070	-0.071	-0.074	-0.074	-0.074	-0.074	-0.074	-0.071	-0.070	-0.066	-0.064	-0.060	-0.056	-0.051	-0.046	-0.039	-0.032	-0.026	-0.019	-0.011	-0.004	0.005	0.014	0.022	0.031	0.041	0.050	0.059	0.069	0.078	0.086	0.095	0.102	0.112	0.119	0.126	0.134	0.140	0.146	0.152	0.158	0.161	0.166	0.171	0.174	0.178	0.179	0.180	0.182	0.184	0.182	0.182	0.182	0.181	0.181	0.180	0.178	0.176	0.174	0.171	0.169	0.168	0.164	0.162	0.160	0.159	0.158	0.155	0.155	0.154	0.154	0.155	0.155	0.156	0.158	0.160	0.162	0.166	0.170	0.174	0.179	0.185	0.190	0.199	0.206	0.214	0.222	0.231	0.241	0.251	0.261	0.274	0.285	0.298	0.310	0.322	0.336	0.349	0.362	0.378	0.391	0.406	0.420	0.435	0.449	0.465	0.479	0.495	0.510	0.525	0.540	0.555	0.570	0.585	0.600	0.616	0.631	0.646	0.662	0.678	0.694	0.710	0.724	0.740	0.756	0.772	0.788	0.804	0.821	0.838	0.855	0.872	0.890	0.908	0.926	0.945	0.964	0.984	1.001	1.021	1.041	1.062	1.082	1.104	1.125	1.146	1.169	1.191	1.214	1.235	1.258	1.280	1.302	1.325	1.348	1.370	1.391	1.414	1.436	1.459	1.479	1.500	1.521	1.544	1.564	1.582	1.601	1.620	1.638	1.655	1.671	1.688	1.702	1.718	1.731	1.745	1.758	1.770	1.780	1.791	1.802	1.811	1.819	1.828	1.834	1.841	1.848	1.852	1.858	1.861	1.865	1.869	1.872	1.875	1.876	1.880	1.881	1.882	1.885	1.886	1.886	1.888	1.889	1.889	1.890	1.892	1.892	1.894	1.895	1.896	1.898	1.899	1.899	1.900	1.901	1.904	1.905	1.908	1.909	1.912	1.914	1.916	1.920	1.921	1.925	1.926	1.929	1.931	1.934	1.936	1.938	1.940	1.941	1.944	1.946	1.948	1.949	1.950	1.950	1.952	1.952	1.954	1.954	1.955	1.955	1.955	1.955	1.955	1.955	1.954	1.952	1.952	1.951	1.950	1.948	1.946	1.945	1.942	1.940	1.939	1.936	1.935	1.932	1.930	1.929	1.928	1.925	1.924	1.922	1.920	1.919	1.919	1.916	1.915	1.915	1.914	1.914	1.912	1.912	1.912	1.912	1.914	1.912	1.914	1.914	1.915	1.915	1.916	1.916	1.918	1.918	1.919	1.919	1.919	1.920	1.920	1.920	1.920	1.920	1.919	1.918	1.916	1.915	1.912	1.911	1.909	1.906	1.902	1.899	1.895	1.891	1.886	1.882	1.878	1.872	1.868	1.861	1.856	1.851	1.844	1.838	1.831	1.825	1.819	1.811	1.805	1.799	1.792	1.788	1.782	1.775	1.770	1.764	1.759	1.755	1.751	1.748	1.744	1.740	1.738	1.736	1.735	1.734	1.734	1.734	1.736	1.736	1.739	1.742	1.746	1.750	1.756	1.760	1.768	1.774	1.781	1.789	1.798	1.806	1.816	1.826	1.836	1.846	1.858	1.869	1.880	1.894	1.906	1.919	1.934	1.946	1.961	1.976	1.990	2.005	2.020	2.035	2.051	2.066	2.082	2.099	2.114	2.130	2.146	2.162	2.180	2.195	2.212	2.229	2.246	2.262	2.281	2.299	2.316	2.335	2.354	2.374	2.392	2.412	2.432	2.452	2.474	2.495	2.516	2.540	2.562	2.586	2.610	2.634	2.658	2.684	2.708	2.735	2.761	2.788	2.815	2.842	2.871	2.900	2.929	2.958	2.988	3.019	3.048	3.079	3.109	3.139	3.169	3.199	3.229	3.258	3.288	3.316	3.345	3.372	3.400	3.426	3.454	3.478	3.504	3.525	3.549	3.569	3.590	3.609	3.626	3.641	3.656	3.670	3.681	3.690	3.699	3.705	3.710	3.712	3.715	3.714	3.711	3.709	3.702	3.695	3.685	3.674	3.661	3.646	3.629	3.611	3.591	3.570	3.548	3.522	3.496	3.470	3.441	3.411	3.380	3.349	3.315	3.281	3.246	3.209	3.172	3.134	3.095	3.055	3.015	2.975	2.932	2.890	2.848	2.804	2.760	2.715	2.670	2.626	2.580	2.534	2.489	2.441	2.396	2.348	2.301	2.254	2.206	2.159	2.110	2.062	2.013	1.964	1.914	1.864	1.812	1.762	1.711	1.660	1.608	1.556	1.504	1.451	1.396	1.344	1.290	1.236	1.181	1.128	1.074	1.020	0.966	0.911	0.859	0.805	0.751	0.699	0.648	0.595	0.544	0.492	0.442	0.394	0.344	0.298	0.250	0.205	0.161	0.118	0.075	0.035	-0.002	-0.040	-0.076	-0.110	-0.141	-0.172	-0.200	-0.226	-0.251	-0.274	-0.296	-0.314	-0.332	-0.346	-0.361	-0.371	-0.380	-0.389	-0.395	-0.399	-0.401	-0.402	-0.401	-0.399	-0.395	-0.389	-0.382	-0.375	-0.366	-0.355	-0.344	-0.331	-0.319	-0.305	-0.290	-0.275	-0.259	-0.242	-0.226	-0.209	-0.192	-0.175	-0.158	-0.140	-0.122	-0.105	-0.088	-0.069	-0.051	-0.034	-0.016	0.001	0.018	0.036	0.054	0.071	0.088	0.105	0.122	0.141	0.158	0.176	0.195	0.214	0.232	0.252	0.272	0.292	0.315	0.336	0.359	0.382	0.406	0.430	0.456	0.482	0.511	0.539	0.569	0.599	0.631	0.664	0.698	0.732	0.768	0.805	0.844	0.881	0.921	0.961	1.002	1.044	1.086	1.130	1.174	1.218	1.261	1.304	1.349	1.392	1.438	1.481	1.525	1.568	1.611	1.652	1.695	1.735	1.775	1.814	1.852	1.889	1.924	1.959	1.991	2.022	2.054	2.082	2.110	2.135	2.160	2.182	2.202	2.221	2.240	2.255	2.270	2.282	2.294	2.304	2.311	2.318	2.322	2.328	2.330	2.331	2.332	2.330	2.329	2.326	2.321	2.318	2.311	2.305	2.299	2.290	2.281	2.272	2.264	2.254	2.244	2.232	2.221	2.211	2.200	2.189	2.176	2.164	2.152	2.141	2.130	2.118	2.106	2.094	2.082	2.071	2.060	2.049	2.036	2.026	2.015	2.004	1.994	1.984	1.974	1.964	1.952	1.944	1.934	1.925	1.915	1.906	1.899	1.891	1.884	1.875	1.870	1.864	1.858	1.852	1.848	1.845	1.841	1.839	1.836	1.835	1.835	1.835	1.838	1.840	1.842	1.848	1.852	1.859	1.865	1.874	1.882	1.894	1.906	1.918	1.932	1.946	1.961	1.979	1.998	2.016	2.036	2.058	2.079	2.101	2.126	2.150	2.175	2.201	2.228	2.255	2.282	2.309	2.336	2.364	2.392	2.420	2.449	2.478	2.504	2.532	2.560	2.586	2.614	2.639	2.665	2.689	2.712	2.736	2.760	2.781	2.801	2.822	2.841	2.859	2.876	2.892	2.906	2.921	2.934	2.945	2.956	2.965	2.972	2.980	2.985	2.989	2.994	2.995	2.998	2.996	2.998	2.995	2.992	2.989	2.986	2.981	2.974	2.968	2.960	2.952	2.944	2.934	2.924	2.915	2.902	2.891	2.879	2.866	2.854	2.840	2.826	2.812	2.796	2.781	2.765	2.750	2.734	2.715	2.698	2.680	2.662	2.644	2.625	2.605	2.586	2.565	2.544	2.522	2.500	2.478	2.455	2.431	2.406	2.381	2.355	2.329	2.302	2.275	2.246	2.218	2.188	2.156	2.125	2.092	2.060	2.026	1.992	1.958	1.921	1.885	1.849	1.811	1.774	1.735	1.696	1.656	1.616	1.576	1.536	1.496	1.456	1.415	1.375	1.334	1.292	1.254	1.214	1.174	1.136	1.098	1.060	1.024	0.988	0.952	0.919	0.886	0.852	0.822	0.792	0.765	0.738	0.711	0.686	0.662	0.642	0.621	0.602	0.585	0.570	0.555	0.542	0.531	0.522	0.512	0.506	0.501	0.498	0.494	0.492	0.494	0.494	0.496	0.499	0.504	0.507	0.515	0.521	0.529	0.536	0.545	0.554	0.562	0.571	0.581	0.591	0.600	0.611	0.620	0.630	0.639	0.648	0.658	0.666	0.674	0.681	0.690	0.696	0.704	0.710	0.716	0.721	0.728	0.732	0.736	0.741	0.744	0.749	0.751	0.755	0.759	0.761	0.764	0.766	0.769	0.772	0.776	0.779	0.782	0.786	0.791	0.796	0.801	0.809	0.815	0.821	0.830	0.840	0.850	0.860	0.871	0.884	0.896	0.910	0.925	0.940	0.956	0.974	0.992	1.011	1.031	1.051	1.072	1.094	1.118	1.140	1.164	1.188	1.212	1.238	1.262	1.288	1.312	1.338	1.362	1.389	1.412	1.438	1.461	1.485	1.509	1.531	1.552	1.575	1.596	1.614	1.632	1.652	1.669	1.685	1.699	1.712	1.725	1.736	1.746	1.754	1.761	1.766	1.770	1.774	1.776	1.776	1.775	1.772	1.770	1.765	1.760	1.752	1.744	1.734	1.724	1.712	1.700	1.686	1.671	1.656	1.640	1.622	1.604	1.585	1.566	1.546	1.524	1.504	1.482	1.460	1.436	1.414	1.390	1.366	1.342	1.318	1.292	1.268	1.242	1.218	1.191	1.168	1.141	1.116	1.090	1.066	1.041	1.016	0.990	0.965	0.941	0.916	0.891	0.869	0.844	0.820	0.796	0.774	0.750	0.728	0.705	0.682	0.660	0.638	0.618	0.595	0.574	0.554	0.534	0.512	0.494	0.474	0.455	0.435	0.418	0.400	0.381	0.365	0.348	0.330	0.314	0.299	0.282	0.269	0.254	0.239	0.226	0.212	0.200	0.188	0.175	0.162	0.152	0.141	0.131	0.120	0.111	0.102	0.094	0.085	0.078	0.070	0.061	0.054	0.048	0.041	0.034	0.028	0.021	0.016	0.010	0.004	-0.001	-0.008	-0.014	-0.019	-0.024	-0.030	-0.036	-0.041	-0.046	-0.052	-0.059	-0.065	-0.070	-0.076	-0.084	-0.091	-0.098	-0.105	-0.112	-0.121	-0.129	-0.138	-0.148	-0.159	-0.169	-0.180	-0.190	-0.201	-0.214	-0.226	-0.239	-0.250	-0.264	-0.279	-0.291	-0.306	-0.321	-0.338	-0.352	-0.369	-0.385	-0.402	-0.420	-0.439	-0.458	-0.476	-0.494	-0.514	-0.534	-0.552	-0.574	-0.595	-0.615	-0.638	-0.660	-0.681	-0.704	-0.728	-0.750	-0.774	-0.798	-0.821	-0.846	-0.870	-0.895	-0.920	-0.945	-0.971	-0.996	-1.022	-1.049	-1.075	-1.102	-1.129	-1.156	-1.184	-1.211	-1.239	-1.266	-1.294	-1.321	-1.350	-1.376	-1.405	-1.434	-1.462	-1.491	-1.520	-1.548	-1.576	-1.605	-1.634	-1.662	-1.691	-1.719	-1.748	-1.776	-1.804	-1.831	-1.860	-1.888	-1.916	-1.942	-1.970	-1.996	-2.024	-2.051	-2.076	-2.101	-2.129	-2.154	-2.179	-2.204	-2.229	-2.252	-2.276	-2.300	-2.322	-2.345	-2.368	-2.389	-2.410	-2.431	-2.450	-2.471	-2.490	-2.509	-2.528	-2.545	-2.564	-2.580	-2.596	-2.611	-2.628	-2.642	-2.656	-2.670	-2.684	-2.696	-2.709	-2.720	-2.731	-2.741	-2.752	-2.762	-2.771	-2.780	-2.788	-2.796	-2.804	-2.810	-2.816	-2.822	-2.828	-2.832	-2.839	-2.842	-2.846	-2.850	-2.854	-2.858	-2.860	-2.860	-2.862	-2.864	-2.864	-2.865	-2.865	-2.865	-2.865	-2.862	-2.862	-2.861	-2.860	-2.858	-2.858	-2.855	-2.852	-2.850	-2.849	-2.846	-2.842	-2.840	-2.838	-2.835	-2.831	-2.829	-2.825	-2.822	-2.820	-2.818	-2.815	-2.811	-2.810	-2.808	-2.805	-2.804	-2.802	-2.800	-2.800	-2.799	-2.799	-2.798	-2.798	-2.799	-2.799	-2.799	-2.800	-2.802	-2.804	-2.806	-2.808	-2.810	-2.812	-2.816	-2.819	-2.822	-2.828	-2.831	-2.835	-2.840	-2.844	-2.848	-2.852	-2.856	-2.860	-2.865	-2.869	-2.872	-2.876	-2.880	-2.884	-2.888	-2.891	-2.892	-2.895	-2.898	-2.899	-2.901	-2.902	-2.902	-2.904	-2.904	-2.904	-2.902	-2.902	-2.901	-2.900	-2.898	-2.896	-2.892	-2.891	-2.888	-2.885	-2.881	-2.879	-2.874	-2.870	-2.866	-2.864	-2.860	-2.856	-2.854	-2.850	-2.848	-2.845	-2.844	-2.841	-2.840	-2.840	-2.839	-2.841	-2.841	-2.842	-2.845	-2.849	-2.852	-2.856	-2.862	-2.868	-2.875	-2.882	-2.891	-2.900	-2.910	-2.920	-2.931	-2.944	-2.956	-2.971	-2.984	-2.999	-3.015	-3.030	-3.046	-3.064	-3.080	-3.098	-3.115	-3.131	-3.149	-3.166	-3.184	-3.200	-3.216	-3.232	-3.249	-3.264	-3.278	-3.292	-3.305	-3.319	-3.330	-3.340	-3.350	-3.359	-3.366	-3.372	-3.379	-3.381	-3.386	-3.388	-3.388	-3.388	-3.385	-3.382	-3.378	-3.371	-3.364	-3.356	-3.346	-3.336	-3.325	-3.314	-3.300	-3.286	-3.272	-3.258	-3.240	-3.224	-3.206	-3.190	-3.171	-3.152	-3.135	-3.116	-3.099	-3.079	-3.061	-3.042	-3.025	-3.008	-2.991	-2.974	-2.959	-2.942	-2.929	-2.914	-2.901	-2.889	-2.876	-2.866	-2.858	-2.849	-2.841	-2.836	-2.831	-2.828	-2.824	-2.824	-2.822	-2.824	-2.825	-2.829	-2.832	-2.838	-2.844	-2.851	-2.858	-2.866	-2.876	-2.886	-2.896	-2.909	-2.921	-2.934	-2.948	-2.960	-2.975	-2.989	-3.004	-3.019	-3.034	-3.049	-3.064	-3.079	-3.094	-3.109	-3.124	-3.138	-3.151	-3.165	-3.178	-3.191	-3.202	-3.215	-3.225	-3.235	-3.245	-3.254	-3.262	-3.270	-3.276	-3.282	-3.288	-3.291	-3.295	-3.296	-3.299	-3.299	-3.299	-3.298	-3.295	-3.292	-3.289	-3.285	-3.279	-3.272	-3.266	-3.258	-3.248	-3.239	-3.229	-3.218	-3.205	-3.192	-3.179	-3.164	-3.150	-3.135	-3.119	-3.102	-3.086	-3.068	-3.050	-3.031	-3.014	-2.994	-2.975	-2.955	-2.935	-2.914	-2.895	-2.874	-2.854	-2.834	-2.814	-2.792	-2.774	-2.754	-2.732	-2.714	-2.694	-2.676	-2.659	-2.640	-2.624	-2.606	-2.590	-2.575	-2.560	-2.545	-2.532	-2.520	-2.508	-2.496	-2.485	-2.476	-2.468	-2.459	-2.450	-2.445	-2.439	-2.434	-2.429	-2.425	-2.421	-2.420	-2.418	-2.416	-2.418	-2.418	-2.419	-2.421	-2.422	-2.426	-2.430	-2.434	-2.438	-2.444	-2.449	-2.454	-2.460	-2.466	-2.472	-2.479	-2.486	-2.492	-2.499	-2.506	-2.512	-2.519	-2.526	-2.531	-2.539	-2.545	-2.551	-2.558	-2.564	-2.570	-2.575	-2.581	-2.588	-2.592	-2.596	-2.602	-2.606	-2.610	-2.615	-2.620	-2.622	-2.625	-2.629	-2.632	-2.635	-2.636	-2.639	-2.641	-2.642	-2.644	-2.645	-2.646	-2.646	-2.648	-2.649	-2.648	-2.648	-2.648	-2.648	-2.648	-2.646	-2.646	-2.645	-2.642	-2.641	-2.640	-2.639	-2.638	-2.635	-2.632	-2.630	-2.628	-2.625	-2.622	-2.619	-2.616	-2.612	-2.608	-2.605	-2.600	-2.595	-2.591	-2.586	-2.581	-2.576	-2.571	-2.565	-2.560	-2.554	-2.548	-2.541	-2.535	-2.529	-2.521	-2.515	-2.509	-2.502	-2.495	-2.489	-2.481	-2.475	-2.466	-2.460	-2.452	-2.445	-2.439	-2.431	-2.424	-2.418	-2.410	-2.402	-2.396	-2.390	-2.382	-2.376	-2.370	-2.365	-2.359	-2.351	-2.346	-2.341	-2.336	-2.330	-2.325	-2.320	-2.315	-2.310	-2.305	-2.300	-2.296	-2.290	-2.286	-2.282	-2.278	-2.274	-2.269	-2.264	-2.260	-2.255	-2.251	-2.246	-2.241	-2.236	-2.231	-2.226	-2.221	-2.216	-2.210	-2.204	-2.198	-2.192	-2.185	-2.179	-2.172	-2.165	-2.158	-2.149	-2.141	-2.134	-2.126	-2.118	-2.110	-2.102	-2.094	-2.086	-2.078	-2.070	-2.061	-2.052	-2.044	-2.036	-2.027	-2.020	-2.011	-2.004	-1.996	-1.988	-1.981	-1.974	-1.968	-1.960	-1.954	-1.949	-1.942	-1.938	-1.934	-1.929	-1.925	-1.921	-1.920	-1.916	-1.915	-1.912	-1.912	-1.911	-1.910	-1.910	-1.910	-1.911	-1.912	-1.914	-1.915	-1.918	-1.920	-1.921	-1.925	-1.929	-1.930	-1.934	-1.938	-1.941	-1.944	-1.948	-1.951	-1.955	-1.958	-1.960	-1.962	-1.966	-1.969	-1.969	-1.971	-1.972	-1.972	-1.974	-1.972	-1.972	-1.970	-1.969	-1.965	-1.962	-1.958	-1.954	-1.949	-1.942	-1.935	-1.928	-1.919	-1.910	-1.900	-1.889	-1.878	-1.865	-1.851	-1.838	-1.824	-1.808	-1.792	-1.776	-1.760	-1.741	-1.722	-1.704	-1.684	-1.665	-1.644	-1.621	-1.601	-1.579	-1.558	-1.534	-1.512	-1.490	-1.468	-1.445	-1.422	-1.401	-1.379	-1.356	-1.335	-1.314	-1.291	-1.272	-1.251	-1.232	-1.214	-1.195	-1.179	-1.161	-1.145	-1.131	-1.118	-1.105	-1.094	-1.082	-1.072	-1.064	-1.056	-1.050	-1.046	-1.042	-1.041	-1.040	-1.041	-1.042	-1.046	-1.051	-1.058	-1.065	-1.074	-1.084	-1.096	-1.109	-1.124	-1.139	-1.155	-1.174	-1.194	-1.212	-1.234	-1.258	-1.281	-1.305	-1.330	-1.358	-1.384	-1.411	-1.440	-1.469	-1.498	-1.528	-1.559	-1.588	-1.619	-1.650	-1.679	-1.710	-1.739	-1.769	-1.798	-1.825	-1.852	-1.880	-1.906	-1.931	-1.955	-1.978	-2.000	-2.020	-2.040	-2.058	-2.074	-2.089	-2.101	-2.114	-2.124	-2.132	-2.140	-2.144	-2.146	-2.149	-2.149	-2.146	-2.142	-2.138	-2.131	-2.122	-2.112	-2.100	-2.088	-2.071	-2.055	-2.039	-2.020	-2.000	-1.979	-1.958	-1.935	-1.912	-1.889	-1.865	-1.839	-1.815	-1.790	-1.764	-1.739	-1.712	-1.688	-1.662	-1.639	-1.615	-1.590	-1.569	-1.545	-1.525	-1.504	-1.484	-1.465	-1.448	-1.431	-1.415	-1.401	-1.388	-1.376	-1.366	-1.356	-1.348	-1.341	-1.336	-1.331	-1.329	-1.326	-1.326	-1.326	-1.326	-1.329	-1.332	-1.336	-1.342	-1.349	-1.356	-1.364	-1.371	-1.381	-1.391	-1.401	-1.414	-1.425	-1.438	-1.450	-1.464	-1.476	-1.489	-1.504	-1.518	-1.532	-1.546	-1.561	-1.575	-1.589	-1.604	-1.618	-1.634	-1.649	-1.662	-1.676	-1.691	-1.705	-1.719	-1.732	-1.746	-1.760	-1.772	-1.786	-1.799	-1.811	-1.824	-1.836	-1.846	-1.858	-1.869	-1.880	-1.889	-1.899	-1.908	-1.916	-1.925	-1.932	-1.940	-1.946	-1.951	-1.956	-1.961	-1.965	-1.969	-1.970	-1.971	-1.971	-1.971	-1.970	-1.969	-1.965	-1.961	-1.958	-1.951	-1.945	-1.938	-1.930	-1.920	-1.910	-1.899	-1.888	-1.875	-1.861	-1.848	-1.834	-1.818	-1.800	-1.784	-1.766	-1.749	-1.729	-1.709	-1.689	-1.669	-1.648	-1.626	-1.605	-1.584	-1.561	-1.540	-1.519	-1.498	-1.475	-1.454	-1.432	-1.411	-1.390	-1.369	-1.350	-1.329	-1.309	-1.289	-1.270	-1.251	-1.234	-1.216	-1.198	-1.181	-1.165	-1.150	-1.135	-1.120	-1.105	-1.092	-1.079	-1.066	-1.054	-1.042	-1.030	-1.019	-1.009	-0.998	-0.988	-0.978	-0.969	-0.958	-0.949	-0.940	-0.931	-0.921	-0.914	-0.904	-0.896	-0.888	-0.880	-0.870	-0.861	-0.852	-0.844	-0.835	-0.826	-0.816	-0.806	-0.798	-0.788	-0.778	-0.768	-0.756	-0.746	-0.735	-0.724	-0.712	-0.700	-0.689	-0.676	-0.664	-0.650	-0.638	-0.624	-0.611	-0.598	-0.582	-0.569	-0.555	-0.540	-0.525	-0.511	-0.496	-0.481	-0.466	-0.450	-0.435	-0.420	-0.405	-0.389	-0.375	-0.359	-0.344	-0.329	-0.312	-0.299	-0.284	-0.269	-0.254	-0.240	-0.225	-0.212	-0.199	-0.184	-0.172	-0.160	-0.148	-0.138	-0.126	-0.116	-0.106	-0.095	-0.088	-0.079	-0.071	-0.065	-0.059	-0.054	-0.049	-0.045	-0.042	-0.039	-0.038	-0.038	-0.038	-0.039	-0.040	-0.044	-0.046	-0.050	-0.055	-0.061	-0.069	-0.075	-0.085	-0.094	-0.105	-0.115	-0.126	-0.139	-0.151	-0.164	-0.178	-0.191	-0.205	-0.220	-0.236	-0.250	-0.265	-0.281	-0.296	-0.312	-0.328	-0.342	-0.359	-0.372	-0.388	-0.401	-0.415	-0.429	-0.440	-0.452	-0.464	-0.474	-0.484	-0.492	-0.500	-0.506	-0.512	-0.516	-0.520	-0.521	-0.522	-0.522	-0.520	-0.518	-0.514	-0.507	-0.501	-0.494	-0.485	-0.476	-0.465	-0.452	-0.440	-0.425	-0.410	-0.394	-0.375	-0.358	-0.339	-0.320	-0.300	-0.279	-0.258	-0.236	-0.215	-0.192	-0.170	-0.148	-0.126	-0.104	-0.082	-0.062	-0.041	-0.020	0.000	0.020	0.038	0.056	0.072	0.089	0.104	0.118	0.131	0.142	0.152	0.162	0.170	0.178	0.182	0.188	0.190	0.192	0.192	0.192	0.189	0.186	0.181	0.176	0.170	0.162	0.154	0.145	0.134	0.124	0.111	0.099	0.086	0.074	0.060	0.045	0.032	0.018	0.002	-0.011	-0.025	-0.039	-0.052	-0.065	-0.076	-0.090	-0.101	-0.111	-0.122	-0.131	-0.140	-0.148	-0.156	-0.161	-0.166	-0.171	-0.174	-0.176	-0.178	-0.179	-0.178	-0.176	-0.175	-0.171	-0.168	-0.161	-0.156	-0.150	-0.142	-0.134	-0.126	-0.118	-0.108	-0.096	-0.085	-0.075	-0.062	-0.051	-0.039	-0.026	-0.014	-0.001	0.010	0.022	0.035	0.046	0.059	0.070	0.081	0.092	0.104	0.112	0.124	0.134	0.142	0.151	0.160	0.169	0.175	0.184	0.190	0.195	0.202	0.208	0.211	0.216	0.220	0.225	0.226	0.230	0.234	0.235	0.238	0.240	0.241	0.242	0.244	0.246	0.246	0.249	0.250	0.251	0.252	0.255	0.256	0.259	0.260	0.262	0.265	0.266	0.269	0.272	0.275	0.278	0.281	0.285	0.289	0.294	0.298	0.302	0.308	0.312	0.318	0.322	0.328	0.334	0.340	0.345	0.350	0.358	0.364	0.370	0.378	0.382	0.390	0.396	0.404	0.411	0.419	0.425	0.432	0.440	0.448	0.454	0.462	0.470	0.478	0.485	0.492	0.501	0.509	0.518	0.525	0.532	0.541	0.549	0.558	0.566	0.575	0.584	0.592	0.601	0.611	0.620	0.629	0.638	0.646	0.655	0.664	0.674	0.684	0.692	0.701	0.711	0.721	0.730	0.739	0.749	0.756	0.765	0.775	0.782	0.792	0.799	0.808	0.815	0.822	0.830	0.836	0.844	0.851	0.856	0.862	0.868	0.872	0.878	0.881	0.885	0.888	0.890	0.892	0.895	0.895	0.896	0.898	0.898	0.896	0.896	0.895	0.894	0.892	0.889	0.886	0.882	0.880	0.875	0.870	0.865	0.860	0.854	0.846	0.839	0.830	0.822	0.812	0.802	0.792	0.782	0.771	0.760	0.748	0.735	0.721	0.708	0.694	0.679	0.664	0.648	0.630	0.614	0.595	0.578	0.559	0.541	0.520	0.500	0.480	0.459	0.438	0.415	0.394	0.370	0.349	0.325	0.302	0.279	0.255	0.232	0.209	0.186	0.162	0.140	0.118	0.095	0.074	0.050	0.029	0.009	-0.011	-0.031	-0.051	-0.069	-0.086	-0.102	-0.119	-0.134	-0.148	-0.160	-0.172	-0.182	-0.192	-0.200	-0.208	-0.215	-0.219	-0.222	-0.225	-0.226	-0.228	-0.226	-0.224	-0.221	-0.216	-0.210	-0.204	-0.196	-0.189	-0.180	-0.170	-0.159	-0.149	-0.138	-0.126	-0.114	-0.099	-0.086	-0.072	-0.059	-0.046	-0.031	-0.018	-0.005	0.009	0.021	0.034	0.045	0.058	0.069	0.079	0.089	0.098	0.108	0.116	0.122	0.130	0.136	0.141	0.146	0.150	0.152	0.156	0.159	0.160	0.161	0.162	0.162	0.162	0.162	0.161	0.161	0.161	0.161	0.160	0.160	0.160	0.160	0.161	0.161	0.165	0.166	0.170	0.174	0.179	0.184	0.191	0.198	0.206	0.216	0.226	0.238	0.251	0.264	0.279	0.295	0.312	0.331	0.350	0.370	0.391	0.412	0.436	0.459	0.482	0.506	0.532	0.558	0.584	0.610	0.634	0.661	0.686	0.711	0.738	0.762	0.786	0.810	0.832	0.856	0.878	0.898	0.916	0.935	0.951	0.968	0.982	0.996	1.008	1.016	1.026	1.034	1.038	1.041	1.042	1.044	1.042	1.040	1.036	1.030	1.024	1.015	1.006	0.994	0.982	0.969	0.955	0.940	0.924	0.906	0.890	0.871	0.854	0.835	0.816	0.798	0.779	0.760	0.741	0.724	0.705	0.688	0.671	0.655	0.640	0.625	0.611	0.600	0.588	0.578	0.568	0.559	0.551	0.545	0.540	0.535	0.532	0.530	0.531	0.530	0.531	0.534	0.538	0.541	0.546	0.552	0.559	0.565	0.574	0.581	0.590	0.599	0.608	0.616	0.626	0.635	0.645	0.655	0.664	0.672	0.681	0.689	0.698	0.705	0.712	0.719	0.725	0.730	0.734	0.738	0.741	0.744	0.746	0.746	0.748	0.749	0.749	0.748	0.745	0.744	0.740	0.736	0.734	0.730	0.726	0.721	0.716	0.711	0.708	0.701	0.698	0.694	0.689	0.685	0.681	0.679	0.676	0.674	0.672	0.671	0.671	0.671	0.672	0.674	0.676	0.679	0.682	0.688	0.692	0.699	0.705	0.714	0.721	0.731	0.740	0.750	0.761	0.774	0.785	0.798	0.811	0.824	0.838	0.851	0.865	0.879	0.892	0.906	0.920	0.932	0.946	0.959	0.971	0.982	0.995	1.006	1.018	1.028	1.036	1.045	1.054	1.060	1.068	1.075	1.080	1.085	1.089	1.092	1.096	1.098	1.100	1.100	1.101	1.100	1.101	1.100	1.100	1.098	1.096	1.096	1.094	1.092	1.091	1.090	1.089	1.088	1.088	1.088	1.088	1.089	1.090	1.092	1.095	1.098	1.100	1.105	1.111	1.116	1.122	1.131	1.139	1.148	1.159	1.170	1.181	1.192	1.205	1.218	1.231	1.246	1.260	1.276	1.290	1.306	1.321	1.338	1.352	1.369	1.384	1.399	1.414	1.426	1.440	1.454	1.466	1.478	1.489	1.499	1.506	1.514	1.520	1.526	1.529	1.531	1.534	1.532	1.531	1.529	1.524	1.518	1.510	1.501	1.490	1.478	1.464	1.450	1.432	1.412	1.394	1.372	1.350	1.326	1.300	1.275	1.246	1.218	1.188	1.156	1.124	1.091	1.058	1.024	0.989	0.952	0.918	0.881	0.844	0.808	0.770	0.732	0.695	0.658	0.621	0.584	0.548	0.511	0.475	0.440	0.404	0.370	0.335	0.301	0.269	0.236	0.204	0.174	0.142	0.114	0.085	0.058	0.030	0.004	-0.021	-0.045	-0.069	-0.090	-0.110	-0.132	-0.151	-0.170	-0.188	-0.204	-0.219	-0.234	-0.248	-0.260	-0.271	-0.282	-0.292	-0.301	-0.308	-0.315	-0.321	-0.326	-0.331	-0.334	-0.336	-0.338	-0.339	-0.338	-0.338	-0.336	-0.334	-0.330	-0.328	-0.322	-0.318	-0.311	-0.306	-0.300	-0.292	-0.285	-0.278	-0.268	-0.260	-0.250	-0.241	-0.231	-0.221	-0.211	-0.201	-0.191	-0.180	-0.169	-0.159	-0.149	-0.138	-0.129	-0.119	-0.109	-0.098	-0.089	-0.080	-0.071	-0.062	-0.055	-0.048	-0.040	-0.034	-0.026	-0.021	-0.016	-0.011	-0.006	-0.001	0.002	0.006	0.009	0.011	0.015	0.016	0.019	0.020	0.021	0.022	0.024	0.025	0.025	0.026	0.026	0.026	0.028	0.028	0.029	0.029	0.029	0.030	0.031	0.032	0.034	0.034	0.038	0.039	0.041	0.045	0.048	0.051	0.055	0.059	0.064	0.069	0.074	0.079	0.084	0.090	0.095	0.101	0.109	0.114	0.121	0.128	0.134	0.141	0.148	0.154	0.160	0.168	0.174	0.180	0.186	0.191	0.198	0.202	0.209	0.214	0.219	0.224	0.229	0.234	0.238	0.241	0.244	0.246	0.250	0.252	0.255	0.258	0.260	0.262	0.264	0.266	0.269	0.270	0.271	0.274	0.275	0.278	0.280	0.284	0.286	0.289	0.292	0.295	0.299	0.302	0.308	0.312	0.318	0.324	0.330	0.336	0.344	0.351	0.359	0.368	0.375	0.385	0.395	0.405	0.415	0.426	0.438	0.449	0.461	100.000	5.000	2.000	1.000	6.000	0.000	0.000	0.000	0.000	0.000	0.000	0.000	0.000	0.000	0.000	0.000	0.000	0.000	-0.239	-0.229	-0.221	-0.215	-0.206	-0.200	-0.195	-0.190	-0.186	-0.182	-0.180	-0.179	-0.179	-0.178	-0.178	-0.179	-0.181	-0.184	-0.188	-0.191	-0.196	-0.202	-0.209	-0.216	-0.224	-0.232	-0.241	-0.251	-0.262	-0.274	-0.286	-0.299	-0.312	-0.326	-0.340	-0.356	-0.371	-0.388	-0.405	-0.422	-0.441	-0.459	-0.479	-0.499	-0.519	-0.540	-0.561	-0.584	-0.608	-0.630	-0.654	-0.678	-0.701	-0.728	-0.752	-0.779	-0.804	-0.831	-0.859	-0.885	-0.912	-0.941	-0.971	-0.999	-1.029	-1.058	-1.088	-1.118	-1.146	-1.176	-1.208	-1.238	-1.268	-1.299	-1.330	-1.359	-1.390	-1.420	-1.450	-1.480	-1.510	-1.539	-1.569	-1.599	-1.626	-1.655	-1.682	-1.709	-1.738	-1.764	-1.789	-1.815	-1.839	-1.864	-1.888	-1.911	-1.934	-1.956	-1.978	-1.999	-2.020	-2.040	-2.059	-2.078	-2.095	-2.114	-2.129	-2.146	-2.162	-2.176	-2.191	-2.205	-2.218	-2.231	-2.242	-2.256	-2.268	-2.279	-2.289	-2.300	-2.309	-2.319	-2.329	-2.339	-2.348	-2.356	-2.364	-2.371	-2.379	-2.388	-2.395	-2.401	-2.409	-2.416	-2.422	-2.430	-2.436	-2.442	-2.449	-2.455	-2.460	-2.466	-2.472	-2.478	-2.482	-2.489	-2.494	-2.500	-2.505	-2.509	-2.514	-2.518	-2.522	-2.526	-2.530	-2.534	-2.538	-2.540	-2.544	-2.548	-2.551	-2.554	-2.556	-2.560	-2.562	-2.565	-2.566	-2.570	-2.571	-2.575	-2.576	-2.579	-2.582	-2.584	-2.588	-2.590	-2.592	-2.596	-2.600	-2.602	-2.606	-2.611	-2.614	-2.619	-2.625	-2.629	-2.636	-2.641	-2.649	-2.654	-2.662	-2.669	-2.678	-2.685	-2.694	-2.704	-2.712	-2.722	-2.732	-2.742	-2.754	-2.765	-2.776	-2.788	-2.799	-2.811	-2.824	-2.836	-2.849	-2.861	-2.874	-2.886	-2.898	-2.911	-2.922	-2.935	-2.946	-2.958	-2.969	-2.981	-2.991	-3.001	-3.011	-3.021	-3.030	-3.039	-3.045	-3.054	-3.060	-3.068	-3.072	-3.079	-3.082	-3.088	-3.091	-3.095	-3.098	-3.100	-3.100	-3.102	-3.104	-3.104	-3.102	-3.104	-3.102	-3.101	-3.101	-3.099	-3.098	-3.096	-3.095	-3.094	-3.092	-3.091	-3.090	-3.090	-3.089	-3.090	-3.089	-3.090	-3.091	-3.094	-3.095	-3.099	-3.102	-3.106	-3.112	-3.118	-3.124	-3.131	-3.139	-3.148	-3.156	-3.168	-3.179	-3.190	-3.202	-3.215	-3.229	-3.244	-3.259	-3.274	-3.291	-3.306	-3.324	-3.340	-3.358	-3.374	-3.392	-3.410	-3.426	-3.444	-3.460	-3.478	-3.492	-3.509	-3.524	-3.538	-3.550	-3.564	-3.575	-3.586	-3.596	-3.605	-3.612	-3.619	-3.624	-3.628	-3.631	-3.631	-3.632	-3.631	-3.629	-3.624	-3.619	-3.611	-3.602	-3.592	-3.581	-3.570	-3.556	-3.542	-3.526	-3.510	-3.494	-3.475	-3.455	-3.435	-3.415	-3.394	-3.372	-3.349	-3.326	-3.304	-3.280	-3.258	-3.234	-3.211	-3.189	-3.166	-3.144	-3.122	-3.101	-3.081	-3.062	-3.042	-3.025	-3.009	-2.991	-2.976	-2.964	-2.951	-2.940	-2.930	-2.920	-2.912	-2.908	-2.901	-2.896	-2.895	-2.894	-2.892	-2.894	-2.896	-2.899	-2.904	-2.909	-2.915	-2.922	-2.931	-2.940	-2.949	-2.960	-2.972	-2.984	-2.996	-3.010	-3.024	-3.038	-3.051	-3.066	-3.081	-3.096	-3.111	-3.126	-3.141	-3.155	-3.170	-3.184	-3.199	-3.212	-3.224	-3.238	-3.250	-3.261	-3.274	-3.284	-3.295	-3.304	-3.312	-3.320	-3.329	-3.335	-3.341	-3.346	-3.351	-3.355	-3.359	-3.361	-3.364	-3.365	-3.365	-3.366	-3.365	-3.364	-3.362	-3.360	-3.358	-3.352	-3.349	-3.345	-3.340	-3.335	-3.329	-3.322	-3.315	-3.309	-3.301	-3.294	-3.286	-3.279	-3.271	-3.264	-3.256	-3.248	-3.239	-3.231	-3.222	-3.215	-3.208	-3.200	-3.192	-3.185	-3.179	-3.171	-3.165	-3.159	-3.152	-3.146	-3.141	-3.136	-3.132	-3.129	-3.125	-3.122	-3.121	-3.118	-3.118	-3.116	-3.116	-3.116	-3.116	-3.119	-3.120	-3.121	-3.125	-3.128	-3.131	-3.136	-3.140	-3.146	-3.152	-3.158	-3.165	-3.171	-3.179	-3.186	-3.194	-3.202	-3.211	-3.220	-3.230	-3.239	-3.249	-3.259	-3.269	-3.279	-3.289	-3.300	-3.311	-3.321	-3.331	-3.344	-3.354	-3.364	-3.375	-3.385	-3.395	-3.406	-3.416	-3.426	-3.436	-3.446	-3.456	-3.465	-3.475	-3.484	-3.494	-3.502	-3.511	-3.520	-3.529	-3.536	-3.544	-3.551	-3.559	-3.565	-3.571	-3.578	-3.584	-3.590	-3.595	-3.600	-3.605	-3.609	-3.612	-3.616	-3.620	-3.624	-3.625	-3.628	-3.630	-3.632	-3.634	-3.634	-3.634	-3.635	-3.635	-3.634	-3.634	-3.632	-3.631	-3.629	-3.626	-3.625	-3.621	-3.618	-3.615	-3.610	-3.606	-3.601	-3.596	-3.591	-3.586	-3.580	-3.572	-3.568	-3.560	-3.552	-3.545	-3.539	-3.529	-3.521	-3.512	-3.505	-3.495	-3.488	-3.478	-3.468	-3.458	-3.448	-3.439	-3.429	-3.419	-3.406	-3.396	-3.386	-3.375	-3.365	-3.352	-3.342	-3.331	-3.320	-3.309	-3.296	-3.285	-3.274	-3.261	-3.251	-3.239	-3.226	-3.216	-3.204	-3.192	-3.180	-3.168	-3.156	-3.144	-3.132	-3.120	-3.108	-3.095	-3.084	-3.071	-3.060	-3.046	-3.035	-3.022	-3.010	-2.998	-2.985	-2.974	-2.961	-2.949	-2.935	-2.924	-2.910	-2.899	-2.885	-2.872	-2.859	-2.846	-2.834	-2.821	-2.808	-2.795	-2.782	-2.768	-2.756	-2.742	-2.730	-2.718	-2.704	-2.691	-2.679	-2.666	-2.654	-2.642	-2.630	-2.619	-2.608	-2.596	-2.585	-2.575	-2.565	-2.555	-2.545	-2.536	-2.528	-2.519	-2.511	-2.504	-2.496	-2.491	-2.485	-2.480	-2.475	-2.471	-2.469	-2.466	-2.464	-2.462	-2.462	-2.464	-2.464	-2.465	-2.469	-2.471	-2.475	-2.480	-2.485	-2.490	-2.496	-2.504	-2.510	-2.519	-2.526	-2.535	-2.545	-2.555	-2.565	-2.575	-2.585	-2.598	-2.609	-2.619	-2.630	-2.642	-2.654	-2.666	-2.676	-2.689	-2.700	-2.710	-2.721	-2.730	-2.740	-2.750	-2.758	-2.766	-2.774	-2.781	-2.786	-2.792	-2.796	-2.800	-2.802	-2.805	-2.806	-2.806	-2.805	-2.804	-2.800	-2.796	-2.790	-2.782	-2.776	-2.766	-2.758	-2.746	-2.734	-2.721	-2.706	-2.691	-2.675	-2.658	-2.639	-2.620	-2.600	-2.579	-2.558	-2.534	-2.510	-2.486	-2.460	-2.436	-2.410	-2.384	-2.356	-2.330	-2.304	-2.278	-2.250	-2.222	-2.196	-2.169	-2.141	-2.115	-2.090	-2.065	-2.040	-2.015	-1.991	-1.968	-1.945	-1.922	-1.902	-1.884	-1.865	-1.848	-1.831	-1.816	-1.802	-1.790	-1.779	-1.768	-1.759	-1.750	-1.745	-1.740	-1.736	-1.734	-1.732	-1.732	-1.734	-1.736	-1.741	-1.746	-1.751	-1.759	-1.768	-1.778	-1.788	-1.800	-1.811	-1.825	-1.840	-1.854	-1.870	-1.886	-1.902	-1.921	-1.939	-1.956	-1.975	-1.992	-2.013	-2.031	-2.050	-2.069	-2.088	-2.106	-2.124	-2.142	-2.160	-2.178	-2.194	-2.210	-2.224	-2.240	-2.254	-2.266	-2.279	-2.290	-2.299	-2.309	-2.316	-2.322	-2.328	-2.332	-2.336	-2.339	-2.340	-2.339	-2.336	-2.334	-2.330	-2.325	-2.318	-2.310	-2.301	-2.292	-2.281	-2.268	-2.254	-2.239	-2.225	-2.208	-2.191	-2.171	-2.152	-2.134	-2.112	-2.090	-2.070	-2.047	-2.026	-2.004	-1.980	-1.958	-1.934	-1.912	-1.889	-1.866	-1.844	-1.821	-1.800	-1.779	-1.758	-1.736	-1.716	-1.698	-1.679	-1.661	-1.644	-1.628	-1.612	-1.599	-1.584	-1.572	-1.561	-1.550	-1.540	-1.532	-1.525	-1.519	-1.515	-1.510	-1.508	-1.505	-1.504	-1.504	-1.504	-1.506	-1.509	-1.512	-1.516	-1.521	-1.526	-1.534	-1.541	-1.549	-1.558	-1.566	-1.576	-1.586	-1.596	-1.608	-1.619	-1.630	-1.642	-1.654	-1.666	-1.679	-1.691	-1.704	-1.716	-1.729	-1.741	-1.755	-1.768	-1.780	-1.792	-1.805	-1.818	-1.830	-1.841	-1.854	-1.864	-1.875	-1.886	-1.898	-1.908	-1.918	-1.928	-1.938	-1.946	-1.955	-1.964	-1.971	-1.979	-1.986	-1.994	-2.000	-2.005	-2.011	-2.016	-2.021	-2.024	-2.029	-2.031	-2.033	-2.034	-2.035	-2.035	-2.034	-2.033	-2.030	-2.027	-2.024	-2.020	-2.014	-2.009	-2.001	-1.995	-1.986	-1.978	-1.968	-1.958	-1.946	-1.934	-1.921	-1.908	-1.892	-1.879	-1.862	-1.845	-1.829	-1.811	-1.792	-1.774	-1.754	-1.732	-1.711	-1.690	-1.668	-1.646	-1.624	-1.601	-1.579	-1.554	-1.531	-1.508	-1.484	-1.460	-1.436	-1.411	-1.388	-1.362	-1.339	-1.315	-1.290	-1.266	-1.242	-1.218	-1.195	-1.171	-1.148	-1.126	-1.102	-1.080	-1.058	-1.035	-1.014	-0.992	-0.970	-0.950	-0.929	-0.908	-0.888	-0.868	-0.848	-0.828	-0.808	-0.786	-0.768	-0.748	-0.729	-0.710	-0.690	-0.671	-0.652	-0.634	-0.615	-0.595	-0.578	-0.558	-0.539	-0.520	-0.501	-0.482	-0.464	-0.445	-0.426	-0.408	-0.388	-0.370	-0.350	-0.331	-0.311	-0.294	-0.275	-0.256	-0.236	-0.218	-0.199	-0.180	-0.161	-0.144	-0.125	-0.106	-0.088	-0.070	-0.052	-0.035	-0.018	-0.001	0.016	0.032	0.048	0.064	0.079	0.094	0.108	0.122	0.136	0.150	0.161	0.174	0.186	0.196	0.208	0.218	0.226	0.235	0.244	0.251	0.259	0.264	0.269	0.274	0.278	0.281	0.284	0.285	0.286	0.286	0.286	0.285	0.284	0.281	0.279	0.274	0.270	0.265	0.260	0.254	0.245	0.239	0.230	0.222	0.212	0.204	0.192	0.182	0.171	0.160	0.148	0.136	0.122	0.109	0.095	0.082	0.068	0.052	0.040	0.025	0.009	-0.005	-0.020	-0.035	-0.049	-0.064	-0.079	-0.092	-0.106	-0.120	-0.134	-0.148	-0.161	-0.172	-0.186	-0.199	-0.210	-0.221	-0.231	-0.242	-0.252	-0.261	-0.270	-0.278	-0.285	-0.292	-0.299	-0.302	-0.309	-0.311	-0.315	-0.318	-0.320	-0.320	-0.321	-0.320	-0.319	-0.318	-0.315	-0.312	-0.310	-0.305	-0.300	-0.295	-0.290	-0.284	-0.278	-0.271	-0.262	-0.255	-0.249	-0.240	-0.232	-0.222	-0.214	-0.206	-0.196	-0.188	-0.179	-0.171	-0.162	-0.155	-0.146	-0.139	-0.131	-0.124	-0.118	-0.111	-0.105	-0.100	-0.095	-0.091	-0.088	-0.084	-0.081	-0.079	-0.076	-0.076	-0.075	-0.075	-0.075	-0.075	-0.078	-0.079	-0.081	-0.084	-0.086	-0.090	-0.094	-0.098	-0.101	-0.106	-0.110	-0.114	-0.120	-0.125	-0.129	-0.132	-0.138	-0.141	-0.146	-0.149	-0.152	-0.155	-0.158	-0.159	-0.161	-0.161	-0.161	-0.161	-0.161	-0.160	-0.158	-0.155	-0.152	-0.149	-0.144	-0.139	-0.134	-0.129	-0.121	-0.114	-0.106	-0.099	-0.089	-0.080	-0.070	-0.061	-0.050	-0.040	-0.029	-0.019	-0.006	0.005	0.018	0.030	0.041	0.054	0.065	0.078	0.089	0.100	0.112	0.124	0.134	0.145	0.155	0.165	0.175	0.185	0.194	0.204	0.212	0.219	0.226	0.234	0.241	0.248	0.255	0.260	0.266	0.271	0.278	0.282	0.286	0.291	0.296	0.300	0.304	0.309	0.312	0.315	0.319	0.321	0.326	0.329	0.332	0.336	0.339	0.342	0.348	0.351	0.356	0.360	0.364	0.369	0.374	0.379	0.384	0.390	0.395	0.400	0.406	0.412	0.419	0.425	0.431	0.438	0.445	0.452	0.459	0.466	0.474	0.480	0.488	0.495	0.502	0.511	0.519	0.526	0.535	0.542	0.551	0.559	0.568	0.578	0.585	0.595	0.602	0.612	0.621	0.631	0.641	0.650	0.661	0.671	0.681	0.692	0.704	0.714	0.726	0.738	0.750	0.762	0.775	0.788	0.800	0.814	0.826	0.839	0.852	0.866	0.881	0.895	0.909	0.922	0.939	0.952	0.966	0.980	0.995	1.009	1.022	1.036	1.050	1.064	1.078	1.090	1.102	1.114	1.125	1.136	1.148	1.156	1.165	1.174	1.182	1.189	1.194	1.200	1.205	1.209	1.211	1.214	1.215	1.215	1.215	1.214	1.211	1.208	1.204	1.200	1.192	1.186	1.180	1.171	1.162	1.152	1.142	1.131	1.121	1.110	1.098	1.084	1.071	1.058	1.042	1.029	1.015	1.000	0.985	0.970	0.955	0.938	0.921	0.906	0.890	0.875	0.859	0.842	0.826	0.810	0.795	0.779	0.762	0.748	0.731	0.715	0.700	0.684	0.670	0.654	0.639	0.624	0.609	0.594	0.578	0.564	0.548	0.532	0.518	0.502	0.488	0.472	0.458	0.442	0.428	0.414	0.400	0.385	0.370	0.356	0.342	0.329	0.315	0.301	0.288	0.274	0.260	0.248	0.235	0.222	0.210	0.199	0.188	0.176	0.166	0.156	0.145	0.138	0.128	0.120	0.112	0.105	0.099	0.094	0.089	0.084	0.080	0.076	0.074	0.071	0.070	0.069	0.069	0.069	0.071	0.071	0.075	0.076	0.080	0.084	0.086	0.090	0.095	0.099	0.104	0.109	0.115	0.120	0.126	0.131	0.138	0.144	0.149	0.154	0.160	0.165	0.170	0.176	0.180	0.185	0.189	0.194	0.199	0.202	0.206	0.210	0.214	0.218	0.219	0.222	0.225	0.228	0.230	0.231	0.234	0.236	0.239	0.240	0.241	0.244	0.246	0.249	0.251	0.254	0.256	0.260	0.264	0.268	0.272	0.278	0.282	0.288	0.294	0.301	0.309	0.316	0.324	0.334	0.344	0.354	0.365	0.378	0.390	0.402	0.418	0.431	0.448	0.462	0.480	0.496	0.514	0.531	0.551	0.570	0.589	0.608	0.629	0.649	0.668	0.689	0.709	0.729	0.749	0.770	0.789	0.809	0.828	0.846	0.865	0.882	0.900	0.916	0.932	0.946	0.960	0.974	0.986	0.998	1.009	1.019	1.026	1.034	1.039	1.044	1.048	1.051	1.051	1.052	1.052	1.050	1.048	1.045	1.040	1.034	1.028	1.020	1.012	1.004	0.994	0.985	0.974	0.962	0.951	0.940	0.928	0.916	0.904	0.891	0.879	0.866	0.854	0.844	0.832	0.821	0.810	0.800	0.790	0.781	0.772	0.765	0.759	0.752	0.748	0.742	0.739	0.736	0.735	0.734	0.732	0.734	0.735	0.736	0.739	0.742	0.745	0.750	0.756	0.760	0.766	0.774	0.780	0.786	0.795	0.800	0.809	0.816	0.824	0.830	0.838	0.844	0.851	0.858	0.862	0.868	0.872	0.878	0.881	0.884	0.886	0.889	0.890	0.891	0.890	0.890	0.889	0.886	0.884	0.880	0.876	0.871	0.866	0.861	0.854	0.848	0.841	0.832	0.825	0.818	0.809	0.801	0.792	0.784	0.776	0.770	0.762	0.754	0.748	0.740	0.735	0.729	0.725	0.720	0.715	0.712	0.709	0.708	0.706	0.706	0.706	0.709	0.710	0.714	0.716	0.721	0.726	0.731	0.739	0.746	0.754	0.762	0.771	0.781	0.791	0.801	0.811	0.822	0.832	0.845	0.855	0.866	0.876	0.888	0.899	0.909	0.918	0.928	0.938	0.945	0.954	0.962	0.970	0.976	0.982	0.989	0.992	0.998	1.001	1.004	1.006	1.009	1.010	1.011	1.012	1.011	1.010	1.009	1.008	1.006	1.004	1.002	1.000	0.998	0.995	0.992	0.990	0.988	0.986	0.985	0.982	0.980	0.980	0.979	0.979	0.979	0.979	0.981	0.982	0.985	0.988	0.991	0.995	1.000	1.005	1.011	1.016	1.024	1.030	1.038	1.045	1.055	1.062	1.072	1.080	1.090	1.100	1.109	1.119	1.129	1.138	1.146	1.155	1.165	1.172	1.179	1.186	1.192	1.199	1.202	1.208	1.211	1.212	1.215	1.215	1.214	1.212	1.210	1.206	1.202	1.196	1.190	1.181	1.172	1.162	1.151	1.140	1.126	1.112	1.098	1.081	1.064	1.046	1.029	1.009	0.988	0.968	0.946	0.924	0.901	0.880	0.856	0.832	0.809	0.784	0.760	0.735	0.711	0.688	0.662	0.639	0.615	0.591	0.569	0.545	0.522	0.500	0.479	0.458	0.435	0.415	0.395	0.375	0.356	0.338	0.319	0.301	0.284	0.268	0.251	0.235	0.221	0.206	0.192	0.179	0.166	0.154	0.142	0.131	0.119	0.109	0.099	0.089	0.080	0.070	0.062	0.054	0.048	0.039	0.032	0.026	0.020	0.012	0.006	0.001	-0.005	-0.009	-0.014	-0.020	-0.024	-0.028	-0.032	-0.035	-0.038	-0.041	-0.044	-0.048	-0.049	-0.052	-0.054	-0.056	-0.058	-0.059	-0.061	-0.062	-0.064	-0.064	-0.065	-0.066	-0.066	-0.066	-0.068	-0.068	-0.068	-0.068	-0.069	-0.068	-0.068	-0.068	-0.068	-0.068	-0.068	-0.066	-0.066	-0.066	-0.065	-0.065	-0.065	-0.065	-0.064	-0.064	-0.064	-0.064	-0.062	-0.061	-0.061	-0.061	-0.061	-0.059	-0.058	-0.058	-0.056	-0.055	-0.054	-0.052	-0.049	-0.048	-0.045	-0.042	-0.039	-0.038	-0.034	-0.030	-0.026	-0.022	-0.019	-0.014	-0.009	-0.004	0.002	0.008	0.014	0.020	0.026	0.034	0.040	0.048	0.055	0.062	0.071	0.079	0.088	0.095	0.102	0.110	0.119	0.128	0.135	0.142	0.149	0.156	0.162	0.169	0.176	0.181	0.186	0.191	0.195	0.198	0.200	0.202	0.204	0.205	0.205	0.204	0.202	0.201	0.199	0.196	0.192	0.188	0.182	0.176	0.171	0.164	0.158	0.149	0.140	0.132	0.124	0.114	0.105	0.095	0.086	0.076	0.066	0.058	0.048	0.039	0.030	0.020	0.012	0.004	-0.002	-0.010	-0.016	-0.021	-0.026	-0.031	-0.035	-0.039	-0.040	-0.042	-0.044	-0.044	-0.042	-0.040	-0.038	-0.034	-0.030	-0.024	-0.016	-0.011	-0.002	0.008	0.016	0.028	0.039	0.051	0.064	0.076	0.090	0.104	0.119	0.135	0.151	0.166	0.184	0.200	0.219	0.235	0.252	0.270	0.289	0.308	0.325	0.344	0.362	0.382	0.401	0.419	0.438	0.458	0.475	0.494	0.512	0.530	0.548	0.566	0.584	0.602	0.620	0.638	0.655	0.674	0.691	0.708	0.726	0.744	0.761	0.780	0.796	0.814	0.831	0.850	0.868	0.885	0.902	0.920	0.939	0.956	0.974	0.991	1.009	1.026	1.045	1.061	1.080	1.096	1.114	1.130	1.148	1.164	1.181	1.198	1.214	1.230	1.246	1.261	1.276	1.291	1.305	1.320	1.332	1.346	1.360	1.372	1.385	1.398	1.409	1.420	1.430	1.441	1.452	1.462	1.472	1.481	1.491	1.501	1.509	1.519	1.526	1.534	1.542	1.550	1.558	1.565	1.571	1.580	1.586	1.594	1.600	1.606	1.614	1.621	1.628	1.636	1.642	1.649	1.656	1.664	1.671	1.678	1.684	1.691	1.698	1.705	1.712	1.719	1.725	1.732	1.739	1.745	1.750	1.758	1.762	1.769	1.774	1.779	1.782	1.786	1.790	1.792	1.795	1.799	1.800	1.800	1.802	1.802	1.804	1.802	1.802	1.800	1.799	1.798	1.795	1.792	1.789	1.785	1.781	1.778	1.774	1.769	1.764	1.759	1.752	1.748	1.742	1.736	1.729	1.722	1.716	1.709	1.702	1.696	1.690	1.684	1.676	1.670	1.664	1.658	1.651	1.645	1.639	1.632	1.628	1.621	1.615	1.609	1.604	1.598	1.592	1.586	1.580	1.575	1.569	1.564	1.556	1.550	1.545	1.539	1.531	1.525	1.519	1.511	1.504	1.496	1.488	1.480	1.471	1.462	1.452	1.442	1.434	1.422	1.411	1.400	1.389	1.376	1.364	1.351	1.338	1.324	1.311	1.296	1.282	1.268	1.254	1.238	1.222	1.208	1.192	1.178	1.162	1.148	1.132	1.118	1.102	1.089	1.075	1.060	1.046	1.034	1.021	1.009	0.998	0.986	0.976	0.966	0.958	0.949	0.941	0.934	0.929	0.924	0.919	0.916	0.914	0.911	0.910	0.910	0.911	0.911	0.915	0.918	0.921	0.926	0.931	0.938	0.944	0.952	0.960	0.969	0.978	0.988	0.999	1.010	1.022	1.035	1.048	1.060	1.074	1.086	1.101	1.116	1.131	1.146	1.162	1.178	1.194	1.211	1.226	1.244	1.260	1.276	1.294	1.310	1.328	1.344	1.361	1.379	1.396	1.411	1.429	1.446	1.464	1.481	1.499	1.518	1.534	1.552	1.570	1.588	1.608	1.625	1.644	1.662	1.681	1.700	1.720	1.739	1.758	1.778	1.798	1.818	1.838	1.858	1.879	1.898	1.919	1.940	1.961	1.981	2.002	2.025	2.045	2.066	2.089	2.110	2.131	2.152	2.175	2.195	2.216	2.236	2.258	2.276	2.296	2.315	2.332	2.351	2.369	2.386	2.401	2.418	2.432	2.445	2.459	2.471	2.481	2.491	2.500	2.508	2.512	2.519	2.522	2.524	2.526	2.526	2.524	2.521	2.515	2.510	2.502	2.494	2.485	2.472	2.460	2.445	2.429	2.412	2.392	2.374	2.351	2.329	2.305	2.281	2.255	2.228	2.200	2.171	2.142	2.111	2.079	2.047	2.014	1.980	1.946	1.911	1.876	1.840	1.802	1.766	1.729	1.691	1.654	1.616	1.579	1.541	1.502	1.464	1.426	1.386	1.349	1.310	1.271	1.232	1.194	1.155	1.116	1.079	1.040	1.001	0.962	0.924	0.885	0.846	0.808	0.768	0.729	0.690	0.650	0.611	0.571	0.531	0.491	0.452	0.412	0.374	0.334	0.294	0.254	0.215	0.178	0.139	0.099	0.061	0.024	-0.014	-0.051	-0.088	-0.124	-0.159	-0.195	-0.230	-0.264	-0.296	-0.329	-0.360	-0.391	-0.421	-0.450	-0.476	-0.502	-0.529	-0.551	-0.575	-0.595	-0.615	-0.634	-0.650	-0.665	-0.680	-0.692	-0.704	-0.714	-0.722	-0.729	-0.734	-0.738	-0.740	-0.741	-0.741	-0.740	-0.736	-0.731	-0.725	-0.719	-0.711	-0.701	-0.690	-0.678	-0.665	-0.651	-0.638	-0.621	-0.605	-0.588	-0.569	-0.550	-0.530	-0.510	-0.489	-0.466	-0.444	-0.422	-0.399	-0.374	-0.350	-0.325	-0.299	-0.274	-0.248	-0.220	-0.194	-0.166	-0.138	-0.109	-0.081	-0.051	-0.021	0.009	0.040	0.071	0.102	0.135	0.169	0.201	0.235	0.270	0.304	0.340	0.376	0.411	0.449	0.485	0.524	0.562	0.601	0.640	0.680	0.720	0.761	0.802	0.844	0.885	0.928	0.969	1.010	1.052	1.095	1.138	1.180	1.221	1.264	1.305	1.346	1.386	1.426	1.466	1.504	1.542	1.579	1.615	1.650	1.684	1.718	1.750	1.780	1.809	1.838	1.865	1.890	1.912	1.935	1.956	1.976	1.994	2.010	2.025	2.039	2.050	2.060	2.070	2.076	2.082	2.086	2.089	2.090	2.090	2.089	2.086	2.084	2.079	2.072	2.066	2.058	2.049	2.040	2.031	2.019	2.009	1.996	1.985	1.971	1.960	1.946	1.934	1.920	1.906	1.894	1.880	1.868	1.854	1.841	1.829	1.818	1.806	1.795	1.784	1.774	1.764	1.756	1.748	1.739	1.731	1.725	1.716	1.711	1.706	1.700	1.696	1.692	1.689	1.685	1.684	1.681	1.679	1.678	1.676	1.676	1.675	1.676	1.676	1.678	1.678	1.680	1.681	1.684	1.686	1.690	1.692	1.695	1.699	1.702	1.706	1.711	1.715	1.721	1.725	1.732	1.738	1.744	1.750	1.758	1.765	1.772	1.781	1.790	1.800	1.810	1.820	1.830	1.842	1.854	1.866	1.881	1.894	1.909	1.924	1.940	1.955	1.972	1.989	2.006	2.025	2.044	2.062	2.082	2.101	2.120	2.141	2.160	2.181	2.201	2.222	2.242	2.265	2.285	2.305	2.325	2.345	2.364	2.384	2.402	2.421	2.439	2.456	2.474	2.489	2.505	2.520	2.535	2.549	2.561	2.572	2.584	2.592	2.602	2.610	2.618	2.624	2.629	2.634	2.638	2.640	2.641	2.644	2.642	2.642	2.641	2.639	2.636	2.631	2.628	2.622	2.616	2.610	2.602	2.595	2.588	2.579	2.569	2.560	2.550	2.540	2.529	2.519	2.508	2.494	2.484	2.471	2.458	2.445	2.431	2.419	2.405	2.391	2.378	2.362	2.349	2.334	2.319	2.304	2.289	2.272	2.255	2.239	2.220	2.202	2.185	2.165	2.148	2.128	2.108	2.086	2.065	2.044	2.020	1.998	1.974	1.949	1.925	1.899	1.871	1.844	1.818	1.789	1.760	1.730	1.700	1.670	1.639	1.606	1.575	1.541	1.509	1.476	1.442	1.408	1.375	1.340	1.306	1.272	1.238	1.206	1.171	1.139	1.106	1.074	1.042	1.011	0.982	0.951	0.924	0.895	0.868	0.841	0.816	0.792	0.769	0.746	0.726	0.706	0.688	0.670	0.654	0.640	0.626	0.612	0.601	0.591	0.582	0.575	0.568	0.561	0.558	0.554	0.551	0.550	0.549	0.549	0.549	0.550	0.552	0.555	0.559	0.560	0.564	0.568	0.572	0.576	0.580	0.585	0.590	0.594	0.598	0.601	0.605	0.608	0.611	0.612	0.616	0.618	0.619	0.620	0.620	0.621	0.621	0.621	0.619	0.619	0.616	0.614	0.612	0.609	0.606	0.602	0.599	0.596	0.592	0.589	0.585	0.581	0.579	0.574	0.571	0.569	0.566	0.564	0.564	0.562	0.562	0.562	0.564	0.565	0.568	0.570	0.575	0.579	0.584	0.589	0.596	0.605	0.614	0.621	0.631	0.642	0.655	0.668	0.680	0.694	0.709	0.724	0.739	0.756	0.772	0.789	0.806	0.824	0.841	0.860	0.878	0.895	0.914	0.931	0.949	0.965	0.982	0.999	1.015	1.030	1.044	1.059	1.071	1.084	1.096	1.106	1.116	1.125	1.134	1.140	1.145	1.150	1.152	1.156	1.156	1.156	1.155	1.152	1.150	1.145	1.139	1.131	1.124	1.114	1.104	1.092	1.080	1.066	1.052	1.036	1.021	1.002	0.985	0.965	0.946	0.926	0.905	0.884	0.861	0.839	0.815	0.792	0.766	0.741	0.718	0.691	0.666	0.640	0.615	0.588	0.562	0.535	0.509	0.482	0.458	0.430	0.405	0.380	0.355	0.330	0.305	0.280	0.256	0.232	0.210	0.188	0.165	0.144	0.122	0.102	0.082	0.062	0.045	0.026	0.009	-0.008	-0.024	-0.039	-0.052	-0.066	-0.080	-0.092	-0.102	-0.114	-0.124	-0.132	-0.141	-0.149	-0.155	-0.161	-0.166	-0.170	-0.174	-0.178	-0.178	-0.180	-0.180	-0.180	-0.178	-0.178	-0.175	-0.170	-0.168	-0.162	-0.158	-0.151	-0.144	-0.138	-0.130	-0.122	-0.115	-0.106	-0.096	-0.086	-0.076	-0.066	-0.055	-0.045	-0.034	-0.022	-0.011	0.000	0.011	0.022	0.034	0.046	0.056	0.068	0.079	0.089	0.100	0.110	0.120	0.130	0.140	0.149	0.159	0.166	0.174	0.181	0.189	0.196	0.202	0.208	0.212	0.218	0.220	0.224	0.226	0.229	0.230	0.230	0.231	0.230	0.230	0.226	0.225	0.221	0.218	0.212	0.208	0.201	0.194	0.188	0.179	0.169	0.160	0.149	0.139	0.126	0.114	0.100	0.085	0.070	0.054	0.038	0.020	0.001	-0.016	-0.038	-0.056	-0.078	-0.101	-0.122	-0.148	-0.170	-0.196	-0.221	-0.246	-0.274	-0.301	-0.329	-0.356	-0.385	-0.415	-0.445	-0.475	-0.505	-0.536	-0.568	-0.599	-0.631	-0.664	-0.695	-0.728	-0.760	-0.792	-0.825	-0.859	-0.891	-0.924	-0.956	-0.989	-1.020	-1.052	-1.085	-1.116	-1.148	-1.178	-1.209	-1.239	-1.269	-1.298	-1.326	-1.355	-1.381	-1.410	-1.436	-1.462	-1.490	-1.515	-1.540	-1.564	-1.588	-1.611	-1.635	-1.658	-1.679	-1.700	-1.720	-1.740	-1.761	-1.780	-1.798	-1.818	-1.834	-1.852	-1.869	-1.885	-1.901	-1.918	-1.931	-1.946	-1.961	-1.975	-1.989	-2.002	-2.015	-2.027	-2.041	-2.052	-2.065	-2.076	-2.088	-2.099	-2.109	-2.120	-2.131	-2.141	-2.152	-2.162	-2.171	-2.181	-2.190	-2.200	-2.208	-2.216	-2.225	-2.234	-2.241	-2.250	-2.258	-2.265	-2.272	-2.280	-2.288	-2.294	-2.300	-2.306	-2.312	-2.318	-2.324	-2.329	-2.334	-2.340	-2.344	-2.349	-2.352	-2.358	-2.362	-2.366	-2.370	-2.375	-2.379	-2.381	-2.385	-2.390	-2.392	-2.398	-2.401	-2.405	-2.408	-2.412	-2.416	-2.420	-2.424	-2.429	-2.432	-2.438	-2.441	-2.446	-2.451	-2.456	-2.462	-2.469	-2.474	-2.480	-2.486	-2.492	-2.499	-2.506	-2.512	-2.520	-2.528	-2.535	-2.544	-2.551	-2.560	-2.569	-2.576	-2.585	-2.592	-2.601	-2.610	-2.619	-2.628	-2.636	-2.644	-2.652	-2.660	-2.668	-2.676	-2.684	-2.690	-2.698	-2.705	-2.711	-2.718	-2.724	-2.729	-2.735	-2.740	-2.745	-2.750	-2.755	-2.759	-2.761	-2.765	-2.769	-2.771	-2.774	-2.776	-2.778	-2.780	-2.782	-2.782	-2.784	-2.786	-2.788	-2.789	-2.789	-2.790	-2.792	-2.794	-2.795	-2.799	-2.800	-2.802	-2.805	-2.809	-2.812	-2.815	-2.820	-2.826	-2.831	-2.836	-2.844	-2.851	-2.859	-2.869	-2.878	-2.888	-2.899	-2.911	-2.922	-2.935	-2.949	-2.962	-2.978	-2.994	-3.009	-3.026	-3.044	-3.061	-3.080	-3.100	-3.119	-3.138	-3.158	-3.178	-3.198	-3.218	-3.238	-3.258	-3.278	-3.298	-3.318	-3.335	-3.354	-3.371	-3.389	-3.406	-3.422	-3.436	-3.451	-3.465	-3.476	-3.489	-3.499	-3.508	-3.515	-3.522	-3.528	-3.531	-3.535	-3.536	-3.536	-3.535	-3.531	-3.528	-3.524	-3.515	-3.509	-3.499	-3.488	-3.476	-3.464	-3.450	-3.436	-3.421	-3.405	-3.386	-3.369	-3.350	-3.330	-3.310	-3.290	-3.269	-3.248	-3.226	-3.205	-3.184	-3.161	-3.140	-3.119	-3.098	-3.076	-3.055	-3.035	-3.015	-2.996	-2.979	-2.960	-2.944	-2.929	-2.914	-2.899	-2.886	-2.874	-2.862	-2.852	-2.844	-2.835	-2.829	-2.824	-2.819	-2.814	-2.811	-2.809	-2.808	-2.809	-2.810	-2.811	-2.815	-2.818	-2.821	-2.828	-2.834	-2.840	-2.848	-2.855	-2.864	-2.874	-2.882	-2.894	-2.904	-2.915	-2.925	-2.938	-2.949	-2.960	-2.972	-2.984	-2.996	-3.009	-3.020	-3.031	-3.042	-3.055	-3.066	-3.078	-3.088	-3.099	-3.109	-3.119	-3.128	-3.136	-3.145	-3.154	-3.161	-3.169	-3.175	-3.180	-3.186	-3.191	-3.196	-3.201	-3.204	-3.206	-3.210	-3.210	-3.212	-3.214	-3.212	-3.211	-3.211	-3.209	-3.206	-3.204	-3.200	-3.195	-3.190	-3.186	-3.180	-3.172	-3.166	-3.159	-3.151	-3.142	-3.135	-3.126	-3.116	-3.108	-3.098	-3.088	-3.079	-3.068	-3.058	-3.048	-3.036	-3.026	-3.016	-3.006	-2.995	-2.985	-2.975	-2.965	-2.956	-2.948	-2.939	-2.931	-2.922	-2.916	-2.909	-2.902	-2.898	-2.892	-2.888	-2.884	-2.880	-2.876	-2.874	-2.872	-2.871	-2.871	-2.871	-2.872	-2.874	-2.876	-2.878	-2.881	-2.885	-2.889	-2.894	-2.898	-2.904	-2.910	-2.916	-2.922	-2.931	-2.938	-2.945	-2.954	-2.961	-2.971	-2.979	-2.988	-2.996	-3.005	-3.015	-3.022	-3.031	-3.039	-3.049	-3.058	-3.065	-3.074	-3.082	-3.089	-3.098	-3.106	-3.114	-3.120	-3.128	-3.135	-3.142	-3.149	-3.155	-3.162	-3.169	-3.175	-3.180	-3.185	-3.191	-3.195	-3.200	-3.204	-3.208	-3.212	-3.216	-3.220	-3.222	-3.226	-3.228	-3.230	-3.232	-3.235	-3.236	-3.238	-3.238	-3.239	-3.239	-3.239	-3.238	-3.238	-3.236	-3.234	-3.232	-3.230	-3.229	-3.225	-3.221	-3.218	-3.214	-3.209	-3.204	-3.198	-3.192	-3.185	-3.179	-3.171	-3.164	-3.154	-3.146	-3.136	-3.128	-3.118	-3.108	-3.095	-3.085	-3.072	-3.060	-3.049	-3.036	-3.022	-3.010	-2.996	-2.982	-2.969	-2.955	-2.940	-2.926	-2.911	-2.896	-2.882	-2.868	-2.852	-2.838	-2.822	-2.808	-2.794	-2.779	-2.764	-2.750	-2.736	-2.722	-2.708	-2.694	-2.681	-2.668	-2.654	-2.641	-2.629	-2.616	-2.604	-2.591	-2.579	-2.569	-2.558	-2.545	-2.535	-2.524	-2.512	-2.504	-2.492	-2.482	-2.472	-2.462	-2.452	-2.442	-2.432	-2.424	-2.414	-2.402	-2.394	-2.384	-2.374	-2.364	-2.354	-2.344	-2.332	-2.324	-2.312	-2.301	-2.290	-2.279	-2.270	-2.259	-2.248	-2.235	-2.224	-2.214	-2.202	-2.191	-2.180	-2.169	-2.158	-2.146	-2.135	-2.125	-2.114	-2.102	-2.092	-2.084	-2.074	-2.064	-2.055	-2.046	-2.039	-2.031	-2.024	-2.018	-2.013	-2.006	-2.002	-1.999	-1.995	-1.992	-1.991	-1.990	-1.990	-1.991	-1.994	-1.996	-2.000	-2.002	-2.007	-2.014	-2.020	-2.027	-2.035	-2.045	-2.055	-2.065	-2.075	-2.088	-2.098	-2.110	-2.124	-2.136	-2.151	-2.164	-2.178	-2.192	-2.206	-2.221	-2.235	-2.249	-2.262	-2.276	-2.290	-2.302	-2.315	-2.328	-2.339	-2.351	-2.361	-2.371	-2.379	-2.386	-2.394	-2.400	-2.405	-2.409	-2.411	-2.414	-2.415	-2.414	-2.412	-2.409	-2.405	-2.399	-2.392	-2.385	-2.375	-2.365	-2.352	-2.339	-2.325	-2.310	-2.294	-2.276	-2.258	-2.238	-2.218	-2.195	-2.172	-2.150	-2.125	-2.101	-2.076	-2.050	-2.024	-1.998	-1.970	-1.942	-1.916	-1.889	-1.862	-1.835	-1.808	-1.780	-1.754	-1.728	-1.702	-1.676	-1.652	-1.629	-1.605	-1.582	-1.561	-1.541	-1.520	-1.502	-1.485	-1.469	-1.454	-1.440	-1.428	-1.415	-1.406	-1.398	-1.390	-1.384	-1.380	-1.378	-1.376	-1.375	-1.378	-1.380	-1.384	-1.390	-1.396	-1.405	-1.415	-1.425	-1.436	-1.450	-1.465	-1.480	-1.496	-1.514	-1.532	-1.551	-1.572	-1.592	-1.615	-1.636	-1.660	-1.682	-1.706	-1.730	-1.754	-1.778	-1.802	-1.826	-1.851	-1.875	-1.899	-1.920	-1.944	-1.965	-1.986	-2.007	-2.027	-2.046	-2.065	-2.081	-2.098	-2.112	-2.126	-2.139	-2.149	-2.159	-2.168	-2.174	-2.179	-2.182	-2.186	-2.188	-2.186	-2.185	-2.181	-2.176	-2.170	-2.162	-2.152	-2.142	-2.131	-2.118	-2.102	-2.088	-2.071	-2.054	-2.035	-2.015	-1.995	-1.974	-1.951	-1.930	-1.908	-1.885	-1.861	-1.838	-1.814	-1.790	-1.766	-1.744	-1.720	-1.698	-1.675	-1.652	-1.630	-1.610	-1.589	-1.569	-1.550	-1.532	-1.515	-1.499	-1.482	-1.469	-1.455	-1.442	-1.431	-1.421	-1.412	-1.404	-1.398	-1.391	-1.386	-1.382	-1.380	-1.379	-1.378	-1.376	-1.379	-1.381	-1.382	-1.388	-1.391	-1.396	-1.402	-1.409	-1.416	-1.424	-1.432	-1.442	-1.452	-1.462	-1.472	-1.484	-1.496	-1.508	-1.520	-1.531	-1.544	-1.558	-1.569	-1.582	-1.596	-1.609	-1.622	-1.635	-1.649	-1.662	-1.675	-1.689	-1.701	-1.716	-1.729	-1.742	-1.755	-1.768	-1.780	-1.791	-1.804	-1.815	-1.828	-1.838	-1.850	-1.861	-1.870	-1.880	-1.890	-1.900	-1.908	-1.916	-1.922	-1.930	-1.936	-1.944	-1.949	-1.952	-1.956	-1.960	-1.961	-1.962	-1.964	-1.965	-1.962	-1.961	-1.958	-1.955	-1.950	-1.945	-1.938	-1.930	-1.922	-1.914	-1.902	-1.891	-1.880	-1.868	-1.854	-1.839	-1.824	-1.806	-1.791	-1.772	-1.755	-1.736	-1.715	-1.695	-1.674	-1.652	-1.630	-1.608	-1.585	-1.561	-1.538	-1.515	-1.491	-1.466	-1.442	-1.419	-1.395	-1.371	-1.346	-1.322	-1.299	-1.275	-1.252	-1.229	-1.205	-1.184	-1.161	-1.139	-1.118	-1.095	-1.075	-1.052	-1.034	-1.012	-0.994	-0.974	-0.955	-0.938	-0.919	-0.900	-0.884	-0.866	-0.849	-0.832	-0.816	-0.800	-0.782	-0.766	-0.751	-0.736	-0.721	-0.705	-0.690	-0.674	-0.659	-0.644	-0.629	-0.614	-0.599	-0.584	-0.569	-0.552	-0.538	-0.521	-0.505	-0.489	-0.474	-0.458	-0.441	-0.424	-0.408	-0.390	-0.374	-0.356	-0.339	-0.321	-0.304	-0.286	-0.269	-0.251	-0.234	-0.215	-0.198	-0.179	-0.160	-0.141	-0.124	-0.104	-0.086	-0.069	-0.050	-0.031	-0.014	0.004	0.021	0.040	0.058	0.074	0.091	0.108	0.124	0.140	0.156	0.171	0.186	0.201	0.215	0.230	0.242	0.255	0.268	0.279	0.290	0.299	0.309	0.319	0.326	0.332	0.340	0.346	0.351	0.356	0.360	0.362	0.366	0.368	0.368	0.368	0.368	0.366	0.362	0.360	0.355	0.351	0.346	0.340	0.332	0.325	0.318	0.308	0.298	0.288	0.278	0.266	0.254	0.241	0.229	0.216	0.202	0.190	0.175	0.160	0.148	0.132	0.118	0.104	0.089	0.075	0.060	0.046	0.032	0.019	0.006	-0.006	-0.019	-0.031	-0.041	-0.054	-0.064	-0.074	-0.082	-0.091	-0.099	-0.106	-0.112	-0.119	-0.124	-0.129	-0.131	-0.134	-0.136	-0.138	-0.136	-0.138	-0.136	-0.134	-0.130	-0.128	-0.124	-0.118	-0.114	-0.106	-0.100	-0.094	-0.085	-0.079	-0.071	-0.062	-0.054	-0.045	-0.034	-0.025	-0.015	-0.006	0.002	0.012	0.021	0.030	0.039	0.048	0.056	0.064	0.071	0.079	0.085	0.092	0.099	0.104	0.109	0.114	0.118	0.120	0.124	0.125	0.128	0.128	0.128	0.128	0.128	0.126	0.125	0.122	0.120	0.115	0.111	0.109	0.104	0.099	0.094	0.089	0.084	0.078	0.072	0.068	0.061	0.055	0.050	0.044	0.040	0.034	0.029	0.025	0.020	0.016	0.014	0.009	0.008	0.005	0.004	0.002	0.002	0.001	0.001	0.002	0.004	0.006	0.008	0.011	0.015	0.019	0.022	0.029	0.034	0.039	0.045	0.051	0.059	0.064	0.072	0.080	0.088	0.095	0.104	0.112	0.120	0.128	0.138	0.145	0.154	0.162	0.170	0.179	0.188	0.194	0.202	0.210	0.216	0.222	0.229	0.235	0.241	0.246	0.251	0.256	0.261	0.265	0.269	0.272	0.276	0.280	0.281	0.285	0.288	0.289	0.291	0.292	0.295	0.296	0.298	0.299	0.300	0.300	0.301	0.302	0.304	0.304	0.305	0.306	0.306	0.308	0.310	0.311	0.312	0.314	0.316	0.318	0.320	0.324	0.326	0.329	0.332	0.335	0.340	0.342	0.348	0.351	0.356	0.361	0.366	0.372	0.378	0.384	0.389	0.395	0.404	0.410	0.416	0.424	0.432	0.440	0.448	0.458	0.466	0.475	0.484	0.494	0.504	0.514	0.524	0.535	0.546	0.559	0.570	0.584	0.596	0.610	0.624	0.639	0.654	0.669	0.684	0.700	0.716	0.735	0.751	0.769	0.788	0.806	0.825	0.845	0.864	0.884	0.902	0.924	0.945	0.965	0.986	1.006	1.028	1.049	1.069	1.089	1.110	1.130	1.150	1.169	1.189	1.209	1.226	1.244	1.262	1.278	1.295	1.309	1.324	1.338	1.350	1.361	1.372	1.382	1.391	1.400	1.406	1.412	1.416	1.421	1.424	1.425	1.425	1.424	1.422	1.420	1.416	1.411	1.406	1.399	1.390	1.382	1.372	1.362	1.352	1.341	1.329	1.316	1.302	1.289	1.275	1.261	1.246	1.232	1.218	1.200	1.185	1.169	1.152	1.138	1.120	1.105	1.088	1.071	1.055	1.039	1.022	1.008	0.991	0.976	0.961	0.946	0.931	0.916	0.901	0.886	0.872	0.858	0.842	0.829	0.814	0.800	0.785	0.771	0.758	0.742	0.729	0.714	0.699	0.684	0.670	0.655	0.641	0.626	0.611	0.596	0.582	0.568	0.552	0.538	0.524	0.509	0.492	0.478	0.462	0.449	0.434	0.420	0.405	0.391	0.378	0.364	0.350	0.338	0.325	0.312	0.300	0.289	0.279	0.269	0.259	0.250	0.241	0.234	0.226	0.220	0.214	0.209	0.205	0.200	0.196	0.195	0.194	0.192	0.191	0.192	0.192	0.194	0.195	0.198	0.201	0.204	0.208	0.212	0.216	0.221	0.226	0.232	0.238	0.244	0.249	0.254	0.260	0.266	0.272	0.278	0.284	0.289	0.296	0.301	0.308	0.312	0.318	0.324	0.328	0.332	0.338	0.342	0.346	0.350	0.354	0.359	0.361	0.366	0.369	0.372	0.376	0.381	0.385	0.389	0.394	0.398	0.402	0.408	0.412	0.420	0.425	0.432	0.439	0.446	0.456	0.464	0.472	0.482	0.492	0.504	0.516	0.529	0.541	0.556	0.571	0.588	0.602	0.620	0.638	0.656	0.675	0.694	0.714	0.734	0.755	0.778	0.799	0.820	0.842	0.864	0.886	0.909	0.931	0.954	0.975	0.998	1.019	1.040	1.060	1.081	1.099	1.119	1.136	1.154	1.169	1.184	1.199	1.212	1.224	1.234	1.245	1.254	1.260	1.266	1.270	1.274	1.275	1.275	1.275	1.272	1.269	1.265	1.259	1.251	1.245	1.234	1.225	1.214	1.202	1.190	1.176	1.164	1.149	1.134	1.118	1.102	1.086	1.070	1.054	1.039	1.022	1.006	0.991	0.976	0.961	0.948	0.934	0.920	0.908	0.896	0.886	0.875	0.866	0.858	0.850	0.842	0.839	0.832	0.829	0.825	0.824	0.822	0.822	0.821	0.822	0.825	0.828	0.831	0.834	0.839	0.844	0.848	0.854	0.859	0.864	0.870	0.876	0.882	0.889	0.895	0.901	0.906	0.911	0.918	0.922	0.926	0.930	0.934	0.938	0.940	0.942	0.944	0.945	0.945	0.945	0.945	0.944	0.942	0.940	0.938	0.935	0.931	0.928	0.922	0.919	0.914	0.909	0.904	0.898	0.892	0.888	0.882	0.878	0.871	0.868	0.862	0.859	0.855	0.852	0.850	0.848	0.846	0.845	0.845	0.846	0.848	0.850	0.852	0.856	0.860	0.865	0.871	0.878	0.885	0.894	0.902	0.912	0.922	0.934	0.945	0.958	0.970	0.982	0.996	1.011	1.024	1.038	1.052	1.068	1.082	1.095	1.110	1.124	1.139	1.151	1.164	1.176	1.188	1.200	1.211	1.222	1.232	1.242	1.250	1.258	1.266	1.272	1.278	1.284	1.289	1.292	1.295	1.298	1.300	1.301	1.302	1.302	1.302	1.301	1.301	1.300	1.299	1.298	1.296	1.294	1.292	1.290	1.289	1.286	1.285	1.284	1.282	1.281	1.281	1.281	1.280	1.282	1.282	1.285	1.286	1.290	1.294	1.298	1.302	1.308	1.314	1.320	1.326	1.334	1.341	1.350	1.358	1.366	1.376	1.385	1.394	1.405	1.415	1.424	1.435	1.444	1.454	1.464	1.472	1.481	1.488	1.496	1.502	1.509	1.514	1.519	1.522	1.525	1.528	1.529	1.529	1.528	1.524	1.520	1.516	1.510	1.502	1.495	1.485	1.474	1.462	1.449	1.435	1.419	1.402	1.384	1.365	1.345	1.324	1.302	1.279	1.255	1.230	1.204	1.178	1.151	1.124	1.096	1.066	1.039	1.010	0.980	0.951	0.921	0.892	0.862	0.834	0.805	0.776	0.748	0.720	0.692	0.666	0.639	0.612	0.586	0.562	0.539	0.515	0.492	0.469	0.449	0.429	0.409	0.390	0.371	0.355	0.339	0.324	0.309	0.296	0.282	0.270	0.260	0.249	0.240	0.230	0.224	0.216	0.210	0.204	0.199	0.194	0.190	0.188	0.185	0.182	0.181	0.180	0.180	0.180	0.180	0.181	0.182	0.184	0.186	0.188	0.190	0.192	0.196	0.199	0.201	0.205	0.208	0.210	0.214	0.218	0.220	0.224	0.225	0.229	0.231	0.234	0.236	0.239	0.241	0.241	0.242	0.244	0.246	0.246	0.246	0.245	0.245	0.244	0.244	0.241	0.240	0.238	0.234	0.231	0.228	0.224	0.220	0.215	0.211	0.205	0.200	0.195	0.189	0.184	0.178	0.171	0.165	0.159	0.151	0.146	0.140	0.134	0.129	0.122	0.118	0.112	0.108	0.104	0.100	0.096	0.092	0.091	0.088	0.086	0.085	0.085	0.085	0.084	0.085	0.088	0.089	0.091	0.096	0.100	0.104	0.110	0.115	0.121	0.128	0.135	0.142	0.149	0.158	0.165	0.174	0.182	0.191	0.200	0.209	0.218	0.226	0.234	0.242	0.250	0.258	0.265	0.272	0.279	0.284	0.290	0.295	0.299	0.301	0.305	0.308	0.310	0.311	0.312	0.311	0.310	0.310	0.309	0.306	0.304	0.299	0.296	0.292	0.288	0.284	0.278	0.272	0.268	0.262	0.258	0.251	0.245	0.240	0.235	0.231	0.225	0.221	0.218	0.214	0.212	0.209	0.206	0.206	0.205	0.206	0.206	0.208	0.209	0.212	0.215	0.219	0.222	0.229	0.235	0.241	0.249	0.258	0.266	0.275	0.285	0.295	0.306	0.319	0.331	0.344	0.356	0.369	0.381	0.395	0.409	0.424	0.438	0.451	0.466	0.481	0.495	0.511	0.525	0.539	0.555	0.569	0.584	0.599	0.614	0.628	0.642	0.656	0.672	0.686	0.700	0.715	0.729	0.742	0.758	0.771	0.785	0.799	0.814	0.828	0.842	0.858	0.871	0.886	0.901	0.918	0.931	0.948	0.964	0.979	0.995	1.011	1.028	1.045	1.061	1.078	1.095	1.112	1.129	1.148	1.165	1.182	1.200	1.218	1.235	1.254	1.270	1.288	1.305	1.324	1.340	1.356	1.374	1.391	1.408	1.422	1.440	1.455	1.470	1.485	1.499	1.514	1.526	1.540	1.552	1.565	1.578	1.590	1.600	1.612	1.622	1.634	1.644	1.654	1.662	1.671	1.680	1.689	1.696	1.705	1.712	1.720	1.728	1.735	1.741	1.749	1.755	1.762	1.769	1.775	1.782	1.789	1.795	1.801	1.809	1.815	1.821	1.828	1.835	1.840	1.846	1.852	1.859	1.865	1.871	1.878	1.882	1.889	1.895	1.900	1.906	1.911	1.916	1.921	1.926	1.930	1.935	1.939	1.942	1.945	1.948	1.950	1.952	1.955	1.956	1.959	1.959	1.959	1.960	1.960	1.959	1.959	1.958	1.956	1.955	1.952	1.951	1.949	1.945	1.942	1.940	1.936	1.934	1.929	1.925	1.919	1.915	1.910	1.905	1.900	1.895	1.890	1.884	1.880	1.874	1.870	1.864	1.860	1.854	1.849	1.844	1.839	1.834	1.829	1.824	1.819	1.814	1.809	1.804	1.800	1.795	1.790	1.786	1.781	1.776	1.772	1.768	1.762	1.756	1.752	1.748	1.741	1.736	1.731	1.725	1.719	1.712	1.708	1.700	1.692	1.685	1.678	1.669	1.660	1.651	1.642	1.632	1.622	1.612	1.602	1.592	1.581	1.569	1.558	1.545	1.532	1.521	1.508	1.495	1.481	1.469	1.456	1.441	1.429	1.415	1.402	1.389	1.376	1.364	1.350	1.338	1.325	1.312	1.302	1.290	1.280	1.269	1.260	1.250	1.242	1.235	1.228	1.221	1.215	1.210	1.205	1.201	1.199	1.198	1.195	1.195	1.195	1.195	1.198	1.200	1.202	1.206	1.210	1.216	1.221	1.228	1.235	1.241	1.250	1.259	1.269	1.278	1.289	1.299	1.310	1.321	1.334	1.346	1.359	1.371	1.385	1.398	1.411	1.425	1.439	1.452	1.466	1.480	1.495	1.509	1.522	1.538	1.551	1.568	1.582	1.596	1.611	1.626	1.642	1.658	1.672	1.690	1.706	1.722	1.739	1.756	1.774	1.792	1.810	1.829	1.848	1.866	1.886	1.906	1.926	1.946	1.968	1.990	2.011	2.034	2.058	2.081	2.105	2.129	2.152	2.178	2.204	2.229	2.254	2.279	2.305	2.331	2.358	2.382	2.409	2.434	2.459	2.485	2.509	2.534	2.558	2.580	2.604	2.625	2.646	2.666	2.685	2.704	2.721	2.738	2.754	2.768	2.780	2.790	2.800	2.808	2.815	2.820	2.824	2.826	2.828	2.825	2.824	2.819	2.814	2.806	2.798	2.788	2.775	2.762	2.748	2.731	2.714	2.695	2.674	2.654	2.632	2.608	2.584	2.559	2.532	2.505	2.478	2.449	2.420	2.390	2.359	2.329	2.298	2.266	2.234	2.201	2.169	2.135	2.102	2.069	2.034	2.001	1.966	1.934	1.899	1.865	1.831	1.796	1.762	1.729	1.695	1.660	1.626	1.591	1.558	1.522	1.489	1.452	1.419	1.382	1.346	1.311	1.275	1.239	1.201	1.165	1.128	1.089	1.052	1.014	0.975	0.938	0.899	0.861	0.821	0.784	0.744	0.705	0.668	0.628	0.590	0.552	0.514	0.478	0.439	0.402	0.368	0.330	0.295	0.261	0.228	0.195	0.162	0.132	0.102	0.074	0.046	0.020	-0.004	-0.028	-0.050	-0.071	-0.089	-0.108	-0.124	-0.138	-0.151	-0.164	-0.172	-0.181	-0.189	-0.194	-0.198	-0.200	-0.200	-0.200	-0.198	-0.195	-0.189	-0.184	-0.175	-0.168	-0.158	-0.148	-0.135	-0.122	-0.109	-0.094	-0.079	-0.064	-0.046	-0.029	-0.011	0.006	0.025	0.044	0.062	0.082	0.101	0.122	0.141	0.161	0.182	0.202	0.224	0.244	0.265	0.286	0.308	0.329	0.350	0.371	0.392	0.415	0.436	0.458	0.481	0.504	0.526	0.550	0.574	0.599	0.622	0.648	0.672	0.700	0.726	0.754	0.781	0.810	0.839	0.869	0.900	0.930	0.961	0.995	1.028	1.061	1.095	1.130	1.166	1.201	1.238	1.274	1.312	1.349	1.388	1.424	1.462	1.501	1.540	1.576	1.614	1.652	1.689	1.725	1.761	1.796	1.831	1.865	1.899	1.930	1.961	1.992	2.021	2.050	2.078	2.102	2.126	2.150	2.171	2.192	2.211	2.229	2.245	2.260	2.272	2.285	2.295	2.304	2.311	2.318	2.321	2.325	2.326	2.329	2.328	2.326	2.325	2.320	2.316	2.311	2.306	2.299	2.291	2.285	2.275	2.268	2.259	2.248	2.239	2.229	2.218	2.208	2.198	2.186	2.175	2.165	2.154	2.144	2.134	2.124	2.114	2.104	2.095	2.085	2.076	2.068	2.059	2.051	2.042	2.035	2.027	2.021	2.015	2.009	2.001	1.996	1.990	1.984	1.980	1.974	1.969	1.965	1.960	1.956	1.951	1.948	1.944	1.941	1.938	1.935	1.932	1.931	1.928	1.928	1.925	1.924	1.924	1.922	1.924	1.924	1.926	1.928	1.930	1.932	1.936	1.940	1.945	1.950	1.956	1.964	1.971	1.979	1.988	1.998	2.007	2.020	2.031	2.044	2.058	2.071	2.086	2.102	2.119	2.136	2.154	2.172	2.191	2.211	2.231	2.251	2.272	2.294	2.315	2.336	2.359	2.380	2.401	2.424	2.445	2.468	2.489	2.511	2.531	2.552	2.574	2.592	2.612	2.630	2.650	2.668	2.684	2.700	2.716	2.731	2.745	2.758	2.771	2.782	2.794	2.802	2.812	2.820	2.826	2.832	2.838	2.841	2.845	2.848	2.848	2.849	2.848	2.846	2.845	2.841	2.838	2.834	2.829	2.822	2.816	2.810	2.801	2.792	2.784	2.775	2.764	2.754	2.742	2.731	2.719	2.708	2.695	2.680	2.668	2.654	2.638	2.624	2.609	2.592	2.576	2.560	2.544	2.528	2.510	2.492	2.475	2.456	2.438	2.416	2.398	2.378	2.356	2.334	2.312	2.290	2.266	2.244	2.219	2.194	2.169	2.142	2.116	2.090	2.061	2.034	2.005	1.975	1.944	1.914	1.882	1.850	1.818	1.784	1.750	1.716	1.681	1.645	1.611	1.575	1.539	1.502	1.466	1.430	1.392	1.358	1.321	1.285	1.249	1.214	1.179	1.144	1.110	1.076	1.045	1.011	0.981	0.951	0.921	0.892	0.865	0.839	0.814	0.790	0.768	0.745	0.726	0.708	0.689	0.672	0.658	0.645	0.631	0.620	0.611	0.604	0.596	0.590	0.585	0.581	0.580	0.579	0.580	0.580	0.582	0.585	0.589	0.592	0.599	0.602	0.609	0.615	0.621	0.629	0.635	0.641	0.650	0.656	0.664	0.670	0.678	0.682	0.689	0.695	0.699	0.704	0.709	0.711	0.715	0.719	0.721	0.724	0.725	0.726	0.725	0.726	0.726	0.725	0.724	0.722	0.720	0.719	0.716	0.714	0.711	0.709	0.706	0.704	0.701	0.699	0.696	0.695	0.694	0.694	0.692	0.692	0.695	0.696	0.699	0.702	0.705	0.710	0.715	0.720	0.728	0.735	0.744	0.754	0.764	0.776	0.788	0.800	0.814	0.828	0.844	0.859	0.875	0.892	0.910	0.929	0.946	0.966	0.985	1.004	1.024	1.044	1.062	1.084	1.102	1.121	1.141	1.160	1.179	1.198	1.214	1.231	1.248	1.264	1.279	1.294	1.308	1.319	1.331	1.342	1.352	1.361	1.369	1.375	1.380	1.385	1.389	1.391	1.392	1.392	1.391	1.389	1.385	1.380	1.376	1.370	1.361	1.354	1.344	1.334	1.322	1.311	1.298	1.284	1.269	1.252	1.236	1.220	1.202	1.185	1.166	1.146	1.126	1.106	1.084	1.062	1.041	1.020	0.996	0.972	0.951	0.926	0.902	0.880	0.856	0.832	0.808	0.784	0.760	0.736	0.712	0.689	0.666	0.642	0.619	0.596	0.574	0.551	0.529	0.507	0.488	0.466	0.446	0.425	0.405	0.386	0.368	0.349	0.332	0.315	0.299	0.282	0.268	0.252	0.239	0.225	0.212	0.201	0.190	0.179	0.169	0.160	0.152	0.145	0.138	0.131	0.126	0.120	0.116	0.114	0.110	0.109	0.108	0.106	0.106	0.108	0.109	0.110	0.112	0.118	0.120	0.125	0.129	0.134	0.140	0.146	0.151	0.158	0.165	0.172	0.180	0.188	0.196	0.202	0.211	0.219	0.226	0.236	0.244	0.252	0.259	0.268	0.276	0.284	0.291	0.299	0.306	0.312	0.319	0.326	0.332	0.338	0.344	0.348	0.352	0.356	0.360	0.362	0.364	0.366	0.368	0.368	0.369	0.368	0.366	0.366	0.364	0.361	0.359	0.355	0.350	0.346	0.340	0.334	0.328	0.320	0.312	0.302	0.294	0.284	0.272	0.261	0.248	0.235	0.222	0.208	0.194	0.179	0.162	0.145	0.128	0.110	0.091	0.071	0.051	0.031	0.010	-0.011	-0.035	-0.058	-0.080	-0.104	-0.129	-0.154	-0.179	-0.205	-0.231	-0.258	-0.284	-0.311	-0.339	-0.368	-0.395	-0.424	-0.452	-0.481	-0.510	-0.540	-0.568	-0.598	-0.628	-0.658	-0.686	-0.716	-0.746	-0.776	-0.805	-0.835	-0.864	-0.892	-0.922	-0.950	-0.980	-1.008	-1.036	-1.065	-1.092	-1.120	-1.148	-1.174	-1.201	-1.228	-1.254	-1.280	-1.305	-1.331	-1.355	-1.381	-1.405	-1.429	-1.454	-1.478	-1.500	-1.524	-1.546	-1.568	-1.591	-1.612	-1.634	-1.654	-1.675	-1.696	-1.715	-1.736	-1.755	-1.774	-1.792	-1.810	-1.829	-1.846	-1.864	-1.880	-1.898	-1.912	-1.929	-1.945	-1.960	-1.974	-1.989	-2.002	-2.016	-2.029	-2.042	-2.054	-2.066	-2.079	-2.089	-2.099	-2.110	-2.119	-2.129	-2.138	-2.146	-2.155	-2.161	-2.170	-2.176	-2.181	-2.188	-2.192	-2.198	-2.202	-2.206	-2.210	-2.212	-2.215	-2.218	-2.220	-2.221	-2.222	-2.224	-2.225	-2.226	-2.226	-2.228	-2.226	-2.228	-2.228	-2.225	-2.226	-2.225	-2.224	-2.224	-2.222	-2.222	-2.221	-2.221	-2.222	-2.221	-2.221	-2.222	-2.224	-2.225	-2.225	-2.228	-2.230	-2.231	-2.235	-2.238	-2.241	-2.246	-2.250	-2.254	-2.259	-2.265	-2.271	-2.276	-2.284	-2.291	-2.298	-2.306	-2.314	-2.324	-2.331	-2.340	-2.350	-2.359	-2.369	-2.379	-2.388	-2.398	-2.409	-2.419	-2.429	-2.439	-2.448	-2.458	-2.468	-2.476	-2.485	-2.494	-2.502	-2.511	-2.520	-2.526	-2.535	-2.542	-2.549	-2.556	-2.562	-2.570	-2.575	-2.581	-2.586	-2.590	-2.595	-2.599	-2.602	-2.608	-2.610	-2.614	-2.616	-2.619	-2.621	-2.626	-2.629	-2.632	-2.635	-2.638	-2.641	-2.645	-2.649	-2.652	-2.658	-2.661	-2.668	-2.672	-2.679	-2.685	-2.692	-2.700	-2.709	-2.718	-2.728	-2.738	-2.749	-2.760	-2.772	-2.785	-2.798	-2.811	-2.826	-2.841	-2.858	-2.874	-2.890	-2.909	-2.926	-2.944	-2.964	-2.982	-3.001	-3.020	-3.039	-3.060	-3.079	-3.098	-3.118	-3.135	-3.154	-3.172	-3.190	-3.206	-3.222	-3.238	-3.252	-3.266	-3.280	-3.291	-3.302	-3.312	-3.322	-3.330	-3.336	-3.342	-3.346	-3.350	-3.351	-3.352	-3.350	-3.348	-3.345	-3.340	-3.334	-3.326	-3.319	-3.309	-3.299	-3.288	-3.274	-3.261	-3.246	-3.231	-3.215	-3.199	-3.181	-3.162	-3.145	-3.125	-3.108	-3.088	-3.069	-3.049	-3.029	-3.009	-2.990	-2.971	-2.952	-2.934	-2.916	-2.899	-2.881	-2.865	-2.849	-2.835	-2.819	-2.806	-2.795	-2.784	-2.772	-2.764	-2.755	-2.749	-2.741	-2.738	-2.732	-2.729	-2.728	-2.726	-2.726	-2.729	-2.730	-2.734	-2.736	-2.741	-2.746	-2.752	-2.760	-2.768	-2.776	-2.785	-2.795	-2.805	-2.816	-2.828	-2.839	-2.850	-2.862	-2.875	-2.888	-2.900	-2.912	-2.926	-2.938	-2.951	-2.964	-2.975	-2.988	-3.000	-3.012	-3.024	-3.035	-3.045	-3.055	-3.065	-3.074	-3.084	-3.091	-3.098	-3.106	-3.112	-3.118	-3.122	-3.128	-3.131	-3.136	-3.138	-3.140	-3.142	-3.144	-3.142	-3.142	-3.142	-3.140	-3.139	-3.135	-3.131	-3.128	-3.124	-3.118	-3.111	-3.104	-3.099	-3.090	-3.082	-3.074	-3.064	-3.056	-3.046	-3.035	-3.025	-3.014	-3.001	-2.990	-2.979	-2.968	-2.955	-2.944	-2.931	-2.919	-2.906	-2.894	-2.882	-2.870	-2.858	-2.846	-2.834	-2.824	-2.812	-2.801	-2.791	-2.781	-2.772	-2.764	-2.756	-2.749	-2.741	-2.735	-2.729	-2.724	-2.719	-2.715	-2.712	-2.709	-2.706	-2.705	-2.705	-2.704	-2.705	-2.705	-2.706	-2.709	-2.711	-2.715	-2.720	-2.724	-2.729	-2.735	-2.740	-2.746	-2.752	-2.760	-2.768	-2.775	-2.784	-2.790	-2.799	-2.808	-2.816	-2.825	-2.834	-2.841	-2.850	-2.858	-2.865	-2.874	-2.881	-2.888	-2.895	-2.901	-2.908	-2.915	-2.921	-2.926	-2.932	-2.936	-2.942	-2.946	-2.951	-2.955	-2.958	-2.961	-2.964	-2.965	-2.968	-2.970	-2.970	-2.971	-2.971	-2.972	-2.971	-2.971	-2.970	-2.969	-2.968	-2.966	-2.964	-2.960	-2.959	-2.955	-2.952	-2.949	-2.945	-2.942	-2.938	-2.932	-2.929	-2.924	-2.919	-2.914	-2.909	-2.904	-2.898	-2.892	-2.886	-2.879	-2.872	-2.866	-2.860	-2.852	-2.846	-2.839	-2.831	-2.824	-2.815	-2.809	-2.799	-2.791	-2.782	-2.774	-2.766	-2.758	-2.749	-2.739	-2.729	-2.721	-2.711	-2.701	-2.692	-2.682	-2.672	-2.662	-2.654	-2.644	-2.634	-2.625	-2.615	-2.605	-2.595	-2.585	-2.575	-2.565	-2.555	-2.545	-2.536	-2.528	-2.518	-2.508	-2.499	-2.490	-2.480	-2.472	-2.464	-2.455	-2.446	-2.438	-2.429	-2.421	-2.414	-2.405	-2.398	-2.390	-2.382	-2.375	-2.368	-2.360	-2.354	-2.346	-2.339	-2.331	-2.325	-2.318	-2.310	-2.305	-2.298	-2.291	-2.282	-2.276	-2.270	-2.262	-2.255	-2.249	-2.241	-2.234	-2.228	-2.220	-2.212	-2.205	-2.198	-2.190	-2.182	-2.175	-2.168	-2.160	-2.152	-2.145	-2.138	-2.130	-2.122	-2.115	-2.109	-2.101	-2.095	-2.088	-2.081	-2.075	-2.068	-2.061	-2.055	-2.050	-2.045	-2.039	-2.034	-2.029	-2.026	-2.021	-2.018	-2.015	-2.011	-2.009	-2.006	-2.005	-2.004	-2.002	-2.002	-2.004	-2.002	-2.004	-2.005	-2.009	-2.010	-2.013	-2.016	-2.020	-2.024	-2.027	-2.033	-2.038	-2.044	-2.047	-2.055	-2.060	-2.066	-2.072	-2.079	-2.088	-2.094	-2.100	-2.109	-2.115	-2.122	-2.129	-2.136	-2.142	-2.149	-2.156	-2.161	-2.168	-2.172	-2.178	-2.181	-2.186	-2.189	-2.192	-2.196	-2.198	-2.198	-2.199	-2.199	-2.198	-2.196	-2.194	-2.190	-2.186	-2.181	-2.175	-2.169	-2.161	-2.151	-2.144	-2.134	-2.121	-2.111	-2.099	-2.085	-2.071	-2.056	-2.041	-2.025	-2.007	-1.990	-1.971	-1.954	-1.934	-1.914	-1.894	-1.872	-1.852	-1.831	-1.810	-1.789	-1.769	-1.746	-1.725	-1.704	-1.682	-1.661	-1.641	-1.621	-1.601	-1.581	-1.562	-1.544	-1.528	-1.510	-1.494	-1.479	-1.464	-1.451	-1.439	-1.428	-1.416	-1.408	-1.398	-1.390	-1.385	-1.380	-1.376	-1.374	-1.372	-1.372	-1.372	-1.375	-1.379	-1.384	-1.389	-1.396	-1.405	-1.414	-1.424	-1.435	-1.448	-1.460	-1.474	-1.490	-1.506	-1.524	-1.540	-1.559	-1.579	-1.598	-1.619	-1.638	-1.659	-1.680	-1.702	-1.724	-1.746	-1.768	-1.790	-1.811	-1.832	-1.854	-1.875	-1.894	-1.914	-1.932	-1.951	-1.968	-1.985	-2.000	-2.014	-2.029	-2.041	-2.051	-2.061	-2.070	-2.078	-2.084	-2.089	-2.092	-2.092	-2.095	-2.092	-2.091	-2.088	-2.081	-2.074	-2.066	-2.056	-2.045	-2.031	-2.019	-2.002	-1.986	-1.969	-1.950	-1.930	-1.910	-1.888	-1.864	-1.842	-1.819	-1.794	-1.769	-1.744	-1.719	-1.692	-1.669	-1.642	-1.616	-1.591	-1.566	-1.541	-1.516	-1.491	-1.469	-1.446	-1.424	-1.402	-1.381	-1.362	-1.344	-1.325	-1.309	-1.292	-1.278	-1.265	-1.252	-1.242	-1.231	-1.224	-1.215	-1.209	-1.204	-1.199	-1.196	-1.194	-1.192	-1.192	-1.192	-1.195	-1.198	-1.201	-1.205	-1.211	-1.216	-1.222	-1.230	-1.239	-1.248	-1.256	-1.268	-1.276	-1.286	-1.298	-1.310	-1.321	-1.334	-1.345	-1.358	-1.370	-1.384	-1.396	-1.409	-1.422	-1.436	-1.449	-1.462	-1.476	-1.490	-1.504	-1.516	-1.530	-1.544	-1.556	-1.570	-1.584	-1.596	-1.610	-1.622	-1.635	-1.648	-1.660	-1.672	-1.684	-1.695	-1.708	-1.718	-1.729	-1.739	-1.749	-1.758	-1.766	-1.775	-1.782	-1.790	-1.796	-1.801	-1.806	-1.810	-1.814	-1.816	-1.819	-1.819	-1.819	-1.819	-1.816	-1.814	-1.810	-1.805	-1.799	-1.792	-1.784	-1.775	-1.766	-1.755	-1.742	-1.730	-1.716	-1.701	-1.685	-1.668	-1.650	-1.631	-1.612	-1.592	-1.571	-1.549	-1.526	-1.502	-1.479	-1.455	-1.431	-1.406	-1.382	-1.356	-1.331	-1.305	-1.279	-1.252	-1.228	-1.201	-1.175	-1.149	-1.122	-1.098	-1.072	-1.046	-1.021	-0.998	-0.974	-0.949	-0.925	-0.902	-0.880	-0.858	-0.838	-0.816	-0.795	-0.776	-0.756	-0.738	-0.719	-0.701	-0.682	-0.665	-0.648	-0.631	-0.615	-0.599	-0.584	-0.569	-0.552	-0.539	-0.524	-0.510	-0.495	-0.482	-0.468	-0.455	-0.440	-0.428	-0.414	-0.400	-0.386	-0.372	-0.360	-0.346	-0.332	-0.319	-0.305	-0.291	-0.276	-0.262	-0.248	-0.234	-0.219	-0.204	-0.189	-0.174	-0.159	-0.144	-0.128	-0.112	-0.096	-0.081	-0.064	-0.048	-0.032	-0.016	0.000	0.016	0.034	0.049	0.066	0.082	0.099	0.114	0.130	0.146	0.162	0.178	0.194	0.209	0.224	0.239	0.254	0.268	0.280	0.294	0.306	0.319	0.331	0.344	0.355	0.366	0.375	0.385	0.394	0.401	0.410	0.418	0.422	0.430	0.434	0.438	0.441	0.445	0.448	0.449	0.449	0.449	0.448	0.446	0.444	0.441	0.436	0.432	0.428	0.421	0.415	0.408	0.400	0.391	0.382	0.372	0.361	0.350	0.340	0.328	0.314	0.301	0.289	0.275	0.262	0.249	0.235	0.221	0.206	0.192	0.179	0.164	0.151	0.136	0.124	0.110	0.096	0.084	0.072	0.060	0.049	0.038	0.026	0.016	0.009	0.000	-0.008	-0.015	-0.021	-0.026	-0.029	-0.034	-0.036	-0.038	-0.039	-0.039	-0.038	-0.035	-0.034	-0.030	-0.025	-0.020	-0.014	-0.008	0.000	0.009	0.019	0.028	0.038	0.050	0.060	0.072	0.085	0.098	0.112	0.125	0.139	0.154	0.166	0.181	0.195	0.209	0.222	0.236	0.249	0.262	0.275	0.288	0.300	0.310	0.321	0.330	0.340	0.349	0.355	0.362	0.369	0.374	0.378	0.381	0.384	0.386	0.385	0.386	0.385	0.384	0.380	0.378	0.374	0.368	0.362	0.356	0.350	0.342	0.334	0.325	0.318	0.308	0.298	0.289	0.279	0.269	0.260	0.249	0.240	0.229	0.221	0.211	0.202	0.195	0.188	0.179	0.174	0.166	0.161	0.156	0.151	0.148	0.145	0.144	0.141	0.141	0.140	0.141	0.142	0.145	0.146	0.150	0.155	0.159	0.164	0.169	0.175	0.182	0.189	0.196	0.204	0.212	0.220	0.230	0.238	0.246	0.255	0.264	0.274	0.281	0.290	0.298	0.305	0.314	0.320	0.328	0.334	0.340	0.345	0.351	0.356	0.360	0.364	0.369	0.371	0.374	0.375	0.378	0.378	0.379	0.379	0.380	0.379	0.379	0.378	0.376	0.375	0.374	0.370	0.368	0.365	0.362	0.361	0.359	0.355	0.354	0.351	0.350	0.348	0.346	0.344	0.344	0.342	0.342	0.341	0.344	0.344	0.344	0.345	0.348	0.350	0.354	0.356	0.360	0.364	0.369	0.375	0.380	0.386	0.392	0.399	0.406	0.415	0.422	0.431	0.440	0.449	0.459	0.469	0.478	0.489	0.500	0.510	0.521	0.532	0.545	0.556	0.568	0.581	0.594	0.606	0.619	0.631	0.645	0.659	0.671	0.685	0.699	0.712	0.726	0.740	0.754	0.768	0.781	0.795	0.810	0.824	0.839	0.851	0.866	0.881	0.894	0.909	0.924	0.936	0.951	0.964	0.979	0.992	1.005	1.019	1.032	1.045	1.058	1.071	1.084	1.095	1.108	1.120	1.130	1.141	1.151	1.161	1.172	1.181	1.190	1.199	1.208	1.216	1.222	1.231	1.238	1.244	1.249	1.254	1.259	1.262	1.266	1.270	1.274	1.276	1.279	1.279	1.280	1.282	1.282	1.282	1.282	1.281	1.281	1.280	1.280	1.278	1.276	1.274	1.271	1.268	1.265	1.261	1.258	1.254	1.249	1.244	1.238	1.231	1.226	1.220	1.212	1.206	1.199	1.191	1.184	1.174	1.166	1.156	1.146	1.136	1.125	1.115	1.102	1.090	1.078	1.064	1.050	1.035	1.021	1.006	0.990	0.974	0.955	0.939	0.920	0.902	0.884	0.865	0.845	0.825	0.805	0.785	0.764	0.744	0.722	0.701	0.680	0.660	0.640	0.619	0.599	0.579	0.559	0.539	0.520	0.500	0.482	0.465	0.449	0.432	0.418	0.402	0.389	0.376	0.364	0.354	0.345	0.335	0.328	0.321	0.315	0.310	0.308	0.305	0.304	0.304	0.305	0.308	0.310	0.315	0.319	0.325	0.331	0.338	0.346	0.354	0.364	0.374	0.384	0.395	0.405	0.418	0.429	0.441	0.452	0.465	0.476	0.488	0.500	0.512	0.522	0.534	0.544	0.555	0.565	0.575	0.585	0.594	0.602	0.610	0.618	0.624	0.631	0.636	0.642	0.648	0.652	0.658	0.662	0.666	0.670	0.674	0.678	0.681	0.685	0.689	0.694	0.698	0.701	0.706	0.712	0.718	0.724	0.730	0.739	0.746	0.755	0.765	0.775	0.785	0.798	0.810	0.824	0.839	0.854	0.870	0.888	0.905	0.924	0.944	0.965	0.986	1.009	1.031	1.055	1.079	1.102	1.126	1.151	1.176	1.200	1.226	1.251	1.276	1.299	1.324	1.348	1.370	1.392	1.414	1.435	1.455	1.475	1.494	1.510	1.525	1.540	1.552	1.565	1.575	1.584	1.592	1.599	1.602	1.605	1.606	1.605	1.604	1.600	1.595	1.589	1.581	1.572	1.561	1.550	1.538	1.524	1.510	1.494	1.478	1.460	1.442	1.425	1.406	1.388	1.368	1.349	1.330	1.310	1.291	1.274	1.255	1.238	1.220	1.204	1.188	1.172	1.158	1.145	1.132	1.121	1.110	1.100	1.091	1.085	1.079	1.074	1.070	1.066	1.065	1.064	1.064	1.064	1.066	1.069	1.072	1.076	1.081	1.088	1.094	1.100	1.106	1.115	1.122	1.131	1.139	1.146	1.154	1.162	1.170	1.178	1.185	1.191	1.199	1.205	1.211	1.216	1.221	1.226	1.230	1.232	1.235	1.238	1.239	1.240	1.240	1.240	1.240	1.239	1.236	1.235	1.231	1.228	1.225	1.221	1.218	1.214	1.209	1.204	1.199	1.195	1.191	1.188	1.184	1.180	1.176	1.174	1.171	1.170	1.168	1.166	1.166	1.166	1.166	1.168	1.171	1.174	1.176	1.181	1.185	1.190	1.198	1.202	1.210	1.218	1.226	1.235	1.244	1.255	1.264	1.274	1.285	1.296	1.306	1.318	1.329	1.339	1.350	1.361	1.371	1.380	1.390	1.399	1.409	1.416	1.424	1.430	1.436	1.442	1.448	1.451	1.455	1.459	1.461	1.462	1.462	1.464	1.461	1.461	1.459	1.455	1.451	1.448	1.442	1.438	1.431	1.426	1.420	1.412	1.405	1.399	1.391	1.385	1.376	1.370	1.362	1.355	1.349	1.344	1.336	1.331	1.328	1.322	1.318	1.315	1.311	1.310	1.308	1.309	1.308	1.309	1.311	1.314	1.316	1.321	1.325	1.330	1.336	1.342	1.349	1.358	1.366	1.375	1.384	1.392	1.401	1.411	1.421	1.431	1.441	1.451	1.460	1.470	1.479	1.489	1.496	1.504	1.511	1.518	1.524	1.529	1.532	1.538	1.540	1.540	1.541	1.541	1.540	1.536	1.534	1.529	1.522	1.515	1.508	1.499	1.488	1.475	1.462	1.449	1.432	1.418	1.400	1.381	1.362	1.341	1.320	1.299	1.275	1.251	1.228	1.202	1.175	1.150	1.122	1.095	1.068	1.040	1.011	0.984	0.955	0.926	0.898	0.869	0.840	0.812	0.784	0.756	0.729	0.702	0.675	0.649	0.622	0.596	0.571	0.546	0.521	0.499	0.475	0.452	0.431	0.410	0.390	0.369	0.350	0.331	0.315	0.298	0.281	0.266	0.251	0.238	0.224	0.211	0.200	0.189	0.178	0.169	0.160	0.151	0.144	0.136	0.131	0.124	0.120	0.115	0.111	0.110	0.108	0.105	0.104	0.102	0.104	0.104	0.105	0.106	0.109	0.110	0.112	0.115	0.119	0.121	0.126	0.130	0.135	0.139	0.144	0.150	0.155	0.159	0.165	0.171	0.176	0.181	0.186	0.192	0.198	0.204	0.209	0.214	0.219	0.224	0.228	0.232	0.236	0.240	0.244	0.248	0.250	0.252	0.256	0.258	0.260	0.261	0.264	0.264	0.265	0.265	0.266	0.266	0.268	0.268	0.268	0.268	0.266	0.266	0.265	0.266	0.265	0.266	0.265	0.266	0.265	0.266	0.266	0.268	0.266	0.269	0.269	0.270	0.272	0.275	0.276	0.279	0.281	0.284	0.289	0.292	0.296	0.300	0.305	0.310	0.314	0.320	0.325	0.330	0.335	0.340	0.346	0.351	0.358	0.362	0.369	0.375	0.379	0.385	0.389	0.394	0.398	0.402	0.406	0.410	0.412	0.416	0.419	0.420	0.422	0.424	0.425	0.426	0.428	0.426	0.426	0.425	0.425	0.422	0.421	0.420	0.418	0.416	0.414	0.411	0.409	0.408	0.404	0.402	0.400	0.398	0.396	0.395	0.392	0.392	0.390	0.391	0.390	0.391	0.391	0.392	0.395	0.398	0.400	0.404	0.408	0.412	0.418	0.424	0.429	0.436	0.444	0.452	0.461	0.470	0.479	0.489	0.500	0.511	100.000	5.000	2.000	1.000	7.000	3.000	1.000	459.000	2.000	693.000	3.000	1016.000	0.000	0.000	0.000	0.000	0.000	0.000	0.000	0.000	0.000	0.000	0.000	0.000	-0.134	-0.151	-0.166	-0.181	-0.196	-0.211	-0.225	-0.239	-0.251	-0.265	-0.276	-0.288	-0.300	-0.310	-0.320	-0.330	-0.339	-0.348	-0.354	-0.362	-0.369	-0.374	-0.380	-0.385	-0.390	-0.392	-0.398	-0.399	-0.401	-0.404	-0.404	-0.405	-0.405	-0.405	-0.405	-0.404	-0.402	-0.400	-0.399	-0.398	-0.394	-0.391	-0.389	-0.386	-0.382	-0.378	-0.375	-0.370	-0.368	-0.364	-0.359	-0.355	-0.351	-0.348	-0.344	-0.339	-0.336	-0.331	-0.329	-0.325	-0.321	-0.319	-0.316	-0.312	-0.310	-0.309	-0.305	-0.304	-0.301	-0.301	-0.299	-0.298	-0.296	-0.295	-0.295	-0.295	-0.295	-0.294	-0.295	-0.295	-0.295	-0.295	-0.295	-0.296	-0.296	-0.299	-0.299	-0.300	-0.301	-0.301	-0.302	-0.302	-0.305	-0.305	-0.306	-0.305	-0.306	-0.306	-0.306	-0.308	-0.306	-0.306	-0.305	-0.304	-0.301	-0.300	-0.299	-0.296	-0.294	-0.291	-0.288	-0.284	-0.279	-0.275	-0.269	-0.262	-0.258	-0.251	-0.244	-0.235	-0.228	-0.219	-0.210	-0.200	-0.190	-0.180	-0.168	-0.156	-0.144	-0.131	-0.119	-0.106	-0.091	-0.078	-0.062	-0.048	-0.032	-0.016	0.000	0.016	0.032	0.049	0.066	0.084	0.100	0.118	0.135	0.152	0.170	0.188	0.205	0.221	0.239	0.256	0.272	0.289	0.305	0.320	0.336	0.350	0.365	0.379	0.394	0.406	0.419	0.431	0.444	0.454	0.465	0.475	0.484	0.492	0.501	0.507	0.515	0.521	0.526	0.531	0.535	0.539	0.542	0.545	0.548	0.549	0.550	0.552	0.551	0.551	0.551	0.550	0.549	0.546	0.545	0.542	0.540	0.538	0.535	0.532	0.528	0.525	0.522	0.519	0.515	0.512	0.510	0.506	0.504	0.501	0.498	0.495	0.494	0.492	0.490	0.489	0.488	0.486	0.486	0.485	0.486	0.486	0.488	0.489	0.490	0.491	0.494	0.496	0.500	0.504	0.507	0.511	0.515	0.521	0.526	0.531	0.538	0.544	0.551	0.558	0.566	0.574	0.581	0.590	0.599	0.608	0.618	0.626	0.636	0.646	0.658	0.668	0.678	0.688	0.699	0.710	0.721	0.732	0.744	0.755	0.766	0.776	0.789	0.800	0.811	0.822	0.834	0.845	0.856	0.866	0.878	0.889	0.899	0.909	0.919	0.929	0.938	0.948	0.956	0.965	0.972	0.981	0.988	0.996	1.002	1.008	1.014	1.020	1.025	1.030	1.032	1.038	1.040	1.042	1.045	1.046	1.048	1.049	1.049	1.048	1.048	1.046	1.045	1.042	1.040	1.039	1.035	1.031	1.028	1.024	1.019	1.014	1.010	1.005	0.999	0.992	0.989	0.982	0.976	0.971	0.965	0.961	0.955	0.950	0.944	0.940	0.935	0.930	0.926	0.922	0.920	0.916	0.914	0.911	0.909	0.908	0.906	0.906	0.905	0.906	0.908	0.909	0.910	0.914	0.916	0.920	0.924	0.928	0.934	0.939	0.945	0.951	0.958	0.965	0.972	0.980	0.989	0.996	1.005	1.014	1.022	1.032	1.042	1.051	1.060	1.070	1.081	1.090	1.100	1.109	1.119	1.128	1.138	1.146	1.155	1.165	1.172	1.181	1.189	1.198	1.205	1.212	1.220	1.228	1.234	1.240	1.246	1.252	1.259	1.264	1.270	1.275	1.280	1.285	1.290	1.294	1.300	1.305	1.309	1.314	1.318	1.322	1.328	1.331	1.336	1.340	1.346	1.351	1.356	1.362	1.369	1.374	1.380	1.388	1.395	1.401	1.410	1.419	1.426	1.435	1.444	1.452	1.464	1.474	1.485	1.496	1.508	1.519	1.532	1.545	1.558	1.571	1.585	1.599	1.614	1.629	1.644	1.659	1.675	1.691	1.708	1.725	1.740	1.758	1.775	1.792	1.810	1.828	1.844	1.860	1.879	1.896	1.914	1.931	1.948	1.966	1.982	2.000	2.016	2.034	2.049	2.065	2.080	2.096	2.111	2.126	2.140	2.154	2.168	2.180	2.194	2.205	2.218	2.228	2.240	2.250	2.259	2.269	2.278	2.286	2.294	2.301	2.308	2.314	2.320	2.325	2.330	2.334	2.338	2.341	2.345	2.346	2.349	2.350	2.351	2.352	2.354	2.352	2.352	2.352	2.351	2.350	2.349	2.346	2.346	2.344	2.342	2.339	2.336	2.335	2.332	2.329	2.328	2.324	2.321	2.320	2.318	2.316	2.314	2.312	2.311	2.309	2.308	2.306	2.306	2.305	2.305	2.305	2.306	2.306	2.309	2.309	2.311	2.314	2.316	2.319	2.322	2.326	2.330	2.335	2.340	2.346	2.350	2.356	2.364	2.370	2.378	2.385	2.394	2.402	2.410	2.420	2.429	2.438	2.448	2.459	2.469	2.479	2.490	2.500	2.511	2.522	2.535	2.546	2.558	2.569	2.581	2.592	2.604	2.616	2.626	2.638	2.649	2.660	2.671	2.680	2.691	2.701	2.711	2.720	2.729	2.739	2.746	2.754	2.761	2.769	2.774	2.781	2.786	2.790	2.794	2.798	2.800	2.802	2.802	2.804	2.804	2.802	2.801	2.800	2.796	2.794	2.790	2.785	2.779	2.772	2.766	2.758	2.749	2.740	2.730	2.720	2.710	2.699	2.686	2.675	2.662	2.649	2.635	2.621	2.608	2.592	2.578	2.564	2.549	2.532	2.518	2.502	2.488	2.471	2.458	2.442	2.428	2.414	2.400	2.386	2.372	2.360	2.348	2.338	2.326	2.316	2.306	2.296	2.289	2.281	2.275	2.269	2.265	2.261	2.258	2.255	2.254	2.254	2.254	2.255	2.258	2.261	2.265	2.271	2.278	2.285	2.292	2.302	2.312	2.322	2.334	2.345	2.359	2.371	2.386	2.400	2.415	2.431	2.446	2.462	2.479	2.494	2.511	2.528	2.545	2.561	2.578	2.594	2.610	2.626	2.641	2.658	2.671	2.685	2.699	2.712	2.725	2.736	2.748	2.758	2.766	2.775	2.782	2.790	2.795	2.800	2.804	2.806	2.809	2.810	2.810	2.808	2.805	2.802	2.798	2.792	2.786	2.779	2.771	2.761	2.751	2.741	2.729	2.716	2.704	2.689	2.674	2.659	2.644	2.626	2.610	2.592	2.575	2.558	2.538	2.520	2.501	2.481	2.462	2.444	2.425	2.405	2.386	2.369	2.349	2.331	2.312	2.296	2.279	2.261	2.246	2.230	2.215	2.200	2.186	2.174	2.161	2.148	2.138	2.126	2.116	2.108	2.099	2.091	2.084	2.078	2.072	2.069	2.064	2.061	2.059	2.056	2.055	2.054	2.055	2.055	2.058	2.058	2.060	2.062	2.066	2.070	2.074	2.076	2.081	2.086	2.091	2.096	2.100	2.105	2.110	2.115	2.119	2.124	2.128	2.132	2.136	2.139	2.142	2.144	2.146	2.149	2.150	2.150	2.150	2.150	2.149	2.148	2.145	2.142	2.138	2.132	2.129	2.122	2.116	2.109	2.101	2.091	2.082	2.072	2.062	2.051	2.038	2.025	2.011	1.996	1.982	1.966	1.950	1.934	1.916	1.899	1.881	1.862	1.844	1.825	1.805	1.785	1.766	1.745	1.725	1.705	1.684	1.662	1.642	1.622	1.602	1.582	1.562	1.541	1.522	1.505	1.485	1.468	1.451	1.434	1.418	1.401	1.386	1.372	1.358	1.344	1.331	1.320	1.309	1.298	1.288	1.280	1.270	1.264	1.256	1.250	1.244	1.240	1.235	1.231	1.229	1.226	1.225	1.224	1.222	1.224	1.224	1.224	1.225	1.228	1.229	1.230	1.231	1.234	1.238	1.239	1.241	1.244	1.245	1.248	1.250	1.252	1.252	1.255	1.256	1.256	1.256	1.256	1.256	1.255	1.254	1.251	1.250	1.246	1.242	1.239	1.236	1.231	1.226	1.220	1.214	1.208	1.200	1.192	1.186	1.178	1.169	1.160	1.150	1.140	1.131	1.121	1.112	1.101	1.091	1.080	1.069	1.059	1.046	1.036	1.025	1.014	1.001	0.990	0.980	0.968	0.956	0.945	0.934	0.921	0.910	0.899	0.886	0.875	0.864	0.852	0.840	0.829	0.818	0.805	0.792	0.780	0.768	0.756	0.742	0.730	0.718	0.704	0.691	0.676	0.662	0.648	0.632	0.618	0.602	0.585	0.569	0.552	0.535	0.518	0.499	0.481	0.461	0.441	0.421	0.401	0.380	0.359	0.338	0.316	0.294	0.271	0.248	0.224	0.200	0.176	0.151	0.126	0.101	0.075	0.049	0.022	-0.002	-0.029	-0.056	-0.082	-0.111	-0.138	-0.164	-0.191	-0.219	-0.246	-0.274	-0.300	-0.328	-0.354	-0.380	-0.408	-0.435	-0.461	-0.488	-0.514	-0.540	-0.566	-0.592	-0.619	-0.644	-0.669	-0.695	-0.719	-0.744	-0.768	-0.791	-0.815	-0.839	-0.864	-0.886	-0.909	-0.931	-0.954	-0.975	-0.996	-1.018	-1.039	-1.059	-1.078	-1.098	-1.116	-1.135	-1.154	-1.171	-1.190	-1.206	-1.222	-1.239	-1.254	-1.269	-1.284	-1.298	-1.310	-1.322	-1.334	-1.345	-1.356	-1.366	-1.374	-1.384	-1.391	-1.398	-1.404	-1.409	-1.414	-1.419	-1.422	-1.424	-1.426	-1.428	-1.428	-1.428	-1.425	-1.424	-1.421	-1.418	-1.412	-1.408	-1.401	-1.396	-1.390	-1.381	-1.374	-1.365	-1.355	-1.346	-1.336	-1.325	-1.315	-1.304	-1.292	-1.280	-1.269	-1.256	-1.245	-1.232	-1.221	-1.209	-1.196	-1.184	-1.172	-1.160	-1.149	-1.138	-1.128	-1.116	-1.106	-1.096	-1.088	-1.079	-1.069	-1.061	-1.054	-1.046	-1.039	-1.032	-1.025	-1.020	-1.015	-1.010	-1.005	-1.001	-0.996	-0.994	-0.990	-0.988	-0.985	-0.982	-0.981	-0.979	-0.976	-0.975	-0.972	-0.971	-0.970	-0.968	-0.965	-0.962	-0.960	-0.956	-0.952	-0.950	-0.945	-0.941	-0.936	-0.931	-0.925	-0.919	-0.912	-0.905	-0.898	-0.889	-0.880	-0.871	-0.861	-0.850	-0.839	-0.828	-0.815	-0.801	-0.789	-0.775	-0.759	-0.744	-0.728	-0.712	-0.695	-0.678	-0.660	-0.644	-0.625	-0.605	-0.586	-0.569	-0.549	-0.529	-0.509	-0.489	-0.469	-0.449	-0.429	-0.409	-0.390	-0.370	-0.349	-0.329	-0.310	-0.290	-0.270	-0.251	-0.231	-0.212	-0.195	-0.176	-0.158	-0.140	-0.124	-0.106	-0.089	-0.074	-0.059	-0.042	-0.029	-0.014	-0.001	0.012	0.024	0.036	0.046	0.058	0.069	0.078	0.088	0.096	0.104	0.110	0.118	0.122	0.129	0.134	0.139	0.142	0.145	0.149	0.151	0.152	0.154	0.155	0.155	0.155	0.155	0.155	0.154	0.154	0.152	0.150	0.148	0.146	0.144	0.142	0.140	0.138	0.136	0.134	0.132	0.131	0.130	0.129	0.128	0.126	0.128	0.128	0.128	0.129	0.130	0.131	0.134	0.138	0.140	0.144	0.148	0.152	0.158	0.164	0.170	0.176	0.185	0.192	0.201	0.210	0.219	0.228	0.238	0.248	0.259	0.269	0.280	0.291	0.302	0.314	0.326	0.338	0.349	0.361	0.372	0.385	0.395	0.408	0.418	0.429	0.440	0.449	0.460	0.469	0.479	0.486	0.495	0.502	0.510	0.516	0.524	0.529	0.535	0.539	0.544	0.546	0.549	0.551	0.554	0.555	0.555	0.555	0.554	0.552	0.551	0.550	0.546	0.544	0.540	0.536	0.531	0.526	0.520	0.514	0.509	0.502	0.494	0.488	0.479	0.471	0.462	0.454	0.444	0.435	0.425	0.415	0.405	0.395	0.384	0.374	0.362	0.351	0.340	0.329	0.318	0.306	0.295	0.284	0.272	0.261	0.250	0.239	0.228	0.218	0.206	0.196	0.186	0.176	0.166	0.158	0.149	0.139	0.131	0.124	0.116	0.110	0.102	0.098	0.092	0.088	0.084	0.080	0.078	0.075	0.074	0.074	0.072	0.074	0.075	0.076	0.080	0.082	0.086	0.091	0.098	0.104	0.110	0.118	0.125	0.134	0.142	0.151	0.161	0.171	0.182	0.192	0.204	0.216	0.228	0.239	0.251	0.262	0.274	0.286	0.298	0.310	0.320	0.331	0.342	0.352	0.361	0.371	0.380	0.388	0.395	0.402	0.408	0.414	0.419	0.422	0.426	0.429	0.429	0.430	0.431	0.430	0.428	0.425	0.422	0.418	0.412	0.406	0.400	0.392	0.385	0.376	0.366	0.355	0.345	0.334	0.321	0.309	0.296	0.282	0.269	0.255	0.240	0.226	0.210	0.196	0.180	0.165	0.150	0.135	0.120	0.105	0.091	0.076	0.062	0.049	0.035	0.021	0.009	-0.004	-0.016	-0.028	-0.039	-0.048	-0.059	-0.068	-0.075	-0.084	-0.090	-0.096	-0.102	-0.108	-0.111	-0.115	-0.119	-0.121	-0.124	-0.124	-0.125	-0.125	-0.124	-0.122	-0.121	-0.119	-0.116	-0.111	-0.108	-0.102	-0.099	-0.092	-0.088	-0.081	-0.075	-0.069	-0.061	-0.055	-0.048	-0.040	-0.034	-0.025	-0.019	-0.010	-0.002	0.004	0.010	0.018	0.024	0.029	0.035	0.040	0.045	0.050	0.054	0.058	0.060	0.064	0.064	0.065	0.065	0.066	0.064	0.062	0.059	0.055	0.051	0.045	0.038	0.031	0.021	0.012	0.001	-0.010	-0.022	-0.036	-0.051	-0.066	-0.084	-0.101	-0.121	-0.140	-0.161	-0.184	-0.206	-0.231	-0.256	-0.284	-0.309	-0.338	-0.368	-0.396	-0.428	-0.459	-0.492	-0.525	-0.558	-0.594	-0.628	-0.665	-0.701	-0.738	-0.775	-0.812	-0.851	-0.890	-0.928	-0.968	-1.005	-1.045	-1.084	-1.122	-1.161	-1.199	-1.238	-1.275	-1.311	-1.349	-1.385	-1.420	-1.455	-1.489	-1.521	-1.554	-1.586	-1.615	-1.645	-1.674	-1.701	-1.728	-1.751	-1.775	-1.796	-1.819	-1.838	-1.858	-1.874	-1.890	-1.905	-1.918	-1.930	-1.940	-1.950	-1.959	-1.966	-1.972	-1.976	-1.981	-1.982	-1.985	-1.986	-1.985	-1.986	-1.984	-1.981	-1.980	-1.976	-1.971	-1.969	-1.964	-1.959	-1.955	-1.950	-1.945	-1.940	-1.936	-1.930	-1.926	-1.922	-1.920	-1.916	-1.914	-1.911	-1.910	-1.909	-1.908	-1.910	-1.910	-1.911	-1.914	-1.916	-1.920	-1.926	-1.931	-1.936	-1.944	-1.951	-1.959	-1.969	-1.978	-1.988	-1.998	-2.007	-2.020	-2.031	-2.042	-2.056	-2.069	-2.081	-2.094	-2.106	-2.120	-2.132	-2.145	-2.158	-2.170	-2.184	-2.195	-2.206	-2.219	-2.229	-2.239	-2.248	-2.258	-2.266	-2.275	-2.282	-2.289	-2.294	-2.300	-2.304	-2.308	-2.311	-2.314	-2.315	-2.315	-2.315	-2.315	-2.312	-2.311	-2.309	-2.305	-2.299	-2.295	-2.289	-2.282	-2.275	-2.268	-2.259	-2.250	-2.240	-2.231	-2.220	-2.210	-2.199	-2.188	-2.176	-2.164	-2.151	-2.139	-2.126	-2.114	-2.100	-2.086	-2.074	-2.060	-2.046	-2.033	-2.020	-2.006	-1.992	-1.980	-1.966	-1.954	-1.940	-1.926	-1.915	-1.901	-1.889	-1.876	-1.865	-1.852	-1.841	-1.830	-1.819	-1.806	-1.795	-1.785	-1.775	-1.765	-1.754	-1.744	-1.734	-1.724	-1.715	-1.705	-1.698	-1.688	-1.679	-1.671	-1.662	-1.655	-1.648	-1.639	-1.631	-1.625	-1.618	-1.610	-1.604	-1.596	-1.590	-1.584	-1.578	-1.571	-1.565	-1.559	-1.554	-1.548	-1.542	-1.536	-1.531	-1.526	-1.520	-1.516	-1.511	-1.506	-1.501	-1.498	-1.492	-1.488	-1.482	-1.479	-1.474	-1.469	-1.465	-1.461	-1.458	-1.452	-1.448	-1.444	-1.441	-1.436	-1.432	-1.428	-1.424	-1.420	-1.418	-1.412	-1.410	-1.406	-1.402	-1.399	-1.395	-1.392	-1.389	-1.384	-1.381	-1.378	-1.374	-1.371	-1.366	-1.362	-1.360	-1.356	-1.352	-1.350	-1.346	-1.341	-1.339	-1.335	-1.331	-1.328	-1.324	-1.320	-1.316	-1.312	-1.309	-1.305	-1.301	-1.298	-1.294	-1.289	-1.285	-1.282	-1.278	-1.274	-1.270	-1.265	-1.261	-1.259	-1.254	-1.250	-1.245	-1.242	-1.239	-1.234	-1.230	-1.226	-1.224	-1.219	-1.216	-1.212	-1.209	-1.205	-1.201	-1.199	-1.195	-1.191	-1.189	-1.186	-1.182	-1.181	-1.178	-1.175	-1.172	-1.170	-1.169	-1.166	-1.162	-1.161	-1.159	-1.158	-1.154	-1.152	-1.150	-1.149	-1.146	-1.144	-1.141	-1.139	-1.135	-1.132	-1.130	-1.126	-1.122	-1.120	-1.115	-1.112	-1.108	-1.102	-1.098	-1.092	-1.086	-1.081	-1.074	-1.068	-1.061	-1.054	-1.045	-1.038	-1.029	-1.019	-1.010	-1.000	-0.990	-0.979	-0.968	-0.955	-0.944	-0.931	-0.918	-0.905	-0.891	-0.876	-0.862	-0.848	-0.832	-0.818	-0.801	-0.785	-0.769	-0.752	-0.736	-0.719	-0.702	-0.685	-0.668	-0.650	-0.632	-0.616	-0.598	-0.581	-0.564	-0.546	-0.530	-0.512	-0.496	-0.480	-0.464	-0.448	-0.431	-0.415	-0.400	-0.385	-0.370	-0.356	-0.341	-0.328	-0.314	-0.301	-0.289	-0.278	-0.265	-0.254	-0.242	-0.231	-0.221	-0.211	-0.202	-0.192	-0.184	-0.175	-0.166	-0.159	-0.151	-0.144	-0.139	-0.131	-0.124	-0.119	-0.114	-0.108	-0.102	-0.098	-0.092	-0.088	-0.084	-0.079	-0.076	-0.071	-0.068	-0.065	-0.062	-0.059	-0.056	-0.052	-0.049	-0.046	-0.045	-0.042	-0.039	-0.036	-0.034	-0.031	-0.029	-0.028	-0.024	-0.021	-0.019	-0.018	-0.015	-0.012	-0.011	-0.009	-0.005	-0.005	-0.001	0.001	0.004	0.006	0.008	0.010	0.012	0.015	0.019	0.020	0.022	0.025	0.028	0.030	0.032	0.035	0.038	0.039	0.041	0.044	0.046	0.049	0.050	0.052	0.052	0.055	0.056	0.059	0.059	0.060	0.061	0.061	0.062	0.062	0.062	0.062	0.061	0.060	0.061	0.059	0.058	0.056	0.052	0.051	0.048	0.045	0.041	0.038	0.032	0.029	0.022	0.019	0.012	0.005	-0.001	-0.008	-0.015	-0.024	-0.031	-0.040	-0.049	-0.059	-0.068	-0.078	-0.088	-0.099	-0.109	-0.120	-0.131	-0.142	-0.155	-0.166	-0.178	-0.191	-0.202	-0.216	-0.228	-0.240	-0.252	-0.266	-0.278	-0.291	-0.304	-0.316	-0.328	-0.340	-0.352	-0.364	-0.376	-0.386	-0.399	-0.409	-0.420	-0.431	-0.441	-0.451	-0.460	-0.470	-0.479	-0.488	-0.496	-0.504	-0.514	-0.521	-0.529	-0.535	-0.542	-0.550	-0.558	-0.562	-0.570	-0.576	-0.582	-0.588	-0.594	-0.600	-0.606	-0.611	-0.618	-0.622	-0.629	-0.635	-0.640	-0.648	-0.652	-0.660	-0.666	-0.672	-0.679	-0.688	-0.694	-0.701	-0.709	-0.719	-0.726	-0.735	-0.744	-0.752	-0.762	-0.771	-0.782	-0.792	-0.804	-0.814	-0.826	-0.838	-0.851	-0.864	-0.876	-0.890	-0.904	-0.918	-0.931	-0.945	-0.960	-0.975	-0.990	-1.004	-1.020	-1.035	-1.050	-1.066	-1.081	-1.096	-1.112	-1.128	-1.144	-1.158	-1.174	-1.189	-1.202	-1.219	-1.234	-1.246	-1.261	-1.275	-1.289	-1.301	-1.314	-1.328	-1.340	-1.351	-1.362	-1.374	-1.385	-1.395	-1.405	-1.414	-1.422	-1.431	-1.440	-1.446	-1.454	-1.460	-1.465	-1.470	-1.475	-1.480	-1.482	-1.486	-1.489	-1.491	-1.494	-1.494	-1.495	-1.495	-1.495	-1.494	-1.492	-1.491	-1.489	-1.486	-1.484	-1.481	-1.478	-1.472	-1.469	-1.464	-1.459	-1.452	-1.446	-1.440	-1.434	-1.426	-1.419	-1.412	-1.404	-1.395	-1.388	-1.380	-1.370	-1.362	-1.354	-1.344	-1.335	-1.326	-1.318	-1.309	-1.299	-1.290	-1.280	-1.271	-1.261	-1.252	-1.244	-1.235	-1.228	-1.219	-1.211	-1.202	-1.195	-1.188	-1.180	-1.172	-1.166	-1.160	-1.154	-1.149	-1.144	-1.139	-1.134	-1.129	-1.125	-1.120	-1.118	-1.114	-1.111	-1.109	-1.105	-1.104	-1.101	-1.100	-1.099	-1.096	-1.096	-1.095	-1.092	-1.092	-1.091	-1.091	-1.090	-1.089	-1.088	-1.088	-1.086	-1.085	-1.084	-1.082	-1.081	-1.079	-1.078	-1.074	-1.071	-1.069	-1.065	-1.062	-1.058	-1.054	-1.049	-1.044	-1.039	-1.034	-1.029	-1.022	-1.016	-1.010	-1.001	-0.995	-0.989	-0.981	-0.974	-0.966	-0.959	-0.951	-0.944	-0.936	-0.929	-0.922	-0.915	-0.909	-0.901	-0.896	-0.890	-0.884	-0.879	-0.876	-0.871	-0.868	-0.864	-0.862	-0.861	-0.860	-0.860	-0.861	-0.862	-0.865	-0.868	-0.872	-0.878	-0.884	-0.890	-0.898	-0.905	-0.915	-0.925	-0.936	-0.948	-0.960	-0.974	-0.988	-1.001	-1.018	-1.034	-1.050	-1.068	-1.085	-1.104	-1.122	-1.142	-1.162	-1.182	-1.202	-1.222	-1.244	-1.265	-1.285	-1.308	-1.328	-1.349	-1.370	-1.390	-1.410	-1.430	-1.449	-1.468	-1.488	-1.505	-1.522	-1.539	-1.555	-1.571	-1.586	-1.599	-1.612	-1.624	-1.635	-1.645	-1.655	-1.662	-1.669	-1.675	-1.679	-1.682	-1.686	-1.686	-1.686	-1.685	-1.681	-1.678	-1.671	-1.664	-1.655	-1.646	-1.635	-1.622	-1.608	-1.592	-1.575	-1.558	-1.538	-1.516	-1.495	-1.471	-1.446	-1.419	-1.391	-1.362	-1.332	-1.301	-1.270	-1.238	-1.202	-1.168	-1.132	-1.094	-1.058	-1.019	-0.979	-0.940	-0.899	-0.858	-0.816	-0.775	-0.732	-0.690	-0.648	-0.605	-0.561	-0.519	-0.476	-0.434	-0.391	-0.349	-0.306	-0.265	-0.225	-0.182	-0.144	-0.104	-0.064	-0.025	0.011	0.049	0.085	0.121	0.155	0.190	0.224	0.256	0.288	0.319	0.348	0.378	0.406	0.435	0.461	0.488	0.512	0.536	0.561	0.585	0.608	0.629	0.650	0.670	0.690	0.710	0.729	0.748	0.765	0.782	0.800	0.816	0.832	0.849	0.865	0.880	0.895	0.910	0.925	0.939	0.952	0.966	0.979	0.992	1.005	1.018	1.029	1.041	1.052	1.064	1.074	1.084	1.094	1.102	1.112	1.120	1.129	1.138	1.144	1.150	1.156	1.161	1.166	1.170	1.174	1.178	1.178	1.179	1.180	1.180	1.178	1.176	1.172	1.170	1.165	1.159	1.151	1.144	1.135	1.125	1.115	1.101	1.089	1.075	1.060	1.044	1.025	1.008	0.986	0.965	0.942	0.919	0.892	0.868	0.839	0.810	0.779	0.748	0.714	0.679	0.642	0.604	0.565	0.525	0.481	0.438	0.392	0.345	0.298	0.248	0.195	0.142	0.088	0.032	-0.026	-0.084	-0.145	-0.206	-0.270	-0.335	-0.401	-0.468	-0.538	-0.606	-0.679	-0.750	-0.824	-0.899	-0.972	-1.049	-1.126	-1.202	-1.282	-1.360	-1.440	-1.520	-1.599	-1.680	-1.760	-1.841	-1.921	-2.001	-2.081	-2.161	-2.240	-2.320	-2.398	-2.475	-2.551	-2.628	-2.704	-2.778	-2.849	-2.921	-2.992	-3.061	-3.129	-3.196	-3.261	-3.325	-3.386	-3.446	-3.505	-3.561	-3.618	-3.670	-3.722	-3.771	-3.820	-3.868	-3.911	-3.954	-3.995	-4.035	-4.072	-4.110	-4.144	-4.179	-4.210	-4.240	-4.269	-4.296	-4.322	-4.349	-4.372	-4.396	-4.418	-4.439	-4.459	-4.479	-4.498	-4.515	-4.532	-4.550	-4.568	-4.584	-4.600	-4.615	-4.631	-4.648	-4.662	-4.679	-4.695	-4.711	-4.726	-4.742	-4.760	-4.776	-4.795	-4.811	-4.830	-4.849	-4.868	-4.888	-4.906	-4.928	-4.948	-4.969	-4.990	-5.012	-5.035	-5.058	-5.080	-5.104	-5.128	-5.150	-5.175	-5.198	-5.222	-5.246	-5.270	-5.294	-5.318	-5.340	-5.362	-5.385	-5.408	-5.430	-5.450	-5.471	-5.491	-5.510	-5.528	-5.545	-5.561	-5.579	-5.591	-5.606	-5.619	-5.630	-5.641	-5.650	-5.656	-5.664	-5.670	-5.675	-5.678	-5.679	-5.679	-5.679	-5.676	-5.674	-5.669	-5.664	-5.659	-5.650	-5.641	-5.632	-5.621	-5.610	-5.598	-5.585	-5.570	-5.556	-5.541	-5.526	-5.510	-5.494	-5.478	-5.460	-5.444	-5.426	-5.409	-5.392	-5.375	-5.358	-5.341	-5.325	-5.309	-5.294	-5.279	-5.262	-5.249	-5.235	-5.222	-5.210	-5.198	-5.188	-5.176	-5.168	-5.159	-5.150	-5.142	-5.136	-5.131	-5.126	-5.121	-5.119	-5.116	-5.115	-5.112	-5.112	-5.112	-5.114	-5.114	-5.115	-5.118	-5.120	-5.122	-5.125	-5.128	-5.131	-5.134	-5.138	-5.141	-5.142	-5.145	-5.148	-5.150	-5.152	-5.154	-5.154	-5.155	-5.155	-5.152	-5.151	-5.149	-5.146	-5.141	-5.136	-5.131	-5.124	-5.115	-5.106	-5.096	-5.085	-5.072	-5.059	-5.044	-5.028	-5.011	-4.992	-4.972	-4.951	-4.930	-4.908	-4.882	-4.858	-4.831	-4.804	-4.775	-4.746	-4.716	-4.686	-4.652	-4.620	-4.586	-4.551	-4.516	-4.480	-4.444	-4.408	-4.370	-4.332	-4.294	-4.256	-4.218	-4.179	-4.140	-4.100	-4.061	-4.022	-3.984	-3.944	-3.905	-3.866	-3.828	-3.789	-3.751	-3.712	-3.676	-3.640	-3.604	-3.568	-3.532	-3.499	-3.464	-3.430	-3.398	-3.366	-3.332	-3.302	-3.272	-3.244	-3.214	-3.186	-3.159	-3.132	-3.106	-3.081	-3.056	-3.032	-3.010	-2.988	-2.965	-2.945	-2.924	-2.904	-2.884	-2.865	-2.848	-2.830	-2.812	-2.796	-2.780	-2.764	-2.749	-2.734	-2.720	-2.706	-2.691	-2.679	-2.665	-2.651	-2.639	-2.628	-2.615	-2.601	-2.590	-2.578	-2.566	-2.555	-2.542	-2.531	-2.519	-2.508	-2.495	-2.482	-2.471	-2.458	-2.445	-2.432	-2.418	-2.405	-2.390	-2.375	-2.361	-2.346	-2.331	-2.315	-2.299	-2.282	-2.264	-2.248	-2.229	-2.211	-2.191	-2.172	-2.152	-2.132	-2.111	-2.091	-2.069	-2.047	-2.025	-2.001	-1.979	-1.956	-1.932	-1.909	-1.885	-1.860	-1.836	-1.811	-1.786	-1.762	-1.738	-1.714	-1.690	-1.666	-1.642	-1.619	-1.596	-1.574	-1.551	-1.529	-1.509	-1.488	-1.468	-1.449	-1.430	-1.411	-1.395	-1.380	-1.364	-1.350	-1.338	-1.324	-1.312	-1.302	-1.292	-1.285	-1.278	-1.271	-1.265	-1.260	-1.256	-1.255	-1.251	-1.251	-1.251	-1.252	-1.252	-1.255	-1.258	-1.261	-1.264	-1.269	-1.272	-1.279	-1.284	-1.289	-1.294	-1.300	-1.305	-1.311	-1.316	-1.321	-1.326	-1.331	-1.334	-1.338	-1.341	-1.344	-1.345	-1.345	-1.345	-1.345	-1.342	-1.341	-1.338	-1.332	-1.328	-1.320	-1.312	-1.302	-1.292	-1.281	-1.269	-1.255	-1.240	-1.225	-1.208	-1.190	-1.170	-1.151	-1.129	-1.108	-1.085	-1.060	-1.035	-1.010	-0.984	-0.958	-0.929	-0.900	-0.871	-0.841	-0.812	-0.781	-0.751	-0.721	-0.690	-0.660	-0.629	-0.598	-0.566	-0.536	-0.506	-0.476	-0.446	-0.418	-0.388	-0.361	-0.332	-0.306	-0.280	-0.254	-0.229	-0.205	-0.181	-0.159	-0.138	-0.116	-0.096	-0.079	-0.060	-0.042	-0.026	-0.012	0.002	0.015	0.028	0.038	0.049	0.058	0.065	0.072	0.078	0.084	0.088	0.090	0.094	0.095	0.096	0.095	0.095	0.091	0.089	0.085	0.081	0.076	0.070	0.064	0.055	0.049	0.039	0.030	0.020	0.009	-0.001	-0.012	-0.025	-0.038	-0.050	-0.064	-0.078	-0.091	-0.106	-0.121	-0.136	-0.151	-0.168	-0.182	-0.199	-0.215	-0.231	-0.248	-0.264	-0.281	-0.296	-0.314	-0.330	-0.348	-0.362	-0.380	-0.395	-0.412	-0.428	-0.444	-0.459	-0.474	-0.489	-0.504	-0.518	-0.532	-0.545	-0.558	-0.571	-0.584	-0.594	-0.606	-0.618	-0.628	-0.638	-0.648	-0.655	-0.664	-0.672	-0.679	-0.685	-0.691	-0.698	-0.702	-0.706	-0.710	-0.714	-0.718	-0.719	-0.721	-0.721	-0.722	-0.724	-0.724	-0.722	-0.721	-0.720	-0.718	-0.716	-0.714	-0.711	-0.709	-0.705	-0.701	-0.698	-0.694	-0.689	-0.685	-0.680	-0.676	-0.671	-0.666	-0.661	-0.656	-0.652	-0.648	-0.642	-0.639	-0.635	-0.629	-0.625	-0.621	-0.618	-0.612	-0.610	-0.606	-0.602	-0.600	-0.596	-0.594	-0.591	-0.589	-0.588	-0.585	-0.584	-0.581	-0.580	-0.579	-0.578	-0.576	-0.576	-0.576	-0.575	-0.574	-0.574	-0.572	-0.572	-0.571	-0.571	-0.570	-0.570	-0.569	-0.568	-0.566	-0.566	-0.565	-0.562	-0.561	-0.559	-0.556	-0.552	-0.551	-0.548	-0.544	-0.539	-0.535	-0.531	-0.525	-0.520	-0.514	-0.507	-0.500	-0.492	-0.485	-0.478	-0.469	-0.459	-0.450	-0.439	-0.429	-0.418	-0.405	-0.394	-0.381	-0.368	-0.355	-0.340	-0.326	-0.311	-0.296	-0.280	-0.264	-0.248	-0.231	-0.214	-0.198	-0.179	-0.161	-0.142	-0.125	-0.106	-0.086	-0.069	-0.050	-0.031	-0.011	0.008	0.028	0.046	0.065	0.084	0.101	0.120	0.139	0.155	0.172	0.191	0.208	0.225	0.241	0.256	0.272	0.288	0.301	0.316	0.329	0.342	0.355	0.369	0.380	0.390	0.400	0.410	0.420	0.429	0.438	0.445	0.452	0.459	0.466	0.471	0.476	0.480	0.485	0.489	0.492	0.496	0.499	0.500	0.502	0.504	0.505	0.506	0.506	0.507	0.507	0.507	0.507	0.507	0.505	0.505	0.504	0.504	0.502	0.502	0.502	0.501	0.501	0.501	0.500	0.500	0.500	0.500	0.501	0.501	0.502	0.502	0.504	0.506	0.507	0.511	0.512	0.515	0.518	0.522	0.525	0.530	0.535	0.540	0.545	0.550	0.556	0.562	0.570	0.578	0.585	0.592	0.601	0.609	0.618	0.626	0.636	0.648	0.656	0.668	0.678	0.689	0.700	0.711	0.724	0.736	0.749	0.761	0.774	0.788	0.800	0.814	0.828	0.840	0.854	0.869	0.881	0.895	0.909	0.922	0.935	0.950	0.964	0.976	0.990	1.002	1.015	1.029	1.041	1.054	1.065	1.078	1.090	1.101	1.111	1.122	1.132	1.142	1.151	1.161	1.169	1.178	1.185	1.191	1.199	1.204	1.210	1.215	1.219	1.224	1.226	1.229	1.232	1.234	1.235	1.236	1.236	1.238	1.235	1.235	1.234	1.231	1.230	1.226	1.224	1.221	1.216	1.212	1.209	1.204	1.201	1.196	1.192	1.188	1.182	1.179	1.174	1.170	1.165	1.161	1.159	1.155	1.151	1.149	1.146	1.144	1.142	1.141	1.140	1.139	1.140	1.140	1.141	1.142	1.145	1.149	1.151	1.155	1.160	1.164	1.169	1.175	1.180	1.188	1.194	1.201	1.209	1.218	1.225	1.234	1.242	1.251	1.261	1.270	1.280	1.290	1.300	1.309	1.319	1.328	1.338	1.348	1.356	1.365	1.374	1.382	1.391	1.399	1.406	1.414	1.422	1.429	1.436	1.441	1.448	1.454	1.459	1.465	1.470	1.475	1.479	1.484	1.488	1.491	1.496	1.499	1.502	1.506	1.510	1.514	1.518	1.521	1.525	1.529	1.531	1.536	1.540	1.545	1.549	1.554	1.559	1.565	1.570	1.576	1.582	1.590	1.598	1.604	1.612	1.621	1.630	1.639	1.649	1.659	1.669	1.680	1.691	1.702	1.715	1.726	1.739	1.752	1.766	1.780	1.792	1.806	1.821	1.836	1.850	1.865	1.879	1.895	1.910	1.925	1.940	1.955	1.970	1.986	2.000	2.015	2.030	2.045	2.059	2.074	2.088	2.101	2.115	2.129	2.141	2.155	2.166	2.180	2.190	2.202	2.212	2.224	2.234	2.244	2.252	2.261	2.270	2.279	2.285	2.292	2.300	2.305	2.311	2.315	2.321	2.325	2.328	2.331	2.332	2.335	2.338	2.339	2.339	2.339	2.339	2.339	2.338	2.335	2.334	2.331	2.329	2.325	2.322	2.319	2.314	2.310	2.305	2.301	2.295	2.290	2.284	2.279	2.274	2.268	2.261	2.256	2.250	2.244	2.238	2.232	2.226	2.221	2.216	2.211	2.206	2.201	2.198	2.192	2.189	2.185	2.182	2.179	2.176	2.174	2.171	2.171	2.170	2.170	2.170	2.170	2.170	2.172	2.174	2.176	2.179	2.182	2.186	2.191	2.195	2.200	2.206	2.212	2.220	2.228	2.235	2.242	2.251	2.260	2.269	2.279	2.289	2.300	2.310	2.320	2.332	2.342	2.355	2.366	2.379	2.390	2.404	2.415	2.428	2.440	2.451	2.464	2.475	2.488	2.499	2.510	2.521	2.532	2.542	2.552	2.564	2.572	2.582	2.590	2.599	2.605	2.612	2.618	2.624	2.629	2.632	2.636	2.639	2.641	2.641	2.642	2.641	2.640	2.638	2.634	2.630	2.625	2.619	2.612	2.605	2.596	2.588	2.579	2.568	2.556	2.544	2.530	2.518	2.502	2.489	2.472	2.458	2.441	2.425	2.406	2.390	2.371	2.354	2.336	2.318	2.299	2.280	2.261	2.244	2.226	2.208	2.190	2.171	2.154	2.136	2.121	2.105	2.090	2.075	2.059	2.046	2.033	2.021	2.010	2.000	1.990	1.981	1.974	1.966	1.961	1.955	1.951	1.949	1.946	1.945	1.945	1.945	1.948	1.950	1.952	1.958	1.964	1.970	1.976	1.985	1.995	2.005	2.015	2.026	2.039	2.051	2.064	2.078	2.092	2.106	2.121	2.138	2.152	2.170	2.186	2.201	2.219	2.235	2.252	2.268	2.285	2.301	2.318	2.332	2.349	2.364	2.376	2.391	2.405	2.418	2.430	2.442	2.454	2.464	2.474	2.482	2.490	2.498	2.505	2.511	2.516	2.520	2.524	2.526	2.528	2.529	2.528	2.528	2.525	2.521	2.518	2.514	2.509	2.501	2.495	2.488	2.479	2.469	2.459	2.448	2.436	2.425	2.411	2.399	2.385	2.370	2.355	2.341	2.325	2.309	2.294	2.276	2.260	2.242	2.226	2.209	2.191	2.174	2.158	2.140	2.122	2.106	2.089	2.072	2.056	2.041	2.025	2.010	1.995	1.980	1.968	1.954	1.941	1.928	1.915	1.904	1.894	1.882	1.874	1.865	1.856	1.849	1.841	1.835	1.830	1.824	1.820	1.816	1.812	1.810	1.809	1.806	1.806	1.806	1.805	1.806	1.808	1.810	1.811	1.814	1.818	1.820	1.825	1.828	1.832	1.836	1.840	1.845	1.850	1.854	1.859	1.864	1.868	1.871	1.876	1.880	1.884	1.888	1.891	1.894	1.896	1.899	1.900	1.901	1.902	1.902	1.902	1.901	1.900	1.899	1.896	1.894	1.889	1.885	1.880	1.875	1.868	1.860	1.852	1.845	1.835	1.825	1.815	1.804	1.792	1.780	1.768	1.754	1.741	1.728	1.712	1.696	1.681	1.665	1.650	1.632	1.616	1.599	1.581	1.562	1.546	1.529	1.511	1.492	1.475	1.458	1.440	1.424	1.406	1.391	1.374	1.359	1.342	1.328	1.314	1.299	1.285	1.272	1.260	1.249	1.238	1.226	1.216	1.206	1.198	1.190	1.181	1.174	1.169	1.162	1.158	1.152	1.150	1.146	1.144	1.141	1.140	1.139	1.138	1.136	1.136	1.136	1.138	1.138	1.139	1.140	1.141	1.142	1.145	1.145	1.146	1.148	1.150	1.151	1.152	1.154	1.155	1.155	1.156	1.155	1.156	1.155	1.155	1.154	1.151	1.150	1.149	1.146	1.142	1.140	1.136	1.134	1.129	1.125	1.120	1.115	1.109	1.104	1.098	1.091	1.084	1.078	1.071	1.064	1.056	1.050	1.042	1.034	1.026	1.018	1.010	1.001	0.994	0.985	0.976	0.968	0.959	0.950	0.941	0.931	0.922	0.914	0.904	0.894	0.885	0.875	0.865	0.855	0.845	0.835	0.824	0.812	0.802	0.791	0.779	0.766	0.756	0.744	0.730	0.716	0.704	0.690	0.675	0.662	0.648	0.631	0.616	0.600	0.584	0.568	0.550	0.532	0.515	0.496	0.478	0.459	0.440	0.421	0.401	0.380	0.360	0.340	0.319	0.296	0.275	0.254	0.231	0.209	0.186	0.165	0.140	0.118	0.095	0.072	0.048	0.025	0.001	-0.021	-0.045	-0.069	-0.092	-0.115	-0.139	-0.161	-0.186	-0.209	-0.231	-0.254	-0.278	-0.300	-0.322	-0.345	-0.369	-0.390	-0.414	-0.435	-0.456	-0.479	-0.500	-0.522	-0.544	-0.565	-0.586	-0.608	-0.628	-0.649	-0.669	-0.689	-0.709	-0.729	-0.749	-0.768	-0.786	-0.805	-0.824	-0.841	-0.860	-0.876	-0.894	-0.911	-0.928	-0.944	-0.959	-0.975	-0.990	-1.004	-1.019	-1.032	-1.046	-1.059	-1.071	-1.084	-1.095	-1.105	-1.115	-1.126	-1.135	-1.144	-1.151	-1.160	-1.166	-1.172	-1.178	-1.184	-1.188	-1.192	-1.195	-1.199	-1.201	-1.202	-1.205	-1.205	-1.205	-1.204	-1.204	-1.202	-1.201	-1.198	-1.196	-1.192	-1.189	-1.184	-1.180	-1.174	-1.170	-1.164	-1.159	-1.152	-1.146	-1.140	-1.134	-1.126	-1.120	-1.112	-1.105	-1.099	-1.091	-1.084	-1.076	-1.070	-1.064	-1.056	-1.049	-1.042	-1.035	-1.029	-1.024	-1.018	-1.010	-1.005	-1.000	-0.994	-0.989	-0.984	-0.978	-0.974	-0.970	-0.965	-0.960	-0.958	-0.954	-0.949	-0.945	-0.941	-0.939	-0.935	-0.931	-0.928	-0.925	-0.921	-0.918	-0.914	-0.910	-0.906	-0.901	-0.898	-0.892	-0.889	-0.882	-0.878	-0.872	-0.866	-0.860	-0.854	-0.846	-0.839	-0.832	-0.825	-0.816	-0.808	-0.799	-0.790	-0.779	-0.770	-0.759	-0.749	-0.736	-0.724	-0.711	-0.699	-0.686	-0.672	-0.660	-0.645	-0.631	-0.618	-0.601	-0.586	-0.571	-0.555	-0.540	-0.522	-0.506	-0.490	-0.472	-0.456	-0.440	-0.422	-0.406	-0.390	-0.372	-0.356	-0.339	-0.321	-0.305	-0.288	-0.271	-0.255	-0.240	-0.224	-0.208	-0.192	-0.178	-0.161	-0.148	-0.132	-0.119	-0.105	-0.092	-0.080	-0.068	-0.055	-0.042	-0.032	-0.021	-0.011	-0.001	0.008	0.016	0.024	0.031	0.039	0.045	0.052	0.058	0.062	0.068	0.072	0.075	0.078	0.081	0.084	0.085	0.086	0.088	0.089	0.088	0.088	0.088	0.088	0.088	0.086	0.085	0.084	0.082	0.080	0.079	0.078	0.076	0.075	0.074	0.072	0.071	0.071	0.071	0.071	0.071	0.071	0.072	0.072	0.074	0.076	0.078	0.081	0.085	0.088	0.092	0.098	0.102	0.109	0.115	0.122	0.130	0.138	0.146	0.154	0.164	0.174	0.185	0.195	0.206	0.218	0.230	0.241	0.255	0.266	0.279	0.294	0.308	0.320	0.335	0.348	0.361	0.376	0.390	0.404	0.418	0.431	0.445	0.459	0.471	0.485	0.498	0.510	0.521	0.534	0.544	0.555	0.565	0.575	0.584	0.592	0.601	0.609	0.615	0.622	0.629	0.634	0.639	0.644	0.646	0.649	0.651	0.652	0.654	0.654	0.654	0.654	0.651	0.650	0.646	0.644	0.639	0.634	0.629	0.624	0.616	0.610	0.602	0.594	0.585	0.576	0.566	0.556	0.546	0.534	0.524	0.511	0.499	0.486	0.474	0.460	0.446	0.434	0.420	0.406	0.392	0.378	0.362	0.349	0.335	0.320	0.306	0.291	0.279	0.264	0.251	0.238	0.225	0.214	0.200	0.189	0.179	0.168	0.158	0.148	0.139	0.131	0.122	0.116	0.109	0.104	0.099	0.095	0.091	0.089	0.086	0.084	0.084	0.084	0.085	0.088	0.089	0.092	0.095	0.100	0.105	0.110	0.116	0.122	0.130	0.138	0.145	0.154	0.161	0.171	0.180	0.190	0.199	0.209	0.218	0.226	0.235	0.245	0.252	0.261	0.270	0.278	0.284	0.291	0.298	0.302	0.308	0.311	0.316	0.319	0.321	0.324	0.324	0.322	0.322	0.321	0.320	0.315	0.312	0.308	0.301	0.294	0.288	0.279	0.271	0.260	0.251	0.240	0.228	0.216	0.204	0.190	0.178	0.164	0.149	0.134	0.119	0.104	0.089	0.074	0.059	0.042	0.028	0.012	-0.002	-0.019	-0.034	-0.046	-0.061	-0.075	-0.089	-0.101	-0.115	-0.128	-0.139	-0.149	-0.161	-0.170	-0.179	-0.189	-0.196	-0.204	-0.211	-0.216	-0.221	-0.226	-0.231	-0.234	-0.236	-0.239	-0.240	-0.241	-0.241	-0.241	-0.240	-0.239	-0.236	-0.234	-0.231	-0.229	-0.225	-0.220	-0.218	-0.212	-0.208	-0.202	-0.198	-0.192	-0.186	-0.180	-0.175	-0.169	-0.164	-0.158	-0.151	-0.146	-0.140	-0.135	-0.130	-0.125	-0.121	-0.118	-0.114	-0.110	-0.106	-0.104	-0.102	-0.101	-0.099	-0.099	-0.099	-0.099	-0.100	-0.102	-0.105	-0.108	-0.112	-0.116	-0.122	-0.130	-0.138	-0.145	-0.155	-0.165	-0.176	-0.188	-0.201	-0.215	-0.230	-0.246	-0.262	-0.281	-0.300	-0.320	-0.341	-0.364	-0.386	-0.410	-0.436	-0.462	-0.489	-0.518	-0.546	-0.576	-0.608	-0.639	-0.671	-0.705	-0.739	-0.774	-0.809	-0.845	-0.881	-0.920	-0.956	-0.995	-1.032	-1.072	-1.111	-1.150	-1.189	-1.228	-1.266	-1.306	-1.345	-1.382	-1.421	-1.458	-1.496	-1.532	-1.568	-1.602	-1.638	-1.671	-1.702	-1.735	-1.765	-1.795	-1.824	-1.850	-1.876	-1.900	-1.924	-1.946	-1.966	-1.986	-2.002	-2.019	-2.035	-2.047	-2.060	-2.070	-2.080	-2.088	-2.094	-2.100	-2.102	-2.105	-2.106	-2.106	-2.105	-2.102	-2.100	-2.096	-2.091	-2.086	-2.080	-2.074	-2.065	-2.058	-2.050	-2.041	-2.033	-2.024	-2.014	-2.006	-1.998	-1.989	-1.979	-1.971	-1.964	-1.956	-1.950	-1.944	-1.939	-1.934	-1.930	-1.926	-1.924	-1.921	-1.920	-1.921	-1.922	-1.924	-1.926	-1.930	-1.934	-1.940	-1.946	-1.954	-1.962	-1.971	-1.981	-1.991	-2.001	-2.014	-2.025	-2.039	-2.052	-2.066	-2.080	-2.095	-2.110	-2.124	-2.140	-2.155	-2.171	-2.186	-2.201	-2.216	-2.231	-2.246	-2.260	-2.274	-2.289	-2.301	-2.314	-2.325	-2.336	-2.349	-2.359	-2.368	-2.376	-2.385	-2.391	-2.399	-2.404	-2.409	-2.412	-2.415	-2.418	-2.420	-2.420	-2.419	-2.418	-2.416	-2.414	-2.410	-2.405	-2.400	-2.394	-2.389	-2.380	-2.372	-2.364	-2.354	-2.345	-2.335	-2.324	-2.312	-2.301	-2.288	-2.275	-2.262	-2.250	-2.236	-2.224	-2.210	-2.196	-2.182	-2.168	-2.155	-2.141	-2.126	-2.112	-2.099	-2.086	-2.072	-2.059	-2.046	-2.034	-2.021	-2.007	-1.996	-1.984	-1.972	-1.961	-1.950	-1.940	-1.929	-1.919	-1.908	-1.900	-1.890	-1.880	-1.872	-1.862	-1.855	-1.848	-1.840	-1.832	-1.825	-1.816	-1.810	-1.802	-1.798	-1.789	-1.782	-1.776	-1.770	-1.764	-1.759	-1.752	-1.745	-1.739	-1.734	-1.728	-1.721	-1.715	-1.708	-1.701	-1.694	-1.688	-1.680	-1.674	-1.665	-1.658	-1.650	-1.642	-1.635	-1.626	-1.619	-1.610	-1.600	-1.591	-1.584	-1.574	-1.564	-1.555	-1.546	-1.536	-1.528	-1.516	-1.508	-1.498	-1.488	-1.478	-1.466	-1.458	-1.448	-1.438	-1.428	-1.419	-1.409	-1.399	-1.390	-1.380	-1.371	-1.362	-1.354	-1.346	-1.338	-1.329	-1.320	-1.314	-1.305	-1.298	-1.290	-1.282	-1.276	-1.269	-1.262	-1.255	-1.249	-1.242	-1.236	-1.231	-1.224	-1.218	-1.212	-1.206	-1.201	-1.196	-1.190	-1.185	-1.180	-1.174	-1.168	-1.162	-1.156	-1.151	-1.145	-1.140	-1.135	-1.129	-1.122	-1.116	-1.110	-1.105	-1.099	-1.092	-1.086	-1.080	-1.074	-1.068	-1.061	-1.054	-1.048	-1.040	-1.035	-1.028	-1.021	-1.015	-1.008	-1.001	-0.994	-0.988	-0.980	-0.974	-0.968	-0.961	-0.955	-0.949	-0.942	-0.938	-0.930	-0.925	-0.919	-0.914	-0.908	-0.902	-0.896	-0.892	-0.886	-0.881	-0.876	-0.871	-0.866	-0.861	-0.858	-0.852	-0.848	-0.844	-0.840	-0.835	-0.830	-0.826	-0.821	-0.816	-0.812	-0.808	-0.804	-0.799	-0.794	-0.789	-0.785	-0.779	-0.774	-0.769	-0.764	-0.759	-0.754	-0.748	-0.741	-0.735	-0.729	-0.722	-0.716	-0.709	-0.701	-0.695	-0.688	-0.680	-0.671	-0.664	-0.656	-0.648	-0.639	-0.630	-0.621	-0.612	-0.602	-0.594	-0.584	-0.575	-0.565	-0.556	-0.545	-0.536	-0.526	-0.516	-0.506	-0.496	-0.486	-0.476	-0.466	-0.456	-0.446	-0.436	-0.426	-0.416	-0.408	-0.398	-0.389	-0.379	-0.370	-0.361	-0.354	-0.344	-0.336	-0.328	-0.320	-0.312	-0.305	-0.298	-0.291	-0.284	-0.278	-0.270	-0.265	-0.259	-0.254	-0.248	-0.242	-0.239	-0.234	-0.229	-0.225	-0.221	-0.218	-0.212	-0.210	-0.206	-0.202	-0.200	-0.198	-0.195	-0.192	-0.191	-0.189	-0.186	-0.185	-0.182	-0.181	-0.180	-0.178	-0.176	-0.175	-0.174	-0.171	-0.170	-0.170	-0.168	-0.166	-0.165	-0.164	-0.162	-0.161	-0.159	-0.159	-0.156	-0.155	-0.152	-0.151	-0.150	-0.149	-0.146	-0.145	-0.144	-0.141	-0.140	-0.139	-0.138	-0.135	-0.134	-0.132	-0.131	-0.130	-0.130	-0.129	-0.128	-0.128	-0.128	-0.126	-0.128	-0.128	-0.128	-0.129	-0.129	-0.131	-0.132	-0.134	-0.136	-0.138	-0.142	-0.145	-0.148	-0.152	-0.156	-0.160	-0.165	-0.170	-0.175	-0.181	-0.186	-0.194	-0.200	-0.208	-0.214	-0.222	-0.230	-0.238	-0.245	-0.255	-0.262	-0.272	-0.281	-0.291	-0.301	-0.312	-0.321	-0.332	-0.342	-0.354	-0.364	-0.375	-0.386	-0.398	-0.408	-0.420	-0.431	-0.441	-0.454	-0.465	-0.475	-0.488	-0.498	-0.510	-0.520	-0.532	-0.542	-0.554	-0.565	-0.575	-0.585	-0.595	-0.606	-0.616	-0.625	-0.635	-0.645	-0.654	-0.664	-0.671	-0.681	-0.689	-0.698	-0.705	-0.712	-0.721	-0.728	-0.736	-0.742	-0.750	-0.756	-0.762	-0.770	-0.775	-0.780	-0.786	-0.792	-0.798	-0.802	-0.809	-0.812	-0.818	-0.824	-0.829	-0.834	-0.839	-0.842	-0.848	-0.852	-0.858	-0.864	-0.868	-0.872	-0.879	-0.885	-0.891	-0.896	-0.902	-0.909	-0.915	-0.921	-0.929	-0.936	-0.942	-0.950	-0.959	-0.968	-0.976	-0.985	-0.994	-1.004	-1.015	-1.025	-1.036	-1.048	-1.060	-1.071	-1.082	-1.096	-1.109	-1.122	-1.135	-1.149	-1.162	-1.178	-1.191	-1.206	-1.220	-1.236	-1.251	-1.266	-1.282	-1.298	-1.312	-1.329	-1.344	-1.360	-1.374	-1.390	-1.406	-1.420	-1.435	-1.450	-1.465	-1.479	-1.492	-1.506	-1.520	-1.534	-1.546	-1.559	-1.570	-1.582	-1.592	-1.604	-1.614	-1.624	-1.632	-1.641	-1.650	-1.659	-1.665	-1.671	-1.678	-1.682	-1.689	-1.692	-1.696	-1.700	-1.702	-1.704	-1.705	-1.706	-1.706	-1.705	-1.705	-1.704	-1.702	-1.700	-1.696	-1.694	-1.689	-1.685	-1.680	-1.675	-1.670	-1.661	-1.656	-1.648	-1.641	-1.632	-1.625	-1.616	-1.608	-1.598	-1.588	-1.579	-1.569	-1.560	-1.550	-1.540	-1.530	-1.520	-1.509	-1.499	-1.489	-1.479	-1.469	-1.459	-1.450	-1.441	-1.431	-1.422	-1.414	-1.406	-1.399	-1.390	-1.384	-1.378	-1.370	-1.365	-1.359	-1.354	-1.350	-1.346	-1.341	-1.338	-1.335	-1.332	-1.329	-1.328	-1.325	-1.324	-1.322	-1.321	-1.321	-1.321	-1.320	-1.320	-1.320	-1.320	-1.320	-1.320	-1.320	-1.319	-1.319	-1.319	-1.319	-1.318	-1.318	-1.315	-1.314	-1.310	-1.309	-1.305	-1.301	-1.299	-1.294	-1.290	-1.285	-1.279	-1.272	-1.266	-1.259	-1.251	-1.242	-1.234	-1.226	-1.218	-1.208	-1.196	-1.188	-1.178	-1.165	-1.155	-1.145	-1.132	-1.122	-1.111	-1.100	-1.090	-1.080	-1.069	-1.060	-1.049	-1.040	-1.031	-1.022	-1.015	-1.008	-1.000	-0.994	-0.989	-0.984	-0.980	-0.976	-0.975	-0.972	-0.972	-0.972	-0.972	-0.974	-0.978	-0.981	-0.986	-0.991	-0.998	-1.005	-1.012	-1.021	-1.031	-1.041	-1.054	-1.065	-1.078	-1.091	-1.105	-1.120	-1.136	-1.150	-1.166	-1.184	-1.201	-1.219	-1.236	-1.255	-1.272	-1.290	-1.310	-1.328	-1.346	-1.365	-1.385	-1.404	-1.421	-1.440	-1.458	-1.476	-1.494	-1.511	-1.528	-1.544	-1.559	-1.575	-1.590	-1.604	-1.618	-1.631	-1.641	-1.654	-1.665	-1.674	-1.682	-1.690	-1.698	-1.704	-1.709	-1.714	-1.715	-1.718	-1.718	-1.718	-1.716	-1.712	-1.708	-1.702	-1.696	-1.688	-1.679	-1.668	-1.656	-1.642	-1.628	-1.612	-1.594	-1.575	-1.555	-1.534	-1.510	-1.488	-1.461	-1.434	-1.406	-1.378	-1.348	-1.315	-1.282	-1.250	-1.215	-1.179	-1.144	-1.106	-1.068	-1.029	-0.990	-0.950	-0.909	-0.869	-0.826	-0.785	-0.742	-0.701	-0.659	-0.615	-0.572	-0.531	-0.490	-0.448	-0.406	-0.364	-0.324	-0.284	-0.242	-0.204	-0.165	-0.128	-0.090	-0.052	-0.016	0.019	0.054	0.088	0.120	0.152	0.184	0.214	0.244	0.274	0.301	0.328	0.355	0.380	0.405	0.429	0.451	0.474	0.496	0.516	0.538	0.558	0.576	0.595	0.614	0.631	0.648	0.665	0.681	0.696	0.712	0.728	0.742	0.756	0.770	0.784	0.798	0.810	0.824	0.835	0.848	0.860	0.870	0.881	0.891	0.902	0.912	0.922	0.931	0.941	0.949	0.958	0.966	0.972	0.980	0.986	0.991	0.998	1.001	1.006	1.010	1.012	1.014	1.016	1.016	1.016	1.016	1.014	1.011	1.009	1.004	1.000	0.994	0.988	0.979	0.971	0.961	0.951	0.939	0.926	0.912	0.899	0.882	0.866	0.848	0.828	0.809	0.788	0.764	0.739	0.715	0.689	0.660	0.631	0.601	0.570	0.536	0.502	0.466	0.430	0.391	0.350	0.310	0.266	0.221	0.178	0.129	0.080	0.031	-0.021	-0.075	-0.129	-0.185	-0.241	-0.300	-0.360	-0.422	-0.485	-0.550	-0.615	-0.682	-0.751	-0.820	-0.891	-0.962	-1.035	-1.109	-1.184	-1.260	-1.335	-1.414	-1.491	-1.570	-1.649	-1.729	-1.808	-1.888	-1.969	-2.047	-2.129	-2.210	-2.290	-2.369	-2.449	-2.528	-2.606	-2.684	-2.761	-2.838	-2.912	-2.986	-3.060	-3.132	-3.202	-3.272	-3.340	-3.408	-3.472	-3.536	-3.598	-3.658	-3.716	-3.774	-3.829	-3.881	-3.932	-3.984	-4.031	-4.076	-4.121	-4.162	-4.205	-4.242	-4.279	-4.315	-4.349	-4.380	-4.411	-4.440	-4.468	-4.494	-4.520	-4.542	-4.564	-4.586	-4.605	-4.625	-4.644	-4.661	-4.678	-4.695	-4.711	-4.726	-4.740	-4.756	-4.770	-4.785	-4.800	-4.814	-4.829	-4.842	-4.858	-4.872	-4.889	-4.904	-4.920	-4.938	-4.954	-4.971	-4.990	-5.008	-5.028	-5.048	-5.069	-5.089	-5.111	-5.132	-5.156	-5.179	-5.202	-5.225	-5.250	-5.276	-5.301	-5.326	-5.351	-5.376	-5.402	-5.430	-5.455	-5.481	-5.506	-5.531	-5.556	-5.581	-5.606	-5.630	-5.654	-5.675	-5.698	-5.719	-5.739	-5.760	-5.778	-5.795	-5.811	-5.828	-5.841	-5.856	-5.868	-5.880	-5.889	-5.896	-5.904	-5.910	-5.915	-5.919	-5.920	-5.921	-5.922	-5.920	-5.918	-5.914	-5.909	-5.904	-5.895	-5.888	-5.879	-5.869	-5.858	-5.846	-5.834	-5.821	-5.808	-5.792	-5.779	-5.765	-5.748	-5.732	-5.716	-5.701	-5.686	-5.669	-5.654	-5.638	-5.621	-5.608	-5.591	-5.579	-5.564	-5.550	-5.536	-5.524	-5.511	-5.500	-5.490	-5.480	-5.469	-5.461	-5.454	-5.446	-5.439	-5.434	-5.429	-5.425	-5.421	-5.419	-5.416	-5.415	-5.415	-5.415	-5.414	-5.416	-5.418	-5.418	-5.420	-5.422	-5.425	-5.428	-5.430	-5.432	-5.435	-5.439	-5.441	-5.442	-5.445	-5.446	-5.448	-5.448	-5.448	-5.448	-5.445	-5.442	-5.441	-5.436	-5.431	-5.425	-5.420	-5.411	-5.402	-5.391	-5.381	-5.369	-5.355	-5.340	-5.324	-5.306	-5.288	-5.268	-5.246	-5.224	-5.199	-5.175	-5.148	-5.121	-5.092	-5.062	-5.031	-5.000	-4.969	-4.934	-4.900	-4.864	-4.828	-4.791	-4.752	-4.714	-4.675	-4.635	-4.596	-4.555	-4.515	-4.474	-4.432	-4.391	-4.349	-4.309	-4.268	-4.226	-4.184	-4.144	-4.102	-4.061	-4.021	-3.981	-3.942	-3.902	-3.864	-3.826	-3.788	-3.751	-3.714	-3.678	-3.642	-3.606	-3.572	-3.539	-3.508	-3.475	-3.444	-3.412	-3.382	-3.354	-3.325	-3.298	-3.270	-3.244	-3.218	-3.192	-3.168	-3.145	-3.121	-3.100	-3.078	-3.056	-3.035	-3.015	-2.996	-2.976	-2.959	-2.940	-2.922	-2.905	-2.889	-2.871	-2.855	-2.840	-2.824	-2.809	-2.794	-2.779	-2.764	-2.750	-2.736	-2.721	-2.708	-2.692	-2.679	-2.665	-2.650	-2.636	-2.622	-2.608	-2.594	-2.579	-2.564	-2.549	-2.532	-2.518	-2.501	-2.485	-2.469	-2.452	-2.434	-2.416	-2.399	-2.380	-2.360	-2.341	-2.321	-2.301	-2.281	-2.260	-2.238	-2.216	-2.194	-2.171	-2.149	-2.124	-2.101	-2.076	-2.052	-2.027	-2.002	-1.978	-1.952	-1.928	-1.902	-1.876	-1.850	-1.825	-1.800	-1.775	-1.750	-1.726	-1.701	-1.676	-1.652	-1.631	-1.609	-1.586	-1.564	-1.544	-1.524	-1.505	-1.486	-1.469	-1.451	-1.435	-1.420	-1.405	-1.392	-1.380	-1.369	-1.359	-1.349	-1.341	-1.334	-1.328	-1.322	-1.318	-1.315	-1.312	-1.311	-1.310	-1.310	-1.312	-1.314	-1.316	-1.319	-1.324	-1.329	-1.332	-1.339	-1.344	-1.350	-1.358	-1.362	-1.371	-1.378	-1.385	-1.391	-1.399	-1.405	-1.411	-1.418	-1.422	-1.428	-1.434	-1.436	-1.440	-1.442	-1.444	-1.445	-1.445	-1.445	-1.444	-1.441	-1.438	-1.432	-1.428	-1.421	-1.412	-1.405	-1.395	-1.384	-1.371	-1.359	-1.344	-1.330	-1.312	-1.295	-1.278	-1.258	-1.238	-1.216	-1.194	-1.170	-1.148	-1.122	-1.096	-1.071	-1.044	-1.018	-0.989	-0.961	-0.932	-0.902	-0.874	-0.844	-0.814	-0.784	-0.755	-0.724	-0.694	-0.664	-0.634	-0.605	-0.576	-0.548	-0.519	-0.491	-0.464	-0.436	-0.410	-0.384	-0.359	-0.334	-0.311	-0.288	-0.265	-0.244	-0.224	-0.204	-0.185	-0.166	-0.150	-0.132	-0.118	-0.104	-0.091	-0.079	-0.066	-0.056	-0.046	-0.039	-0.030	-0.024	-0.018	-0.012	-0.009	-0.005	-0.004	-0.002	-0.001	-0.002	-0.004	-0.005	-0.009	-0.011	-0.015	-0.020	-0.026	-0.032	-0.039	-0.046	-0.055	-0.064	-0.074	-0.082	-0.094	-0.104	-0.116	-0.128	-0.140	-0.154	-0.166	-0.179	-0.192	-0.208	-0.221	-0.235	-0.251	-0.265	-0.280	-0.295	-0.311	-0.326	-0.342	-0.358	-0.374	-0.389	-0.405	-0.420	-0.435	-0.450	-0.466	-0.481	-0.496	-0.510	-0.525	-0.540	-0.554	-0.566	-0.580	-0.592	-0.605	-0.616	-0.629	-0.640	-0.650	-0.660	-0.669	-0.679	-0.688	-0.696	-0.704	-0.711	-0.718	-0.724	-0.730	-0.735	-0.739	-0.742	-0.746	-0.749	-0.751	-0.754	-0.755	-0.756	-0.756	-0.756	-0.756	-0.755	-0.754	-0.752	-0.750	-0.749	-0.746	-0.744	-0.742	-0.739	-0.735	-0.732	-0.729	-0.726	-0.722	-0.719	-0.716	-0.712	-0.709	-0.706	-0.702	-0.700	-0.696	-0.695	-0.692	-0.690	-0.688	-0.686	-0.685	-0.684	-0.682	-0.682	-0.681	-0.681	-0.681	-0.681	-0.682	-0.682	-0.684	-0.685	-0.686	-0.688	-0.689	-0.691	-0.694	-0.695	-0.698	-0.699	-0.701	-0.702	-0.705	-0.708	-0.709	-0.711	-0.712	-0.714	-0.715	-0.716	-0.718	-0.718	-0.718	-0.718	-0.718	-0.716	-0.715	-0.714	-0.711	-0.709	-0.706	-0.702	-0.699	-0.694	-0.690	-0.684	-0.678	-0.671	-0.664	-0.656	-0.649	-0.640	-0.630	-0.621	-0.610	-0.599	-0.589	-0.578	-0.565	-0.552	-0.540	-0.526	-0.512	-0.498	-0.482	-0.469	-0.452	-0.438	-0.421	-0.405	-0.388	-0.371	-0.355	-0.338	-0.320	-0.304	-0.286	-0.269	-0.251	-0.234	-0.216	-0.199	-0.182	-0.165	-0.149	-0.131	-0.115	-0.099	-0.084	-0.066	-0.051	-0.036	-0.022	-0.008	0.005	0.019	0.032	0.045	0.056	0.068	0.079	0.089	0.098	0.109	0.115	0.124	0.131	0.139	0.145	0.150	0.155	0.159	0.164	0.168	0.170	0.172	0.175	0.176	0.176	0.179	0.178	0.179	0.178	0.176	0.175	0.175	0.171	0.170	0.168	0.165	0.164	0.160	0.158	0.155	0.151	0.150	0.146	0.144	0.140	0.139	0.135	0.134	0.131	0.129	0.128	0.125	0.124	0.122	0.122	0.121	0.121	0.121	0.121	0.122	0.124	0.125	0.128	0.128	0.130	0.132	0.138	0.140	0.144	0.149	0.154	0.159	0.165	0.171	0.178	0.185	0.191	0.199	0.208	0.216	0.226	0.234	0.244	0.255	0.265	0.276	0.288	0.298	0.310	0.321	0.335	0.348	0.360	0.374	0.386	0.400	0.415	0.429	0.442	0.458	0.472	0.489	0.502	0.519	0.534	0.548	0.564	0.579	0.595	0.610	0.625	0.640	0.655	0.669	0.685	0.699	0.712	0.728	0.741	0.755	0.769	0.781	0.795	0.806	0.820	0.831	0.842	0.854	0.865	0.875	0.884	0.894	0.902	0.910	0.919	0.926	0.932	0.939	0.945	0.950	0.956	0.960	0.964	0.968	0.971	0.974	0.976	0.976	0.979	0.980	0.981	0.981	0.981	0.981	0.981	0.980	0.980	0.979	0.979	0.978	0.976	0.975	0.975	0.974	0.974	0.971	0.971	0.971	0.971	0.972	0.972	0.974	0.975	0.976	0.979	0.980	0.982	0.986	0.989	0.994	0.999	1.004	1.009	1.014	1.020	1.026	1.034	1.041	1.048	1.058	1.065	1.074	1.082	1.092	1.101	1.111	1.122	1.131	1.142	1.152	1.164	1.174	1.184	1.196	1.206	1.215	1.226	1.238	1.246	1.256	1.265	1.275	1.282	1.291	1.299	1.308	1.315	1.321	1.329	1.335	1.341	1.346	1.351	1.356	1.359	1.364	1.368	1.370	1.372	1.375	1.379	1.380	1.381	1.382	1.384	1.384	1.385	1.386	1.386	1.389	1.389	1.389	1.391	1.391	1.392	1.392	1.395	1.396	1.398	1.400	1.402	1.405	1.409	1.412	1.416	1.420	1.425	1.431	1.438	1.442	1.449	1.456	1.465	1.472	1.482	1.490	1.500	1.510	1.521	1.531	1.544	1.555	1.568	1.580	1.592	1.605	1.619	1.634	1.646	1.661	1.675	1.689	1.704	1.719	1.732	1.748	1.762	1.776	1.791	1.806	1.820	1.835	1.849	1.862	1.876	1.890	1.904	1.916	1.930	1.942	1.954	1.966	1.978	1.989	2.000	2.010	2.021	2.030	2.040	2.047	2.056	2.065	2.072	2.080	2.086	2.092	2.099	2.104	2.109	2.114	2.118	2.122	2.125	2.128	2.131	2.132	2.134	2.135	2.138	2.139	2.138	2.139	2.139	2.138	2.136	2.135	2.134	2.130	2.128	2.125	2.122	2.120	2.116	2.112	2.109	2.105	2.100	2.096	2.091	2.088	2.084	2.079	2.075	2.070	2.066	2.061	2.058	2.052	2.049	2.044	2.041	2.038	2.034	2.031	2.027	2.025	2.022	2.021	2.019	2.018	2.016	2.016	2.016	2.016	2.016	2.019	2.019	2.021	2.024	2.027	2.031	2.035	2.040	2.045	2.051	2.058	2.064	2.071	2.079	2.086	2.096	2.105	2.115	2.126	2.136	2.148	2.159	2.170	2.182	2.196	2.209	2.222	2.236	2.250	2.264	2.278	2.291	2.306	2.320	2.334	2.349	2.362	2.376	2.390	2.404	2.416	2.430	2.442	2.456	2.469	2.480	2.491	2.501	2.512	2.522	2.531	2.539	2.546	2.554	2.560	2.565	2.571	2.575	2.578	2.581	2.582	2.584	2.582	2.582	2.580	2.578	2.575	2.570	2.566	2.560	2.554	2.546	2.539	2.530	2.521	2.511	2.501	2.489	2.479	2.466	2.452	2.441	2.428	2.412	2.400	2.385	2.371	2.356	2.341	2.328	2.314	2.299	2.284	2.269	2.256	2.241	2.228	2.215	2.201	2.189	2.178	2.165	2.154	2.142	2.134	2.124	2.115	2.106	2.100	2.092	2.086	2.081	2.078	2.074	2.070	2.069	2.066	2.066	2.066	2.066	2.069	2.071	2.074	2.076	2.081	2.088	2.092	2.099	2.106	2.114	2.121	2.130	2.139	2.149	2.159	2.169	2.180	2.191	2.202	2.214	2.225	2.238	2.250	2.262	2.275	2.286	2.299	2.311	2.322	2.335	2.346	2.359	2.370	2.381	2.391	2.401	2.412	2.421	2.430	2.439	2.448	2.455	2.462	2.469	2.475	2.481	2.486	2.489	2.492	2.495	2.499	2.499	2.500	2.500	2.499	2.498	2.495	2.491	2.488	2.484	2.478	2.474	2.466	2.459	2.450	2.441	2.432	2.422	2.411	2.400	2.389	2.376	2.364	2.350	2.335	2.321	2.306	2.290	2.275	2.259	2.242	2.226	2.209	2.191	2.175	2.158	2.140	2.122	2.105	2.088	2.070	2.052	2.036	2.019	2.001	1.986	1.969	1.952	1.938	1.922	1.908	1.894	1.879	1.865	1.852	1.840	1.828	1.816	1.805	1.795	1.785	1.776	1.768	1.760	1.751	1.744	1.739	1.732	1.726	1.721	1.719	1.714	1.711	1.709	1.705	1.702	1.702	1.700	1.699	1.699	1.698	1.698	1.698	1.698	1.696	1.696	1.698	1.698	1.698	1.698	1.698	1.698	1.696	1.696	1.695	1.694	1.692	1.692	1.689	1.688	1.685	1.682	1.679	1.675	1.670	1.665	1.660	1.655	1.648	1.641	1.635	1.626	1.619	1.610	1.601	1.591	1.580	1.570	1.558	1.548	1.534	1.521	1.509	1.496	1.481	1.469	1.454	1.439	1.424	1.409	1.392	1.376	1.361	1.344	1.329	1.311	1.294	1.278	1.260	1.242	1.228	1.210	1.195	1.179	1.161	1.146	1.131	1.115	1.100	1.086	1.071	1.056	1.044	1.030	1.018	1.005	0.994	0.982	0.972	0.961	0.951	0.942	0.934	0.925	0.918	0.911	0.904	0.898	0.892	0.889	0.884	0.880	0.876	0.872	0.870	0.869	0.866	0.865	0.864	0.864	0.862	0.862	0.862	0.862	0.862	0.862	0.864	0.865	0.865	0.865	0.866	0.868	0.868	0.868	0.869	0.869	0.869	0.868	0.869	0.868	0.866	0.865	0.864	0.861	0.860	0.858	0.855	0.852	0.850	0.845	0.842	0.838	0.832	0.829	0.824	0.818	0.812	0.808	0.800	0.795	0.789	0.781	0.774	0.768	0.759	0.751	0.744	0.735	0.726	0.719	0.709	0.701	0.691	0.682	0.674	0.662	0.654	0.644	0.632	0.622	0.612	0.601	0.591	0.580	0.569	0.558	0.546	0.534	0.521	0.509	0.498	0.484	0.470	0.458	0.444	0.431	0.416	0.402	0.388	0.371	0.358	0.341	0.326	0.310	0.292	0.276	0.259	0.241	0.224	0.206	0.188	0.169	0.150	0.131	0.112	0.092	0.074	0.054	0.034	0.015	-0.006	-0.026	-0.046	-0.068	-0.088	-0.109	-0.130	-0.150	-0.171	-0.192	-0.214	-0.234	-0.256	-0.276	-0.298	-0.318	-0.340	-0.360	-0.380	-0.401	-0.421	-0.441	-0.461	-0.481	-0.501	-0.522	-0.542	-0.562	-0.582	-0.601	-0.621	-0.640	-0.660	-0.680	-0.699	-0.719	-0.739	-0.758	-0.775	-0.795	-0.814	-0.832	-0.851	-0.869	-0.888	-0.906	-0.924	-0.942	-0.960	-0.978	-0.996	-1.012	-1.030	-1.048	-1.065	-1.081	-1.098	-1.112	-1.130	-1.145	-1.160	-1.176	-1.189	-1.204	-1.218	-1.231	-1.244	-1.256	-1.269	-1.280	-1.291	-1.301	-1.311	-1.320	-1.329	-1.338	-1.345	-1.351	-1.358	-1.364	-1.369	-1.374	-1.378	-1.380	-1.382	-1.385	-1.386	-1.386	-1.386	-1.385	-1.385	-1.382	-1.380	-1.378	-1.374	-1.369	-1.365	-1.359	-1.355	-1.349	-1.341	-1.335	-1.328	-1.319	-1.311	-1.304	-1.294	-1.286	-1.278	-1.268	-1.258	-1.249	-1.239	-1.229	-1.219	-1.210	-1.199	-1.190	-1.180	-1.171	-1.161	-1.151	-1.141	-1.132	-1.124	-1.115	-1.105	-1.095	-1.088	-1.079	-1.070	-1.062	-1.054	-1.046	-1.038	-1.030	-1.022	-1.014	-1.008	-0.999	-0.992	-0.985	-0.978	-0.969	-0.962	-0.954	-0.946	-0.939	-0.931	-0.922	-0.915	-0.906	-0.896	-0.889	-0.879	-0.870	-0.859	-0.850	-0.840	-0.830	-0.819	-0.808	-0.798	-0.785	-0.772	-0.761	-0.749	-0.736	-0.724	-0.710	-0.696	-0.682	-0.669	-0.655	-0.640	-0.624	-0.610	-0.595	-0.580	-0.564	-0.548	-0.532	-0.516	-0.500	-0.482	-0.468	-0.450	-0.434	-0.419	-0.401	-0.385	-0.369	-0.352	-0.336	-0.320	-0.304	-0.288	-0.272	-0.256	-0.241	-0.225	-0.210	-0.196	-0.180	-0.165	-0.150	-0.136	-0.124	-0.109	-0.095	-0.081	-0.069	-0.056	-0.042	-0.031	-0.019	-0.008	0.004	0.015	0.026	0.035	0.046	0.055	0.064	0.072	0.080	0.089	0.096	0.102	0.111	0.118	0.122	0.129	0.134	0.138	0.142	0.146	0.149	0.152	0.156	0.158	0.160	0.161	0.162	0.162	0.164	0.164	0.164	0.162	0.162	0.162	0.161	0.159	0.159	0.158	0.156	0.154	0.152	0.151	0.151	0.150	0.149	0.149	0.148	0.146	0.148	0.148	0.148	0.149	0.150	0.152	0.154	0.156	0.160	0.164	0.168	0.171	0.178	0.184	0.190	0.196	0.205	0.212	0.221	0.231	0.241	0.251	0.262	0.274	0.286	0.298	0.311	0.325	0.339	0.352	0.369	0.382	0.399	0.414	0.430	0.445	0.461	0.478	0.494	0.510	0.525	0.541	0.559	0.574	0.590	0.605	0.620	0.635	0.650	0.662	0.676	0.690	0.701	0.714	0.725	0.735	0.745	0.754	0.764	0.771	0.779	0.785	0.790	0.796	0.800	0.804	0.806	0.809	0.810	0.810	0.810	0.809	0.808	0.805	0.802	0.798	0.794	0.790	0.784	0.776	0.770	0.762	0.755	0.746	0.738	0.729	0.719	0.709	0.698	0.688	0.678	0.665	0.654	0.642	0.630	0.619	0.606	0.595	0.582	0.571	0.559	0.548	0.536	0.525	0.514	0.504	0.492	0.482	0.472	0.461	0.452	0.444	0.435	0.428	0.419	0.411	0.405	0.399	0.392	0.389	0.384	0.379	0.375	0.371	0.370	0.366	0.365	0.364	0.364	0.364	0.364	0.365	0.366	0.369	0.370	0.372	0.375	0.378	0.382	0.386	0.390	0.395	0.399	0.402	0.409	0.414	0.419	0.424	0.429	0.434	0.438	0.441	0.446	0.450	0.454	0.458	0.460	0.464	0.465	0.466	0.469	0.469	0.469	0.468	0.468	0.466	0.464	0.460	0.456	0.452	0.446	0.441	0.435	0.428	0.420	0.411	0.402	0.392	0.381	0.370	0.359	0.346	0.334	0.320	0.306	0.291	0.276	0.260	0.245	0.229	0.212	0.196	0.179	0.162	0.145	0.128	0.111	0.094	0.076	0.060	0.042	0.026	0.010	-0.006	-0.022	-0.036	-0.052	-0.068	-0.081	-0.095	-0.109	-0.121	-0.135	-0.146	-0.158	-0.168	-0.178	-0.188	-0.196	-0.204	-0.212	-0.220	-0.226	-0.231	-0.238	-0.242	-0.246	-0.250	-0.254	-0.256	-0.260	-0.261	-0.262	-0.264	-0.266	-0.268	-0.266	-0.268	-0.268	-0.266	-0.266	-0.266	-0.266	-0.265	-0.265	-0.264	-0.264	-0.262	-0.262	-0.261	-0.261	-0.261	-0.261	-0.262	-0.261	-0.262	-0.262	-0.264	-0.265	-0.268	-0.270	-0.272	-0.275	-0.278	-0.281	-0.285	-0.290	-0.295	-0.301	-0.306	-0.312	-0.319	-0.326	-0.334	-0.344	-0.352	-0.362	-0.371	-0.382	-0.395	-0.406	-0.420	-0.434	-0.449	-0.464	-0.479	-0.495	-0.514	-0.531	-0.550	-0.570	-0.590	-0.611	-0.634	-0.656	-0.681	-0.706	-0.731	-0.758	-0.784	-0.812	-0.841	-0.871	-0.902	-0.932	-0.965	-0.998	-1.030	-1.065	-1.099	-1.134	-1.169	-1.205	-1.242	-1.279	-1.316	-1.354	-1.391	-1.429	-1.466	-1.505	-1.541	-1.580	-1.618	-1.655	-1.691	-1.728	-1.764	-1.800	-1.834	-1.868	-1.900	-1.932	-1.965	-1.995	-2.024	-2.052	-2.080	-2.105	-2.130	-2.152	-2.176	-2.196	-2.216	-2.234	-2.249	-2.265	-2.278	-2.291	-2.301	-2.310	-2.318	-2.324	-2.329	-2.332	-2.335	-2.335	-2.336	-2.334	-2.332	-2.328	-2.324	-2.318	-2.311	-2.305	-2.296	-2.289	-2.279	-2.270	-2.259	-2.250	-2.238	-2.229	-2.218	-2.206	-2.196	-2.186	-2.175	-2.166	-2.156	-2.148	-2.139	-2.131	-2.124	-2.119	-2.111	-2.106	-2.102	-2.099	-2.096	-2.094	-2.094	-2.092	-2.095	-2.096	-2.099	-2.102	-2.106	-2.111	-2.118	-2.124	-2.131	-2.139	-2.146	-2.155	-2.165	-2.175	-2.185	-2.195	-2.206	-2.218	-2.229	-2.240	-2.252	-2.264	-2.275	-2.286	-2.296	-2.309	-2.318	-2.329	-2.339	-2.348	-2.356	-2.365	-2.372	-2.380	-2.386	-2.391	-2.398	-2.402	-2.405	-2.408	-2.410	-2.412	-2.414	-2.412	-2.412	-2.411	-2.408	-2.405	-2.400	-2.396	-2.390	-2.385	-2.378	-2.370	-2.361	-2.354	-2.344	-2.334	-2.322	-2.311	-2.301	-2.290	-2.276	-2.264	-2.250	-2.238	-2.224	-2.210	-2.196	-2.181	-2.168	-2.152	-2.139	-2.124	-2.108	-2.094	-2.079	-2.065	-2.050	-2.035	-2.021	-2.006	-1.992	-1.979	-1.964	-1.950	-1.936	-1.924	-1.910	-1.899	-1.886	-1.874	-1.860	-1.849	-1.838	-1.825	-1.815	-1.804	-1.792	-1.782	-1.771	-1.761	-1.752	-1.742	-1.732	-1.724	-1.714	-1.705	-1.696	-1.688	-1.679	-1.670	-1.664	-1.655	-1.646	-1.639	-1.631	-1.622	-1.615	-1.608	-1.600	-1.592	-1.584	-1.576	-1.568	-1.560	-1.552	-1.544	-1.536	-1.528	-1.519	-1.510	-1.501	-1.492	-1.482	-1.474	-1.466	-1.456	-1.448	-1.438	-1.429	-1.419	-1.409	-1.399	-1.389	-1.379	-1.369	-1.359	-1.349	-1.338	-1.328	-1.318	-1.308	-1.298	-1.288	-1.278	-1.268	-1.258	-1.248	-1.238	-1.228	-1.218	-1.208	-1.198	-1.189	-1.180	-1.171	-1.162	-1.154	-1.145	-1.138	-1.129	-1.120	-1.114	-1.106	-1.098	-1.091	-1.084	-1.078	-1.071	-1.065	-1.058	-1.052	-1.046	-1.040	-1.035	-1.030	-1.024	-1.019	-1.014	-1.009	-1.004	-0.999	-0.994	-0.989	-0.985	-0.980	-0.975	-0.970	-0.966	-0.961	-0.958	-0.952	-0.948	-0.944	-0.940	-0.934	-0.930	-0.925	-0.921	-0.916	-0.912	-0.908	-0.902	-0.899	-0.895	-0.890	-0.886	-0.881	-0.876	-0.872	-0.868	-0.864	-0.859	-0.855	-0.851	-0.848	-0.844	-0.840	-0.835	-0.830	-0.828	-0.824	-0.819	-0.816	-0.811	-0.809	-0.804	-0.801	-0.796	-0.794	-0.789	-0.786	-0.782	-0.779	-0.774	-0.771	-0.766	-0.764	-0.759	-0.755	-0.750	-0.746	-0.742	-0.738	-0.732	-0.728	-0.722	-0.718	-0.712	-0.706	-0.701	-0.695	-0.689	-0.684	-0.678	-0.670	-0.664	-0.658	-0.650	-0.644	-0.635	-0.629	-0.620	-0.612	-0.605	-0.598	-0.589	-0.582	-0.574	-0.565	-0.558	-0.549	-0.541	-0.532	-0.525	-0.516	-0.509	-0.500	-0.492	-0.485	-0.476	-0.468	-0.461	-0.454	-0.445	-0.439	-0.431	-0.425	-0.419	-0.412	-0.406	-0.401	-0.395	-0.389	-0.385	-0.379	-0.374	-0.370	-0.365	-0.362	-0.358	-0.354	-0.351	-0.348	-0.345	-0.342	-0.340	-0.338	-0.336	-0.334	-0.332	-0.330	-0.329	-0.329	-0.328	-0.326	-0.326	-0.325	-0.325	-0.324	-0.324	-0.324	-0.324	-0.322	-0.322	-0.322	-0.322	-0.322	-0.322	-0.324	-0.322	-0.322	-0.322	-0.322	-0.322	-0.321	-0.321	-0.321	-0.320	-0.319	-0.319	-0.318	-0.318	-0.316	-0.315	-0.315	-0.314	-0.311	-0.311	-0.310	-0.309	-0.308	-0.305	-0.304	-0.302	-0.301	-0.300	-0.299	-0.296	-0.295	-0.292	-0.291	-0.290	-0.289	-0.288	-0.285	-0.284	-0.282	-0.281	-0.280	-0.279	-0.279	-0.278	-0.279	-0.278	-0.278	-0.279	-0.278	-0.279	-0.279	-0.280	-0.281	-0.284	-0.285	-0.286	-0.289	-0.291	-0.295	-0.298	-0.301	-0.305	-0.309	-0.314	-0.318	-0.324	-0.328	-0.334	-0.339	-0.346	-0.352	-0.359	-0.366	-0.374	-0.381	-0.389	-0.398	-0.405	-0.414	-0.422	-0.431	
