# Supplementary material for: Motion onset VEPs can see through the blur
Source: Sci Rep. 2024 Sep 12;14:21296. doi: 10.1038/s41598-024-72483-z (PMC11393312; doi:10.1038/s41598-024-72483-z)
Supplement: Supplementary file 3 — Supplementary Information 3. [file 41598_2024_72483_MOESM3_ESM.zip › VEP_raw_data/source_data/SorceBlurVEP-S013_VEP_2023-04-18_16-06-33.txt]

0.000	0.000	99999.999	6250.000	50.000	-2193.000	-2061.000	6248.000	7.000	100.000	5.000	2.000	1.000	1.000	0.000	0.000	0.000	0.000	0.000	0.000	0.000	0.000	0.000	0.000	0.000	0.000	0.000	0.531	0.531	0.532	0.534	0.536	0.540	0.542	0.548	0.551	0.556	0.562	0.568	0.574	0.581	0.589	0.598	0.606	0.615	0.624	0.634	0.644	0.654	0.665	0.675	0.686	0.698	0.709	0.720	0.731	0.742	0.755	0.766	0.778	0.789	0.800	0.810	0.821	0.830	0.840	0.850	0.859	0.866	0.875	0.881	0.888	0.894	0.899	0.904	0.908	0.911	0.912	0.914	0.914	0.914	0.912	0.911	0.908	0.904	0.899	0.892	0.886	0.880	0.871	0.862	0.852	0.841	0.830	0.818	0.804	0.790	0.776	0.761	0.745	0.728	0.710	0.692	0.675	0.656	0.638	0.619	0.598	0.578	0.558	0.536	0.516	0.495	0.475	0.454	0.434	0.411	0.391	0.372	0.352	0.331	0.312	0.294	0.274	0.256	0.239	0.221	0.204	0.189	0.174	0.159	0.145	0.131	0.119	0.108	0.096	0.086	0.076	0.068	0.060	0.052	0.048	0.041	0.036	0.034	0.031	0.029	0.028	0.026	0.028	0.029	0.031	0.034	0.038	0.041	0.046	0.051	0.056	0.062	0.069	0.076	0.082	0.090	0.098	0.106	0.114	0.122	0.130	0.138	0.146	0.154	0.161	0.169	0.176	0.184	0.189	0.196	0.201	0.206	0.210	0.215	0.218	0.220	0.222	0.224	0.224	0.222	0.221	0.220	0.218	0.212	0.209	0.202	0.196	0.189	0.179	0.170	0.160	0.149	0.136	0.122	0.109	0.095	0.079	0.061	0.045	0.026	0.008	-0.011	-0.031	-0.052	-0.074	-0.095	-0.118	-0.140	-0.162	-0.186	-0.210	-0.232	-0.258	-0.281	-0.305	-0.330	-0.354	-0.378	-0.402	-0.426	-0.450	-0.474	-0.496	-0.520	-0.542	-0.565	-0.586	-0.609	-0.629	-0.650	-0.669	-0.688	-0.708	-0.724	-0.741	-0.759	-0.774	-0.789	-0.804	-0.818	-0.829	-0.841	-0.852	-0.864	-0.872	-0.881	-0.891	-0.899	-0.904	-0.910	-0.915	-0.920	-0.922	-0.925	-0.928	-0.929	-0.930	-0.931	-0.931	-0.930	-0.929	-0.926	-0.925	-0.922	-0.919	-0.916	-0.912	-0.909	-0.904	-0.900	-0.895	-0.890	-0.885	-0.880	-0.876	-0.871	-0.865	-0.860	-0.855	-0.851	-0.846	-0.841	-0.838	-0.834	-0.830	-0.826	-0.824	-0.820	-0.819	-0.816	-0.815	-0.814	-0.812	-0.811	-0.811	-0.811	-0.812	-0.812	-0.814	-0.816	-0.818	-0.820	-0.822	-0.825	-0.830	-0.832	-0.836	-0.840	-0.845	-0.849	-0.854	-0.859	-0.864	-0.869	-0.872	-0.878	-0.881	-0.886	-0.890	-0.895	-0.898	-0.902	-0.905	-0.908	-0.910	-0.912	-0.914	-0.915	-0.914	-0.915	-0.914	-0.911	-0.910	-0.906	-0.902	-0.899	-0.892	-0.888	-0.880	-0.871	-0.862	-0.852	-0.841	-0.830	-0.818	-0.804	-0.790	-0.775	-0.759	-0.742	-0.724	-0.705	-0.686	-0.666	-0.645	-0.624	-0.601	-0.578	-0.555	-0.531	-0.506	-0.481	-0.456	-0.429	-0.402	-0.376	-0.349	-0.322	-0.295	-0.268	-0.241	-0.212	-0.186	-0.160	-0.132	-0.106	-0.079	-0.054	-0.029	-0.002	0.021	0.046	0.069	0.091	0.115	0.136	0.158	0.178	0.196	0.215	0.234	0.250	0.268	0.282	0.296	0.310	0.322	0.334	0.345	0.355	0.364	0.371	0.379	0.386	0.391	0.396	0.400	0.404	0.408	0.409	0.410	0.410	0.411	0.411	0.409	0.408	0.406	0.404	0.401	0.398	0.395	0.392	0.388	0.385	0.381	0.378	0.372	0.369	0.365	0.360	0.356	0.352	0.350	0.346	0.342	0.339	0.338	0.334	0.332	0.330	0.328	0.326	0.326	0.324	0.324	0.324	0.324	0.325	0.325	0.326	0.328	0.330	0.331	0.334	0.336	0.339	0.342	0.345	0.349	0.352	0.355	0.360	0.364	0.368	0.371	0.376	0.380	0.385	0.390	0.394	0.398	0.402	0.408	0.411	0.416	0.420	0.424	0.428	0.431	0.434	0.436	0.440	0.442	0.445	0.448	0.449	0.450	0.451	0.452	0.452	0.452	0.452	0.451	0.449	0.448	0.446	0.444	0.441	0.438	0.434	0.429	0.424	0.419	0.412	0.406	0.399	0.391	0.384	0.375	0.366	0.356	0.346	0.334	0.324	0.311	0.300	0.288	0.272	0.260	0.246	0.230	0.216	0.200	0.184	0.169	0.152	0.136	0.119	0.101	0.084	0.068	0.050	0.032	0.015	-0.002	-0.020	-0.036	-0.052	-0.070	-0.086	-0.102	-0.118	-0.132	-0.148	-0.161	-0.175	-0.188	-0.200	-0.211	-0.221	-0.231	-0.240	-0.249	-0.256	-0.261	-0.266	-0.271	-0.275	-0.278	-0.278	-0.279	-0.278	-0.275	-0.272	-0.269	-0.264	-0.256	-0.250	-0.242	-0.232	-0.222	-0.211	-0.200	-0.186	-0.172	-0.159	-0.142	-0.126	-0.110	-0.092	-0.075	-0.058	-0.038	-0.019	0.001	0.021	0.041	0.061	0.081	0.101	0.121	0.141	0.162	0.182	0.202	0.221	0.241	0.259	0.279	0.295	0.312	0.329	0.346	0.361	0.376	0.391	0.404	0.418	0.429	0.441	0.451	0.461	0.470	0.479	0.485	0.491	0.496	0.501	0.505	0.509	0.511	0.512	0.512	0.512	0.511	0.510	0.507	0.505	0.501	0.496	0.492	0.488	0.482	0.475	0.469	0.462	0.454	0.448	0.439	0.431	0.422	0.414	0.405	0.396	0.389	0.380	0.371	0.362	0.354	0.346	0.338	0.330	0.322	0.316	0.309	0.304	0.296	0.291	0.286	0.281	0.278	0.274	0.270	0.268	0.266	0.264	0.264	0.262	0.262	0.262	0.264	0.265	0.266	0.270	0.272	0.276	0.280	0.284	0.289	0.294	0.299	0.304	0.310	0.316	0.321	0.329	0.335	0.342	0.348	0.355	0.361	0.369	0.375	0.380	0.386	0.392	0.398	0.404	0.409	0.414	0.418	0.421	0.425	0.428	0.430	0.431	0.434	0.434	0.435	0.434	0.434	0.432	0.430	0.428	0.425	0.421	0.416	0.411	0.406	0.400	0.394	0.386	0.379	0.371	0.364	0.355	0.345	0.336	0.326	0.316	0.306	0.296	0.286	0.276	0.265	0.255	0.244	0.232	0.222	0.211	0.200	0.190	0.180	0.170	0.160	0.151	0.141	0.132	0.124	0.115	0.106	0.099	0.091	0.085	0.079	0.071	0.065	0.060	0.055	0.050	0.046	0.042	0.038	0.035	0.032	0.029	0.026	0.025	0.022	0.021	0.020	0.019	0.018	0.018	0.016	0.016	0.016	0.016	0.015	0.016	0.015	0.015	0.016	0.016	0.016	0.015	0.015	0.015	0.015	0.014	0.012	0.012	0.010	0.010	0.008	0.006	0.004	0.002	0.000	-0.002	-0.006	-0.009	-0.012	-0.016	-0.020	-0.024	-0.029	-0.034	-0.039	-0.045	-0.050	-0.058	-0.065	-0.071	-0.079	-0.085	-0.094	-0.102	-0.111	-0.121	-0.130	-0.140	-0.150	-0.161	-0.172	-0.182	-0.195	-0.208	-0.220	-0.232	-0.246	-0.260	-0.275	-0.289	-0.304	-0.319	-0.335	-0.350	-0.366	-0.382	-0.399	-0.415	-0.432	-0.450	-0.468	-0.484	-0.502	-0.520	-0.538	-0.555	-0.572	-0.591	-0.609	-0.626	-0.644	-0.661	-0.678	-0.694	-0.711	-0.726	-0.742	-0.759	-0.772	-0.788	-0.801	-0.815	-0.828	-0.841	-0.852	-0.862	-0.874	-0.884	-0.894	-0.901	-0.910	-0.918	-0.922	-0.929	-0.934	-0.938	-0.941	-0.945	-0.946	-0.949	-0.949	-0.950	-0.950	-0.950	-0.948	-0.946	-0.944	-0.941	-0.939	-0.935	-0.930	-0.926	-0.922	-0.919	-0.914	-0.909	-0.902	-0.899	-0.894	-0.889	-0.884	-0.879	-0.875	-0.870	-0.865	-0.862	-0.858	-0.855	-0.851	-0.848	-0.845	-0.844	-0.842	-0.840	-0.840	-0.839	-0.839	-0.839	-0.840	-0.841	-0.842	-0.845	-0.846	-0.850	-0.854	-0.858	-0.861	-0.865	-0.870	-0.875	-0.881	-0.886	-0.891	-0.896	-0.904	-0.910	-0.916	-0.924	-0.930	-0.938	-0.944	-0.951	-0.958	-0.966	-0.972	-0.979	-0.986	-0.992	-1.000	-1.006	-1.012	-1.019	-1.025	-1.030	-1.035	-1.040	-1.045	-1.050	-1.054	-1.058	-1.060	-1.064	-1.065	-1.068	-1.069	-1.070	-1.070	-1.070	-1.070	-1.069	-1.068	-1.065	-1.062	-1.059	-1.056	-1.051	-1.048	-1.041	-1.036	-1.030	-1.022	-1.016	-1.009	-1.000	-0.991	-0.982	-0.974	-0.965	-0.955	-0.945	-0.934	-0.924	-0.914	-0.904	-0.891	-0.881	-0.870	-0.860	-0.849	-0.838	-0.828	-0.818	-0.806	-0.798	-0.788	-0.779	-0.770	-0.761	-0.755	-0.748	-0.741	-0.736	-0.730	-0.726	-0.721	-0.719	-0.718	-0.715	-0.715	-0.715	-0.715	-0.716	-0.719	-0.721	-0.725	-0.729	-0.734	-0.740	-0.746	-0.752	-0.761	-0.770	-0.778	-0.786	-0.796	-0.806	-0.816	-0.828	-0.838	-0.849	-0.860	-0.870	-0.881	-0.892	-0.904	-0.915	-0.924	-0.935	-0.945	-0.955	-0.965	-0.974	-0.984	-0.991	-0.999	-1.006	-1.014	-1.020	-1.026	-1.030	-1.036	-1.040	-1.044	-1.045	-1.048	-1.050	-1.051	-1.051	-1.051	-1.051	-1.050	-1.049	-1.046	-1.044	-1.041	-1.039	-1.035	-1.031	-1.028	-1.024	-1.018	-1.012	-1.009	-1.004	-0.999	-0.992	-0.988	-0.981	-0.976	-0.970	-0.965	-0.959	-0.954	-0.949	-0.941	-0.938	-0.932	-0.926	-0.921	-0.916	-0.912	-0.906	-0.901	-0.898	-0.892	-0.888	-0.882	-0.879	-0.874	-0.869	-0.865	-0.860	-0.855	-0.851	-0.848	-0.844	-0.839	-0.835	-0.830	-0.826	-0.821	-0.818	-0.814	-0.810	-0.805	-0.801	-0.798	-0.792	-0.790	-0.786	-0.781	-0.779	-0.775	-0.772	-0.770	-0.768	-0.764	-0.762	-0.760	-0.759	-0.756	-0.755	-0.754	-0.752	-0.752	-0.752	-0.752	-0.754	-0.754	-0.755	-0.756	-0.758	-0.759	-0.760	-0.764	-0.765	-0.769	-0.771	-0.774	-0.776	-0.781	-0.785	-0.788	-0.791	-0.795	-0.799	-0.802	-0.806	-0.809	-0.812	-0.815	-0.818	-0.820	-0.822	-0.825	-0.826	-0.829	-0.829	-0.830	-0.830	-0.830	-0.829	-0.828	-0.826	-0.825	-0.821	-0.819	-0.815	-0.812	-0.808	-0.802	-0.798	-0.792	-0.786	-0.780	-0.774	-0.766	-0.759	-0.751	-0.742	-0.734	-0.728	-0.719	-0.710	-0.701	-0.691	-0.682	-0.674	-0.665	-0.658	-0.648	-0.640	-0.631	-0.622	-0.615	-0.608	-0.600	-0.592	-0.586	-0.579	-0.572	-0.566	-0.562	-0.556	-0.551	-0.548	-0.544	-0.540	-0.538	-0.535	-0.532	-0.530	-0.529	-0.529	-0.528	-0.526	-0.526	-0.528	-0.529	-0.528	-0.530	-0.531	-0.534	-0.535	-0.538	-0.539	-0.542	-0.545	-0.548	-0.550	-0.554	-0.556	-0.560	-0.562	-0.565	-0.568	-0.570	-0.574	-0.575	-0.578	-0.579	-0.581	-0.582	-0.584	-0.586	-0.586	-0.588	-0.588	-0.588	-0.586	-0.586	-0.585	-0.582	-0.581	-0.579	-0.576	-0.572	-0.570	-0.566	-0.561	-0.558	-0.551	-0.546	-0.540	-0.534	-0.526	-0.519	-0.511	-0.502	-0.495	-0.486	-0.478	-0.469	-0.459	-0.448	-0.438	-0.426	-0.416	-0.405	-0.394	-0.382	-0.371	-0.360	-0.348	-0.336	-0.324	-0.312	-0.300	-0.289	-0.278	-0.266	-0.256	-0.244	-0.234	-0.224	-0.215	-0.205	-0.195	-0.188	-0.180	-0.172	-0.166	-0.159	-0.154	-0.149	-0.144	-0.141	-0.139	-0.136	-0.136	-0.135	-0.136	-0.138	-0.139	-0.144	-0.146	-0.152	-0.158	-0.165	-0.172	-0.181	-0.191	-0.202	-0.212	-0.225	-0.238	-0.251	-0.266	-0.280	-0.296	-0.312	-0.329	-0.346	-0.365	-0.384	-0.401	-0.420	-0.440	-0.460	-0.479	-0.500	-0.520	-0.540	-0.559	-0.579	-0.599	-0.618	-0.638	-0.656	-0.675	-0.694	-0.710	-0.728	-0.744	-0.761	-0.776	-0.790	-0.804	-0.818	-0.829	-0.841	-0.851	-0.861	-0.871	-0.879	-0.886	-0.892	-0.898	-0.902	-0.908	-0.910	-0.912	-0.915	-0.914	-0.915	-0.914	-0.912	-0.911	-0.909	-0.906	-0.902	-0.899	-0.894	-0.889	-0.884	-0.879	-0.874	-0.869	-0.862	-0.858	-0.852	-0.846	-0.840	-0.835	-0.830	-0.825	-0.820	-0.815	-0.811	-0.806	-0.802	-0.799	-0.798	-0.794	-0.792	-0.790	-0.790	-0.789	-0.788	-0.788	-0.789	-0.790	-0.792	-0.794	-0.795	-0.799	-0.801	-0.805	-0.809	-0.812	-0.818	-0.821	-0.826	-0.831	-0.835	-0.841	-0.846	-0.851	-0.856	-0.861	-0.866	-0.871	-0.876	-0.880	-0.885	-0.889	-0.892	-0.895	-0.899	-0.901	-0.904	-0.906	-0.908	-0.908	-0.909	-0.909	-0.909	-0.909	-0.908	-0.905	-0.904	-0.901	-0.898	-0.894	-0.890	-0.885	-0.880	-0.875	-0.869	-0.862	-0.856	-0.850	-0.841	-0.834	-0.825	-0.818	-0.809	-0.799	-0.789	-0.780	-0.770	-0.759	-0.749	-0.739	-0.728	-0.716	-0.704	-0.694	-0.681	-0.669	-0.658	-0.645	-0.632	-0.620	-0.608	-0.595	-0.582	-0.569	-0.556	-0.544	-0.530	-0.516	-0.504	-0.489	-0.476	-0.462	-0.449	-0.435	-0.421	-0.408	-0.392	-0.380	-0.366	-0.352	-0.339	-0.325	-0.311	-0.298	-0.284	-0.271	-0.259	-0.245	-0.232	-0.220	-0.208	-0.195	-0.184	-0.172	-0.161	-0.151	-0.141	-0.131	-0.121	-0.114	-0.105	-0.098	-0.090	-0.084	-0.078	-0.072	-0.068	-0.064	-0.061	-0.058	-0.055	-0.054	-0.054	-0.052	-0.054	-0.055	-0.056	-0.059	-0.062	-0.065	-0.069	-0.075	-0.080	-0.086	-0.091	-0.098	-0.105	-0.111	-0.119	-0.128	-0.135	-0.142	-0.152	-0.160	-0.169	-0.176	-0.185	-0.192	-0.200	-0.208	-0.216	-0.222	-0.230	-0.236	-0.242	-0.249	-0.254	-0.259	-0.264	-0.268	-0.270	-0.274	-0.276	-0.278	-0.280	-0.280	-0.280	-0.280	-0.279	-0.276	-0.275	-0.271	-0.269	-0.265	-0.261	-0.256	-0.251	-0.245	-0.239	-0.234	-0.226	-0.219	-0.211	-0.204	-0.196	-0.189	-0.180	-0.171	-0.164	-0.155	-0.146	-0.139	-0.129	-0.121	-0.112	-0.105	-0.096	-0.089	-0.081	-0.074	-0.066	-0.060	-0.052	-0.046	-0.040	-0.034	-0.028	-0.022	-0.016	-0.012	-0.008	-0.002	0.001	0.006	0.010	0.012	0.016	0.020	0.021	0.025	0.028	0.030	0.031	0.032	0.035	0.038	0.040	0.041	0.044	0.045	0.046	0.049	0.051	0.052	0.055	0.058	0.059	0.062	0.065	0.068	0.071	0.074	0.078	0.082	0.086	0.091	0.096	0.102	0.108	0.115	0.120	0.128	0.136	0.144	0.152	0.161	0.170	0.180	0.191	0.202	0.212	0.225	0.238	0.250	0.264	0.278	0.292	0.306	0.321	0.338	0.352	0.369	0.385	0.401	0.419	0.436	0.454	0.471	0.488	0.505	0.524	0.541	0.559	0.576	0.592	0.611	0.628	0.642	0.660	0.675	0.690	0.705	0.719	0.732	0.745	0.758	0.768	0.780	0.789	0.798	0.806	0.812	0.819	0.824	0.828	0.832	0.832	0.834	0.834	0.832	0.830	0.828	0.824	0.818	0.811	0.802	0.794	0.785	0.774	0.762	0.750	0.736	0.722	0.708	0.691	0.675	0.658	0.639	0.620	0.601	0.581	0.560	0.540	0.519	0.496	0.476	0.454	0.431	0.409	0.388	0.365	0.342	0.321	0.299	0.279	0.256	0.235	0.215	0.195	0.175	0.156	0.138	0.119	0.102	0.086	0.070	0.055	0.040	0.025	0.014	0.000	-0.011	-0.022	-0.034	-0.042	-0.051	-0.060	-0.068	-0.074	-0.081	-0.086	-0.090	-0.095	-0.099	-0.101	-0.104	-0.106	-0.108	-0.109	-0.110	-0.109	-0.110	-0.110	-0.110	-0.109	-0.109	-0.108	-0.108	-0.106	-0.106	-0.106	-0.105	-0.105	-0.105	-0.104	-0.105	-0.106	-0.108	-0.109	-0.110	-0.111	-0.115	-0.118	-0.121	-0.126	-0.130	-0.135	-0.140	-0.146	-0.152	-0.160	-0.168	-0.175	-0.184	-0.194	-0.202	-0.214	-0.224	-0.235	-0.246	-0.259	-0.270	-0.284	-0.296	-0.311	-0.324	-0.339	-0.354	-0.369	-0.384	-0.399	-0.414	-0.430	-0.445	-0.461	-0.478	-0.492	-0.509	-0.525	-0.541	-0.558	-0.572	-0.589	-0.604	-0.619	-0.635	-0.649	-0.664	-0.678	-0.691	-0.705	-0.718	-0.731	-0.742	-0.754	-0.766	-0.778	-0.786	-0.796	-0.806	-0.815	-0.824	-0.830	-0.838	-0.844	-0.848	-0.852	-0.856	-0.861	-0.862	-0.865	-0.866	-0.866	-0.866	-0.865	-0.864	-0.861	-0.858	-0.854	-0.849	-0.842	-0.838	-0.830	-0.821	-0.814	-0.804	-0.795	-0.785	-0.774	-0.761	-0.749	-0.736	-0.722	-0.708	-0.694	-0.679	-0.664	-0.648	-0.630	-0.615	-0.598	-0.581	-0.564	-0.546	-0.529	-0.511	-0.492	-0.475	-0.458	-0.440	-0.422	-0.406	-0.388	-0.371	-0.356	-0.339	-0.324	-0.309	-0.294	-0.279	-0.265	-0.251	-0.240	-0.228	-0.216	-0.205	-0.195	-0.185	-0.176	-0.169	-0.162	-0.155	-0.149	-0.144	-0.140	-0.135	-0.132	-0.129	-0.128	-0.126	-0.126	-0.125	-0.125	-0.126	-0.128	-0.129	-0.131	-0.134	-0.136	-0.140	-0.144	-0.148	-0.151	-0.155	-0.160	-0.164	-0.169	-0.172	-0.178	-0.181	-0.186	-0.190	-0.192	-0.196	-0.200	-0.202	-0.206	-0.208	-0.211	-0.212	-0.212	-0.214	-0.214	-0.214	-0.214	-0.211	-0.210	-0.208	-0.205	-0.201	-0.199	-0.192	-0.188	-0.182	-0.176	-0.170	-0.162	-0.154	-0.148	-0.139	-0.129	-0.119	-0.110	-0.099	-0.089	-0.078	-0.066	-0.055	-0.042	-0.030	-0.019	-0.006	0.008	0.020	0.031	0.044	0.058	0.069	0.082	0.094	0.106	0.119	0.130	0.142	0.155	0.165	0.176	0.188	0.198	0.208	0.218	0.226	0.236	0.244	0.252	0.261	0.268	0.276	0.282	0.288	0.295	0.300	0.305	0.311	0.315	0.320	0.324	0.328	0.331	0.334	0.338	0.340	0.345	0.348	0.350	0.352	0.356	0.359	0.361	0.365	0.368	0.371	0.375	0.379	0.382	0.388	0.392	0.398	0.402	0.409	0.414	0.421	0.428	0.435	0.444	0.451	0.461	0.470	0.480	0.491	0.501	0.514	0.526	0.539	0.552	0.565	0.580	0.595	0.610	0.626	0.642	0.659	0.676	0.694	0.710	0.729	0.746	0.766	0.784	0.802	0.821	0.840	0.860	0.878	0.898	0.916	0.935	0.954	0.971	0.990	1.009	1.025	1.042	1.059	1.075	1.090	1.105	1.120	1.134	1.148	1.160	1.171	1.182	1.192	1.202	1.211	1.220	1.226	1.234	1.240	1.244	1.249	1.252	1.255	1.255	1.258	1.256	1.256	1.254	1.251	1.249	1.244	1.240	1.234	1.229	1.221	1.214	1.205	1.198	1.189	1.179	1.169	1.158	1.146	1.135	1.124	1.111	1.100	1.088	1.075	1.062	1.049	1.036	1.022	1.010	0.999	0.984	0.971	0.959	0.948	0.935	0.924	0.911	0.901	0.890	0.879	0.870	0.861	0.851	0.842	0.836	0.828	0.822	0.815	0.811	0.806	0.802	0.799	0.798	0.796	0.795	0.794	0.795	0.798	0.799	0.802	0.808	0.811	0.816	0.824	0.831	0.838	0.848	0.856	0.866	0.878	0.889	0.901	0.914	0.928	0.941	0.955	0.970	0.985	1.000	1.016	1.031	1.049	1.065	1.081	1.098	1.114	1.130	1.146	1.162	1.180	1.195	1.210	1.225	1.239	1.252	1.266	1.279	1.290	1.301	1.311	1.321	1.330	1.336	1.344	1.349	1.354	1.356	1.359	1.360	1.360	1.358	1.355	1.351	1.348	1.340	1.332	1.324	1.314	1.304	1.292	1.279	1.266	1.250	1.234	1.218	1.200	1.181	1.162	1.142	1.122	1.100	1.079	1.058	1.035	1.011	0.990	0.966	0.944	0.920	0.898	0.874	0.851	0.830	0.809	0.786	0.766	0.746	0.728	0.709	0.691	0.674	0.658	0.642	0.628	0.614	0.602	0.591	0.581	0.572	0.564	0.558	0.552	0.546	0.544	0.541	0.540	0.540	0.540	0.544	0.545	0.550	0.555	0.560	0.568	0.575	0.582	0.592	0.602	0.614	0.625	0.636	0.649	0.661	0.675	0.689	0.702	0.716	0.730	0.745	0.759	0.774	0.788	0.802	0.816	0.830	0.845	0.858	0.870	0.882	0.895	0.908	0.918	0.928	0.938	0.946	0.956	0.964	0.969	0.976	0.981	0.985	0.990	0.991	0.992	0.994	0.994	0.992	0.991	0.988	0.984	0.980	0.974	0.966	0.959	0.950	0.940	0.930	0.919	0.906	0.895	0.881	0.866	0.850	0.835	0.820	0.802	0.784	0.768	0.749	0.730	0.710	0.691	0.671	0.652	0.632	0.612	0.592	0.574	0.554	0.534	0.515	0.496	0.479	0.460	0.442	0.426	0.410	0.395	0.380	0.365	0.351	0.340	0.328	0.316	0.306	0.298	0.290	0.282	0.278	0.271	0.268	0.265	0.262	0.261	0.262	0.262	0.265	0.268	0.271	0.276	0.281	0.288	0.294	0.302	0.311	0.320	0.330	0.340	0.350	0.361	0.372	0.384	0.396	0.408	0.419	0.432	0.444	0.455	0.466	0.479	0.490	0.500	0.511	0.521	0.530	0.539	0.546	0.555	0.562	0.568	0.574	0.578	0.581	0.584	0.588	0.588	0.588	0.586	0.585	0.582	0.579	0.575	0.569	0.562	0.555	0.548	0.539	0.528	0.518	0.506	0.495	0.481	0.468	0.454	0.439	0.425	0.409	0.392	0.375	0.358	0.341	0.324	0.306	0.289	0.270	0.252	0.234	0.216	0.198	0.180	0.162	0.144	0.126	0.110	0.092	0.076	0.061	0.045	0.030	0.015	0.001	-0.011	-0.024	-0.036	-0.048	-0.059	-0.069	-0.078	-0.085	-0.092	-0.100	-0.106	-0.111	-0.116	-0.120	-0.124	-0.126	-0.126	-0.128	-0.128	-0.126	-0.126	-0.124	-0.120	-0.118	-0.114	-0.108	-0.104	-0.098	-0.092	-0.085	-0.078	-0.070	-0.064	-0.055	-0.046	-0.038	-0.030	-0.020	-0.011	-0.002	0.006	0.015	0.024	0.032	0.041	0.050	0.058	0.066	0.074	0.080	0.088	0.092	0.099	0.104	0.109	0.114	0.118	0.120	0.122	0.125	0.126	0.128	0.128	0.126	0.125	0.124	0.121	0.119	0.115	0.111	0.105	0.100	0.095	0.088	0.081	0.074	0.066	0.058	0.050	0.041	0.031	0.021	0.011	0.001	-0.009	-0.019	-0.029	-0.039	-0.049	-0.061	-0.070	-0.080	-0.091	-0.100	-0.110	-0.119	-0.129	-0.139	-0.146	-0.154	-0.161	-0.168	-0.175	-0.181	-0.185	-0.191	-0.195	-0.199	-0.202	-0.206	-0.208	-0.209	-0.210	-0.209	-0.209	-0.209	-0.206	-0.205	-0.201	-0.200	-0.195	-0.192	-0.188	-0.181	-0.176	-0.170	-0.164	-0.158	-0.151	-0.144	-0.138	-0.129	-0.121	-0.112	-0.106	-0.098	-0.089	-0.081	-0.072	-0.065	-0.058	-0.050	-0.041	-0.034	-0.028	-0.020	-0.012	-0.006	0.000	0.006	0.011	0.016	0.021	0.026	0.029	0.032	0.035	0.038	0.040	0.041	0.041	0.042	0.042	0.042	0.041	0.041	0.039	0.036	0.035	0.032	0.029	0.026	0.022	0.018	0.012	0.009	0.004	-0.002	-0.008	-0.014	-0.018	-0.024	-0.029	-0.034	-0.040	-0.045	-0.050	-0.055	-0.060	-0.064	-0.069	-0.071	-0.074	-0.076	-0.079	-0.081	-0.080	-0.081	-0.080	-0.079	-0.078	-0.074	-0.071	-0.065	-0.060	-0.052	-0.046	-0.036	-0.026	-0.015	-0.004	0.010	0.024	0.039	0.055	0.072	0.091	0.111	0.132	0.155	0.178	0.201	0.228	0.252	0.281	0.309	0.338	0.368	0.398	0.430	0.462	0.495	0.529	0.562	0.598	0.632	0.668	0.705	0.740	0.776	0.814	0.850	0.886	0.922	0.960	0.996	1.032	1.069	1.104	1.139	1.174	1.208	1.241	1.275	1.308	1.339	1.370	1.399	1.429	1.458	1.484	1.511	1.536	1.561	1.585	1.608	1.630	1.650	1.670	1.689	1.706	1.724	1.740	1.754	1.768	1.781	1.792	1.804	1.815	1.824	1.832	1.841	1.850	1.856	1.862	1.868	1.872	1.878	1.881	1.885	1.888	1.891	1.894	1.896	1.899	1.901	1.904	1.905	1.908	1.910	1.911	1.912	1.916	1.918	1.920	1.922	1.926	1.929	1.931	1.935	1.939	1.944	1.948	1.952	1.958	1.962	1.969	1.975	1.980	1.986	1.994	2.000	2.006	2.013	2.020	2.027	2.034	2.042	2.049	2.056	2.062	2.070	2.078	2.084	2.090	2.096	2.102	2.108	2.111	2.115	2.121	2.124	2.128	2.129	2.131	2.132	2.132	2.132	2.131	2.130	2.128	2.124	2.120	2.115	2.109	2.102	2.094	2.086	2.076	2.068	2.056	2.044	2.031	2.018	2.002	1.988	1.971	1.955	1.936	1.918	1.899	1.878	1.856	1.835	1.812	1.791	1.766	1.742	1.718	1.692	1.666	1.640	1.614	1.586	1.559	1.530	1.504	1.475	1.445	1.415	1.386	1.356	1.328	1.298	1.268	1.239	1.208	1.178	1.148	1.118	1.089	1.059	1.029	1.000	0.971	0.942	0.914	0.886	0.859	0.831	0.805	0.779	0.752	0.728	0.702	0.679	0.654	0.632	0.609	0.588	0.566	0.546	0.528	0.509	0.490	0.472	0.456	0.441	0.426	0.412	0.400	0.389	0.376	0.366	0.356	0.348	0.339	0.332	0.326	0.320	0.315	0.311	0.308	0.305	0.304	0.301	0.301	0.302	0.302	0.304	0.305	0.306	0.310	0.312	0.315	0.319	0.324	0.328	0.331	0.336	0.341	0.346	0.351	0.355	0.360	0.365	0.371	0.375	0.380	0.385	0.390	0.395	0.399	0.404	0.406	0.411	0.415	0.419	0.421	0.425	0.428	0.431	0.434	0.438	0.439	0.440	0.444	0.445	0.446	0.448	0.449	0.450	0.451	0.451	0.454	0.454	0.455	0.456	0.458	0.459	0.460	0.461	0.462	0.464	0.465	0.468	0.469	0.471	0.474	0.475	0.478	0.481	0.484	0.488	0.490	0.495	0.499	0.502	0.507	0.511	0.516	0.521	0.526	0.532	0.538	0.542	0.550	0.555	0.562	0.569	0.575	0.582	0.589	0.595	0.604	0.610	0.618	0.624	0.631	0.638	0.645	0.651	0.659	0.666	0.672	0.678	0.685	0.690	0.695	0.701	0.706	0.712	0.716	0.720	0.724	0.729	0.732	0.735	0.736	0.739	0.741	0.741	0.742	0.742	0.742	0.742	0.740	0.739	0.736	0.732	0.730	0.726	0.722	0.716	0.710	0.705	0.698	0.691	0.682	0.675	0.666	0.658	0.648	0.636	0.626	0.615	0.605	0.592	0.580	0.568	0.554	0.540	0.526	0.512	0.498	0.482	0.469	0.452	0.438	0.421	0.406	0.390	0.374	0.359	0.342	0.328	0.311	0.295	0.280	0.265	0.250	0.235	0.220	0.206	0.194	0.180	0.166	0.155	0.144	0.131	0.121	0.111	0.101	0.094	0.085	0.079	0.072	0.066	0.061	0.059	0.055	0.054	0.051	0.051	0.051	0.052	0.056	0.060	0.064	0.069	0.074	0.081	0.089	0.098	0.108	0.118	0.128	0.139	0.151	0.164	0.176	0.189	0.204	0.218	0.231	0.246	0.261	0.276	0.291	0.308	0.321	0.336	0.351	0.365	0.380	0.394	0.405	0.419	0.430	0.442	0.451	0.462	0.471	0.480	0.486	0.494	0.499	0.504	0.507	0.511	0.512	0.512	0.512	0.511	0.509	0.505	0.500	0.495	0.489	0.481	0.474	0.464	0.454	0.441	0.431	0.416	0.404	0.389	0.375	0.360	0.342	0.328	0.311	0.294	0.275	0.258	0.240	0.222	0.204	0.185	0.168	0.149	0.132	0.114	0.096	0.080	0.064	0.048	0.031	0.016	0.001	-0.012	-0.026	-0.039	-0.052	-0.064	-0.074	-0.085	-0.094	-0.102	-0.109	-0.116	-0.122	-0.128	-0.132	-0.136	-0.138	-0.141	-0.141	-0.142	-0.141	-0.140	-0.139	-0.136	-0.134	-0.130	-0.125	-0.121	-0.116	-0.111	-0.104	-0.098	-0.091	-0.085	-0.076	-0.070	-0.062	-0.055	-0.046	-0.040	-0.032	-0.025	-0.018	-0.012	-0.005	0.001	0.005	0.011	0.015	0.019	0.022	0.025	0.028	0.029	0.029	0.029	0.028	0.025	0.024	0.019	0.015	0.009	0.002	-0.006	-0.015	-0.024	-0.032	-0.044	-0.056	-0.069	-0.081	-0.098	-0.112	-0.128	-0.145	-0.161	-0.179	-0.198	-0.216	-0.235	-0.255	-0.275	-0.295	-0.316	-0.335	-0.356	-0.378	-0.398	-0.418	-0.438	-0.458	-0.476	-0.495	-0.514	-0.532	-0.550	-0.566	-0.582	-0.599	-0.614	-0.628	-0.639	-0.651	-0.660	-0.670	-0.679	-0.685	-0.691	-0.696	-0.699	-0.701	-0.702	-0.701	-0.700	-0.698	-0.694	-0.688	-0.680	-0.671	-0.662	-0.652	-0.640	-0.628	-0.612	-0.598	-0.581	-0.564	-0.545	-0.526	-0.506	-0.485	-0.464	-0.442	-0.419	-0.396	-0.371	-0.346	-0.321	-0.296	-0.270	-0.246	-0.220	-0.194	-0.168	-0.141	-0.115	-0.090	-0.065	-0.039	-0.014	0.010	0.034	0.058	0.080	0.102	0.124	0.145	0.165	0.184	0.202	0.220	0.236	0.251	0.266	0.280	0.292	0.305	0.315	0.324	0.334	0.341	0.346	0.352	0.358	0.360	0.362	0.362	0.364	0.362	0.361	0.359	0.355	0.350	0.345	0.340	0.334	0.325	0.318	0.309	0.299	0.289	0.279	0.268	0.255	0.245	0.232	0.220	0.206	0.194	0.180	0.168	0.152	0.140	0.125	0.111	0.099	0.085	0.071	0.058	0.045	0.031	0.018	0.005	-0.008	-0.019	-0.031	-0.042	-0.054	-0.064	-0.075	-0.084	-0.094	-0.102	-0.111	-0.121	-0.128	-0.135	-0.142	-0.149	-0.156	-0.161	-0.166	-0.171	-0.175	-0.180	-0.182	-0.186	-0.189	-0.191	-0.194	-0.195	-0.196	-0.198	-0.198	-0.198	-0.199	-0.199	-0.199	-0.199	-0.198	-0.196	-0.195	-0.195	-0.194	-0.192	-0.191	-0.190	-0.189	-0.189	-0.186	-0.186	-0.186	-0.185	-0.185	-0.185	-0.185	-0.186	-0.188	-0.189	-0.190	-0.192	-0.195	-0.199	-0.202	-0.206	-0.211	-0.218	-0.222	-0.230	-0.236	-0.245	-0.252	-0.261	-0.272	-0.281	-0.292	-0.305	-0.316	-0.330	-0.342	-0.358	-0.371	-0.386	-0.404	-0.419	-0.436	-0.452	-0.470	-0.488	-0.506	-0.525	-0.544	-0.562	-0.581	-0.601	-0.620	-0.639	-0.658	-0.676	-0.695	-0.714	-0.732	-0.750	-0.769	-0.786	-0.802	-0.819	-0.835	-0.850	-0.864	-0.878	-0.891	-0.902	-0.914	-0.925	-0.932	-0.941	-0.950	-0.956	-0.962	-0.968	-0.971	-0.972	-0.975	-0.975	-0.975	-0.974	-0.971	-0.969	-0.964	-0.959	-0.952	-0.945	-0.939	-0.930	-0.920	-0.910	-0.900	-0.889	-0.876	-0.865	-0.852	-0.839	-0.826	-0.812	-0.799	-0.785	-0.771	-0.758	-0.744	-0.730	-0.716	-0.704	-0.691	-0.679	-0.666	-0.655	-0.644	-0.634	-0.622	-0.614	-0.605	-0.596	-0.589	-0.582	-0.578	-0.572	-0.568	-0.564	-0.561	-0.559	-0.559	-0.559	-0.559	-0.559	-0.561	-0.564	-0.566	-0.570	-0.575	-0.580	-0.586	-0.592	-0.599	-0.605	-0.612	-0.620	-0.629	-0.636	-0.645	-0.652	-0.661	-0.670	-0.678	-0.686	-0.694	-0.702	-0.710	-0.719	-0.725	-0.732	-0.738	-0.742	-0.749	-0.754	-0.758	-0.760	-0.764	-0.765	-0.766	-0.768	-0.766	-0.766	-0.765	-0.761	-0.759	-0.755	-0.749	-0.744	-0.738	-0.730	-0.722	-0.714	-0.705	-0.694	-0.684	-0.672	-0.661	-0.649	-0.636	-0.621	-0.609	-0.594	-0.580	-0.565	-0.551	-0.536	-0.521	-0.505	-0.490	-0.476	-0.461	-0.446	-0.431	-0.416	-0.404	-0.390	-0.376	-0.364	-0.352	-0.340	-0.330	-0.320	-0.310	-0.301	-0.294	-0.286	-0.280	-0.275	-0.270	-0.266	-0.262	-0.261	-0.259	-0.259	-0.260	-0.261	-0.265	-0.266	-0.272	-0.276	-0.282	-0.289	-0.296	-0.305	-0.314	-0.324	-0.334	-0.345	-0.356	-0.369	-0.380	-0.392	-0.406	-0.421	-0.434	-0.449	-0.464	-0.479	-0.494	-0.509	-0.524	-0.540	-0.555	-0.570	-0.585	-0.601	-0.616	-0.631	-0.646	-0.661	-0.675	-0.690	-0.702	-0.718	-0.730	-0.742	-0.755	-0.768	-0.779	-0.790	-0.800	-0.810	-0.819	-0.829	-0.838	-0.845	-0.854	-0.860	-0.866	-0.872	-0.879	-0.884	-0.888	-0.891	-0.895	-0.898	-0.899	-0.901	-0.901	-0.902	-0.902	-0.901	-0.900	-0.898	-0.895	-0.892	-0.889	-0.885	-0.880	-0.874	-0.868	-0.860	-0.852	-0.845	-0.836	-0.825	-0.816	-0.805	-0.794	-0.782	-0.769	-0.756	-0.742	-0.729	-0.715	-0.699	-0.682	-0.666	-0.650	-0.634	-0.616	-0.599	-0.580	-0.562	-0.544	-0.525	-0.506	-0.488	-0.468	-0.450	-0.430	-0.411	-0.394	-0.374	-0.356	-0.338	-0.321	-0.304	-0.286	-0.270	-0.255	-0.239	-0.224	-0.210	-0.198	-0.184	-0.172	-0.161	-0.151	-0.141	-0.132	-0.125	-0.119	-0.111	-0.106	-0.102	-0.099	-0.096	-0.094	-0.092	-0.092	-0.094	-0.095	-0.096	-0.099	-0.102	-0.105	-0.110	-0.115	-0.121	-0.125	-0.131	-0.139	-0.145	-0.151	-0.159	-0.165	-0.174	-0.180	-0.188	-0.194	-0.201	-0.208	-0.214	-0.219	-0.225	-0.231	-0.236	-0.240	-0.244	-0.249	-0.251	-0.255	-0.256	-0.259	-0.259	-0.260	-0.261	-0.260	-0.260	-0.259	-0.258	-0.256	-0.255	-0.252	-0.250	-0.248	-0.244	-0.240	-0.238	-0.235	-0.231	-0.229	-0.225	-0.222	-0.220	-0.218	-0.215	-0.214	-0.212	-0.212	-0.211	-0.212	-0.212	-0.214	-0.216	-0.220	-0.224	-0.229	-0.234	-0.240	-0.246	-0.255	-0.264	-0.274	-0.284	-0.296	-0.308	-0.321	-0.336	-0.351	-0.369	-0.386	-0.404	-0.422	-0.442	-0.462	-0.485	-0.507	-0.529	-0.552	-0.576	-0.600	-0.625	-0.650	-0.676	-0.701	-0.728	-0.754	-0.780	-0.806	-0.832	-0.859	-0.885	-0.911	-0.936	-0.962	-0.988	-1.011	-1.035	-1.059	-1.081	-1.104	-1.125	-1.146	-1.166	-1.185	-1.202	-1.220	-1.236	-1.251	-1.265	-1.279	-1.290	-1.301	-1.310	-1.319	-1.326	-1.332	-1.336	-1.340	-1.342	-1.345	-1.345	-1.344	-1.341	-1.339	-1.334	-1.329	-1.322	-1.316	-1.308	-1.298	-1.288	-1.275	-1.265	-1.251	-1.239	-1.224	-1.209	-1.194	-1.178	-1.162	-1.144	-1.128	-1.111	-1.092	-1.075	-1.058	-1.039	-1.021	-1.005	-0.986	-0.969	-0.951	-0.935	-0.920	-0.904	-0.889	-0.872	-0.859	-0.846	-0.832	-0.821	-0.810	-0.800	-0.791	-0.782	-0.775	-0.770	-0.765	-0.761	-0.759	-0.758	-0.758	-0.759	-0.760	-0.764	-0.769	-0.774	-0.781	-0.789	-0.800	-0.810	-0.821	-0.835	-0.850	-0.865	-0.881	-0.900	-0.918	-0.938	-0.958	-0.979	-1.000	-1.022	-1.046	-1.070	-1.094	-1.119	-1.142	-1.168	-1.194	-1.219	-1.245	-1.270	-1.295	-1.320	-1.346	-1.371	-1.395	-1.419	-1.441	-1.464	-1.485	-1.506	-1.526	-1.545	-1.564	-1.580	-1.598	-1.612	-1.626	-1.639	-1.651	-1.661	-1.671	-1.679	-1.686	-1.692	-1.696	-1.700	-1.702	-1.702	-1.702	-1.701	-1.699	-1.696	-1.692	-1.686	-1.680	-1.672	-1.665	-1.656	-1.648	-1.638	-1.628	-1.616	-1.605	-1.594	-1.581	-1.570	-1.558	-1.545	-1.534	-1.522	-1.510	-1.499	-1.488	-1.478	-1.468	-1.458	-1.449	-1.440	-1.432	-1.425	-1.420	-1.414	-1.409	-1.405	-1.402	-1.401	-1.400	-1.400	-1.401	-1.404	-1.406	-1.411	-1.415	-1.422	-1.430	-1.438	-1.448	-1.458	-1.469	-1.481	-1.494	-1.509	-1.524	-1.539	-1.555	-1.572	-1.590	-1.609	-1.628	-1.648	-1.668	-1.686	-1.708	-1.729	-1.750	-1.771	-1.792	-1.814	-1.836	-1.858	-1.879	-1.900	-1.920	-1.941	-1.961	-1.981	-2.001	-2.020	-2.039	-2.058	-2.074	-2.089	-2.105	-2.120	-2.132	-2.146	-2.158	-2.168	-2.178	-2.186	-2.194	-2.200	-2.205	-2.208	-2.211	-2.212	-2.214	-2.212	-2.211	-2.208	-2.202	-2.198	-2.190	-2.182	-2.174	-2.162	-2.151	-2.139	-2.125	-2.110	-2.095	-2.079	-2.061	-2.044	-2.024	-2.004	-1.984	-1.962	-1.941	-1.920	-1.896	-1.874	-1.851	-1.828	-1.804	-1.779	-1.755	-1.731	-1.708	-1.682	-1.659	-1.634	-1.611	-1.588	-1.565	-1.541	-1.519	-1.498	-1.475	-1.455	-1.434	-1.414	-1.395	-1.376	-1.358	-1.340	-1.324	-1.306	-1.291	-1.276	-1.262	-1.249	-1.236	-1.224	-1.212	-1.201	-1.191	-1.182	-1.174	-1.165	-1.158	-1.151	-1.145	-1.139	-1.132	-1.129	-1.122	-1.119	-1.115	-1.111	-1.108	-1.105	-1.102	-1.099	-1.096	-1.095	-1.092	-1.090	-1.088	-1.085	-1.082	-1.080	-1.078	-1.075	-1.070	-1.068	-1.064	-1.059	-1.054	-1.049	-1.044	-1.038	-1.030	-1.022	-1.015	-1.008	-0.999	-0.989	-0.978	-0.969	-0.956	-0.944	-0.931	-0.918	-0.905	-0.890	-0.875	-0.859	-0.842	-0.825	-0.809	-0.791	-0.774	-0.754	-0.735	-0.716	-0.696	-0.676	-0.656	-0.636	-0.616	-0.595	-0.575	-0.555	-0.535	-0.515	-0.495	-0.476	-0.458	-0.440	-0.422	-0.405	-0.389	-0.374	-0.358	-0.345	-0.332	-0.320	-0.309	-0.299	-0.289	-0.281	-0.275	-0.270	-0.266	-0.264	-0.262	-0.262	-0.264	-0.268	-0.271	-0.276	-0.284	-0.292	-0.301	-0.312	-0.325	-0.339	-0.355	-0.371	-0.389	-0.408	-0.426	-0.448	-0.470	-0.492	-0.518	-0.542	-0.569	-0.595	-0.622	-0.651	-0.679	-0.708	-0.738	-0.769	-0.799	-0.829	-0.860	-0.891	-0.921	-0.952	-0.984	-1.014	-1.045	-1.075	-1.102	-1.132	-1.160	-1.189	-1.216	-1.242	-1.268	-1.292	-1.318	-1.340	-1.364	-1.384	-1.404	-1.424	-1.441	-1.458	-1.474	-1.489	-1.501	-1.514	-1.525	-1.534	-1.544	-1.551	-1.556	-1.561	-1.565	-1.568	-1.569	-1.570	-1.569	-1.566	-1.562	-1.559	-1.554	-1.546	-1.540	-1.531	-1.524	-1.512	-1.502	-1.491	-1.479	-1.466	-1.452	-1.440	-1.425	-1.411	-1.398	-1.381	-1.366	-1.351	-1.336	-1.320	-1.304	-1.289	-1.274	-1.259	-1.245	-1.230	-1.216	-1.202	-1.190	-1.178	-1.165	-1.155	-1.142	-1.134	-1.125	-1.116	-1.110	-1.101	-1.096	-1.091	-1.089	-1.085	-1.082	-1.081	-1.082	-1.082	-1.085	-1.088	-1.091	-1.098	-1.102	-1.110	-1.119	-1.126	-1.136	-1.148	-1.159	-1.171	-1.185	-1.199	-1.212	-1.229	-1.245	-1.262	-1.280	-1.299	-1.316	-1.335	-1.356	-1.376	-1.398	-1.418	-1.439	-1.461	-1.482	-1.504	-1.528	-1.549	-1.570	-1.594	-1.616	-1.638	-1.660	-1.681	-1.704	-1.725	-1.746	-1.768	-1.788	-1.809	-1.829	-1.848	-1.866	-1.886	-1.905	-1.922	-1.939	-1.955	-1.972	-1.988	-2.002	-2.016	-2.031	-2.044	-2.055	-2.068	-2.079	-2.090	-2.099	-2.109	-2.119	-2.126	-2.134	-2.141	-2.148	-2.154	-2.161	-2.166	-2.170	-2.175	-2.180	-2.182	-2.186	-2.189	-2.192	-2.195	-2.198	-2.200	-2.202	-2.205	-2.208	-2.210	-2.211	-2.215	-2.218	-2.220	-2.224	-2.228	-2.230	-2.235	-2.240	-2.244	-2.250	-2.256	-2.262	-2.269	-2.278	-2.285	-2.294	-2.304	-2.312	-2.324	-2.335	-2.346	-2.359	-2.372	-2.386	-2.400	-2.415	-2.431	-2.446	-2.462	-2.480	-2.498	-2.515	-2.532	-2.551	-2.570	-2.589	-2.609	-2.628	-2.646	-2.666	-2.685	-2.704	-2.724	-2.741	-2.760	-2.778	-2.796	-2.812	-2.830	-2.845	-2.861	-2.875	-2.890	-2.902	-2.916	-2.926	-2.938	-2.948	-2.955	-2.962	-2.970	-2.975	-2.979	-2.981	-2.984	-2.985	-2.985	-2.984	-2.981	-2.979	-2.974	-2.968	-2.961	-2.952	-2.944	-2.934	-2.924	-2.912	-2.900	-2.888	-2.872	-2.858	-2.842	-2.826	-2.810	-2.792	-2.776	-2.758	-2.741	-2.722	-2.704	-2.685	-2.666	-2.649	-2.630	-2.612	-2.594	-2.578	-2.559	-2.542	-2.525	-2.510	-2.492	-2.478	-2.464	-2.450	-2.436	-2.424	-2.411	-2.401	-2.391	-2.382	-2.372	-2.365	-2.359	-2.352	-2.348	-2.344	-2.340	-2.339	-2.336	-2.336	-2.336	-2.338	-2.339	-2.340	-2.344	-2.348	-2.354	-2.359	-2.364	-2.371	-2.380	-2.388	-2.395	-2.404	-2.414	-2.422	-2.434	-2.444	-2.454	-2.465	-2.475	-2.488	-2.498	-2.509	-2.520	-2.531	-2.541	-2.552	-2.562	-2.572	-2.581	-2.591	-2.600	-2.606	-2.615	-2.621	-2.626	-2.632	-2.638	-2.642	-2.645	-2.648	-2.649	-2.649	-2.650	-2.648	-2.646	-2.644	-2.640	-2.635	-2.630	-2.622	-2.615	-2.608	-2.596	-2.588	-2.575	-2.565	-2.551	-2.538	-2.524	-2.509	-2.494	-2.478	-2.461	-2.445	-2.428	-2.411	-2.392	-2.375	-2.358	-2.340	-2.322	-2.306	-2.288	-2.271	-2.254	-2.239	-2.222	-2.208	-2.194	-2.180	-2.168	-2.155	-2.144	-2.134	-2.125	-2.116	-2.109	-2.104	-2.099	-2.096	-2.092	-2.091	-2.092	-2.094	-2.096	-2.100	-2.105	-2.111	-2.120	-2.129	-2.139	-2.150	-2.161	-2.175	-2.189	-2.204	-2.220	-2.236	-2.254	-2.271	-2.290	-2.309	-2.328	-2.348	-2.369	-2.388	-2.408	-2.428	-2.449	-2.469	-2.489	-2.506	-2.526	-2.545	-2.562	-2.580	-2.596	-2.611	-2.626	-2.640	-2.654	-2.665	-2.675	-2.685	-2.694	-2.701	-2.708	-2.711	-2.716	-2.718	-2.719	-2.718	-2.716	-2.714	-2.709	-2.704	-2.698	-2.689	-2.680	-2.670	-2.658	-2.645	-2.630	-2.616	-2.599	-2.581	-2.562	-2.544	-2.524	-2.502	-2.481	-2.459	-2.438	-2.412	-2.389	-2.365	-2.339	-2.312	-2.288	-2.261	-2.235	-2.209	-2.181	-2.155	-2.128	-2.101	-2.074	-2.047	-2.021	-1.994	-1.969	-1.942	-1.918	-1.891	-1.866	-1.842	-1.816	-1.792	-1.769	-1.746	-1.722	-1.701	-1.680	-1.659	-1.638	-1.616	-1.598	-1.578	-1.558	-1.540	-1.521	-1.504	-1.486	-1.469	-1.452	-1.436	-1.420	-1.405	-1.389	-1.374	-1.359	-1.344	-1.329	-1.315	-1.300	-1.286	-1.271	-1.258	-1.244	-1.230	-1.216	-1.202	-1.189	-1.174	-1.160	-1.145	-1.131	-1.116	-1.101	-1.088	-1.071	-1.056	-1.041	-1.026	-1.010	-0.994	-0.979	-0.962	-0.946	-0.930	-0.914	-0.896	-0.880	-0.862	-0.845	-0.828	-0.811	-0.792	-0.776	-0.759	-0.741	-0.724	-0.706	-0.689	-0.671	-0.654	-0.638	-0.621	-0.604	-0.586	-0.570	-0.554	-0.538	-0.521	-0.505	-0.490	-0.475	-0.459	-0.444	-0.430	-0.416	-0.402	-0.389	-0.376	-0.364	-0.351	-0.340	-0.329	-0.318	-0.306	-0.298	-0.289	-0.279	-0.271	-0.262	-0.255	-0.249	-0.242	-0.238	-0.231	-0.226	-0.222	-0.219	-0.215	-0.214	-0.211	-0.210	-0.210	-0.210	-0.210	-0.210	-0.212	-0.215	-0.216	-0.220	-0.224	-0.228	-0.232	-0.238	-0.244	-0.249	-0.256	-0.262	-0.271	-0.278	-0.286	-0.296	-0.304	-0.314	-0.322	-0.332	-0.341	-0.352	-0.361	-0.372	-0.382	-0.394	-0.404	-0.415	-0.425	-0.435	-0.446	-0.455	-0.466	-0.475	-0.484	-0.494	-0.502	-0.511	-0.519	-0.528	-0.535	-0.542	-0.550	-0.555	-0.561	-0.566	-0.571	-0.576	-0.580	-0.585	-0.588	-0.591	-0.592	-0.595	-0.595	-0.596	-0.596	-0.598	-0.598	-0.596	-0.595	-0.594	-0.594	-0.591	-0.590	-0.589	-0.586	-0.585	-0.584	-0.582	-0.581	-0.580	-0.579	-0.579	-0.579	-0.579	-0.580	-0.581	-0.582	-0.586	-0.589	-0.592	-0.598	-0.602	-0.609	-0.615	-0.622	-0.630	-0.640	-0.650	-0.662	-0.674	-0.688	-0.702	-0.718	-0.734	-0.752	-0.769	-0.788	-0.809	-0.830	-0.852	-0.874	-0.898	-0.922	-0.949	-0.974	-1.000	-1.029	-1.056	-1.085	-1.114	-1.144	-1.172	-1.204	-1.234	-1.266	-1.298	-1.329	-1.360	-1.391	-1.422	-1.454	-1.485	-1.515	-1.546	-1.576	-1.606	-1.635	-1.665	-1.692	-1.720	-1.748	-1.772	-1.799	-1.822	-1.848	-1.869	-1.891	-1.912	-1.931	-1.950	-1.969	-1.985	-2.001	-2.015	-2.027	-2.040	-2.050	-2.059	-2.068	-2.075	-2.080	-2.085	-2.088	-2.091	-2.091	-2.091	-2.090	-2.088	-2.084	-2.080	-2.074	-2.068	-2.060	-2.052	-2.042	-2.033	-2.021	-2.011	-1.998	-1.986	-1.971	-1.958	-1.942	-1.928	-1.912	-1.896	-1.880	-1.864	-1.848	-1.831	-1.814	-1.798	-1.781	-1.764	-1.748	-1.731	-1.715	-1.699	-1.685	-1.669	-1.654	-1.640	-1.628	-1.614	-1.601	-1.590	-1.579	-1.568	-1.559	-1.550	-1.541	-1.535	-1.528	-1.522	-1.518	-1.515	-1.511	-1.509	-1.508	-1.509	-1.509	-1.510	-1.512	-1.516	-1.520	-1.525	-1.531	-1.538	-1.546	-1.554	-1.562	-1.572	-1.584	-1.595	-1.608	-1.620	-1.632	-1.645	-1.659	-1.674	-1.688	-1.702	-1.718	-1.732	-1.748	-1.762	-1.779	-1.795	-1.810	-1.825	-1.840	-1.855	-1.870	-1.885	-1.899	-1.912	-1.926	-1.939	-1.951	-1.964	-1.975	-1.985	-1.995	-2.005	-2.014	-2.022	-2.030	-2.038	-2.042	-2.050	-2.054	-2.059	-2.062	-2.065	-2.068	-2.070	-2.070	-2.071	-2.070	-2.069	-2.068	-2.066	-2.064	-2.061	-2.058	-2.054	-2.049	-2.045	-2.040	-2.036	-2.030	-2.024	-2.018	-2.013	-2.006	-2.000	-1.995	-1.989	-1.982	-1.976	-1.970	-1.964	-1.958	-1.952	-1.948	-1.941	-1.938	-1.934	-1.929	-1.925	-1.921	-1.919	-1.916	-1.915	-1.912	-1.911	-1.911	-1.910	-1.911	-1.912	-1.914	-1.915	-1.918	-1.921	-1.924	-1.928	-1.932	-1.938	-1.944	-1.949	-1.956	-1.964	-1.971	-1.979	-1.988	-1.996	-2.006	-2.016	-2.026	-2.036	-2.046	-2.058	-2.069	-2.080	-2.092	-2.102	-2.115	-2.126	-2.139	-2.150	-2.162	-2.174	-2.185	-2.198	-2.209	-2.220	-2.231	-2.241	-2.252	-2.262	-2.271	-2.281	-2.290	-2.299	-2.306	-2.314	-2.320	-2.328	-2.331	-2.338	-2.341	-2.345	-2.348	-2.351	-2.351	-2.354	-2.354	-2.352	-2.352	-2.350	-2.349	-2.345	-2.341	-2.338	-2.332	-2.328	-2.321	-2.314	-2.306	-2.299	-2.290	-2.281	-2.271	-2.261	-2.251	-2.241	-2.230	-2.219	-2.206	-2.196	-2.184	-2.171	-2.160	-2.148	-2.135	-2.124	-2.112	-2.099	-2.088	-2.076	-2.065	-2.054	-2.041	-2.031	-2.021	-2.011	-2.001	-1.992	-1.984	-1.975	-1.968	-1.960	-1.954	-1.948	-1.942	-1.938	-1.932	-1.930	-1.926	-1.924	-1.922	-1.921	-1.920	-1.920	-1.921	-1.922	-1.925	-1.926	-1.929	-1.932	-1.938	-1.941	-1.946	-1.951	-1.958	-1.964	-1.970	-1.976	-1.982	-1.991	-1.999	-2.006	-2.014	-2.020	-2.027	-2.035	-2.042	-2.050	-2.058	-2.064	-2.070	-2.076	-2.082	-2.086	-2.091	-2.095	-2.100	-2.101	-2.104	-2.106	-2.106	-2.106	-2.105	-2.102	-2.100	-2.098	-2.092	-2.088	-2.080	-2.072	-2.065	-2.055	-2.045	-2.034	-2.021	-2.007	-1.994	-1.979	-1.961	-1.946	-1.928	-1.910	-1.890	-1.870	-1.849	-1.828	-1.806	-1.784	-1.760	-1.736	-1.712	-1.689	-1.664	-1.639	-1.614	-1.589	-1.565	-1.540	-1.515	-1.490	-1.466	-1.442	-1.419	-1.396	-1.374	-1.351	-1.330	-1.309	-1.289	-1.269	-1.250	-1.231	-1.215	-1.199	-1.184	-1.169	-1.154	-1.141	-1.130	-1.118	-1.108	-1.099	-1.090	-1.081	-1.075	-1.070	-1.064	-1.059	-1.056	-1.052	-1.050	-1.049	-1.048	-1.046	-1.046	-1.046	-1.048	-1.049	-1.049	-1.051	-1.052	-1.055	-1.056	-1.059	-1.060	-1.061	-1.064	-1.065	-1.066	-1.068	-1.068	-1.068	-1.069	-1.068	-1.066	-1.065	-1.062	-1.059	-1.056	-1.051	-1.046	-1.041	-1.035	-1.029	-1.020	-1.011	-1.002	-0.991	-0.980	-0.969	-0.956	-0.942	-0.929	-0.914	-0.898	-0.881	-0.864	-0.845	-0.828	-0.808	-0.788	-0.766	-0.745	-0.724	-0.702	-0.679	-0.655	-0.632	-0.608	-0.585	-0.560	-0.535	-0.510	-0.485	-0.461	-0.438	-0.412	-0.388	-0.365	-0.340	-0.318	-0.295	-0.271	-0.251	-0.230	-0.209	-0.189	-0.170	-0.152	-0.135	-0.119	-0.104	-0.090	-0.076	-0.065	-0.054	-0.044	-0.036	-0.029	-0.022	-0.019	-0.015	-0.014	-0.012	-0.014	-0.016	-0.019	-0.024	-0.030	-0.038	-0.045	-0.056	-0.066	-0.079	-0.091	-0.106	-0.120	-0.136	-0.152	-0.171	-0.189	-0.208	-0.228	-0.248	-0.266	-0.288	-0.308	-0.329	-0.350	-0.370	-0.391	-0.410	-0.431	-0.450	-0.469	-0.488	-0.504	-0.521	-0.536	-0.551	-0.565	-0.579	-0.590	-0.600	-0.610	-0.618	-0.624	-0.630	-0.632	-0.636	-0.636	-0.635	-0.634	-0.630	-0.625	-0.619	-0.611	-0.602	-0.591	-0.579	-0.565	-0.550	-0.535	-0.518	-0.499	-0.480	-0.460	-0.439	-0.416	-0.394	-0.370	-0.345	-0.321	-0.296	-0.271	-0.245	-0.220	-0.194	-0.168	-0.142	-0.118	-0.092	-0.068	-0.044	-0.020	0.002	0.025	0.046	0.066	0.086	0.104	0.121	0.138	0.151	0.166	0.178	0.189	0.199	0.206	0.212	0.218	0.222	0.224	0.224	0.224	0.220	0.215	0.210	0.202	0.194	0.182	0.170	0.158	0.141	0.125	0.108	0.086	0.066	0.045	0.021	-0.004	-0.030	-0.056	-0.084	-0.112	-0.142	-0.174	-0.205	-0.238	-0.270	-0.302	-0.338	-0.371	-0.406	-0.441	-0.475	-0.510	-0.546	-0.581	-0.616	-0.651	-0.686	-0.720	-0.755	-0.789	-0.821	-0.854	-0.886	-0.916	-0.946	-0.975	-1.005	-1.032	-1.059	-1.084	-1.109	-1.132	-1.155	-1.175	-1.195	-1.214	-1.230	-1.246	-1.261	-1.275	-1.288	-1.299	-1.309	-1.316	-1.324	-1.331	-1.336	-1.340	-1.344	-1.346	-1.348	-1.349	-1.349	-1.348	-1.346	-1.345	-1.342	-1.339	-1.335	-1.331	-1.328	-1.322	-1.319	-1.314	-1.309	-1.305	-1.301	-1.296	-1.292	-1.290	-1.286	-1.284	-1.282	-1.280	-1.279	-1.280	-1.279	-1.280	-1.281	-1.285	-1.288	-1.291	-1.298	-1.302	-1.309	-1.318	-1.325	-1.334	-1.344	-1.355	-1.366	-1.379	-1.391	-1.404	-1.420	-1.434	-1.449	-1.465	-1.481	-1.499	-1.516	-1.534	-1.551	-1.570	-1.588	-1.606	-1.625	-1.645	-1.664	-1.684	-1.704	-1.722	-1.741	-1.760	-1.780	-1.799	-1.819	-1.836	-1.855	-1.872	-1.890	-1.908	-1.925	-1.941	-1.958	-1.972	-1.989	-2.004	-2.019	-2.033	-2.046	-2.059	-2.072	-2.085	-2.096	-2.108	-2.120	-2.129	-2.140	-2.149	-2.159	-2.168	-2.176	-2.185	-2.192	-2.200	-2.208	-2.214	-2.220	-2.226	-2.232	-2.239	-2.244	-2.249	-2.254	-2.259	-2.262	-2.266	-2.271	-2.275	-2.279	-2.281	-2.285	-2.289	-2.291	-2.295	-2.298	-2.300	-2.304	-2.306	-2.310	-2.312	-2.316	-2.318	-2.321	-2.325	-2.328	-2.330	-2.335	-2.338	-2.341	-2.344	-2.348	-2.351	-2.355	-2.359	-2.364	-2.368	-2.370	-2.375	-2.379	-2.382	-2.388	-2.390	-2.395	-2.399	-2.404	-2.406	-2.410	-2.415	-2.419	-2.421	-2.426	-2.429	-2.432	-2.435	-2.438	-2.440	-2.442	-2.445	-2.446	-2.449	-2.450	-2.451	-2.450	-2.451	-2.450	-2.450	-2.449	-2.449	-2.446	-2.444	-2.441	-2.439	-2.435	-2.430	-2.426	-2.422	-2.418	-2.411	-2.404	-2.399	-2.391	-2.384	-2.376	-2.369	-2.360	-2.351	-2.342	-2.334	-2.324	-2.314	-2.304	-2.292	-2.282	-2.272	-2.262	-2.251	-2.240	-2.229	-2.218	-2.208	-2.195	-2.185	-2.174	-2.162	-2.152	-2.141	-2.130	-2.120	-2.110	-2.101	-2.090	-2.080	-2.072	-2.062	-2.055	-2.046	-2.038	-2.031	-2.022	-2.018	-2.010	-2.005	-1.999	-1.992	-1.989	-1.984	-1.980	-1.976	-1.972	-1.971	-1.968	-1.966	-1.964	-1.962	-1.962	-1.961	-1.961	-1.961	-1.962	-1.962	-1.964	-1.965	-1.966	-1.969	-1.970	-1.974	-1.975	-1.979	-1.981	-1.984	-1.988	-1.990	-1.994	-1.995	-1.999	-2.002	-2.005	-2.007	-2.011	-2.014	-2.016	-2.019	-2.020	-2.021	-2.024	-2.025	-2.025	-2.025	-2.025	-2.026	-2.025	-2.024	-2.022	-2.020	-2.018	-2.015	-2.011	-2.007	-2.002	-1.998	-1.990	-1.984	-1.978	-1.969	-1.961	-1.951	-1.942	-1.931	-1.920	-1.909	-1.896	-1.882	-1.870	-1.855	-1.840	-1.824	-1.808	-1.791	-1.774	-1.756	-1.739	-1.720	-1.701	-1.681	-1.661	-1.641	-1.620	-1.599	-1.579	-1.556	-1.535	-1.514	-1.491	-1.469	-1.448	-1.425	-1.404	-1.380	-1.359	-1.338	-1.316	-1.295	-1.274	-1.252	-1.232	-1.211	-1.192	-1.172	-1.154	-1.135	-1.118	-1.099	-1.082	-1.066	-1.050	-1.034	-1.019	-1.005	-0.990	-0.978	-0.964	-0.951	-0.940	-0.929	-0.919	-0.908	-0.899	-0.890	-0.881	-0.874	-0.865	-0.859	-0.852	-0.845	-0.840	-0.834	-0.830	-0.825	-0.820	-0.816	-0.812	-0.810	-0.808	-0.804	-0.801	-0.800	-0.798	-0.795	-0.794	-0.792	-0.791	-0.790	-0.789	-0.788	-0.786	-0.785	-0.784	-0.784	-0.784	-0.782	-0.782	-0.781	-0.781	-0.780	-0.779	-0.778	-0.779	-0.776	-0.775	-0.775	-0.772	-0.771	-0.769	-0.768	-0.765	-0.762	-0.761	-0.756	-0.754	-0.750	-0.746	-0.741	-0.738	-0.731	-0.726	-0.720	-0.714	-0.706	-0.699	-0.691	-0.682	-0.674	-0.665	-0.654	-0.644	-0.631	-0.621	-0.608	-0.595	-0.581	-0.569	-0.554	-0.539	-0.524	-0.509	-0.492	-0.476	-0.459	-0.441	-0.424	-0.408	-0.390	-0.372	-0.355	-0.335	-0.318	-0.300	-0.282	-0.265	-0.248	-0.230	-0.212	-0.198	-0.181	-0.165	-0.150	-0.135	-0.121	-0.109	-0.095	-0.082	-0.071	-0.060	-0.051	-0.042	-0.034	-0.026	-0.020	-0.014	-0.010	-0.008	-0.004	-0.001	-0.001	-0.001	-0.001	-0.001	-0.004	-0.008	-0.011	-0.015	-0.020	-0.025	-0.031	-0.038	-0.045	-0.052	-0.060	-0.068	-0.075	-0.082	-0.091	-0.100	-0.108	-0.118	-0.125	-0.134	-0.140	-0.149	-0.156	-0.162	-0.170	-0.176	-0.182	-0.189	-0.194	-0.199	-0.204	-0.208	-0.211	-0.215	-0.218	-0.220	-0.221	-0.222	-0.224	-0.224	-0.224	-0.224	-0.224	-0.221	-0.221	-0.220	-0.218	-0.215	-0.214	-0.211	-0.209	-0.206	-0.205	-0.202	-0.200	-0.198	-0.196	-0.194	-0.192	-0.190	-0.190	-0.189	-0.189	-0.189	-0.189	-0.190	-0.191	-0.192	-0.195	-0.198	-0.201	-0.205	-0.210	-0.214	-0.220	-0.226	-0.232	-0.240	-0.248	-0.255	-0.264	-0.272	-0.282	-0.292	-0.305	-0.316	-0.328	-0.340	-0.352	-0.366	-0.380	-0.394	-0.409	-0.422	-0.438	-0.452	-0.469	-0.484	-0.501	-0.516	-0.534	-0.549	-0.566	-0.582	-0.599	-0.616	-0.632	-0.650	-0.666	-0.684	-0.700	-0.718	-0.732	-0.750	-0.766	-0.781	-0.798	-0.814	-0.829	-0.845	-0.860	-0.874	-0.890	-0.904	-0.918	-0.930	-0.944	-0.956	-0.969	-0.981	-0.992	-1.004	-1.015	-1.025	-1.035	-1.045	-1.055	-1.064	-1.072	-1.080	-1.088	-1.094	-1.101	-1.106	-1.112	-1.118	-1.122	-1.126	-1.130	-1.134	-1.136	-1.139	-1.141	-1.144	-1.146	-1.146	-1.148	-1.149	-1.149	-1.149	-1.149	-1.149	-1.148	-1.146	-1.146	-1.146	-1.144	-1.144	-1.144	-1.142	-1.142	-1.141	-1.141	-1.140	-1.141	-1.141	-1.142	-1.144	-1.145	-1.149	-1.151	-1.154	-1.159	-1.164	-1.169	-1.175	-1.181	-1.189	-1.198	-1.208	-1.216	-1.228	-1.240	-1.252	-1.266	-1.280	-1.296	-1.312	-1.330	-1.349	-1.368	-1.388	-1.409	-1.430	-1.452	-1.475	-1.499	-1.525	-1.549	-1.576	-1.601	-1.629	-1.655	-1.684	-1.712	-1.740	-1.768	-1.798	-1.826	-1.855	-1.885	-1.914	-1.941	-1.970	-1.999	-2.026	-2.055	-2.081	-2.109	-2.134	-2.159	-2.184	-2.208	-2.230	-2.252	-2.274	-2.294	-2.314	-2.331	-2.349	-2.365	-2.380	-2.394	-2.406	-2.419	-2.429	-2.439	-2.446	-2.454	-2.459	-2.465	-2.469	-2.470	-2.472	-2.472	-2.471	-2.471	-2.468	-2.465	-2.461	-2.456	-2.450	-2.444	-2.435	-2.429	-2.419	-2.410	-2.401	-2.391	-2.381	-2.371	-2.360	-2.349	-2.339	-2.326	-2.316	-2.305	-2.294	-2.284	-2.272	-2.262	-2.252	-2.242	-2.234	-2.225	-2.216	-2.208	-2.200	-2.194	-2.186	-2.181	-2.176	-2.171	-2.169	-2.164	-2.162	-2.160	-2.160	-2.159	-2.160	-2.160	-2.162	-2.165	-2.168	-2.170	-2.174	-2.180	-2.184	-2.190	-2.196	-2.202	-2.210	-2.218	-2.225	-2.234	-2.241	-2.251	-2.260	-2.269	-2.279	-2.288	-2.296	-2.305	-2.315	-2.325	-2.332	-2.341	-2.349	-2.359	-2.366	-2.374	-2.380	-2.388	-2.394	-2.400	-2.404	-2.409	-2.412	-2.416	-2.420	-2.422	-2.422	-2.424	-2.424	-2.424	-2.422	-2.420	-2.418	-2.415	-2.411	-2.406	-2.402	-2.395	-2.389	-2.381	-2.372	-2.365	-2.356	-2.346	-2.335	-2.324	-2.312	-2.301	-2.288	-2.275	-2.262	-2.249	-2.234	-2.220	-2.206	-2.190	-2.175	-2.160	-2.144	-2.128	-2.112	-2.096	-2.079	-2.064	-2.047	-2.031	-2.015	-1.999	-1.982	-1.968	-1.951	-1.935	-1.920	-1.906	-1.890	-1.875	-1.861	-1.849	-1.835	-1.822	-1.809	-1.796	-1.786	-1.775	-1.765	-1.754	-1.745	-1.736	-1.729	-1.721	-1.714	-1.708	-1.702	-1.698	-1.692	-1.689	-1.686	-1.685	-1.682	-1.682	-1.681	-1.681	-1.682	-1.685	-1.686	-1.689	-1.694	-1.698	-1.702	-1.706	-1.711	-1.718	-1.724	-1.730	-1.736	-1.744	-1.751	-1.759	-1.765	-1.772	-1.780	-1.788	-1.795	-1.801	-1.809	-1.815	-1.821	-1.826	-1.831	-1.835	-1.840	-1.842	-1.845	-1.846	-1.848	-1.846	-1.846	-1.845	-1.841	-1.838	-1.832	-1.826	-1.820	-1.811	-1.801	-1.790	-1.779	-1.766	-1.752	-1.738	-1.721	-1.704	-1.686	-1.666	-1.646	-1.625	-1.602	-1.580	-1.556	-1.531	-1.506	-1.480	-1.454	-1.428	-1.401	-1.372	-1.345	-1.318	-1.289	-1.260	-1.232	-1.205	-1.178	-1.150	-1.122	-1.096	-1.069	-1.044	-1.019	-0.996	-0.972	-0.950	-0.928	-0.908	-0.888	-0.870	-0.851	-0.835	-0.821	-0.806	-0.795	-0.782	-0.771	-0.764	-0.756	-0.749	-0.744	-0.740	-0.738	-0.736	-0.736	-0.736	-0.740	-0.742	-0.746	-0.751	-0.759	-0.765	-0.772	-0.781	-0.791	-0.800	-0.811	-0.822	-0.834	-0.845	-0.858	-0.870	-0.882	-0.894	-0.906	-0.919	-0.930	-0.942	-0.954	-0.965	-0.975	-0.985	-0.995	-1.004	-1.011	-1.019	-1.025	-1.031	-1.035	-1.039	-1.041	-1.042	-1.044	-1.044	-1.042	-1.039	-1.035	-1.031	-1.025	-1.019	-1.011	-1.002	-0.991	-0.980	-0.969	-0.955	-0.942	-0.926	-0.911	-0.895	-0.878	-0.859	-0.840	-0.820	-0.800	-0.778	-0.758	-0.736	-0.712	-0.690	-0.669	-0.645	-0.621	-0.599	-0.575	-0.551	-0.529	-0.505	-0.481	-0.459	-0.435	-0.414	-0.391	-0.369	-0.348	-0.328	-0.306	-0.286	-0.265	-0.246	-0.229	-0.210	-0.194	-0.176	-0.160	-0.144	-0.130	-0.115	-0.102	-0.090	-0.078	-0.065	-0.055	-0.045	-0.035	-0.026	-0.018	-0.010	-0.002	0.004	0.010	0.015	0.020	0.025	0.029	0.032	0.035	0.038	0.040	0.042	0.044	0.046	0.048	0.048	0.049	0.049	0.049	0.049	0.049	0.049	0.049	0.049	0.049	0.049	0.049	0.049	0.050	0.051	0.052	0.052	0.055	0.056	0.059	0.061	0.065	0.068	0.071	0.075	0.080	0.084	0.090	0.096	0.102	0.110	0.118	0.126	0.134	0.142	0.152	0.161	0.171	0.182	0.194	0.205	0.218	0.229	0.242	0.255	0.268	0.281	0.295	0.309	0.322	0.336	0.350	0.364	0.376	0.391	0.404	0.418	0.430	0.444	0.455	0.468	0.479	0.490	0.501	0.511	0.521	0.531	0.539	0.546	0.554	0.561	0.566	0.571	0.576	0.580	0.584	0.585	0.586	0.588	0.589	0.588	0.586	0.585	0.582	0.579	0.575	0.571	0.566	0.561	0.555	0.549	0.542	0.535	0.529	0.521	0.514	0.506	0.499	0.491	0.484	0.475	0.468	0.460	0.451	0.445	0.438	0.430	0.424	0.418	0.411	0.405	0.401	0.395	0.391	0.386	0.382	0.380	0.378	0.375	0.374	0.372	0.371	0.372	0.371	0.371	0.372	0.375	0.376	0.378	0.380	0.382	0.385	0.389	0.391	0.395	0.399	0.401	0.405	0.409	0.411	0.415	0.418	0.420	0.422	0.425	0.428	0.429	0.430	0.431	0.431	0.431	0.431	0.430	0.428	0.426	0.424	0.420	0.415	0.409	0.404	0.396	0.389	0.381	0.371	0.362	0.351	0.339	0.328	0.314	0.300	0.285	0.270	0.252	0.236	0.219	0.200	0.180	0.161	0.141	0.119	0.098	0.075	0.052	0.029	0.005	-0.019	-0.044	-0.070	-0.095	-0.121	-0.148	-0.174	-0.200	-0.225	-0.252	-0.278	-0.305	-0.331	-0.358	-0.385	-0.410	-0.435	-0.461	-0.486	-0.511	-0.536	-0.560	-0.582	-0.606	-0.630	-0.652	-0.672	-0.694	-0.715	-0.734	-0.754	-0.771	-0.790	-0.806	-0.822	-0.838	-0.852	-0.866	-0.879	-0.892	-0.904	-0.914	-0.925	-0.934	-0.942	-0.950	-0.956	-0.962	-0.969	-0.972	-0.978	-0.981	-0.984	-0.985	-0.988	-0.988	-0.986	-0.986	-0.984	-0.981	-0.979	-0.975	-0.971	-0.966	-0.961	-0.955	-0.949	-0.942	-0.934	-0.926	-0.918	-0.909	-0.899	-0.889	-0.878	-0.868	-0.856	-0.845	-0.834	-0.822	-0.810	-0.798	-0.784	-0.771	-0.759	-0.745	-0.732	-0.719	-0.706	-0.692	-0.679	-0.666	-0.654	-0.640	-0.629	-0.616	-0.604	-0.591	-0.580	-0.569	-0.559	-0.548	-0.538	-0.528	-0.519	-0.510	-0.502	-0.494	-0.486	-0.481	-0.475	-0.469	-0.465	-0.460	-0.458	-0.454	-0.451	-0.450	-0.450	-0.449	-0.449	-0.449	-0.450	-0.452	-0.455	-0.458	-0.461	-0.465	-0.469	-0.472	-0.479	-0.484	-0.489	-0.495	-0.501	-0.507	-0.515	-0.521	-0.528	-0.535	-0.541	-0.548	-0.555	-0.561	-0.568	-0.574	-0.580	-0.586	-0.592	-0.598	-0.602	-0.608	-0.612	-0.618	-0.621	-0.625	-0.628	-0.631	-0.632	-0.635	-0.638	-0.639	-0.640	-0.641	-0.640	-0.641	-0.640	-0.640	-0.639	-0.638	-0.636	-0.634	-0.632	-0.630	-0.628	-0.625	-0.622	-0.619	-0.616	-0.614	-0.611	-0.608	-0.604	-0.601	-0.598	-0.595	-0.591	-0.588	-0.584	-0.581	-0.578	-0.575	-0.571	-0.569	-0.565	-0.562	-0.559	-0.555	-0.554	-0.551	-0.548	-0.546	-0.542	-0.540	-0.538	-0.535	-0.532	-0.530	-0.528	-0.525	-0.522	-0.520	-0.518	-0.514	-0.511	-0.509	-0.505	-0.502	-0.500	-0.496	-0.492	-0.490	-0.486	-0.482	-0.480	-0.476	-0.472	-0.469	-0.465	-0.461	-0.458	-0.452	-0.450	-0.445	-0.441	-0.438	-0.432	-0.429	-0.425	-0.421	-0.416	-0.412	-0.408	-0.404	-0.400	-0.395	-0.391	-0.388	-0.384	-0.380	-0.375	-0.371	-0.366	-0.362	-0.358	-0.355	-0.350	-0.345	-0.341	-0.336	-0.332	-0.328	-0.322	-0.316	-0.311	-0.306	-0.300	-0.294	-0.288	-0.282	-0.276	-0.269	-0.262	-0.255	-0.248	-0.240	-0.231	-0.224	-0.215	-0.206	-0.196	-0.188	-0.179	-0.168	-0.158	-0.148	-0.138	-0.126	-0.115	-0.104	-0.092	-0.082	-0.070	-0.060	-0.048	-0.036	-0.025	-0.012	-0.001	0.010	0.021	0.032	0.044	0.055	0.065	0.076	0.086	0.096	0.106	0.115	0.125	0.134	0.142	0.150	0.160	0.168	0.175	0.181	0.189	0.195	0.201	0.209	0.215	0.221	0.226	0.232	0.239	0.244	0.249	0.255	0.261	0.266	0.272	0.279	0.286	0.292	0.299	0.305	0.314	0.321	0.330	0.339	0.349	0.358	0.369	0.380	0.391	0.402	0.416	0.429	0.444	0.459	0.474	0.490	0.507	0.525	0.544	0.562	0.582	0.602	0.622	0.645	0.668	0.689	0.712	0.735	0.760	0.785	0.809	0.834	0.860	0.885	0.911	0.936	0.962	0.989	1.016	1.041	1.068	1.094	1.120	1.145	1.170	1.196	1.221	1.246	1.269	1.292	1.316	1.339	1.361	1.382	1.404	1.424	1.442	1.461	1.480	1.499	1.515	1.530	1.546	1.561	1.575	1.588	1.600	1.611	1.621	1.632	1.642	1.650	1.658	1.664	1.670	1.678	1.681	1.685	1.690	1.692	1.695	1.696	1.698	1.698	1.699	1.696	1.696	1.695	1.692	1.690	1.688	1.684	1.680	1.678	1.672	1.668	1.662	1.658	1.652	1.648	1.642	1.636	1.631	1.626	1.620	1.615	1.610	1.604	1.598	1.592	1.588	1.582	1.579	1.574	1.570	1.566	1.562	1.559	1.556	1.554	1.551	1.549	1.548	1.546	1.546	1.546	1.546	1.546	1.548	1.549	1.551	1.552	1.555	1.559	1.562	1.566	1.570	1.575	1.580	1.586	1.592	1.598	1.604	1.611	1.618	1.625	1.631	1.640	1.646	1.655	1.662	1.670	1.679	1.688	1.695	1.702	1.711	1.719	1.725	1.732	1.740	1.746	1.752	1.759	1.764	1.770	1.774	1.779	1.781	1.785	1.786	1.789	1.790	1.790	1.789	1.789	1.786	1.785	1.781	1.778	1.772	1.766	1.760	1.752	1.745	1.736	1.728	1.718	1.705	1.694	1.681	1.669	1.654	1.639	1.624	1.608	1.592	1.575	1.558	1.539	1.520	1.502	1.482	1.464	1.445	1.425	1.406	1.386	1.366	1.348	1.329	1.310	1.291	1.272	1.255	1.238	1.220	1.204	1.189	1.172	1.159	1.144	1.130	1.119	1.108	1.096	1.086	1.076	1.069	1.061	1.055	1.050	1.045	1.041	1.039	1.038	1.036	1.035	1.036	1.038	1.039	1.042	1.046	1.050	1.055	1.060	1.066	1.072	1.079	1.084	1.091	1.099	1.105	1.114	1.120	1.128	1.134	1.140	1.148	1.152	1.159	1.164	1.169	1.174	1.176	1.180	1.182	1.185	1.185	1.186	1.186	1.184	1.181	1.179	1.175	1.170	1.164	1.158	1.150	1.142	1.132	1.122	1.111	1.100	1.086	1.074	1.059	1.042	1.028	1.011	0.994	0.975	0.956	0.938	0.919	0.899	0.878	0.855	0.834	0.812	0.791	0.769	0.746	0.722	0.701	0.678	0.655	0.632	0.610	0.588	0.564	0.542	0.521	0.500	0.478	0.456	0.436	0.416	0.398	0.378	0.360	0.341	0.324	0.306	0.291	0.275	0.260	0.246	0.232	0.220	0.208	0.196	0.186	0.176	0.168	0.159	0.152	0.146	0.140	0.135	0.130	0.128	0.124	0.121	0.120	0.120	0.119	0.121	0.121	0.122	0.125	0.128	0.130	0.134	0.138	0.142	0.148	0.151	0.156	0.161	0.166	0.172	0.178	0.184	0.189	0.195	0.200	0.205	0.210	0.216	0.221	0.225	0.230	0.234	0.238	0.241	0.245	0.246	0.250	0.251	0.252	0.255	0.255	0.255	0.255	0.255	0.254	0.251	0.250	0.248	0.245	0.242	0.239	0.235	0.232	0.228	0.224	0.218	0.214	0.209	0.204	0.199	0.194	0.188	0.182	0.178	0.171	0.166	0.161	0.155	0.152	0.148	0.142	0.139	0.135	0.131	0.129	0.126	0.125	0.124	0.122	0.122	0.122	0.125	0.126	0.129	0.131	0.135	0.140	0.145	0.151	0.158	0.165	0.172	0.182	0.192	0.204	0.215	0.226	0.240	0.252	0.268	0.282	0.298	0.315	0.331	0.350	0.369	0.388	0.406	0.426	0.446	0.468	0.489	0.511	0.532	0.555	0.578	0.600	0.624	0.646	0.669	0.692	0.714	0.738	0.760	0.782	0.805	0.826	0.848	0.870	0.890	0.910	0.929	0.949	0.968	0.985	1.002	1.020	1.035	1.051	1.066	1.080	1.092	1.106	1.118	1.128	1.138	1.145	1.154	1.161	1.169	1.174	1.179	1.182	1.186	1.189	1.190	1.191	1.191	1.191	1.190	1.189	1.186	1.185	1.181	1.179	1.174	1.170	1.165	1.160	1.155	1.151	1.145	1.139	1.134	1.129	1.121	1.116	1.111	1.105	1.100	1.095	1.089	1.085	1.079	1.074	1.070	1.066	1.062	1.058	1.055	1.052	1.049	1.046	1.045	1.042	1.040	1.039	1.039	1.039	1.039	1.039	1.039	1.040	1.041	1.042	1.045	1.048	1.049	1.051	1.054	1.056	1.061	1.064	1.068	1.072	1.075	1.080	1.084	1.089	1.094	1.098	1.102	1.108	1.112	1.118	1.122	1.128	1.132	1.138	1.144	1.148	1.154	1.158	1.164	1.168	1.172	1.176	1.181	1.185	1.189	1.192	1.196	1.199	1.202	1.204	1.208	1.210	1.211	1.211	1.214	1.214	1.214	1.214	1.212	1.211	1.210	1.209	1.206	1.204	1.200	1.195	1.191	1.185	1.180	1.172	1.166	1.159	1.151	1.142	1.134	1.124	1.114	1.102	1.091	1.080	1.068	1.055	1.042	1.029	1.015	1.000	0.986	0.971	0.956	0.941	0.925	0.910	0.894	0.879	0.862	0.848	0.831	0.815	0.800	0.786	0.771	0.758	0.744	0.730	0.716	0.704	0.694	0.682	0.671	0.662	0.652	0.644	0.636	0.630	0.625	0.619	0.615	0.612	0.610	0.610	0.610	0.610	0.612	0.615	0.619	0.624	0.629	0.636	0.645	0.654	0.662	0.672	0.685	0.698	0.711	0.725	0.740	0.755	0.770	0.786	0.804	0.820	0.839	0.856	0.874	0.892	0.911	0.930	0.949	0.968	0.985	1.004	1.022	1.041	1.059	1.075	1.092	1.110	1.125	1.142	1.156	1.171	1.186	1.199	1.211	1.224	1.235	1.245	1.255	1.264	1.272	1.280	1.286	1.292	1.298	1.302	1.305	1.309	1.311	1.311	1.314	1.312	1.312	1.311	1.310	1.308	1.305	1.301	1.298	1.294	1.289	1.284	1.279	1.274	1.268	1.261	1.255	1.249	1.242	1.236	1.230	1.225	1.219	1.211	1.206	1.200	1.195	1.189	1.184	1.179	1.175	1.171	1.166	1.164	1.160	1.156	1.155	1.152	1.150	1.150	1.149	1.149	1.148	1.149	1.149	1.150	1.151	1.152	1.155	1.158	1.161	1.165	1.168	1.171	1.175	1.180	1.185	1.190	1.194	1.199	1.204	1.210	1.215	1.220	1.225	1.231	1.236	1.242	1.248	1.252	1.258	1.261	1.268	1.271	1.276	1.280	1.284	1.288	1.291	1.294	1.298	1.300	1.301	1.304	1.305	1.306	1.308	1.308	1.306	1.306	1.306	1.304	1.302	1.300	1.296	1.294	1.290	1.286	1.281	1.278	1.271	1.266	1.259	1.252	1.246	1.239	1.231	1.224	1.215	1.206	1.199	1.189	1.179	1.170	1.160	1.150	1.140	1.130	1.120	1.109	1.099	1.088	1.076	1.066	1.055	1.044	1.032	1.022	1.011	1.001	0.991	0.980	0.970	0.959	0.950	0.939	0.929	0.920	0.911	0.901	0.892	0.884	0.875	0.868	0.860	0.851	0.845	0.838	0.831	0.824	0.818	0.811	0.806	0.800	0.795	0.790	0.785	0.781	0.776	0.772	0.768	0.765	0.761	0.758	0.755	0.751	0.749	0.746	0.742	0.741	0.738	0.736	0.732	0.731	0.728	0.726	0.724	0.722	0.720	0.718	0.715	0.711	0.709	0.706	0.704	0.700	0.696	0.692	0.689	0.685	0.680	0.675	0.670	0.665	0.658	0.651	0.645	0.638	0.630	0.622	0.612	0.605	0.595	0.585	0.574	0.564	0.551	0.539	0.526	0.512	100.000	5.000	2.000	1.000	2.000	0.000	0.000	0.000	0.000	0.000	0.000	0.000	0.000	0.000	0.000	0.000	0.000	0.000	0.612	0.618	0.624	0.629	0.636	0.644	0.650	0.659	0.668	0.676	0.686	0.696	0.706	0.718	0.730	0.741	0.754	0.768	0.780	0.795	0.809	0.822	0.839	0.852	0.868	0.884	0.900	0.916	0.934	0.949	0.966	0.982	0.999	1.016	1.032	1.049	1.065	1.082	1.098	1.114	1.129	1.145	1.160	1.175	1.189	1.204	1.218	1.229	1.242	1.254	1.265	1.276	1.286	1.296	1.304	1.312	1.319	1.325	1.331	1.338	1.340	1.345	1.348	1.350	1.351	1.351	1.350	1.350	1.348	1.344	1.341	1.336	1.331	1.325	1.319	1.312	1.304	1.295	1.286	1.276	1.265	1.254	1.242	1.231	1.218	1.205	1.191	1.178	1.164	1.150	1.135	1.120	1.105	1.090	1.076	1.060	1.045	1.031	1.018	1.002	0.989	0.975	0.961	0.949	0.935	0.924	0.911	0.901	0.891	0.881	0.870	0.861	0.855	0.848	0.840	0.834	0.830	0.825	0.821	0.819	0.818	0.816	0.816	0.816	0.816	0.819	0.821	0.825	0.829	0.832	0.839	0.844	0.851	0.858	0.865	0.872	0.881	0.890	0.898	0.908	0.918	0.926	0.936	0.945	0.955	0.964	0.972	0.982	0.992	1.001	1.009	1.016	1.024	1.031	1.038	1.045	1.050	1.055	1.059	1.062	1.065	1.066	1.069	1.069	1.068	1.068	1.065	1.062	1.058	1.052	1.048	1.040	1.034	1.025	1.015	1.005	0.994	0.981	0.969	0.955	0.941	0.926	0.910	0.894	0.876	0.859	0.840	0.822	0.802	0.782	0.762	0.741	0.720	0.700	0.679	0.656	0.634	0.611	0.591	0.569	0.546	0.524	0.504	0.481	0.460	0.439	0.418	0.396	0.378	0.358	0.338	0.319	0.301	0.284	0.266	0.250	0.234	0.218	0.204	0.189	0.176	0.165	0.152	0.142	0.132	0.122	0.115	0.108	0.100	0.094	0.089	0.084	0.081	0.078	0.075	0.075	0.074	0.074	0.075	0.076	0.078	0.080	0.084	0.086	0.091	0.095	0.100	0.105	0.111	0.118	0.124	0.131	0.138	0.145	0.154	0.160	0.168	0.176	0.184	0.191	0.200	0.206	0.214	0.221	0.229	0.235	0.242	0.249	0.255	0.261	0.266	0.271	0.276	0.281	0.286	0.290	0.292	0.298	0.299	0.301	0.304	0.305	0.305	0.306	0.306	0.306	0.306	0.305	0.304	0.302	0.300	0.298	0.295	0.292	0.290	0.286	0.284	0.280	0.276	0.272	0.269	0.265	0.261	0.258	0.254	0.251	0.248	0.245	0.241	0.240	0.239	0.236	0.235	0.234	0.232	0.232	0.234	0.235	0.238	0.239	0.242	0.246	0.250	0.254	0.260	0.268	0.274	0.281	0.289	0.298	0.308	0.319	0.329	0.340	0.354	0.366	0.380	0.395	0.409	0.424	0.440	0.456	0.474	0.490	0.507	0.525	0.544	0.561	0.580	0.599	0.618	0.636	0.655	0.674	0.692	0.711	0.730	0.748	0.765	0.782	0.800	0.816	0.832	0.849	0.865	0.880	0.895	0.908	0.921	0.934	0.945	0.958	0.968	0.976	0.986	0.995	1.002	1.009	1.015	1.020	1.025	1.029	1.032	1.034	1.036	1.038	1.038	1.038	1.036	1.036	1.034	1.031	1.029	1.026	1.022	1.018	1.014	1.009	1.004	0.999	0.994	0.989	0.982	0.978	0.971	0.966	0.961	0.955	0.949	0.944	0.939	0.932	0.928	0.924	0.918	0.914	0.910	0.906	0.901	0.899	0.895	0.894	0.891	0.889	0.888	0.886	0.885	0.885	0.885	0.885	0.886	0.886	0.888	0.890	0.891	0.894	0.895	0.899	0.901	0.905	0.908	0.912	0.915	0.920	0.925	0.930	0.934	0.939	0.944	0.949	0.954	0.960	0.965	0.970	0.976	0.982	0.988	0.991	0.998	1.002	1.008	1.012	1.018	1.021	1.026	1.030	1.032	1.038	1.040	1.044	1.045	1.048	1.050	1.051	1.051	1.052	1.052	1.051	1.051	1.050	1.048	1.046	1.042	1.040	1.035	1.031	1.026	1.020	1.014	1.006	0.999	0.991	0.981	0.972	0.962	0.952	0.941	0.929	0.916	0.904	0.890	0.876	0.861	0.846	0.831	0.815	0.799	0.781	0.764	0.746	0.728	0.710	0.691	0.672	0.654	0.634	0.614	0.595	0.576	0.556	0.535	0.516	0.498	0.478	0.459	0.440	0.420	0.402	0.384	0.366	0.350	0.331	0.315	0.299	0.285	0.269	0.255	0.241	0.229	0.215	0.204	0.194	0.182	0.172	0.164	0.156	0.149	0.142	0.136	0.132	0.128	0.125	0.121	0.120	0.119	0.119	0.119	0.121	0.124	0.126	0.129	0.134	0.138	0.144	0.150	0.155	0.162	0.170	0.178	0.186	0.195	0.202	0.212	0.221	0.231	0.241	0.251	0.261	0.271	0.282	0.291	0.302	0.311	0.322	0.331	0.342	0.351	0.361	0.370	0.379	0.386	0.395	0.402	0.410	0.418	0.424	0.430	0.435	0.440	0.446	0.450	0.455	0.459	0.461	0.464	0.466	0.468	0.470	0.471	0.471	0.472	0.472	0.471	0.472	0.471	0.470	0.469	0.469	0.466	0.465	0.464	0.462	0.461	0.460	0.458	0.456	0.456	0.454	0.454	0.454	0.452	0.452	0.454	0.454	0.455	0.456	0.458	0.461	0.464	0.468	0.471	0.476	0.481	0.485	0.492	0.499	0.505	0.514	0.521	0.530	0.539	0.549	0.559	0.570	0.580	0.591	0.602	0.614	0.628	0.640	0.652	0.666	0.678	0.691	0.706	0.719	0.732	0.745	0.758	0.772	0.785	0.798	0.810	0.821	0.834	0.845	0.856	0.868	0.876	0.886	0.895	0.904	0.911	0.919	0.925	0.930	0.935	0.939	0.942	0.945	0.948	0.949	0.949	0.948	0.945	0.942	0.940	0.935	0.930	0.925	0.919	0.911	0.904	0.896	0.886	0.876	0.866	0.855	0.842	0.832	0.820	0.805	0.792	0.779	0.766	0.751	0.738	0.722	0.709	0.692	0.679	0.664	0.649	0.634	0.619	0.604	0.590	0.575	0.562	0.548	0.535	0.522	0.510	0.499	0.485	0.475	0.464	0.452	0.442	0.434	0.424	0.415	0.406	0.399	0.392	0.385	0.379	0.372	0.369	0.364	0.360	0.355	0.352	0.349	0.346	0.344	0.342	0.341	0.339	0.339	0.339	0.338	0.338	0.339	0.339	0.340	0.340	0.341	0.341	0.342	0.345	0.345	0.346	0.349	0.350	0.351	0.352	0.354	0.356	0.356	0.358	0.359	0.360	0.360	0.361	0.362	0.362	0.362	0.362	0.361	0.361	0.360	0.359	0.358	0.355	0.354	0.351	0.348	0.345	0.341	0.338	0.334	0.329	0.322	0.318	0.312	0.305	0.299	0.291	0.282	0.274	0.265	0.256	0.246	0.235	0.225	0.214	0.201	0.190	0.178	0.165	0.152	0.139	0.125	0.111	0.095	0.081	0.066	0.051	0.035	0.020	0.004	-0.011	-0.026	-0.042	-0.058	-0.072	-0.088	-0.102	-0.118	-0.131	-0.145	-0.159	-0.172	-0.184	-0.196	-0.208	-0.220	-0.230	-0.240	-0.249	-0.258	-0.265	-0.272	-0.279	-0.285	-0.289	-0.292	-0.296	-0.299	-0.300	-0.301	-0.301	-0.300	-0.299	-0.296	-0.294	-0.290	-0.286	-0.281	-0.276	-0.270	-0.265	-0.258	-0.250	-0.242	-0.235	-0.228	-0.219	-0.211	-0.202	-0.194	-0.185	-0.176	-0.169	-0.160	-0.152	-0.145	-0.138	-0.130	-0.124	-0.118	-0.111	-0.106	-0.102	-0.098	-0.095	-0.091	-0.089	-0.088	-0.086	-0.085	-0.085	-0.088	-0.089	-0.091	-0.094	-0.098	-0.101	-0.106	-0.112	-0.119	-0.125	-0.131	-0.140	-0.149	-0.156	-0.165	-0.174	-0.184	-0.194	-0.204	-0.215	-0.225	-0.238	-0.249	-0.259	-0.269	-0.280	-0.292	-0.302	-0.312	-0.322	-0.332	-0.342	-0.352	-0.361	-0.370	-0.378	-0.386	-0.392	-0.399	-0.405	-0.410	-0.414	-0.419	-0.421	-0.424	-0.426	-0.426	-0.428	-0.426	-0.425	-0.422	-0.420	-0.415	-0.411	-0.405	-0.400	-0.391	-0.384	-0.375	-0.366	-0.358	-0.346	-0.335	-0.324	-0.311	-0.298	-0.285	-0.271	-0.256	-0.242	-0.228	-0.212	-0.198	-0.182	-0.166	-0.151	-0.136	-0.120	-0.106	-0.091	-0.076	-0.062	-0.048	-0.034	-0.021	-0.009	0.004	0.014	0.024	0.035	0.042	0.051	0.059	0.065	0.070	0.074	0.078	0.080	0.081	0.082	0.081	0.080	0.078	0.072	0.069	0.062	0.055	0.048	0.039	0.029	0.018	0.005	-0.006	-0.020	-0.034	-0.049	-0.064	-0.080	-0.098	-0.114	-0.131	-0.148	-0.166	-0.185	-0.202	-0.221	-0.240	-0.258	-0.276	-0.295	-0.314	-0.331	-0.349	-0.366	-0.382	-0.400	-0.415	-0.431	-0.446	-0.461	-0.475	-0.488	-0.500	-0.511	-0.522	-0.532	-0.542	-0.551	-0.559	-0.566	-0.574	-0.579	-0.584	-0.588	-0.592	-0.594	-0.596	-0.598	-0.598	-0.599	-0.598	-0.596	-0.595	-0.592	-0.590	-0.586	-0.582	-0.579	-0.575	-0.569	-0.564	-0.559	-0.554	-0.546	-0.541	-0.535	-0.529	-0.521	-0.515	-0.509	-0.501	-0.495	-0.488	-0.481	-0.474	-0.468	-0.461	-0.454	-0.448	-0.441	-0.435	-0.429	-0.424	-0.418	-0.412	-0.406	-0.402	-0.398	-0.392	-0.389	-0.385	-0.381	-0.378	-0.375	-0.372	-0.369	-0.368	-0.366	-0.364	-0.364	-0.364	-0.364	-0.362	-0.364	-0.365	-0.368	-0.369	-0.371	-0.375	-0.378	-0.381	-0.386	-0.390	-0.396	-0.401	-0.408	-0.414	-0.421	-0.428	-0.436	-0.444	-0.452	-0.461	-0.470	-0.480	-0.489	-0.499	-0.510	-0.520	-0.531	-0.541	-0.552	-0.562	-0.574	-0.585	-0.596	-0.606	-0.619	-0.629	-0.639	-0.649	-0.659	-0.669	-0.678	-0.688	-0.695	-0.704	-0.711	-0.719	-0.725	-0.731	-0.738	-0.741	-0.745	-0.750	-0.754	-0.755	-0.756	-0.758	-0.758	-0.758	-0.758	-0.754	-0.752	-0.749	-0.745	-0.740	-0.736	-0.730	-0.724	-0.716	-0.709	-0.701	-0.692	-0.684	-0.674	-0.665	-0.655	-0.644	-0.634	-0.622	-0.611	-0.600	-0.589	-0.576	-0.565	-0.552	-0.541	-0.529	-0.518	-0.506	-0.495	-0.484	-0.471	-0.461	-0.450	-0.440	-0.430	-0.420	-0.410	-0.401	-0.391	-0.382	-0.374	-0.365	-0.358	-0.350	-0.341	-0.335	-0.328	-0.321	-0.315	-0.310	-0.304	-0.299	-0.292	-0.288	-0.282	-0.279	-0.274	-0.270	-0.265	-0.260	-0.256	-0.252	-0.248	-0.244	-0.240	-0.235	-0.231	-0.226	-0.222	-0.216	-0.212	-0.206	-0.200	-0.196	-0.190	-0.182	-0.176	-0.170	-0.162	-0.156	-0.148	-0.139	-0.130	-0.120	-0.111	-0.101	-0.091	-0.081	-0.070	-0.059	-0.048	-0.035	-0.022	-0.009	0.005	0.019	0.032	0.046	0.062	0.078	0.092	0.108	0.124	0.139	0.156	0.172	0.189	0.205	0.222	0.239	0.258	0.274	0.291	0.308	0.324	0.340	0.356	0.372	0.390	0.406	0.421	0.436	0.451	0.464	0.478	0.490	0.504	0.515	0.528	0.538	0.548	0.556	0.565	0.574	0.580	0.586	0.591	0.596	0.600	0.602	0.604	0.605	0.605	0.604	0.601	0.599	0.594	0.589	0.584	0.576	0.569	0.559	0.550	0.540	0.528	0.516	0.504	0.490	0.475	0.460	0.445	0.428	0.411	0.394	0.374	0.356	0.338	0.318	0.298	0.278	0.258	0.238	0.218	0.196	0.175	0.155	0.135	0.115	0.094	0.074	0.054	0.035	0.015	-0.002	-0.021	-0.040	-0.056	-0.074	-0.090	-0.106	-0.122	-0.136	-0.151	-0.165	-0.178	-0.189	-0.201	-0.212	-0.224	-0.234	-0.242	-0.252	-0.260	-0.268	-0.275	-0.281	-0.288	-0.294	-0.298	-0.304	-0.308	-0.311	-0.315	-0.319	-0.321	-0.324	-0.326	-0.329	-0.331	-0.334	-0.336	-0.338	-0.340	-0.342	-0.344	-0.345	-0.348	-0.349	-0.351	-0.354	-0.356	-0.359	-0.361	-0.364	-0.368	-0.369	-0.372	-0.376	-0.380	-0.384	-0.388	-0.392	-0.396	-0.400	-0.405	-0.410	-0.414	-0.419	-0.422	-0.428	-0.434	-0.438	-0.442	-0.448	-0.452	-0.458	-0.461	-0.465	-0.470	-0.474	-0.479	-0.481	-0.486	-0.489	-0.492	-0.494	-0.496	-0.499	-0.500	-0.501	-0.501	-0.502	-0.501	-0.501	-0.500	-0.500	-0.499	-0.495	-0.494	-0.491	-0.488	-0.485	-0.480	-0.475	-0.470	-0.465	-0.459	-0.454	-0.446	-0.439	-0.432	-0.425	-0.416	-0.408	-0.399	-0.390	-0.380	-0.370	-0.360	-0.350	-0.339	-0.329	-0.318	-0.306	-0.295	-0.282	-0.271	-0.259	-0.246	-0.234	-0.221	-0.206	-0.194	-0.181	-0.166	-0.154	-0.140	-0.126	-0.112	-0.098	-0.084	-0.070	-0.055	-0.041	-0.028	-0.014	0.001	0.015	0.030	0.044	0.059	0.071	0.086	0.099	0.112	0.126	0.140	0.151	0.164	0.178	0.189	0.201	0.212	0.222	0.234	0.242	0.252	0.261	0.270	0.278	0.284	0.291	0.298	0.302	0.306	0.311	0.314	0.316	0.319	0.319	0.319	0.318	0.316	0.315	0.312	0.309	0.304	0.299	0.292	0.286	0.280	0.272	0.262	0.254	0.245	0.235	0.224	0.214	0.202	0.190	0.178	0.165	0.152	0.140	0.126	0.114	0.100	0.088	0.074	0.062	0.049	0.036	0.024	0.011	0.000	-0.011	-0.022	-0.032	-0.042	-0.052	-0.061	-0.069	-0.078	-0.085	-0.092	-0.098	-0.104	-0.109	-0.112	-0.115	-0.119	-0.121	-0.122	-0.124	-0.125	-0.124	-0.122	-0.121	-0.120	-0.118	-0.115	-0.112	-0.109	-0.104	-0.100	-0.095	-0.090	-0.085	-0.080	-0.074	-0.069	-0.062	-0.056	-0.050	-0.045	-0.039	-0.034	-0.028	-0.022	-0.018	-0.011	-0.008	-0.002	0.002	0.006	0.010	0.012	0.016	0.019	0.021	0.024	0.024	0.025	0.026	0.026	0.026	0.025	0.024	0.022	0.021	0.019	0.016	0.014	0.010	0.006	0.002	-0.002	-0.006	-0.011	-0.018	-0.021	-0.028	-0.032	-0.039	-0.044	-0.050	-0.056	-0.061	-0.069	-0.074	-0.079	-0.085	-0.090	-0.095	-0.101	-0.105	-0.109	-0.114	-0.118	-0.120	-0.124	-0.125	-0.128	-0.129	-0.130	-0.130	-0.130	-0.130	-0.129	-0.126	-0.122	-0.120	-0.116	-0.111	-0.105	-0.100	-0.092	-0.085	-0.078	-0.069	-0.060	-0.050	-0.040	-0.030	-0.018	-0.006	0.006	0.019	0.031	0.045	0.059	0.072	0.088	0.102	0.116	0.131	0.145	0.159	0.174	0.188	0.201	0.215	0.229	0.240	0.252	0.265	0.276	0.288	0.296	0.308	0.316	0.324	0.331	0.338	0.344	0.349	0.352	0.355	0.358	0.359	0.359	0.358	0.356	0.352	0.349	0.342	0.338	0.330	0.322	0.314	0.304	0.292	0.280	0.269	0.254	0.240	0.225	0.209	0.191	0.175	0.156	0.138	0.119	0.098	0.078	0.056	0.035	0.014	-0.009	-0.031	-0.052	-0.075	-0.098	-0.121	-0.144	-0.165	-0.189	-0.211	-0.232	-0.254	-0.276	-0.298	-0.318	-0.339	-0.358	-0.378	-0.396	-0.414	-0.432	-0.449	-0.465	-0.480	-0.494	-0.507	-0.521	-0.534	-0.545	-0.556	-0.565	-0.574	-0.582	-0.590	-0.596	-0.601	-0.606	-0.610	-0.612	-0.615	-0.616	-0.616	-0.616	-0.615	-0.614	-0.611	-0.608	-0.604	-0.599	-0.595	-0.589	-0.584	-0.578	-0.571	-0.564	-0.558	-0.549	-0.541	-0.534	-0.525	-0.518	-0.510	-0.501	-0.494	-0.485	-0.478	-0.470	-0.462	-0.455	-0.449	-0.442	-0.435	-0.430	-0.424	-0.420	-0.415	-0.411	-0.408	-0.405	-0.402	-0.401	-0.400	-0.400	-0.399	-0.400	-0.401	-0.402	-0.405	-0.409	-0.412	-0.416	-0.421	-0.426	-0.432	-0.439	-0.446	-0.452	-0.461	-0.469	-0.478	-0.486	-0.496	-0.505	-0.515	-0.525	-0.536	-0.545	-0.556	-0.566	-0.578	-0.588	-0.599	-0.610	-0.620	-0.630	-0.640	-0.651	-0.660	-0.669	-0.678	-0.688	-0.696	-0.704	-0.710	-0.718	-0.725	-0.730	-0.736	-0.740	-0.745	-0.748	-0.750	-0.752	-0.754	-0.754	-0.755	-0.754	-0.754	-0.751	-0.748	-0.744	-0.739	-0.732	-0.726	-0.720	-0.711	-0.702	-0.694	-0.684	-0.672	-0.661	-0.649	-0.635	-0.621	-0.608	-0.592	-0.576	-0.560	-0.544	-0.525	-0.507	-0.489	-0.470	-0.451	-0.432	-0.412	-0.392	-0.372	-0.352	-0.332	-0.311	-0.292	-0.272	-0.251	-0.232	-0.212	-0.194	-0.174	-0.155	-0.138	-0.120	-0.104	-0.086	-0.071	-0.055	-0.040	-0.028	-0.014	-0.001	0.010	0.020	0.029	0.038	0.046	0.051	0.058	0.062	0.068	0.070	0.071	0.072	0.071	0.071	0.070	0.066	0.064	0.060	0.054	0.049	0.041	0.034	0.026	0.018	0.009	-0.001	-0.011	-0.021	-0.034	-0.045	-0.056	-0.068	-0.079	-0.091	-0.102	-0.114	-0.126	-0.138	-0.149	-0.160	-0.171	-0.181	-0.191	-0.200	-0.210	-0.218	-0.226	-0.234	-0.240	-0.245	-0.250	-0.256	-0.259	-0.262	-0.265	-0.266	-0.268	-0.268	-0.266	-0.265	-0.262	-0.260	-0.255	-0.251	-0.245	-0.240	-0.232	-0.225	-0.218	-0.210	-0.201	-0.191	-0.181	-0.171	-0.160	-0.150	-0.139	-0.126	-0.114	-0.102	-0.090	-0.079	-0.066	-0.054	-0.041	-0.029	-0.016	-0.004	0.009	0.020	0.032	0.044	0.054	0.065	0.076	0.086	0.098	0.108	0.116	0.126	0.135	0.145	0.152	0.160	0.169	0.175	0.182	0.190	0.196	0.202	0.208	0.214	0.219	0.225	0.230	0.235	0.240	0.244	0.249	0.252	0.258	0.261	0.265	0.270	0.274	0.279	0.282	0.288	0.292	0.296	0.301	0.308	0.312	0.318	0.324	0.330	0.336	0.344	0.350	0.358	0.365	0.372	0.381	0.391	0.400	0.409	0.419	0.431	0.441	0.452	0.465	0.476	0.490	0.502	0.516	0.530	0.545	0.560	0.575	0.590	0.606	0.621	0.639	0.655	0.672	0.689	0.706	0.724	0.742	0.760	0.778	0.795	0.812	0.830	0.848	0.865	0.882	0.899	0.916	0.931	0.949	0.964	0.980	0.994	1.009	1.024	1.036	1.049	1.061	1.072	1.084	1.094	1.104	1.112	1.121	1.129	1.135	1.141	1.145	1.150	1.154	1.155	1.156	1.158	1.156	1.156	1.154	1.151	1.148	1.142	1.138	1.131	1.124	1.115	1.106	1.098	1.088	1.076	1.065	1.052	1.039	1.026	1.012	0.996	0.981	0.965	0.949	0.932	0.915	0.898	0.879	0.860	0.841	0.824	0.805	0.785	0.765	0.745	0.726	0.708	0.688	0.669	0.648	0.629	0.610	0.592	0.572	0.554	0.536	0.519	0.502	0.485	0.469	0.454	0.439	0.422	0.409	0.395	0.384	0.371	0.359	0.349	0.338	0.329	0.320	0.312	0.305	0.299	0.295	0.289	0.286	0.284	0.280	0.279	0.279	0.279	0.280	0.281	0.284	0.286	0.291	0.295	0.300	0.306	0.311	0.318	0.325	0.331	0.340	0.348	0.356	0.365	0.372	0.382	0.391	0.400	0.409	0.418	0.426	0.435	0.444	0.451	0.459	0.466	0.472	0.480	0.486	0.491	0.496	0.500	0.504	0.506	0.510	0.511	0.511	0.511	0.511	0.510	0.507	0.506	0.502	0.498	0.492	0.488	0.481	0.475	0.468	0.459	0.451	0.442	0.434	0.424	0.414	0.402	0.392	0.381	0.370	0.359	0.348	0.336	0.326	0.315	0.305	0.295	0.285	0.276	0.268	0.259	0.252	0.245	0.239	0.232	0.229	0.225	0.222	0.221	0.220	0.220	0.221	0.224	0.228	0.231	0.236	0.244	0.251	0.261	0.271	0.282	0.294	0.308	0.322	0.339	0.355	0.372	0.391	0.411	0.431	0.454	0.476	0.499	0.522	0.546	0.572	0.598	0.625	0.650	0.678	0.705	0.734	0.760	0.789	0.818	0.845	0.872	0.900	0.929	0.956	0.982	1.010	1.038	1.062	1.088	1.111	1.136	1.160	1.182	1.204	1.224	1.244	1.264	1.281	1.298	1.314	1.329	1.341	1.355	1.365	1.376	1.385	1.392	1.399	1.404	1.408	1.410	1.411	1.412	1.411	1.410	1.406	1.401	1.396	1.390	1.382	1.374	1.365	1.355	1.342	1.331	1.318	1.305	1.291	1.276	1.261	1.245	1.230	1.214	1.196	1.180	1.162	1.148	1.130	1.114	1.096	1.080	1.064	1.049	1.032	1.018	1.004	0.990	0.978	0.965	0.954	0.942	0.931	0.922	0.914	0.905	0.899	0.892	0.888	0.884	0.881	0.878	0.878	0.876	0.878	0.880	0.881	0.885	0.889	0.894	0.900	0.905	0.912	0.920	0.929	0.936	0.946	0.955	0.965	0.975	0.985	0.995	1.005	1.015	1.025	1.035	1.045	1.055	1.064	1.074	1.082	1.090	1.099	1.106	1.112	1.119	1.124	1.129	1.132	1.135	1.139	1.140	1.140	1.140	1.139	1.136	1.134	1.130	1.126	1.120	1.114	1.106	1.099	1.091	1.081	1.071	1.061	1.050	1.038	1.024	1.011	0.999	0.984	0.970	0.955	0.940	0.925	0.909	0.894	0.878	0.862	0.846	0.830	0.815	0.799	0.784	0.768	0.752	0.738	0.722	0.708	0.692	0.680	0.666	0.654	0.641	0.629	0.618	0.608	0.596	0.588	0.578	0.569	0.561	0.554	0.546	0.540	0.535	0.529	0.525	0.521	0.518	0.515	0.512	0.511	0.510	0.510	0.509	0.509	0.510	0.511	0.512	0.515	0.516	0.519	0.521	0.525	0.528	0.530	0.534	0.538	0.541	0.545	0.548	0.551	0.555	0.559	0.561	0.564	0.566	0.568	0.570	0.571	0.571	0.571	0.572	0.572	0.570	0.569	0.566	0.562	0.559	0.555	0.550	0.542	0.536	0.529	0.521	0.511	0.501	0.490	0.479	0.466	0.452	0.439	0.424	0.409	0.391	0.374	0.355	0.336	0.318	0.298	0.276	0.256	0.234	0.211	0.190	0.166	0.141	0.118	0.094	0.070	0.045	0.020	-0.005	-0.030	-0.055	-0.080	-0.104	-0.129	-0.152	-0.176	-0.200	-0.224	-0.248	-0.270	-0.291	-0.312	-0.332	-0.354	-0.374	-0.391	-0.410	-0.428	-0.445	-0.460	-0.475	-0.490	-0.504	-0.516	-0.529	-0.539	-0.550	-0.559	-0.568	-0.576	-0.584	-0.589	-0.595	-0.601	-0.605	-0.609	-0.611	-0.614	-0.616	-0.619	-0.620	-0.621	-0.621	-0.621	-0.621	-0.621	-0.620	-0.619	-0.618	-0.618	-0.618	-0.616	-0.616	-0.615	-0.615	-0.615	-0.615	-0.615	-0.616	-0.618	-0.620	-0.622	-0.625	-0.629	-0.632	-0.638	-0.644	-0.650	-0.656	-0.664	-0.672	-0.681	-0.690	-0.701	-0.712	-0.724	-0.736	-0.749	-0.764	-0.778	-0.792	-0.809	-0.825	-0.841	-0.859	-0.876	-0.895	-0.912	-0.931	-0.951	-0.971	-0.990	-1.009	-1.029	-1.048	-1.068	-1.085	-1.105	-1.122	-1.140	-1.158	-1.174	-1.191	-1.205	-1.220	-1.234	-1.246	-1.258	-1.269	-1.279	-1.286	-1.292	-1.299	-1.302	-1.306	-1.308	-1.308	-1.305	-1.302	-1.296	-1.290	-1.281	-1.272	-1.260	-1.246	-1.231	-1.215	-1.196	-1.176	-1.154	-1.131	-1.106	-1.079	-1.051	-1.021	-0.990	-0.956	-0.922	-0.888	-0.851	-0.814	-0.775	-0.735	-0.695	-0.655	-0.612	-0.569	-0.526	-0.481	-0.438	-0.392	-0.348	-0.301	-0.258	-0.211	-0.166	-0.120	-0.076	-0.031	0.014	0.058	0.102	0.145	0.188	0.230	0.270	0.311	0.351	0.389	0.428	0.465	0.500	0.536	0.570	0.604	0.636	0.668	0.696	0.726	0.754	0.781	0.808	0.832	0.856	0.879	0.901	0.921	0.941	0.962	0.979	0.998	1.014	1.030	1.045	1.060	1.075	1.088	1.100	1.112	1.125	1.136	1.146	1.158	1.168	1.179	1.189	1.198	1.209	1.218	1.228	1.238	1.246	1.256	1.266	1.276	1.286	1.296	1.308	1.319	1.330	1.340	1.352	1.364	1.376	1.389	1.401	1.415	1.428	1.442	1.458	1.471	1.486	1.500	1.516	1.532	1.549	1.564	1.579	1.596	1.612	1.629	1.646	1.662	1.679	1.695	1.712	1.729	1.744	1.760	1.776	1.791	1.805	1.820	1.834	1.848	1.861	1.872	1.885	1.896	1.906	1.916	1.925	1.934	1.940	1.946	1.952	1.956	1.960	1.962	1.964	1.965	1.965	1.962	1.960	1.955	1.951	1.945	1.938	1.930	1.920	1.910	1.899	1.885	1.872	1.856	1.840	1.822	1.805	1.786	1.765	1.744	1.722	1.698	1.675	1.649	1.624	1.596	1.569	1.541	1.511	1.482	1.451	1.420	1.388	1.355	1.322	1.290	1.256	1.222	1.188	1.152	1.118	1.082	1.049	1.014	0.979	0.944	0.909	0.875	0.840	0.805	0.771	0.738	0.704	0.672	0.639	0.608	0.578	0.546	0.519	0.489	0.461	0.435	0.409	0.384	0.360	0.336	0.314	0.294	0.272	0.254	0.236	0.220	0.205	0.190	0.178	0.166	0.156	0.145	0.136	0.130	0.124	0.119	0.114	0.111	0.109	0.108	0.108	0.109	0.110	0.112	0.115	0.119	0.124	0.129	0.135	0.141	0.148	0.155	0.164	0.170	0.179	0.188	0.196	0.205	0.214	0.222	0.231	0.240	0.249	0.258	0.266	0.274	0.282	0.291	0.298	0.306	0.312	0.320	0.326	0.334	0.340	0.345	0.351	0.356	0.361	0.366	0.371	0.376	0.380	0.384	0.388	0.391	0.395	0.400	0.402	0.406	0.410	0.415	0.418	0.422	0.428	0.431	0.435	0.441	0.446	0.452	0.459	0.466	0.472	0.480	0.488	0.496	0.505	0.515	0.526	0.535	0.548	0.559	0.571	0.585	0.599	0.612	0.628	0.644	0.659	0.675	0.692	0.710	0.728	0.746	0.765	0.784	0.804	0.824	0.844	0.865	0.886	0.906	0.929	0.949	0.970	0.992	1.012	1.035	1.056	1.076	1.099	1.120	1.140	1.160	1.180	1.199	1.219	1.238	1.256	1.272	1.290	1.306	1.321	1.336	1.351	1.364	1.378	1.389	1.400	1.410	1.419	1.428	1.435	1.440	1.445	1.450	1.452	1.455	1.456	1.455	1.454	1.451	1.448	1.444	1.438	1.431	1.424	1.415	1.405	1.395	1.384	1.370	1.358	1.342	1.328	1.310	1.294	1.275	1.258	1.238	1.218	1.196	1.175	1.154	1.131	1.109	1.086	1.062	1.040	1.015	0.992	0.968	0.944	0.920	0.896	0.874	0.850	0.828	0.804	0.782	0.761	0.739	0.719	0.700	0.680	0.661	0.644	0.628	0.612	0.598	0.584	0.571	0.560	0.550	0.540	0.532	0.526	0.521	0.516	0.512	0.511	0.510	0.511	0.511	0.515	0.519	0.524	0.530	0.536	0.545	0.555	0.565	0.576	0.588	0.600	0.612	0.626	0.640	0.656	0.670	0.686	0.701	0.718	0.732	0.748	0.764	0.779	0.794	0.809	0.822	0.836	0.849	0.861	0.872	0.884	0.894	0.902	0.910	0.916	0.922	0.925	0.930	0.930	0.931	0.931	0.929	0.925	0.919	0.912	0.905	0.896	0.886	0.874	0.860	0.845	0.831	0.812	0.795	0.775	0.755	0.732	0.710	0.688	0.662	0.638	0.611	0.585	0.558	0.530	0.501	0.474	0.445	0.415	0.386	0.358	0.329	0.299	0.271	0.241	0.214	0.186	0.160	0.132	0.106	0.081	0.056	0.032	0.010	-0.012	-0.034	-0.055	-0.074	-0.091	-0.109	-0.125	-0.140	-0.154	-0.168	-0.179	-0.188	-0.199	-0.206	-0.212	-0.220	-0.225	-0.229	-0.231	-0.232	-0.234	-0.234	-0.232	-0.231	-0.229	-0.225	-0.221	-0.216	-0.211	-0.206	-0.199	-0.194	-0.186	-0.179	-0.171	-0.164	-0.156	-0.149	-0.140	-0.132	-0.125	-0.119	-0.111	-0.105	-0.099	-0.094	-0.090	-0.084	-0.080	-0.078	-0.075	-0.074	-0.074	-0.074	-0.074	-0.075	-0.078	-0.081	-0.088	-0.092	-0.099	-0.108	-0.116	-0.126	-0.136	-0.149	-0.161	-0.175	-0.190	-0.206	-0.222	-0.240	-0.258	-0.278	-0.298	-0.318	-0.339	-0.360	-0.384	-0.405	-0.429	-0.452	-0.476	-0.500	-0.525	-0.549	-0.574	-0.598	-0.622	-0.646	-0.670	-0.694	-0.716	-0.739	-0.761	-0.782	-0.804	-0.824	-0.844	-0.862	-0.879	-0.896	-0.911	-0.926	-0.940	-0.951	-0.962	-0.972	-0.981	-0.989	-0.995	-1.000	-1.002	-1.005	-1.005	-1.005	-1.002	-1.000	-0.996	-0.990	-0.982	-0.975	-0.966	-0.955	-0.942	-0.930	-0.918	-0.902	-0.886	-0.870	-0.854	-0.835	-0.816	-0.798	-0.776	-0.756	-0.735	-0.714	-0.692	-0.670	-0.648	-0.625	-0.602	-0.581	-0.558	-0.536	-0.512	-0.491	-0.469	-0.448	-0.428	-0.406	-0.386	-0.366	-0.348	-0.329	-0.311	-0.294	-0.278	-0.261	-0.246	-0.232	-0.218	-0.205	-0.194	-0.182	-0.171	-0.161	-0.152	-0.145	-0.138	-0.130	-0.125	-0.120	-0.115	-0.111	-0.109	-0.106	-0.105	-0.104	-0.104	-0.104	-0.105	-0.106	-0.109	-0.110	-0.112	-0.116	-0.119	-0.122	-0.128	-0.131	-0.136	-0.141	-0.146	-0.151	-0.158	-0.164	-0.169	-0.175	-0.180	-0.186	-0.192	-0.198	-0.204	-0.209	-0.215	-0.220	-0.226	-0.231	-0.236	-0.241	-0.246	-0.250	-0.255	-0.259	-0.264	-0.266	-0.271	-0.274	-0.276	-0.279	-0.281	-0.284	-0.285	-0.288	-0.289	-0.290	-0.290	-0.291	-0.292	-0.291	-0.291	-0.291	-0.290	-0.289	-0.289	-0.286	-0.285	-0.284	-0.280	-0.279	-0.276	-0.274	-0.271	-0.269	-0.266	-0.264	-0.262	-0.260	-0.256	-0.255	-0.252	-0.251	-0.249	-0.248	-0.246	-0.244	-0.244	-0.242	-0.242	-0.244	-0.244	-0.244	-0.246	-0.248	-0.250	-0.254	-0.256	-0.260	-0.265	-0.270	-0.276	-0.282	-0.290	-0.296	-0.305	-0.315	-0.324	-0.334	-0.344	-0.356	-0.368	-0.380	-0.394	-0.408	-0.422	-0.436	-0.452	-0.468	-0.484	-0.500	-0.518	-0.535	-0.552	-0.570	-0.589	-0.606	-0.624	-0.642	-0.661	-0.679	-0.698	-0.716	-0.734	-0.751	-0.768	-0.785	-0.802	-0.818	-0.834	-0.850	-0.864	-0.878	-0.891	-0.905	-0.918	-0.928	-0.939	-0.949	-0.956	-0.964	-0.971	-0.978	-0.982	-0.986	-0.990	-0.992	-0.992	-0.994	-0.992	-0.990	-0.988	-0.984	-0.979	-0.975	-0.966	-0.960	-0.951	-0.942	-0.932	-0.922	-0.911	-0.899	-0.886	-0.872	-0.860	-0.845	-0.830	-0.816	-0.800	-0.784	-0.769	-0.752	-0.738	-0.720	-0.705	-0.689	-0.672	-0.656	-0.642	-0.626	-0.611	-0.599	-0.584	-0.571	-0.558	-0.545	-0.534	-0.524	-0.514	-0.502	-0.495	-0.486	-0.480	-0.474	-0.468	-0.462	-0.460	-0.456	-0.455	-0.455	-0.454	-0.454	-0.455	-0.458	-0.460	-0.464	-0.469	-0.472	-0.479	-0.485	-0.491	-0.500	-0.507	-0.516	-0.525	-0.534	-0.542	-0.552	-0.562	-0.572	-0.584	-0.592	-0.602	-0.612	-0.622	-0.632	-0.642	-0.651	-0.660	-0.668	-0.676	-0.682	-0.690	-0.695	-0.701	-0.706	-0.710	-0.712	-0.715	-0.716	-0.718	-0.719	-0.718	-0.715	-0.712	-0.709	-0.704	-0.699	-0.694	-0.686	-0.679	-0.669	-0.660	-0.651	-0.640	-0.629	-0.615	-0.602	-0.589	-0.575	-0.560	-0.546	-0.530	-0.514	-0.498	-0.482	-0.466	-0.449	-0.432	-0.415	-0.399	-0.382	-0.366	-0.350	-0.334	-0.319	-0.302	-0.288	-0.274	-0.260	-0.246	-0.232	-0.221	-0.210	-0.199	-0.189	-0.179	-0.170	-0.162	-0.155	-0.149	-0.142	-0.138	-0.135	-0.131	-0.129	-0.128	-0.128	-0.128	-0.129	-0.130	-0.132	-0.136	-0.140	-0.145	-0.150	-0.156	-0.161	-0.169	-0.176	-0.186	-0.194	-0.202	-0.211	-0.222	-0.232	-0.244	-0.254	-0.265	-0.276	-0.288	-0.300	-0.312	-0.324	-0.335	-0.349	-0.360	-0.371	-0.384	-0.396	-0.408	-0.419	-0.431	-0.442	-0.454	-0.465	-0.475	-0.486	-0.496	-0.506	-0.515	-0.525	-0.534	-0.542	-0.550	-0.558	-0.564	-0.570	-0.578	-0.582	-0.589	-0.594	-0.598	-0.601	-0.604	-0.606	-0.609	-0.610	-0.610	-0.611	-0.610	-0.609	-0.606	-0.604	-0.600	-0.596	-0.592	-0.586	-0.580	-0.572	-0.565	-0.556	-0.548	-0.538	-0.529	-0.518	-0.505	-0.492	-0.480	-0.466	-0.452	-0.439	-0.424	-0.409	-0.392	-0.378	-0.361	-0.344	-0.328	-0.311	-0.292	-0.275	-0.259	-0.240	-0.224	-0.206	-0.189	-0.171	-0.155	-0.139	-0.122	-0.108	-0.091	-0.078	-0.064	-0.050	-0.038	-0.024	-0.011	-0.002	0.009	0.019	0.026	0.035	0.042	0.049	0.054	0.059	0.062	0.066	0.069	0.069	0.071	0.069	0.069	0.068	0.066	0.064	0.059	0.055	0.051	0.046	0.041	0.035	0.029	0.024	0.016	0.010	0.002	-0.004	-0.011	-0.018	-0.024	-0.031	-0.038	-0.044	-0.050	-0.056	-0.061	-0.068	-0.071	-0.076	-0.080	-0.084	-0.086	-0.090	-0.092	-0.094	-0.096	-0.098	-0.099	-0.098	-0.098	-0.098	-0.096	-0.095	-0.094	-0.091	-0.090	-0.088	-0.085	-0.082	-0.080	-0.078	-0.075	-0.072	-0.069	-0.068	-0.066	-0.064	-0.061	-0.060	-0.061	-0.060	-0.060	-0.061	-0.062	-0.065	-0.068	-0.069	-0.074	-0.079	-0.084	-0.090	-0.096	-0.104	-0.114	-0.122	-0.134	-0.145	-0.156	-0.170	-0.184	-0.199	-0.215	-0.231	-0.249	-0.268	-0.286	-0.305	-0.325	-0.348	-0.370	-0.392	-0.416	-0.440	-0.464	-0.489	-0.515	-0.541	-0.568	-0.594	-0.620	-0.648	-0.675	-0.702	-0.730	-0.758	-0.786	-0.812	-0.840	-0.866	-0.894	-0.921	-0.946	-0.972	-0.999	-1.024	-1.049	-1.072	-1.095	-1.119	-1.140	-1.162	-1.182	-1.201	-1.221	-1.239	-1.255	-1.271	-1.286	-1.299	-1.312	-1.324	-1.335	-1.344	-1.352	-1.360	-1.366	-1.371	-1.375	-1.379	-1.380	-1.380	-1.379	-1.378	-1.375	-1.370	-1.365	-1.360	-1.352	-1.345	-1.336	-1.326	-1.316	-1.304	-1.291	-1.278	-1.265	-1.250	-1.235	-1.220	-1.204	-1.186	-1.169	-1.151	-1.134	-1.118	-1.099	-1.080	-1.062	-1.045	-1.028	-1.009	-0.992	-0.974	-0.959	-0.941	-0.925	-0.910	-0.895	-0.881	-0.868	-0.854	-0.841	-0.830	-0.820	-0.811	-0.801	-0.794	-0.788	-0.782	-0.778	-0.774	-0.772	-0.770	-0.770	-0.771	-0.774	-0.778	-0.781	-0.786	-0.792	-0.801	-0.809	-0.818	-0.828	-0.840	-0.852	-0.865	-0.878	-0.892	-0.906	-0.921	-0.939	-0.955	-0.971	-0.988	-1.005	-1.022	-1.040	-1.058	-1.075	-1.092	-1.110	-1.126	-1.144	-1.159	-1.175	-1.190	-1.204	-1.218	-1.230	-1.242	-1.254	-1.264	-1.274	-1.280	-1.289	-1.294	-1.300	-1.304	-1.306	-1.309	-1.310	-1.309	-1.308	-1.304	-1.301	-1.296	-1.290	-1.282	-1.275	-1.266	-1.256	-1.245	-1.235	-1.221	-1.209	-1.195	-1.181	-1.168	-1.154	-1.138	-1.122	-1.108	-1.091	-1.076	-1.060	-1.045	-1.030	-1.015	-1.000	-0.986	-0.972	-0.961	-0.949	-0.938	-0.928	-0.918	-0.909	-0.901	-0.892	-0.889	-0.882	-0.879	-0.876	-0.875	-0.875	-0.876	-0.878	-0.881	-0.886	-0.892	-0.899	-0.908	-0.918	-0.928	-0.940	-0.951	-0.965	-0.981	-0.998	-1.014	-1.031	-1.050	-1.071	-1.091	-1.111	-1.132	-1.156	-1.178	-1.200	-1.225	-1.249	-1.272	-1.296	-1.320	-1.345	-1.369	-1.391	-1.416	-1.440	-1.464	-1.486	-1.509	-1.531	-1.552	-1.574	-1.594	-1.614	-1.632	-1.651	-1.668	-1.685	-1.700	-1.714	-1.728	-1.740	-1.751	-1.761	-1.771	-1.778	-1.785	-1.791	-1.795	-1.799	-1.800	-1.802	-1.802	-1.802	-1.800	-1.796	-1.792	-1.788	-1.780	-1.775	-1.765	-1.758	-1.748	-1.736	-1.725	-1.714	-1.700	-1.688	-1.672	-1.659	-1.644	-1.629	-1.612	-1.596	-1.579	-1.562	-1.546	-1.529	-1.512	-1.495	-1.479	-1.461	-1.444	-1.426	-1.410	-1.394	-1.378	-1.362	-1.346	-1.331	-1.316	-1.301	-1.286	-1.274	-1.260	-1.246	-1.235	-1.222	-1.211	-1.201	-1.189	-1.180	-1.170	-1.161	-1.152	-1.145	-1.138	-1.130	-1.124	-1.118	-1.111	-1.106	-1.102	-1.098	-1.094	-1.090	-1.086	-1.084	-1.081	-1.079	-1.076	-1.075	-1.072	-1.071	-1.070	-1.068	-1.066	-1.066	-1.065	-1.062	-1.062	-1.061	-1.059	-1.058	-1.056	-1.055	-1.052	-1.050	-1.048	-1.046	-1.042	-1.039	-1.034	-1.030	-1.025	-1.020	-1.014	-1.008	-1.000	-0.994	-0.985	-0.976	-0.965	-0.956	-0.945	-0.934	-0.921	-0.908	-0.894	-0.879	-0.865	-0.849	-0.831	-0.814	-0.795	-0.778	-0.758	-0.738	-0.716	-0.695	-0.674	-0.651	-0.629	-0.605	-0.581	-0.559	-0.534	-0.509	-0.484	-0.460	-0.436	-0.411	-0.386	-0.361	-0.339	-0.314	-0.291	-0.269	-0.246	-0.224	-0.202	-0.182	-0.162	-0.144	-0.126	-0.109	-0.092	-0.079	-0.065	-0.052	-0.042	-0.032	-0.022	-0.016	-0.011	-0.006	-0.004	-0.002	-0.002	-0.004	-0.008	-0.012	-0.019	-0.026	-0.036	-0.046	-0.059	-0.072	-0.088	-0.104	-0.121	-0.140	-0.160	-0.181	-0.204	-0.228	-0.252	-0.278	-0.304	-0.331	-0.360	-0.389	-0.419	-0.448	-0.479	-0.509	-0.540	-0.571	-0.601	-0.634	-0.665	-0.696	-0.728	-0.758	-0.788	-0.818	-0.848	-0.876	-0.905	-0.932	-0.960	-0.986	-1.011	-1.036	-1.059	-1.081	-1.102	-1.124	-1.142	-1.161	-1.176	-1.194	-1.208	-1.220	-1.232	-1.244	-1.252	-1.261	-1.269	-1.275	-1.279	-1.282	-1.285	-1.285	-1.285	-1.284	-1.282	-1.279	-1.274	-1.269	-1.262	-1.256	-1.248	-1.240	-1.231	-1.221	-1.211	-1.200	-1.189	-1.178	-1.166	-1.155	-1.141	-1.130	-1.118	-1.105	-1.094	-1.082	-1.071	-1.059	-1.049	-1.038	-1.029	-1.019	-1.010	-1.002	-0.995	-0.989	-0.984	-0.979	-0.975	-0.972	-0.970	-0.969	-0.969	-0.970	-0.971	-0.974	-0.979	-0.985	-0.990	-0.998	-1.005	-1.015	-1.025	-1.038	-1.050	-1.062	-1.078	-1.091	-1.108	-1.125	-1.142	-1.161	-1.181	-1.201	-1.221	-1.241	-1.264	-1.286	-1.309	-1.332	-1.355	-1.380	-1.402	-1.428	-1.452	-1.475	-1.500	-1.525	-1.549	-1.574	-1.598	-1.622	-1.645	-1.669	-1.692	-1.715	-1.738	-1.759	-1.780	-1.802	-1.822	-1.842	-1.862	-1.880	-1.899	-1.918	-1.934	-1.950	-1.966	-1.981	-1.996	-2.010	-2.022	-2.036	-2.047	-2.058	-2.069	-2.079	-2.089	-2.096	-2.105	-2.112	-2.119	-2.126	-2.132	-2.139	-2.144	-2.148	-2.152	-2.158	-2.161	-2.165	-2.169	-2.174	-2.176	-2.180	-2.182	-2.186	-2.190	-2.192	-2.196	-2.200	-2.204	-2.208	-2.212	-2.218	-2.222	-2.229	-2.234	-2.240	-2.248	-2.254	-2.262	-2.270	-2.280	-2.290	-2.300	-2.310	-2.322	-2.335	-2.348	-2.361	-2.375	-2.391	-2.405	-2.421	-2.439	-2.456	-2.474	-2.494	-2.511	-2.531	-2.552	-2.572	-2.594	-2.616	-2.638	-2.660	-2.682	-2.705	-2.728	-2.751	-2.775	-2.798	-2.820	-2.845	-2.868	-2.890	-2.912	-2.935	-2.958	-2.979	-2.999	-3.020	-3.040	-3.059	-3.076	-3.095	-3.112	-3.129	-3.142	-3.158	-3.171	-3.182	-3.194	-3.205	-3.214	-3.221	-3.228	-3.232	-3.236	-3.240	-3.241	-3.242	-3.241	-3.239	-3.236	-3.232	-3.226	-3.220	-3.211	-3.204	-3.192	-3.181	-3.169	-3.156	-3.141	-3.128	-3.111	-3.094	-3.076	-3.058	-3.040	-3.020	-3.000	-2.980	-2.959	-2.938	-2.918	-2.895	-2.874	-2.851	-2.830	-2.809	-2.788	-2.765	-2.744	-2.724	-2.704	-2.682	-2.664	-2.645	-2.626	-2.608	-2.591	-2.574	-2.558	-2.542	-2.529	-2.515	-2.502	-2.491	-2.480	-2.470	-2.461	-2.452	-2.446	-2.440	-2.435	-2.431	-2.428	-2.425	-2.424	-2.424	-2.422	-2.425	-2.426	-2.429	-2.432	-2.438	-2.442	-2.448	-2.454	-2.461	-2.468	-2.476	-2.484	-2.492	-2.501	-2.510	-2.519	-2.529	-2.538	-2.548	-2.558	-2.566	-2.575	-2.584	-2.591	-2.601	-2.609	-2.615	-2.621	-2.628	-2.634	-2.638	-2.641	-2.645	-2.646	-2.649	-2.649	-2.649	-2.648	-2.645	-2.642	-2.639	-2.632	-2.626	-2.619	-2.610	-2.601	-2.591	-2.580	-2.568	-2.555	-2.541	-2.526	-2.510	-2.494	-2.476	-2.459	-2.440	-2.421	-2.401	-2.381	-2.361	-2.340	-2.320	-2.299	-2.278	-2.256	-2.236	-2.216	-2.195	-2.175	-2.154	-2.135	-2.116	-2.098	-2.080	-2.064	-2.047	-2.031	-2.018	-2.004	-1.991	-1.980	-1.969	-1.961	-1.952	-1.945	-1.940	-1.936	-1.932	-1.930	-1.930	-1.931	-1.934	-1.936	-1.941	-1.946	-1.952	-1.961	-1.970	-1.979	-1.991	-2.002	-2.015	-2.029	-2.042	-2.058	-2.072	-2.089	-2.105	-2.121	-2.138	-2.154	-2.171	-2.189	-2.206	-2.222	-2.239	-2.255	-2.270	-2.286	-2.300	-2.314	-2.328	-2.340	-2.350	-2.361	-2.370	-2.378	-2.385	-2.391	-2.396	-2.399	-2.401	-2.402	-2.401	-2.399	-2.396	-2.390	-2.385	-2.378	-2.369	-2.359	-2.346	-2.334	-2.320	-2.304	-2.288	-2.269	-2.250	-2.229	-2.208	-2.185	-2.161	-2.136	-2.111	-2.085	-2.059	-2.030	-2.002	-1.972	-1.944	-1.914	-1.884	-1.854	-1.822	-1.791	-1.760	-1.730	-1.700	-1.668	-1.638	-1.608	-1.578	-1.549	-1.519	-1.490	-1.461	-1.434	-1.406	-1.379	-1.354	-1.329	-1.304	-1.280	-1.256	-1.235	-1.214	-1.192	-1.172	-1.154	-1.136	-1.118	-1.101	-1.085	-1.071	-1.056	-1.042	-1.030	-1.018	-1.006	-0.995	-0.985	-0.976	-0.966	-0.958	-0.950	-0.942	-0.935	-0.929	-0.922	-0.916	-0.910	-0.905	-0.900	-0.895	-0.889	-0.885	-0.879	-0.874	-0.869	-0.865	-0.860	-0.854	-0.850	-0.845	-0.839	-0.832	-0.828	-0.821	-0.815	-0.809	-0.801	-0.795	-0.788	-0.779	-0.771	-0.764	-0.755	-0.748	-0.738	-0.729	-0.719	-0.709	-0.700	-0.690	-0.679	-0.668	-0.658	-0.648	-0.636	-0.625	-0.614	-0.602	-0.591	-0.580	-0.569	-0.556	-0.545	-0.534	-0.521	-0.510	-0.499	-0.488	-0.475	-0.464	-0.452	-0.441	-0.431	-0.420	-0.410	-0.399	-0.389	-0.379	-0.369	-0.360	-0.350	-0.341	-0.332	-0.322	-0.315	-0.306	-0.299	-0.291	-0.284	-0.278	-0.270	-0.264	-0.258	-0.252	-0.248	-0.241	-0.236	-0.234	-0.229	-0.225	-0.222	-0.219	-0.216	-0.215	-0.212	-0.211	-0.210	-0.209	-0.209	-0.209	-0.210	-0.210	-0.211	-0.212	-0.215	-0.218	-0.220	-0.222	-0.226	-0.229	-0.234	-0.239	-0.242	-0.246	-0.251	-0.256	-0.264	-0.268	-0.274	-0.281	-0.288	-0.294	-0.300	-0.308	-0.315	-0.321	-0.329	-0.336	-0.344	-0.351	-0.358	-0.366	-0.372	-0.381	-0.388	-0.395	-0.402	-0.410	-0.418	-0.424	-0.431	-0.439	-0.445	-0.451	-0.459	-0.465	-0.471	-0.479	-0.485	-0.491	-0.498	-0.504	-0.510	-0.516	-0.522	-0.530	-0.535	-0.542	-0.550	-0.556	-0.564	-0.571	-0.579	-0.588	-0.596	-0.605	-0.614	-0.624	-0.632	-0.644	-0.655	-0.666	-0.678	-0.690	-0.705	-0.718	-0.732	-0.746	-0.762	-0.779	-0.796	-0.815	-0.832	-0.851	-0.871	-0.892	-0.914	-0.936	-0.958	-0.981	-1.005	-1.030	-1.055	-1.082	-1.108	-1.135	-1.162	-1.191	-1.219	-1.248	-1.278	-1.306	-1.336	-1.368	-1.399	-1.430	-1.459	-1.490	-1.522	-1.554	-1.584	-1.616	-1.648	-1.679	-1.709	-1.739	-1.770	-1.800	-1.830	-1.858	-1.888	-1.916	-1.942	-1.970	-1.998	-2.022	-2.047	-2.072	-2.096	-2.119	-2.141	-2.164	-2.184	-2.204	-2.222	-2.240	-2.258	-2.272	-2.289	-2.304	-2.316	-2.328	-2.340	-2.350	-2.359	-2.368	-2.375	-2.381	-2.388	-2.391	-2.394	-2.398	-2.398	-2.399	-2.398	-2.398	-2.395	-2.392	-2.389	-2.385	-2.380	-2.374	-2.368	-2.360	-2.352	-2.344	-2.334	-2.324	-2.315	-2.304	-2.292	-2.280	-2.269	-2.256	-2.244	-2.231	-2.219	-2.205	-2.192	-2.179	-2.166	-2.152	-2.140	-2.125	-2.112	-2.100	-2.088	-2.075	-2.064	-2.051	-2.040	-2.029	-2.018	-2.007	-1.999	-1.991	-1.981	-1.975	-1.968	-1.961	-1.955	-1.950	-1.946	-1.942	-1.940	-1.939	-1.938	-1.938	-1.939	-1.939	-1.941	-1.945	-1.949	-1.954	-1.960	-1.966	-1.972	-1.980	-1.990	-1.999	-2.009	-2.019	-2.030	-2.041	-2.054	-2.066	-2.079	-2.091	-2.105	-2.119	-2.134	-2.148	-2.162	-2.176	-2.191	-2.205	-2.220	-2.232	-2.248	-2.260	-2.274	-2.288	-2.299	-2.310	-2.322	-2.332	-2.342	-2.351	-2.360	-2.368	-2.375	-2.381	-2.388	-2.391	-2.395	-2.399	-2.400	-2.401	-2.401	-2.401	-2.399	-2.398	-2.394	-2.390	-2.384	-2.378	-2.371	-2.364	-2.355	-2.346	-2.338	-2.326	-2.315	-2.304	-2.292	-2.279	-2.266	-2.254	-2.240	-2.226	-2.211	-2.198	-2.182	-2.168	-2.152	-2.138	-2.122	-2.109	-2.094	-2.080	-2.065	-2.051	-2.039	-2.025	-2.013	-2.000	-1.989	-1.976	-1.966	-1.956	-1.948	-1.939	-1.930	-1.922	-1.915	-1.910	-1.905	-1.899	-1.896	-1.894	-1.890	-1.889	-1.889	-1.888	-1.890	-1.891	-1.894	-1.896	-1.900	-1.904	-1.909	-1.915	-1.921	-1.928	-1.935	-1.944	-1.951	-1.960	-1.969	-1.978	-1.989	-1.998	-2.007	-2.018	-2.029	-2.039	-2.050	-2.060	-2.070	-2.080	-2.090	-2.100	-2.110	-2.120	-2.129	-2.136	-2.144	-2.151	-2.158	-2.164	-2.169	-2.174	-2.178	-2.180	-2.184	-2.185	-2.185	-2.185	-2.184	-2.181	-2.180	-2.175	-2.171	-2.164	-2.158	-2.149	-2.140	-2.131	-2.120	-2.109	-2.095	-2.082	-2.069	-2.052	-2.036	-2.019	-2.001	-1.984	-1.965	-1.945	-1.924	-1.905	-1.882	-1.861	-1.840	-1.819	-1.796	-1.774	-1.751	-1.729	-1.706	-1.682	-1.661	-1.640	-1.618	-1.596	-1.575	-1.554	-1.534	-1.514	-1.495	-1.476	-1.459	-1.441	-1.425	-1.410	-1.396	-1.382	-1.370	-1.358	-1.346	-1.338	-1.328	-1.320	-1.312	-1.308	-1.302	-1.299	-1.295	-1.294	-1.291	-1.292	-1.292	-1.295	-1.298	-1.301	-1.305	-1.311	-1.316	-1.322	-1.331	-1.338	-1.346	-1.356	-1.365	-1.375	-1.385	-1.396	-1.406	-1.418	-1.429	-1.440	-1.451	-1.462	-1.474	-1.485	-1.496	-1.506	-1.518	-1.528	-1.538	-1.545	-1.555	-1.562	-1.570	-1.578	-1.582	-1.590	-1.594	-1.598	-1.601	-1.604	-1.606	-1.606	-1.606	-1.606	-1.604	-1.601	-1.598	-1.592	-1.588	-1.581	-1.575	-1.566	-1.559	-1.550	-1.539	-1.529	-1.516	-1.505	-1.491	-1.478	-1.464	-1.449	-1.434	-1.418	-1.402	-1.388	-1.370	-1.354	-1.338	-1.320	-1.304	-1.288	-1.269	-1.252	-1.236	-1.220	-1.204	-1.189	-1.171	-1.156	-1.142	-1.129	-1.114	-1.101	-1.088	-1.075	-1.065	-1.052	-1.042	-1.032	-1.024	-1.015	-1.008	-1.000	-0.992	-0.988	-0.982	-0.978	-0.975	-0.971	-0.969	-0.968	-0.966	-0.965	-0.965	-0.964	-0.966	-0.966	-0.968	-0.970	-0.971	-0.975	-0.978	-0.980	-0.984	-0.988	-0.990	-0.994	-0.998	-1.000	-1.004	-1.006	-1.010	-1.012	-1.015	-1.018	-1.020	-1.021	-1.021	-1.022	-1.022	-1.022	-1.022	-1.020	-1.019	-1.016	-1.014	-1.009	-1.005	-1.000	-0.994	-0.989	-0.981	-0.972	-0.965	-0.955	-0.945	-0.935	-0.922	-0.911	-0.898	-0.885	-0.871	-0.856	-0.840	-0.825	-0.809	-0.792	-0.774	-0.758	-0.739	-0.720	-0.702	-0.684	-0.664	-0.644	-0.625	-0.606	-0.586	-0.568	-0.549	-0.531	-0.512	-0.494	-0.478	-0.460	-0.442	-0.428	-0.411	-0.396	-0.382	-0.369	-0.358	-0.345	-0.335	-0.325	-0.316	-0.309	-0.302	-0.296	-0.292	-0.289	-0.286	-0.285	-0.285	-0.288	-0.290	-0.292	-0.298	-0.302	-0.310	-0.318	-0.328	-0.336	-0.348	-0.359	-0.371	-0.385	-0.398	-0.412	-0.428	-0.442	-0.459	-0.476	-0.492	-0.510	-0.526	-0.544	-0.560	-0.578	-0.594	-0.609	-0.625	-0.640	-0.654	-0.668	-0.681	-0.692	-0.704	-0.714	-0.722	-0.730	-0.736	-0.742	-0.746	-0.749	-0.750	-0.750	-0.748	-0.745	-0.740	-0.734	-0.725	-0.715	-0.704	-0.691	-0.678	-0.661	-0.644	-0.625	-0.605	-0.584	-0.561	-0.536	-0.511	-0.485	-0.458	-0.429	-0.399	-0.369	-0.338	-0.305	-0.272	-0.240	-0.206	-0.174	-0.140	-0.106	-0.071	-0.036	-0.002	0.031	0.065	0.098	0.130	0.161	0.192	0.224	0.254	0.282	0.311	0.338	0.364	0.389	0.412	0.435	0.456	0.476	0.495	0.511	0.526	0.541	0.554	0.564	0.574	0.582	0.590	0.594	0.596	0.600	0.599	0.598	0.595	0.590	0.584	0.576	0.568	0.558	0.545	0.532	0.518	0.501	0.484	0.466	0.446	0.425	0.404	0.381	0.356	0.331	0.305	0.279	0.251	0.224	0.194	0.165	0.135	0.104	0.074	0.041	0.010	-0.021	-0.054	-0.086	-0.118	-0.150	-0.182	-0.214	-0.245	-0.276	-0.306	-0.338	-0.368	-0.396	-0.425	-0.452	-0.481	-0.507	-0.532	-0.558	-0.581	-0.604	-0.626	-0.648	-0.666	-0.686	-0.702	-0.720	-0.735	-0.750	-0.762	-0.775	-0.786	-0.796	-0.806	-0.814	-0.821	-0.828	-0.832	-0.836	-0.841	-0.844	-0.846	-0.846	-0.848	-0.848	-0.846	-0.846	-0.845	-0.844	-0.841	-0.839	-0.838	-0.834	-0.832	-0.829	-0.828	-0.826	-0.825	-0.822	-0.821	-0.821	-0.820	-0.821	-0.821	-0.822	-0.826	-0.828	-0.831	-0.836	-0.842	-0.848	-0.854	-0.862	-0.870	-0.879	-0.889	-0.900	-0.911	-0.925	-0.938	-0.951	-0.966	-0.981	-0.999	-1.015	-1.032	-1.049	-1.068	-1.088	-1.108	-1.126	-1.148	-1.168	-1.189	-1.209	-1.231	-1.251	-1.274	-1.296	-1.318	-1.340	-1.360	-1.381	-1.402	-1.424	-1.445	-1.465	-1.485	-1.505	-1.525	-1.544	-1.562	-1.580	-1.596	-1.615	-1.630	-1.646	-1.661	-1.675	-1.690	-1.702	-1.716	-1.729	-1.739	-1.751	-1.761	-1.771	-1.779	-1.788	-1.796	-1.802	-1.810	-1.815	-1.821	-1.826	-1.831	-1.835	-1.838	-1.841	-1.844	-1.845	-1.846	-1.848	-1.849	-1.849	-1.849	-1.849	-1.848	-1.848	-1.846	-1.845	-1.844	-1.841	-1.840	-1.836	-1.835	-1.832	-1.830	-1.828	-1.825	-1.822	-1.819	-1.818	-1.815	-1.811	-1.810	-1.808	-1.806	-1.802	-1.801	-1.800	-1.796	-1.795	-1.794	-1.792	-1.790	-1.789	-1.789	-1.788	-1.786	-1.786	-1.786	-1.785	-1.785	-1.785	-1.785	-1.785	-1.785	-1.786	-1.788	-1.788	-1.788	-1.789	-1.789	-1.790	-1.791	-1.791	-1.792	-1.792	-1.794	-1.794	-1.795	-1.794	-1.795	-1.794	-1.795	-1.795	-1.794	-1.794	-1.791	-1.791	-1.789	-1.786	-1.785	-1.781	-1.780	-1.776	-1.772	-1.768	-1.764	-1.759	-1.754	-1.748	-1.742	-1.735	-1.729	-1.721	-1.714	-1.706	-1.699	-1.689	-1.680	-1.670	-1.660	-1.650	-1.640	-1.629	-1.618	-1.606	-1.594	-1.582	-1.569	-1.558	-1.544	-1.530	-1.519	-1.505	-1.491	-1.478	-1.465	-1.452	-1.438	-1.425	-1.412	-1.400	-1.388	-1.374	-1.361	-1.350	-1.339	-1.328	-1.316	-1.305	-1.295	-1.286	-1.276	-1.269	-1.260	-1.251	-1.245	-1.239	-1.232	-1.226	-1.221	-1.218	-1.214	-1.211	-1.209	-1.208	-1.206	-1.206	-1.206	-1.208	-1.209	-1.211	-1.214	-1.216	-1.220	-1.224	-1.229	-1.234	-1.240	-1.245	-1.250	-1.258	-1.264	-1.271	-1.279	-1.285	-1.292	-1.300	-1.306	-1.315	-1.321	-1.329	-1.335	-1.342	-1.349	-1.355	-1.360	-1.366	-1.371	-1.376	-1.380	-1.384	-1.386	-1.390	-1.392	-1.392	-1.394	-1.392	-1.392	-1.390	-1.389	-1.386	-1.381	-1.378	-1.371	-1.365	-1.358	-1.350	-1.341	-1.330	-1.320	-1.310	-1.298	-1.284	-1.270	-1.256	-1.241	-1.225	-1.209	-1.191	-1.174	-1.155	-1.138	-1.119	-1.099	-1.078	-1.059	-1.038	-1.016	-0.994	-0.972	-0.950	-0.929	-0.906	-0.884	-0.861	-0.839	-0.818	-0.796	-0.774	-0.751	-0.730	-0.710	-0.688	-0.668	-0.648	-0.628	-0.608	-0.589	-0.570	-0.551	-0.534	-0.516	-0.500	-0.484	-0.468	-0.452	-0.439	-0.425	-0.411	-0.400	-0.388	-0.376	-0.366	-0.356	-0.348	-0.339	-0.330	-0.322	-0.316	-0.311	-0.305	-0.301	-0.296	-0.294	-0.290	-0.289	-0.286	-0.285	-0.284	-0.284	-0.285	-0.285	-0.286	-0.289	-0.290	-0.292	-0.296	-0.300	-0.304	-0.308	-0.311	-0.316	-0.321	-0.326	-0.331	-0.336	-0.342	-0.348	-0.354	-0.359	-0.364	-0.370	-0.376	-0.381	-0.385	-0.390	-0.395	-0.400	-0.404	-0.408	-0.411	-0.414	-0.416	-0.419	-0.421	-0.422	-0.422	-0.422	-0.421	-0.421	-0.419	-0.416	-0.412	-0.409	-0.404	-0.399	-0.394	-0.386	-0.379	-0.370	-0.361	-0.351	-0.341	-0.330	-0.319	-0.305	-0.292	-0.279	-0.264	-0.249	-0.234	-0.218	-0.201	-0.184	-0.166	-0.150	-0.132	-0.115	-0.096	-0.079	-0.061	-0.042	-0.025	-0.008	0.011	0.029	0.046	0.062	0.080	0.095	0.111	0.128	0.142	0.156	0.170	0.181	0.194	0.205	0.216	0.226	0.235	0.244	0.251	0.258	0.264	0.269	0.272	0.276	0.279	0.280	0.281	0.281	0.281	0.280	0.278	0.275	0.272	0.269	0.264	0.260	0.255	0.249	0.244	0.239	0.232	0.226	0.220	0.214	0.206	0.201	0.194	0.188	0.181	0.175	0.170	0.165	0.160	0.155	0.149	0.145	0.141	0.139	0.136	0.134	0.131	0.130	0.129	0.129	0.129	0.128	0.129	0.130	0.131	0.132	0.135	0.138	0.141	0.144	0.148	0.150	0.154	0.158	0.161	0.165	0.169	0.174	0.178	0.181	0.185	0.189	0.191	0.195	0.198	0.200	0.201	0.204	0.205	0.205	0.205	0.204	0.204	0.201	0.199	0.196	0.192	0.189	0.182	0.178	0.171	0.165	0.156	0.149	0.140	0.130	0.119	0.108	0.096	0.084	0.070	0.056	0.041	0.026	0.011	-0.005	-0.020	-0.038	-0.055	-0.072	-0.090	-0.109	-0.128	-0.146	-0.166	-0.186	-0.205	-0.225	-0.244	-0.264	-0.284	-0.302	-0.322	-0.342	-0.361	-0.381	-0.399	-0.419	-0.438	-0.456	-0.472	-0.491	-0.509	-0.525	-0.541	-0.558	-0.572	-0.586	-0.601	-0.615	-0.628	-0.640	-0.651	-0.664	-0.674	-0.684	-0.692	-0.700	-0.709	-0.715	-0.722	-0.728	-0.731	-0.738	-0.740	-0.742	-0.745	-0.745	-0.746	-0.748	-0.746	-0.745	-0.744	-0.741	-0.738	-0.735	-0.731	-0.728	-0.722	-0.718	-0.712	-0.706	-0.701	-0.696	-0.689	-0.682	-0.676	-0.670	-0.664	-0.659	-0.652	-0.648	-0.642	-0.636	-0.631	-0.626	-0.622	-0.620	-0.616	-0.614	-0.612	-0.611	-0.612	-0.612	-0.614	-0.618	-0.620	-0.625	-0.631	-0.636	-0.645	-0.654	-0.662	-0.674	-0.685	-0.699	-0.712	-0.728	-0.744	-0.761	-0.779	-0.799	-0.820	-0.841	-0.862	-0.886	-0.910	-0.935	-0.961	-0.988	-1.015	-1.042	-1.070	-1.099	-1.128	-1.158	-1.186	-1.216	-1.245	-1.275	-1.305	-1.335	-1.365	-1.394	-1.424	-1.452	-1.481	-1.510	-1.536	-1.562	-1.589	-1.614	-1.638	-1.661	-1.684	-1.704	-1.725	-1.744	-1.761	-1.778	-1.794	-1.808	-1.821	-1.831	-1.842	-1.851	-1.859	-1.866	-1.871	-1.875	-1.878	-1.879	-1.878	-1.876	-1.874	-1.870	-1.865	-1.859	-1.851	-1.842	-1.834	-1.822	-1.812	-1.799	-1.786	-1.771	-1.756	-1.741	-1.725	-1.708	-1.691	-1.672	-1.655	-1.638	-1.619	-1.600	-1.580	-1.560	-1.541	-1.521	-1.501	-1.482	-1.462	-1.444	-1.425	-1.406	-1.388	-1.370	-1.352	-1.335	-1.318	-1.302	-1.286	-1.271	-1.256	-1.241	-1.229	-1.216	-1.204	-1.192	-1.181	-1.172	-1.162	-1.154	-1.146	-1.139	-1.132	-1.126	-1.121	-1.118	-1.112	-1.109	-1.108	-1.105	-1.104	-1.104	-1.102	-1.102	-1.104	-1.105	-1.106	-1.109	-1.111	-1.114	-1.118	-1.121	-1.124	-1.129	-1.132	-1.136	-1.141	-1.145	-1.150	-1.155	-1.159	-1.162	-1.168	-1.172	-1.176	-1.181	-1.184	-1.189	-1.192	-1.196	-1.200	-1.202	-1.205	-1.208	-1.210	-1.211	-1.214	-1.216	-1.218	-1.218	-1.219	-1.219	-1.219	-1.218	-1.218	-1.216	-1.215	-1.214	-1.210	-1.209	-1.206	-1.202	-1.200	-1.196	-1.192	-1.188	-1.185	-1.180	-1.175	-1.170	-1.164	-1.160	-1.154	-1.148	-1.141	-1.136	-1.130	-1.122	-1.118	-1.110	-1.104	-1.098	-1.090	-1.084	-1.078	-1.070	-1.064	-1.056	-1.050	-1.044	-1.036	-1.031	-1.025	-1.019	-1.014	-1.008	-1.001	-0.996	-0.992	-0.988	-0.984	-0.980	-0.976	-0.974	-0.972	-0.969	-0.969	-0.968	-0.968	-0.966	-0.968	-0.970	-0.970	-0.974	-0.975	-0.979	-0.984	-0.988	-0.994	-0.999	-1.006	-1.012	-1.020	-1.028	-1.036	-1.046	-1.055	-1.065	-1.076	-1.086	-1.098	-1.109	-1.120	-1.132	-1.145	-1.156	-1.168	-1.180	-1.191	-1.204	-1.215	-1.228	-1.238	-1.248	-1.259	-1.268	-1.278	-1.285	-1.294	-1.301	-1.308	-1.312	-1.318	-1.322	-1.325	-1.326	-1.329	-1.329	-1.328	-1.325	-1.322	-1.319	-1.312	-1.306	-1.300	-1.290	-1.281	-1.271	-1.260	-1.248	-1.234	-1.221	-1.206	-1.190	-1.174	-1.156	-1.140	-1.120	-1.102	-1.084	-1.064	-1.045	-1.025	-1.005	-0.985	-0.965	-0.945	-0.925	-0.905	-0.886	-0.868	-0.850	-0.832	-0.815	-0.799	-0.782	-0.768	-0.752	-0.740	-0.728	-0.716	-0.705	-0.696	-0.688	-0.680	-0.672	-0.668	-0.662	-0.659	-0.656	-0.655	-0.655	-0.656	-0.658	-0.660	-0.664	-0.668	-0.674	-0.680	-0.686	-0.695	-0.702	-0.711	-0.722	-0.731	-0.742	-0.754	-0.765	-0.776	-0.789	-0.800	-0.811	-0.824	-0.835	-0.848	-0.859	-0.871	-0.881	-0.892	-0.902	-0.912	-0.921	-0.930	-0.939	-0.945	-0.951	-0.958	-0.961	-0.965	-0.968	-0.969	-0.970	-0.970	-0.969	-0.968	-0.964	-0.960	-0.954	-0.949	-0.940	-0.931	-0.922	-0.912	-0.900	-0.888	-0.872	-0.859	-0.842	-0.826	-0.808	-0.790	-0.770	-0.750	-0.729	-0.708	-0.685	-0.662	-0.638	-0.614	-0.589	-0.565	-0.539	-0.512	-0.488	-0.460	-0.434	-0.408	-0.381	-0.355	-0.329	-0.301	-0.276	-0.250	-0.225	-0.199	-0.174	-0.150	-0.125	-0.102	-0.079	-0.058	-0.035	-0.014	0.005	0.025	0.042	0.061	0.079	0.094	0.109	0.124	0.136	0.149	0.160	0.171	0.181	0.190	0.198	0.205	0.211	0.218	0.221	0.225	0.228	0.230	0.231	0.232	0.234	0.232	0.232	0.230	0.229	0.228	0.224	0.221	0.219	0.215	0.211	0.208	0.204	0.200	0.198	0.194	0.191	0.189	0.185	0.182	0.181	0.179	0.179	0.179	0.179	0.180	0.181	0.184	0.188	0.191	0.195	0.200	0.206	0.214	0.222	0.231	0.241	0.251	0.262	0.275	0.289	0.302	0.318	0.332	0.349	0.365	0.384	0.401	0.421	0.440	0.460	0.482	0.502	0.525	0.546	0.569	0.591	0.614	0.636	0.659	0.681	0.704	0.726	0.749	0.771	0.792	0.814	0.835	0.856	0.876	0.895	0.914	0.932	0.950	0.968	0.982	0.998	1.012	1.025	1.039	1.050	1.060	1.070	1.080	1.088	1.095	1.101	1.106	1.110	1.114	1.116	1.118	1.119	1.119	1.119	1.116	1.115	1.111	1.109	1.105	1.100	1.095	1.089	1.084	1.078	1.071	1.062	1.056	1.049	1.041	1.034	1.026	1.018	1.010	1.002	0.994	0.986	0.978	0.971	0.964	0.956	0.949	0.942	0.936	0.929	0.922	0.918	0.912	0.906	0.901	0.898	0.894	0.889	0.885	0.881	0.879	0.875	0.872	0.871	0.869	0.866	0.865	0.862	0.862	0.860	0.859	0.859	0.858	0.858	0.855	0.855	0.855	0.855	0.855	0.854	0.852	0.852	0.851	0.851	0.851	0.850	0.849	0.846	0.846	0.845	0.842	0.841	0.838	0.835	0.832	0.830	0.826	0.824	0.820	0.815	0.810	0.805	0.801	0.795	0.789	0.782	0.776	0.770	0.762	0.755	0.746	0.739	0.730	0.721	0.711	0.701	0.691	0.680	0.670	0.660	0.648	0.635	0.624	0.611	0.599	0.586	0.572	0.559	0.545	0.531	0.518	0.504	0.490	0.475	0.460	0.445	0.430	0.415	0.401	0.385	0.370	0.356	0.341	0.325	0.311	0.296	0.282	0.268	0.254	0.239	0.226	0.212	0.199	0.186	0.175	0.162	0.150	0.139	0.128	0.118	0.106	0.096	0.088	0.079	0.070	0.062	0.055	0.049	0.041	0.036	0.031	0.026	0.022	0.020	0.016	0.014	0.012	0.012	0.011	0.012	0.012	0.014	0.016	0.019	0.022	0.028	0.031	0.036	0.041	0.049	0.055	0.061	0.070	0.078	0.086	0.095	0.105	0.114	0.125	0.135	0.146	0.156	0.168	0.179	0.190	0.201	0.212	0.225	0.236	0.248	0.260	0.270	0.282	0.294	0.305	0.315	0.326	0.335	0.346	0.355	0.365	0.372	0.381	0.389	0.396	0.402	0.409	0.414	0.419	0.424	0.428	0.430	0.434	0.435	0.436	0.438	0.436	0.436	0.435	0.434	0.431	0.429	0.425	0.421	0.416	0.411	0.408	0.401	0.395	0.389	0.382	0.375	0.369	0.361	0.354	0.346	0.338	0.330	0.322	0.316	0.309	0.300	0.292	0.286	0.279	0.272	0.266	0.260	0.254	0.249	0.245	0.240	0.235	0.231	0.229	0.225	0.222	0.220	0.219	0.218	0.218	0.216	0.216	0.216	0.218	0.219	0.221	0.222	0.226	0.228	0.232	0.235	0.240	0.244	0.248	0.251	0.256	0.260	0.265	0.270	0.275	0.280	0.285	0.291	0.295	0.300	0.305	0.311	0.316	0.321	0.326	0.331	0.335	0.340	0.345	0.350	0.352	0.358	0.361	0.366	0.369	0.372	0.376	0.379	0.381	0.385	0.388	0.391	0.394	0.396	0.399	0.401	0.404	0.406	0.409	0.410	0.412	0.415	0.418	0.420	0.422	0.424	0.426	0.429	0.431	0.434	0.436	0.439	0.441	0.444	0.446	0.450	0.452	0.455	0.459	0.461	0.465	0.468	0.471	0.475	0.479	0.481	0.485	0.489	0.492	0.496	0.500	0.504	0.507	0.512	0.516	0.520	0.524	0.529	0.532	0.538	0.542	0.548	0.551	0.556	0.560	0.566	0.571	0.575	0.581	0.585	0.590	0.594	0.599	0.604	0.608	0.612	0.618	0.621	0.626	0.630	0.635	0.639	0.642	0.648	0.651	0.655	0.658	0.661	0.664	0.666	0.669	0.670	0.672	0.674	0.675	0.675	0.676	0.675	0.675	0.672	0.672	0.670	0.669	0.665	0.661	0.656	0.652	0.649	0.642	0.636	0.630	0.624	0.616	0.608	0.600	0.590	0.581	0.571	0.561	0.550	0.539	0.528	0.516	0.504	0.492	0.481	0.469	0.456	0.445	0.432	0.420	0.409	0.396	0.386	0.374	0.364	0.352	0.342	0.334	0.325	0.316	0.309	0.302	0.296	0.290	0.286	0.284	0.280	0.279	0.278	0.279	0.280	0.281	0.285	0.289	0.294	0.300	0.309	0.318	0.326	0.336	0.349	0.360	0.374	0.389	0.404	0.420	0.436	0.454	0.472	0.491	0.511	0.531	0.551	0.572	0.595	0.618	0.640	0.662	0.686	0.708	0.731	0.755	0.779	0.801	0.825	0.849	0.870	0.894	0.915	0.938	0.959	0.980	1.000	1.020	1.040	1.059	1.076	1.095	1.112	1.128	1.145	1.159	1.172	1.188	1.200	1.211	1.224	1.234	1.244	1.252	1.261	1.269	1.276	1.282	1.289	1.294	1.299	1.302	1.306	1.309	1.311	1.314	1.315	1.316	1.316	1.316	1.316	1.315	1.315	1.315	1.314	1.312	1.311	1.310	1.309	1.308	1.306	1.305	1.304	1.302	1.301	1.301	1.300	1.300	1.299	1.300	1.300	1.301	1.302	1.304	1.306	1.309	1.311	1.315	1.319	1.324	1.328	1.334	1.339	1.345	1.351	1.359	1.368	1.375	1.382	1.392	1.402	1.412	1.424	1.435	1.445	1.458	1.470	1.482	1.495	1.508	1.522	1.536	1.550	1.565	1.580	1.594	1.610	1.625	1.640	1.656	1.670	1.686	1.702	1.719	1.732	1.749	1.764	1.778	1.794	1.808	1.821	1.836	1.849	1.861	1.875	1.888	1.899	1.910	1.921	1.931	1.940	1.950	1.959	1.965	1.971	1.979	1.984	1.988	1.992	1.996	1.998	2.000	2.001	2.001	2.000	1.999	1.996	1.992	1.989	1.985	1.978	1.972	1.965	1.955	1.948	1.938	1.928	1.916	1.905	1.892	1.880	1.866	1.854	1.839	1.824	1.809	1.794	1.779	1.764	1.746	1.731	1.715	1.699	1.682	1.668	1.651	1.636	1.621	1.606	1.592	1.578	1.564	1.551	1.538	1.526	1.514	1.504	1.494	1.485	1.476	1.468	1.461	1.454	1.450	1.444	1.440	1.436	1.435	1.434	1.432	1.432	1.434	1.435	1.438	1.441	1.445	1.449	1.454	1.459	1.464	1.471	1.476	1.484	1.491	1.499	1.506	1.515	1.521	1.529	1.538	1.544	1.552	1.559	1.568	1.574	1.580	1.586	1.592	1.598	1.602	1.608	1.611	1.614	1.618	1.620	1.620	1.621	1.621	1.620	1.619	1.616	1.615	1.610	1.606	1.601	1.595	1.588	1.581	1.572	1.564	1.554	1.544	1.532	1.521	1.510	1.498	1.482	1.469	1.455	1.440	1.424	1.409	1.392	1.375	1.359	1.341	1.324	1.306	1.288	1.270	1.251	1.232	1.214	1.195	1.178	1.159	1.140	1.122	1.104	1.086	1.069	1.052	1.035	1.018	1.001	0.986	0.971	0.956	0.941	0.928	0.914	0.901	0.889	0.878	0.866	0.856	0.848	0.838	0.830	0.822	0.816	0.810	0.806	0.801	0.798	0.795	0.792	0.791	0.790	0.790	0.791	0.792	0.795	0.796	0.800	0.804	0.808	0.814	0.818	0.824	0.831	0.836	0.844	0.851	0.859	0.866	0.875	0.882	0.891	0.900	0.909	0.918	0.926	0.935	0.944	0.952	0.961	0.970	0.978	0.986	0.994	1.001	1.009	1.016	1.022	1.030	1.035	1.041	1.046	1.052	1.058	1.061	1.065	1.069	1.072	1.076	1.079	1.081	1.084	1.085	1.086	1.088	1.090	1.090	1.090	1.090	1.090	1.091	1.090	1.090	1.090	1.088	1.088	1.088	1.086	1.085	1.084	1.084	1.084	1.082	1.082	1.081	1.082	1.082	1.082	1.084	1.085	1.086	1.088	1.091	1.092	1.096	1.099	1.102	1.108	1.111	1.116	1.122	1.128	1.134	1.141	1.148	1.156	1.164	1.172	1.181	1.192	1.201	1.212	1.224	1.234	1.246	1.258	1.270	1.281	1.294	1.308	1.320	1.334	1.348	1.361	1.375	1.389	1.401	1.415	1.429	1.442	1.455	1.469	1.480	1.492	1.505	1.518	1.529	1.539	1.551	1.561	1.570	1.580	1.589	1.598	1.605	1.612	1.619	1.625	1.630	1.634	1.639	1.641	1.645	1.648	1.649	1.650	1.649	1.650	1.649	1.648	1.645	1.644	1.640	1.638	1.634	1.630	1.626	1.621	1.616	1.610	1.605	1.600	1.594	1.588	1.581	1.576	1.570	1.564	1.558	1.551	1.545	1.540	1.535	1.529	1.524	1.520	1.515	1.510	1.505	1.501	1.498	1.494	1.491	1.488	1.485	1.484	1.481	1.480	1.479	1.478	1.476	1.476	1.476	1.478	1.479	1.479	1.480	1.481	1.484	1.485	1.489	1.490	1.492	1.495	1.499	1.502	1.506	1.509	1.514	1.518	1.521	1.525	1.529	1.534	1.538	1.542	1.548	1.552	1.556	1.561	1.565	1.570	1.574	1.579	1.584	1.589	1.592	1.598	1.601	1.605	1.609	1.612	1.618	1.620	1.624	1.628	1.630	1.632	1.635	1.638	1.640	1.641	1.641	1.644	1.644	1.644	1.645	1.645	1.644	1.642	1.641	1.639	1.636	1.634	1.631	1.626	1.622	1.618	1.611	1.605	1.599	1.592	1.584	1.576	1.568	1.559	1.549	1.538	1.528	1.516	1.504	1.490	1.478	1.464	1.450	1.435	1.420	1.405	1.389	1.372	1.356	1.338	1.320	1.302	1.285	1.266	1.248	1.229	1.210	1.191	1.171	1.152	1.134	1.115	1.096	1.078	1.058	1.040	1.022	1.004	0.986	0.969	0.952	0.935	0.920	0.904	0.889	0.875	0.860	0.848	0.835	0.824	0.812	0.801	0.792	0.782	0.775	0.768	0.762	0.756	0.751	0.748	0.744	0.742	0.740	0.741	0.741	0.742	0.744	0.746	0.749	0.752	0.758	0.762	0.768	0.775	0.780	0.788	0.796	0.804	0.812	0.820	0.829	0.839	0.848	0.856	0.866	0.876	0.886	0.896	0.906	0.915	0.924	0.934	0.942	0.951	0.960	0.968	0.975	0.982	0.990	0.996	1.002	1.008	1.014	1.019	1.022	1.028	1.030	1.032	1.035	1.038	1.039	1.040	1.041	1.042	1.042	1.042	1.040	1.039	1.039	1.036	1.035	1.032	1.032	1.030	1.026	1.025	1.022	1.020	1.018	1.015	1.014	1.011	1.010	1.008	1.006	1.006	1.005	1.004	1.004	1.004	1.005	1.005	1.008	1.008	1.010	1.011	1.015	1.018	1.021	1.025	1.030	1.035	1.040	1.045	1.052	1.059	1.065	1.072	1.080	1.088	1.096	1.105	1.112	1.122	1.131	1.140	1.150	1.159	1.170	1.179	1.189	1.199	1.209	1.219	1.228	1.238	1.249	1.258	1.268	1.278	1.286	1.295	1.304	1.312	1.321	1.329	1.336	1.344	1.350	1.358	1.362	1.369	1.374	1.379	1.384	1.388	1.391	1.392	1.395	1.398	1.398	1.398	1.398	1.398	1.395	1.394	1.391	1.388	1.384	1.379	1.375	1.370	1.362	1.356	1.349	1.340	1.332	1.322	1.312	1.304	1.294	1.282	1.270	1.259	1.246	1.235	1.221	1.208	1.194	1.180	1.166	1.151	1.138	1.122	1.109	1.092	1.079	1.064	1.049	1.034	1.020	1.005	0.991	0.976	0.962	0.949	0.936	0.921	0.909	0.896	0.885	0.874	0.862	0.851	0.841	0.832	0.822	0.814	0.806	0.799	0.791	0.786	0.780	0.775	0.770	0.766	0.761	0.759	0.756	0.755	0.754	0.752	0.754	0.752	0.754	0.755	0.756	0.759	0.761	0.765	0.766	0.770	0.774	0.778	0.782	0.788	0.791	0.798	0.801	0.806	0.811	0.816	0.821	0.826	0.830	0.835	0.840	0.845	0.849	0.852	0.855	0.858	0.860	0.862	0.864	0.865	0.865	0.866	0.865	0.864	0.862	0.860	0.856	0.852	0.848	0.842	0.836	0.830	0.822	100.000	5.000	2.000	1.000	3.000	0.000	0.000	0.000	0.000	0.000	0.000	0.000	0.000	0.000	0.000	0.000	0.000	0.000	-0.674	-0.672	-0.672	-0.671	-0.668	-0.664	-0.660	-0.655	-0.650	-0.642	-0.635	-0.626	-0.619	-0.609	-0.598	-0.586	-0.574	-0.561	-0.549	-0.534	-0.520	-0.504	-0.488	-0.471	-0.452	-0.435	-0.416	-0.399	-0.379	-0.359	-0.339	-0.319	-0.299	-0.278	-0.258	-0.236	-0.214	-0.192	-0.172	-0.151	-0.130	-0.109	-0.088	-0.068	-0.048	-0.028	-0.008	0.011	0.030	0.048	0.065	0.082	0.100	0.115	0.130	0.145	0.159	0.171	0.184	0.194	0.205	0.215	0.222	0.231	0.239	0.244	0.250	0.254	0.258	0.259	0.261	0.261	0.261	0.259	0.258	0.254	0.249	0.244	0.238	0.231	0.224	0.216	0.206	0.198	0.188	0.176	0.164	0.152	0.141	0.128	0.114	0.100	0.086	0.072	0.056	0.042	0.028	0.012	-0.001	-0.016	-0.031	-0.046	-0.061	-0.075	-0.089	-0.102	-0.115	-0.128	-0.139	-0.151	-0.162	-0.172	-0.182	-0.192	-0.201	-0.209	-0.216	-0.221	-0.228	-0.232	-0.236	-0.239	-0.240	-0.241	-0.242	-0.241	-0.240	-0.239	-0.235	-0.232	-0.228	-0.221	-0.216	-0.209	-0.202	-0.194	-0.186	-0.178	-0.168	-0.158	-0.148	-0.138	-0.126	-0.115	-0.104	-0.091	-0.080	-0.069	-0.056	-0.044	-0.032	-0.020	-0.009	0.001	0.012	0.024	0.035	0.045	0.055	0.065	0.074	0.081	0.090	0.098	0.105	0.111	0.118	0.122	0.126	0.130	0.134	0.136	0.139	0.140	0.141	0.141	0.141	0.140	0.139	0.136	0.134	0.131	0.128	0.124	0.119	0.114	0.109	0.102	0.096	0.090	0.082	0.076	0.069	0.061	0.054	0.046	0.038	0.030	0.022	0.014	0.005	-0.002	-0.011	-0.019	-0.028	-0.035	-0.044	-0.051	-0.059	-0.066	-0.074	-0.080	-0.088	-0.094	-0.100	-0.106	-0.111	-0.116	-0.121	-0.125	-0.129	-0.132	-0.136	-0.139	-0.140	-0.142	-0.144	-0.145	-0.146	-0.145	-0.145	-0.142	-0.142	-0.139	-0.136	-0.134	-0.130	-0.126	-0.121	-0.116	-0.110	-0.105	-0.099	-0.091	-0.082	-0.076	-0.068	-0.059	-0.049	-0.040	-0.029	-0.020	-0.009	0.002	0.015	0.025	0.036	0.049	0.061	0.074	0.086	0.099	0.111	0.124	0.136	0.149	0.160	0.174	0.185	0.196	0.209	0.220	0.231	0.242	0.252	0.262	0.274	0.282	0.292	0.300	0.310	0.318	0.325	0.332	0.339	0.345	0.350	0.355	0.360	0.365	0.368	0.371	0.374	0.376	0.379	0.380	0.382	0.382	0.384	0.384	0.384	0.382	0.382	0.382	0.382	0.382	0.381	0.380	0.380	0.380	0.379	0.379	0.379	0.380	0.381	0.381	0.382	0.385	0.386	0.389	0.392	0.395	0.400	0.405	0.411	0.416	0.424	0.432	0.440	0.449	0.459	0.469	0.479	0.490	0.502	0.516	0.530	0.544	0.559	0.575	0.591	0.608	0.624	0.641	0.660	0.679	0.696	0.716	0.735	0.755	0.776	0.795	0.816	0.836	0.856	0.878	0.896	0.918	0.936	0.956	0.976	0.994	1.012	1.031	1.049	1.066	1.082	1.099	1.114	1.129	1.142	1.156	1.169	1.181	1.191	1.202	1.211	1.220	1.228	1.234	1.240	1.245	1.249	1.252	1.255	1.256	1.258	1.256	1.256	1.254	1.251	1.249	1.244	1.239	1.232	1.228	1.220	1.212	1.205	1.196	1.188	1.179	1.169	1.159	1.149	1.138	1.126	1.115	1.104	1.091	1.080	1.068	1.055	1.042	1.030	1.018	1.005	0.992	0.980	0.969	0.955	0.944	0.931	0.920	0.908	0.896	0.884	0.874	0.862	0.852	0.841	0.831	0.821	0.810	0.801	0.791	0.782	0.772	0.765	0.756	0.748	0.740	0.731	0.724	0.716	0.709	0.701	0.695	0.688	0.681	0.676	0.669	0.662	0.658	0.652	0.646	0.640	0.635	0.630	0.625	0.619	0.614	0.609	0.605	0.599	0.594	0.589	0.584	0.579	0.572	0.568	0.562	0.558	0.551	0.545	0.539	0.532	0.526	0.520	0.514	0.506	0.500	0.491	0.485	0.476	0.468	0.460	0.451	0.442	0.432	0.421	0.411	0.400	0.390	0.379	0.366	0.354	0.341	0.329	0.315	0.301	0.288	0.272	0.258	0.244	0.228	0.211	0.195	0.179	0.162	0.146	0.129	0.111	0.094	0.078	0.059	0.041	0.024	0.006	-0.011	-0.029	-0.048	-0.065	-0.081	-0.099	-0.115	-0.132	-0.149	-0.165	-0.181	-0.196	-0.210	-0.224	-0.238	-0.251	-0.264	-0.276	-0.289	-0.299	-0.309	-0.320	-0.328	-0.336	-0.344	-0.350	-0.358	-0.364	-0.368	-0.371	-0.375	-0.378	-0.379	-0.380	-0.381	-0.380	-0.379	-0.376	-0.374	-0.370	-0.365	-0.361	-0.356	-0.350	-0.344	-0.336	-0.330	-0.322	-0.312	-0.305	-0.295	-0.285	-0.278	-0.266	-0.256	-0.246	-0.236	-0.225	-0.215	-0.205	-0.194	-0.184	-0.174	-0.164	-0.154	-0.144	-0.135	-0.125	-0.116	-0.108	-0.100	-0.092	-0.085	-0.079	-0.072	-0.068	-0.061	-0.058	-0.054	-0.051	-0.048	-0.048	-0.045	-0.045	-0.045	-0.045	-0.048	-0.049	-0.051	-0.055	-0.059	-0.064	-0.069	-0.074	-0.081	-0.088	-0.095	-0.102	-0.110	-0.118	-0.126	-0.136	-0.145	-0.155	-0.165	-0.175	-0.185	-0.195	-0.205	-0.216	-0.226	-0.238	-0.248	-0.258	-0.266	-0.276	-0.286	-0.294	-0.302	-0.311	-0.319	-0.326	-0.334	-0.341	-0.346	-0.352	-0.356	-0.361	-0.365	-0.369	-0.371	-0.374	-0.374	-0.376	-0.376	-0.375	-0.375	-0.374	-0.372	-0.370	-0.368	-0.364	-0.359	-0.355	-0.350	-0.345	-0.339	-0.332	-0.326	-0.320	-0.314	-0.305	-0.298	-0.291	-0.284	-0.275	-0.268	-0.260	-0.252	-0.245	-0.238	-0.230	-0.224	-0.216	-0.209	-0.202	-0.196	-0.190	-0.185	-0.180	-0.175	-0.170	-0.166	-0.164	-0.161	-0.158	-0.156	-0.155	-0.155	-0.154	-0.156	-0.156	-0.159	-0.160	-0.164	-0.166	-0.170	-0.175	-0.180	-0.185	-0.190	-0.196	-0.204	-0.210	-0.218	-0.226	-0.234	-0.244	-0.251	-0.261	-0.271	-0.281	-0.291	-0.300	-0.310	-0.321	-0.332	-0.342	-0.352	-0.364	-0.374	-0.384	-0.396	-0.406	-0.415	-0.426	-0.435	-0.446	-0.454	-0.464	-0.474	-0.482	-0.489	-0.498	-0.505	-0.512	-0.520	-0.526	-0.534	-0.539	-0.545	-0.549	-0.555	-0.559	-0.564	-0.566	-0.570	-0.572	-0.575	-0.578	-0.579	-0.580	-0.581	-0.582	-0.582	-0.582	-0.581	-0.581	-0.580	-0.579	-0.576	-0.575	-0.572	-0.570	-0.568	-0.564	-0.561	-0.556	-0.554	-0.550	-0.546	-0.541	-0.538	-0.532	-0.529	-0.524	-0.519	-0.515	-0.510	-0.505	-0.501	-0.495	-0.491	-0.486	-0.481	-0.478	-0.474	-0.469	-0.465	-0.461	-0.458	-0.454	-0.451	-0.448	-0.445	-0.444	-0.441	-0.439	-0.439	-0.438	-0.438	-0.436	-0.436	-0.439	-0.439	-0.440	-0.442	-0.445	-0.448	-0.450	-0.455	-0.459	-0.464	-0.469	-0.474	-0.479	-0.485	-0.492	-0.498	-0.505	-0.512	-0.520	-0.528	-0.535	-0.545	-0.552	-0.561	-0.569	-0.578	-0.586	-0.594	-0.604	-0.611	-0.620	-0.628	-0.635	-0.642	-0.649	-0.656	-0.662	-0.669	-0.675	-0.680	-0.685	-0.689	-0.692	-0.695	-0.699	-0.700	-0.701	-0.702	-0.704	-0.704	-0.701	-0.701	-0.699	-0.696	-0.691	-0.689	-0.684	-0.679	-0.674	-0.668	-0.660	-0.654	-0.646	-0.640	-0.631	-0.624	-0.615	-0.605	-0.596	-0.589	-0.579	-0.570	-0.561	-0.551	-0.542	-0.532	-0.525	-0.516	-0.506	-0.499	-0.490	-0.484	-0.476	-0.470	-0.462	-0.456	-0.451	-0.445	-0.440	-0.436	-0.432	-0.429	-0.426	-0.424	-0.422	-0.421	-0.420	-0.420	-0.421	-0.421	-0.422	-0.424	-0.428	-0.430	-0.432	-0.436	-0.440	-0.444	-0.448	-0.454	-0.459	-0.464	-0.470	-0.475	-0.481	-0.486	-0.492	-0.500	-0.505	-0.511	-0.516	-0.522	-0.529	-0.535	-0.540	-0.545	-0.551	-0.555	-0.559	-0.562	-0.566	-0.570	-0.572	-0.575	-0.576	-0.578	-0.578	-0.578	-0.578	-0.578	-0.575	-0.574	-0.571	-0.568	-0.562	-0.559	-0.554	-0.549	-0.542	-0.535	-0.528	-0.520	-0.510	-0.501	-0.492	-0.482	-0.471	-0.460	-0.449	-0.438	-0.425	-0.414	-0.400	-0.388	-0.375	-0.361	-0.349	-0.335	-0.321	-0.308	-0.294	-0.281	-0.268	-0.255	-0.242	-0.231	-0.219	-0.208	-0.198	-0.186	-0.176	-0.166	-0.158	-0.150	-0.144	-0.136	-0.131	-0.126	-0.122	-0.118	-0.116	-0.115	-0.114	-0.112	-0.114	-0.116	-0.119	-0.121	-0.126	-0.131	-0.139	-0.145	-0.152	-0.161	-0.170	-0.180	-0.190	-0.201	-0.214	-0.225	-0.238	-0.251	-0.264	-0.279	-0.292	-0.306	-0.321	-0.336	-0.351	-0.366	-0.381	-0.396	-0.410	-0.425	-0.440	-0.455	-0.470	-0.482	-0.498	-0.510	-0.522	-0.536	-0.548	-0.559	-0.569	-0.580	-0.590	-0.600	-0.609	-0.616	-0.624	-0.631	-0.638	-0.644	-0.649	-0.652	-0.656	-0.660	-0.664	-0.666	-0.669	-0.669	-0.669	-0.670	-0.669	-0.668	-0.666	-0.665	-0.662	-0.660	-0.658	-0.654	-0.651	-0.646	-0.641	-0.638	-0.631	-0.626	-0.621	-0.616	-0.609	-0.604	-0.598	-0.590	-0.584	-0.578	-0.570	-0.564	-0.556	-0.549	-0.541	-0.535	-0.528	-0.520	-0.512	-0.506	-0.499	-0.492	-0.485	-0.479	-0.471	-0.466	-0.460	-0.454	-0.448	-0.442	-0.438	-0.432	-0.428	-0.422	-0.419	-0.415	-0.412	-0.410	-0.406	-0.405	-0.404	-0.404	-0.402	-0.402	-0.402	-0.404	-0.405	-0.406	-0.410	-0.412	-0.416	-0.420	-0.424	-0.430	-0.435	-0.441	-0.448	-0.454	-0.461	-0.469	-0.476	-0.485	-0.495	-0.504	-0.512	-0.521	-0.531	-0.541	-0.551	-0.561	-0.571	-0.581	-0.591	-0.601	-0.610	-0.620	-0.630	-0.639	-0.646	-0.656	-0.664	-0.671	-0.679	-0.685	-0.691	-0.698	-0.702	-0.706	-0.711	-0.714	-0.718	-0.720	-0.721	-0.722	-0.722	-0.722	-0.721	-0.720	-0.719	-0.716	-0.712	-0.709	-0.705	-0.699	-0.694	-0.688	-0.681	-0.674	-0.666	-0.660	-0.651	-0.642	-0.635	-0.626	-0.616	-0.609	-0.599	-0.590	-0.581	-0.570	-0.561	-0.552	-0.544	-0.532	-0.524	-0.516	-0.507	-0.499	-0.491	-0.481	-0.474	-0.468	-0.460	-0.454	-0.446	-0.441	-0.434	-0.429	-0.425	-0.420	-0.415	-0.411	-0.408	-0.405	-0.401	-0.399	-0.398	-0.395	-0.394	-0.392	-0.391	-0.391	-0.391	-0.390	-0.391	-0.391	-0.392	-0.394	-0.394	-0.395	-0.396	-0.399	-0.400	-0.400	-0.402	-0.404	-0.406	-0.408	-0.409	-0.410	-0.412	-0.412	-0.414	-0.415	-0.416	-0.418	-0.419	-0.419	-0.419	-0.419	-0.419	-0.419	-0.418	-0.416	-0.415	-0.414	-0.411	-0.410	-0.408	-0.405	-0.400	-0.396	-0.392	-0.389	-0.384	-0.379	-0.374	-0.366	-0.361	-0.355	-0.346	-0.340	-0.331	-0.324	-0.315	-0.306	-0.298	-0.289	-0.278	-0.269	-0.258	-0.248	-0.236	-0.226	-0.215	-0.205	-0.192	-0.181	-0.171	-0.160	-0.148	-0.138	-0.126	-0.115	-0.106	-0.095	-0.086	-0.075	-0.066	-0.058	-0.050	-0.041	-0.034	-0.026	-0.020	-0.015	-0.009	-0.005	0.000	0.002	0.005	0.006	0.008	0.006	0.006	0.004	0.001	-0.002	-0.006	-0.012	-0.019	-0.025	-0.032	-0.041	-0.051	-0.061	-0.072	-0.084	-0.096	-0.110	-0.124	-0.139	-0.152	-0.168	-0.185	-0.200	-0.218	-0.235	-0.252	-0.270	-0.288	-0.305	-0.322	-0.341	-0.359	-0.376	-0.395	-0.412	-0.430	-0.446	-0.462	-0.479	-0.495	-0.510	-0.526	-0.540	-0.552	-0.566	-0.579	-0.591	-0.602	-0.612	-0.622	-0.631	-0.640	-0.649	-0.656	-0.661	-0.666	-0.671	-0.676	-0.680	-0.684	-0.685	-0.688	-0.688	-0.689	-0.689	-0.690	-0.689	-0.686	-0.686	-0.684	-0.682	-0.680	-0.676	-0.674	-0.671	-0.668	-0.665	-0.661	-0.658	-0.655	-0.651	-0.649	-0.646	-0.642	-0.639	-0.636	-0.634	-0.634	-0.631	-0.629	-0.629	-0.626	-0.626	-0.625	-0.625	-0.625	-0.626	-0.626	-0.628	-0.629	-0.630	-0.632	-0.635	-0.638	-0.641	-0.644	-0.648	-0.650	-0.654	-0.658	-0.662	-0.666	-0.671	-0.675	-0.680	-0.685	-0.690	-0.695	-0.700	-0.705	-0.710	-0.715	-0.720	-0.725	-0.731	-0.735	-0.740	-0.745	-0.750	-0.755	-0.760	-0.762	-0.768	-0.772	-0.776	-0.781	-0.784	-0.789	-0.791	-0.795	-0.799	-0.801	-0.804	-0.808	-0.810	-0.811	-0.812	-0.814	-0.816	-0.816	-0.818	-0.818	-0.819	-0.819	-0.819	-0.819	-0.819	-0.816	-0.815	-0.814	-0.811	-0.809	-0.806	-0.804	-0.799	-0.796	-0.792	-0.788	-0.782	-0.776	-0.771	-0.765	-0.759	-0.752	-0.745	-0.736	-0.729	-0.720	-0.711	-0.702	-0.694	-0.682	-0.672	-0.661	-0.650	-0.640	-0.629	-0.618	-0.605	-0.594	-0.581	-0.569	-0.556	-0.544	-0.531	-0.518	-0.505	-0.491	-0.480	-0.466	-0.454	-0.441	-0.430	-0.419	-0.406	-0.395	-0.385	-0.374	-0.364	-0.354	-0.345	-0.335	-0.328	-0.320	-0.312	-0.305	-0.300	-0.294	-0.290	-0.285	-0.281	-0.279	-0.275	-0.274	-0.271	-0.271	-0.270	-0.270	-0.271	-0.272	-0.275	-0.276	-0.279	-0.282	-0.286	-0.290	-0.294	-0.299	-0.302	-0.308	-0.312	-0.318	-0.322	-0.328	-0.334	-0.339	-0.342	-0.349	-0.352	-0.356	-0.361	-0.365	-0.368	-0.371	-0.374	-0.376	-0.378	-0.379	-0.380	-0.380	-0.380	-0.380	-0.378	-0.376	-0.372	-0.370	-0.365	-0.361	-0.356	-0.350	-0.344	-0.336	-0.329	-0.320	-0.311	-0.302	-0.292	-0.282	-0.272	-0.260	-0.248	-0.236	-0.224	-0.211	-0.198	-0.184	-0.170	-0.156	-0.141	-0.128	-0.112	-0.098	-0.082	-0.069	-0.054	-0.039	-0.025	-0.011	0.004	0.019	0.032	0.045	0.059	0.072	0.085	0.099	0.110	0.122	0.134	0.145	0.156	0.166	0.176	0.185	0.195	0.202	0.211	0.219	0.226	0.232	0.238	0.244	0.250	0.254	0.259	0.262	0.268	0.270	0.272	0.275	0.278	0.279	0.281	0.282	0.284	0.284	0.285	0.285	0.286	0.286	0.286	0.286	0.288	0.288	0.288	0.289	0.289	0.290	0.291	0.292	0.294	0.296	0.298	0.301	0.304	0.308	0.311	0.316	0.321	0.326	0.332	0.339	0.345	0.354	0.361	0.370	0.380	0.389	0.399	0.410	0.421	0.432	0.445	0.459	0.471	0.485	0.500	0.514	0.529	0.545	0.560	0.575	0.591	0.606	0.622	0.638	0.654	0.670	0.686	0.702	0.718	0.732	0.748	0.762	0.778	0.790	0.805	0.818	0.830	0.842	0.854	0.864	0.874	0.882	0.891	0.899	0.906	0.911	0.918	0.921	0.925	0.928	0.929	0.929	0.929	0.929	0.926	0.922	0.920	0.915	0.910	0.902	0.895	0.886	0.878	0.868	0.855	0.845	0.832	0.819	0.805	0.790	0.775	0.759	0.744	0.726	0.710	0.691	0.674	0.655	0.636	0.618	0.598	0.579	0.560	0.540	0.520	0.501	0.480	0.461	0.442	0.422	0.404	0.385	0.366	0.349	0.330	0.314	0.296	0.279	0.262	0.248	0.232	0.216	0.202	0.190	0.176	0.164	0.151	0.140	0.130	0.120	0.111	0.101	0.092	0.086	0.078	0.071	0.066	0.060	0.056	0.051	0.048	0.045	0.041	0.039	0.038	0.034	0.032	0.031	0.031	0.030	0.030	0.030	0.030	0.030	0.030	0.030	0.030	0.030	0.029	0.029	0.029	0.029	0.028	0.028	0.028	0.026	0.025	0.022	0.021	0.019	0.016	0.014	0.010	0.005	0.001	-0.004	-0.008	-0.014	-0.019	-0.026	-0.032	-0.040	-0.046	-0.055	-0.064	-0.072	-0.081	-0.091	-0.101	-0.111	-0.122	-0.132	-0.144	-0.154	-0.166	-0.178	-0.190	-0.202	-0.214	-0.226	-0.240	-0.252	-0.264	-0.276	-0.290	-0.301	-0.315	-0.326	-0.339	-0.350	-0.362	-0.372	-0.385	-0.395	-0.406	-0.415	-0.426	-0.435	-0.444	-0.452	-0.460	-0.468	-0.475	-0.481	-0.488	-0.491	-0.496	-0.501	-0.504	-0.506	-0.509	-0.510	-0.511	-0.511	-0.510	-0.509	-0.506	-0.504	-0.500	-0.496	-0.491	-0.485	-0.479	-0.471	-0.462	-0.455	-0.446	-0.435	-0.425	-0.414	-0.402	-0.391	-0.378	-0.365	-0.351	-0.338	-0.322	-0.309	-0.294	-0.278	-0.264	-0.248	-0.231	-0.215	-0.200	-0.185	-0.168	-0.152	-0.138	-0.121	-0.108	-0.091	-0.078	-0.064	-0.050	-0.038	-0.025	-0.012	-0.001	0.009	0.019	0.029	0.036	0.044	0.051	0.058	0.064	0.068	0.071	0.075	0.076	0.079	0.079	0.078	0.078	0.074	0.071	0.068	0.064	0.059	0.054	0.046	0.040	0.031	0.022	0.014	0.005	-0.005	-0.016	-0.026	-0.036	-0.048	-0.059	-0.071	-0.081	-0.094	-0.105	-0.118	-0.129	-0.140	-0.150	-0.161	-0.171	-0.182	-0.192	-0.202	-0.210	-0.218	-0.226	-0.232	-0.240	-0.246	-0.251	-0.256	-0.260	-0.264	-0.266	-0.268	-0.269	-0.269	-0.269	-0.268	-0.265	-0.264	-0.260	-0.256	-0.251	-0.246	-0.241	-0.234	-0.228	-0.221	-0.212	-0.205	-0.195	-0.186	-0.176	-0.168	-0.158	-0.148	-0.138	-0.128	-0.116	-0.106	-0.096	-0.085	-0.075	-0.065	-0.055	-0.044	-0.035	-0.025	-0.016	-0.008	0.001	0.009	0.018	0.025	0.032	0.039	0.045	0.050	0.056	0.061	0.066	0.070	0.074	0.078	0.080	0.082	0.084	0.086	0.088	0.089	0.089	0.090	0.090	0.090	0.089	0.089	0.089	0.088	0.086	0.086	0.085	0.084	0.082	0.081	0.080	0.080	0.079	0.079	0.078	0.078	0.078	0.078	0.078	0.079	0.080	0.081	0.082	0.084	0.088	0.089	0.092	0.096	0.100	0.104	0.108	0.114	0.119	0.124	0.131	0.138	0.145	0.152	0.160	0.168	0.176	0.186	0.195	0.206	0.215	0.225	0.236	0.248	0.258	0.269	0.281	0.292	0.305	0.316	0.329	0.339	0.351	0.364	0.375	0.388	0.400	0.411	0.422	0.434	0.446	0.456	0.466	0.478	0.488	0.498	0.506	0.515	0.525	0.532	0.541	0.549	0.555	0.562	0.569	0.572	0.578	0.582	0.586	0.589	0.591	0.592	0.595	0.596	0.596	0.595	0.594	0.592	0.590	0.588	0.584	0.579	0.575	0.570	0.564	0.558	0.550	0.544	0.535	0.526	0.518	0.509	0.499	0.488	0.478	0.466	0.455	0.442	0.430	0.418	0.405	0.391	0.379	0.366	0.351	0.339	0.325	0.311	0.298	0.282	0.269	0.255	0.242	0.229	0.215	0.202	0.190	0.179	0.166	0.154	0.142	0.131	0.121	0.110	0.102	0.092	0.084	0.078	0.069	0.062	0.056	0.051	0.046	0.042	0.039	0.036	0.035	0.034	0.034	0.034	0.036	0.038	0.040	0.044	0.049	0.054	0.060	0.066	0.072	0.081	0.089	0.099	0.108	0.119	0.129	0.141	0.152	0.164	0.176	0.189	0.202	0.216	0.230	0.244	0.258	0.272	0.286	0.300	0.314	0.329	0.341	0.355	0.369	0.381	0.395	0.406	0.418	0.429	0.440	0.450	0.460	0.469	0.478	0.486	0.494	0.500	0.506	0.511	0.515	0.519	0.522	0.525	0.526	0.529	0.529	0.529	0.528	0.526	0.525	0.522	0.519	0.515	0.511	0.507	0.502	0.496	0.492	0.486	0.480	0.475	0.469	0.462	0.456	0.452	0.446	0.440	0.435	0.430	0.425	0.421	0.418	0.415	0.411	0.410	0.409	0.408	0.406	0.408	0.408	0.410	0.411	0.414	0.419	0.424	0.430	0.438	0.444	0.451	0.461	0.471	0.482	0.494	0.506	0.521	0.535	0.550	0.566	0.582	0.600	0.618	0.636	0.656	0.675	0.696	0.719	0.739	0.761	0.784	0.806	0.830	0.854	0.876	0.901	0.924	0.949	0.972	0.996	1.020	1.044	1.068	1.091	1.114	1.136	1.160	1.181	1.202	1.224	1.245	1.265	1.284	1.302	1.320	1.338	1.354	1.370	1.384	1.399	1.411	1.424	1.435	1.446	1.455	1.464	1.471	1.476	1.484	1.488	1.491	1.494	1.495	1.496	1.498	1.496	1.495	1.492	1.488	1.485	1.479	1.475	1.468	1.460	1.452	1.445	1.436	1.428	1.418	1.408	1.399	1.389	1.378	1.366	1.356	1.345	1.334	1.324	1.312	1.302	1.292	1.281	1.272	1.262	1.252	1.245	1.236	1.229	1.221	1.214	1.208	1.201	1.198	1.191	1.188	1.185	1.181	1.179	1.178	1.176	1.176	1.176	1.176	1.178	1.179	1.180	1.182	1.185	1.189	1.192	1.195	1.199	1.204	1.208	1.211	1.215	1.220	1.224	1.229	1.231	1.235	1.239	1.242	1.245	1.248	1.249	1.250	1.252	1.252	1.251	1.251	1.251	1.249	1.246	1.242	1.239	1.234	1.229	1.222	1.215	1.208	1.200	1.190	1.181	1.171	1.160	1.148	1.135	1.121	1.109	1.094	1.080	1.065	1.049	1.032	1.018	1.001	0.984	0.966	0.949	0.931	0.915	0.898	0.881	0.862	0.846	0.829	0.812	0.795	0.780	0.764	0.748	0.732	0.718	0.704	0.690	0.678	0.665	0.652	0.641	0.631	0.621	0.611	0.604	0.596	0.589	0.584	0.579	0.574	0.570	0.568	0.566	0.564	0.565	0.565	0.568	0.569	0.571	0.575	0.580	0.585	0.590	0.598	0.604	0.611	0.619	0.628	0.638	0.648	0.658	0.668	0.679	0.689	0.701	0.712	0.725	0.736	0.749	0.760	0.771	0.784	0.795	0.806	0.818	0.829	0.840	0.849	0.859	0.869	0.878	0.886	0.894	0.900	0.906	0.912	0.918	0.921	0.925	0.928	0.929	0.930	0.930	0.929	0.928	0.925	0.921	0.916	0.911	0.904	0.896	0.889	0.879	0.870	0.859	0.846	0.834	0.820	0.806	0.792	0.776	0.759	0.744	0.726	0.708	0.690	0.670	0.652	0.632	0.612	0.592	0.572	0.550	0.530	0.510	0.489	0.469	0.448	0.428	0.408	0.388	0.369	0.349	0.330	0.310	0.292	0.275	0.259	0.242	0.225	0.210	0.195	0.181	0.166	0.154	0.141	0.130	0.118	0.108	0.099	0.089	0.080	0.074	0.066	0.059	0.054	0.048	0.042	0.039	0.035	0.031	0.028	0.026	0.024	0.021	0.019	0.018	0.016	0.015	0.014	0.012	0.012	0.011	0.010	0.009	0.006	0.005	0.002	0.000	-0.002	-0.005	-0.009	-0.012	-0.018	-0.022	-0.029	-0.035	-0.042	-0.050	-0.059	-0.068	-0.078	-0.090	-0.101	-0.114	-0.128	-0.141	-0.156	-0.172	-0.189	-0.206	-0.225	-0.244	-0.264	-0.284	-0.306	-0.328	-0.350	-0.374	-0.396	-0.421	-0.446	-0.471	-0.498	-0.522	-0.549	-0.575	-0.601	-0.626	-0.652	-0.679	-0.706	-0.731	-0.758	-0.782	-0.808	-0.830	-0.855	-0.878	-0.899	-0.921	-0.942	-0.962	-0.981	-0.999	-1.015	-1.031	-1.046	-1.060	-1.071	-1.082	-1.092	-1.101	-1.108	-1.114	-1.118	-1.120	-1.121	-1.121	-1.120	-1.118	-1.112	-1.108	-1.101	-1.092	-1.085	-1.072	-1.062	-1.049	-1.035	-1.020	-1.004	-0.986	-0.970	-0.951	-0.930	-0.911	-0.890	-0.868	-0.846	-0.824	-0.801	-0.779	-0.755	-0.731	-0.708	-0.684	-0.660	-0.636	-0.612	-0.589	-0.565	-0.541	-0.520	-0.496	-0.474	-0.452	-0.431	-0.411	-0.391	-0.372	-0.352	-0.335	-0.316	-0.300	-0.284	-0.269	-0.254	-0.239	-0.226	-0.212	-0.201	-0.190	-0.179	-0.169	-0.160	-0.151	-0.142	-0.135	-0.129	-0.122	-0.118	-0.111	-0.106	-0.102	-0.099	-0.095	-0.092	-0.090	-0.088	-0.085	-0.082	-0.081	-0.080	-0.079	-0.078	-0.076	-0.076	-0.075	-0.072	-0.071	-0.071	-0.069	-0.068	-0.068	-0.065	-0.062	-0.060	-0.058	-0.055	-0.054	-0.050	-0.046	-0.041	-0.039	-0.034	-0.029	-0.022	-0.016	-0.011	-0.004	0.002	0.010	0.018	0.026	0.035	0.044	0.052	0.064	0.072	0.084	0.094	0.106	0.116	0.129	0.141	0.154	0.166	0.179	0.192	0.206	0.220	0.234	0.248	0.262	0.275	0.290	0.304	0.319	0.332	0.348	0.361	0.375	0.389	0.402	0.416	0.430	0.442	0.456	0.469	0.481	0.494	0.506	0.516	0.528	0.539	0.550	0.560	0.569	0.579	0.586	0.595	0.602	0.610	0.618	0.622	0.629	0.634	0.638	0.641	0.646	0.649	0.651	0.652	0.655	0.655	0.655	0.656	0.655	0.655	0.652	0.651	0.649	0.645	0.642	0.640	0.635	0.631	0.626	0.622	0.618	0.612	0.608	0.602	0.598	0.591	0.585	0.580	0.575	0.569	0.565	0.560	0.555	0.550	0.545	0.541	0.539	0.535	0.532	0.530	0.529	0.528	0.526	0.526	0.528	0.529	0.530	0.532	0.535	0.540	0.545	0.550	0.558	0.564	0.572	0.581	0.590	0.601	0.612	0.624	0.636	0.649	0.664	0.678	0.694	0.710	0.726	0.742	0.761	0.779	0.799	0.818	0.838	0.856	0.878	0.899	0.919	0.939	0.959	0.981	1.001	1.022	1.044	1.064	1.084	1.104	1.125	1.144	1.162	1.181	1.201	1.219	1.236	1.252	1.269	1.285	1.300	1.315	1.329	1.342	1.355	1.366	1.378	1.390	1.399	1.409	1.418	1.425	1.432	1.440	1.446	1.452	1.456	1.462	1.466	1.470	1.474	1.475	1.479	1.480	1.482	1.485	1.486	1.488	1.489	1.489	1.489	1.490	1.491	1.492	1.494	1.494	1.495	1.496	1.498	1.499	1.501	1.504	1.506	1.509	1.511	1.515	1.519	1.522	1.528	1.532	1.538	1.544	1.550	1.556	1.564	1.570	1.579	1.586	1.595	1.604	1.614	1.622	1.634	1.642	1.654	1.665	1.676	1.689	1.700	1.712	1.722	1.735	1.748	1.761	1.774	1.786	1.799	1.811	1.824	1.835	1.848	1.860	1.871	1.882	1.894	1.904	1.915	1.925	1.935	1.944	1.952	1.960	1.968	1.975	1.981	1.986	1.991	1.995	1.998	2.000	2.002	2.002	2.001	2.001	1.999	1.995	1.991	1.986	1.980	1.972	1.965	1.956	1.948	1.936	1.924	1.911	1.898	1.884	1.866	1.850	1.832	1.815	1.795	1.775	1.754	1.732	1.711	1.688	1.664	1.640	1.615	1.591	1.565	1.539	1.514	1.488	1.461	1.435	1.409	1.381	1.355	1.330	1.304	1.278	1.251	1.228	1.202	1.179	1.154	1.131	1.110	1.088	1.066	1.048	1.028	1.009	0.992	0.976	0.960	0.946	0.932	0.921	0.909	0.900	0.890	0.881	0.875	0.869	0.865	0.861	0.858	0.856	0.855	0.854	0.855	0.858	0.859	0.862	0.866	0.870	0.875	0.880	0.886	0.892	0.899	0.905	0.911	0.919	0.925	0.932	0.940	0.946	0.952	0.958	0.964	0.968	0.971	0.975	0.978	0.980	0.981	0.981	0.981	0.979	0.976	0.972	0.969	0.964	0.955	0.948	0.939	0.928	0.916	0.902	0.889	0.875	0.858	0.840	0.821	0.800	0.780	0.758	0.735	0.710	0.685	0.659	0.632	0.605	0.576	0.548	0.519	0.488	0.458	0.426	0.395	0.362	0.330	0.299	0.265	0.232	0.200	0.169	0.136	0.104	0.074	0.041	0.011	-0.019	-0.049	-0.079	-0.109	-0.136	-0.164	-0.191	-0.218	-0.242	-0.268	-0.290	-0.312	-0.335	-0.356	-0.376	-0.396	-0.414	-0.430	-0.448	-0.461	-0.476	-0.490	-0.502	-0.514	-0.525	-0.536	-0.545	-0.552	-0.561	-0.568	-0.574	-0.580	-0.585	-0.590	-0.594	-0.598	-0.600	-0.604	-0.605	-0.609	-0.610	-0.612	-0.614	-0.614	-0.616	-0.618	-0.619	-0.621	-0.624	-0.624	-0.626	-0.630	-0.631	-0.634	-0.639	-0.642	-0.646	-0.651	-0.658	-0.662	-0.669	-0.675	-0.684	-0.692	-0.700	-0.710	-0.720	-0.731	-0.742	-0.754	-0.768	-0.780	-0.794	-0.809	-0.824	-0.839	-0.855	-0.871	-0.889	-0.908	-0.924	-0.942	-0.962	-0.980	-1.000	-1.019	-1.039	-1.059	-1.079	-1.099	-1.119	-1.138	-1.158	-1.178	-1.196	-1.214	-1.232	-1.251	-1.269	-1.286	-1.304	-1.319	-1.334	-1.349	-1.362	-1.376	-1.389	-1.400	-1.410	-1.420	-1.428	-1.436	-1.442	-1.448	-1.452	-1.455	-1.458	-1.459	-1.459	-1.458	-1.455	-1.452	-1.448	-1.442	-1.436	-1.428	-1.420	-1.410	-1.400	-1.388	-1.376	-1.362	-1.349	-1.334	-1.318	-1.301	-1.284	-1.268	-1.249	-1.230	-1.210	-1.190	-1.170	-1.150	-1.129	-1.109	-1.088	-1.066	-1.045	-1.025	-1.002	-0.982	-0.961	-0.940	-0.920	-0.900	-0.880	-0.860	-0.841	-0.822	-0.805	-0.788	-0.770	-0.754	-0.739	-0.724	-0.709	-0.694	-0.681	-0.669	-0.658	-0.646	-0.635	-0.626	-0.616	-0.609	-0.601	-0.594	-0.588	-0.582	-0.578	-0.574	-0.570	-0.568	-0.565	-0.564	-0.562	-0.562	-0.561	-0.562	-0.564	-0.566	-0.568	-0.570	-0.572	-0.575	-0.579	-0.582	-0.586	-0.591	-0.595	-0.600	-0.605	-0.611	-0.616	-0.621	-0.625	-0.632	-0.638	-0.642	-0.648	-0.652	-0.658	-0.662	-0.669	-0.672	-0.678	-0.681	-0.688	-0.691	-0.695	-0.698	-0.701	-0.704	-0.708	-0.710	-0.711	-0.714	-0.716	-0.716	-0.718	-0.718	-0.718	-0.716	-0.716	-0.715	-0.712	-0.710	-0.709	-0.705	-0.701	-0.699	-0.694	-0.689	-0.684	-0.678	-0.672	-0.666	-0.660	-0.654	-0.646	-0.640	-0.631	-0.624	-0.615	-0.608	-0.598	-0.589	-0.580	-0.571	-0.562	-0.554	-0.544	-0.535	-0.526	-0.516	-0.509	-0.500	-0.490	-0.481	-0.475	-0.466	-0.459	-0.451	-0.444	-0.438	-0.431	-0.425	-0.420	-0.415	-0.410	-0.406	-0.402	-0.399	-0.396	-0.395	-0.392	-0.391	-0.391	-0.391	-0.391	-0.392	-0.394	-0.395	-0.399	-0.401	-0.404	-0.408	-0.412	-0.416	-0.421	-0.426	-0.431	-0.436	-0.442	-0.448	-0.454	-0.460	-0.465	-0.472	-0.478	-0.482	-0.490	-0.495	-0.500	-0.506	-0.510	-0.515	-0.519	-0.522	-0.526	-0.530	-0.534	-0.535	-0.536	-0.539	-0.539	-0.539	-0.538	-0.538	-0.535	-0.532	-0.529	-0.526	-0.522	-0.518	-0.511	-0.505	-0.499	-0.491	-0.484	-0.475	-0.466	-0.458	-0.448	-0.436	-0.425	-0.415	-0.402	-0.391	-0.380	-0.366	-0.355	-0.341	-0.329	-0.315	-0.302	-0.290	-0.278	-0.265	-0.252	-0.239	-0.228	-0.215	-0.204	-0.192	-0.181	-0.171	-0.161	-0.151	-0.142	-0.134	-0.125	-0.118	-0.112	-0.106	-0.101	-0.095	-0.092	-0.089	-0.086	-0.085	-0.084	-0.082	-0.084	-0.084	-0.086	-0.089	-0.091	-0.095	-0.099	-0.105	-0.110	-0.116	-0.124	-0.131	-0.140	-0.148	-0.156	-0.165	-0.175	-0.186	-0.196	-0.208	-0.219	-0.230	-0.241	-0.252	-0.264	-0.276	-0.289	-0.300	-0.312	-0.324	-0.335	-0.346	-0.358	-0.370	-0.380	-0.391	-0.401	-0.410	-0.420	-0.429	-0.438	-0.446	-0.455	-0.462	-0.469	-0.476	-0.481	-0.488	-0.492	-0.498	-0.501	-0.505	-0.507	-0.511	-0.512	-0.514	-0.515	-0.516	-0.515	-0.516	-0.515	-0.514	-0.512	-0.510	-0.509	-0.505	-0.504	-0.500	-0.498	-0.494	-0.490	-0.485	-0.482	-0.479	-0.474	-0.470	-0.466	-0.462	-0.458	-0.454	-0.450	-0.445	-0.441	-0.439	-0.435	-0.431	-0.428	-0.425	-0.421	-0.420	-0.418	-0.415	-0.412	-0.411	-0.411	-0.410	-0.409	-0.409	-0.409	-0.409	-0.410	-0.410	-0.411	-0.414	-0.415	-0.418	-0.419	-0.422	-0.424	-0.428	-0.431	-0.435	-0.439	-0.444	-0.448	-0.452	-0.459	-0.462	-0.469	-0.474	-0.480	-0.486	-0.492	-0.499	-0.506	-0.511	-0.519	-0.526	-0.534	-0.541	-0.549	-0.556	-0.564	-0.572	-0.580	-0.588	-0.595	-0.604	-0.611	-0.620	-0.628	-0.635	-0.644	-0.651	-0.659	-0.668	-0.676	-0.682	-0.691	-0.698	-0.706	-0.714	-0.720	-0.728	-0.734	-0.740	-0.746	-0.754	-0.758	-0.764	-0.770	-0.774	-0.779	-0.782	-0.788	-0.789	-0.792	-0.795	-0.798	-0.800	-0.800	-0.801	-0.801	-0.802	-0.801	-0.801	-0.800	-0.798	-0.796	-0.794	-0.790	-0.788	-0.782	-0.780	-0.775	-0.770	-0.765	-0.760	-0.754	-0.749	-0.744	-0.738	-0.731	-0.726	-0.720	-0.714	-0.708	-0.701	-0.696	-0.689	-0.684	-0.679	-0.674	-0.669	-0.664	-0.660	-0.656	-0.652	-0.650	-0.648	-0.645	-0.644	-0.642	-0.641	-0.642	-0.642	-0.644	-0.645	-0.648	-0.650	-0.654	-0.658	-0.662	-0.668	-0.672	-0.679	-0.686	-0.692	-0.700	-0.709	-0.716	-0.725	-0.734	-0.742	-0.752	-0.761	-0.771	-0.781	-0.791	-0.801	-0.811	-0.821	-0.830	-0.840	-0.849	-0.860	-0.869	-0.878	-0.888	-0.895	-0.904	-0.911	-0.920	-0.926	-0.934	-0.940	-0.946	-0.952	-0.956	-0.961	-0.966	-0.970	-0.972	-0.976	-0.979	-0.981	-0.984	-0.985	-0.985	-0.986	-0.988	-0.986	-0.988	-0.986	-0.988	-0.986	-0.986	-0.985	-0.984	-0.984	-0.982	-0.982	-0.981	-0.981	-0.981	-0.981	-0.981	-0.981	-0.982	-0.982	-0.985	-0.985	-0.988	-0.990	-0.992	-0.996	-1.001	-1.006	-1.010	-1.016	-1.022	-1.029	-1.036	-1.044	-1.052	-1.061	-1.071	-1.081	-1.092	-1.102	-1.115	-1.129	-1.141	-1.154	-1.168	-1.182	-1.198	-1.212	-1.229	-1.244	-1.260	-1.278	-1.295	-1.311	-1.329	-1.348	-1.365	-1.382	-1.401	-1.419	-1.436	-1.455	-1.472	-1.490	-1.508	-1.525	-1.542	-1.559	-1.575	-1.591	-1.608	-1.621	-1.636	-1.650	-1.664	-1.676	-1.690	-1.701	-1.711	-1.721	-1.730	-1.739	-1.746	-1.754	-1.759	-1.764	-1.768	-1.770	-1.772	-1.774	-1.774	-1.772	-1.771	-1.769	-1.765	-1.759	-1.752	-1.748	-1.739	-1.730	-1.720	-1.709	-1.698	-1.685	-1.671	-1.658	-1.641	-1.626	-1.609	-1.591	-1.574	-1.555	-1.536	-1.515	-1.495	-1.475	-1.452	-1.431	-1.409	-1.386	-1.365	-1.342	-1.320	-1.296	-1.275	-1.251	-1.230	-1.206	-1.185	-1.164	-1.142	-1.121	-1.101	-1.081	-1.061	-1.044	-1.025	-1.009	-0.992	-0.976	-0.961	-0.948	-0.935	-0.922	-0.911	-0.901	-0.892	-0.884	-0.878	-0.871	-0.866	-0.862	-0.859	-0.858	-0.856	-0.858	-0.858	-0.859	-0.862	-0.865	-0.870	-0.875	-0.881	-0.888	-0.895	-0.902	-0.911	-0.920	-0.929	-0.939	-0.949	-0.960	-0.970	-0.980	-0.990	-1.001	-1.011	-1.021	-1.031	-1.041	-1.051	-1.060	-1.069	-1.078	-1.085	-1.092	-1.099	-1.105	-1.110	-1.115	-1.120	-1.124	-1.126	-1.128	-1.129	-1.129	-1.128	-1.126	-1.124	-1.121	-1.118	-1.112	-1.109	-1.102	-1.095	-1.089	-1.081	-1.072	-1.064	-1.054	-1.045	-1.035	-1.024	-1.014	-1.001	-0.990	-0.980	-0.968	-0.956	-0.945	-0.934	-0.921	-0.911	-0.900	-0.889	-0.879	-0.869	-0.859	-0.850	-0.841	-0.832	-0.825	-0.818	-0.811	-0.805	-0.800	-0.795	-0.791	-0.788	-0.785	-0.784	-0.781	-0.781	-0.781	-0.784	-0.785	-0.789	-0.790	-0.795	-0.800	-0.805	-0.810	-0.818	-0.824	-0.832	-0.841	-0.850	-0.859	-0.869	-0.881	-0.891	-0.902	-0.915	-0.926	-0.939	-0.951	-0.964	-0.976	-0.990	-1.002	-1.016	-1.030	-1.044	-1.056	-1.070	-1.082	-1.096	-1.110	-1.121	-1.134	-1.146	-1.158	-1.169	-1.180	-1.191	-1.200	-1.211	-1.220	-1.228	-1.235	-1.242	-1.249	-1.255	-1.260	-1.264	-1.268	-1.270	-1.272	-1.272	-1.274	-1.272	-1.271	-1.269	-1.268	-1.264	-1.259	-1.252	-1.248	-1.240	-1.232	-1.224	-1.215	-1.205	-1.195	-1.184	-1.172	-1.159	-1.145	-1.131	-1.119	-1.102	-1.088	-1.072	-1.058	-1.040	-1.024	-1.008	-0.990	-0.972	-0.956	-0.938	-0.921	-0.904	-0.886	-0.869	-0.852	-0.835	-0.819	-0.801	-0.785	-0.769	-0.755	-0.739	-0.725	-0.710	-0.696	-0.684	-0.670	-0.658	-0.648	-0.636	-0.626	-0.616	-0.606	-0.599	-0.591	-0.585	-0.578	-0.572	-0.568	-0.564	-0.560	-0.559	-0.555	-0.554	-0.554	-0.554	-0.555	-0.556	-0.558	-0.560	-0.562	-0.568	-0.570	-0.575	-0.580	-0.586	-0.592	-0.598	-0.605	-0.612	-0.619	-0.628	-0.634	-0.641	-0.650	-0.658	-0.665	-0.674	-0.680	-0.688	-0.695	-0.702	-0.709	-0.715	-0.721	-0.726	-0.732	-0.736	-0.740	-0.742	-0.746	-0.748	-0.749	-0.750	-0.750	-0.749	-0.746	-0.744	-0.741	-0.738	-0.731	-0.726	-0.719	-0.712	-0.702	-0.694	-0.685	-0.672	-0.661	-0.650	-0.636	-0.621	-0.609	-0.594	-0.579	-0.561	-0.545	-0.529	-0.511	-0.494	-0.476	-0.459	-0.441	-0.422	-0.405	-0.388	-0.370	-0.352	-0.335	-0.320	-0.302	-0.288	-0.274	-0.259	-0.246	-0.232	-0.220	-0.210	-0.200	-0.191	-0.184	-0.176	-0.171	-0.166	-0.164	-0.162	-0.161	-0.162	-0.164	-0.168	-0.172	-0.178	-0.186	-0.195	-0.204	-0.215	-0.228	-0.241	-0.256	-0.272	-0.290	-0.308	-0.328	-0.348	-0.370	-0.392	-0.415	-0.440	-0.464	-0.489	-0.516	-0.542	-0.570	-0.598	-0.625	-0.652	-0.681	-0.710	-0.739	-0.768	-0.795	-0.824	-0.852	-0.880	-0.906	-0.934	-0.961	-0.986	-1.012	-1.036	-1.060	-1.084	-1.106	-1.129	-1.149	-1.170	-1.189	-1.208	-1.224	-1.240	-1.255	-1.269	-1.281	-1.294	-1.305	-1.315	-1.324	-1.330	-1.338	-1.344	-1.349	-1.352	-1.355	-1.356	-1.358	-1.358	-1.356	-1.355	-1.352	-1.350	-1.346	-1.341	-1.338	-1.332	-1.326	-1.321	-1.315	-1.308	-1.301	-1.294	-1.289	-1.281	-1.275	-1.269	-1.262	-1.256	-1.250	-1.245	-1.240	-1.236	-1.231	-1.229	-1.228	-1.225	-1.224	-1.224	-1.224	-1.225	-1.229	-1.230	-1.235	-1.240	-1.245	-1.254	-1.260	-1.269	-1.280	-1.290	-1.301	-1.314	-1.328	-1.342	-1.358	-1.374	-1.391	-1.410	-1.429	-1.449	-1.469	-1.490	-1.512	-1.534	-1.558	-1.580	-1.604	-1.629	-1.654	-1.678	-1.704	-1.730	-1.755	-1.781	-1.808	-1.834	-1.860	-1.885	-1.911	-1.936	-1.961	-1.988	-2.013	-2.036	-2.060	-2.085	-2.109	-2.130	-2.152	-2.174	-2.195	-2.216	-2.236	-2.255	-2.274	-2.292	-2.311	-2.328	-2.344	-2.359	-2.374	-2.388	-2.401	-2.414	-2.425	-2.436	-2.448	-2.456	-2.466	-2.474	-2.482	-2.489	-2.495	-2.502	-2.508	-2.512	-2.516	-2.521	-2.524	-2.528	-2.530	-2.532	-2.535	-2.536	-2.538	-2.539	-2.540	-2.540	-2.541	-2.541	-2.542	-2.542	-2.542	-2.544	-2.544	-2.544	-2.545	-2.546	-2.548	-2.549	-2.550	-2.551	-2.554	-2.556	-2.558	-2.561	-2.564	-2.569	-2.571	-2.576	-2.581	-2.585	-2.591	-2.598	-2.602	-2.610	-2.618	-2.625	-2.634	-2.641	-2.650	-2.660	-2.669	-2.678	-2.688	-2.699	-2.709	-2.720	-2.731	-2.742	-2.752	-2.764	-2.775	-2.788	-2.799	-2.810	-2.821	-2.832	-2.844	-2.855	-2.865	-2.876	-2.886	-2.895	-2.905	-2.912	-2.922	-2.930	-2.936	-2.944	-2.949	-2.954	-2.959	-2.962	-2.966	-2.968	-2.969	-2.970	-2.969	-2.968	-2.965	-2.962	-2.958	-2.954	-2.946	-2.941	-2.932	-2.925	-2.915	-2.904	-2.892	-2.880	-2.868	-2.854	-2.839	-2.822	-2.808	-2.790	-2.774	-2.755	-2.736	-2.716	-2.698	-2.678	-2.655	-2.635	-2.612	-2.591	-2.569	-2.546	-2.525	-2.502	-2.481	-2.459	-2.438	-2.414	-2.392	-2.371	-2.350	-2.329	-2.309	-2.289	-2.270	-2.250	-2.231	-2.215	-2.198	-2.181	-2.165	-2.150	-2.135	-2.122	-2.111	-2.099	-2.088	-2.078	-2.069	-2.060	-2.052	-2.046	-2.041	-2.036	-2.033	-2.029	-2.026	-2.026	-2.025	-2.025	-2.026	-2.027	-2.030	-2.033	-2.036	-2.039	-2.044	-2.049	-2.054	-2.059	-2.064	-2.070	-2.076	-2.082	-2.089	-2.095	-2.100	-2.108	-2.114	-2.119	-2.124	-2.129	-2.132	-2.136	-2.140	-2.142	-2.145	-2.146	-2.146	-2.148	-2.145	-2.144	-2.141	-2.138	-2.134	-2.128	-2.122	-2.115	-2.108	-2.098	-2.089	-2.076	-2.065	-2.052	-2.038	-2.022	-2.006	-1.991	-1.972	-1.954	-1.935	-1.916	-1.896	-1.875	-1.852	-1.831	-1.809	-1.785	-1.764	-1.740	-1.718	-1.694	-1.670	-1.646	-1.624	-1.600	-1.579	-1.555	-1.534	-1.512	-1.491	-1.471	-1.451	-1.432	-1.415	-1.396	-1.381	-1.365	-1.351	-1.338	-1.325	-1.314	-1.304	-1.295	-1.286	-1.280	-1.274	-1.270	-1.268	-1.265	-1.265	-1.265	-1.266	-1.270	-1.274	-1.280	-1.285	-1.292	-1.300	-1.310	-1.319	-1.330	-1.341	-1.352	-1.365	-1.378	-1.391	-1.404	-1.419	-1.434	-1.446	-1.461	-1.476	-1.490	-1.504	-1.518	-1.531	-1.544	-1.556	-1.569	-1.580	-1.591	-1.600	-1.610	-1.618	-1.625	-1.631	-1.635	-1.639	-1.641	-1.644	-1.645	-1.644	-1.641	-1.639	-1.632	-1.626	-1.620	-1.611	-1.601	-1.590	-1.578	-1.564	-1.550	-1.532	-1.515	-1.496	-1.476	-1.456	-1.435	-1.411	-1.388	-1.364	-1.339	-1.312	-1.285	-1.258	-1.230	-1.201	-1.172	-1.144	-1.114	-1.084	-1.054	-1.024	-0.994	-0.964	-0.934	-0.904	-0.875	-0.848	-0.819	-0.790	-0.762	-0.736	-0.710	-0.685	-0.660	-0.636	-0.612	-0.590	-0.569	-0.549	-0.529	-0.510	-0.492	-0.478	-0.462	-0.448	-0.434	-0.422	-0.411	-0.401	-0.392	-0.385	-0.376	-0.371	-0.366	-0.362	-0.359	-0.358	-0.356	-0.356	-0.356	-0.358	-0.359	-0.361	-0.364	-0.368	-0.372	-0.376	-0.382	-0.388	-0.394	-0.400	-0.408	-0.414	-0.421	-0.428	-0.435	-0.442	-0.450	-0.459	-0.465	-0.472	-0.480	-0.488	-0.494	-0.501	-0.507	-0.515	-0.522	-0.528	-0.534	-0.540	-0.544	-0.550	-0.555	-0.559	-0.564	-0.568	-0.571	-0.575	-0.579	-0.581	-0.584	-0.586	-0.590	-0.591	-0.592	-0.595	-0.598	-0.598	-0.599	-0.600	-0.601	-0.602	-0.602	-0.604	-0.604	-0.604	-0.605	-0.605	-0.605	-0.606	-0.606	-0.606	-0.608	-0.608	-0.608	-0.609	-0.609	-0.609	-0.610	-0.611	-0.611	-0.612	-0.615	-0.616	-0.618	-0.619	-0.621	-0.622	-0.625	-0.628	-0.630	-0.632	-0.635	-0.639	-0.642	-0.645	-0.650	-0.655	-0.659	-0.664	-0.668	-0.672	-0.679	-0.685	-0.691	-0.698	-0.702	-0.710	-0.718	-0.725	-0.732	-0.741	-0.750	-0.759	-0.768	-0.778	-0.786	-0.796	-0.806	-0.818	-0.829	-0.840	-0.850	-0.861	-0.875	-0.886	-0.898	-0.910	-0.922	-0.935	-0.948	-0.960	-0.974	-0.986	-0.999	-1.012	-1.025	-1.036	-1.050	-1.062	-1.075	-1.088	-1.099	-1.111	-1.122	-1.134	-1.145	-1.156	-1.166	-1.178	-1.188	-1.196	-1.206	-1.215	-1.224	-1.232	-1.239	-1.246	-1.254	-1.261	-1.268	-1.274	-1.279	-1.285	-1.290	-1.295	-1.299	-1.304	-1.308	-1.312	-1.318	-1.320	-1.324	-1.329	-1.332	-1.338	-1.340	-1.345	-1.349	-1.354	-1.359	-1.364	-1.369	-1.374	-1.380	-1.388	-1.394	-1.400	-1.408	-1.416	-1.425	-1.434	-1.444	-1.454	-1.464	-1.475	-1.489	-1.500	-1.512	-1.528	-1.541	-1.555	-1.570	-1.586	-1.601	-1.619	-1.635	-1.652	-1.671	-1.688	-1.706	-1.726	-1.744	-1.764	-1.784	-1.802	-1.822	-1.841	-1.861	-1.881	-1.901	-1.920	-1.940	-1.960	-1.979	-1.998	-2.016	-2.035	-2.052	-2.070	-2.089	-2.105	-2.122	-2.138	-2.154	-2.168	-2.184	-2.198	-2.210	-2.224	-2.236	-2.248	-2.259	-2.269	-2.279	-2.289	-2.298	-2.305	-2.314	-2.320	-2.326	-2.331	-2.338	-2.341	-2.345	-2.349	-2.350	-2.352	-2.354	-2.355	-2.356	-2.355	-2.356	-2.355	-2.352	-2.352	-2.350	-2.346	-2.345	-2.341	-2.338	-2.334	-2.330	-2.325	-2.321	-2.315	-2.311	-2.305	-2.300	-2.295	-2.289	-2.284	-2.279	-2.271	-2.266	-2.260	-2.255	-2.249	-2.244	-2.238	-2.232	-2.228	-2.222	-2.218	-2.212	-2.209	-2.204	-2.201	-2.196	-2.194	-2.191	-2.189	-2.186	-2.185	-2.184	-2.185	-2.184	-2.185	-2.185	-2.188	-2.190	-2.192	-2.196	-2.199	-2.204	-2.210	-2.216	-2.222	-2.229	-2.236	-2.245	-2.252	-2.262	-2.272	-2.284	-2.295	-2.308	-2.319	-2.331	-2.344	-2.358	-2.372	-2.386	-2.401	-2.415	-2.431	-2.446	-2.462	-2.478	-2.492	-2.509	-2.525	-2.540	-2.556	-2.572	-2.586	-2.601	-2.615	-2.630	-2.644	-2.658	-2.670	-2.682	-2.694	-2.705	-2.716	-2.724	-2.734	-2.741	-2.749	-2.755	-2.761	-2.766	-2.770	-2.771	-2.774	-2.775	-2.774	-2.774	-2.771	-2.768	-2.765	-2.759	-2.754	-2.746	-2.739	-2.730	-2.720	-2.709	-2.698	-2.685	-2.672	-2.659	-2.644	-2.629	-2.612	-2.596	-2.579	-2.561	-2.544	-2.525	-2.506	-2.488	-2.468	-2.448	-2.428	-2.408	-2.386	-2.368	-2.346	-2.326	-2.308	-2.288	-2.268	-2.249	-2.229	-2.210	-2.192	-2.174	-2.158	-2.140	-2.124	-2.108	-2.092	-2.078	-2.064	-2.050	-2.039	-2.026	-2.015	-2.004	-1.995	-1.986	-1.978	-1.970	-1.964	-1.958	-1.954	-1.949	-1.945	-1.941	-1.939	-1.938	-1.936	-1.936	-1.936	-1.936	-1.938	-1.940	-1.941	-1.944	-1.948	-1.950	-1.954	-1.958	-1.961	-1.965	-1.969	-1.972	-1.978	-1.981	-1.985	-1.989	-1.992	-1.996	-1.999	-2.002	-2.005	-2.007	-2.009	-2.010	-2.010	-2.011	-2.010	-2.010	-2.007	-2.006	-2.004	-2.000	-1.995	-1.990	-1.985	-1.979	-1.972	-1.964	-1.955	-1.945	-1.936	-1.925	-1.914	-1.901	-1.888	-1.875	-1.861	-1.846	-1.830	-1.814	-1.796	-1.780	-1.762	-1.744	-1.725	-1.706	-1.688	-1.668	-1.649	-1.628	-1.609	-1.588	-1.569	-1.548	-1.529	-1.508	-1.489	-1.469	-1.449	-1.430	-1.411	-1.392	-1.375	-1.358	-1.340	-1.324	-1.308	-1.291	-1.276	-1.262	-1.249	-1.236	-1.222	-1.212	-1.201	-1.191	-1.182	-1.174	-1.165	-1.159	-1.151	-1.148	-1.142	-1.139	-1.135	-1.132	-1.131	-1.130	-1.129	-1.130	-1.130	-1.132	-1.134	-1.136	-1.140	-1.142	-1.146	-1.151	-1.155	-1.160	-1.166	-1.170	-1.176	-1.182	-1.189	-1.192	-1.199	-1.205	-1.210	-1.215	-1.220	-1.225	-1.230	-1.234	-1.238	-1.240	-1.244	-1.245	-1.248	-1.248	-1.249	-1.248	-1.248	-1.245	-1.242	-1.239	-1.235	-1.230	-1.222	-1.218	-1.209	-1.201	-1.191	-1.182	-1.171	-1.159	-1.148	-1.134	-1.119	-1.104	-1.089	-1.072	-1.055	-1.038	-1.020	-1.001	-0.981	-0.961	-0.942	-0.921	-0.900	-0.879	-0.858	-0.835	-0.814	-0.792	-0.770	-0.749	-0.728	-0.706	-0.686	-0.665	-0.644	-0.624	-0.604	-0.584	-0.565	-0.546	-0.530	-0.512	-0.496	-0.480	-0.465	-0.451	-0.436	-0.424	-0.412	-0.400	-0.390	-0.381	-0.371	-0.364	-0.356	-0.350	-0.345	-0.340	-0.336	-0.334	-0.332	-0.330	-0.330	-0.329	-0.330	-0.331	-0.334	-0.335	-0.339	-0.344	-0.348	-0.352	-0.358	-0.362	-0.368	-0.375	-0.381	-0.388	-0.395	-0.402	-0.409	-0.415	-0.422	-0.430	-0.438	-0.445	-0.451	-0.459	-0.465	-0.471	-0.478	-0.484	-0.489	-0.494	-0.499	-0.504	-0.507	-0.511	-0.515	-0.518	-0.519	-0.521	-0.521	-0.521	-0.522	-0.521	-0.520	-0.519	-0.516	-0.514	-0.511	-0.506	-0.501	-0.496	-0.491	-0.486	-0.479	-0.472	-0.465	-0.458	-0.450	-0.441	-0.434	-0.425	-0.416	-0.409	-0.400	-0.391	-0.382	-0.372	-0.364	-0.355	-0.348	-0.340	-0.331	-0.324	-0.318	-0.310	-0.304	-0.299	-0.294	-0.290	-0.286	-0.282	-0.280	-0.279	-0.278	-0.278	-0.278	-0.280	-0.282	-0.285	-0.289	-0.294	-0.300	-0.306	-0.312	-0.321	-0.331	-0.341	-0.351	-0.362	-0.375	-0.389	-0.401	-0.415	-0.429	-0.445	-0.460	-0.476	-0.492	-0.509	-0.524	-0.541	-0.558	-0.575	-0.591	-0.608	-0.624	-0.639	-0.655	-0.670	-0.684	-0.699	-0.711	-0.722	-0.735	-0.745	-0.756	-0.764	-0.772	-0.780	-0.785	-0.790	-0.794	-0.796	-0.798	-0.798	-0.796	-0.794	-0.791	-0.785	-0.780	-0.774	-0.764	-0.755	-0.745	-0.732	-0.721	-0.706	-0.692	-0.678	-0.660	-0.644	-0.625	-0.606	-0.586	-0.566	-0.546	-0.526	-0.504	-0.482	-0.460	-0.439	-0.416	-0.395	-0.372	-0.351	-0.328	-0.306	-0.285	-0.264	-0.245	-0.224	-0.204	-0.186	-0.168	-0.150	-0.132	-0.118	-0.102	-0.088	-0.074	-0.061	-0.051	-0.040	-0.030	-0.022	-0.015	-0.010	-0.004	0.000	0.004	0.005	0.005	0.005	0.004	0.000	-0.004	-0.010	-0.015	-0.022	-0.030	-0.040	-0.050	-0.061	-0.074	-0.088	-0.101	-0.116	-0.132	-0.149	-0.168	-0.186	-0.205	-0.225	-0.246	-0.266	-0.289	-0.311	-0.334	-0.356	-0.380	-0.405	-0.429	-0.454	-0.479	-0.505	-0.530	-0.555	-0.581	-0.606	-0.632	-0.658	-0.682	-0.708	-0.734	-0.758	-0.781	-0.805	-0.829	-0.852	-0.875	-0.896	-0.919	-0.940	-0.959	-0.979	-0.998	-1.016	-1.032	-1.050	-1.066	-1.081	-1.095	-1.109	-1.121	-1.134	-1.144	-1.155	-1.165	-1.174	-1.181	-1.190	-1.196	-1.202	-1.209	-1.212	-1.218	-1.220	-1.224	-1.226	-1.229	-1.231	-1.234	-1.234	-1.236	-1.236	-1.236	-1.238	-1.238	-1.238	-1.239	-1.239	-1.240	-1.241	-1.242	-1.244	-1.245	-1.246	-1.249	-1.251	-1.254	-1.258	-1.261	-1.266	-1.270	-1.276	-1.281	-1.289	-1.295	-1.302	-1.310	-1.318	-1.328	-1.336	-1.346	-1.356	-1.368	-1.379	-1.390	-1.404	-1.415	-1.428	-1.441	-1.454	-1.469	-1.481	-1.496	-1.510	-1.525	-1.539	-1.554	-1.569	-1.582	-1.598	-1.611	-1.626	-1.641	-1.655	-1.669	-1.684	-1.698	-1.710	-1.724	-1.738	-1.749	-1.761	-1.772	-1.784	-1.796	-1.806	-1.816	-1.826	-1.835	-1.844	-1.852	-1.860	-1.866	-1.875	-1.881	-1.885	-1.891	-1.896	-1.900	-1.905	-1.908	-1.910	-1.912	-1.915	-1.916	-1.918	-1.918	-1.918	-1.916	-1.916	-1.915	-1.912	-1.911	-1.908	-1.904	-1.901	-1.898	-1.891	-1.888	-1.882	-1.878	-1.871	-1.866	-1.859	-1.852	-1.846	-1.838	-1.831	-1.824	-1.816	-1.808	-1.800	-1.792	-1.784	-1.775	-1.768	-1.758	-1.750	-1.741	-1.732	-1.724	-1.715	-1.706	-1.698	-1.689	-1.681	-1.671	-1.664	-1.655	-1.646	-1.639	-1.630	-1.624	-1.615	-1.608	-1.600	-1.594	-1.586	-1.580	-1.574	-1.568	-1.561	-1.555	-1.549	-1.544	-1.538	-1.532	-1.528	-1.522	-1.519	-1.512	-1.508	-1.504	-1.499	-1.495	-1.490	-1.486	-1.482	-1.479	-1.475	-1.470	-1.466	-1.461	-1.458	-1.454	-1.449	-1.444	-1.440	-1.435	-1.430	-1.424	-1.419	-1.414	-1.408	-1.401	-1.395	-1.388	-1.381	-1.374	-1.368	-1.359	-1.351	-1.342	-1.334	-1.325	-1.315	-1.306	-1.296	-1.286	-1.276	-1.264	-1.254	-1.242	-1.230	-1.219	-1.205	-1.192	-1.181	-1.168	-1.154	-1.141	-1.129	-1.115	-1.101	-1.088	-1.075	-1.061	-1.048	-1.035	-1.021	-1.009	-0.995	-0.982	-0.970	-0.958	-0.946	-0.934	-0.922	-0.911	-0.901	-0.890	-0.880	-0.872	-0.862	-0.854	-0.846	-0.840	-0.832	-0.826	-0.820	-0.815	-0.811	-0.808	-0.804	-0.801	-0.800	-0.798	-0.798	-0.796	-0.796	-0.798	-0.798	-0.799	-0.801	-0.805	-0.808	-0.811	-0.814	-0.818	-0.821	-0.826	-0.831	-0.836	-0.841	-0.845	-0.851	-0.856	-0.860	-0.865	-0.870	-0.876	-0.881	-0.885	-0.890	-0.894	-0.899	-0.901	-0.904	-0.906	-0.909	-0.910	-0.911	-0.912	-0.912	-0.912	-0.912	-0.910	-0.909	-0.905	-0.902	-0.898	-0.894	-0.888	-0.881	-0.874	-0.866	-0.859	-0.850	-0.840	-0.829	-0.819	-0.808	-0.795	-0.782	-0.769	-0.755	-0.741	-0.726	-0.711	-0.695	-0.678	-0.661	-0.644	-0.626	-0.609	-0.591	-0.574	-0.555	-0.535	-0.516	-0.498	-0.479	-0.460	-0.441	-0.422	-0.404	-0.385	-0.368	-0.348	-0.331	-0.312	-0.295	-0.278	-0.261	-0.245	-0.229	-0.214	-0.199	-0.184	-0.170	-0.156	-0.144	-0.131	-0.119	-0.108	-0.098	-0.089	-0.080	-0.071	-0.064	-0.056	-0.050	-0.045	-0.040	-0.036	-0.032	-0.030	-0.028	-0.028	-0.026	-0.028	-0.028	-0.029	-0.031	-0.034	-0.038	-0.041	-0.046	-0.050	-0.056	-0.062	-0.069	-0.076	-0.084	-0.091	-0.099	-0.108	-0.116	-0.125	-0.135	-0.145	-0.154	-0.162	-0.174	-0.182	-0.192	-0.202	-0.211	-0.220	-0.230	-0.239	-0.248	-0.256	-0.264	-0.271	-0.279	-0.285	-0.292	-0.299	-0.304	-0.309	-0.312	-0.316	-0.320	-0.322	-0.324	-0.325	-0.326	-0.325	-0.324	-0.324	-0.321	-0.318	-0.314	-0.310	-0.305	-0.300	-0.294	-0.288	-0.279	-0.270	-0.262	-0.254	-0.244	-0.234	-0.224	-0.212	-0.202	-0.191	-0.180	-0.169	-0.156	-0.145	-0.132	-0.121	-0.110	-0.099	-0.088	-0.076	-0.065	-0.056	-0.045	-0.036	-0.026	-0.018	-0.010	-0.001	0.005	0.012	0.019	0.022	0.028	0.030	0.032	0.035	0.036	0.036	0.036	0.035	0.032	0.030	0.026	0.022	0.018	0.010	0.005	-0.004	-0.011	-0.020	-0.030	-0.040	-0.050	-0.060	-0.071	-0.082	-0.095	-0.108	-0.120	-0.132	-0.145	-0.159	-0.171	-0.185	-0.198	-0.210	-0.224	-0.236	-0.249	-0.260	-0.272	-0.285	-0.296	-0.308	-0.319	-0.329	-0.339	-0.349	-0.358	-0.366	-0.374	-0.381	-0.389	-0.395	-0.401	-0.408	-0.412	-0.418	-0.421	-0.425	-0.429	-0.432	-0.435	-0.438	-0.439	-0.440	-0.442	-0.442	-0.445	-0.445	-0.446	-0.446	-0.446	-0.448	-0.448	-0.448	-0.449	-0.449	-0.450	-0.451	-0.452	-0.452	-0.455	-0.456	-0.459	-0.461	-0.465	-0.468	-0.471	-0.476	-0.480	-0.485	-0.490	-0.496	-0.504	-0.510	-0.518	-0.525	-0.534	-0.544	-0.552	-0.562	-0.574	-0.585	-0.596	-0.608	-0.621	-0.634	-0.648	-0.661	-0.676	-0.690	-0.706	-0.721	-0.739	-0.754	-0.771	-0.788	-0.806	-0.824	-0.841	-0.859	-0.876	-0.895	-0.914	-0.932	-0.951	-0.970	-0.989	-1.008	-1.026	-1.045	-1.064	-1.082	-1.100	-1.119	-1.136	-1.154	-1.171	-1.189	-1.205	-1.222	-1.239	-1.255	-1.271	-1.285	-1.300	-1.314	-1.328	-1.341	-1.354	-1.365	-1.378	-1.388	-1.398	-1.408	-1.416	-1.425	-1.432	-1.439	-1.445	-1.450	-1.455	-1.460	-1.462	-1.466	-1.468	-1.470	-1.471	-1.471	-1.471	-1.470	-1.469	-1.466	-1.464	-1.462	-1.458	-1.454	-1.450	-1.445	-1.440	-1.435	-1.429	-1.422	-1.418	-1.411	-1.405	-1.399	-1.392	-1.386	-1.380	-1.375	-1.369	-1.362	-1.358	-1.352	-1.349	-1.344	-1.340	-1.339	-1.336	-1.334	-1.332	-1.332	-1.332	-1.332	-1.334	-1.336	-1.340	-1.344	-1.348	-1.354	-1.360	-1.368	-1.375	-1.382	-1.392	-1.404	-1.412	-1.426	-1.438	-1.450	-1.465	-1.478	-1.494	-1.509	-1.524	-1.540	-1.556	-1.574	-1.591	-1.608	-1.626	-1.644	-1.661	-1.679	-1.696	-1.715	-1.732	-1.750	-1.766	-1.782	-1.800	-1.815	-1.831	-1.846	-1.860	-1.874	-1.886	-1.900	-1.910	-1.921	-1.931	-1.940	-1.948	-1.956	-1.961	-1.968	-1.971	-1.974	-1.978	-1.979	-1.979	-1.979	-1.976	-1.975	-1.970	-1.966	-1.960	-1.955	-1.948	-1.939	-1.930	-1.920	-1.909	-1.898	-1.885	-1.871	-1.858	-1.842	-1.829	-1.812	-1.798	-1.780	-1.762	-1.745	-1.729	-1.710	-1.691	-1.674	-1.654	-1.636	-1.616	-1.598	-1.579	-1.560	-1.541	-1.522	-1.502	-1.484	-1.466	-1.448	-1.430	-1.412	-1.395	-1.378	-1.362	-1.345	-1.330	-1.315	-1.300	-1.288	-1.272	-1.260	-1.248	-1.235	-1.224	-1.214	-1.204	-1.194	-1.184	-1.175	-1.166	-1.159	-1.151	-1.146	-1.140	-1.134	-1.129	-1.125	-1.121	-1.118	-1.114	-1.111	-1.110	-1.108	-1.105	-1.104	-1.102	-1.102	-1.101	-1.101	-1.101	-1.101	-1.102	-1.102	-1.102	-1.104	-1.104	-1.105	-1.105	-1.106	-1.106	-1.106	-1.108	-1.108	-1.109	-1.109	-1.109	-1.109	-1.109	-1.108	-1.108	-1.108	-1.106	-1.105	-1.104	-1.102	-1.100	-1.099	-1.095	-1.092	-1.089	-1.085	-1.081	-1.078	-1.074	-1.069	-1.064	-1.059	-1.054	-1.048	-1.042	-1.036	-1.028	-1.021	-1.015	-1.006	-0.999	-0.991	-0.982	-0.974	-0.965	-0.955	-0.946	-0.938	-0.928	-0.918	-0.908	-0.899	-0.888	-0.878	-0.869	-0.859	-0.848	-0.838	-0.828	-0.818	-0.809	-0.799	-0.790	-0.780	-0.771	-0.762	-0.755	-0.748	-0.740	-0.732	-0.728	-0.721	-0.715	-0.710	-0.706	-0.702	-0.700	-0.696	-0.695	-0.692	-0.692	-0.694	-0.694	-0.695	-0.698	-0.701	-0.705	-0.708	-0.712	-0.719	-0.725	-0.731	-0.740	-0.749	-0.758	-0.766	-0.776	-0.788	-0.799	-0.810	-0.820	-0.832	-0.845	-0.858	-0.870	-0.882	-0.895	-0.908	-0.920	-0.932	-0.945	-0.958	-0.968	-0.980	-0.991	-1.001	-1.010	-1.021	-1.029	-1.036	-1.044	-1.051	-1.056	-1.061	-1.065	-1.068	-1.070	-1.071	-1.071	-1.071	-1.069	-1.066	-1.062	-1.058	-1.051	-1.045	-1.038	-1.030	-1.020	-1.010	-1.000	-0.988	-0.975	-0.962	-0.949	-0.934	-0.919	-0.905	-0.890	-0.872	-0.858	-0.841	-0.824	-0.808	-0.791	-0.775	-0.759	-0.742	-0.726	-0.711	-0.696	-0.682	-0.668	-0.654	-0.640	-0.629	-0.616	-0.606	-0.595	-0.585	-0.578	-0.570	-0.562	-0.556	-0.551	-0.546	-0.544	-0.540	-0.539	-0.539	-0.539	-0.540	-0.542	-0.545	-0.549	-0.552	-0.559	-0.564	-0.571	-0.578	-0.586	-0.595	-0.604	-0.614	-0.624	-0.632	-0.644	-0.655	-0.665	-0.676	-0.688	-0.699	-0.710	-0.721	-0.732	-0.744	-0.755	-0.765	-0.775	-0.785	-0.794	-0.804	-0.811	-0.819	-0.826	-0.832	-0.839	-0.844	-0.848	-0.851	-0.855	-0.858	-0.859	-0.860	-0.860	-0.858	-0.858	-0.854	-0.851	-0.846	-0.841	-0.835	-0.829	-0.821	-0.812	-0.804	-0.794	-0.784	-0.771	-0.760	-0.748	-0.735	-0.721	-0.706	-0.691	-0.676	-0.661	-0.645	-0.629	-0.612	-0.595	-0.576	-0.560	-0.542	-0.524	-0.507	-0.490	-0.471	-0.454	-0.438	-0.420	-0.404	-0.386	-0.370	-0.354	-0.338	-0.321	-0.308	-0.294	-0.280	-0.266	-0.252	-0.240	-0.229	-0.219	-0.209	-0.199	-0.191	-0.184	-0.176	-0.170	-0.164	-0.160	-0.156	-0.152	-0.150	-0.149	-0.149	-0.149	-0.150	-0.152	-0.154	-0.158	-0.162	-0.168	-0.174	-0.180	-0.188	-0.194	-0.202	-0.211	-0.221	-0.231	-0.241	-0.252	-0.264	-0.275	-0.288	-0.299	-0.312	-0.324	-0.336	-0.350	-0.362	-0.376	-0.389	-0.401	-0.415	-0.426	-0.440	-0.451	-0.462	-0.474	-0.485	-0.495	-0.505	-0.515	-0.524	-0.532	-0.540	-0.548	-0.554	-0.560	-0.564	-0.569	-0.572	-0.576	-0.578	-0.580	-0.580	-0.581	-0.580	-0.579	-0.576	-0.574	-0.569	-0.565	-0.560	-0.555	-0.549	-0.541	-0.534	-0.524	-0.516	-0.507	-0.496	-0.486	-0.476	-0.465	-0.454	-0.441	-0.430	-0.419	-0.406	-0.394	-0.381	-0.369	-0.356	-0.344	-0.331	-0.319	-0.306	-0.294	-0.282	-0.271	-0.260	-0.249	-0.238	-0.228	-0.218	-0.209	-0.200	-0.191	-0.182	-0.175	-0.168	-0.160	-0.155	-0.149	-0.142	-0.139	-0.135	-0.131	-0.128	-0.125	-0.122	-0.121	-0.120	-0.119	-0.119	-0.119	-0.120	-0.120	-0.121	-0.122	-0.124	-0.126	-0.129	-0.131	-0.135	-0.138	-0.141	-0.144	-0.148	-0.151	-0.155	-0.159	-0.162	-0.168	-0.170	-0.175	-0.179	-0.181	-0.185	-0.189	-0.194	-0.196	-0.199	-0.202	-0.206	-0.208	-0.211	-0.212	-0.215	-0.218	-0.219	-0.220	-0.221	-0.222	-0.224	-0.225	-0.224	-0.225	-0.225	-0.225	-0.224	-0.224	-0.222	-0.221	-0.220	-0.218	-0.216	-0.214	-0.212	-0.211	-0.209	-0.206	-0.202	-0.201	-0.199	-0.195	-0.192	-0.190	-0.188	-0.184	-0.181	-0.179	-0.176	-0.174	-0.171	-0.169	-0.168	-0.165	-0.164	-0.161	-0.160	-0.158	-0.158	-0.158	-0.155	-0.155	-0.155	-0.156	-0.155	-0.156	-0.158	-0.159	-0.161	-0.161	-0.164	-0.168	-0.169	-0.172	-0.176	-0.180	-0.184	-0.188	-0.192	-0.198	-0.202	-0.209	-0.214	-0.219	-0.225	-0.231	-0.238	-0.244	-0.250	-0.259	-0.265	-0.271	-0.279	-0.286	-0.294	-0.300	-0.308	-0.314	-0.322	-0.329	-0.335	-0.342	-0.349	-0.356	-0.361	-0.368	-0.374	-0.380	-0.385	-0.390	-0.395	-0.400	-0.404	-0.409	-0.412	-0.415	-0.419	-0.420	-0.422	-0.425	-0.426	-0.426	-0.428	-0.428	-0.426	-0.425	-0.424	-0.422	-0.420	-0.416	-0.412	-0.408	-0.404	-0.399	-0.392	-0.386	-0.380	-0.372	-0.365	-0.356	-0.348	-0.336	-0.326	-0.315	-0.305	-0.292	-0.280	-0.266	-0.254	-0.240	-0.225	-0.210	-0.196	-0.181	-0.165	-0.148	-0.131	-0.115	-0.098	-0.080	-0.062	-0.045	-0.028	-0.009	0.009	0.029	0.046	0.064	0.082	0.100	0.119	0.136	0.155	0.172	0.190	0.206	0.224	0.240	0.256	0.272	0.288	0.302	0.316	0.330	0.344	0.358	0.370	0.380	0.391	0.402	0.412	0.422	0.431	0.440	0.448	0.455	0.462	0.468	0.474	0.480	0.484	0.489	0.491	0.496	0.499	0.501	0.504	0.505	0.507	0.509	0.509	0.511	0.511	0.511	0.512	0.514	0.514	0.514	0.514	0.515	0.516	0.516	0.518	0.518	0.519	0.520	0.521	0.524	0.525	0.528	0.530	0.532	0.536	0.539	0.542	0.548	0.551	0.556	0.561	0.565	0.571	0.578	0.584	0.590	0.596	0.602	0.611	0.618	0.625	0.632	0.640	0.649	0.658	0.665	0.674	0.682	0.690	0.699	0.708	0.718	0.726	0.735	0.744	0.752	0.761	0.770	0.778	0.786	0.795	0.802	0.810	0.819	0.826	0.834	0.841	0.849	0.855	0.861	0.868	0.875	0.880	0.886	0.891	0.896	0.902	0.906	0.910	0.915	0.919	0.924	0.926	0.929	0.931	0.935	0.938	0.939	0.941	0.942	0.945	0.945	0.946	0.946	0.946	0.948	0.948	0.948	0.946	0.946	0.944	0.942	0.942	0.941	0.939	0.936	0.935	0.932	0.930	0.929	0.925	0.922	0.919	0.916	0.914	0.910	0.908	0.905	0.902	0.899	0.896	0.894	0.891	0.889	0.886	0.884	0.881	0.880	0.878	0.875	0.874	0.872	0.871	0.870	0.869	0.868	0.868	0.868	0.868	0.868	0.869	0.869	0.870	0.870	0.871	0.874	0.875	0.875	0.879	0.880	0.881	0.884	0.885	0.888	0.889	0.891	0.892	0.894	0.895	0.896	0.898	0.899	0.899	0.899	0.898	0.899	0.896	0.896	0.894	0.892	0.890	0.888	0.884	0.879	0.874	0.869	0.862	0.856	0.849	0.842	0.834	0.825	0.815	0.806	0.796	0.785	0.775	0.764	0.752	0.740	0.726	0.715	0.701	0.688	0.674	0.660	0.646	0.632	0.619	0.605	0.592	0.579	0.565	0.551	0.539	0.526	0.514	0.504	0.491	0.480	0.471	0.461	0.451	0.444	0.435	0.428	0.421	0.416	0.410	0.406	0.401	0.399	0.398	0.395	0.395	0.395	0.395	0.396	0.399	0.402	0.405	0.410	0.415	0.420	0.426	0.431	0.439	0.446	0.454	0.462	0.471	0.480	0.489	0.498	0.507	0.518	0.528	0.538	0.548	0.556	0.566	0.576	0.586	0.595	0.604	0.612	0.621	0.630	0.638	0.645	0.652	0.659	0.665	0.670	0.676	0.681	0.685	0.689	0.692	0.695	0.698	0.700	0.701	0.701	0.702	0.701	0.700	0.699	0.698	0.694	0.691	0.689	0.684	0.680	0.675	0.669	0.665	0.659	0.652	0.646	0.639	0.631	0.625	0.618	0.611	0.604	0.596	0.589	0.581	0.574	0.566	0.559	0.551	0.544	0.538	0.532	0.525	0.521	0.515	0.511	0.505	0.502	0.499	0.496	0.494	0.492	0.491	0.491	0.491	0.492	0.494	0.496	0.500	0.502	0.509	0.512	0.519	0.526	0.534	0.542	0.551	0.561	0.571	0.582	0.594	0.606	0.620	0.634	0.649	0.664	0.679	0.694	0.711	0.729	0.746	0.764	0.781	0.800	0.818	0.838	0.856	0.875	0.895	0.914	0.934	0.951	0.971	0.990	1.009	1.028	1.045	1.062	1.080	1.096	1.114	1.130	1.144	1.160	1.174	1.188	1.199	1.211	1.222	1.232	1.241	1.250	1.258	1.264	1.270	1.275	1.279	1.281	1.282	1.284	1.282	1.281	1.279	1.276	1.271	1.266	1.260	1.254	1.245	1.236	1.225	1.215	1.204	1.190	1.178	1.164	1.149	1.134	1.118	1.102	1.085	1.069	1.051	1.034	1.016	0.999	0.980	0.962	0.945	0.925	0.908	0.890	0.874	0.856	0.839	0.824	0.808	0.792	0.779	0.764	0.750	0.738	0.725	0.715	0.704	0.695	0.685	0.678	0.671	0.665	0.660	0.656	0.652	0.650	0.649	0.649	0.648	0.650	0.651	0.654	0.658	0.662	0.666	0.672	0.680	0.686	0.694	0.702	0.710	0.719	0.729	0.739	0.748	0.759	0.769	0.779	0.790	0.801	0.812	0.824	0.834	0.844	0.855	0.865	0.875	0.885	0.895	0.905	0.912	0.921	0.930	0.938	0.945	0.951	0.958	0.964	0.970	0.975	0.979	0.984	0.986	0.990	0.991	0.994	0.995	0.995	0.995	0.996	0.995	0.994	0.991	0.991	0.989	0.985	0.981	0.978	0.974	0.969	0.965	0.960	0.954	0.949	0.944	0.936	0.931	0.924	0.918	0.911	0.904	0.898	0.890	0.882	0.876	0.869	0.861	0.855	0.848	0.841	0.834	0.828	0.820	0.815	0.809	0.802	0.798	0.792	0.788	0.782	0.779	0.775	0.772	0.769	0.766	0.764	0.762	0.762	0.761	0.761	0.762	0.762	0.765	0.768	0.770	0.774	0.778	0.782	0.786	0.792	0.799	0.805	0.812	0.820	0.829	0.838	0.846	0.856	0.866	0.876	0.889	0.900	0.911	0.924	0.936	0.949	0.961	0.975	0.989	1.001	1.015	1.029	1.044	1.058	1.071	1.085	1.098	1.111	1.125	1.138	1.151	1.164	1.176	1.188	1.200	1.211	1.222	1.234	1.245	1.255	1.265	1.274	1.282	1.291	1.300	1.306	1.314	1.321	1.328	1.332	1.339	1.344	1.348	1.352	1.356	1.359	1.362	1.365	1.368	1.370	1.371	1.374	1.375	1.376	1.378	1.379	1.381	1.382	1.384	1.385	1.386	1.389	1.390	1.392	1.394	1.396	1.400	1.402	1.406	1.410	1.414	1.419	1.424	1.430	1.435	1.442	1.449	1.458	1.465	1.474	1.484	1.492	1.504	1.514	1.525	1.538	1.550	1.562	1.576	1.590	1.605	1.619	1.635	1.650	1.666	1.682	1.698	1.715	1.732	1.749	1.766	1.782	1.799	1.816	1.834	1.850	1.866	1.882	1.899	1.915	1.931	1.946	1.960	1.975	1.989	2.001	2.014	2.025	2.038	2.047	2.058	2.066	2.076	2.084	2.091	2.098	2.102	2.108	2.111	2.115	2.118	2.119	2.121	2.120	2.120	2.119	2.116	2.114	2.111	2.108	2.104	2.098	2.092	2.086	2.080	2.072	2.066	2.058	2.050	2.040	2.033	2.024	2.013	2.002	1.992	1.984	1.974	1.962	1.952	1.942	1.930	1.920	1.909	1.899	1.888	1.875	1.865	1.854	1.842	1.831	1.820	1.809	1.799	1.788	1.776	1.765	1.755	1.744	1.734	1.724	1.712	1.702	1.691	1.681	1.670	1.660	1.650	1.640	1.629	1.620	1.610	1.600	1.590	1.580	1.570	1.561	1.551	1.542	1.532	1.522	1.514	1.506	1.498	1.488	1.480	1.471	1.464	1.456	1.448	1.440	1.432	1.426	1.420	1.412	1.406	1.399	1.392	1.388	1.380	1.375	1.370	1.364	1.358	1.352	1.348	1.342	1.338	1.331	1.328	1.322	1.316	1.312	1.306	1.301	1.296	1.290	1.285	1.279	1.272	1.266	1.260	1.252	1.246	1.239	1.230	1.222	1.214	1.205	1.196	1.186	1.176	1.166	1.155	1.144	1.132	1.119	1.108	1.095	1.081	1.066	1.052	1.038	1.024	1.008	0.992	0.976	0.960	0.944	0.928	0.910	0.894	0.878	0.860	0.842	0.826	0.809	0.791	0.774	0.758	0.741	0.724	0.708	0.692	0.676	0.661	0.646	0.632	0.618	0.605	0.592	0.580	0.569	0.556	0.546	0.538	0.528	0.519	0.512	0.505	0.500	0.494	0.490	0.486	0.484	0.482	0.480	0.481	0.481	0.481	0.484	0.486	0.490	0.494	0.499	0.504	0.509	0.516	0.524	0.530	0.539	0.546	0.556	0.565	0.575	0.584	0.594	0.602	0.612	0.622	0.632	0.641	0.652	0.661	0.671	0.681	0.690	0.699	0.706	0.715	0.722	0.730	0.736	0.742	0.748	0.752	0.756	0.760	0.764	0.766	0.768	0.769	0.770	0.770	0.768	0.766	0.765	0.761	0.759	0.754	0.749	0.742	0.738	0.731	0.724	0.716	0.709	0.701	0.691	0.682	0.674	0.664	0.654	0.645	0.634	0.624	0.614	0.602	0.591	0.581	0.570	0.560	0.550	0.540	0.531	0.521	0.511	0.501	0.494	0.485	0.476	0.469	0.461	0.454	0.448	0.441	0.435	0.430	0.426	0.421	0.416	0.414	0.411	0.409	0.408	0.405	0.404	0.404	0.402	0.404	0.405	0.405	0.408	0.409	0.411	0.414	0.418	0.420	0.424	0.428	0.431	0.436	0.441	0.446	0.451	0.456	0.462	0.468	0.472	0.479	0.484	0.490	0.496	0.501	0.507	0.512	0.520	0.525	0.531	0.536	0.541	0.546	0.551	0.555	0.559	0.564	0.566	0.570	0.574	0.576	0.578	0.580	0.580	0.582	0.582	0.584	0.582	0.582	0.580	0.579	0.578	0.575	0.571	0.568	0.564	0.559	0.554	0.549	0.544	0.536	0.530	0.522	0.515	0.507	0.499	0.489	0.480	0.471	0.461	0.451	0.440	0.429	0.419	0.408	0.396	0.385	0.372	0.361	0.350	0.338	0.326	0.315	0.302	0.291	0.280	0.269	0.258	0.248	0.236	0.226	0.216	0.205	0.196	0.188	0.179	0.170	0.162	0.155	0.148	0.141	0.134	0.129	0.124	0.119	0.115	0.111	0.109	0.106	0.104	0.102	0.101	0.101	0.101	0.102	0.104	0.105	0.108	0.111	0.114	0.118	0.121	0.126	0.131	0.136	0.142	0.149	0.156	0.161	0.169	0.176	0.184	0.191	0.200	0.208	0.215	0.222	0.231	0.239	0.246	0.254	0.262	0.270	0.276	0.284	0.290	0.295	0.302	0.308	0.311	0.318	0.321	0.324	0.328	0.330	100.000	5.000	2.000	1.000	4.000	0.000	0.000	0.000	0.000	0.000	0.000	0.000	0.000	0.000	0.000	0.000	0.000	0.000	-1.250	-1.246	-1.244	-1.240	-1.236	-1.230	-1.225	-1.218	-1.210	-1.201	-1.191	-1.181	-1.170	-1.159	-1.145	-1.132	-1.119	-1.104	-1.090	-1.074	-1.058	-1.040	-1.022	-1.005	-0.986	-0.966	-0.948	-0.929	-0.910	-0.889	-0.869	-0.849	-0.829	-0.809	-0.788	-0.768	-0.746	-0.728	-0.708	-0.688	-0.669	-0.650	-0.631	-0.612	-0.595	-0.576	-0.560	-0.544	-0.529	-0.512	-0.498	-0.484	-0.471	-0.459	-0.446	-0.435	-0.425	-0.415	-0.406	-0.399	-0.391	-0.385	-0.379	-0.372	-0.369	-0.365	-0.361	-0.360	-0.359	-0.358	-0.358	-0.358	-0.360	-0.362	-0.364	-0.366	-0.371	-0.375	-0.381	-0.385	-0.391	-0.398	-0.404	-0.410	-0.418	-0.424	-0.431	-0.440	-0.448	-0.455	-0.462	-0.470	-0.479	-0.486	-0.495	-0.501	-0.510	-0.516	-0.522	-0.529	-0.535	-0.541	-0.548	-0.552	-0.558	-0.560	-0.565	-0.568	-0.569	-0.571	-0.572	-0.572	-0.572	-0.571	-0.569	-0.569	-0.565	-0.561	-0.556	-0.551	-0.545	-0.539	-0.531	-0.522	-0.514	-0.505	-0.495	-0.485	-0.472	-0.461	-0.450	-0.439	-0.425	-0.411	-0.399	-0.384	-0.370	-0.356	-0.342	-0.328	-0.312	-0.300	-0.285	-0.271	-0.259	-0.245	-0.231	-0.218	-0.206	-0.192	-0.181	-0.170	-0.160	-0.149	-0.140	-0.131	-0.122	-0.116	-0.109	-0.104	-0.098	-0.095	-0.090	-0.089	-0.085	-0.085	-0.084	-0.086	-0.088	-0.089	-0.092	-0.096	-0.100	-0.106	-0.112	-0.120	-0.128	-0.135	-0.144	-0.154	-0.164	-0.174	-0.185	-0.196	-0.209	-0.220	-0.234	-0.245	-0.259	-0.271	-0.285	-0.299	-0.311	-0.326	-0.340	-0.354	-0.368	-0.381	-0.395	-0.409	-0.421	-0.435	-0.449	-0.461	-0.474	-0.485	-0.498	-0.510	-0.521	-0.534	-0.544	-0.555	-0.566	-0.578	-0.586	-0.596	-0.606	-0.614	-0.622	-0.631	-0.639	-0.646	-0.654	-0.660	-0.666	-0.672	-0.678	-0.682	-0.688	-0.691	-0.696	-0.699	-0.701	-0.705	-0.706	-0.709	-0.710	-0.711	-0.711	-0.711	-0.711	-0.711	-0.710	-0.709	-0.706	-0.704	-0.701	-0.699	-0.695	-0.691	-0.686	-0.682	-0.678	-0.671	-0.666	-0.660	-0.654	-0.648	-0.640	-0.634	-0.626	-0.619	-0.611	-0.604	-0.596	-0.589	-0.581	-0.572	-0.565	-0.558	-0.549	-0.542	-0.535	-0.528	-0.521	-0.514	-0.507	-0.501	-0.496	-0.490	-0.485	-0.480	-0.476	-0.472	-0.469	-0.466	-0.464	-0.461	-0.460	-0.460	-0.460	-0.460	-0.461	-0.462	-0.465	-0.466	-0.469	-0.472	-0.475	-0.480	-0.484	-0.489	-0.492	-0.499	-0.504	-0.509	-0.515	-0.520	-0.526	-0.531	-0.538	-0.544	-0.549	-0.554	-0.558	-0.562	-0.568	-0.570	-0.574	-0.576	-0.579	-0.580	-0.582	-0.582	-0.582	-0.581	-0.580	-0.578	-0.575	-0.571	-0.568	-0.562	-0.556	-0.549	-0.541	-0.532	-0.525	-0.514	-0.504	-0.494	-0.480	-0.469	-0.455	-0.442	-0.428	-0.414	-0.399	-0.382	-0.368	-0.351	-0.335	-0.319	-0.304	-0.286	-0.270	-0.254	-0.238	-0.221	-0.206	-0.190	-0.175	-0.160	-0.146	-0.132	-0.119	-0.105	-0.094	-0.081	-0.070	-0.060	-0.050	-0.041	-0.032	-0.025	-0.019	-0.012	-0.009	-0.004	0.000	0.001	0.004	0.005	0.005	0.004	0.004	0.001	-0.001	-0.004	-0.009	-0.012	-0.018	-0.024	-0.029	-0.035	-0.041	-0.049	-0.056	-0.064	-0.071	-0.079	-0.088	-0.094	-0.102	-0.111	-0.118	-0.126	-0.134	-0.142	-0.150	-0.156	-0.164	-0.171	-0.178	-0.184	-0.190	-0.195	-0.200	-0.205	-0.210	-0.214	-0.218	-0.220	-0.224	-0.226	-0.229	-0.231	-0.232	-0.234	-0.234	-0.235	-0.235	-0.235	-0.235	-0.234	-0.234	-0.232	-0.231	-0.230	-0.229	-0.228	-0.226	-0.225	-0.222	-0.221	-0.220	-0.219	-0.218	-0.216	-0.215	-0.214	-0.212	-0.211	-0.211	-0.210	-0.210	-0.210	-0.211	-0.211	-0.212	-0.214	-0.216	-0.219	-0.221	-0.225	-0.228	-0.231	-0.236	-0.240	-0.245	-0.251	-0.256	-0.264	-0.270	-0.276	-0.285	-0.292	-0.301	-0.310	-0.320	-0.329	-0.339	-0.349	-0.360	-0.372	-0.382	-0.395	-0.408	-0.421	-0.434	-0.448	-0.461	-0.475	-0.490	-0.505	-0.520	-0.535	-0.551	-0.568	-0.582	-0.599	-0.616	-0.632	-0.649	-0.666	-0.684	-0.701	-0.719	-0.736	-0.752	-0.770	-0.789	-0.806	-0.824	-0.841	-0.859	-0.875	-0.892	-0.909	-0.926	-0.942	-0.959	-0.974	-0.990	-1.005	-1.020	-1.034	-1.049	-1.061	-1.074	-1.086	-1.098	-1.110	-1.121	-1.131	-1.140	-1.149	-1.158	-1.165	-1.172	-1.179	-1.185	-1.189	-1.194	-1.198	-1.199	-1.201	-1.202	-1.202	-1.202	-1.201	-1.200	-1.196	-1.194	-1.190	-1.185	-1.180	-1.174	-1.168	-1.160	-1.152	-1.145	-1.136	-1.126	-1.116	-1.106	-1.096	-1.085	-1.074	-1.062	-1.051	-1.039	-1.026	-1.014	-1.001	-0.989	-0.975	-0.962	-0.951	-0.938	-0.925	-0.912	-0.900	-0.888	-0.875	-0.862	-0.851	-0.840	-0.828	-0.818	-0.806	-0.796	-0.785	-0.776	-0.766	-0.758	-0.749	-0.741	-0.732	-0.725	-0.718	-0.711	-0.705	-0.699	-0.692	-0.688	-0.681	-0.676	-0.672	-0.668	-0.664	-0.660	-0.656	-0.654	-0.650	-0.646	-0.644	-0.640	-0.638	-0.635	-0.632	-0.630	-0.626	-0.624	-0.621	-0.618	-0.615	-0.611	-0.609	-0.605	-0.601	-0.598	-0.592	-0.588	-0.582	-0.578	-0.571	-0.565	-0.559	-0.551	-0.545	-0.536	-0.529	-0.519	-0.511	-0.501	-0.491	-0.481	-0.471	-0.460	-0.449	-0.436	-0.424	-0.411	-0.399	-0.385	-0.371	-0.359	-0.345	-0.331	-0.316	-0.302	-0.289	-0.274	-0.260	-0.245	-0.231	-0.218	-0.204	-0.189	-0.175	-0.161	-0.149	-0.136	-0.124	-0.112	-0.100	-0.090	-0.080	-0.070	-0.060	-0.051	-0.044	-0.035	-0.029	-0.024	-0.018	-0.012	-0.009	-0.005	-0.004	-0.001	0.000	0.000	-0.001	-0.002	-0.004	-0.006	-0.010	-0.014	-0.020	-0.025	-0.031	-0.038	-0.045	-0.052	-0.061	-0.069	-0.079	-0.088	-0.098	-0.106	-0.118	-0.129	-0.139	-0.149	-0.160	-0.170	-0.181	-0.192	-0.204	-0.214	-0.224	-0.234	-0.244	-0.254	-0.264	-0.272	-0.281	-0.290	-0.299	-0.306	-0.312	-0.320	-0.326	-0.332	-0.338	-0.342	-0.348	-0.351	-0.355	-0.359	-0.362	-0.365	-0.368	-0.369	-0.371	-0.372	-0.372	-0.375	-0.375	-0.375	-0.376	-0.376	-0.375	-0.375	-0.375	-0.374	-0.374	-0.374	-0.374	-0.374	-0.374	-0.374	-0.375	-0.375	-0.375	-0.375	-0.376	-0.379	-0.380	-0.381	-0.385	-0.386	-0.390	-0.392	-0.396	-0.401	-0.405	-0.409	-0.414	-0.419	-0.424	-0.430	-0.435	-0.441	-0.449	-0.454	-0.461	-0.468	-0.476	-0.484	-0.491	-0.499	-0.506	-0.514	-0.522	-0.531	-0.539	-0.546	-0.555	-0.564	-0.572	-0.580	-0.589	-0.598	-0.606	-0.615	-0.624	-0.632	-0.640	-0.649	-0.658	-0.665	-0.674	-0.681	-0.690	-0.699	-0.706	-0.715	-0.721	-0.729	-0.738	-0.745	-0.752	-0.760	-0.768	-0.775	-0.782	-0.790	-0.798	-0.804	-0.811	-0.819	-0.824	-0.831	-0.838	-0.842	-0.849	-0.855	-0.860	-0.866	-0.871	-0.876	-0.881	-0.888	-0.891	-0.895	-0.900	-0.904	-0.908	-0.911	-0.914	-0.918	-0.920	-0.922	-0.925	-0.928	-0.931	-0.931	-0.934	-0.936	-0.938	-0.940	-0.940	-0.942	-0.944	-0.946	-0.946	-0.948	-0.949	-0.950	-0.952	-0.955	-0.958	-0.959	-0.961	-0.964	-0.968	-0.970	-0.975	-0.978	-0.982	-0.986	-0.992	-0.998	-1.004	-1.010	-1.018	-1.024	-1.032	-1.040	-1.049	-1.059	-1.068	-1.078	-1.089	-1.100	-1.111	-1.124	-1.135	-1.148	-1.161	-1.175	-1.189	-1.202	-1.216	-1.231	-1.246	-1.260	-1.275	-1.291	-1.306	-1.320	-1.336	-1.351	-1.366	-1.382	-1.396	-1.411	-1.425	-1.440	-1.454	-1.469	-1.482	-1.496	-1.508	-1.520	-1.532	-1.544	-1.555	-1.566	-1.578	-1.588	-1.596	-1.605	-1.614	-1.621	-1.628	-1.635	-1.641	-1.646	-1.651	-1.655	-1.658	-1.662	-1.664	-1.665	-1.666	-1.668	-1.668	-1.666	-1.665	-1.664	-1.661	-1.659	-1.656	-1.651	-1.648	-1.642	-1.636	-1.630	-1.624	-1.616	-1.609	-1.601	-1.594	-1.585	-1.576	-1.568	-1.558	-1.548	-1.539	-1.528	-1.518	-1.508	-1.496	-1.486	-1.475	-1.465	-1.455	-1.445	-1.435	-1.425	-1.415	-1.404	-1.395	-1.386	-1.379	-1.371	-1.362	-1.356	-1.350	-1.344	-1.339	-1.334	-1.331	-1.329	-1.328	-1.325	-1.325	-1.325	-1.328	-1.329	-1.332	-1.336	-1.340	-1.346	-1.352	-1.360	-1.369	-1.378	-1.389	-1.399	-1.411	-1.422	-1.436	-1.449	-1.465	-1.480	-1.494	-1.511	-1.528	-1.544	-1.561	-1.579	-1.596	-1.614	-1.632	-1.650	-1.668	-1.685	-1.702	-1.720	-1.738	-1.756	-1.771	-1.789	-1.805	-1.821	-1.835	-1.851	-1.865	-1.878	-1.891	-1.904	-1.915	-1.926	-1.935	-1.945	-1.952	-1.961	-1.968	-1.974	-1.981	-1.985	-1.990	-1.994	-1.996	-2.000	-2.001	-2.002	-2.001	-2.001	-2.001	-2.000	-1.998	-1.998	-1.995	-1.991	-1.989	-1.985	-1.981	-1.978	-1.972	-1.969	-1.964	-1.959	-1.954	-1.949	-1.945	-1.940	-1.935	-1.930	-1.926	-1.921	-1.916	-1.912	-1.908	-1.904	-1.899	-1.894	-1.890	-1.885	-1.882	-1.878	-1.875	-1.870	-1.868	-1.865	-1.861	-1.859	-1.856	-1.852	-1.850	-1.848	-1.846	-1.844	-1.842	-1.840	-1.839	-1.836	-1.835	-1.834	-1.834	-1.831	-1.830	-1.831	-1.830	-1.830	-1.831	-1.830	-1.831	-1.831	-1.831	-1.832	-1.834	-1.835	-1.836	-1.839	-1.840	-1.842	-1.845	-1.848	-1.850	-1.852	-1.856	-1.860	-1.862	-1.866	-1.870	-1.874	-1.879	-1.882	-1.886	-1.891	-1.895	-1.900	-1.904	-1.909	-1.914	-1.918	-1.922	-1.926	-1.930	-1.934	-1.939	-1.941	-1.946	-1.949	-1.952	-1.954	-1.956	-1.959	-1.960	-1.962	-1.964	-1.965	-1.965	-1.966	-1.965	-1.965	-1.964	-1.964	-1.961	-1.960	-1.958	-1.955	-1.951	-1.948	-1.944	-1.940	-1.935	-1.930	-1.925	-1.921	-1.916	-1.911	-1.905	-1.900	-1.894	-1.889	-1.882	-1.876	-1.871	-1.865	-1.859	-1.852	-1.845	-1.839	-1.834	-1.829	-1.822	-1.816	-1.811	-1.805	-1.800	-1.795	-1.789	-1.785	-1.780	-1.775	-1.771	-1.766	-1.761	-1.758	-1.754	-1.750	-1.745	-1.742	-1.738	-1.734	-1.730	-1.726	-1.722	-1.719	-1.714	-1.711	-1.706	-1.702	-1.698	-1.694	-1.689	-1.684	-1.680	-1.674	-1.669	-1.664	-1.656	-1.651	-1.645	-1.639	-1.631	-1.624	-1.618	-1.609	-1.600	-1.591	-1.582	-1.574	-1.564	-1.554	-1.545	-1.534	-1.522	-1.511	-1.500	-1.489	-1.476	-1.465	-1.451	-1.440	-1.428	-1.415	-1.401	-1.388	-1.374	-1.361	-1.346	-1.331	-1.319	-1.305	-1.290	-1.275	-1.261	-1.246	-1.234	-1.219	-1.205	-1.190	-1.176	-1.162	-1.149	-1.135	-1.121	-1.108	-1.094	-1.080	-1.068	-1.055	-1.042	-1.030	-1.019	-1.006	-0.995	-0.985	-0.974	-0.962	-0.952	-0.944	-0.935	-0.926	-0.918	-0.910	-0.902	-0.895	-0.889	-0.881	-0.876	-0.871	-0.865	-0.861	-0.858	-0.854	-0.851	-0.850	-0.846	-0.846	-0.845	-0.846	-0.845	-0.846	-0.848	-0.850	-0.852	-0.855	-0.859	-0.864	-0.868	-0.872	-0.878	-0.884	-0.890	-0.896	-0.904	-0.911	-0.919	-0.928	-0.936	-0.945	-0.954	-0.964	-0.974	-0.984	-0.994	-1.005	-1.015	-1.025	-1.036	-1.048	-1.056	-1.068	-1.079	-1.089	-1.100	-1.110	-1.120	-1.130	-1.139	-1.149	-1.158	-1.166	-1.175	-1.184	-1.191	-1.198	-1.205	-1.212	-1.219	-1.225	-1.230	-1.235	-1.240	-1.244	-1.249	-1.252	-1.255	-1.258	-1.260	-1.261	-1.262	-1.264	-1.264	-1.265	-1.265	-1.264	-1.264	-1.264	-1.262	-1.262	-1.260	-1.258	-1.258	-1.255	-1.254	-1.252	-1.250	-1.248	-1.246	-1.245	-1.241	-1.240	-1.238	-1.238	-1.235	-1.234	-1.231	-1.231	-1.229	-1.229	-1.228	-1.228	-1.226	-1.225	-1.225	-1.225	-1.225	-1.225	-1.225	-1.225	-1.226	-1.226	-1.228	-1.228	-1.229	-1.230	-1.231	-1.232	-1.232	-1.234	-1.234	-1.234	-1.235	-1.235	-1.236	-1.236	-1.236	-1.235	-1.236	-1.236	-1.234	-1.234	-1.232	-1.231	-1.230	-1.228	-1.225	-1.222	-1.220	-1.218	-1.214	-1.210	-1.206	-1.202	-1.199	-1.194	-1.189	-1.184	-1.179	-1.172	-1.166	-1.160	-1.155	-1.149	-1.141	-1.135	-1.128	-1.120	-1.112	-1.104	-1.096	-1.089	-1.080	-1.071	-1.062	-1.054	-1.045	-1.038	-1.029	-1.019	-1.010	-1.001	-0.991	-0.981	-0.972	-0.964	-0.954	-0.944	-0.935	-0.924	-0.914	-0.904	-0.894	-0.884	-0.874	-0.862	-0.851	-0.841	-0.831	-0.820	-0.810	-0.799	-0.786	-0.775	-0.765	-0.754	-0.742	-0.730	-0.719	-0.706	-0.695	-0.682	-0.671	-0.659	-0.646	-0.635	-0.622	-0.611	-0.599	-0.586	-0.574	-0.564	-0.551	-0.540	-0.528	-0.516	-0.505	-0.494	-0.484	-0.472	-0.462	-0.451	-0.441	-0.432	-0.422	-0.412	-0.405	-0.396	-0.388	-0.380	-0.372	-0.365	-0.358	-0.351	-0.345	-0.339	-0.334	-0.328	-0.322	-0.318	-0.312	-0.309	-0.305	-0.301	-0.298	-0.294	-0.290	-0.288	-0.285	-0.281	-0.279	-0.276	-0.272	-0.270	-0.268	-0.265	-0.262	-0.259	-0.255	-0.250	-0.248	-0.244	-0.239	-0.234	-0.230	-0.225	-0.220	-0.214	-0.209	-0.201	-0.195	-0.186	-0.179	-0.171	-0.162	-0.152	-0.144	-0.134	-0.124	-0.112	-0.102	-0.090	-0.078	-0.065	-0.052	-0.039	-0.026	-0.012	0.002	0.018	0.031	0.048	0.062	0.078	0.094	0.110	0.126	0.141	0.158	0.174	0.191	0.208	0.224	0.240	0.256	0.272	0.289	0.305	0.320	0.336	0.351	0.366	0.380	0.395	0.409	0.422	0.436	0.449	0.461	0.474	0.486	0.498	0.507	0.519	0.529	0.539	0.548	0.556	0.564	0.571	0.579	0.585	0.592	0.596	0.602	0.608	0.612	0.616	0.620	0.622	0.625	0.628	0.630	0.631	0.632	0.634	0.635	0.635	0.635	0.636	0.636	0.636	0.636	0.635	0.636	0.635	0.636	0.636	0.636	0.638	0.638	0.639	0.640	0.641	0.644	0.646	0.649	0.652	0.656	0.660	0.665	0.670	0.676	0.681	0.689	0.696	0.704	0.712	0.722	0.731	0.741	0.752	0.764	0.775	0.786	0.799	0.811	0.825	0.838	0.852	0.866	0.880	0.895	0.909	0.925	0.939	0.954	0.968	0.981	0.995	1.008	1.021	1.034	1.046	1.058	1.069	1.080	1.091	1.100	1.109	1.116	1.125	1.130	1.136	1.141	1.144	1.148	1.149	1.149	1.149	1.148	1.145	1.141	1.136	1.131	1.124	1.116	1.108	1.099	1.088	1.075	1.064	1.050	1.036	1.021	1.004	0.986	0.969	0.951	0.931	0.911	0.891	0.870	0.849	0.828	0.805	0.782	0.759	0.736	0.712	0.689	0.665	0.641	0.618	0.594	0.571	0.546	0.524	0.501	0.478	0.456	0.434	0.411	0.390	0.370	0.350	0.330	0.311	0.292	0.274	0.258	0.239	0.222	0.208	0.191	0.176	0.164	0.149	0.136	0.124	0.112	0.102	0.091	0.081	0.072	0.064	0.055	0.048	0.040	0.032	0.025	0.019	0.012	0.006	0.000	-0.006	-0.011	-0.016	-0.021	-0.028	-0.032	-0.040	-0.045	-0.051	-0.058	-0.064	-0.071	-0.078	-0.086	-0.094	-0.102	-0.111	-0.120	-0.130	-0.139	-0.150	-0.161	-0.174	-0.186	-0.199	-0.212	-0.226	-0.241	-0.258	-0.272	-0.289	-0.305	-0.322	-0.340	-0.359	-0.378	-0.398	-0.416	-0.436	-0.456	-0.478	-0.499	-0.519	-0.541	-0.562	-0.582	-0.605	-0.626	-0.648	-0.669	-0.690	-0.711	-0.731	-0.752	-0.772	-0.792	-0.811	-0.831	-0.849	-0.868	-0.885	-0.902	-0.919	-0.934	-0.948	-0.961	-0.975	-0.986	-0.998	-1.009	-1.019	-1.028	-1.035	-1.042	-1.048	-1.052	-1.056	-1.059	-1.060	-1.061	-1.062	-1.061	-1.060	-1.056	-1.052	-1.048	-1.041	-1.035	-1.028	-1.020	-1.010	-0.999	-0.989	-0.976	-0.965	-0.951	-0.938	-0.922	-0.908	-0.891	-0.876	-0.859	-0.841	-0.824	-0.805	-0.786	-0.768	-0.749	-0.729	-0.710	-0.690	-0.670	-0.651	-0.631	-0.611	-0.591	-0.571	-0.552	-0.532	-0.514	-0.495	-0.475	-0.458	-0.439	-0.421	-0.405	-0.388	-0.372	-0.355	-0.340	-0.325	-0.311	-0.298	-0.285	-0.272	-0.261	-0.249	-0.239	-0.230	-0.220	-0.211	-0.204	-0.196	-0.190	-0.184	-0.179	-0.175	-0.171	-0.168	-0.165	-0.162	-0.160	-0.160	-0.158	-0.159	-0.159	-0.159	-0.160	-0.161	-0.164	-0.166	-0.169	-0.171	-0.175	-0.178	-0.181	-0.184	-0.188	-0.190	-0.194	-0.198	-0.200	-0.204	-0.206	-0.209	-0.211	-0.214	-0.215	-0.216	-0.218	-0.218	-0.219	-0.219	-0.218	-0.216	-0.215	-0.212	-0.211	-0.206	-0.204	-0.199	-0.195	-0.189	-0.182	-0.176	-0.169	-0.161	-0.152	-0.144	-0.134	-0.124	-0.112	-0.101	-0.090	-0.079	-0.066	-0.054	-0.041	-0.028	-0.014	-0.001	0.014	0.028	0.042	0.056	0.071	0.084	0.099	0.114	0.128	0.141	0.155	0.169	0.182	0.195	0.208	0.220	0.234	0.246	0.258	0.269	0.279	0.289	0.299	0.309	0.318	0.326	0.335	0.342	0.351	0.358	0.364	0.370	0.376	0.381	0.386	0.391	0.396	0.400	0.405	0.409	0.412	0.416	0.419	0.422	0.425	0.429	0.431	0.435	0.439	0.442	0.446	0.450	0.455	0.459	0.464	0.469	0.474	0.480	0.486	0.494	0.501	0.507	0.516	0.526	0.535	0.545	0.555	0.566	0.578	0.590	0.602	0.615	0.630	0.645	0.660	0.675	0.691	0.709	0.726	0.744	0.762	0.781	0.801	0.820	0.841	0.861	0.884	0.904	0.925	0.946	0.970	0.991	1.014	1.036	1.058	1.081	1.102	1.125	1.148	1.169	1.191	1.211	1.232	1.254	1.274	1.294	1.312	1.331	1.349	1.368	1.384	1.399	1.415	1.430	1.444	1.455	1.469	1.480	1.490	1.500	1.510	1.518	1.524	1.530	1.535	1.540	1.542	1.545	1.548	1.548	1.546	1.546	1.544	1.541	1.538	1.532	1.528	1.520	1.514	1.506	1.498	1.489	1.479	1.469	1.459	1.446	1.435	1.422	1.409	1.396	1.382	1.368	1.354	1.339	1.325	1.309	1.294	1.279	1.264	1.246	1.231	1.215	1.200	1.184	1.169	1.152	1.136	1.121	1.106	1.091	1.076	1.061	1.048	1.032	1.019	1.005	0.991	0.979	0.968	0.955	0.942	0.931	0.920	0.909	0.899	0.889	0.879	0.870	0.861	0.852	0.846	0.838	0.831	0.824	0.819	0.814	0.808	0.804	0.799	0.795	0.791	0.789	0.785	0.782	0.781	0.779	0.778	0.776	0.776	0.776	0.776	0.775	0.775	0.775	0.775	0.776	0.776	0.776	0.776	0.776	0.778	0.778	0.778	0.778	0.778	0.776	0.776	0.775	0.772	0.770	0.768	0.765	0.762	0.758	0.752	0.748	0.741	0.735	0.729	0.720	0.712	0.702	0.694	0.682	0.670	0.659	0.645	0.632	0.618	0.604	0.588	0.570	0.554	0.536	0.518	0.499	0.479	0.458	0.438	0.416	0.395	0.372	0.350	0.328	0.304	0.280	0.256	0.232	0.209	0.184	0.160	0.136	0.112	0.090	0.068	0.044	0.021	-0.001	-0.022	-0.045	-0.066	-0.086	-0.106	-0.125	-0.144	-0.161	-0.179	-0.195	-0.211	-0.226	-0.240	-0.254	-0.266	-0.279	-0.289	-0.300	-0.309	-0.316	-0.324	-0.331	-0.338	-0.342	-0.348	-0.351	-0.354	-0.356	-0.358	-0.360	-0.360	-0.360	-0.358	-0.358	-0.355	-0.352	-0.350	-0.348	-0.345	-0.341	-0.338	-0.332	-0.329	-0.325	-0.320	-0.316	-0.310	-0.306	-0.301	-0.298	-0.294	-0.290	-0.286	-0.282	-0.279	-0.275	-0.272	-0.270	-0.268	-0.265	-0.265	-0.262	-0.262	-0.261	-0.262	-0.262	-0.264	-0.265	-0.268	-0.270	-0.272	-0.276	-0.280	-0.284	-0.289	-0.294	-0.300	-0.305	-0.312	-0.319	-0.325	-0.332	-0.340	-0.348	-0.358	-0.365	-0.375	-0.384	-0.392	-0.402	-0.411	-0.420	-0.430	-0.440	-0.449	-0.459	-0.469	-0.479	-0.489	-0.496	-0.506	-0.515	-0.524	-0.531	-0.540	-0.548	-0.555	-0.561	-0.568	-0.572	-0.579	-0.584	-0.588	-0.592	-0.596	-0.599	-0.600	-0.602	-0.604	-0.604	-0.605	-0.605	-0.602	-0.601	-0.600	-0.596	-0.592	-0.589	-0.584	-0.580	-0.575	-0.569	-0.561	-0.555	-0.549	-0.541	-0.532	-0.525	-0.516	-0.509	-0.500	-0.492	-0.484	-0.475	-0.466	-0.458	-0.449	-0.441	-0.434	-0.425	-0.418	-0.410	-0.402	-0.396	-0.389	-0.382	-0.378	-0.371	-0.366	-0.361	-0.358	-0.354	-0.351	-0.349	-0.346	-0.345	-0.344	-0.342	-0.342	-0.344	-0.344	-0.345	-0.346	-0.350	-0.351	-0.355	-0.359	-0.362	-0.366	-0.371	-0.376	-0.380	-0.385	-0.391	-0.395	-0.401	-0.406	-0.412	-0.418	-0.422	-0.428	-0.432	-0.438	-0.442	-0.446	-0.451	-0.455	-0.459	-0.462	-0.465	-0.469	-0.470	-0.472	-0.474	-0.475	-0.475	-0.475	-0.475	-0.474	-0.471	-0.470	-0.468	-0.465	-0.461	-0.456	-0.451	-0.446	-0.441	-0.435	-0.429	-0.421	-0.414	-0.408	-0.399	-0.390	-0.381	-0.370	-0.361	-0.351	-0.341	-0.330	-0.320	-0.309	-0.299	-0.286	-0.275	-0.264	-0.252	-0.241	-0.230	-0.220	-0.208	-0.196	-0.186	-0.176	-0.166	-0.156	-0.146	-0.138	-0.129	-0.120	-0.112	-0.105	-0.098	-0.091	-0.086	-0.080	-0.076	-0.071	-0.069	-0.065	-0.062	-0.061	-0.061	-0.061	-0.062	-0.064	-0.065	-0.069	-0.072	-0.076	-0.081	-0.088	-0.094	-0.100	-0.108	-0.116	-0.125	-0.135	-0.144	-0.155	-0.166	-0.178	-0.190	-0.202	-0.215	-0.228	-0.240	-0.255	-0.269	-0.282	-0.296	-0.311	-0.325	-0.339	-0.352	-0.368	-0.381	-0.395	-0.409	-0.422	-0.435	-0.448	-0.459	-0.471	-0.482	-0.494	-0.504	-0.512	-0.522	-0.530	-0.538	-0.545	-0.551	-0.556	-0.560	-0.565	-0.569	-0.570	-0.571	-0.571	-0.571	-0.570	-0.568	-0.565	-0.561	-0.556	-0.551	-0.545	-0.538	-0.529	-0.521	-0.511	-0.501	-0.491	-0.480	-0.468	-0.455	-0.441	-0.429	-0.414	-0.400	-0.385	-0.369	-0.354	-0.338	-0.321	-0.305	-0.290	-0.272	-0.258	-0.241	-0.225	-0.209	-0.192	-0.179	-0.164	-0.149	-0.135	-0.121	-0.108	-0.095	-0.082	-0.070	-0.060	-0.050	-0.041	-0.031	-0.025	-0.016	-0.010	-0.006	-0.001	0.002	0.005	0.006	0.009	0.009	0.008	0.006	0.004	0.001	-0.004	-0.008	-0.012	-0.020	-0.026	-0.034	-0.041	-0.050	-0.060	-0.069	-0.079	-0.089	-0.099	-0.110	-0.120	-0.130	-0.141	-0.151	-0.161	-0.171	-0.181	-0.190	-0.199	-0.208	-0.215	-0.222	-0.229	-0.235	-0.240	-0.242	-0.246	-0.249	-0.249	-0.249	-0.248	-0.245	-0.241	-0.236	-0.230	-0.221	-0.212	-0.204	-0.191	-0.178	-0.165	-0.149	-0.134	-0.114	-0.096	-0.075	-0.054	-0.031	-0.008	0.018	0.042	0.070	0.099	0.126	0.156	0.186	0.216	0.248	0.279	0.310	0.341	0.375	0.406	0.439	0.472	0.505	0.538	0.569	0.600	0.631	0.662	0.692	0.722	0.751	0.779	0.808	0.834	0.860	0.885	0.909	0.932	0.954	0.975	0.996	1.014	1.032	1.049	1.064	1.079	1.092	1.105	1.116	1.126	1.134	1.141	1.149	1.155	1.160	1.162	1.166	1.168	1.169	1.170	1.170	1.169	1.168	1.166	1.164	1.161	1.158	1.152	1.149	1.145	1.140	1.136	1.131	1.126	1.122	1.118	1.112	1.109	1.104	1.100	1.098	1.094	1.091	1.089	1.088	1.085	1.084	1.084	1.082	1.084	1.085	1.086	1.089	1.091	1.094	1.098	1.104	1.108	1.114	1.121	1.128	1.135	1.144	1.151	1.160	1.170	1.180	1.190	1.201	1.211	1.222	1.235	1.246	1.259	1.272	1.284	1.296	1.310	1.322	1.335	1.348	1.360	1.374	1.386	1.398	1.410	1.421	1.432	1.444	1.454	1.464	1.472	1.481	1.490	1.498	1.505	1.511	1.518	1.522	1.526	1.530	1.532	1.535	1.536	1.538	1.536	1.536	1.534	1.531	1.528	1.524	1.519	1.512	1.506	1.499	1.491	1.481	1.471	1.461	1.450	1.439	1.426	1.412	1.400	1.386	1.370	1.355	1.341	1.325	1.308	1.291	1.275	1.258	1.240	1.222	1.205	1.188	1.170	1.152	1.135	1.118	1.100	1.082	1.066	1.050	1.034	1.018	1.002	0.988	0.972	0.959	0.945	0.931	0.920	0.909	0.896	0.886	0.878	0.868	0.860	0.854	0.846	0.841	0.836	0.832	0.828	0.825	0.824	0.824	0.824	0.824	0.824	0.826	0.830	0.832	0.838	0.842	0.848	0.854	0.860	0.868	0.874	0.881	0.890	0.899	0.908	0.918	0.925	0.935	0.945	0.955	0.964	0.972	0.982	0.991	1.000	1.008	1.015	1.024	1.031	1.038	1.045	1.050	1.056	1.061	1.066	1.069	1.072	1.075	1.076	1.078	1.078	1.076	1.076	1.074	1.071	1.069	1.064	1.060	1.054	1.049	1.042	1.034	1.026	1.018	1.009	1.000	0.990	0.980	0.969	0.959	0.948	0.936	0.924	0.912	0.900	0.888	0.875	0.864	0.851	0.839	0.828	0.815	0.804	0.792	0.781	0.770	0.760	0.750	0.740	0.731	0.722	0.714	0.708	0.700	0.692	0.688	0.681	0.676	0.672	0.669	0.665	0.662	0.661	0.659	0.659	0.659	0.660	0.660	0.661	0.662	0.665	0.668	0.670	0.674	0.678	0.682	0.688	0.691	0.698	0.702	0.709	0.714	0.720	0.726	0.732	0.739	0.745	0.751	0.758	0.762	0.769	0.774	0.780	0.786	0.791	0.795	0.800	0.805	0.809	0.812	0.816	0.819	0.822	0.824	0.825	0.828	0.829	0.829	0.829	0.828	0.826	0.826	0.822	0.820	0.816	0.812	0.809	0.805	0.799	0.794	0.786	0.780	0.772	0.765	0.756	0.748	0.738	0.729	0.719	0.709	0.698	0.686	0.675	0.664	0.650	0.638	0.625	0.611	0.598	0.584	0.570	0.556	0.541	0.528	0.512	0.498	0.484	0.470	0.454	0.440	0.426	0.411	0.398	0.384	0.370	0.356	0.342	0.330	0.318	0.305	0.292	0.281	0.270	0.261	0.251	0.241	0.232	0.224	0.216	0.210	0.204	0.198	0.192	0.188	0.184	0.180	0.178	0.176	0.175	0.174	0.175	0.175	0.178	0.179	0.181	0.185	0.188	0.191	0.196	0.201	0.208	0.212	0.218	0.224	0.230	0.236	0.242	0.249	0.256	0.261	0.266	0.272	0.278	0.282	0.288	0.291	0.295	0.298	0.300	0.301	0.302	0.301	0.301	0.299	0.296	0.292	0.288	0.282	0.276	0.268	0.259	0.249	0.238	0.225	0.211	0.196	0.181	0.164	0.145	0.126	0.106	0.084	0.061	0.038	0.012	-0.012	-0.039	-0.066	-0.094	-0.124	-0.152	-0.184	-0.214	-0.246	-0.278	-0.310	-0.342	-0.375	-0.409	-0.440	-0.474	-0.507	-0.541	-0.574	-0.606	-0.640	-0.672	-0.704	-0.736	-0.768	-0.799	-0.829	-0.858	-0.886	-0.915	-0.942	-0.970	-0.995	-1.020	-1.044	-1.066	-1.089	-1.110	-1.129	-1.149	-1.165	-1.182	-1.200	-1.214	-1.229	-1.240	-1.251	-1.262	-1.272	-1.281	-1.289	-1.295	-1.301	-1.306	-1.310	-1.314	-1.316	-1.319	-1.320	-1.320	-1.321	-1.321	-1.319	-1.318	-1.318	-1.314	-1.312	-1.309	-1.306	-1.305	-1.302	-1.300	-1.298	-1.295	-1.292	-1.291	-1.290	-1.288	-1.288	-1.286	-1.288	-1.288	-1.289	-1.290	-1.292	-1.295	-1.299	-1.302	-1.308	-1.312	-1.318	-1.325	-1.332	-1.341	-1.349	-1.358	-1.368	-1.378	-1.389	-1.400	-1.412	-1.422	-1.436	-1.449	-1.461	-1.476	-1.489	-1.502	-1.516	-1.530	-1.542	-1.556	-1.570	-1.582	-1.596	-1.609	-1.620	-1.631	-1.641	-1.652	-1.662	-1.671	-1.679	-1.686	-1.691	-1.698	-1.701	-1.706	-1.708	-1.709	-1.709	-1.708	-1.706	-1.702	-1.698	-1.690	-1.684	-1.675	-1.665	-1.654	-1.642	-1.628	-1.612	-1.598	-1.581	-1.562	-1.544	-1.524	-1.501	-1.479	-1.456	-1.432	-1.408	-1.382	-1.356	-1.330	-1.302	-1.275	-1.246	-1.218	-1.189	-1.159	-1.130	-1.101	-1.071	-1.042	-1.011	-0.982	-0.954	-0.924	-0.895	-0.866	-0.839	-0.811	-0.784	-0.758	-0.731	-0.708	-0.682	-0.658	-0.635	-0.614	-0.591	-0.571	-0.551	-0.534	-0.514	-0.498	-0.482	-0.468	-0.454	-0.440	-0.429	-0.418	-0.409	-0.400	-0.391	-0.385	-0.379	-0.374	-0.370	-0.368	-0.365	-0.364	-0.364	-0.365	-0.366	-0.369	-0.371	-0.375	-0.380	-0.385	-0.391	-0.399	-0.405	-0.412	-0.421	-0.430	-0.439	-0.449	-0.458	-0.469	-0.479	-0.490	-0.500	-0.512	-0.524	-0.535	-0.546	-0.558	-0.569	-0.580	-0.592	-0.604	-0.614	-0.625	-0.635	-0.646	-0.656	-0.668	-0.676	-0.685	-0.695	-0.702	-0.710	-0.719	-0.726	-0.734	-0.739	-0.745	-0.750	-0.756	-0.761	-0.764	-0.769	-0.771	-0.772	-0.775	-0.778	-0.778	-0.779	-0.778	-0.778	-0.776	-0.775	-0.774	-0.770	-0.769	-0.765	-0.761	-0.759	-0.754	-0.750	-0.746	-0.741	-0.736	-0.731	-0.728	-0.722	-0.718	-0.711	-0.708	-0.702	-0.698	-0.694	-0.689	-0.684	-0.681	-0.676	-0.674	-0.670	-0.668	-0.666	-0.664	-0.662	-0.661	-0.661	-0.660	-0.661	-0.662	-0.664	-0.666	-0.669	-0.672	-0.676	-0.681	-0.686	-0.692	-0.699	-0.706	-0.714	-0.722	-0.731	-0.740	-0.750	-0.760	-0.771	-0.784	-0.795	-0.808	-0.821	-0.834	-0.848	-0.861	-0.875	-0.890	-0.904	-0.919	-0.934	-0.949	-0.964	-0.979	-0.994	-1.009	-1.022	-1.038	-1.051	-1.065	-1.079	-1.092	-1.105	-1.118	-1.130	-1.141	-1.152	-1.162	-1.172	-1.182	-1.191	-1.199	-1.208	-1.214	-1.219	-1.225	-1.230	-1.235	-1.239	-1.242	-1.244	-1.245	-1.246	-1.246	-1.248	-1.246	-1.245	-1.242	-1.240	-1.238	-1.235	-1.231	-1.228	-1.224	-1.220	-1.215	-1.211	-1.206	-1.202	-1.199	-1.194	-1.189	-1.185	-1.182	-1.179	-1.176	-1.174	-1.172	-1.170	-1.169	-1.169	-1.169	-1.169	-1.171	-1.174	-1.176	-1.180	-1.184	-1.189	-1.196	-1.202	-1.209	-1.219	-1.228	-1.238	-1.248	-1.260	-1.272	-1.285	-1.299	-1.314	-1.329	-1.345	-1.361	-1.378	-1.395	-1.412	-1.431	-1.450	-1.469	-1.489	-1.508	-1.528	-1.548	-1.568	-1.588	-1.608	-1.628	-1.648	-1.668	-1.686	-1.706	-1.726	-1.744	-1.762	-1.781	-1.799	-1.815	-1.834	-1.849	-1.865	-1.880	-1.895	-1.909	-1.922	-1.935	-1.948	-1.959	-1.969	-1.978	-1.988	-1.996	-2.002	-2.010	-2.016	-2.021	-2.026	-2.030	-2.034	-2.036	-2.038	-2.040	-2.040	-2.040	-2.039	-2.038	-2.036	-2.033	-2.030	-2.026	-2.022	-2.018	-2.013	-2.007	-2.002	-1.996	-1.989	-1.984	-1.976	-1.969	-1.961	-1.952	-1.945	-1.938	-1.929	-1.921	-1.914	-1.904	-1.896	-1.889	-1.880	-1.871	-1.864	-1.856	-1.849	-1.840	-1.832	-1.825	-1.819	-1.811	-1.805	-1.798	-1.790	-1.785	-1.778	-1.772	-1.768	-1.762	-1.758	-1.752	-1.749	-1.745	-1.742	-1.738	-1.735	-1.731	-1.730	-1.728	-1.726	-1.725	-1.722	-1.722	-1.721	-1.721	-1.721	-1.720	-1.721	-1.721	-1.722	-1.724	-1.725	-1.726	-1.729	-1.731	-1.734	-1.736	-1.739	-1.742	-1.746	-1.750	-1.752	-1.756	-1.761	-1.765	-1.770	-1.775	-1.779	-1.782	-1.789	-1.794	-1.799	-1.804	-1.809	-1.814	-1.820	-1.825	-1.830	-1.835	-1.840	-1.846	-1.851	-1.856	-1.861	-1.866	-1.871	-1.876	-1.881	-1.886	-1.890	-1.894	-1.899	-1.902	-1.906	-1.909	-1.912	-1.914	-1.916	-1.919	-1.920	-1.921	-1.922	-1.924	-1.924	-1.922	-1.922	-1.921	-1.919	-1.918	-1.915	-1.912	-1.909	-1.906	-1.902	-1.898	-1.894	-1.888	-1.884	-1.878	-1.871	-1.865	-1.859	-1.852	-1.846	-1.839	-1.831	-1.825	-1.818	-1.810	-1.802	-1.796	-1.788	-1.781	-1.774	-1.768	-1.760	-1.754	-1.749	-1.742	-1.736	-1.732	-1.728	-1.722	-1.720	-1.715	-1.712	-1.711	-1.709	-1.708	-1.706	-1.706	-1.708	-1.708	-1.709	-1.710	-1.712	-1.715	-1.719	-1.721	-1.726	-1.730	-1.736	-1.741	-1.746	-1.752	-1.759	-1.765	-1.771	-1.778	-1.784	-1.792	-1.799	-1.805	-1.812	-1.820	-1.826	-1.834	-1.840	-1.846	-1.852	-1.859	-1.864	-1.869	-1.875	-1.879	-1.882	-1.888	-1.890	-1.894	-1.896	-1.899	-1.900	-1.901	-1.902	-1.904	-1.902	-1.902	-1.901	-1.901	-1.900	-1.898	-1.896	-1.895	-1.892	-1.890	-1.886	-1.884	-1.881	-1.879	-1.876	-1.874	-1.871	-1.869	-1.866	-1.865	-1.864	-1.862	-1.862	-1.862	-1.862	-1.865	-1.866	-1.869	-1.871	-1.875	-1.879	-1.882	-1.889	-1.895	-1.901	-1.910	-1.920	-1.929	-1.939	-1.951	-1.964	-1.976	-1.990	-2.005	-2.019	-2.035	-2.054	-2.070	-2.089	-2.109	-2.128	-2.148	-2.169	-2.190	-2.210	-2.234	-2.255	-2.279	-2.301	-2.324	-2.346	-2.369	-2.392	-2.415	-2.439	-2.461	-2.484	-2.505	-2.526	-2.548	-2.568	-2.588	-2.606	-2.626	-2.644	-2.660	-2.676	-2.691	-2.706	-2.719	-2.730	-2.741	-2.751	-2.759	-2.766	-2.772	-2.778	-2.780	-2.782	-2.784	-2.782	-2.780	-2.776	-2.772	-2.766	-2.759	-2.749	-2.739	-2.728	-2.715	-2.701	-2.686	-2.670	-2.652	-2.632	-2.614	-2.592	-2.571	-2.549	-2.525	-2.500	-2.476	-2.450	-2.424	-2.395	-2.369	-2.340	-2.312	-2.284	-2.255	-2.226	-2.198	-2.170	-2.141	-2.112	-2.085	-2.056	-2.030	-2.004	-1.979	-1.952	-1.929	-1.904	-1.882	-1.860	-1.840	-1.820	-1.800	-1.784	-1.768	-1.752	-1.739	-1.728	-1.716	-1.708	-1.699	-1.692	-1.688	-1.684	-1.682	-1.682	-1.684	-1.686	-1.691	-1.696	-1.704	-1.714	-1.722	-1.735	-1.748	-1.761	-1.776	-1.794	-1.811	-1.830	-1.851	-1.871	-1.894	-1.916	-1.940	-1.965	-1.989	-2.014	-2.040	-2.065	-2.091	-2.119	-2.144	-2.170	-2.196	-2.222	-2.248	-2.272	-2.299	-2.322	-2.346	-2.369	-2.391	-2.412	-2.434	-2.452	-2.471	-2.489	-2.505	-2.520	-2.534	-2.548	-2.558	-2.568	-2.578	-2.585	-2.590	-2.596	-2.599	-2.602	-2.604	-2.604	-2.602	-2.600	-2.598	-2.592	-2.586	-2.580	-2.572	-2.564	-2.554	-2.545	-2.532	-2.522	-2.511	-2.499	-2.486	-2.471	-2.459	-2.445	-2.432	-2.418	-2.404	-2.390	-2.378	-2.364	-2.351	-2.340	-2.328	-2.316	-2.306	-2.295	-2.286	-2.279	-2.269	-2.264	-2.256	-2.251	-2.246	-2.242	-2.239	-2.238	-2.238	-2.236	-2.238	-2.239	-2.241	-2.245	-2.251	-2.256	-2.261	-2.269	-2.276	-2.285	-2.295	-2.304	-2.315	-2.326	-2.339	-2.351	-2.362	-2.376	-2.390	-2.404	-2.418	-2.431	-2.446	-2.460	-2.475	-2.488	-2.501	-2.516	-2.529	-2.544	-2.556	-2.569	-2.581	-2.592	-2.602	-2.614	-2.625	-2.634	-2.641	-2.650	-2.656	-2.662	-2.668	-2.672	-2.675	-2.678	-2.678	-2.678	-2.678	-2.675	-2.672	-2.668	-2.662	-2.656	-2.649	-2.639	-2.630	-2.619	-2.606	-2.595	-2.580	-2.565	-2.549	-2.531	-2.514	-2.495	-2.475	-2.455	-2.434	-2.412	-2.389	-2.366	-2.342	-2.318	-2.292	-2.268	-2.242	-2.216	-2.189	-2.162	-2.135	-2.110	-2.082	-2.055	-2.030	-2.002	-1.978	-1.951	-1.926	-1.901	-1.876	-1.851	-1.828	-1.804	-1.781	-1.760	-1.738	-1.716	-1.696	-1.678	-1.659	-1.641	-1.624	-1.608	-1.592	-1.579	-1.565	-1.552	-1.540	-1.529	-1.519	-1.510	-1.502	-1.495	-1.489	-1.482	-1.479	-1.474	-1.471	-1.469	-1.468	-1.466	-1.466	-1.468	-1.470	-1.471	-1.475	-1.478	-1.482	-1.486	-1.491	-1.496	-1.504	-1.509	-1.516	-1.522	-1.531	-1.539	-1.548	-1.556	-1.564	-1.572	-1.584	-1.592	-1.601	-1.609	-1.619	-1.628	-1.638	-1.645	-1.654	-1.662	-1.670	-1.678	-1.685	-1.691	-1.699	-1.704	-1.709	-1.714	-1.719	-1.722	-1.725	-1.729	-1.730	-1.731	-1.732	-1.732	-1.731	-1.730	-1.728	-1.725	-1.721	-1.716	-1.712	-1.708	-1.701	-1.694	-1.686	-1.680	-1.670	-1.662	-1.652	-1.642	-1.632	-1.622	-1.612	-1.600	-1.590	-1.579	-1.568	-1.558	-1.546	-1.535	-1.525	-1.514	-1.504	-1.494	-1.486	-1.478	-1.469	-1.461	-1.454	-1.449	-1.442	-1.439	-1.435	-1.432	-1.431	-1.430	-1.431	-1.431	-1.434	-1.439	-1.444	-1.450	-1.456	-1.465	-1.475	-1.485	-1.498	-1.509	-1.524	-1.538	-1.554	-1.570	-1.588	-1.608	-1.626	-1.648	-1.668	-1.690	-1.712	-1.736	-1.759	-1.782	-1.809	-1.834	-1.858	-1.884	-1.910	-1.935	-1.960	-1.985	-2.011	-2.036	-2.061	-2.085	-2.109	-2.132	-2.156	-2.178	-2.199	-2.220	-2.240	-2.259	-2.278	-2.295	-2.311	-2.326	-2.341	-2.355	-2.366	-2.378	-2.386	-2.395	-2.404	-2.411	-2.416	-2.420	-2.422	-2.426	-2.426	-2.426	-2.425	-2.422	-2.419	-2.415	-2.409	-2.404	-2.396	-2.389	-2.381	-2.371	-2.361	-2.351	-2.340	-2.329	-2.318	-2.305	-2.292	-2.279	-2.266	-2.254	-2.241	-2.229	-2.215	-2.202	-2.191	-2.179	-2.168	-2.156	-2.145	-2.135	-2.125	-2.116	-2.109	-2.101	-2.096	-2.090	-2.086	-2.081	-2.079	-2.078	-2.078	-2.078	-2.079	-2.082	-2.085	-2.090	-2.096	-2.104	-2.111	-2.121	-2.131	-2.142	-2.156	-2.169	-2.185	-2.200	-2.216	-2.235	-2.252	-2.272	-2.292	-2.314	-2.336	-2.359	-2.382	-2.405	-2.430	-2.455	-2.480	-2.506	-2.531	-2.558	-2.584	-2.610	-2.636	-2.662	-2.690	-2.716	-2.741	-2.768	-2.792	-2.819	-2.844	-2.868	-2.892	-2.916	-2.939	-2.961	-2.984	-3.005	-3.024	-3.045	-3.064	-3.081	-3.099	-3.116	-3.132	-3.146	-3.162	-3.175	-3.188	-3.200	-3.211	-3.220	-3.230	-3.239	-3.246	-3.254	-3.260	-3.265	-3.269	-3.274	-3.278	-3.279	-3.281	-3.282	-3.284	-3.285	-3.285	-3.284	-3.284	-3.281	-3.280	-3.279	-3.275	-3.274	-3.271	-3.268	-3.265	-3.262	-3.260	-3.256	-3.251	-3.249	-3.245	-3.242	-3.240	-3.238	-3.235	-3.232	-3.230	-3.229	-3.228	-3.226	-3.225	-3.225	-3.225	-3.225	-3.226	-3.226	-3.228	-3.230	-3.232	-3.235	-3.239	-3.242	-3.246	-3.251	-3.256	-3.261	-3.268	-3.272	-3.279	-3.286	-3.294	-3.301	-3.309	-3.316	-3.325	-3.334	-3.342	-3.351	-3.359	-3.369	-3.378	-3.386	-3.396	-3.405	-3.412	-3.421	-3.429	-3.436	-3.445	-3.452	-3.459	-3.465	-3.471	-3.476	-3.481	-3.486	-3.489	-3.491	-3.494	-3.495	-3.496	-3.496	-3.495	-3.492	-3.491	-3.488	-3.482	-3.478	-3.470	-3.462	-3.455	-3.446	-3.435	-3.424	-3.412	-3.400	-3.385	-3.372	-3.356	-3.340	-3.324	-3.308	-3.289	-3.271	-3.251	-3.232	-3.211	-3.191	-3.170	-3.149	-3.128	-3.105	-3.085	-3.062	-3.041	-3.019	-2.998	-2.976	-2.956	-2.935	-2.914	-2.894	-2.874	-2.854	-2.836	-2.818	-2.800	-2.782	-2.768	-2.752	-2.738	-2.722	-2.710	-2.699	-2.688	-2.676	-2.668	-2.660	-2.652	-2.646	-2.641	-2.638	-2.634	-2.631	-2.630	-2.630	-2.630	-2.634	-2.635	-2.639	-2.644	-2.649	-2.655	-2.662	-2.671	-2.679	-2.688	-2.698	-2.709	-2.720	-2.732	-2.745	-2.758	-2.771	-2.785	-2.799	-2.812	-2.828	-2.841	-2.856	-2.871	-2.886	-2.900	-2.915	-2.929	-2.942	-2.958	-2.970	-2.984	-2.996	-3.008	-3.019	-3.030	-3.040	-3.049	-3.058	-3.065	-3.072	-3.078	-3.082	-3.088	-3.090	-3.092	-3.094	-3.094	-3.092	-3.090	-3.088	-3.084	-3.078	-3.072	-3.065	-3.056	-3.048	-3.038	-3.026	-3.014	-3.000	-2.986	-2.971	-2.956	-2.941	-2.924	-2.906	-2.889	-2.870	-2.851	-2.832	-2.814	-2.795	-2.775	-2.755	-2.736	-2.716	-2.698	-2.679	-2.661	-2.641	-2.624	-2.608	-2.591	-2.575	-2.559	-2.544	-2.530	-2.518	-2.505	-2.494	-2.484	-2.474	-2.466	-2.459	-2.452	-2.448	-2.442	-2.440	-2.438	-2.436	-2.436	-2.436	-2.440	-2.442	-2.446	-2.451	-2.458	-2.464	-2.471	-2.479	-2.488	-2.496	-2.506	-2.518	-2.528	-2.539	-2.550	-2.561	-2.572	-2.584	-2.595	-2.606	-2.618	-2.629	-2.639	-2.650	-2.659	-2.668	-2.678	-2.685	-2.692	-2.698	-2.704	-2.708	-2.711	-2.714	-2.716	-2.716	-2.715	-2.714	-2.710	-2.706	-2.700	-2.694	-2.686	-2.676	-2.666	-2.654	-2.642	-2.628	-2.612	-2.596	-2.579	-2.560	-2.540	-2.519	-2.496	-2.474	-2.449	-2.425	-2.399	-2.372	-2.345	-2.316	-2.290	-2.260	-2.231	-2.200	-2.170	-2.140	-2.109	-2.078	-2.047	-2.016	-1.985	-1.954	-1.924	-1.892	-1.861	-1.832	-1.801	-1.774	-1.744	-1.716	-1.688	-1.660	-1.634	-1.608	-1.581	-1.556	-1.532	-1.509	-1.486	-1.465	-1.444	-1.424	-1.404	-1.385	-1.368	-1.349	-1.334	-1.319	-1.302	-1.289	-1.275	-1.261	-1.249	-1.236	-1.225	-1.214	-1.204	-1.194	-1.184	-1.175	-1.165	-1.156	-1.149	-1.140	-1.134	-1.125	-1.118	-1.110	-1.104	-1.096	-1.089	-1.082	-1.075	-1.068	-1.061	-1.054	-1.046	-1.039	-1.032	-1.025	-1.018	-1.010	-1.002	-0.995	-0.988	-0.979	-0.971	-0.964	-0.955	-0.948	-0.939	-0.932	-0.924	-0.915	-0.906	-0.899	-0.890	-0.882	-0.875	-0.868	-0.859	-0.851	-0.845	-0.836	-0.830	-0.822	-0.816	-0.810	-0.804	-0.798	-0.792	-0.786	-0.781	-0.775	-0.771	-0.766	-0.762	-0.759	-0.755	-0.751	-0.748	-0.746	-0.742	-0.741	-0.739	-0.738	-0.738	-0.736	-0.738	-0.738	-0.736	-0.739	-0.739	-0.740	-0.742	-0.744	-0.746	-0.749	-0.752	-0.755	-0.760	-0.764	-0.769	-0.774	-0.778	-0.784	-0.790	-0.796	-0.802	-0.809	-0.816	-0.825	-0.832	-0.840	-0.849	-0.858	-0.866	-0.875	-0.886	-0.896	-0.906	-0.918	-0.928	-0.939	-0.950	-0.961	-0.972	-0.985	-0.996	-1.009	-1.021	-1.034	-1.045	-1.058	-1.070	-1.082	-1.095	-1.106	-1.120	-1.131	-1.144	-1.155	-1.168	-1.178	-1.189	-1.200	-1.210	-1.221	-1.231	-1.241	-1.250	-1.260	-1.269	-1.276	-1.285	-1.292	-1.299	-1.306	-1.312	-1.319	-1.325	-1.330	-1.335	-1.340	-1.345	-1.349	-1.352	-1.355	-1.359	-1.361	-1.364	-1.368	-1.370	-1.372	-1.375	-1.378	-1.381	-1.384	-1.386	-1.390	-1.392	-1.396	-1.401	-1.405	-1.410	-1.415	-1.421	-1.426	-1.434	-1.441	-1.450	-1.459	-1.469	-1.479	-1.490	-1.501	-1.514	-1.529	-1.542	-1.558	-1.574	-1.591	-1.609	-1.628	-1.646	-1.668	-1.688	-1.710	-1.734	-1.758	-1.781	-1.806	-1.831	-1.858	-1.885	-1.911	-1.940	-1.968	-1.996	-2.026	-2.055	-2.085	-2.114	-2.145	-2.175	-2.206	-2.236	-2.266	-2.296	-2.326	-2.355	-2.385	-2.415	-2.444	-2.472	-2.500	-2.529	-2.555	-2.581	-2.608	-2.632	-2.658	-2.680	-2.704	-2.725	-2.748	-2.768	-2.788	-2.808	-2.825	-2.841	-2.859	-2.874	-2.888	-2.902	-2.914	-2.925	-2.936	-2.948	-2.955	-2.964	-2.971	-2.976	-2.981	-2.986	-2.990	-2.994	-2.995	-2.998	-2.998	-2.996	-2.998	-2.996	-2.994	-2.991	-2.989	-2.985	-2.981	-2.976	-2.970	-2.965	-2.960	-2.954	-2.949	-2.942	-2.935	-2.928	-2.920	-2.914	-2.906	-2.899	-2.891	-2.884	-2.876	-2.869	-2.862	-2.855	-2.849	-2.841	-2.834	-2.829	-2.822	-2.815	-2.810	-2.805	-2.800	-2.795	-2.791	-2.786	-2.784	-2.781	-2.779	-2.776	-2.775	-2.774	-2.772	-2.772	-2.774	-2.774	-2.775	-2.779	-2.780	-2.782	-2.788	-2.791	-2.796	-2.801	-2.806	-2.812	-2.820	-2.828	-2.835	-2.844	-2.851	-2.861	-2.871	-2.880	-2.892	-2.902	-2.914	-2.925	-2.938	-2.950	-2.961	-2.975	-2.988	-3.001	-3.014	-3.028	-3.040	-3.055	-3.068	-3.081	-3.094	-3.108	-3.121	-3.134	-3.146	-3.159	-3.171	-3.184	-3.195	-3.206	-3.216	-3.228	-3.236	-3.245	-3.254	-3.262	-3.270	-3.278	-3.284	-3.290	-3.295	-3.300	-3.304	-3.306	-3.310	-3.311	-3.312	-3.312	-3.312	-3.311	-3.310	-3.309	-3.306	-3.302	-3.298	-3.294	-3.290	-3.284	-3.278	-3.271	-3.264	-3.256	-3.248	-3.240	-3.231	-3.222	-3.214	-3.205	-3.195	-3.185	-3.175	-3.165	-3.155	-3.145	-3.135	-3.125	-3.115	-3.105	-3.096	-3.086	-3.079	-3.069	-3.061	-3.052	-3.045	-3.039	-3.031	-3.025	-3.019	-3.014	-3.009	-3.004	-3.000	-2.998	-2.995	-2.992	-2.991	-2.990	-2.989	-2.990	-2.991	-2.992	-2.995	-2.998	-3.000	-3.004	-3.009	-3.012	-3.019	-3.022	-3.029	-3.035	-3.042	-3.049	-3.056	-3.064	-3.071	-3.079	-3.086	-3.096	-3.104	-3.111	-3.120	-3.128	-3.134	-3.142	-3.150	-3.158	-3.164	-3.170	-3.175	-3.181	-3.186	-3.191	-3.195	-3.198	-3.201	-3.202	-3.204	-3.204	-3.204	-3.202	-3.201	-3.199	-3.195	-3.190	-3.185	-3.179	-3.171	-3.164	-3.155	-3.144	-3.135	-3.122	-3.110	-3.096	-3.081	-3.068	-3.050	-3.035	-3.018	-2.998	-2.979	-2.959	-2.939	-2.918	-2.895	-2.872	-2.850	-2.828	-2.802	-2.779	-2.755	-2.730	-2.705	-2.680	-2.654	-2.630	-2.604	-2.579	-2.552	-2.529	-2.502	-2.479	-2.454	-2.429	-2.405	-2.381	-2.358	-2.335	-2.312	-2.291	-2.271	-2.250	-2.230	-2.211	-2.192	-2.176	-2.158	-2.142	-2.128	-2.112	-2.099	-2.086	-2.074	-2.062	-2.051	-2.041	-2.034	-2.025	-2.019	-2.013	-2.006	-2.002	-1.999	-1.995	-1.992	-1.991	-1.990	-1.990	-1.990	-1.991	-1.992	-1.994	-1.996	-1.999	-2.001	-2.005	-2.009	-2.013	-2.016	-2.021	-2.025	-2.029	-2.034	-2.038	-2.040	-2.045	-2.049	-2.051	-2.055	-2.058	-2.059	-2.061	-2.061	-2.062	-2.062	-2.062	-2.061	-2.061	-2.058	-2.055	-2.051	-2.046	-2.042	-2.036	-2.030	-2.022	-2.014	-2.005	-1.996	-1.986	-1.975	-1.964	-1.952	-1.940	-1.926	-1.912	-1.899	-1.882	-1.869	-1.854	-1.838	-1.821	-1.805	-1.790	-1.772	-1.756	-1.740	-1.724	-1.708	-1.691	-1.675	-1.660	-1.644	-1.630	-1.614	-1.600	-1.586	-1.572	-1.560	-1.549	-1.538	-1.526	-1.516	-1.506	-1.499	-1.491	-1.484	-1.476	-1.471	-1.466	-1.464	-1.459	-1.456	-1.455	-1.454	-1.454	-1.454	-1.455	-1.456	-1.459	-1.462	-1.465	-1.469	-1.474	-1.479	-1.484	-1.490	-1.495	-1.500	-1.508	-1.514	-1.520	-1.528	-1.534	-1.541	-1.548	-1.555	-1.561	-1.569	-1.574	-1.581	-1.586	-1.592	-1.598	-1.602	-1.608	-1.611	-1.616	-1.620	-1.621	-1.625	-1.626	-1.628	-1.629	-1.629	-1.630	-1.630	-1.630	-1.628	-1.626	-1.624	-1.622	-1.619	-1.615	-1.611	-1.608	-1.604	-1.600	-1.594	-1.589	-1.584	-1.578	-1.571	-1.566	-1.560	-1.555	-1.548	-1.542	-1.536	-1.530	-1.525	-1.519	-1.514	-1.509	-1.504	-1.499	-1.496	-1.492	-1.489	-1.486	-1.485	-1.484	-1.482	-1.482	-1.484	-1.485	-1.486	-1.490	-1.494	-1.498	-1.504	-1.509	-1.516	-1.524	-1.534	-1.542	-1.554	-1.566	-1.578	-1.592	-1.606	-1.621	-1.638	-1.655	-1.672	-1.692	-1.711	-1.731	-1.752	-1.774	-1.796	-1.819	-1.844	-1.868	-1.891	-1.916	-1.941	-1.968	-1.994	-2.019	-2.045	-2.071	-2.098	-2.124	-2.149	-2.175	-2.199	-2.224	-2.248	-2.271	-2.294	-2.316	-2.338	-2.359	-2.378	-2.396	-2.414	-2.429	-2.446	-2.459	-2.472	-2.484	-2.494	-2.502	-2.511	-2.518	-2.521	-2.524	-2.526	-2.526	-2.525	-2.524	-2.520	-2.514	-2.508	-2.500	-2.491	-2.480	-2.469	-2.455	-2.441	-2.426	-2.410	-2.392	-2.374	-2.355	-2.335	-2.314	-2.292	-2.271	-2.249	-2.226	-2.204	-2.181	-2.158	-2.135	-2.111	-2.089	-2.066	-2.042	-2.021	-2.000	-1.979	-1.958	-1.938	-1.918	-1.899	-1.881	-1.865	-1.849	-1.834	-1.819	-1.805	-1.794	-1.782	-1.772	-1.764	-1.758	-1.751	-1.746	-1.742	-1.740	-1.739	-1.738	-1.739	-1.741	-1.745	-1.750	-1.756	-1.764	-1.771	-1.781	-1.791	-1.802	-1.815	-1.828	-1.842	-1.858	-1.874	-1.890	-1.906	-1.924	-1.942	-1.961	-1.981	-2.001	-2.020	-2.041	-2.062	-2.082	-2.104	-2.124	-2.145	-2.166	-2.186	-2.208	-2.228	-2.248	-2.268	-2.286	-2.305	-2.324	-2.341	-2.358	-2.374	-2.390	-2.405	-2.419	-2.431	-2.444	-2.456	-2.466	-2.475	-2.484	-2.492	-2.499	-2.505	-2.509	-2.514	-2.516	-2.518	-2.518	-2.519	-2.518	-2.514	-2.511	-2.508	-2.502	-2.498	-2.490	-2.484	-2.476	-2.468	-2.459	-2.449	-2.440	-2.430	-2.419	-2.408	-2.395	-2.385	-2.372	-2.362	-2.350	-2.339	-2.326	-2.316	-2.305	-2.295	-2.284	-2.274	-2.264	-2.255	-2.246	-2.238	-2.231	-2.224	-2.218	-2.212	-2.208	-2.202	-2.199	-2.196	-2.194	-2.194	-2.194	-2.194	-2.195	-2.198	-2.200	-2.202	-2.206	-2.211	-2.218	-2.222	-2.229	-2.236	-2.244	-2.251	-2.260	-2.269	-2.279	-2.288	-2.298	-2.306	-2.318	-2.326	-2.336	-2.348	-2.359	-2.369	-2.378	-2.389	-2.399	-2.408	-2.418	-2.426	-2.436	-2.445	-2.452	-2.461	-2.468	-2.475	-2.481	-2.488	-2.494	-2.499	-2.502	-2.508	-2.511	-2.514	-2.518	-2.519	-2.521	-2.521	-2.522	-2.521	-2.521	-2.521	-2.520	-2.519	-2.516	-2.514	-2.510	-2.508	-2.504	-2.500	-2.495	-2.490	-2.485	-2.480	-2.474	-2.468	-2.462	-2.456	-2.450	-2.442	-2.436	-2.429	-2.421	-2.415	-2.408	-2.400	-2.394	-2.386	-2.379	-2.372	-2.365	-2.358	-2.350	-2.344	-2.338	-2.331	-2.325	-2.318	-2.311	-2.305	-2.299	-2.292	-2.286	-2.281	-2.276	-2.271	-2.268	-2.261	-2.256	-2.252	-2.249	-2.244	-2.240	-2.236	-2.232	-2.228	-2.225	-2.221	-2.219	-2.214	-2.211	-2.209	-2.206	-2.202	-2.199	-2.196	-2.192	-2.190	-2.188	-2.184	-2.181	-2.178	-2.174	-2.170	-2.166	-2.162	-2.159	-2.154	-2.150	-2.145	-2.139	-2.134	-2.129	-2.122	-2.116	-2.110	-2.104	-2.096	-2.089	-2.081	-2.074	-2.065	-2.056	-2.047	-2.039	-2.029	-2.019	-2.007	-1.998	-1.986	-1.975	-1.962	-1.952	-1.940	-1.928	-1.914	-1.901	-1.889	-1.874	-1.861	-1.848	-1.832	-1.819	-1.804	-1.790	-1.775	-1.761	-1.745	-1.730	-1.716	-1.700	-1.686	-1.670	-1.655	-1.640	-1.626	-1.611	-1.598	-1.582	-1.568	-1.554	-1.539	-1.526	-1.512	-1.500	-1.489	-1.475	-1.462	-1.452	-1.441	-1.430	-1.419	-1.410	-1.400	-1.391	-1.381	-1.374	-1.366	-1.359	-1.352	-1.346	-1.341	-1.335	-1.331	-1.326	-1.322	-1.319	-1.316	-1.315	-1.312	-1.311	-1.310	-1.310	-1.311	-1.311	-1.312	-1.314	-1.315	-1.316	-1.319	-1.320	-1.322	-1.325	-1.329	-1.331	-1.334	-1.336	-1.339	-1.342	-1.346	-1.349	-1.351	-1.354	-1.355	-1.358	-1.359	-1.360	-1.360	-1.360	-1.360	-1.360	-1.359	-1.358	-1.355	-1.352	-1.350	-1.346	-1.342	-1.338	-1.332	-1.325	-1.319	-1.310	-1.302	-1.294	-1.282	-1.272	-1.261	-1.249	-1.235	-1.222	-1.209	-1.194	-1.179	-1.162	-1.145	-1.129	-1.110	-1.091	-1.072	-1.054	-1.034	-1.014	-0.992	-0.971	-0.950	-0.929	-0.906	-0.885	-0.864	-0.841	-0.819	-0.796	-0.774	-0.751	-0.729	-0.708	-0.685	-0.664	-0.644	-0.622	-0.601	-0.582	-0.562	-0.544	-0.525	-0.507	-0.489	-0.472	-0.456	-0.441	-0.426	-0.411	-0.400	-0.386	-0.375	-0.364	-0.354	-0.345	-0.335	-0.328	-0.321	-0.315	-0.310	-0.305	-0.301	-0.299	-0.298	-0.296	-0.296	-0.296	-0.298	-0.300	-0.304	-0.306	-0.311	-0.316	-0.321	-0.328	-0.334	-0.341	-0.350	-0.358	-0.366	-0.375	-0.385	-0.395	-0.406	-0.416	-0.428	-0.439	-0.450	-0.461	-0.474	-0.485	-0.498	-0.510	-0.521	-0.534	-0.545	-0.556	-0.568	-0.580	-0.590	-0.600	-0.611	-0.622	-0.631	-0.640	-0.649	-0.658	-0.664	-0.671	-0.679	-0.685	-0.691	-0.696	-0.700	-0.704	-0.706	-0.709	-0.710	-0.711	-0.711	-0.711	-0.709	-0.708	-0.705	-0.701	-0.696	-0.691	-0.686	-0.680	-0.672	-0.665	-0.656	-0.648	-0.638	-0.628	-0.618	-0.606	-0.595	-0.584	-0.571	-0.559	-0.546	-0.534	-0.520	-0.506	-0.494	-0.481	-0.466	-0.454	-0.440	-0.428	-0.414	-0.402	-0.389	-0.378	-0.366	-0.355	-0.344	-0.334	-0.324	-0.315	-0.306	-0.298	-0.291	-0.282	-0.276	-0.272	-0.268	-0.264	-0.260	-0.258	-0.255	-0.255	-0.255	-0.255	-0.256	-0.258	-0.260	-0.262	-0.266	-0.270	-0.276	-0.281	-0.288	-0.292	-0.300	-0.308	-0.315	-0.321	-0.330	-0.339	-0.346	-0.355	-0.364	-0.371	-0.380	-0.388	-0.396	-0.404	-0.412	-0.420	-0.426	-0.434	-0.440	-0.448	-0.452	-0.458	-0.462	-0.469	-0.472	-0.475	-0.479	-0.480	-0.484	-0.486	-0.488	-0.488	-0.488	-0.488	-0.488	-0.485	-0.485	-0.482	-0.480	-0.478	-0.474	-0.472	-0.469	-0.465	-0.460	-0.456	-0.452	-0.449	-0.445	-0.440	-0.436	-0.432	-0.428	-0.424	-0.420	-0.416	-0.414	-0.410	-0.408	-0.406	-0.405	-0.402	-0.402	-0.401	-0.402	-0.402	-0.404	-0.406	-0.408	-0.411	-0.415	-0.420	-0.424	-0.429	-0.435	-0.444	-0.450	-0.458	-0.468	-0.478	-0.488	-0.499	-0.510	-0.521	-0.535	-0.548	-0.561	-0.576	-0.590	-0.605	-0.621	-0.638	-0.654	-0.670	-0.686	-0.704	-0.722	-0.739	-0.758	-0.776	-0.794	-0.812	-0.831	-0.849	-0.868	-0.886	-0.904	-0.922	-0.941	-0.959	-0.976	-0.995	-1.012	-1.029	-1.046	-1.062	-1.079	-1.095	-1.111	-1.126	-1.142	-1.156	-1.170	-1.184	-1.198	-1.211	-1.222	-1.235	-1.245	-1.256	-1.266	-1.276	-1.285	-1.295	-1.304	-1.311	-1.319	-1.325	-1.331	-1.338	-1.341	-1.346	-1.350	-1.354	-1.358	-1.360	-1.362	-1.364	-1.365	-1.366	-1.368	-1.368	-1.368	-1.368	-1.368	-1.365	-1.365	-1.364	-1.361	-1.359	-1.358	-1.356	-1.354	-1.351	-1.350	-1.346	-1.344	-1.342	-1.340	-1.339	-1.336	-1.334	-1.332	-1.331	-1.331	-1.330	-1.330	-1.330	-1.331	-1.331	-1.332	-1.336	-1.338	-1.341	-1.345	-1.350	-1.354	-1.360	-1.366	-1.372	-1.380	-1.388	-1.396	-1.406	-1.416	-1.426	-1.439	-1.450	-1.464	-1.476	-1.489	-1.504	-1.518	-1.532	-1.549	-1.565	-1.581	-1.598	-1.614	-1.631	-1.649	-1.666	-1.682	-1.701	-1.718	-1.735	-1.752	-1.770	-1.788	-1.804	-1.821	-1.836	-1.852	-1.869	-1.882	-1.898	-1.911	-1.925	-1.938	-1.950	-1.962	-1.974	-1.984	-1.992	-2.001	-2.009	-2.018	-2.024	-2.030	-2.035	-2.039	-2.044	-2.046	-2.049	-2.050	-2.051	-2.051	-2.051	-2.050	-2.049	-2.047	-2.044	-2.041	-2.039	-2.034	-2.031	-2.026	-2.022	-2.018	-2.011	-2.006	-2.002	-1.996	-1.990	-1.986	-1.981	-1.976	-1.971	-1.968	-1.964	-1.959	-1.955	-1.952	-1.949	-1.948	-1.945	-1.942	-1.941	-1.941	-1.940	-1.940	-1.941	-1.942	-1.942	-1.946	-1.948	-1.951	-1.955	-1.959	-1.964	-1.970	-1.975	-1.981	-1.988	-1.995	-2.002	-2.010	-2.019	-2.027	-2.036	-2.045	-2.055	-2.064	-2.074	-2.084	-2.095	-2.104	-2.115	-2.126	-2.136	-2.146	-2.158	-2.166	-2.178	-2.188	-2.198	-2.209	-2.218	-2.226	-2.236	-2.245	-2.252	-2.261	-2.270	-2.278	-2.285	-2.291	-2.298	-2.304	-2.310	-2.315	-2.320	-2.325	-2.329	-2.331	-2.335	-2.338	-2.340	-2.341	-2.342	-2.342	-2.344	-2.344	-2.344	-2.342	-2.340	-2.340	-2.338	-2.335	-2.331	-2.329	-2.325	-2.321	-2.318	-2.312	-2.308	-2.302	-2.296	-2.292	-2.286	-2.280	-2.275	-2.268	-2.262	-2.255	-2.249	-2.241	-2.235	-2.228	-2.220	-2.212	-2.206	-2.199	-2.191	-2.185	-2.176	-2.170	-2.162	-2.156	-2.149	-2.141	-2.135	-2.128	-2.121	-2.114	-2.108	-2.101	-2.095	-2.090	-2.082	-2.078	-2.072	-2.066	-2.062	-2.058	-2.052	-2.050	-2.045	-2.041	-2.039	-2.036	-2.034	-2.031	-2.030	-2.029	-2.029	-2.027	-2.026	-2.026	-2.027	-2.029	-2.029	-2.031	-2.034	-2.035	-2.036	-2.040	-2.042	-2.046	-2.049	-2.052	-2.058	-2.061	-2.066	-2.071	-2.075	-2.081	-2.085	-2.090	-2.095	-2.099	-2.104	-2.109	-2.112	-2.116	-2.119	-2.124	-2.126	-2.129	-2.130	-2.131	-2.131	-2.132	-2.132	-2.131	-2.130	-2.129	-2.125	-2.121	-2.116	-2.111	-2.105	-2.099	-2.091	-2.082	-2.072	-2.062	-2.051	-2.039	-2.026	-2.013	-1.999	-1.984	-1.968	-1.951	-1.935	-1.916	-1.898	-1.879	-1.860	-1.840	-1.820	-1.799	-1.778	-1.758	-1.735	-1.714	-1.692	-1.671	-1.650	-1.629	-1.606	-1.586	-1.565	-1.544	-1.525	-1.504	-1.485	-1.466	-1.449	-1.431	-1.414	-1.399	-1.382	-1.369	-1.354	-1.340	-1.329	-1.318	-1.308	-1.296	-1.289	-1.280	-1.272	-1.266	-1.261	-1.256	-1.252	-1.249	-1.248	-1.245	-1.245	-1.245	-1.246	-1.248	-1.250	-1.251	-1.254	-1.258	-1.261	-1.266	-1.270	-1.275	-1.280	-1.285	-1.290	-1.296	-1.301	-1.306	-1.312	-1.318	-1.321	-1.326	-1.331	-1.335	-1.339	-1.342	-1.345	-1.348	-1.349	-1.351	-1.352	-1.351	-1.351	-1.350	-1.348	-1.345	-1.341	-1.336	-1.331	-1.326	-1.321	-1.312	-1.305	-1.296	-1.288	-1.278	-1.266	-1.255	-1.242	-1.230	-1.216	-1.202	-1.188	-1.171	-1.156	-1.140	-1.122	-1.106	-1.088	-1.070	-1.051	-1.032	-1.015	-0.995	-0.975	-0.956	-0.938	-0.918	-0.900	-0.880	-0.861	-0.842	-0.824	-0.806	-0.789	-0.770	-0.754	-0.736	-0.719	-0.704	-0.689	-0.674	-0.660	-0.645	-0.634	-0.621	-0.610	-0.599	-0.589	-0.579	-0.570	-0.562	-0.556	-0.549	-0.544	-0.539	-0.535	-0.532	-0.530	-0.528	-0.528	-0.526	-0.526	-0.528	-0.530	-0.532	-0.535	-0.539	-0.542	-0.549	-0.554	-0.560	-0.566	-0.572	-0.580	-0.588	-0.595	-0.604	-0.611	-0.620	-0.629	-0.638	-0.646	-0.655	-0.665	-0.674	-0.682	-0.691	-0.700	-0.709	-0.718	-0.725	-0.732	-0.740	-0.748	-0.752	-0.759	-0.764	-0.769	-0.774	-0.778	-0.781	-0.784	-0.786	-0.788	-0.789	-0.789	-0.789	-0.786	-0.785	-0.782	-0.779	-0.775	-0.770	-0.764	-0.759	-0.752	-0.745	-0.738	-0.729	-0.720	-0.710	-0.699	-0.689	-0.678	-0.666	-0.655	-0.641	-0.628	-0.615	-0.602	-0.589	-0.575	-0.561	-0.548	-0.532	-0.519	-0.505	-0.490	-0.476	-0.462	-0.449	-0.436	-0.422	-0.409	-0.396	-0.384	-0.371	-0.360	-0.349	-0.338	-0.328	-0.318	-0.308	-0.299	-0.290	-0.282	-0.274	-0.268	-0.260	-0.254	-0.249	-0.244	-0.239	-0.235	-0.230	-0.228	-0.225	-0.221	-0.220	-0.218	-0.216	-0.215	-0.212	-0.211	-0.211	-0.210	-0.209	-0.209	-0.208	-0.206	-0.206	-0.205	-0.204	-0.204	-0.202	-0.201	-0.198	-0.196	-0.194	-0.190	-0.188	-0.184	-0.181	-0.176	-0.171	-0.166	-0.160	-0.154	-0.148	-0.140	-0.132	-0.124	-0.116	-0.108	-0.098	-0.088	-0.078	-0.068	-0.056	-0.045	-0.034	-0.021	-0.010	0.002	0.015	0.029	0.040	0.054	0.066	0.079	0.091	0.104	0.118	0.130	0.142	0.154	0.165	0.178	0.188	0.198	0.209	0.219	0.228	0.236	0.244	0.251	0.258	0.264	0.269	0.274	0.279	0.281	0.284	0.285	0.286	0.288	0.288	0.286	0.285	0.281	0.279	0.275	0.270	0.265	0.259	0.252	0.245	0.238	0.230	0.221	0.211	0.202	0.191	0.181	0.170	0.159	0.148	0.136	0.124	0.112	0.100	0.089	0.076	0.064	0.051	0.040	0.028	0.016	0.005	-0.008	-0.018	-0.030	-0.040	-0.051	-0.060	-0.071	-0.080	-0.088	-0.098	-0.105	-0.112	-0.119	-0.125	-0.131	-0.138	-0.141	-0.146	-0.150	-0.152	-0.155	-0.158	-0.160	-0.161	-0.161	-0.161	-0.161	-0.160	-0.158	-0.156	-0.154	-0.150	-0.148	-0.144	-0.139	-0.135	-0.129	-0.122	-0.118	-0.111	-0.102	-0.096	-0.089	-0.080	-0.071	-0.062	-0.054	-0.044	-0.035	-0.025	-0.015	-0.005	0.006	0.018	0.028	0.039	0.050	0.062	0.072	0.085	0.096	0.108	0.120	0.131	0.142	0.155	0.166	0.179	0.189	0.201	0.212	0.222	0.232	0.244	0.254	0.264	0.274	0.284	0.292	0.302	0.310	0.319	0.326	0.334	0.340	0.346	0.354	0.359	0.364	0.369	0.371	0.375	0.379	0.381	0.382	0.385	0.385	0.386	0.386	0.385	0.384	0.382	0.380	0.378	0.375	0.370	0.368	0.362	0.358	0.352	0.348	0.340	0.335	0.329	0.321	0.314	0.308	0.300	0.292	0.285	0.278	0.269	0.261	0.254	0.245	0.238	0.230	0.222	0.215	0.208	0.201	0.194	0.188	0.180	0.174	0.168	0.162	0.156	0.151	0.146	0.141	0.136	0.132	0.128	0.125	0.120	0.118	0.115	0.112	0.111	0.109	0.106	0.105	0.104	0.104	0.102	0.101	0.101	0.100	0.100	0.100	0.100	0.100	0.100	0.099	0.099	0.099	0.099	0.099	0.099	0.098	0.098	0.098	0.098	0.096	0.096	0.096	0.095	0.094	0.092	0.092	0.090	0.089	0.089	0.086	0.085	0.082	0.081	0.079	0.075	0.074	0.071	0.070	0.066	0.065	0.062	0.060	0.058	0.056	0.052	0.051	0.050	0.046	0.045	0.042	0.041	0.040	0.038	0.036	0.035	0.034	0.032	0.032	0.030	0.030	0.031	0.030	0.030	0.031	0.031	0.032	0.032	0.034	0.035	0.036	0.039	0.041	0.042	0.046	0.048	0.051	0.054	0.058	0.061	0.065	0.070	0.074	0.079	0.082	0.089	0.092	0.099	0.105	0.110	0.116	0.122	0.129	0.136	0.142	0.150	0.156	0.165	0.172	0.180	0.188	0.196	0.204	0.212	0.220	0.229	0.238	0.246	0.255	0.264	0.272	0.282	0.291	0.300	0.309	0.316	0.326	0.335	0.342	0.352	0.360	0.368	0.376	0.384	0.391	0.398	0.404	0.410	0.418	0.422	0.429	0.434	0.439	0.442	0.446	0.449	0.452	0.455	0.458	0.459	0.460	0.461	0.460	0.461	0.460	0.459	0.458	0.455	0.452	0.449	0.445	0.442	0.438	0.434	0.429	0.425	0.419	0.414	0.409	0.402	0.399	0.392	0.386	0.381	0.376	0.370	0.366	0.360	0.356	0.352	0.348	0.344	0.341	0.339	0.338	0.335	0.335	0.334	0.335	0.335	0.338	0.340	0.342	0.346	0.351	0.356	0.362	0.369	0.378	0.386	0.395	0.405	0.415	0.426	0.440	0.451	0.465	0.479	0.492	0.509	0.525	0.540	0.556	0.574	0.590	0.609	0.626	0.644	0.662	0.680	0.699	0.718	0.735	0.754	0.771	0.790	0.809	0.825	0.842	0.859	0.875	0.891	0.906	0.920	0.935	0.949	0.961	0.974	0.985	0.995	1.005	1.015	1.024	1.031	1.038	1.044	1.050	1.054	1.059	1.061	1.062	1.065	1.065	1.065	1.066	1.065	1.061	1.059	1.056	1.051	1.048	1.042	1.036	1.031	1.025	1.018	1.010	1.004	0.996	0.988	0.980	0.971	0.964	0.955	0.946	0.938	0.930	0.921	0.914	0.906	0.899	0.892	0.884	0.878	0.872	0.866	0.862	0.858	0.854	0.849	0.846	0.844	0.842	0.841	0.841	0.841	0.842	0.844	0.846	0.850	0.854	0.859	0.864	0.870	0.876	0.884	0.894	0.901	0.911	0.921	0.932	0.945	0.956	0.969	0.982	0.996	1.010	1.025	1.041	1.056	1.072	1.089	1.105	1.122	1.139	1.156	1.174	1.190	1.208	1.226	1.242	1.259	1.276	1.292	1.310	1.326	1.344	1.359	1.374	1.389	1.402	1.418	1.431	1.445	1.456	1.469	1.480	1.491	1.500	1.510	1.519	1.526	1.534	1.541	1.546	1.551	1.556	1.559	1.561	1.564	1.566	1.566	1.566	1.566	1.565	1.562	1.561	1.558	1.552	1.549	1.544	1.539	1.532	1.525	1.520	1.511	1.504	1.496	1.488	1.480	1.471	1.462	1.454	1.445	1.436	1.426	1.418	1.409	1.400	1.391	1.382	1.375	1.368	1.360	1.351	1.345	1.340	1.334	1.328	1.322	1.319	1.315	1.311	1.310	1.308	1.306	1.305	1.306	1.306	1.308	1.310	1.312	1.316	1.320	1.325	1.330	1.335	1.342	1.350	1.358	1.365	1.374	1.384	1.392	1.402	1.412	1.422	1.434	1.444	1.455	1.466	1.476	1.488	1.500	1.510	1.520	1.530	1.541	1.551	1.560	1.570	1.579	1.588	1.596	1.604	1.611	1.619	1.625	1.630	1.636	1.640	1.642	1.646	1.649	1.650	1.651	1.652	1.651	1.650	1.649	1.646	1.644	1.640	1.636	1.631	1.626	1.620	1.614	1.606	1.599	1.591	1.582	1.574	1.564	1.555	1.545	1.534	1.522	1.512	1.502	1.490	1.479	1.468	1.456	1.445	1.434	1.421	1.411	1.399	1.388	1.376	1.365	1.354	1.344	1.332	1.322	1.312	1.302	1.292	1.285	1.275	1.266	1.259	1.250	1.242	1.236	1.228	1.222	1.216	1.211	1.206	1.201	1.196	1.192	1.189	1.186	1.182	1.181	1.179	1.179	1.178	1.178	1.178	1.179	1.179	1.180	1.182	1.184	1.186	1.190	1.194	1.198	1.201	1.206	1.211	1.216	1.221	1.228	1.235	1.241	1.249	1.254	1.262	1.269	1.276	1.286	1.294	1.301	1.311	1.319	1.328	1.336	1.346	1.355	1.364	1.371	1.381	1.389	1.398	1.405	1.414	1.421	1.429	1.436	1.442	1.450	1.455	1.461	1.468	1.472	1.476	1.481	1.484	1.488	1.491	1.494	1.495	1.496	1.498	1.498	1.498	1.498	1.496	1.494	1.491	1.489	1.486	1.482	1.478	1.475	1.470	1.465	1.459	1.454	1.448	1.441	1.436	1.429	1.424	1.418	1.411	1.405	1.399	1.392	1.386	1.382	1.376	1.372	1.368	1.362	1.360	1.358	1.355	1.352	1.351	1.351	1.351	1.351	1.352	1.356	1.359	1.361	1.366	1.370	1.376	1.382	1.390	1.398	1.406	1.415	1.424	1.435	1.445	1.456	1.468	1.481	1.494	1.506	1.519	1.532	1.546	1.560	1.574	1.589	1.601	1.615	1.629	1.641	1.655	1.666	1.679	1.691	1.701	1.714	1.722	1.734	1.741	1.751	1.758	1.766	1.771	1.778	1.781	1.786	1.789	1.791	1.792	1.792	1.792	1.792	1.790	1.789	1.785	1.780	1.776	1.771	1.765	1.759	1.751	1.745	1.738	1.729	1.720	1.712	1.702	1.694	1.685	1.674	1.665	1.655	1.645	1.638	1.628	1.619	1.610	1.600	1.592	1.584	1.576	1.570	1.562	1.555	1.549	1.542	1.538	1.532	1.528	1.524	1.520	1.518	1.514	1.511	1.510	1.508	1.506	1.505	1.505	1.504	1.504	1.505	1.505	1.505	1.505	1.508	1.508	1.510	1.510	1.511	1.512	1.514	1.515	1.516	1.516	1.518	1.519	1.519	1.519	1.519	1.520	1.519	1.518	1.516	1.516	1.515	1.512	1.511	1.509	1.505	1.502	1.500	1.495	1.491	1.488	1.482	1.476	1.472	1.466	1.460	1.454	1.448	1.441	1.434	1.426	1.420	1.411	1.402	1.394	1.386	1.378	1.369	1.359	1.350	1.340	1.331	1.320	1.311	1.300	1.289	1.279	1.269	1.258	1.245	1.232	1.221	1.210	1.198	1.184	1.172	1.160	1.146	1.134	1.120	1.106	1.092	1.079	1.064	1.049	1.035	1.020	1.004	0.989	0.974	0.958	0.941	0.925	0.909	0.892	0.876	0.859	0.841	0.825	0.808	0.791	0.774	0.758	0.740	0.724	0.706	0.691	0.674	0.659	0.642	0.628	0.611	0.596	0.581	0.568	0.552	0.540	0.528	0.515	0.504	0.491	0.481	0.471	0.461	0.452	0.444	0.436	0.430	0.424	0.419	0.414	0.411	0.408	0.405	0.404	0.404	0.404	0.405	0.408	0.410	0.412	0.416	0.421	0.426	0.432	0.439	0.445	0.452	0.461	0.469	0.478	0.486	0.496	0.506	0.516	0.526	0.536	0.548	0.558	0.569	0.579	0.590	0.600	0.611	0.621	0.631	0.642	0.652	0.662	0.671	0.680	0.689	0.698	0.705	0.712	0.720	0.726	0.734	0.739	0.745	0.751	0.755	0.760	0.764	0.768	0.771	0.774	0.778	0.780	0.782	0.785	0.786	0.789	0.790	0.792	0.794	0.795	0.796	0.798	0.800	0.802	0.804	0.805	0.808	0.811	0.814	0.816	0.820	0.822	0.826	0.831	0.836	0.841	0.848	0.854	0.860	0.866	0.874	0.881	0.889	0.898	0.906	0.915	0.925	0.935	0.946	0.956	0.966	0.979	0.990	1.002	1.015	1.028	1.040	1.052	1.066	1.079	1.092	1.105	1.119	1.131	1.145	1.159	1.171	1.185	1.198	1.210	1.221	1.234	1.246	1.258	1.269	1.280	1.290	1.301	1.311	1.320	1.329	1.338	1.346	1.355	1.362	1.369	1.375	1.382	1.388	1.392	1.398	1.402	1.405	1.409	1.410	1.412	1.414	1.415	1.416	1.416	1.416	1.415	1.414	1.412	1.409	1.408	1.404	1.400	1.396	1.392	1.388	1.384	1.379	1.372	1.368	1.362	1.355	1.349	1.342	1.335	1.329	1.321	1.314	1.306	1.299	1.291	1.284	1.276	1.269	1.261	1.254	1.246	1.238	1.230	1.224	1.216	1.209	1.202	1.195	1.188	1.181	1.174	1.169	1.162	1.156	1.150	1.145	1.139	1.134	1.130	1.124	1.120	1.115	1.111	1.106	1.102	1.099	1.095	1.092	1.089	1.086	1.082	1.080	1.076	1.074	1.071	1.069	1.066	1.064	1.062	1.060	1.058	1.055	1.054	1.051	1.049	1.046	1.045	1.041	1.040	1.038	1.035	1.032	1.030	1.028	1.025	1.022	1.020	1.018	1.015	1.012	1.009	1.006	1.002	0.999	0.996	0.991	0.989	0.985	0.981	0.976	0.972	0.968	0.964	0.959	0.955	0.950	0.944	0.939	0.932	0.929	0.922	0.916	0.909	0.902	0.896	100.000	5.000	2.000	1.000	5.000	0.000	0.000	0.000	0.000	0.000	0.000	0.000	0.000	0.000	0.000	0.000	0.000	0.000	-0.078	-0.078	-0.079	-0.078	-0.079	-0.078	-0.076	-0.074	-0.071	-0.069	-0.065	-0.062	-0.059	-0.054	-0.050	-0.044	-0.040	-0.034	-0.028	-0.022	-0.015	-0.009	-0.002	0.006	0.014	0.021	0.029	0.036	0.044	0.051	0.059	0.068	0.075	0.082	0.090	0.098	0.105	0.112	0.120	0.126	0.134	0.139	0.145	0.152	0.158	0.164	0.169	0.172	0.178	0.181	0.185	0.189	0.191	0.194	0.195	0.198	0.199	0.200	0.200	0.200	0.201	0.200	0.199	0.196	0.195	0.194	0.190	0.186	0.184	0.180	0.176	0.170	0.166	0.161	0.155	0.150	0.144	0.136	0.130	0.122	0.115	0.109	0.100	0.092	0.085	0.076	0.068	0.060	0.051	0.041	0.032	0.024	0.016	0.008	-0.001	-0.011	-0.019	-0.029	-0.036	-0.044	-0.054	-0.060	-0.069	-0.078	-0.084	-0.091	-0.099	-0.105	-0.111	-0.119	-0.124	-0.129	-0.135	-0.140	-0.142	-0.148	-0.151	-0.155	-0.159	-0.161	-0.161	-0.164	-0.165	-0.166	-0.166	-0.165	-0.165	-0.165	-0.164	-0.162	-0.160	-0.158	-0.156	-0.154	-0.151	-0.149	-0.145	-0.142	-0.138	-0.134	-0.131	-0.128	-0.124	-0.119	-0.116	-0.112	-0.109	-0.105	-0.102	-0.099	-0.096	-0.092	-0.090	-0.088	-0.086	-0.084	-0.081	-0.081	-0.080	-0.080	-0.080	-0.079	-0.080	-0.080	-0.082	-0.084	-0.086	-0.089	-0.091	-0.094	-0.098	-0.101	-0.105	-0.110	-0.115	-0.120	-0.126	-0.131	-0.138	-0.144	-0.150	-0.158	-0.164	-0.170	-0.179	-0.185	-0.192	-0.200	-0.209	-0.215	-0.222	-0.231	-0.238	-0.246	-0.254	-0.261	-0.270	-0.276	-0.284	-0.292	-0.300	-0.308	-0.315	-0.322	-0.330	-0.338	-0.345	-0.352	-0.360	-0.368	-0.374	-0.381	-0.389	-0.398	-0.404	-0.412	-0.419	-0.425	-0.432	-0.440	-0.446	-0.455	-0.461	-0.468	-0.475	-0.481	-0.488	-0.494	-0.501	-0.507	-0.514	-0.519	-0.525	-0.530	-0.536	-0.540	-0.545	-0.550	-0.552	-0.556	-0.560	-0.562	-0.565	-0.568	-0.569	-0.570	-0.570	-0.571	-0.571	-0.569	-0.569	-0.566	-0.562	-0.560	-0.556	-0.551	-0.548	-0.541	-0.536	-0.529	-0.521	-0.514	-0.506	-0.498	-0.489	-0.480	-0.470	-0.460	-0.451	-0.440	-0.430	-0.419	-0.409	-0.398	-0.386	-0.376	-0.365	-0.355	-0.344	-0.334	-0.322	-0.314	-0.302	-0.294	-0.284	-0.275	-0.268	-0.259	-0.252	-0.246	-0.240	-0.235	-0.229	-0.225	-0.220	-0.218	-0.214	-0.211	-0.210	-0.208	-0.208	-0.208	-0.206	-0.208	-0.208	-0.209	-0.210	-0.212	-0.214	-0.215	-0.218	-0.220	-0.222	-0.224	-0.226	-0.228	-0.229	-0.230	-0.231	-0.232	-0.232	-0.232	-0.232	-0.231	-0.229	-0.228	-0.225	-0.221	-0.216	-0.212	-0.206	-0.201	-0.195	-0.186	-0.179	-0.169	-0.159	-0.150	-0.138	-0.126	-0.114	-0.101	-0.089	-0.074	-0.060	-0.045	-0.030	-0.014	0.002	0.019	0.035	0.051	0.069	0.085	0.102	0.119	0.135	0.152	0.169	0.185	0.201	0.218	0.232	0.248	0.261	0.276	0.289	0.302	0.315	0.326	0.339	0.350	0.360	0.370	0.379	0.388	0.395	0.402	0.409	0.415	0.420	0.426	0.430	0.434	0.438	0.441	0.444	0.445	0.448	0.450	0.451	0.452	0.454	0.455	0.455	0.456	0.458	0.459	0.460	0.461	0.464	0.465	0.466	0.470	0.471	0.474	0.478	0.480	0.484	0.488	0.492	0.498	0.502	0.507	0.515	0.521	0.529	0.535	0.544	0.551	0.560	0.569	0.578	0.588	0.596	0.608	0.618	0.629	0.639	0.649	0.660	0.670	0.681	0.692	0.704	0.715	0.725	0.736	0.748	0.758	0.768	0.778	0.788	0.796	0.805	0.814	0.822	0.830	0.838	0.844	0.851	0.858	0.864	0.868	0.872	0.876	0.880	0.884	0.886	0.889	0.890	0.890	0.890	0.891	0.890	0.890	0.888	0.885	0.884	0.881	0.878	0.874	0.870	0.865	0.861	0.856	0.851	0.845	0.840	0.834	0.828	0.820	0.814	0.808	0.800	0.792	0.786	0.778	0.770	0.761	0.754	0.746	0.738	0.729	0.720	0.711	0.702	0.694	0.685	0.676	0.666	0.658	0.649	0.638	0.628	0.619	0.609	0.599	0.588	0.578	0.568	0.556	0.548	0.536	0.525	0.514	0.502	0.491	0.480	0.469	0.456	0.445	0.434	0.421	0.410	0.398	0.386	0.374	0.361	0.350	0.339	0.326	0.315	0.302	0.291	0.280	0.269	0.258	0.248	0.235	0.225	0.215	0.205	0.195	0.186	0.176	0.168	0.160	0.151	0.144	0.136	0.131	0.124	0.119	0.114	0.109	0.105	0.102	0.099	0.096	0.094	0.092	0.091	0.091	0.091	0.092	0.092	0.095	0.098	0.099	0.104	0.106	0.110	0.115	0.120	0.125	0.131	0.138	0.144	0.150	0.158	0.165	0.174	0.181	0.189	0.198	0.206	0.214	0.224	0.232	0.241	0.250	0.258	0.268	0.276	0.285	0.292	0.302	0.310	0.319	0.326	0.334	0.341	0.350	0.356	0.364	0.370	0.376	0.382	0.389	0.394	0.399	0.404	0.408	0.412	0.416	0.420	0.424	0.426	0.428	0.431	0.434	0.435	0.435	0.436	0.439	0.439	0.439	0.439	0.440	0.439	0.439	0.439	0.439	0.439	0.436	0.436	0.434	0.434	0.432	0.431	0.431	0.429	0.429	0.426	0.425	0.424	0.424	0.422	0.421	0.420	0.419	0.419	0.416	0.416	0.415	0.414	0.412	0.410	0.410	0.409	0.408	0.406	0.404	0.401	0.399	0.398	0.395	0.392	0.390	0.388	0.384	0.379	0.375	0.371	0.366	0.362	0.356	0.350	0.344	0.336	0.330	0.322	0.314	0.306	0.298	0.288	0.278	0.268	0.256	0.244	0.234	0.220	0.208	0.195	0.180	0.166	0.151	0.138	0.121	0.106	0.091	0.075	0.059	0.042	0.026	0.009	-0.006	-0.024	-0.040	-0.056	-0.072	-0.089	-0.105	-0.121	-0.138	-0.152	-0.166	-0.182	-0.196	-0.210	-0.225	-0.238	-0.250	-0.262	-0.275	-0.286	-0.298	-0.308	-0.318	-0.328	-0.336	-0.345	-0.354	-0.360	-0.368	-0.374	-0.380	-0.386	-0.391	-0.396	-0.401	-0.406	-0.410	-0.414	-0.418	-0.421	-0.424	-0.428	-0.431	-0.434	-0.436	-0.440	-0.444	-0.448	-0.450	-0.454	-0.458	-0.461	-0.465	-0.470	-0.474	-0.480	-0.484	-0.490	-0.495	-0.501	-0.509	-0.516	-0.522	-0.530	-0.538	-0.545	-0.554	-0.561	-0.571	-0.579	-0.588	-0.598	-0.606	-0.616	-0.626	-0.636	-0.646	-0.655	-0.665	-0.674	-0.684	-0.694	-0.704	-0.712	-0.721	-0.730	-0.739	-0.746	-0.754	-0.761	-0.769	-0.775	-0.781	-0.788	-0.792	-0.798	-0.802	-0.806	-0.810	-0.814	-0.818	-0.820	-0.822	-0.825	-0.826	-0.828	-0.828	-0.829	-0.829	-0.829	-0.828	-0.829	-0.828	-0.826	-0.824	-0.822	-0.821	-0.820	-0.818	-0.816	-0.814	-0.811	-0.810	-0.809	-0.806	-0.804	-0.802	-0.799	-0.798	-0.796	-0.795	-0.792	-0.791	-0.789	-0.788	-0.786	-0.784	-0.784	-0.782	-0.782	-0.781	-0.782	-0.781	-0.782	-0.781	-0.782	-0.782	-0.784	-0.785	-0.786	-0.786	-0.789	-0.791	-0.794	-0.795	-0.799	-0.801	-0.805	-0.809	-0.812	-0.816	-0.820	-0.825	-0.830	-0.836	-0.842	-0.849	-0.855	-0.862	-0.870	-0.879	-0.886	-0.895	-0.904	-0.914	-0.922	-0.932	-0.944	-0.955	-0.965	-0.978	-0.989	-1.001	-1.014	-1.026	-1.040	-1.052	-1.065	-1.079	-1.092	-1.105	-1.119	-1.132	-1.145	-1.159	-1.172	-1.185	-1.199	-1.210	-1.222	-1.234	-1.246	-1.258	-1.269	-1.279	-1.290	-1.299	-1.308	-1.315	-1.322	-1.331	-1.338	-1.342	-1.349	-1.352	-1.356	-1.360	-1.362	-1.365	-1.366	-1.366	-1.366	-1.366	-1.365	-1.364	-1.361	-1.358	-1.355	-1.351	-1.346	-1.341	-1.336	-1.331	-1.325	-1.319	-1.310	-1.302	-1.295	-1.288	-1.279	-1.271	-1.262	-1.255	-1.245	-1.236	-1.228	-1.219	-1.209	-1.200	-1.190	-1.181	-1.171	-1.162	-1.152	-1.144	-1.134	-1.125	-1.115	-1.106	-1.098	-1.089	-1.080	-1.070	-1.060	-1.052	-1.044	-1.035	-1.026	-1.018	-1.010	-1.001	-0.994	-0.985	-0.978	-0.970	-0.961	-0.955	-0.948	-0.940	-0.934	-0.928	-0.921	-0.915	-0.909	-0.904	-0.900	-0.894	-0.890	-0.888	-0.882	-0.879	-0.878	-0.875	-0.874	-0.871	-0.871	-0.871	-0.870	-0.871	-0.872	-0.874	-0.876	-0.879	-0.880	-0.884	-0.888	-0.892	-0.898	-0.902	-0.908	-0.914	-0.920	-0.925	-0.932	-0.939	-0.946	-0.954	-0.960	-0.969	-0.975	-0.982	-0.990	-0.998	-1.004	-1.012	-1.020	-1.026	-1.032	-1.040	-1.046	-1.052	-1.059	-1.065	-1.070	-1.074	-1.080	-1.084	-1.088	-1.090	-1.092	-1.096	-1.098	-1.099	-1.100	-1.101	-1.101	-1.102	-1.102	-1.102	-1.101	-1.101	-1.099	-1.098	-1.095	-1.094	-1.091	-1.089	-1.086	-1.084	-1.081	-1.078	-1.075	-1.072	-1.069	-1.066	-1.064	-1.061	-1.058	-1.055	-1.052	-1.050	-1.048	-1.046	-1.044	-1.042	-1.041	-1.040	-1.039	-1.038	-1.038	-1.036	-1.035	-1.035	-1.035	-1.034	-1.035	-1.034	-1.035	-1.035	-1.036	-1.036	-1.035	-1.038	-1.039	-1.039	-1.039	-1.040	-1.040	-1.042	-1.042	-1.042	-1.044	-1.045	-1.045	-1.045	-1.046	-1.048	-1.048	-1.049	-1.050	-1.050	-1.050	-1.052	-1.052	-1.054	-1.054	-1.055	-1.056	-1.056	-1.058	-1.059	-1.060	-1.062	-1.064	-1.066	-1.068	-1.069	-1.071	-1.074	-1.076	-1.080	-1.082	-1.085	-1.089	-1.091	-1.096	-1.100	-1.104	-1.109	-1.112	-1.119	-1.124	-1.129	-1.135	-1.140	-1.145	-1.150	-1.156	-1.162	-1.169	-1.175	-1.182	-1.189	-1.195	-1.201	-1.208	-1.214	-1.221	-1.228	-1.235	-1.241	-1.248	-1.255	-1.261	-1.269	-1.275	-1.281	-1.288	-1.295	-1.301	-1.308	-1.314	-1.320	-1.326	-1.330	-1.338	-1.344	-1.349	-1.355	-1.360	-1.366	-1.372	-1.378	-1.384	-1.390	-1.395	-1.400	-1.406	-1.411	-1.416	-1.421	-1.426	-1.432	-1.436	-1.441	-1.445	-1.450	-1.455	-1.459	-1.464	-1.468	-1.470	-1.475	-1.479	-1.481	-1.484	-1.488	-1.490	-1.492	-1.495	-1.498	-1.499	-1.500	-1.501	-1.501	-1.502	-1.504	-1.504	-1.501	-1.501	-1.500	-1.499	-1.496	-1.495	-1.492	-1.490	-1.488	-1.482	-1.480	-1.476	-1.472	-1.468	-1.462	-1.458	-1.452	-1.446	-1.441	-1.435	-1.430	-1.422	-1.416	-1.410	-1.404	-1.396	-1.390	-1.382	-1.378	-1.370	-1.364	-1.356	-1.350	-1.342	-1.336	-1.330	-1.325	-1.319	-1.315	-1.309	-1.304	-1.299	-1.294	-1.289	-1.285	-1.281	-1.279	-1.275	-1.272	-1.270	-1.268	-1.265	-1.264	-1.261	-1.260	-1.259	-1.259	-1.258	-1.258	-1.256	-1.256	-1.256	-1.256	-1.258	-1.259	-1.260	-1.260	-1.261	-1.262	-1.264	-1.265	-1.266	-1.266	-1.268	-1.269	-1.270	-1.271	-1.272	-1.274	-1.275	-1.275	-1.276	-1.276	-1.276	-1.278	-1.278	-1.278	-1.278	-1.276	-1.276	-1.275	-1.274	-1.274	-1.272	-1.271	-1.271	-1.269	-1.268	-1.265	-1.265	-1.262	-1.261	-1.259	-1.258	-1.255	-1.252	-1.251	-1.249	-1.246	-1.244	-1.242	-1.240	-1.239	-1.238	-1.235	-1.232	-1.231	-1.230	-1.229	-1.226	-1.225	-1.222	-1.221	-1.221	-1.219	-1.218	-1.216	-1.215	-1.214	-1.212	-1.211	-1.210	-1.209	-1.208	-1.205	-1.204	-1.202	-1.201	-1.200	-1.198	-1.196	-1.195	-1.192	-1.190	-1.189	-1.186	-1.184	-1.182	-1.179	-1.176	-1.174	-1.170	-1.168	-1.164	-1.161	-1.158	-1.154	-1.151	-1.146	-1.142	-1.140	-1.135	-1.131	-1.129	-1.124	-1.120	-1.116	-1.112	-1.108	-1.105	-1.101	-1.098	-1.092	-1.090	-1.086	-1.082	-1.079	-1.075	-1.070	-1.068	-1.064	-1.060	-1.058	-1.054	-1.050	-1.046	-1.044	-1.041	-1.038	-1.034	-1.030	-1.026	-1.022	-1.019	-1.015	-1.010	-1.006	-1.002	-0.999	-0.992	-0.989	-0.982	-0.978	-0.971	-0.965	-0.960	-0.952	-0.946	-0.939	-0.930	-0.922	-0.914	-0.904	-0.895	-0.885	-0.876	-0.865	-0.854	-0.842	-0.830	-0.819	-0.806	-0.792	-0.780	-0.765	-0.751	-0.736	-0.721	-0.708	-0.692	-0.678	-0.661	-0.646	-0.630	-0.614	-0.598	-0.581	-0.565	-0.549	-0.532	-0.516	-0.499	-0.482	-0.466	-0.451	-0.435	-0.419	-0.404	-0.388	-0.374	-0.358	-0.344	-0.329	-0.315	-0.301	-0.288	-0.275	-0.261	-0.249	-0.238	-0.225	-0.214	-0.201	-0.190	-0.179	-0.169	-0.158	-0.148	-0.138	-0.126	-0.118	-0.106	-0.098	-0.088	-0.079	-0.068	-0.059	-0.049	-0.039	-0.029	-0.020	-0.010	0.001	0.011	0.021	0.032	0.042	0.054	0.065	0.076	0.089	0.100	0.112	0.124	0.136	0.149	0.162	0.175	0.188	0.201	0.215	0.229	0.241	0.255	0.269	0.284	0.298	0.311	0.325	0.340	0.352	0.368	0.381	0.394	0.409	0.421	0.435	0.448	0.461	0.472	0.485	0.498	0.509	0.520	0.532	0.544	0.554	0.565	0.574	0.584	0.594	0.602	0.611	0.620	0.628	0.636	0.644	0.651	0.659	0.666	0.671	0.679	0.685	0.691	0.699	0.704	0.709	0.716	0.721	0.726	0.732	0.738	0.744	0.748	0.754	0.759	0.765	0.771	0.776	0.782	0.789	0.795	0.801	0.808	0.815	0.820	0.828	0.835	0.842	0.850	0.859	0.866	0.875	0.884	0.892	0.901	0.910	0.920	0.930	0.939	0.949	0.959	0.970	0.979	0.990	1.001	1.012	1.022	1.034	1.045	1.056	1.068	1.079	1.089	1.101	1.111	1.124	1.135	1.145	1.156	1.168	1.178	1.189	1.199	1.209	1.219	1.229	1.239	1.249	1.259	1.266	1.276	1.284	1.292	1.300	1.309	1.315	1.322	1.330	1.335	1.341	1.349	1.354	1.359	1.364	1.368	1.371	1.375	1.379	1.382	1.385	1.388	1.390	1.391	1.394	1.395	1.396	1.398	1.399	1.399	1.400	1.400	1.401	1.402	1.402	1.404	1.405	1.405	1.405	1.408	1.409	1.410	1.411	1.412	1.415	1.418	1.420	1.424	1.428	1.431	1.435	1.439	1.442	1.448	1.454	1.460	1.465	1.472	1.479	1.485	1.492	1.500	1.508	1.516	1.525	1.532	1.541	1.550	1.559	1.566	1.575	1.584	1.591	1.600	1.609	1.616	1.622	1.631	1.638	1.644	1.650	1.655	1.661	1.666	1.670	1.674	1.676	1.678	1.680	1.681	1.682	1.681	1.680	1.676	1.674	1.670	1.666	1.661	1.654	1.648	1.640	1.632	1.622	1.612	1.602	1.590	1.579	1.566	1.552	1.539	1.524	1.509	1.492	1.476	1.459	1.442	1.424	1.406	1.388	1.369	1.349	1.330	1.310	1.289	1.269	1.249	1.229	1.209	1.188	1.168	1.146	1.126	1.105	1.086	1.065	1.046	1.026	1.006	0.986	0.968	0.950	0.930	0.911	0.894	0.876	0.859	0.841	0.824	0.806	0.790	0.774	0.759	0.741	0.725	0.710	0.695	0.680	0.665	0.651	0.638	0.622	0.609	0.595	0.582	0.568	0.554	0.540	0.526	0.512	0.499	0.485	0.471	0.456	0.442	0.428	0.411	0.398	0.382	0.366	0.350	0.335	0.318	0.301	0.285	0.268	0.250	0.232	0.214	0.194	0.176	0.156	0.136	0.116	0.095	0.076	0.054	0.032	0.011	-0.011	-0.034	-0.055	-0.079	-0.101	-0.125	-0.149	-0.171	-0.195	-0.218	-0.242	-0.265	-0.289	-0.312	-0.336	-0.360	-0.384	-0.405	-0.429	-0.451	-0.474	-0.496	-0.518	-0.538	-0.560	-0.581	-0.600	-0.620	-0.639	-0.658	-0.674	-0.692	-0.709	-0.724	-0.739	-0.752	-0.766	-0.780	-0.791	-0.802	-0.814	-0.822	-0.831	-0.840	-0.846	-0.854	-0.858	-0.862	-0.866	-0.869	-0.871	-0.874	-0.874	-0.874	-0.872	-0.871	-0.869	-0.866	-0.862	-0.856	-0.852	-0.846	-0.841	-0.834	-0.825	-0.818	-0.810	-0.800	-0.790	-0.781	-0.771	-0.760	-0.749	-0.738	-0.726	-0.715	-0.702	-0.690	-0.679	-0.668	-0.655	-0.642	-0.630	-0.619	-0.606	-0.595	-0.582	-0.570	-0.559	-0.548	-0.535	-0.525	-0.514	-0.504	-0.492	-0.482	-0.472	-0.464	-0.454	-0.446	-0.436	-0.428	-0.420	-0.414	-0.405	-0.399	-0.392	-0.386	-0.380	-0.375	-0.370	-0.365	-0.360	-0.358	-0.352	-0.350	-0.348	-0.344	-0.341	-0.339	-0.336	-0.334	-0.331	-0.330	-0.329	-0.326	-0.326	-0.324	-0.324	-0.321	-0.320	-0.319	-0.318	-0.316	-0.315	-0.314	-0.312	-0.311	-0.309	-0.306	-0.304	-0.301	-0.299	-0.295	-0.292	-0.289	-0.285	-0.279	-0.275	-0.269	-0.264	-0.258	-0.251	-0.245	-0.236	-0.229	-0.220	-0.211	-0.201	-0.191	-0.181	-0.170	-0.159	-0.146	-0.135	-0.121	-0.108	-0.095	-0.080	-0.065	-0.051	-0.035	-0.019	-0.002	0.014	0.030	0.046	0.065	0.081	0.099	0.116	0.134	0.151	0.169	0.188	0.205	0.222	0.239	0.258	0.274	0.291	0.308	0.325	0.340	0.356	0.372	0.386	0.402	0.416	0.431	0.445	0.459	0.471	0.484	0.496	0.509	0.520	0.531	0.541	0.552	0.561	0.571	0.581	0.590	0.599	0.608	0.615	0.624	0.631	0.640	0.648	0.655	0.662	0.670	0.678	0.685	0.694	0.701	0.710	0.718	0.726	0.735	0.744	0.754	0.762	0.772	0.784	0.794	0.805	0.818	0.829	0.842	0.855	0.869	0.884	0.898	0.912	0.929	0.945	0.961	0.979	0.996	1.015	1.034	1.051	1.071	1.091	1.111	1.134	1.154	1.175	1.198	1.219	1.241	1.264	1.286	1.309	1.332	1.355	1.379	1.401	1.425	1.448	1.470	1.492	1.515	1.538	1.560	1.582	1.604	1.624	1.645	1.665	1.685	1.705	1.724	1.744	1.761	1.778	1.794	1.810	1.826	1.841	1.855	1.869	1.881	1.894	1.906	1.916	1.928	1.936	1.945	1.952	1.961	1.968	1.974	1.979	1.984	1.988	1.992	1.995	1.998	1.999	1.999	2.000	2.000	2.000	1.999	1.998	1.995	1.994	1.990	1.986	1.982	1.979	1.975	1.970	1.965	1.960	1.955	1.949	1.942	1.936	1.930	1.922	1.915	1.908	1.901	1.894	1.886	1.879	1.870	1.862	1.854	1.846	1.838	1.829	1.821	1.811	1.802	1.794	1.785	1.776	1.768	1.759	1.750	1.740	1.731	1.722	1.712	1.704	1.695	1.685	1.675	1.666	1.658	1.648	1.639	1.629	1.620	1.611	1.601	1.591	1.584	1.574	1.565	1.556	1.548	1.539	1.530	1.521	1.512	1.505	1.498	1.489	1.481	1.474	1.465	1.459	1.451	1.444	1.438	1.430	1.422	1.415	1.409	1.402	1.396	1.389	1.382	1.376	1.370	1.362	1.356	1.351	1.344	1.338	1.331	1.322	1.316	1.309	1.301	1.294	1.285	1.278	1.269	1.259	1.250	1.240	1.230	1.220	1.208	1.198	1.185	1.171	1.159	1.145	1.131	1.116	1.100	1.084	1.068	1.050	1.032	1.015	0.996	0.976	0.956	0.935	0.914	0.891	0.870	0.848	0.824	0.800	0.776	0.751	0.725	0.700	0.675	0.649	0.621	0.595	0.569	0.541	0.515	0.488	0.461	0.434	0.408	0.381	0.355	0.328	0.301	0.276	0.251	0.226	0.200	0.176	0.152	0.129	0.106	0.082	0.060	0.039	0.018	-0.002	-0.022	-0.041	-0.060	-0.078	-0.095	-0.112	-0.128	-0.144	-0.158	-0.172	-0.185	-0.199	-0.211	-0.222	-0.232	-0.244	-0.252	-0.261	-0.270	-0.279	-0.288	-0.295	-0.301	-0.308	-0.314	-0.320	-0.325	-0.330	-0.334	-0.339	-0.342	-0.346	-0.351	-0.354	-0.358	-0.361	-0.364	-0.366	-0.370	-0.372	-0.375	-0.378	-0.380	-0.382	-0.386	-0.389	-0.391	-0.395	-0.398	-0.401	-0.405	-0.408	-0.411	-0.414	-0.418	-0.422	-0.426	-0.431	-0.435	-0.440	-0.445	-0.450	-0.455	-0.461	-0.466	-0.472	-0.479	-0.485	-0.491	-0.498	-0.505	-0.512	-0.519	-0.526	-0.534	-0.542	-0.550	-0.558	-0.566	-0.574	-0.584	-0.591	-0.601	-0.609	-0.619	-0.629	-0.638	-0.648	-0.656	-0.665	-0.675	-0.684	-0.694	-0.704	-0.714	-0.722	-0.732	-0.742	-0.752	-0.761	-0.771	-0.780	-0.790	-0.800	-0.809	-0.818	-0.828	-0.835	-0.844	-0.852	-0.861	-0.869	-0.878	-0.885	-0.892	-0.901	-0.909	-0.915	-0.922	-0.929	-0.936	-0.942	-0.949	-0.955	-0.961	-0.968	-0.972	-0.979	-0.984	-0.989	-0.994	-0.999	-1.004	-1.008	-1.012	-1.016	-1.020	-1.022	-1.028	-1.030	-1.032	-1.035	-1.038	-1.040	-1.041	-1.042	-1.045	-1.045	-1.046	-1.048	-1.048	-1.048	-1.048	-1.048	-1.046	-1.045	-1.045	-1.042	-1.040	-1.039	-1.036	-1.034	-1.030	-1.026	-1.022	-1.019	-1.014	-1.009	-1.004	-0.999	-0.994	-0.986	-0.979	-0.972	-0.966	-0.958	-0.950	-0.941	-0.932	-0.924	-0.915	-0.905	-0.895	-0.885	-0.876	-0.865	-0.855	-0.844	-0.832	-0.821	-0.809	-0.798	-0.786	-0.774	-0.762	-0.749	-0.736	-0.722	-0.710	-0.696	-0.684	-0.670	-0.658	-0.644	-0.630	-0.618	-0.602	-0.589	-0.575	-0.561	-0.548	-0.534	-0.520	-0.505	-0.491	-0.478	-0.464	-0.450	-0.436	-0.421	-0.409	-0.395	-0.381	-0.368	-0.355	-0.342	-0.329	-0.316	-0.302	-0.290	-0.278	-0.266	-0.255	-0.242	-0.231	-0.221	-0.210	-0.200	-0.189	-0.179	-0.170	-0.161	-0.152	-0.144	-0.135	-0.128	-0.121	-0.114	-0.108	-0.101	-0.096	-0.091	-0.088	-0.084	-0.080	-0.076	-0.074	-0.070	-0.069	-0.068	-0.068	-0.066	-0.066	-0.068	-0.068	-0.069	-0.071	-0.072	-0.075	-0.078	-0.080	-0.082	-0.088	-0.090	-0.095	-0.099	-0.104	-0.109	-0.112	-0.118	-0.122	-0.128	-0.132	-0.138	-0.142	-0.148	-0.152	-0.158	-0.161	-0.166	-0.170	-0.175	-0.179	-0.182	-0.186	-0.189	-0.191	-0.194	-0.196	-0.196	-0.196	-0.198	-0.198	-0.196	-0.196	-0.195	-0.192	-0.190	-0.186	-0.182	-0.179	-0.172	-0.166	-0.161	-0.154	-0.146	-0.139	-0.130	-0.120	-0.110	-0.099	-0.088	-0.076	-0.064	-0.051	-0.038	-0.024	-0.009	0.006	0.022	0.038	0.054	0.071	0.089	0.105	0.122	0.140	0.158	0.176	0.195	0.212	0.231	0.249	0.269	0.286	0.304	0.322	0.340	0.358	0.375	0.391	0.409	0.425	0.440	0.456	0.471	0.485	0.499	0.512	0.526	0.539	0.550	0.562	0.572	0.582	0.592	0.602	0.610	0.619	0.626	0.634	0.640	0.645	0.651	0.655	0.660	0.664	0.668	0.672	0.676	0.679	0.681	0.684	0.688	0.690	0.691	0.695	0.698	0.700	0.704	0.708	0.710	0.714	0.718	0.722	0.729	0.732	0.740	0.746	0.752	0.760	0.769	0.778	0.789	0.799	0.810	0.821	0.834	0.848	0.860	0.875	0.891	0.906	0.924	0.940	0.958	0.975	0.994	1.012	1.032	1.052	1.072	1.092	1.114	1.135	1.156	1.178	1.198	1.220	1.241	1.261	1.281	1.302	1.322	1.342	1.361	1.380	1.398	1.416	1.434	1.449	1.465	1.480	1.495	1.508	1.521	1.532	1.544	1.554	1.562	1.571	1.579	1.585	1.590	1.595	1.599	1.601	1.604	1.605	1.605	1.604	1.604	1.601	1.598	1.595	1.591	1.585	1.581	1.575	1.569	1.561	1.555	1.548	1.539	1.531	1.524	1.516	1.506	1.498	1.490	1.481	1.474	1.466	1.459	1.450	1.442	1.435	1.430	1.424	1.416	1.412	1.406	1.402	1.399	1.396	1.392	1.390	1.389	1.388	1.388	1.386	1.388	1.389	1.390	1.392	1.395	1.399	1.404	1.408	1.414	1.420	1.426	1.432	1.440	1.448	1.456	1.464	1.472	1.482	1.492	1.501	1.512	1.522	1.534	1.545	1.556	1.568	1.579	1.591	1.601	1.614	1.625	1.636	1.649	1.659	1.671	1.681	1.694	1.705	1.716	1.725	1.736	1.745	1.755	1.765	1.772	1.782	1.790	1.798	1.806	1.814	1.820	1.826	1.832	1.839	1.844	1.849	1.851	1.856	1.860	1.864	1.866	1.869	1.870	1.871	1.872	1.872	1.872	1.870	1.870	1.869	1.866	1.865	1.862	1.859	1.856	1.851	1.848	1.844	1.839	1.834	1.828	1.822	1.816	1.810	1.804	1.796	1.790	1.782	1.775	1.768	1.761	1.754	1.745	1.736	1.729	1.720	1.712	1.705	1.696	1.688	1.679	1.671	1.662	1.655	1.648	1.638	1.630	1.622	1.615	1.608	1.600	1.592	1.586	1.579	1.572	1.565	1.559	1.552	1.546	1.541	1.535	1.530	1.524	1.519	1.515	1.509	1.504	1.500	1.495	1.490	1.486	1.481	1.478	1.472	1.469	1.464	1.460	1.455	1.450	1.445	1.441	1.436	1.430	1.425	1.420	1.414	1.408	1.401	1.394	1.388	1.380	1.371	1.362	1.354	1.345	1.336	1.326	1.316	1.305	1.294	1.282	1.271	1.259	1.245	1.232	1.219	1.204	1.190	1.175	1.160	1.145	1.129	1.114	1.096	1.080	1.064	1.046	1.030	1.012	0.995	0.979	0.960	0.942	0.926	0.909	0.890	0.872	0.856	0.839	0.822	0.805	0.788	0.772	0.756	0.740	0.724	0.709	0.694	0.679	0.665	0.651	0.638	0.625	0.612	0.600	0.588	0.576	0.565	0.555	0.544	0.534	0.525	0.515	0.506	0.499	0.490	0.482	0.475	0.468	0.461	0.454	0.448	0.440	0.435	0.429	0.422	0.418	0.411	0.406	0.400	0.395	0.390	0.385	0.379	0.374	0.370	0.364	0.358	0.352	0.346	0.341	0.335	0.330	0.324	0.318	0.311	0.305	0.299	0.292	0.285	0.279	0.271	0.265	0.258	0.250	0.242	0.235	0.229	0.221	0.212	0.206	0.199	0.191	0.184	0.175	0.168	0.161	0.152	0.145	0.139	0.130	0.124	0.118	0.110	0.104	0.098	0.091	0.085	0.081	0.075	0.070	0.066	0.060	0.055	0.052	0.048	0.044	0.041	0.038	0.034	0.031	0.029	0.026	0.024	0.022	0.020	0.020	0.018	0.016	0.016	0.015	0.015	0.015	0.015	0.015	0.016	0.016	0.016	0.018	0.019	0.019	0.020	0.021	0.022	0.024	0.026	0.026	0.029	0.031	0.032	0.035	0.038	0.040	0.041	0.044	0.046	0.049	0.051	0.054	0.056	0.060	0.062	0.065	0.068	0.071	0.072	0.076	0.079	0.082	0.084	0.088	0.090	0.092	0.095	0.098	0.099	0.101	0.104	0.105	0.106	0.108	0.108	0.108	0.109	0.109	0.108	0.108	0.105	0.105	0.102	0.100	0.098	0.094	0.090	0.086	0.081	0.076	0.070	0.062	0.056	0.049	0.040	0.032	0.022	0.012	0.002	-0.008	-0.020	-0.032	-0.045	-0.058	-0.071	-0.085	-0.100	-0.115	-0.130	-0.146	-0.162	-0.180	-0.196	-0.214	-0.231	-0.249	-0.268	-0.285	-0.304	-0.322	-0.341	-0.360	-0.379	-0.398	-0.415	-0.435	-0.454	-0.471	-0.490	-0.509	-0.528	-0.545	-0.562	-0.580	-0.596	-0.614	-0.630	-0.648	-0.662	-0.678	-0.694	-0.708	-0.721	-0.735	-0.748	-0.761	-0.772	-0.784	-0.795	-0.804	-0.814	-0.824	-0.831	-0.839	-0.846	-0.852	-0.858	-0.864	-0.869	-0.871	-0.876	-0.878	-0.881	-0.882	-0.884	-0.884	-0.884	-0.884	-0.882	-0.882	-0.881	-0.878	-0.876	-0.874	-0.870	-0.866	-0.862	-0.860	-0.856	-0.851	-0.849	-0.844	-0.840	-0.838	-0.832	-0.829	-0.825	-0.822	-0.819	-0.816	-0.812	-0.811	-0.809	-0.808	-0.805	-0.804	-0.804	-0.804	-0.804	-0.805	-0.806	-0.809	-0.810	-0.812	-0.816	-0.819	-0.822	-0.828	-0.831	-0.836	-0.841	-0.846	-0.852	-0.859	-0.864	-0.870	-0.876	-0.884	-0.890	-0.896	-0.902	-0.910	-0.915	-0.921	-0.928	-0.932	-0.938	-0.942	-0.946	-0.951	-0.955	-0.958	-0.960	-0.961	-0.964	-0.964	-0.964	-0.962	-0.961	-0.959	-0.956	-0.951	-0.948	-0.941	-0.935	-0.926	-0.919	-0.909	-0.899	-0.889	-0.878	-0.865	-0.851	-0.839	-0.822	-0.808	-0.792	-0.775	-0.759	-0.741	-0.724	-0.705	-0.686	-0.666	-0.648	-0.628	-0.608	-0.588	-0.566	-0.548	-0.526	-0.506	-0.485	-0.465	-0.445	-0.426	-0.406	-0.386	-0.369	-0.349	-0.331	-0.312	-0.296	-0.279	-0.262	-0.246	-0.232	-0.218	-0.202	-0.190	-0.178	-0.166	-0.155	-0.144	-0.135	-0.125	-0.118	-0.110	-0.102	-0.096	-0.091	-0.086	-0.082	-0.080	-0.078	-0.076	-0.075	-0.075	-0.076	-0.078	-0.079	-0.081	-0.085	-0.089	-0.092	-0.098	-0.102	-0.109	-0.115	-0.122	-0.128	-0.135	-0.145	-0.152	-0.161	-0.170	-0.179	-0.188	-0.198	-0.206	-0.216	-0.226	-0.236	-0.246	-0.256	-0.266	-0.276	-0.286	-0.296	-0.305	-0.315	-0.324	-0.334	-0.342	-0.350	-0.359	-0.368	-0.376	-0.384	-0.392	-0.400	-0.408	-0.412	-0.420	-0.426	-0.431	-0.438	-0.444	-0.449	-0.454	-0.459	-0.464	-0.468	-0.472	-0.476	-0.480	-0.482	-0.486	-0.490	-0.492	-0.495	-0.498	-0.500	-0.501	-0.502	-0.505	-0.506	-0.509	-0.510	-0.511	-0.512	-0.514	-0.515	-0.516	-0.516	-0.518	-0.519	-0.520	-0.521	-0.522	-0.522	-0.524	-0.525	-0.525	-0.528	-0.528	-0.529	-0.529	-0.531	-0.531	-0.534	-0.534	-0.535	-0.536	-0.539	-0.540	-0.541	-0.542	-0.544	-0.546	-0.548	-0.550	-0.552	-0.555	-0.558	-0.560	-0.562	-0.566	-0.569	-0.572	-0.576	-0.580	-0.584	-0.589	-0.592	-0.598	-0.604	-0.608	-0.614	-0.620	-0.626	-0.632	-0.640	-0.646	-0.654	-0.662	-0.670	-0.678	-0.686	-0.695	-0.704	-0.714	-0.724	-0.734	-0.744	-0.755	-0.765	-0.776	-0.789	-0.800	-0.811	-0.824	-0.835	-0.848	-0.860	-0.871	-0.882	-0.896	-0.908	-0.920	-0.932	-0.944	-0.955	-0.968	-0.980	-0.991	-1.004	-1.014	-1.025	-1.036	-1.048	-1.059	-1.069	-1.079	-1.089	-1.099	-1.108	-1.118	-1.126	-1.135	-1.144	-1.152	-1.161	-1.169	-1.178	-1.186	-1.195	-1.202	-1.209	-1.218	-1.226	-1.234	-1.242	-1.250	-1.258	-1.266	-1.275	-1.282	-1.292	-1.301	-1.311	-1.320	-1.329	-1.339	-1.349	-1.360	-1.370	-1.381	-1.391	-1.404	-1.415	-1.428	-1.439	-1.452	-1.464	-1.478	-1.491	-1.505	-1.519	-1.531	-1.546	-1.560	-1.574	-1.589	-1.604	-1.618	-1.632	-1.646	-1.660	-1.675	-1.690	-1.702	-1.718	-1.730	-1.745	-1.758	-1.772	-1.785	-1.798	-1.810	-1.822	-1.835	-1.846	-1.856	-1.868	-1.879	-1.890	-1.899	-1.909	-1.918	-1.926	-1.935	-1.942	-1.950	-1.958	-1.964	-1.970	-1.975	-1.980	-1.985	-1.989	-1.994	-1.996	-1.999	-2.002	-2.004	-2.005	-2.006	-2.007	-2.009	-2.007	-2.007	-2.007	-2.006	-2.005	-2.002	-2.001	-1.998	-1.995	-1.991	-1.988	-1.984	-1.979	-1.974	-1.969	-1.964	-1.959	-1.952	-1.946	-1.939	-1.932	-1.925	-1.918	-1.908	-1.900	-1.891	-1.882	-1.874	-1.864	-1.855	-1.845	-1.834	-1.824	-1.812	-1.801	-1.790	-1.779	-1.768	-1.755	-1.744	-1.731	-1.719	-1.705	-1.692	-1.679	-1.666	-1.654	-1.640	-1.628	-1.615	-1.601	-1.588	-1.574	-1.560	-1.548	-1.534	-1.520	-1.506	-1.495	-1.481	-1.468	-1.455	-1.442	-1.431	-1.419	-1.406	-1.395	-1.384	-1.371	-1.361	-1.350	-1.341	-1.331	-1.321	-1.314	-1.304	-1.296	-1.289	-1.281	-1.275	-1.270	-1.264	-1.258	-1.254	-1.250	-1.246	-1.242	-1.240	-1.239	-1.236	-1.236	-1.236	-1.236	-1.238	-1.239	-1.240	-1.242	-1.245	-1.249	-1.252	-1.256	-1.262	-1.268	-1.274	-1.280	-1.286	-1.294	-1.301	-1.309	-1.315	-1.324	-1.332	-1.340	-1.349	-1.358	-1.366	-1.374	-1.382	-1.391	-1.400	-1.409	-1.416	-1.425	-1.432	-1.439	-1.446	-1.454	-1.460	-1.466	-1.472	-1.478	-1.484	-1.489	-1.491	-1.496	-1.499	-1.501	-1.504	-1.505	-1.506	-1.506	-1.506	-1.506	-1.505	-1.502	-1.501	-1.499	-1.496	-1.492	-1.489	-1.485	-1.480	-1.476	-1.470	-1.464	-1.459	-1.454	-1.448	-1.440	-1.435	-1.429	-1.422	-1.415	-1.409	-1.402	-1.396	-1.389	-1.384	-1.376	-1.371	-1.365	-1.360	-1.354	-1.349	-1.342	-1.339	-1.335	-1.330	-1.326	-1.321	-1.319	-1.316	-1.314	-1.310	-1.309	-1.306	-1.305	-1.304	-1.302	-1.301	-1.301	-1.300	-1.301	-1.301	-1.301	-1.301	-1.302	-1.304	-1.304	-1.306	-1.308	-1.309	-1.310	-1.312	-1.314	-1.316	-1.319	-1.321	-1.324	-1.326	-1.329	-1.332	-1.335	-1.339	-1.342	-1.346	-1.349	-1.352	-1.356	-1.361	-1.365	-1.370	-1.374	-1.380	-1.385	-1.391	-1.396	-1.402	-1.410	-1.418	-1.424	-1.432	-1.441	-1.450	-1.459	-1.469	-1.479	-1.490	-1.500	-1.511	-1.524	-1.536	-1.549	-1.562	-1.578	-1.591	-1.606	-1.621	-1.638	-1.654	-1.670	-1.689	-1.705	-1.724	-1.742	-1.761	-1.780	-1.800	-1.819	-1.839	-1.860	-1.880	-1.899	-1.920	-1.940	-1.961	-1.981	-2.001	-2.020	-2.040	-2.059	-2.078	-2.096	-2.115	-2.131	-2.149	-2.165	-2.181	-2.195	-2.210	-2.224	-2.235	-2.248	-2.258	-2.268	-2.276	-2.284	-2.291	-2.296	-2.300	-2.304	-2.304	-2.305	-2.305	-2.302	-2.300	-2.296	-2.290	-2.282	-2.274	-2.265	-2.254	-2.242	-2.229	-2.214	-2.199	-2.181	-2.162	-2.144	-2.124	-2.102	-2.080	-2.056	-2.033	-2.007	-1.981	-1.955	-1.926	-1.899	-1.870	-1.840	-1.811	-1.781	-1.749	-1.719	-1.688	-1.656	-1.625	-1.592	-1.561	-1.530	-1.499	-1.468	-1.438	-1.408	-1.376	-1.346	-1.319	-1.290	-1.264	-1.238	-1.210	-1.185	-1.161	-1.140	-1.118	-1.095	-1.076	-1.058	-1.040	-1.024	-1.009	-0.995	-0.982	-0.971	-0.962	-0.955	-0.949	-0.944	-0.939	-0.938	-0.936	-0.938	-0.940	-0.944	-0.949	-0.956	-0.964	-0.972	-0.984	-0.996	-1.009	-1.024	-1.039	-1.055	-1.072	-1.092	-1.112	-1.132	-1.154	-1.176	-1.200	-1.222	-1.246	-1.272	-1.298	-1.322	-1.349	-1.374	-1.401	-1.426	-1.452	-1.479	-1.505	-1.530	-1.555	-1.580	-1.605	-1.629	-1.652	-1.675	-1.698	-1.718	-1.739	-1.758	-1.776	-1.795	-1.811	-1.829	-1.842	-1.856	-1.870	-1.882	-1.892	-1.904	-1.914	-1.921	-1.929	-1.935	-1.940	-1.945	-1.949	-1.952	-1.954	-1.955	-1.956	-1.956	-1.956	-1.955	-1.952	-1.950	-1.949	-1.946	-1.944	-1.940	-1.936	-1.932	-1.929	-1.925	-1.921	-1.919	-1.916	-1.912	-1.911	-1.909	-1.906	-1.905	-1.904	-1.902	-1.902	-1.904	-1.904	-1.906	-1.908	-1.910	-1.912	-1.916	-1.920	-1.925	-1.930	-1.936	-1.942	-1.949	-1.956	-1.964	-1.971	-1.981	-1.989	-2.000	-2.009	-2.019	-2.030	-2.040	-2.051	-2.062	-2.074	-2.085	-2.096	-2.108	-2.119	-2.131	-2.142	-2.154	-2.164	-2.175	-2.186	-2.196	-2.208	-2.216	-2.225	-2.234	-2.244	-2.251	-2.259	-2.266	-2.272	-2.279	-2.285	-2.291	-2.295	-2.299	-2.302	-2.305	-2.308	-2.308	-2.309	-2.308	-2.308	-2.305	-2.302	-2.300	-2.298	-2.292	-2.288	-2.280	-2.274	-2.266	-2.259	-2.250	-2.242	-2.231	-2.221	-2.210	-2.199	-2.188	-2.175	-2.161	-2.148	-2.135	-2.121	-2.106	-2.091	-2.076	-2.061	-2.046	-2.031	-2.015	-2.000	-1.984	-1.969	-1.952	-1.938	-1.924	-1.908	-1.894	-1.879	-1.865	-1.851	-1.840	-1.826	-1.814	-1.802	-1.791	-1.781	-1.770	-1.761	-1.751	-1.744	-1.736	-1.730	-1.722	-1.718	-1.712	-1.709	-1.706	-1.702	-1.701	-1.699	-1.700	-1.699	-1.700	-1.701	-1.704	-1.708	-1.711	-1.715	-1.720	-1.725	-1.732	-1.739	-1.745	-1.754	-1.762	-1.771	-1.781	-1.791	-1.801	-1.812	-1.824	-1.836	-1.848	-1.860	-1.872	-1.886	-1.899	-1.914	-1.928	-1.942	-1.956	-1.971	-1.985	-2.000	-2.016	-2.031	-2.046	-2.062	-2.079	-2.092	-2.108	-2.124	-2.139	-2.154	-2.169	-2.182	-2.198	-2.212	-2.225	-2.239	-2.252	-2.266	-2.279	-2.290	-2.302	-2.314	-2.325	-2.335	-2.344	-2.354	-2.362	-2.370	-2.378	-2.384	-2.390	-2.396	-2.400	-2.405	-2.409	-2.412	-2.414	-2.415	-2.416	-2.416	-2.418	-2.415	-2.415	-2.414	-2.411	-2.409	-2.404	-2.401	-2.396	-2.392	-2.388	-2.382	-2.378	-2.372	-2.366	-2.361	-2.355	-2.350	-2.344	-2.339	-2.334	-2.328	-2.322	-2.318	-2.311	-2.308	-2.302	-2.300	-2.296	-2.294	-2.291	-2.290	-2.289	-2.288	-2.288	-2.288	-2.289	-2.290	-2.292	-2.296	-2.299	-2.302	-2.308	-2.312	-2.318	-2.324	-2.329	-2.336	-2.345	-2.351	-2.360	-2.369	-2.378	-2.386	-2.395	-2.406	-2.415	-2.425	-2.434	-2.444	-2.454	-2.462	-2.472	-2.481	-2.490	-2.498	-2.506	-2.514	-2.520	-2.528	-2.534	-2.538	-2.542	-2.546	-2.549	-2.552	-2.552	-2.554	-2.552	-2.552	-2.550	-2.546	-2.542	-2.538	-2.532	-2.526	-2.518	-2.510	-2.500	-2.489	-2.478	-2.466	-2.452	-2.439	-2.424	-2.409	-2.392	-2.376	-2.358	-2.340	-2.321	-2.302	-2.282	-2.262	-2.242	-2.222	-2.202	-2.180	-2.160	-2.140	-2.118	-2.098	-2.076	-2.058	-2.036	-2.018	-1.999	-1.979	-1.961	-1.944	-1.929	-1.912	-1.896	-1.882	-1.869	-1.856	-1.845	-1.835	-1.826	-1.816	-1.810	-1.804	-1.799	-1.795	-1.792	-1.791	-1.791	-1.792	-1.795	-1.798	-1.804	-1.809	-1.816	-1.824	-1.834	-1.844	-1.856	-1.869	-1.882	-1.898	-1.912	-1.930	-1.946	-1.965	-1.985	-2.005	-2.026	-2.047	-2.069	-2.091	-2.115	-2.138	-2.162	-2.186	-2.210	-2.234	-2.260	-2.284	-2.310	-2.334	-2.359	-2.384	-2.409	-2.434	-2.456	-2.481	-2.504	-2.528	-2.550	-2.574	-2.595	-2.618	-2.639	-2.659	-2.679	-2.699	-2.718	-2.735	-2.752	-2.771	-2.786	-2.802	-2.818	-2.831	-2.846	-2.859	-2.870	-2.884	-2.894	-2.904	-2.914	-2.922	-2.930	-2.938	-2.945	-2.950	-2.956	-2.961	-2.965	-2.970	-2.972	-2.975	-2.976	-2.978	-2.979	-2.979	-2.979	-2.979	-2.978	-2.976	-2.974	-2.971	-2.969	-2.964	-2.960	-2.956	-2.951	-2.946	-2.940	-2.934	-2.929	-2.921	-2.915	-2.908	-2.900	-2.892	-2.884	-2.876	-2.868	-2.860	-2.850	-2.841	-2.832	-2.822	-2.812	-2.804	-2.792	-2.784	-2.775	-2.764	-2.755	-2.744	-2.734	-2.725	-2.714	-2.704	-2.694	-2.684	-2.672	-2.662	-2.652	-2.642	-2.632	-2.622	-2.612	-2.602	-2.592	-2.584	-2.574	-2.564	-2.554	-2.544	-2.535	-2.525	-2.515	-2.505	-2.495	-2.486	-2.475	-2.466	-2.455	-2.446	-2.436	-2.425	-2.415	-2.405	-2.395	-2.384	-2.371	-2.361	-2.349	-2.338	-2.325	-2.314	-2.301	-2.289	-2.276	-2.262	-2.249	-2.235	-2.221	-2.208	-2.195	-2.181	-2.166	-2.152	-2.138	-2.122	-2.108	-2.094	-2.079	-2.064	-2.047	-2.034	-2.019	-2.005	-1.990	-1.975	-1.961	-1.948	-1.934	-1.920	-1.906	-1.894	-1.881	-1.869	-1.858	-1.846	-1.835	-1.824	-1.814	-1.805	-1.796	-1.788	-1.779	-1.771	-1.765	-1.759	-1.752	-1.748	-1.744	-1.740	-1.738	-1.734	-1.732	-1.731	-1.732	-1.731	-1.732	-1.735	-1.736	-1.739	-1.742	-1.746	-1.751	-1.756	-1.762	-1.769	-1.776	-1.784	-1.791	-1.800	-1.809	-1.820	-1.829	-1.839	-1.851	-1.861	-1.872	-1.885	-1.898	-1.909	-1.922	-1.936	-1.949	-1.962	-1.976	-1.990	-2.004	-2.018	-2.031	-2.045	-2.060	-2.072	-2.088	-2.100	-2.112	-2.126	-2.139	-2.152	-2.164	-2.176	-2.188	-2.199	-2.209	-2.218	-2.228	-2.238	-2.248	-2.255	-2.262	-2.270	-2.276	-2.281	-2.286	-2.291	-2.295	-2.299	-2.301	-2.302	-2.305	-2.305	-2.305	-2.304	-2.302	-2.301	-2.299	-2.295	-2.291	-2.288	-2.282	-2.276	-2.270	-2.265	-2.259	-2.252	-2.246	-2.239	-2.231	-2.224	-2.216	-2.209	-2.201	-2.194	-2.185	-2.176	-2.170	-2.161	-2.154	-2.146	-2.139	-2.132	-2.125	-2.119	-2.112	-2.108	-2.101	-2.095	-2.091	-2.086	-2.082	-2.078	-2.075	-2.071	-2.070	-2.068	-2.066	-2.065	-2.064	-2.062	-2.061	-2.061	-2.061	-2.062	-2.064	-2.064	-2.065	-2.066	-2.068	-2.069	-2.071	-2.072	-2.075	-2.076	-2.078	-2.079	-2.080	-2.082	-2.084	-2.085	-2.086	-2.086	-2.088	-2.086	-2.088	-2.086	-2.085	-2.084	-2.082	-2.081	-2.079	-2.076	-2.072	-2.069	-2.065	-2.060	-2.054	-2.050	-2.042	-2.036	-2.030	-2.022	-2.016	-2.007	-1.999	-1.990	-1.982	-1.972	-1.962	-1.951	-1.942	-1.931	-1.920	-1.908	-1.896	-1.885	-1.872	-1.860	-1.848	-1.836	-1.824	-1.810	-1.798	-1.785	-1.772	-1.761	-1.746	-1.735	-1.722	-1.710	-1.699	-1.686	-1.675	-1.662	-1.651	-1.640	-1.629	-1.619	-1.606	-1.596	-1.586	-1.576	-1.566	-1.556	-1.548	-1.539	-1.529	-1.520	-1.511	-1.502	-1.494	-1.486	-1.479	-1.470	-1.462	-1.454	-1.446	-1.438	-1.430	-1.421	-1.414	-1.404	-1.395	-1.388	-1.378	-1.369	-1.359	-1.349	-1.339	-1.329	-1.318	-1.306	-1.295	-1.282	-1.270	-1.258	-1.245	-1.232	-1.218	-1.205	-1.191	-1.176	-1.162	-1.146	-1.131	-1.115	-1.100	-1.085	-1.069	-1.052	-1.035	-1.019	-1.002	-0.988	-0.971	-0.955	-0.939	-0.922	-0.908	-0.892	-0.878	-0.861	-0.848	-0.832	-0.819	-0.805	-0.792	-0.780	-0.769	-0.756	-0.746	-0.735	-0.725	-0.716	-0.706	-0.699	-0.690	-0.684	-0.676	-0.670	-0.665	-0.660	-0.656	-0.651	-0.648	-0.644	-0.641	-0.638	-0.638	-0.635	-0.632	-0.631	-0.631	-0.630	-0.630	-0.630	-0.630	-0.629	-0.630	-0.629	-0.630	-0.630	-0.630	-0.630	-0.630	-0.630	-0.630	-0.630	-0.629	-0.628	-0.628	-0.626	-0.625	-0.624	-0.622	-0.621	-0.619	-0.616	-0.614	-0.611	-0.610	-0.606	-0.604	-0.600	-0.596	-0.592	-0.589	-0.584	-0.581	-0.576	-0.572	-0.568	-0.564	-0.560	-0.554	-0.549	-0.545	-0.540	-0.535	-0.530	-0.525	-0.521	-0.516	-0.511	-0.506	-0.500	-0.496	-0.491	-0.486	-0.481	-0.476	-0.471	-0.468	-0.461	-0.458	-0.452	-0.448	-0.442	-0.438	-0.432	-0.428	-0.425	-0.420	-0.415	-0.410	-0.406	-0.402	-0.398	-0.395	-0.390	-0.388	-0.385	-0.380	-0.378	-0.375	-0.372	-0.370	-0.368	-0.366	-0.365	-0.362	-0.362	-0.362	-0.362	-0.362	-0.364	-0.365	-0.368	-0.371	-0.375	-0.379	-0.385	-0.389	-0.396	-0.402	-0.410	-0.420	-0.429	-0.439	-0.450	-0.462	-0.475	-0.488	-0.502	-0.518	-0.534	-0.550	-0.568	-0.586	-0.605	-0.624	-0.644	-0.665	-0.688	-0.709	-0.732	-0.756	-0.779	-0.802	-0.828	-0.852	-0.879	-0.902	-0.929	-0.954	-0.980	-1.005	-1.031	-1.056	-1.081	-1.108	-1.131	-1.158	-1.182	-1.205	-1.229	-1.251	-1.275	-1.298	-1.318	-1.339	-1.360	-1.379	-1.398	-1.416	-1.432	-1.449	-1.465	-1.480	-1.494	-1.508	-1.520	-1.531	-1.542	-1.554	-1.562	-1.571	-1.579	-1.586	-1.592	-1.599	-1.604	-1.609	-1.612	-1.616	-1.619	-1.621	-1.624	-1.625	-1.626	-1.626	-1.626	-1.626	-1.625	-1.625	-1.624	-1.622	-1.621	-1.619	-1.618	-1.616	-1.612	-1.611	-1.609	-1.608	-1.605	-1.604	-1.600	-1.599	-1.596	-1.595	-1.592	-1.591	-1.589	-1.588	-1.586	-1.584	-1.582	-1.581	-1.579	-1.578	-1.576	-1.574	-1.574	-1.572	-1.571	-1.570	-1.569	-1.568	-1.565	-1.564	-1.562	-1.560	-1.559	-1.558	-1.556	-1.554	-1.552	-1.551	-1.549	-1.546	-1.545	-1.542	-1.541	-1.539	-1.536	-1.534	-1.531	-1.529	-1.526	-1.525	-1.522	-1.519	-1.516	-1.515	-1.512	-1.510	-1.508	-1.505	-1.502	-1.500	-1.499	-1.496	-1.495	-1.492	-1.491	-1.491	-1.490	-1.490	-1.489	-1.489	-1.488	-1.488	-1.488	-1.488	-1.490	-1.490	-1.490	-1.492	-1.494	-1.496	-1.499	-1.500	-1.502	-1.505	-1.509	-1.512	-1.515	-1.519	-1.522	-1.525	-1.530	-1.534	-1.538	-1.542	-1.546	-1.551	-1.555	-1.560	-1.564	-1.570	-1.574	-1.579	-1.582	-1.588	-1.592	-1.596	-1.600	-1.605	-1.609	-1.612	-1.616	-1.619	-1.622	-1.628	-1.630	-1.632	-1.635	-1.638	-1.640	-1.642	-1.644	-1.645	-1.646	-1.648	-1.650	-1.650	-1.652	-1.652	-1.652	-1.652	-1.652	-1.652	-1.652	-1.652	-1.652	-1.651	-1.651	-1.650	-1.650	-1.650	-1.650	-1.649	-1.650	-1.649	-1.650	-1.650	-1.650	-1.651	-1.652	-1.652	-1.654	-1.656	-1.658	-1.659	-1.662	-1.665	-1.668	-1.672	-1.675	-1.680	-1.685	-1.691	-1.696	-1.702	-1.709	-1.715	-1.722	-1.731	-1.738	-1.748	-1.755	-1.764	-1.774	-1.782	-1.792	-1.802	-1.812	-1.824	-1.835	-1.845	-1.856	-1.868	-1.879	-1.889	-1.899	-1.910	-1.920	-1.931	-1.941	-1.951	-1.961	-1.970	-1.979	-1.988	-1.995	-2.002	-2.009	-2.016	-2.021	-2.025	-2.030	-2.034	-2.038	-2.039	-2.040	-2.040	-2.040	-2.038	-2.035	-2.033	-2.029	-2.024	-2.019	-2.011	-2.004	-1.995	-1.986	-1.976	-1.964	-1.952	-1.939	-1.925	-1.910	-1.895	-1.878	-1.860	-1.842	-1.822	-1.804	-1.784	-1.764	-1.742	-1.720	-1.698	-1.675	-1.651	-1.629	-1.604	-1.580	-1.555	-1.530	-1.505	-1.479	-1.454	-1.429	-1.402	-1.376	-1.351	-1.325	-1.300	-1.274	-1.250	-1.225	-1.200	-1.175	-1.152	-1.128	-1.105	-1.082	-1.060	-1.038	-1.016	-0.995	-0.975	-0.955	-0.936	-0.918	-0.900	-0.882	-0.865	-0.850	-0.834	-0.819	-0.805	-0.791	-0.779	-0.766	-0.755	-0.745	-0.735	-0.726	-0.718	-0.709	-0.701	-0.695	-0.688	-0.682	-0.678	-0.672	-0.668	-0.664	-0.660	-0.659	-0.655	-0.654	-0.651	-0.649	-0.648	-0.646	-0.645	-0.644	-0.642	-0.642	-0.641	-0.640	-0.639	-0.638	-0.636	-0.635	-0.631	-0.630	-0.628	-0.625	-0.622	-0.619	-0.616	-0.611	-0.608	-0.602	-0.598	-0.592	-0.588	-0.580	-0.574	-0.566	-0.560	-0.552	-0.545	-0.535	-0.528	-0.519	-0.509	-0.499	-0.490	-0.480	-0.470	-0.460	-0.450	-0.440	-0.430	-0.420	-0.410	-0.400	-0.390	-0.380	-0.370	-0.361	-0.352	-0.344	-0.335	-0.326	-0.319	-0.312	-0.305	-0.299	-0.292	-0.286	-0.281	-0.278	-0.271	-0.269	-0.265	-0.261	-0.260	-0.259	-0.258	-0.256	-0.255	-0.254	-0.255	-0.255	-0.256	-0.258	-0.259	-0.261	-0.265	-0.266	-0.269	-0.272	-0.275	-0.279	-0.281	-0.285	-0.288	-0.291	-0.295	-0.298	-0.301	-0.306	-0.309	-0.312	-0.315	-0.319	-0.321	-0.322	-0.325	-0.328	-0.330	-0.331	-0.334	-0.336	-0.336	-0.338	-0.339	-0.339	-0.340	-0.340	-0.340	-0.339	-0.340	-0.339	-0.340	-0.339	-0.339	-0.338	-0.338	-0.336	-0.335	-0.334	-0.332	-0.332	-0.331	-0.330	-0.330	-0.330	-0.330	-0.329	-0.329	-0.329	-0.330	-0.330	-0.330	-0.331	-0.332	-0.332	-0.335	-0.336	-0.340	-0.342	-0.346	-0.350	-0.354	-0.358	-0.364	-0.369	-0.375	-0.381	-0.388	-0.395	-0.402	-0.410	-0.419	-0.429	-0.439	-0.448	-0.460	-0.470	-0.482	-0.495	-0.509	-0.521	-0.535	-0.550	-0.564	-0.580	-0.595	-0.611	-0.628	-0.644	-0.661	-0.679	-0.698	-0.715	-0.734	-0.752	-0.772	-0.790	-0.810	-0.829	-0.849	-0.866	-0.886	-0.905	-0.925	-0.944	-0.961	-0.980	-0.998	-1.015	-1.032	-1.049	-1.065	-1.080	-1.095	-1.109	-1.122	-1.135	-1.146	-1.159	-1.168	-1.176	-1.185	-1.192	-1.199	-1.204	-1.209	-1.212	-1.215	-1.216	-1.218	-1.215	-1.214	-1.211	-1.208	-1.202	-1.198	-1.190	-1.182	-1.174	-1.164	-1.155	-1.144	-1.131	-1.120	-1.106	-1.092	-1.078	-1.064	-1.049	-1.034	-1.018	-1.001	-0.985	-0.968	-0.952	-0.935	-0.919	-0.902	-0.886	-0.871	-0.855	-0.840	-0.825	-0.810	-0.798	-0.784	-0.771	-0.760	-0.748	-0.738	-0.728	-0.719	-0.710	-0.702	-0.696	-0.690	-0.685	-0.681	-0.679	-0.676	-0.676	-0.675	-0.678	-0.679	-0.681	-0.685	-0.690	-0.695	-0.702	-0.710	-0.718	-0.725	-0.735	-0.746	-0.758	-0.769	-0.781	-0.795	-0.809	-0.822	-0.839	-0.852	-0.868	-0.884	-0.900	-0.916	-0.932	-0.950	-0.966	-0.984	-1.001	-1.018	-1.034	-1.051	-1.068	-1.084	-1.099	-1.115	-1.131	-1.146	-1.161	-1.174	-1.188	-1.201	-1.214	-1.226	-1.238	-1.248	-1.258	-1.266	-1.276	-1.284	-1.290	-1.296	-1.301	-1.306	-1.310	-1.312	-1.315	-1.316	-1.318	-1.318	-1.316	-1.315	-1.312	-1.310	-1.306	-1.301	-1.296	-1.290	-1.285	-1.278	-1.270	-1.262	-1.255	-1.246	-1.238	-1.229	-1.220	-1.211	-1.202	-1.194	-1.182	-1.174	-1.164	-1.156	-1.146	-1.138	-1.129	-1.120	-1.111	-1.104	-1.096	-1.089	-1.081	-1.076	-1.070	-1.065	-1.059	-1.055	-1.051	-1.046	-1.044	-1.041	-1.039	-1.036	-1.035	-1.034	-1.035	-1.035	-1.035	-1.036	-1.036	-1.039	-1.039	-1.041	-1.044	-1.045	-1.049	-1.050	-1.054	-1.056	-1.059	-1.061	-1.064	-1.066	-1.068	-1.071	-1.072	-1.075	-1.076	-1.078	-1.079	-1.079	-1.080	-1.080	-1.080	-1.080	-1.079	-1.078	-1.076	-1.075	-1.072	-1.070	-1.066	-1.064	-1.060	-1.056	-1.051	-1.048	-1.041	-1.036	-1.031	-1.025	-1.020	-1.014	-1.006	-1.000	-0.994	-0.988	-0.979	-0.974	-0.968	-0.960	-0.952	-0.946	-0.940	-0.932	-0.926	-0.919	-0.912	-0.906	-0.900	-0.895	-0.889	-0.882	-0.878	-0.871	-0.866	-0.862	-0.858	-0.852	-0.849	-0.844	-0.840	-0.836	-0.831	-0.829	-0.826	-0.824	-0.820	-0.818	-0.815	-0.814	-0.811	-0.810	-0.808	-0.806	-0.805	-0.802	-0.801	-0.801	-0.800	-0.799	-0.798	-0.796	-0.796	-0.794	-0.792	-0.791	-0.791	-0.789	-0.788	-0.785	-0.784	-0.781	-0.779	-0.778	-0.775	-0.771	-0.769	-0.765	-0.761	-0.758	-0.754	-0.749	-0.745	-0.740	-0.735	-0.730	-0.724	-0.718	-0.711	-0.704	-0.698	-0.690	-0.681	-0.674	-0.665	-0.658	-0.648	-0.639	-0.629	-0.619	-0.609	-0.599	-0.588	-0.576	-0.565	-0.554	-0.541	-0.530	-0.518	-0.505	-0.492	-0.480	-0.468	-0.454	-0.441	-0.428	-0.414	-0.401	-0.386	-0.372	-0.359	-0.345	-0.332	-0.319	-0.305	-0.291	-0.278	-0.264	-0.251	-0.238	-0.224	-0.211	-0.199	-0.185	-0.172	-0.160	-0.148	-0.134	-0.122	-0.110	-0.099	-0.086	-0.075	-0.064	-0.054	-0.042	-0.031	-0.021	-0.011	0.000	0.009	0.018	0.026	0.036	0.044	0.052	0.060	0.069	0.076	0.084	0.090	0.096	0.104	0.110	0.116	0.121	0.128	0.132	0.138	0.142	0.148	0.151	0.155	0.159	0.162	0.166	0.170	0.171	0.175	0.178	0.181	0.184	0.186	0.189	0.191	0.194	0.196	0.199	0.201	0.204	0.206	0.209	0.212	0.216	0.219	0.221	0.226	0.230	0.234	0.239	0.244	0.248	0.252	0.259	0.265	0.270	0.276	0.282	0.290	0.298	0.306	0.314	0.322	0.331	0.340	0.350	0.360	0.371	0.382	0.395	0.405	0.419	0.431	0.445	0.458	0.471	0.485	0.500	0.515	0.530	0.545	0.561	0.576	0.592	0.609	0.626	0.642	0.660	0.676	0.694	0.711	0.728	0.745	0.762	0.780	0.798	0.815	0.831	0.849	0.865	0.882	0.899	0.915	0.931	0.948	0.961	0.976	0.992	1.005	1.019	1.032	1.045	1.058	1.070	1.081	1.091	1.102	1.112	1.120	1.129	1.136	1.145	1.151	1.156	1.161	1.166	1.171	1.174	1.176	1.178	1.180	1.180	1.181	1.180	1.179	1.178	1.175	1.171	1.168	1.164	1.160	1.155	1.150	1.144	1.138	1.131	1.124	1.118	1.109	1.101	1.092	1.085	1.078	1.069	1.060	1.052	1.044	1.035	1.026	1.018	1.010	1.002	0.994	0.986	0.978	0.970	0.964	0.956	0.950	0.944	0.939	0.934	0.930	0.926	0.921	0.919	0.916	0.915	0.914	0.912	0.911	0.912	0.912	0.914	0.915	0.919	0.922	0.925	0.930	0.935	0.941	0.946	0.952	0.960	0.969	0.976	0.986	0.995	1.005	1.016	1.026	1.038	1.049	1.060	1.072	1.086	1.099	1.111	1.125	1.138	1.151	1.165	1.178	1.192	1.206	1.219	1.234	1.246	1.261	1.275	1.288	1.300	1.314	1.326	1.338	1.350	1.361	1.372	1.384	1.395	1.404	1.415	1.424	1.431	1.440	1.449	1.456	1.464	1.469	1.475	1.480	1.485	1.489	1.492	1.496	1.499	1.501	1.502	1.505	1.505	1.505	1.506	1.506	1.505	1.504	1.502	1.501	1.499	1.496	1.495	1.490	1.488	1.485	1.482	1.479	1.475	1.470	1.468	1.464	1.459	1.455	1.451	1.448	1.444	1.440	1.436	1.432	1.428	1.424	1.420	1.416	1.412	1.409	1.406	1.401	1.398	1.392	1.389	1.385	1.382	1.378	1.374	1.369	1.365	1.360	1.356	1.351	1.346	1.341	1.336	1.331	1.326	1.319	1.312	1.306	1.300	1.294	1.286	1.279	1.271	1.262	1.254	1.244	1.235	1.225	1.215	1.204	1.192	1.181	1.169	1.158	1.144	1.130	1.116	1.102	1.089	1.074	1.058	1.042	1.026	1.010	0.994	0.975	0.958	0.940	0.922	0.904	0.885	0.866	0.846	0.826	0.808	0.786	0.768	0.748	0.726	0.708	0.686	0.666	0.646	0.625	0.605	0.585	0.564	0.544	0.525	0.504	0.484	0.465	0.445	0.425	0.406	0.386	0.369	0.349	0.331	0.312	0.295	0.278	0.260	0.241	0.224	0.208	0.191	0.174	0.159	0.142	0.126	0.111	0.095	0.080	0.066	0.051	0.036	0.024	0.010	-0.004	-0.018	-0.031	-0.044	-0.056	-0.069	-0.081	-0.092	-0.105	-0.116	-0.129	-0.140	-0.150	-0.162	-0.172	-0.182	-0.192	-0.202	-0.212	-0.222	-0.231	-0.241	-0.250	-0.259	-0.268	-0.275	-0.284	-0.291	-0.299	-0.306	-0.315	-0.321	-0.328	-0.335	-0.341	-0.348	-0.354	-0.360	-0.366	-0.371	-0.376	-0.381	-0.388	-0.392	-0.398	-0.402	-0.406	-0.412	-0.418	-0.421	-0.426	-0.432	-0.438	-0.441	-0.446	-0.451	-0.458	-0.462	-0.468	-0.472	-0.479	-0.484	-0.490	-0.495	-0.502	-0.509	-0.515	-0.521	-0.529	-0.536	-0.542	-0.550	-0.558	-0.565	-0.572	-0.580	-0.586	-0.595	-0.602	-0.610	-0.618	-0.625	-0.632	-0.641	-0.649	-0.655	-0.662	-0.670	-0.679	-0.685	-0.691	-0.699	-0.705	-0.711	-0.718	-0.724	-0.728	-0.732	-0.738	-0.742	-0.746	-0.752	-0.755	-0.758	-0.761	-0.764	-0.766	-0.769	-0.771	-0.774	-0.775	-0.775	-0.778	-0.778	-0.779	-0.779	-0.779	-0.780	-0.780	-0.779	-0.779	-0.778	-0.779	-0.779	-0.779	-0.778	-0.779	-0.778	-0.779	-0.779	-0.780	-0.780	-0.780	-0.781	-0.782	-0.785	-0.788	-0.790	-0.792	-0.795	-0.799	-0.802	-0.806	-0.811	-0.815	-0.821	-0.826	-0.831	-0.838	-0.842	-0.850	-0.856	-0.862	-0.870	-0.878	-0.885	-0.892	-0.900	-0.909	-0.918	-0.926	-0.935	-0.944	-0.952	-0.960	-0.969	-0.978	-0.986	-0.995	-1.004	-1.011	-1.019	-1.026	-1.035	-1.042	-1.050	-1.058	-1.064	-1.071	-1.078	-1.084	-1.089	-1.095	-1.100	-1.105	-1.109	-1.114	-1.118	-1.120	-1.124	-1.126	-1.130	-1.131	-1.132	-1.134	-1.135	-1.136	-1.138	-1.138	-1.138	-1.138	-1.136	-1.136	-1.134	-1.134	-1.131	-1.130	-1.128	-1.125	-1.122	-1.121	-1.118	-1.115	-1.111	-1.109	-1.105	-1.101	-1.099	-1.095	-1.091	-1.089	-1.084	-1.080	-1.076	-1.071	-1.069	-1.064	-1.059	-1.055	-1.051	-1.048	-1.042	-1.039	-1.035	-1.030	-1.026	-1.021	-1.018	-1.012	-1.008	-1.004	-0.998	-0.994	-0.989	-0.985	-0.979	-0.974	-0.970	-0.965	-0.960	-0.954	-0.949	-0.944	-0.939	-0.934	-0.928	-0.921	-0.916	-0.911	-0.906	-0.901	-0.895	-0.890	-0.884	-0.880	-0.874	-0.869	-0.864	-0.859	-0.855	-0.849	-0.844	-0.840	-0.836	-0.831	-0.828	-0.824	-0.820	-0.818	-0.812	-0.810	-0.806	-0.804	-0.800	-0.798	-0.795	-0.792	-0.789	-0.788	-0.785	-0.784	-0.782	-0.781	-0.779	-0.776	-0.776	-0.774	-0.772	-0.771	-0.769	-0.766	-0.765	-0.762	-0.760	-0.758	-0.755	-0.751	-0.749	-0.745	-0.741	-0.736	-0.731	-0.726	-0.720	-0.715	-0.709	-0.701	-0.694	-0.685	-0.676	-0.668	-0.659	-0.648	-0.636	-0.625	-0.614	-0.601	-0.588	-0.574	-0.560	-0.545	-0.530	-0.515	-0.498	-0.481	-0.465	-0.448	-0.430	-0.412	-0.394	-0.375	-0.356	-0.338	-0.320	-0.301	-0.282	-0.264	-0.244	-0.226	-0.208	-0.189	-0.170	-0.152	-0.134	-0.118	-0.101	-0.084	-0.069	-0.052	-0.038	-0.022	-0.009	0.005	0.018	0.031	0.042	0.054	0.065	0.075	0.085	0.094	0.101	0.110	0.118	0.125	0.131	0.138	0.142	0.148	0.152	0.156	0.160	0.165	0.168	0.171	0.172	0.176	0.179	0.181	0.184	0.185	0.188	0.190	0.192	0.195	0.198	0.200	0.204	0.206	0.210	0.214	0.218	0.221	0.226	0.231	0.238	0.242	0.249	0.256	0.264	0.271	0.280	0.289	0.299	0.309	0.319	0.330	0.341	0.354	0.365	0.379	0.391	0.405	0.419	0.432	0.449	0.464	0.479	0.495	0.510	0.528	0.544	0.561	0.578	0.595	0.612	0.630	0.648	0.665	0.684	0.700	0.718	0.736	0.754	0.770	0.789	0.805	0.821	0.838	0.854	0.871	0.888	0.902	0.916	0.931	0.946	0.960	0.974	0.988	1.000	1.011	1.024	1.035	1.045	1.056	1.066	1.076	1.085	1.094	1.101	1.109	1.116	1.122	1.128	1.134	1.138	1.141	1.145	1.149	1.151	1.152	1.155	1.156	1.156	1.156	1.156	1.154	1.154	1.152	1.150	1.146	1.144	1.139	1.135	1.130	1.125	1.120	1.115	1.109	1.102	1.096	1.089	1.081	1.075	1.066	1.059	1.049	1.040	1.031	1.022	1.012	1.004	0.995	0.986	0.975	0.966	0.958	0.948	0.939	0.929	0.920	0.911	0.902	0.894	0.886	0.876	0.869	0.861	0.855	0.848	0.841	0.835	0.830	0.824	0.819	0.814	0.811	0.806	0.802	0.800	0.799	0.798	0.795	0.795	0.794	0.794	0.795	0.796	0.799	0.800	0.802	0.805	0.809	0.811	0.815	0.819	0.824	0.828	0.834	0.839	0.844	0.850	0.855	0.861	0.868	0.874	0.880	0.886	0.892	0.899	0.904	0.910	0.916	0.922	0.929	0.934	0.940	0.944	0.949	0.954	0.959	0.964	0.969	0.972	0.976	0.980	0.984	0.988	0.990	0.994	0.996	0.999	1.001	1.005	1.008	1.010	1.014	1.016	1.019	1.022	1.025	1.029	1.031	1.035	1.039	1.041	1.046	1.050	1.054	1.059	1.062	1.068	1.074	1.079	1.086	1.092	1.099	1.106	1.114	1.124	1.131	1.140	1.149	1.159	1.169	1.179	1.191	1.201	1.211	1.222	1.235	1.246	1.259	1.271	1.282	1.295	1.309	1.320	1.332	1.345	1.356	1.370	1.381	1.394	1.405	1.416	1.428	1.439	1.449	1.460	1.469	1.479	1.489	1.496	1.505	1.512	1.519	1.525	1.531	1.536	1.541	1.545	1.549	1.551	1.554	1.556	1.556	1.559	1.558	1.558	1.556	1.555	1.554	1.550	1.548	1.544	1.540	1.535	1.530	1.525	1.519	1.512	1.506	1.500	1.492	1.486	1.479	1.471	1.464	1.456	1.448	1.439	1.430	1.422	1.414	1.406	1.398	1.390	1.381	1.372	1.365	1.358	1.349	1.342	1.334	1.326	1.319	1.311	1.305	1.299	1.292	1.285	1.280	1.275	1.270	1.265	1.260	1.256	1.251	1.248	1.245	1.241	1.239	1.235	1.234	1.232	1.230	1.229	1.229	1.229	1.229	1.228	1.228	1.229	1.229	1.231	1.234	1.235	1.236	1.240	1.242	1.246	1.250	1.254	1.259	1.262	1.268	1.271	1.278	1.282	1.288	1.294	1.301	1.308	1.314	1.320	1.328	1.334	1.340	1.348	1.355	1.362	1.369	1.378	1.384	1.392	1.399	1.408	1.415	1.422	1.430	1.438	1.445	1.451	1.459	1.466	1.474	1.481	1.488	1.494	1.500	1.506	1.511	1.519	1.524	1.529	1.535	1.540	1.545	1.550	1.555	1.559	1.564	1.566	1.571	1.575	1.578	1.581	1.584	1.588	1.591	1.594	1.596	1.598	1.601	1.602	1.605	1.606	1.609	1.610	1.612	1.614	1.616	1.618	1.619	1.621	1.622	1.624	1.625	1.626	1.629	1.630	1.631	1.634	1.634	1.635	1.638	1.639	1.640	1.642	1.644	1.645	1.646	1.649	1.650	1.651	1.652	1.654	1.655	1.655	1.656	1.658	1.659	1.659	1.660	1.659	1.660	1.660	1.659	1.660	1.659	1.659	1.658	1.656	1.655	1.652	1.650	1.648	1.646	1.642	1.641	1.638	1.635	1.631	1.628	1.622	1.618	1.614	1.610	1.604	1.600	1.594	1.589	1.584	1.579	1.572	1.569	1.562	1.558	1.551	1.546	1.541	1.536	1.531	1.525	1.521	1.516	1.512	1.508	1.504	1.499	1.496	1.492	1.491	1.489	1.486	1.485	1.484	1.484	1.482	1.482	1.484	1.485	1.486	1.488	1.490	1.492	1.496	1.500	1.504	1.508	1.512	1.519	1.524	1.530	1.536	1.544	1.552	1.559	1.568	1.576	1.585	1.594	1.604	1.612	1.622	1.634	1.644	1.655	1.665	1.676	1.686	1.698	1.710	1.721	1.731	1.744	1.755	1.766	1.778	1.789	1.800	1.811	1.822	1.834	1.844	1.856	1.866	1.876	1.886	1.898	1.908	1.916	1.925	1.935	1.944	1.952	1.961	1.969	1.976	1.985	1.991	1.999	2.005	2.013	2.019	2.024	2.030	2.035	2.040	2.042	2.047	2.050	2.054	2.058	2.060	2.061	2.062	2.064	2.065	2.065	2.065	2.065	2.064	2.061	2.060	2.058	2.056	2.052	2.049	2.045	2.041	2.036	2.030	2.025	2.019	2.013	2.006	1.999	1.991	1.982	1.974	1.965	1.956	1.948	1.938	1.929	1.919	1.909	1.898	1.888	1.878	1.868	1.856	1.846	1.836	1.825	1.815	1.804	1.794	1.784	1.774	1.765	1.755	1.745	1.738	1.729	1.721	1.714	1.706	1.700	1.692	1.689	1.682	1.678	1.674	1.670	1.666	1.665	1.661	1.660	1.660	1.660	1.660	1.660	1.662	1.665	1.668	1.670	1.675	1.679	1.682	1.688	1.694	1.699	1.705	1.712	1.720	1.728	1.734	1.741	1.750	1.759	1.766	1.775	1.782	1.791	1.800	1.809	1.819	1.826	1.834	1.842	1.849	1.856	1.865	1.871	1.878	1.884	1.891	1.896	1.901	1.905	1.909	1.912	1.916	1.919	1.921	1.922	1.924	1.924	1.924	1.924	1.922	1.921	1.919	1.916	1.915	1.911	1.906	1.902	1.898	1.894	1.888	1.881	1.875	1.869	1.861	1.854	1.846	1.839	1.830	1.822	1.812	1.805	1.796	1.788	1.779	1.769	1.760	1.751	1.742	1.734	1.725	1.718	1.709	1.701	1.692	1.685	1.678	1.670	1.664	1.658	1.650	1.645	1.639	1.634	1.629	1.625	1.621	1.618	1.614	1.610	1.609	1.606	1.604	1.604	1.602	1.601	1.601	1.601	1.601	1.602	1.604	1.606	1.608	1.609	1.611	1.614	1.616	1.619	1.624	1.626	1.629	1.632	1.636	1.639	1.642	1.648	1.650	1.654	1.658	1.660	1.664	1.666	1.670	1.672	1.675	1.676	1.679	1.680	1.682	1.684	1.684	1.685	1.685	1.686	1.686	1.685	1.685	1.684	1.681	1.680	1.678	1.676	1.672	1.669	1.666	1.662	1.659	1.655	1.650	1.645	1.639	1.634	1.629	1.622	1.616	1.610	1.604	1.596	1.590	1.582	1.575	1.566	1.560	1.551	1.544	1.535	1.528	1.519	1.510	1.501	1.492	1.484	1.476	1.468	1.459	1.451	1.441	1.434	1.425	1.418	1.409	1.400	1.392	1.385	1.378	1.370	1.362	1.355	1.348	1.340	1.334	1.328	1.321	1.315	1.310	1.305	1.300	1.295	1.291	1.286	1.282	1.279	1.275	1.271	1.269	1.268	1.265	1.264	1.262	1.261	1.260	1.259	1.259	1.259	1.259	1.259	1.259	1.260	1.260	1.261	1.262	1.264	1.265	1.268	1.268	1.270	1.270	1.271	1.272	1.274	1.275	1.276	1.279	1.279	1.280	1.281	1.281	1.282	1.282	1.284	1.284	1.282	1.284	1.282	1.281	1.281	1.280	1.279	1.278	1.276	1.274	1.271	1.269	1.268	1.264	1.262	1.259	1.255	1.252	1.249	1.245	1.240	1.238	1.234	1.229	1.224	1.220	1.215	1.210	1.206	1.201	1.196	1.191	1.188	1.182	1.178	1.172	1.168	1.162	1.158	1.152	1.148	1.142	1.139	1.132	1.129	1.124	1.119	1.114	1.109	1.105	1.100	1.095	1.090	1.086	1.081	1.076	1.072	1.069	1.065	1.060	1.056	1.051	1.048	1.044	1.040	1.036	1.032	1.029	1.026	1.022	1.020	1.018	1.015	1.012	1.010	1.008	1.005	1.005	1.002	1.001	1.001	1.000	1.000	1.001	1.001	1.001	1.002	1.004	1.005	1.008	1.010	1.012	1.015	1.019	1.022	1.026	1.030	1.035	1.040	1.045	1.051	1.058	1.064	1.069	1.076	1.082	1.090	1.098	1.105	1.112	1.120	1.126	1.135	1.142	1.150	1.156	1.165	1.172	1.179	1.186	1.192	1.199	1.204	1.211	1.216	1.221	1.228	1.231	1.236	1.240	1.244	1.246	1.250	1.251	1.252	1.255	1.255	1.256	1.255	1.256	1.254	1.254	1.252	1.250	1.249	1.248	1.244	1.241	1.239	1.236	1.234	1.230	1.229	1.225	1.224	1.221	1.219	1.218	1.216	1.215	1.215	1.215	1.215	1.216	1.218	1.220	1.222	1.226	1.230	1.235	1.240	1.248	1.255	1.261	1.270	1.281	1.291	1.302	1.314	1.325	1.339	1.352	1.366	1.381	1.396	1.412	1.430	1.446	1.464	1.481	1.499	1.518	1.535	1.555	1.574	1.591	1.610	1.628	1.646	1.664	1.681	1.700	1.716	1.732	1.749	1.765	1.780	1.795	1.808	1.821	1.835	1.846	1.858	1.869	1.879	1.888	1.895	1.902	1.910	1.918	1.922	1.928	1.932	1.936	1.939	1.942	1.944	1.945	1.948	1.949	1.950	1.950	1.951	1.951	1.951	1.951	1.951	1.952	1.952	1.952	1.954	1.955	1.955	1.956	1.960	1.961	1.964	1.968	1.970	1.975	1.979	1.984	1.989	1.994	2.000	2.006	2.014	2.022	2.030	2.039	2.047	2.058	2.066	2.076	2.086	2.098	2.109	2.120	2.131	2.142	2.154	2.164	2.175	2.186	2.196	2.208	2.219	2.229	2.239	2.249	2.259	2.268	2.275	2.284	2.292	2.300	2.305	2.312	2.318	2.322	2.326	2.330	2.332	2.335	2.338	2.339	2.339	2.339	2.339	2.338	2.335	2.332	2.329	2.326	2.322	2.318	2.312	2.308	2.301	2.295	2.289	2.282	2.276	2.268	2.261	2.254	2.245	2.238	2.230	2.221	2.214	2.205	2.196	2.189	2.180	2.172	2.165	2.156	2.149	2.140	2.132	2.125	2.118	2.110	2.101	2.094	2.086	2.079	2.071	2.064	2.056	2.049	2.041	2.035	2.026	2.019	2.010	2.002	1.994	1.985	1.976	1.968	1.958	1.949	1.939	1.929	1.918	1.908	1.896	1.885	1.872	1.860	1.848	1.835	1.822	1.810	1.795	1.781	1.766	1.752	1.738	1.721	1.708	1.692	1.675	1.660	1.644	1.628	1.611	1.596	1.580	1.564	1.549	1.532	1.518	1.501	1.488	1.471	1.458	1.445	1.430	1.418	1.405	1.392	1.382	1.371	1.361	1.352	1.342	1.336	1.329	1.322	1.316	1.310	1.306	1.302	1.299	1.296	1.295	1.294	1.294	1.294	1.295	1.296	1.300	1.301	1.305	1.309	1.312	1.316	1.322	1.328	1.334	1.339	1.345	1.352	1.358	1.365	1.371	1.379	1.385	1.392	1.399	1.406	1.412	1.419	1.425	1.431	1.436	1.442	1.448	1.452	1.458	1.461	1.466	1.470	1.474	1.478	1.480	1.482	1.485	1.488	1.489	1.490	1.491	1.492	1.492	1.494	1.494	1.495	1.494	1.494	1.492	1.492	1.491	1.491	1.490	1.490	1.488	1.488	1.485	1.485	1.484	1.484	1.481	1.481	1.480	1.480	1.479	1.476	1.476	1.476	1.475	1.474	1.472	1.472	1.470	1.470	1.469	1.468	1.466	1.465	1.465	1.464	1.462	1.460	1.459	1.458	1.454	1.452	1.450	1.446	1.444	1.442	1.439	1.435	1.430	1.426	1.422	1.418	1.411	1.408	1.401	1.395	1.390	1.382	1.376	1.369	1.361	1.354	1.346	1.338	1.330	1.321	1.311	1.304	1.295	1.285	1.275	1.264	1.255	1.245	1.235	1.222	1.212	1.201	1.190	1.180	1.168	1.155	1.145	1.132	1.121	1.109	1.098	1.086	1.074	1.061	1.051	1.039	1.028	1.015	1.004	0.992	0.982	0.971	0.960	0.948	0.936	0.925	0.915	0.905	0.895	0.884	0.874	0.864	0.854	0.845	0.834	0.825	0.815	0.808	0.798	0.790	0.780	0.772	0.764	0.755	0.748	0.740	0.731	0.724	0.716	0.709	0.701	0.695	0.688	0.680	0.674	0.666	0.660	0.652	0.646	0.639	0.632	0.625	0.619	0.612	0.605	0.598	0.591	0.584	0.578	0.570	0.564	0.556	0.549	0.541	0.535	0.528	0.520	0.512	0.505	0.498	0.490	0.484	0.476	0.468	0.461	0.454	0.446	0.439	0.432	0.425	0.418	0.411	0.405	0.398	0.392	0.386	0.380	0.374	0.368	0.362	0.358	0.352	0.348	0.342	0.338	0.335	0.330	0.326	0.322	0.320	0.316	0.312	0.310	0.308	0.305	0.302	0.300	0.298	0.296	0.295	0.292	100.000	5.000	2.000	1.000	6.000	0.000	0.000	0.000	0.000	0.000	0.000	0.000	0.000	0.000	0.000	0.000	0.000	0.000	0.586	0.581	0.576	0.572	0.569	0.566	0.562	0.560	0.559	0.558	0.556	0.556	0.555	0.556	0.556	0.558	0.558	0.559	0.560	0.562	0.565	0.568	0.570	0.574	0.576	0.579	0.584	0.588	0.590	0.594	0.598	0.601	0.605	0.608	0.612	0.615	0.619	0.622	0.625	0.628	0.631	0.632	0.636	0.638	0.639	0.641	0.642	0.644	0.645	0.644	0.644	0.645	0.642	0.642	0.641	0.640	0.638	0.634	0.631	0.628	0.624	0.620	0.616	0.611	0.608	0.601	0.596	0.591	0.584	0.578	0.571	0.564	0.556	0.549	0.540	0.531	0.524	0.514	0.505	0.496	0.486	0.476	0.466	0.456	0.446	0.435	0.425	0.415	0.404	0.392	0.381	0.371	0.359	0.349	0.338	0.325	0.315	0.304	0.292	0.281	0.270	0.259	0.249	0.238	0.226	0.216	0.206	0.195	0.185	0.175	0.166	0.156	0.146	0.138	0.129	0.120	0.111	0.104	0.096	0.089	0.081	0.075	0.068	0.061	0.055	0.050	0.045	0.040	0.035	0.030	0.025	0.021	0.018	0.014	0.010	0.006	0.004	0.000	-0.002	-0.005	-0.008	-0.011	-0.014	-0.015	-0.019	-0.020	-0.022	-0.026	-0.028	-0.030	-0.032	-0.035	-0.038	-0.040	-0.042	-0.046	-0.049	-0.051	-0.055	-0.059	-0.062	-0.066	-0.069	-0.072	-0.078	-0.081	-0.085	-0.090	-0.095	-0.099	-0.104	-0.109	-0.114	-0.119	-0.124	-0.129	-0.135	-0.140	-0.145	-0.150	-0.156	-0.161	-0.168	-0.171	-0.178	-0.182	-0.188	-0.192	-0.199	-0.202	-0.208	-0.212	-0.218	-0.222	-0.226	-0.231	-0.236	-0.240	-0.244	-0.249	-0.252	-0.256	-0.261	-0.264	-0.268	-0.272	-0.276	-0.281	-0.285	-0.289	-0.292	-0.296	-0.301	-0.305	-0.309	-0.312	-0.316	-0.321	-0.325	-0.330	-0.334	-0.339	-0.342	-0.346	-0.350	-0.355	-0.359	-0.364	-0.368	-0.371	-0.376	-0.380	-0.382	-0.388	-0.391	-0.394	-0.398	-0.400	-0.404	-0.405	-0.408	-0.409	-0.411	-0.412	-0.414	-0.412	-0.414	-0.414	-0.414	-0.411	-0.410	-0.408	-0.405	-0.402	-0.399	-0.394	-0.389	-0.384	-0.378	-0.371	-0.364	-0.358	-0.349	-0.341	-0.332	-0.324	-0.315	-0.305	-0.294	-0.284	-0.274	-0.262	-0.250	-0.240	-0.228	-0.216	-0.205	-0.194	-0.182	-0.170	-0.159	-0.146	-0.135	-0.122	-0.112	-0.101	-0.090	-0.080	-0.070	-0.061	-0.051	-0.041	-0.034	-0.025	-0.016	-0.009	-0.001	0.005	0.011	0.019	0.025	0.030	0.036	0.041	0.045	0.050	0.054	0.058	0.062	0.066	0.070	0.072	0.076	0.080	0.084	0.088	0.092	0.096	0.100	0.104	0.110	0.114	0.120	0.126	0.131	0.138	0.145	0.152	0.160	0.168	0.178	0.185	0.196	0.206	0.216	0.228	0.240	0.251	0.264	0.276	0.290	0.304	0.318	0.331	0.346	0.361	0.376	0.391	0.406	0.422	0.439	0.454	0.469	0.485	0.500	0.516	0.531	0.546	0.561	0.576	0.590	0.604	0.618	0.630	0.644	0.656	0.669	0.679	0.691	0.701	0.711	0.720	0.730	0.739	0.746	0.754	0.760	0.768	0.774	0.779	0.784	0.789	0.795	0.799	0.802	0.806	0.809	0.814	0.816	0.819	0.821	0.825	0.828	0.830	0.834	0.836	0.840	0.842	0.846	0.851	0.855	0.859	0.864	0.869	0.874	0.879	0.885	0.890	0.898	0.904	0.911	0.920	0.926	0.935	0.944	0.954	0.962	0.972	0.982	0.992	1.002	1.014	1.025	1.036	1.046	1.058	1.070	1.080	1.091	1.102	1.114	1.125	1.136	1.148	1.159	1.169	1.179	1.190	1.200	1.209	1.218	1.226	1.235	1.244	1.251	1.259	1.265	1.272	1.279	1.284	1.290	1.295	1.300	1.304	1.309	1.311	1.314	1.316	1.320	1.321	1.322	1.322	1.324	1.325	1.325	1.324	1.324	1.322	1.322	1.320	1.319	1.318	1.316	1.314	1.312	1.310	1.306	1.304	1.302	1.300	1.296	1.294	1.290	1.289	1.286	1.282	1.280	1.276	1.272	1.269	1.266	1.264	1.259	1.256	1.252	1.249	1.245	1.241	1.238	1.234	1.230	1.225	1.220	1.216	1.211	1.206	1.202	1.198	1.191	1.185	1.180	1.174	1.168	1.161	1.155	1.148	1.140	1.134	1.125	1.118	1.110	1.102	1.094	1.085	1.076	1.068	1.059	1.050	1.040	1.031	1.022	1.011	1.002	0.992	0.982	0.974	0.962	0.952	0.944	0.932	0.922	0.912	0.902	0.892	0.884	0.874	0.865	0.855	0.846	0.838	0.830	0.821	0.814	0.806	0.799	0.791	0.785	0.780	0.774	0.768	0.762	0.758	0.752	0.749	0.745	0.742	0.739	0.736	0.735	0.732	0.732	0.731	0.731	0.731	0.731	0.731	0.732	0.734	0.735	0.738	0.740	0.742	0.745	0.749	0.751	0.755	0.759	0.764	0.768	0.772	0.778	0.781	0.786	0.790	0.795	0.800	0.804	0.808	0.812	0.818	0.822	0.826	0.830	0.835	0.839	0.842	0.846	0.849	0.852	0.856	0.859	0.860	0.862	0.865	0.868	0.869	0.869	0.871	0.871	0.872	0.871	0.871	0.870	0.870	0.869	0.868	0.866	0.865	0.862	0.860	0.858	0.855	0.851	0.848	0.845	0.841	0.838	0.834	0.829	0.825	0.820	0.815	0.811	0.806	0.801	0.795	0.791	0.785	0.780	0.774	0.769	0.762	0.758	0.751	0.745	0.739	0.731	0.725	0.718	0.712	0.705	0.699	0.691	0.684	0.676	0.669	0.661	0.654	0.646	0.639	0.630	0.621	0.614	0.605	0.595	0.586	0.576	0.568	0.559	0.548	0.538	0.528	0.516	0.506	0.495	0.485	0.472	0.461	0.450	0.438	0.425	0.412	0.401	0.388	0.375	0.361	0.348	0.335	0.321	0.306	0.294	0.280	0.265	0.252	0.238	0.224	0.210	0.196	0.182	0.169	0.155	0.141	0.128	0.115	0.101	0.090	0.078	0.065	0.052	0.041	0.029	0.018	0.006	-0.004	-0.015	-0.025	-0.035	-0.045	-0.054	-0.062	-0.071	-0.080	-0.088	-0.095	-0.102	-0.110	-0.116	-0.122	-0.130	-0.135	-0.141	-0.148	-0.154	-0.159	-0.164	-0.169	-0.175	-0.180	-0.185	-0.190	-0.195	-0.200	-0.204	-0.210	-0.215	-0.220	-0.225	-0.230	-0.235	-0.240	-0.246	-0.251	-0.258	-0.262	-0.269	-0.275	-0.281	-0.288	-0.292	-0.300	-0.308	-0.314	-0.320	-0.328	-0.334	-0.340	-0.348	-0.355	-0.360	-0.368	-0.375	-0.381	-0.388	-0.394	-0.400	-0.406	-0.411	-0.419	-0.422	-0.429	-0.434	-0.438	-0.442	-0.446	-0.451	-0.455	-0.458	-0.461	-0.464	-0.466	-0.469	-0.471	-0.472	-0.472	-0.474	-0.474	-0.476	-0.476	-0.475	-0.475	-0.475	-0.474	-0.474	-0.472	-0.471	-0.470	-0.469	-0.468	-0.465	-0.464	-0.462	-0.460	-0.458	-0.456	-0.454	-0.452	-0.451	-0.449	-0.448	-0.446	-0.445	-0.444	-0.442	-0.441	-0.441	-0.440	-0.439	-0.439	-0.438	-0.438	-0.436	-0.438	-0.436	-0.438	-0.438	-0.439	-0.440	-0.441	-0.442	-0.442	-0.444	-0.446	-0.449	-0.450	-0.452	-0.454	-0.456	-0.460	-0.462	-0.466	-0.469	-0.472	-0.476	-0.481	-0.485	-0.489	-0.492	-0.499	-0.504	-0.509	-0.515	-0.521	-0.526	-0.534	-0.540	-0.548	-0.555	-0.562	-0.571	-0.580	-0.589	-0.598	-0.608	-0.618	-0.626	-0.638	-0.648	-0.659	-0.670	-0.680	-0.692	-0.704	-0.715	-0.729	-0.740	-0.752	-0.764	-0.776	-0.789	-0.801	-0.812	-0.825	-0.838	-0.848	-0.860	-0.871	-0.882	-0.892	-0.904	-0.914	-0.924	-0.932	-0.942	-0.951	-0.960	-0.968	-0.974	-0.981	-0.988	-0.992	-0.998	-1.002	-1.006	-1.010	-1.012	-1.015	-1.018	-1.019	-1.020	-1.020	-1.021	-1.020	-1.019	-1.018	-1.016	-1.014	-1.011	-1.008	-1.005	-1.001	-0.996	-0.992	-0.988	-0.984	-0.979	-0.972	-0.968	-0.961	-0.956	-0.950	-0.944	-0.938	-0.932	-0.926	-0.920	-0.914	-0.906	-0.901	-0.894	-0.888	-0.881	-0.875	-0.869	-0.861	-0.856	-0.850	-0.842	-0.836	-0.830	-0.824	-0.818	-0.811	-0.804	-0.798	-0.791	-0.785	-0.779	-0.771	-0.766	-0.759	-0.752	-0.746	-0.740	-0.732	-0.728	-0.721	-0.714	-0.708	-0.701	-0.696	-0.690	-0.684	-0.678	-0.672	-0.666	-0.661	-0.656	-0.650	-0.645	-0.641	-0.636	-0.632	-0.629	-0.624	-0.620	-0.616	-0.612	-0.610	-0.608	-0.605	-0.601	-0.599	-0.598	-0.595	-0.594	-0.592	-0.591	-0.590	-0.590	-0.589	-0.588	-0.589	-0.589	-0.588	-0.588	-0.588	-0.588	-0.588	-0.586	-0.586	-0.586	-0.586	-0.588	-0.586	-0.586	-0.586	-0.586	-0.585	-0.586	-0.585	-0.585	-0.585	-0.584	-0.582	-0.582	-0.581	-0.580	-0.579	-0.576	-0.575	-0.575	-0.574	-0.571	-0.570	-0.569	-0.566	-0.565	-0.565	-0.562	-0.561	-0.560	-0.559	-0.558	-0.556	-0.555	-0.555	-0.554	-0.555	-0.554	-0.555	-0.554	-0.555	-0.556	-0.556	-0.558	-0.559	-0.560	-0.561	-0.564	-0.566	-0.569	-0.571	-0.574	-0.576	-0.580	-0.584	-0.586	-0.590	-0.592	-0.596	-0.601	-0.604	-0.609	-0.611	-0.616	-0.619	-0.622	-0.626	-0.630	-0.634	-0.636	-0.640	-0.642	-0.646	-0.648	-0.650	-0.652	-0.655	-0.656	-0.659	-0.660	-0.661	-0.661	-0.664	-0.664	-0.665	-0.665	-0.665	-0.665	-0.666	-0.666	-0.666	-0.665	-0.665	-0.665	-0.665	-0.664	-0.664	-0.664	-0.664	-0.664	-0.662	-0.662	-0.664	-0.662	-0.662	-0.664	-0.665	-0.665	-0.666	-0.668	-0.670	-0.671	-0.672	-0.675	-0.679	-0.681	-0.685	-0.688	-0.691	-0.695	-0.700	-0.704	-0.710	-0.714	-0.720	-0.725	-0.731	-0.738	-0.742	-0.749	-0.755	-0.762	-0.769	-0.776	-0.784	-0.791	-0.799	-0.806	-0.815	-0.822	-0.830	-0.839	-0.846	-0.855	-0.862	-0.871	-0.879	-0.889	-0.896	-0.904	-0.912	-0.920	-0.929	-0.936	-0.945	-0.952	-0.960	-0.969	-0.976	-0.984	-0.991	-0.998	-1.006	-1.012	-1.020	-1.026	-1.031	-1.038	-1.044	-1.049	-1.055	-1.060	-1.065	-1.070	-1.074	-1.078	-1.081	-1.085	-1.089	-1.092	-1.095	-1.096	-1.099	-1.101	-1.101	-1.102	-1.104	-1.104	-1.105	-1.104	-1.105	-1.104	-1.102	-1.101	-1.099	-1.098	-1.096	-1.094	-1.091	-1.089	-1.086	-1.082	-1.080	-1.076	-1.074	-1.069	-1.066	-1.062	-1.059	-1.055	-1.051	-1.048	-1.044	-1.040	-1.038	-1.034	-1.030	-1.026	-1.024	-1.020	-1.018	-1.016	-1.012	-1.010	-1.009	-1.006	-1.005	-1.004	-1.002	-1.001	-1.001	-1.000	-1.000	-1.000	-1.000	-1.001	-1.001	-1.002	-1.004	-1.004	-1.006	-1.008	-1.010	-1.012	-1.015	-1.016	-1.019	-1.022	-1.025	-1.026	-1.030	-1.032	-1.035	-1.038	-1.041	-1.044	-1.046	-1.049	-1.051	-1.055	-1.058	-1.060	-1.061	-1.064	-1.065	-1.068	-1.070	-1.071	-1.072	-1.075	-1.075	-1.078	-1.078	-1.079	-1.080	-1.080	-1.080	-1.081	-1.080	-1.080	-1.080	-1.080	-1.079	-1.079	-1.078	-1.078	-1.076	-1.075	-1.075	-1.072	-1.072	-1.071	-1.071	-1.070	-1.069	-1.068	-1.066	-1.065	-1.065	-1.064	-1.061	-1.061	-1.061	-1.059	-1.059	-1.059	-1.058	-1.058	-1.058	-1.056	-1.056	-1.055	-1.055	-1.055	-1.054	-1.054	-1.054	-1.051	-1.051	-1.051	-1.051	-1.049	-1.049	-1.048	-1.048	-1.046	-1.045	-1.044	-1.041	-1.039	-1.038	-1.035	-1.034	-1.030	-1.028	-1.025	-1.022	-1.020	-1.015	-1.011	-1.009	-1.004	-1.000	-0.995	-0.990	-0.985	-0.980	-0.975	-0.969	-0.962	-0.958	-0.951	-0.945	-0.940	-0.932	-0.926	-0.920	-0.914	-0.906	-0.900	-0.894	-0.886	-0.880	-0.874	-0.868	-0.860	-0.854	-0.846	-0.841	-0.834	-0.829	-0.821	-0.815	-0.808	-0.802	-0.796	-0.790	-0.784	-0.778	-0.771	-0.766	-0.760	-0.754	-0.748	-0.741	-0.736	-0.730	-0.722	-0.716	-0.711	-0.704	-0.698	-0.691	-0.684	-0.678	-0.670	-0.661	-0.655	-0.646	-0.639	-0.630	-0.622	-0.614	-0.604	-0.595	-0.585	-0.575	-0.565	-0.554	-0.544	-0.531	-0.520	-0.507	-0.495	-0.482	-0.470	-0.458	-0.442	-0.430	-0.415	-0.401	-0.386	-0.372	-0.358	-0.342	-0.326	-0.311	-0.296	-0.280	-0.264	-0.249	-0.232	-0.218	-0.201	-0.184	-0.170	-0.154	-0.138	-0.122	-0.106	-0.091	-0.076	-0.062	-0.048	-0.032	-0.018	-0.004	0.010	0.022	0.036	0.049	0.061	0.074	0.086	0.098	0.109	0.120	0.131	0.142	0.151	0.162	0.171	0.182	0.191	0.201	0.209	0.219	0.228	0.236	0.244	0.252	0.261	0.270	0.278	0.285	0.294	0.301	0.310	0.318	0.325	0.334	0.341	0.350	0.358	0.368	0.375	0.384	0.391	0.401	0.409	0.419	0.428	0.438	0.445	0.454	0.464	0.472	0.482	0.492	0.501	0.512	0.521	0.530	0.540	0.550	0.560	0.569	0.579	0.588	0.599	0.608	0.618	0.625	0.635	0.644	0.652	0.662	0.670	0.679	0.686	0.695	0.702	0.710	0.719	0.725	0.732	0.739	0.746	0.752	0.759	0.765	0.771	0.776	0.784	0.789	0.795	0.800	0.805	0.810	0.815	0.819	0.825	0.829	0.834	0.838	0.842	0.846	0.851	0.855	0.860	0.864	0.868	0.872	0.876	0.881	0.885	0.889	0.894	0.899	0.904	0.908	0.912	0.918	0.922	0.929	0.934	0.940	0.945	0.951	0.956	0.962	0.969	0.976	0.981	0.989	0.995	1.002	1.009	1.016	1.024	1.030	1.038	1.045	1.052	1.060	1.069	1.076	1.082	1.091	1.099	1.108	1.115	1.122	1.130	1.139	1.145	1.154	1.161	1.169	1.176	1.184	1.191	1.198	1.205	1.212	1.218	1.225	1.231	1.238	1.244	1.250	1.255	1.261	1.266	1.271	1.276	1.281	1.286	1.291	1.294	1.298	1.301	1.305	1.309	1.311	1.315	1.318	1.320	1.321	1.324	1.328	1.329	1.330	1.332	1.334	1.336	1.338	1.339	1.341	1.342	1.344	1.345	1.348	1.349	1.351	1.352	1.355	1.356	1.360	1.361	1.364	1.366	1.370	1.372	1.375	1.379	1.382	1.386	1.389	1.392	1.398	1.402	1.406	1.410	1.415	1.420	1.424	1.429	1.434	1.438	1.444	1.448	1.452	1.456	1.461	1.466	1.469	1.474	1.478	1.481	1.485	1.488	1.490	1.492	1.496	1.498	1.499	1.500	1.501	1.502	1.502	1.501	1.501	1.500	1.499	1.495	1.494	1.490	1.486	1.481	1.478	1.472	1.468	1.461	1.455	1.448	1.440	1.432	1.424	1.415	1.406	1.396	1.386	1.375	1.365	1.354	1.341	1.330	1.318	1.305	1.291	1.278	1.264	1.250	1.236	1.220	1.206	1.191	1.176	1.160	1.146	1.130	1.112	1.098	1.082	1.065	1.050	1.034	1.018	1.001	0.985	0.969	0.952	0.936	0.921	0.905	0.890	0.874	0.858	0.841	0.825	0.809	0.795	0.779	0.762	0.748	0.731	0.718	0.702	0.688	0.672	0.658	0.642	0.628	0.612	0.598	0.584	0.569	0.554	0.540	0.525	0.510	0.496	0.481	0.466	0.452	0.436	0.421	0.406	0.391	0.376	0.360	0.344	0.328	0.311	0.295	0.279	0.262	0.246	0.230	0.212	0.196	0.179	0.161	0.144	0.126	0.109	0.091	0.071	0.054	0.035	0.018	-0.001	-0.019	-0.038	-0.056	-0.075	-0.094	-0.112	-0.130	-0.149	-0.166	-0.185	-0.204	-0.221	-0.238	-0.255	-0.272	-0.290	-0.305	-0.322	-0.339	-0.352	-0.369	-0.382	-0.396	-0.410	-0.424	-0.436	-0.449	-0.461	-0.472	-0.482	-0.492	-0.502	-0.512	-0.520	-0.529	-0.536	-0.542	-0.549	-0.555	-0.559	-0.564	-0.568	-0.570	-0.572	-0.574	-0.576	-0.578	-0.578	-0.576	-0.576	-0.575	-0.574	-0.571	-0.569	-0.566	-0.562	-0.560	-0.555	-0.551	-0.546	-0.541	-0.535	-0.529	-0.522	-0.516	-0.510	-0.502	-0.496	-0.489	-0.481	-0.474	-0.466	-0.459	-0.451	-0.444	-0.435	-0.428	-0.419	-0.411	-0.404	-0.396	-0.388	-0.380	-0.372	-0.364	-0.356	-0.349	-0.342	-0.334	-0.328	-0.320	-0.312	-0.308	-0.300	-0.292	-0.288	-0.281	-0.276	-0.270	-0.265	-0.260	-0.255	-0.251	-0.246	-0.242	-0.238	-0.235	-0.230	-0.228	-0.225	-0.222	-0.219	-0.218	-0.216	-0.214	-0.212	-0.211	-0.211	-0.210	-0.209	-0.209	-0.209	-0.208	-0.208	-0.208	-0.209	-0.210	-0.210	-0.210	-0.211	-0.212	-0.212	-0.214	-0.214	-0.215	-0.216	-0.216	-0.218	-0.219	-0.219	-0.219	-0.220	-0.220	-0.219	-0.219	-0.219	-0.218	-0.216	-0.215	-0.214	-0.210	-0.208	-0.206	-0.201	-0.198	-0.194	-0.190	-0.185	-0.179	-0.172	-0.168	-0.160	-0.152	-0.145	-0.136	-0.128	-0.119	-0.109	-0.099	-0.089	-0.078	-0.066	-0.054	-0.042	-0.030	-0.018	-0.005	0.009	0.022	0.036	0.050	0.064	0.079	0.092	0.106	0.122	0.136	0.150	0.165	0.179	0.194	0.208	0.222	0.236	0.250	0.264	0.276	0.291	0.304	0.316	0.329	0.341	0.352	0.364	0.376	0.388	0.398	0.409	0.419	0.429	0.438	0.449	0.458	0.466	0.475	0.484	0.492	0.501	0.510	0.519	0.526	0.535	0.542	0.551	0.560	0.569	0.576	0.586	0.595	0.605	0.612	0.622	0.634	0.642	0.654	0.665	0.676	0.689	0.700	0.712	0.725	0.739	0.754	0.766	0.781	0.796	0.812	0.829	0.845	0.861	0.878	0.895	0.912	0.931	0.949	0.969	0.988	1.006	1.026	1.046	1.065	1.086	1.106	1.126	1.148	1.168	1.188	1.208	1.229	1.249	1.270	1.289	1.309	1.329	1.349	1.368	1.386	1.405	1.422	1.441	1.459	1.476	1.492	1.509	1.526	1.541	1.556	1.570	1.584	1.598	1.610	1.622	1.634	1.645	1.656	1.668	1.676	1.686	1.695	1.704	1.711	1.719	1.726	1.732	1.739	1.744	1.749	1.754	1.759	1.764	1.768	1.771	1.774	1.778	1.780	1.782	1.785	1.786	1.789	1.790	1.791	1.792	1.794	1.795	1.795	1.796	1.796	1.798	1.796	1.798	1.796	1.796	1.796	1.795	1.794	1.794	1.792	1.791	1.791	1.790	1.788	1.786	1.784	1.782	1.780	1.779	1.776	1.774	1.771	1.769	1.765	1.762	1.759	1.755	1.751	1.748	1.744	1.740	1.736	1.731	1.726	1.722	1.718	1.712	1.706	1.701	1.696	1.691	1.685	1.680	1.675	1.669	1.664	1.658	1.651	1.646	1.640	1.635	1.629	1.624	1.618	1.612	1.606	1.601	1.598	1.591	1.588	1.581	1.578	1.572	1.569	1.565	1.560	1.556	1.552	1.550	1.545	1.541	1.539	1.535	1.531	1.529	1.525	1.522	1.519	1.515	1.512	1.509	1.505	1.502	1.499	1.494	1.490	1.486	1.481	1.476	1.471	1.466	1.460	1.454	1.448	1.440	1.432	1.425	1.418	1.408	1.399	1.389	1.379	1.369	1.356	1.344	1.332	1.319	1.305	1.292	1.276	1.261	1.246	1.230	1.214	1.196	1.178	1.160	1.141	1.121	1.101	1.082	1.062	1.040	1.020	0.998	0.978	0.955	0.932	0.912	0.890	0.868	0.846	0.824	0.801	0.780	0.758	0.736	0.714	0.692	0.672	0.650	0.630	0.609	0.589	0.569	0.550	0.530	0.512	0.494	0.475	0.460	0.442	0.426	0.410	0.395	0.380	0.366	0.352	0.339	0.326	0.314	0.304	0.292	0.282	0.271	0.262	0.255	0.246	0.239	0.231	0.224	0.218	0.211	0.206	0.201	0.196	0.192	0.188	0.184	0.181	0.178	0.175	0.172	0.169	0.168	0.165	0.164	0.162	0.161	0.160	0.159	0.158	0.156	0.155	0.154	0.152	0.151	0.150	0.149	0.146	0.145	0.142	0.142	0.140	0.138	0.135	0.132	0.131	0.128	0.125	0.121	0.118	0.115	0.110	0.106	0.101	0.096	0.091	0.086	0.080	0.075	0.069	0.062	0.056	0.050	0.044	0.036	0.029	0.021	0.012	0.005	-0.004	-0.011	-0.021	-0.030	-0.039	-0.049	-0.056	-0.068	-0.076	-0.086	-0.095	-0.105	-0.115	-0.125	-0.135	-0.146	-0.155	-0.166	-0.176	-0.186	-0.198	-0.208	-0.218	-0.228	-0.238	-0.249	-0.258	-0.268	-0.279	-0.288	-0.299	-0.308	-0.318	-0.326	-0.338	-0.348	-0.356	-0.366	-0.376	-0.384	-0.394	-0.404	-0.414	-0.422	-0.431	-0.441	-0.450	-0.459	-0.468	-0.476	-0.485	-0.494	-0.502	-0.510	-0.519	-0.526	-0.534	-0.542	-0.550	-0.556	-0.565	-0.571	-0.578	-0.584	-0.590	-0.596	-0.601	-0.608	-0.612	-0.618	-0.621	-0.626	-0.630	-0.632	-0.636	-0.639	-0.641	-0.642	-0.645	-0.645	-0.646	-0.646	-0.645	-0.644	-0.644	-0.641	-0.639	-0.636	-0.632	-0.629	-0.625	-0.619	-0.614	-0.609	-0.601	-0.595	-0.586	-0.579	-0.571	-0.562	-0.554	-0.544	-0.535	-0.524	-0.514	-0.502	-0.492	-0.481	-0.469	-0.458	-0.445	-0.431	-0.420	-0.406	-0.392	-0.379	-0.365	-0.351	-0.339	-0.324	-0.310	-0.295	-0.281	-0.266	-0.251	-0.236	-0.222	-0.209	-0.192	-0.179	-0.164	-0.149	-0.134	-0.119	-0.105	-0.090	-0.076	-0.061	-0.046	-0.032	-0.018	-0.004	0.010	0.025	0.039	0.051	0.066	0.079	0.092	0.105	0.119	0.130	0.144	0.156	0.168	0.180	0.190	0.202	0.212	0.224	0.232	0.242	0.252	0.261	0.270	0.279	0.286	0.294	0.301	0.308	0.314	0.319	0.325	0.330	0.335	0.339	0.342	0.346	0.348	0.351	0.352	0.354	0.356	0.356	0.356	0.356	0.355	0.355	0.354	0.352	0.351	0.350	0.346	0.345	0.341	0.339	0.335	0.332	0.330	0.325	0.321	0.319	0.315	0.310	0.308	0.304	0.301	0.298	0.294	0.290	0.286	0.284	0.281	0.280	0.276	0.275	0.272	0.272	0.271	0.270	0.270	0.270	0.270	0.271	0.272	0.274	0.276	0.279	0.281	0.285	0.289	0.292	0.298	0.302	0.309	0.315	0.321	0.328	0.335	0.342	0.351	0.360	0.370	0.380	0.390	0.401	0.411	0.424	0.435	0.448	0.461	0.474	0.488	0.501	0.515	0.530	0.544	0.559	0.575	0.590	0.606	0.622	0.638	0.655	0.671	0.689	0.705	0.721	0.739	0.755	0.772	0.790	0.808	0.824	0.841	0.858	0.875	0.892	0.910	0.925	0.942	0.959	0.975	0.991	1.008	1.024	1.039	1.054	1.069	1.084	1.099	1.112	1.128	1.142	1.156	1.170	1.182	1.196	1.211	1.224	1.236	1.250	1.264	1.276	1.289	1.302	1.315	1.329	1.340	1.354	1.366	1.380	1.392	1.406	1.420	1.434	1.446	1.460	1.475	1.489	1.504	1.519	1.535	1.550	1.566	1.581	1.598	1.614	1.630	1.646	1.664	1.681	1.699	1.716	1.732	1.750	1.769	1.786	1.804	1.822	1.841	1.859	1.876	1.894	1.912	1.930	1.946	1.962	1.980	1.995	2.013	2.027	2.042	2.058	2.071	2.084	2.098	2.109	2.120	2.131	2.142	2.151	2.160	2.169	2.178	2.184	2.190	2.195	2.199	2.202	2.205	2.208	2.209	2.209	2.209	2.209	2.206	2.204	2.200	2.198	2.192	2.188	2.182	2.176	2.168	2.161	2.154	2.145	2.136	2.128	2.118	2.109	2.099	2.090	2.080	2.069	2.059	2.049	2.039	2.029	2.019	2.009	1.999	1.989	1.980	1.970	1.962	1.952	1.945	1.938	1.930	1.922	1.915	1.909	1.904	1.898	1.891	1.888	1.882	1.879	1.875	1.871	1.869	1.865	1.862	1.861	1.861	1.860	1.859	1.858	1.858	1.858	1.859	1.860	1.860	1.862	1.864	1.864	1.866	1.868	1.870	1.872	1.874	1.876	1.879	1.881	1.884	1.886	1.889	1.890	1.892	1.895	1.896	1.899	1.901	1.902	1.905	1.906	1.908	1.909	1.910	1.911	1.912	1.914	1.914	1.914	1.915	1.914	1.915	1.915	1.915	1.914	1.914	1.914	1.912	1.912	1.911	1.910	1.909	1.908	1.905	1.904	1.901	1.900	1.896	1.894	1.891	1.889	1.886	1.882	1.880	1.876	1.872	1.868	1.864	1.859	1.855	1.850	1.845	1.840	1.835	1.830	1.822	1.818	1.810	1.805	1.798	1.791	1.785	1.778	1.770	1.761	1.754	1.746	1.738	1.730	1.721	1.712	1.704	1.695	1.686	1.678	1.666	1.658	1.648	1.639	1.629	1.620	1.610	1.600	1.590	1.580	1.571	1.561	1.551	1.542	1.531	1.521	1.512	1.502	1.494	1.484	1.475	1.466	1.455	1.446	1.438	1.428	1.419	1.410	1.401	1.391	1.382	1.374	1.364	1.355	1.345	1.336	1.326	1.318	1.308	1.298	1.288	1.278	1.268	1.256	1.248	1.236	1.225	1.214	1.201	1.190	1.179	1.166	1.154	1.140	1.129	1.115	1.101	1.088	1.072	1.059	1.045	1.030	1.015	1.000	0.984	0.969	0.952	0.938	0.921	0.905	0.889	0.871	0.856	0.840	0.824	0.806	0.791	0.774	0.759	0.742	0.726	0.711	0.695	0.680	0.665	0.650	0.634	0.619	0.605	0.590	0.578	0.562	0.549	0.538	0.524	0.511	0.499	0.488	0.476	0.464	0.452	0.442	0.431	0.422	0.412	0.404	0.394	0.385	0.376	0.368	0.360	0.351	0.342	0.335	0.329	0.320	0.312	0.305	0.299	0.291	0.284	0.276	0.269	0.261	0.255	0.248	0.240	0.234	0.225	0.218	0.210	0.202	0.195	0.186	0.179	0.170	0.162	0.155	0.145	0.138	0.129	0.120	0.111	0.102	0.094	0.084	0.075	0.065	0.056	0.048	0.038	0.029	0.019	0.009	0.000	-0.009	-0.018	-0.028	-0.035	-0.044	-0.052	-0.061	-0.070	-0.079	-0.086	-0.094	-0.102	-0.110	-0.118	-0.125	-0.130	-0.136	-0.142	-0.148	-0.154	-0.159	-0.162	-0.168	-0.171	-0.176	-0.179	-0.181	-0.185	-0.189	-0.190	-0.192	-0.194	-0.195	-0.196	-0.196	-0.196	-0.198	-0.198	-0.196	-0.196	-0.195	-0.194	-0.191	-0.190	-0.189	-0.186	-0.184	-0.182	-0.180	-0.176	-0.174	-0.171	-0.168	-0.165	-0.161	-0.159	-0.155	-0.151	-0.148	-0.144	-0.140	-0.135	-0.132	-0.128	-0.124	-0.120	-0.116	-0.112	-0.109	-0.105	-0.100	-0.098	-0.092	-0.088	-0.085	-0.080	-0.078	-0.074	-0.069	-0.065	-0.061	-0.058	-0.055	-0.051	-0.048	-0.045	-0.042	-0.040	-0.036	-0.034	-0.032	-0.029	-0.026	-0.025	-0.024	-0.022	-0.021	-0.020	-0.019	-0.018	-0.019	-0.018	-0.019	-0.019	-0.019	-0.019	-0.020	-0.021	-0.024	-0.024	-0.026	-0.029	-0.031	-0.034	-0.036	-0.040	-0.044	-0.046	-0.050	-0.054	-0.059	-0.062	-0.068	-0.072	-0.078	-0.082	-0.088	-0.092	-0.098	-0.104	-0.110	-0.115	-0.120	-0.126	-0.132	-0.138	-0.142	-0.149	-0.155	-0.160	-0.165	-0.171	-0.175	-0.181	-0.186	-0.191	-0.196	-0.201	-0.205	-0.209	-0.212	-0.218	-0.221	-0.224	-0.226	-0.229	-0.232	-0.235	-0.238	-0.239	-0.240	-0.241	-0.242	-0.244	-0.244	-0.245	-0.244	-0.242	-0.242	-0.241	-0.239	-0.238	-0.236	-0.234	-0.230	-0.228	-0.224	-0.219	-0.216	-0.211	-0.206	-0.201	-0.196	-0.190	-0.184	-0.179	-0.172	-0.165	-0.159	-0.152	-0.145	-0.139	-0.131	-0.124	-0.116	-0.109	-0.101	-0.095	-0.088	-0.080	-0.074	-0.066	-0.060	-0.054	-0.048	-0.041	-0.035	-0.029	-0.025	-0.019	-0.015	-0.010	-0.006	-0.002	0.000	0.004	0.005	0.008	0.009	0.009	0.010	0.010	0.010	0.009	0.008	0.006	0.004	0.002	-0.001	-0.004	-0.008	-0.010	-0.014	-0.018	-0.022	-0.026	-0.031	-0.035	-0.040	-0.045	-0.050	-0.054	-0.059	-0.062	-0.066	-0.070	-0.074	-0.078	-0.080	-0.084	-0.085	-0.088	-0.090	-0.091	-0.091	-0.091	-0.090	-0.090	-0.088	-0.086	-0.082	-0.080	-0.075	-0.071	-0.065	-0.059	-0.052	-0.045	-0.036	-0.029	-0.020	-0.010	0.000	0.011	0.022	0.034	0.046	0.059	0.071	0.084	0.098	0.111	0.126	0.140	0.154	0.169	0.181	0.196	0.211	0.225	0.240	0.254	0.268	0.281	0.294	0.309	0.321	0.332	0.346	0.358	0.369	0.380	0.390	0.400	0.410	0.419	0.426	0.435	0.442	0.450	0.456	0.461	0.466	0.471	0.475	0.479	0.481	0.484	0.485	0.486	0.486	0.486	0.485	0.484	0.481	0.480	0.478	0.472	0.469	0.465	0.460	0.454	0.449	0.442	0.436	0.429	0.422	0.414	0.406	0.398	0.389	0.380	0.370	0.361	0.351	0.341	0.331	0.321	0.310	0.300	0.289	0.278	0.268	0.256	0.245	0.232	0.221	0.210	0.200	0.188	0.176	0.165	0.154	0.141	0.131	0.119	0.109	0.098	0.086	0.075	0.065	0.055	0.044	0.032	0.024	0.012	0.002	-0.008	-0.018	-0.028	-0.038	-0.046	-0.055	-0.064	-0.072	-0.081	-0.089	-0.098	-0.105	-0.114	-0.120	-0.126	-0.134	-0.141	-0.148	-0.152	-0.160	-0.165	-0.171	-0.176	-0.180	-0.186	-0.190	-0.195	-0.199	-0.202	-0.208	-0.211	-0.214	-0.218	-0.221	-0.224	-0.226	-0.229	-0.231	-0.232	-0.236	-0.239	-0.240	-0.242	-0.245	-0.246	-0.249	-0.251	-0.254	-0.255	-0.258	-0.260	-0.262	-0.265	-0.268	-0.270	-0.272	-0.276	-0.279	-0.282	-0.288	-0.290	-0.295	-0.299	-0.304	-0.310	-0.315	-0.320	-0.326	-0.332	-0.339	-0.346	-0.352	-0.360	-0.369	-0.376	-0.385	-0.395	-0.402	-0.412	-0.422	-0.432	-0.442	-0.452	-0.464	-0.475	-0.486	-0.499	-0.510	-0.521	-0.534	-0.545	-0.558	-0.570	-0.582	-0.595	-0.608	-0.620	-0.632	-0.645	-0.656	-0.669	-0.680	-0.692	-0.704	-0.714	-0.726	-0.736	-0.748	-0.759	-0.768	-0.778	-0.788	-0.796	-0.806	-0.814	-0.821	-0.830	-0.836	-0.844	-0.851	-0.858	-0.862	-0.869	-0.874	-0.880	-0.886	-0.891	-0.895	-0.900	-0.905	-0.909	-0.912	-0.918	-0.921	-0.925	-0.929	-0.934	-0.938	-0.941	-0.946	-0.949	-0.954	-0.959	-0.964	-0.969	-0.974	-0.980	-0.985	-0.991	-0.998	-1.004	-1.010	-1.018	-1.025	-1.032	-1.040	-1.049	-1.056	-1.066	-1.075	-1.085	-1.094	-1.102	-1.112	-1.122	-1.132	-1.144	-1.155	-1.165	-1.175	-1.185	-1.196	-1.208	-1.219	-1.229	-1.239	-1.250	-1.261	-1.271	-1.282	-1.292	-1.302	-1.312	-1.322	-1.332	-1.341	-1.351	-1.360	-1.369	-1.378	-1.388	-1.395	-1.402	-1.410	-1.418	-1.425	-1.431	-1.439	-1.446	-1.452	-1.458	-1.462	-1.468	-1.472	-1.478	-1.482	-1.486	-1.491	-1.495	-1.498	-1.501	-1.504	-1.508	-1.510	-1.512	-1.514	-1.516	-1.518	-1.520	-1.521	-1.521	-1.524	-1.524	-1.524	-1.525	-1.524	-1.524	-1.524	-1.522	-1.521	-1.521	-1.520	-1.519	-1.516	-1.515	-1.512	-1.510	-1.509	-1.505	-1.502	-1.499	-1.495	-1.491	-1.489	-1.484	-1.480	-1.475	-1.469	-1.465	-1.459	-1.452	-1.446	-1.441	-1.435	-1.428	-1.421	-1.414	-1.406	-1.399	-1.391	-1.384	-1.374	-1.366	-1.358	-1.350	-1.340	-1.331	-1.322	-1.312	-1.304	-1.294	-1.285	-1.275	-1.265	-1.255	-1.245	-1.236	-1.226	-1.216	-1.206	-1.198	-1.189	-1.179	-1.169	-1.160	-1.151	-1.142	-1.134	-1.126	-1.116	-1.109	-1.101	-1.094	-1.088	-1.080	-1.072	-1.066	-1.060	-1.055	-1.049	-1.044	-1.038	-1.034	-1.029	-1.025	-1.022	-1.019	-1.015	-1.012	-1.010	-1.009	-1.006	-1.005	-1.004	-1.004	-1.002	-1.002	-1.004	-1.004	-1.004	-1.005	-1.006	-1.006	-1.009	-1.009	-1.011	-1.012	-1.015	-1.015	-1.018	-1.020	-1.021	-1.022	-1.025	-1.026	-1.028	-1.030	-1.030	-1.031	-1.031	-1.032	-1.032	-1.034	-1.032	-1.032	-1.031	-1.030	-1.028	-1.026	-1.024	-1.021	-1.018	-1.014	-1.011	-1.006	-1.001	-0.996	-0.990	-0.985	-0.979	-0.971	-0.964	-0.958	-0.950	-0.941	-0.932	-0.925	-0.915	-0.905	-0.896	-0.886	-0.876	-0.866	-0.856	-0.845	-0.836	-0.825	-0.814	-0.802	-0.792	-0.781	-0.771	-0.760	-0.750	-0.740	-0.729	-0.718	-0.708	-0.698	-0.689	-0.678	-0.669	-0.660	-0.651	-0.642	-0.634	-0.625	-0.616	-0.609	-0.601	-0.594	-0.588	-0.580	-0.574	-0.568	-0.562	-0.556	-0.551	-0.546	-0.542	-0.538	-0.535	-0.531	-0.528	-0.525	-0.521	-0.520	-0.518	-0.516	-0.516	-0.515	-0.514	-0.512	-0.514	-0.514	-0.514	-0.514	-0.516	-0.518	-0.519	-0.521	-0.524	-0.528	-0.530	-0.532	-0.538	-0.542	-0.546	-0.551	-0.558	-0.564	-0.570	-0.576	-0.582	-0.590	-0.599	-0.608	-0.616	-0.625	-0.635	-0.645	-0.655	-0.666	-0.678	-0.689	-0.700	-0.714	-0.726	-0.740	-0.752	-0.768	-0.782	-0.796	-0.812	-0.829	-0.844	-0.860	-0.876	-0.892	-0.910	-0.928	-0.945	-0.962	-0.980	-0.999	-1.016	-1.034	-1.051	-1.070	-1.088	-1.105	-1.122	-1.140	-1.158	-1.174	-1.191	-1.206	-1.224	-1.238	-1.254	-1.269	-1.281	-1.296	-1.308	-1.321	-1.332	-1.344	-1.354	-1.364	-1.372	-1.380	-1.388	-1.394	-1.400	-1.404	-1.408	-1.410	-1.411	-1.412	-1.412	-1.412	-1.410	-1.408	-1.404	-1.399	-1.392	-1.386	-1.379	-1.370	-1.360	-1.351	-1.339	-1.329	-1.316	-1.302	-1.289	-1.275	-1.260	-1.244	-1.228	-1.211	-1.192	-1.175	-1.158	-1.139	-1.120	-1.101	-1.081	-1.061	-1.042	-1.022	-1.004	-0.984	-0.965	-0.945	-0.926	-0.908	-0.889	-0.870	-0.852	-0.835	-0.819	-0.804	-0.788	-0.772	-0.759	-0.744	-0.731	-0.720	-0.708	-0.698	-0.686	-0.679	-0.670	-0.662	-0.656	-0.651	-0.648	-0.644	-0.641	-0.641	-0.641	-0.641	-0.644	-0.648	-0.651	-0.656	-0.662	-0.670	-0.679	-0.688	-0.696	-0.708	-0.720	-0.734	-0.748	-0.761	-0.776	-0.791	-0.809	-0.826	-0.845	-0.862	-0.882	-0.901	-0.922	-0.942	-0.964	-0.985	-1.006	-1.028	-1.049	-1.069	-1.091	-1.112	-1.134	-1.155	-1.175	-1.196	-1.216	-1.236	-1.255	-1.275	-1.294	-1.311	-1.329	-1.345	-1.360	-1.375	-1.390	-1.404	-1.418	-1.430	-1.441	-1.451	-1.461	-1.471	-1.480	-1.489	-1.495	-1.500	-1.506	-1.511	-1.515	-1.519	-1.521	-1.524	-1.526	-1.528	-1.526	-1.528	-1.528	-1.526	-1.525	-1.524	-1.521	-1.520	-1.518	-1.515	-1.512	-1.511	-1.508	-1.505	-1.504	-1.501	-1.499	-1.498	-1.496	-1.494	-1.494	-1.491	-1.491	-1.491	-1.491	-1.491	-1.492	-1.492	-1.495	-1.496	-1.498	-1.500	-1.502	-1.505	-1.509	-1.512	-1.516	-1.521	-1.525	-1.530	-1.535	-1.540	-1.545	-1.550	-1.556	-1.561	-1.568	-1.572	-1.579	-1.584	-1.591	-1.596	-1.602	-1.608	-1.612	-1.618	-1.624	-1.629	-1.634	-1.636	-1.641	-1.645	-1.649	-1.652	-1.655	-1.658	-1.660	-1.664	-1.665	-1.666	-1.666	-1.668	-1.668	-1.668	-1.666	-1.666	-1.665	-1.664	-1.661	-1.659	-1.655	-1.651	-1.648	-1.644	-1.639	-1.635	-1.630	-1.624	-1.619	-1.612	-1.605	-1.599	-1.592	-1.585	-1.578	-1.570	-1.561	-1.555	-1.546	-1.538	-1.530	-1.521	-1.512	-1.505	-1.495	-1.488	-1.479	-1.470	-1.462	-1.454	-1.446	-1.438	-1.430	-1.422	-1.415	-1.409	-1.402	-1.395	-1.390	-1.385	-1.379	-1.374	-1.370	-1.365	-1.361	-1.359	-1.356	-1.354	-1.351	-1.350	-1.349	-1.349	-1.350	-1.350	-1.351	-1.354	-1.355	-1.358	-1.361	-1.364	-1.369	-1.374	-1.379	-1.385	-1.390	-1.396	-1.404	-1.411	-1.419	-1.428	-1.436	-1.445	-1.454	-1.464	-1.474	-1.484	-1.495	-1.505	-1.518	-1.529	-1.541	-1.552	-1.565	-1.578	-1.589	-1.602	-1.615	-1.628	-1.641	-1.654	-1.666	-1.681	-1.694	-1.708	-1.721	-1.734	-1.748	-1.761	-1.775	-1.789	-1.802	-1.815	-1.829	-1.841	-1.855	-1.868	-1.880	-1.892	-1.906	-1.918	-1.929	-1.941	-1.952	-1.962	-1.974	-1.985	-1.995	-2.005	-2.015	-2.024	-2.033	-2.041	-2.049	-2.055	-2.062	-2.069	-2.076	-2.082	-2.086	-2.092	-2.096	-2.100	-2.104	-2.108	-2.109	-2.111	-2.114	-2.115	-2.116	-2.118	-2.118	-2.116	-2.116	-2.115	-2.115	-2.114	-2.112	-2.111	-2.109	-2.106	-2.105	-2.102	-2.099	-2.096	-2.094	-2.091	-2.089	-2.086	-2.085	-2.082	-2.079	-2.078	-2.075	-2.072	-2.071	-2.070	-2.069	-2.066	-2.066	-2.065	-2.065	-2.065	-2.065	-2.065	-2.066	-2.066	-2.066	-2.069	-2.069	-2.071	-2.074	-2.074	-2.076	-2.079	-2.081	-2.084	-2.086	-2.090	-2.092	-2.095	-2.098	-2.100	-2.104	-2.106	-2.109	-2.111	-2.112	-2.115	-2.116	-2.118	-2.119	-2.121	-2.121	-2.120	-2.120	-2.120	-2.119	-2.118	-2.115	-2.112	-2.110	-2.106	-2.102	-2.098	-2.092	-2.088	-2.081	-2.074	-2.065	-2.058	-2.050	-2.041	-2.031	-2.021	-2.010	-1.999	-1.989	-1.976	-1.964	-1.950	-1.938	-1.924	-1.910	-1.895	-1.881	-1.865	-1.850	-1.835	-1.820	-1.804	-1.789	-1.772	-1.758	-1.741	-1.726	-1.709	-1.695	-1.679	-1.665	-1.649	-1.635	-1.620	-1.606	-1.592	-1.580	-1.568	-1.555	-1.544	-1.532	-1.521	-1.512	-1.502	-1.495	-1.486	-1.480	-1.472	-1.466	-1.462	-1.459	-1.455	-1.452	-1.451	-1.450	-1.450	-1.450	-1.451	-1.454	-1.458	-1.460	-1.465	-1.471	-1.478	-1.484	-1.491	-1.499	-1.509	-1.519	-1.529	-1.540	-1.552	-1.565	-1.579	-1.591	-1.606	-1.620	-1.635	-1.651	-1.666	-1.682	-1.699	-1.716	-1.732	-1.751	-1.768	-1.786	-1.804	-1.821	-1.840	-1.858	-1.876	-1.894	-1.912	-1.930	-1.949	-1.966	-1.984	-2.001	-2.019	-2.036	-2.052	-2.070	-2.086	-2.101	-2.119	-2.134	-2.149	-2.164	-2.178	-2.192	-2.206	-2.220	-2.232	-2.244	-2.256	-2.268	-2.279	-2.289	-2.299	-2.309	-2.319	-2.325	-2.334	-2.341	-2.349	-2.355	-2.361	-2.366	-2.371	-2.375	-2.380	-2.382	-2.386	-2.388	-2.390	-2.392	-2.392	-2.394	-2.394	-2.392	-2.391	-2.390	-2.389	-2.386	-2.384	-2.381	-2.378	-2.374	-2.369	-2.364	-2.360	-2.355	-2.349	-2.344	-2.338	-2.331	-2.326	-2.319	-2.312	-2.305	-2.299	-2.291	-2.285	-2.278	-2.270	-2.262	-2.256	-2.249	-2.241	-2.235	-2.229	-2.220	-2.214	-2.206	-2.200	-2.194	-2.188	-2.181	-2.174	-2.168	-2.162	-2.158	-2.151	-2.145	-2.140	-2.134	-2.129	-2.124	-2.118	-2.112	-2.108	-2.102	-2.098	-2.092	-2.088	-2.081	-2.076	-2.071	-2.065	-2.060	-2.054	-2.047	-2.041	-2.035	-2.029	-2.021	-2.014	-2.007	-2.000	-1.991	-1.984	-1.975	-1.965	-1.956	-1.948	-1.938	-1.926	-1.916	-1.906	-1.896	-1.885	-1.872	-1.861	-1.850	-1.839	-1.825	-1.814	-1.801	-1.789	-1.776	-1.764	-1.750	-1.739	-1.725	-1.714	-1.700	-1.689	-1.676	-1.665	-1.652	-1.641	-1.630	-1.619	-1.608	-1.599	-1.589	-1.579	-1.570	-1.561	-1.552	-1.545	-1.538	-1.530	-1.525	-1.518	-1.512	-1.508	-1.504	-1.500	-1.498	-1.495	-1.494	-1.492	-1.491	-1.491	-1.491	-1.492	-1.492	-1.495	-1.498	-1.500	-1.504	-1.508	-1.511	-1.516	-1.522	-1.528	-1.534	-1.540	-1.549	-1.556	-1.564	-1.571	-1.580	-1.589	-1.598	-1.606	-1.616	-1.626	-1.636	-1.646	-1.656	-1.666	-1.678	-1.688	-1.699	-1.709	-1.720	-1.730	-1.741	-1.751	-1.762	-1.774	-1.782	-1.792	-1.802	-1.812	-1.821	-1.830	-1.838	-1.846	-1.854	-1.861	-1.868	-1.875	-1.881	-1.886	-1.891	-1.896	-1.900	-1.904	-1.908	-1.909	-1.911	-1.912	-1.912	-1.912	-1.912	-1.911	-1.909	-1.906	-1.902	-1.900	-1.896	-1.890	-1.885	-1.880	-1.872	-1.866	-1.859	-1.851	-1.844	-1.836	-1.828	-1.819	-1.810	-1.800	-1.791	-1.781	-1.771	-1.762	-1.752	-1.744	-1.732	-1.724	-1.714	-1.705	-1.695	-1.686	-1.679	-1.670	-1.661	-1.654	-1.646	-1.639	-1.631	-1.625	-1.620	-1.614	-1.609	-1.605	-1.600	-1.596	-1.594	-1.590	-1.588	-1.585	-1.584	-1.582	-1.582	-1.582	-1.581	-1.581	-1.581	-1.582	-1.584	-1.585	-1.588	-1.589	-1.590	-1.592	-1.594	-1.596	-1.599	-1.600	-1.602	-1.606	-1.608	-1.610	-1.611	-1.614	-1.615	-1.616	-1.618	-1.618	-1.620	-1.620	-1.620	-1.620	-1.619	-1.619	-1.616	-1.616	-1.614	-1.612	-1.610	-1.606	-1.604	-1.601	-1.598	-1.594	-1.590	-1.585	-1.580	-1.575	-1.570	-1.566	-1.560	-1.554	-1.548	-1.541	-1.536	-1.530	-1.524	-1.516	-1.510	-1.504	-1.498	-1.490	-1.484	-1.479	-1.471	-1.465	-1.459	-1.452	-1.446	-1.440	-1.435	-1.429	-1.424	-1.418	-1.414	-1.408	-1.402	-1.399	-1.394	-1.389	-1.385	-1.380	-1.376	-1.371	-1.368	-1.364	-1.360	-1.355	-1.351	-1.346	-1.342	-1.339	-1.334	-1.330	-1.325	-1.321	-1.315	-1.310	-1.304	-1.299	-1.292	-1.286	-1.279	-1.271	-1.264	-1.256	-1.248	-1.240	-1.231	-1.220	-1.210	-1.199	-1.188	-1.176	-1.165	-1.152	-1.140	-1.125	-1.112	-1.098	-1.084	-1.069	-1.052	-1.039	-1.022	-1.006	-0.989	-0.974	-0.956	-0.939	-0.921	-0.904	-0.886	-0.870	-0.852	-0.835	-0.819	-0.800	-0.782	-0.766	-0.750	-0.731	-0.715	-0.699	-0.684	-0.668	-0.651	-0.636	-0.621	-0.608	-0.594	-0.579	-0.565	-0.552	-0.539	-0.526	-0.515	-0.502	-0.492	-0.481	-0.469	-0.459	-0.449	-0.440	-0.430	-0.420	-0.411	-0.401	-0.394	-0.384	-0.375	-0.368	-0.359	-0.350	-0.342	-0.335	-0.328	-0.319	-0.311	-0.304	-0.296	-0.286	-0.279	-0.271	-0.264	-0.255	-0.246	-0.239	-0.229	-0.221	-0.212	-0.204	-0.195	-0.186	-0.178	-0.169	-0.160	-0.151	-0.142	-0.132	-0.124	-0.115	-0.106	-0.098	-0.089	-0.080	-0.071	-0.062	-0.052	-0.045	-0.036	-0.029	-0.020	-0.012	-0.005	0.002	0.011	0.018	0.026	0.031	0.039	0.046	0.052	0.059	0.065	0.071	0.078	0.082	0.089	0.094	0.100	0.106	0.110	0.115	0.121	0.125	0.130	0.135	0.140	0.145	0.149	0.154	0.159	0.162	0.166	0.171	0.175	0.180	0.184	0.188	0.191	0.195	0.199	0.201	0.206	0.209	0.212	0.214	0.218	0.220	0.221	0.224	0.225	0.226	0.228	0.228	0.228	0.228	0.226	0.225	0.222	0.220	0.218	0.214	0.209	0.205	0.199	0.194	0.186	0.179	0.170	0.164	0.154	0.144	0.134	0.122	0.111	0.099	0.088	0.072	0.060	0.045	0.030	0.015	-0.001	-0.016	-0.032	-0.049	-0.066	-0.082	-0.101	-0.118	-0.135	-0.152	-0.170	-0.186	-0.205	-0.221	-0.238	-0.255	-0.271	-0.288	-0.302	-0.319	-0.334	-0.349	-0.362	-0.376	-0.389	-0.402	-0.414	-0.426	-0.438	-0.448	-0.459	-0.468	-0.476	-0.484	-0.491	-0.499	-0.505	-0.510	-0.516	-0.521	-0.525	-0.529	-0.531	-0.534	-0.536	-0.539	-0.540	-0.541	-0.542	-0.542	-0.542	-0.542	-0.542	-0.542	-0.541	-0.540	-0.539	-0.538	-0.538	-0.536	-0.535	-0.532	-0.531	-0.530	-0.529	-0.529	-0.528	-0.528	-0.526	-0.526	-0.525	-0.524	-0.525	-0.525	-0.525	-0.525	-0.525	-0.525	-0.526	-0.526	-0.528	-0.528	-0.529	-0.530	-0.529	-0.530	-0.531	-0.531	-0.532	-0.534	-0.535	-0.535	-0.536	-0.536	-0.535	-0.536	-0.536	-0.535	-0.535	-0.534	-0.532	-0.531	-0.529	-0.528	-0.526	-0.524	-0.521	-0.519	-0.515	-0.511	-0.507	-0.504	-0.499	-0.494	-0.490	-0.484	-0.479	-0.472	-0.468	-0.461	-0.454	-0.449	-0.441	-0.434	-0.428	-0.420	-0.412	-0.406	-0.399	-0.390	-0.382	-0.376	-0.369	-0.361	-0.354	-0.346	-0.341	-0.334	-0.328	-0.320	-0.314	-0.308	-0.302	-0.298	-0.291	-0.286	-0.282	-0.278	-0.274	-0.269	-0.266	-0.262	-0.260	-0.256	-0.255	-0.252	-0.251	-0.250	-0.250	-0.249	-0.249	-0.249	-0.250	-0.251	-0.251	-0.254	-0.255	-0.258	-0.259	-0.261	-0.264	-0.266	-0.269	-0.272	-0.275	-0.280	-0.284	-0.286	-0.290	-0.294	-0.298	-0.302	-0.306	-0.310	-0.314	-0.319	-0.322	-0.325	-0.330	-0.335	-0.338	-0.342	-0.345	-0.349	-0.352	-0.356	-0.360	-0.364	-0.366	-0.369	-0.371	-0.375	-0.378	-0.380	-0.381	-0.384	-0.386	-0.388	-0.390	-0.392	-0.395	-0.396	-0.399	-0.400	-0.402	-0.404	-0.406	-0.408	-0.409	-0.411	-0.414	-0.415	-0.418	-0.419	-0.421	-0.424	-0.426	-0.430	-0.431	-0.436	-0.439	-0.441	-0.445	-0.450	-0.452	-0.458	-0.461	-0.465	-0.470	-0.475	-0.479	-0.484	-0.489	-0.495	-0.500	-0.505	-0.511	-0.516	-0.522	-0.528	-0.532	-0.538	-0.542	-0.549	-0.554	-0.560	-0.565	-0.570	-0.574	-0.579	-0.584	-0.588	-0.590	-0.595	-0.596	-0.600	-0.601	-0.605	-0.606	-0.606	-0.608	-0.606	-0.606	-0.605	-0.604	-0.601	-0.599	-0.596	-0.592	-0.588	-0.582	-0.576	-0.570	-0.564	-0.556	-0.549	-0.540	-0.530	-0.520	-0.510	-0.499	-0.488	-0.475	-0.462	-0.449	-0.435	-0.421	-0.408	-0.392	-0.378	-0.361	-0.345	-0.329	-0.312	-0.295	-0.278	-0.261	-0.244	-0.225	-0.208	-0.190	-0.171	-0.154	-0.136	-0.118	-0.100	-0.082	-0.065	-0.048	-0.030	-0.014	0.002	0.020	0.036	0.051	0.066	0.082	0.096	0.111	0.124	0.138	0.150	0.162	0.175	0.186	0.198	0.208	0.219	0.228	0.238	0.245	0.252	0.260	0.268	0.274	0.280	0.285	0.290	0.295	0.299	0.302	0.306	0.309	0.311	0.314	0.316	0.318	0.320	0.321	0.322	0.324	0.324	0.325	0.326	0.328	0.328	0.329	0.331	0.331	0.332	0.335	0.335	0.338	0.340	0.341	0.345	0.348	0.351	0.354	0.359	0.364	0.368	0.374	0.379	0.384	0.390	0.398	0.404	0.411	0.419	0.426	0.436	0.444	0.452	0.462	0.471	0.481	0.491	0.500	0.511	0.520	0.531	0.541	0.551	0.561	0.571	0.582	0.591	0.602	0.611	0.620	0.630	0.639	0.648	0.654	0.662	0.670	0.676	0.682	0.689	0.695	0.699	0.705	0.709	0.712	0.715	0.719	0.721	0.722	0.724	0.725	0.725	0.725	0.725	0.724	0.724	0.721	0.720	0.718	0.716	0.712	0.710	0.706	0.704	0.700	0.698	0.694	0.690	0.686	0.682	0.678	0.675	0.671	0.668	0.665	0.661	0.658	0.655	0.651	0.649	0.646	0.644	0.642	0.640	0.638	0.636	0.635	0.634	0.634	0.632	0.632	0.632	0.632	0.632	0.632	0.632	0.634	0.635	0.635	0.636	0.638	0.638	0.640	0.640	0.642	0.644	0.645	0.646	0.648	0.650	0.651	0.652	0.654	0.655	0.656	0.658	0.658	0.659	0.660	0.659	0.660	0.661	0.660	0.659	0.658	0.656	0.656	0.654	0.652	0.650	0.648	0.645	0.641	0.639	0.635	0.630	0.625	0.621	0.615	0.610	0.604	0.596	0.590	0.582	0.575	0.568	0.559	0.550	0.540	0.532	0.521	0.512	0.501	0.491	0.480	0.470	0.458	0.446	0.434	0.424	0.410	0.399	0.388	0.374	0.362	0.350	0.338	0.325	0.312	0.301	0.290	0.279	0.266	0.255	0.245	0.234	0.225	0.215	0.206	0.198	0.189	0.182	0.176	0.169	0.162	0.159	0.154	0.150	0.148	0.145	0.144	0.142	0.141	0.142	0.142	0.145	0.148	0.150	0.155	0.159	0.165	0.170	0.178	0.184	0.191	0.200	0.208	0.218	0.226	0.236	0.246	0.256	0.268	0.278	0.289	0.300	0.311	0.322	0.334	0.345	0.356	0.366	0.376	0.388	0.396	0.408	0.416	0.425	0.432	0.441	0.448	0.455	0.461	0.468	0.471	0.476	0.479	0.482	0.485	0.485	0.486	0.486	0.486	0.484	0.482	0.480	0.475	0.471	0.465	0.459	0.452	0.445	0.438	0.429	0.419	0.409	0.399	0.388	0.375	0.362	0.350	0.338	0.322	0.309	0.295	0.280	0.265	0.249	0.234	0.218	0.202	0.186	0.170	0.154	0.138	0.122	0.106	0.090	0.075	0.059	0.042	0.028	0.014	-0.001	-0.015	-0.029	-0.041	-0.055	-0.068	-0.079	-0.090	-0.101	-0.111	-0.120	-0.129	-0.138	-0.146	-0.152	-0.159	-0.165	-0.169	-0.174	-0.178	-0.180	-0.182	-0.185	-0.185	-0.185	-0.186	-0.184	-0.182	-0.180	-0.178	-0.174	-0.170	-0.166	-0.161	-0.156	-0.150	-0.144	-0.138	-0.131	-0.125	-0.119	-0.111	-0.104	-0.096	-0.090	-0.082	-0.076	-0.069	-0.062	-0.055	-0.048	-0.041	-0.035	-0.030	-0.024	-0.018	-0.012	-0.008	-0.004	0.000	0.004	0.006	0.010	0.012	0.014	0.015	0.018	0.018	0.019	0.018	0.018	0.016	0.015	0.014	0.012	0.010	0.009	0.006	0.004	0.001	-0.001	-0.005	-0.008	-0.010	-0.014	-0.015	-0.018	-0.021	-0.024	-0.025	-0.029	-0.030	-0.031	-0.032	-0.034	-0.036	-0.036	-0.036	-0.038	-0.038	-0.036	-0.036	-0.035	-0.034	-0.032	-0.031	-0.030	-0.028	-0.026	-0.022	-0.020	-0.018	-0.014	-0.011	-0.008	-0.004	-0.001	0.002	0.006	0.010	0.014	0.018	0.021	0.024	0.028	0.029	0.031	0.035	0.036	0.039	0.041	0.042	0.044	0.045	0.046	0.048	0.048	0.048	0.048	0.048	0.046	0.045	0.044	0.042	0.040	0.039	0.036	0.032	0.029	0.028	0.024	0.020	0.016	0.011	0.008	0.002	-0.002	-0.005	-0.010	-0.015	-0.020	-0.025	-0.029	-0.034	-0.039	-0.042	-0.048	-0.051	-0.056	-0.060	-0.065	-0.069	-0.072	-0.076	-0.079	-0.082	-0.084	-0.086	-0.089	-0.090	-0.092	-0.092	-0.094	-0.095	-0.094	-0.094	-0.092	-0.092	-0.090	-0.089	-0.086	-0.084	-0.080	-0.078	-0.074	-0.069	-0.065	-0.059	-0.052	-0.046	-0.040	-0.034	-0.026	-0.019	-0.011	-0.002	0.006	0.015	0.025	0.034	0.044	0.054	0.064	0.074	0.086	0.096	0.109	0.119	0.131	0.142	0.154	0.166	0.179	0.191	0.202	0.215	0.228	0.240	0.251	0.262	0.274	0.286	0.298	0.309	0.320	0.331	0.342	0.352	0.362	0.374	0.384	0.392	0.402	0.412	0.421	0.430	0.438	0.446	0.454	0.461	0.469	0.476	0.482	0.489	0.495	0.500	0.505	0.510	0.515	0.520	0.524	0.528	0.531	0.535	0.538	0.541	0.544	0.546	0.548	0.551	0.552	0.554	0.556	0.558	0.559	0.560	0.561	0.561	0.562	0.564	0.564	0.564	0.564	0.564	0.564	0.565	0.565	0.566	0.566	0.566	0.566	0.568	0.568	0.569	0.571	0.571	0.572	0.575	0.575	0.578	0.579	0.581	0.582	0.586	0.588	0.590	0.594	0.596	0.600	0.604	0.609	0.612	0.618	0.621	0.626	0.631	0.636	0.642	0.646	0.652	0.659	0.666	0.672	0.679	0.685	0.692	0.700	0.708	0.715	0.724	0.732	0.740	0.749	0.758	0.765	0.774	0.784	0.792	0.802	0.812	0.821	0.831	0.841	0.851	0.861	0.871	0.881	0.891	0.901	0.912	0.922	0.934	0.944	0.954	0.965	0.976	0.986	0.998	1.008	1.019	1.029	1.039	1.049	1.059	1.069	1.079	1.089	1.099	1.109	1.118	1.126	1.135	1.145	1.154	1.161	1.170	1.178	1.186	1.194	1.200	1.208	1.215	1.221	1.228	1.234	1.239	1.245	1.250	1.254	1.259	1.261	1.266	1.269	1.272	1.275	1.276	1.279	1.280	1.281	1.284	1.285	1.285	1.285	1.285	1.285	1.285	1.285	1.284	1.282	1.281	1.279	1.278	1.276	1.275	1.272	1.271	1.269	1.266	1.264	1.262	1.260	1.258	1.258	1.255	1.252	1.251	1.249	1.248	1.246	1.245	1.244	1.244	1.242	1.242	1.242	1.244	1.245	1.245	1.245	1.248	1.250	1.252	1.255	1.259	1.261	1.265	1.270	1.275	1.280	1.286	1.291	1.299	1.305	1.312	1.321	1.330	1.338	1.346	1.356	1.366	1.376	1.388	1.399	1.410	1.421	1.432	1.445	1.459	1.470	1.484	1.496	1.510	1.524	1.538	1.550	1.564	1.579	1.592	1.605	1.620	1.632	1.645	1.660	1.672	1.685	1.699	1.711	1.724	1.735	1.748	1.758	1.770	1.780	1.790	1.800	1.810	1.818	1.828	1.835	1.841	1.849	1.855	1.861	1.868	1.872	1.876	1.881	1.885	1.889	1.891	1.894	1.895	1.896	1.898	1.898	1.898	1.898	1.898	1.896	1.894	1.894	1.891	1.889	1.886	1.884	1.881	1.878	1.874	1.870	1.868	1.862	1.859	1.855	1.850	1.845	1.840	1.836	1.831	1.825	1.821	1.815	1.810	1.804	1.799	1.792	1.786	1.780	1.774	1.766	1.761	1.754	1.748	1.740	1.732	1.725	1.718	1.710	1.702	1.695	1.685	1.676	1.668	1.659	1.650	1.641	1.631	1.622	1.612	1.601	1.591	1.581	1.569	1.558	1.546	1.535	1.522	1.510	1.499	1.485	1.472	1.459	1.446	1.432	1.419	1.405	1.390	1.378	1.362	1.348	1.332	1.319	1.304	1.289	1.274	1.259	1.244	1.229	1.214	1.198	1.182	1.168	1.151	1.138	1.121	1.106	1.092	1.078	1.062	1.049	1.034	1.020	1.005	0.991	0.978	0.964	0.951	0.938	0.924	0.912	0.899	0.888	0.874	0.862	0.850	0.839	0.828	0.815	0.804	0.794	0.782	0.771	0.761	0.750	0.739	0.730	0.719	0.710	0.699	0.689	0.680	0.670	0.660	0.650	0.641	0.631	0.622	0.614	0.602	0.594	0.584	0.575	0.566	0.556	0.548	0.538	0.528	0.519	0.510	0.500	0.491	0.481	0.471	0.462	0.454	0.444	0.435	0.425	0.416	0.406	0.398	0.389	0.380	0.371	0.362	0.354	0.345	0.336	0.329	0.321	0.312	0.305	0.298	0.289	0.282	0.275	0.268	0.260	0.254	0.246	0.239	0.232	0.226	0.219	0.212	0.205	0.200	0.194	0.186	0.180	0.175	0.168	0.161	0.155	0.148	0.142	0.135	0.129	0.121	0.115	0.108	0.101	0.095	0.089	0.080	0.074	0.066	0.060	0.052	0.045	0.038	0.030	0.024	0.016	0.009	0.000	-0.006	-0.014	-0.021	-0.029	-0.036	-0.044	-0.051	-0.059	-0.065	-0.072	-0.079	-0.086	-0.094	-0.100	-0.106	-0.112	-0.119	-0.125	-0.131	-0.138	-0.144	-0.150	-0.155	-0.160	-0.165	-0.171	-0.176	-0.181	-0.186	-0.190	-0.196	-0.200	-0.205	-0.209	-0.214	-0.219	-0.222	-0.228	-0.231	-0.238	-0.241	-0.245	-0.251	-0.256	-0.260	-0.265	-0.271	-0.275	-0.280	-0.286	-0.291	-0.298	-0.304	-0.309	-0.316	-0.322	-0.330	-0.336	-0.344	-0.351	-0.359	-0.368	-0.375	-0.382	-0.390	-0.399	-0.406	-0.414	-0.422	-0.431	-0.440	-0.448	-0.456	-0.464	-0.472	-0.482	-0.490	-0.499	-0.507	-0.516	-0.522	-0.531	-0.539	-0.546	-0.554	-0.561	-0.569	-0.575	-0.581	-0.588	-0.594	-0.599	-0.605	-0.610	-0.614	-0.619	-0.624	-0.628	-0.631	-0.635	-0.638	-0.640	-0.642	-0.644	-0.646	-0.648	-0.649	-0.649	-0.649	-0.649	-0.649	-0.648	-0.646	-0.645	-0.644	-0.642	-0.640	-0.639	-0.636	-0.634	-0.631	-0.628	-0.625	-0.621	-0.618	-0.614	-0.611	-0.606	-0.602	-0.599	-0.595	-0.590	-0.586	-0.581	-0.576	-0.572	-0.569	-0.564	-0.559	-0.555	-0.550	-0.546	-0.541	-0.536	-0.531	-0.528	-0.524	-0.519	-0.514	-0.510	-0.506	-0.501	-0.498	-0.492	-0.489	-0.484	-0.480	-0.475	-0.471	-0.466	-0.462	-0.458	-0.454	-0.449	-0.445	-0.439	-0.435	-0.430	-0.425	-0.420	-0.415	-0.410	-0.404	-0.400	-0.394	-0.390	-0.384	-0.379	-0.372	-0.368	-0.361	-0.356	-0.350	-0.345	-0.339	-0.332	-0.326	-0.322	-0.316	-0.311	-0.305	-0.300	-0.295	-0.290	-0.284	-0.279	-0.274	-0.269	-0.264	-0.259	-0.255	-0.250	-0.246	-0.241	-0.238	-0.234	-0.231	-0.226	-0.224	-0.220	-0.218	-0.215	-0.212	-0.210	-0.208	-0.205	-0.202	-0.201	-0.200	-0.196	-0.195	-0.192	-0.191	-0.189	-0.186	-0.184	-0.180	-0.178	-0.175	-0.172	-0.169	-0.165	-0.162	-0.158	-0.154	-0.149	-0.144	-0.138	-0.132	-0.125	-0.119	-0.111	-0.102	-0.095	-0.086	-0.078	-0.068	-0.058	-0.046	-0.036	-0.024	-0.012	0.000	0.012	0.026	0.039	0.054	0.068	0.082	0.098	0.112	0.128	0.144	0.159	0.175	0.191	0.206	0.222	0.239	0.255	0.272	0.288	0.304	0.319	0.334	0.349	0.364	0.380	0.394	0.409	0.421	0.435	0.448	0.461	0.474	0.485	0.496	0.507	0.518	0.528	0.538	0.546	0.556	0.565	0.572	0.580	0.586	0.594	0.599	0.605	0.611	0.616	0.620	0.625	0.629	0.632	0.638	0.640	0.644	0.646	0.649	0.651	0.655	0.658	0.660	0.662	0.664	0.668	0.669	0.671	0.675	0.678	0.679	0.682	0.686	0.689	0.691	0.696	0.700	0.704	0.709	0.712	0.718	0.722	0.728	0.734	0.739	0.745	0.751	0.758	0.764	0.771	0.779	0.785	0.794	0.801	0.810	0.818	0.828	0.836	0.845	0.855	0.865	0.874	0.884	0.894	0.905	0.915	0.925	0.936	0.948	0.959	0.970	0.982	0.994	1.005	1.016	1.028	1.040	1.051	1.064	1.076	1.086	1.099	1.110	1.124	1.135	1.146	1.160	1.171	1.184	1.195	1.206	1.218	1.229	1.241	1.251	1.262	1.274	1.284	1.295	1.305	1.315	1.324	1.334	1.342	1.351	1.359	1.368	1.376	1.382	1.390	1.396	1.402	1.408	1.412	1.416	1.420	1.424	1.428	1.430	1.431	1.432	1.434	1.434	1.434	1.432	1.430	1.429	1.426	1.421	1.419	1.414	1.409	1.402	1.396	1.390	1.382	1.375	1.366	1.359	1.349	1.339	1.330	1.320	1.310	1.300	1.290	1.279	1.269	1.258	1.246	1.235	1.225	1.214	1.204	1.192	1.182	1.174	1.164	1.154	1.144	1.136	1.128	1.119	1.112	1.105	1.099	1.092	1.086	1.081	1.078	1.074	1.070	1.068	1.065	1.065	1.062	1.062	1.064	1.064	1.065	1.066	1.070	1.071	1.075	1.079	1.082	1.088	1.092	1.098	1.102	1.109	1.115	1.122	1.128	1.135	1.141	1.149	1.156	1.164	1.170	1.178	1.185	1.191	1.198	1.205	1.212	1.219	1.225	1.232	1.239	1.244	1.251	1.256	1.262	1.268	1.274	1.279	1.282	1.288	1.294	1.299	1.302	1.308	1.312	1.318	1.321	1.325	1.330	1.334	1.340	1.344	1.349	1.352	1.358	1.362	1.368	1.372	1.376	1.381	1.388	1.394	1.400	1.405	1.411	1.418	1.424	1.431	1.436	1.444	1.451	1.459	1.466	1.474	1.481	1.490	1.498	1.505	1.512	1.521	1.529	1.535	1.544	1.551	1.559	1.565	1.574	1.581	1.588	1.594	1.600	1.606	1.612	1.618	1.622	1.628	1.632	1.636	1.640	1.645	1.648	1.649	1.652	1.652	1.654	1.655	1.655	1.655	1.654	1.654	1.652	1.651	1.648	1.645	1.642	1.639	1.636	1.631	1.628	1.622	1.618	1.612	1.608	1.601	1.596	1.591	1.585	1.579	1.572	1.566	1.560	1.554	1.546	1.540	1.534	1.528	1.520	1.514	1.508	1.501	1.495	1.489	1.484	1.478	1.472	1.466	1.461	1.456	1.451	1.448	1.442	1.438	1.432	1.429	1.425	1.421	1.418	1.414	1.411	1.408	1.405	1.402	1.400	1.399	1.398	1.394	1.394	1.392	1.390	1.390	1.389	1.388	1.388	1.388	1.388	1.386	1.388	1.388	1.388	1.388	1.389	1.389	1.390	1.391	1.392	1.394	1.396	1.398	1.399	1.401	1.402	1.406	1.409	1.410	1.414	1.416	1.420	1.422	1.426	1.429	1.432	1.436	1.439	1.444	1.448	1.451	1.455	1.460	1.465	1.468	1.472	1.478	1.482	1.488	1.491	1.496	1.501	1.506	1.511	1.516	1.521	1.526	1.531	1.536	1.541	1.546	1.551	1.558	1.561	1.568	1.571	1.578	1.582	1.588	1.592	1.598	1.602	1.609	1.614	1.618	1.624	1.628	1.634	1.639	1.644	1.649	1.654	1.659	1.665	1.670	1.675	1.680	1.686	1.691	1.698	1.702	1.708	1.714	1.719	1.725	1.730	1.736	1.742	1.748	1.754	1.761	1.766	1.772	1.779	1.785	1.792	1.799	1.805	1.811	1.818	1.824	1.830	1.838	1.844	1.851	1.858	1.864	1.869	1.875	1.882	1.888	1.894	1.900	1.905	1.910	1.915	1.921	1.926	1.930	1.935	1.939	1.942	1.948	1.951	1.954	1.955	1.958	1.960	1.962	1.964	1.965	1.966	1.968	1.966	1.966	1.966	1.965	1.964	1.961	1.960	1.958	1.955	1.951	1.949	1.946	1.942	1.938	1.935	1.930	1.925	1.922	1.918	1.912	1.908	1.902	1.899	1.894	1.889	1.884	1.879	1.874	1.869	1.865	1.860	1.856	1.852	1.850	1.845	1.842	1.840	1.838	1.835	1.834	1.831	1.831	1.830	1.830	1.830	1.830	1.831	1.831	1.834	1.835	1.838	1.840	1.842	1.846	1.850	1.854	1.859	1.864	1.869	1.874	1.880	1.885	1.891	1.898	1.904	1.911	1.918	1.925	1.931	1.940	1.946	1.954	1.961	1.969	1.976	1.984	1.991	1.999	2.005	2.013	2.019	2.026	2.034	2.040	2.046	2.052	2.059	2.065	2.070	2.076	2.080	2.085	2.090	2.095	2.099	2.102	2.105	2.109	2.111	2.114	2.116	2.118	2.121	2.122	2.124	2.124	2.125	2.125	2.125	2.125	2.124	2.122	2.122	2.120	2.119	2.115	2.114	2.110	2.106	2.104	2.100	2.095	2.091	2.086	2.080	2.074	2.068	2.061	2.056	2.049	2.040	2.033	2.025	2.016	2.007	1.998	1.989	1.979	1.969	1.958	1.948	1.935	1.924	1.912	1.901	1.888	1.876	1.864	1.850	1.839	1.825	1.812	1.800	1.788	1.774	1.760	1.748	1.735	1.721	1.710	1.696	1.685	1.672	1.661	1.650	1.639	1.629	1.619	1.609	1.599	1.590	1.581	1.575	1.568	1.560	1.555	1.549	1.544	1.540	1.536	1.534	1.531	1.530	1.529	1.529	1.529	1.530	1.534	1.535	1.539	1.542	1.548	1.552	1.558	1.564	1.570	1.578	1.585	1.591	1.601	1.609	1.618	1.628	1.636	1.648	1.656	1.666	1.678	1.688	1.698	1.708	1.719	1.728	1.738	1.748	1.756	1.766	1.775	1.784	1.792	1.799	1.808	1.812	1.820	1.825	1.830	1.835	1.839	1.842	1.845	1.848	1.849	1.850	1.850	1.850	1.849	1.846	1.845	1.842	1.839	1.834	1.829	1.824	1.818	1.811	1.802	1.795	1.788	1.778	1.769	1.759	1.750	1.740	1.728	1.718	1.706	1.695	1.684	1.671	1.659	1.648	1.636	1.624	1.612	1.600	1.588	1.576	1.565	1.554	1.544	1.532	1.521	1.512	1.502	1.492	1.484	1.476	1.468	1.460	1.454	1.446	1.440	1.434	1.430	1.425	1.420	1.416	1.414	1.410	1.408	1.405	1.402	1.401	1.401	1.401	1.401	1.401	1.401	1.400	1.401	1.402	1.405	1.406	1.408	1.409	1.411	1.412	1.415	1.416	1.419	1.419	1.421	1.422	1.425	1.425	1.426	1.428	1.428	1.429	1.429	1.428	1.428	1.426	1.425	1.425	1.422	1.421	1.418	1.415	1.412	1.408	1.405	1.400	1.396	1.390	1.386	1.380	1.374	1.368	1.360	1.355	1.346	1.339	1.332	1.324	1.315	1.306	1.298	1.289	1.280	1.270	1.261	1.252	1.241	1.231	1.221	1.210	1.200	1.189	1.178	1.168	1.156	1.146	1.135	1.124	1.112	1.101	1.090	1.079	1.069	1.058	1.046	1.035	1.024	1.014	1.002	0.991	0.980	0.969	0.959	0.949	0.938	0.928	0.918	0.909	0.899	0.889	0.879	0.870	0.860	0.851	0.842	0.834	0.825	0.816	0.809	0.800	0.794	0.785	0.779	0.770	0.764	0.756	0.750	0.744	0.738	0.731	0.724	0.719	0.712	0.706	0.701	0.696	0.691	0.685	0.680	0.676	0.670	0.665	0.660	0.655	0.650	0.645	0.640	0.635	0.630	0.626	0.621	0.616	0.611	0.608	0.604	0.598	0.594	0.589	0.585	0.580	0.576	0.571	0.568	0.562	0.559	0.554	0.550	0.548	0.542	0.538	0.535	0.531	0.528	0.524	0.520	0.518	0.514	0.510	0.509	0.505	0.502	0.500	0.498	0.495	0.494	0.491	0.489	0.488	0.485	0.485	0.482	0.481	0.481	0.479	0.479	0.478	0.478	0.478	0.475	0.476	0.475	0.474	0.474	0.474	0.472	0.472	0.472	0.471	0.471	0.470	0.470	0.469	0.468	0.468	0.466	0.465	0.464	0.464	0.461	0.460	0.459	0.458	0.456	0.455	0.452	0.451	0.450	0.449	0.446	0.445	0.444	0.442	0.441	0.440	0.440	0.439	0.436	0.435	0.435	0.435	0.435	0.435	0.435	0.436	0.436	0.438	0.439	0.440	0.441	0.444	0.446	0.449	0.451	0.456	0.460	0.464	0.468	0.474	0.479	0.484	0.490	0.495	0.502	0.510	0.516	0.522	0.531	0.539	0.548	0.554	0.562	0.571	0.579	0.588	0.595	0.605	0.612	0.620	0.629	0.638	0.645	0.654	0.661	0.670	0.678	0.684	0.692	0.699	0.705	0.711	0.718	0.722	0.728	0.734	0.738	0.742	0.748	0.751	0.755	0.760	0.764	0.766	0.771	0.774	0.778	0.780	0.782	0.786	0.789	0.792	0.796	0.799	0.804	0.808	0.811	0.816	0.820	0.826	0.831	0.838	0.844	0.850	0.859	0.866	0.875	0.884	0.894	0.904	0.915	0.926	0.938	0.950	0.964	0.978	0.991	1.006	1.021	1.038	1.054	1.069	1.088	1.104	1.122	1.140	1.158	1.176	1.195	1.214	1.232	1.251	1.270	1.288	1.306	1.324	1.341	1.359	1.376	1.392	1.409	1.425	1.441	1.455	1.470	1.484	1.496	1.509	1.520	1.531	1.542	1.552	1.562	1.570	1.579	1.586	1.592	1.599	1.604	1.610	1.614	1.618	1.621	1.625	1.628	1.630	1.632	1.635	1.638	1.639	1.641	1.644	1.645	1.648	1.648	1.650	1.652	1.656	1.659	1.661	1.665	1.670	1.674	1.679	1.685	1.690	1.696	1.704	1.711	1.718	1.726	1.735	1.742	1.752	1.764	1.772	1.784	1.795	1.806	1.819	1.831	1.842	1.856	1.868	1.880	1.892	1.906	1.919	1.931	1.944	1.955	1.969	1.980	1.991	2.002	2.014	2.024	2.035	2.044	2.052	2.061	2.070	2.078	2.084	2.091	2.096	2.102	2.105	2.110	2.112	2.116	2.118	2.120	2.121	2.121	2.121	2.121	2.120	2.119	2.116	2.115	2.111	2.108	2.104	2.100	2.096	2.094	2.089	2.084	2.079	2.075	2.070	2.064	2.059	2.055	2.050	2.045	2.041	2.036	2.033	2.027	2.024	2.020	2.016	2.013	2.010	2.006	2.004	2.001	1.999	1.996	1.994	1.992	1.990	1.989	1.988	1.986	1.985	1.984	1.981	1.980	1.979	1.978	1.976	1.974	1.972	1.970	1.968	1.966	1.964	1.961	1.958	1.955	1.951	1.946	1.942	1.939	1.932	1.928	1.921	1.915	1.908	1.901	1.894	1.885	1.878	1.868	1.859	1.849	1.839	1.829	1.818	1.805	1.795	1.782	1.770	1.759	1.745	1.732	1.720	1.706	1.692	1.679	1.666	1.652	1.640	1.626	1.612	1.599	1.586	1.574	1.561	1.549	1.536	1.526	1.515	1.504	1.494	1.484	1.474	1.465	1.456	1.449	1.440	1.432	1.426	1.420	1.414	1.409	1.405	1.400	1.396	1.392	1.390	1.386	1.385	1.384	1.382	1.381	1.380	1.380	1.381	1.381	1.382	1.382	1.384	1.385	1.386	1.389	1.390	1.391	1.394	1.395	1.396	1.399	1.400	1.402	1.404	1.405	1.406	1.409	1.410	1.410	1.411	1.412	1.414	1.414	1.414	1.415	1.415	1.415	1.414	1.414	1.414	1.414	1.412	1.411	1.410	1.410	1.408	1.406	1.404	1.402	1.401	1.400	1.398	1.395	1.394	1.391	1.390	1.388	1.385	1.382	1.379	1.378	1.374	1.371	1.368	1.365	1.362	1.359	1.355	1.351	1.348	1.344	1.339	1.334	1.329	1.324	1.320	1.314	1.308	1.302	1.296	1.291	1.284	1.276	1.270	1.262	1.254	1.246	1.238	1.230	1.221	1.211	1.202	1.192	1.182	1.172	1.161	1.150	1.140	1.129	1.119	1.106	1.095	1.084	1.071	1.060	1.048	1.035	1.024	1.011	0.999	0.988	0.975	0.964	0.950	0.939	0.928	0.915	0.904	0.891	0.880	0.869	0.856	0.845	0.834	0.822	0.810	0.799	0.789	0.778	0.768	0.758	0.746	0.736	0.726	0.716	0.706	0.696	0.686	0.678	0.668	0.658	0.649	0.640	0.631	0.621	0.612	0.604	0.595	0.586	0.578	0.570	0.561	0.552	0.544	0.535	0.528	0.519	0.511	0.504	0.494	0.486	0.479	0.470	0.462	0.455	0.446	0.439	0.431	0.422	0.415	0.408	0.399	0.391	0.384	0.376	0.369	0.361	0.352	0.345	0.338	0.330	0.322	0.315	0.308	0.300	0.292	0.285	0.278	0.270	0.262	0.256	0.249	0.241	0.234	0.228	0.221	0.214	0.208	0.201	0.195	0.188	0.182	0.176	0.170	0.165	0.160	0.154	0.149	0.144	0.140	0.135	0.131	0.126	0.124	0.120	0.118	0.114	0.111	0.109	0.106	0.104	0.101	0.100	0.099	0.098	0.096	0.095	0.094	0.094	0.094	0.094	0.092	0.092	0.092	0.092	0.092	0.092	0.091	0.091	100.000	5.000	2.000	1.000	7.000	0.000	0.000	0.000	0.000	0.000	0.000	0.000	0.000	0.000	0.000	0.000	0.000	0.000	0.028	0.038	0.049	0.058	0.068	0.079	0.088	0.099	0.109	0.120	0.130	0.141	0.152	0.164	0.175	0.186	0.198	0.209	0.221	0.231	0.244	0.255	0.268	0.280	0.292	0.305	0.318	0.330	0.342	0.356	0.369	0.381	0.394	0.408	0.421	0.434	0.446	0.460	0.472	0.486	0.499	0.512	0.524	0.538	0.550	0.562	0.574	0.586	0.598	0.609	0.621	0.632	0.642	0.652	0.664	0.674	0.682	0.692	0.700	0.709	0.715	0.724	0.731	0.738	0.744	0.749	0.754	0.759	0.764	0.768	0.770	0.772	0.775	0.776	0.778	0.780	0.781	0.780	0.780	0.780	0.779	0.776	0.776	0.774	0.771	0.769	0.766	0.762	0.760	0.756	0.752	0.750	0.746	0.741	0.738	0.734	0.731	0.729	0.725	0.721	0.719	0.716	0.714	0.711	0.710	0.708	0.706	0.706	0.706	0.705	0.706	0.706	0.708	0.709	0.711	0.715	0.718	0.721	0.726	0.731	0.736	0.742	0.748	0.755	0.762	0.770	0.778	0.785	0.795	0.805	0.814	0.824	0.834	0.844	0.856	0.868	0.879	0.890	0.901	0.914	0.925	0.938	0.950	0.961	0.972	0.985	0.996	1.009	1.020	1.030	1.041	1.051	1.062	1.072	1.081	1.090	1.099	1.108	1.115	1.120	1.128	1.134	1.138	1.142	1.145	1.149	1.151	1.152	1.152	1.152	1.151	1.150	1.148	1.144	1.139	1.134	1.129	1.121	1.114	1.106	1.098	1.088	1.078	1.066	1.054	1.041	1.029	1.014	1.000	0.985	0.970	0.955	0.938	0.921	0.905	0.888	0.870	0.852	0.834	0.816	0.799	0.781	0.764	0.746	0.728	0.711	0.695	0.679	0.661	0.646	0.630	0.616	0.601	0.588	0.574	0.562	0.550	0.539	0.529	0.520	0.510	0.501	0.495	0.489	0.482	0.478	0.474	0.471	0.468	0.466	0.465	0.465	0.464	0.465	0.466	0.469	0.471	0.474	0.478	0.481	0.485	0.490	0.494	0.499	0.504	0.509	0.515	0.519	0.524	0.529	0.534	0.539	0.544	0.548	0.550	0.554	0.558	0.559	0.561	0.562	0.564	0.564	0.564	0.564	0.561	0.559	0.558	0.554	0.550	0.545	0.540	0.534	0.528	0.522	0.515	0.506	0.499	0.490	0.481	0.471	0.461	0.451	0.440	0.431	0.420	0.409	0.398	0.386	0.375	0.362	0.351	0.340	0.329	0.318	0.306	0.295	0.285	0.274	0.264	0.255	0.244	0.235	0.226	0.218	0.210	0.201	0.195	0.186	0.180	0.175	0.169	0.162	0.159	0.154	0.150	0.146	0.142	0.140	0.138	0.135	0.134	0.131	0.131	0.130	0.129	0.129	0.129	0.130	0.130	0.131	0.131	0.134	0.134	0.135	0.138	0.140	0.141	0.144	0.146	0.148	0.151	0.154	0.156	0.160	0.161	0.164	0.168	0.171	0.174	0.176	0.179	0.182	0.185	0.189	0.192	0.195	0.199	0.201	0.205	0.208	0.210	0.214	0.216	0.219	0.221	0.224	0.226	0.229	0.230	0.234	0.234	0.236	0.239	0.239	0.240	0.240	0.241	0.241	0.241	0.241	0.240	0.239	0.238	0.236	0.234	0.231	0.228	0.225	0.221	0.216	0.212	0.206	0.201	0.195	0.189	0.181	0.174	0.166	0.158	0.149	0.140	0.129	0.120	0.109	0.099	0.086	0.075	0.064	0.051	0.040	0.026	0.014	0.000	-0.012	-0.026	-0.040	-0.054	-0.066	-0.080	-0.094	-0.106	-0.120	-0.134	-0.146	-0.160	-0.172	-0.184	-0.195	-0.208	-0.218	-0.229	-0.240	-0.250	-0.258	-0.268	-0.276	-0.284	-0.291	-0.298	-0.305	-0.310	-0.315	-0.320	-0.324	-0.326	-0.330	-0.331	-0.334	-0.336	-0.336	-0.336	-0.336	-0.335	-0.334	-0.332	-0.330	-0.328	-0.325	-0.321	-0.319	-0.315	-0.311	-0.308	-0.302	-0.299	-0.295	-0.291	-0.285	-0.282	-0.278	-0.275	-0.271	-0.268	-0.262	-0.260	-0.258	-0.255	-0.254	-0.250	-0.249	-0.249	-0.248	-0.248	-0.249	-0.250	-0.251	-0.254	-0.256	-0.260	-0.264	-0.268	-0.271	-0.278	-0.284	-0.290	-0.296	-0.304	-0.311	-0.321	-0.330	-0.339	-0.349	-0.359	-0.370	-0.381	-0.392	-0.402	-0.415	-0.428	-0.440	-0.451	-0.464	-0.476	-0.489	-0.501	-0.514	-0.526	-0.539	-0.550	-0.562	-0.575	-0.586	-0.596	-0.609	-0.619	-0.629	-0.639	-0.648	-0.656	-0.665	-0.672	-0.680	-0.686	-0.692	-0.699	-0.704	-0.708	-0.711	-0.714	-0.716	-0.718	-0.719	-0.720	-0.720	-0.719	-0.718	-0.715	-0.714	-0.710	-0.706	-0.701	-0.698	-0.691	-0.686	-0.680	-0.674	-0.665	-0.659	-0.650	-0.641	-0.632	-0.624	-0.614	-0.605	-0.596	-0.586	-0.576	-0.566	-0.558	-0.546	-0.538	-0.528	-0.519	-0.510	-0.500	-0.491	-0.481	-0.472	-0.464	-0.456	-0.448	-0.440	-0.434	-0.426	-0.420	-0.414	-0.408	-0.402	-0.398	-0.392	-0.390	-0.385	-0.382	-0.380	-0.378	-0.376	-0.374	-0.372	-0.372	-0.371	-0.371	-0.371	-0.372	-0.374	-0.375	-0.376	-0.378	-0.380	-0.381	-0.384	-0.386	-0.388	-0.391	-0.394	-0.396	-0.398	-0.400	-0.402	-0.405	-0.406	-0.408	-0.409	-0.410	-0.411	-0.411	-0.411	-0.411	-0.410	-0.409	-0.408	-0.405	-0.401	-0.398	-0.394	-0.390	-0.384	-0.379	-0.372	-0.366	-0.358	-0.349	-0.340	-0.330	-0.320	-0.310	-0.298	-0.285	-0.272	-0.259	-0.244	-0.230	-0.214	-0.199	-0.182	-0.165	-0.146	-0.129	-0.110	-0.091	-0.071	-0.054	-0.034	-0.012	0.008	0.029	0.049	0.070	0.090	0.111	0.132	0.154	0.175	0.198	0.218	0.238	0.259	0.279	0.299	0.319	0.338	0.358	0.376	0.394	0.412	0.429	0.446	0.462	0.478	0.492	0.507	0.520	0.535	0.546	0.559	0.571	0.581	0.591	0.601	0.609	0.618	0.625	0.631	0.639	0.642	0.648	0.651	0.655	0.658	0.660	0.661	0.664	0.664	0.664	0.662	0.662	0.661	0.659	0.658	0.655	0.652	0.648	0.645	0.641	0.636	0.634	0.629	0.625	0.620	0.615	0.611	0.606	0.601	0.598	0.592	0.589	0.582	0.579	0.576	0.572	0.569	0.565	0.562	0.560	0.558	0.556	0.554	0.554	0.554	0.552	0.554	0.554	0.555	0.556	0.558	0.560	0.562	0.566	0.570	0.575	0.578	0.582	0.589	0.594	0.601	0.608	0.614	0.620	0.628	0.635	0.644	0.651	0.659	0.666	0.675	0.682	0.691	0.700	0.708	0.716	0.724	0.732	0.740	0.746	0.754	0.761	0.768	0.775	0.780	0.785	0.790	0.795	0.799	0.802	0.805	0.808	0.809	0.809	0.809	0.809	0.809	0.806	0.804	0.801	0.796	0.792	0.788	0.781	0.774	0.766	0.759	0.750	0.740	0.730	0.720	0.709	0.695	0.684	0.671	0.656	0.642	0.628	0.612	0.598	0.582	0.565	0.550	0.534	0.516	0.500	0.482	0.466	0.450	0.432	0.416	0.400	0.384	0.368	0.351	0.338	0.321	0.308	0.294	0.280	0.266	0.255	0.244	0.232	0.222	0.212	0.204	0.196	0.190	0.185	0.179	0.175	0.171	0.169	0.169	0.168	0.169	0.170	0.172	0.176	0.181	0.186	0.194	0.201	0.210	0.219	0.229	0.240	0.251	0.264	0.278	0.291	0.305	0.321	0.336	0.354	0.370	0.388	0.404	0.422	0.441	0.459	0.478	0.496	0.514	0.532	0.551	0.569	0.586	0.605	0.621	0.639	0.654	0.671	0.686	0.700	0.714	0.726	0.739	0.751	0.761	0.771	0.781	0.789	0.796	0.802	0.809	0.812	0.815	0.819	0.820	0.820	0.820	0.818	0.815	0.812	0.808	0.804	0.799	0.792	0.784	0.776	0.768	0.759	0.750	0.739	0.729	0.719	0.708	0.696	0.685	0.672	0.661	0.650	0.638	0.628	0.616	0.605	0.594	0.584	0.572	0.564	0.555	0.546	0.538	0.530	0.524	0.518	0.512	0.507	0.504	0.501	0.498	0.496	0.495	0.496	0.495	0.498	0.500	0.502	0.506	0.509	0.515	0.520	0.525	0.532	0.540	0.548	0.554	0.561	0.571	0.579	0.588	0.596	0.605	0.614	0.622	0.632	0.640	0.649	0.656	0.665	0.672	0.679	0.686	0.692	0.699	0.704	0.708	0.712	0.715	0.718	0.719	0.720	0.720	0.719	0.719	0.716	0.712	0.709	0.704	0.699	0.692	0.686	0.678	0.669	0.659	0.649	0.636	0.625	0.612	0.599	0.585	0.571	0.556	0.541	0.524	0.507	0.491	0.474	0.456	0.439	0.420	0.401	0.384	0.365	0.348	0.328	0.309	0.291	0.272	0.255	0.238	0.220	0.202	0.186	0.169	0.154	0.138	0.122	0.108	0.095	0.080	0.068	0.055	0.045	0.032	0.024	0.014	0.005	-0.002	-0.010	-0.016	-0.022	-0.026	-0.032	-0.035	-0.038	-0.039	-0.041	-0.041	-0.041	-0.040	-0.038	-0.035	-0.032	-0.029	-0.025	-0.020	-0.014	-0.008	-0.001	0.005	0.012	0.020	0.029	0.038	0.048	0.056	0.065	0.075	0.085	0.095	0.105	0.115	0.126	0.136	0.148	0.156	0.166	0.176	0.186	0.196	0.205	0.215	0.222	0.231	0.239	0.248	0.254	0.261	0.268	0.272	0.279	0.282	0.288	0.291	0.294	0.296	0.299	0.300	0.301	0.301	0.301	0.300	0.299	0.296	0.294	0.291	0.288	0.282	0.279	0.274	0.269	0.262	0.256	0.250	0.242	0.235	0.228	0.219	0.211	0.202	0.194	0.184	0.175	0.168	0.159	0.149	0.140	0.132	0.124	0.116	0.106	0.099	0.091	0.084	0.078	0.072	0.066	0.060	0.055	0.051	0.046	0.042	0.041	0.039	0.039	0.036	0.038	0.038	0.040	0.042	0.045	0.050	0.055	0.060	0.066	0.072	0.081	0.090	0.099	0.109	0.120	0.131	0.144	0.156	0.169	0.182	0.198	0.212	0.228	0.244	0.261	0.278	0.294	0.311	0.329	0.348	0.365	0.384	0.401	0.420	0.438	0.456	0.474	0.491	0.509	0.526	0.542	0.559	0.575	0.591	0.606	0.621	0.635	0.650	0.662	0.675	0.689	0.700	0.711	0.720	0.730	0.739	0.748	0.756	0.764	0.770	0.775	0.782	0.788	0.790	0.795	0.799	0.801	0.805	0.806	0.808	0.809	0.811	0.812	0.812	0.814	0.814	0.815	0.816	0.816	0.818	0.818	0.818	0.819	0.821	0.822	0.824	0.826	0.829	0.831	0.835	0.839	0.844	0.849	0.854	0.860	0.866	0.874	0.881	0.889	0.899	0.909	0.919	0.930	0.941	0.954	0.968	0.981	0.994	1.010	1.025	1.040	1.056	1.074	1.091	1.109	1.128	1.145	1.165	1.182	1.201	1.222	1.241	1.260	1.281	1.300	1.320	1.340	1.359	1.379	1.398	1.416	1.435	1.452	1.471	1.488	1.505	1.521	1.536	1.552	1.566	1.580	1.594	1.605	1.616	1.626	1.636	1.646	1.652	1.661	1.666	1.671	1.675	1.678	1.680	1.681	1.681	1.680	1.679	1.675	1.671	1.665	1.660	1.652	1.645	1.636	1.626	1.615	1.604	1.591	1.579	1.565	1.550	1.535	1.519	1.502	1.485	1.466	1.449	1.430	1.411	1.392	1.371	1.351	1.331	1.311	1.290	1.269	1.248	1.226	1.205	1.184	1.162	1.142	1.121	1.100	1.080	1.059	1.039	1.018	0.998	0.978	0.959	0.939	0.921	0.902	0.885	0.868	0.850	0.834	0.818	0.801	0.786	0.771	0.756	0.741	0.728	0.714	0.701	0.688	0.676	0.664	0.652	0.640	0.629	0.619	0.608	0.598	0.589	0.578	0.569	0.559	0.550	0.541	0.532	0.524	0.515	0.507	0.499	0.490	0.481	0.474	0.465	0.456	0.448	0.440	0.431	0.422	0.414	0.404	0.396	0.386	0.376	0.368	0.358	0.348	0.338	0.328	0.316	0.306	0.295	0.284	0.272	0.261	0.249	0.238	0.225	0.212	0.199	0.188	0.174	0.161	0.148	0.134	0.120	0.108	0.094	0.080	0.066	0.052	0.039	0.025	0.011	-0.004	-0.018	-0.031	-0.045	-0.058	-0.071	-0.085	-0.098	-0.111	-0.124	-0.136	-0.149	-0.160	-0.172	-0.182	-0.195	-0.205	-0.216	-0.226	-0.235	-0.245	-0.254	-0.261	-0.270	-0.278	-0.285	-0.291	-0.298	-0.302	-0.308	-0.312	-0.316	-0.320	-0.324	-0.326	-0.328	-0.330	-0.330	-0.331	-0.331	-0.330	-0.330	-0.329	-0.326	-0.325	-0.322	-0.319	-0.315	-0.311	-0.308	-0.304	-0.299	-0.294	-0.289	-0.282	-0.276	-0.271	-0.265	-0.259	-0.254	-0.246	-0.241	-0.235	-0.229	-0.222	-0.218	-0.211	-0.208	-0.202	-0.198	-0.192	-0.189	-0.185	-0.182	-0.180	-0.178	-0.175	-0.175	-0.175	-0.174	-0.175	-0.176	-0.179	-0.181	-0.185	-0.189	-0.194	-0.200	-0.206	-0.214	-0.221	-0.231	-0.240	-0.250	-0.261	-0.272	-0.285	-0.298	-0.312	-0.326	-0.341	-0.356	-0.374	-0.389	-0.406	-0.424	-0.441	-0.460	-0.479	-0.496	-0.516	-0.536	-0.555	-0.574	-0.594	-0.614	-0.632	-0.651	-0.671	-0.690	-0.709	-0.728	-0.746	-0.762	-0.780	-0.798	-0.814	-0.830	-0.846	-0.861	-0.876	-0.890	-0.904	-0.916	-0.929	-0.940	-0.951	-0.961	-0.970	-0.981	-0.989	-0.996	-1.004	-1.010	-1.016	-1.022	-1.028	-1.031	-1.036	-1.040	-1.042	-1.046	-1.049	-1.051	-1.052	-1.055	-1.056	-1.058	-1.060	-1.060	-1.061	-1.061	-1.062	-1.065	-1.065	-1.066	-1.069	-1.069	-1.071	-1.072	-1.075	-1.078	-1.079	-1.082	-1.085	-1.090	-1.092	-1.096	-1.101	-1.106	-1.111	-1.116	-1.122	-1.129	-1.135	-1.141	-1.149	-1.156	-1.164	-1.172	-1.181	-1.190	-1.199	-1.209	-1.218	-1.228	-1.238	-1.248	-1.258	-1.266	-1.278	-1.288	-1.298	-1.308	-1.318	-1.328	-1.339	-1.348	-1.358	-1.366	-1.376	-1.384	-1.394	-1.401	-1.409	-1.418	-1.424	-1.431	-1.439	-1.444	-1.450	-1.455	-1.459	-1.462	-1.466	-1.469	-1.472	-1.474	-1.475	-1.476	-1.476	-1.476	-1.475	-1.475	-1.471	-1.470	-1.466	-1.462	-1.460	-1.454	-1.450	-1.444	-1.439	-1.432	-1.426	-1.418	-1.411	-1.404	-1.395	-1.386	-1.378	-1.369	-1.360	-1.350	-1.340	-1.331	-1.321	-1.311	-1.302	-1.292	-1.284	-1.274	-1.264	-1.254	-1.245	-1.236	-1.228	-1.219	-1.211	-1.202	-1.195	-1.188	-1.181	-1.174	-1.169	-1.162	-1.158	-1.152	-1.149	-1.145	-1.142	-1.140	-1.138	-1.136	-1.135	-1.134	-1.134	-1.134	-1.135	-1.136	-1.139	-1.140	-1.144	-1.148	-1.151	-1.156	-1.161	-1.166	-1.171	-1.178	-1.182	-1.190	-1.198	-1.204	-1.211	-1.219	-1.226	-1.235	-1.242	-1.250	-1.258	-1.266	-1.274	-1.282	-1.289	-1.296	-1.304	-1.311	-1.318	-1.325	-1.331	-1.336	-1.342	-1.346	-1.352	-1.356	-1.360	-1.364	-1.366	-1.368	-1.369	-1.370	-1.370	-1.370	-1.368	-1.365	-1.362	-1.360	-1.355	-1.350	-1.345	-1.338	-1.330	-1.322	-1.314	-1.304	-1.292	-1.281	-1.270	-1.256	-1.244	-1.229	-1.214	-1.199	-1.181	-1.165	-1.146	-1.129	-1.110	-1.090	-1.070	-1.050	-1.029	-1.008	-0.985	-0.962	-0.940	-0.916	-0.894	-0.869	-0.845	-0.821	-0.798	-0.772	-0.749	-0.724	-0.699	-0.675	-0.650	-0.626	-0.604	-0.579	-0.555	-0.532	-0.509	-0.488	-0.465	-0.444	-0.422	-0.401	-0.381	-0.361	-0.341	-0.325	-0.306	-0.289	-0.271	-0.256	-0.241	-0.226	-0.212	-0.200	-0.189	-0.176	-0.165	-0.156	-0.146	-0.139	-0.131	-0.125	-0.118	-0.112	-0.109	-0.104	-0.101	-0.098	-0.096	-0.095	-0.094	-0.094	-0.095	-0.096	-0.098	-0.099	-0.101	-0.105	-0.108	-0.111	-0.115	-0.120	-0.125	-0.129	-0.132	-0.138	-0.144	-0.149	-0.152	-0.159	-0.162	-0.169	-0.172	-0.178	-0.180	-0.185	-0.189	-0.192	-0.195	-0.198	-0.199	-0.201	-0.202	-0.204	-0.205	-0.204	-0.204	-0.202	-0.201	-0.198	-0.195	-0.191	-0.188	-0.182	-0.176	-0.171	-0.164	-0.156	-0.150	-0.140	-0.131	-0.122	-0.112	-0.101	-0.091	-0.079	-0.069	-0.055	-0.044	-0.031	-0.018	-0.005	0.008	0.021	0.034	0.048	0.061	0.074	0.089	0.101	0.114	0.128	0.140	0.152	0.164	0.175	0.186	0.196	0.208	0.218	0.226	0.234	0.241	0.249	0.255	0.261	0.266	0.271	0.275	0.276	0.280	0.280	0.281	0.280	0.280	0.278	0.275	0.271	0.268	0.264	0.258	0.252	0.246	0.239	0.231	0.222	0.214	0.205	0.195	0.184	0.174	0.164	0.151	0.140	0.129	0.116	0.105	0.092	0.079	0.068	0.055	0.042	0.029	0.016	0.004	-0.009	-0.021	-0.032	-0.044	-0.055	-0.068	-0.078	-0.090	-0.100	-0.111	-0.120	-0.130	-0.140	-0.149	-0.158	-0.166	-0.174	-0.182	-0.190	-0.198	-0.202	-0.210	-0.216	-0.222	-0.226	-0.232	-0.236	-0.241	-0.246	-0.250	-0.254	-0.256	-0.259	-0.262	-0.266	-0.268	-0.270	-0.272	-0.275	-0.276	-0.278	-0.279	-0.280	-0.282	-0.282	-0.284	-0.285	-0.286	-0.286	-0.288	-0.288	-0.289	-0.290	-0.290	-0.290	-0.291	-0.292	-0.294	-0.295	-0.296	-0.298	-0.300	-0.301	-0.302	-0.305	-0.308	-0.309	-0.312	-0.316	-0.318	-0.321	-0.326	-0.329	-0.334	-0.339	-0.342	-0.348	-0.352	-0.358	-0.364	-0.370	-0.375	-0.381	-0.389	-0.396	-0.404	-0.411	-0.419	-0.426	-0.435	-0.442	-0.451	-0.460	-0.469	-0.479	-0.488	-0.496	-0.505	-0.514	-0.522	-0.531	-0.540	-0.549	-0.558	-0.565	-0.574	-0.581	-0.589	-0.596	-0.604	-0.610	-0.616	-0.622	-0.629	-0.634	-0.639	-0.644	-0.648	-0.650	-0.654	-0.658	-0.660	-0.661	-0.662	-0.664	-0.665	-0.665	-0.665	-0.665	-0.664	-0.662	-0.660	-0.659	-0.656	-0.654	-0.652	-0.650	-0.646	-0.642	-0.640	-0.638	-0.634	-0.631	-0.629	-0.625	-0.622	-0.620	-0.616	-0.615	-0.612	-0.611	-0.610	-0.610	-0.609	-0.609	-0.610	-0.610	-0.612	-0.614	-0.618	-0.620	-0.625	-0.629	-0.634	-0.640	-0.646	-0.654	-0.660	-0.669	-0.678	-0.688	-0.698	-0.709	-0.720	-0.731	-0.745	-0.758	-0.771	-0.785	-0.799	-0.815	-0.830	-0.845	-0.861	-0.878	-0.894	-0.910	-0.928	-0.945	-0.962	-0.979	-0.996	-1.014	-1.030	-1.048	-1.065	-1.081	-1.099	-1.114	-1.130	-1.146	-1.160	-1.175	-1.190	-1.204	-1.218	-1.230	-1.242	-1.254	-1.265	-1.275	-1.284	-1.292	-1.301	-1.309	-1.315	-1.320	-1.325	-1.330	-1.334	-1.336	-1.339	-1.340	-1.341	-1.341	-1.339	-1.336	-1.335	-1.331	-1.328	-1.322	-1.318	-1.312	-1.305	-1.299	-1.291	-1.282	-1.274	-1.264	-1.255	-1.245	-1.235	-1.224	-1.212	-1.201	-1.190	-1.179	-1.168	-1.155	-1.142	-1.130	-1.119	-1.106	-1.095	-1.082	-1.070	-1.059	-1.046	-1.035	-1.024	-1.011	-1.000	-0.990	-0.979	-0.969	-0.959	-0.949	-0.939	-0.931	-0.921	-0.912	-0.905	-0.896	-0.889	-0.880	-0.872	-0.865	-0.858	-0.850	-0.845	-0.838	-0.830	-0.824	-0.816	-0.810	-0.804	-0.796	-0.790	-0.782	-0.775	-0.768	-0.760	-0.751	-0.744	-0.734	-0.725	-0.715	-0.704	-0.694	-0.682	-0.670	-0.658	-0.644	-0.630	-0.616	-0.601	-0.585	-0.568	-0.551	-0.531	-0.514	-0.494	-0.472	-0.451	-0.429	-0.406	-0.382	-0.358	-0.331	-0.306	-0.279	-0.251	-0.224	-0.194	-0.165	-0.135	-0.102	-0.072	-0.040	-0.008	0.026	0.059	0.092	0.128	0.160	0.195	0.229	0.265	0.300	0.335	0.370	0.404	0.439	0.474	0.509	0.542	0.578	0.610	0.644	0.676	0.709	0.741	0.771	0.802	0.832	0.861	0.890	0.918	0.945	0.971	0.996	1.020	1.042	1.065	1.088	1.106	1.125	1.144	1.160	1.176	1.191	1.204	1.218	1.229	1.239	1.249	1.256	1.264	1.270	1.275	1.279	1.282	1.284	1.286	1.285	1.285	1.284	1.280	1.278	1.274	1.269	1.262	1.258	1.251	1.244	1.236	1.228	1.220	1.211	1.202	1.195	1.185	1.178	1.168	1.159	1.150	1.142	1.135	1.126	1.119	1.112	1.105	1.100	1.095	1.090	1.086	1.082	1.080	1.079	1.078	1.078	1.079	1.080	1.082	1.086	1.090	1.095	1.101	1.109	1.118	1.125	1.135	1.148	1.158	1.171	1.184	1.198	1.211	1.228	1.244	1.260	1.278	1.295	1.312	1.331	1.350	1.369	1.388	1.408	1.428	1.446	1.465	1.485	1.504	1.522	1.541	1.559	1.576	1.594	1.609	1.626	1.640	1.655	1.668	1.680	1.692	1.704	1.714	1.721	1.730	1.736	1.741	1.746	1.749	1.751	1.752	1.751	1.750	1.748	1.744	1.739	1.732	1.725	1.716	1.705	1.695	1.684	1.670	1.656	1.641	1.625	1.609	1.591	1.572	1.552	1.534	1.514	1.491	1.470	1.448	1.425	1.401	1.378	1.354	1.329	1.305	1.281	1.256	1.232	1.208	1.184	1.159	1.135	1.110	1.086	1.062	1.039	1.016	0.992	0.971	0.948	0.926	0.905	0.884	0.864	0.844	0.825	0.805	0.788	0.769	0.752	0.735	0.719	0.702	0.688	0.671	0.658	0.644	0.630	0.616	0.605	0.591	0.579	0.568	0.556	0.545	0.534	0.524	0.514	0.502	0.492	0.482	0.472	0.462	0.452	0.442	0.432	0.421	0.412	0.402	0.391	0.381	0.370	0.360	0.348	0.338	0.325	0.314	0.301	0.289	0.276	0.262	0.249	0.235	0.221	0.206	0.191	0.176	0.161	0.144	0.128	0.110	0.092	0.075	0.058	0.039	0.020	0.001	-0.019	-0.038	-0.059	-0.079	-0.100	-0.120	-0.141	-0.162	-0.182	-0.205	-0.226	-0.248	-0.269	-0.291	-0.311	-0.334	-0.355	-0.376	-0.398	-0.419	-0.439	-0.460	-0.480	-0.500	-0.520	-0.540	-0.559	-0.578	-0.596	-0.614	-0.632	-0.649	-0.666	-0.682	-0.699	-0.715	-0.730	-0.745	-0.760	-0.774	-0.788	-0.800	-0.812	-0.825	-0.836	-0.849	-0.860	-0.871	-0.882	-0.892	-0.902	-0.912	-0.922	-0.932	-0.942	-0.951	-0.961	-0.970	-0.981	-0.990	-1.000	-1.011	-1.021	-1.031	-1.042	-1.054	-1.065	-1.078	-1.089	-1.101	-1.116	-1.130	-1.145	-1.159	-1.175	-1.191	-1.208	-1.225	-1.245	-1.264	-1.284	-1.304	-1.325	-1.349	-1.370	-1.394	-1.420	-1.445	-1.471	-1.498	-1.525	-1.552	-1.582	-1.611	-1.641	-1.671	-1.702	-1.734	-1.766	-1.800	-1.831	-1.866	-1.899	-1.932	-1.966	-2.001	-2.035	-2.068	-2.101	-2.136	-2.170	-2.202	-2.236	-2.269	-2.300	-2.332	-2.364	-2.394	-2.424	-2.454	-2.482	-2.510	-2.535	-2.561	-2.585	-2.610	-2.632	-2.652	-2.672	-2.692	-2.710	-2.725	-2.740	-2.754	-2.766	-2.778	-2.788	-2.795	-2.801	-2.806	-2.810	-2.812	-2.812	-2.812	-2.810	-2.806	-2.801	-2.794	-2.786	-2.776	-2.766	-2.755	-2.741	-2.726	-2.710	-2.692	-2.674	-2.654	-2.634	-2.612	-2.590	-2.566	-2.541	-2.515	-2.488	-2.461	-2.434	-2.404	-2.375	-2.345	-2.314	-2.281	-2.250	-2.218	-2.184	-2.152	-2.118	-2.084	-2.050	-2.016	-1.982	-1.946	-1.912	-1.879	-1.842	-1.809	-1.775	-1.741	-1.705	-1.671	-1.639	-1.605	-1.571	-1.539	-1.506	-1.474	-1.442	-1.411	-1.380	-1.349	-1.318	-1.289	-1.260	-1.231	-1.202	-1.174	-1.148	-1.120	-1.094	-1.068	-1.044	-1.019	-0.995	-0.971	-0.949	-0.926	-0.904	-0.881	-0.861	-0.840	-0.820	-0.801	-0.782	-0.764	-0.745	-0.728	-0.709	-0.691	-0.675	-0.659	-0.642	-0.626	-0.610	-0.595	-0.579	-0.564	-0.549	-0.534	-0.519	-0.504	-0.489	-0.474	-0.460	-0.445	-0.430	-0.416	-0.401	-0.386	-0.372	-0.359	-0.342	-0.329	-0.315	-0.299	-0.284	-0.270	-0.255	-0.240	-0.226	-0.212	-0.198	-0.182	-0.170	-0.156	-0.141	-0.129	-0.115	-0.102	-0.090	-0.078	-0.065	-0.054	-0.042	-0.032	-0.022	-0.012	-0.002	0.005	0.012	0.020	0.028	0.032	0.038	0.041	0.044	0.048	0.049	0.050	0.050	0.048	0.046	0.042	0.039	0.034	0.029	0.021	0.012	0.004	-0.006	-0.016	-0.029	-0.041	-0.055	-0.069	-0.085	-0.101	-0.119	-0.136	-0.155	-0.174	-0.194	-0.215	-0.236	-0.259	-0.281	-0.305	-0.330	-0.354	-0.378	-0.404	-0.430	-0.455	-0.482	-0.509	-0.535	-0.562	-0.590	-0.616	-0.644	-0.671	-0.698	-0.725	-0.751	-0.778	-0.804	-0.830	-0.855	-0.881	-0.906	-0.930	-0.954	-0.978	-0.999	-1.021	-1.042	-1.064	-1.084	-1.101	-1.120	-1.138	-1.154	-1.168	-1.182	-1.196	-1.208	-1.220	-1.230	-1.239	-1.248	-1.255	-1.260	-1.266	-1.270	-1.271	-1.274	-1.275	-1.272	-1.271	-1.268	-1.265	-1.259	-1.252	-1.246	-1.238	-1.229	-1.219	-1.206	-1.196	-1.182	-1.169	-1.154	-1.139	-1.122	-1.106	-1.088	-1.070	-1.051	-1.031	-1.012	-0.990	-0.970	-0.949	-0.928	-0.905	-0.882	-0.860	-0.839	-0.815	-0.792	-0.770	-0.746	-0.722	-0.700	-0.678	-0.655	-0.631	-0.610	-0.588	-0.565	-0.542	-0.521	-0.499	-0.478	-0.456	-0.435	-0.414	-0.395	-0.374	-0.354	-0.334	-0.315	-0.295	-0.275	-0.256	-0.238	-0.219	-0.200	-0.181	-0.162	-0.144	-0.126	-0.106	-0.089	-0.070	-0.050	-0.032	-0.014	0.006	0.025	0.044	0.065	0.084	0.104	0.126	0.146	0.166	0.188	0.210	0.232	0.255	0.278	0.301	0.325	0.349	0.372	0.399	0.424	0.449	0.475	0.502	0.529	0.556	0.582	0.611	0.639	0.668	0.695	0.725	0.754	0.782	0.812	0.841	0.870	0.899	0.929	0.958	0.986	1.015	1.044	1.071	1.099	1.126	1.154	1.180	1.206	1.232	1.256	1.281	1.305	1.328	1.349	1.370	1.391	1.410	1.428	1.445	1.461	1.476	1.490	1.502	1.514	1.525	1.534	1.542	1.549	1.554	1.558	1.560	1.562	1.562	1.560	1.558	1.554	1.548	1.541	1.534	1.524	1.514	1.502	1.490	1.476	1.460	1.445	1.428	1.409	1.390	1.371	1.350	1.329	1.306	1.284	1.260	1.235	1.211	1.186	1.161	1.136	1.110	1.084	1.060	1.034	1.009	0.982	0.958	0.934	0.910	0.886	0.864	0.841	0.820	0.799	0.779	0.759	0.741	0.724	0.708	0.692	0.678	0.665	0.654	0.641	0.632	0.624	0.616	0.610	0.606	0.602	0.600	0.599	0.600	0.600	0.602	0.606	0.611	0.618	0.622	0.630	0.640	0.649	0.659	0.669	0.680	0.691	0.705	0.718	0.730	0.744	0.759	0.771	0.785	0.800	0.814	0.828	0.840	0.854	0.866	0.879	0.891	0.902	0.912	0.922	0.931	0.939	0.946	0.952	0.958	0.961	0.965	0.966	0.968	0.968	0.966	0.964	0.960	0.955	0.949	0.942	0.932	0.922	0.912	0.901	0.888	0.874	0.859	0.842	0.825	0.808	0.788	0.769	0.749	0.728	0.706	0.685	0.662	0.639	0.615	0.591	0.568	0.544	0.520	0.496	0.471	0.448	0.424	0.400	0.376	0.352	0.331	0.308	0.286	0.265	0.245	0.224	0.205	0.188	0.169	0.151	0.135	0.120	0.105	0.090	0.078	0.065	0.052	0.042	0.032	0.022	0.014	0.006	-0.001	-0.008	-0.014	-0.018	-0.021	-0.026	-0.030	-0.031	-0.034	-0.036	-0.038	-0.039	-0.039	-0.040	-0.040	-0.040	-0.040	-0.040	-0.039	-0.039	-0.039	-0.039	-0.038	-0.038	-0.038	-0.039	-0.038	-0.040	-0.041	-0.041	-0.044	-0.046	-0.048	-0.050	-0.054	-0.059	-0.062	-0.068	-0.072	-0.079	-0.086	-0.092	-0.100	-0.109	-0.118	-0.126	-0.136	-0.148	-0.158	-0.170	-0.182	-0.194	-0.209	-0.221	-0.236	-0.251	-0.268	-0.282	-0.300	-0.316	-0.334	-0.351	-0.370	-0.389	-0.408	-0.428	-0.448	-0.468	-0.486	-0.506	-0.528	-0.549	-0.570	-0.589	-0.610	-0.631	-0.651	-0.672	-0.692	-0.712	-0.734	-0.752	-0.772	-0.791	-0.810	-0.829	-0.846	-0.864	-0.881	-0.899	-0.914	-0.930	-0.944	-0.959	-0.971	-0.984	-0.996	-1.006	-1.018	-1.026	-1.035	-1.042	-1.050	-1.055	-1.060	-1.064	-1.068	-1.070	-1.071	-1.071	-1.070	-1.069	-1.068	-1.064	-1.060	-1.056	-1.051	-1.045	-1.039	-1.030	-1.021	-1.012	-1.004	-0.992	-0.984	-0.971	-0.960	-0.949	-0.936	-0.924	-0.911	-0.896	-0.884	-0.870	-0.856	-0.842	-0.829	-0.814	-0.800	-0.785	-0.772	-0.759	-0.745	-0.731	-0.718	-0.704	-0.691	-0.679	-0.665	-0.652	-0.641	-0.629	-0.618	-0.605	-0.595	-0.584	-0.574	-0.564	-0.554	-0.545	-0.535	-0.525	-0.518	-0.509	-0.500	-0.492	-0.485	-0.478	-0.471	-0.464	-0.456	-0.450	-0.444	-0.438	-0.430	-0.424	-0.419	-0.412	-0.408	-0.400	-0.395	-0.390	-0.384	-0.379	-0.372	-0.366	-0.361	-0.355	-0.350	-0.344	-0.339	-0.332	-0.328	-0.321	-0.316	-0.309	-0.304	-0.298	-0.290	-0.285	-0.278	-0.271	-0.264	-0.258	-0.251	-0.244	-0.236	-0.230	-0.221	-0.215	-0.208	-0.199	-0.192	-0.185	-0.178	-0.170	-0.161	-0.155	-0.146	-0.139	-0.131	-0.124	-0.116	-0.109	-0.101	-0.095	-0.086	-0.080	-0.074	-0.068	-0.061	-0.054	-0.048	-0.042	-0.036	-0.031	-0.025	-0.021	-0.018	-0.012	-0.009	-0.006	-0.004	-0.001	0.001	0.002	0.004	0.005	0.005	0.004	0.004	0.001	0.000	-0.002	-0.005	-0.008	-0.011	-0.015	-0.020	-0.025	-0.030	-0.036	-0.042	-0.050	-0.055	-0.062	-0.071	-0.079	-0.086	-0.095	-0.102	-0.112	-0.121	-0.130	-0.139	-0.149	-0.158	-0.166	-0.175	-0.184	-0.192	-0.201	-0.210	-0.218	-0.226	-0.232	-0.240	-0.246	-0.252	-0.259	-0.264	-0.269	-0.272	-0.275	-0.278	-0.280	-0.282	-0.284	-0.284	-0.284	-0.282	-0.280	-0.279	-0.276	-0.272	-0.266	-0.262	-0.256	-0.249	-0.241	-0.232	-0.224	-0.214	-0.204	-0.192	-0.181	-0.170	-0.158	-0.144	-0.129	-0.115	-0.100	-0.085	-0.068	-0.052	-0.035	-0.018	0.000	0.018	0.038	0.055	0.075	0.094	0.112	0.134	0.154	0.174	0.194	0.212	0.234	0.254	0.272	0.294	0.314	0.332	0.352	0.371	0.391	0.410	0.428	0.446	0.464	0.481	0.499	0.515	0.530	0.546	0.561	0.575	0.590	0.602	0.616	0.628	0.639	0.650	0.660	0.670	0.678	0.686	0.694	0.701	0.708	0.712	0.718	0.721	0.726	0.730	0.732	0.734	0.736	0.739	0.739	0.740	0.740	0.740	0.740	0.739	0.740	0.739	0.739	0.738	0.736	0.736	0.736	0.736	0.735	0.736	0.736	0.738	0.739	0.740	0.742	0.745	0.749	0.752	0.756	0.760	0.766	0.772	0.779	0.786	0.794	0.802	0.811	0.821	0.832	0.844	0.855	0.866	0.880	0.892	0.906	0.920	0.934	0.950	0.964	0.980	0.995	1.010	1.026	1.042	1.058	1.072	1.089	1.104	1.119	1.134	1.148	1.161	1.175	1.188	1.200	1.211	1.222	1.234	1.241	1.251	1.259	1.265	1.271	1.278	1.281	1.282	1.286	1.286	1.286	1.285	1.282	1.280	1.275	1.270	1.264	1.256	1.248	1.239	1.229	1.216	1.205	1.192	1.179	1.164	1.148	1.132	1.115	1.099	1.081	1.061	1.044	1.024	1.004	0.984	0.964	0.944	0.922	0.901	0.882	0.861	0.840	0.819	0.799	0.779	0.759	0.739	0.719	0.699	0.680	0.661	0.642	0.624	0.606	0.590	0.574	0.559	0.542	0.528	0.514	0.501	0.488	0.478	0.466	0.456	0.445	0.438	0.429	0.422	0.416	0.411	0.405	0.401	0.399	0.398	0.396	0.394	0.395	0.396	0.399	0.401	0.405	0.410	0.414	0.420	0.426	0.432	0.441	0.450	0.460	0.470	0.480	0.490	0.502	0.515	0.526	0.539	0.551	0.565	0.579	0.592	0.606	0.621	0.634	0.649	0.662	0.676	0.690	0.704	0.718	0.730	0.742	0.755	0.768	0.778	0.789	0.799	0.810	0.819	0.826	0.834	0.841	0.846	0.851	0.856	0.860	0.861	0.864	0.865	0.864	0.865	0.862	0.860	0.856	0.851	0.846	0.840	0.834	0.826	0.818	0.809	0.799	0.789	0.778	0.765	0.754	0.741	0.729	0.715	0.701	0.689	0.674	0.661	0.646	0.632	0.619	0.605	0.591	0.578	0.564	0.551	0.539	0.526	0.515	0.504	0.492	0.482	0.474	0.464	0.456	0.449	0.442	0.436	0.431	0.428	0.424	0.420	0.418	0.416	0.415	0.415	0.416	0.418	0.420	0.424	0.426	0.430	0.435	0.440	0.445	0.451	0.458	0.465	0.472	0.480	0.488	0.496	0.504	0.512	0.521	0.529	0.539	0.548	0.556	0.564	0.572	0.581	0.589	0.596	0.604	0.611	0.618	0.624	0.629	0.635	0.640	0.645	0.649	0.652	0.655	0.658	0.659	0.661	0.662	0.662	0.662	0.661	0.659	0.656	0.654	0.650	0.645	0.641	0.635	0.630	0.622	0.616	0.608	0.599	0.590	0.580	0.570	0.560	0.548	0.535	0.524	0.510	0.496	0.484	0.469	0.454	0.439	0.422	0.406	0.390	0.374	0.356	0.339	0.321	0.304	0.285	0.266	0.249	0.230	0.211	0.192	0.172	0.155	0.136	0.118	0.099	0.080	0.062	0.044	0.026	0.008	-0.010	-0.026	-0.042	-0.060	-0.075	-0.091	-0.106	-0.120	-0.135	-0.148	-0.160	-0.172	-0.184	-0.196	-0.206	-0.216	-0.226	-0.234	-0.241	-0.249	-0.255	-0.261	-0.265	-0.270	-0.274	-0.276	-0.279	-0.280	-0.281	-0.281	-0.281	-0.280	-0.278	-0.276	-0.272	-0.270	-0.266	-0.260	-0.256	-0.250	-0.245	-0.239	-0.232	-0.225	-0.218	-0.210	-0.202	-0.195	-0.186	-0.178	-0.169	-0.161	-0.152	-0.144	-0.135	-0.126	-0.118	-0.110	-0.101	-0.092	-0.084	-0.075	-0.068	-0.061	-0.054	-0.046	-0.039	-0.031	-0.025	-0.019	-0.011	-0.006	0.000	0.005	0.011	0.015	0.021	0.025	0.030	0.035	0.039	0.044	0.046	0.051	0.055	0.059	0.061	0.066	0.070	0.074	0.078	0.082	0.086	0.089	0.094	0.099	0.102	0.109	0.112	0.119	0.124	0.130	0.135	0.142	0.149	0.156	0.162	0.171	0.180	0.188	0.198	0.206	0.215	0.226	0.236	0.248	0.259	0.269	0.281	0.294	0.305	0.318	0.331	0.344	0.356	0.370	0.382	0.395	0.409	0.422	0.435	0.449	0.461	0.474	0.486	0.499	0.510	0.522	0.534	0.545	0.555	0.565	0.574	0.582	0.591	0.599	0.605	0.611	0.618	0.621	0.625	0.628	0.630	0.631	0.631	0.630	0.629	0.626	0.622	0.618	0.612	0.605	0.598	0.590	0.580	0.570	0.559	0.546	0.535	0.520	0.506	0.490	0.475	0.459	0.440	0.422	0.404	0.385	0.365	0.345	0.325	0.304	0.282	0.262	0.241	0.220	0.199	0.178	0.156	0.135	0.114	0.094	0.072	0.052	0.032	0.014	-0.006	-0.025	-0.041	-0.060	-0.076	-0.091	-0.108	-0.122	-0.138	-0.150	-0.162	-0.172	-0.185	-0.195	-0.202	-0.211	-0.219	-0.225	-0.231	-0.235	-0.239	-0.241	-0.244	-0.244	-0.245	-0.245	-0.244	-0.241	-0.239	-0.235	-0.230	-0.225	-0.220	-0.212	-0.205	-0.198	-0.190	-0.181	-0.171	-0.161	-0.151	-0.139	-0.129	-0.116	-0.104	-0.092	-0.079	-0.065	-0.052	-0.038	-0.024	-0.010	0.004	0.019	0.034	0.048	0.064	0.079	0.092	0.109	0.124	0.138	0.154	0.169	0.184	0.199	0.214	0.230	0.244	0.259	0.274	0.289	0.304	0.319	0.334	0.349	0.362	0.376	0.391	0.406	0.420	0.434	0.448	0.464	0.478	0.491	0.505	0.520	0.534	0.548	0.562	0.576	0.590	0.604	0.619	0.634	0.649	0.662	0.679	0.694	0.709	0.725	0.741	0.758	0.774	0.790	0.808	0.825	0.842	0.861	0.880	0.899	0.918	0.938	0.956	0.978	0.998	1.019	1.040	1.061	1.085	1.106	1.130	1.152	1.176	1.201	1.225	1.250	1.274	1.299	1.325	1.349	1.375	1.401	1.426	1.451	1.478	1.505	1.530	1.556	1.581	1.608	1.632	1.658	1.681	1.706	1.730	1.752	1.776	1.799	1.820	1.841	1.861	1.880	1.900	1.918	1.935	1.950	1.966	1.980	1.994	2.005	2.018	2.027	2.035	2.044	2.050	2.055	2.060	2.062	2.064	2.065	2.062	2.061	2.058	2.052	2.046	2.039	2.031	2.020	2.010	1.998	1.984	1.969	1.954	1.938	1.919	1.899	1.880	1.859	1.836	1.815	1.791	1.766	1.740	1.714	1.688	1.660	1.632	1.604	1.575	1.545	1.515	1.485	1.455	1.425	1.394	1.362	1.331	1.300	1.269	1.238	1.206	1.178	1.146	1.115	1.086	1.058	1.026	0.998	0.971	0.942	0.915	0.889	0.862	0.839	0.812	0.790	0.766	0.744	0.721	0.701	0.681	0.664	0.644	0.628	0.610	0.595	0.580	0.566	0.552	0.541	0.530	0.520	0.510	0.501	0.492	0.485	0.479	0.474	0.468	0.464	0.460	0.456	0.455	0.452	0.450	0.450	0.450	0.450	0.450	0.451	0.452	0.452	0.455	0.456	0.459	0.461	0.462	0.465	0.468	0.469	0.472	0.475	0.475	0.478	0.480	0.481	0.482	0.484	0.485	0.485	0.488	0.488	0.488	0.488	0.486	0.485	0.484	0.482	0.480	0.479	0.476	0.474	0.470	0.468	0.462	0.459	0.455	0.451	0.446	0.440	0.435	0.430	0.425	0.419	0.414	0.408	0.400	0.395	0.389	0.382	0.375	0.369	0.362	0.358	0.351	0.345	0.339	0.334	0.328	0.321	0.316	0.311	0.305	0.300	0.296	0.292	0.288	0.282	0.280	0.275	0.272	0.270	0.266	0.264	0.261	0.259	0.256	0.254	0.252	0.251	0.249	0.248	0.246	0.245	0.244	0.244	0.241	0.241	0.239	0.238	0.236	0.235	0.232	0.231	0.229	0.228	0.224	0.221	0.218	0.214	0.209	0.205	0.199	0.194	0.186	0.181	0.174	0.165	0.156	0.148	0.138	0.128	0.115	0.104	0.090	0.078	0.062	0.048	0.031	0.015	-0.001	-0.019	-0.038	-0.058	-0.078	-0.098	-0.120	-0.141	-0.164	-0.188	-0.211	-0.236	-0.261	-0.286	-0.312	-0.338	-0.365	-0.392	-0.419	-0.448	-0.475	-0.504	-0.531	-0.560	-0.589	-0.616	-0.645	-0.674	-0.702	-0.731	-0.760	-0.788	-0.815	-0.842	-0.870	-0.896	-0.924	-0.949	-0.974	-0.999	-1.024	-1.048	-1.070	-1.092	-1.115	-1.136	-1.156	-1.175	-1.194	-1.212	-1.230	-1.246	-1.262	-1.276	-1.290	-1.302	-1.314	-1.325	-1.335	-1.344	-1.352	-1.359	-1.365	-1.370	-1.374	-1.378	-1.379	-1.380	-1.381	-1.379	-1.379	-1.376	-1.372	-1.368	-1.362	-1.358	-1.351	-1.342	-1.336	-1.328	-1.319	-1.308	-1.298	-1.286	-1.275	-1.264	-1.251	-1.239	-1.226	-1.214	-1.200	-1.186	-1.172	-1.159	-1.145	-1.131	-1.118	-1.102	-1.090	-1.076	-1.062	-1.050	-1.036	-1.024	-1.012	-0.999	-0.988	-0.976	-0.966	-0.955	-0.945	-0.936	-0.926	-0.919	-0.910	-0.902	-0.895	-0.889	-0.882	-0.876	-0.870	-0.866	-0.861	-0.858	-0.854	-0.850	-0.848	-0.845	-0.842	-0.840	-0.838	-0.836	-0.835	-0.834	-0.832	-0.831	-0.830	-0.829	-0.826	-0.825	-0.824	-0.822	-0.820	-0.818	-0.815	-0.812	-0.810	-0.808	-0.802	-0.800	-0.795	-0.791	-0.786	-0.780	-0.774	-0.768	-0.760	-0.754	-0.746	-0.738	-0.728	-0.720	-0.710	-0.700	-0.690	-0.679	-0.668	-0.656	-0.645	-0.631	-0.620	-0.606	-0.595	-0.581	-0.569	-0.556	-0.541	-0.529	-0.515	-0.502	-0.489	-0.476	-0.464	-0.451	-0.438	-0.426	-0.414	-0.404	-0.392	-0.382	-0.372	-0.364	-0.355	-0.346	-0.340	-0.332	-0.328	-0.321	-0.316	-0.312	-0.310	-0.308	-0.308	-0.306	-0.306	-0.308	-0.310	-0.312	-0.316	-0.321	-0.326	-0.332	-0.339	-0.348	-0.356	-0.365	-0.375	-0.385	-0.396	-0.409	-0.421	-0.434	-0.446	-0.460	-0.474	-0.489	-0.504	-0.519	-0.532	-0.548	-0.562	-0.578	-0.591	-0.606	-0.621	-0.636	-0.649	-0.662	-0.675	-0.689	-0.701	-0.712	-0.724	-0.732	-0.742	-0.751	-0.759	-0.765	-0.771	-0.778	-0.781	-0.784	-0.786	-0.788	-0.788	-0.786	-0.785	-0.781	-0.776	-0.771	-0.764	-0.758	-0.749	-0.739	-0.729	-0.716	-0.704	-0.689	-0.675	-0.660	-0.642	-0.625	-0.606	-0.588	-0.568	-0.548	-0.526	-0.505	-0.481	-0.460	-0.436	-0.411	-0.389	-0.364	-0.339	-0.315	-0.289	-0.264	-0.239	-0.214	-0.189	-0.164	-0.140	-0.115	-0.091	-0.068	-0.045	-0.022	0.001	0.022	0.044	0.064	0.084	0.102	0.121	0.139	0.155	0.170	0.185	0.200	0.212	0.224	0.235	0.245	0.255	0.262	0.270	0.275	0.281	0.285	0.288	0.290	0.291	0.291	0.289	0.288	0.285	0.282	0.278	0.272	0.266	0.260	0.254	0.246	0.238	0.229	0.219	0.209	0.200	0.189	0.179	0.168	0.156	0.145	0.135	0.124	0.112	0.101	0.090	0.079	0.069	0.059	0.049	0.039	0.029	0.019	0.010	0.004	-0.005	-0.012	-0.020	-0.026	-0.032	-0.038	-0.042	-0.046	-0.051	-0.055	-0.058	-0.060	-0.061	-0.062	-0.065	-0.065	-0.065	-0.065	-0.065	-0.064	-0.062	-0.061	-0.060	-0.059	-0.056	-0.054	-0.052	-0.050	-0.048	-0.045	-0.044	-0.040	-0.039	-0.036	-0.035	-0.032	-0.031	-0.030	-0.030	-0.029	-0.028	-0.028	-0.029	-0.029	-0.030	-0.031	-0.032	-0.036	-0.038	-0.041	-0.044	-0.048	-0.052	-0.056	-0.061	-0.066	-0.072	-0.078	-0.085	-0.092	-0.098	-0.106	-0.114	-0.122	-0.130	-0.140	-0.149	-0.158	-0.168	-0.178	-0.188	-0.198	-0.209	-0.219	-0.230	-0.241	-0.252	-0.264	-0.275	-0.286	-0.299	-0.310	-0.321	-0.335	-0.346	-0.358	-0.371	-0.382	-0.395	-0.408	-0.420	-0.432	-0.445	-0.458	-0.470	-0.481	-0.494	-0.505	-0.519	-0.530	-0.542	-0.554	-0.565	-0.576	-0.589	-0.600	-0.610	-0.622	-0.632	-0.644	-0.654	-0.664	-0.674	-0.685	-0.694	-0.704	-0.712	-0.722	-0.730	-0.738	-0.748	-0.755	-0.762	-0.770	-0.778	-0.785	-0.791	-0.798	-0.804	-0.810	-0.816	-0.821	-0.828	-0.834	-0.839	-0.842	-0.849	-0.852	-0.858	-0.862	-0.868	-0.871	-0.876	-0.881	-0.885	-0.891	-0.895	-0.901	-0.905	-0.911	-0.916	-0.922	-0.929	-0.935	-0.942	-0.949	-0.956	-0.964	-0.972	-0.982	-0.990	-1.000	-1.011	-1.021	-1.032	-1.044	-1.056	-1.070	-1.082	-1.096	-1.111	-1.126	-1.141	-1.158	-1.175	-1.191	-1.209	-1.226	-1.245	-1.264	-1.282	-1.302	-1.321	-1.342	-1.361	-1.382	-1.402	-1.424	-1.444	-1.465	-1.486	-1.506	-1.528	-1.548	-1.569	-1.588	-1.608	-1.626	-1.645	-1.664	-1.681	-1.699	-1.714	-1.731	-1.746	-1.760	-1.775	-1.788	-1.800	-1.810	-1.821	-1.830	-1.839	-1.846	-1.852	-1.859	-1.862	-1.866	-1.869	-1.871	-1.871	-1.871	-1.870	-1.868	-1.864	-1.860	-1.855	-1.849	-1.841	-1.834	-1.826	-1.818	-1.808	-1.798	-1.786	-1.775	-1.764	-1.750	-1.738	-1.725	-1.711	-1.699	-1.684	-1.671	-1.656	-1.642	-1.630	-1.616	-1.602	-1.590	-1.578	-1.565	-1.554	-1.542	-1.531	-1.521	-1.512	-1.504	-1.495	-1.488	-1.481	-1.475	-1.471	-1.466	-1.465	-1.462	-1.461	-1.461	-1.462	-1.464	-1.468	-1.472	-1.478	-1.482	-1.491	-1.499	-1.508	-1.519	-1.530	-1.541	-1.555	-1.568	-1.582	-1.598	-1.614	-1.630	-1.648	-1.665	-1.682	-1.701	-1.720	-1.739	-1.759	-1.779	-1.799	-1.818	-1.836	-1.856	-1.876	-1.895	-1.914	-1.932	-1.950	-1.968	-1.984	-2.001	-2.018	-2.031	-2.046	-2.059	-2.071	-2.082	-2.092	-2.104	-2.110	-2.119	-2.125	-2.129	-2.134	-2.138	-2.139	-2.140	-2.139	-2.139	-2.135	-2.131	-2.126	-2.121	-2.115	-2.106	-2.098	-2.089	-2.078	-2.065	-2.054	-2.041	-2.026	-2.013	-1.998	-1.981	-1.966	-1.950	-1.932	-1.915	-1.898	-1.880	-1.861	-1.844	-1.825	-1.808	-1.790	-1.771	-1.755	-1.736	-1.720	-1.702	-1.686	-1.670	-1.654	-1.639	-1.624	-1.609	-1.595	-1.582	-1.569	-1.558	-1.548	-1.536	-1.526	-1.518	-1.509	-1.501	-1.494	-1.486	-1.481	-1.476	-1.472	-1.469	-1.465	-1.462	-1.460	-1.459	-1.459	-1.459	-1.459	-1.460	-1.461	-1.462	-1.464	-1.468	-1.470	-1.472	-1.478	-1.481	-1.485	-1.489	-1.494	-1.498	-1.502	-1.508	-1.514	-1.518	-1.522	-1.529	-1.534	-1.538	-1.542	-1.546	-1.550	-1.555	-1.559	-1.562	-1.566	-1.569	-1.571	-1.574	-1.575	-1.578	-1.579	-1.579	-1.580	-1.580	-1.579	-1.579	-1.576	-1.576	-1.574	-1.571	-1.569	-1.565	-1.561	-1.558	-1.552	-1.549	-1.544	-1.538	-1.531	-1.526	-1.519	-1.512	-1.505	-1.499	-1.491	-1.485	-1.478	-1.469	-1.462	-1.455	-1.448	-1.440	-1.432	-1.425	-1.419	-1.412	-1.405	-1.400	-1.394	-1.389	-1.382	-1.379	-1.374	-1.370	-1.366	-1.364	-1.362	-1.360	-1.359	-1.359	-1.359	-1.360	-1.360	-1.362	-1.365	-1.368	-1.371	-1.378	-1.381	-1.388	-1.394	-1.402	-1.409	-1.418	-1.426	-1.435	-1.446	-1.458	-1.466	-1.480	-1.491	-1.502	-1.515	-1.529	-1.541	-1.555	-1.570	-1.582	-1.598	-1.612	-1.626	-1.641	-1.656	-1.670	-1.684	-1.699	-1.714	-1.728	-1.741	-1.754	-1.769	-1.781	-1.794	-1.806	-1.819	-1.830	-1.842	-1.852	-1.862	-1.874	-1.884	-1.892	-1.901	-1.909	-1.916	-1.924	-1.930	-1.936	-1.942	-1.946	-1.951	-1.955	-1.958	-1.961	-1.962	-1.964	-1.965	-1.966	-1.968	-1.966	-1.966	-1.965	-1.964	-1.961	-1.958	-1.956	-1.952	-1.948	-1.944	-1.940	-1.935	-1.931	-1.925	-1.919	-1.914	-1.909	-1.902	-1.896	-1.889	-1.882	-1.876	-1.869	-1.861	-1.855	-1.848	-1.841	-1.834	-1.826	-1.820	-1.812	-1.805	-1.798	-1.791	-1.785	-1.778	-1.770	-1.765	-1.759	-1.751	-1.745	-1.740	-1.734	-1.729	-1.724	-1.718	-1.712	-1.709	-1.704	-1.701	-1.696	-1.692	-1.690	-1.686	-1.684	-1.681	-1.679	-1.676	-1.674	-1.672	-1.671	-1.669	-1.669	-1.668	-1.668	-1.668	-1.665	-1.665	-1.665	-1.666	-1.666	-1.665	-1.665	-1.665	-1.665	-1.665	-1.664	-1.665	-1.664	-1.662	-1.661	-1.660	-1.659	-1.656	-1.655	-1.652	-1.649	-1.646	-1.641	-1.638	-1.632	-1.628	-1.621	-1.615	-1.608	-1.601	-1.592	-1.584	-1.574	-1.564	-1.552	-1.542	-1.530	-1.518	-1.504	-1.490	-1.476	-1.460	-1.445	-1.429	-1.412	-1.395	-1.378	-1.360	-1.342	-1.322	-1.305	-1.285	-1.265	-1.246	-1.226	-1.206	-1.186	-1.166	-1.146	-1.126	-1.108	-1.088	-1.069	-1.049	-1.030	-1.012	-0.994	-0.978	-0.960	-0.944	-0.928	-0.912	-0.898	-0.884	-0.871	-0.859	-0.846	-0.836	-0.826	-0.816	-0.808	-0.801	-0.794	-0.789	-0.782	-0.778	-0.775	-0.772	-0.770	-0.769	-0.769	-0.770	-0.770	-0.772	-0.774	-0.776	-0.781	-0.784	-0.789	-0.794	-0.799	-0.804	-0.810	-0.815	-0.821	-0.828	-0.832	-0.839	-0.845	-0.851	-0.858	-0.862	-0.868	-0.872	-0.876	-0.880	-0.884	-0.886	-0.889	-0.890	-0.890	-0.891	-0.890	-0.890	-0.888	-0.884	-0.880	-0.876	-0.870	-0.862	-0.855	-0.848	-0.838	-0.828	-0.816	-0.804	-0.790	-0.778	-0.762	-0.746	-0.730	-0.712	-0.695	-0.676	-0.658	-0.636	-0.616	-0.595	-0.572	-0.550	-0.529	-0.504	-0.481	-0.458	-0.434	-0.410	-0.385	-0.360	-0.335	-0.310	-0.285	-0.261	-0.236	-0.211	-0.189	-0.165	-0.140	-0.118	-0.096	-0.072	-0.052	-0.031	-0.010	0.010	0.029	0.048	0.066	0.084	0.100	0.115	0.130	0.144	0.158	0.169	0.181	0.190	0.200	0.209	0.215	0.222	0.228	0.231	0.234	0.236	0.238	0.238	0.238	0.235	0.232	0.228	0.224	0.218	0.211	0.202	0.194	0.185	0.174	0.161	0.150	0.136	0.121	0.106	0.090	0.074	0.058	0.039	0.020	0.001	-0.020	-0.039	-0.060	-0.081	-0.102	-0.124	-0.146	-0.170	-0.191	-0.214	-0.238	-0.261	-0.282	-0.306	-0.329	-0.351	-0.374	-0.396	-0.418	-0.440	-0.461	-0.482	-0.502	-0.522	-0.542	-0.561	-0.579	-0.598	-0.614	-0.630	-0.646	-0.660	-0.676	-0.689	-0.701	-0.712	-0.725	-0.736	-0.746	-0.755	-0.764	-0.771	-0.778	-0.785	-0.791	-0.796	-0.801	-0.805	-0.810	-0.812	-0.816	-0.819	-0.820	-0.824	-0.825	-0.826	-0.829	-0.830	-0.831	-0.834	-0.835	-0.838	-0.840	-0.842	-0.846	-0.849	-0.854	-0.856	-0.861	-0.866	-0.872	-0.879	-0.885	-0.894	-0.901	-0.910	-0.920	-0.930	-0.941	-0.954	-0.966	-0.980	-0.994	-1.009	-1.024	-1.040	-1.058	-1.075	-1.094	-1.112	-1.132	-1.152	-1.172	-1.194	-1.215	-1.238	-1.259	-1.281	-1.304	-1.328	-1.350	-1.374	-1.396	-1.420	-1.442	-1.464	-1.488	-1.510	-1.531	-1.554	-1.575	-1.596	-1.618	-1.636	-1.655	-1.674	-1.692	-1.710	-1.726	-1.742	-1.758	-1.772	-1.785	-1.798	-1.810	-1.821	-1.831	-1.840	-1.849	-1.856	-1.864	-1.869	-1.874	-1.878	-1.881	-1.884	-1.886	-1.888	-1.888	-1.886	-1.885	-1.884	-1.881	-1.878	-1.875	-1.871	-1.866	-1.861	-1.856	-1.850	-1.844	-1.839	-1.830	-1.824	-1.818	-1.810	-1.802	-1.795	-1.788	-1.781	-1.774	-1.766	-1.760	-1.754	-1.746	-1.740	-1.735	-1.729	-1.724	-1.719	-1.714	-1.710	-1.705	-1.702	-1.699	-1.696	-1.695	-1.692	-1.691	-1.691	-1.691	-1.692	-1.692	-1.695	-1.698	-1.699	-1.702	-1.706	-1.710	-1.715	-1.720	-1.725	-1.731	-1.738	-1.745	-1.751	-1.759	-1.768	-1.775	-1.784	-1.791	-1.801	-1.810	-1.819	-1.829	-1.838	-1.846	-1.856	-1.866	-1.874	-1.884	-1.892	-1.901	-1.910	-1.919	-1.928	-1.935	-1.942	-1.950	-1.958	-1.962	-1.970	-1.975	-1.981	-1.985	-1.989	-1.992	-1.995	-1.999	-2.001	-2.002	-2.002	-2.002	-2.002	-2.001	-2.001	-1.999	-1.996	-1.994	-1.990	-1.986	-1.981	-1.978	-1.972	-1.966	-1.960	-1.954	-1.948	-1.940	-1.932	-1.926	-1.919	-1.910	-1.902	-1.895	-1.886	-1.879	-1.871	-1.862	-1.855	-1.848	-1.839	-1.832	-1.825	-1.819	-1.812	-1.806	-1.801	-1.795	-1.790	-1.786	-1.782	-1.779	-1.776	-1.774	-1.771	-1.771	-1.770	-1.770	-1.770	-1.772	-1.774	-1.776	-1.780	-1.784	-1.788	-1.791	-1.796	-1.802	-1.809	-1.816	-1.824	-1.831	-1.839	-1.848	-1.856	-1.865	-1.875	-1.885	-1.895	-1.905	-1.915	-1.925	-1.936	-1.946	-1.958	-1.968	-1.976	-1.988	-1.998	-2.007	-2.016	-2.025	-2.034	-2.042	-2.050	-2.058	-2.065	-2.071	-2.078	-2.084	-2.088	-2.092	-2.096	-2.100	-2.102	-2.104	-2.105	-2.106	-2.106	-2.105	-2.104	-2.101	-2.099	-2.095	-2.092	-2.088	-2.081	-2.076	-2.069	-2.064	-2.056	-2.047	-2.039	-2.030	-2.020	-2.010	-2.001	-1.991	-1.980	-1.969	-1.959	-1.948	-1.935	-1.925	-1.912	-1.900	-1.889	-1.876	-1.864	-1.851	-1.841	-1.829	-1.816	-1.805	-1.792	-1.782	-1.771	-1.760	-1.749	-1.740	-1.729	-1.719	-1.709	-1.700	-1.691	-1.682	-1.674	-1.665	-1.659	-1.651	-1.644	-1.636	-1.630	-1.624	-1.618	-1.612	-1.606	-1.602	-1.596	-1.592	-1.589	-1.585	-1.582	-1.579	-1.576	-1.575	-1.571	-1.570	-1.570	-1.569	-1.568	-1.566	-1.568	-1.568	-1.568	-1.569	-1.570	-1.571	-1.572	-1.574	-1.576	-1.578	-1.581	-1.584	-1.586	-1.589	-1.592	-1.596	-1.600	-1.604	-1.608	-1.611	-1.616	-1.621	-1.625	-1.630	-1.634	-1.638	-1.642	-1.648	-1.651	-1.656	-1.660	-1.665	-1.668	-1.672	-1.678	-1.680	-1.684	-1.686	-1.690	-1.692	-1.695	-1.699	-1.701	-1.702	-1.705	-1.705	-1.706	-1.706	-1.708	-1.708	-1.708	-1.708	-1.706	-1.705	-1.704	-1.701	-1.699	-1.696	-1.694	-1.691	-1.689	-1.685	-1.681	-1.678	-1.674	-1.669	-1.665	-1.661	-1.658	-1.652	-1.648	-1.644	-1.639	-1.635	-1.630	-1.626	-1.621	-1.619	-1.615	-1.611	-1.608	-1.605	-1.602	-1.599	-1.598	-1.596	-1.594	-1.592	-1.591	-1.591	-1.591	-1.591	-1.591	-1.592	-1.594	-1.595	-1.596	-1.599	-1.601	-1.604	-1.606	-1.610	-1.614	-1.618	-1.621	-1.625	-1.629	-1.634	-1.638	-1.641	-1.646	-1.651	-1.655	-1.660	-1.664	-1.666	-1.670	-1.674	-1.678	-1.680	-1.684	-1.685	-1.686	-1.689	-1.689	-1.690	-1.691	-1.691	-1.690	-1.689	-1.686	-1.684	-1.681	-1.678	-1.674	-1.669	-1.664	-1.659	-1.651	-1.645	-1.638	-1.629	-1.620	-1.611	-1.602	-1.591	-1.581	-1.571	-1.560	-1.549	-1.536	-1.524	-1.511	-1.499	-1.486	-1.472	-1.459	-1.446	-1.434	-1.420	-1.408	-1.394	-1.380	-1.368	-1.354	-1.342	-1.330	-1.319	-1.306	-1.294	-1.284	-1.274	-1.264	-1.254	-1.244	-1.236	-1.228	-1.220	-1.212	-1.206	-1.200	-1.195	-1.189	-1.185	-1.181	-1.178	-1.175	-1.174	-1.171	-1.171	-1.170	-1.170	-1.171	-1.172	-1.175	-1.176	-1.180	-1.182	-1.186	-1.190	-1.194	-1.200	-1.205	-1.210	-1.215	-1.221	-1.228	-1.234	-1.241	-1.248	-1.254	-1.261	-1.268	-1.274	-1.280	-1.286	-1.294	-1.300	-1.306	-1.312	-1.318	-1.322	-1.329	-1.332	-1.338	-1.341	-1.344	-1.348	-1.349	-1.351	-1.352	-1.354	-1.352	-1.352	-1.351	-1.350	-1.346	-1.344	-1.340	-1.335	-1.330	-1.324	-1.318	-1.310	-1.302	-1.292	-1.284	-1.274	-1.264	-1.252	-1.241	-1.229	-1.215	-1.202	-1.190	-1.175	-1.161	-1.146	-1.132	-1.118	-1.101	-1.086	-1.072	-1.058	-1.041	-1.026	-1.011	-0.998	-0.984	-0.970	-0.956	-0.945	-0.931	-0.920	-0.909	-0.899	-0.890	-0.880	-0.872	-0.865	-0.859	-0.854	-0.849	-0.846	-0.844	-0.844	-0.842	-0.845	-0.846	-0.849	-0.854	-0.860	-0.866	-0.874	-0.882	-0.891	-0.902	-0.915	-0.928	-0.941	-0.956	-0.971	-0.988	-1.005	-1.024	-1.042	-1.061	-1.081	-1.101	-1.122	-1.144	-1.165	-1.188	-1.210	-1.232	-1.255	-1.276	-1.300	-1.322	-1.344	-1.366	-1.388	-1.409	-1.430	-1.451	-1.471	-1.490	-1.509	-1.528	-1.544	-1.561	-1.576	-1.591	-1.605	-1.618	-1.629	-1.640	-1.650	-1.658	-1.666	-1.671	-1.678	-1.680	-1.684	-1.685	-1.685	-1.684	-1.680	-1.678	-1.674	-1.666	-1.660	-1.651	-1.641	-1.631	-1.619	-1.606	-1.592	-1.576	-1.560	-1.544	-1.525	-1.506	-1.486	-1.465	-1.444	-1.422	-1.399	-1.375	-1.350	-1.325	-1.301	-1.275	-1.249	-1.222	-1.196	-1.169	-1.141	-1.115	-1.088	-1.061	-1.034	-1.006	-0.980	-0.955	-0.928	-0.902	-0.876	-0.852	-0.829	-0.805	-0.782	-0.759	-0.738	-0.715	-0.695	-0.675	-0.658	-0.639	-0.621	-0.606	-0.591	-0.576	-0.564	-0.550	-0.538	-0.528	-0.518	-0.509	-0.501	-0.494	-0.488	-0.482	-0.479	-0.475	-0.471	-0.469	-0.468	-0.468	-0.468	-0.469	-0.470	-0.472	-0.476	-0.479	-0.482	-0.486	-0.491	-0.496	-0.502	-0.507	-0.514	-0.520	-0.526	-0.532	-0.540	-0.546	-0.554	-0.560	-0.568	-0.574	-0.581	-0.589	-0.594	-0.601	-0.608	-0.614	-0.620	-0.625	-0.631	-0.636	-0.641	-0.645	-0.650	-0.655	-0.658	-0.661	-0.665	-0.668	-0.669	-0.671	-0.674	-0.675	-0.676	-0.678	-0.678	-0.679	-0.678	-0.678	-0.678	-0.676	-0.676	-0.675	-0.674	-0.672	-0.671	-0.669	-0.668	-0.666	-0.664	-0.661	-0.660	-0.658	-0.655	-0.652	-0.651	-0.650	-0.648	-0.648	-0.645	-0.644	-0.642	-0.642	-0.641	-0.641	-0.640	-0.640	-0.640	-0.641	-0.642	-0.644	-0.645	-0.648	-0.649	-0.652	-0.655	-0.659	-0.662	-0.668	-0.672	-0.678	-0.684	-0.690	-0.696	-0.704	-0.712	-0.720	-0.730	-0.738	-0.748	-0.756	-0.768	-0.779	-0.790	-0.800	-0.812	-0.825	-0.838	-0.850	-0.864	-0.876	-0.889	-0.902	-0.918	-0.931	-0.945	-0.959	-0.972	-0.988	-1.001	-1.015	-1.029	-1.042	-1.055	-1.069	-1.082	-1.095	-1.108	-1.119	-1.131	-1.142	-1.154	-1.165	-1.175	-1.184	-1.192	-1.201	-1.209	-1.216	-1.224	-1.229	-1.236	-1.241	-1.245	-1.249	-1.252	-1.255	-1.258	-1.258	-1.260	-1.260	-1.260	-1.260	-1.259	-1.258	-1.256	-1.254	-1.251	-1.249	-1.245	-1.242	-1.239	-1.235	-1.231	-1.228	-1.224	-1.220	-1.216	-1.212	-1.209	-1.205	-1.202	-1.199	-1.196	-1.195	-1.191	-1.190	-1.190	-1.189	-1.189	-1.188	-1.189	-1.190	-1.191	-1.194	-1.198	-1.200	-1.205	-1.209	-1.214	-1.221	-1.228	-1.234	-1.242	-1.251	-1.260	-1.269	-1.279	-1.290	-1.300	-1.311	-1.324	-1.335	-1.349	-1.361	-1.374	-1.389	-1.402	-1.416	-1.431	-1.445	-1.459	-1.474	-1.488	-1.502	-1.518	-1.531	-1.545	-1.559	-1.572	-1.585	-1.599	-1.610	-1.621	-1.634	-1.644	-1.655	-1.665	-1.674	-1.681	-1.690	-1.698	-1.704	-1.709	-1.714	-1.719	-1.721	-1.724	-1.726	-1.726	-1.726	-1.725	-1.724	-1.722	-1.719	-1.715	-1.710	-1.704	-1.699	-1.690	-1.682	-1.675	-1.665	-1.655	-1.645	-1.634	-1.622	-1.610	-1.598	-1.585	-1.571	-1.558	-1.544	-1.529	-1.515	-1.500	-1.486	-1.471	-1.458	-1.442	-1.428	-1.414	-1.400	-1.385	-1.372	-1.359	-1.346	-1.334	-1.321	-1.310	-1.298	-1.288	-1.278	-1.266	-1.258	-1.249	-1.242	-1.234	-1.228	-1.221	-1.216	-1.211	-1.206	-1.204	-1.200	-1.198	-1.195	-1.194	-1.192	-1.191	-1.191	-1.191	-1.191	-1.192	-1.194	-1.194	-1.196	-1.198	-1.199	-1.200	-1.201	-1.202	-1.205	-1.206	-1.208	-1.208	-1.208	-1.208	-1.208	-1.206	-1.204	-1.202	-1.199	-1.196	-1.192	-1.186	-1.181	-1.175	-1.168	-1.160	-1.151	-1.142	-1.132	-1.121	-1.109	-1.095	-1.082	-1.068	-1.051	-1.035	-1.018	-1.000	-0.981	-0.962	-0.942	-0.922	-0.900	-0.879	-0.856	-0.832	-0.811	-0.788	-0.764	-0.740	-0.714	-0.690	-0.665	-0.641	-0.616	-0.592	-0.568	-0.544	-0.519	-0.495	-0.472	-0.449	-0.426	-0.405	-0.384	-0.362	-0.342	-0.324	-0.304	-0.286	-0.269	-0.251	-0.236	-0.221	-0.208	-0.194	-0.182	-0.171	-0.161	-0.152	-0.144	-0.138	-0.130	-0.125	-0.120	-0.116	-0.114	-0.112	-0.111	-0.111	-0.111	-0.114	-0.115	-0.119	-0.122	-0.128	-0.132	-0.138	-0.145	-0.151	-0.159	-0.166	-0.175	-0.185	-0.194	-0.204	-0.214	-0.224	-0.235	-0.248	-0.259	-0.269	-0.281	-0.294	-0.306	-0.319	-0.330	-0.342	-0.356	-0.369	-0.381	-0.394	-0.406	-0.419	-0.431	-0.444	-0.456	-0.470	-0.482	-0.495	-0.506	-0.519	-0.531	-0.542	-0.555	-0.566	-0.578	-0.589	-0.599	-0.611	-0.621	-0.631	-0.642	-0.651	-0.662	-0.671	-0.680	-0.690	-0.699	-0.706	-0.715	-0.722	-0.730	-0.738	-0.744	-0.751	-0.758	-0.764	-0.769	-0.774	-0.779	-0.784	-0.789	-0.792	-0.796	-0.801	-0.802	-0.806	-0.810	-0.811	-0.814	-0.816	-0.818	-0.820	-0.821	-0.824	-0.825	-0.826	-0.828	-0.828	-0.830	-0.830	-0.831	-0.834	-0.835	-0.835	-0.838	-0.839	-0.840	-0.842	-0.845	-0.848	-0.850	-0.854	-0.858	-0.860	-0.865	-0.869	-0.872	-0.879	-0.884	-0.890	-0.895	-0.902	-0.909	-0.916	-0.924	-0.931	-0.940	-0.949	-0.958	-0.966	-0.976	-0.986	-0.996	-1.008	-1.018	-1.029	-1.040	-1.050	-1.061	-1.074	-1.085	-1.098	-1.110	-1.121	-1.132	-1.145	-1.158	-1.169	-1.181	-1.192	-1.205	-1.215	-1.226	-1.239	-1.249	-1.259	-1.270	-1.280	-1.290	-1.300	-1.309	-1.318	-1.326	-1.334	-1.341	-1.350	-1.356	-1.362	-1.369	-1.374	-1.380	-1.385	-1.388	-1.392	-1.396	-1.399	-1.401	-1.402	-1.405	-1.405	-1.406	-1.406	-1.406	-1.405	-1.402	-1.401	-1.399	-1.396	-1.392	-1.390	-1.386	-1.382	-1.378	-1.372	-1.368	-1.361	-1.358	-1.351	-1.345	-1.339	-1.331	-1.325	-1.319	-1.312	-1.306	-1.300	-1.294	-1.286	-1.280	-1.274	-1.268	-1.262	-1.256	-1.251	-1.246	-1.241	-1.236	-1.234	-1.230	-1.226	-1.224	-1.222	-1.220	-1.219	-1.219	-1.219	-1.220	-1.220	-1.224	-1.225	-1.229	-1.232	-1.238	-1.242	-1.249	-1.256	-1.262	-1.270	-1.279	-1.288	-1.298	-1.306	-1.318	-1.329	-1.340	-1.352	-1.365	-1.378	-1.390	-1.404	-1.418	-1.431	-1.445	-1.459	-1.472	-1.488	-1.501	-1.515	-1.529	-1.544	-1.558	-1.570	-1.584	-1.596	-1.609	-1.620	-1.631	-1.642	-1.652	-1.664	-1.672	-1.681	-1.690	-1.698	-1.705	-1.711	-1.716	-1.722	-1.726	-1.730	-1.732	-1.735	-1.736	-1.736	-1.738	-1.736	-1.734	-1.734	-1.730	-1.726	-1.722	-1.719	-1.714	-1.709	-1.702	-1.695	-1.690	-1.682	-1.674	-1.666	-1.659	-1.650	-1.641	-1.632	-1.624	-1.614	-1.605	-1.595	-1.586	-1.576	-1.568	-1.558	-1.549	-1.540	-1.530	-1.521	-1.514	-1.505	-1.498	-1.490	-1.482	-1.475	-1.468	-1.461	-1.455	-1.449	-1.444	-1.439	-1.434	-1.430	-1.426	-1.422	-1.419	-1.416	-1.414	-1.412	-1.411	-1.410	-1.410	-1.409	-1.409	-1.409	-1.410	-1.410	-1.411	-1.414	-1.415	-1.418	-1.420	-1.421	-1.424	-1.428	-1.430	-1.434	-1.436	-1.440	-1.444	-1.448	-1.450	-1.454	-1.459	-1.461	-1.465	-1.469	-1.472	-1.475	-1.479	-1.481	-1.484	-1.488	-1.490	-1.494	-1.495	-1.498	-1.499	-1.501	-1.502	-1.504	-1.505	-1.505	-1.505	-1.505	-1.506	-1.505	-1.505	-1.504	-1.502	-1.501	-1.499	-1.496	-1.495	-1.492	-1.490	-1.488	-1.485	-1.482	-1.478	-1.475	-1.471	-1.468	-1.464	-1.460	-1.455	-1.452	-1.448	-1.444	-1.440	-1.436	-1.432	-1.429	-1.425	-1.421	-1.418	-1.414	-1.411	-1.406	-1.404	-1.401	-1.399	-1.395	-1.392	-1.390	-1.388	-1.386	-1.384	-1.382	-1.381	-1.379	-1.379	-1.378	-1.376	-1.375	-1.374	-1.374	-1.372	-1.372	-1.371	-1.371	-1.371	-1.370	-1.370	-1.369	-1.368	-1.366	-1.365	-1.364	-1.362	-1.360	-1.359	-1.356	-1.355	-1.351	-1.349	-1.345	-1.341	-1.338	-1.332	-1.328	-1.322	-1.316	-1.311	-1.304	-1.298	-1.290	-1.281	-1.272	-1.265	-1.255	-1.246	-1.236	-1.226	-1.215	-1.205	-1.194	-1.181	-1.169	-1.159	-1.146	-1.132	-1.120	-1.108	-1.094	-1.080	-1.066	-1.052	-1.039	-1.025	-1.012	-0.998	-0.985	-0.970	-0.956	-0.942	-0.929	-0.915	-0.902	-0.889	-0.876	-0.862	-0.851	-0.838	-0.825	-0.814	-0.801	-0.790	-0.778	-0.766	-0.755	-0.744	-0.734	-0.722	-0.712	-0.702	-0.691	-0.681	-0.671	-0.662	-0.652	-0.644	-0.634	-0.625	-0.616	-0.606	-0.598	-0.589	-0.580	-0.571	-0.562	-0.554	-0.544	-0.535	-0.526	-0.518	-0.507	-0.499	-0.490	-0.481	-0.472	-0.461	-0.452	-0.442	-0.434	-0.424	-0.414	-0.404	-0.394	-0.384	-0.372	-0.362	-0.352	-0.341	-0.331	-0.320	-0.310	-0.299	-0.288	-0.276	-0.266	-0.254	-0.242	-0.231	-0.220	-0.210	-0.199	-0.188	-0.176	-0.164	-0.152	-0.142	-0.131	-0.119	-0.108	-0.096	-0.084	-0.072	-0.061	-0.049	-0.038	-0.026	-0.014	-0.002	0.009	0.021	0.034	0.045	0.058	0.070	0.081	0.094	0.108	0.120	0.132	0.145	0.159	0.171	0.184	0.198	0.210	0.225	0.239	0.252	0.266	0.280	0.295	0.309	0.322	0.336	0.351	0.366	0.380	0.394	0.409	0.422	0.436	0.451	0.466	0.479	0.492	0.506	0.520	0.532	0.546	0.558	0.570	0.582	0.594	0.605	0.616	0.626	0.635	0.644	0.654	0.661	0.670	0.676	0.684	0.690	0.694	0.700	0.704	0.708	0.710	0.714	0.715	0.716	0.718	0.718	0.716	0.715	0.715	0.712	0.710	0.708	0.705	0.700	0.696	0.692	0.689	0.684	0.679	0.674	0.670	0.665	0.660	0.655	0.650	0.645	0.641	0.636	0.632	0.629	0.625	0.622	0.620	0.619	0.618	0.616	0.615	0.615	0.616	0.618	0.619	0.621	0.625	0.628	0.631	0.638	0.642	0.649	0.655	0.662	0.671	0.679	0.688	0.698	0.708	0.718	0.729	0.740	0.751	0.764	0.776	0.789	0.800	0.812	0.825	0.839	0.851	0.865	0.878	0.890	0.902	0.914	0.926	0.939	0.950	0.961	0.971	0.981	0.991	1.000	1.008	1.015	1.022	1.030	1.036	1.041	1.045	1.049	1.051	1.054	1.055	1.055	1.055	1.055	1.052	1.049	1.046	1.042	1.036	1.030	1.024	1.016	1.008	0.999	0.989	0.978	0.966	0.955	0.942	0.929	0.915	0.900	0.886	0.871	0.855	0.840	0.822	0.806	0.789	0.771	0.754	0.736	0.719	0.701	0.684	0.665	0.648	0.630	0.612	0.595	0.579	0.562	0.548	0.531	0.516	0.500	0.486	0.472	0.460	0.448	0.435	0.425	0.415	0.404	0.395	0.386	0.379	0.374	0.368	0.362	0.359	0.354	0.351	0.349	0.348	0.348	0.346	0.349	0.349	0.351	0.354	0.358	0.360	0.364	0.369	0.374	0.379	0.384	0.390	0.395	0.401	0.408	0.414	0.419	0.426	0.431	0.438	0.442	0.449	0.454	0.459	0.464	0.468	0.471	0.474	0.478	0.480	0.482	0.484	0.484	0.485	0.485	0.485	0.484	0.484	0.481	0.480	0.476	0.472	0.470	0.466	0.462	0.456	0.452	0.446	0.441	0.435	0.430	0.424	0.418	0.411	0.405	0.399	0.392	0.385	0.380	0.374	0.366	0.361	0.355	0.350	0.344	0.339	0.334	0.329	0.325	0.320	0.316	0.312	0.309	0.305	0.302	0.300	0.298	0.295	0.292	0.291	0.289	0.286	0.286	0.284	0.284	0.282	0.280	0.280	0.279	0.278	0.276	0.276	0.275	0.274	0.271	0.271	0.270	0.268	0.265	0.264	0.261	0.259	0.256	0.254	0.251	0.248	0.245	0.241	0.238	0.235	0.230	0.225	0.221	0.216	0.212	0.208	0.202	0.198	0.192	0.188	0.181	0.175	0.171	0.165	0.160	0.154	0.149	0.142	0.138	0.131	0.126	0.120	0.115	0.110	0.104	0.098	0.092	0.088	0.082	0.076	0.072	0.066	0.062	0.056	0.051	0.046	0.041	0.035	0.031	0.025	0.020	0.014	0.008	0.001	-0.005	-0.011	-0.018	-0.024	-0.031	-0.039	-0.045	-0.054	-0.061	-0.070	-0.079	-0.088	-0.098	-0.106	-0.118	-0.128	-0.139	-0.149	-0.160	-0.172	-0.182	-0.195	-0.208	-0.220	-0.232	-0.245	-0.258	-0.271	-0.284	-0.298	-0.311	-0.325	-0.338	-0.351	-0.364	-0.376	-0.391	-0.402	-0.415	-0.426	-0.439	-0.450	-0.461	-0.471	-0.481	-0.491	-0.501	-0.509	-0.518	-0.525	-0.531	-0.538	-0.542	-0.548	-0.551	-0.555	-0.559	-0.560	-0.562	-0.564	-0.562	-0.562	-0.561	-0.559	-0.558	-0.554	-0.551	-0.546	-0.541	-0.536	-0.531	-0.526	-0.519	-0.512	-0.505	-0.498	-0.491	-0.484	-0.476	-0.468	-0.461	-0.452	-0.446	-0.439	-0.432	-0.425	-0.419	-0.412	-0.406	-0.401	-0.396	-0.392	-0.388	-0.384	-0.380	-0.379	-0.378	-0.376	-0.375	-0.376	-0.378	-0.379	-0.381	-0.384	-0.388	-0.392	-0.398	-0.404	-0.410	-0.418	-0.425	-0.434	-0.444	-0.451	-0.462	-0.474	-0.485	-0.496	-0.509	-0.521	-0.534	-0.546	-0.560	-0.572	-0.586	-0.600	-0.612	-0.625	-0.639	-0.652	-0.665	-0.679	-0.691	-0.704	-0.716	-0.729	-0.740	-0.751	-0.761	-0.771	-0.780	-0.789	-0.798	-0.806	-0.812	-0.820	-0.825	-0.829	-0.834	-0.839	-0.841	-0.842	-0.845	-0.844	-0.845	-0.844	-0.842	-0.840	-0.836	-0.832	-0.829	-0.824	-0.818	-0.811	-0.805	-0.798	-0.789	-0.780	-0.771	-0.762	-0.752	-0.742	-0.731	-0.721	-0.710	-0.698	-0.688	-0.675	-0.664	-0.651	-0.640	-0.628	-0.616	-0.604	-0.591	-0.580	-0.569	-0.558	-0.546	-0.536	-0.524	-0.515	-0.504	-0.494	-0.485	-0.476	-0.466	-0.459	-0.450	-0.442	-0.435	-0.429	-0.422	-0.415	-0.410	-0.405	-0.400	-0.396	-0.391	-0.389	-0.385	-0.382	-0.380	-0.378	-0.376	-0.375	-0.374	-0.374	-0.372	-0.372	-0.372	-0.374	-0.374	-0.374	-0.375	-0.375	-0.376	-0.378	-0.379	-0.379	-0.381	-0.382	-0.382	-0.384	-0.384	-0.385	-0.385	-0.386	-0.386	-0.385	-0.385	-0.384	-0.382	-0.382	-0.380	-0.379	-0.375	-0.372	-0.369	-0.365	-0.360	-0.355	-0.349	-0.342	-0.336	-0.329	-0.321	-0.312	-0.304	-0.294	-0.282	-0.272	-0.261	-0.249	-0.236	-0.222	-0.209	-0.194	-0.179	-0.162	-0.146	-0.130	-0.114	-0.096	-0.079	-0.059	-0.041	-0.022	-0.002	0.018	0.038	0.056	0.078	0.098	0.118	0.139	0.160	0.180	0.201	0.221	0.241	0.262	0.282	0.301	0.321	0.340	0.359	0.376	0.395	0.412	0.429	0.445	0.461	0.476	0.490	0.505	0.518	0.531	0.542	0.554	0.565	0.574	0.584	0.592	0.600	0.608	0.612	0.619	0.622	0.628	0.630	0.634	0.635	0.636	0.638	0.638	0.636	0.635	0.634	0.631	0.629	0.626	0.621	0.618	0.614	0.608	0.602	0.598	0.591	0.585	0.580	0.572	0.566	0.560	0.552	0.546	0.540	0.534	0.528	0.520	0.515	0.509	0.502	0.498	0.492	0.488	0.482	0.479	0.475	0.471	0.469	0.466	0.465	0.462	0.461	0.461	0.461	0.462	0.464	0.465	0.468	0.471	0.474	0.478	0.482	0.488	0.492	0.498	0.505	0.511	0.520	0.526	0.535	0.542	0.551	0.561	0.570	0.579	0.589	0.599	0.608	0.619	0.628	0.639	0.648	0.658	0.666	0.676	0.685	0.694	0.702	0.711	0.719	0.726	0.732	0.740	0.746	0.751	0.756	0.760	0.764	0.766	0.769	0.770	0.771	0.770	0.771	0.769	0.766	0.764	0.760	0.755	0.751	0.745	0.738	0.731	
