# Supplementary material for: Motion onset VEPs can see through the blur
Source: Sci Rep. 2024 Sep 12;14:21296. doi: 10.1038/s41598-024-72483-z (PMC11393312; doi:10.1038/s41598-024-72483-z)
Supplement: Supplementary file 3 — Supplementary Information 3. [file 41598_2024_72483_MOESM3_ESM.zip › VEP_raw_data/source_data/SorceBlurVEP-S013_VEP_2023-04-18_16-10-22.txt]

0.000	0.000	99999.999	6250.000	50.000	-2193.000	-2061.000	6248.000	7.000	100.000	5.000	2.000	1.000	1.000	0.000	0.000	0.000	0.000	0.000	0.000	0.000	0.000	0.000	0.000	0.000	0.000	0.000	-0.375	-0.391	-0.406	-0.422	-0.438	-0.452	-0.466	-0.481	-0.495	-0.507	-0.522	-0.535	-0.548	-0.560	-0.571	-0.584	-0.594	-0.604	-0.614	-0.624	-0.631	-0.640	-0.648	-0.655	-0.661	-0.668	-0.672	-0.676	-0.681	-0.685	-0.688	-0.689	-0.690	-0.691	-0.691	-0.690	-0.690	-0.688	-0.684	-0.681	-0.678	-0.674	-0.669	-0.662	-0.656	-0.650	-0.644	-0.635	-0.628	-0.619	-0.611	-0.602	-0.594	-0.584	-0.574	-0.565	-0.555	-0.545	-0.534	-0.524	-0.515	-0.504	-0.494	-0.485	-0.475	-0.465	-0.456	-0.448	-0.439	-0.431	-0.424	-0.416	-0.410	-0.404	-0.398	-0.392	-0.389	-0.384	-0.380	-0.379	-0.376	-0.376	-0.375	-0.375	-0.376	-0.379	-0.382	-0.386	-0.390	-0.395	-0.400	-0.406	-0.415	-0.422	-0.431	-0.441	-0.451	-0.462	-0.474	-0.486	-0.500	-0.512	-0.526	-0.541	-0.555	-0.571	-0.588	-0.602	-0.619	-0.636	-0.652	-0.670	-0.689	-0.705	-0.722	-0.740	-0.758	-0.776	-0.792	-0.810	-0.826	-0.844	-0.860	-0.876	-0.892	-0.909	-0.922	-0.938	-0.952	-0.965	-0.979	-0.992	-1.004	-1.015	-1.026	-1.038	-1.048	-1.056	-1.065	-1.074	-1.080	-1.086	-1.092	-1.099	-1.102	-1.108	-1.111	-1.115	-1.118	-1.120	-1.122	-1.124	-1.126	-1.128	-1.128	-1.128	-1.128	-1.128	-1.126	-1.126	-1.125	-1.124	-1.124	-1.122	-1.121	-1.120	-1.120	-1.120	-1.119	-1.119	-1.119	-1.120	-1.120	-1.120	-1.121	-1.124	-1.125	-1.128	-1.130	-1.132	-1.136	-1.140	-1.144	-1.149	-1.155	-1.159	-1.165	-1.172	-1.179	-1.186	-1.194	-1.202	-1.210	-1.219	-1.228	-1.236	-1.246	-1.256	-1.266	-1.276	-1.288	-1.298	-1.309	-1.319	-1.330	-1.341	-1.351	-1.362	-1.374	-1.385	-1.396	-1.405	-1.416	-1.426	-1.438	-1.446	-1.456	-1.465	-1.474	-1.484	-1.491	-1.500	-1.509	-1.515	-1.524	-1.530	-1.536	-1.541	-1.548	-1.551	-1.556	-1.560	-1.565	-1.568	-1.570	-1.571	-1.574	-1.576	-1.576	-1.576	-1.576	-1.575	-1.575	-1.574	-1.572	-1.570	-1.568	-1.565	-1.561	-1.559	-1.554	-1.550	-1.545	-1.540	-1.534	-1.529	-1.524	-1.516	-1.511	-1.505	-1.498	-1.491	-1.484	-1.476	-1.469	-1.460	-1.452	-1.445	-1.438	-1.429	-1.420	-1.412	-1.405	-1.396	-1.389	-1.381	-1.372	-1.365	-1.358	-1.350	-1.342	-1.335	-1.328	-1.321	-1.314	-1.308	-1.301	-1.295	-1.289	-1.282	-1.278	-1.272	-1.266	-1.262	-1.258	-1.252	-1.249	-1.245	-1.241	-1.239	-1.235	-1.231	-1.230	-1.226	-1.225	-1.222	-1.221	-1.219	-1.218	-1.215	-1.214	-1.212	-1.210	-1.209	-1.208	-1.206	-1.205	-1.204	-1.202	-1.200	-1.199	-1.198	-1.195	-1.192	-1.190	-1.186	-1.184	-1.180	-1.176	-1.171	-1.168	-1.162	-1.158	-1.151	-1.145	-1.139	-1.131	-1.124	-1.116	-1.109	-1.099	-1.090	-1.080	-1.070	-1.059	-1.049	-1.036	-1.025	-1.011	-1.000	-0.986	-0.974	-0.959	-0.946	-0.931	-0.916	-0.902	-0.888	-0.872	-0.858	-0.844	-0.828	-0.814	-0.798	-0.784	-0.768	-0.754	-0.740	-0.725	-0.711	-0.698	-0.685	-0.671	-0.659	-0.648	-0.635	-0.625	-0.612	-0.602	-0.594	-0.582	-0.574	-0.566	-0.559	-0.551	-0.545	-0.539	-0.532	-0.528	-0.524	-0.520	-0.518	-0.514	-0.511	-0.510	-0.510	-0.507	-0.507	-0.509	-0.509	-0.509	-0.510	-0.512	-0.514	-0.516	-0.519	-0.521	-0.522	-0.526	-0.529	-0.532	-0.536	-0.539	-0.542	-0.545	-0.548	-0.550	-0.552	-0.556	-0.558	-0.560	-0.561	-0.561	-0.564	-0.564	-0.564	-0.564	-0.561	-0.561	-0.559	-0.558	-0.555	-0.550	-0.548	-0.542	-0.538	-0.532	-0.526	-0.519	-0.512	-0.504	-0.496	-0.488	-0.479	-0.469	-0.458	-0.448	-0.438	-0.425	-0.412	-0.401	-0.389	-0.375	-0.362	-0.349	-0.336	-0.322	-0.309	-0.295	-0.281	-0.269	-0.254	-0.241	-0.228	-0.215	-0.202	-0.191	-0.179	-0.168	-0.156	-0.145	-0.135	-0.125	-0.118	-0.108	-0.101	-0.094	-0.088	-0.081	-0.076	-0.072	-0.069	-0.066	-0.065	-0.064	-0.064	-0.065	-0.065	-0.068	-0.070	-0.074	-0.079	-0.084	-0.089	-0.096	-0.102	-0.110	-0.119	-0.126	-0.136	-0.146	-0.156	-0.166	-0.176	-0.188	-0.199	-0.210	-0.221	-0.234	-0.245	-0.256	-0.269	-0.279	-0.290	-0.301	-0.311	-0.322	-0.332	-0.341	-0.351	-0.359	-0.366	-0.374	-0.380	-0.386	-0.392	-0.396	-0.400	-0.404	-0.406	-0.406	-0.406	-0.406	-0.405	-0.401	-0.399	-0.394	-0.389	-0.381	-0.375	-0.368	-0.358	-0.348	-0.338	-0.325	-0.311	-0.299	-0.285	-0.270	-0.254	-0.238	-0.221	-0.202	-0.185	-0.166	-0.146	-0.128	-0.108	-0.088	-0.066	-0.045	-0.024	-0.004	0.019	0.039	0.061	0.081	0.104	0.124	0.145	0.165	0.185	0.205	0.225	0.244	0.264	0.281	0.299	0.316	0.332	0.349	0.365	0.379	0.394	0.408	0.420	0.432	0.445	0.455	0.465	0.475	0.485	0.492	0.499	0.506	0.512	0.519	0.524	0.528	0.532	0.536	0.539	0.541	0.542	0.545	0.546	0.546	0.546	0.546	0.546	0.545	0.545	0.544	0.542	0.540	0.538	0.535	0.532	0.529	0.528	0.524	0.520	0.518	0.514	0.511	0.507	0.504	0.499	0.495	0.491	0.489	0.484	0.480	0.475	0.470	0.465	0.460	0.458	0.451	0.446	0.441	0.436	0.431	0.426	0.420	0.414	0.408	0.401	0.395	0.389	0.382	0.374	0.368	0.360	0.351	0.344	0.335	0.328	0.319	0.309	0.300	0.290	0.280	0.269	0.259	0.249	0.236	0.226	0.214	0.201	0.190	0.178	0.164	0.151	0.138	0.122	0.109	0.094	0.079	0.064	0.048	0.031	0.016	-0.001	-0.018	-0.035	-0.054	-0.071	-0.090	-0.109	-0.128	-0.148	-0.168	-0.186	-0.208	-0.228	-0.249	-0.270	-0.291	-0.312	-0.335	-0.356	-0.380	-0.401	-0.424	-0.448	-0.470	-0.494	-0.516	-0.540	-0.564	-0.586	-0.609	-0.631	-0.655	-0.678	-0.701	-0.724	-0.746	-0.769	-0.791	-0.811	-0.834	-0.854	-0.875	-0.895	-0.914	-0.934	-0.954	-0.971	-0.989	-1.006	-1.021	-1.039	-1.054	-1.069	-1.081	-1.094	-1.106	-1.118	-1.129	-1.139	-1.148	-1.156	-1.164	-1.170	-1.176	-1.181	-1.186	-1.190	-1.192	-1.192	-1.195	-1.194	-1.194	-1.192	-1.190	-1.188	-1.184	-1.179	-1.175	-1.168	-1.162	-1.155	-1.149	-1.141	-1.132	-1.124	-1.115	-1.105	-1.096	-1.086	-1.076	-1.065	-1.055	-1.045	-1.034	-1.024	-1.012	-1.002	-0.991	-0.980	-0.970	-0.960	-0.950	-0.940	-0.930	-0.921	-0.911	-0.902	-0.892	-0.885	-0.876	-0.869	-0.862	-0.854	-0.848	-0.841	-0.835	-0.829	-0.825	-0.819	-0.814	-0.809	-0.805	-0.801	-0.796	-0.794	-0.790	-0.788	-0.784	-0.781	-0.778	-0.775	-0.774	-0.770	-0.768	-0.765	-0.762	-0.761	-0.758	-0.755	-0.751	-0.749	-0.746	-0.741	-0.739	-0.734	-0.730	-0.725	-0.720	-0.715	-0.710	-0.704	-0.698	-0.690	-0.684	-0.675	-0.668	-0.660	-0.651	-0.641	-0.631	-0.622	-0.611	-0.600	-0.589	-0.578	-0.565	-0.552	-0.539	-0.525	-0.510	-0.495	-0.480	-0.465	-0.449	-0.434	-0.416	-0.400	-0.382	-0.365	-0.348	-0.329	-0.310	-0.291	-0.272	-0.254	-0.234	-0.215	-0.195	-0.176	-0.158	-0.136	-0.118	-0.099	-0.079	-0.060	-0.041	-0.021	-0.004	0.014	0.032	0.050	0.066	0.082	0.099	0.114	0.129	0.142	0.158	0.170	0.182	0.192	0.202	0.212	0.222	0.230	0.236	0.244	0.249	0.252	0.256	0.259	0.261	0.261	0.261	0.260	0.258	0.255	0.251	0.246	0.240	0.234	0.228	0.219	0.211	0.201	0.191	0.180	0.169	0.156	0.144	0.131	0.118	0.104	0.090	0.076	0.062	0.048	0.034	0.018	0.004	-0.011	-0.025	-0.040	-0.054	-0.068	-0.080	-0.094	-0.106	-0.118	-0.129	-0.141	-0.151	-0.161	-0.170	-0.180	-0.189	-0.195	-0.201	-0.208	-0.214	-0.218	-0.221	-0.224	-0.226	-0.229	-0.229	-0.229	-0.228	-0.228	-0.226	-0.222	-0.220	-0.218	-0.212	-0.208	-0.202	-0.198	-0.192	-0.185	-0.179	-0.172	-0.165	-0.158	-0.150	-0.141	-0.134	-0.126	-0.118	-0.110	-0.101	-0.095	-0.086	-0.079	-0.072	-0.065	-0.058	-0.051	-0.045	-0.039	-0.034	-0.029	-0.024	-0.019	-0.015	-0.011	-0.008	-0.005	-0.002	-0.001	0.000	0.002	0.002	0.002	0.002	0.001	0.000	-0.001	-0.002	-0.005	-0.008	-0.010	-0.014	-0.018	-0.020	-0.022	-0.026	-0.031	-0.036	-0.040	-0.044	-0.048	-0.051	-0.055	-0.060	-0.062	-0.066	-0.070	-0.072	-0.076	-0.079	-0.080	-0.082	-0.084	-0.084	-0.084	-0.085	-0.084	-0.084	-0.081	-0.079	-0.076	-0.072	-0.069	-0.064	-0.059	-0.052	-0.046	-0.039	-0.031	-0.024	-0.014	-0.005	0.005	0.015	0.028	0.039	0.051	0.065	0.079	0.091	0.105	0.121	0.136	0.151	0.166	0.182	0.199	0.216	0.232	0.249	0.266	0.282	0.300	0.318	0.334	0.350	0.368	0.384	0.401	0.418	0.434	0.450	0.466	0.481	0.496	0.511	0.525	0.540	0.554	0.568	0.579	0.591	0.602	0.614	0.625	0.634	0.644	0.652	0.661	0.668	0.675	0.682	0.688	0.694	0.699	0.702	0.706	0.710	0.712	0.714	0.716	0.718	0.718	0.718	0.718	0.716	0.715	0.714	0.712	0.711	0.709	0.706	0.704	0.701	0.699	0.696	0.692	0.690	0.688	0.685	0.682	0.680	0.678	0.675	0.674	0.674	0.672	0.670	0.671	0.670	0.670	0.671	0.672	0.674	0.676	0.679	0.681	0.686	0.689	0.694	0.700	0.705	0.712	0.718	0.725	0.735	0.742	0.752	0.762	0.772	0.784	0.795	0.808	0.819	0.832	0.845	0.860	0.874	0.889	0.902	0.919	0.934	0.950	0.966	0.982	0.999	1.015	1.031	1.049	1.065	1.081	1.099	1.115	1.130	1.146	1.162	1.178	1.192	1.209	1.222	1.235	1.249	1.262	1.274	1.285	1.296	1.306	1.316	1.325	1.331	1.340	1.345	1.351	1.355	1.358	1.361	1.362	1.362	1.361	1.360	1.358	1.354	1.349	1.342	1.336	1.329	1.320	1.309	1.299	1.286	1.274	1.259	1.244	1.229	1.212	1.194	1.175	1.155	1.135	1.114	1.092	1.070	1.046	1.022	0.999	0.974	0.949	0.922	0.896	0.869	0.842	0.816	0.788	0.760	0.732	0.705	0.678	0.649	0.621	0.594	0.566	0.539	0.514	0.486	0.461	0.435	0.410	0.385	0.361	0.338	0.314	0.292	0.270	0.249	0.228	0.208	0.189	0.171	0.154	0.136	0.121	0.105	0.091	0.078	0.065	0.052	0.041	0.030	0.020	0.010	0.001	-0.006	-0.015	-0.020	-0.026	-0.032	-0.039	-0.042	-0.046	-0.050	-0.054	-0.056	-0.059	-0.062	-0.064	-0.068	-0.070	-0.071	-0.072	-0.076	-0.078	-0.080	-0.082	-0.085	-0.089	-0.092	-0.096	-0.100	-0.104	-0.109	-0.114	-0.120	-0.126	-0.132	-0.140	-0.148	-0.155	-0.165	-0.175	-0.184	-0.194	-0.206	-0.216	-0.229	-0.241	-0.255	-0.269	-0.282	-0.296	-0.311	-0.328	-0.342	-0.359	-0.375	-0.391	-0.408	-0.426	-0.442	-0.459	-0.475	-0.492	-0.510	-0.526	-0.542	-0.559	-0.575	-0.590	-0.606	-0.621	-0.635	-0.650	-0.662	-0.676	-0.688	-0.699	-0.709	-0.719	-0.729	-0.736	-0.744	-0.751	-0.756	-0.761	-0.766	-0.769	-0.770	-0.772	-0.772	-0.771	-0.771	-0.768	-0.764	-0.760	-0.755	-0.750	-0.744	-0.736	-0.728	-0.720	-0.710	-0.700	-0.690	-0.679	-0.666	-0.655	-0.642	-0.630	-0.618	-0.602	-0.590	-0.576	-0.561	-0.548	-0.534	-0.520	-0.506	-0.492	-0.478	-0.465	-0.451	-0.439	-0.425	-0.414	-0.400	-0.389	-0.378	-0.366	-0.356	-0.345	-0.335	-0.326	-0.318	-0.309	-0.301	-0.295	-0.288	-0.282	-0.278	-0.272	-0.268	-0.264	-0.261	-0.259	-0.256	-0.255	-0.255	-0.254	-0.254	-0.255	-0.255	-0.256	-0.259	-0.261	-0.264	-0.266	-0.271	-0.275	-0.279	-0.284	-0.286	-0.292	-0.298	-0.302	-0.308	-0.314	-0.320	-0.326	-0.331	-0.339	-0.345	-0.351	-0.358	-0.364	-0.370	-0.376	-0.384	-0.390	-0.396	-0.402	-0.409	-0.415	-0.420	-0.425	-0.430	-0.435	-0.440	-0.446	-0.450	-0.454	-0.458	-0.460	-0.464	-0.468	-0.470	-0.471	-0.474	-0.475	-0.475	-0.478	-0.478	-0.476	-0.476	-0.476	-0.475	-0.472	-0.470	-0.469	-0.466	-0.462	-0.460	-0.456	-0.452	-0.448	-0.445	-0.440	-0.436	-0.430	-0.426	-0.421	-0.416	-0.411	-0.405	-0.399	-0.394	-0.389	-0.384	-0.378	-0.372	-0.368	-0.362	-0.358	-0.352	-0.349	-0.344	-0.340	-0.338	-0.334	-0.331	-0.329	-0.326	-0.324	-0.324	-0.321	-0.321	-0.321	-0.320	-0.321	-0.322	-0.324	-0.325	-0.326	-0.329	-0.331	-0.334	-0.338	-0.342	-0.345	-0.349	-0.354	-0.359	-0.364	-0.368	-0.374	-0.379	-0.385	-0.390	-0.395	-0.401	-0.406	-0.411	-0.416	-0.421	-0.426	-0.431	-0.435	-0.440	-0.442	-0.446	-0.449	-0.451	-0.452	-0.454	-0.456	-0.456	-0.456	-0.455	-0.454	-0.451	-0.449	-0.445	-0.441	-0.438	-0.430	-0.425	-0.418	-0.410	-0.401	-0.391	-0.382	-0.371	-0.360	-0.348	-0.334	-0.321	-0.306	-0.291	-0.275	-0.259	-0.242	-0.224	-0.206	-0.186	-0.168	-0.148	-0.128	-0.106	-0.086	-0.064	-0.041	-0.019	0.002	0.025	0.048	0.070	0.092	0.116	0.139	0.162	0.185	0.208	0.230	0.251	0.275	0.296	0.318	0.339	0.360	0.380	0.401	0.420	0.439	0.458	0.476	0.492	0.510	0.525	0.540	0.554	0.569	0.581	0.594	0.606	0.616	0.626	0.636	0.646	0.654	0.660	0.668	0.672	0.678	0.681	0.685	0.686	0.689	0.690	0.691	0.690	0.689	0.688	0.686	0.682	0.680	0.676	0.672	0.669	0.664	0.660	0.655	0.650	0.644	0.639	0.634	0.628	0.622	0.619	0.614	0.609	0.605	0.601	0.598	0.594	0.591	0.588	0.585	0.585	0.584	0.584	0.584	0.585	0.588	0.591	0.592	0.599	0.602	0.609	0.615	0.622	0.630	0.640	0.649	0.660	0.670	0.682	0.695	0.708	0.721	0.735	0.750	0.766	0.781	0.798	0.814	0.830	0.846	0.864	0.882	0.899	0.916	0.934	0.951	0.969	0.985	1.001	1.019	1.035	1.051	1.066	1.080	1.095	1.109	1.122	1.136	1.148	1.159	1.169	1.180	1.189	1.198	1.205	1.212	1.219	1.224	1.229	1.234	1.235	1.239	1.240	1.241	1.241	1.241	1.240	1.239	1.236	1.235	1.231	1.228	1.224	1.220	1.215	1.210	1.204	1.200	1.194	1.189	1.181	1.176	1.170	1.165	1.158	1.152	1.146	1.141	1.135	1.130	1.125	1.121	1.116	1.111	1.108	1.104	1.101	1.099	1.096	1.094	1.092	1.092	1.092	1.091	1.092	1.092	1.094	1.095	1.099	1.100	1.104	1.109	1.112	1.118	1.122	1.129	1.135	1.141	1.148	1.154	1.162	1.169	1.176	1.185	1.194	1.202	1.211	1.220	1.229	1.239	1.248	1.256	1.266	1.275	1.284	1.294	1.302	1.311	1.320	1.328	1.335	1.342	1.349	1.356	1.361	1.368	1.372	1.378	1.380	1.384	1.385	1.386	1.386	1.386	1.386	1.382	1.380	1.376	1.371	1.365	1.359	1.350	1.341	1.331	1.320	1.308	1.295	1.281	1.265	1.249	1.232	1.214	1.195	1.175	1.154	1.131	1.109	1.086	1.062	1.038	1.011	0.986	0.960	0.932	0.906	0.879	0.851	0.824	0.796	0.768	0.740	0.711	0.685	0.656	0.630	0.602	0.578	0.550	0.525	0.500	0.476	0.454	0.431	0.409	0.388	0.369	0.350	0.331	0.314	0.298	0.282	0.269	0.256	0.244	0.234	0.222	0.215	0.208	0.201	0.195	0.190	0.188	0.184	0.182	0.181	0.182	0.182	0.184	0.186	0.189	0.191	0.196	0.200	0.206	0.210	0.215	0.220	0.226	0.232	0.239	0.244	0.249	0.255	0.259	0.264	0.269	0.272	0.276	0.280	0.282	0.285	0.286	0.288	0.288	0.288	0.286	0.284	0.281	0.279	0.274	0.269	0.264	0.258	0.250	0.241	0.234	0.225	0.215	0.204	0.192	0.182	0.170	0.156	0.144	0.130	0.118	0.102	0.089	0.074	0.059	0.044	0.029	0.015	-0.001	-0.015	-0.030	-0.044	-0.059	-0.072	-0.086	-0.100	-0.112	-0.125	-0.136	-0.148	-0.159	-0.170	-0.180	-0.190	-0.199	-0.205	-0.212	-0.219	-0.225	-0.230	-0.234	-0.238	-0.240	-0.241	-0.242	-0.244	-0.244	-0.242	-0.241	-0.239	-0.235	-0.231	-0.226	-0.221	-0.216	-0.210	-0.204	-0.196	-0.189	-0.179	-0.171	-0.162	-0.152	-0.144	-0.134	-0.122	-0.112	-0.101	-0.090	-0.080	-0.069	-0.056	-0.045	-0.035	-0.024	-0.012	-0.001	0.009	0.020	0.030	0.039	0.049	0.058	0.068	0.075	0.084	0.091	0.098	0.104	0.110	0.115	0.120	0.125	0.128	0.132	0.132	0.135	0.136	0.136	0.136	0.135	0.134	0.131	0.128	0.124	0.119	0.115	0.109	0.102	0.095	0.086	0.079	0.070	0.060	0.051	0.039	0.029	0.018	0.006	-0.006	-0.019	-0.031	-0.045	-0.059	-0.072	-0.085	-0.101	-0.115	-0.129	-0.142	-0.158	-0.170	-0.185	-0.199	-0.212	-0.226	-0.240	-0.252	-0.265	-0.278	-0.289	-0.300	-0.311	-0.322	-0.331	-0.340	-0.350	-0.359	-0.365	-0.372	-0.379	-0.384	-0.388	-0.391	-0.395	-0.398	-0.399	-0.399	-0.399	-0.398	-0.396	-0.394	-0.390	-0.385	-0.380	-0.375	-0.368	-0.360	-0.352	-0.344	-0.332	-0.324	-0.312	-0.300	-0.289	-0.276	-0.262	-0.250	-0.236	-0.221	-0.206	-0.191	-0.178	-0.162	-0.148	-0.131	-0.116	-0.102	-0.086	-0.071	-0.056	-0.042	-0.029	-0.015	-0.002	0.011	0.024	0.036	0.048	0.058	0.068	0.078	0.085	0.094	0.100	0.108	0.114	0.118	0.122	0.126	0.129	0.130	0.131	0.131	0.130	0.129	0.126	0.124	0.120	0.116	0.111	0.106	0.100	0.092	0.085	0.078	0.070	0.061	0.054	0.044	0.035	0.026	0.016	0.006	-0.004	-0.014	-0.022	-0.032	-0.044	-0.052	-0.061	-0.070	-0.079	-0.086	-0.094	-0.101	-0.109	-0.114	-0.119	-0.125	-0.129	-0.132	-0.136	-0.139	-0.140	-0.141	-0.141	-0.141	-0.141	-0.139	-0.136	-0.134	-0.130	-0.125	-0.121	-0.115	-0.109	-0.102	-0.096	-0.088	-0.080	-0.070	-0.061	-0.051	-0.041	-0.031	-0.020	-0.009	0.002	0.014	0.025	0.038	0.049	0.061	0.072	0.085	0.096	0.109	0.120	0.131	0.141	0.152	0.164	0.174	0.182	0.192	0.202	0.210	0.219	0.226	0.234	0.240	0.245	0.251	0.256	0.260	0.264	0.266	0.269	0.271	0.271	0.272	0.271	0.271	0.270	0.266	0.264	0.261	0.258	0.252	0.248	0.242	0.238	0.231	0.225	0.218	0.210	0.202	0.194	0.186	0.178	0.169	0.160	0.151	0.142	0.134	0.124	0.115	0.106	0.098	0.089	0.081	0.074	0.065	0.059	0.051	0.044	0.039	0.034	0.028	0.024	0.020	0.016	0.014	0.012	0.011	0.010	0.010	0.010	0.012	0.014	0.016	0.019	0.022	0.028	0.034	0.040	0.045	0.052	0.060	0.070	0.078	0.086	0.098	0.108	0.118	0.129	0.140	0.151	0.164	0.176	0.188	0.200	0.212	0.225	0.236	0.249	0.260	0.272	0.285	0.296	0.306	0.318	0.329	0.339	0.349	0.359	0.368	0.375	0.382	0.390	0.398	0.404	0.409	0.412	0.416	0.420	0.422	0.424	0.426	0.425	0.425	0.425	0.422	0.420	0.416	0.411	0.406	0.401	0.395	0.388	0.379	0.371	0.362	0.352	0.342	0.331	0.321	0.309	0.296	0.284	0.270	0.258	0.244	0.230	0.216	0.202	0.188	0.172	0.159	0.144	0.130	0.116	0.102	0.088	0.075	0.061	0.049	0.036	0.024	0.012	0.001	-0.010	-0.020	-0.028	-0.038	-0.045	-0.051	-0.058	-0.062	-0.068	-0.071	-0.072	-0.075	-0.076	-0.075	-0.074	-0.072	-0.069	-0.066	-0.060	-0.055	-0.048	-0.040	-0.031	-0.021	-0.010	0.000	0.014	0.026	0.039	0.055	0.070	0.086	0.101	0.119	0.135	0.154	0.171	0.190	0.208	0.228	0.246	0.265	0.285	0.305	0.324	0.342	0.362	0.381	0.400	0.419	0.438	0.456	0.472	0.490	0.507	0.522	0.539	0.554	0.568	0.581	0.595	0.608	0.620	0.630	0.642	0.652	0.660	0.670	0.678	0.684	0.690	0.695	0.700	0.705	0.709	0.711	0.714	0.715	0.716	0.716	0.716	0.715	0.714	0.711	0.710	0.708	0.704	0.700	0.695	0.691	0.685	0.680	0.675	0.669	0.662	0.655	0.649	0.641	0.635	0.628	0.620	0.611	0.604	0.596	0.589	0.580	0.572	0.565	0.556	0.549	0.541	0.534	0.526	0.519	0.512	0.505	0.498	0.491	0.485	0.479	0.474	0.469	0.462	0.458	0.454	0.450	0.446	0.442	0.439	0.436	0.434	0.431	0.429	0.428	0.428	0.426	0.426	0.425	0.426	0.426	0.426	0.426	0.428	0.428	0.429	0.430	0.430	0.432	0.432	0.432	0.435	0.435	0.435	0.435	0.434	0.434	0.432	0.431	0.429	0.426	0.424	0.420	0.415	0.411	0.405	0.399	0.391	0.384	0.375	0.364	0.354	0.342	0.330	0.316	0.302	0.288	0.271	0.254	0.238	0.219	0.199	0.179	0.158	0.135	0.114	0.090	0.066	0.041	0.016	-0.009	-0.035	-0.061	-0.088	-0.114	-0.141	-0.169	-0.195	-0.221	-0.249	-0.275	-0.302	-0.328	-0.352	-0.379	-0.402	-0.428	-0.450	-0.472	-0.494	-0.515	-0.536	-0.555	-0.574	-0.590	-0.606	-0.621	-0.635	-0.648	-0.659	-0.669	-0.679	-0.688	-0.695	-0.700	-0.705	-0.709	-0.711	-0.712	-0.712	-0.712	-0.711	-0.710	-0.706	-0.702	-0.698	-0.692	-0.686	-0.680	-0.672	-0.665	-0.659	-0.650	-0.641	-0.634	-0.626	-0.616	-0.609	-0.601	-0.592	-0.585	-0.580	-0.572	-0.565	-0.560	-0.555	-0.550	-0.548	-0.544	-0.541	-0.540	-0.540	-0.539	-0.540	-0.542	-0.545	-0.549	-0.554	-0.559	-0.566	-0.574	-0.581	-0.591	-0.600	-0.611	-0.624	-0.636	-0.649	-0.664	-0.679	-0.695	-0.710	-0.728	-0.745	-0.762	-0.780	-0.799	-0.818	-0.838	-0.858	-0.876	-0.896	-0.918	-0.938	-0.958	-0.979	-0.998	-1.018	-1.038	-1.058	-1.078	-1.098	-1.116	-1.135	-1.152	-1.171	-1.189	-1.205	-1.221	-1.238	-1.252	-1.268	-1.280	-1.294	-1.305	-1.316	-1.328	-1.338	-1.348	-1.355	-1.361	-1.368	-1.372	-1.378	-1.380	-1.381	-1.382	-1.382	-1.380	-1.378	-1.374	-1.370	-1.365	-1.356	-1.350	-1.341	-1.330	-1.319	-1.306	-1.292	-1.279	-1.262	-1.245	-1.229	-1.209	-1.189	-1.169	-1.148	-1.124	-1.101	-1.076	-1.051	-1.026	-1.001	-0.974	-0.946	-0.919	-0.890	-0.861	-0.834	-0.805	-0.776	-0.746	-0.718	-0.688	-0.660	-0.630	-0.601	-0.574	-0.546	-0.518	-0.490	-0.464	-0.439	-0.412	-0.388	-0.364	-0.340	-0.316	-0.295	-0.274	-0.254	-0.234	-0.215	-0.196	-0.179	-0.161	-0.146	-0.130	-0.116	-0.102	-0.090	-0.078	-0.065	-0.055	-0.045	-0.034	-0.024	-0.015	-0.006	0.002	0.011	0.019	0.028	0.035	0.042	0.050	0.060	0.068	0.075	0.084	0.094	0.104	0.112	0.122	0.134	0.146	0.158	0.170	0.184	0.196	0.211	0.226	0.242	0.260	0.276	0.295	0.314	0.334	0.354	0.374	0.396	0.419	0.441	0.465	0.489	0.512	0.538	0.562	0.589	0.615	0.641	0.669	0.695	0.721	0.748	0.774	0.801	0.828	0.854	0.880	0.905	0.931	0.956	0.980	1.005	1.028	1.050	1.072	1.092	1.114	1.134	1.152	1.170	1.188	1.202	1.219	1.232	1.245	1.258	1.269	1.279	1.289	1.296	1.302	1.309	1.315	1.319	1.321	1.324	1.325	1.326	1.326	1.324	1.322	1.319	1.315	1.311	1.306	1.300	1.295	1.289	1.281	1.274	1.266	1.258	1.250	1.241	1.234	1.225	1.215	1.206	1.199	1.189	1.181	1.174	1.166	1.158	1.150	1.144	1.138	1.131	1.126	1.121	1.116	1.112	1.110	1.108	1.105	1.104	1.104	1.104	1.105	1.106	1.109	1.112	1.118	1.121	1.128	1.132	1.140	1.148	1.158	1.166	1.178	1.186	1.198	1.210	1.224	1.235	1.250	1.264	1.278	1.294	1.308	1.324	1.340	1.356	1.372	1.390	1.408	1.424	1.442	1.459	1.476	1.494	1.510	1.528	1.545	1.561	1.579	1.595	1.611	1.626	1.641	1.656	1.671	1.685	1.699	1.712	1.725	1.738	1.749	1.760	1.770	1.780	1.789	1.798	1.805	1.812	1.819	1.824	1.829	1.832	1.836	1.839	1.840	1.841	1.842	1.842	1.840	1.839	1.835	1.832	1.828	1.822	1.816	1.810	1.802	1.795	1.786	1.778	1.768	1.758	1.745	1.735	1.722	1.710	1.698	1.684	1.670	1.656	1.641	1.626	1.612	1.598	1.582	1.568	1.552	1.538	1.522	1.506	1.492	1.478	1.462	1.448	1.435	1.420	1.408	1.394	1.382	1.371	1.359	1.348	1.338	1.328	1.318	1.310	1.301	1.294	1.286	1.280	1.274	1.269	1.264	1.260	1.255	1.252	1.249	1.246	1.245	1.242	1.241	1.240	1.238	1.238	1.236	1.235	1.235	1.232	1.232	1.231	1.229	1.228	1.225	1.222	1.220	1.215	1.211	1.206	1.200	1.194	1.188	1.178	1.170	1.160	1.148	1.135	1.122	1.110	1.094	1.078	1.060	1.041	1.022	1.001	0.980	0.956	0.932	0.908	0.882	0.855	0.826	0.798	0.769	0.739	0.706	0.675	0.642	0.609	0.575	0.541	0.505	0.470	0.435	0.399	0.364	0.328	0.290	0.254	0.218	0.182	0.145	0.110	0.075	0.040	0.004	-0.031	-0.065	-0.099	-0.131	-0.164	-0.195	-0.226	-0.256	-0.286	-0.314	-0.341	-0.369	-0.394	-0.419	-0.444	-0.466	-0.488	-0.509	-0.530	-0.549	-0.566	-0.584	-0.600	-0.615	-0.629	-0.641	-0.652	-0.665	-0.674	-0.684	-0.691	-0.699	-0.705	-0.710	-0.715	-0.718	-0.720	-0.721	-0.722	-0.724	-0.724	-0.722	-0.720	-0.719	-0.716	-0.711	-0.709	-0.704	-0.699	-0.694	-0.689	-0.684	-0.678	-0.671	-0.666	-0.659	-0.654	-0.646	-0.640	-0.634	-0.628	-0.621	-0.616	-0.610	-0.605	-0.600	-0.595	-0.591	-0.588	-0.584	-0.580	-0.578	-0.576	-0.575	-0.574	-0.572	-0.572	-0.574	-0.575	-0.578	-0.580	-0.582	-0.586	-0.590	-0.595	-0.601	-0.606	-0.612	-0.620	-0.628	-0.635	-0.644	-0.652	-0.662	-0.671	-0.682	-0.692	-0.704	-0.715	-0.726	-0.738	-0.751	-0.762	-0.775	-0.788	-0.800	-0.814	-0.828	-0.840	-0.852	-0.866	-0.879	-0.892	-0.905	-0.919	-0.931	-0.942	-0.955	-0.968	-0.979	-0.991	-1.002	-1.014	-1.025	-1.035	-1.045	-1.056	-1.065	-1.074	-1.084	-1.091	-1.100	-1.108	-1.115	-1.121	-1.128	-1.134	-1.139	-1.145	-1.150	-1.154	-1.156	-1.161	-1.164	-1.166	-1.169	-1.171	-1.172	-1.174	-1.175	-1.175	-1.175	-1.176	-1.175	-1.175	-1.175	-1.174	-1.172	-1.172	-1.171	-1.170	-1.169	-1.168	-1.166	-1.165	-1.164	-1.162	-1.162	-1.162	-1.161	-1.161	-1.161	-1.161	-1.162	-1.162	-1.164	-1.166	-1.168	-1.170	-1.172	-1.178	-1.180	-1.185	-1.189	-1.195	-1.200	-1.206	-1.214	-1.220	-1.228	-1.236	-1.246	-1.255	-1.264	-1.274	-1.285	-1.295	-1.306	-1.318	-1.330	-1.341	-1.354	-1.366	-1.379	-1.391	-1.404	-1.418	-1.430	-1.442	-1.455	-1.468	-1.480	-1.491	-1.504	-1.515	-1.526	-1.536	-1.546	-1.556	-1.565	-1.572	-1.581	-1.588	-1.595	-1.600	-1.605	-1.610	-1.614	-1.616	-1.618	-1.618	-1.618	-1.616	-1.615	-1.611	-1.609	-1.604	-1.599	-1.592	-1.585	-1.576	-1.568	-1.559	-1.548	-1.538	-1.525	-1.512	-1.499	-1.486	-1.471	-1.456	-1.441	-1.426	-1.410	-1.394	-1.378	-1.361	-1.344	-1.328	-1.310	-1.294	-1.278	-1.261	-1.244	-1.228	-1.212	-1.198	-1.182	-1.168	-1.154	-1.141	-1.128	-1.116	-1.105	-1.094	-1.085	-1.075	-1.068	-1.061	-1.055	-1.050	-1.045	-1.042	-1.039	-1.038	-1.038	-1.039	-1.041	-1.044	-1.048	-1.052	-1.059	-1.065	-1.074	-1.082	-1.091	-1.104	-1.114	-1.126	-1.140	-1.154	-1.169	-1.184	-1.199	-1.216	-1.232	-1.250	-1.269	-1.286	-1.306	-1.325	-1.345	-1.364	-1.384	-1.402	-1.422	-1.442	-1.462	-1.482	-1.501	-1.521	-1.539	-1.558	-1.576	-1.594	-1.611	-1.629	-1.644	-1.660	-1.675	-1.690	-1.705	-1.718	-1.730	-1.741	-1.754	-1.765	-1.774	-1.784	-1.792	-1.799	-1.806	-1.812	-1.818	-1.822	-1.826	-1.829	-1.831	-1.832	-1.834	-1.835	-1.835	-1.832	-1.832	-1.830	-1.828	-1.824	-1.821	-1.818	-1.814	-1.810	-1.804	-1.799	-1.795	-1.790	-1.784	-1.779	-1.774	-1.769	-1.764	-1.759	-1.754	-1.750	-1.746	-1.741	-1.738	-1.735	-1.732	-1.731	-1.730	-1.731	-1.730	-1.731	-1.732	-1.735	-1.739	-1.741	-1.748	-1.752	-1.759	-1.765	-1.774	-1.782	-1.792	-1.804	-1.815	-1.828	-1.840	-1.855	-1.870	-1.886	-1.902	-1.919	-1.938	-1.955	-1.975	-1.995	-2.015	-2.036	-2.058	-2.079	-2.101	-2.124	-2.146	-2.169	-2.191	-2.214	-2.236	-2.259	-2.282	-2.304	-2.326	-2.348	-2.369	-2.390	-2.410	-2.430	-2.449	-2.469	-2.486	-2.502	-2.519	-2.534	-2.549	-2.561	-2.574	-2.586	-2.598	-2.606	-2.615	-2.622	-2.629	-2.636	-2.639	-2.644	-2.645	-2.648	-2.648	-2.646	-2.645	-2.642	-2.639	-2.634	-2.629	-2.622	-2.616	-2.609	-2.600	-2.591	-2.582	-2.572	-2.561	-2.551	-2.539	-2.528	-2.516	-2.504	-2.491	-2.480	-2.468	-2.456	-2.444	-2.432	-2.420	-2.410	-2.399	-2.389	-2.379	-2.369	-2.360	-2.352	-2.345	-2.338	-2.331	-2.325	-2.320	-2.316	-2.312	-2.310	-2.309	-2.309	-2.309	-2.310	-2.312	-2.315	-2.319	-2.322	-2.328	-2.335	-2.342	-2.350	-2.358	-2.369	-2.379	-2.389	-2.401	-2.412	-2.426	-2.439	-2.452	-2.466	-2.481	-2.495	-2.511	-2.526	-2.542	-2.558	-2.574	-2.590	-2.606	-2.622	-2.638	-2.654	-2.669	-2.685	-2.699	-2.714	-2.728	-2.741	-2.755	-2.768	-2.780	-2.791	-2.802	-2.812	-2.822	-2.831	-2.840	-2.846	-2.854	-2.859	-2.862	-2.868	-2.871	-2.874	-2.875	-2.875	-2.876	-2.875	-2.872	-2.871	-2.868	-2.864	-2.859	-2.854	-2.849	-2.841	-2.835	-2.828	-2.820	-2.811	-2.802	-2.795	-2.785	-2.776	-2.765	-2.756	-2.746	-2.736	-2.726	-2.716	-2.708	-2.698	-2.689	-2.679	-2.671	-2.664	-2.656	-2.649	-2.642	-2.638	-2.632	-2.628	-2.624	-2.622	-2.620	-2.620	-2.619	-2.619	-2.621	-2.624	-2.628	-2.632	-2.639	-2.645	-2.652	-2.661	-2.671	-2.682	-2.692	-2.705	-2.719	-2.734	-2.750	-2.766	-2.782	-2.801	-2.820	-2.840	-2.860	-2.881	-2.902	-2.924	-2.948	-2.970	-2.992	-3.018	-3.041	-3.065	-3.090	-3.115	-3.140	-3.165	-3.189	-3.212	-3.238	-3.261	-3.285	-3.308	-3.331	-3.355	-3.375	-3.396	-3.418	-3.438	-3.456	-3.474	-3.491	-3.509	-3.524	-3.539	-3.552	-3.565	-3.576	-3.586	-3.595	-3.604	-3.611	-3.618	-3.622	-3.625	-3.628	-3.629	-3.629	-3.628	-3.626	-3.622	-3.619	-3.612	-3.605	-3.598	-3.590	-3.579	-3.569	-3.556	-3.544	-3.531	-3.516	-3.501	-3.485	-3.470	-3.451	-3.435	-3.416	-3.398	-3.379	-3.358	-3.338	-3.319	-3.298	-3.278	-3.255	-3.235	-3.214	-3.192	-3.171	-3.150	-3.130	-3.109	-3.089	-3.068	-3.048	-3.028	-3.008	-2.989	-2.970	-2.951	-2.932	-2.915	-2.899	-2.881	-2.865	-2.850	-2.835	-2.821	-2.806	-2.792	-2.779	-2.768	-2.755	-2.744	-2.734	-2.722	-2.712	-2.704	-2.695	-2.686	-2.678	-2.670	-2.662	-2.655	-2.649	-2.642	-2.636	-2.630	-2.624	-2.619	-2.614	-2.608	-2.602	-2.598	-2.591	-2.586	-2.581	-2.575	-2.569	-2.564	-2.558	-2.550	-2.544	-2.536	-2.530	-2.522	-2.514	-2.505	-2.498	-2.488	-2.478	-2.466	-2.456	-2.445	-2.434	-2.420	-2.409	-2.395	-2.382	-2.368	-2.352	-2.338	-2.324	-2.309	-2.292	-2.275	-2.259	-2.242	-2.226	-2.209	-2.192	-2.175	-2.158	-2.141	-2.124	-2.108	-2.091	-2.074	-2.059	-2.042	-2.027	-2.011	-1.996	-1.984	-1.969	-1.956	-1.945	-1.934	-1.922	-1.912	-1.905	-1.896	-1.889	-1.882	-1.878	-1.872	-1.870	-1.868	-1.866	-1.866	-1.868	-1.870	-1.872	-1.878	-1.882	-1.889	-1.895	-1.905	-1.914	-1.924	-1.936	-1.948	-1.961	-1.975	-1.990	-2.005	-2.022	-2.040	-2.058	-2.076	-2.095	-2.115	-2.135	-2.156	-2.178	-2.200	-2.221	-2.244	-2.265	-2.288	-2.310	-2.335	-2.358	-2.380	-2.404	-2.426	-2.448	-2.470	-2.494	-2.514	-2.536	-2.558	-2.578	-2.598	-2.618	-2.636	-2.655	-2.672	-2.690	-2.706	-2.722	-2.738	-2.751	-2.764	-2.776	-2.788	-2.798	-2.806	-2.814	-2.821	-2.828	-2.832	-2.836	-2.838	-2.839	-2.840	-2.839	-2.836	-2.834	-2.829	-2.822	-2.816	-2.809	-2.800	-2.789	-2.778	-2.764	-2.751	-2.736	-2.721	-2.705	-2.686	-2.669	-2.649	-2.629	-2.609	-2.588	-2.565	-2.542	-2.519	-2.496	-2.472	-2.448	-2.424	-2.400	-2.375	-2.350	-2.326	-2.302	-2.279	-2.254	-2.230	-2.209	-2.185	-2.164	-2.144	-2.121	-2.102	-2.082	-2.064	-2.046	-2.030	-2.015	-2.000	-1.986	-1.972	-1.961	-1.951	-1.940	-1.932	-1.925	-1.918	-1.912	-1.908	-1.904	-1.900	-1.900	-1.898	-1.898	-1.898	-1.900	-1.901	-1.905	-1.908	-1.911	-1.916	-1.920	-1.925	-1.930	-1.936	-1.941	-1.948	-1.952	-1.959	-1.964	-1.970	-1.976	-1.981	-1.986	-1.990	-1.995	-2.000	-2.002	-2.006	-2.009	-2.010	-2.013	-2.013	-2.014	-2.014	-2.013	-2.011	-2.009	-2.006	-2.004	-2.000	-1.996	-1.992	-1.986	-1.980	-1.974	-1.968	-1.961	-1.952	-1.945	-1.936	-1.928	-1.920	-1.910	-1.900	-1.891	-1.881	-1.871	-1.862	-1.852	-1.842	-1.834	-1.824	-1.815	-1.805	-1.798	-1.790	-1.781	-1.772	-1.765	-1.759	-1.751	-1.745	-1.739	-1.732	-1.729	-1.724	-1.719	-1.716	-1.711	-1.709	-1.708	-1.705	-1.704	-1.702	-1.702	-1.702	-1.702	-1.704	-1.705	-1.708	-1.709	-1.711	-1.715	-1.719	-1.721	-1.726	-1.730	-1.736	-1.740	-1.746	-1.751	-1.758	-1.762	-1.769	-1.775	-1.781	-1.789	-1.796	-1.802	-1.810	-1.816	-1.825	-1.831	-1.839	-1.846	-1.854	-1.860	-1.868	-1.875	-1.882	-1.889	-1.896	-1.902	-1.909	-1.916	-1.922	-1.928	-1.934	-1.939	-1.944	-1.949	-1.952	-1.958	-1.960	-1.964	-1.968	-1.969	-1.970	-1.972	-1.972	-1.972	-1.974	-1.972	-1.971	-1.970	-1.968	-1.962	-1.960	-1.955	-1.950	-1.944	-1.939	-1.931	-1.924	-1.915	-1.908	-1.899	-1.889	-1.878	-1.868	-1.856	-1.844	-1.832	-1.819	-1.806	-1.794	-1.779	-1.765	-1.750	-1.736	-1.721	-1.708	-1.692	-1.678	-1.662	-1.650	-1.635	-1.621	-1.608	-1.594	-1.581	-1.568	-1.556	-1.544	-1.534	-1.522	-1.512	-1.502	-1.494	-1.486	-1.480	-1.474	-1.468	-1.464	-1.459	-1.455	-1.454	-1.452	-1.451	-1.451	-1.452	-1.455	-1.456	-1.460	-1.464	-1.469	-1.474	-1.480	-1.485	-1.491	-1.500	-1.508	-1.515	-1.524	-1.532	-1.540	-1.549	-1.559	-1.566	-1.576	-1.585	-1.592	-1.601	-1.610	-1.618	-1.625	-1.631	-1.638	-1.642	-1.648	-1.652	-1.656	-1.660	-1.662	-1.664	-1.664	-1.664	-1.662	-1.660	-1.658	-1.654	-1.649	-1.645	-1.639	-1.631	-1.622	-1.614	-1.604	-1.594	-1.582	-1.570	-1.558	-1.544	-1.530	-1.516	-1.500	-1.485	-1.469	-1.452	-1.435	-1.418	-1.399	-1.381	-1.362	-1.345	-1.326	-1.308	-1.290	-1.271	-1.254	-1.235	-1.218	-1.200	-1.182	-1.166	-1.150	-1.132	-1.118	-1.102	-1.088	-1.072	-1.060	-1.046	-1.035	-1.024	-1.014	-1.004	-0.994	-0.986	-0.978	-0.971	-0.965	-0.960	-0.956	-0.952	-0.950	-0.949	-0.948	-0.948	-0.948	-0.950	-0.951	-0.956	-0.959	-0.965	-0.969	-0.975	-0.981	-0.990	-0.998	-1.006	-1.015	-1.025	-1.035	-1.046	-1.058	-1.069	-1.080	-1.091	-1.105	-1.116	-1.129	-1.141	-1.154	-1.166	-1.179	-1.191	-1.204	-1.215	-1.228	-1.239	-1.250	-1.262	-1.272	-1.282	-1.292	-1.301	-1.310	-1.318	-1.325	-1.331	-1.339	-1.344	-1.349	-1.354	-1.356	-1.359	-1.361	-1.362	-1.362	-1.362	-1.361	-1.361	-1.359	-1.355	-1.351	-1.346	-1.342	-1.336	-1.330	-1.322	-1.315	-1.306	-1.298	-1.289	-1.279	-1.269	-1.259	-1.246	-1.236	-1.225	-1.212	-1.200	-1.189	-1.176	-1.164	-1.151	-1.139	-1.128	-1.115	-1.102	-1.090	-1.078	-1.066	-1.055	-1.042	-1.032	-1.022	-1.011	-1.001	-0.992	-0.984	-0.975	-0.968	-0.959	-0.952	-0.946	-0.940	-0.936	-0.931	-0.928	-0.922	-0.920	-0.919	-0.918	-0.916	-0.916	-0.916	-0.916	-0.919	-0.921	-0.924	-0.926	-0.931	-0.935	-0.941	-0.946	-0.952	-0.960	-0.966	-0.974	-0.982	-0.991	-1.000	-1.009	-1.020	-1.029	-1.040	-1.051	-1.061	-1.074	-1.086	-1.098	-1.109	-1.121	-1.134	-1.146	-1.159	-1.170	-1.184	-1.196	-1.209	-1.220	-1.232	-1.245	-1.258	-1.269	-1.280	-1.292	-1.304	-1.314	-1.326	-1.336	-1.346	-1.356	-1.365	-1.375	-1.384	-1.391	-1.400	-1.408	-1.415	-1.421	-1.428	-1.434	-1.440	-1.445	-1.449	-1.454	-1.456	-1.461	-1.464	-1.466	-1.469	-1.471	-1.472	-1.474	-1.475	-1.476	-1.475	-1.476	-1.476	-1.476	-1.475	-1.475	-1.475	-1.474	-1.474	-1.474	-1.471	-1.471	-1.471	-1.471	-1.470	-1.470	-1.470	-1.470	-1.471	-1.471	-1.472	-1.475	-1.476	-1.478	-1.481	-1.484	-1.486	-1.491	-1.495	-1.500	-1.506	-1.511	-1.519	-1.524	-1.532	-1.540	-1.548	-1.558	-1.566	-1.576	-1.588	-1.598	-1.609	-1.621	-1.632	-1.645	-1.659	-1.671	-1.685	-1.699	-1.714	-1.726	-1.741	-1.755	-1.769	-1.785	-1.799	-1.812	-1.828	-1.840	-1.855	-1.869	-1.882	-1.895	-1.908	-1.920	-1.931	-1.942	-1.954	-1.964	-1.974	-1.981	-1.991	-1.999	-2.005	-2.010	-2.016	-2.020	-2.024	-2.027	-2.029	-2.031	-2.031	-2.030	-2.030	-2.027	-2.024	-2.021	-2.016	-2.011	-2.006	-2.000	-1.991	-1.984	-1.976	-1.966	-1.959	-1.948	-1.938	-1.928	-1.918	-1.905	-1.894	-1.882	-1.871	-1.860	-1.849	-1.836	-1.825	-1.812	-1.801	-1.791	-1.779	-1.769	-1.759	-1.748	-1.740	-1.729	-1.720	-1.712	-1.705	-1.698	-1.691	-1.686	-1.680	-1.676	-1.671	-1.668	-1.665	-1.664	-1.661	-1.660	-1.660	-1.660	-1.662	-1.664	-1.666	-1.669	-1.674	-1.678	-1.682	-1.689	-1.694	-1.701	-1.708	-1.716	-1.725	-1.734	-1.742	-1.751	-1.761	-1.772	-1.782	-1.794	-1.805	-1.816	-1.829	-1.840	-1.852	-1.864	-1.876	-1.889	-1.902	-1.914	-1.926	-1.939	-1.951	-1.964	-1.976	-1.988	-1.999	-2.010	-2.022	-2.033	-2.044	-2.052	-2.062	-2.072	-2.081	-2.090	-2.096	-2.104	-2.110	-2.118	-2.122	-2.126	-2.131	-2.132	-2.136	-2.138	-2.139	-2.139	-2.139	-2.136	-2.134	-2.131	-2.126	-2.121	-2.115	-2.109	-2.101	-2.092	-2.085	-2.074	-2.065	-2.052	-2.041	-2.029	-2.016	-2.001	-1.988	-1.972	-1.958	-1.942	-1.926	-1.910	-1.894	-1.876	-1.860	-1.842	-1.825	-1.809	-1.790	-1.774	-1.758	-1.740	-1.725	-1.709	-1.692	-1.679	-1.662	-1.649	-1.636	-1.622	-1.610	-1.599	-1.588	-1.578	-1.568	-1.560	-1.551	-1.544	-1.538	-1.531	-1.528	-1.522	-1.520	-1.519	-1.518	-1.516	-1.516	-1.518	-1.519	-1.522	-1.524	-1.529	-1.532	-1.538	-1.544	-1.549	-1.555	-1.561	-1.569	-1.576	-1.584	-1.590	-1.599	-1.605	-1.614	-1.621	-1.629	-1.635	-1.642	-1.650	-1.656	-1.662	-1.669	-1.674	-1.679	-1.682	-1.686	-1.689	-1.691	-1.691	-1.692	-1.692	-1.691	-1.690	-1.688	-1.684	-1.679	-1.674	-1.668	-1.660	-1.652	-1.644	-1.634	-1.624	-1.611	-1.600	-1.588	-1.572	-1.559	-1.542	-1.526	-1.510	-1.492	-1.474	-1.456	-1.438	-1.418	-1.398	-1.378	-1.356	-1.336	-1.315	-1.295	-1.274	-1.252	-1.232	-1.211	-1.191	-1.170	-1.150	-1.131	-1.111	-1.094	-1.075	-1.056	-1.040	-1.024	-1.009	-0.992	-0.979	-0.965	-0.952	-0.941	-0.930	-0.920	-0.911	-0.902	-0.896	-0.890	-0.885	-0.880	-0.878	-0.876	-0.875	-0.875	-0.876	-0.878	-0.880	-0.882	-0.888	-0.892	-0.899	-0.906	-0.914	-0.921	-0.931	-0.940	-0.950	-0.960	-0.971	-0.982	-0.994	-1.006	-1.018	-1.030	-1.042	-1.055	-1.066	-1.079	-1.090	-1.102	-1.114	-1.126	-1.138	-1.149	-1.158	-1.169	-1.178	-1.186	-1.195	-1.202	-1.209	-1.214	-1.220	-1.225	-1.229	-1.231	-1.235	-1.236	-1.236	-1.238	-1.236	-1.234	-1.231	-1.228	-1.225	-1.220	-1.214	-1.206	-1.200	-1.192	-1.184	-1.175	-1.165	-1.155	-1.144	-1.134	-1.121	-1.109	-1.096	-1.084	-1.070	-1.058	-1.044	-1.030	-1.016	-1.002	-0.989	-0.976	-0.962	-0.949	-0.935	-0.922	-0.910	-0.896	-0.885	-0.872	-0.862	-0.851	-0.841	-0.831	-0.821	-0.814	-0.804	-0.798	-0.790	-0.784	-0.779	-0.774	-0.770	-0.765	-0.762	-0.760	-0.758	-0.756	-0.756	-0.756	-0.758	-0.759	-0.762	-0.764	-0.768	-0.772	-0.778	-0.782	-0.789	-0.794	-0.800	-0.808	-0.814	-0.822	-0.831	-0.839	-0.848	-0.856	-0.865	-0.874	-0.882	-0.892	-0.901	-0.911	-0.920	-0.930	-0.938	-0.948	-0.955	-0.964	-0.971	-0.980	-0.986	-0.994	-1.000	-1.006	-1.011	-1.016	-1.021	-1.025	-1.028	-1.029	-1.030	-1.031	-1.031	-1.030	-1.029	-1.026	-1.022	-1.018	-1.012	-1.005	-0.999	-0.990	-0.981	-0.970	-0.960	-0.948	-0.935	-0.921	-0.906	-0.891	-0.874	-0.858	-0.839	-0.819	-0.800	-0.780	-0.759	-0.736	-0.714	-0.691	-0.668	-0.644	-0.620	-0.595	-0.571	-0.546	-0.520	-0.496	-0.471	-0.446	-0.421	-0.396	-0.371	-0.349	-0.324	-0.301	-0.279	-0.256	-0.235	-0.215	-0.195	-0.176	-0.158	-0.141	-0.126	-0.110	-0.096	-0.084	-0.072	-0.061	-0.052	-0.045	-0.038	-0.031	-0.028	-0.024	-0.021	-0.021	-0.021	-0.022	-0.025	-0.030	-0.035	-0.040	-0.048	-0.055	-0.064	-0.074	-0.084	-0.094	-0.106	-0.119	-0.131	-0.144	-0.158	-0.171	-0.186	-0.200	-0.215	-0.228	-0.242	-0.256	-0.270	-0.284	-0.298	-0.309	-0.322	-0.334	-0.344	-0.355	-0.362	-0.371	-0.379	-0.385	-0.390	-0.395	-0.399	-0.402	-0.404	-0.402	-0.401	-0.399	-0.396	-0.391	-0.386	-0.379	-0.371	-0.362	-0.352	-0.341	-0.328	-0.315	-0.301	-0.286	-0.269	-0.252	-0.235	-0.216	-0.196	-0.179	-0.158	-0.138	-0.116	-0.096	-0.075	-0.052	-0.031	-0.010	0.010	0.031	0.051	0.072	0.092	0.111	0.130	0.149	0.166	0.181	0.196	0.211	0.225	0.238	0.249	0.258	0.268	0.275	0.281	0.285	0.289	0.291	0.291	0.290	0.288	0.284	0.278	0.271	0.261	0.251	0.241	0.226	0.214	0.198	0.180	0.162	0.142	0.122	0.101	0.078	0.055	0.030	0.005	-0.021	-0.048	-0.076	-0.104	-0.131	-0.160	-0.189	-0.219	-0.248	-0.276	-0.305	-0.334	-0.364	-0.391	-0.419	-0.446	-0.472	-0.499	-0.522	-0.548	-0.571	-0.594	-0.615	-0.635	-0.655	-0.672	-0.690	-0.705	-0.719	-0.731	-0.742	-0.752	-0.762	-0.769	-0.775	-0.780	-0.782	-0.785	-0.784	-0.784	-0.781	-0.779	-0.774	-0.766	-0.760	-0.751	-0.742	-0.732	-0.720	-0.709	-0.696	-0.681	-0.668	-0.652	-0.636	-0.620	-0.602	-0.586	-0.570	-0.552	-0.535	-0.518	-0.500	-0.482	-0.465	-0.449	-0.431	-0.415	-0.400	-0.384	-0.369	-0.355	-0.340	-0.328	-0.314	-0.304	-0.292	-0.282	-0.272	-0.265	-0.258	-0.250	-0.245	-0.240	-0.236	-0.232	-0.231	-0.230	-0.230	-0.232	-0.234	-0.238	-0.241	-0.246	-0.251	-0.259	-0.266	-0.274	-0.282	-0.292	-0.302	-0.314	-0.326	-0.339	-0.351	-0.365	-0.380	-0.394	-0.410	-0.425	-0.441	-0.458	-0.474	-0.492	-0.510	-0.526	-0.545	-0.562	-0.580	-0.598	-0.616	-0.634	-0.652	-0.669	-0.686	-0.704	-0.721	-0.738	-0.754	-0.769	-0.785	-0.800	-0.814	-0.829	-0.842	-0.856	-0.869	-0.880	-0.892	-0.904	-0.914	-0.924	-0.932	-0.941	-0.950	-0.956	-0.962	-0.968	-0.974	-0.979	-0.981	-0.986	-0.989	-0.991	-0.991	-0.991	-0.992	-0.992	-0.991	-0.990	-0.988	-0.986	-0.982	-0.980	-0.978	-0.974	-0.970	-0.966	-0.962	-0.959	-0.954	-0.950	-0.948	-0.942	-0.939	-0.935	-0.932	-0.930	-0.928	-0.925	-0.924	-0.922	-0.922	-0.922	-0.924	-0.925	-0.929	-0.931	-0.935	-0.940	-0.946	-0.951	-0.959	-0.969	-0.978	-0.988	-0.999	-1.011	-1.024	-1.039	-1.052	-1.069	-1.085	-1.104	-1.121	-1.141	-1.161	-1.182	-1.204	-1.226	-1.250	-1.272	-1.296	-1.321	-1.345	-1.371	-1.395	-1.421	-1.446	-1.471	-1.496	-1.521	-1.548	-1.571	-1.596	-1.620	-1.644	-1.666	-1.690	-1.712	-1.734	-1.754	-1.774	-1.794	-1.811	-1.828	-1.844	-1.859	-1.874	-1.886	-1.899	-1.909	-1.919	-1.928	-1.934	-1.940	-1.945	-1.949	-1.951	-1.952	-1.952	-1.951	-1.950	-1.946	-1.941	-1.936	-1.930	-1.924	-1.915	-1.906	-1.896	-1.885	-1.874	-1.862	-1.850	-1.838	-1.824	-1.810	-1.794	-1.780	-1.765	-1.749	-1.734	-1.718	-1.701	-1.686	-1.670	-1.654	-1.639	-1.622	-1.608	-1.592	-1.576	-1.562	-1.549	-1.534	-1.521	-1.509	-1.495	-1.482	-1.472	-1.461	-1.450	-1.441	-1.431	-1.422	-1.415	-1.408	-1.401	-1.394	-1.389	-1.384	-1.380	-1.376	-1.374	-1.371	-1.369	-1.368	-1.368	-1.368	-1.368	-1.369	-1.369	-1.371	-1.374	-1.376	-1.379	-1.382	-1.388	-1.391	-1.395	-1.400	-1.405	-1.410	-1.415	-1.421	-1.426	-1.431	-1.436	-1.442	-1.448	-1.454	-1.459	-1.464	-1.470	-1.475	-1.479	-1.485	-1.489	-1.492	-1.496	-1.500	-1.502	-1.506	-1.508	-1.510	-1.511	-1.511	-1.512	-1.512	-1.511	-1.509	-1.508	-1.505	-1.501	-1.499	-1.494	-1.490	-1.484	-1.479	-1.471	-1.465	-1.458	-1.449	-1.440	-1.432	-1.422	-1.412	-1.402	-1.391	-1.380	-1.369	-1.356	-1.344	-1.331	-1.319	-1.306	-1.294	-1.280	-1.266	-1.254	-1.240	-1.228	-1.215	-1.201	-1.189	-1.176	-1.164	-1.151	-1.140	-1.129	-1.119	-1.108	-1.096	-1.088	-1.078	-1.069	-1.061	-1.054	-1.046	-1.039	-1.032	-1.026	-1.021	-1.018	-1.014	-1.010	-1.009	-1.006	-1.005	-1.005	-1.005	-1.006	-1.008	-1.010	-1.012	-1.016	-1.020	-1.025	-1.029	-1.035	-1.040	-1.048	-1.054	-1.061	-1.070	-1.078	-1.086	-1.095	-1.105	-1.114	-1.124	-1.134	-1.144	-1.154	-1.164	-1.174	-1.184	-1.194	-1.205	-1.214	-1.225	-1.234	-1.244	-1.254	-1.261	-1.270	-1.280	-1.286	-1.295	-1.301	-1.309	-1.315	-1.320	-1.325	-1.330	-1.334	-1.338	-1.340	-1.344	-1.345	-1.345	-1.346	-1.346	-1.346	-1.344	-1.341	-1.339	-1.335	-1.332	-1.328	-1.321	-1.316	-1.310	-1.304	-1.298	-1.289	-1.281	-1.272	-1.264	-1.254	-1.245	-1.236	-1.225	-1.216	-1.206	-1.195	-1.185	-1.175	-1.165	-1.154	-1.144	-1.135	-1.125	-1.116	-1.106	-1.099	-1.089	-1.081	-1.074	-1.066	-1.060	-1.054	-1.049	-1.044	-1.039	-1.035	-1.031	-1.029	-1.028	-1.028	-1.028	-1.028	-1.028	-1.029	-1.031	-1.035	-1.039	-1.042	-1.048	-1.052	-1.060	-1.066	-1.072	-1.080	-1.089	-1.099	-1.108	-1.116	-1.126	-1.136	-1.146	-1.158	-1.169	-1.179	-1.189	-1.201	-1.211	-1.222	-1.232	-1.244	-1.254	-1.264	-1.274	-1.282	-1.292	-1.301	-1.309	-1.318	-1.325	-1.330	-1.338	-1.342	-1.348	-1.351	-1.354	-1.356	-1.359	-1.360	-1.360	-1.360	-1.359	-1.355	-1.354	-1.350	-1.345	-1.340	-1.335	-1.329	-1.320	-1.314	-1.305	-1.296	-1.286	-1.278	-1.266	-1.255	-1.244	-1.231	-1.220	-1.208	-1.195	-1.182	-1.169	-1.156	-1.144	-1.130	-1.118	-1.105	-1.092	-1.081	-1.068	-1.056	-1.045	-1.035	-1.025	-1.014	-1.004	-0.996	-0.988	-0.979	-0.972	-0.966	-0.960	-0.956	-0.951	-0.948	-0.945	-0.942	-0.941	-0.942	-0.942	-0.944	-0.946	-0.949	-0.952	-0.956	-0.961	-0.966	-0.972	-0.980	-0.989	-0.996	-1.005	-1.015	-1.025	-1.035	-1.045	-1.056	-1.069	-1.081	-1.092	-1.105	-1.119	-1.131	-1.144	-1.158	-1.171	-1.184	-1.198	-1.211	-1.225	-1.238	-1.251	-1.262	-1.276	-1.289	-1.300	-1.312	-1.322	-1.334	-1.344	-1.354	-1.364	-1.372	-1.382	-1.390	-1.398	-1.404	-1.411	-1.416	-1.421	-1.426	-1.431	-1.435	-1.439	-1.440	-1.441	-1.444	-1.444	-1.444	-1.444	-1.444	-1.442	-1.440	-1.439	-1.434	-1.431	-1.428	-1.424	-1.419	-1.412	-1.408	-1.402	-1.396	-1.390	-1.385	-1.378	-1.370	-1.364	-1.356	-1.350	-1.342	-1.335	-1.328	-1.320	-1.312	-1.305	-1.299	-1.291	-1.285	-1.278	-1.271	-1.265	-1.259	-1.252	-1.248	-1.242	-1.238	-1.232	-1.229	-1.225	-1.222	-1.219	-1.216	-1.215	-1.214	-1.212	-1.212	-1.212	-1.212	-1.214	-1.216	-1.218	-1.221	-1.224	-1.228	-1.232	-1.238	-1.244	-1.249	-1.256	-1.262	-1.271	-1.279	-1.288	-1.296	-1.308	-1.318	-1.329	-1.340	-1.351	-1.364	-1.376	-1.389	-1.402	-1.418	-1.430	-1.446	-1.461	-1.475	-1.491	-1.506	-1.522	-1.539	-1.554	-1.570	-1.586	-1.604	-1.620	-1.638	-1.652	-1.670	-1.688	-1.702	-1.720	-1.735	-1.751	-1.768	-1.782	-1.798	-1.814	-1.828	-1.842	-1.858	-1.871	-1.885	-1.896	-1.910	-1.922	-1.934	-1.945	-1.956	-1.968	-1.976	-1.986	-1.994	-2.004	-2.011	-2.019	-2.026	-2.031	-2.039	-2.044	-2.049	-2.054	-2.059	-2.061	-2.066	-2.069	-2.071	-2.075	-2.076	-2.078	-2.079	-2.080	-2.081	-2.081	-2.081	-2.082	-2.081	-2.082	-2.081	-2.080	-2.080	-2.079	-2.076	-2.076	-2.074	-2.074	-2.071	-2.070	-2.069	-2.066	-2.065	-2.062	-2.061	-2.060	-2.058	-2.055	-2.054	-2.050	-2.049	-2.046	-2.044	-2.040	-2.039	-2.036	-2.033	-2.029	-2.026	-2.022	-2.019	-2.015	-2.011	-2.006	-2.001	-1.998	-1.991	-1.986	-1.980	-1.975	-1.968	-1.961	-1.954	-1.948	-1.940	-1.931	-1.922	-1.915	-1.905	-1.895	-1.885	-1.875	-1.865	-1.855	-1.844	-1.832	-1.820	-1.809	-1.796	-1.785	-1.772	-1.759	-1.746	-1.732	-1.720	-1.706	-1.694	-1.681	-1.668	-1.654	-1.640	-1.628	-1.614	-1.600	-1.588	-1.574	-1.561	-1.549	-1.536	-1.524	-1.511	-1.499	-1.488	-1.476	-1.465	-1.454	-1.444	-1.434	-1.424	-1.415	-1.406	-1.398	-1.389	-1.381	-1.375	-1.368	-1.361	-1.356	-1.351	-1.346	-1.341	-1.338	-1.335	-1.331	-1.329	-1.328	-1.325	-1.325	-1.324	-1.324	-1.324	-1.324	-1.325	-1.328	-1.329	-1.332	-1.335	-1.339	-1.342	-1.346	-1.351	-1.355	-1.361	-1.366	-1.371	-1.378	-1.382	-1.390	-1.396	-1.402	-1.409	-1.415	-1.422	-1.428	-1.435	-1.441	-1.448	-1.454	-1.460	-1.465	-1.470	-1.476	-1.480	-1.485	-1.489	-1.491	-1.494	-1.496	-1.498	-1.499	-1.499	-1.498	-1.496	-1.494	-1.490	-1.486	-1.481	-1.476	-1.470	-1.461	-1.452	-1.444	-1.432	-1.421	-1.408	-1.395	-1.380	-1.364	-1.348	-1.330	-1.311	-1.292	-1.271	-1.251	-1.229	-1.206	-1.182	-1.159	-1.135	-1.109	-1.084	-1.056	-1.030	-1.002	-0.975	-0.948	-0.920	-0.892	-0.864	-0.838	-0.809	-0.782	-0.755	-0.728	-0.701	-0.675	-0.650	-0.626	-0.601	-0.579	-0.556	-0.534	-0.512	-0.494	-0.475	-0.456	-0.440	-0.424	-0.410	-0.396	-0.384	-0.372	-0.364	-0.354	-0.348	-0.340	-0.336	-0.331	-0.330	-0.328	-0.328	-0.328	-0.329	-0.332	-0.335	-0.340	-0.346	-0.351	-0.359	-0.366	-0.374	-0.384	-0.392	-0.402	-0.412	-0.424	-0.432	-0.444	-0.455	-0.465	-0.476	-0.488	-0.496	-0.507	-0.516	-0.525	-0.534	-0.542	-0.549	-0.558	-0.564	-0.569	-0.572	-0.576	-0.579	-0.581	-0.582	-0.582	-0.581	-0.579	-0.576	-0.571	-0.566	-0.559	-0.552	-0.544	-0.534	-0.522	-0.510	-0.496	-0.482	-0.468	-0.451	-0.434	-0.415	-0.398	-0.378	-0.355	-0.335	-0.312	-0.289	-0.265	-0.241	-0.216	-0.191	-0.166	-0.141	-0.115	-0.089	-0.062	-0.038	-0.011	0.015	0.041	0.066	0.092	0.118	0.142	0.166	0.190	0.212	0.235	0.256	0.278	0.296	0.315	0.332	0.350	0.366	0.381	0.395	0.409	0.420	0.432	0.442	0.451	0.458	0.465	0.470	0.474	0.478	0.479	0.480	0.480	0.480	0.478	0.475	0.471	0.465	0.460	0.454	0.446	0.439	0.430	0.421	0.411	0.401	0.391	0.380	0.368	0.356	0.344	0.331	0.319	0.306	0.294	0.281	0.268	0.255	0.244	0.231	0.219	0.208	0.195	0.184	0.172	0.161	0.152	0.141	0.132	0.124	0.115	0.106	0.100	0.092	0.086	0.080	0.074	0.070	0.065	0.061	0.059	0.055	0.054	0.050	0.049	0.049	0.048	0.049	0.048	0.049	0.050	0.051	0.052	0.055	0.056	0.059	0.061	0.064	0.066	0.070	0.072	0.075	0.078	0.080	0.084	0.085	0.088	0.089	0.090	0.092	0.094	0.095	0.095	0.095	0.095	0.094	0.092	0.090	0.088	0.084	0.081	0.076	0.070	0.065	0.059	0.051	0.044	0.034	0.025	0.015	0.004	-0.008	-0.020	-0.034	-0.048	-0.062	-0.078	-0.094	-0.111	-0.129	-0.146	-0.165	-0.185	-0.204	-0.225	-0.246	-0.268	-0.290	-0.312	-0.335	-0.359	-0.381	-0.405	-0.429	-0.454	-0.478	-0.501	-0.525	-0.549	-0.572	-0.596	-0.619	-0.642	-0.665	-0.688	-0.709	-0.731	-0.750	-0.771	-0.790	-0.810	-0.829	-0.845	-0.861	-0.878	-0.892	-0.906	-0.920	-0.931	-0.942	-0.952	-0.961	-0.970	-0.978	-0.982	-0.989	-0.992	-0.995	-0.998	-0.999	-0.999	-0.999	-0.998	-0.996	-0.992	-0.989	-0.984	-0.979	-0.972	-0.966	-0.959	-0.951	-0.942	-0.934	-0.925	-0.915	-0.906	-0.896	-0.886	-0.875	-0.865	-0.855	-0.844	-0.834	-0.824	-0.812	-0.802	-0.792	-0.782	-0.774	-0.765	-0.756	-0.748	-0.739	-0.732	-0.724	-0.718	-0.711	-0.706	-0.701	-0.696	-0.692	-0.689	-0.686	-0.684	-0.681	-0.680	-0.679	-0.678	-0.678	-0.679	-0.680	-0.681	-0.682	-0.685	-0.689	-0.691	-0.694	-0.699	-0.702	-0.706	-0.711	-0.715	-0.720	-0.725	-0.730	-0.735	-0.740	-0.746	-0.750	-0.755	-0.761	-0.766	-0.769	-0.774	-0.779	-0.782	-0.785	-0.789	-0.791	-0.795	-0.798	-0.799	-0.801	-0.802	-0.804	-0.802	-0.802	-0.801	-0.800	-0.799	-0.796	-0.792	-0.790	-0.785	-0.781	-0.776	-0.770	-0.764	-0.756	-0.749	-0.742	-0.732	-0.722	-0.714	-0.704	-0.692	-0.680	-0.670	-0.658	-0.644	-0.631	-0.618	-0.604	-0.589	-0.574	-0.560	-0.544	-0.529	-0.512	-0.496	-0.480	-0.464	-0.446	-0.431	-0.414	-0.398	-0.380	-0.364	-0.346	-0.330	-0.314	-0.296	-0.281	-0.265	-0.250	-0.234	-0.219	-0.204	-0.190	-0.175	-0.161	-0.149	-0.135	-0.122	-0.111	-0.100	-0.089	-0.079	-0.069	-0.060	-0.051	-0.042	-0.035	-0.028	-0.021	-0.015	-0.010	-0.005	-0.001	0.004	0.006	0.010	0.011	0.014	0.014	0.016	0.016	0.016	0.016	0.015	0.015	0.014	0.012	0.011	0.010	0.008	0.005	0.004	0.001	-0.001	-0.002	-0.005	-0.006	-0.008	-0.009	-0.010	-0.011	-0.011	-0.012	-0.011	-0.011	-0.010	-0.009	-0.008	-0.005	-0.002	0.000	0.004	0.008	0.012	0.016	0.022	0.029	0.035	0.042	0.051	0.059	0.068	0.078	0.088	0.098	0.108	0.120	0.131	0.145	0.158	0.171	0.184	0.199	0.212	0.229	0.242	0.259	0.275	0.290	0.308	0.322	0.339	0.355	0.374	0.390	0.408	0.424	0.441	0.458	0.475	0.492	0.509	0.525	0.541	0.559	0.575	0.591	0.608	0.622	0.638	0.654	0.668	0.682	0.696	0.710	0.724	0.738	0.750	0.762	0.775	0.786	0.798	0.809	0.819	0.830	0.839	0.849	0.858	0.868	0.875	0.884	0.891	0.898	0.904	0.911	0.918	0.924	0.929	0.934	0.939	0.942	0.948	0.951	0.955	0.959	0.962	0.966	0.970	0.972	0.975	0.978	0.980	0.984	0.986	0.989	0.992	0.995	0.998	1.001	1.004	1.006	1.010	1.014	1.016	1.020	1.024	1.028	1.032	1.036	1.041	1.045	1.051	1.056	1.062	1.068	1.074	1.080	1.088	1.094	1.101	1.109	1.116	1.124	1.132	1.141	1.150	1.158	1.168	1.178	1.186	1.196	1.205	1.216	1.225	1.236	1.246	1.256	1.266	1.278	1.288	1.298	1.309	1.319	1.328	1.338	1.348	1.356	1.366	1.376	1.385	1.392	1.401	1.409	1.416	1.424	1.430	1.436	1.442	1.448	1.454	1.458	1.461	1.465	1.469	1.470	1.471	1.475	1.475	1.475	1.475	1.475	1.475	1.472	1.471	1.470	1.466	1.464	1.460	1.456	1.452	1.449	1.442	1.439	1.434	1.429	1.424	1.419	1.414	1.406	1.401	1.396	1.391	1.386	1.382	1.376	1.372	1.369	1.365	1.362	1.360	1.358	1.355	1.354	1.354	1.354	1.354	1.355	1.358	1.360	1.362	1.366	1.371	1.376	1.382	1.391	1.398	1.408	1.416	1.428	1.438	1.449	1.462	1.475	1.489	1.505	1.519	1.536	1.552	1.570	1.588	1.606	1.625	1.645	1.664	1.684	1.705	1.725	1.746	1.766	1.788	1.809	1.830	1.851	1.874	1.895	1.915	1.935	1.955	1.975	1.995	2.014	2.033	2.049	2.068	2.082	2.099	2.114	2.129	2.141	2.154	2.165	2.176	2.185	2.195	2.202	2.208	2.214	2.218	2.221	2.224	2.225	2.224	2.224	2.221	2.219	2.212	2.209	2.201	2.195	2.186	2.176	2.166	2.155	2.142	2.131	2.116	2.102	2.086	2.070	2.054	2.038	2.020	2.001	1.982	1.965	1.946	1.925	1.906	1.886	1.866	1.846	1.828	1.806	1.786	1.768	1.748	1.728	1.710	1.691	1.672	1.655	1.638	1.620	1.602	1.586	1.571	1.556	1.541	1.529	1.514	1.502	1.491	1.479	1.469	1.460	1.450	1.442	1.435	1.428	1.421	1.416	1.411	1.408	1.404	1.401	1.400	1.399	1.396	1.396	1.396	1.396	1.398	1.398	1.401	1.402	1.405	1.408	1.411	1.414	1.418	1.420	1.425	1.429	1.432	1.436	1.440	1.444	1.448	1.450	1.454	1.456	1.460	1.462	1.464	1.466	1.466	1.468	1.468	1.466	1.466	1.465	1.462	1.460	1.456	1.452	1.449	1.444	1.438	1.431	1.425	1.416	1.408	1.399	1.390	1.379	1.368	1.356	1.344	1.331	1.318	1.304	1.290	1.275	1.260	1.245	1.230	1.214	1.199	1.181	1.166	1.149	1.134	1.116	1.101	1.085	1.070	1.054	1.038	1.024	1.010	0.995	0.982	0.969	0.956	0.945	0.934	0.922	0.912	0.902	0.895	0.888	0.880	0.874	0.868	0.862	0.859	0.856	0.854	0.851	0.850	0.850	0.851	0.852	0.854	0.858	0.860	0.864	0.869	0.872	0.879	0.885	0.890	0.896	0.904	0.911	0.918	0.925	0.932	0.940	0.948	0.955	0.962	0.970	0.978	0.985	0.991	0.998	1.004	1.010	1.016	1.021	1.026	1.031	1.036	1.039	1.042	1.045	1.048	1.049	1.050	1.051	1.052	1.051	1.051	1.050	1.049	1.046	1.045	1.041	1.039	1.035	1.031	1.028	1.022	1.019	1.014	1.009	1.004	0.999	0.994	0.989	0.984	0.979	0.974	0.968	0.962	0.959	0.954	0.950	0.945	0.942	0.939	0.936	0.935	0.931	0.931	0.929	0.929	0.930	0.930	0.932	0.934	0.936	0.940	0.944	0.949	0.954	0.960	0.968	0.975	0.984	0.994	1.002	1.014	1.024	1.036	1.049	1.064	1.078	1.092	1.108	1.124	1.141	1.159	1.178	1.195	1.215	1.234	1.254	1.275	1.295	1.316	1.338	1.360	1.381	1.402	1.424	1.446	1.468	1.489	1.511	1.531	1.552	1.572	1.594	1.614	1.634	1.652	1.671	1.690	1.706	1.724	1.740	1.755	1.770	1.782	1.796	1.808	1.819	1.829	1.838	1.848	1.855	1.860	1.866	1.870	1.874	1.878	1.879	1.879	1.879	1.878	1.876	1.874	1.870	1.866	1.860	1.854	1.848	1.841	1.834	1.824	1.815	1.805	1.795	1.785	1.774	1.762	1.751	1.740	1.729	1.716	1.704	1.694	1.681	1.670	1.658	1.646	1.634	1.622	1.611	1.602	1.591	1.581	1.572	1.564	1.555	1.548	1.540	1.532	1.526	1.522	1.516	1.512	1.509	1.506	1.502	1.501	1.500	1.501	1.501	1.502	1.504	1.506	1.510	1.514	1.518	1.522	1.528	1.535	1.541	1.549	1.556	1.565	1.574	1.582	1.592	1.602	1.614	1.625	1.636	1.649	1.660	1.672	1.685	1.698	1.710	1.722	1.735	1.749	1.761	1.775	1.788	1.800	1.814	1.826	1.839	1.851	1.865	1.876	1.889	1.900	1.911	1.922	1.934	1.944	1.955	1.964	1.974	1.982	1.991	1.999	2.007	2.014	2.021	2.027	2.034	2.039	2.044	2.049	2.054	2.056	2.060	2.062	2.065	2.068	2.069	2.070	2.070	2.071	2.071	2.071	2.070	2.070	2.068	2.068	2.066	2.064	2.061	2.060	2.058	2.055	2.054	2.051	2.049	2.045	2.044	2.041	2.039	2.036	2.036	2.034	2.033	2.031	2.031	2.030	2.030	2.030	2.029	2.030	2.031	2.033	2.034	2.035	2.038	2.041	2.044	2.047	2.050	2.055	2.059	2.064	2.069	2.074	2.080	2.086	2.092	2.098	2.104	2.111	2.116	2.125	2.131	2.138	2.144	2.151	2.159	2.164	2.171	2.178	2.184	2.189	2.195	2.200	2.205	2.210	2.214	2.219	2.221	2.225	2.226	2.229	2.230	2.231	2.230	2.230	2.229	2.228	2.225	2.221	2.218	2.212	2.209	2.202	2.195	2.189	2.180	2.171	2.162	2.152	2.141	2.130	2.118	2.105	2.091	2.078	2.064	2.049	2.033	2.016	2.000	1.982	1.965	1.948	1.929	1.911	1.892	1.872	1.854	1.835	1.816	1.796	1.776	1.756	1.736	1.718	1.698	1.678	1.658	1.638	1.619	1.600	1.581	1.562	1.545	1.526	1.509	1.492	1.476	1.460	1.445	1.431	1.416	1.404	1.390	1.378	1.366	1.356	1.346	1.336	1.329	1.320	1.312	1.306	1.301	1.296	1.292	1.290	1.286	1.285	1.284	1.282	1.284	1.285	1.286	1.289	1.291	1.295	1.300	1.305	1.309	1.315	1.322	1.329	1.336	1.342	1.350	1.359	1.368	1.375	1.385	1.392	1.402	1.411	1.420	1.429	1.438	1.445	1.455	1.462	1.470	1.478	1.485	1.491	1.498	1.505	1.510	1.515	1.519	1.522	1.526	1.529	1.530	1.532	1.532	1.532	1.532	1.531	1.529	1.526	1.522	1.519	1.514	1.508	1.502	1.495	1.486	1.479	1.469	1.460	1.449	1.439	1.426	1.414	1.400	1.386	1.372	1.359	1.344	1.329	1.312	1.296	1.280	1.262	1.245	1.228	1.210	1.192	1.174	1.155	1.138	1.119	1.100	1.081	1.062	1.045	1.026	1.008	0.989	0.971	0.951	0.934	0.918	0.900	0.882	0.865	0.849	0.832	0.816	0.800	0.785	0.770	0.755	0.741	0.728	0.715	0.701	0.689	0.678	0.666	0.655	0.644	0.632	0.624	0.614	0.605	0.596	0.588	0.580	0.572	0.566	0.559	0.552	0.546	0.540	0.534	0.529	0.524	0.518	0.514	0.509	0.505	0.500	0.496	0.492	0.489	0.485	0.482	0.478	0.474	0.470	0.466	0.464	0.459	0.455	0.450	0.446	0.442	0.438	0.434	0.429	0.424	0.418	0.414	0.408	0.402	0.395	0.389	0.382	0.376	0.369	0.362	0.354	0.346	0.339	0.330	0.321	0.312	0.304	0.295	0.286	0.276	0.266	0.258	0.246	0.238	0.228	0.216	0.208	0.198	0.188	0.179	0.168	0.159	0.149	0.140	0.131	0.124	0.115	0.108	0.099	0.091	0.085	0.078	0.072	0.066	0.060	0.056	0.052	0.048	0.045	0.044	0.041	0.040	0.040	0.040	0.040	0.041	0.044	0.048	0.050	0.054	0.058	0.064	0.069	0.075	0.082	0.090	0.098	0.108	0.115	0.125	0.135	0.145	0.155	0.166	0.178	0.190	0.201	0.212	0.225	0.238	0.249	0.261	0.274	0.286	0.299	0.311	0.322	0.335	0.346	0.358	0.369	0.379	0.390	0.399	0.410	0.420	0.429	0.436	0.445	0.452	0.460	0.466	0.474	0.480	0.485	0.490	0.495	0.499	0.502	0.506	0.509	0.512	0.514	0.515	0.518	0.519	0.520	0.521	0.522	0.522	0.522	0.524	0.522	0.522	0.522	0.522	0.522	0.522	0.522	0.522	0.524	0.524	0.525	0.525	0.528	0.529	0.530	0.532	0.535	0.538	0.541	0.544	0.548	0.551	0.556	0.561	0.566	0.572	0.579	0.586	0.592	0.601	0.609	0.618	0.626	0.636	0.645	0.656	0.666	0.678	0.688	0.700	0.712	0.724	0.738	0.750	0.764	0.778	0.791	0.805	0.820	0.834	0.849	0.862	0.878	0.891	0.906	0.921	0.935	0.950	0.964	0.979	0.992	1.008	1.020	1.034	1.048	1.060	1.074	1.086	1.099	1.110	1.121	1.131	1.144	1.152	1.164	1.172	1.181	1.191	1.199	1.206	1.214	1.220	1.226	1.231	1.238	1.242	1.245	1.249	1.252	1.255	1.258	1.260	1.261	1.262	1.262	1.262	1.262	1.262	1.261	1.261	1.259	1.258	1.255	1.254	1.251	1.250	1.248	1.245	1.241	1.239	1.238	1.234	1.232	1.230	1.229	1.226	1.225	1.225	1.222	1.222	1.224	1.224	1.225	1.226	1.229	1.230	1.232	1.238	1.241	1.245	1.251	1.256	1.264	1.270	1.278	1.286	1.295	1.305	1.315	1.326	1.336	1.349	1.360	1.374	1.386	1.400	1.412	1.428	1.442	1.458	1.471	1.488	1.502	1.518	1.534	1.548	1.564	1.580	1.594	1.609	1.622	1.638	1.651	1.664	1.678	1.690	1.701	1.712	1.724	1.734	1.744	1.752	1.760	1.768	1.774	1.780	1.785	1.789	1.791	1.794	1.796	1.796	1.796	1.796	1.794	1.792	1.789	1.785	1.780	1.775	1.769	1.762	1.755	1.749	1.740	1.731	1.721	1.712	1.702	1.692	1.682	1.671	1.660	1.650	1.639	1.629	1.616	1.606	1.596	1.585	1.575	1.566	1.555	1.546	1.538	1.530	1.522	1.515	1.509	1.502	1.496	1.491	1.488	1.485	1.482	1.481	1.480	1.480	1.480	1.481	1.484	1.488	1.490	1.495	1.502	1.509	1.516	1.524	1.532	1.544	1.554	1.566	1.578	1.590	1.604	1.619	1.634	1.649	1.666	1.682	1.700	1.718	1.736	1.755	1.774	1.792	1.812	1.832	1.852	1.872	1.894	1.914	1.934	1.952	1.974	1.994	2.014	2.034	2.054	2.071	2.091	2.110	2.128	2.145	2.162	2.180	2.196	2.211	2.226	2.241	2.254	2.268	2.280	2.291	2.302	2.311	2.322	2.331	2.338	2.345	2.351	2.356	2.361	2.366	2.370	2.371	2.372	2.374	2.374	2.374	2.371	2.370	2.368	2.365	2.361	2.356	2.351	2.345	2.339	2.332	2.324	2.316	2.309	2.300	2.291	2.281	2.271	2.261	2.251	2.240	2.230	2.218	2.206	2.195	2.184	2.171	2.160	2.148	2.135	2.124	2.111	2.099	2.085	2.072	2.060	2.047	2.035	2.022	2.010	1.996	1.985	1.971	1.960	1.946	1.932	1.921	1.909	1.895	1.884	1.870	1.858	1.845	1.831	1.819	1.806	1.792	1.780	1.768	1.755	1.740	1.728	1.712	1.700	1.685	1.671	1.656	1.642	1.628	1.614	1.599	1.582	1.568	1.551	1.536	1.520	1.502	1.486	1.470	1.451	1.434	1.415	1.398	1.378	1.359	1.339	1.319	1.298	1.278	1.256	1.235	1.212	1.190	1.169	1.145	1.122	1.098	1.074	1.050	1.026	1.000	0.975	0.950	0.924	0.898	0.871	0.845	0.819	0.792	0.765	0.740	0.712	0.686	0.660	0.632	0.605	0.580	0.554	0.528	0.502	0.476	0.451	0.429	0.404	0.380	0.358	0.335	0.312	0.291	0.271	0.250	0.231	0.214	0.196	0.179	0.164	0.149	0.135	0.121	0.109	0.098	0.088	0.079	0.071	0.064	0.058	0.054	0.049	0.046	0.044	0.044	0.044	0.045	0.048	0.050	0.055	0.060	0.066	0.072	0.081	0.090	0.099	0.109	0.119	0.130	0.141	0.154	0.166	0.179	0.191	0.205	0.219	0.232	0.246	0.261	0.274	0.288	0.302	0.316	0.330	0.342	0.356	0.370	0.381	0.394	0.405	0.416	0.428	0.438	0.448	0.458	0.466	0.472	0.481	0.489	0.495	0.501	0.506	0.511	0.515	0.520	0.524	0.526	0.530	0.530	0.532	0.534	0.535	0.536	0.536	100.000	5.000	2.000	1.000	2.000	0.000	0.000	0.000	0.000	0.000	0.000	0.000	0.000	0.000	0.000	0.000	0.000	0.000	-0.315	-0.334	-0.352	-0.369	-0.385	-0.404	-0.420	-0.435	-0.450	-0.465	-0.479	-0.492	-0.506	-0.519	-0.531	-0.541	-0.552	-0.562	-0.571	-0.579	-0.586	-0.592	-0.598	-0.602	-0.608	-0.610	-0.611	-0.612	-0.614	-0.612	-0.611	-0.609	-0.605	-0.602	-0.596	-0.591	-0.584	-0.576	-0.568	-0.559	-0.550	-0.540	-0.529	-0.519	-0.506	-0.492	-0.480	-0.468	-0.454	-0.439	-0.424	-0.410	-0.395	-0.381	-0.365	-0.350	-0.335	-0.320	-0.305	-0.291	-0.276	-0.261	-0.249	-0.235	-0.222	-0.209	-0.196	-0.185	-0.175	-0.164	-0.154	-0.146	-0.136	-0.129	-0.122	-0.118	-0.111	-0.108	-0.104	-0.102	-0.100	-0.101	-0.101	-0.102	-0.105	-0.109	-0.112	-0.118	-0.125	-0.131	-0.139	-0.149	-0.159	-0.169	-0.180	-0.192	-0.205	-0.219	-0.234	-0.249	-0.264	-0.281	-0.298	-0.315	-0.332	-0.351	-0.370	-0.389	-0.406	-0.426	-0.446	-0.465	-0.485	-0.504	-0.522	-0.541	-0.561	-0.579	-0.598	-0.615	-0.634	-0.651	-0.668	-0.684	-0.699	-0.714	-0.729	-0.742	-0.755	-0.768	-0.778	-0.789	-0.800	-0.809	-0.816	-0.824	-0.830	-0.835	-0.840	-0.844	-0.848	-0.850	-0.851	-0.852	-0.851	-0.852	-0.850	-0.848	-0.846	-0.842	-0.839	-0.835	-0.830	-0.824	-0.819	-0.812	-0.808	-0.800	-0.792	-0.786	-0.780	-0.771	-0.765	-0.758	-0.750	-0.745	-0.738	-0.731	-0.725	-0.719	-0.712	-0.708	-0.702	-0.698	-0.694	-0.690	-0.685	-0.682	-0.681	-0.679	-0.676	-0.675	-0.674	-0.674	-0.674	-0.674	-0.675	-0.676	-0.678	-0.680	-0.684	-0.685	-0.689	-0.694	-0.696	-0.701	-0.705	-0.709	-0.715	-0.719	-0.724	-0.729	-0.735	-0.740	-0.745	-0.751	-0.758	-0.761	-0.768	-0.772	-0.778	-0.782	-0.788	-0.792	-0.798	-0.801	-0.806	-0.810	-0.814	-0.819	-0.821	-0.825	-0.828	-0.830	-0.832	-0.835	-0.836	-0.839	-0.839	-0.840	-0.841	-0.841	-0.841	-0.841	-0.841	-0.840	-0.838	-0.836	-0.835	-0.831	-0.830	-0.826	-0.824	-0.819	-0.815	-0.810	-0.805	-0.801	-0.795	-0.789	-0.784	-0.776	-0.770	-0.762	-0.755	-0.748	-0.739	-0.731	-0.721	-0.714	-0.704	-0.695	-0.684	-0.675	-0.665	-0.654	-0.644	-0.632	-0.622	-0.612	-0.600	-0.590	-0.579	-0.569	-0.558	-0.546	-0.536	-0.525	-0.515	-0.505	-0.494	-0.485	-0.476	-0.466	-0.458	-0.450	-0.442	-0.434	-0.426	-0.420	-0.414	-0.408	-0.402	-0.398	-0.394	-0.390	-0.386	-0.382	-0.380	-0.379	-0.378	-0.376	-0.375	-0.376	-0.378	-0.378	-0.379	-0.380	-0.382	-0.386	-0.389	-0.391	-0.394	-0.398	-0.401	-0.404	-0.408	-0.411	-0.414	-0.418	-0.421	-0.424	-0.426	-0.430	-0.432	-0.434	-0.436	-0.438	-0.438	-0.439	-0.438	-0.438	-0.436	-0.435	-0.431	-0.429	-0.425	-0.421	-0.416	-0.410	-0.404	-0.396	-0.389	-0.380	-0.371	-0.361	-0.351	-0.341	-0.329	-0.318	-0.305	-0.292	-0.279	-0.265	-0.252	-0.238	-0.222	-0.209	-0.195	-0.180	-0.165	-0.150	-0.136	-0.121	-0.108	-0.092	-0.079	-0.065	-0.051	-0.039	-0.028	-0.016	-0.004	0.006	0.016	0.025	0.034	0.042	0.049	0.055	0.061	0.066	0.070	0.074	0.076	0.078	0.079	0.079	0.079	0.076	0.075	0.071	0.069	0.064	0.059	0.052	0.046	0.040	0.031	0.024	0.015	0.006	-0.004	-0.014	-0.025	-0.034	-0.045	-0.056	-0.068	-0.079	-0.091	-0.102	-0.115	-0.126	-0.139	-0.150	-0.161	-0.172	-0.184	-0.195	-0.206	-0.216	-0.225	-0.234	-0.244	-0.251	-0.260	-0.268	-0.275	-0.281	-0.286	-0.291	-0.296	-0.300	-0.304	-0.308	-0.309	-0.310	-0.311	-0.311	-0.312	-0.311	-0.309	-0.309	-0.305	-0.301	-0.298	-0.294	-0.290	-0.285	-0.279	-0.274	-0.266	-0.260	-0.254	-0.246	-0.239	-0.231	-0.224	-0.216	-0.209	-0.200	-0.192	-0.185	-0.176	-0.170	-0.162	-0.155	-0.149	-0.142	-0.136	-0.131	-0.125	-0.121	-0.116	-0.112	-0.110	-0.106	-0.105	-0.104	-0.102	-0.102	-0.102	-0.105	-0.106	-0.109	-0.112	-0.116	-0.120	-0.126	-0.132	-0.139	-0.148	-0.155	-0.164	-0.174	-0.185	-0.195	-0.206	-0.218	-0.230	-0.242	-0.258	-0.270	-0.284	-0.298	-0.314	-0.328	-0.342	-0.358	-0.374	-0.389	-0.404	-0.419	-0.434	-0.450	-0.465	-0.479	-0.494	-0.506	-0.521	-0.535	-0.548	-0.560	-0.571	-0.584	-0.594	-0.604	-0.614	-0.622	-0.630	-0.638	-0.644	-0.650	-0.655	-0.660	-0.664	-0.666	-0.668	-0.669	-0.670	-0.669	-0.668	-0.666	-0.662	-0.659	-0.655	-0.650	-0.644	-0.639	-0.632	-0.624	-0.616	-0.608	-0.599	-0.589	-0.579	-0.569	-0.559	-0.548	-0.536	-0.526	-0.514	-0.502	-0.491	-0.480	-0.468	-0.455	-0.444	-0.432	-0.420	-0.409	-0.398	-0.388	-0.376	-0.366	-0.356	-0.346	-0.336	-0.328	-0.320	-0.311	-0.302	-0.296	-0.289	-0.282	-0.276	-0.271	-0.265	-0.260	-0.256	-0.254	-0.249	-0.246	-0.244	-0.242	-0.240	-0.239	-0.239	-0.238	-0.239	-0.239	-0.239	-0.240	-0.241	-0.241	-0.244	-0.245	-0.246	-0.250	-0.251	-0.252	-0.256	-0.259	-0.261	-0.264	-0.266	-0.270	-0.271	-0.275	-0.278	-0.281	-0.284	-0.285	-0.289	-0.290	-0.292	-0.295	-0.298	-0.299	-0.300	-0.302	-0.304	-0.304	-0.305	-0.306	-0.306	-0.306	-0.308	-0.306	-0.308	-0.306	-0.306	-0.305	-0.305	-0.302	-0.301	-0.300	-0.299	-0.296	-0.295	-0.292	-0.290	-0.289	-0.286	-0.284	-0.281	-0.279	-0.276	-0.274	-0.271	-0.269	-0.268	-0.265	-0.262	-0.261	-0.260	-0.258	-0.256	-0.255	-0.254	-0.254	-0.254	-0.254	-0.252	-0.254	-0.255	-0.258	-0.259	-0.261	-0.264	-0.268	-0.271	-0.276	-0.280	-0.286	-0.292	-0.300	-0.306	-0.315	-0.324	-0.332	-0.342	-0.352	-0.364	-0.376	-0.389	-0.401	-0.415	-0.429	-0.444	-0.459	-0.475	-0.491	-0.509	-0.526	-0.544	-0.562	-0.582	-0.601	-0.621	-0.640	-0.660	-0.681	-0.701	-0.722	-0.744	-0.765	-0.785	-0.806	-0.828	-0.849	-0.869	-0.890	-0.910	-0.930	-0.950	-0.970	-0.989	-1.008	-1.026	-1.044	-1.061	-1.078	-1.094	-1.109	-1.122	-1.138	-1.150	-1.161	-1.172	-1.182	-1.192	-1.201	-1.209	-1.215	-1.220	-1.225	-1.229	-1.230	-1.232	-1.232	-1.232	-1.231	-1.228	-1.224	-1.220	-1.214	-1.208	-1.199	-1.190	-1.180	-1.169	-1.158	-1.146	-1.132	-1.118	-1.104	-1.089	-1.074	-1.056	-1.039	-1.021	-1.004	-0.986	-0.966	-0.949	-0.929	-0.910	-0.890	-0.871	-0.850	-0.830	-0.811	-0.791	-0.772	-0.752	-0.734	-0.715	-0.696	-0.679	-0.660	-0.644	-0.626	-0.610	-0.594	-0.579	-0.562	-0.548	-0.534	-0.520	-0.506	-0.494	-0.481	-0.470	-0.459	-0.448	-0.438	-0.429	-0.418	-0.409	-0.400	-0.394	-0.385	-0.378	-0.370	-0.364	-0.358	-0.351	-0.344	-0.339	-0.332	-0.328	-0.321	-0.315	-0.310	-0.304	-0.298	-0.291	-0.286	-0.279	-0.272	-0.266	-0.258	-0.251	-0.244	-0.235	-0.228	-0.218	-0.210	-0.200	-0.190	-0.179	-0.169	-0.158	-0.146	-0.134	-0.122	-0.109	-0.095	-0.081	-0.068	-0.051	-0.038	-0.021	-0.005	0.012	0.029	0.048	0.064	0.082	0.101	0.120	0.140	0.159	0.179	0.198	0.218	0.238	0.259	0.280	0.300	0.320	0.339	0.360	0.380	0.399	0.419	0.438	0.456	0.475	0.492	0.510	0.526	0.544	0.559	0.574	0.588	0.602	0.614	0.626	0.638	0.648	0.656	0.665	0.671	0.678	0.684	0.688	0.690	0.692	0.692	0.692	0.690	0.686	0.682	0.678	0.671	0.664	0.656	0.646	0.636	0.624	0.612	0.599	0.582	0.569	0.551	0.534	0.516	0.498	0.478	0.458	0.436	0.415	0.394	0.371	0.350	0.326	0.305	0.281	0.258	0.235	0.211	0.189	0.166	0.142	0.121	0.099	0.078	0.056	0.035	0.016	-0.004	-0.022	-0.041	-0.059	-0.076	-0.092	-0.109	-0.124	-0.136	-0.150	-0.161	-0.174	-0.184	-0.195	-0.202	-0.211	-0.219	-0.225	-0.230	-0.236	-0.240	-0.244	-0.246	-0.249	-0.250	-0.251	-0.252	-0.251	-0.250	-0.250	-0.248	-0.246	-0.244	-0.240	-0.238	-0.234	-0.231	-0.226	-0.222	-0.219	-0.215	-0.211	-0.208	-0.204	-0.200	-0.196	-0.192	-0.190	-0.188	-0.185	-0.182	-0.180	-0.179	-0.179	-0.178	-0.176	-0.178	-0.178	-0.179	-0.180	-0.181	-0.184	-0.186	-0.190	-0.194	-0.198	-0.202	-0.208	-0.212	-0.219	-0.225	-0.231	-0.239	-0.246	-0.254	-0.261	-0.270	-0.279	-0.286	-0.295	-0.304	-0.312	-0.321	-0.330	-0.339	-0.348	-0.356	-0.365	-0.372	-0.381	-0.389	-0.395	-0.402	-0.409	-0.415	-0.421	-0.428	-0.431	-0.436	-0.440	-0.444	-0.446	-0.449	-0.451	-0.451	-0.451	-0.451	-0.451	-0.450	-0.449	-0.446	-0.442	-0.440	-0.435	-0.430	-0.425	-0.419	-0.412	-0.406	-0.399	-0.391	-0.382	-0.374	-0.366	-0.356	-0.346	-0.336	-0.326	-0.315	-0.305	-0.294	-0.284	-0.272	-0.261	-0.250	-0.239	-0.228	-0.218	-0.205	-0.195	-0.185	-0.174	-0.164	-0.152	-0.142	-0.134	-0.122	-0.114	-0.105	-0.096	-0.088	-0.080	-0.071	-0.064	-0.058	-0.050	-0.044	-0.039	-0.032	-0.028	-0.022	-0.019	-0.014	-0.010	-0.006	-0.004	-0.001	0.001	0.002	0.006	0.008	0.008	0.009	0.009	0.009	0.009	0.009	0.008	0.008	0.006	0.005	0.002	0.001	0.000	-0.001	-0.004	-0.005	-0.008	-0.010	-0.011	-0.012	-0.015	-0.016	-0.018	-0.019	-0.020	-0.022	-0.022	-0.022	-0.024	-0.024	-0.025	-0.024	-0.024	-0.022	-0.021	-0.020	-0.018	-0.015	-0.012	-0.010	-0.006	-0.002	0.002	0.006	0.011	0.018	0.024	0.032	0.039	0.046	0.055	0.064	0.074	0.084	0.095	0.105	0.116	0.128	0.140	0.152	0.165	0.178	0.192	0.205	0.220	0.234	0.249	0.264	0.278	0.291	0.306	0.320	0.335	0.349	0.362	0.376	0.390	0.404	0.416	0.429	0.440	0.451	0.461	0.471	0.481	0.489	0.498	0.504	0.511	0.516	0.520	0.524	0.528	0.528	0.530	0.529	0.528	0.525	0.521	0.516	0.511	0.504	0.496	0.488	0.478	0.466	0.454	0.440	0.426	0.411	0.395	0.379	0.360	0.341	0.322	0.301	0.281	0.259	0.236	0.214	0.190	0.165	0.141	0.116	0.090	0.065	0.039	0.012	-0.014	-0.040	-0.065	-0.090	-0.118	-0.144	-0.169	-0.194	-0.220	-0.245	-0.269	-0.292	-0.316	-0.340	-0.362	-0.385	-0.406	-0.426	-0.446	-0.466	-0.485	-0.502	-0.520	-0.536	-0.552	-0.566	-0.580	-0.594	-0.606	-0.618	-0.630	-0.639	-0.649	-0.658	-0.665	-0.671	-0.679	-0.684	-0.689	-0.692	-0.696	-0.700	-0.701	-0.704	-0.705	-0.706	-0.706	-0.706	-0.706	-0.705	-0.705	-0.704	-0.701	-0.699	-0.698	-0.695	-0.692	-0.690	-0.688	-0.686	-0.682	-0.681	-0.679	-0.676	-0.675	-0.672	-0.671	-0.670	-0.670	-0.669	-0.668	-0.668	-0.668	-0.668	-0.669	-0.670	-0.671	-0.672	-0.675	-0.676	-0.680	-0.684	-0.686	-0.690	-0.694	-0.699	-0.704	-0.709	-0.714	-0.720	-0.725	-0.731	-0.738	-0.744	-0.750	-0.758	-0.764	-0.770	-0.778	-0.784	-0.790	-0.798	-0.802	-0.809	-0.815	-0.820	-0.826	-0.830	-0.835	-0.839	-0.842	-0.846	-0.849	-0.852	-0.852	-0.855	-0.855	-0.855	-0.854	-0.854	-0.850	-0.848	-0.844	-0.840	-0.835	-0.829	-0.824	-0.816	-0.809	-0.799	-0.790	-0.781	-0.770	-0.759	-0.748	-0.734	-0.722	-0.709	-0.694	-0.680	-0.666	-0.650	-0.635	-0.620	-0.604	-0.589	-0.572	-0.556	-0.540	-0.524	-0.507	-0.492	-0.478	-0.461	-0.446	-0.432	-0.418	-0.404	-0.390	-0.378	-0.365	-0.352	-0.341	-0.331	-0.321	-0.312	-0.305	-0.296	-0.290	-0.284	-0.279	-0.275	-0.271	-0.270	-0.268	-0.266	-0.268	-0.268	-0.270	-0.272	-0.276	-0.280	-0.285	-0.291	-0.298	-0.305	-0.314	-0.322	-0.331	-0.341	-0.351	-0.362	-0.372	-0.384	-0.398	-0.409	-0.421	-0.434	-0.446	-0.460	-0.474	-0.486	-0.499	-0.512	-0.526	-0.539	-0.551	-0.565	-0.578	-0.590	-0.601	-0.612	-0.624	-0.635	-0.645	-0.655	-0.664	-0.672	-0.681	-0.688	-0.695	-0.702	-0.708	-0.712	-0.719	-0.722	-0.726	-0.729	-0.731	-0.734	-0.734	-0.734	-0.734	-0.732	-0.730	-0.729	-0.726	-0.721	-0.719	-0.714	-0.709	-0.702	-0.698	-0.690	-0.684	-0.675	-0.668	-0.660	-0.650	-0.641	-0.632	-0.622	-0.612	-0.602	-0.592	-0.582	-0.572	-0.562	-0.551	-0.541	-0.530	-0.520	-0.509	-0.499	-0.488	-0.476	-0.468	-0.458	-0.448	-0.438	-0.428	-0.418	-0.409	-0.400	-0.392	-0.384	-0.376	-0.370	-0.362	-0.356	-0.349	-0.344	-0.339	-0.334	-0.330	-0.325	-0.321	-0.320	-0.318	-0.315	-0.312	-0.311	-0.311	-0.310	-0.311	-0.312	-0.312	-0.315	-0.318	-0.319	-0.322	-0.326	-0.330	-0.335	-0.339	-0.344	-0.349	-0.355	-0.361	-0.369	-0.374	-0.381	-0.389	-0.396	-0.402	-0.410	-0.419	-0.426	-0.434	-0.442	-0.450	-0.459	-0.466	-0.475	-0.481	-0.490	-0.496	-0.504	-0.511	-0.518	-0.522	-0.529	-0.535	-0.539	-0.545	-0.549	-0.552	-0.555	-0.558	-0.561	-0.562	-0.562	-0.564	-0.562	-0.561	-0.560	-0.558	-0.554	-0.550	-0.545	-0.541	-0.535	-0.528	-0.520	-0.512	-0.504	-0.494	-0.484	-0.472	-0.462	-0.450	-0.439	-0.426	-0.412	-0.400	-0.385	-0.370	-0.356	-0.341	-0.326	-0.311	-0.296	-0.281	-0.266	-0.251	-0.235	-0.220	-0.205	-0.190	-0.176	-0.162	-0.149	-0.135	-0.121	-0.110	-0.098	-0.086	-0.076	-0.066	-0.056	-0.048	-0.040	-0.034	-0.028	-0.022	-0.016	-0.012	-0.010	-0.009	-0.008	-0.008	-0.008	-0.009	-0.011	-0.016	-0.021	-0.026	-0.032	-0.040	-0.048	-0.056	-0.066	-0.076	-0.089	-0.100	-0.112	-0.126	-0.140	-0.155	-0.169	-0.185	-0.200	-0.216	-0.232	-0.248	-0.265	-0.282	-0.299	-0.316	-0.332	-0.350	-0.366	-0.384	-0.400	-0.415	-0.431	-0.446	-0.461	-0.475	-0.489	-0.504	-0.515	-0.528	-0.539	-0.549	-0.559	-0.568	-0.578	-0.584	-0.591	-0.598	-0.604	-0.608	-0.611	-0.615	-0.616	-0.618	-0.618	-0.618	-0.616	-0.615	-0.612	-0.610	-0.608	-0.602	-0.598	-0.592	-0.586	-0.581	-0.575	-0.569	-0.562	-0.555	-0.548	-0.540	-0.532	-0.526	-0.519	-0.512	-0.504	-0.498	-0.491	-0.485	-0.479	-0.474	-0.469	-0.464	-0.459	-0.455	-0.452	-0.449	-0.448	-0.446	-0.445	-0.444	-0.444	-0.445	-0.448	-0.450	-0.452	-0.455	-0.459	-0.464	-0.469	-0.475	-0.481	-0.488	-0.494	-0.502	-0.510	-0.519	-0.528	-0.536	-0.546	-0.555	-0.566	-0.575	-0.585	-0.596	-0.606	-0.615	-0.626	-0.635	-0.645	-0.655	-0.664	-0.672	-0.682	-0.691	-0.699	-0.706	-0.712	-0.720	-0.725	-0.730	-0.734	-0.738	-0.741	-0.742	-0.745	-0.746	-0.748	-0.746	-0.744	-0.742	-0.739	-0.734	-0.730	-0.724	-0.716	-0.709	-0.701	-0.691	-0.681	-0.670	-0.659	-0.646	-0.632	-0.619	-0.605	-0.589	-0.574	-0.558	-0.541	-0.522	-0.505	-0.488	-0.469	-0.450	-0.431	-0.412	-0.392	-0.372	-0.354	-0.332	-0.314	-0.294	-0.274	-0.255	-0.236	-0.218	-0.199	-0.181	-0.164	-0.148	-0.131	-0.116	-0.101	-0.088	-0.074	-0.061	-0.049	-0.038	-0.028	-0.019	-0.010	-0.004	0.004	0.009	0.014	0.018	0.020	0.021	0.021	0.021	0.020	0.018	0.014	0.010	0.006	0.000	-0.006	-0.014	-0.021	-0.030	-0.039	-0.049	-0.060	-0.070	-0.081	-0.094	-0.105	-0.116	-0.130	-0.141	-0.155	-0.168	-0.180	-0.192	-0.205	-0.218	-0.230	-0.241	-0.252	-0.264	-0.275	-0.284	-0.294	-0.304	-0.311	-0.320	-0.326	-0.332	-0.339	-0.344	-0.348	-0.351	-0.354	-0.356	-0.358	-0.359	-0.358	-0.356	-0.355	-0.351	-0.349	-0.345	-0.340	-0.332	-0.328	-0.320	-0.314	-0.305	-0.296	-0.288	-0.279	-0.269	-0.259	-0.248	-0.236	-0.226	-0.215	-0.202	-0.192	-0.180	-0.169	-0.158	-0.146	-0.136	-0.125	-0.114	-0.102	-0.092	-0.082	-0.074	-0.065	-0.056	-0.048	-0.040	-0.032	-0.026	-0.020	-0.014	-0.009	-0.005	0.000	0.002	0.006	0.008	0.010	0.010	0.011	0.011	0.011	0.010	0.008	0.005	0.002	0.001	-0.002	-0.008	-0.011	-0.015	-0.020	-0.025	-0.030	-0.035	-0.040	-0.046	-0.051	-0.058	-0.064	-0.069	-0.075	-0.081	-0.086	-0.091	-0.098	-0.104	-0.109	-0.112	-0.118	-0.122	-0.126	-0.130	-0.134	-0.136	-0.140	-0.142	-0.144	-0.145	-0.148	-0.148	-0.149	-0.149	-0.148	-0.148	-0.146	-0.145	-0.142	-0.140	-0.139	-0.135	-0.131	-0.128	-0.124	-0.119	-0.114	-0.109	-0.104	-0.098	-0.091	-0.085	-0.079	-0.072	-0.065	-0.058	-0.050	-0.042	-0.035	-0.026	-0.019	-0.010	-0.001	0.006	0.016	0.024	0.032	0.041	0.049	0.059	0.066	0.075	0.082	0.091	0.099	0.106	0.115	0.122	0.130	0.136	0.142	0.150	0.156	0.162	0.168	0.172	0.179	0.182	0.186	0.190	0.194	0.195	0.199	0.200	0.201	0.201	0.201	0.201	0.201	0.200	0.196	0.195	0.191	0.188	0.184	0.179	0.172	0.168	0.160	0.152	0.145	0.138	0.128	0.120	0.110	0.099	0.090	0.079	0.066	0.056	0.044	0.031	0.020	0.008	-0.006	-0.018	-0.030	-0.042	-0.055	-0.068	-0.080	-0.092	-0.105	-0.116	-0.128	-0.139	-0.150	-0.159	-0.169	-0.178	-0.186	-0.194	-0.201	-0.208	-0.212	-0.219	-0.222	-0.225	-0.229	-0.230	-0.230	-0.230	-0.229	-0.228	-0.225	-0.220	-0.215	-0.209	-0.202	-0.195	-0.185	-0.176	-0.168	-0.155	-0.145	-0.131	-0.119	-0.105	-0.091	-0.076	-0.060	-0.046	-0.030	-0.012	0.002	0.020	0.036	0.052	0.070	0.086	0.102	0.119	0.135	0.151	0.165	0.181	0.195	0.209	0.222	0.234	0.246	0.258	0.269	0.278	0.286	0.294	0.301	0.308	0.312	0.316	0.320	0.322	0.324	0.324	0.324	0.322	0.319	0.316	0.312	0.308	0.301	0.295	0.288	0.280	0.271	0.262	0.252	0.242	0.231	0.220	0.209	0.196	0.184	0.170	0.158	0.145	0.131	0.119	0.105	0.090	0.078	0.065	0.051	0.039	0.026	0.014	0.002	-0.010	-0.021	-0.032	-0.042	-0.052	-0.062	-0.072	-0.080	-0.089	-0.096	-0.102	-0.110	-0.116	-0.121	-0.126	-0.131	-0.135	-0.139	-0.141	-0.144	-0.145	-0.146	-0.148	-0.148	-0.146	-0.148	-0.145	-0.144	-0.141	-0.139	-0.136	-0.134	-0.130	-0.125	-0.121	-0.118	-0.114	-0.109	-0.102	-0.098	-0.092	-0.088	-0.082	-0.076	-0.071	-0.066	-0.060	-0.054	-0.049	-0.044	-0.039	-0.034	-0.029	-0.025	-0.020	-0.015	-0.012	-0.009	-0.005	-0.002	0.000	0.002	0.004	0.006	0.006	0.006	0.006	0.006	0.004	0.002	0.000	-0.002	-0.006	-0.010	-0.015	-0.020	-0.025	-0.031	-0.038	-0.046	-0.054	-0.061	-0.070	-0.080	-0.090	-0.100	-0.111	-0.122	-0.134	-0.146	-0.159	-0.171	-0.184	-0.198	-0.211	-0.226	-0.240	-0.254	-0.269	-0.282	-0.296	-0.311	-0.325	-0.340	-0.354	-0.369	-0.382	-0.395	-0.409	-0.422	-0.435	-0.446	-0.460	-0.472	-0.482	-0.495	-0.505	-0.515	-0.526	-0.535	-0.544	-0.552	-0.561	-0.569	-0.576	-0.584	-0.589	-0.596	-0.602	-0.608	-0.612	-0.618	-0.622	-0.626	-0.630	-0.632	-0.638	-0.640	-0.644	-0.646	-0.650	-0.654	-0.656	-0.659	-0.661	-0.665	-0.669	-0.671	-0.675	-0.679	-0.684	-0.686	-0.691	-0.696	-0.700	-0.706	-0.712	-0.719	-0.725	-0.732	-0.740	-0.748	-0.755	-0.764	-0.774	-0.782	-0.792	-0.804	-0.815	-0.826	-0.839	-0.851	-0.864	-0.878	-0.892	-0.908	-0.921	-0.936	-0.952	-0.969	-0.985	-1.001	-1.018	-1.035	-1.051	-1.069	-1.088	-1.105	-1.122	-1.141	-1.159	-1.176	-1.194	-1.211	-1.229	-1.245	-1.262	-1.279	-1.295	-1.311	-1.328	-1.341	-1.358	-1.370	-1.384	-1.398	-1.410	-1.420	-1.432	-1.442	-1.451	-1.459	-1.466	-1.474	-1.479	-1.482	-1.488	-1.490	-1.491	-1.491	-1.491	-1.490	-1.486	-1.482	-1.479	-1.472	-1.465	-1.458	-1.449	-1.439	-1.428	-1.415	-1.401	-1.388	-1.371	-1.356	-1.339	-1.320	-1.302	-1.282	-1.262	-1.241	-1.220	-1.196	-1.175	-1.151	-1.128	-1.104	-1.079	-1.054	-1.029	-1.002	-0.976	-0.951	-0.925	-0.900	-0.872	-0.848	-0.821	-0.798	-0.772	-0.746	-0.722	-0.698	-0.674	-0.651	-0.628	-0.606	-0.584	-0.562	-0.542	-0.522	-0.504	-0.485	-0.466	-0.449	-0.432	-0.416	-0.400	-0.386	-0.372	-0.359	-0.346	-0.335	-0.322	-0.312	-0.302	-0.294	-0.286	-0.278	-0.270	-0.264	-0.258	-0.252	-0.246	-0.241	-0.239	-0.234	-0.231	-0.228	-0.225	-0.222	-0.221	-0.220	-0.218	-0.216	-0.215	-0.214	-0.212	-0.211	-0.210	-0.209	-0.209	-0.206	-0.206	-0.205	-0.204	-0.201	-0.200	-0.198	-0.195	-0.192	-0.190	-0.186	-0.182	-0.179	-0.174	-0.170	-0.165	-0.160	-0.154	-0.148	-0.140	-0.134	-0.126	-0.119	-0.110	-0.101	-0.092	-0.084	-0.074	-0.064	-0.054	-0.044	-0.032	-0.022	-0.011	0.000	0.011	0.022	0.032	0.044	0.055	0.066	0.078	0.086	0.098	0.108	0.119	0.126	0.136	0.146	0.155	0.161	0.170	0.176	0.181	0.188	0.192	0.196	0.199	0.202	0.204	0.205	0.205	0.204	0.202	0.200	0.196	0.191	0.186	0.180	0.174	0.165	0.158	0.146	0.138	0.125	0.114	0.102	0.088	0.074	0.060	0.044	0.028	0.012	-0.004	-0.021	-0.038	-0.054	-0.071	-0.089	-0.106	-0.124	-0.140	-0.158	-0.174	-0.190	-0.206	-0.221	-0.238	-0.251	-0.265	-0.279	-0.292	-0.304	-0.315	-0.325	-0.335	-0.344	-0.352	-0.359	-0.364	-0.369	-0.374	-0.378	-0.379	-0.380	-0.380	-0.380	-0.379	-0.376	-0.374	-0.370	-0.365	-0.360	-0.354	-0.346	-0.340	-0.332	-0.324	-0.316	-0.308	-0.299	-0.289	-0.279	-0.270	-0.261	-0.252	-0.242	-0.234	-0.226	-0.218	-0.209	-0.201	-0.196	-0.190	-0.184	-0.180	-0.176	-0.172	-0.170	-0.169	-0.169	-0.169	-0.170	-0.172	-0.175	-0.179	-0.185	-0.191	-0.199	-0.205	-0.215	-0.226	-0.236	-0.249	-0.262	-0.278	-0.291	-0.308	-0.324	-0.341	-0.359	-0.379	-0.398	-0.419	-0.439	-0.460	-0.482	-0.505	-0.528	-0.551	-0.574	-0.598	-0.622	-0.646	-0.670	-0.695	-0.718	-0.742	-0.766	-0.791	-0.815	-0.839	-0.862	-0.886	-0.909	-0.931	-0.952	-0.975	-0.996	-1.016	-1.036	-1.055	-1.075	-1.092	-1.109	-1.126	-1.141	-1.156	-1.170	-1.181	-1.194	-1.204	-1.212	-1.221	-1.228	-1.235	-1.240	-1.244	-1.245	-1.246	-1.246	-1.245	-1.242	-1.238	-1.232	-1.226	-1.218	-1.208	-1.196	-1.182	-1.169	-1.154	-1.138	-1.119	-1.099	-1.079	-1.056	-1.032	-1.008	-0.981	-0.954	-0.925	-0.896	-0.866	-0.834	-0.801	-0.769	-0.734	-0.699	-0.662	-0.626	-0.590	-0.552	-0.515	-0.478	-0.439	-0.400	-0.362	-0.322	-0.285	-0.246	-0.209	-0.171	-0.132	-0.096	-0.060	-0.024	0.011	0.046	0.080	0.114	0.148	0.178	0.210	0.240	0.268	0.298	0.324	0.350	0.376	0.400	0.424	0.446	0.468	0.489	0.509	0.528	0.548	0.565	0.582	0.598	0.614	0.629	0.644	0.658	0.672	0.685	0.698	0.711	0.724	0.736	0.749	0.761	0.774	0.786	0.799	0.812	0.826	0.839	0.852	0.868	0.882	0.898	0.914	0.930	0.948	0.965	0.982	1.001	1.020	1.039	1.060	1.080	1.101	1.124	1.146	1.169	1.192	1.216	1.240	1.265	1.290	1.314	1.339	1.364	1.390	1.415	1.440	1.465	1.489	1.514	1.538	1.561	1.585	1.609	1.631	1.654	1.674	1.695	1.714	1.732	1.751	1.768	1.784	1.799	1.812	1.824	1.836	1.846	1.856	1.862	1.870	1.876	1.880	1.882	1.884	1.885	1.884	1.882	1.879	1.875	1.868	1.861	1.854	1.845	1.834	1.822	1.811	1.798	1.782	1.769	1.752	1.735	1.719	1.700	1.681	1.662	1.642	1.624	1.602	1.581	1.561	1.540	1.518	1.498	1.476	1.455	1.434	1.412	1.392	1.372	1.351	1.331	1.312	1.294	1.275	1.258	1.240	1.224	1.208	1.192	1.179	1.165	1.151	1.140	1.129	1.118	1.108	1.100	1.091	1.085	1.079	1.074	1.070	1.065	1.062	1.061	1.059	1.060	1.060	1.061	1.062	1.066	1.069	1.072	1.078	1.082	1.088	1.092	1.100	1.106	1.114	1.121	1.130	1.138	1.146	1.154	1.162	1.171	1.180	1.189	1.198	1.205	1.214	1.222	1.230	1.238	1.245	1.252	1.259	1.265	1.271	1.275	1.281	1.285	1.290	1.294	1.296	1.299	1.300	1.301	1.301	1.301	1.300	1.299	1.295	1.292	1.288	1.284	1.279	1.272	1.265	1.258	1.250	1.241	1.231	1.221	1.210	1.199	1.186	1.174	1.160	1.146	1.131	1.115	1.099	1.084	1.066	1.049	1.031	1.014	0.996	0.978	0.959	0.940	0.921	0.902	0.884	0.865	0.848	0.828	0.809	0.791	0.772	0.755	0.738	0.720	0.704	0.689	0.672	0.658	0.642	0.629	0.616	0.602	0.591	0.581	0.570	0.560	0.551	0.542	0.535	0.528	0.521	0.516	0.511	0.506	0.504	0.500	0.499	0.496	0.496	0.494	0.494	0.494	0.494	0.494	0.494	0.495	0.496	0.496	0.496	0.498	0.498	0.499	0.498	0.496	0.495	0.494	0.490	0.488	0.482	0.479	0.472	0.466	0.459	0.450	0.440	0.429	0.418	0.405	0.390	0.374	0.358	0.340	0.320	0.300	0.276	0.254	0.230	0.204	0.178	0.150	0.121	0.091	0.059	0.028	-0.005	-0.039	-0.075	-0.110	-0.148	-0.184	-0.221	-0.259	-0.296	-0.336	-0.375	-0.415	-0.455	-0.495	-0.535	-0.574	-0.614	-0.654	-0.692	-0.730	-0.770	-0.809	-0.846	-0.884	-0.919	-0.956	-0.990	-1.025	-1.059	-1.091	-1.122	-1.154	-1.182	-1.212	-1.240	-1.266	-1.292	-1.318	-1.340	-1.361	-1.382	-1.402	-1.421	-1.439	-1.455	-1.470	-1.485	-1.496	-1.509	-1.519	-1.528	-1.536	-1.542	-1.549	-1.552	-1.558	-1.560	-1.561	-1.562	-1.562	-1.560	-1.559	-1.555	-1.552	-1.548	-1.541	-1.535	-1.529	-1.521	-1.514	-1.505	-1.498	-1.489	-1.479	-1.469	-1.459	-1.449	-1.439	-1.429	-1.418	-1.408	-1.396	-1.386	-1.376	-1.366	-1.356	-1.348	-1.338	-1.329	-1.320	-1.314	-1.306	-1.300	-1.292	-1.288	-1.284	-1.279	-1.275	-1.272	-1.270	-1.269	-1.268	-1.268	-1.269	-1.270	-1.272	-1.276	-1.279	-1.284	-1.289	-1.295	-1.301	-1.309	-1.316	-1.325	-1.334	-1.344	-1.354	-1.365	-1.376	-1.388	-1.400	-1.412	-1.426	-1.439	-1.452	-1.466	-1.480	-1.495	-1.509	-1.522	-1.538	-1.551	-1.566	-1.580	-1.594	-1.609	-1.622	-1.636	-1.649	-1.661	-1.675	-1.686	-1.699	-1.709	-1.721	-1.731	-1.741	-1.750	-1.760	-1.768	-1.776	-1.784	-1.791	-1.796	-1.802	-1.808	-1.811	-1.815	-1.818	-1.821	-1.822	-1.825	-1.826	-1.826	-1.826	-1.826	-1.825	-1.822	-1.820	-1.818	-1.815	-1.812	-1.809	-1.805	-1.800	-1.798	-1.792	-1.788	-1.782	-1.778	-1.772	-1.768	-1.762	-1.756	-1.752	-1.746	-1.742	-1.738	-1.734	-1.729	-1.725	-1.721	-1.718	-1.715	-1.712	-1.710	-1.708	-1.706	-1.706	-1.706	-1.708	-1.709	-1.710	-1.712	-1.716	-1.719	-1.722	-1.728	-1.735	-1.740	-1.748	-1.758	-1.765	-1.775	-1.785	-1.796	-1.808	-1.820	-1.834	-1.846	-1.861	-1.875	-1.891	-1.909	-1.924	-1.941	-1.959	-1.978	-1.995	-2.013	-2.033	-2.052	-2.071	-2.090	-2.111	-2.130	-2.150	-2.169	-2.189	-2.208	-2.228	-2.246	-2.265	-2.284	-2.300	-2.319	-2.335	-2.351	-2.368	-2.382	-2.395	-2.410	-2.422	-2.434	-2.446	-2.456	-2.465	-2.474	-2.481	-2.489	-2.494	-2.499	-2.502	-2.505	-2.506	-2.508	-2.508	-2.508	-2.505	-2.504	-2.499	-2.496	-2.491	-2.484	-2.479	-2.471	-2.464	-2.456	-2.446	-2.439	-2.429	-2.419	-2.409	-2.399	-2.389	-2.379	-2.369	-2.359	-2.349	-2.339	-2.329	-2.319	-2.310	-2.301	-2.294	-2.285	-2.279	-2.272	-2.266	-2.261	-2.256	-2.254	-2.250	-2.249	-2.249	-2.248	-2.249	-2.250	-2.252	-2.256	-2.261	-2.268	-2.272	-2.281	-2.289	-2.298	-2.308	-2.319	-2.330	-2.342	-2.356	-2.370	-2.384	-2.400	-2.415	-2.432	-2.449	-2.466	-2.484	-2.502	-2.521	-2.539	-2.559	-2.578	-2.596	-2.615	-2.634	-2.652	-2.671	-2.690	-2.709	-2.726	-2.744	-2.761	-2.776	-2.792	-2.808	-2.822	-2.838	-2.850	-2.864	-2.876	-2.888	-2.899	-2.908	-2.916	-2.926	-2.934	-2.940	-2.945	-2.950	-2.955	-2.959	-2.961	-2.964	-2.964	-2.964	-2.962	-2.962	-2.960	-2.956	-2.954	-2.950	-2.945	-2.940	-2.934	-2.928	-2.920	-2.914	-2.905	-2.898	-2.889	-2.880	-2.872	-2.864	-2.854	-2.845	-2.836	-2.826	-2.818	-2.810	-2.800	-2.792	-2.785	-2.778	-2.770	-2.764	-2.758	-2.752	-2.748	-2.742	-2.739	-2.735	-2.734	-2.732	-2.731	-2.732	-2.732	-2.735	-2.739	-2.741	-2.746	-2.752	-2.759	-2.768	-2.776	-2.786	-2.798	-2.809	-2.821	-2.834	-2.849	-2.864	-2.880	-2.898	-2.915	-2.934	-2.954	-2.974	-2.995	-3.015	-3.038	-3.060	-3.082	-3.106	-3.130	-3.154	-3.178	-3.201	-3.225	-3.250	-3.274	-3.299	-3.321	-3.346	-3.369	-3.392	-3.415	-3.436	-3.458	-3.479	-3.499	-3.519	-3.536	-3.555	-3.572	-3.588	-3.604	-3.618	-3.631	-3.644	-3.655	-3.665	-3.674	-3.682	-3.689	-3.695	-3.699	-3.702	-3.706	-3.708	-3.708	-3.708	-3.706	-3.704	-3.700	-3.696	-3.690	-3.685	-3.678	-3.670	-3.661	-3.651	-3.642	-3.632	-3.621	-3.610	-3.599	-3.586	-3.575	-3.561	-3.550	-3.538	-3.524	-3.511	-3.500	-3.488	-3.475	-3.462	-3.452	-3.441	-3.430	-3.420	-3.410	-3.401	-3.392	-3.385	-3.378	-3.371	-3.365	-3.360	-3.356	-3.354	-3.351	-3.349	-3.349	-3.348	-3.349	-3.350	-3.354	-3.356	-3.360	-3.365	-3.372	-3.378	-3.385	-3.392	-3.401	-3.410	-3.420	-3.431	-3.442	-3.452	-3.464	-3.476	-3.490	-3.502	-3.515	-3.526	-3.540	-3.554	-3.566	-3.580	-3.592	-3.605	-3.618	-3.630	-3.641	-3.652	-3.665	-3.674	-3.685	-3.694	-3.704	-3.711	-3.719	-3.725	-3.730	-3.736	-3.740	-3.744	-3.748	-3.749	-3.749	-3.750	-3.749	-3.746	-3.744	-3.740	-3.736	-3.730	-3.725	-3.716	-3.710	-3.701	-3.692	-3.682	-3.672	-3.661	-3.650	-3.639	-3.626	-3.612	-3.600	-3.585	-3.571	-3.558	-3.544	-3.531	-3.518	-3.502	-3.490	-3.476	-3.464	-3.451	-3.439	-3.429	-3.416	-3.406	-3.396	-3.388	-3.380	-3.372	-3.366	-3.360	-3.355	-3.351	-3.349	-3.348	-3.348	-3.349	-3.350	-3.354	-3.358	-3.362	-3.369	-3.378	-3.385	-3.395	-3.406	-3.419	-3.431	-3.445	-3.460	-3.476	-3.492	-3.511	-3.530	-3.550	-3.569	-3.590	-3.612	-3.634	-3.656	-3.679	-3.701	-3.725	-3.749	-3.772	-3.798	-3.821	-3.845	-3.868	-3.892	-3.915	-3.938	-3.960	-3.982	-4.004	-4.025	-4.045	-4.065	-4.084	-4.102	-4.119	-4.136	-4.151	-4.165	-4.179	-4.191	-4.202	-4.212	-4.221	-4.229	-4.236	-4.241	-4.246	-4.249	-4.250	-4.251	-4.250	-4.249	-4.246	-4.242	-4.236	-4.230	-4.224	-4.214	-4.205	-4.194	-4.181	-4.169	-4.155	-4.141	-4.125	-4.109	-4.091	-4.072	-4.055	-4.035	-4.016	-3.995	-3.974	-3.951	-3.930	-3.908	-3.884	-3.862	-3.839	-3.815	-3.791	-3.768	-3.744	-3.719	-3.696	-3.671	-3.648	-3.625	-3.601	-3.578	-3.555	-3.531	-3.510	-3.486	-3.465	-3.444	-3.421	-3.401	-3.380	-3.361	-3.342	-3.322	-3.304	-3.286	-3.269	-3.251	-3.235	-3.219	-3.202	-3.189	-3.174	-3.160	-3.146	-3.132	-3.121	-3.109	-3.098	-3.086	-3.076	-3.066	-3.056	-3.046	-3.036	-3.029	-3.019	-3.011	-3.002	-2.996	-2.988	-2.979	-2.972	-2.965	-2.958	-2.950	-2.942	-2.935	-2.928	-2.920	-2.911	-2.904	-2.896	-2.888	-2.879	-2.870	-2.860	-2.850	-2.840	-2.830	-2.819	-2.808	-2.795	-2.782	-2.771	-2.758	-2.744	-2.730	-2.716	-2.701	-2.686	-2.671	-2.655	-2.640	-2.622	-2.606	-2.589	-2.572	-2.554	-2.536	-2.520	-2.502	-2.485	-2.468	-2.450	-2.434	-2.416	-2.400	-2.382	-2.368	-2.351	-2.336	-2.322	-2.309	-2.295	-2.284	-2.271	-2.261	-2.251	-2.244	-2.235	-2.228	-2.222	-2.218	-2.215	-2.212	-2.212	-2.211	-2.214	-2.216	-2.220	-2.225	-2.231	-2.240	-2.249	-2.259	-2.271	-2.284	-2.298	-2.312	-2.329	-2.346	-2.365	-2.385	-2.405	-2.426	-2.449	-2.472	-2.496	-2.521	-2.546	-2.572	-2.599	-2.626	-2.654	-2.681	-2.710	-2.738	-2.768	-2.795	-2.824	-2.852	-2.881	-2.909	-2.938	-2.964	-2.991	-3.018	-3.045	-3.070	-3.095	-3.119	-3.142	-3.165	-3.186	-3.206	-3.225	-3.244	-3.261	-3.278	-3.292	-3.308	-3.320	-3.331	-3.341	-3.350	-3.358	-3.364	-3.369	-3.371	-3.374	-3.374	-3.372	-3.370	-3.366	-3.361	-3.355	-3.348	-3.338	-3.328	-3.316	-3.302	-3.289	-3.274	-3.256	-3.239	-3.221	-3.201	-3.180	-3.159	-3.136	-3.114	-3.090	-3.066	-3.041	-3.016	-2.991	-2.966	-2.939	-2.914	-2.886	-2.861	-2.835	-2.809	-2.784	-2.758	-2.732	-2.708	-2.685	-2.661	-2.639	-2.616	-2.595	-2.574	-2.555	-2.536	-2.519	-2.502	-2.486	-2.472	-2.460	-2.448	-2.436	-2.428	-2.418	-2.411	-2.405	-2.400	-2.396	-2.394	-2.392	-2.392	-2.392	-2.394	-2.396	-2.401	-2.405	-2.411	-2.419	-2.425	-2.434	-2.442	-2.451	-2.461	-2.472	-2.482	-2.494	-2.504	-2.515	-2.526	-2.539	-2.549	-2.561	-2.571	-2.582	-2.592	-2.604	-2.612	-2.621	-2.630	-2.639	-2.645	-2.652	-2.659	-2.664	-2.668	-2.671	-2.674	-2.675	-2.676	-2.676	-2.674	-2.672	-2.669	-2.665	-2.660	-2.655	-2.648	-2.640	-2.631	-2.621	-2.611	-2.600	-2.589	-2.576	-2.564	-2.549	-2.534	-2.520	-2.504	-2.488	-2.471	-2.455	-2.438	-2.421	-2.404	-2.386	-2.369	-2.351	-2.335	-2.318	-2.300	-2.284	-2.268	-2.251	-2.236	-2.220	-2.206	-2.191	-2.178	-2.165	-2.152	-2.140	-2.130	-2.119	-2.110	-2.101	-2.092	-2.086	-2.081	-2.075	-2.071	-2.068	-2.065	-2.064	-2.064	-2.064	-2.065	-2.068	-2.071	-2.075	-2.080	-2.086	-2.092	-2.101	-2.110	-2.119	-2.129	-2.140	-2.152	-2.165	-2.178	-2.191	-2.206	-2.221	-2.238	-2.254	-2.270	-2.288	-2.306	-2.322	-2.341	-2.361	-2.379	-2.399	-2.419	-2.438	-2.458	-2.478	-2.496	-2.516	-2.536	-2.556	-2.575	-2.594	-2.612	-2.631	-2.650	-2.666	-2.684	-2.701	-2.718	-2.734	-2.748	-2.762	-2.776	-2.790	-2.802	-2.815	-2.825	-2.835	-2.845	-2.852	-2.860	-2.868	-2.874	-2.879	-2.884	-2.888	-2.890	-2.892	-2.894	-2.895	-2.894	-2.892	-2.890	-2.889	-2.885	-2.881	-2.878	-2.871	-2.866	-2.860	-2.855	-2.848	-2.840	-2.832	-2.826	-2.818	-2.809	-2.802	-2.794	-2.786	-2.779	-2.770	-2.762	-2.755	-2.748	-2.741	-2.734	-2.729	-2.724	-2.718	-2.712	-2.709	-2.705	-2.701	-2.699	-2.696	-2.695	-2.694	-2.694	-2.694	-2.695	-2.695	-2.698	-2.700	-2.702	-2.705	-2.710	-2.714	-2.719	-2.722	-2.728	-2.734	-2.739	-2.744	-2.749	-2.755	-2.761	-2.766	-2.771	-2.778	-2.781	-2.786	-2.791	-2.795	-2.799	-2.801	-2.804	-2.806	-2.808	-2.808	-2.808	-2.808	-2.806	-2.804	-2.800	-2.796	-2.792	-2.786	-2.780	-2.774	-2.765	-2.756	-2.746	-2.735	-2.725	-2.712	-2.700	-2.685	-2.671	-2.656	-2.640	-2.622	-2.606	-2.588	-2.569	-2.550	-2.531	-2.511	-2.490	-2.470	-2.448	-2.426	-2.405	-2.382	-2.360	-2.339	-2.316	-2.294	-2.271	-2.249	-2.228	-2.204	-2.182	-2.160	-2.138	-2.116	-2.095	-2.074	-2.054	-2.033	-2.013	-1.992	-1.975	-1.955	-1.936	-1.920	-1.902	-1.885	-1.869	-1.854	-1.839	-1.825	-1.811	-1.798	-1.785	-1.774	-1.762	-1.751	-1.742	-1.734	-1.725	-1.716	-1.710	-1.702	-1.698	-1.692	-1.689	-1.685	-1.682	-1.680	-1.678	-1.678	-1.676	-1.676	-1.678	-1.679	-1.681	-1.682	-1.685	-1.689	-1.691	-1.696	-1.700	-1.705	-1.709	-1.715	-1.719	-1.725	-1.730	-1.735	-1.742	-1.748	-1.754	-1.759	-1.764	-1.770	-1.775	-1.779	-1.784	-1.788	-1.792	-1.796	-1.799	-1.802	-1.805	-1.806	-1.808	-1.809	-1.809	-1.809	-1.808	-1.805	-1.805	-1.801	-1.798	-1.794	-1.789	-1.784	-1.778	-1.771	-1.764	-1.756	-1.748	-1.739	-1.729	-1.718	-1.708	-1.695	-1.684	-1.671	-1.658	-1.645	-1.631	-1.616	-1.601	-1.588	-1.572	-1.558	-1.542	-1.526	-1.511	-1.496	-1.480	-1.464	-1.449	-1.434	-1.419	-1.404	-1.389	-1.375	-1.361	-1.348	-1.334	-1.321	-1.309	-1.298	-1.286	-1.275	-1.265	-1.255	-1.245	-1.238	-1.229	-1.221	-1.215	-1.210	-1.205	-1.201	-1.198	-1.194	-1.191	-1.190	-1.189	-1.189	-1.189	-1.190	-1.191	-1.194	-1.198	-1.200	-1.205	-1.209	-1.214	-1.220	-1.226	-1.232	-1.240	-1.248	-1.254	-1.262	-1.271	-1.280	-1.289	-1.298	-1.306	-1.316	-1.325	-1.335	-1.344	-1.354	-1.364	-1.372	-1.381	-1.390	-1.399	-1.408	-1.416	-1.424	-1.431	-1.439	-1.446	-1.454	-1.460	-1.465	-1.471	-1.476	-1.481	-1.486	-1.489	-1.492	-1.495	-1.498	-1.501	-1.501	-1.502	-1.502	-1.504	-1.502	-1.501	-1.500	-1.499	-1.495	-1.494	-1.490	-1.488	-1.482	-1.480	-1.475	-1.470	-1.466	-1.461	-1.456	-1.451	-1.446	-1.441	-1.436	-1.431	-1.426	-1.422	-1.418	-1.414	-1.410	-1.406	-1.402	-1.400	-1.398	-1.396	-1.395	-1.394	-1.392	-1.392	-1.394	-1.396	-1.398	-1.401	-1.405	-1.409	-1.415	-1.421	-1.428	-1.436	-1.445	-1.455	-1.464	-1.476	-1.488	-1.501	-1.514	-1.529	-1.544	-1.561	-1.576	-1.595	-1.612	-1.631	-1.650	-1.670	-1.690	-1.711	-1.731	-1.752	-1.775	-1.796	-1.819	-1.840	-1.862	-1.884	-1.906	-1.928	-1.950	-1.971	-1.991	-2.013	-2.033	-2.052	-2.071	-2.090	-2.109	-2.125	-2.141	-2.156	-2.172	-2.186	-2.199	-2.210	-2.221	-2.231	-2.240	-2.248	-2.254	-2.260	-2.264	-2.269	-2.270	-2.271	-2.272	-2.271	-2.269	-2.266	-2.261	-2.258	-2.251	-2.246	-2.239	-2.230	-2.220	-2.211	-2.201	-2.190	-2.180	-2.168	-2.156	-2.144	-2.131	-2.119	-2.105	-2.092	-2.079	-2.066	-2.054	-2.041	-2.029	-2.016	-2.004	-1.994	-1.981	-1.971	-1.961	-1.951	-1.942	-1.932	-1.925	-1.918	-1.911	-1.905	-1.900	-1.895	-1.890	-1.889	-1.886	-1.884	-1.882	-1.884	-1.884	-1.886	-1.889	-1.891	-1.896	-1.900	-1.905	-1.911	-1.918	-1.925	-1.932	-1.942	-1.951	-1.961	-1.971	-1.981	-1.991	-2.004	-2.015	-2.027	-2.040	-2.052	-2.066	-2.080	-2.092	-2.108	-2.121	-2.134	-2.149	-2.161	-2.176	-2.190	-2.202	-2.216	-2.229	-2.242	-2.255	-2.268	-2.278	-2.289	-2.300	-2.310	-2.320	-2.328	-2.336	-2.344	-2.350	-2.356	-2.361	-2.366	-2.370	-2.371	-2.372	-2.375	-2.372	-2.372	-2.370	-2.366	-2.361	-2.356	-2.349	-2.341	-2.334	-2.324	-2.312	-2.300	-2.286	-2.272	-2.259	-2.242	-2.225	-2.209	-2.190	-2.170	-2.151	-2.130	-2.109	-2.086	-2.064	-2.041	-2.019	-1.995	-1.971	-1.949	-1.924	-1.900	-1.876	-1.852	-1.829	-1.806	-1.784	-1.761	-1.740	-1.719	-1.699	-1.679	-1.660	-1.642	-1.625	-1.610	-1.594	-1.580	-1.568	-1.555	-1.544	-1.535	-1.526	-1.519	-1.514	-1.509	-1.506	-1.502	-1.502	-1.502	-1.504	-1.508	-1.511	-1.515	-1.521	-1.529	-1.536	-1.545	-1.556	-1.566	-1.578	-1.589	-1.602	-1.614	-1.628	-1.642	-1.656	-1.671	-1.686	-1.700	-1.715	-1.729	-1.745	-1.759	-1.772	-1.786	-1.800	-1.812	-1.825	-1.838	-1.848	-1.859	-1.869	-1.878	-1.885	-1.891	-1.898	-1.902	-1.908	-1.910	-1.912	-1.912	-1.914	-1.912	-1.910	-1.906	-1.902	-1.898	-1.891	-1.882	-1.874	-1.865	-1.855	-1.844	-1.832	-1.819	-1.806	-1.791	-1.775	-1.759	-1.742	-1.726	-1.708	-1.690	-1.671	-1.650	-1.631	-1.611	-1.591	-1.571	-1.550	-1.530	-1.510	-1.489	-1.469	-1.449	-1.429	-1.409	-1.389	-1.369	-1.350	-1.331	-1.312	-1.295	-1.278	-1.261	-1.244	-1.229	-1.212	-1.199	-1.184	-1.171	-1.159	-1.146	-1.135	-1.125	-1.116	-1.106	-1.099	-1.091	-1.085	-1.079	-1.074	-1.069	-1.065	-1.061	-1.060	-1.058	-1.056	-1.058	-1.058	-1.059	-1.061	-1.064	-1.066	-1.070	-1.074	-1.079	-1.084	-1.089	-1.096	-1.101	-1.109	-1.115	-1.122	-1.130	-1.138	-1.146	-1.154	-1.161	-1.170	-1.179	-1.188	-1.196	-1.205	-1.212	-1.222	-1.230	-1.239	-1.246	-1.254	-1.261	-1.269	-1.275	-1.281	-1.289	-1.295	-1.300	-1.306	-1.310	-1.314	-1.319	-1.321	-1.325	-1.328	-1.329	-1.331	-1.331	-1.332	-1.332	-1.332	-1.331	-1.330	-1.328	-1.325	-1.324	-1.320	-1.316	-1.311	-1.308	-1.301	-1.296	-1.290	-1.285	-1.278	-1.271	-1.264	-1.258	-1.249	-1.242	-1.234	-1.225	-1.218	-1.210	-1.200	-1.191	-1.184	-1.175	-1.165	-1.156	-1.148	-1.140	-1.131	-1.122	-1.114	-1.105	-1.098	-1.090	-1.081	-1.074	-1.066	-1.059	-1.052	-1.046	-1.040	-1.032	-1.028	-1.022	-1.018	-1.011	-1.008	-1.004	-1.000	-0.996	-0.992	-0.991	-0.988	-0.985	-0.984	-0.982	-0.980	-0.979	-0.979	-0.978	-0.978	-0.978	-0.978	-0.978	-0.978	-0.978	-0.979	-0.980	-0.980	-0.981	-0.981	-0.982	-0.982	-0.982	-0.984	-0.984	-0.985	-0.985	-0.985	-0.985	-0.984	-0.982	-0.981	-0.979	-0.976	-0.975	-0.971	-0.968	-0.964	-0.959	-0.954	-0.948	-0.941	-0.934	-0.926	-0.918	-0.909	-0.899	-0.890	-0.879	-0.868	-0.855	-0.842	-0.830	-0.815	-0.801	-0.786	-0.771	-0.755	-0.739	-0.722	-0.705	-0.686	-0.669	-0.651	-0.634	-0.615	-0.598	-0.579	-0.561	-0.542	-0.525	-0.507	-0.490	-0.474	-0.456	-0.441	-0.425	-0.411	-0.398	-0.384	-0.371	-0.360	-0.349	-0.339	-0.330	-0.322	-0.316	-0.310	-0.305	-0.302	-0.300	-0.300	-0.300	-0.302	-0.305	-0.309	-0.315	-0.321	-0.329	-0.338	-0.349	-0.360	-0.371	-0.385	-0.400	-0.415	-0.431	-0.449	-0.468	-0.486	-0.506	-0.526	-0.548	-0.568	-0.590	-0.611	-0.634	-0.655	-0.679	-0.700	-0.722	-0.745	-0.766	-0.788	-0.808	-0.829	-0.849	-0.868	-0.886	-0.902	-0.920	-0.935	-0.949	-0.964	-0.975	-0.985	-0.996	-1.002	-1.011	-1.016	-1.020	-1.024	-1.024	-1.024	-1.022	-1.020	-1.015	-1.009	-1.001	-0.992	-0.982	-0.970	-0.956	-0.942	-0.928	-0.910	-0.891	-0.874	-0.854	-0.832	-0.810	-0.788	-0.764	-0.739	-0.715	-0.690	-0.664	-0.639	-0.612	-0.586	-0.560	-0.532	-0.507	-0.482	-0.456	-0.431	-0.406	-0.382	-0.360	-0.336	-0.315	-0.295	-0.275	-0.256	-0.239	-0.222	-0.208	-0.194	-0.181	-0.172	-0.162	-0.155	-0.149	-0.144	-0.141	-0.140	-0.140	-0.141	-0.146	-0.152	-0.159	-0.168	-0.178	-0.190	-0.202	-0.218	-0.234	-0.251	-0.271	-0.291	-0.312	-0.335	-0.359	-0.382	-0.409	-0.435	-0.464	-0.491	-0.520	-0.549	-0.578	-0.608	-0.638	-0.669	-0.699	-0.729	-0.760	-0.789	-0.819	-0.848	-0.878	-0.904	-0.932	-0.959	-0.985	-1.011	-1.035	-1.058	-1.080	-1.101	-1.121	-1.140	-1.158	-1.174	-1.189	-1.201	-1.215	-1.225	-1.235	-1.242	-1.250	-1.255	-1.259	-1.261	-1.264	-1.264	-1.261	-1.259	-1.256	-1.251	-1.245	-1.239	-1.231	-1.221	-1.211	-1.201	-1.190	-1.178	-1.166	-1.151	-1.139	-1.125	-1.110	-1.095	-1.080	-1.065	-1.050	-1.034	-1.019	-1.004	-0.989	-0.974	-0.959	-0.945	-0.930	-0.915	-0.902	-0.889	-0.876	-0.865	-0.852	-0.842	-0.831	-0.822	-0.812	-0.804	-0.798	-0.789	-0.782	-0.778	-0.772	-0.769	-0.764	-0.761	-0.760	-0.759	-0.756	-0.758	-0.758	-0.760	-0.761	-0.765	-0.769	-0.772	-0.776	-0.781	-0.788	-0.794	-0.801	-0.808	-0.816	-0.824	-0.834	-0.844	-0.854	-0.864	-0.875	-0.886	-0.899	-0.910	-0.924	-0.936	-0.949	-0.962	-0.976	-0.990	-1.004	-1.019	-1.032	-1.046	-1.061	-1.075	-1.090	-1.105	-1.119	-1.134	-1.148	-1.161	-1.176	-1.190	-1.204	-1.218	-1.230	-1.244	-1.255	-1.268	-1.279	-1.290	-1.302	-1.312	-1.321	-1.332	-1.341	-1.350	-1.358	-1.365	-1.372	-1.378	-1.385	-1.389	-1.394	-1.399	-1.402	-1.405	-1.408	-1.410	-1.411	-1.412	-1.414	-1.414	-1.414	-1.414	-1.412	-1.412	-1.412	-1.411	-1.410	-1.409	-1.408	-1.408	-1.406	-1.406	-1.406	-1.405	-1.406	-1.406	-1.408	-1.410	-1.411	-1.414	-1.416	-1.421	-1.426	-1.432	-1.439	-1.446	-1.452	-1.462	-1.472	-1.484	-1.494	-1.508	-1.521	-1.536	-1.550	-1.568	-1.584	-1.602	-1.621	-1.641	-1.662	-1.685	-1.706	-1.729	-1.754	-1.778	-1.801	-1.828	-1.854	-1.879	-1.905	-1.931	-1.958	-1.985	-2.011	-2.038	-2.065	-2.091	-2.116	-2.142	-2.168	-2.192	-2.216	-2.240	-2.264	-2.286	-2.309	-2.329	-2.348	-2.368	-2.385	-2.402	-2.418	-2.432	-2.446	-2.459	-2.470	-2.480	-2.489	-2.498	-2.505	-2.510	-2.515	-2.518	-2.520	-2.521	-2.521	-2.520	-2.519	-2.516	-2.514	-2.508	-2.502	-2.496	-2.489	-2.481	-2.474	-2.464	-2.455	-2.445	-2.435	-2.424	-2.414	-2.402	-2.391	-2.380	-2.368	-2.355	-2.344	-2.332	-2.320	-2.310	-2.299	-2.289	-2.279	-2.269	-2.259	-2.249	-2.240	-2.232	-2.225	-2.218	-2.211	-2.205	-2.199	-2.195	-2.191	-2.188	-2.186	-2.184	-2.182	-2.181	-2.182	-2.182	-2.184	-2.186	-2.190	-2.192	-2.198	-2.202	-2.208	-2.214	-2.220	-2.226	-2.235	-2.242	-2.250	-2.260	-2.268	-2.276	-2.288	-2.296	-2.306	-2.316	-2.326	-2.336	-2.346	-2.356	-2.366	-2.376	-2.385	-2.395	-2.404	-2.412	-2.420	-2.429	-2.436	-2.442	-2.449	-2.455	-2.461	-2.465	-2.469	-2.471	-2.474	-2.475	-2.475	-2.475	-2.475	-2.472	-2.469	-2.465	-2.460	-2.455	-2.448	-2.440	-2.431	-2.421	-2.410	-2.398	-2.385	-2.370	-2.356	-2.340	-2.324	-2.306	-2.289	-2.269	-2.249	-2.229	-2.206	-2.185	-2.162	-2.139	-2.115	-2.090	-2.065	-2.040	-2.014	-1.989	-1.962	-1.936	-1.909	-1.882	-1.855	-1.829	-1.802	-1.776	-1.750	-1.724	-1.698	-1.674	-1.648	-1.624	-1.599	-1.575	-1.552	-1.531	-1.509	-1.488	-1.468	-1.449	-1.429	-1.411	-1.394	-1.378	-1.361	-1.348	-1.334	-1.321	-1.309	-1.299	-1.289	-1.279	-1.271	-1.264	-1.258	-1.252	-1.249	-1.244	-1.241	-1.239	-1.239	-1.238	-1.239	-1.239	-1.240	-1.242	-1.246	-1.249	-1.252	-1.258	-1.262	-1.268	-1.272	-1.280	-1.285	-1.291	-1.298	-1.305	-1.310	-1.318	-1.325	-1.330	-1.338	-1.342	-1.349	-1.355	-1.360	-1.364	-1.370	-1.374	-1.378	-1.380	-1.382	-1.386	-1.386	-1.388	-1.389	-1.389	-1.388	-1.388	-1.385	-1.382	-1.380	-1.376	-1.372	-1.366	-1.361	-1.356	-1.349	-1.342	-1.334	-1.325	-1.319	-1.308	-1.299	-1.289	-1.279	-1.269	-1.258	-1.246	-1.235	-1.224	-1.212	-1.201	-1.189	-1.178	-1.165	-1.154	-1.142	-1.131	-1.119	-1.108	-1.096	-1.086	-1.076	-1.066	-1.055	-1.046	-1.036	-1.029	-1.020	-1.012	-1.004	-0.998	-0.990	-0.985	-0.979	-0.974	-0.969	-0.965	-0.961	-0.958	-0.954	-0.951	-0.950	-0.949	-0.948	-0.946	-0.946	-0.946	-0.946	-0.946	-0.948	-0.949	-0.950	-0.951	-0.954	-0.955	-0.958	-0.960	-0.962	-0.965	-0.968	-0.970	-0.972	-0.976	-0.978	-0.980	-0.982	-0.984	-0.986	-0.989	-0.991	-0.992	-0.994	-0.995	-0.996	-0.995	-0.996	-0.995	-0.995	-0.995	-0.992	-0.991	-0.989	-0.986	-0.982	-0.979	-0.975	-0.970	-0.965	-0.959	-0.954	-0.946	-0.939	-0.932	-0.924	-0.915	-0.906	-0.896	-0.886	-0.878	-0.866	-0.855	-0.844	-0.831	-0.820	-0.808	-0.795	-0.782	-0.769	-0.756	-0.742	-0.729	-0.716	-0.702	-0.689	-0.674	-0.661	-0.649	-0.635	-0.621	-0.609	-0.596	-0.584	-0.571	-0.560	-0.550	-0.539	-0.528	-0.518	-0.509	-0.500	-0.492	-0.484	-0.478	-0.471	-0.465	-0.460	-0.455	-0.450	-0.448	-0.446	-0.444	-0.442	-0.441	-0.442	-0.442	-0.445	-0.448	-0.450	-0.454	-0.458	-0.462	-0.469	-0.474	-0.481	-0.489	-0.495	-0.504	-0.514	-0.521	-0.531	-0.540	-0.551	-0.561	-0.572	-0.582	-0.594	-0.605	-0.616	-0.629	-0.639	-0.651	-0.664	-0.675	-0.686	-0.698	-0.709	-0.721	-0.730	-0.741	-0.752	-0.761	-0.771	-0.781	-0.790	-0.799	-0.806	-0.814	-0.822	-0.829	-0.836	-0.841	-0.848	-0.851	-0.856	-0.860	-0.862	-0.866	-0.869	-0.870	-0.872	-0.872	-0.874	-0.872	-0.872	-0.871	-0.869	-0.868	-0.865	-0.862	-0.859	-0.856	-0.852	-0.849	-0.842	-0.840	-0.835	-0.830	-0.824	-0.820	-0.815	-0.809	-0.804	-0.799	-0.794	-0.789	-0.784	-0.779	-0.774	-0.769	-0.765	-0.761	-0.759	-0.755	-0.752	-0.750	-0.749	-0.748	-0.746	-0.746	-0.746	-0.748	-0.749	-0.750	-0.754	-0.756	-0.761	-0.766	-0.771	-0.778	-0.785	-0.791	-0.800	-0.809	-0.818	-0.829	-0.840	-0.851	-0.865	-0.878	-0.891	-0.906	-0.920	-0.936	-0.952	-0.969	-0.986	-1.004	-1.022	-1.042	-1.061	-1.081	-1.101	-1.122	-1.142	-1.164	-1.186	-1.208	-1.229	-1.251	-1.274	-1.295	-1.318	-1.340	-1.362	-1.385	-1.406	-1.428	-1.450	-1.472	-1.492	-1.514	-1.535	-1.556	-1.576	-1.596	-1.615	-1.635	-1.652	-1.672	-1.690	-1.706	-1.724	-1.740	-1.756	-1.770	-1.786	-1.800	-1.815	-1.828	-1.840	-1.851	-1.864	-1.875	-1.885	-1.895	-1.906	-1.915	-1.924	-1.932	-1.940	-1.948	-1.956	-1.962	-1.969	-1.976	-1.981	-1.988	-1.994	-1.999	-2.004	-2.010	-2.015	-2.020	-2.025	-2.030	-2.034	-2.038	-2.042	-2.047	-2.052	-2.056	-2.061	-2.066	-2.071	-2.074	-2.080	-2.085	-2.090	-2.095	-2.099	-2.104	-2.109	-2.115	-2.120	-2.125	-2.130	-2.135	-2.141	-2.145	-2.151	-2.156	-2.161	-2.166	-2.170	-2.175	-2.180	-2.184	-2.189	-2.192	-2.196	-2.200	-2.201	-2.205	-2.208	-2.210	-2.210	-2.212	-2.212	-2.214	-2.212	-2.211	-2.211	-2.210	-2.208	-2.205	-2.201	-2.199	-2.194	-2.190	-2.184	-2.179	-2.172	-2.166	-2.160	-2.151	-2.144	-2.135	-2.125	-2.116	-2.106	-2.096	-2.086	-2.075	-2.064	-2.052	-2.040	-2.029	-2.016	-2.004	-1.991	-1.978	-1.965	-1.952	-1.939	-1.924	-1.911	-1.898	-1.884	-1.870	-1.858	-1.842	-1.830	-1.816	-1.804	-1.790	-1.776	-1.765	-1.751	-1.739	-1.726	-1.714	-1.702	-1.692	-1.680	-1.670	-1.660	-1.650	-1.640	-1.631	-1.621	-1.614	-1.606	-1.599	-1.591	-1.585	-1.580	-1.574	-1.569	-1.565	-1.561	-1.559	-1.555	-1.552	-1.552	-1.551	-1.551	-1.552	-1.554	-1.555	-1.556	-1.560	-1.564	-1.568	-1.571	-1.578	-1.582	-1.589	-1.595	-1.602	-1.610	-1.618	-1.626	-1.634	-1.644	-1.652	-1.661	-1.671	-1.680	-1.690	-1.700	-1.710	-1.718	-1.728	-1.735	-1.745	-1.752	-1.760	-1.768	-1.774	-1.780	-1.785	-1.790	-1.794	-1.798	-1.799	-1.800	-1.801	-1.799	-1.798	-1.795	-1.790	-1.786	-1.779	-1.771	-1.764	-1.752	-1.741	-1.729	-1.715	-1.700	-1.685	-1.668	-1.648	-1.629	-1.608	-1.586	-1.562	-1.539	-1.515	-1.489	-1.464	-1.436	-1.408	-1.379	-1.350	-1.321	-1.290	-1.260	-1.230	-1.199	-1.169	-1.138	-1.108	-1.076	-1.046	-1.016	-0.986	-0.958	-0.929	-0.900	-0.872	-0.845	-0.820	-0.794	-0.770	-0.746	-0.724	-0.702	-0.682	-0.664	-0.645	-0.629	-0.612	-0.598	-0.585	-0.572	-0.561	-0.552	-0.544	-0.536	-0.530	-0.525	-0.520	-0.518	-0.515	-0.515	-0.515	-0.516	-0.519	-0.520	-0.524	-0.528	-0.534	-0.539	-0.545	-0.550	-0.558	-0.564	-0.571	-0.580	-0.588	-0.594	-0.601	-0.609	-0.616	-0.622	-0.629	-0.635	-0.640	-0.645	-0.650	-0.652	-0.656	-0.658	-0.660	-0.660	-0.659	-0.658	-0.654	-0.651	-0.646	-0.641	-0.632	-0.624	-0.615	-0.604	-0.591	-0.578	-0.562	-0.548	-0.530	-0.510	-0.491	-0.470	-0.448	-0.425	-0.400	-0.374	-0.348	-0.320	-0.291	-0.262	-0.231	-0.200	-0.168	-0.136	-0.102	-0.069	-0.036	-0.001	0.032	0.068	0.102	0.138	0.170	0.205	0.240	0.274	0.306	0.339	0.371	0.402	0.434	0.462	0.491	0.520	0.548	0.572	0.598	0.621	0.644	0.665	0.685	0.704	0.721	0.736	0.751	0.762	0.775	0.785	0.794	0.802	0.809	0.814	0.816	0.819	0.820	0.820	0.818	0.815	0.811	0.806	0.801	0.796	0.789	0.779	0.771	0.761	0.752	0.742	0.730	0.720	0.709	0.695	0.684	0.672	0.660	0.648	0.635	0.625	0.612	0.600	0.590	0.579	0.568	0.559	0.549	0.540	0.532	0.524	0.516	0.510	0.504	0.498	0.494	0.490	0.486	0.484	0.480	0.479	0.478	0.479	0.479	0.480	0.481	0.484	0.486	0.490	0.494	0.499	0.502	0.509	0.512	0.519	0.525	0.531	0.538	0.545	0.552	0.559	0.566	0.574	0.581	0.588	0.594	0.601	0.609	0.614	0.620	0.626	0.630	0.636	0.640	0.644	0.648	0.650	0.654	0.655	0.656	0.656	0.655	0.654	0.652	0.649	0.646	0.641	0.636	0.630	0.622	0.615	0.605	0.596	0.585	0.572	0.560	0.546	0.531	0.516	0.499	0.482	0.462	0.445	0.424	0.402	0.381	0.360	0.335	0.312	0.288	0.261	0.235	0.209	0.184	0.156	0.128	0.100	0.071	0.042	0.014	-0.015	-0.042	-0.072	-0.101	-0.129	-0.158	-0.185	-0.214	-0.240	-0.269	-0.295	-0.321	-0.345	-0.371	-0.395	-0.418	-0.440	-0.462	-0.482	-0.502	-0.521	-0.539	-0.556	-0.572	-0.586	-0.600	-0.612	-0.625	-0.635	-0.644	-0.652	-0.660	-0.665	-0.669	-0.672	-0.676	-0.678	-0.678	-0.678	-0.676	-0.674	-0.671	-0.666	-0.662	-0.656	-0.650	-0.642	-0.636	-0.628	-0.619	-0.610	-0.600	-0.590	-0.580	-0.569	-0.558	-0.548	-0.536	-0.525	-0.514	-0.502	-0.491	-0.479	-0.468	-0.458	-0.446	-0.436	-0.428	-0.416	-0.408	-0.399	-0.390	-0.381	-0.374	-0.366	-0.361	-0.354	-0.348	-0.344	-0.340	-0.335	-0.331	-0.329	-0.326	-0.324	-0.324	-0.322	-0.322	-0.322	-0.324	-0.325	-0.326	-0.329	-0.331	-0.334	-0.338	-0.341	-0.345	-0.349	-0.354	-0.359	-0.362	-0.368	-0.371	-0.378	-0.382	-0.386	-0.391	-0.396	-0.401	-0.405	-0.410	-0.414	-0.418	-0.420	-0.424	-0.426	-0.428	-0.431	-0.431	-0.431	-0.432	-0.431	-0.430	-0.429	-0.426	-0.425	-0.420	-0.416	-0.410	-0.405	-0.399	-0.391	-0.384	-0.374	-0.365	-0.355	-0.342	-0.331	-0.319	-0.306	-0.292	-0.278	-0.261	-0.246	-0.229	-0.212	-0.194	-0.176	-0.158	-0.138	-0.118	-0.098	-0.076	-0.054	-0.034	-0.012	0.010	0.034	0.056	0.079	0.101	0.124	0.146	0.169	0.191	0.214	0.236	0.258	0.280	0.301	0.322	0.342	0.364	0.384	0.402	0.421	0.440	0.458	0.474	0.490	0.506	0.521	0.535	0.549	0.562	0.574	0.585	0.595	0.605	0.614	0.622	0.630	0.636	0.641	0.648	0.651	0.655	0.658	0.659	0.661	0.662	0.661	0.662	0.661	0.659	0.659	0.655	0.652	0.650	0.646	0.642	0.639	0.634	0.630	0.625	0.621	0.618	0.611	0.608	0.604	0.600	0.596	0.592	0.589	0.586	0.582	0.581	0.579	0.578	0.576	0.576	0.576	0.576	0.578	0.580	0.581	0.585	0.589	0.592	0.599	0.604	0.611	0.618	0.625	0.634	0.642	0.652	0.664	0.674	0.686	0.699	0.710	0.724	0.739	0.752	0.769	0.782	0.799	0.815	0.830	0.848	0.864	0.881	0.899	0.916	0.934	0.951	0.969	0.986	1.004	1.020	1.038	1.055	1.071	1.088	1.104	1.120	1.135	1.149	1.164	1.178	1.190	1.202	1.215	1.225	1.236	1.245	1.255	1.264	1.271	1.278	1.284	1.289	1.295	1.299	1.301	1.304	1.306	1.306	1.306	1.306	1.306	1.304	1.302	1.299	1.295	1.292	1.288	1.282	1.278	1.271	1.265	1.260	1.254	1.248	1.240	1.234	1.226	1.220	1.214	1.206	1.201	1.195	1.190	1.185	1.179	1.174	1.170	1.166	1.162	1.160	1.158	1.156	1.155	1.155	1.155	1.158	1.158	1.160	1.165	1.168	1.172	1.180	1.185	1.192	1.201	1.210	1.219	1.230	1.240	1.252	1.266	1.278	1.292	1.306	1.321	1.336	1.352	1.369	1.386	1.402	1.421	1.439	1.458	1.475	1.494	1.512	1.530	1.550	1.569	1.586	1.605	1.624	1.641	1.660	1.678	1.694	1.711	1.728	1.744	1.759	1.772	1.788	1.801	1.815	1.826	1.838	1.849	1.859	1.868	1.876	1.884	1.891	1.896	1.901	1.905	1.909	1.912	1.914	1.915	1.915	1.915	1.914	1.911	1.909	1.905	1.902	1.896	1.891	1.885	1.879	1.872	1.866	1.858	1.850	1.841	1.832	1.824	1.815	1.806	1.798	1.789	1.779	1.770	1.761	1.752	1.744	1.736	1.729	1.721	1.715	1.709	1.701	1.696	1.692	1.686	1.684	1.681	1.679	1.678	1.676	1.676	1.678	1.679	1.681	1.685	1.689	1.694	1.700	1.706	1.714	1.722	1.731	1.742	1.752	1.764	1.778	1.791	1.804	1.820	1.834	1.850	1.868	1.884	1.901	1.919	1.938	1.956	1.976	1.995	2.014	2.035	2.055	2.075	2.095	2.116	2.136	2.156	2.176	2.196	2.215	2.234	2.252	2.270	2.289	2.305	2.321	2.338	2.352	2.368	2.380	2.392	2.404	2.416	2.425	2.435	2.441	2.449	2.455	2.460	2.464	2.465	2.466	2.466	2.465	2.462	2.460	2.455	2.449	2.442	2.434	2.425	2.415	2.402	2.390	2.376	2.361	2.345	2.330	2.311	2.294	2.275	2.254	2.234	2.212	2.191	2.168	2.145	2.121	2.099	2.075	2.051	2.026	2.002	1.979	1.954	1.931	1.906	1.884	1.859	1.836	1.814	1.792	1.771	1.750	1.730	1.711	1.692	1.675	1.658	1.642	1.628	1.614	1.601	1.589	1.578	1.569	1.559	1.551	1.546	1.540	1.535	1.532	1.530	1.529	1.529	1.529	1.531	1.532	1.536	1.541	1.546	1.551	1.558	1.565	1.572	1.581	1.589	1.599	1.608	1.616	1.626	1.638	1.646	1.656	1.666	1.678	1.686	1.695	1.705	1.714	1.721	1.729	1.736	1.742	1.748	1.754	1.758	1.761	1.764	1.766	1.768	1.766	1.766	1.764	1.761	1.759	1.754	1.749	1.742	1.735	1.726	1.718	1.708	1.695	1.685	1.671	1.658	1.644	1.630	1.615	1.599	1.582	1.565	1.548	1.531	1.514	1.495	1.479	1.460	1.441	1.424	1.406	1.388	1.371	1.354	1.338	1.321	1.305	1.290	1.276	1.262	1.249	1.235	1.224	1.212	1.201	1.192	1.182	1.175	1.168	1.162	1.155	1.151	1.149	1.145	1.142	1.141	1.141	1.142	1.142	1.144	1.146	1.149	1.152	1.156	1.160	1.165	1.170	1.176	1.181	1.186	1.192	1.198	1.204	1.209	1.215	1.220	1.226	1.231	1.235	1.240	1.244	1.248	1.251	1.252	1.255	1.256	1.258	1.258	1.258	1.255	1.254	1.251	1.248	1.242	1.239	1.232	1.226	1.220	1.211	1.202	1.194	1.184	1.172	1.161	1.150	1.138	1.125	1.111	1.099	1.084	1.069	1.054	1.039	1.024	1.009	0.992	0.976	0.961	0.944	0.929	0.912	0.896	0.880	0.865	0.850	0.834	0.820	0.805	0.790	0.776	0.765	0.751	0.740	0.728	0.716	0.706	0.698	0.688	0.680	0.672	0.668	0.661	0.658	0.654	0.650	0.648	0.645	0.645	0.646	0.646	0.650	0.652	0.656	0.661	0.668	0.674	0.681	0.689	0.699	0.709	0.719	0.731	0.742	0.755	0.769	0.782	0.798	0.812	0.829	0.845	0.861	0.878	0.895	0.912	0.930	0.948	0.966	0.982	1.001	1.019	1.036	1.054	1.071	1.089	1.105	1.121	1.138	1.152	1.168	1.182	1.196	1.210	1.222	1.234	1.245	1.255	1.265	1.275	1.282	1.290	1.296	1.302	1.308	1.311	1.315	1.318	1.319	1.320	1.321	1.320	1.319	1.316	1.314	1.310	1.306	1.301	1.296	1.290	1.284	1.278	1.270	1.262	1.254	1.246	1.236	1.228	1.219	1.209	1.200	1.189	1.180	1.170	1.160	1.150	1.140	1.130	1.120	1.110	1.101	1.092	1.084	1.075	1.068	1.059	1.052	1.045	1.039	1.032	1.026	1.021	1.016	1.011	1.008	1.004	1.001	1.000	0.998	0.996	0.995	0.995	0.996	0.996	0.998	1.000	1.002	1.006	1.009	1.014	1.018	1.024	1.030	1.036	1.044	1.050	1.059	1.068	1.076	1.086	1.096	1.106	1.118	1.129	1.140	1.152	1.164	1.178	1.190	1.204	1.218	1.231	1.245	1.259	1.274	1.289	1.304	1.318	1.334	1.348	1.362	1.378	1.392	1.406	1.421	1.435	1.450	1.464	1.478	1.491	1.502	1.515	1.526	1.539	1.550	1.561	1.571	1.581	1.589	1.598	1.605	1.614	1.620	1.625	1.631	1.635	1.640	1.644	1.645	1.648	1.649	1.650	1.650	1.650	1.649	1.646	1.645	1.642	1.639	1.635	1.630	1.626	1.621	1.616	1.610	1.605	1.599	1.592	1.588	1.581	1.574	1.568	1.561	1.555	1.550	1.542	1.538	1.532	1.526	1.521	1.518	1.511	1.508	1.504	1.501	1.498	1.495	1.494	1.492	1.491	1.490	1.490	1.490	1.491	1.492	1.495	1.496	1.499	1.502	1.505	1.509	1.514	1.518	1.521	1.526	1.532	1.536	1.542	1.548	1.552	1.559	1.564	1.569	1.574	1.579	1.584	1.588	1.591	1.596	1.599	1.601	1.604	1.606	1.609	1.609	1.609	1.608	1.608	1.605	1.602	1.600	1.596	1.591	1.585	1.578	1.571	1.561	1.552	1.544	1.531	1.520	1.508	1.494	1.479	1.465	1.449	1.431	1.414	1.396	1.376	1.358	1.338	1.316	1.296	1.274	1.252	1.230	1.208	1.184	1.160	1.136	1.112	1.089	1.065	1.041	1.016	0.992	0.969	0.945	0.921	0.900	0.876	0.855	0.834	0.812	0.792	0.772	0.755	0.736	0.719	0.702	0.688	0.672	0.660	0.648	0.636	0.626	0.616	0.608	0.600	0.595	0.590	0.586	0.584	0.582	0.582	0.584	0.585	0.588	0.592	0.598	0.604	0.610	0.619	0.628	0.638	0.648	0.660	0.672	0.685	0.698	0.712	0.726	0.741	0.759	0.774	0.790	0.806	0.824	0.841	0.856	0.874	0.891	0.908	0.922	0.940	0.955	0.970	0.985	0.999	1.012	1.025	1.038	1.050	1.061	1.071	1.081	1.089	1.096	1.102	1.109	1.114	1.118	1.120	1.122	1.124	1.122	1.121	1.119	1.115	1.111	1.106	1.099	1.092	1.084	1.074	1.064	1.054	1.041	1.029	1.015	1.000	0.985	0.970	0.952	0.936	0.919	0.900	0.881	0.862	0.842	0.824	0.802	0.782	0.761	0.741	0.720	0.700	0.678	0.658	0.636	0.615	0.595	0.574	0.554	0.535	0.515	0.495	0.476	0.458	0.440	0.421	0.405	0.388	0.371	0.356	0.341	0.328	0.314	0.301	0.289	0.278	0.268	0.258	0.246	0.239	0.231	0.222	0.218	0.211	0.206	0.202	0.198	0.195	0.192	0.191	0.189	0.189	0.188	0.188	0.190	0.190	0.191	0.194	0.195	0.199	0.201	0.205	0.208	0.211	0.215	0.220	0.222	0.226	0.231	0.234	0.239	0.241	0.245	0.249	0.252	0.255	0.258	0.260	0.262	0.264	0.266	0.266	0.268	0.268	0.269	0.269	0.268	0.268	0.266	0.265	0.262	0.261	0.259	0.255	0.251	0.248	0.244	0.240	0.235	0.231	0.225	0.221	0.215	0.211	0.205	0.199	0.194	0.189	0.182	0.178	0.171	0.165	0.160	0.155	0.150	0.145	0.141	0.135	0.131	0.128	0.124	0.121	0.118	0.116	0.114	0.112	0.111	0.110	0.110	0.110	0.110	0.111	0.114	0.116	0.118	0.122	0.125	0.130	0.134	0.140	0.146	0.152	0.160	0.166	0.175	0.185	0.194	0.202	0.214	0.224	0.235	0.246	0.256	0.269	0.281	0.295	0.308	0.321	0.334	0.349	0.361	0.376	0.391	0.405	0.419	0.434	0.449	0.462	0.478	0.491	0.505	0.521	0.534	0.548	0.561	0.574	0.588	0.600	0.611	0.624	0.635	0.645	0.656	0.666	0.676	0.685	0.694	0.702	0.709	0.715	0.721	0.728	0.732	0.736	0.741	0.745	0.748	0.750	0.751	0.752	0.755	0.755	0.755	0.752	0.752	0.751	0.749	0.746	0.744	0.741	0.738	0.735	0.731	0.729	0.725	0.721	0.719	0.714	0.711	0.709	0.706	0.702	0.701	0.699	0.696	0.696	0.695	0.695	0.695	0.695	0.696	0.698	0.700	0.702	0.706	0.710	0.715	0.720	0.726	0.734	0.741	0.750	0.758	0.768	0.779	0.790	0.801	0.812	0.826	0.840	0.854	0.868	0.882	0.898	0.914	0.929	0.945	0.962	0.979	0.995	1.012	1.029	1.045	1.061	1.078	1.095	1.110	1.126	1.141	1.156	1.171	1.186	1.199	1.212	1.225	1.235	1.248	1.256	1.268	1.275	1.284	1.290	1.296	1.301	1.306	1.310	1.312	1.314	1.315	1.314	1.314	1.311	1.309	1.305	1.300	1.295	1.289	1.281	1.274	1.265	1.256	1.245	1.235	1.224	1.212	1.200	1.188	1.175	1.160	1.148	1.134	1.119	1.104	1.090	1.075	1.060	1.045	1.030	1.015	1.000	0.986	0.972	0.959	0.945	0.931	0.919	0.908	0.895	0.884	0.872	0.862	0.854	0.845	0.836	0.829	0.822	0.816	0.811	0.806	0.802	0.800	0.798	0.796	0.795	0.795	0.796	0.798	0.801	0.802	0.806	0.811	0.815	0.820	0.826	0.832	0.840	0.848	0.855	0.864	0.872	0.881	0.889	0.899	0.908	0.918	0.926	0.936	0.945	0.955	0.964	0.971	0.980	0.989	0.998	1.004	1.012	1.018	1.025	1.030	1.036	1.040	1.045	1.048	1.050	1.051	1.054	1.054	1.052	1.052	1.051	1.049	1.045	1.040	1.035	1.030	1.024	1.018	1.010	1.001	0.991	0.982	0.972	0.961	0.950	0.939	0.928	0.914	0.901	0.888	0.874	0.860	0.845	0.831	0.818	0.802	0.789	0.774	0.760	0.746	0.732	0.719	0.705	0.692	0.679	0.668	0.656	0.645	0.634	0.624	0.615	0.606	0.598	0.590	0.585	0.578	0.572	0.568	0.565	0.561	0.560	0.559	0.559	0.559	0.560	0.562	0.566	0.569	0.574	0.579	0.585	0.592	0.599	0.608	0.616	0.626	0.635	0.646	0.656	0.669	0.681	0.692	0.705	0.719	0.731	0.744	0.758	0.771	0.784	0.799	0.811	0.826	0.840	0.852	0.866	0.880	0.892	0.905	0.918	0.930	0.941	0.952	0.964	0.974	0.984	0.994	1.002	1.011	1.019	1.025	1.032	1.039	1.044	1.050	1.054	1.058	1.060	1.062	1.064	1.065	1.066	1.065	1.064	1.064	1.060	1.058	1.055	1.051	1.046	1.041	1.036	1.030	1.024	1.018	1.010	1.002	0.995	0.985	0.976	0.968	0.958	0.949	0.939	0.929	0.919	0.908	0.898	0.886	0.875	0.864	0.854	0.842	0.832	0.821	0.811	0.800	0.790	0.780	0.771	0.760	0.751	0.741	0.732	0.724	0.715	0.708	0.699	0.691	0.685	0.678	0.671	0.666	0.660	0.655	0.650	0.645	0.642	0.638	0.635	0.631	0.629	0.626	0.624	0.622	0.620	0.619	0.619	0.618	0.616	0.616	0.615	0.614	0.615	0.614	0.612	0.614	0.612	0.612	0.611	0.610	0.609	0.608	0.606	0.605	0.601	0.599	0.595	0.591	0.588	0.584	0.579	0.572	0.566	0.559	0.551	0.544	0.535	0.525	0.515	0.505	0.492	0.481	0.469	0.455	0.440	0.425	0.410	0.394	0.378	0.360	0.342	0.324	0.305	0.285	0.266	0.245	0.225	0.204	0.184	0.162	0.139	0.118	0.095	0.074	0.052	0.030	0.009	-0.014	-0.035	-0.055	-0.076	-0.096	-0.116	-0.135	-0.155	-0.174	-0.191	-0.209	-0.225	-0.240	-0.255	-0.269	-0.282	-0.295	-0.305	-0.316	-0.326	-0.334	-0.340	-0.348	-0.351	-0.356	-0.359	-0.361	-0.362	-0.361	-0.360	-0.356	-0.352	-0.348	-0.341	-0.335	-0.328	-0.318	-0.308	-0.295	-0.285	-0.271	-0.258	-0.242	-0.228	-0.211	-0.195	-0.179	-0.161	-0.141	-0.124	-0.104	-0.085	-0.065	-0.045	-0.025	-0.004	0.016	0.036	0.056	0.076	0.096	0.116	0.136	0.155	0.175	0.194	0.211	0.229	0.246	0.264	0.280	0.296	0.311	0.325	0.340	0.354	0.366	0.379	0.390	0.401	0.410	0.421	0.429	0.439	0.446	0.454	0.460	0.466	0.471	100.000	5.000	2.000	1.000	3.000	0.000	0.000	0.000	0.000	0.000	0.000	0.000	0.000	0.000	0.000	0.000	0.000	0.000	-1.121	-1.144	-1.166	-1.189	-1.210	-1.231	-1.254	-1.274	-1.295	-1.315	-1.334	-1.352	-1.372	-1.390	-1.408	-1.422	-1.439	-1.455	-1.469	-1.482	-1.495	-1.506	-1.518	-1.526	-1.535	-1.544	-1.550	-1.556	-1.560	-1.564	-1.566	-1.569	-1.569	-1.566	-1.565	-1.561	-1.558	-1.552	-1.546	-1.539	-1.530	-1.521	-1.511	-1.500	-1.489	-1.475	-1.461	-1.448	-1.431	-1.415	-1.400	-1.382	-1.364	-1.346	-1.329	-1.310	-1.291	-1.271	-1.251	-1.232	-1.212	-1.194	-1.174	-1.154	-1.134	-1.115	-1.096	-1.078	-1.059	-1.041	-1.024	-1.008	-0.991	-0.976	-0.961	-0.946	-0.932	-0.920	-0.909	-0.898	-0.886	-0.878	-0.869	-0.861	-0.855	-0.850	-0.844	-0.841	-0.838	-0.836	-0.835	-0.835	-0.836	-0.839	-0.841	-0.845	-0.850	-0.856	-0.862	-0.870	-0.878	-0.885	-0.895	-0.905	-0.915	-0.928	-0.939	-0.951	-0.964	-0.978	-0.990	-1.004	-1.018	-1.032	-1.048	-1.060	-1.076	-1.090	-1.104	-1.118	-1.132	-1.148	-1.160	-1.174	-1.188	-1.200	-1.211	-1.224	-1.235	-1.246	-1.255	-1.265	-1.274	-1.282	-1.290	-1.296	-1.302	-1.309	-1.312	-1.316	-1.319	-1.321	-1.324	-1.324	-1.324	-1.324	-1.320	-1.319	-1.315	-1.311	-1.308	-1.302	-1.296	-1.290	-1.284	-1.276	-1.269	-1.260	-1.251	-1.241	-1.232	-1.222	-1.212	-1.202	-1.191	-1.181	-1.170	-1.161	-1.150	-1.139	-1.129	-1.119	-1.109	-1.098	-1.088	-1.078	-1.068	-1.059	-1.049	-1.041	-1.034	-1.025	-1.019	-1.010	-1.004	-0.998	-0.992	-0.988	-0.981	-0.978	-0.974	-0.971	-0.968	-0.965	-0.964	-0.961	-0.961	-0.960	-0.960	-0.959	-0.959	-0.960	-0.961	-0.962	-0.964	-0.965	-0.968	-0.970	-0.972	-0.975	-0.978	-0.981	-0.984	-0.988	-0.991	-0.994	-0.998	-1.002	-1.006	-1.009	-1.012	-1.015	-1.019	-1.022	-1.028	-1.030	-1.034	-1.036	-1.039	-1.042	-1.045	-1.048	-1.050	-1.052	-1.054	-1.056	-1.058	-1.059	-1.061	-1.061	-1.062	-1.064	-1.064	-1.065	-1.065	-1.064	-1.064	-1.064	-1.064	-1.062	-1.061	-1.060	-1.058	-1.056	-1.054	-1.054	-1.051	-1.049	-1.046	-1.042	-1.041	-1.038	-1.034	-1.031	-1.028	-1.025	-1.021	-1.018	-1.014	-1.010	-1.006	-1.002	-1.000	-0.995	-0.992	-0.989	-0.984	-0.981	-0.978	-0.974	-0.971	-0.969	-0.965	-0.962	-0.960	-0.956	-0.955	-0.952	-0.950	-0.949	-0.948	-0.945	-0.945	-0.944	-0.944	-0.942	-0.942	-0.942	-0.942	-0.944	-0.944	-0.945	-0.946	-0.948	-0.950	-0.951	-0.952	-0.956	-0.958	-0.961	-0.962	-0.966	-0.969	-0.971	-0.975	-0.978	-0.980	-0.982	-0.984	-0.988	-0.990	-0.992	-0.995	-0.996	-0.999	-1.000	-1.001	-1.001	-1.002	-1.002	-1.002	-1.002	-1.001	-1.000	-0.998	-0.996	-0.994	-0.990	-0.986	-0.981	-0.978	-0.972	-0.966	-0.960	-0.952	-0.945	-0.936	-0.929	-0.919	-0.910	-0.900	-0.890	-0.879	-0.868	-0.855	-0.844	-0.832	-0.819	-0.808	-0.794	-0.780	-0.768	-0.754	-0.740	-0.726	-0.714	-0.700	-0.688	-0.674	-0.661	-0.648	-0.635	-0.624	-0.611	-0.599	-0.589	-0.576	-0.566	-0.558	-0.548	-0.538	-0.529	-0.521	-0.514	-0.506	-0.501	-0.496	-0.491	-0.486	-0.484	-0.480	-0.478	-0.475	-0.474	-0.474	-0.472	-0.474	-0.475	-0.476	-0.479	-0.482	-0.485	-0.489	-0.491	-0.496	-0.501	-0.506	-0.511	-0.516	-0.524	-0.530	-0.535	-0.541	-0.549	-0.555	-0.561	-0.568	-0.575	-0.580	-0.588	-0.592	-0.599	-0.604	-0.609	-0.614	-0.618	-0.621	-0.625	-0.629	-0.632	-0.635	-0.636	-0.638	-0.639	-0.639	-0.640	-0.639	-0.638	-0.635	-0.632	-0.630	-0.628	-0.624	-0.620	-0.615	-0.610	-0.605	-0.600	-0.594	-0.586	-0.579	-0.571	-0.565	-0.556	-0.549	-0.541	-0.532	-0.525	-0.516	-0.507	-0.500	-0.491	-0.485	-0.476	-0.469	-0.461	-0.455	-0.448	-0.441	-0.436	-0.430	-0.426	-0.422	-0.418	-0.415	-0.411	-0.409	-0.408	-0.408	-0.408	-0.408	-0.410	-0.411	-0.415	-0.419	-0.424	-0.429	-0.435	-0.441	-0.450	-0.459	-0.468	-0.476	-0.488	-0.500	-0.511	-0.524	-0.539	-0.551	-0.566	-0.581	-0.599	-0.615	-0.631	-0.649	-0.665	-0.684	-0.702	-0.721	-0.740	-0.759	-0.778	-0.798	-0.816	-0.836	-0.855	-0.874	-0.894	-0.912	-0.930	-0.949	-0.966	-0.985	-1.002	-1.019	-1.036	-1.052	-1.068	-1.082	-1.096	-1.110	-1.122	-1.135	-1.148	-1.158	-1.169	-1.178	-1.186	-1.195	-1.202	-1.209	-1.215	-1.219	-1.224	-1.228	-1.231	-1.234	-1.235	-1.236	-1.235	-1.236	-1.235	-1.235	-1.231	-1.230	-1.228	-1.224	-1.221	-1.216	-1.212	-1.208	-1.202	-1.198	-1.192	-1.188	-1.182	-1.178	-1.171	-1.166	-1.161	-1.155	-1.149	-1.144	-1.139	-1.134	-1.129	-1.124	-1.119	-1.114	-1.110	-1.108	-1.102	-1.100	-1.096	-1.094	-1.090	-1.089	-1.085	-1.082	-1.081	-1.080	-1.078	-1.078	-1.076	-1.075	-1.075	-1.074	-1.074	-1.075	-1.076	-1.076	-1.076	-1.076	-1.078	-1.078	-1.079	-1.080	-1.081	-1.081	-1.082	-1.084	-1.084	-1.086	-1.088	-1.089	-1.089	-1.091	-1.092	-1.094	-1.095	-1.096	-1.096	-1.099	-1.100	-1.101	-1.102	-1.104	-1.104	-1.106	-1.106	-1.109	-1.109	-1.110	-1.112	-1.114	-1.114	-1.115	-1.116	-1.118	-1.120	-1.121	-1.121	-1.122	-1.125	-1.126	-1.126	-1.129	-1.129	-1.131	-1.134	-1.134	-1.136	-1.136	-1.139	-1.140	-1.141	-1.142	-1.145	-1.146	-1.148	-1.150	-1.151	-1.152	-1.155	-1.156	-1.159	-1.160	-1.162	-1.164	-1.166	-1.168	-1.170	-1.172	-1.175	-1.178	-1.180	-1.182	-1.186	-1.189	-1.191	-1.195	-1.199	-1.204	-1.206	-1.210	-1.215	-1.219	-1.225	-1.230	-1.235	-1.241	-1.248	-1.252	-1.259	-1.265	-1.272	-1.279	-1.286	-1.294	-1.302	-1.310	-1.319	-1.328	-1.335	-1.345	-1.354	-1.362	-1.372	-1.382	-1.391	-1.402	-1.412	-1.422	-1.432	-1.442	-1.452	-1.462	-1.472	-1.482	-1.491	-1.501	-1.511	-1.520	-1.529	-1.538	-1.545	-1.554	-1.562	-1.569	-1.576	-1.582	-1.589	-1.595	-1.599	-1.604	-1.609	-1.612	-1.615	-1.616	-1.618	-1.619	-1.619	-1.616	-1.616	-1.614	-1.610	-1.606	-1.602	-1.598	-1.591	-1.585	-1.576	-1.568	-1.559	-1.549	-1.538	-1.526	-1.514	-1.500	-1.486	-1.471	-1.456	-1.440	-1.424	-1.406	-1.389	-1.370	-1.351	-1.331	-1.312	-1.291	-1.271	-1.250	-1.229	-1.206	-1.186	-1.164	-1.141	-1.120	-1.098	-1.075	-1.055	-1.032	-1.011	-0.990	-0.969	-0.948	-0.928	-0.908	-0.886	-0.868	-0.849	-0.830	-0.812	-0.796	-0.779	-0.762	-0.746	-0.732	-0.718	-0.705	-0.690	-0.679	-0.666	-0.655	-0.644	-0.635	-0.625	-0.618	-0.609	-0.601	-0.594	-0.588	-0.581	-0.576	-0.572	-0.568	-0.562	-0.559	-0.555	-0.552	-0.550	-0.546	-0.545	-0.542	-0.541	-0.539	-0.536	-0.535	-0.534	-0.530	-0.529	-0.528	-0.524	-0.521	-0.519	-0.516	-0.512	-0.509	-0.505	-0.501	-0.496	-0.492	-0.488	-0.481	-0.475	-0.468	-0.461	-0.452	-0.445	-0.436	-0.426	-0.418	-0.408	-0.396	-0.385	-0.374	-0.360	-0.348	-0.334	-0.321	-0.306	-0.291	-0.276	-0.261	-0.245	-0.228	-0.211	-0.195	-0.178	-0.160	-0.142	-0.125	-0.108	-0.088	-0.070	-0.052	-0.032	-0.015	0.002	0.021	0.038	0.055	0.072	0.089	0.105	0.121	0.136	0.152	0.165	0.179	0.192	0.204	0.216	0.226	0.236	0.245	0.252	0.260	0.265	0.270	0.275	0.278	0.279	0.279	0.279	0.278	0.275	0.270	0.265	0.260	0.252	0.244	0.234	0.224	0.212	0.200	0.186	0.171	0.155	0.139	0.121	0.104	0.084	0.065	0.045	0.024	0.002	-0.019	-0.040	-0.064	-0.086	-0.109	-0.132	-0.155	-0.178	-0.200	-0.224	-0.246	-0.270	-0.291	-0.314	-0.335	-0.356	-0.376	-0.398	-0.416	-0.436	-0.452	-0.471	-0.488	-0.504	-0.519	-0.532	-0.546	-0.559	-0.570	-0.581	-0.590	-0.600	-0.608	-0.615	-0.621	-0.628	-0.632	-0.636	-0.640	-0.641	-0.644	-0.645	-0.645	-0.645	-0.645	-0.642	-0.640	-0.639	-0.636	-0.632	-0.629	-0.625	-0.621	-0.618	-0.612	-0.609	-0.604	-0.599	-0.594	-0.590	-0.586	-0.582	-0.579	-0.575	-0.572	-0.569	-0.566	-0.564	-0.562	-0.561	-0.560	-0.560	-0.560	-0.560	-0.561	-0.562	-0.565	-0.569	-0.572	-0.576	-0.581	-0.586	-0.592	-0.599	-0.606	-0.612	-0.620	-0.629	-0.638	-0.648	-0.656	-0.666	-0.676	-0.686	-0.696	-0.708	-0.719	-0.730	-0.742	-0.754	-0.765	-0.776	-0.788	-0.799	-0.811	-0.822	-0.832	-0.844	-0.854	-0.865	-0.875	-0.884	-0.892	-0.901	-0.910	-0.916	-0.924	-0.930	-0.936	-0.941	-0.946	-0.951	-0.955	-0.959	-0.961	-0.962	-0.965	-0.965	-0.965	-0.964	-0.962	-0.960	-0.959	-0.955	-0.952	-0.948	-0.942	-0.936	-0.931	-0.925	-0.918	-0.910	-0.902	-0.894	-0.885	-0.876	-0.868	-0.856	-0.846	-0.838	-0.828	-0.815	-0.805	-0.794	-0.782	-0.772	-0.760	-0.749	-0.738	-0.726	-0.714	-0.702	-0.691	-0.680	-0.670	-0.658	-0.648	-0.636	-0.626	-0.616	-0.606	-0.596	-0.586	-0.578	-0.569	-0.560	-0.551	-0.544	-0.536	-0.530	-0.522	-0.515	-0.509	-0.504	-0.499	-0.492	-0.488	-0.484	-0.480	-0.476	-0.474	-0.471	-0.469	-0.466	-0.465	-0.464	-0.462	-0.462	-0.461	-0.462	-0.461	-0.462	-0.462	-0.464	-0.465	-0.466	-0.468	-0.470	-0.471	-0.472	-0.474	-0.476	-0.478	-0.480	-0.482	-0.484	-0.486	-0.488	-0.490	-0.491	-0.492	-0.494	-0.495	-0.495	-0.496	-0.496	-0.496	-0.496	-0.495	-0.494	-0.492	-0.490	-0.489	-0.486	-0.482	-0.479	-0.475	-0.471	-0.465	-0.460	-0.454	-0.448	-0.440	-0.434	-0.426	-0.419	-0.409	-0.401	-0.391	-0.381	-0.371	-0.361	-0.351	-0.339	-0.328	-0.318	-0.306	-0.294	-0.282	-0.271	-0.259	-0.248	-0.235	-0.224	-0.211	-0.200	-0.189	-0.178	-0.168	-0.158	-0.148	-0.139	-0.129	-0.120	-0.112	-0.105	-0.099	-0.092	-0.086	-0.082	-0.078	-0.075	-0.071	-0.071	-0.069	-0.070	-0.069	-0.072	-0.074	-0.078	-0.081	-0.086	-0.092	-0.099	-0.106	-0.116	-0.125	-0.136	-0.146	-0.158	-0.171	-0.184	-0.198	-0.214	-0.229	-0.245	-0.261	-0.280	-0.298	-0.315	-0.334	-0.354	-0.372	-0.392	-0.412	-0.434	-0.454	-0.475	-0.496	-0.516	-0.538	-0.558	-0.578	-0.598	-0.618	-0.638	-0.656	-0.676	-0.694	-0.714	-0.731	-0.748	-0.765	-0.780	-0.795	-0.810	-0.824	-0.836	-0.848	-0.860	-0.870	-0.880	-0.889	-0.896	-0.902	-0.909	-0.915	-0.919	-0.922	-0.925	-0.926	-0.928	-0.928	-0.926	-0.925	-0.922	-0.920	-0.916	-0.912	-0.906	-0.901	-0.895	-0.886	-0.880	-0.871	-0.862	-0.855	-0.845	-0.835	-0.826	-0.816	-0.806	-0.796	-0.786	-0.776	-0.766	-0.756	-0.746	-0.736	-0.728	-0.719	-0.709	-0.701	-0.692	-0.685	-0.678	-0.670	-0.664	-0.658	-0.652	-0.648	-0.642	-0.639	-0.635	-0.632	-0.630	-0.629	-0.628	-0.626	-0.626	-0.626	-0.628	-0.628	-0.630	-0.632	-0.635	-0.639	-0.641	-0.645	-0.649	-0.652	-0.658	-0.662	-0.666	-0.671	-0.676	-0.681	-0.686	-0.691	-0.695	-0.700	-0.705	-0.709	-0.712	-0.716	-0.720	-0.724	-0.726	-0.729	-0.730	-0.730	-0.731	-0.731	-0.731	-0.731	-0.729	-0.728	-0.724	-0.721	-0.718	-0.712	-0.708	-0.702	-0.695	-0.690	-0.682	-0.674	-0.665	-0.656	-0.646	-0.638	-0.625	-0.615	-0.604	-0.592	-0.580	-0.568	-0.554	-0.541	-0.528	-0.515	-0.501	-0.489	-0.475	-0.460	-0.448	-0.434	-0.420	-0.408	-0.394	-0.381	-0.368	-0.356	-0.344	-0.332	-0.321	-0.310	-0.300	-0.289	-0.279	-0.270	-0.262	-0.254	-0.246	-0.240	-0.232	-0.228	-0.222	-0.218	-0.214	-0.211	-0.209	-0.206	-0.206	-0.206	-0.206	-0.206	-0.208	-0.209	-0.212	-0.216	-0.219	-0.224	-0.229	-0.235	-0.241	-0.249	-0.255	-0.262	-0.270	-0.278	-0.286	-0.296	-0.305	-0.314	-0.324	-0.334	-0.344	-0.355	-0.365	-0.375	-0.386	-0.396	-0.406	-0.416	-0.428	-0.439	-0.449	-0.459	-0.469	-0.479	-0.489	-0.498	-0.506	-0.516	-0.524	-0.532	-0.540	-0.548	-0.555	-0.561	-0.569	-0.574	-0.580	-0.585	-0.590	-0.594	-0.598	-0.600	-0.604	-0.605	-0.608	-0.609	-0.609	-0.609	-0.609	-0.609	-0.608	-0.606	-0.604	-0.601	-0.598	-0.595	-0.591	-0.588	-0.584	-0.579	-0.574	-0.569	-0.564	-0.559	-0.551	-0.546	-0.540	-0.532	-0.526	-0.520	-0.514	-0.506	-0.500	-0.492	-0.485	-0.479	-0.472	-0.466	-0.459	-0.452	-0.448	-0.441	-0.436	-0.430	-0.425	-0.421	-0.416	-0.411	-0.409	-0.404	-0.401	-0.399	-0.396	-0.394	-0.392	-0.392	-0.391	-0.392	-0.391	-0.392	-0.395	-0.396	-0.399	-0.401	-0.404	-0.409	-0.412	-0.418	-0.422	-0.429	-0.435	-0.441	-0.448	-0.456	-0.462	-0.471	-0.481	-0.490	-0.499	-0.509	-0.519	-0.529	-0.540	-0.551	-0.561	-0.572	-0.584	-0.595	-0.606	-0.618	-0.629	-0.641	-0.652	-0.664	-0.676	-0.686	-0.698	-0.708	-0.719	-0.729	-0.739	-0.749	-0.758	-0.768	-0.775	-0.782	-0.790	-0.798	-0.805	-0.810	-0.815	-0.820	-0.825	-0.829	-0.831	-0.832	-0.835	-0.836	-0.836	-0.835	-0.835	-0.832	-0.830	-0.826	-0.822	-0.819	-0.814	-0.808	-0.802	-0.795	-0.789	-0.780	-0.772	-0.764	-0.755	-0.746	-0.736	-0.728	-0.718	-0.708	-0.698	-0.688	-0.678	-0.668	-0.658	-0.648	-0.636	-0.628	-0.618	-0.608	-0.600	-0.591	-0.584	-0.576	-0.569	-0.561	-0.556	-0.550	-0.545	-0.541	-0.539	-0.535	-0.534	-0.531	-0.532	-0.531	-0.532	-0.535	-0.538	-0.540	-0.545	-0.550	-0.558	-0.564	-0.571	-0.581	-0.590	-0.601	-0.611	-0.622	-0.636	-0.649	-0.662	-0.678	-0.694	-0.708	-0.724	-0.741	-0.759	-0.776	-0.794	-0.811	-0.831	-0.850	-0.869	-0.889	-0.908	-0.926	-0.945	-0.965	-0.984	-1.002	-1.021	-1.040	-1.058	-1.076	-1.094	-1.110	-1.126	-1.142	-1.158	-1.174	-1.186	-1.201	-1.214	-1.225	-1.238	-1.248	-1.258	-1.266	-1.275	-1.282	-1.290	-1.295	-1.300	-1.304	-1.308	-1.310	-1.314	-1.315	-1.314	-1.314	-1.314	-1.312	-1.309	-1.308	-1.304	-1.300	-1.295	-1.291	-1.286	-1.281	-1.275	-1.269	-1.262	-1.258	-1.250	-1.244	-1.236	-1.231	-1.225	-1.219	-1.212	-1.206	-1.201	-1.195	-1.190	-1.186	-1.181	-1.178	-1.174	-1.171	-1.169	-1.166	-1.165	-1.164	-1.164	-1.164	-1.165	-1.166	-1.168	-1.170	-1.172	-1.176	-1.180	-1.184	-1.189	-1.194	-1.199	-1.205	-1.212	-1.219	-1.226	-1.232	-1.241	-1.248	-1.256	-1.264	-1.271	-1.280	-1.288	-1.295	-1.302	-1.311	-1.319	-1.326	-1.332	-1.340	-1.346	-1.351	-1.358	-1.362	-1.366	-1.371	-1.374	-1.376	-1.379	-1.380	-1.381	-1.382	-1.381	-1.380	-1.378	-1.375	-1.371	-1.368	-1.362	-1.355	-1.349	-1.340	-1.332	-1.322	-1.312	-1.301	-1.290	-1.279	-1.266	-1.252	-1.239	-1.224	-1.209	-1.194	-1.178	-1.160	-1.142	-1.125	-1.108	-1.089	-1.071	-1.052	-1.034	-1.014	-0.995	-0.976	-0.956	-0.938	-0.919	-0.900	-0.882	-0.862	-0.845	-0.828	-0.810	-0.794	-0.776	-0.761	-0.746	-0.731	-0.718	-0.704	-0.690	-0.679	-0.668	-0.656	-0.646	-0.636	-0.630	-0.621	-0.615	-0.609	-0.604	-0.600	-0.596	-0.592	-0.591	-0.590	-0.589	-0.590	-0.590	-0.592	-0.595	-0.596	-0.601	-0.604	-0.609	-0.614	-0.619	-0.624	-0.630	-0.636	-0.644	-0.649	-0.656	-0.662	-0.671	-0.678	-0.684	-0.691	-0.698	-0.705	-0.711	-0.718	-0.722	-0.728	-0.734	-0.739	-0.741	-0.745	-0.749	-0.751	-0.752	-0.755	-0.756	-0.755	-0.755	-0.752	-0.751	-0.749	-0.745	-0.741	-0.736	-0.730	-0.724	-0.718	-0.710	-0.702	-0.692	-0.682	-0.672	-0.661	-0.650	-0.638	-0.625	-0.612	-0.599	-0.584	-0.569	-0.555	-0.539	-0.524	-0.507	-0.492	-0.476	-0.460	-0.442	-0.426	-0.409	-0.394	-0.378	-0.360	-0.342	-0.326	-0.311	-0.295	-0.280	-0.265	-0.249	-0.234	-0.220	-0.205	-0.192	-0.179	-0.166	-0.154	-0.142	-0.130	-0.120	-0.110	-0.100	-0.091	-0.081	-0.074	-0.066	-0.060	-0.054	-0.048	-0.041	-0.038	-0.032	-0.029	-0.025	-0.024	-0.020	-0.019	-0.018	-0.016	-0.015	-0.016	-0.016	-0.016	-0.016	-0.019	-0.020	-0.022	-0.025	-0.026	-0.029	-0.031	-0.034	-0.039	-0.041	-0.045	-0.049	-0.051	-0.055	-0.059	-0.062	-0.066	-0.070	-0.072	-0.076	-0.079	-0.084	-0.086	-0.089	-0.092	-0.094	-0.098	-0.100	-0.101	-0.104	-0.105	-0.105	-0.108	-0.109	-0.108	-0.109	-0.109	-0.108	-0.108	-0.108	-0.106	-0.105	-0.102	-0.100	-0.099	-0.096	-0.092	-0.090	-0.086	-0.082	-0.079	-0.074	-0.069	-0.065	-0.060	-0.054	-0.050	-0.044	-0.038	-0.034	-0.028	-0.022	-0.016	-0.011	-0.005	0.000	0.005	0.011	0.016	0.021	0.025	0.030	0.032	0.036	0.040	0.042	0.046	0.048	0.049	0.049	0.050	0.049	0.048	0.046	0.044	0.041	0.036	0.032	0.026	0.020	0.014	0.006	-0.002	-0.012	-0.022	-0.032	-0.045	-0.056	-0.069	-0.082	-0.098	-0.112	-0.129	-0.144	-0.161	-0.179	-0.196	-0.215	-0.234	-0.252	-0.272	-0.292	-0.312	-0.332	-0.352	-0.372	-0.392	-0.412	-0.432	-0.452	-0.471	-0.490	-0.509	-0.528	-0.546	-0.564	-0.580	-0.595	-0.610	-0.625	-0.639	-0.651	-0.662	-0.674	-0.684	-0.692	-0.699	-0.705	-0.711	-0.715	-0.718	-0.720	-0.720	-0.720	-0.718	-0.715	-0.710	-0.705	-0.699	-0.691	-0.682	-0.672	-0.662	-0.651	-0.639	-0.625	-0.611	-0.596	-0.581	-0.565	-0.548	-0.530	-0.512	-0.495	-0.478	-0.459	-0.441	-0.421	-0.404	-0.385	-0.366	-0.348	-0.331	-0.312	-0.296	-0.280	-0.264	-0.248	-0.234	-0.219	-0.205	-0.192	-0.181	-0.170	-0.159	-0.150	-0.142	-0.135	-0.129	-0.124	-0.120	-0.116	-0.114	-0.112	-0.112	-0.114	-0.115	-0.118	-0.120	-0.125	-0.130	-0.136	-0.142	-0.151	-0.159	-0.168	-0.179	-0.188	-0.199	-0.210	-0.222	-0.234	-0.248	-0.260	-0.275	-0.288	-0.301	-0.315	-0.330	-0.344	-0.358	-0.371	-0.386	-0.400	-0.414	-0.428	-0.440	-0.454	-0.466	-0.479	-0.491	-0.505	-0.516	-0.528	-0.538	-0.549	-0.559	-0.569	-0.579	-0.588	-0.596	-0.605	-0.612	-0.619	-0.626	-0.632	-0.639	-0.644	-0.649	-0.654	-0.658	-0.660	-0.664	-0.666	-0.669	-0.671	-0.672	-0.674	-0.675	-0.676	-0.678	-0.676	-0.676	-0.676	-0.675	-0.674	-0.672	-0.671	-0.671	-0.670	-0.668	-0.665	-0.664	-0.661	-0.660	-0.658	-0.655	-0.654	-0.651	-0.649	-0.648	-0.646	-0.644	-0.642	-0.641	-0.641	-0.639	-0.639	-0.639	-0.638	-0.638	-0.639	-0.639	-0.640	-0.641	-0.642	-0.644	-0.646	-0.650	-0.652	-0.655	-0.660	-0.664	-0.669	-0.674	-0.679	-0.685	-0.691	-0.698	-0.704	-0.712	-0.720	-0.728	-0.736	-0.745	-0.754	-0.764	-0.774	-0.784	-0.794	-0.804	-0.815	-0.825	-0.836	-0.848	-0.858	-0.870	-0.881	-0.891	-0.904	-0.915	-0.926	-0.938	-0.948	-0.959	-0.970	-0.980	-0.991	-1.001	-1.011	-1.021	-1.031	-1.041	-1.050	-1.060	-1.069	-1.078	-1.085	-1.092	-1.100	-1.108	-1.114	-1.120	-1.126	-1.132	-1.138	-1.142	-1.148	-1.151	-1.155	-1.159	-1.164	-1.166	-1.169	-1.172	-1.174	-1.178	-1.179	-1.181	-1.182	-1.184	-1.185	-1.186	-1.188	-1.190	-1.190	-1.192	-1.192	-1.194	-1.195	-1.196	-1.199	-1.200	-1.201	-1.204	-1.206	-1.208	-1.211	-1.214	-1.218	-1.220	-1.225	-1.230	-1.234	-1.239	-1.244	-1.249	-1.255	-1.262	-1.269	-1.276	-1.284	-1.292	-1.300	-1.310	-1.319	-1.329	-1.339	-1.349	-1.360	-1.371	-1.381	-1.392	-1.405	-1.418	-1.429	-1.441	-1.454	-1.466	-1.480	-1.492	-1.506	-1.520	-1.532	-1.545	-1.559	-1.571	-1.584	-1.596	-1.610	-1.621	-1.634	-1.645	-1.656	-1.668	-1.679	-1.688	-1.698	-1.706	-1.715	-1.724	-1.732	-1.739	-1.746	-1.752	-1.758	-1.761	-1.766	-1.770	-1.772	-1.775	-1.776	-1.778	-1.778	-1.778	-1.776	-1.775	-1.771	-1.769	-1.765	-1.761	-1.756	-1.752	-1.745	-1.740	-1.734	-1.726	-1.719	-1.711	-1.701	-1.694	-1.684	-1.675	-1.665	-1.655	-1.644	-1.634	-1.622	-1.612	-1.601	-1.590	-1.580	-1.569	-1.558	-1.548	-1.536	-1.526	-1.516	-1.506	-1.496	-1.486	-1.476	-1.468	-1.459	-1.450	-1.442	-1.434	-1.428	-1.421	-1.414	-1.408	-1.402	-1.396	-1.391	-1.388	-1.384	-1.380	-1.375	-1.372	-1.371	-1.369	-1.368	-1.366	-1.365	-1.365	-1.364	-1.364	-1.364	-1.365	-1.365	-1.366	-1.368	-1.369	-1.370	-1.370	-1.371	-1.372	-1.374	-1.375	-1.375	-1.376	-1.376	-1.376	-1.376	-1.375	-1.375	-1.374	-1.371	-1.370	-1.366	-1.364	-1.360	-1.356	-1.351	-1.345	-1.340	-1.332	-1.325	-1.316	-1.308	-1.298	-1.288	-1.275	-1.264	-1.250	-1.236	-1.221	-1.206	-1.190	-1.174	-1.156	-1.138	-1.120	-1.100	-1.080	-1.059	-1.038	-1.016	-0.994	-0.970	-0.948	-0.924	-0.900	-0.876	-0.851	-0.828	-0.802	-0.778	-0.754	-0.730	-0.706	-0.681	-0.658	-0.634	-0.610	-0.589	-0.566	-0.545	-0.524	-0.504	-0.484	-0.465	-0.448	-0.430	-0.414	-0.398	-0.384	-0.370	-0.359	-0.348	-0.338	-0.329	-0.321	-0.314	-0.309	-0.305	-0.302	-0.301	-0.300	-0.300	-0.301	-0.304	-0.308	-0.312	-0.318	-0.325	-0.334	-0.341	-0.351	-0.361	-0.371	-0.382	-0.395	-0.408	-0.420	-0.434	-0.446	-0.461	-0.474	-0.489	-0.501	-0.516	-0.529	-0.542	-0.556	-0.569	-0.581	-0.592	-0.605	-0.615	-0.626	-0.635	-0.644	-0.651	-0.659	-0.666	-0.671	-0.676	-0.679	-0.682	-0.685	-0.686	-0.685	-0.685	-0.684	-0.681	-0.678	-0.674	-0.669	-0.662	-0.655	-0.649	-0.640	-0.631	-0.622	-0.614	-0.602	-0.591	-0.581	-0.570	-0.559	-0.546	-0.535	-0.524	-0.512	-0.500	-0.489	-0.478	-0.466	-0.455	-0.445	-0.435	-0.425	-0.416	-0.408	-0.399	-0.392	-0.385	-0.379	-0.371	-0.366	-0.364	-0.359	-0.356	-0.355	-0.352	-0.351	-0.352	-0.352	-0.354	-0.356	-0.360	-0.364	-0.368	-0.372	-0.379	-0.385	-0.392	-0.400	-0.408	-0.416	-0.425	-0.435	-0.445	-0.456	-0.468	-0.479	-0.490	-0.502	-0.515	-0.526	-0.540	-0.552	-0.565	-0.580	-0.592	-0.606	-0.620	-0.635	-0.649	-0.662	-0.676	-0.691	-0.704	-0.719	-0.732	-0.745	-0.759	-0.772	-0.784	-0.798	-0.809	-0.821	-0.832	-0.844	-0.855	-0.865	-0.875	-0.884	-0.891	-0.900	-0.909	-0.915	-0.920	-0.928	-0.931	-0.935	-0.938	-0.940	-0.942	-0.942	-0.942	-0.942	-0.940	-0.936	-0.932	-0.928	-0.921	-0.915	-0.906	-0.898	-0.889	-0.876	-0.865	-0.852	-0.838	-0.824	-0.808	-0.792	-0.774	-0.756	-0.738	-0.718	-0.698	-0.676	-0.655	-0.632	-0.610	-0.588	-0.565	-0.541	-0.518	-0.494	-0.469	-0.446	-0.421	-0.398	-0.374	-0.351	-0.328	-0.305	-0.282	-0.261	-0.240	-0.219	-0.199	-0.180	-0.161	-0.144	-0.126	-0.110	-0.095	-0.081	-0.068	-0.055	-0.044	-0.032	-0.022	-0.015	-0.008	0.000	0.005	0.010	0.014	0.016	0.020	0.021	0.022	0.022	0.022	0.021	0.019	0.018	0.016	0.014	0.010	0.008	0.004	0.001	-0.002	-0.005	-0.008	-0.010	-0.012	-0.015	-0.016	-0.016	-0.018	-0.018	-0.016	-0.015	-0.012	-0.009	-0.005	0.000	0.008	0.012	0.021	0.030	0.040	0.050	0.062	0.075	0.090	0.104	0.121	0.138	0.155	0.174	0.194	0.214	0.236	0.258	0.280	0.302	0.328	0.351	0.376	0.401	0.428	0.454	0.480	0.507	0.534	0.560	0.586	0.612	0.640	0.666	0.691	0.716	0.742	0.766	0.791	0.814	0.838	0.860	0.881	0.901	0.922	0.941	0.960	0.978	0.994	1.009	1.024	1.038	1.051	1.062	1.074	1.082	1.091	1.100	1.108	1.112	1.118	1.121	1.125	1.126	1.129	1.129	1.129	1.129	1.126	1.124	1.121	1.118	1.114	1.109	1.104	1.099	1.092	1.088	1.080	1.074	1.068	1.060	1.052	1.046	1.039	1.032	1.025	1.019	1.012	1.006	1.000	0.995	0.990	0.984	0.979	0.975	0.971	0.968	0.965	0.964	0.961	0.961	0.960	0.962	0.962	0.964	0.966	0.969	0.974	0.976	0.982	0.989	0.995	1.001	1.009	1.018	1.026	1.036	1.046	1.058	1.068	1.080	1.094	1.105	1.119	1.132	1.148	1.162	1.178	1.194	1.209	1.225	1.240	1.258	1.274	1.290	1.308	1.325	1.341	1.359	1.375	1.391	1.408	1.424	1.441	1.456	1.471	1.486	1.501	1.515	1.529	1.542	1.554	1.566	1.578	1.589	1.598	1.608	1.616	1.622	1.630	1.636	1.641	1.646	1.649	1.652	1.652	1.654	1.654	1.652	1.650	1.646	1.642	1.638	1.631	1.625	1.618	1.608	1.599	1.589	1.578	1.565	1.552	1.540	1.526	1.512	1.498	1.482	1.466	1.450	1.434	1.418	1.400	1.384	1.366	1.349	1.331	1.315	1.298	1.281	1.264	1.249	1.232	1.216	1.201	1.185	1.171	1.158	1.145	1.132	1.120	1.109	1.099	1.088	1.079	1.070	1.061	1.055	1.049	1.042	1.036	1.031	1.029	1.025	1.021	1.019	1.018	1.016	1.015	1.015	1.014	1.015	1.014	1.014	1.015	1.015	1.015	1.016	1.016	1.015	1.014	1.014	1.011	1.010	1.008	1.005	1.001	0.998	0.991	0.986	0.979	0.971	0.962	0.954	0.942	0.931	0.919	0.905	0.890	0.874	0.858	0.840	0.821	0.801	0.780	0.758	0.734	0.710	0.685	0.660	0.632	0.605	0.578	0.548	0.519	0.488	0.458	0.425	0.392	0.361	0.328	0.295	0.260	0.228	0.194	0.159	0.126	0.091	0.058	0.022	-0.011	-0.044	-0.078	-0.110	-0.142	-0.175	-0.206	-0.238	-0.268	-0.299	-0.328	-0.356	-0.385	-0.412	-0.438	-0.465	-0.489	-0.512	-0.536	-0.559	-0.580	-0.601	-0.620	-0.639	-0.656	-0.672	-0.689	-0.704	-0.718	-0.730	-0.741	-0.752	-0.762	-0.771	-0.780	-0.786	-0.791	-0.798	-0.801	-0.805	-0.808	-0.809	-0.809	-0.809	-0.808	-0.806	-0.802	-0.800	-0.796	-0.791	-0.786	-0.780	-0.775	-0.768	-0.760	-0.754	-0.745	-0.738	-0.730	-0.721	-0.712	-0.702	-0.695	-0.686	-0.678	-0.669	-0.660	-0.652	-0.644	-0.636	-0.630	-0.624	-0.618	-0.611	-0.606	-0.601	-0.598	-0.594	-0.590	-0.589	-0.588	-0.586	-0.588	-0.589	-0.590	-0.594	-0.598	-0.601	-0.606	-0.612	-0.620	-0.628	-0.636	-0.646	-0.658	-0.669	-0.680	-0.692	-0.706	-0.720	-0.735	-0.751	-0.766	-0.784	-0.801	-0.819	-0.839	-0.856	-0.876	-0.896	-0.916	-0.938	-0.956	-0.978	-0.999	-1.020	-1.040	-1.061	-1.082	-1.104	-1.124	-1.145	-1.165	-1.186	-1.206	-1.226	-1.244	-1.264	-1.282	-1.300	-1.318	-1.336	-1.352	-1.368	-1.382	-1.399	-1.412	-1.425	-1.439	-1.451	-1.462	-1.474	-1.484	-1.494	-1.502	-1.511	-1.519	-1.525	-1.532	-1.539	-1.544	-1.548	-1.552	-1.556	-1.560	-1.561	-1.564	-1.565	-1.566	-1.568	-1.569	-1.569	-1.570	-1.569	-1.569	-1.569	-1.569	-1.568	-1.568	-1.566	-1.565	-1.564	-1.564	-1.564	-1.562	-1.562	-1.562	-1.564	-1.564	-1.566	-1.566	-1.569	-1.571	-1.574	-1.576	-1.581	-1.585	-1.589	-1.595	-1.601	-1.609	-1.615	-1.624	-1.631	-1.641	-1.650	-1.661	-1.671	-1.682	-1.695	-1.708	-1.722	-1.735	-1.750	-1.765	-1.781	-1.796	-1.812	-1.830	-1.848	-1.864	-1.881	-1.899	-1.918	-1.936	-1.954	-1.974	-1.991	-2.010	-2.029	-2.047	-2.065	-2.084	-2.101	-2.119	-2.135	-2.152	-2.168	-2.184	-2.199	-2.214	-2.228	-2.241	-2.254	-2.266	-2.278	-2.289	-2.298	-2.308	-2.315	-2.324	-2.330	-2.336	-2.341	-2.345	-2.349	-2.351	-2.354	-2.355	-2.355	-2.355	-2.354	-2.352	-2.349	-2.348	-2.344	-2.340	-2.335	-2.330	-2.325	-2.319	-2.312	-2.306	-2.300	-2.294	-2.286	-2.280	-2.274	-2.266	-2.260	-2.254	-2.248	-2.242	-2.236	-2.232	-2.226	-2.222	-2.219	-2.215	-2.214	-2.212	-2.210	-2.211	-2.210	-2.212	-2.214	-2.216	-2.220	-2.225	-2.230	-2.236	-2.244	-2.251	-2.261	-2.271	-2.282	-2.294	-2.306	-2.320	-2.334	-2.350	-2.366	-2.382	-2.401	-2.419	-2.438	-2.459	-2.478	-2.500	-2.521	-2.542	-2.566	-2.589	-2.612	-2.636	-2.660	-2.684	-2.708	-2.732	-2.758	-2.781	-2.806	-2.830	-2.854	-2.879	-2.901	-2.925	-2.949	-2.971	-2.994	-3.016	-3.038	-3.059	-3.079	-3.098	-3.119	-3.136	-3.155	-3.171	-3.189	-3.202	-3.219	-3.232	-3.246	-3.259	-3.270	-3.281	-3.291	-3.301	-3.309	-3.316	-3.324	-3.330	-3.335	-3.340	-3.345	-3.348	-3.349	-3.351	-3.352	-3.352	-3.352	-3.351	-3.350	-3.349	-3.346	-3.344	-3.341	-3.338	-3.334	-3.330	-3.325	-3.322	-3.318	-3.314	-3.309	-3.305	-3.301	-3.296	-3.292	-3.290	-3.286	-3.282	-3.280	-3.278	-3.275	-3.274	-3.271	-3.270	-3.271	-3.271	-3.271	-3.272	-3.274	-3.276	-3.280	-3.282	-3.286	-3.291	-3.298	-3.302	-3.309	-3.316	-3.325	-3.331	-3.340	-3.351	-3.360	-3.370	-3.381	-3.392	-3.404	-3.415	-3.426	-3.440	-3.451	-3.464	-3.478	-3.490	-3.502	-3.515	-3.529	-3.541	-3.554	-3.568	-3.579	-3.591	-3.604	-3.614	-3.625	-3.636	-3.646	-3.656	-3.666	-3.674	-3.682	-3.690	-3.696	-3.704	-3.709	-3.714	-3.718	-3.720	-3.722	-3.725	-3.725	-3.725	-3.725	-3.724	-3.720	-3.718	-3.714	-3.708	-3.702	-3.696	-3.688	-3.680	-3.671	-3.662	-3.651	-3.641	-3.630	-3.616	-3.604	-3.590	-3.576	-3.562	-3.548	-3.532	-3.518	-3.501	-3.485	-3.469	-3.452	-3.436	-3.419	-3.402	-3.386	-3.370	-3.352	-3.336	-3.321	-3.305	-3.290	-3.275	-3.260	-3.245	-3.231	-3.220	-3.206	-3.195	-3.184	-3.172	-3.162	-3.154	-3.146	-3.138	-3.131	-3.126	-3.121	-3.116	-3.112	-3.111	-3.109	-3.108	-3.108	-3.109	-3.110	-3.114	-3.116	-3.120	-3.125	-3.130	-3.138	-3.142	-3.150	-3.159	-3.168	-3.176	-3.186	-3.196	-3.205	-3.216	-3.228	-3.239	-3.250	-3.261	-3.272	-3.284	-3.295	-3.306	-3.318	-3.329	-3.339	-3.350	-3.361	-3.370	-3.380	-3.390	-3.398	-3.406	-3.414	-3.420	-3.428	-3.432	-3.439	-3.441	-3.446	-3.450	-3.451	-3.454	-3.454	-3.455	-3.454	-3.452	-3.451	-3.449	-3.446	-3.442	-3.438	-3.434	-3.428	-3.421	-3.415	-3.408	-3.401	-3.392	-3.385	-3.376	-3.368	-3.359	-3.350	-3.341	-3.332	-3.324	-3.314	-3.305	-3.298	-3.288	-3.280	-3.272	-3.265	-3.258	-3.250	-3.244	-3.239	-3.232	-3.229	-3.225	-3.221	-3.219	-3.218	-3.216	-3.216	-3.216	-3.218	-3.220	-3.224	-3.226	-3.231	-3.236	-3.244	-3.250	-3.259	-3.266	-3.276	-3.286	-3.298	-3.309	-3.321	-3.334	-3.346	-3.360	-3.375	-3.389	-3.404	-3.420	-3.435	-3.451	-3.468	-3.484	-3.499	-3.515	-3.531	-3.546	-3.562	-3.578	-3.592	-3.609	-3.622	-3.638	-3.650	-3.662	-3.675	-3.686	-3.699	-3.709	-3.719	-3.728	-3.735	-3.742	-3.749	-3.755	-3.759	-3.761	-3.764	-3.766	-3.768	-3.766	-3.765	-3.764	-3.760	-3.756	-3.750	-3.745	-3.738	-3.730	-3.721	-3.711	-3.701	-3.690	-3.679	-3.665	-3.652	-3.638	-3.624	-3.609	-3.592	-3.576	-3.559	-3.542	-3.525	-3.506	-3.489	-3.471	-3.452	-3.432	-3.415	-3.395	-3.375	-3.356	-3.338	-3.318	-3.299	-3.280	-3.260	-3.242	-3.224	-3.204	-3.186	-3.169	-3.150	-3.132	-3.114	-3.098	-3.080	-3.062	-3.048	-3.030	-3.014	-2.999	-2.982	-2.968	-2.954	-2.939	-2.925	-2.910	-2.898	-2.884	-2.870	-2.859	-2.846	-2.834	-2.821	-2.810	-2.800	-2.788	-2.776	-2.766	-2.756	-2.746	-2.736	-2.728	-2.718	-2.709	-2.699	-2.690	-2.682	-2.672	-2.664	-2.655	-2.648	-2.640	-2.631	-2.622	-2.615	-2.608	-2.600	-2.592	-2.584	-2.575	-2.568	-2.560	-2.552	-2.544	-2.535	-2.528	-2.520	-2.510	-2.502	-2.492	-2.485	-2.475	-2.468	-2.458	-2.449	-2.439	-2.430	-2.420	-2.410	-2.401	-2.390	-2.380	-2.370	-2.360	-2.351	-2.341	-2.331	-2.322	-2.312	-2.302	-2.292	-2.285	-2.275	-2.268	-2.259	-2.251	-2.242	-2.235	-2.229	-2.222	-2.216	-2.212	-2.206	-2.202	-2.199	-2.198	-2.196	-2.195	-2.195	-2.195	-2.196	-2.199	-2.201	-2.206	-2.212	-2.218	-2.225	-2.232	-2.242	-2.252	-2.262	-2.275	-2.288	-2.301	-2.316	-2.331	-2.349	-2.366	-2.384	-2.402	-2.424	-2.444	-2.465	-2.489	-2.510	-2.534	-2.558	-2.582	-2.606	-2.632	-2.659	-2.684	-2.710	-2.738	-2.764	-2.791	-2.819	-2.846	-2.872	-2.901	-2.928	-2.954	-2.980	-3.008	-3.034	-3.059	-3.085	-3.109	-3.132	-3.156	-3.180	-3.202	-3.224	-3.245	-3.265	-3.285	-3.304	-3.320	-3.339	-3.354	-3.368	-3.382	-3.396	-3.406	-3.419	-3.426	-3.436	-3.442	-3.448	-3.454	-3.456	-3.459	-3.460	-3.459	-3.459	-3.455	-3.452	-3.446	-3.440	-3.434	-3.425	-3.414	-3.404	-3.391	-3.378	-3.364	-3.349	-3.331	-3.315	-3.298	-3.278	-3.259	-3.238	-3.216	-3.195	-3.172	-3.151	-3.128	-3.104	-3.081	-3.058	-3.034	-3.010	-2.986	-2.962	-2.940	-2.918	-2.895	-2.872	-2.850	-2.830	-2.810	-2.791	-2.772	-2.755	-2.739	-2.722	-2.710	-2.696	-2.685	-2.674	-2.665	-2.656	-2.649	-2.644	-2.640	-2.639	-2.638	-2.636	-2.639	-2.641	-2.646	-2.652	-2.659	-2.668	-2.676	-2.688	-2.699	-2.711	-2.725	-2.740	-2.756	-2.772	-2.789	-2.806	-2.824	-2.844	-2.862	-2.880	-2.900	-2.920	-2.939	-2.959	-2.979	-2.996	-3.015	-3.032	-3.051	-3.069	-3.084	-3.100	-3.114	-3.128	-3.141	-3.152	-3.165	-3.175	-3.182	-3.190	-3.198	-3.202	-3.208	-3.210	-3.211	-3.212	-3.212	-3.210	-3.208	-3.202	-3.199	-3.191	-3.185	-3.176	-3.168	-3.158	-3.146	-3.135	-3.122	-3.109	-3.095	-3.081	-3.068	-3.052	-3.038	-3.022	-3.008	-2.991	-2.976	-2.961	-2.945	-2.930	-2.915	-2.901	-2.886	-2.874	-2.860	-2.848	-2.836	-2.825	-2.814	-2.804	-2.795	-2.788	-2.779	-2.772	-2.768	-2.762	-2.758	-2.756	-2.754	-2.754	-2.752	-2.754	-2.756	-2.760	-2.764	-2.769	-2.775	-2.781	-2.789	-2.798	-2.806	-2.816	-2.828	-2.839	-2.852	-2.865	-2.878	-2.894	-2.908	-2.922	-2.939	-2.956	-2.972	-2.989	-3.008	-3.025	-3.042	-3.061	-3.079	-3.098	-3.116	-3.135	-3.154	-3.171	-3.189	-3.208	-3.225	-3.244	-3.260	-3.276	-3.292	-3.309	-3.324	-3.339	-3.352	-3.366	-3.379	-3.391	-3.402	-3.412	-3.421	-3.430	-3.439	-3.445	-3.451	-3.456	-3.460	-3.464	-3.465	-3.468	-3.468	-3.465	-3.464	-3.461	-3.455	-3.451	-3.445	-3.438	-3.430	-3.421	-3.411	-3.400	-3.389	-3.376	-3.362	-3.350	-3.335	-3.319	-3.304	-3.288	-3.271	-3.254	-3.236	-3.219	-3.201	-3.182	-3.165	-3.146	-3.129	-3.110	-3.094	-3.076	-3.059	-3.042	-3.026	-3.011	-2.996	-2.981	-2.969	-2.955	-2.944	-2.931	-2.921	-2.911	-2.902	-2.895	-2.888	-2.881	-2.878	-2.872	-2.869	-2.866	-2.866	-2.866	-2.865	-2.868	-2.870	-2.871	-2.876	-2.880	-2.886	-2.891	-2.898	-2.904	-2.911	-2.918	-2.926	-2.934	-2.942	-2.951	-2.959	-2.968	-2.975	-2.984	-2.991	-2.999	-3.008	-3.012	-3.020	-3.026	-3.031	-3.036	-3.041	-3.044	-3.046	-3.048	-3.049	-3.049	-3.049	-3.046	-3.045	-3.041	-3.038	-3.031	-3.025	-3.019	-3.010	-3.001	-2.991	-2.980	-2.969	-2.958	-2.944	-2.929	-2.915	-2.899	-2.881	-2.865	-2.846	-2.828	-2.809	-2.790	-2.769	-2.748	-2.726	-2.705	-2.682	-2.660	-2.638	-2.615	-2.591	-2.568	-2.545	-2.521	-2.499	-2.475	-2.451	-2.428	-2.404	-2.381	-2.358	-2.336	-2.314	-2.291	-2.269	-2.248	-2.228	-2.206	-2.186	-2.168	-2.148	-2.129	-2.111	-2.094	-2.076	-2.060	-2.045	-2.031	-2.018	-2.004	-1.991	-1.979	-1.968	-1.959	-1.948	-1.940	-1.932	-1.925	-1.919	-1.914	-1.909	-1.905	-1.902	-1.899	-1.898	-1.898	-1.896	-1.899	-1.899	-1.901	-1.904	-1.908	-1.911	-1.915	-1.919	-1.925	-1.931	-1.936	-1.944	-1.950	-1.956	-1.965	-1.971	-1.979	-1.986	-1.994	-2.001	-2.009	-2.016	-2.024	-2.031	-2.038	-2.044	-2.050	-2.055	-2.061	-2.065	-2.070	-2.074	-2.076	-2.080	-2.082	-2.084	-2.084	-2.085	-2.084	-2.082	-2.080	-2.078	-2.074	-2.070	-2.065	-2.059	-2.051	-2.044	-2.035	-2.026	-2.016	-2.006	-1.995	-1.984	-1.971	-1.958	-1.944	-1.930	-1.916	-1.901	-1.885	-1.869	-1.852	-1.838	-1.820	-1.804	-1.786	-1.770	-1.752	-1.735	-1.719	-1.702	-1.686	-1.669	-1.654	-1.638	-1.622	-1.606	-1.592	-1.578	-1.564	-1.551	-1.539	-1.526	-1.515	-1.504	-1.494	-1.485	-1.478	-1.469	-1.461	-1.456	-1.450	-1.446	-1.441	-1.439	-1.435	-1.434	-1.434	-1.435	-1.435	-1.438	-1.439	-1.442	-1.446	-1.451	-1.458	-1.462	-1.470	-1.478	-1.484	-1.492	-1.501	-1.512	-1.522	-1.532	-1.542	-1.554	-1.565	-1.578	-1.590	-1.602	-1.615	-1.626	-1.640	-1.652	-1.665	-1.678	-1.690	-1.704	-1.718	-1.729	-1.741	-1.754	-1.766	-1.779	-1.789	-1.800	-1.811	-1.821	-1.832	-1.842	-1.852	-1.861	-1.870	-1.879	-1.885	-1.894	-1.900	-1.906	-1.912	-1.918	-1.924	-1.928	-1.931	-1.935	-1.940	-1.942	-1.945	-1.946	-1.949	-1.951	-1.952	-1.954	-1.955	-1.955	-1.956	-1.956	-1.958	-1.956	-1.958	-1.959	-1.959	-1.960	-1.960	-1.961	-1.962	-1.964	-1.966	-1.968	-1.970	-1.974	-1.978	-1.981	-1.986	-1.991	-1.996	-2.004	-2.010	-2.018	-2.026	-2.035	-2.045	-2.056	-2.068	-2.080	-2.092	-2.106	-2.121	-2.136	-2.152	-2.169	-2.186	-2.204	-2.221	-2.241	-2.261	-2.281	-2.302	-2.322	-2.344	-2.365	-2.388	-2.409	-2.431	-2.454	-2.475	-2.498	-2.520	-2.541	-2.564	-2.584	-2.605	-2.625	-2.645	-2.664	-2.682	-2.700	-2.718	-2.734	-2.749	-2.762	-2.776	-2.788	-2.800	-2.810	-2.819	-2.826	-2.831	-2.836	-2.840	-2.844	-2.845	-2.845	-2.844	-2.841	-2.836	-2.831	-2.825	-2.819	-2.809	-2.799	-2.789	-2.775	-2.762	-2.748	-2.734	-2.719	-2.701	-2.684	-2.666	-2.646	-2.629	-2.609	-2.589	-2.568	-2.548	-2.526	-2.505	-2.484	-2.462	-2.441	-2.420	-2.399	-2.379	-2.358	-2.339	-2.318	-2.299	-2.280	-2.261	-2.244	-2.226	-2.210	-2.195	-2.180	-2.165	-2.151	-2.138	-2.126	-2.115	-2.105	-2.095	-2.086	-2.080	-2.072	-2.066	-2.060	-2.056	-2.054	-2.050	-2.049	-2.049	-2.049	-2.050	-2.051	-2.054	-2.058	-2.061	-2.066	-2.071	-2.079	-2.085	-2.092	-2.100	-2.109	-2.119	-2.129	-2.139	-2.150	-2.161	-2.172	-2.186	-2.199	-2.211	-2.224	-2.236	-2.251	-2.265	-2.279	-2.292	-2.306	-2.321	-2.335	-2.348	-2.361	-2.375	-2.389	-2.401	-2.414	-2.426	-2.438	-2.450	-2.461	-2.471	-2.482	-2.491	-2.500	-2.508	-2.516	-2.522	-2.529	-2.534	-2.539	-2.541	-2.544	-2.546	-2.546	-2.546	-2.546	-2.544	-2.541	-2.538	-2.532	-2.528	-2.521	-2.514	-2.506	-2.498	-2.488	-2.476	-2.466	-2.454	-2.440	-2.428	-2.414	-2.399	-2.384	-2.370	-2.354	-2.338	-2.320	-2.305	-2.288	-2.271	-2.255	-2.239	-2.221	-2.205	-2.189	-2.172	-2.158	-2.141	-2.126	-2.112	-2.099	-2.085	-2.072	-2.060	-2.049	-2.039	-2.029	-2.020	-2.011	-2.004	-1.996	-1.991	-1.986	-1.982	-1.980	-1.978	-1.975	-1.974	-1.975	-1.976	-1.978	-1.980	-1.984	-1.988	-1.992	-1.998	-2.004	-2.010	-2.016	-2.024	-2.031	-2.039	-2.047	-2.055	-2.064	-2.072	-2.080	-2.089	-2.098	-2.106	-2.114	-2.122	-2.129	-2.136	-2.144	-2.150	-2.156	-2.161	-2.166	-2.170	-2.174	-2.176	-2.179	-2.180	-2.181	-2.181	-2.180	-2.178	-2.175	-2.171	-2.168	-2.162	-2.156	-2.149	-2.141	-2.132	-2.124	-2.114	-2.104	-2.092	-2.079	-2.066	-2.052	-2.038	-2.024	-2.009	-1.991	-1.976	-1.959	-1.940	-1.922	-1.905	-1.886	-1.868	-1.850	-1.830	-1.811	-1.792	-1.772	-1.754	-1.735	-1.716	-1.698	-1.678	-1.659	-1.641	-1.624	-1.605	-1.588	-1.572	-1.554	-1.539	-1.522	-1.509	-1.494	-1.480	-1.468	-1.455	-1.444	-1.431	-1.421	-1.411	-1.402	-1.395	-1.386	-1.379	-1.374	-1.368	-1.362	-1.359	-1.356	-1.352	-1.351	-1.349	-1.349	-1.349	-1.350	-1.351	-1.352	-1.356	-1.359	-1.362	-1.366	-1.371	-1.376	-1.381	-1.388	-1.394	-1.401	-1.408	-1.415	-1.422	-1.430	-1.439	-1.446	-1.455	-1.462	-1.470	-1.479	-1.486	-1.495	-1.502	-1.510	-1.516	-1.524	-1.531	-1.538	-1.544	-1.550	-1.554	-1.560	-1.564	-1.566	-1.570	-1.572	-1.575	-1.575	-1.576	-1.576	-1.575	-1.572	-1.571	-1.568	-1.564	-1.560	-1.555	-1.549	-1.541	-1.532	-1.524	-1.515	-1.506	-1.495	-1.484	-1.472	-1.459	-1.445	-1.431	-1.416	-1.401	-1.385	-1.369	-1.352	-1.335	-1.316	-1.298	-1.280	-1.261	-1.241	-1.222	-1.202	-1.184	-1.162	-1.142	-1.122	-1.102	-1.084	-1.064	-1.042	-1.024	-1.005	-0.985	-0.966	-0.949	-0.930	-0.911	-0.895	-0.878	-0.861	-0.846	-0.830	-0.815	-0.801	-0.786	-0.775	-0.762	-0.750	-0.739	-0.729	-0.719	-0.710	-0.701	-0.694	-0.686	-0.680	-0.674	-0.669	-0.664	-0.660	-0.656	-0.652	-0.650	-0.649	-0.646	-0.646	-0.644	-0.645	-0.644	-0.645	-0.645	-0.645	-0.646	-0.646	-0.648	-0.648	-0.650	-0.650	-0.651	-0.652	-0.652	-0.652	-0.654	-0.654	-0.652	-0.651	-0.650	-0.649	-0.645	-0.641	-0.639	-0.634	-0.630	-0.625	-0.619	-0.611	-0.605	-0.598	-0.589	-0.579	-0.570	-0.560	-0.549	-0.538	-0.524	-0.511	-0.498	-0.484	-0.469	-0.455	-0.438	-0.422	-0.408	-0.390	-0.374	-0.356	-0.339	-0.322	-0.305	-0.288	-0.270	-0.254	-0.238	-0.221	-0.205	-0.189	-0.175	-0.160	-0.146	-0.132	-0.120	-0.108	-0.096	-0.085	-0.076	-0.068	-0.060	-0.055	-0.049	-0.045	-0.041	-0.039	-0.038	-0.039	-0.039	-0.041	-0.046	-0.051	-0.056	-0.062	-0.072	-0.081	-0.092	-0.104	-0.116	-0.130	-0.145	-0.161	-0.178	-0.195	-0.214	-0.232	-0.251	-0.271	-0.292	-0.314	-0.335	-0.358	-0.379	-0.401	-0.425	-0.448	-0.470	-0.492	-0.515	-0.536	-0.559	-0.580	-0.601	-0.621	-0.641	-0.660	-0.679	-0.696	-0.714	-0.729	-0.745	-0.759	-0.770	-0.782	-0.794	-0.804	-0.811	-0.819	-0.824	-0.830	-0.834	-0.836	-0.836	-0.836	-0.836	-0.834	-0.830	-0.825	-0.819	-0.811	-0.804	-0.795	-0.785	-0.774	-0.762	-0.750	-0.738	-0.722	-0.708	-0.694	-0.679	-0.662	-0.646	-0.631	-0.615	-0.598	-0.581	-0.565	-0.550	-0.534	-0.519	-0.505	-0.491	-0.478	-0.465	-0.452	-0.442	-0.432	-0.422	-0.415	-0.409	-0.402	-0.399	-0.395	-0.392	-0.392	-0.392	-0.395	-0.400	-0.404	-0.411	-0.419	-0.429	-0.439	-0.452	-0.465	-0.480	-0.496	-0.514	-0.532	-0.552	-0.575	-0.596	-0.619	-0.642	-0.669	-0.694	-0.720	-0.748	-0.774	-0.802	-0.831	-0.860	-0.890	-0.919	-0.948	-0.978	-1.006	-1.035	-1.064	-1.092	-1.120	-1.148	-1.174	-1.200	-1.226	-1.250	-1.274	-1.298	-1.319	-1.339	-1.359	-1.378	-1.395	-1.412	-1.426	-1.441	-1.452	-1.465	-1.475	-1.485	-1.491	-1.498	-1.504	-1.508	-1.511	-1.512	-1.514	-1.514	-1.512	-1.511	-1.508	-1.504	-1.499	-1.492	-1.486	-1.479	-1.471	-1.462	-1.455	-1.445	-1.436	-1.426	-1.416	-1.406	-1.395	-1.385	-1.374	-1.362	-1.351	-1.341	-1.330	-1.320	-1.309	-1.300	-1.290	-1.280	-1.271	-1.262	-1.254	-1.245	-1.239	-1.230	-1.224	-1.218	-1.211	-1.205	-1.201	-1.195	-1.191	-1.188	-1.185	-1.181	-1.179	-1.176	-1.176	-1.174	-1.174	-1.174	-1.174	-1.175	-1.176	-1.178	-1.180	-1.182	-1.184	-1.188	-1.191	-1.195	-1.199	-1.204	-1.209	-1.214	-1.219	-1.225	-1.231	-1.239	-1.246	-1.252	-1.260	-1.269	-1.278	-1.286	-1.295	-1.305	-1.315	-1.324	-1.335	-1.346	-1.356	-1.368	-1.380	-1.391	-1.404	-1.416	-1.429	-1.441	-1.454	-1.468	-1.480	-1.492	-1.508	-1.520	-1.534	-1.546	-1.560	-1.574	-1.586	-1.600	-1.612	-1.625	-1.638	-1.650	-1.662	-1.674	-1.686	-1.698	-1.709	-1.719	-1.729	-1.739	-1.748	-1.756	-1.765	-1.772	-1.780	-1.786	-1.794	-1.799	-1.804	-1.809	-1.814	-1.818	-1.821	-1.824	-1.828	-1.830	-1.832	-1.834	-1.835	-1.838	-1.839	-1.840	-1.841	-1.842	-1.842	-1.845	-1.846	-1.848	-1.849	-1.851	-1.852	-1.856	-1.859	-1.864	-1.866	-1.871	-1.878	-1.882	-1.889	-1.896	-1.904	-1.912	-1.922	-1.932	-1.942	-1.955	-1.968	-1.981	-1.995	-2.010	-2.026	-2.044	-2.061	-2.080	-2.099	-2.119	-2.140	-2.161	-2.182	-2.204	-2.228	-2.250	-2.274	-2.298	-2.322	-2.346	-2.371	-2.395	-2.421	-2.445	-2.470	-2.495	-2.518	-2.542	-2.565	-2.590	-2.612	-2.635	-2.656	-2.678	-2.698	-2.718	-2.736	-2.754	-2.771	-2.788	-2.801	-2.815	-2.829	-2.841	-2.852	-2.861	-2.871	-2.879	-2.885	-2.890	-2.895	-2.898	-2.900	-2.901	-2.900	-2.900	-2.899	-2.896	-2.891	-2.888	-2.882	-2.876	-2.869	-2.860	-2.851	-2.842	-2.834	-2.822	-2.812	-2.801	-2.790	-2.779	-2.766	-2.754	-2.741	-2.729	-2.716	-2.704	-2.691	-2.679	-2.666	-2.655	-2.642	-2.631	-2.621	-2.610	-2.600	-2.590	-2.581	-2.571	-2.564	-2.555	-2.549	-2.541	-2.536	-2.530	-2.526	-2.522	-2.519	-2.518	-2.515	-2.514	-2.514	-2.515	-2.516	-2.518	-2.520	-2.524	-2.528	-2.532	-2.538	-2.542	-2.549	-2.555	-2.564	-2.570	-2.578	-2.586	-2.596	-2.604	-2.612	-2.622	-2.632	-2.641	-2.651	-2.661	-2.671	-2.680	-2.690	-2.699	-2.708	-2.716	-2.725	-2.732	-2.740	-2.748	-2.754	-2.760	-2.766	-2.770	-2.775	-2.778	-2.780	-2.782	-2.784	-2.784	-2.782	-2.781	-2.779	-2.775	-2.769	-2.765	-2.758	-2.750	-2.741	-2.732	-2.721	-2.709	-2.698	-2.684	-2.669	-2.652	-2.636	-2.620	-2.602	-2.582	-2.562	-2.542	-2.521	-2.500	-2.478	-2.455	-2.431	-2.406	-2.381	-2.358	-2.331	-2.305	-2.280	-2.252	-2.228	-2.200	-2.175	-2.149	-2.122	-2.096	-2.071	-2.046	-2.020	-1.996	-1.971	-1.949	-1.926	-1.904	-1.881	-1.861	-1.840	-1.820	-1.801	-1.784	-1.768	-1.751	-1.736	-1.720	-1.709	-1.695	-1.684	-1.674	-1.665	-1.656	-1.650	-1.644	-1.639	-1.635	-1.632	-1.630	-1.630	-1.631	-1.631	-1.634	-1.638	-1.641	-1.648	-1.652	-1.660	-1.666	-1.675	-1.684	-1.692	-1.704	-1.714	-1.725	-1.736	-1.749	-1.761	-1.774	-1.786	-1.799	-1.812	-1.826	-1.840	-1.852	-1.865	-1.879	-1.891	-1.904	-1.916	-1.928	-1.939	-1.950	-1.960	-1.970	-1.979	-1.989	-1.996	-2.005	-2.010	-2.018	-2.022	-2.026	-2.030	-2.034	-2.036	-2.038	-2.038	-2.036	-2.036	-2.034	-2.031	-2.027	-2.022	-2.018	-2.011	-2.004	-1.996	-1.988	-1.979	-1.969	-1.958	-1.946	-1.936	-1.922	-1.911	-1.898	-1.885	-1.870	-1.856	-1.842	-1.826	-1.812	-1.796	-1.782	-1.766	-1.751	-1.736	-1.720	-1.705	-1.690	-1.674	-1.660	-1.645	-1.631	-1.616	-1.602	-1.589	-1.576	-1.562	-1.551	-1.539	-1.528	-1.516	-1.505	-1.496	-1.486	-1.478	-1.468	-1.460	-1.451	-1.445	-1.438	-1.432	-1.426	-1.421	-1.415	-1.411	-1.408	-1.404	-1.401	-1.398	-1.395	-1.394	-1.392	-1.391	-1.390	-1.389	-1.386	-1.386	-1.386	-1.386	-1.386	-1.386	-1.386	-1.386	-1.386	-1.388	-1.386	-1.386	-1.388	-1.386	-1.386	-1.385	-1.384	-1.382	-1.381	-1.380	-1.378	-1.375	-1.371	-1.369	-1.365	-1.361	-1.356	-1.351	-1.345	-1.340	-1.334	-1.326	-1.320	-1.312	-1.304	-1.295	-1.285	-1.276	-1.266	-1.255	-1.244	-1.232	-1.220	-1.209	-1.195	-1.182	-1.170	-1.155	-1.141	-1.126	-1.112	-1.098	-1.084	-1.069	-1.054	-1.039	-1.025	-1.009	-0.995	-0.981	-0.965	-0.951	-0.938	-0.924	-0.910	-0.898	-0.884	-0.872	-0.860	-0.849	-0.839	-0.828	-0.818	-0.809	-0.800	-0.792	-0.785	-0.779	-0.772	-0.768	-0.762	-0.759	-0.755	-0.752	-0.751	-0.750	-0.750	-0.751	-0.751	-0.752	-0.755	-0.759	-0.762	-0.768	-0.771	-0.778	-0.782	-0.790	-0.796	-0.804	-0.812	-0.820	-0.830	-0.838	-0.846	-0.858	-0.868	-0.876	-0.888	-0.898	-0.908	-0.919	-0.929	-0.939	-0.950	-0.959	-0.969	-0.979	-0.989	-0.998	-1.008	-1.016	-1.025	-1.032	-1.041	-1.048	-1.055	-1.061	-1.068	-1.074	-1.079	-1.082	-1.088	-1.091	-1.094	-1.096	-1.099	-1.100	-1.101	-1.101	-1.101	-1.102	-1.101	-1.099	-1.099	-1.095	-1.094	-1.090	-1.088	-1.084	-1.080	-1.076	-1.071	-1.066	-1.061	-1.055	-1.051	-1.045	-1.039	-1.034	-1.028	-1.021	-1.016	-1.010	-1.006	-1.000	-0.994	-0.990	-0.984	-0.980	-0.975	-0.971	-0.968	-0.965	-0.962	-0.960	-0.959	-0.958	-0.956	-0.956	-0.956	-0.959	-0.960	-0.961	-0.965	-0.968	-0.972	-0.979	-0.984	-0.991	-0.999	-1.006	-1.016	-1.026	-1.036	-1.049	-1.061	-1.074	-1.088	-1.104	-1.119	-1.135	-1.151	-1.169	-1.188	-1.206	-1.226	-1.246	-1.268	-1.289	-1.311	-1.332	-1.355	-1.379	-1.402	-1.426	-1.450	-1.475	-1.500	-1.524	-1.549	-1.572	-1.598	-1.622	-1.648	-1.670	-1.695	-1.719	-1.742	-1.764	-1.788	-1.809	-1.830	-1.851	-1.871	-1.891	-1.910	-1.930	-1.948	-1.962	-1.980	-1.995	-2.010	-2.024	-2.036	-2.050	-2.060	-2.071	-2.081	-2.090	-2.099	-2.105	-2.112	-2.119	-2.125	-2.129	-2.132	-2.136	-2.139	-2.142	-2.144	-2.145	-2.146	-2.148	-2.148	-2.148	-2.149	-2.148	-2.148	-2.146	-2.146	-2.144	-2.144	-2.144	-2.142	-2.142	-2.142	-2.141	-2.141	-2.142	-2.142	-2.144	-2.145	-2.146	-2.149	-2.151	-2.152	-2.156	-2.159	-2.162	-2.166	-2.172	-2.176	-2.181	-2.188	-2.192	-2.200	-2.205	-2.212	-2.220	-2.226	-2.234	-2.242	-2.249	-2.258	-2.264	-2.272	-2.280	-2.288	-2.295	-2.302	-2.309	-2.316	-2.322	-2.330	-2.336	-2.341	-2.346	-2.351	-2.355	-2.361	-2.365	-2.366	-2.370	-2.371	-2.374	-2.375	-2.375	-2.375	-2.374	-2.372	-2.372	-2.369	-2.366	-2.362	-2.359	-2.354	-2.349	-2.341	-2.335	-2.329	-2.321	-2.312	-2.306	-2.298	-2.286	-2.278	-2.268	-2.256	-2.246	-2.235	-2.222	-2.211	-2.199	-2.186	-2.174	-2.162	-2.149	-2.136	-2.122	-2.109	-2.096	-2.082	-2.069	-2.056	-2.042	-2.030	-2.016	-2.004	-1.991	-1.979	-1.966	-1.954	-1.942	-1.932	-1.920	-1.910	-1.899	-1.891	-1.881	-1.872	-1.864	-1.856	-1.849	-1.842	-1.836	-1.830	-1.826	-1.821	-1.818	-1.814	-1.811	-1.810	-1.809	-1.809	-1.809	-1.810	-1.811	-1.814	-1.816	-1.820	-1.824	-1.829	-1.834	-1.840	-1.846	-1.854	-1.861	-1.869	-1.876	-1.885	-1.894	-1.904	-1.912	-1.921	-1.931	-1.941	-1.951	-1.961	-1.970	-1.980	-1.989	-1.999	-2.007	-2.016	-2.024	-2.031	-2.039	-2.045	-2.051	-2.056	-2.061	-2.064	-2.068	-2.070	-2.071	-2.071	-2.071	-2.069	-2.066	-2.062	-2.059	-2.054	-2.046	-2.039	-2.030	-2.020	-2.010	-1.998	-1.985	-1.970	-1.955	-1.940	-1.922	-1.906	-1.886	-1.868	-1.848	-1.826	-1.805	-1.782	-1.759	-1.735	-1.711	-1.686	-1.662	-1.636	-1.612	-1.586	-1.560	-1.535	-1.510	-1.484	-1.458	-1.432	-1.409	-1.384	-1.359	-1.335	-1.311	-1.290	-1.268	-1.245	-1.225	-1.204	-1.185	-1.166	-1.149	-1.131	-1.115	-1.100	-1.086	-1.074	-1.061	-1.049	-1.039	-1.030	-1.021	-1.012	-1.006	-1.001	-0.996	-0.992	-0.989	-0.986	-0.986	-0.985	-0.985	-0.985	-0.986	-0.988	-0.991	-0.994	-0.998	-1.001	-1.004	-1.009	-1.012	-1.018	-1.021	-1.026	-1.031	-1.036	-1.041	-1.045	-1.050	-1.054	-1.056	-1.060	-1.062	-1.065	-1.066	-1.068	-1.069	-1.068	-1.066	-1.065	-1.062	-1.059	-1.055	-1.049	-1.044	-1.036	-1.029	-1.019	-1.010	-0.999	-0.988	-0.974	-0.961	-0.946	-0.930	-0.912	-0.896	-0.878	-0.859	-0.838	-0.818	-0.796	-0.774	-0.750	-0.728	-0.704	-0.679	-0.654	-0.628	-0.604	-0.578	-0.551	-0.524	-0.498	-0.471	-0.444	-0.418	-0.391	-0.364	-0.339	-0.312	-0.288	-0.262	-0.239	-0.215	-0.191	-0.169	-0.148	-0.126	-0.106	-0.086	-0.068	-0.050	-0.032	-0.018	-0.001	0.012	0.025	0.036	0.048	0.059	0.068	0.075	0.082	0.088	0.092	0.096	0.099	0.102	0.104	0.104	0.102	0.101	0.100	0.096	0.092	0.090	0.085	0.079	0.074	0.068	0.061	0.054	0.045	0.039	0.030	0.022	0.014	0.005	-0.002	-0.011	-0.019	-0.028	-0.036	-0.042	-0.051	-0.058	-0.066	-0.072	-0.080	-0.086	-0.091	-0.098	-0.101	-0.108	-0.111	-0.115	-0.119	-0.121	-0.124	-0.125	-0.128	-0.129	-0.129	-0.129	-0.128	-0.126	-0.125	-0.122	-0.120	-0.119	-0.115	-0.111	-0.108	-0.102	-0.099	-0.092	-0.088	-0.082	-0.076	-0.070	-0.065	-0.058	-0.052	-0.045	-0.039	-0.032	-0.025	-0.020	-0.012	-0.008	-0.001	0.005	0.011	0.016	0.021	0.025	0.031	0.034	0.038	0.041	0.044	0.046	0.048	0.049	0.049	0.049	0.048	0.045	0.042	0.039	0.036	0.031	0.026	0.019	0.012	0.004	-0.004	-0.014	-0.024	-0.034	-0.046	-0.059	-0.072	-0.086	-0.101	-0.116	-0.134	-0.150	-0.168	-0.185	-0.204	-0.222	-0.242	-0.262	-0.282	-0.304	-0.324	-0.346	-0.366	-0.389	-0.410	-0.432	-0.454	-0.475	-0.496	-0.516	-0.538	-0.559	-0.579	-0.599	-0.618	-0.636	-0.655	-0.671	-0.690	-0.706	-0.720	-0.735	-0.749	-0.762	-0.774	-0.785	-0.795	-0.804	-0.812	-0.820	-0.826	-0.831	-0.836	-0.839	-0.841	-0.844	-0.844	-0.844	-0.841	-0.840	-0.836	-0.832	-0.828	-0.821	-0.815	-0.809	-0.801	-0.792	-0.784	-0.776	-0.765	-0.755	-0.744	-0.734	-0.722	-0.711	-0.700	-0.688	-0.675	-0.664	-0.651	-0.639	-0.628	-0.615	-0.604	-0.592	-0.581	-0.570	-0.559	-0.549	-0.539	-0.529	-0.521	-0.511	-0.502	-0.495	-0.489	-0.481	-0.475	-0.470	-0.464	-0.459	-0.455	-0.452	-0.449	-0.449	-0.446	-0.445	-0.445	-0.445	-0.446	-0.446	-0.449	-0.451	-0.454	-0.456	-0.460	-0.465	-0.469	-0.474	-0.479	-0.485	-0.490	-0.498	-0.504	-0.511	-0.518	-0.525	-0.532	-0.539	-0.546	-0.554	-0.561	-0.569	-0.576	-0.582	-0.590	-0.596	-0.604	-0.610	-0.618	-0.622	-0.628	-0.632	-0.638	-0.642	-0.646	-0.650	-0.654	-0.656	-0.658	-0.659	-0.661	-0.661	-0.661	-0.660	-0.659	-0.656	-0.654	-0.650	-0.646	-0.642	-0.638	-0.631	-0.625	-0.618	-0.610	-0.602	-0.595	-0.585	-0.575	-0.565	-0.555	-0.544	-0.531	-0.520	-0.507	-0.495	-0.484	-0.470	-0.456	-0.442	-0.429	-0.415	-0.402	-0.389	-0.374	-0.360	-0.346	-0.334	-0.320	-0.306	-0.294	-0.281	-0.269	-0.256	-0.245	-0.234	-0.222	-0.212	-0.204	-0.192	-0.184	-0.176	-0.168	-0.161	-0.154	-0.149	-0.142	-0.138	-0.135	-0.131	-0.128	-0.126	-0.124	-0.122	-0.122	-0.122	-0.124	-0.125	-0.128	-0.130	-0.132	-0.136	-0.141	-0.146	-0.150	-0.156	-0.162	-0.169	-0.176	-0.182	-0.189	-0.198	-0.204	-0.211	-0.220	-0.226	-0.235	-0.242	-0.250	-0.258	-0.265	-0.272	-0.280	-0.286	-0.292	-0.299	-0.305	-0.310	-0.315	-0.320	-0.324	-0.328	-0.330	-0.332	-0.334	-0.335	-0.335	-0.335	-0.334	-0.332	-0.330	-0.326	-0.322	-0.316	-0.312	-0.306	-0.298	-0.290	-0.281	-0.272	-0.262	-0.251	-0.240	-0.228	-0.216	-0.201	-0.188	-0.174	-0.158	-0.141	-0.126	-0.109	-0.092	-0.075	-0.058	-0.039	-0.021	-0.002	0.016	0.035	0.054	0.072	0.091	0.110	0.129	0.146	0.165	0.182	0.201	0.218	0.235	0.252	0.268	0.282	0.299	0.312	0.326	0.339	0.352	0.364	0.376	0.386	0.395	0.405	0.414	0.421	0.429	0.435	0.440	0.445	0.450	0.452	0.455	0.458	0.459	0.459	0.459	0.459	0.458	0.456	0.455	0.451	0.449	0.445	0.441	0.438	0.432	0.429	0.424	0.420	0.415	0.409	0.405	0.400	0.395	0.389	0.385	0.380	0.375	0.372	0.368	0.364	0.361	0.359	0.356	0.354	0.352	0.352	0.351	0.351	0.351	0.354	0.355	0.358	0.360	0.364	0.369	0.372	0.379	0.385	0.392	0.399	0.408	0.416	0.425	0.436	0.445	0.458	0.469	0.480	0.492	0.506	0.519	0.534	0.548	0.561	0.578	0.592	0.608	0.622	0.639	0.654	0.670	0.686	0.701	0.718	0.732	0.749	0.765	0.780	0.794	0.810	0.824	0.838	0.851	0.864	0.878	0.889	0.901	0.912	0.921	0.932	0.941	0.949	0.958	0.964	0.970	0.976	0.981	0.986	0.990	0.991	0.995	0.996	0.996	0.998	0.998	0.995	0.992	0.991	0.989	0.985	0.980	0.976	0.971	0.966	0.961	0.954	0.948	0.941	0.935	0.929	0.922	0.915	0.909	0.902	0.895	0.890	0.882	0.876	0.872	0.868	0.862	0.858	0.854	0.851	0.849	0.846	0.845	0.844	0.842	0.844	0.845	0.848	0.850	0.854	0.858	0.864	0.870	0.878	0.885	0.894	0.904	0.914	0.926	0.939	0.951	0.965	0.980	0.995	1.011	1.028	1.045	1.062	1.081	1.101	1.120	1.141	1.160	1.181	1.202	1.225	1.248	1.270	1.291	1.315	1.336	1.359	1.381	1.404	1.425	1.446	1.469	1.490	1.510	1.531	1.550	1.569	1.588	1.605	1.621	1.638	1.652	1.668	1.681	1.694	1.705	1.716	1.726	1.735	1.742	1.749	1.754	1.758	1.760	1.762	1.762	1.762	1.761	1.758	1.754	1.749	1.742	1.735	1.726	1.718	1.708	1.695	1.684	1.671	1.656	1.642	1.626	1.610	1.594	1.576	1.559	1.540	1.521	1.501	1.484	1.464	1.442	1.424	1.404	1.384	1.364	1.345	1.325	1.306	1.288	1.268	1.251	1.232	1.215	1.199	1.184	1.168	1.154	1.140	1.126	1.114	1.102	1.092	1.084	1.075	1.066	1.059	1.054	1.049	1.045	1.042	1.040	1.038	1.038	1.038	1.039	1.041	1.045	1.049	1.052	1.058	1.062	1.070	1.076	1.085	1.092	1.100	1.110	1.120	1.129	1.139	1.149	1.159	1.170	1.180	1.191	1.201	1.210	1.221	1.231	1.240	1.249	1.258	1.266	1.272	1.280	1.288	1.292	1.298	1.302	1.306	1.309	1.312	1.314	1.315	1.314	1.314	1.311	1.309	1.306	1.301	1.296	1.290	1.284	1.275	1.268	1.258	1.248	1.236	1.225	1.212	1.200	1.186	1.174	1.160	1.145	1.130	1.115	1.099	1.084	1.068	1.051	1.036	1.020	1.004	0.989	0.974	0.959	0.942	0.929	0.914	0.900	0.888	0.875	0.862	0.851	0.840	0.830	0.820	0.811	0.802	0.795	0.789	0.782	0.778	0.772	0.770	0.766	0.765	0.762	0.762	0.761	0.762	0.764	0.766	0.768	0.770	0.772	0.778	0.781	0.786	0.790	0.795	0.800	0.805	0.811	0.816	0.822	0.828	0.834	0.838	0.844	0.849	0.854	0.858	0.861	0.865	0.869	0.871	0.874	0.876	0.879	0.879	0.880	0.880	0.879	0.879	0.878	0.875	0.871	0.869	0.865	0.860	0.856	0.850	0.844	0.839	0.831	0.824	0.816	0.808	0.799	0.789	0.780	0.770	0.760	0.750	0.739	0.729	0.716	0.705	0.694	0.681	0.669	0.658	0.645	0.634	0.621	0.609	0.598	0.586	0.574	0.562	0.551	0.540	0.529	0.518	0.507	0.499	0.489	0.479	0.469	0.461	0.452	0.445	0.438	0.432	0.425	0.420	0.415	0.410	0.408	0.404	0.400	0.398	0.398	0.396	0.396	0.396	0.398	0.400	0.402	0.405	0.409	0.414	0.419	0.425	0.431	0.438	0.444	0.451	0.460	0.469	0.478	0.488	0.496	0.507	0.518	0.528	0.538	0.549	0.560	0.571	0.581	0.592	0.604	0.615	0.625	0.634	0.645	0.655	0.664	0.672	0.681	0.689	0.695	0.702	0.709	0.714	0.719	0.724	0.726	0.729	0.730	0.732	0.732	0.732	0.731	0.730	0.728	0.722	0.719	0.715	0.708	0.702	0.694	0.686	0.678	0.669	0.659	0.649	0.638	0.625	0.614	0.601	0.589	0.575	0.561	0.546	0.532	0.518	0.502	0.488	0.474	0.458	0.442	0.428	0.412	0.396	0.382	0.368	0.352	0.339	0.324	0.310	0.298	0.284	0.271	0.259	0.248	0.235	0.224	0.214	0.204	0.195	0.186	0.178	0.169	0.162	0.155	0.150	0.144	0.140	0.136	0.132	0.130	0.126	0.126	0.125	0.126	0.126	0.129	0.130	0.134	0.138	0.141	0.148	0.152	0.160	0.168	0.175	0.184	0.194	0.204	0.215	0.226	0.239	0.251	0.264	0.278	0.291	0.306	0.321	0.338	0.354	0.370	0.386	0.404	0.421	0.438	0.456	0.474	0.491	0.510	0.528	0.545	0.564	0.581	0.599	0.615	0.631	0.649	0.664	0.679	0.694	0.709	0.722	0.735	0.748	0.759	0.771	0.781	0.789	0.799	0.806	0.814	0.819	0.824	0.828	0.830	0.832	0.834	0.835	0.834	0.832	0.831	0.829	0.825	0.820	0.815	0.809	0.801	0.795	0.786	0.779	0.770	0.760	0.751	0.741	0.731	0.720	0.710	0.700	0.689	0.678	0.668	0.656	0.646	0.636	0.626	0.616	0.608	0.599	0.590	0.582	0.574	0.568	0.560	0.555	0.549	0.545	0.541	0.538	0.535	0.531	0.530	0.529	0.528	0.528	0.529	0.530	0.531	0.534	0.535	0.538	0.541	0.545	0.548	0.552	0.556	0.560	0.565	0.570	0.574	0.579	0.582	0.586	0.590	0.594	0.598	0.601	0.604	0.605	0.606	0.609	0.609	0.609	0.608	0.606	0.604	0.601	0.598	0.592	0.588	0.581	0.575	0.566	0.556	0.546	0.536	0.525	0.511	0.498	0.482	0.468	0.451	0.435	0.415	0.398	0.378	0.358	0.336	0.314	0.292	0.269	0.246	0.221	0.196	0.171	0.148	0.121	0.095	0.069	0.042	0.016	-0.010	-0.036	-0.062	-0.089	-0.116	-0.141	-0.168	-0.191	-0.216	-0.240	-0.264	-0.286	-0.308	-0.330	-0.349	-0.369	-0.388	-0.405	-0.420	-0.438	-0.451	-0.464	-0.476	-0.488	-0.498	-0.505	-0.514	-0.520	-0.524	-0.528	-0.530	-0.530	-0.531	-0.530	-0.528	-0.524	-0.518	-0.512	-0.505	-0.496	-0.486	-0.476	-0.465	-0.452	-0.440	-0.426	-0.411	-0.395	-0.379	-0.361	-0.345	-0.328	-0.309	-0.290	-0.271	-0.252	-0.234	-0.214	-0.194	-0.175	-0.155	-0.136	-0.118	-0.099	-0.080	-0.062	-0.045	-0.029	-0.011	0.004	0.020	0.035	0.049	0.062	0.075	0.086	0.098	0.108	0.116	0.126	0.134	0.140	0.146	0.152	0.156	0.160	0.162	0.165	0.165	0.165	0.165	0.164	0.162	0.159	0.154	0.150	0.145	0.139	0.132	0.125	0.119	0.110	0.101	0.092	0.082	0.072	0.062	0.052	0.041	0.030	0.019	0.008	-0.005	-0.018	-0.029	-0.041	-0.052	-0.065	-0.078	-0.090	-0.101	-0.112	-0.124	-0.136	-0.148	-0.159	-0.170	-0.180	-0.190	-0.200	-0.210	-0.219	-0.228	-0.235	-0.242	-0.251	-0.258	-0.262	-0.269	-0.274	-0.278	-0.281	-0.286	-0.289	-0.290	-0.291	-0.292	-0.292	-0.292	-0.290	-0.289	-0.288	-0.282	-0.280	-0.276	-0.271	-0.266	-0.261	-0.254	-0.248	-0.240	-0.231	-0.224	-0.216	-0.206	-0.196	-0.186	-0.178	-0.166	-0.156	-0.146	-0.135	-0.125	-0.114	-0.102	-0.091	-0.081	-0.070	-0.060	-0.049	-0.039	-0.029	-0.019	-0.010	0.000	0.010	0.018	0.025	0.034	0.041	0.048	0.054	0.060	0.066	0.071	0.074	0.079	0.082	0.084	0.088	0.089	0.089	0.090	0.090	0.090	0.089	0.089	0.086	0.085	0.082	0.080	0.078	0.074	0.070	0.066	0.062	0.058	0.054	0.049	0.045	0.041	0.035	0.031	0.028	0.022	0.018	0.014	0.010	0.006	0.002	-0.001	-0.004	-0.006	-0.009	-0.011	-0.014	-0.014	-0.015	-0.015	-0.015	-0.015	-0.015	-0.014	-0.012	-0.011	-0.008	-0.005	-0.001	0.001	0.006	0.011	0.015	0.020	0.025	0.031	0.038	0.044	0.050	0.056	0.064	0.070	0.079	0.085	0.092	0.100	0.108	0.115	0.122	0.130	0.138	0.146	0.152	0.160	0.168	0.174	0.180	0.186	0.192	0.198	0.204	0.209	0.212	0.218	0.221	0.225	0.230	0.232	0.235	0.238	0.239	0.241	0.241	0.242	0.244	0.244	0.242	0.242	0.241	0.240	0.239	0.236	0.234	0.231	0.229	0.226	0.221	0.218	0.214	0.210	0.205	0.201	0.196	0.192	0.188	0.184	0.179	0.174	0.169	0.165	0.160	0.156	0.152	0.149	0.145	0.141	0.139	0.136	0.134	0.131	0.130	0.128	0.126	0.126	0.126	0.126	0.126	0.126	0.130	0.131	0.134	0.136	0.140	0.142	0.149	0.152	0.158	0.164	0.170	0.176	0.184	0.191	0.200	0.209	0.218	0.226	0.236	0.245	0.256	0.266	0.278	0.289	0.300	0.310	0.321	0.332	0.344	0.355	0.368	0.378	0.389	0.400	0.410	0.421	0.432	0.442	0.451	0.462	0.471	0.479	0.488	0.498	0.505	0.511	0.518	0.524	0.530	0.536	0.540	0.544	0.548	0.551	0.552	0.554	0.555	0.556	0.556	0.556	0.555	0.554	0.551	0.549	0.545	0.541	0.538	0.532	0.529	0.522	0.516	0.511	0.505	0.499	0.490	0.484	0.476	0.469	0.461	0.452	0.445	0.436	0.429	0.420	0.412	0.405	0.398	0.389	0.382	0.376	0.369	0.362	0.358	0.351	0.346	0.340	0.335	0.332	0.329	0.326	0.322	0.320	0.320	0.319	0.318	0.319	0.319	0.320	0.322	0.325	0.328	0.331	0.335	0.340	0.345	0.350	0.355	0.361	0.368	0.375	0.382	0.389	0.396	0.405	0.412	0.421	0.430	0.438	0.446	0.454	0.462	0.471	0.478	0.486	0.494	0.501	0.509	0.514	0.521	0.528	0.532	0.536	0.541	0.545	0.548	0.550	0.552	0.554	0.555	0.555	0.554	0.552	0.550	0.548	0.542	0.538	0.532	0.526	0.520	0.512	0.504	0.495	0.485	0.475	0.465	0.452	0.441	0.428	0.415	0.401	0.388	0.371	0.356	0.341	0.325	0.309	0.292	0.276	0.259	0.242	0.226	0.210	0.194	0.176	0.160	0.144	0.126	0.112	0.096	0.081	0.066	0.052	0.039	0.025	0.012	0.000	-0.011	-0.022	-0.032	-0.042	-0.052	-0.060	-0.068	-0.075	-0.080	-0.086	-0.091	-0.095	-0.098	-0.101	-0.102	-0.104	-0.104	-0.104	-0.102	-0.101	-0.099	-0.098	-0.094	-0.089	-0.086	-0.081	-0.076	-0.070	-0.064	-0.058	-0.051	-0.045	-0.038	-0.030	-0.022	-0.015	-0.008	0.000	0.008	0.015	0.022	0.030	0.038	0.045	0.051	0.059	0.066	0.072	0.079	0.085	0.091	0.098	0.102	0.106	0.111	0.115	0.120	0.124	0.126	0.130	0.132	0.135	0.138	0.139	0.140	0.141	0.141	0.141	0.141	0.141	0.140	0.139	0.136	0.136	0.134	0.131	0.129	0.126	0.122	0.119	0.115	0.111	0.108	0.104	0.099	0.095	0.090	0.085	0.079	0.074	0.068	0.062	0.056	0.051	0.044	0.038	0.032	0.025	0.019	0.011	0.005	-0.001	-0.008	-0.015	-0.021	-0.029	-0.035	-0.042	-0.049	-0.056	-0.062	-0.070	-0.076	-0.082	-0.090	-0.096	-0.101	-0.109	-0.114	-0.121	-0.126	-0.131	-0.138	-0.142	-0.148	-0.151	-0.158	-0.162	-0.166	-0.170	-0.174	-0.179	-0.182	-0.186	-0.188	-0.191	-0.195	-0.198	-0.200	-0.202	-0.205	-0.208	-0.209	-0.212	-0.214	-0.215	-0.219	-0.220	-0.222	-0.224	-0.225	-0.228	-0.230	-0.232	-0.235	-0.238	-0.240	-0.242	-0.246	-0.250	-0.254	-0.258	-0.261	-0.266	-0.269	-0.274	-0.280	-0.285	-0.291	-0.298	-0.304	-0.310	-0.316	-0.324	-0.331	-0.339	-0.346	-0.355	-0.364	-0.372	-0.381	-0.391	-0.400	-0.410	-0.419	-0.429	-0.438	-0.448	-0.458	-0.468	-0.478	-0.488	-0.496	-0.506	-0.515	-0.524	-0.532	-0.540	-0.549	-0.556	-0.564	-0.570	-0.578	-0.582	-0.588	-0.592	-0.596	-0.600	-0.602	-0.605	-0.606	-0.608	-0.608	-0.605	-0.604	-0.601	-0.598	-0.595	-0.590	-0.584	-0.576	-0.570	-0.561	-0.551	-0.541	-0.531	-0.519	-0.505	-0.492	-0.479	-0.462	-0.446	-0.430	-0.412	-0.394	-0.376	-0.358	-0.338	-0.316	-0.295	-0.275	-0.252	-0.231	-0.209	-0.186	-0.164	-0.141	-0.116	-0.094	-0.071	-0.048	-0.025	-0.001	0.021	0.044	0.065	0.088	0.109	0.130	0.151	0.170	0.191	0.210	0.229	0.246	0.264	0.280	0.296	0.311	0.326	0.340	0.352	0.366	0.376	0.388	0.398	0.406	0.415	0.422	0.430	0.436	0.441	0.446	100.000	5.000	2.000	1.000	4.000	0.000	0.000	0.000	0.000	0.000	0.000	0.000	0.000	0.000	0.000	0.000	0.000	0.000	-2.854	-2.869	-2.884	-2.896	-2.910	-2.924	-2.936	-2.949	-2.961	-2.972	-2.984	-2.996	-3.005	-3.016	-3.025	-3.034	-3.041	-3.050	-3.056	-3.062	-3.069	-3.072	-3.076	-3.080	-3.082	-3.085	-3.086	-3.088	-3.088	-3.088	-3.085	-3.084	-3.081	-3.078	-3.074	-3.069	-3.062	-3.058	-3.050	-3.044	-3.035	-3.028	-3.019	-3.009	-3.000	-2.989	-2.978	-2.966	-2.955	-2.942	-2.931	-2.918	-2.905	-2.891	-2.880	-2.866	-2.852	-2.840	-2.826	-2.812	-2.799	-2.786	-2.772	-2.760	-2.748	-2.735	-2.722	-2.710	-2.699	-2.686	-2.676	-2.665	-2.656	-2.645	-2.638	-2.629	-2.621	-2.614	-2.606	-2.600	-2.595	-2.590	-2.586	-2.584	-2.581	-2.580	-2.578	-2.578	-2.578	-2.579	-2.581	-2.582	-2.586	-2.590	-2.594	-2.600	-2.606	-2.612	-2.619	-2.626	-2.634	-2.642	-2.651	-2.660	-2.670	-2.680	-2.690	-2.701	-2.710	-2.721	-2.732	-2.742	-2.754	-2.764	-2.775	-2.786	-2.796	-2.806	-2.818	-2.825	-2.835	-2.844	-2.852	-2.861	-2.868	-2.875	-2.881	-2.888	-2.892	-2.896	-2.900	-2.904	-2.905	-2.908	-2.908	-2.908	-2.908	-2.905	-2.904	-2.900	-2.898	-2.892	-2.888	-2.881	-2.875	-2.868	-2.860	-2.852	-2.844	-2.835	-2.825	-2.814	-2.804	-2.792	-2.781	-2.770	-2.758	-2.745	-2.732	-2.720	-2.708	-2.694	-2.680	-2.668	-2.654	-2.642	-2.629	-2.616	-2.604	-2.591	-2.579	-2.568	-2.555	-2.544	-2.534	-2.521	-2.511	-2.500	-2.490	-2.481	-2.472	-2.464	-2.455	-2.446	-2.440	-2.431	-2.425	-2.419	-2.414	-2.408	-2.402	-2.398	-2.394	-2.389	-2.385	-2.382	-2.380	-2.378	-2.375	-2.372	-2.370	-2.370	-2.368	-2.368	-2.368	-2.366	-2.366	-2.366	-2.366	-2.366	-2.368	-2.369	-2.369	-2.369	-2.371	-2.371	-2.374	-2.374	-2.375	-2.378	-2.378	-2.380	-2.381	-2.382	-2.384	-2.385	-2.386	-2.388	-2.389	-2.390	-2.391	-2.392	-2.392	-2.394	-2.392	-2.392	-2.392	-2.392	-2.392	-2.392	-2.391	-2.391	-2.390	-2.388	-2.385	-2.384	-2.382	-2.380	-2.378	-2.375	-2.372	-2.369	-2.365	-2.361	-2.358	-2.354	-2.350	-2.346	-2.340	-2.336	-2.331	-2.326	-2.320	-2.315	-2.310	-2.304	-2.299	-2.291	-2.285	-2.280	-2.274	-2.268	-2.261	-2.255	-2.250	-2.244	-2.238	-2.232	-2.226	-2.221	-2.216	-2.211	-2.206	-2.201	-2.196	-2.191	-2.188	-2.184	-2.180	-2.176	-2.174	-2.170	-2.168	-2.164	-2.162	-2.160	-2.159	-2.158	-2.155	-2.154	-2.152	-2.152	-2.152	-2.151	-2.152	-2.152	-2.152	-2.154	-2.155	-2.155	-2.155	-2.158	-2.158	-2.159	-2.160	-2.162	-2.162	-2.164	-2.165	-2.166	-2.168	-2.168	-2.169	-2.169	-2.170	-2.171	-2.171	-2.170	-2.170	-2.170	-2.169	-2.168	-2.168	-2.165	-2.162	-2.161	-2.158	-2.155	-2.152	-2.148	-2.144	-2.140	-2.135	-2.130	-2.124	-2.119	-2.112	-2.106	-2.099	-2.092	-2.085	-2.078	-2.070	-2.061	-2.054	-2.045	-2.036	-2.027	-2.018	-2.009	-2.000	-1.991	-1.982	-1.972	-1.964	-1.955	-1.945	-1.936	-1.928	-1.918	-1.910	-1.901	-1.892	-1.885	-1.876	-1.870	-1.861	-1.855	-1.848	-1.842	-1.835	-1.830	-1.824	-1.820	-1.815	-1.811	-1.806	-1.804	-1.800	-1.798	-1.796	-1.794	-1.792	-1.791	-1.791	-1.791	-1.790	-1.791	-1.791	-1.792	-1.794	-1.796	-1.798	-1.800	-1.802	-1.804	-1.808	-1.810	-1.814	-1.818	-1.821	-1.824	-1.828	-1.831	-1.835	-1.839	-1.842	-1.845	-1.849	-1.852	-1.855	-1.858	-1.860	-1.861	-1.862	-1.866	-1.865	-1.866	-1.868	-1.868	-1.868	-1.868	-1.865	-1.864	-1.861	-1.859	-1.856	-1.852	-1.849	-1.844	-1.840	-1.834	-1.829	-1.822	-1.816	-1.809	-1.801	-1.795	-1.786	-1.778	-1.770	-1.761	-1.751	-1.744	-1.735	-1.725	-1.716	-1.708	-1.698	-1.690	-1.681	-1.672	-1.665	-1.658	-1.651	-1.644	-1.638	-1.632	-1.626	-1.622	-1.619	-1.616	-1.615	-1.612	-1.611	-1.612	-1.615	-1.616	-1.620	-1.624	-1.630	-1.636	-1.644	-1.652	-1.662	-1.672	-1.685	-1.698	-1.712	-1.728	-1.744	-1.761	-1.779	-1.799	-1.820	-1.840	-1.862	-1.886	-1.910	-1.935	-1.960	-1.986	-2.013	-2.039	-2.066	-2.095	-2.124	-2.152	-2.182	-2.211	-2.240	-2.270	-2.300	-2.328	-2.358	-2.386	-2.415	-2.444	-2.471	-2.499	-2.526	-2.552	-2.579	-2.604	-2.629	-2.651	-2.675	-2.698	-2.718	-2.738	-2.756	-2.775	-2.792	-2.810	-2.824	-2.838	-2.851	-2.864	-2.875	-2.885	-2.894	-2.901	-2.910	-2.916	-2.921	-2.926	-2.930	-2.932	-2.935	-2.938	-2.938	-2.938	-2.938	-2.936	-2.935	-2.932	-2.930	-2.928	-2.925	-2.922	-2.919	-2.916	-2.912	-2.908	-2.905	-2.902	-2.899	-2.895	-2.892	-2.889	-2.888	-2.884	-2.882	-2.879	-2.878	-2.876	-2.876	-2.875	-2.876	-2.875	-2.875	-2.878	-2.878	-2.879	-2.881	-2.882	-2.885	-2.888	-2.891	-2.894	-2.898	-2.900	-2.902	-2.906	-2.910	-2.915	-2.918	-2.921	-2.925	-2.929	-2.932	-2.935	-2.939	-2.941	-2.944	-2.945	-2.948	-2.948	-2.949	-2.949	-2.950	-2.949	-2.948	-2.948	-2.946	-2.942	-2.941	-2.938	-2.934	-2.930	-2.925	-2.920	-2.915	-2.909	-2.901	-2.894	-2.886	-2.878	-2.869	-2.860	-2.851	-2.841	-2.830	-2.819	-2.808	-2.796	-2.785	-2.772	-2.760	-2.746	-2.734	-2.720	-2.706	-2.692	-2.680	-2.665	-2.651	-2.636	-2.622	-2.608	-2.592	-2.578	-2.564	-2.549	-2.534	-2.520	-2.506	-2.491	-2.478	-2.465	-2.450	-2.436	-2.424	-2.411	-2.399	-2.386	-2.374	-2.362	-2.350	-2.340	-2.329	-2.318	-2.308	-2.299	-2.289	-2.280	-2.272	-2.264	-2.256	-2.250	-2.244	-2.238	-2.232	-2.228	-2.224	-2.219	-2.216	-2.214	-2.211	-2.210	-2.209	-2.208	-2.206	-2.208	-2.208	-2.209	-2.210	-2.212	-2.215	-2.218	-2.220	-2.224	-2.228	-2.231	-2.236	-2.240	-2.245	-2.249	-2.255	-2.260	-2.265	-2.269	-2.275	-2.280	-2.285	-2.290	-2.295	-2.299	-2.304	-2.306	-2.311	-2.314	-2.318	-2.320	-2.322	-2.325	-2.325	-2.328	-2.328	-2.326	-2.326	-2.325	-2.322	-2.321	-2.318	-2.314	-2.310	-2.305	-2.299	-2.292	-2.286	-2.279	-2.270	-2.261	-2.251	-2.241	-2.230	-2.219	-2.206	-2.194	-2.180	-2.166	-2.151	-2.138	-2.121	-2.105	-2.089	-2.071	-2.052	-2.035	-2.016	-1.996	-1.979	-1.959	-1.938	-1.918	-1.898	-1.878	-1.856	-1.835	-1.815	-1.794	-1.774	-1.752	-1.730	-1.710	-1.689	-1.668	-1.648	-1.626	-1.606	-1.586	-1.566	-1.546	-1.528	-1.508	-1.489	-1.471	-1.452	-1.435	-1.418	-1.401	-1.384	-1.368	-1.351	-1.336	-1.321	-1.306	-1.292	-1.278	-1.264	-1.251	-1.239	-1.225	-1.214	-1.202	-1.190	-1.179	-1.168	-1.156	-1.146	-1.135	-1.125	-1.115	-1.105	-1.096	-1.088	-1.078	-1.068	-1.059	-1.050	-1.039	-1.030	-1.021	-1.011	-1.000	-0.990	-0.980	-0.970	-0.960	-0.949	-0.939	-0.928	-0.916	-0.902	-0.891	-0.879	-0.866	-0.854	-0.840	-0.826	-0.814	-0.799	-0.785	-0.769	-0.755	-0.739	-0.724	-0.708	-0.690	-0.674	-0.655	-0.639	-0.621	-0.602	-0.584	-0.565	-0.546	-0.528	-0.509	-0.488	-0.468	-0.449	-0.429	-0.408	-0.388	-0.366	-0.346	-0.326	-0.305	-0.284	-0.264	-0.244	-0.222	-0.202	-0.182	-0.162	-0.144	-0.125	-0.105	-0.086	-0.070	-0.051	-0.035	-0.019	-0.002	0.012	0.028	0.041	0.054	0.066	0.079	0.090	0.100	0.109	0.116	0.122	0.130	0.135	0.138	0.141	0.142	0.144	0.144	0.141	0.139	0.134	0.130	0.124	0.115	0.106	0.098	0.088	0.075	0.062	0.048	0.032	0.016	-0.001	-0.019	-0.039	-0.058	-0.079	-0.101	-0.122	-0.145	-0.170	-0.192	-0.218	-0.242	-0.269	-0.294	-0.320	-0.348	-0.372	-0.400	-0.425	-0.452	-0.480	-0.505	-0.531	-0.556	-0.582	-0.608	-0.632	-0.656	-0.681	-0.704	-0.726	-0.750	-0.771	-0.792	-0.812	-0.832	-0.851	-0.870	-0.888	-0.904	-0.920	-0.936	-0.951	-0.965	-0.979	-0.991	-1.005	-1.016	-1.026	-1.038	-1.048	-1.058	-1.066	-1.075	-1.082	-1.090	-1.098	-1.106	-1.112	-1.119	-1.125	-1.132	-1.139	-1.145	-1.151	-1.158	-1.164	-1.170	-1.176	-1.182	-1.190	-1.196	-1.204	-1.211	-1.218	-1.226	-1.235	-1.242	-1.251	-1.260	-1.269	-1.279	-1.289	-1.298	-1.309	-1.318	-1.329	-1.340	-1.351	-1.362	-1.374	-1.386	-1.399	-1.410	-1.422	-1.435	-1.448	-1.460	-1.472	-1.486	-1.498	-1.510	-1.522	-1.535	-1.546	-1.559	-1.571	-1.582	-1.592	-1.604	-1.616	-1.626	-1.636	-1.645	-1.655	-1.664	-1.672	-1.679	-1.688	-1.694	-1.701	-1.706	-1.711	-1.716	-1.720	-1.722	-1.726	-1.729	-1.730	-1.731	-1.731	-1.730	-1.729	-1.729	-1.728	-1.725	-1.721	-1.718	-1.714	-1.709	-1.702	-1.698	-1.691	-1.684	-1.678	-1.669	-1.661	-1.654	-1.645	-1.636	-1.625	-1.616	-1.608	-1.598	-1.588	-1.578	-1.569	-1.558	-1.549	-1.538	-1.528	-1.519	-1.510	-1.500	-1.491	-1.482	-1.475	-1.466	-1.459	-1.452	-1.445	-1.439	-1.434	-1.428	-1.422	-1.419	-1.415	-1.411	-1.409	-1.406	-1.405	-1.405	-1.404	-1.404	-1.405	-1.408	-1.409	-1.410	-1.412	-1.416	-1.420	-1.425	-1.429	-1.432	-1.439	-1.442	-1.449	-1.455	-1.461	-1.466	-1.472	-1.480	-1.485	-1.491	-1.498	-1.502	-1.508	-1.512	-1.518	-1.521	-1.525	-1.529	-1.532	-1.534	-1.536	-1.538	-1.538	-1.538	-1.536	-1.535	-1.532	-1.530	-1.525	-1.520	-1.515	-1.509	-1.502	-1.494	-1.485	-1.476	-1.465	-1.455	-1.442	-1.430	-1.416	-1.402	-1.388	-1.372	-1.356	-1.340	-1.321	-1.304	-1.285	-1.268	-1.248	-1.228	-1.208	-1.186	-1.166	-1.145	-1.122	-1.101	-1.079	-1.058	-1.036	-1.014	-0.992	-0.970	-0.949	-0.928	-0.906	-0.884	-0.862	-0.842	-0.822	-0.802	-0.782	-0.764	-0.746	-0.728	-0.709	-0.692	-0.676	-0.660	-0.644	-0.629	-0.615	-0.601	-0.589	-0.576	-0.566	-0.555	-0.545	-0.536	-0.528	-0.520	-0.514	-0.507	-0.502	-0.499	-0.495	-0.492	-0.491	-0.490	-0.490	-0.491	-0.494	-0.495	-0.499	-0.504	-0.507	-0.514	-0.520	-0.526	-0.535	-0.544	-0.552	-0.562	-0.572	-0.584	-0.596	-0.609	-0.621	-0.634	-0.649	-0.662	-0.678	-0.692	-0.708	-0.722	-0.739	-0.755	-0.771	-0.788	-0.804	-0.820	-0.838	-0.852	-0.870	-0.886	-0.901	-0.919	-0.934	-0.950	-0.964	-0.979	-0.994	-1.008	-1.020	-1.032	-1.045	-1.058	-1.068	-1.080	-1.090	-1.100	-1.109	-1.116	-1.125	-1.131	-1.138	-1.144	-1.148	-1.152	-1.156	-1.159	-1.161	-1.162	-1.162	-1.164	-1.164	-1.162	-1.161	-1.159	-1.156	-1.154	-1.150	-1.146	-1.142	-1.138	-1.132	-1.128	-1.121	-1.115	-1.109	-1.102	-1.095	-1.090	-1.082	-1.076	-1.069	-1.062	-1.055	-1.049	-1.041	-1.035	-1.029	-1.024	-1.018	-1.011	-1.006	-1.002	-0.996	-0.992	-0.988	-0.984	-0.980	-0.978	-0.974	-0.971	-0.969	-0.966	-0.964	-0.962	-0.961	-0.960	-0.960	-0.959	-0.959	-0.958	-0.959	-0.959	-0.959	-0.959	-0.960	-0.960	-0.961	-0.961	-0.962	-0.964	-0.965	-0.964	-0.965	-0.965	-0.965	-0.965	-0.964	-0.962	-0.961	-0.960	-0.958	-0.956	-0.952	-0.949	-0.946	-0.941	-0.936	-0.931	-0.925	-0.919	-0.911	-0.905	-0.896	-0.886	-0.878	-0.866	-0.856	-0.845	-0.832	-0.820	-0.808	-0.795	-0.780	-0.765	-0.750	-0.735	-0.719	-0.704	-0.688	-0.669	-0.652	-0.635	-0.616	-0.600	-0.581	-0.562	-0.545	-0.526	-0.507	-0.490	-0.471	-0.454	-0.436	-0.419	-0.401	-0.385	-0.368	-0.351	-0.336	-0.321	-0.305	-0.290	-0.276	-0.264	-0.250	-0.238	-0.226	-0.214	-0.202	-0.192	-0.184	-0.175	-0.166	-0.159	-0.150	-0.145	-0.139	-0.134	-0.130	-0.125	-0.122	-0.119	-0.118	-0.115	-0.115	-0.115	-0.114	-0.115	-0.116	-0.118	-0.121	-0.124	-0.126	-0.129	-0.132	-0.138	-0.142	-0.148	-0.152	-0.158	-0.162	-0.169	-0.174	-0.181	-0.188	-0.194	-0.200	-0.206	-0.214	-0.220	-0.228	-0.234	-0.241	-0.249	-0.255	-0.262	-0.269	-0.275	-0.282	-0.289	-0.296	-0.302	-0.309	-0.316	-0.321	-0.328	-0.332	-0.340	-0.344	-0.349	-0.354	-0.360	-0.365	-0.370	-0.374	-0.379	-0.381	-0.386	-0.389	-0.392	-0.396	-0.398	-0.400	-0.402	-0.404	-0.406	-0.408	-0.408	-0.410	-0.410	-0.409	-0.410	-0.409	-0.410	-0.408	-0.408	-0.405	-0.404	-0.402	-0.401	-0.400	-0.396	-0.395	-0.392	-0.390	-0.388	-0.384	-0.382	-0.379	-0.375	-0.372	-0.370	-0.368	-0.364	-0.360	-0.359	-0.355	-0.352	-0.350	-0.348	-0.345	-0.344	-0.342	-0.341	-0.340	-0.339	-0.339	-0.338	-0.338	-0.339	-0.339	-0.341	-0.341	-0.344	-0.345	-0.349	-0.350	-0.354	-0.359	-0.361	-0.366	-0.372	-0.378	-0.384	-0.389	-0.396	-0.404	-0.410	-0.419	-0.426	-0.435	-0.444	-0.452	-0.462	-0.472	-0.482	-0.492	-0.502	-0.514	-0.524	-0.535	-0.546	-0.556	-0.569	-0.580	-0.591	-0.602	-0.614	-0.624	-0.635	-0.646	-0.658	-0.668	-0.679	-0.689	-0.699	-0.710	-0.719	-0.729	-0.738	-0.746	-0.755	-0.762	-0.771	-0.778	-0.785	-0.791	-0.798	-0.804	-0.809	-0.814	-0.818	-0.822	-0.825	-0.828	-0.831	-0.834	-0.835	-0.836	-0.838	-0.838	-0.839	-0.838	-0.838	-0.838	-0.836	-0.836	-0.835	-0.832	-0.831	-0.829	-0.828	-0.825	-0.824	-0.821	-0.819	-0.818	-0.815	-0.814	-0.811	-0.810	-0.810	-0.808	-0.808	-0.808	-0.806	-0.806	-0.808	-0.808	-0.810	-0.811	-0.814	-0.816	-0.820	-0.824	-0.830	-0.835	-0.840	-0.848	-0.854	-0.861	-0.870	-0.879	-0.889	-0.900	-0.910	-0.924	-0.935	-0.949	-0.962	-0.978	-0.992	-1.008	-1.025	-1.041	-1.058	-1.076	-1.095	-1.112	-1.131	-1.151	-1.170	-1.190	-1.209	-1.230	-1.249	-1.270	-1.290	-1.310	-1.330	-1.349	-1.369	-1.388	-1.406	-1.425	-1.444	-1.461	-1.479	-1.495	-1.512	-1.528	-1.544	-1.558	-1.570	-1.584	-1.596	-1.608	-1.618	-1.628	-1.636	-1.645	-1.652	-1.659	-1.664	-1.669	-1.674	-1.676	-1.679	-1.681	-1.682	-1.681	-1.682	-1.681	-1.679	-1.676	-1.674	-1.671	-1.666	-1.662	-1.659	-1.652	-1.649	-1.642	-1.636	-1.631	-1.624	-1.618	-1.611	-1.605	-1.599	-1.592	-1.586	-1.580	-1.572	-1.568	-1.561	-1.556	-1.551	-1.546	-1.541	-1.536	-1.532	-1.529	-1.525	-1.521	-1.519	-1.516	-1.515	-1.514	-1.511	-1.510	-1.509	-1.510	-1.509	-1.509	-1.509	-1.510	-1.510	-1.511	-1.512	-1.514	-1.515	-1.516	-1.518	-1.519	-1.521	-1.522	-1.525	-1.525	-1.526	-1.528	-1.528	-1.530	-1.530	-1.529	-1.530	-1.529	-1.528	-1.526	-1.525	-1.522	-1.520	-1.518	-1.515	-1.510	-1.506	-1.500	-1.495	-1.489	-1.481	-1.474	-1.465	-1.458	-1.448	-1.438	-1.426	-1.416	-1.404	-1.391	-1.378	-1.364	-1.349	-1.334	-1.319	-1.302	-1.286	-1.269	-1.250	-1.232	-1.214	-1.195	-1.174	-1.154	-1.135	-1.114	-1.092	-1.071	-1.050	-1.028	-1.006	-0.986	-0.962	-0.941	-0.920	-0.898	-0.875	-0.854	-0.832	-0.811	-0.790	-0.769	-0.749	-0.729	-0.709	-0.690	-0.670	-0.652	-0.634	-0.618	-0.600	-0.585	-0.570	-0.555	-0.541	-0.530	-0.516	-0.505	-0.496	-0.485	-0.476	-0.470	-0.462	-0.456	-0.452	-0.448	-0.445	-0.444	-0.442	-0.441	-0.444	-0.444	-0.448	-0.451	-0.456	-0.461	-0.468	-0.475	-0.482	-0.491	-0.500	-0.510	-0.521	-0.532	-0.544	-0.556	-0.570	-0.582	-0.596	-0.610	-0.624	-0.639	-0.652	-0.668	-0.682	-0.698	-0.711	-0.725	-0.739	-0.752	-0.766	-0.779	-0.792	-0.805	-0.815	-0.828	-0.836	-0.846	-0.855	-0.864	-0.870	-0.878	-0.881	-0.886	-0.890	-0.892	-0.894	-0.895	-0.894	-0.891	-0.890	-0.885	-0.881	-0.875	-0.868	-0.860	-0.851	-0.841	-0.831	-0.820	-0.808	-0.795	-0.781	-0.766	-0.752	-0.736	-0.720	-0.704	-0.688	-0.670	-0.652	-0.635	-0.618	-0.600	-0.584	-0.566	-0.548	-0.531	-0.514	-0.496	-0.480	-0.465	-0.449	-0.434	-0.420	-0.405	-0.392	-0.380	-0.368	-0.356	-0.345	-0.336	-0.326	-0.318	-0.311	-0.304	-0.298	-0.291	-0.288	-0.284	-0.280	-0.278	-0.275	-0.274	-0.274	-0.272	-0.274	-0.274	-0.275	-0.276	-0.279	-0.280	-0.282	-0.285	-0.288	-0.290	-0.292	-0.296	-0.299	-0.301	-0.304	-0.305	-0.309	-0.310	-0.311	-0.312	-0.314	-0.314	-0.314	-0.314	-0.312	-0.311	-0.309	-0.306	-0.302	-0.300	-0.295	-0.290	-0.285	-0.279	-0.271	-0.264	-0.256	-0.248	-0.239	-0.228	-0.219	-0.208	-0.196	-0.184	-0.170	-0.158	-0.144	-0.129	-0.115	-0.101	-0.085	-0.069	-0.052	-0.036	-0.020	-0.002	0.015	0.032	0.050	0.069	0.086	0.105	0.124	0.142	0.160	0.179	0.196	0.216	0.234	0.251	0.270	0.288	0.305	0.322	0.340	0.356	0.374	0.391	0.406	0.422	0.436	0.451	0.466	0.481	0.494	0.507	0.520	0.532	0.544	0.555	0.564	0.575	0.584	0.592	0.600	0.606	0.614	0.620	0.625	0.629	0.632	0.636	0.638	0.640	0.641	0.640	0.640	0.639	0.638	0.635	0.631	0.629	0.625	0.620	0.614	0.609	0.600	0.594	0.586	0.579	0.569	0.560	0.551	0.542	0.531	0.521	0.511	0.500	0.490	0.479	0.469	0.458	0.446	0.435	0.424	0.414	0.402	0.392	0.381	0.372	0.362	0.352	0.344	0.335	0.326	0.320	0.312	0.306	0.301	0.295	0.291	0.286	0.282	0.280	0.279	0.278	0.276	0.276	0.278	0.280	0.281	0.284	0.286	0.291	0.295	0.300	0.305	0.310	0.316	0.322	0.329	0.336	0.344	0.350	0.358	0.364	0.370	0.376	0.384	0.390	0.395	0.401	0.406	0.410	0.415	0.418	0.420	0.421	0.424	0.422	0.422	0.421	0.419	0.415	0.411	0.405	0.398	0.390	0.381	0.371	0.360	0.348	0.334	0.321	0.306	0.289	0.271	0.254	0.234	0.214	0.192	0.171	0.149	0.126	0.102	0.078	0.052	0.026	0.001	-0.025	-0.051	-0.078	-0.104	-0.131	-0.159	-0.185	-0.212	-0.239	-0.265	-0.291	-0.318	-0.342	-0.368	-0.391	-0.416	-0.439	-0.461	-0.484	-0.504	-0.525	-0.545	-0.564	-0.582	-0.600	-0.618	-0.634	-0.649	-0.665	-0.678	-0.691	-0.704	-0.716	-0.729	-0.740	-0.750	-0.760	-0.769	-0.778	-0.788	-0.795	-0.802	-0.811	-0.818	-0.825	-0.832	-0.840	-0.846	-0.854	-0.860	-0.868	-0.875	-0.882	-0.890	-0.899	-0.906	-0.916	-0.925	-0.935	-0.944	-0.954	-0.965	-0.976	-0.989	-1.000	-1.012	-1.025	-1.040	-1.054	-1.068	-1.084	-1.100	-1.116	-1.134	-1.150	-1.168	-1.186	-1.205	-1.224	-1.244	-1.264	-1.284	-1.304	-1.325	-1.345	-1.366	-1.386	-1.409	-1.430	-1.451	-1.472	-1.494	-1.515	-1.538	-1.558	-1.579	-1.600	-1.620	-1.640	-1.660	-1.680	-1.699	-1.719	-1.736	-1.755	-1.772	-1.790	-1.806	-1.821	-1.836	-1.851	-1.866	-1.880	-1.892	-1.905	-1.916	-1.926	-1.936	-1.946	-1.955	-1.962	-1.969	-1.976	-1.981	-1.985	-1.989	-1.991	-1.994	-1.995	-1.996	-1.995	-1.996	-1.994	-1.992	-1.989	-1.985	-1.981	-1.975	-1.970	-1.964	-1.958	-1.949	-1.941	-1.934	-1.924	-1.915	-1.905	-1.895	-1.884	-1.872	-1.861	-1.850	-1.840	-1.828	-1.816	-1.804	-1.791	-1.780	-1.769	-1.756	-1.744	-1.732	-1.721	-1.709	-1.698	-1.686	-1.676	-1.666	-1.656	-1.646	-1.636	-1.628	-1.619	-1.611	-1.604	-1.598	-1.590	-1.584	-1.579	-1.572	-1.570	-1.565	-1.561	-1.559	-1.558	-1.555	-1.554	-1.554	-1.554	-1.554	-1.555	-1.555	-1.558	-1.559	-1.561	-1.564	-1.566	-1.571	-1.574	-1.576	-1.581	-1.585	-1.589	-1.592	-1.596	-1.601	-1.604	-1.608	-1.611	-1.614	-1.618	-1.620	-1.622	-1.624	-1.625	-1.626	-1.628	-1.628	-1.626	-1.625	-1.624	-1.621	-1.619	-1.615	-1.610	-1.606	-1.599	-1.594	-1.586	-1.578	-1.570	-1.560	-1.549	-1.539	-1.526	-1.515	-1.502	-1.489	-1.474	-1.460	-1.445	-1.429	-1.412	-1.395	-1.379	-1.360	-1.342	-1.325	-1.306	-1.288	-1.269	-1.249	-1.230	-1.210	-1.190	-1.170	-1.151	-1.131	-1.112	-1.094	-1.075	-1.055	-1.038	-1.020	-1.002	-0.985	-0.968	-0.951	-0.934	-0.918	-0.901	-0.888	-0.871	-0.858	-0.844	-0.830	-0.818	-0.805	-0.792	-0.781	-0.770	-0.758	-0.748	-0.739	-0.729	-0.719	-0.711	-0.701	-0.694	-0.685	-0.678	-0.671	-0.664	-0.656	-0.650	-0.644	-0.638	-0.631	-0.625	-0.619	-0.614	-0.608	-0.602	-0.596	-0.591	-0.585	-0.580	-0.574	-0.569	-0.562	-0.556	-0.551	-0.545	-0.539	-0.532	-0.526	-0.520	-0.512	-0.506	-0.500	-0.492	-0.485	-0.478	-0.470	-0.461	-0.454	-0.444	-0.436	-0.426	-0.418	-0.408	-0.399	-0.389	-0.379	-0.368	-0.356	-0.346	-0.335	-0.322	-0.311	-0.300	-0.288	-0.275	-0.264	-0.250	-0.236	-0.224	-0.210	-0.196	-0.182	-0.168	-0.154	-0.139	-0.125	-0.109	-0.095	-0.079	-0.064	-0.050	-0.034	-0.020	-0.004	0.011	0.028	0.041	0.058	0.071	0.085	0.099	0.112	0.128	0.140	0.152	0.165	0.178	0.189	0.200	0.211	0.221	0.230	0.239	0.248	0.254	0.261	0.268	0.274	0.278	0.280	0.284	0.286	0.286	0.286	0.286	0.284	0.282	0.278	0.272	0.268	0.261	0.254	0.245	0.236	0.226	0.215	0.204	0.191	0.178	0.162	0.148	0.132	0.115	0.099	0.080	0.062	0.044	0.025	0.005	-0.014	-0.032	-0.054	-0.074	-0.094	-0.114	-0.134	-0.154	-0.175	-0.194	-0.214	-0.232	-0.250	-0.270	-0.288	-0.304	-0.320	-0.336	-0.351	-0.366	-0.380	-0.394	-0.405	-0.418	-0.426	-0.438	-0.446	-0.454	-0.462	-0.469	-0.474	-0.479	-0.482	-0.485	-0.488	-0.489	-0.490	-0.490	-0.489	-0.488	-0.486	-0.484	-0.480	-0.478	-0.472	-0.469	-0.464	-0.459	-0.454	-0.449	-0.442	-0.436	-0.432	-0.426	-0.421	-0.416	-0.410	-0.405	-0.401	-0.398	-0.394	-0.389	-0.385	-0.382	-0.380	-0.378	-0.376	-0.375	-0.375	-0.375	-0.376	-0.378	-0.379	-0.381	-0.384	-0.389	-0.392	-0.398	-0.401	-0.408	-0.414	-0.420	-0.428	-0.436	-0.442	-0.451	-0.461	-0.470	-0.480	-0.489	-0.500	-0.510	-0.520	-0.531	-0.541	-0.552	-0.564	-0.575	-0.586	-0.598	-0.609	-0.620	-0.631	-0.642	-0.652	-0.664	-0.676	-0.686	-0.696	-0.706	-0.716	-0.726	-0.736	-0.744	-0.752	-0.761	-0.769	-0.778	-0.785	-0.791	-0.798	-0.802	-0.808	-0.812	-0.816	-0.820	-0.824	-0.826	-0.828	-0.829	-0.829	-0.830	-0.829	-0.828	-0.824	-0.821	-0.818	-0.812	-0.808	-0.801	-0.794	-0.788	-0.779	-0.769	-0.759	-0.749	-0.738	-0.726	-0.712	-0.700	-0.685	-0.670	-0.655	-0.639	-0.622	-0.605	-0.589	-0.571	-0.552	-0.534	-0.515	-0.496	-0.476	-0.458	-0.438	-0.418	-0.399	-0.380	-0.360	-0.341	-0.322	-0.304	-0.285	-0.266	-0.249	-0.232	-0.216	-0.199	-0.184	-0.170	-0.156	-0.142	-0.130	-0.118	-0.108	-0.098	-0.088	-0.080	-0.072	-0.065	-0.060	-0.055	-0.050	-0.048	-0.045	-0.042	-0.042	-0.042	-0.042	-0.045	-0.048	-0.050	-0.054	-0.056	-0.061	-0.065	-0.071	-0.076	-0.081	-0.088	-0.095	-0.100	-0.106	-0.112	-0.120	-0.125	-0.131	-0.136	-0.141	-0.146	-0.151	-0.155	-0.159	-0.162	-0.165	-0.166	-0.168	-0.169	-0.169	-0.168	-0.166	-0.162	-0.159	-0.155	-0.151	-0.145	-0.139	-0.132	-0.125	-0.116	-0.106	-0.098	-0.086	-0.075	-0.064	-0.051	-0.039	-0.024	-0.011	0.004	0.018	0.032	0.048	0.062	0.078	0.092	0.108	0.122	0.139	0.154	0.168	0.182	0.196	0.210	0.222	0.235	0.248	0.259	0.270	0.281	0.290	0.300	0.309	0.316	0.324	0.330	0.336	0.340	0.344	0.348	0.350	0.352	0.354	0.355	0.354	0.354	0.352	0.350	0.348	0.344	0.340	0.336	0.332	0.326	0.321	0.315	0.309	0.302	0.295	0.289	0.281	0.274	0.269	0.260	0.254	0.246	0.239	0.234	0.226	0.221	0.215	0.210	0.204	0.199	0.195	0.191	0.189	0.185	0.184	0.181	0.181	0.181	0.181	0.181	0.182	0.186	0.189	0.192	0.198	0.202	0.208	0.214	0.221	0.229	0.239	0.248	0.258	0.268	0.279	0.290	0.302	0.316	0.329	0.344	0.359	0.372	0.388	0.404	0.420	0.436	0.454	0.470	0.486	0.504	0.521	0.539	0.556	0.575	0.592	0.611	0.629	0.645	0.664	0.681	0.699	0.715	0.731	0.748	0.764	0.779	0.795	0.809	0.824	0.836	0.850	0.861	0.874	0.885	0.896	0.906	0.915	0.922	0.930	0.938	0.944	0.949	0.954	0.956	0.959	0.960	0.960	0.960	0.960	0.958	0.955	0.950	0.945	0.940	0.934	0.926	0.918	0.909	0.900	0.889	0.878	0.866	0.852	0.839	0.825	0.810	0.795	0.779	0.762	0.746	0.729	0.712	0.695	0.678	0.660	0.641	0.624	0.606	0.589	0.570	0.554	0.536	0.519	0.502	0.488	0.471	0.456	0.442	0.429	0.415	0.402	0.391	0.381	0.371	0.362	0.352	0.346	0.340	0.332	0.328	0.324	0.321	0.318	0.315	0.315	0.315	0.315	0.316	0.318	0.320	0.322	0.326	0.330	0.334	0.338	0.342	0.346	0.351	0.355	0.361	0.365	0.370	0.372	0.378	0.380	0.382	0.385	0.385	0.386	0.386	0.385	0.382	0.380	0.375	0.371	0.364	0.356	0.349	0.339	0.328	0.315	0.302	0.288	0.271	0.254	0.235	0.216	0.195	0.172	0.149	0.124	0.099	0.072	0.045	0.016	-0.014	-0.044	-0.075	-0.106	-0.139	-0.172	-0.205	-0.240	-0.275	-0.309	-0.342	-0.379	-0.414	-0.449	-0.484	-0.519	-0.554	-0.589	-0.622	-0.656	-0.690	-0.721	-0.755	-0.788	-0.818	-0.848	-0.878	-0.906	-0.934	-0.961	-0.988	-1.012	-1.038	-1.060	-1.082	-1.104	-1.124	-1.142	-1.160	-1.178	-1.192	-1.208	-1.221	-1.234	-1.245	-1.255	-1.264	-1.272	-1.279	-1.286	-1.291	-1.295	-1.299	-1.300	-1.302	-1.302	-1.301	-1.300	-1.299	-1.295	-1.292	-1.288	-1.284	-1.279	-1.272	-1.266	-1.260	-1.252	-1.245	-1.238	-1.229	-1.221	-1.212	-1.205	-1.195	-1.186	-1.179	-1.171	-1.162	-1.155	-1.148	-1.140	-1.132	-1.126	-1.120	-1.115	-1.110	-1.105	-1.101	-1.098	-1.094	-1.094	-1.091	-1.091	-1.090	-1.092	-1.094	-1.095	-1.099	-1.104	-1.108	-1.114	-1.120	-1.128	-1.135	-1.144	-1.154	-1.162	-1.174	-1.185	-1.196	-1.209	-1.221	-1.236	-1.250	-1.265	-1.279	-1.295	-1.309	-1.325	-1.341	-1.359	-1.374	-1.391	-1.409	-1.424	-1.441	-1.458	-1.475	-1.491	-1.508	-1.524	-1.539	-1.555	-1.570	-1.584	-1.600	-1.612	-1.626	-1.640	-1.652	-1.665	-1.676	-1.688	-1.698	-1.708	-1.718	-1.726	-1.735	-1.742	-1.749	-1.756	-1.762	-1.768	-1.774	-1.778	-1.781	-1.785	-1.789	-1.791	-1.792	-1.795	-1.796	-1.796	-1.798	-1.798	-1.799	-1.799	-1.796	-1.796	-1.795	-1.795	-1.794	-1.794	-1.792	-1.791	-1.790	-1.789	-1.789	-1.788	-1.788	-1.788	-1.786	-1.788	-1.789	-1.790	-1.791	-1.792	-1.795	-1.798	-1.800	-1.804	-1.808	-1.812	-1.818	-1.824	-1.830	-1.836	-1.845	-1.854	-1.862	-1.872	-1.881	-1.894	-1.905	-1.918	-1.930	-1.945	-1.959	-1.974	-1.990	-2.006	-2.024	-2.041	-2.059	-2.079	-2.098	-2.118	-2.138	-2.158	-2.180	-2.200	-2.222	-2.244	-2.266	-2.289	-2.311	-2.332	-2.355	-2.379	-2.401	-2.422	-2.445	-2.466	-2.488	-2.508	-2.529	-2.549	-2.569	-2.588	-2.605	-2.624	-2.640	-2.656	-2.671	-2.686	-2.700	-2.711	-2.724	-2.734	-2.744	-2.752	-2.759	-2.765	-2.771	-2.775	-2.780	-2.781	-2.782	-2.782	-2.782	-2.781	-2.779	-2.774	-2.770	-2.765	-2.759	-2.752	-2.745	-2.738	-2.729	-2.720	-2.710	-2.701	-2.691	-2.681	-2.671	-2.661	-2.650	-2.641	-2.630	-2.620	-2.610	-2.601	-2.594	-2.586	-2.579	-2.571	-2.566	-2.560	-2.556	-2.552	-2.550	-2.549	-2.549	-2.548	-2.551	-2.554	-2.558	-2.562	-2.569	-2.576	-2.585	-2.595	-2.606	-2.619	-2.632	-2.646	-2.661	-2.680	-2.698	-2.716	-2.736	-2.759	-2.780	-2.804	-2.828	-2.852	-2.878	-2.905	-2.931	-2.959	-2.988	-3.016	-3.045	-3.074	-3.105	-3.135	-3.166	-3.195	-3.226	-3.258	-3.288	-3.319	-3.350	-3.380	-3.409	-3.439	-3.469	-3.498	-3.526	-3.555	-3.581	-3.609	-3.635	-3.661	-3.686	-3.710	-3.735	-3.758	-3.779	-3.801	-3.820	-3.840	-3.859	-3.878	-3.895	-3.910	-3.926	-3.941	-3.955	-3.969	-3.980	-3.992	-4.003	-4.012	-4.021	-4.030	-4.037	-4.044	-4.050	-4.056	-4.060	-4.064	-4.068	-4.071	-4.074	-4.076	-4.077	-4.079	-4.080	-4.081	-4.081	-4.080	-4.080	-4.080	-4.080	-4.080	-4.080	-4.080	-4.080	-4.080	-4.080	-4.079	-4.080	-4.081	-4.082	-4.085	-4.086	-4.088	-4.091	-4.095	-4.098	-4.102	-4.108	-4.114	-4.119	-4.126	-4.132	-4.140	-4.150	-4.159	-4.169	-4.179	-4.190	-4.201	-4.214	-4.226	-4.240	-4.254	-4.268	-4.282	-4.299	-4.314	-4.330	-4.348	-4.364	-4.382	-4.399	-4.416	-4.435	-4.454	-4.471	-4.490	-4.508	-4.525	-4.544	-4.562	-4.579	-4.596	-4.612	-4.630	-4.646	-4.662	-4.679	-4.694	-4.708	-4.721	-4.735	-4.746	-4.759	-4.769	-4.779	-4.789	-4.798	-4.805	-4.812	-4.819	-4.822	-4.826	-4.830	-4.832	-4.835	-4.835	-4.835	-4.834	-4.831	-4.829	-4.824	-4.820	-4.815	-4.808	-4.801	-4.794	-4.785	-4.778	-4.768	-4.758	-4.748	-4.736	-4.725	-4.715	-4.702	-4.690	-4.679	-4.666	-4.654	-4.641	-4.629	-4.618	-4.606	-4.594	-4.582	-4.571	-4.561	-4.550	-4.542	-4.532	-4.524	-4.516	-4.510	-4.502	-4.496	-4.492	-4.488	-4.486	-4.482	-4.481	-4.481	-4.481	-4.484	-4.485	-4.490	-4.492	-4.499	-4.505	-4.514	-4.521	-4.530	-4.540	-4.551	-4.564	-4.576	-4.589	-4.604	-4.619	-4.634	-4.650	-4.668	-4.685	-4.702	-4.721	-4.740	-4.760	-4.780	-4.800	-4.820	-4.839	-4.860	-4.881	-4.901	-4.921	-4.942	-4.962	-4.982	-5.004	-5.024	-5.041	-5.061	-5.080	-5.099	-5.115	-5.132	-5.150	-5.166	-5.181	-5.196	-5.210	-5.224	-5.236	-5.250	-5.261	-5.270	-5.281	-5.290	-5.299	-5.305	-5.312	-5.319	-5.325	-5.329	-5.334	-5.336	-5.339	-5.340	-5.341	-5.342	-5.342	-5.341	-5.341	-5.340	-5.338	-5.335	-5.332	-5.329	-5.326	-5.322	-5.319	-5.315	-5.311	-5.308	-5.302	-5.299	-5.295	-5.291	-5.288	-5.286	-5.282	-5.280	-5.278	-5.276	-5.275	-5.274	-5.274	-5.274	-5.274	-5.275	-5.279	-5.280	-5.285	-5.288	-5.294	-5.299	-5.305	-5.312	-5.321	-5.329	-5.339	-5.348	-5.358	-5.369	-5.382	-5.395	-5.409	-5.421	-5.436	-5.451	-5.468	-5.484	-5.500	-5.516	-5.534	-5.550	-5.568	-5.586	-5.604	-5.620	-5.639	-5.658	-5.675	-5.691	-5.709	-5.726	-5.744	-5.760	-5.778	-5.791	-5.808	-5.821	-5.836	-5.850	-5.862	-5.872	-5.885	-5.895	-5.904	-5.912	-5.921	-5.928	-5.935	-5.939	-5.944	-5.946	-5.949	-5.950	-5.950	-5.950	-5.949	-5.945	-5.941	-5.938	-5.931	-5.926	-5.919	-5.911	-5.902	-5.892	-5.881	-5.870	-5.859	-5.846	-5.832	-5.819	-5.805	-5.790	-5.775	-5.760	-5.742	-5.728	-5.711	-5.694	-5.676	-5.660	-5.641	-5.624	-5.606	-5.590	-5.571	-5.552	-5.536	-5.519	-5.502	-5.485	-5.470	-5.455	-5.438	-5.422	-5.408	-5.394	-5.379	-5.365	-5.351	-5.339	-5.325	-5.314	-5.302	-5.291	-5.281	-5.271	-5.261	-5.252	-5.244	-5.236	-5.229	-5.222	-5.215	-5.210	-5.204	-5.199	-5.195	-5.189	-5.185	-5.182	-5.179	-5.178	-5.174	-5.171	-5.169	-5.169	-5.166	-5.165	-5.164	-5.164	-5.161	-5.161	-5.160	-5.159	-5.158	-5.158	-5.156	-5.156	-5.154	-5.154	-5.152	-5.150	-5.149	-5.146	-5.142	-5.140	-5.138	-5.135	-5.130	-5.126	-5.121	-5.116	-5.111	-5.105	-5.099	-5.092	-5.084	-5.076	-5.069	-5.060	-5.050	-5.040	-5.030	-5.020	-5.009	-4.998	-4.986	-4.974	-4.961	-4.949	-4.938	-4.922	-4.910	-4.896	-4.884	-4.870	-4.856	-4.841	-4.829	-4.815	-4.802	-4.789	-4.776	-4.764	-4.751	-4.740	-4.729	-4.718	-4.706	-4.696	-4.688	-4.679	-4.671	-4.664	-4.659	-4.652	-4.648	-4.644	-4.641	-4.638	-4.638	-4.636	-4.639	-4.640	-4.642	-4.646	-4.651	-4.656	-4.662	-4.670	-4.679	-4.688	-4.699	-4.710	-4.722	-4.735	-4.748	-4.762	-4.778	-4.794	-4.809	-4.826	-4.844	-4.861	-4.880	-4.898	-4.918	-4.936	-4.958	-4.976	-4.995	-5.015	-5.035	-5.056	-5.074	-5.094	-5.114	-5.134	-5.152	-5.170	-5.189	-5.208	-5.224	-5.241	-5.256	-5.272	-5.286	-5.301	-5.315	-5.328	-5.339	-5.350	-5.360	-5.369	-5.378	-5.384	-5.391	-5.396	-5.401	-5.404	-5.406	-5.408	-5.408	-5.406	-5.405	-5.401	-5.396	-5.391	-5.384	-5.376	-5.368	-5.358	-5.345	-5.332	-5.319	-5.305	-5.289	-5.271	-5.254	-5.235	-5.215	-5.194	-5.171	-5.149	-5.126	-5.100	-5.075	-5.050	-5.022	-4.995	-4.966	-4.939	-4.909	-4.879	-4.850	-4.820	-4.789	-4.760	-4.729	-4.699	-4.668	-4.638	-4.608	-4.576	-4.546	-4.518	-4.488	-4.460	-4.432	-4.404	-4.378	-4.351	-4.326	-4.301	-4.278	-4.255	-4.234	-4.212	-4.194	-4.175	-4.158	-4.141	-4.125	-4.111	-4.098	-4.086	-4.075	-4.065	-4.056	-4.049	-4.043	-4.036	-4.031	-4.029	-4.025	-4.024	-4.024	-4.022	-4.024	-4.024	-4.025	-4.028	-4.030	-4.034	-4.036	-4.040	-4.046	-4.050	-4.054	-4.059	-4.062	-4.068	-4.072	-4.076	-4.079	-4.084	-4.088	-4.090	-4.093	-4.096	-4.098	-4.099	-4.100	-4.099	-4.099	-4.098	-4.096	-4.094	-4.091	-4.089	-4.084	-4.080	-4.075	-4.069	-4.064	-4.056	-4.049	-4.041	-4.034	-4.025	-4.015	-4.006	-3.996	-3.986	-3.976	-3.966	-3.955	-3.944	-3.934	-3.924	-3.912	-3.902	-3.892	-3.882	-3.871	-3.862	-3.854	-3.844	-3.836	-3.829	-3.821	-3.814	-3.808	-3.802	-3.796	-3.792	-3.789	-3.785	-3.782	-3.780	-3.778	-3.778	-3.779	-3.779	-3.780	-3.782	-3.785	-3.788	-3.791	-3.796	-3.802	-3.809	-3.815	-3.822	-3.830	-3.838	-3.848	-3.856	-3.866	-3.875	-3.886	-3.896	-3.908	-3.919	-3.930	-3.941	-3.954	-3.965	-3.978	-3.988	-4.000	-4.011	-4.024	-4.035	-4.048	-4.059	-4.069	-4.080	-4.090	-4.101	-4.110	-4.119	-4.129	-4.138	-4.145	-4.152	-4.160	-4.165	-4.171	-4.175	-4.180	-4.184	-4.186	-4.189	-4.190	-4.191	-4.191	-4.191	-4.190	-4.188	-4.184	-4.180	-4.176	-4.171	-4.164	-4.158	-4.151	-4.142	-4.134	-4.125	-4.114	-4.102	-4.093	-4.080	-4.068	-4.054	-4.040	-4.026	-4.011	-3.996	-3.981	-3.965	-3.950	-3.932	-3.916	-3.899	-3.882	-3.865	-3.848	-3.830	-3.814	-3.796	-3.779	-3.761	-3.746	-3.729	-3.714	-3.696	-3.681	-3.666	-3.652	-3.638	-3.624	-3.610	-3.598	-3.586	-3.575	-3.564	-3.555	-3.545	-3.536	-3.530	-3.522	-3.516	-3.510	-3.506	-3.502	-3.499	-3.496	-3.495	-3.494	-3.495	-3.495	-3.498	-3.499	-3.502	-3.506	-3.510	-3.515	-3.521	-3.526	-3.532	-3.539	-3.546	-3.554	-3.561	-3.568	-3.576	-3.585	-3.592	-3.601	-3.609	-3.616	-3.625	-3.632	-3.640	-3.646	-3.654	-3.660	-3.666	-3.671	-3.675	-3.679	-3.682	-3.685	-3.688	-3.689	-3.689	-3.688	-3.686	-3.685	-3.681	-3.678	-3.672	-3.666	-3.660	-3.651	-3.641	-3.632	-3.621	-3.610	-3.598	-3.582	-3.569	-3.552	-3.538	-3.520	-3.502	-3.484	-3.465	-3.445	-3.424	-3.402	-3.380	-3.358	-3.335	-3.311	-3.288	-3.264	-3.240	-3.215	-3.190	-3.165	-3.140	-3.115	-3.090	-3.066	-3.041	-3.016	-2.992	-2.969	-2.945	-2.922	-2.900	-2.878	-2.856	-2.835	-2.815	-2.795	-2.776	-2.758	-2.740	-2.722	-2.706	-2.692	-2.678	-2.664	-2.651	-2.639	-2.628	-2.618	-2.609	-2.600	-2.592	-2.585	-2.579	-2.575	-2.570	-2.566	-2.564	-2.561	-2.561	-2.560	-2.560	-2.561	-2.561	-2.564	-2.566	-2.569	-2.571	-2.574	-2.578	-2.581	-2.584	-2.589	-2.594	-2.596	-2.600	-2.605	-2.609	-2.612	-2.616	-2.620	-2.621	-2.625	-2.628	-2.629	-2.630	-2.631	-2.632	-2.631	-2.631	-2.630	-2.628	-2.624	-2.621	-2.618	-2.612	-2.608	-2.601	-2.595	-2.588	-2.579	-2.571	-2.561	-2.552	-2.540	-2.530	-2.518	-2.505	-2.492	-2.479	-2.465	-2.451	-2.436	-2.422	-2.406	-2.390	-2.374	-2.358	-2.341	-2.325	-2.309	-2.292	-2.276	-2.260	-2.244	-2.228	-2.211	-2.195	-2.180	-2.164	-2.150	-2.135	-2.121	-2.108	-2.095	-2.082	-2.071	-2.059	-2.049	-2.039	-2.030	-2.021	-2.013	-2.006	-2.000	-1.994	-1.989	-1.985	-1.981	-1.979	-1.978	-1.976	-1.976	-1.978	-1.979	-1.981	-1.985	-1.988	-1.992	-1.998	-2.005	-2.011	-2.019	-2.027	-2.036	-2.046	-2.058	-2.068	-2.080	-2.092	-2.105	-2.119	-2.132	-2.146	-2.161	-2.178	-2.194	-2.210	-2.228	-2.244	-2.260	-2.279	-2.296	-2.314	-2.332	-2.350	-2.369	-2.388	-2.406	-2.425	-2.442	-2.460	-2.480	-2.498	-2.515	-2.532	-2.549	-2.566	-2.582	-2.599	-2.615	-2.629	-2.645	-2.659	-2.672	-2.684	-2.698	-2.709	-2.720	-2.730	-2.739	-2.749	-2.756	-2.764	-2.770	-2.775	-2.780	-2.784	-2.788	-2.789	-2.791	-2.791	-2.791	-2.790	-2.789	-2.786	-2.782	-2.779	-2.775	-2.769	-2.764	-2.758	-2.749	-2.742	-2.734	-2.726	-2.718	-2.709	-2.700	-2.690	-2.680	-2.669	-2.659	-2.650	-2.639	-2.629	-2.618	-2.608	-2.596	-2.588	-2.576	-2.568	-2.558	-2.549	-2.540	-2.532	-2.525	-2.518	-2.511	-2.504	-2.499	-2.492	-2.488	-2.484	-2.480	-2.476	-2.474	-2.472	-2.471	-2.470	-2.470	-2.469	-2.470	-2.471	-2.472	-2.475	-2.478	-2.481	-2.484	-2.486	-2.490	-2.495	-2.498	-2.502	-2.508	-2.511	-2.515	-2.519	-2.524	-2.528	-2.531	-2.536	-2.539	-2.541	-2.544	-2.548	-2.549	-2.550	-2.550	-2.551	-2.550	-2.549	-2.548	-2.545	-2.541	-2.538	-2.532	-2.526	-2.520	-2.512	-2.505	-2.496	-2.486	-2.476	-2.465	-2.452	-2.440	-2.426	-2.411	-2.398	-2.381	-2.365	-2.349	-2.330	-2.314	-2.295	-2.276	-2.256	-2.236	-2.218	-2.198	-2.178	-2.156	-2.138	-2.116	-2.095	-2.075	-2.055	-2.035	-2.016	-1.996	-1.978	-1.959	-1.941	-1.924	-1.906	-1.889	-1.874	-1.859	-1.844	-1.830	-1.816	-1.804	-1.791	-1.781	-1.771	-1.762	-1.752	-1.746	-1.739	-1.734	-1.729	-1.724	-1.720	-1.718	-1.718	-1.716	-1.716	-1.716	-1.719	-1.721	-1.726	-1.730	-1.735	-1.741	-1.748	-1.755	-1.762	-1.771	-1.780	-1.790	-1.801	-1.811	-1.822	-1.834	-1.848	-1.859	-1.874	-1.886	-1.900	-1.914	-1.929	-1.944	-1.960	-1.974	-1.990	-2.006	-2.021	-2.036	-2.051	-2.068	-2.082	-2.099	-2.114	-2.128	-2.142	-2.158	-2.171	-2.185	-2.198	-2.211	-2.224	-2.236	-2.249	-2.259	-2.270	-2.281	-2.290	-2.299	-2.308	-2.315	-2.322	-2.328	-2.334	-2.339	-2.342	-2.346	-2.349	-2.352	-2.354	-2.355	-2.354	-2.354	-2.354	-2.352	-2.349	-2.346	-2.342	-2.339	-2.334	-2.330	-2.326	-2.321	-2.315	-2.310	-2.304	-2.298	-2.292	-2.285	-2.280	-2.274	-2.268	-2.261	-2.256	-2.251	-2.246	-2.242	-2.239	-2.234	-2.231	-2.229	-2.226	-2.225	-2.224	-2.224	-2.224	-2.225	-2.228	-2.229	-2.232	-2.235	-2.240	-2.246	-2.252	-2.258	-2.266	-2.274	-2.282	-2.291	-2.301	-2.312	-2.324	-2.335	-2.346	-2.360	-2.371	-2.385	-2.399	-2.411	-2.425	-2.440	-2.452	-2.468	-2.481	-2.494	-2.508	-2.521	-2.535	-2.548	-2.560	-2.572	-2.584	-2.595	-2.606	-2.616	-2.625	-2.635	-2.642	-2.649	-2.658	-2.662	-2.668	-2.672	-2.675	-2.678	-2.680	-2.681	-2.681	-2.681	-2.680	-2.678	-2.675	-2.671	-2.668	-2.661	-2.656	-2.650	-2.641	-2.635	-2.626	-2.618	-2.606	-2.598	-2.588	-2.575	-2.565	-2.552	-2.541	-2.529	-2.518	-2.504	-2.492	-2.480	-2.468	-2.455	-2.444	-2.431	-2.419	-2.409	-2.398	-2.386	-2.376	-2.366	-2.356	-2.348	-2.339	-2.331	-2.324	-2.318	-2.311	-2.305	-2.300	-2.295	-2.292	-2.289	-2.288	-2.285	-2.285	-2.285	-2.286	-2.288	-2.289	-2.291	-2.295	-2.299	-2.304	-2.309	-2.315	-2.322	-2.329	-2.336	-2.344	-2.354	-2.361	-2.371	-2.380	-2.390	-2.401	-2.411	-2.422	-2.434	-2.445	-2.456	-2.468	-2.479	-2.491	-2.501	-2.512	-2.524	-2.535	-2.545	-2.556	-2.566	-2.576	-2.586	-2.596	-2.604	-2.612	-2.620	-2.628	-2.635	-2.642	-2.649	-2.652	-2.658	-2.662	-2.665	-2.668	-2.669	-2.670	-2.670	-2.670	-2.670	-2.668	-2.665	-2.661	-2.658	-2.652	-2.646	-2.640	-2.632	-2.625	-2.616	-2.608	-2.598	-2.586	-2.575	-2.561	-2.550	-2.536	-2.522	-2.508	-2.494	-2.478	-2.461	-2.446	-2.429	-2.411	-2.394	-2.378	-2.360	-2.341	-2.324	-2.306	-2.288	-2.269	-2.252	-2.234	-2.216	-2.199	-2.181	-2.165	-2.148	-2.130	-2.115	-2.099	-2.082	-2.069	-2.054	-2.041	-2.027	-2.015	-2.002	-1.991	-1.981	-1.970	-1.961	-1.952	-1.944	-1.936	-1.930	-1.924	-1.919	-1.914	-1.911	-1.909	-1.906	-1.904	-1.904	-1.902	-1.902	-1.904	-1.905	-1.908	-1.910	-1.914	-1.918	-1.921	-1.926	-1.931	-1.936	-1.942	-1.949	-1.955	-1.961	-1.969	-1.975	-1.982	-1.989	-1.996	-2.004	-2.011	-2.019	-2.025	-2.031	-2.039	-2.045	-2.051	-2.058	-2.062	-2.068	-2.072	-2.076	-2.080	-2.084	-2.085	-2.088	-2.090	-2.091	-2.091	-2.091	-2.090	-2.088	-2.085	-2.082	-2.079	-2.075	-2.070	-2.065	-2.058	-2.051	-2.042	-2.035	-2.026	-2.016	-2.007	-1.996	-1.985	-1.974	-1.961	-1.950	-1.936	-1.922	-1.911	-1.898	-1.884	-1.870	-1.856	-1.844	-1.830	-1.816	-1.804	-1.791	-1.779	-1.766	-1.754	-1.744	-1.731	-1.722	-1.712	-1.704	-1.695	-1.689	-1.681	-1.675	-1.671	-1.668	-1.664	-1.664	-1.661	-1.661	-1.664	-1.666	-1.669	-1.672	-1.679	-1.685	-1.692	-1.700	-1.710	-1.720	-1.732	-1.744	-1.758	-1.771	-1.786	-1.801	-1.818	-1.834	-1.851	-1.869	-1.888	-1.905	-1.925	-1.944	-1.964	-1.982	-2.001	-2.021	-2.040	-2.059	-2.078	-2.095	-2.114	-2.131	-2.148	-2.164	-2.179	-2.194	-2.208	-2.221	-2.232	-2.244	-2.254	-2.262	-2.270	-2.276	-2.281	-2.285	-2.289	-2.289	-2.290	-2.289	-2.286	-2.282	-2.278	-2.271	-2.264	-2.255	-2.244	-2.234	-2.220	-2.209	-2.192	-2.178	-2.160	-2.144	-2.125	-2.106	-2.085	-2.065	-2.044	-2.022	-2.000	-1.978	-1.954	-1.931	-1.908	-1.884	-1.862	-1.839	-1.816	-1.794	-1.771	-1.750	-1.729	-1.709	-1.689	-1.669	-1.651	-1.635	-1.618	-1.604	-1.589	-1.576	-1.564	-1.554	-1.545	-1.538	-1.530	-1.525	-1.522	-1.520	-1.520	-1.520	-1.524	-1.526	-1.532	-1.539	-1.546	-1.556	-1.568	-1.580	-1.592	-1.608	-1.622	-1.640	-1.659	-1.678	-1.696	-1.718	-1.739	-1.760	-1.782	-1.806	-1.830	-1.852	-1.878	-1.901	-1.925	-1.950	-1.974	-1.998	-2.022	-2.045	-2.068	-2.090	-2.111	-2.132	-2.152	-2.171	-2.190	-2.208	-2.224	-2.238	-2.251	-2.265	-2.275	-2.285	-2.294	-2.301	-2.306	-2.310	-2.312	-2.314	-2.314	-2.311	-2.308	-2.304	-2.296	-2.289	-2.280	-2.270	-2.259	-2.245	-2.230	-2.216	-2.199	-2.181	-2.164	-2.145	-2.124	-2.102	-2.081	-2.059	-2.036	-2.014	-1.990	-1.966	-1.941	-1.918	-1.894	-1.870	-1.845	-1.822	-1.799	-1.776	-1.754	-1.731	-1.711	-1.689	-1.669	-1.650	-1.632	-1.614	-1.598	-1.582	-1.566	-1.552	-1.540	-1.529	-1.519	-1.509	-1.500	-1.492	-1.486	-1.481	-1.478	-1.475	-1.474	-1.472	-1.472	-1.474	-1.478	-1.481	-1.485	-1.490	-1.496	-1.504	-1.511	-1.520	-1.530	-1.539	-1.550	-1.560	-1.572	-1.584	-1.596	-1.610	-1.622	-1.636	-1.650	-1.664	-1.678	-1.691	-1.705	-1.719	-1.732	-1.748	-1.762	-1.775	-1.789	-1.802	-1.816	-1.830	-1.842	-1.855	-1.866	-1.879	-1.890	-1.901	-1.912	-1.922	-1.934	-1.944	-1.952	-1.961	-1.970	-1.978	-1.986	-1.994	-2.002	-2.009	-2.014	-2.021	-2.027	-2.033	-2.038	-2.042	-2.047	-2.050	-2.055	-2.060	-2.062	-2.066	-2.069	-2.071	-2.075	-2.076	-2.079	-2.081	-2.082	-2.084	-2.086	-2.088	-2.090	-2.090	-2.092	-2.094	-2.096	-2.098	-2.099	-2.101	-2.102	-2.105	-2.106	-2.110	-2.112	-2.116	-2.120	-2.122	-2.126	-2.131	-2.136	-2.140	-2.146	-2.152	-2.159	-2.168	-2.175	-2.184	-2.191	-2.201	-2.212	-2.222	-2.235	-2.246	-2.260	-2.272	-2.288	-2.302	-2.319	-2.335	-2.352	-2.371	-2.389	-2.409	-2.429	-2.450	-2.471	-2.494	-2.516	-2.540	-2.564	-2.588	-2.612	-2.638	-2.662	-2.689	-2.714	-2.741	-2.768	-2.794	-2.821	-2.848	-2.874	-2.901	-2.928	-2.954	-2.979	-3.005	-3.030	-3.055	-3.080	-3.104	-3.128	-3.150	-3.172	-3.194	-3.215	-3.235	-3.254	-3.272	-3.291	-3.308	-3.324	-3.339	-3.352	-3.366	-3.379	-3.390	-3.401	-3.411	-3.421	-3.429	-3.438	-3.442	-3.450	-3.455	-3.460	-3.464	-3.468	-3.471	-3.472	-3.475	-3.478	-3.479	-3.479	-3.480	-3.480	-3.480	-3.481	-3.481	-3.481	-3.481	-3.481	-3.481	-3.481	-3.482	-3.484	-3.485	-3.486	-3.486	-3.489	-3.492	-3.495	-3.499	-3.501	-3.506	-3.511	-3.516	-3.521	-3.528	-3.535	-3.542	-3.550	-3.558	-3.568	-3.576	-3.588	-3.596	-3.608	-3.620	-3.632	-3.644	-3.658	-3.670	-3.684	-3.698	-3.712	-3.726	-3.742	-3.756	-3.772	-3.788	-3.804	-3.819	-3.835	-3.851	-3.868	-3.884	-3.900	-3.915	-3.931	-3.946	-3.962	-3.979	-3.994	-4.009	-4.024	-4.037	-4.052	-4.066	-4.079	-4.093	-4.104	-4.116	-4.128	-4.138	-4.148	-4.158	-4.168	-4.175	-4.182	-4.190	-4.196	-4.202	-4.206	-4.211	-4.214	-4.216	-4.219	-4.219	-4.220	-4.219	-4.216	-4.215	-4.211	-4.208	-4.202	-4.196	-4.190	-4.184	-4.176	-4.168	-4.159	-4.149	-4.139	-4.128	-4.116	-4.105	-4.093	-4.079	-4.066	-4.052	-4.039	-4.024	-4.010	-3.994	-3.979	-3.964	-3.949	-3.932	-3.918	-3.902	-3.886	-3.871	-3.856	-3.841	-3.828	-3.812	-3.798	-3.784	-3.770	-3.758	-3.744	-3.731	-3.718	-3.706	-3.695	-3.684	-3.674	-3.662	-3.654	-3.644	-3.635	-3.626	-3.619	-3.610	-3.602	-3.596	-3.590	-3.585	-3.578	-3.574	-3.569	-3.565	-3.561	-3.558	-3.555	-3.552	-3.551	-3.549	-3.548	-3.546	-3.545	-3.544	-3.544	-3.544	-3.544	-3.544	-3.545	-3.544	-3.545	-3.546	-3.546	-3.548	-3.549	-3.549	-3.549	-3.550	-3.551	-3.550	-3.551	-3.551	-3.552	-3.551	-3.551	-3.549	-3.549	-3.546	-3.545	-3.544	-3.541	-3.539	-3.534	-3.531	-3.526	-3.522	-3.518	-3.510	-3.505	-3.499	-3.491	-3.482	-3.475	-3.465	-3.456	-3.448	-3.435	-3.425	-3.412	-3.401	-3.389	-3.375	-3.362	-3.349	-3.334	-3.319	-3.304	-3.289	-3.274	-3.258	-3.242	-3.226	-3.210	-3.194	-3.178	-3.161	-3.145	-3.129	-3.112	-3.098	-3.081	-3.066	-3.052	-3.038	-3.024	-3.010	-2.998	-2.984	-2.972	-2.961	-2.950	-2.940	-2.931	-2.921	-2.914	-2.906	-2.900	-2.894	-2.889	-2.885	-2.882	-2.879	-2.876	-2.875	-2.875	-2.875	-2.875	-2.876	-2.879	-2.881	-2.884	-2.886	-2.891	-2.895	-2.900	-2.906	-2.911	-2.918	-2.922	-2.929	-2.935	-2.941	-2.948	-2.954	-2.960	-2.966	-2.972	-2.978	-2.984	-2.989	-2.992	-2.998	-3.001	-3.005	-3.008	-3.010	-3.011	-3.014	-3.014	-3.015	-3.014	-3.012	-3.010	-3.009	-3.005	-3.001	-2.996	-2.991	-2.985	-2.979	-2.971	-2.964	-2.955	-2.945	-2.935	-2.925	-2.915	-2.904	-2.892	-2.879	-2.866	-2.854	-2.841	-2.828	-2.812	-2.798	-2.785	-2.770	-2.754	-2.740	-2.725	-2.710	-2.695	-2.681	-2.668	-2.652	-2.638	-2.624	-2.610	-2.596	-2.584	-2.570	-2.559	-2.545	-2.534	-2.522	-2.512	-2.502	-2.492	-2.482	-2.474	-2.466	-2.458	-2.451	-2.444	-2.438	-2.432	-2.428	-2.422	-2.419	-2.415	-2.411	-2.410	-2.406	-2.405	-2.404	-2.402	-2.402	-2.402	-2.402	-2.404	-2.404	-2.405	-2.406	-2.408	-2.410	-2.411	-2.412	-2.414	-2.416	-2.419	-2.420	-2.422	-2.424	-2.426	-2.428	-2.429	-2.430	-2.431	-2.431	-2.432	-2.434	-2.434	-2.434	-2.432	-2.431	-2.430	-2.429	-2.426	-2.424	-2.421	-2.418	-2.412	-2.409	-2.404	-2.399	-2.392	-2.386	-2.381	-2.374	-2.366	-2.358	-2.349	-2.340	-2.330	-2.320	-2.310	-2.299	-2.288	-2.275	-2.265	-2.252	-2.240	-2.226	-2.214	-2.200	-2.188	-2.172	-2.160	-2.145	-2.131	-2.116	-2.101	-2.088	-2.072	-2.059	-2.044	-2.030	-2.015	-2.001	-1.989	-1.975	-1.961	-1.948	-1.935	-1.922	-1.910	-1.898	-1.886	-1.875	-1.864	-1.855	-1.844	-1.835	-1.826	-1.819	-1.811	-1.804	-1.798	-1.791	-1.786	-1.781	-1.778	-1.774	-1.771	-1.770	-1.769	-1.768	-1.768	-1.769	-1.769	-1.771	-1.774	-1.776	-1.781	-1.785	-1.791	-1.798	-1.804	-1.811	-1.819	-1.826	-1.836	-1.845	-1.855	-1.865	-1.876	-1.889	-1.900	-1.912	-1.925	-1.940	-1.952	-1.968	-1.981	-1.998	-2.011	-2.027	-2.044	-2.060	-2.076	-2.094	-2.110	-2.128	-2.144	-2.160	-2.179	-2.195	-2.212	-2.230	-2.246	-2.265	-2.281	-2.299	-2.315	-2.332	-2.349	-2.365	-2.381	-2.398	-2.414	-2.428	-2.444	-2.459	-2.472	-2.488	-2.501	-2.515	-2.528	-2.540	-2.554	-2.565	-2.576	-2.588	-2.599	-2.609	-2.619	-2.629	-2.638	-2.646	-2.655	-2.664	-2.671	-2.679	-2.686	-2.694	-2.700	-2.706	-2.712	-2.719	-2.725	-2.731	-2.736	-2.742	-2.746	-2.752	-2.758	-2.764	-2.769	-2.774	-2.779	-2.785	-2.790	-2.796	-2.801	-2.808	-2.815	-2.820	-2.828	-2.834	-2.841	-2.849	-2.855	-2.862	-2.871	-2.879	-2.888	-2.896	-2.905	-2.914	-2.924	-2.932	-2.942	-2.951	-2.961	-2.971	-2.981	-2.991	-3.001	-3.011	-3.021	-3.031	-3.040	-3.050	-3.059	-3.068	-3.078	-3.086	-3.094	-3.101	-3.108	-3.115	-3.121	-3.128	-3.132	-3.139	-3.142	-3.146	-3.149	-3.152	-3.154	-3.155	-3.156	-3.155	-3.155	-3.154	-3.152	-3.151	-3.148	-3.145	-3.140	-3.135	-3.130	-3.125	-3.119	-3.111	-3.105	-3.098	-3.090	-3.082	-3.075	-3.066	-3.058	-3.050	-3.040	-3.031	-3.022	-3.014	-3.005	-2.995	-2.988	-2.979	-2.970	-2.962	-2.954	-2.946	-2.939	-2.932	-2.926	-2.920	-2.914	-2.909	-2.905	-2.900	-2.896	-2.892	-2.890	-2.888	-2.886	-2.885	-2.885	-2.886	-2.888	-2.889	-2.891	-2.894	-2.899	-2.902	-2.908	-2.914	-2.920	-2.928	-2.935	-2.942	-2.951	-2.961	-2.971	-2.981	-2.992	-3.004	-3.018	-3.030	-3.042	-3.058	-3.071	-3.086	-3.100	-3.116	-3.131	-3.148	-3.164	-3.180	-3.196	-3.212	-3.230	-3.246	-3.264	-3.281	-3.298	-3.315	-3.331	-3.348	-3.364	-3.380	-3.396	-3.411	-3.425	-3.440	-3.452	-3.466	-3.479	-3.490	-3.501	-3.510	-3.520	-3.529	-3.536	-3.542	-3.549	-3.552	-3.558	-3.559	-3.560	-3.560	-3.560	-3.559	-3.555	-3.550	-3.545	-3.539	-3.531	-3.521	-3.511	-3.501	-3.489	-3.475	-3.461	-3.446	-3.430	-3.412	-3.395	-3.376	-3.358	-3.336	-3.315	-3.294	-3.272	-3.250	-3.226	-3.204	-3.180	-3.158	-3.134	-3.110	-3.085	-3.062	-3.040	-3.016	-2.992	-2.971	-2.949	-2.926	-2.906	-2.885	-2.865	-2.846	-2.826	-2.810	-2.792	-2.778	-2.761	-2.746	-2.734	-2.721	-2.710	-2.700	-2.690	-2.681	-2.674	-2.668	-2.661	-2.656	-2.652	-2.650	-2.648	-2.646	-2.646	-2.646	-2.648	-2.649	-2.651	-2.654	-2.658	-2.660	-2.664	-2.669	-2.672	-2.676	-2.681	-2.686	-2.690	-2.696	-2.700	-2.704	-2.708	-2.710	-2.712	-2.715	-2.718	-2.719	-2.719	-2.719	-2.718	-2.715	-2.714	-2.710	-2.704	-2.699	-2.691	-2.684	-2.674	-2.664	-2.652	-2.641	-2.628	-2.612	-2.596	-2.579	-2.561	-2.541	-2.521	-2.499	-2.475	-2.452	-2.426	-2.400	-2.372	-2.346	-2.315	-2.286	-2.255	-2.224	-2.192	-2.159	-2.125	-2.091	-2.058	-2.024	-1.989	-1.954	-1.919	-1.885	-1.850	-1.815	-1.781	-1.746	-1.712	-1.680	-1.646	-1.615	-1.584	-1.552	-1.522	-1.495	-1.466	-1.439	-1.414	-1.390	-1.366	-1.345	-1.324	-1.304	-1.286	-1.269	-1.254	-1.240	-1.226	-1.216	-1.206	-1.198	-1.191	-1.185	-1.181	-1.179	-1.176	-1.178	-1.179	-1.181	-1.185	-1.189	-1.195	-1.202	-1.210	-1.219	-1.230	-1.240	-1.251	-1.262	-1.276	-1.289	-1.302	-1.316	-1.330	-1.345	-1.360	-1.374	-1.390	-1.404	-1.419	-1.434	-1.448	-1.461	-1.475	-1.489	-1.501	-1.515	-1.526	-1.538	-1.548	-1.558	-1.566	-1.575	-1.582	-1.589	-1.596	-1.601	-1.605	-1.609	-1.611	-1.615	-1.615	-1.615	-1.615	-1.614	-1.611	-1.609	-1.605	-1.601	-1.595	-1.590	-1.582	-1.576	-1.568	-1.560	-1.551	-1.542	-1.534	-1.524	-1.512	-1.502	-1.491	-1.480	-1.469	-1.456	-1.445	-1.434	-1.421	-1.411	-1.399	-1.388	-1.376	-1.365	-1.354	-1.344	-1.334	-1.322	-1.314	-1.304	-1.295	-1.286	-1.278	-1.270	-1.264	-1.256	-1.250	-1.245	-1.240	-1.235	-1.231	-1.226	-1.224	-1.221	-1.221	-1.220	-1.220	-1.219	-1.220	-1.221	-1.224	-1.225	-1.230	-1.232	-1.236	-1.241	-1.246	-1.252	-1.258	-1.264	-1.271	-1.279	-1.286	-1.294	-1.302	-1.311	-1.320	-1.329	-1.339	-1.348	-1.356	-1.366	-1.376	-1.386	-1.395	-1.405	-1.415	-1.424	-1.431	-1.440	-1.449	-1.458	-1.465	-1.472	-1.480	-1.485	-1.492	-1.498	-1.502	-1.508	-1.510	-1.514	-1.515	-1.519	-1.520	-1.520	-1.519	-1.519	-1.516	-1.514	-1.511	-1.506	-1.501	-1.496	-1.489	-1.482	-1.475	-1.468	-1.458	-1.448	-1.436	-1.426	-1.415	-1.402	-1.390	-1.378	-1.364	-1.350	-1.335	-1.320	-1.305	-1.290	-1.275	-1.259	-1.244	-1.229	-1.211	-1.196	-1.181	-1.165	-1.149	-1.132	-1.118	-1.104	-1.088	-1.072	-1.059	-1.045	-1.031	-1.018	-1.006	-0.994	-0.981	-0.970	-0.959	-0.950	-0.940	-0.931	-0.921	-0.914	-0.908	-0.900	-0.895	-0.890	-0.885	-0.880	-0.878	-0.875	-0.871	-0.870	-0.869	-0.869	-0.868	-0.869	-0.870	-0.871	-0.874	-0.875	-0.878	-0.880	-0.884	-0.888	-0.892	-0.896	-0.901	-0.906	-0.911	-0.916	-0.921	-0.928	-0.932	-0.938	-0.942	-0.948	-0.954	-0.959	-0.964	-0.969	-0.974	-0.978	-0.982	-0.986	-0.990	-0.994	-0.996	-0.999	-1.001	-1.001	-1.004	-1.005	-1.005	-1.004	-1.004	-1.002	-1.001	-0.998	-0.996	-0.992	-0.988	-0.984	-0.978	-0.972	-0.965	-0.959	-0.951	-0.944	-0.936	-0.928	-0.918	-0.909	-0.899	-0.888	-0.878	-0.866	-0.855	-0.844	-0.832	-0.821	-0.809	-0.798	-0.785	-0.772	-0.761	-0.749	-0.738	-0.724	-0.714	-0.701	-0.690	-0.679	-0.668	-0.658	-0.648	-0.638	-0.629	-0.619	-0.610	-0.602	-0.595	-0.588	-0.580	-0.574	-0.568	-0.562	-0.558	-0.554	-0.551	-0.548	-0.545	-0.542	-0.540	-0.539	-0.538	-0.538	-0.538	-0.538	-0.538	-0.539	-0.540	-0.541	-0.542	-0.545	-0.548	-0.549	-0.551	-0.554	-0.558	-0.560	-0.564	-0.566	-0.569	-0.571	-0.574	-0.576	-0.579	-0.581	-0.582	-0.585	-0.586	-0.586	-0.588	-0.589	-0.589	-0.589	-0.588	-0.588	-0.586	-0.584	-0.581	-0.579	-0.575	-0.571	-0.568	-0.564	-0.560	-0.555	-0.550	-0.544	-0.538	-0.531	-0.524	-0.518	-0.509	-0.501	-0.492	-0.484	-0.474	-0.466	-0.456	-0.446	-0.435	-0.424	-0.414	-0.404	-0.392	-0.381	-0.370	-0.358	-0.346	-0.335	-0.324	-0.311	-0.300	-0.289	-0.276	-0.265	-0.254	-0.241	-0.230	-0.219	-0.206	-0.196	-0.185	-0.174	-0.162	-0.152	-0.141	-0.130	-0.121	-0.111	-0.101	-0.091	-0.082	-0.072	-0.064	-0.056	-0.048	-0.039	-0.031	-0.025	-0.018	-0.010	-0.002	0.002	0.010	0.015	0.021	0.026	0.031	0.036	0.041	0.045	0.050	0.054	0.058	0.061	0.064	0.068	0.071	0.074	0.076	0.080	0.081	0.085	0.086	0.089	0.091	0.094	0.095	0.098	0.100	0.102	0.104	0.106	0.109	0.112	0.115	0.118	0.120	0.124	0.128	0.130	0.134	0.139	0.142	0.146	0.151	0.156	0.160	0.166	0.171	0.178	0.184	0.190	0.196	0.202	0.211	0.218	0.225	0.234	0.241	0.250	0.259	0.269	0.278	0.286	0.296	0.306	0.316	0.326	0.338	0.348	0.359	0.369	0.379	0.390	0.401	0.411	0.424	0.434	0.444	0.455	0.465	0.476	0.486	0.496	0.507	0.516	0.526	0.535	0.545	0.554	0.562	0.571	0.579	0.588	0.594	0.601	0.606	0.612	0.618	0.622	0.628	0.632	0.635	0.639	0.641	0.642	0.645	0.646	0.648	0.648	0.648	0.646	0.645	0.644	0.642	0.640	0.638	0.635	0.631	0.628	0.624	0.620	0.615	0.610	0.605	0.600	0.594	0.589	0.584	0.578	0.571	0.566	0.560	0.554	0.549	0.544	0.539	0.534	0.529	0.525	0.521	0.516	0.512	0.509	0.507	0.504	0.502	0.501	0.499	0.499	0.498	0.499	0.499	0.501	0.502	0.505	0.509	0.511	0.515	0.521	0.525	0.531	0.538	0.545	0.552	0.561	0.570	0.579	0.590	0.599	0.610	0.622	0.634	0.646	0.659	0.671	0.684	0.698	0.711	0.725	0.740	0.754	0.769	0.784	0.800	0.815	0.830	0.845	0.860	0.875	0.889	0.905	0.919	0.934	0.946	0.960	0.974	0.985	0.999	1.010	1.020	1.031	1.040	1.050	1.058	1.065	1.074	1.079	1.085	1.090	1.094	1.098	1.100	1.101	1.102	1.101	1.101	1.100	1.096	1.094	1.090	1.085	1.079	1.074	1.066	1.059	1.050	1.042	1.032	1.022	1.014	1.002	0.990	0.980	0.969	0.956	0.945	0.934	0.921	0.909	0.896	0.885	0.874	0.862	0.851	0.841	0.830	0.821	0.811	0.802	0.794	0.786	0.779	0.772	0.766	0.761	0.756	0.754	0.751	0.749	0.748	0.748	0.746	0.749	0.750	0.754	0.758	0.762	0.766	0.772	0.780	0.789	0.798	0.806	0.816	0.826	0.838	0.849	0.862	0.875	0.888	0.901	0.914	0.929	0.942	0.958	0.972	0.988	1.002	1.018	1.034	1.050	1.065	1.080	1.095	1.110	1.125	1.140	1.154	1.168	1.181	1.195	1.208	1.220	1.231	1.242	1.252	1.262	1.272	1.281	1.290	1.296	1.304	1.310	1.315	1.320	1.324	1.328	1.330	1.332	1.334	1.334	1.334	1.334	1.332	1.330	1.326	1.324	1.319	1.315	1.310	1.304	1.298	1.291	1.284	1.276	1.269	1.261	1.252	1.244	1.236	1.228	1.219	1.209	1.201	1.191	1.184	1.175	1.168	1.159	1.151	1.144	1.139	1.131	1.125	1.120	1.115	1.110	1.106	1.102	1.099	1.096	1.095	1.095	1.095	1.095	1.095	1.096	1.100	1.102	1.106	1.110	1.115	1.120	1.126	1.131	1.139	1.146	1.154	1.161	1.170	1.179	1.188	1.194	1.202	1.211	1.221	1.229	1.238	1.245	1.254	1.260	1.269	1.275	1.281	1.288	1.292	1.298	1.302	1.305	1.308	1.310	1.311	1.312	1.311	1.311	1.310	1.306	1.304	1.300	1.294	1.289	1.281	1.274	1.265	1.256	1.246	1.236	1.225	1.214	1.200	1.186	1.172	1.159	1.144	1.129	1.114	1.098	1.081	1.065	1.049	1.031	1.015	0.998	0.980	0.964	0.946	0.929	0.912	0.895	0.879	0.864	0.848	0.832	0.818	0.804	0.790	0.776	0.762	0.750	0.739	0.728	0.718	0.708	0.699	0.690	0.682	0.676	0.670	0.665	0.659	0.655	0.652	0.650	0.648	0.646	0.646	0.646	0.646	0.648	0.650	0.652	0.655	0.660	0.664	0.669	0.674	0.679	0.685	0.690	0.696	0.702	0.709	0.718	0.724	0.731	0.739	0.746	0.752	0.759	0.765	0.771	0.778	0.782	0.789	0.794	0.799	0.802	0.806	0.809	0.812	0.815	0.816	0.818	0.819	0.819	0.818	0.816	0.815	0.811	0.809	0.805	0.800	0.795	0.790	0.784	0.778	0.769	0.761	0.754	0.745	0.736	0.726	0.716	0.705	0.694	0.682	0.670	0.659	0.646	0.635	0.622	0.610	0.598	0.586	0.572	0.560	0.548	0.535	0.522	0.510	0.498	0.486	0.474	0.464	0.452	0.441	0.430	0.420	0.409	0.399	0.390	0.380	0.371	0.361	0.354	0.345	0.338	0.331	0.324	0.318	0.311	0.305	0.299	0.294	0.288	0.284	0.279	0.275	0.270	0.266	0.262	0.259	0.256	0.252	0.250	0.248	0.245	0.244	0.240	0.240	0.238	0.236	0.234	0.234	0.232	0.232	0.231	0.231	0.231	0.232	0.231	0.232	0.234	0.234	0.236	0.236	0.239	0.241	0.242	0.245	0.248	0.250	0.254	0.258	0.260	0.264	0.269	0.272	0.278	0.282	0.288	0.292	0.299	0.302	0.309	0.314	0.320	0.326	0.332	0.338	0.344	0.350	0.356	0.361	0.368	0.372	0.379	0.382	0.389	0.394	0.398	0.401	0.406	0.410	0.412	0.415	0.419	0.419	0.421	0.422	0.424	0.424	0.424	0.422	0.421	0.420	0.419	0.415	0.412	0.410	0.405	0.401	0.396	0.391	0.388	0.382	0.376	0.370	0.364	0.359	0.352	0.346	0.340	0.334	0.328	0.321	0.315	0.309	0.302	0.296	0.291	0.285	0.281	0.275	0.271	0.266	0.262	0.259	0.256	0.252	0.250	0.248	0.246	0.245	0.244	0.242	0.242	0.244	0.245	0.244	0.246	0.248	0.249	0.252	0.254	0.256	0.259	0.261	0.264	0.266	0.269	0.270	0.274	0.276	0.278	0.280	0.282	0.284	0.285	0.285	0.286	0.286	0.285	0.285	0.282	0.281	0.278	0.275	0.270	0.266	0.261	0.254	0.248	0.239	0.231	0.222	0.212	0.202	0.191	0.179	0.166	0.152	0.139	0.124	0.109	0.092	0.075	0.059	0.041	0.022	0.004	-0.015	-0.035	-0.054	-0.075	-0.095	-0.116	-0.136	-0.158	-0.179	-0.200	-0.221	-0.244	-0.264	-0.286	-0.308	-0.328	-0.348	-0.369	-0.389	-0.408	-0.428	-0.446	-0.465	-0.481	-0.499	-0.516	-0.532	-0.548	-0.561	-0.575	-0.589	-0.601	-0.612	-0.622	-0.634	-0.641	-0.650	-0.658	-0.664	-0.670	-0.674	-0.678	-0.680	-0.682	-0.684	-0.685	-0.684	-0.684	-0.681	-0.678	-0.675	-0.671	-0.665	-0.660	-0.654	-0.646	-0.639	-0.631	-0.624	-0.614	-0.605	-0.595	-0.585	-0.575	-0.565	-0.554	-0.542	-0.531	-0.520	-0.509	-0.498	-0.485	-0.474	-0.464	-0.452	-0.442	-0.430	-0.421	-0.410	-0.401	-0.391	-0.382	-0.375	-0.366	-0.360	-0.352	-0.346	-0.341	-0.335	-0.330	-0.328	-0.324	-0.321	-0.320	-0.319	-0.319	-0.318	-0.319	-0.320	-0.321	-0.325	-0.329	-0.332	-0.338	-0.342	-0.349	-0.356	-0.364	-0.371	-0.380	-0.390	-0.399	-0.409	-0.420	-0.431	-0.441	-0.454	-0.466	-0.479	-0.491	-0.504	-0.519	-0.531	-0.545	-0.559	-0.572	-0.586	-0.600	-0.612	-0.628	-0.640	-0.652	-0.666	-0.679	-0.692	-0.704	-0.716	-0.729	-0.740	-0.751	-0.761	-0.771	-0.780	-0.789	-0.798	-0.805	-0.811	-0.818	-0.824	-0.829	-0.832	-0.836	-0.839	-0.842	-0.844	-0.844	-0.844	-0.842	-0.842	-0.840	-0.836	-0.834	-0.829	-0.825	-0.820	-0.814	-0.806	-0.800	-0.792	-0.785	-0.776	-0.768	-0.758	-0.748	-0.739	-0.728	-0.718	-0.705	-0.695	-0.684	-0.672	-0.661	-0.649	-0.636	-0.625	-0.614	-0.601	-0.589	-0.578	-0.566	-0.556	-0.544	-0.532	-0.524	-0.512	-0.502	-0.492	-0.482	-0.474	-0.465	-0.456	-0.449	-0.440	-0.432	-0.426	-0.420	-0.414	-0.406	-0.402	-0.396	-0.391	-0.388	-0.384	-0.380	-0.376	-0.375	-0.372	-0.370	-0.369	-0.368	-0.366	-0.366	-0.366	-0.366	-0.365	-0.365	-0.366	-0.366	-0.368	-0.369	-0.370	-0.371	-0.372	-0.374	-0.375	-0.375	-0.378	-0.378	-0.380	-0.381	-0.382	-0.384	-0.385	-0.384	-0.386	-0.386	-0.386	-0.385	-0.385	-0.385	-0.385	-0.384	-0.381	-0.381	-0.379	-0.378	-0.375	-0.372	-0.369	-0.365	-0.362	-0.358	-0.354	-0.349	-0.344	-0.339	-0.334	-0.328	-0.322	-0.316	-0.310	-0.304	-0.299	-0.290	-0.284	-0.276	-0.270	-0.262	-0.255	-0.248	-0.240	-0.232	-0.225	-0.218	-0.210	-0.202	-0.195	-0.189	-0.180	-0.174	-0.166	-0.160	-0.154	-0.149	-0.142	-0.136	-0.131	-0.126	-0.121	-0.118	-0.112	-0.109	-0.105	-0.101	-0.099	-0.095	-0.092	-0.090	-0.088	-0.088	-0.085	-0.084	-0.082	-0.082	-0.081	-0.081	-0.080	-0.080	-0.080	-0.080	-0.080	-0.081	-0.081	-0.081	-0.082	-0.084	-0.085	-0.086	-0.085	-0.086	-0.088	-0.088	-0.089	-0.088	-0.088	-0.089	-0.089	-0.088	-0.088	-0.086	-0.086	-0.084	-0.082	-0.081	-0.079	-0.078	-0.075	-0.072	-0.069	-0.068	-0.062	-0.060	-0.055	-0.051	-0.046	-0.042	-0.036	-0.031	-0.026	-0.020	-0.014	-0.008	-0.001	0.006	0.014	0.020	0.028	0.035	0.045	0.052	0.060	0.069	0.078	0.085	0.094	0.104	0.112	0.121	0.129	0.138	0.146	0.155	0.165	0.174	0.181	0.190	0.198	0.208	0.215	0.222	0.230	0.236	0.245	0.251	0.258	0.265	0.270	0.276	0.281	0.288	0.292	0.298	0.301	0.305	0.309	0.312	0.315	0.318	0.320	0.320	0.322	0.324	0.325	0.325	0.325	0.325	0.324	0.324	0.322	0.321	0.320	0.319	0.316	0.314	0.311	0.309	0.306	0.304	0.301	0.298	0.294	0.291	0.289	0.285	0.282	0.279	0.276	0.275	0.271	0.270	0.269	0.268	0.266	0.265	0.264	0.265	0.265	0.265	0.266	0.268	0.270	0.272	0.276	0.279	0.284	0.288	0.292	0.299	0.305	0.311	0.320	0.328	0.335	0.345	0.354	0.362	0.374	0.382	0.394	0.405	0.416	0.428	0.440	0.451	0.464	0.475	0.486	0.499	0.511	0.521	0.534	0.545	0.556	0.566	0.576	0.586	0.595	0.602	0.611	0.619	0.625	0.631	0.635	0.640	0.642	0.645	0.645	0.646	0.646	0.644	0.642	0.639	0.632	0.628	0.621	0.611	0.604	0.594	0.581	0.569	0.555	0.541	0.525	0.509	0.491	0.474	0.455	0.435	0.414	0.394	0.371	0.348	0.324	0.300	0.276	0.251	0.226	0.200	0.175	0.149	0.122	0.096	0.070	0.045	0.018	-0.008	-0.032	-0.059	-0.082	-0.108	-0.130	-0.155	-0.178	-0.200	-0.220	-0.241	-0.261	-0.280	-0.298	-0.316	-0.332	-0.349	-0.364	-0.378	-0.391	-0.402	-0.414	-0.424	-0.432	-0.441	-0.449	-0.455	-0.461	-0.466	-0.470	-0.474	-0.476	-0.478	-0.479	-0.479	-0.479	-0.479	-0.478	-0.475	-0.472	-0.470	-0.468	-0.464	-0.460	-0.456	-0.452	-0.450	-0.445	-0.441	-0.438	-0.435	-0.430	-0.426	-0.424	-0.420	-0.418	-0.415	-0.412	-0.410	-0.408	-0.406	-0.405	-0.405	-0.405	-0.405	-0.406	-0.408	-0.409	-0.410	-0.414	-0.416	-0.419	-0.422	-0.426	-0.431	-0.434	-0.439	-0.444	-0.449	-0.455	-0.461	-0.468	-0.474	-0.479	-0.485	-0.491	-0.499	-0.505	-0.511	-0.518	-0.525	-0.530	-0.538	-0.544	-0.549	-0.555	-0.561	-0.566	-0.571	-0.578	-0.582	-0.588	-0.592	-0.596	-0.601	-0.605	-0.608	-0.611	-0.614	-0.616	-0.619	-0.620	-0.622	-0.624	-0.625	-0.625	-0.625	-0.625	-0.624	-0.624	-0.624	-0.622	-0.621	-0.619	-0.618	-0.615	-0.611	-0.609	-0.606	-0.602	-0.599	-0.595	-0.591	-0.588	-0.582	-0.578	-0.572	-0.568	-0.562	-0.558	-0.551	-0.546	-0.541	-0.535	-0.530	-0.524	-0.518	-0.512	-0.506	-0.501	-0.495	-0.489	-0.484	-0.479	-0.474	-0.469	-0.464	-0.459	-0.455	-0.450	-0.445	-0.442	-0.438	-0.435	-0.432	-0.430	-0.428	-0.426	-0.424	-0.422	-0.421	-0.422	-0.422	-0.422	-0.424	-0.425	-0.428	-0.430	-0.434	-0.436	-0.440	-0.444	-0.449	-0.452	-0.458	-0.465	-0.470	-0.476	-0.484	-0.490	-0.496	-0.505	-0.512	-0.519	-0.528	-0.536	-0.544	-0.551	-0.560	-0.568	-0.575	-0.584	-0.591	-0.599	-0.606	-0.612	-0.619	-0.626	-0.631	-0.638	-0.642	-0.646	-0.650	-0.654	-0.658	-0.660	-0.661	-0.662	-0.662	-0.662	-0.661	-0.660	-0.659	-0.655	-0.652	-0.648	-0.642	-0.638	-0.631	-0.622	-0.615	-0.606	-0.598	-0.588	-0.578	-0.566	-0.554	-0.542	-0.528	-0.514	-0.500	-0.485	-0.469	-0.452	-0.436	-0.419	-0.401	-0.382	-0.365	-0.346	-0.328	-0.309	-0.288	-0.269	-0.250	-0.230	-0.209	-0.190	-0.170	-0.150	-0.130	-0.110	-0.090	-0.070	-0.049	-0.030	-0.010	0.009	0.028	0.046	0.065	0.081	0.100	0.118	0.134	0.150	0.166	0.181	0.196	0.211	0.226	0.239	0.251	0.265	0.278	0.289	0.300	0.311	0.321	0.331	0.341	0.350	0.359	0.368	0.376	0.382	0.390	100.000	5.000	2.000	1.000	5.000	0.000	0.000	0.000	0.000	0.000	0.000	0.000	0.000	0.000	0.000	0.000	0.000	0.000	-2.196	-2.210	-2.222	-2.236	-2.249	-2.262	-2.276	-2.290	-2.302	-2.316	-2.330	-2.345	-2.359	-2.371	-2.386	-2.399	-2.412	-2.426	-2.439	-2.451	-2.464	-2.476	-2.490	-2.501	-2.512	-2.524	-2.534	-2.545	-2.555	-2.565	-2.574	-2.581	-2.590	-2.598	-2.605	-2.611	-2.616	-2.621	-2.626	-2.631	-2.635	-2.638	-2.640	-2.641	-2.642	-2.642	-2.642	-2.641	-2.640	-2.638	-2.634	-2.630	-2.626	-2.622	-2.618	-2.611	-2.605	-2.599	-2.591	-2.585	-2.576	-2.569	-2.559	-2.550	-2.541	-2.531	-2.521	-2.511	-2.502	-2.492	-2.481	-2.472	-2.461	-2.451	-2.441	-2.431	-2.422	-2.412	-2.404	-2.395	-2.388	-2.379	-2.371	-2.365	-2.358	-2.352	-2.346	-2.341	-2.338	-2.334	-2.331	-2.329	-2.328	-2.326	-2.326	-2.326	-2.328	-2.330	-2.332	-2.335	-2.338	-2.342	-2.348	-2.354	-2.359	-2.366	-2.372	-2.380	-2.389	-2.398	-2.406	-2.415	-2.424	-2.434	-2.442	-2.454	-2.464	-2.472	-2.484	-2.492	-2.502	-2.512	-2.521	-2.530	-2.540	-2.548	-2.556	-2.564	-2.571	-2.578	-2.584	-2.588	-2.594	-2.596	-2.600	-2.602	-2.604	-2.606	-2.605	-2.605	-2.604	-2.601	-2.599	-2.595	-2.590	-2.585	-2.579	-2.572	-2.564	-2.556	-2.548	-2.538	-2.528	-2.516	-2.505	-2.492	-2.480	-2.468	-2.452	-2.439	-2.425	-2.409	-2.394	-2.379	-2.362	-2.348	-2.331	-2.316	-2.300	-2.284	-2.268	-2.251	-2.235	-2.219	-2.202	-2.188	-2.172	-2.158	-2.141	-2.126	-2.111	-2.098	-2.084	-2.070	-2.058	-2.045	-2.031	-2.020	-2.009	-1.996	-1.986	-1.976	-1.966	-1.959	-1.949	-1.941	-1.932	-1.926	-1.920	-1.914	-1.908	-1.902	-1.899	-1.894	-1.891	-1.888	-1.885	-1.882	-1.880	-1.879	-1.879	-1.878	-1.878	-1.878	-1.879	-1.879	-1.880	-1.881	-1.885	-1.888	-1.890	-1.892	-1.895	-1.899	-1.902	-1.906	-1.910	-1.912	-1.918	-1.922	-1.926	-1.930	-1.935	-1.939	-1.942	-1.946	-1.950	-1.954	-1.958	-1.960	-1.964	-1.966	-1.970	-1.971	-1.972	-1.975	-1.976	-1.978	-1.978	-1.978	-1.978	-1.978	-1.976	-1.975	-1.974	-1.971	-1.969	-1.964	-1.961	-1.956	-1.951	-1.946	-1.940	-1.934	-1.926	-1.920	-1.912	-1.904	-1.898	-1.889	-1.879	-1.870	-1.860	-1.851	-1.840	-1.830	-1.820	-1.809	-1.799	-1.789	-1.778	-1.768	-1.755	-1.745	-1.735	-1.724	-1.714	-1.702	-1.692	-1.682	-1.672	-1.664	-1.654	-1.645	-1.635	-1.628	-1.620	-1.610	-1.604	-1.598	-1.590	-1.584	-1.578	-1.572	-1.566	-1.562	-1.559	-1.555	-1.550	-1.548	-1.544	-1.541	-1.539	-1.539	-1.536	-1.535	-1.535	-1.534	-1.532	-1.532	-1.532	-1.534	-1.534	-1.534	-1.535	-1.535	-1.536	-1.538	-1.539	-1.539	-1.540	-1.541	-1.541	-1.542	-1.544	-1.544	-1.544	-1.545	-1.544	-1.544	-1.544	-1.542	-1.542	-1.540	-1.539	-1.536	-1.534	-1.531	-1.529	-1.525	-1.521	-1.518	-1.514	-1.510	-1.505	-1.499	-1.495	-1.490	-1.484	-1.478	-1.471	-1.465	-1.459	-1.452	-1.445	-1.439	-1.430	-1.424	-1.416	-1.409	-1.401	-1.394	-1.388	-1.379	-1.372	-1.364	-1.356	-1.349	-1.342	-1.335	-1.328	-1.321	-1.315	-1.308	-1.301	-1.295	-1.290	-1.285	-1.280	-1.274	-1.270	-1.265	-1.260	-1.258	-1.254	-1.250	-1.246	-1.242	-1.240	-1.239	-1.236	-1.234	-1.234	-1.231	-1.230	-1.230	-1.229	-1.229	-1.229	-1.230	-1.230	-1.231	-1.231	-1.232	-1.234	-1.234	-1.236	-1.239	-1.239	-1.241	-1.242	-1.244	-1.245	-1.246	-1.248	-1.249	-1.249	-1.251	-1.252	-1.254	-1.254	-1.255	-1.255	-1.255	-1.255	-1.255	-1.255	-1.255	-1.252	-1.252	-1.251	-1.249	-1.248	-1.245	-1.244	-1.241	-1.239	-1.236	-1.234	-1.231	-1.229	-1.224	-1.221	-1.218	-1.215	-1.211	-1.209	-1.206	-1.202	-1.200	-1.199	-1.195	-1.194	-1.191	-1.191	-1.190	-1.190	-1.190	-1.191	-1.191	-1.194	-1.195	-1.198	-1.201	-1.206	-1.211	-1.218	-1.222	-1.231	-1.239	-1.248	-1.256	-1.266	-1.278	-1.290	-1.302	-1.316	-1.331	-1.346	-1.364	-1.380	-1.398	-1.416	-1.436	-1.455	-1.476	-1.498	-1.520	-1.541	-1.565	-1.589	-1.612	-1.638	-1.661	-1.686	-1.712	-1.738	-1.764	-1.790	-1.815	-1.841	-1.868	-1.894	-1.920	-1.946	-1.970	-1.995	-2.021	-2.046	-2.069	-2.094	-2.116	-2.139	-2.161	-2.182	-2.202	-2.222	-2.242	-2.261	-2.279	-2.296	-2.312	-2.329	-2.344	-2.358	-2.371	-2.382	-2.394	-2.404	-2.415	-2.422	-2.432	-2.440	-2.446	-2.451	-2.458	-2.462	-2.466	-2.470	-2.472	-2.475	-2.478	-2.479	-2.480	-2.480	-2.481	-2.481	-2.480	-2.480	-2.479	-2.479	-2.478	-2.476	-2.475	-2.474	-2.474	-2.472	-2.471	-2.470	-2.470	-2.469	-2.468	-2.468	-2.468	-2.466	-2.468	-2.466	-2.466	-2.468	-2.468	-2.469	-2.469	-2.470	-2.470	-2.472	-2.472	-2.474	-2.475	-2.475	-2.476	-2.478	-2.479	-2.480	-2.481	-2.480	-2.480	-2.480	-2.481	-2.480	-2.480	-2.480	-2.478	-2.476	-2.474	-2.471	-2.468	-2.465	-2.461	-2.456	-2.452	-2.446	-2.441	-2.434	-2.428	-2.421	-2.414	-2.408	-2.399	-2.390	-2.380	-2.372	-2.361	-2.352	-2.342	-2.331	-2.321	-2.310	-2.299	-2.286	-2.275	-2.262	-2.251	-2.239	-2.226	-2.212	-2.201	-2.189	-2.176	-2.162	-2.150	-2.139	-2.126	-2.114	-2.100	-2.089	-2.076	-2.065	-2.052	-2.041	-2.030	-2.019	-2.007	-1.996	-1.985	-1.974	-1.965	-1.954	-1.944	-1.934	-1.925	-1.916	-1.906	-1.898	-1.889	-1.880	-1.874	-1.865	-1.858	-1.850	-1.842	-1.836	-1.829	-1.822	-1.816	-1.810	-1.805	-1.798	-1.792	-1.788	-1.784	-1.778	-1.774	-1.770	-1.766	-1.762	-1.760	-1.756	-1.754	-1.751	-1.749	-1.746	-1.745	-1.744	-1.744	-1.742	-1.740	-1.740	-1.740	-1.740	-1.740	-1.740	-1.740	-1.741	-1.741	-1.742	-1.744	-1.745	-1.746	-1.748	-1.749	-1.751	-1.751	-1.752	-1.755	-1.756	-1.758	-1.759	-1.760	-1.761	-1.761	-1.762	-1.764	-1.764	-1.765	-1.765	-1.765	-1.765	-1.764	-1.765	-1.764	-1.762	-1.761	-1.761	-1.759	-1.758	-1.755	-1.752	-1.749	-1.746	-1.744	-1.740	-1.738	-1.732	-1.729	-1.724	-1.720	-1.715	-1.709	-1.705	-1.699	-1.692	-1.688	-1.681	-1.675	-1.668	-1.660	-1.655	-1.646	-1.639	-1.631	-1.622	-1.615	-1.606	-1.598	-1.589	-1.580	-1.571	-1.561	-1.552	-1.544	-1.535	-1.525	-1.515	-1.505	-1.496	-1.486	-1.476	-1.466	-1.455	-1.445	-1.435	-1.426	-1.415	-1.405	-1.395	-1.385	-1.375	-1.365	-1.355	-1.345	-1.335	-1.325	-1.315	-1.306	-1.296	-1.286	-1.278	-1.269	-1.259	-1.250	-1.241	-1.232	-1.222	-1.214	-1.205	-1.196	-1.189	-1.179	-1.171	-1.162	-1.154	-1.146	-1.138	-1.130	-1.122	-1.115	-1.106	-1.099	-1.092	-1.084	-1.076	-1.069	-1.060	-1.052	-1.045	-1.038	-1.029	-1.021	-1.012	-1.006	-0.998	-0.989	-0.981	-0.971	-0.964	-0.954	-0.945	-0.936	-0.926	-0.918	-0.908	-0.899	-0.889	-0.879	-0.869	-0.858	-0.848	-0.836	-0.826	-0.814	-0.802	-0.790	-0.779	-0.766	-0.752	-0.740	-0.728	-0.712	-0.700	-0.685	-0.671	-0.656	-0.641	-0.625	-0.610	-0.594	-0.578	-0.561	-0.544	-0.528	-0.510	-0.492	-0.474	-0.458	-0.440	-0.421	-0.404	-0.385	-0.366	-0.349	-0.329	-0.311	-0.294	-0.275	-0.256	-0.239	-0.222	-0.204	-0.186	-0.170	-0.154	-0.138	-0.121	-0.106	-0.094	-0.079	-0.065	-0.052	-0.041	-0.029	-0.020	-0.009	0.000	0.008	0.015	0.021	0.026	0.030	0.034	0.036	0.039	0.039	0.038	0.038	0.035	0.031	0.028	0.022	0.015	0.008	0.000	-0.009	-0.018	-0.028	-0.039	-0.051	-0.062	-0.076	-0.090	-0.102	-0.118	-0.132	-0.149	-0.164	-0.180	-0.195	-0.211	-0.228	-0.242	-0.258	-0.275	-0.291	-0.306	-0.321	-0.336	-0.351	-0.365	-0.380	-0.394	-0.408	-0.421	-0.432	-0.445	-0.458	-0.469	-0.479	-0.489	-0.499	-0.507	-0.516	-0.524	-0.531	-0.539	-0.545	-0.552	-0.558	-0.564	-0.569	-0.574	-0.579	-0.582	-0.588	-0.591	-0.595	-0.598	-0.601	-0.604	-0.608	-0.611	-0.614	-0.618	-0.621	-0.625	-0.629	-0.632	-0.635	-0.639	-0.642	-0.646	-0.652	-0.656	-0.661	-0.666	-0.671	-0.676	-0.681	-0.688	-0.694	-0.699	-0.705	-0.712	-0.718	-0.725	-0.731	-0.738	-0.744	-0.751	-0.758	-0.764	-0.771	-0.778	-0.785	-0.791	-0.798	-0.802	-0.809	-0.815	-0.820	-0.826	-0.830	-0.836	-0.841	-0.844	-0.848	-0.851	-0.855	-0.858	-0.860	-0.862	-0.865	-0.866	-0.868	-0.869	-0.869	-0.869	-0.869	-0.869	-0.866	-0.865	-0.864	-0.861	-0.859	-0.855	-0.852	-0.850	-0.845	-0.840	-0.838	-0.832	-0.828	-0.822	-0.818	-0.812	-0.808	-0.802	-0.796	-0.791	-0.785	-0.780	-0.775	-0.770	-0.764	-0.758	-0.754	-0.748	-0.742	-0.736	-0.731	-0.728	-0.722	-0.719	-0.714	-0.711	-0.708	-0.704	-0.701	-0.699	-0.696	-0.694	-0.692	-0.692	-0.691	-0.692	-0.692	-0.694	-0.695	-0.696	-0.698	-0.701	-0.704	-0.708	-0.711	-0.716	-0.721	-0.726	-0.731	-0.738	-0.744	-0.750	-0.758	-0.766	-0.774	-0.781	-0.790	-0.798	-0.806	-0.815	-0.825	-0.834	-0.842	-0.851	-0.860	-0.869	-0.878	-0.888	-0.895	-0.904	-0.911	-0.919	-0.925	-0.932	-0.938	-0.944	-0.949	-0.954	-0.958	-0.961	-0.962	-0.965	-0.965	-0.966	-0.965	-0.964	-0.961	-0.958	-0.954	-0.949	-0.944	-0.936	-0.929	-0.921	-0.911	-0.901	-0.891	-0.880	-0.868	-0.855	-0.841	-0.828	-0.814	-0.798	-0.781	-0.766	-0.749	-0.732	-0.714	-0.698	-0.680	-0.661	-0.644	-0.624	-0.606	-0.588	-0.569	-0.550	-0.531	-0.514	-0.496	-0.479	-0.461	-0.444	-0.426	-0.410	-0.392	-0.376	-0.362	-0.346	-0.332	-0.319	-0.305	-0.291	-0.279	-0.268	-0.255	-0.245	-0.235	-0.225	-0.215	-0.208	-0.200	-0.191	-0.185	-0.178	-0.172	-0.166	-0.162	-0.159	-0.155	-0.151	-0.148	-0.145	-0.144	-0.142	-0.140	-0.140	-0.141	-0.141	-0.141	-0.142	-0.144	-0.145	-0.149	-0.151	-0.154	-0.158	-0.161	-0.165	-0.170	-0.176	-0.181	-0.188	-0.192	-0.199	-0.206	-0.214	-0.221	-0.229	-0.238	-0.246	-0.255	-0.265	-0.274	-0.284	-0.294	-0.304	-0.316	-0.326	-0.338	-0.350	-0.360	-0.374	-0.385	-0.398	-0.410	-0.422	-0.435	-0.448	-0.461	-0.472	-0.486	-0.499	-0.511	-0.524	-0.536	-0.549	-0.561	-0.574	-0.584	-0.596	-0.608	-0.620	-0.630	-0.640	-0.651	-0.661	-0.671	-0.681	-0.690	-0.699	-0.706	-0.716	-0.722	-0.730	-0.738	-0.744	-0.750	-0.756	-0.761	-0.766	-0.771	-0.775	-0.779	-0.784	-0.788	-0.791	-0.792	-0.796	-0.799	-0.801	-0.802	-0.804	-0.805	-0.806	-0.808	-0.808	-0.809	-0.809	-0.810	-0.810	-0.810	-0.810	-0.810	-0.809	-0.810	-0.809	-0.809	-0.809	-0.809	-0.808	-0.808	-0.808	-0.806	-0.806	-0.806	-0.805	-0.804	-0.804	-0.802	-0.801	-0.801	-0.800	-0.800	-0.799	-0.798	-0.795	-0.794	-0.794	-0.791	-0.790	-0.788	-0.785	-0.784	-0.781	-0.779	-0.775	-0.772	-0.769	-0.765	-0.762	-0.758	-0.752	-0.749	-0.744	-0.739	-0.734	-0.729	-0.724	-0.716	-0.711	-0.704	-0.698	-0.690	-0.684	-0.676	-0.669	-0.661	-0.654	-0.645	-0.636	-0.629	-0.620	-0.610	-0.601	-0.591	-0.582	-0.574	-0.565	-0.555	-0.546	-0.536	-0.528	-0.519	-0.509	-0.500	-0.492	-0.482	-0.474	-0.465	-0.459	-0.450	-0.444	-0.435	-0.429	-0.421	-0.415	-0.410	-0.405	-0.399	-0.394	-0.390	-0.385	-0.382	-0.380	-0.376	-0.375	-0.375	-0.372	-0.372	-0.372	-0.371	-0.372	-0.374	-0.375	-0.376	-0.379	-0.381	-0.385	-0.389	-0.391	-0.395	-0.400	-0.405	-0.410	-0.415	-0.420	-0.426	-0.432	-0.439	-0.445	-0.451	-0.458	-0.465	-0.472	-0.479	-0.486	-0.494	-0.500	-0.507	-0.515	-0.522	-0.529	-0.538	-0.545	-0.552	-0.560	-0.568	-0.575	-0.582	-0.590	-0.599	-0.606	-0.612	-0.621	-0.629	-0.636	-0.644	-0.651	-0.659	-0.668	-0.675	-0.682	-0.691	-0.699	-0.708	-0.716	-0.724	-0.732	-0.742	-0.751	-0.760	-0.769	-0.779	-0.788	-0.796	-0.806	-0.816	-0.826	-0.835	-0.845	-0.856	-0.868	-0.876	-0.886	-0.898	-0.909	-0.919	-0.929	-0.939	-0.949	-0.959	-0.970	-0.980	-0.989	-0.999	-1.008	-1.018	-1.026	-1.034	-1.042	-1.050	-1.058	-1.066	-1.072	-1.078	-1.084	-1.089	-1.094	-1.099	-1.102	-1.108	-1.110	-1.112	-1.115	-1.116	-1.118	-1.118	-1.118	-1.116	-1.115	-1.114	-1.111	-1.108	-1.105	-1.100	-1.096	-1.092	-1.088	-1.081	-1.075	-1.069	-1.062	-1.054	-1.048	-1.040	-1.031	-1.024	-1.016	-1.009	-1.000	-0.991	-0.984	-0.974	-0.966	-0.958	-0.949	-0.940	-0.932	-0.924	-0.916	-0.910	-0.902	-0.895	-0.888	-0.882	-0.875	-0.869	-0.865	-0.859	-0.855	-0.850	-0.846	-0.844	-0.840	-0.838	-0.835	-0.835	-0.832	-0.831	-0.832	-0.832	-0.832	-0.834	-0.836	-0.838	-0.840	-0.844	-0.846	-0.850	-0.854	-0.858	-0.862	-0.866	-0.872	-0.879	-0.885	-0.890	-0.896	-0.905	-0.911	-0.918	-0.925	-0.934	-0.940	-0.949	-0.956	-0.964	-0.971	-0.979	-0.988	-0.995	-1.002	-1.010	-1.018	-1.025	-1.031	-1.039	-1.045	-1.052	-1.058	-1.064	-1.070	-1.076	-1.081	-1.086	-1.091	-1.096	-1.100	-1.105	-1.108	-1.112	-1.115	-1.119	-1.121	-1.122	-1.126	-1.128	-1.129	-1.131	-1.132	-1.134	-1.134	-1.134	-1.134	-1.135	-1.135	-1.135	-1.135	-1.135	-1.135	-1.135	-1.135	-1.136	-1.136	-1.136	-1.138	-1.139	-1.140	-1.140	-1.142	-1.142	-1.145	-1.148	-1.151	-1.154	-1.158	-1.161	-1.166	-1.171	-1.175	-1.181	-1.189	-1.195	-1.201	-1.210	-1.216	-1.226	-1.234	-1.242	-1.254	-1.264	-1.274	-1.284	-1.294	-1.305	-1.318	-1.329	-1.341	-1.352	-1.364	-1.376	-1.388	-1.400	-1.411	-1.422	-1.434	-1.446	-1.458	-1.468	-1.480	-1.490	-1.500	-1.509	-1.519	-1.526	-1.535	-1.542	-1.550	-1.555	-1.562	-1.568	-1.572	-1.576	-1.580	-1.582	-1.585	-1.586	-1.588	-1.588	-1.589	-1.588	-1.585	-1.584	-1.581	-1.579	-1.575	-1.570	-1.566	-1.561	-1.555	-1.551	-1.545	-1.538	-1.531	-1.524	-1.518	-1.510	-1.501	-1.494	-1.486	-1.478	-1.469	-1.460	-1.451	-1.442	-1.435	-1.426	-1.418	-1.409	-1.400	-1.391	-1.382	-1.374	-1.366	-1.356	-1.348	-1.340	-1.331	-1.322	-1.314	-1.306	-1.298	-1.289	-1.281	-1.272	-1.264	-1.255	-1.248	-1.239	-1.230	-1.221	-1.214	-1.205	-1.196	-1.188	-1.178	-1.168	-1.159	-1.149	-1.140	-1.130	-1.120	-1.110	-1.099	-1.089	-1.076	-1.066	-1.055	-1.044	-1.031	-1.019	-1.008	-0.994	-0.981	-0.968	-0.955	-0.941	-0.928	-0.912	-0.899	-0.884	-0.870	-0.855	-0.840	-0.824	-0.809	-0.792	-0.776	-0.760	-0.742	-0.728	-0.709	-0.692	-0.675	-0.658	-0.640	-0.622	-0.605	-0.588	-0.570	-0.551	-0.534	-0.515	-0.498	-0.479	-0.461	-0.444	-0.426	-0.408	-0.390	-0.372	-0.354	-0.336	-0.319	-0.302	-0.285	-0.268	-0.252	-0.235	-0.219	-0.201	-0.186	-0.170	-0.156	-0.141	-0.126	-0.112	-0.099	-0.085	-0.072	-0.059	-0.048	-0.036	-0.025	-0.015	-0.004	0.005	0.014	0.022	0.030	0.039	0.045	0.050	0.056	0.060	0.065	0.069	0.071	0.072	0.075	0.076	0.076	0.076	0.074	0.074	0.071	0.069	0.065	0.060	0.056	0.051	0.045	0.040	0.034	0.026	0.019	0.011	0.002	-0.005	-0.014	-0.022	-0.032	-0.042	-0.050	-0.060	-0.070	-0.080	-0.089	-0.099	-0.108	-0.116	-0.126	-0.135	-0.141	-0.150	-0.156	-0.165	-0.171	-0.178	-0.182	-0.189	-0.192	-0.196	-0.200	-0.202	-0.204	-0.205	-0.206	-0.206	-0.204	-0.202	-0.201	-0.198	-0.194	-0.189	-0.184	-0.179	-0.172	-0.165	-0.158	-0.150	-0.141	-0.132	-0.122	-0.114	-0.104	-0.095	-0.085	-0.074	-0.064	-0.054	-0.042	-0.034	-0.022	-0.012	-0.004	0.006	0.015	0.024	0.034	0.041	0.049	0.056	0.062	0.069	0.074	0.078	0.082	0.085	0.088	0.089	0.090	0.090	0.090	0.089	0.086	0.084	0.080	0.076	0.072	0.066	0.061	0.055	0.048	0.041	0.032	0.025	0.016	0.008	-0.001	-0.010	-0.021	-0.030	-0.040	-0.049	-0.059	-0.069	-0.079	-0.088	-0.096	-0.106	-0.115	-0.124	-0.131	-0.140	-0.148	-0.155	-0.161	-0.169	-0.172	-0.178	-0.184	-0.186	-0.191	-0.195	-0.196	-0.199	-0.199	-0.200	-0.200	-0.200	-0.199	-0.196	-0.195	-0.191	-0.189	-0.184	-0.180	-0.175	-0.169	-0.164	-0.158	-0.151	-0.144	-0.135	-0.128	-0.119	-0.109	-0.101	-0.091	-0.080	-0.070	-0.060	-0.049	-0.038	-0.025	-0.014	-0.001	0.010	0.021	0.035	0.048	0.061	0.074	0.086	0.100	0.112	0.126	0.140	0.154	0.168	0.181	0.195	0.209	0.222	0.236	0.250	0.264	0.278	0.291	0.306	0.320	0.332	0.346	0.360	0.374	0.385	0.399	0.412	0.424	0.438	0.449	0.460	0.471	0.482	0.494	0.505	0.515	0.525	0.534	0.544	0.554	0.561	0.570	0.578	0.586	0.592	0.599	0.605	0.610	0.616	0.621	0.625	0.629	0.631	0.634	0.636	0.639	0.641	0.642	0.642	0.642	0.642	0.642	0.641	0.641	0.639	0.639	0.636	0.635	0.631	0.630	0.628	0.625	0.622	0.620	0.618	0.614	0.611	0.610	0.608	0.605	0.602	0.602	0.600	0.599	0.599	0.599	0.599	0.599	0.599	0.600	0.601	0.604	0.606	0.609	0.611	0.615	0.618	0.621	0.626	0.630	0.635	0.639	0.644	0.648	0.654	0.658	0.662	0.668	0.671	0.676	0.680	0.682	0.686	0.689	0.691	0.692	0.694	0.695	0.695	0.694	0.691	0.689	0.686	0.681	0.676	0.670	0.662	0.655	0.645	0.636	0.625	0.612	0.600	0.585	0.570	0.552	0.536	0.518	0.499	0.479	0.459	0.436	0.415	0.392	0.369	0.345	0.320	0.295	0.270	0.244	0.216	0.191	0.164	0.136	0.110	0.082	0.056	0.030	0.002	-0.024	-0.051	-0.076	-0.102	-0.126	-0.151	-0.176	-0.200	-0.222	-0.245	-0.268	-0.289	-0.310	-0.330	-0.349	-0.369	-0.388	-0.405	-0.424	-0.440	-0.458	-0.474	-0.490	-0.505	-0.520	-0.535	-0.549	-0.564	-0.578	-0.591	-0.605	-0.619	-0.634	-0.648	-0.660	-0.675	-0.689	-0.702	-0.716	-0.730	-0.746	-0.761	-0.776	-0.792	-0.809	-0.826	-0.842	-0.860	-0.878	-0.895	-0.915	-0.934	-0.952	-0.974	-0.994	-1.014	-1.036	-1.058	-1.079	-1.101	-1.124	-1.146	-1.169	-1.191	-1.215	-1.238	-1.262	-1.285	-1.309	-1.331	-1.355	-1.378	-1.401	-1.424	-1.446	-1.468	-1.489	-1.510	-1.532	-1.552	-1.572	-1.591	-1.610	-1.629	-1.646	-1.664	-1.679	-1.695	-1.711	-1.725	-1.739	-1.751	-1.762	-1.774	-1.785	-1.795	-1.805	-1.814	-1.820	-1.828	-1.834	-1.840	-1.844	-1.849	-1.852	-1.856	-1.858	-1.860	-1.861	-1.861	-1.862	-1.860	-1.860	-1.858	-1.856	-1.851	-1.849	-1.845	-1.841	-1.835	-1.831	-1.825	-1.820	-1.814	-1.808	-1.800	-1.794	-1.786	-1.780	-1.771	-1.764	-1.755	-1.748	-1.738	-1.729	-1.720	-1.710	-1.701	-1.691	-1.681	-1.672	-1.662	-1.652	-1.644	-1.632	-1.622	-1.614	-1.604	-1.594	-1.584	-1.574	-1.566	-1.555	-1.546	-1.536	-1.528	-1.518	-1.509	-1.500	-1.492	-1.484	-1.475	-1.466	-1.459	-1.450	-1.444	-1.436	-1.430	-1.422	-1.416	-1.411	-1.405	-1.400	-1.395	-1.390	-1.385	-1.381	-1.378	-1.374	-1.370	-1.368	-1.365	-1.362	-1.359	-1.358	-1.355	-1.354	-1.352	-1.351	-1.349	-1.348	-1.346	-1.345	-1.342	-1.342	-1.340	-1.339	-1.336	-1.334	-1.334	-1.330	-1.328	-1.325	-1.321	-1.319	-1.314	-1.310	-1.305	-1.301	-1.295	-1.290	-1.282	-1.278	-1.270	-1.262	-1.254	-1.246	-1.238	-1.228	-1.218	-1.208	-1.196	-1.186	-1.175	-1.162	-1.151	-1.140	-1.126	-1.114	-1.101	-1.089	-1.075	-1.062	-1.049	-1.036	-1.024	-1.010	-0.998	-0.984	-0.971	-0.959	-0.946	-0.935	-0.925	-0.912	-0.902	-0.891	-0.881	-0.872	-0.864	-0.855	-0.846	-0.840	-0.832	-0.826	-0.821	-0.816	-0.811	-0.808	-0.804	-0.800	-0.798	-0.795	-0.792	-0.792	-0.791	-0.790	-0.790	-0.790	-0.790	-0.790	-0.791	-0.792	-0.794	-0.794	-0.795	-0.798	-0.799	-0.800	-0.801	-0.802	-0.804	-0.805	-0.805	-0.806	-0.806	-0.806	-0.806	-0.806	-0.806	-0.805	-0.802	-0.801	-0.800	-0.798	-0.795	-0.791	-0.789	-0.785	-0.780	-0.778	-0.772	-0.768	-0.762	-0.758	-0.751	-0.746	-0.740	-0.734	-0.728	-0.721	-0.715	-0.708	-0.701	-0.695	-0.688	-0.680	-0.672	-0.665	-0.659	-0.651	-0.645	-0.638	-0.630	-0.624	-0.618	-0.611	-0.604	-0.598	-0.591	-0.585	-0.579	-0.574	-0.566	-0.561	-0.555	-0.550	-0.544	-0.539	-0.532	-0.528	-0.521	-0.515	-0.510	-0.505	-0.499	-0.494	-0.488	-0.482	-0.478	-0.471	-0.465	-0.460	-0.454	-0.449	-0.441	-0.436	-0.431	-0.425	-0.419	-0.412	-0.408	-0.402	-0.396	-0.390	-0.385	-0.379	-0.375	-0.369	-0.364	-0.359	-0.355	-0.351	-0.346	-0.342	-0.339	-0.336	-0.334	-0.331	-0.330	-0.329	-0.328	-0.328	-0.328	-0.328	-0.329	-0.331	-0.335	-0.338	-0.342	-0.348	-0.354	-0.359	-0.366	-0.375	-0.382	-0.391	-0.401	-0.412	-0.424	-0.435	-0.449	-0.461	-0.475	-0.490	-0.505	-0.520	-0.535	-0.552	-0.569	-0.585	-0.602	-0.620	-0.638	-0.655	-0.672	-0.690	-0.709	-0.726	-0.744	-0.761	-0.779	-0.795	-0.812	-0.829	-0.845	-0.860	-0.874	-0.890	-0.902	-0.916	-0.930	-0.941	-0.952	-0.964	-0.974	-0.984	-0.994	-1.001	-1.008	-1.016	-1.022	-1.028	-1.032	-1.036	-1.040	-1.044	-1.046	-1.048	-1.048	-1.050	-1.050	-1.049	-1.049	-1.048	-1.048	-1.045	-1.044	-1.041	-1.040	-1.038	-1.035	-1.032	-1.030	-1.029	-1.025	-1.022	-1.021	-1.019	-1.016	-1.015	-1.012	-1.011	-1.010	-1.009	-1.008	-1.006	-1.006	-1.006	-1.005	-1.006	-1.006	-1.009	-1.009	-1.010	-1.012	-1.014	-1.016	-1.018	-1.021	-1.024	-1.028	-1.030	-1.034	-1.036	-1.040	-1.044	-1.046	-1.051	-1.055	-1.059	-1.062	-1.065	-1.069	-1.072	-1.078	-1.080	-1.085	-1.089	-1.092	-1.096	-1.101	-1.105	-1.108	-1.111	-1.115	-1.118	-1.121	-1.125	-1.129	-1.131	-1.135	-1.138	-1.141	-1.144	-1.146	-1.149	-1.152	-1.155	-1.158	-1.159	-1.161	-1.164	-1.165	-1.166	-1.168	-1.170	-1.171	-1.171	-1.172	-1.172	-1.172	-1.172	-1.171	-1.171	-1.169	-1.168	-1.165	-1.162	-1.161	-1.158	-1.154	-1.151	-1.148	-1.142	-1.138	-1.131	-1.125	-1.120	-1.114	-1.106	-1.100	-1.092	-1.082	-1.075	-1.066	-1.058	-1.049	-1.040	-1.030	-1.021	-1.011	-1.001	-0.992	-0.982	-0.972	-0.961	-0.952	-0.942	-0.934	-0.924	-0.916	-0.906	-0.898	-0.890	-0.882	-0.876	-0.869	-0.862	-0.858	-0.851	-0.848	-0.844	-0.841	-0.838	-0.835	-0.834	-0.832	-0.832	-0.834	-0.835	-0.836	-0.839	-0.842	-0.846	-0.851	-0.856	-0.861	-0.868	-0.875	-0.881	-0.890	-0.898	-0.906	-0.915	-0.925	-0.935	-0.945	-0.955	-0.965	-0.976	-0.986	-0.998	-1.009	-1.020	-1.030	-1.041	-1.051	-1.062	-1.072	-1.081	-1.091	-1.101	-1.109	-1.119	-1.126	-1.135	-1.142	-1.149	-1.155	-1.160	-1.165	-1.171	-1.175	-1.180	-1.182	-1.185	-1.188	-1.189	-1.190	-1.191	-1.190	-1.189	-1.189	-1.188	-1.185	-1.184	-1.181	-1.178	-1.175	-1.170	-1.168	-1.164	-1.159	-1.154	-1.149	-1.144	-1.139	-1.134	-1.128	-1.122	-1.118	-1.110	-1.105	-1.099	-1.094	-1.088	-1.082	-1.076	-1.071	-1.065	-1.060	-1.055	-1.050	-1.045	-1.039	-1.032	-1.028	-1.022	-1.016	-1.011	-1.006	-1.001	-0.995	-0.990	-0.984	-0.979	-0.972	-0.966	-0.960	-0.952	-0.948	-0.940	-0.932	-0.925	-0.918	-0.910	-0.900	-0.892	-0.882	-0.872	-0.864	-0.852	-0.841	-0.830	-0.818	-0.806	-0.792	-0.779	-0.766	-0.752	-0.736	-0.721	-0.705	-0.689	-0.672	-0.656	-0.638	-0.620	-0.602	-0.582	-0.564	-0.542	-0.524	-0.504	-0.482	-0.461	-0.440	-0.419	-0.398	-0.375	-0.354	-0.331	-0.309	-0.286	-0.264	-0.241	-0.219	-0.196	-0.174	-0.151	-0.129	-0.106	-0.085	-0.064	-0.041	-0.020	0.001	0.021	0.042	0.062	0.081	0.101	0.120	0.139	0.156	0.174	0.191	0.208	0.225	0.241	0.256	0.272	0.285	0.299	0.312	0.325	0.338	0.348	0.360	0.370	0.380	0.389	0.398	0.406	0.412	0.420	0.426	0.431	0.438	0.441	0.445	0.448	0.450	0.452	0.452	0.452	0.452	0.451	0.449	0.448	0.445	0.441	0.436	0.431	0.426	0.420	0.414	0.405	0.398	0.390	0.380	0.370	0.360	0.349	0.338	0.326	0.314	0.301	0.289	0.275	0.261	0.249	0.235	0.220	0.206	0.192	0.178	0.164	0.150	0.136	0.121	0.109	0.095	0.081	0.069	0.056	0.044	0.034	0.022	0.011	0.002	-0.006	-0.015	-0.021	-0.028	-0.034	-0.040	-0.044	-0.048	-0.050	-0.054	-0.055	-0.056	-0.055	-0.055	-0.054	-0.051	-0.050	-0.045	-0.042	-0.039	-0.032	-0.028	-0.022	-0.016	-0.010	-0.004	0.002	0.009	0.016	0.022	0.029	0.034	0.040	0.045	0.051	0.056	0.059	0.062	0.065	0.068	0.068	0.069	0.068	0.068	0.064	0.062	0.058	0.052	0.046	0.039	0.030	0.021	0.010	0.000	-0.014	-0.026	-0.041	-0.055	-0.071	-0.089	-0.108	-0.126	-0.145	-0.166	-0.186	-0.208	-0.229	-0.252	-0.274	-0.298	-0.321	-0.345	-0.369	-0.394	-0.416	-0.440	-0.465	-0.489	-0.512	-0.535	-0.559	-0.581	-0.604	-0.625	-0.648	-0.668	-0.688	-0.708	-0.728	-0.745	-0.762	-0.780	-0.796	-0.812	-0.826	-0.841	-0.854	-0.866	-0.878	-0.889	-0.899	-0.909	-0.916	-0.924	-0.931	-0.939	-0.944	-0.949	-0.954	-0.956	-0.959	-0.960	-0.962	-0.964	-0.965	-0.964	-0.964	-0.962	-0.960	-0.959	-0.956	-0.954	-0.949	-0.945	-0.941	-0.938	-0.934	-0.929	-0.922	-0.918	-0.912	-0.908	-0.902	-0.898	-0.890	-0.885	-0.879	-0.874	-0.868	-0.861	-0.856	-0.851	-0.846	-0.841	-0.836	-0.832	-0.829	-0.825	-0.821	-0.818	-0.816	-0.812	-0.810	-0.810	-0.808	-0.808	-0.808	-0.808	-0.809	-0.810	-0.811	-0.814	-0.816	-0.820	-0.824	-0.829	-0.832	-0.839	-0.845	-0.851	-0.858	-0.865	-0.871	-0.880	-0.890	-0.898	-0.908	-0.918	-0.928	-0.938	-0.949	-0.960	-0.971	-0.982	-0.994	-1.006	-1.019	-1.031	-1.044	-1.058	-1.070	-1.082	-1.096	-1.109	-1.121	-1.134	-1.148	-1.160	-1.174	-1.186	-1.199	-1.211	-1.225	-1.238	-1.249	-1.262	-1.275	-1.286	-1.298	-1.310	-1.321	-1.332	-1.345	-1.355	-1.366	-1.378	-1.389	-1.400	-1.410	-1.420	-1.430	-1.440	-1.451	-1.460	-1.471	-1.480	-1.490	-1.499	-1.510	-1.519	-1.528	-1.538	-1.548	-1.558	-1.568	-1.576	-1.585	-1.596	-1.605	-1.615	-1.625	-1.635	-1.644	-1.655	-1.664	-1.674	-1.685	-1.695	-1.706	-1.718	-1.728	-1.739	-1.749	-1.761	-1.771	-1.784	-1.796	-1.808	-1.819	-1.832	-1.845	-1.858	-1.870	-1.884	-1.896	-1.910	-1.924	-1.939	-1.952	-1.968	-1.982	-1.996	-2.011	-2.027	-2.042	-2.059	-2.075	-2.091	-2.108	-2.125	-2.141	-2.159	-2.176	-2.194	-2.210	-2.229	-2.246	-2.264	-2.281	-2.299	-2.318	-2.335	-2.354	-2.371	-2.389	-2.406	-2.424	-2.440	-2.458	-2.474	-2.491	-2.508	-2.522	-2.539	-2.552	-2.569	-2.582	-2.596	-2.610	-2.622	-2.634	-2.646	-2.658	-2.668	-2.678	-2.688	-2.695	-2.704	-2.711	-2.719	-2.724	-2.730	-2.735	-2.740	-2.744	-2.746	-2.750	-2.752	-2.754	-2.755	-2.756	-2.758	-2.759	-2.759	-2.759	-2.759	-2.759	-2.758	-2.758	-2.759	-2.759	-2.759	-2.760	-2.760	-2.761	-2.762	-2.764	-2.766	-2.770	-2.774	-2.778	-2.782	-2.789	-2.795	-2.801	-2.810	-2.819	-2.829	-2.839	-2.850	-2.862	-2.876	-2.890	-2.906	-2.921	-2.940	-2.956	-2.976	-2.996	-3.016	-3.039	-3.060	-3.084	-3.106	-3.131	-3.156	-3.182	-3.209	-3.236	-3.262	-3.290	-3.319	-3.348	-3.375	-3.405	-3.434	-3.464	-3.492	-3.521	-3.550	-3.579	-3.608	-3.636	-3.665	-3.692	-3.721	-3.748	-3.775	-3.801	-3.828	-3.852	-3.879	-3.902	-3.928	-3.950	-3.974	-3.995	-4.016	-4.036	-4.058	-4.076	-4.096	-4.114	-4.131	-4.148	-4.165	-4.180	-4.194	-4.209	-4.222	-4.235	-4.248	-4.260	-4.271	-4.281	-4.292	-4.302	-4.312	-4.321	-4.330	-4.338	-4.346	-4.352	-4.359	-4.366	-4.371	-4.376	-4.382	-4.388	-4.391	-4.396	-4.400	-4.405	-4.409	-4.412	-4.415	-4.418	-4.421	-4.424	-4.426	-4.428	-4.430	-4.431	-4.434	-4.436	-4.438	-4.439	-4.440	-4.442	-4.444	-4.445	-4.446	-4.448	-4.449	-4.449	-4.451	-4.452	-4.454	-4.455	-4.456	-4.459	-4.460	-4.460	-4.462	-4.464	-4.465	-4.468	-4.470	-4.471	-4.474	-4.475	-4.478	-4.479	-4.481	-4.482	-4.485	-4.488	-4.490	-4.492	-4.494	-4.496	-4.499	-4.500	-4.502	-4.504	-4.508	-4.508	-4.510	-4.512	-4.514	-4.514	-4.515	-4.516	-4.516	-4.518	-4.518	-4.516	-4.516	-4.515	-4.514	-4.512	-4.511	-4.508	-4.506	-4.504	-4.500	-4.496	-4.491	-4.486	-4.482	-4.476	-4.470	-4.464	-4.458	-4.449	-4.441	-4.434	-4.425	-4.416	-4.406	-4.399	-4.389	-4.378	-4.368	-4.356	-4.346	-4.335	-4.324	-4.314	-4.301	-4.290	-4.279	-4.268	-4.256	-4.244	-4.234	-4.222	-4.211	-4.201	-4.191	-4.181	-4.172	-4.162	-4.155	-4.146	-4.138	-4.131	-4.126	-4.120	-4.115	-4.109	-4.106	-4.102	-4.099	-4.096	-4.096	-4.095	-4.095	-4.096	-4.098	-4.100	-4.102	-4.106	-4.111	-4.116	-4.122	-4.129	-4.135	-4.142	-4.151	-4.160	-4.170	-4.180	-4.190	-4.201	-4.212	-4.224	-4.236	-4.248	-4.261	-4.274	-4.286	-4.300	-4.312	-4.326	-4.340	-4.352	-4.365	-4.380	-4.392	-4.406	-4.418	-4.430	-4.442	-4.455	-4.468	-4.479	-4.490	-4.500	-4.511	-4.521	-4.531	-4.540	-4.549	-4.558	-4.565	-4.572	-4.580	-4.586	-4.594	-4.599	-4.602	-4.609	-4.611	-4.616	-4.619	-4.622	-4.625	-4.628	-4.629	-4.631	-4.631	-4.632	-4.632	-4.632	-4.632	-4.632	-4.631	-4.631	-4.630	-4.629	-4.628	-4.626	-4.625	-4.624	-4.622	-4.620	-4.619	-4.619	-4.618	-4.616	-4.615	-4.615	-4.614	-4.614	-4.614	-4.614	-4.615	-4.616	-4.618	-4.619	-4.621	-4.625	-4.629	-4.632	-4.636	-4.641	-4.646	-4.651	-4.658	-4.664	-4.671	-4.679	-4.688	-4.696	-4.706	-4.715	-4.726	-4.736	-4.748	-4.759	-4.771	-4.782	-4.795	-4.809	-4.821	-4.835	-4.849	-4.862	-4.878	-4.891	-4.906	-4.919	-4.934	-4.949	-4.962	-4.976	-4.990	-5.004	-5.018	-5.031	-5.044	-5.056	-5.069	-5.080	-5.092	-5.101	-5.112	-5.122	-5.132	-5.141	-5.149	-5.158	-5.164	-5.170	-5.176	-5.180	-5.185	-5.188	-5.191	-5.194	-5.195	-5.196	-5.196	-5.196	-5.195	-5.194	-5.191	-5.189	-5.185	-5.181	-5.176	-5.172	-5.168	-5.161	-5.155	-5.149	-5.144	-5.136	-5.130	-5.122	-5.115	-5.106	-5.099	-5.091	-5.082	-5.075	-5.068	-5.059	-5.050	-5.044	-5.035	-5.028	-5.019	-5.012	-5.005	-4.998	-4.991	-4.985	-4.978	-4.971	-4.966	-4.960	-4.955	-4.950	-4.945	-4.942	-4.938	-4.934	-4.931	-4.928	-4.925	-4.922	-4.920	-4.918	-4.918	-4.915	-4.914	-4.912	-4.912	-4.911	-4.911	-4.911	-4.911	-4.910	-4.911	-4.911	-4.911	-4.912	-4.914	-4.914	-4.915	-4.915	-4.918	-4.918	-4.919	-4.919	-4.920	-4.921	-4.922	-4.924	-4.922	-4.924	-4.925	-4.925	-4.925	-4.926	-4.925	-4.926	-4.926	-4.925	-4.925	-4.924	-4.924	-4.922	-4.921	-4.921	-4.920	-4.919	-4.916	-4.914	-4.912	-4.909	-4.908	-4.905	-4.901	-4.898	-4.894	-4.890	-4.888	-4.882	-4.878	-4.874	-4.869	-4.864	-4.858	-4.851	-4.848	-4.841	-4.834	-4.828	-4.821	-4.814	-4.808	-4.801	-4.794	-4.788	-4.780	-4.771	-4.764	-4.758	-4.749	-4.741	-4.734	-4.726	-4.720	-4.712	-4.705	-4.698	-4.690	-4.684	-4.678	-4.671	-4.666	-4.659	-4.654	-4.649	-4.644	-4.640	-4.636	-4.632	-4.629	-4.626	-4.625	-4.622	-4.622	-4.622	-4.622	-4.622	-4.624	-4.625	-4.628	-4.630	-4.632	-4.638	-4.642	-4.646	-4.652	-4.659	-4.665	-4.672	-4.679	-4.688	-4.695	-4.702	-4.712	-4.721	-4.731	-4.741	-4.750	-4.761	-4.771	-4.782	-4.792	-4.804	-4.814	-4.824	-4.834	-4.845	-4.856	-4.865	-4.875	-4.884	-4.894	-4.902	-4.912	-4.921	-4.929	-4.936	-4.944	-4.951	-4.958	-4.964	-4.968	-4.972	-4.978	-4.981	-4.984	-4.986	-4.989	-4.990	-4.990	-4.990	-4.989	-4.988	-4.986	-4.984	-4.980	-4.978	-4.972	-4.966	-4.960	-4.954	-4.945	-4.938	-4.929	-4.920	-4.910	-4.900	-4.888	-4.875	-4.864	-4.850	-4.835	-4.821	-4.806	-4.790	-4.774	-4.758	-4.740	-4.722	-4.704	-4.685	-4.665	-4.645	-4.625	-4.604	-4.584	-4.562	-4.541	-4.519	-4.496	-4.474	-4.452	-4.430	-4.408	-4.385	-4.362	-4.340	-4.318	-4.295	-4.274	-4.251	-4.229	-4.208	-4.188	-4.166	-4.145	-4.125	-4.105	-4.086	-4.068	-4.050	-4.032	-4.015	-3.999	-3.984	-3.968	-3.955	-3.940	-3.928	-3.915	-3.904	-3.894	-3.882	-3.874	-3.865	-3.856	-3.849	-3.841	-3.835	-3.829	-3.825	-3.820	-3.818	-3.812	-3.810	-3.808	-3.805	-3.804	-3.801	-3.800	-3.799	-3.799	-3.798	-3.798	-3.796	-3.796	-3.796	-3.795	-3.795	-3.794	-3.794	-3.792	-3.792	-3.791	-3.791	-3.789	-3.788	-3.786	-3.784	-3.781	-3.779	-3.776	-3.772	-3.770	-3.766	-3.762	-3.756	-3.752	-3.749	-3.744	-3.739	-3.734	-3.728	-3.721	-3.715	-3.710	-3.705	-3.698	-3.692	-3.685	-3.679	-3.672	-3.666	-3.661	-3.655	-3.649	-3.644	-3.638	-3.632	-3.628	-3.622	-3.618	-3.612	-3.609	-3.605	-3.601	-3.599	-3.596	-3.594	-3.590	-3.588	-3.586	-3.585	-3.584	-3.582	-3.581	-3.581	-3.581	-3.580	-3.580	-3.581	-3.580	-3.580	-3.581	-3.582	-3.582	-3.582	-3.584	-3.584	-3.585	-3.586	-3.585	-3.586	-3.586	-3.586	-3.586	-3.585	-3.585	-3.584	-3.584	-3.581	-3.580	-3.578	-3.575	-3.571	-3.568	-3.565	-3.561	-3.556	-3.551	-3.546	-3.540	-3.534	-3.528	-3.521	-3.514	-3.505	-3.499	-3.490	-3.480	-3.471	-3.462	-3.451	-3.441	-3.430	-3.419	-3.408	-3.396	-3.384	-3.371	-3.359	-3.346	-3.332	-3.319	-3.306	-3.292	-3.278	-3.264	-3.250	-3.235	-3.221	-3.206	-3.192	-3.179	-3.162	-3.148	-3.134	-3.119	-3.105	-3.090	-3.075	-3.061	-3.048	-3.034	-3.019	-3.006	-2.992	-2.979	-2.966	-2.954	-2.941	-2.929	-2.916	-2.906	-2.894	-2.884	-2.871	-2.861	-2.851	-2.841	-2.831	-2.822	-2.815	-2.805	-2.798	-2.790	-2.784	-2.776	-2.770	-2.764	-2.759	-2.754	-2.749	-2.744	-2.741	-2.738	-2.735	-2.734	-2.731	-2.730	-2.729	-2.728	-2.728	-2.729	-2.728	-2.729	-2.731	-2.732	-2.734	-2.738	-2.739	-2.742	-2.746	-2.750	-2.754	-2.759	-2.762	-2.768	-2.772	-2.776	-2.782	-2.786	-2.791	-2.798	-2.802	-2.806	-2.812	-2.818	-2.822	-2.828	-2.831	-2.835	-2.840	-2.844	-2.846	-2.850	-2.854	-2.855	-2.856	-2.859	-2.860	-2.860	-2.861	-2.860	-2.860	-2.858	-2.856	-2.852	-2.850	-2.846	-2.841	-2.836	-2.829	-2.822	-2.815	-2.806	-2.799	-2.789	-2.780	-2.770	-2.758	-2.746	-2.735	-2.722	-2.709	-2.694	-2.680	-2.666	-2.650	-2.634	-2.618	-2.601	-2.584	-2.568	-2.549	-2.532	-2.514	-2.495	-2.479	-2.460	-2.441	-2.424	-2.405	-2.386	-2.368	-2.350	-2.334	-2.315	-2.298	-2.280	-2.264	-2.248	-2.230	-2.215	-2.200	-2.186	-2.171	-2.158	-2.145	-2.131	-2.120	-2.109	-2.099	-2.088	-2.079	-2.069	-2.061	-2.054	-2.046	-2.040	-2.034	-2.029	-2.025	-2.021	-2.018	-2.015	-2.014	-2.011	-2.010	-2.010	-2.010	-2.011	-2.013	-2.014	-2.014	-2.016	-2.019	-2.021	-2.024	-2.027	-2.031	-2.034	-2.038	-2.041	-2.045	-2.047	-2.052	-2.055	-2.059	-2.061	-2.065	-2.068	-2.070	-2.072	-2.075	-2.076	-2.079	-2.079	-2.080	-2.080	-2.080	-2.079	-2.079	-2.078	-2.076	-2.074	-2.071	-2.068	-2.065	-2.061	-2.056	-2.052	-2.047	-2.041	-2.036	-2.030	-2.024	-2.016	-2.009	-2.001	-1.994	-1.986	-1.978	-1.968	-1.959	-1.951	-1.941	-1.932	-1.921	-1.912	-1.902	-1.892	-1.882	-1.874	-1.862	-1.852	-1.842	-1.832	-1.822	-1.812	-1.802	-1.794	-1.785	-1.775	-1.766	-1.758	-1.749	-1.739	-1.731	-1.724	-1.715	-1.708	-1.700	-1.692	-1.685	-1.679	-1.672	-1.666	-1.660	-1.654	-1.649	-1.644	-1.640	-1.635	-1.630	-1.628	-1.622	-1.620	-1.616	-1.615	-1.612	-1.611	-1.609	-1.608	-1.606	-1.606	-1.608	-1.608	-1.609	-1.610	-1.612	-1.615	-1.618	-1.619	-1.622	-1.626	-1.631	-1.636	-1.641	-1.646	-1.652	-1.660	-1.666	-1.674	-1.680	-1.688	-1.695	-1.704	-1.712	-1.721	-1.731	-1.740	-1.750	-1.759	-1.769	-1.779	-1.789	-1.799	-1.809	-1.819	-1.829	-1.838	-1.848	-1.858	-1.865	-1.874	-1.884	-1.890	-1.898	-1.905	-1.911	-1.918	-1.922	-1.926	-1.931	-1.934	-1.936	-1.938	-1.939	-1.940	-1.939	-1.936	-1.934	-1.931	-1.926	-1.922	-1.916	-1.908	-1.901	-1.892	-1.882	-1.872	-1.861	-1.850	-1.838	-1.822	-1.809	-1.794	-1.778	-1.761	-1.745	-1.726	-1.710	-1.691	-1.670	-1.651	-1.632	-1.611	-1.590	-1.570	-1.549	-1.528	-1.506	-1.486	-1.464	-1.444	-1.421	-1.401	-1.380	-1.360	-1.340	-1.319	-1.300	-1.280	-1.262	-1.244	-1.225	-1.208	-1.190	-1.174	-1.156	-1.141	-1.126	-1.111	-1.098	-1.084	-1.071	-1.059	-1.046	-1.035	-1.024	-1.014	-1.004	-0.994	-0.985	-0.976	-0.966	-0.960	-0.951	-0.944	-0.938	-0.930	-0.922	-0.916	-0.909	-0.902	-0.896	-0.890	-0.884	-0.876	-0.871	-0.865	-0.858	-0.850	-0.842	-0.836	-0.829	-0.821	-0.812	-0.805	-0.798	-0.788	-0.779	-0.770	-0.761	-0.751	-0.741	-0.730	-0.721	-0.710	-0.699	-0.686	-0.676	-0.664	-0.652	-0.640	-0.628	-0.616	-0.604	-0.590	-0.579	-0.566	-0.554	-0.541	-0.528	-0.516	-0.504	-0.491	-0.480	-0.469	-0.458	-0.446	-0.435	-0.425	-0.414	-0.405	-0.394	-0.385	-0.376	-0.368	-0.360	-0.352	-0.345	-0.339	-0.332	-0.328	-0.321	-0.318	-0.312	-0.310	-0.308	-0.305	-0.302	-0.302	-0.301	-0.301	-0.302	-0.302	-0.304	-0.308	-0.310	-0.314	-0.318	-0.322	-0.328	-0.334	-0.340	-0.346	-0.354	-0.362	-0.370	-0.380	-0.390	-0.399	-0.410	-0.421	-0.434	-0.445	-0.459	-0.471	-0.485	-0.500	-0.514	-0.528	-0.544	-0.560	-0.576	-0.591	-0.609	-0.626	-0.642	-0.661	-0.679	-0.696	-0.714	-0.732	-0.751	-0.769	-0.789	-0.808	-0.825	-0.844	-0.864	-0.882	-0.900	-0.919	-0.938	-0.956	-0.974	-0.991	-1.009	-1.026	-1.042	-1.059	-1.076	-1.092	-1.108	-1.124	-1.138	-1.152	-1.166	-1.179	-1.192	-1.205	-1.218	-1.230	-1.241	-1.252	-1.262	-1.274	-1.282	-1.292	-1.302	-1.311	-1.320	-1.329	-1.336	-1.344	-1.351	-1.359	-1.366	-1.372	-1.379	-1.385	-1.392	-1.399	-1.405	-1.411	-1.416	-1.424	-1.430	-1.435	-1.442	-1.449	-1.455	-1.461	-1.468	-1.474	-1.480	-1.486	-1.494	-1.500	-1.508	-1.515	-1.522	-1.530	-1.536	-1.545	-1.551	-1.559	-1.568	-1.575	-1.582	-1.590	-1.598	-1.605	-1.612	-1.621	-1.629	-1.635	-1.644	-1.650	-1.656	-1.664	-1.670	-1.676	-1.682	-1.688	-1.694	-1.699	-1.704	-1.709	-1.714	-1.718	-1.721	-1.725	-1.729	-1.731	-1.732	-1.736	-1.738	-1.739	-1.740	-1.740	-1.741	-1.742	-1.741	-1.741	-1.741	-1.741	-1.739	-1.739	-1.736	-1.735	-1.732	-1.730	-1.730	-1.728	-1.725	-1.722	-1.720	-1.718	-1.715	-1.712	-1.710	-1.708	-1.705	-1.704	-1.700	-1.699	-1.698	-1.695	-1.692	-1.691	-1.691	-1.691	-1.690	-1.689	-1.690	-1.690	-1.690	-1.691	-1.692	-1.692	-1.695	-1.698	-1.699	-1.701	-1.704	-1.708	-1.709	-1.712	-1.716	-1.721	-1.725	-1.730	-1.734	-1.739	-1.744	-1.749	-1.754	-1.760	-1.765	-1.771	-1.778	-1.782	-1.789	-1.794	-1.800	-1.806	-1.811	-1.819	-1.824	-1.830	-1.835	-1.841	-1.848	-1.851	-1.858	-1.861	-1.868	-1.872	-1.878	-1.881	-1.885	-1.889	-1.894	-1.896	-1.900	-1.904	-1.906	-1.909	-1.911	-1.912	-1.914	-1.916	-1.916	-1.919	-1.919	-1.920	-1.920	-1.919	-1.918	-1.918	-1.916	-1.914	-1.911	-1.910	-1.906	-1.904	-1.900	-1.895	-1.891	-1.886	-1.881	-1.875	-1.869	-1.862	-1.855	-1.848	-1.840	-1.832	-1.822	-1.814	-1.804	-1.795	-1.785	-1.774	-1.764	-1.752	-1.740	-1.729	-1.715	-1.702	-1.690	-1.676	-1.661	-1.648	-1.634	-1.619	-1.605	-1.589	-1.574	-1.559	-1.544	-1.530	-1.514	-1.498	-1.482	-1.468	-1.452	-1.438	-1.421	-1.408	-1.391	-1.376	-1.362	-1.349	-1.335	-1.321	-1.308	-1.295	-1.282	-1.270	-1.260	-1.249	-1.239	-1.228	-1.219	-1.209	-1.201	-1.194	-1.186	-1.180	-1.174	-1.169	-1.164	-1.160	-1.156	-1.155	-1.152	-1.151	-1.150	-1.150	-1.150	-1.151	-1.154	-1.155	-1.159	-1.162	-1.166	-1.171	-1.176	-1.182	-1.189	-1.195	-1.202	-1.209	-1.218	-1.225	-1.234	-1.242	-1.251	-1.261	-1.270	-1.280	-1.289	-1.299	-1.309	-1.319	-1.329	-1.339	-1.348	-1.358	-1.366	-1.375	-1.385	-1.392	-1.401	-1.410	-1.418	-1.425	-1.432	-1.439	-1.444	-1.450	-1.455	-1.461	-1.465	-1.470	-1.472	-1.476	-1.479	-1.481	-1.484	-1.484	-1.485	-1.485	-1.485	-1.485	-1.484	-1.482	-1.482	-1.480	-1.479	-1.476	-1.474	-1.472	-1.469	-1.468	-1.464	-1.462	-1.460	-1.458	-1.455	-1.452	-1.450	-1.449	-1.448	-1.446	-1.446	-1.446	-1.446	-1.446	-1.448	-1.450	-1.451	-1.454	-1.458	-1.461	-1.466	-1.470	-1.476	-1.482	-1.490	-1.496	-1.505	-1.514	-1.522	-1.532	-1.544	-1.554	-1.566	-1.578	-1.591	-1.604	-1.618	-1.631	-1.645	-1.659	-1.674	-1.689	-1.704	-1.719	-1.734	-1.748	-1.764	-1.778	-1.792	-1.805	-1.819	-1.832	-1.846	-1.859	-1.871	-1.882	-1.894	-1.904	-1.914	-1.922	-1.931	-1.939	-1.945	-1.950	-1.955	-1.959	-1.961	-1.962	-1.964	-1.964	-1.962	-1.960	-1.959	-1.954	-1.949	-1.942	-1.936	-1.928	-1.919	-1.909	-1.900	-1.888	-1.875	-1.862	-1.849	-1.835	-1.820	-1.804	-1.788	-1.771	-1.755	-1.736	-1.719	-1.701	-1.684	-1.665	-1.646	-1.629	-1.610	-1.591	-1.574	-1.556	-1.539	-1.522	-1.505	-1.490	-1.474	-1.460	-1.445	-1.431	-1.420	-1.406	-1.396	-1.385	-1.376	-1.368	-1.361	-1.354	-1.349	-1.344	-1.341	-1.340	-1.339	-1.339	-1.340	-1.342	-1.346	-1.351	-1.356	-1.364	-1.371	-1.380	-1.390	-1.401	-1.412	-1.425	-1.439	-1.451	-1.466	-1.481	-1.498	-1.512	-1.530	-1.546	-1.564	-1.580	-1.598	-1.615	-1.632	-1.650	-1.666	-1.685	-1.700	-1.716	-1.732	-1.748	-1.762	-1.776	-1.790	-1.802	-1.815	-1.825	-1.834	-1.844	-1.850	-1.858	-1.864	-1.868	-1.871	-1.874	-1.874	-1.874	-1.871	-1.869	-1.865	-1.860	-1.854	-1.846	-1.838	-1.828	-1.816	-1.805	-1.791	-1.778	-1.764	-1.749	-1.732	-1.714	-1.698	-1.679	-1.660	-1.640	-1.621	-1.601	-1.581	-1.561	-1.541	-1.521	-1.501	-1.480	-1.461	-1.442	-1.422	-1.405	-1.388	-1.370	-1.352	-1.338	-1.321	-1.308	-1.295	-1.282	-1.270	-1.259	-1.250	-1.241	-1.234	-1.228	-1.222	-1.218	-1.215	-1.212	-1.211	-1.212	-1.214	-1.215	-1.219	-1.224	-1.229	-1.235	-1.242	-1.251	-1.261	-1.271	-1.282	-1.295	-1.308	-1.320	-1.334	-1.349	-1.362	-1.379	-1.395	-1.411	-1.428	-1.444	-1.462	-1.480	-1.498	-1.515	-1.532	-1.551	-1.569	-1.588	-1.606	-1.625	-1.642	-1.661	-1.679	-1.698	-1.715	-1.734	-1.751	-1.769	-1.786	-1.804	-1.821	-1.839	-1.855	-1.872	-1.889	-1.905	-1.922	-1.938	-1.955	-1.971	-1.988	-2.004	-2.019	-2.035	-2.052	-2.068	-2.084	-2.100	-2.116	-2.132	-2.149	-2.165	-2.181	-2.198	-2.214	-2.230	-2.246	-2.262	-2.279	-2.296	-2.311	-2.329	-2.345	-2.361	-2.378	-2.394	-2.410	-2.426	-2.442	-2.459	-2.475	-2.491	-2.508	-2.524	-2.540	-2.555	-2.571	-2.588	-2.602	-2.618	-2.634	-2.649	-2.664	-2.679	-2.692	-2.708	-2.722	-2.736	-2.750	-2.764	-2.779	-2.792	-2.806	-2.820	-2.832	-2.846	-2.860	-2.874	-2.886	-2.900	-2.914	-2.926	-2.940	-2.954	-2.966	-2.979	-2.994	-3.006	-3.020	-3.034	-3.046	-3.060	-3.075	-3.089	-3.104	-3.118	-3.131	-3.144	-3.159	-3.172	-3.186	-3.201	-3.215	-3.229	-3.242	-3.256	-3.270	-3.284	-3.296	-3.310	-3.322	-3.335	-3.348	-3.360	-3.371	-3.384	-3.394	-3.405	-3.416	-3.426	-3.435	-3.446	-3.454	-3.462	-3.470	-3.476	-3.484	-3.490	-3.496	-3.501	-3.506	-3.511	-3.514	-3.518	-3.520	-3.522	-3.525	-3.525	-3.528	-3.528	-3.528	-3.528	-3.528	-3.526	-3.526	-3.524	-3.522	-3.521	-3.519	-3.516	-3.514	-3.511	-3.509	-3.508	-3.505	-3.502	-3.500	-3.498	-3.495	-3.492	-3.490	-3.489	-3.486	-3.484	-3.482	-3.480	-3.478	-3.478	-3.476	-3.475	-3.474	-3.474	-3.472	-3.472	-3.472	-3.471	-3.471	-3.471	-3.472	-3.474	-3.474	-3.475	-3.476	-3.478	-3.479	-3.480	-3.481	-3.484	-3.485	-3.488	-3.490	-3.492	-3.495	-3.498	-3.501	-3.502	-3.506	-3.510	-3.514	-3.518	-3.520	-3.525	-3.528	-3.532	-3.536	-3.541	-3.546	-3.551	-3.556	-3.561	-3.568	-3.572	-3.580	-3.586	-3.592	-3.599	-3.606	-3.612	-3.620	-3.626	-3.634	-3.641	-3.650	-3.658	-3.665	-3.674	-3.681	-3.689	-3.699	-3.706	-3.715	-3.724	-3.732	-3.741	-3.749	-3.756	-3.765	-3.772	-3.780	-3.788	-3.796	-3.804	-3.810	-3.816	-3.824	-3.830	-3.838	-3.842	-3.849	-3.855	-3.860	-3.864	-3.869	-3.874	-3.879	-3.881	-3.886	-3.890	-3.894	-3.896	-3.899	-3.902	-3.904	-3.906	-3.909	-3.910	-3.912	-3.914	-3.915	-3.918	-3.918	-3.919	-3.920	-3.921	-3.922	-3.924	-3.925	-3.925	-3.926	-3.926	-3.928	-3.929	-3.929	-3.929	-3.930	-3.930	-3.931	-3.931	-3.931	-3.931	-3.931	-3.931	-3.931	-3.932	-3.931	-3.931	-3.931	-3.931	-3.930	-3.931	-3.930	-3.930	-3.930	-3.929	-3.928	-3.926	-3.926	-3.924	-3.924	-3.922	-3.921	-3.920	-3.919	-3.918	-3.915	-3.914	-3.912	-3.910	-3.910	-3.908	-3.906	-3.902	-3.901	-3.899	-3.898	-3.895	-3.894	-3.890	-3.889	-3.886	-3.884	-3.881	-3.879	-3.876	-3.875	-3.871	-3.869	-3.866	-3.864	-3.860	-3.858	-3.854	-3.851	-3.848	-3.844	-3.841	-3.838	-3.832	-3.829	-3.825	-3.819	-3.815	-3.810	-3.804	-3.799	-3.792	-3.786	-3.781	-3.775	-3.769	-3.761	-3.755	-3.746	-3.739	-3.731	-3.724	-3.716	-3.708	-3.700	-3.691	-3.681	-3.672	-3.664	-3.655	-3.646	-3.638	-3.629	-3.621	-3.612	-3.602	-3.595	-3.588	-3.580	-3.571	-3.564	-3.556	-3.550	-3.542	-3.536	-3.530	-3.525	-3.520	-3.515	-3.511	-3.506	-3.502	-3.500	-3.498	-3.495	-3.494	-3.491	-3.491	-3.491	-3.489	-3.490	-3.490	-3.492	-3.492	-3.495	-3.496	-3.499	-3.501	-3.504	-3.505	-3.509	-3.511	-3.515	-3.518	-3.521	-3.525	-3.528	-3.531	-3.534	-3.538	-3.541	-3.542	-3.546	-3.548	-3.550	-3.552	-3.554	-3.555	-3.555	-3.556	-3.556	-3.555	-3.555	-3.554	-3.554	-3.551	-3.549	-3.548	-3.544	-3.540	-3.538	-3.532	-3.528	-3.524	-3.519	-3.512	-3.508	-3.501	-3.495	-3.488	-3.481	-3.474	-3.466	-3.459	-3.451	-3.444	-3.435	-3.426	-3.419	-3.411	-3.402	-3.395	-3.386	-3.379	-3.371	-3.362	-3.355	-3.348	-3.340	-3.331	-3.324	-3.316	-3.309	-3.302	-3.295	-3.289	-3.284	-3.276	-3.271	-3.265	-3.259	-3.254	-3.249	-3.242	-3.239	-3.232	-3.228	-3.224	-3.219	-3.215	-3.210	-3.206	-3.201	-3.198	-3.194	-3.190	-3.185	-3.181	-3.176	-3.174	-3.169	-3.165	-3.160	-3.155	-3.151	-3.148	-3.141	-3.136	-3.132	-3.128	-3.122	-3.116	-3.112	-3.106	-3.100	-3.095	-3.089	-3.084	-3.076	-3.071	-3.065	-3.059	-3.052	-3.045	-3.039	-3.031	-3.026	-3.019	-3.012	-3.005	-2.999	-2.992	-2.985	-2.978	-2.970	-2.964	-2.956	-2.949	-2.942	-2.935	-2.929	-2.921	-2.915	-2.908	-2.901	-2.895	-2.888	-2.880	-2.874	-2.868	-2.860	-2.854	-2.848	-2.841	-2.834	-2.826	-2.820	-2.815	-2.808	-2.801	-2.795	-2.789	-2.781	-2.775	-2.768	-2.761	-2.755	-2.750	-2.742	-2.736	-2.730	-2.724	-2.718	-2.711	-2.706	-2.699	-2.694	-2.688	-2.682	-2.676	-2.670	-2.664	-2.659	-2.652	-2.648	-2.641	-2.636	-2.631	-2.626	-2.621	-2.616	-2.611	-2.608	-2.604	-2.599	-2.595	-2.591	-2.588	-2.584	-2.581	-2.578	-2.575	-2.572	-2.569	-2.568	-2.565	-2.564	-2.562	-2.560	-2.559	-2.558	-2.556	-2.556	-2.555	-2.555	-2.555	-2.555	-2.555	-2.555	-2.555	-2.555	-2.556	-2.558	-2.558	-2.559	-2.560	-2.561	-2.564	-2.564	-2.566	-2.569	-2.570	-2.572	-2.574	-2.575	-2.578	-2.580	-2.582	-2.584	-2.586	-2.589	-2.591	-2.594	-2.596	-2.599	-2.601	-2.602	-2.605	-2.609	-2.610	-2.612	-2.615	-2.616	-2.619	-2.620	-2.622	-2.625	-2.626	-2.629	-2.630	-2.632	-2.634	-2.636	-2.636	-2.638	-2.639	-2.639	-2.640	-2.640	-2.641	-2.642	-2.642	-2.642	-2.642	-2.644	-2.644	-2.642	-2.642	-2.642	-2.641	-2.641	-2.641	-2.640	-2.640	-2.639	-2.639	-2.636	-2.635	-2.635	-2.632	-2.631	-2.631	-2.629	-2.628	-2.625	-2.624	-2.621	-2.620	-2.618	-2.616	-2.614	-2.611	-2.610	-2.608	-2.604	-2.601	-2.598	-2.595	-2.592	-2.590	-2.586	-2.582	-2.578	-2.575	-2.570	-2.566	-2.561	-2.558	-2.552	-2.546	-2.541	-2.535	-2.529	-2.522	-2.515	-2.508	-2.500	-2.492	-2.484	-2.475	-2.465	-2.455	-2.445	-2.434	-2.422	-2.411	-2.399	-2.386	-2.374	-2.362	-2.348	-2.334	-2.319	-2.305	-2.290	-2.275	-2.260	-2.245	-2.230	-2.212	-2.198	-2.181	-2.165	-2.148	-2.132	-2.116	-2.101	-2.085	-2.070	-2.054	-2.040	-2.025	-2.013	-1.998	-1.985	-1.971	-1.960	-1.948	-1.936	-1.925	-1.915	-1.906	-1.896	-1.888	-1.881	-1.874	-1.868	-1.861	-1.858	-1.854	-1.850	-1.848	-1.846	-1.845	-1.845	-1.845	-1.846	-1.848	-1.850	-1.852	-1.858	-1.861	-1.866	-1.871	-1.878	-1.885	-1.892	-1.901	-1.910	-1.919	-1.929	-1.939	-1.949	-1.960	-1.971	-1.984	-1.995	-2.009	-2.022	-2.035	-2.050	-2.062	-2.078	-2.092	-2.108	-2.124	-2.139	-2.155	-2.170	-2.188	-2.202	-2.220	-2.236	-2.254	-2.271	-2.288	-2.305	-2.322	-2.340	-2.359	-2.376	-2.394	-2.412	-2.429	-2.448	-2.465	-2.484	-2.500	-2.518	-2.535	-2.552	-2.570	-2.586	-2.604	-2.620	-2.635	-2.650	-2.666	-2.681	-2.695	-2.710	-2.724	-2.738	-2.749	-2.761	-2.774	-2.784	-2.795	-2.804	-2.814	-2.822	-2.830	-2.838	-2.845	-2.851	-2.856	-2.861	-2.865	-2.870	-2.872	-2.875	-2.878	-2.878	-2.880	-2.881	-2.880	-2.879	-2.879	-2.878	-2.876	-2.874	-2.871	-2.870	-2.866	-2.864	-2.861	-2.859	-2.856	-2.852	-2.850	-2.846	-2.844	-2.841	-2.840	-2.838	-2.835	-2.834	-2.834	-2.832	-2.832	-2.832	-2.832	-2.834	-2.835	-2.836	-2.839	-2.841	-2.844	-2.848	-2.852	-2.856	-2.861	-2.868	-2.874	-2.879	-2.886	-2.894	-2.900	-2.908	-2.915	-2.924	-2.931	-2.940	-2.948	-2.956	-2.964	-2.972	-2.980	-2.988	-2.995	-3.002	-3.009	-3.015	-3.021	-3.028	-3.031	-3.035	-3.038	-3.041	-3.042	-3.044	-3.044	-3.044	-3.041	-3.039	-3.035	-3.030	-3.025	-3.018	-3.009	-3.001	-2.989	-2.979	-2.965	-2.951	-2.936	-2.920	-2.902	-2.885	-2.865	-2.845	-2.822	-2.800	-2.776	-2.751	-2.726	-2.699	-2.671	-2.642	-2.614	-2.584	-2.552	-2.521	-2.489	-2.456	-2.424	-2.391	-2.358	-2.324	-2.290	-2.256	-2.221	-2.189	-2.155	-2.122	-2.090	-2.058	-2.024	-1.994	-1.961	-1.930	-1.901	-1.871	-1.844	-1.816	-1.790	-1.764	-1.740	-1.716	-1.694	-1.672	-1.652	-1.634	-1.618	-1.600	-1.585	-1.571	-1.559	-1.548	-1.536	-1.528	-1.520	-1.514	-1.509	-1.505	-1.502	-1.501	-1.500	-1.501	-1.502	-1.506	-1.510	-1.515	-1.521	-1.528	-1.535	-1.544	-1.552	-1.562	-1.572	-1.584	-1.596	-1.608	-1.620	-1.634	-1.646	-1.660	-1.674	-1.689	-1.704	-1.718	-1.731	-1.748	-1.761	-1.775	-1.790	-1.805	-1.819	-1.832	-1.846	-1.860	-1.874	-1.885	-1.899	-1.911	-1.922	-1.934	-1.946	-1.956	-1.968	-1.978	-1.986	-1.996	-2.006	-2.015	-2.022	-2.030	-2.038	-2.045	-2.052	-2.059	-2.064	-2.070	-2.075	-2.080	-2.085	-2.089	-2.092	-2.096	-2.100	-2.104	-2.105	-2.109	-2.111	-2.112	-2.115	-2.116	-2.118	-2.119	-2.121	-2.121	-2.121	-2.122	-2.122	-2.124	-2.124	-2.124	-2.124	-2.124	-2.122	-2.121	-2.121	-2.120	-2.119	-2.118	-2.118	-2.116	-2.114	-2.114	-2.111	-2.110	-2.109	-2.106	-2.105	-2.105	-2.102	-2.100	-2.099	-2.096	-2.095	-2.094	-2.091	-2.090	-2.088	-2.086	-2.085	-2.084	-2.081	-2.080	-2.079	-2.076	-2.075	-2.074	-2.071	-2.071	-2.070	-2.069	-2.068	-2.066	-2.065	-2.065	-2.064	-2.062	-2.061	-2.060	-2.059	-2.056	-2.055	-2.054	-2.052	-2.050	-2.049	-2.046	-2.044	-2.041	-2.039	-2.036	-2.034	-2.029	-2.025	-2.021	-2.016	-2.011	-2.005	-2.000	-1.994	-1.988	-1.980	-1.972	-1.965	-1.956	-1.948	-1.939	-1.928	-1.919	-1.908	-1.896	-1.885	-1.872	-1.860	-1.848	-1.834	-1.820	-1.806	-1.791	-1.778	-1.761	-1.746	-1.731	-1.716	-1.699	-1.684	-1.669	-1.651	-1.635	-1.619	-1.602	-1.585	-1.569	-1.551	-1.536	-1.519	-1.502	-1.486	-1.470	-1.454	-1.439	-1.424	-1.408	-1.392	-1.378	-1.362	-1.349	-1.335	-1.321	-1.309	-1.296	-1.282	-1.271	-1.259	-1.248	-1.236	-1.225	-1.216	-1.205	-1.196	-1.186	-1.179	-1.169	-1.161	-1.154	-1.146	-1.139	-1.134	-1.126	-1.121	-1.116	-1.110	-1.105	-1.100	-1.096	-1.091	-1.088	-1.084	-1.081	-1.078	-1.075	-1.071	-1.069	-1.066	-1.064	-1.061	-1.059	-1.056	-1.055	-1.052	-1.051	-1.048	-1.045	-1.044	-1.041	-1.039	-1.036	-1.034	-1.030	-1.028	-1.025	-1.021	-1.018	-1.014	-1.010	-1.005	-1.000	-0.996	-0.991	-0.985	-0.979	-0.974	-0.968	-0.960	-0.952	-0.945	-0.938	-0.930	-0.921	-0.914	-0.906	-0.896	-0.888	-0.878	-0.869	-0.860	-0.849	-0.840	-0.830	-0.819	-0.810	-0.800	-0.790	-0.780	-0.770	-0.761	-0.751	-0.741	-0.732	-0.724	-0.714	-0.706	-0.698	-0.689	-0.682	-0.675	-0.668	-0.660	-0.654	-0.649	-0.644	-0.638	-0.634	-0.629	-0.626	-0.624	-0.620	-0.619	-0.616	-0.615	-0.614	-0.612	-0.612	-0.612	-0.612	-0.614	-0.614	-0.615	-0.616	-0.619	-0.620	-0.622	-0.625	-0.628	-0.630	-0.631	-0.635	-0.638	-0.640	-0.642	-0.645	-0.648	-0.649	-0.652	-0.654	-0.656	-0.658	-0.660	-0.661	-0.661	-0.664	-0.664	-0.665	-0.665	-0.665	-0.664	-0.664	-0.662	-0.661	-0.660	-0.659	-0.658	-0.655	-0.652	-0.650	-0.648	-0.644	-0.641	-0.639	-0.635	-0.632	-0.628	-0.624	-0.620	-0.616	-0.612	-0.609	-0.605	-0.600	-0.598	-0.592	-0.589	-0.586	-0.581	-0.578	-0.574	-0.570	-0.566	-0.562	-0.560	-0.556	-0.552	-0.549	-0.546	-0.544	-0.540	-0.538	-0.535	-0.531	-0.530	-0.528	-0.525	-0.522	-0.520	-0.518	-0.516	-0.512	-0.510	-0.507	-0.505	-0.502	-0.500	-0.498	-0.494	-0.491	-0.489	-0.486	-0.482	-0.480	-0.476	-0.472	-0.470	-0.466	-0.462	-0.459	-0.454	-0.449	-0.445	-0.441	-0.435	-0.431	-0.425	-0.420	-0.415	-0.409	-0.402	-0.398	-0.391	-0.385	-0.379	-0.372	-0.366	-0.360	-0.354	-0.346	-0.339	-0.332	-0.326	-0.319	-0.311	-0.305	-0.298	-0.290	-0.284	-0.276	-0.270	-0.262	-0.255	-0.248	-0.240	-0.234	-0.226	-0.219	-0.211	-0.204	-0.198	-0.190	-0.184	-0.176	-0.169	-0.162	-0.158	-0.150	-0.144	-0.136	-0.130	-0.122	-0.118	-0.111	-0.104	-0.098	-0.092	-0.085	-0.079	-0.072	-0.066	-0.060	-0.055	-0.048	-0.041	-0.036	-0.030	-0.022	-0.016	-0.010	-0.005	0.001	0.008	0.015	0.020	0.026	0.032	0.039	0.045	0.050	0.058	0.062	0.069	0.074	0.080	0.085	0.091	0.096	0.101	0.106	0.112	0.118	0.122	0.128	0.131	0.138	0.141	0.145	0.149	0.154	0.158	0.161	0.164	0.168	0.170	0.174	0.178	0.179	0.181	0.185	0.186	0.188	0.190	0.192	0.194	0.195	0.198	0.198	0.200	0.200	0.201	0.202	0.204	0.205	0.205	0.206	0.206	0.206	0.208	0.208	0.209	0.209	0.210	0.211	0.211	0.212	0.214	0.215	0.216	0.218	0.219	0.221	0.222	0.225	0.228	0.230	0.232	0.236	0.240	0.241	0.245	0.248	0.252	0.256	0.260	0.265	0.269	0.274	0.279	0.285	0.289	0.295	0.301	0.308	0.314	0.320	0.326	0.334	0.342	0.349	0.356	0.365	0.372	0.381	0.390	0.398	0.406	0.415	0.424	0.432	0.442	0.451	0.461	0.471	0.480	0.490	0.501	0.510	0.520	0.530	0.540	0.550	0.559	0.569	0.578	0.588	0.596	0.605	0.614	0.622	0.630	0.638	0.646	0.652	0.659	0.665	0.671	0.678	0.682	0.686	0.691	0.695	0.698	0.700	0.701	0.704	0.705	0.705	0.704	0.704	0.702	0.700	0.699	0.696	0.692	0.689	0.684	0.680	0.675	0.670	0.664	0.658	0.651	0.644	0.636	0.629	0.622	0.614	0.606	0.600	0.591	0.584	0.576	0.569	0.561	0.555	0.549	0.541	0.535	0.529	0.524	0.518	0.514	0.509	0.505	0.501	0.499	0.496	0.495	0.494	0.494	0.494	0.495	0.496	0.498	0.501	0.504	0.507	0.512	0.518	0.524	0.530	0.538	0.544	0.552	0.560	0.570	0.579	0.589	0.600	0.610	0.620	0.632	0.642	0.655	0.666	0.679	0.691	0.702	0.716	0.729	0.741	0.754	0.768	0.781	0.792	0.806	0.819	0.830	0.842	0.855	0.866	0.879	0.891	0.901	0.912	0.922	0.932	0.942	0.952	0.961	0.970	0.978	0.986	0.992	1.000	1.008	1.014	1.019	1.025	1.031	1.035	1.039	1.042	1.048	1.050	1.052	1.055	1.058	1.058	1.060	1.061	1.062	1.064	1.064	1.062	1.064	1.064	1.064	1.064	1.064	1.064	1.064	1.064	1.062	1.062	1.064	1.062	1.064	1.065	1.066	1.068	1.069	1.072	1.074	1.076	1.081	1.084	1.086	1.091	1.096	1.101	1.108	1.112	1.120	1.126	1.134	1.141	1.150	1.158	1.168	1.178	1.186	1.196	1.208	1.218	1.229	1.239	1.250	1.261	1.272	1.284	1.296	1.306	1.318	1.328	1.338	1.348	1.358	1.368	1.378	1.388	1.395	1.404	1.410	1.418	1.425	1.430	1.435	1.439	1.444	1.446	1.449	1.451	1.451	1.452	1.452	1.450	1.450	1.448	1.444	1.440	1.436	1.432	1.428	1.421	1.414	1.408	1.400	1.391	1.384	1.376	1.366	1.356	1.348	1.338	1.328	1.318	1.308	1.296	1.285	1.275	1.265	1.254	1.244	1.232	1.222	1.211	1.200	1.191	1.181	1.171	1.161	1.152	1.144	1.135	1.128	1.119	1.111	1.102	1.098	1.090	1.084	1.076	1.071	1.066	1.061	1.056	1.051	1.049	1.045	1.041	1.038	1.035	1.032	1.030	1.030	1.028	1.026	1.026	1.026	1.025	1.025	1.025	1.026	1.025	1.026	1.028	1.029	1.030	1.031	1.034	1.035	1.036	1.039	1.041	1.042	1.046	1.048	1.050	1.051	1.052	1.055	1.058	1.060	1.061	1.064	1.065	1.066	1.068	1.069	1.070	1.072	1.074	1.074	1.075	1.075	1.075	1.075	1.075	1.075	1.075	1.075	1.074	1.074	1.072	1.071	1.071	1.069	1.068	1.066	1.065	1.064	1.061	1.060	1.059	1.056	1.054	1.052	1.050	1.048	1.045	1.042	1.041	1.040	1.036	1.034	1.032	1.031	1.028	1.025	1.024	1.022	1.020	1.016	1.015	1.012	1.011	1.009	1.006	1.002	1.001	0.999	0.995	0.992	0.990	0.988	0.984	0.981	0.978	0.974	0.971	0.966	0.962	0.958	0.954	0.949	0.944	0.938	0.932	0.928	0.921	0.916	0.909	0.902	0.896	0.888	0.881	0.874	0.865	0.856	0.850	0.841	0.832	0.824	0.815	0.806	0.796	0.788	0.779	0.771	0.762	0.752	0.745	0.736	0.728	0.719	0.710	0.704	0.696	0.688	0.681	0.674	0.669	0.662	0.656	0.651	0.646	0.642	0.639	0.635	0.632	0.629	0.626	0.626	0.624	0.624	0.622	0.622	0.622	0.624	0.625	0.626	0.628	0.629	0.630	0.634	0.635	0.638	0.641	0.644	0.646	0.649	0.652	0.654	0.658	0.660	0.661	0.664	0.666	0.668	0.669	0.669	0.670	0.670	0.670	0.669	0.669	0.668	0.666	0.664	0.661	0.658	0.654	0.651	0.648	0.642	0.638	0.632	0.628	0.621	0.615	0.608	0.600	0.594	0.586	0.579	0.571	0.564	0.556	0.546	0.539	0.531	0.522	0.515	0.507	0.500	0.492	0.484	0.476	0.470	0.464	0.456	0.450	0.444	0.438	0.432	0.428	0.421	0.418	0.414	0.409	0.406	0.402	0.400	0.398	0.395	0.392	0.391	0.390	0.388	0.386	0.385	0.384	0.384	0.382	0.382	0.382	0.382	0.381	0.381	0.381	0.380	0.380	0.379	0.379	0.378	0.376	0.375	0.374	0.371	0.369	0.368	0.364	0.361	0.358	0.355	0.350	0.346	0.341	0.336	0.331	0.325	0.319	0.311	0.305	0.298	0.289	0.281	0.272	0.265	0.255	0.246	0.238	0.226	0.218	0.206	0.195	0.185	0.174	0.162	0.150	0.140	0.128	0.115	0.102	0.090	0.079	0.065	0.052	0.040	0.028	0.014	0.001	-0.010	-0.022	-0.036	-0.049	-0.060	-0.072	-0.084	-0.096	-0.108	-0.119	-0.131	-0.141	-0.152	-0.162	-0.172	-0.182	-0.192	-0.201	-0.210	-0.218	-0.226	-0.234	-0.241	-0.248	-0.255	-0.260	-0.266	-0.272	-0.276	-0.281	-0.286	-0.290	-0.292	-0.295	-0.298	-0.299	-0.301	-0.301	-0.302	-0.304	-0.304	-0.304	-0.301	-0.300	-0.299	-0.296	-0.294	-0.290	-0.288	-0.284	-0.280	-0.276	-0.271	-0.268	-0.262	-0.258	-0.252	-0.248	-0.242	-0.238	-0.231	-0.226	-0.220	-0.215	-0.210	-0.205	-0.200	-0.196	-0.190	-0.186	-0.182	-0.178	-0.174	-0.171	-0.166	-0.164	-0.162	-0.160	-0.159	-0.158	-0.156	-0.156	-0.156	-0.158	-0.158	-0.159	-0.162	-0.165	-0.168	-0.171	-0.176	-0.181	-0.186	-0.192	-0.199	-0.206	-0.214	-0.221	-0.230	-0.238	-0.246	-0.256	-0.265	-0.276	-0.286	-0.298	-0.308	-0.319	-0.330	-0.340	-0.352	-0.364	-0.375	-0.385	-0.398	-0.409	-0.419	-0.430	-0.440	-0.450	-0.461	-0.470	-0.479	-0.488	-0.496	-0.504	-0.510	-0.516	-0.522	-0.526	-0.531	-0.535	-0.538	-0.540	-0.541	-0.541	-0.541	-0.540	-0.539	-0.536	-0.532	-0.529	-0.524	-0.519	-0.512	-0.505	-0.498	-0.490	-0.480	-0.471	-0.460	-0.450	-0.438	-0.425	-0.412	-0.400	-0.386	-0.372	-0.359	-0.342	-0.328	-0.312	-0.298	-0.281	-0.265	-0.248	-0.231	-0.215	-0.199	-0.182	-0.166	-0.149	-0.132	-0.118	-0.101	-0.085	-0.070	-0.054	-0.038	-0.022	-0.009	0.006	0.020	0.034	0.046	0.060	0.074	0.085	0.096	0.109	0.119	0.130	0.140	0.149	0.159	0.166	0.174	0.181	0.189	0.195	0.201	0.208	0.212	0.218	0.222	0.226	0.230	0.232	0.236	0.239	0.241	0.242	0.244	0.246	0.248	0.248	0.249	0.249	0.248	0.249	0.248	0.248	0.248	0.246	0.245	0.245	0.244	0.242	0.242	0.241	0.240	0.239	0.239	0.238	0.236	0.236	0.235	0.235	0.235	0.235	0.235	0.235	0.236	0.236	0.239	0.239	0.240	0.242	0.244	0.245	0.248	0.250	0.252	0.255	0.258	0.262	0.265	0.270	0.272	0.278	0.282	0.288	0.292	0.298	0.304	0.309	0.315	0.320	0.326	0.331	0.338	0.344	0.349	0.356	0.362	0.368	0.374	0.380	0.388	0.394	0.400	0.406	0.411	0.419	0.425	0.431	0.436	0.442	0.449	0.455	0.460	0.466	0.471	0.476	0.482	0.486	0.491	0.496	0.500	0.505	0.509	0.512	0.516	0.519	0.522	0.525	0.528	0.530	0.531	0.534	0.536	0.539	0.539	0.540	0.541	0.542	0.544	0.544	0.545	0.545	0.544	0.545	0.544	0.544	0.542	0.541	0.540	0.539	0.539	0.536	0.535	0.534	0.532	0.531	0.529	0.528	0.526	0.525	0.524	0.522	0.522	0.521	0.520	0.519	0.519	0.519	0.519	0.519	0.520	0.520	0.521	0.522	0.524	0.526	0.526	0.529	0.531	0.534	0.538	0.541	0.544	0.548	0.551	0.555	0.560	0.564	0.569	0.574	0.579	0.584	0.589	0.595	0.600	0.606	0.611	0.618	0.622	0.629	0.635	0.641	0.648	0.652	0.659	0.664	0.670	0.675	0.681	0.685	0.690	0.695	0.700	0.704	0.708	0.712	0.715	0.719	0.721	0.726	0.729	0.730	0.734	0.735	0.738	0.739	0.740	0.741	0.741	0.742	0.744	0.742	0.744	0.744	0.744	0.744	0.744	0.744	0.742	0.742	0.742	0.742	0.742	0.742	0.742	0.742	0.742	0.744	0.744	0.744	0.744	0.746	0.746	0.748	0.749	0.751	0.752	0.755	0.758	0.760	0.764	0.766	0.770	0.774	0.778	0.781	0.785	0.790	0.794	0.799	0.805	0.809	0.814	0.819	0.824	0.829	0.834	0.839	0.844	0.849	0.852	0.856	0.860	0.864	0.866	0.870	0.871	0.874	0.875	0.876	0.876	0.876	0.875	0.874	0.871	0.870	0.865	0.861	0.856	0.851	0.845	0.838	0.830	0.821	0.811	0.801	0.790	0.778	0.765	0.750	0.735	0.720	0.704	0.688	0.671	0.652	0.634	0.614	0.594	0.572	0.552	0.530	0.507	0.485	0.461	0.438	0.412	0.389	0.365	0.340	0.315	0.290	0.265	0.239	0.214	0.189	0.165	0.139	0.115	0.090	0.068	0.044	0.020	-0.002	-0.025	-0.048	-0.068	-0.089	-0.109	-0.128	-0.148	-0.164	-0.182	-0.199	-0.215	-0.230	-0.245	-0.258	-0.270	-0.282	-0.294	-0.305	-0.315	-0.324	-0.332	-0.340	-0.346	-0.354	-0.358	-0.364	-0.368	-0.372	-0.375	-0.378	-0.380	-0.382	-0.384	-0.384	-0.384	-0.385	-0.384	-0.385	-0.385	-0.384	-0.384	-0.382	-0.381	-0.380	-0.380	-0.379	-0.379	-0.376	-0.376	-0.375	-0.374	-0.374	-0.372	-0.371	-0.372	-0.371	-0.371	-0.371	-0.371	-0.371	-0.372	-0.372	-0.372	-0.374	-0.375	-0.375	-0.376	-0.376	-0.378	-0.378	-0.379	-0.380	-0.380	-0.381	-0.380	-0.381	-0.382	-0.381	-0.382	-0.381	-0.381	-0.381	-0.380	-0.378	-0.378	-0.375	-0.374	-0.371	-0.369	-0.366	-0.364	-0.361	-0.359	-0.355	-0.352	-0.349	-0.346	-0.341	-0.338	-0.334	-0.330	-0.325	-0.321	-0.316	-0.311	-0.308	-0.302	-0.298	-0.292	-0.289	-0.282	-0.278	-0.272	-0.268	-0.264	-0.259	-0.254	-0.250	-0.244	-0.239	-0.235	-0.231	-0.226	-0.221	-0.218	-0.212	-0.209	-0.204	-0.199	-0.196	-0.191	-0.186	-0.182	-0.178	-0.174	-0.170	-0.165	-0.161	-0.156	-0.152	-0.149	-0.145	-0.140	-0.136	-0.132	-0.128	-0.124	-0.120	-0.115	-0.111	-0.106	-0.102	-0.099	-0.094	-0.090	-0.086	-0.082	-0.079	-0.074	-0.071	-0.069	-0.065	-0.062	-0.060	-0.056	-0.055	-0.052	-0.051	-0.049	-0.048	-0.048	-0.045	-0.045	-0.045	-0.045	-0.045	-0.045	-0.048	-0.048	-0.049	-0.050	-0.052	-0.054	-0.056	-0.059	-0.061	-0.065	-0.068	-0.071	-0.074	-0.078	-0.081	-0.085	-0.089	-0.092	-0.095	-0.099	-0.101	-0.105	-0.109	-0.112	-0.115	-0.119	-0.121	-0.122	-0.126	-0.128	-0.130	-0.131	-0.132	-0.134	-0.135	-0.136	-0.136	-0.136	-0.136	-0.136	-0.135	-0.135	-0.134	-0.131	-0.130	-0.128	-0.126	-0.124	-0.121	-0.118	-0.115	-0.111	-0.106	-0.104	-0.099	-0.095	-0.090	-0.085	-0.080	-0.074	-0.068	-0.062	-0.056	-0.050	-0.044	-0.036	-0.030	-0.024	-0.018	-0.011	-0.004	0.002	0.010	0.018	0.024	0.031	0.039	0.045	0.052	0.060	0.068	0.074	0.081	0.088	0.095	0.102	0.110	0.116	0.124	0.130	0.138	0.144	0.150	0.158	0.164	0.171	0.178	0.184	0.190	0.196	0.202	0.208	0.214	0.220	0.226	0.232	0.238	0.244	0.250	0.256	0.261	0.268	100.000	5.000	2.000	1.000	6.000	0.000	0.000	0.000	0.000	0.000	0.000	0.000	0.000	0.000	0.000	0.000	0.000	0.000	-0.771	-0.784	-0.796	-0.810	-0.824	-0.836	-0.851	-0.865	-0.879	-0.892	-0.906	-0.921	-0.934	-0.949	-0.962	-0.976	-0.990	-1.002	-1.016	-1.029	-1.042	-1.054	-1.068	-1.079	-1.091	-1.102	-1.112	-1.124	-1.134	-1.142	-1.152	-1.160	-1.169	-1.176	-1.182	-1.188	-1.194	-1.200	-1.204	-1.209	-1.211	-1.214	-1.216	-1.216	-1.218	-1.218	-1.216	-1.215	-1.212	-1.209	-1.206	-1.202	-1.198	-1.191	-1.186	-1.179	-1.172	-1.165	-1.158	-1.149	-1.140	-1.130	-1.120	-1.110	-1.100	-1.090	-1.079	-1.068	-1.058	-1.046	-1.034	-1.024	-1.011	-1.001	-0.989	-0.978	-0.968	-0.956	-0.948	-0.936	-0.928	-0.919	-0.909	-0.901	-0.894	-0.886	-0.880	-0.875	-0.870	-0.865	-0.861	-0.859	-0.856	-0.855	-0.854	-0.854	-0.855	-0.855	-0.858	-0.860	-0.864	-0.869	-0.872	-0.878	-0.884	-0.890	-0.898	-0.905	-0.914	-0.922	-0.930	-0.940	-0.949	-0.959	-0.969	-0.980	-0.989	-1.000	-1.010	-1.020	-1.029	-1.039	-1.049	-1.059	-1.068	-1.076	-1.082	-1.091	-1.098	-1.104	-1.110	-1.115	-1.119	-1.124	-1.125	-1.128	-1.129	-1.129	-1.130	-1.128	-1.126	-1.122	-1.120	-1.115	-1.110	-1.104	-1.098	-1.090	-1.081	-1.072	-1.064	-1.052	-1.042	-1.030	-1.019	-1.005	-0.992	-0.980	-0.965	-0.951	-0.938	-0.922	-0.908	-0.892	-0.878	-0.862	-0.846	-0.832	-0.816	-0.801	-0.788	-0.771	-0.758	-0.744	-0.730	-0.716	-0.702	-0.689	-0.675	-0.664	-0.651	-0.639	-0.628	-0.616	-0.608	-0.596	-0.586	-0.578	-0.570	-0.561	-0.552	-0.546	-0.540	-0.532	-0.526	-0.520	-0.516	-0.511	-0.507	-0.502	-0.499	-0.495	-0.492	-0.490	-0.486	-0.485	-0.482	-0.481	-0.480	-0.479	-0.478	-0.476	-0.476	-0.476	-0.476	-0.475	-0.475	-0.476	-0.476	-0.476	-0.478	-0.478	-0.478	-0.479	-0.479	-0.480	-0.481	-0.481	-0.481	-0.482	-0.484	-0.484	-0.484	-0.484	-0.485	-0.485	-0.484	-0.485	-0.484	-0.482	-0.482	-0.481	-0.480	-0.479	-0.478	-0.475	-0.474	-0.471	-0.470	-0.468	-0.464	-0.462	-0.459	-0.455	-0.451	-0.448	-0.442	-0.439	-0.434	-0.428	-0.422	-0.418	-0.411	-0.406	-0.400	-0.394	-0.388	-0.380	-0.374	-0.368	-0.361	-0.354	-0.346	-0.340	-0.334	-0.325	-0.319	-0.311	-0.305	-0.299	-0.292	-0.286	-0.280	-0.274	-0.268	-0.261	-0.255	-0.251	-0.245	-0.241	-0.236	-0.232	-0.229	-0.225	-0.221	-0.219	-0.216	-0.214	-0.211	-0.210	-0.209	-0.208	-0.208	-0.208	-0.208	-0.209	-0.209	-0.210	-0.211	-0.215	-0.216	-0.219	-0.222	-0.225	-0.229	-0.232	-0.236	-0.240	-0.244	-0.249	-0.252	-0.258	-0.262	-0.268	-0.272	-0.278	-0.282	-0.288	-0.294	-0.299	-0.304	-0.309	-0.314	-0.319	-0.324	-0.329	-0.332	-0.336	-0.340	-0.345	-0.348	-0.351	-0.355	-0.358	-0.360	-0.362	-0.365	-0.366	-0.368	-0.369	-0.370	-0.370	-0.371	-0.370	-0.371	-0.370	-0.369	-0.369	-0.369	-0.366	-0.365	-0.365	-0.361	-0.360	-0.358	-0.356	-0.352	-0.351	-0.349	-0.345	-0.342	-0.341	-0.338	-0.335	-0.332	-0.329	-0.328	-0.324	-0.321	-0.319	-0.316	-0.314	-0.311	-0.309	-0.308	-0.306	-0.304	-0.304	-0.301	-0.301	-0.300	-0.299	-0.298	-0.296	-0.296	-0.296	-0.298	-0.296	-0.296	-0.298	-0.298	-0.298	-0.299	-0.299	-0.300	-0.301	-0.302	-0.304	-0.305	-0.306	-0.308	-0.309	-0.311	-0.312	-0.314	-0.316	-0.316	-0.319	-0.319	-0.321	-0.322	-0.322	-0.324	-0.324	-0.325	-0.324	-0.324	-0.324	-0.324	-0.324	-0.324	-0.321	-0.321	-0.320	-0.318	-0.316	-0.312	-0.311	-0.309	-0.305	-0.302	-0.300	-0.296	-0.292	-0.289	-0.285	-0.281	-0.276	-0.272	-0.269	-0.265	-0.259	-0.255	-0.250	-0.246	-0.241	-0.238	-0.234	-0.230	-0.226	-0.222	-0.220	-0.216	-0.214	-0.214	-0.211	-0.210	-0.210	-0.210	-0.210	-0.211	-0.212	-0.215	-0.219	-0.221	-0.225	-0.230	-0.235	-0.242	-0.249	-0.256	-0.265	-0.274	-0.284	-0.294	-0.305	-0.318	-0.330	-0.342	-0.356	-0.372	-0.386	-0.404	-0.420	-0.438	-0.455	-0.474	-0.491	-0.510	-0.530	-0.549	-0.569	-0.589	-0.610	-0.629	-0.650	-0.671	-0.691	-0.711	-0.731	-0.752	-0.772	-0.791	-0.810	-0.830	-0.849	-0.866	-0.884	-0.900	-0.918	-0.932	-0.948	-0.961	-0.975	-0.989	-1.001	-1.012	-1.022	-1.032	-1.041	-1.049	-1.056	-1.062	-1.068	-1.071	-1.076	-1.078	-1.080	-1.081	-1.081	-1.080	-1.080	-1.078	-1.076	-1.072	-1.069	-1.065	-1.059	-1.055	-1.049	-1.044	-1.038	-1.031	-1.025	-1.018	-1.011	-1.004	-0.998	-0.990	-0.984	-0.978	-0.971	-0.966	-0.960	-0.955	-0.950	-0.946	-0.941	-0.938	-0.934	-0.932	-0.929	-0.928	-0.926	-0.925	-0.924	-0.925	-0.925	-0.928	-0.929	-0.931	-0.934	-0.936	-0.941	-0.944	-0.949	-0.954	-0.958	-0.964	-0.968	-0.974	-0.979	-0.986	-0.991	-0.996	-1.002	-1.009	-1.015	-1.021	-1.028	-1.032	-1.038	-1.042	-1.048	-1.051	-1.056	-1.059	-1.064	-1.066	-1.069	-1.070	-1.072	-1.074	-1.074	-1.075	-1.075	-1.075	-1.074	-1.074	-1.071	-1.069	-1.066	-1.064	-1.061	-1.058	-1.055	-1.051	-1.046	-1.041	-1.038	-1.031	-1.026	-1.020	-1.015	-1.009	-1.001	-0.996	-0.989	-0.982	-0.978	-0.970	-0.964	-0.956	-0.950	-0.942	-0.936	-0.930	-0.922	-0.915	-0.910	-0.902	-0.896	-0.889	-0.881	-0.876	-0.869	-0.864	-0.856	-0.850	-0.845	-0.838	-0.831	-0.825	-0.820	-0.815	-0.809	-0.804	-0.799	-0.792	-0.786	-0.781	-0.775	-0.770	-0.765	-0.759	-0.754	-0.749	-0.744	-0.739	-0.735	-0.730	-0.725	-0.721	-0.716	-0.712	-0.709	-0.704	-0.700	-0.696	-0.692	-0.689	-0.686	-0.682	-0.679	-0.676	-0.674	-0.671	-0.668	-0.665	-0.662	-0.660	-0.659	-0.656	-0.654	-0.652	-0.651	-0.649	-0.648	-0.646	-0.645	-0.644	-0.642	-0.641	-0.640	-0.639	-0.638	-0.636	-0.635	-0.634	-0.634	-0.631	-0.630	-0.629	-0.628	-0.625	-0.625	-0.622	-0.621	-0.620	-0.618	-0.616	-0.614	-0.612	-0.609	-0.608	-0.605	-0.602	-0.600	-0.598	-0.595	-0.592	-0.590	-0.586	-0.582	-0.580	-0.576	-0.574	-0.570	-0.568	-0.564	-0.561	-0.558	-0.555	-0.551	-0.549	-0.545	-0.541	-0.539	-0.535	-0.532	-0.529	-0.526	-0.524	-0.520	-0.518	-0.515	-0.511	-0.509	-0.507	-0.504	-0.502	-0.500	-0.498	-0.495	-0.495	-0.492	-0.491	-0.489	-0.489	-0.488	-0.486	-0.486	-0.485	-0.485	-0.485	-0.484	-0.484	-0.484	-0.484	-0.484	-0.485	-0.485	-0.485	-0.486	-0.486	-0.486	-0.488	-0.489	-0.489	-0.490	-0.490	-0.491	-0.492	-0.492	-0.494	-0.492	-0.494	-0.494	-0.495	-0.495	-0.495	-0.495	-0.494	-0.495	-0.494	-0.494	-0.492	-0.492	-0.491	-0.490	-0.489	-0.488	-0.485	-0.484	-0.481	-0.480	-0.478	-0.474	-0.471	-0.468	-0.464	-0.461	-0.456	-0.452	-0.448	-0.444	-0.439	-0.435	-0.429	-0.424	-0.419	-0.414	-0.408	-0.401	-0.396	-0.390	-0.384	-0.376	-0.369	-0.362	-0.355	-0.349	-0.340	-0.334	-0.325	-0.318	-0.310	-0.302	-0.295	-0.285	-0.278	-0.269	-0.261	-0.251	-0.242	-0.232	-0.225	-0.216	-0.206	-0.198	-0.188	-0.179	-0.170	-0.160	-0.151	-0.142	-0.132	-0.124	-0.115	-0.106	-0.098	-0.089	-0.080	-0.071	-0.064	-0.056	-0.049	-0.041	-0.034	-0.026	-0.021	-0.014	-0.009	-0.004	0.001	0.006	0.009	0.014	0.016	0.018	0.020	0.021	0.022	0.022	0.022	0.021	0.020	0.018	0.015	0.012	0.009	0.005	-0.001	-0.006	-0.012	-0.018	-0.025	-0.032	-0.041	-0.050	-0.059	-0.068	-0.076	-0.086	-0.096	-0.106	-0.116	-0.128	-0.138	-0.148	-0.160	-0.170	-0.181	-0.191	-0.202	-0.212	-0.222	-0.232	-0.242	-0.251	-0.261	-0.270	-0.279	-0.288	-0.295	-0.302	-0.310	-0.316	-0.324	-0.330	-0.335	-0.340	-0.345	-0.349	-0.354	-0.358	-0.360	-0.362	-0.366	-0.368	-0.371	-0.371	-0.374	-0.375	-0.375	-0.376	-0.378	-0.379	-0.380	-0.380	-0.381	-0.381	-0.382	-0.384	-0.384	-0.385	-0.386	-0.386	-0.389	-0.391	-0.392	-0.395	-0.398	-0.400	-0.404	-0.406	-0.410	-0.414	-0.419	-0.424	-0.429	-0.434	-0.440	-0.445	-0.451	-0.458	-0.465	-0.471	-0.479	-0.486	-0.494	-0.501	-0.509	-0.516	-0.524	-0.532	-0.540	-0.548	-0.555	-0.564	-0.571	-0.579	-0.586	-0.594	-0.601	-0.609	-0.615	-0.621	-0.626	-0.631	-0.638	-0.642	-0.646	-0.650	-0.654	-0.656	-0.658	-0.660	-0.661	-0.661	-0.661	-0.661	-0.661	-0.659	-0.656	-0.654	-0.650	-0.648	-0.642	-0.636	-0.631	-0.625	-0.619	-0.612	-0.604	-0.595	-0.586	-0.578	-0.568	-0.558	-0.548	-0.536	-0.526	-0.515	-0.504	-0.492	-0.480	-0.468	-0.456	-0.444	-0.431	-0.419	-0.406	-0.394	-0.382	-0.371	-0.359	-0.346	-0.335	-0.324	-0.314	-0.302	-0.292	-0.282	-0.272	-0.264	-0.256	-0.248	-0.241	-0.234	-0.228	-0.221	-0.218	-0.212	-0.209	-0.206	-0.205	-0.204	-0.202	-0.201	-0.201	-0.202	-0.205	-0.208	-0.210	-0.215	-0.219	-0.224	-0.230	-0.236	-0.242	-0.250	-0.259	-0.266	-0.275	-0.284	-0.292	-0.302	-0.312	-0.321	-0.332	-0.342	-0.352	-0.364	-0.372	-0.382	-0.394	-0.401	-0.411	-0.420	-0.429	-0.438	-0.445	-0.452	-0.460	-0.465	-0.471	-0.476	-0.480	-0.484	-0.488	-0.488	-0.490	-0.490	-0.489	-0.489	-0.486	-0.484	-0.481	-0.476	-0.470	-0.465	-0.458	-0.451	-0.442	-0.435	-0.425	-0.415	-0.405	-0.394	-0.384	-0.371	-0.359	-0.346	-0.334	-0.320	-0.306	-0.292	-0.279	-0.265	-0.250	-0.236	-0.221	-0.208	-0.192	-0.179	-0.165	-0.150	-0.136	-0.124	-0.109	-0.096	-0.082	-0.070	-0.058	-0.045	-0.032	-0.021	-0.010	0.001	0.011	0.022	0.032	0.042	0.051	0.060	0.069	0.078	0.086	0.094	0.101	0.109	0.115	0.122	0.129	0.135	0.141	0.146	0.151	0.158	0.161	0.166	0.170	0.175	0.179	0.182	0.186	0.189	0.191	0.194	0.196	0.198	0.200	0.201	0.202	0.202	0.204	0.204	0.202	0.202	0.201	0.201	0.199	0.198	0.194	0.191	0.189	0.185	0.181	0.175	0.170	0.166	0.159	0.154	0.146	0.141	0.134	0.126	0.118	0.110	0.101	0.092	0.082	0.074	0.065	0.055	0.045	0.035	0.025	0.014	0.004	-0.006	-0.016	-0.026	-0.038	-0.048	-0.056	-0.068	-0.076	-0.086	-0.096	-0.106	-0.115	-0.125	-0.134	-0.141	-0.150	-0.158	-0.165	-0.172	-0.180	-0.188	-0.192	-0.200	-0.206	-0.211	-0.216	-0.221	-0.226	-0.232	-0.236	-0.240	-0.244	-0.249	-0.251	-0.255	-0.258	-0.261	-0.264	-0.268	-0.270	-0.272	-0.275	-0.276	-0.280	-0.281	-0.284	-0.285	-0.288	-0.290	-0.292	-0.294	-0.296	-0.298	-0.300	-0.302	-0.305	-0.306	-0.309	-0.311	-0.314	-0.316	-0.318	-0.320	-0.322	-0.324	-0.326	-0.328	-0.330	-0.331	-0.334	-0.335	-0.338	-0.339	-0.339	-0.341	-0.341	-0.341	-0.342	-0.342	-0.342	-0.344	-0.344	-0.344	-0.342	-0.342	-0.341	-0.340	-0.339	-0.336	-0.335	-0.334	-0.330	-0.329	-0.326	-0.322	-0.320	-0.318	-0.312	-0.310	-0.306	-0.301	-0.299	-0.294	-0.290	-0.285	-0.281	-0.276	-0.272	-0.268	-0.262	-0.259	-0.254	-0.249	-0.245	-0.240	-0.235	-0.231	-0.226	-0.222	-0.218	-0.214	-0.210	-0.208	-0.204	-0.201	-0.199	-0.196	-0.194	-0.192	-0.191	-0.190	-0.190	-0.189	-0.189	-0.190	-0.190	-0.192	-0.192	-0.195	-0.196	-0.200	-0.204	-0.208	-0.212	-0.216	-0.222	-0.228	-0.232	-0.238	-0.245	-0.251	-0.259	-0.266	-0.274	-0.281	-0.290	-0.298	-0.306	-0.315	-0.324	-0.334	-0.342	-0.351	-0.360	-0.370	-0.380	-0.390	-0.399	-0.409	-0.419	-0.429	-0.438	-0.446	-0.456	-0.466	-0.475	-0.482	-0.492	-0.501	-0.510	-0.519	-0.526	-0.535	-0.544	-0.551	-0.559	-0.568	-0.574	-0.581	-0.589	-0.595	-0.601	-0.609	-0.615	-0.621	-0.628	-0.635	-0.641	-0.646	-0.654	-0.660	-0.666	-0.674	-0.680	-0.686	-0.692	-0.700	-0.706	-0.712	-0.721	-0.728	-0.734	-0.742	-0.750	-0.758	-0.765	-0.772	-0.780	-0.789	-0.798	-0.806	-0.814	-0.822	-0.831	-0.840	-0.849	-0.858	-0.866	-0.875	-0.884	-0.892	-0.900	-0.910	-0.919	-0.926	-0.934	-0.941	-0.950	-0.958	-0.964	-0.971	-0.978	-0.984	-0.990	-0.995	-1.001	-1.008	-1.011	-1.015	-1.020	-1.022	-1.026	-1.030	-1.031	-1.034	-1.035	-1.036	-1.038	-1.039	-1.038	-1.038	-1.038	-1.036	-1.035	-1.032	-1.031	-1.029	-1.026	-1.024	-1.020	-1.018	-1.015	-1.010	-1.008	-1.004	-1.000	-0.995	-0.992	-0.988	-0.984	-0.979	-0.974	-0.970	-0.965	-0.961	-0.956	-0.954	-0.949	-0.944	-0.941	-0.936	-0.932	-0.929	-0.926	-0.922	-0.919	-0.916	-0.912	-0.909	-0.905	-0.902	-0.900	-0.899	-0.896	-0.894	-0.891	-0.889	-0.888	-0.886	-0.884	-0.882	-0.880	-0.879	-0.879	-0.876	-0.876	-0.875	-0.874	-0.874	-0.872	-0.871	-0.870	-0.870	-0.870	-0.869	-0.868	-0.868	-0.868	-0.866	-0.866	-0.866	-0.865	-0.865	-0.865	-0.864	-0.864	-0.862	-0.861	-0.860	-0.860	-0.859	-0.856	-0.856	-0.855	-0.852	-0.850	-0.848	-0.846	-0.844	-0.840	-0.838	-0.836	-0.832	-0.829	-0.826	-0.821	-0.818	-0.814	-0.809	-0.805	-0.800	-0.795	-0.790	-0.785	-0.780	-0.774	-0.769	-0.762	-0.756	-0.750	-0.744	-0.738	-0.730	-0.724	-0.718	-0.710	-0.705	-0.698	-0.690	-0.685	-0.679	-0.671	-0.666	-0.660	-0.655	-0.649	-0.644	-0.639	-0.632	-0.629	-0.625	-0.621	-0.618	-0.615	-0.612	-0.611	-0.610	-0.609	-0.609	-0.609	-0.609	-0.610	-0.611	-0.614	-0.616	-0.618	-0.621	-0.625	-0.630	-0.635	-0.640	-0.645	-0.651	-0.658	-0.664	-0.670	-0.679	-0.685	-0.692	-0.700	-0.706	-0.714	-0.722	-0.730	-0.738	-0.745	-0.752	-0.759	-0.766	-0.772	-0.779	-0.784	-0.790	-0.795	-0.800	-0.804	-0.808	-0.810	-0.814	-0.816	-0.818	-0.818	-0.818	-0.818	-0.818	-0.816	-0.814	-0.811	-0.808	-0.805	-0.800	-0.795	-0.789	-0.782	-0.776	-0.769	-0.761	-0.755	-0.746	-0.738	-0.728	-0.719	-0.709	-0.699	-0.689	-0.679	-0.668	-0.658	-0.646	-0.635	-0.625	-0.614	-0.602	-0.591	-0.581	-0.570	-0.560	-0.549	-0.539	-0.528	-0.518	-0.507	-0.498	-0.488	-0.478	-0.469	-0.459	-0.450	-0.441	-0.431	-0.422	-0.415	-0.406	-0.399	-0.390	-0.382	-0.374	-0.366	-0.360	-0.351	-0.344	-0.336	-0.329	-0.322	-0.314	-0.308	-0.300	-0.292	-0.285	-0.278	-0.270	-0.262	-0.255	-0.248	-0.240	-0.232	-0.222	-0.215	-0.206	-0.199	-0.190	-0.181	-0.174	-0.165	-0.155	-0.148	-0.138	-0.129	-0.120	-0.110	-0.101	-0.092	-0.084	-0.074	-0.065	-0.055	-0.046	-0.036	-0.028	-0.019	-0.009	0.000	0.010	0.019	0.028	0.036	0.045	0.052	0.061	0.070	0.078	0.085	0.094	0.101	0.108	0.115	0.122	0.129	0.136	0.142	0.149	0.154	0.160	0.166	0.172	0.178	0.184	0.189	0.195	0.199	0.204	0.209	0.212	0.218	0.221	0.225	0.229	0.232	0.235	0.239	0.242	0.245	0.248	0.250	0.254	0.255	0.256	0.259	0.260	0.261	0.262	0.262	0.262	0.264	0.264	0.262	0.261	0.262	0.261	0.258	0.256	0.255	0.252	0.249	0.246	0.242	0.239	0.234	0.230	0.224	0.220	0.215	0.209	0.202	0.196	0.190	0.182	0.175	0.168	0.160	0.152	0.144	0.136	0.129	0.121	0.112	0.104	0.096	0.088	0.080	0.071	0.064	0.058	0.049	0.041	0.034	0.028	0.020	0.015	0.009	0.004	-0.001	-0.006	-0.010	-0.015	-0.018	-0.021	-0.024	-0.025	-0.028	-0.028	-0.029	-0.028	-0.029	-0.028	-0.026	-0.024	-0.021	-0.020	-0.016	-0.012	-0.009	-0.005	-0.001	0.002	0.006	0.011	0.015	0.021	0.025	0.029	0.035	0.039	0.042	0.049	0.052	0.056	0.060	0.065	0.068	0.071	0.072	0.075	0.078	0.079	0.080	0.080	0.081	0.081	0.081	0.079	0.078	0.076	0.072	0.070	0.068	0.064	0.061	0.056	0.052	0.046	0.042	0.038	0.031	0.025	0.019	0.014	0.008	0.000	-0.006	-0.012	-0.019	-0.025	-0.031	-0.038	-0.044	-0.050	-0.055	-0.062	-0.068	-0.072	-0.078	-0.081	-0.086	-0.090	-0.095	-0.099	-0.102	-0.105	-0.108	-0.109	-0.111	-0.114	-0.114	-0.115	-0.115	-0.115	-0.115	-0.115	-0.115	-0.114	-0.112	-0.109	-0.108	-0.105	-0.101	-0.099	-0.095	-0.092	-0.089	-0.084	-0.080	-0.075	-0.070	-0.065	-0.060	-0.055	-0.049	-0.044	-0.036	-0.031	-0.024	-0.018	-0.010	-0.002	0.005	0.012	0.020	0.028	0.036	0.045	0.054	0.062	0.072	0.081	0.091	0.100	0.110	0.120	0.130	0.141	0.151	0.162	0.172	0.184	0.196	0.206	0.219	0.231	0.242	0.255	0.268	0.279	0.291	0.304	0.315	0.328	0.341	0.352	0.365	0.376	0.389	0.400	0.411	0.424	0.436	0.448	0.456	0.468	0.479	0.489	0.500	0.509	0.519	0.528	0.536	0.545	0.552	0.560	0.568	0.575	0.581	0.588	0.594	0.599	0.602	0.608	0.611	0.616	0.620	0.622	0.626	0.629	0.630	0.632	0.635	0.636	0.639	0.640	0.641	0.642	0.644	0.645	0.645	0.646	0.648	0.650	0.650	0.652	0.654	0.656	0.659	0.660	0.662	0.666	0.669	0.672	0.676	0.681	0.686	0.691	0.696	0.702	0.708	0.714	0.721	0.726	0.734	0.742	0.749	0.756	0.765	0.772	0.780	0.788	0.795	0.804	0.810	0.818	0.825	0.832	0.839	0.845	0.850	0.856	0.861	0.866	0.870	0.874	0.875	0.878	0.879	0.880	0.880	0.880	0.878	0.875	0.872	0.869	0.864	0.858	0.852	0.844	0.838	0.828	0.819	0.808	0.798	0.785	0.772	0.760	0.746	0.732	0.718	0.702	0.688	0.671	0.655	0.639	0.622	0.604	0.588	0.570	0.552	0.535	0.518	0.499	0.481	0.465	0.446	0.430	0.412	0.395	0.379	0.362	0.345	0.330	0.314	0.299	0.284	0.269	0.254	0.241	0.226	0.212	0.200	0.186	0.171	0.160	0.146	0.134	0.120	0.109	0.095	0.082	0.071	0.058	0.045	0.031	0.020	0.006	-0.008	-0.021	-0.034	-0.048	-0.062	-0.076	-0.090	-0.105	-0.119	-0.135	-0.150	-0.166	-0.182	-0.199	-0.216	-0.232	-0.250	-0.269	-0.286	-0.304	-0.322	-0.340	-0.360	-0.378	-0.396	-0.415	-0.435	-0.452	-0.472	-0.490	-0.509	-0.529	-0.546	-0.564	-0.582	-0.600	-0.618	-0.635	-0.652	-0.669	-0.684	-0.700	-0.715	-0.729	-0.742	-0.756	-0.770	-0.782	-0.794	-0.805	-0.815	-0.825	-0.835	-0.842	-0.850	-0.858	-0.864	-0.870	-0.876	-0.880	-0.884	-0.888	-0.890	-0.892	-0.895	-0.895	-0.896	-0.896	-0.896	-0.896	-0.895	-0.894	-0.890	-0.889	-0.886	-0.882	-0.879	-0.875	-0.871	-0.868	-0.862	-0.858	-0.851	-0.848	-0.841	-0.836	-0.830	-0.824	-0.818	-0.812	-0.806	-0.800	-0.794	-0.788	-0.780	-0.775	-0.768	-0.761	-0.755	-0.749	-0.741	-0.735	-0.729	-0.722	-0.716	-0.710	-0.702	-0.696	-0.690	-0.684	-0.678	-0.671	-0.665	-0.659	-0.652	-0.646	-0.640	-0.634	-0.629	-0.622	-0.618	-0.612	-0.606	-0.600	-0.595	-0.590	-0.585	-0.579	-0.574	-0.570	-0.565	-0.561	-0.556	-0.551	-0.548	-0.544	-0.540	-0.536	-0.532	-0.529	-0.526	-0.522	-0.520	-0.519	-0.515	-0.514	-0.510	-0.509	-0.507	-0.506	-0.504	-0.502	-0.501	-0.500	-0.499	-0.498	-0.496	-0.496	-0.495	-0.494	-0.491	-0.490	-0.488	-0.486	-0.485	-0.482	-0.480	-0.479	-0.476	-0.474	-0.469	-0.466	-0.462	-0.459	-0.454	-0.449	-0.442	-0.438	-0.431	-0.426	-0.419	-0.412	-0.405	-0.396	-0.389	-0.380	-0.370	-0.361	-0.351	-0.341	-0.331	-0.320	-0.310	-0.299	-0.289	-0.276	-0.265	-0.254	-0.241	-0.230	-0.219	-0.208	-0.195	-0.184	-0.172	-0.161	-0.151	-0.140	-0.131	-0.120	-0.111	-0.101	-0.092	-0.084	-0.076	-0.068	-0.061	-0.056	-0.049	-0.042	-0.039	-0.034	-0.031	-0.028	-0.025	-0.024	-0.022	-0.021	-0.021	-0.020	-0.021	-0.021	-0.022	-0.025	-0.028	-0.030	-0.034	-0.036	-0.040	-0.044	-0.049	-0.054	-0.059	-0.064	-0.068	-0.072	-0.078	-0.084	-0.089	-0.094	-0.100	-0.105	-0.110	-0.116	-0.120	-0.125	-0.130	-0.134	-0.139	-0.144	-0.148	-0.151	-0.155	-0.158	-0.161	-0.165	-0.168	-0.170	-0.172	-0.175	-0.176	-0.179	-0.181	-0.182	-0.182	-0.184	-0.185	-0.185	-0.186	-0.188	-0.186	-0.188	-0.188	-0.188	-0.188	-0.186	-0.186	-0.186	-0.185	-0.184	-0.184	-0.184	-0.182	-0.182	-0.181	-0.180	-0.180	-0.178	-0.178	-0.176	-0.175	-0.175	-0.174	-0.171	-0.171	-0.170	-0.168	-0.166	-0.164	-0.162	-0.161	-0.159	-0.156	-0.154	-0.151	-0.150	-0.146	-0.142	-0.140	-0.138	-0.135	-0.131	-0.128	-0.124	-0.121	-0.116	-0.112	-0.109	-0.105	-0.102	-0.099	-0.095	-0.090	-0.088	-0.084	-0.080	-0.076	-0.074	-0.069	-0.066	-0.064	-0.060	-0.059	-0.056	-0.055	-0.052	-0.051	-0.050	-0.050	-0.050	-0.050	-0.050	-0.052	-0.052	-0.055	-0.058	-0.060	-0.065	-0.069	-0.072	-0.078	-0.084	-0.090	-0.096	-0.104	-0.111	-0.119	-0.128	-0.135	-0.146	-0.155	-0.165	-0.176	-0.186	-0.198	-0.209	-0.219	-0.232	-0.244	-0.255	-0.268	-0.278	-0.290	-0.302	-0.314	-0.326	-0.336	-0.348	-0.359	-0.370	-0.380	-0.391	-0.401	-0.411	-0.419	-0.429	-0.436	-0.445	-0.452	-0.459	-0.465	-0.471	-0.478	-0.482	-0.488	-0.492	-0.495	-0.499	-0.502	-0.505	-0.506	-0.509	-0.510	-0.511	-0.511	-0.512	-0.511	-0.511	-0.511	-0.511	-0.510	-0.509	-0.507	-0.506	-0.505	-0.502	-0.502	-0.501	-0.500	-0.498	-0.496	-0.495	-0.495	-0.492	-0.492	-0.491	-0.491	-0.491	-0.490	-0.490	-0.490	-0.490	-0.490	-0.490	-0.490	-0.491	-0.491	-0.492	-0.494	-0.495	-0.496	-0.496	-0.499	-0.500	-0.501	-0.502	-0.505	-0.506	-0.509	-0.509	-0.510	-0.512	-0.514	-0.515	-0.515	-0.518	-0.519	-0.520	-0.520	-0.521	-0.521	-0.521	-0.521	-0.522	-0.524	-0.524	-0.524	-0.524	-0.524	-0.525	-0.524	-0.525	-0.524	-0.525	-0.525	-0.525	-0.525	-0.526	-0.525	-0.526	-0.526	-0.526	-0.526	-0.528	-0.529	-0.529	-0.530	-0.530	-0.531	-0.531	-0.532	-0.534	-0.534	-0.536	-0.536	-0.536	-0.539	-0.540	-0.540	-0.541	-0.541	-0.541	-0.541	-0.541	-0.541	-0.541	-0.541	-0.540	-0.540	-0.539	-0.538	-0.535	-0.534	-0.531	-0.529	-0.526	-0.522	-0.520	-0.515	-0.510	-0.506	-0.501	-0.496	-0.491	-0.485	-0.480	-0.472	-0.468	-0.461	-0.452	-0.446	-0.439	-0.432	-0.425	-0.418	-0.409	-0.402	-0.395	-0.388	-0.379	-0.372	-0.365	-0.360	-0.352	-0.345	-0.340	-0.334	-0.328	-0.322	-0.318	-0.312	-0.310	-0.305	-0.302	-0.299	-0.296	-0.295	-0.292	-0.291	-0.291	-0.291	-0.290	-0.291	-0.292	-0.295	-0.295	-0.298	-0.300	-0.304	-0.308	-0.311	-0.315	-0.319	-0.322	-0.329	-0.332	-0.338	-0.342	-0.348	-0.352	-0.359	-0.364	-0.369	-0.374	-0.380	-0.385	-0.389	-0.394	-0.400	-0.404	-0.408	-0.412	-0.416	-0.419	-0.422	-0.425	-0.429	-0.431	-0.432	-0.434	-0.436	-0.438	-0.438	-0.439	-0.439	-0.438	-0.438	-0.436	-0.435	-0.434	-0.431	-0.429	-0.428	-0.425	-0.421	-0.418	-0.415	-0.411	-0.408	-0.404	-0.400	-0.395	-0.391	-0.388	-0.382	-0.378	-0.374	-0.368	-0.362	-0.359	-0.354	-0.349	-0.345	-0.340	-0.335	-0.330	-0.325	-0.320	-0.315	-0.310	-0.306	-0.300	-0.296	-0.291	-0.288	-0.282	-0.278	-0.271	-0.266	-0.261	-0.256	-0.250	-0.245	-0.240	-0.235	-0.229	-0.224	-0.218	-0.211	-0.205	-0.199	-0.192	-0.186	-0.179	-0.172	-0.165	-0.156	-0.149	-0.140	-0.131	-0.124	-0.115	-0.105	-0.096	-0.086	-0.076	-0.066	-0.056	-0.046	-0.035	-0.024	-0.012	0.000	0.011	0.024	0.036	0.049	0.061	0.074	0.088	0.100	0.114	0.126	0.141	0.155	0.168	0.181	0.196	0.209	0.224	0.238	0.251	0.266	0.279	0.294	0.306	0.319	0.334	0.346	0.360	0.372	0.386	0.398	0.410	0.421	0.434	0.445	0.456	0.468	0.476	0.486	0.496	0.506	0.515	0.524	0.531	0.539	0.548	0.554	0.561	0.568	0.572	0.578	0.582	0.586	0.591	0.594	0.598	0.600	0.602	0.605	0.605	0.606	0.608	0.608	0.608	0.605	0.605	0.604	0.601	0.600	0.596	0.594	0.590	0.586	0.582	0.578	0.572	0.568	0.561	0.556	0.549	0.544	0.536	0.530	0.521	0.514	0.506	0.499	0.490	0.481	0.472	0.464	0.455	0.445	0.436	0.426	0.419	0.409	0.399	0.389	0.380	0.371	0.362	0.352	0.344	0.336	0.328	0.319	0.310	0.304	0.295	0.290	0.282	0.276	0.270	0.265	0.261	0.258	0.254	0.250	0.248	0.245	0.245	0.245	0.244	0.244	0.246	0.248	0.249	0.251	0.255	0.258	0.262	0.266	0.271	0.276	0.282	0.289	0.294	0.301	0.309	0.315	0.322	0.329	0.338	0.344	0.351	0.359	0.365	0.372	0.379	0.385	0.390	0.395	0.399	0.404	0.408	0.410	0.412	0.415	0.415	0.416	0.415	0.415	0.412	0.410	0.406	0.401	0.396	0.390	0.384	0.375	0.368	0.358	0.348	0.336	0.325	0.312	0.300	0.286	0.272	0.258	0.241	0.226	0.210	0.195	0.178	0.161	0.145	0.128	0.111	0.095	0.078	0.060	0.042	0.028	0.011	-0.005	-0.021	-0.036	-0.051	-0.066	-0.080	-0.094	-0.106	-0.119	-0.131	-0.142	-0.154	-0.162	-0.172	-0.181	-0.190	-0.198	-0.204	-0.211	-0.216	-0.221	-0.226	-0.230	-0.232	-0.236	-0.239	-0.240	-0.241	-0.242	-0.242	-0.241	-0.240	-0.239	-0.238	-0.236	-0.234	-0.231	-0.229	-0.226	-0.222	-0.219	-0.215	-0.211	-0.208	-0.204	-0.199	-0.195	-0.191	-0.186	-0.182	-0.179	-0.175	-0.171	-0.166	-0.164	-0.160	-0.156	-0.154	-0.150	-0.148	-0.144	-0.142	-0.140	-0.138	-0.136	-0.136	-0.135	-0.135	-0.134	-0.134	-0.135	-0.136	-0.138	-0.140	-0.141	-0.145	-0.146	-0.150	-0.155	-0.159	-0.165	-0.169	-0.175	-0.182	-0.189	-0.196	-0.202	-0.211	-0.220	-0.229	-0.239	-0.248	-0.258	-0.268	-0.279	-0.289	-0.300	-0.311	-0.324	-0.335	-0.346	-0.359	-0.371	-0.384	-0.396	-0.409	-0.421	-0.434	-0.446	-0.459	-0.471	-0.484	-0.498	-0.510	-0.522	-0.534	-0.548	-0.559	-0.570	-0.582	-0.594	-0.605	-0.616	-0.628	-0.639	-0.649	-0.660	-0.670	-0.680	-0.690	-0.699	-0.710	-0.719	-0.728	-0.738	-0.745	-0.754	-0.762	-0.771	-0.781	-0.789	-0.796	-0.805	-0.814	-0.821	-0.829	-0.836	-0.844	-0.852	-0.859	-0.866	-0.874	-0.882	-0.889	-0.896	-0.905	-0.912	-0.919	-0.928	-0.934	-0.942	-0.950	-0.958	-0.964	-0.971	-0.978	-0.986	-0.994	-1.001	-1.009	-1.016	-1.024	-1.031	-1.039	-1.045	-1.054	-1.060	-1.068	-1.075	-1.082	-1.089	-1.098	-1.104	-1.111	-1.118	-1.124	-1.132	-1.139	-1.146	-1.152	-1.160	-1.168	-1.174	-1.181	-1.188	-1.195	-1.201	-1.209	-1.216	-1.222	-1.230	-1.238	-1.245	-1.251	-1.259	-1.266	-1.272	-1.281	-1.288	-1.295	-1.302	-1.309	-1.316	-1.324	-1.331	-1.339	-1.345	-1.352	-1.358	-1.365	-1.372	-1.378	-1.385	-1.390	-1.396	-1.401	-1.406	-1.411	-1.416	-1.420	-1.425	-1.429	-1.432	-1.435	-1.438	-1.441	-1.444	-1.445	-1.446	-1.448	-1.448	-1.449	-1.449	-1.448	-1.448	-1.445	-1.445	-1.442	-1.440	-1.438	-1.435	-1.432	-1.430	-1.428	-1.424	-1.420	-1.418	-1.414	-1.411	-1.408	-1.405	-1.401	-1.399	-1.398	-1.395	-1.392	-1.391	-1.390	-1.389	-1.389	-1.389	-1.390	-1.391	-1.392	-1.395	-1.398	-1.401	-1.406	-1.411	-1.416	-1.422	-1.429	-1.438	-1.445	-1.455	-1.464	-1.475	-1.486	-1.499	-1.511	-1.524	-1.538	-1.552	-1.566	-1.581	-1.598	-1.614	-1.631	-1.649	-1.666	-1.684	-1.704	-1.721	-1.741	-1.760	-1.780	-1.800	-1.819	-1.839	-1.858	-1.879	-1.899	-1.918	-1.938	-1.958	-1.978	-1.998	-2.016	-2.036	-2.055	-2.072	-2.092	-2.110	-2.129	-2.146	-2.164	-2.182	-2.199	-2.215	-2.231	-2.249	-2.265	-2.280	-2.295	-2.310	-2.325	-2.340	-2.354	-2.368	-2.381	-2.395	-2.409	-2.421	-2.434	-2.446	-2.459	-2.470	-2.482	-2.494	-2.505	-2.516	-2.526	-2.538	-2.546	-2.558	-2.568	-2.576	-2.585	-2.594	-2.604	-2.612	-2.621	-2.629	-2.638	-2.644	-2.651	-2.659	-2.665	-2.672	-2.679	-2.685	-2.691	-2.698	-2.704	-2.709	-2.714	-2.719	-2.724	-2.729	-2.732	-2.739	-2.742	-2.746	-2.751	-2.755	-2.759	-2.764	-2.768	-2.771	-2.775	-2.778	-2.782	-2.786	-2.790	-2.795	-2.798	-2.802	-2.806	-2.810	-2.815	-2.819	-2.822	-2.828	-2.832	-2.836	-2.841	-2.845	-2.850	-2.855	-2.861	-2.865	-2.870	-2.875	-2.880	-2.885	-2.890	-2.894	-2.900	-2.905	-2.910	-2.914	-2.919	-2.922	-2.926	-2.931	-2.934	-2.939	-2.941	-2.945	-2.948	-2.950	-2.951	-2.952	-2.954	-2.956	-2.956	-2.958	-2.956	-2.956	-2.955	-2.954	-2.951	-2.950	-2.946	-2.944	-2.939	-2.935	-2.931	-2.926	-2.920	-2.915	-2.909	-2.902	-2.896	-2.889	-2.882	-2.874	-2.866	-2.858	-2.851	-2.842	-2.835	-2.826	-2.819	-2.810	-2.801	-2.794	-2.785	-2.776	-2.770	-2.761	-2.755	-2.748	-2.741	-2.735	-2.729	-2.724	-2.718	-2.714	-2.709	-2.706	-2.702	-2.701	-2.699	-2.698	-2.698	-2.696	-2.696	-2.698	-2.699	-2.701	-2.702	-2.706	-2.710	-2.715	-2.720	-2.725	-2.731	-2.738	-2.744	-2.752	-2.760	-2.768	-2.776	-2.786	-2.795	-2.806	-2.815	-2.825	-2.836	-2.846	-2.858	-2.869	-2.880	-2.891	-2.902	-2.914	-2.925	-2.936	-2.948	-2.960	-2.971	-2.982	-2.994	-3.004	-3.015	-3.026	-3.038	-3.049	-3.059	-3.070	-3.080	-3.090	-3.101	-3.111	-3.121	-3.131	-3.141	-3.151	-3.161	-3.171	-3.180	-3.190	-3.200	-3.209	-3.218	-3.228	-3.236	-3.246	-3.256	-3.265	-3.274	-3.284	-3.292	-3.302	-3.311	-3.321	-3.331	-3.341	-3.350	-3.360	-3.370	-3.380	-3.390	-3.399	-3.410	-3.420	-3.431	-3.440	-3.451	-3.461	-3.472	-3.482	-3.492	-3.504	-3.515	-3.525	-3.536	-3.546	-3.559	-3.569	-3.579	-3.590	-3.602	-3.615	-3.625	-3.638	-3.649	-3.660	-3.672	-3.684	-3.696	-3.709	-3.720	-3.732	-3.745	-3.756	-3.769	-3.782	-3.794	-3.806	-3.819	-3.831	-3.844	-3.856	-3.869	-3.881	-3.892	-3.905	-3.918	-3.929	-3.941	-3.954	-3.966	-3.976	-3.989	-4.000	-4.011	-4.022	-4.032	-4.043	-4.054	-4.064	-4.074	-4.084	-4.093	-4.101	-4.110	-4.118	-4.125	-4.134	-4.140	-4.146	-4.154	-4.159	-4.165	-4.170	-4.174	-4.178	-4.181	-4.185	-4.189	-4.190	-4.192	-4.194	-4.196	-4.198	-4.198	-4.198	-4.196	-4.196	-4.195	-4.195	-4.192	-4.191	-4.190	-4.188	-4.185	-4.181	-4.178	-4.175	-4.172	-4.169	-4.166	-4.161	-4.158	-4.154	-4.149	-4.145	-4.141	-4.138	-4.132	-4.129	-4.125	-4.120	-4.116	-4.111	-4.109	-4.104	-4.101	-4.098	-4.094	-4.090	-4.089	-4.085	-4.082	-4.079	-4.076	-4.076	-4.074	-4.072	-4.070	-4.070	-4.069	-4.068	-4.069	-4.068	-4.069	-4.069	-4.070	-4.070	-4.071	-4.072	-4.074	-4.075	-4.077	-4.080	-4.082	-4.085	-4.088	-4.091	-4.094	-4.096	-4.100	-4.104	-4.108	-4.111	-4.115	-4.119	-4.124	-4.128	-4.131	-4.136	-4.139	-4.144	-4.148	-4.151	-4.155	-4.159	-4.162	-4.166	-4.170	-4.174	-4.176	-4.180	-4.182	-4.185	-4.188	-4.190	-4.192	-4.192	-4.195	-4.196	-4.198	-4.199	-4.199	-4.200	-4.199	-4.199	-4.199	-4.198	-4.196	-4.194	-4.194	-4.191	-4.189	-4.188	-4.184	-4.181	-4.178	-4.175	-4.171	-4.169	-4.165	-4.160	-4.156	-4.154	-4.150	-4.145	-4.141	-4.136	-4.132	-4.129	-4.125	-4.121	-4.118	-4.114	-4.110	-4.108	-4.104	-4.101	-4.099	-4.095	-4.093	-4.090	-4.089	-4.088	-4.085	-4.084	-4.082	-4.082	-4.081	-4.081	-4.081	-4.081	-4.082	-4.082	-4.085	-4.085	-4.086	-4.088	-4.090	-4.091	-4.094	-4.096	-4.099	-4.101	-4.104	-4.108	-4.110	-4.112	-4.115	-4.118	-4.120	-4.122	-4.125	-4.128	-4.129	-4.131	-4.134	-4.135	-4.136	-4.138	-4.139	-4.139	-4.139	-4.139	-4.139	-4.138	-4.136	-4.135	-4.132	-4.130	-4.128	-4.124	-4.121	-4.116	-4.114	-4.108	-4.104	-4.098	-4.093	-4.086	-4.080	-4.072	-4.066	-4.059	-4.050	-4.043	-4.035	-4.026	-4.018	-4.006	-3.998	-3.988	-3.978	-3.968	-3.956	-3.946	-3.935	-3.924	-3.914	-3.902	-3.890	-3.879	-3.866	-3.855	-3.844	-3.831	-3.819	-3.808	-3.795	-3.781	-3.768	-3.755	-3.742	-3.730	-3.716	-3.704	-3.689	-3.676	-3.662	-3.649	-3.634	-3.620	-3.605	-3.591	-3.576	-3.561	-3.548	-3.531	-3.516	-3.501	-3.485	-3.470	-3.455	-3.440	-3.424	-3.409	-3.392	-3.376	-3.361	-3.345	-3.330	-3.314	-3.299	-3.282	-3.266	-3.251	-3.236	-3.220	-3.205	-3.190	-3.175	-3.162	-3.148	-3.134	-3.120	-3.108	-3.094	-3.081	-3.069	-3.058	-3.046	-3.034	-3.022	-3.012	-3.002	-2.992	-2.984	-2.975	-2.965	-2.958	-2.950	-2.941	-2.935	-2.928	-2.921	-2.915	-2.909	-2.904	-2.899	-2.892	-2.888	-2.884	-2.879	-2.875	-2.870	-2.866	-2.861	-2.858	-2.855	-2.850	-2.848	-2.842	-2.840	-2.836	-2.832	-2.829	-2.825	-2.821	-2.818	-2.814	-2.809	-2.804	-2.800	-2.796	-2.791	-2.786	-2.781	-2.776	-2.771	-2.766	-2.761	-2.756	-2.751	-2.744	-2.739	-2.732	-2.726	-2.721	-2.716	-2.710	-2.705	-2.698	-2.692	-2.688	-2.681	-2.675	-2.670	-2.664	-2.659	-2.654	-2.649	-2.644	-2.639	-2.635	-2.631	-2.626	-2.624	-2.620	-2.616	-2.614	-2.610	-2.608	-2.605	-2.602	-2.600	-2.599	-2.596	-2.595	-2.594	-2.592	-2.590	-2.590	-2.589	-2.586	-2.585	-2.585	-2.584	-2.582	-2.582	-2.581	-2.579	-2.579	-2.576	-2.576	-2.574	-2.572	-2.571	-2.569	-2.566	-2.564	-2.561	-2.559	-2.555	-2.551	-2.549	-2.544	-2.539	-2.534	-2.529	-2.524	-2.519	-2.514	-2.508	-2.500	-2.494	-2.488	-2.479	-2.472	-2.464	-2.456	-2.448	-2.440	-2.431	-2.422	-2.412	-2.404	-2.394	-2.384	-2.375	-2.365	-2.355	-2.344	-2.334	-2.324	-2.314	-2.302	-2.292	-2.282	-2.271	-2.261	-2.250	-2.241	-2.230	-2.220	-2.210	-2.200	-2.190	-2.180	-2.170	-2.161	-2.152	-2.142	-2.134	-2.126	-2.116	-2.109	-2.100	-2.092	-2.085	-2.078	-2.071	-2.064	-2.058	-2.051	-2.045	-2.039	-2.034	-2.029	-2.024	-2.019	-2.015	-2.011	-2.007	-2.004	-2.001	-1.998	-1.996	-1.992	-1.991	-1.990	-1.989	-1.989	-1.988	-1.989	-1.988	-1.989	-1.990	-1.991	-1.992	-1.994	-1.996	-1.999	-2.001	-2.005	-2.009	-2.011	-2.015	-2.020	-2.024	-2.029	-2.035	-2.040	-2.045	-2.050	-2.058	-2.062	-2.070	-2.075	-2.082	-2.090	-2.095	-2.102	-2.109	-2.115	-2.122	-2.129	-2.135	-2.142	-2.149	-2.155	-2.161	-2.168	-2.174	-2.179	-2.184	-2.189	-2.195	-2.199	-2.202	-2.208	-2.210	-2.214	-2.216	-2.219	-2.221	-2.222	-2.222	-2.224	-2.224	-2.224	-2.224	-2.221	-2.220	-2.219	-2.215	-2.212	-2.209	-2.205	-2.201	-2.195	-2.191	-2.186	-2.179	-2.174	-2.166	-2.161	-2.154	-2.146	-2.139	-2.131	-2.122	-2.114	-2.106	-2.098	-2.089	-2.081	-2.071	-2.064	-2.055	-2.046	-2.036	-2.029	-2.020	-2.011	-2.004	-1.995	-1.988	-1.980	-1.974	-1.966	-1.959	-1.954	-1.946	-1.940	-1.935	-1.930	-1.925	-1.921	-1.918	-1.914	-1.910	-1.909	-1.906	-1.904	-1.902	-1.904	-1.901	-1.901	-1.902	-1.904	-1.905	-1.908	-1.909	-1.912	-1.915	-1.919	-1.922	-1.926	-1.931	-1.936	-1.941	-1.945	-1.951	-1.956	-1.964	-1.969	-1.976	-1.982	-1.989	-1.995	-2.001	-2.009	-2.016	-2.022	-2.029	-2.035	-2.041	-2.047	-2.054	-2.060	-2.066	-2.071	-2.076	-2.080	-2.086	-2.090	-2.094	-2.098	-2.101	-2.104	-2.106	-2.108	-2.109	-2.110	-2.110	-2.110	-2.110	-2.109	-2.109	-2.106	-2.104	-2.101	-2.098	-2.095	-2.090	-2.086	-2.081	-2.075	-2.069	-2.062	-2.056	-2.049	-2.041	-2.034	-2.025	-2.016	-2.007	-1.998	-1.989	-1.978	-1.969	-1.958	-1.948	-1.936	-1.926	-1.914	-1.902	-1.891	-1.879	-1.868	-1.856	-1.845	-1.834	-1.821	-1.809	-1.798	-1.786	-1.775	-1.762	-1.752	-1.740	-1.730	-1.718	-1.708	-1.696	-1.685	-1.675	-1.665	-1.655	-1.645	-1.636	-1.626	-1.618	-1.609	-1.600	-1.591	-1.582	-1.575	-1.568	-1.560	-1.554	-1.548	-1.541	-1.535	-1.529	-1.524	-1.519	-1.515	-1.511	-1.506	-1.504	-1.501	-1.499	-1.495	-1.494	-1.492	-1.491	-1.491	-1.490	-1.490	-1.490	-1.491	-1.492	-1.494	-1.495	-1.498	-1.500	-1.502	-1.505	-1.508	-1.511	-1.515	-1.519	-1.522	-1.526	-1.530	-1.534	-1.538	-1.542	-1.548	-1.551	-1.555	-1.559	-1.562	-1.566	-1.570	-1.574	-1.576	-1.579	-1.581	-1.584	-1.585	-1.585	-1.586	-1.588	-1.586	-1.586	-1.584	-1.582	-1.579	-1.576	-1.572	-1.569	-1.562	-1.558	-1.550	-1.544	-1.535	-1.528	-1.518	-1.509	-1.498	-1.486	-1.475	-1.462	-1.450	-1.436	-1.422	-1.408	-1.392	-1.378	-1.361	-1.345	-1.328	-1.310	-1.292	-1.275	-1.256	-1.238	-1.219	-1.200	-1.180	-1.161	-1.141	-1.122	-1.102	-1.082	-1.064	-1.044	-1.026	-1.006	-0.986	-0.969	-0.950	-0.931	-0.912	-0.896	-0.878	-0.861	-0.844	-0.829	-0.811	-0.796	-0.781	-0.766	-0.751	-0.736	-0.724	-0.710	-0.698	-0.685	-0.672	-0.660	-0.649	-0.638	-0.628	-0.615	-0.606	-0.596	-0.586	-0.578	-0.568	-0.560	-0.551	-0.542	-0.535	-0.526	-0.519	-0.511	-0.504	-0.496	-0.489	-0.480	-0.474	-0.466	-0.459	-0.451	-0.444	-0.438	-0.429	-0.421	-0.414	-0.408	-0.400	-0.392	-0.385	-0.378	-0.370	-0.362	-0.355	-0.348	-0.340	-0.332	-0.325	-0.318	-0.310	-0.302	-0.296	-0.289	-0.282	-0.275	-0.268	-0.261	-0.254	-0.249	-0.242	-0.235	-0.230	-0.224	-0.220	-0.214	-0.209	-0.204	-0.199	-0.195	-0.190	-0.188	-0.182	-0.180	-0.176	-0.174	-0.171	-0.169	-0.168	-0.165	-0.162	-0.161	-0.160	-0.158	-0.158	-0.156	-0.156	-0.156	-0.155	-0.156	-0.156	-0.158	-0.159	-0.159	-0.160	-0.161	-0.162	-0.165	-0.166	-0.169	-0.171	-0.174	-0.176	-0.179	-0.181	-0.185	-0.188	-0.192	-0.196	-0.200	-0.205	-0.210	-0.215	-0.220	-0.226	-0.231	-0.238	-0.244	-0.251	-0.258	-0.265	-0.274	-0.281	-0.290	-0.298	-0.306	-0.316	-0.325	-0.335	-0.346	-0.355	-0.366	-0.376	-0.388	-0.399	-0.411	-0.422	-0.434	-0.446	-0.458	-0.470	-0.482	-0.495	-0.507	-0.519	-0.531	-0.545	-0.556	-0.569	-0.581	-0.592	-0.605	-0.616	-0.629	-0.639	-0.650	-0.661	-0.671	-0.681	-0.691	-0.701	-0.710	-0.720	-0.729	-0.736	-0.745	-0.752	-0.760	-0.768	-0.774	-0.781	-0.786	-0.794	-0.799	-0.804	-0.810	-0.815	-0.819	-0.824	-0.826	-0.831	-0.835	-0.839	-0.841	-0.845	-0.848	-0.851	-0.854	-0.855	-0.859	-0.861	-0.864	-0.866	-0.869	-0.870	-0.872	-0.874	-0.876	-0.878	-0.880	-0.881	-0.884	-0.885	-0.886	-0.888	-0.890	-0.891	-0.894	-0.895	-0.896	-0.899	-0.899	-0.900	-0.901	-0.901	-0.902	-0.904	-0.905	-0.904	-0.904	-0.904	-0.904	-0.904	-0.904	-0.904	-0.902	-0.901	-0.901	-0.900	-0.899	-0.896	-0.895	-0.894	-0.892	-0.890	-0.888	-0.885	-0.882	-0.881	-0.878	-0.874	-0.872	-0.869	-0.866	-0.864	-0.860	-0.858	-0.855	-0.852	-0.850	-0.848	-0.844	-0.841	-0.840	-0.838	-0.835	-0.834	-0.832	-0.831	-0.829	-0.828	-0.828	-0.826	-0.825	-0.825	-0.826	-0.825	-0.826	-0.828	-0.828	-0.830	-0.832	-0.834	-0.836	-0.839	-0.842	-0.845	-0.849	-0.851	-0.856	-0.860	-0.865	-0.869	-0.874	-0.879	-0.884	-0.889	-0.895	-0.900	-0.905	-0.911	-0.918	-0.924	-0.929	-0.935	-0.940	-0.946	-0.952	-0.959	-0.964	-0.970	-0.976	-0.980	-0.986	-0.992	-0.996	-1.002	-1.008	-1.011	-1.016	-1.021	-1.025	-1.029	-1.032	-1.036	-1.040	-1.042	-1.045	-1.048	-1.050	-1.054	-1.056	-1.058	-1.059	-1.061	-1.061	-1.062	-1.065	-1.065	-1.065	-1.066	-1.066	-1.066	-1.066	-1.068	-1.068	-1.065	-1.065	-1.064	-1.064	-1.062	-1.061	-1.060	-1.058	-1.056	-1.055	-1.051	-1.049	-1.046	-1.045	-1.041	-1.038	-1.034	-1.030	-1.026	-1.022	-1.018	-1.014	-1.009	-1.004	-0.998	-0.991	-0.986	-0.980	-0.974	-0.968	-0.960	-0.952	-0.945	-0.938	-0.930	-0.921	-0.911	-0.904	-0.895	-0.886	-0.876	-0.866	-0.858	-0.848	-0.836	-0.826	-0.816	-0.805	-0.795	-0.784	-0.774	-0.762	-0.751	-0.741	-0.731	-0.719	-0.709	-0.698	-0.689	-0.678	-0.668	-0.658	-0.649	-0.639	-0.630	-0.621	-0.611	-0.604	-0.595	-0.588	-0.581	-0.574	-0.568	-0.561	-0.556	-0.550	-0.545	-0.540	-0.536	-0.532	-0.530	-0.528	-0.525	-0.524	-0.522	-0.521	-0.521	-0.521	-0.524	-0.524	-0.526	-0.529	-0.531	-0.534	-0.536	-0.540	-0.545	-0.549	-0.554	-0.559	-0.565	-0.571	-0.576	-0.584	-0.589	-0.595	-0.602	-0.610	-0.616	-0.625	-0.631	-0.639	-0.646	-0.652	-0.661	-0.668	-0.676	-0.682	-0.689	-0.696	-0.702	-0.709	-0.716	-0.721	-0.726	-0.734	-0.738	-0.742	-0.748	-0.752	-0.756	-0.760	-0.764	-0.768	-0.770	-0.772	-0.774	-0.776	-0.778	-0.779	-0.779	-0.779	-0.780	-0.780	-0.780	-0.779	-0.779	-0.779	-0.776	-0.776	-0.775	-0.774	-0.772	-0.771	-0.770	-0.768	-0.768	-0.765	-0.764	-0.762	-0.762	-0.761	-0.761	-0.761	-0.761	-0.761	-0.762	-0.764	-0.765	-0.766	-0.769	-0.771	-0.775	-0.779	-0.781	-0.786	-0.791	-0.796	-0.802	-0.810	-0.815	-0.822	-0.831	-0.839	-0.848	-0.856	-0.865	-0.875	-0.885	-0.895	-0.905	-0.918	-0.928	-0.939	-0.950	-0.961	-0.972	-0.984	-0.995	-1.005	-1.018	-1.028	-1.039	-1.049	-1.059	-1.069	-1.078	-1.086	-1.096	-1.104	-1.111	-1.118	-1.124	-1.129	-1.134	-1.138	-1.140	-1.144	-1.145	-1.146	-1.146	-1.146	-1.145	-1.142	-1.140	-1.135	-1.131	-1.125	-1.119	-1.111	-1.104	-1.095	-1.086	-1.076	-1.065	-1.054	-1.041	-1.030	-1.018	-1.004	-0.990	-0.975	-0.961	-0.946	-0.930	-0.915	-0.900	-0.885	-0.869	-0.854	-0.840	-0.824	-0.809	-0.795	-0.781	-0.766	-0.754	-0.741	-0.728	-0.716	-0.706	-0.695	-0.686	-0.676	-0.669	-0.660	-0.655	-0.648	-0.644	-0.639	-0.635	-0.634	-0.632	-0.632	-0.632	-0.635	-0.638	-0.640	-0.644	-0.650	-0.656	-0.662	-0.670	-0.678	-0.686	-0.695	-0.706	-0.716	-0.728	-0.738	-0.749	-0.761	-0.772	-0.785	-0.796	-0.809	-0.821	-0.834	-0.845	-0.858	-0.869	-0.880	-0.891	-0.901	-0.911	-0.919	-0.929	-0.936	-0.944	-0.950	-0.955	-0.959	-0.964	-0.966	-0.969	-0.968	-0.969	-0.968	-0.965	-0.961	-0.956	-0.950	-0.944	-0.936	-0.926	-0.916	-0.906	-0.894	-0.881	-0.866	-0.852	-0.836	-0.821	-0.804	-0.786	-0.766	-0.748	-0.728	-0.708	-0.688	-0.668	-0.646	-0.625	-0.602	-0.581	-0.559	-0.539	-0.516	-0.495	-0.474	-0.454	-0.432	-0.414	-0.394	-0.375	-0.358	-0.340	-0.324	-0.308	-0.294	-0.279	-0.265	-0.254	-0.242	-0.232	-0.222	-0.214	-0.206	-0.200	-0.196	-0.190	-0.189	-0.185	-0.185	-0.185	-0.185	-0.188	-0.190	-0.194	-0.199	-0.204	-0.210	-0.218	-0.225	-0.234	-0.244	-0.252	-0.264	-0.274	-0.286	-0.298	-0.311	-0.322	-0.336	-0.350	-0.364	-0.376	-0.391	-0.404	-0.419	-0.432	-0.446	-0.460	-0.475	-0.488	-0.502	-0.516	-0.530	-0.544	-0.556	-0.570	-0.582	-0.595	-0.609	-0.621	-0.632	-0.644	-0.656	-0.668	-0.679	-0.690	-0.701	-0.711	-0.721	-0.732	-0.742	-0.752	-0.762	-0.772	-0.782	-0.792	-0.802	-0.812	-0.821	-0.831	-0.840	-0.850	-0.859	-0.869	-0.879	-0.889	-0.898	-0.909	-0.918	-0.929	-0.938	-0.949	-0.959	-0.969	-0.979	-0.990	-1.000	-1.010	-1.020	-1.031	-1.042	-1.052	-1.062	-1.074	-1.085	-1.096	-1.106	-1.118	-1.129	-1.139	-1.151	-1.161	-1.172	-1.184	-1.194	-1.206	-1.218	-1.228	-1.239	-1.250	-1.261	-1.272	-1.284	-1.295	-1.305	-1.318	-1.329	-1.340	-1.351	-1.362	-1.375	-1.386	-1.398	-1.410	-1.422	-1.435	-1.448	-1.459	-1.471	-1.484	-1.496	-1.510	-1.522	-1.535	-1.549	-1.561	-1.574	-1.589	-1.601	-1.615	-1.628	-1.641	-1.654	-1.668	-1.681	-1.694	-1.708	-1.720	-1.732	-1.745	-1.756	-1.769	-1.780	-1.791	-1.802	-1.814	-1.825	-1.835	-1.845	-1.855	-1.864	-1.871	-1.880	-1.888	-1.895	-1.901	-1.908	-1.914	-1.919	-1.924	-1.928	-1.931	-1.934	-1.936	-1.939	-1.940	-1.942	-1.942	-1.944	-1.944	-1.942	-1.942	-1.941	-1.940	-1.939	-1.935	-1.934	-1.931	-1.929	-1.926	-1.924	-1.919	-1.916	-1.912	-1.909	-1.905	-1.902	-1.898	-1.894	-1.890	-1.886	-1.884	-1.879	-1.875	-1.871	-1.868	-1.864	-1.860	-1.856	-1.852	-1.850	-1.846	-1.842	-1.839	-1.835	-1.832	-1.829	-1.825	-1.822	-1.819	-1.816	-1.811	-1.809	-1.805	-1.801	-1.800	-1.795	-1.792	-1.789	-1.785	-1.782	-1.780	-1.776	-1.772	-1.770	-1.768	-1.764	-1.761	-1.759	-1.758	-1.755	-1.751	-1.750	-1.749	-1.746	-1.745	-1.745	-1.744	-1.744	-1.744	-1.744	-1.745	-1.746	-1.748	-1.750	-1.752	-1.754	-1.758	-1.761	-1.765	-1.769	-1.774	-1.779	-1.785	-1.791	-1.798	-1.805	-1.811	-1.819	-1.828	-1.836	-1.845	-1.855	-1.864	-1.874	-1.884	-1.895	-1.905	-1.915	-1.926	-1.936	-1.948	-1.959	-1.970	-1.981	-1.992	-2.004	-2.014	-2.026	-2.038	-2.049	-2.060	-2.071	-2.081	-2.092	-2.102	-2.112	-2.122	-2.132	-2.142	-2.152	-2.161	-2.171	-2.180	-2.188	-2.196	-2.205	-2.214	-2.221	-2.229	-2.236	-2.244	-2.250	-2.258	-2.264	-2.270	-2.276	-2.284	-2.289	-2.294	-2.300	-2.305	-2.310	-2.316	-2.320	-2.324	-2.328	-2.331	-2.335	-2.339	-2.341	-2.344	-2.346	-2.348	-2.350	-2.351	-2.352	-2.355	-2.355	-2.356	-2.358	-2.358	-2.356	-2.358	-2.356	-2.356	-2.354	-2.354	-2.352	-2.350	-2.349	-2.346	-2.344	-2.342	-2.340	-2.338	-2.335	-2.331	-2.329	-2.326	-2.324	-2.320	-2.318	-2.314	-2.311	-2.308	-2.305	-2.301	-2.298	-2.294	-2.291	-2.289	-2.285	-2.281	-2.278	-2.275	-2.271	-2.269	-2.265	-2.261	-2.258	-2.254	-2.251	-2.248	-2.242	-2.240	-2.236	-2.232	-2.229	-2.224	-2.220	-2.216	-2.211	-2.206	-2.201	-2.196	-2.191	-2.185	-2.180	-2.174	-2.169	-2.161	-2.155	-2.149	-2.141	-2.135	-2.128	-2.120	-2.112	-2.105	-2.098	-2.090	-2.081	-2.072	-2.065	-2.058	-2.049	-2.041	-2.033	-2.026	-2.018	-2.010	-2.004	-1.996	-1.989	-1.982	-1.975	-1.969	-1.964	-1.959	-1.952	-1.948	-1.942	-1.940	-1.935	-1.932	-1.929	-1.928	-1.925	-1.924	-1.922	-1.921	-1.921	-1.921	-1.921	-1.922	-1.924	-1.925	-1.926	-1.929	-1.931	-1.934	-1.936	-1.940	-1.942	-1.946	-1.950	-1.954	-1.956	-1.961	-1.965	-1.969	-1.972	-1.976	-1.980	-1.982	-1.986	-1.990	-1.992	-1.995	-1.998	-2.001	-2.002	-2.005	-2.006	-2.007	-2.009	-2.009	-2.010	-2.010	-2.010	-2.010	-2.009	-2.009	-2.006	-2.005	-2.002	-2.001	-1.999	-1.995	-1.992	-1.990	-1.986	-1.982	-1.979	-1.975	-1.971	-1.968	-1.962	-1.960	-1.955	-1.950	-1.946	-1.941	-1.938	-1.932	-1.928	-1.922	-1.919	-1.915	-1.910	-1.905	-1.902	-1.898	-1.894	-1.889	-1.885	-1.881	-1.878	-1.874	-1.870	-1.866	-1.862	-1.859	-1.855	-1.851	-1.850	-1.846	-1.842	-1.839	-1.836	-1.832	-1.829	-1.826	-1.822	-1.820	-1.815	-1.812	-1.810	-1.806	-1.802	-1.799	-1.795	-1.790	-1.788	-1.784	-1.779	-1.775	-1.771	-1.768	-1.762	-1.759	-1.755	-1.750	-1.746	-1.741	-1.736	-1.732	-1.726	-1.722	-1.718	-1.712	-1.709	-1.704	-1.700	-1.694	-1.690	-1.688	-1.682	-1.678	-1.675	-1.670	-1.668	-1.664	-1.661	-1.658	-1.654	-1.652	-1.649	-1.646	-1.645	-1.642	-1.641	-1.639	-1.638	-1.638	-1.636	-1.636	-1.635	-1.634	-1.635	-1.634	-1.634	-1.634	-1.635	-1.636	-1.636	-1.638	-1.639	-1.640	-1.641	-1.642	-1.642	-1.645	-1.646	-1.648	-1.649	-1.651	-1.651	-1.652	-1.654	-1.656	-1.656	-1.659	-1.660	-1.661	-1.662	-1.662	-1.665	-1.665	-1.666	-1.666	-1.668	-1.668	-1.668	-1.669	-1.669	-1.668	-1.669	-1.669	-1.668	-1.669	-1.669	-1.668	-1.669	-1.668	-1.669	-1.668	-1.669	-1.669	-1.669	-1.669	-1.670	-1.670	-1.670	-1.671	-1.671	-1.672	-1.674	-1.675	-1.676	-1.679	-1.680	-1.682	-1.685	-1.688	-1.690	-1.692	-1.696	-1.699	-1.702	-1.706	-1.709	-1.714	-1.719	-1.722	-1.728	-1.731	-1.736	-1.741	-1.746	-1.751	-1.758	-1.762	-1.769	-1.775	-1.780	-1.786	-1.792	-1.799	-1.805	-1.811	-1.818	-1.822	-1.829	-1.834	-1.841	-1.848	-1.852	-1.859	-1.864	-1.870	-1.876	-1.881	-1.886	-1.891	-1.896	-1.900	-1.905	-1.909	-1.914	-1.918	-1.921	-1.925	-1.928	-1.931	-1.934	-1.936	-1.940	-1.941	-1.942	-1.945	-1.946	-1.946	-1.948	-1.948	-1.948	-1.948	-1.948	-1.946	-1.945	-1.944	-1.942	-1.941	-1.939	-1.938	-1.935	-1.932	-1.930	-1.925	-1.922	-1.919	-1.915	-1.910	-1.906	-1.901	-1.895	-1.890	-1.885	-1.879	-1.874	-1.866	-1.860	-1.854	-1.846	-1.839	-1.831	-1.822	-1.815	-1.808	-1.798	-1.789	-1.779	-1.769	-1.760	-1.750	-1.740	-1.729	-1.718	-1.706	-1.695	-1.682	-1.671	-1.659	-1.646	-1.634	-1.620	-1.605	-1.591	-1.578	-1.562	-1.549	-1.534	-1.518	-1.502	-1.486	-1.469	-1.454	-1.436	-1.419	-1.401	-1.384	-1.366	-1.349	-1.330	-1.312	-1.294	-1.276	-1.258	-1.239	-1.221	-1.202	-1.185	-1.166	-1.149	-1.131	-1.114	-1.096	-1.080	-1.064	-1.048	-1.031	-1.016	-1.002	-0.988	-0.974	-0.961	-0.949	-0.939	-0.926	-0.916	-0.908	-0.898	-0.890	-0.882	-0.875	-0.870	-0.864	-0.860	-0.856	-0.854	-0.851	-0.850	-0.850	-0.851	-0.851	-0.854	-0.856	-0.860	-0.864	-0.869	-0.874	-0.881	-0.888	-0.895	-0.902	-0.912	-0.920	-0.931	-0.941	-0.952	-0.962	-0.975	-0.988	-1.000	-1.014	-1.026	-1.040	-1.054	-1.068	-1.082	-1.098	-1.112	-1.128	-1.142	-1.158	-1.174	-1.190	-1.206	-1.222	-1.239	-1.256	-1.272	-1.289	-1.305	-1.322	-1.339	-1.356	-1.372	-1.390	-1.406	-1.424	-1.440	-1.458	-1.475	-1.491	-1.509	-1.525	-1.542	-1.559	-1.575	-1.592	-1.608	-1.624	-1.639	-1.655	-1.671	-1.686	-1.700	-1.714	-1.729	-1.742	-1.756	-1.769	-1.782	-1.794	-1.805	-1.816	-1.828	-1.839	-1.849	-1.858	-1.866	-1.874	-1.881	-1.889	-1.896	-1.902	-1.906	-1.912	-1.916	-1.920	-1.924	-1.925	-1.928	-1.930	-1.930	-1.931	-1.931	-1.931	-1.930	-1.929	-1.928	-1.926	-1.924	-1.921	-1.919	-1.916	-1.914	-1.910	-1.908	-1.904	-1.901	-1.898	-1.895	-1.892	-1.889	-1.888	-1.885	-1.884	-1.881	-1.880	-1.879	-1.878	-1.879	-1.878	-1.879	-1.880	-1.880	-1.882	-1.885	-1.888	-1.891	-1.894	-1.898	-1.902	-1.908	-1.912	-1.919	-1.926	-1.932	-1.940	-1.946	-1.954	-1.961	-1.970	-1.978	-1.986	-1.995	-2.004	-2.011	-2.020	-2.027	-2.036	-2.045	-2.051	-2.059	-2.066	-2.072	-2.079	-2.085	-2.090	-2.094	-2.099	-2.101	-2.104	-2.105	-2.106	-2.108	-2.108	-2.106	-2.104	-2.100	-2.096	-2.091	-2.086	-2.080	-2.071	-2.064	-2.054	-2.044	-2.033	-2.020	-2.007	-1.994	-1.980	-1.965	-1.948	-1.931	-1.912	-1.895	-1.875	-1.855	-1.835	-1.814	-1.791	-1.770	-1.746	-1.725	-1.701	-1.678	-1.654	-1.630	-1.605	-1.581	-1.558	-1.532	-1.509	-1.484	-1.461	-1.438	-1.414	-1.391	-1.369	-1.348	-1.324	-1.302	-1.282	-1.262	-1.242	-1.224	-1.204	-1.186	-1.169	-1.154	-1.138	-1.122	-1.108	-1.095	-1.082	-1.070	-1.060	-1.050	-1.040	-1.031	-1.025	-1.016	-1.010	-1.005	-0.999	-0.995	-0.992	-0.990	-0.989	-0.988	-0.986	-0.986	-0.986	-0.988	-0.989	-0.990	-0.994	-0.996	-1.000	-1.004	-1.010	-1.014	-1.019	-1.024	-1.030	-1.036	-1.042	-1.049	-1.055	-1.062	-1.069	-1.076	-1.084	-1.091	-1.099	-1.105	-1.112	-1.120	-1.128	-1.134	-1.141	-1.149	-1.155	-1.162	-1.169	-1.176	-1.184	-1.189	-1.196	-1.202	-1.210	-1.216	-1.222	-1.229	-1.234	-1.241	-1.246	-1.252	-1.258	-1.264	-1.269	-1.274	-1.279	-1.284	-1.289	-1.294	-1.298	-1.302	-1.309	-1.312	-1.318	-1.320	-1.325	-1.329	-1.332	-1.336	-1.341	-1.345	-1.348	-1.352	-1.355	-1.359	-1.361	-1.365	-1.369	-1.371	-1.374	-1.376	-1.379	-1.381	-1.382	-1.385	-1.388	-1.389	-1.391	-1.392	-1.395	-1.396	-1.398	-1.399	-1.400	-1.401	-1.402	-1.404	-1.405	-1.406	-1.406	-1.408	-1.409	-1.409	-1.410	-1.410	-1.410	-1.411	-1.411	-1.412	-1.414	-1.414	-1.415	-1.415	-1.415	-1.416	-1.416	-1.418	-1.419	-1.420	-1.420	-1.421	-1.421	-1.424	-1.424	-1.425	-1.426	-1.428	-1.429	-1.429	-1.430	-1.431	-1.431	-1.432	-1.432	-1.434	-1.434	-1.434	-1.434	-1.435	-1.434	-1.434	-1.432	-1.431	-1.430	-1.429	-1.428	-1.425	-1.424	-1.421	-1.418	-1.415	-1.410	-1.408	-1.402	-1.398	-1.392	-1.386	-1.380	-1.375	-1.368	-1.360	-1.352	-1.345	-1.336	-1.328	-1.319	-1.310	-1.301	-1.290	-1.280	-1.271	-1.260	-1.249	-1.238	-1.228	-1.216	-1.204	-1.192	-1.181	-1.170	-1.158	-1.145	-1.134	-1.122	-1.109	-1.098	-1.085	-1.074	-1.061	-1.049	-1.039	-1.026	-1.016	-1.005	-0.992	-0.982	-0.972	-0.961	-0.951	-0.941	-0.931	-0.922	-0.912	-0.904	-0.895	-0.886	-0.879	-0.871	-0.864	-0.856	-0.849	-0.841	-0.835	-0.830	-0.824	-0.818	-0.812	-0.808	-0.802	-0.798	-0.794	-0.790	-0.786	-0.782	-0.779	-0.775	-0.772	-0.770	-0.768	-0.765	-0.764	-0.761	-0.759	-0.758	-0.756	-0.755	-0.752	-0.751	-0.750	-0.749	-0.749	-0.748	-0.745	-0.745	-0.744	-0.742	-0.741	-0.740	-0.739	-0.738	-0.736	-0.734	-0.732	-0.731	-0.729	-0.726	-0.725	-0.722	-0.719	-0.716	-0.714	-0.710	-0.706	-0.702	-0.699	-0.695	-0.690	-0.686	-0.681	-0.678	-0.671	-0.668	-0.661	-0.658	-0.651	-0.645	-0.640	-0.635	-0.630	-0.624	-0.619	-0.612	-0.608	-0.602	-0.598	-0.592	-0.588	-0.582	-0.578	-0.574	-0.570	-0.566	-0.561	-0.559	-0.556	-0.554	-0.550	-0.549	-0.546	-0.546	-0.545	-0.544	-0.544	-0.544	-0.544	-0.545	-0.548	-0.548	-0.550	-0.552	-0.555	-0.559	-0.562	-0.564	-0.569	-0.572	-0.578	-0.581	-0.585	-0.590	-0.596	-0.601	-0.606	-0.612	-0.618	-0.622	-0.629	-0.635	-0.640	-0.646	-0.651	-0.658	-0.662	-0.668	-0.672	-0.679	-0.684	-0.689	-0.695	-0.700	-0.702	-0.708	-0.712	-0.716	-0.720	-0.724	-0.728	-0.730	-0.734	-0.738	-0.739	-0.742	-0.745	-0.748	-0.750	-0.752	-0.754	-0.756	-0.760	-0.761	-0.764	-0.765	-0.768	-0.769	-0.771	-0.774	-0.775	-0.778	-0.780	-0.782	-0.784	-0.786	-0.789	-0.791	-0.794	-0.798	-0.800	-0.804	-0.806	-0.809	-0.812	-0.815	-0.818	-0.821	-0.825	-0.829	-0.832	-0.835	-0.839	-0.842	-0.846	-0.850	-0.855	-0.858	-0.861	-0.864	-0.866	-0.871	-0.874	-0.876	-0.879	-0.882	-0.884	-0.886	-0.889	-0.890	-0.891	-0.892	-0.894	-0.894	-0.895	-0.895	-0.895	-0.895	-0.895	-0.892	-0.892	-0.891	-0.890	-0.888	-0.885	-0.882	-0.880	-0.876	-0.874	-0.869	-0.866	-0.861	-0.858	-0.854	-0.849	-0.844	-0.839	-0.834	-0.830	-0.824	-0.819	-0.814	-0.809	-0.802	-0.799	-0.792	-0.789	-0.782	-0.778	-0.772	-0.768	-0.762	-0.758	-0.752	-0.749	-0.744	-0.740	-0.735	-0.730	-0.728	-0.724	-0.719	-0.715	-0.714	-0.710	-0.706	-0.705	-0.701	-0.700	-0.696	-0.695	-0.691	-0.690	-0.689	-0.685	-0.684	-0.681	-0.681	-0.679	-0.676	-0.675	-0.672	-0.671	-0.669	-0.666	-0.664	-0.661	-0.660	-0.656	-0.654	-0.651	-0.649	-0.645	-0.641	-0.638	-0.635	-0.631	-0.626	-0.622	-0.618	-0.615	-0.610	-0.604	-0.600	-0.595	-0.590	-0.584	-0.578	-0.571	-0.568	-0.560	-0.554	-0.548	-0.542	-0.535	-0.530	-0.524	-0.516	-0.510	-0.505	-0.499	-0.492	-0.486	-0.479	-0.474	-0.468	-0.462	-0.456	-0.451	-0.446	-0.440	-0.435	-0.430	-0.425	-0.421	-0.416	-0.412	-0.408	-0.404	-0.401	-0.396	-0.394	-0.390	-0.386	-0.384	-0.381	-0.379	-0.376	-0.374	-0.372	-0.370	-0.369	-0.366	-0.364	-0.362	-0.361	-0.359	-0.358	-0.355	-0.354	-0.351	-0.349	-0.348	-0.345	-0.344	-0.341	-0.339	-0.338	-0.335	-0.331	-0.330	-0.328	-0.324	-0.321	-0.318	-0.315	-0.311	-0.308	-0.304	-0.299	-0.295	-0.290	-0.285	-0.281	-0.276	-0.271	-0.266	-0.260	-0.255	-0.248	-0.242	-0.236	-0.230	-0.225	-0.218	-0.211	-0.205	-0.199	-0.192	-0.185	-0.178	-0.171	-0.164	-0.158	-0.151	-0.142	-0.136	-0.130	-0.122	-0.116	-0.110	-0.102	-0.096	-0.090	-0.085	-0.079	-0.072	-0.069	-0.064	-0.059	-0.054	-0.049	-0.046	-0.042	-0.039	-0.036	-0.032	-0.031	-0.029	-0.028	-0.026	-0.026	-0.025	-0.025	-0.025	-0.025	-0.026	-0.026	-0.028	-0.030	-0.031	-0.032	-0.035	-0.036	-0.039	-0.042	-0.044	-0.048	-0.049	-0.052	-0.055	-0.059	-0.061	-0.062	-0.065	-0.068	-0.070	-0.071	-0.074	-0.075	-0.075	-0.078	-0.078	-0.076	-0.076	-0.075	-0.075	-0.072	-0.071	-0.069	-0.065	-0.062	-0.059	-0.054	-0.049	-0.044	-0.038	-0.030	-0.024	-0.018	-0.009	0.000	0.009	0.018	0.026	0.038	0.048	0.059	0.070	0.081	0.094	0.105	0.119	0.131	0.144	0.158	0.171	0.185	0.199	0.212	0.226	0.240	0.255	0.269	0.282	0.296	0.311	0.325	0.340	0.354	0.368	0.382	0.395	0.410	0.424	0.438	0.451	0.464	0.478	0.490	0.504	0.516	0.529	0.540	0.552	0.564	0.575	0.586	0.596	0.608	0.618	0.628	0.638	0.646	0.656	0.665	0.674	0.681	0.690	0.696	0.705	0.711	0.718	0.724	0.730	0.736	0.740	0.746	0.751	0.755	0.760	0.765	0.768	0.772	0.775	0.779	0.782	0.786	0.789	0.792	0.795	0.799	0.802	0.805	0.809	0.812	0.815	0.819	0.822	0.826	0.831	0.835	0.840	0.845	0.851	0.855	0.861	0.868	0.874	0.880	0.888	0.894	0.901	0.910	0.918	0.925	0.935	0.944	0.952	0.962	0.972	0.982	0.991	1.002	1.011	1.022	1.032	1.044	1.052	1.064	1.074	1.085	1.094	1.104	1.112	1.121	1.130	1.138	1.146	1.154	1.161	1.168	1.175	1.180	1.185	1.189	1.194	1.196	1.199	1.201	1.202	1.202	1.202	1.201	1.201	1.199	1.196	1.194	1.190	1.185	1.181	1.175	1.169	1.164	1.156	1.149	1.141	1.134	1.124	1.116	1.106	1.098	1.089	1.079	1.069	1.059	1.048	1.038	1.028	1.018	1.006	0.998	0.986	0.976	0.965	0.956	0.945	0.935	0.926	0.916	0.906	0.898	0.889	0.880	0.871	0.864	0.855	0.846	0.839	0.831	0.825	0.819	0.811	0.805	0.799	0.794	0.788	0.782	0.778	0.772	0.768	0.764	0.760	0.756	0.752	0.749	0.746	0.744	0.741	0.739	0.738	0.735	0.734	0.732	0.732	0.731	0.731	0.730	0.730	0.730	0.730	0.731	0.732	0.732	0.735	0.738	0.739	0.741	0.742	0.745	0.746	0.750	0.751	0.755	0.759	0.761	0.765	0.768	0.771	0.775	0.779	0.782	0.786	0.790	0.794	0.799	0.802	0.806	0.810	0.815	0.819	0.822	0.826	0.831	0.835	0.839	0.842	0.846	0.852	0.856	0.860	0.864	0.868	0.871	0.875	0.880	0.884	0.886	0.890	0.895	0.898	0.901	0.905	0.908	0.910	0.915	0.918	0.921	0.924	0.926	0.929	0.931	0.934	0.936	0.939	0.940	0.941	0.942	0.945	0.946	0.946	0.948	0.948	0.948	0.946	0.946	0.946	0.944	0.942	0.941	0.939	0.936	0.934	0.930	0.926	0.922	0.919	0.914	0.909	0.902	0.898	0.890	0.884	0.878	0.870	0.862	0.855	0.846	0.838	0.829	0.820	0.810	0.801	0.791	0.781	0.772	0.762	0.752	0.741	0.732	0.724	0.712	0.702	0.694	0.684	0.675	0.666	0.658	0.649	0.640	0.632	0.625	0.619	0.611	0.605	0.600	0.595	0.590	0.586	0.582	0.579	0.576	0.574	0.572	0.572	0.571	0.571	0.571	0.572	0.574	0.575	0.578	0.580	0.582	0.586	0.589	0.592	0.598	0.601	0.605	0.609	0.615	0.619	0.622	0.628	0.632	0.636	0.640	0.645	0.648	0.652	0.655	0.659	0.661	0.665	0.666	0.669	0.670	0.672	0.674	0.674	0.675	0.676	0.676	0.676	0.676	0.675	0.674	0.672	0.671	0.670	0.669	0.666	0.665	0.662	0.661	0.659	0.656	0.655	0.652	0.651	0.649	0.649	0.646	0.646	0.645	0.644	0.644	0.644	0.644	0.644	0.646	0.646	0.648	0.651	0.652	0.655	0.659	0.662	0.666	0.670	0.675	0.680	0.686	0.691	0.698	0.702	0.709	0.716	0.722	0.730	0.738	0.745	0.751	0.760	0.768	0.775	0.782	0.790	0.798	0.805	0.812	0.820	0.825	0.832	0.839	0.845	0.850	0.856	0.860	0.865	0.869	0.872	0.876	0.879	0.880	0.882	0.882	0.884	0.884	0.884	0.882	0.880	0.879	0.875	0.872	0.869	0.865	0.859	0.854	0.849	0.842	0.835	0.828	0.820	0.811	0.804	0.795	0.784	0.775	0.764	0.754	0.741	0.731	0.719	0.708	0.695	0.682	0.669	0.656	0.644	0.631	0.616	0.604	0.590	0.578	0.562	0.550	0.536	0.522	0.510	0.498	0.485	0.471	0.459	0.446	0.435	0.424	0.412	0.401	0.390	0.380	0.371	0.360	0.351	0.344	0.335	0.328	0.320	0.314	0.306	0.301	0.296	0.292	0.289	0.285	0.282	0.281	0.278	0.278	0.276	0.276	0.276	0.279	0.280	0.282	0.286	0.290	0.295	0.299	0.305	0.310	0.316	0.322	0.330	0.338	0.345	0.354	0.361	0.370	0.379	0.389	0.396	0.406	0.416	0.425	0.434	0.445	0.452	0.462	0.471	0.480	0.489	0.496	0.505	0.514	0.520	0.529	0.535	0.540	0.546	0.551	0.556	0.560	0.565	0.566	0.570	0.571	0.572	0.574	0.572	0.572	0.571	0.568	0.565	0.561	0.558	0.552	0.546	0.540	0.534	0.528	0.520	0.512	0.504	0.495	0.485	0.475	0.466	0.456	0.446	0.435	0.425	0.414	0.405	0.394	0.384	0.372	0.362	0.354	0.344	0.334	0.326	0.316	0.309	0.302	0.295	0.289	0.282	0.278	0.275	0.271	0.269	0.266	0.266	0.265	0.265	0.266	0.269	0.271	0.276	0.280	0.285	0.292	0.299	0.306	0.315	0.324	0.334	0.344	0.355	0.365	0.378	0.390	0.404	0.418	0.431	0.445	0.460	0.476	0.491	0.506	0.521	0.538	0.554	0.570	0.585	0.602	0.618	0.634	0.650	0.665	0.681	0.696	0.711	0.726	0.740	0.755	0.769	0.782	0.795	0.809	0.821	0.835	0.846	0.859	0.869	0.880	0.891	0.901	0.911	0.920	0.930	0.938	0.948	0.954	0.962	0.969	0.976	0.984	0.989	0.995	1.000	1.008	1.011	1.016	1.021	1.026	1.030	1.034	1.039	1.041	1.045	1.049	1.052	1.056	1.059	1.062	1.065	1.069	1.071	1.074	1.078	1.080	1.082	1.085	1.088	1.090	1.094	1.096	1.098	1.100	1.104	1.106	1.109	1.112	1.115	1.119	1.122	1.125	1.129	1.131	1.135	1.139	1.142	1.146	1.150	1.152	1.156	1.160	1.164	1.168	1.171	1.175	1.179	1.182	1.186	1.190	1.194	1.198	1.201	1.205	1.209	1.212	1.216	1.219	1.222	1.225	1.229	1.232	1.235	1.238	1.240	1.242	1.244	1.246	1.248	1.250	1.251	1.252	1.254	1.255	1.255	1.255	1.256	1.256	1.256	1.255	1.256	1.255	1.255	1.254	1.252	1.252	1.251	1.249	1.248	1.246	1.244	1.242	1.239	1.238	1.235	1.231	1.229	1.226	1.224	1.220	1.218	1.214	1.210	1.208	1.204	1.200	1.196	1.192	1.190	1.186	1.181	1.179	1.174	1.171	1.166	1.164	1.159	1.154	1.150	1.146	1.142	1.138	1.134	1.130	1.126	1.121	1.116	1.112	1.108	1.104	1.100	1.096	1.092	1.088	1.085	1.080	1.076	1.074	1.070	1.066	1.064	1.061	1.058	1.055	1.052	1.049	1.046	1.045	1.042	1.040	1.039	1.036	1.035	1.034	1.032	1.030	1.030	1.029	1.029	1.028	1.028	1.028	1.028	1.028	1.026	1.026	1.026	1.026	1.026	1.028	1.029	1.029	1.029	1.030	1.030	1.030	1.030	1.031	1.031	1.031	1.031	1.031	1.031	1.032	1.032	1.031	1.031	1.031	1.031	1.030	1.030	1.030	1.029	1.028	1.028	1.026	1.025	1.024	1.022	1.021	1.021	1.020	1.018	1.016	1.016	1.014	1.012	1.011	1.010	1.009	1.009	1.008	1.005	1.006	1.005	1.005	1.004	1.004	1.004	1.005	1.005	1.005	1.005	1.006	1.008	1.009	1.010	1.012	1.014	1.016	1.020	1.022	1.025	1.028	1.030	1.035	1.038	1.041	1.045	1.049	1.054	1.056	1.061	1.065	1.070	1.074	1.079	1.082	1.086	1.090	1.094	1.098	1.100	1.105	1.108	1.109	1.112	1.114	1.115	1.116	1.118	1.118	1.116	1.116	1.115	1.112	1.109	1.106	1.102	1.099	1.094	1.088	1.081	1.074	1.066	1.058	1.049	1.038	1.028	1.016	1.004	0.991	0.979	0.965	0.950	0.935	0.919	0.902	0.886	0.869	0.851	0.832	0.814	0.795	0.776	0.756	0.736	0.716	0.695	0.676	0.655	0.635	0.614	0.594	0.572	0.554	0.534	0.514	0.495	0.475	0.458	0.439	0.421	0.405	0.389	0.372	0.358	0.342	0.329	0.316	0.302	0.291	0.281	0.271	0.261	0.251	0.242	0.236	0.230	0.225	0.220	0.215	0.212	0.210	0.209	0.206	0.206	0.206	0.206	0.208	0.210	0.212	0.214	0.218	0.220	0.224	0.228	0.232	0.236	0.240	0.245	0.250	0.254	0.258	0.262	0.266	0.270	0.274	0.279	0.281	0.285	0.286	0.289	0.291	0.292	0.295	0.298	0.298	0.298	0.299	0.299	0.298	0.296	0.296	0.294	0.292	0.290	0.288	0.285	0.282	0.279	0.276	0.272	0.270	0.266	0.262	0.259	0.255	0.251	0.248	0.245	0.240	0.236	0.234	0.230	0.226	0.225	0.221	0.219	0.218	0.215	0.214	0.212	0.211	0.209	0.209	0.209	0.208	0.208	0.208	0.208	0.208	0.208	0.209	0.210	0.210	0.211	0.212	0.215	0.216	0.218	0.219	0.220	0.222	0.225	0.225	0.228	0.230	0.231	0.234	0.236	0.238	0.239	0.241	0.242	0.245	0.248	0.250	0.251	0.252	0.255	0.256	0.260	0.261	0.264	0.265	0.268	0.270	0.272	0.274	0.278	0.279	0.281	0.285	0.288	0.290	0.291	0.295	0.298	0.300	0.305	0.308	0.310	0.314	0.316	0.321	0.324	0.329	0.332	0.335	0.340	0.342	0.348	0.351	0.355	0.359	0.361	0.366	0.370	0.372	0.376	0.379	0.382	0.385	0.389	0.391	0.394	0.398	0.399	0.400	0.404	0.405	0.408	0.409	0.410	0.411	0.412	0.414	0.414	0.415	0.415	0.418	0.418	0.419	0.419	0.419	0.420	0.419	0.419	0.420	0.420	0.420	0.421	0.421	0.421	0.424	0.424	0.425	0.426	0.428	0.429	0.430	0.432	0.434	0.436	0.439	0.440	0.442	0.445	0.448	0.452	0.455	0.458	0.461	0.465	0.469	0.471	0.476	0.480	0.482	0.488	0.491	0.495	0.499	0.502	0.506	0.511	0.515	0.519	0.522	0.526	0.530	0.534	0.536	0.539	0.542	0.545	0.549	0.552	0.554	0.556	0.558	0.560	0.560	0.562	0.562	0.562	0.564	0.564	0.564	0.564	0.564	0.562	0.561	0.560	0.559	0.558	0.555	0.552	0.550	0.549	0.546	0.542	0.540	0.538	0.534	0.530	0.528	0.524	0.521	0.516	0.514	0.510	0.506	0.504	0.499	0.496	0.492	0.490	0.486	0.484	0.481	0.479	0.476	0.474	100.000	5.000	2.000	1.000	7.000	0.000	0.000	0.000	0.000	0.000	0.000	0.000	0.000	0.000	0.000	0.000	0.000	0.000	0.455	0.450	0.444	0.440	0.436	0.434	0.430	0.429	0.428	0.426	0.426	0.428	0.428	0.429	0.430	0.434	0.436	0.441	0.445	0.450	0.455	0.461	0.469	0.476	0.484	0.491	0.500	0.509	0.520	0.529	0.540	0.550	0.562	0.574	0.586	0.598	0.610	0.622	0.635	0.648	0.661	0.672	0.685	0.699	0.711	0.722	0.735	0.748	0.758	0.770	0.781	0.791	0.801	0.811	0.820	0.830	0.838	0.844	0.851	0.858	0.862	0.868	0.872	0.875	0.878	0.880	0.882	0.882	0.882	0.881	0.880	0.878	0.875	0.871	0.866	0.861	0.856	0.849	0.842	0.835	0.826	0.819	0.809	0.799	0.789	0.779	0.769	0.758	0.745	0.735	0.722	0.711	0.699	0.686	0.675	0.661	0.649	0.636	0.624	0.611	0.600	0.588	0.575	0.562	0.551	0.540	0.528	0.518	0.507	0.496	0.486	0.475	0.466	0.456	0.446	0.438	0.429	0.420	0.412	0.404	0.396	0.388	0.381	0.374	0.368	0.361	0.355	0.349	0.342	0.336	0.330	0.325	0.319	0.315	0.309	0.304	0.299	0.292	0.288	0.282	0.278	0.272	0.266	0.262	0.258	0.251	0.246	0.240	0.235	0.229	0.224	0.218	0.211	0.205	0.199	0.192	0.185	0.179	0.171	0.165	0.156	0.150	0.142	0.134	0.126	0.116	0.109	0.100	0.090	0.082	0.072	0.064	0.054	0.045	0.035	0.025	0.015	0.005	-0.005	-0.015	-0.025	-0.036	-0.048	-0.058	-0.069	-0.079	-0.089	-0.100	-0.110	-0.120	-0.130	-0.140	-0.151	-0.161	-0.170	-0.181	-0.189	-0.199	-0.209	-0.216	-0.226	-0.234	-0.242	-0.251	-0.259	-0.266	-0.274	-0.281	-0.288	-0.294	-0.301	-0.306	-0.311	-0.316	-0.322	-0.328	-0.331	-0.335	-0.339	-0.341	-0.345	-0.348	-0.350	-0.351	-0.354	-0.355	-0.356	-0.358	-0.358	-0.358	-0.358	-0.358	-0.358	-0.358	-0.356	-0.356	-0.354	-0.352	-0.351	-0.349	-0.346	-0.345	-0.342	-0.340	-0.339	-0.335	-0.331	-0.329	-0.325	-0.322	-0.320	-0.316	-0.312	-0.309	-0.305	-0.300	-0.298	-0.294	-0.290	-0.285	-0.281	-0.278	-0.272	-0.269	-0.265	-0.261	-0.256	-0.252	-0.249	-0.244	-0.241	-0.238	-0.232	-0.229	-0.225	-0.221	-0.218	-0.214	-0.210	-0.208	-0.204	-0.201	-0.198	-0.195	-0.191	-0.189	-0.186	-0.184	-0.182	-0.180	-0.179	-0.176	-0.175	-0.174	-0.172	-0.171	-0.171	-0.170	-0.171	-0.170	-0.169	-0.170	-0.170	-0.170	-0.171	-0.171	-0.171	-0.171	-0.171	-0.172	-0.172	-0.172	-0.172	-0.172	-0.172	-0.172	-0.172	-0.171	-0.172	-0.171	-0.170	-0.166	-0.165	-0.162	-0.161	-0.158	-0.152	-0.149	-0.145	-0.140	-0.135	-0.129	-0.122	-0.116	-0.109	-0.101	-0.092	-0.085	-0.076	-0.065	-0.056	-0.046	-0.034	-0.024	-0.012	0.001	0.012	0.025	0.039	0.051	0.065	0.078	0.091	0.105	0.119	0.132	0.146	0.160	0.174	0.186	0.200	0.214	0.226	0.239	0.251	0.262	0.274	0.285	0.296	0.306	0.315	0.324	0.332	0.340	0.348	0.354	0.360	0.365	0.369	0.374	0.378	0.380	0.381	0.382	0.384	0.384	0.382	0.380	0.379	0.376	0.372	0.369	0.365	0.360	0.354	0.349	0.342	0.335	0.328	0.319	0.311	0.302	0.294	0.285	0.276	0.266	0.256	0.246	0.236	0.226	0.216	0.206	0.195	0.185	0.175	0.165	0.155	0.145	0.135	0.125	0.115	0.106	0.096	0.089	0.080	0.072	0.064	0.056	0.049	0.041	0.036	0.029	0.024	0.018	0.012	0.008	0.002	0.000	-0.005	-0.008	-0.010	-0.012	-0.015	-0.016	-0.016	-0.018	-0.018	-0.019	-0.019	-0.018	-0.015	-0.014	-0.012	-0.010	-0.009	-0.005	-0.002	0.001	0.005	0.010	0.014	0.020	0.024	0.030	0.035	0.041	0.048	0.054	0.060	0.066	0.075	0.081	0.089	0.096	0.104	0.112	0.120	0.128	0.136	0.144	0.152	0.162	0.171	0.179	0.188	0.195	0.205	0.212	0.221	0.230	0.239	0.248	0.255	0.265	0.272	0.280	0.289	0.296	0.304	0.311	0.319	0.325	0.332	0.339	0.345	0.351	0.358	0.364	0.368	0.374	0.379	0.382	0.388	0.391	0.395	0.399	0.401	0.405	0.408	0.410	0.412	0.414	0.415	0.416	0.418	0.419	0.419	0.419	0.419	0.419	0.419	0.419	0.418	0.418	0.416	0.415	0.414	0.414	0.412	0.411	0.412	0.411	0.410	0.410	0.409	0.409	0.410	0.409	0.410	0.410	0.411	0.412	0.415	0.416	0.419	0.422	0.425	0.428	0.431	0.436	0.440	0.445	0.451	0.458	0.464	0.471	0.479	0.486	0.494	0.501	0.510	0.520	0.529	0.539	0.549	0.559	0.568	0.579	0.590	0.601	0.611	0.622	0.632	0.644	0.655	0.665	0.676	0.686	0.696	0.706	0.716	0.726	0.735	0.744	0.752	0.761	0.769	0.775	0.782	0.789	0.794	0.799	0.802	0.808	0.811	0.812	0.815	0.818	0.818	0.819	0.819	0.818	0.816	0.815	0.814	0.810	0.808	0.802	0.800	0.795	0.791	0.786	0.780	0.775	0.769	0.762	0.758	0.750	0.744	0.738	0.730	0.724	0.716	0.709	0.702	0.696	0.689	0.682	0.675	0.669	0.662	0.656	0.650	0.645	0.638	0.634	0.628	0.622	0.618	0.612	0.608	0.601	0.598	0.594	0.590	0.585	0.581	0.578	0.574	0.570	0.566	0.562	0.560	0.555	0.551	0.548	0.544	0.540	0.536	0.531	0.528	0.522	0.518	0.511	0.506	0.500	0.494	0.488	0.480	0.474	0.465	0.458	0.449	0.441	0.431	0.421	0.411	0.400	0.390	0.378	0.366	0.352	0.340	0.326	0.312	0.298	0.282	0.266	0.250	0.234	0.216	0.199	0.180	0.162	0.144	0.125	0.104	0.085	0.064	0.044	0.022	0.002	-0.020	-0.041	-0.064	-0.085	-0.108	-0.130	-0.151	-0.175	-0.196	-0.219	-0.241	-0.264	-0.285	-0.308	-0.329	-0.350	-0.371	-0.391	-0.411	-0.430	-0.450	-0.469	-0.488	-0.504	-0.521	-0.538	-0.552	-0.568	-0.582	-0.595	-0.608	-0.618	-0.629	-0.639	-0.648	-0.655	-0.661	-0.668	-0.672	-0.675	-0.678	-0.680	-0.680	-0.680	-0.678	-0.676	-0.671	-0.668	-0.661	-0.655	-0.648	-0.639	-0.629	-0.619	-0.609	-0.596	-0.584	-0.570	-0.556	-0.540	-0.525	-0.509	-0.492	-0.476	-0.458	-0.440	-0.421	-0.404	-0.385	-0.366	-0.348	-0.328	-0.309	-0.290	-0.271	-0.251	-0.232	-0.214	-0.195	-0.178	-0.160	-0.142	-0.125	-0.108	-0.092	-0.076	-0.061	-0.045	-0.031	-0.018	-0.004	0.009	0.022	0.034	0.045	0.055	0.065	0.075	0.084	0.092	0.100	0.108	0.115	0.121	0.129	0.132	0.139	0.144	0.149	0.154	0.158	0.161	0.164	0.169	0.172	0.175	0.178	0.181	0.184	0.188	0.189	0.192	0.196	0.199	0.202	0.205	0.209	0.212	0.216	0.221	0.226	0.231	0.236	0.242	0.248	0.254	0.259	0.266	0.272	0.280	0.288	0.296	0.304	0.311	0.320	0.330	0.339	0.350	0.359	0.369	0.380	0.389	0.401	0.411	0.422	0.432	0.444	0.455	0.466	0.478	0.489	0.500	0.510	0.521	0.531	0.541	0.551	0.562	0.571	0.580	0.589	0.599	0.606	0.614	0.621	0.628	0.635	0.641	0.646	0.651	0.655	0.659	0.662	0.666	0.669	0.670	0.670	0.671	0.671	0.670	0.669	0.668	0.665	0.661	0.659	0.654	0.650	0.644	0.639	0.632	0.625	0.618	0.610	0.601	0.592	0.584	0.574	0.565	0.555	0.545	0.535	0.522	0.511	0.501	0.489	0.476	0.465	0.452	0.440	0.428	0.416	0.404	0.391	0.379	0.366	0.354	0.342	0.330	0.318	0.306	0.295	0.284	0.272	0.261	0.251	0.241	0.231	0.221	0.214	0.204	0.195	0.188	0.180	0.174	0.166	0.160	0.155	0.149	0.144	0.141	0.138	0.135	0.131	0.130	0.129	0.128	0.128	0.128	0.129	0.130	0.132	0.134	0.138	0.141	0.145	0.149	0.154	0.160	0.165	0.171	0.178	0.185	0.191	0.198	0.205	0.214	0.221	0.229	0.236	0.245	0.254	0.261	0.270	0.278	0.286	0.294	0.300	0.309	0.315	0.321	0.329	0.334	0.339	0.344	0.349	0.354	0.358	0.360	0.364	0.365	0.366	0.369	0.369	0.368	0.368	0.365	0.364	0.360	0.359	0.355	0.350	0.345	0.339	0.332	0.328	0.320	0.312	0.304	0.298	0.288	0.279	0.270	0.260	0.251	0.240	0.230	0.220	0.209	0.199	0.188	0.178	0.168	0.155	0.145	0.135	0.125	0.114	0.105	0.095	0.086	0.078	0.068	0.060	0.051	0.045	0.038	0.030	0.024	0.018	0.012	0.008	0.002	-0.001	-0.004	-0.008	-0.010	-0.011	-0.014	-0.014	-0.014	-0.014	-0.014	-0.011	-0.009	-0.008	-0.004	0.000	0.005	0.010	0.015	0.021	0.028	0.035	0.042	0.050	0.059	0.069	0.076	0.088	0.098	0.108	0.119	0.130	0.141	0.154	0.166	0.178	0.190	0.204	0.216	0.229	0.242	0.255	0.269	0.281	0.295	0.308	0.320	0.332	0.345	0.356	0.369	0.379	0.390	0.400	0.410	0.419	0.428	0.436	0.444	0.450	0.456	0.461	0.465	0.470	0.472	0.475	0.478	0.478	0.478	0.478	0.476	0.474	0.472	0.468	0.464	0.459	0.454	0.448	0.441	0.434	0.426	0.418	0.409	0.401	0.392	0.382	0.372	0.364	0.354	0.345	0.335	0.326	0.316	0.308	0.299	0.290	0.282	0.275	0.268	0.260	0.254	0.248	0.242	0.238	0.234	0.230	0.228	0.225	0.224	0.222	0.222	0.222	0.224	0.225	0.228	0.229	0.232	0.236	0.240	0.245	0.249	0.254	0.260	0.266	0.270	0.276	0.282	0.289	0.295	0.300	0.305	0.311	0.316	0.320	0.325	0.329	0.334	0.336	0.338	0.340	0.341	0.342	0.341	0.341	0.340	0.338	0.334	0.330	0.326	0.321	0.315	0.308	0.301	0.292	0.282	0.272	0.262	0.251	0.239	0.228	0.214	0.200	0.186	0.172	0.158	0.141	0.126	0.110	0.094	0.076	0.059	0.042	0.025	0.008	-0.010	-0.026	-0.044	-0.061	-0.079	-0.096	-0.112	-0.130	-0.146	-0.162	-0.179	-0.194	-0.209	-0.225	-0.239	-0.252	-0.268	-0.280	-0.294	-0.306	-0.318	-0.329	-0.340	-0.350	-0.361	-0.370	-0.379	-0.388	-0.396	-0.402	-0.410	-0.416	-0.421	-0.426	-0.431	-0.435	-0.440	-0.442	-0.445	-0.448	-0.450	-0.451	-0.452	-0.454	-0.454	-0.452	-0.452	-0.450	-0.450	-0.448	-0.445	-0.442	-0.440	-0.436	-0.434	-0.430	-0.425	-0.422	-0.418	-0.414	-0.409	-0.405	-0.401	-0.396	-0.391	-0.386	-0.382	-0.378	-0.374	-0.370	-0.366	-0.364	-0.360	-0.356	-0.352	-0.350	-0.348	-0.345	-0.344	-0.342	-0.341	-0.341	-0.341	-0.341	-0.342	-0.342	-0.345	-0.348	-0.350	-0.354	-0.358	-0.361	-0.365	-0.370	-0.376	-0.382	-0.389	-0.395	-0.402	-0.410	-0.418	-0.426	-0.434	-0.442	-0.451	-0.460	-0.469	-0.478	-0.486	-0.495	-0.505	-0.512	-0.521	-0.530	-0.538	-0.546	-0.552	-0.560	-0.568	-0.572	-0.579	-0.584	-0.589	-0.592	-0.595	-0.599	-0.599	-0.601	-0.601	-0.600	-0.599	-0.598	-0.595	-0.590	-0.586	-0.581	-0.574	-0.568	-0.559	-0.550	-0.540	-0.529	-0.518	-0.505	-0.491	-0.478	-0.462	-0.448	-0.431	-0.414	-0.398	-0.380	-0.361	-0.344	-0.324	-0.305	-0.285	-0.265	-0.246	-0.225	-0.206	-0.185	-0.165	-0.146	-0.126	-0.108	-0.088	-0.069	-0.050	-0.032	-0.015	0.002	0.018	0.034	0.049	0.062	0.076	0.089	0.101	0.112	0.122	0.132	0.141	0.149	0.155	0.161	0.168	0.171	0.175	0.178	0.179	0.180	0.180	0.180	0.179	0.176	0.174	0.171	0.168	0.162	0.159	0.152	0.148	0.142	0.135	0.130	0.122	0.116	0.109	0.102	0.095	0.090	0.084	0.078	0.071	0.066	0.061	0.056	0.052	0.049	0.045	0.044	0.041	0.040	0.039	0.040	0.040	0.042	0.044	0.048	0.050	0.055	0.060	0.066	0.072	0.080	0.089	0.098	0.108	0.119	0.129	0.140	0.152	0.166	0.179	0.192	0.206	0.221	0.236	0.250	0.266	0.281	0.298	0.312	0.329	0.345	0.361	0.378	0.392	0.409	0.424	0.439	0.454	0.468	0.482	0.496	0.510	0.522	0.535	0.548	0.560	0.570	0.580	0.591	0.600	0.609	0.618	0.626	0.632	0.639	0.645	0.650	0.654	0.658	0.661	0.664	0.666	0.668	0.669	0.670	0.670	0.669	0.668	0.666	0.664	0.661	0.658	0.655	0.649	0.645	0.640	0.634	0.629	0.622	0.616	0.610	0.602	0.595	0.586	0.579	0.570	0.561	0.552	0.544	0.534	0.526	0.516	0.506	0.498	0.488	0.478	0.468	0.458	0.449	0.439	0.430	0.420	0.410	0.402	0.394	0.385	0.376	0.369	0.360	0.352	0.348	0.340	0.334	0.329	0.322	0.319	0.315	0.311	0.308	0.305	0.302	0.301	0.301	0.301	0.301	0.301	0.304	0.305	0.309	0.311	0.315	0.321	0.326	0.331	0.338	0.344	0.351	0.359	0.368	0.376	0.384	0.392	0.402	0.411	0.422	0.432	0.442	0.451	0.462	0.472	0.482	0.492	0.502	0.512	0.521	0.531	0.541	0.550	0.558	0.565	0.575	0.580	0.588	0.595	0.600	0.605	0.610	0.614	0.618	0.620	0.622	0.625	0.625	0.626	0.626	0.625	0.624	0.622	0.620	0.616	0.614	0.609	0.605	0.600	0.594	0.588	0.581	0.575	0.568	0.560	0.552	0.544	0.535	0.526	0.518	0.507	0.499	0.489	0.480	0.470	0.460	0.450	0.440	0.431	0.421	0.411	0.402	0.392	0.382	0.374	0.365	0.355	0.346	0.338	0.329	0.320	0.312	0.304	0.296	0.289	0.281	0.274	0.268	0.261	0.255	0.249	0.242	0.236	0.230	0.225	0.220	0.215	0.210	0.206	0.201	0.198	0.194	0.190	0.186	0.182	0.179	0.176	0.172	0.170	0.168	0.165	0.162	0.158	0.156	0.154	0.150	0.148	0.144	0.141	0.139	0.135	0.131	0.129	0.125	0.120	0.116	0.112	0.108	0.102	0.098	0.091	0.085	0.080	0.072	0.065	0.059	0.050	0.042	0.034	0.025	0.015	0.005	-0.006	-0.016	-0.029	-0.040	-0.052	-0.065	-0.079	-0.091	-0.106	-0.121	-0.135	-0.150	-0.165	-0.182	-0.198	-0.214	-0.231	-0.248	-0.265	-0.284	-0.300	-0.318	-0.336	-0.354	-0.370	-0.389	-0.406	-0.424	-0.441	-0.458	-0.475	-0.491	-0.507	-0.524	-0.540	-0.555	-0.569	-0.584	-0.598	-0.610	-0.622	-0.634	-0.644	-0.655	-0.664	-0.671	-0.680	-0.688	-0.694	-0.698	-0.704	-0.705	-0.709	-0.710	-0.711	-0.710	-0.709	-0.708	-0.704	-0.699	-0.695	-0.690	-0.682	-0.675	-0.668	-0.659	-0.649	-0.639	-0.628	-0.616	-0.605	-0.592	-0.580	-0.566	-0.552	-0.540	-0.526	-0.511	-0.498	-0.482	-0.469	-0.454	-0.440	-0.426	-0.412	-0.399	-0.386	-0.372	-0.360	-0.349	-0.338	-0.326	-0.316	-0.305	-0.296	-0.288	-0.281	-0.274	-0.268	-0.261	-0.256	-0.252	-0.249	-0.245	-0.244	-0.242	-0.242	-0.241	-0.242	-0.244	-0.245	-0.248	-0.250	-0.254	-0.259	-0.262	-0.268	-0.272	-0.278	-0.282	-0.289	-0.294	-0.300	-0.306	-0.312	-0.320	-0.325	-0.331	-0.338	-0.342	-0.348	-0.352	-0.358	-0.362	-0.366	-0.369	-0.372	-0.375	-0.378	-0.380	-0.382	-0.382	-0.384	-0.382	-0.382	-0.381	-0.380	-0.378	-0.375	-0.372	-0.369	-0.365	-0.361	-0.356	-0.351	-0.345	-0.340	-0.334	-0.328	-0.321	-0.314	-0.308	-0.300	-0.292	-0.286	-0.278	-0.270	-0.262	-0.255	-0.248	-0.239	-0.231	-0.224	-0.218	-0.209	-0.201	-0.195	-0.188	-0.181	-0.174	-0.168	-0.161	-0.155	-0.149	-0.144	-0.138	-0.131	-0.126	-0.121	-0.118	-0.112	-0.108	-0.104	-0.100	-0.096	-0.092	-0.088	-0.085	-0.081	-0.079	-0.075	-0.074	-0.070	-0.068	-0.065	-0.064	-0.061	-0.059	-0.056	-0.055	-0.052	-0.051	-0.050	-0.049	-0.046	-0.046	-0.045	-0.042	-0.044	-0.042	-0.041	-0.040	-0.039	-0.039	-0.039	-0.038	-0.038	-0.038	-0.036	-0.036	-0.036	-0.036	-0.035	-0.035	-0.035	-0.035	-0.035	-0.035	-0.035	-0.034	-0.035	-0.035	-0.034	-0.034	-0.034	-0.034	-0.032	-0.032	-0.032	-0.031	-0.031	-0.030	-0.029	-0.029	-0.028	-0.028	-0.026	-0.025	-0.024	-0.022	-0.021	-0.020	-0.019	-0.018	-0.015	-0.015	-0.012	-0.011	-0.009	-0.009	-0.008	-0.006	-0.005	-0.004	-0.001	0.000	0.001	0.002	0.002	0.004	0.004	0.005	0.005	0.004	0.004	0.002	0.002	0.000	-0.001	-0.004	-0.005	-0.009	-0.011	-0.015	-0.020	-0.022	-0.029	-0.034	-0.040	-0.046	-0.052	-0.061	-0.069	-0.078	-0.086	-0.096	-0.105	-0.116	-0.126	-0.139	-0.150	-0.164	-0.176	-0.189	-0.204	-0.219	-0.232	-0.248	-0.264	-0.280	-0.296	-0.312	-0.330	-0.346	-0.364	-0.381	-0.400	-0.418	-0.435	-0.452	-0.471	-0.490	-0.506	-0.525	-0.542	-0.561	-0.579	-0.596	-0.614	-0.630	-0.646	-0.662	-0.679	-0.694	-0.709	-0.724	-0.738	-0.752	-0.764	-0.778	-0.789	-0.801	-0.811	-0.821	-0.831	-0.840	-0.849	-0.856	-0.862	-0.870	-0.876	-0.881	-0.885	-0.889	-0.892	-0.894	-0.896	-0.898	-0.898	-0.898	-0.898	-0.896	-0.895	-0.892	-0.889	-0.886	-0.881	-0.876	-0.872	-0.868	-0.862	-0.855	-0.848	-0.841	-0.834	-0.826	-0.818	-0.809	-0.801	-0.792	-0.782	-0.772	-0.762	-0.754	-0.742	-0.732	-0.722	-0.712	-0.701	-0.691	-0.679	-0.669	-0.658	-0.646	-0.635	-0.624	-0.612	-0.601	-0.591	-0.579	-0.568	-0.558	-0.546	-0.535	-0.526	-0.515	-0.505	-0.494	-0.486	-0.476	-0.466	-0.458	-0.449	-0.439	-0.431	-0.424	-0.416	-0.409	-0.401	-0.394	-0.386	-0.380	-0.374	-0.369	-0.362	-0.358	-0.352	-0.348	-0.342	-0.338	-0.334	-0.330	-0.326	-0.322	-0.318	-0.315	-0.311	-0.309	-0.305	-0.301	-0.299	-0.295	-0.291	-0.288	-0.284	-0.280	-0.276	-0.272	-0.266	-0.261	-0.256	-0.250	-0.245	-0.238	-0.231	-0.224	-0.215	-0.206	-0.198	-0.188	-0.175	-0.165	-0.152	-0.140	-0.128	-0.114	-0.099	-0.085	-0.068	-0.051	-0.035	-0.018	0.001	0.020	0.040	0.061	0.081	0.102	0.125	0.146	0.169	0.192	0.216	0.239	0.264	0.288	0.311	0.335	0.360	0.384	0.409	0.434	0.458	0.481	0.504	0.526	0.549	0.571	0.592	0.612	0.632	0.652	0.671	0.688	0.705	0.720	0.735	0.750	0.762	0.774	0.784	0.795	0.801	0.809	0.815	0.820	0.822	0.826	0.828	0.826	0.825	0.822	0.819	0.814	0.808	0.801	0.794	0.784	0.774	0.762	0.751	0.739	0.724	0.710	0.695	0.680	0.662	0.646	0.630	0.611	0.592	0.575	0.556	0.536	0.518	0.499	0.479	0.460	0.441	0.421	0.402	0.384	0.365	0.348	0.329	0.310	0.294	0.275	0.259	0.242	0.226	0.210	0.196	0.181	0.166	0.152	0.139	0.125	0.114	0.101	0.089	0.076	0.066	0.055	0.045	0.034	0.024	0.015	0.005	-0.005	-0.014	-0.022	-0.031	-0.040	-0.049	-0.056	-0.065	-0.074	-0.084	-0.091	-0.100	-0.110	-0.118	-0.128	-0.138	-0.145	-0.155	-0.165	-0.175	-0.186	-0.196	-0.208	-0.219	-0.230	-0.241	-0.254	-0.266	-0.278	-0.292	-0.305	-0.319	-0.332	-0.346	-0.361	-0.376	-0.392	-0.408	-0.424	-0.440	-0.456	-0.474	-0.491	-0.509	-0.526	-0.546	-0.564	-0.584	-0.602	-0.622	-0.642	-0.662	-0.682	-0.704	-0.725	-0.745	-0.766	-0.789	-0.809	-0.831	-0.852	-0.874	-0.896	-0.918	-0.939	-0.960	-0.981	-1.001	-1.021	-1.042	-1.062	-1.081	-1.101	-1.119	-1.136	-1.154	-1.170	-1.185	-1.200	-1.214	-1.228	-1.239	-1.250	-1.260	-1.270	-1.278	-1.284	-1.289	-1.294	-1.296	-1.299	-1.299	-1.299	-1.295	-1.291	-1.286	-1.280	-1.272	-1.264	-1.252	-1.241	-1.229	-1.214	-1.199	-1.181	-1.164	-1.145	-1.125	-1.102	-1.080	-1.058	-1.034	-1.009	-0.984	-0.958	-0.930	-0.902	-0.875	-0.846	-0.819	-0.790	-0.761	-0.732	-0.704	-0.674	-0.646	-0.618	-0.589	-0.561	-0.535	-0.506	-0.480	-0.454	-0.430	-0.404	-0.380	-0.356	-0.334	-0.312	-0.291	-0.271	-0.252	-0.234	-0.216	-0.200	-0.184	-0.169	-0.155	-0.142	-0.130	-0.118	-0.109	-0.098	-0.089	-0.081	-0.072	-0.066	-0.061	-0.055	-0.050	-0.046	-0.042	-0.039	-0.036	-0.035	-0.032	-0.030	-0.029	-0.028	-0.028	-0.026	-0.025	-0.025	-0.025	-0.024	-0.024	-0.024	-0.022	-0.022	-0.021	-0.020	-0.019	-0.018	-0.016	-0.015	-0.011	-0.010	-0.008	-0.004	-0.001	0.002	0.006	0.010	0.015	0.020	0.025	0.030	0.036	0.041	0.048	0.054	0.060	0.066	0.072	0.080	0.088	0.094	0.101	0.109	0.116	0.124	0.131	0.139	0.146	0.152	0.160	0.168	0.174	0.180	0.188	0.194	0.200	0.205	0.212	0.218	0.221	0.228	0.231	0.235	0.239	0.242	0.246	0.249	0.251	0.252	0.255	0.255	0.256	0.256	0.256	0.256	0.255	0.254	0.252	0.251	0.248	0.245	0.242	0.239	0.236	0.231	0.228	0.222	0.219	0.214	0.209	0.204	0.198	0.194	0.188	0.181	0.176	0.171	0.165	0.159	0.154	0.149	0.142	0.138	0.134	0.129	0.125	0.120	0.118	0.114	0.111	0.108	0.105	0.102	0.101	0.100	0.100	0.099	0.099	0.100	0.100	0.102	0.105	0.108	0.110	0.114	0.118	0.122	0.126	0.132	0.139	0.144	0.150	0.158	0.164	0.171	0.178	0.186	0.194	0.201	0.210	0.218	0.226	0.234	0.241	0.250	0.256	0.264	0.271	0.279	0.285	0.291	0.296	0.301	0.308	0.310	0.315	0.318	0.319	0.321	0.321	0.321	0.320	0.318	0.315	0.312	0.308	0.302	0.295	0.289	0.281	0.272	0.262	0.251	0.240	0.228	0.215	0.200	0.184	0.169	0.152	0.135	0.116	0.098	0.078	0.058	0.036	0.015	-0.008	-0.030	-0.052	-0.076	-0.100	-0.122	-0.146	-0.171	-0.195	-0.219	-0.244	-0.268	-0.291	-0.314	-0.338	-0.361	-0.384	-0.406	-0.429	-0.450	-0.470	-0.490	-0.511	-0.529	-0.548	-0.564	-0.581	-0.596	-0.611	-0.625	-0.638	-0.649	-0.660	-0.670	-0.679	-0.686	-0.692	-0.698	-0.701	-0.704	-0.706	-0.706	-0.706	-0.704	-0.701	-0.698	-0.692	-0.685	-0.678	-0.670	-0.659	-0.648	-0.635	-0.621	-0.606	-0.591	-0.575	-0.558	-0.539	-0.519	-0.498	-0.476	-0.454	-0.430	-0.406	-0.381	-0.356	-0.330	-0.302	-0.275	-0.246	-0.218	-0.190	-0.160	-0.130	-0.100	-0.069	-0.039	-0.006	0.024	0.055	0.086	0.118	0.149	0.180	0.211	0.241	0.272	0.302	0.332	0.362	0.392	0.422	0.450	0.480	0.507	0.535	0.561	0.589	0.615	0.641	0.666	0.690	0.714	0.739	0.762	0.784	0.806	0.829	0.850	0.871	0.891	0.911	0.931	0.951	0.970	0.990	1.009	1.026	1.046	1.064	1.081	1.099	1.118	1.135	1.152	1.170	1.189	1.206	1.224	1.242	1.261	1.279	1.298	1.316	1.335	1.355	1.374	1.395	1.415	1.435	1.455	1.476	1.498	1.519	1.540	1.561	1.584	1.605	1.626	1.650	1.671	1.694	1.716	1.739	1.760	1.781	1.805	1.826	1.848	1.869	1.889	1.910	1.929	1.949	1.968	1.986	2.004	2.021	2.038	2.052	2.069	2.082	2.095	2.106	2.119	2.128	2.136	2.144	2.151	2.156	2.160	2.164	2.166	2.166	2.166	2.164	2.160	2.156	2.151	2.144	2.134	2.125	2.115	2.101	2.088	2.074	2.058	2.040	2.022	2.002	1.982	1.960	1.938	1.915	1.890	1.864	1.839	1.811	1.782	1.755	1.726	1.696	1.666	1.636	1.604	1.574	1.542	1.511	1.479	1.446	1.415	1.382	1.352	1.320	1.289	1.258	1.226	1.196	1.166	1.136	1.108	1.079	1.050	1.022	0.998	0.971	0.946	0.921	0.899	0.876	0.854	0.832	0.812	0.794	0.776	0.760	0.744	0.728	0.714	0.700	0.688	0.676	0.665	0.656	0.646	0.639	0.632	0.626	0.621	0.616	0.612	0.610	0.608	0.606	0.606	0.605	0.606	0.606	0.609	0.611	0.612	0.616	0.619	0.622	0.628	0.630	0.635	0.640	0.645	0.650	0.654	0.659	0.664	0.669	0.674	0.678	0.682	0.688	0.691	0.695	0.700	0.702	0.708	0.710	0.712	0.715	0.716	0.719	0.721	0.721	0.722	0.721	0.721	0.721	0.720	0.719	0.716	0.715	0.711	0.709	0.704	0.700	0.695	0.690	0.684	0.679	0.671	0.665	0.658	0.650	0.642	0.632	0.625	0.615	0.606	0.596	0.585	0.575	0.565	0.555	0.544	0.532	0.520	0.509	0.496	0.484	0.471	0.459	0.446	0.435	0.422	0.410	0.396	0.384	0.371	0.360	0.348	0.335	0.322	0.311	0.299	0.289	0.278	0.266	0.255	0.245	0.235	0.225	0.215	0.206	0.196	0.189	0.180	0.171	0.164	0.158	0.150	0.142	0.136	0.131	0.124	0.119	0.114	0.109	0.102	0.098	0.094	0.089	0.084	0.080	0.075	0.071	0.066	0.062	0.059	0.054	0.049	0.044	0.038	0.032	0.026	0.021	0.014	0.008	0.000	-0.009	-0.016	-0.026	-0.036	-0.046	-0.056	-0.068	-0.080	-0.094	-0.108	-0.121	-0.136	-0.151	-0.168	-0.185	-0.202	-0.221	-0.240	-0.261	-0.281	-0.302	-0.324	-0.348	-0.370	-0.395	-0.419	-0.444	-0.469	-0.494	-0.521	-0.548	-0.574	-0.600	-0.628	-0.656	-0.684	-0.711	-0.738	-0.766	-0.794	-0.821	-0.848	-0.875	-0.901	-0.928	-0.955	-0.979	-1.005	-1.029	-1.054	-1.076	-1.099	-1.121	-1.142	-1.162	-1.184	-1.202	-1.220	-1.238	-1.254	-1.269	-1.284	-1.298	-1.310	-1.321	-1.331	-1.342	-1.350	-1.359	-1.365	-1.370	-1.375	-1.379	-1.382	-1.384	-1.385	-1.385	-1.384	-1.382	-1.380	-1.378	-1.372	-1.368	-1.362	-1.356	-1.349	-1.340	-1.332	-1.324	-1.314	-1.304	-1.295	-1.284	-1.272	-1.261	-1.250	-1.238	-1.226	-1.214	-1.200	-1.188	-1.175	-1.161	-1.150	-1.138	-1.124	-1.111	-1.100	-1.088	-1.075	-1.064	-1.052	-1.041	-1.030	-1.020	-1.010	-1.001	-0.992	-0.982	-0.975	-0.969	-0.960	-0.954	-0.949	-0.942	-0.938	-0.934	-0.930	-0.926	-0.924	-0.920	-0.919	-0.918	-0.916	-0.916	-0.916	-0.916	-0.918	-0.919	-0.920	-0.921	-0.925	-0.928	-0.929	-0.932	-0.936	-0.940	-0.941	-0.946	-0.950	-0.952	-0.955	-0.959	-0.962	-0.965	-0.968	-0.971	-0.974	-0.975	-0.976	-0.978	-0.979	-0.980	-0.980	-0.980	-0.979	-0.978	-0.976	-0.974	-0.971	-0.968	-0.964	-0.960	-0.955	-0.949	-0.944	-0.938	-0.930	-0.921	-0.914	-0.906	-0.898	-0.886	-0.878	-0.868	-0.856	-0.845	-0.834	-0.822	-0.811	-0.799	-0.786	-0.774	-0.761	-0.750	-0.736	-0.725	-0.711	-0.699	-0.688	-0.675	-0.662	-0.651	-0.639	-0.628	-0.619	-0.608	-0.598	-0.588	-0.579	-0.570	-0.562	-0.554	-0.546	-0.540	-0.535	-0.529	-0.525	-0.520	-0.518	-0.515	-0.512	-0.512	-0.511	-0.511	-0.512	-0.514	-0.516	-0.520	-0.522	-0.528	-0.534	-0.539	-0.545	-0.551	-0.560	-0.569	-0.578	-0.586	-0.596	-0.608	-0.619	-0.630	-0.642	-0.655	-0.668	-0.682	-0.695	-0.709	-0.724	-0.739	-0.752	-0.769	-0.784	-0.799	-0.814	-0.830	-0.845	-0.860	-0.875	-0.890	-0.905	-0.920	-0.935	-0.949	-0.961	-0.975	-0.988	-1.000	-1.011	-1.022	-1.034	-1.044	-1.052	-1.061	-1.069	-1.076	-1.081	-1.088	-1.091	-1.094	-1.096	-1.098	-1.098	-1.098	-1.098	-1.095	-1.091	-1.086	-1.081	-1.075	-1.069	-1.060	-1.050	-1.040	-1.030	-1.018	-1.005	-0.991	-0.978	-0.964	-0.949	-0.932	-0.916	-0.900	-0.881	-0.865	-0.848	-0.830	-0.811	-0.792	-0.774	-0.756	-0.738	-0.720	-0.702	-0.685	-0.666	-0.650	-0.632	-0.618	-0.601	-0.586	-0.572	-0.558	-0.545	-0.532	-0.520	-0.509	-0.499	-0.489	-0.480	-0.472	-0.465	-0.459	-0.452	-0.448	-0.442	-0.439	-0.436	-0.434	-0.432	-0.430	-0.429	-0.429	-0.429	-0.431	-0.431	-0.432	-0.434	-0.435	-0.438	-0.440	-0.441	-0.444	-0.446	-0.449	-0.450	-0.452	-0.454	-0.454	-0.455	-0.455	-0.456	-0.455	-0.455	-0.454	-0.452	-0.450	-0.448	-0.445	-0.440	-0.435	-0.430	-0.425	-0.418	-0.411	-0.405	-0.396	-0.388	-0.379	-0.369	-0.359	-0.349	-0.338	-0.325	-0.312	-0.301	-0.289	-0.275	-0.261	-0.249	-0.235	-0.220	-0.206	-0.192	-0.179	-0.164	-0.149	-0.135	-0.121	-0.108	-0.094	-0.080	-0.068	-0.055	-0.042	-0.030	-0.019	-0.008	0.004	0.014	0.022	0.032	0.040	0.048	0.054	0.060	0.065	0.070	0.074	0.076	0.079	0.081	0.080	0.081	0.079	0.078	0.074	0.069	0.065	0.059	0.051	0.044	0.036	0.025	0.016	0.004	-0.008	-0.021	-0.035	-0.050	-0.065	-0.081	-0.099	-0.115	-0.134	-0.152	-0.171	-0.192	-0.212	-0.234	-0.255	-0.276	-0.299	-0.321	-0.344	-0.366	-0.389	-0.412	-0.435	-0.459	-0.482	-0.504	-0.528	-0.550	-0.572	-0.595	-0.616	-0.638	-0.658	-0.678	-0.698	-0.718	-0.735	-0.752	-0.769	-0.786	-0.800	-0.815	-0.829	-0.841	-0.854	-0.864	-0.875	-0.882	-0.890	-0.896	-0.902	-0.908	-0.911	-0.914	-0.915	-0.916	-0.916	-0.914	-0.911	-0.908	-0.904	-0.899	-0.892	-0.885	-0.878	-0.869	-0.859	-0.849	-0.839	-0.829	-0.816	-0.804	-0.792	-0.779	-0.765	-0.751	-0.738	-0.724	-0.710	-0.696	-0.681	-0.668	-0.654	-0.640	-0.628	-0.615	-0.601	-0.589	-0.578	-0.565	-0.554	-0.544	-0.534	-0.524	-0.515	-0.507	-0.500	-0.494	-0.488	-0.481	-0.476	-0.472	-0.469	-0.466	-0.464	-0.462	-0.461	-0.460	-0.461	-0.461	-0.461	-0.462	-0.465	-0.468	-0.469	-0.471	-0.474	-0.476	-0.480	-0.482	-0.485	-0.488	-0.489	-0.491	-0.492	-0.495	-0.495	-0.495	-0.495	-0.495	-0.494	-0.491	-0.489	-0.486	-0.481	-0.476	-0.470	-0.464	-0.456	-0.448	-0.438	-0.426	-0.416	-0.402	-0.390	-0.376	-0.361	-0.345	-0.328	-0.311	-0.291	-0.272	-0.252	-0.232	-0.211	-0.189	-0.166	-0.144	-0.121	-0.096	-0.072	-0.048	-0.024	0.001	0.026	0.051	0.076	0.100	0.126	0.150	0.175	0.198	0.220	0.244	0.265	0.288	0.308	0.329	0.349	0.366	0.384	0.400	0.416	0.431	0.446	0.459	0.470	0.481	0.490	0.498	0.506	0.510	0.516	0.519	0.521	0.524	0.522	0.522	0.519	0.516	0.512	0.506	0.500	0.492	0.484	0.474	0.464	0.451	0.440	0.428	0.414	0.399	0.384	0.368	0.352	0.336	0.320	0.301	0.284	0.266	0.249	0.231	0.214	0.195	0.178	0.160	0.141	0.125	0.109	0.091	0.075	0.061	0.046	0.031	0.018	0.005	-0.006	-0.019	-0.029	-0.039	-0.046	-0.055	-0.061	-0.068	-0.072	-0.076	-0.080	-0.080	-0.082	-0.081	-0.081	-0.078	-0.075	-0.070	-0.064	-0.058	-0.050	-0.041	-0.032	-0.021	-0.009	0.002	0.016	0.031	0.046	0.061	0.078	0.095	0.114	0.131	0.151	0.171	0.192	0.214	0.235	0.256	0.279	0.301	0.325	0.349	0.371	0.396	0.419	0.442	0.468	0.491	0.516	0.541	0.565	0.589	0.612	0.636	0.659	0.684	0.706	0.730	0.752	0.775	0.796	0.818	0.839	0.860	0.880	0.900	0.919	0.939	0.958	0.975	0.992	1.010	1.026	1.042	1.058	1.072	1.086	1.101	1.114	1.128	1.140	1.151	1.162	1.174	1.184	1.194	1.205	1.214	1.222	1.231	1.239	1.248	1.256	1.264	1.270	1.279	1.285	1.294	1.300	1.308	1.315	1.321	1.329	1.336	1.344	1.351	1.359	1.366	1.376	1.384	1.394	1.402	1.412	1.421	1.432	1.444	1.454	1.465	1.476	1.489	1.502	1.515	1.528	1.541	1.555	1.569	1.584	1.598	1.612	1.628	1.642	1.658	1.671	1.688	1.702	1.718	1.731	1.745	1.759	1.772	1.785	1.799	1.810	1.820	1.831	1.841	1.850	1.860	1.866	1.872	1.879	1.884	1.888	1.890	1.891	1.891	1.890	1.888	1.882	1.879	1.871	1.862	1.854	1.844	1.831	1.819	1.805	1.788	1.771	1.752	1.732	1.711	1.689	1.666	1.641	1.616	1.589	1.561	1.532	1.504	1.474	1.442	1.411	1.379	1.346	1.312	1.279	1.245	1.211	1.178	1.142	1.109	1.075	1.040	1.006	0.974	0.940	0.906	0.875	0.842	0.811	0.781	0.751	0.722	0.695	0.668	0.642	0.616	0.592	0.571	0.549	0.529	0.509	0.492	0.475	0.459	0.445	0.432	0.421	0.411	0.402	0.395	0.388	0.382	0.379	0.375	0.374	0.374	0.374	0.375	0.378	0.381	0.385	0.390	0.395	0.402	0.409	0.418	0.426	0.435	0.444	0.452	0.462	0.474	0.484	0.495	0.505	0.515	0.526	0.536	0.545	0.556	0.565	0.574	0.581	0.590	0.598	0.605	0.610	0.616	0.621	0.625	0.629	0.630	0.634	0.634	0.635	0.634	0.631	0.630	0.626	0.622	0.618	0.611	0.606	0.599	0.590	0.581	0.572	0.562	0.551	0.540	0.528	0.515	0.501	0.488	0.475	0.460	0.445	0.431	0.415	0.400	0.385	0.370	0.354	0.339	0.322	0.308	0.294	0.278	0.262	0.250	0.235	0.222	0.210	0.198	0.185	0.174	0.164	0.154	0.145	0.136	0.128	0.121	0.114	0.109	0.105	0.101	0.098	0.096	0.095	0.094	0.094	0.096	0.099	0.101	0.105	0.109	0.114	0.121	0.128	0.135	0.142	0.151	0.161	0.171	0.181	0.192	0.204	0.215	0.228	0.240	0.252	0.266	0.280	0.292	0.306	0.320	0.331	0.345	0.359	0.371	0.385	0.396	0.409	0.421	0.431	0.442	0.452	0.461	0.471	0.479	0.486	0.492	0.499	0.504	0.507	0.511	0.512	0.515	0.515	0.515	0.512	0.510	0.506	0.501	0.495	0.488	0.479	0.470	0.460	0.449	0.435	0.421	0.406	0.391	0.375	0.356	0.338	0.318	0.296	0.275	0.252	0.230	0.206	0.181	0.155	0.130	0.104	0.076	0.049	0.021	-0.008	-0.036	-0.066	-0.095	-0.122	-0.152	-0.181	-0.211	-0.240	-0.270	-0.298	-0.326	-0.355	-0.382	-0.410	-0.436	-0.462	-0.488	-0.512	-0.538	-0.561	-0.582	-0.605	-0.625	-0.646	-0.666	-0.682	-0.701	-0.716	-0.731	-0.746	-0.760	-0.772	-0.784	-0.792	-0.801	-0.810	-0.818	-0.822	-0.828	-0.831	-0.835	-0.838	-0.839	-0.839	-0.838	-0.838	-0.836	-0.834	-0.830	-0.826	-0.821	-0.818	-0.811	-0.806	-0.800	-0.794	-0.788	-0.782	-0.775	-0.768	-0.761	-0.754	-0.746	-0.739	-0.732	-0.725	-0.719	-0.712	-0.706	-0.701	-0.695	-0.689	-0.684	-0.679	-0.674	-0.670	-0.665	-0.662	-0.658	-0.655	-0.652	-0.649	-0.646	-0.645	-0.642	-0.641	-0.639	-0.638	-0.636	-0.635	-0.634	-0.632	-0.631	-0.631	-0.629	-0.629	-0.628	-0.626	-0.624	-0.622	-0.620	-0.618	-0.615	-0.612	-0.609	-0.606	-0.602	-0.598	-0.592	-0.588	-0.582	-0.578	-0.570	-0.564	-0.556	-0.550	-0.542	-0.534	-0.525	-0.516	-0.506	-0.498	-0.488	-0.478	-0.466	-0.455	-0.444	-0.432	-0.420	-0.409	-0.396	-0.384	-0.371	-0.358	-0.345	-0.332	-0.319	-0.305	-0.291	-0.278	-0.265	-0.250	-0.236	-0.222	-0.208	-0.195	-0.181	-0.168	-0.154	-0.140	-0.126	-0.114	-0.100	-0.086	-0.074	-0.060	-0.048	-0.034	-0.021	-0.009	0.004	0.016	0.028	0.040	0.051	0.064	0.075	0.086	0.098	0.108	0.119	0.129	0.140	0.150	0.159	0.169	0.179	0.188	0.196	0.205	0.212	0.221	0.229	0.236	0.244	0.250	0.258	0.264	0.269	0.274	0.280	0.284	0.289	0.292	0.298	0.300	0.302	0.306	0.309	0.311	0.311	0.314	0.315	0.316	0.316	0.318	0.318	0.319	0.318	0.318	0.318	0.315	0.315	0.315	0.312	0.311	0.311	0.310	0.308	0.306	0.305	0.304	0.302	0.301	0.300	0.299	0.298	0.298	0.296	0.296	0.296	0.296	0.296	0.296	0.296	0.296	0.299	0.300	0.301	0.302	0.305	0.306	0.309	0.311	0.315	0.318	0.320	0.324	0.328	0.330	0.334	0.336	0.341	0.345	0.349	0.352	0.356	0.361	0.364	0.369	0.371	0.375	0.379	0.381	0.385	0.388	0.391	0.392	0.395	0.398	0.398	0.400	0.400	0.400	0.400	0.400	0.399	0.398	0.396	0.394	0.391	0.389	0.386	0.381	0.378	0.374	0.369	0.364	0.356	0.351	0.345	0.339	0.331	0.324	0.316	0.309	0.301	0.292	0.286	0.278	0.269	0.260	0.252	0.244	0.235	0.226	0.219	0.209	0.201	0.194	0.186	0.179	0.170	0.164	0.158	0.150	0.144	0.139	0.132	0.128	0.122	0.118	0.114	0.110	0.105	0.102	0.100	0.096	0.094	0.092	0.090	0.089	0.086	0.086	0.085	0.084	0.084	0.084	0.082	0.082	0.082	0.082	0.082	0.082	0.081	0.081	0.081	0.079	0.079	0.078	0.075	0.072	0.071	0.068	0.064	0.060	0.056	0.050	0.046	0.040	0.032	0.026	0.019	0.009	0.000	-0.011	-0.021	-0.032	-0.045	-0.058	-0.072	-0.088	-0.104	-0.120	-0.138	-0.155	-0.175	-0.195	-0.215	-0.236	-0.260	-0.284	-0.308	-0.332	-0.358	-0.385	-0.411	-0.439	-0.468	-0.496	-0.526	-0.558	-0.589	-0.619	-0.651	-0.684	-0.716	-0.750	-0.782	-0.816	-0.850	-0.885	-0.919	-0.954	-0.988	-1.022	-1.055	-1.090	-1.125	-1.158	-1.191	-1.225	-1.258	-1.290	-1.322	-1.354	-1.385	-1.415	-1.445	-1.474	-1.502	-1.530	-1.556	-1.582	-1.608	-1.632	-1.655	-1.676	-1.698	-1.719	-1.738	-1.755	-1.774	-1.789	-1.805	-1.819	-1.831	-1.842	-1.854	-1.864	-1.871	-1.880	-1.886	-1.891	-1.896	-1.901	-1.904	-1.905	-1.905	-1.906	-1.905	-1.904	-1.902	-1.899	-1.896	-1.891	-1.888	-1.882	-1.876	-1.871	-1.865	-1.859	-1.851	-1.845	-1.838	-1.830	-1.824	-1.816	-1.809	-1.802	-1.795	-1.788	-1.780	-1.774	-1.768	-1.762	-1.756	-1.751	-1.748	-1.742	-1.740	-1.735	-1.732	-1.731	-1.729	-1.728	-1.728	-1.726	-1.728	-1.729	-1.731	-1.732	-1.736	-1.739	-1.742	-1.746	-1.752	-1.756	-1.762	-1.770	-1.776	-1.782	-1.790	-1.798	-1.806	-1.814	-1.822	-1.831	-1.840	-1.848	-1.858	-1.866	-1.875	-1.884	-1.892	-1.901	-1.909	-1.918	-1.925	-1.932	-1.939	-1.945	-1.951	-1.958	-1.961	-1.965	-1.970	-1.971	-1.974	-1.974	-1.976	-1.975	-1.972	-1.971	-1.969	-1.964	-1.959	-1.952	-1.945	-1.936	-1.928	-1.916	-1.905	-1.891	-1.879	-1.864	-1.849	-1.831	-1.814	-1.794	-1.774	-1.754	-1.731	-1.708	-1.685	-1.660	-1.635	-1.609	-1.582	-1.556	-1.526	-1.499	-1.471	-1.441	-1.411	-1.381	-1.351	-1.321	-1.290	-1.260	-1.229	-1.198	-1.168	-1.138	-1.108	-1.079	-1.049	-1.021	-0.992	-0.966	-0.939	-0.914	-0.889	-0.864	-0.842	-0.819	-0.799	-0.778	-0.759	-0.741	-0.724	-0.709	-0.694	-0.681	-0.670	-0.660	-0.650	-0.641	-0.635	-0.631	-0.626	-0.624	-0.621	-0.621	-0.622	-0.625	-0.628	-0.632	-0.638	-0.642	-0.651	-0.660	-0.669	-0.679	-0.689	-0.701	-0.712	-0.726	-0.739	-0.754	-0.768	-0.781	-0.796	-0.810	-0.825	-0.840	-0.855	-0.870	-0.885	-0.900	-0.914	-0.926	-0.940	-0.952	-0.965	-0.976	-0.988	-0.998	-1.006	-1.015	-1.024	-1.030	-1.036	-1.040	-1.044	-1.048	-1.049	-1.050	-1.049	-1.048	-1.046	-1.042	-1.036	-1.031	-1.024	-1.016	-1.008	-0.998	-0.985	-0.974	-0.961	-0.948	-0.932	-0.916	-0.899	-0.882	-0.865	-0.845	-0.826	-0.806	-0.785	-0.764	-0.741	-0.720	-0.698	-0.675	-0.651	-0.629	-0.604	-0.580	-0.556	-0.534	-0.510	-0.488	-0.464	-0.440	-0.418	-0.395	-0.372	-0.351	-0.329	-0.308	-0.289	-0.268	-0.250	-0.231	-0.212	-0.195	-0.180	-0.164	-0.149	-0.135	-0.121	-0.109	-0.098	-0.088	-0.078	-0.069	-0.061	-0.054	-0.048	-0.042	-0.036	-0.034	-0.031	-0.029	-0.029	-0.028	-0.028	-0.029	-0.030	-0.032	-0.036	-0.040	-0.045	-0.049	-0.055	-0.061	-0.068	-0.074	-0.081	-0.089	-0.096	-0.105	-0.112	-0.121	-0.130	-0.139	-0.149	-0.158	-0.165	-0.175	-0.184	-0.194	-0.201	-0.211	-0.220	-0.229	-0.238	-0.245	-0.254	-0.262	-0.270	-0.278	-0.284	-0.291	-0.298	-0.305	-0.312	-0.319	-0.324	-0.330	-0.335	-0.340	-0.345	-0.350	-0.355	-0.359	-0.362	-0.366	-0.370	-0.374	-0.379	-0.381	-0.385	-0.388	-0.391	-0.394	-0.396	-0.398	-0.401	-0.404	-0.405	-0.408	-0.410	-0.412	-0.414	-0.416	-0.419	-0.421	-0.422	-0.425	-0.428	-0.429	-0.431	-0.434	-0.435	-0.436	-0.439	-0.440	-0.442	-0.444	-0.445	-0.446	-0.448	-0.449	-0.451	-0.452	-0.454	-0.454	-0.456	-0.458	-0.458	-0.459	-0.459	-0.459	-0.460	-0.460	-0.460	-0.461	-0.460	-0.460	-0.459	-0.459	-0.459	-0.456	-0.455	-0.454	-0.451	-0.449	-0.446	-0.444	-0.442	-0.439	-0.435	-0.431	-0.428	-0.424	-0.418	-0.414	-0.408	-0.402	-0.396	-0.389	-0.382	-0.376	-0.369	-0.360	-0.351	-0.342	-0.332	-0.324	-0.314	-0.304	-0.292	-0.281	-0.270	-0.258	-0.246	-0.232	-0.220	-0.205	-0.191	-0.176	-0.162	-0.148	-0.131	-0.115	-0.099	-0.082	-0.065	-0.049	-0.031	-0.014	0.002	0.020	0.039	0.056	0.075	0.092	0.110	0.128	0.146	0.164	0.181	0.198	0.216	0.232	0.249	0.265	0.282	0.296	0.312	0.326	0.341	0.354	0.366	0.380	0.391	0.401	0.412	0.422	0.431	0.440	0.446	0.454	0.459	0.464	0.469	0.472	0.474	0.476	0.478	0.478	0.476	0.475	0.474	0.471	0.469	0.464	0.459	0.454	0.446	0.441	0.434	0.425	0.418	0.410	0.400	0.390	0.380	0.370	0.360	0.349	0.339	0.328	0.316	0.305	0.295	0.282	0.272	0.261	0.251	0.240	0.230	0.219	0.210	0.200	0.191	0.182	0.174	0.166	0.159	0.152	0.146	0.140	0.135	0.130	0.126	0.122	0.120	0.119	0.116	0.116	0.116	0.116	0.118	0.119	0.121	0.125	0.129	0.132	0.139	0.144	0.150	0.158	0.164	0.171	0.180	0.188	0.198	0.206	0.215	0.225	0.236	0.248	0.256	0.268	0.279	0.290	0.302	0.314	0.325	0.336	0.346	0.358	0.369	0.380	0.390	0.400	0.409	0.420	0.429	0.438	0.446	0.454	0.461	0.466	0.474	0.479	0.484	0.489	0.491	0.494	0.496	0.498	0.498	0.498	0.496	0.494	0.491	0.488	0.484	0.478	0.471	0.464	0.456	0.446	0.436	0.425	0.414	0.400	0.388	0.374	0.358	0.341	0.325	0.308	0.290	0.271	0.252	0.232	0.211	0.190	0.169	0.146	0.124	0.102	0.079	0.055	0.030	0.008	-0.019	-0.042	-0.066	-0.091	-0.116	-0.141	-0.165	-0.189	-0.214	-0.238	-0.262	-0.285	-0.309	-0.332	-0.354	-0.375	-0.398	-0.419	-0.439	-0.459	-0.478	-0.498	-0.515	-0.532	-0.549	-0.564	-0.580	-0.594	-0.606	-0.620	-0.631	-0.642	-0.654	-0.661	-0.671	-0.680	-0.686	-0.692	-0.698	-0.701	-0.706	-0.708	-0.710	-0.711	-0.711	-0.711	-0.711	-0.709	-0.705	-0.702	-0.699	-0.694	-0.689	-0.682	-0.678	-0.670	-0.662	-0.654	-0.648	-0.639	-0.629	-0.619	-0.610	-0.600	-0.590	-0.579	-0.569	-0.558	-0.548	-0.536	-0.526	-0.515	-0.505	-0.494	-0.484	-0.474	-0.464	-0.454	-0.445	-0.436	-0.428	-0.419	-0.411	-0.404	-0.396	-0.391	-0.384	-0.379	-0.374	-0.369	-0.365	-0.362	-0.360	-0.358	-0.355	-0.354	-0.352	-0.354	-0.354	-0.355	-0.356	-0.356	-0.359	-0.361	-0.364	-0.368	-0.371	-0.375	-0.378	-0.382	-0.386	-0.391	-0.396	-0.399	-0.404	-0.408	-0.411	-0.415	-0.419	-0.421	-0.425	-0.428	-0.430	-0.432	-0.432	-0.434	-0.434	-0.434	-0.434	-0.431	-0.430	-0.426	-0.424	-0.420	-0.415	-0.411	-0.405	-0.399	-0.391	-0.384	-0.376	-0.368	-0.359	-0.350	-0.340	-0.329	-0.318	-0.308	-0.296	-0.285	-0.271	-0.260	-0.248	-0.236	-0.224	-0.212	-0.200	-0.189	-0.178	-0.166	-0.156	-0.146	-0.136	-0.126	-0.116	-0.108	-0.100	-0.092	-0.086	-0.080	-0.075	-0.070	-0.066	-0.064	-0.061	-0.061	-0.060	-0.061	-0.062	-0.065	-0.068	-0.071	-0.076	-0.080	-0.088	-0.094	-0.101	-0.110	-0.119	-0.129	-0.139	-0.150	-0.161	-0.172	-0.185	-0.199	-0.211	-0.225	-0.239	-0.252	-0.268	-0.282	-0.296	-0.311	-0.325	-0.340	-0.354	-0.368	-0.382	-0.398	-0.410	-0.422	-0.436	-0.449	-0.461	-0.472	-0.485	-0.495	-0.505	-0.514	-0.524	-0.531	-0.540	-0.546	-0.554	-0.560	-0.565	-0.569	-0.572	-0.575	-0.578	-0.579	-0.581	-0.581	-0.580	-0.579	-0.576	-0.574	-0.571	-0.568	-0.565	-0.560	-0.554	-0.549	-0.542	-0.538	-0.530	-0.524	-0.516	-0.507	-0.501	-0.494	-0.485	-0.478	-0.470	-0.462	-0.454	-0.446	-0.440	-0.432	-0.426	-0.419	-0.412	-0.408	-0.402	-0.398	-0.392	-0.390	-0.386	-0.384	-0.382	-0.381	-0.380	-0.379	-0.380	-0.382	-0.384	-0.386	-0.390	-0.394	-0.399	-0.405	-0.411	-0.418	-0.424	-0.432	-0.440	-0.449	-0.459	-0.469	-0.478	-0.489	-0.499	-0.510	-0.520	-0.530	-0.542	-0.552	-0.562	-0.572	-0.584	-0.592	-0.601	-0.611	-0.620	-0.628	-0.635	-0.641	-0.648	-0.652	-0.656	-0.660	-0.664	-0.665	-0.665	-0.666	-0.665	-0.661	-0.658	-0.652	-0.648	-0.641	-0.632	-0.622	-0.612	-0.600	-0.586	-0.572	-0.558	-0.541	-0.522	-0.505	-0.484	-0.462	-0.440	-0.418	-0.394	-0.368	-0.342	-0.315	-0.288	-0.260	-0.230	-0.200	-0.169	-0.138	-0.105	-0.072	-0.040	-0.006	0.026	0.060	0.096	0.130	0.165	0.199	0.234	0.269	0.302	0.338	0.372	0.406	0.441	0.474	0.506	0.540	0.572	0.604	0.634	0.665	0.695	0.724	0.752	0.779	0.805	0.831	0.856	0.879	0.901	0.924	0.944	0.964	0.981	0.999	1.014	1.028	1.042	1.054	1.066	1.075	1.085	1.092	1.099	1.104	1.109	1.111	1.114	1.114	1.115	1.114	1.112	1.109	1.105	1.101	1.096	1.089	1.082	1.076	1.069	1.060	1.052	1.044	1.035	1.025	1.015	1.005	0.995	0.985	0.976	0.966	0.956	0.948	0.938	0.929	0.920	0.912	0.905	0.896	0.890	0.882	0.878	0.871	0.866	0.861	0.858	0.854	0.851	0.849	0.846	0.845	0.844	0.844	0.842	0.844	0.844	0.846	0.846	0.849	0.851	0.854	0.855	0.859	0.862	0.865	0.869	0.872	0.876	0.881	0.885	0.889	0.892	0.896	0.899	0.904	0.908	0.911	0.915	0.918	0.922	0.925	0.928	0.930	0.934	0.936	0.939	0.942	0.944	0.946	0.949	0.950	0.952	0.955	0.956	0.958	0.959	0.961	0.962	0.964	0.966	0.966	0.968	0.970	0.970	0.971	0.974	0.975	0.975	0.978	0.978	0.979	0.981	0.982	0.984	0.985	0.986	0.986	0.988	0.989	0.990	0.991	0.994	0.994	0.995	0.998	0.998	0.999	1.000	1.001	1.002	1.004	1.004	1.005	1.005	1.006	1.008	1.010	1.010	1.011	1.012	1.015	1.016	1.018	1.021	1.022	1.025	1.028	1.029	1.032	1.035	1.039	1.041	1.045	1.050	1.054	1.059	1.064	1.069	1.074	1.080	1.085	1.091	1.098	1.105	1.112	1.120	1.128	1.136	1.145	1.152	1.161	1.171	1.180	1.189	1.199	1.208	1.216	1.226	1.236	1.245	1.255	1.264	1.272	1.281	1.289	1.298	1.305	1.312	1.320	1.326	1.332	1.339	1.342	1.348	1.351	1.354	1.356	1.359	1.360	1.361	1.360	1.359	1.358	1.355	1.352	1.348	1.342	1.338	1.331	1.324	1.318	1.308	1.299	1.289	1.280	1.268	1.256	1.245	1.231	1.219	1.205	1.191	1.176	1.161	1.148	1.131	1.116	1.100	1.085	1.069	1.054	1.038	1.022	1.006	0.991	0.978	0.962	0.948	0.934	0.920	0.908	0.894	0.882	0.871	0.860	0.849	0.839	0.830	0.820	0.814	0.805	0.799	0.791	0.788	0.782	0.779	0.775	0.771	0.770	0.768	0.768	0.768	0.768	0.769	0.770	0.771	0.774	0.776	0.780	0.785	0.789	0.792	0.798	0.804	0.809	0.815	0.819	0.825	0.831	0.838	0.844	0.850	0.856	0.861	0.868	0.872	0.879	0.884	0.889	0.894	0.899	0.902	0.905	0.910	0.914	0.915	0.918	0.919	0.920	0.920	0.922	0.921	0.920	0.920	0.918	0.915	0.912	0.909	0.905	0.901	0.896	0.890	0.884	0.879	0.871	0.862	0.855	0.846	0.838	0.829	0.818	0.808	0.796	0.784	0.772	0.761	0.749	0.734	0.721	0.708	0.694	0.679	0.665	0.650	0.635	0.620	0.604	0.589	0.572	0.558	0.541	0.525	0.509	0.492	0.476	0.460	0.444	0.429	0.412	0.396	0.380	0.365	0.350	0.335	0.319	0.304	0.290	0.275	0.261	0.246	0.232	0.219	0.206	0.194	0.181	0.169	0.156	0.144	0.134	0.122	0.112	0.100	0.090	0.081	0.070	0.060	0.051	0.042	0.032	0.024	0.015	0.005	-0.002	-0.011	-0.020	-0.028	-0.036	-0.045	-0.052	-0.062	-0.070	-0.079	-0.089	-0.098	-0.105	-0.115	-0.124	-0.134	-0.144	-0.152	-0.162	-0.172	-0.184	-0.195	-0.206	-0.218	-0.230	-0.242	-0.255	-0.268	-0.280	-0.294	-0.308	-0.321	-0.336	-0.350	-0.365	-0.381	-0.396	-0.412	-0.428	-0.445	-0.461	-0.479	-0.496	-0.512	-0.530	-0.548	-0.566	-0.584	-0.601	-0.619	-0.638	-0.655	-0.672	-0.691	-0.709	-0.726	-0.744	-0.760	-0.779	-0.795	-0.811	-0.829	-0.845	-0.860	-0.875	-0.890	-0.905	-0.919	-0.932	-0.945	-0.959	-0.971	-0.982	-0.992	-1.004	-1.012	-1.022	-1.030	-1.038	-1.044	-1.050	-1.055	-1.059	-1.062	-1.065	-1.066	-1.068	-1.068	-1.066	-1.064	-1.062	-1.059	-1.054	-1.049	-1.042	-1.035	-1.028	-1.020	-1.011	-1.000	-0.990	-0.979	-0.966	-0.954	-0.940	-0.926	-0.910	-0.895	-0.880	-0.864	-0.846	-0.829	-0.811	-0.794	-0.776	-0.756	-0.738	-0.719	-0.700	-0.681	-0.661	-0.642	-0.622	-0.604	-0.586	-0.566	-0.548	-0.530	-0.511	-0.494	-0.476	-0.459	-0.441	-0.426	-0.409	-0.392	-0.378	-0.364	-0.349	-0.334	-0.321	-0.308	-0.295	-0.284	-0.272	-0.261	-0.250	-0.240	-0.230	-0.220	-0.211	-0.202	-0.195	-0.186	-0.179	-0.170	-0.162	-0.155	-0.149	-0.141	-0.134	-0.126	-0.120	-0.114	-0.105	-0.099	-0.091	-0.082	-0.075	-0.066	-0.058	-0.049	-0.039	-0.029	-0.018	-0.008	0.005	0.018	0.029	0.042	0.056	0.071	0.086	0.102	0.119	0.138	0.154	0.172	0.191	0.211	0.232	0.252	0.274	0.298	0.320	0.342	0.366	0.391	0.416	0.440	0.466	0.492	0.519	0.546	0.572	0.600	0.629	0.656	0.682	0.710	0.739	0.766	0.794	0.821	0.849	0.876	0.902	0.931	0.958	0.982	1.009	1.034	1.059	1.084	1.109	1.131	1.154	1.176	1.198	1.219	1.240	1.259	1.278	1.296	1.312	1.330	1.346	1.361	1.375	1.389	1.401	1.414	1.425	1.435	1.445	1.454	1.462	1.470	1.476	1.482	1.488	1.491	1.494	1.498	1.499	1.501	1.500	1.501	1.500	1.499	1.498	1.495	1.492	1.490	1.485	1.481	1.478	1.472	1.466	1.461	1.455	1.450	1.444	1.438	1.432	1.426	1.420	1.414	1.408	1.402	1.398	1.392	1.388	1.384	1.379	1.375	1.372	1.370	1.368	1.366	1.364	1.362	1.364	1.364	1.364	1.368	1.369	1.371	1.376	1.380	1.385	1.390	1.398	1.405	1.412	1.420	1.429	1.439	1.449	1.459	1.469	1.480	1.492	1.504	1.516	1.529	1.541	1.554	1.566	1.580	1.594	1.606	1.619	1.631	1.644	1.656	1.669	1.680	1.692	1.702	1.712	1.724	1.732	1.742	1.751	1.759	1.766	1.772	1.779	1.785	1.789	1.792	1.798	1.800	1.801	1.804	1.805	1.804	1.804	1.804	1.802	1.800	1.798	1.795	1.792	1.788	1.784	1.780	1.775	1.770	1.765	1.760	1.755	1.751	1.746	1.741	1.735	1.730	1.726	1.721	1.718	1.712	1.709	1.706	1.702	1.700	1.698	1.696	1.694	1.692	1.692	1.694	1.692	1.694	1.696	1.699	1.701	1.705	1.709	1.714	1.719	1.724	1.731	1.736	1.745	1.751	1.760	1.768	1.778	1.786	1.796	1.806	1.816	1.828	1.838	1.849	1.859	1.870	1.881	1.891	1.902	1.915	1.924	1.935	1.946	1.956	1.965	1.975	1.985	1.992	2.001	2.009	2.016	2.022	2.029	2.034	2.038	2.041	2.045	2.047	2.049	2.049	2.049	2.047	2.045	2.042	2.038	2.031	2.026	2.020	2.010	2.001	1.991	1.980	1.968	1.955	1.941	1.926	1.910	1.894	1.875	1.856	1.836	1.816	1.796	1.774	1.751	1.729	1.704	1.680	1.655	1.629	1.602	1.578	1.550	1.524	1.495	1.468	1.440	1.412	1.385	1.358	1.330	1.301	1.274	1.246	1.219	1.192	1.166	1.139	1.112	1.086	1.061	1.038	1.012	0.990	0.968	0.944	0.922	0.901	0.880	0.861	0.841	0.822	0.805	0.789	0.771	0.756	0.741	0.728	0.714	0.701	0.690	0.679	0.669	0.658	0.650	0.640	0.632	0.626	0.619	0.612	0.606	0.602	0.598	0.594	0.590	0.586	0.585	0.582	0.581	0.579	0.578	0.576	0.575	0.574	0.572	0.572	0.571	0.571	0.570	0.569	0.569	0.568	0.568	0.568	0.566	0.565	0.564	0.562	0.560	0.559	0.556	0.554	0.551	0.549	0.546	0.542	0.539	0.536	0.531	0.526	0.522	0.516	0.511	0.505	0.500	0.495	0.489	0.481	0.475	0.469	0.461	0.454	0.448	0.441	0.434	0.426	0.419	0.411	0.404	0.398	0.390	0.382	0.376	0.369	0.362	0.358	0.351	0.345	0.340	0.335	0.330	0.325	0.321	0.318	0.314	0.311	0.309	0.308	0.306	0.305	0.305	0.305	0.305	0.305	0.309	0.310	0.312	0.315	0.320	0.324	0.329	0.335	0.340	0.348	0.355	0.362	0.370	0.379	0.389	0.399	0.409	0.420	0.432	0.444	0.456	0.470	0.484	0.496	0.511	0.528	0.542	0.558	0.574	0.591	0.608	0.625	0.642	0.660	0.678	0.698	0.715	0.734	0.752	0.772	0.791	0.811	0.830	0.850	0.869	0.888	0.908	0.926	0.946	0.965	0.984	1.001	1.020	1.038	1.056	1.072	1.090	1.106	1.122	1.138	1.152	1.166	1.181	1.194	1.208	1.219	1.231	1.241	1.252	1.261	1.271	1.280	1.288	1.294	1.301	1.308	1.312	1.318	1.321	1.325	1.328	1.331	1.334	1.334	1.335	1.336	1.338	1.336	1.336	1.336	1.336	1.336	1.335	1.334	1.332	1.332	1.331	1.331	1.330	1.330	1.330	1.331	1.331	1.332	1.334	1.336	1.340	1.342	1.346	1.350	1.356	1.361	1.369	1.376	1.382	1.392	1.402	1.411	1.422	1.434	1.446	1.460	1.474	1.489	1.502	1.520	1.536	1.554	1.571	1.589	1.609	1.628	1.648	1.666	1.686	1.706	1.728	1.749	1.770	1.791	1.811	1.832	1.852	1.874	1.895	1.915	1.934	1.952	1.971	1.990	2.007	2.024	2.040	2.055	2.070	2.084	2.098	2.110	2.120	2.131	2.140	2.149	2.156	2.161	2.166	2.170	2.174	2.176	2.176	2.178	2.178	2.175	2.171	2.169	2.164	2.158	2.152	2.145	2.139	2.129	2.120	2.111	2.100	2.090	2.079	2.069	2.058	2.046	2.034	2.022	2.011	1.999	1.988	1.975	1.965	1.954	1.942	1.932	1.922	1.912	1.905	1.896	1.889	1.881	1.875	1.870	1.866	1.861	1.859	1.856	1.855	1.854	1.855	1.856	1.858	1.861	1.865	1.869	1.875	1.881	1.888	1.895	1.904	1.912	1.922	1.934	1.945	1.956	1.968	1.980	1.992	2.006	2.020	2.034	2.049	2.062	2.076	2.090	2.105	2.120	2.135	2.150	2.164	2.178	2.191	2.205	2.219	2.231	2.242	2.255	2.268	2.278	2.288	2.298	2.308	2.315	2.324	2.330	2.336	2.342	2.348	2.354	2.356	2.360	2.362	2.364	2.364	2.365	2.365	2.362	2.361	2.358	2.355	2.351	2.346	2.340	2.335	2.329	2.321	2.314	2.306	2.298	2.289	2.279	2.269	2.260	2.250	2.240	2.229	2.219	2.208	2.196	2.185	2.174	2.164	2.152	2.141	2.130	2.119	2.110	2.099	2.090	2.079	2.070	2.061	2.054	2.045	2.038	2.031	2.024	2.019	2.014	2.009	2.004	2.000	1.996	1.995	1.992	1.992	1.991	1.992	1.994	1.994	1.998	2.000	2.004	2.007	2.014	2.019	2.025	2.031	2.039	2.046	2.055	2.065	2.074	2.085	2.095	2.106	2.118	2.129	2.141	2.154	2.166	2.179	2.191	2.205	2.218	2.231	2.245	2.259	2.271	2.284	2.299	2.311	2.324	2.336	2.349	2.361	2.374	2.385	2.395	2.406	2.416	2.426	2.435	2.442	2.451	2.459	2.465	2.471	2.476	2.481	2.485	2.488	2.490	2.491	2.492	2.491	2.490	2.488	2.484	2.480	2.474	2.469	2.461	2.454	2.444	2.434	2.422	2.410	2.399	2.385	2.369	2.354	2.338	2.320	2.301	2.281	2.262	2.241	2.220	2.198	2.175	2.151	2.128	2.102	2.079	2.052	2.027	2.001	1.975	1.948	1.921	1.895	1.868	1.841	1.814	1.788	1.761	1.735	1.709	1.684	1.658	1.634	1.610	1.586	1.562	1.541	1.519	1.499	1.478	1.459	1.439	1.422	1.405	1.389	1.372	1.358	1.344	1.331	1.319	1.308	1.296	1.286	1.278	1.270	1.261	1.254	1.248	1.241	1.235	1.230	1.225	1.221	1.216	1.212	1.210	1.206	1.202	1.199	1.196	1.192	1.188	1.185	1.181	1.178	1.171	1.168	1.161	1.156	1.150	1.144	1.136	1.129	1.120	1.111	1.101	1.091	1.080	1.069	1.056	1.044	1.030	1.016	1.002	0.988	0.971	0.955	0.938	0.921	0.902	0.884	0.866	0.846	0.828	0.806	0.786	0.766	0.745	0.725	0.704	0.682	0.661	0.640	0.619	0.598	0.578	0.556	0.536	0.515	0.494	0.475	0.455	0.436	0.416	0.398	0.380	0.362	0.345	0.328	0.312	0.296	0.281	0.268	0.252	0.239	0.225	0.214	0.201	0.190	0.180	0.169	0.160	0.151	0.142	0.134	0.126	0.119	0.112	0.106	0.101	0.096	0.091	0.086	0.082	0.079	0.075	0.072	0.071	0.069	0.066	0.065	0.062	0.061	0.060	0.059	0.058	0.058	0.056	0.055	0.056	0.055	0.055	0.054	0.052	0.052	0.052	0.050	0.049	0.049	0.046	0.045	0.044	0.041	0.039	0.036	0.034	0.031	0.029	0.025	0.021	0.018	0.014	0.010	0.005	0.000	-0.005	-0.009	-0.015	-0.020	-0.026	-0.031	-0.036	-0.042	-0.048	-0.054	-0.060	-0.065	-0.071	-0.076	-0.082	-0.088	-0.092	-0.099	-0.104	-0.108	-0.112	-0.116	-0.120	-0.122	-0.126	-0.129	-0.130	-0.132	-0.132	-0.132	-0.134	-0.132	-0.131	-0.129	-0.126	-0.122	-0.119	-0.115	-0.110	-0.105	-0.098	-0.091	-0.082	-0.075	-0.066	-0.056	-0.048	-0.036	-0.025	-0.012	-0.001	0.011	0.025	0.038	0.052	0.066	0.080	0.095	0.111	0.125	0.141	0.156	0.172	0.188	0.202	0.219	0.234	0.249	0.264	0.278	0.292	0.306	0.320	0.334	0.346	0.359	0.370	0.382	0.392	0.401	0.411	0.420	0.428	0.435	0.441	0.448	0.452	0.456	0.460	0.462	0.464	0.464	0.464	0.464	0.462	0.460	0.458	0.452	0.449	0.444	0.438	0.431	0.424	0.416	0.408	0.399	0.389	0.380	0.369	0.359	0.348	0.336	0.324	0.312	0.301	0.289	0.278	0.265	0.252	0.241	0.229	0.218	0.206	0.195	0.185	0.174	0.164	0.154	0.146	0.136	0.129	0.121	0.115	0.109	0.104	0.100	0.095	0.092	0.090	0.090	0.089	0.089	0.090	0.092	0.095	0.100	0.105	0.110	0.116	0.125	0.132	0.142	0.152	0.164	0.175	0.188	0.202	0.216	0.231	0.248	0.262	0.280	0.298	0.315	0.335	0.352	0.372	0.392	0.411	0.432	0.452	0.474	0.494	0.515	0.536	0.556	0.576	0.599	0.619	0.639	0.659	0.678	0.698	0.716	0.734	0.752	0.770	0.788	0.804	0.820	0.835	0.849	0.862	0.876	0.889	0.901	0.911	0.922	0.932	0.941	0.949	0.956	0.964	0.970	0.975	0.979	0.984	0.988	0.989	0.991	0.994	0.995	0.995	0.995	0.995	0.992	0.991	0.990	0.989	0.985	0.982	0.979	0.976	0.971	0.969	0.964	0.959	0.955	0.950	0.945	0.941	0.936	0.931	0.926	0.921	0.918	0.912	0.909	0.904	0.899	0.895	0.890	0.886	0.882	0.879	0.875	0.872	0.869	0.865	0.861	0.859	0.858	0.855	0.852	0.850	0.848	0.846	0.842	0.841	0.840	0.839	0.838	0.835	0.835	0.832	0.831	0.830	0.829	0.826	0.826	0.825	0.824	0.821	0.821	0.819	0.818	0.814	0.812	0.811	0.808	0.805	0.802	0.800	0.796	0.794	0.790	0.786	0.782	0.779	0.774	0.769	0.764	0.758	0.752	0.746	0.740	0.734	0.726	0.720	0.711	0.704	0.695	0.686	0.678	0.669	0.659	0.649	0.639	0.629	0.618	0.606	0.595	0.584	0.571	0.560	0.548	0.535	0.522	0.509	0.498	0.484	0.471	0.458	0.445	0.432	0.419	0.408	0.394	0.382	0.369	0.358	0.346	0.335	0.324	0.312	0.301	0.292	0.281	0.272	0.265	0.256	0.250	0.244	0.236	0.230	0.226	0.221	0.219	0.215	0.214	0.214	0.211	0.212	0.214	0.215	0.218	0.221	0.224	0.229	0.234	0.241	0.248	0.255	0.262	0.271	0.281	0.290	0.301	0.311	0.322	0.334	0.346	0.358	0.370	0.384	0.395	0.409	0.421	0.435	0.446	0.460	0.472	0.484	0.495	0.507	0.519	0.530	0.541	0.550	0.561	0.570	0.579	0.586	0.594	0.600	0.605	0.611	0.615	0.619	0.622	0.625	0.626	0.628	0.626	0.626	0.625	0.622	0.620	0.616	0.612	0.606	0.601	0.595	0.588	0.580	0.571	0.564	0.554	0.544	0.534	0.524	0.512	0.501	0.491	0.480	0.468	0.456	0.444	0.432	0.420	0.408	0.395	0.384	0.370	0.359	0.346	0.334	0.321	0.310	0.299	0.286	0.275	0.264	0.252	0.241	0.231	0.221	0.211	0.200	0.190	0.180	0.170	0.160	0.151	0.141	0.131	0.121	0.112	0.104	0.094	0.085	0.075	0.066	0.056	0.048	0.039	0.029	0.020	0.009	0.000	-0.010	-0.020	-0.030	-0.040	-0.049	-0.060	-0.070	-0.080	-0.091	-0.101	-0.114	-0.124	-0.134	-0.146	-0.156	-0.168	-0.179	-0.191	-0.201	-0.214	-0.225	-0.238	-0.249	-0.260	-0.271	-0.284	-0.295	-0.309	-0.320	-0.332	-0.345	-0.356	-0.369	-0.380	-0.392	-0.405	-0.418	-0.430	-0.441	-0.455	-0.468	-0.479	-0.491	-0.504	-0.518	-0.529	-0.542	-0.555	-0.568	-0.580	-0.591	-0.605	-0.618	-0.630	-0.641	-0.654	-0.666	-0.679	-0.691	-0.702	-0.715	-0.726	-0.739	-0.750	-0.762	-0.774	-0.786	-0.796	-0.808	-0.818	-0.829	-0.840	-0.849	-0.859	-0.869	-0.879	-0.888	-0.896	-0.905	-0.912	-0.920	-0.928	-0.934	-0.941	-0.948	-0.952	-0.958	-0.964	-0.968	-0.971	-0.975	-0.978	-0.980	-0.982	-0.984	-0.985	-0.985	-0.986	-0.985	-0.985	-0.984	-0.980	-0.979	-0.975	-0.971	-0.969	-0.964	-0.959	-0.954	-0.949	-0.942	-0.935	-0.930	-0.922	-0.914	-0.906	-0.898	-0.889	-0.880	-0.870	-0.861	-0.851	-0.841	-0.831	-0.821	-0.811	-0.800	-0.789	-0.778	-0.768	-0.756	-0.745	-0.734	-0.722	-0.712	-0.701	-0.690	-0.679	-0.668	-0.658	-0.646	-0.636	-0.626	-0.616	-0.608	-0.598	-0.589	-0.579	-0.571	-0.562	-0.555	-0.548	-0.541	-0.534	-0.529	-0.522	-0.516	-0.511	-0.507	-0.502	-0.499	-0.495	-0.492	-0.490	-0.488	-0.486	-0.485	-0.482	-0.481	-0.480	-0.480	-0.479	-0.479	-0.479	-0.479	-0.479	-0.479	-0.479	-0.479	-0.479	-0.479	-0.479	-0.478	-0.476	-0.476	-0.475	-0.471	-0.470	-0.468	-0.465	-0.461	-0.456	-0.451	-0.448	-0.441	-0.434	-0.428	-0.419	-0.411	-0.401	-0.391	-0.381	-0.370	-0.358	-0.346	-0.332	-0.319	-0.305	-0.291	-0.276	-0.259	-0.242	-0.226	-0.210	-0.192	-0.174	-0.156	-0.138	-0.120	-0.101	-0.082	-0.064	-0.045	-0.026	-0.009	0.010	0.029	0.046	0.064	0.081	0.098	0.114	0.129	0.144	0.158	0.171	0.185	0.198	0.210	0.220	0.230	0.239	0.248	0.255	0.261	0.268	0.271	0.276	0.279	0.281	0.282	0.284	0.282	0.281	0.279	0.276	0.272	0.269	0.264	0.256	0.250	0.241	0.235	0.226	0.216	0.205	0.195	0.184	0.174	0.161	0.149	0.136	0.124	0.111	0.099	0.085	0.071	0.059	0.045	0.031	0.018	0.004	-0.009	-0.022	-0.035	-0.049	-0.061	-0.074	-0.086	-0.099	-0.110	-0.120	-0.132	-0.142	-0.151	-0.161	-0.171	-0.179	-0.188	-0.195	-0.201	-0.209	-0.214	-0.220	-0.224	-0.230	-0.232	-0.236	-0.239	-0.240	-0.242	-0.242	-0.242	-0.242	-0.242	-0.241	-0.240	-0.238	-0.235	-0.231	-0.228	-0.222	-0.220	-0.215	-0.209	-0.204	-0.196	-0.190	-0.182	-0.176	-0.169	-0.161	-0.154	-0.145	-0.136	-0.129	-0.119	-0.110	-0.100	-0.092	-0.082	-0.072	-0.064	-0.052	-0.044	-0.034	-0.024	-0.015	-0.005	0.005	0.015	0.024	0.034	0.042	0.052	0.061	0.071	0.080	0.089	0.098	0.106	0.115	0.124	0.131	0.140	0.148	0.155	0.162	0.170	0.178	0.184	0.191	0.198	0.205	0.211	0.218	0.222	0.229	0.235	0.239	0.245	0.251	0.255	0.261	0.265	0.270	0.274	0.279	0.282	0.288	0.290	0.295	0.299	0.302	0.306	0.310	0.314	0.318	0.320	0.324	0.328	0.331	0.335	0.338	0.341	0.346	0.350	0.354	0.359	0.362	0.368	0.372	0.376	0.381	0.386	0.392	0.398	0.405	0.410	0.418	0.424	0.431	0.439	0.448	0.455	0.464	0.472	0.481	0.490	0.500	0.510	0.520	0.530	0.541	0.551	0.564	0.574	0.585	0.596	0.609	0.620	0.631	0.642	0.654	0.665	0.676	0.688	0.699	0.709	0.720	0.730	0.740	0.749	0.759	0.768	0.775	0.784	0.790	0.796	0.802	0.808	0.812	0.816	0.820	0.822	0.825	0.825	0.826	0.826	0.825	0.824	0.821	0.818	0.814	0.810	0.805	0.799	0.791	0.784	0.776	0.769	0.760	0.750	0.741	0.730	0.720	0.709	0.698	0.686	0.674	0.661	0.651	0.639	0.625	0.614	0.601	0.589	0.576	0.565	0.551	0.540	0.529	0.518	0.505	0.495	0.484	0.474	0.462	0.454	0.445	0.435	0.426	0.419	0.410	0.402	0.395	0.389	0.381	0.375	0.370	0.365	0.359	0.354	0.349	0.345	0.341	0.336	0.331	0.328	0.324	0.320	0.318	0.314	0.311	0.308	0.302	0.299	0.295	0.291	0.286	0.282	0.279	0.274	0.268	0.262	0.256	0.250	0.244	0.236	0.230	0.221	0.214	0.205	0.195	0.186	0.176	0.165	0.155	0.142	0.131	0.119	0.105	0.091	0.078	0.062	0.048	0.031	0.015	-0.002	-0.019	-0.036	-0.055	-0.074	-0.092	-0.111	-0.132	-0.152	-0.172	-0.192	-0.215	-0.236	-0.259	-0.280	-0.302	-0.325	-0.346	-0.369	-0.391	-0.414	-0.436	-0.459	-0.481	-0.504	-0.525	-0.546	-0.568	-0.589	-0.609	-0.630	-0.649	-0.668	-0.686	-0.704	-0.721	-0.736	-0.752	-0.768	-0.780	-0.794	-0.805	-0.816	-0.825	-0.836	-0.842	-0.850	-0.856	-0.860	-0.864	-0.865	-0.868	-0.868	-0.866	-0.864	-0.861	-0.855	-0.850	-0.844	-0.835	-0.828	-0.816	-0.806	-0.795	-0.781	-0.769	-0.754	-0.738	-0.721	-0.704	-0.686	-0.669	-0.649	-0.629	-0.609	-0.589	-0.568	-0.548	-0.525	-0.505	-0.482	-0.460	-0.440	-0.418	-0.395	-0.375	-0.354	-0.332	-0.311	-0.291	-0.270	-0.251	-0.232	-0.212	-0.195	-0.178	-0.160	-0.145	-0.129	-0.114	-0.100	-0.086	-0.074	-0.061	-0.049	-0.039	-0.029	-0.020	-0.011	-0.002	
