# Supplementary material for: Motion onset VEPs can see through the blur
Source: Sci Rep. 2024 Sep 12;14:21296. doi: 10.1038/s41598-024-72483-z (PMC11393312; doi:10.1038/s41598-024-72483-z)
Supplement: Supplementary file 3 — Supplementary Information 3. [file 41598_2024_72483_MOESM3_ESM.zip › VEP_raw_data/source_data/SorceBlurVEP-S013_VEP_2023-04-18_16-44-25.txt]

0.000	0.000	99999.999	6250.000	50.000	-2193.000	-2061.000	6248.000	7.000	100.000	5.000	2.000	1.000	1.000	0.000	0.000	0.000	0.000	0.000	0.000	0.000	0.000	0.000	0.000	0.000	0.000	0.000	-1.379	-1.391	-1.406	-1.418	-1.431	-1.442	-1.455	-1.466	-1.476	-1.488	-1.498	-1.506	-1.514	-1.524	-1.530	-1.538	-1.542	-1.549	-1.552	-1.558	-1.560	-1.562	-1.564	-1.565	-1.565	-1.564	-1.562	-1.560	-1.559	-1.555	-1.549	-1.545	-1.540	-1.534	-1.526	-1.519	-1.511	-1.504	-1.496	-1.486	-1.478	-1.469	-1.458	-1.449	-1.439	-1.430	-1.420	-1.410	-1.400	-1.391	-1.382	-1.374	-1.365	-1.358	-1.350	-1.342	-1.336	-1.331	-1.326	-1.321	-1.318	-1.314	-1.311	-1.310	-1.309	-1.309	-1.309	-1.310	-1.311	-1.315	-1.319	-1.322	-1.329	-1.334	-1.341	-1.349	-1.356	-1.364	-1.372	-1.384	-1.394	-1.405	-1.416	-1.428	-1.440	-1.452	-1.465	-1.478	-1.491	-1.505	-1.519	-1.532	-1.546	-1.560	-1.575	-1.588	-1.601	-1.616	-1.630	-1.644	-1.656	-1.670	-1.682	-1.696	-1.709	-1.720	-1.732	-1.745	-1.755	-1.766	-1.776	-1.788	-1.796	-1.806	-1.815	-1.824	-1.832	-1.840	-1.848	-1.855	-1.861	-1.866	-1.872	-1.879	-1.884	-1.888	-1.892	-1.896	-1.900	-1.902	-1.905	-1.909	-1.910	-1.911	-1.912	-1.914	-1.915	-1.916	-1.916	-1.916	-1.916	-1.916	-1.915	-1.915	-1.914	-1.912	-1.911	-1.910	-1.908	-1.906	-1.904	-1.902	-1.900	-1.898	-1.896	-1.894	-1.891	-1.888	-1.885	-1.884	-1.880	-1.879	-1.875	-1.874	-1.871	-1.870	-1.868	-1.866	-1.864	-1.862	-1.861	-1.860	-1.858	-1.858	-1.856	-1.855	-1.854	-1.854	-1.852	-1.852	-1.851	-1.851	-1.851	-1.851	-1.851	-1.850	-1.850	-1.850	-1.850	-1.850	-1.850	-1.849	-1.848	-1.848	-1.846	-1.845	-1.844	-1.842	-1.841	-1.839	-1.836	-1.832	-1.830	-1.826	-1.821	-1.818	-1.812	-1.806	-1.800	-1.795	-1.788	-1.779	-1.770	-1.761	-1.751	-1.740	-1.730	-1.718	-1.706	-1.692	-1.679	-1.664	-1.649	-1.634	-1.618	-1.601	-1.582	-1.565	-1.548	-1.528	-1.509	-1.489	-1.468	-1.448	-1.426	-1.405	-1.384	-1.361	-1.340	-1.318	-1.295	-1.272	-1.250	-1.226	-1.205	-1.182	-1.161	-1.139	-1.118	-1.095	-1.075	-1.055	-1.034	-1.014	-0.995	-0.975	-0.959	-0.940	-0.924	-0.908	-0.892	-0.878	-0.864	-0.850	-0.839	-0.826	-0.816	-0.806	-0.798	-0.789	-0.781	-0.776	-0.770	-0.765	-0.761	-0.758	-0.756	-0.755	-0.754	-0.754	-0.756	-0.756	-0.759	-0.762	-0.765	-0.769	-0.774	-0.779	-0.784	-0.790	-0.796	-0.802	-0.809	-0.816	-0.822	-0.830	-0.838	-0.845	-0.851	-0.859	-0.866	-0.874	-0.880	-0.886	-0.894	-0.899	-0.905	-0.910	-0.914	-0.919	-0.921	-0.925	-0.928	-0.930	-0.931	-0.932	-0.932	-0.932	-0.931	-0.930	-0.928	-0.924	-0.921	-0.916	-0.911	-0.906	-0.901	-0.896	-0.889	-0.881	-0.874	-0.865	-0.855	-0.848	-0.838	-0.828	-0.818	-0.808	-0.796	-0.786	-0.775	-0.765	-0.755	-0.742	-0.731	-0.722	-0.711	-0.701	-0.691	-0.681	-0.671	-0.662	-0.652	-0.644	-0.636	-0.628	-0.621	-0.615	-0.608	-0.602	-0.598	-0.592	-0.590	-0.585	-0.582	-0.581	-0.579	-0.579	-0.579	-0.579	-0.579	-0.580	-0.582	-0.585	-0.588	-0.591	-0.595	-0.599	-0.604	-0.610	-0.615	-0.621	-0.629	-0.635	-0.642	-0.650	-0.658	-0.665	-0.674	-0.682	-0.690	-0.699	-0.708	-0.715	-0.724	-0.732	-0.741	-0.750	-0.759	-0.768	-0.774	-0.782	-0.791	-0.798	-0.804	-0.812	-0.819	-0.825	-0.831	-0.838	-0.841	-0.846	-0.851	-0.855	-0.858	-0.861	-0.865	-0.866	-0.869	-0.869	-0.870	-0.869	-0.869	-0.868	-0.866	-0.864	-0.860	-0.858	-0.854	-0.849	-0.842	-0.838	-0.830	-0.824	-0.816	-0.806	-0.798	-0.789	-0.778	-0.768	-0.756	-0.745	-0.732	-0.719	-0.706	-0.692	-0.678	-0.662	-0.648	-0.632	-0.616	-0.600	-0.582	-0.566	-0.549	-0.531	-0.514	-0.496	-0.478	-0.460	-0.442	-0.424	-0.406	-0.389	-0.370	-0.352	-0.335	-0.318	-0.301	-0.285	-0.269	-0.252	-0.236	-0.222	-0.208	-0.194	-0.180	-0.168	-0.155	-0.144	-0.134	-0.124	-0.114	-0.106	-0.099	-0.091	-0.085	-0.080	-0.076	-0.071	-0.069	-0.068	-0.066	-0.068	-0.068	-0.069	-0.071	-0.075	-0.080	-0.084	-0.090	-0.098	-0.105	-0.111	-0.120	-0.130	-0.140	-0.150	-0.161	-0.172	-0.184	-0.196	-0.209	-0.220	-0.234	-0.248	-0.260	-0.274	-0.288	-0.301	-0.314	-0.328	-0.341	-0.354	-0.368	-0.380	-0.391	-0.404	-0.415	-0.428	-0.439	-0.448	-0.458	-0.468	-0.476	-0.484	-0.492	-0.500	-0.506	-0.511	-0.518	-0.521	-0.526	-0.530	-0.532	-0.534	-0.536	-0.536	-0.538	-0.538	-0.536	-0.535	-0.532	-0.531	-0.528	-0.525	-0.521	-0.516	-0.512	-0.507	-0.502	-0.498	-0.491	-0.486	-0.481	-0.475	-0.469	-0.462	-0.458	-0.452	-0.446	-0.441	-0.435	-0.430	-0.425	-0.421	-0.416	-0.412	-0.409	-0.406	-0.404	-0.401	-0.399	-0.399	-0.398	-0.396	-0.398	-0.399	-0.400	-0.402	-0.404	-0.408	-0.411	-0.416	-0.421	-0.426	-0.432	-0.439	-0.446	-0.454	-0.461	-0.470	-0.480	-0.490	-0.500	-0.511	-0.521	-0.534	-0.544	-0.556	-0.569	-0.581	-0.592	-0.606	-0.620	-0.632	-0.645	-0.659	-0.672	-0.686	-0.700	-0.712	-0.726	-0.740	-0.752	-0.765	-0.778	-0.791	-0.804	-0.815	-0.826	-0.838	-0.849	-0.859	-0.870	-0.879	-0.890	-0.899	-0.908	-0.916	-0.924	-0.931	-0.939	-0.945	-0.951	-0.958	-0.962	-0.968	-0.972	-0.976	-0.979	-0.982	-0.985	-0.988	-0.989	-0.991	-0.992	-0.992	-0.995	-0.995	-0.995	-0.994	-0.992	-0.992	-0.990	-0.990	-0.988	-0.986	-0.982	-0.981	-0.979	-0.976	-0.974	-0.971	-0.968	-0.965	-0.961	-0.959	-0.955	-0.952	-0.950	-0.946	-0.944	-0.940	-0.939	-0.935	-0.932	-0.930	-0.928	-0.925	-0.924	-0.921	-0.919	-0.919	-0.918	-0.915	-0.914	-0.912	-0.912	-0.912	-0.911	-0.911	-0.912	-0.911	-0.912	-0.912	-0.914	-0.914	-0.915	-0.916	-0.918	-0.919	-0.920	-0.921	-0.924	-0.925	-0.926	-0.929	-0.930	-0.930	-0.932	-0.934	-0.935	-0.938	-0.939	-0.939	-0.940	-0.941	-0.942	-0.942	-0.942	-0.942	-0.942	-0.944	-0.942	-0.941	-0.940	-0.939	-0.936	-0.934	-0.932	-0.930	-0.926	-0.922	-0.919	-0.914	-0.910	-0.905	-0.900	-0.895	-0.889	-0.882	-0.876	-0.870	-0.862	-0.856	-0.850	-0.842	-0.835	-0.826	-0.820	-0.811	-0.805	-0.796	-0.790	-0.782	-0.775	-0.768	-0.761	-0.754	-0.749	-0.742	-0.738	-0.732	-0.728	-0.724	-0.720	-0.718	-0.715	-0.714	-0.712	-0.711	-0.712	-0.714	-0.716	-0.719	-0.722	-0.726	-0.732	-0.738	-0.746	-0.754	-0.764	-0.772	-0.785	-0.796	-0.809	-0.822	-0.838	-0.852	-0.869	-0.886	-0.904	-0.922	-0.942	-0.964	-0.985	-1.006	-1.029	-1.052	-1.076	-1.101	-1.125	-1.150	-1.176	-1.202	-1.229	-1.255	-1.281	-1.308	-1.335	-1.362	-1.389	-1.415	-1.442	-1.469	-1.494	-1.520	-1.546	-1.571	-1.595	-1.620	-1.642	-1.666	-1.689	-1.709	-1.730	-1.750	-1.769	-1.788	-1.805	-1.821	-1.836	-1.851	-1.864	-1.876	-1.889	-1.899	-1.909	-1.916	-1.924	-1.930	-1.935	-1.940	-1.942	-1.945	-1.946	-1.946	-1.946	-1.945	-1.942	-1.940	-1.936	-1.930	-1.925	-1.919	-1.914	-1.906	-1.898	-1.890	-1.881	-1.872	-1.864	-1.855	-1.845	-1.836	-1.826	-1.816	-1.806	-1.796	-1.788	-1.778	-1.769	-1.760	-1.751	-1.742	-1.734	-1.728	-1.719	-1.712	-1.706	-1.700	-1.695	-1.690	-1.686	-1.681	-1.679	-1.676	-1.674	-1.672	-1.671	-1.671	-1.671	-1.672	-1.674	-1.675	-1.679	-1.680	-1.685	-1.688	-1.692	-1.696	-1.701	-1.708	-1.712	-1.719	-1.724	-1.731	-1.738	-1.744	-1.751	-1.758	-1.765	-1.771	-1.779	-1.785	-1.791	-1.798	-1.804	-1.809	-1.815	-1.820	-1.825	-1.830	-1.832	-1.836	-1.839	-1.841	-1.842	-1.844	-1.842	-1.842	-1.841	-1.840	-1.838	-1.832	-1.829	-1.822	-1.818	-1.810	-1.802	-1.794	-1.784	-1.774	-1.761	-1.751	-1.736	-1.724	-1.709	-1.694	-1.676	-1.660	-1.642	-1.624	-1.605	-1.585	-1.565	-1.544	-1.522	-1.500	-1.479	-1.455	-1.432	-1.409	-1.386	-1.361	-1.338	-1.314	-1.290	-1.266	-1.241	-1.219	-1.194	-1.171	-1.148	-1.125	-1.102	-1.080	-1.060	-1.038	-1.018	-0.998	-0.979	-0.960	-0.942	-0.926	-0.909	-0.894	-0.879	-0.865	-0.851	-0.839	-0.828	-0.818	-0.808	-0.798	-0.790	-0.782	-0.775	-0.769	-0.765	-0.760	-0.756	-0.752	-0.751	-0.750	-0.749	-0.749	-0.749	-0.750	-0.752	-0.754	-0.755	-0.759	-0.761	-0.765	-0.769	-0.772	-0.779	-0.782	-0.788	-0.792	-0.798	-0.802	-0.808	-0.812	-0.818	-0.824	-0.828	-0.832	-0.838	-0.841	-0.846	-0.850	-0.854	-0.858	-0.860	-0.864	-0.865	-0.869	-0.870	-0.871	-0.872	-0.872	-0.874	-0.874	-0.872	-0.872	-0.870	-0.868	-0.866	-0.864	-0.860	-0.856	-0.852	-0.848	-0.842	-0.836	-0.830	-0.824	-0.816	-0.809	-0.800	-0.792	-0.782	-0.774	-0.764	-0.752	-0.742	-0.731	-0.720	-0.708	-0.696	-0.682	-0.670	-0.658	-0.644	-0.630	-0.616	-0.601	-0.588	-0.572	-0.558	-0.542	-0.529	-0.512	-0.498	-0.484	-0.469	-0.454	-0.440	-0.424	-0.409	-0.395	-0.380	-0.366	-0.352	-0.339	-0.325	-0.312	-0.299	-0.286	-0.275	-0.262	-0.252	-0.241	-0.231	-0.221	-0.211	-0.201	-0.192	-0.184	-0.176	-0.169	-0.161	-0.156	-0.149	-0.142	-0.139	-0.132	-0.128	-0.124	-0.120	-0.115	-0.111	-0.108	-0.105	-0.101	-0.099	-0.096	-0.094	-0.091	-0.088	-0.085	-0.082	-0.080	-0.078	-0.075	-0.071	-0.069	-0.066	-0.064	-0.061	-0.056	-0.052	-0.049	-0.045	-0.041	-0.039	-0.034	-0.029	-0.024	-0.019	-0.014	-0.009	-0.002	0.004	0.008	0.014	0.020	0.026	0.031	0.038	0.042	0.049	0.054	0.060	0.065	0.070	0.075	0.080	0.085	0.088	0.092	0.095	0.099	0.100	0.102	0.105	0.105	0.106	0.106	0.104	0.104	0.101	0.100	0.096	0.092	0.089	0.085	0.080	0.074	0.068	0.061	0.054	0.045	0.038	0.028	0.018	0.009	-0.002	-0.012	-0.024	-0.036	-0.046	-0.060	-0.072	-0.086	-0.099	-0.112	-0.126	-0.140	-0.154	-0.168	-0.181	-0.196	-0.211	-0.226	-0.240	-0.255	-0.269	-0.284	-0.299	-0.312	-0.326	-0.340	-0.354	-0.369	-0.381	-0.395	-0.408	-0.420	-0.434	-0.445	-0.458	-0.470	-0.481	-0.492	-0.504	-0.512	-0.524	-0.534	-0.542	-0.552	-0.560	-0.569	-0.576	-0.584	-0.590	-0.598	-0.602	-0.608	-0.614	-0.619	-0.622	-0.626	-0.630	-0.632	-0.635	-0.638	-0.638	-0.640	-0.640	-0.640	-0.640	-0.640	-0.639	-0.638	-0.636	-0.634	-0.632	-0.630	-0.628	-0.625	-0.622	-0.619	-0.616	-0.614	-0.610	-0.606	-0.604	-0.601	-0.599	-0.595	-0.592	-0.590	-0.588	-0.585	-0.584	-0.581	-0.580	-0.580	-0.580	-0.580	-0.580	-0.581	-0.582	-0.585	-0.586	-0.590	-0.594	-0.599	-0.602	-0.608	-0.612	-0.619	-0.625	-0.631	-0.639	-0.648	-0.655	-0.664	-0.672	-0.681	-0.691	-0.700	-0.710	-0.720	-0.730	-0.740	-0.750	-0.761	-0.771	-0.781	-0.791	-0.800	-0.810	-0.820	-0.829	-0.838	-0.845	-0.854	-0.861	-0.870	-0.876	-0.882	-0.889	-0.895	-0.899	-0.905	-0.909	-0.914	-0.916	-0.919	-0.920	-0.922	-0.924	-0.924	-0.924	-0.924	-0.924	-0.921	-0.920	-0.919	-0.915	-0.914	-0.910	-0.908	-0.904	-0.900	-0.896	-0.892	-0.889	-0.884	-0.880	-0.876	-0.871	-0.866	-0.864	-0.859	-0.855	-0.850	-0.848	-0.844	-0.840	-0.839	-0.835	-0.834	-0.831	-0.830	-0.829	-0.828	-0.828	-0.828	-0.829	-0.830	-0.831	-0.832	-0.836	-0.839	-0.841	-0.845	-0.850	-0.854	-0.859	-0.865	-0.870	-0.876	-0.885	-0.891	-0.900	-0.908	-0.916	-0.925	-0.935	-0.944	-0.955	-0.965	-0.975	-0.986	-0.998	-1.009	-1.020	-1.032	-1.044	-1.058	-1.069	-1.082	-1.095	-1.109	-1.121	-1.134	-1.148	-1.160	-1.174	-1.186	-1.200	-1.212	-1.225	-1.239	-1.250	-1.262	-1.275	-1.288	-1.298	-1.309	-1.320	-1.331	-1.342	-1.352	-1.361	-1.371	-1.381	-1.389	-1.398	-1.405	-1.414	-1.420	-1.426	-1.432	-1.438	-1.441	-1.446	-1.450	-1.452	-1.456	-1.458	-1.459	-1.461	-1.461	-1.462	-1.461	-1.460	-1.459	-1.458	-1.455	-1.452	-1.450	-1.448	-1.442	-1.439	-1.436	-1.431	-1.428	-1.422	-1.418	-1.412	-1.408	-1.402	-1.398	-1.391	-1.388	-1.382	-1.376	-1.372	-1.368	-1.364	-1.359	-1.355	-1.351	-1.349	-1.345	-1.344	-1.341	-1.339	-1.338	-1.338	-1.336	-1.336	-1.336	-1.336	-1.338	-1.339	-1.341	-1.344	-1.346	-1.350	-1.352	-1.356	-1.361	-1.364	-1.369	-1.374	-1.379	-1.384	-1.389	-1.395	-1.401	-1.406	-1.411	-1.418	-1.422	-1.429	-1.434	-1.440	-1.445	-1.450	-1.454	-1.459	-1.462	-1.466	-1.470	-1.472	-1.476	-1.478	-1.480	-1.481	-1.481	-1.481	-1.480	-1.480	-1.478	-1.475	-1.471	-1.469	-1.462	-1.459	-1.452	-1.445	-1.439	-1.430	-1.420	-1.411	-1.400	-1.389	-1.376	-1.364	-1.350	-1.336	-1.320	-1.304	-1.288	-1.270	-1.251	-1.232	-1.214	-1.192	-1.172	-1.151	-1.128	-1.105	-1.081	-1.056	-1.032	-1.006	-0.980	-0.954	-0.926	-0.899	-0.871	-0.842	-0.814	-0.785	-0.756	-0.726	-0.695	-0.666	-0.635	-0.605	-0.574	-0.544	-0.512	-0.482	-0.451	-0.420	-0.390	-0.361	-0.330	-0.300	-0.271	-0.242	-0.214	-0.184	-0.156	-0.129	-0.101	-0.075	-0.048	-0.021	0.004	0.029	0.052	0.076	0.100	0.122	0.145	0.166	0.188	0.209	0.228	0.246	0.265	0.285	0.302	0.320	0.336	0.354	0.370	0.385	0.400	0.416	0.430	0.445	0.459	0.472	0.488	0.500	0.514	0.526	0.540	0.552	0.565	0.579	0.592	0.604	0.616	0.630	0.642	0.656	0.670	0.682	0.696	0.709	0.722	0.736	0.749	0.762	0.776	0.791	0.804	0.819	0.832	0.846	0.860	0.875	0.889	0.902	0.916	0.930	0.945	0.959	0.972	0.985	0.999	1.012	1.026	1.040	1.052	1.066	1.079	1.091	1.104	1.115	1.126	1.140	1.151	1.161	1.172	1.184	1.195	1.204	1.215	1.224	1.234	1.244	1.252	1.261	1.270	1.278	1.286	1.294	1.301	1.309	1.316	1.324	1.329	1.335	1.342	1.349	1.354	1.360	1.365	1.371	1.375	1.380	1.385	1.389	1.392	1.395	1.399	1.401	1.404	1.405	1.409	1.410	1.411	1.411	1.412	1.412	1.412	1.411	1.410	1.409	1.406	1.405	1.401	1.399	1.395	1.392	1.388	1.382	1.378	1.372	1.366	1.360	1.354	1.348	1.340	1.332	1.325	1.318	1.309	1.301	1.292	1.284	1.276	1.268	1.259	1.250	1.241	1.232	1.224	1.215	1.208	1.200	1.191	1.184	1.176	1.170	1.164	1.158	1.151	1.145	1.140	1.135	1.131	1.128	1.124	1.121	1.118	1.115	1.114	1.112	1.111	1.110	1.110	1.110	1.109	1.110	1.111	1.111	1.112	1.114	1.115	1.115	1.116	1.119	1.119	1.119	1.120	1.120	1.120	1.119	1.119	1.118	1.116	1.114	1.111	1.108	1.104	1.099	1.092	1.088	1.081	1.074	1.065	1.055	1.045	1.035	1.022	1.011	0.999	0.985	0.970	0.954	0.938	0.921	0.904	0.885	0.866	0.849	0.829	0.809	0.788	0.766	0.746	0.724	0.702	0.681	0.659	0.638	0.614	0.592	0.571	0.548	0.526	0.505	0.484	0.462	0.442	0.422	0.402	0.384	0.364	0.348	0.330	0.312	0.296	0.281	0.266	0.251	0.239	0.226	0.214	0.202	0.191	0.182	0.174	0.166	0.159	0.151	0.146	0.141	0.138	0.134	0.130	0.128	0.126	0.126	0.125	0.125	0.126	0.128	0.129	0.131	0.134	0.136	0.140	0.144	0.149	0.152	0.156	0.162	0.168	0.174	0.178	0.184	0.190	0.196	0.201	0.208	0.214	0.219	0.224	0.230	0.235	0.240	0.244	0.249	0.254	0.258	0.261	0.265	0.269	0.271	0.272	0.275	0.276	0.276	0.279	0.279	0.278	0.278	0.276	0.274	0.272	0.270	0.266	0.264	0.259	0.255	0.250	0.244	0.239	0.232	0.225	0.219	0.211	0.204	0.196	0.188	0.180	0.170	0.161	0.151	0.142	0.132	0.122	0.112	0.104	0.094	0.084	0.074	0.064	0.054	0.044	0.034	0.025	0.014	0.005	-0.004	-0.012	-0.020	-0.030	-0.038	-0.045	-0.051	-0.059	-0.066	-0.071	-0.078	-0.084	-0.090	-0.095	-0.099	-0.104	-0.108	-0.110	-0.114	-0.116	-0.120	-0.121	-0.122	-0.125	-0.126	-0.126	-0.128	-0.129	-0.128	-0.128	-0.128	-0.128	-0.128	-0.126	-0.125	-0.126	-0.125	-0.125	-0.122	-0.122	-0.122	-0.122	-0.121	-0.122	-0.122	-0.122	-0.124	-0.126	-0.128	-0.129	-0.131	-0.134	-0.138	-0.141	-0.145	-0.150	-0.156	-0.161	-0.169	-0.175	-0.184	-0.192	-0.200	-0.210	-0.221	-0.232	-0.245	-0.256	-0.270	-0.284	-0.298	-0.314	-0.330	-0.345	-0.362	-0.380	-0.399	-0.416	-0.435	-0.455	-0.476	-0.496	-0.518	-0.539	-0.560	-0.581	-0.604	-0.626	-0.649	-0.671	-0.692	-0.715	-0.738	-0.760	-0.782	-0.804	-0.825	-0.848	-0.868	-0.888	-0.908	-0.928	-0.946	-0.965	-0.982	-1.000	-1.018	-1.032	-1.048	-1.064	-1.076	-1.090	-1.102	-1.114	-1.125	-1.135	-1.144	-1.151	-1.160	-1.166	-1.174	-1.179	-1.184	-1.188	-1.192	-1.195	-1.196	-1.199	-1.200	-1.200	-1.201	-1.200	-1.200	-1.198	-1.196	-1.195	-1.191	-1.189	-1.186	-1.182	-1.179	-1.175	-1.171	-1.168	-1.162	-1.158	-1.154	-1.150	-1.145	-1.140	-1.135	-1.131	-1.125	-1.121	-1.116	-1.111	-1.106	-1.101	-1.098	-1.092	-1.089	-1.085	-1.080	-1.076	-1.071	-1.068	-1.062	-1.059	-1.055	-1.051	-1.049	-1.046	-1.042	-1.039	-1.038	-1.034	-1.031	-1.030	-1.026	-1.025	-1.025	-1.022	-1.022	-1.021	-1.021	-1.021	-1.021	-1.021	-1.022	-1.024	-1.025	-1.029	-1.030	-1.032	-1.036	-1.040	-1.044	-1.048	-1.052	-1.058	-1.062	-1.069	-1.074	-1.080	-1.086	-1.094	-1.100	-1.109	-1.116	-1.122	-1.131	-1.139	-1.148	-1.155	-1.162	-1.172	-1.180	-1.188	-1.195	-1.202	-1.210	-1.218	-1.224	-1.230	-1.236	-1.242	-1.246	-1.251	-1.256	-1.259	-1.264	-1.265	-1.268	-1.269	-1.270	-1.269	-1.269	-1.268	-1.266	-1.262	-1.260	-1.255	-1.251	-1.245	-1.240	-1.232	-1.226	-1.219	-1.210	-1.201	-1.191	-1.182	-1.172	-1.160	-1.150	-1.139	-1.126	-1.115	-1.102	-1.090	-1.078	-1.065	-1.052	-1.040	-1.028	-1.015	-1.002	-0.990	-0.978	-0.966	-0.954	-0.942	-0.931	-0.920	-0.909	-0.899	-0.889	-0.880	-0.871	-0.862	-0.855	-0.846	-0.839	-0.832	-0.828	-0.821	-0.816	-0.811	-0.808	-0.802	-0.800	-0.798	-0.795	-0.794	-0.791	-0.790	-0.790	-0.789	-0.788	-0.788	-0.788	-0.789	-0.790	-0.790	-0.791	-0.791	-0.792	-0.794	-0.795	-0.795	-0.796	-0.796	-0.798	-0.798	-0.798	-0.798	-0.799	-0.798	-0.796	-0.796	-0.794	-0.792	-0.790	-0.789	-0.785	-0.781	-0.778	-0.772	-0.769	-0.764	-0.758	-0.752	-0.745	-0.739	-0.731	-0.722	-0.715	-0.706	-0.698	-0.688	-0.679	-0.669	-0.658	-0.648	-0.636	-0.626	-0.614	-0.602	-0.591	-0.579	-0.568	-0.556	-0.544	-0.532	-0.520	-0.507	-0.495	-0.485	-0.472	-0.461	-0.450	-0.439	-0.429	-0.418	-0.406	-0.396	-0.388	-0.376	-0.368	-0.359	-0.350	-0.341	-0.334	-0.326	-0.320	-0.312	-0.308	-0.300	-0.295	-0.290	-0.285	-0.281	-0.278	-0.274	-0.271	-0.269	-0.268	-0.265	-0.264	-0.264	-0.262	-0.262	-0.264	-0.265	-0.266	-0.269	-0.270	-0.274	-0.278	-0.280	-0.285	-0.289	-0.294	-0.300	-0.305	-0.311	-0.318	-0.324	-0.331	-0.339	-0.346	-0.356	-0.365	-0.374	-0.382	-0.392	-0.402	-0.412	-0.422	-0.432	-0.445	-0.455	-0.465	-0.476	-0.488	-0.499	-0.510	-0.521	-0.532	-0.542	-0.554	-0.564	-0.574	-0.585	-0.594	-0.602	-0.612	-0.620	-0.629	-0.636	-0.642	-0.650	-0.655	-0.660	-0.665	-0.669	-0.671	-0.674	-0.676	-0.678	-0.678	-0.676	-0.675	-0.672	-0.669	-0.666	-0.661	-0.655	-0.649	-0.642	-0.634	-0.626	-0.616	-0.608	-0.596	-0.586	-0.575	-0.562	-0.551	-0.538	-0.526	-0.512	-0.500	-0.488	-0.472	-0.460	-0.446	-0.432	-0.420	-0.409	-0.396	-0.384	-0.372	-0.361	-0.351	-0.341	-0.334	-0.325	-0.318	-0.312	-0.305	-0.301	-0.298	-0.294	-0.294	-0.292	-0.294	-0.295	-0.296	-0.300	-0.305	-0.311	-0.319	-0.326	-0.335	-0.345	-0.356	-0.369	-0.382	-0.396	-0.411	-0.428	-0.444	-0.461	-0.480	-0.499	-0.518	-0.538	-0.559	-0.580	-0.602	-0.624	-0.646	-0.669	-0.691	-0.714	-0.736	-0.760	-0.782	-0.805	-0.826	-0.849	-0.871	-0.892	-0.912	-0.934	-0.954	-0.974	-0.992	-1.009	-1.028	-1.044	-1.060	-1.074	-1.089	-1.102	-1.114	-1.126	-1.136	-1.146	-1.154	-1.161	-1.168	-1.174	-1.176	-1.180	-1.182	-1.184	-1.182	-1.182	-1.179	-1.176	-1.172	-1.166	-1.160	-1.154	-1.145	-1.136	-1.126	-1.115	-1.104	-1.092	-1.079	-1.065	-1.050	-1.035	-1.019	-1.002	-0.985	-0.968	-0.950	-0.932	-0.912	-0.895	-0.875	-0.856	-0.836	-0.816	-0.796	-0.776	-0.758	-0.738	-0.719	-0.700	-0.681	-0.662	-0.645	-0.626	-0.610	-0.594	-0.578	-0.562	-0.548	-0.535	-0.521	-0.510	-0.498	-0.488	-0.479	-0.469	-0.461	-0.456	-0.450	-0.445	-0.441	-0.439	-0.436	-0.436	-0.436	-0.439	-0.441	-0.444	-0.449	-0.454	-0.459	-0.466	-0.474	-0.481	-0.491	-0.500	-0.511	-0.521	-0.532	-0.544	-0.556	-0.569	-0.581	-0.594	-0.606	-0.619	-0.631	-0.644	-0.655	-0.668	-0.679	-0.691	-0.702	-0.712	-0.722	-0.731	-0.740	-0.748	-0.754	-0.761	-0.766	-0.770	-0.775	-0.778	-0.779	-0.780	-0.780	-0.779	-0.778	-0.775	-0.771	-0.766	-0.761	-0.755	-0.749	-0.740	-0.732	-0.724	-0.714	-0.704	-0.694	-0.682	-0.671	-0.659	-0.646	-0.634	-0.622	-0.610	-0.598	-0.585	-0.574	-0.561	-0.550	-0.539	-0.529	-0.519	-0.510	-0.501	-0.494	-0.486	-0.480	-0.475	-0.469	-0.466	-0.465	-0.464	-0.464	-0.464	-0.466	-0.470	-0.475	-0.481	-0.489	-0.498	-0.507	-0.519	-0.532	-0.546	-0.561	-0.578	-0.596	-0.615	-0.635	-0.656	-0.680	-0.704	-0.728	-0.754	-0.780	-0.808	-0.838	-0.866	-0.896	-0.928	-0.958	-0.989	-1.021	-1.054	-1.086	-1.119	-1.152	-1.185	-1.218	-1.250	-1.282	-1.314	-1.346	-1.379	-1.410	-1.440	-1.469	-1.498	-1.526	-1.552	-1.580	-1.605	-1.629	-1.652	-1.672	-1.695	-1.714	-1.732	-1.749	-1.764	-1.778	-1.790	-1.802	-1.811	-1.819	-1.826	-1.832	-1.836	-1.839	-1.839	-1.840	-1.838	-1.835	-1.830	-1.825	-1.818	-1.809	-1.800	-1.789	-1.776	-1.764	-1.750	-1.736	-1.720	-1.705	-1.688	-1.669	-1.651	-1.632	-1.612	-1.592	-1.574	-1.552	-1.531	-1.510	-1.489	-1.469	-1.448	-1.426	-1.405	-1.385	-1.365	-1.345	-1.325	-1.306	-1.285	-1.266	-1.249	-1.230	-1.212	-1.196	-1.180	-1.164	-1.149	-1.134	-1.119	-1.105	-1.092	-1.079	-1.068	-1.055	-1.044	-1.032	-1.022	-1.012	-1.004	-0.994	-0.985	-0.976	-0.968	-0.960	-0.951	-0.945	-0.936	-0.930	-0.921	-0.914	-0.908	-0.900	-0.892	-0.885	-0.876	-0.869	-0.861	-0.852	-0.845	-0.836	-0.828	-0.819	-0.809	-0.799	-0.790	-0.780	-0.769	-0.759	-0.749	-0.736	-0.725	-0.714	-0.704	-0.691	-0.679	-0.668	-0.655	-0.642	-0.630	-0.619	-0.605	-0.592	-0.581	-0.569	-0.556	-0.544	-0.532	-0.521	-0.510	-0.500	-0.489	-0.479	-0.470	-0.460	-0.451	-0.442	-0.435	-0.429	-0.421	-0.415	-0.409	-0.405	-0.400	-0.396	-0.394	-0.391	-0.390	-0.389	-0.389	-0.389	-0.390	-0.391	-0.394	-0.396	-0.400	-0.405	-0.409	-0.415	-0.421	-0.426	-0.434	-0.441	-0.450	-0.458	-0.468	-0.476	-0.486	-0.495	-0.505	-0.516	-0.528	-0.540	-0.551	-0.562	-0.575	-0.586	-0.599	-0.611	-0.625	-0.636	-0.649	-0.662	-0.675	-0.688	-0.700	-0.714	-0.726	-0.739	-0.750	-0.762	-0.775	-0.786	-0.799	-0.811	-0.821	-0.832	-0.844	-0.854	-0.862	-0.874	-0.882	-0.891	-0.900	-0.906	-0.915	-0.921	-0.929	-0.934	-0.939	-0.944	-0.949	-0.951	-0.955	-0.958	-0.959	-0.960	-0.960	-0.960	-0.959	-0.956	-0.954	-0.950	-0.946	-0.941	-0.936	-0.930	-0.922	-0.916	-0.908	-0.898	-0.888	-0.878	-0.868	-0.856	-0.845	-0.832	-0.819	-0.806	-0.792	-0.779	-0.764	-0.751	-0.736	-0.721	-0.706	-0.691	-0.678	-0.662	-0.648	-0.634	-0.621	-0.606	-0.592	-0.581	-0.568	-0.555	-0.544	-0.534	-0.522	-0.514	-0.504	-0.495	-0.489	-0.481	-0.476	-0.471	-0.466	-0.462	-0.460	-0.458	-0.458	-0.458	-0.458	-0.459	-0.461	-0.465	-0.469	-0.472	-0.479	-0.482	-0.490	-0.496	-0.504	-0.512	-0.520	-0.529	-0.539	-0.548	-0.558	-0.566	-0.578	-0.586	-0.598	-0.608	-0.616	-0.626	-0.636	-0.646	-0.655	-0.665	-0.672	-0.681	-0.688	-0.696	-0.702	-0.708	-0.715	-0.719	-0.722	-0.728	-0.730	-0.732	-0.734	-0.735	-0.734	-0.734	-0.732	-0.730	-0.729	-0.725	-0.721	-0.716	-0.711	-0.705	-0.698	-0.690	-0.682	-0.675	-0.666	-0.656	-0.646	-0.638	-0.626	-0.615	-0.604	-0.592	-0.581	-0.569	-0.558	-0.545	-0.534	-0.521	-0.510	-0.498	-0.486	-0.475	-0.462	-0.452	-0.441	-0.431	-0.421	-0.411	-0.402	-0.392	-0.385	-0.378	-0.370	-0.364	-0.359	-0.352	-0.349	-0.345	-0.342	-0.340	-0.338	-0.338	-0.338	-0.339	-0.340	-0.342	-0.348	-0.351	-0.356	-0.362	-0.370	-0.378	-0.385	-0.395	-0.405	-0.416	-0.428	-0.441	-0.454	-0.468	-0.481	-0.498	-0.512	-0.529	-0.548	-0.565	-0.584	-0.601	-0.621	-0.640	-0.660	-0.680	-0.701	-0.721	-0.742	-0.762	-0.785	-0.805	-0.828	-0.849	-0.870	-0.890	-0.911	-0.932	-0.954	-0.974	-0.995	-1.015	-1.034	-1.054	-1.072	-1.090	-1.108	-1.125	-1.141	-1.158	-1.174	-1.189	-1.204	-1.218	-1.230	-1.242	-1.255	-1.266	-1.276	-1.285	-1.294	-1.302	-1.310	-1.316	-1.322	-1.328	-1.331	-1.336	-1.340	-1.341	-1.344	-1.345	-1.345	-1.346	-1.345	-1.345	-1.344	-1.342	-1.340	-1.338	-1.335	-1.331	-1.328	-1.325	-1.321	-1.318	-1.312	-1.309	-1.305	-1.300	-1.296	-1.292	-1.289	-1.284	-1.280	-1.278	-1.275	-1.271	-1.270	-1.268	-1.266	-1.265	-1.265	-1.265	-1.265	-1.265	-1.269	-1.270	-1.272	-1.276	-1.280	-1.285	-1.290	-1.295	-1.302	-1.309	-1.316	-1.326	-1.334	-1.344	-1.354	-1.365	-1.375	-1.388	-1.399	-1.411	-1.425	-1.438	-1.450	-1.465	-1.479	-1.492	-1.508	-1.522	-1.538	-1.551	-1.566	-1.581	-1.595	-1.610	-1.624	-1.638	-1.652	-1.666	-1.679	-1.692	-1.704	-1.716	-1.728	-1.740	-1.749	-1.760	-1.769	-1.779	-1.788	-1.795	-1.802	-1.809	-1.816	-1.821	-1.826	-1.830	-1.834	-1.836	-1.840	-1.841	-1.842	-1.844	-1.845	-1.845	-1.845	-1.844	-1.842	-1.841	-1.839	-1.838	-1.835	-1.832	-1.830	-1.828	-1.824	-1.821	-1.819	-1.816	-1.814	-1.811	-1.809	-1.808	-1.806	-1.805	-1.804	-1.802	-1.802	-1.802	-1.802	-1.804	-1.806	-1.808	-1.811	-1.815	-1.819	-1.824	-1.829	-1.835	-1.841	-1.849	-1.858	-1.868	-1.876	-1.886	-1.898	-1.910	-1.922	-1.935	-1.949	-1.964	-1.979	-1.994	-2.010	-2.026	-2.044	-2.061	-2.080	-2.098	-2.118	-2.136	-2.156	-2.176	-2.196	-2.216	-2.238	-2.256	-2.278	-2.298	-2.319	-2.339	-2.359	-2.380	-2.400	-2.419	-2.439	-2.458	-2.476	-2.495	-2.512	-2.529	-2.545	-2.561	-2.578	-2.592	-2.606	-2.620	-2.632	-2.645	-2.656	-2.668	-2.676	-2.686	-2.695	-2.701	-2.708	-2.714	-2.720	-2.725	-2.728	-2.731	-2.732	-2.734	-2.735	-2.735	-2.735	-2.734	-2.731	-2.730	-2.728	-2.724	-2.721	-2.716	-2.712	-2.706	-2.702	-2.696	-2.692	-2.686	-2.680	-2.674	-2.670	-2.664	-2.659	-2.652	-2.648	-2.644	-2.638	-2.632	-2.629	-2.625	-2.621	-2.618	-2.615	-2.612	-2.611	-2.609	-2.608	-2.606	-2.606	-2.606	-2.608	-2.609	-2.610	-2.611	-2.614	-2.618	-2.619	-2.624	-2.626	-2.631	-2.636	-2.640	-2.645	-2.650	-2.656	-2.661	-2.666	-2.671	-2.676	-2.682	-2.688	-2.692	-2.698	-2.702	-2.708	-2.712	-2.715	-2.720	-2.722	-2.726	-2.729	-2.731	-2.732	-2.734	-2.734	-2.734	-2.732	-2.731	-2.730	-2.728	-2.724	-2.720	-2.716	-2.710	-2.704	-2.696	-2.689	-2.680	-2.671	-2.661	-2.650	-2.639	-2.626	-2.614	-2.600	-2.585	-2.570	-2.554	-2.538	-2.521	-2.502	-2.485	-2.465	-2.445	-2.425	-2.405	-2.384	-2.362	-2.340	-2.318	-2.295	-2.271	-2.248	-2.224	-2.200	-2.176	-2.151	-2.128	-2.102	-2.078	-2.054	-2.029	-2.005	-1.980	-1.956	-1.931	-1.908	-1.884	-1.860	-1.836	-1.814	-1.791	-1.769	-1.746	-1.725	-1.704	-1.685	-1.664	-1.645	-1.626	-1.608	-1.590	-1.574	-1.558	-1.541	-1.528	-1.512	-1.500	-1.488	-1.475	-1.464	-1.454	-1.445	-1.435	-1.428	-1.421	-1.414	-1.409	-1.402	-1.399	-1.395	-1.392	-1.391	-1.389	-1.388	-1.388	-1.388	-1.388	-1.389	-1.391	-1.392	-1.396	-1.398	-1.401	-1.405	-1.409	-1.412	-1.416	-1.420	-1.424	-1.429	-1.432	-1.436	-1.440	-1.445	-1.448	-1.452	-1.455	-1.459	-1.460	-1.462	-1.465	-1.466	-1.468	-1.469	-1.468	-1.469	-1.468	-1.468	-1.465	-1.462	-1.460	-1.456	-1.452	-1.449	-1.444	-1.440	-1.434	-1.426	-1.421	-1.414	-1.406	-1.398	-1.390	-1.381	-1.371	-1.362	-1.352	-1.342	-1.332	-1.321	-1.311	-1.300	-1.289	-1.279	-1.266	-1.255	-1.244	-1.232	-1.221	-1.210	-1.199	-1.189	-1.176	-1.166	-1.156	-1.145	-1.136	-1.126	-1.116	-1.109	-1.099	-1.090	-1.084	-1.075	-1.069	-1.062	-1.056	-1.051	-1.046	-1.042	-1.038	-1.035	-1.031	-1.030	-1.029	-1.026	-1.026	-1.025	-1.028	-1.028	-1.030	-1.032	-1.035	-1.039	-1.041	-1.046	-1.052	-1.058	-1.064	-1.070	-1.078	-1.085	-1.094	-1.102	-1.110	-1.120	-1.129	-1.140	-1.150	-1.161	-1.172	-1.184	-1.195	-1.206	-1.219	-1.231	-1.244	-1.256	-1.268	-1.280	-1.292	-1.305	-1.316	-1.330	-1.341	-1.354	-1.366	-1.378	-1.391	-1.402	-1.414	-1.424	-1.436	-1.446	-1.458	-1.468	-1.478	-1.488	-1.498	-1.508	-1.516	-1.524	-1.532	-1.542	-1.549	-1.558	-1.565	-1.572	-1.579	-1.588	-1.594	-1.600	-1.605	-1.612	-1.619	-1.624	-1.631	-1.636	-1.644	-1.649	-1.655	-1.661	-1.668	-1.674	-1.680	-1.686	-1.694	-1.700	-1.708	-1.716	-1.724	-1.731	-1.739	-1.749	-1.758	-1.766	-1.776	-1.786	-1.798	-1.809	-1.820	-1.831	-1.845	-1.858	-1.871	-1.886	-1.900	-1.915	-1.931	-1.946	-1.964	-1.981	-1.998	-2.015	-2.034	-2.052	-2.071	-2.090	-2.110	-2.130	-2.149	-2.171	-2.191	-2.211	-2.232	-2.252	-2.274	-2.295	-2.315	-2.335	-2.356	-2.375	-2.396	-2.415	-2.434	-2.454	-2.471	-2.489	-2.506	-2.522	-2.539	-2.554	-2.568	-2.580	-2.594	-2.605	-2.616	-2.626	-2.635	-2.642	-2.649	-2.654	-2.659	-2.661	-2.662	-2.664	-2.664	-2.661	-2.659	-2.655	-2.649	-2.641	-2.634	-2.625	-2.615	-2.602	-2.590	-2.575	-2.561	-2.545	-2.528	-2.511	-2.491	-2.471	-2.451	-2.430	-2.408	-2.385	-2.362	-2.339	-2.314	-2.290	-2.266	-2.240	-2.216	-2.190	-2.165	-2.141	-2.115	-2.090	-2.068	-2.042	-2.019	-1.996	-1.974	-1.951	-1.930	-1.910	-1.890	-1.870	-1.852	-1.835	-1.819	-1.804	-1.789	-1.775	-1.762	-1.751	-1.740	-1.731	-1.722	-1.716	-1.710	-1.705	-1.701	-1.699	-1.696	-1.696	-1.696	-1.698	-1.701	-1.702	-1.706	-1.712	-1.718	-1.725	-1.730	-1.739	-1.746	-1.755	-1.765	-1.775	-1.785	-1.795	-1.806	-1.818	-1.829	-1.841	-1.852	-1.864	-1.876	-1.888	-1.899	-1.911	-1.922	-1.932	-1.944	-1.955	-1.964	-1.974	-1.984	-1.992	-2.001	-2.009	-2.016	-2.024	-2.030	-2.035	-2.041	-2.045	-2.050	-2.054	-2.056	-2.059	-2.060	-2.061	-2.062	-2.061	-2.060	-2.059	-2.056	-2.054	-2.051	-2.046	-2.042	-2.038	-2.033	-2.026	-2.021	-2.014	-2.006	-1.999	-1.990	-1.982	-1.975	-1.965	-1.958	-1.948	-1.938	-1.929	-1.920	-1.910	-1.900	-1.891	-1.881	-1.872	-1.864	-1.855	-1.846	-1.838	-1.830	-1.822	-1.815	-1.808	-1.801	-1.795	-1.790	-1.785	-1.780	-1.778	-1.774	-1.771	-1.769	-1.769	-1.768	-1.768	-1.769	-1.770	-1.772	-1.776	-1.780	-1.786	-1.790	-1.796	-1.805	-1.812	-1.820	-1.830	-1.840	-1.850	-1.861	-1.874	-1.886	-1.899	-1.914	-1.928	-1.942	-1.958	-1.972	-1.990	-2.006	-2.022	-2.040	-2.058	-2.074	-2.091	-2.110	-2.126	-2.144	-2.161	-2.179	-2.196	-2.212	-2.229	-2.245	-2.261	-2.276	-2.290	-2.304	-2.318	-2.330	-2.342	-2.354	-2.364	-2.372	-2.381	-2.389	-2.396	-2.402	-2.408	-2.411	-2.414	-2.416	-2.419	-2.419	-2.416	-2.415	-2.412	-2.409	-2.405	-2.398	-2.391	-2.384	-2.376	-2.366	-2.358	-2.345	-2.335	-2.322	-2.310	-2.296	-2.282	-2.268	-2.254	-2.239	-2.224	-2.208	-2.192	-2.176	-2.160	-2.144	-2.128	-2.111	-2.095	-2.079	-2.064	-2.047	-2.034	-2.019	-2.004	-1.991	-1.978	-1.965	-1.952	-1.940	-1.929	-1.918	-1.908	-1.899	-1.889	-1.881	-1.874	-1.868	-1.861	-1.856	-1.850	-1.846	-1.842	-1.840	-1.838	-1.836	-1.835	-1.834	-1.834	-1.834	-1.835	-1.836	-1.838	-1.840	-1.842	-1.845	-1.849	-1.852	-1.855	-1.859	-1.862	-1.866	-1.871	-1.875	-1.878	-1.882	-1.886	-1.891	-1.894	-1.899	-1.901	-1.906	-1.909	-1.911	-1.914	-1.916	-1.919	-1.920	-1.921	-1.922	-1.922	-1.922	-1.924	-1.922	-1.922	-1.920	-1.919	-1.916	-1.915	-1.912	-1.909	-1.906	-1.902	-1.900	-1.895	-1.891	-1.886	-1.882	-1.876	-1.871	-1.866	-1.860	-1.855	-1.850	-1.844	-1.839	-1.834	-1.826	-1.821	-1.816	-1.811	-1.806	-1.801	-1.798	-1.792	-1.789	-1.785	-1.782	-1.779	-1.778	-1.775	-1.774	-1.772	-1.772	-1.772	-1.774	-1.775	-1.778	-1.781	-1.785	-1.789	-1.794	-1.799	-1.806	-1.814	-1.821	-1.831	-1.840	-1.852	-1.862	-1.876	-1.889	-1.902	-1.918	-1.932	-1.948	-1.965	-1.984	-2.000	-2.019	-2.039	-2.059	-2.079	-2.100	-2.120	-2.142	-2.164	-2.186	-2.209	-2.231	-2.252	-2.275	-2.299	-2.320	-2.342	-2.365	-2.388	-2.409	-2.430	-2.450	-2.470	-2.490	-2.509	-2.526	-2.544	-2.560	-2.576	-2.591	-2.605	-2.618	-2.630	-2.641	-2.650	-2.659	-2.668	-2.674	-2.679	-2.682	-2.686	-2.688	-2.689	-2.689	-2.686	-2.685	-2.681	-2.676	-2.671	-2.664	-2.656	-2.648	-2.639	-2.629	-2.616	-2.605	-2.592	-2.579	-2.565	-2.551	-2.538	-2.521	-2.506	-2.490	-2.475	-2.458	-2.441	-2.425	-2.409	-2.392	-2.376	-2.361	-2.345	-2.330	-2.314	-2.299	-2.285	-2.270	-2.256	-2.244	-2.230	-2.219	-2.206	-2.196	-2.185	-2.175	-2.165	-2.156	-2.148	-2.141	-2.134	-2.126	-2.120	-2.115	-2.110	-2.105	-2.102	-2.099	-2.096	-2.092	-2.090	-2.089	-2.089	-2.088	-2.086	-2.085	-2.085	-2.085	-2.085	-2.086	-2.086	-2.086	-2.088	-2.088	-2.089	-2.089	-2.090	-2.090	-2.090	-2.091	-2.092	-2.092	-2.091	-2.092	-2.091	-2.092	-2.091	-2.091	-2.089	-2.089	-2.088	-2.086	-2.085	-2.082	-2.081	-2.079	-2.075	-2.072	-2.070	-2.068	-2.065	-2.061	-2.059	-2.055	-2.051	-2.047	-2.044	-2.040	-2.036	-2.033	-2.027	-2.024	-2.019	-2.015	-2.010	-2.006	-2.001	-1.999	-1.994	-1.990	-1.986	-1.981	-1.978	-1.974	-1.969	-1.965	-1.962	-1.958	-1.955	-1.951	-1.948	-1.945	-1.942	-1.939	-1.936	-1.934	-1.931	-1.929	-1.928	-1.926	-1.925	-1.924	-1.924	-1.922	-1.922	-1.922	-1.924	-1.924	-1.924	-1.925	-1.928	-1.929	-1.931	-1.934	-1.936	-1.940	-1.944	-1.948	-1.952	-1.958	-1.962	-1.969	-1.975	-1.981	-1.989	-1.996	-2.005	-2.014	-2.021	-2.031	-2.041	-2.051	-2.061	-2.074	-2.085	-2.098	-2.109	-2.122	-2.135	-2.149	-2.162	-2.176	-2.191	-2.206	-2.221	-2.238	-2.252	-2.269	-2.284	-2.300	-2.316	-2.332	-2.349	-2.365	-2.381	-2.396	-2.412	-2.429	-2.444	-2.459	-2.475	-2.490	-2.502	-2.518	-2.530	-2.544	-2.556	-2.568	-2.580	-2.591	-2.601	-2.611	-2.620	-2.629	-2.636	-2.642	-2.649	-2.654	-2.659	-2.662	-2.665	-2.668	-2.669	-2.670	-2.669	-2.669	-2.666	-2.665	-2.660	-2.658	-2.652	-2.648	-2.641	-2.635	-2.628	-2.620	-2.612	-2.604	-2.595	-2.586	-2.576	-2.566	-2.556	-2.546	-2.536	-2.525	-2.515	-2.504	-2.494	-2.484	-2.474	-2.462	-2.454	-2.442	-2.434	-2.425	-2.416	-2.408	-2.400	-2.391	-2.384	-2.378	-2.371	-2.365	-2.360	-2.354	-2.350	-2.346	-2.341	-2.339	-2.336	-2.334	-2.331	-2.329	-2.329	-2.326	-2.326	-2.325	-2.325	-2.325	-2.325	-2.325	-2.325	-2.326	-2.326	-2.326	-2.328	-2.328	-2.328	-2.329	-2.329	-2.329	-2.328	-2.328	-2.325	-2.325	-2.324	-2.321	-2.319	-2.315	-2.312	-2.310	-2.305	-2.301	-2.296	-2.291	-2.285	-2.279	-2.272	-2.265	-2.258	-2.250	-2.242	-2.234	-2.225	-2.215	-2.206	-2.198	-2.186	-2.178	-2.166	-2.156	-2.144	-2.134	-2.122	-2.111	-2.100	-2.089	-2.078	-2.066	-2.054	-2.042	-2.031	-2.020	-2.009	-1.998	-1.986	-1.976	-1.966	-1.955	-1.945	-1.934	-1.924	-1.914	-1.905	-1.895	-1.886	-1.878	-1.868	-1.859	-1.851	-1.842	-1.834	-1.828	-1.819	-1.812	-1.805	-1.798	-1.791	-1.784	-1.779	-1.772	-1.766	-1.761	-1.756	-1.750	-1.746	-1.741	-1.736	-1.732	-1.729	-1.724	-1.721	-1.718	-1.714	-1.711	-1.709	-1.706	-1.704	-1.702	-1.701	-1.699	-1.698	-1.696	-1.695	-1.695	-1.694	-1.694	-1.695	-1.694	-1.695	-1.696	-1.696	-1.698	-1.698	-1.699	-1.701	-1.702	-1.705	-1.705	-1.708	-1.710	-1.711	-1.712	-1.715	-1.716	-1.718	-1.719	-1.721	-1.721	-1.722	-1.722	-1.722	-1.724	-1.722	-1.722	-1.721	-1.720	-1.719	-1.715	-1.714	-1.710	-1.706	-1.702	-1.696	-1.692	-1.686	-1.680	-1.672	-1.665	-1.658	-1.648	-1.639	-1.629	-1.619	-1.608	-1.596	-1.585	-1.572	-1.560	-1.546	-1.534	-1.520	-1.506	-1.491	-1.478	-1.464	-1.449	-1.434	-1.419	-1.405	-1.390	-1.376	-1.361	-1.348	-1.334	-1.321	-1.309	-1.296	-1.285	-1.275	-1.264	-1.254	-1.245	-1.236	-1.230	-1.222	-1.216	-1.212	-1.209	-1.205	-1.204	-1.201	-1.202	-1.202	-1.205	-1.208	-1.212	-1.218	-1.224	-1.230	-1.239	-1.246	-1.258	-1.268	-1.279	-1.291	-1.304	-1.318	-1.332	-1.348	-1.362	-1.380	-1.398	-1.415	-1.432	-1.450	-1.469	-1.488	-1.508	-1.526	-1.545	-1.565	-1.584	-1.605	-1.622	-1.642	-1.661	-1.681	-1.699	-1.718	-1.735	-1.754	-1.771	-1.788	-1.805	-1.821	-1.836	-1.851	-1.866	-1.880	-1.894	-1.906	-1.920	-1.931	-1.942	-1.954	-1.962	-1.972	-1.981	-1.991	-1.999	-2.006	-2.011	-2.018	-2.024	-2.030	-2.034	-2.039	-2.041	-2.045	-2.047	-2.050	-2.052	-2.054	-2.055	-2.056	-2.058	-2.058	-2.058	-2.058	-2.059	-2.058	-2.056	-2.058	-2.055	-2.055	-2.054	-2.055	-2.054	-2.054	-2.052	-2.051	-2.052	-2.052	-2.051	-2.052	-2.052	-2.054	-2.055	-2.056	-2.058	-2.060	-2.062	-2.065	-2.068	-2.071	-2.076	-2.081	-2.085	-2.091	-2.098	-2.104	-2.110	-2.119	-2.126	-2.135	-2.145	-2.154	-2.165	-2.175	-2.186	-2.199	-2.210	-2.222	-2.236	-2.250	-2.262	-2.276	-2.291	-2.305	-2.320	-2.334	-2.349	-2.365	-2.380	-2.394	-2.409	-2.424	-2.439	-2.452	-2.468	-2.480	-2.494	-2.506	-2.520	-2.531	-2.544	-2.555	-2.565	-2.575	-2.585	-2.592	-2.600	-2.608	-2.614	-2.619	-2.624	-2.628	-2.631	-2.632	-2.634	-2.635	-2.632	-2.632	-2.630	-2.628	-2.622	-2.618	-2.612	-2.606	-2.600	-2.592	-2.584	-2.574	-2.566	-2.556	-2.544	-2.534	-2.521	-2.510	-2.498	-2.485	-2.471	-2.459	-2.445	-2.431	-2.418	-2.405	-2.392	-2.378	-2.364	-2.351	-2.338	-2.325	-2.312	-2.300	-2.289	-2.279	-2.266	-2.256	-2.246	-2.236	-2.228	-2.219	-2.211	-2.204	-2.198	-2.190	-2.185	-2.181	-2.176	-2.174	-2.170	-2.169	-2.168	-2.166	-2.168	-2.169	-2.169	-2.170	-2.174	-2.176	-2.180	-2.185	-2.190	-2.195	-2.201	-2.208	-2.214	-2.221	-2.229	-2.236	-2.244	-2.252	-2.261	-2.269	-2.278	-2.286	-2.294	-2.304	-2.311	-2.320	-2.328	-2.335	-2.344	-2.350	-2.356	-2.364	-2.370	-2.374	-2.380	-2.384	-2.388	-2.391	-2.392	-2.395	-2.396	-2.396	-2.395	-2.395	-2.394	-2.391	-2.388	-2.384	-2.379	-2.374	-2.366	-2.360	-2.352	-2.345	-2.336	-2.326	-2.315	-2.305	-2.294	-2.282	-2.271	-2.258	-2.246	-2.232	-2.219	-2.206	-2.192	-2.178	-2.165	-2.151	-2.136	-2.124	-2.110	-2.098	-2.085	-2.071	-2.059	-2.047	-2.036	-2.025	-2.015	-2.005	-1.996	-1.988	-1.980	-1.971	-1.965	-1.960	-1.954	-1.949	-1.946	-1.942	-1.941	-1.939	-1.939	-1.940	-1.940	-1.941	-1.945	-1.946	-1.950	-1.955	-1.961	-1.965	-1.971	-1.980	-1.986	-1.995	-2.004	-2.013	-2.022	-2.031	-2.042	-2.054	-2.065	-2.076	-2.088	-2.100	-2.112	-2.125	-2.138	-2.151	-2.164	-2.178	-2.190	-2.204	-2.218	-2.231	-2.245	-2.259	-2.271	-2.285	-2.299	-2.312	-2.325	-2.340	-2.352	-2.366	-2.379	-2.391	-2.405	-2.416	-2.429	-2.440	-2.452	-2.465	-2.476	-2.486	-2.498	-2.508	-2.518	-2.528	-2.538	-2.546	-2.555	-2.562	-2.570	-2.578	-2.585	-2.591	-2.595	-2.601	-2.605	-2.609	-2.611	-2.615	-2.616	-2.618	-2.616	-2.618	-2.615	-2.612	-2.610	-2.606	-2.601	-2.596	-2.590	-2.582	-2.574	-2.566	-2.555	-2.545	-2.532	-2.521	-2.508	-2.492	-2.478	-2.461	-2.445	-2.428	-2.409	-2.390	-2.370	-2.350	-2.330	-2.308	-2.286	-2.262	-2.240	-2.216	-2.192	-2.168	-2.142	-2.118	-2.094	-2.068	-2.042	-2.016	-1.991	-1.965	-1.940	-1.915	-1.890	-1.865	-1.841	-1.816	-1.791	-1.768	-1.745	-1.721	-1.699	-1.678	-1.655	-1.635	-1.614	-1.595	-1.575	-1.556	-1.539	-1.521	-1.504	-1.488	-1.472	-1.459	-1.444	-1.430	-1.416	-1.405	-1.392	-1.381	-1.370	-1.360	-1.350	-1.341	-1.332	-1.322	-1.314	-1.308	-1.299	-1.291	-1.285	-1.276	-1.270	-1.264	-1.258	-1.251	-1.245	-1.239	-1.232	-1.226	-1.221	-1.214	-1.209	-1.202	-1.196	-1.190	-1.184	-1.178	-1.170	-1.164	-1.158	-1.151	-1.144	-1.138	-1.131	-1.125	-1.118	-1.110	-1.104	-1.096	-1.090	-1.082	-1.076	-1.069	-1.062	-1.056	-1.049	-1.042	-1.036	-1.030	-1.024	-1.018	-1.014	-1.008	-1.004	-0.999	-0.994	-0.990	-0.988	-0.984	-0.980	-0.978	-0.976	-0.974	-0.972	-0.971	-0.971	-0.971	-0.971	-0.972	-0.972	-0.974	-0.976	-0.979	-0.981	-0.984	-0.986	-0.990	-0.994	-0.999	-1.002	-1.008	-1.012	-1.018	-1.022	-1.029	-1.034	-1.040	-1.045	-1.052	-1.059	-1.065	-1.070	-1.076	-1.082	-1.089	-1.095	-1.100	-1.106	-1.112	-1.118	-1.122	-1.128	-1.132	-1.136	-1.141	-1.144	-1.148	-1.151	-1.154	-1.155	-1.158	-1.159	-1.160	-1.160	-1.160	-1.160	-1.158	-1.158	-1.155	-1.152	-1.149	-1.148	-1.144	-1.138	-1.132	-1.128	-1.122	-1.118	-1.110	-1.104	-1.095	-1.088	-1.079	-1.070	-1.061	-1.052	-1.042	-1.032	-1.021	-1.011	-1.000	-0.989	-0.978	-0.966	-0.954	-0.942	-0.931	-0.919	-0.906	-0.895	-0.882	-0.872	-0.860	-0.849	-0.838	-0.826	-0.815	-0.805	-0.794	-0.784	-0.774	-0.765	-0.756	-0.748	-0.740	-0.732	-0.726	-0.721	-0.715	-0.710	-0.705	-0.701	-0.699	-0.696	-0.695	-0.695	-0.695	-0.695	-0.696	-0.699	-0.704	-0.706	-0.711	-0.718	-0.724	-0.731	-0.740	-0.748	-0.759	-0.769	-0.780	-0.791	-0.804	-0.818	-0.831	-0.846	-0.861	-0.878	-0.892	-0.909	-0.925	-0.944	-0.961	-0.979	-0.998	-1.016	-1.034	-1.052	-1.071	-1.090	-1.109	-1.129	-1.148	-1.165	-1.184	-1.204	-1.220	-1.239	-1.256	-1.274	-1.291	-1.308	-1.324	-1.340	-1.356	-1.371	-1.386	-1.399	-1.414	-1.426	-1.440	-1.452	-1.464	-1.476	-1.486	-1.496	-1.508	-1.518	-1.528	-1.536	-1.546	-1.555	-1.562	-1.571	-1.580	-1.588	-1.595	-1.602	-1.610	-1.618	-1.625	-1.632	-1.639	-1.645	-1.652	-1.660	-1.668	-1.675	-1.682	-1.689	-1.698	-1.705	-1.712	-1.721	-1.729	-1.738	-1.746	-1.754	-1.764	-1.772	-1.782	-1.791	-1.800	-1.810	-1.820	-1.830	-1.841	-1.852	-1.862	-1.874	-1.885	-1.896	-1.909	-1.920	-1.932	-1.945	-1.958	-1.970	-1.982	-1.995	-2.009	-2.021	-2.036	-2.049	-2.062	-2.078	-2.091	-2.106	-2.121	-2.136	-2.151	-2.166	-2.181	-2.196	-2.212	-2.228	-2.244	-2.259	-2.276	-2.292	-2.310	-2.326	-2.342	-2.359	-2.376	-2.392	-2.410	-2.426	-2.444	-2.459	-2.476	-2.494	-2.509	-2.526	-2.541	-2.558	-2.572	-2.588	-2.602	-2.618	-2.632	-2.646	-2.659	-2.672	-2.685	-2.699	-2.710	-2.721	-2.731	-2.740	-2.750	-2.759	-2.766	-2.774	-2.780	-2.786	-2.792	-2.796	-2.800	-2.804	-2.806	-2.809	-2.810	-2.810	-2.810	-2.810	-2.809	-2.806	-2.805	-2.801	-2.798	-2.795	-2.790	-2.784	-2.780	-2.774	-2.768	-2.762	-2.756	-2.749	-2.741	-2.735	-2.729	-2.721	-2.715	-2.708	-2.701	-2.694	-2.688	-2.681	-2.675	-2.669	-2.664	-2.658	-2.654	-2.649	-2.644	-2.640	-2.636	-2.634	-2.631	-2.630	-2.628	-2.626	-2.628	-2.626	-2.626	-2.628	-2.630	-2.631	-2.634	-2.636	-2.640	-2.644	-2.648	-2.654	-2.659	-2.662	-2.669	-2.676	-2.681	-2.689	-2.696	-2.704	-2.710	-2.718	-2.726	-2.735	-2.742	-2.750	-2.758	-2.768	-2.775	-2.784	-2.791	-2.799	-2.808	-2.814	-2.822	-2.830	-2.836	-2.844	-2.850	-2.856	-2.862	-2.868	-2.874	-2.879	-2.884	-2.889	-2.892	-2.895	-2.899	-2.902	-2.906	-2.908	-2.910	-2.911	-2.912	-2.914	-2.914	-2.915	-2.915	-2.914	-2.914	-2.912	-2.911	-2.910	-2.909	-2.908	-2.906	-2.905	-2.902	-2.901	-2.900	-2.898	-2.896	-2.895	-2.894	-2.891	-2.890	-2.890	-2.889	-2.889	-2.889	-2.888	-2.888	-2.889	-2.889	-2.891	-2.894	-2.895	-2.898	-2.901	-2.905	-2.909	-2.914	-2.919	-2.925	-2.931	-2.938	-2.945	-2.951	-2.960	-2.969	-2.979	-2.988	-2.998	-3.008	-3.019	-3.029	-3.040	-3.052	-3.064	-3.076	-3.088	-3.100	-3.111	-3.124	-3.136	-3.150	-3.162	-3.174	-3.186	-3.198	-3.209	-3.219	-3.230	-3.240	-3.251	-3.260	-3.269	-3.278	-3.285	-3.292	-3.299	-3.304	-3.309	-3.312	-3.316	-3.319	-3.320	-3.321	-3.321	-3.321	-3.320	-3.318	-3.314	-3.310	-3.305	-3.299	-3.292	-3.285	-3.276	-3.268	-3.259	-3.248	-3.238	-3.225	-3.214	-3.200	-3.186	-3.172	-3.159	-3.144	-3.128	-3.112	-3.096	-3.080	-3.064	-3.048	-3.030	-3.014	-2.998	-2.980	-2.962	-2.945	-2.928	-2.911	-2.894	-2.878	-2.860	-2.845	-2.829	-2.814	-2.798	-2.782	-2.768	-2.752	-2.739	-2.725	-2.711	-2.699	-2.686	-2.674	-2.662	-2.651	-2.640	-2.630	-2.619	-2.610	-2.600	-2.592	-2.584	-2.576	-2.569	-2.561	-2.555	-2.549	-2.544	-2.539	-2.534	-2.529	-2.525	-2.521	-2.518	-2.514	-2.511	-2.508	-2.506	-2.504	-2.502	-2.500	-2.499	-2.498	-2.496	-2.495	-2.494	-2.492	-2.492	-2.491	-2.491	-2.490	-2.488	-2.488	-2.485	-2.484	-2.482	-2.480	-2.478	-2.476	-2.472	-2.470	-2.466	-2.462	-2.459	-2.455	-2.450	-2.445	-2.439	-2.432	-2.426	-2.419	-2.411	-2.404	-2.395	-2.386	-2.376	-2.368	-2.356	-2.346	-2.335	-2.324	-2.311	-2.299	-2.288	-2.274	-2.261	-2.249	-2.235	-2.220	-2.206	-2.194	-2.180	-2.166	-2.152	-2.140	-2.126	-2.114	-2.100	-2.089	-2.078	-2.066	-2.054	-2.045	-2.035	-2.026	-2.018	-2.010	-2.002	-1.998	-1.992	-1.989	-1.985	-1.984	-1.981	-1.982	-1.982	-1.985	-1.988	-1.991	-1.996	-2.002	-2.010	-2.019	-2.027	-2.038	-2.049	-2.061	-2.072	-2.088	-2.102	-2.118	-2.134	-2.151	-2.169	-2.188	-2.206	-2.226	-2.246	-2.266	-2.288	-2.308	-2.330	-2.351	-2.372	-2.395	-2.416	-2.438	-2.459	-2.480	-2.502	-2.522	-2.544	-2.564	-2.584	-2.604	-2.622	-2.642	-2.660	-2.678	-2.696	-2.712	-2.728	-2.744	-2.759	-2.774	-2.788	-2.800	-2.811	-2.822	-2.834	-2.845	-2.854	-2.862	-2.870	-2.879	-2.885	-2.891	-2.898	-2.902	-2.908	-2.910	-2.915	-2.918	-2.919	-2.922	-2.924	-2.924	-2.924	-2.925	-2.925	-2.924	-2.922	-2.922	-2.920	-2.919	-2.916	-2.915	-2.912	-2.909	-2.908	-2.904	-2.901	-2.898	-2.895	-2.892	-2.889	-2.885	-2.881	-2.879	-2.875	-2.874	-2.871	-2.866	-2.864	-2.861	-2.860	-2.858	-2.856	-2.855	-2.852	-2.852	-2.851	-2.850	-2.851	-2.851	-2.851	-2.852	-2.854	-2.856	-2.858	-2.860	-2.862	-2.866	-2.870	-2.875	-2.879	-2.884	-2.889	-2.895	-2.900	-2.908	-2.914	-2.921	-2.928	-2.935	-2.944	-2.951	-2.960	-2.968	-2.976	-2.985	-2.994	-3.002	-3.012	-3.021	-3.030	-3.038	-3.046	-3.054	-3.064	-3.071	-3.078	-3.085	-3.092	-3.099	-3.105	-3.109	-3.115	-3.120	-3.122	-3.125	-3.128	-3.130	-3.130	-3.130	-3.130	-3.128	-3.126	-3.122	-3.119	-3.114	-3.108	-3.101	-3.094	-3.085	-3.076	-3.066	-3.056	-3.044	-3.031	-3.018	-3.005	-2.990	-2.974	-2.959	-2.941	-2.924	-2.906	-2.889	-2.870	-2.852	-2.832	-2.812	-2.792	-2.772	-2.752	-2.732	-2.712	-2.692	-2.672	-2.651	-2.631	-2.611	-2.592	-2.574	-2.555	-2.536	-2.519	-2.500	-2.484	-2.468	-2.451	-2.436	-2.420	-2.406	-2.394	-2.380	-2.369	-2.356	-2.345	-2.336	-2.325	-2.316	-2.309	-2.301	-2.295	-2.289	-2.282	-2.278	-2.272	-2.269	-2.265	-2.262	-2.260	-2.259	-2.256	-2.255	-2.255	-2.254	-2.254	-2.254	-2.252	-2.254	-2.254	-2.252	-2.254	-2.254	-2.254	-2.254	-2.254	-2.252	-2.252	-2.251	-2.249	-2.248	-2.245	-2.244	-2.240	-2.236	-2.232	-2.228	-2.222	-2.216	-2.210	-2.204	-2.196	-2.189	-2.179	-2.170	-2.160	-2.150	-2.139	-2.128	-2.115	-2.102	-2.090	-2.076	-2.062	-2.047	-2.034	-2.019	-2.002	-1.988	-1.971	-1.955	-1.939	-1.924	-1.908	-1.891	-1.875	-1.859	-1.842	-1.828	-1.811	-1.796	-1.781	-1.768	-1.752	-1.739	-1.725	-1.714	-1.701	-1.690	-1.679	-1.669	-1.659	-1.649	-1.640	-1.632	-1.626	-1.619	-1.614	-1.610	-1.605	-1.601	-1.599	-1.596	-1.595	-1.595	-1.595	-1.595	-1.596	-1.598	-1.601	-1.604	-1.608	-1.612	-1.616	-1.621	-1.626	-1.632	-1.638	-1.644	-1.650	-1.658	-1.664	-1.671	-1.678	-1.684	-1.691	-1.699	-1.705	-1.712	-1.719	-1.725	-1.731	-1.738	-1.742	-1.749	-1.754	-1.759	-1.764	-1.766	-1.770	-1.774	-1.776	-1.779	-1.781	-1.782	-1.782	-1.782	-1.784	-1.781	-1.781	-1.779	-1.776	-1.774	-1.771	-1.766	-1.762	-1.758	-1.752	-1.746	-1.741	-1.734	-1.728	-1.720	-1.711	-1.704	-1.695	-1.686	-1.678	-1.669	-1.659	-1.650	-1.640	-1.630	-1.619	-1.609	-1.599	-1.589	-1.579	-1.569	-1.560	-1.549	-1.540	-1.530	-1.521	-1.512	-1.504	-1.496	-1.488	-1.480	-1.474	-1.468	-1.460	-1.454	-1.449	-1.445	-1.440	-1.436	-1.434	-1.431	-1.430	-1.428	-1.428	-1.426	-1.426	-1.428	-1.429	-1.430	-1.432	-1.435	-1.439	-1.442	-1.446	-1.451	-1.456	-1.460	-1.465	-1.471	-1.476	-1.481	-1.486	-1.494	-1.499	-1.504	-1.510	-1.515	-1.520	-1.525	-1.529	-1.534	-1.538	-1.541	-1.544	-1.548	-1.549	-1.550	-1.550	-1.551	-1.551	-1.549	-1.546	-1.544	-1.540	-1.536	-1.531	-1.526	-1.519	-1.511	-1.502	-1.494	-1.485	-1.474	-1.461	-1.450	-1.438	-1.424	-1.409	-1.394	-1.380	-1.362	-1.346	-1.330	-1.312	-1.295	-1.276	-1.259	-1.240	-1.220	-1.201	-1.182	-1.162	-1.144	-1.124	-1.105	-1.086	-1.066	-1.048	-1.028	-1.009	-0.991	-0.972	-0.955	-0.938	-0.920	-0.904	-0.889	-0.872	-0.858	-0.842	-0.829	-0.815	-0.802	-0.790	-0.779	-0.769	-0.758	-0.749	-0.740	-0.731	-0.725	-0.718	-0.711	-0.708	-0.702	-0.699	-0.696	-0.695	-0.694	-0.692	-0.692	-0.694	-0.695	-0.699	-0.700	-0.705	-0.710	-0.714	-0.720	-0.728	-0.735	-0.742	-0.751	-0.761	-0.771	-0.781	-0.792	-0.804	-0.816	-0.829	-0.842	-0.856	-0.870	-0.884	-0.898	-0.914	-0.929	-0.944	-0.961	-0.976	-0.992	-1.010	-1.026	-1.042	-1.060	-1.075	-1.092	-1.109	-1.125	-1.141	-1.158	-1.174	-1.190	-1.205	-1.220	-1.234	-1.248	-1.262	-1.276	-1.289	-1.301	-1.314	-1.325	-1.335	-1.346	-1.356	-1.364	-1.374	-1.381	-1.389	-1.395	-1.401	-1.408	-1.411	-1.416	-1.420	-1.424	-1.426	-1.428	-1.429	-1.430	-1.430	-1.430	-1.429	-1.429	-1.428	-1.425	-1.422	-1.419	-1.418	-1.414	-1.410	-1.406	-1.402	-1.399	-1.395	-1.389	-1.385	-1.380	-1.375	-1.370	-1.366	-1.361	-1.358	-1.352	-1.349	-1.344	-1.340	-1.335	-1.332	-1.329	-1.326	-1.321	-1.320	-1.318	-1.315	-1.314	-1.312	-1.312	-1.311	-1.311	-1.311	-1.312	-1.314	-1.314	-1.316	-1.319	-1.321	-1.325	-1.329	-1.332	-1.336	-1.341	-1.348	-1.352	-1.359	-1.365	-1.371	-1.378	-1.385	-1.392	-1.400	-1.408	-1.416	-1.424	-1.432	-1.440	-1.449	-1.458	-1.465	-1.474	-1.482	-1.490	-1.499	-1.506	-1.515	-1.522	-1.529	-1.536	-1.542	-1.549	-1.555	-1.560	-1.565	-1.570	-1.574	-1.576	-1.579	-1.581	-1.584	-1.584	-1.584	-1.584	-1.582	-1.581	-1.579	-1.576	-1.572	-1.569	-1.564	-1.558	-1.551	-1.545	-1.538	-1.530	-1.521	-1.511	-1.502	-1.492	-1.482	-1.471	-1.460	-1.449	-1.436	-1.425	-1.412	-1.401	-1.389	-1.378	-1.365	-1.351	-1.340	-1.329	-1.318	-1.306	-1.294	-1.284	-1.272	-1.262	-1.254	-1.245	-1.238	-1.229	-1.221	-1.215	-1.209	-1.202	-1.198	-1.194	-1.191	-1.188	-1.185	-1.184	-1.182	-1.182	-1.182	-1.184	-1.185	-1.186	-1.189	-1.191	-1.195	-1.199	-1.202	-1.208	-1.212	-1.218	-1.225	-1.230	-1.236	-1.241	-1.249	-1.255	-1.260	-1.266	-1.272	-1.279	-1.285	-1.291	-1.296	-1.302	-1.306	-1.311	-1.315	-1.320	-1.322	-1.326	-1.329	-1.331	-1.332	-1.332	-1.334	-1.334	-1.332	-1.332	-1.330	-1.328	-1.325	-1.321	-1.318	-1.312	-1.309	-1.304	-1.296	-1.290	-1.282	-1.275	-1.268	-1.260	-1.250	-1.241	-1.232	-1.222	-1.212	-1.202	-1.190	-1.180	-1.170	-1.158	-1.146	-1.135	-1.124	-1.112	-1.101	-1.089	-1.078	-1.065	-1.054	-1.044	-1.032	-1.021	-1.010	-1.000	-0.990	-0.980	-0.970	-0.961	-0.952	-0.942	-0.935	-0.928	-0.920	-0.912	-0.906	-0.900	-0.894	-0.889	-0.884	-0.880	-0.876	-0.872	-0.870	-0.866	-0.865	-0.862	-0.862	-0.862	-0.862	-0.862	-0.864	-0.865	-0.868	-0.870	-0.872	-0.878	-0.880	-0.885	-0.890	-0.896	-0.901	-0.908	-0.914	-0.922	-0.929	-0.938	-0.945	-0.954	-0.964	-0.972	-0.982	-0.992	-1.002	-1.012	-1.024	-1.035	-1.045	-1.058	-1.069	-1.080	-1.091	-1.104	-1.116	-1.129	-1.140	-1.151	-1.164	-1.176	-1.189	-1.200	-1.212	-1.224	-1.236	-1.248	-1.259	-1.270	-1.279	-1.290	-1.300	-1.309	-1.319	-1.328	-1.336	-1.345	-1.351	-1.359	-1.364	-1.370	-1.375	-1.380	-1.384	-1.385	-1.388	-1.390	-1.390	-1.389	-1.388	-1.385	-1.382	-1.379	-1.374	-1.368	-1.361	-1.354	-1.344	-1.335	-1.324	-1.312	-1.300	-1.288	-1.272	-1.256	-1.241	-1.224	-1.205	-1.186	-1.166	-1.146	-1.125	-1.102	-1.080	-1.055	-1.031	-1.006	-0.982	-0.956	-0.930	-0.902	-0.876	-0.849	-0.821	-0.794	-0.765	-0.736	-0.708	-0.680	-0.651	-0.624	-0.595	-0.566	-0.539	-0.511	-0.484	-0.456	-0.430	-0.402	-0.376	-0.350	-0.326	-0.300	-0.276	-0.251	-0.228	-0.204	-0.181	-0.158	-0.136	-0.115	-0.092	-0.072	-0.051	-0.031	-0.012	0.008	0.025	0.045	0.064	0.081	0.099	0.118	0.135	0.152	0.170	0.186	0.202	0.220	0.236	0.254	0.270	0.288	0.304	0.321	0.338	0.355	0.371	0.389	0.406	0.424	0.441	0.459	0.478	0.495	0.514	0.532	0.551	0.569	0.588	0.608	0.625	0.644	0.662	0.682	0.701	0.720	0.739	0.759	0.778	0.798	0.815	0.835	0.852	0.871	0.890	0.908	0.926	0.944	0.960	0.979	0.994	1.011	1.026	1.042	1.058	1.072	1.088	1.102	1.116	1.129	1.142	1.155	1.165	1.178	1.189	1.199	1.208	1.216	1.225	1.234	1.240	1.246	1.252	1.258	1.261	1.266	1.270	1.272	1.275	1.275	1.276	1.278	1.276	1.275	1.274	1.271	1.268	1.265	1.261	1.256	1.251	1.245	1.239	1.234	1.226	1.219	1.212	1.204	1.195	1.186	1.178	1.169	1.160	1.150	1.141	1.132	1.122	1.114	1.105	1.095	1.088	1.079	1.070	1.062	1.055	1.048	1.041	1.035	1.029	1.025	1.019	1.015	1.012	1.010	1.008	1.006	1.008	1.006	1.009	1.010	1.012	1.016	1.020	1.024	1.030	1.036	1.042	1.050	1.059	1.068	1.076	1.085	1.096	1.106	1.118	1.129	1.140	1.152	1.164	1.175	1.188	1.200	1.210	1.222	1.235	1.245	1.256	1.266	1.276	1.286	1.294	1.301	1.310	1.318	1.322	1.328	1.332	1.336	1.339	1.339	1.340	1.340	1.339	1.338	1.334	1.329	1.324	1.318	1.310	1.301	1.292	1.282	1.271	1.260	1.248	1.234	1.219	1.204	1.189	1.171	1.154	1.136	1.118	1.099	1.080	1.061	1.041	1.021	1.002	0.981	0.961	0.941	0.921	0.901	0.881	0.862	0.842	0.824	0.806	0.789	0.771	0.755	0.738	0.722	0.708	0.694	0.681	0.669	0.656	0.646	0.636	0.628	0.619	0.612	0.605	0.600	0.595	0.591	0.589	0.588	0.586	0.588	0.588	0.589	0.592	0.595	0.600	0.605	0.610	0.616	0.622	0.631	0.639	0.648	0.656	0.666	0.676	0.686	0.696	0.709	0.720	0.730	0.742	0.755	0.766	0.778	0.789	0.800	0.811	0.822	0.835	0.846	0.855	0.865	0.876	0.885	0.894	0.902	0.909	0.916	0.922	0.929	0.934	0.939	0.942	0.945	0.948	0.950	0.950	0.951	0.949	0.949	0.945	0.942	0.938	0.934	0.928	0.921	0.914	0.905	0.895	0.886	0.875	0.864	0.850	0.838	0.825	0.809	0.795	0.779	0.761	0.745	0.728	0.709	0.690	0.671	0.651	0.632	0.611	0.591	0.571	0.549	0.529	0.509	0.486	0.466	0.444	0.424	0.402	0.382	0.361	0.341	0.320	0.301	0.282	0.264	0.245	0.228	0.209	0.191	0.175	0.159	0.142	0.128	0.111	0.098	0.084	0.070	0.056	0.045	0.031	0.020	0.008	-0.002	-0.014	-0.024	-0.034	-0.045	-0.055	-0.065	-0.075	-0.084	-0.094	-0.104	-0.114	-0.124	-0.134	-0.144	-0.154	-0.166	-0.176	-0.189	-0.200	-0.212	-0.225	-0.239	-0.252	-0.266	-0.281	-0.298	-0.314	-0.330	-0.348	-0.365	-0.384	-0.402	-0.424	-0.442	-0.464	-0.485	-0.507	-0.531	-0.554	-0.578	-0.601	-0.624	-0.649	-0.674	-0.699	-0.725	-0.751	-0.776	-0.802	-0.829	-0.854	-0.881	-0.906	-0.932	-0.959	-0.984	-1.010	-1.035	-1.060	-1.084	-1.109	-1.131	-1.155	-1.178	-1.200	-1.221	-1.242	-1.264	-1.282	-1.302	-1.321	-1.340	-1.358	-1.372	-1.390	-1.405	-1.419	-1.434	-1.446	-1.458	-1.470	-1.481	-1.490	-1.500	-1.509	-1.516	-1.525	-1.530	-1.536	-1.541	-1.546	-1.550	-1.554	-1.555	-1.556	-1.558	-1.559	-1.558	-1.558	-1.555	-1.552	-1.550	-1.545	-1.541	-1.535	-1.530	-1.522	-1.516	-1.509	-1.500	-1.492	-1.482	-1.472	-1.461	-1.450	-1.438	-1.425	-1.412	-1.399	-1.384	-1.370	-1.355	-1.339	-1.321	-1.305	-1.288	-1.270	-1.252	-1.232	-1.214	-1.195	-1.175	-1.155	-1.135	-1.114	-1.092	-1.071	-1.050	-1.029	-1.006	-0.986	-0.964	-0.941	-0.920	-0.898	-0.876	-0.855	-0.832	-0.811	-0.790	-0.769	-0.748	-0.726	-0.705	-0.686	-0.665	-0.645	-0.625	-0.606	-0.586	-0.568	-0.549	-0.531	-0.512	-0.496	-0.478	-0.461	-0.444	-0.428	-0.411	-0.395	-0.378	-0.362	-0.348	-0.331	-0.315	-0.300	-0.284	-0.269	-0.252	-0.238	-0.222	-0.206	-0.190	-0.175	-0.159	-0.142	-0.125	-0.108	-0.090	-0.074	-0.055	-0.038	-0.019	0.001	0.020	0.040	0.060	0.081	0.102	0.124	0.148	0.169	0.192	0.218	0.240	0.265	0.290	0.315	0.341	0.368	0.394	0.419	0.446	0.474	0.501	0.529	0.555	0.582	0.610	0.636	0.664	0.690	0.716	0.742	0.769	0.794	0.819	0.844	0.868	0.891	0.914	0.935	0.958	0.978	0.996	1.016	1.034	1.051	1.068	1.082	1.096	1.109	1.121	1.131	1.141	1.151	1.160	1.166	1.171	1.176	1.180	1.184	1.186	1.186	1.188	1.188	1.185	1.184	1.181	1.179	1.174	1.169	1.165	1.160	1.154	1.149	1.142	1.136	1.130	1.122	1.116	1.110	1.102	1.098	1.090	1.085	1.079	1.074	1.070	1.065	1.060	1.058	1.055	1.051	1.050	1.050	1.049	1.049	1.050	1.051	1.054	1.055	1.059	1.062	1.068	1.072	1.079	1.085	1.091	1.099	1.106	1.116	1.125	1.134	1.145	1.154	1.166	1.176	1.188	1.199	1.210	1.222	1.234	1.248	1.259	1.270	1.282	1.294	1.306	1.319	1.329	1.341	1.352	1.364	1.374	1.384	1.394	1.404	1.411	1.421	1.429	1.438	1.445	1.451	1.458	1.464	1.469	1.474	1.478	1.482	1.485	1.488	1.490	1.492	1.492	1.494	1.494	1.492	1.492	1.491	1.490	1.488	1.484	1.481	1.478	1.472	1.468	1.462	1.456	1.450	1.444	1.436	1.430	1.421	1.412	1.404	1.396	1.388	1.378	1.368	1.358	1.346	1.336	1.325	1.314	1.302	1.291	1.279	1.269	1.256	1.244	1.232	1.220	1.209	1.196	1.185	1.174	1.161	1.151	1.140	1.128	1.118	1.108	1.098	1.086	1.078	1.069	1.060	1.052	1.045	1.039	1.031	1.026	1.020	1.015	1.011	1.006	1.004	1.002	1.000	0.999	0.999	0.999	1.000	1.001	1.004	1.006	1.010	1.015	1.019	1.024	1.029	1.035	1.041	1.048	1.055	1.062	1.070	1.079	1.085	1.094	1.102	1.110	1.119	1.128	1.136	1.144	1.152	1.160	1.166	1.174	1.181	1.188	1.194	1.199	1.205	1.209	1.212	1.216	1.219	1.221	1.222	1.222	1.224	1.222	1.221	1.219	1.216	1.212	1.208	1.202	1.196	1.190	1.184	1.175	1.166	1.156	1.148	1.138	1.125	1.114	1.102	1.090	1.076	1.064	1.050	1.034	1.020	1.005	0.990	0.974	0.959	0.942	0.926	0.911	0.895	0.880	0.862	0.848	0.831	0.815	0.800	0.784	0.769	0.754	0.740	0.725	0.711	0.698	0.684	0.670	0.658	0.646	0.634	0.621	0.611	0.601	0.591	0.581	0.572	0.562	0.555	0.548	0.541	0.534	0.528	0.522	0.518	0.512	0.509	0.504	0.501	0.499	0.496	0.494	0.492	0.490	0.490	0.490	0.489	0.489	0.490	0.491	0.492	0.494	0.495	0.498	0.499	0.501	0.502	0.505	0.507	0.510	0.512	0.516	0.518	0.521	0.524	0.526	0.528	0.531	0.534	0.535	0.538	0.539	0.540	0.542	0.542	0.544	0.545	0.545	0.546	0.545	0.545	0.546	0.545	0.545	0.544	0.542	0.541	0.540	0.539	0.536	0.535	0.534	0.531	0.530	0.528	0.526	0.524	0.524	0.522	0.520	0.519	0.519	0.518	0.516	0.516	0.516	0.518	0.519	0.519	0.521	0.522	0.526	0.529	0.532	0.536	0.541	0.546	0.552	0.560	0.568	0.575	0.584	0.594	0.605	0.615	0.626	0.639	0.651	0.666	0.681	0.695	0.710	0.729	0.745	0.761	0.780	0.800	0.819	0.839	0.860	0.880	0.901	0.921	0.944	0.966	0.988	1.010	1.034	1.055	1.079	1.101	1.124	1.146	1.169	1.191	1.212	1.234	1.256	1.278	1.296	1.318	1.338	1.355	1.374	1.391	1.409	1.424	1.440	1.455	1.469	1.482	1.495	1.505	1.516	1.526	1.534	1.541	1.548	1.554	1.559	1.562	1.565	1.568	1.569	1.569	1.566	1.565	1.562	1.559	1.555	1.550	1.545	1.540	1.532	1.525	1.516	1.508	1.499	1.490	1.480	1.470	1.461	1.450	1.439	1.429	1.418	1.408	1.396	1.386	1.376	1.365	1.355	1.345	1.336	1.328	1.319	1.311	1.304	1.298	1.290	1.285	1.280	1.275	1.271	1.269	1.266	1.264	1.264	1.264	1.265	1.266	1.269	1.271	1.274	1.279	1.282	1.288	1.294	1.300	1.308	1.316	1.324	1.331	1.341	1.350	1.360	1.370	1.380	1.391	1.401	1.412	1.422	1.432	1.444	1.455	1.465	1.475	1.486	1.496	1.506	1.515	1.525	1.534	1.542	1.550	1.556	1.564	1.570	1.576	1.582	1.588	1.592	1.595	1.599	1.602	1.604	1.606	1.608	1.609	1.609	1.609	1.608	1.608	1.606	1.604	1.601	1.599	1.596	1.592	1.588	1.585	1.580	1.576	1.570	1.566	1.560	1.555	1.549	1.544	1.539	1.531	1.526	1.520	1.515	1.509	1.504	1.498	1.494	1.488	1.482	1.478	1.472	1.469	1.465	1.461	1.458	1.454	1.450	1.448	1.446	1.442	1.441	1.441	1.439	1.439	1.439	1.439	1.439	1.441	1.442	1.444	1.448	1.451	1.454	1.459	1.462	1.468	1.474	1.480	1.488	1.495	1.502	1.510	1.520	1.529	1.540	1.550	1.561	1.572	1.586	1.598	1.611	1.626	1.640	1.655	1.669	1.685	1.701	1.718	1.735	1.751	1.769	1.786	1.804	1.821	1.840	1.858	1.876	1.894	1.912	1.930	1.949	1.965	1.984	2.000	2.016	2.034	2.050	2.066	2.081	2.095	2.110	2.124	2.136	2.148	2.160	2.171	2.180	2.190	2.198	2.204	2.210	2.216	2.220	2.224	2.225	2.226	2.226	2.226	2.224	2.221	2.218	2.214	2.208	2.200	2.192	2.185	2.175	2.165	2.155	2.142	2.129	2.118	2.102	2.089	2.074	2.059	2.042	2.026	2.010	1.995	1.978	1.960	1.944	1.926	1.910	1.892	1.875	1.859	1.842	1.826	1.810	1.795	1.781	1.766	1.752	1.739	1.725	1.715	1.702	1.691	1.682	1.672	1.664	1.656	1.649	1.642	1.638	1.634	1.629	1.625	1.622	1.622	1.620	1.620	1.621	1.622	1.625	1.626	1.630	1.634	1.639	1.644	1.649	1.655	1.660	1.668	1.674	1.681	1.689	1.696	1.705	1.712	1.721	1.729	1.738	1.745	1.754	1.761	1.770	1.778	1.785	1.791	1.798	1.805	1.810	1.818	1.821	1.826	1.831	1.834	1.838	1.840	1.842	1.844	1.845	1.845	1.845	1.844	1.842	1.840	1.838	1.835	1.830	1.825	1.821	1.815	1.809	1.801	1.792	1.785	1.776	1.768	1.758	1.748	1.738	1.726	1.715	1.704	1.692	1.680	1.668	1.656	1.642	1.630	1.616	1.602	1.590	1.576	1.562	1.549	1.535	1.522	1.508	1.495	1.482	1.469	1.456	1.442	1.430	1.420	1.408	1.395	1.384	1.372	1.362	1.351	1.341	1.331	1.321	1.312	1.305	1.296	1.288	1.281	1.274	1.268	1.261	1.256	1.250	1.245	1.240	1.238	1.232	1.230	1.228	1.225	1.222	1.221	1.220	1.220	1.219	1.219	1.219	1.220	1.221	1.222	1.224	1.225	1.228	1.230	1.232	1.235	1.239	1.241	1.245	1.249	1.251	1.255	1.260	1.262	1.268	1.270	1.274	1.278	1.281	1.285	1.289	1.292	1.294	1.298	1.301	1.304	1.306	1.309	1.311	1.314	1.314	1.316	1.318	1.318	1.319	1.319	1.320	1.320	1.320	1.319	1.319	1.318	1.316	1.315	1.314	1.311	1.309	1.308	1.305	1.302	1.300	1.296	1.294	1.292	1.290	1.286	1.284	1.281	1.279	1.278	1.274	1.271	1.270	1.269	1.268	1.266	1.265	1.265	1.265	1.264	1.265	1.265	1.266	1.269	1.270	1.271	1.275	1.278	1.281	1.284	1.288	1.292	1.296	1.301	1.308	1.311	1.318	1.324	1.329	1.335	1.341	1.348	1.354	1.360	1.365	1.372	1.379	1.384	1.390	1.394	1.400	1.404	1.409	1.411	1.415	1.418	1.419	1.421	1.421	1.421	1.421	1.420	1.419	1.415	1.411	1.408	1.401	1.394	1.386	1.379	1.370	1.360	1.349	1.336	1.324	1.310	1.295	1.279	1.264	1.245	1.228	1.208	1.189	1.168	1.148	1.125	1.102	1.079	1.054	1.030	1.005	100.000	5.000	2.000	1.000	2.000	0.000	0.000	0.000	0.000	0.000	0.000	0.000	0.000	0.000	0.000	0.000	0.000	0.000	-0.849	-0.860	-0.871	-0.884	-0.894	-0.904	-0.914	-0.921	-0.930	-0.936	-0.944	-0.949	-0.955	-0.959	-0.962	-0.965	-0.968	-0.969	-0.968	-0.968	-0.965	-0.964	-0.960	-0.956	-0.951	-0.945	-0.939	-0.932	-0.924	-0.915	-0.905	-0.895	-0.884	-0.874	-0.861	-0.849	-0.835	-0.821	-0.808	-0.792	-0.778	-0.762	-0.749	-0.732	-0.718	-0.701	-0.685	-0.670	-0.655	-0.639	-0.622	-0.608	-0.592	-0.576	-0.561	-0.548	-0.534	-0.520	-0.506	-0.494	-0.481	-0.469	-0.458	-0.446	-0.436	-0.426	-0.418	-0.409	-0.400	-0.392	-0.386	-0.380	-0.374	-0.370	-0.364	-0.360	-0.358	-0.355	-0.352	-0.350	-0.349	-0.349	-0.349	-0.349	-0.350	-0.351	-0.354	-0.355	-0.358	-0.360	-0.364	-0.368	-0.371	-0.376	-0.381	-0.385	-0.389	-0.395	-0.401	-0.406	-0.411	-0.416	-0.422	-0.428	-0.434	-0.439	-0.445	-0.450	-0.456	-0.461	-0.466	-0.471	-0.475	-0.480	-0.485	-0.489	-0.492	-0.496	-0.500	-0.502	-0.506	-0.509	-0.511	-0.512	-0.514	-0.515	-0.516	-0.516	-0.516	-0.516	-0.515	-0.514	-0.512	-0.510	-0.507	-0.505	-0.502	-0.498	-0.495	-0.490	-0.486	-0.480	-0.476	-0.470	-0.465	-0.460	-0.454	-0.446	-0.440	-0.434	-0.428	-0.420	-0.412	-0.408	-0.400	-0.392	-0.386	-0.379	-0.372	-0.365	-0.360	-0.354	-0.348	-0.341	-0.338	-0.331	-0.326	-0.322	-0.319	-0.315	-0.311	-0.309	-0.306	-0.306	-0.304	-0.302	-0.302	-0.304	-0.304	-0.305	-0.306	-0.309	-0.311	-0.315	-0.318	-0.322	-0.326	-0.332	-0.338	-0.342	-0.350	-0.355	-0.362	-0.370	-0.378	-0.385	-0.391	-0.399	-0.408	-0.415	-0.422	-0.430	-0.438	-0.445	-0.454	-0.461	-0.466	-0.474	-0.480	-0.486	-0.491	-0.496	-0.501	-0.504	-0.507	-0.510	-0.511	-0.512	-0.512	-0.512	-0.511	-0.510	-0.507	-0.505	-0.499	-0.495	-0.489	-0.482	-0.475	-0.466	-0.458	-0.448	-0.436	-0.425	-0.412	-0.401	-0.386	-0.372	-0.358	-0.342	-0.326	-0.310	-0.292	-0.276	-0.259	-0.241	-0.222	-0.205	-0.186	-0.168	-0.149	-0.130	-0.112	-0.094	-0.076	-0.059	-0.041	-0.025	-0.008	0.009	0.025	0.040	0.055	0.069	0.082	0.095	0.108	0.119	0.129	0.139	0.149	0.155	0.164	0.169	0.175	0.180	0.185	0.188	0.190	0.191	0.192	0.192	0.192	0.190	0.189	0.186	0.182	0.180	0.176	0.170	0.166	0.161	0.156	0.149	0.144	0.138	0.131	0.125	0.118	0.111	0.105	0.099	0.092	0.086	0.081	0.075	0.070	0.065	0.060	0.058	0.052	0.050	0.048	0.046	0.045	0.045	0.044	0.045	0.046	0.048	0.050	0.052	0.056	0.060	0.064	0.070	0.075	0.081	0.088	0.095	0.102	0.111	0.119	0.128	0.138	0.146	0.155	0.165	0.175	0.186	0.196	0.206	0.216	0.226	0.236	0.246	0.256	0.265	0.275	0.284	0.294	0.302	0.310	0.319	0.326	0.334	0.340	0.346	0.352	0.358	0.361	0.368	0.370	0.374	0.375	0.378	0.379	0.380	0.380	0.380	0.379	0.378	0.375	0.372	0.370	0.366	0.362	0.356	0.352	0.346	0.340	0.334	0.328	0.319	0.311	0.302	0.295	0.286	0.276	0.266	0.258	0.248	0.236	0.226	0.214	0.204	0.192	0.181	0.171	0.160	0.149	0.138	0.126	0.115	0.102	0.091	0.081	0.070	0.060	0.049	0.039	0.029	0.019	0.010	0.000	-0.009	-0.016	-0.025	-0.032	-0.040	-0.046	-0.051	-0.058	-0.062	-0.068	-0.071	-0.075	-0.078	-0.079	-0.080	-0.081	-0.081	-0.080	-0.079	-0.076	-0.074	-0.070	-0.066	-0.060	-0.055	-0.049	-0.042	-0.034	-0.025	-0.016	-0.006	0.004	0.015	0.026	0.039	0.051	0.064	0.078	0.092	0.106	0.121	0.136	0.152	0.168	0.184	0.201	0.216	0.232	0.249	0.265	0.281	0.298	0.312	0.330	0.345	0.360	0.375	0.390	0.404	0.418	0.431	0.444	0.456	0.468	0.479	0.489	0.499	0.507	0.516	0.522	0.530	0.536	0.540	0.546	0.549	0.551	0.552	0.554	0.554	0.554	0.552	0.550	0.546	0.542	0.539	0.534	0.529	0.521	0.515	0.507	0.499	0.491	0.482	0.472	0.464	0.455	0.445	0.435	0.424	0.414	0.404	0.394	0.384	0.374	0.364	0.355	0.345	0.335	0.328	0.320	0.311	0.306	0.299	0.292	0.288	0.282	0.279	0.276	0.272	0.272	0.271	0.270	0.271	0.271	0.272	0.276	0.279	0.284	0.289	0.294	0.300	0.308	0.315	0.322	0.330	0.340	0.349	0.359	0.369	0.380	0.390	0.401	0.411	0.424	0.435	0.446	0.458	0.470	0.480	0.491	0.501	0.514	0.524	0.532	0.542	0.551	0.560	0.569	0.575	0.582	0.589	0.595	0.600	0.604	0.608	0.610	0.614	0.614	0.615	0.615	0.614	0.612	0.610	0.608	0.604	0.600	0.595	0.589	0.582	0.575	0.568	0.559	0.551	0.541	0.532	0.521	0.511	0.499	0.488	0.475	0.464	0.450	0.438	0.425	0.411	0.399	0.385	0.371	0.358	0.344	0.330	0.316	0.302	0.289	0.275	0.261	0.249	0.235	0.224	0.211	0.198	0.186	0.175	0.164	0.152	0.142	0.134	0.124	0.115	0.105	0.098	0.090	0.082	0.076	0.069	0.064	0.058	0.054	0.049	0.046	0.041	0.039	0.038	0.035	0.035	0.034	0.034	0.034	0.034	0.035	0.038	0.039	0.041	0.044	0.048	0.050	0.055	0.059	0.064	0.068	0.072	0.078	0.082	0.089	0.094	0.099	0.105	0.110	0.115	0.121	0.126	0.131	0.136	0.141	0.146	0.150	0.155	0.159	0.162	0.166	0.169	0.171	0.174	0.176	0.176	0.178	0.178	0.178	0.178	0.176	0.176	0.175	0.171	0.169	0.166	0.161	0.158	0.152	0.148	0.142	0.138	0.131	0.124	0.118	0.111	0.102	0.094	0.088	0.079	0.069	0.061	0.052	0.042	0.034	0.024	0.015	0.005	-0.004	-0.014	-0.024	-0.032	-0.042	-0.051	-0.060	-0.070	-0.079	-0.088	-0.096	-0.105	-0.112	-0.121	-0.129	-0.136	-0.144	-0.149	-0.156	-0.164	-0.169	-0.174	-0.179	-0.185	-0.190	-0.194	-0.199	-0.201	-0.205	-0.209	-0.210	-0.214	-0.215	-0.218	-0.220	-0.221	-0.222	-0.222	-0.225	-0.226	-0.225	-0.226	-0.226	-0.228	-0.228	-0.228	-0.228	-0.228	-0.229	-0.229	-0.229	-0.230	-0.230	-0.231	-0.231	-0.232	-0.235	-0.236	-0.238	-0.240	-0.242	-0.246	-0.250	-0.254	-0.259	-0.262	-0.268	-0.274	-0.280	-0.286	-0.294	-0.302	-0.310	-0.320	-0.330	-0.340	-0.352	-0.362	-0.375	-0.389	-0.402	-0.416	-0.431	-0.446	-0.462	-0.480	-0.496	-0.514	-0.532	-0.551	-0.570	-0.591	-0.610	-0.631	-0.651	-0.672	-0.694	-0.715	-0.738	-0.759	-0.781	-0.802	-0.825	-0.846	-0.868	-0.889	-0.910	-0.930	-0.951	-0.971	-0.991	-1.010	-1.029	-1.046	-1.064	-1.080	-1.096	-1.111	-1.126	-1.140	-1.151	-1.162	-1.174	-1.184	-1.192	-1.200	-1.208	-1.214	-1.218	-1.222	-1.225	-1.228	-1.228	-1.229	-1.226	-1.224	-1.221	-1.218	-1.214	-1.209	-1.201	-1.195	-1.188	-1.180	-1.171	-1.161	-1.151	-1.142	-1.131	-1.120	-1.109	-1.098	-1.086	-1.075	-1.062	-1.051	-1.039	-1.028	-1.015	-1.005	-0.994	-0.984	-0.972	-0.962	-0.954	-0.942	-0.934	-0.926	-0.918	-0.910	-0.905	-0.898	-0.894	-0.889	-0.884	-0.880	-0.878	-0.875	-0.874	-0.872	-0.872	-0.872	-0.874	-0.875	-0.876	-0.879	-0.882	-0.888	-0.891	-0.895	-0.899	-0.905	-0.910	-0.916	-0.924	-0.930	-0.936	-0.942	-0.950	-0.958	-0.964	-0.971	-0.980	-0.986	-0.994	-1.000	-1.006	-1.012	-1.020	-1.025	-1.031	-1.036	-1.040	-1.045	-1.049	-1.052	-1.055	-1.056	-1.059	-1.060	-1.061	-1.060	-1.060	-1.059	-1.056	-1.054	-1.050	-1.046	-1.041	-1.035	-1.030	-1.022	-1.015	-1.008	-0.999	-0.989	-0.978	-0.966	-0.955	-0.944	-0.931	-0.918	-0.904	-0.890	-0.875	-0.861	-0.845	-0.828	-0.812	-0.796	-0.779	-0.761	-0.744	-0.726	-0.709	-0.691	-0.674	-0.656	-0.638	-0.620	-0.602	-0.584	-0.566	-0.549	-0.532	-0.516	-0.499	-0.482	-0.466	-0.450	-0.435	-0.420	-0.405	-0.391	-0.378	-0.365	-0.351	-0.339	-0.328	-0.316	-0.306	-0.295	-0.286	-0.276	-0.268	-0.259	-0.250	-0.244	-0.236	-0.231	-0.225	-0.219	-0.215	-0.209	-0.205	-0.202	-0.199	-0.196	-0.192	-0.191	-0.189	-0.188	-0.188	-0.186	-0.185	-0.185	-0.184	-0.185	-0.185	-0.184	-0.184	-0.186	-0.186	-0.186	-0.188	-0.186	-0.188	-0.188	-0.188	-0.188	-0.189	-0.188	-0.189	-0.188	-0.186	-0.186	-0.185	-0.184	-0.181	-0.179	-0.176	-0.174	-0.171	-0.169	-0.164	-0.160	-0.156	-0.151	-0.145	-0.141	-0.135	-0.128	-0.120	-0.114	-0.105	-0.099	-0.090	-0.080	-0.071	-0.061	-0.051	-0.041	-0.030	-0.020	-0.008	0.004	0.016	0.029	0.040	0.052	0.066	0.080	0.092	0.106	0.120	0.134	0.148	0.161	0.175	0.189	0.202	0.218	0.231	0.245	0.260	0.272	0.286	0.300	0.312	0.326	0.340	0.351	0.364	0.378	0.389	0.400	0.412	0.422	0.434	0.444	0.454	0.464	0.474	0.482	0.491	0.500	0.509	0.516	0.522	0.530	0.536	0.542	0.548	0.554	0.560	0.564	0.569	0.572	0.576	0.581	0.584	0.588	0.590	0.592	0.595	0.598	0.599	0.601	0.602	0.605	0.605	0.606	0.608	0.609	0.610	0.611	0.611	0.612	0.612	0.612	0.614	0.612	0.614	0.614	0.614	0.614	0.614	0.614	0.612	0.612	0.612	0.612	0.612	0.612	0.611	0.611	0.611	0.611	0.610	0.609	0.610	0.609	0.608	0.606	0.606	0.605	0.604	0.602	0.601	0.600	0.598	0.598	0.595	0.592	0.591	0.589	0.585	0.582	0.580	0.576	0.572	0.570	0.566	0.561	0.559	0.554	0.550	0.544	0.539	0.534	0.528	0.522	0.515	0.509	0.502	0.495	0.488	0.480	0.471	0.462	0.454	0.445	0.435	0.425	0.415	0.404	0.394	0.381	0.370	0.358	0.345	0.332	0.319	0.304	0.290	0.276	0.261	0.246	0.231	0.215	0.199	0.182	0.165	0.149	0.131	0.115	0.098	0.080	0.061	0.044	0.025	0.008	-0.011	-0.029	-0.048	-0.065	-0.084	-0.102	-0.120	-0.136	-0.155	-0.172	-0.189	-0.206	-0.222	-0.239	-0.254	-0.269	-0.284	-0.298	-0.312	-0.325	-0.340	-0.352	-0.364	-0.375	-0.386	-0.396	-0.406	-0.416	-0.424	-0.434	-0.441	-0.448	-0.454	-0.460	-0.466	-0.471	-0.476	-0.480	-0.484	-0.488	-0.491	-0.494	-0.496	-0.500	-0.501	-0.504	-0.506	-0.507	-0.509	-0.510	-0.511	-0.514	-0.515	-0.518	-0.519	-0.521	-0.522	-0.526	-0.528	-0.531	-0.534	-0.538	-0.541	-0.545	-0.549	-0.554	-0.560	-0.565	-0.571	-0.578	-0.584	-0.591	-0.599	-0.606	-0.614	-0.622	-0.631	-0.641	-0.650	-0.659	-0.670	-0.680	-0.690	-0.700	-0.710	-0.721	-0.732	-0.744	-0.754	-0.764	-0.776	-0.786	-0.796	-0.808	-0.818	-0.828	-0.838	-0.849	-0.858	-0.868	-0.878	-0.886	-0.894	-0.902	-0.910	-0.918	-0.926	-0.932	-0.939	-0.946	-0.952	-0.958	-0.964	-0.968	-0.972	-0.976	-0.981	-0.984	-0.988	-0.990	-0.992	-0.995	-0.998	-0.999	-1.000	-1.001	-1.002	-1.004	-1.004	-1.005	-1.005	-1.006	-1.006	-1.006	-1.008	-1.006	-1.006	-1.006	-1.006	-1.006	-1.006	-1.008	-1.008	-1.008	-1.009	-1.009	-1.009	-1.010	-1.011	-1.014	-1.014	-1.016	-1.019	-1.021	-1.024	-1.025	-1.028	-1.031	-1.035	-1.039	-1.041	-1.045	-1.050	-1.054	-1.059	-1.064	-1.069	-1.075	-1.080	-1.088	-1.094	-1.100	-1.106	-1.114	-1.120	-1.129	-1.136	-1.144	-1.151	-1.159	-1.169	-1.176	-1.185	-1.194	-1.202	-1.211	-1.220	-1.229	-1.239	-1.248	-1.256	-1.266	-1.274	-1.284	-1.292	-1.301	-1.310	-1.319	-1.326	-1.335	-1.342	-1.350	-1.358	-1.365	-1.372	-1.379	-1.385	-1.391	-1.398	-1.401	-1.408	-1.411	-1.416	-1.419	-1.422	-1.425	-1.426	-1.428	-1.429	-1.429	-1.429	-1.426	-1.425	-1.422	-1.420	-1.418	-1.414	-1.410	-1.405	-1.399	-1.392	-1.386	-1.378	-1.370	-1.361	-1.354	-1.344	-1.335	-1.325	-1.312	-1.302	-1.291	-1.279	-1.269	-1.256	-1.244	-1.230	-1.218	-1.205	-1.192	-1.179	-1.166	-1.152	-1.140	-1.128	-1.115	-1.101	-1.090	-1.079	-1.066	-1.055	-1.045	-1.034	-1.024	-1.015	-1.005	-0.996	-0.988	-0.980	-0.972	-0.966	-0.959	-0.952	-0.946	-0.941	-0.938	-0.932	-0.930	-0.928	-0.925	-0.922	-0.921	-0.919	-0.919	-0.918	-0.918	-0.919	-0.919	-0.919	-0.920	-0.921	-0.922	-0.924	-0.926	-0.928	-0.929	-0.930	-0.932	-0.934	-0.935	-0.935	-0.936	-0.938	-0.939	-0.939	-0.939	-0.938	-0.936	-0.935	-0.932	-0.931	-0.929	-0.925	-0.921	-0.916	-0.911	-0.905	-0.899	-0.892	-0.884	-0.875	-0.866	-0.855	-0.844	-0.832	-0.820	-0.806	-0.791	-0.776	-0.761	-0.745	-0.728	-0.709	-0.690	-0.671	-0.650	-0.629	-0.608	-0.585	-0.561	-0.538	-0.514	-0.488	-0.461	-0.435	-0.408	-0.380	-0.352	-0.324	-0.295	-0.266	-0.236	-0.206	-0.176	-0.145	-0.114	-0.084	-0.052	-0.021	0.009	0.040	0.071	0.102	0.134	0.164	0.195	0.225	0.256	0.286	0.315	0.345	0.372	0.401	0.430	0.459	0.485	0.512	0.539	0.565	0.591	0.616	0.641	0.665	0.689	0.712	0.735	0.758	0.779	0.801	0.822	0.842	0.862	0.884	0.902	0.921	0.941	0.959	0.976	0.994	1.012	1.029	1.046	1.062	1.080	1.095	1.111	1.128	1.144	1.160	1.175	1.190	1.205	1.221	1.236	1.250	1.265	1.280	1.295	1.309	1.324	1.338	1.352	1.366	1.380	1.395	1.408	1.421	1.435	1.448	1.461	1.474	1.486	1.499	1.511	1.522	1.535	1.546	1.558	1.569	1.579	1.589	1.600	1.609	1.619	1.629	1.638	1.646	1.655	1.664	1.670	1.679	1.686	1.694	1.701	1.708	1.715	1.721	1.728	1.734	1.740	1.746	1.751	1.756	1.762	1.768	1.774	1.779	1.785	1.790	1.796	1.800	1.806	1.811	1.816	1.822	1.828	1.834	1.840	1.845	1.851	1.856	1.861	1.866	1.872	1.878	1.882	1.889	1.894	1.899	1.904	1.909	1.912	1.916	1.921	1.925	1.929	1.931	1.935	1.938	1.939	1.941	1.942	1.942	1.942	1.944	1.942	1.941	1.941	1.939	1.936	1.934	1.929	1.925	1.921	1.916	1.910	1.904	1.899	1.891	1.884	1.876	1.869	1.860	1.851	1.842	1.834	1.824	1.814	1.806	1.796	1.786	1.776	1.766	1.758	1.749	1.739	1.730	1.721	1.712	1.705	1.696	1.689	1.682	1.675	1.669	1.662	1.658	1.652	1.648	1.644	1.640	1.638	1.635	1.632	1.630	1.629	1.626	1.626	1.626	1.626	1.626	1.626	1.628	1.628	1.628	1.629	1.629	1.630	1.630	1.630	1.631	1.630	1.629	1.629	1.628	1.626	1.624	1.620	1.616	1.612	1.608	1.602	1.596	1.590	1.580	1.572	1.562	1.552	1.541	1.529	1.516	1.502	1.486	1.472	1.455	1.439	1.421	1.401	1.382	1.361	1.341	1.320	1.298	1.275	1.251	1.228	1.202	1.179	1.154	1.129	1.104	1.079	1.054	1.028	1.002	0.978	0.951	0.926	0.901	0.878	0.854	0.830	0.806	0.784	0.760	0.740	0.718	0.698	0.679	0.659	0.640	0.624	0.606	0.591	0.575	0.561	0.548	0.536	0.524	0.512	0.502	0.494	0.485	0.478	0.470	0.464	0.459	0.455	0.450	0.448	0.445	0.442	0.441	0.440	0.439	0.440	0.440	0.440	0.441	0.442	0.445	0.446	0.449	0.450	0.452	0.455	0.456	0.459	0.460	0.462	0.464	0.464	0.465	0.466	0.466	0.466	0.466	0.466	0.464	0.462	0.460	0.458	0.455	0.451	0.448	0.444	0.439	0.431	0.426	0.420	0.412	0.404	0.398	0.389	0.380	0.370	0.360	0.350	0.340	0.329	0.316	0.305	0.294	0.281	0.270	0.258	0.245	0.232	0.219	0.206	0.194	0.180	0.168	0.154	0.141	0.129	0.116	0.104	0.091	0.080	0.068	0.055	0.044	0.031	0.021	0.010	0.000	-0.011	-0.020	-0.031	-0.040	-0.049	-0.056	-0.065	-0.072	-0.080	-0.088	-0.095	-0.101	-0.108	-0.112	-0.119	-0.124	-0.126	-0.131	-0.135	-0.139	-0.141	-0.144	-0.146	-0.149	-0.149	-0.150	-0.151	-0.152	-0.152	-0.152	-0.151	-0.151	-0.150	-0.149	-0.149	-0.146	-0.145	-0.144	-0.140	-0.139	-0.136	-0.134	-0.131	-0.129	-0.128	-0.125	-0.122	-0.121	-0.119	-0.118	-0.115	-0.115	-0.112	-0.112	-0.112	-0.111	-0.112	-0.112	-0.114	-0.115	-0.116	-0.120	-0.121	-0.125	-0.130	-0.135	-0.140	-0.145	-0.151	-0.159	-0.166	-0.175	-0.184	-0.192	-0.202	-0.214	-0.224	-0.235	-0.248	-0.260	-0.274	-0.286	-0.300	-0.315	-0.329	-0.344	-0.359	-0.374	-0.389	-0.405	-0.421	-0.436	-0.451	-0.468	-0.482	-0.499	-0.514	-0.529	-0.544	-0.559	-0.571	-0.585	-0.600	-0.611	-0.624	-0.636	-0.648	-0.659	-0.668	-0.679	-0.686	-0.695	-0.702	-0.710	-0.715	-0.721	-0.726	-0.730	-0.734	-0.736	-0.738	-0.739	-0.740	-0.740	-0.741	-0.740	-0.738	-0.736	-0.734	-0.730	-0.726	-0.722	-0.718	-0.712	-0.706	-0.701	-0.695	-0.688	-0.681	-0.674	-0.666	-0.659	-0.650	-0.642	-0.635	-0.626	-0.616	-0.608	-0.600	-0.591	-0.582	-0.572	-0.565	-0.556	-0.546	-0.538	-0.530	-0.521	-0.512	-0.505	-0.496	-0.488	-0.480	-0.472	-0.465	-0.458	-0.450	-0.444	-0.438	-0.429	-0.422	-0.418	-0.411	-0.406	-0.401	-0.395	-0.391	-0.388	-0.382	-0.380	-0.376	-0.374	-0.371	-0.369	-0.368	-0.365	-0.364	-0.362	-0.362	-0.362	-0.361	-0.362	-0.362	-0.362	-0.365	-0.366	-0.369	-0.370	-0.372	-0.374	-0.376	-0.380	-0.381	-0.385	-0.388	-0.390	-0.394	-0.398	-0.400	-0.402	-0.405	-0.409	-0.410	-0.412	-0.414	-0.416	-0.418	-0.419	-0.419	-0.419	-0.418	-0.418	-0.416	-0.414	-0.411	-0.409	-0.405	-0.401	-0.396	-0.391	-0.385	-0.379	-0.371	-0.364	-0.355	-0.346	-0.336	-0.326	-0.315	-0.302	-0.290	-0.276	-0.264	-0.250	-0.235	-0.220	-0.204	-0.188	-0.172	-0.154	-0.138	-0.120	-0.101	-0.084	-0.065	-0.048	-0.029	-0.011	0.008	0.026	0.045	0.062	0.081	0.099	0.118	0.135	0.152	0.170	0.186	0.202	0.219	0.234	0.249	0.264	0.276	0.290	0.302	0.315	0.326	0.336	0.345	0.355	0.364	0.371	0.379	0.385	0.391	0.395	0.400	0.402	0.405	0.408	0.409	0.409	0.409	0.408	0.405	0.402	0.400	0.398	0.394	0.389	0.384	0.378	0.372	0.365	0.359	0.351	0.344	0.336	0.328	0.320	0.311	0.302	0.294	0.285	0.278	0.269	0.260	0.251	0.244	0.235	0.226	0.218	0.211	0.204	0.198	0.190	0.185	0.178	0.172	0.168	0.162	0.158	0.154	0.150	0.148	0.146	0.142	0.141	0.140	0.140	0.139	0.140	0.140	0.141	0.142	0.144	0.146	0.150	0.152	0.155	0.159	0.161	0.166	0.171	0.175	0.180	0.184	0.189	0.194	0.199	0.204	0.209	0.214	0.219	0.225	0.229	0.234	0.239	0.245	0.249	0.254	0.258	0.261	0.265	0.269	0.272	0.276	0.279	0.282	0.285	0.286	0.289	0.290	0.290	0.291	0.291	0.290	0.291	0.290	0.288	0.285	0.284	0.280	0.278	0.272	0.268	0.262	0.258	0.251	0.245	0.239	0.230	0.222	0.214	0.205	0.195	0.184	0.172	0.162	0.151	0.138	0.125	0.111	0.098	0.084	0.069	0.054	0.039	0.022	0.008	-0.010	-0.026	-0.042	-0.059	-0.076	-0.094	-0.110	-0.128	-0.144	-0.161	-0.178	-0.194	-0.210	-0.226	-0.241	-0.256	-0.271	-0.285	-0.299	-0.311	-0.324	-0.336	-0.348	-0.358	-0.368	-0.375	-0.384	-0.391	-0.398	-0.404	-0.408	-0.410	-0.414	-0.416	-0.418	-0.416	-0.415	-0.414	-0.411	-0.408	-0.402	-0.398	-0.392	-0.386	-0.379	-0.371	-0.362	-0.352	-0.344	-0.334	-0.324	-0.312	-0.302	-0.290	-0.279	-0.268	-0.256	-0.245	-0.234	-0.222	-0.211	-0.201	-0.190	-0.181	-0.171	-0.164	-0.156	-0.149	-0.141	-0.135	-0.130	-0.125	-0.122	-0.120	-0.118	-0.118	-0.118	-0.119	-0.121	-0.124	-0.129	-0.135	-0.141	-0.149	-0.158	-0.166	-0.178	-0.189	-0.201	-0.215	-0.229	-0.245	-0.260	-0.276	-0.295	-0.314	-0.331	-0.350	-0.370	-0.391	-0.412	-0.434	-0.455	-0.476	-0.499	-0.521	-0.542	-0.564	-0.586	-0.609	-0.630	-0.651	-0.672	-0.692	-0.714	-0.734	-0.752	-0.772	-0.790	-0.808	-0.825	-0.841	-0.856	-0.870	-0.884	-0.898	-0.908	-0.919	-0.929	-0.938	-0.945	-0.952	-0.958	-0.961	-0.966	-0.969	-0.970	-0.970	-0.970	-0.969	-0.966	-0.962	-0.958	-0.952	-0.948	-0.940	-0.932	-0.924	-0.914	-0.905	-0.894	-0.882	-0.870	-0.858	-0.845	-0.832	-0.818	-0.804	-0.790	-0.775	-0.760	-0.746	-0.731	-0.718	-0.702	-0.688	-0.672	-0.659	-0.644	-0.630	-0.618	-0.605	-0.592	-0.580	-0.570	-0.558	-0.549	-0.539	-0.529	-0.522	-0.515	-0.509	-0.502	-0.498	-0.494	-0.490	-0.489	-0.486	-0.488	-0.486	-0.489	-0.491	-0.494	-0.498	-0.502	-0.507	-0.515	-0.522	-0.530	-0.539	-0.548	-0.558	-0.569	-0.581	-0.592	-0.605	-0.618	-0.630	-0.645	-0.658	-0.672	-0.686	-0.701	-0.716	-0.730	-0.745	-0.760	-0.774	-0.788	-0.801	-0.815	-0.828	-0.841	-0.854	-0.865	-0.876	-0.888	-0.896	-0.905	-0.914	-0.922	-0.929	-0.936	-0.940	-0.945	-0.949	-0.952	-0.954	-0.955	-0.955	-0.955	-0.954	-0.951	-0.949	-0.945	-0.940	-0.935	-0.930	-0.924	-0.918	-0.910	-0.904	-0.895	-0.888	-0.879	-0.870	-0.861	-0.852	-0.844	-0.835	-0.826	-0.819	-0.811	-0.802	-0.795	-0.790	-0.784	-0.778	-0.774	-0.769	-0.768	-0.765	-0.764	-0.764	-0.765	-0.768	-0.770	-0.775	-0.781	-0.788	-0.796	-0.806	-0.818	-0.829	-0.844	-0.859	-0.874	-0.892	-0.911	-0.932	-0.954	-0.975	-1.000	-1.024	-1.051	-1.078	-1.106	-1.135	-1.165	-1.195	-1.226	-1.259	-1.292	-1.325	-1.358	-1.392	-1.426	-1.461	-1.495	-1.530	-1.564	-1.598	-1.631	-1.664	-1.698	-1.729	-1.760	-1.791	-1.821	-1.850	-1.878	-1.905	-1.930	-1.955	-1.979	-2.000	-2.021	-2.040	-2.056	-2.072	-2.088	-2.100	-2.111	-2.121	-2.129	-2.135	-2.140	-2.142	-2.142	-2.144	-2.140	-2.136	-2.131	-2.122	-2.114	-2.104	-2.091	-2.076	-2.061	-2.045	-2.027	-2.007	-1.988	-1.965	-1.942	-1.918	-1.892	-1.868	-1.840	-1.812	-1.784	-1.755	-1.725	-1.695	-1.665	-1.632	-1.601	-1.570	-1.538	-1.506	-1.474	-1.442	-1.410	-1.379	-1.348	-1.316	-1.285	-1.254	-1.225	-1.195	-1.165	-1.136	-1.109	-1.081	-1.055	-1.029	-1.004	-0.978	-0.954	-0.931	-0.909	-0.886	-0.866	-0.846	-0.828	-0.808	-0.790	-0.774	-0.758	-0.741	-0.728	-0.714	-0.701	-0.688	-0.676	-0.665	-0.655	-0.644	-0.635	-0.626	-0.618	-0.609	-0.602	-0.594	-0.588	-0.581	-0.575	-0.570	-0.564	-0.558	-0.554	-0.549	-0.542	-0.539	-0.534	-0.530	-0.525	-0.520	-0.516	-0.511	-0.507	-0.504	-0.500	-0.495	-0.490	-0.486	-0.482	-0.478	-0.474	-0.470	-0.465	-0.460	-0.456	-0.451	-0.448	-0.444	-0.439	-0.435	-0.430	-0.426	-0.424	-0.420	-0.415	-0.412	-0.409	-0.408	-0.404	-0.401	-0.400	-0.399	-0.398	-0.396	-0.395	-0.395	-0.395	-0.395	-0.396	-0.399	-0.400	-0.402	-0.405	-0.409	-0.412	-0.418	-0.422	-0.426	-0.432	-0.439	-0.446	-0.454	-0.462	-0.470	-0.480	-0.490	-0.499	-0.509	-0.520	-0.532	-0.545	-0.556	-0.570	-0.584	-0.598	-0.612	-0.628	-0.642	-0.658	-0.674	-0.690	-0.708	-0.724	-0.740	-0.758	-0.778	-0.795	-0.812	-0.832	-0.850	-0.870	-0.888	-0.908	-0.928	-0.946	-0.966	-0.985	-1.005	-1.024	-1.044	-1.062	-1.082	-1.101	-1.120	-1.138	-1.156	-1.172	-1.190	-1.208	-1.224	-1.239	-1.255	-1.270	-1.284	-1.299	-1.311	-1.325	-1.335	-1.348	-1.358	-1.368	-1.376	-1.384	-1.391	-1.398	-1.404	-1.409	-1.412	-1.416	-1.418	-1.420	-1.421	-1.420	-1.419	-1.418	-1.415	-1.412	-1.408	-1.404	-1.400	-1.394	-1.388	-1.379	-1.372	-1.364	-1.356	-1.348	-1.339	-1.330	-1.322	-1.312	-1.304	-1.295	-1.285	-1.278	-1.269	-1.260	-1.252	-1.245	-1.238	-1.230	-1.225	-1.220	-1.214	-1.210	-1.206	-1.204	-1.202	-1.200	-1.201	-1.201	-1.202	-1.206	-1.209	-1.214	-1.219	-1.225	-1.232	-1.241	-1.250	-1.260	-1.271	-1.284	-1.296	-1.309	-1.322	-1.338	-1.352	-1.369	-1.386	-1.402	-1.420	-1.439	-1.456	-1.475	-1.492	-1.511	-1.531	-1.550	-1.569	-1.588	-1.606	-1.624	-1.642	-1.659	-1.675	-1.692	-1.709	-1.724	-1.739	-1.751	-1.765	-1.778	-1.789	-1.799	-1.809	-1.818	-1.825	-1.831	-1.836	-1.840	-1.844	-1.846	-1.848	-1.848	-1.848	-1.845	-1.841	-1.838	-1.832	-1.825	-1.819	-1.811	-1.801	-1.791	-1.780	-1.769	-1.756	-1.742	-1.729	-1.715	-1.699	-1.684	-1.666	-1.650	-1.632	-1.615	-1.598	-1.580	-1.562	-1.544	-1.525	-1.508	-1.489	-1.471	-1.452	-1.434	-1.418	-1.400	-1.382	-1.365	-1.349	-1.334	-1.318	-1.304	-1.290	-1.276	-1.264	-1.250	-1.239	-1.229	-1.219	-1.209	-1.201	-1.194	-1.186	-1.180	-1.175	-1.171	-1.168	-1.165	-1.164	-1.162	-1.162	-1.162	-1.165	-1.166	-1.170	-1.175	-1.180	-1.185	-1.191	-1.198	-1.206	-1.214	-1.222	-1.232	-1.242	-1.252	-1.262	-1.275	-1.286	-1.299	-1.311	-1.322	-1.336	-1.350	-1.364	-1.376	-1.390	-1.404	-1.418	-1.430	-1.445	-1.458	-1.471	-1.484	-1.496	-1.509	-1.521	-1.532	-1.545	-1.555	-1.568	-1.578	-1.588	-1.596	-1.606	-1.615	-1.624	-1.630	-1.638	-1.644	-1.651	-1.656	-1.661	-1.666	-1.670	-1.674	-1.678	-1.680	-1.684	-1.685	-1.688	-1.688	-1.689	-1.690	-1.691	-1.691	-1.691	-1.692	-1.692	-1.691	-1.691	-1.691	-1.691	-1.691	-1.691	-1.691	-1.691	-1.691	-1.692	-1.694	-1.696	-1.696	-1.700	-1.702	-1.705	-1.708	-1.712	-1.716	-1.722	-1.728	-1.734	-1.740	-1.749	-1.755	-1.765	-1.774	-1.784	-1.796	-1.806	-1.819	-1.831	-1.844	-1.859	-1.874	-1.888	-1.902	-1.920	-1.936	-1.952	-1.970	-1.988	-2.006	-2.025	-2.044	-2.062	-2.082	-2.101	-2.121	-2.140	-2.161	-2.180	-2.200	-2.219	-2.239	-2.258	-2.278	-2.295	-2.314	-2.331	-2.349	-2.366	-2.381	-2.398	-2.412	-2.428	-2.441	-2.455	-2.468	-2.479	-2.490	-2.501	-2.510	-2.519	-2.526	-2.534	-2.540	-2.546	-2.550	-2.554	-2.558	-2.559	-2.560	-2.561	-2.560	-2.560	-2.559	-2.556	-2.552	-2.550	-2.545	-2.540	-2.536	-2.530	-2.524	-2.518	-2.510	-2.502	-2.495	-2.489	-2.480	-2.472	-2.465	-2.456	-2.448	-2.440	-2.431	-2.424	-2.416	-2.409	-2.401	-2.394	-2.388	-2.381	-2.376	-2.370	-2.365	-2.360	-2.355	-2.352	-2.349	-2.346	-2.345	-2.342	-2.341	-2.341	-2.341	-2.342	-2.344	-2.346	-2.349	-2.352	-2.356	-2.361	-2.366	-2.372	-2.378	-2.385	-2.394	-2.400	-2.409	-2.418	-2.428	-2.439	-2.449	-2.459	-2.471	-2.482	-2.495	-2.506	-2.519	-2.532	-2.544	-2.558	-2.571	-2.585	-2.599	-2.612	-2.626	-2.639	-2.651	-2.665	-2.679	-2.692	-2.704	-2.718	-2.729	-2.741	-2.752	-2.762	-2.774	-2.784	-2.794	-2.802	-2.811	-2.820	-2.826	-2.832	-2.839	-2.844	-2.849	-2.852	-2.855	-2.858	-2.860	-2.861	-2.861	-2.861	-2.860	-2.858	-2.855	-2.852	-2.848	-2.844	-2.839	-2.832	-2.828	-2.820	-2.814	-2.805	-2.798	-2.789	-2.781	-2.771	-2.762	-2.752	-2.744	-2.734	-2.725	-2.715	-2.706	-2.698	-2.689	-2.680	-2.672	-2.665	-2.656	-2.650	-2.644	-2.638	-2.631	-2.626	-2.622	-2.619	-2.615	-2.611	-2.610	-2.609	-2.609	-2.608	-2.608	-2.610	-2.611	-2.614	-2.618	-2.620	-2.624	-2.628	-2.634	-2.639	-2.645	-2.650	-2.658	-2.664	-2.671	-2.678	-2.686	-2.692	-2.700	-2.708	-2.714	-2.721	-2.729	-2.735	-2.741	-2.749	-2.754	-2.760	-2.765	-2.769	-2.774	-2.778	-2.780	-2.782	-2.785	-2.785	-2.785	-2.785	-2.784	-2.782	-2.780	-2.776	-2.772	-2.768	-2.762	-2.755	-2.749	-2.740	-2.732	-2.722	-2.712	-2.702	-2.691	-2.679	-2.666	-2.652	-2.639	-2.625	-2.609	-2.594	-2.578	-2.561	-2.545	-2.528	-2.510	-2.491	-2.474	-2.455	-2.436	-2.416	-2.396	-2.378	-2.358	-2.339	-2.318	-2.299	-2.278	-2.258	-2.238	-2.216	-2.196	-2.176	-2.156	-2.136	-2.116	-2.096	-2.078	-2.058	-2.038	-2.019	-2.000	-1.981	-1.962	-1.944	-1.926	-1.908	-1.891	-1.872	-1.856	-1.840	-1.824	-1.809	-1.792	-1.778	-1.762	-1.749	-1.736	-1.722	-1.710	-1.698	-1.685	-1.674	-1.662	-1.652	-1.641	-1.632	-1.622	-1.615	-1.606	-1.599	-1.591	-1.584	-1.578	-1.571	-1.566	-1.560	-1.555	-1.550	-1.546	-1.542	-1.538	-1.535	-1.531	-1.528	-1.526	-1.522	-1.520	-1.518	-1.516	-1.514	-1.511	-1.509	-1.506	-1.505	-1.502	-1.501	-1.498	-1.495	-1.492	-1.489	-1.486	-1.484	-1.479	-1.476	-1.471	-1.466	-1.462	-1.458	-1.452	-1.446	-1.441	-1.434	-1.426	-1.420	-1.414	-1.406	-1.399	-1.389	-1.380	-1.371	-1.362	-1.355	-1.345	-1.335	-1.326	-1.316	-1.305	-1.295	-1.286	-1.275	-1.265	-1.254	-1.245	-1.235	-1.224	-1.214	-1.204	-1.195	-1.185	-1.176	-1.168	-1.159	-1.150	-1.142	-1.135	-1.129	-1.121	-1.115	-1.109	-1.105	-1.100	-1.096	-1.092	-1.089	-1.086	-1.085	-1.084	-1.082	-1.082	-1.084	-1.085	-1.088	-1.090	-1.094	-1.096	-1.101	-1.106	-1.111	-1.118	-1.125	-1.131	-1.139	-1.146	-1.155	-1.164	-1.174	-1.182	-1.192	-1.204	-1.212	-1.224	-1.235	-1.245	-1.256	-1.268	-1.279	-1.290	-1.301	-1.312	-1.322	-1.335	-1.345	-1.355	-1.365	-1.375	-1.384	-1.394	-1.402	-1.411	-1.420	-1.428	-1.434	-1.441	-1.448	-1.454	-1.459	-1.464	-1.469	-1.472	-1.475	-1.478	-1.481	-1.484	-1.485	-1.486	-1.488	-1.486	-1.486	-1.488	-1.486	-1.484	-1.484	-1.482	-1.480	-1.478	-1.475	-1.472	-1.470	-1.468	-1.465	-1.462	-1.458	-1.456	-1.454	-1.451	-1.448	-1.446	-1.445	-1.442	-1.441	-1.440	-1.440	-1.440	-1.439	-1.439	-1.440	-1.441	-1.442	-1.445	-1.449	-1.452	-1.456	-1.461	-1.465	-1.471	-1.479	-1.485	-1.492	-1.501	-1.511	-1.520	-1.530	-1.542	-1.552	-1.566	-1.579	-1.592	-1.608	-1.622	-1.638	-1.652	-1.669	-1.688	-1.704	-1.722	-1.742	-1.760	-1.780	-1.800	-1.821	-1.841	-1.862	-1.884	-1.906	-1.928	-1.949	-1.970	-1.992	-2.015	-2.038	-2.060	-2.082	-2.102	-2.125	-2.146	-2.166	-2.188	-2.208	-2.228	-2.248	-2.266	-2.285	-2.302	-2.320	-2.336	-2.351	-2.366	-2.380	-2.394	-2.406	-2.416	-2.428	-2.436	-2.444	-2.451	-2.456	-2.462	-2.466	-2.468	-2.470	-2.469	-2.469	-2.468	-2.464	-2.460	-2.454	-2.449	-2.441	-2.432	-2.424	-2.412	-2.401	-2.389	-2.375	-2.361	-2.346	-2.331	-2.315	-2.299	-2.280	-2.264	-2.244	-2.226	-2.208	-2.188	-2.169	-2.149	-2.129	-2.110	-2.090	-2.071	-2.051	-2.033	-2.014	-1.995	-1.978	-1.959	-1.942	-1.926	-1.910	-1.894	-1.879	-1.865	-1.852	-1.840	-1.828	-1.816	-1.806	-1.798	-1.789	-1.781	-1.775	-1.769	-1.764	-1.760	-1.756	-1.754	-1.752	-1.751	-1.751	-1.751	-1.754	-1.755	-1.758	-1.762	-1.766	-1.770	-1.776	-1.781	-1.788	-1.794	-1.802	-1.810	-1.818	-1.826	-1.834	-1.842	-1.850	-1.859	-1.868	-1.878	-1.886	-1.895	-1.904	-1.911	-1.920	-1.928	-1.936	-1.942	-1.950	-1.956	-1.962	-1.968	-1.974	-1.978	-1.982	-1.986	-1.990	-1.992	-1.995	-1.996	-1.998	-1.998	-1.996	-1.996	-1.995	-1.992	-1.989	-1.986	-1.982	-1.978	-1.971	-1.966	-1.960	-1.954	-1.945	-1.936	-1.929	-1.919	-1.910	-1.900	-1.890	-1.880	-1.869	-1.858	-1.846	-1.835	-1.822	-1.811	-1.799	-1.788	-1.776	-1.764	-1.752	-1.740	-1.729	-1.718	-1.708	-1.696	-1.686	-1.676	-1.666	-1.658	-1.650	-1.642	-1.634	-1.629	-1.622	-1.616	-1.611	-1.608	-1.605	-1.601	-1.600	-1.600	-1.600	-1.601	-1.602	-1.606	-1.609	-1.612	-1.619	-1.624	-1.631	-1.639	-1.648	-1.656	-1.666	-1.676	-1.689	-1.701	-1.712	-1.726	-1.741	-1.755	-1.770	-1.786	-1.801	-1.818	-1.835	-1.851	-1.870	-1.888	-1.904	-1.922	-1.940	-1.958	-1.975	-1.994	-2.011	-2.029	-2.045	-2.062	-2.079	-2.095	-2.111	-2.125	-2.140	-2.154	-2.168	-2.179	-2.190	-2.201	-2.211	-2.220	-2.229	-2.236	-2.242	-2.249	-2.254	-2.256	-2.260	-2.261	-2.261	-2.261	-2.260	-2.259	-2.255	-2.251	-2.246	-2.240	-2.232	-2.225	-2.218	-2.208	-2.198	-2.188	-2.175	-2.164	-2.151	-2.139	-2.124	-2.110	-2.095	-2.081	-2.066	-2.051	-2.036	-2.020	-2.005	-1.990	-1.972	-1.958	-1.942	-1.928	-1.912	-1.899	-1.884	-1.871	-1.858	-1.844	-1.831	-1.819	-1.808	-1.796	-1.786	-1.776	-1.768	-1.758	-1.750	-1.742	-1.736	-1.730	-1.724	-1.719	-1.715	-1.711	-1.708	-1.704	-1.702	-1.701	-1.700	-1.699	-1.699	-1.700	-1.700	-1.701	-1.702	-1.704	-1.706	-1.709	-1.711	-1.714	-1.716	-1.719	-1.722	-1.725	-1.728	-1.731	-1.732	-1.736	-1.739	-1.741	-1.744	-1.745	-1.748	-1.749	-1.750	-1.751	-1.752	-1.752	-1.752	-1.751	-1.751	-1.750	-1.749	-1.746	-1.742	-1.740	-1.738	-1.734	-1.730	-1.728	-1.722	-1.716	-1.712	-1.706	-1.700	-1.694	-1.688	-1.681	-1.675	-1.668	-1.661	-1.654	-1.646	-1.639	-1.631	-1.624	-1.616	-1.609	-1.601	-1.594	-1.586	-1.579	-1.571	-1.565	-1.559	-1.552	-1.546	-1.542	-1.536	-1.531	-1.528	-1.524	-1.521	-1.519	-1.516	-1.514	-1.514	-1.514	-1.514	-1.515	-1.518	-1.520	-1.524	-1.528	-1.532	-1.539	-1.544	-1.551	-1.559	-1.568	-1.578	-1.589	-1.600	-1.611	-1.624	-1.638	-1.650	-1.665	-1.681	-1.698	-1.715	-1.731	-1.749	-1.766	-1.785	-1.804	-1.822	-1.844	-1.862	-1.882	-1.904	-1.924	-1.944	-1.965	-1.984	-2.004	-2.024	-2.042	-2.062	-2.081	-2.099	-2.118	-2.135	-2.151	-2.166	-2.182	-2.196	-2.210	-2.224	-2.236	-2.248	-2.256	-2.266	-2.275	-2.281	-2.288	-2.292	-2.296	-2.299	-2.300	-2.301	-2.300	-2.299	-2.296	-2.292	-2.288	-2.281	-2.275	-2.268	-2.258	-2.249	-2.239	-2.226	-2.215	-2.201	-2.188	-2.172	-2.159	-2.142	-2.128	-2.111	-2.095	-2.079	-2.061	-2.042	-2.025	-2.007	-1.990	-1.974	-1.956	-1.940	-1.922	-1.906	-1.890	-1.874	-1.859	-1.844	-1.829	-1.815	-1.801	-1.789	-1.776	-1.765	-1.754	-1.744	-1.732	-1.724	-1.716	-1.709	-1.701	-1.695	-1.689	-1.684	-1.680	-1.675	-1.672	-1.671	-1.669	-1.666	-1.668	-1.666	-1.668	-1.668	-1.670	-1.670	-1.674	-1.676	-1.678	-1.681	-1.685	-1.689	-1.692	-1.696	-1.701	-1.706	-1.710	-1.715	-1.720	-1.722	-1.728	-1.732	-1.736	-1.741	-1.746	-1.750	-1.754	-1.758	-1.761	-1.765	-1.769	-1.772	-1.775	-1.778	-1.779	-1.782	-1.785	-1.785	-1.788	-1.789	-1.790	-1.790	-1.791	-1.791	-1.792	-1.792	-1.791	-1.791	-1.791	-1.790	-1.789	-1.788	-1.788	-1.786	-1.784	-1.782	-1.780	-1.779	-1.776	-1.774	-1.772	-1.770	-1.768	-1.765	-1.762	-1.761	-1.759	-1.756	-1.755	-1.752	-1.750	-1.749	-1.746	-1.745	-1.744	-1.742	-1.741	-1.740	-1.740	-1.740	-1.739	-1.739	-1.739	-1.738	-1.739	-1.740	-1.741	-1.742	-1.744	-1.746	-1.749	-1.752	-1.755	-1.759	-1.762	-1.768	-1.772	-1.778	-1.784	-1.790	-1.796	-1.804	-1.811	-1.820	-1.828	-1.838	-1.848	-1.858	-1.868	-1.880	-1.891	-1.904	-1.916	-1.930	-1.944	-1.958	-1.972	-1.988	-2.002	-2.019	-2.035	-2.051	-2.069	-2.086	-2.104	-2.121	-2.139	-2.158	-2.176	-2.195	-2.212	-2.232	-2.251	-2.269	-2.289	-2.308	-2.324	-2.342	-2.361	-2.378	-2.395	-2.411	-2.428	-2.444	-2.459	-2.472	-2.486	-2.499	-2.511	-2.524	-2.534	-2.545	-2.554	-2.561	-2.569	-2.575	-2.580	-2.584	-2.588	-2.590	-2.590	-2.591	-2.589	-2.588	-2.584	-2.580	-2.575	-2.569	-2.561	-2.554	-2.544	-2.535	-2.524	-2.511	-2.499	-2.485	-2.472	-2.458	-2.442	-2.426	-2.411	-2.394	-2.378	-2.361	-2.342	-2.325	-2.308	-2.290	-2.271	-2.254	-2.236	-2.219	-2.201	-2.184	-2.166	-2.150	-2.134	-2.119	-2.104	-2.089	-2.074	-2.061	-2.047	-2.035	-2.022	-2.011	-2.001	-1.991	-1.981	-1.972	-1.964	-1.956	-1.950	-1.942	-1.936	-1.931	-1.926	-1.921	-1.916	-1.911	-1.909	-1.905	-1.902	-1.899	-1.896	-1.894	-1.891	-1.889	-1.886	-1.885	-1.881	-1.880	-1.876	-1.874	-1.871	-1.868	-1.865	-1.860	-1.856	-1.851	-1.848	-1.842	-1.836	-1.830	-1.824	-1.818	-1.810	-1.804	-1.796	-1.788	-1.780	-1.771	-1.762	-1.752	-1.742	-1.734	-1.724	-1.712	-1.702	-1.691	-1.681	-1.670	-1.659	-1.649	-1.638	-1.626	-1.615	-1.604	-1.592	-1.584	-1.572	-1.561	-1.551	-1.541	-1.531	-1.522	-1.512	-1.504	-1.495	-1.485	-1.478	-1.470	-1.462	-1.456	-1.449	-1.442	-1.436	-1.431	-1.425	-1.420	-1.416	-1.412	-1.409	-1.405	-1.402	-1.399	-1.398	-1.394	-1.394	-1.391	-1.391	-1.391	-1.391	-1.391	-1.391	-1.391	-1.394	-1.395	-1.396	-1.399	-1.401	-1.404	-1.406	-1.411	-1.414	-1.418	-1.422	-1.426	-1.431	-1.436	-1.442	-1.448	-1.454	-1.460	-1.466	-1.474	-1.480	-1.488	-1.495	-1.502	-1.511	-1.519	-1.528	-1.536	-1.545	-1.555	-1.564	-1.574	-1.582	-1.592	-1.602	-1.612	-1.621	-1.631	-1.640	-1.650	-1.659	-1.669	-1.678	-1.688	-1.696	-1.704	-1.711	-1.720	-1.726	-1.734	-1.740	-1.745	-1.750	-1.755	-1.759	-1.762	-1.764	-1.768	-1.768	-1.769	-1.769	-1.768	-1.765	-1.762	-1.759	-1.755	-1.750	-1.744	-1.738	-1.730	-1.721	-1.714	-1.704	-1.694	-1.682	-1.671	-1.658	-1.645	-1.631	-1.619	-1.604	-1.590	-1.575	-1.559	-1.544	-1.528	-1.512	-1.498	-1.482	-1.466	-1.451	-1.435	-1.421	-1.406	-1.392	-1.380	-1.368	-1.355	-1.342	-1.331	-1.321	-1.312	-1.304	-1.296	-1.290	-1.284	-1.279	-1.275	-1.272	-1.271	-1.270	-1.271	-1.274	-1.275	-1.279	-1.284	-1.290	-1.296	-1.304	-1.312	-1.322	-1.332	-1.342	-1.356	-1.368	-1.381	-1.396	-1.411	-1.428	-1.444	-1.460	-1.476	-1.494	-1.510	-1.529	-1.546	-1.565	-1.584	-1.600	-1.619	-1.636	-1.655	-1.672	-1.690	-1.706	-1.724	-1.740	-1.756	-1.772	-1.788	-1.801	-1.816	-1.829	-1.842	-1.855	-1.866	-1.878	-1.889	-1.899	-1.908	-1.916	-1.924	-1.931	-1.939	-1.945	-1.950	-1.955	-1.959	-1.962	-1.966	-1.969	-1.971	-1.972	-1.974	-1.974	-1.974	-1.974	-1.972	-1.972	-1.971	-1.970	-1.968	-1.966	-1.962	-1.961	-1.959	-1.955	-1.952	-1.950	-1.948	-1.944	-1.942	-1.939	-1.936	-1.934	-1.931	-1.929	-1.928	-1.925	-1.924	-1.922	-1.921	-1.920	-1.920	-1.920	-1.921	-1.921	-1.922	-1.924	-1.925	-1.928	-1.931	-1.934	-1.938	-1.942	-1.946	-1.951	-1.958	-1.964	-1.970	-1.978	-1.985	-1.994	-2.001	-2.011	-2.020	-2.030	-2.040	-2.050	-2.060	-2.071	-2.082	-2.095	-2.106	-2.118	-2.130	-2.142	-2.154	-2.166	-2.178	-2.190	-2.201	-2.212	-2.225	-2.236	-2.246	-2.256	-2.268	-2.278	-2.286	-2.295	-2.304	-2.311	-2.319	-2.325	-2.331	-2.336	-2.340	-2.344	-2.348	-2.350	-2.350	-2.351	-2.351	-2.349	-2.346	-2.344	-2.339	-2.335	-2.330	-2.322	-2.315	-2.308	-2.298	-2.288	-2.278	-2.266	-2.254	-2.240	-2.226	-2.212	-2.196	-2.181	-2.165	-2.148	-2.130	-2.112	-2.094	-2.076	-2.058	-2.038	-2.018	-1.999	-1.979	-1.959	-1.939	-1.918	-1.898	-1.879	-1.858	-1.838	-1.818	-1.799	-1.779	-1.760	-1.741	-1.724	-1.705	-1.688	-1.671	-1.655	-1.639	-1.622	-1.608	-1.595	-1.580	-1.569	-1.556	-1.544	-1.534	-1.524	-1.514	-1.505	-1.498	-1.490	-1.482	-1.478	-1.471	-1.466	-1.464	-1.460	-1.458	-1.455	-1.452	-1.452	-1.452	-1.452	-1.452	-1.454	-1.455	-1.456	-1.458	-1.461	-1.462	-1.466	-1.469	-1.471	-1.474	-1.479	-1.481	-1.485	-1.486	-1.490	-1.491	-1.494	-1.496	-1.499	-1.499	-1.501	-1.502	-1.502	-1.502	-1.501	-1.501	-1.500	-1.499	-1.496	-1.494	-1.491	-1.489	-1.484	-1.479	-1.475	-1.470	-1.464	-1.458	-1.451	-1.446	-1.439	-1.431	-1.425	-1.418	-1.408	-1.400	-1.392	-1.385	-1.378	-1.369	-1.361	-1.354	-1.346	-1.338	-1.331	-1.324	-1.319	-1.312	-1.306	-1.301	-1.296	-1.292	-1.288	-1.285	-1.282	-1.280	-1.279	-1.278	-1.278	-1.278	-1.279	-1.280	-1.282	-1.286	-1.290	-1.294	-1.299	-1.304	-1.310	-1.318	-1.325	-1.334	-1.342	-1.351	-1.361	-1.371	-1.384	-1.395	-1.408	-1.420	-1.432	-1.446	-1.460	-1.474	-1.489	-1.505	-1.519	-1.535	-1.551	-1.568	-1.584	-1.600	-1.618	-1.636	-1.654	-1.670	-1.688	-1.706	-1.724	-1.741	-1.760	-1.778	-1.796	-1.815	-1.832	-1.851	-1.869	-1.888	-1.905	-1.922	-1.941	-1.958	-1.976	-1.992	-2.010	-2.026	-2.042	-2.058	-2.074	-2.089	-2.105	-2.119	-2.134	-2.146	-2.160	-2.172	-2.185	-2.196	-2.206	-2.218	-2.228	-2.236	-2.244	-2.251	-2.260	-2.265	-2.271	-2.276	-2.280	-2.282	-2.285	-2.288	-2.288	-2.288	-2.288	-2.286	-2.282	-2.280	-2.276	-2.271	-2.266	-2.260	-2.255	-2.248	-2.239	-2.230	-2.220	-2.211	-2.200	-2.190	-2.178	-2.168	-2.155	-2.141	-2.129	-2.116	-2.102	-2.089	-2.076	-2.061	-2.047	-2.034	-2.020	-2.005	-1.991	-1.978	-1.964	-1.951	-1.938	-1.925	-1.911	-1.900	-1.888	-1.876	-1.865	-1.854	-1.844	-1.834	-1.824	-1.815	-1.808	-1.799	-1.791	-1.784	-1.778	-1.771	-1.765	-1.760	-1.755	-1.751	-1.746	-1.744	-1.740	-1.739	-1.736	-1.735	-1.732	-1.731	-1.730	-1.730	-1.729	-1.729	-1.729	-1.729	-1.728	-1.729	-1.729	-1.729	-1.729	-1.728	-1.729	-1.728	-1.728	-1.726	-1.725	-1.725	-1.724	-1.721	-1.719	-1.716	-1.712	-1.710	-1.708	-1.702	-1.699	-1.694	-1.689	-1.682	-1.676	-1.670	-1.664	-1.656	-1.648	-1.640	-1.631	-1.622	-1.612	-1.604	-1.594	-1.582	-1.571	-1.562	-1.550	-1.539	-1.528	-1.516	-1.505	-1.494	-1.482	-1.469	-1.458	-1.446	-1.435	-1.424	-1.411	-1.400	-1.389	-1.379	-1.368	-1.358	-1.349	-1.339	-1.329	-1.321	-1.312	-1.305	-1.298	-1.291	-1.284	-1.279	-1.274	-1.269	-1.265	-1.261	-1.258	-1.255	-1.254	-1.251	-1.251	-1.250	-1.250	-1.251	-1.251	-1.252	-1.255	-1.258	-1.260	-1.264	-1.266	-1.270	-1.274	-1.279	-1.282	-1.288	-1.294	-1.299	-1.304	-1.310	-1.315	-1.320	-1.326	-1.332	-1.338	-1.344	-1.349	-1.355	-1.361	-1.365	-1.370	-1.376	-1.380	-1.384	-1.389	-1.391	-1.395	-1.398	-1.400	-1.402	-1.405	-1.406	-1.406	-1.406	-1.408	-1.406	-1.406	-1.404	-1.402	-1.400	-1.396	-1.394	-1.390	-1.385	-1.381	-1.375	-1.369	-1.362	-1.355	-1.348	-1.340	-1.331	-1.322	-1.312	-1.304	-1.292	-1.282	-1.270	-1.259	-1.248	-1.236	-1.224	-1.210	-1.196	-1.184	-1.170	-1.158	-1.142	-1.129	-1.115	-1.100	-1.086	-1.072	-1.058	-1.042	-1.028	-1.014	-0.999	-0.986	-0.971	-0.958	-0.944	-0.931	-0.919	-0.905	-0.894	-0.881	-0.871	-0.860	-0.849	-0.839	-0.829	-0.820	-0.811	-0.802	-0.795	-0.789	-0.782	-0.776	-0.771	-0.768	-0.764	-0.760	-0.758	-0.756	-0.754	-0.752	-0.754	-0.754	-0.754	-0.755	-0.758	-0.760	-0.762	-0.768	-0.770	-0.775	-0.780	-0.784	-0.790	-0.795	-0.801	-0.808	-0.815	-0.822	-0.829	-0.835	-0.842	-0.851	-0.858	-0.865	-0.872	-0.880	-0.888	-0.895	-0.902	-0.909	-0.916	-0.924	-0.930	-0.936	-0.944	-0.949	-0.956	-0.961	-0.968	-0.972	-0.978	-0.982	-0.988	-0.992	-0.998	-1.001	-1.006	-1.009	-1.014	-1.019	-1.021	-1.025	-1.029	-1.032	-1.035	-1.039	-1.041	-1.046	-1.049	-1.051	-1.055	-1.059	-1.061	-1.066	-1.069	-1.072	-1.076	-1.080	-1.084	-1.089	-1.091	-1.096	-1.101	-1.105	-1.110	-1.115	-1.121	-1.125	-1.131	-1.136	-1.141	-1.149	-1.154	-1.161	-1.168	-1.174	-1.181	-1.188	-1.195	-1.204	-1.211	-1.219	-1.228	-1.234	-1.242	-1.251	-1.260	-1.270	-1.278	-1.288	-1.296	-1.306	-1.315	-1.325	-1.335	-1.345	-1.355	-1.365	-1.374	-1.385	-1.395	-1.406	-1.416	-1.428	-1.438	-1.449	-1.460	-1.470	-1.480	-1.491	-1.501	-1.512	-1.522	-1.532	-1.544	-1.552	-1.564	-1.574	-1.582	-1.592	-1.600	-1.610	-1.619	-1.626	-1.635	-1.642	-1.651	-1.658	-1.664	-1.670	-1.676	-1.681	-1.685	-1.690	-1.694	-1.696	-1.700	-1.702	-1.704	-1.706	-1.706	-1.708	-1.706	-1.705	-1.704	-1.701	-1.699	-1.695	-1.692	-1.689	-1.684	-1.679	-1.674	-1.669	-1.662	-1.656	-1.650	-1.642	-1.635	-1.628	-1.619	-1.611	-1.604	-1.594	-1.585	-1.578	-1.569	-1.560	-1.552	-1.542	-1.535	-1.528	-1.519	-1.511	-1.504	-1.498	-1.489	-1.482	-1.476	-1.470	-1.465	-1.460	-1.455	-1.450	-1.448	-1.442	-1.440	-1.438	-1.436	-1.434	-1.432	-1.431	-1.431	-1.431	-1.432	-1.432	-1.435	-1.435	-1.438	-1.441	-1.442	-1.446	-1.450	-1.452	-1.456	-1.461	-1.465	-1.469	-1.472	-1.478	-1.481	-1.486	-1.491	-1.495	-1.500	-1.504	-1.508	-1.511	-1.515	-1.519	-1.521	-1.524	-1.526	-1.529	-1.531	-1.532	-1.534	-1.534	-1.535	-1.535	-1.535	-1.534	-1.532	-1.531	-1.529	-1.526	-1.524	-1.520	-1.515	-1.511	-1.508	-1.502	-1.498	-1.491	-1.484	-1.478	-1.471	-1.464	-1.458	-1.448	-1.440	-1.432	-1.424	-1.415	-1.405	-1.396	-1.388	-1.378	-1.369	-1.360	-1.350	-1.340	-1.331	-1.321	-1.312	-1.302	-1.294	-1.285	-1.276	-1.268	-1.260	-1.251	-1.244	-1.236	-1.229	-1.222	-1.215	-1.210	-1.205	-1.200	-1.195	-1.190	-1.188	-1.184	-1.182	-1.180	-1.179	-1.179	-1.178	-1.179	-1.180	-1.181	-1.184	-1.186	-1.190	-1.194	-1.198	-1.204	-1.210	-1.216	-1.222	-1.230	-1.239	-1.246	-1.256	-1.265	-1.275	-1.286	-1.296	-1.308	-1.319	-1.330	-1.341	-1.352	-1.365	-1.378	-1.389	-1.402	-1.414	-1.426	-1.438	-1.449	-1.460	-1.472	-1.482	-1.494	-1.504	-1.512	-1.522	-1.530	-1.539	-1.546	-1.555	-1.560	-1.566	-1.571	-1.576	-1.580	-1.582	-1.585	-1.586	-1.586	-1.586	-1.586	-1.584	-1.581	-1.579	-1.575	-1.570	-1.565	-1.560	-1.552	-1.545	-1.538	-1.528	-1.519	-1.508	-1.498	-1.488	-1.476	-1.464	-1.452	-1.439	-1.426	-1.414	-1.400	-1.386	-1.372	-1.359	-1.346	-1.331	-1.318	-1.304	-1.291	-1.276	-1.264	-1.250	-1.238	-1.225	-1.212	-1.201	-1.189	-1.178	-1.166	-1.156	-1.146	-1.138	-1.128	-1.119	-1.111	-1.102	-1.096	-1.090	-1.084	-1.078	-1.072	-1.069	-1.065	-1.061	-1.058	-1.054	-1.052	-1.051	-1.049	-1.048	-1.048	-1.046	-1.046	-1.048	-1.048	-1.048	-1.049	-1.049	-1.050	-1.051	-1.052	-1.054	-1.056	-1.056	-1.058	-1.059	-1.060	-1.060	-1.060	-1.061	-1.061	-1.060	-1.060	-1.058	-1.056	-1.055	-1.052	-1.050	-1.048	-1.042	-1.039	-1.034	-1.030	-1.025	-1.019	-1.014	-1.006	-0.998	-0.991	-0.982	-0.974	-0.965	-0.956	-0.946	-0.936	-0.926	-0.916	-0.905	-0.894	-0.884	-0.872	-0.861	-0.850	-0.839	-0.828	-0.818	-0.806	-0.796	-0.788	-0.778	-0.768	-0.760	-0.751	-0.744	-0.736	-0.731	-0.725	-0.721	-0.718	-0.714	-0.711	-0.710	-0.710	-0.710	-0.712	-0.715	-0.719	-0.724	-0.730	-0.736	-0.745	-0.755	-0.765	-0.776	-0.789	-0.802	-0.818	-0.832	-0.850	-0.868	-0.886	-0.906	-0.926	-0.948	-0.970	-0.992	-1.015	-1.040	-1.065	-1.090	-1.116	-1.141	-1.169	-1.196	-1.221	-1.250	-1.278	-1.304	-1.331	-1.359	-1.386	-1.412	-1.440	-1.465	-1.491	-1.518	-1.544	-1.568	-1.592	-1.616	-1.639	-1.661	-1.684	-1.705	-1.725	-1.744	-1.764	-1.781	-1.799	-1.815	-1.831	-1.846	-1.859	-1.872	-1.885	-1.896	-1.906	-1.916	-1.925	-1.934	-1.940	-1.946	-1.952	-1.958	-1.962	-1.965	-1.969	-1.971	-1.972	-1.974	-1.975	-1.975	-1.972	-1.972	-1.971	-1.970	-1.966	-1.965	-1.961	-1.958	-1.954	-1.950	-1.946	-1.941	-1.939	-1.934	-1.929	-1.925	-1.919	-1.914	-1.910	-1.905	-1.900	-1.896	-1.891	-1.888	-1.884	-1.879	-1.875	-1.871	-1.868	-1.865	-1.862	-1.860	-1.858	-1.854	-1.852	-1.850	-1.849	-1.850	-1.849	-1.848	-1.848	-1.848	-1.849	-1.850	-1.852	-1.854	-1.855	-1.858	-1.860	-1.864	-1.866	-1.869	-1.872	-1.876	-1.880	-1.885	-1.889	-1.892	-1.898	-1.902	-1.906	-1.911	-1.918	-1.922	-1.926	-1.931	-1.935	-1.940	-1.944	-1.949	-1.952	-1.956	-1.960	-1.964	-1.966	-1.970	-1.971	-1.972	-1.974	-1.976	-1.976	-1.976	-1.975	-1.974	-1.972	-1.969	-1.966	-1.964	-1.959	-1.954	-1.949	-1.942	-1.935	-1.926	-1.918	-1.909	-1.899	-1.889	-1.878	-1.865	-1.851	-1.840	-1.824	-1.810	-1.795	-1.779	-1.762	-1.745	-1.728	-1.709	-1.691	-1.672	-1.652	-1.632	-1.612	-1.592	-1.571	-1.551	-1.530	-1.509	-1.486	-1.464	-1.442	-1.421	-1.400	-1.378	-1.356	-1.335	-1.314	-1.294	-1.272	-1.252	-1.231	-1.212	-1.192	-1.174	-1.155	-1.138	-1.120	-1.104	-1.086	-1.071	-1.055	-1.040	-1.028	-1.014	-1.000	-0.988	-0.976	-0.965	-0.956	-0.946	-0.938	-0.929	-0.921	-0.915	-0.908	-0.902	-0.898	-0.892	-0.889	-0.885	-0.882	-0.880	-0.878	-0.878	-0.876	-0.876	-0.876	-0.875	-0.876	-0.878	-0.879	-0.880	-0.882	-0.884	-0.886	-0.889	-0.890	-0.892	-0.895	-0.898	-0.900	-0.902	-0.905	-0.906	-0.909	-0.911	-0.912	-0.914	-0.915	-0.916	-0.918	-0.916	-0.918	-0.918	-0.918	-0.918	-0.915	-0.915	-0.912	-0.911	-0.909	-0.906	-0.904	-0.901	-0.898	-0.894	-0.890	-0.886	-0.881	-0.876	-0.872	-0.868	-0.862	-0.858	-0.852	-0.846	-0.840	-0.835	-0.830	-0.822	-0.818	-0.812	-0.805	-0.800	-0.794	-0.789	-0.782	-0.776	-0.771	-0.766	-0.761	-0.756	-0.750	-0.746	-0.742	-0.738	-0.734	-0.730	-0.726	-0.724	-0.720	-0.718	-0.714	-0.712	-0.710	-0.709	-0.708	-0.705	-0.705	-0.704	-0.704	-0.704	-0.704	-0.704	-0.705	-0.705	-0.706	-0.708	-0.709	-0.710	-0.711	-0.712	-0.715	-0.716	-0.719	-0.720	-0.722	-0.724	-0.726	-0.729	-0.729	-0.731	-0.732	-0.734	-0.735	-0.736	-0.738	-0.738	-0.738	-0.738	-0.738	-0.736	-0.734	-0.734	-0.731	-0.729	-0.725	-0.721	-0.718	-0.712	-0.708	-0.701	-0.695	-0.689	-0.681	-0.675	-0.666	-0.656	-0.648	-0.638	-0.628	-0.615	-0.605	-0.592	-0.580	-0.568	-0.555	-0.541	-0.528	-0.514	-0.499	-0.485	-0.470	-0.454	-0.440	-0.424	-0.410	-0.395	-0.380	-0.366	-0.351	-0.338	-0.322	-0.311	-0.298	-0.285	-0.272	-0.260	-0.250	-0.239	-0.230	-0.220	-0.211	-0.204	-0.196	-0.190	-0.185	-0.180	-0.175	-0.172	-0.170	-0.169	-0.168	-0.168	-0.168	-0.170	-0.171	-0.175	-0.178	-0.181	-0.186	-0.191	-0.196	-0.202	-0.208	-0.215	-0.222	-0.229	-0.236	-0.244	-0.252	-0.260	-0.268	-0.275	-0.282	-0.289	-0.296	-0.302	-0.309	-0.315	-0.320	-0.324	-0.329	-0.332	-0.336	-0.338	-0.339	-0.340	-0.340	-0.339	-0.338	-0.335	-0.331	-0.326	-0.321	-0.315	-0.308	-0.299	-0.290	-0.280	-0.269	-0.258	-0.245	-0.231	-0.218	-0.201	-0.186	-0.170	-0.152	-0.135	-0.116	-0.096	-0.078	-0.058	-0.038	-0.016	0.005	0.026	0.049	0.071	0.094	0.116	0.139	0.162	0.185	0.209	0.230	0.254	0.276	0.299	0.320	0.342	0.364	0.386	0.406	0.426	0.446	0.466	0.485	0.504	0.521	0.539	0.555	0.571	0.586	0.601	0.614	0.628	0.640	0.651	0.662	0.672	0.681	0.690	0.698	0.704	0.709	0.714	0.719	0.721	0.722	0.725	0.724	0.724	0.722	0.720	0.716	0.712	0.708	0.701	0.695	0.688	0.679	0.670	0.660	0.650	0.638	0.626	0.615	0.601	0.588	0.572	0.558	0.542	0.526	0.510	0.494	0.478	0.460	0.442	0.426	0.408	0.390	0.372	0.355	0.336	0.319	0.300	0.284	0.266	0.250	0.232	0.216	0.200	0.185	0.170	0.155	0.140	0.128	0.114	0.101	0.090	0.079	0.069	0.059	0.050	0.041	0.034	0.026	0.020	0.014	0.009	0.005	0.001	-0.001	-0.004	-0.006	-0.008	-0.009	-0.009	-0.009	-0.008	-0.008	-0.005	-0.004	-0.001	0.001	0.004	0.006	0.009	0.012	0.015	0.018	0.021	0.024	0.026	0.030	0.032	0.034	0.038	0.039	0.039	0.040	0.041	0.041	0.040	0.040	0.039	0.036	0.034	0.030	0.026	0.021	0.016	0.010	0.004	-0.002	-0.011	-0.020	-0.028	-0.038	-0.048	-0.060	-0.071	-0.082	-0.096	-0.110	-0.122	-0.138	-0.152	-0.168	-0.184	-0.199	-0.215	-0.231	-0.250	-0.266	-0.284	-0.301	-0.319	-0.336	-0.354	-0.371	-0.389	-0.406	-0.424	-0.440	-0.458	-0.474	-0.490	-0.504	-0.520	-0.534	-0.548	-0.561	-0.574	-0.586	-0.598	-0.608	-0.618	-0.626	-0.634	-0.641	-0.646	-0.652	-0.656	-0.659	-0.662	-0.662	-0.664	-0.662	-0.661	-0.659	-0.655	-0.650	-0.645	-0.638	-0.630	-0.621	-0.612	-0.602	-0.591	-0.580	-0.568	-0.554	-0.540	-0.525	-0.510	-0.495	-0.479	-0.461	-0.445	-0.428	-0.411	-0.392	-0.375	-0.356	-0.339	-0.321	-0.302	-0.285	-0.269	-0.251	-0.235	-0.218	-0.202	-0.186	-0.171	-0.158	-0.144	-0.131	-0.118	-0.105	-0.095	-0.084	-0.075	-0.065	-0.058	-0.050	-0.044	-0.038	-0.031	-0.028	-0.024	-0.021	-0.019	-0.018	-0.018	-0.018	-0.018	-0.019	-0.021	-0.022	-0.026	-0.029	-0.032	-0.036	-0.041	-0.045	-0.050	-0.056	-0.061	-0.066	-0.072	-0.078	-0.084	-0.089	-0.094	-0.099	-0.104	-0.109	-0.114	-0.118	-0.121	-0.126	-0.129	-0.131	-0.134	-0.136	-0.138	-0.138	-0.139	-0.139	-0.138	-0.136	-0.135	-0.132	-0.130	-0.128	-0.124	-0.120	-0.114	-0.109	-0.102	-0.096	-0.090	-0.082	-0.075	-0.068	-0.059	-0.049	-0.040	-0.031	-0.020	-0.011	0.000	0.011	0.021	0.032	0.044	0.055	0.068	0.079	0.090	0.102	0.114	0.126	0.138	0.149	0.161	0.171	0.182	0.194	0.205	0.216	0.226	0.236	0.246	0.256	0.266	0.275	0.282	0.291	0.300	0.308	0.315	0.322	0.328	0.334	0.340	0.345	0.350	0.354	0.356	0.360	0.364	0.365	0.368	0.368	0.368	0.368	0.368	0.366	0.365	0.362	0.361	0.358	0.354	0.349	0.345	0.339	0.334	0.328	0.321	0.312	0.305	0.298	0.289	0.280	0.270	0.261	0.251	0.240	0.230	0.219	0.209	0.198	0.185	0.172	0.162	0.150	0.138	0.125	0.112	0.101	0.090	0.076	0.065	0.054	0.042	0.030	0.020	0.009	-0.001	-0.011	-0.021	-0.031	-0.039	-0.048	-0.055	-0.062	-0.070	-0.076	-0.082	-0.086	-0.091	-0.094	-0.098	-0.100	-0.101	-0.102	-0.102	-0.101	-0.100	-0.098	-0.094	-0.090	-0.086	-0.081	-0.075	-0.068	-0.060	-0.052	-0.044	-0.034	-0.024	-0.012	-0.001	0.011	0.024	0.038	0.051	0.065	0.080	0.095	0.110	0.125	0.141	0.156	0.172	0.189	0.205	0.222	0.239	0.255	0.272	0.290	0.305	0.322	0.338	0.355	0.370	0.385	0.401	0.416	0.430	0.445	0.459	0.472	0.485	0.498	0.511	0.522	0.534	0.546	0.558	0.568	0.578	0.588	0.598	0.606	0.616	0.624	0.631	0.641	0.648	0.656	0.664	0.670	0.678	0.685	0.691	0.699	0.705	0.712	0.719	0.725	0.732	0.739	0.746	0.752	0.760	0.769	0.776	0.784	0.792	0.801	0.810	0.819	0.829	0.839	0.849	0.859	0.869	0.880	0.890	0.902	0.914	0.926	0.940	0.951	0.965	0.978	0.992	1.005	1.020	1.034	1.049	1.062	1.078	1.092	1.108	1.122	1.139	1.152	1.168	1.182	1.198	1.214	1.228	1.242	1.258	1.270	1.285	1.300	1.314	1.326	1.339	1.352	1.365	1.378	1.389	1.401	1.411	1.422	1.432	1.444	1.452	1.461	1.469	1.478	1.485	1.492	1.499	1.504	1.510	1.515	1.520	1.525	1.528	1.531	1.534	1.536	1.539	1.540	1.542	1.544	1.544	1.545	1.545	1.544	1.545	1.544	1.544	1.544	1.542	1.541	1.541	1.540	1.539	1.539	1.539	1.538	1.539	1.539	1.539	1.539	1.540	1.541	1.544	1.545	1.548	1.550	1.554	1.559	1.562	1.568	1.574	1.579	1.586	1.594	1.601	1.610	1.620	1.630	1.641	1.652	1.664	1.676	1.690	1.704	1.718	1.734	1.748	1.764	1.781	1.798	1.815	1.834	1.851	1.870	1.888	1.908	1.926	1.946	1.966	1.985	2.005	2.025	2.045	2.064	2.084	2.102	2.121	2.140	2.159	2.176	2.192	2.209	2.225	2.241	2.256	2.271	2.285	2.299	2.311	2.322	2.332	2.342	2.351	2.360	2.366	2.372	2.378	2.382	2.385	2.389	2.390	2.391	2.390	2.390	2.386	2.384	2.380	2.375	2.370	2.364	2.356	2.348	2.339	2.330	2.319	2.309	2.298	2.285	2.272	2.261	2.248	2.235	2.220	2.206	2.192	2.178	2.165	2.150	2.136	2.121	2.108	2.094	2.080	2.068	2.054	2.041	2.029	2.018	2.006	1.998	1.988	1.978	1.970	1.962	1.955	1.949	1.942	1.939	1.934	1.930	1.928	1.926	1.926	1.926	1.926	1.928	1.930	1.934	1.938	1.941	1.948	1.952	1.960	1.966	1.974	1.982	1.991	2.000	2.009	2.019	2.029	2.039	2.051	2.061	2.072	2.082	2.094	2.105	2.116	2.126	2.138	2.149	2.158	2.169	2.178	2.186	2.196	2.204	2.211	2.219	2.225	2.232	2.236	2.242	2.246	2.250	2.252	2.255	2.256	2.258	2.256	2.256	2.254	2.251	2.249	2.245	2.240	2.235	2.229	2.221	2.214	2.205	2.198	2.188	2.178	2.166	2.154	2.142	2.129	2.116	2.101	2.088	2.072	2.058	2.041	2.025	2.009	1.991	1.975	1.958	1.939	1.922	1.905	1.886	1.869	1.850	1.832	1.815	1.796	1.779	1.761	1.744	1.726	1.710	1.692	1.676	1.660	1.644	1.628	1.612	1.598	1.584	1.569	1.556	1.542	1.530	1.519	1.505	1.494	1.484	1.474	1.464	1.454	1.445	1.435	1.428	1.420	1.411	1.405	1.398	1.390	1.384	1.378	1.371	1.365	1.359	1.354	1.348	1.341	1.336	1.330	1.324	1.318	1.311	1.305	1.298	1.291	1.284	1.275	1.269	1.260	1.251	1.241	1.231	1.221	1.210	1.199	1.188	1.175	1.162	1.149	1.135	1.120	1.105	1.090	1.074	1.058	1.040	1.022	1.005	0.986	0.968	0.948	0.928	0.908	0.888	0.866	0.846	0.824	0.802	0.781	0.759	0.738	0.716	0.694	0.670	0.649	0.626	0.604	0.582	0.560	0.540	0.519	0.498	0.476	0.456	0.435	0.415	0.396	0.376	0.358	0.340	0.322	0.305	0.289	0.274	0.258	0.242	0.228	0.214	0.201	0.188	0.178	0.165	0.155	0.145	0.136	0.128	0.120	0.112	0.106	0.100	0.095	0.091	0.088	0.085	0.082	0.082	0.081	0.081	0.082	0.085	0.088	0.090	0.094	0.100	0.105	0.111	0.119	0.125	0.132	0.142	0.152	0.161	0.172	0.184	0.195	0.208	0.220	0.234	0.248	0.261	0.276	0.290	0.305	0.321	0.336	0.352	0.369	0.384	0.401	0.418	0.434	0.450	0.465	0.482	0.498	0.514	0.529	0.544	0.559	0.574	0.589	0.602	0.616	0.630	0.642	0.655	0.666	0.679	0.690	0.701	0.711	0.720	0.730	0.739	0.746	0.754	0.761	0.769	0.775	0.782	0.789	0.795	0.799	0.805	0.810	0.815	0.820	0.825	0.830	0.834	0.839	0.845	0.849	0.855	0.860	0.866	0.872	0.879	0.888	0.894	0.902	0.911	0.920	0.930	0.940	0.951	0.962	0.975	0.989	1.002	1.016	1.031	1.048	1.064	1.081	1.099	1.119	1.138	1.158	1.178	1.199	1.220	1.242	1.265	1.288	1.310	1.334	1.358	1.381	1.405	1.430	1.454	1.478	1.501	1.525	1.549	1.572	1.596	1.618	1.639	1.661	1.682	1.702	1.722	1.741	1.760	1.778	1.794	1.810	1.825	1.839	1.852	1.865	1.876	1.886	1.898	1.906	1.912	1.920	1.926	1.930	1.935	1.938	1.940	1.941	1.942	1.942	1.942	1.941	1.940	1.938	1.934	1.930	1.926	1.922	1.918	1.912	1.906	1.901	1.895	1.889	1.882	1.876	1.870	1.864	1.858	1.852	1.846	1.840	1.834	1.829	1.824	1.819	1.815	1.810	1.806	1.802	1.799	1.796	1.792	1.791	1.790	1.788	1.786	1.785	1.786	1.786	1.786	1.788	1.789	1.790	1.791	1.795	1.798	1.800	1.802	1.808	1.810	1.814	1.819	1.822	1.828	1.831	1.836	1.841	1.848	1.852	1.859	1.864	1.869	1.875	1.879	1.885	1.890	1.895	1.900	1.906	1.911	1.916	1.921	1.925	1.930	1.934	1.939	1.941	1.945	1.949	1.951	1.955	1.958	1.959	1.961	1.962	1.965	1.965	1.965	1.966	1.966	1.966	1.964	1.962	1.961	1.960	1.956	1.955	1.950	1.948	1.942	1.940	1.934	1.929	1.922	1.916	1.910	1.904	1.896	1.889	1.880	1.871	1.862	1.854	1.844	1.835	1.825	1.815	1.804	1.794	1.784	1.772	1.760	1.750	1.739	1.726	1.715	1.702	1.692	1.681	1.670	1.658	1.648	1.636	1.626	1.615	1.605	1.596	1.586	1.576	1.568	1.560	1.552	1.545	1.538	1.531	1.526	1.520	1.516	1.512	1.509	1.506	1.504	1.501	1.501	1.502	1.501	1.504	1.505	1.509	1.512	1.516	1.520	1.526	1.531	1.539	1.546	1.554	1.562	1.571	1.581	1.590	1.601	1.612	1.624	1.635	1.649	1.660	1.672	1.685	1.699	1.711	1.725	1.740	1.752	1.766	1.780	1.794	1.808	1.820	1.834	1.848	1.860	1.872	1.886	1.898	1.909	1.921	1.932	1.942	1.954	1.964	1.972	1.982	1.991	1.999	2.006	2.014	2.021	2.026	2.033	2.038	2.042	2.046	2.050	2.054	2.055	2.058	2.059	2.060	2.060	2.060	2.060	2.059	2.058	2.056	2.055	2.052	2.049	2.046	2.041	2.038	2.034	2.027	2.024	2.019	2.014	2.007	2.001	1.998	1.991	1.985	1.979	1.972	1.966	1.960	1.954	1.949	1.942	1.938	1.932	1.926	1.921	1.916	1.912	1.908	1.902	1.899	1.895	1.892	1.888	1.886	1.884	1.881	1.880	1.879	1.879	1.878	1.878	1.878	1.879	1.880	1.881	1.882	1.885	1.889	1.891	1.895	1.898	1.902	1.906	1.911	1.916	1.921	1.928	1.932	1.938	1.944	1.950	1.956	1.961	1.968	1.974	1.980	1.985	1.991	1.998	2.004	2.009	2.014	2.019	2.024	2.027	2.033	2.036	2.039	2.042	2.045	2.046	2.049	2.050	2.050	2.051	2.050	2.050	2.049	2.047	2.045	2.041	2.039	2.035	2.031	2.026	2.021	2.015	2.010	2.002	1.998	1.989	1.981	1.974	1.966	1.958	1.949	1.941	1.931	1.922	1.914	1.904	1.896	1.888	1.879	1.870	1.862	1.854	1.845	1.839	1.832	1.824	1.818	1.814	1.808	1.804	1.800	1.796	1.794	1.791	1.791	1.790	1.791	1.792	1.795	1.798	1.801	1.806	1.811	1.818	1.825	1.832	1.842	1.852	1.862	1.874	1.886	1.899	1.911	1.926	1.940	1.956	1.972	1.989	2.006	2.024	2.041	2.060	2.078	2.096	2.115	2.134	2.152	2.171	2.190	2.209	2.226	2.245	2.261	2.280	2.296	2.312	2.329	2.342	2.358	2.371	2.385	2.398	2.408	2.419	2.429	2.439	2.445	2.452	2.459	2.464	2.468	2.470	2.472	2.474	2.474	2.472	2.471	2.469	2.466	2.461	2.456	2.450	2.444	2.436	2.429	2.419	2.410	2.401	2.390	2.380	2.369	2.358	2.348	2.335	2.324	2.311	2.300	2.288	2.278	2.265	2.254	2.242	2.231	2.221	2.211	2.201	2.192	2.184	2.176	2.169	2.162	2.156	2.151	2.145	2.141	2.139	2.136	2.134	2.132	2.132	2.132	2.134	2.135	2.138	2.141	2.145	2.149	2.155	2.159	2.166	2.172	2.180	2.188	2.195	2.204	2.212	2.221	2.230	2.240	2.250	2.260	2.270	2.280	2.290	2.300	2.310	2.319	2.330	2.339	2.348	2.358	2.365	2.374	2.382	2.390	2.398	2.404	2.410	2.416	2.421	2.426	2.431	2.435	2.439	2.441	2.444	2.445	2.446	2.448	2.446	2.446	2.445	2.444	2.442	2.440	2.436	2.432	2.429	2.424	2.419	2.412	2.408	2.401	2.395	2.388	2.380	2.372	2.364	2.355	2.348	2.339	2.329	2.320	2.310	2.301	2.292	2.282	2.272	2.262	2.252	2.244	2.234	2.224	2.215	2.205	2.196	2.188	2.179	2.170	2.162	2.154	2.146	2.139	2.132	2.125	2.119	2.114	2.109	2.104	2.100	2.096	2.094	2.090	2.088	2.086	2.086	2.086	2.088	2.089	2.090	2.094	2.096	2.101	2.105	2.110	2.118	2.124	2.131	2.140	2.149	2.158	2.169	2.180	2.191	2.204	2.216	2.230	2.244	2.258	2.274	2.289	2.305	2.321	2.338	2.354	2.371	2.388	2.406	2.424	2.440	2.459	2.476	2.492	2.510	2.528	2.544	2.561	2.578	2.592	2.609	2.624	2.638	2.652	2.665	2.678	2.690	2.700	2.710	2.720	2.729	2.736	2.744	2.750	2.755	2.760	2.762	2.765	2.766	2.766	2.766	2.765	2.764	2.760	2.755	2.749	2.744	2.736	2.729	2.721	2.711	2.702	2.692	2.681	2.670	2.658	2.645	2.632	2.620	2.606	2.592	2.579	2.566	2.552	2.539	2.525	2.510	2.498	2.485	2.472	2.460	2.448	2.436	2.425	2.416	2.406	2.396	2.389	2.380	2.374	2.366	2.361	2.356	2.354	2.350	2.349	2.348	2.348	2.348	2.349	2.350	2.354	2.359	2.362	2.369	2.375	2.381	2.388	2.396	2.406	2.415	2.425	2.435	2.446	2.458	2.469	2.480	2.494	2.505	2.518	2.531	2.544	2.556	2.569	2.582	2.594	2.608	2.619	2.631	2.642	2.654	2.665	2.675	2.685	2.695	2.704	2.712	2.720	2.728	2.734	2.740	2.745	2.749	2.754	2.758	2.759	2.762	2.762	2.762	2.764	2.762	2.761	2.758	2.756	2.752	2.748	2.744	2.738	2.731	2.725	2.718	2.711	2.702	2.694	2.685	2.675	2.666	2.656	2.645	2.635	2.624	2.612	2.601	2.590	2.579	2.566	2.555	2.544	2.531	2.519	2.508	2.495	2.484	2.471	2.460	2.449	2.439	2.426	2.415	2.405	2.395	2.385	2.376	2.366	2.358	2.348	2.340	2.332	2.325	2.318	2.311	2.305	2.299	2.294	2.289	2.284	2.280	2.275	2.272	2.270	2.268	2.264	2.264	2.262	2.261	2.260	2.260	2.260	2.261	2.262	2.262	2.265	2.268	2.269	2.271	2.275	2.278	2.280	2.285	2.289	2.291	2.295	2.300	2.304	2.308	2.312	2.316	2.320	2.325	2.328	2.332	2.336	2.339	2.342	2.346	2.349	2.351	2.352	2.356	2.358	2.359	2.360	2.361	2.361	2.361	2.361	2.361	2.360	2.358	2.356	2.354	2.350	2.346	2.344	2.339	2.334	2.330	2.324	2.318	2.311	2.305	2.299	2.290	2.282	2.275	2.266	2.258	2.249	2.240	2.230	2.220	2.211	2.201	2.191	2.181	2.171	2.161	2.150	2.141	2.131	2.121	2.111	2.101	2.092	2.082	2.074	2.064	2.055	2.047	2.039	2.031	2.022	2.015	2.007	2.000	1.995	1.989	1.982	1.976	1.971	1.966	1.961	1.958	1.954	1.950	1.945	1.942	1.939	1.936	1.934	1.931	1.929	1.926	1.925	1.922	1.919	1.918	1.915	1.914	1.911	1.910	1.906	1.905	1.902	1.900	1.896	1.894	1.890	1.885	1.881	1.876	1.871	1.866	1.860	1.852	1.846	1.839	1.830	1.821	1.812	1.802	1.792	1.782	1.770	1.758	1.745	1.734	1.719	1.705	1.690	1.674	1.659	1.641	1.624	1.606	1.589	1.570	1.550	1.531	100.000	5.000	2.000	1.000	3.000	0.000	0.000	0.000	0.000	0.000	0.000	0.000	0.000	0.000	0.000	0.000	0.000	0.000	-1.081	-1.089	-1.096	-1.104	-1.110	-1.116	-1.122	-1.128	-1.132	-1.138	-1.142	-1.146	-1.149	-1.151	-1.152	-1.155	-1.154	-1.154	-1.152	-1.151	-1.148	-1.146	-1.140	-1.136	-1.130	-1.124	-1.116	-1.108	-1.099	-1.090	-1.080	-1.068	-1.056	-1.044	-1.031	-1.018	-1.002	-0.986	-0.971	-0.956	-0.939	-0.922	-0.905	-0.888	-0.870	-0.852	-0.834	-0.816	-0.796	-0.779	-0.761	-0.742	-0.725	-0.706	-0.689	-0.672	-0.655	-0.638	-0.622	-0.606	-0.591	-0.576	-0.562	-0.550	-0.536	-0.524	-0.511	-0.501	-0.490	-0.481	-0.474	-0.465	-0.458	-0.452	-0.446	-0.441	-0.438	-0.435	-0.432	-0.430	-0.429	-0.429	-0.430	-0.431	-0.434	-0.436	-0.440	-0.444	-0.449	-0.454	-0.460	-0.468	-0.474	-0.481	-0.490	-0.499	-0.507	-0.518	-0.526	-0.536	-0.546	-0.556	-0.568	-0.579	-0.590	-0.600	-0.610	-0.622	-0.632	-0.644	-0.654	-0.665	-0.675	-0.685	-0.694	-0.704	-0.712	-0.722	-0.731	-0.739	-0.746	-0.754	-0.760	-0.766	-0.771	-0.776	-0.781	-0.785	-0.788	-0.790	-0.791	-0.792	-0.794	-0.792	-0.792	-0.791	-0.789	-0.785	-0.781	-0.778	-0.772	-0.769	-0.761	-0.755	-0.748	-0.740	-0.732	-0.722	-0.714	-0.704	-0.694	-0.682	-0.672	-0.661	-0.650	-0.638	-0.625	-0.614	-0.600	-0.589	-0.575	-0.562	-0.550	-0.538	-0.524	-0.512	-0.500	-0.488	-0.476	-0.464	-0.452	-0.441	-0.430	-0.421	-0.410	-0.400	-0.391	-0.381	-0.372	-0.365	-0.358	-0.351	-0.344	-0.338	-0.332	-0.326	-0.321	-0.318	-0.314	-0.310	-0.308	-0.304	-0.302	-0.300	-0.299	-0.298	-0.296	-0.295	-0.295	-0.294	-0.294	-0.294	-0.294	-0.294	-0.294	-0.294	-0.295	-0.294	-0.294	-0.294	-0.294	-0.292	-0.291	-0.291	-0.289	-0.288	-0.284	-0.282	-0.280	-0.276	-0.271	-0.269	-0.264	-0.259	-0.252	-0.246	-0.240	-0.234	-0.225	-0.218	-0.208	-0.199	-0.189	-0.180	-0.170	-0.159	-0.146	-0.135	-0.124	-0.110	-0.098	-0.084	-0.071	-0.056	-0.042	-0.029	-0.015	0.000	0.014	0.030	0.044	0.059	0.074	0.086	0.101	0.116	0.130	0.144	0.156	0.170	0.182	0.195	0.208	0.219	0.229	0.240	0.251	0.260	0.269	0.276	0.285	0.291	0.299	0.305	0.310	0.314	0.318	0.321	0.324	0.325	0.326	0.326	0.326	0.325	0.324	0.322	0.319	0.315	0.311	0.306	0.301	0.296	0.290	0.284	0.278	0.270	0.262	0.255	0.249	0.240	0.231	0.222	0.214	0.206	0.198	0.189	0.179	0.171	0.162	0.155	0.146	0.139	0.131	0.124	0.116	0.110	0.104	0.099	0.094	0.089	0.084	0.080	0.076	0.074	0.070	0.069	0.066	0.066	0.066	0.065	0.066	0.066	0.068	0.071	0.072	0.076	0.079	0.082	0.086	0.091	0.095	0.101	0.105	0.110	0.116	0.122	0.128	0.134	0.140	0.146	0.152	0.159	0.165	0.171	0.178	0.182	0.190	0.194	0.200	0.205	0.209	0.214	0.218	0.221	0.224	0.229	0.231	0.232	0.234	0.235	0.238	0.238	0.238	0.236	0.236	0.235	0.232	0.231	0.228	0.224	0.220	0.218	0.212	0.206	0.201	0.195	0.189	0.181	0.174	0.166	0.158	0.149	0.140	0.130	0.121	0.111	0.100	0.090	0.079	0.068	0.055	0.044	0.032	0.019	0.006	-0.006	-0.019	-0.031	-0.045	-0.059	-0.072	-0.085	-0.099	-0.111	-0.126	-0.139	-0.151	-0.165	-0.179	-0.190	-0.204	-0.216	-0.229	-0.241	-0.251	-0.262	-0.274	-0.284	-0.295	-0.304	-0.312	-0.320	-0.329	-0.335	-0.342	-0.349	-0.354	-0.359	-0.362	-0.365	-0.368	-0.369	-0.370	-0.370	-0.370	-0.369	-0.365	-0.362	-0.359	-0.352	-0.348	-0.341	-0.334	-0.326	-0.316	-0.306	-0.296	-0.285	-0.274	-0.261	-0.248	-0.234	-0.219	-0.204	-0.190	-0.174	-0.158	-0.141	-0.125	-0.108	-0.090	-0.072	-0.054	-0.036	-0.018	-0.001	0.016	0.035	0.052	0.069	0.086	0.102	0.120	0.135	0.151	0.166	0.181	0.195	0.209	0.221	0.234	0.246	0.258	0.268	0.276	0.286	0.295	0.301	0.309	0.315	0.320	0.324	0.326	0.331	0.334	0.334	0.335	0.335	0.335	0.334	0.332	0.330	0.329	0.326	0.322	0.319	0.315	0.310	0.306	0.301	0.296	0.291	0.286	0.282	0.276	0.272	0.268	0.262	0.258	0.254	0.250	0.246	0.244	0.240	0.239	0.236	0.235	0.235	0.235	0.235	0.235	0.238	0.240	0.242	0.246	0.249	0.254	0.259	0.266	0.271	0.279	0.286	0.295	0.304	0.312	0.322	0.332	0.344	0.354	0.365	0.378	0.390	0.401	0.414	0.426	0.439	0.452	0.465	0.476	0.490	0.502	0.515	0.528	0.539	0.550	0.562	0.574	0.585	0.595	0.604	0.614	0.622	0.630	0.638	0.645	0.651	0.656	0.662	0.666	0.669	0.672	0.675	0.676	0.676	0.676	0.675	0.674	0.671	0.669	0.664	0.660	0.655	0.649	0.642	0.635	0.626	0.619	0.610	0.600	0.590	0.580	0.569	0.558	0.546	0.534	0.521	0.509	0.495	0.481	0.468	0.454	0.440	0.426	0.412	0.398	0.382	0.370	0.355	0.340	0.326	0.312	0.299	0.285	0.271	0.258	0.245	0.234	0.221	0.209	0.198	0.186	0.175	0.164	0.154	0.144	0.135	0.126	0.118	0.109	0.102	0.094	0.088	0.081	0.076	0.071	0.066	0.062	0.059	0.055	0.052	0.050	0.048	0.046	0.045	0.044	0.044	0.044	0.044	0.045	0.045	0.046	0.048	0.049	0.051	0.054	0.055	0.058	0.059	0.061	0.064	0.066	0.069	0.070	0.072	0.075	0.078	0.079	0.080	0.080	0.081	0.082	0.084	0.084	0.084	0.084	0.082	0.081	0.079	0.078	0.075	0.072	0.069	0.065	0.061	0.056	0.051	0.045	0.040	0.032	0.025	0.018	0.010	0.001	-0.008	-0.016	-0.026	-0.036	-0.046	-0.058	-0.069	-0.080	-0.092	-0.104	-0.116	-0.130	-0.142	-0.156	-0.170	-0.182	-0.198	-0.211	-0.225	-0.239	-0.252	-0.268	-0.281	-0.295	-0.309	-0.324	-0.336	-0.350	-0.364	-0.378	-0.390	-0.402	-0.415	-0.428	-0.439	-0.451	-0.462	-0.474	-0.484	-0.495	-0.504	-0.512	-0.522	-0.530	-0.539	-0.546	-0.554	-0.561	-0.566	-0.571	-0.579	-0.582	-0.586	-0.591	-0.594	-0.599	-0.601	-0.604	-0.606	-0.609	-0.609	-0.611	-0.611	-0.614	-0.614	-0.614	-0.615	-0.615	-0.615	-0.615	-0.615	-0.616	-0.616	-0.616	-0.616	-0.618	-0.618	-0.619	-0.620	-0.621	-0.622	-0.625	-0.626	-0.630	-0.632	-0.635	-0.639	-0.644	-0.649	-0.652	-0.659	-0.665	-0.672	-0.679	-0.686	-0.694	-0.702	-0.711	-0.721	-0.731	-0.741	-0.751	-0.762	-0.774	-0.786	-0.798	-0.810	-0.822	-0.836	-0.849	-0.861	-0.875	-0.888	-0.900	-0.914	-0.926	-0.939	-0.951	-0.964	-0.975	-0.988	-0.999	-1.010	-1.021	-1.030	-1.040	-1.049	-1.058	-1.065	-1.072	-1.078	-1.084	-1.089	-1.092	-1.096	-1.099	-1.100	-1.100	-1.101	-1.100	-1.098	-1.095	-1.091	-1.086	-1.082	-1.076	-1.069	-1.061	-1.054	-1.044	-1.035	-1.024	-1.014	-1.002	-0.990	-0.978	-0.964	-0.950	-0.936	-0.921	-0.906	-0.891	-0.876	-0.861	-0.845	-0.829	-0.814	-0.798	-0.782	-0.766	-0.751	-0.736	-0.720	-0.705	-0.690	-0.675	-0.662	-0.648	-0.635	-0.622	-0.610	-0.598	-0.586	-0.575	-0.565	-0.556	-0.546	-0.538	-0.530	-0.522	-0.515	-0.510	-0.504	-0.500	-0.495	-0.491	-0.488	-0.485	-0.485	-0.482	-0.481	-0.481	-0.481	-0.482	-0.484	-0.485	-0.488	-0.490	-0.491	-0.495	-0.498	-0.502	-0.506	-0.509	-0.514	-0.519	-0.521	-0.526	-0.530	-0.535	-0.539	-0.542	-0.546	-0.550	-0.552	-0.556	-0.559	-0.561	-0.562	-0.565	-0.566	-0.566	-0.568	-0.566	-0.565	-0.564	-0.561	-0.559	-0.555	-0.551	-0.546	-0.541	-0.535	-0.529	-0.520	-0.512	-0.502	-0.494	-0.484	-0.474	-0.461	-0.449	-0.436	-0.424	-0.409	-0.395	-0.379	-0.364	-0.348	-0.331	-0.314	-0.298	-0.280	-0.262	-0.244	-0.226	-0.208	-0.189	-0.170	-0.151	-0.132	-0.115	-0.095	-0.076	-0.059	-0.040	-0.022	-0.005	0.012	0.029	0.046	0.062	0.078	0.092	0.108	0.121	0.135	0.148	0.161	0.172	0.184	0.194	0.204	0.214	0.222	0.231	0.239	0.246	0.252	0.258	0.264	0.269	0.272	0.276	0.280	0.281	0.285	0.286	0.286	0.288	0.289	0.289	0.289	0.288	0.288	0.286	0.286	0.285	0.284	0.282	0.280	0.279	0.278	0.275	0.275	0.274	0.272	0.271	0.270	0.269	0.269	0.269	0.269	0.270	0.270	0.271	0.271	0.274	0.275	0.278	0.280	0.284	0.286	0.290	0.295	0.300	0.305	0.311	0.316	0.322	0.330	0.336	0.345	0.352	0.361	0.370	0.379	0.390	0.399	0.410	0.421	0.432	0.442	0.455	0.468	0.480	0.492	0.506	0.519	0.532	0.546	0.560	0.574	0.589	0.604	0.618	0.631	0.648	0.661	0.678	0.692	0.706	0.722	0.736	0.752	0.766	0.782	0.796	0.811	0.825	0.840	0.855	0.868	0.882	0.896	0.910	0.922	0.936	0.949	0.961	0.974	0.986	0.998	1.010	1.020	1.031	1.041	1.052	1.061	1.071	1.080	1.089	1.098	1.105	1.114	1.121	1.128	1.135	1.141	1.148	1.152	1.159	1.165	1.169	1.174	1.178	1.184	1.188	1.191	1.194	1.198	1.200	1.204	1.205	1.209	1.211	1.214	1.214	1.216	1.218	1.219	1.220	1.222	1.224	1.224	1.225	1.225	1.226	1.228	1.228	1.229	1.230	1.230	1.231	1.230	1.231	1.231	1.231	1.231	1.232	1.232	1.231	1.232	1.232	1.231	1.231	1.230	1.230	1.229	1.229	1.228	1.226	1.226	1.224	1.222	1.220	1.218	1.215	1.212	1.210	1.205	1.202	1.198	1.194	1.189	1.184	1.179	1.171	1.166	1.159	1.151	1.142	1.134	1.125	1.115	1.105	1.095	1.082	1.071	1.058	1.044	1.030	1.015	1.000	0.984	0.966	0.949	0.931	0.911	0.892	0.872	0.850	0.829	0.806	0.784	0.759	0.735	0.710	0.684	0.659	0.631	0.605	0.576	0.548	0.520	0.491	0.462	0.432	0.404	0.374	0.342	0.314	0.282	0.252	0.222	0.192	0.162	0.134	0.102	0.074	0.045	0.016	-0.012	-0.040	-0.066	-0.094	-0.120	-0.146	-0.171	-0.195	-0.220	-0.242	-0.264	-0.286	-0.306	-0.328	-0.346	-0.365	-0.382	-0.399	-0.416	-0.431	-0.445	-0.460	-0.472	-0.485	-0.495	-0.507	-0.518	-0.526	-0.536	-0.544	-0.552	-0.559	-0.565	-0.571	-0.578	-0.582	-0.589	-0.594	-0.596	-0.601	-0.606	-0.610	-0.614	-0.618	-0.621	-0.625	-0.629	-0.632	-0.635	-0.640	-0.645	-0.648	-0.652	-0.658	-0.664	-0.669	-0.674	-0.680	-0.688	-0.694	-0.701	-0.708	-0.715	-0.722	-0.731	-0.741	-0.749	-0.759	-0.769	-0.779	-0.789	-0.799	-0.810	-0.821	-0.831	-0.842	-0.854	-0.866	-0.879	-0.889	-0.901	-0.912	-0.926	-0.938	-0.949	-0.961	-0.974	-0.984	-0.996	-1.008	-1.019	-1.030	-1.040	-1.051	-1.062	-1.072	-1.082	-1.094	-1.102	-1.111	-1.120	-1.129	-1.138	-1.145	-1.152	-1.160	-1.166	-1.172	-1.178	-1.184	-1.190	-1.194	-1.199	-1.202	-1.206	-1.209	-1.212	-1.215	-1.218	-1.220	-1.222	-1.224	-1.224	-1.225	-1.226	-1.226	-1.226	-1.226	-1.225	-1.225	-1.222	-1.222	-1.221	-1.220	-1.219	-1.216	-1.214	-1.212	-1.211	-1.209	-1.206	-1.204	-1.201	-1.199	-1.196	-1.194	-1.191	-1.189	-1.186	-1.184	-1.181	-1.180	-1.176	-1.174	-1.172	-1.171	-1.169	-1.166	-1.165	-1.164	-1.162	-1.162	-1.160	-1.160	-1.159	-1.159	-1.159	-1.159	-1.160	-1.160	-1.160	-1.160	-1.161	-1.162	-1.165	-1.166	-1.168	-1.170	-1.171	-1.175	-1.178	-1.179	-1.182	-1.186	-1.189	-1.192	-1.195	-1.199	-1.201	-1.205	-1.209	-1.212	-1.216	-1.220	-1.222	-1.226	-1.230	-1.232	-1.236	-1.239	-1.241	-1.244	-1.246	-1.248	-1.250	-1.250	-1.251	-1.251	-1.252	-1.252	-1.251	-1.250	-1.248	-1.246	-1.244	-1.240	-1.238	-1.232	-1.229	-1.224	-1.218	-1.211	-1.205	-1.198	-1.189	-1.181	-1.172	-1.162	-1.154	-1.142	-1.131	-1.120	-1.109	-1.096	-1.084	-1.071	-1.058	-1.045	-1.030	-1.016	-1.001	-0.988	-0.972	-0.958	-0.942	-0.928	-0.912	-0.898	-0.881	-0.866	-0.851	-0.836	-0.821	-0.808	-0.792	-0.778	-0.764	-0.750	-0.736	-0.721	-0.709	-0.696	-0.682	-0.671	-0.659	-0.646	-0.635	-0.624	-0.612	-0.602	-0.591	-0.581	-0.571	-0.562	-0.551	-0.542	-0.535	-0.526	-0.518	-0.510	-0.501	-0.494	-0.485	-0.479	-0.471	-0.462	-0.456	-0.449	-0.441	-0.434	-0.428	-0.420	-0.412	-0.406	-0.399	-0.391	-0.384	-0.376	-0.368	-0.360	-0.352	-0.344	-0.336	-0.326	-0.319	-0.309	-0.299	-0.290	-0.280	-0.270	-0.259	-0.249	-0.238	-0.226	-0.214	-0.202	-0.189	-0.176	-0.164	-0.150	-0.136	-0.120	-0.106	-0.090	-0.074	-0.059	-0.041	-0.025	-0.009	0.010	0.029	0.048	0.066	0.086	0.106	0.126	0.148	0.169	0.190	0.212	0.236	0.258	0.281	0.305	0.329	0.354	0.378	0.402	0.428	0.454	0.479	0.505	0.531	0.558	0.584	0.609	0.636	0.662	0.690	0.716	0.744	0.771	0.798	0.824	0.851	0.879	0.905	0.931	0.958	0.985	1.011	1.038	1.062	1.089	1.115	1.140	1.165	1.190	1.215	1.239	1.262	1.286	1.311	1.335	1.358	1.380	1.404	1.426	1.448	1.469	1.491	1.512	1.532	1.554	1.574	1.594	1.612	1.632	1.651	1.670	1.690	1.709	1.726	1.744	1.761	1.779	1.796	1.812	1.830	1.846	1.862	1.876	1.892	1.909	1.924	1.938	1.952	1.966	1.981	1.995	2.007	2.022	2.035	2.047	2.061	2.072	2.085	2.096	2.109	2.121	2.131	2.142	2.154	2.165	2.175	2.185	2.195	2.206	2.216	2.226	2.235	2.245	2.254	2.264	2.274	2.282	2.290	2.299	2.309	2.318	2.326	2.335	2.342	2.352	2.360	2.369	2.376	2.384	2.392	2.401	2.409	2.416	2.424	2.431	2.438	2.445	2.452	2.459	2.465	2.472	2.478	2.484	2.489	2.494	2.500	2.505	2.509	2.511	2.516	2.519	2.522	2.524	2.526	2.528	2.528	2.528	2.526	2.525	2.524	2.521	2.519	2.516	2.511	2.506	2.501	2.495	2.489	2.481	2.474	2.465	2.456	2.445	2.435	2.425	2.414	2.400	2.389	2.375	2.362	2.348	2.332	2.318	2.304	2.288	2.271	2.255	2.239	2.222	2.205	2.189	2.172	2.155	2.139	2.121	2.104	2.089	2.071	2.055	2.039	2.022	2.007	1.992	1.978	1.962	1.948	1.934	1.920	1.908	1.895	1.882	1.871	1.859	1.849	1.838	1.828	1.818	1.809	1.800	1.791	1.784	1.775	1.769	1.762	1.755	1.749	1.742	1.735	1.730	1.725	1.719	1.714	1.709	1.702	1.698	1.692	1.688	1.682	1.676	1.670	1.665	1.659	1.652	1.646	1.640	1.632	1.625	1.618	1.610	1.600	1.591	1.582	1.574	1.562	1.554	1.542	1.530	1.520	1.508	1.495	1.482	1.470	1.455	1.442	1.428	1.412	1.399	1.384	1.368	1.351	1.336	1.320	1.302	1.288	1.270	1.254	1.236	1.219	1.202	1.185	1.169	1.151	1.135	1.118	1.101	1.085	1.068	1.052	1.035	1.020	1.004	0.989	0.975	0.959	0.945	0.931	0.918	0.904	0.891	0.879	0.866	0.854	0.844	0.832	0.821	0.811	0.801	0.792	0.784	0.775	0.768	0.759	0.751	0.744	0.738	0.731	0.725	0.719	0.714	0.708	0.702	0.698	0.694	0.689	0.685	0.680	0.675	0.670	0.668	0.662	0.659	0.654	0.650	0.645	0.640	0.636	0.631	0.626	0.620	0.614	0.610	0.604	0.598	0.590	0.584	0.576	0.568	0.561	0.552	0.545	0.535	0.526	0.516	0.506	0.496	0.485	0.475	0.464	0.451	0.440	0.429	0.415	0.402	0.389	0.376	0.364	0.350	0.336	0.322	0.309	0.295	0.280	0.266	0.251	0.239	0.224	0.209	0.195	0.181	0.168	0.152	0.139	0.125	0.111	0.098	0.085	0.072	0.059	0.046	0.035	0.021	0.010	-0.001	-0.012	-0.024	-0.034	-0.044	-0.054	-0.064	-0.072	-0.082	-0.091	-0.099	-0.106	-0.115	-0.121	-0.129	-0.135	-0.141	-0.148	-0.151	-0.158	-0.162	-0.166	-0.171	-0.174	-0.178	-0.181	-0.184	-0.186	-0.189	-0.190	-0.192	-0.194	-0.195	-0.196	-0.196	-0.199	-0.199	-0.199	-0.200	-0.200	-0.200	-0.200	-0.200	-0.200	-0.201	-0.201	-0.201	-0.201	-0.202	-0.202	-0.202	-0.204	-0.205	-0.208	-0.208	-0.210	-0.211	-0.214	-0.216	-0.220	-0.222	-0.225	-0.230	-0.234	-0.239	-0.244	-0.249	-0.254	-0.260	-0.268	-0.272	-0.280	-0.288	-0.296	-0.304	-0.312	-0.321	-0.330	-0.340	-0.350	-0.360	-0.370	-0.380	-0.390	-0.401	-0.411	-0.422	-0.432	-0.445	-0.455	-0.466	-0.476	-0.488	-0.499	-0.509	-0.520	-0.530	-0.540	-0.551	-0.560	-0.570	-0.579	-0.588	-0.596	-0.605	-0.612	-0.620	-0.628	-0.634	-0.640	-0.645	-0.651	-0.655	-0.659	-0.664	-0.666	-0.670	-0.672	-0.675	-0.676	-0.678	-0.679	-0.678	-0.678	-0.678	-0.676	-0.674	-0.671	-0.669	-0.666	-0.661	-0.658	-0.654	-0.648	-0.642	-0.638	-0.630	-0.624	-0.616	-0.609	-0.601	-0.592	-0.584	-0.575	-0.566	-0.555	-0.546	-0.535	-0.524	-0.514	-0.502	-0.490	-0.479	-0.468	-0.455	-0.442	-0.429	-0.416	-0.404	-0.390	-0.378	-0.364	-0.351	-0.338	-0.325	-0.311	-0.296	-0.284	-0.270	-0.258	-0.245	-0.232	-0.219	-0.206	-0.195	-0.182	-0.170	-0.159	-0.146	-0.136	-0.125	-0.116	-0.106	-0.098	-0.088	-0.079	-0.070	-0.062	-0.055	-0.049	-0.041	-0.035	-0.029	-0.025	-0.019	-0.015	-0.011	-0.008	-0.005	-0.001	0.002	0.004	0.006	0.009	0.010	0.011	0.012	0.014	0.014	0.015	0.018	0.018	0.019	0.020	0.021	0.022	0.025	0.026	0.029	0.031	0.035	0.038	0.041	0.045	0.049	0.055	0.060	0.066	0.072	0.080	0.088	0.095	0.105	0.114	0.125	0.135	0.148	0.159	0.171	0.185	0.199	0.212	0.228	0.244	0.259	0.276	0.292	0.310	0.328	0.345	0.365	0.382	0.401	0.421	0.440	0.459	0.479	0.498	0.516	0.536	0.555	0.574	0.592	0.610	0.629	0.648	0.664	0.681	0.698	0.712	0.728	0.742	0.756	0.770	0.781	0.794	0.805	0.815	0.825	0.832	0.840	0.848	0.854	0.859	0.864	0.866	0.870	0.870	0.871	0.871	0.871	0.869	0.866	0.862	0.858	0.852	0.848	0.841	0.834	0.826	0.818	0.809	0.800	0.789	0.779	0.768	0.756	0.745	0.734	0.721	0.709	0.698	0.685	0.671	0.660	0.646	0.635	0.622	0.611	0.599	0.588	0.575	0.565	0.555	0.544	0.535	0.525	0.515	0.506	0.499	0.491	0.484	0.478	0.471	0.465	0.460	0.456	0.451	0.448	0.445	0.442	0.441	0.439	0.439	0.438	0.438	0.438	0.439	0.439	0.440	0.444	0.445	0.446	0.450	0.454	0.456	0.460	0.464	0.466	0.471	0.475	0.479	0.482	0.486	0.491	0.494	0.499	0.501	0.506	0.509	0.512	0.515	0.518	0.521	0.524	0.526	0.526	0.528	0.529	0.529	0.529	0.529	0.529	0.528	0.524	0.522	0.519	0.516	0.512	0.507	0.502	0.496	0.491	0.484	0.476	0.469	0.460	0.450	0.441	0.430	0.419	0.408	0.395	0.381	0.369	0.355	0.340	0.325	0.310	0.294	0.278	0.260	0.242	0.226	0.208	0.190	0.171	0.152	0.134	0.115	0.096	0.075	0.056	0.038	0.019	0.000	-0.019	-0.038	-0.055	-0.074	-0.091	-0.109	-0.125	-0.140	-0.155	-0.171	-0.185	-0.199	-0.211	-0.224	-0.235	-0.245	-0.255	-0.264	-0.271	-0.279	-0.284	-0.290	-0.294	-0.296	-0.299	-0.300	-0.300	-0.299	-0.298	-0.295	-0.291	-0.286	-0.281	-0.276	-0.270	-0.261	-0.254	-0.245	-0.236	-0.226	-0.215	-0.205	-0.192	-0.182	-0.170	-0.159	-0.146	-0.136	-0.124	-0.112	-0.101	-0.090	-0.079	-0.068	-0.058	-0.049	-0.039	-0.030	-0.022	-0.016	-0.010	-0.005	0.000	0.004	0.006	0.008	0.008	0.008	0.006	0.004	0.001	-0.004	-0.009	-0.016	-0.024	-0.031	-0.041	-0.052	-0.064	-0.076	-0.090	-0.104	-0.119	-0.135	-0.152	-0.170	-0.188	-0.206	-0.225	-0.245	-0.264	-0.284	-0.305	-0.325	-0.345	-0.366	-0.386	-0.408	-0.428	-0.448	-0.466	-0.486	-0.506	-0.525	-0.541	-0.560	-0.576	-0.592	-0.608	-0.622	-0.635	-0.648	-0.660	-0.670	-0.680	-0.689	-0.695	-0.702	-0.708	-0.710	-0.714	-0.715	-0.715	-0.714	-0.712	-0.709	-0.704	-0.698	-0.691	-0.682	-0.674	-0.662	-0.651	-0.638	-0.624	-0.610	-0.592	-0.576	-0.559	-0.539	-0.520	-0.499	-0.479	-0.456	-0.434	-0.410	-0.386	-0.362	-0.338	-0.312	-0.286	-0.260	-0.235	-0.209	-0.181	-0.156	-0.130	-0.104	-0.076	-0.050	-0.025	0.001	0.028	0.051	0.076	0.099	0.124	0.145	0.169	0.189	0.211	0.231	0.250	0.268	0.285	0.301	0.318	0.331	0.346	0.358	0.370	0.380	0.390	0.399	0.406	0.412	0.418	0.421	0.425	0.428	0.428	0.429	0.428	0.425	0.422	0.419	0.414	0.409	0.402	0.396	0.388	0.379	0.369	0.359	0.349	0.339	0.326	0.316	0.304	0.291	0.278	0.265	0.252	0.239	0.226	0.212	0.200	0.186	0.172	0.160	0.146	0.135	0.124	0.110	0.099	0.088	0.078	0.068	0.058	0.049	0.039	0.030	0.022	0.015	0.008	0.001	-0.005	-0.011	-0.016	-0.022	-0.026	-0.031	-0.034	-0.038	-0.041	-0.044	-0.046	-0.050	-0.052	-0.055	-0.056	-0.059	-0.061	-0.064	-0.066	-0.069	-0.072	-0.075	-0.079	-0.082	-0.086	-0.091	-0.096	-0.102	-0.108	-0.114	-0.121	-0.129	-0.139	-0.148	-0.158	-0.168	-0.179	-0.191	-0.205	-0.218	-0.232	-0.248	-0.264	-0.281	-0.298	-0.316	-0.336	-0.355	-0.376	-0.396	-0.420	-0.441	-0.465	-0.489	-0.514	-0.539	-0.565	-0.590	-0.616	-0.644	-0.671	-0.698	-0.726	-0.754	-0.782	-0.810	-0.839	-0.866	-0.894	-0.921	-0.950	-0.976	-1.005	-1.032	-1.058	-1.084	-1.109	-1.134	-1.158	-1.182	-1.205	-1.228	-1.249	-1.269	-1.289	-1.308	-1.324	-1.341	-1.356	-1.371	-1.385	-1.398	-1.409	-1.419	-1.428	-1.435	-1.442	-1.448	-1.452	-1.455	-1.456	-1.458	-1.458	-1.455	-1.451	-1.449	-1.444	-1.438	-1.430	-1.421	-1.412	-1.402	-1.391	-1.379	-1.368	-1.354	-1.339	-1.325	-1.310	-1.294	-1.278	-1.261	-1.244	-1.226	-1.208	-1.190	-1.172	-1.152	-1.135	-1.116	-1.098	-1.080	-1.061	-1.044	-1.026	-1.009	-0.992	-0.974	-0.959	-0.942	-0.926	-0.911	-0.898	-0.884	-0.871	-0.859	-0.846	-0.835	-0.824	-0.815	-0.805	-0.796	-0.789	-0.781	-0.775	-0.769	-0.764	-0.760	-0.755	-0.752	-0.750	-0.748	-0.746	-0.746	-0.745	-0.745	-0.746	-0.746	-0.749	-0.750	-0.752	-0.755	-0.758	-0.761	-0.765	-0.768	-0.771	-0.775	-0.780	-0.784	-0.788	-0.792	-0.798	-0.800	-0.805	-0.810	-0.815	-0.819	-0.822	-0.828	-0.832	-0.836	-0.840	-0.844	-0.848	-0.851	-0.855	-0.860	-0.862	-0.866	-0.869	-0.874	-0.876	-0.879	-0.881	-0.885	-0.888	-0.890	-0.894	-0.896	-0.899	-0.902	-0.904	-0.906	-0.910	-0.912	-0.916	-0.919	-0.921	-0.925	-0.928	-0.930	-0.934	-0.938	-0.941	-0.944	-0.948	-0.951	-0.955	-0.959	-0.964	-0.969	-0.972	-0.976	-0.981	-0.988	-0.991	-0.998	-1.002	-1.008	-1.014	-1.020	-1.026	-1.032	-1.038	-1.044	-1.051	-1.059	-1.064	-1.072	-1.080	-1.086	-1.094	-1.101	-1.109	-1.116	-1.124	-1.131	-1.141	-1.149	-1.156	-1.165	-1.172	-1.181	-1.189	-1.198	-1.206	-1.214	-1.222	-1.230	-1.239	-1.246	-1.252	-1.260	-1.268	-1.275	-1.282	-1.289	-1.295	-1.302	-1.308	-1.314	-1.318	-1.322	-1.328	-1.331	-1.335	-1.339	-1.341	-1.342	-1.345	-1.345	-1.348	-1.346	-1.345	-1.344	-1.342	-1.340	-1.336	-1.332	-1.329	-1.324	-1.319	-1.312	-1.305	-1.298	-1.289	-1.281	-1.271	-1.261	-1.251	-1.240	-1.229	-1.216	-1.204	-1.190	-1.178	-1.164	-1.150	-1.136	-1.120	-1.106	-1.090	-1.075	-1.061	-1.045	-1.030	-1.015	-0.999	-0.982	-0.968	-0.952	-0.938	-0.924	-0.909	-0.896	-0.882	-0.869	-0.856	-0.845	-0.832	-0.821	-0.811	-0.801	-0.792	-0.784	-0.776	-0.769	-0.762	-0.756	-0.751	-0.746	-0.744	-0.740	-0.739	-0.738	-0.736	-0.736	-0.738	-0.739	-0.740	-0.742	-0.746	-0.749	-0.754	-0.758	-0.762	-0.768	-0.775	-0.780	-0.788	-0.794	-0.801	-0.808	-0.815	-0.824	-0.831	-0.839	-0.846	-0.855	-0.861	-0.870	-0.878	-0.884	-0.891	-0.898	-0.904	-0.910	-0.916	-0.921	-0.928	-0.931	-0.936	-0.939	-0.942	-0.946	-0.948	-0.950	-0.952	-0.952	-0.954	-0.954	-0.954	-0.951	-0.950	-0.949	-0.946	-0.944	-0.940	-0.936	-0.932	-0.926	-0.922	-0.916	-0.911	-0.905	-0.899	-0.891	-0.885	-0.879	-0.870	-0.864	-0.856	-0.848	-0.840	-0.831	-0.825	-0.816	-0.809	-0.800	-0.792	-0.784	-0.776	-0.768	-0.760	-0.752	-0.746	-0.738	-0.731	-0.725	-0.719	-0.712	-0.706	-0.701	-0.696	-0.691	-0.686	-0.684	-0.680	-0.676	-0.672	-0.670	-0.669	-0.668	-0.668	-0.668	-0.666	-0.666	-0.668	-0.669	-0.671	-0.674	-0.676	-0.680	-0.684	-0.689	-0.692	-0.698	-0.704	-0.710	-0.718	-0.724	-0.731	-0.739	-0.748	-0.755	-0.765	-0.774	-0.782	-0.794	-0.802	-0.814	-0.822	-0.834	-0.846	-0.856	-0.866	-0.879	-0.889	-0.900	-0.911	-0.922	-0.932	-0.944	-0.954	-0.964	-0.975	-0.985	-0.995	-1.004	-1.014	-1.022	-1.031	-1.040	-1.048	-1.056	-1.064	-1.070	-1.076	-1.082	-1.089	-1.094	-1.099	-1.104	-1.109	-1.112	-1.118	-1.120	-1.122	-1.126	-1.129	-1.130	-1.132	-1.134	-1.135	-1.138	-1.138	-1.139	-1.140	-1.140	-1.141	-1.142	-1.142	-1.144	-1.145	-1.146	-1.148	-1.148	-1.149	-1.151	-1.152	-1.155	-1.159	-1.161	-1.165	-1.170	-1.172	-1.179	-1.184	-1.190	-1.196	-1.202	-1.211	-1.219	-1.228	-1.238	-1.248	-1.258	-1.269	-1.281	-1.292	-1.306	-1.320	-1.334	-1.349	-1.364	-1.380	-1.396	-1.414	-1.431	-1.449	-1.466	-1.486	-1.505	-1.525	-1.545	-1.565	-1.586	-1.606	-1.628	-1.649	-1.670	-1.691	-1.711	-1.732	-1.754	-1.775	-1.796	-1.818	-1.839	-1.858	-1.879	-1.899	-1.918	-1.936	-1.956	-1.975	-1.992	-2.010	-2.026	-2.042	-2.058	-2.074	-2.089	-2.102	-2.116	-2.129	-2.140	-2.152	-2.162	-2.172	-2.181	-2.191	-2.199	-2.208	-2.214	-2.220	-2.225	-2.230	-2.236	-2.240	-2.244	-2.245	-2.248	-2.250	-2.252	-2.252	-2.254	-2.254	-2.255	-2.255	-2.254	-2.254	-2.254	-2.252	-2.251	-2.251	-2.250	-2.249	-2.248	-2.248	-2.246	-2.246	-2.246	-2.246	-2.245	-2.246	-2.248	-2.249	-2.251	-2.252	-2.255	-2.258	-2.261	-2.265	-2.269	-2.274	-2.279	-2.285	-2.291	-2.299	-2.306	-2.314	-2.322	-2.332	-2.342	-2.352	-2.364	-2.375	-2.388	-2.400	-2.412	-2.428	-2.441	-2.456	-2.470	-2.486	-2.502	-2.519	-2.535	-2.552	-2.569	-2.586	-2.604	-2.621	-2.640	-2.658	-2.675	-2.694	-2.711	-2.729	-2.746	-2.764	-2.781	-2.798	-2.814	-2.831	-2.846	-2.862	-2.878	-2.892	-2.908	-2.920	-2.934	-2.946	-2.958	-2.969	-2.979	-2.990	-2.998	-3.006	-3.014	-3.021	-3.026	-3.031	-3.035	-3.039	-3.041	-3.044	-3.044	-3.045	-3.045	-3.044	-3.041	-3.039	-3.035	-3.031	-3.026	-3.021	-3.015	-3.010	-3.002	-2.996	-2.989	-2.980	-2.972	-2.964	-2.955	-2.946	-2.936	-2.928	-2.919	-2.910	-2.900	-2.891	-2.882	-2.874	-2.865	-2.856	-2.848	-2.839	-2.831	-2.825	-2.816	-2.810	-2.804	-2.796	-2.791	-2.786	-2.780	-2.776	-2.771	-2.768	-2.765	-2.761	-2.759	-2.756	-2.754	-2.752	-2.750	-2.749	-2.749	-2.748	-2.746	-2.746	-2.746	-2.745	-2.746	-2.745	-2.745	-2.745	-2.745	-2.745	-2.744	-2.745	-2.742	-2.742	-2.741	-2.740	-2.739	-2.735	-2.734	-2.730	-2.728	-2.725	-2.720	-2.716	-2.711	-2.706	-2.700	-2.694	-2.688	-2.680	-2.672	-2.665	-2.655	-2.646	-2.636	-2.626	-2.615	-2.604	-2.592	-2.580	-2.566	-2.552	-2.539	-2.524	-2.509	-2.494	-2.479	-2.461	-2.445	-2.428	-2.410	-2.391	-2.374	-2.355	-2.336	-2.316	-2.298	-2.278	-2.256	-2.236	-2.215	-2.195	-2.174	-2.152	-2.131	-2.109	-2.088	-2.066	-2.044	-2.022	-2.001	-1.980	-1.958	-1.935	-1.914	-1.892	-1.871	-1.850	-1.829	-1.808	-1.788	-1.766	-1.746	-1.726	-1.708	-1.688	-1.669	-1.650	-1.632	-1.615	-1.598	-1.581	-1.564	-1.549	-1.532	-1.518	-1.504	-1.490	-1.475	-1.462	-1.450	-1.439	-1.426	-1.415	-1.404	-1.394	-1.385	-1.375	-1.366	-1.358	-1.350	-1.341	-1.334	-1.328	-1.320	-1.314	-1.308	-1.300	-1.295	-1.290	-1.285	-1.279	-1.274	-1.269	-1.262	-1.259	-1.252	-1.248	-1.241	-1.238	-1.231	-1.226	-1.220	-1.214	-1.208	-1.201	-1.195	-1.188	-1.180	-1.174	-1.166	-1.158	-1.149	-1.140	-1.132	-1.122	-1.112	-1.104	-1.094	-1.082	-1.072	-1.061	-1.050	-1.039	-1.028	-1.014	-1.002	-0.991	-0.978	-0.964	-0.951	-0.939	-0.926	-0.912	-0.899	-0.885	-0.871	-0.858	-0.844	-0.830	-0.818	-0.802	-0.790	-0.776	-0.764	-0.750	-0.738	-0.725	-0.714	-0.700	-0.689	-0.679	-0.668	-0.656	-0.646	-0.636	-0.628	-0.618	-0.609	-0.601	-0.592	-0.586	-0.579	-0.574	-0.568	-0.562	-0.558	-0.555	-0.550	-0.548	-0.545	-0.544	-0.542	-0.541	-0.541	-0.541	-0.541	-0.544	-0.545	-0.548	-0.550	-0.552	-0.556	-0.561	-0.565	-0.571	-0.575	-0.581	-0.588	-0.592	-0.599	-0.605	-0.612	-0.619	-0.626	-0.632	-0.640	-0.648	-0.654	-0.661	-0.669	-0.675	-0.682	-0.691	-0.698	-0.704	-0.710	-0.718	-0.724	-0.729	-0.735	-0.741	-0.746	-0.751	-0.756	-0.760	-0.765	-0.769	-0.771	-0.776	-0.779	-0.781	-0.784	-0.785	-0.788	-0.790	-0.791	-0.792	-0.792	-0.794	-0.794	-0.794	-0.795	-0.795	-0.795	-0.795	-0.795	-0.795	-0.794	-0.795	-0.794	-0.792	-0.792	-0.794	-0.792	-0.792	-0.792	-0.794	-0.794	-0.796	-0.798	-0.799	-0.800	-0.802	-0.805	-0.809	-0.812	-0.816	-0.821	-0.825	-0.830	-0.838	-0.844	-0.850	-0.859	-0.868	-0.876	-0.885	-0.895	-0.906	-0.918	-0.929	-0.941	-0.955	-0.969	-0.982	-0.998	-1.012	-1.029	-1.045	-1.061	-1.079	-1.098	-1.115	-1.134	-1.154	-1.172	-1.192	-1.212	-1.234	-1.254	-1.274	-1.295	-1.315	-1.336	-1.356	-1.378	-1.398	-1.418	-1.439	-1.459	-1.479	-1.498	-1.516	-1.534	-1.552	-1.570	-1.586	-1.604	-1.619	-1.634	-1.649	-1.662	-1.674	-1.686	-1.698	-1.708	-1.716	-1.725	-1.732	-1.740	-1.745	-1.749	-1.754	-1.756	-1.758	-1.759	-1.759	-1.759	-1.756	-1.754	-1.750	-1.746	-1.741	-1.735	-1.729	-1.721	-1.714	-1.705	-1.696	-1.686	-1.676	-1.666	-1.655	-1.645	-1.632	-1.621	-1.609	-1.598	-1.586	-1.574	-1.561	-1.549	-1.539	-1.528	-1.515	-1.505	-1.494	-1.482	-1.472	-1.464	-1.454	-1.446	-1.439	-1.431	-1.424	-1.418	-1.411	-1.408	-1.402	-1.400	-1.396	-1.395	-1.394	-1.394	-1.394	-1.395	-1.396	-1.399	-1.401	-1.405	-1.410	-1.416	-1.421	-1.429	-1.435	-1.442	-1.451	-1.460	-1.470	-1.480	-1.490	-1.500	-1.512	-1.524	-1.536	-1.548	-1.560	-1.572	-1.586	-1.599	-1.611	-1.624	-1.638	-1.650	-1.664	-1.676	-1.689	-1.700	-1.714	-1.725	-1.738	-1.748	-1.759	-1.770	-1.780	-1.790	-1.799	-1.808	-1.816	-1.825	-1.831	-1.839	-1.845	-1.851	-1.856	-1.861	-1.865	-1.868	-1.870	-1.872	-1.875	-1.876	-1.876	-1.878	-1.876	-1.875	-1.874	-1.871	-1.869	-1.866	-1.862	-1.860	-1.855	-1.850	-1.846	-1.840	-1.835	-1.830	-1.824	-1.818	-1.811	-1.805	-1.799	-1.791	-1.785	-1.780	-1.772	-1.768	-1.760	-1.754	-1.749	-1.744	-1.738	-1.732	-1.728	-1.722	-1.719	-1.714	-1.711	-1.708	-1.705	-1.702	-1.701	-1.701	-1.700	-1.700	-1.701	-1.702	-1.704	-1.706	-1.709	-1.712	-1.716	-1.721	-1.728	-1.732	-1.740	-1.746	-1.754	-1.762	-1.772	-1.781	-1.791	-1.801	-1.811	-1.824	-1.835	-1.849	-1.860	-1.874	-1.886	-1.900	-1.915	-1.929	-1.944	-1.958	-1.971	-1.986	-2.001	-2.016	-2.030	-2.044	-2.058	-2.071	-2.085	-2.099	-2.110	-2.124	-2.135	-2.145	-2.156	-2.166	-2.176	-2.184	-2.191	-2.199	-2.205	-2.210	-2.215	-2.219	-2.220	-2.222	-2.222	-2.222	-2.221	-2.219	-2.215	-2.211	-2.206	-2.200	-2.192	-2.184	-2.175	-2.165	-2.154	-2.141	-2.129	-2.115	-2.101	-2.086	-2.070	-2.054	-2.036	-2.019	-2.000	-1.981	-1.962	-1.942	-1.924	-1.904	-1.884	-1.862	-1.844	-1.822	-1.801	-1.781	-1.761	-1.741	-1.721	-1.701	-1.682	-1.664	-1.645	-1.628	-1.609	-1.592	-1.576	-1.560	-1.545	-1.530	-1.516	-1.502	-1.490	-1.478	-1.466	-1.455	-1.446	-1.436	-1.428	-1.419	-1.412	-1.405	-1.399	-1.394	-1.390	-1.385	-1.381	-1.379	-1.376	-1.375	-1.372	-1.371	-1.371	-1.370	-1.370	-1.371	-1.371	-1.371	-1.372	-1.372	-1.375	-1.376	-1.378	-1.380	-1.381	-1.382	-1.384	-1.385	-1.386	-1.386	-1.388	-1.388	-1.388	-1.388	-1.388	-1.386	-1.386	-1.384	-1.382	-1.380	-1.378	-1.374	-1.371	-1.368	-1.362	-1.359	-1.354	-1.348	-1.341	-1.335	-1.329	-1.321	-1.314	-1.305	-1.298	-1.289	-1.280	-1.271	-1.261	-1.250	-1.240	-1.229	-1.219	-1.208	-1.196	-1.185	-1.174	-1.162	-1.151	-1.140	-1.128	-1.116	-1.105	-1.092	-1.081	-1.071	-1.060	-1.050	-1.040	-1.030	-1.020	-1.011	-1.002	-0.994	-0.986	-0.979	-0.971	-0.966	-0.960	-0.956	-0.951	-0.948	-0.945	-0.942	-0.940	-0.940	-0.939	-0.940	-0.942	-0.944	-0.948	-0.951	-0.955	-0.960	-0.966	-0.972	-0.980	-0.988	-0.996	-1.005	-1.015	-1.025	-1.036	-1.048	-1.060	-1.072	-1.084	-1.098	-1.112	-1.126	-1.140	-1.154	-1.169	-1.182	-1.198	-1.212	-1.226	-1.241	-1.255	-1.269	-1.282	-1.296	-1.309	-1.322	-1.335	-1.346	-1.358	-1.369	-1.379	-1.389	-1.398	-1.406	-1.414	-1.420	-1.426	-1.431	-1.436	-1.440	-1.442	-1.445	-1.446	-1.446	-1.446	-1.444	-1.442	-1.440	-1.436	-1.431	-1.426	-1.420	-1.414	-1.406	-1.399	-1.390	-1.381	-1.370	-1.360	-1.349	-1.338	-1.325	-1.314	-1.301	-1.289	-1.275	-1.262	-1.249	-1.236	-1.222	-1.209	-1.196	-1.182	-1.170	-1.156	-1.144	-1.131	-1.119	-1.106	-1.095	-1.084	-1.074	-1.062	-1.052	-1.044	-1.034	-1.025	-1.018	-1.010	-1.002	-0.996	-0.990	-0.986	-0.981	-0.978	-0.974	-0.970	-0.969	-0.966	-0.965	-0.965	-0.964	-0.965	-0.965	-0.966	-0.969	-0.970	-0.972	-0.976	-0.979	-0.982	-0.986	-0.990	-0.996	-1.000	-1.005	-1.010	-1.016	-1.021	-1.028	-1.034	-1.039	-1.045	-1.052	-1.059	-1.064	-1.071	-1.078	-1.085	-1.090	-1.096	-1.104	-1.110	-1.118	-1.122	-1.129	-1.136	-1.142	-1.149	-1.155	-1.161	-1.168	-1.172	-1.180	-1.186	-1.191	-1.198	-1.204	-1.209	-1.215	-1.220	-1.226	-1.231	-1.238	-1.241	-1.248	-1.252	-1.258	-1.262	-1.268	-1.274	-1.278	-1.282	-1.288	-1.292	-1.296	-1.301	-1.306	-1.310	-1.315	-1.319	-1.322	-1.328	-1.332	-1.336	-1.341	-1.345	-1.349	-1.354	-1.358	-1.361	-1.365	-1.370	-1.374	-1.379	-1.382	-1.388	-1.392	-1.398	-1.402	-1.409	-1.412	-1.419	-1.425	-1.431	-1.438	-1.445	-1.451	-1.460	-1.468	-1.476	-1.485	-1.495	-1.505	-1.515	-1.526	-1.538	-1.550	-1.562	-1.576	-1.590	-1.605	-1.620	-1.636	-1.652	-1.670	-1.688	-1.708	-1.726	-1.748	-1.766	-1.789	-1.810	-1.832	-1.856	-1.880	-1.904	-1.928	-1.951	-1.976	-2.001	-2.027	-2.054	-2.079	-2.105	-2.130	-2.156	-2.182	-2.206	-2.232	-2.258	-2.282	-2.306	-2.329	-2.352	-2.374	-2.395	-2.416	-2.436	-2.454	-2.472	-2.489	-2.505	-2.519	-2.532	-2.545	-2.554	-2.565	-2.572	-2.579	-2.584	-2.588	-2.589	-2.591	-2.590	-2.588	-2.585	-2.580	-2.574	-2.565	-2.556	-2.546	-2.535	-2.522	-2.509	-2.492	-2.478	-2.461	-2.442	-2.424	-2.404	-2.384	-2.362	-2.341	-2.319	-2.296	-2.272	-2.249	-2.225	-2.201	-2.179	-2.155	-2.131	-2.108	-2.084	-2.061	-2.039	-2.016	-1.995	-1.974	-1.952	-1.931	-1.912	-1.894	-1.875	-1.856	-1.840	-1.824	-1.809	-1.794	-1.780	-1.766	-1.755	-1.742	-1.731	-1.722	-1.712	-1.705	-1.696	-1.689	-1.682	-1.676	-1.670	-1.665	-1.660	-1.656	-1.654	-1.650	-1.648	-1.644	-1.642	-1.639	-1.638	-1.636	-1.635	-1.634	-1.631	-1.630	-1.630	-1.629	-1.626	-1.625	-1.624	-1.622	-1.620	-1.619	-1.616	-1.615	-1.612	-1.610	-1.608	-1.605	-1.602	-1.599	-1.596	-1.592	-1.590	-1.586	-1.581	-1.578	-1.574	-1.570	-1.565	-1.561	-1.556	-1.550	-1.546	-1.541	-1.536	-1.531	-1.525	-1.520	-1.514	-1.509	-1.502	-1.498	-1.491	-1.485	-1.479	-1.472	-1.468	-1.461	-1.455	-1.449	-1.442	-1.436	-1.431	-1.424	-1.418	-1.412	-1.408	-1.401	-1.396	-1.389	-1.384	-1.379	-1.374	-1.370	-1.364	-1.360	-1.356	-1.352	-1.350	-1.346	-1.344	-1.341	-1.339	-1.338	-1.336	-1.336	-1.335	-1.336	-1.338	-1.339	-1.341	-1.345	-1.348	-1.351	-1.356	-1.360	-1.366	-1.374	-1.380	-1.389	-1.396	-1.405	-1.416	-1.425	-1.436	-1.448	-1.460	-1.472	-1.485	-1.498	-1.512	-1.526	-1.542	-1.556	-1.571	-1.586	-1.601	-1.618	-1.634	-1.649	-1.664	-1.680	-1.695	-1.710	-1.725	-1.740	-1.754	-1.768	-1.780	-1.792	-1.805	-1.816	-1.826	-1.836	-1.846	-1.855	-1.861	-1.868	-1.874	-1.879	-1.882	-1.885	-1.886	-1.888	-1.888	-1.886	-1.885	-1.881	-1.878	-1.874	-1.868	-1.860	-1.852	-1.845	-1.836	-1.825	-1.815	-1.802	-1.792	-1.780	-1.768	-1.754	-1.739	-1.726	-1.711	-1.698	-1.684	-1.669	-1.655	-1.641	-1.628	-1.614	-1.600	-1.588	-1.574	-1.562	-1.551	-1.540	-1.530	-1.520	-1.511	-1.504	-1.496	-1.490	-1.485	-1.480	-1.478	-1.474	-1.471	-1.471	-1.471	-1.472	-1.474	-1.476	-1.481	-1.486	-1.492	-1.498	-1.506	-1.514	-1.524	-1.534	-1.544	-1.556	-1.566	-1.580	-1.592	-1.608	-1.620	-1.635	-1.651	-1.666	-1.682	-1.698	-1.714	-1.730	-1.746	-1.762	-1.780	-1.796	-1.812	-1.828	-1.845	-1.861	-1.878	-1.892	-1.908	-1.922	-1.938	-1.952	-1.968	-1.980	-1.994	-2.006	-2.019	-2.030	-2.041	-2.052	-2.065	-2.075	-2.084	-2.092	-2.101	-2.110	-2.118	-2.125	-2.131	-2.138	-2.144	-2.149	-2.154	-2.158	-2.161	-2.165	-2.169	-2.170	-2.174	-2.175	-2.176	-2.179	-2.179	-2.180	-2.180	-2.180	-2.180	-2.179	-2.179	-2.178	-2.176	-2.176	-2.175	-2.174	-2.171	-2.171	-2.169	-2.168	-2.166	-2.165	-2.162	-2.162	-2.160	-2.160	-2.159	-2.158	-2.158	-2.158	-2.158	-2.158	-2.159	-2.159	-2.159	-2.161	-2.162	-2.165	-2.168	-2.170	-2.174	-2.178	-2.180	-2.184	-2.190	-2.195	-2.200	-2.205	-2.211	-2.218	-2.225	-2.232	-2.240	-2.246	-2.254	-2.262	-2.270	-2.279	-2.288	-2.295	-2.304	-2.312	-2.321	-2.329	-2.338	-2.345	-2.352	-2.360	-2.369	-2.375	-2.382	-2.388	-2.392	-2.400	-2.404	-2.409	-2.412	-2.416	-2.419	-2.421	-2.422	-2.424	-2.424	-2.422	-2.422	-2.420	-2.418	-2.414	-2.410	-2.405	-2.400	-2.394	-2.388	-2.380	-2.371	-2.364	-2.354	-2.344	-2.334	-2.322	-2.311	-2.300	-2.288	-2.274	-2.261	-2.248	-2.234	-2.220	-2.204	-2.190	-2.175	-2.160	-2.144	-2.129	-2.112	-2.096	-2.082	-2.066	-2.050	-2.035	-2.020	-2.005	-1.989	-1.974	-1.960	-1.945	-1.931	-1.918	-1.902	-1.890	-1.876	-1.864	-1.851	-1.840	-1.828	-1.816	-1.805	-1.795	-1.785	-1.775	-1.766	-1.758	-1.749	-1.741	-1.735	-1.728	-1.721	-1.715	-1.709	-1.704	-1.700	-1.695	-1.691	-1.689	-1.686	-1.684	-1.681	-1.680	-1.679	-1.676	-1.676	-1.676	-1.676	-1.675	-1.675	-1.676	-1.678	-1.678	-1.679	-1.680	-1.680	-1.682	-1.682	-1.684	-1.685	-1.686	-1.688	-1.689	-1.689	-1.689	-1.690	-1.690	-1.690	-1.689	-1.689	-1.688	-1.686	-1.685	-1.681	-1.680	-1.676	-1.674	-1.670	-1.666	-1.662	-1.658	-1.651	-1.646	-1.641	-1.635	-1.628	-1.621	-1.614	-1.606	-1.598	-1.589	-1.581	-1.571	-1.564	-1.554	-1.544	-1.534	-1.525	-1.515	-1.505	-1.496	-1.486	-1.476	-1.466	-1.458	-1.448	-1.440	-1.430	-1.421	-1.414	-1.405	-1.398	-1.391	-1.385	-1.378	-1.372	-1.366	-1.362	-1.356	-1.354	-1.350	-1.348	-1.346	-1.344	-1.344	-1.344	-1.344	-1.345	-1.346	-1.349	-1.352	-1.356	-1.360	-1.365	-1.370	-1.376	-1.384	-1.390	-1.398	-1.406	-1.415	-1.424	-1.434	-1.444	-1.454	-1.465	-1.476	-1.488	-1.499	-1.511	-1.522	-1.535	-1.548	-1.560	-1.572	-1.586	-1.599	-1.610	-1.624	-1.636	-1.649	-1.661	-1.674	-1.685	-1.698	-1.708	-1.719	-1.730	-1.740	-1.750	-1.759	-1.769	-1.776	-1.785	-1.792	-1.799	-1.805	-1.810	-1.815	-1.819	-1.822	-1.826	-1.829	-1.830	-1.831	-1.830	-1.830	-1.829	-1.826	-1.824	-1.820	-1.815	-1.810	-1.805	-1.798	-1.790	-1.782	-1.772	-1.764	-1.754	-1.742	-1.731	-1.719	-1.706	-1.694	-1.680	-1.666	-1.651	-1.636	-1.621	-1.605	-1.590	-1.574	-1.556	-1.540	-1.524	-1.505	-1.489	-1.471	-1.454	-1.436	-1.420	-1.404	-1.386	-1.369	-1.352	-1.335	-1.320	-1.304	-1.289	-1.272	-1.259	-1.245	-1.230	-1.216	-1.205	-1.191	-1.180	-1.169	-1.158	-1.148	-1.136	-1.128	-1.119	-1.111	-1.104	-1.096	-1.090	-1.085	-1.080	-1.075	-1.071	-1.068	-1.065	-1.061	-1.059	-1.059	-1.058	-1.056	-1.056	-1.058	-1.058	-1.059	-1.060	-1.062	-1.064	-1.066	-1.069	-1.071	-1.075	-1.076	-1.080	-1.084	-1.086	-1.090	-1.092	-1.096	-1.099	-1.104	-1.106	-1.109	-1.111	-1.114	-1.118	-1.119	-1.121	-1.122	-1.125	-1.126	-1.128	-1.128	-1.129	-1.129	-1.130	-1.129	-1.128	-1.128	-1.126	-1.126	-1.124	-1.122	-1.120	-1.118	-1.115	-1.112	-1.110	-1.106	-1.102	-1.100	-1.096	-1.092	-1.089	-1.084	-1.080	-1.076	-1.071	-1.068	-1.064	-1.059	-1.055	-1.051	-1.049	-1.045	-1.041	-1.039	-1.035	-1.032	-1.030	-1.028	-1.026	-1.025	-1.024	-1.022	-1.022	-1.022	-1.022	-1.024	-1.025	-1.028	-1.029	-1.031	-1.034	-1.038	-1.041	-1.046	-1.050	-1.056	-1.062	-1.069	-1.075	-1.084	-1.091	-1.099	-1.108	-1.118	-1.126	-1.136	-1.146	-1.158	-1.169	-1.180	-1.192	-1.205	-1.218	-1.230	-1.244	-1.258	-1.271	-1.285	-1.299	-1.312	-1.328	-1.341	-1.356	-1.371	-1.386	-1.400	-1.415	-1.430	-1.445	-1.460	-1.474	-1.488	-1.501	-1.516	-1.529	-1.542	-1.555	-1.568	-1.580	-1.592	-1.602	-1.615	-1.625	-1.635	-1.645	-1.654	-1.662	-1.670	-1.678	-1.685	-1.690	-1.696	-1.701	-1.705	-1.708	-1.711	-1.714	-1.714	-1.715	-1.715	-1.715	-1.714	-1.711	-1.709	-1.706	-1.701	-1.698	-1.694	-1.689	-1.682	-1.676	-1.670	-1.664	-1.656	-1.648	-1.640	-1.632	-1.624	-1.615	-1.608	-1.599	-1.589	-1.580	-1.572	-1.564	-1.556	-1.549	-1.540	-1.534	-1.525	-1.519	-1.512	-1.508	-1.502	-1.498	-1.494	-1.490	-1.488	-1.485	-1.482	-1.481	-1.482	-1.481	-1.482	-1.485	-1.486	-1.490	-1.494	-1.498	-1.502	-1.508	-1.514	-1.520	-1.528	-1.535	-1.542	-1.551	-1.560	-1.569	-1.579	-1.588	-1.598	-1.608	-1.618	-1.629	-1.639	-1.649	-1.660	-1.669	-1.679	-1.689	-1.699	-1.709	-1.719	-1.728	-1.736	-1.745	-1.754	-1.760	-1.769	-1.775	-1.782	-1.789	-1.795	-1.799	-1.805	-1.809	-1.812	-1.816	-1.819	-1.822	-1.824	-1.826	-1.828	-1.830	-1.831	-1.832	-1.832	-1.832	-1.834	-1.834	-1.834	-1.834	-1.834	-1.832	-1.832	-1.832	-1.831	-1.832	-1.831	-1.831	-1.830	-1.831	-1.830	-1.831	-1.831	-1.831	-1.832	-1.832	-1.834	-1.835	-1.836	-1.839	-1.840	-1.841	-1.845	-1.846	-1.848	-1.851	-1.854	-1.858	-1.861	-1.864	-1.868	-1.871	-1.875	-1.879	-1.884	-1.888	-1.891	-1.898	-1.901	-1.906	-1.911	-1.916	-1.921	-1.928	-1.931	-1.936	-1.942	-1.949	-1.952	-1.959	-1.964	-1.971	-1.976	-1.981	-1.989	-1.995	-2.000	-2.006	-2.013	-2.019	-2.026	-2.033	-2.039	-2.046	-2.052	-2.059	-2.066	-2.072	-2.080	-2.088	-2.094	-2.101	-2.108	-2.114	-2.121	-2.129	-2.135	-2.141	-2.149	-2.155	-2.160	-2.166	-2.172	-2.178	-2.184	-2.189	-2.194	-2.198	-2.202	-2.206	-2.210	-2.212	-2.216	-2.219	-2.220	-2.221	-2.221	-2.222	-2.222	-2.221	-2.220	-2.219	-2.216	-2.212	-2.210	-2.205	-2.200	-2.195	-2.189	-2.182	-2.175	-2.168	-2.160	-2.151	-2.142	-2.134	-2.122	-2.112	-2.101	-2.090	-2.079	-2.068	-2.055	-2.042	-2.030	-2.018	-2.005	-1.992	-1.979	-1.966	-1.954	-1.941	-1.929	-1.918	-1.905	-1.892	-1.881	-1.870	-1.860	-1.850	-1.839	-1.830	-1.821	-1.812	-1.805	-1.798	-1.791	-1.785	-1.779	-1.774	-1.770	-1.765	-1.762	-1.759	-1.756	-1.756	-1.755	-1.754	-1.755	-1.755	-1.755	-1.758	-1.759	-1.761	-1.764	-1.768	-1.770	-1.774	-1.776	-1.781	-1.784	-1.789	-1.792	-1.796	-1.800	-1.805	-1.809	-1.812	-1.816	-1.819	-1.822	-1.825	-1.826	-1.829	-1.830	-1.831	-1.832	-1.832	-1.832	-1.832	-1.831	-1.829	-1.826	-1.824	-1.820	-1.816	-1.811	-1.806	-1.801	-1.795	-1.788	-1.781	-1.772	-1.765	-1.755	-1.746	-1.736	-1.726	-1.715	-1.705	-1.692	-1.681	-1.669	-1.656	-1.644	-1.631	-1.619	-1.606	-1.592	-1.579	-1.566	-1.552	-1.540	-1.526	-1.514	-1.501	-1.489	-1.476	-1.464	-1.454	-1.442	-1.431	-1.420	-1.410	-1.400	-1.391	-1.384	-1.376	-1.368	-1.360	-1.355	-1.350	-1.345	-1.341	-1.338	-1.335	-1.332	-1.331	-1.332	-1.332	-1.334	-1.335	-1.338	-1.341	-1.345	-1.351	-1.355	-1.361	-1.369	-1.378	-1.385	-1.394	-1.404	-1.414	-1.424	-1.436	-1.446	-1.459	-1.471	-1.484	-1.498	-1.510	-1.524	-1.538	-1.551	-1.564	-1.579	-1.591	-1.605	-1.619	-1.632	-1.645	-1.658	-1.670	-1.682	-1.694	-1.704	-1.715	-1.725	-1.734	-1.744	-1.751	-1.759	-1.765	-1.771	-1.776	-1.780	-1.784	-1.786	-1.788	-1.789	-1.790	-1.789	-1.788	-1.785	-1.781	-1.779	-1.774	-1.766	-1.761	-1.754	-1.746	-1.736	-1.728	-1.718	-1.708	-1.696	-1.684	-1.672	-1.659	-1.646	-1.632	-1.619	-1.605	-1.591	-1.576	-1.562	-1.548	-1.532	-1.518	-1.504	-1.490	-1.475	-1.461	-1.448	-1.434	-1.420	-1.408	-1.395	-1.382	-1.371	-1.360	-1.349	-1.339	-1.330	-1.320	-1.312	-1.304	-1.298	-1.291	-1.286	-1.280	-1.275	-1.271	-1.269	-1.265	-1.264	-1.262	-1.262	-1.262	-1.262	-1.264	-1.265	-1.268	-1.270	-1.274	-1.276	-1.281	-1.285	-1.290	-1.294	-1.300	-1.305	-1.311	-1.316	-1.322	-1.328	-1.334	-1.339	-1.344	-1.350	-1.355	-1.361	-1.365	-1.370	-1.374	-1.378	-1.381	-1.385	-1.388	-1.391	-1.392	-1.394	-1.395	-1.395	-1.396	-1.395	-1.395	-1.394	-1.390	-1.389	-1.386	-1.382	-1.378	-1.374	-1.369	-1.364	-1.359	-1.352	-1.346	-1.340	-1.332	-1.326	-1.320	-1.312	-1.305	-1.298	-1.291	-1.282	-1.276	-1.270	-1.264	-1.258	-1.251	-1.245	-1.239	-1.234	-1.230	-1.226	-1.222	-1.220	-1.216	-1.215	-1.214	-1.215	-1.216	-1.218	-1.219	-1.221	-1.225	-1.230	-1.235	-1.241	-1.248	-1.256	-1.264	-1.274	-1.284	-1.295	-1.306	-1.320	-1.332	-1.346	-1.361	-1.376	-1.392	-1.409	-1.426	-1.442	-1.461	-1.480	-1.498	-1.516	-1.536	-1.556	-1.576	-1.596	-1.618	-1.636	-1.658	-1.679	-1.699	-1.720	-1.740	-1.760	-1.781	-1.801	-1.821	-1.841	-1.860	-1.881	-1.899	-1.919	-1.938	-1.955	-1.974	-1.991	-2.009	-2.025	-2.041	-2.058	-2.074	-2.089	-2.104	-2.118	-2.132	-2.146	-2.159	-2.171	-2.185	-2.196	-2.208	-2.218	-2.229	-2.239	-2.249	-2.256	-2.265	-2.274	-2.281	-2.289	-2.296	-2.302	-2.309	-2.315	-2.320	-2.324	-2.329	-2.334	-2.336	-2.340	-2.342	-2.345	-2.348	-2.349	-2.351	-2.351	-2.352	-2.352	-2.354	-2.354	-2.354	-2.352	-2.351	-2.352	-2.350	-2.349	-2.348	-2.346	-2.345	-2.344	-2.341	-2.340	-2.338	-2.336	-2.334	-2.332	-2.332	-2.330	-2.328	-2.328	-2.326	-2.325	-2.324	-2.322	-2.324	-2.324	-2.324	-2.324	-2.324	-2.325	-2.326	-2.328	-2.329	-2.330	-2.334	-2.335	-2.338	-2.340	-2.344	-2.346	-2.350	-2.352	-2.356	-2.361	-2.365	-2.368	-2.371	-2.376	-2.380	-2.384	-2.386	-2.391	-2.394	-2.398	-2.400	-2.404	-2.406	-2.408	-2.410	-2.411	-2.412	-2.411	-2.412	-2.411	-2.411	-2.410	-2.408	-2.404	-2.400	-2.396	-2.391	-2.386	-2.380	-2.372	-2.365	-2.356	-2.349	-2.338	-2.328	-2.316	-2.305	-2.292	-2.280	-2.266	-2.251	-2.238	-2.221	-2.205	-2.189	-2.171	-2.154	-2.136	-2.119	-2.100	-2.080	-2.061	-2.041	-2.022	-2.002	-1.982	-1.962	-1.942	-1.922	-1.902	-1.882	-1.862	-1.842	-1.824	-1.805	-1.786	-1.766	-1.748	-1.730	-1.711	-1.695	-1.678	-1.660	-1.645	-1.630	-1.615	-1.600	-1.585	-1.571	-1.559	-1.546	-1.535	-1.522	-1.512	-1.501	-1.492	-1.484	-1.475	-1.468	-1.460	-1.454	-1.448	-1.442	-1.438	-1.434	-1.429	-1.426	-1.425	-1.421	-1.420	-1.419	-1.419	-1.418	-1.418	-1.420	-1.420	-1.421	-1.424	-1.425	-1.426	-1.430	-1.432	-1.436	-1.439	-1.442	-1.446	-1.449	-1.454	-1.459	-1.461	-1.465	-1.469	-1.474	-1.476	-1.481	-1.485	-1.488	-1.491	-1.494	-1.498	-1.499	-1.502	-1.504	-1.505	-1.506	-1.508	-1.508	-1.509	-1.508	-1.508	-1.506	-1.505	-1.504	-1.501	-1.498	-1.496	-1.492	-1.489	-1.482	-1.479	-1.472	-1.468	-1.461	-1.455	-1.448	-1.440	-1.431	-1.424	-1.415	-1.406	-1.396	-1.386	-1.376	-1.366	-1.356	-1.345	-1.335	-1.322	-1.311	-1.300	-1.289	-1.276	-1.265	-1.254	-1.241	-1.230	-1.219	-1.205	-1.194	-1.182	-1.171	-1.160	-1.149	-1.138	-1.126	-1.115	-1.105	-1.094	-1.084	-1.075	-1.065	-1.055	-1.046	-1.038	-1.029	-1.020	-1.012	-1.005	-0.998	-0.991	-0.984	-0.978	-0.971	-0.966	-0.960	-0.955	-0.950	-0.944	-0.940	-0.935	-0.931	-0.926	-0.924	-0.920	-0.916	-0.912	-0.909	-0.906	-0.902	-0.899	-0.896	-0.892	-0.889	-0.886	-0.882	-0.879	-0.875	-0.871	-0.868	-0.864	-0.858	-0.854	-0.850	-0.844	-0.839	-0.834	-0.828	-0.822	-0.815	-0.809	-0.802	-0.795	-0.788	-0.780	-0.772	-0.765	-0.756	-0.749	-0.739	-0.729	-0.720	-0.710	-0.701	-0.691	-0.681	-0.671	-0.661	-0.651	-0.640	-0.630	-0.620	-0.610	-0.600	-0.589	-0.579	-0.569	-0.559	-0.550	-0.539	-0.530	-0.521	-0.511	-0.504	-0.495	-0.486	-0.479	-0.470	-0.462	-0.456	-0.449	-0.442	-0.438	-0.430	-0.425	-0.421	-0.415	-0.411	-0.406	-0.402	-0.399	-0.395	-0.392	-0.389	-0.386	-0.385	-0.382	-0.380	-0.378	-0.375	-0.374	-0.371	-0.370	-0.369	-0.366	-0.365	-0.364	-0.361	-0.360	-0.359	-0.355	-0.352	-0.350	-0.348	-0.346	-0.342	-0.339	-0.336	-0.331	-0.328	-0.324	-0.319	-0.312	-0.308	-0.302	-0.296	-0.290	-0.284	-0.276	-0.269	-0.261	-0.254	-0.245	-0.236	-0.228	-0.220	-0.210	-0.201	-0.191	-0.180	-0.171	-0.160	-0.150	-0.140	-0.129	-0.118	-0.108	-0.095	-0.085	-0.072	-0.062	-0.050	-0.040	-0.029	-0.018	-0.006	0.006	0.016	0.026	0.038	0.049	0.059	0.068	0.079	0.088	0.098	0.105	0.115	0.124	0.131	0.139	0.146	0.152	0.159	0.165	0.170	0.175	0.180	0.182	0.188	0.190	0.192	0.194	0.195	0.196	0.196	0.196	0.195	0.192	0.191	0.188	0.185	0.180	0.175	0.170	0.164	0.159	0.151	0.144	0.136	0.126	0.118	0.108	0.098	0.086	0.075	0.065	0.052	0.040	0.026	0.014	0.000	-0.014	-0.029	-0.042	-0.056	-0.071	-0.086	-0.101	-0.115	-0.131	-0.145	-0.161	-0.176	-0.191	-0.206	-0.221	-0.236	-0.249	-0.264	-0.278	-0.291	-0.305	-0.318	-0.330	-0.342	-0.355	-0.366	-0.378	-0.388	-0.399	-0.408	-0.418	-0.426	-0.434	-0.442	-0.450	-0.458	-0.465	-0.471	-0.478	-0.482	-0.489	-0.494	-0.499	-0.502	-0.507	-0.510	-0.514	-0.516	-0.520	-0.522	-0.525	-0.528	-0.530	-0.532	-0.534	-0.536	-0.538	-0.540	-0.541	-0.544	-0.545	-0.546	-0.548	-0.550	-0.551	-0.554	-0.558	-0.559	-0.561	-0.564	-0.566	-0.570	-0.572	-0.575	-0.580	-0.582	-0.588	-0.591	-0.596	-0.601	-0.606	-0.611	-0.616	-0.622	-0.629	-0.635	-0.642	-0.649	-0.656	-0.664	-0.672	-0.680	-0.689	-0.698	-0.706	-0.716	-0.726	-0.736	-0.748	-0.758	-0.769	-0.779	-0.790	-0.802	-0.815	-0.826	-0.839	-0.851	-0.864	-0.878	-0.890	-0.904	-0.918	-0.931	-0.945	-0.959	-0.972	-0.986	-1.000	-1.014	-1.026	-1.040	-1.054	-1.066	-1.080	-1.092	-1.104	-1.116	-1.128	-1.139	-1.150	-1.160	-1.169	-1.180	-1.189	-1.195	-1.204	-1.210	-1.216	-1.221	-1.226	-1.230	-1.232	-1.235	-1.238	-1.239	-1.239	-1.239	-1.238	-1.235	-1.231	-1.229	-1.222	-1.219	-1.212	-1.206	-1.199	-1.191	-1.182	-1.174	-1.164	-1.154	-1.144	-1.131	-1.121	-1.109	-1.098	-1.085	-1.074	-1.060	-1.049	-1.035	-1.022	-1.010	-0.998	-0.986	-0.972	-0.961	-0.950	-0.939	-0.928	-0.916	-0.906	-0.896	-0.888	-0.879	-0.870	-0.861	-0.855	-0.848	-0.841	-0.835	-0.830	-0.826	-0.821	-0.818	-0.815	-0.811	-0.810	-0.809	-0.808	-0.806	-0.808	-0.808	-0.808	-0.809	-0.811	-0.812	-0.815	-0.816	-0.820	-0.822	-0.826	-0.828	-0.831	-0.835	-0.839	-0.842	-0.844	-0.848	-0.851	-0.854	-0.858	-0.860	-0.862	-0.865	-0.868	-0.869	-0.871	-0.871	-0.872	-0.874	-0.875	-0.875	-0.875	-0.874	-0.872	-0.871	-0.870	-0.868	-0.865	-0.864	-0.860	-0.856	-0.852	-0.848	-0.844	-0.839	-0.834	-0.828	-0.821	-0.815	-0.808	-0.800	-0.792	-0.785	-0.778	-0.769	-0.759	-0.750	-0.740	-0.730	-0.720	-0.710	-0.699	-0.689	-0.678	-0.665	-0.654	-0.642	-0.631	-0.620	-0.608	-0.595	-0.584	-0.571	-0.559	-0.546	-0.534	-0.521	-0.510	-0.496	-0.485	-0.472	-0.460	-0.449	-0.436	-0.426	-0.414	-0.404	-0.394	-0.382	-0.372	-0.362	-0.354	-0.345	-0.336	-0.329	-0.320	-0.314	-0.306	-0.301	-0.294	-0.289	-0.285	-0.281	-0.276	-0.274	-0.271	-0.270	-0.268	-0.268	-0.268	-0.268	-0.269	-0.270	-0.271	-0.274	-0.278	-0.280	-0.285	-0.289	-0.294	-0.300	-0.305	-0.312	-0.318	-0.325	-0.332	-0.340	-0.349	-0.356	-0.364	-0.372	-0.381	-0.390	-0.398	-0.406	-0.415	-0.422	-0.431	-0.440	-0.448	-0.455	-0.462	-0.470	-0.476	-0.482	-0.489	-0.495	-0.499	-0.504	-0.507	-0.510	-0.514	-0.515	-0.515	-0.515	-0.515	-0.515	-0.514	-0.510	-0.506	-0.502	-0.496	-0.491	-0.485	-0.476	-0.468	-0.459	-0.449	-0.438	-0.425	-0.414	-0.400	-0.385	-0.370	-0.355	-0.339	-0.321	-0.305	-0.286	-0.268	-0.249	-0.229	-0.208	-0.188	-0.168	-0.146	-0.125	-0.104	-0.081	-0.060	-0.039	-0.016	0.005	0.028	0.049	0.070	0.092	0.112	0.134	0.154	0.174	0.192	0.214	0.231	0.250	0.268	0.286	0.302	0.318	0.335	0.350	0.365	0.379	0.392	0.405	0.418	0.430	0.441	0.452	0.464	0.474	0.484	0.492	0.501	0.509	0.516	0.525	0.532	0.539	0.546	0.552	0.559	0.565	0.571	0.578	0.582	0.589	0.595	0.600	0.606	0.612	0.619	0.626	0.632	0.640	0.646	0.654	0.661	0.670	0.678	0.686	0.695	0.705	0.714	0.724	0.734	0.744	0.756	0.766	0.779	0.790	0.802	0.816	0.828	0.841	0.855	0.869	0.884	0.898	0.912	0.928	0.942	0.958	0.974	0.989	1.005	1.021	1.038	1.052	1.069	1.085	1.101	1.116	1.132	1.149	1.162	1.179	1.195	1.209	1.224	1.238	1.252	1.268	1.280	1.294	1.306	1.319	1.331	1.342	1.354	1.365	1.376	1.386	1.395	1.405	1.414	1.422	1.431	1.439	1.446	1.454	1.460	1.466	1.472	1.478	1.482	1.488	1.492	1.498	1.501	1.506	1.510	1.514	1.519	1.522	1.526	1.530	1.535	1.539	1.542	1.548	1.551	1.558	1.562	1.568	1.574	1.580	1.586	1.594	1.601	1.609	1.618	1.626	1.636	1.646	1.658	1.669	1.681	1.694	1.706	1.721	1.735	1.750	1.766	1.781	1.799	1.816	1.835	1.854	1.874	1.892	1.912	1.934	1.955	1.978	1.999	2.020	2.044	2.066	2.089	2.112	2.136	2.160	2.182	2.205	2.229	2.252	2.275	2.298	2.319	2.341	2.362	2.384	2.404	2.424	2.444	2.462	2.480	2.498	2.514	2.530	2.546	2.559	2.572	2.585	2.598	2.608	2.616	2.625	2.632	2.640	2.645	2.650	2.654	2.656	2.658	2.659	2.659	2.658	2.656	2.654	2.650	2.645	2.640	2.634	2.626	2.619	2.610	2.602	2.592	2.582	2.572	2.560	2.550	2.538	2.526	2.514	2.501	2.489	2.476	2.464	2.450	2.438	2.425	2.412	2.400	2.389	2.378	2.365	2.354	2.344	2.332	2.322	2.312	2.304	2.295	2.286	2.279	2.271	2.265	2.259	2.252	2.249	2.245	2.240	2.238	2.235	2.232	2.231	2.231	2.231	2.231	2.231	2.232	2.234	2.236	2.239	2.242	2.245	2.249	2.252	2.258	2.261	2.268	2.272	2.278	2.284	2.290	2.295	2.301	2.309	2.314	2.321	2.328	2.332	2.339	2.345	2.351	2.358	2.362	2.369	2.375	2.380	2.384	2.389	2.394	2.398	2.402	2.405	2.409	2.411	2.412	2.416	2.418	2.419	2.419	2.419	2.419	2.418	2.416	2.414	2.411	2.409	2.405	2.401	2.396	2.391	2.385	2.379	2.371	2.364	2.355	2.346	2.338	2.326	2.316	2.305	2.294	2.280	2.269	2.255	2.241	2.226	2.211	2.196	2.180	2.165	2.149	2.131	2.114	2.098	2.079	2.061	2.042	2.025	2.007	1.988	1.970	1.951	1.932	1.914	1.895	1.878	1.859	1.840	1.822	1.805	1.788	1.769	1.752	1.736	1.719	1.702	1.686	1.671	1.655	1.640	1.626	1.611	1.599	1.584	1.571	1.559	1.546	1.534	1.521	1.509	1.499	1.486	1.476	1.465	1.454	1.444	1.432	1.422	1.412	1.402	1.392	1.382	1.371	1.361	1.351	1.341	1.330	1.319	1.308	1.296	1.285	1.274	1.261	1.250	1.236	1.224	1.210	1.195	1.182	1.168	1.152	1.136	1.121	1.105	1.089	1.071	1.054	1.036	1.019	1.000	0.981	0.962	0.942	0.922	0.902	0.881	0.861	0.841	0.820	0.798	0.776	0.755	0.732	0.711	0.690	0.668	0.645	0.624	0.601	0.580	0.559	0.538	0.516	0.496	0.475	0.454	0.434	0.415	0.395	0.376	0.358	0.340	0.321	0.304	0.288	0.270	0.255	0.241	0.226	0.212	0.199	0.186	0.175	0.164	0.154	0.144	0.135	0.128	0.120	0.114	0.108	0.102	0.100	0.096	0.095	0.094	0.092	0.094	0.094	0.096	0.099	0.104	0.109	0.115	0.120	0.128	0.136	0.145	0.154	0.165	0.178	0.189	0.201	0.215	0.229	0.244	0.260	0.275	0.291	0.308	0.325	0.342	0.361	0.379	0.398	0.416	0.436	0.455	0.474	0.494	0.514	0.532	0.551	0.571	0.590	0.609	0.628	0.646	0.664	0.681	0.699	0.715	0.731	0.748	0.764	0.778	0.794	0.808	0.821	0.832	0.845	0.858	0.868	0.879	0.888	0.899	0.908	0.915	0.922	0.930	0.936	0.942	0.948	0.954	0.959	0.964	0.968	0.971	0.975	0.979	0.981	0.986	0.990	0.992	0.996	0.998	1.001	1.005	1.009	1.014	1.016	1.021	1.025	1.030	1.036	1.041	1.048	1.054	1.060	1.068	1.075	1.084	1.092	1.102	1.112	1.122	1.132	1.144	1.156	1.169	1.181	1.195	1.209	1.221	1.235	1.251	1.266	1.281	1.296	1.312	1.328	1.342	1.360	1.375	1.392	1.408	1.422	1.440	1.455	1.470	1.485	1.500	1.515	1.529	1.542	1.556	1.569	1.581	1.594	1.606	1.616	1.628	1.638	1.648	1.655	1.665	1.672	1.679	1.685	1.691	1.696	1.701	1.706	1.710	1.712	1.716	1.719	1.720	1.721	1.721	1.721	1.722	1.722	1.721	1.719	1.718	1.718	1.714	1.711	1.710	1.708	1.705	1.701	1.699	1.696	1.692	1.690	1.686	1.684	1.679	1.676	1.674	1.670	1.668	1.665	1.662	1.660	1.658	1.655	1.652	1.650	1.648	1.645	1.644	1.642	1.641	1.639	1.639	1.638	1.636	1.636	1.636	1.635	1.635	1.635	1.635	1.635	1.636	1.636	1.638	1.639	1.640	1.641	1.642	1.644	1.646	1.648	1.650	1.652	1.655	1.658	1.660	1.662	1.666	1.669	1.672	1.676	1.679	1.684	1.688	1.691	1.696	1.700	1.704	1.709	1.714	1.719	1.725	1.729	1.734	1.740	1.745	1.750	1.756	1.761	1.768	1.772	1.779	1.782	1.789	1.795	1.799	1.804	1.809	1.814	1.820	1.825	1.829	1.832	1.836	1.840	1.844	1.846	1.850	1.852	1.855	1.858	1.859	1.860	1.861	1.861	1.862	1.862	1.862	1.861	1.860	1.859	1.858	1.856	1.852	1.851	1.848	1.845	1.841	1.839	1.835	1.831	1.828	1.824	1.820	1.816	1.811	1.808	1.805	1.801	1.796	1.794	1.791	1.789	1.786	1.784	1.782	1.780	1.779	1.779	1.779	1.779	1.780	1.781	1.785	1.786	1.790	1.794	1.799	1.805	1.810	1.816	1.824	1.832	1.840	1.850	1.859	1.869	1.881	1.892	1.905	1.919	1.931	1.945	1.959	1.974	1.989	2.005	2.021	2.036	2.052	2.070	2.086	2.102	2.120	2.136	2.155	2.171	2.189	2.205	2.222	2.238	2.255	2.270	2.285	2.301	2.316	2.330	2.344	2.358	2.370	2.382	2.395	2.406	2.415	2.425	2.434	2.442	2.451	2.458	2.462	2.469	2.472	2.478	2.480	2.481	2.484	2.484	2.484	2.484	2.482	2.480	2.476	2.474	2.469	2.464	2.458	2.451	2.445	2.438	2.429	2.421	2.411	2.402	2.392	2.382	2.371	2.361	2.349	2.339	2.326	2.314	2.304	2.291	2.279	2.268	2.255	2.244	2.232	2.221	2.210	2.199	2.189	2.179	2.169	2.160	2.150	2.141	2.134	2.126	2.118	2.112	2.106	2.101	2.098	2.092	2.089	2.086	2.085	2.084	2.084	2.082	2.084	2.085	2.088	2.091	2.094	2.098	2.104	2.109	2.116	2.122	2.130	2.138	2.146	2.155	2.164	2.175	2.185	2.195	2.205	2.216	2.228	2.240	2.251	2.264	2.276	2.289	2.301	2.312	2.324	2.338	2.349	2.360	2.372	2.382	2.394	2.404	2.414	2.424	2.434	2.442	2.451	2.460	2.468	2.475	2.481	2.488	2.494	2.499	2.504	2.508	2.510	2.514	2.516	2.519	2.521	2.521	2.521	2.522	2.521	2.521	2.520	2.518	2.516	2.515	2.514	2.510	2.509	2.506	2.502	2.500	2.498	2.492	2.490	2.488	2.484	2.482	2.480	2.476	2.475	2.474	2.472	2.471	2.470	2.471	2.471	2.472	2.472	2.474	2.476	2.480	2.482	2.488	2.491	2.496	2.502	2.509	2.515	2.522	2.530	2.539	2.548	2.558	2.569	2.578	2.590	2.600	2.611	2.625	2.638	2.650	2.664	2.676	2.691	2.705	2.719	2.734	2.748	2.761	2.775	2.790	2.804	2.818	2.831	2.844	2.858	2.870	2.882	2.895	2.906	2.916	2.928	2.936	2.946	2.955	2.962	2.970	2.976	2.982	2.988	2.991	2.994	2.998	3.000	3.000	3.000	3.000	2.999	2.998	2.995	2.990	2.986	2.980	2.975	2.969	2.961	2.952	2.945	2.935	2.926	2.916	2.905	2.894	2.882	2.871	2.858	2.846	2.834	2.820	2.808	2.794	2.780	2.768	2.752	2.740	2.728	2.714	2.701	2.689	2.676	2.664	2.652	2.641	2.630	2.620	2.609	2.600	2.591	2.582	2.575	2.569	2.561	2.555	2.550	2.545	2.540	2.538	2.534	2.531	2.530	2.529	2.529	2.528	2.529	2.529	2.531	2.534	2.536	2.539	2.542	2.546	2.551	2.555	2.560	2.565	2.571	2.576	2.582	2.589	2.595	2.601	2.608	2.614	2.620	2.626	2.632	2.639	2.645	2.650	2.656	2.661	2.666	2.671	2.675	2.679	2.684	2.686	2.690	2.692	2.695	2.696	2.698	2.699	2.700	2.700	2.700	2.699	2.698	2.696	2.694	2.691	2.688	2.685	2.680	2.676	2.670	2.665	2.659	2.652	2.646	2.639	2.631	2.624	2.615	2.606	2.598	2.589	2.580	2.570	2.560	2.550	2.540	2.529	2.519	2.508	2.496	2.486	2.475	2.464	2.452	2.441	2.430	2.420	2.409	2.399	2.388	2.378	2.368	2.358	2.348	2.339	2.329	2.321	2.312	2.305	2.298	2.291	2.285	2.279	2.272	2.269	2.265	2.261	2.259	2.256	2.254	2.254	2.254	2.254	2.255	2.258	2.260	2.262	2.268	2.274	2.279	2.285	2.292	2.300	2.309	2.319	2.329	2.339	2.351	2.364	2.376	2.390	2.402	2.419	2.432	2.449	2.462	2.480	2.495	2.511	2.529	2.545	2.562	2.579	2.598	2.614	2.630	2.648	2.665	2.681	2.698	2.714	2.729	2.745	2.759	2.774	2.788	2.801	2.814	2.826	2.839	2.849	2.859	2.869	2.878	2.885	2.892	2.899	2.904	2.909	2.914	2.916	2.919	2.921	2.921	2.921	2.920	2.920	2.918	2.916	2.912	2.909	2.905	2.900	2.894	2.889	2.884	2.878	2.870	2.862	2.856	2.849	2.841	2.835	2.826	2.819	2.812	2.804	2.798	2.790	2.782	2.778	2.771	2.765	2.760	2.756	2.751	2.748	2.744	2.742	2.740	2.739	2.738	2.738	2.738	2.739	2.740	2.744	2.746	2.751	2.755	2.761	2.766	2.772	2.780	2.788	2.798	2.805	2.815	2.826	2.838	2.849	2.859	2.871	2.885	2.898	2.910	2.925	2.938	2.951	2.966	2.980	2.995	3.009	3.024	3.038	3.051	3.065	3.080	3.092	3.106	3.120	3.131	3.144	3.155	3.168	3.178	3.188	3.198	3.206	3.215	3.224	3.230	3.236	3.241	3.248	3.251	3.255	3.258	3.259	3.260	3.260	3.260	3.259	3.256	3.254	3.250	3.245	3.241	3.236	3.229	3.221	3.215	3.206	3.198	3.186	3.176	3.166	3.155	3.144	3.131	3.119	3.105	3.091	3.078	3.065	3.050	3.036	3.021	3.006	2.991	2.978	2.962	2.948	2.931	2.918	2.902	2.889	2.874	2.860	2.846	2.831	2.819	2.805	2.792	2.781	2.769	2.756	2.745	2.735	2.724	2.714	2.705	2.696	2.688	2.679	2.672	2.665	2.659	2.654	2.648	2.642	2.639	2.634	2.630	2.628	2.625	2.622	2.622	2.621	2.621	2.621	2.621	2.621	2.622	2.624	2.625	2.628	2.629	2.632	2.635	2.638	2.640	2.644	2.648	2.650	2.652	2.658	2.660	2.664	2.666	2.669	2.672	2.675	2.678	2.680	2.681	2.684	2.684	2.685	2.685	2.686	2.686	2.685	2.684	2.681	2.679	2.676	2.674	2.669	2.665	2.660	2.655	2.649	2.641	2.635	2.626	2.618	2.610	2.599	2.589	2.578	2.566	2.555	2.544	2.531	2.518	2.504	2.490	2.475	2.461	2.446	2.431	2.415	2.399	2.384	2.369	2.352	2.336	2.319	2.302	2.288	2.271	2.254	2.239	2.224	2.208	2.192	2.176	2.162	2.149	2.134	2.120	2.108	2.094	2.081	2.070	2.058	2.046	2.035	2.025	2.016	2.006	1.998	1.989	1.981	1.974	1.968	1.961	1.955	1.949	1.945	1.940	1.935	1.931	1.928	1.925	1.922	1.920	1.916	1.915	1.912	1.910	1.909	1.906	1.905	1.902	1.901	1.899	1.898	1.895	1.892	1.890	1.886	1.884	1.880	1.876	1.872	1.868	1.864	1.859	1.854	1.848	1.841	1.834	1.828	1.820	1.811	1.802	1.792	1.784	1.774	1.764	1.751	100.000	5.000	2.000	1.000	4.000	0.000	0.000	0.000	0.000	0.000	0.000	0.000	0.000	0.000	0.000	0.000	0.000	0.000	-1.484	-1.495	-1.506	-1.515	-1.525	-1.534	-1.542	-1.550	-1.558	-1.564	-1.570	-1.575	-1.580	-1.584	-1.588	-1.590	-1.591	-1.592	-1.592	-1.591	-1.590	-1.588	-1.584	-1.581	-1.576	-1.570	-1.565	-1.558	-1.550	-1.542	-1.534	-1.525	-1.515	-1.504	-1.494	-1.484	-1.471	-1.459	-1.448	-1.435	-1.422	-1.411	-1.398	-1.385	-1.372	-1.360	-1.348	-1.336	-1.325	-1.312	-1.302	-1.291	-1.281	-1.271	-1.261	-1.254	-1.245	-1.238	-1.231	-1.225	-1.219	-1.214	-1.211	-1.208	-1.205	-1.204	-1.204	-1.202	-1.202	-1.204	-1.208	-1.210	-1.214	-1.219	-1.224	-1.229	-1.235	-1.241	-1.249	-1.256	-1.266	-1.274	-1.284	-1.294	-1.304	-1.314	-1.324	-1.334	-1.345	-1.356	-1.368	-1.379	-1.390	-1.401	-1.412	-1.424	-1.435	-1.446	-1.456	-1.468	-1.478	-1.488	-1.498	-1.508	-1.516	-1.525	-1.534	-1.542	-1.550	-1.558	-1.564	-1.571	-1.578	-1.582	-1.589	-1.594	-1.599	-1.604	-1.608	-1.611	-1.612	-1.616	-1.619	-1.621	-1.621	-1.624	-1.625	-1.624	-1.625	-1.625	-1.625	-1.624	-1.624	-1.622	-1.622	-1.620	-1.619	-1.618	-1.615	-1.612	-1.610	-1.609	-1.606	-1.605	-1.602	-1.601	-1.599	-1.596	-1.595	-1.592	-1.591	-1.588	-1.586	-1.585	-1.584	-1.582	-1.581	-1.580	-1.579	-1.579	-1.579	-1.580	-1.580	-1.580	-1.580	-1.581	-1.582	-1.584	-1.585	-1.589	-1.590	-1.592	-1.595	-1.599	-1.602	-1.605	-1.610	-1.614	-1.618	-1.622	-1.626	-1.631	-1.636	-1.642	-1.646	-1.652	-1.658	-1.664	-1.669	-1.674	-1.679	-1.685	-1.690	-1.696	-1.701	-1.706	-1.711	-1.715	-1.720	-1.725	-1.729	-1.731	-1.734	-1.738	-1.740	-1.741	-1.744	-1.745	-1.745	-1.745	-1.744	-1.742	-1.741	-1.739	-1.735	-1.730	-1.725	-1.721	-1.714	-1.709	-1.702	-1.694	-1.686	-1.676	-1.666	-1.656	-1.645	-1.632	-1.621	-1.608	-1.595	-1.581	-1.566	-1.551	-1.536	-1.520	-1.504	-1.488	-1.470	-1.454	-1.436	-1.420	-1.401	-1.384	-1.366	-1.349	-1.330	-1.314	-1.296	-1.279	-1.262	-1.245	-1.229	-1.214	-1.198	-1.181	-1.166	-1.152	-1.138	-1.125	-1.111	-1.098	-1.086	-1.075	-1.064	-1.055	-1.044	-1.035	-1.028	-1.021	-1.014	-1.006	-1.001	-0.996	-0.992	-0.989	-0.985	-0.981	-0.980	-0.979	-0.978	-0.978	-0.976	-0.978	-0.978	-0.979	-0.981	-0.982	-0.985	-0.986	-0.988	-0.990	-0.992	-0.996	-0.998	-1.001	-1.002	-1.005	-1.006	-1.009	-1.011	-1.012	-1.015	-1.015	-1.015	-1.016	-1.016	-1.016	-1.014	-1.012	-1.010	-1.009	-1.006	-1.001	-0.998	-0.992	-0.989	-0.981	-0.975	-0.968	-0.961	-0.952	-0.944	-0.934	-0.926	-0.915	-0.904	-0.894	-0.882	-0.870	-0.856	-0.845	-0.831	-0.818	-0.804	-0.790	-0.776	-0.761	-0.748	-0.734	-0.719	-0.705	-0.690	-0.675	-0.661	-0.648	-0.634	-0.619	-0.606	-0.592	-0.580	-0.568	-0.556	-0.545	-0.534	-0.524	-0.514	-0.504	-0.496	-0.488	-0.480	-0.474	-0.466	-0.462	-0.458	-0.454	-0.450	-0.448	-0.445	-0.445	-0.444	-0.444	-0.446	-0.446	-0.449	-0.452	-0.456	-0.460	-0.466	-0.471	-0.478	-0.484	-0.491	-0.499	-0.507	-0.516	-0.525	-0.534	-0.544	-0.554	-0.565	-0.575	-0.586	-0.598	-0.609	-0.621	-0.632	-0.644	-0.655	-0.668	-0.679	-0.690	-0.701	-0.712	-0.724	-0.735	-0.746	-0.758	-0.769	-0.779	-0.789	-0.798	-0.808	-0.816	-0.825	-0.832	-0.841	-0.849	-0.855	-0.862	-0.868	-0.872	-0.878	-0.882	-0.885	-0.889	-0.891	-0.892	-0.894	-0.895	-0.894	-0.894	-0.892	-0.890	-0.888	-0.884	-0.880	-0.876	-0.870	-0.864	-0.858	-0.850	-0.841	-0.834	-0.825	-0.814	-0.804	-0.792	-0.780	-0.769	-0.756	-0.742	-0.728	-0.714	-0.699	-0.684	-0.669	-0.654	-0.638	-0.620	-0.604	-0.588	-0.571	-0.555	-0.536	-0.519	-0.501	-0.486	-0.469	-0.450	-0.434	-0.418	-0.401	-0.385	-0.368	-0.352	-0.338	-0.322	-0.308	-0.294	-0.280	-0.268	-0.254	-0.242	-0.231	-0.220	-0.210	-0.200	-0.190	-0.182	-0.175	-0.168	-0.161	-0.155	-0.151	-0.148	-0.144	-0.141	-0.139	-0.136	-0.136	-0.135	-0.135	-0.136	-0.138	-0.139	-0.141	-0.145	-0.148	-0.151	-0.155	-0.159	-0.164	-0.168	-0.172	-0.178	-0.184	-0.188	-0.194	-0.199	-0.204	-0.209	-0.212	-0.218	-0.222	-0.226	-0.230	-0.234	-0.236	-0.240	-0.242	-0.244	-0.246	-0.248	-0.248	-0.248	-0.246	-0.245	-0.244	-0.242	-0.240	-0.236	-0.231	-0.228	-0.222	-0.216	-0.211	-0.204	-0.198	-0.190	-0.181	-0.172	-0.165	-0.155	-0.145	-0.136	-0.125	-0.115	-0.104	-0.094	-0.082	-0.071	-0.060	-0.049	-0.038	-0.026	-0.015	-0.004	0.006	0.018	0.029	0.039	0.049	0.059	0.069	0.078	0.088	0.094	0.102	0.111	0.118	0.124	0.130	0.136	0.141	0.146	0.150	0.154	0.158	0.159	0.161	0.162	0.164	0.164	0.164	0.164	0.162	0.161	0.159	0.156	0.152	0.150	0.146	0.142	0.138	0.134	0.128	0.122	0.115	0.109	0.102	0.095	0.089	0.081	0.074	0.066	0.058	0.050	0.041	0.032	0.024	0.016	0.008	-0.001	-0.010	-0.019	-0.029	-0.038	-0.046	-0.055	-0.064	-0.072	-0.080	-0.089	-0.098	-0.105	-0.114	-0.124	-0.131	-0.139	-0.146	-0.154	-0.161	-0.169	-0.176	-0.182	-0.190	-0.196	-0.202	-0.209	-0.215	-0.221	-0.226	-0.232	-0.239	-0.244	-0.249	-0.254	-0.259	-0.264	-0.269	-0.272	-0.278	-0.282	-0.288	-0.291	-0.296	-0.301	-0.304	-0.309	-0.314	-0.318	-0.322	-0.326	-0.331	-0.335	-0.340	-0.345	-0.349	-0.355	-0.360	-0.365	-0.370	-0.375	-0.380	-0.388	-0.394	-0.399	-0.405	-0.411	-0.418	-0.425	-0.432	-0.439	-0.446	-0.454	-0.461	-0.470	-0.478	-0.485	-0.494	-0.501	-0.510	-0.519	-0.528	-0.536	-0.544	-0.554	-0.562	-0.571	-0.580	-0.590	-0.599	-0.608	-0.616	-0.625	-0.634	-0.642	-0.651	-0.659	-0.668	-0.676	-0.685	-0.691	-0.700	-0.708	-0.714	-0.722	-0.729	-0.736	-0.742	-0.748	-0.754	-0.759	-0.765	-0.770	-0.775	-0.780	-0.784	-0.789	-0.792	-0.795	-0.799	-0.802	-0.805	-0.808	-0.810	-0.811	-0.814	-0.815	-0.816	-0.819	-0.819	-0.820	-0.820	-0.821	-0.821	-0.822	-0.822	-0.822	-0.822	-0.822	-0.821	-0.822	-0.822	-0.821	-0.822	-0.822	-0.822	-0.824	-0.824	-0.824	-0.826	-0.828	-0.829	-0.830	-0.831	-0.834	-0.836	-0.840	-0.842	-0.846	-0.849	-0.854	-0.859	-0.862	-0.868	-0.874	-0.881	-0.888	-0.894	-0.902	-0.910	-0.919	-0.928	-0.938	-0.948	-0.959	-0.969	-0.980	-0.992	-1.004	-1.016	-1.030	-1.044	-1.056	-1.071	-1.086	-1.100	-1.115	-1.131	-1.146	-1.162	-1.179	-1.194	-1.210	-1.226	-1.242	-1.259	-1.274	-1.290	-1.305	-1.321	-1.338	-1.351	-1.366	-1.380	-1.394	-1.408	-1.421	-1.432	-1.445	-1.456	-1.466	-1.476	-1.485	-1.494	-1.502	-1.509	-1.514	-1.520	-1.524	-1.526	-1.529	-1.531	-1.532	-1.530	-1.530	-1.526	-1.524	-1.520	-1.515	-1.508	-1.501	-1.492	-1.484	-1.474	-1.464	-1.452	-1.440	-1.428	-1.414	-1.399	-1.384	-1.369	-1.352	-1.336	-1.320	-1.301	-1.284	-1.265	-1.248	-1.229	-1.210	-1.190	-1.172	-1.152	-1.135	-1.115	-1.096	-1.079	-1.060	-1.041	-1.024	-1.006	-0.989	-0.972	-0.956	-0.940	-0.925	-0.910	-0.895	-0.881	-0.868	-0.856	-0.844	-0.832	-0.821	-0.810	-0.801	-0.791	-0.784	-0.776	-0.769	-0.761	-0.754	-0.748	-0.742	-0.739	-0.732	-0.729	-0.725	-0.721	-0.719	-0.718	-0.715	-0.712	-0.711	-0.709	-0.708	-0.706	-0.705	-0.705	-0.702	-0.702	-0.701	-0.701	-0.699	-0.698	-0.696	-0.695	-0.692	-0.691	-0.689	-0.686	-0.682	-0.679	-0.675	-0.670	-0.665	-0.660	-0.655	-0.649	-0.641	-0.635	-0.626	-0.619	-0.609	-0.600	-0.589	-0.579	-0.568	-0.556	-0.542	-0.531	-0.518	-0.504	-0.489	-0.472	-0.459	-0.441	-0.425	-0.409	-0.391	-0.374	-0.355	-0.338	-0.318	-0.300	-0.280	-0.260	-0.241	-0.222	-0.201	-0.181	-0.161	-0.142	-0.122	-0.104	-0.084	-0.065	-0.046	-0.028	-0.010	0.009	0.028	0.045	0.061	0.078	0.094	0.109	0.124	0.138	0.152	0.165	0.178	0.189	0.201	0.211	0.221	0.231	0.240	0.248	0.254	0.261	0.268	0.274	0.278	0.281	0.285	0.289	0.291	0.292	0.295	0.296	0.296	0.295	0.295	0.294	0.292	0.291	0.289	0.286	0.284	0.280	0.278	0.274	0.270	0.266	0.262	0.259	0.254	0.250	0.246	0.242	0.238	0.232	0.229	0.225	0.220	0.216	0.211	0.208	0.205	0.201	0.198	0.194	0.191	0.189	0.186	0.184	0.181	0.179	0.176	0.175	0.172	0.171	0.170	0.168	0.168	0.168	0.166	0.166	0.166	0.166	0.166	0.166	0.168	0.168	0.169	0.170	0.170	0.171	0.172	0.175	0.176	0.178	0.181	0.182	0.185	0.186	0.190	0.191	0.195	0.196	0.199	0.201	0.204	0.208	0.210	0.212	0.216	0.219	0.222	0.225	0.228	0.230	0.234	0.236	0.239	0.242	0.245	0.248	0.251	0.254	0.256	0.259	0.261	0.264	0.266	0.269	0.271	0.274	0.275	0.278	0.280	0.281	0.282	0.285	0.286	0.289	0.291	0.292	0.294	0.295	0.296	0.298	0.299	0.300	0.300	0.301	0.302	0.302	0.304	0.305	0.306	0.308	0.309	0.310	0.311	0.312	0.314	0.316	0.319	0.320	0.322	0.324	0.326	0.328	0.331	0.334	0.336	0.340	0.342	0.345	0.349	0.352	0.355	0.359	0.362	0.366	0.370	0.375	0.378	0.382	0.386	0.391	0.395	0.400	0.404	0.409	0.412	0.416	0.421	0.425	0.428	0.431	0.435	0.439	0.441	0.444	0.446	0.449	0.451	0.452	0.452	0.455	0.455	0.455	0.455	0.454	0.451	0.450	0.449	0.446	0.444	0.440	0.436	0.431	0.426	0.421	0.416	0.410	0.404	0.396	0.389	0.380	0.372	0.364	0.355	0.345	0.335	0.325	0.314	0.302	0.292	0.281	0.269	0.256	0.245	0.232	0.219	0.206	0.195	0.181	0.168	0.155	0.141	0.129	0.115	0.102	0.090	0.076	0.062	0.050	0.038	0.025	0.012	0.001	-0.012	-0.024	-0.034	-0.046	-0.056	-0.068	-0.078	-0.088	-0.096	-0.106	-0.114	-0.124	-0.131	-0.138	-0.145	-0.150	-0.158	-0.161	-0.166	-0.170	-0.174	-0.178	-0.181	-0.182	-0.185	-0.186	-0.188	-0.188	-0.188	-0.186	-0.184	-0.182	-0.181	-0.178	-0.174	-0.171	-0.168	-0.164	-0.159	-0.154	-0.150	-0.144	-0.139	-0.132	-0.128	-0.122	-0.115	-0.110	-0.104	-0.099	-0.092	-0.086	-0.081	-0.076	-0.071	-0.066	-0.062	-0.058	-0.054	-0.050	-0.048	-0.044	-0.041	-0.039	-0.038	-0.038	-0.038	-0.036	-0.036	-0.038	-0.040	-0.042	-0.044	-0.048	-0.051	-0.056	-0.061	-0.066	-0.072	-0.079	-0.086	-0.092	-0.100	-0.109	-0.118	-0.126	-0.136	-0.145	-0.155	-0.165	-0.175	-0.185	-0.196	-0.206	-0.218	-0.229	-0.240	-0.250	-0.261	-0.271	-0.282	-0.294	-0.304	-0.314	-0.324	-0.332	-0.342	-0.352	-0.361	-0.370	-0.379	-0.386	-0.395	-0.402	-0.409	-0.416	-0.422	-0.429	-0.434	-0.439	-0.444	-0.448	-0.451	-0.455	-0.459	-0.460	-0.464	-0.465	-0.468	-0.469	-0.470	-0.471	-0.471	-0.471	-0.471	-0.472	-0.471	-0.471	-0.470	-0.469	-0.468	-0.466	-0.466	-0.466	-0.465	-0.464	-0.462	-0.461	-0.460	-0.459	-0.458	-0.459	-0.458	-0.458	-0.459	-0.459	-0.460	-0.460	-0.462	-0.464	-0.465	-0.469	-0.471	-0.474	-0.478	-0.481	-0.485	-0.489	-0.494	-0.500	-0.505	-0.511	-0.516	-0.524	-0.531	-0.539	-0.548	-0.556	-0.564	-0.574	-0.582	-0.591	-0.601	-0.612	-0.622	-0.632	-0.645	-0.655	-0.666	-0.678	-0.689	-0.701	-0.714	-0.725	-0.738	-0.749	-0.760	-0.772	-0.784	-0.795	-0.806	-0.819	-0.830	-0.841	-0.851	-0.862	-0.872	-0.882	-0.891	-0.901	-0.910	-0.919	-0.928	-0.936	-0.942	-0.950	-0.956	-0.964	-0.969	-0.974	-0.979	-0.981	-0.985	-0.988	-0.990	-0.991	-0.992	-0.994	-0.994	-0.992	-0.992	-0.990	-0.989	-0.986	-0.982	-0.979	-0.974	-0.969	-0.964	-0.959	-0.952	-0.945	-0.938	-0.931	-0.922	-0.915	-0.906	-0.898	-0.889	-0.880	-0.869	-0.860	-0.851	-0.840	-0.831	-0.820	-0.811	-0.801	-0.791	-0.782	-0.772	-0.764	-0.755	-0.745	-0.738	-0.729	-0.721	-0.712	-0.705	-0.699	-0.691	-0.685	-0.679	-0.672	-0.668	-0.661	-0.658	-0.654	-0.649	-0.645	-0.642	-0.638	-0.635	-0.634	-0.630	-0.629	-0.626	-0.625	-0.622	-0.621	-0.620	-0.619	-0.618	-0.616	-0.615	-0.614	-0.612	-0.610	-0.608	-0.606	-0.604	-0.600	-0.599	-0.595	-0.590	-0.586	-0.582	-0.578	-0.572	-0.566	-0.560	-0.552	-0.545	-0.538	-0.529	-0.519	-0.509	-0.499	-0.486	-0.475	-0.462	-0.450	-0.436	-0.420	-0.406	-0.389	-0.372	-0.355	-0.338	-0.319	-0.300	-0.280	-0.260	-0.239	-0.218	-0.196	-0.172	-0.150	-0.126	-0.102	-0.079	-0.054	-0.029	-0.004	0.021	0.049	0.075	0.101	0.128	0.154	0.181	0.209	0.235	0.261	0.290	0.316	0.344	0.370	0.398	0.424	0.450	0.478	0.502	0.529	0.554	0.580	0.604	0.629	0.652	0.678	0.700	0.724	0.745	0.769	0.791	0.811	0.832	0.854	0.874	0.894	0.914	0.932	0.951	0.969	0.988	1.005	1.022	1.040	1.055	1.072	1.088	1.104	1.119	1.135	1.149	1.164	1.179	1.192	1.206	1.221	1.235	1.249	1.262	1.276	1.289	1.302	1.316	1.330	1.342	1.358	1.370	1.384	1.396	1.410	1.424	1.438	1.451	1.465	1.478	1.491	1.505	1.519	1.531	1.546	1.559	1.572	1.585	1.599	1.611	1.624	1.638	1.650	1.662	1.675	1.688	1.699	1.711	1.724	1.735	1.746	1.758	1.769	1.780	1.790	1.799	1.810	1.819	1.829	1.838	1.846	1.855	1.862	1.871	1.879	1.885	1.892	1.900	1.906	1.914	1.919	1.925	1.931	1.936	1.942	1.948	1.951	1.956	1.960	1.965	1.969	1.972	1.976	1.980	1.982	1.986	1.989	1.992	1.995	1.998	2.000	2.001	2.004	2.006	2.007	2.010	2.010	2.011	2.013	2.013	2.013	2.013	2.013	2.011	2.011	2.010	2.009	2.007	2.005	2.002	2.001	1.998	1.994	1.991	1.986	1.982	1.978	1.972	1.968	1.962	1.956	1.950	1.944	1.936	1.930	1.921	1.915	1.906	1.899	1.890	1.882	1.874	1.864	1.855	1.846	1.838	1.828	1.820	1.810	1.800	1.791	1.782	1.774	1.765	1.756	1.748	1.740	1.732	1.724	1.718	1.711	1.705	1.699	1.692	1.686	1.681	1.676	1.671	1.668	1.664	1.661	1.659	1.656	1.655	1.652	1.651	1.651	1.651	1.651	1.651	1.651	1.651	1.652	1.654	1.655	1.656	1.658	1.659	1.660	1.662	1.664	1.664	1.664	1.666	1.666	1.665	1.665	1.664	1.662	1.661	1.659	1.656	1.654	1.649	1.645	1.639	1.634	1.626	1.619	1.611	1.602	1.592	1.582	1.572	1.559	1.548	1.532	1.520	1.504	1.489	1.472	1.456	1.439	1.420	1.401	1.381	1.362	1.342	1.321	1.301	1.280	1.259	1.238	1.215	1.192	1.170	1.149	1.126	1.105	1.082	1.060	1.040	1.019	0.998	0.976	0.956	0.936	0.918	0.898	0.880	0.862	0.845	0.829	0.812	0.796	0.782	0.770	0.756	0.744	0.731	0.720	0.711	0.702	0.692	0.685	0.679	0.672	0.665	0.660	0.656	0.652	0.649	0.645	0.644	0.641	0.640	0.640	0.639	0.640	0.640	0.641	0.641	0.642	0.644	0.645	0.646	0.648	0.649	0.651	0.652	0.654	0.655	0.656	0.658	0.656	0.658	0.656	0.655	0.654	0.654	0.651	0.649	0.645	0.641	0.638	0.634	0.628	0.621	0.616	0.608	0.600	0.592	0.584	0.574	0.564	0.554	0.542	0.530	0.519	0.506	0.492	0.479	0.465	0.451	0.436	0.421	0.405	0.390	0.374	0.358	0.341	0.326	0.309	0.292	0.276	0.260	0.244	0.228	0.210	0.195	0.180	0.164	0.149	0.134	0.119	0.105	0.091	0.078	0.064	0.051	0.038	0.026	0.015	0.004	-0.005	-0.016	-0.025	-0.034	-0.041	-0.049	-0.056	-0.062	-0.069	-0.075	-0.080	-0.084	-0.088	-0.091	-0.095	-0.096	-0.098	-0.100	-0.101	-0.101	-0.102	-0.102	-0.102	-0.101	-0.101	-0.100	-0.099	-0.098	-0.096	-0.094	-0.092	-0.090	-0.089	-0.086	-0.084	-0.081	-0.080	-0.078	-0.076	-0.075	-0.074	-0.072	-0.071	-0.071	-0.070	-0.070	-0.071	-0.072	-0.074	-0.075	-0.078	-0.080	-0.082	-0.088	-0.090	-0.095	-0.100	-0.106	-0.112	-0.120	-0.126	-0.134	-0.142	-0.151	-0.161	-0.171	-0.182	-0.194	-0.206	-0.219	-0.231	-0.245	-0.259	-0.272	-0.288	-0.302	-0.319	-0.334	-0.351	-0.368	-0.384	-0.400	-0.418	-0.435	-0.452	-0.470	-0.489	-0.505	-0.522	-0.540	-0.556	-0.574	-0.590	-0.606	-0.622	-0.639	-0.655	-0.670	-0.684	-0.699	-0.714	-0.726	-0.740	-0.751	-0.764	-0.774	-0.785	-0.795	-0.805	-0.812	-0.821	-0.828	-0.834	-0.841	-0.845	-0.850	-0.855	-0.858	-0.860	-0.861	-0.862	-0.864	-0.865	-0.865	-0.864	-0.862	-0.861	-0.858	-0.855	-0.851	-0.846	-0.842	-0.838	-0.832	-0.826	-0.820	-0.814	-0.805	-0.798	-0.791	-0.781	-0.774	-0.766	-0.756	-0.748	-0.739	-0.728	-0.718	-0.708	-0.698	-0.688	-0.678	-0.666	-0.656	-0.645	-0.634	-0.624	-0.614	-0.602	-0.591	-0.581	-0.570	-0.559	-0.548	-0.538	-0.526	-0.516	-0.506	-0.496	-0.486	-0.476	-0.468	-0.458	-0.449	-0.441	-0.432	-0.424	-0.416	-0.409	-0.402	-0.396	-0.389	-0.384	-0.379	-0.374	-0.369	-0.365	-0.361	-0.360	-0.356	-0.355	-0.352	-0.352	-0.351	-0.351	-0.351	-0.352	-0.352	-0.355	-0.356	-0.358	-0.361	-0.364	-0.368	-0.370	-0.374	-0.378	-0.381	-0.385	-0.390	-0.394	-0.399	-0.402	-0.405	-0.409	-0.414	-0.416	-0.419	-0.422	-0.425	-0.428	-0.429	-0.430	-0.431	-0.430	-0.431	-0.430	-0.429	-0.428	-0.424	-0.421	-0.418	-0.414	-0.409	-0.402	-0.395	-0.389	-0.381	-0.372	-0.364	-0.355	-0.344	-0.334	-0.322	-0.311	-0.299	-0.286	-0.272	-0.259	-0.245	-0.231	-0.216	-0.201	-0.186	-0.171	-0.158	-0.141	-0.126	-0.111	-0.096	-0.080	-0.066	-0.051	-0.038	-0.022	-0.009	0.005	0.019	0.031	0.044	0.056	0.068	0.078	0.089	0.099	0.109	0.118	0.125	0.134	0.140	0.146	0.152	0.158	0.162	0.166	0.170	0.172	0.175	0.176	0.178	0.178	0.178	0.178	0.176	0.175	0.174	0.172	0.169	0.166	0.162	0.159	0.155	0.151	0.146	0.144	0.139	0.134	0.130	0.124	0.120	0.116	0.110	0.106	0.102	0.099	0.095	0.091	0.088	0.084	0.082	0.080	0.078	0.076	0.075	0.075	0.074	0.075	0.076	0.078	0.080	0.081	0.084	0.086	0.090	0.096	0.100	0.105	0.111	0.118	0.124	0.131	0.139	0.148	0.156	0.165	0.175	0.184	0.194	0.204	0.215	0.225	0.236	0.249	0.260	0.270	0.284	0.294	0.305	0.318	0.329	0.341	0.352	0.364	0.376	0.388	0.399	0.409	0.420	0.431	0.440	0.451	0.460	0.471	0.480	0.489	0.496	0.505	0.512	0.519	0.526	0.532	0.538	0.542	0.549	0.552	0.558	0.560	0.564	0.565	0.568	0.569	0.570	0.570	0.570	0.570	0.569	0.568	0.565	0.562	0.559	0.556	0.551	0.548	0.542	0.538	0.531	0.525	0.519	0.511	0.504	0.496	0.488	0.479	0.471	0.461	0.451	0.442	0.432	0.422	0.412	0.401	0.391	0.381	0.371	0.360	0.350	0.340	0.329	0.319	0.309	0.299	0.289	0.280	0.272	0.262	0.254	0.246	0.238	0.230	0.224	0.218	0.212	0.208	0.202	0.198	0.194	0.191	0.189	0.186	0.185	0.184	0.184	0.184	0.185	0.188	0.189	0.190	0.194	0.198	0.202	0.206	0.211	0.215	0.220	0.226	0.232	0.239	0.244	0.251	0.258	0.264	0.270	0.278	0.284	0.290	0.295	0.302	0.308	0.312	0.318	0.322	0.328	0.330	0.334	0.336	0.339	0.340	0.341	0.341	0.340	0.340	0.338	0.335	0.331	0.328	0.322	0.318	0.311	0.305	0.298	0.289	0.280	0.270	0.259	0.248	0.236	0.225	0.211	0.198	0.184	0.170	0.155	0.140	0.125	0.109	0.092	0.076	0.059	0.042	0.025	0.009	-0.009	-0.025	-0.042	-0.059	-0.075	-0.092	-0.109	-0.124	-0.141	-0.156	-0.171	-0.185	-0.200	-0.214	-0.228	-0.240	-0.252	-0.264	-0.276	-0.286	-0.295	-0.305	-0.314	-0.321	-0.330	-0.336	-0.341	-0.346	-0.350	-0.355	-0.358	-0.359	-0.361	-0.361	-0.361	-0.361	-0.359	-0.358	-0.354	-0.351	-0.346	-0.341	-0.335	-0.330	-0.324	-0.316	-0.309	-0.301	-0.292	-0.284	-0.274	-0.264	-0.254	-0.242	-0.231	-0.220	-0.210	-0.199	-0.186	-0.175	-0.162	-0.151	-0.140	-0.128	-0.116	-0.104	-0.092	-0.081	-0.070	-0.060	-0.049	-0.040	-0.029	-0.020	-0.012	-0.002	0.004	0.011	0.018	0.024	0.028	0.034	0.038	0.039	0.042	0.044	0.044	0.045	0.042	0.041	0.039	0.036	0.031	0.026	0.020	0.015	0.008	-0.001	-0.010	-0.020	-0.030	-0.040	-0.052	-0.064	-0.076	-0.090	-0.104	-0.118	-0.132	-0.146	-0.162	-0.178	-0.192	-0.209	-0.224	-0.240	-0.255	-0.271	-0.286	-0.301	-0.318	-0.331	-0.348	-0.361	-0.375	-0.388	-0.401	-0.412	-0.425	-0.435	-0.446	-0.456	-0.465	-0.472	-0.481	-0.488	-0.494	-0.499	-0.504	-0.507	-0.511	-0.514	-0.515	-0.518	-0.518	-0.518	-0.516	-0.515	-0.514	-0.511	-0.510	-0.506	-0.504	-0.500	-0.496	-0.492	-0.489	-0.484	-0.480	-0.476	-0.472	-0.469	-0.466	-0.461	-0.460	-0.458	-0.456	-0.455	-0.454	-0.454	-0.454	-0.456	-0.458	-0.461	-0.465	-0.470	-0.476	-0.484	-0.491	-0.499	-0.509	-0.520	-0.531	-0.545	-0.558	-0.574	-0.589	-0.605	-0.624	-0.642	-0.662	-0.684	-0.704	-0.728	-0.750	-0.774	-0.799	-0.824	-0.850	-0.878	-0.904	-0.931	-0.959	-0.988	-1.015	-1.042	-1.071	-1.100	-1.128	-1.158	-1.185	-1.212	-1.239	-1.266	-1.292	-1.319	-1.344	-1.368	-1.391	-1.415	-1.436	-1.455	-1.475	-1.495	-1.511	-1.528	-1.542	-1.556	-1.568	-1.579	-1.588	-1.595	-1.601	-1.606	-1.609	-1.610	-1.610	-1.609	-1.605	-1.600	-1.594	-1.586	-1.576	-1.565	-1.551	-1.538	-1.522	-1.504	-1.486	-1.466	-1.445	-1.421	-1.398	-1.372	-1.348	-1.320	-1.291	-1.262	-1.234	-1.202	-1.170	-1.138	-1.105	-1.071	-1.038	-1.004	-0.969	-0.932	-0.898	-0.862	-0.826	-0.791	-0.755	-0.720	-0.685	-0.650	-0.615	-0.580	-0.546	-0.511	-0.479	-0.445	-0.414	-0.380	-0.349	-0.319	-0.289	-0.260	-0.230	-0.201	-0.174	-0.149	-0.121	-0.096	-0.071	-0.049	-0.025	-0.002	0.019	0.040	0.061	0.080	0.100	0.119	0.136	0.154	0.170	0.188	0.202	0.218	0.232	0.246	0.260	0.274	0.288	0.300	0.312	0.326	0.338	0.350	0.361	0.372	0.384	0.395	0.406	0.418	0.428	0.439	0.449	0.460	0.469	0.480	0.489	0.500	0.510	0.519	0.529	0.539	0.549	0.558	0.568	0.576	0.585	0.595	0.604	0.612	0.620	0.629	0.638	0.645	0.652	0.660	0.668	0.674	0.681	0.688	0.695	0.700	0.705	0.710	0.715	0.720	0.724	0.729	0.732	0.736	0.740	0.742	0.745	0.746	0.749	0.751	0.752	0.754	0.755	0.755	0.756	0.756	0.756	0.756	0.755	0.754	0.754	0.752	0.752	0.750	0.749	0.748	0.746	0.744	0.741	0.740	0.738	0.736	0.732	0.730	0.728	0.725	0.724	0.721	0.718	0.716	0.714	0.710	0.709	0.706	0.704	0.701	0.699	0.698	0.695	0.692	0.691	0.690	0.689	0.688	0.686	0.685	0.685	0.685	0.684	0.684	0.685	0.685	0.686	0.689	0.690	0.692	0.696	0.699	0.704	0.708	0.714	0.719	0.724	0.730	0.736	0.745	0.752	0.761	0.771	0.781	0.791	0.802	0.815	0.828	0.841	0.855	0.869	0.884	0.900	0.915	0.931	0.949	0.968	0.985	1.004	1.022	1.041	1.061	1.080	1.100	1.121	1.140	1.161	1.181	1.202	1.222	1.242	1.262	1.282	1.302	1.322	1.341	1.360	1.378	1.395	1.412	1.430	1.446	1.460	1.476	1.490	1.504	1.516	1.529	1.539	1.549	1.559	1.568	1.574	1.581	1.586	1.591	1.595	1.599	1.601	1.601	1.602	1.601	1.600	1.599	1.596	1.591	1.589	1.582	1.578	1.571	1.564	1.558	1.550	1.542	1.532	1.525	1.515	1.506	1.496	1.486	1.478	1.468	1.458	1.448	1.439	1.429	1.419	1.409	1.400	1.391	1.382	1.375	1.366	1.359	1.352	1.345	1.340	1.334	1.330	1.325	1.320	1.316	1.312	1.311	1.309	1.308	1.306	1.305	1.306	1.308	1.308	1.310	1.311	1.314	1.316	1.320	1.324	1.329	1.332	1.336	1.342	1.348	1.352	1.359	1.364	1.369	1.375	1.381	1.386	1.391	1.398	1.402	1.408	1.412	1.416	1.421	1.426	1.430	1.434	1.436	1.440	1.442	1.444	1.446	1.448	1.448	1.446	1.446	1.445	1.442	1.441	1.438	1.434	1.429	1.425	1.419	1.414	1.406	1.398	1.390	1.381	1.371	1.361	1.350	1.340	1.326	1.315	1.301	1.288	1.274	1.259	1.244	1.228	1.211	1.195	1.178	1.161	1.144	1.125	1.109	1.089	1.071	1.052	1.034	1.014	0.994	0.976	0.956	0.938	0.919	0.899	0.880	0.860	0.842	0.824	0.805	0.788	0.770	0.751	0.734	0.719	0.701	0.686	0.670	0.654	0.639	0.624	0.610	0.595	0.581	0.569	0.555	0.544	0.532	0.520	0.509	0.498	0.488	0.479	0.468	0.458	0.449	0.440	0.431	0.422	0.414	0.405	0.398	0.389	0.380	0.372	0.364	0.355	0.346	0.338	0.329	0.321	0.311	0.301	0.291	0.281	0.270	0.259	0.248	0.236	0.224	0.210	0.196	0.182	0.168	0.152	0.136	0.120	0.102	0.084	0.065	0.046	0.026	0.005	-0.016	-0.038	-0.060	-0.084	-0.108	-0.132	-0.156	-0.182	-0.209	-0.235	-0.262	-0.290	-0.319	-0.346	-0.376	-0.405	-0.435	-0.465	-0.494	-0.524	-0.555	-0.585	-0.615	-0.645	-0.675	-0.706	-0.735	-0.765	-0.795	-0.824	-0.852	-0.881	-0.909	-0.936	-0.962	-0.990	-1.016	-1.041	-1.066	-1.090	-1.112	-1.135	-1.158	-1.178	-1.198	-1.218	-1.236	-1.254	-1.270	-1.288	-1.301	-1.316	-1.330	-1.342	-1.354	-1.365	-1.375	-1.385	-1.394	-1.401	-1.409	-1.415	-1.421	-1.425	-1.431	-1.434	-1.438	-1.440	-1.444	-1.446	-1.448	-1.449	-1.450	-1.451	-1.451	-1.452	-1.452	-1.452	-1.454	-1.454	-1.454	-1.454	-1.454	-1.456	-1.456	-1.456	-1.459	-1.459	-1.461	-1.464	-1.466	-1.468	-1.471	-1.475	-1.480	-1.484	-1.489	-1.494	-1.500	-1.506	-1.514	-1.521	-1.529	-1.538	-1.546	-1.556	-1.566	-1.578	-1.588	-1.599	-1.611	-1.622	-1.636	-1.650	-1.662	-1.676	-1.691	-1.706	-1.720	-1.735	-1.751	-1.768	-1.782	-1.800	-1.815	-1.831	-1.848	-1.864	-1.880	-1.896	-1.912	-1.929	-1.945	-1.961	-1.976	-1.992	-2.006	-2.021	-2.035	-2.049	-2.062	-2.075	-2.088	-2.099	-2.110	-2.120	-2.130	-2.139	-2.148	-2.155	-2.160	-2.168	-2.171	-2.176	-2.180	-2.181	-2.185	-2.184	-2.184	-2.184	-2.181	-2.179	-2.176	-2.171	-2.166	-2.161	-2.154	-2.148	-2.140	-2.130	-2.121	-2.111	-2.101	-2.091	-2.080	-2.069	-2.056	-2.045	-2.031	-2.019	-2.006	-1.995	-1.981	-1.969	-1.958	-1.945	-1.932	-1.921	-1.910	-1.899	-1.889	-1.878	-1.869	-1.860	-1.851	-1.842	-1.835	-1.828	-1.821	-1.816	-1.811	-1.808	-1.804	-1.801	-1.799	-1.798	-1.798	-1.796	-1.798	-1.799	-1.800	-1.802	-1.806	-1.809	-1.812	-1.816	-1.821	-1.826	-1.831	-1.836	-1.842	-1.848	-1.854	-1.859	-1.865	-1.870	-1.875	-1.881	-1.886	-1.891	-1.895	-1.899	-1.904	-1.908	-1.910	-1.912	-1.915	-1.916	-1.916	-1.918	-1.918	-1.915	-1.914	-1.911	-1.909	-1.904	-1.900	-1.895	-1.889	-1.882	-1.875	-1.866	-1.858	-1.848	-1.838	-1.826	-1.814	-1.802	-1.789	-1.775	-1.761	-1.748	-1.732	-1.716	-1.700	-1.684	-1.666	-1.649	-1.631	-1.612	-1.594	-1.575	-1.556	-1.536	-1.516	-1.496	-1.476	-1.455	-1.436	-1.415	-1.394	-1.375	-1.354	-1.332	-1.312	-1.292	-1.271	-1.251	-1.231	-1.210	-1.190	-1.170	-1.150	-1.130	-1.111	-1.091	-1.072	-1.054	-1.036	-1.018	-1.000	-0.982	-0.965	-0.948	-0.931	-0.915	-0.900	-0.884	-0.869	-0.855	-0.840	-0.828	-0.814	-0.801	-0.789	-0.776	-0.765	-0.754	-0.744	-0.734	-0.725	-0.715	-0.706	-0.700	-0.691	-0.684	-0.679	-0.671	-0.665	-0.660	-0.655	-0.650	-0.645	-0.641	-0.638	-0.634	-0.630	-0.628	-0.625	-0.622	-0.620	-0.618	-0.616	-0.614	-0.612	-0.611	-0.609	-0.606	-0.605	-0.602	-0.600	-0.600	-0.598	-0.594	-0.592	-0.590	-0.586	-0.584	-0.580	-0.576	-0.572	-0.569	-0.565	-0.560	-0.555	-0.550	-0.545	-0.539	-0.534	-0.528	-0.520	-0.514	-0.506	-0.499	-0.492	-0.485	-0.476	-0.469	-0.460	-0.451	-0.442	-0.435	-0.426	-0.418	-0.408	-0.400	-0.391	-0.381	-0.372	-0.364	-0.356	-0.348	-0.339	-0.332	-0.325	-0.318	-0.310	-0.302	-0.296	-0.290	-0.285	-0.280	-0.275	-0.270	-0.266	-0.262	-0.259	-0.255	-0.254	-0.251	-0.250	-0.250	-0.249	-0.249	-0.250	-0.251	-0.252	-0.255	-0.258	-0.260	-0.264	-0.269	-0.272	-0.278	-0.281	-0.286	-0.292	-0.299	-0.305	-0.312	-0.320	-0.328	-0.334	-0.341	-0.350	-0.359	-0.366	-0.375	-0.382	-0.391	-0.400	-0.409	-0.418	-0.426	-0.434	-0.442	-0.451	-0.460	-0.468	-0.475	-0.484	-0.491	-0.500	-0.506	-0.515	-0.521	-0.529	-0.535	-0.542	-0.548	-0.555	-0.561	-0.566	-0.572	-0.579	-0.584	-0.589	-0.595	-0.600	-0.605	-0.610	-0.615	-0.621	-0.626	-0.630	-0.636	-0.641	-0.646	-0.651	-0.656	-0.662	-0.668	-0.674	-0.680	-0.686	-0.694	-0.701	-0.708	-0.715	-0.722	-0.730	-0.739	-0.748	-0.756	-0.766	-0.776	-0.786	-0.798	-0.808	-0.820	-0.831	-0.844	-0.858	-0.870	-0.884	-0.899	-0.911	-0.926	-0.941	-0.958	-0.974	-0.990	-1.008	-1.025	-1.042	-1.060	-1.079	-1.098	-1.118	-1.138	-1.158	-1.178	-1.196	-1.218	-1.238	-1.260	-1.280	-1.301	-1.322	-1.344	-1.365	-1.388	-1.408	-1.430	-1.451	-1.472	-1.494	-1.515	-1.535	-1.555	-1.576	-1.596	-1.615	-1.636	-1.655	-1.672	-1.691	-1.709	-1.725	-1.741	-1.758	-1.771	-1.786	-1.800	-1.814	-1.826	-1.838	-1.849	-1.858	-1.866	-1.875	-1.882	-1.889	-1.894	-1.899	-1.901	-1.904	-1.905	-1.905	-1.905	-1.904	-1.901	-1.898	-1.892	-1.888	-1.881	-1.874	-1.865	-1.856	-1.846	-1.836	-1.825	-1.812	-1.800	-1.786	-1.772	-1.759	-1.744	-1.728	-1.711	-1.696	-1.679	-1.664	-1.646	-1.629	-1.612	-1.595	-1.579	-1.561	-1.545	-1.530	-1.512	-1.498	-1.482	-1.468	-1.454	-1.440	-1.426	-1.414	-1.402	-1.390	-1.380	-1.370	-1.361	-1.352	-1.345	-1.338	-1.332	-1.328	-1.322	-1.319	-1.318	-1.315	-1.314	-1.314	-1.315	-1.316	-1.319	-1.321	-1.324	-1.329	-1.332	-1.339	-1.345	-1.351	-1.358	-1.365	-1.372	-1.381	-1.390	-1.398	-1.408	-1.416	-1.426	-1.435	-1.445	-1.455	-1.464	-1.474	-1.484	-1.492	-1.501	-1.511	-1.521	-1.529	-1.538	-1.546	-1.554	-1.562	-1.570	-1.576	-1.584	-1.590	-1.595	-1.601	-1.606	-1.611	-1.616	-1.619	-1.622	-1.625	-1.629	-1.630	-1.632	-1.634	-1.635	-1.635	-1.636	-1.635	-1.634	-1.632	-1.631	-1.630	-1.629	-1.625	-1.622	-1.620	-1.616	-1.612	-1.609	-1.604	-1.600	-1.595	-1.590	-1.585	-1.580	-1.574	-1.569	-1.562	-1.558	-1.550	-1.545	-1.540	-1.532	-1.528	-1.521	-1.515	-1.509	-1.504	-1.498	-1.492	-1.488	-1.481	-1.478	-1.471	-1.466	-1.461	-1.458	-1.452	-1.450	-1.446	-1.444	-1.440	-1.438	-1.435	-1.434	-1.431	-1.431	-1.430	-1.429	-1.430	-1.430	-1.431	-1.432	-1.435	-1.436	-1.439	-1.441	-1.444	-1.449	-1.452	-1.456	-1.461	-1.466	-1.471	-1.476	-1.482	-1.489	-1.495	-1.501	-1.508	-1.515	-1.521	-1.529	-1.536	-1.542	-1.550	-1.556	-1.564	-1.570	-1.576	-1.584	-1.590	-1.596	-1.601	-1.606	-1.611	-1.616	-1.620	-1.622	-1.626	-1.628	-1.629	-1.630	-1.630	-1.629	-1.628	-1.626	-1.624	-1.620	-1.616	-1.611	-1.606	-1.599	-1.592	-1.584	-1.576	-1.566	-1.556	-1.544	-1.532	-1.520	-1.508	-1.494	-1.479	-1.464	-1.448	-1.432	-1.415	-1.399	-1.381	-1.362	-1.345	-1.326	-1.308	-1.289	-1.270	-1.250	-1.231	-1.212	-1.194	-1.175	-1.156	-1.139	-1.119	-1.101	-1.084	-1.066	-1.049	-1.034	-1.016	-1.001	-0.986	-0.970	-0.958	-0.944	-0.930	-0.919	-0.908	-0.895	-0.885	-0.875	-0.865	-0.858	-0.850	-0.842	-0.836	-0.830	-0.825	-0.820	-0.815	-0.811	-0.809	-0.806	-0.805	-0.802	-0.801	-0.801	-0.800	-0.800	-0.801	-0.801	-0.804	-0.805	-0.805	-0.808	-0.809	-0.811	-0.814	-0.816	-0.819	-0.821	-0.822	-0.826	-0.828	-0.831	-0.832	-0.835	-0.836	-0.839	-0.840	-0.841	-0.842	-0.844	-0.844	-0.844	-0.844	-0.844	-0.844	-0.842	-0.840	-0.840	-0.839	-0.836	-0.834	-0.832	-0.829	-0.826	-0.821	-0.819	-0.815	-0.810	-0.806	-0.802	-0.798	-0.791	-0.788	-0.782	-0.778	-0.771	-0.766	-0.760	-0.755	-0.750	-0.744	-0.740	-0.734	-0.729	-0.724	-0.719	-0.715	-0.711	-0.708	-0.702	-0.700	-0.696	-0.695	-0.691	-0.691	-0.689	-0.689	-0.689	-0.689	-0.690	-0.691	-0.694	-0.695	-0.699	-0.701	-0.706	-0.712	-0.718	-0.722	-0.730	-0.738	-0.745	-0.754	-0.764	-0.774	-0.784	-0.795	-0.808	-0.819	-0.831	-0.845	-0.859	-0.872	-0.888	-0.901	-0.916	-0.931	-0.948	-0.964	-0.979	-0.995	-1.011	-1.029	-1.044	-1.060	-1.076	-1.092	-1.109	-1.124	-1.140	-1.154	-1.170	-1.184	-1.198	-1.210	-1.224	-1.236	-1.248	-1.260	-1.271	-1.281	-1.291	-1.299	-1.308	-1.315	-1.321	-1.326	-1.332	-1.338	-1.340	-1.342	-1.345	-1.346	-1.348	-1.348	-1.346	-1.345	-1.344	-1.341	-1.339	-1.334	-1.331	-1.326	-1.321	-1.315	-1.309	-1.304	-1.298	-1.290	-1.282	-1.276	-1.270	-1.262	-1.255	-1.248	-1.240	-1.232	-1.226	-1.220	-1.214	-1.208	-1.202	-1.196	-1.191	-1.189	-1.184	-1.181	-1.179	-1.176	-1.174	-1.174	-1.172	-1.174	-1.174	-1.175	-1.179	-1.180	-1.185	-1.188	-1.192	-1.199	-1.204	-1.211	-1.219	-1.226	-1.236	-1.244	-1.254	-1.265	-1.275	-1.286	-1.298	-1.310	-1.322	-1.336	-1.349	-1.362	-1.376	-1.390	-1.405	-1.419	-1.434	-1.449	-1.464	-1.479	-1.494	-1.510	-1.525	-1.540	-1.555	-1.569	-1.585	-1.599	-1.614	-1.629	-1.644	-1.658	-1.672	-1.686	-1.700	-1.714	-1.728	-1.741	-1.755	-1.766	-1.780	-1.792	-1.805	-1.816	-1.829	-1.839	-1.851	-1.861	-1.872	-1.884	-1.894	-1.904	-1.915	-1.925	-1.935	-1.945	-1.955	-1.964	-1.972	-1.982	-1.991	-2.000	-2.010	-2.019	-2.027	-2.038	-2.046	-2.055	-2.064	-2.072	-2.081	-2.090	-2.099	-2.109	-2.118	-2.125	-2.135	-2.144	-2.154	-2.162	-2.172	-2.182	-2.192	-2.201	-2.212	-2.222	-2.232	-2.244	-2.252	-2.264	-2.275	-2.285	-2.298	-2.308	-2.320	-2.330	-2.342	-2.354	-2.365	-2.378	-2.390	-2.401	-2.414	-2.426	-2.438	-2.450	-2.464	-2.476	-2.489	-2.502	-2.515	-2.529	-2.542	-2.556	-2.569	-2.582	-2.596	-2.609	-2.622	-2.638	-2.650	-2.664	-2.678	-2.691	-2.705	-2.719	-2.732	-2.746	-2.760	-2.774	-2.786	-2.800	-2.814	-2.826	-2.840	-2.852	-2.866	-2.879	-2.890	-2.902	-2.914	-2.926	-2.936	-2.949	-2.959	-2.969	-2.978	-2.986	-2.995	-3.004	-3.010	-3.018	-3.025	-3.031	-3.035	-3.040	-3.045	-3.048	-3.051	-3.051	-3.052	-3.052	-3.054	-3.051	-3.050	-3.048	-3.044	-3.040	-3.035	-3.029	-3.021	-3.014	-3.006	-2.999	-2.989	-2.978	-2.968	-2.956	-2.944	-2.931	-2.918	-2.904	-2.890	-2.875	-2.861	-2.846	-2.830	-2.815	-2.799	-2.784	-2.766	-2.750	-2.735	-2.719	-2.702	-2.686	-2.669	-2.654	-2.638	-2.622	-2.608	-2.594	-2.579	-2.566	-2.552	-2.539	-2.528	-2.515	-2.504	-2.494	-2.482	-2.474	-2.465	-2.456	-2.448	-2.440	-2.434	-2.429	-2.421	-2.418	-2.412	-2.408	-2.404	-2.400	-2.398	-2.395	-2.392	-2.390	-2.389	-2.388	-2.386	-2.386	-2.385	-2.385	-2.384	-2.384	-2.382	-2.382	-2.381	-2.382	-2.381	-2.380	-2.380	-2.379	-2.378	-2.376	-2.374	-2.372	-2.370	-2.368	-2.365	-2.362	-2.360	-2.356	-2.352	-2.349	-2.344	-2.340	-2.335	-2.330	-2.324	-2.319	-2.314	-2.308	-2.301	-2.295	-2.289	-2.281	-2.275	-2.268	-2.261	-2.254	-2.246	-2.239	-2.231	-2.225	-2.218	-2.210	-2.202	-2.195	-2.188	-2.180	-2.174	-2.168	-2.160	-2.154	-2.148	-2.141	-2.135	-2.129	-2.122	-2.116	-2.112	-2.106	-2.100	-2.096	-2.091	-2.086	-2.081	-2.078	-2.074	-2.070	-2.065	-2.061	-2.058	-2.054	-2.051	-2.047	-2.045	-2.042	-2.040	-2.038	-2.035	-2.034	-2.031	-2.029	-2.027	-2.026	-2.024	-2.022	-2.021	-2.019	-2.019	-2.018	-2.018	-2.016	-2.016	-2.015	-2.014	-2.014	-2.013	-2.013	-2.013	-2.013	-2.013	-2.013	-2.013	-2.013	-2.013	-2.014	-2.013	-2.014	-2.014	-2.015	-2.015	-2.015	-2.016	-2.016	-2.016	-2.016	-2.016	-2.016	-2.015	-2.015	-2.014	-2.014	-2.013	-2.011	-2.009	-2.007	-2.005	-2.004	-2.000	-1.998	-1.994	-1.991	-1.988	-1.982	-1.978	-1.971	-1.966	-1.960	-1.952	-1.946	-1.939	-1.930	-1.921	-1.912	-1.904	-1.894	-1.884	-1.872	-1.862	-1.851	-1.840	-1.828	-1.816	-1.804	-1.791	-1.778	-1.765	-1.752	-1.740	-1.726	-1.714	-1.700	-1.688	-1.675	-1.662	-1.650	-1.639	-1.626	-1.616	-1.605	-1.594	-1.584	-1.575	-1.566	-1.558	-1.550	-1.542	-1.536	-1.531	-1.525	-1.521	-1.518	-1.515	-1.512	-1.512	-1.512	-1.512	-1.514	-1.515	-1.519	-1.522	-1.526	-1.531	-1.538	-1.544	-1.551	-1.558	-1.566	-1.575	-1.584	-1.595	-1.605	-1.616	-1.626	-1.639	-1.651	-1.662	-1.675	-1.688	-1.700	-1.714	-1.726	-1.740	-1.751	-1.765	-1.779	-1.790	-1.804	-1.815	-1.829	-1.840	-1.852	-1.864	-1.875	-1.886	-1.898	-1.909	-1.918	-1.929	-1.938	-1.948	-1.956	-1.964	-1.971	-1.980	-1.988	-1.994	-2.001	-2.007	-2.014	-2.020	-2.025	-2.030	-2.035	-2.040	-2.044	-2.049	-2.052	-2.055	-2.059	-2.062	-2.065	-2.069	-2.070	-2.072	-2.075	-2.076	-2.080	-2.081	-2.082	-2.084	-2.088	-2.088	-2.090	-2.091	-2.094	-2.095	-2.098	-2.099	-2.100	-2.101	-2.104	-2.105	-2.108	-2.109	-2.111	-2.114	-2.115	-2.118	-2.120	-2.122	-2.126	-2.129	-2.131	-2.135	-2.138	-2.142	-2.146	-2.150	-2.155	-2.159	-2.164	-2.169	-2.175	-2.180	-2.186	-2.192	-2.199	-2.205	-2.212	-2.220	-2.229	-2.236	-2.244	-2.251	-2.260	-2.270	-2.278	-2.286	-2.298	-2.306	-2.315	-2.325	-2.335	-2.344	-2.354	-2.364	-2.374	-2.384	-2.394	-2.402	-2.412	-2.421	-2.431	-2.439	-2.449	-2.456	-2.464	-2.471	-2.479	-2.485	-2.491	-2.498	-2.502	-2.506	-2.510	-2.514	-2.518	-2.520	-2.522	-2.524	-2.525	-2.525	-2.525	-2.524	-2.522	-2.519	-2.518	-2.514	-2.510	-2.505	-2.499	-2.494	-2.488	-2.481	-2.474	-2.466	-2.458	-2.450	-2.441	-2.432	-2.422	-2.412	-2.401	-2.392	-2.382	-2.371	-2.361	-2.349	-2.339	-2.328	-2.318	-2.306	-2.296	-2.284	-2.274	-2.262	-2.252	-2.242	-2.231	-2.221	-2.212	-2.202	-2.194	-2.185	-2.175	-2.166	-2.159	-2.151	-2.142	-2.136	-2.129	-2.122	-2.115	-2.110	-2.104	-2.099	-2.094	-2.090	-2.085	-2.080	-2.078	-2.072	-2.069	-2.068	-2.064	-2.060	-2.058	-2.056	-2.054	-2.051	-2.050	-2.047	-2.045	-2.044	-2.041	-2.039	-2.036	-2.036	-2.034	-2.031	-2.027	-2.025	-2.024	-2.021	-2.018	-2.014	-2.011	-2.007	-2.001	-1.998	-1.992	-1.989	-1.982	-1.976	-1.970	-1.962	-1.955	-1.948	-1.940	-1.931	-1.922	-1.914	-1.904	-1.895	-1.884	-1.874	-1.862	-1.851	-1.839	-1.826	-1.814	-1.800	-1.788	-1.775	-1.761	-1.746	-1.731	-1.718	-1.704	-1.689	-1.674	-1.659	-1.645	-1.629	-1.614	-1.600	-1.584	-1.569	-1.554	-1.540	-1.525	-1.512	-1.499	-1.485	-1.471	-1.459	-1.446	-1.434	-1.421	-1.410	-1.399	-1.388	-1.378	-1.368	-1.358	-1.349	-1.340	-1.332	-1.325	-1.318	-1.311	-1.304	-1.299	-1.294	-1.290	-1.285	-1.281	-1.279	-1.275	-1.272	-1.271	-1.270	-1.269	-1.268	-1.269	-1.269	-1.269	-1.270	-1.271	-1.272	-1.275	-1.278	-1.280	-1.282	-1.286	-1.290	-1.294	-1.298	-1.301	-1.306	-1.311	-1.315	-1.320	-1.326	-1.330	-1.336	-1.340	-1.346	-1.351	-1.356	-1.362	-1.368	-1.374	-1.379	-1.384	-1.390	-1.395	-1.399	-1.404	-1.408	-1.414	-1.416	-1.420	-1.424	-1.428	-1.431	-1.434	-1.436	-1.439	-1.440	-1.441	-1.442	-1.442	-1.444	-1.442	-1.442	-1.441	-1.440	-1.438	-1.435	-1.432	-1.428	-1.424	-1.419	-1.415	-1.410	-1.402	-1.398	-1.390	-1.382	-1.375	-1.365	-1.358	-1.348	-1.340	-1.330	-1.320	-1.309	-1.299	-1.286	-1.275	-1.264	-1.250	-1.239	-1.226	-1.212	-1.200	-1.186	-1.172	-1.160	-1.146	-1.131	-1.118	-1.104	-1.090	-1.078	-1.064	-1.049	-1.036	-1.022	-1.009	-0.995	-0.982	-0.969	-0.958	-0.944	-0.932	-0.920	-0.909	-0.896	-0.885	-0.875	-0.864	-0.852	-0.842	-0.834	-0.824	-0.814	-0.806	-0.798	-0.790	-0.781	-0.775	-0.768	-0.760	-0.754	-0.749	-0.742	-0.738	-0.731	-0.728	-0.722	-0.719	-0.715	-0.711	-0.709	-0.705	-0.702	-0.699	-0.696	-0.694	-0.691	-0.689	-0.686	-0.685	-0.684	-0.681	-0.680	-0.678	-0.676	-0.675	-0.674	-0.672	-0.670	-0.669	-0.668	-0.666	-0.665	-0.662	-0.661	-0.660	-0.659	-0.658	-0.655	-0.654	-0.652	-0.650	-0.649	-0.648	-0.646	-0.644	-0.644	-0.641	-0.641	-0.639	-0.638	-0.636	-0.636	-0.635	-0.636	-0.635	-0.636	-0.635	-0.636	-0.638	-0.639	-0.640	-0.642	-0.642	-0.645	-0.649	-0.651	-0.656	-0.659	-0.664	-0.669	-0.674	-0.680	-0.686	-0.692	-0.700	-0.708	-0.716	-0.724	-0.732	-0.742	-0.752	-0.762	-0.774	-0.785	-0.796	-0.809	-0.821	-0.834	-0.848	-0.861	-0.875	-0.890	-0.904	-0.919	-0.934	-0.950	-0.965	-0.980	-0.998	-1.012	-1.029	-1.046	-1.062	-1.080	-1.096	-1.112	-1.129	-1.148	-1.164	-1.180	-1.196	-1.212	-1.229	-1.246	-1.260	-1.276	-1.292	-1.308	-1.322	-1.338	-1.351	-1.365	-1.379	-1.392	-1.404	-1.416	-1.428	-1.439	-1.451	-1.461	-1.471	-1.479	-1.489	-1.496	-1.504	-1.511	-1.518	-1.522	-1.529	-1.532	-1.536	-1.539	-1.541	-1.544	-1.545	-1.545	-1.546	-1.545	-1.542	-1.540	-1.538	-1.534	-1.530	-1.525	-1.521	-1.516	-1.509	-1.502	-1.495	-1.489	-1.481	-1.472	-1.464	-1.455	-1.446	-1.438	-1.426	-1.418	-1.408	-1.398	-1.388	-1.378	-1.368	-1.356	-1.348	-1.338	-1.329	-1.319	-1.310	-1.301	-1.294	-1.286	-1.279	-1.272	-1.265	-1.260	-1.254	-1.249	-1.245	-1.242	-1.239	-1.238	-1.235	-1.235	-1.235	-1.235	-1.238	-1.240	-1.242	-1.246	-1.250	-1.255	-1.260	-1.268	-1.274	-1.281	-1.290	-1.299	-1.309	-1.318	-1.328	-1.339	-1.350	-1.361	-1.374	-1.385	-1.398	-1.410	-1.424	-1.436	-1.450	-1.464	-1.476	-1.490	-1.504	-1.516	-1.529	-1.541	-1.555	-1.568	-1.580	-1.591	-1.605	-1.616	-1.628	-1.639	-1.650	-1.660	-1.670	-1.680	-1.689	-1.698	-1.706	-1.715	-1.722	-1.729	-1.738	-1.744	-1.750	-1.756	-1.762	-1.769	-1.774	-1.779	-1.785	-1.789	-1.792	-1.798	-1.802	-1.806	-1.810	-1.815	-1.819	-1.824	-1.828	-1.831	-1.835	-1.840	-1.844	-1.848	-1.852	-1.856	-1.861	-1.866	-1.871	-1.876	-1.881	-1.886	-1.891	-1.896	-1.902	-1.908	-1.914	-1.919	-1.925	-1.932	-1.939	-1.945	-1.951	-1.959	-1.965	-1.974	-1.980	-1.988	-1.995	-2.002	-2.011	-2.018	-2.026	-2.035	-2.042	-2.050	-2.059	-2.066	-2.075	-2.084	-2.091	-2.100	-2.109	-2.116	-2.125	-2.134	-2.142	-2.151	-2.160	-2.168	-2.178	-2.185	-2.195	-2.204	-2.211	-2.221	-2.229	-2.239	-2.246	-2.256	-2.265	-2.274	-2.282	-2.290	-2.299	-2.308	-2.316	-2.324	-2.332	-2.341	-2.350	-2.358	-2.366	-2.372	-2.381	-2.389	-2.395	-2.402	-2.409	-2.416	-2.424	-2.430	-2.435	-2.441	-2.448	-2.452	-2.458	-2.462	-2.466	-2.471	-2.475	-2.478	-2.482	-2.485	-2.488	-2.489	-2.491	-2.494	-2.495	-2.496	-2.498	-2.499	-2.498	-2.499	-2.498	-2.498	-2.496	-2.496	-2.495	-2.494	-2.494	-2.491	-2.490	-2.489	-2.486	-2.485	-2.482	-2.480	-2.479	-2.478	-2.475	-2.474	-2.472	-2.470	-2.470	-2.468	-2.468	-2.468	-2.465	-2.466	-2.465	-2.465	-2.465	-2.466	-2.466	-2.469	-2.469	-2.471	-2.472	-2.475	-2.478	-2.480	-2.484	-2.488	-2.490	-2.494	-2.499	-2.502	-2.508	-2.512	-2.518	-2.522	-2.528	-2.534	-2.539	-2.544	-2.550	-2.555	-2.561	-2.566	-2.572	-2.579	-2.584	-2.589	-2.595	-2.599	-2.604	-2.609	-2.614	-2.618	-2.621	-2.624	-2.628	-2.630	-2.634	-2.635	-2.638	-2.639	-2.640	-2.641	-2.641	-2.640	-2.640	-2.640	-2.639	-2.636	-2.634	-2.631	-2.629	-2.625	-2.621	-2.616	-2.612	-2.608	-2.602	-2.596	-2.591	-2.585	-2.579	-2.571	-2.564	-2.559	-2.551	-2.545	-2.536	-2.530	-2.521	-2.514	-2.506	-2.499	-2.491	-2.484	-2.478	-2.469	-2.462	-2.455	-2.449	-2.441	-2.435	-2.429	-2.422	-2.416	-2.411	-2.406	-2.401	-2.398	-2.392	-2.390	-2.385	-2.382	-2.380	-2.378	-2.375	-2.374	-2.372	-2.372	-2.371	-2.371	-2.372	-2.374	-2.375	-2.376	-2.379	-2.380	-2.382	-2.386	-2.389	-2.392	-2.396	-2.400	-2.404	-2.409	-2.414	-2.419	-2.424	-2.429	-2.434	-2.439	-2.445	-2.450	-2.455	-2.461	-2.466	-2.472	-2.476	-2.481	-2.486	-2.491	-2.495	-2.500	-2.502	-2.508	-2.511	-2.514	-2.516	-2.518	-2.519	-2.521	-2.521	-2.522	-2.522	-2.522	-2.521	-2.519	-2.518	-2.515	-2.511	-2.508	-2.502	-2.499	-2.492	-2.486	-2.480	-2.474	-2.466	-2.458	-2.450	-2.440	-2.431	-2.422	-2.411	-2.400	-2.389	-2.378	-2.365	-2.352	-2.340	-2.328	-2.315	-2.301	-2.289	-2.275	-2.261	-2.245	-2.231	-2.218	-2.202	-2.189	-2.174	-2.160	-2.145	-2.131	-2.116	-2.104	-2.089	-2.075	-2.061	-2.049	-2.035	-2.021	-2.010	-1.996	-1.984	-1.972	-1.961	-1.949	-1.938	-1.928	-1.918	-1.908	-1.898	-1.888	-1.879	-1.870	-1.862	-1.854	-1.848	-1.840	-1.832	-1.826	-1.821	-1.815	-1.809	-1.805	-1.800	-1.795	-1.791	-1.788	-1.782	-1.780	-1.778	-1.774	-1.771	-1.769	-1.765	-1.764	-1.761	-1.759	-1.758	-1.755	-1.754	-1.751	-1.750	-1.748	-1.745	-1.742	-1.741	-1.739	-1.736	-1.732	-1.731	-1.728	-1.725	-1.721	-1.720	-1.715	-1.711	-1.708	-1.704	-1.700	-1.696	-1.691	-1.686	-1.681	-1.675	-1.670	-1.665	-1.659	-1.652	-1.648	-1.641	-1.636	-1.630	-1.624	-1.619	-1.614	-1.608	-1.601	-1.596	-1.591	-1.588	-1.582	-1.579	-1.576	-1.572	-1.569	-1.568	-1.565	-1.564	-1.564	-1.564	-1.564	-1.566	-1.568	-1.571	-1.574	-1.579	-1.584	-1.590	-1.596	-1.604	-1.612	-1.621	-1.631	-1.642	-1.655	-1.668	-1.681	-1.695	-1.710	-1.726	-1.742	-1.760	-1.778	-1.796	-1.816	-1.835	-1.856	-1.878	-1.899	-1.921	-1.942	-1.965	-1.988	-2.010	-2.034	-2.058	-2.080	-2.104	-2.128	-2.151	-2.174	-2.198	-2.220	-2.244	-2.265	-2.288	-2.309	-2.331	-2.351	-2.371	-2.391	-2.411	-2.430	-2.448	-2.466	-2.484	-2.499	-2.514	-2.530	-2.544	-2.558	-2.571	-2.582	-2.594	-2.604	-2.614	-2.624	-2.632	-2.640	-2.646	-2.654	-2.659	-2.664	-2.669	-2.672	-2.676	-2.679	-2.680	-2.681	-2.682	-2.684	-2.682	-2.682	-2.681	-2.679	-2.676	-2.675	-2.671	-2.669	-2.665	-2.660	-2.655	-2.652	-2.648	-2.642	-2.636	-2.631	-2.626	-2.620	-2.615	-2.608	-2.602	-2.596	-2.590	-2.584	-2.578	-2.571	-2.565	-2.559	-2.554	-2.548	-2.541	-2.536	-2.530	-2.524	-2.519	-2.515	-2.510	-2.505	-2.500	-2.496	-2.491	-2.488	-2.484	-2.481	-2.478	-2.474	-2.471	-2.470	-2.468	-2.466	-2.464	-2.464	-2.462	-2.461	-2.461	-2.460	-2.460	-2.460	-2.460	-2.460	-2.460	-2.461	-2.460	-2.461	-2.462	-2.461	-2.461	-2.462	-2.462	-2.462	-2.461	-2.462	-2.461	-2.460	-2.458	-2.458	-2.455	-2.452	-2.450	-2.446	-2.441	-2.438	-2.431	-2.426	-2.420	-2.412	-2.405	-2.396	-2.388	-2.378	-2.368	-2.356	-2.344	-2.331	-2.318	-2.302	-2.288	-2.272	-2.255	-2.238	-2.219	-2.200	-2.180	-2.160	-2.139	-2.118	-2.096	-2.074	-2.050	-2.026	-2.002	-1.978	-1.952	-1.926	-1.900	-1.875	-1.849	-1.824	-1.798	-1.771	-1.745	-1.719	-1.692	-1.666	-1.641	-1.615	-1.590	-1.565	-1.540	-1.515	-1.491	-1.468	-1.445	-1.421	-1.399	-1.378	-1.358	-1.336	-1.316	-1.298	-1.279	-1.261	-1.244	-1.228	-1.211	-1.196	-1.182	-1.168	-1.155	-1.142	-1.130	-1.120	-1.109	-1.099	-1.089	-1.081	-1.072	-1.065	-1.058	-1.052	-1.045	-1.040	-1.035	-1.031	-1.026	-1.022	-1.019	-1.014	-1.012	-1.009	-1.006	-1.004	-1.001	-0.999	-0.998	-0.994	-0.992	-0.990	-0.989	-0.986	-0.984	-0.981	-0.979	-0.976	-0.974	-0.971	-0.968	-0.964	-0.960	-0.956	-0.951	-0.946	-0.942	-0.938	-0.932	-0.928	-0.920	-0.914	-0.908	-0.901	-0.894	-0.885	-0.879	-0.870	-0.862	-0.854	-0.845	-0.836	-0.828	-0.819	-0.808	-0.799	-0.789	-0.780	-0.770	-0.761	-0.751	-0.741	-0.732	-0.722	-0.712	-0.705	-0.695	-0.686	-0.679	-0.669	-0.661	-0.654	-0.646	-0.639	-0.631	-0.625	-0.619	-0.612	-0.606	-0.602	-0.598	-0.594	-0.590	-0.586	-0.584	-0.581	-0.580	-0.578	-0.576	-0.576	-0.576	-0.576	-0.578	-0.579	-0.580	-0.582	-0.585	-0.588	-0.591	-0.595	-0.600	-0.604	-0.609	-0.614	-0.619	-0.624	-0.631	-0.636	-0.644	-0.650	-0.658	-0.664	-0.671	-0.679	-0.686	-0.694	-0.701	-0.708	-0.716	-0.724	-0.731	-0.739	-0.746	-0.754	-0.760	-0.769	-0.775	-0.781	-0.788	-0.794	-0.800	-0.806	-0.811	-0.818	-0.822	-0.826	-0.831	-0.835	-0.839	-0.841	-0.845	-0.848	-0.851	-0.852	-0.855	-0.856	-0.858	-0.859	-0.859	-0.859	-0.859	-0.859	-0.859	-0.858	-0.858	-0.856	-0.855	-0.854	-0.852	-0.851	-0.850	-0.848	-0.846	-0.845	-0.844	-0.844	-0.841	-0.840	-0.840	-0.839	-0.840	-0.840	-0.840	-0.841	-0.842	-0.845	-0.848	-0.849	-0.852	-0.856	-0.860	-0.865	-0.870	-0.876	-0.881	-0.889	-0.896	-0.905	-0.914	-0.922	-0.932	-0.944	-0.954	-0.965	-0.976	-0.989	-1.001	-1.015	-1.029	-1.042	-1.056	-1.071	-1.085	-1.100	-1.115	-1.130	-1.145	-1.160	-1.175	-1.190	-1.205	-1.219	-1.234	-1.249	-1.262	-1.275	-1.289	-1.301	-1.314	-1.324	-1.336	-1.348	-1.356	-1.366	-1.374	-1.381	-1.390	-1.396	-1.401	-1.406	-1.411	-1.414	-1.416	-1.418	-1.419	-1.419	-1.418	-1.416	-1.412	-1.410	-1.406	-1.402	-1.396	-1.391	-1.384	-1.378	-1.370	-1.361	-1.354	-1.344	-1.335	-1.325	-1.314	-1.304	-1.292	-1.281	-1.270	-1.259	-1.248	-1.236	-1.225	-1.212	-1.201	-1.190	-1.179	-1.168	-1.156	-1.145	-1.134	-1.124	-1.112	-1.104	-1.095	-1.086	-1.078	-1.070	-1.062	-1.056	-1.050	-1.044	-1.039	-1.034	-1.030	-1.026	-1.025	-1.022	-1.021	-1.020	-1.020	-1.020	-1.021	-1.025	-1.026	-1.030	-1.034	-1.039	-1.045	-1.051	-1.058	-1.064	-1.072	-1.081	-1.091	-1.101	-1.111	-1.122	-1.135	-1.148	-1.161	-1.174	-1.188	-1.202	-1.218	-1.232	-1.249	-1.265	-1.281	-1.298	-1.314	-1.331	-1.349	-1.368	-1.385	-1.402	-1.421	-1.439	-1.456	-1.474	-1.492	-1.510	-1.528	-1.545	-1.562	-1.579	-1.596	-1.612	-1.629	-1.644	-1.658	-1.672	-1.686	-1.701	-1.714	-1.725	-1.738	-1.748	-1.759	-1.769	-1.776	-1.786	-1.794	-1.801	-1.808	-1.814	-1.818	-1.822	-1.826	-1.830	-1.832	-1.834	-1.834	-1.835	-1.835	-1.834	-1.832	-1.831	-1.830	-1.828	-1.825	-1.822	-1.819	-1.815	-1.812	-1.808	-1.804	-1.799	-1.795	-1.790	-1.786	-1.784	-1.779	-1.775	-1.771	-1.768	-1.764	-1.761	-1.759	-1.755	-1.754	-1.752	-1.751	-1.750	-1.750	-1.750	-1.750	-1.751	-1.752	-1.755	-1.758	-1.760	-1.765	-1.769	-1.774	-1.779	-1.785	-1.791	-1.798	-1.806	-1.814	-1.821	-1.831	-1.840	-1.850	-1.860	-1.871	-1.882	-1.894	-1.905	-1.918	-1.930	-1.942	-1.955	-1.969	-1.981	-1.995	-2.007	-2.021	-2.035	-2.049	-2.062	-2.076	-2.089	-2.101	-2.115	-2.129	-2.141	-2.152	-2.165	-2.176	-2.188	-2.198	-2.209	-2.218	-2.226	-2.235	-2.242	-2.249	-2.255	-2.261	-2.266	-2.270	-2.272	-2.275	-2.276	-2.278	-2.276	-2.275	-2.272	-2.269	-2.265	-2.259	-2.252	-2.245	-2.238	-2.228	-2.218	-2.206	-2.195	-2.181	-2.169	-2.154	-2.138	-2.122	-2.104	-2.088	-2.069	-2.050	-2.030	-2.010	-1.989	-1.968	-1.946	-1.925	-1.902	-1.881	-1.858	-1.835	-1.812	-1.790	-1.768	-1.745	-1.722	-1.699	-1.678	-1.655	-1.634	-1.612	-1.592	-1.571	-1.552	-1.534	-1.515	-1.496	-1.478	-1.461	-1.444	-1.428	-1.412	-1.396	-1.382	-1.369	-1.355	-1.342	-1.331	-1.320	-1.308	-1.296	-1.286	-1.278	-1.268	-1.259	-1.249	-1.241	-1.234	-1.225	-1.218	-1.209	-1.201	-1.194	-1.186	-1.179	-1.172	-1.165	-1.158	-1.150	-1.142	-1.134	-1.126	-1.119	-1.110	-1.100	-1.092	-1.082	-1.072	-1.062	-1.052	-1.041	-1.030	-1.020	-1.008	-0.996	-0.984	-0.971	-0.958	-0.945	-0.931	-0.918	-0.904	-0.890	-0.876	-0.861	-0.846	-0.831	-0.818	-0.802	-0.786	-0.772	-0.758	-0.741	-0.728	-0.711	-0.698	-0.681	-0.668	-0.652	-0.638	-0.624	-0.609	-0.596	-0.581	-0.568	-0.555	-0.541	-0.529	-0.516	-0.504	-0.491	-0.480	-0.469	-0.458	-0.448	-0.436	-0.426	-0.416	-0.406	-0.398	-0.389	-0.379	-0.371	-0.362	-0.355	-0.346	-0.339	-0.332	-0.325	-0.318	-0.311	-0.306	-0.299	-0.292	-0.288	-0.282	-0.278	-0.271	-0.266	-0.261	-0.258	-0.252	-0.249	-0.245	-0.240	-0.236	-0.234	-0.230	-0.226	-0.225	-0.221	-0.219	-0.216	-0.214	-0.212	-0.210	-0.209	-0.206	-0.206	-0.204	-0.204	-0.202	-0.201	-0.201	-0.201	-0.201	-0.201	-0.201	-0.201	-0.202	-0.202	-0.204	-0.205	-0.206	-0.206	-0.209	-0.210	-0.212	-0.212	-0.214	-0.216	-0.218	-0.219	-0.220	-0.221	-0.221	-0.224	-0.225	-0.225	-0.228	-0.228	-0.228	-0.229	-0.228	-0.228	-0.228	-0.226	-0.224	-0.222	-0.221	-0.219	-0.216	-0.212	-0.209	-0.205	-0.201	-0.196	-0.191	-0.186	-0.179	-0.172	-0.165	-0.159	-0.151	-0.144	-0.135	-0.126	-0.118	-0.109	-0.099	-0.089	-0.079	-0.069	-0.058	-0.046	-0.035	-0.024	-0.014	-0.001	0.010	0.021	0.032	0.045	0.056	0.066	0.078	0.089	0.100	0.110	0.120	0.130	0.140	0.149	0.159	0.168	0.176	0.184	0.192	0.200	0.208	0.214	0.221	0.226	0.232	0.238	0.242	0.248	0.252	0.256	0.260	0.262	0.266	0.270	0.272	0.275	0.278	0.280	0.281	0.284	0.286	0.288	0.290	0.291	0.292	0.295	0.298	0.299	0.301	0.304	0.305	0.309	0.312	0.315	0.319	0.322	0.326	0.331	0.335	0.340	0.346	0.351	0.358	0.364	0.370	0.376	0.384	0.391	0.400	0.408	0.416	0.425	0.434	0.442	0.452	0.462	0.471	0.481	0.492	0.501	0.511	0.521	0.531	0.542	0.552	0.562	0.572	0.584	0.592	0.602	0.611	0.620	0.630	0.638	0.646	0.654	0.662	0.669	0.676	0.682	0.689	0.694	0.700	0.705	0.710	0.714	0.718	0.720	0.722	0.724	0.725	0.728	0.728	0.726	0.728	0.726	0.724	0.722	0.721	0.718	0.714	0.710	0.706	0.702	0.699	0.692	0.689	0.682	0.678	0.671	0.665	0.660	0.652	0.646	0.639	0.632	0.626	0.620	0.614	0.608	0.601	0.594	0.588	0.582	0.578	0.571	0.566	0.561	0.556	0.552	0.550	0.545	0.542	0.541	0.539	0.536	0.536	0.536	0.536	0.536	0.538	0.540	0.542	0.546	0.550	0.554	0.558	0.564	0.569	0.575	0.582	0.590	0.599	0.606	0.615	0.625	0.635	0.645	0.656	0.668	0.678	0.689	0.701	0.712	0.725	0.738	0.750	0.762	0.774	0.786	0.799	0.811	0.824	0.834	0.846	0.856	0.868	0.878	0.888	0.898	0.906	0.915	0.924	0.931	0.939	0.944	0.950	0.955	0.960	0.964	0.965	0.968	0.970	0.970	0.970	0.969	0.968	0.965	0.962	0.959	0.954	0.950	0.944	0.936	0.930	0.922	0.915	0.906	0.896	0.886	0.876	0.866	0.855	0.845	0.832	0.820	0.809	0.798	0.784	0.772	0.760	0.748	0.736	0.724	0.711	0.701	0.690	0.679	0.668	0.658	0.649	0.639	0.630	0.621	0.614	0.606	0.600	0.594	0.590	0.585	0.582	0.580	0.578	0.576	0.575	0.575	0.576	0.578	0.581	0.582	0.588	0.591	0.598	0.604	0.610	0.618	0.625	0.634	0.644	0.654	0.664	0.674	0.685	0.698	0.710	0.721	0.735	0.748	0.760	0.774	0.788	0.801	0.815	0.829	0.842	0.856	0.870	0.884	0.898	0.911	0.924	0.936	0.948	0.960	0.972	0.984	0.995	1.005	1.015	1.026	1.035	1.044	1.052	1.060	1.066	1.072	1.080	1.085	1.090	1.094	1.098	1.100	1.104	1.105	1.106	1.106	1.108	1.106	1.105	1.102	1.100	1.098	1.094	1.089	1.084	1.078	1.071	1.065	1.058	1.050	1.041	1.031	1.022	1.011	1.001	0.990	0.979	0.966	0.954	0.941	0.928	0.915	0.900	0.886	0.871	0.856	0.841	0.825	0.810	0.795	0.779	0.762	0.748	0.731	0.716	0.700	0.684	0.669	0.652	0.638	0.622	0.609	0.592	0.579	0.564	0.550	0.536	0.524	0.510	0.498	0.485	0.474	0.462	0.450	0.439	0.429	0.419	0.410	0.401	0.391	0.384	0.375	0.368	0.360	0.351	0.345	0.338	0.331	0.325	0.318	0.312	0.306	0.300	0.294	0.286	0.280	0.274	0.266	0.260	0.254	0.246	0.240	0.232	0.225	0.216	0.208	0.199	0.189	0.180	0.170	0.159	0.149	0.138	0.126	0.112	0.100	0.088	0.075	0.060	0.046	0.030	0.016	0.000	-0.015	-0.032	-0.049	-0.065	-0.082	-0.101	-0.119	-0.136	-0.155	-0.172	-0.190	-0.210	-0.228	-0.245	-0.264	-0.284	-0.301	-0.320	-0.338	-0.355	-0.372	-0.391	-0.408	-0.425	-0.440	-0.456	-0.472	-0.488	-0.502	-0.518	-0.531	-0.544	-0.558	-0.569	-0.580	-0.591	-0.601	-0.612	-0.621	-0.629	-0.636	-0.644	-0.650	-0.655	-0.661	-0.665	-0.668	-0.671	-0.674	-0.674	-0.674	-0.674	-0.672	-0.670	-0.668	-0.664	-0.659	-0.654	-0.646	-0.640	-0.632	-0.624	-0.614	-0.605	-0.594	-0.582	-0.569	-0.556	-0.542	-0.526	-0.511	-0.496	-0.480	-0.461	-0.445	-0.426	-0.406	-0.388	-0.368	-0.348	-0.326	-0.304	-0.282	-0.260	-0.238	-0.215	-0.192	-0.169	-0.145	-0.121	-0.098	-0.074	-0.050	-0.025	-0.001	0.021	0.046	0.070	0.092	0.118	0.140	0.164	0.186	0.209	0.231	0.252	0.275	0.295	0.318	0.338	0.358	0.378	0.398	0.416	0.435	0.454	0.471	0.489	0.506	0.524	0.540	0.555	0.571	0.588	0.602	0.618	0.632	0.648	0.662	0.676	0.691	0.705	0.720	0.732	0.748	0.761	0.775	0.790	0.804	0.819	0.832	0.849	0.862	0.878	0.894	0.909	0.925	0.940	0.955	0.971	0.989	1.004	1.021	1.039	1.056	1.072	1.091	1.109	1.128	1.145	1.164	1.181	1.200	1.219	1.236	1.255	1.274	1.291	1.309	1.328	1.344	1.361	1.379	1.396	1.411	1.426	1.442	1.458	1.471	1.485	1.498	1.510	1.522	1.532	1.544	1.554	1.562	1.570	1.579	1.585	1.591	1.596	1.601	1.605	1.609	1.611	1.612	1.612	1.614	1.612	1.612	1.611	1.609	1.605	1.602	1.599	1.595	1.590	1.586	1.580	1.575	1.569	1.562	1.556	1.550	1.544	1.538	1.531	1.526	1.520	1.514	1.509	1.502	1.498	1.492	1.489	1.484	1.480	1.475	1.472	1.470	1.468	1.465	1.464	1.462	1.461	1.461	1.461	1.461	1.462	1.464	1.466	1.469	1.471	1.474	1.476	1.480	1.484	1.489	1.492	1.498	1.501	1.506	1.511	1.516	1.520	1.526	1.531	1.535	1.540	1.546	1.550	1.555	1.560	1.564	1.569	1.571	1.575	1.579	1.582	1.585	1.586	1.589	1.591	1.592	1.594	1.595	1.596	1.596	1.595	1.595	1.594	1.591	1.591	1.589	1.586	1.582	1.581	1.578	1.574	1.570	1.565	1.561	1.556	1.551	1.545	1.541	1.535	1.530	1.524	1.518	1.510	1.504	1.498	1.491	1.484	1.476	1.469	1.461	1.455	1.446	1.439	1.430	1.421	1.414	1.406	1.398	1.389	1.380	1.371	1.362	1.354	1.345	1.336	1.326	1.318	1.309	1.299	1.291	1.281	1.272	1.262	1.255	1.245	1.236	1.226	1.219	1.210	1.201	1.194	1.185	1.178	1.170	1.162	1.155	1.148	1.141	1.135	1.130	1.124	1.120	1.115	1.111	1.109	1.106	1.104	1.101	1.101	1.099	1.100	1.100	1.102	1.104	1.106	1.111	1.114	1.119	1.125	1.130	1.138	1.145	1.152	1.160	1.169	1.179	1.189	1.199	1.210	1.221	1.232	1.245	1.256	1.269	1.282	1.294	1.308	1.320	1.332	1.345	1.359	1.370	1.384	1.395	1.406	1.419	1.429	1.440	1.451	1.460	1.470	1.478	1.488	1.494	1.501	1.508	1.512	1.518	1.522	1.525	1.528	1.530	1.530	1.531	1.531	1.530	1.528	1.525	1.522	1.516	1.512	1.506	1.500	1.494	1.486	1.479	1.470	1.461	1.451	1.441	1.431	1.420	1.409	1.396	1.385	1.372	1.361	1.349	1.336	1.324	1.311	1.298	1.285	1.272	1.259	1.246	1.232	1.221	1.208	1.196	1.184	1.172	1.161	1.149	1.139	1.129	1.119	1.109	1.099	1.090	1.081	1.072	1.064	1.058	1.049	1.042	1.036	1.030	1.025	1.020	1.014	1.010	1.006	1.002	0.999	0.996	0.994	0.992	0.990	0.988	0.986	0.986	0.985	0.984	0.984	0.984	0.984	0.985	0.985	0.985	0.986	0.985	0.986	0.988	0.989	0.988	0.989	0.989	0.990	0.991	0.991	0.992	0.992	0.992	0.992	0.992	0.991	0.990	0.990	0.990	0.988	0.986	0.984	0.981	0.980	0.978	0.974	0.970	0.966	0.962	0.959	0.954	0.949	0.944	0.939	0.934	0.928	0.922	0.916	0.911	0.905	0.898	0.891	0.884	0.878	0.871	0.864	0.858	0.850	0.844	0.838	0.830	0.824	0.818	0.812	0.806	0.801	0.795	0.791	0.788	0.782	0.779	0.776	0.775	0.772	0.771	0.770	0.771	0.770	0.771	0.774	0.776	0.780	0.784	0.790	0.794	0.801	0.808	0.815	0.824	0.831	0.841	0.852	0.862	0.875	0.888	0.900	0.915	0.929	0.942	0.960	0.975	0.991	1.009	1.024	1.042	1.060	1.078	1.095	1.114	1.132	1.150	1.169	1.188	1.205	1.224	1.241	1.259	1.276	1.294	1.310	1.326	1.341	1.358	1.372	1.386	1.400	1.414	1.426	1.438	1.449	1.460	1.470	1.479	1.486	1.494	1.501	1.506	1.512	1.516	1.521	1.524	1.526	1.528	1.529	1.528	1.528	1.528	1.525	1.521	1.520	1.516	1.512	1.508	1.502	1.499	1.492	1.488	1.481	1.475	1.469	1.462	1.456	1.450	1.444	1.438	1.431	1.425	1.419	1.414	1.408	1.402	1.399	1.394	1.390	1.386	1.382	1.380	1.379	1.376	1.375	1.375	1.375	1.376	1.378	1.379	1.381	1.385	1.390	1.394	1.400	1.405	1.411	1.418	1.426	1.434	1.442	1.452	1.462	1.471	1.482	1.492	1.505	1.516	1.529	1.541	1.552	1.566	1.578	1.591	1.604	1.616	1.630	1.644	1.655	1.668	1.681	1.692	1.705	1.716	1.726	1.736	1.748	1.758	1.766	1.775	1.784	1.791	1.798	1.805	1.810	1.816	1.820	1.824	1.826	1.829	1.830	1.831	1.831	1.830	1.829	1.826	1.825	1.821	1.818	1.814	1.808	1.801	1.795	1.789	1.781	1.774	1.765	1.758	1.748	1.738	1.729	1.718	1.708	1.696	1.686	1.674	1.664	1.652	1.641	1.630	1.618	1.608	1.596	1.586	1.574	1.564	1.552	1.542	1.532	1.524	1.514	1.504	1.496	1.486	1.479	1.471	1.465	1.458	1.451	1.445	1.440	1.435	1.430	1.428	1.424	1.421	1.419	1.419	1.418	1.418	1.416	1.418	1.420	1.421	1.424	1.428	1.431	1.436	1.441	1.446	1.452	1.460	1.468	1.475	1.485	1.492	1.502	1.512	1.525	1.535	1.548	1.560	1.572	1.586	1.600	1.614	1.629	1.644	1.659	1.674	1.690	1.705	1.721	1.736	1.754	1.770	1.786	1.802	1.819	1.835	1.851	1.868	1.885	1.900	1.915	1.931	1.946	1.960	1.975	1.988	2.001	2.014	2.027	2.039	2.049	2.060	2.069	2.079	2.088	2.096	2.102	2.110	2.115	2.120	2.124	2.128	2.130	2.132	2.134	2.132	2.134	2.132	2.131	2.129	2.126	2.122	2.118	2.114	2.109	2.102	2.096	2.090	2.082	2.075	2.069	2.060	2.052	2.045	2.036	2.029	2.021	2.013	2.005	1.996	1.989	1.981	1.974	1.968	1.961	1.955	1.950	1.945	1.940	1.935	1.931	1.928	1.926	1.924	1.922	1.922	1.922	1.922	1.925	1.926	1.929	1.932	1.936	1.941	1.946	1.952	1.959	1.965	1.972	1.981	1.990	1.999	2.009	2.019	2.030	2.041	2.052	2.062	2.075	2.088	2.099	2.111	2.124	2.136	2.149	2.161	2.175	2.188	2.200	2.211	2.224	2.236	2.249	2.260	2.271	2.282	2.294	2.304	2.314	2.322	2.332	2.341	2.350	2.358	2.365	2.371	2.378	2.384	2.389	2.394	2.398	2.401	2.405	2.406	2.409	2.410	2.411	2.411	2.411	2.410	2.409	2.408	2.405	2.401	2.400	2.396	2.391	2.386	2.382	2.376	2.371	2.365	2.359	2.352	2.345	2.338	2.330	2.322	2.314	2.306	2.298	2.290	2.280	2.271	2.262	2.254	2.245	2.235	2.226	2.218	2.209	2.199	2.190	2.181	2.172	2.162	2.154	2.145	2.138	2.129	2.121	2.114	2.105	2.098	2.090	2.084	2.076	2.069	2.062	2.056	2.050	2.044	2.039	2.033	2.026	2.021	2.018	2.013	2.007	2.004	1.998	1.994	1.990	1.986	1.982	1.979	1.975	1.971	1.969	1.966	1.962	1.960	1.956	1.954	1.950	1.948	1.944	1.941	1.938	1.935	1.931	1.929	1.925	1.921	1.918	1.915	1.911	1.906	1.902	1.898	1.894	1.889	1.884	1.879	1.874	1.869	1.864	1.859	1.851	1.845	1.840	1.834	1.826	1.820	1.814	1.806	1.800	1.792	1.785	1.778	1.770	1.761	1.754	1.745	1.738	1.729	1.721	1.712	1.704	1.696	1.688	1.680	1.672	1.665	1.656	1.648	1.640	1.634	1.626	1.619	1.611	1.605	1.599	1.591	1.586	1.580	1.575	1.569	1.564	1.559	1.554	1.549	1.544	1.541	1.536	1.532	1.530	1.526	1.524	1.520	1.519	1.516	1.514	1.512	1.510	1.508	1.506	1.505	1.504	1.502	1.500	1.499	1.499	1.496	1.495	1.494	1.492	1.490	1.489	1.486	1.484	1.481	1.479	1.475	1.472	1.469	1.464	1.461	1.455	1.451	1.445	1.440	1.434	1.426	1.420	1.412	1.405	1.396	1.388	1.378	1.369	1.359	1.349	1.336	1.325	1.312	1.301	1.289	1.275	1.262	1.249	1.235	1.219	1.205	1.190	1.174	1.159	1.144	1.128	100.000	5.000	2.000	1.000	5.000	0.000	0.000	0.000	0.000	0.000	0.000	0.000	0.000	0.000	0.000	0.000	0.000	0.000	-0.435	-0.434	-0.432	-0.430	-0.429	-0.426	-0.424	-0.421	-0.416	-0.414	-0.409	-0.405	-0.400	-0.395	-0.390	-0.385	-0.379	-0.371	-0.364	-0.358	-0.350	-0.341	-0.332	-0.322	-0.314	-0.304	-0.295	-0.284	-0.272	-0.261	-0.250	-0.239	-0.228	-0.216	-0.204	-0.191	-0.180	-0.168	-0.156	-0.144	-0.131	-0.121	-0.110	-0.099	-0.088	-0.078	-0.068	-0.059	-0.049	-0.041	-0.032	-0.026	-0.019	-0.012	-0.008	-0.001	0.002	0.005	0.008	0.009	0.011	0.010	0.010	0.010	0.008	0.005	0.001	-0.002	-0.008	-0.012	-0.019	-0.026	-0.032	-0.040	-0.049	-0.058	-0.066	-0.076	-0.085	-0.096	-0.105	-0.116	-0.128	-0.139	-0.150	-0.160	-0.171	-0.182	-0.194	-0.205	-0.214	-0.225	-0.235	-0.246	-0.255	-0.265	-0.275	-0.284	-0.292	-0.300	-0.309	-0.315	-0.322	-0.329	-0.336	-0.341	-0.346	-0.351	-0.355	-0.360	-0.364	-0.368	-0.370	-0.372	-0.375	-0.378	-0.379	-0.381	-0.382	-0.384	-0.385	-0.385	-0.385	-0.385	-0.386	-0.386	-0.388	-0.386	-0.386	-0.386	-0.386	-0.388	-0.388	-0.388	-0.388	-0.388	-0.389	-0.390	-0.390	-0.391	-0.391	-0.394	-0.395	-0.396	-0.399	-0.401	-0.404	-0.406	-0.409	-0.412	-0.415	-0.419	-0.422	-0.426	-0.431	-0.435	-0.439	-0.442	-0.448	-0.454	-0.458	-0.462	-0.469	-0.474	-0.479	-0.485	-0.491	-0.496	-0.502	-0.507	-0.515	-0.520	-0.526	-0.532	-0.539	-0.545	-0.551	-0.558	-0.562	-0.570	-0.576	-0.582	-0.589	-0.594	-0.600	-0.606	-0.612	-0.618	-0.624	-0.629	-0.635	-0.640	-0.645	-0.650	-0.655	-0.660	-0.665	-0.669	-0.674	-0.678	-0.681	-0.685	-0.689	-0.692	-0.695	-0.699	-0.700	-0.704	-0.705	-0.706	-0.710	-0.711	-0.711	-0.712	-0.712	-0.712	-0.712	-0.712	-0.711	-0.711	-0.710	-0.709	-0.708	-0.706	-0.704	-0.701	-0.699	-0.696	-0.694	-0.691	-0.689	-0.685	-0.682	-0.680	-0.676	-0.674	-0.670	-0.666	-0.664	-0.660	-0.658	-0.654	-0.651	-0.649	-0.645	-0.642	-0.641	-0.639	-0.638	-0.636	-0.635	-0.635	-0.634	-0.634	-0.635	-0.634	-0.635	-0.636	-0.640	-0.641	-0.644	-0.648	-0.650	-0.654	-0.658	-0.662	-0.668	-0.674	-0.679	-0.685	-0.692	-0.699	-0.705	-0.712	-0.721	-0.730	-0.738	-0.748	-0.756	-0.765	-0.775	-0.784	-0.794	-0.802	-0.812	-0.822	-0.831	-0.841	-0.850	-0.859	-0.869	-0.878	-0.886	-0.895	-0.904	-0.910	-0.919	-0.926	-0.932	-0.940	-0.945	-0.951	-0.956	-0.961	-0.965	-0.969	-0.972	-0.975	-0.978	-0.979	-0.979	-0.980	-0.980	-0.979	-0.979	-0.976	-0.975	-0.971	-0.968	-0.964	-0.960	-0.954	-0.949	-0.942	-0.936	-0.930	-0.924	-0.915	-0.908	-0.901	-0.892	-0.884	-0.875	-0.868	-0.858	-0.848	-0.839	-0.831	-0.821	-0.812	-0.802	-0.795	-0.786	-0.778	-0.770	-0.762	-0.755	-0.746	-0.739	-0.732	-0.726	-0.721	-0.716	-0.711	-0.706	-0.702	-0.699	-0.696	-0.694	-0.692	-0.691	-0.690	-0.690	-0.690	-0.691	-0.692	-0.695	-0.696	-0.700	-0.704	-0.708	-0.712	-0.718	-0.722	-0.728	-0.734	-0.740	-0.746	-0.754	-0.761	-0.770	-0.778	-0.784	-0.792	-0.801	-0.810	-0.819	-0.826	-0.836	-0.844	-0.852	-0.861	-0.870	-0.879	-0.886	-0.895	-0.902	-0.910	-0.918	-0.925	-0.932	-0.940	-0.946	-0.952	-0.959	-0.964	-0.970	-0.975	-0.980	-0.985	-0.989	-0.994	-0.996	-1.000	-1.002	-1.005	-1.008	-1.009	-1.011	-1.012	-1.014	-1.014	-1.015	-1.014	-1.014	-1.012	-1.011	-1.009	-1.008	-1.006	-1.004	-1.000	-0.996	-0.992	-0.989	-0.984	-0.979	-0.974	-0.968	-0.962	-0.956	-0.949	-0.941	-0.934	-0.926	-0.918	-0.909	-0.899	-0.890	-0.880	-0.870	-0.859	-0.848	-0.836	-0.824	-0.812	-0.800	-0.786	-0.774	-0.760	-0.748	-0.734	-0.719	-0.705	-0.690	-0.676	-0.660	-0.646	-0.630	-0.615	-0.600	-0.585	-0.569	-0.554	-0.540	-0.524	-0.509	-0.494	-0.479	-0.464	-0.450	-0.435	-0.422	-0.409	-0.395	-0.381	-0.369	-0.356	-0.344	-0.332	-0.321	-0.310	-0.300	-0.290	-0.280	-0.271	-0.261	-0.254	-0.246	-0.238	-0.231	-0.225	-0.218	-0.212	-0.206	-0.201	-0.198	-0.192	-0.189	-0.184	-0.180	-0.178	-0.175	-0.171	-0.168	-0.166	-0.162	-0.161	-0.159	-0.155	-0.154	-0.150	-0.148	-0.145	-0.141	-0.139	-0.135	-0.132	-0.129	-0.124	-0.119	-0.114	-0.110	-0.105	-0.099	-0.092	-0.086	-0.079	-0.071	-0.064	-0.055	-0.046	-0.038	-0.028	-0.018	-0.006	0.004	0.015	0.028	0.039	0.051	0.065	0.078	0.091	0.106	0.120	0.134	0.149	0.164	0.179	0.194	0.210	0.225	0.241	0.256	0.272	0.289	0.304	0.321	0.336	0.352	0.369	0.384	0.400	0.416	0.431	0.446	0.462	0.478	0.492	0.507	0.522	0.535	0.550	0.564	0.579	0.591	0.605	0.619	0.632	0.645	0.658	0.670	0.682	0.695	0.708	0.719	0.730	0.742	0.752	0.764	0.775	0.785	0.796	0.806	0.816	0.826	0.835	0.844	0.854	0.862	0.871	0.880	0.889	0.898	0.905	0.914	0.921	0.929	0.935	0.942	0.949	0.956	0.962	0.969	0.972	0.979	0.982	0.988	0.991	0.996	1.000	1.005	1.008	1.010	1.012	1.015	1.015	1.018	1.019	1.019	1.019	1.020	1.019	1.019	1.018	1.016	1.014	1.012	1.010	1.008	1.005	1.001	0.998	0.994	0.990	0.985	0.980	0.976	0.970	0.964	0.960	0.954	0.948	0.941	0.935	0.928	0.921	0.914	0.908	0.900	0.892	0.885	0.878	0.870	0.862	0.856	0.848	0.840	0.832	0.825	0.816	0.809	0.801	0.792	0.785	0.778	0.769	0.761	0.754	0.746	0.739	0.731	0.724	0.716	0.709	0.701	0.694	0.686	0.680	0.671	0.665	0.659	0.651	0.644	0.638	0.630	0.624	0.619	0.611	0.605	0.599	0.592	0.586	0.581	0.575	0.570	0.562	0.558	0.552	0.546	0.542	0.536	0.531	0.526	0.521	0.516	0.511	0.506	0.501	0.496	0.492	0.488	0.484	0.479	0.475	0.470	0.466	0.462	0.459	0.452	0.449	0.446	0.441	0.436	0.434	0.430	0.425	0.421	0.418	0.414	0.409	0.406	0.401	0.398	0.392	0.389	0.385	0.380	0.376	0.372	0.368	0.362	0.359	0.354	0.350	0.345	0.339	0.334	0.329	0.324	0.319	0.312	0.306	0.300	0.294	0.286	0.280	0.272	0.265	0.256	0.249	0.241	0.232	0.224	0.214	0.205	0.195	0.184	0.174	0.162	0.151	0.140	0.128	0.116	0.104	0.090	0.076	0.062	0.049	0.034	0.019	0.002	-0.012	-0.030	-0.046	-0.062	-0.081	-0.098	-0.115	-0.134	-0.152	-0.171	-0.190	-0.209	-0.229	-0.248	-0.268	-0.288	-0.308	-0.326	-0.346	-0.366	-0.385	-0.405	-0.424	-0.444	-0.461	-0.481	-0.500	-0.516	-0.535	-0.552	-0.570	-0.585	-0.601	-0.616	-0.631	-0.646	-0.660	-0.672	-0.685	-0.696	-0.708	-0.719	-0.728	-0.736	-0.745	-0.752	-0.759	-0.764	-0.770	-0.774	-0.776	-0.779	-0.781	-0.782	-0.784	-0.782	-0.782	-0.779	-0.778	-0.774	-0.771	-0.766	-0.762	-0.756	-0.751	-0.744	-0.738	-0.730	-0.722	-0.715	-0.708	-0.699	-0.690	-0.681	-0.672	-0.664	-0.655	-0.646	-0.636	-0.629	-0.620	-0.610	-0.601	-0.592	-0.585	-0.576	-0.569	-0.561	-0.552	-0.545	-0.538	-0.532	-0.525	-0.520	-0.514	-0.507	-0.502	-0.499	-0.494	-0.489	-0.484	-0.480	-0.478	-0.474	-0.470	-0.468	-0.465	-0.462	-0.460	-0.459	-0.456	-0.455	-0.454	-0.451	-0.450	-0.449	-0.448	-0.445	-0.445	-0.442	-0.441	-0.440	-0.439	-0.438	-0.435	-0.432	-0.431	-0.429	-0.426	-0.424	-0.421	-0.418	-0.414	-0.411	-0.408	-0.402	-0.398	-0.394	-0.389	-0.382	-0.378	-0.371	-0.364	-0.358	-0.350	-0.344	-0.335	-0.328	-0.320	-0.311	-0.302	-0.292	-0.282	-0.274	-0.262	-0.252	-0.242	-0.232	-0.221	-0.209	-0.198	-0.188	-0.175	-0.164	-0.151	-0.141	-0.129	-0.116	-0.105	-0.092	-0.080	-0.069	-0.056	-0.045	-0.034	-0.024	-0.012	-0.001	0.010	0.020	0.031	0.040	0.050	0.060	0.070	0.079	0.086	0.095	0.104	0.111	0.119	0.125	0.131	0.138	0.144	0.149	0.152	0.158	0.162	0.166	0.170	0.172	0.175	0.179	0.180	0.182	0.184	0.185	0.186	0.186	0.188	0.188	0.186	0.186	0.186	0.186	0.185	0.182	0.181	0.180	0.179	0.176	0.174	0.171	0.170	0.168	0.165	0.161	0.160	0.156	0.154	0.150	0.148	0.145	0.140	0.138	0.135	0.131	0.126	0.124	0.120	0.116	0.112	0.108	0.104	0.100	0.096	0.092	0.089	0.084	0.079	0.074	0.070	0.065	0.060	0.055	0.050	0.044	0.040	0.034	0.029	0.022	0.018	0.012	0.008	0.000	-0.005	-0.011	-0.016	-0.022	-0.029	-0.035	-0.040	-0.046	-0.051	-0.058	-0.062	-0.069	-0.074	-0.080	-0.086	-0.090	-0.096	-0.100	-0.106	-0.110	-0.114	-0.118	-0.122	-0.125	-0.129	-0.132	-0.136	-0.139	-0.141	-0.142	-0.145	-0.148	-0.148	-0.149	-0.150	-0.150	-0.150	-0.149	-0.148	-0.148	-0.146	-0.144	-0.142	-0.140	-0.138	-0.135	-0.131	-0.129	-0.124	-0.119	-0.115	-0.110	-0.106	-0.100	-0.095	-0.089	-0.082	-0.078	-0.071	-0.065	-0.058	-0.050	-0.044	-0.036	-0.028	-0.020	-0.011	-0.004	0.005	0.014	0.022	0.032	0.041	0.051	0.060	0.071	0.081	0.091	0.101	0.111	0.124	0.134	0.145	0.155	0.166	0.178	0.189	0.199	0.211	0.222	0.234	0.244	0.256	0.268	0.279	0.290	0.301	0.311	0.322	0.334	0.345	0.355	0.366	0.376	0.385	0.396	0.405	0.414	0.424	0.432	0.441	0.449	0.458	0.464	0.471	0.478	0.484	0.489	0.494	0.499	0.504	0.506	0.511	0.514	0.516	0.519	0.521	0.521	0.522	0.522	0.522	0.522	0.521	0.521	0.520	0.518	0.515	0.512	0.510	0.506	0.502	0.499	0.495	0.491	0.486	0.481	0.478	0.472	0.468	0.461	0.456	0.451	0.445	0.440	0.435	0.429	0.424	0.418	0.412	0.408	0.400	0.395	0.390	0.385	0.380	0.375	0.370	0.366	0.360	0.356	0.352	0.348	0.345	0.341	0.338	0.335	0.331	0.329	0.326	0.324	0.322	0.320	0.319	0.316	0.316	0.315	0.315	0.316	0.316	0.316	0.318	0.318	0.319	0.320	0.322	0.324	0.326	0.328	0.331	0.334	0.338	0.341	0.345	0.349	0.352	0.358	0.361	0.365	0.370	0.374	0.379	0.384	0.389	0.394	0.398	0.402	0.408	0.412	0.418	0.420	0.424	0.429	0.434	0.436	0.440	0.442	0.446	0.449	0.450	0.452	0.454	0.455	0.456	0.458	0.456	0.458	0.456	0.455	0.454	0.451	0.449	0.446	0.442	0.439	0.435	0.430	0.425	0.419	0.414	0.408	0.401	0.394	0.388	0.380	0.372	0.362	0.355	0.346	0.338	0.329	0.320	0.310	0.300	0.291	0.281	0.271	0.262	0.252	0.242	0.231	0.221	0.212	0.202	0.191	0.182	0.172	0.162	0.154	0.144	0.134	0.125	0.115	0.106	0.098	0.088	0.079	0.070	0.061	0.052	0.045	0.036	0.029	0.021	0.014	0.006	-0.002	-0.011	-0.018	-0.026	-0.032	-0.040	-0.048	-0.055	-0.062	-0.071	-0.078	-0.085	-0.094	-0.101	-0.109	-0.116	-0.124	-0.130	-0.139	-0.146	-0.154	-0.162	-0.170	-0.178	-0.186	-0.195	-0.204	-0.211	-0.220	-0.230	-0.239	-0.249	-0.258	-0.266	-0.278	-0.286	-0.296	-0.305	-0.315	-0.325	-0.335	-0.345	-0.354	-0.364	-0.375	-0.384	-0.395	-0.405	-0.415	-0.425	-0.435	-0.445	-0.456	-0.465	-0.475	-0.485	-0.495	-0.505	-0.514	-0.524	-0.532	-0.542	-0.552	-0.561	-0.570	-0.579	-0.588	-0.596	-0.604	-0.612	-0.621	-0.629	-0.636	-0.644	-0.651	-0.660	-0.666	-0.672	-0.679	-0.686	-0.692	-0.699	-0.705	-0.710	-0.715	-0.721	-0.726	-0.731	-0.736	-0.740	-0.744	-0.749	-0.752	-0.756	-0.759	-0.761	-0.764	-0.766	-0.768	-0.770	-0.771	-0.772	-0.774	-0.774	-0.775	-0.776	-0.776	-0.775	-0.775	-0.774	-0.772	-0.771	-0.771	-0.769	-0.768	-0.765	-0.762	-0.760	-0.758	-0.755	-0.754	-0.750	-0.748	-0.744	-0.741	-0.738	-0.736	-0.732	-0.729	-0.728	-0.724	-0.721	-0.719	-0.716	-0.715	-0.712	-0.711	-0.711	-0.709	-0.709	-0.709	-0.709	-0.709	-0.710	-0.711	-0.712	-0.714	-0.716	-0.719	-0.721	-0.724	-0.728	-0.731	-0.735	-0.740	-0.745	-0.750	-0.754	-0.760	-0.766	-0.772	-0.779	-0.785	-0.791	-0.798	-0.804	-0.811	-0.819	-0.825	-0.832	-0.838	-0.845	-0.851	-0.858	-0.864	-0.869	-0.875	-0.880	-0.885	-0.889	-0.894	-0.898	-0.900	-0.904	-0.905	-0.908	-0.909	-0.910	-0.910	-0.910	-0.910	-0.908	-0.906	-0.904	-0.901	-0.898	-0.894	-0.889	-0.882	-0.878	-0.871	-0.864	-0.858	-0.849	-0.840	-0.831	-0.821	-0.811	-0.801	-0.792	-0.781	-0.770	-0.759	-0.748	-0.735	-0.722	-0.710	-0.698	-0.684	-0.670	-0.658	-0.644	-0.630	-0.616	-0.602	-0.589	-0.575	-0.561	-0.548	-0.532	-0.519	-0.506	-0.492	-0.479	-0.465	-0.451	-0.438	-0.424	-0.411	-0.399	-0.386	-0.374	-0.360	-0.348	-0.335	-0.324	-0.311	-0.299	-0.286	-0.275	-0.264	-0.251	-0.239	-0.226	-0.214	-0.202	-0.190	-0.178	-0.165	-0.152	-0.141	-0.129	-0.115	-0.102	-0.089	-0.075	-0.061	-0.048	-0.032	-0.019	-0.004	0.011	0.028	0.042	0.059	0.075	0.091	0.109	0.126	0.145	0.162	0.180	0.199	0.219	0.236	0.256	0.276	0.296	0.316	0.336	0.358	0.379	0.399	0.421	0.441	0.464	0.484	0.506	0.526	0.548	0.569	0.590	0.611	0.631	0.652	0.672	0.692	0.712	0.732	0.751	0.770	0.789	0.808	0.824	0.842	0.859	0.875	0.891	0.906	0.922	0.936	0.950	0.965	0.979	0.991	1.002	1.015	1.026	1.038	1.048	1.058	1.069	1.078	1.086	1.095	1.104	1.111	1.119	1.128	1.134	1.141	1.146	1.154	1.160	1.165	1.171	1.178	1.182	1.188	1.192	1.198	1.204	1.208	1.212	1.218	1.221	1.226	1.230	1.235	1.239	1.242	1.246	1.250	1.254	1.258	1.260	1.264	1.266	1.270	1.274	1.276	1.279	1.281	1.282	1.285	1.286	1.289	1.289	1.291	1.291	1.292	1.291	1.292	1.292	1.292	1.291	1.291	1.290	1.288	1.286	1.284	1.281	1.280	1.278	1.275	1.271	1.269	1.265	1.262	1.259	1.255	1.251	1.248	1.244	1.239	1.235	1.230	1.228	1.222	1.219	1.215	1.210	1.206	1.202	1.199	1.195	1.192	1.189	1.185	1.181	1.179	1.175	1.174	1.170	1.168	1.166	1.164	1.161	1.160	1.159	1.156	1.155	1.152	1.152	1.150	1.149	1.148	1.146	1.145	1.142	1.141	1.140	1.138	1.136	1.132	1.130	1.128	1.125	1.121	1.118	1.112	1.109	1.104	1.099	1.092	1.088	1.081	1.074	1.066	1.059	1.050	1.041	1.031	1.021	1.011	1.000	0.988	0.975	0.964	0.950	0.936	0.924	0.909	0.895	0.879	0.864	0.849	0.834	0.818	0.801	0.785	0.768	0.752	0.735	0.719	0.701	0.685	0.669	0.652	0.638	0.621	0.605	0.590	0.575	0.560	0.546	0.532	0.519	0.506	0.494	0.481	0.470	0.460	0.450	0.441	0.431	0.422	0.415	0.408	0.402	0.396	0.391	0.386	0.382	0.380	0.378	0.375	0.374	0.374	0.372	0.372	0.374	0.374	0.375	0.378	0.379	0.382	0.384	0.388	0.391	0.394	0.399	0.401	0.405	0.409	0.414	0.416	0.420	0.424	0.428	0.430	0.434	0.436	0.439	0.441	0.442	0.445	0.446	0.446	0.446	0.445	0.445	0.444	0.440	0.438	0.434	0.430	0.426	0.422	0.418	0.411	0.404	0.396	0.389	0.381	0.372	0.364	0.354	0.344	0.334	0.322	0.311	0.300	0.289	0.278	0.265	0.252	0.239	0.226	0.212	0.200	0.186	0.174	0.161	0.148	0.135	0.122	0.110	0.099	0.086	0.075	0.062	0.051	0.041	0.031	0.020	0.011	0.001	-0.006	-0.015	-0.022	-0.029	-0.036	-0.042	-0.049	-0.052	-0.058	-0.062	-0.065	-0.069	-0.071	-0.072	-0.075	-0.076	-0.076	-0.076	-0.076	-0.075	-0.074	-0.072	-0.071	-0.070	-0.066	-0.064	-0.060	-0.058	-0.055	-0.051	-0.046	-0.042	-0.039	-0.035	-0.030	-0.025	-0.021	-0.016	-0.012	-0.008	-0.004	0.001	0.005	0.010	0.014	0.018	0.021	0.025	0.029	0.032	0.034	0.038	0.040	0.042	0.044	0.045	0.048	0.048	0.049	0.048	0.049	0.048	0.046	0.045	0.044	0.042	0.040	0.039	0.035	0.031	0.029	0.025	0.020	0.015	0.010	0.004	-0.002	-0.009	-0.015	-0.022	-0.029	-0.038	-0.045	-0.054	-0.061	-0.071	-0.080	-0.089	-0.099	-0.110	-0.120	-0.130	-0.140	-0.151	-0.161	-0.172	-0.184	-0.194	-0.206	-0.218	-0.229	-0.240	-0.251	-0.262	-0.274	-0.284	-0.296	-0.308	-0.318	-0.329	-0.340	-0.351	-0.361	-0.372	-0.382	-0.392	-0.404	-0.414	-0.424	-0.434	-0.444	-0.452	-0.462	-0.471	-0.481	-0.489	-0.498	-0.506	-0.515	-0.524	-0.532	-0.542	-0.550	-0.559	-0.568	-0.576	-0.585	-0.592	-0.601	-0.609	-0.618	-0.626	-0.635	-0.642	-0.651	-0.659	-0.669	-0.676	-0.685	-0.694	-0.702	-0.710	-0.719	-0.726	-0.736	-0.744	-0.751	-0.760	-0.768	-0.778	-0.785	-0.794	-0.801	-0.810	-0.818	-0.826	-0.834	-0.842	-0.850	-0.858	-0.865	-0.872	-0.881	-0.889	-0.898	-0.904	-0.911	-0.919	-0.926	-0.934	-0.940	-0.949	-0.956	-0.964	-0.970	-0.978	-0.986	-0.994	-1.001	-1.009	-1.018	-1.025	-1.034	-1.042	-1.052	-1.060	-1.069	-1.079	-1.089	-1.098	-1.108	-1.118	-1.129	-1.139	-1.149	-1.160	-1.172	-1.184	-1.196	-1.208	-1.220	-1.232	-1.245	-1.258	-1.271	-1.284	-1.296	-1.310	-1.322	-1.336	-1.349	-1.362	-1.375	-1.389	-1.401	-1.415	-1.426	-1.439	-1.451	-1.462	-1.475	-1.485	-1.496	-1.506	-1.516	-1.526	-1.536	-1.545	-1.554	-1.561	-1.569	-1.576	-1.582	-1.588	-1.592	-1.599	-1.602	-1.606	-1.610	-1.612	-1.615	-1.616	-1.619	-1.620	-1.621	-1.621	-1.620	-1.620	-1.619	-1.618	-1.616	-1.614	-1.611	-1.609	-1.608	-1.604	-1.602	-1.599	-1.595	-1.592	-1.589	-1.585	-1.582	-1.579	-1.576	-1.572	-1.570	-1.568	-1.562	-1.560	-1.558	-1.555	-1.552	-1.550	-1.548	-1.545	-1.544	-1.541	-1.540	-1.538	-1.538	-1.535	-1.535	-1.534	-1.532	-1.532	-1.531	-1.530	-1.529	-1.529	-1.528	-1.528	-1.528	-1.526	-1.526	-1.526	-1.526	-1.526	-1.525	-1.525	-1.524	-1.524	-1.521	-1.521	-1.520	-1.519	-1.518	-1.516	-1.514	-1.511	-1.509	-1.506	-1.504	-1.500	-1.498	-1.494	-1.490	-1.486	-1.481	-1.476	-1.471	-1.465	-1.460	-1.452	-1.445	-1.439	-1.431	-1.422	-1.414	-1.405	-1.396	-1.386	-1.376	-1.366	-1.354	-1.344	-1.331	-1.320	-1.306	-1.294	-1.281	-1.268	-1.252	-1.239	-1.222	-1.208	-1.192	-1.176	-1.159	-1.144	-1.126	-1.109	-1.091	-1.074	-1.054	-1.036	-1.019	-0.999	-0.980	-0.961	-0.941	-0.921	-0.901	-0.881	-0.861	-0.841	-0.821	-0.800	-0.780	-0.760	-0.739	-0.719	-0.696	-0.675	-0.655	-0.634	-0.614	-0.592	-0.571	-0.550	-0.529	-0.509	-0.488	-0.468	-0.446	-0.426	-0.406	-0.386	-0.368	-0.346	-0.328	-0.308	-0.289	-0.269	-0.251	-0.231	-0.214	-0.196	-0.178	-0.160	-0.142	-0.125	-0.109	-0.091	-0.076	-0.060	-0.044	-0.030	-0.014	0.000	0.014	0.028	0.041	0.055	0.066	0.080	0.091	0.104	0.115	0.126	0.136	0.148	0.158	0.169	0.178	0.188	0.196	0.205	0.215	0.222	0.231	0.240	0.248	0.255	0.262	0.271	0.278	0.285	0.294	0.300	0.309	0.315	0.324	0.330	0.339	0.345	0.354	0.361	0.368	0.376	0.384	0.391	0.400	0.406	0.414	0.422	0.431	0.439	0.448	0.455	0.464	0.471	0.479	0.486	0.495	0.502	0.511	0.518	0.525	0.531	0.540	0.546	0.552	0.559	0.565	0.570	0.575	0.581	0.586	0.589	0.594	0.596	0.599	0.601	0.604	0.605	0.606	0.606	0.606	0.605	0.604	0.602	0.600	0.596	0.595	0.590	0.585	0.581	0.575	0.569	0.562	0.555	0.548	0.540	0.531	0.522	0.512	0.502	0.492	0.482	0.471	0.459	0.449	0.436	0.424	0.411	0.399	0.386	0.375	0.361	0.349	0.335	0.321	0.308	0.295	0.282	0.269	0.256	0.242	0.230	0.216	0.204	0.191	0.179	0.166	0.154	0.141	0.131	0.119	0.106	0.096	0.086	0.075	0.065	0.055	0.045	0.035	0.026	0.019	0.010	0.001	-0.005	-0.014	-0.020	-0.026	-0.032	-0.039	-0.044	-0.049	-0.054	-0.058	-0.062	-0.066	-0.069	-0.072	-0.075	-0.078	-0.080	-0.081	-0.082	-0.084	-0.085	-0.086	-0.086	-0.086	-0.088	-0.088	-0.086	-0.085	-0.085	-0.084	-0.084	-0.082	-0.081	-0.080	-0.079	-0.078	-0.076	-0.075	-0.074	-0.072	-0.071	-0.070	-0.070	-0.069	-0.068	-0.068	-0.068	-0.069	-0.069	-0.070	-0.070	-0.071	-0.072	-0.075	-0.076	-0.080	-0.082	-0.086	-0.090	-0.095	-0.099	-0.104	-0.110	-0.115	-0.121	-0.128	-0.135	-0.142	-0.150	-0.159	-0.168	-0.176	-0.185	-0.196	-0.205	-0.215	-0.225	-0.238	-0.248	-0.259	-0.270	-0.281	-0.292	-0.305	-0.315	-0.328	-0.339	-0.350	-0.361	-0.374	-0.385	-0.396	-0.408	-0.419	-0.429	-0.439	-0.449	-0.459	-0.468	-0.476	-0.485	-0.492	-0.501	-0.509	-0.516	-0.522	-0.529	-0.534	-0.541	-0.546	-0.550	-0.555	-0.559	-0.562	-0.566	-0.569	-0.572	-0.574	-0.576	-0.579	-0.581	-0.582	-0.585	-0.588	-0.589	-0.590	-0.591	-0.595	-0.596	-0.598	-0.601	-0.602	-0.605	-0.609	-0.611	-0.615	-0.620	-0.624	-0.629	-0.634	-0.639	-0.646	-0.652	-0.660	-0.669	-0.678	-0.686	-0.696	-0.706	-0.718	-0.730	-0.741	-0.754	-0.769	-0.782	-0.798	-0.812	-0.829	-0.846	-0.862	-0.880	-0.898	-0.916	-0.936	-0.955	-0.975	-0.996	-1.016	-1.036	-1.058	-1.080	-1.100	-1.122	-1.144	-1.165	-1.188	-1.209	-1.231	-1.251	-1.274	-1.294	-1.315	-1.336	-1.355	-1.375	-1.394	-1.412	-1.430	-1.448	-1.465	-1.481	-1.498	-1.511	-1.526	-1.539	-1.551	-1.564	-1.574	-1.584	-1.592	-1.600	-1.606	-1.612	-1.618	-1.621	-1.624	-1.626	-1.628	-1.626	-1.625	-1.622	-1.620	-1.615	-1.609	-1.602	-1.595	-1.586	-1.576	-1.566	-1.555	-1.542	-1.528	-1.514	-1.499	-1.484	-1.466	-1.449	-1.431	-1.411	-1.392	-1.372	-1.351	-1.330	-1.308	-1.285	-1.264	-1.240	-1.216	-1.192	-1.169	-1.144	-1.119	-1.095	-1.069	-1.044	-1.019	-0.994	-0.969	-0.944	-0.919	-0.894	-0.868	-0.844	-0.818	-0.794	-0.769	-0.745	-0.720	-0.696	-0.672	-0.648	-0.625	-0.601	-0.579	-0.556	-0.534	-0.512	-0.490	-0.469	-0.448	-0.426	-0.405	-0.384	-0.364	-0.345	-0.325	-0.305	-0.285	-0.266	-0.248	-0.229	-0.210	-0.192	-0.174	-0.156	-0.139	-0.121	-0.104	-0.088	-0.070	-0.052	-0.038	-0.020	-0.004	0.011	0.029	0.044	0.059	0.074	0.089	0.102	0.118	0.131	0.145	0.159	0.171	0.184	0.196	0.208	0.220	0.231	0.242	0.252	0.262	0.274	0.282	0.291	0.300	0.309	0.316	0.322	0.330	0.336	0.341	0.348	0.352	0.356	0.360	0.365	0.369	0.370	0.372	0.376	0.378	0.379	0.381	0.381	0.382	0.384	0.384	0.384	0.384	0.382	0.384	0.384	0.384	0.382	0.384	0.382	0.382	0.382	0.382	0.382	0.384	0.385	0.386	0.388	0.389	0.390	0.392	0.395	0.398	0.400	0.404	0.408	0.412	0.416	0.421	0.426	0.432	0.438	0.445	0.450	0.459	0.466	0.472	0.481	0.490	0.499	0.507	0.516	0.525	0.536	0.545	0.556	0.566	0.578	0.588	0.599	0.610	0.621	0.634	0.645	0.659	0.670	0.682	0.696	0.709	0.721	0.734	0.748	0.761	0.775	0.789	0.801	0.815	0.830	0.845	0.858	0.872	0.888	0.902	0.918	0.934	0.949	0.965	0.980	0.996	1.012	1.029	1.046	1.062	1.079	1.098	1.115	1.131	1.150	1.168	1.186	1.204	1.222	1.241	1.260	1.278	1.298	1.316	1.335	1.352	1.372	1.391	1.410	1.429	1.448	1.468	1.485	1.504	1.521	1.540	1.558	1.575	1.592	1.610	1.626	1.644	1.660	1.675	1.691	1.706	1.721	1.735	1.749	1.764	1.776	1.789	1.801	1.811	1.822	1.834	1.844	1.852	1.862	1.872	1.880	1.888	1.895	1.901	1.909	1.915	1.920	1.926	1.931	1.936	1.940	1.944	1.949	1.952	1.955	1.958	1.960	1.962	1.966	1.968	1.970	1.971	1.974	1.975	1.978	1.979	1.980	1.982	1.985	1.986	1.989	1.991	1.994	1.996	2.000	2.002	2.004	2.007	2.011	2.014	2.018	2.021	2.025	2.029	2.034	2.039	2.042	2.049	2.052	2.058	2.064	2.069	2.074	2.080	2.086	2.092	2.098	2.104	2.109	2.116	2.121	2.128	2.134	2.139	2.144	2.150	2.155	2.159	2.164	2.169	2.172	2.176	2.180	2.184	2.186	2.189	2.191	2.194	2.194	2.195	2.196	2.195	2.194	2.194	2.191	2.189	2.185	2.181	2.178	2.172	2.168	2.161	2.155	2.146	2.139	2.131	2.121	2.111	2.101	2.090	2.078	2.065	2.051	2.039	2.025	2.010	1.995	1.979	1.962	1.945	1.928	1.910	1.891	1.872	1.854	1.834	1.814	1.794	1.772	1.752	1.731	1.710	1.689	1.666	1.645	1.622	1.599	1.576	1.554	1.532	1.510	1.486	1.465	1.441	1.419	1.398	1.374	1.352	1.330	1.308	1.285	1.264	1.241	1.220	1.199	1.176	1.155	1.134	1.112	1.092	1.071	1.051	1.031	1.011	0.991	0.971	0.951	0.931	0.912	0.892	0.871	0.852	0.832	0.814	0.794	0.774	0.755	0.734	0.714	0.694	0.674	0.654	0.631	0.611	0.590	0.569	0.548	0.525	0.504	0.481	0.458	0.435	0.411	0.388	0.362	0.339	0.314	0.289	0.262	0.238	0.211	0.185	0.156	0.129	0.101	0.072	0.044	0.016	-0.014	-0.044	-0.072	-0.104	-0.134	-0.165	-0.195	-0.226	-0.258	-0.289	-0.319	-0.350	-0.382	-0.414	-0.446	-0.476	-0.507	-0.540	-0.571	-0.601	-0.632	-0.662	-0.694	-0.724	-0.754	-0.784	-0.814	-0.842	-0.871	-0.899	-0.926	-0.954	-0.980	-1.006	-1.032	-1.059	-1.082	-1.108	-1.130	-1.154	-1.178	-1.199	-1.220	-1.241	-1.260	-1.280	-1.300	-1.319	-1.336	-1.354	-1.371	-1.388	-1.404	-1.419	-1.432	-1.446	-1.461	-1.474	-1.486	-1.499	-1.511	-1.521	-1.532	-1.544	-1.554	-1.564	-1.574	-1.582	-1.592	-1.601	-1.610	-1.618	-1.628	-1.635	-1.642	-1.651	-1.660	-1.668	-1.675	-1.682	-1.691	-1.699	-1.706	-1.714	-1.721	-1.730	-1.738	-1.745	-1.755	-1.762	-1.770	-1.779	-1.788	-1.796	-1.805	-1.815	-1.822	-1.834	-1.842	-1.852	-1.862	-1.871	-1.881	-1.892	-1.904	-1.914	-1.925	-1.936	-1.946	-1.958	-1.969	-1.980	-1.992	-2.004	-2.015	-2.026	-2.039	-2.050	-2.062	-2.074	-2.085	-2.098	-2.110	-2.121	-2.132	-2.145	-2.156	-2.168	-2.179	-2.190	-2.201	-2.210	-2.220	-2.230	-2.240	-2.250	-2.258	-2.268	-2.275	-2.281	-2.290	-2.296	-2.302	-2.308	-2.312	-2.319	-2.322	-2.325	-2.328	-2.330	-2.331	-2.332	-2.332	-2.332	-2.331	-2.330	-2.328	-2.325	-2.320	-2.316	-2.311	-2.308	-2.301	-2.294	-2.288	-2.279	-2.271	-2.264	-2.255	-2.245	-2.236	-2.226	-2.216	-2.205	-2.195	-2.184	-2.172	-2.161	-2.151	-2.139	-2.129	-2.118	-2.106	-2.098	-2.086	-2.075	-2.065	-2.055	-2.045	-2.035	-2.026	-2.018	-2.009	-2.000	-1.992	-1.984	-1.978	-1.970	-1.964	-1.958	-1.951	-1.946	-1.941	-1.935	-1.931	-1.926	-1.922	-1.918	-1.914	-1.910	-1.906	-1.902	-1.899	-1.895	-1.891	-1.888	-1.884	-1.879	-1.876	-1.871	-1.866	-1.861	-1.856	-1.851	-1.845	-1.839	-1.834	-1.825	-1.819	-1.811	-1.804	-1.794	-1.785	-1.775	-1.766	-1.755	-1.745	-1.734	-1.721	-1.710	-1.698	-1.684	-1.671	-1.658	-1.642	-1.629	-1.614	-1.598	-1.582	-1.566	-1.550	-1.532	-1.516	-1.500	-1.482	-1.468	-1.450	-1.434	-1.416	-1.398	-1.380	-1.362	-1.345	-1.328	-1.311	-1.294	-1.276	-1.259	-1.242	-1.225	-1.209	-1.191	-1.175	-1.159	-1.142	-1.128	-1.110	-1.095	-1.079	-1.062	-1.048	-1.031	-1.016	-1.001	-0.986	-0.971	-0.956	-0.942	-0.928	-0.911	-0.896	-0.882	-0.869	-0.852	-0.839	-0.824	-0.809	-0.795	-0.780	-0.766	-0.752	-0.736	-0.722	-0.709	-0.695	-0.680	-0.666	-0.651	-0.638	-0.624	-0.609	-0.596	-0.582	-0.569	-0.555	-0.541	-0.529	-0.516	-0.502	-0.490	-0.478	-0.465	-0.452	-0.441	-0.429	-0.418	-0.406	-0.395	-0.385	-0.375	-0.364	-0.354	-0.346	-0.336	-0.328	-0.318	-0.309	-0.301	-0.294	-0.286	-0.279	-0.272	-0.264	-0.259	-0.252	-0.246	-0.240	-0.235	-0.229	-0.224	-0.219	-0.214	-0.210	-0.204	-0.200	-0.196	-0.191	-0.188	-0.184	-0.180	-0.176	-0.172	-0.169	-0.165	-0.162	-0.159	-0.156	-0.152	-0.149	-0.145	-0.141	-0.139	-0.135	-0.132	-0.129	-0.126	-0.122	-0.120	-0.118	-0.114	-0.110	-0.108	-0.104	-0.100	-0.096	-0.095	-0.091	-0.088	-0.085	-0.084	-0.080	-0.078	-0.075	-0.072	-0.070	-0.068	-0.065	-0.062	-0.060	-0.058	-0.058	-0.055	-0.054	-0.051	-0.049	-0.048	-0.046	-0.045	-0.045	-0.044	-0.044	-0.042	-0.042	-0.041	-0.041	-0.041	-0.040	-0.040	-0.040	-0.040	-0.040	-0.040	-0.040	-0.040	-0.041	-0.041	-0.041	-0.042	-0.042	-0.042	-0.044	-0.044	-0.044	-0.044	-0.045	-0.045	-0.045	-0.046	-0.048	-0.048	-0.046	-0.048	-0.049	-0.048	-0.049	-0.049	-0.049	-0.050	-0.050	-0.051	-0.051	-0.051	-0.052	-0.052	-0.052	-0.055	-0.055	-0.056	-0.058	-0.058	-0.059	-0.060	-0.061	-0.064	-0.066	-0.068	-0.069	-0.072	-0.075	-0.078	-0.081	-0.084	-0.088	-0.091	-0.095	-0.100	-0.106	-0.111	-0.116	-0.121	-0.128	-0.134	-0.140	-0.149	-0.156	-0.164	-0.171	-0.180	-0.189	-0.199	-0.208	-0.218	-0.228	-0.238	-0.249	-0.260	-0.271	-0.284	-0.295	-0.306	-0.319	-0.332	-0.345	-0.358	-0.371	-0.384	-0.398	-0.411	-0.425	-0.440	-0.454	-0.469	-0.484	-0.498	-0.512	-0.528	-0.542	-0.558	-0.572	-0.588	-0.602	-0.618	-0.632	-0.649	-0.664	-0.679	-0.694	-0.709	-0.722	-0.739	-0.754	-0.768	-0.782	-0.796	-0.811	-0.825	-0.840	-0.854	-0.868	-0.880	-0.894	-0.908	-0.920	-0.932	-0.945	-0.956	-0.969	-0.980	-0.991	-1.001	-1.012	-1.021	-1.031	-1.041	-1.050	-1.059	-1.066	-1.075	-1.081	-1.090	-1.096	-1.101	-1.108	-1.114	-1.118	-1.122	-1.126	-1.131	-1.134	-1.138	-1.140	-1.142	-1.144	-1.146	-1.146	-1.149	-1.149	-1.151	-1.151	-1.151	-1.151	-1.151	-1.152	-1.152	-1.152	-1.152	-1.152	-1.152	-1.152	-1.152	-1.154	-1.155	-1.155	-1.156	-1.159	-1.161	-1.164	-1.166	-1.169	-1.171	-1.175	-1.180	-1.184	-1.189	-1.195	-1.201	-1.206	-1.214	-1.221	-1.229	-1.238	-1.245	-1.254	-1.262	-1.272	-1.282	-1.295	-1.305	-1.316	-1.328	-1.340	-1.350	-1.362	-1.375	-1.388	-1.400	-1.412	-1.425	-1.438	-1.450	-1.461	-1.474	-1.486	-1.498	-1.509	-1.520	-1.531	-1.541	-1.551	-1.562	-1.571	-1.580	-1.589	-1.598	-1.605	-1.611	-1.618	-1.624	-1.630	-1.635	-1.640	-1.642	-1.646	-1.649	-1.651	-1.654	-1.655	-1.655	-1.656	-1.655	-1.655	-1.652	-1.651	-1.649	-1.646	-1.644	-1.640	-1.635	-1.632	-1.628	-1.622	-1.619	-1.614	-1.608	-1.601	-1.595	-1.590	-1.584	-1.576	-1.570	-1.562	-1.556	-1.549	-1.542	-1.535	-1.528	-1.521	-1.514	-1.506	-1.500	-1.491	-1.484	-1.476	-1.469	-1.461	-1.455	-1.446	-1.439	-1.432	-1.425	-1.418	-1.410	-1.404	-1.396	-1.389	-1.381	-1.374	-1.366	-1.359	-1.352	-1.345	-1.339	-1.332	-1.324	-1.318	-1.311	-1.304	-1.298	-1.290	-1.282	-1.278	-1.270	-1.264	-1.256	-1.250	-1.245	-1.238	-1.232	-1.225	-1.219	-1.212	-1.208	-1.201	-1.194	-1.189	-1.182	-1.178	-1.170	-1.164	-1.158	-1.152	-1.146	-1.140	-1.134	-1.129	-1.122	-1.115	-1.109	-1.102	-1.098	-1.090	-1.084	-1.078	-1.070	-1.064	-1.056	-1.049	-1.041	-1.034	-1.025	-1.018	-1.009	-1.000	-0.992	-0.982	-0.972	-0.962	-0.952	-0.941	-0.930	-0.920	-0.908	-0.895	-0.882	-0.870	-0.858	-0.844	-0.830	-0.815	-0.801	-0.786	-0.772	-0.756	-0.741	-0.724	-0.709	-0.692	-0.676	-0.658	-0.640	-0.625	-0.608	-0.590	-0.571	-0.555	-0.536	-0.519	-0.501	-0.484	-0.466	-0.449	-0.431	-0.415	-0.398	-0.380	-0.365	-0.348	-0.331	-0.315	-0.300	-0.284	-0.269	-0.254	-0.240	-0.225	-0.212	-0.199	-0.185	-0.174	-0.160	-0.149	-0.136	-0.126	-0.115	-0.104	-0.094	-0.084	-0.075	-0.066	-0.058	-0.049	-0.041	-0.032	-0.025	-0.018	-0.012	-0.005	0.001	0.008	0.014	0.020	0.025	0.030	0.035	0.040	0.045	0.050	0.054	0.058	0.062	0.066	0.071	0.074	0.079	0.082	0.085	0.090	0.092	0.096	0.100	0.102	0.105	0.110	0.112	0.115	0.119	0.121	0.124	0.126	0.130	0.132	0.135	0.139	0.142	0.145	0.148	0.151	0.154	0.158	0.160	0.162	0.165	0.168	0.170	0.172	0.175	0.178	0.180	0.182	0.186	0.189	0.191	0.194	0.198	0.200	0.201	0.205	0.208	0.210	0.212	0.216	0.218	0.220	0.222	0.225	0.229	0.229	0.231	0.235	0.236	0.238	0.240	0.241	0.244	0.245	0.246	0.246	0.248	0.249	0.249	0.249	0.250	0.250	0.250	0.250	0.249	0.249	0.248	0.246	0.245	0.244	0.242	0.239	0.238	0.234	0.231	0.229	0.226	0.222	0.219	0.215	0.210	0.206	0.201	0.198	0.192	0.188	0.182	0.179	0.172	0.168	0.164	0.159	0.154	0.149	0.142	0.138	0.134	0.129	0.125	0.120	0.116	0.114	0.110	0.106	0.104	0.101	0.099	0.098	0.094	0.094	0.092	0.091	0.091	0.091	0.091	0.091	0.092	0.094	0.096	0.098	0.100	0.101	0.105	0.106	0.109	0.112	0.115	0.119	0.121	0.126	0.129	0.131	0.135	0.139	0.141	0.144	0.146	0.149	0.151	0.152	0.154	0.155	0.155	0.156	0.156	0.155	0.152	0.152	0.150	0.146	0.142	0.138	0.132	0.126	0.121	0.114	0.105	0.098	0.088	0.078	0.066	0.056	0.044	0.031	0.019	0.005	-0.010	-0.024	-0.039	-0.056	-0.072	-0.089	-0.106	-0.124	-0.141	-0.160	-0.179	-0.198	-0.216	-0.238	-0.256	-0.276	-0.295	-0.315	-0.336	-0.356	-0.375	-0.396	-0.416	-0.435	-0.456	-0.475	-0.495	-0.514	-0.534	-0.552	-0.572	-0.592	-0.610	-0.629	-0.648	-0.666	-0.684	-0.701	-0.719	-0.738	-0.754	-0.771	-0.789	-0.806	-0.822	-0.839	-0.856	-0.874	-0.890	-0.906	-0.924	-0.940	-0.956	-0.974	-0.990	-1.008	-1.024	-1.040	-1.058	-1.075	-1.092	-1.110	-1.129	-1.146	-1.164	-1.182	-1.200	-1.220	-1.239	-1.258	-1.276	-1.296	-1.316	-1.336	-1.356	-1.378	-1.398	-1.418	-1.440	-1.460	-1.482	-1.502	-1.524	-1.546	-1.569	-1.590	-1.611	-1.634	-1.656	-1.679	-1.701	-1.722	-1.745	-1.768	-1.790	-1.812	-1.834	-1.856	-1.878	-1.899	-1.920	-1.942	-1.962	-1.984	-2.004	-2.024	-2.044	-2.064	-2.084	-2.102	-2.120	-2.139	-2.158	-2.174	-2.192	-2.209	-2.225	-2.241	-2.258	-2.272	-2.288	-2.302	-2.316	-2.330	-2.344	-2.358	-2.369	-2.381	-2.394	-2.405	-2.415	-2.425	-2.436	-2.445	-2.455	-2.464	-2.472	-2.481	-2.488	-2.495	-2.504	-2.510	-2.515	-2.521	-2.526	-2.532	-2.538	-2.542	-2.546	-2.549	-2.552	-2.555	-2.558	-2.560	-2.561	-2.562	-2.564	-2.564	-2.564	-2.562	-2.561	-2.560	-2.558	-2.556	-2.552	-2.550	-2.545	-2.541	-2.536	-2.532	-2.526	-2.519	-2.512	-2.506	-2.499	-2.490	-2.482	-2.474	-2.465	-2.454	-2.445	-2.434	-2.424	-2.412	-2.401	-2.390	-2.378	-2.365	-2.352	-2.340	-2.325	-2.312	-2.299	-2.286	-2.272	-2.259	-2.245	-2.231	-2.218	-2.204	-2.190	-2.176	-2.162	-2.149	-2.135	-2.121	-2.109	-2.095	-2.082	-2.070	-2.056	-2.045	-2.033	-2.020	-2.009	-1.998	-1.986	-1.976	-1.965	-1.954	-1.944	-1.935	-1.924	-1.915	-1.905	-1.895	-1.886	-1.878	-1.869	-1.860	-1.851	-1.842	-1.835	-1.826	-1.818	-1.810	-1.801	-1.794	-1.785	-1.778	-1.769	-1.761	-1.752	-1.744	-1.735	-1.726	-1.718	-1.709	-1.699	-1.690	-1.681	-1.671	-1.661	-1.652	-1.641	-1.631	-1.622	-1.611	-1.601	-1.590	-1.580	-1.569	-1.559	-1.549	-1.536	-1.526	-1.514	-1.504	-1.491	-1.481	-1.471	-1.461	-1.450	-1.439	-1.429	-1.419	-1.408	-1.399	-1.389	-1.379	-1.370	-1.361	-1.351	-1.342	-1.334	-1.326	-1.318	-1.310	-1.302	-1.295	-1.288	-1.281	-1.275	-1.270	-1.262	-1.258	-1.252	-1.246	-1.242	-1.238	-1.234	-1.229	-1.225	-1.221	-1.216	-1.214	-1.210	-1.206	-1.202	-1.199	-1.196	-1.194	-1.189	-1.188	-1.184	-1.181	-1.178	-1.175	-1.171	-1.168	-1.165	-1.161	-1.158	-1.155	-1.151	-1.146	-1.142	-1.139	-1.135	-1.130	-1.125	-1.121	-1.116	-1.111	-1.105	-1.100	-1.095	-1.089	-1.082	-1.076	-1.070	-1.064	-1.056	-1.050	-1.042	-1.036	-1.029	-1.021	-1.015	-1.008	-1.000	-0.991	-0.984	-0.976	-0.969	-0.960	-0.952	-0.944	-0.936	-0.928	-0.919	-0.911	-0.902	-0.894	-0.885	-0.876	-0.868	-0.859	-0.851	-0.841	-0.832	-0.824	-0.815	-0.805	-0.798	-0.788	-0.778	-0.770	-0.761	-0.751	-0.741	-0.732	-0.722	-0.712	-0.704	-0.694	-0.684	-0.674	-0.664	-0.654	-0.644	-0.635	-0.625	-0.615	-0.605	-0.594	-0.585	-0.575	-0.565	-0.554	-0.545	-0.535	-0.525	-0.518	-0.507	-0.498	-0.490	-0.481	-0.472	-0.464	-0.456	-0.448	-0.440	-0.432	-0.426	-0.419	-0.412	-0.406	-0.400	-0.395	-0.389	-0.385	-0.380	-0.376	-0.372	-0.370	-0.366	-0.364	-0.361	-0.359	-0.358	-0.356	-0.355	-0.355	-0.355	-0.354	-0.355	-0.355	-0.356	-0.358	-0.358	-0.359	-0.360	-0.362	-0.364	-0.365	-0.368	-0.370	-0.372	-0.374	-0.378	-0.380	-0.381	-0.384	-0.388	-0.390	-0.391	-0.394	-0.396	-0.400	-0.401	-0.404	-0.406	-0.408	-0.410	-0.412	-0.415	-0.418	-0.420	-0.421	-0.425	-0.426	-0.429	-0.431	-0.432	-0.435	-0.438	-0.441	-0.444	-0.446	-0.449	-0.452	-0.455	-0.459	-0.461	-0.466	-0.469	-0.474	-0.478	-0.481	-0.486	-0.490	-0.495	-0.499	-0.505	-0.509	-0.514	-0.520	-0.524	-0.530	-0.535	-0.541	-0.546	-0.551	-0.558	-0.562	-0.569	-0.575	-0.581	-0.586	-0.592	-0.598	-0.604	-0.609	-0.615	-0.619	-0.625	-0.630	-0.634	-0.640	-0.644	-0.650	-0.654	-0.658	-0.662	-0.666	-0.670	-0.674	-0.678	-0.681	-0.685	-0.689	-0.691	-0.696	-0.699	-0.702	-0.705	-0.709	-0.711	-0.715	-0.720	-0.724	-0.728	-0.731	-0.735	-0.738	-0.742	-0.746	-0.751	-0.756	-0.761	-0.766	-0.771	-0.776	-0.781	-0.788	-0.792	-0.799	-0.805	-0.811	-0.818	-0.824	-0.830	-0.836	-0.844	-0.850	-0.856	-0.864	-0.871	-0.878	-0.885	-0.890	-0.898	-0.904	-0.910	-0.916	-0.922	-0.929	-0.935	-0.940	-0.945	-0.951	-0.956	-0.961	-0.966	-0.971	-0.974	-0.978	-0.982	-0.986	-0.989	-0.992	-0.994	-0.998	-1.000	-1.002	-1.005	-1.006	-1.008	-1.010	-1.011	-1.012	-1.012	-1.015	-1.016	-1.016	-1.018	-1.018	-1.020	-1.021	-1.022	-1.024	-1.026	-1.026	-1.029	-1.031	-1.032	-1.035	-1.038	-1.040	-1.044	-1.046	-1.050	-1.054	-1.058	-1.061	-1.066	-1.070	-1.076	-1.082	-1.088	-1.094	-1.100	-1.108	-1.115	-1.121	-1.129	-1.138	-1.145	-1.154	-1.162	-1.171	-1.181	-1.190	-1.200	-1.209	-1.220	-1.229	-1.239	-1.250	-1.260	-1.271	-1.281	-1.292	-1.301	-1.312	-1.324	-1.332	-1.344	-1.354	-1.362	-1.372	-1.381	-1.391	-1.400	-1.410	-1.418	-1.426	-1.434	-1.441	-1.448	-1.455	-1.461	-1.468	-1.474	-1.479	-1.484	-1.488	-1.491	-1.495	-1.498	-1.500	-1.502	-1.504	-1.504	-1.505	-1.505	-1.505	-1.504	-1.504	-1.501	-1.500	-1.498	-1.495	-1.491	-1.488	-1.484	-1.480	-1.475	-1.470	-1.465	-1.460	-1.455	-1.450	-1.444	-1.438	-1.432	-1.425	-1.420	-1.412	-1.408	-1.400	-1.394	-1.388	-1.381	-1.376	-1.369	-1.364	-1.358	-1.352	-1.346	-1.340	-1.335	-1.329	-1.324	-1.319	-1.314	-1.309	-1.305	-1.300	-1.295	-1.292	-1.288	-1.285	-1.280	-1.276	-1.272	-1.271	-1.268	-1.264	-1.261	-1.259	-1.256	-1.254	-1.251	-1.248	-1.246	-1.244	-1.242	-1.239	-1.238	-1.235	-1.234	-1.230	-1.229	-1.226	-1.225	-1.224	-1.221	-1.220	-1.218	-1.216	-1.215	-1.212	-1.210	-1.209	-1.208	-1.205	-1.204	-1.202	-1.200	-1.199	-1.196	-1.195	-1.194	-1.191	-1.190	-1.189	-1.186	-1.185	-1.184	-1.181	-1.180	-1.179	-1.176	-1.174	-1.172	-1.170	-1.168	-1.166	-1.164	-1.161	-1.159	-1.158	-1.154	-1.151	-1.149	-1.145	-1.141	-1.138	-1.135	-1.130	-1.128	-1.122	-1.118	-1.112	-1.108	-1.101	-1.096	-1.090	-1.084	-1.078	-1.070	-1.064	-1.056	-1.048	-1.040	-1.032	-1.022	-1.014	-1.004	-0.995	-0.985	-0.975	-0.964	-0.952	-0.941	-0.930	-0.918	-0.905	-0.892	-0.880	-0.868	-0.854	-0.840	-0.825	-0.811	-0.796	-0.781	-0.766	-0.751	-0.736	-0.721	-0.705	-0.690	-0.674	-0.658	-0.641	-0.625	-0.609	-0.592	-0.578	-0.560	-0.544	-0.528	-0.511	-0.495	-0.479	-0.462	-0.446	-0.431	-0.415	-0.399	-0.384	-0.369	-0.354	-0.340	-0.325	-0.310	-0.296	-0.282	-0.270	-0.256	-0.244	-0.231	-0.220	-0.208	-0.196	-0.186	-0.175	-0.166	-0.156	-0.148	-0.139	-0.130	-0.122	-0.114	-0.108	-0.101	-0.095	-0.089	-0.082	-0.078	-0.074	-0.069	-0.065	-0.062	-0.059	-0.056	-0.055	-0.052	-0.051	-0.050	-0.050	-0.049	-0.050	-0.049	-0.050	-0.051	-0.052	-0.055	-0.056	-0.059	-0.061	-0.064	-0.068	-0.071	-0.074	-0.078	-0.082	-0.086	-0.091	-0.096	-0.101	-0.108	-0.112	-0.119	-0.124	-0.131	-0.138	-0.144	-0.151	-0.159	-0.165	-0.172	-0.181	-0.190	-0.198	-0.205	-0.214	-0.222	-0.231	-0.240	-0.249	-0.259	-0.269	-0.278	-0.289	-0.299	-0.308	-0.318	-0.329	-0.339	-0.350	-0.361	-0.372	-0.382	-0.394	-0.405	-0.418	-0.429	-0.440	-0.451	-0.462	-0.475	-0.486	-0.499	-0.511	-0.522	-0.536	-0.548	-0.560	-0.574	-0.586	-0.599	-0.611	-0.624	-0.636	-0.650	-0.661	-0.674	-0.688	-0.700	-0.714	-0.726	-0.739	-0.752	-0.765	-0.778	-0.790	-0.802	-0.815	-0.828	-0.840	-0.852	-0.862	-0.875	-0.886	-0.899	-0.910	-0.921	-0.931	-0.941	-0.951	-0.961	-0.971	-0.980	-0.989	-0.998	-1.005	-1.014	-1.021	-1.028	-1.034	-1.040	-1.045	-1.049	-1.054	-1.058	-1.061	-1.064	-1.066	-1.068	-1.069	-1.070	-1.070	-1.070	-1.069	-1.069	-1.066	-1.064	-1.061	-1.059	-1.055	-1.051	-1.046	-1.042	-1.036	-1.031	-1.025	-1.019	-1.012	-1.006	-1.000	-0.994	-0.986	-0.979	-0.972	-0.965	-0.958	-0.950	-0.944	-0.938	-0.930	-0.922	-0.916	-0.911	-0.904	-0.899	-0.892	-0.888	-0.882	-0.879	-0.874	-0.871	-0.868	-0.864	-0.861	-0.859	-0.858	-0.856	-0.856	-0.855	-0.855	-0.856	-0.858	-0.858	-0.860	-0.862	-0.865	-0.868	-0.871	-0.875	-0.879	-0.884	-0.889	-0.894	-0.899	-0.905	-0.910	-0.918	-0.924	-0.930	-0.938	-0.944	-0.951	-0.960	-0.966	-0.975	-0.982	-0.991	-1.000	-1.009	-1.018	-1.026	-1.036	-1.045	-1.055	-1.065	-1.075	-1.085	-1.095	-1.106	-1.115	-1.126	-1.138	-1.149	-1.161	-1.172	-1.185	-1.196	-1.210	-1.222	-1.236	-1.250	-1.264	-1.278	-1.291	-1.308	-1.322	-1.339	-1.354	-1.371	-1.388	-1.405	-1.421	-1.440	-1.458	-1.476	-1.495	-1.514	-1.532	-1.554	-1.572	-1.592	-1.612	-1.632	-1.654	-1.675	-1.696	-1.716	-1.738	-1.759	-1.779	-1.800	-1.820	-1.842	-1.862	-1.885	-1.905	-1.926	-1.946	-1.968	-1.986	-2.006	-2.027	-2.047	-2.068	-2.086	-2.106	-2.125	-2.144	-2.162	-2.180	-2.199	-2.216	-2.235	-2.252	-2.270	-2.288	-2.305	-2.321	-2.339	-2.355	-2.372	-2.389	-2.405	-2.422	-2.439	-2.455	-2.471	-2.486	-2.504	-2.520	-2.536	-2.552	-2.569	-2.585	-2.602	-2.619	-2.635	-2.652	-2.669	-2.686	-2.701	-2.719	-2.736	-2.754	-2.770	-2.788	-2.804	-2.822	-2.839	-2.855	-2.874	-2.890	-2.906	-2.922	-2.941	-2.958	-2.974	-2.990	-3.006	-3.021	-3.038	-3.052	-3.068	-3.082	-3.096	-3.111	-3.125	-3.139	-3.151	-3.165	-3.176	-3.189	-3.200	-3.212	-3.222	-3.232	-3.242	-3.251	-3.261	-3.270	-3.276	-3.285	-3.291	-3.299	-3.304	-3.310	-3.315	-3.319	-3.324	-3.326	-3.331	-3.334	-3.336	-3.338	-3.340	-3.341	-3.342	-3.342	-3.344	-3.344	-3.344	-3.342	-3.341	-3.341	-3.340	-3.338	-3.335	-3.334	-3.331	-3.329	-3.326	-3.324	-3.321	-3.318	-3.315	-3.310	-3.308	-3.302	-3.300	-3.296	-3.291	-3.288	-3.282	-3.278	-3.274	-3.269	-3.265	-3.260	-3.255	-3.250	-3.245	-3.240	-3.235	-3.230	-3.224	-3.218	-3.212	-3.206	-3.200	-3.195	-3.188	-3.182	-3.175	-3.169	-3.161	-3.154	-3.148	-3.140	-3.132	-3.125	-3.118	-3.109	-3.101	-3.092	-3.084	-3.075	-3.068	-3.058	-3.049	-3.039	-3.030	-3.020	-3.011	-3.001	-2.991	-2.981	-2.971	-2.961	-2.951	-2.940	-2.930	-2.919	-2.908	-2.899	-2.888	-2.878	-2.866	-2.856	-2.845	-2.834	-2.822	-2.812	-2.801	-2.791	-2.781	-2.770	-2.760	-2.749	-2.739	-2.729	-2.718	-2.708	-2.698	-2.688	-2.678	-2.668	-2.658	-2.649	-2.639	-2.629	-2.621	-2.611	-2.602	-2.595	-2.586	-2.578	-2.569	-2.560	-2.551	-2.544	-2.536	-2.529	-2.521	-2.514	-2.506	-2.499	-2.491	-2.484	-2.478	-2.469	-2.462	-2.456	-2.450	-2.442	-2.436	-2.430	-2.424	-2.418	-2.411	-2.405	-2.399	-2.394	-2.386	-2.380	-2.374	-2.368	-2.361	-2.355	-2.349	-2.342	-2.336	-2.330	-2.322	-2.316	-2.309	-2.301	-2.295	-2.288	-2.280	-2.272	-2.265	-2.258	-2.249	-2.241	-2.232	-2.224	-2.215	-2.206	-2.198	-2.188	-2.179	-2.168	-2.158	-2.148	-2.138	-2.126	-2.115	-2.104	-2.092	-2.080	-2.068	-2.056	-2.042	-2.030	-2.016	-2.002	-1.989	-1.976	-1.962	-1.948	-1.932	-1.918	-1.904	-1.889	-1.874	-1.856	-1.841	-1.825	-1.809	-1.794	-1.776	-1.760	-1.742	-1.726	-1.709	-1.692	-1.674	-1.658	-1.640	-1.622	-1.606	-1.588	-1.570	-1.552	-1.535	-1.518	-1.501	-1.484	-1.466	-1.449	-1.431	-1.414	-1.396	-1.380	-1.364	-1.346	-1.330	-1.314	-1.298	-1.281	-1.266	-1.250	-1.235	-1.220	-1.205	-1.190	-1.176	-1.162	-1.149	-1.134	-1.121	-1.109	-1.096	-1.084	-1.071	-1.059	-1.048	-1.035	-1.025	-1.015	-1.004	-0.994	-0.984	-0.974	-0.964	-0.954	-0.945	-0.935	-0.926	-0.918	-0.910	-0.901	-0.892	-0.884	-0.876	-0.870	-0.861	-0.855	-0.846	-0.840	-0.834	-0.826	-0.820	-0.812	-0.806	-0.800	-0.792	-0.788	-0.781	-0.775	-0.770	-0.765	-0.760	-0.754	-0.750	-0.745	-0.741	-0.738	-0.732	-0.730	-0.726	-0.724	-0.722	-0.721	-0.720	-0.719	-0.720	-0.719	-0.720	-0.721	-0.724	-0.726	-0.730	-0.734	-0.739	-0.744	-0.749	-0.756	-0.762	-0.771	-0.780	-0.790	-0.800	-0.811	-0.824	-0.836	-0.849	-0.862	-0.878	-0.891	-0.909	-0.925	-0.941	-0.959	-0.978	-0.998	-1.016	-1.036	-1.055	-1.076	-1.098	-1.119	-1.140	-1.161	-1.184	-1.205	-1.228	-1.250	-1.272	-1.294	-1.316	-1.338	-1.360	-1.381	-1.404	-1.424	-1.445	-1.465	-1.486	-1.505	-1.524	-1.542	-1.561	-1.579	-1.596	-1.612	-1.629	-1.645	-1.659	-1.674	-1.686	-1.700	-1.712	-1.725	-1.736	-1.746	-1.755	-1.765	-1.775	-1.782	-1.790	-1.796	-1.804	-1.809	-1.814	-1.818	-1.822	-1.825	-1.829	-1.831	-1.834	-1.835	-1.836	-1.838	-1.839	-1.838	-1.838	-1.836	-1.835	-1.835	-1.832	-1.831	-1.828	-1.825	-1.821	-1.819	-1.816	-1.812	-1.809	-1.805	-1.801	-1.796	-1.792	-1.789	-1.784	-1.779	-1.774	-1.770	-1.764	-1.759	-1.754	-1.749	-1.744	-1.739	-1.732	-1.728	-1.724	-1.718	-1.712	-1.708	-1.702	-1.698	-1.692	-1.688	-1.682	-1.678	-1.672	-1.669	-1.664	-1.659	-1.654	-1.651	-1.646	-1.642	-1.639	-1.635	-1.631	-1.628	-1.625	-1.622	-1.618	-1.615	-1.612	-1.609	-1.606	-1.604	-1.601	-1.599	-1.596	-1.594	-1.591	-1.589	-1.586	-1.582	-1.580	-1.578	-1.575	-1.572	-1.569	-1.566	-1.562	-1.560	-1.556	-1.552	-1.548	-1.544	-1.539	-1.535	-1.529	-1.524	-1.518	-1.511	-1.505	-1.498	-1.491	-1.484	-1.475	-1.466	-1.459	-1.449	-1.439	-1.429	-1.419	-1.408	-1.396	-1.385	-1.372	-1.360	-1.348	-1.334	-1.321	-1.306	-1.292	-1.279	-1.264	-1.249	-1.234	-1.219	-1.202	-1.188	-1.174	-1.158	-1.141	-1.126	-1.111	-1.095	-1.080	-1.066	-1.051	-1.036	-1.021	-1.006	-0.992	-0.979	-0.965	-0.952	-0.939	-0.928	-0.915	-0.904	-0.891	-0.881	-0.871	-0.862	-0.852	-0.844	-0.835	-0.829	-0.820	-0.815	-0.809	-0.804	-0.799	-0.794	-0.789	-0.786	-0.782	-0.781	-0.779	-0.778	-0.776	-0.776	-0.776	-0.778	-0.776	-0.779	-0.780	-0.781	-0.784	-0.788	-0.790	-0.792	-0.796	-0.800	-0.802	-0.808	-0.811	-0.815	-0.819	-0.824	-0.828	-0.832	-0.838	-0.841	-0.846	-0.850	-0.855	-0.860	-0.862	-0.866	-0.871	-0.874	-0.879	-0.881	-0.885	-0.888	-0.890	-0.892	-0.895	-0.898	-0.899	-0.901	-0.901	-0.904	-0.904	-0.905	-0.905	-0.905	-0.905	-0.905	-0.905	-0.904	-0.902	-0.901	-0.901	-0.899	-0.896	-0.896	-0.894	-0.891	-0.890	-0.886	-0.884	-0.881	-0.879	-0.875	-0.874	-0.871	-0.869	-0.865	-0.861	-0.860	-0.858	-0.854	-0.851	-0.849	-0.845	-0.842	-0.841	-0.838	-0.836	-0.834	-0.831	-0.829	-0.826	-0.825	-0.824	-0.822	-0.820	-0.819	-0.818	-0.816	-0.815	-0.815	-0.814	-0.812	-0.814	-0.814	-0.812	-0.812	-0.812	-0.812	-0.814	-0.814	-0.815	-0.815	-0.816	-0.818	-0.818	-0.820	-0.820	-0.821	-0.824	-0.825	-0.826	-0.828	-0.830	-0.831	-0.834	-0.836	-0.838	-0.840	-0.842	-0.844	-0.846	-0.849	-0.850	-0.852	-0.854	-0.855	-0.858	-0.860	-0.861	-0.862	-0.865	-0.865	-0.868	-0.869	-0.870	-0.871	-0.871	-0.874	-0.875	-0.875	-0.876	-0.876	-0.878	-0.878	-0.879	-0.879	-0.880	-0.879	-0.879	-0.879	-0.880	-0.881	-0.881	-0.881	-0.881	-0.881	-0.882	-0.882	-0.882	-0.882	-0.885	-0.885	-0.885	-0.888	-0.889	-0.891	-0.892	-0.895	-0.898	-0.900	-0.902	-0.906	-0.910	-0.912	-0.918	-0.921	-0.926	-0.930	-0.936	-0.941	-0.946	-0.952	-0.959	-0.966	-0.972	-0.979	-0.986	-0.994	-1.000	-1.008	-1.016	-1.024	-1.031	-1.039	-1.046	-1.054	-1.061	-1.069	-1.076	-1.084	-1.090	-1.098	-1.102	-1.109	-1.115	-1.120	-1.126	-1.130	-1.135	-1.138	-1.140	-1.144	-1.145	-1.146	-1.148	-1.148	-1.148	-1.146	-1.145	-1.142	-1.140	-1.138	-1.132	-1.129	-1.124	-1.118	-1.110	-1.104	-1.096	-1.089	-1.080	-1.071	-1.061	-1.051	-1.041	-1.030	-1.019	-1.008	-0.995	-0.985	-0.972	-0.961	-0.949	-0.936	-0.924	-0.912	-0.900	-0.888	-0.876	-0.865	-0.852	-0.841	-0.831	-0.820	-0.810	-0.800	-0.790	-0.781	-0.772	-0.764	-0.756	-0.750	-0.742	-0.736	-0.730	-0.725	-0.720	-0.716	-0.712	-0.710	-0.708	-0.706	-0.705	-0.704	-0.705	-0.705	-0.706	-0.709	-0.710	-0.715	-0.718	-0.722	-0.726	-0.731	-0.738	-0.742	-0.750	-0.758	-0.765	-0.774	-0.781	-0.790	-0.800	-0.809	-0.819	-0.829	-0.840	-0.851	-0.862	-0.875	-0.888	-0.899	-0.911	-0.925	-0.936	-0.950	-0.964	-0.978	-0.991	-1.004	-1.019	-1.031	-1.045	-1.059	-1.072	-1.088	-1.100	-1.114	-1.128	-1.140	-1.154	-1.166	-1.180	-1.191	-1.205	-1.216	-1.228	-1.240	-1.250	-1.261	-1.271	-1.281	-1.291	-1.300	-1.308	-1.316	-1.324	-1.331	-1.336	-1.342	-1.348	-1.351	-1.356	-1.360	-1.362	-1.365	-1.368	-1.369	-1.370	-1.370	-1.369	-1.369	-1.368	-1.366	-1.364	-1.361	-1.359	-1.355	-1.351	-1.348	-1.344	-1.339	-1.335	-1.331	-1.325	-1.321	-1.316	-1.311	-1.306	-1.301	-1.296	-1.291	-1.288	-1.284	-1.279	-1.275	-1.272	-1.269	-1.265	-1.264	-1.261	-1.259	-1.258	-1.256	-1.255	-1.255	-1.254	-1.255	-1.256	-1.258	-1.259	-1.261	-1.264	-1.266	-1.270	-1.275	-1.279	-1.284	-1.289	-1.294	-1.301	-1.308	-1.314	-1.320	-1.329	-1.336	-1.345	-1.352	-1.361	-1.370	-1.379	-1.389	-1.398	-1.408	-1.418	-1.428	-1.436	-1.448	-1.458	-1.468	-1.478	-1.489	-1.499	-1.509	-1.520	-1.530	-1.540	-1.550	-1.560	-1.570	-1.580	-1.590	-1.599	-1.609	-1.618	-1.626	-1.635	-1.642	-1.650	-1.658	-1.665	-1.671	-1.678	-1.682	-1.688	-1.691	-1.696	-1.700	-1.702	-1.705	-1.708	-1.708	-1.709	-1.709	-1.708	-1.706	-1.704	-1.701	-1.696	-1.692	-1.688	-1.681	-1.675	-1.669	-1.661	-1.652	-1.644	-1.634	-1.624	-1.612	-1.601	-1.589	-1.576	-1.564	-1.549	-1.535	-1.521	-1.506	-1.491	-1.475	-1.460	-1.444	-1.429	-1.411	-1.395	-1.379	-1.361	-1.345	-1.329	-1.311	-1.295	-1.279	-1.262	-1.246	-1.231	-1.215	-1.199	-1.182	-1.168	-1.151	-1.138	-1.122	-1.108	-1.092	-1.080	-1.065	-1.051	-1.039	-1.025	-1.011	-0.999	-0.985	-0.974	-0.961	-0.948	-0.936	-0.924	-0.911	-0.899	-0.888	-0.875	-0.862	-0.850	-0.838	-0.825	-0.812	-0.800	-0.788	-0.774	-0.761	-0.749	-0.735	-0.721	-0.709	-0.695	-0.680	-0.666	-0.652	-0.638	-0.622	-0.609	-0.595	-0.580	-0.565	-0.550	-0.536	-0.521	-0.506	-0.492	-0.479	-0.464	-0.450	-0.436	-0.424	-0.411	-0.399	-0.386	-0.375	-0.362	-0.351	-0.341	-0.331	-0.322	-0.311	-0.304	-0.296	-0.289	-0.281	-0.275	-0.270	-0.265	-0.260	-0.256	-0.252	-0.250	-0.248	-0.246	-0.245	-0.244	-0.244	-0.244	-0.245	-0.246	-0.249	-0.250	-0.252	-0.256	-0.259	-0.262	-0.266	-0.269	-0.272	-0.278	-0.281	-0.285	-0.289	-0.294	-0.298	-0.301	-0.305	-0.309	-0.312	-0.315	-0.319	-0.321	-0.324	-0.326	-0.328	-0.330	-0.331	-0.332	-0.334	-0.334	-0.334	-0.334	-0.332	-0.332	-0.331	-0.330	-0.329	-0.326	-0.325	-0.322	-0.320	-0.318	-0.315	-0.311	-0.309	-0.305	-0.302	-0.300	-0.298	-0.294	-0.291	-0.289	-0.286	-0.284	-0.281	-0.280	-0.278	-0.276	-0.275	-0.274	-0.274	-0.274	-0.274	-0.274	-0.274	-0.276	-0.278	-0.279	-0.281	-0.284	-0.286	-0.290	-0.292	-0.296	-0.300	-0.305	-0.309	-0.314	-0.320	-0.324	-0.330	-0.335	-0.341	-0.346	-0.351	-0.359	-0.364	-0.369	-0.374	-0.380	-0.385	-0.390	-0.394	-0.400	-0.404	-0.408	-0.411	-0.415	-0.416	-0.419	-0.420	-0.422	-0.424	-0.425	-0.425	-0.425	-0.425	-0.422	-0.422	-0.420	-0.418	-0.415	-0.410	-0.408	-0.402	-0.398	-0.392	-0.386	-0.380	-0.374	-0.368	-0.360	-0.354	-0.345	-0.338	-0.330	-0.321	-0.312	-0.304	-0.295	-0.286	-0.278	-0.269	-0.260	-0.250	-0.241	-0.232	-0.224	-0.215	-0.206	-0.198	-0.189	-0.181	-0.172	-0.165	-0.156	-0.149	-0.141	-0.134	-0.126	-0.119	-0.111	-0.105	-0.099	-0.091	-0.085	-0.079	-0.071	-0.065	-0.060	-0.054	-0.049	-0.041	-0.035	-0.030	-0.024	-0.019	-0.012	-0.006	0.000	0.006	0.011	0.019	0.025	0.031	0.038	0.045	0.051	0.059	0.065	0.074	0.081	0.089	0.098	0.105	0.114	0.121	0.130	0.140	0.149	0.158	0.168	0.176	0.185	0.196	0.206	0.215	0.225	0.236	0.248	0.258	0.268	0.278	0.289	0.300	0.311	0.321	0.332	0.342	0.352	0.364	0.374	0.384	0.395	0.404	0.415	0.425	0.435	0.446	0.455	0.465	0.474	0.484	0.492	0.502	0.511	0.521	0.529	0.538	0.546	0.555	0.562	0.570	0.579	0.586	0.594	0.601	0.609	0.616	0.622	0.630	0.635	0.642	0.650	0.656	0.662	0.669	0.676	0.682	0.689	0.695	0.701	0.708	0.715	0.720	0.726	0.734	0.740	0.746	0.752	0.761	0.768	0.775	0.782	0.789	0.796	0.805	0.812	0.821	0.830	0.838	0.846	0.855	0.865	0.875	0.885	0.894	0.905	0.915	0.925	0.938	0.949	0.960	0.972	0.984	0.996	1.009	1.022	1.035	1.048	1.062	1.075	1.089	1.102	1.116	1.130	1.145	1.159	1.174	1.188	1.202	1.215	1.230	1.244	1.258	1.271	1.285	1.298	1.311	1.324	1.335	1.346	1.358	1.369	1.379	1.390	1.399	1.406	1.415	1.422	1.430	1.435	1.441	1.445	1.449	1.452	1.455	1.456	1.458	1.458	1.456	1.455	1.452	1.450	1.445	1.441	1.435	1.429	1.421	1.414	1.405	1.395	1.386	1.375	1.362	1.352	1.339	1.326	1.312	1.299	1.284	1.269	1.254	1.236	1.221	1.205	1.189	1.171	1.154	1.138	1.120	1.102	1.085	1.069	1.051	1.032	1.016	0.999	0.982	0.966	0.950	0.934	0.918	0.902	0.886	0.871	0.858	0.842	0.830	0.816	0.804	0.791	0.779	0.768	0.756	0.745	0.735	0.725	0.716	0.706	0.698	0.689	0.681	0.674	0.666	0.659	0.652	0.648	0.641	0.635	0.630	0.625	0.620	0.616	0.610	0.606	0.602	0.599	0.595	0.592	0.589	0.585	0.582	0.580	0.576	0.574	0.570	0.568	0.565	0.561	0.560	0.558	0.554	0.551	0.549	0.546	0.544	0.541	0.539	0.536	0.534	0.530	0.529	0.526	0.522	0.520	0.518	0.515	0.512	0.509	0.507	0.505	0.501	0.498	0.495	0.492	0.490	0.486	0.484	0.479	0.476	0.472	0.469	0.465	0.461	0.458	0.452	0.449	0.445	0.441	0.436	0.431	0.426	0.421	0.415	0.411	0.404	0.399	0.392	0.385	0.380	0.372	0.366	0.359	0.351	0.344	0.336	0.329	0.320	0.312	0.305	0.295	0.288	0.279	0.270	0.261	0.252	0.244	0.235	0.226	0.216	0.206	0.198	0.189	0.180	0.170	0.161	0.151	0.141	0.132	0.124	0.114	0.104	0.095	0.085	0.076	0.066	0.056	0.048	0.039	0.029	0.020	0.010	0.000	-0.010	-0.020	-0.030	-0.040	-0.051	-0.062	-0.072	-0.084	-0.095	-0.106	-0.118	-0.130	-0.142	-0.155	-0.168	-0.180	-0.194	-0.208	-0.221	-0.234	-0.249	-0.264	-0.278	-0.294	-0.309	-0.325	-0.340	-0.358	-0.374	-0.390	-0.408	-0.424	-0.441	-0.458	-0.476	-0.494	-0.510	-0.529	-0.546	-0.565	-0.582	-0.600	-0.618	-0.635	-0.654	-0.670	-0.688	-0.705	-0.721	-0.739	-0.755	-0.772	-0.789	-0.805	-0.820	-0.836	-0.851	-0.865	-0.880	-0.895	-0.908	-0.921	-0.934	-0.946	-0.960	-0.971	-0.982	-0.994	-1.005	-1.016	-1.026	-1.035	-1.044	-1.054	-1.061	-1.069	-1.076	-1.084	-1.090	-1.096	-1.102	-1.109	-1.114	-1.119	-1.122	-1.128	-1.131	-1.134	-1.136	-1.138	-1.139	-1.141	-1.141	-1.141	-1.140	-1.139	-1.138	-1.135	-1.132	-1.130	-1.126	-1.122	-1.118	-1.112	-1.106	-1.099	-1.091	-1.084	-1.076	-1.068	-1.058	-1.048	-1.038	-1.026	-1.014	-1.001	-0.989	-0.975	-0.961	-0.946	-0.931	-0.915	-0.900	-0.884	-0.866	-0.849	-0.831	-0.812	-0.794	-0.776	-0.758	-0.738	-0.718	-0.699	-0.678	-0.659	-0.638	-0.618	-0.598	-0.578	-0.556	-0.535	-0.515	-0.494	-0.475	-0.454	-0.434	-0.414	-0.394	-0.374	-0.355	-0.335	-0.316	-0.296	-0.279	-0.260	-0.240	-0.222	-0.205	-0.186	-0.169	-0.151	-0.135	-0.118	-0.100	-0.084	-0.066	-0.050	-0.034	-0.018	0.000	0.015	0.031	0.048	0.064	0.080	0.096	0.112	0.129	0.144	0.160	0.176	0.194	0.210	0.226	0.242	0.258	0.275	0.290	0.308	0.324	0.341	0.356	0.374	0.391	0.408	0.424	0.440	0.458	0.472	0.490	0.505	0.521	0.536	0.552	0.568	0.582	0.598	0.612	0.625	0.639	0.652	0.666	0.679	0.690	0.701	0.712	0.722	0.732	0.742	0.752	0.760	0.768	0.775	0.782	0.789	0.794	0.799	0.804	0.808	0.811	0.814	0.816	0.819	0.820	0.821	0.822	0.822	0.822	0.822	0.821	0.821	0.820	0.819	0.816	0.815	0.812	0.811	0.810	0.808	0.806	0.805	0.804	0.802	0.801	0.800	0.799	0.799	0.799	0.799	0.799	0.800	0.801	0.802	0.805	0.808	0.810	0.814	0.818	0.821	0.826	0.831	0.836	0.842	0.848	0.855	0.861	0.869	0.876	0.885	0.892	0.901	0.910	0.918	0.926	0.936	0.945	0.955	0.965	0.974	0.982	0.992	1.001	1.010	1.019	1.028	1.036	1.044	1.052	1.060	1.068	1.075	1.081	1.089	1.094	1.100	1.104	1.110	1.114	1.118	1.121	1.124	1.128	1.130	1.132	1.132	1.135	1.135	1.135	1.135	1.135	1.134	1.134	1.131	1.130	1.129	1.126	1.124	1.121	1.119	1.118	1.114	1.111	1.109	1.105	1.102	1.099	1.096	1.094	1.091	1.088	1.085	1.082	1.080	1.079	1.076	1.074	1.072	1.071	1.070	1.069	1.068	1.066	1.066	1.065	1.065	1.065	1.065	1.065	1.065	1.068	1.068	1.069	1.070	1.072	1.072	1.075	1.076	1.079	1.081	1.084	1.086	1.089	1.092	1.095	1.099	1.101	1.105	1.109	1.112	1.118	1.120	1.125	1.129	1.134	1.139	1.144	1.149	1.155	1.161	1.168	1.174	1.180	1.188	1.194	1.201	1.209	1.216	1.225	1.232	1.241	1.250	1.260	1.269	1.279	1.289	1.299	1.309	1.319	1.329	1.340	1.351	1.362	1.372	1.384	1.394	1.405	1.415	1.426	1.438	1.449	1.459	1.469	1.478	1.488	1.496	1.505	1.512	1.520	1.529	1.536	1.542	1.549	1.554	1.558	1.562	1.566	1.569	1.571	1.572	1.574	1.574	1.572	1.571	1.570	1.568	1.565	1.560	1.556	1.550	1.545	1.538	1.531	1.524	1.515	1.506	1.496	1.488	1.478	1.466	1.455	1.445	1.434	1.421	1.409	1.396	1.385	1.371	1.360	1.346	1.332	1.321	1.308	1.295	1.282	1.271	1.258	1.245	1.235	1.222	1.210	1.200	1.189	1.179	1.168	1.158	1.148	1.138	1.129	1.120	1.112	1.104	1.096	1.089	1.081	1.076	1.069	1.062	1.058	1.051	1.046	1.041	1.038	1.032	1.029	1.024	1.020	1.016	1.012	1.010	1.008	1.002	1.000	0.998	0.995	0.992	0.989	0.988	0.984	0.981	0.979	0.975	0.972	0.970	0.968	0.965	0.961	0.958	0.954	0.951	0.946	0.942	0.939	0.934	0.930	0.925	0.921	0.916	0.911	0.906	0.901	0.895	0.889	0.885	0.878	0.871	0.866	0.860	0.852	0.846	0.839	0.831	0.825	0.819	0.810	0.802	0.795	0.788	0.780	0.772	0.765	0.756	0.749	0.741	0.734	0.725	0.718	0.710	0.701	0.694	0.686	0.679	0.672	0.665	0.658	0.651	0.644	0.638	0.631	0.625	0.620	0.614	0.609	0.604	0.600	0.595	0.591	0.588	0.584	0.581	0.579	0.576	0.575	0.574	0.572	0.572	0.571	0.572	0.574	0.575	0.576	0.579	0.582	0.585	0.588	0.591	0.595	0.600	0.605	0.610	0.615	0.620	0.626	0.634	0.640	0.645	0.652	0.660	0.668	0.674	0.681	0.688	0.696	0.702	0.709	0.716	0.724	0.731	0.738	0.744	0.750	0.755	0.761	0.766	0.770	0.775	0.779	0.784	0.786	0.789	0.791	0.792	0.795	0.796	0.796	0.796	0.796	0.794	0.794	0.790	0.789	0.785	0.781	0.776	0.772	0.768	0.761	0.756	0.750	0.742	0.736	0.728	0.721	0.712	0.705	0.696	0.688	0.679	0.669	0.660	0.651	0.642	0.632	0.624	0.615	0.606	0.596	0.589	0.580	0.572	0.565	0.556	0.549	0.542	0.536	0.530	0.524	0.518	0.512	0.509	0.504	0.500	0.496	0.494	0.492	0.491	0.489	0.490	0.489	0.490	0.491	0.492	0.494	0.496	0.500	0.505	0.507	0.512	0.518	0.522	0.529	0.535	0.541	0.548	0.554	0.561	0.569	0.576	0.584	0.591	0.599	0.608	0.616	0.622	0.631	0.639	0.648	0.654	0.661	0.669	0.676	0.682	0.690	0.696	0.701	0.706	0.711	0.716	0.720	0.724	0.728	0.730	0.731	0.734	0.735	0.736	0.735	0.735	0.734	0.732	0.730	0.728	0.725	0.721	0.718	0.712	0.708	0.702	0.698	0.691	0.685	0.679	0.672	0.665	0.658	0.650	0.642	0.635	0.626	0.619	0.610	0.602	0.594	0.585	0.578	0.570	0.561	0.554	0.546	0.539	0.531	0.525	0.519	0.512	0.506	0.500	0.495	0.490	0.486	0.482	0.478	0.474	0.471	0.468	0.466	0.464	0.462	0.461	0.461	0.460	0.460	0.461	0.461	0.462	0.464	0.468	0.469	0.472	0.475	0.479	0.482	0.486	0.490	0.495	0.500	0.505	0.511	0.516	0.524	0.529	0.536	0.544	0.549	0.556	0.565	0.572	0.581	0.590	0.598	0.608	0.618	0.628	0.636	0.648	0.658	0.668	0.679	0.690	0.701	0.712	0.725	0.736	0.749	0.760	0.774	0.785	0.798	0.811	0.822	0.836	0.850	0.864	0.876	0.889	0.902	0.916	0.929	0.942	0.955	0.969	0.981	0.994	1.006	1.019	1.031	1.042	1.055	1.066	1.078	1.086	1.098	1.108	1.116	1.125	1.135	1.144	1.151	1.158	1.165	1.171	1.178	1.184	1.188	1.192	1.198	1.201	1.204	1.206	1.210	1.212	1.214	1.216	1.216	1.218	1.218	1.219	1.219	1.220	1.219	1.219	1.218	1.218	1.218	1.218	1.218	1.216	1.216	1.216	1.218	1.219	1.219	1.219	1.221	1.222	1.224	1.226	1.230	1.232	1.236	1.240	1.245	1.250	1.255	1.260	1.268	1.274	1.281	1.289	1.298	1.306	1.315	1.325	1.336	1.346	1.358	1.369	1.381	1.392	1.406	1.420	1.434	1.448	1.461	1.475	1.491	1.506	1.521	1.536	1.552	1.568	1.584	1.601	1.616	1.632	1.649	1.666	1.682	1.700	1.715	1.731	1.749	1.765	1.781	1.798	1.814	1.830	1.845	1.862	1.878	1.892	1.908	1.922	1.938	1.951	1.966	1.980	1.994	2.007	2.021	2.034	2.047	2.060	2.072	2.084	2.096	2.106	2.119	2.129	2.139	2.149	2.159	2.169	2.178	2.186	2.194	2.202	2.210	2.218	2.224	2.230	2.236	2.242	2.249	2.252	2.256	2.261	2.265	2.268	2.271	2.274	2.275	2.278	2.278	2.280	2.279	2.280	2.281	2.280	2.279	2.276	2.276	2.274	2.271	2.268	2.265	2.262	2.259	2.255	2.251	2.246	2.241	2.238	2.232	2.226	2.221	2.215	2.209	2.204	2.198	2.190	2.184	2.178	2.170	2.164	2.158	2.150	2.144	2.136	2.129	2.122	2.116	2.108	2.101	2.095	2.088	2.080	2.074	2.068	2.061	2.054	2.047	2.040	2.035	2.027	2.022	2.016	2.010	2.004	1.999	1.992	1.988	1.981	1.976	1.970	1.965	1.960	1.955	1.950	1.945	1.940	1.934	1.929	1.924	1.920	1.915	1.910	1.905	1.900	1.895	1.890	1.886	1.880	1.875	1.870	1.865	1.861	1.855	1.849	1.845	1.839	1.834	1.829	1.822	1.818	1.811	1.806	1.800	1.795	1.789	1.782	1.778	1.771	1.765	1.759	1.754	1.748	1.741	1.735	1.729	1.722	1.718	1.711	1.706	1.700	1.695	1.688	1.682	1.676	1.671	1.665	1.660	1.654	1.649	1.642	1.638	1.632	1.626	1.621	1.615	1.611	1.605	1.600	1.595	1.588	1.582	1.578	1.572	1.566	1.561	1.555	1.550	1.545	1.538	1.531	1.525	1.519	1.512	1.505	1.499	1.492	1.485	1.478	1.469	1.462	1.454	1.445	1.436	1.428	1.418	1.408	1.398	1.388	1.376	1.365	1.355	1.342	1.330	1.319	1.306	1.292	1.280	1.266	1.251	1.238	1.222	1.208	1.192	1.178	1.161	1.146	1.129	1.114	1.096	1.080	1.062	100.000	5.000	2.000	1.000	6.000	0.000	0.000	0.000	0.000	0.000	0.000	0.000	0.000	0.000	0.000	0.000	0.000	0.000	0.441	0.445	0.449	0.451	0.455	0.460	0.464	0.468	0.470	0.475	0.479	0.482	0.488	0.491	0.496	0.501	0.506	0.511	0.516	0.522	0.528	0.534	0.539	0.546	0.552	0.559	0.566	0.574	0.580	0.589	0.595	0.602	0.610	0.618	0.625	0.632	0.641	0.648	0.656	0.662	0.670	0.678	0.682	0.690	0.696	0.701	0.706	0.712	0.718	0.720	0.724	0.728	0.730	0.731	0.734	0.735	0.735	0.735	0.735	0.732	0.731	0.728	0.725	0.721	0.716	0.712	0.706	0.700	0.692	0.686	0.679	0.670	0.661	0.652	0.644	0.634	0.624	0.612	0.602	0.591	0.581	0.570	0.559	0.548	0.535	0.524	0.512	0.501	0.490	0.478	0.468	0.455	0.445	0.434	0.424	0.412	0.402	0.394	0.384	0.374	0.366	0.356	0.348	0.340	0.331	0.324	0.318	0.310	0.304	0.298	0.291	0.286	0.280	0.274	0.269	0.265	0.260	0.254	0.250	0.246	0.241	0.239	0.234	0.230	0.226	0.221	0.219	0.215	0.211	0.209	0.204	0.201	0.196	0.192	0.189	0.185	0.181	0.178	0.174	0.170	0.166	0.162	0.158	0.152	0.149	0.144	0.139	0.135	0.130	0.126	0.121	0.116	0.112	0.108	0.102	0.098	0.094	0.089	0.084	0.080	0.075	0.071	0.068	0.062	0.058	0.054	0.050	0.046	0.041	0.038	0.035	0.030	0.028	0.022	0.020	0.016	0.012	0.010	0.008	0.004	0.001	-0.002	-0.005	-0.008	-0.011	-0.015	-0.018	-0.020	-0.024	-0.026	-0.028	-0.031	-0.034	-0.038	-0.039	-0.042	-0.046	-0.049	-0.051	-0.055	-0.058	-0.060	-0.064	-0.068	-0.070	-0.074	-0.076	-0.080	-0.084	-0.086	-0.090	-0.094	-0.096	-0.099	-0.102	-0.106	-0.109	-0.111	-0.115	-0.119	-0.121	-0.125	-0.128	-0.131	-0.135	-0.136	-0.140	-0.142	-0.146	-0.149	-0.152	-0.154	-0.158	-0.160	-0.162	-0.165	-0.170	-0.172	-0.175	-0.178	-0.180	-0.185	-0.188	-0.191	-0.194	-0.198	-0.201	-0.206	-0.210	-0.214	-0.219	-0.222	-0.228	-0.234	-0.238	-0.244	-0.250	-0.255	-0.262	-0.269	-0.276	-0.284	-0.291	-0.299	-0.306	-0.316	-0.325	-0.334	-0.342	-0.354	-0.362	-0.372	-0.384	-0.395	-0.406	-0.419	-0.430	-0.441	-0.454	-0.465	-0.476	-0.490	-0.502	-0.515	-0.526	-0.540	-0.552	-0.565	-0.578	-0.590	-0.601	-0.614	-0.625	-0.636	-0.648	-0.659	-0.669	-0.680	-0.689	-0.699	-0.708	-0.716	-0.725	-0.732	-0.740	-0.748	-0.754	-0.760	-0.765	-0.769	-0.774	-0.778	-0.780	-0.782	-0.785	-0.786	-0.786	-0.785	-0.786	-0.785	-0.782	-0.780	-0.778	-0.775	-0.771	-0.769	-0.764	-0.759	-0.754	-0.749	-0.742	-0.736	-0.730	-0.725	-0.718	-0.711	-0.705	-0.698	-0.691	-0.684	-0.678	-0.671	-0.665	-0.659	-0.652	-0.646	-0.640	-0.635	-0.630	-0.625	-0.621	-0.618	-0.614	-0.611	-0.608	-0.606	-0.605	-0.604	-0.602	-0.602	-0.602	-0.604	-0.605	-0.606	-0.609	-0.612	-0.615	-0.619	-0.622	-0.628	-0.632	-0.638	-0.645	-0.650	-0.656	-0.664	-0.670	-0.679	-0.686	-0.694	-0.701	-0.709	-0.719	-0.726	-0.734	-0.742	-0.752	-0.760	-0.769	-0.778	-0.786	-0.794	-0.801	-0.809	-0.818	-0.825	-0.832	-0.839	-0.848	-0.854	-0.860	-0.865	-0.871	-0.876	-0.882	-0.888	-0.892	-0.896	-0.901	-0.906	-0.909	-0.911	-0.915	-0.918	-0.920	-0.922	-0.924	-0.925	-0.926	-0.926	-0.928	-0.928	-0.929	-0.928	-0.926	-0.925	-0.924	-0.921	-0.920	-0.918	-0.915	-0.912	-0.909	-0.905	-0.901	-0.895	-0.891	-0.886	-0.880	-0.874	-0.868	-0.861	-0.854	-0.846	-0.839	-0.830	-0.821	-0.812	-0.801	-0.792	-0.781	-0.771	-0.760	-0.748	-0.736	-0.722	-0.710	-0.696	-0.684	-0.670	-0.656	-0.641	-0.626	-0.612	-0.598	-0.582	-0.568	-0.551	-0.536	-0.520	-0.504	-0.489	-0.474	-0.458	-0.441	-0.425	-0.410	-0.395	-0.380	-0.365	-0.351	-0.336	-0.322	-0.309	-0.296	-0.284	-0.271	-0.259	-0.248	-0.236	-0.225	-0.216	-0.206	-0.198	-0.189	-0.181	-0.175	-0.168	-0.161	-0.156	-0.150	-0.146	-0.142	-0.140	-0.135	-0.134	-0.131	-0.130	-0.129	-0.129	-0.128	-0.128	-0.128	-0.128	-0.129	-0.130	-0.131	-0.134	-0.135	-0.136	-0.138	-0.140	-0.141	-0.142	-0.144	-0.146	-0.146	-0.148	-0.149	-0.149	-0.149	-0.149	-0.149	-0.149	-0.148	-0.146	-0.145	-0.141	-0.140	-0.136	-0.134	-0.130	-0.124	-0.120	-0.115	-0.109	-0.102	-0.096	-0.088	-0.081	-0.072	-0.064	-0.055	-0.046	-0.036	-0.025	-0.015	-0.004	0.008	0.020	0.030	0.042	0.055	0.069	0.082	0.095	0.109	0.122	0.136	0.151	0.165	0.179	0.192	0.208	0.221	0.236	0.251	0.266	0.281	0.295	0.310	0.325	0.340	0.355	0.370	0.385	0.400	0.414	0.429	0.444	0.459	0.474	0.488	0.502	0.518	0.531	0.546	0.561	0.575	0.590	0.604	0.619	0.632	0.646	0.660	0.675	0.689	0.702	0.716	0.730	0.742	0.758	0.770	0.784	0.796	0.810	0.821	0.835	0.846	0.859	0.870	0.882	0.894	0.905	0.918	0.928	0.938	0.948	0.958	0.968	0.978	0.986	0.995	1.005	1.012	1.020	1.028	1.034	1.040	1.046	1.052	1.059	1.064	1.069	1.074	1.078	1.081	1.085	1.089	1.090	1.094	1.095	1.098	1.099	1.100	1.100	1.101	1.100	1.101	1.101	1.100	1.100	1.099	1.098	1.096	1.094	1.094	1.091	1.089	1.086	1.084	1.081	1.079	1.075	1.072	1.070	1.068	1.065	1.062	1.059	1.055	1.052	1.049	1.046	1.042	1.040	1.038	1.034	1.030	1.028	1.024	1.021	1.020	1.016	1.014	1.011	1.008	1.005	1.002	1.000	0.998	0.995	0.992	0.990	0.988	0.988	0.985	0.982	0.981	0.979	0.978	0.976	0.975	0.974	0.971	0.971	0.970	0.968	0.966	0.966	0.965	0.964	0.962	0.961	0.960	0.960	0.959	0.958	0.956	0.955	0.952	0.952	0.951	0.950	0.950	0.948	0.946	0.945	0.945	0.942	0.941	0.939	0.938	0.936	0.934	0.932	0.930	0.929	0.928	0.925	0.922	0.920	0.919	0.916	0.914	0.911	0.909	0.905	0.902	0.900	0.896	0.894	0.890	0.886	0.882	0.881	0.878	0.872	0.869	0.864	0.859	0.855	0.850	0.846	0.840	0.836	0.831	0.824	0.819	0.812	0.806	0.800	0.792	0.785	0.778	0.770	0.761	0.752	0.742	0.734	0.724	0.712	0.702	0.691	0.680	0.668	0.654	0.641	0.628	0.614	0.599	0.584	0.568	0.551	0.535	0.518	0.500	0.482	0.462	0.444	0.425	0.404	0.384	0.362	0.341	0.320	0.298	0.275	0.254	0.230	0.208	0.185	0.162	0.139	0.115	0.092	0.069	0.046	0.022	0.001	-0.021	-0.044	-0.066	-0.088	-0.110	-0.130	-0.151	-0.171	-0.191	-0.210	-0.229	-0.246	-0.264	-0.280	-0.295	-0.311	-0.326	-0.340	-0.352	-0.366	-0.378	-0.389	-0.399	-0.409	-0.418	-0.426	-0.434	-0.441	-0.448	-0.452	-0.460	-0.464	-0.468	-0.471	-0.475	-0.478	-0.480	-0.482	-0.484	-0.484	-0.486	-0.486	-0.488	-0.488	-0.489	-0.490	-0.490	-0.490	-0.491	-0.492	-0.492	-0.494	-0.495	-0.496	-0.498	-0.499	-0.500	-0.502	-0.505	-0.507	-0.511	-0.515	-0.518	-0.522	-0.526	-0.531	-0.535	-0.541	-0.546	-0.552	-0.558	-0.564	-0.571	-0.578	-0.582	-0.590	-0.598	-0.604	-0.611	-0.619	-0.626	-0.634	-0.640	-0.648	-0.655	-0.661	-0.668	-0.675	-0.682	-0.688	-0.694	-0.700	-0.705	-0.711	-0.716	-0.721	-0.724	-0.729	-0.732	-0.735	-0.738	-0.741	-0.744	-0.744	-0.745	-0.746	-0.746	-0.745	-0.745	-0.744	-0.742	-0.741	-0.738	-0.736	-0.732	-0.729	-0.724	-0.720	-0.716	-0.710	-0.706	-0.700	-0.694	-0.688	-0.681	-0.675	-0.668	-0.660	-0.652	-0.645	-0.639	-0.630	-0.622	-0.615	-0.608	-0.599	-0.591	-0.582	-0.575	-0.566	-0.559	-0.551	-0.542	-0.535	-0.528	-0.520	-0.512	-0.507	-0.500	-0.492	-0.488	-0.481	-0.476	-0.469	-0.464	-0.460	-0.454	-0.449	-0.445	-0.441	-0.436	-0.434	-0.430	-0.429	-0.425	-0.422	-0.421	-0.419	-0.418	-0.418	-0.416	-0.415	-0.415	-0.415	-0.415	-0.415	-0.416	-0.416	-0.418	-0.418	-0.419	-0.419	-0.420	-0.422	-0.422	-0.424	-0.426	-0.428	-0.428	-0.430	-0.431	-0.432	-0.434	-0.435	-0.438	-0.438	-0.439	-0.440	-0.441	-0.442	-0.444	-0.444	-0.445	-0.446	-0.446	-0.446	-0.448	-0.448	-0.448	-0.448	-0.448	-0.448	-0.448	-0.448	-0.448	-0.446	-0.448	-0.446	-0.446	-0.446	-0.446	-0.445	-0.446	-0.446	-0.446	-0.445	-0.445	-0.446	-0.446	-0.448	-0.448	-0.448	-0.449	-0.449	-0.451	-0.451	-0.452	-0.454	-0.455	-0.458	-0.459	-0.460	-0.462	-0.464	-0.465	-0.469	-0.470	-0.472	-0.474	-0.478	-0.479	-0.482	-0.484	-0.488	-0.490	-0.492	-0.495	-0.498	-0.500	-0.502	-0.505	-0.507	-0.510	-0.511	-0.514	-0.515	-0.518	-0.519	-0.520	-0.521	-0.522	-0.522	-0.524	-0.524	-0.525	-0.525	-0.524	-0.524	-0.522	-0.522	-0.521	-0.520	-0.519	-0.516	-0.514	-0.512	-0.509	-0.507	-0.504	-0.500	-0.496	-0.494	-0.489	-0.485	-0.480	-0.475	-0.471	-0.466	-0.461	-0.456	-0.450	-0.444	-0.438	-0.431	-0.425	-0.418	-0.410	-0.402	-0.395	-0.388	-0.380	-0.371	-0.362	-0.354	-0.345	-0.334	-0.325	-0.316	-0.306	-0.295	-0.285	-0.274	-0.264	-0.254	-0.241	-0.231	-0.219	-0.208	-0.196	-0.185	-0.172	-0.160	-0.149	-0.136	-0.124	-0.111	-0.099	-0.088	-0.075	-0.062	-0.051	-0.039	-0.028	-0.015	-0.004	0.009	0.020	0.030	0.042	0.052	0.064	0.074	0.084	0.092	0.102	0.111	0.119	0.128	0.135	0.142	0.150	0.155	0.161	0.168	0.171	0.176	0.180	0.184	0.188	0.190	0.192	0.194	0.196	0.198	0.198	0.199	0.198	0.198	0.196	0.196	0.194	0.192	0.190	0.189	0.185	0.182	0.180	0.178	0.174	0.171	0.168	0.164	0.160	0.156	0.152	0.149	0.146	0.142	0.139	0.135	0.132	0.129	0.125	0.122	0.120	0.118	0.115	0.114	0.111	0.110	0.109	0.108	0.106	0.108	0.106	0.106	0.108	0.109	0.110	0.111	0.112	0.116	0.119	0.121	0.125	0.129	0.132	0.138	0.142	0.148	0.154	0.159	0.165	0.171	0.178	0.184	0.192	0.199	0.206	0.214	0.222	0.231	0.239	0.249	0.256	0.265	0.274	0.282	0.291	0.300	0.309	0.318	0.326	0.335	0.342	0.350	0.360	0.368	0.375	0.381	0.389	0.395	0.401	0.408	0.412	0.419	0.422	0.428	0.431	0.435	0.439	0.441	0.444	0.445	0.446	0.448	0.446	0.446	0.446	0.444	0.442	0.440	0.439	0.435	0.430	0.426	0.421	0.416	0.411	0.405	0.399	0.392	0.385	0.379	0.371	0.362	0.355	0.345	0.338	0.329	0.321	0.311	0.302	0.292	0.284	0.274	0.265	0.255	0.246	0.236	0.228	0.218	0.209	0.200	0.190	0.181	0.172	0.164	0.155	0.146	0.138	0.130	0.121	0.112	0.106	0.099	0.090	0.084	0.076	0.069	0.062	0.056	0.050	0.044	0.036	0.030	0.024	0.018	0.011	0.005	0.000	-0.006	-0.011	-0.018	-0.025	-0.030	-0.036	-0.041	-0.048	-0.055	-0.060	-0.066	-0.074	-0.080	-0.086	-0.094	-0.100	-0.109	-0.115	-0.122	-0.130	-0.139	-0.146	-0.155	-0.164	-0.174	-0.182	-0.191	-0.201	-0.211	-0.221	-0.232	-0.242	-0.252	-0.262	-0.274	-0.284	-0.296	-0.308	-0.319	-0.330	-0.341	-0.354	-0.365	-0.376	-0.389	-0.400	-0.412	-0.424	-0.435	-0.446	-0.459	-0.470	-0.481	-0.494	-0.504	-0.515	-0.525	-0.536	-0.548	-0.558	-0.566	-0.576	-0.586	-0.595	-0.604	-0.612	-0.622	-0.630	-0.638	-0.645	-0.652	-0.659	-0.665	-0.672	-0.678	-0.684	-0.690	-0.695	-0.700	-0.705	-0.709	-0.712	-0.716	-0.720	-0.722	-0.726	-0.728	-0.729	-0.731	-0.734	-0.734	-0.735	-0.736	-0.736	-0.735	-0.736	-0.736	-0.735	-0.735	-0.734	-0.732	-0.732	-0.731	-0.729	-0.728	-0.725	-0.724	-0.722	-0.720	-0.719	-0.716	-0.714	-0.711	-0.710	-0.709	-0.706	-0.705	-0.702	-0.700	-0.699	-0.698	-0.696	-0.695	-0.695	-0.694	-0.694	-0.694	-0.694	-0.694	-0.695	-0.695	-0.698	-0.699	-0.701	-0.704	-0.706	-0.710	-0.712	-0.716	-0.721	-0.725	-0.730	-0.735	-0.740	-0.746	-0.752	-0.758	-0.765	-0.771	-0.778	-0.785	-0.792	-0.800	-0.806	-0.815	-0.822	-0.830	-0.838	-0.845	-0.852	-0.860	-0.866	-0.874	-0.881	-0.888	-0.894	-0.900	-0.905	-0.910	-0.915	-0.920	-0.924	-0.929	-0.931	-0.934	-0.936	-0.938	-0.939	-0.940	-0.940	-0.939	-0.938	-0.936	-0.935	-0.932	-0.929	-0.925	-0.920	-0.915	-0.910	-0.904	-0.898	-0.890	-0.882	-0.874	-0.865	-0.858	-0.848	-0.838	-0.828	-0.818	-0.806	-0.795	-0.785	-0.774	-0.761	-0.750	-0.738	-0.726	-0.714	-0.701	-0.689	-0.678	-0.664	-0.651	-0.640	-0.628	-0.615	-0.604	-0.591	-0.579	-0.568	-0.555	-0.545	-0.532	-0.522	-0.510	-0.500	-0.488	-0.478	-0.468	-0.458	-0.448	-0.439	-0.429	-0.419	-0.410	-0.400	-0.391	-0.382	-0.374	-0.365	-0.356	-0.348	-0.339	-0.330	-0.321	-0.312	-0.302	-0.294	-0.284	-0.275	-0.265	-0.256	-0.248	-0.236	-0.226	-0.216	-0.205	-0.194	-0.182	-0.171	-0.160	-0.148	-0.135	-0.122	-0.109	-0.096	-0.082	-0.068	-0.054	-0.039	-0.022	-0.008	0.009	0.024	0.040	0.058	0.074	0.091	0.109	0.126	0.144	0.161	0.180	0.198	0.216	0.235	0.252	0.271	0.289	0.308	0.325	0.342	0.361	0.379	0.395	0.412	0.429	0.446	0.462	0.479	0.494	0.510	0.525	0.539	0.554	0.566	0.580	0.592	0.605	0.616	0.629	0.639	0.650	0.659	0.669	0.678	0.686	0.695	0.702	0.711	0.716	0.724	0.731	0.736	0.741	0.746	0.751	0.756	0.760	0.765	0.769	0.771	0.775	0.778	0.781	0.782	0.785	0.788	0.790	0.791	0.792	0.795	0.796	0.798	0.799	0.800	0.801	0.802	0.804	0.805	0.804	0.805	0.806	0.805	0.805	0.806	0.806	0.805	0.805	0.806	0.805	0.804	0.804	0.802	0.801	0.801	0.799	0.798	0.796	0.795	0.792	0.791	0.789	0.788	0.785	0.782	0.780	0.776	0.775	0.772	0.769	0.766	0.764	0.760	0.756	0.755	0.751	0.749	0.745	0.741	0.739	0.735	0.734	0.730	0.728	0.724	0.721	0.720	0.718	0.715	0.712	0.711	0.709	0.706	0.705	0.704	0.702	0.701	0.701	0.700	0.700	0.699	0.699	0.699	0.699	0.699	0.699	0.699	0.699	0.700	0.701	0.701	0.701	0.702	0.702	0.704	0.704	0.705	0.704	0.705	0.705	0.705	0.704	0.704	0.704	0.704	0.702	0.701	0.699	0.698	0.695	0.692	0.689	0.685	0.682	0.679	0.674	0.669	0.664	0.659	0.651	0.646	0.639	0.631	0.624	0.616	0.608	0.599	0.590	0.580	0.570	0.560	0.549	0.539	0.529	0.518	0.505	0.495	0.482	0.471	0.459	0.446	0.435	0.424	0.411	0.400	0.386	0.375	0.362	0.351	0.340	0.329	0.318	0.306	0.296	0.286	0.275	0.266	0.258	0.248	0.239	0.230	0.222	0.215	0.208	0.201	0.195	0.190	0.182	0.179	0.174	0.170	0.166	0.162	0.159	0.156	0.154	0.152	0.151	0.150	0.149	0.149	0.148	0.148	0.148	0.148	0.149	0.149	0.149	0.150	0.152	0.152	0.154	0.155	0.158	0.158	0.159	0.160	0.161	0.162	0.162	0.164	0.164	0.165	0.165	0.164	0.165	0.164	0.164	0.162	0.160	0.158	0.155	0.154	0.150	0.146	0.144	0.140	0.136	0.131	0.126	0.121	0.116	0.110	0.104	0.098	0.091	0.084	0.078	0.070	0.062	0.054	0.048	0.040	0.030	0.022	0.014	0.005	-0.002	-0.011	-0.019	-0.028	-0.036	-0.045	-0.054	-0.060	-0.069	-0.076	-0.085	-0.091	-0.099	-0.105	-0.111	-0.118	-0.122	-0.129	-0.134	-0.139	-0.142	-0.148	-0.150	-0.154	-0.156	-0.160	-0.161	-0.162	-0.164	-0.165	-0.165	-0.165	-0.165	-0.162	-0.162	-0.160	-0.159	-0.156	-0.152	-0.150	-0.146	-0.142	-0.138	-0.134	-0.129	-0.122	-0.118	-0.112	-0.105	-0.100	-0.092	-0.086	-0.080	-0.072	-0.065	-0.058	-0.050	-0.042	-0.035	-0.026	-0.019	-0.011	-0.004	0.005	0.012	0.020	0.028	0.038	0.045	0.051	0.060	0.068	0.075	0.082	0.090	0.098	0.104	0.110	0.118	0.124	0.129	0.134	0.140	0.145	0.150	0.156	0.160	0.165	0.168	0.172	0.176	0.179	0.181	0.184	0.188	0.190	0.192	0.192	0.194	0.195	0.196	0.196	0.198	0.198	0.198	0.196	0.198	0.196	0.196	0.194	0.192	0.192	0.191	0.189	0.189	0.186	0.185	0.182	0.182	0.180	0.179	0.178	0.176	0.174	0.172	0.172	0.170	0.169	0.168	0.166	0.166	0.166	0.165	0.164	0.164	0.164	0.164	0.162	0.162	0.162	0.162	0.161	0.162	0.161	0.162	0.161	0.161	0.161	0.161	0.160	0.160	0.160	0.159	0.159	0.156	0.155	0.154	0.152	0.150	0.146	0.145	0.142	0.139	0.135	0.131	0.126	0.124	0.119	0.114	0.109	0.102	0.098	0.091	0.085	0.078	0.071	0.064	0.058	0.050	0.041	0.034	0.025	0.018	0.009	0.000	-0.009	-0.018	-0.026	-0.036	-0.045	-0.054	-0.064	-0.074	-0.082	-0.092	-0.102	-0.111	-0.121	-0.130	-0.140	-0.149	-0.159	-0.169	-0.178	-0.188	-0.198	-0.208	-0.216	-0.226	-0.236	-0.245	-0.256	-0.266	-0.276	-0.286	-0.298	-0.308	-0.318	-0.329	-0.339	-0.350	-0.361	-0.372	-0.385	-0.396	-0.408	-0.420	-0.432	-0.445	-0.458	-0.471	-0.484	-0.496	-0.511	-0.524	-0.538	-0.551	-0.566	-0.579	-0.594	-0.608	-0.621	-0.636	-0.650	-0.664	-0.679	-0.692	-0.706	-0.720	-0.734	-0.748	-0.761	-0.774	-0.786	-0.800	-0.811	-0.822	-0.835	-0.848	-0.858	-0.868	-0.879	-0.889	-0.899	-0.908	-0.916	-0.925	-0.932	-0.939	-0.946	-0.954	-0.959	-0.965	-0.970	-0.975	-0.980	-0.984	-0.988	-0.991	-0.994	-0.996	-0.998	-1.000	-1.002	-1.002	-1.004	-1.005	-1.006	-1.006	-1.006	-1.006	-1.008	-1.006	-1.006	-1.005	-1.004	-1.004	-1.002	-1.001	-1.000	-0.999	-0.998	-0.996	-0.995	-0.994	-0.992	-0.990	-0.990	-0.989	-0.988	-0.986	-0.985	-0.984	-0.982	-0.981	-0.980	-0.980	-0.978	-0.976	-0.976	-0.975	-0.974	-0.974	-0.974	-0.971	-0.971	-0.971	-0.970	-0.970	-0.969	-0.969	-0.969	-0.969	-0.968	-0.968	-0.968	-0.966	-0.966	-0.966	-0.966	-0.965	-0.966	-0.965	-0.965	-0.964	-0.962	-0.962	-0.961	-0.961	-0.960	-0.960	-0.959	-0.956	-0.956	-0.954	-0.952	-0.951	-0.949	-0.945	-0.942	-0.940	-0.936	-0.932	-0.929	-0.925	-0.921	-0.916	-0.910	-0.906	-0.900	-0.892	-0.886	-0.879	-0.871	-0.864	-0.855	-0.846	-0.838	-0.828	-0.818	-0.806	-0.795	-0.784	-0.771	-0.759	-0.746	-0.732	-0.719	-0.705	-0.690	-0.675	-0.660	-0.644	-0.626	-0.611	-0.594	-0.576	-0.559	-0.540	-0.521	-0.504	-0.484	-0.465	-0.446	-0.426	-0.406	-0.388	-0.368	-0.348	-0.328	-0.306	-0.286	-0.266	-0.245	-0.225	-0.205	-0.186	-0.166	-0.146	-0.126	-0.106	-0.088	-0.069	-0.050	-0.031	-0.014	0.005	0.022	0.040	0.059	0.075	0.091	0.108	0.122	0.139	0.154	0.169	0.182	0.196	0.210	0.224	0.236	0.249	0.261	0.272	0.284	0.295	0.305	0.316	0.326	0.336	0.346	0.355	0.364	0.374	0.382	0.391	0.400	0.409	0.416	0.424	0.432	0.441	0.449	0.458	0.465	0.472	0.481	0.490	0.498	0.506	0.515	0.524	0.532	0.542	0.551	0.561	0.569	0.579	0.589	0.599	0.609	0.619	0.630	0.640	0.650	0.661	0.672	0.682	0.695	0.706	0.718	0.728	0.739	0.749	0.760	0.771	0.781	0.792	0.802	0.814	0.822	0.832	0.841	0.850	0.860	0.868	0.876	0.884	0.890	0.898	0.904	0.910	0.915	0.920	0.924	0.928	0.931	0.932	0.935	0.936	0.938	0.938	0.936	0.936	0.935	0.934	0.930	0.928	0.924	0.919	0.915	0.909	0.902	0.896	0.890	0.882	0.874	0.866	0.858	0.850	0.840	0.830	0.821	0.810	0.799	0.789	0.776	0.766	0.755	0.742	0.730	0.719	0.706	0.694	0.681	0.669	0.656	0.644	0.631	0.619	0.606	0.594	0.580	0.569	0.556	0.544	0.531	0.519	0.507	0.495	0.484	0.472	0.460	0.449	0.438	0.426	0.416	0.405	0.395	0.385	0.375	0.365	0.356	0.348	0.339	0.330	0.322	0.314	0.306	0.299	0.292	0.286	0.280	0.274	0.269	0.262	0.258	0.254	0.249	0.244	0.241	0.236	0.234	0.230	0.228	0.225	0.224	0.221	0.220	0.219	0.218	0.216	0.215	0.215	0.215	0.215	0.215	0.214	0.215	0.215	0.215	0.215	0.215	0.216	0.216	0.216	0.216	0.216	0.216	0.216	0.216	0.215	0.215	0.214	0.212	0.212	0.209	0.208	0.206	0.204	0.201	0.198	0.194	0.190	0.186	0.182	0.178	0.172	0.166	0.161	0.155	0.149	0.141	0.134	0.126	0.119	0.110	0.101	0.092	0.084	0.074	0.065	0.055	0.045	0.034	0.024	0.014	0.001	-0.009	-0.020	-0.030	-0.041	-0.054	-0.065	-0.078	-0.088	-0.100	-0.111	-0.122	-0.134	-0.144	-0.155	-0.165	-0.176	-0.186	-0.196	-0.206	-0.215	-0.225	-0.234	-0.244	-0.252	-0.261	-0.269	-0.278	-0.285	-0.294	-0.301	-0.308	-0.315	-0.322	-0.329	-0.335	-0.342	-0.348	-0.354	-0.360	-0.366	-0.372	-0.376	-0.382	-0.389	-0.394	-0.400	-0.405	-0.410	-0.418	-0.422	-0.429	-0.435	-0.441	-0.448	-0.454	-0.460	-0.469	-0.476	-0.484	-0.491	-0.500	-0.507	-0.518	-0.526	-0.536	-0.546	-0.556	-0.568	-0.578	-0.590	-0.601	-0.615	-0.626	-0.639	-0.652	-0.666	-0.680	-0.694	-0.709	-0.724	-0.739	-0.755	-0.770	-0.786	-0.802	-0.818	-0.834	-0.851	-0.868	-0.884	-0.901	-0.918	-0.934	-0.951	-0.968	-0.984	-1.001	-1.016	-1.031	-1.049	-1.064	-1.078	-1.094	-1.108	-1.121	-1.135	-1.148	-1.161	-1.172	-1.184	-1.195	-1.206	-1.215	-1.225	-1.232	-1.240	-1.248	-1.254	-1.259	-1.265	-1.269	-1.272	-1.276	-1.278	-1.279	-1.279	-1.279	-1.279	-1.276	-1.274	-1.270	-1.266	-1.261	-1.256	-1.250	-1.244	-1.236	-1.229	-1.220	-1.211	-1.201	-1.191	-1.181	-1.170	-1.158	-1.145	-1.132	-1.120	-1.108	-1.095	-1.080	-1.066	-1.051	-1.038	-1.022	-1.009	-0.992	-0.979	-0.962	-0.948	-0.931	-0.916	-0.901	-0.885	-0.870	-0.855	-0.840	-0.825	-0.810	-0.795	-0.780	-0.765	-0.750	-0.736	-0.721	-0.706	-0.692	-0.679	-0.665	-0.650	-0.638	-0.624	-0.610	-0.598	-0.585	-0.571	-0.559	-0.546	-0.534	-0.521	-0.507	-0.496	-0.484	-0.471	-0.460	-0.448	-0.436	-0.425	-0.412	-0.401	-0.390	-0.378	-0.366	-0.356	-0.345	-0.332	-0.321	-0.311	-0.300	-0.289	-0.280	-0.269	-0.259	-0.249	-0.240	-0.229	-0.220	-0.212	-0.202	-0.194	-0.186	-0.178	-0.170	-0.162	-0.156	-0.150	-0.142	-0.138	-0.132	-0.126	-0.121	-0.116	-0.112	-0.108	-0.105	-0.102	-0.099	-0.096	-0.095	-0.094	-0.092	-0.091	-0.091	-0.090	-0.091	-0.091	-0.091	-0.092	-0.094	-0.095	-0.096	-0.098	-0.100	-0.101	-0.102	-0.104	-0.106	-0.108	-0.110	-0.111	-0.114	-0.115	-0.116	-0.118	-0.119	-0.120	-0.119	-0.119	-0.119	-0.119	-0.119	-0.118	-0.116	-0.115	-0.112	-0.110	-0.108	-0.105	-0.101	-0.098	-0.094	-0.089	-0.084	-0.079	-0.072	-0.066	-0.060	-0.052	-0.046	-0.039	-0.031	-0.024	-0.016	-0.008	0.002	0.011	0.020	0.029	0.039	0.049	0.059	0.069	0.079	0.089	0.099	0.110	0.120	0.131	0.142	0.154	0.165	0.176	0.188	0.199	0.210	0.222	0.234	0.245	0.256	0.269	0.280	0.292	0.305	0.316	0.329	0.342	0.354	0.368	0.379	0.392	0.406	0.419	0.432	0.445	0.459	0.471	0.485	0.500	0.512	0.526	0.541	0.556	0.570	0.584	0.600	0.614	0.628	0.642	0.658	0.671	0.686	0.700	0.715	0.729	0.744	0.758	0.774	0.788	0.801	0.815	0.829	0.842	0.855	0.870	0.882	0.895	0.908	0.920	0.932	0.945	0.955	0.966	0.979	0.989	0.999	1.008	1.018	1.026	1.035	1.044	1.051	1.059	1.066	1.072	1.079	1.086	1.091	1.098	1.102	1.108	1.111	1.115	1.119	1.122	1.128	1.130	1.132	1.135	1.138	1.139	1.141	1.142	1.144	1.145	1.146	1.148	1.149	1.149	1.150	1.150	1.151	1.152	1.152	1.154	1.155	1.155	1.155	1.156	1.158	1.159	1.159	1.160	1.161	1.161	1.164	1.164	1.165	1.166	1.169	1.170	1.171	1.175	1.176	1.179	1.181	1.184	1.186	1.189	1.191	1.195	1.199	1.201	1.205	1.208	1.211	1.214	1.218	1.222	1.225	1.228	1.232	1.235	1.239	1.242	1.246	1.250	1.254	1.255	1.259	1.262	1.266	1.269	1.272	1.275	1.278	1.280	1.282	1.284	1.286	1.288	1.290	1.290	1.290	1.291	1.291	1.291	1.291	1.291	1.289	1.288	1.286	1.284	1.281	1.278	1.275	1.271	1.266	1.262	1.258	1.250	1.245	1.239	1.232	1.224	1.216	1.209	1.200	1.191	1.181	1.171	1.161	1.150	1.140	1.129	1.116	1.105	1.092	1.080	1.066	1.054	1.040	1.025	1.011	0.996	0.982	0.969	0.954	0.939	0.922	0.908	0.892	0.878	0.861	0.846	0.831	0.815	0.799	0.784	0.768	0.752	0.736	0.720	0.705	0.690	0.675	0.659	0.642	0.628	0.612	0.598	0.581	0.566	0.551	0.535	0.520	0.504	0.489	0.472	0.458	0.441	0.425	0.410	0.392	0.376	0.360	0.342	0.326	0.308	0.290	0.274	0.255	0.236	0.219	0.199	0.180	0.160	0.140	0.120	0.100	0.078	0.056	0.035	0.014	-0.010	-0.032	-0.055	-0.079	-0.102	-0.126	-0.151	-0.176	-0.201	-0.226	-0.252	-0.279	-0.304	-0.331	-0.358	-0.384	-0.411	-0.439	-0.465	-0.492	-0.520	-0.546	-0.575	-0.601	-0.629	-0.655	-0.682	-0.709	-0.736	-0.762	-0.790	-0.815	-0.841	-0.866	-0.891	-0.916	-0.941	-0.966	-0.989	-1.012	-1.035	-1.058	-1.079	-1.101	-1.122	-1.142	-1.162	-1.182	-1.201	-1.220	-1.236	-1.254	-1.270	-1.288	-1.302	-1.318	-1.332	-1.348	-1.360	-1.374	-1.385	-1.398	-1.409	-1.421	-1.431	-1.441	-1.452	-1.461	-1.470	-1.479	-1.488	-1.496	-1.505	-1.511	-1.520	-1.526	-1.534	-1.541	-1.548	-1.555	-1.561	-1.568	-1.574	-1.579	-1.586	-1.592	-1.599	-1.606	-1.612	-1.619	-1.626	-1.634	-1.640	-1.648	-1.655	-1.662	-1.670	-1.679	-1.685	-1.694	-1.704	-1.712	-1.721	-1.730	-1.739	-1.750	-1.759	-1.769	-1.780	-1.790	-1.801	-1.812	-1.824	-1.835	-1.848	-1.860	-1.871	-1.884	-1.896	-1.909	-1.922	-1.935	-1.948	-1.961	-1.974	-1.988	-2.001	-2.014	-2.027	-2.039	-2.052	-2.065	-2.079	-2.091	-2.105	-2.116	-2.129	-2.140	-2.151	-2.162	-2.174	-2.184	-2.194	-2.204	-2.214	-2.222	-2.231	-2.239	-2.245	-2.252	-2.258	-2.264	-2.269	-2.272	-2.278	-2.280	-2.282	-2.284	-2.284	-2.285	-2.284	-2.284	-2.281	-2.280	-2.278	-2.272	-2.269	-2.264	-2.258	-2.252	-2.246	-2.239	-2.230	-2.222	-2.214	-2.205	-2.196	-2.186	-2.176	-2.166	-2.155	-2.144	-2.132	-2.122	-2.111	-2.099	-2.088	-2.076	-2.065	-2.055	-2.044	-2.033	-2.022	-2.011	-2.001	-1.991	-1.980	-1.971	-1.961	-1.952	-1.942	-1.935	-1.926	-1.919	-1.911	-1.904	-1.898	-1.890	-1.884	-1.878	-1.871	-1.865	-1.860	-1.854	-1.849	-1.842	-1.839	-1.834	-1.828	-1.824	-1.818	-1.814	-1.809	-1.802	-1.798	-1.792	-1.786	-1.779	-1.772	-1.766	-1.760	-1.752	-1.745	-1.736	-1.730	-1.721	-1.711	-1.701	-1.691	-1.681	-1.671	-1.660	-1.649	-1.638	-1.625	-1.612	-1.600	-1.586	-1.574	-1.559	-1.545	-1.530	-1.516	-1.501	-1.485	-1.470	-1.455	-1.439	-1.424	-1.408	-1.392	-1.376	-1.359	-1.344	-1.329	-1.312	-1.298	-1.281	-1.266	-1.250	-1.234	-1.220	-1.204	-1.189	-1.175	-1.160	-1.145	-1.130	-1.116	-1.102	-1.089	-1.075	-1.061	-1.048	-1.034	-1.021	-1.009	-0.996	-0.982	-0.969	-0.956	-0.944	-0.931	-0.920	-0.908	-0.895	-0.881	-0.869	-0.856	-0.842	-0.831	-0.818	-0.805	-0.792	-0.779	-0.765	-0.752	-0.739	-0.726	-0.714	-0.699	-0.686	-0.672	-0.660	-0.645	-0.631	-0.619	-0.605	-0.591	-0.578	-0.565	-0.552	-0.539	-0.525	-0.514	-0.500	-0.489	-0.475	-0.464	-0.451	-0.441	-0.429	-0.419	-0.408	-0.399	-0.390	-0.380	-0.371	-0.362	-0.355	-0.348	-0.341	-0.334	-0.328	-0.322	-0.318	-0.312	-0.308	-0.305	-0.302	-0.300	-0.298	-0.296	-0.294	-0.294	-0.292	-0.292	-0.292	-0.294	-0.294	-0.296	-0.298	-0.300	-0.301	-0.304	-0.308	-0.310	-0.314	-0.316	-0.320	-0.324	-0.328	-0.331	-0.336	-0.339	-0.342	-0.346	-0.351	-0.354	-0.359	-0.361	-0.365	-0.369	-0.371	-0.375	-0.378	-0.381	-0.384	-0.385	-0.389	-0.391	-0.391	-0.394	-0.395	-0.396	-0.399	-0.400	-0.400	-0.401	-0.401	-0.401	-0.402	-0.402	-0.402	-0.401	-0.401	-0.401	-0.400	-0.399	-0.399	-0.398	-0.396	-0.395	-0.394	-0.392	-0.391	-0.389	-0.388	-0.385	-0.384	-0.381	-0.380	-0.378	-0.375	-0.372	-0.370	-0.368	-0.365	-0.362	-0.360	-0.358	-0.355	-0.352	-0.349	-0.348	-0.345	-0.341	-0.338	-0.334	-0.330	-0.328	-0.324	-0.320	-0.318	-0.312	-0.309	-0.305	-0.302	-0.296	-0.292	-0.289	-0.284	-0.279	-0.276	-0.271	-0.265	-0.261	-0.256	-0.251	-0.246	-0.241	-0.238	-0.232	-0.226	-0.222	-0.218	-0.212	-0.208	-0.204	-0.199	-0.195	-0.191	-0.186	-0.184	-0.179	-0.176	-0.172	-0.170	-0.168	-0.165	-0.162	-0.161	-0.159	-0.158	-0.158	-0.156	-0.156	-0.156	-0.156	-0.158	-0.159	-0.160	-0.161	-0.165	-0.166	-0.170	-0.172	-0.176	-0.180	-0.184	-0.189	-0.195	-0.199	-0.205	-0.210	-0.216	-0.224	-0.229	-0.236	-0.244	-0.251	-0.259	-0.265	-0.274	-0.281	-0.290	-0.299	-0.308	-0.315	-0.324	-0.332	-0.342	-0.351	-0.361	-0.371	-0.380	-0.390	-0.400	-0.410	-0.420	-0.430	-0.440	-0.450	-0.461	-0.471	-0.482	-0.492	-0.502	-0.514	-0.524	-0.535	-0.546	-0.558	-0.569	-0.579	-0.591	-0.602	-0.614	-0.625	-0.638	-0.649	-0.660	-0.671	-0.684	-0.696	-0.708	-0.719	-0.731	-0.744	-0.755	-0.768	-0.779	-0.791	-0.802	-0.815	-0.826	-0.838	-0.849	-0.861	-0.872	-0.882	-0.894	-0.906	-0.916	-0.926	-0.936	-0.948	-0.959	-0.969	-0.979	-0.988	-0.998	-1.008	-1.016	-1.026	-1.035	-1.045	-1.054	-1.061	-1.071	-1.080	-1.089	-1.098	-1.106	-1.114	-1.122	-1.131	-1.140	-1.149	-1.158	-1.166	-1.175	-1.184	-1.194	-1.202	-1.212	-1.222	-1.232	-1.242	-1.254	-1.264	-1.275	-1.286	-1.298	-1.310	-1.321	-1.334	-1.345	-1.359	-1.371	-1.385	-1.399	-1.411	-1.426	-1.440	-1.455	-1.469	-1.484	-1.499	-1.512	-1.528	-1.542	-1.556	-1.571	-1.586	-1.601	-1.616	-1.630	-1.644	-1.659	-1.671	-1.686	-1.699	-1.711	-1.722	-1.735	-1.748	-1.758	-1.769	-1.779	-1.789	-1.799	-1.806	-1.814	-1.822	-1.829	-1.835	-1.841	-1.846	-1.851	-1.855	-1.858	-1.861	-1.864	-1.865	-1.866	-1.868	-1.868	-1.868	-1.866	-1.865	-1.864	-1.861	-1.860	-1.858	-1.854	-1.850	-1.846	-1.842	-1.839	-1.832	-1.829	-1.824	-1.819	-1.814	-1.808	-1.802	-1.798	-1.791	-1.786	-1.780	-1.775	-1.768	-1.761	-1.756	-1.750	-1.745	-1.738	-1.731	-1.726	-1.720	-1.715	-1.709	-1.702	-1.696	-1.690	-1.684	-1.678	-1.672	-1.666	-1.660	-1.655	-1.649	-1.642	-1.638	-1.630	-1.624	-1.618	-1.611	-1.605	-1.598	-1.592	-1.585	-1.578	-1.571	-1.564	-1.556	-1.549	-1.540	-1.534	-1.525	-1.518	-1.510	-1.500	-1.491	-1.482	-1.474	-1.466	-1.456	-1.448	-1.438	-1.429	-1.418	-1.409	-1.399	-1.389	-1.378	-1.366	-1.356	-1.345	-1.334	-1.324	-1.312	-1.300	-1.289	-1.278	-1.264	-1.252	-1.240	-1.229	-1.216	-1.204	-1.190	-1.178	-1.165	-1.151	-1.139	-1.125	-1.112	-1.099	-1.084	-1.071	-1.056	-1.042	-1.029	-1.014	-1.000	-0.985	-0.970	-0.956	-0.940	-0.925	-0.910	-0.895	-0.880	-0.865	-0.849	-0.834	-0.819	-0.804	-0.788	-0.771	-0.758	-0.742	-0.725	-0.711	-0.695	-0.680	-0.665	-0.650	-0.635	-0.621	-0.606	-0.591	-0.576	-0.562	-0.549	-0.534	-0.520	-0.507	-0.494	-0.480	-0.468	-0.456	-0.444	-0.431	-0.420	-0.408	-0.396	-0.385	-0.374	-0.362	-0.354	-0.342	-0.334	-0.322	-0.314	-0.305	-0.295	-0.286	-0.279	-0.270	-0.261	-0.252	-0.245	-0.238	-0.230	-0.221	-0.214	-0.208	-0.200	-0.192	-0.186	-0.179	-0.171	-0.165	-0.158	-0.151	-0.144	-0.138	-0.131	-0.124	-0.118	-0.111	-0.105	-0.099	-0.092	-0.085	-0.079	-0.072	-0.066	-0.060	-0.055	-0.049	-0.042	-0.036	-0.030	-0.024	-0.019	-0.014	-0.008	-0.001	0.004	0.010	0.014	0.019	0.024	0.029	0.032	0.038	0.042	0.046	0.051	0.055	0.059	0.062	0.066	0.070	0.072	0.076	0.079	0.081	0.084	0.086	0.089	0.090	0.092	0.094	0.096	0.098	0.099	0.100	0.101	0.102	0.102	0.104	0.105	0.105	0.106	0.105	0.106	0.106	0.106	0.106	0.106	0.108	0.106	0.106	0.106	0.106	0.105	0.105	0.104	0.104	0.102	0.102	0.102	0.100	0.100	0.099	0.098	0.096	0.096	0.095	0.094	0.092	0.091	0.090	0.089	0.088	0.086	0.084	0.081	0.081	0.079	0.076	0.075	0.072	0.071	0.069	0.066	0.064	0.061	0.059	0.058	0.055	0.051	0.050	0.049	0.046	0.044	0.041	0.039	0.038	0.035	0.034	0.032	0.031	0.031	0.030	0.029	0.029	0.028	0.028	0.026	0.026	0.028	0.029	0.029	0.031	0.031	0.034	0.035	0.039	0.040	0.044	0.046	0.050	0.054	0.058	0.061	0.066	0.070	0.074	0.079	0.084	0.089	0.094	0.099	0.102	0.108	0.114	0.119	0.122	0.126	0.131	0.135	0.139	0.144	0.148	0.150	0.154	0.155	0.156	0.159	0.160	0.160	0.161	0.160	0.161	0.158	0.156	0.154	0.150	0.146	0.142	0.138	0.131	0.125	0.118	0.110	0.101	0.094	0.085	0.074	0.064	0.054	0.041	0.030	0.018	0.004	-0.010	-0.022	-0.036	-0.051	-0.065	-0.081	-0.096	-0.111	-0.129	-0.144	-0.159	-0.176	-0.192	-0.209	-0.225	-0.241	-0.258	-0.274	-0.290	-0.306	-0.324	-0.339	-0.355	-0.370	-0.388	-0.402	-0.418	-0.432	-0.449	-0.462	-0.479	-0.492	-0.507	-0.521	-0.536	-0.550	-0.564	-0.578	-0.591	-0.606	-0.619	-0.634	-0.648	-0.661	-0.674	-0.689	-0.701	-0.716	-0.730	-0.744	-0.758	-0.772	-0.785	-0.801	-0.815	-0.830	-0.845	-0.860	-0.875	-0.891	-0.908	-0.925	-0.940	-0.958	-0.974	-0.991	-1.009	-1.028	-1.045	-1.064	-1.081	-1.100	-1.120	-1.139	-1.159	-1.178	-1.199	-1.219	-1.239	-1.259	-1.280	-1.300	-1.321	-1.342	-1.364	-1.385	-1.406	-1.428	-1.448	-1.470	-1.490	-1.512	-1.532	-1.554	-1.574	-1.595	-1.615	-1.635	-1.656	-1.675	-1.694	-1.714	-1.731	-1.750	-1.769	-1.786	-1.804	-1.821	-1.836	-1.854	-1.870	-1.885	-1.900	-1.915	-1.930	-1.944	-1.958	-1.970	-1.982	-1.995	-2.007	-2.019	-2.029	-2.040	-2.050	-2.060	-2.070	-2.079	-2.089	-2.096	-2.105	-2.112	-2.120	-2.128	-2.135	-2.141	-2.149	-2.155	-2.162	-2.168	-2.174	-2.179	-2.182	-2.189	-2.194	-2.198	-2.201	-2.205	-2.210	-2.212	-2.216	-2.220	-2.224	-2.226	-2.228	-2.231	-2.232	-2.234	-2.236	-2.236	-2.238	-2.239	-2.239	-2.240	-2.239	-2.239	-2.238	-2.238	-2.235	-2.234	-2.231	-2.230	-2.226	-2.224	-2.220	-2.216	-2.212	-2.208	-2.204	-2.199	-2.192	-2.188	-2.181	-2.175	-2.169	-2.162	-2.154	-2.148	-2.140	-2.132	-2.125	-2.116	-2.109	-2.100	-2.091	-2.082	-2.072	-2.064	-2.055	-2.046	-2.038	-2.027	-2.018	-2.009	-1.999	-1.989	-1.979	-1.970	-1.960	-1.949	-1.939	-1.930	-1.919	-1.910	-1.900	-1.890	-1.880	-1.870	-1.860	-1.850	-1.840	-1.830	-1.820	-1.809	-1.799	-1.788	-1.778	-1.766	-1.755	-1.744	-1.732	-1.721	-1.710	-1.699	-1.686	-1.676	-1.662	-1.651	-1.639	-1.626	-1.614	-1.601	-1.588	-1.575	-1.562	-1.548	-1.535	-1.521	-1.508	-1.494	-1.480	-1.466	-1.452	-1.438	-1.424	-1.411	-1.396	-1.382	-1.368	-1.354	-1.341	-1.328	-1.312	-1.300	-1.286	-1.274	-1.261	-1.250	-1.238	-1.225	-1.214	-1.202	-1.191	-1.181	-1.171	-1.161	-1.151	-1.142	-1.134	-1.125	-1.116	-1.109	-1.101	-1.094	-1.086	-1.080	-1.074	-1.068	-1.062	-1.055	-1.050	-1.045	-1.040	-1.035	-1.031	-1.026	-1.022	-1.018	-1.012	-1.009	-1.004	-1.000	-0.995	-0.990	-0.986	-0.981	-0.978	-0.971	-0.966	-0.961	-0.955	-0.950	-0.944	-0.938	-0.931	-0.924	-0.916	-0.909	-0.901	-0.894	-0.885	-0.878	-0.869	-0.859	-0.850	-0.840	-0.830	-0.820	-0.809	-0.799	-0.788	-0.776	-0.765	-0.754	-0.741	-0.731	-0.719	-0.706	-0.695	-0.682	-0.671	-0.659	-0.646	-0.635	-0.622	-0.611	-0.600	-0.589	-0.578	-0.566	-0.556	-0.545	-0.534	-0.524	-0.514	-0.504	-0.495	-0.486	-0.476	-0.468	-0.459	-0.451	-0.442	-0.435	-0.429	-0.421	-0.415	-0.408	-0.402	-0.396	-0.391	-0.385	-0.380	-0.375	-0.370	-0.365	-0.360	-0.356	-0.352	-0.348	-0.344	-0.339	-0.335	-0.331	-0.328	-0.324	-0.320	-0.316	-0.314	-0.310	-0.306	-0.304	-0.299	-0.296	-0.292	-0.289	-0.286	-0.282	-0.280	-0.276	-0.274	-0.270	-0.266	-0.265	-0.261	-0.259	-0.256	-0.254	-0.251	-0.249	-0.246	-0.245	-0.242	-0.240	-0.239	-0.238	-0.236	-0.235	-0.234	-0.234	-0.232	-0.231	-0.232	-0.231	-0.231	-0.231	-0.231	-0.232	-0.232	-0.232	-0.234	-0.234	-0.235	-0.236	-0.238	-0.239	-0.240	-0.241	-0.241	-0.242	-0.244	-0.245	-0.246	-0.246	-0.246	-0.249	-0.249	-0.250	-0.250	-0.250	-0.251	-0.251	-0.251	-0.251	-0.251	-0.251	-0.250	-0.250	-0.250	-0.249	-0.249	-0.249	-0.248	-0.248	-0.246	-0.246	-0.245	-0.245	-0.244	-0.242	-0.242	-0.242	-0.242	-0.242	-0.242	-0.244	-0.244	-0.245	-0.245	-0.248	-0.248	-0.249	-0.251	-0.254	-0.255	-0.259	-0.260	-0.264	-0.268	-0.271	-0.274	-0.278	-0.281	-0.285	-0.290	-0.294	-0.300	-0.305	-0.309	-0.315	-0.320	-0.325	-0.330	-0.335	-0.341	-0.345	-0.351	-0.355	-0.361	-0.365	-0.371	-0.375	-0.380	-0.384	-0.389	-0.391	-0.395	-0.399	-0.401	-0.405	-0.408	-0.409	-0.411	-0.414	-0.416	-0.416	-0.419	-0.419	-0.420	-0.420	-0.420	-0.421	-0.421	-0.421	-0.420	-0.420	-0.419	-0.419	-0.418	-0.418	-0.418	-0.416	-0.415	-0.415	-0.415	-0.414	-0.412	-0.412	-0.412	-0.411	-0.411	-0.411	-0.411	-0.411	-0.411	-0.412	-0.412	-0.412	-0.414	-0.414	-0.415	-0.416	-0.418	-0.418	-0.420	-0.420	-0.422	-0.422	-0.425	-0.426	-0.429	-0.429	-0.431	-0.432	-0.434	-0.435	-0.436	-0.440	-0.441	-0.442	-0.444	-0.445	-0.446	-0.449	-0.449	-0.451	-0.451	-0.452	-0.454	-0.455	-0.456	-0.458	-0.459	-0.459	-0.460	-0.461	-0.461	-0.462	-0.465	-0.465	-0.468	-0.468	-0.469	-0.471	-0.472	-0.475	-0.476	-0.479	-0.481	-0.484	-0.486	-0.490	-0.494	-0.496	-0.500	-0.505	-0.509	-0.512	-0.519	-0.522	-0.529	-0.536	-0.541	-0.549	-0.555	-0.562	-0.570	-0.578	-0.586	-0.596	-0.604	-0.614	-0.624	-0.634	-0.645	-0.655	-0.665	-0.678	-0.689	-0.700	-0.714	-0.725	-0.739	-0.751	-0.765	-0.776	-0.790	-0.805	-0.818	-0.831	-0.846	-0.859	-0.874	-0.888	-0.901	-0.915	-0.929	-0.942	-0.956	-0.970	-0.984	-0.996	-1.009	-1.022	-1.034	-1.048	-1.059	-1.071	-1.082	-1.092	-1.104	-1.114	-1.124	-1.132	-1.142	-1.151	-1.160	-1.168	-1.174	-1.180	-1.188	-1.194	-1.200	-1.204	-1.209	-1.212	-1.216	-1.220	-1.222	-1.225	-1.226	-1.229	-1.230	-1.230	-1.231	-1.230	-1.231	-1.231	-1.230	-1.228	-1.226	-1.226	-1.224	-1.222	-1.220	-1.218	-1.214	-1.211	-1.209	-1.206	-1.204	-1.201	-1.198	-1.194	-1.191	-1.189	-1.185	-1.182	-1.179	-1.176	-1.172	-1.169	-1.166	-1.164	-1.160	-1.158	-1.154	-1.151	-1.149	-1.145	-1.142	-1.140	-1.138	-1.135	-1.131	-1.129	-1.126	-1.124	-1.121	-1.118	-1.115	-1.112	-1.109	-1.106	-1.104	-1.101	-1.098	-1.095	-1.091	-1.089	-1.085	-1.082	-1.079	-1.076	-1.072	-1.070	-1.068	-1.062	-1.060	-1.056	-1.054	-1.050	-1.046	-1.042	-1.039	-1.035	-1.032	-1.029	-1.025	-1.021	-1.019	-1.015	-1.011	-1.009	-1.005	-1.001	-0.999	-0.994	-0.991	-0.988	-0.984	-0.980	-0.978	-0.972	-0.970	-0.965	-0.961	-0.958	-0.954	-0.950	-0.945	-0.941	-0.936	-0.932	-0.926	-0.922	-0.916	-0.911	-0.906	-0.900	-0.894	-0.888	-0.882	-0.875	-0.868	-0.861	-0.852	-0.845	-0.838	-0.828	-0.819	-0.811	-0.801	-0.791	-0.781	-0.771	-0.760	-0.750	-0.739	-0.726	-0.715	-0.702	-0.690	-0.678	-0.664	-0.651	-0.638	-0.624	-0.609	-0.594	-0.579	-0.564	-0.548	-0.532	-0.515	-0.500	-0.484	-0.466	-0.449	-0.431	-0.415	-0.398	-0.379	-0.361	-0.344	-0.325	-0.306	-0.288	-0.269	-0.250	-0.231	-0.211	-0.194	-0.174	-0.154	-0.136	-0.116	-0.098	-0.078	-0.059	-0.040	-0.021	-0.002	0.016	0.034	0.052	0.071	0.088	0.106	0.124	0.141	0.159	0.174	0.191	0.206	0.222	0.239	0.254	0.268	0.282	0.296	0.309	0.324	0.335	0.349	0.361	0.372	0.384	0.395	0.405	0.415	0.425	0.434	0.442	0.451	0.459	0.466	0.474	0.481	0.488	0.492	0.499	0.504	0.509	0.512	0.518	0.521	0.522	0.526	0.529	0.532	0.532	0.535	0.536	0.538	0.539	0.539	0.539	0.539	0.539	0.538	0.536	0.535	0.534	0.531	0.530	0.528	0.525	0.522	0.520	0.516	0.514	0.510	0.506	0.502	0.499	0.495	0.490	0.485	0.481	0.475	0.471	0.465	0.460	0.454	0.448	0.442	0.436	0.430	0.425	0.419	0.411	0.405	0.399	0.391	0.385	0.379	0.371	0.364	0.356	0.349	0.342	0.334	0.326	0.319	0.310	0.302	0.295	0.286	0.279	0.270	0.262	0.254	0.245	0.236	0.228	0.218	0.209	0.200	0.190	0.181	0.171	0.162	0.152	0.142	0.134	0.124	0.114	0.105	0.095	0.084	0.075	0.066	0.055	0.046	0.035	0.025	0.016	0.006	-0.002	-0.012	-0.021	-0.031	-0.040	-0.049	-0.056	-0.065	-0.072	-0.080	-0.088	-0.095	-0.102	-0.109	-0.114	-0.120	-0.125	-0.131	-0.134	-0.139	-0.141	-0.145	-0.148	-0.149	-0.151	-0.152	-0.154	-0.154	-0.152	-0.152	-0.151	-0.150	-0.146	-0.145	-0.141	-0.139	-0.134	-0.130	-0.124	-0.119	-0.114	-0.108	-0.102	-0.095	-0.089	-0.082	-0.075	-0.068	-0.060	-0.052	-0.045	-0.038	-0.031	-0.022	-0.015	-0.008	0.001	0.009	0.016	0.022	0.030	0.036	0.042	0.050	0.056	0.061	0.068	0.074	0.079	0.084	0.088	0.092	0.096	0.100	0.102	0.106	0.108	0.111	0.114	0.114	0.116	0.118	0.118	0.119	0.118	0.118	0.116	0.115	0.114	0.111	0.111	0.108	0.105	0.101	0.098	0.092	0.090	0.085	0.079	0.072	0.066	0.060	0.052	0.044	0.036	0.029	0.019	0.010	0.000	-0.011	-0.022	-0.035	-0.046	-0.060	-0.072	-0.086	-0.102	-0.116	-0.132	-0.150	-0.166	-0.184	-0.202	-0.221	-0.241	-0.261	-0.281	-0.302	-0.325	-0.348	-0.370	-0.392	-0.418	-0.441	-0.466	-0.491	-0.516	-0.541	-0.569	-0.594	-0.621	-0.648	-0.674	-0.701	-0.729	-0.754	-0.781	-0.808	-0.835	-0.861	-0.888	-0.914	-0.939	-0.965	-0.990	-1.016	-1.040	-1.065	-1.089	-1.114	-1.136	-1.159	-1.181	-1.205	-1.225	-1.246	-1.268	-1.286	-1.308	-1.326	-1.345	-1.362	-1.380	-1.398	-1.415	-1.431	-1.448	-1.464	-1.479	-1.495	-1.510	-1.525	-1.539	-1.554	-1.568	-1.581	-1.595	-1.608	-1.622	-1.635	-1.649	-1.662	-1.676	-1.690	-1.704	-1.716	-1.730	-1.744	-1.758	-1.772	-1.786	-1.800	-1.815	-1.829	-1.844	-1.859	-1.874	-1.889	-1.904	-1.919	-1.934	-1.949	-1.962	-1.979	-1.994	-2.009	-2.025	-2.040	-2.054	-2.069	-2.084	-2.099	-2.114	-2.128	-2.141	-2.155	-2.169	-2.181	-2.194	-2.206	-2.219	-2.230	-2.241	-2.252	-2.261	-2.272	-2.282	-2.290	-2.298	-2.306	-2.312	-2.320	-2.325	-2.331	-2.336	-2.340	-2.342	-2.346	-2.349	-2.350	-2.351	-2.352	-2.351	-2.351	-2.350	-2.349	-2.346	-2.344	-2.340	-2.336	-2.331	-2.328	-2.322	-2.316	-2.310	-2.304	-2.298	-2.291	-2.282	-2.275	-2.266	-2.259	-2.250	-2.241	-2.232	-2.224	-2.214	-2.205	-2.194	-2.184	-2.174	-2.164	-2.154	-2.144	-2.134	-2.122	-2.112	-2.101	-2.092	-2.081	-2.071	-2.060	-2.050	-2.039	-2.030	-2.019	-2.007	-1.998	-1.988	-1.976	-1.966	-1.955	-1.945	-1.935	-1.924	-1.914	-1.904	-1.892	-1.884	-1.874	-1.862	-1.851	-1.842	-1.831	-1.820	-1.810	-1.800	-1.789	-1.779	-1.768	-1.758	-1.745	-1.735	-1.724	-1.714	-1.702	-1.691	-1.680	-1.669	-1.658	-1.646	-1.636	-1.624	-1.612	-1.601	-1.590	-1.581	-1.570	-1.559	-1.548	-1.536	-1.525	-1.515	-1.504	-1.494	-1.482	-1.471	-1.462	-1.452	-1.441	-1.432	-1.422	-1.414	-1.405	-1.396	-1.386	-1.379	-1.371	-1.362	-1.355	-1.348	-1.340	-1.334	-1.328	-1.321	-1.315	-1.309	-1.304	-1.299	-1.295	-1.290	-1.285	-1.281	-1.278	-1.274	-1.271	-1.269	-1.266	-1.262	-1.260	-1.258	-1.256	-1.254	-1.254	-1.252	-1.251	-1.250	-1.249	-1.249	-1.248	-1.246	-1.246	-1.245	-1.245	-1.245	-1.244	-1.242	-1.242	-1.241	-1.240	-1.240	-1.238	-1.236	-1.235	-1.234	-1.231	-1.229	-1.228	-1.225	-1.222	-1.219	-1.216	-1.214	-1.210	-1.206	-1.202	-1.198	-1.194	-1.189	-1.182	-1.178	-1.171	-1.165	-1.159	-1.152	-1.146	-1.139	-1.132	-1.124	-1.116	-1.109	-1.100	-1.091	-1.082	-1.074	-1.064	-1.055	-1.045	-1.036	-1.025	-1.015	-1.006	-0.995	-0.985	-0.974	-0.962	-0.951	-0.940	-0.929	-0.918	-0.905	-0.894	-0.882	-0.870	-0.858	-0.845	-0.834	-0.821	-0.809	-0.796	-0.784	-0.772	-0.759	-0.746	-0.735	-0.721	-0.709	-0.696	-0.684	-0.671	-0.659	-0.646	-0.634	-0.621	-0.609	-0.596	-0.585	-0.571	-0.559	-0.548	-0.535	-0.524	-0.512	-0.501	-0.490	-0.479	-0.469	-0.456	-0.446	-0.436	-0.425	-0.416	-0.405	-0.396	-0.388	-0.378	-0.369	-0.360	-0.350	-0.342	-0.335	-0.328	-0.319	-0.311	-0.304	-0.298	-0.289	-0.282	-0.276	-0.270	-0.262	-0.256	-0.251	-0.245	-0.239	-0.232	-0.228	-0.222	-0.218	-0.212	-0.208	-0.202	-0.198	-0.194	-0.189	-0.182	-0.179	-0.174	-0.170	-0.166	-0.161	-0.158	-0.154	-0.149	-0.146	-0.142	-0.139	-0.136	-0.132	-0.129	-0.126	-0.124	-0.121	-0.119	-0.116	-0.115	-0.115	-0.112	-0.112	-0.112	-0.111	-0.112	-0.112	-0.114	-0.116	-0.118	-0.120	-0.122	-0.126	-0.130	-0.135	-0.140	-0.145	-0.151	-0.158	-0.164	-0.171	-0.179	-0.189	-0.198	-0.208	-0.216	-0.226	-0.238	-0.249	-0.260	-0.272	-0.285	-0.299	-0.311	-0.324	-0.339	-0.351	-0.365	-0.380	-0.394	-0.409	-0.424	-0.438	-0.451	-0.468	-0.481	-0.495	-0.509	-0.524	-0.538	-0.550	-0.564	-0.576	-0.589	-0.601	-0.614	-0.625	-0.636	-0.646	-0.656	-0.666	-0.676	-0.684	-0.692	-0.700	-0.706	-0.712	-0.719	-0.724	-0.730	-0.734	-0.739	-0.741	-0.744	-0.748	-0.749	-0.750	-0.750	-0.751	-0.751	-0.750	-0.750	-0.749	-0.746	-0.744	-0.741	-0.739	-0.736	-0.732	-0.729	-0.725	-0.720	-0.716	-0.712	-0.708	-0.702	-0.696	-0.692	-0.686	-0.681	-0.675	-0.670	-0.664	-0.659	-0.652	-0.646	-0.640	-0.635	-0.629	-0.624	-0.616	-0.611	-0.605	-0.600	-0.592	-0.588	-0.581	-0.576	-0.571	-0.565	-0.560	-0.555	-0.549	-0.544	-0.539	-0.534	-0.529	-0.524	-0.519	-0.515	-0.510	-0.505	-0.501	-0.496	-0.492	-0.489	-0.484	-0.480	-0.476	-0.472	-0.469	-0.465	-0.461	-0.458	-0.455	-0.451	-0.448	-0.445	-0.441	-0.439	-0.435	-0.432	-0.430	-0.428	-0.424	-0.421	-0.418	-0.415	-0.412	-0.409	-0.406	-0.402	-0.400	-0.396	-0.392	-0.390	-0.386	-0.382	-0.379	-0.376	-0.372	-0.369	-0.364	-0.360	-0.356	-0.351	-0.345	-0.341	-0.336	-0.331	-0.325	-0.320	-0.314	-0.308	-0.301	-0.295	-0.289	-0.281	-0.274	-0.268	-0.260	-0.252	-0.245	-0.236	-0.230	-0.221	-0.214	-0.206	-0.199	-0.190	-0.182	-0.174	-0.166	-0.158	-0.150	-0.142	-0.134	-0.128	-0.120	-0.112	-0.106	-0.100	-0.091	-0.085	-0.079	-0.074	-0.068	-0.064	-0.058	-0.052	-0.048	-0.044	-0.041	-0.036	-0.034	-0.031	-0.029	-0.026	-0.024	-0.022	-0.021	-0.020	-0.019	-0.019	-0.020	-0.019	-0.019	-0.020	-0.020	-0.021	-0.024	-0.025	-0.025	-0.028	-0.029	-0.031	-0.034	-0.035	-0.038	-0.040	-0.042	-0.045	-0.048	-0.050	-0.051	-0.054	-0.055	-0.058	-0.059	-0.060	-0.061	-0.062	-0.064	-0.065	-0.065	-0.066	-0.068	-0.068	-0.066	-0.066	-0.066	-0.065	-0.064	-0.062	-0.060	-0.059	-0.056	-0.055	-0.051	-0.049	-0.046	-0.042	-0.040	-0.036	-0.032	-0.028	-0.024	-0.020	-0.015	-0.011	-0.006	-0.001	0.005	0.010	0.014	0.020	0.025	0.030	0.036	0.041	0.048	0.051	0.058	0.062	0.068	0.072	0.079	0.082	0.089	0.092	0.098	0.102	0.106	0.110	0.115	0.119	0.122	0.125	0.129	0.131	0.136	0.139	0.140	0.142	0.145	0.146	0.149	0.149	0.151	0.151	0.152	0.152	0.151	0.151	0.151	0.150	0.149	0.148	0.146	0.145	0.141	0.139	0.136	0.134	0.130	0.126	0.122	0.119	0.115	0.110	0.105	0.100	0.095	0.089	0.084	0.076	0.071	0.065	0.059	0.050	0.044	0.036	0.030	0.022	0.014	0.008	-0.001	-0.009	-0.016	-0.025	-0.032	-0.040	-0.049	-0.058	-0.065	-0.072	-0.080	-0.088	-0.096	-0.104	-0.112	-0.119	-0.126	-0.134	-0.142	-0.148	-0.155	-0.162	-0.170	-0.176	-0.182	-0.189	-0.195	-0.201	-0.208	-0.212	-0.219	-0.225	-0.230	-0.236	-0.241	-0.246	-0.252	-0.256	-0.262	-0.268	-0.271	-0.278	-0.282	-0.286	-0.292	-0.298	-0.302	-0.308	-0.314	-0.318	-0.324	-0.330	-0.335	-0.341	-0.346	-0.352	-0.359	-0.366	-0.371	-0.379	-0.385	-0.392	-0.399	-0.408	-0.414	-0.420	-0.428	-0.435	-0.442	-0.450	-0.458	-0.464	-0.471	-0.479	-0.485	-0.492	-0.499	-0.505	-0.511	-0.516	-0.522	-0.529	-0.532	-0.538	-0.541	-0.545	-0.548	-0.550	-0.552	-0.554	-0.555	-0.554	-0.554	-0.554	-0.551	-0.549	-0.546	-0.541	-0.538	-0.531	-0.526	-0.520	-0.512	-0.505	-0.496	-0.488	-0.478	-0.468	-0.456	-0.445	-0.432	-0.420	-0.406	-0.394	-0.379	-0.365	-0.350	-0.335	-0.320	-0.305	-0.289	-0.274	-0.258	-0.242	-0.228	-0.212	-0.196	-0.181	-0.166	-0.151	-0.138	-0.122	-0.109	-0.096	-0.084	-0.071	-0.059	-0.049	-0.038	-0.028	-0.019	-0.009	-0.001	0.008	0.014	0.019	0.026	0.030	0.034	0.038	0.040	0.041	0.042	0.042	0.042	0.042	0.040	0.038	0.035	0.031	0.028	0.022	0.018	0.011	0.005	-0.002	-0.010	-0.018	-0.026	-0.034	-0.042	-0.052	-0.062	-0.071	-0.082	-0.094	-0.105	-0.115	-0.126	-0.139	-0.150	-0.162	-0.174	-0.186	-0.199	-0.211	-0.224	-0.236	-0.248	-0.261	-0.274	-0.285	-0.299	-0.311	-0.324	-0.336	-0.348	-0.361	-0.372	-0.384	-0.396	-0.408	-0.420	-0.431	-0.442	-0.454	-0.464	-0.475	-0.485	-0.495	-0.505	-0.514	-0.524	-0.532	-0.541	-0.550	-0.559	-0.566	-0.572	-0.580	-0.588	-0.594	-0.599	-0.605	-0.610	-0.615	-0.619	-0.624	-0.628	-0.631	-0.634	-0.638	-0.640	-0.642	-0.645	-0.646	-0.648	-0.649	-0.650	-0.650	-0.651	-0.651	-0.651	-0.652	-0.651	-0.651	-0.651	-0.651	-0.651	-0.650	-0.651	-0.650	-0.650	-0.650	-0.649	-0.650	-0.650	-0.651	-0.651	-0.652	-0.654	-0.655	-0.656	-0.658	-0.660	-0.662	-0.665	-0.666	-0.670	-0.672	-0.678	-0.681	-0.685	-0.690	-0.694	-0.699	-0.704	-0.709	-0.715	-0.721	-0.726	-0.734	-0.740	-0.748	-0.754	-0.761	-0.768	-0.776	-0.784	-0.792	-0.800	-0.809	-0.816	-0.825	-0.834	-0.842	-0.851	-0.859	-0.869	-0.878	-0.888	-0.895	-0.905	-0.914	-0.922	-0.931	-0.940	-0.949	-0.958	-0.966	-0.975	-0.984	-0.991	-1.001	-1.010	-1.016	-1.025	-1.034	-1.040	-1.048	-1.054	-1.061	-1.068	-1.074	-1.080	-1.086	-1.091	-1.095	-1.100	-1.104	-1.108	-1.111	-1.114	-1.118	-1.119	-1.120	-1.121	-1.122	-1.122	-1.121	-1.120	-1.120	-1.118	-1.116	-1.112	-1.109	-1.106	-1.102	-1.098	-1.092	-1.086	-1.081	-1.075	-1.068	-1.061	-1.055	-1.046	-1.039	-1.030	-1.022	-1.012	-1.005	-0.996	-0.988	-0.978	-0.969	-0.960	-0.951	-0.941	-0.932	-0.924	-0.914	-0.905	-0.896	-0.889	-0.880	-0.871	-0.864	-0.855	-0.848	-0.839	-0.831	-0.824	-0.818	-0.810	-0.804	-0.796	-0.791	-0.784	-0.778	-0.772	-0.766	-0.760	-0.754	-0.748	-0.742	-0.736	-0.731	-0.725	-0.720	-0.714	-0.708	-0.701	-0.695	-0.689	-0.681	-0.675	-0.669	-0.661	-0.654	-0.645	-0.638	-0.630	-0.621	-0.614	-0.604	-0.595	-0.586	-0.578	-0.568	-0.558	-0.546	-0.536	-0.526	-0.516	-0.506	-0.496	-0.484	-0.474	-0.464	-0.454	-0.444	-0.434	-0.424	-0.414	-0.404	-0.395	-0.386	-0.379	-0.371	-0.362	-0.358	-0.350	-0.344	-0.339	-0.334	-0.329	-0.326	-0.324	-0.320	-0.318	-0.316	-0.316	-0.316	-0.316	-0.318	-0.319	-0.322	-0.325	-0.329	-0.331	-0.338	-0.341	-0.346	-0.354	-0.359	-0.365	-0.372	-0.379	-0.386	-0.394	-0.402	-0.410	-0.418	-0.426	-0.434	-0.441	-0.449	-0.458	-0.464	-0.470	-0.478	-0.484	-0.491	-0.496	-0.501	-0.506	-0.511	-0.516	-0.520	-0.524	-0.526	-0.529	-0.530	-0.532	-0.532	-0.534	-0.535	-0.534	-0.534	-0.532	-0.531	-0.530	-0.528	-0.525	-0.522	-0.520	-0.516	-0.514	-0.510	-0.506	-0.502	-0.500	-0.496	-0.492	-0.489	-0.485	-0.481	-0.479	-0.475	-0.472	-0.470	-0.469	-0.466	-0.465	-0.464	-0.462	-0.462	-0.462	-0.464	-0.464	-0.466	-0.466	-0.469	-0.472	-0.474	-0.478	-0.481	-0.485	-0.489	-0.494	-0.500	-0.505	-0.510	-0.516	-0.522	-0.529	-0.535	-0.541	-0.548	-0.554	-0.561	-0.568	-0.575	-0.581	-0.586	-0.592	-0.599	-0.605	-0.610	-0.616	-0.620	-0.626	-0.630	-0.634	-0.638	-0.640	-0.644	-0.645	-0.649	-0.650	-0.652	-0.652	-0.654	-0.652	-0.654	-0.652	-0.650	-0.649	-0.648	-0.645	-0.644	-0.640	-0.638	-0.634	-0.630	-0.626	-0.622	-0.618	-0.614	-0.608	-0.602	-0.599	-0.594	-0.589	-0.584	-0.578	-0.572	-0.566	-0.562	-0.556	-0.551	-0.546	-0.541	-0.536	-0.530	-0.526	-0.520	-0.516	-0.511	-0.506	-0.501	-0.496	-0.492	-0.488	-0.482	-0.479	-0.474	-0.470	-0.465	-0.461	-0.456	-0.451	-0.448	-0.442	-0.439	-0.434	-0.429	-0.424	-0.419	-0.414	-0.409	-0.404	-0.398	-0.392	-0.386	-0.381	-0.375	-0.369	-0.362	-0.355	-0.350	-0.342	-0.335	-0.329	-0.321	-0.314	-0.308	-0.300	-0.291	-0.282	-0.275	-0.268	-0.259	-0.250	-0.242	-0.234	-0.225	-0.216	-0.208	-0.200	-0.190	-0.181	-0.172	-0.165	-0.156	-0.148	-0.139	-0.130	-0.121	-0.114	-0.105	-0.098	-0.089	-0.082	-0.074	-0.066	-0.059	-0.051	-0.044	-0.038	-0.030	-0.024	-0.016	-0.009	-0.002	0.004	0.010	0.015	0.021	0.028	0.032	0.038	0.044	0.049	0.054	0.059	0.064	0.069	0.072	0.076	0.081	0.086	0.090	0.094	0.098	0.102	0.106	0.110	0.114	0.116	0.121	0.125	0.128	0.132	0.136	0.139	0.142	0.146	0.150	0.154	0.158	0.160	0.164	0.168	0.171	0.175	0.179	0.182	0.188	0.191	0.195	0.199	0.204	0.209	0.214	0.219	0.222	0.229	0.234	0.239	0.245	0.251	0.258	0.262	0.270	0.276	0.284	0.290	0.298	0.305	0.312	0.320	0.328	0.335	0.342	0.351	0.360	0.369	0.376	0.385	0.394	0.404	0.411	0.420	0.429	0.438	0.445	0.454	0.462	0.471	0.479	0.486	0.494	0.501	0.509	0.515	0.521	0.528	0.532	0.538	0.542	0.548	0.551	0.554	0.558	0.560	0.561	0.561	0.562	0.561	0.561	0.560	0.558	0.555	0.551	0.549	0.544	0.538	0.532	0.526	0.519	0.511	0.502	0.495	0.485	0.475	0.465	0.455	0.442	0.431	0.420	0.408	0.395	0.381	0.369	0.355	0.341	0.328	0.312	0.300	0.286	0.271	0.256	0.241	0.228	0.212	0.199	0.184	0.171	0.158	0.142	0.130	0.116	0.104	0.090	0.078	0.065	0.052	0.042	0.031	0.019	0.009	-0.001	-0.012	-0.021	-0.030	-0.039	-0.049	-0.056	-0.064	-0.071	-0.079	-0.086	-0.094	-0.099	-0.106	-0.111	-0.118	-0.122	-0.128	-0.132	-0.138	-0.142	-0.146	-0.151	-0.155	-0.159	-0.164	-0.168	-0.171	-0.174	-0.178	-0.181	-0.185	-0.188	-0.190	-0.195	-0.198	-0.200	-0.202	-0.205	-0.209	-0.211	-0.214	-0.215	-0.219	-0.221	-0.222	-0.225	-0.228	-0.230	-0.231	-0.232	-0.234	-0.236	-0.238	-0.239	-0.239	-0.240	-0.241	-0.241	-0.242	-0.244	-0.244	-0.244	-0.244	-0.244	-0.242	-0.244	-0.242	-0.242	-0.241	-0.241	-0.240	-0.240	-0.240	-0.239	-0.238	-0.238	-0.236	-0.235	-0.234	-0.234	-0.234	-0.232	-0.232	-0.234	-0.232	-0.232	-0.232	-0.234	-0.234	-0.234	-0.235	-0.236	-0.239	-0.239	-0.241	-0.242	-0.245	-0.248	-0.250	-0.252	-0.256	-0.259	-0.262	-0.266	-0.269	-0.274	-0.278	-0.282	-0.286	-0.291	-0.296	-0.301	-0.305	-0.311	-0.318	-0.322	-0.328	-0.334	-0.340	-0.346	-0.351	-0.358	-0.365	-0.370	-0.376	-0.382	-0.390	-0.395	-0.402	-0.410	-0.416	-0.424	-0.430	-0.438	-0.445	-0.454	-0.461	-0.469	-0.476	-0.485	-0.494	-0.502	-0.510	-0.520	-0.530	-0.539	-0.549	-0.559	-0.569	-0.579	-0.590	-0.601	-0.612	-0.624	-0.635	-0.648	-0.660	-0.672	-0.686	-0.699	-0.711	-0.725	-0.740	-0.752	-0.768	-0.781	-0.796	-0.811	-0.825	-0.840	-0.855	-0.870	-0.886	-0.901	-0.916	-0.931	-0.946	-0.960	-0.975	-0.990	-1.005	-1.019	-1.032	-1.048	-1.061	-1.074	-1.089	-1.101	-1.114	-1.128	-1.139	-1.151	-1.161	-1.172	-1.184	-1.194	-1.205	-1.214	-1.222	-1.231	-1.240	-1.249	-1.256	-1.264	-1.270	-1.278	-1.284	-1.289	-1.294	-1.299	-1.304	-1.308	-1.312	-1.316	-1.319	-1.322	-1.325	-1.326	-1.330	-1.331	-1.332	-1.334	-1.335	-1.336	-1.336	-1.336	-1.336	-1.334	-1.334	-1.332	-1.330	-1.328	-1.326	-1.322	-1.319	-1.316	-1.312	-1.308	-1.304	-1.299	-1.294	-1.286	-1.280	-1.274	-1.266	-1.259	-1.250	-1.242	-1.234	-1.224	-1.215	-1.204	-1.194	-1.182	-1.171	-1.159	-1.146	-1.134	-1.121	-1.106	-1.092	-1.079	-1.064	-1.049	-1.034	-1.018	-1.002	-0.986	-0.970	-0.954	-0.936	-0.919	-0.901	-0.884	-0.866	-0.849	-0.831	-0.814	-0.795	-0.778	-0.759	-0.740	-0.722	-0.704	-0.686	-0.668	-0.649	-0.631	-0.612	-0.595	-0.576	-0.559	-0.540	-0.522	-0.505	-0.486	-0.470	-0.451	-0.432	-0.416	-0.399	-0.380	-0.362	-0.345	-0.328	-0.310	-0.292	-0.275	-0.256	-0.239	-0.220	-0.204	-0.185	-0.166	-0.149	-0.131	-0.111	-0.094	-0.075	-0.058	-0.039	-0.021	-0.002	0.016	0.035	0.054	0.072	0.091	0.110	0.129	0.146	0.166	0.184	0.202	0.220	0.238	0.256	0.272	0.290	0.308	0.324	0.339	0.356	0.370	0.386	0.400	0.416	0.430	0.442	0.456	0.469	0.480	0.490	0.501	0.511	0.520	0.530	0.538	0.545	0.552	0.559	0.565	0.570	0.575	0.579	0.582	0.585	0.588	0.590	0.591	0.592	0.594	0.594	0.594	0.594	0.592	0.591	0.591	0.589	0.588	0.586	0.585	0.582	0.582	0.580	0.579	0.578	0.578	0.576	0.576	0.576	0.576	0.576	0.578	0.579	0.580	0.582	0.586	0.589	0.592	0.596	0.601	0.606	0.612	0.619	0.625	0.632	0.641	0.649	0.658	0.666	0.675	0.686	0.696	0.708	0.718	0.729	0.740	0.752	0.764	0.776	0.789	0.802	0.814	0.826	0.839	0.850	0.861	0.874	0.886	0.898	0.909	0.920	0.931	0.940	0.951	0.961	0.970	0.979	0.988	0.996	1.004	1.010	1.018	1.024	1.030	1.035	1.040	1.045	1.050	1.054	1.058	1.060	1.064	1.066	1.068	1.069	1.070	1.072	1.074	1.074	1.075	1.075	1.076	1.076	1.078	1.078	1.079	1.079	1.079	1.080	1.080	1.082	1.084	1.084	1.086	1.086	1.089	1.091	1.092	1.095	1.098	1.100	1.102	1.106	1.109	1.112	1.116	1.120	1.124	1.128	1.132	1.136	1.141	1.145	1.150	1.155	1.160	1.165	1.170	1.175	1.180	1.185	1.189	1.195	1.200	1.205	1.210	1.214	1.220	1.225	1.229	1.234	1.238	1.244	1.249	1.252	1.256	1.261	1.266	1.271	1.274	1.279	1.284	1.289	1.292	1.298	1.302	1.306	1.312	1.318	1.321	1.326	1.331	1.336	1.342	1.348	1.352	1.359	1.365	1.370	1.376	1.382	1.389	1.395	1.401	1.408	1.414	1.420	1.426	1.432	1.439	1.445	1.451	1.456	1.462	1.468	1.474	1.479	1.484	1.489	1.492	1.498	1.500	1.504	1.506	1.508	1.511	1.512	1.512	1.512	1.512	1.512	1.511	1.510	1.508	1.505	1.501	1.496	1.491	1.486	1.481	1.475	1.469	1.460	1.452	1.445	1.435	1.426	1.415	1.405	1.395	1.382	1.371	1.360	1.348	1.335	1.321	1.309	1.295	1.282	1.269	1.255	1.241	1.228	1.214	1.200	1.185	1.171	1.159	1.145	1.131	1.118	1.105	1.091	1.079	1.065	1.052	1.040	1.029	1.016	1.005	0.994	0.982	0.971	0.961	0.951	0.941	0.932	0.921	0.912	0.905	0.896	0.888	0.879	0.870	0.862	0.854	0.846	0.839	0.831	0.825	0.818	0.811	0.804	0.796	0.790	0.784	0.778	0.771	0.765	0.759	0.751	0.745	0.739	0.734	0.728	0.720	0.715	0.709	0.701	0.695	0.689	0.682	0.676	0.670	0.664	0.658	0.650	0.644	0.638	0.630	0.625	0.618	0.611	0.604	0.598	0.591	0.585	0.579	0.571	0.565	0.559	0.551	0.545	0.540	0.532	0.526	0.520	0.514	0.507	0.500	0.495	0.488	0.482	0.476	0.470	0.464	0.459	0.452	0.448	0.441	0.436	0.430	0.426	0.420	0.415	0.410	0.405	0.400	0.396	0.391	0.386	0.382	0.378	0.374	0.370	0.366	0.362	0.359	0.355	0.352	0.350	0.346	0.344	0.341	0.339	0.336	0.335	0.332	0.331	0.330	0.329	0.329	0.328	0.328	0.326	0.328	0.326	0.326	0.328	0.329	0.329	0.330	0.331	0.332	0.334	0.336	0.338	0.340	0.341	0.342	0.346	0.349	0.350	0.352	0.355	0.358	0.359	0.361	0.362	0.366	0.368	0.369	0.371	0.372	0.374	0.374	0.375	0.375	0.375	0.375	0.374	0.374	0.371	0.371	0.369	0.366	0.364	0.361	0.358	0.352	0.349	0.344	0.340	0.334	0.328	0.321	0.315	0.308	0.300	0.292	0.284	0.276	0.266	0.258	0.248	0.238	0.228	0.218	0.208	0.196	0.186	0.175	0.164	0.154	0.142	0.131	0.121	0.110	0.100	0.090	0.079	0.069	0.059	0.050	0.040	0.032	0.024	0.015	0.008	0.000	-0.006	-0.014	-0.019	-0.025	-0.030	-0.035	-0.040	-0.042	-0.045	-0.048	-0.050	-0.051	-0.054	-0.052	-0.052	-0.052	-0.051	-0.049	-0.048	-0.044	-0.040	-0.038	-0.034	-0.029	-0.024	-0.019	-0.014	-0.009	-0.001	0.004	0.011	0.018	0.024	0.031	0.038	0.045	0.051	0.059	0.066	0.072	0.079	0.086	0.091	0.098	0.104	0.110	0.115	0.121	0.125	0.130	0.134	0.138	0.140	0.144	0.146	0.148	0.149	0.150	0.150	0.150	0.150	0.149	0.148	0.146	0.144	0.141	0.139	0.134	0.130	0.126	0.121	0.116	0.111	0.106	0.100	0.094	0.088	0.081	0.074	0.069	0.061	0.054	0.048	0.040	0.034	0.026	0.019	0.011	0.006	-0.001	-0.008	-0.014	-0.020	-0.025	-0.031	-0.036	-0.042	-0.046	-0.050	-0.054	-0.058	-0.061	-0.065	-0.068	-0.071	-0.072	-0.075	-0.076	-0.076	-0.078	-0.079	-0.078	-0.078	-0.078	-0.076	-0.075	-0.072	-0.071	-0.068	-0.065	-0.062	-0.059	-0.055	-0.051	-0.048	-0.044	-0.039	-0.032	-0.029	-0.022	-0.016	-0.010	-0.004	0.002	0.010	0.016	0.024	0.031	0.040	0.048	0.056	0.065	0.074	0.084	0.094	0.102	0.112	0.122	0.134	0.146	0.156	0.168	0.180	0.191	0.202	0.215	0.228	0.240	0.252	0.266	0.279	0.292	0.305	0.319	0.332	0.346	0.358	0.371	0.385	0.398	0.412	0.425	0.438	0.450	0.462	0.475	0.488	0.499	0.510	0.521	0.531	0.542	0.552	0.561	0.570	0.579	0.588	0.596	0.602	0.609	0.615	0.620	0.625	0.630	0.634	0.636	0.640	0.642	0.642	0.645	0.645	0.645	0.645	0.645	0.644	0.641	0.640	0.638	0.635	0.632	0.629	0.625	0.622	0.618	0.615	0.611	0.606	0.602	0.599	0.594	0.590	0.588	0.582	0.580	0.576	0.572	0.570	0.568	0.565	0.564	0.561	0.560	0.560	0.559	0.559	0.559	0.560	0.562	0.562	0.565	0.569	0.571	0.575	0.579	0.585	0.589	0.595	0.600	0.606	0.614	0.622	0.629	0.638	0.648	0.656	0.666	0.676	0.686	0.696	0.709	0.719	0.731	0.742	0.756	0.768	0.781	0.795	0.808	0.822	0.836	0.850	0.864	0.879	0.894	0.908	0.922	0.938	0.952	0.968	0.982	0.999	1.014	1.030	1.045	1.061	1.076	1.092	1.109	1.122	1.139	1.154	1.170	1.185	1.201	1.216	1.231	1.246	1.261	1.276	1.291	1.305	1.320	1.334	1.349	1.361	1.376	1.389	1.402	1.416	1.429	1.441	1.454	1.466	1.478	1.489	1.499	1.510	1.521	1.531	1.541	1.550	1.559	1.566	1.575	1.582	1.590	1.598	1.604	1.610	1.616	1.621	1.628	1.632	1.636	1.640	1.642	1.646	1.649	1.652	1.655	1.656	1.658	1.659	1.660	1.661	1.660	1.661	1.661	1.661	1.660	1.658	1.658	1.656	1.654	1.654	1.651	1.649	1.648	1.646	1.642	1.640	1.638	1.635	1.634	1.631	1.629	1.625	1.622	1.620	1.618	1.616	1.612	1.611	1.608	1.605	1.604	1.601	1.599	1.598	1.595	1.594	1.591	1.589	1.588	1.585	1.584	1.582	1.580	1.578	1.576	1.575	1.574	1.572	1.571	1.568	1.566	1.565	1.562	1.561	1.560	1.559	1.556	1.554	1.551	1.550	1.548	1.546	1.544	1.541	1.539	1.536	1.534	1.532	1.529	1.526	1.522	1.520	1.518	1.514	1.510	1.508	1.504	1.500	1.498	1.492	1.490	1.485	1.482	1.479	1.475	1.471	1.468	1.462	1.460	1.456	1.452	1.449	1.445	1.441	1.439	1.434	1.430	1.428	1.424	1.420	1.418	1.414	1.410	1.408	1.404	1.401	1.398	1.395	1.391	1.389	1.385	1.382	1.380	1.376	1.374	1.371	1.368	1.365	1.362	1.359	1.354	1.350	1.348	1.344	1.339	1.336	1.331	1.328	1.321	1.318	1.311	1.306	1.300	1.294	1.286	1.280	1.272	1.265	1.256	1.248	1.239	1.230	1.219	1.210	1.199	1.188	1.175	1.164	1.151	1.138	1.125	1.111	1.098	1.081	1.066	1.051	1.035	1.018	1.001	0.982	0.965	0.948	0.928	0.909	100.000	5.000	2.000	1.000	7.000	0.000	0.000	0.000	0.000	0.000	0.000	0.000	0.000	0.000	0.000	0.000	0.000	0.000	-1.289	-1.304	-1.320	-1.335	-1.349	-1.362	-1.376	-1.389	-1.400	-1.412	-1.422	-1.432	-1.442	-1.451	-1.459	-1.466	-1.474	-1.479	-1.485	-1.489	-1.494	-1.498	-1.500	-1.501	-1.504	-1.504	-1.505	-1.504	-1.504	-1.502	-1.500	-1.498	-1.494	-1.490	-1.486	-1.481	-1.476	-1.469	-1.464	-1.456	-1.448	-1.441	-1.432	-1.422	-1.414	-1.402	-1.392	-1.382	-1.370	-1.360	-1.348	-1.335	-1.322	-1.310	-1.296	-1.282	-1.269	-1.255	-1.241	-1.226	-1.212	-1.198	-1.184	-1.168	-1.152	-1.138	-1.124	-1.109	-1.095	-1.080	-1.065	-1.050	-1.035	-1.021	-1.008	-0.994	-0.980	-0.968	-0.955	-0.942	-0.930	-0.918	-0.906	-0.896	-0.885	-0.876	-0.865	-0.856	-0.848	-0.840	-0.831	-0.824	-0.816	-0.810	-0.804	-0.799	-0.792	-0.789	-0.784	-0.780	-0.776	-0.772	-0.770	-0.768	-0.765	-0.764	-0.761	-0.761	-0.760	-0.759	-0.758	-0.758	-0.756	-0.755	-0.755	-0.754	-0.752	-0.752	-0.750	-0.750	-0.748	-0.748	-0.745	-0.744	-0.740	-0.738	-0.734	-0.732	-0.729	-0.722	-0.719	-0.714	-0.709	-0.704	-0.698	-0.690	-0.684	-0.676	-0.668	-0.660	-0.651	-0.642	-0.634	-0.624	-0.614	-0.604	-0.592	-0.581	-0.571	-0.560	-0.549	-0.536	-0.525	-0.515	-0.502	-0.490	-0.480	-0.468	-0.456	-0.446	-0.435	-0.424	-0.414	-0.404	-0.395	-0.385	-0.376	-0.368	-0.360	-0.354	-0.346	-0.339	-0.334	-0.329	-0.324	-0.320	-0.316	-0.312	-0.310	-0.309	-0.308	-0.306	-0.306	-0.306	-0.308	-0.308	-0.309	-0.312	-0.315	-0.318	-0.321	-0.325	-0.329	-0.332	-0.338	-0.341	-0.346	-0.351	-0.356	-0.360	-0.366	-0.370	-0.375	-0.379	-0.382	-0.388	-0.391	-0.395	-0.396	-0.400	-0.401	-0.402	-0.404	-0.405	-0.405	-0.404	-0.402	-0.400	-0.399	-0.395	-0.391	-0.386	-0.380	-0.374	-0.366	-0.359	-0.350	-0.340	-0.329	-0.319	-0.305	-0.294	-0.280	-0.266	-0.250	-0.234	-0.219	-0.200	-0.182	-0.165	-0.146	-0.126	-0.106	-0.086	-0.064	-0.044	-0.021	0.001	0.024	0.045	0.070	0.092	0.116	0.139	0.162	0.185	0.209	0.232	0.255	0.279	0.301	0.324	0.346	0.369	0.389	0.411	0.431	0.452	0.472	0.492	0.511	0.529	0.548	0.564	0.581	0.598	0.612	0.629	0.642	0.656	0.669	0.682	0.694	0.705	0.716	0.726	0.735	0.745	0.752	0.760	0.768	0.774	0.781	0.786	0.791	0.795	0.800	0.804	0.806	0.810	0.812	0.815	0.818	0.819	0.821	0.822	0.824	0.825	0.826	0.826	0.828	0.828	0.829	0.829	0.830	0.830	0.830	0.830	0.831	0.832	0.832	0.832	0.834	0.835	0.836	0.838	0.839	0.841	0.841	0.844	0.846	0.849	0.850	0.852	0.855	0.859	0.860	0.864	0.866	0.870	0.874	0.878	0.881	0.885	0.889	0.894	0.898	0.901	0.906	0.911	0.915	0.920	0.925	0.930	0.934	0.940	0.945	0.950	0.955	0.960	0.965	0.970	0.974	0.979	0.985	0.990	0.995	0.999	1.002	1.008	1.012	1.016	1.020	1.022	1.026	1.030	1.032	1.035	1.039	1.040	1.042	1.044	1.044	1.045	1.046	1.046	1.046	1.045	1.045	1.044	1.041	1.041	1.039	1.035	1.032	1.029	1.025	1.022	1.018	1.012	1.008	1.002	0.996	0.991	0.986	0.980	0.972	0.968	0.960	0.954	0.948	0.941	0.934	0.928	0.920	0.914	0.908	0.900	0.894	0.888	0.881	0.876	0.870	0.864	0.859	0.855	0.849	0.845	0.841	0.838	0.834	0.830	0.829	0.825	0.824	0.822	0.821	0.820	0.819	0.820	0.819	0.820	0.820	0.821	0.822	0.822	0.824	0.828	0.829	0.831	0.834	0.835	0.838	0.840	0.842	0.844	0.848	0.850	0.852	0.854	0.856	0.859	0.860	0.861	0.862	0.864	0.864	0.864	0.865	0.865	0.864	0.864	0.862	0.860	0.860	0.856	0.854	0.851	0.848	0.845	0.840	0.836	0.830	0.825	0.819	0.812	0.806	0.800	0.792	0.785	0.776	0.769	0.760	0.751	0.742	0.734	0.724	0.714	0.704	0.695	0.685	0.674	0.664	0.654	0.644	0.632	0.622	0.611	0.602	0.592	0.581	0.571	0.561	0.552	0.542	0.534	0.525	0.515	0.507	0.500	0.492	0.484	0.478	0.471	0.464	0.458	0.452	0.446	0.441	0.438	0.432	0.429	0.426	0.422	0.420	0.418	0.415	0.412	0.411	0.410	0.409	0.409	0.409	0.409	0.409	0.409	0.409	0.409	0.410	0.411	0.412	0.412	0.412	0.415	0.415	0.415	0.415	0.416	0.416	0.415	0.415	0.415	0.412	0.411	0.410	0.408	0.404	0.401	0.396	0.392	0.388	0.381	0.375	0.368	0.360	0.352	0.342	0.332	0.322	0.312	0.300	0.288	0.274	0.260	0.245	0.230	0.214	0.196	0.179	0.160	0.141	0.122	0.101	0.080	0.059	0.036	0.014	-0.009	-0.032	-0.058	-0.082	-0.108	-0.132	-0.159	-0.184	-0.210	-0.238	-0.265	-0.291	-0.318	-0.345	-0.371	-0.399	-0.426	-0.452	-0.480	-0.505	-0.532	-0.558	-0.582	-0.609	-0.632	-0.658	-0.681	-0.706	-0.729	-0.750	-0.772	-0.794	-0.815	-0.834	-0.854	-0.871	-0.889	-0.905	-0.921	-0.938	-0.951	-0.965	-0.978	-0.989	-1.000	-1.010	-1.020	-1.028	-1.035	-1.042	-1.048	-1.052	-1.056	-1.059	-1.062	-1.064	-1.064	-1.064	-1.062	-1.061	-1.059	-1.056	-1.052	-1.049	-1.045	-1.040	-1.034	-1.028	-1.021	-1.016	-1.009	-1.000	-0.992	-0.985	-0.978	-0.970	-0.960	-0.952	-0.945	-0.936	-0.929	-0.920	-0.912	-0.905	-0.898	-0.891	-0.884	-0.878	-0.871	-0.866	-0.861	-0.855	-0.851	-0.848	-0.844	-0.841	-0.839	-0.836	-0.835	-0.834	-0.835	-0.834	-0.835	-0.836	-0.839	-0.840	-0.844	-0.846	-0.850	-0.855	-0.859	-0.864	-0.870	-0.875	-0.881	-0.889	-0.896	-0.902	-0.910	-0.918	-0.925	-0.934	-0.942	-0.951	-0.959	-0.968	-0.975	-0.985	-0.992	-1.001	-1.010	-1.018	-1.025	-1.034	-1.041	-1.048	-1.055	-1.062	-1.069	-1.075	-1.081	-1.088	-1.092	-1.098	-1.102	-1.108	-1.111	-1.115	-1.118	-1.120	-1.122	-1.125	-1.126	-1.128	-1.129	-1.129	-1.130	-1.129	-1.129	-1.129	-1.126	-1.125	-1.122	-1.121	-1.119	-1.116	-1.112	-1.111	-1.108	-1.104	-1.100	-1.096	-1.092	-1.088	-1.084	-1.080	-1.076	-1.071	-1.068	-1.062	-1.058	-1.054	-1.049	-1.044	-1.041	-1.036	-1.032	-1.028	-1.024	-1.019	-1.015	-1.012	-1.008	-1.005	-1.000	-0.998	-0.994	-0.991	-0.988	-0.985	-0.982	-0.980	-0.978	-0.975	-0.972	-0.971	-0.969	-0.966	-0.965	-0.964	-0.961	-0.960	-0.959	-0.958	-0.956	-0.954	-0.954	-0.952	-0.951	-0.950	-0.949	-0.946	-0.946	-0.945	-0.944	-0.942	-0.941	-0.939	-0.939	-0.936	-0.935	-0.934	-0.930	-0.928	-0.926	-0.922	-0.921	-0.919	-0.915	-0.911	-0.909	-0.904	-0.901	-0.896	-0.892	-0.886	-0.882	-0.878	-0.871	-0.865	-0.860	-0.852	-0.846	-0.840	-0.832	-0.824	-0.816	-0.809	-0.800	-0.791	-0.782	-0.772	-0.764	-0.754	-0.744	-0.734	-0.722	-0.712	-0.701	-0.690	-0.679	-0.668	-0.656	-0.644	-0.632	-0.621	-0.609	-0.596	-0.584	-0.571	-0.560	-0.548	-0.535	-0.524	-0.510	-0.499	-0.488	-0.475	-0.462	-0.452	-0.440	-0.429	-0.418	-0.408	-0.396	-0.386	-0.376	-0.368	-0.358	-0.349	-0.339	-0.331	-0.322	-0.315	-0.309	-0.301	-0.295	-0.290	-0.285	-0.280	-0.275	-0.271	-0.268	-0.264	-0.261	-0.260	-0.258	-0.255	-0.255	-0.254	-0.255	-0.254	-0.255	-0.256	-0.258	-0.260	-0.260	-0.262	-0.266	-0.268	-0.271	-0.274	-0.276	-0.281	-0.284	-0.288	-0.290	-0.294	-0.298	-0.302	-0.305	-0.309	-0.312	-0.316	-0.319	-0.322	-0.325	-0.328	-0.329	-0.331	-0.332	-0.334	-0.334	-0.335	-0.336	-0.335	-0.335	-0.334	-0.331	-0.330	-0.328	-0.325	-0.321	-0.318	-0.312	-0.308	-0.302	-0.298	-0.291	-0.284	-0.278	-0.269	-0.261	-0.254	-0.244	-0.236	-0.226	-0.216	-0.206	-0.196	-0.184	-0.174	-0.162	-0.150	-0.139	-0.128	-0.115	-0.102	-0.091	-0.078	-0.065	-0.054	-0.040	-0.029	-0.016	-0.004	0.009	0.020	0.032	0.044	0.056	0.066	0.078	0.089	0.100	0.110	0.120	0.130	0.140	0.149	0.158	0.166	0.174	0.181	0.189	0.196	0.202	0.209	0.215	0.220	0.225	0.229	0.234	0.239	0.241	0.245	0.248	0.250	0.251	0.254	0.255	0.256	0.258	0.259	0.259	0.260	0.260	0.261	0.260	0.260	0.260	0.260	0.260	0.260	0.259	0.260	0.260	0.260	0.260	0.260	0.261	0.261	0.264	0.265	0.266	0.269	0.271	0.274	0.278	0.281	0.286	0.291	0.296	0.301	0.308	0.314	0.321	0.329	0.338	0.346	0.355	0.366	0.376	0.386	0.399	0.410	0.422	0.435	0.449	0.462	0.476	0.490	0.505	0.520	0.536	0.551	0.566	0.582	0.599	0.615	0.631	0.648	0.664	0.680	0.696	0.714	0.729	0.745	0.760	0.776	0.791	0.806	0.821	0.835	0.849	0.862	0.876	0.889	0.900	0.912	0.924	0.934	0.945	0.955	0.962	0.972	0.980	0.988	0.994	1.000	1.006	1.011	1.015	1.019	1.021	1.025	1.026	1.029	1.030	1.029	1.030	1.029	1.028	1.026	1.024	1.021	1.018	1.014	1.009	1.005	1.000	0.994	0.988	0.981	0.975	0.968	0.960	0.951	0.944	0.935	0.925	0.916	0.906	0.896	0.888	0.876	0.866	0.855	0.844	0.832	0.821	0.810	0.798	0.786	0.774	0.761	0.750	0.738	0.725	0.712	0.700	0.688	0.674	0.661	0.648	0.636	0.624	0.611	0.599	0.586	0.575	0.562	0.550	0.539	0.526	0.516	0.505	0.494	0.482	0.471	0.461	0.451	0.441	0.432	0.422	0.412	0.405	0.395	0.386	0.379	0.370	0.362	0.354	0.348	0.340	0.332	0.325	0.319	0.311	0.305	0.298	0.291	0.284	0.278	0.270	0.264	0.256	0.249	0.242	0.235	0.226	0.219	0.211	0.202	0.194	0.185	0.176	0.165	0.156	0.146	0.134	0.122	0.111	0.099	0.086	0.074	0.060	0.046	0.031	0.018	0.001	-0.015	-0.031	-0.048	-0.064	-0.082	-0.100	-0.118	-0.136	-0.155	-0.174	-0.194	-0.214	-0.234	-0.254	-0.274	-0.294	-0.314	-0.335	-0.355	-0.375	-0.396	-0.418	-0.438	-0.458	-0.478	-0.496	-0.518	-0.536	-0.556	-0.575	-0.592	-0.611	-0.630	-0.648	-0.664	-0.680	-0.696	-0.712	-0.728	-0.744	-0.758	-0.772	-0.785	-0.799	-0.810	-0.822	-0.834	-0.845	-0.856	-0.865	-0.875	-0.885	-0.894	-0.902	-0.910	-0.918	-0.925	-0.931	-0.939	-0.945	-0.950	-0.956	-0.961	-0.966	-0.971	-0.976	-0.980	-0.985	-0.989	-0.992	-0.996	-1.000	-1.001	-1.005	-1.009	-1.011	-1.015	-1.018	-1.021	-1.022	-1.025	-1.029	-1.031	-1.032	-1.036	-1.038	-1.040	-1.042	-1.045	-1.046	-1.049	-1.050	-1.052	-1.055	-1.056	-1.058	-1.059	-1.060	-1.061	-1.062	-1.064	-1.064	-1.065	-1.065	-1.066	-1.066	-1.066	-1.068	-1.066	-1.066	-1.065	-1.065	-1.064	-1.062	-1.061	-1.059	-1.058	-1.055	-1.054	-1.051	-1.049	-1.046	-1.044	-1.040	-1.036	-1.032	-1.029	-1.025	-1.020	-1.016	-1.012	-1.008	-1.002	-0.998	-0.992	-0.988	-0.982	-0.976	-0.970	-0.965	-0.959	-0.952	-0.946	-0.940	-0.934	-0.926	-0.920	-0.914	-0.908	-0.900	-0.894	-0.886	-0.879	-0.871	-0.864	-0.858	-0.850	-0.842	-0.836	-0.829	-0.821	-0.814	-0.808	-0.799	-0.792	-0.786	-0.779	-0.771	-0.765	-0.759	-0.752	-0.745	-0.739	-0.734	-0.728	-0.722	-0.718	-0.711	-0.708	-0.701	-0.698	-0.692	-0.689	-0.685	-0.681	-0.679	-0.676	-0.674	-0.670	-0.669	-0.668	-0.666	-0.665	-0.664	-0.662	-0.661	-0.661	-0.662	-0.661	-0.662	-0.662	-0.664	-0.665	-0.666	-0.668	-0.669	-0.671	-0.672	-0.674	-0.676	-0.678	-0.679	-0.682	-0.684	-0.685	-0.688	-0.689	-0.690	-0.691	-0.691	-0.692	-0.694	-0.694	-0.694	-0.694	-0.692	-0.694	-0.692	-0.690	-0.689	-0.686	-0.684	-0.680	-0.678	-0.674	-0.670	-0.664	-0.659	-0.652	-0.648	-0.641	-0.634	-0.626	-0.619	-0.611	-0.601	-0.594	-0.584	-0.575	-0.564	-0.555	-0.544	-0.532	-0.520	-0.509	-0.496	-0.486	-0.472	-0.460	-0.448	-0.434	-0.421	-0.409	-0.395	-0.381	-0.369	-0.354	-0.341	-0.329	-0.315	-0.302	-0.289	-0.275	-0.264	-0.250	-0.238	-0.225	-0.214	-0.201	-0.189	-0.178	-0.166	-0.155	-0.145	-0.135	-0.125	-0.115	-0.106	-0.098	-0.089	-0.080	-0.072	-0.066	-0.059	-0.052	-0.046	-0.040	-0.035	-0.031	-0.025	-0.022	-0.019	-0.015	-0.012	-0.010	-0.006	-0.005	-0.002	-0.002	0.000	0.001	0.001	0.002	0.002	0.002	0.004	0.002	0.002	0.004	0.004	0.004	0.005	0.005	0.005	0.006	0.006	0.008	0.009	0.010	0.012	0.015	0.018	0.021	0.025	0.029	0.034	0.040	0.046	0.052	0.059	0.068	0.075	0.085	0.094	0.104	0.115	0.126	0.140	0.151	0.166	0.180	0.195	0.210	0.226	0.242	0.260	0.279	0.296	0.315	0.335	0.354	0.374	0.395	0.416	0.436	0.458	0.479	0.500	0.522	0.544	0.565	0.586	0.608	0.629	0.650	0.671	0.692	0.711	0.731	0.751	0.770	0.789	0.806	0.824	0.841	0.858	0.872	0.888	0.902	0.915	0.929	0.940	0.952	0.962	0.972	0.981	0.990	0.999	1.005	1.011	1.018	1.022	1.026	1.030	1.032	1.035	1.038	1.039	1.039	1.039	1.039	1.038	1.036	1.035	1.034	1.030	1.029	1.026	1.022	1.019	1.016	1.014	1.009	1.006	1.002	0.999	0.995	0.992	0.989	0.985	0.981	0.979	0.975	0.972	0.970	0.968	0.964	0.961	0.959	0.958	0.956	0.955	0.954	0.952	0.951	0.951	0.950	0.950	0.950	0.950	0.950	0.950	0.951	0.951	0.952	0.954	0.955	0.956	0.959	0.959	0.960	0.962	0.964	0.966	0.970	0.971	0.974	0.976	0.979	0.981	0.985	0.988	0.991	0.995	0.998	1.001	1.006	1.009	1.012	1.018	1.022	1.028	1.031	1.036	1.040	1.045	1.051	1.056	1.061	1.066	1.071	1.078	1.082	1.088	1.092	1.099	1.104	1.109	1.114	1.119	1.124	1.129	1.134	1.138	1.142	1.145	1.150	1.152	1.156	1.158	1.161	1.162	1.165	1.165	1.166	1.168	1.166	1.166	1.165	1.164	1.162	1.159	1.156	1.154	1.149	1.145	1.141	1.136	1.130	1.124	1.119	1.112	1.105	1.099	1.091	1.084	1.076	1.068	1.061	1.052	1.044	1.036	1.029	1.020	1.012	1.006	0.998	0.990	0.984	0.976	0.970	0.964	0.958	0.954	0.948	0.944	0.939	0.935	0.932	0.929	0.926	0.925	0.922	0.921	0.921	0.921	0.920	0.921	0.921	0.924	0.925	0.926	0.929	0.931	0.934	0.936	0.939	0.941	0.944	0.948	0.949	0.951	0.955	0.958	0.960	0.961	0.962	0.964	0.964	0.966	0.965	0.965	0.965	0.964	0.961	0.959	0.956	0.954	0.948	0.944	0.940	0.932	0.926	0.920	0.912	0.902	0.895	0.885	0.875	0.864	0.852	0.841	0.830	0.816	0.804	0.790	0.776	0.761	0.748	0.731	0.718	0.702	0.686	0.670	0.655	0.639	0.624	0.608	0.592	0.576	0.560	0.545	0.530	0.515	0.501	0.486	0.472	0.459	0.446	0.432	0.420	0.409	0.398	0.386	0.375	0.365	0.355	0.348	0.339	0.330	0.324	0.316	0.310	0.306	0.300	0.295	0.291	0.289	0.286	0.284	0.282	0.281	0.280	0.279	0.279	0.281	0.281	0.281	0.284	0.285	0.288	0.290	0.294	0.295	0.299	0.301	0.305	0.309	0.311	0.315	0.319	0.322	0.326	0.330	0.332	0.335	0.339	0.341	0.344	0.346	0.349	0.351	0.352	0.354	0.356	0.358	0.358	0.358	0.358	0.358	0.356	0.355	0.355	0.352	0.350	0.348	0.345	0.341	0.339	0.335	0.330	0.326	0.321	0.315	0.310	0.304	0.298	0.291	0.284	0.278	0.270	0.262	0.255	0.246	0.239	0.230	0.220	0.211	0.202	0.192	0.184	0.175	0.165	0.155	0.145	0.134	0.125	0.114	0.104	0.094	0.082	0.072	0.062	0.051	0.041	0.031	0.021	0.010	0.001	-0.010	-0.019	-0.029	-0.039	-0.048	-0.058	-0.066	-0.075	-0.084	-0.094	-0.101	-0.109	-0.118	-0.125	-0.132	-0.140	-0.148	-0.154	-0.160	-0.166	-0.172	-0.179	-0.185	-0.191	-0.196	-0.202	-0.206	-0.211	-0.218	-0.222	-0.226	-0.231	-0.235	-0.240	-0.245	-0.249	-0.254	-0.258	-0.262	-0.268	-0.272	-0.278	-0.282	-0.288	-0.294	-0.299	-0.305	-0.311	-0.318	-0.325	-0.331	-0.339	-0.346	-0.355	-0.362	-0.371	-0.381	-0.391	-0.400	-0.410	-0.421	-0.432	-0.442	-0.455	-0.466	-0.479	-0.491	-0.504	-0.516	-0.531	-0.544	-0.558	-0.571	-0.585	-0.599	-0.614	-0.628	-0.641	-0.655	-0.670	-0.684	-0.698	-0.711	-0.725	-0.738	-0.751	-0.764	-0.776	-0.788	-0.799	-0.810	-0.820	-0.831	-0.840	-0.849	-0.856	-0.864	-0.871	-0.878	-0.882	-0.888	-0.891	-0.894	-0.898	-0.899	-0.899	-0.899	-0.899	-0.898	-0.894	-0.891	-0.886	-0.882	-0.876	-0.870	-0.864	-0.855	-0.846	-0.838	-0.828	-0.818	-0.806	-0.795	-0.781	-0.769	-0.755	-0.741	-0.728	-0.712	-0.698	-0.681	-0.665	-0.650	-0.632	-0.616	-0.599	-0.581	-0.564	-0.546	-0.530	-0.511	-0.494	-0.476	-0.458	-0.441	-0.424	-0.405	-0.389	-0.371	-0.355	-0.338	-0.321	-0.305	-0.289	-0.274	-0.259	-0.242	-0.226	-0.212	-0.199	-0.184	-0.170	-0.156	-0.144	-0.130	-0.118	-0.104	-0.092	-0.079	-0.068	-0.056	-0.045	-0.032	-0.021	-0.011	0.000	0.010	0.021	0.032	0.042	0.054	0.064	0.072	0.084	0.095	0.104	0.115	0.125	0.136	0.146	0.159	0.169	0.180	0.191	0.202	0.215	0.226	0.238	0.250	0.264	0.276	0.289	0.301	0.316	0.330	0.344	0.358	0.374	0.388	0.402	0.419	0.434	0.450	0.466	0.484	0.500	0.518	0.535	0.552	0.571	0.589	0.608	0.626	0.645	0.662	0.682	0.702	0.721	0.741	0.760	0.780	0.800	0.819	0.840	0.859	0.880	0.899	0.919	0.938	0.958	0.976	0.995	1.015	1.034	1.052	1.070	1.088	1.106	1.124	1.140	1.156	1.172	1.189	1.204	1.218	1.232	1.246	1.259	1.271	1.284	1.294	1.305	1.315	1.325	1.332	1.341	1.348	1.354	1.361	1.365	1.370	1.374	1.378	1.380	1.381	1.382	1.382	1.382	1.381	1.379	1.378	1.375	1.371	1.368	1.364	1.358	1.351	1.346	1.340	1.334	1.325	1.319	1.311	1.302	1.295	1.285	1.276	1.269	1.259	1.250	1.240	1.231	1.222	1.212	1.202	1.194	1.185	1.175	1.166	1.156	1.148	1.139	1.130	1.121	1.112	1.105	1.095	1.088	1.080	1.071	1.064	1.056	1.049	1.041	1.032	1.026	1.019	1.011	1.004	0.996	0.990	0.981	0.974	0.965	0.958	0.950	0.942	0.932	0.925	0.916	0.906	0.898	0.888	0.879	0.868	0.858	0.846	0.835	0.824	0.811	0.800	0.788	0.774	0.760	0.746	0.732	0.718	0.704	0.688	0.671	0.655	0.639	0.622	0.605	0.588	0.570	0.551	0.532	0.515	0.495	0.476	0.456	0.435	0.416	0.396	0.375	0.354	0.332	0.310	0.289	0.266	0.245	0.222	0.199	0.176	0.154	0.130	0.106	0.084	0.060	0.035	0.011	-0.012	-0.038	-0.061	-0.086	-0.111	-0.136	-0.162	-0.186	-0.211	-0.238	-0.262	-0.288	-0.314	-0.340	-0.365	-0.391	-0.416	-0.441	-0.468	-0.492	-0.519	-0.544	-0.569	-0.594	-0.618	-0.642	-0.668	-0.691	-0.715	-0.739	-0.760	-0.784	-0.805	-0.826	-0.849	-0.869	-0.889	-0.909	-0.928	-0.945	-0.964	-0.980	-0.996	-1.011	-1.026	-1.041	-1.054	-1.068	-1.078	-1.089	-1.099	-1.108	-1.116	-1.124	-1.131	-1.136	-1.141	-1.146	-1.150	-1.152	-1.155	-1.155	-1.156	-1.156	-1.155	-1.154	-1.151	-1.149	-1.146	-1.144	-1.140	-1.136	-1.131	-1.126	-1.121	-1.116	-1.110	-1.105	-1.100	-1.095	-1.089	-1.084	-1.078	-1.072	-1.068	-1.062	-1.059	-1.054	-1.050	-1.048	-1.044	-1.042	-1.040	-1.039	-1.039	-1.038	-1.038	-1.038	-1.040	-1.041	-1.044	-1.046	-1.050	-1.055	-1.059	-1.064	-1.070	-1.076	-1.084	-1.090	-1.098	-1.105	-1.112	-1.122	-1.130	-1.139	-1.149	-1.158	-1.168	-1.176	-1.185	-1.195	-1.205	-1.214	-1.224	-1.232	-1.240	-1.249	-1.258	-1.265	-1.272	-1.280	-1.285	-1.290	-1.296	-1.300	-1.304	-1.308	-1.310	-1.311	-1.314	-1.314	-1.314	-1.312	-1.311	-1.309	-1.305	-1.301	-1.296	-1.290	-1.285	-1.278	-1.270	-1.260	-1.251	-1.242	-1.232	-1.221	-1.210	-1.198	-1.184	-1.172	-1.159	-1.144	-1.130	-1.116	-1.101	-1.086	-1.070	-1.055	-1.039	-1.025	-1.009	-0.992	-0.978	-0.961	-0.948	-0.931	-0.916	-0.902	-0.888	-0.874	-0.860	-0.846	-0.834	-0.820	-0.809	-0.796	-0.786	-0.775	-0.765	-0.755	-0.746	-0.739	-0.730	-0.722	-0.718	-0.711	-0.705	-0.701	-0.696	-0.694	-0.691	-0.688	-0.686	-0.686	-0.685	-0.685	-0.686	-0.686	-0.688	-0.689	-0.691	-0.694	-0.698	-0.700	-0.704	-0.708	-0.711	-0.716	-0.719	-0.724	-0.729	-0.732	-0.738	-0.741	-0.746	-0.750	-0.754	-0.758	-0.761	-0.765	-0.769	-0.771	-0.772	-0.775	-0.776	-0.778	-0.778	-0.776	-0.776	-0.775	-0.774	-0.771	-0.768	-0.765	-0.760	-0.754	-0.750	-0.744	-0.736	-0.729	-0.721	-0.711	-0.702	-0.692	-0.682	-0.670	-0.660	-0.648	-0.635	-0.622	-0.609	-0.596	-0.582	-0.568	-0.552	-0.539	-0.525	-0.509	-0.495	-0.481	-0.466	-0.451	-0.439	-0.425	-0.411	-0.398	-0.385	-0.372	-0.360	-0.349	-0.339	-0.329	-0.319	-0.310	-0.302	-0.295	-0.289	-0.284	-0.279	-0.275	-0.272	-0.271	-0.270	-0.270	-0.271	-0.274	-0.276	-0.280	-0.285	-0.290	-0.298	-0.305	-0.314	-0.324	-0.334	-0.344	-0.356	-0.369	-0.382	-0.396	-0.410	-0.425	-0.440	-0.458	-0.472	-0.490	-0.507	-0.524	-0.542	-0.559	-0.578	-0.595	-0.612	-0.630	-0.646	-0.664	-0.681	-0.696	-0.712	-0.728	-0.742	-0.756	-0.771	-0.784	-0.796	-0.808	-0.818	-0.828	-0.836	-0.845	-0.852	-0.859	-0.864	-0.868	-0.871	-0.874	-0.875	-0.876	-0.875	-0.872	-0.871	-0.868	-0.862	-0.858	-0.851	-0.844	-0.835	-0.828	-0.818	-0.806	-0.796	-0.784	-0.770	-0.758	-0.742	-0.729	-0.714	-0.698	-0.682	-0.666	-0.649	-0.631	-0.614	-0.598	-0.580	-0.561	-0.542	-0.525	-0.507	-0.489	-0.471	-0.455	-0.438	-0.420	-0.402	-0.386	-0.369	-0.354	-0.338	-0.322	-0.308	-0.294	-0.279	-0.266	-0.254	-0.241	-0.230	-0.219	-0.208	-0.198	-0.190	-0.181	-0.174	-0.166	-0.160	-0.152	-0.149	-0.144	-0.140	-0.136	-0.134	-0.131	-0.130	-0.129	-0.129	-0.129	-0.130	-0.131	-0.132	-0.136	-0.138	-0.141	-0.145	-0.150	-0.154	-0.158	-0.162	-0.169	-0.174	-0.180	-0.186	-0.191	-0.198	-0.204	-0.210	-0.216	-0.222	-0.229	-0.236	-0.241	-0.246	-0.252	-0.259	-0.264	-0.269	-0.274	-0.280	-0.284	-0.288	-0.291	-0.295	-0.299	-0.302	-0.305	-0.306	-0.309	-0.311	-0.311	-0.312	-0.314	-0.314	-0.315	-0.315	-0.314	-0.315	-0.314	-0.314	-0.312	-0.310	-0.310	-0.309	-0.308	-0.306	-0.305	-0.305	-0.302	-0.302	-0.302	-0.302	-0.302	-0.302	-0.304	-0.305	-0.305	-0.309	-0.311	-0.314	-0.318	-0.321	-0.326	-0.331	-0.338	-0.345	-0.352	-0.360	-0.369	-0.380	-0.390	-0.401	-0.414	-0.426	-0.440	-0.455	-0.470	-0.486	-0.504	-0.521	-0.541	-0.560	-0.580	-0.601	-0.622	-0.645	-0.668	-0.691	-0.716	-0.741	-0.768	-0.792	-0.819	-0.845	-0.872	-0.900	-0.929	-0.956	-0.985	-1.015	-1.044	-1.072	-1.101	-1.131	-1.160	-1.189	-1.218	-1.246	-1.276	-1.304	-1.332	-1.360	-1.388	-1.416	-1.442	-1.469	-1.494	-1.520	-1.544	-1.568	-1.591	-1.615	-1.638	-1.659	-1.680	-1.701	-1.720	-1.740	-1.758	-1.774	-1.791	-1.808	-1.822	-1.838	-1.851	-1.865	-1.878	-1.889	-1.900	-1.911	-1.921	-1.930	-1.940	-1.949	-1.956	-1.964	-1.970	-1.978	-1.984	-1.990	-1.996	-2.001	-2.007	-2.013	-2.019	-2.024	-2.029	-2.035	-2.040	-2.046	-2.052	-2.059	-2.066	-2.072	-2.080	-2.088	-2.096	-2.105	-2.114	-2.124	-2.134	-2.145	-2.156	-2.168	-2.180	-2.192	-2.208	-2.221	-2.236	-2.251	-2.268	-2.285	-2.302	-2.319	-2.338	-2.356	-2.375	-2.395	-2.415	-2.434	-2.456	-2.476	-2.498	-2.519	-2.540	-2.561	-2.582	-2.604	-2.625	-2.648	-2.669	-2.690	-2.710	-2.731	-2.750	-2.769	-2.789	-2.808	-2.825	-2.842	-2.859	-2.874	-2.890	-2.905	-2.918	-2.931	-2.944	-2.955	-2.965	-2.974	-2.981	-2.989	-2.995	-3.000	-3.005	-3.009	-3.011	-3.011	-3.012	-3.012	-3.011	-3.009	-3.005	-3.000	-2.995	-2.990	-2.982	-2.975	-2.968	-2.958	-2.948	-2.938	-2.928	-2.915	-2.902	-2.891	-2.878	-2.864	-2.850	-2.838	-2.822	-2.809	-2.794	-2.779	-2.764	-2.750	-2.734	-2.720	-2.705	-2.691	-2.676	-2.662	-2.649	-2.635	-2.621	-2.609	-2.596	-2.584	-2.572	-2.560	-2.549	-2.538	-2.529	-2.519	-2.510	-2.501	-2.492	-2.485	-2.478	-2.470	-2.464	-2.459	-2.454	-2.449	-2.445	-2.441	-2.438	-2.434	-2.431	-2.429	-2.426	-2.425	-2.424	-2.422	-2.424	-2.422	-2.422	-2.422	-2.422	-2.422	-2.422	-2.425	-2.425	-2.426	-2.426	-2.428	-2.428	-2.429	-2.429	-2.429	-2.430	-2.429	-2.430	-2.430	-2.430	-2.429	-2.428	-2.426	-2.424	-2.422	-2.420	-2.418	-2.415	-2.410	-2.406	-2.401	-2.399	-2.392	-2.386	-2.380	-2.374	-2.366	-2.360	-2.351	-2.342	-2.335	-2.325	-2.315	-2.305	-2.294	-2.282	-2.271	-2.260	-2.246	-2.234	-2.220	-2.206	-2.191	-2.178	-2.162	-2.148	-2.132	-2.118	-2.100	-2.084	-2.068	-2.050	-2.033	-2.015	-1.999	-1.981	-1.964	-1.946	-1.928	-1.910	-1.892	-1.875	-1.856	-1.839	-1.821	-1.804	-1.786	-1.768	-1.751	-1.735	-1.718	-1.701	-1.685	-1.668	-1.654	-1.638	-1.622	-1.608	-1.592	-1.579	-1.565	-1.552	-1.539	-1.526	-1.515	-1.502	-1.491	-1.480	-1.469	-1.460	-1.450	-1.440	-1.431	-1.422	-1.414	-1.406	-1.399	-1.391	-1.384	-1.378	-1.370	-1.365	-1.358	-1.351	-1.345	-1.340	-1.335	-1.329	-1.322	-1.318	-1.312	-1.306	-1.301	-1.295	-1.290	-1.285	-1.279	-1.271	-1.265	-1.260	-1.252	-1.245	-1.239	-1.231	-1.222	-1.215	-1.206	-1.198	-1.189	-1.180	-1.170	-1.160	-1.150	-1.139	-1.129	-1.118	-1.105	-1.094	-1.081	-1.070	-1.058	-1.044	-1.030	-1.018	-1.004	-0.990	-0.976	-0.962	-0.948	-0.934	-0.919	-0.904	-0.890	-0.876	-0.860	-0.846	-0.832	-0.818	-0.802	-0.789	-0.774	-0.760	-0.746	-0.734	-0.720	-0.706	-0.694	-0.681	-0.669	-0.658	-0.646	-0.634	-0.622	-0.611	-0.602	-0.591	-0.581	-0.572	-0.564	-0.555	-0.546	-0.540	-0.531	-0.525	-0.519	-0.512	-0.506	-0.501	-0.495	-0.491	-0.486	-0.482	-0.480	-0.478	-0.474	-0.471	-0.470	-0.468	-0.468	-0.466	-0.466	-0.465	-0.466	-0.466	-0.466	-0.469	-0.470	-0.472	-0.474	-0.475	-0.479	-0.481	-0.484	-0.488	-0.491	-0.494	-0.499	-0.502	-0.507	-0.511	-0.515	-0.521	-0.525	-0.530	-0.534	-0.540	-0.545	-0.549	-0.555	-0.560	-0.564	-0.569	-0.574	-0.579	-0.584	-0.589	-0.594	-0.598	-0.601	-0.606	-0.610	-0.614	-0.618	-0.621	-0.625	-0.629	-0.631	-0.635	-0.638	-0.640	-0.642	-0.645	-0.646	-0.650	-0.652	-0.655	-0.655	-0.658	-0.659	-0.661	-0.664	-0.665	-0.668	-0.669	-0.671	-0.674	-0.676	-0.680	-0.682	-0.685	-0.689	-0.692	-0.695	-0.700	-0.704	-0.708	-0.714	-0.719	-0.725	-0.731	-0.738	-0.744	-0.751	-0.759	-0.768	-0.776	-0.786	-0.795	-0.805	-0.815	-0.826	-0.839	-0.850	-0.861	-0.874	-0.886	-0.899	-0.912	-0.926	-0.940	-0.955	-0.969	-0.984	-0.999	-1.012	-1.028	-1.044	-1.058	-1.072	-1.088	-1.102	-1.116	-1.131	-1.145	-1.159	-1.172	-1.185	-1.199	-1.211	-1.222	-1.234	-1.245	-1.256	-1.266	-1.276	-1.285	-1.294	-1.301	-1.309	-1.315	-1.321	-1.326	-1.330	-1.335	-1.338	-1.341	-1.342	-1.344	-1.345	-1.344	-1.344	-1.342	-1.340	-1.338	-1.335	-1.332	-1.329	-1.324	-1.319	-1.314	-1.309	-1.302	-1.296	-1.290	-1.284	-1.278	-1.269	-1.262	-1.255	-1.248	-1.240	-1.232	-1.225	-1.218	-1.210	-1.204	-1.195	-1.189	-1.181	-1.176	-1.169	-1.164	-1.159	-1.152	-1.148	-1.142	-1.139	-1.134	-1.130	-1.128	-1.125	-1.122	-1.121	-1.120	-1.118	-1.116	-1.118	-1.118	-1.118	-1.119	-1.121	-1.121	-1.124	-1.126	-1.129	-1.132	-1.135	-1.139	-1.142	-1.146	-1.150	-1.154	-1.159	-1.161	-1.166	-1.170	-1.175	-1.180	-1.184	-1.186	-1.190	-1.194	-1.198	-1.201	-1.204	-1.205	-1.208	-1.210	-1.211	-1.211	-1.212	-1.212	-1.211	-1.211	-1.209	-1.208	-1.205	-1.201	-1.199	-1.195	-1.190	-1.185	-1.179	-1.174	-1.166	-1.159	-1.152	-1.142	-1.135	-1.125	-1.116	-1.106	-1.095	-1.085	-1.074	-1.062	-1.050	-1.039	-1.026	-1.014	-1.001	-0.990	-0.976	-0.964	-0.950	-0.938	-0.925	-0.912	-0.899	-0.886	-0.874	-0.861	-0.850	-0.839	-0.826	-0.816	-0.805	-0.795	-0.785	-0.775	-0.766	-0.756	-0.748	-0.741	-0.734	-0.728	-0.721	-0.715	-0.710	-0.706	-0.702	-0.700	-0.698	-0.696	-0.695	-0.695	-0.695	-0.696	-0.699	-0.701	-0.704	-0.709	-0.712	-0.719	-0.724	-0.731	-0.739	-0.746	-0.754	-0.764	-0.774	-0.784	-0.795	-0.806	-0.818	-0.829	-0.842	-0.855	-0.868	-0.882	-0.896	-0.910	-0.925	-0.940	-0.955	-0.970	-0.985	-0.999	-1.015	-1.030	-1.045	-1.061	-1.075	-1.090	-1.104	-1.119	-1.132	-1.146	-1.160	-1.172	-1.186	-1.198	-1.210	-1.220	-1.231	-1.241	-1.251	-1.260	-1.268	-1.276	-1.284	-1.290	-1.298	-1.302	-1.306	-1.310	-1.314	-1.316	-1.319	-1.321	-1.322	-1.322	-1.322	-1.321	-1.321	-1.319	-1.316	-1.314	-1.311	-1.308	-1.304	-1.299	-1.294	-1.290	-1.284	-1.279	-1.274	-1.268	-1.262	-1.258	-1.251	-1.245	-1.239	-1.235	-1.229	-1.224	-1.219	-1.214	-1.209	-1.206	-1.201	-1.199	-1.195	-1.192	-1.190	-1.189	-1.188	-1.186	-1.186	-1.186	-1.188	-1.188	-1.190	-1.192	-1.195	-1.199	-1.204	-1.208	-1.212	-1.218	-1.224	-1.230	-1.238	-1.245	-1.252	-1.260	-1.269	-1.279	-1.288	-1.296	-1.306	-1.316	-1.328	-1.338	-1.348	-1.359	-1.369	-1.380	-1.390	-1.400	-1.411	-1.421	-1.431	-1.441	-1.450	-1.460	-1.469	-1.476	-1.485	-1.492	-1.499	-1.505	-1.511	-1.518	-1.521	-1.525	-1.529	-1.531	-1.532	-1.534	-1.534	-1.532	-1.530	-1.528	-1.524	-1.520	-1.514	-1.508	-1.500	-1.491	-1.481	-1.471	-1.460	-1.446	-1.434	-1.419	-1.404	-1.388	-1.370	-1.352	-1.332	-1.312	-1.291	-1.270	-1.248	-1.224	-1.200	-1.175	-1.149	-1.124	-1.096	-1.070	-1.041	-1.014	-0.984	-0.956	-0.926	-0.898	-0.868	-0.836	-0.806	-0.778	-0.746	-0.715	-0.685	-0.656	-0.626	-0.596	-0.566	-0.538	-0.509	-0.481	-0.454	-0.425	-0.399	-0.374	-0.348	-0.324	-0.299	-0.276	-0.254	-0.232	-0.211	-0.191	-0.172	-0.155	-0.138	-0.122	-0.106	-0.092	-0.079	-0.068	-0.056	-0.048	-0.039	-0.030	-0.024	-0.018	-0.012	-0.009	-0.005	-0.005	-0.002	-0.002	-0.002	-0.005	-0.006	-0.009	-0.012	-0.016	-0.021	-0.028	-0.032	-0.039	-0.045	-0.052	-0.060	-0.068	-0.075	-0.082	-0.090	-0.099	-0.106	-0.114	-0.121	-0.129	-0.136	-0.144	-0.150	-0.158	-0.162	-0.169	-0.174	-0.178	-0.182	-0.186	-0.189	-0.192	-0.195	-0.196	-0.198	-0.198	-0.198	-0.198	-0.196	-0.195	-0.192	-0.190	-0.188	-0.184	-0.180	-0.175	-0.171	-0.166	-0.161	-0.156	-0.150	-0.144	-0.138	-0.132	-0.126	-0.120	-0.115	-0.109	-0.104	-0.099	-0.094	-0.089	-0.085	-0.081	-0.078	-0.075	-0.074	-0.071	-0.071	-0.071	-0.071	-0.074	-0.076	-0.079	-0.082	-0.088	-0.094	-0.100	-0.108	-0.118	-0.128	-0.138	-0.149	-0.162	-0.176	-0.191	-0.206	-0.224	-0.241	-0.260	-0.279	-0.300	-0.321	-0.344	-0.366	-0.391	-0.415	-0.441	-0.466	-0.494	-0.520	-0.550	-0.578	-0.608	-0.636	-0.666	-0.698	-0.728	-0.759	-0.789	-0.820	-0.850	-0.881	-0.912	-0.944	-0.975	-1.005	-1.036	-1.066	-1.096	-1.125	-1.155	-1.184	-1.211	-1.239	-1.265	-1.291	-1.316	-1.341	-1.365	-1.386	-1.409	-1.430	-1.450	-1.469	-1.488	-1.505	-1.521	-1.535	-1.550	-1.564	-1.576	-1.586	-1.596	-1.606	-1.614	-1.620	-1.626	-1.632	-1.636	-1.639	-1.641	-1.642	-1.645	-1.644	-1.644	-1.644	-1.641	-1.639	-1.636	-1.632	-1.629	-1.625	-1.620	-1.615	-1.611	-1.605	-1.600	-1.595	-1.590	-1.585	-1.580	-1.575	-1.570	-1.566	-1.562	-1.558	-1.555	-1.551	-1.549	-1.548	-1.545	-1.544	-1.544	-1.542	-1.542	-1.544	-1.546	-1.548	-1.550	-1.554	-1.556	-1.560	-1.565	-1.571	-1.576	-1.581	-1.588	-1.595	-1.602	-1.610	-1.618	-1.625	-1.634	-1.641	-1.651	-1.660	-1.668	-1.678	-1.686	-1.695	-1.702	-1.712	-1.721	-1.729	-1.738	-1.745	-1.752	-1.760	-1.766	-1.772	-1.780	-1.785	-1.790	-1.795	-1.799	-1.802	-1.805	-1.809	-1.811	-1.812	-1.812	-1.814	-1.814	-1.814	-1.811	-1.810	-1.808	-1.806	-1.802	-1.799	-1.795	-1.790	-1.785	-1.780	-1.775	-1.769	-1.764	-1.758	-1.749	-1.742	-1.735	-1.729	-1.721	-1.714	-1.708	-1.700	-1.692	-1.686	-1.679	-1.672	-1.665	-1.659	-1.652	-1.648	-1.641	-1.635	-1.631	-1.626	-1.624	-1.620	-1.618	-1.615	-1.612	-1.612	-1.611	-1.611	-1.611	-1.614	-1.616	-1.618	-1.621	-1.626	-1.631	-1.638	-1.644	-1.650	-1.658	-1.668	-1.675	-1.685	-1.698	-1.708	-1.719	-1.732	-1.745	-1.759	-1.772	-1.789	-1.802	-1.819	-1.835	-1.852	-1.869	-1.888	-1.905	-1.922	-1.940	-1.959	-1.978	-1.996	-2.015	-2.034	-2.052	-2.072	-2.090	-2.109	-2.126	-2.144	-2.161	-2.179	-2.195	-2.211	-2.228	-2.242	-2.258	-2.271	-2.285	-2.298	-2.310	-2.320	-2.331	-2.341	-2.349	-2.358	-2.365	-2.371	-2.375	-2.380	-2.382	-2.385	-2.385	-2.386	-2.385	-2.382	-2.380	-2.376	-2.370	-2.365	-2.358	-2.349	-2.340	-2.330	-2.320	-2.309	-2.296	-2.282	-2.268	-2.254	-2.239	-2.221	-2.205	-2.188	-2.169	-2.150	-2.130	-2.110	-2.090	-2.070	-2.049	-2.026	-2.005	-1.984	-1.961	-1.939	-1.918	-1.895	-1.872	-1.851	-1.829	-1.808	-1.785	-1.762	-1.741	-1.720	-1.699	-1.678	-1.658	-1.636	-1.618	-1.599	-1.579	-1.561	-1.542	-1.525	-1.508	-1.491	-1.474	-1.458	-1.442	-1.428	-1.412	-1.399	-1.385	-1.371	-1.359	-1.346	-1.334	-1.321	-1.310	-1.299	-1.288	-1.276	-1.266	-1.255	-1.245	-1.235	-1.225	-1.215	-1.205	-1.196	-1.185	-1.175	-1.165	-1.156	-1.145	-1.135	-1.124	-1.112	-1.102	-1.091	-1.079	-1.068	-1.056	-1.042	-1.031	-1.018	-1.005	-0.991	-0.976	-0.962	-0.948	-0.931	-0.915	-0.899	-0.881	-0.865	-0.848	-0.830	-0.811	-0.792	-0.772	-0.754	-0.734	-0.712	-0.692	-0.671	-0.650	-0.629	-0.608	-0.585	-0.562	-0.540	-0.519	-0.495	-0.472	-0.450	-0.426	-0.404	-0.381	-0.359	-0.336	-0.314	-0.291	-0.269	-0.248	-0.226	-0.205	-0.184	-0.164	-0.144	-0.124	-0.106	-0.088	-0.069	-0.051	-0.035	-0.019	-0.004	0.011	0.024	0.038	0.049	0.060	0.071	0.080	0.090	0.098	0.104	0.110	0.115	0.120	0.122	0.126	0.128	0.129	0.129	0.126	0.125	0.121	0.118	0.112	0.108	0.102	0.095	0.088	0.079	0.070	0.060	0.051	0.040	0.028	0.016	0.004	-0.009	-0.021	-0.034	-0.048	-0.062	-0.076	-0.090	-0.104	-0.118	-0.132	-0.148	-0.161	-0.174	-0.189	-0.202	-0.215	-0.229	-0.240	-0.252	-0.264	-0.275	-0.285	-0.295	-0.305	-0.314	-0.322	-0.330	-0.338	-0.344	-0.349	-0.354	-0.358	-0.362	-0.365	-0.366	-0.368	-0.368	-0.369	-0.368	-0.366	-0.364	-0.360	-0.358	-0.352	-0.349	-0.344	-0.338	-0.331	-0.325	-0.318	-0.310	-0.304	-0.295	-0.288	-0.278	-0.270	-0.260	-0.252	-0.242	-0.235	-0.226	-0.219	-0.210	-0.201	-0.192	-0.185	-0.180	-0.172	-0.165	-0.159	-0.154	-0.150	-0.146	-0.141	-0.138	-0.136	-0.134	-0.131	-0.131	-0.132	-0.131	-0.132	-0.136	-0.138	-0.140	-0.145	-0.149	-0.154	-0.159	-0.165	-0.172	-0.179	-0.188	-0.195	-0.204	-0.212	-0.221	-0.230	-0.240	-0.251	-0.260	-0.271	-0.281	-0.291	-0.302	-0.311	-0.322	-0.332	-0.342	-0.354	-0.362	-0.372	-0.381	-0.390	-0.398	-0.408	-0.415	-0.422	-0.430	-0.436	-0.441	-0.448	-0.452	-0.458	-0.462	-0.465	-0.469	-0.472	-0.474	-0.476	-0.478	-0.479	-0.479	-0.479	-0.479	-0.478	-0.478	-0.475	-0.474	-0.472	-0.470	-0.466	-0.464	-0.461	-0.458	-0.455	-0.452	-0.450	-0.445	-0.442	-0.440	-0.438	-0.434	-0.431	-0.429	-0.426	-0.424	-0.421	-0.420	-0.419	-0.418	-0.416	-0.418	-0.418	-0.419	-0.420	-0.421	-0.422	-0.425	-0.429	-0.432	-0.438	-0.442	-0.448	-0.454	-0.460	-0.468	-0.475	-0.484	-0.494	-0.504	-0.514	-0.524	-0.536	-0.548	-0.561	-0.574	-0.588	-0.601	-0.618	-0.632	-0.649	-0.665	-0.682	-0.700	-0.718	-0.736	-0.755	-0.772	-0.792	-0.812	-0.832	-0.852	-0.872	-0.892	-0.912	-0.934	-0.954	-0.976	-0.996	-1.016	-1.038	-1.058	-1.078	-1.098	-1.118	-1.136	-1.155	-1.174	-1.191	-1.210	-1.226	-1.242	-1.259	-1.275	-1.290	-1.304	-1.318	-1.330	-1.342	-1.352	-1.364	-1.372	-1.382	-1.390	-1.398	-1.402	-1.409	-1.412	-1.415	-1.419	-1.419	-1.420	-1.419	-1.418	-1.416	-1.412	-1.409	-1.405	-1.399	-1.392	-1.386	-1.379	-1.370	-1.361	-1.352	-1.342	-1.331	-1.321	-1.309	-1.296	-1.285	-1.272	-1.260	-1.248	-1.235	-1.221	-1.209	-1.198	-1.184	-1.172	-1.160	-1.148	-1.135	-1.125	-1.114	-1.105	-1.095	-1.086	-1.078	-1.070	-1.062	-1.056	-1.051	-1.046	-1.044	-1.040	-1.039	-1.038	-1.039	-1.040	-1.040	-1.044	-1.048	-1.052	-1.058	-1.064	-1.072	-1.080	-1.090	-1.100	-1.111	-1.122	-1.136	-1.150	-1.164	-1.178	-1.192	-1.209	-1.225	-1.241	-1.260	-1.276	-1.295	-1.314	-1.330	-1.349	-1.368	-1.386	-1.404	-1.422	-1.440	-1.458	-1.476	-1.494	-1.510	-1.526	-1.542	-1.558	-1.572	-1.585	-1.600	-1.612	-1.624	-1.636	-1.645	-1.655	-1.664	-1.671	-1.679	-1.685	-1.690	-1.695	-1.699	-1.701	-1.704	-1.705	-1.705	-1.705	-1.704	-1.702	-1.699	-1.696	-1.691	-1.688	-1.682	-1.678	-1.671	-1.665	-1.659	-1.651	-1.644	-1.636	-1.628	-1.620	-1.611	-1.604	-1.596	-1.588	-1.580	-1.572	-1.566	-1.559	-1.551	-1.545	-1.540	-1.534	-1.529	-1.524	-1.519	-1.516	-1.512	-1.510	-1.509	-1.508	-1.506	-1.508	-1.508	-1.509	-1.511	-1.514	-1.518	-1.521	-1.526	-1.531	-1.538	-1.544	-1.551	-1.559	-1.566	-1.576	-1.585	-1.594	-1.605	-1.615	-1.626	-1.636	-1.648	-1.660	-1.671	-1.682	-1.695	-1.708	-1.718	-1.730	-1.742	-1.754	-1.765	-1.776	-1.788	-1.799	-1.810	-1.820	-1.830	-1.839	-1.849	-1.858	-1.864	-1.872	-1.879	-1.885	-1.890	-1.895	-1.900	-1.904	-1.906	-1.909	-1.910	-1.910	-1.910	-1.909	-1.906	-1.904	-1.900	-1.896	-1.891	-1.885	-1.878	-1.870	-1.862	-1.852	-1.841	-1.830	-1.819	-1.806	-1.794	-1.779	-1.764	-1.749	-1.734	-1.715	-1.698	-1.680	-1.661	-1.642	-1.622	-1.601	-1.580	-1.559	-1.538	-1.514	-1.492	-1.468	-1.445	-1.422	-1.398	-1.374	-1.349	-1.325	-1.300	-1.275	-1.251	-1.225	-1.200	-1.175	-1.151	-1.126	-1.101	-1.078	-1.052	-1.029	-1.004	-0.981	-0.958	-0.935	-0.911	-0.889	-0.868	-0.846	-0.825	-0.804	-0.784	-0.764	-0.744	-0.726	-0.708	-0.690	-0.672	-0.656	-0.639	-0.624	-0.609	-0.594	-0.579	-0.565	-0.551	-0.539	-0.525	-0.514	-0.502	-0.491	-0.480	-0.469	-0.460	-0.450	-0.440	-0.431	-0.421	-0.414	-0.404	-0.396	-0.389	-0.380	-0.372	-0.365	-0.358	-0.350	-0.342	-0.336	-0.329	-0.320	-0.314	-0.306	-0.300	-0.291	-0.285	-0.279	-0.271	-0.264	-0.256	-0.250	-0.242	-0.235	-0.229	-0.221	-0.214	-0.208	-0.200	-0.194	-0.188	-0.180	-0.174	-0.168	-0.160	-0.155	-0.150	-0.145	-0.140	-0.134	-0.129	-0.125	-0.121	-0.118	-0.114	-0.112	-0.110	-0.108	-0.106	-0.105	-0.106	-0.106	-0.108	-0.110	-0.110	-0.115	-0.118	-0.121	-0.126	-0.131	-0.138	-0.142	-0.151	-0.159	-0.168	-0.176	-0.186	-0.196	-0.208	-0.219	-0.231	-0.244	-0.258	-0.271	-0.286	-0.300	-0.316	-0.332	-0.349	-0.365	-0.382	-0.400	-0.420	-0.438	-0.456	-0.476	-0.495	-0.515	-0.535	-0.555	-0.576	-0.596	-0.618	-0.639	-0.660	-0.681	-0.702	-0.725	-0.746	-0.768	-0.790	-0.811	-0.834	-0.855	-0.876	-0.898	-0.919	-0.939	-0.960	-0.981	-1.001	-1.022	-1.042	-1.062	-1.082	-1.101	-1.121	-1.140	-1.158	-1.175	-1.194	-1.211	-1.228	-1.244	-1.260	-1.276	-1.290	-1.305	-1.319	-1.332	-1.346	-1.359	-1.371	-1.382	-1.394	-1.405	-1.416	-1.426	-1.434	-1.444	-1.451	-1.459	-1.466	-1.474	-1.480	-1.485	-1.490	-1.495	-1.500	-1.504	-1.509	-1.512	-1.515	-1.518	-1.521	-1.522	-1.525	-1.528	-1.530	-1.531	-1.534	-1.535	-1.536	-1.539	-1.540	-1.542	-1.545	-1.548	-1.550	-1.552	-1.556	-1.560	-1.562	-1.568	-1.571	-1.578	-1.581	-1.588	-1.594	-1.600	-1.608	-1.616	-1.624	-1.632	-1.641	-1.651	-1.661	-1.671	-1.682	-1.692	-1.705	-1.718	-1.730	-1.742	-1.758	-1.771	-1.785	-1.800	-1.814	-1.829	-1.844	-1.859	-1.875	-1.890	-1.905	-1.921	-1.936	-1.951	-1.966	-1.981	-1.996	-2.010	-2.024	-2.038	-2.051	-2.064	-2.076	-2.089	-2.100	-2.111	-2.121	-2.130	-2.139	-2.146	-2.154	-2.161	-2.168	-2.172	-2.176	-2.180	-2.182	-2.185	-2.186	-2.186	-2.186	-2.185	-2.182	-2.180	-2.176	-2.171	-2.166	-2.160	-2.154	-2.146	-2.138	-2.129	-2.120	-2.111	-2.101	-2.089	-2.078	-2.066	-2.054	-2.040	-2.029	-2.015	-2.001	-1.988	-1.974	-1.959	-1.945	-1.930	-1.916	-1.902	-1.889	-1.874	-1.860	-1.846	-1.834	-1.819	-1.806	-1.794	-1.781	-1.769	-1.755	-1.744	-1.734	-1.721	-1.711	-1.701	-1.691	-1.681	-1.672	-1.664	-1.656	-1.648	-1.641	-1.634	-1.628	-1.622	-1.616	-1.610	-1.605	-1.601	-1.598	-1.592	-1.589	-1.585	-1.581	-1.578	-1.575	-1.571	-1.568	-1.565	-1.562	-1.560	-1.556	-1.554	-1.550	-1.546	-1.544	-1.540	-1.536	-1.532	-1.529	-1.524	-1.519	-1.514	-1.509	-1.502	-1.496	-1.490	-1.482	-1.475	-1.469	-1.460	-1.451	-1.441	-1.434	-1.422	-1.412	-1.402	-1.392	-1.381	-1.369	-1.358	-1.345	-1.332	-1.320	-1.308	-1.295	-1.281	-1.268	-1.254	-1.240	-1.225	-1.211	-1.196	-1.182	-1.169	-1.154	-1.141	-1.126	-1.112	-1.099	-1.085	-1.071	-1.058	-1.044	-1.031	-1.019	-1.005	-0.994	-0.982	-0.970	-0.959	-0.949	-0.938	-0.929	-0.918	-0.909	-0.900	-0.891	-0.884	-0.875	-0.869	-0.862	-0.856	-0.850	-0.845	-0.841	-0.836	-0.834	-0.829	-0.826	-0.824	-0.822	-0.820	-0.820	-0.819	-0.819	-0.819	-0.820	-0.821	-0.822	-0.824	-0.825	-0.828	-0.831	-0.834	-0.838	-0.841	-0.845	-0.849	-0.854	-0.860	-0.864	-0.870	-0.875	-0.880	-0.886	-0.891	-0.898	-0.902	-0.909	-0.914	-0.920	-0.925	-0.930	-0.935	-0.941	-0.946	-0.950	-0.955	-0.959	-0.962	-0.966	-0.969	-0.971	-0.974	-0.975	-0.976	-0.976	-0.976	-0.975	-0.972	-0.972	-0.969	-0.965	-0.960	-0.956	-0.950	-0.944	-0.936	-0.929	-0.920	-0.910	-0.900	-0.889	-0.876	-0.864	-0.851	-0.838	-0.822	-0.808	-0.791	-0.774	-0.758	-0.739	-0.721	-0.701	-0.682	-0.662	-0.641	-0.621	-0.599	-0.578	-0.555	-0.534	-0.511	-0.490	-0.468	-0.445	-0.422	-0.400	-0.379	-0.355	-0.334	-0.312	-0.290	-0.270	-0.249	-0.229	-0.208	-0.189	-0.170	-0.151	-0.134	-0.116	-0.099	-0.081	-0.066	-0.050	-0.036	-0.022	-0.009	0.004	0.015	0.028	0.038	0.049	0.058	0.066	0.075	0.082	0.090	0.098	0.102	0.109	0.115	0.119	0.125	0.129	0.132	0.135	0.140	0.144	0.146	0.150	0.152	0.155	0.159	0.160	0.164	0.168	0.171	0.174	0.178	0.181	0.185	0.189	0.194	0.200	0.204	0.210	0.216	0.224	0.230	0.238	0.245	0.254	0.264	0.272	0.282	0.292	0.304	0.315	0.326	0.339	0.352	0.365	0.379	0.392	0.408	0.421	0.436	0.451	0.468	0.482	0.499	0.514	0.530	0.545	0.562	0.578	0.594	0.610	0.626	0.641	0.658	0.671	0.686	0.700	0.714	0.728	0.741	0.754	0.766	0.776	0.789	0.799	0.809	0.818	0.825	0.832	0.840	0.845	0.850	0.854	0.858	0.860	0.861	0.864	0.862	0.862	0.860	0.859	0.855	0.850	0.845	0.840	0.834	0.826	0.818	0.809	0.800	0.791	0.780	0.770	0.759	0.746	0.734	0.721	0.708	0.694	0.680	0.666	0.651	0.638	0.622	0.608	0.592	0.579	0.564	0.549	0.532	0.519	0.505	0.490	0.476	0.461	0.449	0.434	0.421	0.409	0.395	0.382	0.371	0.360	0.349	0.338	0.328	0.318	0.308	0.299	0.289	0.281	0.274	0.265	0.258	0.251	0.245	0.239	0.232	0.228	0.222	0.218	0.214	0.209	0.205	0.201	0.199	0.195	0.192	0.189	0.188	0.185	0.184	0.181	0.180	0.179	0.178	0.176	0.175	0.174	0.172	0.170	0.169	0.169	0.168	0.166	0.165	0.165	0.162	0.162	0.160	0.159	0.156	0.154	0.154	0.150	0.148	0.146	0.144	0.139	0.136	0.132	0.130	0.125	0.120	0.116	0.111	0.105	0.100	0.094	0.089	0.081	0.075	0.066	0.059	0.051	0.042	0.034	0.024	0.015	0.005	-0.005	-0.016	-0.026	-0.038	-0.049	-0.060	-0.072	-0.085	-0.098	-0.109	-0.121	-0.135	-0.148	-0.161	-0.174	-0.186	-0.200	-0.212	-0.226	-0.239	-0.251	-0.264	-0.276	-0.289	-0.300	-0.311	-0.322	-0.334	-0.344	-0.354	-0.364	-0.374	-0.382	-0.391	-0.400	-0.408	-0.414	-0.421	-0.428	-0.432	-0.438	-0.442	-0.448	-0.451	-0.455	-0.458	-0.459	-0.461	-0.462	-0.462	-0.464	-0.464	-0.462	-0.462	-0.461	-0.460	-0.459	-0.456	-0.455	-0.454	-0.451	-0.449	-0.446	-0.444	-0.442	-0.439	-0.438	-0.435	-0.434	-0.432	-0.431	-0.430	-0.430	-0.428	-0.428	-0.429	-0.429	-0.430	-0.431	-0.432	-0.435	-0.438	-0.441	-0.444	-0.448	-0.454	-0.458	-0.462	-0.469	-0.475	-0.481	-0.489	-0.496	-0.504	-0.512	-0.522	-0.531	-0.540	-0.550	-0.559	-0.570	-0.579	-0.590	-0.600	-0.610	-0.621	-0.632	-0.642	-0.652	-0.664	-0.674	-0.685	-0.695	-0.704	-0.714	-0.722	-0.731	-0.741	-0.749	-0.756	-0.764	-0.771	-0.778	-0.784	-0.789	-0.794	-0.798	-0.801	-0.806	-0.808	-0.810	-0.811	-0.811	-0.812	-0.812	-0.811	-0.810	-0.808	-0.806	-0.802	-0.799	-0.795	-0.791	-0.786	-0.781	-0.775	-0.769	-0.762	-0.755	-0.748	-0.741	-0.734	-0.725	-0.718	-0.710	-0.701	-0.695	-0.686	-0.678	-0.670	-0.662	-0.655	-0.646	-0.639	-0.632	-0.625	-0.619	-0.612	-0.606	-0.601	-0.596	-0.591	-0.588	-0.582	-0.580	-0.578	-0.576	-0.574	-0.572	-0.574	-0.572	-0.574	-0.575	-0.578	-0.579	-0.581	-0.586	-0.591	-0.596	-0.601	-0.606	-0.614	-0.620	-0.628	-0.636	-0.646	-0.655	-0.665	-0.674	-0.685	-0.695	-0.706	-0.719	-0.731	-0.742	-0.756	-0.769	-0.781	-0.795	-0.809	-0.822	-0.836	-0.849	-0.862	-0.876	-0.891	-0.905	-0.918	-0.932	-0.945	-0.960	-0.972	-0.986	-0.999	-1.011	-1.025	-1.038	-1.050	-1.062	-1.074	-1.086	-1.096	-1.108	-1.118	-1.128	-1.138	-1.148	-1.156	-1.165	-1.174	-1.182	-1.190	-1.198	-1.205	-1.211	-1.218	-1.224	-1.229	-1.235	-1.240	-1.245	-1.249	-1.254	-1.256	-1.261	-1.265	-1.268	-1.270	-1.272	-1.275	-1.278	-1.280	-1.281	-1.284	-1.284	-1.285	-1.286	-1.289	-1.290	-1.291	-1.292	-1.292	-1.294	-1.295	-1.296	-1.299	-1.300	-1.301	-1.302	-1.305	-1.306	-1.309	-1.310	-1.312	-1.315	-1.318	-1.321	-1.324	-1.328	-1.330	-1.334	-1.339	-1.342	-1.346	-1.352	-1.358	-1.361	-1.368	-1.374	-1.379	-1.385	-1.391	-1.398	-1.404	-1.411	-1.418	-1.425	-1.431	-1.440	-1.448	-1.454	-1.462	-1.470	-1.478	-1.485	-1.494	-1.500	-1.508	-1.516	-1.524	-1.531	-1.539	-1.545	-1.554	-1.560	-1.566	-1.574	-1.580	-1.586	-1.591	-1.598	-1.602	-1.608	-1.611	-1.615	-1.619	-1.622	-1.625	-1.628	-1.630	-1.632	-1.634	-1.634	-1.634	-1.634	-1.634	-1.631	-1.630	-1.628	-1.624	-1.620	-1.616	-1.611	-1.606	-1.601	-1.595	-1.588	-1.581	-1.572	-1.565	-1.555	-1.545	-1.536	-1.525	-1.514	-1.502	-1.490	-1.478	-1.464	-1.451	-1.438	-1.424	-1.409	-1.394	-1.379	-1.364	-1.348	-1.331	-1.315	-1.300	-1.282	-1.265	-1.250	-1.232	-1.216	-1.199	-1.181	-1.165	-1.148	-1.132	-1.115	-1.099	-1.082	-1.068	-1.051	-1.036	-1.022	-1.008	-0.992	-0.980	-0.966	-0.954	-0.941	-0.929	-0.919	-0.908	-0.898	-0.888	-0.879	-0.870	-0.862	-0.855	-0.849	-0.841	-0.836	-0.831	-0.826	-0.822	-0.820	-0.818	-0.815	-0.812	-0.812	-0.812	-0.812	-0.812	-0.814	-0.815	-0.818	-0.820	-0.822	-0.825	-0.828	-0.831	-0.835	-0.839	-0.842	-0.848	-0.851	-0.856	-0.861	-0.866	-0.870	-0.875	-0.879	-0.885	-0.889	-0.894	-0.899	-0.901	-0.906	-0.910	-0.912	-0.916	-0.920	-0.924	-0.926	-0.929	-0.931	-0.934	-0.934	-0.936	-0.939	-0.939	-0.940	-0.940	-0.941	-0.940	-0.940	-0.940	-0.940	-0.939	-0.938	-0.935	-0.934	-0.932	-0.930	-0.928	-0.925	-0.924	-0.921	-0.918	-0.915	-0.911	-0.909	-0.905	-0.902	-0.899	-0.896	-0.892	-0.889	-0.886	-0.882	-0.879	-0.875	-0.871	-0.869	-0.865	-0.861	-0.858	-0.854	-0.850	-0.846	-0.842	-0.839	-0.834	-0.831	-0.828	-0.822	-0.820	-0.815	-0.811	-0.808	-0.804	-0.799	-0.795	-0.790	-0.786	-0.781	-0.778	-0.772	-0.768	-0.762	-0.756	-0.751	-0.745	-0.739	-0.732	-0.726	-0.719	-0.712	-0.705	-0.698	-0.689	-0.681	-0.672	-0.664	-0.654	-0.645	-0.635	-0.625	-0.614	-0.602	-0.591	-0.579	-0.568	-0.554	-0.540	-0.526	-0.512	-0.499	-0.482	-0.469	-0.452	-0.436	-0.420	-0.404	-0.386	-0.368	-0.350	-0.332	-0.314	-0.295	-0.275	-0.258	-0.238	-0.218	-0.199	-0.178	-0.158	-0.138	-0.119	-0.099	-0.079	-0.059	-0.040	-0.020	-0.001	0.019	0.038	0.056	0.075	0.092	0.109	0.126	0.141	0.159	0.174	0.189	0.201	0.216	0.229	0.240	0.251	0.262	0.272	0.281	0.289	0.296	0.302	0.309	0.314	0.319	0.320	0.324	0.325	0.326	0.326	0.325	0.324	0.321	0.319	0.315	0.310	0.305	0.300	0.292	0.286	0.279	0.271	0.264	0.254	0.245	0.236	0.226	0.216	0.208	0.196	0.186	0.178	0.166	0.156	0.148	0.136	0.128	0.119	0.110	0.101	0.092	0.085	0.079	0.072	0.066	0.060	0.055	0.051	0.048	0.044	0.042	0.041	0.041	0.041	0.042	0.044	0.046	0.050	0.054	0.059	0.065	0.072	0.080	0.089	0.098	0.109	0.120	0.131	0.144	0.158	0.171	0.186	0.201	0.218	0.234	0.250	0.269	0.288	0.306	0.325	0.344	0.364	0.384	0.404	0.424	0.445	0.465	0.486	0.507	0.528	0.549	0.570	0.590	0.610	0.630	0.650	0.669	0.689	0.708	0.725	0.742	0.760	0.775	0.792	0.808	0.822	0.836	0.850	0.862	0.874	0.885	0.896	0.906	0.915	0.922	0.931	0.938	0.942	0.949	0.952	0.956	0.959	0.960	0.962	0.962	0.962	0.961	0.960	0.958	0.955	0.950	0.946	0.941	0.936	0.930	0.924	0.918	0.910	0.902	0.894	0.886	0.878	0.869	0.860	0.851	0.842	0.831	0.822	0.812	0.804	0.794	0.784	0.775	0.765	0.756	0.748	0.739	0.730	0.722	0.714	0.706	0.699	0.692	0.685	0.679	0.674	0.668	0.664	0.660	0.655	0.652	0.649	0.648	0.646	0.644	0.642	0.641	0.642	0.642	0.644	0.645	0.646	0.649	0.651	0.654	0.656	0.660	0.664	0.669	0.672	0.676	0.681	0.685	0.690	0.695	0.700	0.704	0.709	0.712	0.718	0.722	0.726	0.730	0.734	0.736	0.741	0.744	0.746	0.746	0.749	0.750	0.750	0.751	0.751	0.751	0.750	0.748	0.746	0.744	0.740	0.738	0.732	0.729	0.725	0.720	0.714	0.708	0.701	0.695	0.688	0.680	0.672	0.664	0.656	0.648	0.640	0.631	0.621	0.612	0.605	0.595	0.586	0.578	0.569	0.561	0.552	0.544	0.536	0.528	0.520	0.514	0.506	0.501	0.494	0.489	0.484	0.479	0.474	0.471	0.468	0.465	0.462	0.460	0.460	0.459	0.459	0.459	0.459	0.460	0.462	0.465	0.468	0.471	0.475	0.480	0.484	0.490	0.496	0.501	0.507	0.515	0.522	0.529	0.536	0.544	0.552	0.561	0.569	0.578	0.588	0.595	0.604	0.612	0.622	0.631	0.639	0.648	0.656	0.664	0.672	0.680	0.688	0.695	0.701	0.709	0.715	0.719	0.725	0.729	0.734	0.738	0.740	0.744	0.745	0.746	0.748	0.748	0.748	0.746	0.744	0.741	0.739	0.736	0.731	0.726	0.720	0.714	0.706	0.699	0.691	0.682	0.672	0.662	0.651	0.641	0.630	0.618	0.605	0.592	0.580	0.565	0.552	0.538	0.525	0.510	0.496	0.481	0.468	0.452	0.440	0.425	0.411	0.398	0.385	0.372	0.360	0.348	0.336	0.325	0.315	0.305	0.296	0.288	0.281	0.274	0.269	0.264	0.260	0.256	0.255	0.252	0.252	0.254	0.255	0.259	0.261	0.268	0.272	0.279	0.286	0.296	0.305	0.315	0.326	0.339	0.352	0.365	0.380	0.395	0.410	0.428	0.444	0.461	0.478	0.496	0.514	0.532	0.551	0.570	0.588	0.606	0.625	0.642	0.661	0.680	0.696	0.714	0.730	0.748	0.762	0.776	0.791	0.805	0.818	0.830	0.841	0.850	0.861	0.869	0.876	0.882	0.889	0.892	0.898	0.900	0.901	0.902	0.902	0.901	0.899	0.896	0.892	0.886	0.881	0.875	0.869	0.860	0.851	0.842	0.834	0.822	0.811	0.800	0.789	0.778	0.764	0.751	0.739	0.726	0.712	0.700	0.688	0.674	0.661	0.649	0.635	0.624	0.611	0.600	0.589	0.579	0.568	0.558	0.549	0.539	0.531	0.522	0.515	0.509	0.502	0.499	0.494	0.489	0.485	0.482	0.480	0.478	0.478	0.478	0.478	0.479	0.480	0.482	0.485	0.489	0.494	0.498	0.502	0.509	0.514	0.521	0.528	0.535	0.544	0.550	0.560	0.569	0.579	0.589	0.599	0.609	0.619	0.629	0.641	0.651	0.662	0.674	0.686	0.698	0.710	0.721	0.734	0.746	0.759	0.770	0.782	0.795	0.806	0.819	0.830	0.842	0.854	0.866	0.876	0.889	0.899	0.910	0.921	0.931	0.941	0.951	0.961	0.970	0.980	0.989	0.998	1.005	1.014	1.021	1.029	1.036	1.042	1.049	1.054	1.060	1.066	1.071	1.075	1.080	1.085	1.089	1.091	1.095	1.098	1.100	1.104	1.106	1.109	1.110	1.112	1.114	1.114	1.116	1.118	1.119	1.119	1.121	1.122	1.122	1.124	1.126	1.126	1.128	1.130	1.131	1.132	1.134	1.136	1.139	1.141	1.144	1.146	1.150	1.152	1.156	1.160	1.164	1.169	1.172	1.178	1.182	1.186	1.192	1.199	1.204	1.210	1.216	1.222	1.229	1.236	1.242	1.249	1.256	1.265	1.271	1.279	1.286	1.292	1.300	1.308	1.315	1.322	1.329	1.336	1.344	1.350	1.356	1.362	1.368	1.375	1.380	1.384	1.390	1.394	1.399	1.402	1.406	1.409	1.412	1.415	1.418	1.419	1.421	1.421	1.422	1.422	1.422	1.422	1.421	1.419	1.419	1.416	1.414	1.411	1.409	1.406	1.402	1.399	1.395	1.391	1.388	1.384	1.379	1.375	1.370	1.365	1.361	1.356	1.351	1.348	1.344	1.339	1.335	1.330	1.326	1.324	1.320	1.316	1.315	1.311	1.309	1.308	1.305	1.305	1.304	1.304	1.304	1.304	1.305	1.308	1.309	1.311	1.314	1.318	1.321	1.325	1.330	1.335	1.341	1.348	1.355	1.362	1.370	1.378	1.386	1.395	1.406	1.416	1.425	1.436	1.449	1.460	1.471	1.484	1.498	1.510	1.524	1.536	1.551	1.564	1.579	1.592	1.608	1.622	1.636	1.651	1.666	1.680	1.695	1.710	1.724	1.739	1.752	1.766	1.781	1.795	1.809	1.821	1.835	1.846	1.859	1.871	1.882	1.894	1.905	1.916	1.925	1.934	1.944	1.952	1.960	1.968	1.974	1.980	1.986	1.992	1.998	2.002	2.006	2.009	2.013	2.015	2.018	2.019	2.020	2.021	2.022	2.022	2.021	2.021	2.021	2.021	2.020	2.019	2.018	2.016	2.014	2.014	2.013	2.011	2.010	2.010	2.009	2.009	2.009	2.007	2.009	2.009	2.010	2.011	2.014	2.018	2.020	2.024	2.027	2.031	2.036	2.044	2.049	2.056	2.062	2.071	2.080	2.089	2.099	2.109	2.119	2.130	2.141	2.154	2.166	2.178	2.190	2.204	2.216	2.231	2.244	2.258	2.272	2.285	2.299	2.314	2.326	2.340	2.352	2.366	2.379	2.391	2.402	2.412	2.424	2.434	2.444	2.452	2.461	2.469	2.475	2.481	2.486	2.490	2.494	2.498	2.499	2.500	2.500	2.499	2.498	2.495	2.492	2.488	2.482	2.476	2.469	2.461	2.454	2.445	2.435	2.424	2.412	2.401	2.390	2.376	2.364	2.349	2.335	2.320	2.304	2.290	2.274	2.259	2.242	2.225	2.209	2.192	2.176	2.160	2.144	2.126	2.111	2.095	2.080	2.065	2.049	2.035	2.019	2.005	1.992	1.979	1.966	1.954	1.942	1.930	1.919	1.909	1.899	1.890	1.881	1.872	1.865	1.858	1.852	1.845	1.840	1.835	1.831	1.828	1.824	1.821	1.819	1.818	1.816	1.815	1.815	1.815	1.815	1.815	1.815	1.818	1.820	1.820	1.822	1.825	1.828	1.830	1.832	1.836	1.839	1.840	1.844	1.846	1.850	1.852	1.856	1.858	1.861	1.862	1.866	1.868	1.869	1.870	1.872	1.874	1.875	1.875	1.874	1.875	1.875	1.872	1.871	1.871	1.869	1.866	1.864	1.860	1.858	1.852	1.849	1.845	1.840	1.832	1.828	1.821	1.815	1.809	1.801	1.792	1.785	1.776	1.769	1.760	1.750	1.741	1.732	1.721	1.712	1.701	1.691	1.681	1.670	1.660	1.649	1.639	1.628	1.618	1.608	1.596	1.586	1.576	1.566	1.556	1.546	1.536	1.528	1.518	1.509	1.501	1.492	1.485	1.479	1.470	1.464	1.458	1.451	1.446	1.440	1.436	1.431	1.428	1.424	1.420	1.418	1.415	1.414	1.412	1.411	1.410	1.410	1.410	1.410	1.411	1.412	1.415	1.416	1.419	1.420	1.422	1.425	1.428	1.431	1.434	1.438	1.441	1.445	1.448	1.451	1.454	1.458	1.460	1.464	1.468	1.470	1.472	1.475	1.478	1.479	1.480	1.482	1.484	1.484	1.484	1.482	1.482	1.482	1.480	1.478	1.475	1.472	1.469	1.464	1.460	1.455	1.450	1.444	1.436	1.430	1.422	1.414	1.406	1.396	1.388	1.378	1.368	1.356	1.345	1.335	1.322	1.310	1.298	1.286	1.274	1.261	1.249	1.236	1.222	1.210	1.196	1.185	1.171	1.159	1.146	1.135	1.124	1.111	1.100	1.089	1.079	1.070	1.060	1.051	1.042	1.035	1.028	1.020	1.014	1.009	1.005	1.000	0.996	0.994	0.991	0.990	0.989	0.990	0.990	0.991	0.994	0.998	1.001	1.005	1.009	1.015	1.020	1.028	1.035	1.041	1.050	1.059	1.068	1.078	1.086	1.098	1.106	1.116	1.128	1.138	1.149	1.160	1.171	1.182	1.194	1.204	1.215	1.225	1.235	1.245	1.255	1.264	1.274	1.282	1.291	1.300	1.308	1.314	1.320	1.326	1.332	1.338	1.342	1.346	1.350	1.352	1.354	1.356	1.358	1.358	1.356	1.355	1.354	1.351	1.349	1.345	1.340	1.336	1.331	1.326	1.319	1.312	1.305	1.296	1.288	1.280	1.270	1.259	1.250	1.239	1.229	1.216	1.205	1.194	1.181	1.170	1.158	1.145	1.132	1.120	1.108	1.095	1.082	1.070	1.059	1.045	1.034	1.021	1.010	0.999	0.988	0.976	0.968	0.956	0.946	0.938	0.929	0.920	0.912	0.906	0.899	0.892	0.886	0.881	0.876	0.871	0.869	0.865	0.862	0.859	0.859	0.856	0.855	0.855	0.855	0.855	0.855	0.858	0.859	0.859	0.861	0.864	0.865	0.868	0.869	0.871	0.874	0.876	0.878	0.880	0.881	0.884	0.885	0.885	0.888	0.888	0.888	0.888	0.886	0.885	0.884	0.881	0.878	0.874	0.870	0.866	0.861	0.856	0.849	0.842	0.834	0.826	0.819	0.809	0.798	0.788	0.778	0.765	0.754	0.741	0.728	0.714	0.700	0.685	0.671	0.655	0.640	0.625	0.609	0.592	0.576	0.560	0.544	0.526	0.510	0.494	0.479	0.461	0.445	0.429	0.414	0.399	0.382	0.368	0.352	0.339	0.324	0.310	0.298	0.284	0.272	0.260	0.249	0.238	0.228	0.218	0.208	0.200	0.191	0.182	0.176	0.170	0.164	0.158	0.154	0.150	0.146	0.142	0.140	0.139	0.138	0.136	0.136	0.138	0.139	0.140	0.141	0.144	0.148	0.151	0.155	0.160	0.166	0.171	0.179	0.185	0.194	0.201	0.210	0.219	0.229	0.238	0.249	0.259	0.271	0.282	0.295	0.308	0.320	0.332	0.348	0.360	0.375	0.390	0.405	0.420	0.435	0.451	0.466	0.482	0.498	0.514	0.530	0.546	0.562	0.579	0.595	0.611	0.626	0.644	0.659	0.675	0.690	0.706	0.720	0.735	0.750	0.764	0.779	0.791	0.804	0.818	0.830	0.842	0.854	0.865	0.876	0.886	0.898	0.906	0.915	0.925	0.932	0.941	0.948	0.955	0.961	0.968	0.974	0.979	0.985	0.990	0.995	0.999	1.002	1.008	1.011	1.015	1.019	1.022	1.026	1.030	1.034	1.038	1.041	1.045	1.049	1.052	1.056	1.061	1.066	1.071	1.076	1.082	1.088	1.094	1.100	1.106	1.114	1.121	1.130	1.138	1.146	1.155	1.165	1.174	1.184	1.194	1.205	1.215	1.228	1.239	1.250	1.262	1.274	1.288	1.299	1.311	1.324	1.338	1.350	1.362	1.375	1.388	1.400	1.412	1.424	1.435	1.448	1.459	1.470	1.480	1.491	1.501	1.510	1.519	1.528	1.536	1.544	1.551	1.556	1.562	1.568	1.574	1.578	1.581	1.584	1.586	1.589	1.590	1.590	1.591	1.591	1.590	1.588	1.588	1.585	1.581	1.579	1.576	1.571	1.568	1.562	1.558	1.552	1.548	1.542	1.538	1.532	1.526	1.521	1.516	1.511	1.504	1.500	1.495	1.490	1.486	1.481	1.478	1.474	1.471	1.469	1.466	1.465	1.464	1.464	1.464	1.465	1.466	1.468	1.470	1.474	1.479	1.484	1.489	1.495	1.501	1.510	1.518	1.528	1.536	1.548	1.559	1.570	1.584	1.598	1.611	1.626	1.641	1.656	1.672	1.688	1.705	1.724	1.741	1.759	1.778	1.796	1.815	1.834	1.852	1.871	1.891	1.910	1.929	1.949	1.968	1.985	2.005	2.022	2.041	2.058	2.075	2.091	2.108	2.122	2.139	2.152	2.166	2.180	2.192	2.204	2.216	2.226	2.236	2.246	2.254	2.261	2.269	2.275	2.281	2.286	2.290	2.294	2.296	2.298	2.300	2.300	2.300	2.300	2.300	2.298	2.298	2.295	2.290	2.288	2.285	2.280	2.276	2.271	2.266	2.261	2.258	2.251	2.246	2.240	2.235	2.230	2.224	2.219	2.214	2.208	2.202	2.198	2.194	2.189	2.184	2.180	2.176	2.172	2.169	2.166	2.164	2.161	2.159	2.158	2.156	2.155	2.154	2.154	2.154	2.155	2.155	2.156	2.158	2.160	2.162	2.164	2.168	2.171	2.174	2.178	2.181	2.185	2.190	2.194	2.199	2.204	2.209	2.214	2.219	2.224	2.231	2.236	2.242	2.248	2.254	2.260	2.266	2.271	2.276	2.282	2.289	2.295	2.300	2.306	2.310	2.316	2.321	2.325	2.330	2.334	2.338	2.341	2.345	2.349	2.352	2.354	2.356	2.358	2.360	2.360	2.361	2.361	2.361	2.361	2.360	2.359	2.358	2.354	2.351	2.349	2.346	2.341	2.338	2.334	2.328	2.322	2.316	2.311	2.305	2.299	2.291	2.285	2.279	2.270	2.262	2.255	2.248	2.239	2.231	2.224	2.215	2.208	2.200	2.192	2.184	2.176	2.169	2.161	2.154	2.148	2.141	2.135	2.130	2.124	2.119	2.114	2.110	2.106	2.102	2.099	2.098	2.096	2.094	2.092	2.092	2.091	2.091	2.092	2.094	2.094	2.096	2.098	2.100	2.102	2.106	2.109	2.112	2.118	2.121	2.124	2.130	2.134	2.139	2.142	2.148	2.152	2.158	2.161	2.166	2.170	2.174	2.178	2.181	2.185	2.189	2.191	2.194	2.196	2.199	2.200	2.201	2.202	2.202	2.202	2.201	2.200	2.200	2.198	2.194	2.192	2.189	2.184	2.180	2.176	2.170	2.164	2.158	2.152	2.145	2.136	2.129	2.121	2.114	2.104	2.095	2.085	2.076	2.068	2.056	2.047	2.036	2.026	2.015	2.005	1.995	1.984	1.974	1.964	1.952	1.942	1.932	1.924	1.914	1.905	1.895	1.886	1.878	1.869	1.861	1.852	1.845	1.839	1.832	1.825	1.820	1.815	1.809	1.806	1.801	1.798	1.794	1.791	1.789	1.788	1.785	1.784	1.784	1.782	1.781	1.782	1.782	1.784	1.785	1.786	1.789	1.789	1.791	1.792	1.795	1.798	1.799	1.801	1.804	1.805	1.808	1.808	1.810	1.811	1.812	1.814	1.812	1.814	1.812	1.812	1.811	1.809	1.808	1.805	1.800	1.798	1.792	1.788	1.781	1.775	1.768	1.760	1.750	1.741	1.731	1.720	1.709	1.696	1.684	1.670	1.655	1.640	1.625	1.609	1.591	1.574	1.555	1.536	1.516	1.496	1.478	1.456	1.434	1.412	1.391	1.369	1.345	1.322	1.300	1.276	1.254	1.230	1.206	1.184	1.159	1.136	1.112	1.090	1.068	1.045	1.022	1.001	0.979	0.958	0.938	0.916	0.896	0.878	0.859	0.840	0.822	0.806	0.790	0.774	0.758	0.744	0.730	0.719	0.705	0.694	0.682	0.674	0.664	0.655	0.648	0.640	0.634	0.628	0.622	0.619	0.616	0.612	0.610	0.609	0.608	0.608	0.608	0.609	0.610	0.611	0.614	0.618	0.620	0.624	0.628	0.631	0.638	0.641	0.648	0.654	0.659	0.665	0.670	0.678	0.684	0.690	0.696	0.702	0.710	0.716	0.721	0.728	0.734	0.740	0.746	0.750	0.756	0.761	0.766	0.770	0.775	0.779	0.781	0.784	0.788	0.790	0.792	0.794	0.795	0.796	0.796	0.796	0.796	0.795	0.794	0.794	0.791	0.789	0.785	0.782	0.780	0.778	0.772	0.768	0.764	0.759	0.754	0.749	0.744	0.738	0.731	0.725	0.720	0.714	0.706	0.701	0.695	0.688	0.681	0.675	0.669	0.662	0.656	0.650	0.642	0.638	0.632	0.626	0.620	0.614	0.610	0.605	0.600	0.596	0.591	0.586	0.584	0.580	0.576	0.574	0.571	0.569	0.568	0.565	0.562	0.561	0.561	0.560	0.560	0.559	0.559	0.559	0.559	0.559	0.560	0.561	0.562	0.564	0.565	0.568	0.569	0.570	0.571	0.575	0.576	0.579	0.581	0.584	0.585	0.588	0.590	0.592	0.594	0.598	0.600	0.601	0.604	0.605	0.608	0.610	0.611	0.614	0.615	0.616	0.618	0.619	0.619	0.620	0.621	0.622	0.622	0.622	0.624	0.624	0.625	0.625	0.625	0.625	0.624	0.624	0.624	0.624	
