# Supplementary material for: Motion onset VEPs can see through the blur
Source: Sci Rep. 2024 Sep 12;14:21296. doi: 10.1038/s41598-024-72483-z (PMC11393312; doi:10.1038/s41598-024-72483-z)
Supplement: Supplementary file 3 — Supplementary Information 3. [file 41598_2024_72483_MOESM3_ESM.zip › VEP_raw_data/source_data/SourcBlurVEP-S010_VEP_2023-04-14_14-31-06.txt]

0.000	0.000	99999.999	6250.000	50.000	-2193.000	-2061.000	6248.000	7.000	100.000	5.000	2.000	1.000	1.000	0.000	0.000	0.000	0.000	0.000	0.000	0.000	0.000	0.000	0.000	0.000	0.000	0.000	1.501	1.479	1.456	1.434	1.410	1.388	1.366	1.345	1.322	1.304	1.284	1.264	1.246	1.228	1.210	1.194	1.179	1.162	1.149	1.135	1.121	1.109	1.098	1.088	1.078	1.068	1.059	1.050	1.042	1.034	1.028	1.020	1.014	1.008	1.001	0.996	0.991	0.986	0.981	0.978	0.972	0.969	0.965	0.960	0.956	0.951	0.948	0.944	0.939	0.934	0.929	0.924	0.919	0.912	0.906	0.899	0.891	0.884	0.876	0.868	0.858	0.849	0.838	0.828	0.816	0.804	0.791	0.779	0.765	0.750	0.734	0.719	0.702	0.685	0.668	0.649	0.631	0.611	0.591	0.571	0.549	0.528	0.506	0.482	0.460	0.436	0.411	0.388	0.361	0.336	0.309	0.284	0.258	0.230	0.204	0.176	0.149	0.120	0.094	0.066	0.039	0.010	-0.016	-0.044	-0.071	-0.098	-0.125	-0.149	-0.175	-0.201	-0.226	-0.250	-0.274	-0.298	-0.320	-0.342	-0.366	-0.388	-0.409	-0.428	-0.448	-0.466	-0.485	-0.502	-0.519	-0.535	-0.551	-0.568	-0.582	-0.596	-0.610	-0.622	-0.635	-0.648	-0.659	-0.671	-0.682	-0.692	-0.702	-0.712	-0.722	-0.731	-0.740	-0.749	-0.758	-0.768	-0.776	-0.785	-0.792	-0.801	-0.810	-0.820	-0.828	-0.839	-0.848	-0.858	-0.868	-0.879	-0.889	-0.900	-0.910	-0.922	-0.935	-0.946	-0.960	-0.972	-0.986	-1.000	-1.014	-1.028	-1.042	-1.056	-1.071	-1.086	-1.101	-1.116	-1.132	-1.148	-1.161	-1.176	-1.191	-1.205	-1.219	-1.232	-1.246	-1.259	-1.272	-1.284	-1.296	-1.308	-1.319	-1.329	-1.339	-1.348	-1.355	-1.361	-1.368	-1.374	-1.379	-1.382	-1.385	-1.388	-1.389	-1.389	-1.388	-1.386	-1.384	-1.380	-1.375	-1.370	-1.364	-1.356	-1.348	-1.339	-1.329	-1.319	-1.306	-1.295	-1.282	-1.270	-1.256	-1.242	-1.226	-1.211	-1.195	-1.179	-1.161	-1.144	-1.125	-1.108	-1.089	-1.070	-1.051	-1.031	-1.011	-0.992	-0.974	-0.954	-0.932	-0.912	-0.892	-0.872	-0.852	-0.832	-0.814	-0.794	-0.775	-0.755	-0.736	-0.718	-0.698	-0.680	-0.662	-0.644	-0.626	-0.609	-0.591	-0.575	-0.559	-0.542	-0.528	-0.512	-0.498	-0.484	-0.470	-0.458	-0.445	-0.434	-0.422	-0.412	-0.402	-0.394	-0.385	-0.378	-0.370	-0.365	-0.360	-0.355	-0.352	-0.349	-0.348	-0.346	-0.346	-0.346	-0.348	-0.350	-0.354	-0.358	-0.361	-0.368	-0.372	-0.379	-0.386	-0.395	-0.404	-0.412	-0.421	-0.431	-0.441	-0.451	-0.464	-0.475	-0.485	-0.499	-0.510	-0.522	-0.536	-0.549	-0.561	-0.574	-0.588	-0.600	-0.612	-0.626	-0.638	-0.651	-0.662	-0.674	-0.685	-0.696	-0.708	-0.719	-0.729	-0.739	-0.750	-0.759	-0.768	-0.776	-0.785	-0.792	-0.799	-0.806	-0.812	-0.819	-0.824	-0.828	-0.832	-0.838	-0.840	-0.844	-0.848	-0.849	-0.851	-0.851	-0.852	-0.851	-0.851	-0.850	-0.849	-0.846	-0.842	-0.841	-0.838	-0.832	-0.829	-0.824	-0.820	-0.814	-0.808	-0.801	-0.794	-0.788	-0.779	-0.771	-0.762	-0.754	-0.745	-0.735	-0.725	-0.715	-0.704	-0.692	-0.681	-0.669	-0.658	-0.642	-0.630	-0.616	-0.602	-0.589	-0.574	-0.558	-0.542	-0.526	-0.510	-0.492	-0.475	-0.458	-0.439	-0.420	-0.400	-0.380	-0.360	-0.340	-0.318	-0.296	-0.272	-0.250	-0.226	-0.204	-0.179	-0.152	-0.128	-0.102	-0.075	-0.048	-0.020	0.009	0.038	0.068	0.099	0.129	0.160	0.192	0.225	0.258	0.291	0.324	0.359	0.392	0.428	0.462	0.498	0.532	0.568	0.604	0.638	0.674	0.708	0.742	0.778	0.811	0.845	0.878	0.910	0.941	0.972	1.002	1.031	1.060	1.086	1.112	1.138	1.161	1.182	1.205	1.224	1.241	1.258	1.274	1.286	1.299	1.309	1.319	1.325	1.330	1.334	1.335	1.335	1.334	1.329	1.324	1.316	1.308	1.298	1.286	1.271	1.258	1.241	1.222	1.202	1.182	1.161	1.138	1.112	1.088	1.060	1.034	1.004	0.975	0.945	0.914	0.884	0.851	0.818	0.786	0.752	0.719	0.684	0.650	0.615	0.580	0.545	0.510	0.478	0.442	0.409	0.375	0.341	0.310	0.278	0.246	0.216	0.185	0.156	0.128	0.099	0.074	0.048	0.022	-0.001	-0.025	-0.046	-0.068	-0.088	-0.108	-0.125	-0.141	-0.156	-0.170	-0.184	-0.195	-0.206	-0.215	-0.224	-0.230	-0.235	-0.240	-0.244	-0.248	-0.249	-0.250	-0.249	-0.249	-0.246	-0.244	-0.240	-0.236	-0.231	-0.228	-0.220	-0.215	-0.209	-0.201	-0.195	-0.188	-0.181	-0.175	-0.168	-0.162	-0.156	-0.150	-0.146	-0.141	-0.138	-0.135	-0.131	-0.130	-0.130	-0.130	-0.131	-0.134	-0.135	-0.140	-0.146	-0.151	-0.159	-0.168	-0.178	-0.188	-0.200	-0.212	-0.226	-0.241	-0.258	-0.275	-0.292	-0.310	-0.330	-0.350	-0.371	-0.394	-0.416	-0.440	-0.464	-0.488	-0.512	-0.536	-0.562	-0.586	-0.612	-0.638	-0.664	-0.689	-0.715	-0.740	-0.765	-0.790	-0.814	-0.839	-0.862	-0.885	-0.909	-0.931	-0.954	-0.976	-0.996	-1.018	-1.038	-1.059	-1.078	-1.098	-1.116	-1.135	-1.154	-1.172	-1.190	-1.209	-1.226	-1.246	-1.265	-1.282	-1.302	-1.321	-1.342	-1.362	-1.382	-1.404	-1.426	-1.449	-1.471	-1.495	-1.519	-1.544	-1.570	-1.598	-1.625	-1.652	-1.682	-1.712	-1.744	-1.775	-1.808	-1.839	-1.874	-1.909	-1.944	-1.978	-2.014	-2.051	-2.088	-2.122	-2.160	-2.198	-2.232	-2.269	-2.306	-2.341	-2.376	-2.412	-2.445	-2.479	-2.511	-2.542	-2.574	-2.604	-2.631	-2.659	-2.684	-2.709	-2.731	-2.750	-2.770	-2.786	-2.802	-2.815	-2.828	-2.838	-2.845	-2.851	-2.855	-2.856	-2.858	-2.855	-2.852	-2.846	-2.840	-2.830	-2.820	-2.808	-2.794	-2.778	-2.760	-2.741	-2.720	-2.699	-2.678	-2.652	-2.629	-2.604	-2.578	-2.551	-2.522	-2.496	-2.468	-2.439	-2.410	-2.381	-2.354	-2.325	-2.298	-2.271	-2.244	-2.218	-2.191	-2.166	-2.144	-2.120	-2.098	-2.075	-2.055	-2.036	-2.018	-2.001	-1.985	-1.970	-1.956	-1.944	-1.934	-1.924	-1.915	-1.908	-1.900	-1.894	-1.890	-1.886	-1.882	-1.880	-1.878	-1.876	-1.876	-1.876	-1.875	-1.875	-1.876	-1.876	-1.878	-1.876	-1.876	-1.875	-1.874	-1.874	-1.872	-1.869	-1.866	-1.861	-1.856	-1.850	-1.844	-1.835	-1.825	-1.814	-1.801	-1.788	-1.772	-1.755	-1.739	-1.719	-1.698	-1.676	-1.651	-1.628	-1.600	-1.572	-1.542	-1.511	-1.480	-1.446	-1.412	-1.376	-1.340	-1.302	-1.262	-1.224	-1.182	-1.142	-1.100	-1.059	-1.016	-0.974	-0.931	-0.888	-0.845	-0.801	-0.760	-0.716	-0.675	-0.635	-0.594	-0.554	-0.516	-0.478	-0.441	-0.406	-0.371	-0.339	-0.308	-0.276	-0.248	-0.221	-0.195	-0.171	-0.150	-0.130	-0.112	-0.095	-0.081	-0.068	-0.058	-0.049	-0.041	-0.035	-0.031	-0.029	-0.028	-0.029	-0.030	-0.034	-0.038	-0.044	-0.051	-0.059	-0.069	-0.078	-0.089	-0.100	-0.112	-0.126	-0.139	-0.152	-0.166	-0.180	-0.195	-0.209	-0.224	-0.238	-0.251	-0.264	-0.276	-0.289	-0.301	-0.312	-0.324	-0.334	-0.344	-0.351	-0.360	-0.368	-0.375	-0.380	-0.385	-0.389	-0.392	-0.395	-0.396	-0.395	-0.395	-0.394	-0.391	-0.389	-0.386	-0.381	-0.376	-0.371	-0.366	-0.360	-0.352	-0.345	-0.338	-0.331	-0.324	-0.315	-0.306	-0.299	-0.291	-0.284	-0.276	-0.269	-0.261	-0.255	-0.249	-0.244	-0.238	-0.234	-0.230	-0.228	-0.226	-0.225	-0.224	-0.225	-0.228	-0.230	-0.234	-0.238	-0.244	-0.251	-0.259	-0.270	-0.280	-0.292	-0.305	-0.320	-0.335	-0.351	-0.369	-0.388	-0.408	-0.429	-0.450	-0.474	-0.498	-0.521	-0.548	-0.571	-0.599	-0.626	-0.652	-0.680	-0.708	-0.736	-0.765	-0.792	-0.821	-0.849	-0.876	-0.904	-0.931	-0.958	-0.984	-1.009	-1.034	-1.058	-1.080	-1.101	-1.122	-1.141	-1.160	-1.176	-1.194	-1.208	-1.221	-1.234	-1.245	-1.255	-1.262	-1.270	-1.275	-1.278	-1.281	-1.281	-1.281	-1.280	-1.276	-1.271	-1.265	-1.259	-1.251	-1.242	-1.231	-1.221	-1.209	-1.195	-1.181	-1.168	-1.151	-1.135	-1.119	-1.100	-1.082	-1.065	-1.045	-1.026	-1.006	-0.986	-0.966	-0.946	-0.926	-0.905	-0.885	-0.865	-0.845	-0.824	-0.805	-0.785	-0.766	-0.745	-0.728	-0.709	-0.690	-0.671	-0.654	-0.636	-0.620	-0.602	-0.586	-0.570	-0.555	-0.540	-0.524	-0.510	-0.496	-0.482	-0.468	-0.454	-0.441	-0.429	-0.418	-0.405	-0.394	-0.382	-0.371	-0.360	-0.350	-0.339	-0.329	-0.319	-0.310	-0.301	-0.292	-0.285	-0.278	-0.269	-0.261	-0.255	-0.249	-0.242	-0.235	-0.230	-0.224	-0.219	-0.214	-0.209	-0.205	-0.201	-0.196	-0.192	-0.189	-0.185	-0.181	-0.178	-0.175	-0.171	-0.168	-0.164	-0.160	-0.158	-0.154	-0.150	-0.146	-0.144	-0.140	-0.135	-0.130	-0.126	-0.120	-0.115	-0.109	-0.101	-0.095	-0.086	-0.080	-0.071	-0.062	-0.052	-0.044	-0.034	-0.022	-0.010	0.001	0.012	0.026	0.040	0.054	0.068	0.082	0.098	0.112	0.128	0.144	0.160	0.176	0.194	0.211	0.228	0.245	0.261	0.279	0.294	0.310	0.328	0.344	0.359	0.375	0.391	0.406	0.421	0.435	0.450	0.464	0.476	0.489	0.500	0.511	0.522	0.534	0.542	0.552	0.560	0.569	0.575	0.582	0.588	0.594	0.598	0.602	0.606	0.609	0.610	0.611	0.612	0.612	0.611	0.610	0.609	0.606	0.604	0.601	0.598	0.592	0.589	0.582	0.578	0.572	0.566	0.559	0.551	0.545	0.538	0.529	0.521	0.512	0.505	0.498	0.488	0.479	0.471	0.462	0.455	0.446	0.439	0.431	0.424	0.416	0.408	0.401	0.396	0.389	0.382	0.378	0.371	0.366	0.362	0.359	0.355	0.351	0.348	0.344	0.342	0.340	0.338	0.336	0.335	0.335	0.334	0.334	0.332	0.332	0.332	0.332	0.332	0.331	0.331	0.329	0.329	0.326	0.325	0.322	0.321	0.318	0.315	0.310	0.306	0.301	0.296	0.290	0.282	0.275	0.268	0.258	0.249	0.239	0.229	0.218	0.206	0.195	0.182	0.170	0.159	0.145	0.132	0.120	0.108	0.094	0.081	0.069	0.058	0.045	0.035	0.024	0.015	0.006	-0.002	-0.010	-0.018	-0.022	-0.026	-0.030	-0.034	-0.034	-0.034	-0.034	-0.031	-0.029	-0.024	-0.018	-0.012	-0.005	0.005	0.012	0.022	0.035	0.046	0.059	0.072	0.086	0.101	0.115	0.130	0.145	0.160	0.175	0.190	0.204	0.219	0.232	0.246	0.259	0.271	0.282	0.292	0.302	0.311	0.319	0.326	0.331	0.336	0.340	0.342	0.344	0.344	0.342	0.340	0.338	0.334	0.328	0.321	0.314	0.306	0.296	0.288	0.278	0.266	0.255	0.242	0.231	0.219	0.206	0.195	0.182	0.170	0.159	0.148	0.136	0.126	0.116	0.106	0.098	0.089	0.082	0.076	0.070	0.065	0.061	0.058	0.055	0.055	0.055	0.055	0.058	0.060	0.064	0.069	0.074	0.080	0.088	0.096	0.104	0.112	0.122	0.132	0.144	0.154	0.166	0.178	0.190	0.202	0.215	0.228	0.241	0.254	0.266	0.279	0.291	0.304	0.316	0.329	0.341	0.354	0.365	0.376	0.388	0.398	0.408	0.418	0.428	0.438	0.446	0.454	0.462	0.470	0.478	0.484	0.491	0.498	0.502	0.507	0.512	0.518	0.522	0.525	0.529	0.532	0.535	0.539	0.541	0.544	0.546	0.549	0.550	0.552	0.554	0.555	0.555	0.556	0.556	0.556	0.555	0.555	0.555	0.554	0.552	0.551	0.550	0.548	0.545	0.542	0.540	0.538	0.532	0.530	0.526	0.521	0.519	0.514	0.509	0.504	0.499	0.494	0.488	0.481	0.475	0.470	0.462	0.456	0.450	0.442	0.435	0.428	0.420	0.412	0.404	0.395	0.385	0.376	0.368	0.359	0.348	0.339	0.328	0.318	0.308	0.296	0.285	0.275	0.262	0.251	0.239	0.228	0.215	0.202	0.190	0.176	0.164	0.150	0.136	0.124	0.110	0.096	0.082	0.070	0.055	0.042	0.029	0.016	0.004	-0.009	-0.022	-0.034	-0.045	-0.059	-0.070	-0.081	-0.092	-0.104	-0.115	-0.125	-0.135	-0.145	-0.155	-0.165	-0.174	-0.184	-0.192	-0.201	-0.211	-0.219	-0.229	-0.236	-0.244	-0.252	-0.260	-0.269	-0.275	-0.284	-0.291	-0.299	-0.306	-0.315	-0.321	-0.330	-0.339	-0.348	-0.355	-0.365	-0.374	-0.382	-0.392	-0.402	-0.412	-0.422	-0.431	-0.441	-0.452	-0.464	-0.472	-0.484	-0.494	-0.504	-0.516	-0.526	-0.536	-0.546	-0.556	-0.566	-0.578	-0.586	-0.596	-0.605	-0.614	-0.621	-0.630	-0.638	-0.645	-0.651	-0.656	-0.662	-0.666	-0.670	-0.672	-0.676	-0.678	-0.678	-0.679	-0.678	-0.676	-0.674	-0.671	-0.666	-0.664	-0.658	-0.651	-0.645	-0.638	-0.630	-0.621	-0.612	-0.601	-0.591	-0.580	-0.569	-0.556	-0.545	-0.531	-0.519	-0.506	-0.492	-0.479	-0.464	-0.451	-0.438	-0.422	-0.410	-0.395	-0.382	-0.368	-0.354	-0.341	-0.329	-0.318	-0.304	-0.292	-0.282	-0.272	-0.262	-0.255	-0.246	-0.240	-0.232	-0.229	-0.222	-0.220	-0.216	-0.215	-0.214	-0.215	-0.216	-0.218	-0.221	-0.226	-0.232	-0.239	-0.248	-0.256	-0.266	-0.278	-0.291	-0.302	-0.319	-0.334	-0.350	-0.366	-0.386	-0.405	-0.426	-0.448	-0.470	-0.492	-0.518	-0.544	-0.569	-0.595	-0.621	-0.649	-0.678	-0.706	-0.734	-0.764	-0.794	-0.822	-0.852	-0.884	-0.914	-0.944	-0.975	-1.006	-1.036	-1.066	-1.096	-1.126	-1.155	-1.185	-1.212	-1.240	-1.268	-1.295	-1.321	-1.346	-1.371	-1.395	-1.419	-1.441	-1.462	-1.482	-1.501	-1.520	-1.538	-1.554	-1.570	-1.584	-1.596	-1.610	-1.620	-1.630	-1.640	-1.648	-1.654	-1.659	-1.664	-1.668	-1.670	-1.671	-1.671	-1.670	-1.669	-1.665	-1.661	-1.656	-1.650	-1.644	-1.635	-1.626	-1.616	-1.606	-1.594	-1.582	-1.569	-1.555	-1.541	-1.528	-1.512	-1.495	-1.480	-1.462	-1.446	-1.429	-1.411	-1.394	-1.375	-1.358	-1.339	-1.320	-1.301	-1.284	-1.264	-1.246	-1.228	-1.209	-1.189	-1.171	-1.152	-1.135	-1.116	-1.099	-1.080	-1.064	-1.048	-1.031	-1.014	-0.996	-0.981	-0.965	-0.949	-0.932	-0.916	-0.902	-0.886	-0.871	-0.855	-0.840	-0.825	-0.810	-0.795	-0.780	-0.765	-0.750	-0.734	-0.718	-0.701	-0.685	-0.668	-0.650	-0.632	-0.614	-0.595	-0.575	-0.556	-0.536	-0.515	-0.494	-0.472	-0.450	-0.428	-0.404	-0.380	-0.355	-0.331	-0.306	-0.280	-0.254	-0.226	-0.199	-0.171	-0.144	-0.116	-0.088	-0.060	-0.030	-0.001	0.028	0.058	0.086	0.115	0.145	0.174	0.201	0.230	0.256	0.284	0.310	0.336	0.362	0.388	0.412	0.435	0.460	0.481	0.504	0.525	0.544	0.564	0.581	0.599	0.615	0.630	0.645	0.658	0.670	0.682	0.692	0.700	0.710	0.715	0.722	0.726	0.731	0.732	0.734	0.735	0.735	0.734	0.731	0.728	0.722	0.715	0.709	0.701	0.691	0.681	0.670	0.656	0.644	0.629	0.614	0.598	0.579	0.560	0.540	0.520	0.498	0.476	0.452	0.430	0.405	0.381	0.356	0.331	0.305	0.278	0.252	0.225	0.199	0.171	0.145	0.119	0.092	0.068	0.041	0.015	-0.009	-0.031	-0.055	-0.076	-0.098	-0.118	-0.136	-0.154	-0.169	-0.184	-0.196	-0.208	-0.216	-0.224	-0.230	-0.234	-0.236	-0.236	-0.234	-0.230	-0.225	-0.216	-0.206	-0.192	-0.179	-0.164	-0.145	-0.126	-0.104	-0.080	-0.055	-0.029	0.000	0.029	0.060	0.091	0.124	0.159	0.192	0.228	0.264	0.300	0.335	0.372	0.409	0.445	0.481	0.516	0.552	0.586	0.621	0.654	0.685	0.715	0.745	0.774	0.800	0.825	0.848	0.869	0.889	0.906	0.921	0.935	0.946	0.956	0.964	0.970	0.974	0.975	0.974	0.971	0.968	0.961	0.954	0.942	0.931	0.916	0.901	0.885	0.866	0.846	0.825	0.802	0.779	0.754	0.729	0.704	0.676	0.650	0.622	0.595	0.566	0.539	0.511	0.484	0.455	0.428	0.400	0.374	0.348	0.321	0.295	0.272	0.249	0.225	0.202	0.181	0.161	0.142	0.122	0.105	0.089	0.072	0.059	0.045	0.032	0.021	0.010	0.001	-0.008	-0.016	-0.021	-0.028	-0.034	-0.038	-0.041	-0.044	-0.046	-0.049	-0.049	-0.050	-0.049	-0.049	-0.049	-0.048	-0.046	-0.044	-0.042	-0.040	-0.038	-0.035	-0.032	-0.030	-0.026	-0.022	-0.019	-0.016	-0.012	-0.009	-0.005	-0.002	0.001	0.005	0.008	0.011	0.014	0.018	0.020	0.024	0.029	0.031	0.036	0.039	0.042	0.046	0.049	0.051	0.055	0.058	0.061	0.064	0.065	0.069	0.071	0.072	0.076	0.078	0.080	0.081	0.082	0.084	0.085	0.085	0.085	0.085	0.084	0.082	0.080	0.078	0.075	0.071	0.068	0.064	0.058	0.051	0.045	0.039	0.031	0.021	0.012	0.004	-0.008	-0.018	-0.030	-0.042	-0.055	-0.069	-0.082	-0.098	-0.112	-0.129	-0.145	-0.161	-0.179	-0.196	-0.214	-0.232	-0.251	-0.269	-0.286	-0.305	-0.322	-0.340	-0.359	-0.375	-0.391	-0.408	-0.424	-0.439	-0.454	-0.468	-0.480	-0.491	-0.504	-0.514	-0.522	-0.531	-0.539	-0.546	-0.551	-0.556	-0.559	-0.561	-0.562	-0.562	-0.562	-0.560	-0.558	-0.554	-0.548	-0.542	-0.536	-0.529	-0.520	-0.511	-0.501	-0.492	-0.482	-0.471	-0.461	-0.450	-0.439	-0.428	-0.415	-0.405	-0.392	-0.384	-0.372	-0.362	-0.352	-0.344	-0.335	-0.328	-0.320	-0.314	-0.308	-0.302	-0.299	-0.296	-0.292	-0.291	-0.291	-0.291	-0.294	-0.296	-0.300	-0.305	-0.310	-0.316	-0.325	-0.332	-0.341	-0.351	-0.362	-0.372	-0.384	-0.398	-0.411	-0.425	-0.439	-0.455	-0.471	-0.488	-0.504	-0.521	-0.538	-0.556	-0.574	-0.592	-0.610	-0.628	-0.646	-0.665	-0.682	-0.701	-0.719	-0.736	-0.755	-0.772	-0.790	-0.808	-0.824	-0.841	-0.859	-0.875	-0.892	-0.909	-0.925	-0.941	-0.956	-0.972	-0.990	-1.005	-1.020	-1.035	-1.051	-1.066	-1.080	-1.095	-1.109	-1.122	-1.138	-1.150	-1.165	-1.179	-1.191	-1.205	-1.219	-1.230	-1.242	-1.256	-1.269	-1.281	-1.294	-1.305	-1.318	-1.329	-1.340	-1.351	-1.362	-1.374	-1.382	-1.392	-1.401	-1.411	-1.419	-1.426	-1.435	-1.441	-1.449	-1.455	-1.461	-1.466	-1.472	-1.476	-1.480	-1.485	-1.486	-1.490	-1.490	-1.491	-1.492	-1.492	-1.491	-1.491	-1.490	-1.489	-1.488	-1.485	-1.482	-1.479	-1.476	-1.474	-1.471	-1.468	-1.464	-1.461	-1.458	-1.455	-1.450	-1.448	-1.444	-1.441	-1.440	-1.438	-1.436	-1.436	-1.435	-1.435	-1.436	-1.438	-1.440	-1.444	-1.448	-1.452	-1.459	-1.466	-1.474	-1.484	-1.494	-1.505	-1.518	-1.531	-1.548	-1.564	-1.582	-1.601	-1.622	-1.645	-1.668	-1.692	-1.718	-1.745	-1.774	-1.804	-1.835	-1.866	-1.900	-1.934	-1.970	-2.006	-2.044	-2.082	-2.121	-2.161	-2.201	-2.241	-2.282	-2.325	-2.366	-2.410	-2.452	-2.495	-2.538	-2.580	-2.622	-2.664	-2.705	-2.746	-2.786	-2.825	-2.864	-2.902	-2.939	-2.975	-3.010	-3.044	-3.075	-3.105	-3.134	-3.161	-3.186	-3.211	-3.232	-3.252	-3.270	-3.286	-3.301	-3.314	-3.324	-3.331	-3.338	-3.341	-3.345	-3.344	-3.342	-3.339	-3.332	-3.325	-3.315	-3.304	-3.290	-3.275	-3.258	-3.239	-3.218	-3.196	-3.172	-3.146	-3.120	-3.091	-3.064	-3.032	-3.002	-2.969	-2.936	-2.902	-2.868	-2.834	-2.799	-2.761	-2.725	-2.690	-2.654	-2.619	-2.582	-2.548	-2.511	-2.478	-2.442	-2.408	-2.374	-2.341	-2.309	-2.278	-2.246	-2.215	-2.186	-2.158	-2.129	-2.102	-2.075	-2.049	-2.024	-2.000	-1.976	-1.954	-1.931	-1.910	-1.890	-1.870	-1.850	-1.831	-1.814	-1.796	-1.779	-1.761	-1.744	-1.726	-1.710	-1.694	-1.676	-1.661	-1.645	-1.628	-1.612	-1.595	-1.578	-1.561	-1.544	-1.526	-1.509	-1.491	-1.474	-1.455	-1.438	-1.419	-1.399	-1.380	-1.360	-1.340	-1.320	-1.300	-1.280	-1.260	-1.239	-1.219	-1.198	-1.179	-1.159	-1.140	-1.121	-1.104	-1.085	-1.069	-1.052	-1.036	-1.021	-1.008	-0.994	-0.982	-0.970	-0.959	-0.950	-0.941	-0.934	-0.928	-0.921	-0.916	-0.912	-0.910	-0.908	-0.906	-0.906	-0.908	-0.909	-0.912	-0.914	-0.919	-0.922	-0.929	-0.935	-0.940	-0.948	-0.952	-0.960	-0.966	-0.971	-0.978	-0.984	-0.990	-0.995	-1.000	-1.005	-1.009	-1.010	-1.012	-1.015	-1.015	-1.015	-1.012	-1.010	-1.006	-1.002	-0.995	-0.988	-0.980	-0.971	-0.959	-0.948	-0.934	-0.919	-0.902	-0.886	-0.868	-0.849	-0.829	-0.806	-0.784	-0.760	-0.735	-0.710	-0.684	-0.655	-0.626	-0.598	-0.569	-0.538	-0.505	-0.474	-0.442	-0.410	-0.376	-0.342	-0.309	-0.275	-0.240	-0.205	-0.171	-0.135	-0.100	-0.066	-0.030	0.005	0.040	0.075	0.111	0.145	0.180	0.216	0.251	0.286	0.320	0.356	0.391	0.424	0.458	0.492	0.526	0.559	0.592	0.625	0.656	0.689	0.720	0.751	0.782	0.814	0.842	0.872	0.901	0.929	0.956	0.984	1.010	1.035	1.059	1.084	1.106	1.129	1.150	1.170	1.188	1.206	1.224	1.239	1.254	1.266	1.279	1.289	1.299	1.306	1.314	1.319	1.321	1.324	1.326	1.325	1.324	1.320	1.316	1.311	1.305	1.296	1.288	1.278	1.266	1.254	1.240	1.226	1.210	1.194	1.175	1.158	1.139	1.120	1.100	1.080	1.059	1.038	1.018	0.995	0.974	0.952	0.930	0.909	0.886	0.866	0.845	0.824	0.804	0.785	0.766	0.748	0.730	0.714	0.698	0.682	0.669	0.654	0.642	0.631	0.620	0.612	0.604	0.596	0.590	0.586	0.581	0.578	0.576	0.575	0.574	0.575	0.576	0.579	0.582	0.586	0.591	0.596	0.604	0.609	0.616	0.624	0.632	0.640	0.648	0.655	0.662	0.671	0.679	0.686	0.695	0.701	0.708	0.714	0.719	0.724	0.728	0.731	0.732	0.734	0.735	0.732	0.730	0.728	0.722	0.716	0.708	0.699	0.688	0.675	0.662	0.646	0.629	0.610	0.589	0.566	0.544	0.518	0.491	0.462	0.432	0.401	0.369	0.335	0.299	0.262	0.224	0.185	0.145	0.104	0.062	0.020	-0.022	-0.068	-0.111	-0.158	-0.201	-0.248	-0.294	-0.339	-0.385	-0.430	-0.476	-0.521	-0.566	-0.610	-0.654	-0.698	-0.740	-0.781	-0.822	-0.862	-0.901	-0.939	-0.976	-1.011	-1.046	-1.080	-1.111	-1.141	-1.171	-1.200	-1.226	-1.252	-1.276	-1.300	-1.322	-1.344	-1.364	-1.382	-1.400	-1.416	-1.432	-1.446	-1.460	-1.474	-1.486	-1.499	-1.509	-1.518	-1.528	-1.536	-1.545	-1.552	-1.561	-1.569	-1.576	-1.582	-1.590	-1.598	-1.605	-1.612	-1.620	-1.626	-1.635	-1.641	-1.651	-1.659	-1.668	-1.676	-1.686	-1.695	-1.706	-1.716	-1.729	-1.740	-1.751	-1.764	-1.778	-1.790	-1.804	-1.818	-1.831	-1.845	-1.860	-1.875	-1.890	-1.905	-1.921	-1.938	-1.952	-1.969	-1.985	-2.001	-2.018	-2.033	-2.049	-2.065	-2.080	-2.095	-2.111	-2.125	-2.140	-2.154	-2.168	-2.181	-2.194	-2.206	-2.219	-2.230	-2.241	-2.250	-2.260	-2.270	-2.279	-2.286	-2.295	-2.301	-2.309	-2.314	-2.319	-2.322	-2.325	-2.329	-2.331	-2.332	-2.334	-2.334	-2.332	-2.332	-2.330	-2.328	-2.324	-2.321	-2.316	-2.311	-2.305	-2.300	-2.292	-2.286	-2.279	-2.270	-2.262	-2.252	-2.244	-2.234	-2.225	-2.214	-2.204	-2.191	-2.180	-2.168	-2.158	-2.145	-2.132	-2.120	-2.108	-2.098	-2.085	-2.074	-2.061	-2.050	-2.039	-2.027	-2.018	-2.007	-1.998	-1.986	-1.976	-1.968	-1.960	-1.951	-1.944	-1.938	-1.930	-1.925	-1.920	-1.915	-1.911	-1.908	-1.905	-1.902	-1.902	-1.902	-1.902	-1.902	-1.905	-1.906	-1.910	-1.915	-1.920	-1.925	-1.931	-1.940	-1.948	-1.956	-1.965	-1.975	-1.984	-1.995	-2.007	-2.019	-2.031	-2.045	-2.058	-2.070	-2.085	-2.100	-2.114	-2.129	-2.144	-2.159	-2.174	-2.189	-2.202	-2.216	-2.231	-2.244	-2.258	-2.270	-2.281	-2.294	-2.304	-2.315	-2.324	-2.330	-2.338	-2.344	-2.348	-2.351	-2.352	-2.354	-2.352	-2.350	-2.346	-2.340	-2.332	-2.322	-2.311	-2.300	-2.285	-2.270	-2.251	-2.232	-2.211	-2.189	-2.164	-2.139	-2.111	-2.082	-2.051	-2.020	-1.986	-1.951	-1.915	-1.878	-1.839	-1.800	-1.760	-1.719	-1.676	-1.634	-1.592	-1.549	-1.505	-1.461	-1.416	-1.372	-1.328	-1.284	-1.240	-1.196	-1.152	-1.109	-1.066	-1.024	-0.981	-0.941	-0.900	-0.860	-0.820	-0.782	-0.745	-0.708	-0.672	-0.638	-0.601	-0.568	-0.534	-0.501	-0.470	-0.439	-0.408	-0.378	-0.348	-0.318	-0.290	-0.260	-0.231	-0.202	-0.175	-0.146	-0.118	-0.089	-0.060	-0.031	-0.002	0.028	0.058	0.088	0.118	0.149	0.181	0.212	0.245	0.278	0.310	0.345	0.379	0.412	0.448	0.482	0.519	0.554	0.590	0.626	0.662	0.700	0.736	0.774	0.809	0.846	0.882	0.919	0.955	0.990	1.026	1.060	1.094	1.126	1.160	1.191	1.222	1.251	1.281	1.308	1.335	1.361	1.386	1.411	1.434	1.455	1.476	1.495	1.514	1.531	1.549	1.564	1.579	1.592	1.605	1.616	1.628	1.639	1.649	1.656	1.665	1.672	1.681	1.688	1.695	1.701	1.706	1.712	1.718	1.724	1.729	1.734	1.739	1.745	1.750	1.756	1.761	1.768	1.774	1.780	1.788	1.795	1.801	1.810	1.818	1.825	1.834	1.842	1.850	1.860	1.868	1.878	1.885	1.895	1.902	1.911	1.920	1.929	1.936	1.945	1.952	1.959	1.966	1.971	1.978	1.981	1.986	1.990	1.992	1.994	1.995	1.995	1.995	1.992	1.990	1.986	1.981	1.978	1.970	1.962	1.954	1.946	1.935	1.925	1.914	1.900	1.888	1.872	1.858	1.841	1.825	1.808	1.790	1.772	1.752	1.734	1.712	1.691	1.671	1.649	1.628	1.606	1.584	1.561	1.538	1.516	1.494	1.471	1.448	1.425	1.402	1.380	1.359	1.338	1.318	1.298	1.278	1.259	1.240	1.221	1.204	1.186	1.170	1.154	1.138	1.124	1.110	1.096	1.084	1.072	1.060	1.048	1.038	1.028	1.019	1.009	1.001	0.992	0.985	0.979	0.971	0.964	0.958	0.951	0.946	0.940	0.934	0.929	0.922	0.916	0.911	0.904	0.898	0.890	0.882	0.874	0.866	0.858	0.848	0.838	0.826	0.816	0.804	0.790	0.778	0.762	0.746	0.730	0.712	0.695	0.676	0.656	0.635	0.612	0.590	0.566	0.542	0.516	0.489	0.462	0.434	0.404	0.374	0.344	0.311	0.280	0.246	0.212	0.179	0.145	0.110	0.075	0.039	0.002	-0.032	-0.070	-0.106	-0.142	-0.180	-0.215	-0.251	-0.288	-0.322	-0.358	-0.392	-0.426	-0.459	-0.492	-0.525	-0.555	-0.586	-0.615	-0.645	-0.672	-0.700	-0.728	-0.752	-0.778	-0.802	-0.825	-0.846	-0.868	-0.889	-0.909	-0.928	-0.945	-0.962	-0.979	-0.995	-1.010	-1.024	-1.038	-1.051	-1.064	-1.076	-1.086	-1.098	-1.108	-1.118	-1.128	-1.136	-1.146	-1.155	-1.164	-1.172	-1.180	-1.188	-1.196	-1.204	-1.210	-1.218	-1.226	-1.234	-1.241	-1.248	-1.255	-1.262	-1.271	-1.278	-1.286	-1.294	-1.301	-1.310	-1.318	-1.325	-1.334	-1.341	-1.349	-1.356	-1.365	-1.372	-1.381	-1.388	-1.395	-1.402	-1.409	-1.416	-1.422	-1.429	-1.435	-1.441	-1.446	-1.452	-1.458	-1.462	-1.468	-1.472	-1.476	-1.480	-1.482	-1.486	-1.489	-1.491	-1.492	-1.494	-1.495	-1.495	-1.495	-1.494	-1.494	-1.491	-1.490	-1.486	-1.484	-1.479	-1.475	-1.470	-1.464	-1.459	-1.451	-1.444	-1.436	-1.428	-1.418	-1.406	-1.396	-1.385	-1.374	-1.361	-1.346	-1.334	-1.319	-1.302	-1.288	-1.270	-1.252	-1.235	-1.216	-1.198	-1.176	-1.156	-1.135	-1.114	-1.091	-1.069	-1.046	-1.022	-0.998	-0.972	-0.948	-0.924	-0.898	-0.871	-0.846	-0.819	-0.792	-0.766	-0.740	-0.712	-0.686	-0.661	-0.635	-0.609	-0.582	-0.558	-0.532	-0.507	-0.484	-0.460	-0.436	-0.415	-0.392	-0.371	-0.351	-0.330	-0.311	-0.292	-0.276	-0.259	-0.242	-0.229	-0.215	-0.201	-0.191	-0.180	-0.171	-0.164	-0.155	-0.149	-0.144	-0.141	-0.138	-0.136	-0.135	-0.135	-0.136	-0.139	-0.142	-0.146	-0.152	-0.158	-0.164	-0.171	-0.179	-0.189	-0.198	-0.206	-0.216	-0.228	-0.239	-0.250	-0.261	-0.274	-0.286	-0.299	-0.311	-0.324	-0.336	-0.350	-0.361	-0.374	-0.386	-0.399	-0.410	-0.421	-0.431	-0.444	-0.454	-0.464	-0.472	-0.481	-0.491	-0.499	-0.506	-0.512	-0.520	-0.525	-0.530	-0.535	-0.538	-0.541	-0.544	-0.545	-0.546	-0.548	-0.546	-0.546	-0.545	-0.541	-0.539	-0.535	-0.530	-0.525	-0.519	-0.511	-0.505	-0.496	-0.489	-0.479	-0.469	-0.459	-0.448	-0.438	-0.425	-0.414	-0.400	-0.386	-0.374	-0.360	-0.345	-0.330	-0.315	-0.300	-0.285	-0.269	-0.254	-0.236	-0.220	-0.205	-0.188	-0.169	-0.152	-0.134	-0.116	-0.099	-0.081	-0.062	-0.042	-0.025	-0.006	0.014	0.032	0.052	0.072	0.092	0.114	0.134	0.155	0.176	0.198	0.220	0.242	0.265	0.288	0.310	0.334	0.358	0.381	0.406	0.431	0.456	0.482	0.509	0.535	0.561	0.589	0.618	0.645	0.674	0.702	0.730	0.759	0.789	0.818	0.848	0.878	0.908	0.938	0.969	0.999	1.029	1.060	1.090	1.119	1.149	1.179	1.208	1.236	1.265	1.292	1.321	1.348	1.372	1.399	1.424	1.448	1.470	1.491	1.512	1.532	1.551	1.569	1.584	1.600	1.614	1.625	1.636	1.646	1.655	1.661	1.668	1.671	1.674	1.674	1.672	1.671	1.666	1.660	1.654	1.645	1.635	1.624	1.610	1.595	1.580	1.562	1.544	1.522	1.500	1.478	1.454	1.430	1.402	1.376	1.348	1.319	1.289	1.258	1.225	1.194	1.160	1.128	1.092	1.056	1.021	0.985	0.949	0.911	0.875	0.838	0.800	0.762	0.725	0.688	0.651	0.614	0.579	0.542	0.507	0.472	0.438	0.404	0.371	0.340	0.308	0.278	0.248	0.219	0.191	0.165	0.140	0.116	0.091	0.070	0.049	0.030	0.012	-0.004	-0.019	-0.034	-0.046	-0.058	-0.068	-0.078	-0.085	-0.092	-0.098	-0.102	-0.105	-0.108	-0.109	-0.108	-0.106	-0.105	-0.102	-0.100	-0.095	-0.091	-0.085	-0.080	-0.074	-0.069	-0.061	-0.055	-0.049	-0.044	-0.039	-0.032	-0.028	-0.024	-0.020	-0.016	-0.014	-0.012	-0.011	-0.012	-0.012	-0.015	-0.018	-0.021	-0.026	-0.034	-0.041	-0.050	-0.060	-0.071	-0.084	-0.098	-0.112	-0.128	-0.145	-0.164	-0.184	-0.204	-0.224	-0.248	-0.270	-0.295	-0.319	-0.345	-0.370	-0.396	-0.425	-0.451	-0.479	-0.507	-0.536	-0.565	-0.594	-0.622	-0.651	-0.680	-0.709	-0.736	-0.765	-0.792	-0.821	-0.848	-0.875	-0.901	-0.928	-0.952	-0.976	-1.000	-1.024	-1.048	-1.069	-1.091	-1.112	-1.134	-1.154	-1.174	-1.195	-1.214	-1.232	-1.252	-1.270	-1.289	-1.308	-1.325	-1.344	-1.362	-1.380	-1.398	-1.416	-1.435	-1.454	-1.472	-1.492	-1.512	-1.532	-1.554	-1.575	-1.598	-1.621	-1.644	-1.668	-1.691	-1.716	-1.742	-1.769	-1.796	-1.824	-1.851	-1.880	-1.910	-1.940	-1.970	-2.000	-2.033	-2.062	-2.095	-2.126	-2.158	-2.190	-2.222	-2.254	-2.285	-2.316	-2.348	-2.378	-2.409	-2.439	-2.466	-2.495	-2.522	-2.549	-2.574	-2.599	-2.621	-2.644	-2.664	-2.684	-2.701	-2.718	-2.732	-2.745	-2.758	-2.768	-2.775	-2.782	-2.788	-2.791	-2.792	-2.792	-2.790	-2.786	-2.780	-2.772	-2.762	-2.751	-2.739	-2.725	-2.708	-2.690	-2.671	-2.650	-2.629	-2.605	-2.581	-2.556	-2.529	-2.500	-2.471	-2.442	-2.414	-2.382	-2.351	-2.320	-2.290	-2.258	-2.225	-2.194	-2.162	-2.130	-2.099	-2.068	-2.038	-2.009	-1.979	-1.950	-1.924	-1.896	-1.871	-1.845	-1.821	-1.799	-1.776	-1.756	-1.736	-1.716	-1.699	-1.681	-1.665	-1.651	-1.636	-1.622	-1.611	-1.600	-1.589	-1.580	-1.570	-1.562	-1.552	-1.545	-1.539	-1.531	-1.524	-1.516	-1.510	-1.504	-1.496	-1.490	-1.482	-1.475	-1.466	-1.458	-1.449	-1.438	-1.428	-1.415	-1.402	-1.389	-1.375	-1.360	-1.342	-1.325	-1.306	-1.285	-1.265	-1.242	-1.219	-1.194	-1.168	-1.140	-1.112	-1.082	-1.051	-1.020	-0.988	-0.952	-0.919	-0.882	-0.846	-0.809	-0.771	-0.732	-0.694	-0.654	-0.614	-0.574	-0.532	-0.492	-0.452	-0.412	-0.372	-0.332	-0.295	-0.255	-0.218	-0.180	-0.144	-0.109	-0.074	-0.040	-0.008	0.022	0.052	0.081	0.108	0.132	0.156	0.178	0.199	0.216	0.234	0.249	0.261	0.272	0.282	0.290	0.298	0.302	0.305	0.306	0.306	0.306	0.304	0.299	0.294	0.286	0.278	0.268	0.258	0.246	0.234	0.221	0.206	0.191	0.176	0.161	0.145	0.128	0.111	0.094	0.078	0.060	0.042	0.026	0.009	-0.009	-0.025	-0.041	-0.055	-0.071	-0.086	-0.099	-0.112	-0.124	-0.136	-0.148	-0.156	-0.166	-0.174	-0.181	-0.189	-0.194	-0.199	-0.202	-0.206	-0.209	-0.211	-0.212	-0.212	-0.212	-0.211	-0.210	-0.209	-0.205	-0.201	-0.198	-0.194	-0.189	-0.184	-0.179	-0.175	-0.169	-0.164	-0.159	-0.154	-0.149	-0.145	-0.140	-0.136	-0.132	-0.130	-0.129	-0.126	-0.124	-0.124	-0.125	-0.126	-0.126	-0.130	-0.134	-0.139	-0.145	-0.151	-0.159	-0.168	-0.176	-0.189	-0.200	-0.212	-0.228	-0.242	-0.258	-0.275	-0.292	-0.311	-0.331	-0.351	-0.372	-0.395	-0.418	-0.440	-0.464	-0.489	-0.514	-0.539	-0.565	-0.590	-0.615	-0.641	-0.668	-0.692	-0.718	-0.742	-0.768	-0.791	-0.815	-0.838	-0.860	-0.881	-0.901	-0.922	-0.940	-0.958	-0.975	-0.990	-1.005	-1.019	-1.031	-1.041	-1.051	-1.060	-1.066	-1.072	-1.076	-1.080	-1.080	-1.081	-1.080	-1.079	-1.076	-1.071	-1.066	-1.059	-1.051	-1.042	-1.031	-1.020	-1.010	-0.996	-0.984	-0.969	-0.954	-0.938	-0.921	-0.904	-0.886	-0.869	-0.851	-0.832	-0.812	-0.794	-0.774	-0.754	-0.734	-0.714	-0.692	-0.672	-0.654	-0.634	-0.614	-0.595	-0.575	-0.555	-0.536	-0.518	-0.500	-0.481	-0.462	-0.445	-0.428	-0.411	-0.394	-0.378	-0.361	-0.345	-0.329	-0.314	-0.298	-0.282	-0.268	-0.252	-0.239	-0.224	-0.211	-0.198	-0.184	-0.172	-0.159	-0.148	-0.135	-0.125	-0.115	-0.104	-0.094	-0.084	-0.075	-0.066	-0.058	-0.050	-0.041	-0.034	-0.026	-0.020	-0.014	-0.009	-0.001	0.002	0.008	0.012	0.016	0.020	0.024	0.028	0.030	0.034	0.035	0.038	0.040	0.042	0.045	0.045	0.048	0.050	0.051	0.052	0.055	0.056	0.059	0.060	0.062	0.066	0.069	0.071	0.075	0.079	0.081	0.086	0.090	0.094	0.100	0.105	0.111	0.116	0.122	0.129	0.135	0.142	0.150	0.158	0.165	0.172	0.181	0.190	0.199	0.208	0.216	0.225	0.234	0.242	0.251	0.260	0.270	0.278	0.286	0.295	0.304	0.312	0.322	0.330	0.339	0.346	0.354	0.360	0.368	0.374	0.380	0.388	0.392	0.398	0.404	0.408	0.412	0.418	0.421	0.425	0.428	0.430	0.434	0.435	0.438	0.439	0.441	0.442	0.444	0.444	0.444	0.445	0.446	0.445	0.445	0.445	0.445	0.445	0.444	0.444	0.442	0.442	0.441	0.441	0.440	0.439	0.439	0.436	0.436	0.434	0.432	0.431	0.430	0.429	0.426	0.425	0.424	0.422	0.420	0.420	0.418	0.416	0.415	0.414	0.412	0.411	0.410	0.410	0.409	0.406	0.406	0.405	0.404	0.401	0.400	0.399	0.398	0.395	0.394	0.391	0.389	0.388	0.385	0.382	0.380	0.376	0.374	0.371	0.366	0.364	0.359	0.355	0.349	0.344	0.338	0.332	0.325	0.320	0.312	0.305	0.298	0.290	0.281	0.272	0.264	0.254	0.244	0.234	0.222	0.212	0.201	0.190	0.179	0.169	0.159	0.146	0.136	0.125	0.114	0.104	0.095	0.086	0.076	0.068	0.060	0.052	0.046	0.040	0.034	0.030	0.026	0.024	0.021	0.021	0.021	0.021	0.024	0.028	0.031	0.038	0.044	0.050	0.059	0.068	0.078	0.088	0.100	0.112	0.125	0.139	0.151	0.168	0.181	0.196	0.212	0.228	0.244	0.259	0.274	0.289	0.304	0.319	0.334	0.348	0.361	0.372	0.386	0.396	0.408	0.416	0.424	0.431	0.438	0.442	0.446	0.450	0.451	0.452	0.452	0.451	0.449	0.445	0.441	0.436	0.431	0.424	0.415	0.408	0.398	0.389	0.378	0.368	0.358	0.346	0.335	0.325	0.314	0.302	0.291	0.281	0.272	0.262	0.252	0.245	0.236	0.230	0.224	0.218	0.212	0.208	0.204	0.201	0.200	0.199	0.200	0.201	0.204	0.206	0.211	0.216	0.222	0.230	0.238	0.246	0.256	0.266	0.276	0.286	0.299	0.310	0.322	0.336	0.349	0.362	0.376	0.390	0.405	0.419	0.432	0.446	0.460	0.474	0.486	0.500	0.514	0.526	0.538	0.550	0.562	0.572	0.584	0.595	0.604	0.614	0.622	0.632	0.640	0.648	0.654	0.660	0.664	0.669	0.674	0.678	0.681	0.684	0.686	0.688	0.690	0.690	0.691	0.690	0.690	0.690	0.688	0.686	0.685	0.682	0.680	0.678	0.674	0.669	0.666	0.661	0.658	0.654	0.649	0.645	0.640	0.635	0.629	0.622	0.616	0.611	0.605	0.599	0.592	0.586	0.579	0.571	0.564	0.556	0.549	0.541	0.534	0.526	0.518	0.507	0.500	0.491	0.482	0.474	0.464	0.452	0.444	0.434	0.422	0.412	0.400	0.389	0.378	0.364	0.351	0.338	0.324	0.309	0.294	0.279	0.264	0.249	0.231	0.215	0.199	0.181	0.164	0.146	0.129	0.110	0.090	0.071	0.052	0.032	0.014	-0.006	-0.028	-0.048	-0.068	-0.086	-0.106	-0.126	-0.144	-0.164	-0.181	-0.200	-0.218	-0.235	-0.251	-0.269	-0.284	-0.300	-0.314	-0.329	-0.342	-0.354	-0.368	-0.379	-0.389	-0.400	-0.410	-0.418	-0.426	-0.434	-0.441	-0.446	-0.454	-0.459	-0.462	-0.468	-0.470	-0.475	-0.478	-0.480	-0.482	-0.485	-0.488	-0.490	-0.491	-0.494	-0.498	-0.499	-0.501	-0.504	-0.506	-0.510	-0.514	-0.519	-0.522	-0.526	-0.531	-0.536	-0.542	-0.548	-0.554	-0.561	-0.568	-0.575	-0.582	-0.591	-0.599	-0.608	-0.616	-0.625	-0.635	-0.644	-0.652	-0.662	-0.670	-0.679	-0.688	-0.698	-0.705	-0.712	-0.720	-0.726	-0.734	-0.739	-0.745	-0.750	-0.754	-0.758	-0.761	-0.764	-0.765	-0.765	-0.765	-0.764	-0.761	-0.759	-0.754	-0.750	-0.745	-0.738	-0.731	-0.722	-0.714	-0.704	-0.694	-0.682	-0.671	-0.659	-0.646	-0.632	-0.620	-0.606	-0.592	-0.578	-0.562	-0.548	-0.534	-0.518	-0.502	-0.486	-0.471	-0.456	-0.441	-0.426	-0.412	-0.398	-0.384	-0.371	-0.359	-0.348	-0.335	-0.325	-0.315	-0.306	-0.296	-0.290	-0.284	-0.276	-0.272	-0.269	-0.266	-0.264	-0.264	-0.264	-0.265	-0.268	-0.270	-0.274	-0.280	-0.286	-0.294	-0.302	-0.312	-0.322	-0.334	-0.346	-0.360	-0.374	-0.389	-0.406	-0.422	-0.441	-0.459	-0.479	-0.499	-0.520	-0.541	-0.562	-0.586	-0.609	-0.631	-0.656	-0.681	-0.706	-0.730	-0.756	-0.782	-0.808	-0.834	-0.860	-0.885	-0.910	-0.935	-0.961	-0.985	-1.010	-1.034	-1.056	-1.080	-1.102	-1.125	-1.146	-1.168	-1.188	-1.208	-1.225	-1.242	-1.260	-1.276	-1.292	-1.308	-1.321	-1.334	-1.345	-1.356	-1.366	-1.376	-1.385	-1.391	-1.399	-1.404	-1.408	-1.411	-1.412	-1.414	-1.415	-1.414	-1.411	-1.409	-1.405	-1.400	-1.394	-1.386	-1.379	-1.370	-1.360	-1.350	-1.338	-1.326	-1.311	-1.299	-1.282	-1.269	-1.252	-1.235	-1.218	-1.200	-1.181	-1.162	-1.144	-1.124	-1.104	-1.084	-1.064	-1.042	-1.021	-1.000	-0.979	-0.958	-0.935	-0.914	-0.891	-0.870	-0.848	-0.826	-0.805	-0.782	-0.761	-0.741	-0.721	-0.700	-0.681	-0.662	-0.644	-0.625	-0.606	-0.589	-0.570	-0.552	-0.535	-0.520	-0.504	-0.489	-0.472	-0.459	-0.445	-0.431	-0.418	-0.406	-0.392	-0.380	-0.369	-0.358	-0.345	-0.335	-0.324	-0.312	-0.304	-0.292	-0.282	-0.272	-0.262	-0.252	-0.241	-0.232	-0.221	-0.211	-0.201	-0.190	-0.180	-0.169	-0.158	-0.148	-0.135	-0.124	-0.111	-0.100	-0.088	-0.074	-0.061	-0.048	-0.035	-0.020	-0.006	0.008	0.024	0.039	0.054	0.069	0.085	0.101	0.116	0.131	0.149	0.164	0.180	0.198	0.214	0.230	0.245	0.261	0.279	0.295	0.310	0.325	0.341	0.356	0.372	0.386	0.401	0.416	0.429	0.442	0.455	0.468	0.480	0.491	0.502	0.511	0.521	0.530	0.538	0.545	0.551	0.555	0.559	0.562	0.564	0.564	0.564	0.562	0.560	0.556	0.551	0.544	0.536	0.528	0.516	0.506	0.492	0.478	0.462	0.446	0.428	0.408	0.389	0.368	0.345	0.321	0.298	0.271	0.246	0.220	0.192	0.165	0.138	0.110	0.082	0.054	0.025	-0.005	-0.032	-0.061	-0.089	-0.116	-0.144	-0.170	-0.196	-0.220	-0.242	-0.265	-0.285	-0.304	-0.321	-0.338	-0.351	-0.364	-0.372	-0.381	-0.386	-0.390	-0.392	-0.392	-0.390	-0.386	-0.379	-0.369	-0.358	-0.344	-0.328	-0.310	-0.290	-0.269	-0.245	-0.219	-0.191	-0.162	-0.131	-0.100	-0.066	-0.031	0.005	0.041	0.080	0.119	0.158	0.196	0.236	0.276	0.316	0.356	0.395	0.434	0.471	0.510	0.545	0.581	0.616	0.650	0.681	0.712	0.740	0.768	0.794	0.818	0.838	0.858	0.875	0.889	0.902	0.914	0.924	0.930	0.934	0.936	0.936	0.935	0.931	0.924	0.916	0.906	0.895	0.880	0.864	0.848	0.828	0.808	0.785	0.762	0.736	0.711	0.685	0.659	0.630	0.601	0.572	0.544	0.514	0.484	0.455	0.425	0.394	0.366	0.336	0.308	0.279	0.251	0.226	0.200	0.176	0.151	0.129	0.106	0.086	0.066	0.049	0.031	0.016	0.001	-0.011	-0.024	-0.034	-0.042	-0.051	-0.058	-0.062	-0.066	-0.070	-0.070	-0.071	-0.070	-0.068	-0.066	-0.061	-0.056	-0.051	-0.045	-0.038	-0.030	-0.020	-0.011	0.000	0.009	0.021	0.031	0.044	0.055	0.068	0.080	0.092	0.105	0.116	0.129	0.141	0.152	0.164	0.175	0.185	0.195	0.206	0.216	0.224	0.234	0.242	0.250	0.258	0.265	0.271	0.276	0.281	0.286	0.290	0.292	0.295	0.298	0.299	0.300	0.300	0.300	0.300	0.299	0.296	0.295	0.291	0.289	0.284	0.280	0.275	0.269	0.262	0.256	0.250	0.242	0.235	0.226	0.218	0.209	0.199	0.188	0.178	0.166	0.155	0.144	0.132	0.120	0.106	0.094	0.080	0.066	0.051	0.036	0.022	0.006	-0.009	-0.024	-0.040	-0.056	-0.072	-0.089	-0.105	-0.121	-0.139	-0.155	-0.171	-0.188	-0.204	-0.219	-0.234	-0.249	-0.264	-0.278	-0.291	-0.304	-0.318	-0.329	-0.340	-0.351	-0.360	-0.370	-0.379	-0.386	-0.392	-0.398	-0.402	-0.408	-0.411	-0.414	-0.415	-0.415	-0.416	-0.414	-0.412	-0.409	-0.406	-0.401	-0.396	-0.390	-0.384	-0.378	-0.370	-0.362	-0.354	-0.346	-0.336	-0.328	-0.319	-0.310	-0.301	-0.292	-0.282	-0.275	-0.266	-0.259	-0.250	-0.244	-0.238	-0.232	-0.226	-0.221	-0.218	-0.215	-0.211	-0.210	-0.209	-0.209	-0.210	-0.211	-0.214	-0.218	-0.221	-0.228	-0.234	-0.240	-0.248	-0.256	-0.265	-0.275	-0.285	-0.296	-0.308	-0.319	-0.332	-0.346	-0.361	-0.375	-0.390	-0.406	-0.422	-0.439	-0.456	-0.472	-0.489	-0.507	-0.524	-0.542	-0.559	-0.578	-0.595	-0.614	-0.630	-0.649	-0.666	-0.685	-0.704	-0.720	-0.739	-0.756	-0.775	-0.792	-0.812	-0.830	-0.849	-0.868	-0.886	-0.905	-0.924	-0.942	-0.961	-0.981	-0.999	-1.019	-1.039	-1.056	-1.076	-1.095	-1.114	-1.132	-1.151	-1.170	-1.190	-1.209	-1.226	-1.246	-1.265	-1.282	-1.301	-1.319	-1.336	-1.354	-1.370	-1.388	-1.402	-1.420	-1.436	-1.450	-1.465	-1.479	-1.492	-1.505	-1.518	-1.529	-1.540	-1.550	-1.560	-1.569	-1.576	-1.584	-1.590	-1.596	-1.602	-1.606	-1.610	-1.612	-1.615	-1.616	-1.618	-1.619	-1.619	-1.618	-1.616	-1.615	-1.614	-1.611	-1.608	-1.605	-1.602	-1.600	-1.596	-1.592	-1.590	-1.588	-1.584	-1.581	-1.579	-1.576	-1.576	-1.574	-1.572	-1.572	-1.572	-1.572	-1.574	-1.576	-1.578	-1.580	-1.584	-1.588	-1.594	-1.599	-1.605	-1.612	-1.620	-1.630	-1.639	-1.650	-1.660	-1.672	-1.686	-1.700	-1.716	-1.730	-1.748	-1.765	-1.781	-1.801	-1.821	-1.840	-1.861	-1.882	-1.905	-1.928	-1.951	-1.975	-2.000	-2.025	-2.050	-2.075	-2.101	-2.126	-2.154	-2.180	-2.206	-2.234	-2.260	-2.288	-2.315	-2.341	-2.369	-2.396	-2.422	-2.449	-2.475	-2.501	-2.528	-2.551	-2.576	-2.600	-2.624	-2.648	-2.669	-2.691	-2.711	-2.730	-2.750	-2.769	-2.786	-2.801	-2.818	-2.831	-2.844	-2.856	-2.868	-2.876	-2.886	-2.894	-2.900	-2.905	-2.910	-2.912	-2.914	-2.915	-2.914	-2.911	-2.910	-2.906	-2.900	-2.895	-2.889	-2.880	-2.871	-2.861	-2.849	-2.836	-2.822	-2.808	-2.792	-2.776	-2.759	-2.740	-2.721	-2.701	-2.681	-2.661	-2.641	-2.619	-2.596	-2.574	-2.551	-2.530	-2.506	-2.482	-2.460	-2.436	-2.412	-2.390	-2.368	-2.344	-2.320	-2.298	-2.274	-2.250	-2.228	-2.204	-2.182	-2.159	-2.136	-2.114	-2.091	-2.070	-2.047	-2.025	-2.004	-1.981	-1.960	-1.939	-1.918	-1.896	-1.875	-1.852	-1.831	-1.809	-1.788	-1.766	-1.742	-1.721	-1.699	-1.675	-1.652	-1.629	-1.605	-1.580	-1.555	-1.530	-1.505	-1.480	-1.455	-1.428	-1.401	-1.375	-1.348	-1.321	-1.294	-1.265	-1.238	-1.210	-1.181	-1.154	-1.126	-1.099	-1.070	-1.042	-1.015	-0.989	-0.962	-0.938	-0.912	-0.888	-0.864	-0.842	-0.821	-0.801	-0.782	-0.765	-0.748	-0.734	-0.719	-0.706	-0.695	-0.685	-0.676	-0.670	-0.664	-0.660	-0.656	-0.655	-0.655	-0.656	-0.659	-0.664	-0.669	-0.675	-0.684	-0.692	-0.702	-0.712	-0.724	-0.736	-0.750	-0.762	-0.776	-0.791	-0.805	-0.820	-0.834	-0.849	-0.862	-0.876	-0.890	-0.902	-0.915	-0.928	-0.938	-0.948	-0.956	-0.964	-0.969	-0.975	-0.978	-0.980	-0.980	-0.979	-0.975	-0.972	-0.966	-0.959	-0.950	-0.940	-0.928	-0.914	-0.899	-0.881	-0.862	-0.842	-0.821	-0.799	-0.774	-0.748	-0.720	-0.692	-0.662	-0.631	-0.600	-0.569	-0.534	-0.500	-0.465	-0.429	-0.394	-0.356	-0.320	-0.282	-0.245	-0.208	-0.169	-0.131	-0.094	-0.056	-0.019	0.018	0.055	0.091	0.129	0.164	0.199	0.235	0.269	0.304	0.338	0.370	0.402	0.434	0.466	0.498	0.528	0.556	0.586	0.614	0.642	0.670	0.695	0.721	0.748	0.771	0.795	0.819	0.841	0.862	0.884	0.905	0.925	0.944	0.962	0.980	0.996	1.012	1.029	1.044	1.059	1.071	1.084	1.095	1.105	1.115	1.124	1.132	1.140	1.146	1.152	1.156	1.159	1.162	1.164	1.165	1.165	1.165	1.162	1.160	1.158	1.152	1.148	1.141	1.134	1.128	1.119	1.110	1.099	1.089	1.076	1.065	1.052	1.039	1.025	1.011	0.998	0.982	0.968	0.952	0.938	0.921	0.905	0.889	0.872	0.856	0.841	0.826	0.810	0.795	0.781	0.768	0.754	0.740	0.726	0.715	0.702	0.692	0.682	0.672	0.664	0.656	0.649	0.642	0.636	0.632	0.629	0.625	0.622	0.620	0.620	0.621	0.621	0.622	0.625	0.629	0.634	0.638	0.642	0.649	0.655	0.661	0.669	0.676	0.684	0.691	0.700	0.708	0.716	0.722	0.731	0.738	0.744	0.751	0.756	0.762	0.766	0.770	0.774	0.775	0.778	0.776	0.775	0.772	0.768	0.762	0.755	0.746	0.735	0.724	0.710	0.694	0.675	0.656	0.635	0.611	0.586	0.560	0.531	0.501	0.469	0.435	0.399	0.362	0.322	0.281	0.240	0.198	0.152	0.108	0.061	0.015	-0.034	-0.082	-0.131	-0.181	-0.231	-0.281	-0.332	-0.381	-0.431	-0.481	-0.531	-0.580	-0.629	-0.675	-0.721	-0.766	-0.810	-0.854	-0.894	-0.934	-0.971	-1.009	-1.044	-1.076	-1.109	-1.139	-1.168	-1.194	-1.218	-1.241	-1.262	-1.281	-1.299	-1.315	-1.330	-1.344	-1.355	-1.365	-1.375	-1.381	-1.389	-1.394	-1.399	-1.402	-1.406	-1.409	-1.410	-1.412	-1.414	-1.414	-1.415	-1.416	-1.418	-1.418	-1.418	-1.420	-1.421	-1.422	-1.425	-1.429	-1.431	-1.435	-1.439	-1.444	-1.449	-1.455	-1.461	-1.469	-1.476	-1.486	-1.495	-1.505	-1.516	-1.528	-1.540	-1.551	-1.564	-1.578	-1.590	-1.602	-1.615	-1.629	-1.642	-1.656	-1.670	-1.684	-1.698	-1.711	-1.725	-1.739	-1.752	-1.765	-1.778	-1.790	-1.801	-1.814	-1.825	-1.835	-1.845	-1.855	-1.864	-1.872	-1.880	-1.889	-1.895	-1.901	-1.909	-1.914	-1.918	-1.924	-1.926	-1.931	-1.934	-1.938	-1.939	-1.940	-1.942	-1.942	-1.944	-1.944	-1.942	-1.941	-1.940	-1.939	-1.938	-1.934	-1.931	-1.928	-1.922	-1.919	-1.914	-1.909	-1.902	-1.896	-1.890	-1.884	-1.876	-1.868	-1.860	-1.851	-1.844	-1.835	-1.826	-1.815	-1.806	-1.795	-1.786	-1.775	-1.764	-1.752	-1.741	-1.730	-1.719	-1.706	-1.695	-1.684	-1.672	-1.661	-1.651	-1.641	-1.631	-1.621	-1.612	-1.604	-1.595	-1.586	-1.580	-1.572	-1.566	-1.560	-1.556	-1.551	-1.548	-1.546	-1.545	-1.544	-1.542	-1.544	-1.545	-1.546	-1.550	-1.552	-1.559	-1.564	-1.569	-1.576	-1.584	-1.591	-1.600	-1.609	-1.618	-1.629	-1.638	-1.649	-1.660	-1.670	-1.682	-1.694	-1.705	-1.716	-1.729	-1.740	-1.751	-1.762	-1.774	-1.785	-1.795	-1.805	-1.815	-1.824	-1.832	-1.841	-1.849	-1.854	-1.861	-1.865	-1.870	-1.872	-1.875	-1.876	-1.876	-1.875	-1.874	-1.871	-1.868	-1.862	-1.858	-1.851	-1.842	-1.832	-1.824	-1.812	-1.799	-1.786	-1.771	-1.755	-1.738	-1.720	-1.700	-1.680	-1.659	-1.636	-1.612	-1.589	-1.565	-1.539	-1.512	-1.485	-1.459	-1.431	-1.402	-1.372	-1.342	-1.314	-1.284	-1.254	-1.222	-1.192	-1.162	-1.132	-1.102	-1.072	-1.042	-1.012	-0.984	-0.955	-0.926	-0.899	-0.871	-0.845	-0.819	-0.794	-0.769	-0.745	-0.721	-0.700	-0.676	-0.656	-0.636	-0.616	-0.598	-0.579	-0.560	-0.544	-0.528	-0.511	-0.494	-0.479	-0.464	-0.450	-0.435	-0.420	-0.405	-0.390	-0.376	-0.361	-0.346	-0.331	-0.316	-0.299	-0.282	-0.266	-0.248	-0.230	-0.211	-0.192	-0.172	-0.151	-0.130	-0.106	-0.084	-0.060	-0.035	-0.011	0.015	0.042	0.070	0.098	0.125	0.154	0.184	0.214	0.244	0.275	0.306	0.338	0.369	0.400	0.431	0.462	0.494	0.524	0.554	0.582	0.611	0.641	0.668	0.695	0.721	0.746	0.771	0.794	0.816	0.838	0.856	0.876	0.894	0.911	0.926	0.941	0.955	0.968	0.980	0.990	1.000	1.009	1.016	1.024	1.030	1.035	1.040	1.044	1.048	1.050	1.052	1.055	1.058	1.059	1.059	1.061	1.062	1.064	1.065	1.066	1.068	1.070	1.072	1.075	1.078	1.081	1.086	1.090	1.095	1.099	1.105	1.112	1.118	1.126	1.134	1.142	1.151	1.161	1.171	1.181	1.190	1.201	1.212	1.224	1.235	1.248	1.259	1.270	1.281	1.294	1.304	1.315	1.326	1.336	1.346	1.355	1.365	1.374	1.382	1.391	1.398	1.405	1.411	1.418	1.421	1.426	1.429	1.432	1.434	1.435	1.436	1.435	1.434	1.432	1.430	1.426	1.424	1.419	1.412	1.408	1.400	1.392	1.384	1.376	1.368	1.356	1.346	1.336	1.325	1.312	1.300	1.286	1.274	1.260	1.245	1.231	1.218	1.202	1.186	1.172	1.158	1.142	1.129	1.114	1.100	1.086	1.072	1.059	1.046	1.034	1.022	1.010	0.999	0.988	0.979	0.970	0.960	0.952	0.945	0.938	0.931	0.925	0.921	0.918	0.914	0.911	0.909	0.908	0.908	0.906	0.908	0.909	0.909	0.912	0.915	0.918	0.921	0.924	0.929	0.932	0.936	0.940	0.945	0.949	0.952	0.956	0.959	0.961	0.964	0.966	0.969	0.969	0.969	0.969	0.966	0.965	0.961	0.958	0.952	0.946	0.939	0.930	0.920	0.909	0.898	0.885	0.870	0.855	0.838	0.820	0.800	0.780	0.759	0.736	0.712	0.689	0.662	0.636	0.609	0.581	0.552	0.522	0.492	0.462	0.431	0.400	0.368	0.335	0.304	0.271	0.239	0.208	0.175	0.145	0.114	0.084	0.055	0.025	-0.004	-0.032	-0.060	-0.088	-0.114	-0.139	-0.164	-0.189	-0.212	-0.234	-0.256	-0.276	-0.296	-0.315	-0.334	-0.350	-0.368	-0.384	-0.399	-0.414	-0.429	-0.441	-0.455	-0.468	-0.481	-0.492	-0.504	-0.516	-0.526	-0.538	-0.548	-0.559	-0.569	-0.579	-0.590	-0.600	-0.610	-0.621	-0.632	-0.642	-0.655	-0.666	-0.676	-0.690	-0.701	-0.714	-0.726	-0.739	-0.750	-0.764	-0.778	-0.790	-0.805	-0.818	-0.832	-0.846	-0.860	-0.874	-0.889	-0.902	-0.918	-0.932	-0.946	-0.960	-0.975	-0.988	-1.002	-1.015	-1.028	-1.041	-1.054	-1.065	-1.078	-1.088	-1.099	-1.110	-1.120	-1.130	-1.140	-1.149	-1.156	-1.164	-1.171	-1.179	-1.185	-1.190	-1.195	-1.200	-1.204	-1.206	-1.210	-1.210	-1.211	-1.212	-1.211	-1.210	-1.209	-1.206	-1.202	-1.199	-1.194	-1.189	-1.181	-1.175	-1.165	-1.158	-1.148	-1.138	-1.126	-1.114	-1.101	-1.088	-1.072	-1.059	-1.042	-1.025	-1.008	-0.989	-0.969	-0.949	-0.929	-0.908	-0.885	-0.862	-0.839	-0.814	-0.789	-0.764	-0.738	-0.710	-0.684	-0.656	-0.628	-0.599	-0.570	-0.541	-0.512	-0.484	-0.455	-0.425	-0.395	-0.366	-0.336	-0.306	-0.278	-0.249	-0.220	-0.191	-0.164	-0.136	-0.109	-0.084	-0.058	-0.031	-0.008	0.018	0.040	0.062	0.084	0.105	0.124	0.142	0.161	0.178	0.194	0.209	0.222	0.235	0.248	0.258	0.268	0.276	0.284	0.290	0.296	0.301	0.304	0.306	0.308	0.309	0.309	0.308	0.305	0.302	0.299	0.294	0.289	0.284	0.278	0.270	0.261	0.252	0.244	0.235	0.224	0.214	0.202	0.191	0.179	0.166	0.152	0.139	0.126	0.111	0.098	0.082	0.069	0.054	0.038	0.022	0.008	-0.009	-0.025	-0.040	-0.056	-0.071	-0.088	-0.102	-0.119	-0.134	-0.148	-0.162	-0.178	-0.192	-0.206	-0.220	-0.231	-0.245	-0.256	-0.268	-0.279	-0.289	-0.296	-0.305	-0.312	-0.319	-0.325	-0.329	-0.334	-0.335	-0.338	-0.338	-0.336	-0.336	-0.334	-0.329	-0.325	-0.319	-0.312	-0.304	-0.294	-0.282	-0.272	-0.259	-0.246	-0.231	-0.215	-0.200	-0.182	-0.164	-0.144	-0.122	-0.101	-0.079	-0.055	-0.032	-0.008	0.018	0.042	0.069	0.095	0.121	0.149	0.176	0.205	0.232	0.261	0.290	0.320	0.350	0.379	0.408	0.438	0.468	0.498	0.528	0.558	0.586	0.615	0.645	0.674	0.702	0.731	0.761	0.789	0.819	0.846	0.875	0.901	0.930	0.958	0.985	1.012	1.040	1.068	1.094	1.120	1.146	1.174	1.201	1.226	1.254	1.278	1.304	1.329	1.354	1.379	1.402	1.426	1.450	1.472	1.496	1.519	1.540	1.562	1.582	1.602	1.622	1.641	1.660	1.678	1.694	1.710	1.724	1.739	1.752	1.765	1.776	1.786	1.796	1.804	1.811	1.818	1.821	1.825	1.826	1.828	1.828	1.825	1.822	1.818	1.811	1.804	1.796	1.786	1.775	1.762	1.748	1.732	1.715	1.698	1.678	1.656	1.635	1.611	1.588	1.561	1.535	1.508	1.479	1.449	1.418	1.386	1.352	1.320	1.284	1.249	1.214	1.176	1.139	1.101	1.064	1.025	0.986	0.948	0.909	0.870	0.830	0.792	0.754	0.715	0.678	0.641	0.602	0.568	0.534	0.499	0.465	0.432	0.401	0.371	0.341	0.314	0.286	0.261	0.236	0.215	0.194	0.174	0.156	0.139	0.125	0.111	0.100	0.089	0.081	0.074	0.068	0.064	0.061	0.060	0.060	0.061	0.064	0.068	0.072	0.079	0.085	0.092	0.101	0.110	0.119	0.129	0.138	0.149	0.159	0.168	0.178	0.188	0.198	0.205	0.212	0.221	0.228	0.232	0.238	0.241	0.244	0.245	0.245	0.244	0.241	0.238	0.232	0.226	0.219	0.209	0.199	0.186	0.172	0.158	0.141	0.124	0.106	0.085	0.064	0.042	0.020	-0.005	-0.029	-0.056	-0.082	-0.109	-0.138	-0.166	-0.195	-0.224	-0.255	-0.284	-0.312	-0.344	-0.372	-0.402	-0.431	-0.460	-0.489	-0.518	-0.545	-0.574	-0.600	-0.626	-0.652	-0.676	-0.701	-0.724	-0.748	-0.770	-0.791	-0.812	-0.832	-0.852	-0.870	-0.889	-0.906	-0.924	-0.941	-0.958	-0.972	-0.990	-1.005	-1.021	-1.038	-1.051	-1.068	-1.084	-1.100	-1.115	-1.131	-1.149	-1.166	-1.182	-1.201	-1.220	-1.240	-1.260	-1.280	-1.301	-1.324	-1.346	-1.370	-1.395	-1.419	-1.445	-1.471	-1.499	-1.526	-1.554	-1.584	-1.614	-1.644	-1.674	-1.705	-1.736	-1.769	-1.800	-1.832	-1.865	-1.896	-1.928	-1.961	-1.992	-2.024	-2.055	-2.086	-2.116	-2.146	-2.174	-2.202	-2.229	-2.255	-2.280	-2.304	-2.326	-2.349	-2.369	-2.388	-2.405	-2.420	-2.435	-2.448	-2.459	-2.469	-2.476	-2.482	-2.488	-2.490	-2.491	-2.490	-2.488	-2.482	-2.478	-2.470	-2.460	-2.450	-2.438	-2.424	-2.408	-2.391	-2.372	-2.354	-2.332	-2.311	-2.289	-2.264	-2.239	-2.214	-2.188	-2.160	-2.132	-2.104	-2.076	-2.047	-2.019	-1.989	-1.960	-1.931	-1.904	-1.874	-1.846	-1.819	-1.791	-1.765	-1.738	-1.712	-1.689	-1.665	-1.641	-1.619	-1.598	-1.578	-1.556	-1.538	-1.519	-1.501	-1.485	-1.470	-1.456	-1.441	-1.429	-1.418	-1.405	-1.394	-1.384	-1.374	-1.365	-1.355	-1.348	-1.339	-1.330	-1.321	-1.314	-1.306	-1.298	-1.289	-1.281	-1.271	-1.262	-1.252	-1.242	-1.230	-1.220	-1.208	-1.195	-1.181	-1.166	-1.151	-1.134	-1.116	-1.099	-1.079	-1.058	-1.036	-1.014	-0.990	-0.964	-0.938	-0.910	-0.881	-0.852	-0.822	-0.790	-0.759	-0.725	-0.691	-0.656	-0.621	-0.584	-0.548	-0.510	-0.471	-0.434	-0.394	-0.355	-0.316	-0.276	-0.238	-0.198	-0.160	-0.120	-0.082	-0.045	-0.008	0.029	0.065	0.100	0.134	0.168	0.199	0.230	0.259	0.289	0.315	0.340	0.362	0.385	0.405	0.424	0.441	0.458	0.471	0.482	0.492	0.501	0.509	0.514	0.516	0.520	0.520	0.518	0.514	0.510	0.504	0.496	0.488	0.478	0.466	0.454	0.440	0.426	0.411	0.395	0.379	0.361	0.341	0.324	0.304	0.285	0.265	0.246	0.226	0.206	0.188	0.168	0.148	0.130	0.110	0.092	0.075	0.059	0.041	0.026	0.011	-0.004	-0.016	-0.029	-0.040	-0.050	-0.060	-0.069	-0.076	-0.085	-0.090	-0.096	-0.101	-0.105	-0.108	-0.110	-0.111	-0.112	-0.111	-0.110	-0.110	-0.108	-0.105	-0.102	-0.099	-0.095	-0.092	-0.088	-0.084	-0.080	-0.076	-0.072	-0.069	-0.066	-0.064	-0.061	-0.059	-0.059	-0.059	-0.058	-0.058	-0.059	-0.061	-0.064	-0.068	-0.072	-0.079	-0.085	-0.091	-0.100	-0.110	-0.120	-0.132	-0.146	-0.159	-0.174	-0.189	-0.206	-0.222	-0.241	-0.260	-0.280	-0.300	-0.322	-0.342	-0.365	-0.388	-0.411	-0.435	-0.458	-0.482	-0.506	-0.531	-0.554	-0.579	-0.602	-0.625	-0.648	-0.670	-0.692	-0.714	-0.734	-0.755	-0.772	-0.791	-0.809	-0.825	-0.840	-0.855	-0.868	-0.879	-0.891	-0.900	-0.909	-0.918	-0.924	-0.929	-0.932	-0.935	-0.938	-0.938	-0.938	-0.936	-0.934	-0.930	-0.925	-0.920	-0.912	-0.906	-0.899	-0.889	-0.879	-0.869	-0.860	-0.849	-0.838	-0.826	-0.812	-0.801	-0.789	-0.775	-0.762	-0.749	-0.736	-0.724	-0.709	-0.696	-0.684	-0.671	-0.659	-0.646	-0.635	-0.624	-0.612	-0.602	-0.592	-0.582	-0.574	-0.562	-0.555	-0.545	-0.536	-0.529	-0.520	-0.511	-0.505	-0.496	-0.489	-0.481	-0.472	-0.465	-0.458	-0.449	-0.441	-0.432	-0.424	-0.415	-0.406	-0.398	-0.386	-0.378	-0.368	-0.356	-0.345	-0.335	-0.324	-0.311	-0.299	-0.285	-0.272	-0.260	-0.246	-0.230	-0.216	-0.201	-0.185	-0.170	-0.155	-0.139	-0.122	-0.105	-0.088	-0.072	-0.055	-0.038	-0.021	-0.005	0.012	0.029	0.046	0.062	0.079	0.095	0.111	0.128	0.144	0.159	0.172	0.189	0.204	0.219	0.231	0.246	0.260	0.274	0.286	0.299	0.312	0.322	0.335	0.346	0.358	0.368	0.379	0.389	0.399	0.409	0.418	0.428	0.436	0.446	0.454	0.462	0.471	0.479	0.488	0.495	0.502	0.510	0.518	0.522	0.530	0.538	0.544	0.549	0.556	0.561	0.568	0.572	0.579	0.584	0.589	0.595	0.599	0.604	0.609	0.614	0.618	0.621	0.625	0.630	0.634	0.638	0.641	0.644	0.648	0.651	0.654	0.658	0.660	0.662	0.665	0.666	0.669	0.670	0.672	0.675	0.676	0.678	0.679	0.680	0.681	0.682	0.684	0.685	0.686	0.688	0.689	0.690	0.691	0.692	0.694	0.694	0.695	0.696	0.698	0.698	0.699	0.699	0.699	0.699	0.700	0.700	0.700	0.699	0.699	0.699	0.699	0.698	0.698	0.696	0.696	0.695	0.695	0.692	0.692	0.691	0.690	0.688	0.685	0.682	0.681	0.679	0.675	0.671	0.668	0.664	0.659	0.654	0.649	0.644	0.638	0.631	0.625	0.618	0.610	0.602	0.594	0.584	0.575	0.564	0.554	0.542	0.531	0.518	0.505	0.491	0.479	0.465	0.450	0.435	0.420	0.404	0.389	0.370	0.354	0.336	0.320	0.302	0.284	0.266	0.249	0.232	0.215	0.200	0.182	0.166	0.151	0.136	0.121	0.108	0.094	0.081	0.070	0.059	0.049	0.041	0.034	0.026	0.020	0.016	0.012	0.011	0.010	0.010	0.012	0.015	0.019	0.024	0.030	0.038	0.046	0.055	0.065	0.076	0.089	0.101	0.115	0.129	0.142	0.159	0.174	0.190	0.205	0.221	0.236	0.251	0.266	0.281	0.294	0.309	0.321	0.334	0.346	0.356	0.366	0.375	0.382	0.390	0.395	0.400	0.402	0.405	0.406	0.406	0.405	0.404	0.400	0.395	0.390	0.384	0.378	0.369	0.360	0.350	0.341	0.330	0.319	0.308	0.295	0.284	0.271	0.261	0.249	0.239	0.226	0.216	0.208	0.198	0.190	0.182	0.175	0.170	0.166	0.161	0.159	0.158	0.156	0.158	0.158	0.161	0.164	0.170	0.175	0.184	0.192	0.202	0.212	0.225	0.239	0.252	0.268	0.282	0.299	0.316	0.334	0.351	0.369	0.389	0.406	0.426	0.446	0.465	0.485	0.505	0.524	0.542	0.562	0.581	0.599	0.616	0.634	0.650	0.665	0.681	0.696	0.710	0.724	0.738	0.750	0.762	0.771	0.782	0.791	0.800	0.809	0.815	0.821	0.826	0.830	0.835	0.836	0.839	0.840	0.841	0.841	0.841	0.839	0.838	0.835	0.834	0.830	0.826	0.824	0.820	0.815	0.810	0.804	0.799	0.794	0.788	0.781	0.775	0.768	0.760	0.754	0.748	0.740	0.731	0.724	0.716	0.708	0.700	0.692	0.684	0.676	0.668	0.660	0.651	0.642	0.634	0.626	0.618	0.609	0.601	0.592	0.584	0.575	0.566	0.559	0.549	0.540	0.532	0.524	0.514	0.506	0.498	0.488	0.479	0.469	0.460	0.451	0.440	0.431	0.420	0.410	0.399	0.386	0.376	0.364	0.352	0.340	0.328	0.316	0.302	0.289	0.275	0.261	0.248	0.234	0.219	0.204	0.189	0.174	0.159	0.142	0.128	0.112	0.098	0.082	0.068	0.054	0.039	0.025	0.011	-0.004	-0.018	-0.031	-0.042	-0.056	-0.068	-0.080	-0.091	-0.101	-0.112	-0.122	-0.132	-0.140	-0.149	-0.158	-0.165	-0.171	-0.179	-0.186	-0.191	-0.198	-0.202	-0.208	-0.212	-0.216	-0.221	-0.225	-0.230	-0.234	-0.239	-0.244	-0.248	-0.252	-0.258	-0.262	-0.269	-0.275	-0.281	-0.289	-0.296	-0.305	-0.314	-0.322	-0.332	-0.342	-0.354	-0.366	-0.379	-0.391	-0.405	-0.419	-0.434	-0.448	-0.464	-0.480	-0.496	-0.512	-0.530	-0.549	-0.566	-0.584	-0.602	-0.620	-0.639	-0.658	-0.676	-0.692	-0.710	-0.728	-0.744	-0.759	-0.775	-0.790	-0.804	-0.816	-0.829	-0.840	-0.851	-0.860	-0.868	-0.874	-0.880	-0.884	-0.888	-0.890	-0.890	-0.890	-0.889	-0.885	-0.880	-0.875	-0.869	-0.862	-0.852	-0.842	-0.831	-0.820	-0.806	-0.792	-0.779	-0.762	-0.746	-0.730	-0.712	-0.694	-0.678	-0.659	-0.640	-0.621	-0.602	-0.584	-0.565	-0.548	-0.530	-0.512	-0.495	-0.480	-0.464	-0.450	-0.436	-0.422	-0.411	-0.400	-0.390	-0.382	-0.374	-0.369	-0.364	-0.360	-0.359	-0.358	-0.359	-0.361	-0.365	-0.370	-0.378	-0.385	-0.395	-0.406	-0.419	-0.432	-0.448	-0.464	-0.481	-0.500	-0.521	-0.542	-0.565	-0.589	-0.614	-0.639	-0.665	-0.692	-0.720	-0.749	-0.778	-0.806	-0.836	-0.868	-0.898	-0.929	-0.960	-0.991	-1.022	-1.054	-1.085	-1.115	-1.148	-1.178	-1.206	-1.236	-1.265	-1.295	-1.321	-1.349	-1.375	-1.401	-1.426	-1.451	-1.474	-1.498	-1.518	-1.538	-1.556	-1.575	-1.592	-1.608	-1.622	-1.635	-1.649	-1.659	-1.669	-1.679	-1.686	-1.692	-1.698	-1.702	-1.705	-1.706	-1.708	-1.705	-1.704	-1.700	-1.694	-1.688	-1.680	-1.671	-1.662	-1.651	-1.640	-1.626	-1.612	-1.598	-1.580	-1.564	-1.545	-1.525	-1.506	-1.484	-1.462	-1.440	-1.416	-1.392	-1.368	-1.342	-1.316	-1.291	-1.264	-1.238	-1.209	-1.181	-1.155	-1.126	-1.098	-1.070	-1.042	-1.014	-0.985	-0.959	-0.931	-0.904	-0.876	-0.850	-0.824	-0.799	-0.774	-0.750	-0.726	-0.704	-0.681	-0.660	-0.638	-0.618	-0.596	-0.576	-0.559	-0.541	-0.522	-0.506	-0.490	-0.474	-0.460	-0.445	-0.430	-0.418	-0.404	-0.391	-0.379	-0.366	-0.354	-0.342	-0.330	-0.319	-0.308	-0.294	-0.282	-0.270	-0.259	-0.245	-0.232	-0.220	-0.205	-0.192	-0.178	-0.164	-0.148	-0.132	-0.116	-0.099	-0.082	-0.065	-0.048	-0.028	-0.010	0.010	0.030	0.051	0.071	0.094	0.115	0.138	0.159	0.181	0.204	0.229	0.251	0.272	0.296	0.320	0.342	0.365	0.388	0.409	0.430	0.452	0.474	0.495	0.516	0.536	0.556	0.576	0.595	0.614	0.630	0.648	0.662	0.679	0.692	0.708	0.720	0.732	0.745	0.756	0.765	0.776	0.784	0.792	0.799	0.806	0.811	0.816	0.819	0.821	0.824	0.824	0.822	0.821	0.819	0.816	0.811	0.806	0.801	0.794	0.785	0.776	0.765	0.755	0.742	0.728	0.712	0.698	0.681	0.664	0.646	0.626	0.606	0.585	0.565	0.544	0.520	0.499	0.475	0.451	0.428	0.404	0.379	0.354	0.329	0.304	0.279	0.254	0.231	0.208	0.184	0.162	0.140	0.120	0.100	0.081	0.064	0.048	0.034	0.020	0.009	0.000	-0.009	-0.014	-0.020	-0.022	-0.022	-0.020	-0.018	-0.011	-0.004	0.008	0.019	0.032	0.048	0.065	0.085	0.108	0.131	0.156	0.184	0.212	0.241	0.274	0.306	0.339	0.374	0.409	0.445	0.481	0.519	0.556	0.592	0.630	0.666	0.704	0.740	0.776	0.811	0.845	0.879	0.910	0.940	0.970	0.998	1.022	1.049	1.070	1.090	1.108	1.124	1.139	1.150	1.160	1.168	1.172	1.176	1.176	1.175	1.171	1.166	1.158	1.149	1.136	1.122	1.105	1.088	1.068	1.048	1.024	1.000	0.975	0.948	0.919	0.891	0.860	0.830	0.800	0.768	0.738	0.705	0.674	0.641	0.610	0.579	0.546	0.516	0.486	0.456	0.428	0.400	0.372	0.346	0.321	0.298	0.275	0.252	0.232	0.214	0.195	0.179	0.164	0.150	0.138	0.128	0.118	0.110	0.104	0.098	0.094	0.091	0.090	0.091	0.092	0.094	0.099	0.102	0.108	0.115	0.121	0.130	0.139	0.149	0.158	0.169	0.181	0.192	0.204	0.218	0.230	0.244	0.258	0.271	0.285	0.300	0.314	0.326	0.340	0.352	0.366	0.379	0.390	0.402	0.414	0.425	0.435	0.446	0.455	0.465	0.474	0.481	0.489	0.495	0.500	0.506	0.510	0.514	0.516	0.519	0.521	0.521	0.521	0.521	0.520	0.519	0.515	0.512	0.509	0.504	0.498	0.491	0.485	0.476	0.468	0.459	0.449	0.438	0.426	0.414	0.401	0.389	0.374	0.360	0.344	0.328	0.311	0.294	0.275	0.258	0.239	0.219	0.200	0.180	0.160	0.139	0.119	0.098	0.076	0.055	0.034	0.011	-0.009	-0.031	-0.052	-0.075	-0.096	-0.118	-0.138	-0.159	-0.179	-0.198	100.000	5.000	2.000	1.000	2.000	0.000	0.000	0.000	0.000	0.000	0.000	0.000	0.000	0.000	0.000	0.000	0.000	0.000	0.551	0.529	0.507	0.485	0.465	0.445	0.425	0.406	0.388	0.370	0.354	0.338	0.321	0.306	0.294	0.280	0.268	0.256	0.246	0.235	0.226	0.218	0.210	0.202	0.196	0.190	0.184	0.178	0.172	0.168	0.164	0.159	0.154	0.150	0.146	0.141	0.138	0.132	0.129	0.124	0.120	0.114	0.109	0.104	0.098	0.091	0.084	0.076	0.069	0.061	0.052	0.042	0.031	0.020	0.010	-0.002	-0.018	-0.030	-0.045	-0.061	-0.078	-0.095	-0.112	-0.131	-0.150	-0.171	-0.191	-0.214	-0.235	-0.259	-0.281	-0.306	-0.331	-0.358	-0.384	-0.410	-0.436	-0.465	-0.491	-0.520	-0.550	-0.578	-0.608	-0.636	-0.666	-0.696	-0.725	-0.755	-0.785	-0.815	-0.845	-0.875	-0.904	-0.932	-0.962	-0.990	-1.019	-1.045	-1.071	-1.098	-1.124	-1.150	-1.175	-1.198	-1.221	-1.242	-1.265	-1.285	-1.305	-1.324	-1.341	-1.359	-1.375	-1.390	-1.405	-1.419	-1.431	-1.442	-1.454	-1.465	-1.474	-1.481	-1.490	-1.498	-1.504	-1.509	-1.514	-1.519	-1.522	-1.525	-1.529	-1.532	-1.534	-1.538	-1.539	-1.541	-1.542	-1.545	-1.546	-1.549	-1.550	-1.551	-1.555	-1.558	-1.560	-1.564	-1.568	-1.571	-1.576	-1.581	-1.588	-1.594	-1.600	-1.608	-1.615	-1.624	-1.634	-1.642	-1.652	-1.664	-1.675	-1.688	-1.700	-1.712	-1.725	-1.740	-1.754	-1.769	-1.782	-1.798	-1.812	-1.828	-1.842	-1.858	-1.872	-1.886	-1.901	-1.915	-1.929	-1.941	-1.954	-1.966	-1.976	-1.986	-1.998	-2.006	-2.014	-2.021	-2.029	-2.035	-2.039	-2.041	-2.044	-2.046	-2.046	-2.045	-2.042	-2.039	-2.035	-2.030	-2.022	-2.015	-2.006	-1.995	-1.985	-1.972	-1.959	-1.944	-1.929	-1.912	-1.895	-1.878	-1.859	-1.838	-1.819	-1.798	-1.776	-1.752	-1.731	-1.709	-1.686	-1.662	-1.639	-1.614	-1.590	-1.566	-1.541	-1.518	-1.492	-1.469	-1.445	-1.421	-1.398	-1.375	-1.352	-1.330	-1.308	-1.285	-1.265	-1.242	-1.224	-1.204	-1.184	-1.165	-1.146	-1.129	-1.111	-1.096	-1.081	-1.066	-1.051	-1.038	-1.025	-1.012	-1.000	-0.990	-0.980	-0.970	-0.962	-0.954	-0.946	-0.940	-0.935	-0.930	-0.925	-0.921	-0.919	-0.918	-0.916	-0.916	-0.916	-0.916	-0.919	-0.921	-0.925	-0.929	-0.934	-0.939	-0.945	-0.951	-0.959	-0.968	-0.975	-0.985	-0.992	-1.002	-1.014	-1.024	-1.035	-1.046	-1.059	-1.071	-1.082	-1.095	-1.109	-1.120	-1.132	-1.145	-1.158	-1.170	-1.181	-1.195	-1.206	-1.219	-1.229	-1.240	-1.251	-1.261	-1.271	-1.281	-1.290	-1.299	-1.306	-1.314	-1.321	-1.328	-1.334	-1.338	-1.342	-1.346	-1.349	-1.352	-1.355	-1.358	-1.359	-1.359	-1.359	-1.359	-1.358	-1.356	-1.354	-1.352	-1.349	-1.346	-1.344	-1.339	-1.334	-1.330	-1.325	-1.320	-1.316	-1.310	-1.304	-1.299	-1.292	-1.286	-1.280	-1.274	-1.266	-1.261	-1.254	-1.248	-1.242	-1.235	-1.230	-1.224	-1.218	-1.212	-1.206	-1.201	-1.196	-1.191	-1.186	-1.181	-1.176	-1.172	-1.168	-1.164	-1.161	-1.156	-1.154	-1.150	-1.146	-1.144	-1.140	-1.136	-1.134	-1.131	-1.128	-1.125	-1.122	-1.120	-1.119	-1.116	-1.112	-1.110	-1.108	-1.105	-1.101	-1.099	-1.095	-1.092	-1.088	-1.084	-1.080	-1.074	-1.070	-1.065	-1.059	-1.054	-1.046	-1.040	-1.032	-1.025	-1.016	-1.008	-0.999	-0.988	-0.978	-0.966	-0.954	-0.942	-0.929	-0.915	-0.900	-0.886	-0.871	-0.854	-0.838	-0.820	-0.801	-0.782	-0.764	-0.744	-0.724	-0.702	-0.681	-0.660	-0.638	-0.616	-0.592	-0.570	-0.546	-0.524	-0.501	-0.478	-0.454	-0.432	-0.409	-0.386	-0.365	-0.342	-0.321	-0.301	-0.280	-0.261	-0.241	-0.222	-0.205	-0.189	-0.172	-0.158	-0.144	-0.132	-0.120	-0.109	-0.101	-0.094	-0.086	-0.081	-0.078	-0.075	-0.074	-0.075	-0.076	-0.079	-0.084	-0.089	-0.096	-0.105	-0.115	-0.125	-0.138	-0.151	-0.168	-0.182	-0.200	-0.218	-0.239	-0.258	-0.280	-0.301	-0.324	-0.349	-0.374	-0.399	-0.425	-0.451	-0.479	-0.505	-0.534	-0.562	-0.590	-0.619	-0.649	-0.676	-0.705	-0.734	-0.762	-0.791	-0.819	-0.846	-0.874	-0.900	-0.926	-0.951	-0.976	-1.000	-1.024	-1.046	-1.068	-1.089	-1.110	-1.129	-1.148	-1.165	-1.181	-1.196	-1.211	-1.224	-1.236	-1.248	-1.258	-1.266	-1.275	-1.281	-1.288	-1.294	-1.298	-1.300	-1.302	-1.304	-1.305	-1.305	-1.304	-1.301	-1.300	-1.298	-1.294	-1.289	-1.286	-1.281	-1.276	-1.271	-1.265	-1.260	-1.256	-1.251	-1.246	-1.241	-1.236	-1.232	-1.229	-1.225	-1.222	-1.220	-1.220	-1.219	-1.219	-1.220	-1.221	-1.222	-1.226	-1.231	-1.235	-1.241	-1.249	-1.256	-1.265	-1.275	-1.285	-1.296	-1.309	-1.321	-1.336	-1.350	-1.365	-1.382	-1.399	-1.416	-1.435	-1.454	-1.472	-1.492	-1.514	-1.534	-1.554	-1.574	-1.595	-1.616	-1.638	-1.659	-1.678	-1.699	-1.720	-1.740	-1.759	-1.778	-1.796	-1.815	-1.832	-1.850	-1.866	-1.882	-1.898	-1.911	-1.925	-1.939	-1.950	-1.961	-1.971	-1.982	-1.991	-2.000	-2.007	-2.015	-2.021	-2.026	-2.033	-2.038	-2.042	-2.046	-2.050	-2.054	-2.058	-2.060	-2.062	-2.065	-2.069	-2.071	-2.072	-2.076	-2.079	-2.082	-2.085	-2.089	-2.094	-2.098	-2.101	-2.108	-2.114	-2.120	-2.125	-2.132	-2.140	-2.149	-2.158	-2.166	-2.176	-2.186	-2.198	-2.208	-2.219	-2.230	-2.242	-2.255	-2.266	-2.281	-2.294	-2.306	-2.321	-2.334	-2.348	-2.361	-2.375	-2.388	-2.401	-2.414	-2.426	-2.439	-2.450	-2.461	-2.472	-2.481	-2.491	-2.500	-2.509	-2.516	-2.521	-2.528	-2.531	-2.536	-2.539	-2.541	-2.541	-2.542	-2.542	-2.540	-2.538	-2.534	-2.529	-2.524	-2.516	-2.510	-2.501	-2.491	-2.481	-2.471	-2.460	-2.448	-2.435	-2.422	-2.408	-2.392	-2.379	-2.362	-2.348	-2.331	-2.316	-2.300	-2.285	-2.269	-2.252	-2.236	-2.220	-2.205	-2.189	-2.174	-2.160	-2.145	-2.131	-2.118	-2.106	-2.092	-2.081	-2.070	-2.060	-2.051	-2.041	-2.034	-2.026	-2.018	-2.011	-2.005	-2.000	-1.994	-1.990	-1.985	-1.981	-1.978	-1.975	-1.971	-1.969	-1.966	-1.962	-1.960	-1.956	-1.952	-1.949	-1.944	-1.940	-1.936	-1.930	-1.925	-1.919	-1.911	-1.904	-1.894	-1.885	-1.874	-1.862	-1.850	-1.836	-1.822	-1.806	-1.789	-1.771	-1.751	-1.731	-1.710	-1.688	-1.664	-1.639	-1.614	-1.588	-1.559	-1.531	-1.501	-1.470	-1.439	-1.408	-1.374	-1.339	-1.306	-1.271	-1.235	-1.200	-1.164	-1.128	-1.091	-1.055	-1.019	-0.982	-0.948	-0.910	-0.876	-0.840	-0.805	-0.772	-0.739	-0.706	-0.675	-0.644	-0.615	-0.585	-0.558	-0.530	-0.505	-0.481	-0.458	-0.436	-0.415	-0.395	-0.379	-0.361	-0.346	-0.332	-0.320	-0.310	-0.300	-0.291	-0.285	-0.279	-0.274	-0.271	-0.268	-0.266	-0.266	-0.266	-0.268	-0.270	-0.272	-0.278	-0.281	-0.286	-0.292	-0.299	-0.306	-0.314	-0.321	-0.328	-0.336	-0.345	-0.354	-0.361	-0.370	-0.378	-0.386	-0.394	-0.401	-0.410	-0.418	-0.424	-0.432	-0.439	-0.445	-0.451	-0.456	-0.461	-0.466	-0.472	-0.476	-0.480	-0.484	-0.486	-0.490	-0.492	-0.495	-0.496	-0.498	-0.500	-0.501	-0.501	-0.504	-0.504	-0.504	-0.506	-0.506	-0.506	-0.507	-0.509	-0.509	-0.510	-0.511	-0.512	-0.515	-0.518	-0.520	-0.522	-0.525	-0.529	-0.532	-0.538	-0.541	-0.548	-0.554	-0.561	-0.568	-0.576	-0.585	-0.594	-0.602	-0.612	-0.624	-0.635	-0.648	-0.660	-0.674	-0.688	-0.702	-0.718	-0.734	-0.751	-0.768	-0.785	-0.802	-0.820	-0.839	-0.859	-0.878	-0.898	-0.916	-0.936	-0.956	-0.976	-0.996	-1.016	-1.036	-1.056	-1.075	-1.094	-1.114	-1.131	-1.150	-1.166	-1.184	-1.200	-1.216	-1.230	-1.246	-1.259	-1.271	-1.282	-1.294	-1.305	-1.315	-1.322	-1.330	-1.336	-1.342	-1.348	-1.351	-1.354	-1.356	-1.358	-1.358	-1.358	-1.355	-1.352	-1.349	-1.345	-1.339	-1.334	-1.328	-1.320	-1.312	-1.304	-1.295	-1.288	-1.278	-1.268	-1.258	-1.246	-1.235	-1.224	-1.214	-1.201	-1.190	-1.178	-1.166	-1.152	-1.140	-1.129	-1.116	-1.104	-1.091	-1.080	-1.069	-1.058	-1.045	-1.032	-1.022	-1.010	-1.000	-0.990	-0.979	-0.969	-0.958	-0.948	-0.938	-0.928	-0.918	-0.908	-0.899	-0.889	-0.880	-0.871	-0.862	-0.852	-0.845	-0.835	-0.826	-0.818	-0.809	-0.800	-0.790	-0.781	-0.774	-0.765	-0.756	-0.748	-0.739	-0.730	-0.720	-0.711	-0.704	-0.694	-0.685	-0.676	-0.668	-0.660	-0.651	-0.642	-0.634	-0.625	-0.618	-0.609	-0.600	-0.591	-0.582	-0.575	-0.566	-0.558	-0.549	-0.541	-0.532	-0.524	-0.516	-0.506	-0.499	-0.489	-0.480	-0.470	-0.461	-0.451	-0.441	-0.432	-0.422	-0.412	-0.402	-0.390	-0.379	-0.368	-0.355	-0.344	-0.330	-0.318	-0.304	-0.290	-0.275	-0.260	-0.245	-0.230	-0.214	-0.198	-0.181	-0.164	-0.145	-0.126	-0.109	-0.089	-0.069	-0.050	-0.029	-0.009	0.011	0.032	0.054	0.074	0.096	0.118	0.140	0.161	0.182	0.204	0.225	0.246	0.268	0.288	0.309	0.328	0.348	0.368	0.388	0.405	0.424	0.441	0.459	0.476	0.491	0.507	0.522	0.536	0.550	0.564	0.575	0.588	0.599	0.610	0.619	0.629	0.638	0.645	0.652	0.659	0.665	0.671	0.675	0.679	0.682	0.686	0.689	0.691	0.692	0.694	0.695	0.695	0.695	0.694	0.694	0.692	0.691	0.689	0.688	0.685	0.684	0.681	0.679	0.675	0.672	0.670	0.668	0.665	0.661	0.659	0.656	0.654	0.651	0.649	0.646	0.644	0.642	0.641	0.639	0.639	0.638	0.636	0.636	0.635	0.635	0.634	0.634	0.635	0.635	0.635	0.635	0.636	0.638	0.638	0.638	0.639	0.640	0.641	0.642	0.644	0.644	0.644	0.645	0.645	0.645	0.645	0.645	0.644	0.642	0.641	0.640	0.636	0.635	0.631	0.628	0.624	0.620	0.615	0.609	0.604	0.598	0.590	0.584	0.576	0.569	0.559	0.551	0.542	0.534	0.522	0.514	0.505	0.495	0.485	0.475	0.466	0.456	0.446	0.438	0.428	0.419	0.410	0.404	0.395	0.388	0.381	0.376	0.370	0.365	0.360	0.358	0.355	0.352	0.351	0.350	0.351	0.352	0.352	0.355	0.359	0.362	0.366	0.371	0.378	0.384	0.389	0.396	0.404	0.412	0.420	0.428	0.436	0.444	0.452	0.461	0.470	0.478	0.485	0.492	0.500	0.507	0.514	0.520	0.524	0.529	0.534	0.538	0.539	0.541	0.542	0.542	0.541	0.540	0.538	0.534	0.530	0.524	0.518	0.511	0.502	0.495	0.484	0.474	0.461	0.449	0.435	0.421	0.408	0.392	0.376	0.360	0.342	0.326	0.308	0.290	0.272	0.255	0.235	0.216	0.198	0.180	0.160	0.142	0.122	0.105	0.086	0.069	0.051	0.034	0.016	0.000	-0.018	-0.032	-0.048	-0.062	-0.078	-0.090	-0.102	-0.115	-0.126	-0.136	-0.148	-0.156	-0.165	-0.174	-0.181	-0.188	-0.195	-0.200	-0.205	-0.209	-0.212	-0.215	-0.218	-0.218	-0.220	-0.220	-0.219	-0.218	-0.216	-0.214	-0.211	-0.208	-0.204	-0.199	-0.195	-0.190	-0.184	-0.178	-0.172	-0.166	-0.160	-0.152	-0.145	-0.139	-0.131	-0.124	-0.118	-0.110	-0.104	-0.095	-0.089	-0.081	-0.075	-0.069	-0.062	-0.056	-0.050	-0.045	-0.039	-0.034	-0.029	-0.024	-0.020	-0.016	-0.012	-0.009	-0.006	-0.004	-0.001	-0.001	0.001	0.002	0.002	0.002	0.002	0.002	0.001	0.001	-0.001	-0.002	-0.004	-0.005	-0.008	-0.010	-0.012	-0.016	-0.019	-0.021	-0.025	-0.028	-0.031	-0.032	-0.036	-0.040	-0.044	-0.046	-0.049	-0.052	-0.055	-0.058	-0.060	-0.062	-0.065	-0.068	-0.070	-0.074	-0.076	-0.078	-0.080	-0.082	-0.086	-0.089	-0.091	-0.094	-0.098	-0.100	-0.102	-0.105	-0.109	-0.112	-0.115	-0.119	-0.122	-0.126	-0.131	-0.135	-0.141	-0.145	-0.151	-0.156	-0.162	-0.168	-0.174	-0.180	-0.186	-0.192	-0.200	-0.206	-0.214	-0.220	-0.226	-0.234	-0.240	-0.248	-0.255	-0.262	-0.269	-0.276	-0.282	-0.290	-0.298	-0.304	-0.311	-0.318	-0.324	-0.331	-0.336	-0.344	-0.350	-0.356	-0.362	-0.368	-0.372	-0.379	-0.384	-0.389	-0.394	-0.398	-0.402	-0.406	-0.411	-0.415	-0.419	-0.424	-0.428	-0.431	-0.435	-0.439	-0.442	-0.446	-0.451	-0.454	-0.459	-0.462	-0.466	-0.470	-0.474	-0.479	-0.482	-0.488	-0.491	-0.496	-0.500	-0.505	-0.509	-0.515	-0.520	-0.524	-0.529	-0.535	-0.540	-0.545	-0.550	-0.555	-0.561	-0.566	-0.572	-0.576	-0.581	-0.586	-0.591	-0.596	-0.600	-0.605	-0.610	-0.614	-0.616	-0.620	-0.624	-0.628	-0.630	-0.632	-0.634	-0.635	-0.636	-0.638	-0.638	-0.639	-0.639	-0.639	-0.638	-0.636	-0.635	-0.632	-0.630	-0.626	-0.624	-0.620	-0.618	-0.612	-0.609	-0.605	-0.599	-0.595	-0.589	-0.584	-0.576	-0.571	-0.565	-0.558	-0.552	-0.545	-0.539	-0.532	-0.526	-0.519	-0.514	-0.507	-0.502	-0.499	-0.494	-0.489	-0.485	-0.481	-0.479	-0.476	-0.474	-0.472	-0.472	-0.472	-0.474	-0.475	-0.478	-0.481	-0.485	-0.490	-0.496	-0.502	-0.511	-0.520	-0.530	-0.540	-0.551	-0.564	-0.576	-0.590	-0.606	-0.622	-0.639	-0.655	-0.674	-0.694	-0.714	-0.735	-0.756	-0.778	-0.800	-0.824	-0.848	-0.871	-0.896	-0.922	-0.948	-0.974	-0.999	-1.026	-1.052	-1.079	-1.106	-1.134	-1.159	-1.186	-1.214	-1.240	-1.266	-1.292	-1.318	-1.344	-1.368	-1.392	-1.416	-1.440	-1.462	-1.485	-1.506	-1.528	-1.548	-1.568	-1.586	-1.604	-1.620	-1.638	-1.651	-1.666	-1.679	-1.691	-1.702	-1.714	-1.724	-1.732	-1.739	-1.745	-1.751	-1.755	-1.759	-1.760	-1.761	-1.762	-1.761	-1.759	-1.756	-1.752	-1.748	-1.741	-1.734	-1.725	-1.718	-1.708	-1.696	-1.685	-1.672	-1.659	-1.645	-1.631	-1.616	-1.601	-1.584	-1.568	-1.551	-1.532	-1.514	-1.496	-1.479	-1.459	-1.440	-1.420	-1.401	-1.381	-1.361	-1.342	-1.322	-1.304	-1.284	-1.264	-1.245	-1.226	-1.206	-1.189	-1.170	-1.152	-1.134	-1.116	-1.099	-1.081	-1.065	-1.049	-1.031	-1.016	-1.000	-0.985	-0.969	-0.955	-0.939	-0.924	-0.910	-0.896	-0.881	-0.868	-0.852	-0.840	-0.825	-0.811	-0.798	-0.782	-0.769	-0.754	-0.739	-0.724	-0.708	-0.692	-0.678	-0.661	-0.645	-0.628	-0.610	-0.594	-0.575	-0.556	-0.539	-0.520	-0.501	-0.481	-0.461	-0.441	-0.420	-0.400	-0.380	-0.358	-0.335	-0.315	-0.291	-0.269	-0.245	-0.222	-0.200	-0.176	-0.152	-0.130	-0.105	-0.082	-0.059	-0.036	-0.014	0.010	0.032	0.056	0.078	0.100	0.122	0.144	0.165	0.186	0.206	0.228	0.246	0.265	0.285	0.302	0.320	0.336	0.352	0.369	0.384	0.398	0.411	0.424	0.436	0.446	0.458	0.468	0.475	0.484	0.491	0.498	0.501	0.505	0.509	0.511	0.511	0.512	0.511	0.509	0.506	0.500	0.496	0.489	0.482	0.472	0.464	0.452	0.441	0.429	0.415	0.401	0.385	0.370	0.354	0.338	0.319	0.301	0.281	0.262	0.242	0.224	0.202	0.184	0.162	0.142	0.122	0.102	0.082	0.064	0.046	0.028	0.010	-0.008	-0.022	-0.038	-0.051	-0.065	-0.076	-0.086	-0.095	-0.102	-0.109	-0.115	-0.116	-0.119	-0.120	-0.118	-0.114	-0.109	-0.104	-0.094	-0.084	-0.072	-0.059	-0.044	-0.028	-0.009	0.011	0.032	0.054	0.078	0.102	0.129	0.156	0.184	0.214	0.242	0.274	0.305	0.336	0.369	0.400	0.434	0.465	0.498	0.530	0.561	0.592	0.624	0.655	0.684	0.712	0.740	0.769	0.794	0.819	0.841	0.864	0.884	0.904	0.920	0.936	0.950	0.962	0.975	0.984	0.991	0.996	1.000	1.002	1.002	1.001	0.998	0.994	0.986	0.979	0.969	0.958	0.944	0.930	0.915	0.898	0.879	0.859	0.839	0.816	0.795	0.771	0.746	0.721	0.696	0.671	0.645	0.618	0.591	0.564	0.538	0.510	0.482	0.455	0.428	0.401	0.376	0.350	0.324	0.300	0.275	0.251	0.228	0.205	0.184	0.162	0.142	0.124	0.104	0.086	0.069	0.052	0.038	0.024	0.009	-0.005	-0.016	-0.029	-0.039	-0.050	-0.059	-0.068	-0.075	-0.084	-0.090	-0.095	-0.101	-0.106	-0.110	-0.115	-0.119	-0.121	-0.122	-0.125	-0.128	-0.128	-0.130	-0.130	-0.130	-0.130	-0.129	-0.128	-0.126	-0.125	-0.124	-0.121	-0.120	-0.116	-0.112	-0.110	-0.106	-0.102	-0.096	-0.091	-0.088	-0.081	-0.075	-0.069	-0.062	-0.056	-0.050	-0.042	-0.036	-0.029	-0.021	-0.015	-0.008	0.001	0.009	0.016	0.022	0.031	0.038	0.045	0.050	0.056	0.062	0.069	0.074	0.078	0.081	0.085	0.088	0.090	0.091	0.092	0.092	0.091	0.089	0.088	0.084	0.080	0.074	0.069	0.061	0.052	0.042	0.034	0.024	0.010	-0.001	-0.015	-0.029	-0.045	-0.060	-0.078	-0.095	-0.112	-0.131	-0.151	-0.170	-0.190	-0.210	-0.230	-0.250	-0.270	-0.290	-0.310	-0.330	-0.350	-0.369	-0.388	-0.406	-0.422	-0.440	-0.456	-0.472	-0.486	-0.500	-0.512	-0.525	-0.535	-0.545	-0.552	-0.561	-0.568	-0.572	-0.576	-0.579	-0.581	-0.581	-0.581	-0.579	-0.578	-0.572	-0.568	-0.562	-0.555	-0.548	-0.540	-0.531	-0.521	-0.510	-0.500	-0.489	-0.478	-0.465	-0.452	-0.440	-0.428	-0.415	-0.401	-0.390	-0.376	-0.365	-0.354	-0.341	-0.330	-0.320	-0.309	-0.299	-0.290	-0.281	-0.274	-0.265	-0.259	-0.254	-0.249	-0.245	-0.242	-0.239	-0.239	-0.238	-0.236	-0.236	-0.238	-0.240	-0.242	-0.246	-0.250	-0.254	-0.260	-0.265	-0.271	-0.280	-0.288	-0.296	-0.305	-0.314	-0.324	-0.334	-0.344	-0.354	-0.365	-0.375	-0.386	-0.398	-0.410	-0.420	-0.431	-0.444	-0.455	-0.465	-0.478	-0.488	-0.499	-0.510	-0.520	-0.531	-0.541	-0.551	-0.562	-0.572	-0.582	-0.592	-0.602	-0.612	-0.621	-0.631	-0.641	-0.651	-0.660	-0.670	-0.678	-0.688	-0.696	-0.705	-0.714	-0.722	-0.731	-0.740	-0.750	-0.758	-0.768	-0.776	-0.786	-0.796	-0.804	-0.814	-0.824	-0.834	-0.844	-0.855	-0.865	-0.876	-0.886	-0.898	-0.909	-0.921	-0.931	-0.944	-0.955	-0.966	-0.979	-0.991	-1.004	-1.016	-1.028	-1.040	-1.054	-1.065	-1.079	-1.090	-1.102	-1.115	-1.128	-1.139	-1.151	-1.162	-1.175	-1.186	-1.199	-1.210	-1.221	-1.234	-1.245	-1.258	-1.269	-1.280	-1.291	-1.302	-1.314	-1.325	-1.336	-1.346	-1.358	-1.369	-1.380	-1.391	-1.404	-1.414	-1.426	-1.439	-1.451	-1.464	-1.476	-1.489	-1.504	-1.518	-1.531	-1.548	-1.561	-1.579	-1.595	-1.611	-1.629	-1.648	-1.668	-1.686	-1.708	-1.728	-1.750	-1.771	-1.796	-1.819	-1.845	-1.869	-1.895	-1.921	-1.949	-1.975	-2.004	-2.034	-2.062	-2.092	-2.121	-2.152	-2.182	-2.214	-2.244	-2.276	-2.308	-2.339	-2.370	-2.400	-2.432	-2.462	-2.492	-2.521	-2.551	-2.580	-2.608	-2.635	-2.661	-2.686	-2.711	-2.736	-2.760	-2.781	-2.802	-2.822	-2.840	-2.859	-2.874	-2.889	-2.901	-2.914	-2.924	-2.934	-2.940	-2.946	-2.951	-2.954	-2.958	-2.958	-2.956	-2.955	-2.950	-2.946	-2.939	-2.932	-2.924	-2.914	-2.902	-2.890	-2.878	-2.864	-2.849	-2.832	-2.815	-2.799	-2.779	-2.760	-2.740	-2.720	-2.699	-2.678	-2.655	-2.634	-2.611	-2.589	-2.566	-2.542	-2.520	-2.498	-2.474	-2.452	-2.431	-2.408	-2.386	-2.365	-2.344	-2.324	-2.302	-2.282	-2.262	-2.244	-2.225	-2.208	-2.189	-2.172	-2.155	-2.139	-2.122	-2.108	-2.091	-2.076	-2.061	-2.047	-2.033	-2.019	-2.004	-1.991	-1.978	-1.964	-1.951	-1.938	-1.924	-1.912	-1.899	-1.885	-1.871	-1.858	-1.844	-1.829	-1.815	-1.800	-1.785	-1.769	-1.754	-1.738	-1.721	-1.705	-1.688	-1.670	-1.652	-1.634	-1.615	-1.596	-1.576	-1.556	-1.538	-1.518	-1.498	-1.476	-1.456	-1.436	-1.415	-1.394	-1.374	-1.354	-1.334	-1.314	-1.294	-1.275	-1.258	-1.239	-1.222	-1.206	-1.191	-1.176	-1.162	-1.149	-1.138	-1.126	-1.116	-1.108	-1.100	-1.092	-1.088	-1.082	-1.079	-1.076	-1.076	-1.076	-1.078	-1.079	-1.082	-1.088	-1.092	-1.099	-1.106	-1.114	-1.122	-1.132	-1.144	-1.154	-1.165	-1.178	-1.189	-1.201	-1.214	-1.226	-1.238	-1.250	-1.261	-1.274	-1.285	-1.296	-1.306	-1.315	-1.324	-1.331	-1.339	-1.344	-1.349	-1.352	-1.355	-1.355	-1.354	-1.351	-1.349	-1.344	-1.338	-1.329	-1.320	-1.308	-1.295	-1.281	-1.264	-1.246	-1.226	-1.205	-1.182	-1.156	-1.131	-1.104	-1.074	-1.042	-1.009	-0.976	-0.940	-0.905	-0.866	-0.826	-0.786	-0.745	-0.702	-0.660	-0.615	-0.569	-0.522	-0.476	-0.429	-0.380	-0.332	-0.282	-0.234	-0.184	-0.134	-0.084	-0.034	0.018	0.069	0.119	0.170	0.220	0.271	0.321	0.372	0.422	0.472	0.520	0.569	0.618	0.665	0.711	0.758	0.802	0.849	0.892	0.938	0.980	1.021	1.064	1.104	1.142	1.181	1.218	1.254	1.290	1.324	1.358	1.389	1.420	1.451	1.480	1.509	1.534	1.560	1.584	1.606	1.629	1.649	1.669	1.686	1.704	1.720	1.735	1.748	1.760	1.771	1.781	1.791	1.799	1.806	1.812	1.818	1.821	1.825	1.826	1.829	1.830	1.829	1.828	1.826	1.824	1.820	1.816	1.812	1.808	1.802	1.796	1.791	1.784	1.778	1.771	1.764	1.756	1.749	1.740	1.731	1.724	1.715	1.708	1.700	1.691	1.684	1.676	1.668	1.660	1.652	1.645	1.638	1.630	1.624	1.616	1.610	1.602	1.596	1.590	1.584	1.578	1.570	1.564	1.558	1.550	1.545	1.538	1.531	1.524	1.516	1.510	1.502	1.494	1.486	1.476	1.468	1.458	1.448	1.435	1.424	1.411	1.399	1.385	1.370	1.355	1.338	1.320	1.301	1.282	1.260	1.239	1.216	1.192	1.166	1.140	1.111	1.082	1.051	1.020	0.986	0.952	0.916	0.878	0.840	0.799	0.758	0.714	0.669	0.621	0.574	0.526	0.475	0.424	0.371	0.318	0.262	0.206	0.149	0.091	0.031	-0.029	-0.091	-0.152	-0.216	-0.279	-0.344	-0.408	-0.472	-0.538	-0.605	-0.670	-0.738	-0.804	-0.871	-0.938	-1.005	-1.070	-1.138	-1.204	-1.269	-1.335	-1.401	-1.466	-1.529	-1.592	-1.656	-1.719	-1.780	-1.841	-1.900	-1.959	-2.018	-2.075	-2.131	-2.188	-2.242	-2.296	-2.349	-2.400	-2.452	-2.501	-2.551	-2.600	-2.648	-2.694	-2.740	-2.785	-2.829	-2.872	-2.915	-2.956	-2.999	-3.039	-3.079	-3.118	-3.156	-3.194	-3.231	-3.269	-3.305	-3.341	-3.376	-3.412	-3.448	-3.482	-3.516	-3.551	-3.584	-3.619	-3.651	-3.684	-3.716	-3.749	-3.781	-3.814	-3.846	-3.879	-3.910	-3.942	-3.974	-4.005	-4.036	-4.069	-4.099	-4.129	-4.160	-4.190	-4.219	-4.249	-4.278	-4.308	-4.336	-4.364	-4.392	-4.420	-4.448	-4.474	-4.500	-4.526	-4.551	-4.576	-4.601	-4.625	-4.648	-4.671	-4.692	-4.714	-4.735	-4.755	-4.774	-4.792	-4.810	-4.828	-4.842	-4.858	-4.872	-4.886	-4.899	-4.911	-4.922	-4.932	-4.941	-4.949	-4.956	-4.962	-4.969	-4.972	-4.975	-4.976	-4.978	-4.979	-4.978	-4.975	-4.972	-4.968	-4.964	-4.956	-4.949	-4.940	-4.931	-4.921	-4.909	-4.898	-4.885	-4.870	-4.855	-4.841	-4.824	-4.806	-4.788	-4.769	-4.750	-4.730	-4.709	-4.686	-4.664	-4.641	-4.619	-4.596	-4.574	-4.549	-4.525	-4.502	-4.478	-4.454	-4.430	-4.406	-4.384	-4.360	-4.336	-4.312	-4.290	-4.269	-4.246	-4.225	-4.205	-4.184	-4.165	-4.148	-4.129	-4.111	-4.094	-4.077	-4.062	-4.048	-4.034	-4.020	-4.009	-3.996	-3.985	-3.975	-3.965	-3.955	-3.948	-3.939	-3.931	-3.925	-3.919	-3.914	-3.909	-3.902	-3.898	-3.894	-3.888	-3.884	-3.879	-3.875	-3.870	-3.865	-3.860	-3.855	-3.850	-3.842	-3.836	-3.829	-3.821	-3.814	-3.804	-3.794	-3.784	-3.771	-3.758	-3.744	-3.729	-3.714	-3.696	-3.678	-3.659	-3.638	-3.615	-3.591	-3.566	-3.540	-3.512	-3.484	-3.454	-3.421	-3.388	-3.354	-3.318	-3.280	-3.241	-3.200	-3.159	-3.116	-3.072	-3.028	-2.982	-2.935	-2.888	-2.839	-2.790	-2.739	-2.688	-2.636	-2.584	-2.531	-2.478	-2.424	-2.370	-2.316	-2.262	-2.208	-2.155	-2.101	-2.047	-1.994	-1.941	-1.889	-1.836	-1.785	-1.734	-1.682	-1.634	-1.585	-1.536	-1.489	-1.441	-1.396	-1.351	-1.306	-1.265	-1.221	-1.180	-1.140	-1.100	-1.060	-1.022	-0.986	-0.949	-0.912	-0.879	-0.844	-0.810	-0.776	-0.745	-0.714	-0.681	-0.651	-0.620	-0.590	-0.560	-0.530	-0.500	-0.470	-0.441	-0.412	-0.382	-0.354	-0.324	-0.295	-0.264	-0.235	-0.205	-0.174	-0.144	-0.112	-0.080	-0.050	-0.018	0.014	0.048	0.079	0.111	0.144	0.178	0.211	0.244	0.279	0.312	0.345	0.380	0.412	0.448	0.481	0.515	0.549	0.581	0.614	0.648	0.680	0.712	0.744	0.775	0.805	0.835	0.865	0.892	0.921	0.948	0.975	1.001	1.026	1.051	1.074	1.096	1.119	1.140	1.161	1.181	1.200	1.218	1.234	1.250	1.268	1.281	1.295	1.309	1.321	1.334	1.345	1.356	1.368	1.376	1.385	1.394	1.402	1.409	1.416	1.422	1.430	1.435	1.439	1.444	1.448	1.452	1.456	1.459	1.461	1.465	1.468	1.470	1.472	1.472	1.475	1.475	1.476	1.476	1.476	1.476	1.475	1.474	1.472	1.470	1.469	1.466	1.464	1.460	1.456	1.450	1.446	1.440	1.435	1.428	1.420	1.412	1.405	1.395	1.385	1.375	1.364	1.352	1.340	1.328	1.314	1.300	1.285	1.269	1.254	1.236	1.220	1.202	1.185	1.166	1.149	1.129	1.109	1.090	1.069	1.049	1.029	1.008	0.986	0.965	0.944	0.922	0.901	0.880	0.860	0.838	0.818	0.796	0.775	0.755	0.735	0.715	0.695	0.676	0.658	0.638	0.619	0.602	0.585	0.569	0.554	0.538	0.524	0.509	0.496	0.482	0.470	0.458	0.446	0.436	0.425	0.415	0.405	0.396	0.388	0.379	0.370	0.362	0.354	0.348	0.340	0.334	0.325	0.318	0.311	0.304	0.298	0.289	0.281	0.274	0.265	0.256	0.248	0.239	0.229	0.218	0.206	0.195	0.182	0.169	0.155	0.141	0.125	0.108	0.091	0.072	0.052	0.034	0.012	-0.010	-0.031	-0.055	-0.080	-0.106	-0.132	-0.160	-0.188	-0.215	-0.246	-0.276	-0.308	-0.339	-0.371	-0.405	-0.439	-0.472	-0.506	-0.542	-0.578	-0.612	-0.649	-0.685	-0.720	-0.758	-0.792	-0.829	-0.864	-0.900	-0.935	-0.970	-1.004	-1.039	-1.072	-1.105	-1.138	-1.169	-1.199	-1.229	-1.258	-1.285	-1.311	-1.336	-1.361	-1.385	-1.408	-1.429	-1.449	-1.466	-1.485	-1.502	-1.518	-1.532	-1.548	-1.560	-1.570	-1.581	-1.591	-1.600	-1.608	-1.614	-1.621	-1.628	-1.632	-1.636	-1.640	-1.644	-1.646	-1.649	-1.651	-1.654	-1.655	-1.658	-1.658	-1.660	-1.661	-1.664	-1.665	-1.666	-1.669	-1.671	-1.674	-1.678	-1.680	-1.684	-1.686	-1.691	-1.696	-1.701	-1.706	-1.712	-1.719	-1.726	-1.732	-1.740	-1.749	-1.756	-1.764	-1.774	-1.781	-1.791	-1.800	-1.810	-1.819	-1.828	-1.838	-1.846	-1.856	-1.865	-1.874	-1.881	-1.890	-1.898	-1.904	-1.910	-1.916	-1.921	-1.926	-1.931	-1.934	-1.936	-1.939	-1.940	-1.940	-1.941	-1.939	-1.938	-1.934	-1.930	-1.926	-1.920	-1.914	-1.906	-1.898	-1.888	-1.879	-1.868	-1.855	-1.842	-1.829	-1.814	-1.799	-1.784	-1.766	-1.749	-1.731	-1.711	-1.692	-1.672	-1.652	-1.631	-1.609	-1.586	-1.565	-1.542	-1.519	-1.496	-1.471	-1.448	-1.422	-1.399	-1.374	-1.349	-1.324	-1.300	-1.274	-1.250	-1.225	-1.199	-1.175	-1.150	-1.126	-1.101	-1.078	-1.054	-1.030	-1.006	-0.982	-0.960	-0.938	-0.915	-0.894	-0.872	-0.851	-0.832	-0.812	-0.794	-0.775	-0.756	-0.739	-0.724	-0.706	-0.691	-0.676	-0.662	-0.649	-0.636	-0.624	-0.614	-0.602	-0.594	-0.585	-0.576	-0.570	-0.562	-0.556	-0.552	-0.549	-0.545	-0.542	-0.541	-0.540	-0.541	-0.542	-0.544	-0.548	-0.551	-0.555	-0.560	-0.565	-0.571	-0.579	-0.585	-0.592	-0.601	-0.611	-0.620	-0.630	-0.640	-0.650	-0.660	-0.670	-0.681	-0.691	-0.702	-0.712	-0.724	-0.735	-0.745	-0.756	-0.766	-0.776	-0.786	-0.795	-0.804	-0.812	-0.820	-0.828	-0.835	-0.841	-0.849	-0.852	-0.859	-0.862	-0.866	-0.869	-0.872	-0.875	-0.876	-0.876	-0.876	-0.876	-0.875	-0.874	-0.871	-0.868	-0.866	-0.862	-0.858	-0.851	-0.848	-0.842	-0.835	-0.830	-0.822	-0.815	-0.809	-0.801	-0.792	-0.785	-0.776	-0.768	-0.758	-0.749	-0.740	-0.731	-0.722	-0.715	-0.706	-0.698	-0.689	-0.680	-0.671	-0.664	-0.655	-0.648	-0.640	-0.632	-0.625	-0.619	-0.611	-0.605	-0.600	-0.594	-0.589	-0.584	-0.579	-0.574	-0.570	-0.565	-0.561	-0.556	-0.554	-0.550	-0.546	-0.542	-0.540	-0.538	-0.534	-0.530	-0.528	-0.525	-0.522	-0.520	-0.515	-0.512	-0.509	-0.506	-0.502	-0.499	-0.494	-0.489	-0.485	-0.480	-0.475	-0.468	-0.461	-0.455	-0.449	-0.441	-0.431	-0.424	-0.414	-0.405	-0.394	-0.384	-0.372	-0.360	-0.348	-0.334	-0.321	-0.306	-0.292	-0.278	-0.261	-0.245	-0.228	-0.210	-0.191	-0.172	-0.155	-0.136	-0.118	-0.098	-0.076	-0.058	-0.035	-0.015	0.005	0.026	0.046	0.066	0.086	0.106	0.125	0.145	0.162	0.181	0.199	0.216	0.231	0.248	0.262	0.276	0.290	0.301	0.312	0.322	0.332	0.339	0.346	0.351	0.356	0.359	0.360	0.361	0.359	0.356	0.352	0.348	0.340	0.332	0.322	0.311	0.298	0.284	0.270	0.252	0.236	0.218	0.196	0.175	0.154	0.130	0.105	0.080	0.054	0.026	-0.002	-0.032	-0.061	-0.092	-0.124	-0.155	-0.188	-0.220	-0.252	-0.286	-0.319	-0.352	-0.385	-0.420	-0.451	-0.485	-0.519	-0.550	-0.582	-0.614	-0.644	-0.676	-0.705	-0.734	-0.761	-0.790	-0.815	-0.840	-0.866	-0.889	-0.911	-0.932	-0.952	-0.971	-0.989	-1.005	-1.020	-1.034	-1.046	-1.058	-1.069	-1.078	-1.085	-1.092	-1.098	-1.102	-1.105	-1.108	-1.109	-1.109	-1.108	-1.106	-1.102	-1.100	-1.096	-1.091	-1.086	-1.081	-1.075	-1.069	-1.062	-1.056	-1.049	-1.042	-1.036	-1.030	-1.025	-1.019	-1.014	-1.010	-1.005	-1.002	-1.000	-0.999	-0.996	-0.998	-0.998	-1.000	-1.002	-1.006	-1.011	-1.018	-1.025	-1.032	-1.042	-1.052	-1.065	-1.078	-1.090	-1.106	-1.121	-1.139	-1.156	-1.175	-1.194	-1.214	-1.235	-1.256	-1.279	-1.300	-1.324	-1.346	-1.369	-1.394	-1.418	-1.441	-1.464	-1.489	-1.511	-1.535	-1.559	-1.582	-1.605	-1.626	-1.648	-1.669	-1.690	-1.709	-1.728	-1.746	-1.762	-1.780	-1.795	-1.811	-1.824	-1.836	-1.849	-1.860	-1.870	-1.879	-1.889	-1.896	-1.904	-1.910	-1.916	-1.920	-1.925	-1.929	-1.931	-1.934	-1.936	-1.939	-1.940	-1.940	-1.941	-1.941	-1.942	-1.942	-1.942	-1.944	-1.942	-1.944	-1.945	-1.945	-1.948	-1.948	-1.950	-1.952	-1.956	-1.959	-1.962	-1.968	-1.971	-1.978	-1.982	-1.989	-1.996	-2.004	-2.011	-2.020	-2.030	-2.040	-2.049	-2.060	-2.071	-2.082	-2.095	-2.106	-2.119	-2.132	-2.145	-2.159	-2.172	-2.186	-2.200	-2.212	-2.226	-2.239	-2.252	-2.264	-2.278	-2.289	-2.301	-2.311	-2.322	-2.331	-2.341	-2.349	-2.358	-2.365	-2.370	-2.375	-2.381	-2.384	-2.386	-2.388	-2.388	-2.388	-2.385	-2.381	-2.378	-2.371	-2.366	-2.358	-2.350	-2.339	-2.329	-2.316	-2.304	-2.290	-2.276	-2.260	-2.242	-2.226	-2.209	-2.189	-2.170	-2.150	-2.130	-2.109	-2.088	-2.066	-2.045	-2.022	-2.000	-1.978	-1.956	-1.934	-1.911	-1.890	-1.868	-1.848	-1.828	-1.806	-1.788	-1.768	-1.749	-1.730	-1.712	-1.696	-1.679	-1.662	-1.646	-1.631	-1.616	-1.602	-1.590	-1.578	-1.565	-1.552	-1.541	-1.530	-1.520	-1.509	-1.499	-1.488	-1.479	-1.468	-1.459	-1.449	-1.438	-1.428	-1.418	-1.406	-1.396	-1.384	-1.371	-1.359	-1.346	-1.332	-1.319	-1.302	-1.288	-1.270	-1.252	-1.235	-1.216	-1.196	-1.175	-1.152	-1.131	-1.106	-1.082	-1.058	-1.031	-1.004	-0.976	-0.948	-0.919	-0.889	-0.859	-0.828	-0.796	-0.764	-0.731	-0.699	-0.666	-0.632	-0.599	-0.565	-0.531	-0.499	-0.465	-0.431	-0.399	-0.368	-0.335	-0.304	-0.274	-0.242	-0.214	-0.185	-0.156	-0.130	-0.104	-0.079	-0.055	-0.032	-0.010	0.010	0.028	0.046	0.062	0.078	0.091	0.104	0.115	0.125	0.134	0.141	0.148	0.152	0.158	0.160	0.162	0.162	0.161	0.161	0.158	0.155	0.151	0.145	0.140	0.134	0.126	0.119	0.111	0.101	0.092	0.084	0.072	0.062	0.052	0.042	0.031	0.021	0.010	0.000	-0.010	-0.021	-0.031	-0.041	-0.051	-0.062	-0.071	-0.081	-0.089	-0.098	-0.105	-0.114	-0.121	-0.128	-0.134	-0.141	-0.146	-0.151	-0.156	-0.162	-0.166	-0.171	-0.174	-0.178	-0.181	-0.185	-0.189	-0.190	-0.192	-0.195	-0.198	-0.200	-0.202	-0.205	-0.206	-0.209	-0.211	-0.214	-0.216	-0.220	-0.222	-0.225	-0.230	-0.234	-0.239	-0.244	-0.249	-0.254	-0.260	-0.266	-0.274	-0.281	-0.290	-0.298	-0.306	-0.318	-0.328	-0.338	-0.350	-0.361	-0.374	-0.388	-0.401	-0.415	-0.429	-0.444	-0.459	-0.475	-0.492	-0.509	-0.525	-0.542	-0.560	-0.578	-0.595	-0.612	-0.630	-0.648	-0.665	-0.684	-0.701	-0.719	-0.735	-0.751	-0.769	-0.784	-0.800	-0.815	-0.830	-0.844	-0.856	-0.870	-0.882	-0.892	-0.905	-0.914	-0.922	-0.931	-0.939	-0.946	-0.951	-0.956	-0.960	-0.964	-0.966	-0.968	-0.969	-0.968	-0.966	-0.965	-0.961	-0.958	-0.955	-0.950	-0.945	-0.939	-0.931	-0.925	-0.918	-0.909	-0.901	-0.891	-0.882	-0.872	-0.864	-0.852	-0.841	-0.831	-0.820	-0.810	-0.799	-0.788	-0.776	-0.765	-0.754	-0.744	-0.732	-0.722	-0.711	-0.701	-0.690	-0.680	-0.670	-0.660	-0.651	-0.641	-0.631	-0.622	-0.614	-0.606	-0.598	-0.589	-0.581	-0.574	-0.566	-0.559	-0.551	-0.544	-0.536	-0.529	-0.521	-0.514	-0.506	-0.499	-0.491	-0.484	-0.476	-0.469	-0.460	-0.454	-0.445	-0.436	-0.429	-0.420	-0.412	-0.405	-0.396	-0.388	-0.380	-0.372	-0.364	-0.355	-0.346	-0.338	-0.329	-0.319	-0.310	-0.302	-0.292	-0.284	-0.274	-0.265	-0.255	-0.246	-0.238	-0.226	-0.218	-0.208	-0.199	-0.189	-0.179	-0.170	-0.160	-0.150	-0.141	-0.130	-0.120	-0.110	-0.100	-0.090	-0.080	-0.069	-0.059	-0.046	-0.036	-0.025	-0.014	-0.002	0.010	0.022	0.034	0.046	0.058	0.069	0.082	0.095	0.108	0.121	0.134	0.148	0.160	0.174	0.188	0.201	0.215	0.228	0.241	0.255	0.270	0.284	0.298	0.310	0.324	0.338	0.350	0.364	0.376	0.390	0.402	0.415	0.426	0.439	0.450	0.461	0.474	0.484	0.494	0.505	0.515	0.525	0.534	0.542	0.551	0.560	0.569	0.575	0.582	0.589	0.596	0.602	0.609	0.614	0.620	0.625	0.629	0.634	0.638	0.641	0.645	0.649	0.651	0.655	0.659	0.660	0.662	0.666	0.669	0.671	0.674	0.676	0.679	0.681	0.682	0.686	0.689	0.691	0.692	0.696	0.698	0.700	0.702	0.704	0.706	0.709	0.712	0.714	0.716	0.719	0.720	0.724	0.728	0.729	0.732	0.734	0.736	0.739	0.742	0.745	0.748	0.750	0.752	0.755	0.756	0.759	0.760	0.761	0.762	0.764	0.765	0.766	0.766	0.766	0.766	0.766	0.765	0.764	0.764	0.761	0.760	0.758	0.755	0.751	0.748	0.744	0.741	0.736	0.730	0.725	0.720	0.714	0.709	0.702	0.695	0.689	0.681	0.674	0.666	0.658	0.650	0.641	0.634	0.624	0.616	0.608	0.599	0.591	0.582	0.575	0.568	0.559	0.552	0.546	0.539	0.532	0.526	0.521	0.516	0.512	0.507	0.504	0.501	0.500	0.498	0.496	0.496	0.498	0.498	0.500	0.502	0.506	0.510	0.515	0.520	0.525	0.531	0.538	0.544	0.551	0.559	0.568	0.578	0.585	0.595	0.604	0.614	0.622	0.632	0.642	0.650	0.660	0.668	0.678	0.685	0.692	0.701	0.708	0.714	0.720	0.726	0.731	0.735	0.738	0.740	0.742	0.742	0.742	0.741	0.739	0.738	0.732	0.730	0.722	0.718	0.711	0.704	0.695	0.684	0.674	0.664	0.651	0.640	0.628	0.614	0.600	0.586	0.571	0.556	0.541	0.525	0.510	0.494	0.478	0.461	0.445	0.430	0.414	0.399	0.382	0.368	0.351	0.338	0.322	0.308	0.294	0.280	0.268	0.255	0.244	0.232	0.222	0.212	0.204	0.195	0.188	0.180	0.172	0.168	0.161	0.156	0.152	0.149	0.145	0.144	0.141	0.139	0.139	0.139	0.140	0.140	0.142	0.144	0.145	0.148	0.150	0.154	0.158	0.161	0.166	0.170	0.175	0.179	0.185	0.189	0.194	0.199	0.204	0.209	0.215	0.219	0.222	0.229	0.232	0.236	0.240	0.242	0.246	0.250	0.252	0.255	0.258	0.259	0.261	0.262	0.264	0.264	0.264	0.264	0.264	0.262	0.262	0.261	0.259	0.256	0.255	0.252	0.250	0.246	0.244	0.240	0.236	0.232	0.229	0.224	0.221	0.216	0.211	0.206	0.202	0.198	0.192	0.188	0.182	0.178	0.174	0.169	0.162	0.159	0.155	0.150	0.145	0.140	0.136	0.131	0.128	0.122	0.118	0.114	0.110	0.105	0.100	0.096	0.091	0.086	0.081	0.076	0.071	0.065	0.059	0.052	0.046	0.040	0.034	0.026	0.019	0.011	0.004	-0.004	-0.012	-0.021	-0.030	-0.040	-0.049	-0.059	-0.069	-0.079	-0.090	-0.101	-0.112	-0.122	-0.135	-0.146	-0.158	-0.169	-0.180	-0.191	-0.202	-0.214	-0.225	-0.236	-0.246	-0.258	-0.266	-0.278	-0.288	-0.296	-0.306	-0.315	-0.324	-0.332	-0.340	-0.348	-0.354	-0.361	-0.366	-0.372	-0.379	-0.382	-0.386	-0.391	-0.395	-0.398	-0.401	-0.404	-0.405	-0.409	-0.410	-0.412	-0.414	-0.415	-0.416	-0.418	-0.419	-0.419	-0.420	-0.422	-0.424	-0.425	-0.428	-0.429	-0.430	-0.432	-0.435	-0.438	-0.441	-0.444	-0.448	-0.451	-0.455	-0.460	-0.464	-0.469	-0.475	-0.480	-0.485	-0.492	-0.498	-0.505	-0.510	-0.518	-0.525	-0.531	-0.539	-0.545	-0.552	-0.560	-0.565	-0.572	-0.580	-0.586	-0.591	-0.598	-0.604	-0.609	-0.615	-0.619	-0.624	-0.626	-0.630	-0.632	-0.635	-0.636	-0.638	-0.638	-0.638	-0.636	-0.635	-0.631	-0.630	-0.626	-0.622	-0.618	-0.612	-0.608	-0.601	-0.596	-0.589	-0.581	-0.574	-0.565	-0.556	-0.548	-0.536	-0.528	-0.516	-0.507	-0.496	-0.486	-0.475	-0.465	-0.455	-0.445	-0.435	-0.424	-0.415	-0.406	-0.396	-0.388	-0.380	-0.372	-0.365	-0.359	-0.352	-0.348	-0.344	-0.340	-0.338	-0.336	-0.335	-0.335	-0.336	-0.338	-0.341	-0.344	-0.349	-0.354	-0.360	-0.368	-0.376	-0.386	-0.395	-0.408	-0.420	-0.432	-0.446	-0.461	-0.478	-0.492	-0.510	-0.528	-0.545	-0.565	-0.584	-0.604	-0.625	-0.645	-0.668	-0.689	-0.711	-0.735	-0.756	-0.780	-0.801	-0.825	-0.848	-0.870	-0.892	-0.914	-0.938	-0.959	-0.981	-1.001	-1.022	-1.042	-1.062	-1.081	-1.100	-1.119	-1.136	-1.152	-1.170	-1.185	-1.200	-1.214	-1.228	-1.240	-1.251	-1.262	-1.274	-1.282	-1.291	-1.299	-1.306	-1.311	-1.316	-1.321	-1.324	-1.326	-1.329	-1.329	-1.329	-1.328	-1.325	-1.322	-1.319	-1.315	-1.309	-1.302	-1.295	-1.288	-1.279	-1.269	-1.258	-1.246	-1.234	-1.221	-1.208	-1.192	-1.178	-1.162	-1.146	-1.129	-1.112	-1.095	-1.075	-1.058	-1.038	-1.020	-0.999	-0.980	-0.958	-0.938	-0.918	-0.895	-0.874	-0.852	-0.830	-0.808	-0.786	-0.764	-0.742	-0.721	-0.700	-0.679	-0.658	-0.636	-0.616	-0.596	-0.576	-0.556	-0.536	-0.518	-0.499	-0.479	-0.461	-0.444	-0.426	-0.409	-0.394	-0.378	-0.361	-0.346	-0.331	-0.318	-0.304	-0.291	-0.278	-0.265	-0.251	-0.240	-0.229	-0.219	-0.208	-0.198	-0.186	-0.176	-0.166	-0.158	-0.149	-0.138	-0.130	-0.120	-0.111	-0.102	-0.094	-0.085	-0.076	-0.068	-0.060	-0.050	-0.041	-0.032	-0.024	-0.014	-0.005	0.005	0.015	0.025	0.035	0.045	0.056	0.066	0.078	0.089	0.100	0.111	0.124	0.136	0.148	0.160	0.174	0.185	0.198	0.211	0.225	0.239	0.252	0.265	0.280	0.294	0.306	0.320	0.335	0.349	0.361	0.375	0.388	0.401	0.415	0.426	0.439	0.450	0.461	0.472	0.481	0.491	0.500	0.509	0.515	0.521	0.528	0.531	0.535	0.538	0.539	0.539	0.539	0.536	0.534	0.530	0.524	0.518	0.510	0.501	0.491	0.480	0.466	0.452	0.438	0.422	0.405	0.388	0.369	0.350	0.330	0.309	0.288	0.265	0.242	0.220	0.196	0.174	0.150	0.128	0.104	0.080	0.058	0.035	0.012	-0.008	-0.030	-0.050	-0.068	-0.085	-0.102	-0.118	-0.132	-0.145	-0.156	-0.166	-0.175	-0.181	-0.185	-0.188	-0.190	-0.189	-0.186	-0.181	-0.176	-0.168	-0.159	-0.146	-0.132	-0.118	-0.101	-0.082	-0.062	-0.040	-0.018	0.006	0.032	0.059	0.088	0.116	0.148	0.179	0.210	0.242	0.275	0.309	0.341	0.375	0.410	0.442	0.476	0.509	0.541	0.572	0.604	0.635	0.665	0.694	0.721	0.749	0.775	0.799	0.822	0.842	0.864	0.881	0.899	0.914	0.926	0.939	0.949	0.958	0.964	0.969	0.972	0.974	0.974	0.972	0.969	0.964	0.958	0.949	0.939	0.929	0.915	0.901	0.886	0.869	0.851	0.832	0.812	0.792	0.771	0.749	0.726	0.704	0.680	0.655	0.631	0.606	0.582	0.556	0.531	0.506	0.481	0.456	0.431	0.408	0.384	0.361	0.339	0.318	0.295	0.275	0.254	0.235	0.216	0.198	0.181	0.165	0.150	0.135	0.121	0.110	0.098	0.086	0.078	0.068	0.060	0.052	0.045	0.040	0.035	0.031	0.028	0.025	0.022	0.022	0.022	0.022	0.024	0.025	0.029	0.031	0.035	0.039	0.044	0.049	0.054	0.060	0.066	0.072	0.080	0.086	0.094	0.101	0.109	0.116	0.125	0.132	0.141	0.149	0.158	0.166	0.176	0.184	0.192	0.201	0.210	0.218	0.226	0.235	0.242	0.250	0.259	0.265	0.272	0.279	0.288	0.292	0.299	0.305	0.310	0.315	0.319	0.324	0.328	0.330	0.331	0.334	0.335	0.336	0.336	0.336	0.334	0.332	0.330	0.325	0.321	0.316	0.311	0.305	0.298	0.289	0.280	0.270	0.260	0.249	0.238	0.226	0.212	0.199	0.185	0.169	0.154	0.138	0.120	0.104	0.086	0.068	0.050	0.032	0.012	-0.005	-0.024	-0.044	-0.061	-0.080	-0.098	-0.115	-0.132	-0.150	-0.166	-0.182	-0.198	-0.212	-0.226	-0.239	-0.252	-0.264	-0.275	-0.284	-0.294	-0.301	-0.308	-0.312	-0.319	-0.321	-0.325	-0.326	-0.326	-0.326	-0.325	-0.322	-0.320	-0.315	-0.309	-0.304	-0.296	-0.289	-0.281	-0.272	-0.262	-0.254	-0.244	-0.232	-0.221	-0.210	-0.200	-0.188	-0.176	-0.164	-0.152	-0.141	-0.130	-0.119	-0.109	-0.099	-0.090	-0.080	-0.071	-0.064	-0.056	-0.049	-0.042	-0.039	-0.034	-0.030	-0.028	-0.026	-0.025	-0.025	-0.025	-0.028	-0.029	-0.031	-0.036	-0.041	-0.046	-0.051	-0.059	-0.066	-0.076	-0.085	-0.095	-0.105	-0.116	-0.128	-0.141	-0.154	-0.168	-0.181	-0.195	-0.210	-0.224	-0.239	-0.254	-0.270	-0.285	-0.301	-0.316	-0.332	-0.348	-0.364	-0.380	-0.396	-0.411	-0.428	-0.444	-0.459	-0.475	-0.491	-0.507	-0.522	-0.539	-0.552	-0.569	-0.584	-0.599	-0.614	-0.629	-0.642	-0.658	-0.670	-0.685	-0.699	-0.712	-0.726	-0.740	-0.752	-0.765	-0.779	-0.792	-0.804	-0.818	-0.829	-0.842	-0.854	-0.866	-0.878	-0.891	-0.902	-0.915	-0.926	-0.939	-0.951	-0.962	-0.975	-0.985	-0.998	-1.009	-1.021	-1.031	-1.042	-1.055	-1.066	-1.078	-1.089	-1.100	-1.111	-1.121	-1.132	-1.142	-1.154	-1.164	-1.175	-1.185	-1.196	-1.206	-1.218	-1.228	-1.238	-1.249	-1.260	-1.270	-1.281	-1.292	-1.304	-1.315	-1.326	-1.339	-1.350	-1.361	-1.374	-1.386	-1.399	-1.411	-1.424	-1.438	-1.450	-1.464	-1.478	-1.491	-1.505	-1.520	-1.534	-1.549	-1.564	-1.579	-1.595	-1.610	-1.625	-1.641	-1.659	-1.675	-1.692	-1.709	-1.725	-1.742	-1.761	-1.779	-1.796	-1.816	-1.834	-1.852	-1.870	-1.890	-1.908	-1.926	-1.946	-1.965	-1.984	-2.002	-2.021	-2.040	-2.060	-2.078	-2.096	-2.115	-2.134	-2.150	-2.168	-2.185	-2.201	-2.219	-2.234	-2.251	-2.266	-2.281	-2.295	-2.309	-2.322	-2.336	-2.348	-2.360	-2.371	-2.381	-2.392	-2.401	-2.410	-2.419	-2.425	-2.431	-2.439	-2.444	-2.449	-2.452	-2.454	-2.458	-2.459	-2.460	-2.460	-2.460	-2.459	-2.458	-2.455	-2.451	-2.449	-2.445	-2.441	-2.436	-2.430	-2.425	-2.419	-2.412	-2.405	-2.399	-2.391	-2.384	-2.374	-2.365	-2.356	-2.346	-2.338	-2.328	-2.318	-2.308	-2.298	-2.285	-2.275	-2.265	-2.252	-2.242	-2.231	-2.219	-2.208	-2.196	-2.185	-2.174	-2.162	-2.151	-2.140	-2.128	-2.116	-2.104	-2.092	-2.081	-2.068	-2.055	-2.042	-2.030	-2.016	-2.005	-1.990	-1.978	-1.962	-1.949	-1.934	-1.919	-1.904	-1.888	-1.871	-1.854	-1.836	-1.819	-1.800	-1.781	-1.762	-1.742	-1.722	-1.702	-1.681	-1.660	-1.638	-1.615	-1.591	-1.568	-1.544	-1.519	-1.495	-1.469	-1.444	-1.418	-1.391	-1.364	-1.339	-1.311	-1.284	-1.258	-1.229	-1.201	-1.175	-1.148	-1.120	-1.094	-1.066	-1.040	-1.014	-0.989	-0.964	-0.938	-0.914	-0.891	-0.869	-0.848	-0.828	-0.808	-0.790	-0.774	-0.756	-0.744	-0.730	-0.718	-0.708	-0.699	-0.690	-0.685	-0.680	-0.678	-0.675	-0.675	-0.675	-0.676	-0.681	-0.685	-0.692	-0.700	-0.710	-0.720	-0.731	-0.744	-0.759	-0.774	-0.790	-0.806	-0.824	-0.841	-0.860	-0.879	-0.899	-0.919	-0.939	-0.959	-0.979	-0.999	-1.019	-1.038	-1.056	-1.075	-1.092	-1.110	-1.126	-1.141	-1.156	-1.168	-1.179	-1.190	-1.198	-1.205	-1.211	-1.216	-1.218	-1.219	-1.218	-1.215	-1.211	-1.204	-1.196	-1.186	-1.175	-1.160	-1.145	-1.126	-1.108	-1.086	-1.062	-1.039	-1.011	-0.982	-0.952	-0.920	-0.886	-0.851	-0.815	-0.778	-0.739	-0.699	-0.656	-0.615	-0.571	-0.526	-0.481	-0.435	-0.389	-0.341	-0.294	-0.245	-0.198	-0.148	-0.098	-0.049	0.000	0.050	0.100	0.149	0.198	0.248	0.296	0.344	0.391	0.440	0.486	0.534	0.579	0.624	0.670	0.714	0.758	0.800	0.841	0.884	0.925	0.964	1.004	1.041	1.079	1.114	1.150	1.184	1.218	1.250	1.281	1.311	1.342	1.371	1.399	1.425	1.451	1.478	1.501	1.525	1.546	1.566	1.588	1.606	1.624	1.642	1.659	1.674	1.688	1.702	1.715	1.728	1.739	1.750	1.760	1.768	1.776	1.784	1.790	1.796	1.802	1.806	1.810	1.812	1.816	1.818	1.820	1.821	1.820	1.820	1.820	1.819	1.818	1.815	1.812	1.810	1.806	1.804	1.800	1.796	1.791	1.786	1.782	1.779	1.774	1.769	1.762	1.758	1.751	1.746	1.741	1.734	1.729	1.724	1.718	1.712	1.706	1.700	1.694	1.689	1.682	1.676	1.669	1.662	1.656	1.650	1.644	1.638	1.630	1.624	1.616	1.609	1.601	1.594	1.585	1.578	1.569	1.560	1.550	1.541	1.530	1.520	1.509	1.496	1.484	1.470	1.456	1.440	1.425	1.409	1.391	1.374	1.354	1.334	1.312	1.290	1.268	1.241	1.216	1.188	1.160	1.130	1.099	1.065	1.031	0.996	0.959	0.919	0.879	0.838	0.794	0.749	0.704	0.655	0.606	0.556	0.504	0.450	0.395	0.339	0.282	0.224	0.164	0.102	0.040	-0.021	-0.085	-0.150	-0.215	-0.280	-0.346	-0.412	-0.480	-0.546	-0.614	-0.682	-0.749	-0.816	-0.884	-0.951	-1.019	-1.084	-1.149	-1.214	-1.278	-1.341	-1.404	-1.465	-1.526	-1.585	-1.644	-1.701	-1.758	-1.812	-1.866	-1.919	-1.970	-2.020	-2.069	-2.118	-2.162	-2.209	-2.254	-2.296	-2.339	-2.379	-2.419	-2.458	-2.496	-2.534	-2.569	-2.605	-2.640	-2.675	-2.709	-2.742	-2.774	-2.806	-2.838	-2.870	-2.901	-2.932	-2.964	-2.994	-3.025	-3.056	-3.086	-3.116	-3.146	-3.178	-3.208	-3.238	-3.268	-3.298	-3.328	-3.359	-3.389	-3.420	-3.450	-3.480	-3.510	-3.540	-3.571	-3.600	-3.630	-3.659	-3.688	-3.718	-3.745	-3.771	-3.799	-3.825	-3.851	-3.878	-3.902	-3.928	-3.950	-3.974	-3.995	-4.018	-4.039	-4.059	-4.079	-4.098	-4.115	-4.132	-4.149	-4.165	-4.179	-4.192	-4.206	-4.218	-4.229	-4.240	-4.250	-4.259	-4.266	-4.274	-4.280	-4.286	-4.291	-4.295	-4.300	-4.301	-4.304	-4.305	-4.306	-4.306	-4.305	-4.304	-4.300	-4.298	-4.294	-4.290	-4.284	-4.279	-4.271	-4.265	-4.256	-4.248	-4.236	-4.228	-4.216	-4.205	-4.191	-4.179	-4.165	-4.151	-4.138	-4.121	-4.105	-4.089	-4.071	-4.055	-4.036	-4.019	-3.999	-3.979	-3.959	-3.939	-3.918	-3.898	-3.876	-3.856	-3.834	-3.814	-3.792	-3.772	-3.750	-3.730	-3.710	-3.690	-3.669	-3.650	-3.631	-3.612	-3.595	-3.575	-3.559	-3.541	-3.526	-3.511	-3.496	-3.481	-3.469	-3.455	-3.444	-3.431	-3.421	-3.410	-3.400	-3.392	-3.384	-3.376	-3.368	-3.361	-3.355	-3.349	-3.342	-3.336	-3.331	-3.324	-3.319	-3.314	-3.309	-3.302	-3.298	-3.291	-3.286	-3.279	-3.271	-3.264	-3.256	-3.248	-3.238	-3.228	-3.216	-3.206	-3.194	-3.179	-3.165	-3.149	-3.131	-3.114	-3.095	-3.074	-3.054	-3.030	-3.006	-2.980	-2.954	-2.926	-2.898	-2.869	-2.836	-2.804	-2.771	-2.738	-2.700	-2.665	-2.626	-2.589	-2.549	-2.509	-2.468	-2.425	-2.382	-2.340	-2.295	-2.250	-2.205	-2.160	-2.115	-2.069	-2.024	-1.978	-1.932	-1.886	-1.840	-1.795	-1.750	-1.706	-1.660	-1.618	-1.575	-1.531	-1.489	-1.449	-1.406	-1.368	-1.328	-1.291	-1.252	-1.218	-1.181	-1.148	-1.115	-1.082	-1.051	-1.020	-0.991	-0.964	-0.935	-0.910	-0.884	-0.860	-0.836	-0.812	-0.790	-0.770	-0.750	-0.730	-0.710	-0.690	-0.672	-0.655	-0.636	-0.619	-0.601	-0.585	-0.566	-0.550	-0.534	-0.515	-0.499	-0.481	-0.464	-0.445	-0.426	-0.408	-0.389	-0.369	-0.349	-0.328	-0.306	-0.285	-0.262	-0.239	-0.216	-0.192	-0.168	-0.142	-0.118	-0.092	-0.066	-0.039	-0.012	0.015	0.042	0.070	0.099	0.126	0.155	0.184	0.211	0.240	0.269	0.296	0.324	0.351	0.376	0.404	0.430	0.455	0.480	0.504	0.528	0.551	0.574	0.596	0.616	0.638	0.656	0.675	0.694	0.710	0.728	0.742	0.758	0.771	0.785	0.799	0.811	0.822	0.834	0.845	0.854	0.862	0.871	0.879	0.886	0.894	0.901	0.908	0.912	0.919	0.924	0.930	0.934	0.939	0.944	0.948	0.952	0.956	0.960	0.964	0.968	0.971	0.975	0.979	0.982	0.985	0.988	0.991	0.995	0.998	1.001	1.002	1.006	1.008	1.010	1.012	1.014	1.016	1.018	1.018	1.019	1.019	1.019	1.019	1.019	1.018	1.016	1.014	1.011	1.009	1.005	1.001	0.998	0.992	0.988	0.981	0.975	0.969	0.962	0.954	0.946	0.938	0.929	0.920	0.910	0.900	0.891	0.880	0.870	0.859	0.848	0.836	0.825	0.812	0.801	0.789	0.778	0.766	0.754	0.742	0.730	0.719	0.708	0.695	0.682	0.672	0.660	0.649	0.638	0.628	0.616	0.606	0.596	0.585	0.575	0.565	0.556	0.548	0.539	0.531	0.522	0.515	0.507	0.501	0.495	0.489	0.482	0.476	0.471	0.466	0.461	0.458	0.452	0.449	0.445	0.442	0.439	0.435	0.432	0.430	0.426	0.424	0.421	0.419	0.415	0.412	0.409	0.408	0.404	0.400	0.398	0.394	0.390	0.386	0.380	0.376	0.370	0.364	0.356	0.349	0.341	0.332	0.324	0.312	0.302	0.290	0.279	0.265	0.251	0.236	0.220	0.205	0.186	0.169	0.150	0.130	0.108	0.086	0.064	0.039	0.015	-0.010	-0.038	-0.064	-0.091	-0.119	-0.148	-0.176	-0.206	-0.236	-0.268	-0.299	-0.329	-0.360	-0.391	-0.422	-0.454	-0.486	-0.518	-0.549	-0.580	-0.610	-0.640	-0.669	-0.698	-0.726	-0.754	-0.781	-0.806	-0.831	-0.854	-0.878	-0.899	-0.920	-0.940	-0.958	-0.976	-0.994	-1.009	-1.024	-1.038	-1.050	-1.061	-1.072	-1.081	-1.090	-1.098	-1.104	-1.110	-1.116	-1.120	-1.125	-1.128	-1.131	-1.134	-1.136	-1.139	-1.140	-1.142	-1.144	-1.145	-1.146	-1.149	-1.150	-1.152	-1.155	-1.158	-1.161	-1.165	-1.169	-1.174	-1.179	-1.184	-1.190	-1.196	-1.204	-1.211	-1.220	-1.230	-1.240	-1.250	-1.261	-1.272	-1.285	-1.298	-1.310	-1.322	-1.336	-1.351	-1.364	-1.379	-1.394	-1.408	-1.422	-1.438	-1.451	-1.465	-1.480	-1.494	-1.508	-1.521	-1.532	-1.546	-1.558	-1.566	-1.578	-1.586	-1.595	-1.604	-1.611	-1.616	-1.622	-1.628	-1.631	-1.635	-1.636	-1.636	-1.636	-1.635	-1.634	-1.630	-1.625	-1.621	-1.615	-1.608	-1.599	-1.590	-1.579	-1.568	-1.556	-1.542	-1.529	-1.515	-1.499	-1.482	-1.464	-1.446	-1.428	-1.406	-1.386	-1.365	-1.344	-1.321	-1.299	-1.275	-1.251	-1.226	-1.202	-1.176	-1.150	-1.124	-1.098	-1.070	-1.042	-1.015	-0.988	-0.960	-0.932	-0.902	-0.874	-0.845	-0.818	-0.788	-0.760	-0.730	-0.702	-0.672	-0.644	-0.616	-0.589	-0.560	-0.534	-0.506	-0.480	-0.452	-0.429	-0.402	-0.376	-0.352	-0.329	-0.306	-0.284	-0.261	-0.240	-0.220	-0.199	-0.180	-0.161	-0.144	-0.126	-0.111	-0.096	-0.081	-0.069	-0.055	-0.044	-0.032	-0.024	-0.015	-0.008	0.000	0.006	0.011	0.016	0.019	0.021	0.024	0.024	0.025	0.024	0.024	0.021	0.019	0.016	0.011	0.008	0.002	-0.002	-0.009	-0.014	-0.019	-0.026	-0.032	-0.040	-0.048	-0.055	-0.062	-0.070	-0.079	-0.088	-0.095	-0.104	-0.114	-0.121	-0.130	-0.138	-0.146	-0.155	-0.162	-0.170	-0.179	-0.188	-0.195	-0.202	-0.210	-0.218	-0.226	-0.232	-0.240	-0.246	-0.254	-0.261	-0.266	-0.272	-0.279	-0.285	-0.291	-0.296	-0.301	-0.306	-0.311	-0.316	-0.320	-0.324	-0.328	-0.331	-0.334	-0.338	-0.339	-0.342	-0.342	-0.344	-0.345	-0.345	-0.346	-0.345	-0.345	-0.342	-0.341	-0.340	-0.338	-0.334	-0.330	-0.326	-0.322	-0.318	-0.312	-0.308	-0.301	-0.295	-0.289	-0.281	-0.275	-0.268	-0.259	-0.250	-0.242	-0.232	-0.224	-0.212	-0.204	-0.194	-0.185	-0.174	-0.162	-0.154	-0.142	-0.132	-0.121	-0.111	-0.101	-0.090	-0.079	-0.069	-0.058	-0.048	-0.036	-0.026	-0.015	-0.005	0.005	0.016	0.025	0.036	0.046	0.056	0.066	0.076	0.085	0.095	0.105	0.115	0.124	0.135	0.145	0.154	0.165	0.175	0.184	0.196	0.206	0.218	0.229	0.241	0.252	0.264	0.276	0.289	0.301	0.314	0.326	0.339	0.352	0.368	0.380	0.395	0.409	0.422	0.438	0.451	0.465	0.479	0.494	0.507	0.521	0.534	0.548	0.561	0.574	0.585	0.599	0.610	0.621	0.631	0.641	0.650	0.658	0.665	0.671	0.678	0.682	0.686	0.689	0.690	0.690	0.689	0.686	0.684	0.679	0.674	0.666	0.659	0.649	0.638	0.625	0.611	0.596	0.581	0.564	0.545	0.526	0.505	0.484	0.460	0.435	0.409	0.384	0.356	0.328	0.299	0.269	0.238	0.206	0.175	0.142	0.109	0.075	0.042	0.009	-0.026	-0.060	-0.095	-0.129	-0.162	-0.195	-0.229	-0.261	-0.294	-0.325	-0.356	-0.386	-0.415	-0.442	-0.471	-0.498	-0.524	-0.548	-0.570	-0.592	-0.612	-0.634	-0.651	-0.668	-0.681	-0.696	-0.708	-0.720	-0.730	-0.738	-0.744	-0.750	-0.754	-0.756	-0.759	-0.759	-0.758	-0.755	-0.752	-0.749	-0.744	-0.739	-0.731	-0.724	-0.716	-0.709	-0.700	-0.691	-0.684	-0.675	-0.665	-0.656	-0.649	-0.639	-0.631	-0.624	-0.618	-0.610	-0.605	-0.601	-0.596	-0.594	-0.592	-0.592	-0.594	-0.595	-0.598	-0.602	-0.608	-0.615	-0.622	-0.631	-0.642	-0.654	-0.668	-0.682	-0.698	-0.715	-0.732	-0.751	-0.771	-0.792	-0.814	-0.838	-0.861	-0.885	-0.911	-0.935	-0.962	-0.989	-1.016	-1.042	-1.069	-1.096	-1.122	-1.150	-1.176	-1.202	-1.229	-1.255	-1.280	-1.304	-1.326	-1.350	-1.372	-1.394	-1.414	-1.434	-1.451	-1.470	-1.486	-1.501	-1.515	-1.529	-1.540	-1.551	-1.561	-1.569	-1.578	-1.584	-1.590	-1.595	-1.600	-1.602	-1.605	-1.606	-1.608	-1.608	-1.608	-1.608	-1.606	-1.605	-1.602	-1.601	-1.599	-1.598	-1.595	-1.592	-1.591	-1.589	-1.588	-1.586	-1.585	-1.584	-1.582	-1.584	-1.584	-1.585	-1.588	-1.589	-1.591	-1.595	-1.599	-1.604	-1.609	-1.614	-1.621	-1.629	-1.635	-1.644	-1.652	-1.661	-1.672	-1.681	-1.692	-1.705	-1.715	-1.728	-1.740	-1.752	-1.764	-1.778	-1.790	-1.802	-1.815	-1.826	-1.840	-1.851	-1.862	-1.875	-1.885	-1.896	-1.906	-1.916	-1.925	-1.932	-1.940	-1.948	-1.952	-1.958	-1.962	-1.965	-1.969	-1.970	-1.970	-1.969	-1.969	-1.966	-1.962	-1.958	-1.952	-1.946	-1.939	-1.930	-1.921	-1.911	-1.901	-1.889	-1.876	-1.864	-1.849	-1.835	-1.820	-1.802	-1.788	-1.770	-1.752	-1.735	-1.718	-1.701	-1.682	-1.664	-1.645	-1.628	-1.610	-1.591	-1.572	-1.555	-1.538	-1.520	-1.504	-1.488	-1.471	-1.456	-1.440	-1.425	-1.411	-1.395	-1.381	-1.369	-1.356	-1.344	-1.331	-1.321	-1.309	-1.299	-1.288	-1.278	-1.268	-1.259	-1.249	-1.239	-1.230	-1.220	-1.211	-1.201	-1.192	-1.181	-1.172	-1.161	-1.151	-1.140	-1.129	-1.116	-1.105	-1.091	-1.078	-1.065	-1.050	-1.034	-1.019	-1.001	-0.985	-0.965	-0.946	-0.925	-0.906	-0.884	-0.861	-0.838	-0.812	-0.788	-0.762	-0.735	-0.708	-0.680	-0.651	-0.622	-0.591	-0.561	-0.530	-0.499	-0.466	-0.434	-0.402	-0.369	-0.335	-0.302	-0.269	-0.235	-0.202	-0.170	-0.136	-0.104	-0.072	-0.040	-0.009	0.021	0.052	0.082	0.110	0.139	0.165	0.192	0.216	0.240	0.264	0.285	0.306	0.325	0.344	0.360	0.376	0.390	0.404	0.416	0.425	0.435	0.444	0.449	0.455	0.459	0.461	0.464	0.464	0.462	0.460	0.456	0.454	0.448	0.441	0.436	0.428	0.419	0.410	0.400	0.389	0.379	0.366	0.354	0.341	0.329	0.316	0.302	0.289	0.275	0.261	0.249	0.235	0.221	0.208	0.195	0.182	0.170	0.158	0.145	0.134	0.122	0.112	0.101	0.092	0.084	0.074	0.066	0.058	0.050	0.042	0.035	0.029	0.022	0.016	0.012	0.006	0.002	-0.001	-0.005	-0.009	-0.012	-0.016	-0.019	-0.022	-0.026	-0.029	-0.031	-0.036	-0.039	-0.044	-0.048	-0.051	-0.058	-0.061	-0.066	-0.074	-0.079	-0.086	-0.092	-0.100	-0.108	-0.115	-0.125	-0.134	-0.144	-0.155	-0.165	-0.176	-0.189	-0.201	-0.214	-0.229	-0.242	-0.255	-0.270	-0.285	-0.301	-0.316	-0.332	-0.348	-0.364	-0.380	-0.396	-0.412	-0.429	-0.444	-0.460	-0.476	-0.491	-0.507	-0.521	-0.535	-0.550	-0.564	-0.578	-0.589	-0.601	-0.612	-0.622	-0.632	-0.644	-0.651	-0.659	-0.666	-0.672	-0.679	-0.682	-0.689	-0.691	-0.694	-0.696	-0.698	-0.699	-0.699	-0.698	-0.698	-0.696	-0.694	-0.691	-0.688	-0.684	-0.680	-0.676	-0.671	-0.666	-0.661	-0.655	-0.650	-0.644	-0.638	-0.631	-0.626	-0.620	-0.615	-0.609	-0.602	-0.598	-0.592	-0.588	-0.581	-0.578	-0.572	-0.568	-0.562	-0.560	-0.555	-0.552	-0.549	-0.546	-0.544	-0.541	-0.540	-0.536	-0.536	-0.534	-0.532	-0.532	-0.530	-0.529	-0.529	-0.528	-0.526	-0.525	-0.524	-0.522	-0.521	-0.519	-0.518	-0.515	-0.512	-0.509	-0.506	-0.502	-0.499	-0.494	-0.488	-0.482	-0.476	-0.470	-0.462	-0.455	-0.448	-0.439	-0.429	-0.420	-0.410	-0.399	-0.389	-0.376	-0.364	-0.351	-0.338	-0.325	-0.310	-0.295	-0.280	-0.265	-0.249	-0.234	-0.218	-0.200	-0.182	-0.166	-0.149	-0.131	-0.114	-0.095	-0.079	-0.060	-0.042	-0.025	-0.006	0.012	0.029	0.048	0.065	0.082	0.100	0.118	0.135	0.151	0.169	0.186	0.204	0.220	0.236	0.251	0.268	0.282	0.298	0.312	0.328	0.342	0.356	0.370	0.384	0.398	0.411	0.424	0.438	0.450	0.462	0.475	0.486	0.499	0.510	0.521	0.532	0.544	0.554	0.564	0.574	0.584	0.594	0.602	0.612	0.621	0.630	0.638	0.646	0.654	0.662	0.671	0.678	0.685	0.692	0.699	0.706	0.712	0.719	0.726	0.732	0.738	0.744	0.750	0.755	0.761	0.768	0.772	0.779	0.784	0.789	0.794	0.799	0.805	0.809	0.814	0.820	0.824	0.829	0.832	0.838	0.842	0.849	0.852	0.859	0.864	0.869	0.874	0.879	0.884	0.889	0.895	0.900	0.904	0.910	0.914	0.920	0.924	0.929	0.934	0.939	0.942	0.948	0.951	0.956	0.961	0.965	0.968	0.971	0.975	0.979	0.982	0.985	0.986	0.990	0.991	0.992	0.994	0.995	0.995	0.996	0.995	0.994	0.991	0.990	0.988	0.985	0.980	0.978	0.971	0.966	0.961	0.955	0.948	0.940	0.932	0.924	0.914	0.904	0.892	0.882	0.870	0.858	0.845	0.832	0.819	0.804	0.790	0.775	0.760	0.745	0.729	0.714	0.696	0.680	0.665	0.648	0.631	0.615	0.600	0.582	0.569	0.552	0.538	0.524	0.510	0.496	0.482	0.471	0.459	0.449	0.438	0.429	0.419	0.412	0.405	0.399	0.394	0.389	0.385	0.382	0.381	0.380	0.380	0.380	0.382	0.384	0.388	0.390	0.395	0.400	0.406	0.412	0.420	0.426	0.434	0.441	0.449	0.458	0.465	0.474	0.482	0.490	0.498	0.506	0.514	0.520	0.526	0.532	0.539	0.544	0.548	0.552	0.556	0.559	0.560	0.561	0.561	0.560	0.559	0.558	0.554	0.551	0.546	0.541	0.535	0.529	0.521	0.512	0.504	0.495	0.485	0.475	0.464	0.454	0.441	0.429	0.416	0.404	0.391	0.379	0.366	0.354	0.341	0.328	0.315	0.304	0.292	0.280	0.269	0.258	0.248	0.238	0.228	0.219	0.209	0.200	0.192	0.185	0.178	0.171	0.165	0.161	0.155	0.151	0.149	0.145	0.144	0.142	0.141	0.140	0.141	0.141	0.142	0.142	0.144	0.146	0.149	0.151	0.154	0.158	0.160	0.165	0.170	0.174	0.180	0.185	0.190	0.194	0.200	0.205	0.210	0.216	0.221	0.226	0.234	0.239	0.245	0.251	0.256	0.261	0.268	0.272	0.278	0.282	0.288	0.292	0.296	0.301	0.304	0.308	0.310	0.314	0.316	0.318	0.320	0.321	0.324	0.324	0.325	0.325	0.326	0.325	0.325	0.325	0.324	0.322	0.320	0.319	0.318	0.315	0.311	0.310	0.306	0.304	0.300	0.296	0.292	0.289	0.284	0.280	0.276	0.271	0.268	0.264	0.259	0.254	0.250	0.246	0.241	0.236	0.232	0.229	0.225	0.221	0.218	0.214	0.210	0.206	0.204	0.201	0.199	0.195	0.194	0.191	0.189	0.186	0.184	0.182	0.179	0.176	0.174	0.171	0.169	0.166	0.164	0.160	0.158	0.155	0.151	0.148	0.142	0.139	0.135	0.130	0.125	0.120	0.114	0.108	0.101	0.095	0.088	0.081	0.074	0.066	0.059	0.051	0.044	0.036	0.028	0.021	0.012	0.004	-0.004	-0.011	-0.020	-0.028	-0.035	-0.044	-0.050	-0.058	-0.064	-0.071	-0.078	-0.084	-0.090	-0.095	-0.100	-0.104	-0.109	-0.112	-0.116	-0.119	-0.122	-0.125	-0.128	-0.129	-0.130	-0.131	-0.131	-0.132	-0.134	-0.135	-0.134	-0.135	-0.134	-0.132	-0.134	-0.132	-0.132	-0.134	-0.134	-0.135	-0.136	-0.136	-0.139	-0.140	-0.142	-0.145	-0.148	-0.151	-0.155	-0.160	-0.165	-0.170	-0.176	-0.182	-0.190	-0.196	-0.204	-0.212	-0.222	-0.232	-0.242	-0.254	-0.264	-0.275	-0.288	-0.300	-0.311	-0.324	-0.338	-0.349	-0.361	-0.374	-0.386	-0.400	-0.412	-0.424	-0.436	-0.448	-0.459	-0.470	-0.480	-0.490	-0.498	-0.507	-0.515	-0.522	-0.529	-0.535	-0.540	-0.544	-0.546	-0.550	-0.551	-0.552	-0.551	-0.551	-0.550	-0.548	-0.545	-0.540	-0.535	-0.530	-0.524	-0.518	-0.510	-0.502	-0.494	-0.485	-0.475	-0.465	-0.455	-0.445	-0.435	-0.425	-0.415	-0.405	-0.394	-0.385	-0.375	-0.366	-0.358	-0.350	-0.341	-0.335	-0.329	-0.324	-0.320	-0.316	-0.312	-0.311	-0.311	-0.311	-0.312	-0.316	-0.319	-0.325	-0.331	-0.339	-0.348	-0.358	-0.369	-0.381	-0.395	-0.410	-0.425	-0.442	-0.461	-0.481	-0.501	-0.521	-0.544	-0.569	-0.591	-0.616	-0.640	-0.668	-0.694	-0.720	-0.748	-0.776	-0.805	-0.832	-0.862	-0.891	-0.920	-0.949	-0.978	-1.006	-1.035	-1.062	-1.092	-1.120	-1.146	-1.174	-1.200	-1.225	-1.251	-1.276	-1.300	-1.322	-1.345	-1.366	-1.388	-1.408	-1.426	-1.444	-1.460	-1.476	-1.491	-1.504	-1.518	-1.529	-1.540	-1.549	-1.559	-1.566	-1.571	-1.578	-1.580	-1.582	-1.585	-1.585	-1.585	-1.582	-1.580	-1.575	-1.570	-1.562	-1.556	-1.546	-1.538	-1.526	-1.514	-1.501	-1.488	-1.472	-1.456	-1.440	-1.421	-1.404	-1.384	-1.362	-1.342	-1.320	-1.298	-1.275	-1.251	-1.228	-1.202	-1.178	-1.151	-1.126	-1.100	-1.074	-1.048	-1.021	-0.994	-0.968	-0.940	-0.914	-0.888	-0.861	-0.835	-0.809	-0.784	-0.758	-0.732	-0.710	-0.685	-0.662	-0.639	-0.618	-0.595	-0.574	-0.552	-0.532	-0.514	-0.495	-0.475	-0.459	-0.441	-0.424	-0.409	-0.394	-0.379	-0.365	-0.351	-0.338	-0.325	-0.311	-0.300	-0.288	-0.276	-0.266	-0.255	-0.244	-0.232	-0.221	-0.211	-0.201	-0.191	-0.180	-0.170	-0.159	-0.148	-0.138	-0.125	-0.114	-0.102	-0.091	-0.078	-0.065	-0.054	-0.040	-0.028	-0.012	0.001	0.016	0.031	0.046	0.061	0.078	0.094	0.110	0.128	0.144	0.160	0.178	0.196	0.212	0.231	0.250	0.268	0.285	0.304	0.322	0.341	0.361	0.380	0.398	0.416	0.435	0.452	0.471	0.488	0.505	0.522	0.540	0.555	0.571	0.588	0.602	0.616	0.631	0.645	0.659	0.671	0.682	0.694	0.705	0.714	0.722	0.730	0.738	0.744	0.749	0.752	0.756	0.758	0.759	0.759	0.758	0.756	0.752	0.749	0.742	0.736	0.729	0.720	0.711	0.700	0.686	0.675	0.660	0.646	0.631	0.614	0.598	0.579	0.561	0.542	0.522	0.504	0.484	0.465	0.444	0.424	0.404	0.384	0.364	0.344	0.325	0.305	0.288	0.270	0.254	0.238	0.224	0.210	0.198	0.186	0.178	0.169	0.162	0.158	0.154	0.152	0.152	0.155	0.159	0.162	0.170	0.179	0.190	0.202	0.216	0.232	0.249	0.269	0.290	0.312	0.336	0.361	0.388	0.416	0.445	0.476	0.505	0.538	0.570	0.602	0.636	0.670	0.704	0.738	0.771	0.806	0.839	0.872	0.904	0.938	0.968	0.999	1.029	1.056	1.084	1.109	1.134	1.158	1.179	1.198	1.215	1.231	1.246	1.259	1.270	1.278	1.285	1.289	1.291	1.294	1.292	1.290	1.285	1.278	1.270	1.259	1.248	1.235	1.219	1.201	1.182	1.162	1.142	1.120	1.096	1.071	1.046	1.020	0.994	0.966	0.939	0.910	0.881	0.852	0.824	0.794	0.765	0.736	0.708	0.679	0.651	0.624	0.598	0.571	0.546	0.521	0.498	0.475	0.452	0.431	0.411	0.392	0.375	0.359	0.342	0.329	0.315	0.302	0.291	0.284	0.275	0.266	0.261	0.255	0.252	0.249	0.248	0.248	0.248	0.248	0.250	0.254	0.256	0.261	0.266	0.272	0.280	0.286	0.295	0.302	0.312	0.322	0.332	0.344	0.354	0.366	0.378	0.389	0.400	0.412	0.424	0.436	0.448	0.460	0.472	0.485	0.496	0.509	0.520	0.532	0.544	0.555	0.566	0.578	0.588	0.598	0.608	0.616	0.624	0.631	0.640	0.648	0.654	0.660	0.665	0.671	0.675	0.680	0.682	0.685	0.686	0.688	0.688	0.686	0.684	0.682	0.680	0.675	0.670	0.662	0.658	0.649	0.640	0.630	0.620	0.608	0.595	0.582	0.568	0.551	0.536	0.519	0.501	0.482	0.464	0.444	0.422	0.402	0.380	0.359	0.336	0.314	0.291	0.266	0.242	0.219	0.195	0.170	0.146	0.122	0.099	0.075	0.052	100.000	5.000	2.000	1.000	3.000	0.000	0.000	0.000	0.000	0.000	0.000	0.000	0.000	0.000	0.000	0.000	0.000	0.000	1.344	1.320	1.299	1.278	1.258	1.240	1.224	1.208	1.194	1.181	1.170	1.160	1.151	1.145	1.140	1.136	1.135	1.135	1.138	1.140	1.144	1.150	1.159	1.166	1.178	1.189	1.201	1.214	1.230	1.245	1.261	1.279	1.298	1.316	1.335	1.354	1.375	1.395	1.416	1.436	1.459	1.479	1.499	1.520	1.541	1.561	1.580	1.600	1.618	1.635	1.651	1.668	1.682	1.696	1.709	1.720	1.730	1.739	1.746	1.752	1.758	1.760	1.762	1.762	1.760	1.758	1.752	1.748	1.739	1.729	1.719	1.705	1.691	1.675	1.659	1.640	1.619	1.599	1.576	1.551	1.526	1.500	1.472	1.444	1.415	1.385	1.354	1.321	1.289	1.255	1.221	1.188	1.154	1.120	1.086	1.051	1.018	0.984	0.950	0.918	0.885	0.852	0.821	0.790	0.761	0.732	0.704	0.678	0.652	0.629	0.606	0.584	0.564	0.545	0.528	0.510	0.495	0.481	0.469	0.458	0.449	0.440	0.432	0.426	0.422	0.419	0.416	0.415	0.415	0.415	0.416	0.418	0.420	0.422	0.426	0.430	0.434	0.439	0.442	0.448	0.452	0.458	0.461	0.464	0.469	0.471	0.472	0.475	0.476	0.476	0.476	0.475	0.472	0.470	0.466	0.461	0.456	0.448	0.440	0.431	0.421	0.411	0.399	0.386	0.372	0.359	0.344	0.326	0.310	0.292	0.275	0.256	0.238	0.218	0.199	0.179	0.159	0.139	0.120	0.100	0.079	0.060	0.041	0.024	0.005	-0.014	-0.030	-0.046	-0.062	-0.079	-0.092	-0.106	-0.120	-0.132	-0.142	-0.152	-0.161	-0.170	-0.176	-0.181	-0.186	-0.190	-0.192	-0.192	-0.195	-0.194	-0.191	-0.189	-0.185	-0.179	-0.172	-0.166	-0.158	-0.149	-0.140	-0.129	-0.118	-0.105	-0.092	-0.079	-0.065	-0.050	-0.035	-0.019	-0.002	0.015	0.032	0.051	0.069	0.086	0.106	0.125	0.145	0.164	0.184	0.204	0.225	0.244	0.265	0.286	0.306	0.328	0.348	0.369	0.390	0.409	0.429	0.449	0.469	0.489	0.507	0.526	0.545	0.562	0.580	0.596	0.614	0.629	0.644	0.659	0.672	0.685	0.698	0.709	0.720	0.729	0.736	0.744	0.751	0.755	0.760	0.762	0.764	0.765	0.765	0.762	0.760	0.756	0.750	0.744	0.735	0.725	0.715	0.704	0.691	0.678	0.664	0.646	0.631	0.612	0.595	0.576	0.556	0.536	0.516	0.495	0.474	0.451	0.430	0.408	0.385	0.364	0.340	0.319	0.296	0.276	0.254	0.235	0.214	0.195	0.178	0.159	0.142	0.126	0.112	0.098	0.084	0.072	0.062	0.052	0.044	0.038	0.030	0.025	0.021	0.018	0.018	0.018	0.018	0.020	0.022	0.028	0.032	0.039	0.046	0.055	0.065	0.074	0.085	0.098	0.110	0.124	0.138	0.154	0.169	0.185	0.202	0.219	0.236	0.255	0.274	0.292	0.311	0.329	0.349	0.368	0.386	0.405	0.424	0.442	0.461	0.480	0.498	0.515	0.532	0.550	0.566	0.582	0.598	0.612	0.626	0.640	0.654	0.666	0.680	0.690	0.701	0.711	0.721	0.730	0.736	0.744	0.750	0.755	0.761	0.765	0.768	0.771	0.772	0.774	0.775	0.774	0.774	0.772	0.771	0.769	0.765	0.762	0.759	0.754	0.749	0.744	0.739	0.732	0.728	0.722	0.716	0.710	0.705	0.699	0.695	0.689	0.685	0.680	0.676	0.672	0.670	0.668	0.666	0.665	0.665	0.666	0.668	0.670	0.674	0.679	0.684	0.690	0.698	0.705	0.715	0.725	0.736	0.749	0.762	0.776	0.791	0.806	0.822	0.841	0.859	0.876	0.896	0.916	0.936	0.958	0.979	0.999	1.020	1.042	1.064	1.085	1.106	1.126	1.148	1.166	1.186	1.204	1.222	1.240	1.255	1.270	1.284	1.298	1.309	1.319	1.329	1.336	1.342	1.348	1.350	1.352	1.352	1.351	1.348	1.342	1.338	1.329	1.319	1.309	1.295	1.280	1.264	1.248	1.228	1.206	1.185	1.161	1.136	1.110	1.081	1.054	1.024	0.992	0.960	0.928	0.895	0.860	0.826	0.790	0.755	0.719	0.681	0.645	0.609	0.572	0.535	0.499	0.464	0.428	0.392	0.356	0.321	0.288	0.255	0.224	0.192	0.162	0.132	0.104	0.078	0.050	0.026	0.002	-0.020	-0.040	-0.061	-0.080	-0.098	-0.112	-0.128	-0.140	-0.152	-0.162	-0.172	-0.181	-0.188	-0.192	-0.198	-0.201	-0.202	-0.205	-0.206	-0.205	-0.204	-0.202	-0.201	-0.199	-0.195	-0.191	-0.189	-0.184	-0.179	-0.175	-0.171	-0.166	-0.161	-0.158	-0.154	-0.150	-0.148	-0.145	-0.142	-0.142	-0.140	-0.141	-0.141	-0.142	-0.145	-0.149	-0.151	-0.158	-0.162	-0.169	-0.176	-0.184	-0.194	-0.202	-0.212	-0.225	-0.238	-0.250	-0.264	-0.280	-0.294	-0.310	-0.326	-0.344	-0.361	-0.379	-0.398	-0.416	-0.435	-0.455	-0.472	-0.492	-0.512	-0.532	-0.551	-0.570	-0.590	-0.609	-0.628	-0.646	-0.664	-0.682	-0.699	-0.716	-0.732	-0.748	-0.764	-0.779	-0.792	-0.806	-0.820	-0.831	-0.842	-0.855	-0.866	-0.875	-0.885	-0.894	-0.902	-0.911	-0.919	-0.925	-0.932	-0.939	-0.945	-0.950	-0.955	-0.960	-0.965	-0.969	-0.972	-0.976	-0.980	-0.984	-0.986	-0.990	-0.992	-0.995	-0.999	-1.001	-1.004	-1.006	-1.008	-1.011	-1.012	-1.015	-1.018	-1.020	-1.022	-1.024	-1.026	-1.028	-1.029	-1.031	-1.032	-1.035	-1.036	-1.038	-1.039	-1.040	-1.041	-1.042	-1.042	-1.042	-1.042	-1.042	-1.041	-1.040	-1.039	-1.038	-1.036	-1.034	-1.031	-1.029	-1.026	-1.024	-1.020	-1.016	-1.014	-1.009	-1.005	-1.001	-0.996	-0.991	-0.988	-0.981	-0.976	-0.971	-0.966	-0.960	-0.954	-0.949	-0.944	-0.940	-0.935	-0.930	-0.926	-0.921	-0.918	-0.915	-0.911	-0.909	-0.906	-0.904	-0.902	-0.902	-0.901	-0.902	-0.902	-0.904	-0.906	-0.909	-0.912	-0.916	-0.921	-0.926	-0.932	-0.940	-0.946	-0.955	-0.964	-0.972	-0.982	-0.994	-1.004	-1.015	-1.026	-1.039	-1.051	-1.064	-1.076	-1.089	-1.101	-1.115	-1.128	-1.139	-1.151	-1.164	-1.174	-1.184	-1.194	-1.202	-1.211	-1.219	-1.225	-1.229	-1.234	-1.238	-1.239	-1.239	-1.239	-1.236	-1.232	-1.228	-1.221	-1.211	-1.202	-1.190	-1.178	-1.162	-1.145	-1.126	-1.106	-1.084	-1.060	-1.036	-1.009	-0.981	-0.951	-0.920	-0.888	-0.855	-0.819	-0.784	-0.746	-0.708	-0.670	-0.630	-0.589	-0.549	-0.506	-0.465	-0.422	-0.381	-0.339	-0.296	-0.255	-0.214	-0.174	-0.132	-0.092	-0.055	-0.016	0.021	0.056	0.092	0.125	0.159	0.190	0.219	0.248	0.272	0.298	0.321	0.342	0.361	0.380	0.395	0.410	0.421	0.431	0.439	0.445	0.450	0.452	0.452	0.451	0.449	0.445	0.440	0.432	0.425	0.414	0.404	0.390	0.378	0.362	0.346	0.330	0.314	0.295	0.276	0.258	0.238	0.218	0.196	0.176	0.156	0.135	0.115	0.095	0.075	0.055	0.036	0.016	-0.002	-0.020	-0.036	-0.054	-0.070	-0.085	-0.100	-0.114	-0.126	-0.139	-0.150	-0.161	-0.170	-0.180	-0.188	-0.195	-0.201	-0.206	-0.212	-0.216	-0.219	-0.221	-0.224	-0.225	-0.226	-0.226	-0.226	-0.226	-0.224	-0.222	-0.221	-0.220	-0.218	-0.214	-0.212	-0.210	-0.209	-0.206	-0.205	-0.202	-0.201	-0.201	-0.200	-0.199	-0.199	-0.200	-0.201	-0.202	-0.205	-0.208	-0.211	-0.215	-0.220	-0.225	-0.232	-0.239	-0.246	-0.256	-0.265	-0.275	-0.286	-0.299	-0.311	-0.325	-0.339	-0.352	-0.369	-0.385	-0.401	-0.420	-0.438	-0.456	-0.474	-0.494	-0.514	-0.534	-0.552	-0.572	-0.592	-0.612	-0.632	-0.652	-0.671	-0.692	-0.711	-0.730	-0.749	-0.766	-0.784	-0.800	-0.818	-0.834	-0.849	-0.862	-0.875	-0.889	-0.900	-0.910	-0.921	-0.929	-0.938	-0.945	-0.951	-0.956	-0.960	-0.962	-0.965	-0.966	-0.966	-0.965	-0.962	-0.960	-0.956	-0.952	-0.946	-0.940	-0.932	-0.925	-0.916	-0.908	-0.898	-0.888	-0.876	-0.864	-0.852	-0.839	-0.826	-0.812	-0.799	-0.785	-0.770	-0.755	-0.740	-0.725	-0.710	-0.694	-0.679	-0.662	-0.646	-0.630	-0.614	-0.598	-0.582	-0.566	-0.550	-0.535	-0.519	-0.502	-0.486	-0.470	-0.455	-0.439	-0.424	-0.408	-0.392	-0.376	-0.361	-0.346	-0.331	-0.316	-0.300	-0.286	-0.271	-0.256	-0.240	-0.226	-0.212	-0.198	-0.182	-0.169	-0.155	-0.141	-0.128	-0.114	-0.099	-0.086	-0.072	-0.060	-0.048	-0.034	-0.022	-0.010	0.001	0.014	0.025	0.036	0.048	0.059	0.069	0.079	0.089	0.099	0.109	0.118	0.128	0.135	0.145	0.152	0.161	0.170	0.179	0.185	0.194	0.201	0.210	0.218	0.226	0.234	0.242	0.251	0.259	0.268	0.278	0.286	0.296	0.308	0.318	0.328	0.339	0.351	0.362	0.375	0.389	0.402	0.416	0.431	0.446	0.461	0.479	0.496	0.514	0.532	0.552	0.571	0.591	0.612	0.635	0.658	0.679	0.701	0.725	0.750	0.774	0.798	0.822	0.849	0.875	0.900	0.926	0.952	0.978	1.004	1.029	1.055	1.079	1.105	1.129	1.155	1.179	1.202	1.225	1.248	1.270	1.291	1.312	1.332	1.351	1.371	1.389	1.406	1.422	1.438	1.452	1.466	1.479	1.490	1.500	1.510	1.519	1.526	1.534	1.539	1.545	1.549	1.552	1.555	1.556	1.556	1.556	1.555	1.554	1.551	1.548	1.544	1.540	1.534	1.529	1.524	1.518	1.511	1.504	1.498	1.490	1.482	1.475	1.468	1.460	1.452	1.445	1.438	1.430	1.424	1.416	1.411	1.405	1.400	1.395	1.390	1.386	1.382	1.379	1.376	1.374	1.372	1.371	1.370	1.370	1.370	1.371	1.372	1.374	1.376	1.379	1.381	1.385	1.389	1.392	1.398	1.402	1.408	1.412	1.418	1.424	1.429	1.434	1.440	1.445	1.451	1.456	1.461	1.465	1.471	1.475	1.480	1.484	1.488	1.490	1.494	1.496	1.499	1.500	1.501	1.502	1.502	1.502	1.502	1.502	1.501	1.500	1.499	1.498	1.495	1.491	1.489	1.485	1.481	1.476	1.474	1.468	1.464	1.459	1.454	1.449	1.444	1.438	1.431	1.426	1.420	1.414	1.408	1.402	1.396	1.390	1.384	1.378	1.371	1.365	1.359	1.352	1.346	1.340	1.334	1.326	1.321	1.315	1.308	1.301	1.295	1.288	1.281	1.274	1.266	1.259	1.251	1.244	1.235	1.229	1.220	1.212	1.204	1.195	1.186	1.178	1.168	1.159	1.148	1.138	1.128	1.116	1.106	1.094	1.082	1.071	1.059	1.045	1.031	1.018	1.005	0.990	0.975	0.960	0.944	0.929	0.912	0.896	0.879	0.861	0.845	0.826	0.809	0.789	0.771	0.750	0.731	0.711	0.691	0.670	0.649	0.629	0.608	0.585	0.564	0.541	0.519	0.496	0.472	0.450	0.428	0.404	0.380	0.359	0.335	0.312	0.290	0.268	0.245	0.224	0.201	0.180	0.158	0.136	0.116	0.095	0.075	0.056	0.038	0.019	0.000	-0.018	-0.034	-0.050	-0.066	-0.080	-0.095	-0.108	-0.120	-0.134	-0.145	-0.155	-0.165	-0.174	-0.182	-0.191	-0.199	-0.205	-0.210	-0.216	-0.221	-0.225	-0.229	-0.231	-0.235	-0.236	-0.239	-0.240	-0.241	-0.241	-0.242	-0.241	-0.241	-0.240	-0.238	-0.236	-0.235	-0.231	-0.228	-0.224	-0.221	-0.216	-0.211	-0.208	-0.202	-0.196	-0.191	-0.185	-0.178	-0.170	-0.164	-0.156	-0.146	-0.139	-0.129	-0.119	-0.109	-0.098	-0.088	-0.076	-0.064	-0.050	-0.036	-0.022	-0.009	0.008	0.022	0.039	0.055	0.072	0.089	0.108	0.125	0.145	0.164	0.184	0.202	0.222	0.244	0.262	0.284	0.304	0.324	0.344	0.364	0.384	0.402	0.421	0.439	0.456	0.474	0.490	0.505	0.521	0.535	0.549	0.561	0.572	0.584	0.592	0.602	0.609	0.616	0.621	0.625	0.628	0.630	0.630	0.630	0.629	0.626	0.621	0.616	0.611	0.605	0.599	0.590	0.581	0.572	0.561	0.551	0.540	0.529	0.516	0.504	0.491	0.479	0.465	0.451	0.440	0.426	0.414	0.401	0.389	0.376	0.364	0.352	0.340	0.331	0.320	0.310	0.301	0.294	0.286	0.279	0.274	0.268	0.264	0.259	0.256	0.252	0.251	0.250	0.250	0.250	0.250	0.252	0.255	0.258	0.260	0.262	0.268	0.271	0.276	0.281	0.286	0.291	0.298	0.302	0.309	0.314	0.321	0.326	0.331	0.336	0.342	0.348	0.352	0.358	0.361	0.365	0.368	0.370	0.374	0.376	0.376	0.378	0.379	0.378	0.378	0.376	0.375	0.371	0.370	0.366	0.362	0.358	0.354	0.348	0.341	0.335	0.329	0.321	0.314	0.305	0.298	0.290	0.280	0.271	0.261	0.252	0.242	0.232	0.222	0.212	0.202	0.192	0.182	0.172	0.162	0.152	0.142	0.132	0.124	0.115	0.106	0.098	0.089	0.081	0.074	0.066	0.060	0.052	0.046	0.041	0.035	0.030	0.022	0.018	0.012	0.009	0.004	-0.001	-0.006	-0.010	-0.014	-0.018	-0.022	-0.028	-0.031	-0.035	-0.041	-0.045	-0.051	-0.055	-0.061	-0.068	-0.074	-0.081	-0.088	-0.095	-0.102	-0.110	-0.119	-0.129	-0.139	-0.149	-0.160	-0.171	-0.184	-0.196	-0.209	-0.224	-0.236	-0.251	-0.266	-0.282	-0.299	-0.315	-0.332	-0.350	-0.369	-0.388	-0.406	-0.428	-0.448	-0.469	-0.489	-0.510	-0.532	-0.554	-0.576	-0.599	-0.621	-0.644	-0.666	-0.690	-0.712	-0.735	-0.760	-0.782	-0.806	-0.830	-0.852	-0.875	-0.899	-0.921	-0.944	-0.965	-0.988	-1.009	-1.030	-1.051	-1.071	-1.092	-1.111	-1.130	-1.149	-1.166	-1.184	-1.201	-1.218	-1.232	-1.246	-1.261	-1.275	-1.288	-1.299	-1.311	-1.321	-1.329	-1.338	-1.345	-1.351	-1.355	-1.360	-1.364	-1.365	-1.366	-1.366	-1.366	-1.364	-1.361	-1.356	-1.352	-1.346	-1.340	-1.331	-1.322	-1.314	-1.301	-1.290	-1.279	-1.264	-1.250	-1.235	-1.219	-1.202	-1.185	-1.168	-1.149	-1.129	-1.109	-1.089	-1.068	-1.045	-1.024	-1.002	-0.980	-0.955	-0.932	-0.910	-0.885	-0.861	-0.836	-0.811	-0.786	-0.762	-0.736	-0.710	-0.686	-0.660	-0.635	-0.611	-0.585	-0.561	-0.536	-0.511	-0.488	-0.464	-0.439	-0.415	-0.391	-0.368	-0.345	-0.321	-0.299	-0.275	-0.254	-0.232	-0.211	-0.190	-0.169	-0.149	-0.129	-0.109	-0.090	-0.071	-0.052	-0.035	-0.018	0.000	0.016	0.032	0.049	0.064	0.078	0.092	0.106	0.120	0.134	0.146	0.159	0.172	0.184	0.196	0.208	0.219	0.229	0.240	0.250	0.259	0.269	0.279	0.288	0.298	0.306	0.315	0.324	0.332	0.341	0.349	0.359	0.366	0.375	0.384	0.391	0.401	0.409	0.418	0.425	0.434	0.441	0.450	0.459	0.468	0.474	0.481	0.490	0.498	0.505	0.512	0.520	0.526	0.532	0.540	0.545	0.551	0.555	0.561	0.565	0.568	0.571	0.572	0.575	0.576	0.576	0.576	0.575	0.572	0.570	0.568	0.564	0.559	0.554	0.549	0.541	0.534	0.528	0.519	0.510	0.500	0.491	0.480	0.469	0.459	0.446	0.435	0.424	0.411	0.399	0.388	0.375	0.364	0.351	0.341	0.329	0.319	0.309	0.299	0.290	0.282	0.274	0.268	0.261	0.256	0.251	0.248	0.246	0.245	0.244	0.245	0.246	0.249	0.252	0.258	0.262	0.270	0.278	0.286	0.295	0.306	0.318	0.329	0.342	0.356	0.370	0.385	0.400	0.416	0.434	0.450	0.466	0.484	0.500	0.519	0.535	0.552	0.570	0.586	0.602	0.619	0.635	0.650	0.665	0.679	0.692	0.705	0.716	0.728	0.738	0.746	0.754	0.760	0.766	0.771	0.775	0.778	0.779	0.778	0.778	0.775	0.771	0.768	0.761	0.755	0.748	0.738	0.728	0.718	0.705	0.691	0.678	0.664	0.648	0.631	0.615	0.596	0.578	0.559	0.540	0.519	0.499	0.479	0.458	0.438	0.418	0.395	0.375	0.352	0.330	0.310	0.289	0.268	0.248	0.226	0.206	0.186	0.168	0.148	0.129	0.110	0.092	0.075	0.058	0.041	0.025	0.009	-0.006	-0.022	-0.036	-0.051	-0.064	-0.078	-0.090	-0.102	-0.116	-0.128	-0.140	-0.152	-0.162	-0.174	-0.184	-0.195	-0.205	-0.215	-0.225	-0.234	-0.244	-0.252	-0.261	-0.270	-0.279	-0.286	-0.294	-0.300	-0.309	-0.315	-0.320	-0.325	-0.330	-0.334	-0.338	-0.341	-0.344	-0.345	-0.346	-0.348	-0.346	-0.345	-0.341	-0.338	-0.334	-0.328	-0.321	-0.314	-0.304	-0.294	-0.284	-0.272	-0.259	-0.245	-0.230	-0.214	-0.198	-0.179	-0.160	-0.140	-0.119	-0.099	-0.078	-0.055	-0.031	-0.009	0.015	0.039	0.064	0.086	0.110	0.134	0.159	0.181	0.204	0.226	0.248	0.269	0.289	0.308	0.326	0.344	0.359	0.372	0.388	0.398	0.409	0.419	0.425	0.431	0.436	0.439	0.440	0.440	0.438	0.432	0.428	0.421	0.411	0.401	0.389	0.376	0.361	0.345	0.329	0.310	0.291	0.271	0.251	0.230	0.208	0.185	0.161	0.138	0.115	0.090	0.066	0.041	0.019	-0.005	-0.029	-0.052	-0.074	-0.096	-0.118	-0.138	-0.158	-0.176	-0.195	-0.211	-0.228	-0.242	-0.258	-0.270	-0.281	-0.292	-0.302	-0.310	-0.318	-0.325	-0.330	-0.334	-0.336	-0.340	-0.341	-0.341	-0.340	-0.339	-0.338	-0.334	-0.329	-0.325	-0.319	-0.314	-0.308	-0.300	-0.294	-0.285	-0.278	-0.270	-0.260	-0.251	-0.244	-0.234	-0.225	-0.218	-0.208	-0.200	-0.191	-0.182	-0.174	-0.168	-0.159	-0.151	-0.145	-0.136	-0.130	-0.122	-0.118	-0.111	-0.105	-0.100	-0.095	-0.090	-0.085	-0.081	-0.079	-0.075	-0.072	-0.070	-0.068	-0.065	-0.064	-0.062	-0.061	-0.060	-0.059	-0.059	-0.059	-0.058	-0.058	-0.058	-0.058	-0.056	-0.056	-0.056	-0.056	-0.056	-0.058	-0.058	-0.058	-0.059	-0.059	-0.059	-0.060	-0.061	-0.061	-0.062	-0.064	-0.065	-0.066	-0.069	-0.069	-0.071	-0.072	-0.075	-0.076	-0.079	-0.081	-0.084	-0.088	-0.089	-0.092	-0.096	-0.101	-0.105	-0.109	-0.114	-0.120	-0.125	-0.130	-0.138	-0.144	-0.151	-0.159	-0.166	-0.174	-0.182	-0.190	-0.199	-0.209	-0.219	-0.228	-0.239	-0.248	-0.259	-0.270	-0.281	-0.292	-0.304	-0.315	-0.326	-0.338	-0.349	-0.360	-0.370	-0.381	-0.392	-0.402	-0.414	-0.424	-0.434	-0.445	-0.454	-0.464	-0.474	-0.482	-0.494	-0.501	-0.511	-0.519	-0.528	-0.536	-0.544	-0.551	-0.559	-0.568	-0.575	-0.581	-0.589	-0.598	-0.605	-0.612	-0.621	-0.629	-0.638	-0.646	-0.656	-0.665	-0.675	-0.686	-0.698	-0.709	-0.722	-0.736	-0.749	-0.765	-0.781	-0.798	-0.816	-0.835	-0.854	-0.875	-0.898	-0.921	-0.945	-0.969	-0.996	-1.024	-1.051	-1.080	-1.110	-1.141	-1.174	-1.206	-1.240	-1.274	-1.309	-1.345	-1.380	-1.418	-1.454	-1.491	-1.529	-1.566	-1.604	-1.641	-1.679	-1.715	-1.751	-1.788	-1.824	-1.859	-1.892	-1.928	-1.960	-1.991	-2.022	-2.052	-2.081	-2.108	-2.135	-2.160	-2.182	-2.204	-2.224	-2.244	-2.260	-2.276	-2.290	-2.302	-2.312	-2.321	-2.328	-2.334	-2.338	-2.340	-2.341	-2.339	-2.338	-2.334	-2.328	-2.322	-2.314	-2.305	-2.294	-2.282	-2.270	-2.256	-2.241	-2.225	-2.209	-2.191	-2.174	-2.155	-2.135	-2.115	-2.094	-2.072	-2.051	-2.030	-2.009	-1.986	-1.965	-1.942	-1.920	-1.899	-1.876	-1.855	-1.834	-1.814	-1.792	-1.771	-1.752	-1.732	-1.714	-1.695	-1.676	-1.659	-1.642	-1.625	-1.609	-1.592	-1.576	-1.562	-1.546	-1.531	-1.518	-1.504	-1.489	-1.476	-1.462	-1.450	-1.436	-1.424	-1.410	-1.398	-1.385	-1.374	-1.360	-1.348	-1.335	-1.321	-1.308	-1.295	-1.280	-1.266	-1.251	-1.235	-1.220	-1.205	-1.189	-1.172	-1.156	-1.139	-1.120	-1.101	-1.084	-1.064	-1.045	-1.024	-1.004	-0.984	-0.961	-0.940	-0.918	-0.896	-0.874	-0.850	-0.829	-0.805	-0.782	-0.760	-0.738	-0.714	-0.692	-0.670	-0.649	-0.628	-0.608	-0.588	-0.569	-0.550	-0.531	-0.515	-0.499	-0.484	-0.470	-0.456	-0.444	-0.432	-0.422	-0.414	-0.406	-0.400	-0.395	-0.390	-0.388	-0.385	-0.385	-0.386	-0.389	-0.392	-0.396	-0.402	-0.410	-0.418	-0.428	-0.436	-0.448	-0.460	-0.471	-0.484	-0.499	-0.512	-0.528	-0.542	-0.558	-0.574	-0.589	-0.605	-0.620	-0.636	-0.651	-0.664	-0.679	-0.692	-0.705	-0.718	-0.728	-0.736	-0.746	-0.754	-0.760	-0.766	-0.770	-0.772	-0.774	-0.774	-0.771	-0.768	-0.762	-0.755	-0.748	-0.738	-0.724	-0.710	-0.694	-0.678	-0.658	-0.636	-0.614	-0.590	-0.562	-0.536	-0.505	-0.475	-0.442	-0.409	-0.374	-0.336	-0.299	-0.259	-0.220	-0.179	-0.136	-0.092	-0.049	-0.004	0.040	0.086	0.132	0.179	0.226	0.274	0.321	0.369	0.416	0.465	0.511	0.559	0.606	0.652	0.699	0.745	0.790	0.835	0.879	0.921	0.964	1.005	1.046	1.086	1.126	1.162	1.200	1.235	1.269	1.304	1.335	1.366	1.395	1.422	1.450	1.475	1.500	1.522	1.544	1.565	1.584	1.600	1.616	1.630	1.644	1.655	1.664	1.672	1.679	1.685	1.690	1.692	1.694	1.695	1.694	1.691	1.688	1.684	1.676	1.671	1.661	1.652	1.642	1.631	1.618	1.605	1.591	1.575	1.559	1.541	1.524	1.505	1.485	1.465	1.444	1.424	1.401	1.378	1.356	1.332	1.308	1.284	1.259	1.235	1.210	1.185	1.159	1.134	1.109	1.081	1.058	1.031	1.005	0.980	0.954	0.929	0.904	0.879	0.854	0.829	0.805	0.781	0.756	0.732	0.709	0.685	0.662	0.640	0.619	0.595	0.574	0.552	0.531	0.510	0.491	0.470	0.451	0.430	0.411	0.391	0.372	0.354	0.335	0.316	0.298	0.280	0.261	0.244	0.226	0.209	0.190	0.171	0.154	0.135	0.116	0.098	0.080	0.061	0.041	0.022	0.002	-0.018	-0.038	-0.059	-0.080	-0.101	-0.125	-0.149	-0.171	-0.196	-0.220	-0.246	-0.272	-0.300	-0.328	-0.356	-0.385	-0.414	-0.445	-0.476	-0.509	-0.541	-0.575	-0.609	-0.644	-0.680	-0.718	-0.754	-0.792	-0.831	-0.870	-0.910	-0.951	-0.991	-1.032	-1.075	-1.118	-1.160	-1.204	-1.246	-1.291	-1.335	-1.379	-1.424	-1.469	-1.514	-1.558	-1.602	-1.646	-1.691	-1.734	-1.779	-1.822	-1.865	-1.909	-1.951	-1.994	-2.035	-2.075	-2.118	-2.158	-2.198	-2.235	-2.275	-2.312	-2.349	-2.386	-2.422	-2.458	-2.491	-2.525	-2.558	-2.590	-2.621	-2.651	-2.681	-2.711	-2.739	-2.768	-2.794	-2.819	-2.844	-2.869	-2.892	-2.915	-2.936	-2.956	-2.979	-2.998	-3.018	-3.036	-3.052	-3.070	-3.085	-3.101	-3.116	-3.131	-3.144	-3.158	-3.170	-3.181	-3.192	-3.204	-3.215	-3.225	-3.235	-3.244	-3.251	-3.260	-3.268	-3.275	-3.282	-3.288	-3.295	-3.301	-3.308	-3.312	-3.318	-3.322	-3.329	-3.334	-3.339	-3.344	-3.349	-3.354	-3.359	-3.365	-3.369	-3.375	-3.380	-3.385	-3.390	-3.395	-3.401	-3.406	-3.412	-3.419	-3.425	-3.431	-3.438	-3.444	-3.450	-3.458	-3.464	-3.470	-3.478	-3.484	-3.490	-3.496	-3.502	-3.509	-3.515	-3.520	-3.525	-3.530	-3.534	-3.538	-3.541	-3.542	-3.545	-3.548	-3.548	-3.548	-3.546	-3.545	-3.542	-3.539	-3.535	-3.530	-3.524	-3.516	-3.510	-3.500	-3.490	-3.479	-3.466	-3.452	-3.440	-3.424	-3.409	-3.391	-3.372	-3.354	-3.335	-3.315	-3.294	-3.272	-3.250	-3.228	-3.205	-3.182	-3.159	-3.135	-3.110	-3.086	-3.061	-3.038	-3.014	-2.990	-2.965	-2.942	-2.919	-2.896	-2.875	-2.852	-2.831	-2.811	-2.791	-2.772	-2.754	-2.736	-2.720	-2.705	-2.689	-2.675	-2.661	-2.649	-2.638	-2.626	-2.616	-2.608	-2.599	-2.591	-2.584	-2.578	-2.572	-2.566	-2.562	-2.558	-2.554	-2.549	-2.546	-2.542	-2.540	-2.538	-2.534	-2.530	-2.526	-2.522	-2.519	-2.515	-2.509	-2.504	-2.498	-2.491	-2.484	-2.475	-2.466	-2.455	-2.444	-2.432	-2.420	-2.405	-2.390	-2.375	-2.358	-2.339	-2.320	-2.298	-2.276	-2.252	-2.229	-2.204	-2.176	-2.149	-2.119	-2.090	-2.059	-2.026	-1.994	-1.961	-1.926	-1.890	-1.856	-1.819	-1.781	-1.744	-1.706	-1.668	-1.628	-1.589	-1.549	-1.508	-1.469	-1.429	-1.389	-1.348	-1.309	-1.269	-1.230	-1.191	-1.152	-1.115	-1.078	-1.040	-1.004	-0.968	-0.932	-0.899	-0.864	-0.831	-0.798	-0.765	-0.734	-0.702	-0.672	-0.642	-0.614	-0.586	-0.559	-0.531	-0.504	-0.478	-0.452	-0.429	-0.402	-0.379	-0.356	-0.332	-0.310	-0.289	-0.265	-0.244	-0.221	-0.200	-0.179	-0.158	-0.135	-0.114	-0.094	-0.071	-0.050	-0.029	-0.008	0.014	0.036	0.059	0.080	0.102	0.126	0.148	0.171	0.195	0.219	0.241	0.266	0.289	0.314	0.338	0.362	0.386	0.411	0.436	0.460	0.485	0.511	0.535	0.560	0.585	0.611	0.635	0.660	0.685	0.710	0.734	0.758	0.781	0.806	0.829	0.854	0.875	0.899	0.921	0.942	0.966	0.988	1.008	1.029	1.050	1.070	1.090	1.110	1.130	1.149	1.168	1.186	1.205	1.224	1.241	1.259	1.276	1.294	1.311	1.328	1.344	1.360	1.375	1.391	1.406	1.421	1.436	1.450	1.465	1.479	1.492	1.508	1.520	1.532	1.545	1.558	1.569	1.580	1.592	1.604	1.615	1.626	1.635	1.645	1.654	1.662	1.670	1.678	1.684	1.690	1.695	1.700	1.705	1.708	1.711	1.714	1.714	1.715	1.715	1.714	1.712	1.710	1.706	1.702	1.696	1.690	1.684	1.675	1.666	1.658	1.646	1.635	1.622	1.611	1.596	1.581	1.566	1.550	1.534	1.516	1.500	1.481	1.462	1.444	1.425	1.405	1.385	1.366	1.346	1.328	1.308	1.286	1.268	1.249	1.229	1.210	1.191	1.174	1.158	1.141	1.125	1.110	1.095	1.081	1.069	1.059	1.048	1.038	1.029	1.021	1.015	1.010	1.005	1.004	1.004	1.004	1.005	1.008	1.011	1.018	1.025	1.032	1.041	1.051	1.062	1.076	1.089	1.102	1.119	1.135	1.152	1.169	1.188	1.208	1.226	1.246	1.266	1.285	1.306	1.328	1.346	1.368	1.388	1.406	1.426	1.445	1.462	1.481	1.498	1.511	1.526	1.539	1.551	1.561	1.571	1.578	1.585	1.589	1.592	1.594	1.592	1.591	1.588	1.582	1.574	1.566	1.554	1.541	1.526	1.509	1.491	1.470	1.449	1.425	1.400	1.374	1.344	1.314	1.284	1.251	1.216	1.181	1.145	1.109	1.070	1.031	0.992	0.952	0.911	0.871	0.830	0.790	0.749	0.709	0.668	0.626	0.588	0.549	0.510	0.472	0.436	0.401	0.366	0.334	0.301	0.271	0.241	0.214	0.188	0.162	0.140	0.118	0.096	0.078	0.061	0.045	0.031	0.020	0.009	-0.001	-0.010	-0.016	-0.021	-0.026	-0.030	-0.031	-0.032	-0.031	-0.031	-0.030	-0.028	-0.025	-0.022	-0.018	-0.014	-0.009	-0.004	0.000	0.005	0.009	0.014	0.018	0.021	0.025	0.026	0.029	0.030	0.031	0.031	0.031	0.030	0.029	0.025	0.021	0.016	0.011	0.005	-0.001	-0.010	-0.019	-0.028	-0.039	-0.049	-0.061	-0.074	-0.086	-0.099	-0.114	-0.128	-0.141	-0.156	-0.171	-0.188	-0.202	-0.218	-0.232	-0.248	-0.261	-0.276	-0.290	-0.304	-0.318	-0.329	-0.342	-0.354	-0.365	-0.376	-0.386	-0.395	-0.402	-0.410	-0.418	-0.424	-0.428	-0.431	-0.434	-0.436	-0.436	-0.436	-0.435	-0.434	-0.430	-0.426	-0.421	-0.416	-0.410	-0.402	-0.394	-0.385	-0.375	-0.364	-0.352	-0.340	-0.328	-0.312	-0.298	-0.282	-0.266	-0.250	-0.232	-0.215	-0.196	-0.178	-0.159	-0.138	-0.118	-0.098	-0.076	-0.054	-0.032	-0.010	0.014	0.036	0.059	0.082	0.108	0.130	0.154	0.180	0.204	0.229	0.252	0.279	0.302	0.328	0.352	0.378	0.401	0.425	0.449	0.472	0.495	0.519	0.541	0.562	0.585	0.606	0.626	0.646	0.666	0.685	0.701	0.719	0.735	0.750	0.764	0.776	0.789	0.801	0.810	0.819	0.826	0.832	0.838	0.840	0.842	0.845	0.844	0.841	0.839	0.835	0.829	0.822	0.814	0.805	0.794	0.781	0.770	0.756	0.741	0.725	0.710	0.692	0.675	0.656	0.638	0.619	0.599	0.579	0.559	0.539	0.518	0.498	0.476	0.456	0.436	0.416	0.399	0.380	0.362	0.345	0.329	0.314	0.299	0.285	0.272	0.261	0.250	0.241	0.232	0.226	0.219	0.215	0.211	0.209	0.209	0.209	0.211	0.214	0.219	0.224	0.231	0.239	0.249	0.259	0.270	0.282	0.296	0.311	0.326	0.342	0.359	0.376	0.395	0.414	0.434	0.455	0.474	0.495	0.516	0.536	0.558	0.579	0.601	0.622	0.644	0.665	0.685	0.705	0.726	0.745	0.765	0.784	0.801	0.819	0.835	0.851	0.866	0.881	0.894	0.906	0.919	0.930	0.941	0.950	0.959	0.966	0.972	0.979	0.984	0.989	0.991	0.994	0.995	0.996	0.996	0.995	0.994	0.991	0.989	0.985	0.980	0.976	0.970	0.965	0.960	0.952	0.946	0.939	0.932	0.925	0.918	0.910	0.902	0.896	0.889	0.881	0.875	0.869	0.862	0.856	0.852	0.848	0.844	0.841	0.838	0.836	0.835	0.835	0.835	0.838	0.840	0.842	0.846	0.852	0.858	0.865	0.872	0.881	0.890	0.901	0.912	0.925	0.938	0.951	0.965	0.980	0.996	1.011	1.028	1.045	1.061	1.079	1.096	1.115	1.132	1.151	1.169	1.185	1.202	1.220	1.236	1.252	1.266	1.281	1.295	1.308	1.320	1.331	1.340	1.349	1.356	1.362	1.368	1.371	1.374	1.375	1.374	1.371	1.368	1.361	1.355	1.346	1.335	1.325	1.311	1.296	1.280	1.262	1.242	1.221	1.200	1.175	1.150	1.122	1.095	1.065	1.035	1.002	0.970	0.936	0.901	0.866	0.830	0.792	0.755	0.716	0.679	0.640	0.601	0.561	0.521	0.481	0.442	0.402	0.364	0.326	0.288	0.249	0.212	0.176	0.140	0.105	0.072	0.039	0.008	-0.024	-0.054	-0.081	-0.108	-0.134	-0.159	-0.181	-0.204	-0.225	-0.242	-0.261	-0.278	-0.291	-0.304	-0.316	-0.328	-0.336	-0.344	-0.350	-0.355	-0.360	-0.361	-0.364	-0.364	-0.365	-0.364	-0.361	-0.360	-0.356	-0.354	-0.349	-0.345	-0.341	-0.336	-0.331	-0.326	-0.321	-0.318	-0.312	-0.308	-0.305	-0.301	-0.299	-0.296	-0.294	-0.292	-0.292	-0.294	-0.295	-0.296	-0.300	-0.304	-0.309	-0.315	-0.322	-0.330	-0.339	-0.348	-0.358	-0.369	-0.380	-0.394	-0.408	-0.421	-0.436	-0.451	-0.468	-0.484	-0.501	-0.519	-0.535	-0.554	-0.572	-0.591	-0.610	-0.629	-0.646	-0.666	-0.685	-0.702	-0.721	-0.739	-0.756	-0.774	-0.790	-0.808	-0.822	-0.838	-0.852	-0.866	-0.880	-0.892	-0.905	-0.918	-0.928	-0.939	-0.949	-0.958	-0.966	-0.974	-0.981	-0.989	-0.995	-1.000	-1.005	-1.010	-1.014	-1.016	-1.021	-1.022	-1.025	-1.028	-1.029	-1.031	-1.032	-1.034	-1.034	-1.035	-1.035	-1.036	-1.036	-1.036	-1.038	-1.038	-1.036	-1.038	-1.038	-1.038	-1.038	-1.038	-1.038	-1.039	-1.039	-1.039	-1.039	-1.040	-1.039	-1.040	-1.041	-1.041	-1.042	-1.044	-1.042	-1.044	-1.045	-1.046	-1.046	-1.048	-1.048	-1.049	-1.049	-1.050	-1.049	-1.049	-1.049	-1.050	-1.049	-1.049	-1.048	-1.048	-1.046	-1.045	-1.044	-1.041	-1.041	-1.039	-1.038	-1.035	-1.032	-1.030	-1.026	-1.024	-1.020	-1.016	-1.012	-1.009	-1.004	-0.999	-0.995	-0.990	-0.985	-0.980	-0.975	-0.970	-0.964	-0.959	-0.952	-0.948	-0.941	-0.938	-0.931	-0.926	-0.921	-0.916	-0.911	-0.906	-0.901	-0.898	-0.892	-0.890	-0.886	-0.884	-0.880	-0.879	-0.876	-0.875	-0.875	-0.874	-0.874	-0.874	-0.875	-0.876	-0.876	-0.878	-0.880	-0.882	-0.885	-0.888	-0.890	-0.894	-0.895	-0.899	-0.902	-0.905	-0.909	-0.910	-0.914	-0.916	-0.918	-0.918	-0.920	-0.920	-0.920	-0.919	-0.916	-0.914	-0.911	-0.906	-0.901	-0.895	-0.886	-0.879	-0.869	-0.859	-0.846	-0.834	-0.819	-0.802	-0.785	-0.766	-0.748	-0.725	-0.704	-0.679	-0.655	-0.628	-0.601	-0.574	-0.544	-0.512	-0.482	-0.450	-0.416	-0.382	-0.348	-0.314	-0.276	-0.241	-0.204	-0.169	-0.131	-0.095	-0.059	-0.022	0.014	0.050	0.085	0.120	0.154	0.188	0.220	0.251	0.282	0.311	0.340	0.368	0.392	0.418	0.440	0.461	0.480	0.499	0.515	0.531	0.544	0.555	0.564	0.571	0.578	0.582	0.585	0.586	0.585	0.582	0.579	0.572	0.568	0.559	0.550	0.539	0.528	0.512	0.500	0.484	0.468	0.451	0.432	0.414	0.395	0.375	0.356	0.335	0.315	0.294	0.272	0.252	0.231	0.211	0.190	0.171	0.151	0.132	0.114	0.095	0.076	0.060	0.044	0.029	0.014	0.000	-0.012	-0.026	-0.038	-0.048	-0.058	-0.066	-0.074	-0.081	-0.086	-0.092	-0.096	-0.101	-0.104	-0.106	-0.108	-0.109	-0.109	-0.109	-0.109	-0.106	-0.105	-0.104	-0.100	-0.098	-0.096	-0.092	-0.089	-0.086	-0.082	-0.080	-0.076	-0.074	-0.071	-0.069	-0.066	-0.065	-0.064	-0.064	-0.064	-0.064	-0.066	-0.068	-0.070	-0.072	-0.076	-0.080	-0.085	-0.091	-0.099	-0.106	-0.114	-0.124	-0.132	-0.144	-0.155	-0.168	-0.180	-0.194	-0.208	-0.222	-0.239	-0.254	-0.271	-0.288	-0.304	-0.322	-0.340	-0.358	-0.376	-0.394	-0.412	-0.430	-0.449	-0.468	-0.485	-0.502	-0.519	-0.536	-0.552	-0.568	-0.584	-0.599	-0.612	-0.625	-0.639	-0.651	-0.661	-0.671	-0.681	-0.690	-0.698	-0.704	-0.709	-0.714	-0.718	-0.720	-0.721	-0.721	-0.721	-0.720	-0.718	-0.714	-0.710	-0.705	-0.699	-0.691	-0.684	-0.675	-0.666	-0.658	-0.648	-0.638	-0.625	-0.612	-0.601	-0.588	-0.574	-0.561	-0.548	-0.534	-0.519	-0.505	-0.491	-0.475	-0.461	-0.446	-0.432	-0.418	-0.404	-0.390	-0.375	-0.361	-0.349	-0.335	-0.321	-0.309	-0.296	-0.284	-0.271	-0.260	-0.249	-0.238	-0.228	-0.218	-0.206	-0.196	-0.188	-0.178	-0.169	-0.159	-0.150	-0.141	-0.132	-0.122	-0.115	-0.106	-0.098	-0.089	-0.081	-0.072	-0.062	-0.054	-0.046	-0.038	-0.029	-0.020	-0.011	-0.002	0.006	0.015	0.025	0.034	0.042	0.051	0.060	0.070	0.080	0.090	0.099	0.109	0.119	0.129	0.138	0.149	0.159	0.169	0.178	0.188	0.198	0.208	0.218	0.226	0.236	0.248	0.258	0.266	0.276	0.285	0.296	0.306	0.315	0.324	0.335	0.344	0.355	0.365	0.376	0.386	0.398	0.408	0.418	0.429	0.440	0.451	0.462	0.475	0.486	0.498	0.511	0.524	0.536	0.550	0.564	0.579	0.592	0.608	0.624	0.639	0.654	0.670	0.688	0.704	0.721	0.739	0.756	0.775	0.792	0.810	0.829	0.849	0.866	0.886	0.904	0.924	0.941	0.961	0.980	1.000	1.018	1.036	1.054	1.074	1.090	1.109	1.125	1.141	1.158	1.174	1.190	1.204	1.219	1.232	1.245	1.259	1.269	1.281	1.291	1.301	1.310	1.319	1.326	1.334	1.340	1.346	1.351	1.356	1.360	1.364	1.366	1.369	1.371	1.372	1.374	1.374	1.375	1.374	1.372	1.372	1.371	1.370	1.368	1.366	1.365	1.361	1.359	1.358	1.355	1.352	1.351	1.348	1.346	1.345	1.342	1.341	1.340	1.339	1.339	1.339	1.338	1.338	1.339	1.340	1.341	1.342	1.344	1.346	1.349	1.351	1.354	1.358	1.360	1.362	1.366	1.370	1.375	1.379	1.382	1.386	1.391	1.396	1.401	1.405	1.409	1.412	1.418	1.422	1.426	1.430	1.435	1.438	1.441	1.444	1.448	1.451	1.454	1.456	1.459	1.461	1.462	1.465	1.465	1.466	1.466	1.466	1.468	1.468	1.466	1.465	1.465	1.464	1.462	1.461	1.460	1.458	1.456	1.454	1.451	1.449	1.446	1.442	1.439	1.436	1.432	1.429	1.425	1.421	1.418	1.414	1.410	1.405	1.401	1.396	1.391	1.388	1.382	1.378	1.374	1.369	1.365	1.359	1.354	1.349	1.344	1.338	1.331	1.326	1.320	1.314	1.308	1.302	1.295	1.289	1.281	1.275	1.268	1.260	1.252	1.245	1.238	1.229	1.221	1.212	1.204	1.195	1.186	1.176	1.166	1.156	1.146	1.135	1.125	1.114	1.102	1.090	1.079	1.066	1.054	1.040	1.028	1.015	1.000	0.988	0.972	0.959	0.944	0.930	0.915	0.900	0.884	0.869	0.854	0.838	0.821	0.805	0.790	0.772	0.756	0.740	0.724	0.706	0.689	0.672	0.655	0.639	0.620	0.604	0.586	0.569	0.551	0.534	0.518	0.501	0.485	0.469	0.452	0.436	0.421	0.405	0.389	0.375	0.360	0.345	0.330	0.316	0.302	0.289	0.275	0.264	0.251	0.240	0.228	0.216	0.206	0.196	0.186	0.176	0.168	0.159	0.150	0.142	0.134	0.126	0.119	0.114	0.106	0.100	0.095	0.089	0.084	0.079	0.074	0.069	0.064	0.060	0.056	0.051	0.049	0.044	0.040	0.038	0.034	0.032	0.029	0.026	0.025	0.021	0.020	0.020	0.019	0.016	0.016	0.016	0.016	0.018	0.019	0.020	0.021	0.024	0.028	0.031	0.035	0.039	0.045	0.050	0.056	0.064	0.071	0.079	0.089	0.098	0.108	0.118	0.130	0.142	0.155	0.168	0.180	0.195	0.209	0.225	0.240	0.255	0.271	0.288	0.304	0.321	0.338	0.354	0.372	0.388	0.405	0.421	0.438	0.452	0.466	0.481	0.495	0.507	0.520	0.531	0.541	0.551	0.560	0.568	0.574	0.579	0.584	0.588	0.589	0.590	0.590	0.589	0.586	0.582	0.578	0.570	0.564	0.555	0.545	0.535	0.522	0.511	0.498	0.484	0.469	0.452	0.438	0.421	0.404	0.388	0.370	0.352	0.335	0.316	0.300	0.282	0.265	0.248	0.231	0.214	0.199	0.184	0.169	0.155	0.141	0.128	0.116	0.105	0.095	0.086	0.078	0.070	0.064	0.059	0.054	0.049	0.046	0.044	0.042	0.042	0.042	0.044	0.045	0.048	0.051	0.055	0.059	0.062	0.068	0.072	0.078	0.084	0.089	0.095	0.101	0.106	0.112	0.119	0.125	0.130	0.135	0.140	0.144	0.149	0.151	0.155	0.156	0.159	0.161	0.161	0.162	0.161	0.161	0.160	0.158	0.155	0.152	0.149	0.144	0.140	0.134	0.129	0.122	0.116	0.109	0.101	0.094	0.085	0.078	0.069	0.060	0.051	0.042	0.035	0.025	0.016	0.008	0.000	-0.008	-0.018	-0.025	-0.032	-0.040	-0.048	-0.055	-0.062	-0.069	-0.075	-0.081	-0.088	-0.092	-0.096	-0.100	-0.104	-0.108	-0.110	-0.112	-0.115	-0.116	-0.119	-0.120	-0.121	-0.121	-0.122	-0.122	-0.122	-0.122	-0.122	-0.121	-0.121	-0.121	-0.120	-0.121	-0.120	-0.120	-0.120	-0.121	-0.121	-0.122	-0.125	-0.126	-0.129	-0.131	-0.134	-0.136	-0.141	-0.145	-0.150	-0.156	-0.161	-0.168	-0.174	-0.181	-0.190	-0.199	-0.208	-0.216	-0.228	-0.238	-0.249	-0.260	-0.272	-0.284	-0.296	-0.310	-0.322	-0.338	-0.351	-0.365	-0.380	-0.396	-0.411	-0.426	-0.441	-0.458	-0.472	-0.488	-0.504	-0.519	-0.534	-0.550	-0.565	-0.580	-0.596	-0.611	-0.625	-0.640	-0.656	-0.669	-0.684	-0.698	-0.711	-0.725	-0.738	-0.750	-0.764	-0.776	-0.788	-0.800	-0.811	-0.822	-0.834	-0.845	-0.855	-0.865	-0.875	-0.885	-0.894	-0.902	-0.910	-0.919	-0.926	-0.932	-0.940	-0.946	-0.951	-0.956	-0.961	-0.966	-0.970	-0.972	-0.976	-0.978	-0.979	-0.979	-0.979	-0.978	-0.976	-0.975	-0.971	-0.968	-0.962	-0.958	-0.950	-0.944	-0.936	-0.929	-0.919	-0.909	-0.899	-0.886	-0.874	-0.861	-0.846	-0.830	-0.815	-0.798	-0.779	-0.760	-0.741	-0.721	-0.700	-0.680	-0.658	-0.635	-0.611	-0.589	-0.565	-0.539	-0.514	-0.489	-0.462	-0.436	-0.410	-0.382	-0.356	-0.329	-0.301	-0.274	-0.246	-0.219	-0.192	-0.166	-0.140	-0.114	-0.089	-0.064	-0.038	-0.014	0.010	0.034	0.056	0.079	0.100	0.121	0.140	0.160	0.178	0.196	0.212	0.229	0.242	0.258	0.270	0.282	0.295	0.305	0.315	0.324	0.331	0.338	0.344	0.349	0.354	0.358	0.360	0.362	0.365	0.366	0.368	0.366	0.366	0.366	0.366	0.362	0.361	0.360	0.358	0.355	0.352	0.350	0.346	0.345	0.342	0.339	0.338	0.335	0.332	0.331	0.330	0.329	0.329	0.329	0.329	0.329	0.330	0.331	0.332	0.334	0.338	0.340	0.342	0.346	0.349	0.352	0.356	0.361	0.365	0.369	0.374	0.378	0.382	0.386	0.389	0.392	0.395	0.398	0.400	0.401	0.401	0.402	0.402	0.400	0.399	0.396	0.392	0.389	0.385	0.379	0.371	0.365	0.356	0.348	0.338	0.328	0.316	0.304	0.291	0.279	0.265	0.251	0.236	0.221	0.206	0.190	0.175	0.159	0.142	0.126	0.110	0.094	0.078	0.061	0.046	0.032	0.018	0.005	-0.009	-0.020	-0.031	-0.041	-0.050	-0.060	-0.066	-0.072	-0.079	-0.082	-0.086	-0.088	-0.089	-0.089	-0.086	-0.084	-0.080	-0.075	-0.069	-0.061	-0.052	-0.044	-0.034	-0.022	-0.010	0.002	0.015	0.030	0.045	0.061	0.078	0.094	0.110	0.128	0.144	0.162	0.180	0.196	0.215	0.231	0.249	0.265	0.281	0.298	0.312	0.329	0.344	0.358	0.370	0.382	0.394	0.405	0.415	0.424	0.432	0.439	0.445	0.450	0.454	0.458	0.459	0.460	0.461	0.460	0.460	0.458	0.454	0.449	0.444	0.438	0.430	0.422	0.414	0.405	0.395	0.385	0.374	0.361	0.350	0.338	0.322	0.310	0.295	0.282	0.268	0.252	0.238	0.222	0.208	0.192	0.178	0.161	0.146	0.131	0.115	0.101	0.086	0.072	0.058	0.044	0.030	0.018	0.004	-0.009	-0.021	-0.034	-0.045	-0.056	-0.068	-0.078	-0.088	-0.098	-0.108	-0.116	-0.125	-0.132	-0.141	-0.149	-0.158	-0.164	-0.170	-0.176	-0.182	-0.188	-0.192	-0.198	-0.201	-0.206	-0.210	-0.214	-0.216	-0.219	-0.221	-0.222	-0.224	-0.224	-0.225	-0.225	-0.224	-0.224	-0.222	-0.220	-0.219	-0.215	-0.212	-0.208	-0.204	-0.199	-0.194	-0.188	-0.180	-0.174	-0.165	-0.155	-0.145	-0.136	-0.124	-0.112	-0.101	-0.088	-0.072	-0.059	-0.045	-0.029	-0.011	0.005	0.022	0.040	0.059	0.078	0.096	0.116	0.136	0.156	0.176	0.195	0.216	0.236	0.256	0.276	0.296	0.316	0.335	0.354	0.371	0.389	0.405	0.420	0.436	0.450	0.465	0.476	0.488	0.498	0.507	0.515	0.522	0.528	0.531	0.534	0.535	0.536	0.534	0.531	0.529	0.522	0.515	0.507	0.499	0.488	0.475	0.462	0.449	0.432	0.416	0.400	0.382	0.364	0.345	0.325	0.304	0.282	0.261	0.240	0.218	0.196	0.174	0.152	0.131	0.110	0.088	0.068	0.048	0.028	0.009	-0.010	-0.028	-0.045	-0.061	-0.078	-0.091	-0.105	-0.118	-0.130	-0.141	-0.150	-0.159	-0.166	-0.172	-0.179	-0.184	-0.188	-0.190	-0.192	-0.192	-0.192	-0.192	-0.190	-0.188	-0.185	-0.180	-0.175	-0.170	-0.165	-0.159	-0.152	-0.146	-0.138	-0.131	-0.124	-0.115	-0.109	-0.100	-0.092	-0.085	-0.078	-0.070	-0.064	-0.056	-0.050	-0.045	-0.039	-0.032	-0.028	-0.022	-0.019	-0.015	-0.012	-0.009	-0.006	-0.004	-0.004	-0.001	-0.002	-0.002	-0.004	-0.005	-0.008	-0.009	-0.012	-0.015	-0.019	-0.022	-0.028	-0.031	-0.038	-0.044	-0.049	-0.055	-0.061	-0.066	-0.074	-0.080	-0.088	-0.094	-0.101	-0.109	-0.116	-0.124	-0.131	-0.139	-0.148	-0.155	-0.164	-0.171	-0.179	-0.186	-0.195	-0.202	-0.211	-0.219	-0.226	-0.234	-0.242	-0.250	-0.258	-0.265	-0.272	-0.281	-0.289	-0.296	-0.305	-0.312	-0.320	-0.329	-0.336	-0.345	-0.351	-0.360	-0.368	-0.376	-0.384	-0.392	-0.401	-0.409	-0.419	-0.428	-0.435	-0.445	-0.452	-0.461	-0.470	-0.479	-0.488	-0.498	-0.506	-0.515	-0.525	-0.532	-0.541	-0.550	-0.559	-0.568	-0.576	-0.584	-0.592	-0.601	-0.609	-0.616	-0.624	-0.632	-0.641	-0.649	-0.656	-0.664	-0.672	-0.680	-0.688	-0.695	-0.704	-0.711	-0.720	-0.728	-0.736	-0.744	-0.752	-0.761	-0.769	-0.778	-0.788	-0.796	-0.805	-0.815	-0.825	-0.835	-0.846	-0.858	-0.869	-0.880	-0.892	-0.904	-0.918	-0.931	-0.945	-0.959	-0.975	-0.991	-1.006	-1.022	-1.040	-1.059	-1.078	-1.096	-1.115	-1.135	-1.156	-1.178	-1.199	-1.221	-1.242	-1.266	-1.289	-1.312	-1.336	-1.360	-1.384	-1.408	-1.431	-1.455	-1.479	-1.502	-1.525	-1.550	-1.571	-1.595	-1.616	-1.639	-1.660	-1.680	-1.700	-1.720	-1.739	-1.758	-1.775	-1.790	-1.806	-1.821	-1.835	-1.846	-1.859	-1.870	-1.880	-1.889	-1.895	-1.902	-1.909	-1.912	-1.916	-1.919	-1.921	-1.922	-1.921	-1.921	-1.920	-1.916	-1.912	-1.909	-1.904	-1.900	-1.892	-1.886	-1.880	-1.872	-1.865	-1.856	-1.849	-1.840	-1.831	-1.822	-1.814	-1.804	-1.795	-1.785	-1.775	-1.765	-1.755	-1.746	-1.736	-1.726	-1.718	-1.709	-1.700	-1.691	-1.682	-1.672	-1.664	-1.656	-1.648	-1.640	-1.631	-1.624	-1.616	-1.606	-1.599	-1.591	-1.584	-1.574	-1.566	-1.558	-1.548	-1.539	-1.528	-1.519	-1.508	-1.498	-1.485	-1.472	-1.459	-1.446	-1.432	-1.418	-1.401	-1.386	-1.369	-1.351	-1.332	-1.314	-1.295	-1.274	-1.252	-1.231	-1.208	-1.185	-1.160	-1.136	-1.110	-1.084	-1.058	-1.030	-1.001	-0.974	-0.945	-0.915	-0.886	-0.856	-0.825	-0.794	-0.765	-0.734	-0.701	-0.671	-0.640	-0.609	-0.579	-0.548	-0.518	-0.488	-0.459	-0.429	-0.400	-0.372	-0.345	-0.320	-0.294	-0.269	-0.246	-0.224	-0.202	-0.182	-0.165	-0.148	-0.131	-0.118	-0.104	-0.091	-0.081	-0.072	-0.065	-0.059	-0.055	-0.051	-0.050	-0.050	-0.052	-0.055	-0.060	-0.066	-0.072	-0.081	-0.092	-0.104	-0.118	-0.131	-0.146	-0.162	-0.180	-0.198	-0.216	-0.238	-0.258	-0.280	-0.301	-0.325	-0.346	-0.370	-0.395	-0.419	-0.442	-0.464	-0.488	-0.511	-0.532	-0.555	-0.576	-0.596	-0.616	-0.634	-0.652	-0.668	-0.682	-0.696	-0.710	-0.719	-0.729	-0.738	-0.744	-0.749	-0.751	-0.754	-0.752	-0.749	-0.745	-0.739	-0.730	-0.720	-0.708	-0.694	-0.676	-0.659	-0.639	-0.616	-0.592	-0.568	-0.540	-0.511	-0.482	-0.449	-0.416	-0.380	-0.344	-0.306	-0.269	-0.228	-0.188	-0.146	-0.104	-0.060	-0.016	0.029	0.075	0.120	0.166	0.212	0.258	0.305	0.351	0.398	0.444	0.489	0.535	0.580	0.626	0.670	0.712	0.756	0.799	0.841	0.881	0.921	0.960	0.999	1.035	1.071	1.108	1.141	1.172	1.205	1.235	1.265	1.292	1.320	1.344	1.369	1.392	1.415	1.435	1.455	1.472	1.490	1.505	1.519	1.532	1.544	1.554	1.564	1.571	1.579	1.585	1.589	1.592	1.595	1.598	1.598	1.596	1.595	1.592	1.589	1.585	1.579	1.572	1.565	1.558	1.549	1.539	1.528	1.516	1.502	1.490	1.476	1.461	1.445	1.430	1.412	1.396	1.378	1.360	1.341	1.320	1.300	1.280	1.258	1.238	1.215	1.192	1.170	1.146	1.122	1.099	1.075	1.050	1.025	1.000	0.975	0.950	0.924	0.899	0.872	0.846	0.821	0.795	0.770	0.744	0.718	0.692	0.666	0.640	0.615	0.589	0.565	0.541	0.516	0.492	0.469	0.445	0.422	0.400	0.376	0.355	0.334	0.312	0.291	0.271	0.251	0.232	0.212	0.194	0.175	0.156	0.140	0.121	0.105	0.088	0.071	0.055	0.039	0.022	0.008	-0.010	-0.025	-0.041	-0.058	-0.072	-0.090	-0.106	-0.124	-0.141	-0.159	-0.178	-0.196	-0.215	-0.236	-0.256	-0.278	-0.300	-0.322	-0.346	-0.371	-0.396	-0.424	-0.450	-0.480	-0.509	-0.540	-0.570	-0.602	-0.635	-0.669	-0.704	-0.739	-0.776	-0.812	-0.851	-0.890	-0.930	-0.970	-1.011	-1.052	-1.095	-1.139	-1.181	-1.224	-1.268	-1.311	-1.355	-1.399	-1.442	-1.486	-1.529	-1.572	-1.616	-1.659	-1.701	-1.742	-1.784	-1.824	-1.864	-1.904	-1.942	-1.980	-2.018	-2.054	-2.091	-2.126	-2.160	-2.194	-2.228	-2.259	-2.290	-2.321	-2.351	-2.379	-2.406	-2.434	-2.461	-2.486	-2.511	-2.536	-2.559	-2.581	-2.604	-2.625	-2.646	-2.665	-2.685	-2.704	-2.722	-2.740	-2.758	-2.772	-2.789	-2.804	-2.819	-2.832	-2.845	-2.859	-2.871	-2.884	-2.895	-2.905	-2.915	-2.925	-2.934	-2.942	-2.950	-2.958	-2.964	-2.971	-2.976	-2.981	-2.985	-2.989	-2.994	-2.996	-2.998	-3.000	-3.000	-3.001	-3.001	-3.002	-3.001	-3.001	-3.000	-2.999	-2.998	-2.995	-2.994	-2.991	-2.988	-2.985	-2.982	-2.980	-2.978	-2.975	-2.972	-2.970	-2.968	-2.965	-2.964	-2.961	-2.960	-2.958	-2.956	-2.955	-2.954	-2.954	-2.952	-2.952	-2.951	-2.951	-2.952	-2.951	-2.951	-2.951	-2.952	-2.951	-2.951	-2.950	-2.950	-2.950	-2.949	-2.946	-2.946	-2.942	-2.940	-2.938	-2.934	-2.930	-2.925	-2.920	-2.914	-2.908	-2.900	-2.891	-2.884	-2.872	-2.862	-2.851	-2.839	-2.825	-2.811	-2.796	-2.780	-2.765	-2.748	-2.731	-2.712	-2.694	-2.675	-2.655	-2.635	-2.614	-2.592	-2.571	-2.550	-2.529	-2.508	-2.485	-2.464	-2.441	-2.420	-2.398	-2.378	-2.356	-2.336	-2.316	-2.298	-2.279	-2.260	-2.241	-2.225	-2.208	-2.191	-2.176	-2.160	-2.146	-2.132	-2.119	-2.106	-2.094	-2.082	-2.071	-2.061	-2.051	-2.041	-2.031	-2.022	-2.014	-2.005	-1.998	-1.989	-1.981	-1.974	-1.965	-1.956	-1.948	-1.940	-1.930	-1.921	-1.911	-1.900	-1.889	-1.878	-1.866	-1.854	-1.840	-1.825	-1.810	-1.794	-1.778	-1.760	-1.741	-1.720	-1.701	-1.679	-1.658	-1.634	-1.611	-1.586	-1.560	-1.535	-1.508	-1.480	-1.452	-1.424	-1.394	-1.364	-1.334	-1.302	-1.271	-1.240	-1.209	-1.176	-1.144	-1.111	-1.079	-1.046	-1.015	-0.982	-0.951	-0.921	-0.890	-0.859	-0.829	-0.799	-0.770	-0.741	-0.714	-0.686	-0.660	-0.635	-0.610	-0.588	-0.564	-0.541	-0.519	-0.499	-0.479	-0.460	-0.441	-0.422	-0.406	-0.391	-0.375	-0.360	-0.346	-0.332	-0.320	-0.306	-0.294	-0.281	-0.270	-0.260	-0.249	-0.238	-0.228	-0.216	-0.205	-0.195	-0.184	-0.174	-0.162	-0.151	-0.140	-0.129	-0.116	-0.105	-0.091	-0.079	-0.065	-0.051	-0.036	-0.022	-0.006	0.008	0.025	0.041	0.058	0.075	0.091	0.110	0.129	0.146	0.165	0.184	0.202	0.221	0.241	0.260	0.280	0.299	0.319	0.339	0.358	0.378	0.398	0.416	0.435	0.452	0.472	0.490	0.507	0.525	0.542	0.558	0.575	0.590	0.606	0.621	0.636	0.651	0.665	0.679	0.692	0.708	0.721	0.732	0.746	0.759	0.771	0.785	0.796	0.810	0.821	0.834	0.848	0.859	0.871	0.885	0.898	0.910	0.922	0.935	0.948	0.962	0.974	0.988	1.001	1.015	1.029	1.042	1.056	1.071	1.084	1.099	1.112	1.126	1.141	1.155	1.169	1.181	1.195	1.208	1.221	1.234	1.246	1.256	1.268	1.279	1.289	1.299	1.308	1.315	1.324	1.330	1.336	1.341	1.346	1.350	1.352	1.355	1.358	1.358	1.356	1.355	1.354	1.350	1.345	1.341	1.335	1.329	1.322	1.314	1.305	1.296	1.286	1.276	1.265	1.254	1.241	1.229	1.218	1.205	1.192	1.179	1.166	1.152	1.140	1.126	1.114	1.101	1.090	1.076	1.065	1.054	1.042	1.034	1.024	1.014	1.008	0.999	0.992	0.985	0.981	0.975	0.972	0.969	0.968	0.965	0.966	0.966	0.968	0.971	0.974	0.979	0.984	0.991	0.999	1.008	1.018	1.029	1.040	1.054	1.065	1.080	1.095	1.110	1.128	1.145	1.162	1.181	1.201	1.220	1.240	1.260	1.282	1.302	1.324	1.346	1.368	1.390	1.412	1.434	1.456	1.476	1.499	1.519	1.540	1.561	1.580	1.599	1.618	1.634	1.650	1.665	1.679	1.692	1.704	1.714	1.724	1.731	1.738	1.742	1.746	1.748	1.749	1.746	1.744	1.740	1.732	1.725	1.716	1.704	1.690	1.675	1.659	1.640	1.619	1.598	1.575	1.550	1.524	1.498	1.469	1.438	1.406	1.375	1.341	1.308	1.274	1.239	1.204	1.168	1.130	1.094	1.058	1.021	0.984	0.948	0.911	0.876	0.841	0.808	0.774	0.742	0.710	0.681	0.652	0.625	0.599	0.574	0.551	0.530	0.510	0.490	0.472	0.458	0.442	0.429	0.419	0.409	0.400	0.394	0.388	0.384	0.381	0.379	0.378	0.379	0.379	0.381	0.385	0.388	0.391	0.396	0.400	0.405	0.410	0.416	0.421	0.426	0.431	0.435	0.440	0.442	0.445	0.448	0.449	0.450	0.449	0.448	0.446	0.442	0.438	0.432	0.425	0.418	0.409	0.398	0.388	0.375	0.361	0.349	0.332	0.316	0.300	0.282	0.264	0.245	0.225	0.204	0.184	0.162	0.140	0.119	0.098	0.075	0.052	0.031	0.009	-0.012	-0.032	-0.052	-0.072	-0.092	-0.112	-0.131	-0.149	-0.166	-0.182	-0.199	-0.212	-0.228	-0.240	-0.251	-0.262	-0.271	-0.281	-0.288	-0.294	-0.300	-0.304	-0.306	-0.309	-0.309	-0.309	-0.309	-0.305	-0.301	-0.298	-0.291	-0.284	-0.276	-0.266	-0.258	-0.246	-0.235	-0.221	-0.208	-0.192	-0.178	-0.161	-0.145	-0.126	-0.108	-0.088	-0.068	-0.046	-0.025	-0.002	0.020	0.045	0.069	0.094	0.119	0.145	0.174	0.200	0.229	0.258	0.285	0.315	0.345	0.376	0.406	0.436	0.468	0.498	0.529	0.560	0.591	0.622	0.654	0.684	0.716	0.745	0.776	0.806	0.836	0.864	0.892	0.921	0.948	0.974	1.000	1.025	1.049	1.071	1.094	1.115	1.134	1.152	1.171	1.186	1.202	1.215	1.228	1.239	1.248	1.256	1.261	1.268	1.270	1.274	1.274	1.274	1.272	1.270	1.266	1.261	1.255	1.246	1.239	1.229	1.219	1.208	1.195	1.181	1.168	1.154	1.139	1.124	1.106	1.091	1.075	1.058	1.041	1.022	1.006	0.990	0.971	0.955	0.938	0.921	0.906	0.889	0.874	0.860	0.845	0.831	0.819	0.805	0.792	0.782	0.771	0.761	0.751	0.744	0.738	0.730	0.724	0.720	0.715	0.711	0.710	0.708	0.706	0.708	0.709	0.711	0.712	0.716	0.721	0.728	0.734	0.741	0.749	0.758	0.768	0.779	0.789	0.801	0.814	0.828	0.841	0.855	0.871	0.888	0.902	0.920	0.938	0.955	0.974	0.991	1.010	1.029	1.049	1.068	1.086	1.105	1.125	1.145	1.164	1.182	1.202	1.221	1.239	1.258	1.275	1.292	1.309	1.324	1.339	1.352	1.368	1.380	1.392	1.405	1.414	1.424	1.434	1.441	1.449	1.455	1.460	1.464	1.469	1.471	1.471	1.472	1.472	1.471	1.469	1.466	1.462	1.458	1.454	1.449	1.442	1.436	1.430	1.421	1.415	1.408	1.400	1.392	1.384	1.378	1.370	1.364	1.358	1.351	1.345	1.341	1.335	1.331	1.329	1.326	1.324	1.322	1.322	1.324	1.326	1.329	1.332	1.338	1.341	1.348	1.355	1.365	1.372	1.382	1.392	1.404	1.416	1.428	1.441	1.454	1.468	1.482	1.498	1.512	1.528	1.541	1.556	1.570	1.585	1.600	1.612	1.626	1.638	1.650	1.661	1.671	1.680	1.689	1.695	1.701	1.706	1.710	1.712	1.714	1.712	1.710	1.708	1.702	1.696	1.688	1.680	1.668	1.655	1.641	1.626	1.609	1.589	1.569	1.548	1.524	1.500	1.474	1.446	1.418	1.388	1.358	1.326	1.292	1.260	1.226	1.190	1.155	1.118	1.081	1.044	1.008	0.969	0.931	0.894	0.858	0.819	0.782	0.746	0.710	0.674	0.639	0.604	0.571	0.539	0.506	0.475	0.446	0.418	0.390	0.365	0.339	0.315	0.294	0.272	0.252	0.235	0.218	0.202	0.188	0.175	0.165	0.154	0.145	0.138	0.131	0.126	0.121	0.119	0.116	0.114	0.114	0.112	0.114	0.114	0.116	0.119	0.120	0.122	0.126	0.128	0.130	0.131	0.134	0.135	0.136	0.138	0.136	0.135	0.134	0.131	0.128	0.124	0.120	0.114	0.106	0.099	0.089	0.079	0.069	0.056	0.042	0.029	0.014	-0.002	-0.020	-0.038	-0.058	-0.078	-0.098	-0.119	-0.141	-0.164	-0.188	-0.211	-0.236	-0.261	-0.286	-0.311	-0.336	-0.362	-0.388	-0.414	-0.439	-0.464	-0.488	-0.512	-0.536	-0.560	-0.584	-0.606	-0.628	-0.648	-0.669	-0.689	-0.706	-0.725	-0.741	-0.756	-0.771	-0.786	-0.799	-0.810	-0.821	-0.832	-0.841	-0.850	-0.858	-0.864	-0.869	-0.874	-0.878	-0.881	-0.882	-0.885	-0.886	-0.886	-0.885	-0.884	-0.882	-0.880	-0.879	-0.876	-0.874	-0.869	-0.865	-0.861	-0.858	-0.852	-0.848	-0.844	-0.839	-0.834	-0.829	-0.825	-0.819	-0.815	-0.810	-0.805	-0.800	-0.795	-0.791	-0.786	-0.782	-0.778	-0.774	-0.770	-0.765	-0.762	-0.759	-0.755	-0.752	-0.748	-0.745	-0.741	-0.739	-0.735	-0.732	-0.729	-0.726	-0.724	-0.720	-0.718	-0.715	-0.712	-0.710	-0.706	-0.704	-0.701	-0.698	-0.695	-0.691	-0.689	-0.686	-0.684	-0.680	-0.676	-0.674	-0.670	-0.668	-0.664	-0.661	-0.658	-0.655	-0.651	-0.648	-0.645	-0.642	-0.640	-0.636	-0.634	-0.630	-0.629	-0.626	-0.624	-0.621	-0.620	-0.619	-0.618	-0.616	-0.616	-0.615	-0.616	-0.615	-0.616	-0.618	-0.619	-0.620	-0.622	-0.625	-0.628	-0.631	-0.635	-0.638	-0.642	-0.646	-0.650	-0.656	-0.661	-0.666	-0.672	-0.678	-0.682	-0.689	-0.694	-0.700	-0.706	-0.712	-0.718	-0.724	-0.728	-0.732	-0.736	-0.740	-0.742	-0.745	-0.748	-0.748	-0.749	-0.748	-0.748	-0.745	-0.741	-0.738	-0.732	-0.726	-0.719	-0.710	-0.700	-0.690	-0.678	-0.665	-0.650	-0.634	-0.618	-0.599	-0.579	-0.558	-0.535	-0.512	-0.486	-0.461	-0.434	-0.405	-0.376	-0.345	-0.314	-0.282	-0.249	-0.214	-0.179	-0.144	-0.109	-0.071	-0.035	0.002	0.041	0.079	0.118	0.154	0.192	0.230	0.269	0.306	0.342	0.380	0.415	0.450	0.484	0.519	0.550	0.581	0.612	0.641	0.670	0.696	0.721	0.746	0.768	0.790	0.808	0.826	0.842	0.858	0.869	0.880	0.890	0.898	0.902	0.906	0.909	0.910	0.910	0.908	0.902	0.898	0.890	0.880	0.870	0.859	0.846	0.831	0.816	0.801	0.784	0.766	0.746	0.728	0.708	0.686	0.665	0.644	0.621	0.599	0.578	0.555	0.532	0.511	0.490	0.469	0.448	0.428	0.406	0.388	0.369	0.350	0.332	0.316	0.301	0.285	0.272	0.259	0.248	0.236	0.225	0.218	0.209	0.202	0.196	0.191	0.186	0.182	0.180	0.179	0.178	0.179	0.179	0.180	0.182	0.185	0.189	0.192	0.196	0.201	0.205	0.210	0.215	0.220	0.225	0.229	0.234	0.240	0.242	0.248	0.250	0.252	0.256	0.258	0.259	0.261	0.261	0.260	0.260	0.258	0.256	0.252	0.249	0.244	0.239	0.232	0.225	0.218	0.210	0.200	0.190	0.179	0.169	0.158	0.146	0.132	0.120	0.106	0.091	0.078	0.065	0.050	0.035	0.021	0.006	-0.008	-0.022	-0.036	-0.050	-0.064	-0.078	-0.089	-0.102	-0.115	-0.126	-0.136	-0.146	-0.156	-0.166	-0.174	-0.181	-0.189	-0.195	-0.199	-0.205	-0.208	-0.211	-0.214	-0.215	-0.218	-0.216	-0.218	-0.216	-0.214	-0.211	-0.210	-0.206	-0.201	-0.198	-0.192	-0.188	-0.182	-0.176	-0.170	-0.164	-0.156	-0.150	-0.142	-0.135	-0.128	-0.120	-0.112	-0.104	-0.098	-0.089	-0.081	-0.074	-0.065	-0.058	-0.049	-0.042	-0.035	-0.026	-0.020	-0.012	-0.005	0.001	0.009	0.016	0.022	0.029	0.035	0.041	0.048	0.054	0.061	0.068	0.074	0.080	0.086	0.094	0.100	0.108	0.114	0.121	0.129	0.136	0.144	0.152	0.160	0.169	0.178	0.186	0.195	0.205	0.214	0.224	0.234	0.244	0.254	0.265	0.275	0.286	0.296	0.309	0.320	0.331	0.342	0.356	0.368	0.379	0.391	0.404	0.416	0.429	0.441	0.454	0.466	0.479	0.491	0.504	0.516	0.528	0.540	0.552	0.565	0.576	0.589	0.600	0.611	0.624	0.635	0.646	0.658	0.669	0.680	0.691	0.704	0.714	0.726	0.738	0.749	0.760	0.771	0.784	0.794	0.805	0.818	0.829	0.841	0.852	0.864	0.876	0.889	0.901	0.914	0.928	0.940	0.955	0.968	0.981	0.995	1.010	1.022	1.039	1.052	1.068	1.082	1.098	1.112	1.129	1.144	1.159	1.175	1.190	1.206	1.222	1.239	1.255	1.271	1.288	1.302	1.319	1.334	1.349	1.365	1.380	1.395	1.409	1.425	1.439	1.454	1.466	1.481	1.494	1.508	1.519	1.531	1.544	1.555	1.565	1.575	1.585	1.595	1.604	1.612	1.620	1.628	1.636	1.642	1.649	1.654	1.660	1.665	1.670	1.675	1.678	1.682	1.684	1.688	1.690	1.691	1.694	1.695	1.696	1.696	1.698	1.698	1.696	1.698	1.696	1.696	1.695	1.695	1.692	1.692	1.691	1.689	1.689	1.688	1.685	1.684	1.682	1.680	1.679	1.676	1.675	1.674	1.670	1.668	1.666	1.664	1.661	1.659	1.655	1.652	1.650	1.648	1.644	1.640	1.636	1.632	1.629	1.625	1.620	1.616	1.611	1.606	1.600	1.595	1.590	1.584	1.579	1.571	1.566	1.559	1.551	1.545	1.538	1.530	1.522	1.515	1.508	1.499	1.490	1.482	1.474	1.465	1.458	1.449	1.441	1.434	1.426	1.419	1.410	1.402	1.395	1.388	1.381	1.374	1.366	1.360	1.354	1.346	1.340	1.335	1.329	1.322	1.316	1.311	1.306	1.300	1.295	1.289	1.285	1.279	1.274	1.269	1.264	1.258	1.254	1.246	1.242	1.235	1.230	1.224	1.216	1.210	1.204	1.196	1.189	1.181	1.172	1.164	1.155	1.145	1.136	1.126	1.115	1.105	1.095	1.082	1.071	1.060	1.046	1.034	1.021	1.009	0.994	0.980	0.966	0.952	0.938	0.924	0.909	0.894	0.879	0.864	0.849	0.834	0.819	0.804	0.789	0.774	0.760	0.745	0.730	0.716	0.701	0.688	0.675	0.661	0.646	0.635	0.621	0.609	0.596	0.584	0.572	0.560	0.549	0.536	0.525	0.514	0.504	0.491	0.481	0.470	0.460	0.450	0.440	0.430	0.421	0.411	0.401	0.392	0.384	0.374	0.365	0.356	0.348	0.339	0.330	0.321	0.312	0.305	0.298	0.290	0.281	0.274	0.266	0.260	0.252	0.246	0.239	0.232	0.226	0.219	0.212	0.206	0.200	0.196	0.190	0.184	0.179	0.175	0.170	0.165	0.161	0.156	0.152	0.149	0.144	0.140	0.136	0.132	0.129	0.125	0.121	0.118	0.114	0.110	0.108	0.105	0.102	0.100	0.098	0.096	0.094	0.091	0.091	0.090	0.090	0.089	0.089	0.090	0.091	0.092	0.094	0.098	0.100	0.102	0.108	0.112	0.116	0.122	0.129	0.136	0.144	0.152	0.161	0.171	0.181	0.192	0.204	0.216	0.230	0.242	0.258	0.271	0.288	0.304	0.320	0.336	0.354	0.372	0.389	0.408	0.426	0.445	0.462	0.481	0.500	0.519	0.536	0.554	0.571	0.588	0.604	0.620	0.635	0.650	0.662	0.675	0.686	0.698	0.708	0.716	0.724	0.730	0.735	0.740	0.744	0.746	0.746	0.746	0.745	0.741	0.738	0.734	0.728	0.720	0.712	0.702	0.694	0.684	0.672	0.660	0.648	0.635	0.624	0.610	0.595	0.581	0.568	0.552	0.539	0.525	0.511	0.498	0.485	0.472	0.460	0.449	0.436	0.426	0.418	0.408	0.399	0.392	0.385	0.380	0.375	0.371	0.368	0.366	0.365	0.364	0.364	0.366	0.369	0.371	0.374	0.379	0.385	0.390	0.396	0.402	0.410	0.418	0.424	0.431	0.440	0.448	0.455	0.464	0.471	0.479	0.486	0.492	0.500	0.505	0.512	0.518	0.521	0.526	0.529	0.532	0.534	0.535	0.534	0.532	0.531	0.529	0.525	0.520	0.515	0.510	0.502	0.495	0.488	0.479	0.469	0.458	0.446	0.434	0.421	0.409	0.396	0.381	0.368	0.352	0.339	0.322	0.309	0.292	0.278	0.261	0.246	0.231	0.216	0.202	0.188	0.174	0.160	0.146	0.134	0.121	0.109	0.096	0.085	0.074	0.065	0.055	0.046	0.038	0.030	0.022	0.016	0.011	0.005	0.001	-0.004	-0.008	-0.010	-0.014	-0.018	-0.020	-0.022	-0.024	-0.025	-0.028	-0.029	-0.031	-0.032	-0.034	-0.036	-0.039	-0.041	-0.045	-0.049	-0.052	-0.058	-0.061	-0.066	-0.072	-0.079	-0.088	-0.095	-0.104	-0.112	-0.122	-0.132	-0.145	-0.158	-0.170	-0.184	-0.198	-0.212	-0.229	-0.245	-0.262	-0.280	-0.298	-0.318	-0.336	-0.356	-0.376	-0.398	-0.418	-0.440	-0.461	-0.484	-0.506	-0.529	-0.552	-0.575	-0.598	-0.620	-0.642	-0.666	-0.689	-0.711	-0.734	-0.756	-0.779	-0.800	-0.821	-0.842	-0.865	-0.885	-0.905	-0.925	-0.945	-0.964	-0.981	-0.999	-1.015	-1.032	-1.049	-1.065	-1.079	-1.094	-1.108	-1.121	-1.134	-1.145	-1.156	-1.166	-1.176	-1.186	-1.194	-1.201	-1.208	-1.212	-1.218	-1.221	-1.225	-1.229	-1.230	-1.231	-1.231	-1.230	-1.229	-1.225	-1.221	-1.218	-1.212	-1.205	-1.199	-1.189	-1.180	-1.170	-1.159	-1.146	-1.134	-1.120	-1.105	-1.089	-1.072	-1.055	-1.038	-1.019	-0.999	-0.979	-0.956	-0.934	-0.912	-0.888	-0.864	-0.839	-0.815	-0.789	-0.762	-0.736	-0.710	-0.682	-0.655	-0.628	-0.600	-0.572	-0.544	-0.516	-0.488	-0.459	-0.431	-0.404	-0.375	-0.346	-0.319	-0.292	-0.264	-0.238	-0.211	-0.185	-0.160	-0.135	-0.110	-0.085	-0.061	-0.039	-0.015	0.006	0.029	0.049	0.070	0.089	0.109	0.128	0.145	0.161	0.179	0.195	0.210	0.224	0.239	0.252	0.265	0.276	0.289	0.299	0.309	0.320	0.328	0.338	0.345	0.352	0.359	0.366	0.372	0.379	0.385	0.390	0.395	0.400	0.405	0.409	0.414	0.418	0.422	0.426	0.430	0.432	0.438	0.442	0.445	0.450	0.454	0.460	0.465	0.470	0.474	0.480	0.485	0.491	0.498	0.504	0.509	0.516	0.522	0.530	0.536	0.544	0.551	0.560	0.568	0.575	0.584	0.592	0.600	0.609	0.616	0.622	0.630	0.638	0.644	0.650	0.656	0.661	0.665	0.670	0.674	0.676	0.679	0.680	0.681	0.680	0.680	0.678	0.675	0.671	0.666	0.661	0.655	0.648	0.640	0.631	0.621	0.611	0.600	0.589	0.576	0.562	0.550	0.536	0.521	0.507	0.492	0.478	0.461	0.446	0.430	0.415	0.401	0.385	0.371	0.356	0.344	0.331	0.319	0.309	0.298	0.288	0.280	0.272	0.266	0.261	0.258	0.254	0.252	0.251	0.254	0.255	0.259	0.264	0.269	0.276	0.285	0.294	0.304	0.316	0.330	0.344	0.359	0.374	0.391	0.409	0.428	0.446	0.466	0.485	0.505	0.525	0.545	0.565	0.588	0.608	0.628	0.646	0.666	0.685	0.704	0.722	0.740	0.756	0.772	0.788	0.801	0.815	0.826	0.836	0.845	0.854	0.861	0.866	0.871	0.872	0.874	0.874	0.874	0.871	0.868	0.862	0.856	0.849	0.840	0.829	0.819	0.806	0.792	0.778	0.762	0.746	0.729	0.710	0.691	0.672	0.652	0.632	0.610	0.590	0.569	0.546	0.526	0.504	0.482	0.461	0.439	0.418	0.396	0.374	0.354	0.334	0.314	0.295	0.276	0.258	0.241	0.224	0.208	0.191	0.178	0.162	0.150	0.138	0.125	0.114	0.104	0.094	0.086	0.078	0.070	0.064	0.058	0.052	0.048	0.044	0.040	0.039	0.035	0.035	0.032	0.032	0.032	0.032	0.032	0.035	0.036	0.039	0.041	0.044	0.049	0.052	0.056	0.061	0.066	0.071	0.078	0.084	0.090	0.096	0.104	0.111	0.118	0.126	0.134	0.144	0.152	0.161	0.171	0.181	0.192	0.202	0.214	0.225	0.238	0.249	0.262	0.275	0.289	0.301	0.316	0.329	0.344	0.359	0.374	0.388	0.402	0.418	0.431	0.448	0.461	0.476	0.490	0.504	0.518	0.531	0.545	0.556	0.568	0.580	0.590	0.601	0.610	0.619	0.625	0.631	0.638	0.641	0.645	0.648	0.649	0.649	0.648	0.646	0.642	0.638	0.632	0.626	0.618	0.609	0.599	0.586	0.574	0.560	0.545	0.530	0.514	0.494	0.476	0.456	0.436	0.416	0.395	0.374	100.000	5.000	2.000	1.000	4.000	0.000	0.000	0.000	0.000	0.000	0.000	0.000	0.000	0.000	0.000	0.000	0.000	0.000	2.218	2.199	2.182	2.166	2.151	2.138	2.125	2.114	2.104	2.095	2.089	2.082	2.078	2.076	2.074	2.074	2.076	2.078	2.082	2.089	2.095	2.104	2.112	2.122	2.134	2.146	2.159	2.171	2.186	2.201	2.216	2.232	2.248	2.262	2.280	2.295	2.311	2.326	2.344	2.359	2.372	2.389	2.401	2.415	2.428	2.439	2.450	2.460	2.469	2.476	2.482	2.488	2.492	2.495	2.496	2.496	2.495	2.492	2.488	2.481	2.474	2.464	2.452	2.440	2.426	2.411	2.394	2.375	2.355	2.332	2.310	2.285	2.259	2.231	2.202	2.172	2.141	2.108	2.075	2.040	2.005	1.968	1.929	1.891	1.851	1.811	1.770	1.729	1.686	1.644	1.600	1.558	1.514	1.470	1.428	1.382	1.340	1.296	1.254	1.211	1.168	1.125	1.084	1.042	1.002	0.962	0.924	0.886	0.849	0.812	0.778	0.742	0.710	0.676	0.645	0.616	0.585	0.558	0.531	0.504	0.479	0.456	0.432	0.411	0.390	0.371	0.351	0.334	0.318	0.300	0.285	0.270	0.255	0.241	0.229	0.215	0.204	0.192	0.180	0.170	0.159	0.150	0.139	0.129	0.119	0.108	0.098	0.088	0.078	0.066	0.055	0.044	0.032	0.020	0.008	-0.005	-0.019	-0.032	-0.048	-0.062	-0.078	-0.094	-0.110	-0.126	-0.144	-0.162	-0.181	-0.199	-0.219	-0.238	-0.259	-0.279	-0.299	-0.320	-0.340	-0.362	-0.382	-0.404	-0.425	-0.445	-0.466	-0.486	-0.507	-0.528	-0.546	-0.566	-0.585	-0.604	-0.622	-0.639	-0.656	-0.674	-0.690	-0.704	-0.719	-0.731	-0.744	-0.755	-0.766	-0.776	-0.785	-0.794	-0.801	-0.806	-0.811	-0.816	-0.819	-0.821	-0.822	-0.822	-0.822	-0.820	-0.818	-0.814	-0.809	-0.802	-0.796	-0.790	-0.782	-0.772	-0.764	-0.752	-0.741	-0.730	-0.718	-0.705	-0.690	-0.675	-0.660	-0.644	-0.628	-0.610	-0.594	-0.576	-0.558	-0.539	-0.520	-0.500	-0.479	-0.458	-0.438	-0.416	-0.395	-0.372	-0.351	-0.329	-0.306	-0.285	-0.262	-0.241	-0.219	-0.198	-0.175	-0.152	-0.131	-0.110	-0.089	-0.068	-0.048	-0.026	-0.008	0.012	0.030	0.049	0.066	0.084	0.099	0.114	0.128	0.141	0.154	0.165	0.175	0.185	0.194	0.201	0.206	0.211	0.216	0.218	0.219	0.220	0.219	0.216	0.214	0.209	0.202	0.196	0.189	0.180	0.170	0.159	0.148	0.135	0.121	0.109	0.094	0.080	0.065	0.049	0.032	0.016	0.000	-0.018	-0.035	-0.051	-0.069	-0.085	-0.102	-0.119	-0.134	-0.150	-0.164	-0.179	-0.192	-0.205	-0.219	-0.230	-0.240	-0.249	-0.259	-0.268	-0.274	-0.280	-0.285	-0.290	-0.294	-0.295	-0.295	-0.296	-0.294	-0.292	-0.289	-0.284	-0.279	-0.272	-0.265	-0.256	-0.248	-0.236	-0.226	-0.214	-0.201	-0.188	-0.172	-0.158	-0.141	-0.124	-0.106	-0.090	-0.071	-0.052	-0.034	-0.014	0.005	0.024	0.044	0.065	0.085	0.105	0.126	0.148	0.168	0.188	0.208	0.228	0.248	0.268	0.286	0.305	0.324	0.342	0.361	0.380	0.399	0.415	0.432	0.450	0.466	0.482	0.498	0.514	0.529	0.544	0.559	0.574	0.588	0.601	0.616	0.629	0.642	0.656	0.670	0.684	0.698	0.712	0.726	0.740	0.755	0.769	0.784	0.799	0.815	0.831	0.848	0.865	0.884	0.901	0.920	0.940	0.961	0.981	1.002	1.025	1.049	1.074	1.099	1.124	1.151	1.179	1.208	1.236	1.265	1.295	1.328	1.359	1.391	1.424	1.458	1.491	1.525	1.561	1.596	1.631	1.666	1.701	1.736	1.770	1.804	1.839	1.871	1.905	1.936	1.969	1.999	2.029	2.058	2.085	2.111	2.136	2.160	2.182	2.202	2.221	2.239	2.255	2.268	2.279	2.288	2.296	2.301	2.305	2.306	2.306	2.302	2.299	2.291	2.282	2.272	2.259	2.244	2.226	2.209	2.186	2.165	2.140	2.114	2.086	2.056	2.025	1.992	1.958	1.922	1.885	1.848	1.809	1.770	1.729	1.686	1.644	1.600	1.555	1.511	1.466	1.421	1.376	1.331	1.285	1.240	1.195	1.150	1.106	1.062	1.019	0.976	0.935	0.894	0.852	0.814	0.775	0.739	0.702	0.668	0.634	0.602	0.570	0.541	0.512	0.485	0.460	0.438	0.415	0.395	0.378	0.359	0.342	0.330	0.316	0.305	0.298	0.289	0.282	0.278	0.272	0.270	0.269	0.270	0.271	0.272	0.276	0.280	0.285	0.289	0.295	0.301	0.309	0.316	0.324	0.331	0.338	0.345	0.352	0.359	0.365	0.370	0.375	0.380	0.384	0.386	0.389	0.390	0.390	0.390	0.388	0.385	0.381	0.375	0.369	0.360	0.350	0.340	0.329	0.315	0.301	0.285	0.268	0.250	0.230	0.210	0.189	0.166	0.142	0.118	0.092	0.066	0.040	0.011	-0.016	-0.045	-0.074	-0.104	-0.134	-0.162	-0.192	-0.222	-0.254	-0.284	-0.314	-0.342	-0.371	-0.401	-0.430	-0.458	-0.485	-0.512	-0.539	-0.565	-0.590	-0.615	-0.638	-0.661	-0.684	-0.706	-0.726	-0.748	-0.766	-0.786	-0.805	-0.822	-0.841	-0.859	-0.875	-0.891	-0.908	-0.924	-0.939	-0.952	-0.969	-0.984	-0.998	-1.012	-1.026	-1.041	-1.055	-1.070	-1.084	-1.099	-1.114	-1.129	-1.144	-1.159	-1.175	-1.190	-1.206	-1.222	-1.239	-1.256	-1.274	-1.290	-1.306	-1.324	-1.341	-1.359	-1.376	-1.392	-1.410	-1.426	-1.445	-1.461	-1.478	-1.495	-1.510	-1.526	-1.542	-1.558	-1.571	-1.586	-1.599	-1.611	-1.624	-1.635	-1.645	-1.654	-1.664	-1.671	-1.679	-1.684	-1.690	-1.694	-1.698	-1.699	-1.701	-1.701	-1.701	-1.700	-1.698	-1.694	-1.691	-1.685	-1.680	-1.672	-1.665	-1.656	-1.648	-1.638	-1.628	-1.615	-1.605	-1.592	-1.581	-1.569	-1.555	-1.542	-1.529	-1.515	-1.502	-1.488	-1.474	-1.461	-1.449	-1.438	-1.425	-1.414	-1.402	-1.391	-1.384	-1.372	-1.365	-1.358	-1.350	-1.345	-1.340	-1.336	-1.332	-1.330	-1.330	-1.329	-1.330	-1.331	-1.334	-1.336	-1.341	-1.346	-1.351	-1.356	-1.364	-1.371	-1.379	-1.386	-1.395	-1.402	-1.411	-1.419	-1.429	-1.435	-1.442	-1.451	-1.458	-1.464	-1.469	-1.474	-1.478	-1.479	-1.481	-1.482	-1.481	-1.479	-1.476	-1.471	-1.464	-1.456	-1.446	-1.436	-1.422	-1.408	-1.390	-1.372	-1.352	-1.330	-1.306	-1.282	-1.255	-1.226	-1.196	-1.164	-1.131	-1.096	-1.060	-1.022	-0.985	-0.945	-0.905	-0.861	-0.820	-0.776	-0.734	-0.689	-0.645	-0.599	-0.555	-0.510	-0.465	-0.421	-0.376	-0.332	-0.291	-0.249	-0.208	-0.168	-0.129	-0.091	-0.055	-0.020	0.012	0.045	0.075	0.102	0.131	0.155	0.178	0.199	0.218	0.234	0.249	0.260	0.271	0.279	0.285	0.288	0.291	0.291	0.290	0.285	0.280	0.274	0.265	0.256	0.244	0.232	0.219	0.204	0.188	0.170	0.152	0.134	0.115	0.095	0.075	0.055	0.034	0.012	-0.009	-0.029	-0.050	-0.070	-0.091	-0.110	-0.130	-0.149	-0.166	-0.184	-0.200	-0.215	-0.231	-0.245	-0.259	-0.271	-0.282	-0.294	-0.304	-0.312	-0.319	-0.328	-0.332	-0.338	-0.341	-0.344	-0.346	-0.348	-0.348	-0.346	-0.346	-0.345	-0.344	-0.341	-0.339	-0.336	-0.332	-0.329	-0.325	-0.321	-0.318	-0.314	-0.311	-0.309	-0.306	-0.304	-0.304	-0.302	-0.302	-0.302	-0.304	-0.306	-0.310	-0.315	-0.321	-0.328	-0.335	-0.345	-0.356	-0.368	-0.381	-0.395	-0.410	-0.428	-0.448	-0.469	-0.490	-0.514	-0.539	-0.565	-0.592	-0.622	-0.652	-0.684	-0.718	-0.751	-0.785	-0.822	-0.859	-0.896	-0.935	-0.974	-1.012	-1.052	-1.092	-1.132	-1.174	-1.214	-1.254	-1.294	-1.334	-1.372	-1.411	-1.449	-1.486	-1.521	-1.556	-1.590	-1.621	-1.652	-1.682	-1.710	-1.736	-1.761	-1.784	-1.805	-1.824	-1.841	-1.856	-1.870	-1.881	-1.890	-1.898	-1.904	-1.906	-1.909	-1.908	-1.904	-1.900	-1.894	-1.885	-1.874	-1.864	-1.850	-1.835	-1.819	-1.800	-1.781	-1.761	-1.740	-1.718	-1.694	-1.670	-1.645	-1.619	-1.592	-1.565	-1.538	-1.509	-1.481	-1.452	-1.424	-1.395	-1.368	-1.339	-1.311	-1.282	-1.256	-1.229	-1.202	-1.176	-1.151	-1.128	-1.104	-1.080	-1.059	-1.036	-1.016	-0.996	-0.978	-0.959	-0.942	-0.926	-0.910	-0.896	-0.882	-0.870	-0.858	-0.848	-0.836	-0.828	-0.819	-0.811	-0.804	-0.798	-0.792	-0.788	-0.784	-0.781	-0.778	-0.775	-0.774	-0.772	-0.771	-0.771	-0.771	-0.771	-0.772	-0.774	-0.775	-0.778	-0.780	-0.784	-0.785	-0.788	-0.791	-0.794	-0.798	-0.800	-0.804	-0.806	-0.810	-0.812	-0.815	-0.818	-0.819	-0.820	-0.821	-0.822	-0.822	-0.822	-0.822	-0.821	-0.819	-0.816	-0.814	-0.810	-0.806	-0.800	-0.795	-0.788	-0.780	-0.771	-0.761	-0.751	-0.739	-0.726	-0.712	-0.698	-0.682	-0.668	-0.650	-0.631	-0.612	-0.592	-0.572	-0.551	-0.529	-0.505	-0.480	-0.456	-0.430	-0.405	-0.378	-0.352	-0.325	-0.298	-0.270	-0.242	-0.215	-0.186	-0.158	-0.131	-0.102	-0.075	-0.049	-0.022	0.002	0.028	0.052	0.076	0.098	0.121	0.141	0.162	0.180	0.199	0.216	0.231	0.245	0.259	0.271	0.281	0.291	0.299	0.306	0.311	0.315	0.318	0.319	0.319	0.319	0.316	0.312	0.308	0.301	0.294	0.286	0.278	0.268	0.256	0.245	0.232	0.220	0.206	0.191	0.176	0.162	0.148	0.131	0.115	0.100	0.084	0.069	0.054	0.039	0.022	0.009	-0.005	-0.019	-0.031	-0.044	-0.056	-0.066	-0.078	-0.086	-0.094	-0.101	-0.106	-0.111	-0.115	-0.118	-0.119	-0.120	-0.119	-0.118	-0.114	-0.111	-0.105	-0.099	-0.091	-0.082	-0.074	-0.062	-0.052	-0.040	-0.026	-0.012	0.001	0.016	0.032	0.049	0.065	0.081	0.099	0.116	0.134	0.151	0.170	0.188	0.204	0.220	0.236	0.251	0.265	0.279	0.292	0.305	0.318	0.329	0.339	0.348	0.355	0.361	0.368	0.372	0.376	0.378	0.379	0.379	0.376	0.375	0.372	0.368	0.362	0.356	0.349	0.341	0.332	0.322	0.312	0.302	0.291	0.280	0.269	0.258	0.245	0.234	0.221	0.210	0.199	0.186	0.178	0.166	0.156	0.146	0.139	0.130	0.124	0.118	0.112	0.108	0.105	0.101	0.100	0.099	0.100	0.102	0.102	0.108	0.111	0.115	0.121	0.128	0.135	0.142	0.151	0.161	0.170	0.180	0.190	0.200	0.211	0.222	0.234	0.245	0.256	0.268	0.278	0.289	0.299	0.308	0.318	0.326	0.335	0.342	0.350	0.356	0.361	0.365	0.370	0.372	0.375	0.376	0.379	0.378	0.376	0.374	0.370	0.368	0.361	0.358	0.351	0.345	0.338	0.330	0.321	0.312	0.304	0.294	0.284	0.272	0.261	0.250	0.239	0.226	0.216	0.204	0.192	0.181	0.169	0.158	0.146	0.135	0.124	0.114	0.102	0.094	0.084	0.075	0.066	0.060	0.052	0.046	0.039	0.034	0.029	0.025	0.020	0.018	0.015	0.014	0.012	0.011	0.012	0.012	0.015	0.018	0.021	0.025	0.029	0.035	0.040	0.046	0.054	0.062	0.071	0.081	0.091	0.101	0.112	0.125	0.136	0.149	0.162	0.176	0.190	0.205	0.220	0.234	0.250	0.265	0.282	0.298	0.314	0.331	0.348	0.364	0.380	0.398	0.415	0.432	0.449	0.466	0.484	0.500	0.518	0.534	0.551	0.566	0.584	0.599	0.614	0.629	0.644	0.659	0.674	0.688	0.701	0.714	0.728	0.739	0.751	0.762	0.774	0.785	0.795	0.805	0.815	0.824	0.832	0.841	0.849	0.856	0.864	0.871	0.876	0.882	0.888	0.892	0.898	0.901	0.905	0.909	0.911	0.912	0.915	0.916	0.916	0.918	0.916	0.916	0.912	0.911	0.908	0.905	0.900	0.895	0.890	0.884	0.878	0.870	0.861	0.854	0.844	0.835	0.825	0.814	0.801	0.789	0.776	0.761	0.749	0.732	0.718	0.702	0.686	0.669	0.652	0.635	0.619	0.602	0.585	0.568	0.550	0.532	0.515	0.499	0.482	0.465	0.449	0.432	0.418	0.402	0.388	0.374	0.360	0.346	0.334	0.321	0.310	0.300	0.289	0.280	0.270	0.261	0.254	0.248	0.241	0.236	0.232	0.229	0.225	0.221	0.220	0.219	0.218	0.216	0.216	0.216	0.218	0.219	0.220	0.221	0.224	0.225	0.228	0.230	0.232	0.235	0.236	0.239	0.242	0.244	0.246	0.249	0.250	0.251	0.252	0.255	0.255	0.255	0.256	0.255	0.254	0.254	0.252	0.250	0.248	0.245	0.242	0.239	0.236	0.232	0.229	0.224	0.219	0.214	0.210	0.204	0.199	0.192	0.186	0.180	0.175	0.169	0.162	0.158	0.151	0.145	0.140	0.135	0.129	0.124	0.119	0.114	0.110	0.106	0.104	0.100	0.098	0.095	0.092	0.090	0.090	0.089	0.088	0.089	0.090	0.090	0.092	0.094	0.098	0.101	0.104	0.109	0.112	0.118	0.124	0.130	0.135	0.141	0.148	0.154	0.160	0.168	0.174	0.181	0.188	0.195	0.200	0.208	0.214	0.219	0.225	0.230	0.234	0.239	0.242	0.245	0.248	0.249	0.249	0.250	0.249	0.248	0.246	0.244	0.240	0.235	0.229	0.222	0.215	0.206	0.198	0.185	0.174	0.161	0.148	0.134	0.118	0.101	0.084	0.065	0.048	0.028	0.006	-0.016	-0.038	-0.060	-0.084	-0.109	-0.134	-0.160	-0.186	-0.211	-0.238	-0.265	-0.294	-0.320	-0.349	-0.376	-0.404	-0.431	-0.460	-0.488	-0.514	-0.541	-0.569	-0.594	-0.621	-0.645	-0.671	-0.695	-0.718	-0.740	-0.761	-0.782	-0.802	-0.821	-0.839	-0.856	-0.871	-0.886	-0.899	-0.911	-0.922	-0.931	-0.939	-0.946	-0.951	-0.955	-0.958	-0.959	-0.959	-0.958	-0.952	-0.949	-0.941	-0.935	-0.925	-0.915	-0.902	-0.889	-0.874	-0.859	-0.842	-0.824	-0.805	-0.785	-0.764	-0.741	-0.719	-0.695	-0.671	-0.645	-0.621	-0.595	-0.569	-0.541	-0.514	-0.486	-0.459	-0.431	-0.404	-0.375	-0.348	-0.320	-0.292	-0.265	-0.239	-0.211	-0.186	-0.161	-0.136	-0.111	-0.088	-0.065	-0.041	-0.019	0.002	0.024	0.044	0.062	0.082	0.100	0.118	0.134	0.150	0.166	0.181	0.196	0.209	0.222	0.236	0.249	0.261	0.274	0.285	0.298	0.310	0.321	0.334	0.346	0.358	0.369	0.381	0.394	0.405	0.416	0.430	0.442	0.455	0.469	0.482	0.496	0.510	0.525	0.539	0.555	0.570	0.586	0.602	0.619	0.635	0.652	0.671	0.689	0.708	0.726	0.745	0.764	0.784	0.802	0.822	0.841	0.861	0.880	0.900	0.920	0.940	0.960	0.979	0.999	1.019	1.038	1.058	1.076	1.095	1.114	1.132	1.150	1.168	1.185	1.202	1.220	1.235	1.251	1.266	1.281	1.295	1.309	1.322	1.335	1.348	1.359	1.369	1.379	1.389	1.398	1.404	1.411	1.418	1.421	1.425	1.429	1.430	1.431	1.431	1.430	1.428	1.424	1.420	1.414	1.406	1.398	1.388	1.378	1.366	1.354	1.339	1.325	1.309	1.291	1.275	1.256	1.238	1.218	1.196	1.175	1.154	1.130	1.109	1.085	1.061	1.038	1.014	0.990	0.968	0.942	0.920	0.898	0.875	0.854	0.834	0.814	0.795	0.778	0.761	0.745	0.730	0.719	0.706	0.696	0.688	0.680	0.675	0.671	0.669	0.669	0.669	0.671	0.676	0.684	0.691	0.700	0.710	0.722	0.738	0.752	0.769	0.786	0.805	0.825	0.845	0.866	0.890	0.912	0.936	0.960	0.985	1.010	1.035	1.061	1.085	1.110	1.135	1.160	1.184	1.206	1.229	1.251	1.272	1.291	1.311	1.328	1.345	1.359	1.372	1.384	1.395	1.404	1.411	1.418	1.421	1.422	1.424	1.422	1.420	1.415	1.410	1.402	1.392	1.381	1.368	1.352	1.336	1.320	1.300	1.280	1.259	1.235	1.211	1.186	1.160	1.132	1.105	1.075	1.046	1.016	0.985	0.955	0.924	0.890	0.859	0.825	0.794	0.760	0.726	0.695	0.661	0.630	0.598	0.565	0.534	0.502	0.472	0.441	0.411	0.382	0.352	0.325	0.298	0.271	0.245	0.220	0.195	0.170	0.148	0.125	0.102	0.081	0.060	0.040	0.020	0.002	-0.016	-0.032	-0.050	-0.065	-0.081	-0.096	-0.110	-0.124	-0.136	-0.148	-0.160	-0.171	-0.181	-0.191	-0.201	-0.209	-0.218	-0.224	-0.231	-0.238	-0.242	-0.248	-0.254	-0.258	-0.260	-0.262	-0.264	-0.265	-0.266	-0.266	-0.265	-0.262	-0.260	-0.256	-0.252	-0.248	-0.242	-0.238	-0.231	-0.225	-0.216	-0.209	-0.200	-0.191	-0.181	-0.171	-0.161	-0.150	-0.139	-0.126	-0.115	-0.102	-0.090	-0.079	-0.066	-0.055	-0.044	-0.034	-0.021	-0.011	-0.001	0.010	0.019	0.028	0.035	0.042	0.049	0.054	0.060	0.064	0.065	0.068	0.068	0.066	0.065	0.062	0.058	0.051	0.046	0.038	0.029	0.018	0.006	-0.008	-0.021	-0.036	-0.052	-0.070	-0.089	-0.109	-0.129	-0.150	-0.171	-0.194	-0.216	-0.240	-0.264	-0.286	-0.310	-0.334	-0.358	-0.381	-0.404	-0.426	-0.449	-0.470	-0.490	-0.510	-0.529	-0.546	-0.562	-0.579	-0.594	-0.608	-0.619	-0.629	-0.638	-0.646	-0.652	-0.658	-0.660	-0.662	-0.662	-0.660	-0.656	-0.651	-0.645	-0.639	-0.629	-0.619	-0.608	-0.595	-0.581	-0.566	-0.549	-0.534	-0.515	-0.496	-0.478	-0.458	-0.436	-0.415	-0.394	-0.372	-0.351	-0.329	-0.308	-0.286	-0.265	-0.244	-0.222	-0.201	-0.181	-0.162	-0.145	-0.128	-0.110	-0.094	-0.079	-0.064	-0.050	-0.036	-0.025	-0.014	-0.005	0.005	0.012	0.020	0.025	0.031	0.034	0.036	0.039	0.039	0.039	0.038	0.035	0.031	0.028	0.022	0.018	0.011	0.005	-0.004	-0.011	-0.020	-0.030	-0.040	-0.050	-0.060	-0.071	-0.081	-0.094	-0.105	-0.118	-0.129	-0.141	-0.154	-0.166	-0.179	-0.191	-0.205	-0.218	-0.230	-0.244	-0.255	-0.269	-0.281	-0.294	-0.305	-0.318	-0.329	-0.339	-0.351	-0.361	-0.371	-0.381	-0.390	-0.399	-0.408	-0.418	-0.425	-0.432	-0.439	-0.448	-0.454	-0.459	-0.464	-0.469	-0.472	-0.476	-0.480	-0.482	-0.484	-0.485	-0.486	-0.486	-0.485	-0.485	-0.482	-0.481	-0.478	-0.474	-0.470	-0.466	-0.460	-0.455	-0.448	-0.440	-0.434	-0.425	-0.416	-0.406	-0.396	-0.386	-0.376	-0.365	-0.354	-0.342	-0.331	-0.320	-0.309	-0.296	-0.286	-0.275	-0.264	-0.254	-0.244	-0.234	-0.225	-0.215	-0.208	-0.200	-0.194	-0.188	-0.181	-0.178	-0.175	-0.172	-0.172	-0.171	-0.174	-0.176	-0.180	-0.186	-0.194	-0.202	-0.212	-0.224	-0.238	-0.252	-0.268	-0.286	-0.308	-0.328	-0.351	-0.376	-0.404	-0.432	-0.462	-0.494	-0.528	-0.561	-0.598	-0.635	-0.675	-0.715	-0.758	-0.800	-0.844	-0.889	-0.934	-0.981	-1.029	-1.078	-1.126	-1.175	-1.225	-1.276	-1.325	-1.376	-1.428	-1.476	-1.528	-1.576	-1.625	-1.674	-1.721	-1.768	-1.814	-1.859	-1.902	-1.946	-1.986	-2.026	-2.065	-2.102	-2.138	-2.171	-2.202	-2.232	-2.260	-2.288	-2.310	-2.331	-2.351	-2.368	-2.384	-2.395	-2.406	-2.415	-2.421	-2.426	-2.428	-2.428	-2.425	-2.421	-2.414	-2.406	-2.395	-2.382	-2.369	-2.354	-2.336	-2.318	-2.298	-2.276	-2.252	-2.228	-2.202	-2.176	-2.149	-2.121	-2.091	-2.062	-2.033	-2.002	-1.972	-1.942	-1.911	-1.881	-1.851	-1.821	-1.792	-1.765	-1.736	-1.710	-1.684	-1.658	-1.634	-1.610	-1.588	-1.568	-1.546	-1.529	-1.511	-1.496	-1.481	-1.468	-1.455	-1.444	-1.434	-1.424	-1.416	-1.410	-1.404	-1.398	-1.394	-1.390	-1.386	-1.384	-1.382	-1.381	-1.380	-1.379	-1.378	-1.376	-1.376	-1.374	-1.372	-1.370	-1.368	-1.362	-1.359	-1.352	-1.346	-1.339	-1.329	-1.320	-1.309	-1.296	-1.282	-1.266	-1.251	-1.231	-1.212	-1.190	-1.168	-1.142	-1.116	-1.089	-1.060	-1.030	-0.998	-0.965	-0.930	-0.894	-0.858	-0.820	-0.781	-0.742	-0.702	-0.662	-0.622	-0.582	-0.541	-0.501	-0.461	-0.421	-0.382	-0.344	-0.305	-0.268	-0.231	-0.196	-0.162	-0.130	-0.098	-0.068	-0.039	-0.011	0.012	0.038	0.059	0.080	0.098	0.114	0.128	0.141	0.151	0.160	0.168	0.172	0.175	0.176	0.176	0.175	0.171	0.168	0.161	0.154	0.145	0.136	0.126	0.115	0.104	0.091	0.078	0.064	0.050	0.036	0.022	0.010	-0.005	-0.018	-0.030	-0.042	-0.054	-0.064	-0.074	-0.084	-0.091	-0.096	-0.102	-0.106	-0.110	-0.110	-0.110	-0.109	-0.106	-0.101	-0.094	-0.084	-0.075	-0.062	-0.049	-0.032	-0.015	0.004	0.025	0.048	0.072	0.099	0.128	0.156	0.188	0.220	0.255	0.290	0.328	0.366	0.405	0.446	0.488	0.532	0.576	0.620	0.666	0.714	0.761	0.809	0.858	0.908	0.958	1.006	1.058	1.108	1.159	1.209	1.260	1.310	1.359	1.409	1.459	1.506	1.555	1.602	1.649	1.695	1.740	1.785	1.829	1.871	1.911	1.951	1.990	2.026	2.062	2.098	2.130	2.161	2.191	2.220	2.248	2.271	2.295	2.318	2.338	2.355	2.371	2.386	2.399	2.409	2.418	2.425	2.431	2.435	2.438	2.438	2.436	2.432	2.429	2.422	2.415	2.408	2.396	2.385	2.372	2.359	2.344	2.329	2.311	2.294	2.275	2.256	2.235	2.215	2.195	2.174	2.152	2.131	2.110	2.089	2.066	2.045	2.024	2.002	1.982	1.961	1.942	1.924	1.906	1.889	1.872	1.858	1.842	1.829	1.818	1.806	1.796	1.788	1.779	1.774	1.768	1.765	1.762	1.761	1.761	1.764	1.766	1.771	1.776	1.782	1.790	1.799	1.810	1.820	1.832	1.846	1.859	1.875	1.889	1.906	1.922	1.940	1.958	1.975	1.994	2.013	2.031	2.050	2.069	2.088	2.106	2.125	2.142	2.160	2.178	2.194	2.209	2.222	2.238	2.251	2.262	2.274	2.284	2.292	2.299	2.305	2.310	2.312	2.315	2.315	2.312	2.309	2.302	2.296	2.288	2.276	2.265	2.250	2.236	2.219	2.200	2.179	2.158	2.132	2.108	2.081	2.052	2.022	1.991	1.959	1.925	1.890	1.855	1.818	1.781	1.742	1.702	1.662	1.622	1.581	1.541	1.499	1.458	1.415	1.374	1.331	1.290	1.249	1.209	1.169	1.129	1.090	1.052	1.015	0.979	0.942	0.910	0.876	0.845	0.815	0.785	0.758	0.731	0.705	0.681	0.660	0.639	0.619	0.601	0.584	0.570	0.556	0.544	0.532	0.522	0.514	0.506	0.500	0.496	0.492	0.490	0.489	0.489	0.490	0.490	0.494	0.496	0.499	0.504	0.509	0.514	0.520	0.525	0.531	0.538	0.544	0.551	0.558	0.565	0.570	0.578	0.582	0.589	0.594	0.599	0.604	0.608	0.610	0.614	0.615	0.618	0.619	0.620	0.621	0.620	0.619	0.618	0.615	0.612	0.608	0.604	0.599	0.592	0.586	0.579	0.571	0.562	0.554	0.544	0.532	0.522	0.511	0.498	0.486	0.474	0.461	0.446	0.434	0.418	0.404	0.389	0.372	0.358	0.341	0.325	0.309	0.292	0.276	0.260	0.242	0.226	0.209	0.192	0.175	0.160	0.142	0.128	0.111	0.095	0.080	0.064	0.049	0.035	0.020	0.006	-0.009	-0.021	-0.034	-0.048	-0.060	-0.074	-0.085	-0.096	-0.108	-0.120	-0.130	-0.140	-0.150	-0.160	-0.169	-0.179	-0.186	-0.196	-0.204	-0.212	-0.221	-0.229	-0.238	-0.245	-0.254	-0.264	-0.272	-0.280	-0.290	-0.300	-0.310	-0.319	-0.330	-0.341	-0.351	-0.362	-0.376	-0.389	-0.401	-0.415	-0.430	-0.446	-0.461	-0.478	-0.495	-0.514	-0.531	-0.550	-0.570	-0.591	-0.612	-0.635	-0.658	-0.681	-0.705	-0.730	-0.758	-0.782	-0.810	-0.839	-0.866	-0.896	-0.925	-0.955	-0.985	-1.015	-1.046	-1.078	-1.109	-1.140	-1.171	-1.204	-1.236	-1.268	-1.300	-1.332	-1.362	-1.395	-1.425	-1.456	-1.486	-1.515	-1.544	-1.571	-1.598	-1.624	-1.650	-1.675	-1.698	-1.720	-1.741	-1.761	-1.780	-1.796	-1.812	-1.826	-1.839	-1.850	-1.859	-1.868	-1.872	-1.878	-1.880	-1.880	-1.879	-1.875	-1.870	-1.864	-1.855	-1.846	-1.834	-1.820	-1.805	-1.788	-1.770	-1.750	-1.729	-1.705	-1.681	-1.655	-1.629	-1.600	-1.571	-1.541	-1.510	-1.479	-1.445	-1.414	-1.380	-1.345	-1.311	-1.276	-1.241	-1.206	-1.171	-1.136	-1.102	-1.068	-1.034	-0.999	-0.966	-0.932	-0.900	-0.868	-0.838	-0.806	-0.776	-0.748	-0.719	-0.690	-0.664	-0.638	-0.611	-0.586	-0.561	-0.539	-0.515	-0.492	-0.471	-0.450	-0.429	-0.408	-0.386	-0.366	-0.346	-0.326	-0.306	-0.285	-0.265	-0.244	-0.224	-0.201	-0.180	-0.159	-0.135	-0.112	-0.089	-0.064	-0.038	-0.011	0.015	0.044	0.072	0.102	0.132	0.165	0.198	0.230	0.265	0.300	0.338	0.374	0.412	0.451	0.492	0.532	0.575	0.616	0.660	0.704	0.748	0.794	0.839	0.884	0.929	0.975	1.021	1.069	1.114	1.160	1.206	1.252	1.299	1.345	1.390	1.435	1.480	1.524	1.569	1.612	1.655	1.698	1.739	1.781	1.821	1.861	1.901	1.940	1.978	2.016	2.052	2.089	2.125	2.160	2.194	2.228	2.260	2.292	2.324	2.355	2.385	2.415	2.445	2.472	2.501	2.528	2.554	2.579	2.604	2.629	2.652	2.678	2.699	2.721	2.742	2.764	2.782	2.802	2.820	2.838	2.854	2.869	2.885	2.899	2.911	2.922	2.934	2.944	2.952	2.961	2.966	2.972	2.978	2.980	2.982	2.982	2.982	2.981	2.979	2.974	2.969	2.961	2.954	2.946	2.935	2.924	2.911	2.899	2.884	2.870	2.852	2.836	2.819	2.800	2.781	2.762	2.742	2.721	2.701	2.680	2.659	2.638	2.616	2.596	2.575	2.554	2.534	2.512	2.492	2.472	2.454	2.434	2.416	2.400	2.382	2.366	2.352	2.338	2.325	2.311	2.300	2.289	2.280	2.272	2.265	2.259	2.255	2.251	2.249	2.248	2.248	2.248	2.250	2.252	2.255	2.260	2.265	2.271	2.278	2.285	2.292	2.300	2.309	2.318	2.328	2.336	2.346	2.356	2.365	2.375	2.384	2.392	2.401	2.409	2.416	2.424	2.430	2.435	2.441	2.445	2.448	2.449	2.450	2.449	2.448	2.444	2.439	2.432	2.424	2.415	2.405	2.391	2.379	2.362	2.345	2.328	2.306	2.284	2.260	2.235	2.208	2.179	2.149	2.116	2.082	2.047	2.013	1.974	1.935	1.894	1.852	1.809	1.765	1.720	1.674	1.628	1.580	1.531	1.481	1.432	1.382	1.331	1.281	1.230	1.180	1.129	1.078	1.028	0.978	0.928	0.878	0.829	0.780	0.732	0.688	0.640	0.598	0.552	0.511	0.470	0.430	0.391	0.355	0.319	0.284	0.250	0.218	0.188	0.159	0.129	0.104	0.079	0.054	0.030	0.009	-0.012	-0.032	-0.050	-0.068	-0.084	-0.099	-0.114	-0.128	-0.142	-0.155	-0.168	-0.179	-0.189	-0.200	-0.210	-0.219	-0.229	-0.239	-0.249	-0.258	-0.268	-0.278	-0.286	-0.296	-0.305	-0.316	-0.326	-0.338	-0.348	-0.359	-0.371	-0.384	-0.395	-0.409	-0.421	-0.435	-0.450	-0.464	-0.479	-0.494	-0.510	-0.525	-0.541	-0.558	-0.574	-0.590	-0.608	-0.624	-0.641	-0.658	-0.675	-0.691	-0.709	-0.725	-0.741	-0.758	-0.774	-0.789	-0.804	-0.819	-0.834	-0.848	-0.862	-0.876	-0.889	-0.902	-0.914	-0.926	-0.936	-0.948	-0.956	-0.966	-0.972	-0.981	-0.988	-0.992	-0.999	-1.002	-1.006	-1.010	-1.011	-1.012	-1.012	-1.012	-1.011	-1.009	-1.005	-1.001	-0.996	-0.990	-0.984	-0.975	-0.966	-0.958	-0.948	-0.936	-0.924	-0.911	-0.898	-0.884	-0.868	-0.851	-0.834	-0.816	-0.798	-0.779	-0.759	-0.736	-0.716	-0.692	-0.670	-0.646	-0.621	-0.598	-0.571	-0.545	-0.519	-0.491	-0.464	-0.435	-0.408	-0.380	-0.351	-0.322	-0.294	-0.265	-0.236	-0.208	-0.179	-0.151	-0.122	-0.095	-0.066	-0.039	-0.012	0.014	0.040	0.064	0.090	0.114	0.135	0.158	0.180	0.200	0.220	0.239	0.256	0.274	0.289	0.302	0.315	0.328	0.338	0.346	0.355	0.361	0.368	0.371	0.374	0.376	0.378	0.376	0.375	0.372	0.369	0.362	0.358	0.351	0.342	0.334	0.326	0.316	0.306	0.295	0.284	0.271	0.259	0.248	0.235	0.221	0.209	0.195	0.182	0.170	0.156	0.144	0.134	0.121	0.109	0.099	0.089	0.079	0.071	0.062	0.055	0.049	0.042	0.036	0.034	0.030	0.028	0.028	0.028	0.029	0.031	0.035	0.039	0.045	0.051	0.059	0.068	0.078	0.089	0.100	0.114	0.128	0.142	0.158	0.174	0.192	0.211	0.230	0.251	0.272	0.294	0.316	0.339	0.362	0.385	0.410	0.435	0.460	0.484	0.510	0.536	0.562	0.588	0.614	0.640	0.665	0.690	0.715	0.740	0.765	0.789	0.814	0.839	0.861	0.884	0.908	0.930	0.952	0.974	0.995	1.016	1.035	1.055	1.074	1.092	1.111	1.129	1.146	1.162	1.180	1.196	1.211	1.226	1.242	1.256	1.271	1.286	1.301	1.315	1.329	1.342	1.356	1.370	1.385	1.400	1.414	1.429	1.444	1.459	1.475	1.490	1.506	1.524	1.540	1.556	1.575	1.592	1.611	1.631	1.651	1.671	1.692	1.715	1.738	1.759	1.782	1.806	1.830	1.854	1.879	1.905	1.930	1.956	1.981	2.007	2.034	2.060	2.085	2.110	2.136	2.160	2.185	2.209	2.232	2.255	2.278	2.299	2.319	2.339	2.356	2.374	2.390	2.405	2.419	2.431	2.441	2.450	2.458	2.462	2.466	2.469	2.468	2.466	2.462	2.458	2.450	2.440	2.429	2.415	2.400	2.381	2.362	2.340	2.318	2.292	2.266	2.238	2.206	2.175	2.141	2.106	2.069	2.031	1.992	1.951	1.909	1.865	1.820	1.774	1.728	1.680	1.632	1.584	1.535	1.485	1.436	1.386	1.336	1.286	1.236	1.188	1.138	1.089	1.040	0.992	0.946	0.900	0.855	0.812	0.769	0.728	0.688	0.648	0.611	0.574	0.540	0.507	0.476	0.448	0.420	0.394	0.370	0.348	0.326	0.308	0.290	0.275	0.261	0.250	0.240	0.230	0.224	0.219	0.214	0.211	0.210	0.210	0.211	0.214	0.216	0.220	0.226	0.231	0.236	0.242	0.249	0.255	0.262	0.269	0.275	0.280	0.286	0.291	0.296	0.299	0.302	0.305	0.306	0.305	0.304	0.301	0.298	0.292	0.286	0.279	0.269	0.259	0.246	0.232	0.218	0.201	0.184	0.164	0.144	0.121	0.098	0.072	0.046	0.020	-0.008	-0.036	-0.066	-0.096	-0.128	-0.159	-0.191	-0.224	-0.256	-0.290	-0.324	-0.358	-0.390	-0.424	-0.458	-0.491	-0.524	-0.556	-0.588	-0.619	-0.650	-0.679	-0.708	-0.738	-0.764	-0.791	-0.816	-0.840	-0.864	-0.886	-0.908	-0.928	-0.948	-0.966	-0.984	-0.999	-1.015	-1.030	-1.044	-1.056	-1.069	-1.079	-1.090	-1.100	-1.110	-1.118	-1.125	-1.132	-1.139	-1.146	-1.151	-1.158	-1.164	-1.169	-1.174	-1.180	-1.185	-1.191	-1.196	-1.202	-1.209	-1.215	-1.220	-1.228	-1.235	-1.241	-1.249	-1.256	-1.265	-1.274	-1.282	-1.292	-1.302	-1.311	-1.321	-1.332	-1.344	-1.355	-1.366	-1.378	-1.390	-1.402	-1.415	-1.428	-1.440	-1.452	-1.466	-1.479	-1.491	-1.504	-1.515	-1.528	-1.540	-1.551	-1.562	-1.572	-1.582	-1.591	-1.600	-1.608	-1.616	-1.624	-1.629	-1.635	-1.639	-1.644	-1.646	-1.649	-1.650	-1.650	-1.649	-1.648	-1.645	-1.641	-1.636	-1.630	-1.622	-1.615	-1.606	-1.596	-1.585	-1.574	-1.561	-1.549	-1.535	-1.521	-1.506	-1.489	-1.474	-1.456	-1.439	-1.420	-1.402	-1.384	-1.365	-1.348	-1.328	-1.310	-1.291	-1.271	-1.254	-1.235	-1.218	-1.201	-1.184	-1.169	-1.154	-1.138	-1.125	-1.111	-1.099	-1.086	-1.076	-1.065	-1.055	-1.046	-1.038	-1.029	-1.022	-1.016	-1.011	-1.006	-1.001	-0.999	-0.995	-0.991	-0.989	-0.986	-0.984	-0.981	-0.979	-0.978	-0.975	-0.972	-0.969	-0.968	-0.962	-0.959	-0.954	-0.949	-0.942	-0.935	-0.926	-0.918	-0.909	-0.898	-0.885	-0.872	-0.858	-0.841	-0.825	-0.805	-0.786	-0.765	-0.744	-0.719	-0.694	-0.668	-0.639	-0.611	-0.580	-0.549	-0.516	-0.482	-0.449	-0.414	-0.378	-0.340	-0.301	-0.264	-0.225	-0.185	-0.145	-0.106	-0.066	-0.026	0.014	0.052	0.092	0.131	0.170	0.208	0.244	0.279	0.314	0.349	0.381	0.412	0.444	0.472	0.499	0.525	0.548	0.571	0.591	0.610	0.626	0.641	0.655	0.665	0.674	0.681	0.688	0.691	0.692	0.692	0.692	0.689	0.684	0.679	0.670	0.661	0.650	0.639	0.626	0.610	0.595	0.579	0.561	0.542	0.524	0.505	0.485	0.465	0.442	0.421	0.400	0.378	0.358	0.336	0.315	0.292	0.271	0.251	0.230	0.210	0.191	0.170	0.152	0.134	0.116	0.100	0.084	0.068	0.054	0.039	0.026	0.014	0.002	-0.009	-0.020	-0.028	-0.038	-0.045	-0.054	-0.061	-0.069	-0.074	-0.081	-0.086	-0.091	-0.096	-0.102	-0.106	-0.110	-0.115	-0.119	-0.124	-0.128	-0.134	-0.139	-0.145	-0.150	-0.158	-0.164	-0.172	-0.179	-0.189	-0.198	-0.209	-0.220	-0.231	-0.245	-0.259	-0.274	-0.289	-0.306	-0.325	-0.344	-0.365	-0.386	-0.408	-0.431	-0.455	-0.481	-0.507	-0.534	-0.564	-0.592	-0.622	-0.652	-0.684	-0.716	-0.750	-0.784	-0.816	-0.851	-0.886	-0.920	-0.956	-0.990	-1.026	-1.060	-1.095	-1.131	-1.164	-1.198	-1.231	-1.264	-1.295	-1.325	-1.356	-1.384	-1.411	-1.438	-1.462	-1.486	-1.509	-1.529	-1.548	-1.566	-1.581	-1.596	-1.608	-1.619	-1.629	-1.635	-1.641	-1.644	-1.646	-1.646	-1.645	-1.641	-1.636	-1.629	-1.621	-1.610	-1.599	-1.586	-1.572	-1.558	-1.540	-1.522	-1.502	-1.482	-1.461	-1.439	-1.416	-1.392	-1.369	-1.345	-1.320	-1.295	-1.269	-1.242	-1.218	-1.190	-1.164	-1.140	-1.114	-1.089	-1.064	-1.039	-1.014	-0.991	-0.969	-0.945	-0.925	-0.905	-0.885	-0.865	-0.848	-0.830	-0.814	-0.800	-0.784	-0.771	-0.759	-0.746	-0.735	-0.725	-0.716	-0.706	-0.699	-0.691	-0.685	-0.679	-0.674	-0.670	-0.665	-0.662	-0.659	-0.656	-0.655	-0.654	-0.652	-0.652	-0.652	-0.654	-0.654	-0.655	-0.656	-0.658	-0.660	-0.662	-0.664	-0.666	-0.670	-0.671	-0.675	-0.676	-0.679	-0.681	-0.684	-0.686	-0.688	-0.689	-0.691	-0.692	-0.694	-0.694	-0.694	-0.694	-0.694	-0.694	-0.692	-0.691	-0.689	-0.686	-0.682	-0.679	-0.675	-0.669	-0.664	-0.656	-0.650	-0.641	-0.632	-0.622	-0.611	-0.600	-0.590	-0.576	-0.562	-0.548	-0.534	-0.519	-0.500	-0.484	-0.465	-0.448	-0.428	-0.408	-0.386	-0.366	-0.344	-0.322	-0.301	-0.279	-0.255	-0.232	-0.210	-0.186	-0.164	-0.141	-0.118	-0.095	-0.072	-0.051	-0.029	-0.008	0.012	0.032	0.052	0.071	0.090	0.106	0.122	0.139	0.152	0.166	0.178	0.190	0.200	0.209	0.218	0.224	0.230	0.235	0.238	0.241	0.242	0.242	0.242	0.240	0.238	0.235	0.230	0.224	0.219	0.211	0.204	0.195	0.186	0.178	0.169	0.159	0.149	0.139	0.128	0.118	0.108	0.098	0.088	0.079	0.069	0.060	0.051	0.044	0.036	0.029	0.021	0.016	0.010	0.005	0.001	-0.002	-0.005	-0.006	-0.006	-0.008	-0.006	-0.004	-0.002	0.002	0.006	0.010	0.018	0.024	0.031	0.039	0.048	0.058	0.066	0.078	0.089	0.100	0.111	0.122	0.135	0.146	0.159	0.171	0.184	0.196	0.209	0.220	0.232	0.245	0.256	0.268	0.279	0.290	0.299	0.309	0.316	0.325	0.332	0.340	0.345	0.350	0.355	0.360	0.364	0.366	0.368	0.369	0.369	0.369	0.366	0.364	0.361	0.358	0.352	0.348	0.341	0.335	0.328	0.321	0.312	0.305	0.296	0.288	0.280	0.270	0.261	0.252	0.242	0.234	0.225	0.216	0.208	0.199	0.191	0.182	0.175	0.169	0.164	0.158	0.154	0.150	0.146	0.144	0.142	0.140	0.140	0.141	0.142	0.144	0.148	0.150	0.155	0.160	0.165	0.171	0.179	0.186	0.195	0.204	0.214	0.222	0.232	0.242	0.252	0.262	0.274	0.285	0.296	0.306	0.318	0.326	0.336	0.346	0.358	0.365	0.374	0.381	0.390	0.396	0.402	0.408	0.411	0.415	0.418	0.420	0.422	0.424	0.424	0.421	0.420	0.416	0.414	0.409	0.405	0.399	0.392	0.385	0.379	0.370	0.361	0.352	0.342	0.334	0.324	0.314	0.301	0.292	0.280	0.270	0.259	0.248	0.236	0.226	0.214	0.204	0.192	0.184	0.174	0.164	0.155	0.146	0.139	0.131	0.126	0.120	0.114	0.110	0.105	0.101	0.100	0.098	0.096	0.095	0.095	0.096	0.098	0.100	0.102	0.106	0.111	0.118	0.122	0.130	0.138	0.145	0.154	0.162	0.172	0.182	0.194	0.206	0.219	0.231	0.245	0.258	0.271	0.286	0.301	0.315	0.331	0.348	0.362	0.379	0.395	0.410	0.426	0.442	0.460	0.475	0.491	0.506	0.522	0.539	0.555	0.571	0.586	0.602	0.616	0.632	0.646	0.661	0.675	0.689	0.702	0.715	0.729	0.741	0.754	0.766	0.778	0.789	0.800	0.810	0.820	0.830	0.840	0.849	0.858	0.866	0.875	0.881	0.889	0.895	0.901	0.908	0.912	0.918	0.921	0.928	0.930	0.934	0.936	0.940	0.941	0.944	0.944	0.945	0.945	0.944	0.942	0.942	0.940	0.936	0.931	0.928	0.922	0.916	0.909	0.901	0.892	0.884	0.872	0.862	0.850	0.838	0.825	0.811	0.798	0.781	0.765	0.749	0.731	0.712	0.694	0.674	0.654	0.634	0.612	0.590	0.569	0.546	0.524	0.501	0.479	0.455	0.434	0.411	0.390	0.368	0.348	0.326	0.305	0.285	0.266	0.249	0.230	0.214	0.198	0.181	0.166	0.154	0.140	0.130	0.119	0.110	0.101	0.095	0.089	0.084	0.080	0.076	0.075	0.075	0.076	0.078	0.079	0.082	0.085	0.090	0.095	0.101	0.108	0.114	0.121	0.130	0.138	0.145	0.152	0.161	0.170	0.178	0.186	0.194	0.201	0.209	0.216	0.224	0.230	0.234	0.240	0.245	0.250	0.252	0.256	0.258	0.260	0.260	0.261	0.261	0.261	0.259	0.256	0.254	0.251	0.248	0.244	0.239	0.234	0.229	0.222	0.216	0.209	0.202	0.195	0.189	0.181	0.174	0.166	0.159	0.151	0.144	0.138	0.130	0.124	0.118	0.112	0.106	0.101	0.096	0.092	0.088	0.084	0.081	0.078	0.075	0.074	0.071	0.071	0.071	0.070	0.070	0.071	0.072	0.075	0.078	0.081	0.085	0.089	0.092	0.098	0.102	0.109	0.114	0.120	0.125	0.131	0.136	0.144	0.150	0.156	0.162	0.169	0.175	0.181	0.188	0.192	0.198	0.202	0.206	0.211	0.215	0.218	0.221	0.222	0.225	0.225	0.226	0.226	0.226	0.225	0.221	0.218	0.215	0.209	0.204	0.198	0.190	0.182	0.172	0.162	0.152	0.141	0.129	0.115	0.101	0.086	0.070	0.054	0.038	0.019	-0.001	-0.020	-0.040	-0.061	-0.084	-0.105	-0.128	-0.150	-0.174	-0.198	-0.221	-0.245	-0.270	-0.295	-0.320	-0.345	-0.369	-0.394	-0.418	-0.441	-0.466	-0.490	-0.514	-0.536	-0.560	-0.581	-0.602	-0.624	-0.644	-0.664	-0.681	-0.700	-0.715	-0.732	-0.746	-0.760	-0.772	-0.784	-0.794	-0.802	-0.810	-0.816	-0.820	-0.824	-0.826	-0.826	-0.824	-0.822	-0.819	-0.814	-0.805	-0.796	-0.786	-0.775	-0.761	-0.745	-0.730	-0.711	-0.692	-0.672	-0.650	-0.629	-0.604	-0.579	-0.552	-0.526	-0.498	-0.469	-0.439	-0.409	-0.379	-0.348	-0.315	-0.282	-0.250	-0.216	-0.182	-0.149	-0.116	-0.084	-0.049	-0.016	0.016	0.049	0.079	0.110	0.140	0.170	0.199	0.226	0.252	0.280	0.305	0.330	0.354	0.375	0.396	0.416	0.435	0.452	0.469	0.485	0.499	0.511	0.522	0.534	0.544	0.552	0.559	0.566	0.572	0.576	0.581	0.582	0.585	0.586	0.588	0.588	0.588	0.588	0.586	0.584	0.582	0.581	0.580	0.578	0.576	0.574	0.572	0.570	0.569	0.569	0.568	0.568	0.568	0.568	0.569	0.571	0.574	0.576	0.581	0.585	0.591	0.596	0.602	0.611	0.619	0.628	0.638	0.648	0.659	0.671	0.684	0.696	0.711	0.725	0.741	0.758	0.774	0.791	0.809	0.828	0.846	0.866	0.886	0.906	0.925	0.946	0.968	0.988	1.009	1.029	1.049	1.069	1.089	1.109	1.128	1.145	1.164	1.181	1.196	1.212	1.226	1.240	1.251	1.262	1.272	1.281	1.290	1.295	1.300	1.302	1.305	1.305	1.304	1.301	1.296	1.291	1.282	1.274	1.262	1.251	1.236	1.222	1.205	1.189	1.170	1.149	1.128	1.106	1.084	1.060	1.035	1.010	0.985	0.959	0.930	0.904	0.876	0.850	0.822	0.795	0.768	0.741	0.716	0.691	0.668	0.645	0.622	0.602	0.582	0.564	0.548	0.532	0.520	0.507	0.498	0.489	0.482	0.478	0.475	0.474	0.475	0.478	0.482	0.488	0.496	0.506	0.519	0.531	0.546	0.562	0.580	0.600	0.620	0.642	0.666	0.690	0.715	0.741	0.768	0.795	0.822	0.851	0.879	0.908	0.936	0.964	0.992	1.020	1.048	1.074	1.100	1.125	1.150	1.172	1.194	1.216	1.235	1.254	1.270	1.285	1.299	1.311	1.321	1.329	1.336	1.341	1.344	1.345	1.345	1.342	1.339	1.332	1.324	1.315	1.302	1.290	1.275	1.258	1.239	1.220	1.198	1.175	1.150	1.125	1.098	1.070	1.041	1.011	0.981	0.949	0.918	0.884	0.850	0.818	0.782	0.748	0.712	0.679	0.642	0.608	0.572	0.539	0.505	0.471	0.439	0.405	0.374	0.342	0.311	0.281	0.252	0.225	0.196	0.170	0.145	0.121	0.098	0.076	0.054	0.035	0.016	-0.001	-0.019	-0.034	-0.049	-0.062	-0.074	-0.085	-0.095	-0.105	-0.111	-0.120	-0.125	-0.130	-0.134	-0.136	-0.140	-0.140	-0.141	-0.141	-0.140	-0.138	-0.136	-0.132	-0.130	-0.125	-0.121	-0.116	-0.110	-0.106	-0.100	-0.094	-0.086	-0.080	-0.072	-0.066	-0.059	-0.050	-0.042	-0.035	-0.026	-0.018	-0.010	-0.001	0.008	0.016	0.024	0.032	0.041	0.050	0.059	0.069	0.076	0.086	0.094	0.102	0.111	0.119	0.128	0.135	0.142	0.150	0.158	0.164	0.170	0.176	0.182	0.188	0.194	0.198	0.201	0.205	0.208	0.210	0.211	0.211	0.212	0.212	0.210	0.208	0.205	0.201	0.196	0.191	0.185	0.176	0.169	0.159	0.149	0.136	0.125	0.111	0.096	0.081	0.065	0.049	0.031	0.012	-0.006	-0.026	-0.045	-0.065	-0.086	-0.108	-0.129	-0.150	-0.170	-0.192	-0.214	-0.235	-0.256	-0.275	-0.296	-0.315	-0.332	-0.351	-0.369	-0.385	-0.400	-0.415	-0.429	-0.440	-0.451	-0.461	-0.469	-0.476	-0.482	-0.486	-0.490	-0.491	-0.492	-0.491	-0.489	-0.485	-0.480	-0.474	-0.466	-0.459	-0.448	-0.436	-0.424	-0.411	-0.398	-0.382	-0.368	-0.350	-0.334	-0.316	-0.299	-0.280	-0.261	-0.244	-0.224	-0.204	-0.185	-0.166	-0.148	-0.129	-0.110	-0.092	-0.075	-0.058	-0.041	-0.025	-0.011	0.004	0.019	0.030	0.044	0.055	0.066	0.076	0.085	0.094	0.101	0.108	0.112	0.116	0.120	0.122	0.124	0.124	0.124	0.122	0.120	0.116	0.112	0.108	0.102	0.096	0.089	0.080	0.072	0.064	0.054	0.044	0.032	0.021	0.009	-0.002	-0.016	-0.030	-0.045	-0.060	-0.074	-0.090	-0.106	-0.121	-0.139	-0.155	-0.172	-0.190	-0.208	-0.225	-0.244	-0.260	-0.279	-0.296	-0.314	-0.331	-0.349	-0.365	-0.382	-0.400	-0.416	-0.431	-0.448	-0.462	-0.478	-0.492	-0.506	-0.520	-0.532	-0.545	-0.556	-0.568	-0.578	-0.586	-0.596	-0.605	-0.611	-0.619	-0.624	-0.629	-0.632	-0.635	-0.636	-0.639	-0.639	-0.639	-0.638	-0.635	-0.632	-0.629	-0.624	-0.619	-0.611	-0.605	-0.599	-0.590	-0.582	-0.574	-0.565	-0.555	-0.545	-0.535	-0.525	-0.515	-0.506	-0.496	-0.486	-0.476	-0.469	-0.460	-0.452	-0.445	-0.438	-0.431	-0.426	-0.421	-0.418	-0.414	-0.411	-0.410	-0.410	-0.410	-0.412	-0.415	-0.419	-0.424	-0.430	-0.438	-0.445	-0.456	-0.466	-0.478	-0.491	-0.505	-0.520	-0.536	-0.555	-0.572	-0.592	-0.614	-0.634	-0.658	-0.680	-0.705	-0.731	-0.758	-0.784	-0.812	-0.840	-0.869	-0.899	-0.929	-0.960	-0.991	-1.021	-1.054	-1.085	-1.116	-1.149	-1.180	-1.212	-1.244	-1.275	-1.308	-1.338	-1.369	-1.399	-1.429	-1.458	-1.486	-1.514	-1.542	-1.569	-1.595	-1.620	-1.644	-1.668	-1.689	-1.710	-1.730	-1.750	-1.768	-1.784	-1.799	-1.812	-1.825	-1.838	-1.846	-1.855	-1.862	-1.869	-1.874	-1.878	-1.879	-1.880	-1.879	-1.878	-1.874	-1.870	-1.865	-1.859	-1.850	-1.842	-1.834	-1.822	-1.811	-1.800	-1.788	-1.774	-1.760	-1.745	-1.729	-1.712	-1.695	-1.679	-1.661	-1.644	-1.626	-1.609	-1.591	-1.574	-1.556	-1.539	-1.522	-1.505	-1.489	-1.474	-1.458	-1.444	-1.430	-1.415	-1.404	-1.391	-1.379	-1.369	-1.359	-1.350	-1.341	-1.332	-1.326	-1.319	-1.314	-1.308	-1.302	-1.299	-1.294	-1.290	-1.286	-1.282	-1.279	-1.276	-1.272	-1.270	-1.266	-1.262	-1.259	-1.255	-1.250	-1.245	-1.239	-1.232	-1.225	-1.216	-1.208	-1.196	-1.185	-1.172	-1.159	-1.144	-1.126	-1.109	-1.089	-1.069	-1.048	-1.022	-0.998	-0.971	-0.942	-0.914	-0.882	-0.850	-0.816	-0.781	-0.745	-0.708	-0.668	-0.628	-0.588	-0.545	-0.502	-0.459	-0.415	-0.371	-0.325	-0.281	-0.236	-0.192	-0.148	-0.104	-0.061	-0.019	0.022	0.064	0.104	0.142	0.179	0.215	0.250	0.282	0.314	0.344	0.371	0.398	0.421	0.442	0.464	0.481	0.496	0.511	0.522	0.531	0.538	0.544	0.546	0.546	0.546	0.544	0.539	0.532	0.525	0.514	0.502	0.490	0.476	0.460	0.442	0.425	0.408	0.388	0.368	0.348	0.328	0.308	0.286	0.266	0.246	0.228	0.209	0.190	0.174	0.156	0.141	0.128	0.115	0.104	0.092	0.085	0.078	0.071	0.069	0.066	0.066	0.070	0.075	0.081	0.090	0.100	0.112	0.128	0.145	0.165	0.185	0.209	0.232	0.260	0.290	0.320	0.352	0.388	0.422	0.460	0.499	0.540	0.580	0.622	0.666	0.710	0.756	0.801	0.849	0.896	0.945	0.992	1.041	1.090	1.139	1.189	1.238	1.285	1.334	1.382	1.430	1.476	1.524	1.570	1.614	1.659	1.702	1.745	1.786	1.826	1.866	1.905	1.941	1.978	2.013	2.046	2.078	2.108	2.136	2.164	2.190	2.215	2.238	2.260	2.281	2.300	2.318	2.334	2.348	2.360	2.371	2.382	2.391	2.396	2.404	2.408	2.410	2.411	2.411	2.411	2.409	2.405	2.401	2.395	2.390	2.382	2.372	2.364	2.352	2.341	2.329	2.316	2.302	2.289	2.274	2.259	2.242	2.226	2.211	2.194	2.176	2.160	2.142	2.126	2.109	2.091	2.074	2.058	2.040	2.024	2.009	1.992	1.978	1.964	1.951	1.938	1.925	1.914	1.902	1.894	1.884	1.875	1.869	1.862	1.858	1.854	1.850	1.848	1.846	1.848	1.848	1.850	1.852	1.858	1.862	1.869	1.876	1.884	1.894	1.904	1.915	1.928	1.939	1.952	1.968	1.982	1.998	2.014	2.031	2.049	2.066	2.084	2.101	2.120	2.138	2.154	2.172	2.190	2.208	2.224	2.240	2.256	2.272	2.286	2.301	2.314	2.325	2.336	2.346	2.354	2.362	2.369	2.372	2.375	2.375	2.375	2.374	2.369	2.364	2.355	2.346	2.335	2.321	2.306	2.289	2.270	2.250	2.226	2.202	2.175	2.146	2.116	2.085	2.051	2.018	1.982	1.945	1.906	1.868	1.826	1.784	1.741	1.699	1.655	1.611	1.566	1.521	1.476	1.431	1.386	1.342	1.298	1.254	1.212	1.170	1.129	1.089	1.049	1.012	0.976	0.940	0.908	0.875	0.845	0.816	0.789	0.765	0.740	0.719	0.699	0.680	0.664	0.649	0.634	0.622	0.612	0.604	0.598	0.591	0.588	0.585	0.582	0.581	0.582	0.584	0.585	0.589	0.592	0.599	0.604	0.609	0.615	0.621	0.628	0.635	0.641	0.649	0.656	0.662	0.670	0.678	0.684	0.689	0.695	0.701	0.708	0.711	0.716	0.720	0.722	0.725	0.729	0.730	0.732	0.732	0.734	0.735	0.734	0.734	0.734	0.732	0.732	0.731	0.729	0.728	0.725	0.722	0.719	0.716	0.712	0.709	0.706	0.701	0.698	0.692	0.689	0.685	0.680	0.676	0.670	0.666	0.660	0.655	0.650	0.644	0.638	0.632	0.626	0.620	0.612	0.606	0.599	0.591	0.584	0.578	0.569	0.560	0.552	0.542	0.535	0.526	0.518	0.507	0.498	0.488	0.479	0.470	0.460	0.450	0.441	0.432	0.422	0.412	0.402	0.395	0.385	0.375	0.366	0.356	0.348	0.338	0.329	0.320	0.312	0.304	0.295	0.286	0.279	0.271	0.264	0.255	0.248	0.240	0.232	0.224	0.216	0.209	0.200	0.191	0.182	0.172	0.164	0.154	0.142	0.134	0.121	0.110	0.099	0.086	0.072	0.060	0.045	0.030	0.015	-0.002	-0.019	-0.036	-0.055	-0.075	-0.094	-0.114	-0.136	-0.158	-0.180	-0.204	-0.228	-0.251	-0.275	-0.300	-0.326	-0.351	-0.378	-0.404	-0.430	-0.456	-0.484	-0.510	-0.538	-0.565	-0.591	-0.618	-0.645	-0.670	-0.696	-0.721	-0.748	-0.772	-0.796	-0.820	-0.842	-0.864	-0.886	-0.906	-0.926	-0.945	-0.961	-0.978	-0.994	-1.009	-1.022	-1.032	-1.045	-1.055	-1.064	-1.071	-1.078	-1.082	-1.086	-1.090	-1.091	-1.091	-1.090	-1.088	-1.085	-1.080	-1.074	-1.068	-1.060	-1.050	-1.039	-1.029	-1.015	-1.002	-0.989	-0.974	-0.959	-0.942	-0.925	-0.909	-0.891	-0.872	-0.854	-0.834	-0.815	-0.796	-0.776	-0.756	-0.736	-0.718	-0.698	-0.678	-0.659	-0.641	-0.622	-0.605	-0.588	-0.569	-0.554	-0.538	-0.521	-0.506	-0.492	-0.479	-0.465	-0.454	-0.440	-0.429	-0.419	-0.409	-0.399	-0.390	-0.381	-0.372	-0.365	-0.358	-0.350	-0.341	-0.335	-0.328	-0.320	-0.312	-0.305	-0.298	-0.289	-0.280	-0.271	-0.262	-0.251	-0.241	-0.229	-0.218	-0.204	-0.189	-0.174	-0.159	-0.141	-0.122	-0.105	-0.084	-0.062	-0.040	-0.016	0.008	0.032	0.060	0.088	0.116	0.146	0.178	0.210	0.242	0.278	0.314	0.349	0.385	0.424	0.460	0.499	0.539	0.578	0.616	0.656	0.696	0.738	0.776	0.818	0.858	0.898	0.938	0.978	1.018	1.058	1.095	1.135	1.172	1.210	1.249	1.285	1.321	1.359	1.394	1.430	1.465	1.499	1.532	1.566	1.600	1.631	1.664	1.695	1.725	1.755	1.786	1.816	1.845	1.874	1.901	1.929	1.958	1.984	2.011	2.038	2.064	2.090	2.115	2.139	2.164	2.189	2.212	2.235	2.259	2.280	2.301	2.322	2.344	2.364	2.384	2.401	2.419	2.438	2.454	2.470	2.484	2.499	2.511	2.522	2.535	2.545	2.554	2.562	2.569	2.576	2.581	2.585	2.588	2.589	2.590	2.589	2.588	2.585	2.582	2.578	2.571	2.566	2.559	2.551	2.541	2.531	2.521	2.511	2.499	2.488	2.475	2.462	2.449	2.435	2.421	2.408	2.394	2.380	2.366	2.352	2.338	2.325	2.311	2.299	2.286	2.275	2.262	2.251	2.241	2.230	2.221	2.212	2.205	2.196	2.190	2.182	2.179	2.174	2.170	2.166	2.164	2.164	2.164	2.164	2.165	2.168	2.170	2.174	2.180	2.185	2.191	2.198	2.205	2.214	2.221	2.231	2.241	2.251	2.261	2.272	2.284	2.295	2.308	2.320	2.331	2.344	2.356	2.368	2.379	2.391	2.402	2.414	2.425	2.436	2.445	2.456	2.464	2.472	2.480	2.486	2.492	2.498	2.500	2.502	2.502	2.502	2.502	2.499	2.496	2.490	2.484	2.476	2.466	2.455	2.442	2.428	2.412	2.395	2.375	2.355	2.332	2.308	2.282	2.255	2.226	2.196	2.164	2.131	2.096	2.060	2.024	1.986	1.946	1.905	1.864	1.821	1.778	1.734	1.690	1.645	1.598	1.551	1.506	1.459	1.411	1.365	1.319	1.272	1.228	1.181	1.136	1.092	1.050	1.008	0.966	0.925	0.885	0.848	0.810	0.775	0.739	0.705	0.671	0.641	0.611	0.581	0.554	0.528	0.502	0.479	0.458	0.436	0.415	0.396	0.379	0.360	0.345	0.329	0.315	0.301	0.288	0.275	0.262	0.251	0.239	0.228	0.218	0.206	0.196	0.186	0.176	0.166	0.155	0.145	0.134	0.122	0.111	0.099	0.086	0.075	0.061	0.049	0.035	0.020	0.005	-0.011	-0.026	-0.044	-0.060	-0.078	-0.094	-0.112	-0.131	-0.151	-0.169	-0.189	-0.210	-0.229	-0.249	-0.270	-0.290	-0.311	-0.331	-0.352	-0.374	-0.394	-0.414	-0.434	-0.452	-0.474	-0.492	-0.511	-0.529	-0.548	-0.566	-0.584	-0.600	-0.616	-0.632	-0.648	-0.661	-0.675	-0.689	-0.701	-0.712	-0.724	-0.734	-0.742	-0.750	-0.759	-0.765	-0.771	-0.775	-0.778	-0.781	-0.782	-0.782	-0.781	-0.780	-0.778	-0.774	-0.769	-0.761	-0.755	-0.748	-0.738	-0.729	-0.718	-0.705	-0.692	-0.678	-0.661	-0.645	-0.628	-0.609	-0.589	-0.569	-0.548	-0.525	-0.502	-0.479	-0.454	-0.428	-0.400	-0.374	-0.345	-0.316	-0.286	-0.256	-0.225	-0.194	-0.161	-0.129	-0.098	-0.065	-0.032	0.001	0.034	0.066	0.100	0.134	0.168	0.200	0.234	0.266	0.298	0.330	0.361	0.392	0.422	0.452	0.481	0.510	0.538	0.565	0.590	0.616	0.641	0.665	0.688	0.709	0.730	0.750	0.769	0.786	0.802	0.818	0.832	0.845	0.858	0.869	0.878	0.888	0.895	0.902	0.908	0.912	0.915	0.919	0.920	0.921	0.921	0.921	0.920	0.918	0.914	0.911	0.906	0.902	0.898	0.890	0.884	0.878	0.870	0.861	0.852	0.842	0.835	0.824	0.814	0.805	0.794	0.784	0.774	0.761	0.751	0.740	0.730	0.718	0.706	0.696	0.686	0.675	0.664	0.655	0.645	0.635	0.626	0.618	0.610	0.602	0.596	0.589	0.582	0.579	0.574	0.570	0.569	0.566	0.566	0.566	0.568	0.569	0.571	0.576	0.582	0.588	0.596	0.604	0.614	0.625	0.635	0.649	0.662	0.678	0.694	0.710	0.728	0.748	0.766	0.788	0.810	0.831	0.854	0.878	0.901	0.926	0.952	0.978	1.005	1.032	1.059	1.086	1.115	1.141	1.170	1.196	1.225	1.252	1.279	1.305	1.332	1.359	1.385	1.410	1.435	1.461	1.485	1.509	1.532	1.556	1.578	1.599	1.620	1.640	1.661	1.680	1.699	1.718	1.735	1.751	1.769	1.785	1.801	1.816	1.831	1.848	1.862	1.878	1.891	1.906	1.920	1.935	1.950	1.966	1.981	1.996	2.013	2.029	2.045	2.062	2.079	2.096	2.114	2.132	2.150	2.169	2.189	2.209	2.229	2.249	2.270	2.290	2.310	2.332	2.354	2.375	2.396	2.416	2.436	2.458	2.478	2.499	2.518	2.536	2.555	2.572	2.589	2.605	2.619	2.632	2.646	2.658	2.666	2.675	2.682	2.688	2.691	2.692	2.694	2.691	2.690	2.684	2.678	2.669	2.658	2.644	2.629	2.611	2.592	2.571	2.548	2.524	2.495	2.468	2.436	2.404	2.370	2.332	2.295	2.255	2.214	2.171	2.128	2.081	2.035	1.986	1.938	1.886	1.836	1.785	1.732	1.681	1.628	1.574	1.520	1.468	1.414	1.361	1.309	1.256	1.205	1.154	1.104	1.056	1.008	0.961	0.915	0.871	0.828	0.786	0.748	0.710	0.674	0.639	0.606	0.576	0.548	0.521	0.498	0.475	0.454	0.436	0.420	0.406	0.394	0.382	0.374	0.369	0.364	0.360	0.359	0.359	0.361	0.364	0.368	0.372	0.378	0.385	0.392	0.401	0.410	0.420	0.429	0.438	0.446	0.456	0.464	0.472	0.480	0.486	0.492	0.498	0.501	0.504	0.506	0.505	0.505	0.501	0.496	0.491	0.484	0.475	0.464	0.451	0.438	0.422	0.404	0.386	0.365	0.342	0.319	0.294	0.268	0.239	0.210	0.180	0.149	0.116	0.082	0.048	0.012	-0.022	-0.060	-0.096	-0.134	-0.171	-0.209	-0.246	-0.284	-0.320	-0.358	-0.395	-0.431	-0.465	-0.500	-0.535	-0.568	-0.600	-0.631	-0.662	-0.692	-0.721	-0.749	-0.774	-0.800	-0.822	-0.846	-0.868	-0.888	-0.905	-0.924	-0.940	-0.956	-0.970	-0.985	-0.996	-1.009	-1.020	-1.029	-1.039	-1.048	-1.055	-1.062	-1.070	-1.075	-1.081	-1.086	-1.091	-1.096	-1.101	-1.106	-1.111	-1.116	-1.121	-1.126	-1.132	-1.136	-1.142	-1.148	-1.154	-1.160	-1.166	-1.175	-1.181	-1.189	-1.198	-1.206	-1.215	-1.224	-1.234	-1.244	-1.254	-1.265	-1.276	-1.288	-1.299	-1.310	-1.322	-1.335	-1.346	-1.360	-1.372	-1.385	-1.396	-1.409	-1.421	-1.432	-1.445	-1.455	-1.466	-1.476	-1.488	-1.498	-1.506	-1.515	-1.524	-1.531	-1.539	-1.545	-1.550	-1.554	-1.559	-1.562	-1.564	-1.565	-1.566	-1.566	-1.565	-1.562	-1.560	-1.556	-1.552	-1.546	-1.541	-1.532	-1.526	-1.516	-1.508	-1.498	-1.485	-1.475	-1.462	-1.450	-1.436	-1.421	-1.409	-1.394	-1.380	-1.365	-1.349	-1.334	-1.319	-1.302	-1.288	-1.272	-1.256	-1.242	-1.226	-1.212	-1.198	-1.184	-1.170	-1.158	-1.144	-1.131	-1.120	-1.109	-1.096	-1.086	-1.075	-1.065	-1.055	-1.046	-1.038	-1.029	-1.021	-1.014	-1.006	-0.999	-0.991	-0.984	-0.976	-0.969	-0.961	-0.954	-0.945	-0.939	-0.930	-0.921	-0.911	-0.901	-0.890	-0.880	-0.868	-0.855	-0.841	-0.828	-0.811	-0.795	-0.779	-0.761	-0.742	-0.722	-0.701	-0.679	-0.655	-0.631	-0.606	-0.580	-0.551	-0.524	-0.492	-0.464	-0.431	-0.399	-0.365	-0.331	-0.296	-0.260	-0.224	-0.188	-0.149	-0.111	-0.072	-0.035	0.005	0.044	0.084	0.121	0.162	0.201	0.240	0.278	0.315	0.352	0.390	0.425	0.460	0.495	0.528	0.561	0.591	0.621	0.650	0.678	0.702	0.728	0.751	0.771	0.791	0.809	0.825	0.840	0.851	0.864	0.872	0.879	0.886	0.890	0.892	0.892	0.891	0.888	0.884	0.878	0.870	0.861	0.851	0.839	0.826	0.811	0.796	0.780	0.762	0.745	0.725	0.705	0.685	0.664	0.642	0.619	0.598	0.575	0.551	0.528	0.505	0.482	0.459	0.435	0.412	0.390	0.369	0.346	0.326	0.305	0.286	0.266	0.248	0.230	0.212	0.196	0.181	0.166	0.152	0.139	0.126	0.115	0.104	0.094	0.084	0.075	0.066	0.059	0.052	0.045	0.040	0.035	0.030	0.025	0.020	0.016	0.012	0.009	0.005	0.001	-0.002	-0.008	-0.012	-0.018	-0.024	-0.030	-0.036	-0.044	-0.051	-0.061	-0.070	-0.081	-0.091	-0.105	-0.118	-0.131	-0.146	-0.162	-0.179	-0.199	-0.218	-0.238	-0.260	-0.282	-0.306	-0.331	-0.358	-0.384	-0.411	-0.440	-0.468	-0.499	-0.529	-0.560	-0.591	-0.622	-0.655	-0.688	-0.721	-0.754	-0.786	-0.819	-0.852	-0.884	-0.915	-0.946	-0.978	-1.008	-1.038	-1.066	-1.094	-1.120	-1.145	-1.170	-1.192	-1.215	-1.235	-1.255	-1.271	-1.288	-1.302	-1.315	-1.326	-1.336	-1.345	-1.351	-1.356	-1.360	-1.361	-1.362	-1.361	-1.358	-1.355	-1.349	-1.342	-1.335	-1.325	-1.314	-1.302	-1.291	-1.276	-1.262	-1.246	-1.231	-1.215	-1.196	-1.180	-1.161	-1.144	-1.125	-1.106	-1.088	-1.069	-1.050	-1.031	-1.014	-0.994	-0.976	-0.960	-0.942	-0.926	-0.911	-0.895	-0.881	-0.868	-0.854	-0.842	-0.831	-0.821	-0.811	-0.802	-0.794	-0.786	-0.780	-0.774	-0.768	-0.764	-0.760	-0.756	-0.752	-0.750	-0.749	-0.748	-0.745	-0.745	-0.745	-0.744	-0.744	-0.744	-0.744	-0.744	-0.742	-0.744	-0.744	-0.742	-0.742	-0.741	-0.741	-0.740	-0.739	-0.738	-0.734	-0.731	-0.728	-0.725	-0.720	-0.715	-0.710	-0.705	-0.699	-0.691	-0.684	-0.676	-0.668	-0.659	-0.649	-0.639	-0.628	-0.618	-0.606	-0.594	-0.581	-0.569	-0.555	-0.540	-0.526	-0.511	-0.496	-0.481	-0.465	-0.449	-0.432	-0.415	-0.398	-0.380	-0.362	-0.342	-0.324	-0.306	-0.286	-0.266	-0.248	-0.228	-0.208	-0.189	-0.169	-0.148	-0.128	-0.106	-0.086	-0.065	-0.044	-0.024	-0.002	0.018	0.039	0.059	0.079	0.100	0.119	0.139	0.158	0.176	0.195	0.214	0.231	0.248	0.264	0.280	0.295	0.311	0.325	0.338	0.351	0.364	0.375	0.386	0.395	0.405	0.412	0.420	0.426	0.432	0.436	0.440	0.442	0.445	0.446	0.448	0.446	0.445	0.442	0.440	0.436	0.431	0.426	0.420	0.412	0.406	0.399	0.390	0.381	0.371	0.362	0.352	0.342	0.331	0.322	0.312	0.302	0.292	0.282	0.272	0.264	0.255	0.246	0.238	0.231	0.224	0.216	0.210	0.204	0.200	0.196	0.192	0.190	0.188	0.188	0.186	0.188	0.189	0.191	0.195	0.199	0.204	0.210	0.216	0.222	0.230	0.239	0.249	0.259	0.269	0.280	0.291	0.302	0.314	0.326	0.338	0.350	0.361	0.374	0.386	0.398	0.410	0.421	0.431	0.442	0.451	0.462	0.471	0.479	0.486	0.492	0.499	0.504	0.506	0.510	0.511	0.512	0.512	0.511	0.510	0.506	0.504	0.499	0.492	0.486	0.479	0.470	0.460	0.450	0.439	0.428	0.415	0.402	0.390	0.376	0.362	0.349	0.335	0.320	0.306	0.292	0.276	0.264	0.250	0.236	0.225	0.212	0.201	0.190	0.179	0.169	0.161	0.152	0.146	0.139	0.134	0.130	0.126	0.124	0.124	0.122	0.122	0.125	0.128	0.130	0.135	0.140	0.145	0.152	0.159	0.166	0.175	0.182	0.192	0.201	0.211	0.221	0.231	0.240	0.250	0.260	0.270	0.279	0.288	0.296	0.305	0.311	0.320	0.325	0.331	0.338	0.341	0.346	0.349	0.351	0.352	0.355	0.354	0.354	0.352	0.350	0.348	0.345	0.340	0.336	0.331	0.325	0.319	0.311	0.304	0.296	0.289	0.281	0.272	0.264	0.255	0.248	0.239	0.231	0.224	0.215	0.208	0.200	0.194	0.188	0.181	0.175	0.170	0.165	0.160	0.155	0.152	0.149	0.146	0.145	0.145	0.145	0.145	0.146	0.149	0.151	0.155	0.159	0.164	0.168	0.174	0.180	0.188	0.194	0.201	0.210	0.219	0.229	0.239	0.249	0.259	0.270	0.282	0.294	0.308	0.319	0.331	0.345	0.358	0.371	0.385	0.399	0.414	0.429	0.442	0.459	0.474	0.488	0.504	0.519	0.534	0.550	0.565	0.579	0.594	0.609	0.624	0.638	0.651	0.665	0.679	0.692	0.706	0.720	0.732	0.748	0.760	0.772	0.785	0.798	0.810	0.821	0.832	0.844	0.855	0.865	0.876	0.886	0.895	0.905	0.914	0.922	0.931	0.940	0.946	0.954	0.961	0.968	0.974	0.981	0.986	0.991	0.996	1.001	1.006	1.010	1.014	1.019	1.021	1.024	1.028	1.030	1.031	1.032	1.035	1.035	1.036	1.038	1.038	1.036	1.036	1.034	1.032	1.030	1.028	1.024	1.020	1.015	1.010	1.004	0.998	0.990	0.981	0.974	0.964	0.954	0.944	0.931	0.920	0.908	0.895	0.880	0.865	0.849	0.832	0.816	0.798	0.780	0.761	0.741	0.722	0.702	0.684	0.662	0.644	0.624	0.604	0.584	0.564	0.545	0.525	0.506	0.486	0.469	0.450	0.434	0.418	0.401	0.388	0.372	0.359	0.346	0.335	0.324	0.314	0.306	0.298	0.290	0.285	0.280	0.275	0.274	0.271	0.270	0.271	0.272	0.274	0.276	0.280	0.284	0.288	0.294	0.298	0.304	0.311	0.318	0.325	0.331	0.338	0.345	0.351	0.358	0.365	0.370	0.375	0.381	0.385	0.390	0.394	0.398	0.399	0.400	0.402	0.401	0.401	0.401	0.399	0.395	0.391	0.385	0.381	0.374	0.366	0.358	0.350	0.340	0.329	0.319	0.306	0.295	0.282	0.270	0.258	0.244	0.230	0.215	0.202	0.189	0.175	0.161	0.148	0.135	0.122	0.109	0.096	0.085	0.074	0.064	0.055	0.045	0.036	0.028	0.021	0.016	0.010	0.005	0.001	-0.001	-0.004	-0.005	-0.005	-0.005	-0.004	-0.002	0.000	0.005	0.009	0.014	0.020	0.026	0.035	0.041	0.050	0.059	0.066	0.076	0.085	0.095	0.105	0.114	0.124	0.132	0.142	0.151	0.159	0.168	0.176	0.184	0.190	0.198	0.204	0.208	0.212	0.215	0.219	0.220	0.221	0.221	0.220	0.219	0.216	0.211	0.206	0.201	0.194	0.186	0.176	0.166	0.155	0.142	0.130	0.116	0.101	0.085	0.070	0.052	0.034	0.014	-0.006	-0.026	-0.048	-0.070	-0.094	-0.116	-0.140	-0.165	-0.189	-0.214	-0.239	-0.264	-0.290	-0.315	-0.341	-0.366	-0.394	-0.419	-0.444	-0.470	-0.494	-0.519	-0.542	-0.568	-0.591	-0.612	-0.634	-0.655	-0.675	-0.695	-0.712	-0.730	-0.746	-0.761	-0.776	-0.790	-0.801	-0.814	-0.824	-0.831	-0.838	-0.842	-0.846	-0.849	-0.850	-0.849	-0.846	-0.841	-0.836	-0.829	-0.820	-0.809	-0.798	-0.784	-0.768	-0.751	-0.732	-0.711	-0.690	-0.666	-0.641	-0.615	-0.588	-0.559	-0.530	-0.499	-0.466	-0.432	-0.399	-0.364	-0.329	-0.292	-0.255	-0.218	-0.180	-0.142	-0.104	-0.066	-0.026	0.012	0.050	0.088	0.126	0.164	0.199	0.235	0.271	0.305	0.339	0.371	0.402	0.434	0.462	0.491	0.518	0.544	0.569	0.591	0.614	0.635	0.654	0.672	0.689	0.705	0.718	0.731	0.744	0.754	0.764	0.771	0.779	0.786	0.792	0.798	0.802	0.806	0.810	0.811	0.815	0.816	0.818	0.819	0.821	0.822	0.824	0.826	0.828	0.830	0.831	0.834	0.838	0.840	0.844	0.849	0.852	0.859	0.864	0.871	0.879	0.886	0.895	0.904	0.914	0.924	0.936	0.948	0.960	0.972	0.985	1.000	1.014	1.029	1.044	1.060	1.076	1.092	1.109	1.125	1.144	1.161	1.180	1.198	1.215	1.232	1.251	1.268	1.286	1.304	1.320	1.338	1.354	1.370	1.386	1.402	1.416	1.431	1.446	1.460	1.474	1.485	1.499	1.510	1.520	1.529	1.538	1.546	1.554	1.559	1.564	1.568	1.571	1.572	1.575	1.574	1.572	1.570	1.566	1.562	1.555	1.548	1.540	1.530	1.519	1.508	1.494	1.480	1.465	1.449	1.431	1.414	1.395	1.375	1.355	1.334	1.312	1.290	1.269	1.244	1.221	1.198	1.172	1.149	1.125	1.101	1.078	1.054	1.031	1.009	0.986	0.965	0.945	0.926	0.908	0.890	0.874	0.860	0.845	0.832	0.822	0.812	0.805	0.800	0.795	0.791	0.790	0.791	0.792	0.798	0.802	0.809	0.818	0.829	0.839	0.852	0.866	0.881	0.899	0.918	0.936	0.956	0.979	1.000	1.022	1.046	1.069	1.094	1.118	1.142	1.166	1.190	1.215	1.239	1.262	1.285	1.308	1.329	1.350	1.369	1.388	1.405	1.422	1.436	1.450	1.461	1.471	1.479	1.485	1.490	1.494	1.495	1.495	1.494	1.489	1.484	1.475	1.466	1.455	1.441	1.426	1.409	1.391	1.371	1.350	1.328	1.304	1.278	1.250	1.221	1.191	1.161	1.130	1.099	1.066	1.032	1.000	0.965	0.931	0.896	0.862	0.828	0.791	0.758	0.722	0.689	0.654	0.620	0.588	0.556	0.524	0.492	0.462	0.434	0.406	0.378	0.351	0.326	0.302	0.279	0.256	0.236	0.215	0.198	0.180	0.164	0.148	0.135	0.121	0.111	0.100	0.091	0.082	0.075	0.069	0.064	0.059	0.055	0.052	0.051	0.050	0.050	0.051	0.054	0.055	0.059	0.062	0.066	0.071	0.076	0.082	0.089	0.095	0.102	0.109	0.116	0.124	0.131	0.140	0.148	0.156	0.164	0.174	0.182	0.191	0.201	0.210	0.219	0.229	0.238	0.248	0.256	0.265	0.275	0.282	0.291	0.301	0.309	0.316	0.325	0.334	0.342	0.349	0.356	0.364	0.371	0.378	0.384	0.389	0.395	0.400	0.404	0.408	0.411	0.414	0.416	0.416	0.418	0.418	0.416	0.415	0.412	0.409	0.404	0.399	0.394	0.386	0.378	0.369	0.360	0.350	0.338	0.325	0.312	0.299	0.282	0.268	0.251	0.234	0.215	0.196	0.176	0.155	0.135	0.112	0.091	0.070	0.049	100.000	5.000	2.000	1.000	5.000	0.000	0.000	0.000	0.000	0.000	0.000	0.000	0.000	0.000	0.000	0.000	0.000	0.000	1.580	1.559	1.539	1.519	1.502	1.486	1.472	1.460	1.448	1.439	1.430	1.424	1.420	1.416	1.416	1.416	1.419	1.424	1.429	1.436	1.445	1.455	1.466	1.479	1.491	1.508	1.521	1.539	1.556	1.572	1.591	1.610	1.629	1.648	1.666	1.686	1.706	1.725	1.742	1.761	1.780	1.796	1.815	1.831	1.848	1.862	1.876	1.890	1.902	1.914	1.924	1.934	1.942	1.950	1.955	1.960	1.964	1.966	1.968	1.968	1.966	1.964	1.959	1.954	1.949	1.940	1.932	1.922	1.912	1.900	1.886	1.872	1.858	1.841	1.824	1.806	1.786	1.768	1.748	1.725	1.704	1.680	1.658	1.634	1.610	1.584	1.558	1.531	1.505	1.478	1.450	1.422	1.394	1.366	1.338	1.309	1.279	1.250	1.221	1.192	1.164	1.134	1.105	1.076	1.049	1.020	0.992	0.965	0.938	0.911	0.886	0.860	0.834	0.809	0.785	0.760	0.738	0.715	0.692	0.671	0.650	0.630	0.610	0.591	0.572	0.555	0.539	0.521	0.505	0.489	0.474	0.460	0.445	0.431	0.418	0.405	0.392	0.380	0.369	0.358	0.346	0.335	0.326	0.316	0.305	0.296	0.286	0.278	0.270	0.261	0.251	0.244	0.235	0.226	0.219	0.210	0.202	0.194	0.185	0.178	0.169	0.161	0.152	0.145	0.138	0.130	0.124	0.118	0.110	0.104	0.098	0.090	0.085	0.080	0.075	0.070	0.068	0.062	0.060	0.059	0.058	0.055	0.055	0.056	0.058	0.059	0.061	0.064	0.066	0.071	0.076	0.081	0.089	0.095	0.104	0.111	0.120	0.130	0.141	0.152	0.165	0.176	0.190	0.202	0.218	0.231	0.246	0.261	0.276	0.294	0.310	0.326	0.344	0.361	0.378	0.395	0.412	0.430	0.448	0.464	0.481	0.499	0.516	0.532	0.550	0.565	0.582	0.600	0.615	0.631	0.648	0.661	0.678	0.692	0.706	0.721	0.736	0.751	0.766	0.781	0.795	0.810	0.825	0.839	0.854	0.869	0.881	0.898	0.910	0.925	0.940	0.954	0.969	0.984	0.998	1.011	1.026	1.041	1.055	1.070	1.085	1.099	1.111	1.125	1.140	1.152	1.164	1.178	1.190	1.200	1.211	1.222	1.231	1.241	1.250	1.258	1.264	1.270	1.275	1.279	1.282	1.285	1.285	1.286	1.284	1.282	1.279	1.275	1.270	1.261	1.255	1.246	1.235	1.225	1.214	1.200	1.186	1.172	1.156	1.142	1.125	1.108	1.090	1.070	1.051	1.032	1.012	0.992	0.972	0.951	0.931	0.911	0.891	0.871	0.851	0.832	0.812	0.795	0.776	0.759	0.742	0.725	0.710	0.695	0.681	0.666	0.655	0.642	0.632	0.624	0.614	0.606	0.600	0.595	0.590	0.586	0.584	0.582	0.581	0.581	0.582	0.585	0.589	0.592	0.596	0.602	0.608	0.615	0.624	0.631	0.640	0.649	0.659	0.668	0.679	0.689	0.700	0.711	0.722	0.735	0.746	0.759	0.770	0.782	0.794	0.806	0.819	0.831	0.842	0.855	0.868	0.880	0.891	0.904	0.918	0.930	0.942	0.955	0.968	0.980	0.994	1.008	1.020	1.032	1.048	1.061	1.076	1.091	1.106	1.122	1.140	1.158	1.175	1.194	1.212	1.234	1.254	1.275	1.298	1.321	1.345	1.370	1.396	1.424	1.452	1.481	1.510	1.541	1.572	1.606	1.639	1.674	1.709	1.745	1.782	1.821	1.859	1.899	1.938	1.978	2.019	2.060	2.102	2.144	2.186	2.228	2.270	2.312	2.355	2.398	2.439	2.480	2.520	2.560	2.599	2.638	2.675	2.711	2.746	2.779	2.812	2.844	2.872	2.900	2.928	2.952	2.974	2.995	3.015	3.031	3.046	3.061	3.071	3.080	3.088	3.091	3.094	3.094	3.092	3.088	3.080	3.072	3.060	3.048	3.032	3.016	2.998	2.976	2.954	2.930	2.904	2.876	2.845	2.815	2.781	2.749	2.712	2.678	2.639	2.600	2.560	2.520	2.478	2.436	2.392	2.349	2.305	2.260	2.215	2.170	2.122	2.078	2.030	1.985	1.939	1.892	1.848	1.802	1.756	1.712	1.669	1.624	1.581	1.539	1.498	1.456	1.416	1.376	1.338	1.300	1.264	1.228	1.194	1.160	1.128	1.095	1.066	1.038	1.010	0.982	0.958	0.935	0.914	0.892	0.872	0.854	0.838	0.822	0.808	0.795	0.782	0.771	0.762	0.754	0.746	0.739	0.734	0.730	0.726	0.722	0.720	0.719	0.718	0.716	0.716	0.715	0.715	0.715	0.715	0.715	0.715	0.715	0.714	0.712	0.710	0.708	0.705	0.701	0.696	0.690	0.684	0.676	0.668	0.659	0.648	0.635	0.622	0.608	0.592	0.575	0.558	0.538	0.518	0.495	0.471	0.448	0.422	0.396	0.369	0.340	0.311	0.280	0.249	0.216	0.184	0.150	0.118	0.082	0.046	0.011	-0.024	-0.060	-0.095	-0.131	-0.168	-0.202	-0.239	-0.274	-0.309	-0.344	-0.378	-0.411	-0.445	-0.476	-0.507	-0.540	-0.569	-0.599	-0.628	-0.656	-0.682	-0.710	-0.736	-0.760	-0.785	-0.809	-0.832	-0.855	-0.878	-0.900	-0.921	-0.941	-0.962	-0.982	-1.004	-1.024	-1.044	-1.062	-1.084	-1.104	-1.124	-1.144	-1.164	-1.185	-1.206	-1.228	-1.250	-1.272	-1.295	-1.319	-1.342	-1.366	-1.391	-1.418	-1.442	-1.470	-1.496	-1.524	-1.552	-1.580	-1.609	-1.638	-1.666	-1.695	-1.724	-1.752	-1.781	-1.811	-1.841	-1.871	-1.899	-1.929	-1.956	-1.984	-2.013	-2.039	-2.064	-2.089	-2.112	-2.136	-2.159	-2.179	-2.199	-2.218	-2.235	-2.250	-2.266	-2.279	-2.291	-2.301	-2.310	-2.318	-2.322	-2.328	-2.331	-2.332	-2.334	-2.332	-2.330	-2.325	-2.320	-2.311	-2.304	-2.294	-2.282	-2.270	-2.259	-2.245	-2.230	-2.214	-2.198	-2.180	-2.164	-2.146	-2.129	-2.110	-2.091	-2.074	-2.055	-2.036	-2.019	-2.002	-1.986	-1.970	-1.955	-1.940	-1.926	-1.914	-1.902	-1.891	-1.881	-1.872	-1.866	-1.859	-1.855	-1.851	-1.849	-1.849	-1.849	-1.851	-1.855	-1.860	-1.865	-1.872	-1.880	-1.889	-1.898	-1.908	-1.919	-1.931	-1.944	-1.956	-1.970	-1.982	-1.995	-2.010	-2.021	-2.035	-2.046	-2.059	-2.069	-2.080	-2.089	-2.098	-2.104	-2.110	-2.114	-2.116	-2.118	-2.118	-2.115	-2.111	-2.105	-2.096	-2.086	-2.074	-2.060	-2.044	-2.025	-2.005	-1.981	-1.956	-1.929	-1.900	-1.869	-1.835	-1.800	-1.762	-1.724	-1.682	-1.640	-1.596	-1.550	-1.504	-1.455	-1.405	-1.356	-1.305	-1.252	-1.201	-1.149	-1.095	-1.042	-0.990	-0.936	-0.884	-0.832	-0.781	-0.730	-0.681	-0.632	-0.585	-0.539	-0.495	-0.451	-0.410	-0.370	-0.334	-0.298	-0.264	-0.232	-0.202	-0.175	-0.151	-0.128	-0.108	-0.090	-0.075	-0.062	-0.051	-0.042	-0.036	-0.032	-0.029	-0.029	-0.030	-0.034	-0.039	-0.045	-0.052	-0.062	-0.075	-0.086	-0.100	-0.115	-0.130	-0.146	-0.164	-0.180	-0.200	-0.218	-0.235	-0.255	-0.274	-0.292	-0.310	-0.329	-0.346	-0.362	-0.379	-0.395	-0.410	-0.425	-0.439	-0.451	-0.462	-0.474	-0.485	-0.494	-0.501	-0.509	-0.515	-0.520	-0.524	-0.526	-0.528	-0.530	-0.529	-0.528	-0.525	-0.522	-0.519	-0.515	-0.510	-0.506	-0.501	-0.495	-0.490	-0.484	-0.478	-0.471	-0.465	-0.459	-0.454	-0.449	-0.444	-0.441	-0.438	-0.434	-0.432	-0.431	-0.431	-0.431	-0.434	-0.438	-0.442	-0.449	-0.455	-0.465	-0.474	-0.486	-0.499	-0.514	-0.529	-0.548	-0.566	-0.588	-0.610	-0.635	-0.660	-0.688	-0.716	-0.746	-0.779	-0.810	-0.845	-0.880	-0.916	-0.954	-0.992	-1.030	-1.070	-1.110	-1.151	-1.191	-1.234	-1.275	-1.316	-1.358	-1.399	-1.440	-1.480	-1.520	-1.560	-1.598	-1.635	-1.672	-1.709	-1.742	-1.775	-1.806	-1.838	-1.865	-1.892	-1.918	-1.940	-1.962	-1.981	-2.000	-2.016	-2.030	-2.042	-2.052	-2.061	-2.066	-2.071	-2.074	-2.074	-2.074	-2.070	-2.065	-2.056	-2.047	-2.038	-2.025	-2.013	-1.998	-1.981	-1.964	-1.946	-1.926	-1.905	-1.885	-1.862	-1.839	-1.816	-1.792	-1.766	-1.742	-1.716	-1.691	-1.666	-1.639	-1.612	-1.589	-1.564	-1.539	-1.514	-1.490	-1.466	-1.441	-1.419	-1.398	-1.378	-1.356	-1.338	-1.319	-1.301	-1.285	-1.269	-1.254	-1.240	-1.228	-1.216	-1.205	-1.196	-1.188	-1.179	-1.172	-1.168	-1.162	-1.160	-1.156	-1.155	-1.154	-1.155	-1.156	-1.158	-1.160	-1.164	-1.168	-1.172	-1.178	-1.182	-1.190	-1.198	-1.204	-1.212	-1.221	-1.231	-1.241	-1.250	-1.262	-1.272	-1.284	-1.295	-1.306	-1.319	-1.330	-1.342	-1.355	-1.368	-1.379	-1.391	-1.402	-1.414	-1.426	-1.438	-1.446	-1.456	-1.466	-1.475	-1.482	-1.490	-1.498	-1.504	-1.509	-1.515	-1.519	-1.521	-1.524	-1.524	-1.525	-1.524	-1.521	-1.519	-1.514	-1.509	-1.502	-1.495	-1.486	-1.476	-1.466	-1.455	-1.441	-1.429	-1.414	-1.398	-1.380	-1.362	-1.344	-1.324	-1.304	-1.282	-1.261	-1.240	-1.218	-1.195	-1.172	-1.149	-1.125	-1.101	-1.078	-1.054	-1.030	-1.008	-0.985	-0.961	-0.940	-0.920	-0.899	-0.879	-0.861	-0.842	-0.825	-0.809	-0.794	-0.779	-0.766	-0.755	-0.745	-0.736	-0.726	-0.720	-0.715	-0.711	-0.708	-0.706	-0.706	-0.706	-0.709	-0.712	-0.716	-0.722	-0.729	-0.738	-0.746	-0.758	-0.768	-0.779	-0.791	-0.805	-0.819	-0.834	-0.849	-0.862	-0.880	-0.895	-0.912	-0.928	-0.945	-0.961	-0.978	-0.994	-1.010	-1.026	-1.041	-1.056	-1.070	-1.085	-1.098	-1.110	-1.121	-1.134	-1.142	-1.152	-1.160	-1.168	-1.174	-1.179	-1.184	-1.185	-1.188	-1.189	-1.189	-1.188	-1.185	-1.182	-1.179	-1.172	-1.166	-1.160	-1.151	-1.142	-1.132	-1.122	-1.111	-1.099	-1.086	-1.074	-1.059	-1.045	-1.030	-1.015	-1.000	-0.985	-0.969	-0.955	-0.939	-0.924	-0.909	-0.894	-0.881	-0.866	-0.854	-0.841	-0.829	-0.818	-0.809	-0.799	-0.789	-0.782	-0.775	-0.769	-0.764	-0.761	-0.758	-0.756	-0.755	-0.756	-0.758	-0.760	-0.764	-0.769	-0.774	-0.781	-0.788	-0.796	-0.805	-0.815	-0.825	-0.836	-0.848	-0.860	-0.872	-0.885	-0.898	-0.911	-0.922	-0.938	-0.950	-0.962	-0.975	-0.988	-0.999	-1.010	-1.021	-1.032	-1.042	-1.050	-1.060	-1.066	-1.072	-1.079	-1.085	-1.088	-1.091	-1.094	-1.095	-1.096	-1.095	-1.094	-1.092	-1.090	-1.085	-1.081	-1.075	-1.070	-1.064	-1.056	-1.049	-1.041	-1.034	-1.025	-1.016	-1.006	-0.996	-0.988	-0.978	-0.969	-0.959	-0.951	-0.942	-0.934	-0.926	-0.919	-0.911	-0.905	-0.900	-0.894	-0.890	-0.885	-0.881	-0.880	-0.878	-0.876	-0.876	-0.878	-0.878	-0.880	-0.882	-0.885	-0.890	-0.895	-0.899	-0.905	-0.911	-0.918	-0.924	-0.931	-0.940	-0.948	-0.956	-0.965	-0.972	-0.982	-0.991	-0.999	-1.008	-1.015	-1.024	-1.032	-1.040	-1.048	-1.054	-1.060	-1.066	-1.072	-1.078	-1.081	-1.085	-1.088	-1.089	-1.091	-1.092	-1.091	-1.091	-1.090	-1.088	-1.084	-1.080	-1.074	-1.070	-1.062	-1.055	-1.048	-1.038	-1.028	-1.016	-1.005	-0.992	-0.979	-0.965	-0.950	-0.935	-0.918	-0.900	-0.882	-0.864	-0.844	-0.824	-0.802	-0.782	-0.760	-0.738	-0.715	-0.691	-0.668	-0.642	-0.618	-0.594	-0.569	-0.542	-0.516	-0.491	-0.465	-0.440	-0.412	-0.386	-0.360	-0.334	-0.308	-0.281	-0.254	-0.226	-0.200	-0.174	-0.148	-0.120	-0.095	-0.070	-0.044	-0.019	0.005	0.030	0.055	0.078	0.102	0.125	0.149	0.170	0.194	0.215	0.236	0.256	0.278	0.298	0.318	0.336	0.356	0.374	0.392	0.410	0.429	0.445	0.462	0.479	0.495	0.510	0.525	0.540	0.555	0.570	0.585	0.598	0.612	0.625	0.639	0.650	0.661	0.674	0.685	0.695	0.706	0.715	0.725	0.732	0.741	0.749	0.755	0.762	0.770	0.775	0.780	0.784	0.789	0.792	0.795	0.798	0.799	0.800	0.800	0.800	0.799	0.798	0.795	0.792	0.790	0.785	0.782	0.778	0.772	0.766	0.761	0.755	0.749	0.742	0.735	0.728	0.720	0.714	0.705	0.696	0.689	0.680	0.674	0.665	0.658	0.649	0.640	0.632	0.624	0.616	0.608	0.600	0.592	0.584	0.578	0.570	0.564	0.558	0.551	0.545	0.539	0.534	0.529	0.524	0.519	0.515	0.509	0.505	0.501	0.498	0.492	0.490	0.485	0.482	0.479	0.475	0.471	0.469	0.465	0.462	0.460	0.458	0.454	0.451	0.448	0.444	0.441	0.439	0.435	0.431	0.429	0.425	0.421	0.419	0.414	0.410	0.406	0.401	0.398	0.394	0.389	0.384	0.379	0.374	0.369	0.364	0.360	0.354	0.349	0.344	0.338	0.334	0.329	0.322	0.318	0.314	0.309	0.304	0.299	0.295	0.291	0.288	0.284	0.280	0.275	0.272	0.271	0.268	0.266	0.264	0.262	0.261	0.260	0.260	0.259	0.259	0.260	0.261	0.262	0.265	0.268	0.270	0.274	0.278	0.281	0.285	0.290	0.295	0.300	0.305	0.311	0.316	0.321	0.328	0.332	0.339	0.345	0.351	0.358	0.364	0.369	0.375	0.380	0.384	0.389	0.392	0.396	0.399	0.401	0.402	0.404	0.402	0.402	0.401	0.400	0.398	0.392	0.390	0.385	0.378	0.370	0.362	0.352	0.344	0.331	0.320	0.306	0.294	0.278	0.261	0.246	0.228	0.209	0.190	0.169	0.148	0.126	0.104	0.080	0.055	0.030	0.004	-0.022	-0.048	-0.075	-0.102	-0.130	-0.159	-0.188	-0.215	-0.244	-0.274	-0.301	-0.330	-0.359	-0.386	-0.415	-0.442	-0.468	-0.494	-0.520	-0.545	-0.569	-0.592	-0.616	-0.638	-0.659	-0.679	-0.696	-0.715	-0.730	-0.745	-0.759	-0.771	-0.782	-0.792	-0.801	-0.808	-0.814	-0.818	-0.820	-0.821	-0.819	-0.818	-0.814	-0.808	-0.801	-0.791	-0.781	-0.770	-0.756	-0.741	-0.725	-0.708	-0.690	-0.671	-0.650	-0.628	-0.605	-0.581	-0.558	-0.531	-0.506	-0.480	-0.452	-0.426	-0.399	-0.371	-0.342	-0.315	-0.285	-0.258	-0.229	-0.201	-0.172	-0.145	-0.119	-0.091	-0.065	-0.039	-0.014	0.009	0.034	0.056	0.076	0.099	0.119	0.139	0.158	0.175	0.192	0.210	0.225	0.239	0.254	0.266	0.278	0.290	0.301	0.311	0.320	0.330	0.339	0.348	0.356	0.365	0.372	0.381	0.391	0.399	0.408	0.416	0.425	0.434	0.442	0.452	0.462	0.474	0.485	0.496	0.507	0.520	0.534	0.548	0.561	0.576	0.592	0.609	0.626	0.644	0.661	0.680	0.699	0.720	0.740	0.761	0.784	0.805	0.828	0.851	0.874	0.898	0.921	0.944	0.969	0.991	1.015	1.040	1.064	1.086	1.110	1.134	1.158	1.179	1.201	1.222	1.244	1.266	1.286	1.306	1.325	1.344	1.362	1.380	1.396	1.411	1.428	1.441	1.454	1.466	1.478	1.488	1.498	1.505	1.514	1.520	1.526	1.530	1.534	1.536	1.536	1.536	1.535	1.532	1.529	1.524	1.519	1.510	1.502	1.491	1.481	1.468	1.454	1.439	1.422	1.405	1.388	1.369	1.348	1.326	1.304	1.280	1.256	1.232	1.208	1.181	1.155	1.129	1.101	1.074	1.045	1.018	0.989	0.961	0.932	0.905	0.878	0.850	0.824	0.798	0.772	0.748	0.725	0.701	0.681	0.661	0.642	0.626	0.610	0.595	0.582	0.571	0.561	0.554	0.549	0.544	0.542	0.541	0.542	0.548	0.552	0.559	0.568	0.578	0.590	0.602	0.618	0.634	0.651	0.670	0.690	0.711	0.734	0.758	0.781	0.806	0.831	0.858	0.884	0.910	0.938	0.965	0.991	1.018	1.045	1.070	1.098	1.121	1.146	1.169	1.191	1.212	1.232	1.250	1.269	1.284	1.299	1.311	1.322	1.332	1.340	1.346	1.350	1.354	1.354	1.352	1.349	1.345	1.339	1.330	1.320	1.308	1.295	1.280	1.264	1.245	1.226	1.205	1.182	1.159	1.135	1.109	1.082	1.055	1.025	0.998	0.968	0.936	0.906	0.875	0.844	0.812	0.781	0.749	0.716	0.685	0.654	0.622	0.591	0.560	0.531	0.502	0.472	0.444	0.416	0.390	0.362	0.336	0.311	0.288	0.264	0.242	0.220	0.200	0.179	0.161	0.142	0.125	0.108	0.091	0.078	0.061	0.049	0.035	0.022	0.010	-0.001	-0.011	-0.021	-0.030	-0.039	-0.048	-0.056	-0.064	-0.070	-0.078	-0.084	-0.090	-0.096	-0.101	-0.106	-0.111	-0.115	-0.120	-0.124	-0.126	-0.131	-0.134	-0.138	-0.140	-0.144	-0.145	-0.146	-0.148	-0.148	-0.148	-0.148	-0.148	-0.146	-0.145	-0.144	-0.142	-0.140	-0.138	-0.135	-0.131	-0.128	-0.122	-0.118	-0.114	-0.108	-0.100	-0.094	-0.088	-0.080	-0.072	-0.065	-0.058	-0.049	-0.041	-0.034	-0.025	-0.018	-0.009	-0.001	0.008	0.015	0.022	0.030	0.038	0.044	0.050	0.056	0.060	0.064	0.068	0.071	0.072	0.074	0.075	0.074	0.072	0.070	0.066	0.061	0.056	0.050	0.041	0.034	0.022	0.012	0.000	-0.012	-0.026	-0.041	-0.058	-0.075	-0.091	-0.109	-0.128	-0.146	-0.165	-0.184	-0.204	-0.224	-0.244	-0.264	-0.284	-0.302	-0.321	-0.340	-0.358	-0.375	-0.392	-0.408	-0.424	-0.439	-0.451	-0.464	-0.474	-0.485	-0.494	-0.501	-0.507	-0.512	-0.515	-0.518	-0.519	-0.518	-0.515	-0.512	-0.507	-0.501	-0.494	-0.486	-0.476	-0.466	-0.455	-0.442	-0.429	-0.415	-0.399	-0.382	-0.366	-0.350	-0.331	-0.314	-0.296	-0.278	-0.259	-0.240	-0.221	-0.202	-0.184	-0.168	-0.149	-0.131	-0.115	-0.100	-0.084	-0.070	-0.055	-0.042	-0.030	-0.019	-0.008	0.002	0.012	0.021	0.029	0.036	0.041	0.048	0.051	0.055	0.056	0.058	0.059	0.059	0.056	0.054	0.052	0.049	0.045	0.041	0.035	0.029	0.022	0.016	0.009	0.001	-0.006	-0.015	-0.024	-0.031	-0.041	-0.050	-0.060	-0.069	-0.079	-0.090	-0.100	-0.111	-0.122	-0.134	-0.145	-0.159	-0.170	-0.182	-0.196	-0.209	-0.224	-0.236	-0.250	-0.264	-0.276	-0.291	-0.305	-0.320	-0.334	-0.348	-0.362	-0.378	-0.391	-0.406	-0.422	-0.438	-0.452	-0.466	-0.481	-0.498	-0.511	-0.525	-0.539	-0.552	-0.566	-0.580	-0.591	-0.602	-0.615	-0.625	-0.636	-0.645	-0.654	-0.661	-0.670	-0.676	-0.682	-0.688	-0.691	-0.695	-0.698	-0.698	-0.698	-0.698	-0.695	-0.692	-0.689	-0.684	-0.679	-0.671	-0.664	-0.656	-0.648	-0.639	-0.630	-0.619	-0.609	-0.599	-0.586	-0.576	-0.565	-0.554	-0.542	-0.531	-0.520	-0.510	-0.500	-0.490	-0.480	-0.472	-0.465	-0.458	-0.452	-0.449	-0.445	-0.442	-0.441	-0.442	-0.445	-0.449	-0.454	-0.460	-0.469	-0.479	-0.489	-0.502	-0.519	-0.535	-0.554	-0.575	-0.596	-0.620	-0.646	-0.674	-0.704	-0.735	-0.766	-0.800	-0.836	-0.874	-0.912	-0.952	-0.992	-1.035	-1.079	-1.122	-1.168	-1.214	-1.261	-1.308	-1.356	-1.404	-1.451	-1.501	-1.549	-1.598	-1.645	-1.692	-1.740	-1.786	-1.832	-1.878	-1.922	-1.965	-2.007	-2.049	-2.089	-2.126	-2.164	-2.198	-2.231	-2.264	-2.294	-2.321	-2.346	-2.371	-2.392	-2.411	-2.428	-2.441	-2.454	-2.462	-2.471	-2.475	-2.479	-2.478	-2.475	-2.471	-2.464	-2.454	-2.442	-2.429	-2.411	-2.394	-2.374	-2.351	-2.328	-2.300	-2.272	-2.242	-2.212	-2.179	-2.145	-2.110	-2.074	-2.038	-1.999	-1.960	-1.920	-1.880	-1.840	-1.800	-1.760	-1.719	-1.679	-1.639	-1.600	-1.561	-1.524	-1.486	-1.451	-1.418	-1.384	-1.350	-1.320	-1.290	-1.261	-1.235	-1.210	-1.186	-1.165	-1.144	-1.125	-1.108	-1.091	-1.076	-1.062	-1.051	-1.040	-1.031	-1.024	-1.016	-1.010	-1.005	-1.001	-0.998	-0.995	-0.994	-0.991	-0.990	-0.989	-0.988	-0.985	-0.982	-0.980	-0.976	-0.974	-0.969	-0.964	-0.958	-0.951	-0.942	-0.932	-0.922	-0.910	-0.896	-0.882	-0.866	-0.849	-0.829	-0.808	-0.785	-0.761	-0.735	-0.708	-0.679	-0.649	-0.616	-0.584	-0.549	-0.512	-0.476	-0.439	-0.400	-0.361	-0.322	-0.281	-0.241	-0.201	-0.161	-0.121	-0.081	-0.041	-0.002	0.036	0.075	0.112	0.149	0.184	0.218	0.250	0.281	0.311	0.341	0.368	0.394	0.418	0.439	0.459	0.476	0.492	0.507	0.520	0.530	0.539	0.546	0.550	0.554	0.556	0.555	0.552	0.550	0.546	0.540	0.532	0.522	0.512	0.502	0.490	0.478	0.465	0.450	0.435	0.420	0.405	0.390	0.374	0.358	0.341	0.326	0.310	0.295	0.281	0.266	0.254	0.241	0.229	0.218	0.208	0.199	0.190	0.182	0.176	0.172	0.168	0.165	0.165	0.165	0.166	0.170	0.174	0.179	0.185	0.192	0.202	0.212	0.225	0.238	0.251	0.268	0.284	0.300	0.320	0.340	0.360	0.381	0.402	0.426	0.449	0.474	0.499	0.524	0.550	0.576	0.604	0.631	0.659	0.686	0.714	0.742	0.771	0.799	0.828	0.855	0.884	0.910	0.938	0.965	0.990	1.016	1.041	1.066	1.090	1.115	1.136	1.159	1.180	1.199	1.219	1.236	1.254	1.271	1.288	1.300	1.314	1.326	1.339	1.348	1.356	1.365	1.371	1.376	1.379	1.382	1.382	1.384	1.381	1.380	1.376	1.371	1.365	1.358	1.349	1.340	1.330	1.319	1.306	1.294	1.280	1.265	1.249	1.232	1.218	1.200	1.182	1.164	1.145	1.125	1.106	1.086	1.066	1.048	1.028	1.008	0.988	0.969	0.950	0.930	0.912	0.895	0.878	0.860	0.844	0.829	0.815	0.801	0.788	0.776	0.765	0.756	0.746	0.740	0.734	0.728	0.724	0.721	0.720	0.720	0.722	0.725	0.729	0.734	0.740	0.749	0.758	0.768	0.779	0.791	0.804	0.819	0.836	0.852	0.871	0.890	0.910	0.931	0.952	0.975	0.999	1.022	1.048	1.072	1.098	1.122	1.149	1.175	1.202	1.229	1.256	1.282	1.310	1.335	1.362	1.389	1.415	1.440	1.465	1.490	1.514	1.538	1.561	1.582	1.604	1.625	1.644	1.664	1.680	1.698	1.712	1.728	1.740	1.752	1.764	1.772	1.782	1.789	1.796	1.801	1.805	1.809	1.811	1.811	1.811	1.810	1.808	1.804	1.801	1.795	1.789	1.784	1.776	1.769	1.760	1.751	1.742	1.732	1.721	1.711	1.700	1.690	1.679	1.668	1.656	1.646	1.636	1.625	1.616	1.606	1.599	1.589	1.582	1.575	1.569	1.564	1.560	1.556	1.554	1.552	1.551	1.551	1.552	1.555	1.558	1.561	1.568	1.572	1.580	1.588	1.596	1.606	1.618	1.629	1.641	1.655	1.669	1.684	1.700	1.716	1.734	1.752	1.770	1.790	1.808	1.828	1.849	1.869	1.888	1.909	1.929	1.950	1.970	1.991	2.011	2.031	2.051	2.071	2.091	2.110	2.129	2.145	2.164	2.180	2.195	2.211	2.226	2.241	2.255	2.269	2.282	2.295	2.306	2.318	2.328	2.338	2.348	2.355	2.362	2.370	2.376	2.382	2.388	2.391	2.396	2.400	2.402	2.405	2.408	2.409	2.411	2.411	2.412	2.411	2.412	2.411	2.411	2.410	2.409	2.408	2.405	2.404	2.401	2.399	2.395	2.394	2.389	2.386	2.384	2.380	2.376	2.372	2.369	2.364	2.360	2.356	2.351	2.346	2.341	2.336	2.331	2.325	2.320	2.314	2.308	2.300	2.292	2.285	2.278	2.269	2.260	2.251	2.242	2.231	2.220	2.210	2.198	2.186	2.172	2.160	2.145	2.130	2.115	2.099	2.082	2.065	2.047	2.027	2.007	1.988	1.966	1.944	1.920	1.896	1.872	1.846	1.821	1.794	1.766	1.739	1.709	1.680	1.649	1.618	1.586	1.555	1.521	1.488	1.455	1.420	1.385	1.350	1.315	1.279	1.242	1.208	1.171	1.134	1.096	1.061	1.024	0.986	0.949	0.912	0.874	0.836	0.801	0.764	0.728	0.691	0.656	0.620	0.585	0.550	0.516	0.481	0.448	0.412	0.380	0.348	0.316	0.284	0.252	0.222	0.194	0.165	0.136	0.109	0.081	0.055	0.029	0.004	-0.020	-0.042	-0.065	-0.086	-0.108	-0.128	-0.145	-0.164	-0.180	-0.196	-0.211	-0.225	-0.238	-0.250	-0.260	-0.269	-0.279	-0.286	-0.292	-0.298	-0.302	-0.306	-0.309	-0.311	-0.312	-0.312	-0.311	-0.310	-0.306	-0.304	-0.300	-0.295	-0.289	-0.284	-0.278	-0.270	-0.264	-0.256	-0.249	-0.240	-0.234	-0.225	-0.216	-0.208	-0.200	-0.192	-0.185	-0.176	-0.169	-0.161	-0.154	-0.148	-0.140	-0.134	-0.129	-0.122	-0.118	-0.112	-0.108	-0.104	-0.100	-0.096	-0.094	-0.091	-0.089	-0.086	-0.084	-0.081	-0.080	-0.078	-0.075	-0.072	-0.070	-0.068	-0.064	-0.060	-0.055	-0.050	-0.046	-0.040	-0.032	-0.025	-0.016	-0.008	0.002	0.015	0.028	0.041	0.056	0.072	0.090	0.108	0.129	0.150	0.171	0.196	0.221	0.246	0.274	0.304	0.332	0.364	0.395	0.430	0.464	0.499	0.535	0.572	0.611	0.649	0.690	0.729	0.770	0.810	0.851	0.892	0.935	0.976	1.018	1.060	1.101	1.142	1.185	1.225	1.265	1.306	1.346	1.384	1.424	1.461	1.499	1.535	1.572	1.608	1.641	1.676	1.709	1.741	1.774	1.804	1.835	1.865	1.892	1.922	1.950	1.975	2.002	2.027	2.052	2.076	2.100	2.122	2.145	2.168	2.188	2.209	2.228	2.246	2.266	2.284	2.301	2.319	2.335	2.350	2.366	2.380	2.395	2.408	2.421	2.432	2.442	2.452	2.462	2.470	2.478	2.484	2.489	2.494	2.496	2.499	2.499	2.499	2.499	2.496	2.491	2.486	2.480	2.471	2.461	2.451	2.439	2.426	2.411	2.395	2.379	2.361	2.341	2.321	2.299	2.276	2.254	2.229	2.204	2.178	2.151	2.125	2.098	2.070	2.041	2.014	1.986	1.956	1.930	1.901	1.874	1.846	1.820	1.794	1.768	1.742	1.719	1.695	1.672	1.650	1.630	1.611	1.594	1.576	1.560	1.545	1.531	1.519	1.508	1.499	1.490	1.485	1.480	1.476	1.474	1.472	1.474	1.475	1.476	1.481	1.486	1.492	1.499	1.506	1.514	1.524	1.532	1.542	1.554	1.565	1.575	1.588	1.600	1.612	1.624	1.636	1.648	1.659	1.671	1.681	1.692	1.702	1.712	1.721	1.730	1.738	1.745	1.751	1.756	1.761	1.764	1.766	1.768	1.766	1.766	1.762	1.760	1.755	1.749	1.741	1.732	1.722	1.712	1.700	1.686	1.672	1.656	1.639	1.621	1.601	1.581	1.560	1.538	1.514	1.489	1.462	1.436	1.409	1.380	1.350	1.320	1.290	1.259	1.228	1.194	1.161	1.129	1.094	1.060	1.026	0.991	0.955	0.921	0.886	0.850	0.816	0.781	0.746	0.712	0.679	0.646	0.612	0.580	0.550	0.518	0.489	0.459	0.430	0.401	0.375	0.350	0.324	0.299	0.276	0.252	0.231	0.210	0.190	0.170	0.151	0.134	0.118	0.101	0.086	0.071	0.058	0.044	0.031	0.020	0.009	-0.002	-0.014	-0.022	-0.032	-0.041	-0.049	-0.058	-0.066	-0.072	-0.080	-0.088	-0.095	-0.101	-0.109	-0.114	-0.120	-0.126	-0.131	-0.138	-0.144	-0.150	-0.155	-0.161	-0.166	-0.171	-0.176	-0.182	-0.188	-0.192	-0.198	-0.202	-0.208	-0.211	-0.215	-0.218	-0.221	-0.225	-0.228	-0.230	-0.232	-0.234	-0.234	-0.235	-0.235	-0.234	-0.232	-0.231	-0.229	-0.225	-0.222	-0.218	-0.212	-0.208	-0.202	-0.196	-0.190	-0.184	-0.176	-0.168	-0.159	-0.149	-0.139	-0.128	-0.118	-0.105	-0.094	-0.080	-0.068	-0.054	-0.040	-0.028	-0.011	0.002	0.019	0.035	0.050	0.066	0.084	0.100	0.118	0.135	0.152	0.171	0.190	0.208	0.226	0.245	0.264	0.282	0.301	0.321	0.341	0.361	0.380	0.401	0.421	0.442	0.462	0.484	0.505	0.525	0.548	0.569	0.590	0.614	0.636	0.659	0.681	0.704	0.728	0.751	0.774	0.798	0.821	0.844	0.869	0.892	0.916	0.939	0.962	0.986	1.009	1.032	1.056	1.079	1.101	1.124	1.146	1.168	1.189	1.209	1.230	1.250	1.269	1.288	1.305	1.322	1.340	1.355	1.370	1.385	1.398	1.409	1.420	1.430	1.439	1.448	1.452	1.459	1.464	1.466	1.469	1.470	1.470	1.468	1.465	1.460	1.456	1.450	1.442	1.435	1.426	1.416	1.406	1.395	1.384	1.371	1.359	1.344	1.329	1.315	1.298	1.282	1.266	1.251	1.234	1.218	1.200	1.184	1.168	1.150	1.135	1.119	1.102	1.089	1.072	1.059	1.045	1.032	1.020	1.008	0.998	0.986	0.976	0.969	0.961	0.955	0.949	0.945	0.940	0.939	0.936	0.935	0.935	0.936	0.939	0.942	0.945	0.951	0.958	0.964	0.971	0.980	0.990	1.000	1.011	1.022	1.036	1.049	1.062	1.076	1.091	1.106	1.121	1.139	1.155	1.172	1.190	1.208	1.225	1.244	1.261	1.279	1.299	1.316	1.334	1.352	1.371	1.390	1.410	1.429	1.448	1.466	1.485	1.505	1.522	1.542	1.561	1.580	1.599	1.618	1.638	1.656	1.676	1.695	1.714	1.734	1.755	1.775	1.795	1.816	1.836	1.858	1.879	1.900	1.922	1.945	1.969	1.992	2.015	2.039	2.064	2.089	2.115	2.140	2.168	2.194	2.220	2.248	2.276	2.304	2.331	2.361	2.390	2.420	2.450	2.480	2.510	2.541	2.571	2.602	2.632	2.664	2.695	2.724	2.756	2.785	2.815	2.845	2.874	2.902	2.929	2.956	2.982	3.009	3.032	3.055	3.078	3.099	3.119	3.136	3.155	3.170	3.184	3.198	3.209	3.218	3.226	3.232	3.238	3.240	3.240	3.239	3.235	3.230	3.222	3.214	3.202	3.190	3.174	3.156	3.138	3.116	3.094	3.069	3.041	3.014	2.982	2.951	2.916	2.882	2.845	2.808	2.768	2.728	2.685	2.641	2.598	2.551	2.505	2.456	2.409	2.360	2.310	2.260	2.208	2.156	2.106	2.054	2.001	1.950	1.898	1.848	1.796	1.745	1.694	1.644	1.595	1.545	1.498	1.450	1.404	1.359	1.315	1.272	1.230	1.190	1.151	1.114	1.078	1.042	1.009	0.978	0.946	0.918	0.892	0.866	0.842	0.820	0.800	0.781	0.764	0.748	0.734	0.721	0.709	0.698	0.689	0.681	0.675	0.670	0.665	0.662	0.660	0.659	0.658	0.658	0.658	0.658	0.659	0.660	0.660	0.660	0.660	0.660	0.660	0.658	0.658	0.655	0.651	0.646	0.642	0.636	0.629	0.620	0.611	0.599	0.588	0.574	0.559	0.542	0.524	0.505	0.484	0.461	0.438	0.411	0.385	0.356	0.326	0.296	0.262	0.230	0.195	0.161	0.125	0.088	0.050	0.012	-0.026	-0.066	-0.106	-0.146	-0.188	-0.226	-0.268	-0.308	-0.348	-0.388	-0.428	-0.466	-0.505	-0.544	-0.580	-0.616	-0.652	-0.686	-0.720	-0.754	-0.785	-0.816	-0.845	-0.874	-0.901	-0.926	-0.952	-0.975	-0.998	-1.020	-1.039	-1.060	-1.078	-1.095	-1.111	-1.128	-1.142	-1.156	-1.171	-1.182	-1.195	-1.208	-1.219	-1.229	-1.240	-1.250	-1.261	-1.270	-1.280	-1.291	-1.302	-1.312	-1.322	-1.335	-1.346	-1.359	-1.371	-1.385	-1.399	-1.412	-1.426	-1.442	-1.459	-1.475	-1.494	-1.511	-1.530	-1.549	-1.570	-1.591	-1.611	-1.632	-1.655	-1.679	-1.701	-1.725	-1.749	-1.772	-1.798	-1.822	-1.846	-1.871	-1.896	-1.922	-1.946	-1.970	-1.994	-2.016	-2.039	-2.061	-2.082	-2.102	-2.122	-2.140	-2.158	-2.175	-2.189	-2.204	-2.216	-2.229	-2.238	-2.248	-2.255	-2.261	-2.266	-2.270	-2.271	-2.271	-2.269	-2.266	-2.261	-2.255	-2.248	-2.239	-2.228	-2.215	-2.202	-2.188	-2.171	-2.155	-2.136	-2.118	-2.098	-2.076	-2.055	-2.033	-2.010	-1.986	-1.962	-1.938	-1.914	-1.889	-1.865	-1.841	-1.816	-1.794	-1.771	-1.748	-1.726	-1.705	-1.685	-1.666	-1.648	-1.631	-1.615	-1.600	-1.586	-1.575	-1.564	-1.552	-1.544	-1.536	-1.529	-1.524	-1.520	-1.516	-1.514	-1.514	-1.512	-1.514	-1.515	-1.518	-1.521	-1.524	-1.529	-1.532	-1.538	-1.541	-1.548	-1.552	-1.556	-1.560	-1.564	-1.568	-1.570	-1.571	-1.572	-1.572	-1.571	-1.569	-1.565	-1.560	-1.554	-1.546	-1.538	-1.526	-1.514	-1.499	-1.482	-1.465	-1.445	-1.424	-1.400	-1.375	-1.348	-1.319	-1.288	-1.255	-1.221	-1.185	-1.148	-1.110	-1.069	-1.028	-0.985	-0.940	-0.895	-0.850	-0.802	-0.755	-0.706	-0.659	-0.609	-0.560	-0.511	-0.462	-0.414	-0.366	-0.319	-0.271	-0.225	-0.179	-0.136	-0.092	-0.050	-0.009	0.030	0.068	0.102	0.138	0.170	0.200	0.228	0.255	0.279	0.300	0.321	0.339	0.355	0.369	0.381	0.391	0.400	0.405	0.409	0.411	0.412	0.410	0.408	0.404	0.396	0.390	0.381	0.370	0.359	0.346	0.334	0.319	0.304	0.288	0.271	0.254	0.236	0.218	0.201	0.182	0.165	0.145	0.128	0.110	0.091	0.074	0.055	0.038	0.021	0.005	-0.011	-0.028	-0.041	-0.055	-0.070	-0.082	-0.095	-0.108	-0.118	-0.129	-0.139	-0.148	-0.158	-0.165	-0.174	-0.181	-0.189	-0.198	-0.202	-0.210	-0.218	-0.224	-0.230	-0.236	-0.242	-0.249	-0.255	-0.261	-0.270	-0.276	-0.285	-0.292	-0.302	-0.311	-0.321	-0.332	-0.344	-0.358	-0.369	-0.384	-0.398	-0.414	-0.430	-0.448	-0.465	-0.484	-0.505	-0.525	-0.549	-0.571	-0.595	-0.620	-0.646	-0.672	-0.701	-0.730	-0.759	-0.789	-0.819	-0.851	-0.882	-0.916	-0.949	-0.982	-1.016	-1.051	-1.086	-1.121	-1.155	-1.190	-1.226	-1.260	-1.296	-1.330	-1.364	-1.398	-1.430	-1.462	-1.495	-1.525	-1.555	-1.584	-1.611	-1.638	-1.664	-1.688	-1.711	-1.732	-1.752	-1.771	-1.789	-1.804	-1.819	-1.831	-1.841	-1.851	-1.859	-1.865	-1.870	-1.872	-1.872	-1.872	-1.870	-1.866	-1.861	-1.854	-1.845	-1.836	-1.825	-1.812	-1.800	-1.784	-1.768	-1.751	-1.734	-1.714	-1.695	-1.675	-1.654	-1.631	-1.610	-1.586	-1.564	-1.540	-1.518	-1.494	-1.470	-1.448	-1.424	-1.400	-1.379	-1.355	-1.332	-1.311	-1.291	-1.270	-1.250	-1.231	-1.214	-1.196	-1.180	-1.165	-1.150	-1.138	-1.124	-1.112	-1.101	-1.091	-1.082	-1.075	-1.066	-1.061	-1.056	-1.050	-1.046	-1.042	-1.042	-1.040	-1.039	-1.040	-1.040	-1.041	-1.044	-1.048	-1.050	-1.055	-1.060	-1.065	-1.071	-1.078	-1.085	-1.092	-1.100	-1.109	-1.118	-1.125	-1.134	-1.144	-1.152	-1.164	-1.172	-1.182	-1.192	-1.202	-1.212	-1.222	-1.232	-1.242	-1.251	-1.261	-1.270	-1.279	-1.286	-1.295	-1.302	-1.310	-1.316	-1.322	-1.329	-1.332	-1.336	-1.340	-1.342	-1.344	-1.345	-1.345	-1.344	-1.341	-1.339	-1.334	-1.329	-1.324	-1.316	-1.309	-1.299	-1.290	-1.279	-1.268	-1.254	-1.240	-1.225	-1.209	-1.194	-1.176	-1.159	-1.140	-1.122	-1.101	-1.082	-1.062	-1.041	-1.021	-1.000	-0.979	-0.958	-0.936	-0.916	-0.895	-0.875	-0.856	-0.836	-0.819	-0.801	-0.785	-0.769	-0.752	-0.738	-0.725	-0.711	-0.700	-0.689	-0.680	-0.674	-0.666	-0.661	-0.658	-0.654	-0.652	-0.652	-0.654	-0.656	-0.659	-0.664	-0.670	-0.676	-0.684	-0.692	-0.702	-0.712	-0.725	-0.736	-0.750	-0.762	-0.776	-0.790	-0.804	-0.819	-0.834	-0.848	-0.862	-0.876	-0.890	-0.904	-0.918	-0.930	-0.942	-0.954	-0.966	-0.976	-0.986	-0.996	-1.005	-1.012	-1.020	-1.026	-1.032	-1.038	-1.040	-1.044	-1.046	-1.048	-1.048	-1.046	-1.045	-1.042	-1.040	-1.036	-1.032	-1.026	-1.021	-1.015	-1.009	-1.000	-0.994	-0.985	-0.978	-0.969	-0.961	-0.952	-0.944	-0.935	-0.928	-0.919	-0.911	-0.904	-0.896	-0.889	-0.882	-0.876	-0.870	-0.865	-0.860	-0.855	-0.851	-0.850	-0.846	-0.845	-0.844	-0.844	-0.844	-0.845	-0.848	-0.849	-0.851	-0.856	-0.861	-0.866	-0.872	-0.879	-0.886	-0.895	-0.904	-0.914	-0.924	-0.935	-0.945	-0.958	-0.970	-0.982	-0.994	-1.008	-1.021	-1.034	-1.049	-1.061	-1.075	-1.090	-1.102	-1.116	-1.131	-1.144	-1.156	-1.170	-1.182	-1.195	-1.206	-1.219	-1.229	-1.240	-1.249	-1.258	-1.265	-1.272	-1.279	-1.286	-1.291	-1.296	-1.299	-1.302	-1.306	-1.308	-1.309	-1.309	-1.309	-1.308	-1.305	-1.302	-1.300	-1.296	-1.292	-1.288	-1.282	-1.276	-1.271	-1.264	-1.259	-1.251	-1.245	-1.238	-1.231	-1.222	-1.216	-1.209	-1.202	-1.196	-1.190	-1.184	-1.178	-1.174	-1.169	-1.165	-1.161	-1.159	-1.156	-1.152	-1.152	-1.151	-1.150	-1.151	-1.152	-1.154	-1.156	-1.160	-1.164	-1.168	-1.172	-1.178	-1.182	-1.188	-1.195	-1.201	-1.209	-1.215	-1.221	-1.229	-1.238	-1.244	-1.251	-1.258	-1.265	-1.272	-1.279	-1.286	-1.291	-1.299	-1.304	-1.309	-1.314	-1.318	-1.320	-1.322	-1.322	-1.322	-1.324	-1.321	-1.319	-1.316	-1.314	-1.308	-1.302	-1.296	-1.289	-1.280	-1.270	-1.260	-1.249	-1.236	-1.222	-1.208	-1.192	-1.176	-1.158	-1.140	-1.121	-1.100	-1.080	-1.059	-1.038	-1.014	-0.990	-0.965	-0.939	-0.914	-0.888	-0.860	-0.832	-0.805	-0.776	-0.748	-0.718	-0.689	-0.660	-0.630	-0.600	-0.570	-0.540	-0.510	-0.481	-0.450	-0.421	-0.391	-0.362	-0.331	-0.302	-0.274	-0.245	-0.216	-0.189	-0.161	-0.134	-0.108	-0.080	-0.054	-0.029	-0.002	0.022	0.046	0.071	0.095	0.118	0.140	0.164	0.184	0.206	0.226	0.246	0.268	0.286	0.305	0.322	0.340	0.358	0.375	0.391	0.408	0.422	0.436	0.451	0.465	0.479	0.492	0.506	0.518	0.529	0.540	0.552	0.562	0.571	0.582	0.591	0.599	0.608	0.614	0.621	0.626	0.632	0.636	0.640	0.644	0.646	0.648	0.650	0.651	0.650	0.650	0.649	0.646	0.644	0.641	0.638	0.632	0.628	0.621	0.615	0.608	0.600	0.591	0.582	0.572	0.562	0.551	0.542	0.531	0.519	0.509	0.496	0.485	0.474	0.462	0.450	0.440	0.428	0.418	0.406	0.395	0.385	0.376	0.365	0.356	0.346	0.339	0.330	0.322	0.315	0.309	0.304	0.298	0.292	0.289	0.285	0.282	0.280	0.278	0.276	0.275	0.275	0.275	0.274	0.275	0.276	0.278	0.279	0.282	0.285	0.286	0.290	0.291	0.294	0.296	0.299	0.301	0.304	0.306	0.310	0.311	0.314	0.316	0.318	0.319	0.320	0.321	0.321	0.322	0.324	0.322	0.322	0.322	0.321	0.320	0.320	0.318	0.316	0.314	0.312	0.310	0.308	0.305	0.302	0.299	0.296	0.294	0.290	0.288	0.285	0.281	0.279	0.275	0.272	0.270	0.268	0.265	0.262	0.261	0.259	0.258	0.256	0.256	0.255	0.255	0.254	0.254	0.254	0.254	0.255	0.255	0.256	0.256	0.258	0.259	0.260	0.261	0.264	0.268	0.270	0.272	0.276	0.279	0.282	0.286	0.290	0.294	0.298	0.302	0.306	0.310	0.314	0.319	0.321	0.326	0.330	0.335	0.339	0.342	0.345	0.350	0.352	0.355	0.358	0.360	0.362	0.364	0.365	0.365	0.366	0.365	0.366	0.364	0.362	0.361	0.359	0.355	0.351	0.346	0.341	0.334	0.328	0.319	0.311	0.301	0.291	0.281	0.269	0.256	0.244	0.230	0.215	0.200	0.184	0.166	0.149	0.129	0.109	0.089	0.068	0.046	0.022	0.000	-0.022	-0.046	-0.071	-0.096	-0.121	-0.146	-0.172	-0.199	-0.225	-0.251	-0.278	-0.305	-0.330	-0.356	-0.381	-0.408	-0.432	-0.456	-0.480	-0.504	-0.526	-0.549	-0.570	-0.591	-0.610	-0.630	-0.648	-0.662	-0.679	-0.692	-0.705	-0.716	-0.726	-0.734	-0.741	-0.746	-0.750	-0.752	-0.754	-0.752	-0.750	-0.744	-0.738	-0.730	-0.720	-0.709	-0.695	-0.680	-0.664	-0.646	-0.626	-0.604	-0.582	-0.558	-0.532	-0.505	-0.479	-0.450	-0.420	-0.390	-0.359	-0.328	-0.295	-0.261	-0.229	-0.194	-0.159	-0.125	-0.090	-0.054	-0.019	0.015	0.049	0.084	0.116	0.150	0.181	0.212	0.242	0.271	0.299	0.325	0.351	0.376	0.399	0.421	0.442	0.462	0.480	0.498	0.514	0.526	0.539	0.550	0.559	0.568	0.574	0.579	0.582	0.586	0.586	0.589	0.588	0.586	0.584	0.581	0.576	0.572	0.568	0.561	0.556	0.549	0.542	0.536	0.529	0.522	0.515	0.510	0.504	0.499	0.492	0.489	0.485	0.481	0.479	0.478	0.476	0.475	0.475	0.478	0.480	0.484	0.489	0.495	0.504	0.510	0.521	0.531	0.541	0.554	0.568	0.581	0.596	0.612	0.628	0.646	0.665	0.682	0.702	0.722	0.744	0.765	0.788	0.809	0.832	0.855	0.878	0.901	0.924	0.946	0.969	0.991	1.012	1.035	1.056	1.078	1.098	1.116	1.135	1.152	1.170	1.186	1.201	1.214	1.228	1.238	1.248	1.256	1.262	1.268	1.272	1.275	1.276	1.275	1.272	1.269	1.264	1.256	1.248	1.238	1.224	1.211	1.195	1.179	1.161	1.141	1.120	1.099	1.076	1.051	1.026	1.001	0.974	0.946	0.918	0.889	0.860	0.830	0.800	0.770	0.739	0.709	0.679	0.649	0.620	0.590	0.562	0.535	0.509	0.482	0.459	0.435	0.415	0.394	0.375	0.359	0.342	0.329	0.318	0.306	0.299	0.292	0.289	0.286	0.286	0.288	0.291	0.296	0.304	0.312	0.324	0.336	0.351	0.366	0.385	0.404	0.425	0.446	0.469	0.494	0.519	0.546	0.574	0.601	0.630	0.659	0.689	0.718	0.748	0.776	0.806	0.834	0.862	0.891	0.919	0.946	0.971	0.996	1.020	1.042	1.064	1.084	1.102	1.118	1.132	1.146	1.156	1.166	1.172	1.179	1.181	1.182	1.182	1.180	1.175	1.170	1.160	1.150	1.136	1.122	1.106	1.089	1.069	1.046	1.024	0.999	0.972	0.945	0.916	0.886	0.855	0.822	0.791	0.758	0.722	0.688	0.652	0.616	0.581	0.545	0.509	0.472	0.436	0.401	0.366	0.330	0.296	0.264	0.230	0.198	0.166	0.138	0.108	0.080	0.052	0.026	0.001	-0.021	-0.044	-0.065	-0.085	-0.104	-0.120	-0.136	-0.150	-0.165	-0.176	-0.188	-0.196	-0.205	-0.212	-0.219	-0.224	-0.228	-0.231	-0.232	-0.234	-0.234	-0.234	-0.231	-0.230	-0.226	-0.222	-0.220	-0.215	-0.211	-0.205	-0.200	-0.194	-0.188	-0.181	-0.175	-0.169	-0.164	-0.158	-0.151	-0.145	-0.139	-0.134	-0.129	-0.122	-0.118	-0.112	-0.106	-0.101	-0.096	-0.091	-0.088	-0.082	-0.079	-0.076	-0.072	-0.068	-0.065	-0.061	-0.059	-0.055	-0.051	-0.048	-0.044	-0.040	-0.036	-0.034	-0.030	-0.026	-0.022	-0.020	-0.015	-0.012	-0.009	-0.005	-0.001	0.004	0.006	0.010	0.014	0.016	0.020	0.022	0.026	0.029	0.030	0.032	0.035	0.036	0.036	0.036	0.036	0.036	0.035	0.034	0.031	0.028	0.024	0.020	0.015	0.009	0.001	-0.006	-0.014	-0.022	-0.032	-0.042	-0.054	-0.065	-0.078	-0.090	-0.102	-0.116	-0.129	-0.144	-0.158	-0.172	-0.186	-0.201	-0.215	-0.230	-0.244	-0.258	-0.271	-0.284	-0.298	-0.309	-0.320	-0.330	-0.341	-0.350	-0.358	-0.366	-0.371	-0.378	-0.381	-0.385	-0.388	-0.389	-0.389	-0.388	-0.385	-0.381	-0.378	-0.372	-0.366	-0.359	-0.351	-0.341	-0.331	-0.320	-0.309	-0.295	-0.282	-0.269	-0.254	-0.240	-0.222	-0.208	-0.191	-0.176	-0.159	-0.142	-0.126	-0.109	-0.092	-0.076	-0.060	-0.042	-0.028	-0.012	0.001	0.016	0.030	0.042	0.058	0.069	0.081	0.092	0.104	0.114	0.124	0.134	0.141	0.150	0.158	0.164	0.169	0.175	0.178	0.182	0.185	0.188	0.189	0.190	0.190	0.191	0.190	0.189	0.188	0.186	0.184	0.180	0.176	0.171	0.166	0.162	0.158	0.151	0.144	0.135	0.128	0.119	0.110	0.100	0.089	0.078	0.066	0.054	0.039	0.026	0.011	-0.005	-0.020	-0.036	-0.052	-0.070	-0.088	-0.105	-0.122	-0.141	-0.160	-0.180	-0.200	-0.221	-0.241	-0.262	-0.282	-0.304	-0.324	-0.345	-0.366	-0.388	-0.408	-0.428	-0.448	-0.466	-0.486	-0.506	-0.524	-0.541	-0.559	-0.575	-0.590	-0.605	-0.618	-0.631	-0.642	-0.654	-0.665	-0.674	-0.681	-0.688	-0.692	-0.698	-0.700	-0.702	-0.704	-0.704	-0.702	-0.701	-0.698	-0.695	-0.690	-0.685	-0.679	-0.672	-0.666	-0.659	-0.650	-0.642	-0.635	-0.625	-0.618	-0.610	-0.601	-0.592	-0.584	-0.576	-0.570	-0.562	-0.556	-0.550	-0.545	-0.540	-0.536	-0.532	-0.531	-0.530	-0.529	-0.529	-0.531	-0.534	-0.538	-0.541	-0.546	-0.554	-0.561	-0.570	-0.580	-0.591	-0.604	-0.616	-0.631	-0.646	-0.664	-0.680	-0.698	-0.718	-0.738	-0.760	-0.781	-0.805	-0.828	-0.852	-0.878	-0.902	-0.928	-0.955	-0.981	-1.009	-1.038	-1.065	-1.092	-1.121	-1.150	-1.178	-1.206	-1.234	-1.261	-1.290	-1.318	-1.345	-1.371	-1.398	-1.424	-1.449	-1.474	-1.498	-1.520	-1.542	-1.565	-1.585	-1.605	-1.622	-1.640	-1.656	-1.670	-1.684	-1.695	-1.705	-1.714	-1.722	-1.729	-1.734	-1.736	-1.738	-1.739	-1.736	-1.734	-1.730	-1.722	-1.716	-1.708	-1.696	-1.685	-1.672	-1.659	-1.644	-1.628	-1.610	-1.591	-1.571	-1.550	-1.528	-1.505	-1.481	-1.456	-1.432	-1.408	-1.380	-1.355	-1.328	-1.301	-1.275	-1.248	-1.221	-1.196	-1.170	-1.145	-1.120	-1.096	-1.072	-1.049	-1.028	-1.008	-0.988	-0.969	-0.951	-0.934	-0.918	-0.902	-0.889	-0.876	-0.864	-0.852	-0.842	-0.834	-0.825	-0.818	-0.810	-0.804	-0.799	-0.794	-0.789	-0.784	-0.780	-0.776	-0.774	-0.771	-0.768	-0.764	-0.760	-0.756	-0.751	-0.746	-0.739	-0.732	-0.725	-0.716	-0.706	-0.695	-0.682	-0.670	-0.655	-0.639	-0.620	-0.601	-0.580	-0.559	-0.535	-0.509	-0.482	-0.452	-0.425	-0.392	-0.359	-0.325	-0.289	-0.251	-0.212	-0.172	-0.132	-0.090	-0.048	-0.005	0.040	0.084	0.129	0.172	0.215	0.260	0.304	0.346	0.389	0.430	0.472	0.511	0.550	0.589	0.625	0.660	0.694	0.726	0.756	0.784	0.811	0.838	0.859	0.880	0.899	0.915	0.929	0.941	0.951	0.960	0.966	0.970	0.971	0.971	0.969	0.966	0.960	0.951	0.942	0.930	0.919	0.905	0.888	0.871	0.854	0.835	0.816	0.795	0.775	0.754	0.732	0.711	0.690	0.668	0.646	0.625	0.605	0.586	0.566	0.548	0.529	0.512	0.498	0.481	0.468	0.455	0.444	0.435	0.426	0.420	0.415	0.411	0.410	0.409	0.411	0.414	0.419	0.425	0.434	0.442	0.454	0.466	0.481	0.496	0.515	0.532	0.552	0.574	0.595	0.619	0.642	0.668	0.692	0.719	0.746	0.772	0.802	0.830	0.859	0.889	0.916	0.946	0.975	1.005	1.034	1.062	1.091	1.120	1.148	1.175	1.201	1.226	1.252	1.276	1.301	1.325	1.346	1.368	1.388	1.408	1.426	1.442	1.459	1.475	1.489	1.501	1.514	1.524	1.534	1.544	1.551	1.559	1.564	1.569	1.572	1.575	1.576	1.576	1.575	1.574	1.571	1.568	1.562	1.558	1.551	1.544	1.536	1.528	1.518	1.509	1.499	1.486	1.476	1.462	1.451	1.438	1.425	1.410	1.396	1.382	1.368	1.351	1.336	1.321	1.306	1.290	1.275	1.259	1.242	1.228	1.212	1.198	1.182	1.168	1.154	1.140	1.126	1.114	1.101	1.090	1.079	1.069	1.058	1.049	1.041	1.032	1.026	1.020	1.015	1.011	1.008	1.006	1.004	1.005	1.005	1.006	1.010	1.014	1.019	1.025	1.031	1.040	1.049	1.059	1.070	1.081	1.096	1.110	1.125	1.142	1.160	1.178	1.198	1.218	1.239	1.260	1.282	1.306	1.330	1.355	1.380	1.405	1.431	1.456	1.484	1.510	1.536	1.564	1.590	1.618	1.645	1.672	1.699	1.725	1.750	1.776	1.801	1.825	1.849	1.870	1.891	1.912	1.931	1.951	1.968	1.985	1.999	2.013	2.025	2.036	2.046	2.054	2.060	2.066	2.069	2.071	2.072	2.071	2.069	2.065	2.060	2.055	2.047	2.039	2.029	2.019	2.006	1.995	1.981	1.968	1.952	1.938	1.921	1.905	1.889	1.871	1.854	1.838	1.821	1.805	1.788	1.772	1.758	1.744	1.730	1.716	1.705	1.694	1.684	1.675	1.668	1.661	1.656	1.652	1.650	1.649	1.649	1.651	1.654	1.658	1.662	1.669	1.676	1.685	1.695	1.706	1.719	1.732	1.746	1.760	1.776	1.794	1.810	1.828	1.846	1.865	1.884	1.902	1.924	1.942	1.962	1.981	2.001	2.021	2.040	2.059	2.079	2.098	2.115	2.132	2.150	2.168	2.184	2.200	2.215	2.230	2.244	2.258	2.271	2.282	2.295	2.306	2.318	2.329	2.339	2.349	2.360	2.370	2.378	2.388	2.395	2.404	2.412	2.420	2.428	2.435	2.442	2.450	2.456	2.465	2.470	2.478	2.485	2.492	2.499	2.505	2.511	2.519	2.526	2.532	2.540	2.548	2.554	2.559	2.565	2.571	2.578	2.584	2.590	2.595	2.600	2.606	2.610	2.614	2.618	2.621	2.625	2.628	2.630	2.631	2.634	2.634	2.634	2.634	2.634	2.632	2.631	2.630	2.626	2.624	2.620	2.616	2.610	2.605	2.599	2.591	2.584	2.575	2.566	2.556	2.545	2.535	2.522	2.511	2.498	2.485	2.471	2.456	2.441	2.425	2.408	2.391	2.372	2.354	2.334	2.314	2.292	2.271	2.249	2.226	2.202	2.179	2.154	2.129	2.102	2.076	2.049	2.022	1.992	1.965	1.936	1.906	1.876	1.846	1.815	1.784	1.754	1.722	1.690	1.659	1.626	1.595	1.562	1.531	1.499	1.466	1.435	1.404	1.372	1.341	1.311	1.280	1.250	1.221	1.191	1.162	1.135	1.108	1.080	1.052	1.026	1.001	0.975	0.951	0.928	0.904	0.880	0.859	0.839	0.816	0.796	0.779	0.760	0.741	0.725	0.709	0.691	0.676	0.662	0.649	0.635	0.622	0.611	0.599	0.588	0.578	0.568	0.558	0.548	0.540	0.531	0.524	0.518	0.510	0.504	0.498	0.492	0.488	0.482	0.478	0.472	0.469	0.464	0.460	0.456	0.451	0.448	0.444	0.440	0.435	0.430	0.425	0.420	0.416	0.410	0.404	0.398	0.392	0.386	0.378	0.370	0.362	0.354	0.345	0.336	0.325	0.315	0.304	0.292	0.281	0.269	0.256	0.242	0.230	0.218	0.202	0.189	0.175	0.160	0.146	0.132	0.119	0.104	0.091	0.079	0.065	0.054	0.042	0.032	0.022	0.012	0.004	-0.004	-0.010	-0.015	-0.019	-0.022	-0.022	-0.022	-0.021	-0.019	-0.014	-0.008	0.000	0.009	0.020	0.032	0.046	0.061	0.079	0.098	0.116	0.139	0.161	0.185	0.211	0.238	0.266	0.295	0.328	0.359	0.392	0.425	0.460	0.495	0.530	0.566	0.602	0.640	0.675	0.712	0.749	0.786	0.822	0.859	0.896	0.932	0.969	1.004	1.038	1.072	1.106	1.139	1.172	1.205	1.236	1.266	1.296	1.326	1.355	1.384	1.411	1.438	1.464	1.489	1.515	1.539	1.564	1.586	1.610	1.631	1.654	1.674	1.694	1.715	1.735	1.755	1.774	1.792	1.811	1.830	1.848	1.865	1.881	1.899	1.916	1.931	1.948	1.962	1.976	1.991	2.005	2.018	2.030	2.041	2.054	2.064	2.074	2.082	2.090	2.098	2.102	2.109	2.114	2.116	2.119	2.119	2.119	2.119	2.116	2.112	2.108	2.101	2.094	2.085	2.075	2.064	2.052	2.040	2.026	2.010	1.995	1.978	1.959	1.940	1.921	1.900	1.880	1.860	1.838	1.815	1.792	1.770	1.746	1.724	1.701	1.679	1.658	1.634	1.612	1.591	1.571	1.551	1.531	1.514	1.496	1.479	1.462	1.449	1.434	1.421	1.408	1.398	1.386	1.379	1.371	1.365	1.359	1.355	1.352	1.351	1.350	1.351	1.354	1.358	1.361	1.366	1.374	1.381	1.390	1.400	1.410	1.420	1.432	1.444	1.459	1.472	1.486	1.501	1.516	1.531	1.548	1.565	1.581	1.599	1.615	1.631	1.648	1.664	1.681	1.698	1.712	1.729	1.744	1.759	1.774	1.788	1.800	1.812	1.825	1.836	1.846	1.855	1.864	1.871	1.878	1.882	1.888	1.891	1.894	1.895	1.895	1.892	1.891	1.888	1.882	1.876	1.869	1.860	1.851	1.840	1.828	1.815	1.800	1.784	1.766	1.749	1.729	1.708	1.686	1.664	1.640	1.615	1.590	1.564	1.536	1.509	1.480	1.450	1.421	1.390	1.360	1.329	1.298	1.265	1.234	1.202	1.170	1.139	1.108	1.075	1.045	1.015	0.984	0.955	0.928	0.899	0.872	0.845	0.819	0.794	0.769	0.745	0.721	0.699	0.678	0.656	0.636	0.618	0.600	0.582	0.565	0.549	0.534	0.519	0.505	0.492	0.479	0.466	0.454	0.442	0.431	0.420	0.410	0.400	0.390	0.381	0.371	0.362	0.354	0.345	0.336	0.328	0.319	0.310	0.302	0.295	0.286	0.278	0.269	0.261	0.252	0.245	0.236	0.228	0.219	0.210	0.201	0.194	0.186	0.176	0.169	0.161	0.154	0.148	0.139	0.132	0.126	0.120	0.114	0.109	0.104	0.099	0.095	0.090	0.088	0.085	0.082	0.080	0.080	0.079	0.080	0.080	0.081	0.082	0.084	0.086	0.089	0.092	0.096	0.100	0.106	0.112	0.119	0.124	0.131	0.139	0.148	0.156	0.166	0.175	0.185	0.196	0.209	0.220	0.232	0.245	0.258	0.271	0.286	0.301	0.316	0.331	0.348	0.364	0.380	0.396	0.414	0.432	0.450	0.469	0.488	0.506	0.526	0.548	0.569	0.589	0.610	0.631	0.654	0.675	0.699	0.721	0.745	0.768	0.792	0.818	0.844	0.868	0.894	0.919	0.946	0.972	0.999	1.024	1.051	1.078	1.104	1.131	1.159	1.185	1.211	1.239	1.266	1.292	1.319	1.345	1.371	1.398	1.424	1.449	1.474	1.498	1.521	1.545	1.569	1.591	1.614	1.634	1.655	1.674	1.695	1.712	1.730	1.748	1.764	1.779	1.794	1.806	1.820	1.831	1.842	1.851	1.860	1.868	1.874	1.880	1.885	1.889	1.890	1.892	1.894	1.892	1.892	1.890	1.888	1.882	1.878	1.874	1.866	1.859	1.851	1.841	1.831	1.820	1.809	1.795	1.782	1.769	1.752	1.738	1.721	1.706	1.688	1.670	1.652	1.634	1.614	1.595	1.575	1.555	1.536	1.516	1.495	1.476	1.456	1.436	1.416	1.398	1.379	1.360	1.341	1.325	1.309	1.291	1.278	1.262	1.248	1.236	1.224	1.212	1.204	1.195	1.189	1.182	1.178	1.174	1.172	1.171	1.170	1.172	1.176	1.180	1.185	1.192	1.201	1.211	1.222	1.235	1.249	1.264	1.280	1.296	1.315	1.334	1.354	1.376	1.398	1.422	1.446	1.471	1.498	1.524	1.551	1.580	1.608	1.636	1.665	1.694	1.724	1.752	1.782	1.812	1.844	1.872	1.904	1.934	1.965	1.994	2.024	2.054	2.084	2.114	2.142	2.171	2.200	2.230	2.258	2.285	2.312	2.340	2.368	2.394	2.421	2.446	2.472	2.499	2.524	2.549	2.575	2.599	2.624	2.649	2.674	2.698	2.724	2.748	2.772	2.796	2.821	2.844	2.869	2.892	2.915	2.939	2.961	2.985	3.008	3.030	3.051	3.074	3.095	3.115	3.135	3.154	3.174	3.192	3.210	3.228	3.244	3.258	3.272	3.286	3.299	3.309	3.320	3.328	3.336	3.341	3.346	3.350	3.350	3.351	3.349	3.345	3.340	3.334	3.325	3.314	3.301	3.288	3.271	3.254	3.232	3.212	3.188	3.162	3.135	3.105	3.075	3.041	3.008	2.972	2.934	2.895	2.854	2.812	2.769	2.724	2.678	2.630	2.582	2.532	2.482	2.430	2.378	2.325	2.271	2.216	2.162	2.106	2.052	1.998	1.942	1.888	1.832	1.779	1.724	1.670	1.616	1.565	1.512	1.462	1.412	1.364	1.318	1.271	1.226	1.184	1.141	1.101	1.062	1.024	0.989	0.955	0.922	0.892	0.865	0.838	0.812	0.790	0.770	0.749	0.731	0.716	0.702	0.689	0.679	0.669	0.661	0.655	0.649	0.645	0.641	0.640	0.639	0.639	0.640	0.640	0.641	0.642	0.645	0.646	0.649	0.649	0.650	0.651	0.650	0.650	0.648	0.645	0.642	0.639	0.632	0.625	0.616	0.606	0.595	0.582	0.568	0.551	0.534	0.514	0.494	0.471	0.446	0.421	0.394	0.365	0.335	0.302	0.269	0.235	0.199	0.162	0.124	0.086	0.045	0.005	-0.036	-0.079	-0.122	-0.165	-0.210	-0.252	-0.298	-0.341	-0.385	-0.430	-0.472	-0.516	-0.559	-0.600	-0.641	-0.681	-0.721	-0.760	-0.798	-0.832	-0.869	-0.904	-0.936	-0.969	-0.998	-1.028	-1.055	-1.081	-1.106	-1.130	-1.152	-1.172	-1.194	-1.211	-1.229	-1.245	-1.261	-1.276	-1.290	-1.304	-1.315	-1.326	-1.338	-1.348	-1.358	-1.366	-1.375	-1.384	-1.392	-1.401	-1.410	-1.419	-1.428	-1.436	-1.446	-1.456	-1.466	-1.476	-1.488	-1.499	-1.510	-1.524	-1.536	-1.550	-1.565	-1.580	-1.596	-1.612	-1.629	-1.648	-1.665	-1.684	-1.702	-1.724	-1.744	-1.765	-1.786	-1.809	-1.831	-1.855	-1.878	-1.901	-1.925	-1.948	-1.971	-1.995	-2.018	-2.040	-2.061	-2.084	-2.104	-2.125	-2.144	-2.165	-2.182	-2.200	-2.218	-2.234	-2.249	-2.262	-2.276	-2.286	-2.296	-2.308	-2.315	-2.321	-2.326	-2.330	-2.332	-2.334	-2.334	-2.332	-2.330	-2.326	-2.320	-2.314	-2.306	-2.298	-2.286	-2.275	-2.262	-2.250	-2.235	-2.221	-2.205	-2.188	-2.171	-2.154	-2.134	-2.116	-2.096	-2.078	-2.058	-2.039	-2.019	-2.000	-1.981	-1.962	-1.944	-1.926	-1.909	-1.891	-1.875	-1.860	-1.845	-1.830	-1.816	-1.802	-1.790	-1.779	-1.769	-1.759	-1.749	-1.741	-1.732	-1.725	-1.720	-1.715	-1.709	-1.705	-1.701	-1.698	-1.694	-1.691	-1.688	-1.685	-1.682	-1.679	-1.675	-1.672	-1.669	-1.665	-1.660	-1.654	-1.649	-1.641	-1.634	-1.625	-1.616	-1.605	-1.595	-1.581	-1.569	-1.552	-1.538	-1.520	-1.501	-1.480	-1.459	-1.435	-1.410	-1.384	-1.356	-1.328	-1.298	-1.264	-1.231	-1.198	-1.161	-1.124	-1.086	-1.046	-1.006	-0.965	-0.921	-0.879	-0.835	-0.790	-0.745	-0.699	-0.652	-0.605	-0.559	-0.511	-0.464	-0.418	-0.370	-0.325	-0.279	-0.232	-0.188	-0.142	-0.100	-0.058	-0.016	0.025	0.064	0.101	0.138	0.171	0.205	0.238	0.268	0.296	0.322	0.346	0.369	0.390	0.410	0.428	0.441	0.455	0.468	0.478	0.486	0.492	0.496	0.499	0.500	0.499	0.496	0.492	0.486	0.481	0.471	0.462	0.452	0.441	0.430	0.416	0.402	0.386	0.371	0.355	0.338	0.320	0.304	0.285	0.268	0.250	0.232	0.214	0.196	0.179	0.161	0.145	0.128	0.111	0.095	0.080	0.066	0.052	0.039	0.028	0.015	0.005	-0.005	-0.014	-0.022	-0.031	-0.038	-0.045	-0.051	-0.058	-0.061	-0.066	-0.070	-0.072	-0.075	-0.079	-0.081	-0.082	-0.084	-0.088	-0.088	-0.091	-0.094	-0.095	-0.099	-0.101	-0.105	-0.109	-0.114	-0.120	-0.125	-0.134	-0.141	-0.150	-0.159	-0.170	-0.181	-0.194	-0.208	-0.222	-0.239	-0.256	-0.274	-0.292	-0.314	-0.334	-0.358	-0.381	-0.406	-0.432	-0.459	-0.488	-0.516	-0.545	-0.575	-0.606	-0.638	-0.669	-0.701	-0.734	-0.768	-0.800	-0.834	-0.866	-0.899	-0.932	-0.966	-0.999	-1.030	-1.061	-1.092	-1.121	-1.152	-1.180	-1.208	-1.234	-1.259	-1.284	-1.306	-1.328	-1.348	-1.366	-1.385	-1.400	-1.415	-1.426	-1.439	-1.449	-1.456	-1.464	-1.470	-1.474	-1.476	-1.478	-1.478	-1.475	-1.472	-1.468	-1.464	-1.456	-1.449	-1.441	-1.431	-1.420	-1.409	-1.396	-1.384	-1.370	-1.355	-1.341	-1.326	-1.311	-1.296	-1.280	-1.264	-1.248	-1.232	-1.216	-1.200	-1.185	-1.170	-1.155	-1.141	-1.128	-1.114	-1.102	-1.089	-1.079	-1.069	-1.060	-1.051	-1.044	-1.036	-1.030	-1.024	-1.019	-1.015	-1.011	-1.009	-1.008	-1.005	-1.005	-1.006	-1.006	-1.009	-1.010	-1.012	-1.015	-1.019	-1.022	-1.028	-1.031	-1.038	-1.041	-1.046	-1.052	-1.058	-1.062	-1.069	-1.074	-1.080	-1.085	-1.090	-1.095	-1.100	-1.105	-1.109	-1.112	-1.116	-1.120	-1.122	-1.126	-1.129	-1.130	-1.132	-1.132	-1.134	-1.134	-1.134	-1.132	-1.131	-1.130	-1.128	-1.126	-1.122	-1.118	-1.114	-1.109	-1.105	-1.099	-1.092	-1.085	-1.079	-1.071	-1.062	-1.054	-1.044	-1.034	-1.024	-1.012	-1.000	-0.990	-0.978	-0.964	-0.951	-0.938	-0.924	-0.910	-0.896	-0.880	-0.865	-0.850	-0.834	-0.819	-0.802	-0.786	-0.770	-0.752	-0.736	-0.720	-0.704	-0.688	-0.671	-0.656	-0.641	-0.625	-0.610	-0.596	-0.582	-0.569	-0.555	-0.544	-0.532	-0.521	-0.511	-0.501	-0.494	-0.485	-0.478	-0.472	-0.466	-0.462	-0.461	-0.459	-0.456	-0.458	-0.459	-0.460	-0.462	-0.466	-0.471	-0.478	-0.484	-0.491	-0.501	-0.510	-0.520	-0.530	-0.542	-0.555	-0.568	-0.581	-0.595	-0.610	-0.625	-0.640	-0.654	-0.671	-0.686	-0.701	-0.715	-0.730	-0.745	-0.759	-0.772	-0.786	-0.799	-0.810	-0.822	-0.834	-0.844	-0.854	-0.861	-0.870	-0.876	-0.881	-0.888	-0.892	-0.894	-0.896	-0.899	-0.898	-0.898	-0.896	-0.894	-0.890	-0.886	-0.880	-0.874	-0.868	-0.859	-0.851	-0.841	-0.832	-0.822	-0.812	-0.801	-0.791	-0.779	-0.769	-0.759	-0.748	-0.736	-0.726	-0.716	-0.706	-0.695	-0.688	-0.678	-0.670	-0.662	-0.656	-0.650	-0.646	-0.642	-0.639	-0.636	-0.635	-0.636	-0.638	-0.639	-0.642	-0.648	-0.652	-0.659	-0.666	-0.675	-0.685	-0.696	-0.708	-0.721	-0.735	-0.750	-0.766	-0.782	-0.800	-0.818	-0.836	-0.855	-0.874	-0.892	-0.912	-0.932	-0.952	-0.972	-0.994	-1.014	-1.034	-1.052	-1.072	-1.091	-1.109	-1.128	-1.144	-1.160	-1.176	-1.191	-1.205	-1.219	-1.230	-1.241	-1.251	-1.260	-1.269	-1.276	-1.281	-1.286	-1.290	-1.292	-1.295	-1.295	-1.295	-1.294	-1.292	-1.289	-1.286	-1.281	-1.275	-1.270	-1.264	-1.258	-1.249	-1.241	-1.234	-1.226	-1.218	-1.209	-1.201	-1.192	-1.184	-1.176	-1.169	-1.161	-1.154	-1.146	-1.141	-1.135	-1.130	-1.124	-1.120	-1.116	-1.112	-1.110	-1.108	-1.108	-1.108	-1.106	-1.106	-1.109	-1.110	-1.112	-1.116	-1.119	-1.122	-1.128	-1.132	-1.138	-1.144	-1.149	-1.154	-1.160	-1.165	-1.171	-1.178	-1.184	-1.189	-1.194	-1.198	-1.202	-1.206	-1.211	-1.214	-1.218	-1.220	-1.221	-1.224	-1.224	-1.224	-1.224	-1.222	-1.220	-1.216	-1.212	-1.206	-1.200	-1.194	-1.185	-1.176	-1.166	-1.155	-1.145	-1.131	-1.120	-1.106	-1.091	-1.075	-1.059	-1.042	-1.022	-1.005	-0.985	-0.964	-0.942	-0.921	-0.899	-0.878	-0.854	-0.830	-0.805	-0.781	-0.756	-0.730	-0.705	-0.678	-0.650	-0.622	-0.596	-0.569	-0.541	-0.514	-0.485	-0.458	-0.429	-0.401	-0.374	-0.348	-0.320	-0.292	-0.266	-0.239	-0.212	-0.186	-0.160	-0.134	-0.110	-0.084	-0.058	-0.032	-0.010	0.015	0.039	0.062	0.086	0.108	0.130	0.152	0.172	0.194	0.215	0.235	0.255	0.274	0.294	0.312	0.330	0.348	0.365	0.381	0.399	0.414	0.431	0.446	0.461	0.476	0.491	0.506	0.520	0.532	0.546	0.560	0.572	0.586	0.598	0.611	0.622	0.635	0.646	0.658	0.669	0.680	0.690	0.700	0.711	0.720	0.730	0.739	0.748	0.755	0.762	0.770	0.776	0.782	0.788	0.792	0.796	0.800	0.804	0.806	0.808	0.811	0.810	0.811	0.810	0.809	0.806	0.804	0.800	0.795	0.790	0.785	0.778	0.771	0.764	0.756	0.748	0.740	0.731	0.722	0.712	0.702	0.694	0.682	0.672	0.662	0.652	0.642	0.632	0.621	0.611	0.601	0.591	0.582	0.572	0.564	0.555	0.546	0.539	0.531	0.524	0.518	0.511	0.505	0.500	0.496	0.491	0.488	0.484	0.482	0.480	0.478	0.475	0.472	0.471	0.471	0.470	0.470	0.470	0.470	0.469	0.469	0.468	0.468	0.466	0.468	0.466	0.464	0.462	0.462	0.460	0.458	0.455	0.452	0.449	0.445	0.442	0.438	0.432	0.428	0.421	0.415	0.408	0.400	0.392	0.384	0.376	0.366	0.356	0.346	0.335	0.326	0.315	0.302	0.291	0.280	0.269	0.256	0.245	0.234	0.221	0.210	0.199	0.186	0.175	0.166	0.155	0.144	0.135	0.126	0.116	0.109	0.100	0.094	0.088	0.081	0.075	0.070	0.066	0.062	0.061	0.058	0.058	0.055	0.056	0.056	0.058	0.061	0.064	0.066	0.071	0.075	0.081	0.088	0.095	0.101	0.110	0.118	0.125	0.135	0.142	0.151	0.160	0.171	0.180	0.190	0.200	0.209	0.218	0.226	0.236	0.245	0.252	0.261	0.268	0.275	0.281	0.286	0.292	0.296	0.300	0.304	0.305	0.308	0.308	0.308	0.306	0.304	0.301	0.298	0.292	0.286	0.280	0.272	0.262	0.254	0.244	0.232	0.221	0.208	0.194	0.179	0.162	0.146	0.128	0.109	0.090	0.070	0.050	0.028	0.008	-0.016	-0.039	-0.062	-0.085	-0.110	-0.135	-0.160	-0.185	-0.210	-0.235	-0.260	-0.286	-0.311	-0.336	-0.361	-0.385	-0.408	-0.430	-0.452	-0.474	-0.494	-0.515	-0.535	-0.551	-0.570	-0.586	-0.601	-0.615	-0.628	-0.639	-0.649	-0.656	-0.664	-0.668	-0.671	-0.672	-0.672	-0.670	-0.668	-0.661	-0.654	-0.646	-0.635	-0.622	-0.609	-0.591	-0.572	-0.554	-0.532	-0.509	-0.484	-0.458	-0.430	-0.401	-0.370	-0.339	-0.305	-0.272	-0.238	-0.202	-0.166	-0.129	-0.091	-0.055	-0.018	0.021	0.060	0.099	0.135	0.172	0.210	0.248	0.284	0.319	0.354	0.388	0.420	0.450	0.480	0.509	0.535	0.560	0.584	0.606	0.629	0.648	0.665	0.681	0.696	0.709	0.720	0.730	0.738	0.745	0.750	0.754	0.755	0.756	0.756	0.755	0.752	0.750	0.746	0.741	0.738	0.731	0.725	0.719	0.712	0.705	0.699	0.692	0.688	0.681	0.676	0.671	0.668	0.664	0.661	0.659	0.659	0.659	0.659	0.662	0.665	0.669	0.674	0.680	0.688	0.696	0.705	0.716	0.729	0.740	0.754	0.769	0.786	0.802	0.820	0.838	0.856	0.876	0.895	0.915	0.936	0.958	0.979	1.000	1.021	1.042	1.064	1.086	1.108	1.129	1.149	1.169	1.189	1.206	1.225	1.241	1.259	1.275	1.289	1.304	1.318	1.329	1.341	1.350	1.360	1.369	1.376	1.381	1.385	1.389	1.391	1.391	1.391	1.390	1.386	1.381	1.376	1.370	1.361	1.351	1.341	1.329	1.316	1.301	1.285	1.269	1.251	1.231	1.211	1.189	1.168	1.144	1.121	1.096	1.071	1.046	1.020	0.994	0.966	0.940	0.912	0.885	0.858	0.830	0.801	0.775	0.748	0.721	0.694	0.669	0.644	0.620	0.595	0.572	0.551	0.531	0.511	0.494	0.476	0.460	0.448	0.435	0.424	0.414	0.408	0.401	0.398	0.394	0.394	0.395	0.399	0.404	0.409	0.418	0.428	0.438	0.450	0.465	0.480	0.498	0.516	0.535	0.555	0.578	0.600	0.624	0.648	0.672	0.698	0.724	0.749	0.775	0.801	0.828	0.854	0.879	0.904	0.930	0.954	0.978	1.000	1.021	1.041	1.060	1.079	1.095	1.111	1.125	1.136	1.146	1.156	1.162	1.166	1.170	1.170	1.170	1.168	1.164	1.158	1.149	1.139	1.128	1.112	1.096	1.080	1.061	1.040	1.019	0.995	0.969	0.944	0.916	0.888	0.856	0.826	0.795	0.764	0.730	0.699	0.665	0.631	0.599	0.565	0.531	0.498	0.464	0.432	0.400	0.369	0.336	0.306	0.278	0.249	0.221	0.195	0.169	0.145	0.121	0.100	0.079	0.059	0.041	0.024	0.009	-0.005	-0.018	-0.029	-0.039	-0.049	-0.055	-0.061	-0.066	-0.069	-0.071	-0.074	-0.074	-0.074	-0.071	-0.070	-0.065	-0.061	-0.058	-0.051	-0.045	-0.039	-0.032	-0.024	-0.015	-0.008	0.002	0.011	0.019	0.030	0.039	0.049	0.058	0.066	0.075	0.085	0.092	0.101	0.110	0.118	0.126	0.134	0.141	0.148	0.155	0.161	0.168	0.175	0.180	0.185	0.191	0.196	0.201	0.205	0.210	0.214	0.218	0.221	0.225	0.229	0.232	0.236	0.240	0.242	0.246	0.249	0.252	0.255	0.259	0.261	0.264	0.266	0.269	0.271	0.272	0.275	0.278	0.279	0.280	0.281	0.281	0.282	0.282	0.280	0.280	0.279	0.276	0.274	0.271	0.268	0.264	0.260	0.255	0.250	0.244	0.236	0.230	0.221	0.212	0.204	0.192	0.182	0.171	0.160	0.146	0.134	0.120	0.106	0.094	100.000	5.000	2.000	1.000	6.000	0.000	0.000	0.000	0.000	0.000	0.000	0.000	0.000	0.000	0.000	0.000	0.000	0.000	-0.741	-0.751	-0.762	-0.769	-0.778	-0.782	-0.788	-0.790	-0.792	-0.792	-0.792	-0.790	-0.786	-0.782	-0.775	-0.768	-0.758	-0.746	-0.735	-0.722	-0.708	-0.692	-0.676	-0.659	-0.640	-0.621	-0.600	-0.580	-0.559	-0.538	-0.515	-0.491	-0.469	-0.445	-0.421	-0.398	-0.374	-0.350	-0.328	-0.304	-0.280	-0.258	-0.235	-0.211	-0.189	-0.166	-0.146	-0.125	-0.105	-0.085	-0.068	-0.049	-0.032	-0.016	0.000	0.014	0.028	0.040	0.052	0.062	0.072	0.081	0.089	0.095	0.101	0.106	0.110	0.112	0.115	0.115	0.114	0.114	0.111	0.109	0.105	0.100	0.092	0.086	0.080	0.070	0.061	0.051	0.041	0.030	0.018	0.004	-0.010	-0.024	-0.039	-0.055	-0.071	-0.088	-0.105	-0.122	-0.141	-0.160	-0.179	-0.199	-0.219	-0.239	-0.260	-0.281	-0.301	-0.322	-0.342	-0.364	-0.385	-0.406	-0.428	-0.448	-0.469	-0.490	-0.511	-0.531	-0.551	-0.572	-0.592	-0.611	-0.631	-0.650	-0.669	-0.686	-0.704	-0.720	-0.738	-0.752	-0.769	-0.784	-0.798	-0.811	-0.825	-0.838	-0.850	-0.861	-0.874	-0.884	-0.894	-0.902	-0.912	-0.920	-0.928	-0.934	-0.940	-0.945	-0.950	-0.955	-0.959	-0.962	-0.964	-0.965	-0.968	-0.968	-0.969	-0.968	-0.969	-0.968	-0.966	-0.964	-0.961	-0.959	-0.955	-0.951	-0.948	-0.941	-0.936	-0.930	-0.924	-0.918	-0.910	-0.902	-0.895	-0.886	-0.876	-0.866	-0.856	-0.846	-0.835	-0.822	-0.811	-0.798	-0.784	-0.770	-0.755	-0.740	-0.726	-0.710	-0.694	-0.676	-0.660	-0.642	-0.625	-0.606	-0.588	-0.569	-0.549	-0.529	-0.509	-0.488	-0.466	-0.446	-0.422	-0.402	-0.380	-0.358	-0.335	-0.312	-0.291	-0.268	-0.245	-0.222	-0.200	-0.179	-0.155	-0.134	-0.112	-0.090	-0.069	-0.049	-0.029	-0.008	0.011	0.031	0.050	0.068	0.086	0.104	0.120	0.138	0.151	0.168	0.182	0.195	0.209	0.221	0.232	0.245	0.256	0.268	0.279	0.289	0.298	0.308	0.318	0.326	0.334	0.341	0.350	0.358	0.365	0.372	0.379	0.385	0.391	0.398	0.405	0.411	0.416	0.422	0.429	0.435	0.441	0.446	0.452	0.458	0.464	0.469	0.474	0.479	0.484	0.488	0.492	0.498	0.501	0.505	0.509	0.511	0.514	0.514	0.515	0.515	0.516	0.515	0.514	0.512	0.509	0.506	0.501	0.496	0.491	0.485	0.476	0.469	0.461	0.450	0.441	0.430	0.418	0.405	0.392	0.379	0.365	0.350	0.335	0.319	0.302	0.286	0.270	0.252	0.236	0.219	0.201	0.185	0.168	0.152	0.138	0.120	0.105	0.091	0.078	0.064	0.051	0.040	0.030	0.020	0.011	0.002	-0.004	-0.010	-0.015	-0.018	-0.020	-0.020	-0.020	-0.018	-0.015	-0.011	-0.005	0.001	0.010	0.019	0.029	0.040	0.051	0.065	0.079	0.094	0.110	0.126	0.144	0.161	0.181	0.200	0.220	0.239	0.259	0.279	0.299	0.319	0.340	0.360	0.380	0.400	0.420	0.440	0.459	0.479	0.496	0.515	0.532	0.550	0.566	0.584	0.599	0.615	0.631	0.645	0.660	0.675	0.688	0.701	0.715	0.728	0.740	0.751	0.765	0.776	0.788	0.800	0.812	0.825	0.838	0.850	0.862	0.878	0.891	0.905	0.920	0.935	0.951	0.968	0.985	1.002	1.020	1.040	1.059	1.080	1.102	1.122	1.145	1.170	1.194	1.218	1.242	1.268	1.295	1.320	1.348	1.374	1.402	1.431	1.459	1.488	1.516	1.545	1.574	1.602	1.630	1.659	1.688	1.715	1.741	1.769	1.795	1.821	1.845	1.869	1.891	1.915	1.936	1.955	1.976	1.994	2.011	2.026	2.041	2.055	2.068	2.079	2.089	2.098	2.105	2.111	2.118	2.120	2.122	2.124	2.125	2.124	2.121	2.116	2.112	2.105	2.099	2.091	2.081	2.071	2.060	2.049	2.035	2.021	2.006	1.992	1.975	1.959	1.941	1.922	1.904	1.885	1.864	1.844	1.824	1.802	1.780	1.758	1.735	1.711	1.689	1.664	1.640	1.615	1.591	1.565	1.539	1.515	1.488	1.462	1.436	1.410	1.385	1.358	1.331	1.305	1.278	1.252	1.225	1.199	1.171	1.145	1.120	1.094	1.068	1.042	1.016	0.992	0.966	0.942	0.918	0.895	0.871	0.849	0.828	0.805	0.785	0.765	0.745	0.725	0.706	0.688	0.670	0.652	0.636	0.620	0.605	0.590	0.575	0.562	0.549	0.536	0.522	0.511	0.499	0.489	0.476	0.466	0.455	0.445	0.434	0.424	0.414	0.402	0.392	0.381	0.370	0.360	0.348	0.336	0.322	0.311	0.298	0.284	0.269	0.255	0.240	0.224	0.206	0.189	0.170	0.151	0.132	0.111	0.091	0.070	0.046	0.024	0.000	-0.025	-0.050	-0.076	-0.101	-0.129	-0.156	-0.185	-0.214	-0.244	-0.272	-0.302	-0.332	-0.361	-0.392	-0.422	-0.454	-0.484	-0.514	-0.545	-0.575	-0.606	-0.635	-0.665	-0.694	-0.724	-0.752	-0.780	-0.809	-0.836	-0.864	-0.889	-0.915	-0.940	-0.964	-0.990	-1.012	-1.035	-1.058	-1.080	-1.101	-1.122	-1.144	-1.164	-1.184	-1.202	-1.222	-1.241	-1.260	-1.279	-1.296	-1.314	-1.332	-1.350	-1.368	-1.385	-1.402	-1.420	-1.438	-1.455	-1.472	-1.491	-1.510	-1.529	-1.546	-1.566	-1.585	-1.605	-1.625	-1.646	-1.666	-1.688	-1.709	-1.731	-1.751	-1.775	-1.796	-1.819	-1.841	-1.864	-1.885	-1.909	-1.931	-1.955	-1.978	-2.001	-2.025	-2.047	-2.070	-2.092	-2.115	-2.138	-2.160	-2.180	-2.202	-2.222	-2.242	-2.260	-2.279	-2.296	-2.314	-2.330	-2.345	-2.360	-2.374	-2.388	-2.400	-2.410	-2.421	-2.431	-2.441	-2.450	-2.458	-2.464	-2.470	-2.475	-2.479	-2.482	-2.485	-2.486	-2.488	-2.488	-2.489	-2.488	-2.488	-2.486	-2.484	-2.482	-2.480	-2.478	-2.475	-2.471	-2.470	-2.466	-2.464	-2.461	-2.459	-2.456	-2.452	-2.451	-2.451	-2.450	-2.450	-2.450	-2.451	-2.454	-2.455	-2.458	-2.461	-2.466	-2.470	-2.475	-2.482	-2.489	-2.496	-2.505	-2.514	-2.524	-2.534	-2.544	-2.555	-2.568	-2.579	-2.591	-2.604	-2.616	-2.629	-2.642	-2.654	-2.668	-2.680	-2.691	-2.702	-2.714	-2.724	-2.734	-2.744	-2.751	-2.760	-2.766	-2.771	-2.776	-2.779	-2.781	-2.781	-2.781	-2.779	-2.775	-2.771	-2.765	-2.756	-2.746	-2.735	-2.722	-2.709	-2.692	-2.676	-2.656	-2.636	-2.615	-2.592	-2.568	-2.542	-2.515	-2.488	-2.456	-2.428	-2.395	-2.362	-2.328	-2.295	-2.259	-2.225	-2.189	-2.154	-2.116	-2.080	-2.044	-2.009	-1.972	-1.938	-1.902	-1.868	-1.835	-1.801	-1.770	-1.738	-1.709	-1.679	-1.652	-1.625	-1.601	-1.576	-1.554	-1.534	-1.514	-1.496	-1.481	-1.465	-1.452	-1.442	-1.432	-1.425	-1.420	-1.415	-1.414	-1.411	-1.411	-1.412	-1.414	-1.419	-1.424	-1.428	-1.435	-1.442	-1.450	-1.459	-1.469	-1.479	-1.489	-1.500	-1.511	-1.521	-1.532	-1.544	-1.555	-1.565	-1.576	-1.586	-1.594	-1.602	-1.610	-1.618	-1.624	-1.628	-1.632	-1.636	-1.639	-1.639	-1.639	-1.639	-1.636	-1.632	-1.628	-1.622	-1.618	-1.609	-1.600	-1.590	-1.579	-1.568	-1.555	-1.541	-1.526	-1.510	-1.495	-1.479	-1.462	-1.445	-1.428	-1.410	-1.392	-1.375	-1.358	-1.340	-1.324	-1.308	-1.291	-1.276	-1.261	-1.248	-1.234	-1.222	-1.211	-1.201	-1.192	-1.185	-1.179	-1.174	-1.170	-1.169	-1.169	-1.169	-1.172	-1.178	-1.182	-1.190	-1.200	-1.211	-1.224	-1.238	-1.254	-1.271	-1.291	-1.314	-1.335	-1.359	-1.385	-1.410	-1.438	-1.468	-1.496	-1.526	-1.559	-1.590	-1.624	-1.658	-1.690	-1.726	-1.760	-1.795	-1.830	-1.865	-1.899	-1.934	-1.966	-2.000	-2.033	-2.065	-2.096	-2.126	-2.155	-2.182	-2.210	-2.235	-2.260	-2.284	-2.305	-2.325	-2.342	-2.360	-2.376	-2.390	-2.402	-2.411	-2.420	-2.428	-2.434	-2.436	-2.440	-2.440	-2.439	-2.436	-2.432	-2.425	-2.418	-2.409	-2.398	-2.386	-2.372	-2.358	-2.342	-2.326	-2.309	-2.290	-2.271	-2.251	-2.231	-2.210	-2.188	-2.165	-2.144	-2.120	-2.096	-2.072	-2.047	-2.025	-2.000	-1.976	-1.952	-1.930	-1.906	-1.884	-1.861	-1.839	-1.818	-1.796	-1.775	-1.756	-1.736	-1.719	-1.701	-1.685	-1.669	-1.655	-1.640	-1.628	-1.615	-1.604	-1.594	-1.585	-1.578	-1.570	-1.565	-1.560	-1.558	-1.554	-1.552	-1.552	-1.552	-1.556	-1.559	-1.562	-1.568	-1.574	-1.580	-1.590	-1.599	-1.608	-1.619	-1.630	-1.644	-1.656	-1.670	-1.685	-1.701	-1.718	-1.735	-1.754	-1.771	-1.790	-1.809	-1.829	-1.850	-1.870	-1.891	-1.911	-1.932	-1.952	-1.974	-1.995	-2.015	-2.035	-2.055	-2.074	-2.092	-2.111	-2.129	-2.145	-2.161	-2.176	-2.191	-2.204	-2.216	-2.228	-2.239	-2.248	-2.256	-2.264	-2.270	-2.274	-2.278	-2.280	-2.280	-2.279	-2.276	-2.274	-2.270	-2.262	-2.256	-2.248	-2.239	-2.229	-2.216	-2.204	-2.190	-2.175	-2.159	-2.141	-2.125	-2.106	-2.088	-2.068	-2.049	-2.029	-2.009	-1.989	-1.969	-1.948	-1.928	-1.908	-1.888	-1.868	-1.849	-1.830	-1.814	-1.796	-1.780	-1.766	-1.751	-1.738	-1.725	-1.715	-1.705	-1.696	-1.689	-1.682	-1.678	-1.674	-1.670	-1.669	-1.670	-1.670	-1.674	-1.676	-1.682	-1.688	-1.696	-1.704	-1.712	-1.722	-1.734	-1.745	-1.759	-1.771	-1.785	-1.800	-1.814	-1.830	-1.846	-1.862	-1.878	-1.894	-1.910	-1.926	-1.942	-1.958	-1.972	-1.986	-2.001	-2.014	-2.027	-2.040	-2.051	-2.061	-2.072	-2.081	-2.090	-2.098	-2.102	-2.109	-2.112	-2.115	-2.116	-2.116	-2.115	-2.115	-2.111	-2.108	-2.102	-2.096	-2.089	-2.081	-2.072	-2.062	-2.052	-2.041	-2.029	-2.015	-2.001	-1.988	-1.972	-1.956	-1.940	-1.924	-1.908	-1.891	-1.872	-1.855	-1.838	-1.819	-1.802	-1.784	-1.765	-1.748	-1.731	-1.714	-1.698	-1.681	-1.666	-1.651	-1.636	-1.622	-1.609	-1.596	-1.585	-1.572	-1.561	-1.552	-1.541	-1.532	-1.525	-1.518	-1.512	-1.506	-1.501	-1.498	-1.494	-1.491	-1.490	-1.489	-1.488	-1.488	-1.488	-1.489	-1.490	-1.491	-1.494	-1.496	-1.499	-1.502	-1.505	-1.509	-1.512	-1.516	-1.519	-1.524	-1.526	-1.531	-1.535	-1.539	-1.540	-1.544	-1.546	-1.549	-1.550	-1.551	-1.551	-1.552	-1.551	-1.551	-1.550	-1.548	-1.545	-1.542	-1.539	-1.534	-1.530	-1.525	-1.519	-1.512	-1.506	-1.498	-1.490	-1.481	-1.472	-1.464	-1.452	-1.444	-1.432	-1.421	-1.410	-1.398	-1.386	-1.374	-1.361	-1.349	-1.336	-1.324	-1.311	-1.299	-1.286	-1.272	-1.260	-1.249	-1.236	-1.224	-1.212	-1.201	-1.191	-1.180	-1.170	-1.160	-1.151	-1.142	-1.134	-1.126	-1.120	-1.112	-1.106	-1.101	-1.096	-1.090	-1.086	-1.084	-1.081	-1.080	-1.078	-1.076	-1.076	-1.078	-1.078	-1.079	-1.081	-1.081	-1.085	-1.088	-1.091	-1.094	-1.098	-1.101	-1.106	-1.111	-1.115	-1.120	-1.125	-1.129	-1.134	-1.139	-1.142	-1.148	-1.151	-1.155	-1.159	-1.162	-1.164	-1.166	-1.169	-1.170	-1.171	-1.171	-1.170	-1.170	-1.169	-1.166	-1.162	-1.159	-1.152	-1.148	-1.141	-1.134	-1.126	-1.118	-1.108	-1.098	-1.086	-1.074	-1.060	-1.046	-1.032	-1.018	-1.001	-0.984	-0.968	-0.949	-0.930	-0.911	-0.891	-0.872	-0.852	-0.831	-0.810	-0.790	-0.769	-0.746	-0.724	-0.701	-0.679	-0.656	-0.634	-0.611	-0.589	-0.566	-0.544	-0.521	-0.500	-0.476	-0.454	-0.432	-0.411	-0.390	-0.369	-0.348	-0.326	-0.305	-0.284	-0.265	-0.244	-0.222	-0.204	-0.182	-0.162	-0.142	-0.122	-0.102	-0.082	-0.061	-0.041	-0.021	0.000	0.021	0.042	0.064	0.085	0.106	0.129	0.150	0.174	0.196	0.219	0.242	0.266	0.290	0.314	0.339	0.364	0.388	0.411	0.436	0.461	0.486	0.510	0.535	0.559	0.584	0.608	0.631	0.655	0.679	0.701	0.724	0.746	0.766	0.789	0.809	0.826	0.846	0.864	0.881	0.896	0.912	0.926	0.940	0.952	0.964	0.975	0.986	0.994	1.002	1.011	1.016	1.022	1.026	1.030	1.034	1.036	1.038	1.038	1.038	1.038	1.035	1.034	1.030	1.028	1.022	1.019	1.014	1.009	1.004	0.998	0.991	0.985	0.978	0.970	0.965	0.958	0.951	0.944	0.938	0.930	0.924	0.919	0.912	0.905	0.900	0.895	0.890	0.884	0.880	0.875	0.870	0.866	0.861	0.858	0.855	0.851	0.849	0.845	0.842	0.840	0.838	0.835	0.834	0.831	0.829	0.828	0.826	0.825	0.824	0.822	0.821	0.821	0.819	0.818	0.818	0.816	0.815	0.814	0.812	0.811	0.810	0.810	0.809	0.808	0.806	0.806	0.804	0.804	0.801	0.801	0.800	0.799	0.799	0.799	0.798	0.798	0.798	0.798	0.796	0.798	0.796	0.798	0.799	0.799	0.801	0.804	0.805	0.808	0.810	0.811	0.814	0.816	0.820	0.822	0.826	0.830	0.834	0.839	0.842	0.849	0.854	0.859	0.865	0.871	0.878	0.882	0.889	0.895	0.901	0.906	0.914	0.918	0.924	0.931	0.936	0.942	0.946	0.952	0.958	0.961	0.966	0.970	0.972	0.976	0.979	0.979	0.980	0.980	0.981	0.980	0.978	0.975	0.971	0.969	0.964	0.958	0.952	0.945	0.938	0.929	0.920	0.910	0.900	0.888	0.875	0.861	0.848	0.834	0.819	0.802	0.786	0.769	0.750	0.731	0.712	0.692	0.671	0.650	0.629	0.605	0.582	0.560	0.536	0.514	0.489	0.465	0.441	0.416	0.390	0.366	0.341	0.315	0.290	0.265	0.240	0.215	0.191	0.166	0.141	0.119	0.095	0.072	0.050	0.028	0.006	-0.015	-0.035	-0.055	-0.074	-0.090	-0.109	-0.125	-0.140	-0.155	-0.169	-0.182	-0.195	-0.206	-0.216	-0.225	-0.235	-0.241	-0.248	-0.254	-0.256	-0.259	-0.261	-0.260	-0.260	-0.259	-0.255	-0.251	-0.246	-0.241	-0.235	-0.228	-0.219	-0.210	-0.200	-0.189	-0.178	-0.166	-0.152	-0.141	-0.128	-0.112	-0.099	-0.084	-0.068	-0.054	-0.038	-0.022	-0.006	0.010	0.025	0.041	0.059	0.074	0.088	0.104	0.119	0.132	0.145	0.160	0.174	0.186	0.199	0.212	0.225	0.236	0.248	0.258	0.268	0.278	0.288	0.296	0.305	0.312	0.319	0.328	0.335	0.341	0.348	0.355	0.361	0.366	0.374	0.380	0.386	0.394	0.400	0.406	0.412	0.420	0.426	0.434	0.441	0.449	0.458	0.465	0.474	0.482	0.491	0.500	0.510	0.520	0.531	0.541	0.552	0.565	0.576	0.589	0.601	0.614	0.629	0.642	0.656	0.671	0.685	0.701	0.716	0.730	0.745	0.761	0.776	0.790	0.806	0.820	0.836	0.851	0.865	0.880	0.894	0.908	0.921	0.936	0.949	0.961	0.974	0.986	0.998	1.008	1.019	1.029	1.038	1.046	1.055	1.062	1.069	1.075	1.081	1.085	1.090	1.094	1.096	1.099	1.100	1.101	1.100	1.099	1.098	1.096	1.091	1.088	1.082	1.078	1.071	1.064	1.055	1.048	1.036	1.026	1.015	1.002	0.989	0.976	0.961	0.946	0.931	0.916	0.900	0.882	0.865	0.849	0.830	0.812	0.794	0.775	0.756	0.738	0.719	0.700	0.680	0.662	0.645	0.626	0.609	0.591	0.576	0.559	0.544	0.530	0.515	0.502	0.491	0.480	0.469	0.460	0.451	0.445	0.440	0.435	0.431	0.430	0.429	0.429	0.430	0.434	0.439	0.445	0.452	0.460	0.470	0.481	0.492	0.506	0.520	0.535	0.552	0.570	0.588	0.608	0.628	0.649	0.670	0.692	0.715	0.738	0.761	0.785	0.810	0.834	0.858	0.882	0.906	0.930	0.954	0.978	1.000	1.021	1.044	1.064	1.082	1.102	1.120	1.136	1.152	1.168	1.181	1.194	1.205	1.215	1.222	1.229	1.235	1.239	1.241	1.242	1.242	1.241	1.239	1.234	1.229	1.220	1.211	1.202	1.191	1.179	1.165	1.149	1.132	1.115	1.096	1.078	1.058	1.036	1.015	0.992	0.970	0.946	0.921	0.898	0.871	0.846	0.820	0.795	0.769	0.742	0.716	0.690	0.664	0.639	0.612	0.586	0.561	0.536	0.511	0.486	0.464	0.439	0.416	0.394	0.370	0.349	0.328	0.308	0.286	0.266	0.245	0.226	0.206	0.189	0.170	0.152	0.135	0.119	0.101	0.085	0.070	0.054	0.038	0.024	0.008	-0.006	-0.020	-0.034	-0.048	-0.060	-0.074	-0.086	-0.099	-0.111	-0.122	-0.134	-0.145	-0.155	-0.165	-0.175	-0.184	-0.192	-0.201	-0.208	-0.215	-0.221	-0.226	-0.230	-0.234	-0.238	-0.239	-0.241	-0.242	-0.242	-0.242	-0.241	-0.239	-0.238	-0.232	-0.228	-0.222	-0.216	-0.209	-0.201	-0.192	-0.184	-0.175	-0.164	-0.154	-0.142	-0.131	-0.119	-0.106	-0.095	-0.082	-0.068	-0.055	-0.041	-0.029	-0.015	-0.002	0.010	0.024	0.035	0.048	0.059	0.069	0.079	0.088	0.096	0.105	0.111	0.118	0.122	0.128	0.130	0.131	0.134	0.132	0.131	0.130	0.126	0.121	0.115	0.109	0.100	0.090	0.081	0.069	0.059	0.046	0.031	0.018	0.002	-0.011	-0.028	-0.045	-0.061	-0.078	-0.095	-0.114	-0.131	-0.148	-0.165	-0.182	-0.201	-0.218	-0.235	-0.251	-0.268	-0.282	-0.298	-0.312	-0.326	-0.340	-0.351	-0.364	-0.375	-0.385	-0.395	-0.402	-0.411	-0.419	-0.425	-0.431	-0.435	-0.440	-0.444	-0.446	-0.449	-0.450	-0.451	-0.451	-0.450	-0.449	-0.448	-0.444	-0.442	-0.439	-0.435	-0.431	-0.428	-0.422	-0.419	-0.414	-0.409	-0.404	-0.399	-0.394	-0.389	-0.385	-0.380	-0.375	-0.371	-0.368	-0.362	-0.359	-0.354	-0.349	-0.345	-0.340	-0.336	-0.332	-0.328	-0.324	-0.321	-0.318	-0.315	-0.312	-0.310	-0.308	-0.305	-0.302	-0.300	-0.298	-0.298	-0.295	-0.294	-0.292	-0.290	-0.289	-0.289	-0.288	-0.286	-0.285	-0.285	-0.284	-0.284	-0.284	-0.284	-0.284	-0.284	-0.285	-0.286	-0.288	-0.290	-0.292	-0.298	-0.301	-0.306	-0.311	-0.318	-0.324	-0.331	-0.339	-0.346	-0.355	-0.365	-0.375	-0.386	-0.396	-0.409	-0.422	-0.436	-0.450	-0.465	-0.480	-0.496	-0.512	-0.531	-0.549	-0.568	-0.585	-0.605	-0.625	-0.642	-0.662	-0.684	-0.704	-0.724	-0.744	-0.764	-0.784	-0.804	-0.824	-0.844	-0.862	-0.881	-0.900	-0.918	-0.935	-0.952	-0.968	-0.982	-0.998	-1.011	-1.024	-1.036	-1.048	-1.058	-1.066	-1.074	-1.081	-1.086	-1.092	-1.098	-1.101	-1.104	-1.106	-1.109	-1.110	-1.109	-1.109	-1.108	-1.106	-1.105	-1.102	-1.100	-1.098	-1.094	-1.091	-1.088	-1.084	-1.081	-1.079	-1.076	-1.075	-1.074	-1.074	-1.074	-1.072	-1.075	-1.078	-1.081	-1.085	-1.090	-1.095	-1.104	-1.111	-1.121	-1.132	-1.144	-1.158	-1.171	-1.188	-1.205	-1.222	-1.242	-1.264	-1.286	-1.310	-1.334	-1.360	-1.385	-1.412	-1.441	-1.470	-1.501	-1.532	-1.562	-1.594	-1.626	-1.660	-1.691	-1.726	-1.758	-1.791	-1.824	-1.856	-1.888	-1.919	-1.950	-1.980	-2.007	-2.036	-2.064	-2.090	-2.115	-2.139	-2.162	-2.184	-2.204	-2.221	-2.239	-2.254	-2.266	-2.279	-2.289	-2.295	-2.301	-2.305	-2.306	-2.306	-2.304	-2.299	-2.292	-2.285	-2.275	-2.262	-2.249	-2.234	-2.218	-2.198	-2.178	-2.156	-2.132	-2.106	-2.080	-2.052	-2.024	-1.992	-1.962	-1.930	-1.896	-1.862	-1.829	-1.792	-1.756	-1.720	-1.685	-1.648	-1.611	-1.574	-1.538	-1.501	-1.465	-1.431	-1.396	-1.362	-1.329	-1.295	-1.264	-1.232	-1.204	-1.176	-1.149	-1.122	-1.098	-1.074	-1.052	-1.031	-1.012	-0.994	-0.979	-0.962	-0.950	-0.936	-0.925	-0.916	-0.906	-0.899	-0.892	-0.888	-0.882	-0.880	-0.876	-0.876	-0.875	-0.876	-0.876	-0.878	-0.879	-0.881	-0.882	-0.885	-0.888	-0.889	-0.891	-0.892	-0.895	-0.895	-0.896	-0.896	-0.895	-0.894	-0.892	-0.890	-0.888	-0.882	-0.878	-0.872	-0.865	-0.856	-0.848	-0.838	-0.826	-0.812	-0.800	-0.785	-0.769	-0.752	-0.735	-0.716	-0.696	-0.676	-0.655	-0.634	-0.612	-0.589	-0.568	-0.545	-0.522	-0.498	-0.475	-0.452	-0.430	-0.408	-0.385	-0.362	-0.341	-0.320	-0.299	-0.280	-0.261	-0.244	-0.225	-0.209	-0.194	-0.180	-0.168	-0.155	-0.145	-0.135	-0.128	-0.121	-0.116	-0.111	-0.110	-0.108	-0.108	-0.109	-0.110	-0.114	-0.119	-0.122	-0.130	-0.138	-0.145	-0.155	-0.165	-0.175	-0.186	-0.199	-0.211	-0.224	-0.238	-0.251	-0.266	-0.280	-0.295	-0.310	-0.324	-0.339	-0.354	-0.368	-0.381	-0.394	-0.408	-0.420	-0.431	-0.444	-0.455	-0.466	-0.475	-0.484	-0.492	-0.500	-0.506	-0.512	-0.518	-0.521	-0.525	-0.528	-0.530	-0.531	-0.531	-0.531	-0.530	-0.528	-0.525	-0.521	-0.516	-0.511	-0.506	-0.500	-0.494	-0.486	-0.479	-0.470	-0.461	-0.454	-0.445	-0.436	-0.426	-0.416	-0.406	-0.396	-0.385	-0.375	-0.365	-0.354	-0.342	-0.332	-0.322	-0.311	-0.302	-0.294	-0.284	-0.276	-0.269	-0.260	-0.252	-0.246	-0.240	-0.234	-0.229	-0.224	-0.219	-0.216	-0.214	-0.211	-0.210	-0.210	-0.210	-0.210	-0.212	-0.214	-0.218	-0.221	-0.225	-0.230	-0.238	-0.244	-0.250	-0.260	-0.269	-0.279	-0.290	-0.301	-0.315	-0.328	-0.341	-0.355	-0.370	-0.385	-0.402	-0.418	-0.435	-0.454	-0.471	-0.489	-0.507	-0.526	-0.545	-0.565	-0.584	-0.604	-0.622	-0.644	-0.664	-0.684	-0.702	-0.721	-0.741	-0.761	-0.780	-0.799	-0.816	-0.834	-0.851	-0.868	-0.885	-0.900	-0.915	-0.929	-0.942	-0.955	-0.968	-0.979	-0.989	-0.999	-1.006	-1.015	-1.021	-1.026	-1.031	-1.035	-1.038	-1.038	-1.038	-1.036	-1.034	-1.030	-1.025	-1.019	-1.011	-1.004	-0.995	-0.984	-0.972	-0.961	-0.946	-0.932	-0.915	-0.899	-0.880	-0.861	-0.841	-0.820	-0.799	-0.776	-0.751	-0.728	-0.704	-0.678	-0.650	-0.624	-0.596	-0.568	-0.540	-0.510	-0.481	-0.451	-0.421	-0.391	-0.362	-0.331	-0.301	-0.271	-0.241	-0.211	-0.181	-0.151	-0.122	-0.094	-0.065	-0.038	-0.009	0.018	0.044	0.069	0.094	0.118	0.141	0.165	0.188	0.209	0.230	0.250	0.269	0.288	0.306	0.322	0.340	0.355	0.370	0.385	0.399	0.411	0.424	0.436	0.448	0.459	0.470	0.479	0.490	0.500	0.507	0.518	0.526	0.534	0.542	0.550	0.559	0.565	0.574	0.582	0.590	0.598	0.606	0.615	0.624	0.632	0.641	0.650	0.660	0.670	0.679	0.690	0.701	0.711	0.721	0.732	0.744	0.756	0.768	0.780	0.792	0.804	0.816	0.829	0.841	0.855	0.868	0.881	0.894	0.908	0.920	0.934	0.948	0.960	0.972	0.986	0.999	1.012	1.024	1.038	1.050	1.061	1.074	1.085	1.095	1.106	1.116	1.129	1.139	1.148	1.158	1.166	1.174	1.182	1.190	1.196	1.204	1.210	1.216	1.220	1.226	1.231	1.235	1.240	1.242	1.246	1.250	1.251	1.254	1.255	1.258	1.259	1.259	1.260	1.261	1.260	1.260	1.259	1.259	1.258	1.256	1.255	1.254	1.251	1.251	1.250	1.249	1.246	1.245	1.244	1.242	1.241	1.240	1.239	1.238	1.236	1.235	1.234	1.234	1.232	1.232	1.232	1.232	1.234	1.234	1.234	1.236	1.236	1.238	1.240	1.241	1.242	1.245	1.248	1.249	1.250	1.252	1.256	1.258	1.259	1.260	1.262	1.265	1.265	1.266	1.268	1.268	1.269	1.268	1.268	1.266	1.265	1.262	1.260	1.256	1.254	1.248	1.242	1.236	1.230	1.221	1.214	1.204	1.192	1.182	1.170	1.156	1.142	1.128	1.112	1.095	1.079	1.061	1.042	1.022	1.002	0.981	0.959	0.936	0.914	0.890	0.866	0.840	0.816	0.789	0.764	0.739	0.711	0.684	0.658	0.630	0.602	0.576	0.549	0.522	0.494	0.466	0.440	0.412	0.386	0.360	0.334	0.308	0.282	0.256	0.232	0.208	0.182	0.159	0.135	0.112	0.089	0.066	0.045	0.022	0.001	-0.020	-0.040	-0.060	-0.080	-0.099	-0.118	-0.138	-0.156	-0.175	-0.192	-0.209	-0.228	-0.244	-0.261	-0.278	-0.294	-0.311	-0.326	-0.342	-0.360	-0.375	-0.390	-0.406	-0.421	-0.436	-0.450	-0.465	-0.480	-0.495	-0.509	-0.524	-0.538	-0.552	-0.566	-0.580	-0.594	-0.608	-0.620	-0.634	-0.648	-0.661	-0.672	-0.686	-0.699	-0.711	-0.724	-0.736	-0.749	-0.761	-0.774	-0.786	-0.798	-0.810	-0.822	-0.834	-0.845	-0.858	-0.868	-0.879	-0.890	-0.900	-0.910	-0.920	-0.930	-0.940	-0.950	-0.958	-0.966	-0.975	-0.984	-0.991	-0.999	-1.006	-1.012	-1.020	-1.025	-1.031	-1.036	-1.041	-1.046	-1.050	-1.052	-1.055	-1.058	-1.058	-1.060	-1.059	-1.059	-1.059	-1.058	-1.055	-1.052	-1.050	-1.045	-1.041	-1.035	-1.030	-1.022	-1.016	-1.009	-1.000	-0.991	-0.982	-0.971	-0.961	-0.951	-0.940	-0.928	-0.915	-0.904	-0.890	-0.876	-0.862	-0.849	-0.834	-0.820	-0.805	-0.790	-0.774	-0.758	-0.742	-0.726	-0.711	-0.696	-0.680	-0.664	-0.649	-0.632	-0.616	-0.601	-0.586	-0.570	-0.555	-0.541	-0.526	-0.511	-0.496	-0.481	-0.469	-0.454	-0.440	-0.426	-0.412	-0.399	-0.385	-0.372	-0.360	-0.346	-0.334	-0.321	-0.309	-0.295	-0.282	-0.271	-0.259	-0.246	-0.234	-0.222	-0.210	-0.198	-0.186	-0.175	-0.162	-0.150	-0.140	-0.129	-0.116	-0.105	-0.094	-0.082	-0.071	-0.061	-0.049	-0.040	-0.029	-0.020	-0.009	0.000	0.009	0.018	0.025	0.032	0.040	0.046	0.052	0.059	0.062	0.068	0.070	0.074	0.076	0.078	0.078	0.078	0.076	0.075	0.072	0.069	0.065	0.060	0.054	0.048	0.040	0.031	0.022	0.012	0.002	-0.008	-0.019	-0.032	-0.044	-0.056	-0.071	-0.084	-0.098	-0.112	-0.126	-0.140	-0.155	-0.169	-0.182	-0.195	-0.210	-0.222	-0.235	-0.248	-0.259	-0.270	-0.280	-0.290	-0.299	-0.306	-0.312	-0.320	-0.325	-0.330	-0.332	-0.336	-0.336	-0.338	-0.336	-0.334	-0.330	-0.326	-0.321	-0.314	-0.306	-0.298	-0.286	-0.274	-0.262	-0.249	-0.235	-0.220	-0.204	-0.186	-0.170	-0.151	-0.132	-0.112	-0.092	-0.072	-0.051	-0.031	-0.010	0.011	0.032	0.055	0.078	0.099	0.120	0.141	0.162	0.184	0.205	0.225	0.245	0.265	0.284	0.302	0.320	0.338	0.352	0.368	0.381	0.395	0.408	0.419	0.429	0.438	0.446	0.454	0.460	0.465	0.470	0.471	0.474	0.475	0.475	0.472	0.470	0.466	0.461	0.456	0.449	0.440	0.431	0.421	0.410	0.398	0.385	0.370	0.355	0.340	0.324	0.306	0.288	0.269	0.248	0.228	0.208	0.184	0.162	0.140	0.116	0.092	0.069	0.044	0.019	-0.006	-0.031	-0.058	-0.082	-0.108	-0.132	-0.158	-0.182	-0.206	-0.231	-0.255	-0.279	-0.302	-0.324	-0.348	-0.370	-0.390	-0.412	-0.432	-0.452	-0.471	-0.490	-0.509	-0.526	-0.542	-0.558	-0.572	-0.586	-0.600	-0.612	-0.624	-0.635	-0.645	-0.654	-0.664	-0.671	-0.678	-0.685	-0.690	-0.694	-0.698	-0.700	-0.702	-0.704	-0.704	-0.704	-0.704	-0.701	-0.699	-0.695	-0.690	-0.686	-0.681	-0.675	-0.668	-0.661	-0.655	-0.646	-0.638	-0.629	-0.619	-0.610	-0.599	-0.589	-0.578	-0.565	-0.554	-0.541	-0.529	-0.515	-0.501	-0.489	-0.474	-0.459	-0.445	-0.430	-0.414	-0.399	-0.382	-0.365	-0.348	-0.332	-0.314	-0.296	-0.280	-0.261	-0.244	-0.226	-0.208	-0.190	-0.172	-0.155	-0.136	-0.118	-0.099	-0.079	-0.061	-0.041	-0.021	-0.002	0.018	0.038	0.058	0.076	0.096	0.116	0.135	0.155	0.175	0.194	0.214	0.234	0.252	0.271	0.291	0.310	0.330	0.350	0.369	0.386	0.405	0.424	0.442	0.460	0.479	0.498	0.515	0.532	0.549	0.568	0.584	0.600	0.618	0.632	0.650	0.666	0.681	0.698	0.714	0.730	0.745	0.760	0.775	0.791	0.806	0.821	0.835	0.851	0.865	0.880	0.894	0.909	0.921	0.936	0.950	0.962	0.976	0.989	1.002	1.015	1.028	1.041	1.054	1.066	1.078	1.090	1.100	1.111	1.121	1.132	1.142	1.151	1.161	1.168	1.176	1.184	1.190	1.195	1.200	1.205	1.208	1.210	1.212	1.212	1.214	1.212	1.211	1.209	1.205	1.201	1.196	1.190	1.182	1.175	1.166	1.158	1.148	1.136	1.126	1.114	1.101	1.088	1.074	1.060	1.045	1.030	1.015	1.000	0.984	0.968	0.951	0.936	0.920	0.905	0.889	0.874	0.860	0.845	0.832	0.819	0.806	0.795	0.784	0.774	0.765	0.756	0.749	0.742	0.738	0.734	0.731	0.729	0.729	0.730	0.731	0.734	0.739	0.744	0.749	0.758	0.765	0.775	0.786	0.798	0.810	0.824	0.838	0.852	0.869	0.885	0.902	0.919	0.939	0.958	0.976	0.995	1.015	1.035	1.055	1.076	1.095	1.118	1.138	1.156	1.178	1.198	1.218	1.236	1.255	1.275	1.294	1.311	1.330	1.348	1.366	1.384	1.400	1.419	1.434	1.451	1.468	1.482	1.499	1.515	1.531	1.545	1.560	1.575	1.591	1.606	1.621	1.635	1.651	1.666	1.682	1.696	1.712	1.730	1.745	1.761	1.779	1.795	1.812	1.830	1.848	1.868	1.885	1.905	1.925	1.944	1.964	1.984	2.004	2.024	2.044	2.065	2.086	2.106	2.128	2.149	2.170	2.191	2.212	2.234	2.254	2.275	2.295	2.315	2.335	2.355	2.374	2.392	2.410	2.429	2.445	2.461	2.478	2.491	2.505	2.519	2.531	2.541	2.552	2.561	2.571	2.579	2.585	2.591	2.596	2.600	2.602	2.604	2.605	2.604	2.604	2.601	2.598	2.594	2.589	2.582	2.574	2.566	2.556	2.546	2.535	2.522	2.510	2.496	2.481	2.465	2.449	2.431	2.414	2.395	2.375	2.355	2.336	2.315	2.294	2.271	2.249	2.226	2.204	2.179	2.155	2.131	2.105	2.081	2.055	2.029	2.002	1.976	1.950	1.924	1.898	1.870	1.842	1.816	1.790	1.764	1.735	1.710	1.682	1.656	1.630	1.602	1.578	1.551	1.526	1.501	1.478	1.452	1.429	1.404	1.381	1.360	1.336	1.315	1.295	1.275	1.255	1.236	1.218	1.199	1.181	1.165	1.149	1.134	1.119	1.104	1.090	1.076	1.064	1.051	1.040	1.029	1.019	1.008	0.998	0.988	0.979	0.970	0.961	0.952	0.945	0.935	0.926	0.919	0.909	0.901	0.891	0.881	0.871	0.861	0.851	0.840	0.829	0.816	0.804	0.790	0.778	0.762	0.746	0.731	0.715	0.696	0.679	0.660	0.640	0.619	0.598	0.576	0.552	0.528	0.502	0.478	0.452	0.426	0.399	0.371	0.342	0.315	0.285	0.255	0.225	0.195	0.165	0.134	0.102	0.071	0.040	0.009	-0.022	-0.054	-0.085	-0.116	-0.148	-0.179	-0.209	-0.239	-0.268	-0.298	-0.326	-0.355	-0.382	-0.411	-0.438	-0.464	-0.489	-0.515	-0.540	-0.564	-0.588	-0.610	-0.632	-0.655	-0.676	-0.699	-0.720	-0.740	-0.759	-0.779	-0.799	-0.819	-0.836	-0.855	-0.872	-0.891	-0.909	-0.926	-0.945	-0.961	-0.980	-0.996	-1.014	-1.031	-1.050	-1.068	-1.085	-1.102	-1.121	-1.140	-1.158	-1.175	-1.194	-1.214	-1.234	-1.252	-1.274	-1.294	-1.314	-1.335	-1.355	-1.376	-1.398	-1.419	-1.440	-1.462	-1.485	-1.506	-1.530	-1.552	-1.575	-1.598	-1.620	-1.644	-1.665	-1.688	-1.709	-1.730	-1.752	-1.772	-1.792	-1.812	-1.832	-1.851	-1.869	-1.885	-1.902	-1.919	-1.934	-1.950	-1.962	-1.978	-1.990	-2.001	-2.011	-2.021	-2.031	-2.039	-2.045	-2.051	-2.056	-2.060	-2.062	-2.064	-2.065	-2.064	-2.064	-2.062	-2.060	-2.056	-2.052	-2.047	-2.042	-2.036	-2.030	-2.021	-2.014	-2.006	-1.998	-1.989	-1.980	-1.970	-1.961	-1.952	-1.942	-1.934	-1.924	-1.916	-1.906	-1.900	-1.892	-1.885	-1.878	-1.871	-1.866	-1.861	-1.856	-1.852	-1.849	-1.846	-1.845	-1.842	-1.841	-1.841	-1.842	-1.842	-1.844	-1.845	-1.849	-1.851	-1.855	-1.858	-1.861	-1.866	-1.869	-1.874	-1.879	-1.881	-1.886	-1.890	-1.894	-1.896	-1.899	-1.901	-1.902	-1.902	-1.904	-1.902	-1.902	-1.899	-1.896	-1.892	-1.888	-1.881	-1.875	-1.866	-1.858	-1.846	-1.835	-1.822	-1.809	-1.794	-1.778	-1.760	-1.741	-1.721	-1.700	-1.679	-1.655	-1.632	-1.606	-1.582	-1.556	-1.528	-1.500	-1.472	-1.442	-1.414	-1.384	-1.354	-1.324	-1.292	-1.262	-1.232	-1.201	-1.171	-1.141	-1.112	-1.082	-1.054	-1.026	-1.000	-0.974	-0.946	-0.921	-0.898	-0.874	-0.851	-0.831	-0.810	-0.790	-0.774	-0.756	-0.741	-0.728	-0.712	-0.701	-0.690	-0.680	-0.671	-0.662	-0.655	-0.650	-0.644	-0.640	-0.635	-0.632	-0.630	-0.629	-0.626	-0.626	-0.626	-0.628	-0.629	-0.630	-0.630	-0.631	-0.634	-0.635	-0.636	-0.639	-0.640	-0.641	-0.641	-0.644	-0.644	-0.644	-0.642	-0.642	-0.641	-0.640	-0.638	-0.634	-0.632	-0.629	-0.624	-0.619	-0.612	-0.608	-0.601	-0.595	-0.588	-0.580	-0.571	-0.562	-0.554	-0.545	-0.536	-0.526	-0.518	-0.507	-0.499	-0.489	-0.480	-0.471	-0.462	-0.455	-0.448	-0.440	-0.434	-0.426	-0.421	-0.418	-0.414	-0.411	-0.409	-0.409	-0.408	-0.410	-0.412	-0.416	-0.421	-0.428	-0.435	-0.444	-0.454	-0.466	-0.480	-0.494	-0.509	-0.525	-0.544	-0.564	-0.585	-0.609	-0.631	-0.658	-0.684	-0.710	-0.739	-0.768	-0.798	-0.828	-0.860	-0.892	-0.925	-0.959	-0.994	-1.028	-1.062	-1.096	-1.132	-1.169	-1.204	-1.239	-1.272	-1.308	-1.341	-1.375	-1.409	-1.441	-1.474	-1.504	-1.535	-1.562	-1.591	-1.618	-1.642	-1.666	-1.690	-1.711	-1.731	-1.750	-1.768	-1.782	-1.798	-1.810	-1.820	-1.829	-1.836	-1.844	-1.848	-1.851	-1.852	-1.852	-1.851	-1.848	-1.842	-1.836	-1.828	-1.819	-1.809	-1.796	-1.784	-1.769	-1.754	-1.738	-1.720	-1.702	-1.684	-1.664	-1.642	-1.622	-1.600	-1.578	-1.554	-1.531	-1.508	-1.484	-1.460	-1.436	-1.411	-1.388	-1.365	-1.340	-1.318	-1.295	-1.272	-1.250	-1.229	-1.208	-1.188	-1.169	-1.150	-1.132	-1.115	-1.099	-1.084	-1.070	-1.058	-1.045	-1.034	-1.024	-1.015	-1.006	-1.000	-0.995	-0.990	-0.988	-0.985	-0.984	-0.984	-0.984	-0.986	-0.990	-0.994	-1.000	-1.006	-1.015	-1.024	-1.032	-1.044	-1.056	-1.069	-1.082	-1.098	-1.112	-1.129	-1.145	-1.164	-1.181	-1.200	-1.219	-1.239	-1.259	-1.279	-1.299	-1.321	-1.342	-1.364	-1.385	-1.406	-1.428	-1.449	-1.469	-1.490	-1.510	-1.530	-1.549	-1.568	-1.585	-1.602	-1.620	-1.635	-1.650	-1.665	-1.679	-1.691	-1.701	-1.711	-1.721	-1.728	-1.734	-1.740	-1.744	-1.746	-1.748	-1.748	-1.746	-1.745	-1.740	-1.735	-1.730	-1.722	-1.715	-1.705	-1.695	-1.682	-1.670	-1.658	-1.642	-1.628	-1.611	-1.595	-1.578	-1.560	-1.544	-1.525	-1.506	-1.489	-1.470	-1.451	-1.432	-1.415	-1.398	-1.380	-1.364	-1.348	-1.332	-1.318	-1.304	-1.292	-1.280	-1.269	-1.260	-1.250	-1.244	-1.236	-1.231	-1.228	-1.226	-1.225	-1.225	-1.226	-1.230	-1.235	-1.239	-1.246	-1.254	-1.262	-1.272	-1.284	-1.296	-1.309	-1.322	-1.336	-1.351	-1.368	-1.384	-1.400	-1.418	-1.434	-1.451	-1.469	-1.485	-1.502	-1.519	-1.536	-1.551	-1.568	-1.582	-1.598	-1.610	-1.622	-1.635	-1.646	-1.656	-1.666	-1.674	-1.681	-1.689	-1.694	-1.698	-1.700	-1.702	-1.704	-1.702	-1.702	-1.699	-1.696	-1.691	-1.685	-1.679	-1.670	-1.662	-1.652	-1.644	-1.632	-1.620	-1.608	-1.596	-1.582	-1.569	-1.556	-1.542	-1.528	-1.514	-1.500	-1.486	-1.472	-1.459	-1.445	-1.431	-1.419	-1.406	-1.394	-1.381	-1.369	-1.359	-1.348	-1.338	-1.329	-1.321	-1.312	-1.306	-1.299	-1.292	-1.288	-1.282	-1.279	-1.276	-1.274	-1.272	-1.270	-1.270	-1.271	-1.271	-1.272	-1.274	-1.278	-1.280	-1.284	-1.288	-1.292	-1.296	-1.302	-1.308	-1.314	-1.319	-1.325	-1.331	-1.338	-1.344	-1.350	-1.356	-1.362	-1.369	-1.375	-1.380	-1.386	-1.392	-1.398	-1.402	-1.408	-1.411	-1.415	-1.420	-1.422	-1.425	-1.428	-1.430	-1.430	-1.431	-1.431	-1.432	-1.432	-1.432	-1.430	-1.429	-1.426	-1.424	-1.421	-1.416	-1.414	-1.409	-1.404	-1.398	-1.394	-1.388	-1.381	-1.374	-1.368	-1.359	-1.351	-1.342	-1.335	-1.326	-1.318	-1.309	-1.300	-1.291	-1.281	-1.272	-1.264	-1.255	-1.248	-1.238	-1.230	-1.221	-1.212	-1.205	-1.196	-1.188	-1.181	-1.172	-1.166	-1.159	-1.152	-1.148	-1.141	-1.136	-1.131	-1.126	-1.121	-1.118	-1.114	-1.111	-1.108	-1.105	-1.101	-1.100	-1.098	-1.096	-1.095	-1.094	-1.092	-1.091	-1.091	-1.090	-1.091	-1.091	-1.091	-1.091	-1.091	-1.092	-1.091	-1.091	-1.091	-1.091	-1.090	-1.089	-1.089	-1.086	-1.085	-1.082	-1.080	-1.078	-1.074	-1.070	-1.066	-1.062	-1.058	-1.052	-1.046	-1.039	-1.031	-1.022	-1.015	-1.005	-0.995	-0.984	-0.972	-0.961	-0.949	-0.935	-0.921	-0.906	-0.891	-0.876	-0.859	-0.841	-0.824	-0.805	-0.788	-0.766	-0.748	-0.728	-0.706	-0.686	-0.664	-0.642	-0.621	-0.599	-0.576	-0.552	-0.531	-0.507	-0.485	-0.461	-0.439	-0.416	-0.394	-0.371	-0.349	-0.326	-0.304	-0.282	-0.260	-0.240	-0.218	-0.196	-0.176	-0.156	-0.135	-0.115	-0.096	-0.076	-0.056	-0.036	-0.018	0.001	0.020	0.039	0.056	0.075	0.092	0.110	0.129	0.146	0.164	0.181	0.199	0.216	0.234	0.250	0.269	0.288	0.305	0.322	0.340	0.359	0.378	0.396	0.416	0.434	0.454	0.472	0.491	0.511	0.531	0.551	0.570	0.591	0.610	0.629	0.649	0.669	0.688	0.708	0.725	0.745	0.762	0.781	0.799	0.816	0.832	0.850	0.866	0.881	0.896	0.911	0.924	0.938	0.950	0.962	0.974	0.985	0.994	1.002	1.012	1.019	1.028	1.034	1.040	1.045	1.051	1.055	1.060	1.062	1.066	1.068	1.070	1.070	1.071	1.071	1.071	1.071	1.070	1.069	1.068	1.068	1.065	1.064	1.061	1.061	1.059	1.058	1.054	1.052	1.052	1.050	1.049	1.049	1.048	1.046	1.045	1.044	1.044	1.044	1.045	1.044	1.045	1.046	1.046	1.048	1.050	1.050	1.052	1.054	1.056	1.058	1.061	1.062	1.065	1.069	1.070	1.074	1.076	1.080	1.081	1.085	1.088	1.091	1.094	1.096	1.100	1.102	1.106	1.109	1.112	1.115	1.118	1.121	1.125	1.126	1.130	1.132	1.135	1.139	1.140	1.142	1.146	1.149	1.152	1.155	1.158	1.161	1.165	1.169	1.172	1.176	1.180	1.184	1.189	1.194	1.198	1.202	1.209	1.214	1.220	1.225	1.231	1.236	1.242	1.249	1.255	1.261	1.269	1.275	1.284	1.291	1.300	1.308	1.316	1.324	1.332	1.340	1.348	1.356	1.365	1.374	1.381	1.390	1.399	1.405	1.414	1.421	1.429	1.436	1.442	1.449	1.455	1.460	1.466	1.470	1.475	1.479	1.481	1.484	1.486	1.488	1.488	1.486	1.486	1.485	1.482	1.480	1.475	1.471	1.468	1.461	1.455	1.446	1.438	1.430	1.420	1.410	1.399	1.389	1.378	1.364	1.351	1.336	1.322	1.308	1.292	1.276	1.260	1.241	1.224	1.206	1.188	1.169	1.150	1.131	1.111	1.092	1.072	1.052	1.032	1.012	0.992	0.972	0.952	0.932	0.911	0.892	0.872	0.854	0.834	0.815	0.796	0.780	0.761	0.744	0.726	0.710	0.694	0.679	0.664	0.649	0.635	0.624	0.611	0.599	0.589	0.579	0.570	0.561	0.554	0.548	0.541	0.536	0.531	0.528	0.526	0.525	0.524	0.526	0.528	0.530	0.534	0.538	0.544	0.550	0.558	0.566	0.575	0.584	0.595	0.606	0.619	0.630	0.642	0.658	0.671	0.686	0.701	0.716	0.732	0.750	0.766	0.784	0.801	0.819	0.836	0.852	0.870	0.888	0.905	0.921	0.938	0.955	0.970	0.985	1.001	1.015	1.030	1.044	1.058	1.070	1.082	1.094	1.104	1.115	1.124	1.132	1.140	1.148	1.154	1.160	1.165	1.169	1.172	1.176	1.179	1.181	1.181	1.184	1.184	1.184	1.182	1.181	1.181	1.179	1.176	1.175	1.172	1.171	1.168	1.165	1.164	1.161	1.159	1.156	1.154	1.151	1.150	1.148	1.145	1.144	1.144	1.142	1.142	1.142	1.142	1.144	1.146	1.148	1.151	1.154	1.158	1.161	1.165	1.170	1.174	1.179	1.184	1.190	1.194	1.200	1.206	1.212	1.219	1.225	1.231	1.239	1.245	1.252	1.259	1.265	1.272	1.278	1.284	1.288	1.294	1.299	1.304	1.309	1.311	1.315	1.319	1.321	1.322	1.325	1.325	1.325	1.325	1.322	1.321	1.319	1.315	1.311	1.306	1.301	1.294	1.288	1.279	1.271	1.261	1.251	1.241	1.229	1.216	1.202	1.189	1.174	1.159	1.142	1.128	1.111	1.094	1.076	1.059	1.041	1.024	1.005	0.986	0.969	0.949	0.930	0.912	0.892	0.875	0.856	0.839	0.821	0.805	0.788	0.771	0.755	0.741	0.726	0.712	0.700	0.689	0.678	0.668	0.659	0.651	0.642	0.638	0.632	0.629	0.625	0.624	0.624	0.625	0.626	0.629	0.632	0.639	0.645	0.652	0.660	0.670	0.680	0.691	0.702	0.718	0.730	0.746	0.761	0.779	0.794	0.812	0.830	0.850	0.869	0.888	0.908	0.928	0.946	0.966	0.986	1.006	1.025	1.044	1.064	1.082	1.101	1.119	1.136	1.154	1.170	1.185	1.200	1.212	1.226	1.238	1.249	1.258	1.265	1.272	1.279	1.284	1.288	1.289	1.290	1.290	1.290	1.286	1.282	1.278	1.272	1.264	1.256	1.246	1.234	1.221	1.209	1.194	1.179	1.161	1.144	1.126	1.108	1.088	1.066	1.045	1.022	1.000	0.976	0.954	0.929	0.905	0.880	0.855	0.829	0.804	0.779	0.752	0.728	0.702	0.676	0.651	0.626	0.601	0.578	0.554	0.530	0.506	0.484	0.461	0.440	0.418	0.396	0.375	0.356	0.336	0.316	0.299	0.281	0.262	0.246	0.229	0.214	0.198	0.184	0.169	0.155	0.142	0.130	0.118	0.106	0.095	0.084	0.074	0.064	0.055	0.046	0.038	0.029	0.022	0.014	0.009	0.002	-0.004	-0.010	-0.015	-0.020	-0.025	-0.029	-0.032	-0.034	-0.038	-0.039	-0.040	-0.041	-0.041	-0.042	-0.041	-0.040	-0.039	-0.038	-0.034	-0.031	-0.028	-0.025	-0.020	-0.015	-0.009	-0.001	0.004	0.011	0.020	0.028	0.036	0.044	0.052	0.062	0.072	0.082	0.092	0.104	0.114	0.125	0.136	0.148	0.158	0.169	0.179	0.189	0.200	0.210	0.219	0.228	0.236	0.245	0.252	0.260	0.268	0.274	0.279	0.284	0.289	0.291	0.295	0.298	0.299	0.299	0.299	0.298	0.296	0.292	0.289	0.284	0.279	0.274	0.268	0.260	0.251	0.244	0.235	0.228	0.218	0.208	0.198	0.188	0.178	0.166	0.156	0.145	0.135	0.126	0.115	0.106	0.095	0.086	0.078	0.070	0.061	0.054	0.046	0.040	0.032	0.028	0.022	0.018	0.014	0.011	0.008	0.005	0.002	0.001	0.000	0.000	0.001	0.001	0.004	0.004	0.006	0.009	0.011	0.014	0.018	0.021	0.025	0.030	0.034	0.038	0.041	0.046	0.050	0.055	0.059	0.064	0.068	0.071	0.075	0.079	0.082	0.085	0.089	0.092	0.095	0.099	0.101	0.104	0.106	0.110	0.112	0.115	0.119	0.121	0.122	0.126	0.128	0.131	0.132	0.135	0.139	0.140	0.144	0.145	0.150	0.152	0.156	0.159	0.162	0.166	0.170	0.174	0.178	0.182	0.186	0.191	0.196	0.200	0.204	0.209	0.212	0.218	0.220	0.224	0.226	0.229	0.232	0.234	0.235	0.236	0.236	0.236	0.238	0.236	0.235	0.234	0.230	0.226	0.222	0.218	0.212	0.208	0.199	0.192	0.182	0.175	0.164	0.154	0.142	0.131	0.119	0.105	0.091	0.078	0.062	0.046	0.032	0.016	0.000	-0.018	-0.034	-0.050	-0.068	-0.085	-0.101	-0.118	-0.135	-0.152	-0.168	-0.184	-0.200	-0.215	-0.229	-0.242	-0.256	-0.269	-0.281	-0.294	-0.304	-0.314	-0.324	-0.331	-0.339	-0.345	-0.352	-0.358	-0.362	-0.366	-0.370	-0.371	-0.374	-0.376	-0.378	-0.378	-0.376	-0.376	-0.376	-0.374	-0.372	-0.370	-0.368	-0.365	-0.362	-0.360	-0.358	-0.355	-0.352	-0.350	-0.348	-0.348	-0.346	-0.345	-0.345	-0.345	-0.346	-0.348	-0.349	-0.351	-0.354	-0.359	-0.364	-0.370	-0.376	-0.385	-0.392	-0.402	-0.412	-0.422	-0.435	-0.448	-0.461	-0.478	-0.492	-0.509	-0.525	-0.542	-0.561	-0.579	-0.599	-0.619	-0.639	-0.659	-0.680	-0.701	-0.721	-0.742	-0.764	-0.785	-0.806	-0.828	-0.848	-0.868	-0.886	-0.908	-0.926	-0.944	-0.961	-0.978	-0.994	-1.009	-1.021	-1.035	-1.048	-1.058	-1.068	-1.075	-1.082	-1.088	-1.091	-1.094	-1.095	-1.095	-1.094	-1.090	-1.086	-1.081	-1.074	-1.065	-1.055	-1.044	-1.032	-1.019	-1.004	-0.988	-0.970	-0.952	-0.934	-0.914	-0.892	-0.871	-0.849	-0.825	-0.801	-0.778	-0.751	-0.726	-0.701	-0.674	-0.648	-0.621	-0.595	-0.569	-0.542	-0.515	-0.490	-0.464	-0.439	-0.414	-0.391	-0.366	-0.344	-0.322	-0.301	-0.281	-0.261	-0.242	-0.225	-0.208	-0.192	-0.178	-0.164	-0.151	-0.140	-0.129	-0.119	-0.109	-0.101	-0.092	-0.088	-0.080	-0.075	-0.071	-0.068	-0.064	-0.060	-0.058	-0.055	-0.054	-0.051	-0.050	-0.049	-0.048	-0.046	-0.045	-0.042	-0.041	-0.039	-0.036	-0.032	-0.029	-0.024	-0.020	-0.014	-0.006	0.001	0.009	0.018	0.028	0.039	0.051	0.062	0.076	0.092	0.108	0.124	0.141	0.160	0.179	0.199	0.221	0.242	0.265	0.289	0.312	0.338	0.361	0.386	0.412	0.438	0.462	0.488	0.512	0.538	0.562	0.586	0.610	0.632	0.655	0.678	0.698	0.719	0.738	0.756	0.775	0.791	0.806	0.820	0.834	0.846	0.856	0.865	0.874	0.880	0.886	0.890	0.892	0.894	0.895	0.894	0.891	0.888	0.884	0.879	0.871	0.864	0.855	0.845	0.835	0.824	0.811	0.799	0.786	0.771	0.759	0.745	0.730	0.716	0.702	0.688	0.674	0.660	0.645	0.632	0.619	0.606	0.595	0.582	0.571	0.561	0.552	0.544	0.535	0.529	0.522	0.516	0.512	0.509	0.507	0.506	0.506	0.506	0.509	0.511	0.514	0.519	0.525	0.531	0.540	0.548	0.558	0.566	0.578	0.590	0.602	0.614	0.626	0.641	0.655	0.670	0.685	0.699	0.715	0.731	0.746	0.762	0.778	0.794	0.809	0.825	0.841	0.856	0.871	0.885	0.901	0.915	0.928	0.941	0.954	0.965	0.976	0.988	0.998	1.008	1.016	1.026	1.034	1.041	1.048	1.054	1.059	1.061	1.065	1.068	1.070	1.072	1.072	1.072	1.074	1.071	1.070	1.068	1.065	1.061	1.056	1.051	1.045	1.039	1.031	1.024	1.016	1.008	0.999	0.989	0.980	0.969	0.959	0.948	0.936	0.925	0.912	0.901	0.888	0.875	0.862	0.849	0.836	0.822	0.810	0.796	0.781	0.768	0.754	0.740	0.726	0.711	0.699	0.685	0.672	0.659	0.645	0.634	0.621	0.610	0.599	0.588	0.578	0.566	0.558	0.549	0.541	0.532	0.526	0.520	0.514	0.510	0.506	0.502	0.501	0.500	0.500	0.500	0.502	0.505	0.509	0.514	0.520	0.526	0.535	0.544	0.554	0.565	0.578	0.592	0.606	0.624	0.640	0.659	0.678	0.699	0.720	0.742	0.766	0.790	0.816	0.841	0.869	0.896	0.924	0.954	0.982	1.012	1.042	1.074	1.105	1.135	1.168	1.199	1.230	1.262	1.294	1.326	1.356	1.388	1.418	1.448	1.478	1.505	1.534	1.560	1.586	1.612	1.636	1.660	1.684	1.705	1.726	1.745	1.764	1.781	1.798	1.814	1.828	1.840	1.851	1.862	1.872	1.881	1.889	1.895	1.902	1.908	1.911	1.916	1.919	1.921	1.922	1.925	1.925	1.926	1.926	1.925	1.926	1.926	1.926	1.926	1.925	1.925	1.925	1.925	1.926	1.928	1.929	1.930	1.934	1.938	1.940	1.945	1.949	1.955	1.960	1.968	1.974	1.981	1.989	1.998	2.007	2.015	2.025	2.035	2.046	2.056	2.068	2.080	2.091	2.102	2.115	2.128	2.138	2.150	2.162	2.174	2.186	2.198	2.208	2.219	2.229	2.239	2.249	2.258	2.266	2.274	2.281	2.289	2.296	2.302	2.308	2.315	2.320	2.324	2.326	2.330	2.332	2.334	2.335	2.338	2.338	2.339	2.338	2.338	2.338	2.336	2.335	2.334	2.332	2.331	2.329	2.326	2.324	2.321	2.319	2.318	2.314	2.311	2.310	2.308	2.304	2.302	2.300	2.298	2.296	2.294	2.292	2.291	2.290	2.289	2.289	2.289	2.288	2.288	2.288	2.288	2.288	2.289	2.289	2.289	2.290	2.291	2.292	2.294	2.295	2.296	2.298	2.299	2.300	2.301	2.302	2.304	2.305	2.306	2.308	2.306	2.308	2.309	2.309	2.309	2.309	2.308	2.308	2.305	2.304	2.300	2.299	2.294	2.291	2.286	2.282	2.276	2.271	2.264	2.258	2.251	2.242	2.234	2.224	2.214	2.204	2.192	2.181	2.169	2.156	2.141	2.128	2.111	2.096	2.080	2.062	2.046	2.029	2.011	1.992	1.974	1.955	1.935	1.914	1.894	1.872	1.854	1.831	1.811	1.790	1.768	1.746	1.725	1.704	1.682	1.662	1.641	1.621	1.601	1.581	1.561	1.542	1.524	1.504	1.485	1.469	1.450	1.432	1.415	1.400	1.384	1.366	1.351	1.336	1.321	1.305	1.290	1.275	1.262	1.248	1.232	1.219	1.206	1.191	1.178	1.165	1.150	1.136	1.122	1.109	1.094	1.081	1.066	1.051	1.038	1.021	1.005	0.990	0.975	0.958	0.940	0.924	0.906	0.888	0.869	0.849	0.830	0.811	0.791	0.771	0.750	0.730	0.708	0.686	0.664	0.642	0.619	0.596	0.574	0.550	0.528	0.502	0.479	0.455	0.431	0.408	0.381	0.356	0.332	0.308	0.284	0.258	0.232	0.209	0.184	0.159	0.134	0.109	0.085	0.060	0.036	0.012	-0.011	-0.035	-0.059	-0.081	-0.104	-0.126	-0.148	-0.169	-0.190	-0.210	-0.230	-0.249	-0.268	-0.286	-0.304	-0.320	-0.336	-0.351	-0.366	-0.380	-0.392	-0.406	-0.418	-0.428	-0.436	-0.446	-0.454	-0.461	-0.468	-0.472	-0.476	-0.480	-0.482	-0.484	-0.485	-0.485	-0.484	-0.481	-0.480	-0.476	-0.471	-0.466	-0.461	-0.456	-0.449	-0.441	-0.434	-0.426	-0.416	-0.409	-0.399	-0.390	-0.380	-0.369	-0.359	-0.348	-0.338	-0.328	-0.318	-0.308	-0.298	-0.288	-0.279	-0.270	-0.260	-0.251	-0.242	-0.235	-0.226	-0.219	-0.211	-0.205	-0.198	-0.190	-0.184	-0.178	-0.171	-0.165	-0.159	-0.154	-0.148	-0.142	-0.138	-0.131	-0.128	-0.121	-0.116	-0.110	-0.105	-0.099	-0.094	-0.088	-0.081	-0.075	-0.069	-0.062	-0.056	-0.050	-0.042	-0.035	-0.028	-0.019	-0.011	-0.002	0.008	0.016	0.026	0.035	0.046	0.055	0.065	0.074	0.084	0.092	0.102	0.111	0.121	0.130	0.138	0.146	0.154	0.161	0.169	0.174	0.181	0.186	0.191	0.194	0.198	0.200	0.202	0.202	0.202	0.202	0.201	0.199	0.198	0.192	0.189	0.184	0.178	0.172	0.165	0.158	0.149	0.140	0.131	0.121	0.111	0.101	0.090	0.079	0.068	0.056	0.046	0.035	0.022	0.012	0.002	-0.009	-0.018	-0.026	-0.036	-0.045	-0.052	-0.059	-0.066	-0.071	-0.075	-0.079	-0.082	-0.084	-0.085	-0.086	-0.085	-0.085	-0.082	-0.080	-0.076	-0.070	-0.064	-0.056	-0.048	-0.039	-0.028	-0.016	-0.005	0.009	0.024	0.039	0.054	0.070	0.089	0.105	0.124	0.144	0.164	0.184	0.205	0.226	0.248	0.270	0.292	0.315	0.338	0.361	0.385	0.408	0.431	0.455	0.479	0.501	0.524	0.548	0.571	0.595	0.618	0.640	0.662	0.685	0.706	0.728	0.748	0.768	0.786	0.804	0.822	0.839	0.855	0.871	0.886	0.899	0.912	0.925	0.936	0.948	0.958	0.965	0.972	0.979	0.984	0.989	0.991	0.992	0.994	0.994	0.992	0.989	0.985	0.980	0.974	0.966	0.958	0.950	0.939	0.928	0.915	0.901	0.888	0.871	0.856	0.840	0.821	0.802	0.784	0.764	0.744	0.721	0.700	0.678	0.655	0.634	0.611	0.589	0.565	0.542	0.519	0.498	0.475	0.452	0.430	0.408	0.386	0.365	0.342	0.322	0.301	0.281	0.261	0.242	0.224	0.205	0.188	0.171	0.155	0.139	0.124	0.109	0.095	0.081	0.069	0.056	0.045	0.034	0.022	0.012	0.002	-0.006	-0.015	-0.025	-0.031	-0.039	-0.046	-0.051	-0.056	-0.061	-0.066	-0.069	-0.074	-0.076	-0.079	-0.080	-0.082	-0.084	-0.085	-0.086	-0.086	-0.085	-0.085	-0.084	-0.081	-0.079	-0.078	-0.075	-0.070	-0.068	-0.062	-0.058	-0.051	-0.045	-0.039	-0.031	-0.024	-0.016	-0.008	0.002	0.011	0.021	0.032	0.044	0.056	0.068	0.080	0.094	0.108	0.120	0.135	0.149	0.162	0.179	0.194	0.209	0.224	0.241	0.258	0.274	0.291	0.309	0.325	0.342	0.360	0.378	0.395	0.412	0.431	0.449	0.466	0.485	0.502	0.521	0.539	0.558	0.576	0.592	0.611	0.629	0.646	0.664	0.681	0.699	0.716	0.734	0.751	0.769	0.786	0.804	0.820	0.836	0.854	0.870	0.888	0.904	0.920	0.936	0.952	0.969	0.986	1.004	1.020	1.038	1.054	1.072	1.090	1.106	1.124	1.141	1.159	1.176	1.194	1.211	1.229	1.246	1.264	1.281	1.299	1.316	1.335	1.352	1.370	1.386	1.405	1.422	1.439	1.456	1.472	1.490	1.506	1.521	1.538	1.552	1.568	1.582	1.596	1.610	1.622	1.634	1.646	1.658	1.668	1.678	1.686	1.694	1.701	1.708	1.712	1.718	1.721	1.724	1.726	1.728	1.728	1.726	1.724	1.721	1.718	1.712	1.706	1.700	1.694	1.685	1.676	1.666	1.656	1.645	1.632	1.619	1.605	1.591	1.576	1.561	1.545	1.529	1.512	1.496	1.479	1.461	1.445	1.428	1.411	1.394	1.376	1.360	1.344	1.328	1.311	1.298	1.284	1.269	1.256	1.245	1.234	1.224	1.214	1.206	1.198	1.191	1.186	1.182	1.180	1.176	1.176	1.178	1.179	1.181	1.185	1.191	1.198	1.205	1.214	1.225	1.236	1.249	1.261	1.276	1.291	1.309	1.326	1.344	1.362	1.382	1.404	1.425	1.446	1.469	1.492	1.515	1.539	1.562	1.586	1.611	1.636	1.661	1.686	1.711	1.738	1.762	1.788	1.814	1.838	1.861	1.886	1.909	1.934	1.955	1.978	2.000	2.021	2.044	2.064	2.085	2.106	2.126	2.145	2.165	2.184	2.201	2.219	2.236	2.252	2.270	2.286	2.301	2.318	2.331	2.346	2.361	2.375	2.389	2.402	2.416	2.428	2.440	2.452	2.465	2.478	2.489	2.501	2.512	2.525	2.535	2.546	2.558	2.569	2.579	2.590	2.600	2.609	2.618	2.628	2.636	2.645	2.654	2.660	2.668	2.675	2.681	2.688	2.692	2.699	2.704	2.708	2.710	2.714	2.716	2.718	2.719	2.720	2.720	2.719	2.716	2.714	2.710	2.706	2.701	2.695	2.690	2.682	2.674	2.666	2.655	2.645	2.634	2.621	2.609	2.595	2.580	2.564	2.549	2.531	2.514	2.495	2.475	2.455	2.435	2.414	2.391	2.370	2.346	2.324	2.299	2.274	2.250	2.224	2.198	2.171	2.145	2.119	2.090	2.064	2.034	2.006	1.978	1.949	1.920	1.891	1.862	1.832	1.802	1.772	1.744	1.715	1.685	1.655	1.626	1.596	1.568	1.539	1.510	1.482	1.455	1.426	1.400	1.374	1.346	1.321	1.296	1.271	1.246	1.225	1.202	1.180	1.159	1.139	1.118	1.099	1.080	1.062	1.045	1.028	1.012	0.998	0.982	0.969	0.955	0.942	0.930	0.919	0.908	0.896	0.886	0.876	0.866	0.858	0.848	0.839	0.830	0.820	0.811	0.801	0.791	0.781	0.771	0.760	0.750	0.738	0.726	0.714	0.700	0.688	0.671	0.656	0.641	0.624	0.605	0.588	0.568	0.548	0.526	0.504	0.480	0.458	0.432	0.406	0.379	0.352	0.325	0.296	0.265	0.235	0.204	0.172	0.140	0.108	0.074	0.040	0.006	-0.029	-0.064	-0.098	-0.132	-0.168	-0.201	-0.236	-0.270	-0.304	-0.338	-0.371	-0.404	-0.435	-0.466	-0.498	-0.528	-0.558	-0.588	-0.614	-0.642	-0.668	-0.694	-0.718	-0.741	-0.765	-0.786	-0.806	-0.828	-0.846	-0.865	-0.882	-0.899	-0.915	-0.930	-0.945	-0.959	-0.972	-0.986	-0.998	-1.010	-1.022	-1.032	-1.044	-1.054	-1.066	-1.076	-1.086	-1.098	-1.108	-1.118	-1.129	-1.140	-1.151	-1.161	-1.174	-1.185	-1.198	-1.210	-1.222	-1.236	-1.250	-1.264	-1.279	-1.295	-1.310	-1.326	-1.342	-1.360	-1.378	-1.395	-1.415	-1.434	-1.452	-1.472	-1.494	-1.515	-1.535	-1.558	-1.579	-1.600	-1.622	-1.644	-1.666	-1.688	-1.710	-1.730	-1.751	-1.772	-1.794	-1.814	-1.834	-1.854	-1.874	-1.892	-1.910	-1.928	-1.945	-1.962	-1.978	-1.994	-2.009	-2.021	-2.035	-2.046	-2.059	-2.069	-2.078	-2.086	-2.096	-2.104	-2.110	-2.115	-2.120	-2.125	-2.129	-2.132	-2.134	-2.135	-2.136	-2.136	-2.135	-2.135	-2.134	-2.131	-2.129	-2.128	-2.125	-2.121	-2.119	-2.115	-2.112	-2.109	-2.106	-2.102	-2.100	-2.096	-2.094	-2.091	-2.089	-2.086	-2.085	-2.084	-2.082	-2.080	-2.080	-2.079	-2.079	-2.078	-2.078	-2.078	-2.079	-2.080	-2.080	-2.081	-2.084	-2.085	-2.086	-2.088	-2.089	-2.089	-2.089	-2.090	-2.090	-2.090	-2.090	-2.089	-2.086	-2.085	-2.081	-2.078	-2.074	-2.069	-2.062	-2.058	-2.050	-2.041	-2.033	-2.022	-2.013	-2.001	-1.988	-1.974	-1.960	-1.944	-1.928	-1.910	-1.891	-1.872	-1.852	-1.830	-1.809	-1.786	-1.761	-1.738	-1.712	-1.688	-1.660	-1.634	-1.608	-1.579	-1.551	-1.521	-1.494	-1.464	-1.434	-1.405	-1.376	-1.346	-1.316	-1.286	-1.258	-1.230	-1.200	-1.174	-1.145	-1.119	-1.092	-1.066	-1.041	-1.018	-0.994	-0.971	-0.950	-0.930	-0.910	-0.891	-0.872	-0.858	-0.841	-0.828	-0.814	-0.801	-0.790	-0.780	-0.771	-0.762	-0.756	-0.749	-0.744	-0.739	-0.736	-0.734	-0.731	-0.730	-0.730	-0.730	-0.731	-0.734	-0.735	-0.738	-0.740	-0.742	-0.745	-0.749	-0.752	-0.755	-0.760	-0.764	-0.766	-0.770	-0.772	-0.775	-0.776	-0.780	-0.781	-0.781	-0.781	-0.781	-0.780	-0.780	-0.778	-0.775	-0.772	-0.769	-0.764	-0.758	-0.751	-0.745	-0.736	-0.728	-0.720	-0.710	-0.699	-0.688	-0.676	-0.665	-0.652	-0.640	-0.629	-0.616	-0.602	-0.590	-0.576	-0.564	-0.551	-0.539	-0.525	-0.514	-0.502	-0.491	-0.481	-0.471	-0.462	-0.455	-0.448	-0.441	-0.436	-0.432	-0.430	-0.429	-0.430	-0.431	-0.434	-0.438	-0.444	-0.449	-0.459	-0.468	-0.480	-0.491	-0.506	-0.521	-0.539	-0.558	-0.578	-0.598	-0.620	-0.644	-0.669	-0.695	-0.721	-0.749	-0.778	-0.808	-0.836	-0.866	-0.898	-0.929	-0.960	-0.992	-1.025	-1.056	-1.088	-1.120	-1.151	-1.182	-1.212	-1.242	-1.272	-1.300	-1.328	-1.355	-1.381	-1.405	-1.429	-1.451	-1.472	-1.494	-1.511	-1.529	-1.544	-1.558	-1.571	-1.581	-1.590	-1.599	-1.605	-1.611	-1.614	-1.616	-1.618	-1.616	-1.614	-1.611	-1.605	-1.599	-1.591	-1.582	-1.574	-1.562	-1.551	-1.538	-1.524	-1.510	-1.494	-1.478	-1.461	-1.444	-1.425	-1.408	-1.389	-1.370	-1.350	-1.330	-1.311	-1.291	-1.272	-1.252	-1.234	-1.214	-1.195	-1.178	-1.160	-1.142	-1.126	-1.110	-1.095	-1.080	-1.066	-1.054	-1.041	-1.030	-1.020	-1.010	-1.001	-0.995	-0.988	-0.982	-0.976	-0.974	-0.971	-0.970	-0.969	-0.970	-0.971	-0.974	-0.976	-0.982	-0.988	-0.994	-1.001	-1.009	-1.018	-1.029	-1.040	-1.051	-1.064	-1.078	-1.091	-1.106	-1.120	-1.136	-1.152	-1.169	-1.185	-1.204	-1.221	-1.239	-1.258	-1.275	-1.294	-1.311	-1.331	-1.349	-1.368	-1.385	-1.404	-1.421	-1.439	-1.456	-1.472	-1.489	-1.505	-1.519	-1.534	-1.546	-1.559	-1.571	-1.582	-1.592	-1.601	-1.611	-1.618	-1.625	-1.631	-1.635	-1.639	-1.641	-1.642	-1.642	-1.642	-1.640	-1.638	-1.634	-1.628	-1.622	-1.615	-1.609	-1.600	-1.590	-1.581	-1.569	-1.558	-1.544	-1.530	-1.515	-1.501	-1.485	-1.470	-1.454	-1.439	-1.421	-1.406	-1.390	-1.374	-1.358	-1.341	-1.328	-1.311	-1.298	-1.282	-1.269	-1.258	-1.245	-1.234	-1.224	-1.214	-1.206	-1.199	-1.191	-1.186	-1.182	-1.180	-1.179	-1.178	-1.179	-1.180	-1.184	-1.188	-1.194	-1.199	-1.208	-1.216	-1.225	-1.236	-1.248	-1.260	-1.274	-1.289	-1.304	-1.319	-1.335	-1.352	-1.370	-1.388	-1.405	-1.422	-1.440	-1.459	-1.476	-1.494	-1.510	-1.528	-1.544	-1.560	-1.575	-1.589	-1.602	-1.616	-1.629	-1.640	-1.650	-1.660	-1.669	-1.675	-1.681	-1.688	-1.690	-1.694	-1.694	-1.695	-1.694	-1.691	-1.689	-1.684	-1.680	-1.672	-1.665	-1.658	-1.648	-1.638	-1.626	-1.615	-1.602	-1.590	-1.578	-1.562	-1.549	-1.534	-1.519	-1.505	-1.490	-1.474	-1.459	-1.445	-1.430	-1.415	-1.401	-1.386	-1.372	-1.359	-1.346	-1.334	-1.322	-1.311	-1.300	-1.291	-1.282	-1.275	-1.269	-1.261	-1.256	-1.251	-1.248	-1.244	-1.241	-1.240	-1.240	-1.239	-1.239	-1.240	-1.242	-1.245	-1.248	-1.252	-1.256	-1.261	-1.268	-1.272	-1.278	-1.284	-1.290	-1.296	-1.302	-1.310	-1.316	-1.324	-1.329	-1.335	-1.341	-1.348	-1.354	-1.360	-1.365	-1.371	-1.376	-1.380	-1.385	-1.388	-1.391	-1.392	-1.395	-1.396	-1.398	-1.399	-1.398	-1.398	-1.396	-1.395	-1.392	-1.390	-1.388	-1.385	-1.380	-1.376	-1.371	-1.366	-1.360	-1.354	-1.348	-1.340	-1.334	-1.326	-1.319	-1.311	-1.302	-1.295	-1.286	-1.278	-1.270	-1.260	-1.251	-1.242	-1.232	-1.224	-1.215	-1.206	-1.196	-1.188	-1.178	-1.169	-1.160	-1.151	-1.142	-1.134	-1.125	-1.116	-1.108	-1.100	-1.092	-1.085	-1.076	-1.070	-1.062	-1.056	-1.049	-1.042	-1.036	-1.029	-1.022	-1.016	-1.011	-1.006	-1.000	-0.995	-0.990	-0.985	-0.980	-0.974	-0.969	-0.965	-0.961	-0.956	-0.952	-0.948	-0.944	-0.940	-0.938	-0.932	-0.928	-0.924	-0.920	-0.915	-0.910	-0.905	-0.899	-0.894	-0.888	-0.882	-0.876	-0.870	-0.862	-0.856	-0.849	-0.841	-0.832	-0.825	-0.815	-0.805	-0.795	-0.784	-0.772	-0.760	-0.748	-0.735	-0.721	-0.709	-0.694	-0.679	-0.664	-0.648	-0.631	-0.614	-0.596	-0.578	-0.558	-0.539	-0.519	-0.499	-0.478	-0.456	-0.435	-0.414	-0.392	-0.371	-0.348	-0.326	-0.305	-0.282	-0.259	-0.236	-0.214	-0.191	-0.169	-0.146	-0.125	-0.102	-0.080	-0.059	-0.036	-0.015	0.005	0.028	0.048	0.069	0.089	0.108	0.128	0.148	0.166	0.185	0.202	0.221	0.240	0.258	0.275	0.292	0.309	0.326	0.342	0.360	0.375	0.392	0.409	0.424	0.441	0.458	0.472	0.490	0.506	0.522	0.539	0.555	0.574	0.590	0.608	0.625	0.642	0.660	0.678	0.696	0.715	0.734	0.752	0.771	0.790	0.809	0.828	0.846	0.866	0.884	0.902	0.921	0.940	0.958	0.975	0.994	1.011	1.028	1.044	1.061	1.078	1.092	1.106	1.121	1.135	1.148	1.160	1.171	1.182	1.192	1.202	1.211	1.220	1.228	1.234	1.241	1.246	1.252	1.256	1.260	1.262	1.265	1.268	1.269	1.269	1.269	1.268	1.265	1.264	1.261	1.258	1.254	1.251	1.248	1.242	1.238	1.232	1.228	1.221	1.215	1.209	1.204	1.198	1.191	1.185	1.179	1.174	1.168	1.161	1.156	1.150	1.144	1.138	1.132	1.128	1.122	1.116	1.112	1.108	1.101	1.098	1.092	1.088	1.084	1.080	1.075	1.071	1.068	1.064	1.060	1.058	1.054	1.050	1.048	1.045	1.041	1.039	1.036	1.032	1.029	1.028	1.024	1.020	1.018	1.015	1.012	1.009	1.006	1.004	1.001	0.999	0.995	0.992	0.990	0.988	0.984	0.982	0.980	0.978	0.976	0.974	0.974	0.971	0.970	0.970	0.969	0.969	0.968	0.968	0.969	0.969	0.970	0.972	0.974	0.975	0.978	0.980	0.984	0.986	0.991	0.995	1.000	1.004	1.010	1.015	1.021	1.029	1.035	1.042	1.050	1.059	1.066	1.075	1.085	1.094	1.102	1.111	1.121	1.130	1.140	1.149	1.160	1.169	1.178	1.188	1.196	1.206	1.214	1.222	1.230	1.238	1.245	1.252	1.260	1.265	1.270	1.275	1.279	1.281	1.284	1.286	1.288	1.289	1.289	1.286	1.286	1.284	1.280	1.275	1.271	1.266	1.260	1.254	1.245	1.238	1.229	1.220	1.210	1.198	1.186	1.174	1.160	1.146	1.132	1.116	1.101	1.086	1.069	1.052	1.035	1.018	0.999	0.981	0.961	0.944	0.925	0.904	0.885	0.865	0.846	0.826	0.806	0.789	0.770	0.751	0.732	0.715	0.698	0.681	0.664	0.648	0.632	0.616	0.602	0.589	0.575	0.562	0.551	0.540	0.531	0.522	0.514	0.509	0.502	0.498	0.495	0.492	0.491	0.491	0.491	0.495	0.498	0.502	0.509	0.516	0.524	0.534	0.544	0.555	0.568	0.581	0.596	0.611	0.628	0.645	0.664	0.682	0.701	0.721	0.741	0.761	0.782	0.804	0.825	0.848	0.869	0.891	0.914	0.936	0.958	0.980	1.000	1.021	1.041	1.061	1.080	1.099	1.116	1.134	1.149	1.165	1.180	1.194	1.206	1.219	1.230	1.240	1.249	1.258	1.265	1.272	1.278	1.282	1.286	1.289	1.291	1.292	1.294	1.294	1.294	1.294	1.292	1.291	1.289	1.288	1.284	1.281	1.279	1.275	1.271	1.269	1.268	1.264	1.261	1.259	1.258	1.256	1.255	1.254	1.254	1.254	1.254	1.255	1.258	1.259	1.262	1.265	1.269	1.274	1.278	1.282	1.290	1.296	1.304	1.311	1.319	1.328	1.336	1.345	1.355	1.364	1.374	1.384	1.394	1.404	1.415	1.425	1.435	1.445	1.454	1.465	1.474	1.482	1.491	1.500	1.506	1.515	1.520	1.526	1.531	1.538	1.541	1.545	1.549	1.551	1.552	1.554	1.555	1.554	1.552	1.550	1.548	1.544	1.540	1.534	1.529	1.520	1.512	1.504	1.495	1.485	1.474	1.462	1.450	1.438	1.425	1.410	1.394	1.379	1.362	1.345	1.329	1.311	1.292	1.274	1.255	1.236	1.218	1.198	1.179	1.160	1.140	1.121	1.102	1.084	1.065	1.046	1.030	1.011	0.994	0.979	0.962	0.946	0.931	0.918	0.905	0.892	0.881	0.871	0.862	0.855	0.848	0.841	0.838	0.832	0.830	0.830	0.829	0.830	0.832	0.836	0.841	0.846	0.854	0.861	0.871	0.881	0.892	0.904	0.916	0.931	0.946	0.961	0.978	0.996	1.012	1.031	1.051	1.070	1.090	1.109	1.130	1.149	1.169	1.190	1.210	1.229	1.249	1.269	1.286	1.306	1.324	1.340	1.358	1.374	1.388	1.402	1.416	1.430	1.441	1.451	1.461	1.469	1.476	1.482	1.488	1.490	1.492	1.494	1.494	1.494	1.490	1.488	1.482	1.478	1.471	1.462	1.454	1.444	1.432	1.421	1.409	1.395	1.380	1.366	1.350	1.332	1.315	1.298	1.280	1.261	1.244	1.224	1.205	1.185	1.166	1.146	1.128	1.106	1.086	1.068	1.048	1.029	1.009	0.990	0.971	0.952	0.934	0.916	0.899	0.881	0.865	0.849	0.831	0.816	0.801	0.788	0.772	0.759	0.745	0.732	0.719	0.708	0.695	0.684	0.671	0.661	0.650	0.639	0.629	0.619	0.609	0.600	0.590	0.580	0.571	0.562	0.554	0.545	0.538	0.529	0.521	0.514	0.505	0.499	0.491	0.485	0.478	0.471	0.465	0.459	0.452	0.448	0.442	0.436	0.431	0.426	0.422	0.420	0.416	0.414	0.411	0.410	0.409	0.408	0.406	0.408	0.408	0.409	0.410	0.412	0.415	0.419	0.422	0.426	0.432	0.438	0.444	0.450	0.458	0.465	0.472	0.481	0.489	0.498	0.507	0.516	0.526	0.536	0.545	0.556	0.565	0.576	0.586	0.596	0.605	0.614	0.622	0.631	0.639	0.648	0.654	0.661	0.668	0.674	0.679	0.685	0.689	0.692	0.695	0.696	0.698	0.699	0.699	0.698	0.696	0.692	0.689	0.685	0.679	0.674	0.668	0.661	0.654	100.000	5.000	2.000	1.000	7.000	3.000	1.000	547.000	2.000	752.000	3.000	996.000	0.000	0.000	0.000	0.000	0.000	0.000	0.000	0.000	0.000	0.000	0.000	0.000	1.292	1.280	1.268	1.254	1.240	1.226	1.211	1.196	1.180	1.164	1.145	1.126	1.109	1.089	1.069	1.048	1.025	1.004	0.981	0.958	0.934	0.910	0.886	0.861	0.836	0.811	0.785	0.758	0.732	0.705	0.678	0.650	0.622	0.595	0.568	0.539	0.511	0.484	0.456	0.428	0.399	0.371	0.342	0.315	0.286	0.258	0.230	0.202	0.174	0.146	0.119	0.091	0.064	0.036	0.010	-0.019	-0.045	-0.071	-0.098	-0.124	-0.150	-0.176	-0.201	-0.226	-0.252	-0.276	-0.301	-0.325	-0.349	-0.374	-0.398	-0.420	-0.442	-0.466	-0.488	-0.509	-0.530	-0.551	-0.571	-0.591	-0.611	-0.630	-0.649	-0.665	-0.684	-0.699	-0.716	-0.731	-0.746	-0.761	-0.774	-0.788	-0.798	-0.810	-0.820	-0.830	-0.838	-0.846	-0.852	-0.860	-0.865	-0.870	-0.872	-0.876	-0.879	-0.879	-0.880	-0.879	-0.879	-0.876	-0.872	-0.869	-0.864	-0.859	-0.854	-0.848	-0.840	-0.832	-0.824	-0.815	-0.806	-0.798	-0.788	-0.776	-0.766	-0.756	-0.746	-0.735	-0.725	-0.715	-0.705	-0.695	-0.686	-0.676	-0.668	-0.659	-0.650	-0.642	-0.635	-0.630	-0.624	-0.618	-0.615	-0.611	-0.610	-0.609	-0.609	-0.611	-0.612	-0.616	-0.620	-0.626	-0.632	-0.640	-0.648	-0.658	-0.668	-0.679	-0.692	-0.706	-0.720	-0.736	-0.754	-0.771	-0.790	-0.810	-0.830	-0.851	-0.872	-0.895	-0.919	-0.941	-0.966	-0.991	-1.016	-1.041	-1.068	-1.092	-1.118	-1.145	-1.171	-1.196	-1.222	-1.246	-1.272	-1.298	-1.321	-1.345	-1.369	-1.391	-1.415	-1.435	-1.458	-1.478	-1.498	-1.516	-1.535	-1.552	-1.569	-1.585	-1.600	-1.614	-1.628	-1.639	-1.650	-1.660	-1.669	-1.678	-1.684	-1.690	-1.695	-1.700	-1.704	-1.706	-1.708	-1.708	-1.708	-1.706	-1.704	-1.702	-1.698	-1.694	-1.689	-1.684	-1.678	-1.670	-1.662	-1.655	-1.646	-1.638	-1.628	-1.618	-1.608	-1.596	-1.588	-1.575	-1.565	-1.554	-1.544	-1.532	-1.522	-1.511	-1.501	-1.491	-1.481	-1.471	-1.462	-1.454	-1.446	-1.439	-1.430	-1.424	-1.418	-1.411	-1.406	-1.401	-1.398	-1.394	-1.391	-1.389	-1.389	-1.388	-1.388	-1.388	-1.390	-1.391	-1.395	-1.396	-1.400	-1.405	-1.410	-1.415	-1.420	-1.426	-1.432	-1.440	-1.448	-1.454	-1.460	-1.469	-1.475	-1.482	-1.490	-1.496	-1.504	-1.510	-1.515	-1.522	-1.526	-1.531	-1.536	-1.541	-1.544	-1.548	-1.549	-1.550	-1.551	-1.552	-1.550	-1.550	-1.548	-1.545	-1.541	-1.538	-1.532	-1.528	-1.521	-1.515	-1.508	-1.501	-1.494	-1.485	-1.476	-1.468	-1.459	-1.449	-1.440	-1.430	-1.421	-1.411	-1.402	-1.394	-1.385	-1.378	-1.369	-1.362	-1.356	-1.350	-1.345	-1.340	-1.336	-1.332	-1.331	-1.329	-1.329	-1.330	-1.331	-1.332	-1.336	-1.340	-1.345	-1.350	-1.356	-1.364	-1.372	-1.381	-1.391	-1.401	-1.412	-1.424	-1.435	-1.449	-1.461	-1.476	-1.490	-1.504	-1.519	-1.532	-1.548	-1.562	-1.578	-1.592	-1.606	-1.622	-1.636	-1.651	-1.665	-1.680	-1.694	-1.706	-1.720	-1.732	-1.745	-1.759	-1.771	-1.782	-1.794	-1.805	-1.816	-1.826	-1.838	-1.848	-1.858	-1.868	-1.878	-1.886	-1.896	-1.905	-1.914	-1.922	-1.932	-1.941	-1.951	-1.960	-1.970	-1.980	-1.990	-2.000	-2.010	-2.021	-2.033	-2.042	-2.054	-2.065	-2.076	-2.088	-2.099	-2.111	-2.124	-2.136	-2.149	-2.160	-2.172	-2.184	-2.195	-2.208	-2.219	-2.230	-2.240	-2.251	-2.261	-2.271	-2.280	-2.290	-2.298	-2.306	-2.312	-2.320	-2.326	-2.331	-2.336	-2.340	-2.342	-2.345	-2.346	-2.348	-2.348	-2.348	-2.345	-2.342	-2.340	-2.338	-2.332	-2.326	-2.321	-2.315	-2.309	-2.301	-2.295	-2.288	-2.279	-2.270	-2.261	-2.251	-2.244	-2.235	-2.226	-2.216	-2.208	-2.199	-2.190	-2.181	-2.172	-2.165	-2.158	-2.151	-2.144	-2.138	-2.131	-2.126	-2.121	-2.118	-2.114	-2.110	-2.108	-2.105	-2.104	-2.104	-2.102	-2.102	-2.102	-2.104	-2.105	-2.106	-2.109	-2.110	-2.112	-2.115	-2.119	-2.121	-2.125	-2.128	-2.131	-2.134	-2.136	-2.140	-2.141	-2.145	-2.146	-2.148	-2.150	-2.151	-2.151	-2.151	-2.151	-2.150	-2.149	-2.146	-2.144	-2.140	-2.136	-2.131	-2.126	-2.121	-2.114	-2.108	-2.099	-2.091	-2.082	-2.074	-2.064	-2.052	-2.042	-2.031	-2.020	-2.007	-1.994	-1.981	-1.966	-1.952	-1.939	-1.925	-1.910	-1.895	-1.880	-1.864	-1.848	-1.832	-1.816	-1.801	-1.784	-1.769	-1.752	-1.738	-1.721	-1.705	-1.690	-1.675	-1.659	-1.644	-1.629	-1.614	-1.600	-1.585	-1.571	-1.556	-1.544	-1.530	-1.516	-1.504	-1.490	-1.479	-1.468	-1.454	-1.442	-1.431	-1.420	-1.409	-1.398	-1.386	-1.376	-1.366	-1.356	-1.346	-1.336	-1.326	-1.316	-1.308	-1.298	-1.288	-1.279	-1.270	-1.260	-1.250	-1.241	-1.231	-1.222	-1.212	-1.204	-1.194	-1.184	-1.175	-1.165	-1.155	-1.145	-1.135	-1.124	-1.114	-1.102	-1.092	-1.081	-1.069	-1.059	-1.046	-1.034	-1.022	-1.010	-0.998	-0.985	-0.972	-0.960	-0.946	-0.934	-0.920	-0.906	-0.892	-0.878	-0.862	-0.849	-0.834	-0.820	-0.805	-0.791	-0.776	-0.760	-0.745	-0.731	-0.716	-0.701	-0.685	-0.671	-0.656	-0.641	-0.626	-0.611	-0.598	-0.584	-0.569	-0.555	-0.541	-0.528	-0.514	-0.500	-0.488	-0.474	-0.461	-0.449	-0.436	-0.424	-0.411	-0.400	-0.389	-0.378	-0.366	-0.356	-0.345	-0.335	-0.325	-0.316	-0.305	-0.296	-0.286	-0.276	-0.269	-0.259	-0.250	-0.241	-0.234	-0.226	-0.216	-0.209	-0.201	-0.194	-0.185	-0.178	-0.170	-0.164	-0.156	-0.148	-0.140	-0.134	-0.125	-0.118	-0.109	-0.101	-0.092	-0.085	-0.076	-0.068	-0.060	-0.050	-0.041	-0.032	-0.024	-0.012	-0.004	0.006	0.018	0.028	0.038	0.050	0.061	0.071	0.084	0.096	0.109	0.120	0.134	0.148	0.160	0.174	0.188	0.201	0.215	0.230	0.245	0.260	0.276	0.291	0.308	0.324	0.339	0.355	0.371	0.388	0.405	0.421	0.439	0.455	0.471	0.488	0.505	0.521	0.539	0.556	0.572	0.589	0.605	0.622	0.639	0.654	0.670	0.685	0.701	0.718	0.731	0.746	0.761	0.775	0.790	0.802	0.816	0.829	0.841	0.854	0.865	0.876	0.886	0.896	0.906	0.916	0.925	0.935	0.942	0.950	0.959	0.965	0.971	0.976	0.981	0.988	0.992	0.996	1.001	1.004	1.008	1.011	1.014	1.016	1.018	1.020	1.020	1.022	1.024	1.024	1.024	1.025	1.025	1.025	1.025	1.025	1.026	1.025	1.026	1.026	1.026	1.028	1.029	1.029	1.030	1.031	1.032	1.035	1.038	1.040	1.042	1.046	1.049	1.052	1.056	1.060	1.065	1.070	1.075	1.081	1.086	1.091	1.099	1.106	1.112	1.119	1.126	1.134	1.140	1.148	1.155	1.161	1.169	1.176	1.182	1.189	1.195	1.201	1.208	1.214	1.218	1.222	1.228	1.230	1.234	1.236	1.239	1.240	1.241	1.241	1.240	1.239	1.236	1.235	1.230	1.226	1.221	1.215	1.208	1.200	1.191	1.181	1.171	1.160	1.149	1.138	1.124	1.110	1.095	1.080	1.064	1.048	1.031	1.015	0.996	0.980	0.961	0.944	0.925	0.906	0.888	0.870	0.851	0.834	0.816	0.799	0.782	0.766	0.750	0.734	0.719	0.705	0.692	0.679	0.668	0.655	0.645	0.636	0.629	0.621	0.614	0.608	0.605	0.601	0.599	0.598	0.596	0.598	0.600	0.602	0.608	0.611	0.618	0.624	0.632	0.640	0.650	0.660	0.670	0.682	0.692	0.705	0.719	0.732	0.746	0.760	0.774	0.789	0.804	0.818	0.832	0.848	0.861	0.878	0.891	0.905	0.919	0.934	0.945	0.959	0.971	0.982	0.994	1.005	1.014	1.024	1.032	1.040	1.049	1.055	1.061	1.066	1.071	1.075	1.078	1.080	1.081	1.082	1.082	1.082	1.081	1.079	1.075	1.072	1.068	1.064	1.058	1.051	1.044	1.038	1.029	1.020	1.011	1.004	0.994	0.984	0.974	0.964	0.952	0.941	0.930	0.919	0.906	0.894	0.884	0.871	0.860	0.848	0.836	0.825	0.814	0.802	0.791	0.782	0.771	0.762	0.752	0.745	0.738	0.729	0.722	0.718	0.711	0.706	0.702	0.699	0.696	0.695	0.695	0.695	0.696	0.699	0.702	0.708	0.712	0.719	0.728	0.735	0.745	0.755	0.768	0.780	0.794	0.810	0.825	0.841	0.860	0.879	0.899	0.919	0.940	0.962	0.985	1.009	1.032	1.059	1.085	1.111	1.138	1.165	1.192	1.221	1.250	1.279	1.308	1.336	1.366	1.395	1.425	1.454	1.482	1.511	1.540	1.568	1.596	1.621	1.649	1.675	1.700	1.724	1.749	1.771	1.794	1.816	1.836	1.859	1.878	1.895	1.914	1.931	1.946	1.961	1.975	1.989	2.001	2.013	2.024	2.034	2.042	2.051	2.058	2.065	2.071	2.076	2.081	2.085	2.089	2.091	2.094	2.096	2.100	2.101	2.102	2.104	2.105	2.106	2.106	2.109	2.110	2.111	2.112	2.114	2.115	2.119	2.121	2.125	2.129	2.134	2.139	2.144	2.150	2.156	2.162	2.171	2.180	2.189	2.199	2.209	2.220	2.232	2.245	2.259	2.272	2.286	2.301	2.316	2.332	2.349	2.364	2.381	2.399	2.416	2.434	2.450	2.469	2.486	2.504	2.521	2.538	2.555	2.572	2.589	2.605	2.620	2.635	2.649	2.662	2.676	2.688	2.699	2.710	2.721	2.729	2.738	2.744	2.751	2.756	2.760	2.764	2.766	2.768	2.768	2.766	2.765	2.761	2.759	2.754	2.748	2.741	2.735	2.726	2.716	2.708	2.698	2.686	2.674	2.662	2.649	2.636	2.621	2.608	2.592	2.578	2.561	2.544	2.529	2.512	2.495	2.480	2.462	2.445	2.428	2.410	2.394	2.376	2.359	2.342	2.324	2.309	2.291	2.275	2.259	2.242	2.226	2.211	2.195	2.181	2.165	2.150	2.136	2.122	2.108	2.094	2.081	2.069	2.056	2.045	2.034	2.022	2.011	2.001	1.991	1.982	1.974	1.965	1.956	1.949	1.942	1.936	1.930	1.924	1.919	1.914	1.911	1.906	1.904	1.902	1.901	1.900	1.899	1.899	1.899	1.899	1.899	1.900	1.901	1.902	1.905	1.906	1.909	1.911	1.914	1.918	1.919	1.921	1.925	1.926	1.929	1.930	1.932	1.934	1.934	1.935	1.934	1.934	1.932	1.930	1.929	1.925	1.921	1.916	1.911	1.905	1.898	1.890	1.881	1.872	1.862	1.852	1.840	1.828	1.815	1.800	1.785	1.770	1.754	1.736	1.719	1.701	1.682	1.664	1.644	1.624	1.602	1.584	1.562	1.540	1.519	1.498	1.478	1.455	1.434	1.414	1.391	1.371	1.351	1.331	1.311	1.294	1.275	1.256	1.239	1.221	1.205	1.189	1.174	1.159	1.144	1.130	1.118	1.106	1.094	1.081	1.071	1.061	1.052	1.044	1.035	1.028	1.021	1.014	1.008	1.001	0.995	0.990	0.985	0.980	0.975	0.970	0.965	0.961	0.956	0.952	0.949	0.944	0.939	0.932	0.929	0.924	0.918	0.912	0.906	0.900	0.892	0.885	0.878	0.870	0.862	0.854	0.844	0.835	0.825	0.815	0.804	0.791	0.780	0.769	0.755	0.742	0.729	0.715	0.700	0.685	0.671	0.655	0.640	0.622	0.606	0.589	0.572	0.555	0.538	0.520	0.501	0.482	0.464	0.445	0.426	0.408	0.388	0.368	0.349	0.329	0.308	0.288	0.266	0.245	0.225	0.204	0.181	0.160	0.139	0.116	0.094	0.071	0.048	0.025	0.001	-0.022	-0.046	-0.070	-0.094	-0.119	-0.144	-0.169	-0.194	-0.220	-0.245	-0.270	-0.298	-0.322	-0.350	-0.376	-0.404	-0.430	-0.458	-0.485	-0.512	-0.540	-0.566	-0.595	-0.621	-0.649	-0.675	-0.702	-0.730	-0.755	-0.781	-0.808	-0.832	-0.859	-0.884	-0.908	-0.931	-0.955	-0.978	-0.999	-1.022	-1.042	-1.064	-1.082	-1.102	-1.121	-1.139	-1.156	-1.172	-1.188	-1.202	-1.216	-1.230	-1.242	-1.255	-1.265	-1.275	-1.284	-1.292	-1.300	-1.306	-1.314	-1.319	-1.324	-1.328	-1.330	-1.334	-1.336	-1.339	-1.340	-1.340	-1.341	-1.340	-1.340	-1.340	-1.339	-1.338	-1.336	-1.335	-1.332	-1.331	-1.329	-1.328	-1.326	-1.324	-1.322	-1.320	-1.319	-1.318	-1.315	-1.315	-1.314	-1.312	-1.312	-1.312	-1.312	-1.314	-1.314	-1.314	-1.316	-1.318	-1.319	-1.320	-1.322	-1.325	-1.328	-1.330	-1.334	-1.336	-1.340	-1.344	-1.348	-1.351	-1.356	-1.359	-1.364	-1.369	-1.371	-1.376	-1.381	-1.385	-1.390	-1.392	-1.398	-1.401	-1.404	-1.408	-1.411	-1.414	-1.416	-1.420	-1.421	-1.425	-1.426	-1.429	-1.431	-1.432	-1.434	-1.434	-1.436	-1.436	-1.436	-1.436	-1.436	-1.438	-1.436	-1.438	-1.436	-1.436	-1.435	-1.434	-1.434	-1.431	-1.430	-1.429	-1.428	-1.426	-1.425	-1.424	-1.422	-1.421	-1.420	-1.419	-1.419	-1.418	-1.418	-1.416	-1.416	-1.415	-1.415	-1.416	-1.416	-1.416	-1.416	-1.418	-1.420	-1.421	-1.424	-1.426	-1.429	-1.432	-1.435	-1.439	-1.442	-1.446	-1.451	-1.455	-1.461	-1.466	-1.472	-1.476	-1.482	-1.489	-1.496	-1.501	-1.509	-1.515	-1.522	-1.529	-1.536	-1.544	-1.551	-1.559	-1.566	-1.574	-1.582	-1.590	-1.596	-1.605	-1.612	-1.620	-1.628	-1.634	-1.641	-1.648	-1.654	-1.660	-1.665	-1.671	-1.676	-1.680	-1.686	-1.689	-1.694	-1.698	-1.700	-1.702	-1.705	-1.708	-1.709	-1.709	-1.710	-1.710	-1.709	-1.708	-1.706	-1.704	-1.700	-1.698	-1.694	-1.690	-1.685	-1.680	-1.675	-1.670	-1.665	-1.658	-1.651	-1.644	-1.638	-1.631	-1.622	-1.615	-1.606	-1.599	-1.590	-1.580	-1.572	-1.562	-1.554	-1.545	-1.535	-1.526	-1.518	-1.508	-1.499	-1.490	-1.481	-1.472	-1.465	-1.456	-1.449	-1.441	-1.432	-1.425	-1.418	-1.411	-1.404	-1.398	-1.391	-1.384	-1.379	-1.372	-1.366	-1.361	-1.356	-1.351	-1.346	-1.341	-1.338	-1.331	-1.328	-1.325	-1.320	-1.316	-1.312	-1.309	-1.305	-1.302	-1.298	-1.295	-1.291	-1.288	-1.284	-1.280	-1.276	-1.272	-1.268	-1.265	-1.260	-1.256	-1.251	-1.248	-1.242	-1.238	-1.232	-1.226	-1.220	-1.214	-1.208	-1.201	-1.195	-1.188	-1.181	-1.174	-1.165	-1.159	-1.151	-1.141	-1.134	-1.125	-1.118	-1.108	-1.099	-1.090	-1.080	-1.071	-1.061	-1.051	-1.042	-1.032	-1.022	-1.012	-1.004	-0.992	-0.982	-0.974	-0.962	-0.952	-0.942	-0.932	-0.922	-0.914	-0.902	-0.894	-0.884	-0.875	-0.866	-0.856	-0.849	-0.840	-0.830	-0.822	-0.814	-0.806	-0.798	-0.790	-0.781	-0.774	-0.766	-0.759	-0.751	-0.744	-0.736	-0.730	-0.722	-0.716	-0.709	-0.702	-0.698	-0.691	-0.684	-0.679	-0.672	-0.666	-0.661	-0.655	-0.650	-0.645	-0.639	-0.634	-0.630	-0.625	-0.620	-0.616	-0.611	-0.606	-0.604	-0.599	-0.595	-0.592	-0.590	-0.586	-0.584	-0.582	-0.580	-0.579	-0.576	-0.576	-0.575	-0.575	-0.574	-0.574	-0.574	-0.572	-0.574	-0.574	-0.575	-0.576	-0.578	-0.579	-0.580	-0.581	-0.582	-0.584	-0.586	-0.588	-0.589	-0.590	-0.592	-0.594	-0.595	-0.596	-0.598	-0.598	-0.598	-0.599	-0.599	-0.599	-0.598	-0.599	-0.598	-0.595	-0.594	-0.591	-0.589	-0.585	-0.582	-0.579	-0.574	-0.569	-0.564	-0.559	-0.552	-0.545	-0.539	-0.531	-0.524	-0.515	-0.506	-0.498	-0.489	-0.479	-0.470	-0.459	-0.450	-0.439	-0.429	-0.418	-0.408	-0.396	-0.385	-0.375	-0.364	-0.354	-0.344	-0.334	-0.324	-0.314	-0.305	-0.296	-0.288	-0.280	-0.272	-0.266	-0.259	-0.252	-0.248	-0.241	-0.236	-0.232	-0.229	-0.225	-0.222	-0.220	-0.219	-0.219	-0.218	-0.216	-0.218	-0.219	-0.220	-0.222	-0.225	-0.226	-0.229	-0.232	-0.236	-0.240	-0.245	-0.250	-0.255	-0.260	-0.266	-0.271	-0.278	-0.282	-0.289	-0.294	-0.300	-0.306	-0.311	-0.318	-0.322	-0.328	-0.332	-0.336	-0.340	-0.345	-0.348	-0.352	-0.355	-0.359	-0.360	-0.362	-0.364	-0.366	-0.368	-0.368	-0.368	-0.368	-0.366	-0.365	-0.365	-0.362	-0.359	-0.358	-0.352	-0.350	-0.345	-0.340	-0.336	-0.330	-0.325	-0.319	-0.312	-0.306	-0.298	-0.290	-0.284	-0.275	-0.265	-0.258	-0.249	-0.238	-0.229	-0.218	-0.208	-0.198	-0.186	-0.176	-0.164	-0.152	-0.140	-0.129	-0.118	-0.106	-0.094	-0.081	-0.068	-0.056	-0.044	-0.030	-0.018	-0.005	0.008	0.020	0.031	0.044	0.056	0.068	0.080	0.091	0.102	0.114	0.124	0.134	0.144	0.152	0.162	0.171	0.179	0.186	0.194	0.200	0.206	0.210	0.215	0.219	0.221	0.222	0.225	0.225	0.225	0.224	0.221	0.219	0.216	0.211	0.205	0.199	0.192	0.185	0.176	0.168	0.156	0.146	0.134	0.121	0.108	0.094	0.080	0.065	0.048	0.032	0.015	-0.001	-0.019	-0.036	-0.054	-0.071	-0.089	-0.108	-0.124	-0.142	-0.160	-0.176	-0.195	-0.211	-0.226	-0.242	-0.258	-0.271	-0.285	-0.299	-0.309	-0.320	-0.331	-0.341	-0.349	-0.356	-0.362	-0.368	-0.372	-0.375	-0.379	-0.380	-0.380	-0.379	-0.376	-0.374	-0.370	-0.365	-0.360	-0.352	-0.345	-0.336	-0.328	-0.318	-0.305	-0.295	-0.282	-0.269	-0.256	-0.242	-0.229	-0.214	-0.199	-0.184	-0.168	-0.152	-0.136	-0.121	-0.105	-0.090	-0.075	-0.060	-0.045	-0.031	-0.016	-0.004	0.009	0.022	0.034	0.048	0.058	0.068	0.076	0.086	0.094	0.101	0.108	0.114	0.119	0.122	0.128	0.130	0.134	0.135	0.135	0.135	0.134	0.132	0.131	0.129	0.125	0.120	0.116	0.110	0.104	0.098	0.090	0.081	0.074	0.064	0.055	0.045	0.035	0.025	0.014	0.002	-0.009	-0.021	-0.032	-0.045	-0.059	-0.070	-0.082	-0.095	-0.108	-0.120	-0.132	-0.145	-0.158	-0.169	-0.181	-0.192	-0.205	-0.215	-0.228	-0.238	-0.248	-0.258	-0.265	-0.275	-0.282	-0.289	-0.295	-0.301	-0.306	-0.311	-0.315	-0.318	-0.320	-0.322	-0.322	-0.324	-0.322	-0.321	-0.320	-0.318	-0.314	-0.309	-0.305	-0.299	-0.294	-0.288	-0.281	-0.272	-0.265	-0.258	-0.248	-0.239	-0.230	-0.221	-0.212	-0.202	-0.194	-0.184	-0.175	-0.166	-0.156	-0.149	-0.140	-0.131	-0.125	-0.118	-0.110	-0.104	-0.099	-0.094	-0.090	-0.086	-0.082	-0.081	-0.079	-0.079	-0.080	-0.080	-0.084	-0.085	-0.089	-0.095	-0.100	-0.105	-0.112	-0.121	-0.130	-0.139	-0.149	-0.159	-0.170	-0.181	-0.195	-0.208	-0.220	-0.232	-0.246	-0.260	-0.275	-0.290	-0.304	-0.318	-0.332	-0.348	-0.361	-0.376	-0.389	-0.402	-0.418	-0.430	-0.442	-0.454	-0.466	-0.478	-0.489	-0.499	-0.509	-0.518	-0.528	-0.535	-0.542	-0.550	-0.556	-0.562	-0.568	-0.572	-0.576	-0.580	-0.582	-0.586	-0.588	-0.589	-0.591	-0.592	-0.591	-0.591	-0.591	-0.591	-0.590	-0.589	-0.586	-0.585	-0.584	-0.582	-0.581	-0.579	-0.578	-0.576	-0.575	-0.574	-0.574	-0.572	-0.571	-0.571	-0.571	-0.571	-0.571	-0.572	-0.574	-0.575	-0.578	-0.581	-0.584	-0.586	-0.591	-0.595	-0.601	-0.606	-0.614	-0.619	-0.628	-0.635	-0.644	-0.652	-0.662	-0.672	-0.682	-0.694	-0.705	-0.716	-0.729	-0.742	-0.755	-0.769	-0.781	-0.796	-0.810	-0.825	-0.840	-0.855	-0.871	-0.886	-0.901	-0.916	-0.932	-0.948	-0.964	-0.979	-0.994	-1.009	-1.024	-1.038	-1.051	-1.064	-1.078	-1.091	-1.102	-1.114	-1.125	-1.135	-1.145	-1.154	-1.161	-1.169	-1.176	-1.181	-1.185	-1.189	-1.191	-1.194	-1.195	-1.195	-1.195	-1.192	-1.190	-1.186	-1.181	-1.176	-1.170	-1.162	-1.155	-1.146	-1.136	-1.125	-1.114	-1.102	-1.089	-1.076	-1.062	-1.048	-1.034	-1.019	-1.002	-0.988	-0.971	-0.955	-0.939	-0.922	-0.906	-0.890	-0.875	-0.859	-0.842	-0.828	-0.812	-0.798	-0.784	-0.770	-0.756	-0.744	-0.731	-0.720	-0.710	-0.701	-0.692	-0.684	-0.678	-0.671	-0.668	-0.662	-0.660	-0.658	-0.656	-0.658	-0.658	-0.660	-0.662	-0.666	-0.672	-0.678	-0.684	-0.691	-0.701	-0.709	-0.720	-0.730	-0.741	-0.752	-0.766	-0.779	-0.792	-0.806	-0.821	-0.836	-0.851	-0.866	-0.881	-0.896	-0.911	-0.926	-0.942	-0.956	-0.971	-0.985	-0.998	-1.011	-1.024	-1.035	-1.046	-1.056	-1.066	-1.075	-1.082	-1.090	-1.096	-1.100	-1.105	-1.109	-1.110	-1.110	-1.110	-1.106	-1.104	-1.100	-1.094	-1.086	-1.078	-1.068	-1.058	-1.045	-1.031	-1.015	-1.000	-0.982	-0.962	-0.942	-0.921	-0.899	-0.876	-0.851	-0.826	-0.799	-0.771	-0.742	-0.712	-0.682	-0.651	-0.619	-0.585	-0.551	-0.518	-0.481	-0.445	-0.410	-0.374	-0.336	-0.298	-0.260	-0.221	-0.182	-0.144	-0.104	-0.064	-0.024	0.018	0.058	0.098	0.139	0.179	0.220	0.260	0.300	0.342	0.382	0.424	0.464	0.505	0.545	0.585	0.624	0.665	0.704	0.744	0.784	0.822	0.862	0.900	0.940	0.979	1.018	1.055	1.094	1.131	1.170	1.208	1.245	1.281	1.319	1.355	1.391	1.428	1.464	1.499	1.534	1.569	1.604	1.638	1.671	1.704	1.738	1.771	1.802	1.835	1.866	1.898	1.928	1.958	1.988	2.018	2.046	2.075	2.102	2.130	2.156	2.184	2.209	2.234	2.259	2.282	2.305	2.328	2.350	2.371	2.392	2.412	2.431	2.450	2.469	2.486	2.502	2.519	2.535	2.549	2.564	2.576	2.589	2.600	2.611	2.621	2.631	2.639	2.648	2.654	2.661	2.666	2.671	2.675	2.679	2.680	2.681	2.682	2.681	2.680	2.679	2.675	2.671	2.666	2.660	2.654	2.645	2.636	2.626	2.614	2.602	2.589	2.574	2.559	2.542	2.524	2.505	2.484	2.462	2.439	2.416	2.390	2.362	2.335	2.306	2.275	2.242	2.209	2.175	2.139	2.101	2.061	2.021	1.980	1.936	1.892	1.848	1.800	1.752	1.702	1.651	1.600	1.546	1.492	1.438	1.381	1.322	1.262	1.202	1.142	1.080	1.016	0.952	0.888	0.821	0.755	0.688	0.619	0.550	0.480	0.409	0.338	0.266	0.194	0.120	0.048	-0.026	-0.100	-0.175	-0.250	-0.325	-0.400	-0.476	-0.552	-0.628	-0.704	-0.780	-0.856	-0.932	-1.008	-1.084	-1.160	-1.238	-1.312	-1.389	-1.464	-1.539	-1.614	-1.688	-1.762	-1.836	-1.910	-1.982	-2.056	-2.128	-2.200	-2.271	-2.341	-2.412	-2.481	-2.551	-2.620	-2.688	-2.755	-2.821	-2.888	-2.954	-3.018	-3.082	-3.145	-3.209	-3.270	-3.331	-3.392	-3.451	-3.511	-3.569	-3.626	-3.684	-3.740	-3.796	-3.851	-3.906	-3.960	-4.012	-4.065	-4.116	-4.169	-4.219	-4.269	-4.318	-4.366	-4.415	-4.461	-4.510	-4.556	-4.601	-4.648	-4.691	-4.735	-4.779	-4.822	-4.865	-4.908	-4.948	-4.989	-5.029	-5.069	-5.108	-5.146	-5.184	-5.221	-5.259	-5.295	-5.330	-5.365	-5.400	-5.434	-5.466	-5.499	-5.530	-5.561	-5.592	-5.622	-5.651	-5.680	-5.708	-5.735	-5.761	-5.788	-5.812	-5.836	-5.860	-5.881	-5.904	-5.926	-5.946	-5.965	-5.985	-6.004	-6.021	-6.038	-6.054	-6.069	-6.084	-6.098	-6.111	-6.124	-6.135	-6.146	-6.158	-6.166	-6.175	-6.182	-6.189	-6.196	-6.201	-6.205	-6.210	-6.212	-6.215	-6.216	-6.218	-6.216	-6.215	-6.214	-6.209	-6.205	-6.200	-6.194	-6.186	-6.179	-6.170	-6.159	-6.148	-6.135	-6.121	-6.108	-6.091	-6.075	-6.056	-6.038	-6.018	-5.996	-5.972	-5.949	-5.924	-5.899	-5.872	-5.844	-5.816	-5.786	-5.755	-5.724	-5.691	-5.658	-5.624	-5.588	-5.552	-5.516	-5.480	-5.441	-5.402	-5.364	-5.326	-5.288	-5.248	-5.209	-5.168	-5.128	-5.089	-5.048	-5.008	-4.969	-4.928	-4.889	-4.850	-4.811	-4.771	-4.734	-4.696	-4.659	-4.622	-4.588	-4.551	-4.516	-4.481	-4.446	-4.414	-4.381	-4.348	-4.316	-4.285	-4.254	-4.222	-4.192	-4.162	-4.131	-4.102	-4.072	-4.044	-4.014	-3.985	-3.955	-3.925	-3.896	-3.866	-3.836	-3.806	-3.775	-3.742	-3.711	-3.679	-3.645	-3.611	-3.576	-3.540	-3.504	-3.466	-3.429	-3.388	-3.346	-3.306	-3.262	-3.219	-3.172	-3.126	-3.079	-3.030	-2.979	-2.928	-2.874	-2.820	-2.765	-2.709	-2.651	-2.594	-2.534	-2.474	-2.411	-2.349	-2.288	-2.222	-2.159	-2.095	-2.029	-1.962	-1.898	-1.831	-1.764	-1.698	-1.630	-1.564	-1.496	-1.430	-1.364	-1.298	-1.231	-1.166	-1.102	-1.039	-0.975	-0.912	-0.850	-0.790	-0.729	-0.669	-0.611	-0.552	-0.496	-0.441	-0.388	-0.335	-0.281	-0.231	-0.181	-0.134	-0.085	-0.039	0.006	0.050	0.092	0.135	0.175	0.215	0.254	0.291	0.328	0.364	0.399	0.431	0.465	0.498	0.528	0.558	0.589	0.618	0.646	0.674	0.701	0.728	0.755	0.781	0.806	0.831	0.856	0.880	0.904	0.928	0.951	0.974	0.996	1.019	1.040	1.062	1.084	1.105	1.126	1.148	1.168	1.189	1.208	1.228	1.248	1.268	1.285	1.304	1.321	1.340	1.356	1.374	1.391	1.406	1.422	1.438	1.452	1.466	1.481	1.494	1.506	1.519	1.530	1.540	1.552	1.561	1.570	1.579	1.586	1.594	1.600	1.605	1.611	1.616	1.620	1.622	1.626	1.628	1.629	1.630	1.630	1.630	1.629	1.628	1.625	1.622	1.620	1.616	1.611	1.606	1.602	1.598	1.591	1.585	1.579	1.571	1.564	1.558	1.549	1.541	1.534	1.525	1.516	1.509	1.500	1.492	1.482	1.475	1.466	1.459	1.450	1.442	1.434	1.428	1.419	1.411	1.405	1.398	1.391	1.385	1.379	1.374	1.368	1.361	1.356	1.352	1.346	1.342	1.339	1.334	1.330	1.328	1.322	1.320	1.316	1.312	1.310	1.306	1.304	1.300	1.296	1.294	1.289	1.286	1.281	1.278	1.274	1.268	1.262	1.258	1.250	1.244	1.236	1.229	1.220	1.212	1.201	1.191	1.181	1.169	1.156	1.144	1.130	1.115	1.100	1.084	1.066	1.050	1.031	1.012	0.992	0.972	0.951	0.928	0.906	0.882	0.859	0.835	0.809	0.782	0.758	0.730	0.704	0.678	0.650	0.621	0.594	0.565	0.538	0.507	0.479	0.450	0.421	0.392	0.364	0.335	0.306	0.276	0.248	0.219	0.191	0.161	0.132	0.105	0.076	0.048	0.020	-0.009	-0.036	-0.064	-0.091	-0.119	-0.146	-0.174	-0.200	-0.226	-0.252	-0.280	-0.305	-0.331	-0.356	-0.382	-0.406	-0.432	-0.458	-0.482	-0.506	-0.531	-0.554	-0.579	-0.602	-0.626	-0.649	-0.672	-0.695	-0.716	-0.740	-0.760	-0.781	-0.802	-0.824	-0.844	-0.862	-0.882	-0.901	-0.918	-0.936	-0.952	-0.970	-0.985	-1.000	-1.014	-1.028	-1.039	-1.051	-1.062	-1.072	-1.082	-1.091	-1.099	-1.105	-1.111	-1.118	-1.121	-1.125	-1.128	-1.129	-1.131	-1.131	-1.130	-1.129	-1.126	-1.124	-1.120	-1.118	-1.112	-1.108	-1.101	-1.095	-1.089	-1.080	-1.074	-1.066	-1.058	-1.050	-1.044	-1.035	-1.028	-1.019	-1.012	-1.005	-0.999	-0.992	-0.986	-0.981	-0.976	-0.971	-0.968	-0.965	-0.961	-0.961	-0.961	-0.961	-0.962	-0.965	-0.969	-0.972	-0.979	-0.986	-0.994	-1.001	-1.011	-1.022	-1.034	-1.045	-1.059	-1.074	-1.089	-1.105	-1.121	-1.139	-1.158	-1.178	-1.196	-1.218	-1.239	-1.260	-1.281	-1.304	-1.328	-1.350	-1.374	-1.398	-1.421	-1.445	-1.469	-1.492	-1.516	-1.540	-1.562	-1.586	-1.609	-1.630	-1.652	-1.672	-1.694	-1.714	-1.731	-1.750	-1.769	-1.785	-1.801	-1.816	-1.832	-1.846	-1.860	-1.872	-1.885	-1.895	-1.906	-1.915	-1.922	-1.931	-1.938	-1.945	-1.950	-1.955	-1.959	-1.960	-1.962	-1.965	-1.965	-1.965	-1.964	-1.962	-1.961	-1.958	-1.955	-1.952	-1.949	-1.942	-1.938	-1.931	-1.926	-1.920	-1.912	-1.906	-1.899	-1.891	-1.884	-1.875	-1.866	-1.859	-1.849	-1.840	-1.832	-1.824	-1.815	-1.806	-1.798	-1.790	-1.781	-1.774	-1.766	-1.759	-1.751	-1.745	-1.739	-1.731	-1.726	-1.721	-1.715	-1.710	-1.706	-1.704	-1.700	-1.696	-1.695	-1.692	-1.691	-1.690	-1.690	-1.691	-1.692	-1.692	-1.695	-1.696	-1.700	-1.702	-1.705	-1.709	-1.712	-1.718	-1.721	-1.726	-1.731	-1.738	-1.742	-1.748	-1.752	-1.759	-1.764	-1.768	-1.774	-1.779	-1.782	-1.788	-1.790	-1.795	-1.798	-1.800	-1.804	-1.805	-1.806	-1.808	-1.808	-1.808	-1.808	-1.805	-1.804	-1.801	-1.798	-1.795	-1.790	-1.786	-1.780	-1.775	-1.770	-1.764	-1.756	-1.749	-1.741	-1.732	-1.724	-1.716	-1.708	-1.699	-1.691	-1.682	-1.672	-1.664	-1.656	-1.649	-1.640	-1.634	-1.626	-1.619	-1.612	-1.608	-1.604	-1.599	-1.595	-1.591	-1.589	-1.588	-1.586	-1.586	-1.586	-1.586	-1.588	-1.590	-1.594	-1.598	-1.602	-1.606	-1.614	-1.620	-1.626	-1.635	-1.642	-1.651	-1.661	-1.671	-1.681	-1.691	-1.704	-1.715	-1.728	-1.739	-1.751	-1.764	-1.778	-1.790	-1.804	-1.816	-1.830	-1.842	-1.855	-1.869	-1.882	-1.896	-1.909	-1.922	-1.935	-1.949	-1.962	-1.976	-1.988	-2.001	-2.015	-2.027	-2.040	-2.052	-2.065	-2.076	-2.089	-2.101	-2.112	-2.125	-2.138	-2.149	-2.160	-2.172	-2.184	-2.196	-2.206	-2.219	-2.230	-2.241	-2.254	-2.265	-2.275	-2.286	-2.298	-2.308	-2.318	-2.328	-2.338	-2.349	-2.358	-2.366	-2.375	-2.384	-2.391	-2.400	-2.408	-2.412	-2.420	-2.425	-2.431	-2.436	-2.441	-2.444	-2.446	-2.449	-2.451	-2.452	-2.452	-2.452	-2.451	-2.450	-2.448	-2.445	-2.440	-2.436	-2.431	-2.426	-2.420	-2.412	-2.406	-2.399	-2.391	-2.382	-2.374	-2.364	-2.355	-2.344	-2.334	-2.325	-2.315	-2.304	-2.294	-2.282	-2.272	-2.262	-2.252	-2.242	-2.234	-2.224	-2.215	-2.208	-2.198	-2.190	-2.184	-2.178	-2.171	-2.164	-2.159	-2.155	-2.151	-2.148	-2.145	-2.142	-2.141	-2.140	-2.140	-2.140	-2.141	-2.142	-2.144	-2.148	-2.150	-2.154	-2.158	-2.162	-2.168	-2.174	-2.179	-2.185	-2.190	-2.198	-2.202	-2.210	-2.216	-2.222	-2.230	-2.236	-2.242	-2.249	-2.254	-2.260	-2.265	-2.270	-2.275	-2.279	-2.282	-2.285	-2.289	-2.291	-2.292	-2.294	-2.295	-2.294	-2.292	-2.291	-2.290	-2.286	-2.284	-2.280	-2.276	-2.271	-2.265	-2.259	-2.251	-2.242	-2.235	-2.226	-2.216	-2.206	-2.195	-2.184	-2.172	-2.160	-2.148	-2.135	-2.121	-2.109	-2.095	-2.080	-2.065	-2.050	-2.038	-2.021	-2.006	-1.991	-1.978	-1.961	-1.948	-1.931	-1.915	-1.901	-1.886	-1.872	-1.858	-1.844	-1.829	-1.815	-1.801	-1.788	-1.775	-1.764	-1.751	-1.739	-1.726	-1.715	-1.704	-1.692	-1.682	-1.672	-1.661	-1.652	-1.644	-1.635	-1.625	-1.618	-1.609	-1.601	-1.594	-1.585	-1.578	-1.571	-1.562	-1.556	-1.549	-1.541	-1.534	-1.528	-1.520	-1.512	-1.504	-1.496	-1.489	-1.482	-1.474	-1.466	-1.458	-1.449	-1.440	-1.430	-1.421	-1.411	-1.401	-1.391	-1.380	-1.370	-1.358	-1.346	-1.334	-1.322	-1.310	-1.296	-1.282	-1.269	-1.255	-1.241	-1.226	-1.211	-1.195	-1.180	-1.165	-1.149	-1.132	-1.116	-1.100	-1.084	-1.066	-1.050	-1.032	-1.015	-0.998	-0.980	-0.964	-0.945	-0.929	-0.912	-0.895	-0.879	-0.862	-0.846	-0.831	-0.815	-0.799	-0.784	-0.768	-0.754	-0.739	-0.724	-0.710	-0.696	-0.682	-0.670	-0.658	-0.645	-0.632	-0.621	-0.609	-0.599	-0.586	-0.576	-0.566	-0.555	-0.545	-0.536	-0.526	-0.518	-0.507	-0.500	-0.491	-0.484	-0.476	-0.468	-0.460	-0.452	-0.446	-0.440	-0.434	-0.426	-0.420	-0.414	-0.408	-0.401	-0.395	-0.389	-0.382	-0.375	-0.370	-0.362	-0.356	-0.349	-0.342	-0.336	-0.330	-0.322	-0.315	-0.309	-0.301	-0.294	-0.286	-0.278	-0.270	-0.261	-0.252	-0.242	-0.234	-0.225	-0.215	-0.205	-0.194	-0.184	-0.172	-0.161	-0.150	-0.139	-0.128	-0.115	-0.102	-0.090	-0.076	-0.062	-0.049	-0.035	-0.020	-0.006	0.009	0.024	0.039	0.054	0.069	0.085	0.100	0.115	0.131	0.146	0.162	0.179	0.195	0.210	0.228	0.242	0.258	0.274	0.290	0.304	0.320	0.335	0.350	0.365	0.379	0.392	0.408	0.421	0.435	0.448	0.461	0.472	0.485	0.496	0.507	0.519	0.530	0.540	0.551	0.560	0.569	0.579	0.588	0.596	0.604	0.611	0.619	0.626	0.634	0.639	0.646	0.652	0.658	0.664	0.669	0.675	0.679	0.684	0.689	0.692	0.696	0.700	0.704	0.708	0.711	0.715	0.718	0.720	0.725	0.728	0.730	0.734	0.736	0.740	0.742	0.745	0.749	0.751	0.755	0.758	0.760	0.762	0.765	0.768	0.771	0.772	0.775	0.779	0.780	0.782	0.785	0.788	0.789	0.791	0.792	0.795	0.795	0.796	0.796	0.796	0.796	0.796	0.796	0.796	0.794	0.792	0.790	0.788	0.785	0.781	0.778	0.774	0.770	0.764	0.758	0.752	0.746	0.739	0.731	0.724	0.715	0.705	0.695	0.685	0.675	0.664	0.652	0.641	0.629	0.616	0.602	0.590	0.576	0.562	0.548	0.534	0.519	0.504	0.489	0.474	0.459	0.444	0.429	0.412	0.399	0.385	0.369	0.355	0.341	0.328	0.315	0.302	0.290	0.278	0.266	0.256	0.246	0.236	0.230	0.221	0.215	0.209	0.204	0.200	0.198	0.195	0.192	0.194	0.194	0.195	0.198	0.201	0.205	0.211	0.218	0.225	0.232	0.242	0.251	0.262	0.275	0.288	0.300	0.315	0.330	0.344	0.360	0.376	0.392	0.410	0.428	0.444	0.462	0.480	0.499	0.516	0.535	0.554	0.572	0.590	0.608	0.625	0.644	0.660	0.678	0.694	0.710	0.725	0.740	0.755	0.768	0.781	0.792	0.805	0.816	0.828	0.836	0.845	0.854	0.861	0.866	0.874	0.878	0.882	0.885	0.889	0.890	0.891	0.891	0.891	0.890	0.888	0.886	0.882	0.879	0.874	0.869	0.862	0.856	0.849	0.841	0.832	0.824	0.815	0.805	0.795	0.784	0.774	0.762	0.751	0.740	0.726	0.714	0.701	0.689	0.676	0.662	0.650	0.636	0.624	0.610	0.599	0.586	0.574	0.561	0.550	0.539	0.528	0.518	0.507	0.499	0.489	0.481	0.474	0.466	0.460	0.455	0.451	0.448	0.444	0.441	0.440	0.441	0.441	0.444	0.446	0.450	0.455	0.462	0.469	0.478	0.488	0.498	0.510	0.522	0.538	0.554	0.570	0.588	0.606	0.626	0.648	0.669	0.691	0.716	0.739	0.765	0.790	0.818	0.845	0.872	0.901	0.930	0.959	0.989	1.019	1.050	1.080	1.111	1.141	1.171	1.202	1.232	1.262	1.291	1.322	1.351	1.379	1.406	1.434	1.459	1.485	1.510	1.534	1.558	1.579	1.600	1.621	1.641	1.660	1.676	1.692	1.708	1.721	1.734	1.746	1.755	1.765	1.774	1.781	1.788	1.792	1.798	1.800	1.802	1.804	1.804	1.804	1.802	1.800	1.799	1.796	1.792	1.789	1.785	1.780	1.775	1.770	1.766	1.761	1.756	1.752	1.748	1.744	1.740	1.738	1.735	1.732	1.731	1.730	1.730	1.731	1.732	1.735	1.738	1.741	1.746	1.752	1.760	1.768	1.776	1.788	1.798	1.809	1.821	1.836	1.850	1.865	1.881	1.898	1.915	1.932	1.951	1.970	1.990	2.009	2.029	2.049	2.069	2.090	2.109	2.129	2.150	2.169	2.188	2.206	2.225	2.242	2.260	2.278	2.294	2.309	2.324	2.338	2.349	2.361	2.371	2.381	2.390	2.398	2.404	2.410	2.415	2.418	2.420	2.420	2.421	2.419	2.416	2.414	2.409	2.405	2.399	2.392	2.384	2.376	2.368	2.359	2.349	2.338	2.326	2.314	2.302	2.290	2.276	2.264	2.251	2.238	2.224	2.211	2.198	2.184	2.170	2.158	2.142	2.130	2.118	2.105	2.092	2.080	2.069	2.056	2.045	2.034	2.024	2.013	2.002	1.994	1.985	1.975	1.966	1.959	1.950	1.944	1.936	1.929	1.924	1.918	1.911	1.906	1.904	1.899	1.895	1.892	1.890	1.888	1.885	1.884	1.882	1.881	1.880	1.881	1.881	1.882	1.884	1.885	1.888	1.890	1.892	1.896	1.900	1.904	1.908	1.912	1.918	1.921	1.928	1.932	1.938	1.944	1.950	1.956	1.962	1.969	1.975	1.981	1.988	1.994	1.999	2.006	2.011	2.016	2.022	2.025	2.030	2.034	2.038	2.040	2.042	2.042	2.044	2.044	2.044	2.042	2.040	2.038	2.035	2.031	2.025	2.019	2.013	2.006	1.998	1.988	1.979	1.969	1.958	1.946	1.932	1.919	1.905	1.890	1.876	1.860	1.844	1.826	1.810	1.792	1.775	1.758	1.739	1.720	1.702	1.684	1.665	1.648	1.630	1.611	1.592	1.575	1.558	1.540	1.524	1.506	1.490	1.474	1.458	1.442	1.428	1.412	1.399	1.385	1.372	1.359	1.346	1.334	1.324	1.312	1.301	1.291	1.281	1.272	1.262	1.252	1.245	1.236	1.226	1.219	1.210	1.202	1.194	1.188	1.179	1.171	1.161	1.154	1.145	1.135	1.128	1.118	1.109	1.099	1.089	1.079	1.068	1.056	1.045	1.032	1.020	1.008	0.995	0.981	0.965	0.951	0.936	0.920	0.905	0.888	0.870	0.852	0.835	0.815	0.798	0.778	0.758	0.738	0.716	0.696	0.676	0.655	0.632	0.611	0.590	0.568	0.546	0.524	0.501	0.480	0.458	0.435	0.411	0.389	0.366	0.344	0.321	0.300	0.278	0.254	0.231	0.209	0.185	0.164	0.141	0.118	0.096	0.072	0.051	0.029	0.006	-0.016	-0.039	-0.061	-0.084	-0.105	-0.128	-0.150	-0.174	-0.196	-0.219	-0.241	-0.266	-0.289	-0.312	-0.335	-0.359	-0.382	-0.408	-0.431	-0.455	-0.479	-0.505	-0.530	-0.554	-0.579	-0.604	-0.630	-0.655	-0.679	-0.705	-0.730	-0.755	-0.780	-0.804	-0.829	-0.854	-0.879	-0.902	-0.926	-0.951	-0.974	-0.998	-1.019	-1.042	-1.064	-1.086	-1.106	-1.128	-1.148	-1.166	-1.184	-1.202	-1.220	-1.238	-1.254	-1.269	-1.284	-1.299	-1.311	-1.325	-1.336	-1.349	-1.359	-1.369	-1.378	-1.386	-1.394	-1.401	-1.408	-1.415	-1.420	-1.424	-1.429	-1.432	-1.436	-1.439	-1.442	-1.445	-1.448	-1.449	-1.450	-1.451	-1.452	-1.455	-1.456	-1.456	-1.458	-1.459	-1.461	-1.462	-1.464	-1.465	-1.468	-1.471	-1.474	-1.476	-1.480	-1.484	-1.488	-1.491	-1.496	-1.501	-1.506	-1.512	-1.519	-1.525	-1.531	-1.539	-1.548	-1.554	-1.562	-1.570	-1.580	-1.589	-1.599	-1.608	-1.616	-1.626	-1.636	-1.646	-1.656	-1.666	-1.676	-1.686	-1.696	-1.706	-1.715	-1.725	-1.734	-1.742	-1.750	-1.759	-1.766	-1.774	-1.782	-1.789	-1.795	-1.801	-1.808	-1.812	-1.818	-1.822	-1.826	-1.829	-1.832	-1.836	-1.839	-1.841	-1.842	-1.844	-1.844	-1.845	-1.845	-1.845	-1.845	-1.842	-1.842	-1.841	-1.840	-1.839	-1.836	-1.835	-1.834	-1.831	-1.829	-1.826	-1.824	-1.822	-1.820	-1.818	-1.816	-1.815	-1.812	-1.812	-1.811	-1.810	-1.809	-1.808	-1.808	-1.808	-1.809	-1.809	-1.810	-1.811	-1.812	-1.815	-1.818	-1.820	-1.821	-1.825	-1.829	-1.832	-1.836	-1.840	-1.844	-1.848	-1.852	-1.859	-1.862	-1.868	-1.874	-1.880	-1.886	-1.891	-1.898	-1.904	-1.910	-1.918	-1.924	-1.929	-1.935	-1.941	-1.948	-1.954	-1.960	-1.965	-1.970	-1.976	-1.981	-1.986	-1.990	-1.994	-1.999	-2.002	-2.005	-2.007	-2.011	-2.013	-2.014	-2.014	-2.015	-2.015	-2.015	-2.014	-2.013	-2.011	-2.010	-2.006	-2.004	-2.000	-1.996	-1.992	-1.989	-1.984	-1.979	-1.974	-1.968	-1.962	-1.956	-1.950	-1.942	-1.935	-1.929	-1.921	-1.915	-1.906	-1.899	-1.890	-1.884	-1.875	-1.868	-1.859	-1.851	-1.844	-1.836	-1.829	-1.821	-1.812	-1.806	-1.800	-1.791	-1.785	-1.778	-1.772	-1.765	-1.760	-1.754	-1.748	-1.742	-1.736	-1.731	-1.725	-1.720	-1.715	-1.710	-1.705	-1.700	-1.696	-1.691	-1.686	-1.682	-1.679	-1.675	-1.670	-1.666	-1.661	-1.658	-1.652	-1.649	-1.644	-1.638	-1.634	-1.628	-1.624	-1.618	-1.611	-1.606	-1.599	-1.594	-1.588	-1.581	-1.572	-1.566	-1.558	-1.550	-1.542	-1.534	-1.524	-1.516	-1.506	-1.496	-1.488	-1.476	-1.468	-1.456	-1.446	-1.435	-1.424	-1.412	-1.402	-1.390	-1.379	-1.368	-1.355	-1.344	-1.332	-1.321	-1.309	-1.298	-1.286	-1.275	-1.264	-1.252	-1.241	-1.231	-1.219	-1.209	-1.199	-1.189	-1.178	-1.168	-1.159	-1.148	-1.139	-1.130	-1.120	-1.112	-1.104	-1.096	-1.088	-1.081	-1.072	-1.065	-1.058	-1.051	-1.044	-1.036	-1.029	-1.022	-1.016	-1.008	-1.001	-0.994	-0.986	-0.981	-0.974	-0.966	-0.959	-0.952	-0.945	-0.938	-0.930	-0.922	-0.914	-0.906	-0.898	-0.890	-0.882	-0.874	-0.866	-0.858	-0.850	-0.841	-0.834	-0.825	-0.818	-0.810	-0.802	-0.795	-0.788	-0.781	-0.774	-0.768	-0.762	-0.756	-0.751	-0.746	-0.741	-0.738	-0.734	-0.730	-0.728	-0.726	-0.724	-0.722	-0.721	-0.721	-0.722	-0.722	-0.724	-0.725	-0.728	-0.730	-0.732	-0.736	-0.740	-0.744	-0.748	-0.752	-0.756	-0.761	-0.766	-0.771	-0.776	-0.780	-0.785	-0.790	-0.795	-0.800	-0.805	-0.809	-0.811	-0.815	-0.818	-0.820	-0.822	-0.822	-0.824	-0.824	-0.824	-0.822	-0.820	-0.818	-0.814	-0.810	-0.805	-0.800	-0.794	-0.788	-0.780	-0.771	-0.762	-0.752	-0.742	-0.732	-0.720	-0.709	-0.696	-0.685	-0.671	-0.658	-0.645	-0.631	-0.616	-0.602	-0.589	-0.574	-0.560	-0.546	-0.531	-0.518	-0.504	-0.490	-0.478	-0.465	-0.452	-0.440	-0.429	-0.418	-0.406	-0.398	-0.388	-0.378	-0.370	-0.364	-0.355	-0.350	-0.344	-0.339	-0.334	-0.330	-0.328	-0.324	-0.320	-0.319	-0.319	-0.316	-0.316	-0.315	-0.316	-0.318	-0.319	-0.321	-0.322	-0.325	-0.328	-0.331	-0.334	-0.336	-0.340	-0.342	-0.345	-0.349	-0.352	-0.354	-0.358	-0.361	-0.362	-0.365	-0.368	-0.368	-0.370	-0.371	-0.372	-0.374	-0.374	-0.374	-0.372	-0.371	-0.371	-0.369	-0.366	-0.364	-0.360	-0.358	-0.352	-0.348	-0.344	-0.338	-0.331	-0.326	-0.319	-0.311	-0.305	-0.296	-0.288	-0.280	-0.270	-0.261	-0.250	-0.240	-0.229	-0.219	-0.208	-0.195	-0.182	-0.171	-0.159	-0.146	-0.134	-0.121	-0.108	-0.095	-0.081	-0.068	-0.054	-0.040	-0.026	-0.011	0.002	0.015	0.030	0.042	0.056	0.070	0.085	0.098	0.110	0.124	0.135	0.148	0.160	0.171	0.182	0.194	0.205	0.215	0.224	0.234	0.241	0.250	0.258	0.265	0.270	0.276	0.281	0.285	0.289	0.291	0.292	0.294	0.294	0.294	0.292	0.290	0.288	0.282	0.279	0.272	0.266	0.260	0.250	0.241	0.232	0.221	0.210	0.198	0.184	0.171	0.156	0.141	0.126	0.111	0.094	0.078	0.060	0.044	0.025	0.006	-0.011	-0.030	-0.049	-0.068	-0.086	-0.105	-0.124	-0.141	-0.160	-0.179	-0.196	-0.214	-0.230	-0.246	-0.261	-0.276	-0.291	-0.304	-0.316	-0.328	-0.340	-0.350	-0.360	-0.369	-0.378	-0.384	-0.390	-0.395	-0.400	-0.404	-0.408	-0.409	-0.410	-0.410	-0.409	-0.409	-0.406	-0.402	-0.400	-0.396	-0.391	-0.386	-0.380	-0.374	-0.366	-0.358	-0.350	-0.341	-0.332	-0.324	-0.314	-0.304	-0.295	-0.284	-0.274	-0.264	-0.254	-0.244	-0.234	-0.225	-0.214	-0.205	-0.196	-0.186	-0.179	-0.170	-0.162	-0.155	-0.149	-0.142	-0.138	-0.131	-0.126	-0.122	-0.119	-0.115	-0.112	-0.110	-0.109	-0.109	-0.110	-0.110	-0.111	-0.114	-0.116	-0.120	-0.125	-0.130	-0.136	-0.144	-0.151	-0.159	-0.168	-0.178	-0.188	-0.199	-0.211	-0.222	-0.236	-0.250	-0.264	-0.279	-0.295	-0.311	-0.328	-0.344	-0.362	-0.380	-0.398	-0.418	-0.436	-0.455	-0.475	-0.495	-0.515	-0.535	-0.555	-0.576	-0.596	-0.616	-0.638	-0.656	-0.676	-0.696	-0.715	-0.734	-0.751	-0.769	-0.786	-0.804	-0.821	-0.836	-0.851	-0.866	-0.879	-0.891	-0.904	-0.915	-0.925	-0.935	-0.944	-0.952	-0.959	-0.965	-0.971	-0.975	-0.980	-0.982	-0.984	-0.985	-0.985	-0.985	-0.984	-0.982	-0.980	-0.978	-0.975	-0.971	-0.968	-0.962	-0.959	-0.952	-0.948	-0.942	-0.936	-0.931	-0.925	-0.920	-0.915	-0.910	-0.905	-0.901	-0.896	-0.892	-0.890	-0.886	-0.885	-0.882	-0.882	-0.882	-0.882	-0.884	-0.886	-0.890	-0.892	-0.899	-0.904	-0.909	-0.916	-0.924	-0.932	-0.942	-0.951	-0.962	-0.974	-0.986	-0.999	-1.012	-1.025	-1.040	-1.055	-1.070	-1.085	-1.102	-1.119	-1.135	-1.151	-1.168	-1.185	-1.201	-1.219	-1.235	-1.251	-1.266	-1.281	-1.298	-1.311	-1.326	-1.341	-1.355	-1.366	-1.379	-1.391	-1.402	-1.412	-1.422	-1.431	-1.440	-1.448	-1.455	-1.460	-1.465	-1.470	-1.474	-1.476	-1.479	-1.480	-1.480	-1.481	-1.480	-1.479	-1.476	-1.474	-1.470	-1.468	-1.462	-1.459	-1.455	-1.450	-1.445	-1.439	-1.434	-1.428	-1.422	-1.416	-1.411	-1.405	-1.399	-1.394	-1.388	-1.384	-1.380	-1.376	-1.371	-1.368	-1.366	-1.364	-1.361	-1.361	-1.361	-1.361	-1.362	-1.364	-1.368	-1.370	-1.375	-1.379	-1.384	-1.390	-1.398	-1.406	-1.415	-1.424	-1.432	-1.444	-1.454	-1.466	-1.480	-1.492	-1.506	-1.520	-1.535	-1.550	-1.565	-1.581	-1.596	-1.612	-1.629	-1.645	-1.660	-1.675	-1.691	-1.708	-1.722	-1.739	-1.752	-1.768	-1.781	-1.794	-1.808	-1.819	-1.830	-1.841	-1.850	-1.860	-1.868	-1.874	-1.880	-1.885	-1.889	-1.890	-1.891	-1.892	-1.891	-1.890	-1.886	-1.881	-1.876	-1.870	-1.862	-1.854	-1.842	-1.832	-1.820	-1.808	-1.795	-1.780	-1.764	-1.748	-1.730	-1.714	-1.695	-1.676	-1.656	-1.638	-1.618	-1.598	-1.576	-1.556	-1.536	-1.516	-1.496	-1.476	-1.456	-1.438	-1.419	-1.401	-1.384	-1.366	-1.350	-1.335	-1.320	-1.306	-1.295	-1.282	-1.271	-1.262	-1.252	-1.246	-1.240	-1.235	-1.231	-1.229	-1.228	-1.229	-1.229	-1.231	-1.235	-1.240	-1.246	-1.254	-1.262	-1.271	-1.281	-1.292	-1.304	-1.318	-1.331	-1.348	-1.362	-1.379	-1.396	-1.414	-1.432	-1.450	-1.469	-1.489	-1.508	-1.528	-1.546	-1.566	-1.586	-1.606	-1.626	-1.645	-1.664	-1.682	-1.701	-1.719	-1.736	-1.752	-1.769	-1.782	-1.798	-1.810	-1.822	-1.834	-1.845	-1.854	-1.861	-1.869	-1.875	-1.879	-1.884	-1.885	-1.886	-1.886	-1.884	-1.881	-1.878	-1.871	-1.865	-1.858	-1.848	-1.838	-1.826	-1.812	-1.799	-1.782	-1.766	-1.749	-1.730	-1.710	-1.689	-1.668	-1.644	-1.620	-1.596	-1.570	-1.544	-1.516	-1.490	-1.460	-1.431	-1.402	-1.371	-1.341	-1.310	-1.279	-1.246	-1.214	-1.181	-1.150	-1.115	-1.082	-1.050	-1.016	-0.982	-0.949	-0.915	-0.881	-0.848	-0.814	-0.779	-0.746	-0.712	-0.678	-0.645	-0.612	-0.579	-0.545	-0.512	-0.480	-0.446	-0.414	-0.381	-0.348	-0.315	-0.282	-0.251	-0.219	-0.188	-0.156	-0.125	-0.094	-0.062	-0.031	-0.001	0.030	0.061	0.091	0.121	0.151	0.181	0.211	0.240	0.269	0.299	0.326	0.354	0.382	0.409	0.436	0.462	0.490	0.516	0.542	0.568	0.594	0.619	0.642	0.666	0.690	0.714	0.736	0.759	0.780	0.802	0.822	0.844	0.862	0.884	0.902	0.921	0.939	0.956	0.972	0.990	1.006	1.022	1.038	1.052	1.068	1.080	1.092	1.106	1.118	1.130	1.141	1.151	1.161	1.170	1.179	1.186	1.194	1.200	1.205	1.211	1.215	1.219	1.221	1.224	1.226	1.226	1.226	1.225	1.224	1.220	1.216	1.211	1.206	1.199	1.191	1.181	1.172	1.161	1.150	1.136	1.121	1.105	1.089	1.071	1.051	1.031	1.009	0.985	0.961	0.935	0.908	0.879	0.849	0.818	0.784	0.751	0.715	0.678	0.639	0.600	0.559	0.516	0.474	0.429	0.382	0.336	0.288	0.238	0.186	0.135	0.082	0.028	-0.026	-0.084	-0.141	-0.199	-0.258	-0.318	-0.378	-0.440	-0.502	-0.564	-0.628	-0.692	-0.758	-0.822	-0.889	-0.955	-1.022	-1.090	-1.158	-1.225	-1.294	-1.362	-1.432	-1.501	-1.570	-1.639	-1.709	-1.779	-1.848	-1.918	-1.988	-2.058	-2.126	-2.195	-2.265	-2.335	-2.402	-2.471	-2.540	-2.609	-2.675	-2.744	-2.811	-2.878	-2.944	-3.009	-3.075	-3.140	-3.204	-3.268	-3.330	-3.394	-3.456	-3.518	-3.579	-3.639	-3.699	-3.758	-3.818	-3.874	-3.931	-3.988	-4.044	-4.099	-4.152	-4.206	-4.259	-4.312	-4.365	-4.415	-4.465	-4.516	-4.565	-4.614	-4.661	-4.709	-4.756	-4.802	-4.848	-4.892	-4.938	-4.981	-5.025	-5.069	-5.110	-5.152	-5.194	-5.234	-5.274	-5.314	-5.352	-5.391	-5.430	-5.466	-5.504	-5.540	-5.578	-5.612	-5.648	-5.682	-5.716	-5.751	-5.784	-5.816	-5.848	-5.878	-5.909	-5.939	-5.969	-5.998	-6.025	-6.054	-6.080	-6.106	-6.132	-6.156	-6.181	-6.205	-6.226	-6.249	-6.271	-6.290	-6.311	-6.330	-6.349	-6.366	-6.384	-6.400	-6.415	-6.430	-6.445	-6.459	-6.471	-6.485	-6.496	-6.508	-6.518	-6.528	-6.538	-6.546	-6.554	-6.561	-6.569	-6.574	-6.579	-6.585	-6.589	-6.592	-6.596	-6.599	-6.601	-6.602	-6.602	-6.602	-6.601	-6.599	-6.598	-6.594	-6.590	-6.584	-6.579	-6.571	-6.565	-6.556	-6.546	-6.536	-6.525	-6.511	-6.499	-6.484	-6.469	-6.452	-6.435	-6.418	-6.396	-6.376	-6.354	-6.331	-6.308	-6.282	-6.256	-6.230	-6.201	-6.172	-6.144	-6.112	-6.081	-6.049	-6.016	-5.982	-5.949	-5.914	-5.879	-5.844	-5.806	-5.770	-5.734	-5.698	-5.660	-5.624	-5.586	-5.550	-5.514	-5.478	-5.440	-5.405	-5.369	-5.335	-5.300	-5.265	-5.231	-5.199	-5.168	-5.136	-5.106	-5.075	-5.046	-5.018	-4.990	-4.962	-4.936	-4.910	-4.885	-4.859	-4.835	-4.811	-4.788	-4.765	-4.742	-4.720	-4.696	-4.675	-4.652	-4.630	-4.609	-4.585	-4.562	-4.539	-4.515	-4.490	-4.465	-4.439	-4.412	-4.385	-4.358	-4.328	-4.296	-4.265	-4.231	-4.198	-4.162	-4.125	-4.088	-4.046	-4.006	-3.964	-3.920	-3.874	-3.828	-3.779	-3.729	-3.678	-3.624	-3.570	-3.514	-3.458	-3.399	-3.339	-3.279	-3.216	-3.154	-3.089	-3.024	-2.959	-2.892	-2.825	-2.758	-2.690	-2.621	-2.552	-2.482	-2.414	-2.344	-2.275	-2.206	-2.136	-2.068	-2.000	-1.931	-1.865	-1.796	-1.731	-1.665	-1.601	-1.536	-1.475	-1.412	-1.351	-1.291	-1.232	-1.175	-1.119	-1.064	-1.009	-0.956	-0.905	-0.855	-0.806	-0.759	-0.712	-0.668	-0.625	-0.582	-0.541	-0.501	-0.462	-0.424	-0.389	-0.354	-0.319	-0.285	-0.252	-0.222	-0.192	-0.162	-0.135	-0.106	-0.079	-0.054	-0.029	-0.002	0.021	0.045	0.068	0.090	0.114	0.135	0.156	0.178	0.199	0.219	0.239	0.259	0.278	0.299	0.319	0.338	0.356	0.375	0.394	0.412	0.431	0.450	0.469	0.486	0.506	0.524	0.541	0.560	0.578	0.595	0.612	0.631	0.648	0.665	0.681	0.698	0.715	0.731	0.748	0.762	0.778	0.792	0.806	0.820	0.832	0.846	0.858	0.870	0.881	0.891	0.901	0.911	0.920	0.928	0.935	0.942	0.949	0.955	0.960	0.964	0.968	0.970	0.974	0.975	0.976	0.976	0.976	0.976	0.975	0.972	0.971	0.968	0.965	0.961	0.958	0.952	0.949	0.942	0.938	0.932	0.926	0.920	0.914	0.908	0.901	0.895	0.889	0.882	0.876	0.871	0.865	0.859	0.854	0.849	0.844	0.840	0.835	0.831	0.828	0.825	0.822	0.820	0.818	0.815	0.814	0.812	0.811	0.812	0.811	0.811	0.811	0.812	0.814	0.815	0.816	0.818	0.819	0.821	0.822	0.825	0.826	0.828	0.830	0.831	0.832	0.834	0.834	0.835	0.834	0.835	0.834	0.832	0.830	0.829	0.825	0.821	0.818	0.812	0.806	0.800	0.792	0.785	0.778	0.766	0.756	0.746	0.735	0.722	0.709	0.695	0.680	0.665	0.648	0.631	0.612	0.595	0.575	0.555	0.535	0.514	0.491	0.470	0.446	0.424	0.400	0.375	0.352	0.326	0.302	0.278	0.251	0.225	0.201	0.174	0.149	0.122	0.096	0.071	0.045	0.019	-0.009	-0.034	-0.061	-0.086	-0.112	-0.139	-0.166	-0.191	-0.218	-0.242	-0.269	-0.295	-0.321	-0.346	-0.372	-0.398	-0.422	-0.448	-0.474	-0.499	-0.522	-0.548	-0.574	-0.598	-0.622	-0.646	-0.672	-0.696	-0.720	-0.745	-0.769	-0.791	-0.815	-0.840	-0.862	-0.886	-0.909	-0.930	-0.954	-0.975	-0.996	-1.016	-1.039	-1.059	-1.078	-1.098	-1.116	-1.135	-1.152	-1.170	-1.186	-1.202	-1.218	-1.231	-1.245	-1.258	-1.271	-1.281	-1.291	-1.301	-1.310	-1.319	-1.326	-1.332	-1.338	-1.342	-1.348	-1.350	-1.351	-1.352	-1.352	-1.351	-1.350	-1.348	-1.345	-1.341	-1.336	-1.331	-1.326	-1.320	-1.312	-1.304	-1.295	-1.288	-1.279	-1.270	-1.259	-1.250	-1.240	-1.230	-1.220	-1.211	-1.201	-1.191	-1.181	-1.172	-1.164	-1.155	-1.148	-1.139	-1.132	-1.125	-1.120	-1.114	-1.110	-1.108	-1.106	-1.104	-1.104	-1.105	-1.105	-1.109	-1.112	-1.116	-1.121	-1.129	-1.136	-1.145	-1.155	-1.165	-1.176	-1.189	-1.204	-1.218	-1.234	-1.250	-1.268	-1.284	-1.304	-1.322	-1.344	-1.364	-1.385	-1.406	-1.429	-1.450	-1.474	-1.496	-1.520	-1.542	-1.566	-1.589	-1.612	-1.636	-1.658	-1.681	-1.704	-1.725	-1.746	-1.766	-1.786	-1.806	-1.825	-1.842	-1.861	-1.879	-1.894	-1.910	-1.925	-1.939	-1.951	-1.964	-1.975	-1.986	-1.995	-2.004	-2.011	-2.018	-2.024	-2.029	-2.033	-2.036	-2.038	-2.040	-2.039	-2.040	-2.039	-2.036	-2.034	-2.030	-2.026	-2.021	-2.016	-2.010	-2.002	-1.996	-1.988	-1.979	-1.970	-1.960	-1.951	-1.940	-1.929	-1.919	-1.908	-1.896	-1.885	-1.874	-1.861	-1.849	-1.838	-1.826	-1.814	-1.802	-1.791	-1.780	-1.769	-1.758	-1.748	-1.738	-1.728	-1.718	-1.709	-1.700	-1.691	-1.684	-1.676	-1.670	-1.664	-1.658	-1.654	-1.649	-1.645	-1.641	-1.639	-1.636	-1.635	-1.634	-1.632	-1.634	-1.632	-1.635	-1.636	-1.638	-1.640	-1.644	-1.646	-1.650	-1.654	-1.658	-1.661	-1.666	-1.670	-1.675	-1.679	-1.684	-1.689	-1.692	-1.698	-1.701	-1.704	-1.709	-1.711	-1.714	-1.716	-1.718	-1.720	-1.720	-1.721	-1.720	-1.720	-1.718	-1.716	-1.715	-1.711	-1.706	-1.702	-1.698	-1.694	-1.688	-1.681	-1.675	-1.666	-1.659	-1.651	-1.642	-1.635	-1.625	-1.616	-1.608	-1.598	-1.589	-1.579	-1.570	-1.561	-1.552	-1.546	-1.539	-1.531	-1.524	-1.518	-1.512	-1.508	-1.502	-1.500	-1.498	-1.495	-1.494	-1.492	-1.494	-1.496	-1.498	-1.501	-1.505	-1.510	-1.516	-1.522	-1.530	-1.539	-1.548	-1.559	-1.570	-1.581	-1.594	-1.608	-1.620	-1.634	-1.650	-1.665	-1.680	-1.696	-1.714	-1.730	-1.748	-1.765	-1.782	-1.799	-1.816	-1.834	-1.851	-1.869	-1.886	-1.904	-1.920	-1.936	-1.954	-1.970	-1.986	-2.001	-2.016	-2.030	-2.045	-2.060	-2.072	-2.086	-2.099	-2.110	-2.122	-2.134	-2.144	-2.155	-2.165	-2.174	-2.184	-2.192	-2.201	-2.209	-2.218	-2.224	-2.231	-2.239	-2.244	-2.250	-2.255	-2.261	-2.266	-2.270	-2.275	-2.280	-2.284	-2.288	-2.290	-2.295	-2.298	-2.299	-2.301	-2.302	-2.305	-2.306	-2.306	-2.308	-2.306	-2.306	-2.306	-2.304	-2.302	-2.300	-2.298	-2.295	-2.292	-2.289	-2.284	-2.278	-2.272	-2.266	-2.259	-2.254	-2.245	-2.238	-2.229	-2.220	-2.210	-2.200	-2.190	-2.180	-2.169	-2.156	-2.145	-2.134	-2.121	-2.109	-2.095	-2.082	-2.070	-2.056	-2.044	-2.031	-2.019	-2.005	-1.994	-1.980	-1.968	-1.956	-1.945	-1.932	-1.922	-1.911	-1.901	-1.891	-1.882	-1.874	-1.865	-1.858	-1.851	-1.845	-1.839	-1.834	-1.829	-1.825	-1.822	-1.819	-1.816	-1.816	-1.815	-1.815	-1.815	-1.816	-1.819	-1.820	-1.821	-1.826	-1.829	-1.832	-1.836	-1.841	-1.845	-1.850	-1.855	-1.859	-1.864	-1.868	-1.872	-1.876	-1.880	-1.885	-1.888	-1.890	-1.894	-1.895	-1.896	-1.898	-1.899	-1.899	-1.899	-1.896	-1.895	-1.892	-1.889	-1.885	-1.881	-1.876	-1.870	-1.862	-1.856	-1.848	-1.838	-1.829	-1.819	-1.808	-1.796	-1.782	-1.769	-1.756	-1.741	-1.726	-1.711	-1.696	-1.680	-1.662	-1.646	-1.629	-1.612	-1.594	-1.578	-1.559	-1.541	-1.522	-1.504	-1.486	-1.468	-1.450	-1.431	-1.414	-1.396	-1.379	-1.361	-1.345	-1.329	-1.312	-1.296	-1.280	-1.266	-1.250	-1.236	-1.222	-1.210	-1.195	-1.182	-1.170	-1.159	-1.146	-1.136	-1.126	-1.115	-1.104	-1.095	-1.085	-1.076	-1.068	-1.060	-1.051	-1.042	-1.035	-1.026	-1.019	-1.010	-1.002	-0.995	-0.988	-0.979	-0.971	-0.965	-0.956	-0.949	-0.941	-0.934	-0.925	-0.918	-0.909	-0.901	-0.892	-0.884	-0.875	-0.866	-0.856	-0.848	-0.838	-0.828	-0.819	-0.808	-0.798	-0.786	-0.776	-0.766	-0.755	-0.744	-0.731	-0.720	-0.709	-0.696	-0.685	-0.672	-0.660	-0.648	-0.635	-0.624	-0.610	-0.598	-0.585	-0.572	-0.560	-0.546	-0.534	-0.521	-0.509	-0.496	-0.484	-0.471	-0.459	-0.446	-0.434	-0.421	-0.411	-0.399	-0.386	-0.375	-0.364	-0.352	-0.341	-0.331	-0.320	-0.310	-0.299	-0.289	-0.278	-0.269	-0.259	-0.249	-0.239	-0.229	-0.219	-0.209	-0.199	-0.190	-0.180	-0.170	-0.161	-0.151	-0.142	-0.134	-0.124	-0.115	-0.106	-0.096	-0.088	-0.079	-0.070	-0.061	-0.051	-0.041	-0.032	-0.024	-0.014	-0.004	0.006	0.015	0.025	0.036	0.045	0.056	0.066	0.078	0.088	0.099	0.109	0.121	0.132	0.145	0.156	0.169	0.181	0.194	0.206	0.219	0.232	0.245	0.259	0.274	0.286	0.300	0.314	0.329	0.342	0.356	0.370	0.385	0.400	0.415	0.430	0.444	0.460	0.475	0.490	0.506	0.521	0.536	0.551	0.566	0.580	0.596	0.610	0.625	0.640	0.654	0.668	0.682	0.696	0.709	0.722	0.735	0.749	0.761	0.772	0.785	0.796	0.808	0.819	0.830	0.840	0.850	0.860	0.870	0.879	0.888	0.894	0.901	0.909	0.916	0.921	0.928	0.934	0.939	0.944	0.949	0.954	0.958	0.961	0.965	0.969	0.972	0.975	0.979	0.980	0.984	0.986	0.988	0.991	0.994	0.996	0.999	1.000	1.002	1.005	1.006	1.010	1.012	1.014	1.018	1.020	1.024	1.026	1.030	1.032	1.036	1.039	1.044	1.048	1.051	1.056	1.060	1.064	1.069	1.072	1.078	1.082	1.089	1.094	1.099	1.104	1.109	1.115	1.120	1.126	1.131	1.138	1.142	1.148	1.152	1.158	1.162	1.166	1.171	1.174	1.179	1.181	1.184	1.186	1.189	1.190	1.191	1.194	1.192	1.194	1.194	1.192	1.190	1.188	1.186	1.181	1.179	1.174	1.168	1.162	1.155	1.149	1.141	1.132	1.122	1.114	1.102	1.092	1.081	1.069	1.058	1.044	1.030	1.015	1.001	0.985	0.970	0.954	0.938	0.920	0.902	0.886	0.866	0.849	0.830	0.810	0.791	0.772	0.754	0.734	0.715	0.695	0.675	0.658	0.639	0.620	0.601	0.582	0.566	0.549	0.532	0.516	0.500	0.486	0.472	0.459	0.445	0.434	0.422	0.411	0.402	0.394	0.386	0.378	0.372	0.368	0.364	0.360	0.359	0.358	0.358	0.359	0.360	0.362	0.366	0.371	0.378	0.384	0.391	0.399	0.408	0.419	0.429	0.440	0.452	0.465	0.478	0.491	0.505	0.520	0.534	0.549	0.565	0.579	0.595	0.610	0.628	0.642	0.659	0.675	0.690	0.705	0.721	0.736	0.750	0.764	0.778	0.791	0.804	0.816	0.828	0.840	0.850	0.860	0.869	0.876	0.885	0.891	0.896	0.902	0.908	0.910	0.914	0.915	0.918	0.918	0.918	0.916	0.914	0.911	0.909	0.904	0.899	0.892	0.886	0.880	0.871	0.862	0.852	0.844	0.834	0.822	0.811	0.799	0.786	0.774	0.760	0.746	0.732	0.719	0.704	0.690	0.675	0.660	0.646	0.632	0.618	0.604	0.590	0.576	0.564	0.550	0.538	0.528	0.516	0.505	0.495	0.486	0.479	0.471	0.464	0.459	0.454	0.449	0.448	0.446	0.446	0.448	0.449	0.454	0.458	0.465	0.472	0.480	0.491	0.502	0.515	0.530	0.546	0.562	0.581	0.600	0.621	0.642	0.666	0.690	0.715	0.742	0.769	0.796	0.828	0.856	0.886	0.918	0.950	0.982	1.016	1.050	1.084	1.118	1.151	1.186	1.221	1.255	1.289	1.324	1.356	1.390	1.422	1.455	1.486	1.516	1.546	1.575	1.604	1.631	1.658	1.682	1.706	1.730	1.751	1.774	1.792	1.811	1.828	1.845	1.859	1.871	1.884	1.895	1.905	1.914	1.921	1.926	1.931	1.935	1.939	1.940	1.941	1.940	1.940	1.938	1.936	1.932	1.929	1.925	1.921	1.916	1.910	1.906	1.901	1.896	1.890	1.885	1.880	1.876	1.872	1.869	1.865	1.864	1.861	1.861	1.860	1.860	1.862	1.865	1.868	1.871	1.878	1.884	1.891	1.900	1.909	1.919	1.931	1.942	1.956	1.971	1.986	2.004	2.020	2.039	2.058	2.078	2.098	2.119	2.140	2.161	2.184	2.206	2.228	2.251	2.274	2.296	2.319	2.341	2.365	2.386	2.408	2.428	2.449	2.469	2.488	2.506	2.524	2.540	2.555	2.570	2.582	2.595	2.605	2.616	2.625	2.631	2.638	2.642	2.646	2.649	2.650	2.649	2.648	2.644	2.640	2.635	2.629	2.622	2.614	2.604	2.595	2.582	2.571	2.558	2.544	2.530	2.514	2.499	2.481	2.464	2.448	2.429	2.411	2.391	2.372	2.354	2.334	2.314	2.294	2.275	2.255	2.235	2.216	2.196	2.178	2.158	2.139	2.121	2.102	2.084	2.066	2.049	2.033	2.016	2.000	1.984	1.969	1.954	1.939	1.926	1.912	1.900	1.888	1.876	1.865	1.856	1.846	1.836	1.829	1.820	1.812	1.806	1.800	1.794	1.789	1.785	1.781	1.778	1.775	1.772	1.771	1.770	1.770	1.769	1.770	1.770	1.772	1.774	1.775	1.778	1.780	1.782	1.786	1.789	1.792	1.796	1.800	1.804	1.808	1.811	1.815	1.818	1.821	1.824	1.826	1.829	1.830	1.832	1.832	1.832	1.832	1.831	1.830	1.828	1.826	1.822	1.818	1.812	1.806	1.800	1.792	1.785	1.776	1.766	1.756	1.744	1.732	1.720	1.706	1.692	1.678	1.662	1.646	1.629	1.612	1.595	1.578	1.559	1.540	1.521	1.504	1.484	1.465	1.445	1.426	1.408	1.389	1.370	1.351	1.334	1.315	1.298	1.281	1.265	1.248	1.231	1.218	1.202	1.189	1.175	1.161	1.149	1.136	1.125	1.114	1.102	1.094	1.084	1.075	1.066	1.058	1.050	1.042	1.036	1.029	1.022	1.016	1.010	1.004	0.998	0.992	0.986	0.980	0.974	0.969	0.962	0.956	0.949	0.942	0.935	0.926	0.919	0.910	0.902	0.894	0.882	0.874	0.862	0.851	0.840	0.828	0.816	0.802	0.789	0.775	0.761	0.745	0.730	0.714	0.698	0.680	0.662	0.645	0.628	0.609	0.590	0.571	0.550	0.530	0.510	0.489	0.469	0.449	0.426	0.406	0.384	0.362	0.341	0.319	0.298	0.276	0.255	0.234	0.211	0.190	0.168	0.146	0.125	0.104	0.082	0.060	0.039	0.018	-0.004	-0.025	-0.046	-0.068	-0.088	-0.109	-0.129	-0.150	-0.170	-0.191	-0.211	-0.231	-0.252	-0.272	-0.294	-0.315	-0.334	-0.355	-0.375	-0.396	-0.416	-0.439	-0.459	-0.479	-0.500	-0.521	-0.542	-0.564	-0.585	-0.606	-0.626	-0.649	-0.669	-0.691	-0.711	-0.732	-0.754	-0.776	-0.796	-0.818	-0.839	-0.860	-0.880	-0.901	-0.921	-0.941	-0.962	-0.981	-1.001	-1.020	-1.039	-1.058	-1.076	-1.092	-1.111	-1.128	-1.144	-1.159	-1.175	-1.190	-1.204	-1.219	-1.231	-1.244	-1.255	-1.266	-1.276	-1.286	-1.295	-1.302	-1.310	-1.316	-1.322	-1.326	-1.331	-1.335	-1.338	-1.340	-1.341	-1.342	-1.341	-1.341	-1.339	-1.338	-1.336	-1.331	-1.329	-1.325	-1.320	-1.316	-1.311	-1.306	-1.300	-1.295	-1.289	-1.284	-1.278	-1.272	-1.268	-1.261	-1.256	-1.251	-1.246	-1.241	-1.238	-1.232	-1.230	-1.226	-1.224	-1.222	-1.220	-1.220	-1.220	-1.220	-1.220	-1.221	-1.224	-1.226	-1.230	-1.234	-1.239	-1.242	-1.249	-1.255	-1.262	-1.270	-1.278	-1.285	-1.294	-1.301	-1.311	-1.321	-1.331	-1.340	-1.350	-1.360	-1.370	-1.380	-1.390	-1.399	-1.410	-1.420	-1.429	-1.438	-1.446	-1.455	-1.464	-1.471	-1.479	-1.485	-1.491	-1.498	-1.502	-1.509	-1.514	-1.516	-1.520	-1.524	-1.526	-1.529	-1.530	-1.531	-1.532	-1.531	-1.531	-1.530	-1.530	-1.529	-1.528	-1.526	-1.524	-1.522	-1.520	-1.519	-1.518	-1.515	-1.512	-1.511	-1.509	-1.508	-1.508	-1.506	-1.506	-1.508	-1.506	-1.509	-1.509	-1.511	-1.514	-1.516	-1.521	-1.525	-1.531	-1.536	-1.542	-1.550	-1.558	-1.566	-1.575	-1.585	-1.596	-1.606	-1.618	-1.630	-1.642	-1.655	-1.669	-1.684	-1.699	-1.714	-1.730	-1.745	-1.761	-1.778	-1.794	-1.811	-1.828	-1.846	-1.862	-1.880	-1.896	-1.912	-1.930	-1.946	-1.962	-1.979	-1.994	-2.009	-2.022	-2.036	-2.050	-2.064	-2.076	-2.088	-2.099	-2.110	-2.120	-2.128	-2.136	-2.144	-2.151	-2.158	-2.162	-2.166	-2.170	-2.172	-2.175	-2.176	-2.178	-2.178	-2.178	-2.176	-2.175	-2.172	-2.169	-2.166	-2.162	-2.158	-2.152	-2.148	-2.141	-2.135	-2.129	-2.121	-2.115	-2.108	-2.101	-2.094	-2.086	-2.078	-2.070	-2.062	-2.055	-2.047	-2.039	-2.033	-2.025	-2.018	-2.010	-2.004	-1.996	-1.990	-1.984	-1.978	-1.971	-1.966	-1.960	-1.955	-1.949	-1.944	-1.939	-1.934	-1.929	-1.924	-1.919	-1.914	-1.910	-1.905	-1.900	-1.895	-1.891	-1.886	-1.881	-1.876	-1.872	-1.868	-1.861	-1.856	-1.851	-1.844	-1.839	-1.831	-1.826	-1.819	-1.812	-1.805	-1.798	-1.789	-1.781	-1.771	-1.764	-1.754	-1.744	-1.734	-1.724	-1.714	-1.702	-1.691	-1.680	-1.669	-1.656	-1.644	-1.632	-1.619	-1.608	-1.594	-1.581	-1.569	-1.555	-1.541	-1.528	-1.515	-1.501	-1.486	-1.474	-1.460	-1.446	-1.434	-1.420	-1.408	-1.395	-1.382	-1.370	-1.356	-1.345	-1.332	-1.321	-1.309	-1.296	-1.286	-1.275	-1.264	-1.252	-1.242	-1.232	-1.222	-1.212	-1.204	-1.194	-1.185	-1.176	-1.168	-1.159	-1.150	-1.141	-1.134	-1.125	-1.118	-1.109	-1.100	-1.091	-1.082	-1.074	-1.066	-1.058	-1.049	-1.040	-1.030	-1.020	-1.012	-1.002	-0.991	-0.982	-0.972	-0.961	-0.950	-0.940	-0.929	-0.919	-0.906	-0.895	-0.884	-0.872	-0.861	-0.850	-0.838	-0.825	-0.814	-0.802	-0.791	-0.780	-0.769	-0.758	-0.748	-0.736	-0.726	-0.718	-0.708	-0.699	-0.690	-0.682	-0.674	-0.666	-0.659	-0.652	-0.646	-0.640	-0.636	-0.631	-0.629	-0.625	-0.622	-0.620	-0.619	-0.618	-0.618	-0.618	-0.619	-0.619	-0.620	-0.621	-0.624	-0.626	-0.628	-0.631	-0.634	-0.638	-0.641	-0.644	-0.649	-0.652	-0.655	-0.659	-0.661	-0.665	-0.668	-0.670	-0.671	-0.674	-0.675	-0.676	-0.676	-0.676	-0.675	-0.674	-0.672	-0.670	-0.668	-0.664	-0.659	-0.655	-0.648	-0.642	-0.635	-0.628	-0.619	-0.610	-0.600	-0.590	-0.579	-0.568	-0.556	-0.545	-0.531	-0.519	-0.506	-0.492	-0.479	-0.465	-0.452	-0.438	-0.424	-0.410	-0.396	-0.382	-0.369	-0.355	-0.342	-0.329	-0.316	-0.305	-0.292	-0.282	-0.272	-0.262	-0.254	-0.245	-0.238	-0.230	-0.224	-0.218	-0.212	-0.208	-0.204	-0.202	-0.200	-0.199	-0.198	-0.198	-0.199	-0.200	-0.204	-0.206	-0.211	-0.215	-0.220	-0.226	-0.232	-0.239	-0.246	-0.254	-0.261	-0.269	-0.278	-0.286	-0.295	-0.305	-0.315	-0.325	-0.334	-0.344	-0.352	-0.361	-0.371	-0.379	-0.389	-0.396	-0.405	-0.412	-0.419	-0.426	-0.431	-0.438	-0.442	-0.446	-0.450	-0.454	-0.456	-0.458	-0.459	-0.459	-0.459	-0.458	-0.456	-0.454	-0.450	-0.445	-0.440	-0.435	-0.428	-0.420	-0.411	-0.402	-0.392	-0.381	-0.370	-0.359	-0.346	-0.334	-0.319	-0.305	-0.290	-0.275	-0.259	-0.242	-0.226	-0.209	-0.191	-0.174	-0.156	-0.138	-0.119	-0.101	-0.082	-0.065	-0.046	-0.029	-0.011	0.008	0.024	0.040	0.058	0.074	0.090	0.105	0.119	0.131	0.145	0.158	0.170	0.180	0.190	0.199	0.208	0.214	0.220	0.225	0.229	0.231	0.234	0.234	0.234	0.232	0.229	0.225	0.220	0.214	0.206	0.198	0.188	0.178	0.165	0.152	0.139	0.122	0.109	0.090	0.072	0.055	0.035	0.014	-0.006	-0.028	-0.050	-0.072	-0.096	-0.119	-0.144	-0.166	-0.191	-0.215	-0.240	-0.265	-0.289	-0.314	-0.339	-0.361	-0.385	-0.408	-0.431	-0.452	-0.474	-0.494	-0.514	-0.532	-0.551	-0.569	-0.585	-0.600	
