# Supplementary material for: Motion onset VEPs can see through the blur
Source: Sci Rep. 2024 Sep 12;14:21296. doi: 10.1038/s41598-024-72483-z (PMC11393312; doi:10.1038/s41598-024-72483-z)
Supplement: Supplementary file 3 — Supplementary Information 3. [file 41598_2024_72483_MOESM3_ESM.zip › VEP_raw_data/source_data/SourcBlurVEP-S010_VEP_2023-04-14_14-32-52.txt]

0.000	0.000	99999.999	6250.000	50.000	-2193.000	-2061.000	6248.000	7.000	100.000	5.000	2.000	1.000	1.000	0.000	0.000	0.000	0.000	0.000	0.000	0.000	0.000	0.000	0.000	0.000	0.000	0.000	1.678	1.631	1.588	1.541	1.498	1.452	1.406	1.360	1.315	1.269	1.224	1.178	1.131	1.085	1.039	0.991	0.946	0.899	0.851	0.804	0.758	0.709	0.662	0.614	0.566	0.519	0.470	0.422	0.374	0.326	0.276	0.229	0.180	0.130	0.081	0.032	-0.016	-0.066	-0.116	-0.165	-0.215	-0.264	-0.312	-0.362	-0.411	-0.459	-0.509	-0.556	-0.605	-0.654	-0.700	-0.748	-0.794	-0.840	-0.886	-0.931	-0.975	-1.019	-1.062	-1.105	-1.146	-1.188	-1.228	-1.268	-1.305	-1.341	-1.378	-1.414	-1.446	-1.480	-1.511	-1.541	-1.571	-1.598	-1.624	-1.650	-1.674	-1.696	-1.718	-1.738	-1.756	-1.774	-1.789	-1.804	-1.818	-1.829	-1.839	-1.849	-1.856	-1.862	-1.869	-1.872	-1.878	-1.879	-1.880	-1.881	-1.880	-1.878	-1.875	-1.872	-1.869	-1.865	-1.859	-1.852	-1.848	-1.841	-1.834	-1.826	-1.819	-1.810	-1.802	-1.794	-1.786	-1.779	-1.770	-1.761	-1.752	-1.745	-1.739	-1.731	-1.724	-1.718	-1.711	-1.706	-1.700	-1.695	-1.691	-1.688	-1.684	-1.682	-1.681	-1.680	-1.680	-1.679	-1.681	-1.682	-1.684	-1.688	-1.691	-1.695	-1.700	-1.705	-1.711	-1.718	-1.725	-1.732	-1.741	-1.751	-1.760	-1.770	-1.780	-1.791	-1.801	-1.814	-1.825	-1.836	-1.848	-1.860	-1.872	-1.885	-1.898	-1.910	-1.922	-1.935	-1.948	-1.959	-1.971	-1.982	-1.995	-2.006	-2.016	-2.027	-2.038	-2.047	-2.055	-2.064	-2.072	-2.079	-2.086	-2.092	-2.096	-2.102	-2.105	-2.110	-2.111	-2.114	-2.114	-2.114	-2.112	-2.111	-2.109	-2.105	-2.101	-2.095	-2.090	-2.082	-2.075	-2.066	-2.058	-2.047	-2.036	-2.025	-2.013	-1.999	-1.985	-1.970	-1.955	-1.939	-1.924	-1.906	-1.888	-1.870	-1.851	-1.831	-1.812	-1.792	-1.772	-1.751	-1.731	-1.710	-1.689	-1.668	-1.646	-1.625	-1.604	-1.582	-1.561	-1.539	-1.518	-1.496	-1.475	-1.454	-1.434	-1.414	-1.394	-1.374	-1.354	-1.335	-1.316	-1.298	-1.280	-1.262	-1.245	-1.229	-1.211	-1.196	-1.182	-1.168	-1.152	-1.140	-1.128	-1.116	-1.104	-1.092	-1.082	-1.072	-1.062	-1.055	-1.046	-1.039	-1.031	-1.024	-1.019	-1.014	-1.008	-1.002	-0.999	-0.995	-0.991	-0.988	-0.986	-0.982	-0.981	-0.979	-0.976	-0.975	-0.972	-0.972	-0.970	-0.970	-0.970	-0.968	-0.968	-0.966	-0.966	-0.965	-0.964	-0.962	-0.962	-0.961	-0.960	-0.958	-0.956	-0.954	-0.952	-0.950	-0.948	-0.945	-0.942	-0.939	-0.936	-0.932	-0.929	-0.925	-0.920	-0.915	-0.911	-0.906	-0.900	-0.895	-0.888	-0.882	-0.875	-0.869	-0.861	-0.854	-0.846	-0.839	-0.831	-0.822	-0.814	-0.805	-0.796	-0.789	-0.780	-0.769	-0.761	-0.751	-0.741	-0.732	-0.722	-0.714	-0.704	-0.694	-0.684	-0.675	-0.665	-0.656	-0.646	-0.638	-0.629	-0.619	-0.610	-0.601	-0.592	-0.585	-0.575	-0.568	-0.559	-0.550	-0.542	-0.536	-0.529	-0.520	-0.514	-0.507	-0.500	-0.494	-0.488	-0.481	-0.475	-0.469	-0.464	-0.458	-0.452	-0.446	-0.442	-0.436	-0.432	-0.426	-0.422	-0.418	-0.412	-0.408	-0.402	-0.399	-0.394	-0.389	-0.384	-0.379	-0.374	-0.369	-0.365	-0.359	-0.354	-0.349	-0.344	-0.339	-0.332	-0.328	-0.322	-0.316	-0.311	-0.305	-0.298	-0.291	-0.285	-0.279	-0.272	-0.266	-0.259	-0.252	-0.246	-0.239	-0.232	-0.226	-0.219	-0.212	-0.205	-0.199	-0.192	-0.186	-0.180	-0.172	-0.166	-0.160	-0.154	-0.146	-0.139	-0.132	-0.126	-0.120	-0.114	-0.108	-0.100	-0.094	-0.088	-0.081	-0.075	-0.068	-0.061	-0.055	-0.048	-0.041	-0.035	-0.029	-0.021	-0.014	-0.006	0.001	0.009	0.016	0.024	0.032	0.040	0.048	0.056	0.065	0.074	0.081	0.091	0.099	0.109	0.119	0.128	0.136	0.145	0.155	0.164	0.174	0.182	0.191	0.201	0.210	0.219	0.228	0.236	0.245	0.252	0.260	0.269	0.275	0.282	0.290	0.295	0.301	0.306	0.314	0.319	0.322	0.328	0.331	0.334	0.338	0.340	0.344	0.345	0.346	0.349	0.350	0.351	0.352	0.352	0.352	0.354	0.354	0.354	0.352	0.351	0.351	0.351	0.351	0.350	0.349	0.349	0.349	0.348	0.349	0.349	0.349	0.349	0.349	0.350	0.350	0.350	0.352	0.354	0.355	0.356	0.358	0.360	0.360	0.362	0.364	0.365	0.368	0.369	0.371	0.372	0.375	0.376	0.379	0.380	0.381	0.382	0.384	0.384	0.386	0.386	0.386	0.385	0.385	0.384	0.382	0.381	0.379	0.376	0.374	0.371	0.366	0.364	0.359	0.355	0.350	0.345	0.339	0.332	0.326	0.319	0.311	0.304	0.295	0.288	0.279	0.269	0.260	0.250	0.240	0.229	0.219	0.208	0.196	0.185	0.174	0.161	0.150	0.139	0.126	0.112	0.100	0.088	0.074	0.061	0.046	0.034	0.020	0.006	-0.008	-0.021	-0.035	-0.049	-0.064	-0.078	-0.091	-0.105	-0.120	-0.134	-0.149	-0.162	-0.178	-0.191	-0.206	-0.220	-0.232	-0.246	-0.261	-0.274	-0.288	-0.300	-0.311	-0.324	-0.336	-0.349	-0.360	-0.372	-0.384	-0.394	-0.404	-0.414	-0.424	-0.434	-0.444	-0.451	-0.460	-0.469	-0.476	-0.484	-0.489	-0.496	-0.502	-0.509	-0.514	-0.519	-0.522	-0.528	-0.532	-0.535	-0.539	-0.542	-0.545	-0.548	-0.549	-0.551	-0.554	-0.555	-0.556	-0.559	-0.560	-0.561	-0.562	-0.565	-0.565	-0.566	-0.569	-0.569	-0.571	-0.572	-0.574	-0.575	-0.578	-0.580	-0.581	-0.584	-0.586	-0.588	-0.590	-0.592	-0.595	-0.599	-0.601	-0.604	-0.608	-0.611	-0.615	-0.619	-0.622	-0.626	-0.630	-0.634	-0.638	-0.641	-0.645	-0.650	-0.655	-0.658	-0.661	-0.666	-0.669	-0.672	-0.675	-0.679	-0.684	-0.686	-0.689	-0.691	-0.695	-0.696	-0.699	-0.701	-0.702	-0.704	-0.705	-0.706	-0.706	-0.708	-0.708	-0.706	-0.706	-0.706	-0.705	-0.702	-0.701	-0.699	-0.696	-0.694	-0.690	-0.686	-0.681	-0.678	-0.671	-0.668	-0.661	-0.655	-0.648	-0.641	-0.634	-0.625	-0.616	-0.608	-0.599	-0.588	-0.578	-0.568	-0.555	-0.544	-0.531	-0.519	-0.505	-0.491	-0.478	-0.462	-0.446	-0.430	-0.415	-0.398	-0.380	-0.362	-0.344	-0.326	-0.308	-0.288	-0.269	-0.246	-0.226	-0.205	-0.184	-0.162	-0.141	-0.120	-0.098	-0.074	-0.051	-0.030	-0.006	0.018	0.041	0.065	0.089	0.112	0.136	0.161	0.186	0.211	0.235	0.260	0.284	0.310	0.335	0.360	0.385	0.410	0.436	0.461	0.488	0.514	0.539	0.565	0.591	0.618	0.646	0.672	0.700	0.728	0.755	0.782	0.811	0.839	0.869	0.898	0.928	0.958	0.988	1.019	1.050	1.081	1.114	1.146	1.179	1.212	1.246	1.281	1.315	1.351	1.388	1.424	1.460	1.496	1.535	1.572	1.611	1.650	1.689	1.730	1.770	1.810	1.850	1.890	1.931	1.972	2.014	2.055	2.096	2.138	2.179	2.220	2.261	2.301	2.342	2.382	2.422	2.462	2.501	2.540	2.579	2.615	2.652	2.689	2.724	2.759	2.792	2.826	2.859	2.890	2.920	2.950	2.978	3.006	3.032	3.058	3.081	3.106	3.128	3.149	3.169	3.188	3.205	3.221	3.238	3.251	3.266	3.279	3.289	3.300	3.309	3.318	3.325	3.331	3.338	3.342	3.346	3.350	3.352	3.354	3.355	3.355	3.356	3.355	3.354	3.352	3.350	3.348	3.345	3.341	3.338	3.334	3.330	3.325	3.320	3.316	3.310	3.306	3.300	3.295	3.289	3.284	3.278	3.271	3.266	3.260	3.254	3.248	3.241	3.234	3.228	3.221	3.214	3.208	3.200	3.192	3.185	3.178	3.169	3.160	3.152	3.144	3.134	3.124	3.115	3.105	3.094	3.082	3.072	3.060	3.049	3.036	3.024	3.010	2.996	2.984	2.970	2.955	2.940	2.925	2.910	2.894	2.878	2.861	2.844	2.826	2.809	2.791	2.774	2.756	2.738	2.719	2.700	2.682	2.662	2.644	2.625	2.605	2.585	2.566	2.548	2.528	2.508	2.489	2.469	2.449	2.430	2.410	2.390	2.371	2.351	2.331	2.312	2.292	2.272	2.252	2.234	2.214	2.194	2.175	2.155	2.135	2.115	2.095	2.075	2.055	2.035	2.015	1.994	1.974	1.954	1.934	1.912	1.891	1.870	1.850	1.829	1.808	1.788	1.766	1.745	1.724	1.701	1.680	1.659	1.636	1.615	1.594	1.572	1.551	1.529	1.508	1.486	1.464	1.442	1.422	1.401	1.380	1.359	1.338	1.318	1.296	1.276	1.255	1.235	1.215	1.195	1.175	1.156	1.136	1.116	1.098	1.078	1.058	1.039	1.020	1.001	0.981	0.962	0.945	0.926	0.908	0.888	0.870	0.851	0.832	0.815	0.796	0.778	0.760	0.741	0.722	0.705	0.686	0.668	0.649	0.630	0.612	0.592	0.575	0.558	0.538	0.519	0.501	0.481	0.462	0.444	0.426	0.408	0.389	0.369	0.351	0.332	0.314	0.295	0.278	0.259	0.240	0.224	0.205	0.188	0.170	0.152	0.136	0.119	0.102	0.086	0.072	0.056	0.041	0.026	0.012	-0.001	-0.014	-0.028	-0.040	-0.051	-0.061	-0.072	-0.081	-0.091	-0.100	-0.108	-0.115	-0.121	-0.128	-0.132	-0.138	-0.141	-0.145	-0.146	-0.148	-0.149	-0.148	-0.146	-0.145	-0.144	-0.140	-0.135	-0.131	-0.126	-0.119	-0.112	-0.105	-0.098	-0.088	-0.078	-0.068	-0.056	-0.045	-0.032	-0.019	-0.006	0.008	0.022	0.038	0.052	0.069	0.085	0.102	0.119	0.136	0.154	0.172	0.191	0.209	0.228	0.246	0.265	0.285	0.304	0.324	0.342	0.362	0.382	0.402	0.422	0.442	0.462	0.484	0.504	0.525	0.545	0.565	0.585	0.606	0.628	0.649	0.669	0.691	0.711	0.732	0.754	0.776	0.799	0.820	0.842	0.864	0.888	0.910	0.932	0.955	0.979	1.001	1.026	1.049	1.072	1.096	1.120	1.142	1.168	1.190	1.215	1.239	1.262	1.286	1.309	1.332	1.356	1.379	1.401	1.425	1.448	1.470	1.491	1.512	1.534	1.554	1.574	1.594	1.612	1.631	1.648	1.665	1.681	1.698	1.714	1.728	1.741	1.755	1.768	1.779	1.790	1.800	1.810	1.819	1.826	1.834	1.841	1.848	1.852	1.858	1.862	1.866	1.869	1.871	1.874	1.875	1.876	1.876	1.878	1.876	1.876	1.875	1.875	1.874	1.872	1.870	1.869	1.868	1.864	1.862	1.861	1.859	1.856	1.854	1.851	1.849	1.846	1.844	1.842	1.840	1.839	1.836	1.834	1.832	1.830	1.829	1.826	1.825	1.822	1.821	1.819	1.818	1.816	1.815	1.812	1.810	1.809	1.806	1.804	1.802	1.800	1.796	1.794	1.791	1.788	1.785	1.781	1.779	1.774	1.771	1.766	1.762	1.758	1.752	1.749	1.744	1.739	1.734	1.728	1.722	1.719	1.712	1.706	1.701	1.695	1.690	1.685	1.680	1.674	1.669	1.664	1.660	1.655	1.650	1.646	1.644	1.640	1.638	1.634	1.632	1.630	1.629	1.629	1.628	1.629	1.629	1.631	1.632	1.635	1.639	1.641	1.645	1.650	1.655	1.661	1.668	1.675	1.681	1.690	1.699	1.706	1.716	1.726	1.736	1.746	1.756	1.768	1.779	1.791	1.802	1.814	1.825	1.836	1.849	1.860	1.872	1.885	1.896	1.908	1.920	1.930	1.941	1.952	1.962	1.974	1.982	1.992	2.001	2.010	2.019	2.026	2.033	2.040	2.046	2.051	2.055	2.060	2.064	2.068	2.071	2.072	2.075	2.075	2.076	2.076	2.076	2.075	2.072	2.071	2.068	2.064	2.061	2.056	2.051	2.046	2.040	2.034	2.027	2.020	2.013	2.004	1.995	1.986	1.976	1.968	1.958	1.946	1.935	1.924	1.912	1.900	1.888	1.875	1.862	1.849	1.835	1.822	1.808	1.794	1.779	1.764	1.749	1.734	1.718	1.702	1.686	1.671	1.655	1.640	1.624	1.608	1.592	1.576	1.560	1.544	1.529	1.514	1.498	1.482	1.468	1.452	1.439	1.424	1.410	1.398	1.382	1.371	1.359	1.346	1.335	1.324	1.314	1.304	1.294	1.285	1.278	1.269	1.262	1.256	1.249	1.245	1.240	1.236	1.231	1.229	1.226	1.225	1.224	1.224	1.224	1.224	1.225	1.226	1.228	1.230	1.232	1.235	1.240	1.244	1.248	1.251	1.258	1.261	1.266	1.272	1.278	1.282	1.288	1.294	1.299	1.304	1.310	1.315	1.320	1.324	1.329	1.332	1.338	1.341	1.345	1.349	1.351	1.355	1.356	1.358	1.361	1.362	1.362	1.364	1.364	1.364	1.364	1.364	1.362	1.361	1.360	1.359	1.356	1.354	1.351	1.349	1.346	1.344	1.339	1.335	1.331	1.329	1.325	1.321	1.316	1.314	1.309	1.305	1.301	1.298	1.292	1.289	1.285	1.282	1.279	1.274	1.270	1.269	1.265	1.262	1.259	1.258	1.256	1.254	1.252	1.251	1.249	1.249	1.249	1.249	1.249	1.250	1.251	1.252	1.255	1.258	1.260	1.264	1.268	1.272	1.278	1.282	1.290	1.296	1.302	1.310	1.319	1.328	1.338	1.348	1.358	1.369	1.380	1.392	1.405	1.419	1.432	1.446	1.462	1.478	1.494	1.510	1.526	1.544	1.562	1.580	1.600	1.619	1.639	1.659	1.679	1.700	1.720	1.741	1.762	1.782	1.804	1.824	1.846	1.866	1.886	1.908	1.928	1.948	1.968	1.988	2.005	2.024	2.041	2.059	2.075	2.091	2.108	2.120	2.135	2.148	2.159	2.170	2.181	2.190	2.199	2.206	2.212	2.218	2.222	2.226	2.228	2.229	2.230	2.230	2.228	2.225	2.221	2.218	2.211	2.205	2.196	2.188	2.179	2.169	2.158	2.145	2.134	2.120	2.108	2.092	2.078	2.061	2.044	2.027	2.011	1.992	1.975	1.956	1.938	1.918	1.899	1.880	1.861	1.841	1.820	1.801	1.781	1.762	1.742	1.722	1.704	1.684	1.665	1.645	1.626	1.608	1.589	1.570	1.554	1.535	1.518	1.501	1.485	1.468	1.451	1.436	1.420	1.405	1.390	1.375	1.361	1.346	1.332	1.319	1.305	1.292	1.279	1.266	1.254	1.242	1.230	1.218	1.206	1.195	1.182	1.171	1.159	1.148	1.135	1.124	1.112	1.099	1.088	1.075	1.064	1.050	1.039	1.025	1.011	1.000	0.986	0.972	0.958	0.944	0.930	0.914	0.899	0.884	0.868	0.851	0.835	0.818	0.801	0.782	0.766	0.748	0.729	0.710	0.691	0.671	0.652	0.632	0.612	0.592	0.574	0.552	0.532	0.511	0.491	0.470	0.450	0.429	0.408	0.388	0.366	0.345	0.325	0.305	0.282	0.262	0.242	0.221	0.201	0.181	0.161	0.141	0.121	0.102	0.084	0.064	0.045	0.026	0.008	-0.011	-0.030	-0.048	-0.066	-0.085	-0.102	-0.120	-0.136	-0.154	-0.170	-0.186	-0.204	-0.219	-0.235	-0.251	-0.266	-0.281	-0.298	-0.311	-0.325	-0.341	-0.355	-0.369	-0.381	-0.396	-0.409	-0.421	-0.434	-0.445	-0.456	-0.468	-0.479	-0.490	-0.499	-0.509	-0.519	-0.526	-0.536	-0.542	-0.550	-0.558	-0.564	-0.569	-0.574	-0.578	-0.582	-0.586	-0.588	-0.590	-0.592	-0.592	-0.594	-0.594	-0.591	-0.591	-0.588	-0.586	-0.582	-0.578	-0.575	-0.569	-0.564	-0.558	-0.551	-0.545	-0.538	-0.530	-0.522	-0.515	-0.506	-0.498	-0.489	-0.479	-0.470	-0.461	-0.450	-0.440	-0.431	-0.421	-0.411	-0.401	-0.391	-0.381	-0.372	-0.364	-0.355	-0.346	-0.338	-0.329	-0.321	-0.314	-0.306	-0.300	-0.292	-0.288	-0.281	-0.276	-0.270	-0.266	-0.262	-0.260	-0.258	-0.255	-0.252	-0.251	-0.250	-0.250	-0.250	-0.250	-0.250	-0.251	-0.254	-0.256	-0.259	-0.261	-0.264	-0.269	-0.271	-0.276	-0.280	-0.285	-0.290	-0.295	-0.300	-0.305	-0.310	-0.316	-0.322	-0.326	-0.334	-0.339	-0.344	-0.350	-0.355	-0.361	-0.366	-0.371	-0.376	-0.380	-0.385	-0.389	-0.392	-0.396	-0.400	-0.404	-0.406	-0.408	-0.411	-0.411	-0.412	-0.414	-0.414	-0.414	-0.412	-0.411	-0.410	-0.409	-0.406	-0.402	-0.398	-0.395	-0.390	-0.385	-0.379	-0.374	-0.368	-0.360	-0.351	-0.344	-0.335	-0.326	-0.316	-0.306	-0.298	-0.286	-0.275	-0.264	-0.251	-0.240	-0.226	-0.214	-0.200	-0.186	-0.172	-0.159	-0.145	-0.130	-0.115	-0.101	-0.086	-0.071	-0.056	-0.041	-0.026	-0.012	0.002	0.018	0.032	0.048	0.060	0.075	0.088	0.102	0.115	0.128	0.140	0.152	0.164	0.175	0.186	0.195	0.205	0.215	0.222	0.229	0.236	0.244	0.249	0.254	0.258	0.261	0.265	0.266	0.269	0.269	0.270	0.269	0.268	0.265	0.262	0.259	0.255	0.249	0.244	0.238	0.230	0.222	0.214	0.205	0.195	0.185	0.175	0.164	0.151	0.141	0.129	0.115	0.104	0.090	0.076	0.062	0.049	0.035	0.022	0.008	-0.006	-0.020	-0.035	-0.049	-0.062	-0.076	-0.089	-0.104	-0.116	-0.129	-0.141	-0.152	-0.165	-0.175	-0.188	-0.198	-0.206	-0.216	-0.225	-0.234	-0.241	-0.249	-0.255	-0.261	-0.268	-0.272	-0.276	-0.280	-0.284	-0.286	-0.288	-0.289	-0.290	-0.290	-0.290	-0.289	-0.288	-0.285	-0.282	-0.280	-0.275	-0.272	-0.268	-0.262	-0.258	-0.251	-0.245	-0.239	-0.232	-0.225	-0.216	-0.209	-0.201	-0.194	-0.185	-0.176	-0.168	-0.158	-0.149	-0.141	-0.131	-0.124	-0.114	-0.105	-0.096	-0.089	-0.081	-0.072	-0.065	-0.058	-0.049	-0.041	-0.035	-0.029	-0.022	-0.016	-0.011	-0.005	0.000	0.005	0.009	0.012	0.016	0.020	0.022	0.025	0.028	0.030	0.030	0.032	0.032	0.034	0.034	0.032	0.032	0.031	0.030	0.029	0.026	0.024	0.022	0.020	0.018	0.014	0.011	0.009	0.006	0.002	-0.001	-0.005	-0.008	-0.011	-0.015	-0.019	-0.021	-0.025	-0.029	-0.032	-0.034	-0.038	-0.040	-0.042	-0.045	-0.048	-0.049	-0.051	-0.052	-0.054	-0.055	-0.055	-0.055	-0.056	-0.056	-0.055	-0.054	-0.052	-0.051	-0.049	-0.046	-0.044	-0.040	-0.036	-0.032	-0.028	-0.022	-0.018	-0.011	-0.005	0.002	0.009	0.018	0.025	0.035	0.044	0.052	0.062	0.072	0.082	0.094	0.106	0.118	0.131	0.144	0.158	0.170	0.184	0.199	0.212	0.229	0.244	0.260	0.275	0.292	0.309	0.325	0.342	0.360	0.378	0.395	0.414	0.431	0.450	0.469	0.488	0.506	0.525	0.544	0.562	0.581	0.600	0.619	0.638	0.656	0.675	0.692	0.711	0.729	0.746	0.764	0.781	0.798	0.815	0.831	0.848	0.864	0.879	0.895	0.910	0.925	0.940	0.954	0.968	0.980	0.994	1.006	1.018	1.030	1.042	1.054	1.065	1.076	1.086	1.098	1.108	1.116	1.126	1.135	1.145	1.154	1.161	1.170	1.179	1.186	1.195	1.204	1.211	1.220	1.229	1.236	1.245	1.252	1.262	1.271	1.279	1.289	1.296	1.306	1.315	1.325	1.334	1.344	1.354	1.364	1.372	1.384	1.394	1.404	1.415	1.425	1.436	1.446	1.458	1.469	1.479	1.490	1.502	1.512	1.524	1.535	1.546	1.558	1.568	1.579	1.590	1.600	1.610	1.620	1.630	1.640	1.650	1.660	1.668	1.678	1.686	1.694	1.702	1.710	1.719	1.725	1.732	1.739	1.746	1.752	1.759	1.764	1.770	1.775	1.780	1.784	1.789	1.794	1.798	1.801	1.805	1.809	1.811	1.814	1.818	1.819	1.821	1.822	1.824	1.826	1.828	1.829	1.829	1.829	1.830	1.830	1.829	1.829	1.828	1.826	1.825	1.822	1.821	1.819	1.815	1.811	1.808	1.804	1.800	1.795	1.790	1.784	1.778	1.771	1.764	1.756	1.749	1.740	1.731	1.722	1.712	1.702	1.691	1.680	1.669	1.658	1.645	1.632	1.619	1.606	1.594	1.579	1.566	1.551	1.538	1.522	1.509	1.494	1.479	1.465	1.449	1.435	1.420	1.406	1.391	1.376	1.362	1.349	1.336	1.322	1.310	1.298	1.285	1.274	1.262	1.251	1.241	1.231	1.222	1.212	1.205	1.198	1.191	1.185	1.178	1.172	1.168	1.162	1.159	1.155	1.151	1.149	1.146	1.144	1.142	1.140	1.139	1.138	1.138	1.136	1.136	1.136	1.136	1.136	1.136	1.136	1.136	1.136	1.135	1.135	1.135	1.132	1.132	1.131	1.129	1.128	1.125	1.122	1.120	1.116	1.114	1.110	1.105	1.101	1.096	1.091	1.086	1.081	1.075	1.070	1.062	1.056	1.050	1.042	1.036	1.029	1.021	1.015	1.008	1.000	0.994	0.986	0.979	0.972	0.966	0.960	0.955	0.949	0.944	0.938	0.932	0.928	0.924	0.920	0.916	0.912	0.910	0.908	0.905	0.904	0.902	0.902	0.902	0.901	0.902	0.902	0.904	0.905	0.906	0.909	0.911	0.914	0.916	0.919	0.922	0.926	0.930	0.934	0.938	0.941	0.946	0.951	0.956	0.961	0.965	0.971	0.978	0.982	0.989	0.995	1.001	1.009	1.015	1.022	1.030	1.036	1.045	1.054	1.064	1.072	1.082	1.092	1.104	1.115	1.128	1.141	1.155	1.169	1.185	1.201	1.219	1.236	1.255	1.275	1.296	1.319	1.341	1.365	1.391	1.416	1.444	1.471	1.501	1.531	1.562	1.595	1.628	1.662	1.698	1.732	1.770	1.808	1.846	1.885	1.924	1.965	2.005	2.046	2.088	2.129	2.170	2.211	2.254	2.295	2.336	2.376	2.418	2.458	2.498	2.536	2.574	2.610	2.646	2.681	2.715	2.748	2.779	2.808	2.836	2.862	2.886	2.910	2.931	2.950	2.966	2.981	2.995	3.006	3.015	3.021	3.026	3.029	3.028	3.026	3.022	3.015	3.006	2.995	2.981	2.965	2.948	2.926	2.904	2.879	2.851	2.822	2.791	2.759	2.724	2.688	2.648	2.608	2.566	2.521	2.476	2.430	2.381	2.332	2.281	2.230	2.176	2.122	2.068	2.013	1.955	1.898	1.841	1.782	1.724	1.665	1.608	1.548	1.489	1.431	1.371	1.314	1.254	1.196	1.139	1.081	1.025	0.969	0.915	0.860	0.808	0.755	0.702	0.651	0.601	0.552	0.505	0.458	0.412	0.368	0.325	0.282	0.241	0.201	0.162	0.125	0.089	0.054	0.020	-0.012	-0.045	-0.075	-0.105	-0.134	-0.161	-0.188	-0.214	-0.239	-0.264	-0.288	-0.310	-0.331	-0.352	-0.372	-0.394	-0.412	-0.430	-0.449	-0.466	-0.484	-0.501	-0.518	-0.532	-0.550	-0.565	-0.581	-0.596	-0.610	-0.625	-0.640	-0.654	-0.669	-0.682	-0.698	-0.712	-0.725	-0.740	-0.754	-0.769	-0.782	-0.796	-0.810	-0.825	-0.839	-0.852	-0.868	-0.881	-0.895	-0.909	-0.922	-0.938	-0.951	-0.965	-0.979	-0.992	-1.006	-1.020	-1.034	-1.048	-1.061	-1.075	-1.088	-1.101	-1.115	-1.128	-1.141	-1.155	-1.168	-1.180	-1.194	-1.208	-1.221	-1.232	-1.246	-1.259	-1.272	-1.285	-1.299	-1.311	-1.324	-1.338	-1.350	-1.364	-1.376	-1.389	-1.402	-1.414	-1.428	-1.440	-1.451	-1.464	-1.475	-1.488	-1.500	-1.510	-1.521	-1.532	-1.544	-1.554	-1.564	-1.574	-1.582	-1.592	-1.601	-1.609	-1.615	-1.624	-1.630	-1.636	-1.640	-1.645	-1.648	-1.652	-1.654	-1.654	-1.655	-1.655	-1.654	-1.651	-1.649	-1.645	-1.640	-1.634	-1.628	-1.620	-1.611	-1.602	-1.591	-1.580	-1.569	-1.555	-1.541	-1.526	-1.511	-1.494	-1.478	-1.460	-1.441	-1.421	-1.401	-1.381	-1.360	-1.339	-1.318	-1.294	-1.270	-1.246	-1.224	-1.200	-1.175	-1.150	-1.126	-1.100	-1.076	-1.050	-1.025	-1.000	-0.975	-0.950	-0.925	-0.900	-0.875	-0.850	-0.826	-0.801	-0.778	-0.752	-0.730	-0.706	-0.682	-0.660	-0.636	-0.614	-0.591	-0.569	-0.546	-0.525	-0.502	-0.481	-0.459	-0.438	-0.418	-0.395	-0.374	-0.352	-0.331	-0.309	-0.288	-0.266	-0.245	-0.222	-0.200	-0.179	-0.156	-0.132	-0.110	-0.086	-0.064	-0.039	-0.015	0.010	0.035	0.061	0.086	0.114	0.140	0.169	0.196	0.226	0.254	0.284	0.315	0.345	0.378	0.410	0.442	0.476	0.510	0.545	0.581	0.618	0.654	0.691	0.730	0.769	0.808	0.848	0.889	0.930	0.971	1.014	1.056	1.100	1.144	1.189	1.232	1.279	1.325	1.370	1.416	1.464	1.511	1.559	1.608	1.655	1.704	1.752	1.801	1.851	1.900	1.950	1.999	2.047	2.098	2.146	2.196	2.245	2.295	2.344	2.391	2.440	2.488	2.536	2.584	2.631	2.679	2.725	2.770	2.816	2.861	2.906	2.950	2.995	3.038	3.080	3.122	3.165	3.205	3.246	3.285	3.325	3.364	3.401	3.439	3.476	3.512	3.548	3.581	3.615	3.650	3.681	3.714	3.745	3.775	3.805	3.835	3.864	3.891	3.918	3.944	3.970	3.994	4.018	4.041	4.064	4.085	4.105	4.126	4.145	4.162	4.181	4.199	4.215	4.230	4.245	4.259	4.271	4.284	4.295	4.306	4.315	4.325	4.334	4.341	4.348	4.354	4.359	4.362	4.368	4.370	4.372	4.372	4.374	4.372	4.372	4.371	4.370	4.368	4.362	4.359	4.354	4.349	4.342	4.335	4.329	4.321	4.312	4.304	4.294	4.285	4.274	4.264	4.252	4.240	4.229	4.216	4.204	4.190	4.176	4.161	4.148	4.132	4.118	4.102	4.086	4.069	4.052	4.036	4.019	4.001	3.982	3.965	3.946	3.928	3.908	3.889	3.869	3.849	3.829	3.806	3.786	3.764	3.741	3.719	3.696	3.672	3.649	3.624	3.599	3.575	3.549	3.521	3.496	3.469	3.441	3.411	3.384	3.355	3.325	3.295	3.264	3.232	3.200	3.168	3.134	3.101	3.068	3.032	2.999	2.962	2.926	2.890	2.852	2.815	2.778	2.739	2.700	2.661	2.620	2.580	2.540	2.498	2.458	2.415	2.372	2.330	2.288	2.244	2.200	2.156	2.112	2.069	2.024	1.979	1.934	1.889	1.844	1.799	1.752	1.708	1.661	1.615	1.569	1.522	1.476	1.431	1.384	1.338	1.291	1.245	1.199	1.152	1.106	1.059	1.011	0.965	0.919	0.871	0.825	0.778	0.731	0.684	0.636	0.589	0.542	0.495	0.446	0.400	0.352	0.304	0.256	0.209	0.160	0.112	0.064	0.016	-0.032	-0.081	-0.129	-0.178	-0.226	-0.274	-0.322	-0.371	-0.419	-0.466	-0.514	-0.562	-0.610	-0.656	-0.704	-0.750	-0.796	-0.841	-0.888	-0.932	-0.976	-1.020	-1.064	-1.106	-1.148	-1.190	-1.229	-1.268	-1.308	-1.344	-1.381	-1.415	-1.450	-1.484	-1.516	-1.546	-1.576	-1.604	-1.632	-1.659	-1.684	-1.706	-1.729	-1.750	-1.769	-1.788	-1.805	-1.821	-1.835	-1.848	-1.861	-1.871	-1.881	-1.890	-1.896	-1.904	-1.908	-1.912	-1.915	-1.918	-1.919	-1.920	-1.921	-1.920	-1.918	-1.916	-1.914	-1.910	-1.906	-1.902	-1.899	-1.894	-1.889	-1.884	-1.879	-1.874	-1.869	-1.864	-1.859	-1.854	-1.848	-1.844	-1.839	-1.835	-1.830	-1.828	-1.822	-1.820	-1.816	-1.814	-1.812	-1.811	-1.810	-1.809	-1.809	-1.809	-1.810	-1.811	-1.812	-1.815	-1.818	-1.821	-1.825	-1.829	-1.834	-1.839	-1.845	-1.850	-1.858	-1.864	-1.871	-1.878	-1.886	-1.895	-1.904	-1.912	-1.922	-1.932	-1.942	-1.954	-1.964	-1.974	-1.985	-1.995	-2.007	-2.019	-2.030	-2.042	-2.052	-2.064	-2.076	-2.086	-2.098	-2.109	-2.120	-2.130	-2.141	-2.151	-2.162	-2.171	-2.180	-2.190	-2.199	-2.206	-2.214	-2.221	-2.228	-2.234	-2.239	-2.244	-2.248	-2.250	-2.252	-2.255	-2.256	-2.255	-2.255	-2.252	-2.251	-2.248	-2.244	-2.238	-2.232	-2.225	-2.219	-2.209	-2.200	-2.190	-2.179	-2.168	-2.154	-2.141	-2.126	-2.111	-2.095	-2.080	-2.061	-2.044	-2.025	-2.006	-1.986	-1.966	-1.945	-1.925	-1.902	-1.880	-1.859	-1.836	-1.814	-1.791	-1.768	-1.745	-1.721	-1.698	-1.675	-1.652	-1.629	-1.606	-1.584	-1.561	-1.540	-1.518	-1.496	-1.474	-1.452	-1.432	-1.412	-1.392	-1.374	-1.355	-1.336	-1.318	-1.300	-1.282	-1.266	-1.250	-1.235	-1.219	-1.205	-1.192	-1.178	-1.165	-1.152	-1.142	-1.130	-1.120	-1.109	-1.099	-1.090	-1.081	-1.072	-1.064	-1.056	-1.049	-1.041	-1.035	-1.030	-1.024	-1.018	-1.011	-1.006	-1.001	-0.998	-0.992	-0.989	-0.984	-0.981	-0.978	-0.974	-0.970	-0.968	-0.964	-0.962	-0.959	-0.958	-0.954	-0.952	-0.950	-0.948	-0.945	-0.944	-0.941	-0.940	-0.938	-0.936	-0.934	-0.932	-0.931	-0.928	-0.926	-0.925	-0.922	-0.921	-0.919	-0.916	-0.914	-0.911	-0.909	-0.906	-0.904	-0.901	-0.898	-0.894	-0.890	-0.888	-0.884	-0.880	-0.875	-0.870	-0.866	-0.861	-0.856	-0.851	-0.845	-0.840	-0.834	-0.828	-0.821	-0.815	-0.809	-0.801	-0.795	-0.788	-0.781	-0.774	-0.766	-0.760	-0.751	-0.744	-0.736	-0.729	-0.720	-0.712	-0.705	-0.696	-0.689	-0.681	-0.674	-0.666	-0.659	-0.651	-0.644	-0.636	-0.630	-0.624	-0.616	-0.609	-0.604	-0.596	-0.590	-0.584	-0.578	-0.571	-0.565	-0.559	-0.554	-0.548	-0.542	-0.538	-0.531	-0.525	-0.520	-0.515	-0.509	-0.504	-0.498	-0.491	-0.486	-0.481	-0.475	-0.470	-0.462	-0.458	-0.452	-0.445	-0.440	-0.434	-0.428	-0.420	-0.414	-0.408	-0.400	-0.394	-0.386	-0.379	-0.372	-0.366	-0.359	-0.350	-0.344	-0.336	-0.329	-0.322	-0.315	-0.309	-0.300	-0.294	-0.286	-0.280	-0.272	-0.265	-0.260	-0.252	-0.245	-0.239	-0.232	-0.226	-0.219	-0.214	-0.206	-0.201	-0.194	-0.189	-0.181	-0.176	-0.169	-0.162	-0.158	-0.150	-0.144	-0.136	-0.130	-0.122	-0.116	-0.109	-0.101	-0.092	-0.086	-0.078	-0.069	-0.060	-0.051	-0.042	-0.034	-0.024	-0.015	-0.005	0.005	0.015	0.025	0.036	0.048	0.058	0.068	0.079	0.090	0.101	0.111	0.122	0.134	0.144	0.154	0.165	0.175	0.185	0.195	0.204	0.212	0.222	0.230	0.238	0.245	0.252	0.259	0.266	0.271	0.276	0.281	0.286	0.289	0.294	0.296	0.298	0.300	0.301	0.302	0.305	0.304	0.305	0.304	0.304	0.304	0.302	0.301	0.301	0.299	0.298	0.296	0.295	0.294	0.292	0.291	0.291	0.290	0.289	0.289	0.289	0.289	0.290	0.291	0.291	0.294	0.295	0.296	0.299	0.302	0.305	0.309	0.311	0.316	0.320	0.325	0.329	0.335	0.339	0.344	0.349	0.355	0.361	0.365	0.370	0.376	0.381	0.386	0.390	0.395	0.399	0.404	0.406	0.410	0.412	0.414	0.416	0.418	0.419	0.420	0.420	0.419	0.418	0.416	0.415	0.411	0.408	0.404	0.400	0.394	0.388	0.380	0.372	0.365	0.356	0.346	0.338	0.326	0.315	0.302	0.291	0.279	0.265	0.251	0.236	0.221	0.206	0.190	0.174	0.158	0.140	0.122	0.105	0.088	0.068	0.049	0.030	0.011	-0.009	-0.029	-0.049	-0.069	-0.089	-0.109	-0.129	-0.149	-0.169	-0.190	-0.210	-0.230	-0.250	-0.270	-0.289	-0.309	-0.329	-0.348	-0.365	-0.385	-0.402	-0.419	-0.435	-0.452	-0.469	-0.484	-0.499	-0.512	-0.526	-0.540	-0.552	-0.564	-0.576	-0.588	-0.598	-0.608	-0.615	-0.625	-0.631	-0.640	-0.646	-0.652	-0.656	-0.661	-0.665	-0.670	-0.672	-0.675	-0.678	-0.679	-0.680	-0.681	-0.681	-0.681	-0.682	-0.681	-0.680	-0.679	-0.679	-0.678	-0.676	-0.676	-0.675	-0.674	-0.674	-0.671	-0.671	-0.671	-0.670	-0.670	-0.670	-0.670	-0.671	-0.671	-0.671	-0.672	-0.674	-0.676	-0.678	-0.680	-0.681	-0.684	-0.688	-0.690	-0.694	-0.698	-0.701	-0.705	-0.708	-0.712	-0.718	-0.721	-0.725	-0.730	-0.734	-0.739	-0.742	-0.746	-0.750	-0.754	-0.758	-0.761	-0.762	-0.766	-0.769	-0.772	-0.774	-0.776	-0.778	-0.778	-0.780	-0.780	-0.780	-0.780	-0.779	-0.778	-0.776	-0.775	-0.774	-0.770	-0.768	-0.764	-0.760	-0.755	-0.751	-0.746	-0.740	-0.735	-0.729	-0.721	-0.716	-0.709	-0.700	-0.692	-0.685	-0.678	-0.668	-0.659	-0.650	-0.639	-0.629	-0.620	-0.609	-0.598	-0.588	-0.576	-0.564	-0.552	-0.540	-0.528	-0.515	-0.501	-0.488	-0.474	-0.460	-0.446	-0.431	-0.416	-0.401	-0.385	-0.370	-0.355	-0.338	-0.320	-0.304	-0.286	-0.269	-0.251	-0.231	-0.214	-0.195	-0.176	-0.156	-0.136	-0.116	-0.096	-0.075	-0.055	-0.032	-0.011	0.011	0.034	0.055	0.078	0.101	0.125	0.149	0.172	0.196	0.221	0.246	0.271	0.296	0.322	0.350	0.375	0.401	0.430	0.456	0.485	0.512	0.541	0.571	0.600	0.629	0.659	0.690	0.720	0.751	0.784	0.815	0.848	0.880	0.915	0.949	0.984	1.019	1.054	1.089	1.126	1.162	1.200	1.239	1.276	1.315	1.354	1.394	1.434	1.474	1.515	1.556	1.598	1.640	1.682	1.726	1.769	1.812	1.855	1.900	1.942	1.988	2.031	2.076	2.119	2.164	2.206	2.250	2.294	2.336	2.380	2.422	2.465	2.506	2.548	2.589	2.629	2.669	2.708	2.745	2.782	2.820	2.856	2.891	2.926	2.959	2.990	3.021	3.052	3.081	3.109	3.136	3.162	3.189	3.212	3.235	3.258	3.278	3.298	3.316	3.334	3.350	3.366	3.380	3.394	3.405	3.418	3.428	3.438	3.446	3.454	3.462	3.468	3.472	3.479	3.482	3.485	3.489	3.491	3.494	3.494	3.495	3.495	3.495	3.495	3.494	3.491	3.490	3.488	3.485	3.482	3.480	3.476	3.474	3.469	3.465	3.461	3.456	3.452	3.448	3.442	3.438	3.432	3.426	3.421	3.415	3.409	3.404	3.396	3.390	3.382	3.375	3.369	3.360	3.351	3.344	3.335	3.325	3.316	3.305	3.295	3.285	3.274	3.264	3.251	3.240	3.228	3.216	3.202	3.190	3.178	3.164	3.149	3.136	3.121	3.108	3.092	3.078	3.062	3.048	3.031	3.016	2.999	2.984	2.968	2.952	2.935	2.920	2.902	2.886	2.869	2.852	2.836	2.820	2.804	2.786	2.770	2.752	2.736	2.718	2.701	2.685	2.668	2.650	2.632	2.614	2.598	2.580	2.561	2.544	2.525	2.506	2.489	2.470	2.451	2.432	2.412	2.394	2.374	2.352	2.332	2.312	2.292	2.271	2.250	2.229	2.206	2.185	2.162	2.140	2.118	2.095	2.071	2.047	2.025	2.000	1.976	1.952	1.928	1.904	1.879	1.855	1.830	1.805	1.781	1.756	1.731	1.706	1.682	1.658	1.632	1.610	1.585	1.561	1.538	1.514	1.491	1.468	1.445	1.422	1.399	1.378	1.355	1.334	1.312	1.291	1.271	1.250	1.230	1.210	1.190	1.171	1.150	1.131	1.112	1.094	1.076	1.058	1.039	1.021	1.002	0.985	0.968	0.950	0.932	0.916	0.898	0.880	0.864	0.846	0.829	0.812	0.795	0.778	0.760	0.744	0.725	0.708	0.690	0.672	0.652	0.635	0.618	0.598	0.580	0.560	0.541	0.522	0.502	0.482	0.464	0.444	0.424	0.402	0.382	0.362	0.341	0.320	0.299	0.280	0.259	0.238	0.216	0.196	0.175	0.155	0.135	0.115	0.095	0.076	0.056	0.038	0.020	0.001	-0.015	-0.032	-0.050	-0.065	-0.080	-0.095	-0.109	-0.122	-0.134	-0.145	-0.156	-0.166	-0.175	-0.182	-0.191	-0.196	-0.202	-0.205	-0.209	-0.211	-0.212	-0.211	-0.211	-0.209	-0.206	-0.202	-0.196	-0.190	-0.184	-0.175	-0.166	-0.156	-0.145	-0.132	-0.120	-0.106	-0.091	-0.076	-0.061	-0.044	-0.026	-0.008	0.011	0.030	0.049	0.070	0.091	0.111	0.132	0.155	0.176	0.199	0.222	0.244	0.268	0.290	0.314	0.336	0.360	0.384	0.406	0.430	0.454	0.476	0.500	0.525	0.548	0.570	0.595	0.618	0.641	0.664	0.688	0.710	0.735	0.758	0.780	0.804	0.828	0.851	0.875	0.898	0.921	0.946	0.969	0.994	1.018	1.040	1.065	1.089	1.114	1.138	1.161	1.185	1.210	1.234	1.258	1.281	1.305	1.329	1.351	1.374	1.396	1.420	1.441	1.464	1.485	1.508	1.529	1.549	1.568	1.589	1.606	1.625	1.642	1.661	1.676	1.692	1.709	1.724	1.738	1.750	1.762	1.774	1.785	1.796	1.805	1.812	1.821	1.829	1.835	1.840	1.846	1.851	1.854	1.858	1.860	1.861	1.864	1.865	1.865	1.866	1.866	1.865	1.865	1.864	1.862	1.861	1.861	1.859	1.858	1.856	1.855	1.854	1.851	1.851	1.851	1.849	1.849	1.849	1.849	1.849	1.849	1.850	1.851	1.852	1.854	1.855	1.858	1.860	1.861	1.864	1.868	1.870	1.872	1.878	1.880	1.884	1.886	1.890	1.892	1.896	1.899	1.902	1.905	1.908	1.910	1.911	1.914	1.915	1.916	1.915	1.916	1.916	1.915	1.915	1.912	1.911	1.909	1.906	1.904	1.899	1.894	1.890	1.885	1.880	1.875	1.869	1.861	1.855	1.850	1.842	1.835	1.829	1.821	1.814	1.809	1.801	1.795	1.788	1.782	1.776	1.771	1.766	1.761	1.758	1.754	1.752	1.750	1.750	1.749	1.750	1.750	1.751	1.755	1.758	1.762	1.766	1.774	1.780	1.788	1.795	1.805	1.815	1.825	1.838	1.849	1.861	1.874	1.889	1.904	1.918	1.932	1.949	1.964	1.980	1.996	2.013	2.029	2.045	2.061	2.078	2.094	2.111	2.126	2.141	2.156	2.171	2.185	2.200	2.212	2.225	2.238	2.249	2.260	2.271	2.280	2.290	2.299	2.306	2.314	2.320	2.325	2.330	2.334	2.338	2.341	2.342	2.344	2.345	2.345	2.345	2.344	2.341	2.340	2.338	2.334	2.330	2.325	2.321	2.315	2.309	2.304	2.296	2.289	2.281	2.274	2.265	2.255	2.246	2.238	2.228	2.218	2.208	2.198	2.186	2.174	2.162	2.151	2.139	2.126	2.115	2.101	2.089	2.075	2.062	2.049	2.035	2.020	2.006	1.992	1.978	1.964	1.948	1.934	1.919	1.904	1.889	1.874	1.859	1.844	1.829	1.814	1.800	1.785	1.770	1.756	1.741	1.728	1.714	1.701	1.686	1.675	1.662	1.650	1.638	1.628	1.616	1.605	1.595	1.588	1.579	1.569	1.561	1.554	1.548	1.541	1.536	1.532	1.528	1.524	1.521	1.518	1.516	1.515	1.514	1.515	1.515	1.516	1.519	1.520	1.522	1.528	1.530	1.535	1.540	1.545	1.550	1.556	1.562	1.569	1.576	1.582	1.590	1.598	1.606	1.614	1.622	1.630	1.639	1.646	1.654	1.661	1.669	1.676	1.684	1.691	1.699	1.706	1.711	1.718	1.725	1.730	1.735	1.740	1.745	1.749	1.751	1.755	1.759	1.761	1.762	1.764	1.765	1.765	1.766	1.765	1.765	1.764	1.760	1.758	1.755	1.751	1.748	1.744	1.740	1.735	1.729	1.722	1.718	1.710	1.702	1.698	1.690	1.682	1.674	1.666	1.659	1.651	1.644	1.635	1.628	1.619	1.611	1.604	1.596	1.590	1.581	1.575	1.569	1.562	1.556	1.551	1.546	1.542	1.538	1.534	1.531	1.529	1.528	1.528	1.526	1.528	1.528	1.529	1.532	1.535	1.539	1.544	1.549	1.555	1.561	1.568	1.578	1.586	1.595	1.606	1.616	1.629	1.640	1.654	1.666	1.680	1.694	1.709	1.724	1.740	1.755	1.772	1.789	1.805	1.821	1.840	1.858	1.875	1.891	1.909	1.925	1.944	1.960	1.976	1.994	2.009	2.025	2.040	2.055	2.069	2.084	2.096	2.108	2.120	2.131	2.142	2.152	2.161	2.169	2.175	2.182	2.189	2.192	2.198	2.200	2.201	2.202	2.202	2.202	2.200	2.196	2.194	2.189	2.182	2.176	2.170	2.160	2.152	2.142	2.131	2.119	2.108	2.094	2.080	2.065	2.049	2.034	2.018	2.001	1.984	1.966	1.948	1.929	1.910	1.890	1.870	1.849	1.829	1.809	1.789	1.766	1.746	1.725	1.705	1.684	1.662	1.642	1.621	1.601	1.581	1.560	1.541	1.521	1.501	1.484	1.464	1.446	1.429	1.410	1.392	1.376	1.360	1.344	1.329	1.314	1.298	1.284	1.270	1.256	1.244	1.231	1.219	1.208	1.196	1.185	1.175	1.165	1.156	1.146	1.136	1.129	1.120	1.112	1.105	1.096	1.089	1.082	1.074	1.068	1.060	1.054	1.046	1.040	1.031	1.025	1.018	1.010	1.002	0.995	0.988	0.979	0.970	0.961	0.954	0.944	0.934	0.924	0.912	0.902	0.891	0.880	0.866	0.855	0.841	0.828	0.814	0.800	0.785	0.770	0.752	0.736	0.720	0.702	0.686	0.668	0.649	0.630	0.611	0.592	0.572	0.554	0.534	0.512	0.492	0.472	0.451	0.431	0.410	0.389	0.368	0.346	0.325	0.304	0.281	0.261	0.239	0.219	0.196	0.176	0.155	0.135	0.115	0.094	0.074	0.054	0.032	0.014	-0.006	-0.025	-0.042	-0.062	-0.080	-0.099	-0.115	-0.132	-0.150	-0.166	-0.181	-0.199	-0.214	-0.229	-0.244	-0.259	-0.272	-0.288	-0.301	-0.314	-0.328	-0.340	-0.351	-0.362	-0.375	-0.385	-0.395	-0.405	-0.415	-0.422	-0.432	-0.441	-0.448	-0.455	-0.461	-0.468	-0.472	-0.478	-0.482	-0.486	-0.490	-0.492	-0.496	-0.498	-0.500	-0.500	-0.500	-0.500	-0.500	-0.499	-0.496	-0.495	-0.491	-0.489	-0.485	-0.481	-0.478	-0.472	-0.468	-0.462	-0.455	-0.450	-0.444	-0.435	-0.429	-0.421	-0.414	-0.406	-0.398	-0.390	-0.380	-0.372	-0.364	-0.356	-0.348	-0.339	-0.330	-0.321	-0.312	-0.305	-0.298	-0.289	-0.282	-0.274	-0.266	-0.260	-0.254	-0.248	-0.240	-0.235	-0.230	-0.225	-0.220	-0.216	-0.212	-0.209	-0.206	-0.204	-0.201	-0.201	-0.199	-0.198	-0.199	-0.198	-0.199	-0.200	-0.200	-0.201	-0.204	-0.206	-0.208	-0.211	-0.214	-0.219	-0.221	-0.225	-0.230	-0.234	-0.239	-0.244	-0.248	-0.252	-0.258	-0.262	-0.266	-0.272	-0.276	-0.281	-0.288	-0.291	-0.295	-0.300	-0.304	-0.308	-0.311	-0.315	-0.319	-0.321	-0.324	-0.326	-0.328	-0.330	-0.331	-0.331	-0.332	-0.332	-0.331	-0.331	-0.329	-0.328	-0.325	-0.322	-0.319	-0.316	-0.311	-0.306	-0.301	-0.296	-0.289	-0.282	-0.275	-0.268	-0.260	-0.251	-0.241	-0.234	-0.224	-0.212	-0.202	-0.190	-0.180	-0.169	-0.155	-0.144	-0.130	-0.119	-0.105	-0.091	-0.078	-0.064	-0.050	-0.036	-0.021	-0.008	0.006	0.021	0.035	0.050	0.062	0.078	0.091	0.105	0.119	0.131	0.145	0.158	0.171	0.184	0.195	0.206	0.218	0.229	0.239	0.249	0.258	0.266	0.274	0.282	0.289	0.295	0.301	0.306	0.310	0.315	0.318	0.320	0.321	0.322	0.322	0.322	0.321	0.320	0.318	0.314	0.310	0.306	0.301	0.296	0.290	0.282	0.275	0.268	0.260	0.250	0.241	0.231	0.221	0.210	0.199	0.188	0.176	0.165	0.154	0.141	0.129	0.116	0.104	0.091	0.078	0.065	0.052	0.040	0.028	0.015	0.002	-0.010	-0.022	-0.034	-0.046	-0.058	-0.069	-0.080	-0.090	-0.100	-0.111	-0.119	-0.129	-0.138	-0.146	-0.154	-0.161	-0.169	-0.176	-0.182	-0.188	-0.194	-0.199	-0.202	-0.208	-0.211	-0.214	-0.216	-0.220	-0.222	-0.222	-0.224	-0.225	-0.225	-0.224	-0.225	-0.224	-0.222	-0.220	-0.219	-0.215	-0.212	-0.209	-0.205	-0.201	-0.196	-0.191	-0.186	-0.181	-0.176	-0.169	-0.164	-0.156	-0.149	-0.142	-0.136	-0.129	-0.121	-0.114	-0.105	-0.098	-0.091	-0.082	-0.075	-0.068	-0.060	-0.052	-0.045	-0.039	-0.031	-0.024	-0.018	-0.010	-0.004	0.002	0.008	0.014	0.019	0.022	0.028	0.032	0.036	0.040	0.044	0.046	0.049	0.051	0.052	0.054	0.055	0.055	0.055	0.054	0.054	0.052	0.050	0.050	0.048	0.045	0.041	0.039	0.036	0.032	0.028	0.025	0.021	0.015	0.011	0.008	0.002	-0.001	-0.005	-0.010	-0.014	-0.019	-0.022	-0.025	-0.030	-0.034	-0.036	-0.040	-0.042	-0.045	-0.048	-0.049	-0.050	-0.051	-0.052	-0.051	-0.052	-0.051	-0.050	-0.048	-0.046	-0.044	-0.041	-0.038	-0.034	-0.029	-0.025	-0.019	-0.014	-0.006	0.000	0.008	0.015	0.022	0.032	0.040	0.050	0.060	0.070	0.081	0.091	0.102	0.114	0.128	0.139	0.151	0.165	0.178	0.190	0.205	0.219	0.234	0.248	0.262	0.278	0.294	0.309	0.324	0.341	0.356	0.372	0.390	0.406	0.424	0.441	0.459	0.476	0.494	0.511	0.529	0.548	0.565	0.584	0.601	0.620	0.639	0.656	0.675	0.692	0.711	0.729	0.748	0.765	0.784	0.802	0.819	0.838	0.855	0.872	0.890	0.908	0.924	0.941	0.958	0.974	0.990	1.006	1.022	1.039	1.055	1.070	1.085	1.100	1.115	1.129	1.144	1.158	1.171	1.186	1.199	1.212	1.226	1.239	1.251	1.265	1.276	1.289	1.302	1.315	1.326	1.339	1.351	1.362	1.375	1.388	1.399	1.412	1.424	1.436	1.449	1.460	1.472	1.485	1.496	1.509	1.521	1.534	1.548	1.559	1.571	1.584	1.596	1.608	1.621	1.632	1.646	1.659	1.670	1.682	1.694	1.706	1.719	1.730	1.741	1.754	1.764	1.775	1.786	1.796	1.808	1.818	1.828	1.838	1.848	1.855	1.865	1.872	1.881	1.890	1.896	1.904	1.911	1.918	1.924	1.929	1.934	1.940	1.945	1.950	1.954	1.958	1.961	1.965	1.968	1.970	1.974	1.975	1.978	1.979	1.980	1.981	1.982	1.984	1.984	1.984	1.984	1.982	1.984	1.981	1.981	1.981	1.979	1.976	1.975	1.972	1.971	1.968	1.965	1.962	1.960	1.955	1.951	1.948	1.942	1.938	1.931	1.926	1.920	1.914	1.909	1.901	1.895	1.886	1.879	1.870	1.861	1.852	1.842	1.834	1.822	1.812	1.802	1.790	1.780	1.768	1.756	1.745	1.732	1.720	1.706	1.695	1.681	1.669	1.655	1.642	1.630	1.618	1.604	1.591	1.579	1.566	1.554	1.542	1.531	1.519	1.508	1.496	1.486	1.475	1.465	1.456	1.446	1.439	1.430	1.421	1.414	1.408	1.401	1.395	1.390	1.385	1.380	1.376	1.372	1.369	1.366	1.364	1.361	1.359	1.358	1.356	1.356	1.355	1.354	1.354	1.352	1.351	1.351	1.351	1.351	1.352	1.351	1.352	1.351	1.351	1.350	1.350	1.350	1.349	1.348	1.346	1.345	1.344	1.341	1.339	1.338	1.334	1.331	1.329	1.325	1.322	1.319	1.315	1.311	1.308	1.305	1.300	1.296	1.292	1.289	1.284	1.281	1.276	1.274	1.271	1.268	1.265	1.264	1.261	1.260	1.260	1.259	1.259	1.259	1.259	1.260	1.262	1.264	1.266	1.270	1.271	1.276	1.281	1.285	1.291	1.296	1.302	1.309	1.315	1.321	1.330	1.338	1.345	1.352	1.361	1.370	1.379	1.386	1.396	1.404	1.412	1.421	1.430	1.440	1.448	1.455	1.465	1.472	1.481	1.489	1.496	1.504	1.511	1.519	1.528	1.535	1.542	1.549	1.556	1.562	1.571	1.578	1.586	1.594	1.602	1.610	1.620	1.629	1.638	1.649	1.660	1.671	1.682	1.695	1.709	1.722	1.738	1.754	1.771	1.789	1.808	1.828	1.849	1.870	1.895	1.919	1.942	1.970	1.998	2.026	2.055	2.088	2.119	2.151	2.184	2.219	2.255	2.291	2.329	2.368	2.406	2.445	2.484	2.524	2.565	2.605	2.646	2.686	2.728	2.768	2.809	2.848	2.888	2.926	2.965	3.002	3.038	3.075	3.109	3.142	3.174	3.205	3.234	3.261	3.288	3.312	3.335	3.355	3.375	3.391	3.406	3.419	3.428	3.436	3.442	3.446	3.448	3.446	3.444	3.438	3.430	3.419	3.406	3.391	3.374	3.352	3.331	3.306	3.279	3.250	3.219	3.185	3.150	3.111	3.072	3.031	2.986	2.942	2.895	2.848	2.796	2.745	2.692	2.638	2.582	2.525	2.468	2.409	2.350	2.290	2.229	2.168	2.106	2.042	1.981	1.918	1.855	1.792	1.729	1.666	1.604	1.541	1.481	1.420	1.359	1.298	1.239	1.179	1.121	1.065	1.009	0.954	0.899	0.845	0.792	0.741	0.692	0.642	0.595	0.549	0.502	0.459	0.416	0.374	0.332	0.294	0.255	0.218	0.181	0.145	0.112	0.079	0.046	0.015	-0.015	-0.045	-0.074	-0.102	-0.129	-0.156	-0.180	-0.205	-0.230	-0.252	-0.276	-0.299	-0.320	-0.341	-0.362	-0.382	-0.402	-0.422	-0.441	-0.461	-0.480	-0.496	-0.515	-0.532	-0.550	-0.566	-0.584	-0.600	-0.615	-0.631	-0.648	-0.662	-0.678	-0.692	-0.708	-0.721	-0.736	-0.749	-0.764	-0.778	-0.790	-0.804	-0.816	-0.829	-0.841	-0.854	-0.865	-0.878	-0.889	-0.900	-0.911	-0.922	-0.934	-0.944	-0.955	-0.966	-0.976	-0.988	-0.998	-1.006	-1.018	-1.028	-1.038	-1.049	-1.059	-1.070	-1.080	-1.090	-1.101	-1.112	-1.122	-1.134	-1.146	-1.158	-1.168	-1.180	-1.191	-1.204	-1.215	-1.228	-1.240	-1.252	-1.265	-1.278	-1.290	-1.301	-1.314	-1.326	-1.339	-1.350	-1.362	-1.374	-1.386	-1.398	-1.409	-1.420	-1.430	-1.440	-1.449	-1.458	-1.465	-1.474	-1.481	-1.486	-1.494	-1.499	-1.501	-1.505	-1.508	-1.509	-1.510	-1.510	-1.509	-1.508	-1.504	-1.499	-1.495	-1.489	-1.482	-1.474	-1.465	-1.455	-1.445	-1.432	-1.420	-1.406	-1.392	-1.378	-1.362	-1.346	-1.328	-1.310	-1.291	-1.272	-1.254	-1.234	-1.212	-1.191	-1.170	-1.149	-1.128	-1.104	-1.081	-1.059	-1.036	-1.014	-0.990	-0.966	-0.942	-0.920	-0.896	-0.874	-0.851	-0.829	-0.805	-0.782	-0.760	-0.739	-0.716	-0.694	-0.671	-0.650	-0.630	-0.608	-0.586	-0.565	-0.544	-0.524	-0.504	-0.481	-0.462	-0.441	-0.420	-0.400	-0.380	-0.359	-0.338	-0.318	-0.296	-0.275	-0.254	-0.232	-0.210	-0.189	-0.168	-0.145	-0.122	-0.099	-0.076	-0.052	-0.029	-0.004	0.020	0.045	0.071	0.096	0.124	0.150	0.178	0.205	0.232	0.262	0.292	0.320	0.351	0.382	0.414	0.445	0.478	0.510	0.544	0.579	0.612	0.648	0.684	0.720	0.758	0.795	0.832	0.871	0.911	0.950	0.990	1.032	1.072	1.115	1.156	1.199	1.242	1.286	1.330	1.375	1.421	1.466	1.511	1.558	1.605	1.651	1.698	1.745	1.792	1.842	1.890	1.938	1.986	2.036	2.084	2.132	2.182	2.230	2.280	2.328	2.376	2.425	2.474	2.521	2.569	2.616	2.664	2.710	2.758	2.802	2.850	2.895	2.939	2.984	3.028	3.071	3.114	3.156	3.198	3.240	3.280	3.320	3.360	3.398	3.435	3.474	3.510	3.546	3.582	3.616	3.651	3.685	3.718	3.749	3.780	3.810	3.840	3.870	3.899	3.926	3.954	3.981	4.008	4.031	4.056	4.080	4.102	4.126	4.148	4.169	4.190	4.210	4.228	4.248	4.265	4.282	4.299	4.314	4.329	4.344	4.358	4.370	4.382	4.395	4.405	4.415	4.425	4.434	4.441	4.449	4.456	4.461	4.466	4.471	4.475	4.476	4.479	4.480	4.481	4.481	4.480	4.480	4.478	4.475	4.471	4.468	4.462	4.458	4.451	4.444	4.438	4.429	4.420	4.411	4.400	4.390	4.380	4.368	4.356	4.344	4.330	4.318	4.304	4.289	4.274	4.258	4.242	4.226	4.209	4.192	4.174	4.155	4.138	4.118	4.098	4.079	4.058	4.037	4.016	3.995	3.972	3.950	3.926	3.902	3.879	3.855	3.830	3.806	3.780	3.755	3.728	3.701	3.674	3.646	3.618	3.590	3.561	3.531	3.501	3.472	3.441	3.410	3.379	3.345	3.312	3.280	3.246	3.211	3.176	3.141	3.105	3.069	3.032	2.996	2.958	2.920	2.880	2.841	2.802	2.761	2.721	2.680	2.639	2.595	2.552	2.510	2.465	2.421	2.376	2.332	2.286	2.240	2.195	2.149	2.101	2.055	2.007	1.959	1.911	1.862	1.815	1.765	1.716	1.668	1.618	1.569	1.518	1.469	1.419	1.369	1.319	1.269	1.219	1.169	1.119	1.069	1.020	0.970	0.920	0.870	0.821	0.771	0.721	0.672	0.624	0.575	0.526	0.476	0.429	0.380	0.332	0.285	0.238	0.189	0.141	0.095	0.048	0.001	-0.045	-0.091	-0.138	-0.182	-0.229	-0.275	-0.320	-0.365	-0.410	-0.454	-0.499	-0.542	-0.586	-0.629	-0.674	-0.716	-0.759	-0.801	-0.842	-0.884	-0.925	-0.966	-1.008	-1.046	-1.086	-1.125	-1.162	-1.201	-1.238	-1.275	-1.311	-1.345	-1.380	-1.415	-1.449	-1.480	-1.511	-1.542	-1.572	-1.601	-1.629	-1.656	-1.682	-1.708	-1.732	-1.756	-1.778	-1.799	-1.819	-1.838	-1.856	-1.874	-1.890	-1.904	-1.919	-1.931	-1.944	-1.954	-1.964	-1.972	-1.981	-1.989	-1.995	-2.000	-2.005	-2.009	-2.013	-2.015	-2.016	-2.018	-2.018	-2.018	-2.015	-2.015	-2.011	-2.010	-2.006	-2.002	-2.000	-1.996	-1.990	-1.985	-1.980	-1.976	-1.970	-1.965	-1.960	-1.954	-1.949	-1.942	-1.938	-1.931	-1.925	-1.920	-1.916	-1.911	-1.905	-1.901	-1.896	-1.891	-1.888	-1.884	-1.880	-1.876	-1.874	-1.871	-1.869	-1.866	-1.865	-1.864	-1.861	-1.861	-1.860	-1.860	-1.860	-1.861	-1.861	-1.862	-1.865	-1.866	-1.868	-1.871	-1.874	-1.876	-1.880	-1.884	-1.886	-1.891	-1.895	-1.900	-1.904	-1.909	-1.914	-1.919	-1.922	-1.928	-1.934	-1.939	-1.944	-1.950	-1.954	-1.960	-1.965	-1.970	-1.975	-1.979	-1.984	-1.988	-1.991	-1.995	-1.998	-2.000	-2.002	-2.005	-2.006	-2.007	-2.009	-2.009	-2.007	-2.006	-2.006	-2.002	-2.000	-1.998	-1.992	-1.988	-1.982	-1.975	-1.969	-1.961	-1.954	-1.945	-1.935	-1.925	-1.912	-1.901	-1.890	-1.876	-1.862	-1.849	-1.832	-1.818	-1.801	-1.785	-1.768	-1.750	-1.731	-1.712	-1.694	-1.675	-1.654	-1.635	-1.614	-1.594	-1.572	-1.551	-1.530	-1.509	-1.489	-1.468	-1.445	-1.424	-1.402	-1.381	-1.361	-1.339	-1.319	-1.299	-1.279	-1.259	-1.239	-1.219	-1.200	-1.181	-1.164	-1.145	-1.128	-1.111	-1.095	-1.080	-1.064	-1.050	-1.036	-1.022	-1.009	-0.998	-0.986	-0.975	-0.964	-0.955	-0.944	-0.935	-0.928	-0.920	-0.912	-0.906	-0.901	-0.895	-0.890	-0.886	-0.881	-0.879	-0.875	-0.872	-0.870	-0.869	-0.868	-0.865	-0.865	-0.864	-0.865	-0.865	-0.865	-0.865	-0.866	-0.868	-0.869	-0.869	-0.871	-0.872	-0.874	-0.875	-0.876	-0.879	-0.881	-0.882	-0.884	-0.884	-0.885	-0.886	-0.888	-0.888	-0.889	-0.890	-0.890	-0.890	-0.890	-0.890	-0.889	-0.888	-0.886	-0.884	-0.881	-0.880	-0.878	-0.875	-0.871	-0.869	-0.864	-0.860	-0.855	-0.852	-0.848	-0.842	-0.836	-0.831	-0.825	-0.819	-0.812	-0.808	-0.800	-0.792	-0.788	-0.780	-0.774	-0.766	-0.759	-0.752	-0.745	-0.739	-0.730	-0.724	-0.716	-0.709	-0.702	-0.695	-0.689	-0.681	-0.675	-0.669	-0.662	-0.656	-0.650	-0.645	-0.639	-0.634	-0.629	-0.622	-0.619	-0.614	-0.609	-0.605	-0.600	-0.595	-0.591	-0.588	-0.584	-0.580	-0.578	-0.572	-0.569	-0.565	-0.562	-0.558	-0.555	-0.551	-0.548	-0.544	-0.540	-0.536	-0.532	-0.529	-0.524	-0.520	-0.515	-0.511	-0.505	-0.501	-0.496	-0.491	-0.486	-0.480	-0.475	-0.469	-0.462	-0.456	-0.451	-0.444	-0.438	-0.430	-0.424	-0.416	-0.409	-0.401	-0.394	-0.386	-0.380	-0.371	-0.365	-0.356	-0.349	-0.341	-0.334	-0.326	-0.319	-0.311	-0.304	-0.295	-0.288	-0.280	-0.271	-0.265	-0.258	-0.249	-0.241	-0.234	-0.226	-0.219	-0.211	-0.204	-0.196	-0.188	-0.180	-0.172	-0.164	-0.156	-0.149	-0.140	-0.132	-0.125	-0.116	-0.108	-0.099	-0.090	-0.081	-0.071	-0.064	-0.054	-0.045	-0.036	-0.026	-0.016	-0.006	0.002	0.012	0.022	0.032	0.042	0.052	0.062	0.072	0.082	0.092	0.102	0.112	0.122	0.131	0.141	0.150	0.160	0.169	0.176	0.185	0.194	0.200	0.209	0.215	0.224	0.230	0.236	0.242	0.249	0.255	0.260	0.265	0.270	0.275	0.278	0.282	0.286	0.290	0.294	0.296	0.300	0.302	0.306	0.308	0.310	0.314	0.315	0.319	0.320	0.324	0.326	0.329	0.331	0.334	0.338	0.341	0.344	0.348	0.351	0.355	0.359	0.364	0.369	0.374	0.379	0.384	0.389	0.394	0.399	0.404	0.410	0.415	0.421	0.426	0.432	0.439	0.445	0.451	0.456	0.462	0.469	0.474	0.479	0.484	0.489	0.494	0.498	0.502	0.506	0.510	0.512	0.516	0.518	0.520	0.521	0.522	0.522	0.522	0.522	0.521	0.520	0.519	0.516	0.512	0.509	0.505	0.500	0.494	0.488	0.482	0.475	0.466	0.459	0.451	0.441	0.431	0.421	0.410	0.400	0.388	0.375	0.362	0.350	0.336	0.322	0.309	0.294	0.279	0.264	0.248	0.232	0.216	0.200	0.184	0.166	0.151	0.134	0.118	0.100	0.084	0.068	0.051	0.034	0.018	0.001	-0.015	-0.032	-0.048	-0.064	-0.079	-0.092	-0.108	-0.122	-0.136	-0.150	-0.162	-0.176	-0.188	-0.199	-0.210	-0.221	-0.231	-0.241	-0.251	-0.259	-0.268	-0.275	-0.282	-0.289	-0.296	-0.301	-0.308	-0.311	-0.316	-0.321	-0.325	-0.328	-0.331	-0.334	-0.336	-0.339	-0.340	-0.342	-0.344	-0.344	-0.345	-0.346	-0.346	-0.348	-0.348	-0.350	-0.350	-0.350	-0.351	-0.351	-0.352	-0.355	-0.355	-0.356	-0.359	-0.360	-0.362	-0.365	-0.366	-0.370	-0.372	-0.376	-0.379	-0.381	-0.386	-0.390	-0.392	-0.398	-0.402	-0.406	-0.411	-0.416	-0.420	-0.425	-0.430	-0.436	-0.440	-0.446	-0.451	-0.456	-0.461	-0.468	-0.471	-0.478	-0.481	-0.486	-0.490	-0.495	-0.499	-0.502	-0.507	-0.511	-0.514	-0.518	-0.519	-0.522	-0.524	-0.526	-0.529	-0.530	-0.531	-0.532	-0.532	-0.532	-0.532	-0.532	-0.531	-0.530	-0.530	-0.529	-0.526	-0.524	-0.522	-0.519	-0.516	-0.512	-0.509	-0.504	-0.500	-0.496	-0.491	-0.486	-0.480	-0.474	-0.466	-0.460	-0.454	-0.446	-0.439	-0.430	-0.421	-0.412	-0.404	-0.394	-0.384	-0.374	-0.362	-0.352	-0.340	-0.329	-0.315	-0.302	-0.290	-0.276	-0.261	-0.248	-0.234	-0.219	-0.202	-0.186	-0.170	-0.154	-0.136	-0.119	-0.100	-0.082	-0.064	-0.045	-0.026	-0.006	0.014	0.034	0.055	0.075	0.096	0.118	0.140	0.161	0.184	0.208	0.230	0.254	0.278	0.301	0.326	0.350	0.375	0.401	0.426	0.452	0.479	0.505	0.532	0.560	0.588	0.616	0.644	0.672	0.702	0.732	0.762	0.792	0.824	0.855	0.886	0.920	0.952	0.986	1.019	1.052	1.088	1.122	1.159	1.194	1.230	1.266	1.305	1.341	1.380	1.419	1.458	1.498	1.536	1.576	1.616	1.658	1.698	1.738	1.779	1.820	1.861	1.904	1.945	1.988	2.029	2.070	2.112	2.155	2.198	2.239	2.280	2.320	2.361	2.401	2.442	2.482	2.521	2.561	2.600	2.638	2.675	2.711	2.748	2.782	2.818	2.852	2.885	2.918	2.949	2.979	3.009	3.036	3.066	3.091	3.118	3.142	3.166	3.189	3.210	3.231	3.251	3.270	3.288	3.302	3.319	3.332	3.346	3.358	3.369	3.379	3.389	3.396	3.402	3.410	3.415	3.419	3.424	3.426	3.429	3.431	3.431	3.432	3.431	3.431	3.430	3.428	3.426	3.424	3.421	3.418	3.415	3.411	3.408	3.404	3.400	3.396	3.391	3.388	3.384	3.379	3.375	3.371	3.366	3.364	3.360	3.356	3.352	3.349	3.346	3.344	3.341	3.338	3.335	3.332	3.331	3.328	3.325	3.324	3.320	3.318	3.315	3.312	3.310	3.306	3.304	3.300	3.298	3.292	3.289	3.284	3.280	3.275	3.270	3.264	3.258	3.251	3.244	3.238	3.229	3.221	3.212	3.202	3.194	3.184	3.174	3.162	3.152	3.140	3.128	3.115	3.101	3.088	3.074	3.060	3.046	3.031	3.015	3.000	2.985	2.969	2.954	2.938	2.920	2.904	2.886	2.869	2.851	2.832	2.816	2.798	2.780	2.762	2.744	2.726	2.706	2.689	2.671	2.651	2.632	2.614	2.595	2.575	2.558	2.538	2.518	2.498	2.479	2.459	2.439	2.419	2.399	2.379	2.359	2.339	2.318	2.296	2.275	2.254	2.234	2.212	2.190	2.169	2.148	2.126	2.104	2.081	2.059	2.038	2.015	1.992	1.971	1.948	1.926	1.904	1.882	1.860	1.839	1.816	1.795	1.774	1.751	1.731	1.710	1.689	1.669	1.648	1.629	1.609	1.589	1.570	1.551	1.532	1.515	1.496	1.480	1.461	1.445	1.428	1.412	1.396	1.381	1.365	1.350	1.336	1.321	1.306	1.292	1.279	1.265	1.251	1.238	1.226	1.212	1.200	1.186	1.174	1.160	1.148	1.135	1.122	1.109	1.095	1.082	1.070	1.055	1.041	1.028	1.014	0.999	0.984	0.969	0.954	0.939	0.922	0.905	0.889	0.871	0.855	0.838	0.820	0.801	0.782	0.764	0.744	0.725	0.705	0.685	0.665	0.645	0.625	0.605	0.584	0.564	0.542	0.522	0.502	0.482	0.462	0.442	0.422	0.404	0.385	0.368	0.350	0.332	0.316	0.300	0.284	0.270	0.255	0.241	0.230	0.216	0.206	0.195	0.186	0.178	0.170	0.164	0.158	0.154	0.150	0.148	0.145	0.145	0.145	0.145	0.149	0.151	0.155	0.160	0.165	0.172	0.180	0.188	0.198	0.208	0.218	0.229	0.240	0.254	0.266	0.280	0.294	0.309	0.325	0.340	0.356	0.372	0.390	0.406	0.425	0.441	0.459	0.478	0.495	0.514	0.532	0.550	0.569	0.588	0.606	0.624	0.644	0.661	0.680	0.699	0.716	0.735	0.754	0.771	0.791	0.809	0.826	0.844	0.862	0.880	0.899	0.918	0.935	0.952	0.970	0.989	1.006	1.025	1.042	1.060	1.080	1.098	1.115	1.132	1.151	1.169	1.186	1.202	1.220	1.239	1.256	1.272	1.290	1.306	1.324	1.340	1.356	1.372	1.389	1.404	1.420	1.435	1.450	1.465	1.479	1.492	1.506	1.520	1.532	1.545	1.556	1.569	1.580	1.591	1.602	1.611	1.621	1.630	1.640	1.648	1.656	1.664	1.671	1.679	1.685	1.691	1.698	1.704	1.710	1.715	1.720	1.725	1.731	1.735	1.740	1.744	1.749	1.752	1.756	1.760	1.765	1.769	1.774	1.779	1.782	1.788	1.792	1.796	1.801	1.806	1.811	1.818	1.821	1.828	1.834	1.838	1.844	1.850	1.855	1.861	1.868	1.872	1.879	1.885	1.890	1.895	1.900	1.906	1.910	1.915	1.919	1.924	1.928	1.931	1.932	1.936	1.939	1.940	1.942	1.942	1.944	1.944	1.942	1.941	1.940	1.938	1.935	1.931	1.928	1.924	1.920	1.914	1.909	1.902	1.896	1.889	1.881	1.874	1.866	1.859	1.850	1.841	1.832	1.825	1.816	1.808	1.799	1.791	1.784	1.775	1.768	1.760	1.754	1.746	1.741	1.736	1.731	1.726	1.722	1.720	1.718	1.715	1.715	1.715	1.716	1.719	1.721	1.726	1.730	1.736	1.742	1.750	1.758	1.768	1.778	1.788	1.800	1.811	1.825	1.839	1.854	1.868	1.882	1.899	1.915	1.931	1.949	1.965	1.984	2.000	2.019	2.036	2.054	2.070	2.089	2.106	2.122	2.140	2.156	2.171	2.188	2.202	2.218	2.231	2.244	2.256	2.269	2.280	2.290	2.300	2.310	2.318	2.325	2.332	2.339	2.345	2.349	2.354	2.355	2.359	2.360	2.361	2.361	2.362	2.360	2.359	2.356	2.354	2.351	2.348	2.342	2.339	2.334	2.329	2.322	2.316	2.309	2.301	2.295	2.286	2.278	2.271	2.262	2.254	2.245	2.235	2.226	2.216	2.208	2.198	2.188	2.178	2.168	2.158	2.148	2.135	2.125	2.115	2.102	2.092	2.080	2.069	2.056	2.045	2.033	2.020	2.007	1.996	1.984	1.970	1.958	1.945	1.932	1.918	1.905	1.891	1.879	1.865	1.852	1.839	1.826	1.814	1.801	1.789	1.776	1.764	1.752	1.741	1.730	1.719	1.708	1.698	1.688	1.678	1.670	1.661	1.652	1.646	1.640	1.634	1.628	1.622	1.618	1.614	1.610	1.608	1.606	1.604	1.604	1.602	1.604	1.605	1.606	1.609	1.611	1.614	1.616	1.620	1.625	1.630	1.634	1.639	1.644	1.650	1.655	1.660	1.666	1.672	1.678	1.684	1.690	1.695	1.700	1.706	1.710	1.714	1.719	1.722	1.726	1.729	1.731	1.732	1.735	1.735	1.736	1.735	1.735	1.734	1.732	1.730	1.728	1.725	1.720	1.716	1.712	1.706	1.701	1.695	1.688	1.681	1.675	1.666	1.658	1.650	1.641	1.631	1.622	1.612	1.602	1.594	1.584	1.574	1.564	1.554	1.544	1.534	1.524	1.515	1.505	1.495	1.486	1.476	1.468	1.459	1.451	1.442	1.436	1.429	1.421	1.414	1.408	1.402	1.398	1.392	1.388	1.384	1.380	1.378	1.375	1.374	1.372	1.372	1.372	1.372	1.374	1.376	1.379	1.381	1.386	1.390	1.395	1.400	1.406	1.412	1.421	1.428	1.438	1.446	1.456	1.466	1.478	1.489	1.501	1.514	1.526	1.540	1.554	1.568	1.582	1.598	1.612	1.628	1.644	1.660	1.676	1.692	1.709	1.725	1.742	1.759	1.775	1.791	1.808	1.824	1.840	1.855	1.870	1.885	1.901	1.915	1.929	1.942	1.954	1.968	1.979	1.990	2.000	2.010	2.019	2.026	2.034	2.041	2.046	2.051	2.056	2.059	2.061	2.064	2.065	2.064	2.062	2.061	2.058	2.055	2.051	2.045	2.040	2.033	2.025	2.016	2.007	1.998	1.986	1.975	1.962	1.950	1.938	1.924	1.910	1.895	1.879	1.864	1.848	1.830	1.814	1.796	1.778	1.760	1.741	1.724	1.705	1.685	1.668	1.648	1.630	1.610	1.591	1.572	1.555	1.535	1.518	1.498	1.480	1.461	1.444	1.426	1.409	1.392	1.375	1.359	1.342	1.326	1.311	1.296	1.281	1.268	1.254	1.240	1.226	1.214	1.201	1.189	1.178	1.166	1.156	1.145	1.135	1.125	1.116	1.106	1.098	1.090	1.081	1.072	1.064	1.058	1.050	1.042	1.035	1.028	1.020	1.012	1.006	0.999	0.991	0.984	0.978	0.970	0.962	0.955	0.946	0.938	0.929	0.920	0.911	0.902	0.892	0.884	0.872	0.861	0.850	0.839	0.826	0.814	0.801	0.788	0.774	0.759	0.745	0.729	0.712	0.698	0.680	0.664	0.645	0.628	0.610	0.591	0.572	0.552	0.534	0.512	0.492	0.471	0.451	0.430	0.409	0.386	0.365	0.344	0.321	0.299	0.276	0.254	0.232	0.209	0.186	0.164	0.141	0.119	0.096	0.074	0.051	0.029	0.006	-0.016	-0.039	-0.061	-0.084	-0.104	-0.126	-0.148	-0.169	-0.189	-0.211	-0.231	-0.251	-0.271	-0.291	-0.311	-0.330	-0.349	-0.368	-0.386	-0.404	-0.421	-0.438	-0.455	-0.471	-0.488	-0.502	-0.518	-0.532	-0.546	-0.560	-0.572	-0.585	-0.598	-0.609	-0.619	-0.630	-0.639	-0.648	-0.656	-0.664	-0.670	-0.676	-0.684	-0.689	-0.691	-0.695	-0.699	-0.701	-0.702	-0.704	-0.704	-0.704	-0.701	-0.700	-0.698	-0.695	-0.691	-0.688	-0.682	-0.678	-0.671	-0.666	-0.660	-0.651	-0.645	-0.636	-0.629	-0.620	-0.611	-0.601	-0.592	-0.582	-0.572	-0.562	-0.554	-0.542	-0.532	-0.522	-0.514	-0.504	-0.494	-0.484	-0.474	-0.465	-0.456	-0.448	-0.440	-0.432	-0.424	-0.416	-0.410	-0.402	-0.396	-0.392	-0.386	-0.381	-0.376	-0.374	-0.370	-0.368	-0.364	-0.362	-0.361	-0.360	-0.359	-0.360	-0.359	-0.359	-0.361	-0.361	-0.364	-0.366	-0.369	-0.370	-0.374	-0.376	-0.380	-0.385	-0.389	-0.392	-0.396	-0.400	-0.405	-0.411	-0.415	-0.420	-0.424	-0.430	-0.434	-0.439	-0.444	-0.448	-0.451	-0.456	-0.460	-0.464	-0.468	-0.472	-0.475	-0.478	-0.481	-0.482	-0.486	-0.488	-0.490	-0.491	-0.491	-0.492	-0.492	-0.492	-0.492	-0.491	-0.490	-0.489	-0.486	-0.484	-0.481	-0.479	-0.475	-0.470	-0.468	-0.462	-0.458	-0.451	-0.445	-0.439	-0.432	-0.425	-0.419	-0.410	-0.401	-0.392	-0.384	-0.374	-0.365	-0.355	-0.345	-0.335	-0.324	-0.312	-0.301	-0.291	-0.279	-0.268	-0.255	-0.245	-0.232	-0.220	-0.209	-0.198	-0.185	-0.172	-0.162	-0.150	-0.139	-0.128	-0.116	-0.106	-0.096	-0.085	-0.075	-0.065	-0.056	-0.048	-0.039	-0.031	-0.022	-0.016	-0.009	-0.004	0.001	0.008	0.012	0.016	0.019	0.022	0.025	0.028	0.029	0.029	0.030	0.029	0.028	0.028	0.026	0.024	0.020	0.018	0.015	0.010	0.005	0.001	-0.005	-0.010	-0.016	-0.022	-0.029	-0.035	-0.042	-0.049	-0.056	-0.062	-0.071	-0.079	-0.086	-0.094	-0.101	-0.109	-0.116	-0.125	-0.132	-0.140	-0.148	-0.154	-0.161	-0.169	-0.176	-0.184	-0.189	-0.196	-0.204	-0.209	-0.216	-0.221	-0.228	-0.232	-0.239	-0.244	-0.250	-0.254	-0.260	-0.264	-0.268	-0.274	-0.278	-0.281	-0.285	-0.290	-0.292	-0.296	-0.299	100.000	5.000	2.000	1.000	2.000	0.000	0.000	0.000	0.000	0.000	0.000	0.000	0.000	0.000	0.000	0.000	0.000	0.000	3.145	3.102	3.060	3.019	2.975	2.932	2.890	2.845	2.801	2.756	2.711	2.666	2.620	2.574	2.528	2.480	2.432	2.385	2.335	2.288	2.238	2.188	2.138	2.086	2.036	1.984	1.931	1.879	1.826	1.772	1.719	1.665	1.610	1.555	1.500	1.444	1.388	1.331	1.276	1.219	1.162	1.105	1.049	0.991	0.935	0.878	0.821	0.766	0.709	0.652	0.599	0.544	0.488	0.435	0.381	0.329	0.276	0.226	0.175	0.126	0.078	0.030	-0.015	-0.061	-0.104	-0.146	-0.189	-0.229	-0.266	-0.302	-0.339	-0.374	-0.406	-0.438	-0.466	-0.495	-0.521	-0.546	-0.569	-0.591	-0.611	-0.630	-0.648	-0.662	-0.676	-0.690	-0.701	-0.711	-0.720	-0.728	-0.734	-0.740	-0.745	-0.748	-0.750	-0.751	-0.752	-0.752	-0.752	-0.751	-0.750	-0.748	-0.744	-0.742	-0.739	-0.736	-0.732	-0.730	-0.726	-0.724	-0.721	-0.719	-0.716	-0.715	-0.714	-0.712	-0.714	-0.714	-0.715	-0.716	-0.719	-0.722	-0.726	-0.732	-0.739	-0.745	-0.752	-0.762	-0.772	-0.782	-0.794	-0.808	-0.821	-0.836	-0.852	-0.869	-0.888	-0.906	-0.925	-0.946	-0.968	-0.990	-1.014	-1.038	-1.062	-1.089	-1.115	-1.142	-1.170	-1.199	-1.229	-1.258	-1.288	-1.318	-1.349	-1.379	-1.411	-1.442	-1.475	-1.506	-1.539	-1.571	-1.602	-1.635	-1.666	-1.699	-1.731	-1.761	-1.792	-1.822	-1.854	-1.882	-1.912	-1.941	-1.970	-1.996	-2.024	-2.049	-2.074	-2.098	-2.121	-2.144	-2.165	-2.186	-2.206	-2.225	-2.242	-2.259	-2.274	-2.289	-2.302	-2.314	-2.325	-2.335	-2.344	-2.351	-2.358	-2.362	-2.368	-2.371	-2.371	-2.374	-2.372	-2.371	-2.370	-2.366	-2.364	-2.358	-2.352	-2.345	-2.336	-2.329	-2.319	-2.309	-2.299	-2.288	-2.276	-2.264	-2.250	-2.238	-2.225	-2.210	-2.196	-2.181	-2.168	-2.152	-2.139	-2.122	-2.109	-2.094	-2.079	-2.065	-2.051	-2.036	-2.024	-2.010	-1.998	-1.985	-1.972	-1.962	-1.950	-1.940	-1.930	-1.921	-1.912	-1.905	-1.898	-1.891	-1.886	-1.880	-1.876	-1.871	-1.869	-1.868	-1.865	-1.864	-1.865	-1.865	-1.866	-1.868	-1.870	-1.874	-1.876	-1.880	-1.885	-1.891	-1.896	-1.902	-1.909	-1.915	-1.924	-1.931	-1.938	-1.946	-1.954	-1.961	-1.970	-1.979	-1.986	-1.995	-2.002	-2.010	-2.020	-2.027	-2.035	-2.041	-2.049	-2.056	-2.062	-2.069	-2.075	-2.080	-2.085	-2.090	-2.095	-2.099	-2.101	-2.104	-2.106	-2.109	-2.110	-2.111	-2.111	-2.111	-2.111	-2.110	-2.108	-2.105	-2.102	-2.099	-2.094	-2.089	-2.085	-2.080	-2.072	-2.068	-2.060	-2.052	-2.045	-2.036	-2.026	-2.018	-2.009	-2.000	-1.990	-1.979	-1.968	-1.958	-1.946	-1.936	-1.924	-1.911	-1.900	-1.889	-1.878	-1.865	-1.852	-1.840	-1.828	-1.816	-1.804	-1.791	-1.780	-1.768	-1.756	-1.744	-1.732	-1.721	-1.709	-1.699	-1.688	-1.678	-1.666	-1.656	-1.646	-1.636	-1.628	-1.618	-1.609	-1.600	-1.590	-1.582	-1.575	-1.566	-1.559	-1.551	-1.544	-1.535	-1.529	-1.521	-1.514	-1.508	-1.501	-1.492	-1.486	-1.479	-1.472	-1.465	-1.458	-1.451	-1.444	-1.436	-1.429	-1.421	-1.412	-1.405	-1.398	-1.389	-1.380	-1.370	-1.361	-1.351	-1.342	-1.331	-1.321	-1.310	-1.299	-1.289	-1.276	-1.265	-1.252	-1.240	-1.228	-1.215	-1.202	-1.189	-1.176	-1.162	-1.150	-1.136	-1.122	-1.109	-1.095	-1.080	-1.068	-1.054	-1.040	-1.026	-1.012	-0.999	-0.984	-0.971	-0.959	-0.945	-0.932	-0.919	-0.908	-0.895	-0.882	-0.870	-0.860	-0.849	-0.838	-0.828	-0.816	-0.806	-0.796	-0.788	-0.778	-0.769	-0.760	-0.752	-0.744	-0.736	-0.729	-0.722	-0.716	-0.710	-0.704	-0.699	-0.694	-0.689	-0.684	-0.679	-0.676	-0.671	-0.668	-0.665	-0.662	-0.660	-0.658	-0.655	-0.654	-0.652	-0.651	-0.650	-0.651	-0.650	-0.650	-0.651	-0.650	-0.651	-0.652	-0.654	-0.656	-0.658	-0.659	-0.661	-0.664	-0.665	-0.668	-0.671	-0.672	-0.675	-0.679	-0.680	-0.684	-0.686	-0.689	-0.692	-0.695	-0.696	-0.699	-0.701	-0.702	-0.705	-0.706	-0.708	-0.709	-0.710	-0.710	-0.709	-0.709	-0.709	-0.708	-0.706	-0.704	-0.702	-0.700	-0.698	-0.694	-0.690	-0.688	-0.684	-0.679	-0.674	-0.669	-0.662	-0.658	-0.652	-0.646	-0.639	-0.634	-0.626	-0.620	-0.614	-0.608	-0.601	-0.595	-0.588	-0.581	-0.575	-0.570	-0.564	-0.559	-0.554	-0.549	-0.545	-0.541	-0.538	-0.534	-0.531	-0.529	-0.528	-0.526	-0.528	-0.526	-0.526	-0.528	-0.530	-0.532	-0.535	-0.539	-0.542	-0.548	-0.554	-0.560	-0.566	-0.574	-0.581	-0.591	-0.600	-0.610	-0.620	-0.631	-0.641	-0.652	-0.665	-0.678	-0.691	-0.704	-0.719	-0.732	-0.746	-0.761	-0.776	-0.791	-0.808	-0.822	-0.838	-0.854	-0.870	-0.886	-0.901	-0.919	-0.934	-0.950	-0.966	-0.981	-0.998	-1.014	-1.028	-1.044	-1.059	-1.072	-1.088	-1.101	-1.115	-1.129	-1.142	-1.155	-1.168	-1.180	-1.190	-1.202	-1.212	-1.222	-1.232	-1.241	-1.249	-1.258	-1.265	-1.271	-1.279	-1.285	-1.290	-1.295	-1.300	-1.304	-1.308	-1.310	-1.312	-1.315	-1.316	-1.316	-1.318	-1.318	-1.318	-1.316	-1.316	-1.315	-1.312	-1.311	-1.310	-1.308	-1.304	-1.301	-1.299	-1.296	-1.292	-1.290	-1.286	-1.284	-1.280	-1.278	-1.275	-1.271	-1.269	-1.266	-1.265	-1.262	-1.261	-1.261	-1.260	-1.259	-1.258	-1.258	-1.258	-1.259	-1.259	-1.260	-1.261	-1.262	-1.265	-1.268	-1.269	-1.272	-1.276	-1.279	-1.282	-1.288	-1.291	-1.294	-1.299	-1.304	-1.308	-1.312	-1.318	-1.322	-1.326	-1.331	-1.338	-1.341	-1.346	-1.351	-1.355	-1.359	-1.362	-1.368	-1.370	-1.374	-1.375	-1.379	-1.381	-1.384	-1.385	-1.385	-1.386	-1.388	-1.388	-1.388	-1.386	-1.385	-1.384	-1.382	-1.379	-1.378	-1.374	-1.370	-1.365	-1.361	-1.356	-1.351	-1.345	-1.339	-1.331	-1.325	-1.318	-1.309	-1.301	-1.291	-1.282	-1.272	-1.262	-1.251	-1.240	-1.229	-1.216	-1.205	-1.191	-1.179	-1.165	-1.151	-1.138	-1.122	-1.108	-1.091	-1.076	-1.059	-1.042	-1.026	-1.009	-0.990	-0.972	-0.955	-0.936	-0.918	-0.899	-0.880	-0.860	-0.840	-0.821	-0.801	-0.781	-0.760	-0.740	-0.719	-0.699	-0.678	-0.656	-0.635	-0.615	-0.594	-0.572	-0.551	-0.530	-0.509	-0.488	-0.466	-0.445	-0.424	-0.401	-0.380	-0.359	-0.338	-0.316	-0.294	-0.272	-0.250	-0.228	-0.206	-0.184	-0.161	-0.139	-0.116	-0.092	-0.069	-0.046	-0.021	0.002	0.026	0.052	0.078	0.104	0.130	0.158	0.184	0.212	0.240	0.270	0.300	0.330	0.361	0.394	0.426	0.460	0.494	0.529	0.564	0.599	0.635	0.674	0.712	0.750	0.790	0.830	0.871	0.912	0.955	0.998	1.041	1.085	1.129	1.172	1.218	1.264	1.309	1.354	1.401	1.446	1.492	1.538	1.584	1.630	1.676	1.721	1.766	1.811	1.856	1.900	1.944	1.988	2.030	2.070	2.111	2.150	2.190	2.228	2.264	2.300	2.335	2.369	2.401	2.432	2.462	2.491	2.520	2.546	2.572	2.596	2.620	2.641	2.661	2.680	2.699	2.715	2.731	2.745	2.759	2.770	2.781	2.790	2.799	2.806	2.812	2.819	2.824	2.828	2.831	2.832	2.834	2.835	2.835	2.834	2.832	2.832	2.830	2.826	2.824	2.819	2.816	2.812	2.808	2.802	2.798	2.792	2.788	2.781	2.776	2.771	2.765	2.760	2.754	2.748	2.742	2.736	2.730	2.725	2.718	2.712	2.706	2.700	2.694	2.688	2.681	2.674	2.669	2.662	2.655	2.649	2.642	2.634	2.626	2.620	2.612	2.604	2.596	2.588	2.580	2.571	2.561	2.552	2.544	2.534	2.524	2.514	2.502	2.492	2.481	2.471	2.460	2.449	2.436	2.425	2.414	2.400	2.389	2.375	2.364	2.350	2.338	2.324	2.310	2.298	2.282	2.270	2.256	2.242	2.229	2.215	2.200	2.186	2.172	2.159	2.144	2.129	2.114	2.100	2.085	2.070	2.055	2.040	2.025	2.009	1.992	1.978	1.961	1.945	1.929	1.911	1.895	1.878	1.860	1.842	1.825	1.806	1.789	1.770	1.750	1.731	1.712	1.692	1.672	1.652	1.632	1.611	1.591	1.569	1.549	1.528	1.506	1.485	1.464	1.442	1.421	1.400	1.378	1.358	1.335	1.315	1.294	1.272	1.252	1.231	1.211	1.191	1.171	1.152	1.132	1.114	1.095	1.078	1.060	1.042	1.024	1.008	0.991	0.975	0.961	0.945	0.930	0.915	0.901	0.888	0.872	0.860	0.846	0.834	0.820	0.808	0.795	0.784	0.771	0.759	0.748	0.736	0.724	0.714	0.702	0.690	0.680	0.669	0.658	0.646	0.635	0.624	0.612	0.601	0.590	0.578	0.568	0.556	0.545	0.532	0.520	0.509	0.498	0.485	0.474	0.461	0.450	0.438	0.425	0.414	0.401	0.389	0.376	0.365	0.354	0.341	0.329	0.318	0.306	0.295	0.282	0.272	0.260	0.250	0.239	0.228	0.219	0.208	0.198	0.189	0.179	0.169	0.160	0.152	0.144	0.136	0.129	0.121	0.115	0.108	0.102	0.096	0.091	0.086	0.081	0.078	0.074	0.069	0.066	0.064	0.062	0.060	0.059	0.058	0.058	0.058	0.058	0.059	0.060	0.062	0.065	0.068	0.071	0.075	0.079	0.084	0.089	0.095	0.101	0.106	0.114	0.122	0.130	0.139	0.148	0.158	0.166	0.176	0.186	0.198	0.209	0.221	0.232	0.246	0.258	0.271	0.285	0.299	0.314	0.328	0.342	0.359	0.374	0.390	0.406	0.422	0.439	0.456	0.475	0.492	0.510	0.529	0.548	0.568	0.586	0.606	0.626	0.645	0.666	0.686	0.709	0.730	0.751	0.772	0.795	0.818	0.840	0.862	0.885	0.908	0.932	0.955	0.978	1.001	1.026	1.050	1.072	1.098	1.121	1.144	1.168	1.191	1.215	1.239	1.261	1.285	1.308	1.329	1.351	1.374	1.395	1.416	1.438	1.458	1.478	1.498	1.516	1.535	1.552	1.570	1.588	1.604	1.619	1.635	1.649	1.662	1.675	1.688	1.699	1.710	1.721	1.731	1.740	1.749	1.756	1.762	1.770	1.776	1.781	1.786	1.790	1.794	1.798	1.799	1.801	1.804	1.804	1.804	1.804	1.804	1.802	1.802	1.800	1.799	1.795	1.794	1.790	1.788	1.784	1.780	1.776	1.771	1.768	1.764	1.758	1.754	1.748	1.742	1.736	1.730	1.724	1.718	1.711	1.704	1.698	1.690	1.682	1.675	1.666	1.659	1.650	1.640	1.631	1.622	1.612	1.602	1.592	1.582	1.572	1.560	1.550	1.538	1.526	1.514	1.501	1.489	1.476	1.464	1.450	1.438	1.424	1.410	1.396	1.382	1.368	1.354	1.339	1.325	1.310	1.296	1.282	1.268	1.254	1.240	1.225	1.211	1.199	1.185	1.172	1.159	1.146	1.136	1.124	1.112	1.104	1.094	1.084	1.075	1.066	1.059	1.052	1.046	1.040	1.036	1.031	1.028	1.025	1.024	1.022	1.021	1.022	1.024	1.025	1.028	1.030	1.034	1.040	1.045	1.051	1.058	1.064	1.071	1.080	1.089	1.099	1.108	1.118	1.128	1.138	1.149	1.160	1.171	1.182	1.194	1.205	1.216	1.228	1.240	1.250	1.261	1.271	1.281	1.292	1.301	1.311	1.320	1.329	1.336	1.344	1.351	1.356	1.362	1.368	1.371	1.375	1.378	1.379	1.381	1.381	1.380	1.380	1.378	1.375	1.371	1.368	1.362	1.358	1.351	1.344	1.335	1.326	1.319	1.308	1.296	1.286	1.274	1.260	1.248	1.234	1.219	1.205	1.189	1.174	1.158	1.140	1.125	1.108	1.089	1.071	1.054	1.036	1.018	1.000	0.981	0.962	0.944	0.926	0.908	0.889	0.871	0.852	0.835	0.816	0.799	0.782	0.766	0.749	0.734	0.718	0.702	0.688	0.672	0.659	0.646	0.632	0.621	0.609	0.598	0.588	0.576	0.568	0.558	0.550	0.542	0.536	0.529	0.524	0.519	0.515	0.511	0.509	0.505	0.504	0.502	0.501	0.502	0.502	0.502	0.505	0.507	0.510	0.514	0.518	0.521	0.525	0.531	0.535	0.541	0.546	0.551	0.558	0.565	0.570	0.576	0.582	0.589	0.596	0.602	0.609	0.615	0.621	0.628	0.634	0.639	0.644	0.648	0.652	0.656	0.660	0.664	0.666	0.670	0.671	0.674	0.674	0.674	0.674	0.674	0.672	0.671	0.668	0.665	0.661	0.658	0.654	0.648	0.642	0.636	0.631	0.624	0.616	0.609	0.600	0.592	0.584	0.575	0.566	0.556	0.548	0.538	0.528	0.518	0.507	0.496	0.486	0.476	0.466	0.456	0.446	0.438	0.428	0.419	0.409	0.400	0.391	0.382	0.375	0.368	0.360	0.354	0.348	0.341	0.336	0.331	0.328	0.324	0.320	0.316	0.314	0.311	0.311	0.310	0.310	0.310	0.310	0.312	0.314	0.318	0.320	0.324	0.329	0.334	0.340	0.346	0.354	0.361	0.369	0.379	0.389	0.399	0.410	0.421	0.432	0.445	0.458	0.472	0.486	0.501	0.516	0.532	0.550	0.568	0.585	0.602	0.621	0.640	0.659	0.679	0.699	0.720	0.740	0.761	0.781	0.804	0.825	0.848	0.869	0.891	0.912	0.935	0.958	0.979	1.000	1.020	1.042	1.062	1.084	1.104	1.124	1.142	1.160	1.179	1.198	1.214	1.230	1.246	1.261	1.276	1.289	1.301	1.312	1.325	1.335	1.344	1.351	1.360	1.366	1.372	1.376	1.380	1.382	1.385	1.386	1.388	1.386	1.385	1.382	1.380	1.376	1.372	1.366	1.360	1.352	1.346	1.338	1.330	1.320	1.311	1.301	1.290	1.280	1.269	1.256	1.244	1.231	1.219	1.206	1.194	1.180	1.166	1.154	1.140	1.126	1.112	1.100	1.086	1.074	1.060	1.048	1.035	1.022	1.009	0.998	0.985	0.971	0.959	0.948	0.936	0.925	0.914	0.902	0.892	0.882	0.872	0.862	0.852	0.844	0.834	0.825	0.818	0.809	0.801	0.792	0.785	0.778	0.771	0.762	0.758	0.750	0.744	0.738	0.731	0.725	0.720	0.714	0.709	0.702	0.698	0.692	0.688	0.682	0.676	0.671	0.665	0.660	0.655	0.649	0.644	0.639	0.632	0.628	0.621	0.616	0.609	0.602	0.596	0.590	0.582	0.576	0.569	0.561	0.552	0.545	0.536	0.528	0.520	0.511	0.501	0.491	0.481	0.471	0.461	0.451	0.439	0.428	0.418	0.405	0.394	0.382	0.370	0.358	0.346	0.332	0.320	0.308	0.294	0.281	0.268	0.254	0.240	0.226	0.212	0.199	0.185	0.171	0.158	0.142	0.129	0.115	0.101	0.088	0.072	0.059	0.045	0.031	0.018	0.004	-0.010	-0.024	-0.038	-0.051	-0.065	-0.079	-0.091	-0.105	-0.118	-0.130	-0.142	-0.155	-0.166	-0.180	-0.191	-0.202	-0.216	-0.228	-0.239	-0.249	-0.260	-0.271	-0.281	-0.292	-0.302	-0.312	-0.321	-0.332	-0.341	-0.349	-0.359	-0.366	-0.375	-0.384	-0.390	-0.398	-0.405	-0.411	-0.418	-0.424	-0.429	-0.435	-0.439	-0.444	-0.448	-0.451	-0.455	-0.458	-0.461	-0.462	-0.464	-0.466	-0.468	-0.468	-0.469	-0.468	-0.468	-0.468	-0.466	-0.465	-0.462	-0.462	-0.459	-0.458	-0.455	-0.451	-0.449	-0.445	-0.441	-0.438	-0.434	-0.429	-0.425	-0.420	-0.415	-0.410	-0.405	-0.399	-0.395	-0.390	-0.384	-0.378	-0.372	-0.366	-0.361	-0.356	-0.350	-0.345	-0.340	-0.335	-0.330	-0.324	-0.319	-0.314	-0.309	-0.305	-0.299	-0.294	-0.290	-0.286	-0.282	-0.279	-0.275	-0.270	-0.266	-0.264	-0.261	-0.259	-0.256	-0.254	-0.251	-0.249	-0.248	-0.246	-0.244	-0.244	-0.241	-0.241	-0.240	-0.239	-0.240	-0.239	-0.239	-0.239	-0.239	-0.239	-0.240	-0.240	-0.241	-0.242	-0.242	-0.242	-0.244	-0.246	-0.246	-0.248	-0.249	-0.249	-0.250	-0.251	-0.252	-0.251	-0.252	-0.252	-0.252	-0.254	-0.252	-0.252	-0.252	-0.251	-0.251	-0.250	-0.248	-0.245	-0.244	-0.240	-0.236	-0.234	-0.230	-0.226	-0.221	-0.216	-0.212	-0.206	-0.200	-0.192	-0.188	-0.180	-0.172	-0.162	-0.155	-0.146	-0.136	-0.128	-0.116	-0.106	-0.096	-0.085	-0.074	-0.061	-0.050	-0.038	-0.025	-0.012	0.000	0.012	0.026	0.039	0.052	0.065	0.079	0.091	0.104	0.118	0.130	0.142	0.154	0.166	0.178	0.189	0.200	0.210	0.221	0.230	0.240	0.249	0.258	0.264	0.271	0.279	0.284	0.288	0.292	0.296	0.300	0.300	0.302	0.302	0.301	0.300	0.299	0.296	0.292	0.289	0.282	0.278	0.269	0.262	0.254	0.245	0.234	0.224	0.212	0.200	0.188	0.174	0.160	0.145	0.131	0.114	0.099	0.081	0.065	0.048	0.030	0.014	-0.005	-0.024	-0.041	-0.059	-0.078	-0.096	-0.114	-0.132	-0.150	-0.169	-0.185	-0.202	-0.220	-0.236	-0.252	-0.268	-0.284	-0.299	-0.311	-0.326	-0.339	-0.350	-0.362	-0.372	-0.382	-0.391	-0.399	-0.406	-0.412	-0.419	-0.424	-0.429	-0.432	-0.434	-0.436	-0.436	-0.436	-0.434	-0.432	-0.430	-0.426	-0.422	-0.418	-0.411	-0.405	-0.399	-0.390	-0.381	-0.372	-0.364	-0.352	-0.341	-0.331	-0.319	-0.306	-0.295	-0.282	-0.269	-0.255	-0.241	-0.228	-0.214	-0.199	-0.185	-0.170	-0.156	-0.142	-0.129	-0.114	-0.100	-0.086	-0.072	-0.060	-0.048	-0.034	-0.024	-0.011	0.001	0.012	0.022	0.032	0.042	0.051	0.060	0.068	0.076	0.084	0.089	0.096	0.101	0.106	0.110	0.115	0.119	0.121	0.124	0.125	0.126	0.128	0.128	0.128	0.128	0.125	0.124	0.121	0.120	0.118	0.115	0.111	0.108	0.104	0.100	0.095	0.091	0.086	0.081	0.078	0.071	0.068	0.062	0.058	0.052	0.046	0.042	0.038	0.032	0.029	0.024	0.020	0.016	0.012	0.009	0.005	0.002	0.000	-0.002	-0.004	-0.005	-0.006	-0.008	-0.009	-0.009	-0.008	-0.008	-0.006	-0.005	-0.004	0.000	0.002	0.005	0.009	0.014	0.019	0.024	0.030	0.035	0.042	0.049	0.056	0.064	0.072	0.081	0.090	0.099	0.108	0.119	0.129	0.139	0.150	0.162	0.174	0.185	0.196	0.209	0.222	0.235	0.249	0.261	0.275	0.288	0.301	0.316	0.330	0.342	0.358	0.371	0.386	0.399	0.414	0.428	0.442	0.456	0.470	0.484	0.498	0.511	0.525	0.538	0.550	0.564	0.576	0.588	0.600	0.612	0.624	0.635	0.645	0.656	0.668	0.678	0.688	0.696	0.706	0.716	0.725	0.734	0.742	0.751	0.759	0.768	0.774	0.782	0.790	0.796	0.804	0.811	0.818	0.825	0.831	0.838	0.845	0.851	0.856	0.864	0.870	0.878	0.884	0.890	0.898	0.905	0.911	0.919	0.926	0.932	0.940	0.949	0.958	0.965	0.974	0.982	0.990	1.000	1.010	1.019	1.028	1.038	1.049	1.059	1.069	1.079	1.089	1.099	1.110	1.120	1.131	1.141	1.152	1.162	1.172	1.182	1.192	1.204	1.214	1.222	1.232	1.241	1.251	1.260	1.268	1.276	1.284	1.292	1.299	1.306	1.312	1.318	1.324	1.330	1.334	1.339	1.342	1.346	1.349	1.351	1.354	1.355	1.358	1.359	1.359	1.359	1.359	1.358	1.358	1.356	1.354	1.352	1.350	1.348	1.345	1.341	1.339	1.335	1.331	1.326	1.322	1.318	1.312	1.308	1.304	1.298	1.292	1.286	1.280	1.275	1.268	1.261	1.255	1.249	1.241	1.234	1.228	1.219	1.212	1.204	1.195	1.188	1.179	1.169	1.160	1.151	1.141	1.131	1.121	1.110	1.100	1.089	1.078	1.065	1.052	1.041	1.029	1.015	1.001	0.988	0.974	0.958	0.944	0.929	0.914	0.898	0.882	0.865	0.849	0.834	0.815	0.799	0.781	0.764	0.746	0.730	0.711	0.694	0.676	0.660	0.641	0.625	0.608	0.590	0.574	0.556	0.540	0.524	0.507	0.491	0.475	0.460	0.445	0.431	0.415	0.401	0.389	0.376	0.362	0.350	0.338	0.326	0.314	0.302	0.291	0.281	0.271	0.261	0.251	0.241	0.232	0.224	0.214	0.206	0.196	0.188	0.180	0.172	0.164	0.155	0.148	0.140	0.131	0.124	0.116	0.108	0.100	0.092	0.084	0.076	0.068	0.060	0.051	0.044	0.035	0.029	0.021	0.014	0.006	-0.001	-0.008	-0.012	-0.019	-0.024	-0.029	-0.032	-0.038	-0.040	-0.042	-0.044	-0.044	-0.042	-0.041	-0.040	-0.036	-0.031	-0.025	-0.018	-0.008	0.001	0.014	0.028	0.042	0.059	0.076	0.096	0.118	0.141	0.165	0.192	0.221	0.251	0.284	0.316	0.352	0.389	0.428	0.468	0.509	0.552	0.598	0.642	0.690	0.740	0.789	0.840	0.894	0.946	1.000	1.055	1.110	1.166	1.222	1.280	1.339	1.396	1.454	1.514	1.572	1.630	1.689	1.748	1.805	1.862	1.920	1.976	2.033	2.089	2.144	2.199	2.252	2.306	2.358	2.410	2.461	2.510	2.559	2.608	2.654	2.700	2.745	2.790	2.835	2.876	2.919	2.960	3.000	3.040	3.078	3.115	3.151	3.189	3.224	3.259	3.292	3.325	3.358	3.390	3.420	3.450	3.480	3.509	3.536	3.564	3.591	3.616	3.642	3.668	3.690	3.714	3.736	3.756	3.778	3.799	3.816	3.834	3.852	3.868	3.882	3.895	3.909	3.920	3.930	3.938	3.945	3.951	3.956	3.958	3.960	3.960	3.958	3.954	3.948	3.940	3.930	3.919	3.905	3.890	3.871	3.852	3.830	3.806	3.780	3.751	3.720	3.688	3.652	3.614	3.574	3.531	3.488	3.440	3.391	3.339	3.285	3.229	3.171	3.110	3.046	2.981	2.914	2.844	2.772	2.699	2.622	2.546	2.466	2.385	2.301	2.216	2.130	2.042	1.954	1.862	1.769	1.675	1.581	1.486	1.389	1.291	1.192	1.092	0.994	0.892	0.791	0.690	0.589	0.486	0.385	0.282	0.181	0.080	-0.021	-0.122	-0.222	-0.322	-0.422	-0.521	-0.618	-0.715	-0.810	-0.906	-1.000	-1.091	-1.184	-1.272	-1.362	-1.449	-1.535	-1.619	-1.702	-1.782	-1.861	-1.940	-2.016	-2.091	-2.164	-2.235	-2.305	-2.371	-2.438	-2.502	-2.565	-2.626	-2.685	-2.744	-2.800	-2.855	-2.908	-2.960	-3.011	-3.059	-3.106	-3.152	-3.198	-3.240	-3.282	-3.324	-3.362	-3.401	-3.439	-3.475	-3.511	-3.545	-3.579	-3.610	-3.641	-3.672	-3.701	-3.730	-3.758	-3.786	-3.811	-3.838	-3.861	-3.885	-3.909	-3.931	-3.952	-3.975	-3.995	-4.015	-4.034	-4.051	-4.069	-4.086	-4.102	-4.118	-4.131	-4.146	-4.160	-4.171	-4.184	-4.195	-4.206	-4.216	-4.225	-4.234	-4.241	-4.248	-4.255	-4.260	-4.265	-4.270	-4.272	-4.275	-4.279	-4.280	-4.280	-4.281	-4.280	-4.280	-4.278	-4.276	-4.274	-4.271	-4.268	-4.264	-4.259	-4.252	-4.248	-4.241	-4.235	-4.226	-4.219	-4.210	-4.201	-4.191	-4.181	-4.170	-4.159	-4.146	-4.134	-4.120	-4.106	-4.091	-4.076	-4.060	-4.043	-4.025	-4.006	-3.988	-3.968	-3.946	-3.924	-3.901	-3.878	-3.852	-3.828	-3.800	-3.772	-3.742	-3.712	-3.681	-3.648	-3.614	-3.579	-3.541	-3.504	-3.466	-3.425	-3.384	-3.340	-3.296	-3.250	-3.204	-3.156	-3.106	-3.058	-3.006	-2.952	-2.900	-2.845	-2.790	-2.732	-2.674	-2.616	-2.556	-2.496	-2.435	-2.372	-2.310	-2.248	-2.184	-2.120	-2.055	-1.990	-1.925	-1.860	-1.794	-1.728	-1.661	-1.596	-1.530	-1.464	-1.399	-1.332	-1.268	-1.202	-1.138	-1.072	-1.009	-0.945	-0.881	-0.819	-0.756	-0.695	-0.632	-0.571	-0.512	-0.452	-0.392	-0.335	-0.276	-0.219	-0.161	-0.105	-0.049	0.006	0.062	0.118	0.171	0.224	0.279	0.331	0.382	0.435	0.488	0.539	0.589	0.641	0.692	0.742	0.792	0.842	0.894	0.944	0.994	1.044	1.094	1.144	1.194	1.244	1.294	1.344	1.394	1.444	1.495	1.545	1.596	1.646	1.698	1.749	1.800	1.852	1.904	1.956	2.009	2.061	2.114	2.168	2.219	2.272	2.326	2.380	2.435	2.489	2.544	2.599	2.652	2.708	2.762	2.818	2.874	2.929	2.984	3.040	3.095	3.150	3.206	3.262	3.318	3.374	3.429	3.485	3.540	3.595	3.650	3.706	3.760	3.815	3.869	3.922	3.976	4.030	4.082	4.135	4.186	4.238	4.289	4.340	4.390	4.439	4.488	4.536	4.584	4.630	4.676	4.722	4.766	4.811	4.855	4.898	4.939	4.979	5.020	5.059	5.098	5.135	5.172	5.209	5.242	5.278	5.311	5.342	5.374	5.405	5.435	5.464	5.491	5.519	5.545	5.570	5.594	5.618	5.640	5.661	5.682	5.702	5.721	5.740	5.756	5.772	5.789	5.802	5.816	5.830	5.841	5.852	5.862	5.872	5.881	5.890	5.898	5.904	5.909	5.914	5.918	5.920	5.922	5.925	5.925	5.926	5.926	5.924	5.922	5.920	5.916	5.912	5.908	5.901	5.895	5.889	5.881	5.871	5.862	5.854	5.842	5.832	5.820	5.808	5.795	5.782	5.768	5.752	5.738	5.722	5.706	5.689	5.671	5.654	5.636	5.618	5.599	5.580	5.560	5.540	5.519	5.499	5.478	5.456	5.434	5.412	5.390	5.368	5.344	5.322	5.299	5.275	5.252	5.229	5.205	5.181	5.158	5.134	5.110	5.086	5.061	5.038	5.014	4.989	4.965	4.941	4.916	4.891	4.868	4.842	4.819	4.794	4.769	4.744	4.719	4.694	4.669	4.644	4.619	4.592	4.568	4.541	4.516	4.489	4.462	4.436	4.409	4.381	4.354	4.326	4.298	4.270	4.241	4.211	4.181	4.151	4.121	4.090	4.059	4.028	3.995	3.961	3.928	3.895	3.860	3.825	3.790	3.754	3.718	3.681	3.642	3.605	3.566	3.528	3.488	3.448	3.408	3.368	3.325	3.284	3.241	3.199	3.156	3.112	3.069	3.025	2.980	2.935	2.890	2.844	2.798	2.751	2.705	2.658	2.610	2.562	2.515	2.468	2.419	2.370	2.321	2.272	2.221	2.171	2.121	2.071	2.020	1.970	1.919	1.866	1.815	1.764	1.710	1.659	1.606	1.551	1.499	1.445	1.391	1.338	1.284	1.230	1.175	1.121	1.068	1.011	0.956	0.904	0.849	0.794	0.740	0.685	0.631	0.578	0.525	0.471	0.419	0.366	0.314	0.262	0.212	0.164	0.114	0.065	0.019	-0.029	-0.074	-0.118	-0.162	-0.204	-0.245	-0.285	-0.322	-0.361	-0.396	-0.432	-0.465	-0.498	-0.528	-0.556	-0.584	-0.609	-0.634	-0.658	-0.679	-0.699	-0.718	-0.735	-0.751	-0.765	-0.778	-0.790	-0.800	-0.810	-0.818	-0.824	-0.831	-0.836	-0.841	-0.842	-0.846	-0.848	-0.849	-0.849	-0.849	-0.848	-0.848	-0.845	-0.845	-0.842	-0.841	-0.839	-0.838	-0.836	-0.834	-0.834	-0.832	-0.832	-0.831	-0.831	-0.832	-0.834	-0.836	-0.840	-0.842	-0.846	-0.851	-0.858	-0.862	-0.871	-0.879	-0.888	-0.898	-0.909	-0.920	-0.934	-0.946	-0.961	-0.978	-0.994	-1.011	-1.030	-1.049	-1.069	-1.090	-1.111	-1.134	-1.158	-1.181	-1.205	-1.231	-1.258	-1.285	-1.314	-1.341	-1.370	-1.399	-1.429	-1.460	-1.490	-1.521	-1.552	-1.584	-1.615	-1.649	-1.681	-1.712	-1.745	-1.778	-1.810	-1.842	-1.875	-1.906	-1.939	-1.970	-2.001	-2.033	-2.062	-2.094	-2.122	-2.151	-2.181	-2.209	-2.235	-2.262	-2.289	-2.312	-2.336	-2.361	-2.384	-2.404	-2.425	-2.445	-2.462	-2.480	-2.495	-2.511	-2.525	-2.538	-2.549	-2.559	-2.568	-2.575	-2.582	-2.588	-2.592	-2.596	-2.598	-2.599	-2.599	-2.596	-2.595	-2.591	-2.586	-2.581	-2.575	-2.568	-2.559	-2.550	-2.540	-2.529	-2.519	-2.506	-2.492	-2.479	-2.466	-2.452	-2.438	-2.422	-2.406	-2.391	-2.375	-2.359	-2.342	-2.328	-2.311	-2.295	-2.280	-2.264	-2.248	-2.234	-2.219	-2.205	-2.190	-2.175	-2.162	-2.151	-2.138	-2.126	-2.115	-2.104	-2.094	-2.084	-2.076	-2.069	-2.061	-2.055	-2.047	-2.044	-2.038	-2.034	-2.030	-2.027	-2.026	-2.024	-2.022	-2.022	-2.021	-2.022	-2.024	-2.026	-2.027	-2.030	-2.033	-2.038	-2.040	-2.044	-2.047	-2.054	-2.058	-2.062	-2.068	-2.074	-2.079	-2.084	-2.089	-2.095	-2.100	-2.106	-2.111	-2.118	-2.124	-2.130	-2.135	-2.140	-2.145	-2.150	-2.156	-2.160	-2.165	-2.170	-2.174	-2.179	-2.181	-2.185	-2.189	-2.191	-2.194	-2.196	-2.198	-2.200	-2.201	-2.202	-2.202	-2.204	-2.204	-2.204	-2.202	-2.201	-2.199	-2.198	-2.196	-2.192	-2.189	-2.186	-2.182	-2.179	-2.172	-2.168	-2.162	-2.156	-2.151	-2.144	-2.138	-2.130	-2.122	-2.114	-2.106	-2.096	-2.088	-2.079	-2.069	-2.060	-2.050	-2.040	-2.030	-2.020	-2.010	-1.999	-1.989	-1.979	-1.968	-1.956	-1.945	-1.934	-1.924	-1.912	-1.904	-1.892	-1.882	-1.872	-1.862	-1.852	-1.842	-1.834	-1.824	-1.815	-1.805	-1.796	-1.788	-1.779	-1.771	-1.764	-1.755	-1.748	-1.740	-1.732	-1.725	-1.718	-1.710	-1.704	-1.695	-1.689	-1.682	-1.675	-1.668	-1.660	-1.652	-1.646	-1.638	-1.631	-1.624	-1.615	-1.608	-1.599	-1.591	-1.582	-1.574	-1.565	-1.556	-1.546	-1.538	-1.526	-1.516	-1.506	-1.495	-1.485	-1.475	-1.462	-1.452	-1.440	-1.429	-1.418	-1.405	-1.394	-1.381	-1.369	-1.356	-1.345	-1.332	-1.320	-1.308	-1.295	-1.282	-1.270	-1.259	-1.245	-1.234	-1.221	-1.210	-1.198	-1.186	-1.174	-1.162	-1.152	-1.140	-1.129	-1.119	-1.108	-1.098	-1.088	-1.078	-1.069	-1.058	-1.048	-1.039	-1.030	-1.021	-1.011	-1.002	-0.995	-0.986	-0.979	-0.971	-0.964	-0.956	-0.949	-0.942	-0.935	-0.929	-0.922	-0.916	-0.911	-0.905	-0.900	-0.896	-0.891	-0.886	-0.884	-0.880	-0.876	-0.874	-0.871	-0.868	-0.865	-0.864	-0.864	-0.861	-0.861	-0.860	-0.861	-0.861	-0.861	-0.862	-0.862	-0.865	-0.866	-0.869	-0.870	-0.872	-0.875	-0.878	-0.880	-0.884	-0.886	-0.889	-0.891	-0.895	-0.898	-0.900	-0.902	-0.905	-0.906	-0.909	-0.911	-0.912	-0.912	-0.914	-0.914	-0.914	-0.912	-0.912	-0.911	-0.910	-0.906	-0.902	-0.901	-0.896	-0.892	-0.886	-0.881	-0.875	-0.869	-0.861	-0.855	-0.846	-0.838	-0.829	-0.820	-0.811	-0.801	-0.791	-0.781	-0.771	-0.761	-0.750	-0.740	-0.730	-0.719	-0.710	-0.700	-0.690	-0.680	-0.671	-0.662	-0.655	-0.646	-0.639	-0.632	-0.626	-0.620	-0.615	-0.611	-0.608	-0.605	-0.602	-0.602	-0.601	-0.601	-0.604	-0.606	-0.609	-0.612	-0.618	-0.624	-0.631	-0.639	-0.648	-0.658	-0.668	-0.679	-0.692	-0.704	-0.718	-0.734	-0.748	-0.764	-0.780	-0.799	-0.818	-0.835	-0.855	-0.874	-0.894	-0.914	-0.935	-0.956	-0.978	-0.999	-1.022	-1.044	-1.066	-1.088	-1.111	-1.134	-1.155	-1.178	-1.199	-1.221	-1.242	-1.264	-1.285	-1.305	-1.326	-1.345	-1.364	-1.384	-1.401	-1.419	-1.435	-1.451	-1.466	-1.481	-1.495	-1.509	-1.520	-1.532	-1.544	-1.552	-1.562	-1.570	-1.578	-1.585	-1.591	-1.596	-1.601	-1.604	-1.608	-1.609	-1.611	-1.611	-1.612	-1.611	-1.610	-1.608	-1.605	-1.602	-1.600	-1.596	-1.591	-1.588	-1.582	-1.578	-1.572	-1.566	-1.561	-1.555	-1.549	-1.544	-1.538	-1.531	-1.526	-1.521	-1.516	-1.510	-1.506	-1.501	-1.498	-1.494	-1.491	-1.489	-1.485	-1.482	-1.481	-1.480	-1.479	-1.479	-1.479	-1.479	-1.480	-1.481	-1.484	-1.485	-1.488	-1.490	-1.494	-1.496	-1.500	-1.504	-1.509	-1.512	-1.518	-1.521	-1.526	-1.530	-1.536	-1.540	-1.545	-1.549	-1.552	-1.556	-1.561	-1.565	-1.568	-1.571	-1.574	-1.576	-1.579	-1.580	-1.582	-1.582	-1.584	-1.582	-1.582	-1.582	-1.581	-1.579	-1.576	-1.574	-1.570	-1.566	-1.562	-1.559	-1.552	-1.548	-1.541	-1.535	-1.529	-1.521	-1.512	-1.505	-1.498	-1.488	-1.479	-1.470	-1.460	-1.450	-1.440	-1.429	-1.419	-1.408	-1.398	-1.385	-1.374	-1.362	-1.350	-1.338	-1.325	-1.312	-1.300	-1.288	-1.275	-1.260	-1.248	-1.234	-1.220	-1.206	-1.192	-1.179	-1.165	-1.150	-1.136	-1.122	-1.108	-1.092	-1.078	-1.062	-1.049	-1.034	-1.018	-1.002	-0.986	-0.970	-0.954	-0.939	-0.922	-0.905	-0.889	-0.871	-0.855	-0.838	-0.820	-0.802	-0.785	-0.766	-0.749	-0.729	-0.711	-0.691	-0.672	-0.652	-0.632	-0.612	-0.590	-0.569	-0.548	-0.526	-0.504	-0.481	-0.456	-0.432	-0.409	-0.384	-0.359	-0.332	-0.305	-0.279	-0.250	-0.221	-0.192	-0.164	-0.131	-0.101	-0.069	-0.036	-0.002	0.031	0.066	0.102	0.139	0.176	0.214	0.252	0.291	0.332	0.372	0.414	0.456	0.500	0.542	0.588	0.632	0.678	0.724	0.770	0.818	0.864	0.912	0.961	1.009	1.056	1.106	1.155	1.204	1.252	1.301	1.350	1.399	1.448	1.495	1.542	1.590	1.638	1.682	1.729	1.774	1.819	1.862	1.905	1.948	1.989	2.029	2.069	2.106	2.142	2.179	2.212	2.246	2.280	2.310	2.340	2.369	2.396	2.422	2.446	2.470	2.492	2.514	2.532	2.551	2.569	2.584	2.598	2.611	2.624	2.636	2.646	2.655	2.662	2.670	2.676	2.681	2.685	2.689	2.691	2.694	2.695	2.695	2.696	2.695	2.695	2.694	2.691	2.690	2.688	2.685	2.681	2.678	2.675	2.670	2.666	2.662	2.658	2.654	2.650	2.645	2.640	2.636	2.630	2.626	2.621	2.616	2.611	2.606	2.601	2.596	2.590	2.586	2.580	2.574	2.569	2.562	2.556	2.550	2.544	2.538	2.530	2.524	2.516	2.509	2.500	2.494	2.485	2.476	2.468	2.458	2.449	2.440	2.430	2.421	2.410	2.401	2.391	2.380	2.370	2.360	2.349	2.339	2.328	2.318	2.305	2.295	2.284	2.274	2.262	2.251	2.240	2.230	2.219	2.209	2.199	2.188	2.178	2.168	2.158	2.148	2.138	2.128	2.118	2.108	2.098	2.088	2.078	2.068	2.058	2.047	2.036	2.026	2.015	2.005	1.994	1.982	1.970	1.958	1.946	1.934	1.920	1.908	1.892	1.879	1.864	1.850	1.834	1.818	1.800	1.784	1.766	1.749	1.730	1.711	1.691	1.672	1.651	1.631	1.611	1.589	1.569	1.546	1.524	1.501	1.480	1.456	1.434	1.411	1.388	1.365	1.341	1.319	1.296	1.274	1.251	1.229	1.206	1.185	1.162	1.141	1.121	1.100	1.080	1.060	1.041	1.022	1.004	0.985	0.968	0.950	0.934	0.916	0.900	0.885	0.869	0.854	0.839	0.825	0.811	0.798	0.784	0.771	0.759	0.745	0.734	0.721	0.709	0.698	0.686	0.675	0.664	0.652	0.640	0.630	0.619	0.606	0.595	0.585	0.572	0.561	0.550	0.538	0.526	0.514	0.501	0.489	0.478	0.464	0.451	0.438	0.424	0.410	0.398	0.384	0.370	0.355	0.340	0.328	0.312	0.298	0.281	0.268	0.251	0.236	0.221	0.205	0.190	0.174	0.159	0.144	0.128	0.112	0.098	0.081	0.068	0.052	0.038	0.024	0.009	-0.005	-0.018	-0.031	-0.045	-0.058	-0.069	-0.080	-0.091	-0.102	-0.112	-0.122	-0.131	-0.140	-0.148	-0.155	-0.161	-0.168	-0.172	-0.178	-0.181	-0.185	-0.188	-0.188	-0.190	-0.190	-0.189	-0.188	-0.186	-0.182	-0.178	-0.174	-0.169	-0.162	-0.156	-0.150	-0.141	-0.132	-0.122	-0.114	-0.102	-0.091	-0.080	-0.068	-0.054	-0.041	-0.026	-0.012	0.002	0.018	0.034	0.049	0.066	0.084	0.100	0.118	0.135	0.154	0.171	0.189	0.208	0.226	0.245	0.265	0.284	0.304	0.324	0.344	0.364	0.385	0.404	0.425	0.445	0.465	0.488	0.507	0.529	0.550	0.571	0.592	0.614	0.635	0.658	0.679	0.701	0.722	0.745	0.768	0.789	0.811	0.834	0.856	0.878	0.900	0.922	0.944	0.966	0.988	1.009	1.031	1.051	1.074	1.094	1.114	1.135	1.154	1.174	1.192	1.211	1.229	1.248	1.265	1.281	1.299	1.314	1.329	1.344	1.359	1.371	1.384	1.396	1.408	1.419	1.429	1.439	1.448	1.456	1.462	1.470	1.476	1.484	1.488	1.492	1.496	1.500	1.502	1.505	1.506	1.509	1.509	1.510	1.510	1.510	1.509	1.509	1.508	1.508	1.505	1.504	1.502	1.500	1.498	1.496	1.494	1.492	1.491	1.488	1.486	1.484	1.482	1.480	1.478	1.475	1.474	1.471	1.469	1.468	1.465	1.464	1.461	1.459	1.456	1.455	1.451	1.449	1.446	1.442	1.440	1.436	1.432	1.429	1.424	1.419	1.414	1.409	1.402	1.396	1.389	1.382	1.375	1.368	1.358	1.350	1.340	1.330	1.319	1.308	1.296	1.284	1.272	1.260	1.246	1.232	1.218	1.204	1.190	1.175	1.160	1.145	1.129	1.115	1.099	1.084	1.069	1.054	1.039	1.024	1.010	0.996	0.984	0.971	0.959	0.946	0.935	0.925	0.915	0.906	0.898	0.890	0.884	0.880	0.875	0.871	0.869	0.868	0.868	0.869	0.870	0.872	0.876	0.882	0.888	0.894	0.902	0.911	0.920	0.931	0.942	0.955	0.966	0.980	0.994	1.009	1.024	1.039	1.055	1.072	1.088	1.105	1.121	1.139	1.155	1.172	1.189	1.205	1.221	1.238	1.252	1.268	1.282	1.296	1.310	1.322	1.335	1.348	1.358	1.368	1.378	1.385	1.392	1.399	1.406	1.411	1.415	1.418	1.420	1.421	1.421	1.421	1.420	1.419	1.415	1.411	1.408	1.402	1.396	1.390	1.382	1.375	1.366	1.356	1.346	1.335	1.324	1.312	1.301	1.288	1.274	1.261	1.248	1.234	1.219	1.205	1.189	1.174	1.159	1.144	1.128	1.112	1.096	1.081	1.065	1.050	1.034	1.019	1.004	0.989	0.972	0.958	0.942	0.929	0.915	0.900	0.886	0.872	0.859	0.846	0.834	0.821	0.809	0.798	0.786	0.774	0.764	0.754	0.744	0.735	0.726	0.718	0.710	0.702	0.696	0.690	0.684	0.678	0.672	0.669	0.664	0.660	0.658	0.655	0.652	0.651	0.649	0.649	0.649	0.648	0.649	0.650	0.650	0.652	0.654	0.656	0.660	0.661	0.666	0.669	0.672	0.676	0.680	0.685	0.689	0.694	0.698	0.702	0.709	0.712	0.718	0.722	0.728	0.732	0.736	0.740	0.745	0.749	0.754	0.756	0.761	0.764	0.766	0.769	0.771	0.772	0.774	0.775	0.775	0.776	0.775	0.775	0.774	0.771	0.770	0.768	0.764	0.761	0.756	0.752	0.746	0.741	0.736	0.729	0.722	0.715	0.708	0.699	0.691	0.682	0.672	0.664	0.654	0.644	0.634	0.622	0.612	0.601	0.590	0.580	0.568	0.556	0.545	0.534	0.521	0.510	0.499	0.488	0.476	0.466	0.455	0.445	0.435	0.425	0.416	0.408	0.399	0.391	0.384	0.376	0.370	0.364	0.358	0.352	0.349	0.345	0.342	0.340	0.339	0.338	0.339	0.339	0.341	0.344	0.348	0.351	0.355	0.362	0.369	0.375	0.384	0.392	0.402	0.412	0.422	0.435	0.448	0.460	0.474	0.489	0.505	0.520	0.535	0.552	0.569	0.588	0.605	0.624	0.642	0.660	0.680	0.700	0.719	0.739	0.758	0.779	0.798	0.818	0.838	0.856	0.876	0.895	0.912	0.931	0.950	0.968	0.984	1.001	1.018	1.032	1.046	1.061	1.075	1.089	1.101	1.111	1.124	1.134	1.141	1.150	1.158	1.165	1.170	1.175	1.180	1.182	1.185	1.188	1.188	1.188	1.186	1.185	1.182	1.179	1.172	1.169	1.162	1.155	1.149	1.141	1.131	1.121	1.112	1.101	1.089	1.078	1.066	1.054	1.040	1.026	1.012	0.999	0.984	0.969	0.954	0.939	0.924	0.906	0.891	0.875	0.859	0.842	0.828	0.811	0.795	0.780	0.765	0.750	0.735	0.719	0.705	0.690	0.678	0.662	0.649	0.636	0.622	0.610	0.599	0.586	0.575	0.565	0.555	0.545	0.535	0.526	0.516	0.509	0.501	0.494	0.486	0.481	0.475	0.469	0.464	0.459	0.455	0.451	0.448	0.444	0.441	0.439	0.436	0.434	0.432	0.430	0.429	0.428	0.426	0.425	0.424	0.424	0.422	0.421	0.420	0.419	0.419	0.418	0.415	0.414	0.412	0.410	0.409	0.405	0.402	0.399	0.396	0.392	0.389	0.384	0.380	0.375	0.369	0.362	0.356	0.349	0.342	0.335	0.326	0.319	0.310	0.301	0.291	0.280	0.271	0.260	0.249	0.239	0.228	0.215	0.202	0.191	0.179	0.166	0.152	0.140	0.129	0.115	0.102	0.089	0.075	0.062	0.050	0.035	0.022	0.009	-0.004	-0.016	-0.030	-0.042	-0.054	-0.066	-0.080	-0.091	-0.104	-0.115	-0.128	-0.139	-0.150	-0.161	-0.172	-0.182	-0.194	-0.204	-0.214	-0.224	-0.234	-0.244	-0.252	-0.261	-0.270	-0.280	-0.289	-0.298	-0.306	-0.315	-0.324	-0.332	-0.340	-0.348	-0.356	-0.364	-0.372	-0.380	-0.388	-0.395	-0.402	-0.409	-0.418	-0.424	-0.431	-0.439	-0.445	-0.452	-0.459	-0.464	-0.471	-0.478	-0.484	-0.490	-0.495	-0.500	-0.506	-0.511	-0.516	-0.521	-0.525	-0.531	-0.534	-0.538	-0.541	-0.545	-0.548	-0.551	-0.554	-0.556	-0.559	-0.560	-0.562	-0.562	-0.564	-0.564	-0.565	-0.564	-0.564	-0.562	-0.561	-0.561	-0.558	-0.556	-0.554	-0.551	-0.549	-0.546	-0.542	-0.540	-0.536	-0.531	-0.528	-0.524	-0.519	-0.514	-0.510	-0.504	-0.500	-0.495	-0.490	-0.485	-0.480	-0.475	-0.470	-0.465	-0.460	-0.455	-0.450	-0.446	-0.441	-0.436	-0.432	-0.429	-0.424	-0.420	-0.416	-0.414	-0.410	-0.408	-0.404	-0.401	-0.400	-0.398	-0.395	-0.395	-0.392	-0.392	-0.390	-0.390	-0.389	-0.390	-0.390	-0.391	-0.390	-0.391	-0.392	-0.392	-0.395	-0.396	-0.396	-0.398	-0.400	-0.401	-0.404	-0.405	-0.406	-0.408	-0.409	-0.411	-0.412	-0.412	-0.414	-0.415	-0.415	-0.415	-0.415	-0.415	-0.415	-0.415	-0.412	-0.411	-0.409	-0.406	-0.405	-0.401	-0.398	-0.394	-0.390	-0.385	-0.380	-0.372	-0.368	-0.360	-0.354	-0.346	-0.338	-0.329	-0.319	-0.310	-0.301	-0.290	-0.279	-0.268	-0.256	-0.245	-0.232	-0.221	-0.208	-0.195	-0.182	-0.169	-0.155	-0.141	-0.129	-0.115	-0.101	-0.088	-0.074	-0.061	-0.048	-0.034	-0.021	-0.008	0.005	0.016	0.029	0.041	0.051	0.062	0.072	0.084	0.092	0.101	0.110	0.118	0.125	0.132	0.138	0.144	0.148	0.151	0.155	0.158	0.159	0.160	0.160	0.159	0.159	0.155	0.152	0.149	0.145	0.140	0.132	0.128	0.120	0.111	0.102	0.094	0.082	0.071	0.060	0.048	0.036	0.022	0.009	-0.005	-0.020	-0.035	-0.050	-0.066	-0.082	-0.099	-0.115	-0.131	-0.149	-0.165	-0.182	-0.200	-0.216	-0.234	-0.251	-0.268	-0.284	-0.301	-0.318	-0.334	-0.349	-0.364	-0.380	-0.395	-0.409	-0.421	-0.435	-0.448	-0.460	-0.472	-0.481	-0.492	-0.501	-0.510	-0.519	-0.526	-0.532	-0.539	-0.545	-0.549	-0.554	-0.555	-0.559	-0.560	-0.560	-0.561	-0.560	-0.559	-0.556	-0.552	-0.549	-0.545	-0.540	-0.534	-0.528	-0.521	-0.514	-0.507	-0.499	-0.489	-0.480	-0.469	-0.460	-0.449	-0.438	-0.426	-0.412	-0.401	-0.390	-0.376	-0.364	-0.350	-0.338	-0.324	-0.311	-0.299	-0.285	-0.272	-0.260	-0.248	-0.235	-0.222	-0.211	-0.199	-0.188	-0.178	-0.166	-0.156	-0.148	-0.138	-0.128	-0.120	-0.112	-0.104	-0.098	-0.091	-0.085	-0.080	-0.075	-0.071	-0.068	-0.064	-0.061	-0.060	-0.059	-0.058	-0.059	-0.058	-0.059	-0.060	-0.062	-0.065	-0.069	-0.071	-0.075	-0.079	-0.084	-0.088	-0.094	-0.099	-0.105	-0.110	-0.116	-0.124	-0.130	-0.136	-0.142	-0.150	-0.156	-0.162	-0.170	-0.176	-0.184	-0.190	-0.196	-0.201	-0.208	-0.214	-0.219	-0.225	-0.229	-0.234	-0.238	-0.241	-0.245	-0.248	-0.250	-0.251	-0.254	-0.254	-0.255	-0.255	-0.254	-0.252	-0.251	-0.250	-0.248	-0.244	-0.241	-0.238	-0.232	-0.229	-0.224	-0.218	-0.211	-0.205	-0.199	-0.190	-0.182	-0.175	-0.166	-0.158	-0.149	-0.139	-0.130	-0.119	-0.109	-0.099	-0.086	-0.076	-0.065	-0.054	-0.041	-0.030	-0.018	-0.006	0.006	0.019	0.032	0.045	0.058	0.070	0.082	0.095	0.109	0.122	0.135	0.148	0.161	0.175	0.188	0.201	0.215	0.228	0.240	0.254	0.266	0.280	0.292	0.305	0.316	0.329	0.342	0.355	0.366	0.379	0.390	0.402	0.415	0.426	0.438	0.450	0.461	0.472	0.484	0.495	0.506	0.516	0.528	0.539	0.549	0.560	0.570	0.581	0.592	0.602	0.614	0.624	0.635	0.645	0.656	0.668	0.679	0.690	0.700	0.711	0.721	0.734	0.745	0.756	0.768	0.780	0.792	0.804	0.816	0.830	0.841	0.854	0.868	0.880	0.892	0.908	0.921	0.934	0.948	0.961	0.975	0.989	1.002	1.016	1.031	1.045	1.059	1.072	1.086	1.100	1.112	1.126	1.140	1.152	1.166	1.179	1.191	1.202	1.215	1.226	1.238	1.248	1.258	1.268	1.278	1.286	1.295	1.302	1.310	1.318	1.324	1.330	1.335	1.340	1.344	1.348	1.351	1.354	1.355	1.358	1.358	1.360	1.360	1.359	1.358	1.356	1.355	1.352	1.349	1.346	1.342	1.340	1.335	1.330	1.325	1.320	1.315	1.309	1.301	1.296	1.290	1.282	1.275	1.268	1.260	1.252	1.245	1.238	1.229	1.221	1.211	1.202	1.195	1.185	1.176	1.166	1.158	1.149	1.138	1.129	1.118	1.108	1.096	1.085	1.075	1.064	1.052	1.041	1.029	1.016	1.005	0.991	0.979	0.965	0.952	0.938	0.925	0.911	0.896	0.882	0.868	0.852	0.838	0.822	0.808	0.792	0.776	0.761	0.746	0.730	0.714	0.698	0.682	0.666	0.651	0.635	0.619	0.605	0.589	0.574	0.559	0.545	0.529	0.514	0.501	0.488	0.474	0.460	0.446	0.434	0.421	0.409	0.398	0.385	0.375	0.364	0.354	0.342	0.334	0.324	0.314	0.305	0.295	0.286	0.278	0.270	0.261	0.252	0.245	0.236	0.229	0.220	0.212	0.205	0.196	0.189	0.181	0.174	0.166	0.159	0.151	0.144	0.135	0.126	0.120	0.111	0.104	0.095	0.089	0.080	0.072	0.065	0.059	0.051	0.045	0.039	0.034	0.029	0.024	0.020	0.016	0.015	0.011	0.012	0.011	0.012	0.015	0.018	0.022	0.029	0.036	0.045	0.055	0.066	0.080	0.096	0.112	0.131	0.151	0.174	0.198	0.224	0.252	0.281	0.312	0.346	0.382	0.419	0.458	0.499	0.541	0.585	0.631	0.679	0.728	0.779	0.830	0.884	0.938	0.994	1.050	1.108	1.166	1.226	1.286	1.346	1.408	1.470	1.531	1.595	1.656	1.719	1.781	1.842	1.905	1.965	2.027	2.088	2.148	2.206	2.265	2.324	2.380	2.436	2.491	2.546	2.599	2.651	2.702	2.754	2.802	2.851	2.898	2.942	2.989	3.032	3.076	3.118	3.159	3.199	3.238	3.276	3.314	3.349	3.385	3.420	3.454	3.488	3.519	3.551	3.582	3.612	3.642	3.671	3.700	3.728	3.755	3.781	3.808	3.834	3.858	3.882	3.906	3.929	3.951	3.974	3.994	4.014	4.034	4.051	4.070	4.086	4.101	4.116	4.130	4.142	4.154	4.165	4.172	4.180	4.188	4.190	4.194	4.196	4.195	4.192	4.189	4.184	4.176	4.168	4.155	4.144	4.128	4.110	4.091	4.069	4.045	4.018	3.990	3.959	3.926	3.890	3.851	3.812	3.770	3.725	3.678	3.629	3.578	3.522	3.466	3.408	3.346	3.284	3.218	3.150	3.080	3.009	2.934	2.858	2.779	2.699	2.619	2.534	2.449	2.361	2.272	2.182	2.091	1.998	1.902	1.806	1.710	1.612	1.512	1.414	1.312	1.210	1.109	1.006	0.902	0.799	0.695	0.591	0.486	0.382	0.279	0.175	0.071	-0.032	-0.135	-0.238	-0.340	-0.441	-0.541	-0.640	-0.739	-0.836	-0.934	-1.029	-1.122	-1.216	-1.308	-1.398	-1.488	-1.574	-1.660	-1.745	-1.828	-1.910	-1.989	-2.068	-2.145	-2.220	-2.292	-2.364	-2.435	-2.504	-2.570	-2.636	-2.699	-2.762	-2.824	-2.882	-2.940	-2.996	-3.050	-3.104	-3.155	-3.206	-3.255	-3.302	-3.350	-3.395	-3.438	-3.481	-3.522	-3.562	-3.602	-3.640	-3.676	-3.712	-3.746	-3.781	-3.814	-3.845	-3.876	-3.905	-3.932	-3.961	-3.986	-4.012	-4.036	-4.061	-4.084	-4.105	-4.125	-4.146	-4.165	-4.182	-4.199	-4.215	-4.231	-4.245	-4.258	-4.269	-4.281	-4.291	-4.301	-4.310	-4.319	-4.325	-4.332	-4.336	-4.341	-4.345	-4.349	-4.350	-4.352	-4.354	-4.354	-4.352	-4.352	-4.350	-4.348	-4.346	-4.342	-4.339	-4.334	-4.329	-4.324	-4.318	-4.311	-4.305	-4.298	-4.289	-4.281	-4.274	-4.265	-4.255	-4.246	-4.236	-4.225	-4.215	-4.204	-4.191	-4.179	-4.166	-4.152	-4.139	-4.124	-4.109	-4.094	-4.077	-4.060	-4.041	-4.024	-4.005	-3.982	-3.962	-3.940	-3.918	-3.892	-3.866	-3.840	-3.814	-3.785	-3.755	-3.725	-3.692	-3.659	-3.624	-3.588	-3.550	-3.511	-3.471	-3.430	-3.388	-3.342	-3.299	-3.251	-3.204	-3.155	-3.105	-3.054	-3.001	-2.948	-2.894	-2.836	-2.781	-2.722	-2.664	-2.605	-2.545	-2.484	-2.422	-2.361	-2.298	-2.235	-2.171	-2.108	-2.042	-1.979	-1.915	-1.849	-1.784	-1.719	-1.655	-1.590	-1.525	-1.461	-1.396	-1.332	-1.269	-1.206	-1.142	-1.080	-1.019	-0.956	-0.895	-0.834	-0.774	-0.714	-0.655	-0.595	-0.538	-0.479	-0.421	-0.364	-0.309	-0.252	-0.196	-0.141	-0.086	-0.032	0.021	0.075	0.129	0.182	0.235	0.288	0.339	0.392	0.444	0.495	0.548	0.599	0.650	0.701	0.752	0.804	0.855	0.905	0.956	1.008	1.059	1.111	1.161	1.214	1.265	1.318	1.368	1.420	1.471	1.524	1.575	1.628	1.681	1.732	1.786	1.839	1.892	1.945	1.999	2.052	2.106	2.160	2.214	2.269	2.322	2.378	2.432	2.488	2.541	2.596	2.651	2.706	2.762	2.818	2.872	2.928	2.984	3.039	3.094	3.149	3.205	3.261	3.316	3.371	3.426	3.481	3.536	3.590	3.646	3.700	3.754	3.809	3.862	3.916	3.969	4.021	4.074	4.126	4.178	4.228	4.279	4.329	4.378	4.428	4.475	4.522	4.570	4.615	4.661	4.706	4.751	4.795	4.836	4.879	4.920	4.961	5.000	5.039	5.076	5.114	5.150	5.185	5.219	5.252	5.285	5.318	5.348	5.378	5.406	5.435	5.462	5.489	5.514	5.538	5.562	5.584	5.606	5.628	5.648	5.668	5.686	5.702	5.720	5.736	5.751	5.765	5.779	5.791	5.802	5.815	5.825	5.834	5.844	5.851	5.860	5.865	5.871	5.878	5.881	5.885	5.889	5.890	5.892	5.892	5.894	5.892	5.892	5.890	5.888	5.884	5.880	5.875	5.870	5.865	5.858	5.850	5.842	5.832	5.824	5.814	5.802	5.791	5.780	5.768	5.754	5.740	5.726	5.711	5.695	5.679	5.661	5.645	5.626	5.609	5.590	5.570	5.551	5.530	5.510	5.489	5.466	5.446	5.424	5.401	5.378	5.354	5.331	5.306	5.284	5.259	5.235	5.210	5.184	5.160	5.135	5.109	5.084	5.058	5.031	5.005	4.980	4.954	4.928	4.900	4.874	4.848	4.821	4.796	4.769	4.742	4.715	4.689	4.661	4.632	4.606	4.579	4.551	4.524	4.495	4.468	4.440	4.411	4.381	4.352	4.325	4.294	4.264	4.234	4.204	4.174	4.142	4.110	4.077	4.046	4.014	3.980	3.946	3.912	3.878	3.842	3.808	3.770	3.734	3.698	3.659	3.621	3.582	3.542	3.504	3.464	3.424	3.382	3.340	3.299	3.255	3.212	3.170	3.125	3.081	3.038	2.992	2.948	2.901	2.855	2.809	2.764	2.716	2.669	2.621	2.574	2.525	2.478	2.430	2.380	2.332	2.282	2.234	2.185	2.135	2.085	2.035	1.985	1.935	1.884	1.834	1.782	1.731	1.679	1.629	1.576	1.525	1.472	1.421	1.369	1.316	1.264	1.211	1.159	1.105	1.051	0.999	0.945	0.892	0.839	0.785	0.732	0.679	0.626	0.572	0.520	0.468	0.414	0.361	0.310	0.258	0.208	0.155	0.104	0.055	0.005	-0.044	-0.091	-0.140	-0.186	-0.232	-0.278	-0.322	-0.365	-0.408	-0.449	-0.490	-0.529	-0.566	-0.604	-0.639	-0.672	-0.706	-0.739	-0.769	-0.798	-0.825	-0.851	-0.876	-0.900	-0.922	-0.944	-0.962	-0.981	-0.998	-1.012	-1.026	-1.040	-1.052	-1.064	-1.072	-1.082	-1.089	-1.096	-1.101	-1.106	-1.111	-1.115	-1.116	-1.119	-1.119	-1.120	-1.120	-1.120	-1.120	-1.119	-1.118	-1.116	-1.115	-1.114	-1.111	-1.111	-1.109	-1.108	-1.106	-1.106	-1.106	-1.105	-1.106	-1.106	-1.108	-1.110	-1.111	-1.114	-1.119	-1.122	-1.126	-1.131	-1.138	-1.144	-1.152	-1.159	-1.169	-1.179	-1.189	-1.199	-1.211	-1.222	-1.235	-1.250	-1.264	-1.279	-1.295	-1.311	-1.329	-1.346	-1.364	-1.384	-1.404	-1.424	-1.445	-1.466	-1.486	-1.509	-1.531	-1.555	-1.578	-1.601	-1.625	-1.649	-1.674	-1.699	-1.722	-1.748	-1.772	-1.798	-1.821	-1.848	-1.872	-1.896	-1.922	-1.946	-1.971	-1.995	-2.019	-2.042	-2.066	-2.089	-2.112	-2.134	-2.155	-2.176	-2.196	-2.218	-2.236	-2.255	-2.272	-2.290	-2.306	-2.322	-2.338	-2.351	-2.365	-2.378	-2.389	-2.400	-2.409	-2.419	-2.426	-2.434	-2.440	-2.444	-2.449	-2.452	-2.454	-2.455	-2.455	-2.455	-2.454	-2.451	-2.449	-2.444	-2.439	-2.432	-2.426	-2.419	-2.411	-2.402	-2.392	-2.382	-2.372	-2.361	-2.349	-2.336	-2.324	-2.310	-2.298	-2.285	-2.270	-2.256	-2.242	-2.229	-2.214	-2.200	-2.186	-2.171	-2.158	-2.144	-2.130	-2.116	-2.104	-2.091	-2.080	-2.066	-2.056	-2.045	-2.035	-2.025	-2.016	-2.009	-2.000	-1.994	-1.988	-1.981	-1.976	-1.974	-1.969	-1.966	-1.965	-1.964	-1.962	-1.962	-1.964	-1.965	-1.966	-1.970	-1.974	-1.978	-1.982	-1.988	-1.992	-1.999	-2.005	-2.013	-2.020	-2.027	-2.036	-2.044	-2.052	-2.062	-2.071	-2.080	-2.090	-2.100	-2.110	-2.119	-2.129	-2.139	-2.148	-2.158	-2.166	-2.176	-2.185	-2.194	-2.201	-2.210	-2.219	-2.226	-2.232	-2.239	-2.246	-2.251	-2.258	-2.262	-2.266	-2.270	-2.274	-2.276	-2.279	-2.280	-2.281	-2.281	-2.282	-2.281	-2.280	-2.279	-2.278	-2.274	-2.270	-2.266	-2.262	-2.258	-2.252	-2.246	-2.240	-2.234	-2.228	-2.219	-2.211	-2.204	-2.195	-2.185	-2.178	-2.168	-2.158	-2.148	-2.139	-2.129	-2.118	-2.108	-2.098	-2.086	-2.076	-2.066	-2.056	-2.046	-2.035	-2.025	-2.015	-2.005	-1.996	-1.986	-1.976	-1.968	-1.959	-1.950	-1.941	-1.934	-1.925	-1.918	-1.910	-1.902	-1.895	-1.888	-1.881	-1.874	-1.869	-1.862	-1.855	-1.851	-1.845	-1.839	-1.834	-1.828	-1.822	-1.816	-1.811	-1.805	-1.799	-1.794	-1.788	-1.782	-1.776	-1.770	-1.762	-1.756	-1.749	-1.742	-1.735	-1.728	-1.720	-1.711	-1.702	-1.695	-1.685	-1.676	-1.666	-1.656	-1.646	-1.636	-1.625	-1.614	-1.602	-1.590	-1.579	-1.566	-1.555	-1.542	-1.529	-1.516	-1.504	-1.491	-1.478	-1.464	-1.450	-1.438	-1.424	-1.411	-1.398	-1.385	-1.372	-1.359	-1.345	-1.332	-1.320	-1.308	-1.295	-1.284	-1.271	-1.260	-1.248	-1.236	-1.225	-1.214	-1.202	-1.194	-1.182	-1.172	-1.164	-1.154	-1.145	-1.136	-1.126	-1.118	-1.109	-1.102	-1.094	-1.088	-1.079	-1.072	-1.066	-1.060	-1.052	-1.046	-1.041	-1.036	-1.031	-1.025	-1.020	-1.016	-1.011	-1.008	-1.002	-0.999	-0.995	-0.991	-0.989	-0.985	-0.981	-0.979	-0.976	-0.974	-0.971	-0.969	-0.969	-0.966	-0.964	-0.962	-0.960	-0.960	-0.959	-0.956	-0.956	-0.955	-0.954	-0.952	-0.951	-0.951	-0.950	-0.949	-0.948	-0.946	-0.945	-0.944	-0.941	-0.940	-0.939	-0.936	-0.934	-0.931	-0.928	-0.925	-0.921	-0.918	-0.914	-0.910	-0.904	-0.900	-0.894	-0.889	-0.881	-0.875	-0.869	-0.861	-0.854	-0.845	-0.836	-0.828	-0.819	-0.809	-0.800	-0.790	-0.780	-0.770	-0.759	-0.749	-0.738	-0.726	-0.715	-0.704	-0.694	-0.682	-0.670	-0.660	-0.650	-0.639	-0.629	-0.618	-0.609	-0.599	-0.590	-0.581	-0.574	-0.566	-0.559	-0.551	-0.545	-0.540	-0.535	-0.531	-0.528	-0.524	-0.522	-0.521	-0.520	-0.521	-0.522	-0.524	-0.526	-0.530	-0.534	-0.540	-0.545	-0.552	-0.560	-0.569	-0.578	-0.586	-0.598	-0.609	-0.621	-0.635	-0.648	-0.661	-0.676	-0.692	-0.709	-0.724	-0.742	-0.760	-0.776	-0.795	-0.815	-0.832	-0.851	-0.870	-0.891	-0.910	-0.930	-0.949	-0.969	-0.988	-1.008	-1.026	-1.045	-1.064	-1.082	-1.100	-1.118	-1.135	-1.151	-1.168	-1.184	-1.199	-1.212	-1.226	-1.240	-1.254	-1.265	-1.275	-1.286	-1.296	-1.305	-1.314	-1.321	-1.328	-1.334	-1.340	-1.345	-1.349	-1.351	-1.354	-1.356	-1.358	-1.359	-1.359	-1.359	-1.359	-1.358	-1.356	-1.354	-1.351	-1.349	-1.345	-1.341	-1.340	-1.336	-1.332	-1.329	-1.325	-1.321	-1.318	-1.315	-1.311	-1.309	-1.305	-1.302	-1.300	-1.299	-1.298	-1.295	-1.294	-1.292	-1.294	-1.294	-1.294	-1.295	-1.296	-1.298	-1.300	-1.304	-1.305	-1.309	-1.312	-1.318	-1.321	-1.325	-1.330	-1.336	-1.340	-1.346	-1.352	-1.358	-1.365	-1.371	-1.376	-1.384	-1.390	-1.396	-1.402	-1.409	-1.414	-1.421	-1.426	-1.431	-1.436	-1.441	-1.446	-1.451	-1.455	-1.458	-1.462	-1.465	-1.466	-1.470	-1.471	-1.472	-1.474	-1.475	-1.475	-1.474	-1.472	-1.472	-1.471	-1.469	-1.468	-1.464	-1.461	-1.458	-1.454	-1.450	-1.446	-1.441	-1.435	-1.431	-1.424	-1.419	-1.412	-1.406	-1.399	-1.391	-1.385	-1.378	-1.370	-1.361	-1.352	-1.344	-1.336	-1.326	-1.318	-1.308	-1.299	-1.289	-1.279	-1.269	-1.259	-1.249	-1.238	-1.228	-1.216	-1.205	-1.195	-1.182	-1.171	-1.159	-1.148	-1.135	-1.121	-1.110	-1.096	-1.084	-1.070	-1.058	-1.044	-1.029	-1.015	-1.000	-0.986	-0.970	-0.956	-0.940	-0.924	-0.909	-0.892	-0.875	-0.858	-0.840	-0.822	-0.805	-0.785	-0.766	-0.748	-0.728	-0.706	-0.685	-0.664	-0.642	-0.619	-0.596	-0.572	-0.549	-0.524	-0.498	-0.472	-0.445	-0.418	-0.390	-0.361	-0.331	-0.301	-0.270	-0.239	-0.208	-0.174	-0.140	-0.106	-0.070	-0.035	0.002	0.040	0.078	0.116	0.156	0.196	0.236	0.279	0.320	0.362	0.406	0.450	0.495	0.540	0.585	0.630	0.676	0.722	0.770	0.816	0.864	0.911	0.959	1.006	1.054	1.102	1.150	1.198	1.246	1.294	1.340	1.388	1.434	1.479	1.525	1.570	1.615	1.659	1.702	1.745	1.788	1.829	1.868	1.909	1.946	1.984	2.021	2.056	2.091	2.124	2.156	2.186	2.218	2.245	2.272	2.299	2.324	2.348	2.370	2.392	2.411	2.430	2.448	2.464	2.478	2.492	2.505	2.515	2.525	2.534	2.542	2.550	2.555	2.559	2.564	2.566	2.568	2.569	2.569	2.569	2.568	2.566	2.564	2.560	2.558	2.554	2.550	2.545	2.541	2.535	2.531	2.525	2.520	2.514	2.509	2.504	2.499	2.492	2.488	2.481	2.478	2.472	2.468	2.464	2.459	2.454	2.450	2.446	2.444	2.441	2.438	2.435	2.431	2.430	2.428	2.425	2.424	2.422	2.420	2.419	2.416	2.416	2.414	2.412	2.410	2.408	2.405	2.404	2.401	2.399	2.396	2.392	2.389	2.386	2.382	2.378	2.374	2.369	2.365	2.360	2.354	2.349	2.342	2.338	2.331	2.325	2.318	2.310	2.304	2.296	2.288	2.280	2.272	2.265	2.255	2.246	2.238	2.230	2.221	2.211	2.204	2.195	2.186	2.176	2.168	2.158	2.148	2.139	2.129	2.120	2.110	2.100	2.090	2.080	2.070	2.059	2.050	2.039	2.027	2.016	2.005	1.994	1.981	1.969	1.956	1.944	1.930	1.918	1.902	1.889	1.874	1.860	1.844	1.829	1.812	1.796	1.780	1.762	1.745	1.726	1.709	1.690	1.672	1.652	1.632	1.614	1.594	1.574	1.552	1.532	1.512	1.491	1.471	1.451	1.430	1.410	1.390	1.370	1.350	1.330	1.310	1.291	1.272	1.252	1.235	1.216	1.199	1.181	1.164	1.148	1.131	1.116	1.101	1.086	1.072	1.059	1.045	1.031	1.019	1.008	0.995	0.984	0.972	0.961	0.951	0.941	0.931	0.921	0.911	0.904	0.895	0.885	0.878	0.869	0.861	0.852	0.844	0.836	0.829	0.820	0.811	0.804	0.795	0.786	0.778	0.769	0.760	0.750	0.740	0.730	0.720	0.710	0.700	0.689	0.679	0.666	0.655	0.642	0.631	0.619	0.606	0.592	0.579	0.566	0.552	0.538	0.524	0.509	0.494	0.479	0.465	0.450	0.434	0.420	0.404	0.390	0.374	0.360	0.345	0.331	0.315	0.301	0.288	0.274	0.260	0.248	0.234	0.222	0.210	0.198	0.188	0.176	0.166	0.156	0.148	0.139	0.130	0.122	0.116	0.110	0.104	0.100	0.095	0.091	0.089	0.086	0.085	0.084	0.082	0.084	0.085	0.086	0.088	0.091	0.094	0.099	0.102	0.108	0.112	0.119	0.125	0.134	0.140	0.149	0.158	0.168	0.178	0.188	0.198	0.209	0.220	0.231	0.244	0.255	0.269	0.281	0.295	0.309	0.322	0.336	0.351	0.365	0.380	0.395	0.411	0.426	0.441	0.458	0.474	0.489	0.505	0.521	0.539	0.555	0.570	0.588	0.605	0.622	0.639	0.656	0.674	0.691	0.709	0.726	0.745	0.761	0.780	0.798	0.815	0.832	0.850	0.868	0.885	0.902	0.920	0.936	0.954	0.970	0.986	1.002	1.019	1.035	1.049	1.065	1.080	1.094	1.108	1.122	1.136	1.149	1.161	1.174	1.185	1.196	1.208	1.219	1.229	1.239	1.248	1.256	1.265	1.274	1.281	1.288	1.295	1.301	1.306	1.312	1.319	1.324	1.328	1.332	1.338	1.341	1.345	1.349	1.351	1.354	1.358	1.361	1.364	1.366	1.368	1.371	1.372	1.375	1.378	1.379	1.381	1.384	1.386	1.389	1.391	1.395	1.398	1.400	1.402	1.405	1.408	1.410	1.412	1.415	1.418	1.420	1.421	1.424	1.426	1.429	1.430	1.430	1.432	1.432	1.432	1.434	1.434	1.432	1.432	1.431	1.429	1.426	1.424	1.420	1.416	1.411	1.406	1.400	1.394	1.386	1.379	1.371	1.362	1.352	1.342	1.332	1.321	1.310	1.298	1.285	1.271	1.258	1.242	1.229	1.214	1.198	1.182	1.166	1.150	1.134	1.118	1.102	1.085	1.069	1.052	1.038	1.021	1.006	0.991	0.978	0.962	0.950	0.936	0.924	0.912	0.901	0.891	0.881	0.872	0.865	0.860	0.852	0.849	0.845	0.841	0.841	0.841	0.841	0.842	0.845	0.849	0.854	0.859	0.866	0.875	0.884	0.894	0.905	0.916	0.928	0.940	0.954	0.968	0.982	0.999	1.014	1.030	1.045	1.062	1.080	1.096	1.114	1.130	1.146	1.164	1.180	1.196	1.211	1.228	1.242	1.258	1.271	1.285	1.298	1.310	1.320	1.331	1.341	1.350	1.358	1.365	1.371	1.376	1.381	1.385	1.388	1.389	1.390	1.390	1.389	1.388	1.385	1.382	1.378	1.371	1.366	1.360	1.352	1.345	1.336	1.326	1.316	1.308	1.296	1.284	1.272	1.261	1.248	1.235	1.221	1.208	1.194	1.181	1.166	1.152	1.138	1.124	1.109	1.095	1.079	1.065	1.051	1.036	1.022	1.009	0.994	0.980	0.966	0.954	0.939	0.926	0.912	0.900	0.888	0.875	0.864	0.851	0.840	0.829	0.818	0.806	0.796	0.786	0.775	0.766	0.756	0.748	0.739	0.731	0.722	0.715	0.709	0.702	0.696	0.690	0.685	0.679	0.675	0.670	0.666	0.662	0.660	0.658	0.656	0.655	0.654	0.652	0.654	0.654	0.654	0.655	0.658	0.659	0.660	0.664	0.666	0.669	0.672	0.675	0.680	0.685	0.689	0.692	0.698	0.702	0.708	0.712	0.718	0.722	0.728	0.731	0.736	0.741	0.745	0.750	0.752	0.756	0.759	0.762	0.765	0.766	0.768	0.769	0.770	0.769	0.768	0.768	0.766	0.764	0.760	0.756	0.751	0.748	0.741	0.735	0.729	0.720	0.712	0.704	0.696	0.686	0.676	0.665	0.654	0.642	0.631	0.619	0.605	0.594	0.580	0.566	0.552	0.538	0.524	0.510	0.494	0.480	0.466	0.451	0.438	0.422	0.409	0.394	0.381	0.368	0.354	0.341	0.329	0.316	0.305	0.294	0.282	0.271	0.261	0.252	0.244	0.235	0.229	0.221	0.215	0.210	0.204	0.200	0.196	0.194	0.191	0.190	0.189	0.190	0.190	0.192	0.195	0.199	0.202	0.208	0.212	0.220	0.228	0.234	0.242	0.252	0.262	0.272	0.284	0.296	0.309	0.322	0.336	0.351	0.365	0.381	0.398	0.414	0.430	0.449	0.466	0.485	0.502	0.521	0.541	0.560	0.580	0.599	0.619	0.639	0.658	0.678	0.698	0.716	0.735	0.755	0.774	0.791	0.810	0.828	0.845	0.862	0.879	0.894	0.909	0.924	0.939	0.952	0.965	0.978	0.989	0.999	1.009	1.019	1.026	1.034	1.040	1.046	1.051	1.055	1.058	1.060	1.061	1.062	1.062	1.061	1.060	1.056	1.054	1.049	1.044	1.038	1.032	1.024	1.018	1.009	0.999	0.990	0.980	0.970	0.959	0.946	0.935	0.924	0.910	0.898	0.885	0.871	0.859	0.844	0.830	0.816	0.801	0.788	0.774	0.759	0.745	0.731	0.716	0.704	0.690	0.676	0.664	0.651	0.638	0.626	0.614	0.602	0.590	0.579	0.568	0.558	0.548	0.538	0.529	0.520	0.511	0.502	0.495	0.489	0.481	0.474	0.469	0.462	0.458	0.452	0.448	0.442	0.440	0.436	0.432	0.431	0.428	0.425	0.424	0.422	0.419	0.419	0.416	0.416	0.415	0.414	0.412	0.411	0.411	0.410	0.409	0.408	0.408	0.405	0.405	0.404	0.402	0.400	0.398	0.396	0.394	0.391	0.389	0.385	0.382	0.379	0.375	0.370	0.365	0.360	0.355	0.349	0.341	0.335	0.328	0.320	0.312	0.304	0.296	0.288	0.278	0.268	0.258	0.248	0.236	0.225	0.214	0.201	0.191	0.179	0.166	0.154	0.139	0.126	0.114	0.100	0.086	0.072	0.058	0.044	0.030	0.015	0.001	-0.014	-0.029	-0.044	-0.059	-0.074	-0.088	-0.102	-0.118	-0.132	-0.148	-0.162	-0.178	-0.191	-0.208	-0.222	-0.236	-0.252	-0.266	-0.281	-0.295	-0.310	-0.324	-0.339	-0.352	-0.368	-0.382	-0.395	-0.410	-0.424	-0.438	-0.451	-0.465	-0.479	-0.492	-0.505	-0.519	-0.531	-0.544	-0.556	-0.569	-0.580	-0.594	-0.605	-0.616	-0.628	-0.639	-0.650	-0.660	-0.670	-0.680	-0.689	-0.699	-0.706	-0.715	-0.722	-0.730	-0.739	-0.745	-0.751	-0.758	-0.764	-0.769	-0.772	-0.778	-0.781	-0.785	-0.788	-0.791	-0.792	-0.795	-0.796	-0.798	-0.798	-0.798	-0.799	-0.798	-0.796	-0.795	-0.792	-0.791	-0.790	-0.788	-0.784	-0.780	-0.778	-0.774	-0.770	-0.765	-0.761	-0.756	-0.752	-0.748	-0.742	-0.738	-0.731	-0.726	-0.722	-0.716	-0.712	-0.706	-0.701	-0.696	-0.692	-0.688	-0.682	-0.678	-0.674	-0.670	-0.665	-0.661	-0.659	-0.655	-0.651	-0.649	-0.646	-0.644	-0.641	-0.639	-0.638	-0.636	-0.635	-0.634	-0.632	-0.632	-0.631	-0.631	-0.631	-0.631	-0.631	-0.632	-0.632	-0.634	-0.635	-0.636	-0.638	-0.639	-0.640	-0.641	-0.642	-0.645	-0.646	-0.648	-0.650	-0.651	-0.652	-0.654	-0.656	-0.656	-0.658	-0.659	-0.660	-0.660	-0.661	-0.661	-0.661	-0.660	-0.660	-0.660	-0.659	-0.656	-0.656	-0.654	-0.651	-0.648	-0.644	-0.641	-0.636	-0.632	-0.628	-0.622	-0.618	-0.611	-0.605	-0.599	-0.592	-0.584	-0.578	-0.569	-0.560	-0.551	-0.542	-0.532	-0.524	-0.514	-0.504	-0.492	-0.482	-0.471	-0.460	-0.449	-0.438	-0.426	-0.414	-0.402	-0.391	-0.380	-0.369	-0.358	-0.345	-0.334	-0.324	-0.311	-0.301	-0.291	-0.280	-0.270	-0.261	-0.251	-0.242	-0.234	-0.226	-0.218	-0.210	-0.204	-0.198	-0.191	-0.186	-0.181	-0.176	-0.174	-0.171	-0.168	-0.166	-0.165	-0.165	-0.164	-0.165	-0.166	-0.169	-0.171	-0.174	-0.178	-0.181	-0.186	-0.191	-0.198	-0.204	-0.211	-0.218	-0.225	-0.235	-0.242	-0.252	-0.261	-0.271	-0.280	-0.292	-0.302	-0.314	-0.324	-0.336	-0.348	-0.359	-0.371	-0.384	-0.395	-0.406	-0.418	-0.431	-0.442	-0.454	-0.466	-0.478	-0.488	-0.500	-0.511	-0.521	-0.531	-0.542	-0.552	-0.562	-0.571	-0.580	-0.589	-0.598	-0.605	-0.612	-0.621	-0.628	-0.634	-0.640	-0.646	-0.650	-0.655	-0.659	-0.664	-0.668	-0.670	-0.672	-0.674	-0.676	-0.678	100.000	5.000	2.000	1.000	3.000	0.000	0.000	0.000	0.000	0.000	0.000	0.000	0.000	0.000	0.000	0.000	0.000	0.000	1.094	1.074	1.054	1.034	1.014	0.994	0.972	0.952	0.931	0.910	0.890	0.869	0.848	0.826	0.806	0.784	0.762	0.741	0.720	0.698	0.676	0.654	0.631	0.609	0.588	0.565	0.542	0.520	0.498	0.475	0.451	0.429	0.406	0.382	0.360	0.336	0.314	0.291	0.268	0.245	0.222	0.200	0.178	0.155	0.132	0.112	0.090	0.070	0.048	0.028	0.008	-0.011	-0.030	-0.050	-0.068	-0.084	-0.101	-0.118	-0.131	-0.145	-0.159	-0.171	-0.182	-0.194	-0.202	-0.212	-0.220	-0.226	-0.232	-0.236	-0.240	-0.242	-0.244	-0.244	-0.241	-0.239	-0.236	-0.232	-0.228	-0.221	-0.212	-0.205	-0.195	-0.185	-0.174	-0.162	-0.149	-0.136	-0.121	-0.106	-0.091	-0.075	-0.059	-0.042	-0.024	-0.006	0.011	0.030	0.048	0.066	0.086	0.104	0.122	0.140	0.160	0.178	0.195	0.211	0.230	0.246	0.262	0.278	0.292	0.308	0.321	0.335	0.348	0.359	0.371	0.381	0.391	0.400	0.409	0.416	0.424	0.429	0.434	0.439	0.442	0.444	0.446	0.446	0.448	0.446	0.444	0.442	0.439	0.434	0.429	0.422	0.418	0.410	0.401	0.392	0.384	0.372	0.362	0.350	0.338	0.325	0.311	0.298	0.281	0.265	0.250	0.234	0.215	0.198	0.179	0.160	0.141	0.121	0.101	0.080	0.059	0.036	0.015	-0.006	-0.030	-0.051	-0.075	-0.099	-0.122	-0.145	-0.169	-0.192	-0.216	-0.240	-0.262	-0.288	-0.310	-0.334	-0.356	-0.379	-0.401	-0.424	-0.445	-0.466	-0.488	-0.506	-0.526	-0.546	-0.565	-0.581	-0.600	-0.616	-0.631	-0.646	-0.661	-0.674	-0.689	-0.700	-0.711	-0.721	-0.730	-0.740	-0.748	-0.754	-0.760	-0.765	-0.768	-0.771	-0.774	-0.775	-0.775	-0.775	-0.774	-0.772	-0.769	-0.766	-0.761	-0.758	-0.752	-0.746	-0.739	-0.731	-0.724	-0.715	-0.706	-0.698	-0.689	-0.679	-0.669	-0.658	-0.648	-0.636	-0.626	-0.616	-0.605	-0.595	-0.582	-0.572	-0.562	-0.552	-0.542	-0.532	-0.524	-0.515	-0.506	-0.496	-0.489	-0.482	-0.475	-0.469	-0.462	-0.458	-0.452	-0.448	-0.444	-0.441	-0.438	-0.435	-0.434	-0.432	-0.434	-0.434	-0.435	-0.436	-0.438	-0.440	-0.444	-0.448	-0.451	-0.456	-0.462	-0.468	-0.474	-0.479	-0.486	-0.494	-0.501	-0.510	-0.519	-0.528	-0.536	-0.546	-0.555	-0.566	-0.576	-0.588	-0.598	-0.608	-0.620	-0.631	-0.641	-0.654	-0.666	-0.676	-0.688	-0.700	-0.711	-0.722	-0.735	-0.746	-0.758	-0.768	-0.779	-0.790	-0.800	-0.810	-0.820	-0.830	-0.839	-0.849	-0.856	-0.865	-0.872	-0.880	-0.888	-0.894	-0.900	-0.905	-0.911	-0.915	-0.920	-0.922	-0.926	-0.929	-0.930	-0.932	-0.932	-0.932	-0.932	-0.932	-0.931	-0.930	-0.928	-0.925	-0.921	-0.918	-0.914	-0.909	-0.902	-0.898	-0.891	-0.885	-0.878	-0.871	-0.864	-0.855	-0.849	-0.840	-0.831	-0.822	-0.812	-0.804	-0.795	-0.786	-0.778	-0.768	-0.758	-0.749	-0.739	-0.729	-0.720	-0.709	-0.700	-0.690	-0.680	-0.670	-0.661	-0.651	-0.642	-0.634	-0.624	-0.615	-0.606	-0.598	-0.588	-0.579	-0.571	-0.562	-0.554	-0.544	-0.536	-0.528	-0.520	-0.511	-0.502	-0.494	-0.486	-0.478	-0.470	-0.461	-0.454	-0.446	-0.438	-0.430	-0.422	-0.414	-0.405	-0.399	-0.390	-0.382	-0.375	-0.369	-0.360	-0.354	-0.345	-0.339	-0.332	-0.326	-0.319	-0.312	-0.306	-0.301	-0.295	-0.290	-0.285	-0.279	-0.275	-0.270	-0.266	-0.261	-0.258	-0.255	-0.252	-0.250	-0.248	-0.245	-0.244	-0.241	-0.240	-0.240	-0.240	-0.239	-0.239	-0.238	-0.239	-0.239	-0.240	-0.240	-0.242	-0.244	-0.245	-0.248	-0.249	-0.251	-0.254	-0.256	-0.259	-0.261	-0.264	-0.266	-0.269	-0.271	-0.274	-0.278	-0.279	-0.281	-0.284	-0.285	-0.288	-0.290	-0.291	-0.294	-0.295	-0.296	-0.298	-0.299	-0.299	-0.300	-0.301	-0.301	-0.301	-0.301	-0.301	-0.300	-0.300	-0.299	-0.298	-0.296	-0.294	-0.291	-0.289	-0.286	-0.282	-0.280	-0.276	-0.272	-0.268	-0.262	-0.258	-0.251	-0.245	-0.239	-0.232	-0.226	-0.220	-0.211	-0.202	-0.195	-0.186	-0.178	-0.168	-0.159	-0.148	-0.138	-0.126	-0.115	-0.105	-0.094	-0.082	-0.070	-0.059	-0.046	-0.034	-0.021	-0.010	0.002	0.015	0.028	0.040	0.051	0.065	0.076	0.088	0.099	0.111	0.121	0.132	0.142	0.154	0.162	0.172	0.181	0.190	0.198	0.205	0.212	0.219	0.224	0.229	0.234	0.238	0.241	0.244	0.245	0.248	0.248	0.249	0.248	0.246	0.245	0.241	0.239	0.236	0.231	0.226	0.221	0.215	0.208	0.200	0.192	0.185	0.176	0.168	0.156	0.146	0.135	0.124	0.112	0.101	0.089	0.078	0.065	0.051	0.038	0.025	0.011	-0.002	-0.016	-0.030	-0.044	-0.059	-0.072	-0.088	-0.101	-0.115	-0.130	-0.144	-0.156	-0.171	-0.184	-0.199	-0.211	-0.225	-0.236	-0.250	-0.261	-0.275	-0.288	-0.298	-0.309	-0.320	-0.331	-0.341	-0.350	-0.360	-0.369	-0.378	-0.385	-0.392	-0.400	-0.406	-0.412	-0.419	-0.425	-0.429	-0.434	-0.438	-0.441	-0.445	-0.449	-0.451	-0.454	-0.456	-0.456	-0.459	-0.460	-0.460	-0.461	-0.461	-0.462	-0.461	-0.461	-0.461	-0.461	-0.461	-0.459	-0.459	-0.459	-0.458	-0.458	-0.458	-0.456	-0.456	-0.456	-0.456	-0.458	-0.459	-0.458	-0.460	-0.461	-0.462	-0.464	-0.466	-0.469	-0.470	-0.474	-0.476	-0.480	-0.484	-0.489	-0.491	-0.496	-0.501	-0.505	-0.510	-0.515	-0.521	-0.528	-0.532	-0.539	-0.545	-0.550	-0.555	-0.561	-0.568	-0.575	-0.581	-0.585	-0.592	-0.598	-0.604	-0.610	-0.615	-0.620	-0.626	-0.631	-0.636	-0.641	-0.646	-0.650	-0.654	-0.659	-0.662	-0.668	-0.670	-0.674	-0.678	-0.680	-0.684	-0.686	-0.689	-0.690	-0.692	-0.695	-0.698	-0.700	-0.701	-0.702	-0.705	-0.706	-0.709	-0.709	-0.710	-0.711	-0.711	-0.714	-0.714	-0.715	-0.715	-0.715	-0.716	-0.715	-0.714	-0.714	-0.714	-0.712	-0.712	-0.710	-0.709	-0.708	-0.705	-0.702	-0.700	-0.698	-0.695	-0.690	-0.686	-0.684	-0.679	-0.674	-0.669	-0.662	-0.658	-0.650	-0.644	-0.638	-0.629	-0.621	-0.614	-0.605	-0.596	-0.586	-0.578	-0.568	-0.558	-0.546	-0.535	-0.524	-0.512	-0.500	-0.488	-0.474	-0.461	-0.446	-0.432	-0.418	-0.404	-0.389	-0.372	-0.358	-0.340	-0.324	-0.306	-0.289	-0.270	-0.252	-0.232	-0.215	-0.195	-0.174	-0.154	-0.132	-0.111	-0.089	-0.066	-0.042	-0.019	0.006	0.030	0.056	0.082	0.110	0.138	0.166	0.195	0.224	0.255	0.286	0.318	0.350	0.385	0.418	0.452	0.489	0.524	0.561	0.599	0.638	0.676	0.716	0.755	0.796	0.838	0.879	0.921	0.962	1.005	1.049	1.092	1.136	1.180	1.224	1.268	1.312	1.356	1.401	1.445	1.488	1.532	1.576	1.619	1.662	1.704	1.746	1.788	1.828	1.868	1.908	1.946	1.986	2.022	2.060	2.096	2.130	2.164	2.198	2.230	2.261	2.291	2.320	2.349	2.378	2.404	2.430	2.455	2.480	2.502	2.526	2.548	2.569	2.589	2.608	2.626	2.644	2.660	2.676	2.692	2.708	2.721	2.735	2.749	2.761	2.774	2.785	2.796	2.808	2.818	2.828	2.836	2.846	2.855	2.861	2.870	2.878	2.885	2.891	2.898	2.904	2.909	2.914	2.920	2.924	2.928	2.931	2.934	2.936	2.939	2.940	2.940	2.940	2.940	2.938	2.936	2.934	2.930	2.926	2.921	2.915	2.909	2.901	2.892	2.884	2.874	2.862	2.850	2.838	2.824	2.809	2.792	2.776	2.759	2.740	2.721	2.701	2.680	2.659	2.636	2.614	2.590	2.566	2.541	2.516	2.490	2.465	2.438	2.411	2.384	2.356	2.329	2.302	2.274	2.248	2.219	2.192	2.164	2.138	2.111	2.085	2.059	2.033	2.007	1.984	1.959	1.935	1.911	1.889	1.866	1.845	1.824	1.804	1.782	1.764	1.745	1.726	1.708	1.691	1.672	1.658	1.640	1.625	1.609	1.594	1.578	1.564	1.549	1.534	1.519	1.505	1.490	1.476	1.462	1.448	1.432	1.418	1.404	1.389	1.374	1.359	1.344	1.329	1.312	1.298	1.281	1.265	1.249	1.232	1.216	1.199	1.184	1.166	1.150	1.132	1.116	1.100	1.082	1.065	1.049	1.032	1.018	1.001	0.985	0.969	0.954	0.939	0.925	0.910	0.896	0.882	0.869	0.855	0.844	0.831	0.820	0.809	0.796	0.786	0.775	0.765	0.756	0.746	0.738	0.729	0.720	0.712	0.704	0.696	0.688	0.680	0.672	0.665	0.659	0.651	0.645	0.639	0.631	0.624	0.618	0.611	0.605	0.599	0.591	0.586	0.580	0.574	0.566	0.561	0.554	0.549	0.542	0.536	0.530	0.524	0.518	0.514	0.507	0.502	0.498	0.492	0.488	0.484	0.480	0.476	0.472	0.470	0.466	0.464	0.461	0.460	0.460	0.459	0.456	0.456	0.458	0.458	0.459	0.460	0.461	0.462	0.466	0.469	0.471	0.475	0.476	0.481	0.485	0.489	0.492	0.498	0.501	0.505	0.510	0.514	0.519	0.522	0.526	0.530	0.534	0.536	0.540	0.544	0.546	0.549	0.551	0.552	0.554	0.555	0.556	0.556	0.558	0.556	0.555	0.554	0.552	0.550	0.548	0.545	0.542	0.539	0.535	0.531	0.528	0.524	0.520	0.515	0.509	0.505	0.500	0.495	0.490	0.485	0.480	0.475	0.471	0.466	0.462	0.459	0.454	0.451	0.448	0.446	0.444	0.441	0.441	0.440	0.441	0.441	0.444	0.446	0.449	0.452	0.458	0.464	0.470	0.476	0.485	0.495	0.504	0.515	0.526	0.539	0.552	0.568	0.582	0.600	0.618	0.636	0.655	0.676	0.698	0.720	0.744	0.768	0.791	0.818	0.844	0.871	0.898	0.926	0.955	0.984	1.014	1.044	1.074	1.104	1.136	1.166	1.198	1.229	1.261	1.292	1.324	1.355	1.386	1.415	1.446	1.476	1.505	1.535	1.562	1.590	1.616	1.642	1.668	1.691	1.715	1.738	1.759	1.780	1.800	1.818	1.835	1.851	1.866	1.880	1.894	1.905	1.915	1.925	1.932	1.940	1.946	1.951	1.954	1.956	1.959	1.959	1.958	1.958	1.954	1.950	1.945	1.940	1.934	1.926	1.919	1.910	1.901	1.890	1.880	1.869	1.858	1.845	1.832	1.820	1.808	1.794	1.780	1.765	1.751	1.736	1.721	1.706	1.691	1.675	1.661	1.646	1.631	1.615	1.601	1.586	1.571	1.558	1.541	1.528	1.515	1.500	1.486	1.474	1.461	1.449	1.435	1.424	1.412	1.400	1.389	1.378	1.368	1.358	1.348	1.338	1.329	1.320	1.311	1.302	1.295	1.288	1.280	1.272	1.266	1.260	1.254	1.249	1.242	1.238	1.232	1.228	1.224	1.219	1.215	1.211	1.208	1.206	1.202	1.200	1.198	1.196	1.194	1.192	1.191	1.189	1.188	1.186	1.186	1.185	1.185	1.185	1.185	1.185	1.185	1.186	1.188	1.188	1.189	1.189	1.190	1.191	1.194	1.194	1.196	1.198	1.200	1.201	1.204	1.206	1.209	1.210	1.212	1.215	1.218	1.219	1.222	1.224	1.226	1.229	1.231	1.232	1.235	1.238	1.240	1.242	1.244	1.245	1.246	1.249	1.250	1.252	1.254	1.254	1.255	1.255	1.256	1.256	1.256	1.256	1.256	1.255	1.254	1.252	1.251	1.250	1.248	1.244	1.241	1.239	1.235	1.231	1.228	1.224	1.219	1.214	1.209	1.204	1.198	1.192	1.186	1.180	1.172	1.166	1.159	1.150	1.144	1.136	1.126	1.119	1.110	1.102	1.094	1.085	1.075	1.068	1.058	1.049	1.040	1.031	1.022	1.012	1.005	0.996	0.988	0.979	0.970	0.960	0.952	0.945	0.936	0.928	0.921	0.914	0.906	0.899	0.891	0.885	0.880	0.874	0.868	0.861	0.855	0.850	0.844	0.840	0.835	0.830	0.825	0.821	0.818	0.814	0.810	0.806	0.804	0.800	0.798	0.794	0.791	0.789	0.786	0.784	0.781	0.780	0.779	0.775	0.774	0.772	0.770	0.769	0.766	0.765	0.764	0.761	0.760	0.759	0.755	0.754	0.751	0.750	0.748	0.745	0.742	0.740	0.738	0.735	0.731	0.729	0.726	0.721	0.718	0.714	0.709	0.706	0.701	0.696	0.690	0.686	0.680	0.674	0.668	0.661	0.654	0.648	0.640	0.632	0.625	0.616	0.608	0.599	0.590	0.580	0.570	0.561	0.551	0.540	0.530	0.519	0.509	0.498	0.486	0.475	0.464	0.452	0.440	0.428	0.416	0.402	0.390	0.379	0.365	0.352	0.340	0.326	0.314	0.300	0.288	0.275	0.262	0.249	0.236	0.224	0.211	0.199	0.186	0.172	0.160	0.148	0.136	0.124	0.111	0.101	0.090	0.078	0.068	0.056	0.048	0.039	0.029	0.020	0.011	0.004	-0.002	-0.010	-0.016	-0.020	-0.025	-0.029	-0.031	-0.032	-0.034	-0.034	-0.034	-0.031	-0.029	-0.025	-0.020	-0.014	-0.006	0.001	0.011	0.022	0.034	0.046	0.060	0.076	0.092	0.110	0.129	0.149	0.170	0.191	0.215	0.239	0.264	0.290	0.316	0.344	0.372	0.401	0.431	0.461	0.491	0.522	0.554	0.586	0.618	0.650	0.681	0.714	0.744	0.775	0.808	0.836	0.868	0.898	0.925	0.954	0.981	1.008	1.032	1.058	1.080	1.102	1.125	1.144	1.162	1.180	1.196	1.211	1.224	1.236	1.246	1.256	1.264	1.271	1.275	1.280	1.282	1.284	1.284	1.281	1.280	1.276	1.271	1.266	1.259	1.251	1.244	1.232	1.222	1.211	1.200	1.188	1.175	1.162	1.149	1.134	1.120	1.105	1.090	1.074	1.060	1.044	1.028	1.012	0.996	0.981	0.966	0.951	0.936	0.921	0.906	0.892	0.879	0.865	0.851	0.838	0.826	0.814	0.801	0.789	0.778	0.766	0.755	0.745	0.735	0.724	0.715	0.706	0.698	0.689	0.680	0.672	0.665	0.658	0.650	0.642	0.638	0.630	0.622	0.618	0.612	0.606	0.601	0.595	0.591	0.586	0.580	0.576	0.571	0.568	0.564	0.559	0.555	0.551	0.548	0.542	0.539	0.535	0.530	0.526	0.522	0.519	0.515	0.511	0.506	0.502	0.499	0.494	0.490	0.485	0.480	0.475	0.470	0.464	0.459	0.452	0.448	0.441	0.434	0.428	0.420	0.414	0.405	0.396	0.389	0.380	0.371	0.362	0.352	0.342	0.331	0.321	0.310	0.299	0.288	0.275	0.262	0.251	0.239	0.225	0.211	0.198	0.182	0.168	0.152	0.138	0.124	0.108	0.091	0.076	0.060	0.042	0.028	0.011	-0.005	-0.022	-0.039	-0.056	-0.072	-0.090	-0.106	-0.122	-0.139	-0.156	-0.171	-0.188	-0.204	-0.220	-0.236	-0.250	-0.265	-0.280	-0.295	-0.309	-0.322	-0.336	-0.349	-0.361	-0.374	-0.386	-0.398	-0.409	-0.419	-0.429	-0.438	-0.448	-0.456	-0.464	-0.471	-0.479	-0.485	-0.492	-0.498	-0.502	-0.507	-0.511	-0.515	-0.518	-0.521	-0.524	-0.526	-0.528	-0.529	-0.529	-0.529	-0.529	-0.528	-0.528	-0.526	-0.525	-0.524	-0.522	-0.519	-0.518	-0.514	-0.512	-0.509	-0.505	-0.502	-0.499	-0.495	-0.492	-0.490	-0.486	-0.482	-0.480	-0.476	-0.474	-0.471	-0.468	-0.465	-0.461	-0.460	-0.458	-0.456	-0.454	-0.452	-0.450	-0.449	-0.449	-0.446	-0.446	-0.446	-0.446	-0.445	-0.445	-0.446	-0.446	-0.448	-0.448	-0.450	-0.450	-0.451	-0.452	-0.454	-0.456	-0.458	-0.459	-0.460	-0.462	-0.464	-0.466	-0.469	-0.470	-0.470	-0.474	-0.475	-0.476	-0.476	-0.479	-0.479	-0.480	-0.481	-0.481	-0.481	-0.482	-0.482	-0.481	-0.481	-0.480	-0.480	-0.478	-0.478	-0.475	-0.472	-0.470	-0.468	-0.465	-0.462	-0.460	-0.456	-0.454	-0.449	-0.445	-0.441	-0.438	-0.432	-0.428	-0.422	-0.418	-0.412	-0.406	-0.401	-0.396	-0.389	-0.384	-0.376	-0.370	-0.364	-0.358	-0.349	-0.342	-0.335	-0.328	-0.320	-0.311	-0.302	-0.294	-0.285	-0.276	-0.268	-0.258	-0.249	-0.239	-0.229	-0.220	-0.209	-0.199	-0.188	-0.176	-0.165	-0.154	-0.142	-0.130	-0.118	-0.105	-0.094	-0.080	-0.068	-0.055	-0.041	-0.029	-0.015	-0.001	0.012	0.026	0.040	0.054	0.068	0.080	0.094	0.108	0.120	0.134	0.146	0.159	0.171	0.182	0.194	0.206	0.215	0.226	0.236	0.245	0.254	0.261	0.269	0.276	0.282	0.288	0.291	0.296	0.300	0.301	0.304	0.305	0.305	0.304	0.301	0.300	0.296	0.292	0.288	0.281	0.276	0.270	0.261	0.254	0.245	0.235	0.225	0.214	0.202	0.190	0.178	0.166	0.152	0.139	0.125	0.111	0.096	0.081	0.068	0.052	0.039	0.025	0.009	-0.005	-0.019	-0.034	-0.048	-0.061	-0.074	-0.088	-0.100	-0.114	-0.126	-0.138	-0.149	-0.159	-0.170	-0.180	-0.189	-0.199	-0.206	-0.215	-0.222	-0.229	-0.235	-0.241	-0.246	-0.251	-0.255	-0.258	-0.262	-0.265	-0.268	-0.269	-0.269	-0.270	-0.271	-0.271	-0.271	-0.270	-0.269	-0.268	-0.266	-0.264	-0.261	-0.260	-0.256	-0.254	-0.251	-0.248	-0.246	-0.241	-0.239	-0.236	-0.231	-0.229	-0.225	-0.221	-0.218	-0.214	-0.210	-0.208	-0.202	-0.199	-0.196	-0.191	-0.188	-0.184	-0.180	-0.175	-0.172	-0.169	-0.164	-0.161	-0.158	-0.154	-0.150	-0.146	-0.142	-0.139	-0.134	-0.131	-0.126	-0.124	-0.119	-0.115	-0.110	-0.108	-0.102	-0.099	-0.095	-0.089	-0.085	-0.080	-0.076	-0.071	-0.065	-0.060	-0.055	-0.050	-0.044	-0.039	-0.034	-0.029	-0.022	-0.016	-0.010	-0.005	0.001	0.008	0.012	0.019	0.025	0.031	0.038	0.044	0.049	0.056	0.061	0.068	0.072	0.079	0.085	0.090	0.096	0.100	0.106	0.111	0.116	0.121	0.126	0.130	0.134	0.138	0.141	0.145	0.149	0.151	0.154	0.156	0.159	0.160	0.162	0.164	0.165	0.165	0.166	0.168	0.166	0.166	0.165	0.165	0.165	0.162	0.162	0.160	0.159	0.158	0.155	0.152	0.150	0.148	0.145	0.142	0.140	0.139	0.135	0.132	0.130	0.128	0.125	0.122	0.121	0.118	0.116	0.115	0.112	0.112	0.111	0.110	0.110	0.109	0.109	0.111	0.111	0.112	0.114	0.118	0.119	0.122	0.126	0.130	0.134	0.139	0.144	0.150	0.156	0.162	0.169	0.176	0.184	0.192	0.200	0.209	0.219	0.229	0.239	0.249	0.259	0.270	0.280	0.291	0.304	0.315	0.326	0.339	0.351	0.364	0.376	0.389	0.401	0.414	0.426	0.439	0.452	0.465	0.478	0.491	0.504	0.516	0.529	0.541	0.552	0.566	0.576	0.589	0.601	0.612	0.622	0.634	0.645	0.655	0.666	0.676	0.686	0.695	0.704	0.714	0.722	0.731	0.739	0.748	0.754	0.762	0.770	0.776	0.782	0.788	0.794	0.799	0.804	0.809	0.812	0.815	0.819	0.822	0.825	0.828	0.829	0.830	0.830	0.831	0.831	0.831	0.830	0.830	0.828	0.826	0.824	0.822	0.819	0.816	0.814	0.809	0.805	0.800	0.796	0.791	0.786	0.781	0.775	0.770	0.765	0.759	0.754	0.748	0.740	0.735	0.729	0.722	0.716	0.711	0.705	0.699	0.694	0.688	0.682	0.678	0.672	0.669	0.664	0.660	0.656	0.651	0.649	0.646	0.644	0.641	0.639	0.638	0.636	0.635	0.634	0.634	0.635	0.635	0.635	0.635	0.636	0.638	0.639	0.640	0.642	0.644	0.645	0.648	0.649	0.651	0.654	0.655	0.658	0.660	0.661	0.664	0.664	0.666	0.666	0.668	0.668	0.669	0.668	0.669	0.668	0.666	0.664	0.661	0.660	0.656	0.652	0.649	0.645	0.640	0.635	0.630	0.624	0.618	0.611	0.605	0.598	0.590	0.581	0.572	0.565	0.558	0.548	0.539	0.531	0.521	0.512	0.504	0.495	0.486	0.478	0.470	0.462	0.454	0.446	0.439	0.432	0.426	0.420	0.414	0.410	0.405	0.401	0.396	0.394	0.391	0.389	0.388	0.386	0.385	0.384	0.385	0.385	0.385	0.388	0.389	0.390	0.392	0.395	0.399	0.401	0.405	0.408	0.411	0.415	0.419	0.422	0.428	0.430	0.434	0.439	0.440	0.444	0.446	0.450	0.451	0.454	0.458	0.459	0.460	0.461	0.464	0.464	0.464	0.465	0.465	0.466	0.466	0.466	0.465	0.466	0.466	0.466	0.466	0.466	0.466	0.468	0.468	0.470	0.471	0.475	0.478	0.481	0.485	0.491	0.496	0.504	0.510	0.519	0.528	0.536	0.548	0.560	0.571	0.585	0.599	0.615	0.631	0.649	0.668	0.688	0.706	0.728	0.749	0.771	0.795	0.818	0.842	0.868	0.892	0.919	0.945	0.971	0.998	1.024	1.051	1.079	1.104	1.131	1.158	1.182	1.209	1.234	1.258	1.281	1.305	1.328	1.349	1.369	1.390	1.409	1.428	1.445	1.462	1.476	1.492	1.505	1.516	1.529	1.539	1.549	1.558	1.565	1.571	1.578	1.582	1.586	1.589	1.591	1.594	1.595	1.596	1.596	1.596	1.596	1.595	1.594	1.591	1.590	1.589	1.586	1.584	1.582	1.580	1.579	1.576	1.574	1.572	1.571	1.570	1.569	1.568	1.566	1.566	1.566	1.566	1.568	1.568	1.568	1.569	1.570	1.571	1.574	1.574	1.575	1.576	1.579	1.580	1.580	1.581	1.581	1.581	1.581	1.581	1.579	1.578	1.575	1.571	1.568	1.562	1.559	1.552	1.544	1.536	1.526	1.516	1.505	1.492	1.478	1.462	1.446	1.429	1.409	1.388	1.366	1.342	1.318	1.291	1.262	1.234	1.204	1.171	1.138	1.102	1.065	1.026	0.986	0.945	0.902	0.859	0.814	0.768	0.719	0.669	0.618	0.566	0.514	0.459	0.404	0.348	0.290	0.231	0.172	0.112	0.052	-0.009	-0.070	-0.132	-0.195	-0.259	-0.322	-0.386	-0.450	-0.515	-0.579	-0.641	-0.706	-0.770	-0.835	-0.899	-0.961	-1.022	-1.086	-1.148	-1.209	-1.269	-1.330	-1.389	-1.446	-1.504	-1.561	-1.618	-1.671	-1.726	-1.779	-1.831	-1.881	-1.932	-1.981	-2.029	-2.076	-2.122	-2.166	-2.211	-2.254	-2.295	-2.336	-2.376	-2.415	-2.454	-2.491	-2.529	-2.564	-2.599	-2.634	-2.668	-2.700	-2.734	-2.765	-2.796	-2.828	-2.858	-2.888	-2.918	-2.948	-2.975	-3.004	-3.031	-3.060	-3.088	-3.115	-3.142	-3.169	-3.196	-3.222	-3.250	-3.275	-3.302	-3.328	-3.354	-3.379	-3.405	-3.430	-3.455	-3.480	-3.505	-3.530	-3.554	-3.579	-3.601	-3.625	-3.650	-3.672	-3.694	-3.718	-3.739	-3.760	-3.781	-3.802	-3.824	-3.845	-3.865	-3.884	-3.904	-3.922	-3.941	-3.960	-3.978	-3.995	-4.012	-4.029	-4.045	-4.060	-4.076	-4.091	-4.106	-4.121	-4.136	-4.151	-4.165	-4.179	-4.192	-4.206	-4.219	-4.232	-4.245	-4.258	-4.269	-4.281	-4.292	-4.304	-4.315	-4.326	-4.336	-4.346	-4.356	-4.366	-4.375	-4.384	-4.392	-4.400	-4.408	-4.414	-4.421	-4.426	-4.431	-4.435	-4.440	-4.442	-4.445	-4.446	-4.446	-4.445	-4.445	-4.442	-4.439	-4.434	-4.429	-4.421	-4.412	-4.402	-4.392	-4.380	-4.366	-4.352	-4.336	-4.320	-4.300	-4.280	-4.260	-4.236	-4.211	-4.186	-4.160	-4.131	-4.101	-4.071	-4.039	-4.006	-3.971	-3.936	-3.899	-3.861	-3.822	-3.784	-3.744	-3.702	-3.660	-3.618	-3.574	-3.530	-3.486	-3.441	-3.396	-3.351	-3.305	-3.260	-3.215	-3.169	-3.121	-3.076	-3.030	-2.984	-2.938	-2.894	-2.848	-2.802	-2.759	-2.714	-2.670	-2.626	-2.584	-2.541	-2.499	-2.458	-2.416	-2.378	-2.336	-2.298	-2.258	-2.220	-2.181	-2.145	-2.108	-2.071	-2.035	-2.000	-1.966	-1.930	-1.896	-1.862	-1.830	-1.796	-1.764	-1.732	-1.700	-1.669	-1.638	-1.606	-1.576	-1.545	-1.515	-1.484	-1.454	-1.424	-1.395	-1.365	-1.335	-1.305	-1.275	-1.246	-1.218	-1.189	-1.160	-1.130	-1.101	-1.072	-1.044	-1.015	-0.986	-0.958	-0.928	-0.900	-0.870	-0.841	-0.811	-0.782	-0.752	-0.722	-0.694	-0.664	-0.635	-0.605	-0.574	-0.545	-0.515	-0.485	-0.454	-0.424	-0.392	-0.362	-0.331	-0.301	-0.269	-0.238	-0.208	-0.174	-0.142	-0.110	-0.076	-0.045	-0.011	0.021	0.055	0.089	0.124	0.158	0.192	0.226	0.261	0.296	0.330	0.366	0.401	0.438	0.472	0.509	0.544	0.580	0.616	0.651	0.688	0.724	0.759	0.795	0.831	0.868	0.902	0.939	0.974	1.008	1.042	1.078	1.111	1.145	1.179	1.211	1.244	1.276	1.306	1.338	1.368	1.398	1.426	1.455	1.482	1.510	1.535	1.560	1.585	1.609	1.631	1.652	1.672	1.692	1.712	1.730	1.746	1.762	1.776	1.791	1.805	1.815	1.826	1.836	1.845	1.852	1.860	1.865	1.870	1.874	1.876	1.878	1.879	1.879	1.878	1.875	1.874	1.870	1.866	1.861	1.855	1.849	1.842	1.834	1.826	1.818	1.809	1.798	1.788	1.778	1.766	1.755	1.744	1.731	1.720	1.708	1.695	1.682	1.670	1.658	1.645	1.634	1.621	1.609	1.598	1.586	1.576	1.565	1.554	1.544	1.534	1.525	1.514	1.505	1.499	1.490	1.482	1.475	1.469	1.464	1.458	1.452	1.449	1.445	1.441	1.439	1.436	1.434	1.432	1.432	1.431	1.432	1.432	1.434	1.434	1.436	1.438	1.441	1.444	1.448	1.450	1.454	1.458	1.461	1.465	1.469	1.472	1.476	1.480	1.484	1.486	1.490	1.494	1.496	1.499	1.500	1.502	1.504	1.504	1.504	1.504	1.504	1.502	1.500	1.498	1.494	1.490	1.485	1.479	1.472	1.464	1.456	1.448	1.438	1.425	1.415	1.401	1.388	1.374	1.359	1.342	1.326	1.309	1.291	1.271	1.251	1.232	1.211	1.189	1.168	1.145	1.121	1.099	1.074	1.050	1.026	1.000	0.975	0.950	0.924	0.899	0.874	0.848	0.822	0.796	0.771	0.745	0.720	0.695	0.670	0.646	0.621	0.598	0.572	0.550	0.526	0.502	0.480	0.458	0.435	0.414	0.392	0.371	0.350	0.330	0.310	0.290	0.269	0.251	0.231	0.212	0.194	0.176	0.158	0.140	0.122	0.105	0.089	0.071	0.055	0.039	0.022	0.006	-0.009	-0.024	-0.039	-0.054	-0.068	-0.082	-0.096	-0.110	-0.124	-0.135	-0.148	-0.160	-0.171	-0.181	-0.191	-0.200	-0.209	-0.218	-0.225	-0.232	-0.238	-0.244	-0.249	-0.252	-0.255	-0.259	-0.260	-0.259	-0.260	-0.258	-0.256	-0.254	-0.250	-0.245	-0.239	-0.232	-0.226	-0.219	-0.210	-0.200	-0.190	-0.179	-0.166	-0.155	-0.142	-0.129	-0.116	-0.101	-0.088	-0.071	-0.056	-0.040	-0.025	-0.009	0.008	0.025	0.041	0.058	0.074	0.090	0.106	0.122	0.138	0.154	0.169	0.184	0.198	0.211	0.225	0.239	0.250	0.262	0.274	0.285	0.295	0.305	0.314	0.322	0.330	0.338	0.345	0.351	0.355	0.360	0.362	0.365	0.368	0.369	0.369	0.369	0.369	0.366	0.364	0.361	0.359	0.352	0.349	0.342	0.336	0.329	0.321	0.312	0.304	0.292	0.281	0.270	0.258	0.245	0.232	0.218	0.204	0.189	0.174	0.158	0.140	0.124	0.105	0.088	0.068	0.049	0.029	0.009	-0.011	-0.032	-0.055	-0.075	-0.098	-0.120	-0.141	-0.165	-0.188	-0.211	-0.234	-0.256	-0.279	-0.302	-0.325	-0.348	-0.371	-0.394	-0.415	-0.438	-0.460	-0.480	-0.500	-0.521	-0.540	-0.559	-0.578	-0.595	-0.612	-0.629	-0.644	-0.659	-0.674	-0.688	-0.700	-0.711	-0.722	-0.731	-0.741	-0.750	-0.758	-0.764	-0.769	-0.772	-0.776	-0.779	-0.781	-0.781	-0.781	-0.780	-0.779	-0.776	-0.772	-0.769	-0.762	-0.756	-0.751	-0.744	-0.736	-0.729	-0.719	-0.709	-0.700	-0.690	-0.679	-0.668	-0.658	-0.646	-0.635	-0.622	-0.611	-0.600	-0.588	-0.576	-0.565	-0.551	-0.540	-0.528	-0.518	-0.506	-0.495	-0.484	-0.474	-0.464	-0.454	-0.445	-0.436	-0.428	-0.420	-0.411	-0.405	-0.398	-0.391	-0.386	-0.380	-0.376	-0.372	-0.368	-0.364	-0.362	-0.359	-0.358	-0.356	-0.355	-0.356	-0.356	-0.358	-0.358	-0.360	-0.361	-0.365	-0.369	-0.371	-0.376	-0.380	-0.386	-0.392	-0.398	-0.405	-0.412	-0.421	-0.428	-0.438	-0.445	-0.456	-0.465	-0.476	-0.486	-0.498	-0.509	-0.520	-0.532	-0.544	-0.555	-0.569	-0.581	-0.595	-0.608	-0.620	-0.634	-0.646	-0.660	-0.672	-0.686	-0.699	-0.711	-0.724	-0.736	-0.748	-0.760	-0.771	-0.782	-0.792	-0.804	-0.814	-0.822	-0.831	-0.839	-0.846	-0.854	-0.860	-0.866	-0.871	-0.875	-0.880	-0.882	-0.885	-0.886	-0.886	-0.888	-0.886	-0.885	-0.882	-0.880	-0.876	-0.872	-0.868	-0.862	-0.856	-0.849	-0.841	-0.834	-0.825	-0.816	-0.808	-0.798	-0.788	-0.778	-0.766	-0.755	-0.744	-0.734	-0.721	-0.710	-0.698	-0.685	-0.675	-0.662	-0.650	-0.639	-0.626	-0.614	-0.602	-0.591	-0.579	-0.568	-0.556	-0.545	-0.535	-0.522	-0.514	-0.502	-0.491	-0.482	-0.472	-0.464	-0.454	-0.445	-0.436	-0.428	-0.420	-0.411	-0.404	-0.398	-0.390	-0.382	-0.375	-0.369	-0.362	-0.356	-0.350	-0.345	-0.340	-0.334	-0.330	-0.325	-0.320	-0.316	-0.312	-0.309	-0.305	-0.301	-0.298	-0.295	-0.291	-0.290	-0.288	-0.285	-0.284	-0.282	-0.281	-0.280	-0.279	-0.278	-0.278	-0.278	-0.278	-0.278	-0.278	-0.279	-0.279	-0.280	-0.281	-0.282	-0.284	-0.285	-0.286	-0.289	-0.290	-0.292	-0.294	-0.296	-0.299	-0.300	-0.302	-0.304	-0.308	-0.309	-0.311	-0.312	-0.315	-0.318	-0.320	-0.322	-0.324	-0.326	-0.328	-0.330	-0.332	-0.332	-0.335	-0.338	-0.338	-0.339	-0.340	-0.341	-0.341	-0.344	-0.344	-0.345	-0.345	-0.345	-0.345	-0.346	-0.346	-0.346	-0.346	-0.346	-0.345	-0.344	-0.344	-0.342	-0.341	-0.339	-0.338	-0.335	-0.332	-0.331	-0.329	-0.326	-0.322	-0.318	-0.314	-0.309	-0.305	-0.300	-0.294	-0.288	-0.281	-0.275	-0.268	-0.259	-0.251	-0.242	-0.232	-0.222	-0.212	-0.201	-0.191	-0.179	-0.166	-0.154	-0.139	-0.126	-0.111	-0.098	-0.081	-0.066	-0.050	-0.034	-0.018	0.000	0.015	0.032	0.050	0.068	0.085	0.102	0.119	0.138	0.154	0.171	0.189	0.205	0.221	0.238	0.251	0.268	0.281	0.296	0.309	0.321	0.334	0.344	0.355	0.364	0.372	0.381	0.388	0.392	0.399	0.402	0.405	0.408	0.409	0.410	0.409	0.405	0.402	0.398	0.391	0.386	0.379	0.369	0.360	0.350	0.338	0.325	0.312	0.298	0.282	0.266	0.250	0.232	0.215	0.196	0.176	0.156	0.136	0.116	0.095	0.074	0.052	0.030	0.008	-0.015	-0.038	-0.060	-0.082	-0.105	-0.126	-0.149	-0.171	-0.192	-0.212	-0.234	-0.255	-0.275	-0.294	-0.314	-0.332	-0.351	-0.369	-0.385	-0.402	-0.419	-0.434	-0.448	-0.461	-0.474	-0.485	-0.496	-0.507	-0.518	-0.526	-0.534	-0.542	-0.550	-0.555	-0.561	-0.565	-0.569	-0.574	-0.576	-0.578	-0.579	-0.580	-0.580	-0.580	-0.580	-0.579	-0.579	-0.576	-0.574	-0.572	-0.570	-0.566	-0.562	-0.560	-0.556	-0.554	-0.550	-0.546	-0.544	-0.540	-0.536	-0.534	-0.531	-0.529	-0.526	-0.524	-0.522	-0.520	-0.520	-0.519	-0.518	-0.518	-0.518	-0.518	-0.519	-0.519	-0.520	-0.522	-0.524	-0.526	-0.529	-0.531	-0.535	-0.538	-0.541	-0.545	-0.550	-0.552	-0.558	-0.562	-0.566	-0.570	-0.575	-0.580	-0.584	-0.589	-0.592	-0.598	-0.601	-0.605	-0.610	-0.612	-0.618	-0.620	-0.624	-0.626	-0.629	-0.631	-0.634	-0.635	-0.638	-0.639	-0.639	-0.641	-0.641	-0.642	-0.642	-0.642	-0.644	-0.642	-0.642	-0.642	-0.641	-0.640	-0.640	-0.640	-0.638	-0.636	-0.636	-0.636	-0.634	-0.634	-0.632	-0.632	-0.632	-0.631	-0.630	-0.630	-0.630	-0.629	-0.629	-0.629	-0.629	-0.629	-0.630	-0.630	-0.631	-0.631	-0.631	-0.631	-0.632	-0.634	-0.634	-0.634	-0.635	-0.635	-0.635	-0.635	-0.636	-0.635	-0.635	-0.635	-0.634	-0.634	-0.632	-0.631	-0.629	-0.628	-0.626	-0.622	-0.620	-0.615	-0.612	-0.608	-0.602	-0.596	-0.591	-0.585	-0.578	-0.571	-0.562	-0.554	-0.545	-0.535	-0.524	-0.512	-0.501	-0.489	-0.475	-0.461	-0.446	-0.432	-0.415	-0.399	-0.381	-0.362	-0.345	-0.324	-0.304	-0.282	-0.261	-0.238	-0.215	-0.190	-0.165	-0.139	-0.112	-0.084	-0.056	-0.026	0.004	0.034	0.065	0.098	0.130	0.164	0.198	0.234	0.270	0.306	0.342	0.382	0.420	0.460	0.499	0.540	0.581	0.621	0.664	0.708	0.749	0.792	0.836	0.881	0.925	0.970	1.015	1.059	1.104	1.149	1.194	1.240	1.285	1.330	1.374	1.418	1.462	1.508	1.550	1.592	1.635	1.678	1.720	1.761	1.801	1.842	1.880	1.919	1.958	1.994	2.031	2.066	2.101	2.135	2.168	2.199	2.231	2.261	2.290	2.319	2.346	2.372	2.399	2.424	2.448	2.470	2.494	2.515	2.535	2.555	2.575	2.592	2.611	2.628	2.645	2.661	2.675	2.690	2.705	2.718	2.731	2.744	2.756	2.768	2.779	2.790	2.801	2.812	2.821	2.832	2.841	2.851	2.860	2.869	2.878	2.885	2.894	2.901	2.909	2.916	2.922	2.929	2.935	2.940	2.945	2.950	2.954	2.958	2.960	2.962	2.964	2.965	2.966	2.965	2.964	2.961	2.958	2.954	2.950	2.944	2.936	2.930	2.921	2.910	2.900	2.889	2.875	2.861	2.846	2.830	2.814	2.795	2.778	2.758	2.736	2.715	2.691	2.670	2.646	2.620	2.595	2.570	2.544	2.518	2.490	2.462	2.436	2.409	2.381	2.354	2.326	2.300	2.272	2.245	2.220	2.192	2.168	2.142	2.119	2.095	2.072	2.050	2.029	2.009	1.988	1.969	1.950	1.932	1.916	1.900	1.885	1.871	1.858	1.844	1.831	1.820	1.809	1.799	1.789	1.779	1.770	1.761	1.754	1.744	1.738	1.729	1.720	1.712	1.705	1.698	1.689	1.681	1.672	1.662	1.654	1.644	1.634	1.622	1.612	1.601	1.590	1.578	1.564	1.551	1.538	1.524	1.509	1.492	1.478	1.461	1.444	1.428	1.410	1.392	1.375	1.358	1.339	1.320	1.302	1.284	1.265	1.246	1.228	1.210	1.191	1.175	1.156	1.139	1.121	1.106	1.089	1.074	1.058	1.042	1.028	1.014	0.999	0.985	0.974	0.960	0.949	0.938	0.926	0.915	0.905	0.895	0.886	0.876	0.868	0.860	0.852	0.844	0.838	0.830	0.824	0.818	0.810	0.805	0.799	0.792	0.788	0.782	0.776	0.771	0.768	0.761	0.758	0.752	0.748	0.744	0.739	0.735	0.730	0.725	0.721	0.718	0.712	0.708	0.704	0.700	0.696	0.692	0.689	0.685	0.682	0.679	0.675	0.671	0.669	0.665	0.662	0.660	0.658	0.655	0.651	0.649	0.648	0.645	0.644	0.641	0.640	0.639	0.636	0.635	0.634	0.631	0.631	0.630	0.628	0.628	0.625	0.625	0.624	0.622	0.621	0.620	0.619	0.618	0.615	0.614	0.612	0.610	0.609	0.608	0.605	0.604	0.601	0.599	0.596	0.594	0.592	0.589	0.586	0.584	0.580	0.578	0.575	0.572	0.569	0.566	0.562	0.560	0.556	0.552	0.549	0.546	0.544	0.540	0.538	0.535	0.531	0.529	0.528	0.525	0.522	0.521	0.520	0.519	0.518	0.518	0.518	0.518	0.519	0.520	0.521	0.524	0.526	0.529	0.532	0.538	0.541	0.548	0.555	0.561	0.570	0.578	0.588	0.598	0.608	0.619	0.631	0.645	0.659	0.672	0.689	0.705	0.722	0.740	0.759	0.779	0.800	0.820	0.842	0.866	0.889	0.912	0.938	0.962	0.989	1.014	1.040	1.068	1.095	1.122	1.150	1.178	1.206	1.235	1.262	1.291	1.319	1.346	1.374	1.401	1.428	1.454	1.480	1.505	1.530	1.555	1.579	1.601	1.624	1.644	1.665	1.684	1.702	1.721	1.738	1.752	1.766	1.780	1.792	1.804	1.814	1.822	1.830	1.839	1.844	1.849	1.852	1.855	1.856	1.858	1.858	1.856	1.855	1.851	1.849	1.844	1.840	1.834	1.828	1.821	1.814	1.808	1.799	1.789	1.781	1.771	1.762	1.754	1.744	1.732	1.724	1.712	1.704	1.692	1.682	1.672	1.661	1.651	1.642	1.631	1.621	1.612	1.602	1.592	1.582	1.574	1.565	1.555	1.546	1.538	1.529	1.520	1.511	1.502	1.495	1.486	1.478	1.470	1.461	1.454	1.445	1.438	1.430	1.421	1.414	1.405	1.398	1.389	1.381	1.372	1.364	1.356	1.348	1.339	1.331	1.322	1.315	1.308	1.299	1.290	1.282	1.274	1.268	1.259	1.252	1.245	1.238	1.231	1.225	1.219	1.211	1.206	1.201	1.196	1.192	1.188	1.184	1.180	1.178	1.175	1.174	1.172	1.171	1.171	1.172	1.172	1.174	1.175	1.178	1.181	1.184	1.189	1.192	1.198	1.202	1.209	1.215	1.221	1.229	1.235	1.242	1.251	1.259	1.266	1.275	1.284	1.291	1.301	1.309	1.319	1.328	1.336	1.345	1.354	1.361	1.369	1.378	1.385	1.392	1.400	1.406	1.414	1.420	1.425	1.431	1.436	1.441	1.446	1.449	1.452	1.455	1.459	1.461	1.462	1.465	1.465	1.465	1.465	1.465	1.465	1.462	1.462	1.460	1.458	1.455	1.454	1.450	1.446	1.442	1.440	1.435	1.431	1.428	1.421	1.418	1.412	1.408	1.401	1.395	1.390	1.385	1.379	1.374	1.368	1.361	1.355	1.349	1.342	1.338	1.330	1.325	1.319	1.312	1.306	1.300	1.294	1.286	1.281	1.275	1.269	1.262	1.256	1.250	1.244	1.239	1.232	1.226	1.220	1.215	1.209	1.202	1.198	1.191	1.185	1.179	1.172	1.166	1.160	1.155	1.149	1.142	1.136	1.131	1.125	1.120	1.114	1.109	1.102	1.096	1.090	1.085	1.079	1.072	1.066	1.061	1.056	1.050	1.045	1.040	1.035	1.029	1.024	1.020	1.014	1.009	1.005	0.999	0.995	0.990	0.986	0.982	0.978	0.974	0.969	0.966	0.961	0.958	0.955	0.951	0.949	0.945	0.941	0.939	0.936	0.932	0.930	0.928	0.924	0.921	0.919	0.916	0.912	0.910	0.906	0.904	0.900	0.898	0.892	0.889	0.885	0.880	0.876	0.871	0.866	0.861	0.855	0.849	0.844	0.838	0.829	0.822	0.814	0.806	0.798	0.789	0.779	0.770	0.759	0.749	0.738	0.725	0.714	0.701	0.688	0.675	0.660	0.646	0.630	0.615	0.600	0.584	0.568	0.551	0.535	0.518	0.501	0.484	0.468	0.449	0.432	0.415	0.398	0.381	0.365	0.348	0.331	0.315	0.300	0.285	0.270	0.256	0.244	0.230	0.218	0.206	0.198	0.188	0.179	0.171	0.166	0.161	0.156	0.152	0.151	0.150	0.152	0.154	0.156	0.161	0.166	0.175	0.182	0.192	0.204	0.216	0.230	0.245	0.261	0.279	0.298	0.318	0.339	0.360	0.382	0.406	0.432	0.458	0.484	0.511	0.539	0.568	0.596	0.626	0.656	0.686	0.718	0.748	0.778	0.808	0.838	0.868	0.899	0.928	0.955	0.984	1.012	1.039	1.066	1.090	1.116	1.139	1.162	1.185	1.205	1.225	1.242	1.260	1.276	1.291	1.305	1.316	1.328	1.338	1.345	1.351	1.356	1.360	1.364	1.364	1.364	1.361	1.359	1.355	1.350	1.342	1.335	1.326	1.316	1.305	1.294	1.280	1.266	1.252	1.236	1.220	1.204	1.186	1.169	1.150	1.131	1.111	1.092	1.072	1.052	1.031	1.011	0.991	0.971	0.951	0.931	0.910	0.890	0.871	0.851	0.832	0.814	0.796	0.780	0.761	0.746	0.729	0.714	0.699	0.684	0.669	0.656	0.644	0.631	0.620	0.609	0.599	0.589	0.580	0.572	0.564	0.558	0.551	0.544	0.539	0.534	0.530	0.526	0.522	0.520	0.518	0.515	0.514	0.512	0.511	0.511	0.510	0.511	0.510	0.511	0.511	0.512	0.512	0.515	0.515	0.516	0.516	0.518	0.518	0.518	0.519	0.519	0.519	0.520	0.519	0.518	0.518	0.516	0.515	0.512	0.510	0.507	0.505	0.501	0.498	0.492	0.489	0.484	0.479	0.472	0.466	0.460	0.452	0.445	0.436	0.429	0.420	0.410	0.401	0.391	0.381	0.370	0.360	0.349	0.338	0.326	0.314	0.302	0.290	0.276	0.264	0.251	0.240	0.228	0.214	0.200	0.188	0.175	0.161	0.149	0.136	0.121	0.109	0.096	0.084	0.072	0.060	0.048	0.036	0.024	0.012	0.000	-0.010	-0.021	-0.032	-0.042	-0.052	-0.061	-0.071	-0.080	-0.090	-0.098	-0.105	-0.114	-0.121	-0.129	-0.136	-0.144	-0.150	-0.158	-0.162	-0.169	-0.175	-0.180	-0.185	-0.191	-0.196	-0.200	-0.204	-0.209	-0.214	-0.218	-0.220	-0.224	-0.226	-0.231	-0.234	-0.236	-0.240	-0.241	-0.245	-0.248	-0.249	-0.252	-0.254	-0.255	-0.258	-0.260	-0.262	-0.262	-0.266	-0.266	-0.269	-0.270	-0.271	-0.272	-0.274	-0.275	-0.278	-0.279	-0.279	-0.281	-0.282	-0.284	-0.284	-0.285	-0.286	-0.288	-0.288	-0.289	-0.290	-0.290	-0.292	-0.292	-0.294	-0.294	-0.295	-0.295	-0.296	-0.298	-0.299	-0.299	-0.299	-0.300	-0.301	-0.302	-0.302	-0.304	-0.305	-0.305	-0.306	-0.308	-0.306	-0.308	-0.309	-0.310	-0.310	-0.312	-0.314	-0.314	-0.315	-0.318	-0.319	-0.320	-0.321	-0.322	-0.322	-0.325	-0.326	-0.328	-0.329	-0.330	-0.331	-0.331	-0.334	-0.335	-0.335	-0.336	-0.336	-0.339	-0.339	-0.340	-0.339	-0.340	-0.340	-0.340	-0.340	-0.340	-0.339	-0.338	-0.338	-0.336	-0.334	-0.332	-0.330	-0.328	-0.325	-0.321	-0.319	-0.315	-0.311	-0.306	-0.301	-0.296	-0.291	-0.285	-0.278	-0.271	-0.264	-0.256	-0.249	-0.239	-0.230	-0.221	-0.210	-0.200	-0.189	-0.179	-0.166	-0.154	-0.141	-0.129	-0.115	-0.101	-0.088	-0.072	-0.058	-0.042	-0.028	-0.011	0.004	0.020	0.036	0.054	0.069	0.085	0.102	0.120	0.136	0.154	0.171	0.186	0.204	0.220	0.236	0.252	0.269	0.284	0.299	0.314	0.329	0.342	0.355	0.369	0.382	0.394	0.406	0.416	0.428	0.438	0.446	0.454	0.462	0.470	0.476	0.482	0.488	0.491	0.495	0.496	0.499	0.499	0.499	0.499	0.499	0.496	0.492	0.489	0.484	0.480	0.472	0.468	0.460	0.452	0.444	0.435	0.425	0.416	0.405	0.394	0.382	0.370	0.358	0.345	0.332	0.319	0.305	0.291	0.278	0.264	0.249	0.235	0.221	0.206	0.192	0.179	0.165	0.150	0.138	0.124	0.109	0.096	0.084	0.071	0.059	0.048	0.035	0.024	0.012	0.001	-0.009	-0.019	-0.028	-0.038	-0.046	-0.054	-0.061	-0.069	-0.076	-0.082	-0.088	-0.094	-0.099	-0.102	-0.109	-0.112	-0.115	-0.120	-0.122	-0.124	-0.126	-0.129	-0.131	-0.131	-0.132	-0.134	-0.134	-0.134	-0.134	-0.134	-0.132	-0.131	-0.131	-0.130	-0.129	-0.128	-0.126	-0.125	-0.122	-0.120	-0.119	-0.118	-0.115	-0.112	-0.110	-0.108	-0.104	-0.101	-0.099	-0.096	-0.091	-0.089	-0.085	-0.082	-0.079	-0.075	-0.072	-0.069	-0.065	-0.061	-0.058	-0.054	-0.050	-0.046	-0.042	-0.039	-0.034	-0.030	-0.026	-0.022	-0.019	-0.012	-0.009	-0.005	0.000	0.004	0.009	0.012	0.018	0.022	0.026	0.031	0.036	0.041	0.046	0.051	0.055	0.060	0.065	0.070	0.075	0.079	0.082	0.088	0.092	0.098	0.101	0.106	0.111	0.115	0.119	0.122	0.126	0.131	0.135	0.139	0.141	0.145	0.149	0.152	0.154	0.158	0.160	0.162	0.165	0.168	0.170	0.171	0.172	0.174	0.175	0.176	0.176	0.178	0.178	0.179	0.178	0.179	0.178	0.176	0.176	0.176	0.175	0.172	0.171	0.170	0.168	0.165	0.164	0.161	0.159	0.155	0.154	0.151	0.149	0.145	0.141	0.139	0.135	0.132	0.129	0.126	0.122	0.120	0.116	0.114	0.111	0.109	0.106	0.104	0.101	0.100	0.099	0.098	0.098	0.096	0.096	0.096	0.096	0.098	0.099	0.100	0.102	0.105	0.109	0.111	0.116	0.120	0.126	0.131	0.139	0.145	0.151	0.160	0.168	0.176	0.185	0.195	0.205	0.215	0.226	0.238	0.250	0.261	0.275	0.288	0.300	0.314	0.329	0.341	0.356	0.371	0.386	0.401	0.416	0.431	0.448	0.462	0.479	0.495	0.511	0.526	0.542	0.559	0.575	0.591	0.606	0.621	0.638	0.654	0.669	0.684	0.699	0.714	0.728	0.744	0.756	0.771	0.785	0.799	0.812	0.825	0.838	0.850	0.862	0.875	0.886	0.898	0.909	0.920	0.930	0.940	0.951	0.960	0.969	0.978	0.986	0.994	1.001	1.009	1.015	1.021	1.026	1.032	1.038	1.044	1.048	1.051	1.055	1.058	1.059	1.061	1.064	1.065	1.065	1.066	1.066	1.065	1.065	1.064	1.064	1.061	1.059	1.056	1.054	1.050	1.048	1.042	1.039	1.035	1.030	1.026	1.020	1.016	1.011	1.006	1.001	0.996	0.991	0.986	0.981	0.976	0.971	0.966	0.964	0.959	0.954	0.951	0.946	0.942	0.940	0.938	0.934	0.932	0.930	0.928	0.926	0.924	0.922	0.921	0.921	0.920	0.920	0.921	0.921	0.921	0.922	0.922	0.924	0.924	0.925	0.928	0.928	0.929	0.930	0.930	0.931	0.931	0.932	0.932	0.932	0.932	0.932	0.932	0.931	0.929	0.928	0.926	0.922	0.921	0.918	0.914	0.910	0.906	0.902	0.898	0.892	0.886	0.881	0.875	0.869	0.861	0.855	0.848	0.841	0.832	0.825	0.818	0.810	0.802	0.795	0.788	0.780	0.772	0.765	0.758	0.751	0.744	0.739	0.732	0.726	0.720	0.715	0.710	0.706	0.702	0.699	0.696	0.694	0.691	0.689	0.688	0.686	0.685	0.685	0.685	0.685	0.686	0.686	0.688	0.689	0.690	0.691	0.692	0.695	0.696	0.699	0.700	0.702	0.705	0.708	0.708	0.710	0.711	0.712	0.715	0.715	0.718	0.718	0.718	0.718	0.718	0.718	0.718	0.716	0.716	0.716	0.715	0.715	0.714	0.712	0.712	0.714	0.712	0.712	0.712	0.714	0.716	0.716	0.719	0.721	0.725	0.729	0.734	0.740	0.746	0.754	0.762	0.772	0.784	0.795	0.809	0.822	0.836	0.854	0.871	0.889	0.910	0.931	0.952	0.978	1.001	1.026	1.054	1.081	1.110	1.139	1.169	1.199	1.231	1.262	1.295	1.328	1.361	1.395	1.428	1.461	1.495	1.529	1.561	1.594	1.625	1.658	1.689	1.719	1.748	1.778	1.804	1.831	1.858	1.881	1.905	1.926	1.949	1.969	1.986	2.004	2.019	2.034	2.046	2.058	2.069	2.078	2.085	2.091	2.098	2.101	2.105	2.108	2.109	2.109	2.109	2.106	2.104	2.102	2.099	2.095	2.091	2.086	2.081	2.076	2.071	2.065	2.060	2.055	2.050	2.044	2.039	2.034	2.030	2.025	2.021	2.019	2.014	2.013	2.010	2.007	2.006	2.005	2.002	2.004	2.002	2.002	2.002	2.004	2.005	2.006	2.006	2.009	2.010	2.010	2.011	2.013	2.013	2.013	2.013	2.011	2.011	2.010	2.007	2.005	2.001	1.998	1.992	1.986	1.980	1.971	1.962	1.952	1.941	1.929	1.915	1.899	1.884	1.865	1.846	1.826	1.805	1.781	1.756	1.730	1.702	1.674	1.642	1.610	1.576	1.541	1.505	1.466	1.428	1.385	1.342	1.299	1.254	1.206	1.159	1.109	1.058	1.006	0.954	0.899	0.842	0.786	0.729	0.670	0.610	0.549	0.488	0.425	0.362	0.300	0.235	0.171	0.106	0.040	-0.025	-0.091	-0.158	-0.224	-0.290	-0.358	-0.424	-0.491	-0.558	-0.624	-0.689	-0.754	-0.820	-0.884	-0.949	-1.011	-1.075	-1.136	-1.198	-1.259	-1.318	-1.378	-1.435	-1.492	-1.550	-1.605	-1.660	-1.712	-1.765	-1.816	-1.868	-1.918	-1.965	-2.013	-2.060	-2.106	-2.150	-2.194	-2.238	-2.279	-2.320	-2.361	-2.401	-2.441	-2.479	-2.516	-2.552	-2.589	-2.624	-2.660	-2.694	-2.728	-2.760	-2.794	-2.826	-2.858	-2.889	-2.920	-2.951	-2.980	-3.010	-3.040	-3.068	-3.098	-3.125	-3.154	-3.180	-3.206	-3.234	-3.259	-3.285	-3.310	-3.335	-3.360	-3.384	-3.406	-3.430	-3.452	-3.475	-3.496	-3.518	-3.538	-3.559	-3.578	-3.596	-3.614	-3.632	-3.650	-3.666	-3.682	-3.699	-3.714	-3.729	-3.744	-3.756	-3.770	-3.784	-3.795	-3.806	-3.819	-3.830	-3.841	-3.851	-3.862	-3.871	-3.881	-3.891	-3.900	-3.909	-3.919	-3.929	-3.938	-3.946	-3.955	-3.964	-3.972	-3.981	-3.990	-3.999	-4.006	-4.016	-4.024	-4.031	-4.041	-4.049	-4.058	-4.065	-4.074	-4.081	-4.089	-4.096	-4.104	-4.110	-4.116	-4.122	-4.129	-4.134	-4.138	-4.142	-4.144	-4.148	-4.149	-4.149	-4.150	-4.149	-4.148	-4.145	-4.141	-4.135	-4.128	-4.120	-4.112	-4.101	-4.090	-4.077	-4.062	-4.048	-4.030	-4.011	-3.992	-3.971	-3.949	-3.925	-3.900	-3.872	-3.845	-3.815	-3.785	-3.752	-3.720	-3.685	-3.649	-3.612	-3.576	-3.536	-3.499	-3.458	-3.418	-3.375	-3.332	-3.290	-3.246	-3.201	-3.158	-3.112	-3.069	-3.022	-2.978	-2.932	-2.886	-2.841	-2.795	-2.749	-2.705	-2.660	-2.615	-2.570	-2.526	-2.481	-2.438	-2.395	-2.351	-2.310	-2.268	-2.226	-2.186	-2.145	-2.105	-2.066	-2.026	-1.989	-1.950	-1.912	-1.875	-1.840	-1.804	-1.768	-1.732	-1.698	-1.664	-1.629	-1.596	-1.562	-1.530	-1.499	-1.465	-1.434	-1.402	-1.370	-1.340	-1.310	-1.279	-1.249	-1.219	-1.188	-1.159	-1.129	-1.100	-1.070	-1.040	-1.011	-0.982	-0.954	-0.925	-0.896	-0.868	-0.839	-0.810	-0.781	-0.752	-0.724	-0.695	-0.666	-0.636	-0.609	-0.579	-0.550	-0.520	-0.491	-0.461	-0.430	-0.401	-0.370	-0.340	-0.310	-0.279	-0.248	-0.218	-0.185	-0.155	-0.122	-0.090	-0.058	-0.025	0.008	0.041	0.075	0.109	0.142	0.178	0.211	0.248	0.281	0.318	0.352	0.390	0.425	0.462	0.499	0.536	0.574	0.611	0.648	0.685	0.724	0.761	0.800	0.838	0.875	0.915	0.952	0.990	1.029	1.066	1.104	1.141	1.179	1.216	1.254	1.291	1.328	1.364	1.399	1.435	1.469	1.504	1.538	1.571	1.604	1.636	1.668	1.698	1.729	1.758	1.786	1.814	1.841	1.868	1.891	1.916	1.939	1.961	1.982	2.002	2.022	2.040	2.058	2.074	2.089	2.102	2.115	2.129	2.139	2.149	2.158	2.165	2.172	2.179	2.184	2.188	2.190	2.192	2.194	2.194	2.192	2.191	2.189	2.185	2.181	2.178	2.172	2.166	2.160	2.154	2.145	2.138	2.129	2.119	2.109	2.099	2.089	2.078	2.066	2.055	2.044	2.031	2.020	2.007	1.996	1.982	1.971	1.959	1.946	1.935	1.922	1.911	1.899	1.888	1.878	1.866	1.855	1.845	1.835	1.826	1.815	1.806	1.799	1.790	1.782	1.775	1.768	1.760	1.754	1.749	1.742	1.738	1.732	1.729	1.725	1.721	1.719	1.715	1.714	1.711	1.710	1.709	1.708	1.706	1.706	1.706	1.706	1.706	1.708	1.708	1.708	1.708	1.708	1.709	1.709	1.708	1.709	1.709	1.708	1.706	1.705	1.704	1.702	1.700	1.696	1.694	1.689	1.685	1.680	1.674	1.668	1.660	1.654	1.645	1.636	1.626	1.616	1.604	1.592	1.579	1.565	1.550	1.535	1.519	1.501	1.484	1.465	1.446	1.426	1.406	1.386	1.365	1.341	1.320	1.298	1.272	1.250	1.226	1.200	1.176	1.151	1.126	1.101	1.076	1.050	1.025	0.999	0.974	0.949	0.922	0.898	0.872	0.849	0.824	0.799	0.775	0.752	0.728	0.704	0.681	0.659	0.636	0.614	0.592	0.571	0.550	0.529	0.507	0.488	0.468	0.446	0.428	0.408	0.388	0.369	0.350	0.331	0.311	0.292	0.275	0.256	0.238	0.220	0.201	0.182	0.165	0.149	0.130	0.112	0.095	0.079	0.060	0.044	0.026	0.010	-0.006	-0.022	-0.039	-0.055	-0.070	-0.085	-0.100	-0.114	-0.129	-0.141	-0.154	-0.166	-0.178	-0.188	-0.198	-0.206	-0.215	-0.222	-0.230	-0.236	-0.241	-0.246	-0.250	-0.252	-0.255	-0.256	-0.255	-0.255	-0.254	-0.250	-0.246	-0.242	-0.236	-0.230	-0.224	-0.216	-0.206	-0.199	-0.188	-0.178	-0.166	-0.154	-0.141	-0.129	-0.115	-0.101	-0.088	-0.071	-0.056	-0.041	-0.026	-0.009	0.006	0.022	0.039	0.055	0.070	0.088	0.102	0.119	0.134	0.150	0.165	0.181	0.195	0.210	0.224	0.236	0.250	0.264	0.276	0.288	0.299	0.310	0.321	0.331	0.340	0.349	0.358	0.365	0.372	0.380	0.386	0.392	0.396	0.401	0.405	0.408	0.411	0.414	0.415	0.415	0.415	0.415	0.415	0.414	0.411	0.408	0.405	0.401	0.396	0.391	0.384	0.379	0.371	0.364	0.355	0.348	0.338	0.328	0.318	0.306	0.295	0.282	0.270	0.256	0.242	0.228	0.212	0.198	0.181	0.165	0.149	0.131	0.114	0.096	0.079	0.060	0.041	0.022	0.002	-0.016	-0.038	-0.056	-0.076	-0.096	-0.116	-0.135	-0.155	-0.174	-0.194	-0.212	-0.231	-0.249	-0.268	-0.285	-0.302	-0.318	-0.335	-0.350	-0.365	-0.380	-0.394	-0.406	-0.419	-0.430	-0.441	-0.450	-0.460	-0.468	-0.475	-0.482	-0.488	-0.491	-0.495	-0.498	-0.500	-0.501	-0.501	-0.501	-0.499	-0.496	-0.492	-0.489	-0.484	-0.478	-0.471	-0.464	-0.455	-0.448	-0.438	-0.429	-0.418	-0.408	-0.396	-0.384	-0.372	-0.361	-0.349	-0.336	-0.324	-0.310	-0.298	-0.285	-0.272	-0.260	-0.248	-0.236	-0.224	-0.211	-0.201	-0.190	-0.180	-0.170	-0.161	-0.152	-0.144	-0.138	-0.130	-0.122	-0.118	-0.112	-0.109	-0.104	-0.101	-0.099	-0.099	-0.098	-0.098	-0.098	-0.100	-0.101	-0.105	-0.109	-0.112	-0.118	-0.122	-0.129	-0.135	-0.142	-0.151	-0.160	-0.169	-0.179	-0.189	-0.200	-0.211	-0.222	-0.235	-0.246	-0.259	-0.272	-0.286	-0.300	-0.314	-0.328	-0.342	-0.356	-0.371	-0.385	-0.400	-0.414	-0.429	-0.444	-0.458	-0.472	-0.485	-0.500	-0.512	-0.526	-0.540	-0.552	-0.565	-0.576	-0.589	-0.599	-0.610	-0.620	-0.629	-0.640	-0.648	-0.656	-0.662	-0.670	-0.676	-0.682	-0.688	-0.692	-0.696	-0.700	-0.702	-0.704	-0.706	-0.708	-0.706	-0.708	-0.706	-0.705	-0.702	-0.700	-0.698	-0.694	-0.689	-0.685	-0.680	-0.674	-0.669	-0.661	-0.655	-0.648	-0.640	-0.634	-0.625	-0.616	-0.609	-0.599	-0.591	-0.581	-0.572	-0.564	-0.554	-0.545	-0.534	-0.525	-0.516	-0.506	-0.496	-0.486	-0.478	-0.468	-0.459	-0.450	-0.440	-0.431	-0.421	-0.411	-0.402	-0.394	-0.385	-0.375	-0.368	-0.358	-0.349	-0.341	-0.332	-0.324	-0.314	-0.306	-0.299	-0.290	-0.281	-0.274	-0.265	-0.258	-0.250	-0.241	-0.234	-0.225	-0.219	-0.211	-0.202	-0.196	-0.190	-0.182	-0.175	-0.169	-0.161	-0.155	-0.150	-0.144	-0.138	-0.134	-0.128	-0.124	-0.119	-0.115	-0.111	-0.108	-0.104	-0.100	-0.099	-0.096	-0.094	-0.092	-0.092	-0.091	-0.090	-0.090	-0.090	-0.091	-0.091	-0.092	-0.095	-0.096	-0.099	-0.101	-0.104	-0.106	-0.109	-0.112	-0.115	-0.119	-0.122	-0.128	-0.131	-0.135	-0.139	-0.142	-0.148	-0.152	-0.156	-0.161	-0.164	-0.169	-0.174	-0.178	-0.181	-0.185	-0.189	-0.191	-0.195	-0.198	-0.200	-0.202	-0.205	-0.205	-0.208	-0.209	-0.209	-0.210	-0.210	-0.210	-0.210	-0.209	-0.208	-0.206	-0.205	-0.202	-0.200	-0.196	-0.194	-0.190	-0.186	-0.181	-0.178	-0.172	-0.168	-0.160	-0.155	-0.148	-0.140	-0.132	-0.125	-0.116	-0.108	-0.099	-0.090	-0.079	-0.070	-0.059	-0.048	-0.036	-0.024	-0.011	0.001	0.014	0.028	0.041	0.055	0.069	0.082	0.098	0.114	0.129	0.145	0.160	0.176	0.192	0.209	0.225	0.242	0.259	0.276	0.291	0.309	0.325	0.341	0.358	0.374	0.390	0.406	0.420	0.435	0.450	0.465	0.479	0.492	0.506	0.518	0.530	0.541	0.551	0.561	0.571	0.580	0.588	0.596	0.602	0.608	0.612	0.618	0.620	0.622	0.624	0.625	0.625	0.624	0.622	0.620	0.616	0.611	0.606	0.601	0.594	0.585	0.578	0.569	0.558	0.548	0.535	0.524	0.511	0.498	0.484	0.469	0.454	0.439	0.422	0.406	0.390	0.372	0.355	0.338	0.319	0.301	0.282	0.265	0.246	0.229	0.211	0.192	0.175	0.158	0.140	0.122	0.105	0.089	0.072	0.056	0.040	0.026	0.011	-0.004	-0.018	-0.030	-0.044	-0.055	-0.066	-0.078	-0.088	-0.098	-0.106	-0.115	-0.122	-0.129	-0.136	-0.142	-0.148	-0.152	-0.156	-0.160	-0.164	-0.168	-0.169	-0.170	-0.171	-0.172	-0.174	-0.174	-0.175	-0.174	-0.174	-0.174	-0.172	-0.171	-0.170	-0.169	-0.168	-0.168	-0.165	-0.164	-0.162	-0.161	-0.162	-0.161	-0.160	-0.160	-0.161	-0.161	-0.161	-0.162	-0.164	-0.165	-0.168	-0.170	-0.172	-0.175	-0.178	-0.180	-0.185	-0.189	-0.194	-0.196	-0.201	-0.208	-0.211	-0.216	-0.222	-0.228	-0.234	-0.239	-0.246	-0.252	-0.258	-0.265	-0.270	-0.276	-0.282	-0.288	-0.295	-0.300	-0.306	-0.312	-0.318	-0.322	-0.326	-0.331	-0.336	-0.341	-0.345	-0.349	-0.352	-0.356	-0.360	-0.364	-0.365	-0.369	-0.370	-0.374	-0.375	-0.378	-0.379	-0.380	-0.381	-0.385	-0.386	-0.386	-0.389	-0.390	-0.391	-0.394	-0.395	-0.398	-0.398	-0.400	-0.402	-0.404	-0.406	-0.409	-0.411	-0.414	-0.416	-0.419	-0.421	-0.425	-0.428	-0.431	-0.435	-0.439	-0.442	-0.448	-0.451	-0.455	-0.459	-0.462	-0.468	-0.471	-0.476	-0.481	-0.485	-0.489	-0.494	-0.498	-0.501	-0.504	-0.509	-0.511	-0.514	-0.516	-0.519	-0.521	-0.522	-0.524	-0.524	-0.524	-0.524	-0.522	-0.521	-0.519	-0.516	-0.512	-0.509	-0.504	-0.499	-0.492	-0.485	-0.476	-0.468	-0.458	-0.448	-0.436	-0.424	-0.410	-0.395	-0.380	-0.364	-0.346	-0.328	-0.309	-0.288	-0.266	-0.242	-0.219	-0.194	-0.169	-0.142	-0.114	-0.085	-0.055	-0.024	0.008	0.040	0.075	0.109	0.145	0.181	0.219	0.256	0.296	0.336	0.378	0.419	0.460	0.504	0.546	0.590	0.634	0.679	0.724	0.770	0.816	0.862	0.909	0.954	1.001	1.048	1.095	1.142	1.189	1.235	1.282	1.329	1.375	1.421	1.466	1.511	1.558	1.600	1.645	1.689	1.731	1.774	1.815	1.856	1.898	1.936	1.975	2.013	2.050	2.086	2.122	2.156	2.190	2.224	2.255	2.286	2.316	2.345	2.372	2.401	2.426	2.452	2.476	2.501	2.522	2.544	2.565	2.585	2.604	2.621	2.640	2.656	2.672	2.688	2.701	2.715	2.728	2.740	2.751	2.762	2.772	2.782	2.792	2.802	2.811	2.819	2.826	2.834	2.842	2.849	2.855	2.862	2.870	2.876	2.882	2.888	2.894	2.900	2.906	2.910	2.916	2.921	2.928	2.932	2.936	2.941	2.946	2.950	2.954	2.958	2.961	2.964	2.966	2.970	2.971	2.972	2.974	2.975	2.975	2.974	2.974	2.972	2.970	2.968	2.962	2.960	2.955	2.948	2.941	2.934	2.925	2.916	2.906	2.896	2.884	2.871	2.858	2.844	2.829	2.812	2.796	2.778	2.761	2.742	2.722	2.704	2.684	2.664	2.641	2.621	2.599	2.576	2.556	2.534	2.511	2.489	2.466	2.445	2.422	2.401	2.380	2.359	2.339	2.318	2.299	2.280	2.261	2.242	2.226	2.210	2.192	2.178	2.162	2.148	2.134	2.121	2.109	2.096	2.085	2.074	2.062	2.052	2.042	2.034	2.025	2.016	2.009	2.000	1.992	1.985	1.976	1.969	1.961	1.952	1.945	1.936	1.928	1.919	1.910	1.901	1.892	1.884	1.872	1.862	1.851	1.841	1.830	1.818	1.805	1.791	1.779	1.765	1.751	1.738	1.722	1.708	1.692	1.678	1.661	1.646	1.630	1.614	1.599	1.582	1.566	1.551	1.535	1.519	1.504	1.488	1.474	1.459	1.444	1.429	1.415	1.402	1.389	1.376	1.362	1.351	1.339	1.329	1.318	1.306	1.296	1.286	1.278	1.269	1.260	1.252	1.244	1.238	1.230	1.222	1.218	1.210	1.204	1.199	1.194	1.188	1.182	1.178	1.172	1.168	1.164	1.159	1.155	1.150	1.146	1.141	1.136	1.132	1.129	1.125	1.120	1.116	1.112	1.109	1.104	1.099	1.096	1.091	1.088	1.084	1.080	1.076	1.072	1.069	1.065	1.061	1.058	1.054	1.051	1.048	1.044	1.040	1.038	1.035	1.032	1.029	1.028	1.025	1.022	1.020	1.019	1.018	1.015	1.014	1.012	1.011	1.010	1.009	1.009	1.006	1.006	1.005	1.005	1.004	1.002	1.001	1.000	1.000	0.999	0.998	0.995	0.994	0.992	0.990	0.989	0.986	0.985	0.982	0.979	0.978	0.974	0.971	0.968	0.964	0.959	0.955	0.951	0.946	0.942	0.936	0.932	0.928	0.921	0.918	0.911	0.906	0.900	0.895	0.889	0.884	0.879	0.872	0.868	0.864	0.859	0.854	0.850	0.848	0.842	0.840	0.838	0.835	0.834	0.832	0.831	0.832	0.832	0.834	0.835	0.839	0.841	0.846	0.850	0.855	0.861	0.870	0.876	0.886	0.895	0.905	0.916	0.929	0.941	0.954	0.969	0.985	1.001	1.018	1.035	1.052	1.071	1.091	1.111	1.131	1.152	1.174	1.195	1.218	1.240	1.262	1.285	1.310	1.334	1.356	1.380	1.404	1.426	1.449	1.472	1.495	1.519	1.541	1.561	1.584	1.604	1.625	1.645	1.664	1.682	1.701	1.719	1.735	1.750	1.766	1.780	1.795	1.808	1.820	1.830	1.841	1.850	1.860	1.868	1.875	1.881	1.886	1.891	1.896	1.900	1.902	1.904	1.906	1.906	1.906	1.906	1.904	1.902	1.900	1.896	1.894	1.890	1.886	1.881	1.876	1.870	1.865	1.860	1.854	1.848	1.841	1.834	1.828	1.821	1.814	1.805	1.799	1.791	1.782	1.776	1.769	1.760	1.752	1.745	1.736	1.729	1.721	1.712	1.704	1.696	1.686	1.679	1.670	1.660	1.651	1.644	1.634	1.625	1.615	1.606	1.596	1.588	1.579	1.569	1.559	1.549	1.539	1.529	1.519	1.509	1.499	1.489	1.479	1.468	1.458	1.446	1.436	1.426	1.415	1.404	1.395	1.384	1.374	1.364	1.354	1.344	1.335	1.326	1.316	1.308	1.299	1.292	1.284	1.276	1.270	1.262	1.258	1.251	1.246	1.241	1.238	1.235	1.231	1.230	1.228	1.226	1.228	1.226	1.228	1.229	1.232	1.235	1.239	1.242	1.248	1.252	1.258	1.265	1.272	1.279	1.288	1.296	1.304	1.314	1.321	1.332	1.341	1.352	1.362	1.372	1.382	1.392	1.404	1.414	1.424	1.434	1.442	1.454	1.462	1.472	1.481	1.490	1.498	1.505	1.512	1.521	1.528	1.532	1.539	1.544	1.549	1.551	1.555	1.559	1.561	1.562	1.564	1.565	1.566	1.566	1.566	1.565	1.564	1.561	1.560	1.558	1.555	1.552	1.549	1.546	1.542	1.539	1.534	1.530	1.526	1.521	1.518	1.512	1.508	1.502	1.498	1.492	1.488	1.484	1.479	1.474	1.470	1.465	1.461	1.458	1.454	1.450	1.446	1.441	1.438	1.435	1.431	1.428	1.424	1.421	1.418	1.414	1.411	1.408	1.404	1.400	1.398	1.394	1.391	1.386	1.382	1.380	1.375	1.370	1.366	1.362	1.356	1.351	1.346	1.341	1.336	1.331	1.326	1.321	1.315	1.309	1.302	1.296	1.290	1.284	1.278	1.270	1.264	1.258	1.250	1.245	1.238	1.231	1.224	1.219	1.211	1.205	1.200	1.194	1.188	1.181	1.175	1.170	1.165	1.159	1.154	1.149	1.144	1.140	1.135	1.131	1.128	1.124	1.119	1.115	1.112	1.109	1.105	1.102	1.099	1.095	1.092	1.089	1.086	1.082	1.079	1.076	1.074	1.069	1.066	1.062	1.058	1.052	1.049	1.042	1.038	1.032	1.028	1.020	1.014	1.006	0.999	0.991	0.981	0.972	0.962	0.952	0.942	0.931	0.920	0.909	0.896	0.884	0.870	0.858	0.842	0.828	0.812	0.796	0.781	0.764	0.746	0.730	0.711	0.692	0.674	0.655	0.636	0.616	0.598	0.576	0.558	0.538	0.516	0.496	0.478	0.458	0.439	0.419	0.399	0.379	0.360	0.342	0.324	0.306	0.289	0.272	0.258	0.241	0.226	0.214	0.201	0.188	0.176	0.166	0.159	0.150	0.144	0.138	0.132	0.130	0.128	0.128	0.128	0.130	0.134	0.138	0.144	0.151	0.160	0.170	0.182	0.195	0.209	0.225	0.241	0.260	0.280	0.300	0.322	0.344	0.370	0.394	0.420	0.448	0.475	0.504	0.534	0.562	0.594	0.625	0.656	0.688	0.720	0.752	0.784	0.816	0.848	0.880	0.911	0.942	0.974	1.004	1.034	1.062	1.091	1.120	1.145	1.171	1.196	1.220	1.242	1.264	1.284	1.304	1.320	1.335	1.350	1.365	1.376	1.386	1.395	1.404	1.409	1.414	1.418	1.419	1.420	1.419	1.418	1.412	1.409	1.402	1.395	1.386	1.378	1.366	1.355	1.342	1.329	1.315	1.300	1.285	1.268	1.251	1.235	1.216	1.199	1.180	1.161	1.141	1.122	1.104	1.084	1.065	1.044	1.025	1.005	0.986	0.968	0.949	0.930	0.912	0.896	0.878	0.861	0.845	0.830	0.815	0.800	0.786	0.772	0.760	0.746	0.734	0.722	0.712	0.701	0.692	0.684	0.675	0.666	0.660	0.652	0.646	0.640	0.635	0.631	0.625	0.621	0.619	0.615	0.612	0.611	0.609	0.608	0.606	0.605	0.604	0.604	0.604	0.602	0.604	0.604	0.604	0.604	0.605	0.605	0.605	0.605	0.605	0.606	0.605	0.606	0.606	0.606	0.605	0.606	0.604	0.604	0.601	0.601	0.599	0.598	0.595	0.592	0.589	0.586	0.582	0.576	0.572	0.568	0.562	0.556	0.550	0.544	0.536	0.529	0.521	0.512	0.504	0.495	0.485	0.476	0.465	0.455	0.444	0.432	0.421	0.409	0.396	0.384	0.371	0.358	0.345	0.331	0.316	0.302	0.289	0.275	0.261	0.246	0.231	0.216	0.202	0.188	0.172	0.158	0.144	0.129	0.114	0.100	0.085	0.071	0.056	0.042	0.029	0.015	0.001	-0.012	-0.026	-0.038	-0.051	-0.062	-0.075	-0.088	-0.099	-0.111	-0.121	-0.132	-0.144	-0.152	-0.162	-0.172	-0.182	-0.191	-0.200	-0.208	-0.216	-0.224	-0.231	-0.239	-0.248	-0.254	-0.259	-0.266	-0.272	-0.278	-0.284	-0.289	-0.292	-0.298	-0.301	-0.305	-0.309	-0.312	-0.315	-0.319	-0.321	-0.325	-0.328	-0.330	-0.330	-0.334	-0.335	-0.335	-0.336	-0.338	-0.339	-0.340	-0.341	-0.341	-0.341	-0.342	-0.341	-0.342	-0.342	-0.342	-0.342	-0.341	-0.341	-0.341	-0.341	-0.341	-0.341	-0.340	-0.340	-0.340	-0.340	-0.340	-0.340	-0.340	-0.340	-0.340	-0.339	-0.339	-0.340	-0.340	-0.340	-0.341	-0.342	-0.342	-0.344	-0.344	-0.345	-0.345	-0.348	-0.348	-0.349	-0.350	-0.352	-0.354	-0.354	-0.356	-0.358	-0.360	-0.361	-0.364	-0.365	-0.368	-0.368	-0.370	-0.371	-0.374	-0.374	-0.376	-0.376	-0.378	-0.380	-0.380	-0.381	-0.381	-0.381	-0.381	-0.381	-0.380	-0.380	-0.380	-0.378	-0.378	-0.375	-0.374	-0.371	-0.369	-0.366	-0.362	-0.359	-0.355	-0.350	-0.346	-0.341	-0.336	-0.330	-0.325	-0.319	-0.312	-0.305	-0.298	-0.290	-0.282	-0.272	-0.264	-0.256	-0.246	-0.236	-0.225	-0.216	-0.205	-0.194	-0.182	-0.171	-0.159	-0.148	-0.135	-0.122	-0.110	-0.098	-0.084	-0.071	-0.058	-0.044	-0.030	-0.018	-0.004	0.010	0.024	0.036	0.051	0.065	0.078	0.091	0.105	0.119	0.131	0.144	0.156	0.169	0.181	0.194	0.204	0.216	0.226	0.238	0.248	0.256	0.266	0.275	0.284	0.291	0.299	0.305	0.311	0.316	0.322	0.326	0.331	0.335	0.338	0.340	0.340	0.341	0.341	0.341	0.340	0.339	0.336	0.332	0.330	0.325	0.321	0.316	0.310	0.304	0.296	0.290	0.282	0.274	0.265	0.256	0.248	0.238	0.228	0.218	0.206	0.195	0.184	0.174	0.162	0.152	0.140	0.128	0.118	0.106	0.094	0.082	0.072	0.061	0.050	0.041	0.031	0.020	0.010	0.002	-0.008	-0.016	-0.024	-0.032	-0.040	-0.048	-0.054	-0.061	-0.066	-0.074	-0.079	-0.084	-0.089	-0.094	-0.098	-0.101	-0.105	-0.108	-0.111	-0.114	-0.116	-0.120	-0.121	-0.124	-0.125	-0.126	-0.128	-0.129	-0.130	-0.131	100.000	5.000	2.000	1.000	4.000	0.000	0.000	0.000	0.000	0.000	0.000	0.000	0.000	0.000	0.000	0.000	0.000	0.000	0.364	0.332	0.301	0.268	0.235	0.202	0.170	0.138	0.106	0.074	0.041	0.010	-0.022	-0.055	-0.086	-0.118	-0.149	-0.179	-0.211	-0.241	-0.271	-0.301	-0.330	-0.361	-0.390	-0.419	-0.448	-0.476	-0.504	-0.531	-0.560	-0.586	-0.615	-0.641	-0.669	-0.695	-0.720	-0.748	-0.774	-0.799	-0.824	-0.849	-0.875	-0.900	-0.924	-0.949	-0.972	-0.996	-1.020	-1.044	-1.066	-1.090	-1.112	-1.136	-1.158	-1.180	-1.200	-1.222	-1.242	-1.264	-1.284	-1.302	-1.324	-1.342	-1.360	-1.379	-1.396	-1.414	-1.430	-1.446	-1.462	-1.479	-1.492	-1.506	-1.520	-1.534	-1.546	-1.559	-1.569	-1.580	-1.591	-1.600	-1.609	-1.618	-1.626	-1.632	-1.639	-1.648	-1.652	-1.659	-1.662	-1.668	-1.672	-1.676	-1.680	-1.682	-1.686	-1.689	-1.691	-1.694	-1.695	-1.699	-1.699	-1.701	-1.704	-1.705	-1.706	-1.709	-1.709	-1.711	-1.714	-1.715	-1.716	-1.719	-1.721	-1.722	-1.726	-1.729	-1.731	-1.735	-1.739	-1.741	-1.746	-1.750	-1.755	-1.761	-1.766	-1.771	-1.778	-1.784	-1.790	-1.798	-1.804	-1.812	-1.821	-1.829	-1.838	-1.846	-1.856	-1.865	-1.875	-1.884	-1.895	-1.905	-1.916	-1.928	-1.939	-1.951	-1.962	-1.974	-1.986	-1.999	-2.011	-2.025	-2.038	-2.049	-2.062	-2.074	-2.088	-2.101	-2.114	-2.128	-2.140	-2.152	-2.166	-2.179	-2.192	-2.205	-2.218	-2.230	-2.244	-2.255	-2.268	-2.279	-2.290	-2.302	-2.314	-2.324	-2.334	-2.345	-2.354	-2.364	-2.374	-2.382	-2.390	-2.400	-2.406	-2.414	-2.420	-2.426	-2.431	-2.438	-2.442	-2.446	-2.450	-2.452	-2.455	-2.456	-2.459	-2.460	-2.460	-2.460	-2.460	-2.460	-2.458	-2.456	-2.454	-2.450	-2.448	-2.442	-2.440	-2.435	-2.429	-2.424	-2.419	-2.412	-2.405	-2.398	-2.391	-2.384	-2.378	-2.369	-2.362	-2.354	-2.346	-2.338	-2.330	-2.320	-2.312	-2.304	-2.295	-2.288	-2.279	-2.271	-2.262	-2.255	-2.246	-2.239	-2.231	-2.225	-2.218	-2.210	-2.205	-2.198	-2.191	-2.186	-2.181	-2.176	-2.172	-2.168	-2.164	-2.161	-2.159	-2.156	-2.154	-2.152	-2.152	-2.151	-2.151	-2.151	-2.151	-2.152	-2.154	-2.155	-2.158	-2.160	-2.164	-2.166	-2.170	-2.174	-2.178	-2.182	-2.186	-2.191	-2.196	-2.200	-2.206	-2.211	-2.216	-2.221	-2.228	-2.234	-2.239	-2.245	-2.251	-2.258	-2.262	-2.269	-2.274	-2.279	-2.285	-2.290	-2.296	-2.302	-2.308	-2.311	-2.316	-2.322	-2.326	-2.331	-2.335	-2.340	-2.344	-2.348	-2.351	-2.355	-2.358	-2.361	-2.364	-2.366	-2.369	-2.371	-2.372	-2.375	-2.376	-2.378	-2.379	-2.380	-2.381	-2.381	-2.381	-2.381	-2.382	-2.381	-2.381	-2.381	-2.380	-2.379	-2.379	-2.376	-2.376	-2.372	-2.371	-2.369	-2.368	-2.364	-2.361	-2.359	-2.356	-2.351	-2.349	-2.345	-2.341	-2.336	-2.331	-2.326	-2.321	-2.316	-2.310	-2.304	-2.298	-2.292	-2.285	-2.279	-2.271	-2.264	-2.255	-2.246	-2.239	-2.230	-2.221	-2.211	-2.201	-2.191	-2.181	-2.170	-2.159	-2.148	-2.136	-2.124	-2.112	-2.099	-2.086	-2.074	-2.061	-2.047	-2.033	-2.019	-2.005	-1.990	-1.975	-1.960	-1.945	-1.930	-1.915	-1.899	-1.882	-1.866	-1.851	-1.835	-1.820	-1.804	-1.789	-1.771	-1.756	-1.740	-1.724	-1.708	-1.692	-1.678	-1.660	-1.645	-1.631	-1.616	-1.601	-1.588	-1.572	-1.560	-1.546	-1.532	-1.519	-1.506	-1.494	-1.481	-1.470	-1.458	-1.446	-1.435	-1.424	-1.414	-1.402	-1.392	-1.384	-1.374	-1.364	-1.354	-1.345	-1.335	-1.328	-1.318	-1.309	-1.300	-1.291	-1.284	-1.274	-1.266	-1.258	-1.249	-1.241	-1.231	-1.224	-1.215	-1.206	-1.198	-1.189	-1.180	-1.171	-1.162	-1.154	-1.145	-1.136	-1.126	-1.119	-1.109	-1.101	-1.091	-1.082	-1.074	-1.066	-1.058	-1.049	-1.041	-1.034	-1.025	-1.019	-1.010	-1.004	-0.998	-0.991	-0.985	-0.980	-0.975	-0.971	-0.968	-0.962	-0.959	-0.956	-0.954	-0.951	-0.950	-0.949	-0.949	-0.948	-0.948	-0.948	-0.949	-0.951	-0.952	-0.955	-0.958	-0.961	-0.964	-0.968	-0.971	-0.975	-0.980	-0.985	-0.990	-0.995	-1.000	-1.006	-1.010	-1.016	-1.021	-1.028	-1.034	-1.040	-1.046	-1.052	-1.059	-1.065	-1.071	-1.078	-1.084	-1.090	-1.098	-1.105	-1.110	-1.119	-1.125	-1.132	-1.140	-1.149	-1.155	-1.164	-1.172	-1.181	-1.190	-1.200	-1.209	-1.219	-1.229	-1.240	-1.250	-1.261	-1.274	-1.285	-1.298	-1.311	-1.324	-1.338	-1.352	-1.366	-1.381	-1.398	-1.412	-1.430	-1.445	-1.461	-1.480	-1.496	-1.515	-1.531	-1.550	-1.569	-1.586	-1.605	-1.624	-1.644	-1.661	-1.681	-1.700	-1.719	-1.739	-1.758	-1.776	-1.795	-1.815	-1.834	-1.852	-1.870	-1.888	-1.906	-1.924	-1.941	-1.959	-1.975	-1.992	-2.010	-2.026	-2.041	-2.058	-2.074	-2.089	-2.104	-2.119	-2.134	-2.149	-2.162	-2.178	-2.191	-2.205	-2.219	-2.232	-2.246	-2.260	-2.272	-2.285	-2.299	-2.312	-2.324	-2.338	-2.350	-2.362	-2.375	-2.388	-2.400	-2.412	-2.424	-2.438	-2.449	-2.461	-2.472	-2.485	-2.499	-2.510	-2.522	-2.534	-2.548	-2.559	-2.571	-2.582	-2.596	-2.608	-2.619	-2.632	-2.644	-2.656	-2.668	-2.681	-2.692	-2.705	-2.718	-2.729	-2.741	-2.754	-2.764	-2.776	-2.789	-2.801	-2.812	-2.825	-2.835	-2.848	-2.860	-2.871	-2.884	-2.895	-2.908	-2.919	-2.931	-2.942	-2.955	-2.966	-2.979	-2.990	-3.001	-3.012	-3.024	-3.035	-3.046	-3.058	-3.069	-3.079	-3.089	-3.100	-3.110	-3.120	-3.129	-3.140	-3.149	-3.158	-3.166	-3.175	-3.182	-3.191	-3.198	-3.205	-3.212	-3.218	-3.224	-3.230	-3.235	-3.240	-3.244	-3.248	-3.252	-3.255	-3.258	-3.260	-3.262	-3.264	-3.265	-3.265	-3.266	-3.266	-3.266	-3.265	-3.264	-3.262	-3.260	-3.259	-3.256	-3.252	-3.251	-3.246	-3.242	-3.240	-3.235	-3.230	-3.225	-3.220	-3.214	-3.209	-3.202	-3.196	-3.189	-3.181	-3.174	-3.166	-3.158	-3.149	-3.140	-3.130	-3.121	-3.111	-3.100	-3.089	-3.076	-3.065	-3.052	-3.040	-3.026	-3.011	-2.996	-2.982	-2.965	-2.950	-2.931	-2.914	-2.896	-2.878	-2.858	-2.838	-2.816	-2.795	-2.772	-2.750	-2.728	-2.702	-2.678	-2.654	-2.626	-2.601	-2.574	-2.546	-2.518	-2.490	-2.461	-2.430	-2.401	-2.371	-2.340	-2.308	-2.276	-2.245	-2.212	-2.180	-2.146	-2.114	-2.080	-2.046	-2.011	-1.978	-1.942	-1.909	-1.874	-1.839	-1.802	-1.768	-1.732	-1.698	-1.661	-1.626	-1.590	-1.554	-1.516	-1.481	-1.444	-1.406	-1.371	-1.332	-1.296	-1.259	-1.222	-1.184	-1.146	-1.108	-1.070	-1.031	-0.992	-0.952	-0.915	-0.875	-0.834	-0.794	-0.754	-0.712	-0.671	-0.630	-0.588	-0.546	-0.502	-0.460	-0.418	-0.374	-0.330	-0.286	-0.241	-0.196	-0.152	-0.106	-0.061	-0.016	0.030	0.076	0.122	0.169	0.215	0.260	0.306	0.352	0.399	0.445	0.490	0.535	0.581	0.625	0.670	0.714	0.758	0.801	0.844	0.886	0.929	0.970	1.009	1.050	1.088	1.126	1.164	1.200	1.235	1.270	1.304	1.338	1.370	1.401	1.431	1.461	1.489	1.518	1.545	1.570	1.594	1.618	1.641	1.662	1.685	1.705	1.724	1.742	1.760	1.776	1.792	1.806	1.821	1.835	1.848	1.860	1.871	1.882	1.892	1.901	1.910	1.918	1.926	1.932	1.939	1.944	1.950	1.955	1.959	1.962	1.965	1.968	1.969	1.971	1.972	1.972	1.972	1.971	1.971	1.970	1.968	1.965	1.962	1.959	1.955	1.950	1.945	1.940	1.934	1.928	1.920	1.911	1.902	1.894	1.884	1.874	1.864	1.851	1.840	1.828	1.815	1.801	1.788	1.772	1.758	1.742	1.728	1.711	1.695	1.678	1.660	1.644	1.625	1.608	1.589	1.570	1.551	1.532	1.514	1.495	1.476	1.456	1.439	1.420	1.401	1.381	1.364	1.345	1.328	1.309	1.291	1.274	1.256	1.240	1.224	1.208	1.191	1.176	1.161	1.145	1.130	1.116	1.102	1.089	1.075	1.062	1.049	1.036	1.024	1.012	1.000	0.988	0.976	0.965	0.954	0.942	0.930	0.919	0.908	0.896	0.885	0.872	0.862	0.850	0.839	0.828	0.815	0.802	0.791	0.779	0.765	0.752	0.739	0.726	0.712	0.699	0.685	0.670	0.655	0.641	0.626	0.611	0.596	0.581	0.566	0.551	0.534	0.519	0.502	0.486	0.471	0.455	0.439	0.422	0.406	0.391	0.374	0.358	0.341	0.326	0.310	0.294	0.278	0.264	0.246	0.231	0.216	0.202	0.186	0.172	0.158	0.142	0.128	0.114	0.100	0.086	0.072	0.059	0.045	0.032	0.020	0.006	-0.005	-0.018	-0.029	-0.041	-0.052	-0.064	-0.074	-0.085	-0.095	-0.105	-0.115	-0.124	-0.134	-0.142	-0.150	-0.159	-0.166	-0.174	-0.181	-0.188	-0.194	-0.200	-0.206	-0.211	-0.216	-0.221	-0.225	-0.230	-0.234	-0.236	-0.239	-0.241	-0.244	-0.245	-0.246	-0.248	-0.248	-0.249	-0.248	-0.248	-0.248	-0.246	-0.245	-0.242	-0.241	-0.238	-0.235	-0.232	-0.229	-0.226	-0.221	-0.218	-0.214	-0.210	-0.205	-0.200	-0.195	-0.189	-0.182	-0.176	-0.171	-0.165	-0.160	-0.152	-0.146	-0.139	-0.132	-0.126	-0.119	-0.112	-0.104	-0.096	-0.089	-0.081	-0.072	-0.065	-0.058	-0.049	-0.040	-0.032	-0.022	-0.015	-0.005	0.004	0.012	0.022	0.031	0.041	0.051	0.061	0.071	0.082	0.091	0.102	0.114	0.124	0.136	0.146	0.158	0.170	0.181	0.194	0.205	0.216	0.230	0.242	0.255	0.268	0.281	0.295	0.309	0.321	0.335	0.349	0.362	0.378	0.392	0.408	0.422	0.439	0.454	0.470	0.486	0.504	0.520	0.538	0.555	0.572	0.591	0.610	0.629	0.649	0.669	0.689	0.710	0.731	0.752	0.774	0.795	0.819	0.841	0.865	0.888	0.911	0.936	0.959	0.984	1.008	1.032	1.058	1.084	1.109	1.132	1.159	1.185	1.209	1.235	1.259	1.285	1.309	1.332	1.358	1.381	1.405	1.428	1.450	1.472	1.495	1.515	1.536	1.555	1.575	1.594	1.611	1.628	1.645	1.660	1.675	1.689	1.702	1.714	1.726	1.736	1.746	1.755	1.765	1.771	1.779	1.784	1.790	1.795	1.798	1.802	1.805	1.806	1.809	1.809	1.809	1.809	1.809	1.808	1.806	1.804	1.802	1.801	1.799	1.796	1.792	1.790	1.788	1.784	1.781	1.779	1.776	1.774	1.770	1.768	1.766	1.762	1.761	1.759	1.756	1.755	1.754	1.752	1.751	1.750	1.750	1.750	1.749	1.749	1.750	1.749	1.750	1.751	1.750	1.751	1.752	1.754	1.755	1.756	1.758	1.759	1.760	1.761	1.762	1.765	1.766	1.766	1.769	1.770	1.770	1.772	1.772	1.774	1.774	1.775	1.776	1.778	1.778	1.779	1.779	1.779	1.779	1.780	1.780	1.780	1.781	1.780	1.782	1.782	1.782	1.782	1.784	1.785	1.786	1.786	1.789	1.790	1.791	1.794	1.796	1.798	1.800	1.802	1.808	1.810	1.814	1.819	1.822	1.826	1.832	1.836	1.842	1.848	1.854	1.860	1.866	1.872	1.879	1.886	1.892	1.900	1.906	1.915	1.922	1.930	1.936	1.945	1.951	1.959	1.965	1.974	1.980	1.988	1.994	2.000	2.006	2.013	2.018	2.024	2.029	2.033	2.038	2.042	2.045	2.049	2.051	2.054	2.055	2.056	2.058	2.059	2.058	2.058	2.056	2.054	2.051	2.047	2.046	2.041	2.036	2.031	2.026	2.021	2.014	2.007	2.000	1.991	1.982	1.974	1.964	1.955	1.945	1.935	1.924	1.912	1.901	1.889	1.876	1.864	1.851	1.838	1.825	1.811	1.798	1.785	1.771	1.758	1.744	1.730	1.714	1.700	1.686	1.672	1.658	1.644	1.630	1.615	1.601	1.588	1.574	1.560	1.548	1.534	1.521	1.509	1.496	1.484	1.472	1.461	1.450	1.439	1.429	1.418	1.409	1.399	1.390	1.381	1.374	1.366	1.359	1.351	1.345	1.340	1.335	1.330	1.326	1.321	1.319	1.316	1.314	1.311	1.310	1.309	1.310	1.309	1.310	1.311	1.312	1.314	1.316	1.319	1.321	1.324	1.328	1.331	1.335	1.339	1.344	1.349	1.354	1.359	1.364	1.370	1.375	1.381	1.386	1.391	1.399	1.404	1.408	1.414	1.420	1.424	1.430	1.435	1.439	1.444	1.449	1.451	1.455	1.459	1.462	1.464	1.468	1.469	1.471	1.472	1.474	1.474	1.474	1.474	1.474	1.472	1.471	1.470	1.469	1.466	1.464	1.461	1.458	1.454	1.450	1.446	1.441	1.438	1.432	1.429	1.422	1.418	1.411	1.405	1.399	1.392	1.386	1.380	1.372	1.366	1.360	1.352	1.345	1.338	1.331	1.324	1.315	1.309	1.301	1.294	1.286	1.280	1.271	1.264	1.258	1.250	1.242	1.236	1.229	1.222	1.215	1.209	1.201	1.195	1.190	1.184	1.179	1.174	1.169	1.164	1.161	1.156	1.154	1.151	1.150	1.148	1.146	1.145	1.145	1.145	1.146	1.148	1.149	1.151	1.155	1.159	1.164	1.170	1.175	1.181	1.189	1.196	1.205	1.215	1.225	1.235	1.246	1.258	1.271	1.284	1.298	1.312	1.326	1.342	1.358	1.374	1.389	1.406	1.422	1.441	1.458	1.475	1.492	1.510	1.528	1.544	1.561	1.578	1.595	1.611	1.628	1.642	1.659	1.674	1.686	1.701	1.714	1.725	1.738	1.749	1.759	1.768	1.776	1.785	1.791	1.798	1.802	1.806	1.811	1.812	1.814	1.816	1.816	1.814	1.812	1.810	1.806	1.802	1.798	1.791	1.784	1.778	1.769	1.761	1.751	1.742	1.732	1.720	1.710	1.698	1.686	1.674	1.661	1.648	1.635	1.621	1.608	1.594	1.580	1.566	1.551	1.538	1.524	1.510	1.496	1.484	1.469	1.455	1.444	1.430	1.418	1.405	1.392	1.380	1.369	1.358	1.346	1.335	1.324	1.314	1.304	1.294	1.285	1.276	1.266	1.259	1.250	1.242	1.235	1.226	1.220	1.212	1.206	1.200	1.194	1.189	1.182	1.178	1.172	1.166	1.160	1.156	1.150	1.145	1.140	1.136	1.131	1.125	1.120	1.115	1.110	1.104	1.099	1.092	1.088	1.080	1.074	1.069	1.060	1.054	1.046	1.039	1.031	1.024	1.014	1.005	0.996	0.986	0.976	0.965	0.955	0.944	0.932	0.920	0.909	0.896	0.881	0.869	0.855	0.840	0.826	0.811	0.796	0.780	0.765	0.749	0.732	0.716	0.700	0.684	0.665	0.649	0.631	0.612	0.596	0.578	0.560	0.541	0.524	0.505	0.488	0.469	0.450	0.431	0.414	0.395	0.378	0.359	0.340	0.321	0.304	0.285	0.268	0.250	0.232	0.214	0.196	0.179	0.161	0.145	0.128	0.110	0.094	0.076	0.060	0.044	0.028	0.014	-0.002	-0.018	-0.032	-0.046	-0.061	-0.075	-0.089	-0.102	-0.116	-0.129	-0.141	-0.152	-0.164	-0.175	-0.186	-0.196	-0.205	-0.216	-0.224	-0.232	-0.240	-0.249	-0.255	-0.261	-0.268	-0.272	-0.278	-0.281	-0.286	-0.289	-0.292	-0.294	-0.295	-0.298	-0.298	-0.298	-0.298	-0.298	-0.295	-0.294	-0.292	-0.290	-0.288	-0.284	-0.280	-0.276	-0.272	-0.269	-0.264	-0.260	-0.254	-0.249	-0.244	-0.239	-0.232	-0.228	-0.221	-0.218	-0.211	-0.205	-0.200	-0.195	-0.190	-0.184	-0.179	-0.175	-0.170	-0.165	-0.161	-0.156	-0.152	-0.149	-0.145	-0.142	-0.139	-0.138	-0.134	-0.132	-0.130	-0.129	-0.128	-0.125	-0.125	-0.125	-0.124	-0.124	-0.125	-0.126	-0.126	-0.128	-0.129	-0.131	-0.132	-0.134	-0.136	-0.139	-0.140	-0.144	-0.146	-0.149	-0.151	-0.155	-0.158	-0.161	-0.166	-0.169	-0.172	-0.176	-0.179	-0.182	-0.186	-0.190	-0.194	-0.198	-0.201	-0.205	-0.209	-0.211	-0.215	-0.219	-0.222	-0.224	-0.228	-0.230	-0.234	-0.235	-0.238	-0.239	-0.241	-0.242	-0.244	-0.245	-0.248	-0.249	-0.249	-0.249	-0.249	-0.249	-0.248	-0.248	-0.245	-0.244	-0.242	-0.239	-0.236	-0.232	-0.229	-0.226	-0.222	-0.218	-0.214	-0.209	-0.201	-0.196	-0.190	-0.184	-0.176	-0.170	-0.162	-0.155	-0.146	-0.138	-0.130	-0.121	-0.111	-0.102	-0.094	-0.084	-0.074	-0.065	-0.054	-0.044	-0.034	-0.024	-0.014	-0.002	0.006	0.018	0.026	0.036	0.046	0.056	0.066	0.075	0.084	0.092	0.101	0.109	0.118	0.125	0.132	0.140	0.146	0.152	0.159	0.164	0.169	0.172	0.178	0.181	0.184	0.186	0.189	0.190	0.191	0.192	0.191	0.191	0.191	0.189	0.188	0.185	0.181	0.179	0.174	0.171	0.166	0.161	0.155	0.149	0.142	0.136	0.129	0.121	0.115	0.106	0.098	0.089	0.081	0.072	0.064	0.054	0.045	0.035	0.026	0.018	0.009	-0.002	-0.011	-0.021	-0.030	-0.039	-0.048	-0.058	-0.066	-0.075	-0.084	-0.092	-0.101	-0.109	-0.116	-0.124	-0.131	-0.139	-0.145	-0.151	-0.158	-0.164	-0.170	-0.175	-0.180	-0.185	-0.189	-0.194	-0.198	-0.202	-0.205	-0.209	-0.211	-0.215	-0.218	-0.220	-0.222	-0.225	-0.226	-0.228	-0.229	-0.231	-0.232	-0.232	-0.235	-0.235	-0.236	-0.236	-0.236	-0.238	-0.238	-0.239	-0.238	-0.239	-0.239	-0.238	-0.239	-0.238	-0.236	-0.238	-0.236	-0.235	-0.235	-0.234	-0.232	-0.232	-0.231	-0.230	-0.229	-0.229	-0.228	-0.226	-0.225	-0.224	-0.222	-0.221	-0.219	-0.218	-0.215	-0.214	-0.211	-0.209	-0.208	-0.205	-0.202	-0.200	-0.198	-0.194	-0.191	-0.189	-0.185	-0.181	-0.180	-0.176	-0.174	-0.170	-0.166	-0.162	-0.160	-0.156	-0.152	-0.150	-0.146	-0.144	-0.141	-0.138	-0.135	-0.132	-0.129	-0.126	-0.124	-0.121	-0.119	-0.116	-0.115	-0.114	-0.111	-0.110	-0.108	-0.106	-0.106	-0.105	-0.104	-0.104	-0.102	-0.104	-0.104	-0.102	-0.104	-0.105	-0.105	-0.106	-0.106	-0.108	-0.109	-0.110	-0.111	-0.114	-0.114	-0.115	-0.118	-0.119	-0.120	-0.121	-0.122	-0.125	-0.125	-0.126	-0.126	-0.128	-0.128	-0.128	-0.128	-0.128	-0.126	-0.126	-0.125	-0.124	-0.122	-0.120	-0.118	-0.114	-0.110	-0.108	-0.102	-0.098	-0.092	-0.086	-0.081	-0.074	-0.066	-0.060	-0.051	-0.042	-0.034	-0.022	-0.012	-0.002	0.009	0.021	0.032	0.046	0.059	0.074	0.089	0.102	0.118	0.135	0.150	0.168	0.185	0.201	0.219	0.238	0.256	0.274	0.292	0.312	0.331	0.351	0.371	0.390	0.411	0.430	0.451	0.470	0.491	0.510	0.531	0.551	0.572	0.591	0.612	0.631	0.651	0.670	0.689	0.709	0.728	0.746	0.764	0.782	0.800	0.818	0.835	0.852	0.869	0.885	0.901	0.916	0.932	0.948	0.961	0.976	0.990	1.002	1.016	1.030	1.042	1.054	1.065	1.078	1.088	1.100	1.110	1.121	1.131	1.141	1.150	1.160	1.169	1.179	1.188	1.196	1.204	1.212	1.221	1.229	1.235	1.242	1.249	1.256	1.262	1.270	1.275	1.281	1.286	1.292	1.298	1.302	1.308	1.311	1.315	1.320	1.324	1.329	1.331	1.335	1.339	1.340	1.344	1.346	1.348	1.350	1.351	1.354	1.355	1.356	1.358	1.359	1.359	1.359	1.360	1.359	1.359	1.359	1.359	1.358	1.358	1.356	1.355	1.355	1.354	1.352	1.351	1.350	1.349	1.348	1.346	1.345	1.344	1.341	1.341	1.339	1.338	1.335	1.334	1.332	1.330	1.328	1.326	1.325	1.321	1.319	1.318	1.315	1.311	1.310	1.308	1.304	1.301	1.298	1.295	1.291	1.289	1.284	1.280	1.276	1.270	1.266	1.261	1.256	1.251	1.245	1.239	1.234	1.226	1.221	1.214	1.206	1.199	1.191	1.185	1.178	1.169	1.161	1.154	1.146	1.138	1.129	1.121	1.114	1.105	1.098	1.090	1.084	1.075	1.068	1.061	1.054	1.049	1.042	1.036	1.031	1.026	1.022	1.018	1.014	1.010	1.009	1.006	1.004	1.002	1.001	1.002	1.002	1.002	1.005	1.006	1.009	1.012	1.015	1.020	1.024	1.029	1.034	1.040	1.045	1.052	1.059	1.065	1.072	1.079	1.086	1.092	1.100	1.108	1.115	1.121	1.130	1.136	1.144	1.150	1.158	1.164	1.169	1.175	1.180	1.185	1.190	1.195	1.199	1.202	1.206	1.209	1.212	1.215	1.216	1.220	1.221	1.222	1.225	1.225	1.226	1.228	1.229	1.230	1.231	1.232	1.234	1.234	1.235	1.238	1.239	1.241	1.244	1.246	1.251	1.254	1.259	1.265	1.270	1.276	1.282	1.290	1.299	1.308	1.316	1.326	1.338	1.349	1.360	1.372	1.385	1.399	1.414	1.428	1.442	1.458	1.472	1.489	1.505	1.521	1.536	1.554	1.571	1.586	1.602	1.619	1.635	1.649	1.665	1.680	1.694	1.709	1.720	1.734	1.745	1.758	1.768	1.778	1.786	1.796	1.802	1.811	1.818	1.822	1.826	1.830	1.835	1.836	1.839	1.840	1.840	1.840	1.840	1.839	1.839	1.836	1.835	1.832	1.830	1.829	1.825	1.824	1.822	1.821	1.819	1.819	1.818	1.819	1.820	1.821	1.824	1.828	1.832	1.836	1.844	1.850	1.859	1.868	1.879	1.890	1.902	1.918	1.932	1.950	1.968	1.988	2.009	2.031	2.055	2.079	2.105	2.131	2.160	2.189	2.219	2.250	2.282	2.315	2.349	2.382	2.419	2.454	2.490	2.528	2.564	2.600	2.638	2.675	2.711	2.748	2.785	2.820	2.856	2.892	2.926	2.961	2.994	3.026	3.058	3.088	3.116	3.145	3.172	3.198	3.222	3.246	3.268	3.288	3.308	3.324	3.340	3.354	3.366	3.378	3.388	3.395	3.401	3.405	3.409	3.409	3.409	3.408	3.404	3.399	3.392	3.385	3.376	3.365	3.352	3.340	3.326	3.310	3.294	3.276	3.259	3.239	3.220	3.199	3.178	3.156	3.134	3.111	3.088	3.065	3.041	3.018	2.995	2.972	2.949	2.926	2.904	2.881	2.859	2.838	2.816	2.796	2.778	2.759	2.741	2.724	2.706	2.691	2.676	2.662	2.650	2.639	2.628	2.618	2.609	2.601	2.594	2.589	2.584	2.580	2.578	2.576	2.576	2.576	2.578	2.579	2.581	2.586	2.590	2.595	2.601	2.608	2.615	2.622	2.631	2.640	2.649	2.659	2.669	2.679	2.690	2.701	2.711	2.722	2.735	2.746	2.759	2.770	2.781	2.792	2.804	2.815	2.826	2.838	2.849	2.860	2.870	2.880	2.890	2.899	2.909	2.918	2.926	2.934	2.941	2.949	2.954	2.961	2.966	2.971	2.976	2.980	2.984	2.985	2.988	2.989	2.990	2.990	2.990	2.989	2.986	2.984	2.980	2.976	2.970	2.965	2.958	2.951	2.942	2.932	2.922	2.910	2.899	2.885	2.871	2.855	2.840	2.822	2.804	2.784	2.764	2.742	2.720	2.695	2.671	2.646	2.619	2.591	2.562	2.532	2.502	2.471	2.438	2.406	2.371	2.336	2.301	2.265	2.228	2.190	2.151	2.112	2.072	2.033	1.992	1.951	1.910	1.869	1.828	1.785	1.744	1.701	1.659	1.616	1.575	1.531	1.490	1.449	1.406	1.366	1.325	1.284	1.245	1.205	1.165	1.126	1.088	1.051	1.014	0.978	0.941	0.905	0.871	0.836	0.802	0.770	0.736	0.704	0.672	0.642	0.611	0.581	0.551	0.522	0.494	0.465	0.436	0.409	0.381	0.354	0.328	0.301	0.274	0.248	0.220	0.194	0.168	0.141	0.114	0.089	0.061	0.035	0.008	-0.020	-0.048	-0.075	-0.102	-0.131	-0.159	-0.189	-0.218	-0.248	-0.278	-0.308	-0.338	-0.369	-0.400	-0.431	-0.464	-0.495	-0.528	-0.561	-0.594	-0.626	-0.660	-0.692	-0.726	-0.760	-0.794	-0.828	-0.861	-0.895	-0.929	-0.962	-0.995	-1.029	-1.061	-1.094	-1.126	-1.158	-1.190	-1.220	-1.251	-1.280	-1.310	-1.339	-1.366	-1.394	-1.419	-1.445	-1.469	-1.492	-1.515	-1.536	-1.558	-1.578	-1.594	-1.611	-1.629	-1.642	-1.656	-1.666	-1.679	-1.688	-1.695	-1.701	-1.706	-1.709	-1.710	-1.711	-1.710	-1.708	-1.704	-1.699	-1.691	-1.684	-1.674	-1.661	-1.650	-1.636	-1.620	-1.604	-1.585	-1.566	-1.545	-1.524	-1.500	-1.476	-1.450	-1.424	-1.396	-1.366	-1.338	-1.306	-1.275	-1.244	-1.210	-1.175	-1.141	-1.106	-1.071	-1.035	-0.998	-0.961	-0.924	-0.886	-0.849	-0.810	-0.771	-0.734	-0.695	-0.656	-0.619	-0.580	-0.542	-0.504	-0.465	-0.428	-0.390	-0.352	-0.315	-0.278	-0.241	-0.205	-0.170	-0.134	-0.099	-0.065	-0.030	0.004	0.038	0.070	0.102	0.135	0.165	0.196	0.226	0.256	0.285	0.315	0.342	0.370	0.396	0.422	0.448	0.472	0.496	0.521	0.544	0.566	0.589	0.610	0.631	0.651	0.671	0.690	0.708	0.726	0.744	0.760	0.775	0.791	0.805	0.820	0.834	0.846	0.860	0.872	0.884	0.896	0.906	0.916	0.928	0.936	0.945	0.954	0.964	0.972	0.980	0.988	0.995	1.001	1.009	1.016	1.022	1.031	1.038	1.044	1.051	1.059	1.065	1.071	1.079	1.086	1.092	1.100	1.106	1.116	1.124	1.131	1.140	1.148	1.156	1.165	1.175	1.184	1.192	1.202	1.214	1.222	1.232	1.242	1.254	1.264	1.275	1.286	1.298	1.308	1.318	1.329	1.340	1.350	1.360	1.370	1.380	1.390	1.400	1.409	1.418	1.426	1.434	1.441	1.449	1.455	1.460	1.466	1.471	1.475	1.479	1.480	1.482	1.484	1.484	1.482	1.481	1.479	1.475	1.471	1.466	1.460	1.452	1.444	1.435	1.425	1.414	1.401	1.388	1.374	1.359	1.342	1.325	1.306	1.288	1.268	1.246	1.224	1.200	1.176	1.151	1.125	1.098	1.071	1.042	1.014	0.984	0.954	0.922	0.891	0.859	0.826	0.792	0.760	0.725	0.691	0.658	0.622	0.586	0.551	0.518	0.480	0.445	0.410	0.374	0.339	0.304	0.268	0.234	0.199	0.164	0.130	0.095	0.062	0.028	-0.005	-0.039	-0.071	-0.102	-0.136	-0.168	-0.199	-0.229	-0.259	-0.289	-0.319	-0.348	-0.378	-0.405	-0.432	-0.461	-0.489	-0.515	-0.541	-0.568	-0.594	-0.620	-0.645	-0.669	-0.694	-0.719	-0.742	-0.766	-0.790	-0.812	-0.835	-0.859	-0.881	-0.902	-0.925	-0.945	-0.966	-0.988	-1.009	-1.029	-1.048	-1.068	-1.086	-1.105	-1.124	-1.142	-1.160	-1.176	-1.194	-1.209	-1.226	-1.240	-1.256	-1.270	-1.284	-1.298	-1.311	-1.324	-1.335	-1.345	-1.356	-1.368	-1.376	-1.386	-1.395	-1.402	-1.410	-1.418	-1.422	-1.430	-1.435	-1.440	-1.445	-1.449	-1.452	-1.458	-1.460	-1.464	-1.465	-1.468	-1.471	-1.471	-1.474	-1.475	-1.478	-1.478	-1.480	-1.481	-1.482	-1.484	-1.485	-1.486	-1.488	-1.489	-1.491	-1.494	-1.496	-1.498	-1.500	-1.502	-1.505	-1.509	-1.511	-1.516	-1.519	-1.522	-1.528	-1.531	-1.536	-1.541	-1.548	-1.554	-1.560	-1.565	-1.572	-1.580	-1.586	-1.594	-1.602	-1.610	-1.619	-1.628	-1.636	-1.645	-1.655	-1.664	-1.674	-1.684	-1.692	-1.704	-1.715	-1.726	-1.736	-1.749	-1.759	-1.771	-1.782	-1.795	-1.806	-1.820	-1.831	-1.844	-1.856	-1.870	-1.882	-1.895	-1.908	-1.920	-1.935	-1.948	-1.960	-1.974	-1.985	-1.999	-2.013	-2.025	-2.038	-2.051	-2.064	-2.076	-2.089	-2.101	-2.112	-2.125	-2.135	-2.148	-2.158	-2.169	-2.179	-2.189	-2.198	-2.208	-2.216	-2.224	-2.232	-2.239	-2.246	-2.252	-2.258	-2.262	-2.266	-2.270	-2.275	-2.276	-2.279	-2.281	-2.281	-2.282	-2.282	-2.282	-2.281	-2.279	-2.278	-2.275	-2.271	-2.268	-2.262	-2.258	-2.252	-2.248	-2.241	-2.235	-2.228	-2.221	-2.212	-2.206	-2.198	-2.189	-2.181	-2.172	-2.164	-2.155	-2.146	-2.136	-2.128	-2.119	-2.109	-2.100	-2.090	-2.081	-2.072	-2.064	-2.055	-2.045	-2.038	-2.029	-2.021	-2.013	-2.005	-1.998	-1.990	-1.984	-1.978	-1.970	-1.964	-1.959	-1.954	-1.949	-1.944	-1.940	-1.936	-1.932	-1.929	-1.926	-1.925	-1.922	-1.921	-1.919	-1.918	-1.918	-1.918	-1.918	-1.918	-1.919	-1.919	-1.921	-1.922	-1.924	-1.926	-1.929	-1.931	-1.934	-1.938	-1.941	-1.945	-1.949	-1.952	-1.956	-1.961	-1.966	-1.971	-1.975	-1.981	-1.986	-1.992	-1.999	-2.004	-2.010	-2.016	-2.022	-2.029	-2.036	-2.041	-2.049	-2.055	-2.061	-2.069	-2.076	-2.082	-2.089	-2.095	-2.101	-2.109	-2.115	-2.121	-2.128	-2.134	-2.139	-2.145	-2.151	-2.156	-2.162	-2.168	-2.172	-2.176	-2.181	-2.185	-2.189	-2.194	-2.196	-2.200	-2.202	-2.205	-2.208	-2.209	-2.210	-2.211	-2.211	-2.211	-2.211	-2.211	-2.211	-2.210	-2.209	-2.206	-2.204	-2.201	-2.198	-2.195	-2.191	-2.186	-2.182	-2.176	-2.171	-2.165	-2.159	-2.152	-2.145	-2.139	-2.130	-2.122	-2.114	-2.105	-2.096	-2.085	-2.076	-2.065	-2.055	-2.042	-2.033	-2.021	-2.007	-1.995	-1.984	-1.969	-1.956	-1.942	-1.928	-1.914	-1.899	-1.884	-1.868	-1.852	-1.836	-1.821	-1.804	-1.788	-1.770	-1.754	-1.738	-1.720	-1.702	-1.685	-1.669	-1.651	-1.634	-1.618	-1.600	-1.582	-1.566	-1.549	-1.532	-1.516	-1.500	-1.484	-1.469	-1.454	-1.439	-1.424	-1.409	-1.395	-1.382	-1.369	-1.356	-1.345	-1.332	-1.321	-1.311	-1.300	-1.290	-1.281	-1.271	-1.262	-1.255	-1.246	-1.239	-1.231	-1.224	-1.218	-1.211	-1.205	-1.200	-1.194	-1.188	-1.182	-1.176	-1.171	-1.166	-1.161	-1.155	-1.150	-1.144	-1.139	-1.132	-1.126	-1.120	-1.114	-1.108	-1.100	-1.094	-1.086	-1.079	-1.071	-1.064	-1.055	-1.046	-1.038	-1.029	-1.019	-1.010	-1.000	-0.991	-0.981	-0.972	-0.961	-0.951	-0.942	-0.932	-0.924	-0.914	-0.905	-0.895	-0.888	-0.879	-0.870	-0.862	-0.855	-0.850	-0.842	-0.838	-0.831	-0.826	-0.822	-0.819	-0.815	-0.814	-0.811	-0.810	-0.809	-0.808	-0.809	-0.810	-0.811	-0.814	-0.815	-0.819	-0.824	-0.826	-0.831	-0.835	-0.841	-0.846	-0.852	-0.859	-0.865	-0.871	-0.878	-0.885	-0.891	-0.900	-0.906	-0.914	-0.920	-0.928	-0.935	-0.942	-0.950	-0.956	-0.964	-0.970	-0.978	-0.984	-0.991	-0.998	-1.004	-1.011	-1.016	-1.024	-1.030	-1.036	-1.044	-1.050	-1.056	-1.062	-1.070	-1.076	-1.084	-1.091	-1.099	-1.105	-1.114	-1.121	-1.130	-1.139	-1.149	-1.159	-1.169	-1.179	-1.190	-1.200	-1.212	-1.225	-1.238	-1.250	-1.264	-1.278	-1.292	-1.306	-1.321	-1.336	-1.352	-1.369	-1.385	-1.402	-1.420	-1.438	-1.456	-1.476	-1.495	-1.514	-1.534	-1.552	-1.574	-1.594	-1.614	-1.635	-1.656	-1.678	-1.699	-1.720	-1.742	-1.762	-1.785	-1.808	-1.829	-1.851	-1.874	-1.895	-1.918	-1.939	-1.960	-1.982	-2.005	-2.026	-2.049	-2.070	-2.092	-2.114	-2.135	-2.156	-2.178	-2.198	-2.220	-2.241	-2.261	-2.281	-2.301	-2.321	-2.340	-2.360	-2.379	-2.398	-2.418	-2.435	-2.452	-2.470	-2.486	-2.504	-2.521	-2.536	-2.552	-2.568	-2.584	-2.598	-2.611	-2.626	-2.640	-2.654	-2.668	-2.680	-2.692	-2.704	-2.715	-2.726	-2.739	-2.749	-2.759	-2.770	-2.779	-2.790	-2.799	-2.809	-2.816	-2.826	-2.835	-2.844	-2.852	-2.861	-2.870	-2.878	-2.886	-2.894	-2.902	-2.911	-2.920	-2.928	-2.936	-2.945	-2.954	-2.962	-2.971	-2.979	-2.989	-2.998	-3.006	-3.015	-3.022	-3.032	-3.041	-3.050	-3.059	-3.068	-3.076	-3.084	-3.094	-3.101	-3.111	-3.119	-3.126	-3.135	-3.142	-3.150	-3.158	-3.164	-3.170	-3.176	-3.184	-3.189	-3.194	-3.199	-3.202	-3.208	-3.211	-3.214	-3.218	-3.219	-3.221	-3.222	-3.222	-3.224	-3.225	-3.224	-3.222	-3.222	-3.220	-3.219	-3.216	-3.212	-3.210	-3.208	-3.202	-3.198	-3.192	-3.188	-3.181	-3.175	-3.169	-3.162	-3.155	-3.148	-3.140	-3.132	-3.124	-3.116	-3.106	-3.096	-3.088	-3.078	-3.068	-3.058	-3.046	-3.035	-3.022	-3.011	-3.000	-2.986	-2.974	-2.960	-2.948	-2.932	-2.918	-2.904	-2.889	-2.872	-2.856	-2.839	-2.822	-2.804	-2.786	-2.768	-2.749	-2.730	-2.709	-2.689	-2.668	-2.646	-2.624	-2.601	-2.579	-2.554	-2.530	-2.505	-2.480	-2.454	-2.428	-2.400	-2.372	-2.345	-2.316	-2.288	-2.258	-2.228	-2.198	-2.168	-2.136	-2.105	-2.072	-2.040	-2.007	-1.974	-1.939	-1.905	-1.871	-1.836	-1.801	-1.765	-1.729	-1.692	-1.656	-1.619	-1.581	-1.542	-1.505	-1.466	-1.426	-1.388	-1.346	-1.306	-1.266	-1.226	-1.184	-1.142	-1.100	-1.058	-1.015	-0.972	-0.929	-0.885	-0.840	-0.795	-0.751	-0.705	-0.659	-0.612	-0.568	-0.520	-0.472	-0.426	-0.379	-0.331	-0.282	-0.234	-0.186	-0.138	-0.088	-0.040	0.010	0.059	0.110	0.159	0.208	0.258	0.306	0.355	0.404	0.452	0.501	0.549	0.598	0.645	0.692	0.739	0.786	0.831	0.878	0.922	0.965	1.010	1.052	1.095	1.136	1.178	1.218	1.259	1.295	1.334	1.371	1.408	1.442	1.476	1.510	1.542	1.575	1.605	1.635	1.665	1.692	1.721	1.748	1.772	1.799	1.821	1.845	1.869	1.890	1.911	1.930	1.950	1.969	1.986	2.004	2.020	2.035	2.050	2.065	2.079	2.092	2.105	2.118	2.129	2.140	2.150	2.160	2.169	2.179	2.186	2.194	2.201	2.208	2.212	2.218	2.222	2.228	2.231	2.234	2.236	2.238	2.239	2.239	2.239	2.238	2.235	2.234	2.229	2.226	2.221	2.216	2.210	2.202	2.195	2.186	2.178	2.166	2.156	2.144	2.132	2.119	2.105	2.090	2.075	2.059	2.042	2.026	2.007	1.990	1.971	1.951	1.931	1.911	1.891	1.870	1.849	1.828	1.806	1.785	1.762	1.742	1.720	1.699	1.676	1.655	1.635	1.615	1.592	1.572	1.554	1.534	1.514	1.495	1.478	1.459	1.441	1.425	1.408	1.392	1.376	1.362	1.348	1.332	1.320	1.306	1.294	1.281	1.270	1.258	1.246	1.236	1.226	1.215	1.205	1.195	1.186	1.176	1.166	1.158	1.148	1.139	1.129	1.119	1.109	1.099	1.089	1.080	1.069	1.058	1.048	1.036	1.026	1.012	1.001	0.989	0.976	0.964	0.950	0.938	0.925	0.910	0.896	0.881	0.865	0.850	0.835	0.820	0.804	0.789	0.771	0.756	0.739	0.722	0.706	0.689	0.672	0.656	0.639	0.622	0.606	0.589	0.572	0.556	0.540	0.522	0.507	0.491	0.475	0.460	0.444	0.429	0.412	0.399	0.384	0.368	0.354	0.339	0.325	0.311	0.298	0.284	0.270	0.258	0.244	0.230	0.218	0.205	0.192	0.181	0.169	0.158	0.145	0.134	0.122	0.111	0.101	0.090	0.080	0.070	0.060	0.050	0.041	0.031	0.022	0.014	0.005	-0.004	-0.011	-0.020	-0.026	-0.035	-0.041	-0.050	-0.056	-0.062	-0.069	-0.075	-0.080	-0.086	-0.091	-0.096	-0.102	-0.106	-0.111	-0.115	-0.119	-0.122	-0.126	-0.129	-0.132	-0.136	-0.138	-0.140	-0.141	-0.144	-0.144	-0.145	-0.146	-0.146	-0.148	-0.148	-0.148	-0.146	-0.145	-0.144	-0.142	-0.141	-0.138	-0.135	-0.132	-0.130	-0.126	-0.121	-0.118	-0.114	-0.108	-0.104	-0.098	-0.091	-0.085	-0.079	-0.071	-0.064	-0.055	-0.046	-0.039	-0.029	-0.020	-0.010	0.000	0.010	0.021	0.031	0.044	0.055	0.068	0.080	0.092	0.105	0.118	0.131	0.144	0.158	0.171	0.186	0.200	0.215	0.229	0.245	0.260	0.275	0.290	0.306	0.321	0.336	0.354	0.368	0.384	0.400	0.416	0.434	0.450	0.466	0.484	0.501	0.519	0.535	0.554	0.571	0.589	0.609	0.628	0.646	0.664	0.684	0.704	0.724	0.745	0.765	0.786	0.809	0.830	0.851	0.874	0.898	0.920	0.944	0.968	0.991	1.016	1.040	1.065	1.090	1.115	1.140	1.165	1.190	1.215	1.240	1.268	1.292	1.316	1.341	1.366	1.391	1.415	1.439	1.462	1.485	1.508	1.530	1.552	1.572	1.594	1.614	1.631	1.650	1.668	1.684	1.700	1.716	1.730	1.744	1.756	1.768	1.778	1.788	1.796	1.804	1.812	1.819	1.822	1.829	1.831	1.835	1.836	1.839	1.840	1.840	1.840	1.839	1.838	1.836	1.834	1.832	1.829	1.826	1.822	1.819	1.816	1.812	1.809	1.805	1.801	1.799	1.795	1.794	1.790	1.788	1.785	1.782	1.782	1.780	1.780	1.780	1.779	1.780	1.780	1.782	1.782	1.785	1.788	1.790	1.792	1.795	1.799	1.802	1.808	1.811	1.815	1.820	1.825	1.829	1.834	1.838	1.844	1.848	1.851	1.858	1.861	1.865	1.870	1.872	1.876	1.880	1.882	1.885	1.888	1.890	1.891	1.894	1.894	1.895	1.896	1.896	1.896	1.895	1.894	1.894	1.892	1.891	1.889	1.888	1.886	1.885	1.884	1.881	1.880	1.879	1.878	1.875	1.874	1.874	1.872	1.874	1.872	1.874	1.874	1.875	1.878	1.880	1.882	1.886	1.889	1.894	1.898	1.904	1.909	1.916	1.922	1.930	1.938	1.946	1.956	1.964	1.974	1.984	1.995	2.005	2.016	2.026	2.038	2.050	2.061	2.072	2.085	2.096	2.109	2.120	2.131	2.144	2.154	2.165	2.175	2.185	2.195	2.205	2.214	2.222	2.231	2.238	2.245	2.251	2.258	2.262	2.268	2.272	2.275	2.278	2.280	2.281	2.282	2.282	2.282	2.281	2.280	2.278	2.275	2.272	2.268	2.264	2.259	2.252	2.248	2.241	2.235	2.228	2.220	2.211	2.202	2.194	2.185	2.175	2.165	2.156	2.146	2.135	2.125	2.115	2.104	2.091	2.081	2.069	2.059	2.046	2.036	2.024	2.013	2.001	1.989	1.979	1.966	1.955	1.944	1.932	1.921	1.909	1.899	1.889	1.876	1.866	1.856	1.845	1.836	1.826	1.816	1.806	1.798	1.789	1.780	1.771	1.762	1.755	1.746	1.740	1.732	1.726	1.719	1.712	1.708	1.701	1.696	1.691	1.686	1.682	1.678	1.675	1.671	1.669	1.668	1.666	1.664	1.662	1.662	1.661	1.661	1.661	1.662	1.664	1.665	1.666	1.669	1.671	1.674	1.676	1.680	1.684	1.688	1.690	1.696	1.700	1.705	1.710	1.715	1.721	1.726	1.732	1.739	1.744	1.751	1.758	1.764	1.770	1.776	1.784	1.790	1.796	1.801	1.808	1.814	1.820	1.825	1.831	1.838	1.842	1.848	1.851	1.856	1.860	1.865	1.869	1.872	1.875	1.878	1.880	1.882	1.884	1.884	1.885	1.885	1.886	1.885	1.884	1.882	1.880	1.878	1.875	1.871	1.868	1.862	1.858	1.851	1.846	1.840	1.832	1.826	1.818	1.810	1.800	1.791	1.781	1.772	1.762	1.751	1.741	1.730	1.720	1.708	1.698	1.685	1.672	1.661	1.650	1.638	1.626	1.615	1.604	1.592	1.581	1.570	1.560	1.549	1.540	1.530	1.521	1.512	1.504	1.496	1.490	1.482	1.478	1.472	1.469	1.465	1.461	1.460	1.458	1.456	1.456	1.456	1.459	1.460	1.464	1.466	1.472	1.476	1.482	1.490	1.496	1.505	1.512	1.522	1.531	1.541	1.552	1.564	1.575	1.588	1.600	1.612	1.626	1.639	1.651	1.666	1.679	1.692	1.706	1.719	1.732	1.746	1.759	1.771	1.784	1.796	1.808	1.819	1.829	1.839	1.849	1.859	1.868	1.875	1.882	1.889	1.894	1.899	1.902	1.906	1.909	1.910	1.911	1.911	1.910	1.910	1.908	1.902	1.899	1.894	1.889	1.882	1.874	1.866	1.858	1.848	1.839	1.828	1.815	1.802	1.790	1.776	1.764	1.749	1.734	1.719	1.702	1.688	1.671	1.655	1.638	1.621	1.604	1.588	1.570	1.552	1.535	1.518	1.500	1.482	1.465	1.448	1.432	1.415	1.399	1.382	1.368	1.351	1.336	1.321	1.306	1.292	1.279	1.265	1.251	1.240	1.228	1.216	1.205	1.192	1.182	1.172	1.162	1.154	1.145	1.136	1.129	1.120	1.114	1.106	1.100	1.094	1.088	1.082	1.078	1.072	1.068	1.062	1.059	1.054	1.050	1.045	1.041	1.039	1.034	1.030	1.026	1.022	1.019	1.014	1.009	1.005	1.000	0.995	0.990	0.985	0.979	0.972	0.966	0.960	0.952	0.946	0.938	0.929	0.920	0.911	0.901	0.891	0.881	0.870	0.858	0.846	0.834	0.820	0.808	0.794	0.779	0.764	0.750	0.734	0.718	0.701	0.685	0.668	0.650	0.632	0.615	0.596	0.579	0.559	0.540	0.521	0.501	0.482	0.461	0.441	0.421	0.401	0.381	0.360	0.339	0.320	0.299	0.278	0.256	0.238	0.216	0.196	0.175	0.156	0.135	0.115	0.096	0.075	0.056	0.036	0.018	-0.002	-0.020	-0.039	-0.056	-0.075	-0.092	-0.109	-0.126	-0.142	-0.160	-0.175	-0.190	-0.208	-0.221	-0.236	-0.250	-0.264	-0.278	-0.291	-0.302	-0.314	-0.326	-0.338	-0.348	-0.358	-0.369	-0.378	-0.386	-0.395	-0.402	-0.410	-0.416	-0.421	-0.428	-0.432	-0.436	-0.441	-0.445	-0.448	-0.450	-0.452	-0.454	-0.455	-0.456	-0.458	-0.458	-0.456	-0.455	-0.454	-0.451	-0.450	-0.449	-0.445	-0.442	-0.440	-0.436	-0.432	-0.429	-0.424	-0.420	-0.415	-0.411	-0.406	-0.401	-0.398	-0.391	-0.386	-0.381	-0.378	-0.371	-0.366	-0.361	-0.358	-0.351	-0.348	-0.342	-0.338	-0.334	-0.330	-0.325	-0.321	-0.318	-0.314	-0.311	-0.308	-0.305	-0.301	-0.300	-0.296	-0.294	-0.292	-0.290	-0.289	-0.288	-0.286	-0.285	-0.284	-0.284	-0.282	-0.282	-0.282	-0.281	-0.282	-0.282	-0.282	-0.282	-0.284	-0.285	-0.284	-0.285	-0.286	-0.286	-0.288	-0.288	-0.289	-0.290	-0.290	-0.291	-0.292	-0.294	-0.294	-0.295	-0.294	-0.294	-0.295	-0.295	-0.295	-0.295	-0.294	-0.292	-0.291	-0.291	-0.290	-0.288	-0.286	-0.284	-0.282	-0.279	-0.276	-0.272	-0.269	-0.265	-0.261	-0.258	-0.251	-0.246	-0.241	-0.235	-0.229	-0.222	-0.216	-0.208	-0.201	-0.194	-0.185	-0.178	-0.168	-0.159	-0.149	-0.140	-0.130	-0.120	-0.109	-0.098	-0.088	-0.076	-0.066	-0.054	-0.042	-0.031	-0.019	-0.008	0.004	0.016	0.028	0.040	0.051	0.062	0.076	0.088	0.099	0.110	0.121	0.131	0.142	0.154	0.164	0.174	0.184	0.194	0.202	0.211	0.219	0.228	0.236	0.242	0.251	0.258	0.264	0.270	0.276	0.281	0.286	0.289	0.292	0.296	0.299	0.301	0.302	0.305	0.305	0.306	0.305	0.306	0.305	0.304	0.300	0.298	0.295	0.292	0.289	0.285	0.280	0.275	0.271	0.265	0.259	0.252	0.246	0.239	0.232	0.225	0.218	0.209	0.202	0.194	0.186	0.176	0.169	0.160	0.151	0.142	0.135	0.125	0.116	0.109	0.100	0.091	0.081	0.074	0.065	0.056	0.049	0.040	0.032	0.024	0.018	0.010	0.002	-0.005	-0.012	-0.019	-0.025	-0.031	-0.039	-0.044	-0.050	-0.056	-0.061	-0.068	-0.072	-0.078	-0.082	-0.088	-0.092	-0.098	-0.102	-0.108	-0.110	-0.115	-0.120	-0.125	-0.128	-0.131	-0.136	-0.140	-0.144	-0.148	-0.151	-0.156	-0.159	-0.164	-0.166	-0.170	-0.174	-0.176	-0.180	-0.182	-0.186	-0.190	-0.192	-0.195	-0.199	-0.200	-0.204	-0.205	-0.206	-0.210	-0.211	-0.214	-0.215	-0.216	-0.219	-0.220	-0.220	-0.221	-0.222	-0.224	-0.225	-0.224	-0.225	-0.225	-0.225	-0.225	-0.225	-0.225	-0.224	-0.222	-0.221	-0.220	-0.220	-0.219	-0.216	-0.215	-0.214	-0.212	-0.211	-0.210	-0.208	-0.208	-0.205	-0.204	-0.202	-0.201	-0.200	-0.199	-0.198	-0.198	-0.196	-0.195	-0.195	-0.194	-0.194	-0.194	-0.194	-0.194	-0.195	-0.195	-0.195	-0.196	-0.198	-0.199	-0.199	-0.201	-0.202	-0.205	-0.206	-0.209	-0.210	-0.212	-0.215	-0.219	-0.221	-0.225	-0.226	-0.230	-0.234	-0.236	-0.239	-0.242	-0.244	-0.248	-0.250	-0.254	-0.256	-0.260	-0.261	-0.264	-0.268	-0.269	-0.271	-0.274	-0.274	-0.276	-0.278	-0.278	-0.279	-0.280	-0.279	-0.280	-0.279	-0.279	-0.278	-0.276	-0.275	-0.274	-0.271	-0.269	-0.265	-0.262	-0.258	-0.254	-0.250	-0.245	-0.239	-0.232	-0.226	-0.220	-0.212	-0.204	-0.196	-0.186	-0.179	-0.168	-0.158	-0.146	-0.136	-0.124	-0.111	-0.099	-0.085	-0.071	-0.055	-0.041	-0.026	-0.010	0.006	0.024	0.040	0.058	0.076	0.095	0.114	0.131	0.151	0.171	0.191	0.211	0.231	0.252	0.274	0.295	0.315	0.336	0.358	0.380	0.401	0.422	0.444	0.465	0.486	0.507	0.529	0.550	0.571	0.591	0.611	0.631	0.652	0.672	0.691	0.710	0.729	0.748	0.766	0.784	0.801	0.819	0.835	0.851	0.868	0.884	0.899	0.915	0.930	0.944	0.959	0.972	0.985	0.998	1.011	1.024	1.035	1.048	1.059	1.071	1.081	1.092	1.104	1.114	1.124	1.134	1.144	1.152	1.161	1.170	1.180	1.188	1.196	1.205	1.212	1.220	1.228	1.235	1.242	1.250	1.255	1.261	1.268	1.274	1.280	1.288	1.292	1.298	1.302	1.308	1.314	1.318	1.322	1.326	1.331	1.334	1.339	1.341	1.344	1.348	1.350	1.352	1.355	1.358	1.359	1.362	1.364	1.365	1.366	1.368	1.369	1.369	1.371	1.371	1.372	1.372	1.372	1.374	1.372	1.372	1.372	1.372	1.371	1.371	1.370	1.370	1.369	1.368	1.366	1.365	1.364	1.361	1.360	1.358	1.356	1.354	1.351	1.349	1.346	1.344	1.341	1.336	1.334	1.330	1.326	1.321	1.318	1.312	1.308	1.302	1.296	1.291	1.285	1.280	1.274	1.268	1.260	1.254	1.246	1.239	1.232	1.225	1.218	1.210	1.204	1.196	1.189	1.180	1.172	1.165	1.159	1.151	1.145	1.139	1.132	1.125	1.120	1.114	1.109	1.105	1.100	1.096	1.092	1.089	1.086	1.082	1.081	1.080	1.080	1.079	1.079	1.080	1.081	1.082	1.084	1.086	1.089	1.094	1.098	1.101	1.106	1.110	1.116	1.121	1.126	1.132	1.139	1.145	1.151	1.158	1.164	1.170	1.175	1.182	1.188	1.194	1.200	1.205	1.211	1.216	1.220	1.225	1.229	1.232	1.236	1.240	1.244	1.245	1.248	1.249	1.251	1.252	1.252	1.254	1.255	1.255	1.255	1.255	1.256	1.256	1.255	1.256	1.258	1.258	1.259	1.259	1.261	1.264	1.265	1.268	1.271	1.275	1.279	1.285	1.291	1.299	1.306	1.315	1.324	1.335	1.346	1.359	1.372	1.386	1.400	1.416	1.434	1.451	1.469	1.489	1.509	1.529	1.550	1.574	1.595	1.619	1.641	1.665	1.690	1.714	1.738	1.762	1.786	1.811	1.836	1.860	1.884	1.906	1.929	1.951	1.972	1.992	2.011	2.031	2.049	2.066	2.082	2.098	2.111	2.124	2.136	2.148	2.156	2.166	2.172	2.180	2.185	2.190	2.192	2.195	2.196	2.198	2.198	2.196	2.196	2.192	2.190	2.188	2.184	2.180	2.178	2.172	2.170	2.165	2.162	2.159	2.156	2.154	2.152	2.151	2.151	2.151	2.152	2.155	2.158	2.162	2.168	2.174	2.181	2.190	2.200	2.212	2.225	2.238	2.254	2.271	2.288	2.308	2.329	2.351	2.374	2.399	2.424	2.450	2.479	2.506	2.536	2.568	2.599	2.630	2.662	2.696	2.729	2.764	2.798	2.831	2.868	2.901	2.935	2.971	3.004	3.039	3.072	3.105	3.138	3.169	3.201	3.231	3.260	3.289	3.316	3.342	3.366	3.390	3.414	3.435	3.455	3.474	3.491	3.508	3.521	3.535	3.545	3.555	3.564	3.570	3.574	3.578	3.579	3.580	3.578	3.576	3.571	3.566	3.559	3.550	3.540	3.530	3.518	3.502	3.489	3.472	3.455	3.438	3.419	3.399	3.379	3.358	3.336	3.314	3.291	3.266	3.242	3.219	3.195	3.170	3.146	3.121	3.096	3.074	3.050	3.026	3.002	2.979	2.956	2.934	2.914	2.892	2.872	2.852	2.835	2.816	2.800	2.782	2.768	2.752	2.740	2.728	2.716	2.705	2.696	2.688	2.680	2.672	2.668	2.662	2.659	2.656	2.655	2.652	2.652	2.652	2.654	2.655	2.659	2.661	2.665	2.669	2.675	2.680	2.686	2.694	2.700	2.708	2.715	2.724	2.732	2.741	2.750	2.760	2.769	2.779	2.789	2.798	2.808	2.818	2.828	2.838	2.848	2.858	2.866	2.878	2.888	2.896	2.908	2.915	2.925	2.934	2.942	2.951	2.960	2.968	2.974	2.981	2.989	2.996	3.002	3.008	3.014	3.019	3.022	3.028	3.030	3.032	3.035	3.035	3.036	3.036	3.035	3.034	3.031	3.026	3.022	3.018	3.011	3.002	2.994	2.984	2.974	2.961	2.949	2.934	2.919	2.902	2.885	2.865	2.845	2.824	2.800	2.776	2.750	2.724	2.695	2.668	2.638	2.606	2.572	2.540	2.506	2.471	2.434	2.396	2.359	2.321	2.281	2.241	2.201	2.159	2.118	2.075	2.034	1.990	1.946	1.904	1.860	1.818	1.775	1.731	1.689	1.645	1.602	1.560	1.519	1.476	1.435	1.395	1.356	1.316	1.276	1.239	1.201	1.164	1.128	1.092	1.056	1.022	0.989	0.956	0.924	0.891	0.860	0.829	0.799	0.769	0.741	0.712	0.684	0.656	0.629	0.601	0.575	0.549	0.521	0.496	0.469	0.445	0.419	0.392	0.366	0.341	0.315	0.290	0.262	0.238	0.210	0.184	0.156	0.129	0.101	0.074	0.045	0.016	-0.011	-0.041	-0.070	-0.101	-0.131	-0.161	-0.192	-0.225	-0.256	-0.289	-0.321	-0.354	-0.386	-0.420	-0.452	-0.486	-0.521	-0.554	-0.589	-0.621	-0.656	-0.690	-0.724	-0.758	-0.791	-0.825	-0.859	-0.892	-0.924	-0.956	-0.989	-1.021	-1.054	-1.084	-1.114	-1.144	-1.172	-1.201	-1.228	-1.255	-1.281	-1.306	-1.330	-1.354	-1.375	-1.398	-1.419	-1.436	-1.455	-1.472	-1.488	-1.502	-1.515	-1.528	-1.539	-1.548	-1.556	-1.562	-1.568	-1.571	-1.574	-1.575	-1.572	-1.571	-1.568	-1.564	-1.556	-1.549	-1.541	-1.530	-1.518	-1.505	-1.491	-1.475	-1.458	-1.439	-1.420	-1.398	-1.376	-1.351	-1.328	-1.301	-1.275	-1.248	-1.219	-1.189	-1.158	-1.126	-1.094	-1.061	-1.028	-0.994	-0.958	-0.922	-0.888	-0.850	-0.814	-0.776	-0.739	-0.700	-0.662	-0.625	-0.586	-0.548	-0.510	-0.471	-0.432	-0.395	-0.355	-0.318	-0.279	-0.241	-0.205	-0.168	-0.130	-0.094	-0.058	-0.021	0.014	0.050	0.085	0.118	0.151	0.185	0.218	0.250	0.281	0.312	0.342	0.371	0.401	0.430	0.458	0.485	0.512	0.538	0.562	0.588	0.612	0.636	0.658	0.680	0.701	0.722	0.742	0.762	0.781	0.800	0.818	0.835	0.852	0.868	0.884	0.899	0.914	0.928	0.941	0.954	0.966	0.978	0.990	1.002	1.012	1.024	1.034	1.044	1.052	1.061	1.071	1.080	1.089	1.098	1.106	1.115	1.124	1.131	1.139	1.148	1.156	1.165	1.174	1.182	1.191	1.200	1.209	1.219	1.228	1.236	1.246	1.256	1.268	1.276	1.288	1.299	1.310	1.320	1.332	1.345	1.356	1.369	1.380	1.392	1.405	1.418	1.430	1.442	1.455	1.468	1.480	1.492	1.505	1.518	1.529	1.540	1.552	1.564	1.575	1.584	1.594	1.604	1.614	1.622	1.630	1.639	1.645	1.651	1.658	1.662	1.666	1.671	1.674	1.675	1.678	1.676	1.676	1.675	1.671	1.669	1.662	1.659	1.650	1.644	1.635	1.625	1.614	1.601	1.589	1.575	1.560	1.544	1.526	1.508	1.489	1.469	1.446	1.424	1.400	1.375	1.349	1.322	1.296	1.268	1.238	1.208	1.176	1.145	1.112	1.080	1.046	1.011	0.978	0.941	0.905	0.869	0.831	0.794	0.758	0.720	0.681	0.642	0.604	0.566	0.528	0.490	0.451	0.414	0.375	0.336	0.299	0.261	0.225	0.186	0.150	0.114	0.076	0.041	0.006	-0.029	-0.064	-0.099	-0.131	-0.165	-0.198	-0.230	-0.262	-0.294	-0.324	-0.355	-0.385	-0.415	-0.444	-0.474	-0.501	-0.529	-0.558	-0.584	-0.611	-0.636	-0.662	-0.689	-0.714	-0.739	-0.764	-0.788	-0.811	-0.835	-0.859	-0.882	-0.906	-0.928	-0.951	-0.972	-0.995	-1.018	-1.039	-1.060	-1.081	-1.101	-1.122	-1.142	-1.164	-1.184	-1.202	-1.221	-1.240	-1.259	-1.278	-1.295	-1.312	-1.330	-1.348	-1.365	-1.381	-1.396	-1.411	-1.428	-1.441	-1.456	-1.470	-1.482	-1.495	-1.508	-1.520	-1.532	-1.542	-1.552	-1.564	-1.574	-1.582	-1.592	-1.601	-1.610	-1.619	-1.626	-1.634	-1.641	-1.648	-1.654	-1.660	-1.666	-1.672	-1.678	-1.682	-1.686	-1.691	-1.695	-1.700	-1.704	-1.708	-1.711	-1.715	-1.718	-1.721	-1.725	-1.728	-1.730	-1.734	-1.738	-1.739	-1.741	-1.745	-1.746	-1.750	-1.752	-1.754	-1.756	-1.759	-1.760	-1.762	-1.766	-1.768	-1.770	-1.772	-1.775	-1.778	-1.780	-1.782	-1.784	-1.786	-1.789	-1.790	-1.792	-1.796	-1.798	-1.801	-1.804	-1.806	-1.809	-1.812	-1.815	-1.819	-1.822	-1.826	-1.829	-1.834	-1.838	-1.841	-1.846	-1.850	-1.854	-1.860	-1.864	-1.870	-1.875	-1.880	-1.886	-1.892	-1.898	-1.905	-1.911	-1.919	-1.925	-1.932	-1.939	-1.948	-1.955	-1.962	-1.970	-1.978	-1.985	-1.991	-2.000	-2.007	-2.016	-2.024	-2.031	-2.039	-2.046	-2.052	-2.060	-2.068	-2.074	-2.080	-2.088	-2.092	-2.099	-2.104	-2.109	-2.114	-2.118	-2.122	-2.125	-2.129	-2.131	-2.135	-2.136	-2.139	-2.139	-2.140	-2.140	-2.140	-2.139	-2.138	-2.136	-2.134	-2.131	-2.129	-2.124	-2.120	-2.115	-2.111	-2.106	-2.101	-2.094	-2.089	-2.081	-2.075	-2.069	-2.060	-2.052	-2.045	-2.038	-2.029	-2.020	-2.011	-2.002	-1.994	-1.985	-1.976	-1.966	-1.959	-1.949	-1.940	-1.931	-1.922	-1.914	-1.905	-1.898	-1.890	-1.882	-1.875	-1.868	-1.861	-1.856	-1.849	-1.844	-1.839	-1.835	-1.830	-1.825	-1.822	-1.818	-1.815	-1.812	-1.811	-1.810	-1.809	-1.808	-1.808	-1.808	-1.809	-1.809	-1.811	-1.812	-1.815	-1.818	-1.820	-1.825	-1.828	-1.831	-1.836	-1.841	-1.846	-1.851	-1.856	-1.862	-1.869	-1.875	-1.882	-1.889	-1.895	-1.902	-1.910	-1.918	-1.924	-1.932	-1.940	-1.946	-1.955	-1.962	-1.970	-1.979	-1.986	-1.994	-2.001	-2.009	-2.016	-2.024	-2.031	-2.038	-2.044	-2.051	-2.058	-2.062	-2.069	-2.075	-2.079	-2.085	-2.090	-2.095	-2.099	-2.102	-2.106	-2.110	-2.114	-2.115	-2.119	-2.120	-2.122	-2.124	-2.124	-2.125	-2.125	-2.126	-2.125	-2.125	-2.125	-2.122	-2.121	-2.120	-2.118	-2.115	-2.111	-2.109	-2.105	-2.101	-2.098	-2.092	-2.088	-2.081	-2.076	-2.071	-2.065	-2.058	-2.051	-2.045	-2.038	-2.030	-2.022	-2.014	-2.005	-1.996	-1.988	-1.976	-1.968	-1.958	-1.948	-1.936	-1.926	-1.915	-1.902	-1.891	-1.880	-1.866	-1.854	-1.841	-1.828	-1.814	-1.799	-1.785	-1.771	-1.756	-1.741	-1.726	-1.711	-1.695	-1.680	-1.662	-1.646	-1.630	-1.615	-1.598	-1.581	-1.565	-1.548	-1.531	-1.514	-1.498	-1.480	-1.464	-1.446	-1.431	-1.415	-1.398	-1.382	-1.366	-1.351	-1.336	-1.320	-1.305	-1.291	-1.278	-1.264	-1.250	-1.236	-1.224	-1.210	-1.199	-1.186	-1.174	-1.162	-1.151	-1.142	-1.131	-1.121	-1.110	-1.101	-1.092	-1.082	-1.074	-1.065	-1.058	-1.049	-1.041	-1.032	-1.024	-1.018	-1.009	-1.001	-0.992	-0.985	-0.978	-0.970	-0.961	-0.954	-0.946	-0.939	-0.930	-0.922	-0.914	-0.905	-0.898	-0.890	-0.881	-0.872	-0.865	-0.855	-0.848	-0.839	-0.830	-0.822	-0.815	-0.805	-0.798	-0.789	-0.781	-0.775	-0.768	-0.759	-0.752	-0.746	-0.740	-0.734	-0.728	-0.724	-0.719	-0.714	-0.710	-0.706	-0.702	-0.700	-0.698	-0.695	-0.692	-0.691	-0.690	-0.689	-0.689	-0.690	-0.690	-0.691	-0.694	-0.695	-0.698	-0.699	-0.702	-0.704	-0.708	-0.711	-0.714	-0.719	-0.722	-0.726	-0.730	-0.735	-0.739	-0.744	-0.748	-0.752	-0.755	-0.760	-0.765	-0.769	-0.772	-0.779	-0.782	-0.786	-0.790	-0.795	-0.799	-0.804	-0.808	-0.811	-0.816	-0.821	-0.825	-0.830	-0.835	-0.839	-0.845	-0.850	-0.855	-0.861	-0.866	-0.872	-0.879	-0.885	-0.891	-0.898	-0.905	-0.914	-0.921	-0.930	-0.939	-0.948	-0.956	-0.965	-0.975	-0.986	-0.996	-1.008	-1.018	-1.030	-1.042	-1.052	-1.066	-1.079	-1.091	-1.106	-1.120	-1.134	-1.149	-1.162	-1.178	-1.192	-1.208	-1.222	-1.239	-1.255	-1.271	-1.288	-1.304	-1.320	-1.336	-1.352	-1.371	-1.388	-1.405	-1.422	-1.440	-1.456	-1.475	-1.491	-1.509	-1.528	-1.544	-1.562	-1.580	-1.598	-1.615	-1.632	-1.650	-1.668	-1.686	-1.702	-1.721	-1.738	-1.756	-1.772	-1.790	-1.806	-1.822	-1.840	-1.856	-1.874	-1.890	-1.906	-1.922	-1.939	-1.954	-1.969	-1.985	-2.000	-2.016	-2.030	-2.045	-2.059	-2.074	-2.088	-2.102	-2.116	-2.129	-2.144	-2.156	-2.170	-2.182	-2.196	-2.210	-2.221	-2.235	-2.248	-2.260	-2.272	-2.285	-2.296	-2.310	-2.321	-2.334	-2.348	-2.359	-2.371	-2.384	-2.396	-2.409	-2.421	-2.434	-2.446	-2.459	-2.472	-2.485	-2.499	-2.511	-2.525	-2.539	-2.551	-2.565	-2.579	-2.591	-2.605	-2.618	-2.631	-2.644	-2.659	-2.671	-2.684	-2.698	-2.709	-2.721	-2.734	-2.746	-2.760	-2.771	-2.782	-2.794	-2.805	-2.816	-2.826	-2.836	-2.846	-2.855	-2.864	-2.872	-2.881	-2.889	-2.896	-2.904	-2.911	-2.916	-2.921	-2.928	-2.932	-2.936	-2.940	-2.945	-2.948	-2.950	-2.954	-2.955	-2.956	-2.958	-2.959	-2.959	-2.959	-2.959	-2.959	-2.956	-2.955	-2.954	-2.951	-2.950	-2.948	-2.945	-2.941	-2.938	-2.934	-2.930	-2.925	-2.921	-2.915	-2.910	-2.904	-2.898	-2.891	-2.884	-2.876	-2.868	-2.860	-2.851	-2.842	-2.832	-2.824	-2.812	-2.801	-2.791	-2.779	-2.766	-2.752	-2.739	-2.725	-2.709	-2.694	-2.679	-2.661	-2.644	-2.626	-2.609	-2.589	-2.569	-2.550	-2.528	-2.506	-2.484	-2.460	-2.436	-2.412	-2.389	-2.364	-2.336	-2.310	-2.284	-2.255	-2.228	-2.198	-2.169	-2.139	-2.108	-2.078	-2.045	-2.014	-1.981	-1.948	-1.914	-1.880	-1.846	-1.810	-1.775	-1.739	-1.701	-1.664	-1.628	-1.589	-1.551	-1.511	-1.472	-1.432	-1.392	-1.351	-1.311	-1.270	-1.226	-1.185	-1.142	-1.100	-1.055	-1.012	-0.968	-0.922	-0.879	-0.832	-0.786	-0.740	-0.694	-0.648	-0.600	-0.554	-0.505	-0.458	-0.410	-0.361	-0.312	-0.262	-0.214	-0.165	-0.116	-0.068	-0.018	0.031	0.080	0.130	0.179	0.228	0.278	0.326	0.375	0.424	0.472	0.521	0.569	0.616	0.664	0.711	0.758	0.804	0.849	0.894	0.939	0.982	1.026	1.069	1.111	1.154	1.194	1.234	1.274	1.312	1.350	1.388	1.425	1.460	1.495	1.529	1.562	1.594	1.625	1.656	1.686	1.715	1.742	1.771	1.798	1.822	1.848	1.871	1.895	1.916	1.936	1.958	1.978	1.996	2.014	2.031	2.049	2.064	2.079	2.092	2.106	2.120	2.132	2.145	2.156	2.166	2.176	2.186	2.195	2.204	2.212	2.220	2.226	2.234	2.240	2.245	2.251	2.256	2.261	2.265	2.269	2.272	2.275	2.278	2.279	2.281	2.282	2.282	2.284	2.282	2.281	2.281	2.280	2.279	2.276	2.272	2.270	2.265	2.260	2.255	2.250	2.244	2.238	2.230	2.222	2.214	2.205	2.195	2.185	2.175	2.162	2.151	2.139	2.125	2.112	2.098	2.084	2.069	2.054	2.038	2.021	2.006	1.989	1.972	1.955	1.939	1.920	1.904	1.885	1.868	1.850	1.831	1.814	1.796	1.778	1.761	1.744	1.728	1.709	1.692	1.676	1.660	1.646	1.630	1.615	1.600	1.586	1.571	1.558	1.544	1.531	1.519	1.506	1.494	1.481	1.470	1.459	1.448	1.436	1.426	1.416	1.406	1.395	1.385	1.375	1.366	1.355	1.346	1.336	1.325	1.315	1.305	1.294	1.284	1.274	1.262	1.251	1.240	1.229	1.218	1.205	1.192	1.180	1.168	1.154	1.140	1.126	1.112	1.098	1.082	1.068	1.052	1.038	1.021	1.006	0.991	0.975	0.959	0.942	0.928	0.910	0.894	0.879	0.862	0.846	0.830	0.814	0.799	0.782	0.768	0.754	0.739	0.724	0.709	0.694	0.681	0.668	0.654	0.641	0.629	0.616	0.605	0.592	0.581	0.571	0.560	0.550	0.540	0.531	0.522	0.512	0.505	0.498	0.490	0.481	0.474	0.469	0.461	0.455	0.449	0.442	0.438	0.431	0.428	0.421	0.418	0.411	0.408	0.404	0.400	0.395	0.391	0.388	0.384	0.380	0.376	0.372	0.370	0.368	0.364	0.360	0.356	0.354	0.351	0.348	0.344	0.341	0.339	0.335	0.331	0.329	0.325	0.322	0.319	0.318	0.315	0.312	0.310	0.308	0.304	0.301	0.300	0.298	0.296	0.295	0.294	0.292	0.291	0.290	0.290	0.290	0.290	0.290	0.290	0.290	0.291	0.292	0.294	0.295	0.296	0.299	0.301	0.304	0.308	0.310	0.315	0.319	0.324	0.328	0.332	0.338	0.342	0.349	0.355	0.362	0.368	0.375	0.382	0.390	0.398	0.405	0.414	0.421	0.430	0.440	0.449	0.458	0.468	0.476	0.486	0.496	0.506	0.518	0.526	0.539	0.549	0.559	0.571	0.581	0.592	0.605	0.616	0.628	0.640	0.652	0.664	0.678	0.689	0.701	0.715	0.729	0.741	0.755	0.768	0.781	0.796	0.809	0.825	0.839	0.854	0.869	0.884	0.900	0.916	0.932	0.949	0.966	0.984	1.001	1.019	1.038	1.055	1.074	1.091	1.111	1.130	1.150	1.170	1.188	1.208	1.228	1.246	1.268	1.288	1.308	1.326	1.346	1.365	1.385	1.404	1.425	1.444	1.462	1.480	1.499	1.516	1.534	1.550	1.568	1.584	1.599	1.614	1.629	1.644	1.658	1.671	1.684	1.696	1.708	1.719	1.729	1.740	1.749	1.758	1.766	1.774	1.781	1.788	1.794	1.800	1.805	1.810	1.815	1.819	1.822	1.825	1.829	1.831	1.834	1.836	1.838	1.840	1.841	1.844	1.845	1.846	1.849	1.850	1.852	1.854	1.855	1.858	1.860	1.862	1.864	1.868	1.870	1.872	1.876	1.879	1.884	1.886	1.890	1.894	1.899	1.904	1.908	1.912	1.916	1.921	1.926	1.931	1.936	1.941	1.946	1.951	1.956	1.960	1.965	1.970	1.975	1.979	1.982	1.986	1.991	1.994	1.996	2.000	2.002	2.006	2.007	2.010	2.011	2.011	2.014	2.014	2.014	2.014	2.014	2.014	2.013	2.013	2.010	2.010	2.009	2.006	2.005	2.002	2.001	2.000	1.999	1.996	1.995	1.992	1.992	1.991	1.989	1.989	1.989	1.989	1.989	1.990	1.990	1.992	1.994	1.996	1.999	2.002	2.006	2.010	2.016	2.021	2.027	2.034	2.040	2.047	2.055	2.064	2.072	2.081	2.090	2.100	2.110	2.121	2.131	2.142	2.154	2.165	2.176	2.188	2.198	2.210	2.220	2.232	2.244	2.254	2.264	2.275	2.285	2.295	2.304	2.312	2.321	2.329	2.336	2.344	2.350	2.355	2.360	2.365	2.369	2.372	2.375	2.378	2.379	2.380	2.380	2.379	2.379	2.376	2.374	2.371	2.369	2.364	2.360	2.355	2.350	2.344	2.338	2.330	2.322	2.316	2.309	2.299	2.291	2.281	2.274	2.264	2.254	2.244	2.234	2.222	2.214	2.202	2.194	2.182	2.171	2.162	2.151	2.141	2.131	2.121	2.110	2.101	2.090	2.081	2.070	2.061	2.051	2.041	2.031	2.021	2.013	2.004	1.995	1.985	1.976	1.968	1.959	1.951	1.942	1.934	1.926	1.919	1.910	1.901	1.894	1.888	1.880	1.872	1.866	1.860	1.854	1.848	1.841	1.836	1.830	1.825	1.820	1.815	1.811	1.808	1.802	1.800	1.798	1.794	1.792	1.791	1.790	1.788	1.789	1.788	1.789	1.789	1.789	1.790	1.792	1.795	1.798	1.800	1.802	1.806	1.810	1.815	1.819	1.824	1.829	1.834	1.840	1.846	1.852	1.858	1.864	1.871	1.876	1.884	1.890	1.896	1.902	1.910	1.916	1.921	1.928	1.934	1.939	1.944	1.950	1.955	1.959	1.962	1.966	1.969	1.972	1.975	1.976	1.979	1.980	1.980	1.980	1.980	1.979	1.978	1.976	1.974	1.971	1.969	1.964	1.960	1.956	1.950	1.945	1.939	1.932	1.925	1.918	1.910	1.901	1.892	1.884	1.874	1.865	1.854	1.844	1.834	1.824	1.811	1.800	1.789	1.778	1.765	1.754	1.742	1.730	1.719	1.705	1.694	1.682	1.670	1.660	1.646	1.635	1.625	1.612	1.602	1.591	1.581	1.571	1.561	1.552	1.544	1.535	1.528	1.520	1.514	1.508	1.502	1.496	1.492	1.488	1.485	1.482	1.481	1.479	1.479	1.479	1.480	1.481	1.484	1.486	1.490	1.495	1.499	1.505	1.511	1.519	1.528	1.535	1.544	1.554	1.564	1.574	1.585	1.596	1.608	1.621	1.632	1.645	1.659	1.671	1.685	1.698	1.710	1.724	1.738	1.750	1.764	1.776	1.789	1.801	1.814	1.825	1.835	1.846	1.856	1.866	1.875	1.884	1.891	1.899	1.905	1.909	1.915	1.919	1.922	1.924	1.925	1.926	1.926	1.926	1.924	1.921	1.919	1.915	1.909	1.904	1.898	1.890	1.882	1.875	1.865	1.855	1.845	1.834	1.822	1.810	1.798	1.785	1.771	1.758	1.744	1.729	1.715	1.700	1.685	1.670	1.654	1.639	1.624	1.608	1.592	1.576	1.560	1.545	1.529	1.512	1.499	1.484	1.469	1.454	1.439	1.425	1.411	1.398	1.382	1.370	1.358	1.345	1.332	1.321	1.310	1.298	1.286	1.276	1.266	1.256	1.248	1.238	1.229	1.221	1.212	1.205	1.196	1.190	1.182	1.176	1.170	1.164	1.159	1.154	1.149	1.144	1.138	1.134	1.130	1.125	1.120	1.116	1.112	1.110	1.105	1.101	1.098	1.094	1.090	1.086	1.081	1.079	1.074	1.070	1.065	1.061	1.056	1.051	1.046	1.041	1.036	1.030	1.022	1.016	1.009	1.001	0.994	0.986	0.978	0.969	0.959	0.950	0.940	0.929	0.918	0.906	0.895	0.882	0.869	0.856	0.842	0.829	0.815	0.800	0.785	0.770	0.754	0.736	0.720	0.704	0.685	0.668	0.649	0.630	0.611	0.592	0.572	0.554	0.534	0.514	0.492	0.472	0.451	0.430	0.409	0.389	0.366	0.345	0.324	0.301	0.280	0.258	0.235	0.214	0.191	0.170	0.148	0.126	0.104	0.082	0.061	0.040	0.020	-0.001	-0.021	-0.042	-0.061	-0.081	-0.101	-0.119	-0.138	-0.155	-0.174	-0.190	-0.206	-0.222	-0.239	-0.252	-0.268	-0.281	-0.294	-0.306	-0.319	-0.329	-0.340	-0.350	-0.359	-0.368	-0.375	-0.381	-0.388	-0.392	-0.398	-0.401	-0.405	-0.408	-0.410	-0.410	-0.411	-0.411	-0.410	-0.409	-0.406	-0.404	-0.400	-0.396	-0.392	-0.388	-0.382	-0.376	-0.371	-0.365	-0.358	-0.351	-0.345	-0.338	-0.329	-0.321	-0.314	-0.306	-0.299	-0.290	-0.284	-0.275	-0.268	-0.261	-0.252	-0.245	-0.239	-0.231	-0.225	-0.219	-0.212	-0.208	-0.201	-0.196	-0.192	-0.188	-0.184	-0.181	-0.178	-0.175	-0.171	-0.170	-0.168	-0.166	-0.165	-0.165	-0.164	-0.164	-0.164	-0.165	-0.165	-0.166	-0.168	-0.169	-0.170	-0.172	-0.174	-0.176	-0.178	-0.180	-0.181	-0.184	-0.186	-0.189	-0.191	-0.192	-0.195	-0.198	-0.200	-0.202	-0.202	-0.205	-0.208	-0.208	-0.210	-0.210	-0.212	-0.212	-0.212	-0.214	-0.214	-0.214	-0.214	-0.212	-0.212	-0.211	-0.210	-0.209	-0.208	-0.206	-0.204	-0.202	-0.200	-0.198	-0.194	-0.190	-0.188	-0.185	-0.180	-0.176	-0.172	-0.169	-0.164	-0.159	-0.154	-0.149	-0.144	-0.139	-0.132	-0.128	-0.121	-0.116	-0.110	-0.105	-0.098	-0.091	-0.085	-0.079	-0.071	-0.065	-0.059	-0.051	-0.044	-0.038	-0.030	-0.022	-0.015	-0.008	-0.001	0.006	0.014	0.020	0.028	0.035	0.040	0.048	0.054	0.060	0.068	0.072	0.079	0.084	0.089	0.094	0.099	0.104	0.109	0.112	0.116	0.120	0.124	0.126	0.130	0.132	0.134	0.136	0.136	0.139	0.139	0.139	0.139	0.138	0.136	0.136	0.134	0.132	0.130	0.126	0.124	0.120	0.118	0.112	0.108	0.104	0.100	0.095	0.089	0.084	0.079	0.072	0.068	0.061	0.056	0.049	0.044	0.038	0.030	0.025	0.019	0.012	0.006	0.000	-0.006	-0.012	-0.016	-0.022	-0.028	-0.034	-0.039	-0.045	-0.049	-0.054	-0.059	-0.062	-0.068	-0.072	-0.076	-0.081	-0.086	-0.090	-0.094	-0.098	-0.101	-0.106	-0.109	-0.114	-0.118	-0.121	-0.125	-0.130	-0.134	-0.138	-0.141	-0.148	-0.151	-0.156	-0.160	-0.166	-0.171	-0.176	100.000	5.000	2.000	1.000	5.000	0.000	0.000	0.000	0.000	0.000	0.000	0.000	0.000	0.000	0.000	0.000	0.000	0.000	-0.426	-0.458	-0.486	-0.514	-0.544	-0.572	-0.600	-0.629	-0.655	-0.682	-0.709	-0.735	-0.761	-0.785	-0.810	-0.834	-0.858	-0.880	-0.902	-0.924	-0.945	-0.965	-0.984	-1.004	-1.021	-1.039	-1.056	-1.072	-1.090	-1.104	-1.120	-1.134	-1.148	-1.160	-1.172	-1.186	-1.196	-1.209	-1.220	-1.230	-1.240	-1.250	-1.258	-1.266	-1.276	-1.284	-1.290	-1.298	-1.306	-1.311	-1.318	-1.325	-1.330	-1.336	-1.341	-1.346	-1.351	-1.355	-1.358	-1.361	-1.365	-1.368	-1.370	-1.372	-1.374	-1.376	-1.376	-1.379	-1.378	-1.378	-1.378	-1.376	-1.375	-1.372	-1.370	-1.366	-1.362	-1.358	-1.354	-1.349	-1.344	-1.336	-1.330	-1.322	-1.315	-1.306	-1.299	-1.289	-1.280	-1.269	-1.259	-1.249	-1.238	-1.226	-1.214	-1.202	-1.190	-1.178	-1.165	-1.151	-1.139	-1.125	-1.112	-1.099	-1.085	-1.072	-1.059	-1.045	-1.032	-1.020	-1.008	-0.995	-0.984	-0.971	-0.960	-0.949	-0.938	-0.928	-0.918	-0.909	-0.899	-0.890	-0.882	-0.874	-0.868	-0.861	-0.855	-0.850	-0.845	-0.841	-0.838	-0.835	-0.834	-0.832	-0.831	-0.831	-0.831	-0.831	-0.832	-0.836	-0.839	-0.841	-0.845	-0.850	-0.855	-0.860	-0.868	-0.874	-0.881	-0.889	-0.898	-0.906	-0.916	-0.926	-0.936	-0.946	-0.958	-0.969	-0.981	-0.991	-1.005	-1.018	-1.031	-1.044	-1.058	-1.072	-1.088	-1.101	-1.116	-1.131	-1.146	-1.162	-1.179	-1.194	-1.210	-1.226	-1.242	-1.259	-1.275	-1.291	-1.309	-1.324	-1.340	-1.358	-1.372	-1.390	-1.406	-1.422	-1.439	-1.455	-1.471	-1.488	-1.502	-1.519	-1.534	-1.549	-1.565	-1.580	-1.595	-1.610	-1.624	-1.639	-1.652	-1.666	-1.680	-1.694	-1.706	-1.719	-1.732	-1.744	-1.756	-1.769	-1.780	-1.791	-1.802	-1.812	-1.824	-1.834	-1.844	-1.854	-1.864	-1.874	-1.882	-1.891	-1.900	-1.909	-1.918	-1.925	-1.934	-1.941	-1.949	-1.956	-1.964	-1.971	-1.978	-1.985	-1.991	-1.999	-2.005	-2.013	-2.019	-2.025	-2.033	-2.039	-2.045	-2.052	-2.059	-2.066	-2.074	-2.080	-2.088	-2.095	-2.104	-2.111	-2.119	-2.129	-2.136	-2.145	-2.152	-2.161	-2.170	-2.180	-2.189	-2.199	-2.209	-2.218	-2.229	-2.238	-2.248	-2.258	-2.268	-2.276	-2.286	-2.296	-2.305	-2.315	-2.324	-2.332	-2.342	-2.350	-2.359	-2.368	-2.375	-2.382	-2.391	-2.396	-2.402	-2.410	-2.416	-2.420	-2.426	-2.429	-2.434	-2.436	-2.440	-2.442	-2.444	-2.446	-2.446	-2.446	-2.448	-2.446	-2.445	-2.444	-2.441	-2.439	-2.436	-2.432	-2.428	-2.424	-2.419	-2.414	-2.408	-2.402	-2.395	-2.390	-2.382	-2.375	-2.368	-2.361	-2.352	-2.344	-2.338	-2.329	-2.321	-2.312	-2.304	-2.295	-2.286	-2.278	-2.269	-2.261	-2.251	-2.244	-2.235	-2.226	-2.218	-2.209	-2.201	-2.191	-2.184	-2.175	-2.166	-2.158	-2.149	-2.140	-2.131	-2.122	-2.112	-2.104	-2.095	-2.085	-2.076	-2.066	-2.058	-2.047	-2.038	-2.026	-2.016	-2.005	-1.994	-1.982	-1.971	-1.958	-1.946	-1.934	-1.920	-1.908	-1.894	-1.880	-1.865	-1.850	-1.835	-1.821	-1.805	-1.790	-1.772	-1.758	-1.740	-1.724	-1.706	-1.690	-1.672	-1.655	-1.638	-1.620	-1.602	-1.585	-1.568	-1.550	-1.532	-1.515	-1.498	-1.480	-1.464	-1.445	-1.429	-1.412	-1.396	-1.381	-1.364	-1.350	-1.335	-1.320	-1.306	-1.294	-1.280	-1.268	-1.255	-1.244	-1.231	-1.221	-1.211	-1.201	-1.191	-1.182	-1.174	-1.166	-1.158	-1.150	-1.142	-1.136	-1.130	-1.122	-1.118	-1.111	-1.106	-1.101	-1.096	-1.091	-1.086	-1.082	-1.078	-1.072	-1.069	-1.065	-1.061	-1.058	-1.052	-1.049	-1.045	-1.040	-1.036	-1.032	-1.029	-1.024	-1.019	-1.015	-1.011	-1.008	-1.002	-0.999	-0.994	-0.990	-0.986	-0.982	-0.978	-0.975	-0.971	-0.968	-0.965	-0.962	-0.959	-0.958	-0.955	-0.952	-0.952	-0.950	-0.950	-0.951	-0.950	-0.951	-0.952	-0.955	-0.956	-0.960	-0.961	-0.965	-0.969	-0.974	-0.979	-0.984	-0.990	-0.996	-1.004	-1.010	-1.018	-1.025	-1.034	-1.042	-1.051	-1.061	-1.070	-1.081	-1.090	-1.101	-1.111	-1.122	-1.134	-1.145	-1.156	-1.168	-1.178	-1.190	-1.201	-1.212	-1.224	-1.235	-1.248	-1.259	-1.271	-1.282	-1.294	-1.306	-1.319	-1.330	-1.344	-1.355	-1.368	-1.381	-1.394	-1.406	-1.419	-1.432	-1.446	-1.460	-1.475	-1.489	-1.505	-1.519	-1.535	-1.550	-1.566	-1.584	-1.600	-1.618	-1.636	-1.654	-1.671	-1.691	-1.710	-1.730	-1.749	-1.770	-1.790	-1.811	-1.832	-1.854	-1.875	-1.896	-1.919	-1.940	-1.962	-1.984	-2.006	-2.027	-2.049	-2.072	-2.094	-2.115	-2.136	-2.158	-2.179	-2.199	-2.220	-2.239	-2.259	-2.278	-2.296	-2.314	-2.332	-2.350	-2.366	-2.382	-2.398	-2.414	-2.428	-2.442	-2.456	-2.468	-2.481	-2.492	-2.505	-2.515	-2.525	-2.536	-2.545	-2.554	-2.562	-2.570	-2.579	-2.586	-2.595	-2.601	-2.608	-2.614	-2.620	-2.626	-2.631	-2.638	-2.644	-2.649	-2.654	-2.660	-2.665	-2.670	-2.674	-2.680	-2.684	-2.689	-2.694	-2.699	-2.704	-2.708	-2.714	-2.719	-2.724	-2.730	-2.735	-2.740	-2.745	-2.751	-2.758	-2.762	-2.770	-2.775	-2.782	-2.789	-2.796	-2.802	-2.809	-2.816	-2.824	-2.831	-2.839	-2.845	-2.854	-2.861	-2.870	-2.878	-2.886	-2.895	-2.902	-2.912	-2.921	-2.931	-2.941	-2.950	-2.961	-2.971	-2.981	-2.991	-3.004	-3.015	-3.026	-3.036	-3.048	-3.060	-3.072	-3.084	-3.095	-3.108	-3.120	-3.131	-3.144	-3.156	-3.168	-3.180	-3.192	-3.204	-3.218	-3.229	-3.241	-3.252	-3.264	-3.276	-3.288	-3.299	-3.310	-3.320	-3.331	-3.341	-3.351	-3.360	-3.369	-3.379	-3.388	-3.395	-3.402	-3.410	-3.418	-3.424	-3.430	-3.436	-3.442	-3.446	-3.451	-3.456	-3.460	-3.462	-3.466	-3.469	-3.471	-3.474	-3.474	-3.475	-3.476	-3.476	-3.475	-3.475	-3.474	-3.472	-3.471	-3.470	-3.466	-3.464	-3.461	-3.456	-3.454	-3.448	-3.444	-3.438	-3.432	-3.426	-3.420	-3.414	-3.406	-3.398	-3.390	-3.382	-3.372	-3.364	-3.354	-3.344	-3.334	-3.322	-3.311	-3.299	-3.286	-3.274	-3.260	-3.246	-3.231	-3.216	-3.201	-3.185	-3.170	-3.152	-3.135	-3.118	-3.101	-3.082	-3.062	-3.044	-3.024	-3.004	-2.984	-2.964	-2.942	-2.921	-2.900	-2.878	-2.855	-2.832	-2.810	-2.788	-2.764	-2.742	-2.719	-2.695	-2.670	-2.646	-2.621	-2.598	-2.572	-2.548	-2.524	-2.499	-2.472	-2.448	-2.421	-2.396	-2.370	-2.345	-2.318	-2.291	-2.265	-2.239	-2.211	-2.185	-2.156	-2.129	-2.101	-2.072	-2.044	-2.015	-1.986	-1.958	-1.926	-1.896	-1.865	-1.835	-1.804	-1.771	-1.739	-1.708	-1.674	-1.640	-1.606	-1.571	-1.536	-1.501	-1.465	-1.429	-1.392	-1.355	-1.318	-1.280	-1.240	-1.202	-1.162	-1.124	-1.084	-1.044	-1.004	-0.964	-0.922	-0.881	-0.840	-0.800	-0.759	-0.719	-0.678	-0.638	-0.596	-0.555	-0.515	-0.474	-0.435	-0.395	-0.356	-0.318	-0.280	-0.241	-0.206	-0.169	-0.132	-0.099	-0.064	-0.031	0.002	0.035	0.066	0.098	0.126	0.155	0.184	0.210	0.236	0.262	0.286	0.310	0.332	0.354	0.374	0.394	0.412	0.430	0.448	0.464	0.480	0.494	0.507	0.520	0.532	0.544	0.555	0.564	0.572	0.581	0.589	0.596	0.601	0.608	0.612	0.616	0.619	0.622	0.625	0.626	0.628	0.626	0.628	0.626	0.624	0.622	0.620	0.616	0.614	0.609	0.604	0.599	0.592	0.586	0.579	0.570	0.562	0.554	0.544	0.534	0.524	0.512	0.500	0.489	0.476	0.462	0.449	0.434	0.420	0.404	0.389	0.371	0.355	0.338	0.319	0.301	0.282	0.264	0.245	0.226	0.206	0.186	0.166	0.146	0.126	0.106	0.085	0.065	0.044	0.024	0.004	-0.016	-0.035	-0.055	-0.075	-0.094	-0.112	-0.131	-0.149	-0.168	-0.185	-0.201	-0.218	-0.234	-0.249	-0.264	-0.278	-0.292	-0.305	-0.316	-0.329	-0.340	-0.351	-0.361	-0.371	-0.380	-0.389	-0.396	-0.404	-0.411	-0.418	-0.422	-0.429	-0.432	-0.438	-0.441	-0.445	-0.449	-0.450	-0.454	-0.456	-0.459	-0.460	-0.461	-0.462	-0.464	-0.464	-0.465	-0.465	-0.465	-0.465	-0.465	-0.465	-0.465	-0.465	-0.462	-0.462	-0.462	-0.461	-0.461	-0.460	-0.460	-0.459	-0.458	-0.456	-0.455	-0.454	-0.451	-0.450	-0.449	-0.448	-0.446	-0.444	-0.441	-0.439	-0.436	-0.434	-0.431	-0.428	-0.426	-0.422	-0.419	-0.416	-0.412	-0.408	-0.404	-0.401	-0.395	-0.391	-0.388	-0.382	-0.378	-0.372	-0.366	-0.361	-0.356	-0.350	-0.345	-0.339	-0.332	-0.326	-0.320	-0.314	-0.308	-0.300	-0.294	-0.286	-0.280	-0.272	-0.264	-0.258	-0.249	-0.241	-0.232	-0.225	-0.216	-0.209	-0.199	-0.191	-0.181	-0.172	-0.164	-0.154	-0.145	-0.135	-0.125	-0.115	-0.105	-0.096	-0.086	-0.075	-0.065	-0.055	-0.045	-0.035	-0.025	-0.015	-0.002	0.006	0.018	0.028	0.038	0.048	0.058	0.068	0.078	0.089	0.098	0.106	0.118	0.126	0.135	0.144	0.154	0.162	0.170	0.179	0.186	0.194	0.201	0.209	0.215	0.221	0.229	0.235	0.241	0.246	0.251	0.256	0.262	0.268	0.271	0.276	0.280	0.285	0.288	0.291	0.295	0.299	0.301	0.305	0.309	0.311	0.314	0.318	0.320	0.322	0.325	0.328	0.330	0.334	0.335	0.339	0.341	0.345	0.348	0.351	0.354	0.356	0.360	0.362	0.368	0.371	0.375	0.378	0.381	0.385	0.390	0.392	0.398	0.401	0.406	0.410	0.415	0.419	0.424	0.428	0.432	0.438	0.442	0.448	0.452	0.458	0.462	0.468	0.474	0.479	0.485	0.491	0.496	0.502	0.509	0.516	0.522	0.530	0.536	0.545	0.552	0.560	0.569	0.578	0.586	0.596	0.605	0.614	0.625	0.634	0.645	0.655	0.665	0.676	0.688	0.698	0.710	0.721	0.732	0.744	0.755	0.768	0.779	0.791	0.802	0.812	0.825	0.836	0.848	0.858	0.869	0.879	0.889	0.899	0.908	0.916	0.925	0.934	0.941	0.949	0.954	0.960	0.965	0.971	0.974	0.978	0.981	0.982	0.985	0.986	0.986	0.986	0.986	0.985	0.982	0.981	0.978	0.975	0.970	0.968	0.962	0.958	0.952	0.948	0.941	0.936	0.930	0.924	0.918	0.911	0.906	0.899	0.892	0.888	0.882	0.876	0.871	0.866	0.862	0.858	0.854	0.850	0.848	0.845	0.841	0.840	0.839	0.838	0.836	0.838	0.838	0.839	0.840	0.841	0.844	0.846	0.849	0.852	0.855	0.860	0.864	0.869	0.874	0.879	0.884	0.890	0.896	0.902	0.909	0.915	0.921	0.928	0.934	0.941	0.946	0.954	0.960	0.968	0.972	0.979	0.986	0.992	0.999	1.005	1.011	1.018	1.025	1.030	1.038	1.044	1.049	1.055	1.062	1.070	1.076	1.082	1.089	1.096	1.104	1.112	1.119	1.128	1.136	1.145	1.154	1.162	1.172	1.182	1.194	1.205	1.216	1.229	1.241	1.254	1.268	1.282	1.295	1.310	1.326	1.341	1.358	1.374	1.391	1.408	1.425	1.444	1.461	1.480	1.499	1.518	1.536	1.556	1.575	1.594	1.614	1.632	1.652	1.671	1.691	1.709	1.729	1.746	1.765	1.782	1.799	1.818	1.834	1.850	1.864	1.879	1.894	1.908	1.920	1.932	1.945	1.956	1.965	1.975	1.984	1.991	1.999	2.005	2.010	2.015	2.019	2.021	2.022	2.025	2.024	2.024	2.022	2.020	2.018	2.015	2.010	2.005	1.998	1.990	1.982	1.975	1.965	1.956	1.945	1.934	1.921	1.909	1.896	1.882	1.868	1.852	1.838	1.821	1.805	1.788	1.771	1.754	1.735	1.716	1.698	1.679	1.660	1.640	1.619	1.600	1.580	1.558	1.538	1.515	1.495	1.474	1.452	1.431	1.410	1.389	1.366	1.345	1.324	1.304	1.282	1.261	1.240	1.220	1.200	1.180	1.160	1.140	1.121	1.102	1.084	1.066	1.048	1.031	1.012	0.998	0.981	0.966	0.951	0.936	0.924	0.909	0.896	0.885	0.872	0.861	0.851	0.840	0.831	0.822	0.815	0.806	0.799	0.792	0.786	0.780	0.775	0.770	0.765	0.761	0.758	0.755	0.752	0.751	0.750	0.748	0.748	0.746	0.746	0.748	0.746	0.748	0.748	0.750	0.751	0.752	0.754	0.756	0.758	0.760	0.761	0.764	0.766	0.769	0.771	0.772	0.775	0.778	0.780	0.782	0.784	0.786	0.789	0.790	0.792	0.795	0.798	0.799	0.800	0.802	0.805	0.808	0.809	0.811	0.812	0.814	0.816	0.818	0.820	0.821	0.824	0.825	0.828	0.829	0.829	0.831	0.832	0.835	0.836	0.838	0.840	0.841	0.842	0.842	0.845	0.846	0.846	0.849	0.849	0.850	0.851	0.851	0.852	0.852	0.852	0.852	0.852	0.854	0.854	0.854	0.854	0.852	0.852	0.851	0.852	0.851	0.851	0.850	0.850	0.850	0.849	0.849	0.850	0.850	0.850	0.850	0.851	0.852	0.854	0.854	0.855	0.858	0.859	0.862	0.864	0.868	0.871	0.875	0.879	0.884	0.890	0.895	0.901	0.909	0.916	0.924	0.931	0.940	0.949	0.959	0.969	0.980	0.991	1.002	1.014	1.026	1.039	1.051	1.064	1.078	1.090	1.104	1.116	1.130	1.144	1.158	1.171	1.185	1.199	1.211	1.225	1.236	1.249	1.260	1.272	1.282	1.294	1.304	1.314	1.321	1.331	1.339	1.345	1.351	1.358	1.362	1.368	1.370	1.374	1.376	1.379	1.380	1.380	1.380	1.379	1.378	1.375	1.372	1.369	1.365	1.360	1.355	1.350	1.342	1.336	1.330	1.322	1.315	1.306	1.298	1.289	1.281	1.272	1.264	1.254	1.245	1.235	1.226	1.216	1.208	1.199	1.189	1.180	1.171	1.162	1.154	1.146	1.139	1.131	1.122	1.116	1.110	1.102	1.098	1.090	1.085	1.079	1.075	1.070	1.066	1.061	1.059	1.055	1.051	1.049	1.046	1.044	1.042	1.041	1.039	1.039	1.036	1.038	1.036	1.036	1.036	1.036	1.038	1.036	1.038	1.039	1.039	1.040	1.039	1.040	1.040	1.041	1.042	1.042	1.042	1.042	1.041	1.041	1.041	1.040	1.038	1.038	1.036	1.034	1.030	1.028	1.025	1.021	1.018	1.014	1.009	1.004	0.998	0.991	0.985	0.978	0.970	0.961	0.954	0.944	0.935	0.925	0.915	0.902	0.892	0.880	0.869	0.855	0.842	0.830	0.816	0.802	0.789	0.774	0.759	0.745	0.730	0.714	0.699	0.682	0.666	0.650	0.634	0.618	0.600	0.584	0.565	0.549	0.531	0.515	0.496	0.479	0.461	0.442	0.425	0.408	0.390	0.371	0.354	0.335	0.318	0.299	0.280	0.261	0.244	0.225	0.206	0.189	0.171	0.152	0.135	0.118	0.100	0.082	0.065	0.048	0.030	0.014	-0.004	-0.020	-0.038	-0.054	-0.070	-0.085	-0.101	-0.115	-0.130	-0.145	-0.158	-0.172	-0.185	-0.198	-0.210	-0.221	-0.232	-0.244	-0.254	-0.265	-0.274	-0.281	-0.290	-0.298	-0.304	-0.309	-0.315	-0.320	-0.324	-0.328	-0.331	-0.332	-0.335	-0.336	-0.336	-0.336	-0.336	-0.334	-0.332	-0.330	-0.328	-0.324	-0.320	-0.316	-0.311	-0.306	-0.301	-0.296	-0.289	-0.284	-0.278	-0.270	-0.264	-0.256	-0.249	-0.242	-0.235	-0.226	-0.219	-0.212	-0.204	-0.196	-0.190	-0.181	-0.175	-0.169	-0.161	-0.155	-0.149	-0.142	-0.138	-0.132	-0.128	-0.122	-0.118	-0.115	-0.111	-0.108	-0.104	-0.102	-0.100	-0.098	-0.096	-0.095	-0.095	-0.095	-0.094	-0.096	-0.096	-0.099	-0.099	-0.102	-0.104	-0.106	-0.109	-0.112	-0.116	-0.120	-0.124	-0.129	-0.134	-0.138	-0.144	-0.148	-0.152	-0.159	-0.164	-0.169	-0.175	-0.179	-0.185	-0.190	-0.195	-0.201	-0.206	-0.211	-0.215	-0.220	-0.225	-0.229	-0.232	-0.236	-0.240	-0.242	-0.245	-0.249	-0.250	-0.251	-0.252	-0.254	-0.254	-0.254	-0.252	-0.252	-0.251	-0.250	-0.248	-0.244	-0.240	-0.236	-0.231	-0.228	-0.222	-0.216	-0.211	-0.204	-0.196	-0.189	-0.181	-0.172	-0.164	-0.155	-0.145	-0.135	-0.126	-0.115	-0.105	-0.094	-0.082	-0.071	-0.060	-0.049	-0.038	-0.025	-0.014	-0.002	0.010	0.020	0.031	0.042	0.054	0.065	0.075	0.086	0.095	0.105	0.115	0.125	0.132	0.141	0.149	0.156	0.164	0.170	0.176	0.182	0.188	0.191	0.196	0.200	0.202	0.205	0.206	0.206	0.208	0.209	0.208	0.206	0.204	0.202	0.199	0.196	0.191	0.188	0.181	0.175	0.170	0.162	0.156	0.149	0.141	0.132	0.124	0.114	0.105	0.096	0.085	0.075	0.065	0.054	0.044	0.031	0.021	0.010	-0.001	-0.012	-0.024	-0.035	-0.048	-0.058	-0.069	-0.080	-0.091	-0.101	-0.112	-0.124	-0.134	-0.144	-0.154	-0.164	-0.174	-0.184	-0.194	-0.202	-0.210	-0.219	-0.226	-0.235	-0.242	-0.249	-0.256	-0.264	-0.269	-0.276	-0.282	-0.288	-0.294	-0.299	-0.304	-0.309	-0.314	-0.319	-0.324	-0.326	-0.331	-0.335	-0.339	-0.342	-0.346	-0.350	-0.354	-0.358	-0.360	-0.362	-0.366	-0.370	-0.372	-0.376	-0.379	-0.382	-0.386	-0.388	-0.391	-0.394	-0.398	-0.400	-0.402	-0.406	-0.409	-0.411	-0.414	-0.415	-0.419	-0.421	-0.422	-0.426	-0.429	-0.430	-0.432	-0.435	-0.436	-0.439	-0.441	-0.442	-0.445	-0.448	-0.449	-0.450	-0.451	-0.454	-0.455	-0.455	-0.456	-0.458	-0.459	-0.460	-0.461	-0.461	-0.462	-0.462	-0.464	-0.465	-0.465	-0.466	-0.466	-0.468	-0.468	-0.469	-0.469	-0.470	-0.471	-0.472	-0.472	-0.474	-0.476	-0.478	-0.479	-0.481	-0.484	-0.485	-0.488	-0.491	-0.494	-0.496	-0.500	-0.504	-0.506	-0.510	-0.515	-0.520	-0.525	-0.529	-0.535	-0.540	-0.546	-0.552	-0.559	-0.564	-0.571	-0.579	-0.586	-0.592	-0.601	-0.610	-0.618	-0.626	-0.634	-0.642	-0.652	-0.661	-0.670	-0.679	-0.688	-0.696	-0.706	-0.715	-0.724	-0.734	-0.742	-0.751	-0.760	-0.769	-0.776	-0.785	-0.792	-0.800	-0.808	-0.815	-0.821	-0.828	-0.834	-0.840	-0.845	-0.850	-0.852	-0.858	-0.861	-0.862	-0.865	-0.866	-0.868	-0.868	-0.868	-0.866	-0.865	-0.864	-0.861	-0.856	-0.852	-0.848	-0.842	-0.838	-0.830	-0.822	-0.814	-0.805	-0.795	-0.785	-0.775	-0.764	-0.751	-0.739	-0.726	-0.712	-0.699	-0.684	-0.669	-0.654	-0.638	-0.622	-0.606	-0.589	-0.572	-0.555	-0.538	-0.520	-0.501	-0.485	-0.466	-0.448	-0.429	-0.410	-0.392	-0.375	-0.355	-0.338	-0.320	-0.301	-0.285	-0.266	-0.249	-0.231	-0.215	-0.198	-0.181	-0.164	-0.148	-0.131	-0.115	-0.099	-0.084	-0.069	-0.052	-0.038	-0.022	-0.008	0.008	0.021	0.035	0.049	0.062	0.078	0.091	0.105	0.119	0.132	0.148	0.161	0.174	0.189	0.202	0.218	0.231	0.246	0.260	0.276	0.290	0.305	0.320	0.336	0.350	0.365	0.381	0.396	0.412	0.428	0.445	0.460	0.476	0.492	0.509	0.524	0.541	0.558	0.574	0.590	0.606	0.621	0.639	0.655	0.670	0.686	0.702	0.718	0.732	0.748	0.762	0.778	0.792	0.806	0.820	0.834	0.848	0.860	0.874	0.886	0.899	0.911	0.922	0.935	0.946	0.956	0.968	0.978	0.988	0.999	1.008	1.018	1.026	1.035	1.044	1.051	1.060	1.068	1.076	1.082	1.090	1.098	1.102	1.110	1.116	1.122	1.128	1.134	1.139	1.142	1.148	1.151	1.156	1.159	1.162	1.165	1.168	1.170	1.172	1.175	1.176	1.176	1.178	1.178	1.178	1.176	1.176	1.175	1.172	1.171	1.169	1.166	1.164	1.159	1.155	1.151	1.148	1.144	1.138	1.132	1.128	1.121	1.116	1.111	1.105	1.100	1.095	1.089	1.082	1.078	1.072	1.068	1.061	1.056	1.052	1.048	1.044	1.041	1.039	1.036	1.035	1.034	1.032	1.032	1.034	1.035	1.038	1.039	1.042	1.048	1.052	1.058	1.064	1.071	1.079	1.086	1.096	1.106	1.116	1.128	1.139	1.151	1.164	1.176	1.190	1.204	1.219	1.232	1.246	1.262	1.276	1.291	1.308	1.321	1.336	1.351	1.366	1.379	1.394	1.406	1.420	1.432	1.444	1.455	1.468	1.476	1.488	1.496	1.504	1.512	1.519	1.524	1.531	1.535	1.540	1.542	1.545	1.548	1.549	1.550	1.551	1.549	1.549	1.548	1.545	1.542	1.539	1.535	1.531	1.528	1.522	1.518	1.512	1.508	1.501	1.496	1.490	1.484	1.479	1.472	1.466	1.460	1.454	1.448	1.441	1.434	1.428	1.421	1.415	1.408	1.401	1.394	1.386	1.380	1.372	1.365	1.358	1.349	1.340	1.331	1.322	1.312	1.302	1.292	1.281	1.270	1.258	1.245	1.231	1.218	1.202	1.188	1.172	1.156	1.139	1.121	1.102	1.082	1.064	1.044	1.022	1.001	0.979	0.956	0.932	0.910	0.886	0.861	0.838	0.812	0.789	0.762	0.738	0.714	0.689	0.664	0.639	0.615	0.591	0.569	0.546	0.525	0.505	0.484	0.465	0.449	0.431	0.416	0.402	0.389	0.379	0.368	0.360	0.352	0.348	0.344	0.342	0.342	0.345	0.349	0.355	0.362	0.372	0.384	0.398	0.414	0.430	0.450	0.472	0.495	0.521	0.548	0.578	0.608	0.640	0.675	0.711	0.748	0.788	0.829	0.870	0.914	0.959	1.004	1.051	1.100	1.148	1.198	1.248	1.300	1.351	1.404	1.456	1.509	1.562	1.616	1.670	1.722	1.776	1.830	1.882	1.936	1.988	2.040	2.091	2.142	2.192	2.244	2.292	2.340	2.388	2.435	2.480	2.526	2.570	2.614	2.655	2.696	2.738	2.776	2.815	2.854	2.890	2.926	2.962	2.996	3.030	3.062	3.095	3.126	3.158	3.189	3.219	3.248	3.278	3.306	3.335	3.364	3.392	3.420	3.449	3.476	3.504	3.532	3.560	3.589	3.618	3.646	3.675	3.705	3.735	3.765	3.796	3.826	3.859	3.891	3.924	3.956	3.990	4.025	4.059	4.094	4.130	4.165	4.201	4.238	4.276	4.312	4.351	4.389	4.428	4.466	4.505	4.544	4.582	4.622	4.662	4.700	4.740	4.778	4.818	4.856	4.894	4.932	4.969	5.005	5.042	5.078	5.114	5.149	5.184	5.216	5.250	5.282	5.314	5.345	5.376	5.404	5.434	5.461	5.489	5.515	5.540	5.564	5.589	5.610	5.634	5.654	5.674	5.694	5.712	5.731	5.746	5.762	5.779	5.791	5.805	5.818	5.829	5.839	5.848	5.856	5.864	5.871	5.876	5.881	5.884	5.888	5.889	5.890	5.890	5.888	5.884	5.881	5.876	5.869	5.861	5.852	5.842	5.831	5.818	5.804	5.788	5.770	5.752	5.732	5.710	5.688	5.662	5.636	5.608	5.579	5.546	5.514	5.480	5.444	5.405	5.366	5.325	5.281	5.238	5.191	5.144	5.095	5.045	4.994	4.940	4.886	4.830	4.772	4.714	4.655	4.594	4.531	4.469	4.405	4.341	4.275	4.208	4.141	4.074	4.004	3.936	3.866	3.796	3.726	3.656	3.586	3.515	3.445	3.374	3.304	3.232	3.162	3.092	3.022	2.954	2.885	2.816	2.748	2.680	2.612	2.546	2.480	2.414	2.349	2.285	2.220	2.156	2.095	2.031	1.970	1.910	1.849	1.788	1.729	1.670	1.612	1.554	1.496	1.439	1.381	1.325	1.269	1.214	1.158	1.102	1.046	0.991	0.938	0.882	0.828	0.772	0.719	0.665	0.610	0.555	0.501	0.446	0.390	0.335	0.280	0.225	0.169	0.115	0.058	0.002	-0.054	-0.110	-0.168	-0.222	-0.280	-0.336	-0.394	-0.450	-0.507	-0.564	-0.621	-0.679	-0.734	-0.791	-0.849	-0.904	-0.961	-1.018	-1.072	-1.129	-1.184	-1.239	-1.291	-1.345	-1.399	-1.451	-1.504	-1.555	-1.605	-1.655	-1.705	-1.754	-1.800	-1.846	-1.890	-1.934	-1.978	-2.020	-2.060	-2.099	-2.138	-2.174	-2.209	-2.242	-2.275	-2.305	-2.335	-2.362	-2.389	-2.412	-2.435	-2.456	-2.475	-2.492	-2.508	-2.521	-2.535	-2.545	-2.554	-2.561	-2.568	-2.570	-2.572	-2.572	-2.571	-2.569	-2.564	-2.558	-2.549	-2.540	-2.530	-2.516	-2.502	-2.488	-2.470	-2.451	-2.432	-2.412	-2.390	-2.368	-2.344	-2.319	-2.292	-2.266	-2.239	-2.209	-2.180	-2.150	-2.119	-2.089	-2.056	-2.024	-1.990	-1.958	-1.924	-1.890	-1.855	-1.821	-1.786	-1.751	-1.716	-1.680	-1.645	-1.610	-1.575	-1.540	-1.504	-1.470	-1.434	-1.399	-1.364	-1.329	-1.294	-1.260	-1.225	-1.191	-1.158	-1.124	-1.091	-1.058	-1.025	-0.992	-0.960	-0.929	-0.898	-0.866	-0.835	-0.804	-0.774	-0.744	-0.714	-0.686	-0.656	-0.629	-0.600	-0.572	-0.546	-0.519	-0.492	-0.466	-0.441	-0.415	-0.390	-0.368	-0.342	-0.319	-0.296	-0.275	-0.252	-0.230	-0.210	-0.189	-0.168	-0.148	-0.128	-0.108	-0.089	-0.071	-0.052	-0.034	-0.016	0.000	0.018	0.034	0.050	0.066	0.082	0.099	0.114	0.129	0.144	0.160	0.175	0.190	0.204	0.218	0.232	0.246	0.262	0.276	0.290	0.304	0.319	0.332	0.348	0.361	0.376	0.391	0.405	0.419	0.434	0.448	0.462	0.476	0.490	0.504	0.518	0.531	0.545	0.559	0.572	0.586	0.598	0.611	0.622	0.635	0.648	0.659	0.670	0.679	0.690	0.699	0.709	0.716	0.724	0.731	0.739	0.744	0.749	0.754	0.758	0.761	0.762	0.764	0.765	0.764	0.762	0.760	0.758	0.754	0.749	0.742	0.736	0.728	0.719	0.710	0.699	0.686	0.674	0.660	0.645	0.630	0.614	0.596	0.578	0.558	0.538	0.516	0.494	0.471	0.448	0.422	0.398	0.372	0.345	0.319	0.290	0.261	0.232	0.202	0.172	0.142	0.111	0.080	0.049	0.018	-0.014	-0.046	-0.079	-0.110	-0.142	-0.175	-0.208	-0.239	-0.271	-0.302	-0.334	-0.365	-0.395	-0.425	-0.455	-0.485	-0.514	-0.541	-0.569	-0.596	-0.622	-0.650	-0.675	-0.701	-0.725	-0.749	-0.771	-0.795	-0.816	-0.838	-0.858	-0.876	-0.896	-0.914	-0.932	-0.950	-0.966	-0.982	-0.998	-1.012	-1.026	-1.040	-1.054	-1.065	-1.078	-1.089	-1.099	-1.110	-1.120	-1.130	-1.140	-1.148	-1.155	-1.164	-1.171	-1.178	-1.184	-1.191	-1.198	-1.201	-1.208	-1.212	-1.216	-1.220	-1.222	-1.226	-1.229	-1.231	-1.232	-1.235	-1.235	-1.236	-1.236	-1.235	-1.235	-1.234	-1.231	-1.229	-1.226	-1.224	-1.219	-1.215	-1.209	-1.204	-1.198	-1.191	-1.184	-1.175	-1.168	-1.159	-1.150	-1.140	-1.130	-1.119	-1.108	-1.096	-1.086	-1.074	-1.061	-1.048	-1.035	-1.021	-1.009	-0.994	-0.980	-0.966	-0.952	-0.939	-0.924	-0.910	-0.896	-0.881	-0.868	-0.854	-0.841	-0.828	-0.815	-0.802	-0.789	-0.778	-0.766	-0.754	-0.742	-0.734	-0.722	-0.712	-0.704	-0.695	-0.688	-0.680	-0.672	-0.666	-0.660	-0.655	-0.650	-0.646	-0.642	-0.640	-0.638	-0.636	-0.636	-0.635	-0.635	-0.636	-0.639	-0.640	-0.642	-0.645	-0.650	-0.654	-0.659	-0.664	-0.670	-0.676	-0.682	-0.691	-0.700	-0.709	-0.718	-0.728	-0.736	-0.748	-0.759	-0.769	-0.781	-0.794	-0.805	-0.819	-0.832	-0.846	-0.860	-0.874	-0.889	-0.902	-0.918	-0.932	-0.949	-0.965	-0.981	-0.998	-1.014	-1.031	-1.048	-1.064	-1.081	-1.098	-1.115	-1.132	-1.150	-1.166	-1.184	-1.201	-1.218	-1.235	-1.252	-1.269	-1.286	-1.302	-1.320	-1.336	-1.352	-1.369	-1.385	-1.400	-1.416	-1.431	-1.446	-1.462	-1.476	-1.491	-1.506	-1.520	-1.535	-1.549	-1.564	-1.576	-1.589	-1.602	-1.615	-1.628	-1.640	-1.651	-1.662	-1.674	-1.685	-1.696	-1.706	-1.718	-1.728	-1.739	-1.749	-1.758	-1.768	-1.778	-1.786	-1.794	-1.802	-1.812	-1.821	-1.829	-1.838	-1.845	-1.854	-1.860	-1.869	-1.876	-1.882	-1.891	-1.899	-1.905	-1.912	-1.920	-1.926	-1.932	-1.940	-1.948	-1.954	-1.962	-1.969	-1.976	-1.982	-1.991	-1.998	-2.005	-2.013	-2.019	-2.027	-2.035	-2.042	-2.050	-2.058	-2.065	-2.072	-2.080	-2.086	-2.094	-2.101	-2.109	-2.116	-2.122	-2.130	-2.136	-2.144	-2.149	-2.155	-2.162	-2.168	-2.174	-2.180	-2.185	-2.190	-2.195	-2.200	-2.205	-2.209	-2.212	-2.218	-2.220	-2.224	-2.228	-2.230	-2.231	-2.234	-2.235	-2.238	-2.238	-2.239	-2.239	-2.239	-2.240	-2.239	-2.239	-2.236	-2.235	-2.234	-2.232	-2.229	-2.226	-2.224	-2.221	-2.218	-2.214	-2.211	-2.206	-2.201	-2.198	-2.192	-2.189	-2.184	-2.179	-2.172	-2.169	-2.162	-2.156	-2.151	-2.145	-2.139	-2.132	-2.128	-2.120	-2.115	-2.108	-2.100	-2.094	-2.086	-2.080	-2.072	-2.065	-2.058	-2.050	-2.042	-2.034	-2.026	-2.019	-2.010	-2.000	-1.991	-1.982	-1.972	-1.962	-1.954	-1.944	-1.932	-1.922	-1.911	-1.900	-1.888	-1.875	-1.862	-1.851	-1.838	-1.824	-1.810	-1.795	-1.781	-1.766	-1.750	-1.735	-1.719	-1.702	-1.685	-1.668	-1.650	-1.632	-1.615	-1.596	-1.578	-1.560	-1.540	-1.521	-1.502	-1.482	-1.464	-1.444	-1.425	-1.406	-1.388	-1.369	-1.350	-1.332	-1.312	-1.295	-1.278	-1.260	-1.242	-1.226	-1.211	-1.194	-1.179	-1.165	-1.151	-1.138	-1.125	-1.112	-1.101	-1.090	-1.080	-1.070	-1.061	-1.052	-1.045	-1.038	-1.031	-1.025	-1.019	-1.014	-1.009	-1.005	-1.001	-0.998	-0.995	-0.992	-0.990	-0.989	-0.985	-0.984	-0.982	-0.980	-0.979	-0.978	-0.976	-0.974	-0.972	-0.969	-0.966	-0.964	-0.961	-0.959	-0.955	-0.951	-0.948	-0.944	-0.939	-0.934	-0.929	-0.922	-0.916	-0.911	-0.904	-0.896	-0.890	-0.882	-0.875	-0.869	-0.861	-0.852	-0.845	-0.836	-0.830	-0.821	-0.814	-0.806	-0.800	-0.792	-0.786	-0.780	-0.774	-0.768	-0.764	-0.759	-0.755	-0.751	-0.749	-0.746	-0.745	-0.744	-0.744	-0.742	-0.742	-0.745	-0.748	-0.750	-0.754	-0.758	-0.762	-0.769	-0.774	-0.781	-0.788	-0.795	-0.804	-0.812	-0.821	-0.830	-0.841	-0.850	-0.861	-0.872	-0.882	-0.894	-0.904	-0.916	-0.926	-0.939	-0.950	-0.962	-0.974	-0.985	-0.996	-1.009	-1.019	-1.031	-1.042	-1.055	-1.066	-1.078	-1.089	-1.099	-1.111	-1.122	-1.134	-1.145	-1.156	-1.168	-1.179	-1.191	-1.202	-1.215	-1.226	-1.239	-1.252	-1.264	-1.278	-1.290	-1.302	-1.318	-1.330	-1.345	-1.360	-1.375	-1.390	-1.405	-1.421	-1.438	-1.455	-1.471	-1.489	-1.505	-1.524	-1.541	-1.560	-1.579	-1.598	-1.616	-1.635	-1.654	-1.675	-1.695	-1.715	-1.735	-1.755	-1.776	-1.796	-1.816	-1.838	-1.858	-1.879	-1.899	-1.920	-1.940	-1.960	-1.981	-2.001	-2.022	-2.042	-2.061	-2.081	-2.101	-2.120	-2.140	-2.159	-2.179	-2.196	-2.215	-2.234	-2.251	-2.270	-2.288	-2.305	-2.324	-2.341	-2.358	-2.375	-2.391	-2.408	-2.425	-2.440	-2.456	-2.471	-2.488	-2.501	-2.516	-2.530	-2.545	-2.559	-2.571	-2.585	-2.598	-2.610	-2.622	-2.634	-2.646	-2.658	-2.668	-2.679	-2.689	-2.699	-2.709	-2.719	-2.729	-2.739	-2.746	-2.756	-2.764	-2.771	-2.781	-2.789	-2.796	-2.804	-2.810	-2.818	-2.825	-2.831	-2.839	-2.845	-2.851	-2.858	-2.865	-2.871	-2.879	-2.886	-2.894	-2.900	-2.908	-2.915	-2.922	-2.931	-2.940	-2.948	-2.955	-2.965	-2.974	-2.984	-2.992	-3.002	-3.011	-3.021	-3.032	-3.042	-3.052	-3.064	-3.075	-3.086	-3.098	-3.109	-3.120	-3.132	-3.142	-3.155	-3.168	-3.179	-3.190	-3.202	-3.215	-3.226	-3.238	-3.249	-3.261	-3.271	-3.281	-3.291	-3.301	-3.312	-3.321	-3.331	-3.339	-3.348	-3.355	-3.362	-3.370	-3.378	-3.384	-3.389	-3.394	-3.399	-3.404	-3.409	-3.412	-3.415	-3.419	-3.420	-3.422	-3.424	-3.425	-3.425	-3.424	-3.425	-3.424	-3.422	-3.420	-3.419	-3.415	-3.412	-3.409	-3.405	-3.400	-3.395	-3.391	-3.385	-3.380	-3.374	-3.368	-3.360	-3.352	-3.344	-3.336	-3.328	-3.319	-3.311	-3.300	-3.291	-3.280	-3.271	-3.259	-3.248	-3.235	-3.222	-3.211	-3.199	-3.185	-3.171	-3.158	-3.142	-3.128	-3.112	-3.098	-3.081	-3.065	-3.049	-3.031	-3.014	-2.995	-2.978	-2.959	-2.939	-2.921	-2.901	-2.881	-2.860	-2.840	-2.819	-2.798	-2.775	-2.752	-2.731	-2.708	-2.685	-2.661	-2.639	-2.614	-2.590	-2.565	-2.540	-2.515	-2.490	-2.462	-2.436	-2.410	-2.382	-2.355	-2.326	-2.298	-2.270	-2.241	-2.211	-2.181	-2.151	-2.120	-2.090	-2.058	-2.025	-1.994	-1.961	-1.926	-1.892	-1.858	-1.822	-1.788	-1.752	-1.715	-1.680	-1.642	-1.604	-1.568	-1.529	-1.489	-1.450	-1.410	-1.369	-1.329	-1.288	-1.248	-1.205	-1.162	-1.121	-1.078	-1.035	-0.992	-0.950	-0.906	-0.864	-0.819	-0.776	-0.732	-0.689	-0.645	-0.602	-0.560	-0.518	-0.475	-0.432	-0.391	-0.349	-0.308	-0.268	-0.226	-0.188	-0.149	-0.109	-0.070	-0.034	0.004	0.040	0.075	0.110	0.144	0.178	0.210	0.242	0.274	0.302	0.332	0.361	0.389	0.416	0.442	0.469	0.492	0.516	0.540	0.562	0.585	0.605	0.625	0.644	0.664	0.681	0.699	0.716	0.731	0.748	0.761	0.775	0.789	0.801	0.814	0.825	0.836	0.846	0.856	0.866	0.875	0.884	0.891	0.898	0.904	0.910	0.916	0.920	0.924	0.928	0.930	0.932	0.934	0.934	0.935	0.934	0.931	0.930	0.926	0.924	0.919	0.914	0.908	0.901	0.894	0.886	0.876	0.866	0.856	0.845	0.831	0.819	0.805	0.790	0.775	0.759	0.741	0.724	0.705	0.688	0.668	0.646	0.626	0.605	0.584	0.560	0.539	0.516	0.492	0.470	0.445	0.422	0.399	0.375	0.352	0.329	0.306	0.282	0.260	0.239	0.215	0.194	0.172	0.152	0.132	0.112	0.094	0.075	0.059	0.041	0.025	0.009	-0.005	-0.020	-0.032	-0.045	-0.056	-0.068	-0.079	-0.089	-0.096	-0.105	-0.112	-0.120	-0.125	-0.131	-0.136	-0.141	-0.145	-0.149	-0.151	-0.154	-0.156	-0.158	-0.160	-0.161	-0.162	-0.162	-0.164	-0.164	-0.165	-0.165	-0.164	-0.164	-0.165	-0.164	-0.164	-0.164	-0.162	-0.161	-0.162	-0.162	-0.161	-0.161	-0.160	-0.161	-0.161	-0.160	-0.160	-0.160	-0.160	-0.160	-0.160	-0.160	-0.160	-0.159	-0.158	-0.158	-0.156	-0.156	-0.155	-0.154	-0.152	-0.151	-0.149	-0.148	-0.144	-0.142	-0.140	-0.138	-0.135	-0.131	-0.128	-0.124	-0.121	-0.118	-0.111	-0.108	-0.104	-0.099	-0.094	-0.088	-0.082	-0.078	-0.071	-0.066	-0.059	-0.054	-0.048	-0.041	-0.035	-0.028	-0.020	-0.014	-0.006	0.000	0.009	0.015	0.022	0.030	0.038	0.045	0.054	0.061	0.069	0.078	0.085	0.094	0.101	0.109	0.118	0.125	0.134	0.142	0.149	0.158	0.165	0.174	0.181	0.189	0.198	0.205	0.212	0.220	0.226	0.234	0.240	0.248	0.254	0.260	0.268	0.272	0.279	0.284	0.289	0.294	0.300	0.304	0.309	0.312	0.316	0.321	0.324	0.328	0.330	0.334	0.336	0.339	0.341	0.342	0.345	0.348	0.349	0.351	0.352	0.354	0.355	0.358	0.358	0.359	0.360	0.362	0.364	0.364	0.366	0.368	0.369	0.371	0.372	0.375	0.378	0.380	0.382	0.385	0.388	0.391	0.394	0.399	0.401	0.405	0.410	0.414	0.419	0.424	0.429	0.434	0.440	0.446	0.451	0.458	0.462	0.469	0.475	0.482	0.489	0.496	0.501	0.509	0.515	0.524	0.530	0.538	0.545	0.551	0.559	0.565	0.572	0.580	0.588	0.595	0.601	0.610	0.618	0.625	0.634	0.640	0.649	0.658	0.665	0.674	0.682	0.691	0.701	0.710	0.720	0.729	0.739	0.751	0.761	0.772	0.784	0.795	0.808	0.819	0.832	0.845	0.858	0.871	0.884	0.898	0.912	0.925	0.940	0.954	0.968	0.982	0.996	1.010	1.025	1.039	1.052	1.066	1.079	1.092	1.106	1.118	1.130	1.141	1.154	1.164	1.174	1.184	1.192	1.201	1.209	1.216	1.221	1.226	1.232	1.236	1.239	1.241	1.242	1.245	1.245	1.244	1.241	1.240	1.236	1.234	1.229	1.224	1.219	1.212	1.206	1.199	1.192	1.184	1.178	1.169	1.161	1.151	1.142	1.134	1.126	1.118	1.109	1.101	1.094	1.086	1.078	1.072	1.065	1.059	1.054	1.049	1.044	1.040	1.036	1.035	1.031	1.030	1.030	1.030	1.031	1.032	1.034	1.035	1.038	1.041	1.046	1.050	1.055	1.061	1.068	1.074	1.080	1.088	1.095	1.102	1.110	1.119	1.126	1.135	1.144	1.151	1.160	1.168	1.175	1.185	1.192	1.200	1.208	1.215	1.222	1.230	1.236	1.244	1.250	1.256	1.264	1.269	1.274	1.280	1.286	1.291	1.296	1.302	1.308	1.312	1.319	1.324	1.330	1.336	1.342	1.349	1.356	1.362	1.371	1.378	1.386	1.396	1.405	1.415	1.425	1.438	1.449	1.461	1.474	1.488	1.502	1.518	1.534	1.550	1.566	1.585	1.602	1.621	1.641	1.660	1.681	1.701	1.722	1.744	1.766	1.788	1.810	1.832	1.854	1.878	1.900	1.921	1.944	1.966	1.988	2.010	2.030	2.051	2.072	2.091	2.111	2.130	2.148	2.165	2.181	2.198	2.212	2.226	2.240	2.252	2.264	2.275	2.284	2.292	2.300	2.306	2.314	2.318	2.321	2.324	2.325	2.326	2.325	2.324	2.322	2.320	2.316	2.311	2.305	2.299	2.291	2.284	2.275	2.266	2.256	2.246	2.234	2.222	2.210	2.196	2.184	2.169	2.154	2.140	2.125	2.109	2.092	2.075	2.059	2.042	2.025	2.007	1.990	1.972	1.954	1.935	1.918	1.899	1.880	1.861	1.842	1.824	1.805	1.786	1.768	1.748	1.729	1.711	1.691	1.672	1.655	1.635	1.618	1.599	1.581	1.562	1.544	1.526	1.510	1.491	1.475	1.458	1.441	1.425	1.409	1.394	1.376	1.361	1.346	1.332	1.318	1.304	1.290	1.278	1.265	1.252	1.240	1.229	1.219	1.208	1.196	1.188	1.179	1.170	1.160	1.152	1.145	1.138	1.131	1.125	1.119	1.114	1.109	1.105	1.101	1.098	1.095	1.092	1.090	1.089	1.086	1.086	1.088	1.086	1.088	1.088	1.090	1.091	1.094	1.096	1.099	1.101	1.105	1.109	1.114	1.118	1.121	1.126	1.132	1.138	1.142	1.149	1.154	1.159	1.166	1.171	1.178	1.185	1.191	1.196	1.202	1.210	1.216	1.222	1.229	1.236	1.241	1.249	1.254	1.260	1.266	1.271	1.278	1.282	1.286	1.291	1.296	1.299	1.304	1.308	1.310	1.312	1.315	1.318	1.319	1.321	1.321	1.321	1.322	1.322	1.321	1.322	1.321	1.319	1.319	1.316	1.314	1.312	1.310	1.308	1.304	1.301	1.298	1.294	1.291	1.288	1.284	1.280	1.278	1.274	1.270	1.266	1.264	1.261	1.259	1.256	1.254	1.252	1.251	1.249	1.248	1.248	1.246	1.248	1.248	1.250	1.250	1.252	1.255	1.259	1.262	1.266	1.271	1.275	1.281	1.288	1.295	1.301	1.309	1.316	1.326	1.334	1.344	1.354	1.364	1.374	1.385	1.395	1.406	1.419	1.430	1.441	1.452	1.465	1.476	1.489	1.499	1.511	1.522	1.534	1.545	1.555	1.565	1.576	1.586	1.594	1.602	1.612	1.619	1.628	1.634	1.640	1.645	1.650	1.655	1.660	1.662	1.665	1.668	1.668	1.670	1.669	1.669	1.668	1.665	1.662	1.660	1.655	1.651	1.646	1.640	1.634	1.628	1.620	1.611	1.602	1.595	1.585	1.576	1.568	1.558	1.548	1.536	1.526	1.515	1.505	1.494	1.482	1.471	1.459	1.449	1.436	1.425	1.414	1.402	1.392	1.382	1.371	1.361	1.350	1.341	1.332	1.322	1.314	1.304	1.296	1.289	1.280	1.272	1.265	1.259	1.252	1.246	1.240	1.235	1.230	1.225	1.221	1.216	1.212	1.209	1.205	1.202	1.199	1.198	1.195	1.194	1.191	1.190	1.189	1.188	1.186	1.185	1.185	1.182	1.182	1.181	1.180	1.180	1.179	1.178	1.176	1.175	1.174	1.171	1.169	1.168	1.165	1.161	1.159	1.155	1.151	1.148	1.144	1.139	1.134	1.129	1.122	1.115	1.109	1.101	1.094	1.085	1.076	1.066	1.056	1.046	1.035	1.025	1.012	1.000	0.988	0.975	0.960	0.946	0.931	0.916	0.900	0.885	0.869	0.851	0.835	0.818	0.800	0.782	0.764	0.745	0.726	0.708	0.688	0.668	0.648	0.626	0.605	0.585	0.564	0.542	0.521	0.499	0.478	0.456	0.432	0.411	0.388	0.366	0.344	0.321	0.299	0.275	0.251	0.229	0.206	0.184	0.161	0.139	0.116	0.094	0.072	0.050	0.029	0.006	-0.014	-0.036	-0.058	-0.079	-0.099	-0.120	-0.140	-0.158	-0.178	-0.196	-0.215	-0.232	-0.250	-0.268	-0.282	-0.300	-0.315	-0.330	-0.342	-0.358	-0.370	-0.381	-0.394	-0.404	-0.415	-0.424	-0.432	-0.440	-0.448	-0.454	-0.460	-0.465	-0.470	-0.472	-0.475	-0.478	-0.479	-0.479	-0.480	-0.479	-0.478	-0.475	-0.474	-0.470	-0.466	-0.462	-0.458	-0.452	-0.446	-0.440	-0.432	-0.426	-0.419	-0.410	-0.401	-0.392	-0.384	-0.375	-0.365	-0.356	-0.346	-0.336	-0.326	-0.316	-0.306	-0.295	-0.285	-0.276	-0.265	-0.255	-0.246	-0.236	-0.228	-0.218	-0.209	-0.200	-0.190	-0.182	-0.174	-0.166	-0.159	-0.151	-0.145	-0.139	-0.131	-0.126	-0.120	-0.116	-0.110	-0.105	-0.101	-0.099	-0.094	-0.091	-0.088	-0.085	-0.082	-0.081	-0.080	-0.078	-0.076	-0.076	-0.074	-0.074	-0.074	-0.072	-0.072	-0.074	-0.072	-0.074	-0.074	-0.074	-0.075	-0.075	-0.075	-0.075	-0.076	-0.075	-0.075	-0.075	-0.075	-0.074	-0.072	-0.071	-0.071	-0.070	-0.066	-0.065	-0.062	-0.059	-0.056	-0.052	-0.048	-0.044	-0.040	-0.034	-0.029	-0.022	-0.016	-0.009	-0.001	0.006	0.015	0.024	0.032	0.042	0.052	0.062	0.072	0.085	0.095	0.106	0.119	0.131	0.144	0.156	0.169	0.181	0.195	0.209	0.222	0.235	0.249	0.262	0.276	0.290	0.301	0.315	0.329	0.340	0.354	0.365	0.378	0.389	0.399	0.411	0.421	0.430	0.440	0.450	0.458	0.466	0.474	0.480	0.488	0.492	0.498	0.502	0.506	0.510	0.512	0.514	0.516	0.516	0.516	0.516	0.515	0.512	0.510	0.507	0.502	0.498	0.492	0.486	0.480	0.474	0.466	0.456	0.449	0.440	0.430	0.420	0.409	0.399	0.386	0.374	0.362	0.350	0.336	0.325	0.311	0.299	0.284	0.270	0.256	0.242	0.228	0.214	0.200	0.186	0.172	0.159	0.144	0.131	0.118	0.104	0.091	0.079	0.066	0.054	0.041	0.029	0.018	0.006	-0.006	-0.016	-0.026	-0.038	-0.048	-0.058	-0.066	-0.076	-0.084	-0.092	-0.101	-0.109	-0.118	-0.125	-0.132	-0.140	-0.146	-0.155	-0.160	-0.168	-0.174	-0.181	-0.188	-0.192	-0.200	-0.205	-0.211	-0.218	-0.222	-0.229	-0.235	-0.241	-0.248	-0.254	-0.259	-0.265	-0.271	-0.276	-0.282	-0.289	-0.294	-0.300	-0.305	-0.310	-0.316	-0.321	-0.328	-0.332	-0.338	-0.342	-0.348	-0.354	-0.358	-0.362	-0.366	-0.371	-0.376	-0.380	-0.385	-0.389	-0.392	-0.396	-0.400	-0.404	-0.408	-0.410	-0.414	-0.416	-0.420	-0.422	-0.425	-0.429	-0.431	-0.434	-0.436	-0.439	-0.441	-0.442	-0.446	-0.448	-0.450	-0.452	-0.455	-0.458	-0.461	-0.464	-0.466	-0.470	-0.474	-0.476	-0.481	-0.484	-0.488	-0.492	-0.498	-0.502	-0.507	-0.512	-0.519	-0.524	-0.530	-0.536	-0.542	-0.550	-0.558	-0.564	-0.571	-0.580	-0.589	-0.596	-0.605	-0.614	-0.622	-0.632	-0.641	-0.651	-0.661	-0.671	-0.681	-0.691	-0.702	-0.714	-0.725	-0.735	-0.746	-0.758	-0.769	-0.780	-0.791	-0.802	-0.812	-0.825	-0.836	-0.846	-0.858	-0.869	-0.879	-0.889	-0.900	-0.910	-0.920	-0.930	-0.940	-0.949	-0.959	-0.968	-0.976	-0.985	-0.994	-1.000	-1.008	-1.015	-1.021	-1.028	-1.034	-1.039	-1.044	-1.048	-1.051	-1.056	-1.059	-1.061	-1.064	-1.065	-1.066	-1.065	-1.066	-1.064	-1.062	-1.060	-1.056	-1.054	-1.050	-1.045	-1.039	-1.032	-1.025	-1.018	-1.009	-1.000	-0.990	-0.980	-0.969	-0.956	-0.945	-0.932	-0.919	-0.904	-0.890	-0.875	-0.859	-0.844	-0.828	-0.810	-0.792	-0.776	-0.759	-0.740	-0.722	-0.702	-0.684	-0.665	-0.645	-0.626	-0.606	-0.588	-0.568	-0.549	-0.529	-0.510	-0.490	-0.470	-0.452	-0.432	-0.414	-0.395	-0.375	-0.356	-0.338	-0.319	-0.301	-0.282	-0.265	-0.246	-0.230	-0.212	-0.195	-0.178	-0.161	-0.144	-0.128	-0.111	-0.095	-0.078	-0.061	-0.045	-0.030	-0.012	0.004	0.019	0.035	0.051	0.068	0.084	0.100	0.116	0.132	0.149	0.165	0.182	0.199	0.215	0.231	0.248	0.265	0.282	0.299	0.316	0.334	0.350	0.368	0.384	0.401	0.419	0.436	0.452	0.471	0.488	0.505	0.522	0.539	0.555	0.572	0.589	0.605	0.621	0.639	0.655	0.671	0.686	0.701	0.718	0.732	0.746	0.762	0.776	0.791	0.805	0.819	0.832	0.846	0.859	0.871	0.884	0.898	0.909	0.921	0.932	0.945	0.956	0.966	0.979	0.989	0.999	1.009	1.019	1.029	1.039	1.048	1.058	1.066	1.074	1.084	1.091	1.099	1.106	1.114	1.121	1.128	1.134	1.140	1.148	1.152	1.158	1.162	1.166	1.171	1.176	1.179	1.182	1.186	1.188	1.190	1.192	1.195	1.195	1.196	1.198	1.196	1.198	1.196	1.196	1.195	1.194	1.192	1.191	1.190	1.189	1.186	1.185	1.182	1.180	1.179	1.176	1.175	1.174	1.172	1.171	1.170	1.170	1.169	1.169	1.169	1.170	1.171	1.174	1.175	1.178	1.180	1.184	1.189	1.192	1.199	1.204	1.210	1.219	1.225	1.234	1.242	1.251	1.261	1.274	1.284	1.295	1.306	1.319	1.331	1.344	1.358	1.370	1.382	1.396	1.410	1.422	1.438	1.450	1.462	1.475	1.488	1.500	1.511	1.524	1.535	1.546	1.556	1.565	1.575	1.584	1.591	1.599	1.605	1.611	1.615	1.619	1.624	1.626	1.629	1.631	1.631	1.631	1.631	1.630	1.629	1.626	1.624	1.620	1.616	1.612	1.609	1.604	1.600	1.594	1.589	1.582	1.578	1.571	1.566	1.561	1.556	1.551	1.545	1.541	1.536	1.531	1.528	1.524	1.520	1.516	1.512	1.509	1.506	1.504	1.502	1.499	1.498	1.495	1.494	1.492	1.490	1.489	1.486	1.484	1.482	1.480	1.478	1.474	1.470	1.468	1.462	1.458	1.452	1.446	1.440	1.434	1.425	1.416	1.406	1.395	1.384	1.372	1.360	1.345	1.331	1.315	1.299	1.281	1.262	1.244	1.225	1.205	1.184	1.161	1.140	1.118	1.094	1.071	1.046	1.022	0.999	0.975	0.950	0.926	0.902	0.879	0.856	0.832	0.811	0.790	0.769	0.750	0.731	0.714	0.698	0.681	0.669	0.655	0.644	0.635	0.628	0.620	0.616	0.612	0.612	0.614	0.615	0.620	0.628	0.635	0.646	0.659	0.672	0.690	0.709	0.729	0.751	0.776	0.802	0.831	0.860	0.892	0.926	0.961	0.999	1.036	1.076	1.118	1.160	1.205	1.249	1.295	1.344	1.391	1.440	1.491	1.541	1.592	1.644	1.696	1.750	1.802	1.856	1.910	1.964	2.016	2.070	2.122	2.176	2.229	2.281	2.332	2.385	2.435	2.486	2.535	2.585	2.632	2.680	2.726	2.772	2.818	2.862	2.905	2.949	2.989	3.031	3.070	3.109	3.148	3.185	3.221	3.258	3.291	3.325	3.359	3.391	3.424	3.455	3.486	3.518	3.548	3.576	3.605	3.634	3.662	3.691	3.719	3.748	3.776	3.802	3.831	3.859	3.886	3.915	3.944	3.972	4.001	4.031	4.060	4.090	4.119	4.150	4.181	4.212	4.244	4.278	4.309	4.342	4.375	4.409	4.442	4.478	4.512	4.548	4.582	4.618	4.655	4.690	4.728	4.762	4.799	4.836	4.872	4.909	4.945	4.981	5.018	5.052	5.089	5.124	5.158	5.192	5.226	5.260	5.292	5.325	5.358	5.389	5.421	5.451	5.481	5.510	5.540	5.568	5.594	5.620	5.648	5.672	5.696	5.720	5.745	5.768	5.789	5.810	5.830	5.850	5.869	5.888	5.906	5.924	5.940	5.955	5.971	5.985	5.999	6.011	6.024	6.035	6.045	6.055	6.064	6.071	6.079	6.086	6.090	6.096	6.100	6.101	6.101	6.101	6.101	6.099	6.095	6.090	6.085	6.076	6.068	6.058	6.045	6.031	6.016	5.999	5.981	5.960	5.938	5.914	5.888	5.861	5.832	5.800	5.768	5.732	5.695	5.656	5.616	5.574	5.529	5.484	5.435	5.385	5.334	5.281	5.226	5.170	5.114	5.052	4.992	4.931	4.868	4.804	4.738	4.670	4.602	4.535	4.465	4.395	4.324	4.252	4.180	4.108	4.035	3.961	3.889	3.815	3.741	3.669	3.595	3.521	3.449	3.375	3.304	3.232	3.160	3.089	3.018	2.949	2.879	2.810	2.742	2.674	2.606	2.540	2.475	2.410	2.345	2.281	2.219	2.155	2.094	2.033	1.972	1.912	1.852	1.792	1.734	1.676	1.619	1.562	1.505	1.449	1.394	1.336	1.281	1.226	1.171	1.116	1.061	1.008	0.952	0.898	0.842	0.789	0.734	0.680	0.625	0.570	0.515	0.461	0.406	0.351	0.296	0.240	0.185	0.129	0.074	0.018	-0.039	-0.094	-0.150	-0.206	-0.262	-0.319	-0.375	-0.432	-0.488	-0.544	-0.600	-0.656	-0.712	-0.769	-0.822	-0.879	-0.934	-0.989	-1.042	-1.096	-1.150	-1.202	-1.255	-1.306	-1.358	-1.408	-1.459	-1.508	-1.555	-1.602	-1.648	-1.694	-1.738	-1.781	-1.824	-1.865	-1.905	-1.942	-1.979	-2.015	-2.050	-2.082	-2.115	-2.145	-2.174	-2.200	-2.225	-2.249	-2.270	-2.291	-2.310	-2.326	-2.341	-2.355	-2.366	-2.378	-2.385	-2.391	-2.396	-2.399	-2.400	-2.400	-2.398	-2.395	-2.389	-2.382	-2.374	-2.364	-2.352	-2.339	-2.324	-2.309	-2.291	-2.272	-2.252	-2.231	-2.210	-2.186	-2.161	-2.136	-2.109	-2.082	-2.054	-2.024	-1.994	-1.964	-1.932	-1.900	-1.868	-1.835	-1.801	-1.768	-1.732	-1.699	-1.662	-1.628	-1.592	-1.556	-1.520	-1.485	-1.449	-1.414	-1.376	-1.341	-1.305	-1.269	-1.232	-1.198	-1.161	-1.126	-1.090	-1.056	-1.020	-0.986	-0.951	-0.919	-0.884	-0.850	-0.818	-0.785	-0.752	-0.721	-0.689	-0.658	-0.628	-0.598	-0.566	-0.539	-0.509	-0.480	-0.452	-0.425	-0.398	-0.370	-0.344	-0.319	-0.294	-0.269	-0.244	-0.219	-0.196	-0.174	-0.151	-0.129	-0.106	-0.086	-0.065	-0.045	-0.025	-0.005	0.015	0.034	0.052	0.071	0.089	0.106	0.122	0.141	0.158	0.175	0.191	0.208	0.224	0.240	0.256	0.272	0.289	0.305	0.321	0.338	0.354	0.370	0.386	0.402	0.419	0.435	0.452	0.469	0.485	0.502	0.520	0.538	0.555	0.572	0.590	0.609	0.628	0.644	0.662	0.681	0.698	0.716	0.735	0.752	0.770	0.788	0.804	0.821	0.839	0.855	0.871	0.888	0.902	0.918	0.931	0.946	0.959	0.971	0.984	0.995	1.006	1.016	1.026	1.035	1.042	1.050	1.055	1.060	1.064	1.068	1.070	1.071	1.070	1.070	1.068	1.065	1.061	1.055	1.049	1.041	1.032	1.021	1.010	0.999	0.985	0.971	0.956	0.939	0.921	0.902	0.882	0.862	0.840	0.816	0.794	0.769	0.742	0.715	0.688	0.659	0.630	0.600	0.569	0.536	0.505	0.472	0.439	0.405	0.371	0.335	0.301	0.266	0.230	0.194	0.158	0.121	0.084	0.048	0.012	-0.025	-0.060	-0.096	-0.132	-0.169	-0.204	-0.239	-0.272	-0.306	-0.340	-0.372	-0.405	-0.438	-0.469	-0.499	-0.529	-0.559	-0.586	-0.614	-0.641	-0.668	-0.694	-0.718	-0.741	-0.765	-0.788	-0.808	-0.830	-0.849	-0.869	-0.886	-0.904	-0.921	-0.938	-0.952	-0.968	-0.981	-0.995	-1.009	-1.020	-1.034	-1.044	-1.055	-1.064	-1.074	-1.084	-1.092	-1.100	-1.108	-1.116	-1.124	-1.130	-1.136	-1.144	-1.149	-1.155	-1.160	-1.165	-1.170	-1.175	-1.180	-1.185	-1.189	-1.191	-1.196	-1.200	-1.201	-1.205	-1.208	-1.210	-1.211	-1.214	-1.215	-1.216	-1.216	-1.218	-1.219	-1.219	-1.218	-1.216	-1.215	-1.214	-1.211	-1.210	-1.208	-1.205	-1.201	-1.198	-1.192	-1.190	-1.185	-1.180	-1.176	-1.170	-1.165	-1.158	-1.152	-1.146	-1.139	-1.132	-1.125	-1.119	-1.110	-1.102	-1.095	-1.086	-1.078	-1.070	-1.062	-1.054	-1.046	-1.038	-1.030	-1.022	-1.014	-1.005	-0.998	-0.991	-0.982	-0.975	-0.968	-0.961	-0.954	-0.948	-0.941	-0.934	-0.929	-0.922	-0.918	-0.912	-0.908	-0.902	-0.899	-0.895	-0.890	-0.886	-0.884	-0.881	-0.879	-0.876	-0.875	-0.872	-0.871	-0.870	-0.870	-0.870	-0.870	-0.870	-0.871	-0.872	-0.875	-0.878	-0.880	-0.882	-0.885	-0.889	-0.892	-0.898	-0.901	-0.908	-0.912	-0.920	-0.926	-0.932	-0.940	-0.948	-0.956	-0.965	-0.975	-0.985	-0.995	-1.006	-1.018	-1.029	-1.041	-1.052	-1.065	-1.079	-1.092	-1.106	-1.120	-1.135	-1.149	-1.165	-1.180	-1.196	-1.214	-1.229	-1.246	-1.264	-1.280	-1.298	-1.316	-1.334	-1.351	-1.369	-1.388	-1.405	-1.422	-1.440	-1.459	-1.476	-1.494	-1.512	-1.530	-1.548	-1.565	-1.582	-1.599	-1.616	-1.631	-1.649	-1.665	-1.680	-1.695	-1.710	-1.725	-1.739	-1.754	-1.766	-1.779	-1.792	-1.805	-1.816	-1.829	-1.840	-1.850	-1.861	-1.871	-1.880	-1.889	-1.899	-1.906	-1.915	-1.922	-1.929	-1.935	-1.942	-1.949	-1.954	-1.960	-1.965	-1.970	-1.975	-1.979	-1.982	-1.986	-1.991	-1.995	-1.999	-2.002	-2.006	-2.010	-2.014	-2.016	-2.020	-2.024	-2.027	-2.031	-2.035	-2.039	-2.042	-2.046	-2.050	-2.052	-2.056	-2.060	-2.064	-2.069	-2.072	-2.076	-2.080	-2.085	-2.089	-2.092	-2.096	-2.100	-2.105	-2.109	-2.111	-2.116	-2.120	-2.122	-2.128	-2.130	-2.134	-2.136	-2.139	-2.142	-2.145	-2.148	-2.150	-2.152	-2.154	-2.155	-2.156	-2.158	-2.158	-2.158	-2.159	-2.159	-2.158	-2.158	-2.156	-2.155	-2.155	-2.152	-2.150	-2.149	-2.145	-2.142	-2.139	-2.135	-2.131	-2.128	-2.124	-2.119	-2.114	-2.109	-2.102	-2.098	-2.090	-2.085	-2.079	-2.071	-2.066	-2.059	-2.052	-2.046	-2.038	-2.031	-2.022	-2.015	-2.007	-2.001	-1.992	-1.985	-1.978	-1.969	-1.960	-1.952	-1.942	-1.935	-1.926	-1.918	-1.909	-1.900	-1.890	-1.881	-1.871	-1.861	-1.851	-1.841	-1.831	-1.822	-1.811	-1.801	-1.790	-1.779	-1.768	-1.756	-1.744	-1.731	-1.719	-1.706	-1.692	-1.680	-1.666	-1.652	-1.638	-1.624	-1.610	-1.594	-1.579	-1.562	-1.548	-1.530	-1.514	-1.496	-1.479	-1.461	-1.444	-1.425	-1.408	-1.389	-1.370	-1.351	-1.332	-1.314	-1.294	-1.275	-1.256	-1.236	-1.218	-1.198	-1.179	-1.160	-1.141	-1.122	-1.104	-1.086	-1.069	-1.050	-1.034	-1.016	-1.000	-0.984	-0.969	-0.952	-0.939	-0.924	-0.911	-0.896	-0.885	-0.872	-0.860	-0.849	-0.839	-0.828	-0.818	-0.808	-0.800	-0.791	-0.784	-0.775	-0.768	-0.760	-0.755	-0.749	-0.742	-0.738	-0.731	-0.726	-0.720	-0.716	-0.711	-0.708	-0.702	-0.698	-0.692	-0.688	-0.684	-0.679	-0.674	-0.670	-0.664	-0.659	-0.655	-0.649	-0.644	-0.639	-0.634	-0.628	-0.622	-0.616	-0.610	-0.604	-0.598	-0.592	-0.586	-0.580	-0.575	-0.568	-0.561	-0.556	-0.550	-0.544	-0.540	-0.534	-0.530	-0.525	-0.520	-0.516	-0.512	-0.510	-0.507	-0.505	-0.502	-0.501	-0.500	-0.499	-0.499	-0.499	-0.500	-0.501	-0.501	-0.504	-0.506	-0.510	-0.512	-0.516	-0.520	-0.525	-0.531	-0.536	-0.542	-0.548	-0.554	-0.561	-0.569	-0.575	-0.584	-0.591	-0.599	-0.606	-0.615	-0.624	-0.632	-0.640	-0.649	-0.658	-0.665	-0.674	-0.682	-0.691	-0.700	-0.708	-0.718	-0.726	-0.735	-0.744	-0.752	-0.761	-0.771	-0.779	-0.789	-0.798	-0.806	-0.816	-0.826	-0.836	-0.845	-0.855	-0.866	-0.875	-0.886	-0.896	-0.908	-0.919	-0.930	-0.941	-0.952	-0.965	-0.978	-0.990	-1.004	-1.016	-1.029	-1.042	-1.056	-1.070	-1.084	-1.099	-1.112	-1.126	-1.142	-1.156	-1.171	-1.186	-1.201	-1.218	-1.232	-1.249	-1.265	-1.280	-1.296	-1.312	-1.328	-1.344	-1.359	-1.375	-1.390	-1.408	-1.422	-1.439	-1.454	-1.470	-1.485	-1.500	-1.516	-1.531	-1.548	-1.562	-1.578	-1.592	-1.606	-1.622	-1.638	-1.652	-1.666	-1.681	-1.696	-1.710	-1.725	-1.738	-1.752	-1.766	-1.780	-1.794	-1.808	-1.820	-1.834	-1.846	-1.860	-1.872	-1.885	-1.899	-1.911	-1.924	-1.935	-1.948	-1.959	-1.970	-1.981	-1.994	-2.004	-2.016	-2.026	-2.038	-2.047	-2.058	-2.069	-2.079	-2.090	-2.100	-2.110	-2.121	-2.130	-2.140	-2.151	-2.161	-2.171	-2.181	-2.191	-2.201	-2.212	-2.222	-2.234	-2.244	-2.255	-2.268	-2.278	-2.290	-2.302	-2.314	-2.326	-2.339	-2.351	-2.365	-2.379	-2.392	-2.406	-2.420	-2.436	-2.451	-2.466	-2.482	-2.498	-2.515	-2.531	-2.548	-2.564	-2.581	-2.599	-2.615	-2.632	-2.650	-2.668	-2.685	-2.702	-2.721	-2.738	-2.755	-2.774	-2.791	-2.809	-2.825	-2.842	-2.860	-2.875	-2.891	-2.908	-2.924	-2.939	-2.955	-2.969	-2.982	-2.998	-3.010	-3.022	-3.036	-3.049	-3.060	-3.071	-3.082	-3.092	-3.101	-3.111	-3.120	-3.129	-3.135	-3.144	-3.150	-3.156	-3.162	-3.168	-3.172	-3.176	-3.180	-3.184	-3.186	-3.190	-3.191	-3.192	-3.194	-3.194	-3.195	-3.194	-3.192	-3.191	-3.189	-3.185	-3.184	-3.179	-3.175	-3.170	-3.165	-3.160	-3.154	-3.146	-3.139	-3.132	-3.122	-3.114	-3.105	-3.095	-3.084	-3.074	-3.061	-3.050	-3.035	-3.022	-3.009	-2.994	-2.979	-2.964	-2.948	-2.931	-2.914	-2.895	-2.878	-2.859	-2.840	-2.820	-2.799	-2.779	-2.758	-2.736	-2.714	-2.692	-2.669	-2.645	-2.622	-2.599	-2.574	-2.549	-2.524	-2.498	-2.472	-2.445	-2.419	-2.392	-2.365	-2.338	-2.310	-2.282	-2.254	-2.225	-2.195	-2.165	-2.135	-2.105	-2.075	-2.042	-2.011	-1.980	-1.948	-1.915	-1.882	-1.849	-1.814	-1.780	-1.746	-1.711	-1.675	-1.639	-1.602	-1.565	-1.529	-1.491	-1.452	-1.415	-1.375	-1.335	-1.295	-1.255	-1.215	-1.174	-1.132	-1.090	-1.048	-1.006	-0.964	-0.920	-0.879	-0.834	-0.791	-0.748	-0.704	-0.660	-0.616	-0.571	-0.528	-0.484	-0.439	-0.395	-0.351	-0.308	-0.264	-0.221	-0.178	-0.135	-0.092	-0.051	-0.010	0.031	0.071	0.112	0.152	0.191	0.229	0.268	0.304	0.341	0.376	0.411	0.445	0.480	0.512	0.544	0.575	0.605	0.635	0.664	0.691	0.719	0.746	0.771	0.795	0.820	0.842	0.865	0.885	0.906	0.926	0.945	0.962	0.979	0.996	1.011	1.025	1.040	1.054	1.066	1.078	1.089	1.099	1.109	1.118	1.126	1.134	1.141	1.148	1.154	1.159	1.164	1.168	1.172	1.175	1.178	1.180	1.180	1.181	1.181	1.182	1.181	1.179	1.178	1.175	1.172	1.169	1.164	1.159	1.154	1.149	1.141	1.135	1.126	1.119	1.110	1.100	1.090	1.080	1.069	1.056	1.044	1.031	1.018	1.004	0.989	0.974	0.958	0.941	0.924	0.906	0.889	0.870	0.850	0.831	0.811	0.791	0.771	0.750	0.729	0.709	0.688	0.666	0.644	0.624	0.601	0.580	0.559	0.538	0.516	0.496	0.475	0.455	0.435	0.415	0.396	0.376	0.359	0.340	0.322	0.305	0.290	0.274	0.259	0.244	0.230	0.216	0.205	0.191	0.180	0.171	0.160	0.151	0.142	0.134	0.125	0.119	0.112	0.106	0.101	0.096	0.092	0.088	0.084	0.081	0.078	0.075	0.074	0.071	0.069	0.069	0.068	0.066	0.065	0.064	0.064	0.062	0.062	0.062	0.062	0.062	0.062	0.062	0.062	0.064	0.064	0.062	0.062	0.064	0.064	0.064	0.064	0.065	0.065	0.066	0.066	0.068	0.068	0.070	0.071	0.074	0.074	0.076	0.079	0.082	0.085	0.089	0.091	0.095	0.099	0.105	0.109	0.115	0.120	0.126	0.132	0.139	0.148	0.155	0.162	0.171	0.179	0.189	0.199	0.209	0.219	0.229	0.240	0.252	0.264	0.276	0.288	0.301	0.314	0.328	0.340	0.354	0.368	0.382	0.396	0.411	0.425	0.440	0.454	0.469	0.482	0.498	0.511	0.526	0.541	0.556	0.570	0.584	0.598	0.612	0.625	0.639	0.651	0.664	0.676	0.689	0.700	0.712	0.724	0.734	0.745	0.755	0.764	0.772	0.780	0.789	0.796	0.804	0.810	0.815	0.822	0.828	0.832	0.838	0.841	0.844	0.848	0.850	0.852	0.855	0.856	0.858	0.859	0.860	0.860	0.860	0.860	0.860	0.860	0.860	0.860	0.859	0.858	0.856	0.855	0.854	0.854	0.851	0.850	0.849	0.849	0.848	0.846	0.846	0.845	0.844	0.844	0.844	0.842	0.844	0.844	0.844	0.844	0.845	0.845	0.846	0.848	0.850	0.850	0.851	0.854	0.855	0.858	0.859	0.861	0.862	0.866	0.869	0.871	0.874	0.876	0.880	0.881	0.884	0.888	0.891	0.894	0.896	0.900	0.902	0.906	0.909	0.911	0.915	0.918	0.920	0.924	0.926	0.930	0.932	0.936	0.940	0.944	0.946	0.950	0.955	0.958	0.962	0.966	0.971	0.975	0.980	0.985	0.991	0.998	1.002	1.009	1.015	1.021	1.028	1.035	1.041	1.049	1.055	1.062	1.070	1.079	1.086	1.094	1.101	1.110	1.119	1.126	1.135	1.142	1.150	1.159	1.168	1.175	1.182	1.190	1.196	1.204	1.210	1.216	1.222	1.229	1.234	1.239	1.244	1.249	1.252	1.255	1.258	1.261	1.264	1.264	1.266	1.268	1.268	1.266	1.266	1.266	1.265	1.264	1.261	1.260	1.256	1.254	1.251	1.249	1.245	1.241	1.238	1.234	1.230	1.226	1.222	1.218	1.215	1.211	1.209	1.205	1.202	1.201	1.200	1.198	1.196	1.195	1.194	1.194	1.194	1.195	1.196	1.196	1.199	1.200	1.204	1.206	1.210	1.214	1.219	1.224	1.228	1.234	1.240	1.245	1.251	1.259	1.265	1.272	1.278	1.286	1.292	1.300	1.308	1.315	1.324	1.330	1.338	1.345	1.352	1.359	1.368	1.374	1.380	1.388	1.394	1.399	1.406	1.411	1.416	1.422	1.428	1.434	1.439	1.444	1.449	1.452	1.458	1.462	1.468	1.471	1.476	1.480	1.486	1.490	1.496	1.502	1.508	1.514	1.520	1.528	1.534	1.541	1.549	1.558	1.566	1.576	1.586	1.596	1.609	1.619	1.631	1.645	1.659	1.672	1.688	1.704	1.719	1.736	1.754	1.771	1.790	1.808	1.828	1.848	1.866	1.886	1.908	1.928	1.950	1.970	1.991	2.013	2.035	2.056	2.078	2.099	2.119	2.139	2.160	2.180	2.200	2.220	2.238	2.256	2.274	2.291	2.308	2.324	2.339	2.354	2.366	2.380	2.391	2.402	2.414	2.422	2.431	2.439	2.445	2.451	2.456	2.461	2.464	2.466	2.468	2.469	2.469	2.468	2.465	2.462	2.460	2.456	2.450	2.446	2.440	2.432	2.425	2.416	2.409	2.400	2.389	2.379	2.368	2.356	2.345	2.334	2.321	2.308	2.294	2.281	2.268	2.254	2.239	2.225	2.210	2.195	2.181	2.165	2.150	2.135	2.119	2.102	2.086	2.070	2.055	2.039	2.022	2.006	1.989	1.972	1.956	1.940	1.924	1.908	1.891	1.874	1.858	1.841	1.822	1.806	1.790	1.774	1.758	1.742	1.725	1.710	1.695	1.678	1.664	1.649	1.634	1.619	1.604	1.591	1.576	1.564	1.550	1.539	1.526	1.515	1.502	1.492	1.481	1.472	1.462	1.454	1.446	1.436	1.430	1.422	1.416	1.410	1.404	1.399	1.395	1.391	1.388	1.385	1.384	1.381	1.380	1.379	1.379	1.379	1.379	1.380	1.381	1.382	1.384	1.386	1.389	1.391	1.394	1.398	1.401	1.405	1.408	1.411	1.416	1.419	1.422	1.428	1.430	1.435	1.439	1.442	1.445	1.449	1.452	1.455	1.459	1.462	1.464	1.468	1.469	1.472	1.474	1.476	1.478	1.480	1.481	1.482	1.484	1.484	1.484	1.485	1.485	1.485	1.484	1.484	1.482	1.481	1.481	1.479	1.476	1.475	1.472	1.470	1.469	1.465	1.462	1.459	1.455	1.452	1.449	1.445	1.441	1.436	1.434	1.429	1.424	1.420	1.416	1.411	1.406	1.401	1.395	1.391	1.386	1.381	1.376	1.371	1.368	1.361	1.358	1.354	1.350	1.346	1.342	1.339	1.336	1.334	1.330	1.328	1.326	1.324	1.322	1.322	1.322	1.321	1.322	1.322	1.325	1.328	1.330	1.332	1.335	1.340	1.344	1.350	1.354	1.360	1.368	1.375	1.381	1.390	1.398	1.406	1.415	1.425	1.435	1.444	1.454	1.465	1.475	1.485	1.496	1.508	1.519	1.529	1.540	1.551	1.561	1.572	1.584	1.594	1.604	1.614	1.624	1.632	1.641	1.649	1.658	1.664	1.671	1.676	1.684	1.688	1.692	1.696	1.700	1.702	1.705	1.706	1.709	1.709	1.709	1.709	1.708	1.706	1.704	1.700	1.698	1.692	1.689	1.684	1.678	1.672	1.666	1.660	1.654	1.646	1.639	1.631	1.624	1.616	1.608	1.599	1.591	1.582	1.572	1.564	1.555	1.546	1.536	1.528	1.519	1.510	1.501	1.492	1.484	1.476	1.468	1.460	1.451	1.444	1.436	1.430	1.422	1.415	1.408	1.401	1.395	1.389	1.384	1.379	1.372	1.368	1.362	1.358	1.354	1.349	1.346	1.341	1.338	1.335	1.331	1.329	1.328	1.324	1.322	1.321	1.320	1.318	1.316	1.315	1.314	1.312	1.311	1.311	1.310	1.309	1.308	1.306	1.305	1.305	1.302	1.302	1.301	1.300	1.299	1.298	1.296	1.294	1.292	1.290	1.288	1.284	1.282	1.278	1.275	1.271	1.266	1.261	1.256	1.251	1.245	1.239	1.232	1.225	1.218	1.210	1.201	1.192	1.182	1.174	1.162	1.151	1.140	1.129	1.116	1.104	1.090	1.076	1.062	1.048	1.032	1.018	1.001	0.985	0.968	0.950	0.932	0.914	0.895	0.876	0.856	0.835	0.815	0.795	0.772	0.751	0.729	0.708	0.685	0.661	0.639	0.615	0.591	0.568	0.544	0.519	0.495	0.470	0.445	0.419	0.394	0.370	0.345	0.320	0.295	0.270	0.246	0.222	0.199	0.174	0.150	0.128	0.104	0.082	0.059	0.038	0.016	-0.004	-0.024	-0.044	-0.061	-0.080	-0.098	-0.114	-0.130	-0.145	-0.160	-0.172	-0.185	-0.198	-0.209	-0.219	-0.228	-0.236	-0.242	-0.249	-0.254	-0.259	-0.262	-0.264	-0.265	-0.265	-0.265	-0.264	-0.261	-0.258	-0.255	-0.250	-0.244	-0.239	-0.232	-0.224	-0.216	-0.208	-0.199	-0.190	-0.179	-0.169	-0.156	-0.146	-0.134	-0.122	-0.110	-0.098	-0.085	-0.072	-0.060	-0.048	-0.036	-0.022	-0.010	0.001	0.014	0.026	0.036	0.049	0.060	0.070	0.080	0.090	0.099	0.109	0.116	0.124	0.132	0.139	0.145	0.152	0.158	0.162	0.168	0.171	0.175	0.178	0.181	0.184	0.185	0.188	0.189	0.189	0.189	0.189	0.189	0.189	0.188	0.186	0.185	0.184	0.181	0.180	0.178	0.175	0.172	0.170	0.168	0.164	0.161	0.159	0.155	0.152	0.150	0.146	0.145	0.141	0.140	0.136	0.135	0.132	0.130	0.128	0.126	0.125	0.125	0.122	0.121	0.120	0.120	0.120	0.119	0.120	0.120	0.120	0.122	0.122	0.124	0.126	0.129	0.130	0.132	0.135	0.138	0.141	0.144	0.148	0.151	0.155	0.159	0.162	0.168	0.171	0.178	0.181	0.186	0.191	0.196	0.202	0.208	0.214	0.219	0.225	0.230	0.236	0.241	0.248	0.252	0.258	0.262	0.269	0.274	0.279	0.282	0.288	0.291	0.295	0.298	0.302	0.305	0.308	0.310	0.311	0.314	0.315	0.316	0.315	0.315	0.315	0.314	0.314	0.311	0.309	0.306	0.302	0.299	0.294	0.289	0.282	0.278	0.271	0.262	0.256	0.248	0.240	0.230	0.221	0.211	0.201	0.191	0.180	0.169	0.158	0.146	0.135	0.122	0.110	0.099	0.086	0.072	0.061	0.049	0.036	0.022	0.011	-0.002	-0.014	-0.026	-0.039	-0.050	-0.061	-0.074	-0.085	-0.095	-0.106	-0.116	-0.126	-0.136	-0.145	-0.155	-0.164	-0.172	-0.181	-0.189	-0.196	-0.205	-0.212	-0.220	-0.228	-0.234	-0.240	-0.246	-0.252	-0.259	-0.266	-0.271	-0.278	-0.282	-0.290	-0.295	-0.301	-0.308	-0.314	-0.320	-0.328	-0.334	-0.339	-0.345	100.000	5.000	2.000	1.000	6.000	0.000	0.000	0.000	0.000	0.000	0.000	0.000	0.000	0.000	0.000	0.000	0.000	0.000	-1.139	-1.149	-1.160	-1.170	-1.181	-1.191	-1.201	-1.211	-1.220	-1.229	-1.236	-1.246	-1.252	-1.261	-1.268	-1.275	-1.281	-1.286	-1.292	-1.296	-1.301	-1.306	-1.310	-1.312	-1.316	-1.318	-1.320	-1.322	-1.324	-1.325	-1.326	-1.328	-1.328	-1.328	-1.328	-1.328	-1.326	-1.325	-1.324	-1.324	-1.322	-1.321	-1.319	-1.318	-1.315	-1.312	-1.310	-1.308	-1.305	-1.302	-1.300	-1.296	-1.294	-1.291	-1.288	-1.285	-1.281	-1.278	-1.274	-1.270	-1.265	-1.262	-1.258	-1.252	-1.248	-1.245	-1.239	-1.234	-1.229	-1.222	-1.218	-1.211	-1.205	-1.199	-1.191	-1.185	-1.178	-1.170	-1.162	-1.155	-1.145	-1.136	-1.129	-1.119	-1.110	-1.100	-1.090	-1.081	-1.070	-1.060	-1.049	-1.039	-1.029	-1.018	-1.006	-0.995	-0.984	-0.972	-0.960	-0.950	-0.938	-0.926	-0.914	-0.904	-0.891	-0.881	-0.870	-0.859	-0.846	-0.836	-0.825	-0.815	-0.804	-0.794	-0.784	-0.772	-0.764	-0.755	-0.744	-0.735	-0.726	-0.718	-0.709	-0.701	-0.694	-0.685	-0.679	-0.671	-0.665	-0.660	-0.652	-0.648	-0.642	-0.638	-0.632	-0.629	-0.625	-0.621	-0.618	-0.615	-0.611	-0.610	-0.608	-0.605	-0.605	-0.602	-0.604	-0.602	-0.604	-0.604	-0.605	-0.608	-0.609	-0.611	-0.612	-0.616	-0.619	-0.624	-0.628	-0.632	-0.636	-0.642	-0.649	-0.655	-0.661	-0.668	-0.675	-0.682	-0.691	-0.700	-0.710	-0.719	-0.729	-0.740	-0.750	-0.761	-0.772	-0.785	-0.798	-0.810	-0.824	-0.835	-0.850	-0.862	-0.878	-0.892	-0.908	-0.922	-0.938	-0.954	-0.970	-0.986	-1.002	-1.019	-1.036	-1.052	-1.069	-1.088	-1.104	-1.121	-1.139	-1.158	-1.175	-1.191	-1.209	-1.228	-1.244	-1.261	-1.280	-1.296	-1.314	-1.330	-1.348	-1.364	-1.380	-1.396	-1.411	-1.429	-1.442	-1.459	-1.475	-1.489	-1.504	-1.518	-1.531	-1.545	-1.558	-1.571	-1.584	-1.596	-1.608	-1.619	-1.630	-1.641	-1.651	-1.661	-1.671	-1.681	-1.690	-1.700	-1.708	-1.718	-1.726	-1.734	-1.742	-1.751	-1.759	-1.768	-1.775	-1.782	-1.790	-1.799	-1.808	-1.815	-1.824	-1.832	-1.841	-1.849	-1.858	-1.868	-1.876	-1.885	-1.895	-1.905	-1.914	-1.925	-1.935	-1.945	-1.956	-1.966	-1.978	-1.989	-1.999	-2.010	-2.021	-2.033	-2.044	-2.055	-2.065	-2.076	-2.088	-2.099	-2.109	-2.120	-2.129	-2.140	-2.149	-2.158	-2.168	-2.175	-2.184	-2.191	-2.198	-2.204	-2.210	-2.215	-2.220	-2.224	-2.228	-2.230	-2.232	-2.234	-2.235	-2.235	-2.234	-2.232	-2.230	-2.228	-2.224	-2.219	-2.214	-2.208	-2.202	-2.194	-2.186	-2.178	-2.169	-2.159	-2.148	-2.138	-2.126	-2.114	-2.101	-2.089	-2.075	-2.061	-2.046	-2.033	-2.018	-2.002	-1.986	-1.971	-1.955	-1.940	-1.924	-1.906	-1.891	-1.874	-1.859	-1.841	-1.825	-1.808	-1.791	-1.775	-1.759	-1.742	-1.726	-1.709	-1.692	-1.678	-1.661	-1.646	-1.631	-1.615	-1.600	-1.585	-1.571	-1.556	-1.542	-1.528	-1.512	-1.499	-1.485	-1.471	-1.458	-1.444	-1.430	-1.419	-1.405	-1.392	-1.380	-1.368	-1.356	-1.344	-1.331	-1.320	-1.309	-1.298	-1.286	-1.275	-1.264	-1.254	-1.244	-1.234	-1.224	-1.214	-1.205	-1.195	-1.185	-1.178	-1.169	-1.160	-1.151	-1.142	-1.135	-1.128	-1.120	-1.112	-1.105	-1.098	-1.091	-1.085	-1.079	-1.071	-1.066	-1.061	-1.056	-1.051	-1.045	-1.041	-1.038	-1.034	-1.029	-1.025	-1.021	-1.018	-1.015	-1.011	-1.008	-1.006	-1.002	-1.000	-0.996	-0.995	-0.992	-0.990	-0.988	-0.985	-0.984	-0.980	-0.978	-0.976	-0.974	-0.972	-0.970	-0.969	-0.965	-0.964	-0.961	-0.959	-0.958	-0.955	-0.952	-0.950	-0.948	-0.946	-0.944	-0.942	-0.940	-0.939	-0.936	-0.935	-0.934	-0.932	-0.931	-0.931	-0.929	-0.929	-0.928	-0.929	-0.928	-0.929	-0.930	-0.930	-0.931	-0.932	-0.935	-0.939	-0.941	-0.945	-0.948	-0.952	-0.956	-0.961	-0.969	-0.974	-0.980	-0.988	-0.995	-1.002	-1.011	-1.019	-1.028	-1.038	-1.048	-1.059	-1.070	-1.080	-1.091	-1.104	-1.116	-1.129	-1.140	-1.154	-1.166	-1.180	-1.194	-1.205	-1.219	-1.234	-1.248	-1.261	-1.274	-1.288	-1.301	-1.314	-1.328	-1.341	-1.354	-1.366	-1.380	-1.392	-1.405	-1.418	-1.430	-1.442	-1.454	-1.466	-1.479	-1.490	-1.501	-1.512	-1.525	-1.536	-1.548	-1.559	-1.571	-1.582	-1.594	-1.605	-1.616	-1.626	-1.638	-1.649	-1.661	-1.672	-1.685	-1.696	-1.708	-1.720	-1.732	-1.745	-1.758	-1.770	-1.784	-1.796	-1.809	-1.822	-1.836	-1.850	-1.862	-1.876	-1.890	-1.904	-1.918	-1.931	-1.945	-1.959	-1.972	-1.986	-1.999	-2.013	-2.026	-2.039	-2.052	-2.066	-2.079	-2.091	-2.104	-2.116	-2.128	-2.140	-2.151	-2.162	-2.172	-2.184	-2.194	-2.204	-2.214	-2.222	-2.232	-2.240	-2.249	-2.256	-2.265	-2.272	-2.280	-2.286	-2.294	-2.300	-2.305	-2.311	-2.318	-2.324	-2.330	-2.334	-2.340	-2.345	-2.350	-2.355	-2.360	-2.364	-2.369	-2.374	-2.379	-2.382	-2.388	-2.392	-2.398	-2.402	-2.406	-2.410	-2.415	-2.420	-2.425	-2.430	-2.435	-2.440	-2.445	-2.450	-2.455	-2.461	-2.466	-2.472	-2.478	-2.482	-2.489	-2.495	-2.500	-2.506	-2.512	-2.518	-2.525	-2.530	-2.535	-2.541	-2.546	-2.554	-2.559	-2.565	-2.571	-2.576	-2.582	-2.589	-2.592	-2.599	-2.605	-2.611	-2.616	-2.622	-2.628	-2.634	-2.639	-2.644	-2.650	-2.656	-2.660	-2.666	-2.670	-2.676	-2.680	-2.685	-2.691	-2.695	-2.700	-2.704	-2.709	-2.712	-2.718	-2.721	-2.726	-2.729	-2.734	-2.738	-2.742	-2.746	-2.750	-2.754	-2.758	-2.761	-2.765	-2.768	-2.771	-2.775	-2.779	-2.781	-2.784	-2.788	-2.790	-2.792	-2.795	-2.798	-2.800	-2.802	-2.805	-2.808	-2.809	-2.810	-2.812	-2.814	-2.815	-2.818	-2.818	-2.818	-2.819	-2.819	-2.819	-2.819	-2.818	-2.818	-2.816	-2.815	-2.814	-2.811	-2.810	-2.806	-2.804	-2.800	-2.796	-2.792	-2.788	-2.782	-2.776	-2.770	-2.765	-2.758	-2.750	-2.742	-2.734	-2.725	-2.715	-2.705	-2.695	-2.684	-2.671	-2.661	-2.649	-2.635	-2.621	-2.606	-2.592	-2.578	-2.562	-2.546	-2.530	-2.514	-2.496	-2.479	-2.461	-2.444	-2.425	-2.408	-2.388	-2.369	-2.350	-2.330	-2.310	-2.291	-2.271	-2.251	-2.231	-2.211	-2.191	-2.171	-2.151	-2.131	-2.112	-2.092	-2.072	-2.054	-2.034	-2.015	-1.996	-1.976	-1.959	-1.940	-1.922	-1.905	-1.886	-1.869	-1.851	-1.835	-1.818	-1.801	-1.784	-1.768	-1.752	-1.736	-1.721	-1.706	-1.690	-1.675	-1.660	-1.646	-1.631	-1.616	-1.601	-1.586	-1.571	-1.559	-1.544	-1.529	-1.515	-1.500	-1.486	-1.471	-1.456	-1.442	-1.428	-1.412	-1.399	-1.384	-1.368	-1.352	-1.339	-1.322	-1.308	-1.291	-1.275	-1.260	-1.242	-1.226	-1.211	-1.194	-1.176	-1.161	-1.144	-1.126	-1.109	-1.092	-1.075	-1.058	-1.040	-1.022	-1.005	-0.988	-0.970	-0.954	-0.936	-0.919	-0.901	-0.885	-0.868	-0.850	-0.834	-0.816	-0.801	-0.784	-0.768	-0.751	-0.736	-0.720	-0.705	-0.689	-0.675	-0.660	-0.645	-0.630	-0.616	-0.602	-0.589	-0.574	-0.561	-0.549	-0.535	-0.524	-0.511	-0.500	-0.488	-0.476	-0.465	-0.454	-0.444	-0.432	-0.421	-0.412	-0.402	-0.392	-0.384	-0.375	-0.365	-0.358	-0.350	-0.341	-0.334	-0.326	-0.320	-0.314	-0.306	-0.301	-0.295	-0.290	-0.285	-0.281	-0.276	-0.274	-0.270	-0.268	-0.265	-0.264	-0.262	-0.261	-0.261	-0.262	-0.264	-0.265	-0.268	-0.269	-0.272	-0.276	-0.280	-0.286	-0.291	-0.298	-0.304	-0.311	-0.319	-0.328	-0.336	-0.345	-0.355	-0.366	-0.376	-0.389	-0.400	-0.411	-0.424	-0.436	-0.449	-0.462	-0.474	-0.488	-0.501	-0.514	-0.528	-0.540	-0.554	-0.565	-0.578	-0.590	-0.601	-0.612	-0.624	-0.635	-0.645	-0.654	-0.664	-0.672	-0.680	-0.688	-0.694	-0.700	-0.705	-0.710	-0.712	-0.716	-0.719	-0.719	-0.720	-0.720	-0.719	-0.718	-0.714	-0.711	-0.708	-0.702	-0.696	-0.691	-0.685	-0.678	-0.670	-0.661	-0.652	-0.644	-0.634	-0.624	-0.614	-0.602	-0.591	-0.580	-0.568	-0.556	-0.544	-0.532	-0.521	-0.507	-0.495	-0.484	-0.472	-0.459	-0.446	-0.435	-0.424	-0.411	-0.400	-0.388	-0.376	-0.366	-0.355	-0.344	-0.334	-0.324	-0.314	-0.305	-0.295	-0.285	-0.276	-0.268	-0.259	-0.250	-0.242	-0.234	-0.226	-0.219	-0.210	-0.204	-0.196	-0.190	-0.182	-0.176	-0.170	-0.165	-0.159	-0.152	-0.146	-0.141	-0.136	-0.131	-0.125	-0.120	-0.115	-0.110	-0.105	-0.101	-0.096	-0.092	-0.088	-0.084	-0.080	-0.075	-0.072	-0.069	-0.064	-0.060	-0.056	-0.051	-0.048	-0.044	-0.040	-0.036	-0.031	-0.028	-0.022	-0.019	-0.014	-0.010	-0.005	0.000	0.005	0.010	0.015	0.020	0.026	0.031	0.038	0.044	0.050	0.058	0.064	0.071	0.078	0.085	0.092	0.100	0.109	0.116	0.125	0.134	0.144	0.151	0.161	0.170	0.181	0.190	0.200	0.210	0.220	0.231	0.240	0.251	0.261	0.272	0.284	0.294	0.304	0.315	0.326	0.335	0.346	0.356	0.366	0.376	0.388	0.396	0.406	0.416	0.426	0.435	0.444	0.454	0.462	0.471	0.480	0.488	0.496	0.505	0.512	0.519	0.528	0.535	0.542	0.548	0.555	0.562	0.569	0.575	0.581	0.586	0.594	0.599	0.605	0.610	0.616	0.620	0.625	0.631	0.636	0.640	0.646	0.651	0.655	0.660	0.664	0.669	0.672	0.678	0.681	0.686	0.690	0.695	0.700	0.704	0.709	0.712	0.718	0.722	0.726	0.731	0.738	0.742	0.746	0.752	0.759	0.764	0.770	0.776	0.782	0.790	0.795	0.802	0.810	0.819	0.826	0.834	0.842	0.851	0.861	0.870	0.879	0.890	0.900	0.911	0.921	0.932	0.945	0.956	0.969	0.980	0.991	1.004	1.016	1.029	1.041	1.054	1.065	1.079	1.090	1.102	1.112	1.125	1.135	1.145	1.156	1.166	1.175	1.185	1.194	1.200	1.209	1.215	1.220	1.225	1.230	1.234	1.235	1.238	1.239	1.238	1.236	1.235	1.231	1.228	1.222	1.218	1.211	1.202	1.194	1.184	1.174	1.162	1.150	1.138	1.124	1.110	1.095	1.079	1.062	1.048	1.030	1.012	0.995	0.976	0.958	0.939	0.920	0.901	0.882	0.864	0.845	0.826	0.809	0.790	0.772	0.755	0.738	0.721	0.705	0.690	0.675	0.659	0.646	0.632	0.620	0.608	0.598	0.586	0.576	0.568	0.558	0.550	0.544	0.538	0.531	0.526	0.522	0.518	0.515	0.511	0.510	0.507	0.507	0.506	0.507	0.507	0.507	0.509	0.510	0.512	0.514	0.516	0.519	0.522	0.525	0.526	0.530	0.532	0.536	0.539	0.542	0.546	0.548	0.551	0.555	0.556	0.560	0.562	0.566	0.569	0.571	0.574	0.576	0.579	0.580	0.582	0.585	0.588	0.590	0.591	0.594	0.596	0.599	0.600	0.602	0.605	0.608	0.610	0.612	0.616	0.619	0.622	0.625	0.629	0.632	0.636	0.640	0.644	0.648	0.652	0.658	0.661	0.666	0.671	0.676	0.681	0.689	0.694	0.700	0.705	0.712	0.719	0.725	0.731	0.740	0.746	0.752	0.760	0.768	0.775	0.782	0.790	0.799	0.805	0.812	0.821	0.829	0.836	0.844	0.851	0.859	0.868	0.875	0.882	0.890	0.898	0.905	0.912	0.919	0.926	0.934	0.940	0.948	0.952	0.960	0.965	0.971	0.978	0.982	0.988	0.992	0.995	1.000	1.004	1.006	1.009	1.011	1.014	1.015	1.016	1.016	1.015	1.015	1.014	1.011	1.008	1.004	1.000	0.994	0.988	0.981	0.974	0.965	0.956	0.945	0.934	0.922	0.909	0.896	0.881	0.865	0.850	0.832	0.814	0.794	0.772	0.752	0.731	0.708	0.685	0.661	0.636	0.610	0.584	0.558	0.530	0.502	0.474	0.446	0.416	0.388	0.358	0.328	0.298	0.266	0.236	0.206	0.176	0.146	0.118	0.088	0.059	0.029	0.001	-0.026	-0.055	-0.080	-0.106	-0.132	-0.158	-0.181	-0.205	-0.228	-0.250	-0.270	-0.290	-0.310	-0.328	-0.345	-0.361	-0.378	-0.391	-0.405	-0.418	-0.430	-0.440	-0.450	-0.459	-0.468	-0.474	-0.479	-0.485	-0.489	-0.492	-0.495	-0.498	-0.499	-0.500	-0.500	-0.499	-0.496	-0.495	-0.491	-0.489	-0.485	-0.481	-0.478	-0.471	-0.468	-0.461	-0.455	-0.449	-0.442	-0.435	-0.429	-0.421	-0.415	-0.406	-0.399	-0.391	-0.385	-0.376	-0.368	-0.360	-0.352	-0.344	-0.338	-0.329	-0.321	-0.312	-0.305	-0.298	-0.290	-0.282	-0.275	-0.268	-0.261	-0.254	-0.248	-0.240	-0.232	-0.226	-0.220	-0.214	-0.208	-0.201	-0.195	-0.190	-0.184	-0.179	-0.174	-0.169	-0.164	-0.159	-0.154	-0.149	-0.145	-0.140	-0.136	-0.134	-0.129	-0.125	-0.121	-0.119	-0.115	-0.111	-0.109	-0.106	-0.102	-0.100	-0.096	-0.094	-0.091	-0.088	-0.085	-0.081	-0.079	-0.075	-0.071	-0.066	-0.062	-0.059	-0.055	-0.050	-0.045	-0.040	-0.035	-0.030	-0.024	-0.018	-0.011	-0.004	0.004	0.011	0.019	0.026	0.035	0.044	0.054	0.064	0.074	0.084	0.095	0.106	0.118	0.129	0.141	0.154	0.166	0.179	0.192	0.205	0.218	0.231	0.245	0.260	0.274	0.286	0.301	0.314	0.328	0.341	0.355	0.368	0.380	0.392	0.406	0.418	0.430	0.441	0.452	0.462	0.472	0.482	0.492	0.500	0.509	0.518	0.524	0.531	0.538	0.542	0.549	0.554	0.556	0.560	0.564	0.568	0.569	0.571	0.572	0.572	0.574	0.572	0.571	0.571	0.570	0.569	0.566	0.564	0.560	0.558	0.552	0.550	0.546	0.542	0.539	0.534	0.530	0.525	0.521	0.516	0.510	0.506	0.501	0.496	0.491	0.486	0.480	0.476	0.471	0.468	0.462	0.458	0.452	0.449	0.445	0.440	0.438	0.432	0.430	0.426	0.424	0.420	0.418	0.415	0.411	0.410	0.408	0.406	0.404	0.402	0.401	0.401	0.400	0.399	0.399	0.398	0.399	0.399	0.399	0.400	0.401	0.402	0.402	0.405	0.408	0.409	0.411	0.414	0.415	0.418	0.420	0.422	0.424	0.428	0.430	0.431	0.434	0.436	0.438	0.439	0.442	0.442	0.445	0.446	0.448	0.449	0.449	0.450	0.450	0.450	0.449	0.448	0.446	0.444	0.441	0.439	0.436	0.430	0.426	0.421	0.415	0.408	0.401	0.394	0.385	0.376	0.368	0.358	0.346	0.335	0.322	0.311	0.298	0.285	0.270	0.255	0.241	0.224	0.208	0.191	0.174	0.156	0.136	0.118	0.098	0.078	0.059	0.038	0.016	-0.005	-0.026	-0.049	-0.072	-0.094	-0.118	-0.140	-0.164	-0.188	-0.210	-0.234	-0.258	-0.282	-0.308	-0.331	-0.355	-0.379	-0.402	-0.428	-0.451	-0.475	-0.498	-0.521	-0.544	-0.568	-0.590	-0.612	-0.635	-0.658	-0.679	-0.701	-0.721	-0.742	-0.762	-0.782	-0.802	-0.822	-0.841	-0.860	-0.876	-0.895	-0.911	-0.928	-0.944	-0.960	-0.975	-0.989	-1.002	-1.016	-1.030	-1.041	-1.052	-1.064	-1.075	-1.085	-1.095	-1.104	-1.112	-1.120	-1.128	-1.135	-1.141	-1.148	-1.152	-1.159	-1.162	-1.166	-1.169	-1.172	-1.174	-1.176	-1.179	-1.179	-1.180	-1.180	-1.180	-1.179	-1.179	-1.178	-1.175	-1.174	-1.170	-1.168	-1.164	-1.160	-1.156	-1.151	-1.146	-1.142	-1.135	-1.129	-1.124	-1.118	-1.109	-1.102	-1.095	-1.086	-1.079	-1.071	-1.061	-1.052	-1.044	-1.035	-1.025	-1.015	-1.005	-0.994	-0.982	-0.971	-0.961	-0.950	-0.938	-0.928	-0.915	-0.902	-0.890	-0.878	-0.865	-0.852	-0.840	-0.826	-0.814	-0.800	-0.788	-0.774	-0.760	-0.746	-0.732	-0.719	-0.705	-0.690	-0.676	-0.662	-0.649	-0.634	-0.620	-0.606	-0.592	-0.578	-0.562	-0.549	-0.534	-0.520	-0.505	-0.491	-0.476	-0.462	-0.448	-0.434	-0.418	-0.404	-0.390	-0.375	-0.361	-0.348	-0.332	-0.319	-0.305	-0.291	-0.276	-0.262	-0.249	-0.235	-0.220	-0.206	-0.194	-0.180	-0.168	-0.154	-0.141	-0.129	-0.115	-0.104	-0.091	-0.079	-0.068	-0.058	-0.045	-0.035	-0.024	-0.015	-0.005	0.004	0.012	0.022	0.030	0.039	0.045	0.052	0.059	0.065	0.070	0.075	0.080	0.084	0.088	0.091	0.094	0.096	0.099	0.099	0.100	0.100	0.100	0.100	0.100	0.098	0.098	0.095	0.092	0.089	0.086	0.081	0.078	0.074	0.069	0.065	0.060	0.054	0.049	0.044	0.039	0.032	0.026	0.020	0.014	0.006	0.000	-0.008	-0.014	-0.021	-0.028	-0.035	-0.041	-0.049	-0.055	-0.062	-0.070	-0.076	-0.082	-0.090	-0.098	-0.104	-0.111	-0.118	-0.125	-0.130	-0.138	-0.144	-0.151	-0.158	-0.165	-0.171	-0.178	-0.185	-0.191	-0.199	-0.205	-0.211	-0.219	-0.226	-0.232	-0.240	-0.248	-0.256	-0.264	-0.271	-0.280	-0.289	-0.296	-0.306	-0.314	-0.324	-0.332	-0.342	-0.352	-0.362	-0.372	-0.384	-0.394	-0.405	-0.416	-0.426	-0.439	-0.450	-0.462	-0.476	-0.488	-0.500	-0.514	-0.528	-0.541	-0.555	-0.569	-0.582	-0.596	-0.610	-0.625	-0.640	-0.654	-0.668	-0.682	-0.696	-0.712	-0.726	-0.740	-0.756	-0.770	-0.782	-0.798	-0.811	-0.824	-0.838	-0.850	-0.862	-0.875	-0.888	-0.898	-0.909	-0.920	-0.930	-0.940	-0.949	-0.958	-0.966	-0.974	-0.981	-0.989	-0.995	-0.999	-1.005	-1.009	-1.012	-1.016	-1.019	-1.020	-1.021	-1.021	-1.022	-1.022	-1.021	-1.020	-1.018	-1.015	-1.012	-1.010	-1.005	-1.001	-0.996	-0.990	-0.985	-0.979	-0.972	-0.965	-0.959	-0.951	-0.944	-0.936	-0.929	-0.921	-0.914	-0.906	-0.898	-0.890	-0.882	-0.875	-0.869	-0.862	-0.855	-0.848	-0.842	-0.835	-0.830	-0.824	-0.819	-0.815	-0.810	-0.806	-0.804	-0.801	-0.800	-0.798	-0.796	-0.796	-0.796	-0.798	-0.798	-0.800	-0.802	-0.806	-0.810	-0.814	-0.819	-0.825	-0.830	-0.836	-0.842	-0.850	-0.859	-0.866	-0.875	-0.885	-0.895	-0.904	-0.914	-0.925	-0.935	-0.945	-0.956	-0.966	-0.979	-0.989	-1.000	-1.011	-1.022	-1.032	-1.044	-1.055	-1.065	-1.075	-1.084	-1.094	-1.102	-1.111	-1.119	-1.128	-1.135	-1.141	-1.148	-1.154	-1.158	-1.162	-1.165	-1.169	-1.171	-1.174	-1.175	-1.175	-1.174	-1.175	-1.172	-1.170	-1.168	-1.162	-1.159	-1.154	-1.148	-1.142	-1.135	-1.128	-1.120	-1.111	-1.101	-1.092	-1.082	-1.071	-1.060	-1.049	-1.036	-1.025	-1.011	-0.999	-0.986	-0.972	-0.960	-0.945	-0.931	-0.918	-0.902	-0.889	-0.874	-0.860	-0.846	-0.832	-0.819	-0.804	-0.790	-0.776	-0.762	-0.750	-0.736	-0.722	-0.709	-0.696	-0.684	-0.671	-0.659	-0.648	-0.635	-0.622	-0.612	-0.600	-0.590	-0.578	-0.568	-0.558	-0.546	-0.536	-0.526	-0.516	-0.506	-0.496	-0.485	-0.476	-0.466	-0.456	-0.446	-0.436	-0.425	-0.415	-0.405	-0.395	-0.384	-0.372	-0.362	-0.351	-0.339	-0.329	-0.318	-0.305	-0.292	-0.281	-0.269	-0.256	-0.244	-0.231	-0.218	-0.205	-0.191	-0.179	-0.165	-0.152	-0.138	-0.124	-0.110	-0.095	-0.081	-0.068	-0.052	-0.039	-0.025	-0.010	0.004	0.018	0.032	0.046	0.060	0.074	0.088	0.101	0.115	0.129	0.141	0.155	0.168	0.180	0.192	0.205	0.218	0.229	0.241	0.252	0.264	0.275	0.286	0.298	0.309	0.318	0.329	0.339	0.349	0.359	0.368	0.376	0.386	0.395	0.404	0.412	0.421	0.429	0.436	0.445	0.451	0.459	0.465	0.472	0.478	0.484	0.490	0.496	0.501	0.506	0.511	0.516	0.520	0.524	0.528	0.531	0.534	0.538	0.540	0.541	0.544	0.545	0.546	0.546	0.548	0.549	0.548	0.548	0.548	0.546	0.546	0.544	0.544	0.541	0.540	0.539	0.536	0.535	0.532	0.531	0.529	0.528	0.526	0.524	0.522	0.521	0.520	0.519	0.519	0.516	0.516	0.518	0.518	0.519	0.521	0.522	0.525	0.529	0.532	0.536	0.541	0.546	0.551	0.559	0.565	0.574	0.582	0.590	0.600	0.611	0.621	0.632	0.644	0.656	0.669	0.681	0.694	0.709	0.722	0.736	0.750	0.765	0.779	0.794	0.809	0.822	0.839	0.852	0.868	0.880	0.895	0.909	0.920	0.934	0.945	0.958	0.968	0.978	0.988	0.996	1.005	1.012	1.019	1.025	1.030	1.035	1.038	1.040	1.042	1.042	1.042	1.041	1.040	1.038	1.032	1.028	1.022	1.016	1.010	1.002	0.992	0.984	0.974	0.962	0.951	0.939	0.928	0.914	0.900	0.886	0.871	0.856	0.839	0.824	0.808	0.789	0.772	0.754	0.735	0.718	0.699	0.680	0.660	0.640	0.621	0.601	0.581	0.561	0.539	0.519	0.498	0.476	0.455	0.434	0.411	0.389	0.366	0.344	0.320	0.298	0.275	0.252	0.228	0.204	0.181	0.156	0.132	0.109	0.084	0.060	0.036	0.011	-0.014	-0.038	-0.064	-0.088	-0.112	-0.136	-0.161	-0.186	-0.211	-0.236	-0.260	-0.284	-0.309	-0.332	-0.356	-0.380	-0.402	-0.425	-0.449	-0.471	-0.492	-0.514	-0.534	-0.555	-0.574	-0.592	-0.611	-0.630	-0.646	-0.664	-0.679	-0.694	-0.709	-0.721	-0.734	-0.746	-0.756	-0.766	-0.776	-0.784	-0.791	-0.796	-0.801	-0.805	-0.809	-0.810	-0.810	-0.810	-0.809	-0.805	-0.801	-0.796	-0.790	-0.781	-0.772	-0.764	-0.752	-0.739	-0.725	-0.710	-0.694	-0.676	-0.656	-0.636	-0.616	-0.594	-0.570	-0.545	-0.519	-0.492	-0.465	-0.435	-0.405	-0.374	-0.341	-0.309	-0.275	-0.240	-0.204	-0.168	-0.130	-0.092	-0.054	-0.015	0.025	0.066	0.108	0.149	0.190	0.234	0.276	0.319	0.362	0.406	0.450	0.495	0.538	0.582	0.626	0.670	0.715	0.759	0.804	0.848	0.891	0.936	0.979	1.022	1.066	1.109	1.154	1.196	1.239	1.281	1.324	1.366	1.408	1.450	1.491	1.532	1.574	1.615	1.655	1.695	1.736	1.778	1.816	1.856	1.896	1.935	1.975	2.013	2.051	2.090	2.129	2.168	2.205	2.244	2.281	2.319	2.355	2.392	2.429	2.465	2.501	2.536	2.571	2.608	2.641	2.675	2.709	2.742	2.776	2.809	2.840	2.871	2.902	2.934	2.964	2.994	3.022	3.050	3.078	3.105	3.131	3.156	3.182	3.205	3.229	3.252	3.274	3.296	3.316	3.339	3.358	3.376	3.395	3.412	3.429	3.445	3.461	3.478	3.491	3.506	3.519	3.531	3.542	3.555	3.565	3.576	3.586	3.595	3.604	3.612	3.620	3.628	3.634	3.640	3.645	3.651	3.656	3.659	3.662	3.665	3.668	3.669	3.670	3.671	3.671	3.670	3.669	3.666	3.664	3.659	3.654	3.649	3.642	3.635	3.628	3.618	3.608	3.596	3.584	3.571	3.556	3.541	3.525	3.508	3.488	3.468	3.446	3.422	3.398	3.374	3.346	3.318	3.288	3.258	3.225	3.190	3.156	3.119	3.082	3.042	3.002	2.961	2.919	2.875	2.830	2.784	2.735	2.688	2.638	2.588	2.536	2.482	2.429	2.375	2.319	2.262	2.206	2.149	2.091	2.031	1.972	1.912	1.854	1.792	1.731	1.671	1.610	1.549	1.488	1.428	1.366	1.305	1.244	1.182	1.122	1.061	1.001	0.944	0.884	0.825	0.768	0.710	0.652	0.595	0.539	0.482	0.428	0.372	0.319	0.265	0.211	0.160	0.108	0.055	0.004	-0.046	-0.098	-0.146	-0.195	-0.244	-0.292	-0.340	-0.388	-0.435	-0.482	-0.529	-0.575	-0.621	-0.669	-0.714	-0.760	-0.805	-0.851	-0.898	-0.942	-0.989	-1.035	-1.081	-1.128	-1.174	-1.220	-1.268	-1.314	-1.361	-1.408	-1.455	-1.501	-1.550	-1.598	-1.645	-1.694	-1.741	-1.790	-1.839	-1.885	-1.934	-1.984	-2.031	-2.079	-2.129	-2.176	-2.225	-2.272	-2.320	-2.368	-2.415	-2.461	-2.509	-2.555	-2.599	-2.644	-2.689	-2.734	-2.776	-2.819	-2.860	-2.901	-2.941	-2.981	-3.019	-3.056	-3.092	-3.129	-3.162	-3.195	-3.228	-3.259	-3.289	-3.318	-3.344	-3.370	-3.396	-3.420	-3.441	-3.462	-3.481	-3.500	-3.516	-3.531	-3.546	-3.559	-3.570	-3.581	-3.590	-3.598	-3.605	-3.609	-3.614	-3.616	-3.618	-3.619	-3.618	-3.616	-3.614	-3.610	-3.605	-3.599	-3.591	-3.584	-3.574	-3.564	-3.554	-3.542	-3.530	-3.516	-3.501	-3.488	-3.472	-3.456	-3.440	-3.424	-3.405	-3.386	-3.368	-3.349	-3.329	-3.309	-3.288	-3.266	-3.245	-3.222	-3.200	-3.178	-3.155	-3.131	-3.108	-3.084	-3.060	-3.035	-3.010	-2.984	-2.959	-2.934	-2.906	-2.881	-2.854	-2.828	-2.801	-2.775	-2.748	-2.720	-2.692	-2.665	-2.639	-2.610	-2.584	-2.555	-2.528	-2.500	-2.474	-2.446	-2.419	-2.391	-2.365	-2.339	-2.311	-2.285	-2.259	-2.234	-2.208	-2.182	-2.158	-2.132	-2.110	-2.085	-2.062	-2.039	-2.016	-1.994	-1.972	-1.951	-1.931	-1.911	-1.891	-1.871	-1.854	-1.835	-1.819	-1.800	-1.784	-1.768	-1.751	-1.736	-1.721	-1.708	-1.692	-1.679	-1.665	-1.652	-1.639	-1.628	-1.615	-1.602	-1.591	-1.580	-1.569	-1.556	-1.546	-1.535	-1.525	-1.515	-1.502	-1.492	-1.482	-1.471	-1.461	-1.450	-1.439	-1.428	-1.415	-1.404	-1.392	-1.381	-1.369	-1.356	-1.344	-1.332	-1.319	-1.306	-1.294	-1.281	-1.268	-1.254	-1.240	-1.226	-1.212	-1.199	-1.185	-1.171	-1.158	-1.142	-1.129	-1.115	-1.100	-1.088	-1.074	-1.059	-1.045	-1.032	-1.019	-1.005	-0.994	-0.980	-0.969	-0.956	-0.945	-0.934	-0.924	-0.912	-0.902	-0.892	-0.885	-0.876	-0.869	-0.860	-0.854	-0.849	-0.842	-0.836	-0.832	-0.829	-0.825	-0.824	-0.821	-0.820	-0.820	-0.820	-0.820	-0.822	-0.824	-0.826	-0.830	-0.835	-0.840	-0.845	-0.851	-0.858	-0.866	-0.874	-0.882	-0.891	-0.900	-0.909	-0.920	-0.931	-0.942	-0.954	-0.965	-0.978	-0.991	-1.002	-1.016	-1.029	-1.042	-1.056	-1.069	-1.082	-1.096	-1.110	-1.122	-1.136	-1.150	-1.162	-1.176	-1.189	-1.202	-1.214	-1.226	-1.239	-1.250	-1.260	-1.271	-1.282	-1.294	-1.304	-1.314	-1.321	-1.331	-1.340	-1.349	-1.355	-1.364	-1.370	-1.378	-1.384	-1.390	-1.395	-1.401	-1.408	-1.411	-1.416	-1.420	-1.425	-1.429	-1.432	-1.436	-1.439	-1.441	-1.444	-1.446	-1.449	-1.450	-1.451	-1.452	-1.454	-1.455	-1.455	-1.455	-1.456	-1.456	-1.456	-1.455	-1.455	-1.454	-1.452	-1.451	-1.450	-1.448	-1.445	-1.442	-1.439	-1.435	-1.432	-1.429	-1.424	-1.420	-1.415	-1.409	-1.402	-1.396	-1.391	-1.382	-1.375	-1.369	-1.360	-1.351	-1.342	-1.332	-1.321	-1.312	-1.302	-1.290	-1.280	-1.269	-1.256	-1.245	-1.232	-1.220	-1.209	-1.195	-1.181	-1.170	-1.156	-1.141	-1.129	-1.115	-1.102	-1.089	-1.075	-1.061	-1.048	-1.034	-1.020	-1.008	-0.995	-0.982	-0.970	-0.958	-0.945	-0.932	-0.921	-0.910	-0.899	-0.888	-0.876	-0.866	-0.856	-0.846	-0.836	-0.828	-0.819	-0.810	-0.801	-0.794	-0.786	-0.780	-0.772	-0.766	-0.760	-0.754	-0.748	-0.744	-0.738	-0.734	-0.729	-0.726	-0.721	-0.719	-0.716	-0.712	-0.711	-0.709	-0.706	-0.705	-0.704	-0.704	-0.704	-0.704	-0.705	-0.705	-0.706	-0.709	-0.710	-0.711	-0.715	-0.716	-0.721	-0.724	-0.729	-0.732	-0.738	-0.744	-0.748	-0.754	-0.761	-0.768	-0.775	-0.784	-0.791	-0.800	-0.810	-0.819	-0.829	-0.839	-0.849	-0.860	-0.871	-0.884	-0.896	-0.909	-0.921	-0.935	-0.949	-0.964	-0.978	-0.992	-1.008	-1.024	-1.039	-1.055	-1.070	-1.086	-1.104	-1.120	-1.138	-1.154	-1.171	-1.188	-1.205	-1.222	-1.240	-1.258	-1.275	-1.291	-1.309	-1.326	-1.344	-1.360	-1.378	-1.394	-1.410	-1.428	-1.442	-1.459	-1.474	-1.489	-1.505	-1.520	-1.534	-1.548	-1.562	-1.574	-1.588	-1.601	-1.614	-1.625	-1.636	-1.648	-1.659	-1.669	-1.680	-1.690	-1.700	-1.708	-1.716	-1.726	-1.734	-1.742	-1.750	-1.756	-1.765	-1.771	-1.779	-1.786	-1.792	-1.800	-1.806	-1.812	-1.820	-1.826	-1.832	-1.840	-1.846	-1.854	-1.861	-1.869	-1.875	-1.882	-1.891	-1.898	-1.905	-1.914	-1.922	-1.930	-1.938	-1.946	-1.955	-1.962	-1.971	-1.980	-1.989	-1.998	-2.005	-2.014	-2.022	-2.031	-2.039	-2.049	-2.056	-2.064	-2.072	-2.080	-2.086	-2.094	-2.101	-2.106	-2.114	-2.119	-2.125	-2.129	-2.134	-2.138	-2.141	-2.144	-2.146	-2.149	-2.150	-2.150	-2.151	-2.150	-2.149	-2.148	-2.145	-2.142	-2.139	-2.135	-2.130	-2.125	-2.119	-2.111	-2.104	-2.096	-2.088	-2.079	-2.070	-2.060	-2.050	-2.039	-2.027	-2.016	-2.005	-1.992	-1.980	-1.966	-1.952	-1.939	-1.925	-1.911	-1.896	-1.881	-1.868	-1.852	-1.838	-1.822	-1.809	-1.792	-1.779	-1.762	-1.749	-1.732	-1.718	-1.704	-1.689	-1.674	-1.659	-1.644	-1.629	-1.615	-1.601	-1.588	-1.574	-1.560	-1.546	-1.532	-1.519	-1.506	-1.492	-1.480	-1.466	-1.454	-1.442	-1.431	-1.419	-1.408	-1.395	-1.384	-1.372	-1.360	-1.350	-1.339	-1.329	-1.318	-1.306	-1.298	-1.286	-1.275	-1.266	-1.256	-1.246	-1.236	-1.228	-1.218	-1.209	-1.201	-1.191	-1.184	-1.175	-1.166	-1.159	-1.151	-1.144	-1.136	-1.128	-1.121	-1.114	-1.108	-1.101	-1.095	-1.090	-1.084	-1.079	-1.075	-1.069	-1.064	-1.060	-1.058	-1.052	-1.049	-1.046	-1.044	-1.040	-1.039	-1.035	-1.032	-1.031	-1.029	-1.026	-1.026	-1.024	-1.022	-1.020	-1.019	-1.018	-1.016	-1.014	-1.012	-1.010	-1.009	-1.006	-1.004	-1.001	-0.999	-0.996	-0.994	-0.991	-0.988	-0.985	-0.980	-0.976	-0.972	-0.968	-0.962	-0.958	-0.952	-0.948	-0.941	-0.935	-0.929	-0.922	-0.918	-0.910	-0.904	-0.898	-0.890	-0.884	-0.878	-0.871	-0.865	-0.858	-0.851	-0.846	-0.840	-0.834	-0.829	-0.825	-0.820	-0.816	-0.814	-0.810	-0.808	-0.805	-0.804	-0.802	-0.804	-0.802	-0.804	-0.804	-0.808	-0.810	-0.812	-0.816	-0.821	-0.828	-0.832	-0.839	-0.846	-0.852	-0.861	-0.870	-0.879	-0.888	-0.898	-0.908	-0.919	-0.930	-0.940	-0.951	-0.962	-0.974	-0.986	-0.998	-1.010	-1.022	-1.034	-1.045	-1.056	-1.069	-1.080	-1.091	-1.102	-1.114	-1.125	-1.135	-1.146	-1.156	-1.168	-1.176	-1.186	-1.196	-1.205	-1.215	-1.224	-1.231	-1.241	-1.250	-1.258	-1.265	-1.275	-1.282	-1.290	-1.298	-1.305	-1.314	-1.321	-1.330	-1.338	-1.345	-1.352	-1.362	-1.370	-1.379	-1.388	-1.396	-1.406	-1.415	-1.425	-1.434	-1.444	-1.454	-1.462	-1.474	-1.484	-1.495	-1.506	-1.516	-1.528	-1.539	-1.550	-1.562	-1.574	-1.586	-1.598	-1.611	-1.624	-1.635	-1.648	-1.660	-1.674	-1.685	-1.698	-1.711	-1.722	-1.735	-1.749	-1.760	-1.772	-1.785	-1.798	-1.810	-1.821	-1.834	-1.846	-1.859	-1.870	-1.882	-1.894	-1.905	-1.918	-1.929	-1.941	-1.951	-1.964	-1.975	-1.985	-1.996	-2.007	-2.019	-2.029	-2.040	-2.050	-2.061	-2.072	-2.082	-2.092	-2.102	-2.112	-2.124	-2.132	-2.142	-2.152	-2.162	-2.171	-2.180	-2.190	-2.199	-2.209	-2.218	-2.226	-2.235	-2.244	-2.251	-2.260	-2.269	-2.276	-2.285	-2.294	-2.301	-2.310	-2.316	-2.324	-2.331	-2.339	-2.345	-2.351	-2.359	-2.366	-2.371	-2.379	-2.385	-2.391	-2.399	-2.404	-2.410	-2.416	-2.424	-2.429	-2.435	-2.441	-2.448	-2.454	-2.459	-2.466	-2.471	-2.478	-2.484	-2.490	-2.496	-2.501	-2.509	-2.514	-2.520	-2.525	-2.532	-2.538	-2.544	-2.549	-2.555	-2.562	-2.568	-2.574	-2.581	-2.586	-2.592	-2.598	-2.605	-2.610	-2.615	-2.622	-2.628	-2.632	-2.639	-2.644	-2.649	-2.654	-2.659	-2.664	-2.669	-2.672	-2.676	-2.681	-2.685	-2.689	-2.691	-2.694	-2.698	-2.700	-2.702	-2.705	-2.706	-2.709	-2.710	-2.710	-2.711	-2.711	-2.711	-2.709	-2.709	-2.708	-2.705	-2.702	-2.700	-2.698	-2.694	-2.690	-2.685	-2.681	-2.675	-2.670	-2.664	-2.656	-2.650	-2.642	-2.634	-2.625	-2.618	-2.608	-2.598	-2.589	-2.578	-2.566	-2.555	-2.542	-2.530	-2.518	-2.504	-2.490	-2.476	-2.462	-2.448	-2.432	-2.416	-2.401	-2.385	-2.369	-2.352	-2.335	-2.319	-2.301	-2.284	-2.266	-2.248	-2.230	-2.210	-2.192	-2.174	-2.156	-2.136	-2.118	-2.100	-2.080	-2.061	-2.042	-2.022	-2.005	-1.985	-1.966	-1.948	-1.929	-1.910	-1.890	-1.871	-1.852	-1.834	-1.815	-1.796	-1.779	-1.760	-1.741	-1.722	-1.705	-1.686	-1.668	-1.649	-1.631	-1.612	-1.594	-1.578	-1.559	-1.540	-1.522	-1.504	-1.486	-1.469	-1.450	-1.431	-1.414	-1.396	-1.378	-1.359	-1.340	-1.322	-1.305	-1.286	-1.268	-1.250	-1.231	-1.212	-1.195	-1.176	-1.158	-1.140	-1.121	-1.104	-1.086	-1.069	-1.050	-1.031	-1.014	-0.995	-0.978	-0.961	-0.942	-0.926	-0.909	-0.892	-0.874	-0.858	-0.841	-0.825	-0.810	-0.794	-0.779	-0.762	-0.748	-0.732	-0.719	-0.702	-0.689	-0.675	-0.661	-0.648	-0.634	-0.620	-0.608	-0.596	-0.582	-0.570	-0.558	-0.546	-0.535	-0.522	-0.512	-0.500	-0.489	-0.478	-0.466	-0.456	-0.445	-0.434	-0.422	-0.411	-0.401	-0.391	-0.380	-0.369	-0.359	-0.348	-0.338	-0.326	-0.315	-0.304	-0.292	-0.282	-0.271	-0.260	-0.249	-0.238	-0.228	-0.218	-0.206	-0.195	-0.184	-0.174	-0.164	-0.154	-0.144	-0.134	-0.125	-0.115	-0.106	-0.099	-0.091	-0.084	-0.076	-0.070	-0.065	-0.059	-0.055	-0.050	-0.046	-0.045	-0.041	-0.041	-0.040	-0.040	-0.041	-0.044	-0.046	-0.049	-0.054	-0.059	-0.064	-0.071	-0.079	-0.088	-0.096	-0.106	-0.118	-0.129	-0.141	-0.154	-0.166	-0.180	-0.195	-0.210	-0.225	-0.240	-0.256	-0.272	-0.289	-0.304	-0.320	-0.336	-0.352	-0.369	-0.385	-0.399	-0.415	-0.429	-0.444	-0.458	-0.469	-0.482	-0.494	-0.506	-0.516	-0.526	-0.535	-0.542	-0.550	-0.556	-0.561	-0.566	-0.570	-0.572	-0.574	-0.576	-0.576	-0.575	-0.574	-0.570	-0.566	-0.564	-0.559	-0.552	-0.548	-0.540	-0.532	-0.525	-0.516	-0.506	-0.498	-0.488	-0.476	-0.466	-0.455	-0.444	-0.432	-0.422	-0.410	-0.399	-0.386	-0.375	-0.364	-0.352	-0.341	-0.329	-0.319	-0.308	-0.296	-0.286	-0.276	-0.265	-0.256	-0.245	-0.236	-0.228	-0.220	-0.211	-0.202	-0.195	-0.188	-0.181	-0.172	-0.166	-0.159	-0.152	-0.146	-0.140	-0.135	-0.129	-0.124	-0.119	-0.114	-0.109	-0.104	-0.099	-0.094	-0.090	-0.085	-0.081	-0.078	-0.074	-0.069	-0.064	-0.060	-0.058	-0.052	-0.049	-0.045	-0.040	-0.038	-0.034	-0.030	-0.025	-0.022	-0.019	-0.014	-0.010	-0.006	-0.002	0.001	0.005	0.009	0.012	0.018	0.021	0.025	0.030	0.035	0.040	0.045	0.049	0.055	0.059	0.064	0.070	0.076	0.081	0.088	0.094	0.100	0.106	0.112	0.120	0.128	0.135	0.142	0.149	0.158	0.166	0.174	0.182	0.190	0.200	0.209	0.219	0.228	0.236	0.245	0.256	0.266	0.275	0.285	0.295	0.306	0.316	0.326	0.338	0.348	0.356	0.368	0.378	0.388	0.398	0.409	0.418	0.429	0.438	0.449	0.458	0.468	0.476	0.486	0.496	0.505	0.515	0.524	0.531	0.540	0.549	0.558	0.565	0.574	0.581	0.590	0.598	0.605	0.612	0.619	0.628	0.634	0.641	0.649	0.655	0.661	0.669	0.675	0.681	0.688	0.694	0.700	0.706	0.712	0.719	0.725	0.731	0.738	0.744	0.749	0.754	0.760	0.766	0.771	0.778	0.782	0.789	0.794	0.800	0.805	0.811	0.818	0.822	0.829	0.835	0.841	0.846	0.852	0.860	0.866	0.872	0.880	0.886	0.892	0.901	0.909	0.916	0.925	0.932	0.940	0.950	0.959	0.968	0.976	0.988	0.998	1.008	1.019	1.030	1.040	1.051	1.064	1.075	1.088	1.100	1.111	1.124	1.136	1.150	1.161	1.174	1.186	1.199	1.210	1.222	1.234	1.245	1.256	1.266	1.278	1.288	1.296	1.305	1.314	1.320	1.328	1.334	1.339	1.344	1.348	1.350	1.352	1.354	1.354	1.352	1.350	1.348	1.344	1.339	1.332	1.326	1.319	1.310	1.300	1.289	1.278	1.264	1.251	1.236	1.221	1.205	1.188	1.171	1.152	1.132	1.114	1.094	1.074	1.054	1.032	1.011	0.990	0.969	0.948	0.926	0.905	0.884	0.862	0.842	0.821	0.801	0.781	0.762	0.745	0.726	0.708	0.691	0.675	0.660	0.645	0.631	0.619	0.605	0.594	0.582	0.574	0.564	0.556	0.549	0.542	0.538	0.531	0.526	0.522	0.520	0.518	0.515	0.515	0.514	0.514	0.515	0.515	0.518	0.519	0.521	0.524	0.526	0.529	0.532	0.536	0.540	0.542	0.548	0.551	0.554	0.558	0.561	0.565	0.568	0.571	0.574	0.578	0.580	0.582	0.585	0.588	0.589	0.591	0.592	0.595	0.598	0.598	0.600	0.600	0.602	0.604	0.605	0.605	0.606	0.608	0.609	0.610	0.611	0.614	0.614	0.616	0.619	0.620	0.624	0.625	0.629	0.631	0.635	0.638	0.642	0.645	0.650	0.654	0.659	0.665	0.670	0.676	0.681	0.688	0.694	0.701	0.708	0.715	0.722	0.730	0.739	0.746	0.754	0.762	0.771	0.780	0.789	0.798	0.806	0.815	0.825	0.834	0.841	0.851	0.860	0.870	0.878	0.886	0.895	0.904	0.911	0.920	0.929	0.936	0.944	0.951	0.959	0.966	0.972	0.979	0.984	0.990	0.996	1.001	1.005	1.010	1.014	1.016	1.021	1.022	1.025	1.026	1.028	1.029	1.029	1.026	1.026	1.024	1.021	1.018	1.012	1.008	1.002	0.995	0.989	0.980	0.971	0.961	0.950	0.939	0.926	0.914	0.899	0.884	0.869	0.850	0.834	0.815	0.795	0.775	0.754	0.732	0.710	0.686	0.661	0.638	0.611	0.586	0.559	0.531	0.504	0.476	0.446	0.418	0.389	0.359	0.329	0.299	0.269	0.239	0.209	0.179	0.149	0.119	0.089	0.059	0.031	0.002	-0.026	-0.054	-0.081	-0.109	-0.134	-0.160	-0.184	-0.209	-0.231	-0.255	-0.276	-0.298	-0.319	-0.338	-0.356	-0.374	-0.390	-0.406	-0.421	-0.435	-0.448	-0.460	-0.471	-0.481	-0.491	-0.500	-0.507	-0.514	-0.520	-0.524	-0.528	-0.531	-0.534	-0.535	-0.535	-0.536	-0.535	-0.534	-0.531	-0.529	-0.525	-0.520	-0.518	-0.511	-0.505	-0.499	-0.492	-0.485	-0.478	-0.470	-0.461	-0.452	-0.444	-0.435	-0.425	-0.415	-0.405	-0.395	-0.385	-0.374	-0.364	-0.352	-0.342	-0.331	-0.322	-0.311	-0.301	-0.289	-0.279	-0.269	-0.259	-0.249	-0.238	-0.229	-0.219	-0.210	-0.200	-0.192	-0.184	-0.176	-0.168	-0.160	-0.154	-0.146	-0.140	-0.135	-0.129	-0.122	-0.118	-0.114	-0.110	-0.106	-0.102	-0.099	-0.095	-0.092	-0.090	-0.088	-0.086	-0.085	-0.084	-0.082	-0.082	-0.081	-0.081	-0.080	-0.080	-0.080	-0.080	-0.080	-0.080	-0.080	-0.080	-0.080	-0.080	-0.080	-0.080	-0.079	-0.079	-0.078	-0.078	-0.075	-0.074	-0.072	-0.071	-0.069	-0.065	-0.062	-0.059	-0.055	-0.051	-0.048	-0.042	-0.038	-0.032	-0.025	-0.020	-0.012	-0.006	0.002	0.010	0.019	0.028	0.035	0.045	0.054	0.065	0.075	0.085	0.095	0.106	0.118	0.129	0.140	0.151	0.162	0.174	0.186	0.198	0.209	0.220	0.231	0.242	0.254	0.264	0.275	0.285	0.295	0.305	0.315	0.325	0.334	0.341	0.350	0.359	0.365	0.372	0.379	0.385	0.390	0.396	0.401	0.405	0.409	0.412	0.415	0.418	0.419	0.420	0.421	0.422	0.422	0.422	0.421	0.420	0.418	0.415	0.414	0.410	0.408	0.404	0.400	0.398	0.392	0.389	0.385	0.380	0.376	0.372	0.368	0.362	0.358	0.352	0.348	0.344	0.338	0.334	0.329	0.324	0.319	0.316	0.311	0.308	0.302	0.300	0.296	0.294	0.290	0.288	0.285	0.282	0.280	0.279	0.278	0.275	0.275	0.274	0.271	0.271	0.271	0.271	0.271	0.271	0.272	0.272	0.274	0.276	0.279	0.280	0.281	0.284	0.285	0.289	0.291	0.292	0.296	0.299	0.301	0.304	0.308	0.309	0.312	0.315	0.318	0.319	0.322	0.324	0.325	0.328	0.329	0.330	0.330	0.331	0.331	0.331	0.331	0.330	0.329	0.328	0.325	0.321	0.319	0.315	0.311	0.305	0.300	0.294	0.286	0.280	0.271	0.262	0.252	0.244	0.232	0.221	0.210	0.196	0.182	0.170	0.154	0.139	0.124	0.108	0.090	0.071	0.054	0.035	0.015	-0.005	-0.025	-0.046	-0.069	-0.090	-0.112	-0.136	-0.159	-0.182	-0.208	-0.231	-0.258	-0.282	-0.306	-0.332	-0.359	-0.385	-0.411	-0.438	-0.465	-0.491	-0.518	-0.545	-0.571	-0.599	-0.625	-0.652	-0.679	-0.704	-0.731	-0.758	-0.784	-0.809	-0.834	-0.860	-0.885	-0.909	-0.935	-0.959	-0.982	-1.006	-1.029	-1.052	-1.075	-1.096	-1.118	-1.139	-1.160	-1.180	-1.199	-1.219	-1.236	-1.255	-1.271	-1.289	-1.306	-1.321	-1.336	-1.350	-1.365	-1.378	-1.390	-1.402	-1.414	-1.424	-1.435	-1.445	-1.454	-1.461	-1.470	-1.478	-1.484	-1.489	-1.494	-1.499	-1.502	-1.506	-1.508	-1.511	-1.512	-1.512	-1.514	-1.512	-1.512	-1.511	-1.509	-1.506	-1.504	-1.501	-1.496	-1.491	-1.488	-1.482	-1.476	-1.469	-1.462	-1.456	-1.448	-1.439	-1.430	-1.421	-1.411	-1.401	-1.390	-1.380	-1.369	-1.358	-1.344	-1.332	-1.320	-1.308	-1.294	-1.280	-1.265	-1.251	-1.238	-1.221	-1.208	-1.191	-1.175	-1.159	-1.142	-1.126	-1.110	-1.094	-1.075	-1.059	-1.040	-1.022	-1.005	-0.986	-0.969	-0.950	-0.931	-0.912	-0.894	-0.875	-0.855	-0.836	-0.818	-0.798	-0.779	-0.760	-0.740	-0.721	-0.701	-0.682	-0.664	-0.644	-0.625	-0.606	-0.588	-0.568	-0.550	-0.530	-0.512	-0.492	-0.475	-0.456	-0.439	-0.420	-0.402	-0.386	-0.368	-0.351	-0.334	-0.316	-0.300	-0.284	-0.269	-0.252	-0.236	-0.221	-0.206	-0.191	-0.176	-0.162	-0.148	-0.134	-0.121	-0.109	-0.096	-0.084	-0.072	-0.060	-0.049	-0.038	-0.028	-0.018	-0.008	0.001	0.010	0.018	0.026	0.034	0.040	0.048	0.054	0.060	0.065	0.070	0.074	0.078	0.081	0.084	0.088	0.089	0.090	0.091	0.092	0.094	0.092	0.092	0.091	0.090	0.089	0.086	0.084	0.081	0.079	0.075	0.071	0.068	0.064	0.059	0.055	0.050	0.045	0.039	0.034	0.028	0.022	0.015	0.009	0.002	-0.004	-0.011	-0.018	-0.025	-0.032	-0.040	-0.046	-0.055	-0.062	-0.069	-0.078	-0.084	-0.091	-0.100	-0.108	-0.115	-0.122	-0.130	-0.138	-0.145	-0.152	-0.160	-0.169	-0.176	-0.184	-0.192	-0.200	-0.208	-0.215	-0.222	-0.231	-0.239	-0.248	-0.256	-0.264	-0.272	-0.280	-0.290	-0.298	-0.308	-0.316	-0.325	-0.335	-0.345	-0.354	-0.365	-0.375	-0.386	-0.396	-0.408	-0.419	-0.430	-0.442	-0.455	-0.466	-0.480	-0.492	-0.506	-0.520	-0.534	-0.548	-0.564	-0.578	-0.594	-0.609	-0.625	-0.641	-0.659	-0.675	-0.691	-0.709	-0.725	-0.744	-0.761	-0.779	-0.798	-0.816	-0.834	-0.852	-0.871	-0.889	-0.908	-0.925	-0.942	-0.961	-0.979	-0.995	-1.012	-1.030	-1.046	-1.062	-1.079	-1.094	-1.109	-1.124	-1.138	-1.151	-1.165	-1.178	-1.190	-1.201	-1.212	-1.222	-1.232	-1.242	-1.250	-1.259	-1.265	-1.272	-1.279	-1.284	-1.290	-1.294	-1.299	-1.301	-1.304	-1.306	-1.308	-1.309	-1.309	-1.309	-1.309	-1.308	-1.308	-1.305	-1.302	-1.301	-1.299	-1.296	-1.294	-1.290	-1.286	-1.282	-1.280	-1.276	-1.272	-1.269	-1.266	-1.262	-1.259	-1.256	-1.254	-1.250	-1.249	-1.246	-1.244	-1.241	-1.240	-1.239	-1.239	-1.238	-1.238	-1.238	-1.238	-1.240	-1.240	-1.242	-1.244	-1.248	-1.250	-1.254	-1.258	-1.262	-1.268	-1.274	-1.279	-1.285	-1.292	-1.299	-1.306	-1.315	-1.322	-1.331	-1.340	-1.349	-1.359	-1.369	-1.378	-1.388	-1.398	-1.409	-1.419	-1.430	-1.439	-1.450	-1.461	-1.471	-1.482	-1.492	-1.504	-1.514	-1.522	-1.532	-1.542	-1.552	-1.561	-1.569	-1.578	-1.585	-1.592	-1.599	-1.606	-1.611	-1.616	-1.621	-1.625	-1.629	-1.632	-1.635	-1.636	-1.638	-1.638	-1.639	-1.638	-1.635	-1.632	-1.629	-1.625	-1.620	-1.616	-1.610	-1.602	-1.595	-1.588	-1.579	-1.570	-1.561	-1.550	-1.540	-1.528	-1.518	-1.504	-1.491	-1.478	-1.464	-1.451	-1.436	-1.421	-1.406	-1.391	-1.376	-1.360	-1.345	-1.330	-1.314	-1.298	-1.281	-1.266	-1.250	-1.235	-1.220	-1.204	-1.189	-1.174	-1.158	-1.142	-1.129	-1.114	-1.100	-1.085	-1.071	-1.059	-1.045	-1.031	-1.018	-1.006	-0.992	-0.981	-0.969	-0.956	-0.946	-0.934	-0.922	-0.911	-0.901	-0.889	-0.879	-0.868	-0.856	-0.846	-0.835	-0.824	-0.812	-0.802	-0.791	-0.780	-0.769	-0.758	-0.746	-0.735	-0.722	-0.710	-0.699	-0.686	-0.675	-0.661	-0.649	-0.635	-0.622	-0.609	-0.595	-0.581	-0.568	-0.552	-0.539	-0.524	-0.510	-0.496	-0.480	-0.465	-0.450	-0.435	-0.419	-0.404	-0.389	-0.372	-0.356	-0.341	-0.326	-0.311	-0.296	-0.280	-0.265	-0.249	-0.235	-0.219	-0.204	-0.189	-0.175	-0.161	-0.146	-0.131	-0.118	-0.104	-0.090	-0.078	-0.064	-0.050	-0.038	-0.024	-0.012	0.001	0.012	0.025	0.036	0.048	0.059	0.070	0.081	0.092	0.102	0.112	0.124	0.132	0.142	0.152	0.161	0.170	0.179	0.188	0.195	0.204	0.211	0.218	0.226	0.232	0.239	0.245	0.251	0.258	0.261	0.266	0.271	0.275	0.279	0.284	0.288	0.290	0.292	0.295	0.298	0.298	0.300	0.300	0.302	0.302	0.302	0.302	0.302	0.302	0.301	0.301	0.301	0.301	0.300	0.300	0.299	0.299	0.299	0.299	0.299	0.298	0.299	0.300	0.300	0.301	0.302	0.304	0.306	0.310	0.314	0.316	0.321	0.326	0.332	0.338	0.344	0.351	0.359	0.368	0.378	0.386	0.398	0.408	0.420	0.432	0.445	0.458	0.471	0.485	0.499	0.514	0.529	0.544	0.559	0.575	0.590	0.606	0.622	0.638	0.654	0.670	0.684	0.700	0.715	0.729	0.742	0.758	0.770	0.784	0.796	0.808	0.818	0.829	0.838	0.846	0.854	0.861	0.868	0.872	0.876	0.881	0.882	0.885	0.886	0.885	0.885	0.884	0.881	0.878	0.872	0.869	0.862	0.858	0.850	0.841	0.832	0.824	0.814	0.804	0.794	0.782	0.770	0.759	0.746	0.734	0.720	0.709	0.695	0.681	0.666	0.652	0.638	0.625	0.610	0.595	0.580	0.564	0.550	0.535	0.520	0.504	0.490	0.474	0.459	0.444	0.428	0.411	0.395	0.380	0.362	0.348	0.330	0.314	0.298	0.280	0.262	0.244	0.226	0.209	0.190	0.171	0.152	0.132	0.114	0.094	0.074	0.054	0.032	0.011	-0.010	-0.031	-0.054	-0.075	-0.098	-0.120	-0.142	-0.165	-0.189	-0.211	-0.234	-0.258	-0.280	-0.304	-0.326	-0.350	-0.372	-0.396	-0.418	-0.440	-0.461	-0.482	-0.504	-0.525	-0.546	-0.565	-0.584	-0.602	-0.620	-0.638	-0.655	-0.669	-0.685	-0.699	-0.712	-0.724	-0.735	-0.745	-0.755	-0.762	-0.770	-0.776	-0.780	-0.784	-0.788	-0.789	-0.789	-0.788	-0.785	-0.781	-0.776	-0.770	-0.762	-0.754	-0.744	-0.731	-0.720	-0.705	-0.690	-0.674	-0.655	-0.636	-0.615	-0.594	-0.571	-0.548	-0.521	-0.495	-0.468	-0.439	-0.409	-0.378	-0.345	-0.312	-0.279	-0.244	-0.208	-0.171	-0.135	-0.096	-0.059	-0.019	0.021	0.062	0.102	0.144	0.188	0.230	0.272	0.315	0.359	0.401	0.446	0.490	0.534	0.578	0.622	0.666	0.710	0.754	0.798	0.841	0.885	0.928	0.971	1.014	1.058	1.100	1.142	1.184	1.226	1.268	1.310	1.351	1.392	1.434	1.475	1.515	1.555	1.595	1.634	1.674	1.712	1.752	1.791	1.830	1.869	1.908	1.945	1.984	2.021	2.059	2.096	2.134	2.171	2.209	2.246	2.282	2.319	2.356	2.391	2.428	2.462	2.499	2.534	2.570	2.604	2.639	2.672	2.706	2.739	2.772	2.805	2.838	2.869	2.901	2.931	2.961	2.990	3.019	3.048	3.076	3.102	3.130	3.155	3.180	3.205	3.229	3.252	3.275	3.296	3.319	3.340	3.360	3.379	3.399	3.416	3.434	3.450	3.466	3.482	3.498	3.512	3.526	3.540	3.554	3.565	3.578	3.589	3.600	3.610	3.621	3.631	3.640	3.649	3.658	3.666	3.674	3.680	3.686	3.692	3.699	3.702	3.708	3.711	3.715	3.718	3.719	3.721	3.722	3.722	3.721	3.720	3.718	3.715	3.711	3.705	3.700	3.694	3.686	3.676	3.666	3.655	3.642	3.629	3.614	3.598	3.580	3.561	3.541	3.519	3.496	3.471	3.445	3.418	3.389	3.358	3.326	3.294	3.258	3.221	3.184	3.145	3.104	3.061	3.019	2.974	2.929	2.880	2.832	2.782	2.732	2.681	2.626	2.572	2.518	2.461	2.405	2.348	2.290	2.231	2.171	2.111	2.051	1.989	1.928	1.865	1.804	1.741	1.679	1.616	1.552	1.491	1.429	1.366	1.304	1.241	1.179	1.118	1.056	0.995	0.935	0.874	0.815	0.754	0.696	0.636	0.579	0.521	0.464	0.406	0.351	0.295	0.240	0.186	0.132	0.079	0.026	-0.026	-0.079	-0.129	-0.181	-0.231	-0.281	-0.331	-0.380	-0.428	-0.476	-0.525	-0.572	-0.620	-0.668	-0.714	-0.761	-0.808	-0.854	-0.900	-0.946	-0.992	-1.039	-1.085	-1.131	-1.178	-1.224	-1.269	-1.315	-1.361	-1.406	-1.454	-1.500	-1.545	-1.592	-1.639	-1.685	-1.732	-1.778	-1.825	-1.872	-1.918	-1.965	-2.011	-2.059	-2.105	-2.151	-2.198	-2.245	-2.291	-2.336	-2.382	-2.428	-2.474	-2.518	-2.562	-2.606	-2.651	-2.694	-2.736	-2.778	-2.819	-2.860	-2.900	-2.940	-2.976	-3.015	-3.052	-3.088	-3.122	-3.156	-3.189	-3.220	-3.250	-3.280	-3.309	-3.336	-3.361	-3.386	-3.410	-3.431	-3.451	-3.470	-3.489	-3.505	-3.520	-3.534	-3.546	-3.558	-3.568	-3.576	-3.582	-3.590	-3.595	-3.598	-3.600	-3.601	-3.601	-3.600	-3.598	-3.595	-3.590	-3.585	-3.579	-3.570	-3.562	-3.552	-3.542	-3.530	-3.519	-3.506	-3.492	-3.479	-3.464	-3.448	-3.432	-3.415	-3.398	-3.380	-3.361	-3.342	-3.322	-3.304	-3.284	-3.262	-3.240	-3.219	-3.198	-3.175	-3.150	-3.128	-3.104	-3.080	-3.056	-3.031	-3.006	-2.980	-2.955	-2.929	-2.902	-2.876	-2.849	-2.821	-2.795	-2.768	-2.740	-2.712	-2.684	-2.655	-2.628	-2.599	-2.570	-2.542	-2.514	-2.484	-2.456	-2.429	-2.400	-2.372	-2.344	-2.315	-2.289	-2.260	-2.234	-2.206	-2.180	-2.154	-2.128	-2.102	-2.076	-2.051	-2.027	-2.004	-1.980	-1.958	-1.935	-1.914	-1.892	-1.872	-1.851	-1.834	-1.814	-1.795	-1.778	-1.760	-1.744	-1.728	-1.711	-1.696	-1.681	-1.666	-1.652	-1.639	-1.625	-1.612	-1.599	-1.586	-1.574	-1.561	-1.549	-1.538	-1.525	-1.512	-1.502	-1.490	-1.479	-1.466	-1.454	-1.441	-1.429	-1.416	-1.404	-1.391	-1.378	-1.364	-1.350	-1.336	-1.321	-1.306	-1.290	-1.275	-1.260	-1.244	-1.228	-1.210	-1.194	-1.176	-1.159	-1.142	-1.124	-1.106	-1.088	-1.069	-1.051	-1.032	-1.014	-0.996	-0.978	-0.959	-0.941	-0.922	-0.905	-0.888	-0.870	-0.851	-0.835	-0.819	-0.801	-0.786	-0.770	-0.755	-0.741	-0.728	-0.712	-0.700	-0.688	-0.675	-0.665	-0.654	-0.644	-0.635	-0.628	-0.619	-0.612	-0.606	-0.601	-0.598	-0.594	-0.591	-0.589	-0.588	-0.588	-0.588	-0.590	-0.591	-0.594	-0.599	-0.604	-0.610	-0.615	-0.622	-0.630	-0.639	-0.649	-0.659	-0.670	-0.681	-0.694	-0.706	-0.720	-0.735	-0.749	-0.762	-0.779	-0.795	-0.810	-0.826	-0.844	-0.860	-0.878	-0.894	-0.911	-0.929	-0.946	-0.962	-0.980	-0.998	-1.014	-1.030	-1.048	-1.062	-1.079	-1.092	-1.108	-1.122	-1.136	-1.149	-1.162	-1.175	-1.188	-1.199	-1.210	-1.220	-1.229	-1.238	-1.246	-1.254	-1.261	-1.269	-1.274	-1.280	-1.285	-1.289	-1.294	-1.296	-1.299	-1.302	-1.305	-1.306	-1.308	-1.309	-1.309	-1.310	-1.310	-1.309	-1.310	-1.309	-1.308	-1.306	-1.305	-1.304	-1.302	-1.301	-1.299	-1.298	-1.296	-1.294	-1.292	-1.291	-1.290	-1.289	-1.286	-1.286	-1.284	-1.284	-1.282	-1.281	-1.280	-1.278	-1.278	-1.276	-1.275	-1.274	-1.272	-1.272	-1.270	-1.269	-1.266	-1.265	-1.262	-1.261	-1.260	-1.256	-1.255	-1.251	-1.249	-1.245	-1.242	-1.239	-1.234	-1.230	-1.226	-1.222	-1.216	-1.211	-1.206	-1.201	-1.195	-1.189	-1.181	-1.175	-1.169	-1.161	-1.154	-1.145	-1.138	-1.130	-1.120	-1.111	-1.102	-1.094	-1.085	-1.075	-1.065	-1.056	-1.046	-1.036	-1.026	-1.016	-1.006	-0.995	-0.985	-0.975	-0.964	-0.954	-0.942	-0.932	-0.921	-0.911	-0.901	-0.890	-0.881	-0.871	-0.860	-0.850	-0.841	-0.831	-0.821	-0.812	-0.804	-0.794	-0.786	-0.779	-0.770	-0.761	-0.754	-0.746	-0.739	-0.732	-0.726	-0.721	-0.715	-0.710	-0.705	-0.701	-0.698	-0.695	-0.691	-0.690	-0.688	-0.688	-0.686	-0.686	-0.686	-0.688	-0.690	-0.691	-0.695	-0.700	-0.704	-0.709	-0.715	-0.721	-0.729	-0.738	-0.746	-0.756	-0.766	-0.778	-0.789	-0.801	-0.814	-0.828	-0.842	-0.858	-0.872	-0.889	-0.905	-0.922	-0.941	-0.960	-0.979	-0.999	-1.019	-1.039	-1.060	-1.080	-1.102	-1.122	-1.145	-1.166	-1.189	-1.212	-1.234	-1.258	-1.279	-1.301	-1.325	-1.348	-1.370	-1.392	-1.415	-1.436	-1.458	-1.479	-1.500	-1.520	-1.540	-1.561	-1.581	-1.600	-1.618	-1.636	-1.654	-1.671	-1.689	-1.704	-1.720	-1.735	-1.749	-1.762	-1.776	-1.789	-1.800	-1.810	-1.821	-1.831	-1.841	-1.850	-1.859	-1.866	-1.874	-1.880	-1.888	-1.892	-1.899	-1.902	-1.908	-1.912	-1.916	-1.920	-1.925	-1.928	-1.930	-1.934	-1.938	-1.940	-1.942	-1.946	-1.949	-1.952	-1.955	-1.959	-1.962	-1.964	-1.969	-1.972	-1.975	-1.980	-1.984	-1.988	-1.992	-1.998	-2.001	-2.007	-2.013	-2.018	-2.024	-2.030	-2.036	-2.042	-2.049	-2.055	-2.062	-2.070	-2.076	-2.084	-2.090	-2.098	-2.105	-2.111	-2.119	-2.126	-2.132	-2.140	-2.146	-2.154	-2.159	-2.165	-2.170	-2.175	-2.181	-2.186	-2.190	-2.194	-2.198	-2.200	-2.202	-2.205	-2.206	-2.206	-2.206	-2.206	-2.205	-2.202	-2.201	-2.198	-2.195	-2.190	-2.185	-2.179	-2.174	-2.168	-2.160	-2.152	-2.144	-2.135	-2.125	-2.115	-2.104	-2.094	-2.081	-2.070	-2.058	-2.044	-2.031	-2.018	-2.002	-1.989	-1.974	-1.960	-1.945	-1.930	-1.914	-1.898	-1.882	-1.866	-1.850	-1.834	-1.819	-1.801	-1.785	-1.770	-1.754	-1.738	-1.722	-1.706	-1.691	-1.675	-1.661	-1.645	-1.630	-1.616	-1.601	-1.588	-1.572	-1.559	-1.544	-1.531	-1.518	-1.505	-1.491	-1.479	-1.468	-1.454	-1.442	-1.430	-1.419	-1.406	-1.395	-1.385	-1.374	-1.362	-1.350	-1.340	-1.330	-1.319	-1.308	-1.299	-1.289	-1.279	-1.269	-1.258	-1.249	-1.238	-1.229	-1.219	-1.210	-1.200	-1.191	-1.181	-1.172	-1.164	-1.155	-1.146	-1.138	-1.129	-1.120	-1.112	-1.104	-1.095	-1.088	-1.079	-1.072	-1.065	-1.058	-1.050	-1.044	-1.036	-1.029	-1.022	-1.015	-1.009	-1.002	-0.996	-0.989	-0.982	-0.978	-0.970	-0.965	-0.959	-0.952	-0.948	-0.940	-0.934	-0.928	-0.921	-0.916	-0.910	-0.904	-0.898	-0.891	-0.885	-0.879	-0.871	-0.864	-0.858	-0.851	-0.844	-0.836	-0.829	-0.821	-0.815	-0.808	-0.800	-0.794	-0.785	-0.778	-0.771	-0.764	-0.758	-0.749	-0.742	-0.735	-0.729	-0.721	-0.715	-0.708	-0.702	-0.696	-0.690	-0.686	-0.680	-0.675	-0.671	-0.668	-0.664	-0.661	-0.658	-0.656	-0.654	-0.652	-0.652	-0.651	-0.651	-0.651	-0.652	-0.655	-0.655	-0.658	-0.661	-0.664	-0.668	-0.672	-0.676	-0.681	-0.685	-0.690	-0.696	-0.702	-0.709	-0.716	-0.722	-0.729	-0.736	-0.744	-0.751	-0.759	-0.766	-0.774	-0.781	-0.789	-0.796	-0.804	-0.811	-0.820	-0.828	-0.834	-0.841	-0.849	-0.856	-0.864	-0.871	-0.879	-0.886	-0.894	-0.900	-0.908	-0.915	-0.922	-0.929	-0.936	-0.942	-0.950	-0.958	-0.964	-0.971	-0.978	-0.986	-0.992	-1.000	-1.008	-1.015	-1.024	-1.030	-1.039	-1.048	-1.055	-1.064	-1.072	-1.081	-1.090	-1.099	-1.108	-1.118	-1.126	-1.136	-1.146	-1.155	-1.166	-1.175	-1.186	-1.196	-1.208	-1.218	-1.229	-1.239	-1.250	-1.260	-1.271	-1.282	-1.294	-1.305	-1.315	-1.326	-1.338	-1.348	-1.360	-1.370	-1.382	-1.392	-1.405	-1.415	-1.426	-1.438	-1.448	-1.459	-1.470	-1.480	-1.491	-1.501	-1.512	-1.522	-1.534	-1.544	-1.554	-1.565	-1.575	-1.586	-1.595	-1.606	-1.615	-1.625	-1.635	-1.645	-1.655	-1.664	-1.674	-1.682	-1.692	-1.702	-1.710	-1.719	-1.729	-1.738	-1.745	-1.754	-1.762	-1.771	-1.779	-1.788	-1.796	-1.804	-1.811	-1.820	-1.828	-1.835	-1.842	-1.850	-1.858	-1.865	-1.872	-1.880	-1.888	-1.895	-1.901	-1.909	-1.916	-1.924	-1.930	-1.938	-1.945	-1.952	-1.959	-1.966	-1.975	-1.982	-1.990	-1.998	-2.006	-2.014	-2.021	-2.030	-2.039	-2.047	-2.056	-2.065	-2.074	-2.082	-2.091	-2.101	-2.111	-2.120	-2.130	-2.140	-2.149	-2.159	-2.169	-2.179	-2.188	-2.198	-2.208	-2.218	-2.229	-2.238	-2.248	-2.258	-2.268	-2.278	-2.288	-2.296	-2.305	-2.315	-2.324	-2.334	-2.342	-2.351	-2.360	-2.369	-2.376	-2.384	-2.391	-2.399	-2.406	-2.414	-2.420	-2.426	-2.431	-2.438	-2.444	-2.448	-2.452	-2.458	-2.461	-2.465	-2.468	-2.470	-2.474	-2.475	-2.476	-2.478	-2.479	-2.480	-2.480	-2.479	-2.479	-2.478	-2.476	-2.474	-2.471	-2.468	-2.464	-2.460	-2.456	-2.450	-2.445	-2.440	-2.432	-2.426	-2.419	-2.411	-2.402	-2.394	-2.385	-2.375	-2.366	-2.355	-2.344	-2.332	-2.321	-2.309	-2.296	-2.282	-2.269	-2.255	-2.241	-2.226	-2.212	-2.196	-2.180	-2.164	-2.148	-2.132	-2.115	-2.099	-2.081	-2.064	-2.046	-2.027	-2.010	-1.991	-1.974	-1.955	-1.936	-1.919	-1.899	-1.880	-1.861	-1.844	-1.824	-1.805	-1.785	-1.768	-1.748	-1.728	-1.710	-1.690	-1.671	-1.652	-1.634	-1.615	-1.596	-1.578	-1.559	-1.540	-1.521	-1.502	-1.482	-1.464	-1.446	-1.428	-1.409	-1.389	-1.371	-1.352	-1.334	-1.315	-1.296	-1.279	-1.260	-1.241	-1.222	-1.205	-1.185	-1.166	-1.149	-1.129	-1.111	-1.092	-1.074	-1.055	-1.036	-1.019	-1.000	-0.981	-0.962	-0.944	-0.926	-0.908	-0.890	-0.871	-0.852	-0.835	-0.818	-0.800	-0.781	-0.762	-0.746	-0.729	-0.710	-0.694	-0.676	-0.660	-0.644	-0.626	-0.610	-0.595	-0.579	-0.562	-0.548	-0.532	-0.516	-0.502	-0.488	-0.472	-0.459	-0.445	-0.431	-0.419	-0.405	-0.392	-0.380	-0.366	-0.354	-0.342	-0.330	-0.319	-0.308	-0.295	-0.285	-0.274	-0.262	-0.252	-0.241	-0.231	-0.220	-0.210	-0.200	-0.191	-0.181	-0.171	-0.161	-0.152	-0.144	-0.134	-0.124	-0.115	-0.106	-0.096	-0.088	-0.079	-0.070	-0.060	-0.052	-0.044	-0.035	-0.025	-0.018	-0.009	-0.001	0.008	0.015	0.022	0.031	0.038	0.045	0.052	0.059	0.065	0.070	0.076	0.082	0.086	0.091	0.095	0.099	0.102	0.104	0.106	0.108	0.109	0.109	0.109	0.108	0.108	0.105	0.102	0.100	0.095	0.091	0.085	0.080	0.074	0.068	0.059	0.051	0.042	0.032	0.022	0.014	0.002	-0.009	-0.020	-0.031	-0.042	-0.055	-0.066	-0.080	-0.091	-0.104	-0.118	-0.129	-0.141	-0.154	-0.165	-0.178	-0.189	-0.200	-0.210	-0.221	-0.231	-0.241	-0.250	-0.259	-0.265	-0.272	-0.280	-0.285	-0.290	-0.294	-0.298	-0.300	-0.302	-0.305	-0.305	-0.305	-0.305	-0.304	-0.301	-0.299	-0.295	-0.290	-0.286	-0.281	-0.275	-0.269	-0.261	-0.254	-0.246	-0.239	-0.229	-0.220	-0.211	-0.200	-0.191	-0.181	-0.170	-0.160	-0.150	-0.138	-0.128	-0.116	-0.106	-0.095	-0.084	-0.072	-0.062	-0.051	-0.041	-0.030	-0.019	-0.009	0.001	0.010	0.020	0.029	0.039	0.048	0.056	0.065	0.074	0.082	0.090	0.098	0.106	0.114	0.122	0.129	0.136	0.144	0.151	0.158	0.165	0.171	0.179	0.185	0.192	0.199	0.205	0.211	0.218	0.225	0.231	0.238	0.244	0.250	0.258	0.264	0.270	0.276	0.282	0.290	0.298	0.304	0.310	0.318	0.325	0.331	0.338	0.345	0.352	0.360	0.368	0.376	0.384	0.391	0.399	0.406	0.415	0.422	0.431	0.439	0.448	0.455	0.464	0.472	0.481	0.490	0.499	0.507	0.516	0.525	0.535	0.544	0.552	0.561	0.571	0.581	0.590	0.600	0.609	0.619	0.628	0.638	0.648	0.658	0.668	0.676	0.686	0.696	0.706	0.715	0.725	0.735	0.744	0.754	0.764	0.774	0.784	0.794	0.804	0.812	0.822	0.832	0.842	0.852	0.861	0.871	0.881	0.891	0.900	0.910	0.920	0.929	0.940	0.949	0.958	0.966	0.976	0.985	0.995	1.002	1.011	1.021	1.029	1.039	1.046	1.055	1.062	1.070	1.078	1.085	1.092	1.100	1.106	1.114	1.121	1.128	1.132	1.139	1.145	1.151	1.156	1.161	1.166	1.170	1.175	1.180	1.184	1.188	1.191	1.194	1.198	1.201	1.205	1.208	1.210	1.212	1.215	1.218	1.220	1.222	1.225	1.229	1.231	1.234	1.236	1.239	1.242	1.245	1.248	1.251	1.256	1.259	1.264	1.268	1.272	1.278	1.284	1.289	1.295	1.301	1.309	1.315	1.324	1.331	1.340	1.348	1.356	1.366	1.375	1.384	1.395	1.404	1.414	1.424	1.435	1.445	1.456	1.466	1.475	1.486	1.496	1.505	1.515	1.524	1.532	1.541	1.548	1.556	1.562	1.569	1.574	1.579	1.584	1.585	1.589	1.589	1.590	1.590	1.589	1.586	1.584	1.580	1.575	1.569	1.561	1.554	1.545	1.535	1.524	1.512	1.500	1.485	1.471	1.456	1.440	1.424	1.406	1.388	1.370	1.350	1.330	1.309	1.289	1.268	1.248	1.226	1.204	1.182	1.161	1.140	1.119	1.098	1.078	1.056	1.036	1.019	0.999	0.980	0.962	0.945	0.929	0.912	0.898	0.882	0.868	0.856	0.844	0.832	0.821	0.811	0.804	0.796	0.789	0.782	0.778	0.772	0.769	0.765	0.762	0.762	0.760	0.761	0.761	0.762	0.764	0.765	0.769	0.772	0.775	0.779	0.784	0.789	0.792	0.799	0.804	0.809	0.816	0.821	0.826	0.831	0.839	0.844	0.849	0.854	0.860	0.865	0.870	0.875	0.880	0.885	0.889	0.894	0.896	0.901	0.905	0.909	0.912	0.915	0.919	0.921	0.924	0.928	0.929	0.931	0.934	0.936	0.939	0.941	0.944	0.946	0.948	0.950	0.952	0.956	0.958	0.960	0.962	0.966	0.969	0.972	0.975	0.979	0.982	0.986	0.990	0.994	0.999	1.004	1.008	1.012	1.016	1.022	1.028	1.034	1.038	1.044	1.049	1.055	1.061	1.068	1.074	1.081	1.088	1.095	1.101	1.108	1.115	1.122	1.130	1.136	1.144	1.150	1.158	1.164	1.171	1.179	1.185	1.192	1.199	1.205	1.211	1.218	1.225	1.230	1.235	1.242	1.248	1.252	1.258	1.262	1.266	1.271	1.275	1.279	1.281	1.284	1.286	1.288	1.290	1.290	1.291	1.290	1.289	1.288	1.284	1.281	1.278	1.272	1.266	1.260	1.254	1.246	1.238	1.228	1.218	1.206	1.195	1.181	1.168	1.154	1.138	1.121	1.104	1.086	1.068	1.048	1.025	1.005	0.982	0.959	0.935	0.911	0.885	0.859	0.832	0.806	0.778	0.750	0.721	0.692	0.662	0.632	0.602	0.574	0.544	0.514	0.482	0.452	0.424	0.392	0.364	0.334	0.305	0.276	0.249	0.221	0.194	0.168	0.141	0.118	0.092	0.069	0.045	0.024	0.002	-0.018	-0.038	-0.056	-0.072	-0.090	-0.106	-0.120	-0.135	-0.148	-0.160	-0.171	-0.181	-0.191	-0.199	-0.205	-0.212	-0.218	-0.222	-0.228	-0.229	-0.231	-0.234	-0.235	-0.235	-0.235	-0.232	-0.232	-0.230	-0.228	-0.224	-0.221	-0.216	-0.212	-0.208	-0.202	-0.198	-0.191	-0.186	-0.180	-0.174	-0.168	-0.161	-0.156	-0.149	-0.142	-0.136	-0.130	-0.124	-0.118	-0.111	-0.106	-0.100	-0.094	-0.088	-0.081	-0.076	-0.070	-0.065	-0.060	-0.055	-0.049	-0.045	-0.040	-0.036	-0.031	-0.028	-0.024	-0.020	-0.016	-0.014	-0.010	-0.008	-0.005	-0.002	0.000	0.002	0.004	0.006	0.009	0.010	0.010	0.012	0.014	0.014	0.016	0.016	0.016	0.018	0.018	0.018	0.018	0.018	0.018	0.018	0.016	0.016	0.016	0.016	0.015	0.015	0.014	0.014	0.014	0.014	0.014	0.015	0.015	0.016	0.018	0.018	0.019	0.020	0.022	0.024	0.028	0.029	0.032	0.035	0.039	0.042	0.048	0.052	0.058	0.062	0.069	0.076	0.082	0.090	0.099	0.105	0.114	0.124	0.132	0.142	0.152	0.162	0.174	0.185	0.195	0.208	0.219	0.230	0.242	0.254	0.266	0.279	0.291	0.304	0.316	0.328	0.340	0.352	0.364	0.376	0.388	0.399	0.409	0.419	0.429	0.439	0.448	0.458	0.465	0.474	0.480	0.488	0.494	0.499	0.506	0.510	0.515	0.519	0.521	0.525	0.526	0.529	0.530	0.531	0.531	0.532	0.531	0.530	0.529	0.528	0.525	0.521	0.520	0.516	0.512	0.510	0.506	0.502	0.499	0.495	0.490	0.486	0.481	0.476	0.472	0.469	0.462	0.459	0.454	0.449	0.444	0.440	0.435	0.431	0.426	0.422	0.419	0.415	0.412	0.408	0.404	0.401	0.398	0.395	0.392	0.390	0.388	0.386	0.384	0.382	0.380	0.379	0.376	0.376	0.375	0.374	0.372	0.371	0.371	0.371	0.371	0.371	0.371	0.371	0.371	0.372	0.374	0.374	0.374	0.376	0.376	0.378	0.379	0.379	0.381	0.381	0.382	0.382	0.384	0.385	0.386	0.386	0.386	0.388	0.386	0.388	0.388	0.388	0.388	0.388	0.386	0.385	0.382	0.382	0.380	0.378	0.374	0.371	0.368	0.364	0.359	0.354	0.349	0.342	0.336	0.329	0.321	0.314	0.305	0.296	0.288	0.276	0.266	0.255	0.244	0.231	0.218	0.205	0.191	0.176	0.162	0.146	0.130	0.112	0.095	0.078	0.060	0.041	0.022	0.002	-0.018	-0.038	-0.059	-0.080	-0.102	-0.124	-0.145	-0.169	-0.190	-0.215	-0.238	-0.261	-0.285	-0.309	-0.334	-0.358	-0.382	-0.406	-0.431	-0.456	-0.480	-0.504	-0.529	-0.552	-0.578	-0.601	-0.625	-0.649	-0.672	-0.695	-0.720	-0.742	-0.765	-0.786	-0.809	-0.830	-0.850	-0.871	-0.891	-0.911	-0.930	-0.949	-0.968	-0.985	-1.001	-1.018	-1.034	-1.049	-1.064	-1.078	-1.091	-1.104	-1.115	-1.126	-1.138	-1.148	-1.156	-1.165	-1.174	-1.181	-1.188	-1.192	-1.199	-1.202	-1.206	-1.209	-1.212	-1.214	-1.215	-1.216	-1.216	-1.215	-1.215	-1.214	-1.211	-1.209	-1.206	-1.202	-1.198	-1.192	-1.189	-1.182	-1.176	-1.170	-1.162	-1.156	-1.149	-1.139	-1.131	-1.122	-1.112	-1.104	-1.094	-1.082	-1.072	-1.061	-1.051	-1.039	-1.029	-1.018	-1.006	-0.994	-0.981	-0.969	-0.956	-0.944	-0.930	-0.918	-0.904	-0.891	-0.878	-0.864	-0.850	-0.835	-0.822	-0.808	-0.794	-0.780	-0.765	-0.750	-0.736	-0.721	-0.705	-0.691	-0.676	-0.661	-0.646	-0.630	-0.615	-0.600	-0.585	-0.570	-0.554	-0.539	-0.522	-0.509	-0.492	-0.478	-0.462	-0.446	-0.431	-0.416	-0.401	-0.386	-0.370	-0.355	-0.341	-0.325	-0.310	-0.295	-0.281	-0.266	-0.252	-0.238	-0.224	-0.210	-0.196	-0.184	-0.170	-0.156	-0.142	-0.131	-0.118	-0.105	-0.094	-0.082	-0.070	-0.059	-0.049	-0.038	-0.028	-0.019	-0.009	0.001	0.010	0.018	0.026	0.035	0.041	0.049	0.056	0.061	0.068	0.072	0.078	0.082	0.086	0.090	0.094	0.096	0.099	0.101	0.101	0.104	0.104	0.105	0.105	0.105	0.104	0.102	0.100	0.100	0.096	0.094	0.091	0.088	0.084	0.079	0.075	0.070	0.065	0.060	0.054	0.049	0.042	0.036	0.030	0.022	0.016	0.010	0.002	-0.005	-0.012	-0.021	-0.029	-0.036	-0.044	-0.052	-0.061	-0.070	-0.078	-0.085	-0.095	-0.104	-0.111	-0.120	-0.128	-0.138	-0.145	-0.154	-0.162	-0.170	-0.178	-0.186	-0.195	-0.201	-0.209	-0.216	-0.225	-0.232	-0.241	-0.248	-0.255	-0.262	-0.269	-0.278	-0.285	-0.291	-0.299	-0.306	-0.312	-0.321	-0.328	-0.336	-0.342	-0.351	-0.360	-0.368	-0.376	-0.385	-0.394	-0.402	-0.412	-0.422	-0.432	-0.442	-0.452	-0.464	-0.476	-0.489	-0.501	-0.514	-0.526	-0.540	-0.555	-0.570	-0.585	-0.600	-0.616	-0.634	-0.650	-0.668	-0.686	-0.704	100.000	5.000	2.000	1.000	7.000	3.000	1.000	518.000	2.000	674.000	3.000	910.000	0.000	0.000	0.000	0.000	0.000	0.000	0.000	0.000	0.000	0.000	0.000	0.000	4.284	4.254	4.222	4.191	4.158	4.125	4.091	4.058	4.022	3.986	3.951	3.914	3.874	3.836	3.796	3.755	3.715	3.672	3.629	3.585	3.540	3.494	3.448	3.400	3.352	3.302	3.254	3.202	3.151	3.099	3.046	2.992	2.938	2.884	2.828	2.772	2.716	2.659	2.601	2.542	2.485	2.426	2.369	2.310	2.250	2.191	2.134	2.074	2.015	1.956	1.898	1.841	1.782	1.726	1.670	1.614	1.559	1.504	1.450	1.398	1.345	1.294	1.244	1.194	1.145	1.098	1.052	1.008	0.964	0.921	0.880	0.840	0.800	0.762	0.726	0.691	0.659	0.625	0.595	0.565	0.535	0.509	0.482	0.458	0.435	0.411	0.391	0.370	0.351	0.332	0.316	0.299	0.285	0.270	0.258	0.245	0.232	0.220	0.210	0.200	0.190	0.180	0.171	0.162	0.154	0.146	0.139	0.130	0.122	0.114	0.105	0.098	0.089	0.081	0.071	0.061	0.051	0.041	0.031	0.020	0.009	-0.002	-0.016	-0.030	-0.042	-0.058	-0.072	-0.088	-0.105	-0.122	-0.140	-0.158	-0.178	-0.198	-0.219	-0.239	-0.261	-0.282	-0.306	-0.330	-0.355	-0.379	-0.405	-0.430	-0.456	-0.484	-0.510	-0.538	-0.565	-0.594	-0.621	-0.649	-0.678	-0.706	-0.734	-0.762	-0.790	-0.818	-0.846	-0.874	-0.900	-0.928	-0.954	-0.980	-1.005	-1.030	-1.054	-1.076	-1.099	-1.121	-1.142	-1.162	-1.181	-1.200	-1.218	-1.234	-1.249	-1.262	-1.276	-1.288	-1.298	-1.308	-1.315	-1.322	-1.328	-1.331	-1.335	-1.335	-1.336	-1.334	-1.331	-1.326	-1.321	-1.315	-1.308	-1.299	-1.288	-1.276	-1.262	-1.248	-1.232	-1.216	-1.198	-1.180	-1.160	-1.139	-1.118	-1.095	-1.071	-1.048	-1.024	-0.998	-0.972	-0.945	-0.918	-0.891	-0.864	-0.835	-0.806	-0.778	-0.750	-0.720	-0.692	-0.662	-0.635	-0.608	-0.579	-0.551	-0.525	-0.498	-0.471	-0.446	-0.420	-0.395	-0.371	-0.348	-0.325	-0.302	-0.281	-0.261	-0.241	-0.222	-0.204	-0.185	-0.170	-0.152	-0.138	-0.122	-0.110	-0.096	-0.084	-0.071	-0.061	-0.050	-0.041	-0.030	-0.022	-0.014	-0.006	0.001	0.006	0.012	0.019	0.025	0.030	0.035	0.039	0.044	0.049	0.051	0.056	0.059	0.062	0.066	0.069	0.071	0.074	0.078	0.080	0.084	0.086	0.089	0.091	0.094	0.096	0.099	0.101	0.102	0.105	0.109	0.110	0.112	0.114	0.115	0.116	0.119	0.119	0.121	0.122	0.122	0.124	0.124	0.125	0.125	0.125	0.125	0.125	0.124	0.124	0.121	0.121	0.120	0.118	0.116	0.114	0.112	0.110	0.108	0.104	0.102	0.099	0.096	0.092	0.090	0.086	0.084	0.080	0.076	0.071	0.069	0.064	0.060	0.056	0.052	0.049	0.045	0.040	0.035	0.031	0.028	0.022	0.019	0.014	0.009	0.004	0.000	-0.005	-0.010	-0.015	-0.019	-0.025	-0.029	-0.034	-0.039	-0.045	-0.049	-0.055	-0.060	-0.066	-0.071	-0.076	-0.081	-0.089	-0.094	-0.100	-0.105	-0.110	-0.116	-0.122	-0.128	-0.132	-0.138	-0.144	-0.148	-0.152	-0.158	-0.162	-0.168	-0.171	-0.175	-0.178	-0.181	-0.182	-0.186	-0.188	-0.189	-0.191	-0.191	-0.191	-0.192	-0.191	-0.190	-0.190	-0.188	-0.185	-0.181	-0.180	-0.175	-0.171	-0.166	-0.160	-0.154	-0.149	-0.142	-0.135	-0.128	-0.119	-0.111	-0.102	-0.092	-0.084	-0.075	-0.065	-0.055	-0.044	-0.034	-0.024	-0.014	-0.002	0.008	0.019	0.029	0.040	0.051	0.060	0.071	0.081	0.091	0.100	0.111	0.120	0.129	0.138	0.146	0.154	0.162	0.170	0.178	0.184	0.191	0.198	0.202	0.209	0.214	0.220	0.225	0.230	0.234	0.236	0.240	0.244	0.248	0.251	0.254	0.256	0.259	0.261	0.265	0.266	0.269	0.271	0.274	0.276	0.278	0.280	0.282	0.286	0.289	0.291	0.295	0.298	0.301	0.305	0.308	0.312	0.316	0.322	0.328	0.331	0.338	0.344	0.350	0.356	0.362	0.370	0.379	0.386	0.394	0.404	0.412	0.422	0.432	0.442	0.452	0.464	0.476	0.488	0.500	0.512	0.524	0.539	0.551	0.565	0.580	0.594	0.609	0.624	0.639	0.655	0.670	0.686	0.702	0.720	0.736	0.752	0.770	0.786	0.805	0.822	0.839	0.858	0.875	0.892	0.910	0.929	0.946	0.964	0.981	0.999	1.016	1.034	1.051	1.069	1.085	1.102	1.119	1.136	1.151	1.169	1.184	1.199	1.215	1.229	1.244	1.258	1.271	1.284	1.296	1.309	1.320	1.331	1.342	1.352	1.361	1.370	1.379	1.386	1.394	1.399	1.405	1.410	1.414	1.418	1.420	1.422	1.425	1.428	1.428	1.426	1.426	1.425	1.422	1.419	1.416	1.412	1.408	1.402	1.398	1.391	1.385	1.379	1.371	1.364	1.355	1.348	1.340	1.331	1.322	1.314	1.304	1.295	1.285	1.275	1.266	1.258	1.248	1.239	1.231	1.222	1.214	1.206	1.198	1.190	1.184	1.179	1.172	1.166	1.161	1.156	1.152	1.149	1.146	1.144	1.142	1.141	1.140	1.141	1.141	1.142	1.144	1.146	1.150	1.152	1.158	1.162	1.168	1.172	1.179	1.185	1.191	1.199	1.206	1.214	1.221	1.230	1.238	1.246	1.256	1.264	1.272	1.281	1.291	1.300	1.309	1.318	1.325	1.334	1.342	1.350	1.359	1.365	1.372	1.380	1.386	1.392	1.398	1.404	1.409	1.414	1.418	1.421	1.426	1.429	1.431	1.432	1.435	1.438	1.439	1.439	1.440	1.440	1.440	1.440	1.439	1.439	1.438	1.438	1.436	1.436	1.434	1.432	1.431	1.431	1.430	1.429	1.428	1.426	1.425	1.424	1.424	1.422	1.422	1.422	1.422	1.422	1.422	1.424	1.425	1.426	1.428	1.429	1.430	1.432	1.435	1.438	1.440	1.442	1.446	1.449	1.452	1.456	1.460	1.464	1.468	1.471	1.476	1.480	1.484	1.488	1.492	1.496	1.500	1.505	1.509	1.512	1.518	1.521	1.525	1.529	1.532	1.538	1.540	1.544	1.548	1.550	1.555	1.556	1.560	1.562	1.566	1.568	1.570	1.572	1.575	1.576	1.578	1.580	1.580	1.582	1.584	1.585	1.586	1.588	1.589	1.590	1.591	1.592	1.594	1.595	1.594	1.595	1.596	1.599	1.600	1.601	1.602	1.604	1.605	1.608	1.609	1.611	1.614	1.615	1.619	1.621	1.625	1.629	1.634	1.636	1.641	1.646	1.651	1.658	1.664	1.669	1.676	1.684	1.691	1.700	1.709	1.719	1.729	1.739	1.749	1.761	1.774	1.786	1.800	1.815	1.829	1.845	1.861	1.878	1.895	1.912	1.932	1.951	1.971	1.992	2.014	2.035	2.058	2.081	2.105	2.129	2.154	2.180	2.205	2.231	2.258	2.284	2.312	2.340	2.368	2.395	2.424	2.452	2.481	2.511	2.539	2.569	2.598	2.626	2.655	2.684	2.711	2.740	2.768	2.792	2.820	2.846	2.871	2.898	2.922	2.945	2.969	2.990	3.012	3.032	3.052	3.071	3.090	3.108	3.122	3.138	3.152	3.166	3.178	3.190	3.199	3.208	3.216	3.224	3.230	3.235	3.240	3.242	3.245	3.246	3.248	3.248	3.245	3.244	3.240	3.236	3.232	3.228	3.222	3.215	3.209	3.200	3.194	3.185	3.176	3.168	3.159	3.150	3.141	3.131	3.121	3.112	3.104	3.094	3.085	3.075	3.068	3.059	3.051	3.042	3.036	3.029	3.022	3.016	3.011	3.006	3.001	2.998	2.995	2.991	2.990	2.988	2.986	2.986	2.985	2.986	2.986	2.989	2.990	2.992	2.995	2.998	3.001	3.004	3.009	3.012	3.016	3.021	3.025	3.029	3.032	3.036	3.041	3.045	3.049	3.051	3.055	3.058	3.059	3.060	3.061	3.062	3.062	3.061	3.061	3.059	3.055	3.052	3.049	3.042	3.038	3.031	3.024	3.016	3.008	2.998	2.986	2.975	2.961	2.950	2.935	2.920	2.904	2.886	2.870	2.851	2.831	2.812	2.792	2.770	2.749	2.725	2.702	2.679	2.654	2.628	2.601	2.576	2.548	2.520	2.492	2.464	2.435	2.406	2.376	2.345	2.316	2.285	2.254	2.222	2.191	2.160	2.129	2.095	2.064	2.031	2.000	1.968	1.936	1.904	1.872	1.841	1.810	1.779	1.748	1.716	1.686	1.655	1.625	1.595	1.565	1.535	1.508	1.479	1.451	1.424	1.396	1.369	1.342	1.316	1.291	1.266	1.242	1.218	1.195	1.172	1.150	1.129	1.108	1.086	1.066	1.046	1.026	1.008	0.988	0.970	0.952	0.935	0.918	0.901	0.885	0.868	0.851	0.836	0.820	0.805	0.789	0.774	0.759	0.742	0.728	0.712	0.698	0.681	0.666	0.650	0.634	0.619	0.602	0.586	0.570	0.552	0.536	0.519	0.501	0.484	0.466	0.448	0.429	0.410	0.392	0.372	0.352	0.334	0.312	0.294	0.272	0.252	0.232	0.211	0.190	0.169	0.149	0.126	0.106	0.084	0.062	0.041	0.020	-0.001	-0.021	-0.044	-0.064	-0.085	-0.105	-0.125	-0.144	-0.164	-0.182	-0.201	-0.219	-0.236	-0.254	-0.271	-0.288	-0.304	-0.320	-0.334	-0.349	-0.362	-0.376	-0.389	-0.401	-0.412	-0.424	-0.434	-0.444	-0.452	-0.461	-0.469	-0.476	-0.482	-0.489	-0.494	-0.500	-0.504	-0.506	-0.510	-0.511	-0.512	-0.514	-0.514	-0.514	-0.514	-0.512	-0.510	-0.507	-0.505	-0.501	-0.498	-0.494	-0.489	-0.482	-0.478	-0.470	-0.464	-0.456	-0.449	-0.440	-0.432	-0.424	-0.415	-0.404	-0.395	-0.384	-0.375	-0.364	-0.352	-0.341	-0.330	-0.319	-0.308	-0.295	-0.282	-0.271	-0.259	-0.246	-0.234	-0.221	-0.209	-0.196	-0.184	-0.172	-0.159	-0.146	-0.134	-0.121	-0.109	-0.098	-0.084	-0.072	-0.060	-0.048	-0.035	-0.025	-0.012	-0.001	0.011	0.022	0.034	0.045	0.056	0.068	0.080	0.091	0.102	0.115	0.125	0.136	0.149	0.160	0.171	0.184	0.195	0.208	0.220	0.231	0.244	0.258	0.270	0.282	0.296	0.309	0.324	0.338	0.352	0.366	0.381	0.396	0.411	0.428	0.444	0.460	0.478	0.495	0.510	0.529	0.546	0.565	0.582	0.601	0.620	0.639	0.658	0.676	0.696	0.714	0.734	0.752	0.772	0.790	0.810	0.829	0.846	0.865	0.882	0.900	0.918	0.934	0.950	0.966	0.982	0.998	1.011	1.025	1.039	1.050	1.062	1.074	1.085	1.094	1.101	1.110	1.118	1.122	1.128	1.131	1.135	1.138	1.139	1.140	1.139	1.138	1.135	1.132	1.128	1.122	1.118	1.110	1.104	1.095	1.086	1.076	1.065	1.054	1.041	1.030	1.016	1.004	0.988	0.974	0.959	0.942	0.926	0.910	0.894	0.878	0.860	0.842	0.826	0.809	0.791	0.774	0.756	0.740	0.721	0.705	0.689	0.671	0.655	0.639	0.622	0.608	0.592	0.578	0.564	0.550	0.536	0.522	0.510	0.498	0.486	0.476	0.465	0.455	0.446	0.436	0.428	0.420	0.414	0.406	0.401	0.395	0.390	0.386	0.384	0.381	0.378	0.375	0.374	0.374	0.374	0.374	0.374	0.375	0.376	0.379	0.381	0.382	0.386	0.390	0.392	0.396	0.400	0.404	0.408	0.412	0.416	0.419	0.422	0.426	0.430	0.434	0.438	0.441	0.444	0.446	0.449	0.450	0.452	0.454	0.455	0.454	0.455	0.454	0.452	0.450	0.448	0.445	0.441	0.438	0.432	0.428	0.422	0.415	0.409	0.401	0.392	0.385	0.376	0.366	0.358	0.348	0.338	0.326	0.315	0.304	0.292	0.281	0.269	0.259	0.246	0.235	0.224	0.211	0.201	0.190	0.179	0.170	0.160	0.151	0.141	0.134	0.128	0.119	0.114	0.109	0.104	0.100	0.098	0.096	0.095	0.095	0.096	0.096	0.100	0.104	0.109	0.116	0.122	0.130	0.139	0.150	0.161	0.172	0.185	0.200	0.215	0.230	0.246	0.264	0.281	0.300	0.320	0.340	0.361	0.382	0.404	0.426	0.450	0.472	0.495	0.519	0.542	0.566	0.590	0.614	0.638	0.660	0.685	0.708	0.730	0.754	0.776	0.799	0.820	0.841	0.862	0.884	0.904	0.921	0.941	0.959	0.976	0.992	1.009	1.024	1.038	1.051	1.064	1.075	1.086	1.096	1.105	1.114	1.120	1.129	1.132	1.139	1.142	1.145	1.146	1.148	1.148	1.148	1.145	1.142	1.139	1.135	1.130	1.125	1.118	1.111	1.102	1.092	1.084	1.072	1.062	1.050	1.039	1.026	1.012	0.999	0.985	0.969	0.955	0.939	0.924	0.908	0.890	0.874	0.858	0.840	0.824	0.806	0.789	0.772	0.754	0.738	0.720	0.704	0.686	0.670	0.655	0.639	0.624	0.609	0.594	0.580	0.566	0.552	0.540	0.528	0.515	0.505	0.494	0.484	0.475	0.466	0.458	0.449	0.441	0.436	0.430	0.425	0.420	0.416	0.412	0.411	0.408	0.408	0.406	0.405	0.405	0.406	0.408	0.410	0.411	0.414	0.418	0.420	0.425	0.430	0.434	0.440	0.445	0.451	0.456	0.462	0.470	0.476	0.484	0.491	0.500	0.507	0.515	0.524	0.531	0.540	0.548	0.556	0.565	0.574	0.582	0.591	0.599	0.608	0.618	0.625	0.634	0.644	0.651	0.659	0.668	0.676	0.684	0.691	0.700	0.708	0.715	0.722	0.730	0.736	0.742	0.750	0.756	0.762	0.768	0.772	0.779	0.784	0.788	0.794	0.796	0.801	0.805	0.808	0.811	0.814	0.815	0.816	0.819	0.820	0.820	0.820	0.819	0.819	0.818	0.816	0.815	0.812	0.810	0.808	0.804	0.800	0.796	0.792	0.789	0.784	0.779	0.772	0.768	0.761	0.755	0.748	0.742	0.735	0.728	0.720	0.711	0.704	0.696	0.688	0.679	0.671	0.664	0.655	0.646	0.638	0.629	0.620	0.612	0.604	0.594	0.586	0.578	0.569	0.560	0.551	0.542	0.534	0.526	0.518	0.509	0.500	0.492	0.484	0.475	0.468	0.459	0.450	0.442	0.435	0.426	0.418	0.411	0.402	0.395	0.386	0.379	0.370	0.362	0.355	0.348	0.340	0.331	0.324	0.315	0.308	0.300	0.291	0.284	0.276	0.269	0.261	0.252	0.246	0.238	0.230	0.224	0.216	0.209	0.201	0.194	0.186	0.180	0.174	0.166	0.160	0.154	0.146	0.141	0.135	0.129	0.124	0.120	0.115	0.110	0.106	0.102	0.099	0.096	0.094	0.090	0.088	0.086	0.084	0.084	0.082	0.082	0.082	0.082	0.082	0.085	0.085	0.088	0.090	0.092	0.095	0.099	0.104	0.108	0.111	0.118	0.122	0.129	0.135	0.140	0.148	0.155	0.162	0.170	0.178	0.188	0.195	0.204	0.212	0.222	0.232	0.241	0.252	0.261	0.272	0.282	0.294	0.304	0.314	0.325	0.336	0.346	0.358	0.369	0.379	0.390	0.400	0.410	0.421	0.431	0.442	0.452	0.461	0.472	0.482	0.491	0.501	0.510	0.520	0.528	0.538	0.545	0.554	0.561	0.570	0.578	0.584	0.592	0.599	0.605	0.612	0.618	0.624	0.631	0.635	0.641	0.646	0.651	0.656	0.661	0.666	0.670	0.675	0.679	0.684	0.688	0.691	0.695	0.698	0.701	0.704	0.708	0.710	0.714	0.715	0.718	0.720	0.722	0.725	0.726	0.729	0.730	0.731	0.732	0.735	0.735	0.736	0.736	0.736	0.736	0.735	0.735	0.735	0.734	0.732	0.731	0.729	0.728	0.725	0.722	0.720	0.716	0.712	0.709	0.705	0.700	0.695	0.690	0.685	0.679	0.674	0.665	0.659	0.651	0.645	0.635	0.628	0.620	0.610	0.600	0.591	0.580	0.571	0.559	0.549	0.538	0.525	0.514	0.502	0.489	0.476	0.464	0.450	0.436	0.422	0.410	0.396	0.381	0.366	0.351	0.336	0.321	0.306	0.291	0.278	0.261	0.246	0.230	0.216	0.200	0.185	0.170	0.154	0.139	0.122	0.109	0.094	0.080	0.064	0.050	0.036	0.022	0.010	-0.004	-0.018	-0.029	-0.041	-0.051	-0.062	-0.074	-0.084	-0.094	-0.102	-0.110	-0.119	-0.126	-0.131	-0.139	-0.142	-0.148	-0.151	-0.155	-0.158	-0.159	-0.159	-0.160	-0.159	-0.156	-0.155	-0.152	-0.148	-0.144	-0.139	-0.131	-0.125	-0.118	-0.110	-0.101	-0.091	-0.081	-0.070	-0.060	-0.048	-0.035	-0.022	-0.009	0.004	0.018	0.031	0.046	0.059	0.074	0.089	0.104	0.118	0.132	0.146	0.161	0.175	0.189	0.202	0.215	0.228	0.240	0.251	0.262	0.274	0.284	0.292	0.301	0.309	0.316	0.322	0.329	0.334	0.338	0.341	0.344	0.345	0.345	0.346	0.345	0.344	0.341	0.339	0.334	0.330	0.324	0.319	0.311	0.304	0.296	0.288	0.280	0.270	0.260	0.250	0.239	0.229	0.218	0.206	0.196	0.185	0.174	0.162	0.152	0.141	0.131	0.121	0.111	0.102	0.094	0.085	0.078	0.070	0.065	0.059	0.054	0.049	0.046	0.045	0.044	0.042	0.042	0.045	0.048	0.051	0.056	0.062	0.069	0.076	0.085	0.095	0.106	0.119	0.132	0.145	0.161	0.178	0.195	0.211	0.231	0.251	0.271	0.292	0.314	0.336	0.359	0.382	0.406	0.430	0.455	0.479	0.504	0.530	0.555	0.581	0.605	0.631	0.656	0.681	0.706	0.731	0.755	0.779	0.801	0.825	0.846	0.866	0.888	0.908	0.926	0.944	0.962	0.978	0.994	1.008	1.021	1.032	1.044	1.055	1.065	1.072	1.080	1.086	1.091	1.095	1.099	1.101	1.101	1.102	1.101	1.099	1.096	1.094	1.090	1.084	1.079	1.071	1.065	1.056	1.049	1.039	1.030	1.020	1.011	1.001	0.990	0.980	0.969	0.959	0.948	0.938	0.928	0.916	0.906	0.896	0.888	0.879	0.870	0.861	0.854	0.846	0.840	0.834	0.829	0.825	0.821	0.819	0.816	0.815	0.814	0.815	0.816	0.819	0.821	0.826	0.831	0.836	0.842	0.850	0.859	0.868	0.878	0.888	0.899	0.911	0.924	0.938	0.951	0.966	0.981	0.998	1.012	1.030	1.048	1.065	1.082	1.100	1.119	1.138	1.155	1.174	1.192	1.211	1.230	1.248	1.268	1.285	1.302	1.320	1.338	1.355	1.372	1.388	1.404	1.420	1.435	1.450	1.464	1.478	1.489	1.502	1.514	1.524	1.534	1.544	1.554	1.562	1.570	1.578	1.582	1.589	1.594	1.599	1.604	1.606	1.609	1.610	1.612	1.612	1.612	1.611	1.610	1.610	1.606	1.605	1.601	1.598	1.595	1.590	1.585	1.581	1.576	1.571	1.566	1.560	1.555	1.549	1.544	1.538	1.531	1.525	1.519	1.514	1.508	1.501	1.496	1.490	1.485	1.479	1.475	1.469	1.464	1.460	1.456	1.451	1.448	1.444	1.440	1.438	1.435	1.431	1.429	1.428	1.425	1.422	1.421	1.420	1.418	1.416	1.415	1.414	1.414	1.412	1.411	1.411	1.410	1.408	1.408	1.406	1.404	1.404	1.401	1.400	1.399	1.396	1.394	1.391	1.389	1.385	1.382	1.379	1.375	1.371	1.366	1.361	1.355	1.350	1.344	1.338	1.331	1.324	1.316	1.310	1.301	1.292	1.284	1.275	1.266	1.255	1.245	1.235	1.224	1.214	1.202	1.190	1.180	1.168	1.155	1.142	1.130	1.118	1.105	1.091	1.079	1.065	1.051	1.039	1.025	1.011	0.998	0.984	0.970	0.956	0.942	0.928	0.914	0.900	0.886	0.872	0.858	0.845	0.831	0.818	0.804	0.790	0.778	0.764	0.750	0.738	0.725	0.711	0.698	0.684	0.671	0.659	0.646	0.634	0.620	0.608	0.595	0.581	0.570	0.556	0.544	0.531	0.519	0.506	0.492	0.481	0.468	0.454	0.441	0.429	0.415	0.401	0.388	0.374	0.360	0.346	0.331	0.318	0.301	0.288	0.272	0.258	0.240	0.225	0.209	0.192	0.176	0.160	0.142	0.125	0.109	0.090	0.072	0.054	0.035	0.015	-0.005	-0.025	-0.045	-0.065	-0.086	-0.106	-0.129	-0.149	-0.170	-0.192	-0.215	-0.238	-0.260	-0.284	-0.306	-0.329	-0.352	-0.376	-0.399	-0.422	-0.448	-0.471	-0.495	-0.519	-0.541	-0.565	-0.588	-0.612	-0.635	-0.658	-0.680	-0.702	-0.725	-0.748	-0.768	-0.789	-0.810	-0.830	-0.850	-0.868	-0.886	-0.904	-0.921	-0.938	-0.952	-0.968	-0.981	-0.995	-1.006	-1.018	-1.026	-1.035	-1.042	-1.049	-1.054	-1.059	-1.061	-1.062	-1.061	-1.060	-1.056	-1.051	-1.045	-1.038	-1.028	-1.016	-1.004	-0.988	-0.970	-0.952	-0.931	-0.909	-0.884	-0.856	-0.828	-0.798	-0.765	-0.730	-0.694	-0.654	-0.612	-0.570	-0.525	-0.478	-0.429	-0.378	-0.324	-0.269	-0.211	-0.154	-0.092	-0.030	0.034	0.100	0.168	0.236	0.306	0.379	0.452	0.526	0.602	0.680	0.758	0.835	0.915	0.995	1.076	1.158	1.240	1.321	1.405	1.486	1.570	1.654	1.735	1.818	1.900	1.982	2.064	2.145	2.225	2.306	2.385	2.464	2.542	2.619	2.694	2.770	2.844	2.915	2.988	3.058	3.126	3.195	3.261	3.326	3.390	3.452	3.514	3.574	3.632	3.690	3.745	3.800	3.852	3.902	3.952	4.001	4.046	4.093	4.136	4.176	4.218	4.255	4.292	4.328	4.361	4.392	4.422	4.451	4.476	4.501	4.524	4.545	4.562	4.579	4.594	4.606	4.618	4.625	4.630	4.634	4.635	4.632	4.630	4.622	4.615	4.604	4.588	4.571	4.551	4.530	4.505	4.476	4.445	4.411	4.375	4.335	4.292	4.246	4.198	4.146	4.091	4.034	3.974	3.910	3.844	3.774	3.701	3.626	3.548	3.466	3.382	3.296	3.208	3.115	3.020	2.922	2.822	2.721	2.615	2.509	2.399	2.288	2.174	2.058	1.940	1.820	1.698	1.574	1.450	1.321	1.195	1.064	0.932	0.800	0.666	0.530	0.395	0.256	0.120	-0.020	-0.159	-0.299	-0.440	-0.581	-0.722	-0.864	-1.006	-1.149	-1.290	-1.431	-1.572	-1.715	-1.856	-1.996	-2.136	-2.276	-2.414	-2.551	-2.689	-2.824	-2.958	-3.092	-3.224	-3.355	-3.484	-3.611	-3.738	-3.862	-3.985	-4.108	-4.225	-4.344	-4.459	-4.572	-4.682	-4.792	-4.900	-5.004	-5.108	-5.208	-5.306	-5.402	-5.496	-5.588	-5.676	-5.764	-5.849	-5.931	-6.011	-6.090	-6.166	-6.240	-6.311	-6.381	-6.449	-6.515	-6.579	-6.640	-6.700	-6.758	-6.814	-6.869	-6.921	-6.972	-7.021	-7.070	-7.116	-7.160	-7.202	-7.245	-7.285	-7.324	-7.362	-7.399	-7.432	-7.466	-7.499	-7.529	-7.559	-7.588	-7.615	-7.640	-7.665	-7.689	-7.711	-7.732	-7.751	-7.770	-7.788	-7.804	-7.818	-7.831	-7.844	-7.854	-7.861	-7.869	-7.875	-7.879	-7.882	-7.884	-7.884	-7.881	-7.879	-7.872	-7.866	-7.858	-7.848	-7.835	-7.821	-7.805	-7.789	-7.769	-7.748	-7.724	-7.699	-7.672	-7.644	-7.614	-7.581	-7.548	-7.510	-7.472	-7.432	-7.390	-7.346	-7.301	-7.254	-7.205	-7.152	-7.099	-7.045	-6.989	-6.930	-6.870	-6.808	-6.744	-6.679	-6.612	-6.542	-6.471	-6.400	-6.326	-6.251	-6.174	-6.095	-6.015	-5.934	-5.850	-5.765	-5.679	-5.592	-5.502	-5.414	-5.321	-5.229	-5.136	-5.041	-4.944	-4.846	-4.748	-4.648	-4.548	-4.445	-4.342	-4.239	-4.135	-4.029	-3.924	-3.816	-3.708	-3.600	-3.491	-3.381	-3.271	-3.161	-3.050	-2.939	-2.828	-2.715	-2.601	-2.490	-2.376	-2.262	-2.150	-2.038	-1.924	-1.810	-1.698	-1.585	-1.471	-1.358	-1.245	-1.132	-1.020	-0.909	-0.796	-0.685	-0.572	-0.462	-0.350	-0.240	-0.130	-0.020	0.090	0.200	0.309	0.418	0.526	0.634	0.741	0.849	0.956	1.061	1.169	1.274	1.380	1.484	1.589	1.692	1.798	1.900	2.002	2.105	2.208	2.309	2.411	2.511	2.611	2.712	2.811	2.910	3.009	3.106	3.204	3.301	3.398	3.492	3.589	3.682	3.776	3.870	3.962	4.055	4.145	4.235	4.325	4.412	4.501	4.588	4.674	4.759	4.842	4.926	5.008	5.089	5.170	5.249	5.326	5.405	5.480	5.555	5.629	5.701	5.772	5.844	5.914	5.981	6.049	6.115	6.180	6.244	6.306	6.368	6.428	6.486	6.545	6.602	6.658	6.714	6.766	6.820	6.871	6.921	6.971	7.020	7.068	7.114	7.159	7.204	7.246	7.289	7.330	7.371	7.410	7.449	7.486	7.521	7.558	7.591	7.625	7.658	7.689	7.719	7.746	7.775	7.802	7.828	7.852	7.876	7.900	7.921	7.942	7.961	7.981	7.999	8.014	8.029	8.044	8.056	8.069	8.079	8.089	8.096	8.105	8.111	8.118	8.121	8.125	8.127	8.129	8.129	8.129	8.127	8.125	8.121	8.118	8.113	8.108	8.100	8.094	8.085	8.076	8.068	8.057	8.047	8.035	8.024	8.012	7.999	7.986	7.972	7.958	7.944	7.928	7.912	7.898	7.881	7.865	7.848	7.831	7.814	7.796	7.779	7.761	7.742	7.725	7.706	7.686	7.668	7.648	7.629	7.608	7.588	7.566	7.546	7.524	7.502	7.480	7.458	7.435	7.411	7.388	7.362	7.339	7.314	7.289	7.262	7.236	7.209	7.181	7.154	7.125	7.096	7.066	7.038	7.008	6.976	6.944	6.912	6.880	6.846	6.812	6.779	6.745	6.710	6.675	6.639	6.602	6.566	6.530	6.492	6.455	6.419	6.380	6.342	6.305	6.268	6.229	6.190	6.152	6.115	6.076	6.038	5.999	5.961	5.924	5.885	5.849	5.810	5.774	5.736	5.700	5.664	5.628	5.591	5.556	5.521	5.486	5.451	5.418	5.382	5.350	5.316	5.282	5.250	5.218	5.188	5.155	5.124	5.092	5.062	5.031	5.001	4.971	4.941	4.911	4.884	4.854	4.825	4.796	4.768	4.740	4.711	4.682	4.655	4.626	4.599	4.570	4.542	4.514	4.486	4.459	4.430	4.401	4.374	4.345	4.315	4.286	4.258	4.228	4.198	4.168	4.138	4.106	4.075	4.044	4.012	3.980	3.948	3.914	3.881	3.846	3.812	3.778	3.741	3.704	3.669	3.631	3.592	3.554	3.514	3.475	3.435	3.392	3.351	3.309	3.265	3.221	3.179	3.134	3.089	3.041	2.995	2.949	2.900	2.852	2.802	2.755	2.705	2.654	2.604	2.552	2.501	2.450	2.398	2.346	2.294	2.241	2.189	2.136	2.084	2.031	1.979	1.926	1.874	1.821	1.770	1.719	1.669	1.618	1.568	1.518	1.470	1.420	1.374	1.326	1.280	1.235	1.191	1.148	1.105	1.062	1.022	0.982	0.944	0.906	0.869	0.834	0.799	0.765	0.734	0.701	0.672	0.642	0.614	0.588	0.561	0.538	0.512	0.490	0.469	0.446	0.428	0.408	0.390	0.371	0.355	0.339	0.324	0.309	0.294	0.280	0.266	0.254	0.241	0.229	0.216	0.205	0.192	0.182	0.170	0.160	0.148	0.136	0.125	0.114	0.101	0.089	0.076	0.065	0.051	0.039	0.024	0.010	-0.005	-0.020	-0.036	-0.051	-0.069	-0.085	-0.102	-0.122	-0.140	-0.160	-0.181	-0.201	-0.222	-0.245	-0.268	-0.290	-0.315	-0.338	-0.364	-0.389	-0.414	-0.440	-0.468	-0.494	-0.522	-0.551	-0.579	-0.608	-0.636	-0.666	-0.695	-0.724	-0.754	-0.784	-0.812	-0.842	-0.872	-0.901	-0.930	-0.960	-0.989	-1.018	-1.045	-1.072	-1.100	-1.126	-1.152	-1.178	-1.202	-1.226	-1.250	-1.272	-1.292	-1.315	-1.334	-1.352	-1.370	-1.386	-1.401	-1.416	-1.430	-1.441	-1.452	-1.461	-1.469	-1.475	-1.481	-1.485	-1.488	-1.489	-1.488	-1.486	-1.482	-1.478	-1.472	-1.465	-1.456	-1.446	-1.435	-1.422	-1.408	-1.392	-1.376	-1.360	-1.341	-1.320	-1.300	-1.278	-1.255	-1.232	-1.208	-1.182	-1.156	-1.131	-1.104	-1.076	-1.048	-1.019	-0.990	-0.962	-0.932	-0.904	-0.874	-0.845	-0.816	-0.788	-0.758	-0.731	-0.702	-0.675	-0.649	-0.621	-0.595	-0.570	-0.544	-0.520	-0.496	-0.474	-0.451	-0.429	-0.409	-0.389	-0.370	-0.350	-0.332	-0.316	-0.299	-0.282	-0.268	-0.255	-0.240	-0.228	-0.215	-0.205	-0.194	-0.182	-0.174	-0.165	-0.156	-0.146	-0.139	-0.132	-0.125	-0.119	-0.112	-0.106	-0.100	-0.096	-0.091	-0.086	-0.081	-0.078	-0.074	-0.069	-0.066	-0.062	-0.059	-0.056	-0.052	-0.050	-0.048	-0.045	-0.042	-0.040	-0.039	-0.038	-0.035	-0.034	-0.032	-0.032	-0.032	-0.032	-0.031	-0.032	-0.032	-0.034	-0.035	-0.035	-0.038	-0.039	-0.041	-0.044	-0.048	-0.049	-0.052	-0.056	-0.061	-0.065	-0.070	-0.075	-0.079	-0.085	-0.090	-0.095	-0.101	-0.108	-0.114	-0.120	-0.126	-0.132	-0.139	-0.146	-0.152	-0.159	-0.166	-0.171	-0.178	-0.185	-0.191	-0.198	-0.202	-0.210	-0.215	-0.221	-0.226	-0.232	-0.238	-0.242	-0.248	-0.252	-0.258	-0.262	-0.266	-0.271	-0.275	-0.280	-0.284	-0.286	-0.291	-0.295	-0.299	-0.301	-0.305	-0.309	-0.312	-0.316	-0.320	-0.324	-0.328	-0.331	-0.334	-0.339	-0.341	-0.346	-0.349	-0.352	-0.356	-0.360	-0.364	-0.369	-0.372	-0.375	-0.380	-0.384	-0.386	-0.390	-0.394	-0.396	-0.400	-0.402	-0.405	-0.408	-0.410	-0.411	-0.412	-0.415	-0.415	-0.418	-0.418	-0.416	-0.418	-0.416	-0.415	-0.414	-0.412	-0.410	-0.406	-0.402	-0.399	-0.396	-0.391	-0.385	-0.379	-0.374	-0.368	-0.360	-0.354	-0.346	-0.338	-0.330	-0.321	-0.312	-0.301	-0.292	-0.284	-0.274	-0.262	-0.252	-0.241	-0.232	-0.221	-0.211	-0.201	-0.191	-0.180	-0.170	-0.160	-0.150	-0.140	-0.131	-0.121	-0.112	-0.105	-0.096	-0.089	-0.081	-0.074	-0.068	-0.061	-0.055	-0.050	-0.045	-0.040	-0.036	-0.034	-0.030	-0.026	-0.025	-0.022	-0.021	-0.020	-0.020	-0.020	-0.019	-0.019	-0.021	-0.022	-0.022	-0.025	-0.026	-0.029	-0.030	-0.031	-0.034	-0.036	-0.039	-0.041	-0.044	-0.046	-0.049	-0.050	-0.052	-0.054	-0.055	-0.058	-0.059	-0.059	-0.060	-0.060	-0.060	-0.060	-0.059	-0.059	-0.056	-0.054	-0.051	-0.049	-0.045	-0.040	-0.036	-0.031	-0.026	-0.019	-0.014	-0.006	0.002	0.010	0.020	0.029	0.039	0.050	0.060	0.071	0.084	0.096	0.109	0.121	0.136	0.149	0.164	0.179	0.195	0.210	0.228	0.244	0.260	0.278	0.294	0.312	0.330	0.349	0.366	0.385	0.404	0.421	0.440	0.459	0.478	0.496	0.515	0.534	0.552	0.570	0.589	0.606	0.624	0.641	0.658	0.675	0.690	0.706	0.722	0.738	0.751	0.766	0.780	0.794	0.806	0.819	0.830	0.841	0.850	0.861	0.870	0.878	0.885	0.891	0.899	0.904	0.908	0.911	0.914	0.915	0.918	0.919	0.919	0.918	0.916	0.914	0.911	0.908	0.902	0.899	0.894	0.886	0.880	0.872	0.865	0.858	0.849	0.840	0.830	0.821	0.811	0.801	0.790	0.780	0.770	0.760	0.749	0.739	0.728	0.718	0.709	0.699	0.689	0.679	0.670	0.661	0.652	0.645	0.638	0.631	0.625	0.620	0.614	0.610	0.606	0.602	0.601	0.599	0.598	0.598	0.598	0.600	0.602	0.604	0.608	0.611	0.616	0.621	0.628	0.632	0.641	0.649	0.656	0.665	0.674	0.684	0.694	0.705	0.715	0.728	0.739	0.751	0.762	0.774	0.786	0.798	0.810	0.822	0.835	0.848	0.860	0.872	0.884	0.895	0.906	0.918	0.928	0.939	0.949	0.959	0.968	0.978	0.985	0.994	1.001	1.009	1.015	1.022	1.029	1.034	1.039	1.044	1.049	1.051	1.056	1.059	1.062	1.064	1.066	1.069	1.071	1.072	1.075	1.076	1.078	1.078	1.080	1.080	1.082	1.084	1.085	1.085	1.086	1.089	1.090	1.091	1.092	1.095	1.098	1.099	1.102	1.104	1.106	1.111	1.114	1.116	1.121	1.125	1.129	1.134	1.138	1.142	1.146	1.151	1.156	1.161	1.166	1.171	1.176	1.180	1.185	1.190	1.195	1.200	1.205	1.210	1.215	1.219	1.222	1.226	1.230	1.234	1.238	1.239	1.242	1.245	1.246	1.249	1.251	1.252	1.254	1.254	1.255	1.255	1.256	1.255	1.256	1.255	1.252	1.252	1.251	1.250	1.248	1.246	1.244	1.241	1.239	1.236	1.235	1.232	1.230	1.226	1.224	1.222	1.219	1.218	1.214	1.211	1.210	1.208	1.205	1.202	1.202	1.201	1.200	1.199	1.198	1.198	1.199	1.199	1.199	1.200	1.201	1.204	1.206	1.209	1.211	1.215	1.219	1.224	1.229	1.234	1.240	1.248	1.254	1.262	1.270	1.280	1.290	1.300	1.311	1.322	1.335	1.349	1.361	1.376	1.392	1.408	1.425	1.442	1.460	1.479	1.500	1.520	1.540	1.562	1.586	1.609	1.632	1.658	1.684	1.709	1.736	1.764	1.791	1.819	1.848	1.878	1.908	1.938	1.969	1.999	2.031	2.062	2.094	2.128	2.159	2.191	2.224	2.256	2.288	2.320	2.352	2.384	2.415	2.446	2.476	2.508	2.536	2.566	2.595	2.622	2.649	2.675	2.700	2.725	2.749	2.771	2.792	2.812	2.832	2.851	2.868	2.884	2.899	2.912	2.925	2.935	2.946	2.954	2.962	2.969	2.974	2.978	2.980	2.981	2.982	2.981	2.980	2.976	2.974	2.968	2.961	2.955	2.948	2.940	2.931	2.921	2.911	2.901	2.890	2.879	2.866	2.855	2.842	2.830	2.818	2.805	2.794	2.781	2.769	2.758	2.745	2.734	2.724	2.712	2.702	2.694	2.685	2.676	2.669	2.662	2.656	2.651	2.645	2.641	2.638	2.636	2.634	2.632	2.632	2.632	2.634	2.635	2.636	2.639	2.642	2.648	2.650	2.656	2.661	2.666	2.672	2.679	2.685	2.691	2.698	2.705	2.711	2.718	2.724	2.731	2.736	2.742	2.748	2.752	2.758	2.761	2.766	2.770	2.772	2.775	2.778	2.778	2.779	2.778	2.776	2.775	2.771	2.769	2.765	2.759	2.754	2.748	2.740	2.731	2.721	2.711	2.701	2.689	2.678	2.665	2.650	2.636	2.620	2.604	2.586	2.568	2.550	2.530	2.510	2.490	2.469	2.448	2.424	2.401	2.376	2.352	2.328	2.302	2.276	2.250	2.224	2.196	2.169	2.140	2.112	2.082	2.055	2.026	1.996	1.966	1.938	1.906	1.876	1.848	1.816	1.786	1.755	1.726	1.695	1.665	1.635	1.605	1.575	1.546	1.518	1.488	1.459	1.430	1.402	1.372	1.345	1.319	1.292	1.266	1.240	1.214	1.189	1.165	1.140	1.118	1.094	1.071	1.049	1.028	1.005	0.984	0.964	0.944	0.924	0.905	0.886	0.868	0.850	0.832	0.815	0.798	0.781	0.764	0.748	0.731	0.715	0.700	0.684	0.668	0.652	0.636	0.620	0.605	0.589	0.572	0.556	0.540	0.524	0.506	0.489	0.471	0.454	0.436	0.419	0.400	0.381	0.362	0.341	0.322	0.302	0.281	0.260	0.239	0.218	0.195	0.172	0.150	0.125	0.102	0.078	0.054	0.029	0.004	-0.021	-0.045	-0.071	-0.096	-0.121	-0.149	-0.174	-0.200	-0.225	-0.250	-0.276	-0.302	-0.328	-0.351	-0.376	-0.400	-0.424	-0.448	-0.470	-0.492	-0.515	-0.536	-0.559	-0.579	-0.600	-0.619	-0.636	-0.656	-0.672	-0.689	-0.705	-0.720	-0.734	-0.748	-0.760	-0.771	-0.782	-0.791	-0.801	-0.810	-0.816	-0.822	-0.829	-0.834	-0.838	-0.840	-0.842	-0.844	-0.845	-0.845	-0.844	-0.842	-0.839	-0.836	-0.831	-0.828	-0.821	-0.816	-0.810	-0.802	-0.796	-0.788	-0.779	-0.769	-0.760	-0.749	-0.739	-0.729	-0.716	-0.706	-0.694	-0.682	-0.670	-0.656	-0.645	-0.632	-0.619	-0.608	-0.594	-0.580	-0.569	-0.555	-0.542	-0.530	-0.518	-0.504	-0.491	-0.480	-0.466	-0.454	-0.442	-0.430	-0.419	-0.406	-0.395	-0.384	-0.372	-0.362	-0.350	-0.340	-0.329	-0.319	-0.309	-0.299	-0.289	-0.279	-0.270	-0.260	-0.250	-0.240	-0.231	-0.221	-0.211	-0.201	-0.192	-0.184	-0.174	-0.164	-0.154	-0.144	-0.134	-0.124	-0.112	-0.102	-0.092	-0.080	-0.070	-0.058	-0.046	-0.035	-0.022	-0.010	0.004	0.018	0.031	0.044	0.059	0.074	0.090	0.104	0.121	0.136	0.152	0.170	0.188	0.204	0.222	0.241	0.260	0.279	0.298	0.318	0.336	0.356	0.376	0.396	0.416	0.436	0.456	0.476	0.496	0.516	0.536	0.556	0.575	0.595	0.614	0.634	0.652	0.670	0.688	0.706	0.722	0.739	0.755	0.771	0.786	0.800	0.814	0.825	0.838	0.849	0.859	0.869	0.876	0.885	0.891	0.896	0.902	0.906	0.909	0.910	0.911	0.911	0.911	0.910	0.906	0.904	0.899	0.894	0.886	0.880	0.872	0.862	0.852	0.841	0.831	0.819	0.805	0.792	0.778	0.762	0.748	0.732	0.718	0.700	0.684	0.666	0.649	0.631	0.614	0.596	0.580	0.561	0.544	0.526	0.507	0.491	0.474	0.458	0.441	0.425	0.409	0.395	0.380	0.366	0.352	0.339	0.328	0.316	0.305	0.295	0.285	0.278	0.269	0.261	0.255	0.250	0.245	0.241	0.239	0.236	0.235	0.234	0.234	0.235	0.236	0.239	0.241	0.245	0.250	0.254	0.259	0.265	0.271	0.278	0.286	0.292	0.300	0.308	0.316	0.325	0.332	0.340	0.350	0.358	0.365	0.374	0.381	0.389	0.396	0.404	0.409	0.415	0.421	0.426	0.431	0.436	0.439	0.442	0.445	0.446	0.446	0.449	0.449	0.448	0.445	0.444	0.441	0.438	0.435	0.431	0.425	0.420	0.414	0.409	0.401	0.395	0.386	0.379	0.371	0.362	0.354	0.346	0.338	0.329	0.320	0.311	0.301	0.294	0.286	0.279	0.271	0.265	0.258	0.252	0.246	0.241	0.238	0.234	0.231	0.230	0.229	0.229	0.228	0.230	0.231	0.234	0.239	0.244	0.249	0.255	0.262	0.271	0.281	0.291	0.301	0.314	0.328	0.340	0.354	0.370	0.386	0.402	0.420	0.438	0.456	0.475	0.495	0.515	0.535	0.555	0.578	0.599	0.620	0.642	0.664	0.686	0.709	0.730	0.752	0.775	0.798	0.819	0.841	0.862	0.884	0.904	0.925	0.945	0.965	0.985	1.002	1.022	1.040	1.058	1.074	1.090	1.105	1.120	1.136	1.149	1.162	1.175	1.185	1.196	1.206	1.216	1.225	1.232	1.240	1.246	1.251	1.256	1.260	1.264	1.265	1.268	1.269	1.269	1.268	1.266	1.264	1.260	1.256	1.252	1.246	1.240	1.234	1.225	1.218	1.209	1.198	1.189	1.176	1.164	1.152	1.140	1.126	1.111	1.096	1.081	1.066	1.050	1.035	1.018	1.000	0.982	0.965	0.946	0.929	0.910	0.891	0.872	0.854	0.835	0.816	0.798	0.780	0.760	0.741	0.724	0.706	0.689	0.671	0.654	0.639	0.621	0.606	0.591	0.576	0.562	0.550	0.536	0.524	0.512	0.501	0.490	0.481	0.471	0.464	0.455	0.449	0.442	0.436	0.431	0.428	0.425	0.421	0.420	0.418	0.418	0.418	0.419	0.420	0.421	0.424	0.429	0.431	0.436	0.441	0.446	0.452	0.459	0.466	0.474	0.481	0.490	0.498	0.507	0.516	0.525	0.535	0.545	0.555	0.565	0.575	0.585	0.594	0.604	0.614	0.625	0.635	0.644	0.654	0.664	0.674	0.682	0.691	0.700	0.709	0.716	0.725	0.731	0.739	0.746	0.752	0.759	0.764	0.769	0.775	0.779	0.782	0.786	0.790	0.792	0.795	0.796	0.798	0.799	0.800	0.800	0.800	0.800	0.798	0.796	0.794	0.792	0.789	0.786	0.782	0.779	0.774	0.769	0.765	0.759	0.754	0.746	0.741	0.734	0.728	0.719	0.712	0.705	0.696	0.688	0.680	0.670	0.661	0.652	0.644	0.632	0.622	0.614	0.604	0.592	0.581	0.571	0.560	0.550	0.538	0.528	0.516	0.505	0.494	0.482	0.472	0.461	0.450	0.438	0.426	0.415	0.405	0.395	0.382	0.371	0.361	0.350	0.340	0.330	0.320	0.309	0.300	0.290	0.280	0.272	0.262	0.254	0.245	0.236	0.229	0.220	0.212	0.205	0.198	0.190	0.184	0.176	0.171	0.165	0.159	0.152	0.146	0.141	0.136	0.131	0.128	0.124	0.118	0.115	0.111	0.106	0.104	0.101	0.098	0.095	0.091	0.090	0.086	0.085	0.082	0.081	0.080	0.079	0.078	0.075	0.075	0.074	0.074	0.074	0.072	0.072	0.072	0.074	0.074	0.075	0.075	0.078	0.079	0.081	0.082	0.085	0.088	0.090	0.094	0.098	0.100	0.104	0.110	0.114	0.119	0.125	0.131	0.138	0.144	0.151	0.159	0.166	0.174	0.184	0.191	0.201	0.211	0.221	0.232	0.244	0.255	0.266	0.278	0.291	0.304	0.316	0.330	0.344	0.359	0.372	0.388	0.402	0.418	0.432	0.449	0.464	0.480	0.495	0.511	0.528	0.542	0.559	0.575	0.590	0.606	0.622	0.638	0.654	0.669	0.684	0.699	0.714	0.728	0.741	0.755	0.769	0.782	0.795	0.806	0.819	0.831	0.841	0.851	0.862	0.871	0.881	0.889	0.898	0.905	0.911	0.919	0.925	0.930	0.935	0.940	0.945	0.949	0.951	0.955	0.958	0.959	0.961	0.961	0.962	0.964	0.962	0.962	0.961	0.960	0.959	0.959	0.956	0.954	0.951	0.949	0.946	0.942	0.940	0.935	0.931	0.928	0.922	0.919	0.915	0.910	0.905	0.899	0.894	0.889	0.882	0.878	0.870	0.864	0.858	0.851	0.844	0.838	0.829	0.821	0.814	0.805	0.798	0.788	0.779	0.770	0.761	0.751	0.741	0.731	0.720	0.708	0.696	0.685	0.672	0.660	0.648	0.632	0.619	0.604	0.590	0.575	0.560	0.544	0.528	0.511	0.494	0.478	0.460	0.442	0.424	0.406	0.388	0.368	0.349	0.330	0.310	0.290	0.271	0.251	0.230	0.210	0.190	0.170	0.150	0.129	0.110	0.089	0.070	0.049	0.030	0.010	-0.009	-0.028	-0.046	-0.064	-0.082	-0.099	-0.116	-0.132	-0.149	-0.164	-0.179	-0.192	-0.206	-0.219	-0.232	-0.244	-0.254	-0.264	-0.272	-0.282	-0.290	-0.296	-0.302	-0.308	-0.314	-0.315	-0.319	-0.321	-0.322	-0.322	-0.322	-0.320	-0.318	-0.314	-0.311	-0.305	-0.300	-0.294	-0.286	-0.279	-0.270	-0.261	-0.251	-0.241	-0.230	-0.219	-0.206	-0.194	-0.181	-0.169	-0.155	-0.140	-0.128	-0.112	-0.098	-0.084	-0.069	-0.054	-0.039	-0.025	-0.010	0.005	0.019	0.032	0.046	0.060	0.072	0.086	0.098	0.109	0.120	0.131	0.142	0.151	0.160	0.169	0.176	0.184	0.190	0.196	0.202	0.205	0.210	0.212	0.215	0.218	0.218	0.219	0.218	0.216	0.215	0.211	0.208	0.205	0.201	0.196	0.191	0.185	0.178	0.171	0.164	0.158	0.149	0.141	0.132	0.124	0.115	0.106	0.098	0.089	0.080	0.072	0.064	0.056	0.049	0.041	0.034	0.028	0.020	0.015	0.010	0.005	0.001	-0.001	-0.004	-0.006	-0.006	-0.006	-0.005	-0.004	0.000	0.004	0.009	0.015	0.022	0.030	0.038	0.048	0.060	0.071	0.084	0.099	0.114	0.130	0.148	0.166	0.185	0.205	0.225	0.248	0.270	0.292	0.316	0.341	0.365	0.391	0.419	0.445	0.471	0.498	0.525	0.552	0.580	0.608	0.636	0.664	0.691	0.720	0.746	0.772	0.800	0.826	0.852	0.876	0.901	0.925	0.949	0.971	0.994	1.014	1.034	1.054	1.071	1.089	1.106	1.121	1.136	1.150	1.162	1.174	1.185	1.195	1.202	1.210	1.216	1.222	1.226	1.230	1.232	1.235	1.235	1.235	1.234	1.232	1.230	1.226	1.222	1.219	1.214	1.209	1.202	1.198	1.190	1.184	1.175	1.169	1.161	1.152	1.145	1.138	1.129	1.121	1.115	1.106	1.099	1.092	1.086	1.080	1.074	1.069	1.064	1.060	1.055	1.052	1.051	1.049	1.049	1.048	1.048	1.049	1.051	1.054	1.058	1.061	1.066	1.071	1.079	1.086	1.094	1.104	1.112	1.122	1.134	1.146	1.158	1.171	1.184	1.198	1.212	1.228	1.242	1.259	1.275	1.291	1.309	1.325	1.342	1.360	1.378	1.394	1.411	1.429	1.445	1.464	1.480	1.496	1.514	1.529	1.545	1.560	1.576	1.590	1.605	1.618	1.632	1.644	1.658	1.669	1.679	1.689	1.699	1.708	1.715	1.724	1.731	1.738	1.744	1.749	1.754	1.758	1.761	1.765	1.766	1.769	1.769	1.770	1.770	1.769	1.769	1.766	1.766	1.762	1.760	1.756	1.755	1.751	1.746	1.744	1.739	1.734	1.731	1.726	1.722	1.718	1.714	1.708	1.704	1.700	1.695	1.691	1.688	1.685	1.680	1.676	1.672	1.670	1.669	1.665	1.662	1.661	1.660	1.658	1.656	1.656	1.656	1.655	1.655	1.655	1.656	1.658	1.656	1.658	1.659	1.661	1.662	1.665	1.668	1.669	1.671	1.672	1.675	1.676	1.679	1.681	1.682	1.685	1.686	1.689	1.690	1.691	1.692	1.692	1.694	1.694	1.695	1.694	1.694	1.692	1.691	1.690	1.688	1.686	1.682	1.679	1.675	1.670	1.666	1.661	1.656	1.650	1.642	1.636	1.629	1.620	1.611	1.604	1.594	1.584	1.572	1.562	1.551	1.540	1.529	1.515	1.502	1.490	1.476	1.462	1.449	1.434	1.419	1.404	1.389	1.374	1.358	1.342	1.326	1.309	1.292	1.276	1.260	1.244	1.226	1.209	1.192	1.175	1.158	1.141	1.124	1.108	1.090	1.074	1.058	1.040	1.024	1.008	0.991	0.975	0.959	0.944	0.928	0.911	0.896	0.880	0.864	0.849	0.834	0.820	0.805	0.790	0.775	0.761	0.748	0.732	0.719	0.705	0.691	0.676	0.662	0.649	0.635	0.621	0.608	0.594	0.579	0.565	0.550	0.536	0.522	0.506	0.492	0.476	0.461	0.446	0.431	0.415	0.399	0.381	0.366	0.350	0.331	0.314	0.296	0.279	0.260	0.241	0.222	0.201	0.182	0.161	0.141	0.121	0.099	0.078	0.056	0.034	0.011	-0.012	-0.035	-0.059	-0.081	-0.105	-0.129	-0.152	-0.176	-0.201	-0.225	-0.249	-0.274	-0.299	-0.322	-0.346	-0.370	-0.394	-0.419	-0.441	-0.465	-0.489	-0.510	-0.532	-0.555	-0.576	-0.598	-0.618	-0.639	-0.658	-0.676	-0.694	-0.711	-0.728	-0.744	-0.759	-0.772	-0.785	-0.798	-0.809	-0.819	-0.828	-0.835	-0.841	-0.848	-0.851	-0.854	-0.855	-0.855	-0.852	-0.850	-0.845	-0.839	-0.831	-0.821	-0.810	-0.796	-0.781	-0.766	-0.746	-0.726	-0.705	-0.680	-0.655	-0.626	-0.596	-0.564	-0.530	-0.494	-0.456	-0.415	-0.374	-0.329	-0.282	-0.235	-0.184	-0.131	-0.078	-0.022	0.035	0.095	0.156	0.219	0.284	0.350	0.418	0.486	0.556	0.628	0.702	0.775	0.851	0.928	1.005	1.084	1.162	1.241	1.321	1.402	1.484	1.565	1.646	1.728	1.810	1.891	1.972	2.054	2.135	2.215	2.295	2.375	2.455	2.532	2.610	2.686	2.764	2.839	2.912	2.986	3.059	3.130	3.200	3.270	3.338	3.405	3.470	3.534	3.596	3.659	3.720	3.779	3.838	3.894	3.949	4.003	4.054	4.106	4.156	4.204	4.251	4.296	4.340	4.382	4.422	4.461	4.500	4.535	4.569	4.602	4.632	4.661	4.690	4.715	4.738	4.761	4.780	4.798	4.814	4.828	4.839	4.849	4.855	4.860	4.861	4.861	4.859	4.852	4.845	4.835	4.821	4.805	4.786	4.766	4.740	4.712	4.682	4.650	4.615	4.575	4.534	4.488	4.439	4.388	4.334	4.275	4.215	4.151	4.085	4.015	3.942	3.868	3.789	3.709	3.625	3.538	3.448	3.356	3.261	3.164	3.064	2.961	2.856	2.749	2.640	2.526	2.412	2.298	2.179	2.060	1.938	1.814	1.689	1.561	1.432	1.302	1.171	1.039	0.904	0.769	0.632	0.495	0.358	0.218	0.078	-0.062	-0.202	-0.345	-0.488	-0.630	-0.772	-0.916	-1.059	-1.201	-1.344	-1.488	-1.629	-1.772	-1.914	-2.055	-2.196	-2.335	-2.475	-2.614	-2.750	-2.888	-3.022	-3.158	-3.290	-3.422	-3.551	-3.681	-3.808	-3.934	-4.058	-4.180	-4.300	-4.419	-4.536	-4.650	-4.764	-4.875	-4.982	-5.090	-5.194	-5.298	-5.396	-5.495	-5.591	-5.685	-5.776	-5.866	-5.954	-6.039	-6.121	-6.202	-6.281	-6.358	-6.432	-6.505	-6.575	-6.644	-6.710	-6.775	-6.838	-6.898	-6.958	-7.015	-7.070	-7.124	-7.175	-7.226	-7.275	-7.322	-7.368	-7.411	-7.454	-7.495	-7.534	-7.572	-7.610	-7.645	-7.679	-7.711	-7.741	-7.771	-7.800	-7.826	-7.851	-7.876	-7.899	-7.919	-7.938	-7.956	-7.974	-7.988	-8.001	-8.015	-8.025	-8.034	-8.041	-8.046	-8.051	-8.054	-8.054	-8.052	-8.050	-8.046	-8.039	-8.031	-8.021	-8.009	-7.995	-7.981	-7.964	-7.945	-7.922	-7.901	-7.876	-7.850	-7.820	-7.790	-7.758	-7.724	-7.688	-7.650	-7.610	-7.568	-7.524	-7.478	-7.431	-7.382	-7.330	-7.278	-7.224	-7.166	-7.109	-7.048	-6.986	-6.924	-6.858	-6.790	-6.721	-6.651	-6.580	-6.506	-6.430	-6.352	-6.274	-6.194	-6.112	-6.029	-5.945	-5.858	-5.770	-5.680	-5.590	-5.498	-5.404	-5.309	-5.214	-5.115	-5.018	-4.918	-4.816	-4.714	-4.610	-4.506	-4.401	-4.295	-4.188	-4.080	-3.971	-3.861	-3.751	-3.640	-3.528	-3.416	-3.302	-3.189	-3.075	-2.961	-2.848	-2.732	-2.618	-2.504	-2.388	-2.272	-2.158	-2.042	-1.929	-1.815	-1.700	-1.585	-1.471	-1.359	-1.245	-1.132	-1.019	-0.906	-0.795	-0.685	-0.574	-0.462	-0.354	-0.245	-0.135	-0.028	0.080	0.189	0.295	0.401	0.507	0.612	0.718	0.821	0.926	1.030	1.132	1.235	1.338	1.440	1.541	1.642	1.744	1.844	1.945	2.045	2.144	2.244	2.342	2.442	2.541	2.639	2.738	2.835	2.932	3.030	3.126	3.224	3.320	3.415	3.510	3.605	3.699	3.792	3.886	3.979	4.071	4.162	4.254	4.344	4.432	4.521	4.610	4.696	4.782	4.868	4.951	5.035	5.118	5.199	5.279	5.359	5.436	5.514	5.589	5.664	5.738	5.809	5.881	5.950	6.020	6.086	6.152	6.218	6.281	6.345	6.406	6.465	6.525	6.581	6.639	6.695	6.748	6.802	6.852	6.905	6.954	7.004	7.050	7.098	7.141	7.188	7.229	7.272	7.312	7.354	7.392	7.431	7.469	7.505	7.540	7.574	7.608	7.639	7.670	7.700	7.729	7.756	7.784	7.809	7.834	7.858	7.879	7.900	7.920	7.940	7.959	7.975	7.990	8.004	8.018	8.030	8.041	8.051	8.059	8.068	8.074	8.080	8.084	8.086	8.088	8.089	8.090	8.089	8.086	8.082	8.079	8.075	8.069	8.061	8.055	8.046	8.038	8.028	8.018	8.008	7.995	7.982	7.970	7.956	7.944	7.930	7.915	7.900	7.885	7.869	7.854	7.839	7.822	7.806	7.789	7.772	7.756	7.739	7.722	7.704	7.688	7.670	7.651	7.634	7.615	7.598	7.579	7.560	7.541	7.521	7.501	7.481	7.461	7.440	7.418	7.398	7.375	7.351	7.329	7.305	7.280	7.255	7.229	7.202	7.176	7.148	7.119	7.091	7.060	7.030	6.999	6.966	6.932	6.899	6.865	6.829	6.794	6.758	6.720	6.681	6.644	6.604	6.564	6.524	6.482	6.441	6.399	6.356	6.315	6.271	6.229	6.184	6.141	6.096	6.052	6.008	5.964	5.920	5.876	5.831	5.788	5.742	5.700	5.656	5.611	5.570	5.526	5.484	5.442	5.400	5.359	5.319	5.278	5.238	5.198	5.159	5.120	5.082	5.045	5.008	4.971	4.935	4.900	4.864	4.830	4.795	4.762	4.729	4.696	4.664	4.632	4.600	4.570	4.540	4.509	4.480	4.450	4.421	4.392	4.364	4.335	4.306	4.279	4.251	4.224	4.196	4.169	4.142	4.115	4.088	4.060	4.032	4.006	3.979	3.952	3.924	3.896	3.869	3.841	3.812	3.784	3.755	3.725	3.695	3.665	3.635	3.604	3.571	3.539	3.508	3.474	3.440	3.405	3.369	3.332	3.296	3.259	3.221	3.182	3.142	3.102	3.061	3.020	2.976	2.932	2.889	2.844	2.798	2.752	2.705	2.658	2.609	2.560	2.510	2.460	2.409	2.358	2.306	2.254	2.201	2.149	2.095	2.040	1.988	1.934	1.879	1.826	1.771	1.718	1.664	1.609	1.556	1.504	1.450	1.399	1.346	1.296	1.245	1.196	1.146	1.099	1.051	1.005	0.959	0.914	0.871	0.829	0.786	0.748	0.709	0.670	0.634	0.598	0.562	0.530	0.498	0.468	0.438	0.409	0.382	0.355	0.331	0.308	0.285	0.264	0.244	0.225	0.206	0.189	0.172	0.158	0.142	0.129	0.116	0.104	0.091	0.080	0.070	0.060	0.051	0.041	0.032	0.024	0.016	0.008	-0.001	-0.009	-0.016	-0.024	-0.031	-0.040	-0.048	-0.056	-0.064	-0.072	-0.081	-0.092	-0.101	-0.111	-0.122	-0.134	-0.145	-0.158	-0.171	-0.184	-0.198	-0.212	-0.228	-0.242	-0.258	-0.275	-0.292	-0.310	-0.329	-0.348	-0.368	-0.388	-0.409	-0.430	-0.451	-0.474	-0.496	-0.519	-0.544	-0.566	-0.591	-0.615	-0.640	-0.665	-0.690	-0.715	-0.740	-0.766	-0.791	-0.816	-0.842	-0.868	-0.891	-0.916	-0.940	-0.965	-0.989	-1.012	-1.035	-1.056	-1.079	-1.100	-1.120	-1.140	-1.159	-1.176	-1.195	-1.211	-1.226	-1.241	-1.255	-1.266	-1.280	-1.290	-1.299	-1.308	-1.314	-1.321	-1.326	-1.329	-1.332	-1.334	-1.334	-1.332	-1.330	-1.326	-1.321	-1.315	-1.308	-1.299	-1.289	-1.279	-1.266	-1.252	-1.238	-1.222	-1.206	-1.189	-1.170	-1.151	-1.130	-1.109	-1.086	-1.065	-1.041	-1.018	-0.991	-0.966	-0.940	-0.914	-0.886	-0.859	-0.832	-0.804	-0.775	-0.748	-0.720	-0.690	-0.661	-0.634	-0.606	-0.579	-0.550	-0.524	-0.496	-0.470	-0.445	-0.419	-0.394	-0.370	-0.345	-0.322	-0.300	-0.279	-0.259	-0.239	-0.219	-0.200	-0.182	-0.165	-0.150	-0.134	-0.120	-0.106	-0.094	-0.082	-0.071	-0.061	-0.051	-0.044	-0.035	-0.028	-0.021	-0.016	-0.011	-0.006	-0.002	0.000	0.004	0.006	0.008	0.009	0.009	0.009	0.009	0.009	0.008	0.008	0.005	0.004	0.002	0.000	-0.001	-0.002	-0.006	-0.009	-0.010	-0.012	-0.015	-0.019	-0.020	-0.022	-0.026	-0.029	-0.030	-0.032	-0.035	-0.038	-0.040	-0.041	-0.044	-0.046	-0.049	-0.050	-0.052	-0.055	-0.058	-0.059	-0.060	-0.064	-0.065	-0.068	-0.070	-0.071	-0.074	-0.075	-0.078	-0.080	-0.082	-0.085	-0.088	-0.090	-0.092	-0.096	-0.099	-0.100	-0.104	-0.108	-0.110	-0.114	-0.116	-0.120	-0.122	-0.126	-0.130	-0.135	-0.139	-0.142	-0.148	-0.152	-0.156	-0.161	-0.165	-0.170	-0.175	-0.181	-0.185	-0.190	-0.196	-0.201	-0.208	-0.212	-0.220	-0.225	-0.231	-0.236	-0.242	-0.250	-0.256	-0.262	-0.269	-0.276	-0.282	-0.290	-0.296	-0.302	-0.310	-0.316	-0.324	-0.331	-0.338	-0.345	-0.352	-0.359	-0.365	-0.372	-0.379	-0.385	-0.392	-0.399	-0.405	-0.411	-0.418	-0.422	-0.429	-0.434	-0.439	-0.444	-0.448	-0.452	-0.456	-0.460	-0.464	-0.466	-0.469	-0.470	-0.472	-0.474	-0.476	-0.478	-0.476	-0.478	-0.478	-0.475	-0.475	-0.474	-0.471	-0.469	-0.466	-0.462	-0.460	-0.456	-0.452	-0.448	-0.442	-0.439	-0.434	-0.428	-0.422	-0.416	-0.410	-0.404	-0.398	-0.390	-0.385	-0.378	-0.371	-0.364	-0.358	-0.351	-0.345	-0.338	-0.331	-0.326	-0.320	-0.314	-0.309	-0.304	-0.299	-0.292	-0.289	-0.284	-0.281	-0.278	-0.275	-0.271	-0.269	-0.266	-0.264	-0.262	-0.260	-0.260	-0.260	-0.259	-0.259	-0.260	-0.260	-0.261	-0.262	-0.262	-0.265	-0.266	-0.269	-0.270	-0.274	-0.275	-0.278	-0.280	-0.284	-0.286	-0.289	-0.291	-0.294	-0.295	-0.299	-0.300	-0.302	-0.304	-0.305	-0.306	-0.308	-0.309	-0.310	-0.310	-0.309	-0.310	-0.309	-0.308	-0.305	-0.304	-0.301	-0.299	-0.296	-0.291	-0.288	-0.284	-0.278	-0.272	-0.266	-0.260	-0.252	-0.245	-0.238	-0.229	-0.220	-0.210	-0.200	-0.191	-0.179	-0.169	-0.158	-0.145	-0.132	-0.120	-0.108	-0.094	-0.080	-0.066	-0.050	-0.036	-0.021	-0.005	0.011	0.028	0.044	0.060	0.078	0.095	0.112	0.130	0.148	0.165	0.182	0.201	0.218	0.236	0.255	0.274	0.291	0.309	0.326	0.345	0.362	0.380	0.398	0.415	0.431	0.449	0.464	0.480	0.496	0.510	0.526	0.540	0.554	0.566	0.580	0.591	0.604	0.614	0.624	0.634	0.642	0.651	0.659	0.665	0.672	0.678	0.682	0.685	0.688	0.691	0.692	0.694	0.694	0.694	0.692	0.690	0.688	0.685	0.681	0.676	0.672	0.668	0.661	0.654	0.648	0.640	0.631	0.624	0.616	0.608	0.599	0.590	0.581	0.572	0.562	0.555	0.546	0.536	0.529	0.520	0.511	0.504	0.496	0.489	0.481	0.476	0.469	0.464	0.459	0.455	0.451	0.448	0.444	0.442	0.440	0.439	0.439	0.440	0.440	0.441	0.444	0.446	0.450	0.455	0.459	0.464	0.469	0.475	0.482	0.490	0.498	0.505	0.514	0.522	0.532	0.542	0.552	0.562	0.572	0.582	0.594	0.605	0.615	0.626	0.638	0.648	0.659	0.670	0.681	0.691	0.701	0.712	0.722	0.732	0.742	0.751	0.761	0.770	0.779	0.788	0.796	0.804	0.811	0.819	0.826	0.832	0.840	0.845	0.851	0.856	0.861	0.866	0.870	0.876	0.879	0.884	0.888	0.891	0.896	0.899	0.902	0.905	0.909	0.912	0.914	0.918	0.921	0.924	0.928	0.931	0.934	0.936	0.940	0.942	0.946	0.950	0.954	0.958	0.960	0.964	0.969	0.974	0.976	0.980	0.985	0.989	0.994	0.999	1.001	1.006	1.011	1.015	1.020	1.024	1.029	1.032	1.036	1.040	1.044	1.048	1.050	1.054	1.056	1.060	1.061	1.064	1.066	1.069	1.070	1.072	1.074	1.075	1.075	1.075	1.075	1.075	1.074	1.075	1.072	1.072	1.071	1.069	1.066	1.065	1.062	1.060	1.056	1.052	1.051	1.048	1.044	1.041	1.038	1.032	1.029	1.025	1.022	1.019	1.015	1.011	1.009	1.004	1.001	0.998	0.995	0.992	0.989	0.986	0.985	0.984	0.982	0.981	0.980	0.980	0.980	0.980	0.981	0.982	0.985	0.988	0.990	0.994	0.999	1.004	1.009	1.015	1.021	1.029	1.038	1.045	1.055	1.065	1.076	1.088	1.099	1.112	1.126	1.141	1.155	1.171	1.189	1.205	1.224	1.242	1.262	1.282	1.304	1.325	1.346	1.370	1.392	1.418	1.441	1.468	1.494	1.520	1.546	1.574	1.601	1.630	1.659	1.688	1.716	1.746	1.775	1.805	1.834	1.865	1.895	1.925	1.955	1.985	2.016	2.045	2.076	2.105	2.135	2.164	2.191	2.220	2.248	2.275	2.302	2.329	2.354	2.380	2.405	2.429	2.451	2.472	2.494	2.514	2.534	2.552	2.570	2.586	2.602	2.616	2.630	2.642	2.654	2.664	2.672	2.681	2.688	2.692	2.698	2.701	2.704	2.705	2.705	2.705	2.704	2.700	2.698	2.691	2.686	2.680	2.672	2.664	2.655	2.645	2.636	2.625	2.614	2.602	2.591	2.579	2.566	2.552	2.540	2.526	2.514	2.500	2.488	2.474	2.462	2.450	2.438	2.426	2.415	2.404	2.394	2.384	2.375	2.366	2.359	2.351	2.345	2.339	2.334	2.330	2.328	2.325	2.322	2.321	2.321	2.321	2.322	2.325	2.328	2.331	2.335	2.340	2.345	2.350	2.358	2.364	2.371	2.379	2.386	2.394	2.401	2.410	2.419	2.428	2.436	2.442	2.451	2.460	2.468	2.475	2.481	2.490	2.495	2.501	2.506	2.511	2.516	2.520	2.524	2.526	2.528	2.529	2.529	2.529	2.526	2.525	2.522	2.519	2.514	2.509	2.502	2.496	2.488	2.480	2.471	2.461	2.450	2.439	2.426	2.414	2.400	2.385	2.370	2.354	2.338	2.320	2.302	2.284	2.264	2.244	2.224	2.202	2.180	2.159	2.136	2.112	2.089	2.065	2.041	2.015	1.989	1.964	1.938	1.911	1.884	1.856	1.829	1.802	1.774	1.746	1.716	1.689	1.660	1.631	1.601	1.572	1.545	1.516	1.486	1.458	1.429	1.400	1.371	1.342	1.315	1.288	1.260	1.232	1.205	1.178	1.150	1.125	1.098	1.072	1.048	1.022	0.999	0.975	0.951	0.929	0.906	0.884	0.862	0.840	0.820	0.799	0.780	0.760	0.740	0.721	0.704	0.685	0.666	0.650	0.632	0.615	0.598	0.582	0.565	0.549	0.532	0.516	0.501	0.485	0.469	0.452	0.436	0.420	0.405	0.389	0.371	0.355	0.339	0.320	0.302	0.285	0.269	0.249	0.231	0.212	0.194	0.175	0.155	0.135	0.114	0.094	0.072	0.051	0.029	0.008	-0.015	-0.036	-0.060	-0.084	-0.108	-0.131	-0.155	-0.179	-0.202	-0.229	-0.252	-0.278	-0.302	-0.328	-0.351	-0.376	-0.401	-0.426	-0.451	-0.475	-0.499	-0.524	-0.548	-0.570	-0.594	-0.616	-0.639	-0.661	-0.684	-0.704	-0.725	-0.745	-0.765	-0.784	-0.802	-0.820	-0.838	-0.854	-0.870	-0.885	-0.900	-0.912	-0.926	-0.939	-0.950	-0.961	-0.971	-0.980	-0.989	-0.996	-1.004	-1.009	-1.014	-1.019	-1.022	-1.024	-1.026	-1.028	-1.028	-1.028	-1.026	-1.025	-1.022	-1.019	-1.015	-1.010	-1.004	-0.998	-0.991	-0.985	-0.976	-0.968	-0.959	-0.950	-0.940	-0.930	-0.919	-0.909	-0.898	-0.886	-0.874	-0.862	-0.849	-0.838	-0.825	-0.812	-0.800	-0.788	-0.774	-0.761	-0.749	-0.735	-0.724	-0.711	-0.699	-0.686	-0.674	-0.662	-0.651	-0.640	-0.629	-0.619	-0.609	-0.599	-0.589	-0.580	-0.570	-0.561	-0.552	-0.544	-0.536	-0.529	-0.521	-0.515	-0.506	-0.501	-0.494	-0.488	-0.481	-0.475	-0.470	-0.462	-0.458	-0.452	-0.446	-0.440	-0.434	-0.429	-0.421	-0.415	-0.409	-0.402	-0.395	-0.388	-0.379	-0.371	-0.362	-0.354	-0.344	-0.334	-0.324	-0.312	-0.300	-0.289	-0.276	-0.262	-0.248	-0.234	-0.219	-0.202	-0.186	-0.169	-0.151	-0.132	-0.114	-0.094	-0.074	-0.052	-0.032	-0.010	0.012	0.034	0.058	0.079	0.102	0.126	0.149	0.174	0.198	0.220	0.244	0.269	0.292	0.315	0.338	0.360	0.382	0.404	0.425	0.445	0.466	0.485	0.504	0.521	0.538	0.554	0.569	0.582	0.595	0.608	0.618	0.628	0.635	0.642	0.649	0.654	0.658	0.660	0.660	0.660	0.660	0.656	0.654	0.649	0.641	0.635	0.626	0.616	0.605	0.594	0.581	0.568	0.552	0.536	0.520	0.504	0.485	0.466	0.448	0.429	0.408	0.389	0.368	0.346	0.326	0.305	0.284	0.262	0.241	0.220	0.199	0.179	0.158	0.138	0.119	0.100	0.081	0.062	0.046	0.029	0.012	-0.002	-0.018	-0.030	-0.042	-0.055	-0.065	-0.075	-0.085	-0.092	-0.100	-0.105	-0.110	-0.115	-0.116	-0.119	-0.120	-0.120	-0.119	-0.118	-0.115	-0.111	-0.106	-0.101	-0.095	-0.089	-0.081	-0.072	-0.065	-0.055	-0.046	-0.036	-0.025	-0.015	-0.004	0.006	0.018	0.028	0.039	0.049	0.060	0.071	0.081	0.091	0.100	0.109	0.119	0.125	0.134	0.140	0.146	0.152	0.156	0.162	0.165	0.168	0.170	0.171	0.171	0.171	0.170	0.168	0.166	0.161	0.158	0.152	0.148	0.140	0.134	0.126	0.118	0.109	0.100	0.090	0.080	0.070	0.060	0.048	0.038	0.026	0.016	0.005	-0.006	-0.018	-0.028	-0.038	-0.048	-0.056	-0.066	-0.074	-0.081	-0.089	-0.095	-0.100	-0.106	-0.110	-0.114	-0.116	-0.118	-0.118	-0.118	-0.116	-0.114	-0.111	-0.108	-0.102	-0.095	-0.088	-0.080	-0.071	-0.061	-0.049	-0.038	-0.024	-0.010	0.006	0.020	0.038	0.055	0.072	0.092	0.111	0.131	0.151	0.172	0.194	0.216	0.238	0.261	0.284	0.308	0.330	0.354	0.378	0.401	0.424	0.448	0.471	0.494	0.518	0.539	0.562	0.585	0.606	0.628	0.649	0.669	0.690	0.710	0.729	0.748	0.765	0.782	0.799	0.815	0.830	0.845	0.860	0.872	0.885	0.896	0.908	0.919	0.929	0.938	0.945	0.952	0.959	0.965	0.970	0.974	0.976	0.979	0.981	0.981	0.981	0.981	0.979	0.976	0.974	0.970	0.965	0.959	0.952	0.945	0.938	0.929	0.920	0.909	0.899	0.888	0.876	0.864	0.850	0.836	0.822	0.808	0.792	0.778	0.761	0.745	0.729	0.711	0.694	0.676	0.659	0.640	0.622	0.602	0.585	0.568	0.549	0.531	0.512	0.495	0.478	0.459	0.441	0.425	0.408	0.392	0.375	0.360	0.345	0.330	0.316	0.304	0.290	0.278	0.266	0.254	0.244	0.234	0.225	0.216	0.208	0.202	0.195	0.190	0.185	0.181	0.178	0.175	0.174	0.172	0.172	0.172	0.175	0.176	0.178	0.182	0.186	0.190	0.195	0.201	0.206	0.214	0.221	0.229	0.236	0.245	0.254	0.262	0.271	0.281	0.292	0.301	0.311	0.322	0.332	0.342	0.354	0.365	0.375	0.385	0.396	0.406	0.416	0.425	0.435	0.446	0.455	0.464	0.472	0.480	0.489	0.496	0.504	0.511	0.518	0.524	0.530	0.535	0.540	0.545	0.549	0.554	0.558	0.559	0.562	0.564	0.565	0.566	0.568	0.569	0.569	0.569	0.568	0.566	0.565	0.564	0.561	0.559	0.558	0.552	0.550	0.546	0.541	0.538	0.532	0.528	0.522	0.516	0.510	0.504	0.499	0.491	0.485	0.478	0.471	0.464	0.455	0.449	0.440	0.432	0.424	0.414	0.406	0.396	0.388	0.380	0.369	0.360	0.351	0.341	0.331	0.322	0.312	0.302	0.294	0.284	0.275	0.265	0.256	0.248	0.239	0.230	0.220	0.211	0.202	0.195	0.186	0.179	0.170	0.161	0.155	0.148	0.140	0.134	0.128	0.120	0.115	0.109	0.104	0.098	0.092	0.088	0.082	0.079	0.074	0.071	0.066	0.062	0.060	0.056	0.052	0.050	0.048	0.045	0.042	0.039	0.038	0.035	0.032	0.031	0.029	0.028	0.026	0.024	0.022	0.020	0.019	0.018	0.015	0.014	0.012	0.010	0.009	0.008	0.005	0.005	0.002	0.001	-0.001	-0.002	-0.004	-0.005	-0.009	-0.010	-0.010	-0.011	-0.014	-0.015	-0.016	-0.018	-0.018	-0.019	-0.020	-0.020	-0.021	-0.021	-0.020	-0.020	-0.020	-0.020	-0.019	-0.018	-0.016	-0.015	-0.012	-0.010	-0.008	-0.005	-0.001	0.002	0.006	0.010	0.015	0.020	0.026	0.031	0.038	0.044	0.049	0.056	0.064	0.070	0.079	0.086	0.095	0.104	0.112	0.121	0.130	0.139	0.149	0.159	0.169	0.178	0.188	0.198	0.208	0.218	0.226	0.238	0.246	0.256	0.265	0.275	0.284	0.294	0.302	0.311	0.320	0.328	0.336	0.344	0.351	0.359	0.366	0.372	0.379	0.385	0.390	0.395	0.400	0.405	0.409	0.412	0.416	0.420	0.422	0.425	0.426	0.430	0.430	0.432	0.434	0.432	0.435	0.435	0.434	0.434	0.432	0.431	0.430	0.429	0.429	0.426	0.425	0.421	0.420	0.418	0.415	0.411	0.410	0.406	0.404	0.400	0.398	0.392	0.390	0.386	0.382	0.378	0.374	0.370	0.366	0.360	0.356	0.352	0.346	0.341	0.336	0.330	0.325	0.319	0.312	0.306	0.300	0.292	0.285	0.279	0.271	0.264	0.255	0.246	0.239	0.230	0.221	0.211	0.201	0.191	0.180	0.170	0.159	0.148	0.135	0.122	0.110	0.096	0.084	0.071	0.056	0.042	0.028	0.014	-0.001	-0.018	-0.032	-0.048	-0.064	-0.080	-0.096	-0.111	-0.129	-0.146	-0.162	-0.179	-0.196	-0.212	-0.231	-0.248	-0.264	-0.280	-0.296	-0.314	-0.330	-0.346	-0.362	-0.378	-0.395	-0.410	-0.424	-0.439	-0.452	-0.468	-0.480	-0.492	-0.505	-0.518	-0.528	-0.539	-0.549	-0.559	-0.568	-0.576	-0.584	-0.590	-0.596	-0.602	-0.606	-0.610	-0.614	-0.616	-0.619	-0.620	-0.621	-0.621	-0.620	-0.618	-0.615	-0.612	-0.608	-0.604	-0.598	-0.591	-0.585	-0.578	-0.569	-0.560	-0.552	-0.541	-0.531	-0.520	-0.509	-0.498	-0.486	-0.474	-0.461	-0.449	-0.435	-0.421	-0.408	-0.394	-0.379	-0.365	-0.351	-0.338	-0.322	-0.310	-0.295	-0.281	-0.269	-0.255	-0.241	-0.230	-0.216	-0.204	-0.192	-0.180	-0.170	-0.159	-0.150	-0.140	-0.130	-0.121	-0.115	-0.106	-0.099	-0.092	-0.088	-0.081	-0.076	-0.072	-0.068	-0.065	-0.062	-0.060	-0.059	-0.059	-0.058	-0.059	-0.059	-0.060	-0.061	-0.064	-0.065	-0.068	-0.071	-0.075	-0.079	-0.082	-0.086	-0.091	-0.095	-0.100	-0.105	-0.109	-0.114	-0.119	-0.122	-0.128	-0.131	-0.135	-0.139	-0.142	-0.144	-0.148	-0.149	-0.150	-0.151	-0.151	-0.151	-0.150	-0.149	-0.146	-0.144	-0.139	-0.134	-0.129	-0.122	-0.114	-0.106	-0.098	-0.088	-0.076	-0.064	-0.051	-0.038	-0.024	-0.008	0.009	0.026	
