# Supplementary material for: Motion onset VEPs can see through the blur
Source: Sci Rep. 2024 Sep 12;14:21296. doi: 10.1038/s41598-024-72483-z (PMC11393312; doi:10.1038/s41598-024-72483-z)
Supplement: Supplementary file 3 — Supplementary Information 3. [file 41598_2024_72483_MOESM3_ESM.zip › VEP_raw_data/source_data/SourcBlurVEP-S010_VEP_2023-04-14_14-35-29.txt]

0.000	0.000	99999.999	6250.000	50.000	-2193.000	-2061.000	6248.000	7.000	100.000	5.000	2.000	1.000	1.000	0.000	0.000	0.000	0.000	0.000	0.000	0.000	0.000	0.000	0.000	0.000	0.000	0.000	0.028	0.045	0.061	0.078	0.095	0.111	0.129	0.146	0.162	0.180	0.196	0.212	0.229	0.246	0.261	0.279	0.294	0.309	0.324	0.338	0.351	0.364	0.375	0.388	0.399	0.409	0.418	0.426	0.434	0.441	0.448	0.454	0.459	0.461	0.465	0.468	0.468	0.468	0.468	0.465	0.464	0.460	0.455	0.450	0.445	0.439	0.431	0.424	0.414	0.406	0.396	0.385	0.375	0.362	0.351	0.339	0.326	0.314	0.300	0.286	0.274	0.260	0.246	0.232	0.219	0.205	0.191	0.178	0.165	0.152	0.139	0.128	0.115	0.104	0.092	0.081	0.071	0.061	0.052	0.044	0.036	0.030	0.024	0.018	0.012	0.008	0.002	-0.001	-0.002	-0.006	-0.008	-0.009	-0.009	-0.009	-0.009	-0.008	-0.006	-0.005	-0.002	0.000	0.004	0.006	0.010	0.014	0.018	0.020	0.024	0.028	0.032	0.035	0.039	0.042	0.045	0.048	0.050	0.052	0.054	0.055	0.055	0.055	0.054	0.052	0.050	0.048	0.045	0.041	0.036	0.031	0.025	0.019	0.010	0.002	-0.006	-0.015	-0.026	-0.036	-0.048	-0.060	-0.072	-0.086	-0.100	-0.115	-0.130	-0.146	-0.161	-0.176	-0.194	-0.211	-0.229	-0.246	-0.264	-0.282	-0.300	-0.318	-0.338	-0.355	-0.374	-0.392	-0.411	-0.430	-0.448	-0.468	-0.485	-0.502	-0.521	-0.539	-0.558	-0.574	-0.591	-0.608	-0.625	-0.642	-0.658	-0.674	-0.690	-0.706	-0.721	-0.736	-0.751	-0.765	-0.779	-0.794	-0.808	-0.821	-0.835	-0.848	-0.860	-0.872	-0.884	-0.895	-0.906	-0.916	-0.928	-0.938	-0.946	-0.956	-0.964	-0.972	-0.980	-0.988	-0.994	-1.001	-1.006	-1.011	-1.016	-1.021	-1.024	-1.026	-1.029	-1.029	-1.031	-1.031	-1.030	-1.029	-1.026	-1.024	-1.021	-1.016	-1.011	-1.005	-1.000	-0.992	-0.985	-0.976	-0.968	-0.959	-0.949	-0.936	-0.926	-0.914	-0.901	-0.889	-0.875	-0.861	-0.848	-0.832	-0.819	-0.802	-0.788	-0.772	-0.756	-0.741	-0.725	-0.710	-0.694	-0.678	-0.662	-0.648	-0.632	-0.619	-0.604	-0.590	-0.575	-0.561	-0.548	-0.535	-0.522	-0.511	-0.499	-0.489	-0.478	-0.468	-0.459	-0.450	-0.441	-0.434	-0.428	-0.420	-0.414	-0.409	-0.402	-0.399	-0.395	-0.391	-0.389	-0.386	-0.384	-0.382	-0.380	-0.380	-0.380	-0.380	-0.381	-0.381	-0.382	-0.384	-0.385	-0.388	-0.390	-0.392	-0.395	-0.399	-0.401	-0.404	-0.408	-0.411	-0.415	-0.419	-0.422	-0.428	-0.431	-0.435	-0.439	-0.442	-0.448	-0.451	-0.456	-0.460	-0.464	-0.469	-0.472	-0.476	-0.481	-0.485	-0.489	-0.492	-0.495	-0.500	-0.504	-0.506	-0.510	-0.514	-0.515	-0.519	-0.522	-0.524	-0.526	-0.528	-0.530	-0.532	-0.532	-0.535	-0.536	-0.538	-0.538	-0.539	-0.539	-0.539	-0.539	-0.538	-0.536	-0.536	-0.535	-0.534	-0.531	-0.530	-0.529	-0.528	-0.525	-0.522	-0.519	-0.516	-0.514	-0.511	-0.509	-0.505	-0.501	-0.498	-0.495	-0.491	-0.488	-0.482	-0.480	-0.476	-0.474	-0.469	-0.466	-0.464	-0.459	-0.455	-0.454	-0.450	-0.446	-0.444	-0.441	-0.438	-0.435	-0.434	-0.430	-0.428	-0.426	-0.424	-0.421	-0.419	-0.416	-0.415	-0.412	-0.410	-0.409	-0.406	-0.404	-0.401	-0.399	-0.396	-0.394	-0.390	-0.388	-0.384	-0.380	-0.376	-0.371	-0.368	-0.362	-0.358	-0.351	-0.346	-0.339	-0.332	-0.325	-0.318	-0.310	-0.301	-0.294	-0.285	-0.275	-0.265	-0.255	-0.245	-0.235	-0.224	-0.211	-0.200	-0.188	-0.175	-0.164	-0.151	-0.139	-0.126	-0.114	-0.100	-0.088	-0.074	-0.061	-0.049	-0.036	-0.024	-0.011	0.001	0.011	0.024	0.036	0.046	0.058	0.068	0.079	0.088	0.096	0.106	0.115	0.122	0.130	0.138	0.145	0.151	0.156	0.161	0.168	0.171	0.174	0.179	0.181	0.184	0.186	0.188	0.189	0.190	0.190	0.190	0.190	0.190	0.189	0.188	0.186	0.185	0.182	0.180	0.178	0.175	0.171	0.168	0.164	0.159	0.155	0.151	0.146	0.141	0.136	0.131	0.125	0.119	0.111	0.106	0.099	0.092	0.085	0.078	0.068	0.060	0.051	0.042	0.032	0.022	0.012	0.001	-0.009	-0.020	-0.032	-0.044	-0.056	-0.070	-0.084	-0.096	-0.112	-0.126	-0.141	-0.156	-0.172	-0.188	-0.204	-0.221	-0.238	-0.254	-0.272	-0.289	-0.306	-0.324	-0.341	-0.360	-0.378	-0.395	-0.412	-0.430	-0.449	-0.466	-0.482	-0.500	-0.518	-0.534	-0.550	-0.565	-0.580	-0.596	-0.610	-0.624	-0.638	-0.651	-0.662	-0.674	-0.685	-0.695	-0.705	-0.712	-0.720	-0.728	-0.734	-0.740	-0.744	-0.748	-0.751	-0.754	-0.754	-0.755	-0.755	-0.755	-0.752	-0.750	-0.748	-0.742	-0.739	-0.734	-0.728	-0.720	-0.714	-0.705	-0.698	-0.689	-0.680	-0.671	-0.661	-0.650	-0.640	-0.629	-0.619	-0.606	-0.596	-0.584	-0.574	-0.561	-0.550	-0.539	-0.526	-0.515	-0.502	-0.492	-0.480	-0.469	-0.456	-0.445	-0.434	-0.422	-0.411	-0.400	-0.390	-0.378	-0.368	-0.356	-0.345	-0.335	-0.324	-0.314	-0.304	-0.292	-0.282	-0.271	-0.260	-0.250	-0.239	-0.229	-0.218	-0.205	-0.194	-0.184	-0.171	-0.159	-0.148	-0.134	-0.121	-0.109	-0.095	-0.081	-0.066	-0.054	-0.039	-0.024	-0.010	0.006	0.021	0.036	0.052	0.069	0.084	0.100	0.118	0.132	0.150	0.166	0.182	0.199	0.216	0.232	0.250	0.266	0.282	0.299	0.315	0.332	0.348	0.362	0.378	0.392	0.408	0.421	0.436	0.449	0.462	0.475	0.488	0.500	0.511	0.522	0.534	0.545	0.555	0.565	0.574	0.582	0.591	0.600	0.609	0.616	0.622	0.631	0.638	0.645	0.652	0.658	0.665	0.670	0.678	0.684	0.689	0.695	0.701	0.706	0.711	0.716	0.722	0.729	0.734	0.739	0.745	0.750	0.755	0.761	0.768	0.774	0.780	0.786	0.792	0.799	0.805	0.811	0.818	0.824	0.830	0.836	0.842	0.848	0.854	0.859	0.865	0.871	0.876	0.881	0.888	0.892	0.898	0.901	0.906	0.910	0.915	0.919	0.922	0.926	0.929	0.931	0.934	0.936	0.936	0.939	0.939	0.940	0.940	0.940	0.939	0.938	0.935	0.934	0.931	0.929	0.926	0.922	0.919	0.916	0.911	0.906	0.902	0.898	0.892	0.888	0.880	0.874	0.869	0.862	0.855	0.849	0.840	0.834	0.826	0.819	0.811	0.802	0.796	0.788	0.780	0.772	0.765	0.758	0.749	0.741	0.734	0.726	0.720	0.712	0.705	0.699	0.691	0.685	0.679	0.672	0.666	0.660	0.655	0.649	0.644	0.638	0.632	0.626	0.622	0.616	0.612	0.606	0.602	0.598	0.594	0.589	0.584	0.580	0.576	0.571	0.568	0.562	0.559	0.554	0.550	0.546	0.541	0.536	0.534	0.529	0.525	0.520	0.515	0.511	0.506	0.501	0.496	0.491	0.488	0.481	0.476	0.471	0.466	0.461	0.455	0.450	0.445	0.439	0.435	0.429	0.422	0.418	0.412	0.408	0.401	0.396	0.390	0.385	0.380	0.374	0.369	0.364	0.359	0.352	0.346	0.341	0.336	0.331	0.325	0.320	0.315	0.309	0.305	0.299	0.294	0.289	0.284	0.278	0.271	0.266	0.260	0.255	0.249	0.242	0.236	0.229	0.224	0.218	0.210	0.204	0.196	0.190	0.182	0.176	0.169	0.161	0.154	0.145	0.139	0.131	0.122	0.115	0.108	0.100	0.091	0.082	0.075	0.066	0.059	0.050	0.042	0.034	0.025	0.016	0.010	0.001	-0.006	-0.014	-0.022	-0.029	-0.038	-0.044	-0.050	-0.058	-0.064	-0.069	-0.076	-0.081	-0.086	-0.091	-0.096	-0.100	-0.105	-0.108	-0.111	-0.115	-0.116	-0.119	-0.121	-0.122	-0.124	-0.124	-0.125	-0.125	-0.124	-0.122	-0.121	-0.120	-0.119	-0.116	-0.112	-0.111	-0.106	-0.104	-0.099	-0.095	-0.091	-0.085	-0.081	-0.075	-0.069	-0.062	-0.058	-0.051	-0.044	-0.038	-0.030	-0.025	-0.018	-0.009	-0.002	0.006	0.012	0.020	0.028	0.035	0.042	0.050	0.058	0.065	0.072	0.080	0.086	0.094	0.100	0.108	0.112	0.120	0.126	0.130	0.136	0.141	0.146	0.151	0.155	0.160	0.164	0.168	0.171	0.174	0.176	0.179	0.180	0.181	0.182	0.182	0.184	0.184	0.182	0.181	0.180	0.179	0.178	0.175	0.172	0.169	0.166	0.162	0.160	0.155	0.151	0.148	0.142	0.139	0.134	0.128	0.124	0.119	0.112	0.108	0.102	0.098	0.094	0.088	0.082	0.079	0.074	0.069	0.065	0.060	0.056	0.052	0.049	0.046	0.042	0.039	0.038	0.035	0.034	0.031	0.030	0.029	0.029	0.028	0.026	0.026	0.028	0.029	0.030	0.030	0.031	0.032	0.035	0.036	0.038	0.039	0.041	0.044	0.045	0.046	0.048	0.050	0.051	0.054	0.054	0.055	0.055	0.056	0.056	0.056	0.055	0.054	0.052	0.051	0.048	0.045	0.041	0.038	0.034	0.030	0.024	0.018	0.011	0.004	-0.002	-0.011	-0.020	-0.029	-0.039	-0.050	-0.060	-0.071	-0.084	-0.096	-0.109	-0.121	-0.135	-0.149	-0.162	-0.178	-0.192	-0.208	-0.222	-0.239	-0.252	-0.269	-0.284	-0.301	-0.316	-0.332	-0.349	-0.364	-0.380	-0.395	-0.410	-0.425	-0.440	-0.454	-0.468	-0.481	-0.494	-0.506	-0.520	-0.531	-0.542	-0.554	-0.564	-0.574	-0.584	-0.594	-0.602	-0.610	-0.619	-0.625	-0.632	-0.639	-0.645	-0.650	-0.655	-0.660	-0.664	-0.669	-0.671	-0.674	-0.676	-0.679	-0.681	-0.682	-0.684	-0.685	-0.686	-0.686	-0.686	-0.686	-0.686	-0.686	-0.686	-0.686	-0.685	-0.685	-0.684	-0.682	-0.682	-0.681	-0.680	-0.679	-0.679	-0.678	-0.676	-0.675	-0.674	-0.674	-0.672	-0.671	-0.671	-0.670	-0.670	-0.670	-0.670	-0.669	-0.669	-0.668	-0.669	-0.669	-0.669	-0.669	-0.669	-0.669	-0.670	-0.670	-0.671	-0.671	-0.672	-0.672	-0.672	-0.674	-0.674	-0.674	-0.675	-0.674	-0.674	-0.675	-0.674	-0.675	-0.674	-0.672	-0.672	-0.671	-0.669	-0.668	-0.665	-0.662	-0.660	-0.656	-0.652	-0.649	-0.645	-0.640	-0.634	-0.628	-0.621	-0.614	-0.606	-0.598	-0.589	-0.579	-0.568	-0.556	-0.545	-0.531	-0.519	-0.505	-0.490	-0.474	-0.459	-0.441	-0.424	-0.405	-0.386	-0.366	-0.346	-0.325	-0.304	-0.281	-0.259	-0.235	-0.211	-0.186	-0.162	-0.138	-0.112	-0.086	-0.061	-0.035	-0.008	0.018	0.044	0.070	0.098	0.122	0.149	0.174	0.199	0.224	0.248	0.271	0.294	0.318	0.339	0.361	0.381	0.401	0.420	0.438	0.455	0.471	0.488	0.501	0.514	0.526	0.536	0.548	0.555	0.562	0.571	0.575	0.580	0.585	0.586	0.589	0.589	0.588	0.586	0.585	0.581	0.578	0.574	0.568	0.562	0.554	0.548	0.539	0.531	0.522	0.514	0.504	0.495	0.485	0.474	0.464	0.454	0.445	0.434	0.424	0.415	0.406	0.396	0.388	0.379	0.371	0.364	0.356	0.349	0.344	0.338	0.332	0.329	0.325	0.321	0.320	0.318	0.316	0.316	0.316	0.318	0.320	0.322	0.325	0.329	0.334	0.340	0.346	0.352	0.360	0.369	0.378	0.388	0.399	0.410	0.421	0.434	0.446	0.461	0.476	0.490	0.506	0.521	0.539	0.556	0.574	0.591	0.610	0.629	0.648	0.668	0.688	0.708	0.728	0.748	0.768	0.788	0.808	0.829	0.849	0.869	0.889	0.909	0.926	0.945	0.964	0.982	0.999	1.015	1.031	1.046	1.061	1.075	1.088	1.100	1.111	1.121	1.129	1.138	1.144	1.150	1.154	1.158	1.159	1.159	1.159	1.158	1.154	1.150	1.144	1.138	1.130	1.120	1.110	1.099	1.086	1.074	1.059	1.042	1.028	1.010	0.991	0.974	0.954	0.934	0.914	0.892	0.871	0.850	0.829	0.808	0.786	0.765	0.742	0.722	0.701	0.681	0.660	0.641	0.621	0.604	0.586	0.569	0.552	0.539	0.525	0.510	0.499	0.489	0.478	0.469	0.460	0.454	0.448	0.441	0.438	0.435	0.432	0.430	0.429	0.430	0.431	0.432	0.435	0.439	0.441	0.445	0.449	0.454	0.458	0.461	0.466	0.470	0.475	0.479	0.482	0.485	0.489	0.491	0.492	0.494	0.494	0.494	0.492	0.489	0.486	0.481	0.476	0.470	0.462	0.454	0.445	0.432	0.421	0.409	0.394	0.379	0.361	0.345	0.326	0.308	0.286	0.265	0.242	0.220	0.195	0.171	0.146	0.120	0.095	0.068	0.041	0.015	-0.014	-0.040	-0.068	-0.095	-0.122	-0.150	-0.176	-0.202	-0.229	-0.254	-0.280	-0.304	-0.329	-0.352	-0.375	-0.398	-0.419	-0.440	-0.460	-0.479	-0.496	-0.514	-0.530	-0.544	-0.560	-0.572	-0.586	-0.598	-0.609	-0.619	-0.629	-0.636	-0.644	-0.650	-0.656	-0.662	-0.666	-0.671	-0.674	-0.678	-0.680	-0.682	-0.684	-0.686	-0.688	-0.689	-0.690	-0.690	-0.690	-0.691	-0.691	-0.691	-0.692	-0.694	-0.694	-0.696	-0.698	-0.700	-0.701	-0.704	-0.706	-0.710	-0.714	-0.716	-0.722	-0.726	-0.731	-0.738	-0.745	-0.750	-0.758	-0.766	-0.774	-0.782	-0.794	-0.802	-0.814	-0.824	-0.835	-0.848	-0.860	-0.871	-0.885	-0.898	-0.910	-0.924	-0.938	-0.952	-0.966	-0.980	-0.994	-1.009	-1.024	-1.039	-1.052	-1.066	-1.080	-1.095	-1.108	-1.122	-1.135	-1.149	-1.160	-1.172	-1.185	-1.198	-1.209	-1.220	-1.229	-1.240	-1.249	-1.259	-1.266	-1.275	-1.282	-1.289	-1.295	-1.301	-1.306	-1.312	-1.318	-1.321	-1.325	-1.329	-1.332	-1.334	-1.336	-1.339	-1.339	-1.340	-1.341	-1.341	-1.341	-1.341	-1.341	-1.340	-1.339	-1.338	-1.338	-1.335	-1.334	-1.332	-1.331	-1.330	-1.328	-1.325	-1.324	-1.321	-1.320	-1.316	-1.315	-1.311	-1.310	-1.308	-1.304	-1.301	-1.299	-1.295	-1.292	-1.288	-1.284	-1.279	-1.276	-1.270	-1.266	-1.261	-1.255	-1.249	-1.242	-1.236	-1.230	-1.221	-1.214	-1.206	-1.198	-1.188	-1.178	-1.169	-1.158	-1.146	-1.135	-1.121	-1.110	-1.096	-1.082	-1.069	-1.054	-1.039	-1.024	-1.008	-0.991	-0.975	-0.960	-0.942	-0.926	-0.909	-0.891	-0.875	-0.858	-0.840	-0.824	-0.806	-0.790	-0.774	-0.756	-0.740	-0.724	-0.709	-0.692	-0.679	-0.662	-0.649	-0.635	-0.621	-0.609	-0.596	-0.585	-0.572	-0.561	-0.550	-0.540	-0.530	-0.521	-0.512	-0.504	-0.496	-0.490	-0.481	-0.475	-0.468	-0.462	-0.456	-0.450	-0.445	-0.439	-0.434	-0.429	-0.424	-0.419	-0.415	-0.410	-0.405	-0.399	-0.395	-0.389	-0.384	-0.379	-0.372	-0.366	-0.361	-0.354	-0.349	-0.342	-0.336	-0.329	-0.322	-0.315	-0.308	-0.300	-0.292	-0.285	-0.276	-0.269	-0.261	-0.252	-0.245	-0.236	-0.230	-0.221	-0.214	-0.206	-0.199	-0.191	-0.185	-0.179	-0.171	-0.166	-0.160	-0.155	-0.150	-0.145	-0.140	-0.136	-0.134	-0.130	-0.128	-0.126	-0.125	-0.124	-0.122	-0.122	-0.122	-0.122	-0.125	-0.126	-0.129	-0.131	-0.134	-0.138	-0.141	-0.145	-0.149	-0.154	-0.159	-0.164	-0.169	-0.176	-0.181	-0.188	-0.194	-0.200	-0.206	-0.212	-0.218	-0.224	-0.229	-0.236	-0.241	-0.246	-0.251	-0.256	-0.259	-0.264	-0.268	-0.270	-0.274	-0.278	-0.279	-0.281	-0.281	-0.282	-0.281	-0.281	-0.280	-0.278	-0.275	-0.272	-0.268	-0.262	-0.256	-0.251	-0.244	-0.235	-0.226	-0.216	-0.206	-0.195	-0.182	-0.169	-0.156	-0.141	-0.125	-0.109	-0.091	-0.074	-0.055	-0.035	-0.015	0.006	0.028	0.051	0.075	0.100	0.125	0.150	0.176	0.202	0.231	0.259	0.288	0.318	0.346	0.376	0.406	0.436	0.468	0.498	0.530	0.561	0.591	0.622	0.652	0.682	0.714	0.744	0.774	0.802	0.831	0.860	0.889	0.915	0.942	0.968	0.992	1.018	1.040	1.062	1.084	1.104	1.122	1.140	1.156	1.172	1.186	1.199	1.211	1.220	1.230	1.236	1.242	1.248	1.251	1.252	1.252	1.251	1.249	1.246	1.240	1.234	1.226	1.216	1.206	1.194	1.181	1.166	1.150	1.134	1.116	1.095	1.076	1.055	1.032	1.009	0.985	0.960	0.935	0.909	0.882	0.855	0.826	0.798	0.769	0.740	0.710	0.680	0.649	0.619	0.589	0.558	0.528	0.496	0.465	0.436	0.405	0.376	0.346	0.316	0.288	0.260	0.231	0.204	0.178	0.151	0.126	0.101	0.078	0.054	0.031	0.010	-0.010	-0.030	-0.050	-0.068	-0.085	-0.100	-0.115	-0.130	-0.144	-0.156	-0.168	-0.178	-0.186	-0.195	-0.204	-0.210	-0.215	-0.221	-0.225	-0.229	-0.231	-0.232	-0.235	-0.236	-0.236	-0.236	-0.235	-0.234	-0.232	-0.231	-0.229	-0.226	-0.222	-0.220	-0.218	-0.214	-0.211	-0.209	-0.206	-0.202	-0.201	-0.199	-0.198	-0.196	-0.195	-0.194	-0.195	-0.195	-0.195	-0.198	-0.199	-0.202	-0.205	-0.209	-0.214	-0.220	-0.225	-0.231	-0.239	-0.248	-0.255	-0.264	-0.274	-0.284	-0.296	-0.308	-0.319	-0.331	-0.345	-0.358	-0.372	-0.386	-0.401	-0.415	-0.430	-0.446	-0.461	-0.478	-0.492	-0.507	-0.522	-0.538	-0.552	-0.568	-0.581	-0.596	-0.610	-0.624	-0.636	-0.650	-0.661	-0.672	-0.684	-0.694	-0.705	-0.714	-0.722	-0.730	-0.738	-0.744	-0.749	-0.755	-0.759	-0.762	-0.765	-0.768	-0.769	-0.770	-0.770	-0.769	-0.768	-0.766	-0.762	-0.760	-0.758	-0.752	-0.748	-0.744	-0.738	-0.731	-0.724	-0.718	-0.710	-0.702	-0.694	-0.686	-0.679	-0.671	-0.661	-0.654	-0.646	-0.639	-0.630	-0.621	-0.615	-0.608	-0.600	-0.594	-0.588	-0.580	-0.575	-0.569	-0.562	-0.558	-0.554	-0.550	-0.546	-0.542	-0.540	-0.538	-0.535	-0.534	-0.532	-0.531	-0.532	-0.532	-0.534	-0.535	-0.536	-0.539	-0.541	-0.544	-0.548	-0.550	-0.552	-0.558	-0.561	-0.566	-0.570	-0.575	-0.580	-0.584	-0.590	-0.594	-0.600	-0.605	-0.609	-0.614	-0.619	-0.622	-0.626	-0.631	-0.635	-0.639	-0.641	-0.645	-0.648	-0.650	-0.651	-0.654	-0.654	-0.655	-0.655	-0.655	-0.654	-0.654	-0.651	-0.649	-0.646	-0.642	-0.639	-0.635	-0.629	-0.624	-0.618	-0.611	-0.604	-0.596	-0.589	-0.580	-0.570	-0.561	-0.551	-0.541	-0.531	-0.519	-0.507	-0.496	-0.484	-0.471	-0.459	-0.446	-0.432	-0.420	-0.406	-0.392	-0.380	-0.366	-0.352	-0.340	-0.326	-0.314	-0.300	-0.288	-0.275	-0.262	-0.250	-0.239	-0.228	-0.216	-0.206	-0.196	-0.186	-0.178	-0.169	-0.160	-0.152	-0.145	-0.140	-0.134	-0.129	-0.124	-0.120	-0.116	-0.114	-0.111	-0.110	-0.109	-0.109	-0.109	-0.109	-0.111	-0.114	-0.116	-0.119	-0.122	-0.128	-0.131	-0.136	-0.142	-0.148	-0.154	-0.161	-0.168	-0.174	-0.181	-0.188	-0.196	-0.204	-0.211	-0.219	-0.225	-0.234	-0.241	-0.249	-0.256	-0.264	-0.271	-0.279	-0.285	-0.292	-0.299	-0.305	-0.311	-0.318	-0.322	-0.328	-0.332	-0.336	-0.341	-0.345	-0.346	-0.350	-0.352	-0.355	-0.356	-0.358	-0.359	-0.358	-0.359	-0.359	-0.358	-0.356	-0.355	-0.352	-0.350	-0.348	-0.345	-0.341	-0.339	-0.335	-0.331	-0.326	-0.321	-0.318	-0.314	-0.308	-0.305	-0.299	-0.294	-0.290	-0.284	-0.279	-0.272	-0.269	-0.262	-0.258	-0.252	-0.248	-0.242	-0.236	-0.232	-0.228	-0.222	-0.218	-0.212	-0.208	-0.204	-0.200	-0.194	-0.190	-0.186	-0.181	-0.178	-0.172	-0.169	-0.165	-0.161	-0.158	-0.154	-0.150	-0.146	-0.141	-0.139	-0.134	-0.130	-0.126	-0.121	-0.118	-0.112	-0.108	-0.102	-0.098	-0.091	-0.086	-0.080	-0.074	-0.068	-0.060	-0.052	-0.045	-0.039	-0.030	-0.021	-0.012	-0.004	0.008	0.016	0.028	0.039	0.050	0.061	0.074	0.086	0.099	0.112	0.126	0.140	0.155	0.170	0.185	0.200	0.216	0.230	0.246	0.262	0.279	0.295	0.311	0.329	0.345	0.361	0.379	0.394	0.410	0.426	0.442	0.456	0.472	0.486	0.502	0.516	0.529	0.542	0.555	0.568	0.580	0.591	0.602	0.614	0.622	0.631	0.640	0.648	0.655	0.661	0.666	0.672	0.676	0.679	0.682	0.684	0.686	0.686	0.688	0.686	0.685	0.682	0.679	0.676	0.671	0.668	0.661	0.656	0.649	0.641	0.634	0.625	0.618	0.609	0.599	0.589	0.579	0.568	0.558	0.546	0.534	0.524	0.511	0.499	0.488	0.475	0.462	0.450	0.438	0.425	0.412	0.400	0.388	0.376	0.362	0.351	0.339	0.326	0.315	0.304	0.292	0.281	0.270	0.259	0.249	0.239	0.229	0.220	0.210	0.201	0.192	0.184	0.175	0.168	0.160	0.152	0.146	0.140	0.134	0.128	0.122	0.118	0.112	0.106	0.101	0.098	0.092	0.088	0.084	0.081	0.076	0.074	0.070	0.066	0.064	0.060	0.058	0.054	0.051	0.048	0.045	0.042	0.039	0.036	0.034	0.029	0.026	0.022	0.020	0.015	0.011	0.008	0.004	-0.001	-0.005	-0.010	-0.015	-0.021	-0.026	-0.031	-0.038	-0.044	-0.050	-0.056	-0.062	-0.070	-0.076	-0.082	-0.090	-0.099	-0.106	-0.114	-0.121	-0.129	-0.138	-0.145	-0.154	-0.162	-0.170	-0.178	-0.185	-0.194	-0.201	-0.210	-0.218	-0.225	-0.234	-0.240	-0.248	-0.256	-0.262	-0.269	-0.276	-0.281	-0.288	-0.294	-0.299	-0.302	-0.308	-0.312	-0.316	-0.321	-0.324	-0.326	-0.329	-0.331	-0.334	-0.336	-0.338	-0.338	-0.339	-0.338	-0.338	-0.336	-0.336	-0.335	-0.334	-0.332	-0.329	-0.328	-0.324	-0.321	-0.318	-0.314	-0.310	-0.306	-0.302	-0.298	-0.292	-0.288	-0.284	-0.279	-0.272	-0.268	-0.262	-0.256	-0.251	-0.246	-0.240	-0.234	-0.229	-0.222	-0.218	-0.212	-0.206	-0.201	-0.195	-0.190	-0.186	-0.181	-0.176	-0.172	-0.169	-0.164	-0.160	-0.158	-0.154	-0.151	-0.150	-0.146	-0.145	-0.144	-0.142	-0.142	-0.142	-0.142	-0.144	-0.144	-0.146	-0.148	-0.151	-0.152	-0.156	-0.159	-0.162	-0.168	-0.171	-0.176	-0.181	-0.186	-0.194	-0.200	-0.206	-0.212	-0.219	-0.226	-0.234	-0.241	-0.249	-0.256	-0.264	-0.272	-0.280	-0.288	-0.295	-0.302	-0.311	-0.318	-0.325	-0.331	-0.338	-0.344	-0.350	-0.356	-0.361	-0.366	-0.371	-0.375	-0.379	-0.382	-0.385	-0.386	-0.389	-0.390	-0.390	-0.390	-0.389	-0.389	-0.386	-0.385	-0.382	-0.380	-0.376	-0.372	-0.369	-0.364	-0.358	-0.352	-0.346	-0.340	-0.332	-0.326	-0.319	-0.311	-0.304	-0.295	-0.288	-0.279	-0.270	-0.261	-0.254	-0.245	-0.236	-0.230	-0.221	-0.214	-0.205	-0.198	-0.190	-0.182	-0.178	-0.170	-0.164	-0.158	-0.152	-0.148	-0.142	-0.139	-0.134	-0.131	-0.128	-0.126	-0.124	-0.122	-0.121	-0.120	-0.121	-0.121	-0.122	-0.122	-0.126	-0.129	-0.131	-0.135	-0.139	-0.144	-0.149	-0.155	-0.161	-0.169	-0.175	-0.182	-0.192	-0.201	-0.211	-0.221	-0.231	-0.242	-0.252	-0.265	-0.276	-0.290	-0.302	-0.316	-0.330	-0.344	-0.358	-0.372	-0.386	-0.401	-0.416	-0.431	-0.448	-0.462	-0.478	-0.492	-0.507	-0.524	-0.539	-0.554	-0.569	-0.585	-0.599	-0.615	-0.629	-0.644	-0.656	-0.671	-0.685	-0.696	-0.710	-0.722	-0.735	-0.746	-0.758	-0.769	-0.779	-0.790	-0.799	-0.809	-0.816	-0.826	-0.834	-0.840	-0.849	-0.855	-0.861	-0.868	-0.874	-0.879	-0.885	-0.890	-0.895	-0.899	-0.904	-0.908	-0.911	-0.916	-0.920	-0.922	-0.926	-0.930	-0.935	-0.939	-0.941	-0.946	-0.950	-0.954	-0.959	-0.964	-0.969	-0.972	-0.978	-0.982	-0.988	-0.992	-0.998	-1.002	-1.010	-1.015	-1.021	-1.029	-1.034	-1.041	-1.049	-1.055	-1.062	-1.070	-1.078	-1.086	-1.094	-1.101	-1.109	-1.118	-1.125	-1.134	-1.142	-1.150	-1.159	-1.168	-1.175	-1.184	-1.192	-1.201	-1.210	-1.218	-1.226	-1.234	-1.242	-1.250	-1.259	-1.268	-1.275	-1.284	-1.290	-1.298	-1.305	-1.312	-1.319	-1.325	-1.332	-1.338	-1.344	-1.349	-1.354	-1.359	-1.364	-1.366	-1.371	-1.374	-1.376	-1.379	-1.380	-1.382	-1.382	-1.382	-1.381	-1.380	-1.379	-1.376	-1.371	-1.369	-1.364	-1.358	-1.351	-1.344	-1.338	-1.328	-1.319	-1.308	-1.298	-1.286	-1.272	-1.260	-1.245	-1.231	-1.215	-1.199	-1.182	-1.164	-1.146	-1.128	-1.108	-1.088	-1.068	-1.046	-1.025	-1.004	-0.982	-0.959	-0.938	-0.915	-0.891	-0.870	-0.848	-0.825	-0.801	-0.780	-0.759	-0.736	-0.715	-0.695	-0.674	-0.654	-0.635	-0.615	-0.596	-0.578	-0.560	-0.544	-0.528	-0.511	-0.496	-0.482	-0.468	-0.455	-0.442	-0.430	-0.419	-0.409	-0.398	-0.389	-0.380	-0.371	-0.362	-0.355	-0.348	-0.341	-0.334	-0.328	-0.322	-0.316	-0.311	-0.305	-0.301	-0.296	-0.291	-0.288	-0.282	-0.278	-0.274	-0.270	-0.265	-0.261	-0.256	-0.252	-0.248	-0.242	-0.238	-0.234	-0.229	-0.225	-0.219	-0.214	-0.209	-0.204	-0.198	-0.191	-0.186	-0.181	-0.175	-0.170	-0.165	-0.159	-0.154	-0.149	-0.144	-0.138	-0.131	-0.126	-0.121	-0.116	-0.112	-0.108	-0.102	-0.099	-0.094	-0.090	-0.086	-0.082	-0.079	-0.075	-0.072	-0.069	-0.066	-0.062	-0.060	-0.058	-0.054	-0.052	-0.049	-0.048	-0.044	-0.042	-0.039	-0.038	-0.035	-0.032	-0.029	-0.026	-0.025	-0.022	-0.019	-0.018	-0.015	-0.011	-0.009	-0.005	-0.002	0.001	0.004	0.008	0.009	0.012	0.016	0.019	0.022	0.025	0.029	0.031	0.036	0.039	0.041	0.045	0.048	0.050	0.052	0.055	0.058	0.060	0.061	0.062	0.064	0.065	0.068	0.068	0.068	0.069	0.068	0.069	0.069	0.068	0.068	0.066	0.066	0.064	0.062	0.062	0.060	0.058	0.056	0.055	0.054	0.052	0.049	0.048	0.046	0.045	0.044	0.044	0.042	0.041	0.041	0.041	0.041	0.042	0.045	0.046	0.049	0.052	0.055	0.059	0.064	0.069	0.075	0.080	0.088	0.095	0.102	0.111	0.120	0.130	0.140	0.151	0.162	0.175	0.186	0.199	0.212	0.228	0.241	0.255	0.270	0.285	0.300	0.316	0.331	0.348	0.362	0.379	0.394	0.409	0.425	0.440	0.455	0.469	0.484	0.498	0.510	0.524	0.535	0.548	0.559	0.570	0.579	0.589	0.596	0.604	0.611	0.618	0.622	0.629	0.631	0.635	0.638	0.639	0.640	0.640	0.638	0.636	0.634	0.630	0.625	0.621	0.615	0.608	0.601	0.592	0.584	0.575	0.566	0.556	0.545	0.535	0.522	0.511	0.499	0.488	0.475	0.462	0.449	0.436	0.422	0.410	0.398	0.384	0.371	0.359	0.346	0.334	0.322	0.310	0.298	0.286	0.275	0.265	0.255	0.245	0.236	0.226	0.218	0.210	0.202	0.195	0.189	0.182	0.176	0.171	0.168	0.162	0.158	0.155	0.150	0.149	0.145	0.142	0.140	0.139	0.138	0.135	0.135	0.132	0.132	0.131	0.131	0.130	0.129	0.128	0.128	0.126	0.126	0.124	0.124	0.121	0.120	0.118	0.115	0.112	0.110	0.105	0.102	0.099	0.094	0.089	0.084	0.078	0.071	0.065	0.059	0.051	0.042	0.034	0.026	0.016	0.008	-0.002	-0.014	-0.024	-0.036	-0.048	-0.060	-0.071	-0.084	-0.098	-0.110	-0.125	-0.139	-0.152	-0.168	-0.182	-0.198	-0.212	-0.228	-0.244	-0.260	-0.276	-0.291	-0.308	-0.325	-0.340	-0.358	-0.375	-0.390	-0.408	-0.424	-0.441	-0.458	-0.475	-0.492	-0.509	-0.526	-0.542	-0.560	-0.576	-0.594	-0.609	-0.626	-0.644	-0.660	-0.676	-0.691	-0.708	-0.722	-0.739	-0.754	-0.770	-0.785	-0.799	-0.814	-0.829	-0.842	-0.855	-0.869	-0.881	-0.894	-0.905	-0.916	-0.928	-0.938	-0.949	-0.958	-0.966	-0.975	-0.981	-0.989	-0.995	-1.000	-1.005	-1.009	-1.012	-1.015	-1.016	-1.018	-1.018	-1.019	-1.018	-1.015	-1.011	-1.009	-1.004	-0.999	-0.992	-0.988	-0.979	-0.971	-0.964	-0.954	-0.944	-0.934	-0.922	-0.911	-0.899	-0.886	-0.874	-0.861	-0.848	-0.834	-0.820	-0.805	-0.790	-0.776	-0.760	-0.746	-0.731	-0.716	-0.701	-0.686	-0.671	-0.658	-0.642	-0.630	-0.616	-0.604	-0.591	-0.578	-0.566	-0.554	-0.544	-0.532	-0.522	-0.512	-0.504	-0.495	-0.488	-0.480	-0.474	-0.468	-0.461	-0.456	-0.452	-0.448	-0.445	-0.441	-0.440	-0.438	-0.438	-0.438	-0.436	-0.438	-0.439	-0.439	-0.441	-0.442	-0.445	-0.448	-0.450	-0.454	-0.458	-0.460	-0.465	-0.468	-0.472	-0.476	-0.480	-0.484	-0.489	-0.494	-0.498	-0.502	-0.506	-0.510	-0.515	-0.519	-0.522	-0.528	-0.531	-0.534	-0.538	-0.541	-0.544	-0.546	-0.549	-0.551	-0.554	-0.555	-0.558	-0.559	-0.560	-0.561	-0.562	-0.564	-0.564	-0.565	-0.565	-0.566	-0.566	-0.565	-0.565	-0.564	-0.564	-0.562	-0.561	-0.561	-0.560	-0.559	-0.558	-0.556	-0.555	-0.552	-0.551	-0.549	-0.546	-0.545	-0.542	-0.541	-0.540	-0.538	-0.535	-0.534	-0.532	-0.530	-0.529	-0.529	-0.526	-0.525	-0.524	-0.521	-0.521	-0.520	-0.519	-0.518	-0.518	-0.516	-0.516	-0.516	-0.516	-0.515	-0.516	-0.518	-0.516	-0.518	-0.519	-0.519	-0.521	-0.521	-0.524	-0.525	-0.526	-0.529	-0.530	-0.531	-0.534	-0.535	-0.538	-0.540	-0.541	-0.544	-0.545	-0.546	-0.549	-0.551	-0.552	-0.554	-0.555	-0.558	-0.558	-0.558	-0.559	-0.559	-0.559	-0.559	-0.559	-0.558	-0.555	-0.554	-0.551	-0.549	-0.545	-0.541	-0.538	-0.534	-0.529	-0.522	-0.516	-0.510	-0.502	-0.495	-0.486	-0.479	-0.470	-0.460	-0.450	-0.440	-0.428	-0.416	-0.406	-0.394	-0.380	-0.369	-0.355	-0.342	-0.329	-0.315	-0.301	-0.288	-0.274	-0.260	-0.246	-0.231	-0.219	-0.205	-0.190	-0.176	-0.164	-0.149	-0.136	-0.124	-0.110	-0.098	-0.085	-0.074	-0.062	-0.051	-0.040	-0.030	-0.019	-0.010	-0.001	0.008	0.015	0.024	0.031	0.038	0.045	0.050	0.055	0.061	0.064	0.069	0.072	0.075	0.079	0.080	0.082	0.084	0.085	0.086	0.086	0.086	0.086	0.084	0.082	0.081	0.079	0.075	0.072	0.069	0.065	0.061	0.056	0.051	0.046	0.040	0.035	0.028	0.021	0.014	0.006	-0.002	-0.010	-0.019	-0.028	-0.038	-0.048	-0.058	-0.069	-0.080	-0.092	-0.104	-0.115	-0.128	-0.140	-0.154	-0.168	-0.181	-0.196	-0.210	-0.225	-0.239	-0.254	-0.269	-0.284	-0.299	-0.314	-0.330	-0.345	-0.360	-0.376	-0.391	-0.406	-0.421	-0.436	-0.452	-0.466	-0.481	-0.496	-0.510	-0.525	-0.538	-0.551	-0.564	-0.576	-0.588	-0.599	-0.609	-0.619	-0.629	-0.638	-0.646	-0.655	-0.662	-0.669	-0.676	-0.681	-0.688	-0.692	-0.695	-0.699	-0.701	-0.704	-0.705	-0.705	-0.705	-0.705	-0.704	-0.702	-0.701	-0.699	-0.696	-0.692	-0.689	-0.684	-0.680	-0.676	-0.670	-0.665	-0.659	-0.654	-0.646	-0.641	-0.634	-0.628	-0.620	-0.614	-0.606	-0.599	-0.592	-0.585	-0.578	-0.570	-0.564	-0.556	-0.549	-0.541	-0.535	-0.528	-0.520	-0.512	-0.505	-0.498	-0.491	-0.482	-0.475	-0.468	-0.460	-0.451	-0.444	-0.436	-0.428	-0.419	-0.410	-0.401	-0.392	-0.384	-0.374	-0.365	-0.355	-0.345	-0.334	-0.324	-0.311	-0.300	-0.289	-0.276	-0.264	-0.250	-0.238	-0.225	-0.210	-0.196	-0.181	-0.166	-0.151	-0.136	-0.119	-0.104	-0.088	-0.071	-0.055	-0.038	-0.021	-0.004	0.014	0.031	0.049	0.065	0.084	0.101	0.118	0.135	0.151	0.169	0.185	0.201	0.218	0.234	0.250	0.265	0.279	0.294	0.308	0.322	0.335	0.348	0.360	0.372	0.385	0.396	0.406	0.416	0.426	0.436	0.445	0.455	0.462	0.471	0.479	0.485	0.492	0.500	0.505	0.512	0.519	0.524	0.530	0.535	0.541	0.546	0.551	0.556	0.562	0.568	0.571	0.578	0.582	0.588	0.592	0.599	0.605	0.609	0.615	0.620	0.626	0.632	0.639	0.645	0.651	0.659	0.666	0.672	0.680	0.688	0.694	0.701	0.709	0.716	0.722	0.730	0.738	0.745	0.751	0.759	0.766	0.772	0.779	0.785	0.791	0.798	0.802	0.809	0.814	0.819	0.824	0.828	0.831	0.835	0.838	0.841	0.842	0.845	0.846	0.848	0.849	0.849	0.849	0.848	0.846	0.845	0.842	0.841	0.838	0.834	0.831	0.828	0.822	0.819	0.814	0.808	0.802	0.796	0.791	0.785	0.778	0.771	0.765	0.758	0.750	0.742	0.735	0.728	0.719	0.712	0.704	0.696	0.689	0.681	0.674	0.665	0.659	0.651	0.645	0.638	0.630	0.624	0.618	0.612	0.606	0.601	0.596	0.591	0.586	0.581	0.576	0.572	0.569	0.565	0.561	0.558	0.554	0.550	0.546	0.544	0.540	0.539	0.535	0.532	0.530	0.526	0.524	0.521	0.518	0.515	0.511	0.510	0.506	0.502	0.499	0.495	0.491	0.488	0.482	0.479	0.474	0.469	0.465	0.460	0.454	0.448	0.441	0.436	0.430	0.422	0.416	0.409	0.402	0.394	0.386	0.379	0.371	0.364	0.356	0.349	0.340	0.332	0.324	0.315	0.308	0.299	0.290	0.281	0.272	0.264	0.255	0.246	0.238	0.229	0.220	0.212	0.204	0.196	0.188	0.180	0.171	0.164	0.155	0.148	0.140	0.134	0.125	0.118	0.111	0.104	0.098	0.090	0.082	0.078	0.071	0.064	0.058	0.052	0.046	0.040	0.035	0.029	0.024	0.019	0.014	0.010	0.005	0.000	-0.004	-0.008	-0.010	-0.014	-0.018	-0.021	-0.025	-0.026	-0.029	-0.032	-0.034	-0.036	-0.039	-0.040	-0.041	-0.042	-0.044	-0.045	-0.046	-0.048	-0.049	-0.048	-0.049	-0.050	-0.049	-0.049	-0.049	-0.049	-0.049	-0.048	-0.048	-0.048	-0.046	-0.046	-0.044	-0.044	-0.042	-0.041	-0.040	-0.039	-0.038	-0.035	-0.032	-0.031	-0.029	-0.028	-0.025	-0.022	-0.020	-0.018	-0.016	-0.012	-0.010	-0.006	-0.004	0.000	0.002	0.008	0.011	0.015	0.019	0.024	0.028	0.032	0.036	0.041	0.048	0.051	0.058	0.061	0.068	0.072	0.078	0.084	0.089	0.095	0.100	0.106	0.112	0.119	0.124	0.129	0.135	0.141	0.146	0.151	0.158	0.161	0.166	0.171	0.176	0.180	0.184	0.188	0.191	0.195	0.196	0.199	0.201	0.202	0.204	0.205	0.206	0.206	0.206	0.206	0.205	0.204	0.202	0.200	0.199	0.196	0.192	0.190	0.185	0.181	0.178	0.174	0.169	0.164	0.159	0.154	0.148	0.144	0.139	0.132	0.126	0.122	0.116	0.111	0.105	0.100	0.095	0.090	0.085	0.081	0.078	0.074	0.070	0.066	0.062	0.059	0.058	0.054	0.051	0.049	0.048	0.046	0.044	0.044	0.042	0.044	0.042	0.044	0.044	0.044	0.045	0.046	0.046	0.048	0.049	0.050	0.050	0.051	0.052	0.052	0.054	0.055	0.055	0.054	0.054	0.054	0.052	0.051	0.050	0.048	0.045	0.042	0.039	0.034	0.030	0.024	0.019	0.011	0.004	-0.004	-0.014	-0.022	-0.032	-0.044	-0.055	-0.066	-0.079	-0.092	-0.106	-0.121	-0.136	-0.152	-0.169	-0.186	-0.204	-0.222	-0.241	-0.261	-0.280	-0.301	-0.322	-0.342	-0.364	-0.386	-0.408	-0.429	-0.451	-0.474	-0.494	-0.516	-0.539	-0.560	-0.581	-0.602	-0.624	-0.644	-0.664	-0.682	-0.702	-0.721	-0.739	-0.756	-0.774	-0.790	-0.805	-0.819	-0.832	-0.845	-0.858	-0.869	-0.879	-0.888	-0.896	-0.904	-0.911	-0.918	-0.922	-0.928	-0.930	-0.932	-0.935	-0.935	-0.936	-0.936	-0.934	-0.932	-0.930	-0.928	-0.924	-0.920	-0.915	-0.910	-0.904	-0.899	-0.892	-0.886	-0.880	-0.874	-0.866	-0.859	-0.852	-0.844	-0.836	-0.830	-0.822	-0.815	-0.808	-0.801	-0.795	-0.789	-0.782	-0.776	-0.771	-0.765	-0.760	-0.756	-0.751	-0.746	-0.744	-0.740	-0.736	-0.735	-0.731	-0.729	-0.729	-0.726	-0.725	-0.724	-0.725	-0.725	-0.725	-0.724	-0.725	-0.726	-0.728	-0.728	-0.730	-0.731	-0.732	-0.734	-0.735	-0.738	-0.739	-0.741	-0.741	-0.744	-0.744	-0.746	-0.746	-0.748	-0.748	-0.748	-0.748	-0.748	-0.748	-0.746	-0.745	-0.742	-0.741	-0.739	-0.735	-0.731	-0.726	-0.722	-0.716	-0.710	-0.704	-0.698	-0.688	-0.680	-0.671	-0.661	-0.650	-0.639	-0.629	-0.615	-0.601	-0.588	-0.574	-0.559	-0.542	-0.526	-0.509	-0.490	-0.471	-0.451	-0.432	-0.411	-0.390	-0.370	-0.348	-0.324	-0.301	-0.278	-0.254	-0.230	-0.205	-0.181	-0.156	-0.131	-0.106	-0.080	-0.054	-0.030	-0.004	0.021	0.046	0.071	0.096	0.121	0.145	0.168	0.191	0.215	0.236	0.258	0.279	0.299	0.319	0.339	0.358	0.375	0.392	0.409	0.424	0.438	0.451	0.464	0.475	0.486	0.495	0.504	0.511	0.519	0.525	0.530	0.535	0.538	0.540	0.541	0.542	0.542	0.540	0.539	0.536	0.532	0.529	0.525	0.519	0.512	0.506	0.500	0.492	0.485	0.478	0.469	0.460	0.451	0.442	0.434	0.424	0.415	0.406	0.396	0.388	0.378	0.369	0.360	0.351	0.342	0.334	0.326	0.319	0.311	0.305	0.299	0.292	0.288	0.282	0.278	0.274	0.270	0.269	0.266	0.266	0.265	0.266	0.266	0.268	0.271	0.272	0.278	0.282	0.288	0.295	0.302	0.311	0.320	0.330	0.340	0.352	0.365	0.379	0.392	0.408	0.424	0.439	0.456	0.475	0.492	0.512	0.531	0.551	0.571	0.592	0.614	0.635	0.656	0.679	0.701	0.722	0.745	0.768	0.789	0.809	0.830	0.851	0.871	0.889	0.908	0.926	0.942	0.959	0.974	0.989	1.000	1.012	1.024	1.032	1.039	1.046	1.051	1.055	1.056	1.056	1.055	1.052	1.049	1.041	1.035	1.026	1.015	1.002	0.989	0.974	0.958	0.940	0.921	0.900	0.879	0.858	0.832	0.809	0.784	0.756	0.729	0.701	0.674	0.646	0.616	0.588	0.559	0.530	0.501	0.472	0.444	0.416	0.389	0.361	0.336	0.310	0.286	0.262	0.240	0.218	0.198	0.179	0.161	0.144	0.130	0.115	0.102	0.090	0.081	0.071	0.065	0.058	0.052	0.049	0.046	0.045	0.045	0.045	0.048	0.050	0.054	0.058	0.061	0.068	0.072	0.078	0.085	0.091	0.099	0.105	0.111	0.118	0.124	0.129	0.136	0.140	0.144	0.149	0.151	0.152	0.154	0.154	0.154	0.151	0.149	0.144	0.139	0.132	0.125	0.116	0.108	0.095	0.084	0.070	0.055	0.040	0.022	0.006	-0.012	-0.032	-0.052	-0.074	-0.095	-0.118	-0.140	-0.165	-0.189	-0.212	-0.236	-0.262	-0.288	-0.311	-0.338	-0.362	-0.386	-0.411	-0.435	-0.459	-0.481	-0.505	-0.528	-0.550	-0.570	-0.590	-0.611	-0.630	-0.646	-0.665	-0.680	-0.698	-0.710	-0.725	-0.738	-0.750	-0.761	-0.771	-0.781	-0.790	-0.798	-0.805	-0.810	-0.815	-0.820	-0.822	-0.826	-0.828	-0.830	-0.831	-0.832	-0.832	-0.832	-0.831	-0.830	-0.829	-0.828	-0.826	-0.825	-0.824	-0.820	-0.819	-0.816	-0.815	-0.814	-0.811	-0.810	-0.809	-0.808	-0.808	-0.808	-0.806	-0.806	-0.806	-0.808	-0.809	-0.810	-0.812	-0.816	-0.819	-0.821	-0.825	-0.830	-0.835	-0.841	-0.846	-0.852	-0.859	-0.865	-0.874	-0.881	-0.890	-0.899	-0.908	-0.918	-0.928	-0.936	-0.948	-0.958	-0.968	-0.979	-0.990	-1.000	-1.012	-1.025	-1.036	-1.048	-1.059	-1.071	-1.082	-1.094	-1.106	-1.116	-1.129	-1.140	-1.151	-1.162	-1.172	-1.184	-1.195	-1.205	-1.215	-1.225	-1.235	-1.244	-1.254	-1.262	-1.271	-1.279	-1.288	-1.295	-1.304	-1.311	-1.318	-1.324	-1.330	-1.336	-1.342	-1.349	-1.354	-1.360	-1.365	-1.370	-1.374	-1.379	-1.384	-1.386	-1.391	-1.394	-1.398	-1.400	-1.405	-1.406	-1.410	-1.412	-1.415	-1.416	-1.419	-1.421	-1.422	-1.424	-1.425	-1.426	-1.428	-1.428	-1.429	-1.429	-1.428	-1.428	-1.426	-1.425	-1.424	-1.421	-1.419	-1.416	-1.414	-1.410	-1.405	-1.400	-1.396	-1.390	-1.385	-1.378	-1.371	-1.364	-1.356	-1.348	-1.338	-1.330	-1.319	-1.309	-1.296	-1.286	-1.274	-1.261	-1.249	-1.235	-1.221	-1.206	-1.192	-1.178	-1.162	-1.146	-1.130	-1.115	-1.099	-1.084	-1.069	-1.052	-1.036	-1.020	-1.004	-0.989	-0.974	-0.959	-0.942	-0.929	-0.914	-0.900	-0.885	-0.872	-0.859	-0.846	-0.834	-0.821	-0.811	-0.800	-0.788	-0.779	-0.769	-0.759	-0.750	-0.741	-0.732	-0.725	-0.719	-0.711	-0.704	-0.698	-0.691	-0.684	-0.679	-0.672	-0.668	-0.661	-0.656	-0.650	-0.644	-0.639	-0.632	-0.628	-0.621	-0.616	-0.609	-0.604	-0.596	-0.590	-0.584	-0.576	-0.569	-0.561	-0.554	-0.546	-0.539	-0.530	-0.521	-0.514	-0.504	-0.495	-0.485	-0.476	-0.466	-0.456	-0.448	-0.436	-0.426	-0.416	-0.406	-0.396	-0.388	-0.378	-0.369	-0.359	-0.350	-0.341	-0.332	-0.324	-0.316	-0.309	-0.300	-0.292	-0.286	-0.280	-0.274	-0.268	-0.262	-0.258	-0.252	-0.249	-0.245	-0.241	-0.238	-0.235	-0.234	-0.231	-0.230	-0.229	-0.230	-0.230	-0.230	-0.230	-0.231	-0.232	-0.235	-0.238	-0.240	-0.242	-0.245	-0.249	-0.252	-0.255	-0.259	-0.264	-0.266	-0.271	-0.275	-0.278	-0.282	-0.286	-0.290	-0.292	-0.298	-0.300	-0.302	-0.306	-0.309	-0.312	-0.314	-0.316	-0.319	-0.319	-0.320	-0.321	-0.321	-0.320	-0.318	-0.316	-0.314	-0.311	-0.308	-0.302	-0.298	-0.292	-0.285	-0.279	-0.270	-0.261	-0.251	-0.241	-0.230	-0.218	-0.205	-0.191	-0.176	-0.160	-0.142	-0.126	-0.108	-0.088	-0.068	-0.045	-0.024	-0.001	0.022	0.046	0.072	0.098	0.124	0.151	0.179	0.208	0.236	0.265	0.295	0.325	0.355	0.386	0.416	0.448	0.479	0.509	0.540	0.570	0.600	0.629	0.659	0.689	0.716	0.745	0.771	0.799	0.824	0.850	0.875	0.899	0.920	0.942	0.964	0.982	1.000	1.019	1.034	1.048	1.062	1.074	1.085	1.094	1.101	1.108	1.112	1.118	1.120	1.121	1.121	1.120	1.116	1.114	1.108	1.101	1.094	1.084	1.072	1.061	1.049	1.035	1.019	1.002	0.985	0.966	0.946	0.926	0.904	0.882	0.859	0.836	0.810	0.785	0.759	0.732	0.705	0.678	0.649	0.620	0.591	0.561	0.531	0.501	0.471	0.440	0.410	0.380	0.349	0.318	0.288	0.256	0.226	0.196	0.166	0.136	0.108	0.079	0.051	0.022	-0.006	-0.032	-0.058	-0.084	-0.108	-0.132	-0.156	-0.178	-0.200	-0.220	-0.240	-0.259	-0.278	-0.295	-0.310	-0.325	-0.339	-0.352	-0.365	-0.376	-0.386	-0.395	-0.404	-0.411	-0.418	-0.424	-0.428	-0.432	-0.435	-0.439	-0.440	-0.441	-0.442	-0.442	-0.441	-0.441	-0.439	-0.438	-0.435	-0.434	-0.431	-0.429	-0.426	-0.424	-0.421	-0.418	-0.415	-0.412	-0.411	-0.409	-0.408	-0.406	-0.406	-0.405	-0.405	-0.406	-0.409	-0.410	-0.412	-0.416	-0.420	-0.424	-0.430	-0.434	-0.440	-0.448	-0.455	-0.462	-0.471	-0.480	-0.490	-0.501	-0.511	-0.522	-0.535	-0.546	-0.559	-0.571	-0.584	-0.598	-0.610	-0.624	-0.638	-0.650	-0.664	-0.678	-0.690	-0.704	-0.716	-0.730	-0.742	-0.754	-0.765	-0.776	-0.788	-0.798	-0.808	-0.818	-0.826	-0.835	-0.842	-0.849	-0.854	-0.860	-0.865	-0.871	-0.875	-0.878	-0.880	-0.882	-0.882	-0.884	-0.884	-0.884	-0.882	-0.880	-0.878	-0.875	-0.872	-0.869	-0.865	-0.860	-0.856	-0.850	-0.845	-0.839	-0.832	-0.826	-0.819	-0.812	-0.806	-0.799	-0.792	-0.785	-0.778	-0.771	-0.765	-0.759	-0.752	-0.746	-0.740	-0.735	-0.729	-0.725	-0.720	-0.715	-0.711	-0.706	-0.704	-0.700	-0.698	-0.695	-0.692	-0.691	-0.690	-0.689	-0.688	-0.688	-0.688	-0.688	-0.689	-0.690	-0.691	-0.694	-0.695	-0.699	-0.700	-0.702	-0.705	-0.709	-0.712	-0.716	-0.720	-0.722	-0.728	-0.731	-0.736	-0.740	-0.745	-0.748	-0.752	-0.758	-0.761	-0.765	-0.769	-0.772	-0.776	-0.780	-0.782	-0.786	-0.789	-0.791	-0.794	-0.795	-0.796	-0.798	-0.799	-0.800	-0.800	-0.800	-0.800	-0.798	-0.796	-0.794	-0.792	-0.790	-0.786	-0.782	-0.779	-0.774	-0.769	-0.764	-0.758	-0.750	-0.745	-0.738	-0.730	-0.721	-0.712	-0.702	-0.694	-0.684	-0.674	-0.662	-0.651	-0.640	-0.629	-0.616	-0.604	-0.591	-0.579	-0.565	-0.552	-0.539	-0.526	-0.512	-0.498	-0.485	-0.471	-0.459	-0.445	-0.432	-0.418	-0.406	-0.392	-0.380	-0.368	-0.356	-0.345	-0.335	-0.324	-0.312	-0.304	-0.294	-0.286	-0.278	-0.270	-0.264	-0.256	-0.250	-0.245	-0.240	-0.236	-0.232	-0.230	-0.228	-0.225	-0.224	-0.224	-0.224	-0.225	-0.226	-0.228	-0.230	-0.232	-0.235	-0.239	-0.244	-0.249	-0.252	-0.258	-0.262	-0.268	-0.274	-0.280	-0.285	-0.291	-0.298	-0.302	-0.310	-0.316	-0.321	-0.329	-0.334	-0.340	-0.346	-0.351	-0.358	-0.361	-0.368	-0.371	-0.376	-0.380	-0.384	-0.388	-0.390	-0.392	-0.395	-0.396	-0.399	-0.400	-0.401	-0.401	-0.402	-0.402	-0.401	-0.401	-0.400	-0.399	-0.398	-0.396	-0.394	-0.390	-0.389	-0.386	-0.382	-0.380	-0.378	-0.375	-0.370	-0.368	-0.365	-0.362	-0.359	-0.355	-0.354	-0.350	-0.346	-0.344	-0.340	-0.338	-0.335	-0.332	-0.330	-0.328	-0.325	-0.322	-0.320	-0.319	-0.316	-0.314	-0.312	-0.310	-0.309	-0.306	-0.305	-0.302	-0.300	-0.299	-0.296	-0.295	-0.294	-0.291	-0.289	-0.286	-0.285	-0.282	-0.279	-0.276	-0.272	-0.269	-0.265	-0.262	-0.258	-0.252	-0.246	-0.242	-0.235	-0.230	-0.224	-0.216	-0.210	-0.201	-0.194	-0.184	-0.175	-0.166	-0.156	-0.145	-0.135	-0.122	-0.110	-0.098	-0.085	-0.070	-0.056	-0.042	-0.028	-0.014	0.002	0.018	0.035	0.051	0.068	0.085	0.102	0.119	0.138	0.155	0.172	0.190	0.208	0.226	0.242	0.261	0.279	0.296	0.314	0.331	0.348	0.365	0.381	0.398	0.412	0.429	0.442	0.458	0.471	0.484	0.498	0.510	0.522	0.534	0.544	0.555	0.565	0.574	0.581	0.590	0.596	0.604	0.610	0.616	0.620	0.624	0.628	0.631	0.632	0.634	0.635	0.635	0.635	0.634	0.632	0.630	0.628	0.624	0.620	0.615	0.611	0.605	0.599	0.592	0.585	0.578	0.570	0.561	0.554	0.545	0.535	0.526	0.516	0.506	0.495	0.484	0.472	0.461	0.450	0.439	0.425	0.414	0.401	0.389	0.376	0.362	0.350	0.336	0.324	0.311	0.298	0.284	0.271	0.258	0.245	0.231	0.219	0.206	0.192	0.180	0.166	0.155	0.142	0.129	0.119	0.106	0.094	0.082	0.071	0.060	0.050	0.040	0.029	0.019	0.010	0.000	-0.010	-0.019	-0.028	-0.036	-0.045	-0.054	-0.062	-0.070	-0.078	-0.085	-0.092	-0.099	-0.106	-0.114	-0.121	-0.128	-0.134	-0.141	-0.148	-0.154	-0.161	-0.168	-0.172	-0.180	-0.186	-0.194	-0.200	-0.208	-0.215	-0.221	-0.230	-0.236	-0.244	-0.251	-0.260	-0.268	-0.276	-0.284	-0.292	-0.301	-0.310	-0.319	-0.329	-0.338	-0.348	-0.356	-0.366	-0.376	-0.386	-0.396	-0.406	-0.418	-0.428	-0.438	-0.449	-0.459	-0.469	-0.479	-0.490	-0.500	-0.510	-0.520	-0.530	-0.540	-0.550	-0.559	-0.570	-0.578	-0.588	-0.596	-0.606	-0.614	-0.622	-0.630	-0.638	-0.645	-0.651	-0.659	-0.665	-0.671	-0.678	-0.682	-0.688	-0.692	-0.696	-0.701	-0.704	-0.706	-0.709	-0.712	-0.714	-0.716	-0.718	-0.718	-0.719	-0.718	-0.718	-0.718	-0.716	-0.716	-0.712	-0.711	-0.708	-0.705	-0.701	-0.699	-0.694	-0.690	-0.684	-0.679	-0.674	-0.668	-0.661	-0.655	-0.648	-0.640	-0.634	-0.625	-0.619	-0.610	-0.601	-0.592	-0.585	-0.576	-0.568	-0.559	-0.550	-0.541	-0.532	-0.522	-0.515	-0.506	-0.498	-0.490	-0.481	-0.474	-0.466	-0.459	-0.452	-0.446	-0.440	-0.434	-0.429	-0.422	-0.419	-0.415	-0.412	-0.409	-0.406	-0.405	-0.404	-0.402	-0.401	-0.402	-0.404	-0.404	-0.406	-0.409	-0.411	-0.415	-0.420	-0.424	-0.429	-0.434	-0.441	-0.448	-0.454	-0.460	-0.466	-0.474	-0.481	-0.489	-0.496	-0.504	-0.511	-0.519	-0.525	-0.534	-0.540	-0.546	-0.554	-0.560	-0.565	-0.571	-0.578	-0.581	-0.585	-0.589	-0.591	-0.594	-0.596	-0.596	-0.599	-0.599	-0.598	-0.596	-0.594	-0.592	-0.589	-0.586	-0.581	-0.576	-0.571	-0.566	-0.560	-0.552	-0.546	-0.538	-0.530	-0.521	-0.512	-0.504	-0.495	-0.485	-0.476	-0.466	-0.458	-0.448	-0.438	-0.428	-0.419	-0.409	-0.400	-0.390	-0.381	-0.374	-0.365	-0.356	-0.350	-0.342	-0.335	-0.329	-0.321	-0.316	-0.310	-0.305	-0.301	-0.295	-0.292	-0.289	-0.286	-0.282	-0.281	-0.280	-0.279	-0.278	-0.278	-0.278	-0.278	-0.279	-0.281	-0.282	-0.285	-0.289	-0.291	-0.295	-0.300	-0.305	-0.309	-0.315	-0.322	-0.328	-0.334	-0.342	-0.350	-0.358	-0.366	-0.375	-0.384	-0.395	-0.404	-0.414	-0.425	-0.436	-0.448	-0.460	-0.471	-0.484	-0.496	-0.509	-0.521	-0.535	-0.548	-0.561	-0.575	-0.589	-0.602	-0.616	-0.630	-0.644	-0.658	-0.671	-0.685	-0.698	-0.712	-0.725	-0.739	-0.750	-0.764	-0.776	-0.788	-0.799	-0.811	-0.821	-0.832	-0.841	-0.852	-0.862	-0.870	-0.880	-0.888	-0.895	-0.904	-0.911	-0.918	-0.924	-0.930	-0.936	-0.942	-0.948	-0.952	-0.958	-0.962	-0.968	-0.971	-0.975	-0.980	-0.982	-0.986	-0.992	-0.995	-1.000	-1.005	-1.010	-1.014	-1.020	-1.024	-1.030	-1.036	-1.041	-1.048	-1.054	-1.059	-1.066	-1.072	-1.080	-1.088	-1.095	-1.104	-1.112	-1.120	-1.129	-1.138	-1.149	-1.158	-1.168	-1.178	-1.188	-1.199	-1.210	-1.221	-1.231	-1.241	-1.254	-1.265	-1.276	-1.286	-1.299	-1.309	-1.320	-1.331	-1.344	-1.354	-1.365	-1.375	-1.386	-1.396	-1.406	-1.416	-1.426	-1.436	-1.444	-1.452	-1.462	-1.470	-1.478	-1.485	-1.492	-1.500	-1.506	-1.512	-1.519	-1.524	-1.528	-1.532	-1.535	-1.538	-1.541	-1.544	-1.544	-1.546	-1.545	-1.545	-1.544	-1.544	-1.540	-1.538	-1.534	-1.529	-1.524	-1.519	-1.511	-1.504	-1.496	-1.486	-1.478	-1.466	-1.455	-1.442	-1.430	-1.416	-1.401	-1.386	-1.370	-1.354	-1.335	-1.316	-1.299	-1.279	-1.259	-1.238	-1.216	-1.195	-1.172	-1.150	-1.126	-1.102	-1.079	-1.054	-1.030	-1.005	-0.980	-0.956	-0.931	-0.906	-0.882	-0.856	-0.832	-0.809	-0.784	-0.760	-0.738	-0.714	-0.690	-0.669	-0.646	-0.625	-0.604	-0.582	-0.561	-0.542	-0.521	-0.502	-0.485	-0.466	-0.449	-0.432	-0.415	-0.399	-0.384	-0.369	-0.354	-0.339	-0.325	-0.311	-0.298	-0.284	-0.271	-0.259	-0.245	-0.232	-0.220	-0.209	-0.198	-0.185	-0.172	-0.162	-0.150	-0.139	-0.128	-0.116	-0.105	-0.094	-0.084	-0.071	-0.061	-0.050	-0.039	-0.029	-0.018	-0.006	0.004	0.015	0.025	0.036	0.046	0.056	0.066	0.076	0.086	0.095	0.104	0.112	0.120	0.129	0.138	0.144	0.151	0.158	0.164	0.170	0.176	0.181	0.185	0.191	0.195	0.199	0.201	0.204	0.206	0.210	0.212	0.214	0.215	0.218	0.218	0.219	0.220	0.220	0.220	0.221	0.221	0.221	0.221	0.221	0.221	0.221	0.221	0.221	0.221	0.221	0.222	0.222	0.224	0.224	0.225	0.226	0.229	0.230	0.231	0.232	0.235	0.235	0.238	0.240	0.242	0.245	0.248	0.251	0.252	0.256	0.259	0.261	0.265	0.268	0.270	0.272	0.276	0.278	0.280	0.281	0.284	0.285	0.286	0.288	0.290	0.290	0.290	0.290	0.290	0.291	0.290	0.289	0.289	0.286	0.285	0.284	0.282	0.280	0.276	0.275	0.271	0.270	0.266	0.262	0.261	0.258	0.254	0.251	0.249	0.246	0.244	0.241	0.239	0.238	0.236	0.235	0.234	0.234	0.232	0.232	0.235	0.235	0.238	0.239	0.242	0.245	0.249	0.252	0.259	0.262	0.269	0.275	0.282	0.289	0.296	0.305	0.314	0.322	0.331	0.341	0.350	0.360	0.370	0.380	0.390	0.401	0.411	0.421	0.431	0.441	0.451	0.460	0.470	0.479	0.488	0.496	0.504	0.510	0.519	0.524	0.530	0.535	0.540	0.544	0.546	0.550	0.551	0.552	0.552	0.552	0.551	0.550	0.548	0.544	0.541	0.535	0.530	0.525	0.519	0.511	0.504	0.495	0.486	0.476	0.468	0.458	0.446	0.436	0.425	0.414	0.402	0.390	0.379	0.366	0.355	0.342	0.330	0.318	0.306	0.294	0.282	0.271	0.260	0.249	0.239	0.228	0.218	0.209	0.199	0.190	0.182	0.174	0.168	0.160	0.155	0.149	0.142	0.139	0.134	0.130	0.128	0.124	0.121	0.119	0.118	0.116	0.116	0.115	0.115	0.116	0.115	0.116	0.118	0.119	0.120	0.122	0.122	0.125	0.126	0.128	0.130	0.131	0.132	0.134	0.136	0.138	0.139	0.140	0.140	0.141	0.141	0.141	0.140	0.139	0.138	0.136	0.134	0.131	0.129	0.125	0.121	0.116	0.112	0.108	0.102	0.096	0.089	0.082	0.076	0.070	0.061	0.052	0.044	0.035	0.026	0.016	0.006	-0.005	-0.015	-0.026	-0.036	-0.049	-0.060	-0.072	-0.084	-0.096	-0.109	-0.121	-0.134	-0.148	-0.160	-0.172	-0.188	-0.200	-0.214	-0.228	-0.241	-0.256	-0.270	-0.284	-0.298	-0.312	-0.326	-0.341	-0.356	-0.370	-0.385	-0.400	-0.414	-0.429	-0.444	-0.460	-0.474	-0.490	-0.505	-0.519	-0.534	-0.549	-0.565	-0.579	-0.594	-0.610	-0.624	-0.638	-0.652	-0.668	-0.681	-0.695	-0.709	-0.721	-0.735	-0.748	-0.760	-0.772	-0.784	-0.795	-0.806	-0.816	-0.826	-0.836	-0.844	-0.852	-0.860	-0.868	-0.874	-0.878	-0.882	-0.886	-0.890	-0.892	-0.894	-0.895	-0.895	-0.895	-0.892	-0.891	-0.889	-0.884	-0.880	-0.874	-0.868	-0.861	-0.854	-0.846	-0.836	-0.828	-0.818	-0.808	-0.796	-0.786	-0.774	-0.761	-0.749	-0.736	-0.722	-0.710	-0.696	-0.684	-0.670	-0.658	-0.644	-0.630	-0.618	-0.605	-0.592	-0.580	-0.568	-0.558	-0.545	-0.535	-0.526	-0.515	-0.507	-0.498	-0.490	-0.482	-0.476	-0.469	-0.464	-0.460	-0.455	-0.451	-0.449	-0.446	-0.444	-0.442	-0.444	-0.444	-0.444	-0.445	-0.448	-0.451	-0.452	-0.456	-0.460	-0.465	-0.470	-0.475	-0.480	-0.486	-0.492	-0.498	-0.504	-0.510	-0.516	-0.524	-0.530	-0.536	-0.544	-0.550	-0.558	-0.564	-0.570	-0.576	-0.582	-0.588	-0.594	-0.599	-0.604	-0.609	-0.612	-0.618	-0.621	-0.624	-0.628	-0.631	-0.632	-0.634	-0.636	-0.638	-0.639	-0.639	-0.640	-0.640	-0.639	-0.638	-0.636	-0.635	-0.632	-0.631	-0.628	-0.626	-0.624	-0.621	-0.616	-0.614	-0.610	-0.608	-0.602	-0.599	-0.595	-0.591	-0.588	-0.582	-0.579	-0.574	-0.570	-0.566	-0.561	-0.558	-0.554	-0.550	-0.546	-0.542	-0.539	-0.536	-0.532	-0.530	-0.526	-0.525	-0.522	-0.520	-0.519	-0.516	-0.515	-0.514	-0.512	-0.511	-0.511	-0.511	-0.511	-0.511	-0.511	-0.511	-0.512	-0.514	-0.515	-0.516	-0.518	-0.519	-0.521	-0.522	-0.524	-0.528	-0.529	-0.530	-0.534	-0.535	-0.538	-0.539	-0.541	-0.545	-0.546	-0.548	-0.550	-0.551	-0.554	-0.554	-0.556	-0.556	-0.558	-0.558	-0.556	-0.558	-0.556	-0.555	-0.554	-0.552	-0.550	-0.549	-0.545	-0.541	-0.538	-0.534	-0.530	-0.524	-0.519	-0.512	-0.506	-0.499	-0.491	-0.484	-0.474	-0.465	-0.455	-0.446	-0.435	-0.425	-0.412	-0.401	-0.389	-0.378	-0.365	-0.351	-0.339	-0.325	-0.312	-0.300	-0.286	-0.272	-0.259	-0.244	-0.230	-0.216	-0.202	-0.190	-0.175	-0.161	-0.149	-0.135	-0.122	-0.109	-0.098	-0.084	-0.072	-0.060	-0.049	-0.039	-0.028	-0.018	-0.006	0.002	0.012	0.021	0.029	0.036	0.044	0.051	0.056	0.062	0.069	0.074	0.078	0.081	0.085	0.089	0.092	0.094	0.095	0.098	0.099	0.100	0.100	0.100	0.099	0.098	0.096	0.095	0.092	0.090	0.086	0.084	0.081	0.076	0.071	0.068	0.062	0.058	0.052	0.046	0.039	0.032	0.026	0.019	0.011	0.004	-0.005	-0.014	-0.022	-0.031	-0.041	-0.051	-0.061	-0.071	-0.082	-0.092	-0.104	-0.116	-0.128	-0.140	-0.154	-0.166	-0.179	-0.194	-0.206	-0.220	-0.234	-0.248	-0.262	-0.278	-0.291	-0.306	-0.321	-0.336	-0.352	-0.366	-0.382	-0.398	-0.412	-0.428	-0.444	-0.459	-0.474	-0.489	-0.504	-0.519	-0.534	-0.548	-0.561	-0.575	-0.589	-0.602	-0.616	-0.629	-0.641	-0.652	-0.665	-0.676	-0.688	-0.696	-0.708	-0.718	-0.726	-0.735	-0.742	-0.750	-0.759	-0.764	-0.771	-0.776	-0.781	-0.786	-0.790	-0.794	-0.798	-0.800	-0.802	-0.804	-0.805	-0.806	-0.806	-0.806	-0.805	-0.805	-0.802	-0.800	-0.799	-0.796	-0.794	-0.790	-0.785	-0.782	-0.778	-0.774	-0.769	-0.764	-0.759	-0.754	-0.748	-0.741	-0.736	-0.729	-0.722	-0.715	-0.709	-0.701	-0.695	-0.686	-0.679	-0.671	-0.662	-0.654	-0.644	-0.635	-0.628	-0.618	-0.608	-0.598	-0.589	-0.579	-0.568	-0.559	-0.548	-0.536	-0.526	-0.515	-0.502	-0.492	-0.480	-0.468	-0.456	-0.442	-0.431	-0.418	-0.406	-0.394	-0.379	-0.366	-0.354	-0.340	-0.326	-0.312	-0.299	-0.285	-0.272	-0.259	-0.245	-0.231	-0.218	-0.205	-0.192	-0.180	-0.166	-0.152	-0.140	-0.129	-0.116	-0.105	-0.094	-0.082	-0.071	-0.060	-0.050	-0.039	-0.030	-0.021	-0.011	-0.002	0.005	0.014	0.021	0.029	0.035	0.042	0.049	0.055	0.061	0.068	0.074	0.079	0.084	0.089	0.094	0.099	0.104	0.108	0.112	0.118	0.122	0.126	0.131	0.136	0.142	0.146	0.151	0.158	0.162	0.169	0.174	0.180	0.185	0.192	0.199	0.205	0.212	0.219	0.226	0.234	0.241	0.250	0.258	0.266	0.274	0.282	0.291	0.300	0.309	0.318	0.328	0.336	0.345	0.354	0.362	0.371	0.380	0.389	0.398	0.405	0.414	0.421	0.429	0.436	0.444	0.450	0.456	0.464	0.469	0.475	0.480	0.485	0.490	0.494	0.499	0.502	0.505	0.507	0.511	0.512	0.512	0.514	0.514	0.515	0.515	0.514	0.512	0.511	0.509	0.506	0.504	0.501	0.498	0.494	0.490	0.485	0.482	0.478	0.472	0.468	0.462	0.458	0.450	0.445	0.440	0.432	0.428	0.420	0.414	0.408	0.401	0.395	0.389	0.382	0.376	0.370	0.364	0.360	0.354	0.349	0.344	0.340	0.336	0.331	0.328	0.325	0.322	0.320	0.318	0.316	0.314	0.314	0.312	0.312	0.311	0.312	0.314	0.314	0.316	0.318	0.320	0.321	0.324	0.328	0.330	0.332	0.336	0.340	0.344	0.346	0.351	0.354	0.358	0.361	0.365	0.369	0.371	0.375	0.379	0.381	0.384	0.386	0.389	0.390	0.392	0.394	0.395	0.394	0.395	0.395	0.395	0.392	0.391	0.390	0.388	0.385	0.382	0.379	0.375	0.372	0.368	0.364	0.359	0.354	0.348	0.341	0.335	0.329	0.322	0.316	0.309	0.301	0.292	0.285	0.278	0.270	0.262	0.254	0.246	0.239	0.230	0.222	0.214	0.205	0.198	0.190	0.181	0.174	0.165	0.159	0.151	0.142	0.135	0.128	0.120	0.114	0.105	0.099	0.091	0.085	0.080	0.072	0.066	0.060	0.055	0.050	0.044	0.038	0.032	0.028	0.022	0.018	0.014	0.008	0.004	0.000	-0.005	-0.009	-0.012	-0.018	-0.022	-0.026	-0.031	-0.035	-0.039	-0.042	-0.046	-0.051	-0.055	-0.058	-0.061	-0.065	-0.069	-0.072	-0.076	-0.080	-0.084	-0.088	-0.091	-0.094	-0.098	-0.100	-0.104	-0.108	-0.110	-0.114	-0.116	-0.120	-0.121	-0.125	-0.128	-0.129	-0.131	-0.134	-0.135	-0.136	-0.139	-0.139	-0.139	-0.141	-0.141	-0.141	-0.141	-0.140	-0.140	-0.139	-0.138	-0.136	-0.135	-0.132	-0.130	-0.128	-0.124	-0.121	-0.118	-0.114	-0.110	-0.106	-0.101	-0.096	-0.091	-0.086	-0.080	-0.074	-0.070	-0.062	-0.058	-0.050	-0.045	-0.038	-0.032	-0.025	-0.020	-0.012	-0.006	-0.001	0.006	0.011	0.016	0.022	0.028	0.032	0.036	0.040	0.044	0.048	0.050	0.055	0.056	0.059	0.060	0.062	0.064	0.064	0.064	0.065	0.065	0.062	0.061	0.060	0.058	0.055	0.052	0.050	0.045	0.042	0.038	0.032	0.029	0.025	0.020	0.015	0.010	0.005	0.000	-0.005	-0.010	-0.015	-0.020	-0.024	-0.029	-0.034	-0.038	-0.041	-0.045	-0.049	-0.051	-0.055	-0.058	-0.059	-0.062	-0.064	-0.065	-0.066	-0.066	-0.068	-0.068	-0.068	-0.068	-0.068	-0.065	-0.064	-0.062	-0.061	-0.059	-0.056	-0.054	-0.051	-0.050	-0.048	-0.045	-0.042	-0.041	-0.039	-0.036	-0.035	-0.034	-0.032	-0.031	-0.031	-0.031	-0.031	-0.031	-0.032	-0.035	-0.036	-0.039	-0.042	-0.048	-0.051	-0.056	-0.064	-0.070	-0.078	-0.086	-0.095	-0.105	-0.116	-0.129	-0.140	-0.154	-0.168	-0.181	-0.198	-0.214	-0.230	-0.248	-0.266	-0.284	-0.302	-0.322	-0.342	-0.362	-0.385	-0.406	-0.428	-0.450	-0.472	-0.495	-0.518	-0.540	-0.561	-0.585	-0.608	-0.629	-0.651	-0.672	-0.694	-0.715	-0.738	-0.758	-0.776	-0.796	-0.814	-0.832	-0.850	-0.866	-0.882	-0.896	-0.911	-0.924	-0.936	-0.949	-0.959	-0.968	-0.976	-0.984	-0.991	-0.998	-1.004	-1.008	-1.011	-1.014	-1.016	-1.018	-1.018	-1.018	-1.016	-1.015	-1.012	-1.009	-1.005	-1.001	-0.996	-0.990	-0.985	-0.979	-0.971	-0.965	-0.958	-0.949	-0.941	-0.934	-0.926	-0.918	-0.908	-0.900	-0.892	-0.884	-0.875	-0.866	-0.858	-0.850	-0.840	-0.832	-0.825	-0.818	-0.811	-0.802	-0.796	-0.790	-0.782	-0.776	-0.770	-0.765	-0.759	-0.755	-0.750	-0.746	-0.741	-0.739	-0.735	-0.731	-0.730	-0.728	-0.725	-0.722	-0.721	-0.721	-0.720	-0.720	-0.719	-0.719	-0.719	-0.719	-0.720	-0.720	-0.721	-0.722	-0.724	-0.725	-0.726	-0.728	-0.730	-0.731	-0.732	-0.734	-0.735	-0.736	-0.739	-0.740	-0.740	-0.741	-0.741	-0.741	-0.741	-0.741	-0.739	-0.738	-0.736	-0.732	-0.730	-0.726	-0.722	-0.718	-0.711	-0.705	-0.699	-0.690	-0.682	-0.674	-0.662	-0.652	-0.640	-0.629	-0.614	-0.600	-0.584	-0.569	-0.552	-0.534	-0.516	-0.496	-0.476	-0.455	-0.434	-0.411	-0.389	-0.365	-0.342	-0.318	-0.291	-0.268	-0.241	-0.214	-0.188	-0.161	-0.135	-0.108	-0.081	-0.054	-0.028	-0.001	0.026	0.051	0.078	0.102	0.126	0.150	0.174	0.196	0.219	0.240	0.261	0.281	0.299	0.316	0.335	0.350	0.365	0.379	0.391	0.404	0.414	0.424	0.432	0.440	0.446	0.452	0.456	0.460	0.462	0.464	0.464	0.464	0.464	0.461	0.459	0.455	0.451	0.448	0.442	0.436	0.431	0.425	0.419	0.411	0.405	0.398	0.390	0.384	0.375	0.369	0.361	0.355	0.348	0.341	0.335	0.329	0.322	0.319	0.314	0.310	0.305	0.302	0.300	0.299	0.298	0.296	0.296	0.298	0.299	0.301	0.304	0.306	0.310	0.316	0.321	0.328	0.336	0.342	0.351	0.361	0.371	0.381	0.392	0.406	0.420	0.432	0.448	0.461	0.478	0.494	0.510	0.528	0.545	0.564	0.584	0.602	0.621	0.641	0.662	0.684	0.705	0.726	0.748	0.769	0.790	0.812	0.835	0.856	0.879	0.899	0.921	0.942	0.962	0.982	1.001	1.021	1.040	1.058	1.075	1.091	1.108	1.122	1.136	1.149	1.161	1.171	1.180	1.190	1.196	1.202	1.206	1.211	1.212	1.214	1.212	1.211	1.208	1.202	1.196	1.188	1.179	1.169	1.158	1.145	1.131	1.116	1.099	1.082	1.064	1.045	1.024	1.002	0.981	0.958	0.934	0.911	0.886	0.861	0.836	0.810	0.785	0.759	0.732	0.708	0.681	0.658	0.631	0.608	0.584	0.560	0.538	0.515	0.494	0.474	0.454	0.435	0.418	0.401	0.386	0.371	0.358	0.345	0.334	0.324	0.314	0.305	0.299	0.291	0.286	0.282	0.280	0.278	0.276	0.274	0.274	0.275	0.276	0.276	0.279	0.282	0.285	0.288	0.290	0.292	0.295	0.299	0.301	0.302	0.305	0.308	0.308	0.309	0.308	0.308	0.306	0.302	0.300	0.296	0.291	0.285	0.278	0.270	0.260	0.251	0.239	0.226	0.212	0.199	0.184	0.168	0.150	0.132	0.112	0.092	0.071	0.050	0.028	0.006	-0.018	-0.041	-0.066	-0.091	-0.116	-0.141	-0.168	-0.194	-0.219	-0.244	-0.269	-0.295	-0.320	-0.344	-0.369	-0.391	-0.416	-0.438	-0.460	-0.481	-0.502	-0.521	-0.541	-0.559	-0.576	-0.591	-0.608	-0.622	-0.635	-0.648	-0.660	-0.669	-0.680	-0.689	-0.695	-0.702	-0.708	-0.714	-0.718	-0.720	-0.722	-0.724	-0.724	-0.724	-0.722	-0.721	-0.720	-0.718	-0.714	-0.710	-0.706	-0.702	-0.698	-0.692	-0.688	-0.682	-0.676	-0.671	-0.665	-0.659	-0.652	-0.648	-0.640	-0.635	-0.630	-0.625	-0.619	-0.615	-0.610	-0.606	-0.602	-0.600	-0.596	-0.594	-0.591	-0.589	-0.589	-0.588	-0.586	-0.586	-0.588	-0.589	-0.591	-0.592	-0.595	-0.598	-0.601	-0.606	-0.610	-0.614	-0.619	-0.625	-0.630	-0.636	-0.644	-0.651	-0.659	-0.666	-0.674	-0.681	-0.690	-0.699	-0.706	-0.715	-0.724	-0.732	-0.741	-0.750	-0.759	-0.768	-0.778	-0.786	-0.795	-0.804	-0.812	-0.820	-0.829	-0.838	-0.846	-0.854	-0.861	-0.869	-0.875	-0.882	-0.890	-0.896	-0.901	-0.909	-0.914	-0.919	-0.924	-0.929	-0.934	-0.939	-0.942	-0.946	-0.950	-0.952	-0.955	-0.958	-0.960	-0.962	-0.965	-0.965	-0.968	-0.969	-0.970	-0.971	-0.971	-0.972	-0.972	-0.972	-0.972	-0.971	-0.970	-0.971	-0.970	-0.968	-0.966	-0.966	-0.964	-0.961	-0.959	-0.955	-0.952	-0.949	-0.946	-0.941	-0.936	-0.931	-0.926	-0.921	-0.914	-0.909	-0.901	-0.895	-0.886	-0.880	-0.871	-0.862	-0.854	-0.844	-0.834	-0.824	-0.814	-0.802	-0.790	-0.779	-0.766	-0.755	-0.742	-0.729	-0.715	-0.702	-0.689	-0.675	-0.661	-0.648	-0.634	-0.620	-0.606	-0.592	-0.579	-0.566	-0.552	-0.540	-0.529	-0.516	-0.504	-0.492	-0.481	-0.471	-0.460	-0.451	-0.440	-0.431	-0.424	-0.415	-0.408	-0.402	-0.396	-0.390	-0.384	-0.380	-0.375	-0.371	-0.368	-0.365	-0.364	-0.360	-0.359	-0.359	-0.356	-0.356	-0.355	-0.355	-0.354	-0.354	-0.354	-0.352	-0.354	-0.352	-0.352	-0.352	-0.351	-0.350	-0.349	-0.349	-0.348	-0.345	-0.344	-0.340	-0.338	-0.335	-0.331	-0.326	-0.324	-0.319	-0.314	-0.309	-0.304	-0.298	-0.291	-0.285	-0.279	-0.271	-0.264	-0.256	-0.249	-0.240	-0.232	-0.224	-0.215	-0.208	-0.199	-0.190	-0.182	-0.174	-0.166	-0.158	-0.149	-0.141	-0.134	-0.125	-0.119	-0.111	-0.104	-0.096	-0.090	-0.084	-0.078	-0.071	-0.068	-0.061	-0.055	-0.051	-0.046	-0.042	-0.038	-0.035	-0.032	-0.029	-0.025	-0.024	-0.021	-0.019	-0.019	-0.016	-0.015	-0.015	-0.014	-0.014	-0.014	-0.015	-0.016	-0.016	-0.016	-0.018	-0.019	-0.020	-0.021	-0.024	-0.024	-0.025	-0.028	-0.029	-0.031	-0.032	-0.034	-0.036	-0.039	-0.040	-0.042	-0.044	-0.046	-0.049	-0.050	-0.052	-0.054	-0.055	-0.055	-0.058	-0.058	-0.058	-0.058	-0.058	-0.056	-0.054	-0.052	-0.051	-0.048	-0.045	-0.040	-0.036	-0.031	-0.025	-0.020	-0.012	-0.005	0.002	0.011	0.021	0.031	0.044	0.055	0.069	0.081	0.096	0.111	0.128	0.145	0.161	0.180	0.199	0.219	0.239	0.259	0.281	0.304	0.326	0.349	0.372	0.396	0.421	0.445	0.470	0.496	0.520	0.546	0.570	0.596	0.621	0.645	0.670	0.695	0.718	0.742	0.765	0.789	0.810	0.831	0.852	0.871	0.891	0.910	0.928	0.945	0.960	0.975	0.989	1.001	1.012	1.024	1.032	1.041	1.049	1.054	1.059	1.064	1.066	1.068	1.068	1.068	1.066	1.062	1.059	1.054	1.046	1.040	1.031	1.022	1.012	1.000	0.988	0.974	0.960	0.944	0.929	0.912	0.895	0.875	0.856	0.836	0.816	0.795	0.772	0.750	0.726	0.702	0.679	0.655	0.630	0.604	0.579	0.552	0.526	0.499	0.471	0.444	0.416	0.389	0.361	0.334	0.306	0.278	0.250	0.221	0.195	0.168	0.140	0.114	0.086	0.060	0.035	0.009	-0.016	-0.040	-0.065	-0.088	-0.110	-0.132	-0.152	-0.172	-0.192	-0.212	-0.230	-0.248	-0.264	-0.279	-0.294	-0.309	-0.320	-0.332	-0.344	-0.354	-0.364	-0.371	-0.379	-0.386	-0.391	-0.396	-0.401	-0.405	-0.408	-0.409	-0.411	-0.412	-0.412	-0.414	-0.412	-0.411	-0.409	-0.408	-0.405	-0.404	-0.401	-0.399	-0.396	-0.394	-0.391	-0.389	-0.388	-0.385	-0.384	-0.382	-0.380	-0.381	-0.380	-0.380	-0.381	-0.382	-0.384	-0.385	-0.389	-0.391	-0.395	-0.400	-0.404	-0.409	-0.415	-0.421	-0.429	-0.435	-0.444	-0.452	-0.461	-0.470	-0.480	-0.489	-0.499	-0.509	-0.520	-0.529	-0.540	-0.551	-0.561	-0.572	-0.584	-0.594	-0.605	-0.615	100.000	5.000	2.000	1.000	2.000	0.000	0.000	0.000	0.000	0.000	0.000	0.000	0.000	0.000	0.000	0.000	0.000	0.000	-0.061	-0.045	-0.028	-0.010	0.009	0.026	0.045	0.064	0.082	0.101	0.120	0.139	0.156	0.174	0.194	0.211	0.229	0.245	0.261	0.279	0.294	0.309	0.324	0.338	0.351	0.364	0.376	0.386	0.398	0.406	0.416	0.425	0.430	0.438	0.444	0.448	0.451	0.452	0.454	0.455	0.454	0.452	0.450	0.446	0.442	0.436	0.430	0.424	0.416	0.408	0.398	0.388	0.378	0.365	0.354	0.341	0.328	0.314	0.299	0.285	0.270	0.255	0.240	0.224	0.208	0.192	0.176	0.160	0.145	0.130	0.115	0.100	0.084	0.070	0.056	0.044	0.031	0.018	0.008	-0.005	-0.015	-0.024	-0.034	-0.042	-0.049	-0.056	-0.062	-0.066	-0.071	-0.074	-0.078	-0.080	-0.080	-0.080	-0.080	-0.079	-0.076	-0.074	-0.071	-0.068	-0.062	-0.058	-0.052	-0.048	-0.041	-0.034	-0.029	-0.021	-0.014	-0.008	0.001	0.008	0.016	0.022	0.030	0.036	0.042	0.049	0.055	0.060	0.064	0.069	0.071	0.075	0.076	0.078	0.079	0.079	0.080	0.079	0.076	0.074	0.069	0.065	0.060	0.055	0.048	0.040	0.031	0.022	0.012	0.001	-0.010	-0.021	-0.034	-0.048	-0.061	-0.076	-0.090	-0.106	-0.121	-0.139	-0.155	-0.172	-0.190	-0.208	-0.225	-0.244	-0.261	-0.280	-0.300	-0.318	-0.336	-0.356	-0.375	-0.392	-0.411	-0.431	-0.449	-0.468	-0.485	-0.504	-0.521	-0.539	-0.556	-0.574	-0.591	-0.608	-0.624	-0.639	-0.655	-0.670	-0.684	-0.698	-0.711	-0.725	-0.738	-0.750	-0.761	-0.772	-0.782	-0.792	-0.801	-0.810	-0.819	-0.825	-0.832	-0.836	-0.842	-0.846	-0.850	-0.851	-0.854	-0.855	-0.855	-0.854	-0.852	-0.850	-0.848	-0.842	-0.838	-0.831	-0.825	-0.818	-0.809	-0.799	-0.789	-0.779	-0.766	-0.754	-0.741	-0.726	-0.711	-0.698	-0.681	-0.665	-0.649	-0.630	-0.612	-0.595	-0.576	-0.556	-0.539	-0.519	-0.499	-0.479	-0.459	-0.441	-0.421	-0.401	-0.382	-0.362	-0.344	-0.324	-0.306	-0.289	-0.271	-0.255	-0.239	-0.222	-0.208	-0.192	-0.178	-0.165	-0.152	-0.140	-0.129	-0.118	-0.109	-0.100	-0.091	-0.084	-0.076	-0.070	-0.065	-0.060	-0.056	-0.054	-0.050	-0.049	-0.048	-0.048	-0.046	-0.046	-0.048	-0.050	-0.051	-0.054	-0.056	-0.060	-0.064	-0.068	-0.071	-0.076	-0.080	-0.085	-0.090	-0.095	-0.100	-0.106	-0.111	-0.116	-0.122	-0.128	-0.134	-0.139	-0.145	-0.151	-0.156	-0.161	-0.166	-0.172	-0.176	-0.182	-0.188	-0.192	-0.198	-0.201	-0.206	-0.210	-0.215	-0.219	-0.224	-0.226	-0.231	-0.234	-0.238	-0.241	-0.244	-0.248	-0.251	-0.252	-0.256	-0.259	-0.261	-0.264	-0.266	-0.269	-0.271	-0.272	-0.275	-0.276	-0.278	-0.280	-0.281	-0.284	-0.284	-0.285	-0.286	-0.288	-0.289	-0.290	-0.290	-0.291	-0.291	-0.292	-0.294	-0.294	-0.295	-0.295	-0.296	-0.296	-0.298	-0.298	-0.299	-0.299	-0.300	-0.301	-0.301	-0.302	-0.304	-0.304	-0.306	-0.309	-0.310	-0.310	-0.312	-0.315	-0.318	-0.319	-0.321	-0.324	-0.326	-0.330	-0.332	-0.336	-0.339	-0.342	-0.345	-0.350	-0.352	-0.356	-0.359	-0.362	-0.368	-0.370	-0.374	-0.379	-0.381	-0.384	-0.388	-0.391	-0.394	-0.396	-0.399	-0.400	-0.402	-0.405	-0.405	-0.406	-0.406	-0.406	-0.406	-0.405	-0.404	-0.402	-0.400	-0.398	-0.395	-0.391	-0.388	-0.381	-0.376	-0.371	-0.365	-0.359	-0.351	-0.344	-0.336	-0.328	-0.320	-0.310	-0.301	-0.290	-0.281	-0.271	-0.261	-0.251	-0.241	-0.229	-0.219	-0.209	-0.198	-0.188	-0.178	-0.168	-0.158	-0.148	-0.139	-0.129	-0.120	-0.111	-0.102	-0.096	-0.088	-0.081	-0.075	-0.069	-0.064	-0.060	-0.055	-0.051	-0.048	-0.045	-0.042	-0.041	-0.041	-0.040	-0.040	-0.041	-0.042	-0.045	-0.046	-0.049	-0.052	-0.058	-0.060	-0.065	-0.070	-0.076	-0.081	-0.088	-0.094	-0.100	-0.108	-0.114	-0.121	-0.129	-0.138	-0.145	-0.152	-0.161	-0.170	-0.179	-0.188	-0.196	-0.204	-0.212	-0.222	-0.231	-0.239	-0.249	-0.256	-0.265	-0.275	-0.282	-0.291	-0.300	-0.309	-0.318	-0.326	-0.335	-0.344	-0.352	-0.361	-0.369	-0.378	-0.386	-0.395	-0.404	-0.412	-0.421	-0.430	-0.439	-0.448	-0.456	-0.465	-0.474	-0.482	-0.491	-0.499	-0.509	-0.516	-0.525	-0.534	-0.542	-0.550	-0.559	-0.569	-0.576	-0.585	-0.594	-0.601	-0.610	-0.618	-0.625	-0.632	-0.640	-0.648	-0.656	-0.664	-0.670	-0.678	-0.685	-0.690	-0.698	-0.702	-0.710	-0.714	-0.720	-0.726	-0.730	-0.735	-0.740	-0.742	-0.748	-0.751	-0.754	-0.758	-0.760	-0.762	-0.765	-0.766	-0.769	-0.769	-0.771	-0.771	-0.772	-0.772	-0.774	-0.772	-0.774	-0.772	-0.771	-0.771	-0.769	-0.768	-0.765	-0.762	-0.761	-0.759	-0.756	-0.754	-0.751	-0.748	-0.745	-0.741	-0.738	-0.734	-0.729	-0.725	-0.721	-0.716	-0.711	-0.706	-0.701	-0.695	-0.690	-0.684	-0.678	-0.670	-0.664	-0.655	-0.649	-0.640	-0.632	-0.624	-0.615	-0.605	-0.596	-0.585	-0.576	-0.565	-0.554	-0.542	-0.531	-0.519	-0.505	-0.492	-0.479	-0.466	-0.451	-0.436	-0.421	-0.405	-0.390	-0.374	-0.356	-0.339	-0.322	-0.304	-0.285	-0.266	-0.248	-0.229	-0.209	-0.190	-0.170	-0.150	-0.130	-0.109	-0.089	-0.069	-0.048	-0.026	-0.006	0.015	0.036	0.055	0.076	0.098	0.118	0.138	0.159	0.178	0.199	0.218	0.236	0.255	0.274	0.292	0.309	0.328	0.344	0.360	0.376	0.392	0.408	0.424	0.439	0.452	0.468	0.481	0.494	0.507	0.519	0.531	0.542	0.554	0.565	0.575	0.586	0.596	0.605	0.615	0.625	0.634	0.642	0.651	0.659	0.669	0.675	0.684	0.691	0.699	0.706	0.712	0.719	0.726	0.732	0.740	0.746	0.751	0.758	0.764	0.771	0.778	0.784	0.790	0.795	0.801	0.806	0.812	0.819	0.824	0.829	0.834	0.839	0.844	0.849	0.852	0.858	0.862	0.866	0.870	0.875	0.878	0.882	0.885	0.890	0.892	0.895	0.900	0.902	0.904	0.908	0.909	0.911	0.912	0.915	0.916	0.918	0.918	0.919	0.919	0.919	0.919	0.918	0.918	0.916	0.915	0.915	0.914	0.912	0.910	0.909	0.906	0.904	0.901	0.899	0.895	0.892	0.888	0.884	0.881	0.876	0.871	0.868	0.864	0.858	0.852	0.848	0.841	0.836	0.830	0.824	0.818	0.812	0.806	0.799	0.792	0.785	0.779	0.771	0.765	0.758	0.751	0.742	0.736	0.728	0.720	0.711	0.704	0.696	0.688	0.680	0.670	0.661	0.654	0.645	0.636	0.628	0.619	0.610	0.600	0.590	0.581	0.571	0.562	0.554	0.544	0.534	0.525	0.515	0.505	0.495	0.485	0.476	0.466	0.456	0.448	0.439	0.429	0.420	0.411	0.402	0.394	0.386	0.376	0.369	0.360	0.352	0.344	0.338	0.331	0.324	0.318	0.310	0.305	0.299	0.294	0.289	0.284	0.278	0.274	0.270	0.266	0.262	0.259	0.255	0.252	0.250	0.246	0.244	0.241	0.239	0.238	0.235	0.234	0.231	0.229	0.229	0.226	0.225	0.222	0.221	0.219	0.216	0.215	0.212	0.210	0.206	0.202	0.200	0.196	0.192	0.189	0.185	0.180	0.174	0.170	0.164	0.158	0.151	0.145	0.139	0.131	0.125	0.118	0.110	0.102	0.095	0.086	0.078	0.070	0.061	0.054	0.045	0.036	0.028	0.019	0.010	0.001	-0.008	-0.015	-0.024	-0.031	-0.039	-0.045	-0.054	-0.060	-0.066	-0.071	-0.078	-0.082	-0.088	-0.091	-0.095	-0.099	-0.101	-0.102	-0.105	-0.106	-0.106	-0.105	-0.105	-0.104	-0.102	-0.100	-0.098	-0.094	-0.090	-0.085	-0.079	-0.074	-0.068	-0.060	-0.052	-0.045	-0.038	-0.029	-0.020	-0.010	-0.001	0.009	0.020	0.030	0.040	0.051	0.062	0.074	0.085	0.096	0.108	0.119	0.131	0.141	0.152	0.165	0.176	0.186	0.198	0.209	0.220	0.229	0.239	0.249	0.258	0.266	0.276	0.285	0.292	0.300	0.308	0.314	0.320	0.326	0.331	0.336	0.341	0.345	0.348	0.351	0.352	0.356	0.358	0.359	0.359	0.359	0.359	0.358	0.356	0.355	0.351	0.349	0.345	0.341	0.338	0.332	0.328	0.322	0.318	0.310	0.304	0.298	0.291	0.284	0.276	0.270	0.262	0.254	0.246	0.239	0.231	0.222	0.215	0.208	0.200	0.192	0.186	0.178	0.171	0.165	0.159	0.152	0.148	0.141	0.136	0.132	0.129	0.125	0.121	0.119	0.115	0.114	0.111	0.111	0.111	0.110	0.111	0.112	0.114	0.116	0.119	0.121	0.124	0.128	0.130	0.135	0.139	0.144	0.148	0.152	0.158	0.162	0.166	0.172	0.176	0.181	0.185	0.190	0.194	0.198	0.201	0.204	0.206	0.209	0.210	0.211	0.210	0.210	0.209	0.206	0.205	0.200	0.196	0.191	0.186	0.180	0.172	0.165	0.155	0.146	0.135	0.124	0.111	0.099	0.085	0.070	0.055	0.039	0.022	0.005	-0.012	-0.031	-0.050	-0.069	-0.089	-0.109	-0.130	-0.150	-0.170	-0.192	-0.212	-0.234	-0.255	-0.278	-0.298	-0.319	-0.340	-0.360	-0.380	-0.401	-0.420	-0.440	-0.458	-0.476	-0.494	-0.511	-0.529	-0.545	-0.560	-0.574	-0.589	-0.602	-0.615	-0.628	-0.639	-0.650	-0.659	-0.670	-0.679	-0.686	-0.695	-0.702	-0.709	-0.714	-0.720	-0.725	-0.730	-0.732	-0.736	-0.739	-0.741	-0.742	-0.745	-0.746	-0.748	-0.749	-0.748	-0.749	-0.749	-0.750	-0.749	-0.749	-0.748	-0.746	-0.746	-0.745	-0.745	-0.745	-0.744	-0.742	-0.742	-0.742	-0.742	-0.742	-0.741	-0.742	-0.742	-0.744	-0.744	-0.744	-0.745	-0.746	-0.748	-0.749	-0.751	-0.752	-0.755	-0.756	-0.760	-0.761	-0.764	-0.768	-0.770	-0.774	-0.778	-0.780	-0.782	-0.788	-0.791	-0.794	-0.798	-0.801	-0.804	-0.808	-0.811	-0.814	-0.818	-0.820	-0.822	-0.825	-0.828	-0.829	-0.831	-0.832	-0.834	-0.834	-0.834	-0.834	-0.834	-0.832	-0.830	-0.829	-0.825	-0.822	-0.818	-0.814	-0.809	-0.801	-0.795	-0.788	-0.779	-0.770	-0.760	-0.750	-0.738	-0.725	-0.712	-0.699	-0.684	-0.669	-0.651	-0.634	-0.616	-0.598	-0.576	-0.558	-0.535	-0.514	-0.490	-0.466	-0.442	-0.418	-0.391	-0.365	-0.339	-0.312	-0.284	-0.256	-0.229	-0.200	-0.170	-0.141	-0.112	-0.082	-0.054	-0.024	0.006	0.034	0.064	0.091	0.120	0.148	0.175	0.202	0.229	0.254	0.279	0.304	0.328	0.350	0.374	0.394	0.414	0.432	0.451	0.469	0.485	0.500	0.514	0.526	0.539	0.549	0.559	0.566	0.572	0.580	0.584	0.588	0.590	0.592	0.594	0.592	0.591	0.589	0.586	0.581	0.576	0.571	0.565	0.558	0.551	0.544	0.534	0.526	0.518	0.507	0.499	0.488	0.478	0.469	0.459	0.449	0.439	0.429	0.419	0.410	0.400	0.391	0.384	0.376	0.368	0.361	0.354	0.348	0.342	0.339	0.334	0.330	0.326	0.325	0.324	0.322	0.322	0.324	0.325	0.328	0.329	0.332	0.339	0.344	0.350	0.355	0.364	0.371	0.381	0.390	0.401	0.412	0.424	0.436	0.450	0.462	0.478	0.492	0.509	0.525	0.541	0.559	0.576	0.595	0.614	0.632	0.652	0.672	0.691	0.712	0.731	0.752	0.774	0.794	0.814	0.834	0.855	0.875	0.895	0.915	0.934	0.952	0.971	0.989	1.005	1.022	1.039	1.054	1.068	1.081	1.095	1.106	1.116	1.126	1.135	1.142	1.150	1.155	1.159	1.161	1.164	1.164	1.162	1.161	1.158	1.154	1.148	1.141	1.134	1.125	1.115	1.104	1.092	1.079	1.064	1.050	1.034	1.018	1.000	0.982	0.964	0.946	0.926	0.908	0.888	0.868	0.849	0.830	0.810	0.790	0.771	0.752	0.734	0.715	0.698	0.681	0.665	0.650	0.635	0.621	0.609	0.598	0.586	0.576	0.568	0.560	0.554	0.548	0.542	0.539	0.535	0.534	0.534	0.534	0.535	0.536	0.539	0.541	0.545	0.550	0.554	0.560	0.565	0.572	0.578	0.584	0.590	0.596	0.602	0.608	0.614	0.619	0.624	0.628	0.631	0.635	0.636	0.636	0.636	0.636	0.635	0.632	0.629	0.624	0.619	0.610	0.602	0.592	0.582	0.570	0.558	0.542	0.526	0.510	0.491	0.474	0.455	0.434	0.411	0.389	0.365	0.340	0.316	0.290	0.265	0.239	0.211	0.184	0.158	0.129	0.101	0.075	0.046	0.020	-0.008	-0.035	-0.060	-0.086	-0.112	-0.136	-0.161	-0.185	-0.209	-0.230	-0.251	-0.272	-0.291	-0.311	-0.329	-0.345	-0.361	-0.376	-0.390	-0.402	-0.414	-0.425	-0.435	-0.444	-0.452	-0.459	-0.465	-0.469	-0.474	-0.478	-0.479	-0.481	-0.482	-0.482	-0.482	-0.481	-0.479	-0.478	-0.475	-0.472	-0.469	-0.466	-0.462	-0.458	-0.454	-0.449	-0.445	-0.440	-0.436	-0.432	-0.428	-0.424	-0.420	-0.416	-0.414	-0.411	-0.409	-0.406	-0.405	-0.402	-0.401	-0.401	-0.400	-0.401	-0.402	-0.404	-0.405	-0.409	-0.412	-0.416	-0.420	-0.425	-0.430	-0.436	-0.442	-0.450	-0.458	-0.465	-0.472	-0.482	-0.491	-0.501	-0.510	-0.521	-0.531	-0.541	-0.552	-0.564	-0.575	-0.586	-0.598	-0.610	-0.621	-0.634	-0.644	-0.656	-0.668	-0.679	-0.691	-0.701	-0.712	-0.722	-0.732	-0.742	-0.752	-0.762	-0.770	-0.779	-0.786	-0.794	-0.801	-0.808	-0.814	-0.820	-0.825	-0.830	-0.835	-0.839	-0.841	-0.845	-0.848	-0.850	-0.851	-0.854	-0.854	-0.854	-0.855	-0.854	-0.854	-0.852	-0.852	-0.851	-0.850	-0.849	-0.845	-0.844	-0.842	-0.840	-0.836	-0.835	-0.832	-0.829	-0.828	-0.824	-0.821	-0.819	-0.815	-0.814	-0.810	-0.808	-0.805	-0.801	-0.799	-0.795	-0.792	-0.789	-0.786	-0.782	-0.780	-0.776	-0.772	-0.770	-0.765	-0.762	-0.758	-0.754	-0.749	-0.746	-0.741	-0.735	-0.731	-0.726	-0.720	-0.715	-0.710	-0.702	-0.696	-0.690	-0.682	-0.676	-0.669	-0.661	-0.654	-0.646	-0.639	-0.630	-0.622	-0.614	-0.605	-0.598	-0.590	-0.580	-0.572	-0.565	-0.558	-0.549	-0.541	-0.534	-0.528	-0.519	-0.512	-0.506	-0.500	-0.494	-0.488	-0.481	-0.476	-0.472	-0.468	-0.462	-0.458	-0.455	-0.450	-0.448	-0.445	-0.442	-0.439	-0.438	-0.435	-0.432	-0.431	-0.429	-0.428	-0.425	-0.424	-0.421	-0.420	-0.418	-0.415	-0.412	-0.411	-0.408	-0.405	-0.400	-0.396	-0.392	-0.388	-0.381	-0.376	-0.371	-0.364	-0.356	-0.350	-0.341	-0.332	-0.325	-0.316	-0.306	-0.296	-0.286	-0.275	-0.262	-0.251	-0.239	-0.228	-0.215	-0.201	-0.189	-0.176	-0.161	-0.149	-0.135	-0.122	-0.110	-0.096	-0.082	-0.071	-0.059	-0.046	-0.035	-0.024	-0.014	-0.002	0.008	0.016	0.026	0.035	0.042	0.049	0.055	0.061	0.066	0.071	0.074	0.079	0.081	0.082	0.082	0.082	0.084	0.082	0.080	0.078	0.075	0.071	0.066	0.061	0.056	0.050	0.045	0.036	0.030	0.021	0.014	0.005	-0.002	-0.011	-0.020	-0.029	-0.038	-0.046	-0.055	-0.062	-0.071	-0.080	-0.088	-0.096	-0.104	-0.111	-0.119	-0.126	-0.132	-0.139	-0.145	-0.149	-0.154	-0.156	-0.161	-0.162	-0.164	-0.165	-0.165	-0.165	-0.164	-0.160	-0.156	-0.152	-0.148	-0.141	-0.134	-0.125	-0.116	-0.106	-0.096	-0.082	-0.070	-0.056	-0.041	-0.024	-0.006	0.011	0.030	0.051	0.071	0.094	0.118	0.141	0.166	0.191	0.219	0.245	0.274	0.302	0.331	0.361	0.391	0.422	0.454	0.486	0.518	0.550	0.582	0.615	0.648	0.679	0.710	0.742	0.774	0.806	0.836	0.868	0.898	0.926	0.954	0.982	1.010	1.036	1.061	1.086	1.110	1.132	1.152	1.172	1.191	1.209	1.225	1.240	1.252	1.265	1.275	1.284	1.291	1.296	1.301	1.304	1.305	1.305	1.304	1.300	1.295	1.290	1.282	1.272	1.262	1.250	1.238	1.222	1.208	1.189	1.171	1.151	1.131	1.109	1.086	1.061	1.038	1.010	0.984	0.958	0.929	0.900	0.870	0.840	0.810	0.778	0.746	0.715	0.684	0.650	0.619	0.586	0.552	0.520	0.486	0.454	0.422	0.390	0.358	0.326	0.295	0.265	0.235	0.205	0.176	0.148	0.119	0.092	0.065	0.040	0.016	-0.009	-0.031	-0.052	-0.074	-0.092	-0.112	-0.130	-0.146	-0.162	-0.176	-0.190	-0.201	-0.214	-0.224	-0.232	-0.241	-0.248	-0.254	-0.258	-0.262	-0.265	-0.268	-0.269	-0.269	-0.269	-0.266	-0.264	-0.261	-0.259	-0.255	-0.250	-0.245	-0.240	-0.234	-0.229	-0.222	-0.216	-0.210	-0.202	-0.198	-0.190	-0.184	-0.179	-0.171	-0.166	-0.161	-0.156	-0.152	-0.148	-0.145	-0.142	-0.140	-0.138	-0.138	-0.136	-0.138	-0.139	-0.140	-0.142	-0.148	-0.151	-0.156	-0.161	-0.168	-0.175	-0.184	-0.191	-0.200	-0.210	-0.220	-0.231	-0.242	-0.255	-0.268	-0.280	-0.294	-0.306	-0.319	-0.334	-0.348	-0.361	-0.375	-0.390	-0.404	-0.418	-0.430	-0.444	-0.456	-0.469	-0.481	-0.492	-0.504	-0.514	-0.525	-0.534	-0.542	-0.552	-0.560	-0.566	-0.572	-0.576	-0.581	-0.585	-0.589	-0.590	-0.591	-0.592	-0.592	-0.590	-0.589	-0.585	-0.581	-0.578	-0.574	-0.569	-0.561	-0.555	-0.548	-0.540	-0.532	-0.524	-0.514	-0.504	-0.494	-0.484	-0.472	-0.461	-0.450	-0.440	-0.428	-0.418	-0.406	-0.395	-0.385	-0.374	-0.364	-0.355	-0.345	-0.336	-0.329	-0.319	-0.312	-0.304	-0.299	-0.291	-0.286	-0.281	-0.276	-0.272	-0.270	-0.268	-0.265	-0.265	-0.262	-0.264	-0.265	-0.265	-0.268	-0.270	-0.272	-0.276	-0.280	-0.284	-0.290	-0.295	-0.301	-0.308	-0.314	-0.320	-0.328	-0.334	-0.341	-0.349	-0.358	-0.365	-0.372	-0.381	-0.389	-0.395	-0.404	-0.410	-0.418	-0.422	-0.429	-0.434	-0.439	-0.444	-0.449	-0.451	-0.455	-0.458	-0.459	-0.460	-0.461	-0.461	-0.461	-0.459	-0.458	-0.454	-0.450	-0.446	-0.439	-0.434	-0.426	-0.419	-0.410	-0.401	-0.391	-0.381	-0.370	-0.358	-0.346	-0.334	-0.320	-0.306	-0.291	-0.276	-0.261	-0.246	-0.230	-0.212	-0.196	-0.180	-0.162	-0.145	-0.130	-0.112	-0.096	-0.080	-0.064	-0.048	-0.031	-0.016	-0.002	0.012	0.026	0.040	0.051	0.065	0.076	0.086	0.096	0.105	0.114	0.121	0.129	0.132	0.139	0.141	0.145	0.148	0.148	0.148	0.146	0.146	0.144	0.139	0.135	0.129	0.124	0.118	0.109	0.100	0.091	0.081	0.070	0.059	0.048	0.036	0.024	0.011	-0.004	-0.016	-0.031	-0.044	-0.059	-0.074	-0.089	-0.101	-0.116	-0.131	-0.145	-0.159	-0.172	-0.186	-0.199	-0.212	-0.225	-0.238	-0.250	-0.261	-0.272	-0.282	-0.292	-0.302	-0.311	-0.320	-0.328	-0.335	-0.342	-0.350	-0.355	-0.360	-0.365	-0.369	-0.372	-0.375	-0.379	-0.380	-0.381	-0.382	-0.384	-0.384	-0.382	-0.382	-0.381	-0.379	-0.378	-0.376	-0.372	-0.370	-0.366	-0.364	-0.361	-0.356	-0.352	-0.349	-0.345	-0.341	-0.338	-0.334	-0.329	-0.324	-0.321	-0.316	-0.312	-0.309	-0.304	-0.299	-0.295	-0.291	-0.289	-0.284	-0.281	-0.276	-0.274	-0.270	-0.268	-0.264	-0.262	-0.259	-0.256	-0.254	-0.251	-0.250	-0.248	-0.245	-0.244	-0.241	-0.240	-0.238	-0.236	-0.235	-0.234	-0.232	-0.230	-0.229	-0.228	-0.226	-0.225	-0.222	-0.220	-0.219	-0.216	-0.214	-0.211	-0.209	-0.206	-0.202	-0.199	-0.194	-0.190	-0.185	-0.180	-0.175	-0.168	-0.162	-0.154	-0.148	-0.139	-0.130	-0.121	-0.111	-0.100	-0.090	-0.079	-0.066	-0.054	-0.040	-0.026	-0.011	0.004	0.019	0.035	0.051	0.068	0.085	0.102	0.121	0.140	0.159	0.178	0.196	0.216	0.236	0.255	0.275	0.295	0.315	0.335	0.354	0.372	0.391	0.410	0.430	0.448	0.465	0.481	0.499	0.515	0.531	0.546	0.561	0.574	0.588	0.600	0.611	0.622	0.632	0.642	0.650	0.658	0.664	0.671	0.676	0.680	0.682	0.686	0.688	0.689	0.688	0.688	0.686	0.684	0.680	0.676	0.671	0.666	0.660	0.652	0.646	0.638	0.630	0.620	0.611	0.601	0.591	0.581	0.569	0.558	0.546	0.535	0.522	0.510	0.498	0.486	0.472	0.461	0.448	0.435	0.424	0.411	0.398	0.385	0.374	0.362	0.350	0.339	0.328	0.316	0.306	0.296	0.286	0.276	0.266	0.258	0.249	0.240	0.231	0.224	0.216	0.210	0.202	0.198	0.191	0.186	0.181	0.176	0.172	0.169	0.165	0.161	0.158	0.155	0.154	0.150	0.149	0.148	0.146	0.144	0.144	0.142	0.142	0.141	0.141	0.141	0.140	0.139	0.139	0.138	0.138	0.138	0.136	0.135	0.134	0.132	0.131	0.130	0.129	0.125	0.122	0.120	0.116	0.112	0.110	0.105	0.100	0.095	0.090	0.085	0.079	0.070	0.064	0.056	0.049	0.040	0.032	0.024	0.014	0.004	-0.005	-0.016	-0.028	-0.038	-0.049	-0.060	-0.071	-0.084	-0.094	-0.106	-0.119	-0.131	-0.144	-0.156	-0.169	-0.181	-0.194	-0.205	-0.218	-0.230	-0.241	-0.254	-0.266	-0.276	-0.288	-0.299	-0.310	-0.320	-0.330	-0.340	-0.349	-0.359	-0.366	-0.376	-0.384	-0.390	-0.399	-0.405	-0.411	-0.418	-0.422	-0.428	-0.432	-0.438	-0.441	-0.444	-0.448	-0.450	-0.451	-0.454	-0.455	-0.456	-0.458	-0.458	-0.456	-0.456	-0.456	-0.455	-0.454	-0.451	-0.450	-0.448	-0.444	-0.442	-0.439	-0.436	-0.432	-0.429	-0.425	-0.421	-0.418	-0.414	-0.410	-0.405	-0.400	-0.398	-0.392	-0.388	-0.384	-0.380	-0.375	-0.371	-0.368	-0.365	-0.361	-0.358	-0.355	-0.352	-0.350	-0.349	-0.346	-0.345	-0.344	-0.344	-0.342	-0.344	-0.342	-0.344	-0.345	-0.348	-0.350	-0.352	-0.355	-0.358	-0.361	-0.366	-0.370	-0.375	-0.380	-0.385	-0.392	-0.399	-0.405	-0.412	-0.420	-0.428	-0.436	-0.444	-0.452	-0.461	-0.470	-0.479	-0.488	-0.498	-0.506	-0.515	-0.525	-0.534	-0.542	-0.551	-0.561	-0.569	-0.579	-0.586	-0.595	-0.601	-0.610	-0.616	-0.624	-0.630	-0.636	-0.642	-0.648	-0.651	-0.656	-0.661	-0.664	-0.666	-0.669	-0.671	-0.672	-0.674	-0.675	-0.675	-0.674	-0.672	-0.671	-0.669	-0.666	-0.664	-0.660	-0.655	-0.651	-0.646	-0.640	-0.635	-0.629	-0.622	-0.616	-0.610	-0.602	-0.595	-0.586	-0.580	-0.571	-0.564	-0.555	-0.548	-0.539	-0.530	-0.522	-0.515	-0.506	-0.500	-0.491	-0.484	-0.476	-0.469	-0.462	-0.456	-0.450	-0.445	-0.439	-0.434	-0.430	-0.425	-0.421	-0.419	-0.415	-0.414	-0.412	-0.411	-0.411	-0.412	-0.412	-0.415	-0.418	-0.420	-0.425	-0.430	-0.435	-0.441	-0.449	-0.456	-0.464	-0.472	-0.482	-0.494	-0.504	-0.515	-0.528	-0.541	-0.555	-0.568	-0.582	-0.599	-0.614	-0.630	-0.646	-0.662	-0.681	-0.698	-0.715	-0.734	-0.752	-0.770	-0.788	-0.806	-0.824	-0.842	-0.861	-0.879	-0.896	-0.914	-0.931	-0.949	-0.965	-0.982	-0.998	-1.014	-1.028	-1.044	-1.058	-1.071	-1.084	-1.096	-1.108	-1.120	-1.130	-1.140	-1.149	-1.159	-1.166	-1.172	-1.180	-1.186	-1.194	-1.199	-1.202	-1.208	-1.210	-1.214	-1.216	-1.219	-1.220	-1.222	-1.222	-1.224	-1.224	-1.224	-1.224	-1.224	-1.222	-1.222	-1.221	-1.220	-1.220	-1.219	-1.218	-1.218	-1.215	-1.215	-1.214	-1.214	-1.212	-1.211	-1.210	-1.209	-1.209	-1.209	-1.209	-1.209	-1.209	-1.209	-1.210	-1.211	-1.212	-1.214	-1.215	-1.218	-1.219	-1.221	-1.225	-1.226	-1.230	-1.232	-1.236	-1.240	-1.244	-1.248	-1.252	-1.258	-1.262	-1.268	-1.274	-1.278	-1.284	-1.289	-1.296	-1.302	-1.309	-1.315	-1.321	-1.328	-1.335	-1.342	-1.349	-1.355	-1.362	-1.368	-1.375	-1.382	-1.388	-1.394	-1.400	-1.406	-1.412	-1.416	-1.422	-1.426	-1.430	-1.434	-1.436	-1.440	-1.441	-1.444	-1.445	-1.445	-1.445	-1.444	-1.442	-1.440	-1.438	-1.434	-1.429	-1.422	-1.416	-1.409	-1.400	-1.391	-1.381	-1.370	-1.359	-1.345	-1.331	-1.318	-1.302	-1.286	-1.270	-1.251	-1.234	-1.214	-1.194	-1.174	-1.152	-1.131	-1.109	-1.086	-1.064	-1.040	-1.016	-0.991	-0.968	-0.944	-0.919	-0.895	-0.871	-0.846	-0.822	-0.799	-0.775	-0.751	-0.730	-0.706	-0.684	-0.664	-0.641	-0.621	-0.601	-0.582	-0.564	-0.545	-0.529	-0.511	-0.496	-0.481	-0.468	-0.452	-0.440	-0.429	-0.419	-0.408	-0.398	-0.388	-0.380	-0.371	-0.365	-0.359	-0.354	-0.348	-0.342	-0.339	-0.335	-0.331	-0.328	-0.326	-0.324	-0.322	-0.321	-0.320	-0.320	-0.319	-0.319	-0.318	-0.319	-0.319	-0.319	-0.319	-0.320	-0.320	-0.320	-0.320	-0.321	-0.321	-0.320	-0.320	-0.320	-0.320	-0.320	-0.319	-0.320	-0.319	-0.318	-0.316	-0.315	-0.315	-0.314	-0.312	-0.310	-0.308	-0.306	-0.304	-0.301	-0.299	-0.296	-0.294	-0.290	-0.288	-0.285	-0.281	-0.279	-0.274	-0.270	-0.266	-0.262	-0.258	-0.252	-0.249	-0.245	-0.240	-0.235	-0.229	-0.224	-0.218	-0.212	-0.206	-0.201	-0.195	-0.189	-0.182	-0.176	-0.170	-0.164	-0.158	-0.151	-0.144	-0.138	-0.131	-0.125	-0.119	-0.112	-0.105	-0.099	-0.092	-0.086	-0.080	-0.075	-0.070	-0.064	-0.058	-0.052	-0.048	-0.042	-0.038	-0.034	-0.030	-0.025	-0.022	-0.019	-0.016	-0.014	-0.011	-0.009	-0.009	-0.006	-0.005	-0.004	-0.004	-0.004	-0.002	-0.004	-0.004	-0.005	-0.006	-0.006	-0.008	-0.009	-0.010	-0.011	-0.012	-0.015	-0.016	-0.016	-0.018	-0.020	-0.021	-0.022	-0.022	-0.024	-0.022	-0.024	-0.022	-0.022	-0.021	-0.020	-0.016	-0.014	-0.010	-0.008	-0.004	0.001	0.008	0.012	0.020	0.028	0.035	0.044	0.054	0.064	0.074	0.084	0.095	0.108	0.120	0.134	0.146	0.161	0.176	0.191	0.208	0.222	0.239	0.258	0.274	0.290	0.308	0.325	0.342	0.360	0.378	0.395	0.412	0.430	0.446	0.464	0.480	0.496	0.511	0.528	0.541	0.556	0.570	0.584	0.596	0.609	0.619	0.629	0.639	0.648	0.656	0.664	0.670	0.675	0.681	0.685	0.688	0.690	0.692	0.692	0.692	0.691	0.689	0.686	0.682	0.679	0.672	0.666	0.660	0.651	0.644	0.634	0.625	0.616	0.605	0.594	0.582	0.570	0.559	0.545	0.532	0.519	0.506	0.492	0.480	0.465	0.452	0.439	0.426	0.412	0.399	0.385	0.372	0.360	0.348	0.336	0.325	0.314	0.302	0.291	0.281	0.272	0.264	0.256	0.249	0.241	0.234	0.229	0.222	0.219	0.214	0.210	0.206	0.202	0.200	0.200	0.198	0.196	0.196	0.196	0.196	0.198	0.199	0.200	0.202	0.204	0.206	0.208	0.210	0.212	0.216	0.219	0.222	0.224	0.228	0.230	0.232	0.235	0.236	0.239	0.240	0.242	0.242	0.244	0.244	0.244	0.244	0.242	0.241	0.240	0.238	0.234	0.231	0.228	0.224	0.218	0.214	0.206	0.200	0.192	0.186	0.178	0.169	0.160	0.150	0.140	0.129	0.118	0.105	0.092	0.080	0.068	0.054	0.039	0.025	0.010	-0.005	-0.020	-0.038	-0.052	-0.070	-0.086	-0.104	-0.122	-0.140	-0.158	-0.175	-0.194	-0.212	-0.231	-0.250	-0.269	-0.288	-0.306	-0.326	-0.345	-0.364	-0.382	-0.401	-0.420	-0.438	-0.456	-0.474	-0.492	-0.509	-0.526	-0.542	-0.560	-0.575	-0.590	-0.605	-0.620	-0.632	-0.645	-0.658	-0.669	-0.680	-0.690	-0.699	-0.708	-0.715	-0.722	-0.728	-0.732	-0.736	-0.739	-0.741	-0.742	-0.741	-0.740	-0.739	-0.736	-0.731	-0.728	-0.720	-0.714	-0.706	-0.698	-0.686	-0.675	-0.664	-0.651	-0.639	-0.624	-0.609	-0.592	-0.578	-0.560	-0.542	-0.525	-0.506	-0.488	-0.468	-0.449	-0.429	-0.409	-0.389	-0.370	-0.349	-0.329	-0.309	-0.290	-0.270	-0.251	-0.231	-0.214	-0.195	-0.178	-0.161	-0.144	-0.129	-0.114	-0.100	-0.086	-0.074	-0.061	-0.050	-0.039	-0.029	-0.020	-0.012	-0.004	0.002	0.008	0.012	0.015	0.019	0.020	0.022	0.022	0.022	0.021	0.020	0.018	0.014	0.010	0.006	0.001	-0.004	-0.010	-0.016	-0.024	-0.030	-0.038	-0.045	-0.052	-0.060	-0.069	-0.076	-0.085	-0.091	-0.100	-0.109	-0.116	-0.125	-0.132	-0.141	-0.149	-0.155	-0.162	-0.169	-0.176	-0.182	-0.189	-0.194	-0.200	-0.205	-0.210	-0.215	-0.219	-0.222	-0.226	-0.229	-0.231	-0.234	-0.238	-0.239	-0.241	-0.242	-0.242	-0.244	-0.244	-0.245	-0.245	-0.246	-0.245	-0.245	-0.245	-0.244	-0.244	-0.244	-0.242	-0.241	-0.241	-0.241	-0.240	-0.239	-0.238	-0.236	-0.236	-0.236	-0.235	-0.235	-0.234	-0.235	-0.234	-0.234	-0.234	-0.234	-0.236	-0.236	-0.238	-0.239	-0.241	-0.242	-0.244	-0.246	-0.249	-0.251	-0.255	-0.258	-0.261	-0.265	-0.269	-0.274	-0.278	-0.282	-0.289	-0.294	-0.300	-0.305	-0.311	-0.319	-0.325	-0.331	-0.339	-0.346	-0.354	-0.361	-0.369	-0.376	-0.385	-0.392	-0.401	-0.409	-0.418	-0.425	-0.434	-0.441	-0.450	-0.458	-0.465	-0.472	-0.480	-0.488	-0.494	-0.501	-0.507	-0.514	-0.519	-0.524	-0.528	-0.532	-0.536	-0.539	-0.541	-0.544	-0.546	-0.548	-0.548	-0.548	-0.546	-0.544	-0.542	-0.540	-0.536	-0.532	-0.526	-0.521	-0.515	-0.509	-0.501	-0.494	-0.485	-0.476	-0.468	-0.458	-0.448	-0.436	-0.426	-0.415	-0.402	-0.391	-0.380	-0.368	-0.355	-0.342	-0.331	-0.318	-0.306	-0.294	-0.281	-0.270	-0.258	-0.245	-0.235	-0.222	-0.211	-0.201	-0.191	-0.181	-0.172	-0.164	-0.155	-0.146	-0.140	-0.132	-0.126	-0.121	-0.115	-0.111	-0.108	-0.104	-0.101	-0.098	-0.098	-0.095	-0.094	-0.094	-0.095	-0.095	-0.096	-0.099	-0.100	-0.102	-0.106	-0.109	-0.112	-0.116	-0.120	-0.125	-0.131	-0.136	-0.142	-0.149	-0.155	-0.161	-0.168	-0.175	-0.182	-0.189	-0.198	-0.205	-0.212	-0.220	-0.228	-0.236	-0.245	-0.252	-0.261	-0.270	-0.279	-0.288	-0.296	-0.305	-0.314	-0.322	-0.331	-0.340	-0.350	-0.359	-0.366	-0.376	-0.385	-0.394	-0.401	-0.411	-0.419	-0.428	-0.435	-0.444	-0.452	-0.460	-0.468	-0.476	-0.484	-0.491	-0.498	-0.505	-0.512	-0.519	-0.525	-0.531	-0.538	-0.544	-0.550	-0.555	-0.560	-0.565	-0.570	-0.575	-0.579	-0.582	-0.586	-0.591	-0.595	-0.598	-0.600	-0.602	-0.606	-0.608	-0.610	-0.612	-0.614	-0.616	-0.619	-0.619	-0.620	-0.622	-0.622	-0.624	-0.625	-0.626	-0.626	-0.628	-0.628	-0.628	-0.629	-0.631	-0.631	-0.632	-0.632	-0.632	-0.634	-0.635	-0.636	-0.636	-0.638	-0.638	-0.639	-0.640	-0.640	-0.641	-0.642	-0.642	-0.644	-0.645	-0.645	-0.645	-0.646	-0.646	-0.646	-0.646	-0.646	-0.646	-0.646	-0.644	-0.644	-0.642	-0.640	-0.638	-0.635	-0.632	-0.629	-0.625	-0.620	-0.614	-0.609	-0.604	-0.598	-0.590	-0.582	-0.574	-0.566	-0.556	-0.546	-0.535	-0.525	-0.512	-0.501	-0.488	-0.475	-0.460	-0.445	-0.429	-0.414	-0.398	-0.380	-0.362	-0.345	-0.326	-0.308	-0.288	-0.269	-0.248	-0.228	-0.206	-0.186	-0.165	-0.144	-0.121	-0.100	-0.078	-0.056	-0.034	-0.012	0.010	0.032	0.054	0.076	0.096	0.119	0.140	0.161	0.182	0.202	0.224	0.244	0.264	0.282	0.301	0.320	0.339	0.356	0.374	0.389	0.406	0.421	0.438	0.452	0.468	0.481	0.495	0.507	0.521	0.534	0.546	0.556	0.569	0.579	0.590	0.600	0.610	0.619	0.629	0.638	0.646	0.656	0.662	0.671	0.679	0.688	0.695	0.701	0.709	0.716	0.721	0.729	0.735	0.741	0.749	0.754	0.760	0.765	0.771	0.778	0.784	0.789	0.795	0.800	0.805	0.811	0.816	0.821	0.828	0.832	0.838	0.841	0.846	0.851	0.855	0.860	0.864	0.869	0.871	0.875	0.879	0.881	0.885	0.889	0.891	0.894	0.896	0.899	0.901	0.902	0.904	0.906	0.908	0.908	0.909	0.909	0.910	0.910	0.909	0.909	0.909	0.908	0.906	0.905	0.904	0.901	0.899	0.898	0.895	0.892	0.890	0.888	0.884	0.880	0.876	0.874	0.870	0.866	0.862	0.858	0.855	0.850	0.846	0.840	0.836	0.831	0.826	0.821	0.818	0.811	0.808	0.801	0.796	0.791	0.786	0.781	0.776	0.771	0.766	0.761	0.756	0.750	0.745	0.740	0.735	0.730	0.725	0.719	0.714	0.709	0.702	0.698	0.692	0.685	0.680	0.674	0.669	0.662	0.656	0.651	0.644	0.639	0.632	0.625	0.619	0.611	0.606	0.599	0.591	0.584	0.576	0.570	0.562	0.554	0.548	0.539	0.532	0.524	0.518	0.510	0.501	0.494	0.486	0.479	0.471	0.464	0.456	0.449	0.441	0.434	0.428	0.420	0.414	0.406	0.400	0.392	0.386	0.381	0.375	0.370	0.365	0.359	0.354	0.349	0.344	0.339	0.334	0.330	0.324	0.320	0.316	0.312	0.308	0.304	0.300	0.296	0.292	0.289	0.286	0.282	0.279	0.276	0.272	0.269	0.265	0.262	0.259	0.255	0.251	0.248	0.244	0.241	0.236	0.232	0.229	0.225	0.220	0.216	0.212	0.208	0.204	0.199	0.195	0.190	0.186	0.182	0.178	0.174	0.169	0.165	0.161	0.158	0.152	0.149	0.144	0.140	0.136	0.134	0.130	0.126	0.122	0.120	0.116	0.114	0.111	0.109	0.106	0.105	0.104	0.102	0.101	0.101	0.100	0.099	0.100	0.100	0.100	0.102	0.102	0.105	0.106	0.108	0.111	0.114	0.118	0.121	0.124	0.129	0.134	0.139	0.144	0.149	0.155	0.161	0.169	0.176	0.182	0.189	0.198	0.205	0.214	0.222	0.231	0.240	0.250	0.260	0.269	0.279	0.289	0.299	0.309	0.319	0.330	0.340	0.350	0.360	0.370	0.380	0.390	0.400	0.409	0.419	0.428	0.436	0.445	0.452	0.461	0.469	0.476	0.482	0.490	0.495	0.501	0.506	0.510	0.514	0.516	0.519	0.521	0.522	0.522	0.524	0.524	0.522	0.521	0.519	0.516	0.512	0.509	0.505	0.499	0.494	0.488	0.481	0.474	0.466	0.459	0.450	0.442	0.432	0.424	0.414	0.405	0.395	0.385	0.376	0.365	0.356	0.346	0.336	0.326	0.318	0.308	0.299	0.290	0.282	0.274	0.266	0.259	0.251	0.246	0.240	0.235	0.230	0.225	0.221	0.219	0.215	0.214	0.212	0.211	0.210	0.209	0.210	0.211	0.212	0.214	0.218	0.219	0.222	0.225	0.229	0.232	0.236	0.241	0.245	0.250	0.252	0.258	0.262	0.265	0.270	0.272	0.276	0.279	0.281	0.284	0.286	0.288	0.288	0.286	0.286	0.285	0.282	0.280	0.276	0.271	0.266	0.260	0.251	0.245	0.235	0.225	0.215	0.202	0.190	0.176	0.161	0.146	0.130	0.112	0.095	0.076	0.056	0.036	0.015	-0.006	-0.029	-0.051	-0.075	-0.099	-0.122	-0.148	-0.172	-0.200	-0.225	-0.250	-0.276	-0.302	-0.329	-0.352	-0.379	-0.404	-0.429	-0.454	-0.479	-0.502	-0.526	-0.548	-0.571	-0.592	-0.614	-0.634	-0.652	-0.671	-0.690	-0.705	-0.721	-0.736	-0.750	-0.764	-0.775	-0.786	-0.796	-0.806	-0.814	-0.821	-0.828	-0.834	-0.838	-0.841	-0.845	-0.846	-0.849	-0.849	-0.849	-0.848	-0.846	-0.844	-0.841	-0.838	-0.834	-0.830	-0.826	-0.822	-0.818	-0.811	-0.806	-0.801	-0.795	-0.789	-0.785	-0.779	-0.774	-0.768	-0.762	-0.756	-0.752	-0.748	-0.744	-0.739	-0.736	-0.731	-0.729	-0.726	-0.725	-0.722	-0.721	-0.720	-0.719	-0.718	-0.719	-0.719	-0.720	-0.721	-0.721	-0.724	-0.726	-0.728	-0.731	-0.734	-0.738	-0.741	-0.745	-0.749	-0.752	-0.758	-0.762	-0.766	-0.771	-0.775	-0.780	-0.785	-0.789	-0.794	-0.798	-0.802	-0.806	-0.810	-0.812	-0.816	-0.819	-0.821	-0.824	-0.825	-0.828	-0.829	-0.829	-0.829	-0.829	-0.828	-0.826	-0.824	-0.821	-0.816	-0.812	-0.809	-0.802	-0.796	-0.789	-0.781	-0.772	-0.764	-0.752	-0.744	-0.731	-0.719	-0.705	-0.692	-0.676	-0.661	-0.644	-0.628	-0.610	-0.591	-0.571	-0.551	-0.529	-0.507	-0.485	-0.462	-0.438	-0.414	-0.389	-0.362	-0.338	-0.310	-0.284	-0.256	-0.229	-0.201	-0.172	-0.144	-0.115	-0.088	-0.058	-0.029	0.001	0.029	0.058	0.086	0.114	0.141	0.169	0.196	0.222	0.248	0.274	0.299	0.321	0.346	0.369	0.390	0.411	0.431	0.451	0.469	0.486	0.502	0.518	0.532	0.545	0.556	0.568	0.578	0.586	0.594	0.600	0.606	0.611	0.614	0.618	0.619	0.618	0.618	0.616	0.614	0.610	0.606	0.601	0.595	0.589	0.581	0.574	0.565	0.556	0.548	0.538	0.526	0.516	0.505	0.494	0.484	0.472	0.460	0.450	0.438	0.426	0.414	0.402	0.391	0.381	0.370	0.360	0.349	0.340	0.330	0.321	0.314	0.306	0.299	0.292	0.288	0.282	0.278	0.275	0.272	0.270	0.269	0.268	0.269	0.270	0.272	0.276	0.280	0.285	0.291	0.299	0.306	0.316	0.325	0.338	0.349	0.362	0.376	0.390	0.405	0.422	0.440	0.458	0.476	0.496	0.518	0.538	0.559	0.580	0.602	0.625	0.648	0.671	0.695	0.718	0.741	0.764	0.788	0.810	0.832	0.855	0.876	0.896	0.918	0.936	0.955	0.974	0.990	1.006	1.021	1.035	1.048	1.059	1.068	1.076	1.084	1.090	1.094	1.096	1.098	1.096	1.094	1.091	1.086	1.079	1.070	1.060	1.050	1.038	1.024	1.008	0.991	0.974	0.955	0.935	0.914	0.892	0.870	0.848	0.822	0.799	0.774	0.748	0.722	0.698	0.671	0.646	0.621	0.596	0.570	0.546	0.522	0.499	0.478	0.456	0.436	0.415	0.396	0.379	0.364	0.349	0.335	0.322	0.310	0.300	0.291	0.285	0.278	0.274	0.270	0.268	0.266	0.268	0.268	0.270	0.274	0.278	0.284	0.289	0.296	0.302	0.311	0.319	0.328	0.338	0.346	0.355	0.365	0.374	0.382	0.390	0.399	0.406	0.412	0.420	0.425	0.430	0.434	0.436	0.439	0.439	0.439	0.438	0.435	0.431	0.426	0.420	0.412	0.402	0.392	0.382	0.369	0.355	0.341	0.324	0.306	0.289	0.270	0.249	0.229	0.206	0.185	0.161	0.138	0.114	0.089	0.064	0.039	0.014	-0.011	-0.036	-0.062	-0.088	-0.112	-0.136	-0.161	-0.185	-0.209	-0.231	-0.254	-0.275	-0.295	-0.315	-0.334	-0.352	-0.370	-0.386	-0.401	-0.416	-0.430	-0.441	-0.454	-0.465	-0.474	-0.482	-0.490	-0.498	-0.504	-0.507	-0.511	-0.514	-0.516	-0.518	-0.518	-0.518	-0.515	-0.515	-0.512	-0.510	-0.505	-0.502	-0.498	-0.494	-0.488	-0.482	-0.478	-0.472	-0.466	-0.459	-0.454	-0.448	-0.441	-0.435	-0.428	-0.422	-0.416	-0.411	-0.405	-0.400	-0.396	-0.391	-0.386	-0.382	-0.379	-0.376	-0.372	-0.370	-0.369	-0.368	-0.366	-0.365	-0.366	-0.366	-0.368	-0.369	-0.370	-0.372	-0.378	-0.380	-0.384	-0.388	-0.392	-0.398	-0.404	-0.410	-0.416	-0.422	-0.430	-0.439	-0.445	-0.454	-0.462	-0.471	-0.481	-0.489	-0.498	-0.509	-0.518	-0.526	-0.536	-0.546	-0.556	-0.566	-0.575	-0.585	-0.596	-0.605	-0.614	-0.624	-0.632	-0.642	-0.651	-0.659	-0.669	-0.676	-0.684	-0.691	-0.699	-0.706	-0.714	-0.720	-0.726	-0.732	-0.738	-0.742	-0.748	-0.752	-0.756	-0.761	-0.766	-0.769	-0.771	-0.775	-0.778	-0.780	-0.782	-0.784	-0.786	-0.788	-0.790	-0.791	-0.792	-0.792	-0.794	-0.795	-0.795	-0.795	-0.795	-0.795	-0.795	-0.796	-0.795	-0.795	-0.794	-0.794	-0.792	-0.791	-0.790	-0.789	-0.788	-0.785	-0.782	-0.780	-0.778	-0.776	-0.772	-0.770	-0.768	-0.762	-0.760	-0.756	-0.752	-0.749	-0.744	-0.739	-0.735	-0.729	-0.724	-0.719	-0.712	-0.706	-0.700	-0.694	-0.686	-0.681	-0.674	-0.666	-0.660	-0.652	-0.646	-0.639	-0.631	-0.625	-0.618	-0.611	-0.605	-0.598	-0.591	-0.586	-0.580	-0.574	-0.568	-0.562	-0.558	-0.552	-0.549	-0.544	-0.540	-0.536	-0.532	-0.529	-0.528	-0.524	-0.522	-0.519	-0.518	-0.515	-0.512	-0.512	-0.511	-0.509	-0.507	-0.506	-0.505	-0.504	-0.502	-0.500	-0.499	-0.496	-0.495	-0.491	-0.489	-0.486	-0.482	-0.479	-0.474	-0.469	-0.464	-0.458	-0.451	-0.445	-0.438	-0.429	-0.421	-0.411	-0.401	-0.392	-0.381	-0.370	-0.359	-0.346	-0.334	-0.320	-0.308	-0.292	-0.280	-0.264	-0.249	-0.235	-0.219	-0.204	-0.188	-0.172	-0.156	-0.140	-0.125	-0.109	-0.095	-0.079	-0.065	-0.050	-0.036	-0.021	-0.008	0.005	0.018	0.029	0.041	0.052	0.062	0.072	0.081	0.090	0.098	0.105	0.111	0.118	0.122	0.126	0.130	0.132	0.135	0.138	0.136	0.138	0.136	0.136	0.134	0.131	0.128	0.124	0.120	0.115	0.111	0.104	0.099	0.091	0.085	0.078	0.070	0.062	0.055	0.046	0.040	0.031	0.022	0.015	0.006	-0.002	-0.010	-0.019	-0.026	-0.034	-0.041	-0.049	-0.055	-0.061	-0.069	-0.074	-0.078	-0.084	-0.086	-0.089	-0.092	-0.094	-0.094	-0.094	-0.094	-0.091	-0.089	-0.086	-0.081	-0.076	-0.070	-0.062	-0.054	-0.045	-0.035	-0.022	-0.010	0.004	0.019	0.035	0.052	0.070	0.089	0.110	0.130	0.154	0.176	0.201	0.225	0.251	0.279	0.306	0.334	0.364	0.394	0.422	0.455	0.485	0.516	0.548	0.580	0.612	0.644	0.678	0.708	0.740	0.771	0.802	0.834	0.864	0.892	0.922	0.950	0.979	1.006	1.031	1.056	1.080	1.104	1.125	1.146	1.165	1.184	1.200	1.215	1.229	1.241	1.252	1.260	1.269	1.275	1.280	1.284	1.285	1.286	1.284	1.282	1.278	1.272	1.265	1.256	1.246	1.236	1.222	1.209	1.195	1.176	1.159	1.141	1.121	1.099	1.076	1.054	1.029	1.004	0.979	0.951	0.924	0.895	0.866	0.836	0.808	0.775	0.745	0.714	0.681	0.650	0.616	0.584	0.552	0.519	0.486	0.454	0.421	0.389	0.356	0.325	0.292	0.261	0.230	0.200	0.171	0.141	0.114	0.085	0.058	0.031	0.006	-0.020	-0.042	-0.066	-0.089	-0.109	-0.129	-0.149	-0.165	-0.182	-0.198	-0.212	-0.225	-0.238	-0.249	-0.259	-0.266	-0.275	-0.281	-0.286	-0.291	-0.295	-0.298	-0.299	-0.298	-0.298	-0.296	-0.295	-0.290	-0.288	-0.284	-0.278	-0.272	-0.266	-0.260	-0.252	-0.245	-0.238	-0.231	-0.222	-0.215	-0.208	-0.199	-0.192	-0.185	-0.178	-0.171	-0.165	-0.159	-0.152	-0.149	-0.144	-0.141	-0.138	-0.135	-0.132	-0.132	-0.132	-0.134	-0.135	-0.136	-0.141	-0.144	-0.149	-0.154	-0.160	-0.168	-0.175	-0.184	-0.192	-0.202	-0.212	-0.224	-0.235	-0.246	-0.259	-0.271	-0.285	-0.298	-0.312	-0.325	-0.339	-0.352	-0.366	-0.380	-0.395	-0.408	-0.421	-0.432	-0.446	-0.458	-0.469	-0.480	-0.492	-0.501	-0.511	-0.520	-0.529	-0.535	-0.542	-0.549	-0.555	-0.558	-0.562	-0.565	-0.568	-0.569	-0.570	-0.570	-0.569	-0.568	-0.565	-0.562	-0.558	-0.555	-0.549	-0.544	-0.538	-0.531	-0.524	-0.516	-0.507	-0.500	-0.491	-0.482	-0.472	-0.465	-0.455	-0.445	-0.434	-0.425	-0.416	-0.406	-0.396	-0.388	-0.378	-0.370	-0.361	-0.355	-0.346	-0.339	-0.334	-0.328	-0.321	-0.315	-0.311	-0.308	-0.304	-0.300	-0.298	-0.296	-0.295	-0.294	-0.294	-0.294	-0.296	-0.298	-0.300	-0.302	-0.304	-0.309	-0.312	-0.318	-0.322	-0.329	-0.334	-0.340	-0.345	-0.352	-0.360	-0.366	-0.374	-0.381	-0.389	-0.395	-0.402	-0.410	-0.419	-0.426	-0.434	-0.441	-0.448	-0.455	-0.461	-0.468	-0.472	-0.478	-0.482	-0.488	-0.491	-0.495	-0.499	-0.500	-0.502	-0.505	-0.505	-0.506	-0.505	-0.504	-0.502	-0.500	-0.496	-0.492	-0.488	-0.482	-0.478	-0.470	-0.462	-0.455	-0.448	-0.438	-0.428	-0.418	-0.406	-0.395	-0.382	-0.370	-0.358	-0.344	-0.329	-0.315	-0.300	-0.284	-0.268	-0.252	-0.236	-0.220	-0.204	-0.188	-0.171	-0.155	-0.139	-0.122	-0.106	-0.090	-0.075	-0.060	-0.045	-0.030	-0.016	-0.002	0.010	0.022	0.034	0.045	0.055	0.065	0.074	0.081	0.088	0.094	0.100	0.104	0.108	0.111	0.111	0.112	0.114	0.111	0.111	0.108	0.104	0.100	0.095	0.089	0.082	0.075	0.068	0.058	0.048	0.038	0.028	0.016	0.005	-0.008	-0.020	-0.031	-0.045	-0.058	-0.070	-0.082	-0.096	-0.109	-0.121	-0.134	-0.146	-0.158	-0.170	-0.182	-0.192	-0.205	-0.215	-0.225	-0.235	-0.245	-0.252	-0.261	-0.269	-0.275	-0.282	-0.289	-0.294	-0.299	-0.302	-0.306	-0.309	-0.311	-0.314	-0.315	-0.316	-0.316	-0.316	-0.316	-0.315	-0.314	-0.312	-0.310	-0.308	-0.304	-0.301	-0.299	-0.295	-0.290	-0.286	-0.282	-0.279	-0.275	-0.270	-0.266	-0.261	-0.258	-0.254	-0.250	-0.246	-0.242	-0.239	-0.234	-0.231	-0.229	-0.225	-0.221	-0.219	-0.218	-0.215	-0.211	-0.210	-0.209	-0.206	-0.205	-0.202	-0.202	-0.201	-0.200	-0.199	-0.198	-0.196	-0.195	-0.194	-0.194	-0.192	-0.191	-0.191	-0.190	-0.189	-0.188	-0.186	-0.185	-0.182	-0.181	-0.179	-0.178	-0.174	-0.171	-0.168	-0.165	-0.160	-0.158	-0.152	-0.148	-0.141	-0.136	-0.130	-0.124	-0.116	-0.109	-0.101	-0.091	-0.082	-0.074	-0.062	-0.051	-0.040	-0.028	-0.015	-0.001	0.011	0.025	0.041	0.055	0.071	0.088	0.105	0.121	0.139	0.158	0.175	0.195	0.214	0.232	0.252	0.271	0.291	0.311	0.331	0.351	0.372	0.391	0.412	0.431	0.452	0.472	0.491	0.510	0.529	0.548	0.565	0.582	0.600	0.618	0.634	0.649	0.664	0.679	0.692	0.706	0.718	0.730	0.741	0.752	0.761	0.770	0.779	0.785	0.792	0.799	0.802	0.806	0.811	0.812	0.814	0.815	0.816	0.815	0.814	0.811	0.809	0.805	0.801	0.796	0.790	0.785	0.778	0.770	0.762	0.754	0.745	0.735	0.726	0.716	0.705	0.694	0.684	0.671	0.660	0.646	0.635	0.621	0.609	0.595	0.581	0.569	0.555	0.541	0.528	0.514	0.500	0.486	0.472	0.459	0.446	0.432	0.419	0.405	0.391	0.380	0.366	0.352	0.341	0.329	0.316	0.305	0.294	0.282	0.271	0.261	0.250	0.240	0.230	0.221	0.211	0.204	0.195	0.188	0.180	0.171	0.165	0.159	0.151	0.145	0.139	0.134	0.129	0.122	0.118	0.112	0.109	0.104	0.099	0.095	0.091	0.086	0.082	0.079	0.074	0.071	0.066	0.062	0.058	0.054	0.049	0.045	0.040	0.034	0.029	0.022	0.016	0.010	0.004	-0.002	-0.010	-0.018	-0.025	-0.034	-0.042	-0.051	-0.060	-0.070	-0.079	-0.090	-0.101	-0.111	-0.122	-0.134	-0.146	-0.159	-0.170	-0.182	-0.196	-0.209	-0.222	-0.236	-0.249	-0.262	-0.276	-0.291	-0.304	-0.319	-0.332	-0.346	-0.361	-0.375	-0.389	-0.402	-0.416	-0.430	-0.444	-0.456	-0.470	-0.482	-0.495	-0.507	-0.520	-0.531	-0.544	-0.554	-0.565	-0.576	-0.586	-0.596	-0.605	-0.614	-0.624	-0.631	-0.639	-0.646	-0.654	-0.660	-0.666	-0.671	-0.678	-0.682	-0.686	-0.691	-0.694	-0.696	-0.699	-0.701	-0.702	-0.704	-0.704	-0.704	-0.704	-0.702	-0.700	-0.699	-0.696	-0.694	-0.690	-0.686	-0.681	-0.678	-0.672	-0.666	-0.661	-0.655	-0.649	-0.641	-0.635	-0.629	-0.620	-0.612	-0.605	-0.598	-0.590	-0.581	-0.574	-0.566	-0.558	-0.550	-0.542	-0.535	-0.528	-0.520	-0.514	-0.507	-0.500	-0.495	-0.490	-0.485	-0.480	-0.478	-0.472	-0.470	-0.468	-0.466	-0.464	-0.464	-0.464	-0.464	-0.465	-0.466	-0.469	-0.471	-0.475	-0.480	-0.484	-0.490	-0.495	-0.501	-0.507	-0.516	-0.524	-0.531	-0.540	-0.548	-0.558	-0.568	-0.576	-0.586	-0.595	-0.605	-0.616	-0.625	-0.634	-0.645	-0.654	-0.664	-0.672	-0.681	-0.690	-0.699	-0.706	-0.712	-0.720	-0.726	-0.732	-0.738	-0.742	-0.746	-0.750	-0.752	-0.755	-0.756	-0.759	-0.758	-0.758	-0.758	-0.756	-0.754	-0.751	-0.748	-0.744	-0.739	-0.735	-0.729	-0.724	-0.716	-0.710	-0.702	-0.694	-0.686	-0.678	-0.669	-0.661	-0.652	-0.642	-0.634	-0.624	-0.615	-0.606	-0.596	-0.588	-0.578	-0.568	-0.559	-0.550	-0.541	-0.534	-0.524	-0.516	-0.507	-0.501	-0.494	-0.486	-0.480	-0.474	-0.468	-0.462	-0.458	-0.454	-0.449	-0.446	-0.442	-0.440	-0.438	-0.436	-0.436	-0.435	-0.436	-0.438	-0.439	-0.441	-0.444	-0.448	-0.451	-0.456	-0.461	-0.468	-0.475	-0.481	-0.489	-0.498	-0.507	-0.516	-0.526	-0.538	-0.549	-0.561	-0.574	-0.586	-0.600	-0.614	-0.628	-0.642	-0.658	-0.672	-0.689	-0.704	-0.720	-0.736	-0.752	-0.769	-0.786	-0.802	-0.819	-0.836	-0.852	-0.869	-0.884	-0.900	-0.916	-0.931	-0.946	-0.961	-0.975	-0.989	-1.004	-1.016	-1.030	-1.041	-1.054	-1.064	-1.075	-1.085	-1.095	-1.104	-1.112	-1.120	-1.128	-1.136	-1.141	-1.149	-1.154	-1.159	-1.164	-1.168	-1.170	-1.175	-1.178	-1.179	-1.181	-1.184	-1.186	-1.188	-1.189	-1.190	-1.192	-1.192	-1.195	-1.196	-1.196	-1.199	-1.199	-1.201	-1.201	-1.202	-1.204	-1.206	-1.206	-1.208	-1.210	-1.211	-1.215	-1.216	-1.220	-1.222	-1.225	-1.229	-1.232	-1.236	-1.240	-1.244	-1.248	-1.252	-1.258	-1.262	-1.268	-1.274	-1.279	-1.285	-1.291	-1.296	-1.302	-1.310	-1.315	-1.322	-1.330	-1.336	-1.344	-1.350	-1.358	-1.365	-1.371	-1.379	-1.386	-1.394	-1.401	-1.408	-1.415	-1.422	-1.429	-1.435	-1.441	-1.449	-1.455	-1.461	-1.466	-1.472	-1.478	-1.482	-1.488	-1.490	-1.495	-1.498	-1.500	-1.502	-1.504	-1.505	-1.506	-1.506	-1.505	-1.504	-1.502	-1.499	-1.495	-1.491	-1.485	-1.480	-1.472	-1.464	-1.456	-1.446	-1.436	-1.424	-1.412	-1.399	-1.384	-1.369	-1.354	-1.336	-1.318	-1.300	-1.280	-1.260	-1.239	-1.218	-1.194	-1.171	-1.148	-1.124	-1.098	-1.074	-1.046	-1.021	-0.995	-0.968	-0.940	-0.914	-0.886	-0.860	-0.832	-0.805	-0.778	-0.751	-0.725	-0.699	-0.672	-0.648	-0.621	-0.596	-0.572	-0.549	-0.525	-0.501	-0.480	-0.459	-0.438	-0.418	-0.399	-0.380	-0.361	-0.344	-0.328	-0.311	-0.295	-0.281	-0.266	-0.252	-0.240	-0.226	-0.215	-0.202	-0.192	-0.182	-0.172	-0.162	-0.154	-0.144	-0.136	-0.129	-0.120	-0.112	-0.106	-0.099	-0.091	-0.084	-0.079	-0.071	-0.065	-0.059	-0.052	-0.046	-0.040	-0.035	-0.029	-0.022	-0.016	-0.010	-0.005	0.001	0.008	0.014	0.019	0.025	0.031	0.038	0.042	0.049	0.054	0.060	0.065	0.071	0.078	0.081	0.088	0.094	0.098	0.102	0.108	0.112	0.118	0.122	0.128	0.131	0.138	0.141	0.146	0.150	0.155	0.159	0.164	0.168	0.172	0.178	0.181	0.185	0.190	0.194	0.199	0.202	0.209	0.212	0.218	0.221	0.226	0.231	0.238	0.241	0.248	0.251	0.258	0.262	0.269	0.274	0.279	0.284	0.290	0.296	0.301	0.306	0.312	0.319	0.324	0.329	0.335	0.340	0.346	0.350	0.355	0.360	0.364	0.369	0.374	0.376	0.380	0.385	0.388	0.390	0.392	0.395	0.398	0.400	0.401	0.402	0.402	0.402	0.404	0.404	0.404	0.404	0.402	0.401	0.400	0.399	0.398	0.395	0.394	0.392	0.391	0.389	0.388	0.386	0.384	0.382	0.380	0.380	0.379	0.378	0.376	0.378	0.378	0.378	0.379	0.380	0.382	0.385	0.389	0.391	0.396	0.399	0.405	0.410	0.416	0.422	0.430	0.436	0.445	0.454	0.462	0.471	0.481	0.491	0.502	0.514	0.525	0.536	0.548	0.560	0.572	0.585	0.596	0.609	0.621	0.634	0.645	0.658	0.669	0.680	0.691	0.702	0.712	0.722	0.731	0.740	0.749	0.758	0.765	0.770	0.776	0.782	0.786	0.790	0.794	0.796	0.798	0.799	0.799	0.799	0.796	0.795	0.792	0.790	0.785	0.780	0.775	0.768	0.761	0.752	0.745	0.736	0.728	0.718	0.708	0.698	0.686	0.675	0.664	0.651	0.640	0.628	0.616	0.604	0.590	0.579	0.565	0.554	0.541	0.529	0.516	0.506	0.494	0.481	0.471	0.461	0.451	0.440	0.431	0.421	0.412	0.405	0.398	0.390	0.382	0.378	0.371	0.366	0.361	0.358	0.354	0.350	0.348	0.345	0.342	0.341	0.340	0.339	0.339	0.339	0.340	0.341	0.342	0.344	0.345	0.346	0.349	0.351	0.354	0.356	0.359	0.361	0.365	0.368	0.370	0.372	0.376	0.379	0.382	0.385	0.386	0.389	0.390	0.392	0.395	0.395	0.398	0.399	0.398	0.398	0.398	0.399	0.398	0.396	0.395	0.394	0.390	0.388	0.385	0.381	0.378	0.374	0.369	0.364	0.359	0.352	0.348	0.341	0.334	0.326	0.318	0.310	0.302	0.292	0.284	0.274	0.265	0.254	0.245	0.234	0.222	0.210	0.199	0.186	0.174	0.161	0.148	0.135	0.120	0.108	0.092	0.079	0.064	0.049	0.032	0.018	0.004	-0.012	-0.029	-0.044	-0.060	-0.076	-0.091	-0.108	-0.124	-0.139	-0.155	-0.170	-0.185	-0.200	-0.216	-0.230	-0.245	-0.260	-0.274	-0.285	-0.299	-0.311	-0.324	-0.335	-0.345	-0.355	-0.365	-0.372	-0.381	-0.389	-0.395	-0.401	-0.406	-0.410	-0.414	-0.415	-0.416	-0.418	-0.416	-0.415	-0.414	-0.409	-0.405	-0.400	-0.394	-0.388	-0.380	-0.371	-0.362	-0.352	-0.341	-0.330	-0.318	-0.305	-0.292	-0.279	-0.262	-0.249	-0.234	-0.218	-0.202	-0.186	-0.171	-0.154	-0.138	-0.121	-0.105	-0.089	-0.074	-0.058	-0.044	-0.028	-0.012	0.000	0.014	0.028	0.039	0.051	0.061	0.072	0.082	0.090	0.099	0.105	0.112	0.118	0.122	0.126	0.129	0.131	0.134	0.134	0.135	0.132	0.131	0.130	0.126	0.122	0.118	0.114	0.108	0.100	0.095	0.086	0.079	0.070	0.061	0.054	0.044	0.035	0.025	0.016	0.006	-0.004	-0.012	-0.024	-0.034	-0.042	-0.052	-0.062	-0.071	-0.081	-0.089	-0.099	-0.106	-0.114	-0.122	-0.130	-0.136	-0.144	-0.149	-0.156	-0.161	-0.168	-0.171	-0.175	-0.179	-0.182	-0.186	-0.189	-0.191	-0.192	-0.194	-0.195	-0.195	-0.196	-0.196	-0.195	-0.195	-0.194	-0.192	-0.191	-0.190	-0.188	-0.186	-0.184	-0.181	-0.179	-0.178	-0.175	-0.172	-0.170	-0.166	-0.165	-0.162	-0.159	-0.156	-0.154	-0.151	-0.148	-0.146	-0.144	-0.142	-0.140	-0.139	-0.138	-0.138	-0.136	-0.135	-0.135	-0.134	-0.134	-0.135	-0.135	-0.138	-0.139	-0.140	-0.142	-0.145	-0.146	-0.150	-0.154	-0.158	-0.162	-0.165	-0.170	-0.176	-0.181	-0.186	-0.192	-0.199	-0.205	-0.212	-0.219	-0.226	-0.234	-0.241	-0.249	-0.256	-0.264	-0.272	-0.281	-0.289	-0.298	-0.305	-0.312	-0.320	-0.328	-0.335	-0.341	-0.349	-0.356	-0.362	-0.368	-0.374	-0.380	-0.384	-0.389	-0.392	-0.396	-0.399	-0.402	-0.404	-0.405	-0.406	-0.408	-0.406	-0.406	-0.404	-0.402	-0.399	-0.396	-0.392	-0.389	-0.382	-0.376	-0.371	-0.364	-0.356	-0.349	-0.340	-0.331	-0.322	-0.312	-0.302	-0.292	-0.281	-0.271	-0.260	-0.249	-0.238	-0.226	-0.214	-0.204	-0.191	-0.180	-0.169	-0.156	-0.145	-0.135	-0.124	-0.114	-0.104	-0.094	-0.084	-0.074	-0.064	-0.056	-0.048	-0.040	-0.032	-0.025	-0.018	-0.011	-0.006	-0.001	0.004	0.008	0.011	0.015	0.018	0.019	0.021	0.022	0.024	0.024	0.025	0.024	0.024	0.022	0.022	0.020	0.018	0.015	0.014	0.010	0.006	0.002	0.000	-0.005	-0.009	-0.012	-0.018	-0.024	-0.028	-0.034	-0.038	-0.044	-0.050	-0.055	-0.061	-0.066	-0.074	-0.079	-0.085	-0.092	-0.098	-0.104	-0.111	-0.118	-0.124	-0.132	-0.139	-0.145	-0.152	-0.160	-0.166	-0.174	-0.180	-0.188	-0.195	-0.202	-0.210	-0.218	-0.224	-0.231	-0.240	-0.246	-0.254	-0.261	-0.269	-0.276	-0.284	-0.291	-0.299	-0.306	-0.314	-0.320	-0.328	-0.335	-0.342	-0.350	-0.358	-0.365	-0.371	-0.379	-0.386	-0.392	-0.400	-0.408	-0.415	-0.421	-0.429	-0.436	-0.442	-0.450	-0.458	-0.464	-0.471	-0.479	-0.485	-0.492	-0.499	-0.506	-0.512	-0.520	-0.528	-0.534	-0.540	-0.548	-0.554	-0.560	-0.568	-0.575	-0.581	-0.588	-0.594	-0.600	-0.608	-0.612	-0.619	-0.625	-0.630	-0.635	-0.640	-0.645	-0.650	-0.655	-0.659	-0.662	-0.666	-0.670	-0.672	-0.676	-0.679	-0.681	-0.682	-0.684	-0.685	-0.686	-0.686	-0.686	-0.686	-0.685	-0.682	-0.681	-0.679	-0.675	-0.671	-0.668	-0.662	-0.658	-0.651	-0.645	-0.638	-0.630	-0.621	-0.612	-0.604	-0.594	-0.585	-0.574	-0.562	-0.551	-0.539	-0.525	-0.511	-0.499	-0.485	-0.470	-0.455	-0.440	-0.424	-0.409	-0.391	-0.375	-0.359	-0.341	-0.324	-0.305	-0.288	-0.269	-0.251	-0.234	-0.216	-0.198	-0.179	-0.160	-0.142	-0.124	-0.106	-0.089	-0.071	-0.054	-0.035	-0.018	-0.001	0.016	0.032	0.049	0.065	0.081	0.098	0.112	0.128	0.142	0.158	0.170	0.185	0.199	0.211	0.225	0.238	0.249	0.261	0.272	0.284	0.295	0.306	0.318	0.328	0.338	0.348	0.358	0.368	0.376	0.386	0.395	0.402	0.412	0.421	0.430	0.439	0.448	0.455	0.464	0.472	0.480	0.489	0.496	0.505	0.512	0.520	0.528	0.535	0.544	0.551	0.558	0.565	0.574	0.580	0.588	0.595	0.602	0.609	0.616	0.622	0.630	0.638	0.644	0.650	0.655	0.661	0.666	0.672	0.678	0.682	0.688	0.692	0.698	0.701	0.705	0.709	0.714	0.716	0.719	0.722	0.725	0.728	0.729	0.731	0.734	0.736	0.738	0.738	0.739	0.740	0.740	0.741	0.741	0.740	0.740	0.739	0.739	0.738	0.738	0.735	0.732	0.732	0.730	0.728	0.726	0.722	0.721	0.719	0.716	0.714	0.710	0.708	0.705	0.701	0.699	0.695	0.692	0.689	0.685	0.681	0.678	0.674	0.669	0.666	0.662	0.659	0.655	0.651	0.648	0.645	0.640	0.638	0.634	0.631	0.628	0.624	0.621	0.618	0.616	0.612	0.610	0.609	0.605	0.602	0.600	0.599	0.596	0.595	0.592	0.590	0.589	0.588	0.585	0.584	0.582	0.581	0.580	0.580	0.578	0.578	0.575	0.575	0.572	0.571	0.570	0.568	0.566	0.565	0.564	0.561	0.560	0.559	0.556	0.555	0.552	0.550	0.548	0.545	0.542	0.540	0.536	0.534	0.530	0.528	0.525	0.521	0.516	0.515	0.511	0.506	0.502	0.500	0.495	0.492	0.488	0.485	0.480	0.476	0.472	0.468	0.464	0.460	0.456	0.452	0.448	0.444	0.439	0.436	0.431	0.428	0.425	0.421	0.418	0.412	0.410	0.406	0.402	0.399	0.395	0.392	0.389	0.385	0.381	0.378	0.375	0.371	0.368	0.364	0.361	0.356	0.354	0.350	0.346	0.342	0.339	0.334	0.331	0.326	0.322	0.319	0.315	0.311	0.308	0.304	0.299	0.295	0.290	0.285	0.281	0.276	0.272	0.268	0.264	0.258	0.252	0.248	0.242	0.238	0.232	0.230	0.225	0.220	0.215	0.211	0.206	0.201	0.198	0.194	0.190	0.186	0.182	0.179	0.176	0.174	0.170	0.168	0.165	0.164	0.161	0.160	0.160	0.159	0.159	0.159	0.159	0.160	0.161	0.162	0.165	0.166	0.170	0.174	0.176	0.180	0.185	0.189	0.195	0.200	0.206	0.211	0.219	0.225	0.232	0.240	0.249	0.256	0.265	0.274	0.281	0.290	0.300	0.310	0.318	0.328	0.336	0.346	0.355	0.364	0.372	0.380	0.389	0.398	0.405	0.412	0.421	0.428	0.435	0.440	0.446	0.451	0.455	0.460	0.464	0.465	0.469	0.470	0.470	0.472	0.471	0.470	0.470	0.468	0.465	0.461	0.458	0.454	0.449	0.444	0.438	0.431	0.424	0.416	0.409	0.400	0.391	0.382	0.372	0.364	0.354	0.344	0.335	0.325	0.315	0.305	0.295	0.285	0.276	0.266	0.258	0.249	0.240	0.232	0.224	0.218	0.210	0.204	0.198	0.192	0.188	0.182	0.179	0.176	0.174	0.171	0.170	0.169	0.169	0.169	0.170	0.171	0.172	0.175	0.179	0.181	0.185	0.189	0.192	0.198	0.202	0.206	0.211	0.218	0.222	0.228	0.232	0.238	0.242	0.248	0.251	0.255	0.258	0.261	0.264	0.265	0.266	0.269	0.268	0.268	0.266	0.264	0.261	0.256	0.252	0.245	0.239	0.231	0.222	0.212	0.201	0.189	0.178	0.162	0.149	0.134	0.116	0.099	0.081	0.061	0.041	0.020	-0.001	-0.024	-0.048	-0.071	-0.095	-0.120	-0.145	-0.172	-0.199	-0.224	-0.252	-0.279	-0.305	-0.332	-0.359	-0.386	-0.414	-0.439	-0.466	-0.491	-0.518	-0.541	-0.566	-0.591	-0.614	-0.636	-0.659	-0.680	-0.700	-0.719	-0.739	-0.756	-0.772	-0.789	-0.804	-0.816	-0.829	-0.841	-0.852	-0.861	-0.870	-0.879	-0.886	-0.891	-0.896	-0.901	-0.904	-0.908	-0.909	-0.909	-0.910	-0.909	-0.906	-0.905	-0.902	-0.899	-0.896	-0.891	-0.888	-0.881	-0.876	-0.870	-0.865	-0.859	-0.851	-0.845	-0.839	-0.831	-0.825	-0.818	-0.811	-0.804	-0.798	-0.790	-0.784	-0.779	-0.771	-0.766	-0.760	-0.755	-0.750	-0.745	-0.740	-0.735	-0.732	-0.728	-0.724	-0.722	-0.719	-0.716	-0.714	-0.712	-0.711	-0.709	-0.708	-0.708	-0.706	-0.708	-0.708	-0.708	-0.709	-0.710	-0.711	-0.712	-0.714	-0.715	-0.718	-0.719	-0.720	-0.724	-0.725	-0.728	-0.730	-0.732	-0.735	-0.736	-0.739	-0.741	-0.742	-0.745	-0.746	-0.748	-0.749	-0.750	-0.750	-0.750	-0.750	-0.750	-0.749	-0.746	-0.744	-0.741	-0.738	-0.734	-0.730	-0.724	-0.719	-0.711	-0.705	-0.696	-0.688	-0.678	-0.668	-0.656	-0.644	-0.631	-0.616	-0.602	-0.586	-0.569	-0.551	-0.532	-0.512	-0.494	-0.471	-0.449	-0.428	-0.402	-0.379	-0.354	-0.329	-0.301	-0.275	-0.248	-0.220	-0.190	-0.162	-0.131	-0.102	-0.072	-0.042	-0.012	0.018	0.048	0.078	0.108	0.136	0.165	0.195	0.224	0.251	0.279	0.305	0.331	0.358	0.381	0.405	0.428	0.450	0.471	0.490	0.509	0.526	0.542	0.559	0.572	0.586	0.598	0.609	0.618	0.626	0.634	0.640	0.644	0.648	0.651	0.652	0.652	0.652	0.651	0.649	0.646	0.641	0.636	0.631	0.625	0.618	0.611	0.604	0.595	0.588	0.578	0.569	0.560	0.550	0.540	0.531	0.522	0.512	0.502	0.494	0.485	0.476	0.468	0.460	0.452	0.446	0.440	0.434	0.429	0.424	0.419	0.415	0.412	0.410	0.409	0.409	0.409	0.410	0.412	0.415	0.418	0.422	0.428	0.432	0.440	0.448	0.455	0.465	0.475	0.485	0.496	0.509	0.522	0.535	0.550	0.565	0.580	0.598	0.614	0.631	0.650	0.669	0.688	0.708	0.726	0.746	0.768	0.789	0.809	0.831	0.852	0.874	0.895	0.918	0.938	0.959	0.979	1.000	1.020	1.039	1.059	1.076	1.095	1.112	1.129	1.145	1.159	1.174	1.188	1.199	1.210	1.220	1.229	1.236	1.244	1.248	1.252	1.255	1.258	1.256	1.256	1.254	1.250	1.245	1.238	1.230	1.221	1.211	1.200	1.188	1.174	1.160	1.144	1.128	1.110	1.091	1.072	1.054	1.032	1.011	0.990	0.968	0.946	0.922	0.900	0.878	0.856	0.832	0.810	0.789	0.766	0.745	0.724	0.702	0.684	0.664	0.646	0.628	0.611	0.596	0.581	0.568	0.555	0.542	0.532	0.522	0.515	0.506	0.501	0.495	0.491	0.488	0.485	0.484	0.482	0.484	0.485	0.486	0.489	0.494	0.496	0.501	0.506	0.511	0.516	0.521	0.528	0.534	0.539	0.544	0.549	0.554	0.559	0.561	0.565	0.568	0.570	0.571	0.572	0.571	0.570	0.568	0.564	0.560	0.554	0.548	0.539	0.530	0.519	0.507	0.496	0.481	0.466	0.450	0.434	0.415	0.398	0.378	0.356	0.334	0.311	0.289	0.264	0.239	0.214	0.189	0.164	0.138	0.111	0.085	0.058	0.031	0.005	-0.021	-0.048	-0.072	-0.099	-0.124	-0.148	-0.171	-0.195	-0.216	-0.239	-0.259	-0.279	-0.298	-0.315	-0.331	-0.349	-0.362	-0.376	-0.390	-0.401	-0.411	-0.420	-0.429	-0.436	-0.442	-0.448	-0.451	-0.454	-0.456	-0.456	-0.456	-0.454	-0.452	-0.450	-0.445	-0.440	-0.435	-0.429	-0.421	-0.415	-0.406	-0.398	-0.388	-0.379	-0.369	-0.358	-0.346	-0.335	-0.324	-0.312	-0.301	-0.290	-0.278	-0.266	-0.254	-0.241	-0.231	-0.219	-0.208	-0.196	-0.186	-0.176	-0.165	-0.156	-0.146	-0.138	-0.130	-0.121	-0.114	-0.108	-0.100	-0.094	-0.090	-0.085	-0.080	-0.078	-0.074	-0.071	-0.070	-0.069	-0.068	-0.068	-0.069	-0.069	-0.071	-0.074	-0.075	-0.079	-0.082	-0.085	-0.090	-0.096	-0.100	-0.106	-0.111	-0.119	-0.124	-0.131	-0.138	-0.145	-0.152	-0.160	-0.168	-0.175	-0.182	-0.190	-0.198	-0.205	-0.211	-0.219	-0.225	-0.232	-0.239	-0.245	-0.251	-0.258	-0.262	-0.268	-0.272	-0.278	-0.281	-0.286	-0.289	-0.292	-0.294	-0.296	-0.299	-0.300	-0.301	-0.302	-0.304	-0.302	-0.302	-0.302	-0.301	-0.301	-0.299	-0.298	-0.296	-0.292	-0.291	-0.289	-0.285	-0.282	-0.279	-0.275	-0.271	-0.269	-0.265	-0.260	-0.255	-0.251	-0.246	-0.242	-0.238	-0.232	-0.228	-0.222	-0.216	-0.210	-0.205	-0.200	-0.194	-0.188	-0.182	-0.176	-0.171	-0.164	-0.158	-0.151	-0.146	-0.140	-0.134	-0.128	-0.121	-0.115	-0.108	-0.101	-0.095	-0.090	-0.082	-0.078	-0.071	-0.065	-0.060	-0.054	-0.049	-0.044	-0.039	-0.035	-0.030	-0.026	-0.024	-0.020	-0.016	-0.015	-0.012	-0.011	-0.010	-0.010	-0.009	-0.009	-0.009	-0.010	-0.012	-0.014	-0.018	-0.019	-0.022	-0.026	-0.030	-0.035	-0.039	-0.044	-0.049	-0.054	-0.061	-0.066	-0.072	-0.078	-0.084	-0.090	-0.096	-0.101	-0.106	-0.112	-0.118	-0.124	-0.128	-0.131	-0.135	-0.139	-0.141	-0.144	-0.146	-0.146	-0.146	-0.146	-0.145	-0.145	-0.142	-0.139	-0.135	-0.131	-0.126	-0.120	-0.114	-0.106	-0.099	-0.091	-0.082	-0.072	-0.061	-0.051	-0.040	-0.029	-0.015	-0.004	0.009	0.022	0.035	0.049	0.064	0.078	0.092	0.105	0.119	0.134	0.148	0.160	0.174	0.186	0.200	0.212	0.224	0.236	0.248	0.259	0.269	0.279	0.289	0.298	0.306	0.314	0.321	0.329	0.335	0.340	0.345	0.350	0.354	0.356	0.360	0.361	0.362	0.364	0.364	0.364	0.362	0.361	0.359	0.358	0.354	0.350	0.346	0.341	0.336	0.331	0.325	0.320	0.314	0.308	0.301	0.295	0.288	0.280	0.274	0.266	0.259	0.251	0.242	0.235	0.228	0.219	0.212	0.205	0.198	0.190	0.184	0.176	0.171	0.164	0.159	0.154	0.150	0.146	0.142	0.140	0.138	0.138	0.136	0.138	0.138	0.140	0.142	0.146	0.150	0.155	0.162	0.169	0.176	0.186	0.196	0.206	0.220	0.232	0.246	0.261	0.276	0.294	0.311	0.330	0.350	0.370	0.391	0.412	0.435	0.459	0.482	0.506	0.532	0.556	0.582	0.608	0.635	0.660	0.686	0.714	0.740	0.766	0.791	0.818	0.842	0.869	0.894	0.916	0.941	0.964	0.986	1.008	1.029	1.049	1.066	1.085	1.102	1.118	1.131	1.145	1.159	1.169	1.179	1.189	1.196	1.202	1.208	1.210	1.214	1.214	1.214	1.214	1.211	1.208	1.202	1.196	1.189	1.181	1.171	1.161	1.149	1.136	1.122	1.108	1.091	1.076	1.058	1.039	1.020	0.999	0.979	0.958	0.935	0.912	0.889	0.865	0.841	0.815	0.790	0.764	0.738	0.711	0.685	0.658	0.631	0.604	0.576	0.549	0.521	0.494	0.466	0.439	0.411	0.385	0.358	0.331	0.305	0.279	0.252	0.228	0.202	0.178	0.154	0.131	0.108	0.085	0.065	0.044	0.024	0.006	-0.012	-0.030	-0.046	-0.061	-0.076	-0.090	-0.102	-0.114	-0.125	-0.134	-0.144	-0.152	-0.159	-0.164	-0.169	-0.172	-0.175	-0.178	-0.179	-0.179	-0.179	-0.178	-0.175	-0.172	-0.170	-0.166	-0.161	-0.156	-0.150	-0.145	-0.138	-0.131	-0.125	-0.118	-0.110	-0.104	-0.096	-0.089	-0.081	-0.074	-0.068	-0.061	-0.055	-0.049	-0.044	-0.039	-0.035	-0.030	-0.028	-0.025	-0.022	-0.022	-0.021	-0.021	-0.022	-0.024	-0.026	-0.029	-0.031	-0.036	-0.041	-0.046	-0.054	-0.060	-0.068	-0.076	-0.084	-0.092	-0.101	-0.111	-0.121	-0.132	-0.144	-0.154	-0.165	-0.176	-0.188	-0.198	-0.209	-0.220	-0.230	-0.240	100.000	5.000	2.000	1.000	3.000	0.000	0.000	0.000	0.000	0.000	0.000	0.000	0.000	0.000	0.000	0.000	0.000	0.000	-0.722	-0.714	-0.706	-0.698	-0.689	-0.679	-0.669	-0.659	-0.649	-0.638	-0.626	-0.614	-0.602	-0.590	-0.578	-0.565	-0.552	-0.540	-0.528	-0.515	-0.501	-0.488	-0.475	-0.461	-0.449	-0.436	-0.424	-0.411	-0.399	-0.386	-0.375	-0.362	-0.351	-0.340	-0.330	-0.320	-0.310	-0.301	-0.294	-0.286	-0.278	-0.271	-0.265	-0.260	-0.255	-0.250	-0.246	-0.244	-0.241	-0.240	-0.239	-0.239	-0.239	-0.240	-0.241	-0.244	-0.246	-0.250	-0.254	-0.258	-0.262	-0.269	-0.275	-0.281	-0.288	-0.295	-0.302	-0.309	-0.318	-0.325	-0.332	-0.341	-0.350	-0.358	-0.366	-0.374	-0.381	-0.390	-0.398	-0.404	-0.412	-0.419	-0.425	-0.432	-0.438	-0.442	-0.449	-0.452	-0.458	-0.460	-0.464	-0.466	-0.469	-0.470	-0.471	-0.472	-0.472	-0.471	-0.470	-0.470	-0.469	-0.466	-0.464	-0.461	-0.458	-0.454	-0.451	-0.446	-0.441	-0.438	-0.432	-0.428	-0.422	-0.418	-0.412	-0.408	-0.404	-0.398	-0.394	-0.390	-0.385	-0.381	-0.378	-0.375	-0.371	-0.369	-0.366	-0.365	-0.364	-0.362	-0.362	-0.362	-0.362	-0.364	-0.365	-0.368	-0.371	-0.375	-0.379	-0.384	-0.389	-0.394	-0.400	-0.408	-0.416	-0.424	-0.432	-0.440	-0.450	-0.460	-0.471	-0.482	-0.495	-0.507	-0.520	-0.534	-0.548	-0.562	-0.576	-0.591	-0.608	-0.624	-0.639	-0.655	-0.672	-0.689	-0.708	-0.724	-0.742	-0.760	-0.778	-0.796	-0.815	-0.834	-0.852	-0.871	-0.889	-0.909	-0.926	-0.945	-0.964	-0.982	-1.001	-1.019	-1.038	-1.054	-1.072	-1.089	-1.106	-1.121	-1.136	-1.152	-1.168	-1.180	-1.194	-1.208	-1.219	-1.230	-1.241	-1.250	-1.260	-1.268	-1.274	-1.281	-1.286	-1.290	-1.292	-1.295	-1.296	-1.296	-1.295	-1.292	-1.289	-1.285	-1.280	-1.272	-1.265	-1.256	-1.246	-1.236	-1.222	-1.211	-1.196	-1.181	-1.166	-1.149	-1.131	-1.112	-1.094	-1.075	-1.054	-1.034	-1.011	-0.990	-0.969	-0.946	-0.922	-0.900	-0.878	-0.854	-0.831	-0.808	-0.785	-0.762	-0.740	-0.718	-0.696	-0.675	-0.655	-0.635	-0.615	-0.596	-0.579	-0.561	-0.545	-0.529	-0.515	-0.501	-0.489	-0.478	-0.466	-0.456	-0.448	-0.440	-0.432	-0.428	-0.422	-0.419	-0.416	-0.414	-0.415	-0.414	-0.416	-0.418	-0.421	-0.424	-0.429	-0.435	-0.441	-0.448	-0.455	-0.464	-0.471	-0.481	-0.490	-0.501	-0.512	-0.522	-0.534	-0.546	-0.559	-0.571	-0.582	-0.595	-0.609	-0.621	-0.635	-0.648	-0.659	-0.672	-0.685	-0.698	-0.710	-0.722	-0.734	-0.746	-0.758	-0.768	-0.779	-0.789	-0.800	-0.810	-0.819	-0.829	-0.838	-0.845	-0.852	-0.861	-0.868	-0.875	-0.880	-0.888	-0.892	-0.896	-0.901	-0.905	-0.909	-0.910	-0.914	-0.915	-0.916	-0.918	-0.919	-0.919	-0.919	-0.918	-0.916	-0.915	-0.912	-0.911	-0.910	-0.908	-0.904	-0.901	-0.898	-0.894	-0.890	-0.886	-0.884	-0.880	-0.876	-0.871	-0.869	-0.865	-0.862	-0.859	-0.855	-0.852	-0.851	-0.849	-0.848	-0.845	-0.844	-0.844	-0.842	-0.844	-0.845	-0.846	-0.848	-0.851	-0.855	-0.859	-0.862	-0.868	-0.874	-0.880	-0.886	-0.894	-0.901	-0.911	-0.920	-0.930	-0.939	-0.950	-0.961	-0.972	-0.985	-0.996	-1.009	-1.022	-1.035	-1.048	-1.060	-1.074	-1.086	-1.099	-1.111	-1.124	-1.135	-1.146	-1.158	-1.169	-1.179	-1.189	-1.198	-1.206	-1.214	-1.221	-1.228	-1.232	-1.236	-1.240	-1.244	-1.246	-1.246	-1.248	-1.245	-1.244	-1.241	-1.238	-1.232	-1.228	-1.221	-1.215	-1.206	-1.196	-1.188	-1.176	-1.166	-1.155	-1.142	-1.131	-1.116	-1.104	-1.089	-1.076	-1.060	-1.046	-1.031	-1.016	-1.001	-0.986	-0.971	-0.956	-0.941	-0.926	-0.911	-0.898	-0.884	-0.870	-0.858	-0.845	-0.832	-0.820	-0.809	-0.798	-0.788	-0.779	-0.769	-0.760	-0.752	-0.746	-0.739	-0.732	-0.728	-0.724	-0.719	-0.715	-0.712	-0.710	-0.708	-0.708	-0.708	-0.708	-0.708	-0.708	-0.709	-0.711	-0.715	-0.718	-0.721	-0.726	-0.730	-0.735	-0.741	-0.746	-0.752	-0.759	-0.766	-0.772	-0.780	-0.788	-0.796	-0.804	-0.814	-0.821	-0.831	-0.840	-0.849	-0.859	-0.868	-0.879	-0.889	-0.898	-0.908	-0.919	-0.928	-0.939	-0.948	-0.959	-0.969	-0.979	-0.989	-0.998	-1.008	-1.016	-1.025	-1.034	-1.042	-1.051	-1.060	-1.066	-1.074	-1.081	-1.088	-1.092	-1.099	-1.104	-1.109	-1.114	-1.116	-1.121	-1.124	-1.126	-1.129	-1.130	-1.131	-1.132	-1.134	-1.134	-1.132	-1.132	-1.130	-1.129	-1.126	-1.124	-1.121	-1.119	-1.116	-1.112	-1.110	-1.105	-1.101	-1.098	-1.092	-1.089	-1.085	-1.080	-1.076	-1.072	-1.069	-1.065	-1.062	-1.059	-1.056	-1.052	-1.050	-1.048	-1.046	-1.045	-1.044	-1.042	-1.041	-1.041	-1.042	-1.041	-1.042	-1.045	-1.045	-1.048	-1.050	-1.052	-1.055	-1.059	-1.062	-1.066	-1.070	-1.075	-1.080	-1.085	-1.090	-1.095	-1.100	-1.105	-1.110	-1.115	-1.120	-1.125	-1.129	-1.134	-1.138	-1.141	-1.145	-1.149	-1.151	-1.154	-1.156	-1.158	-1.159	-1.160	-1.159	-1.160	-1.159	-1.158	-1.154	-1.151	-1.149	-1.144	-1.139	-1.132	-1.126	-1.120	-1.112	-1.104	-1.094	-1.085	-1.075	-1.064	-1.050	-1.039	-1.025	-1.011	-0.996	-0.981	-0.966	-0.950	-0.932	-0.916	-0.899	-0.880	-0.861	-0.842	-0.824	-0.804	-0.784	-0.764	-0.744	-0.722	-0.701	-0.680	-0.660	-0.639	-0.616	-0.596	-0.574	-0.552	-0.531	-0.510	-0.489	-0.468	-0.448	-0.428	-0.406	-0.388	-0.368	-0.348	-0.328	-0.310	-0.291	-0.271	-0.254	-0.236	-0.219	-0.202	-0.186	-0.170	-0.154	-0.139	-0.122	-0.109	-0.094	-0.081	-0.068	-0.054	-0.041	-0.029	-0.019	-0.006	0.004	0.015	0.025	0.035	0.045	0.054	0.061	0.069	0.078	0.084	0.090	0.096	0.102	0.109	0.114	0.119	0.122	0.128	0.131	0.135	0.139	0.141	0.144	0.146	0.149	0.151	0.152	0.154	0.154	0.155	0.155	0.155	0.155	0.155	0.155	0.154	0.152	0.151	0.151	0.150	0.149	0.148	0.146	0.145	0.145	0.144	0.142	0.141	0.140	0.139	0.139	0.138	0.136	0.136	0.136	0.136	0.136	0.136	0.136	0.136	0.138	0.139	0.141	0.142	0.144	0.145	0.149	0.150	0.154	0.158	0.161	0.164	0.168	0.171	0.176	0.181	0.185	0.190	0.195	0.200	0.205	0.210	0.215	0.220	0.225	0.230	0.236	0.241	0.248	0.252	0.256	0.262	0.268	0.271	0.276	0.279	0.284	0.288	0.290	0.294	0.295	0.298	0.299	0.300	0.301	0.301	0.299	0.299	0.298	0.296	0.294	0.290	0.286	0.282	0.278	0.272	0.266	0.260	0.252	0.245	0.236	0.229	0.220	0.210	0.201	0.190	0.180	0.169	0.158	0.146	0.135	0.124	0.112	0.100	0.089	0.078	0.066	0.055	0.042	0.032	0.021	0.011	0.001	-0.009	-0.019	-0.028	-0.036	-0.044	-0.051	-0.056	-0.062	-0.068	-0.072	-0.076	-0.079	-0.081	-0.082	-0.084	-0.084	-0.082	-0.081	-0.080	-0.078	-0.075	-0.071	-0.066	-0.060	-0.055	-0.050	-0.044	-0.036	-0.029	-0.021	-0.014	-0.005	0.002	0.010	0.019	0.028	0.036	0.045	0.052	0.060	0.069	0.074	0.081	0.089	0.094	0.099	0.104	0.109	0.112	0.115	0.119	0.120	0.121	0.122	0.122	0.121	0.120	0.118	0.115	0.111	0.108	0.102	0.098	0.091	0.085	0.078	0.070	0.062	0.052	0.044	0.034	0.025	0.014	0.004	-0.006	-0.018	-0.028	-0.039	-0.050	-0.060	-0.071	-0.081	-0.091	-0.101	-0.112	-0.121	-0.130	-0.140	-0.148	-0.156	-0.164	-0.171	-0.176	-0.182	-0.188	-0.192	-0.196	-0.199	-0.202	-0.204	-0.205	-0.206	-0.206	-0.205	-0.204	-0.201	-0.200	-0.195	-0.192	-0.188	-0.182	-0.178	-0.171	-0.164	-0.158	-0.149	-0.141	-0.132	-0.124	-0.114	-0.105	-0.095	-0.085	-0.074	-0.065	-0.054	-0.042	-0.032	-0.021	-0.010	0.000	0.011	0.022	0.032	0.042	0.052	0.062	0.071	0.081	0.089	0.099	0.106	0.115	0.121	0.128	0.135	0.141	0.146	0.151	0.154	0.158	0.160	0.162	0.164	0.165	0.165	0.165	0.162	0.161	0.159	0.155	0.150	0.145	0.140	0.134	0.126	0.119	0.110	0.101	0.091	0.081	0.070	0.059	0.046	0.035	0.021	0.008	-0.005	-0.020	-0.034	-0.048	-0.064	-0.078	-0.094	-0.108	-0.122	-0.138	-0.154	-0.168	-0.182	-0.196	-0.210	-0.224	-0.238	-0.249	-0.261	-0.274	-0.285	-0.294	-0.305	-0.314	-0.321	-0.329	-0.336	-0.344	-0.348	-0.352	-0.356	-0.359	-0.360	-0.361	-0.362	-0.361	-0.360	-0.359	-0.356	-0.352	-0.350	-0.345	-0.340	-0.335	-0.329	-0.322	-0.316	-0.310	-0.302	-0.295	-0.288	-0.280	-0.274	-0.266	-0.259	-0.251	-0.245	-0.239	-0.232	-0.228	-0.222	-0.219	-0.215	-0.212	-0.210	-0.209	-0.209	-0.209	-0.210	-0.212	-0.216	-0.220	-0.225	-0.230	-0.238	-0.245	-0.255	-0.265	-0.276	-0.289	-0.302	-0.315	-0.330	-0.346	-0.364	-0.381	-0.399	-0.418	-0.438	-0.458	-0.479	-0.500	-0.522	-0.544	-0.568	-0.590	-0.614	-0.636	-0.660	-0.684	-0.706	-0.731	-0.755	-0.778	-0.801	-0.824	-0.846	-0.869	-0.891	-0.911	-0.932	-0.954	-0.972	-0.992	-1.011	-1.029	-1.046	-1.062	-1.079	-1.094	-1.108	-1.122	-1.136	-1.148	-1.159	-1.170	-1.180	-1.191	-1.200	-1.206	-1.215	-1.221	-1.228	-1.234	-1.239	-1.242	-1.246	-1.249	-1.251	-1.254	-1.255	-1.256	-1.256	-1.256	-1.256	-1.255	-1.254	-1.252	-1.250	-1.248	-1.245	-1.242	-1.240	-1.236	-1.232	-1.229	-1.225	-1.220	-1.216	-1.212	-1.208	-1.202	-1.198	-1.194	-1.189	-1.184	-1.179	-1.174	-1.169	-1.164	-1.159	-1.154	-1.149	-1.145	-1.140	-1.135	-1.130	-1.126	-1.121	-1.118	-1.112	-1.109	-1.106	-1.101	-1.099	-1.095	-1.091	-1.089	-1.085	-1.082	-1.079	-1.076	-1.072	-1.070	-1.068	-1.065	-1.061	-1.060	-1.056	-1.054	-1.051	-1.049	-1.046	-1.042	-1.040	-1.036	-1.032	-1.030	-1.025	-1.021	-1.018	-1.012	-1.006	-1.001	-0.996	-0.990	-0.982	-0.976	-0.969	-0.961	-0.952	-0.944	-0.934	-0.924	-0.912	-0.901	-0.890	-0.876	-0.862	-0.849	-0.835	-0.820	-0.802	-0.786	-0.770	-0.751	-0.732	-0.712	-0.694	-0.672	-0.652	-0.630	-0.609	-0.586	-0.562	-0.539	-0.515	-0.491	-0.466	-0.441	-0.415	-0.390	-0.365	-0.338	-0.312	-0.286	-0.261	-0.235	-0.210	-0.185	-0.159	-0.135	-0.110	-0.086	-0.064	-0.040	-0.018	0.004	0.025	0.046	0.065	0.084	0.102	0.119	0.136	0.150	0.165	0.179	0.190	0.201	0.212	0.221	0.230	0.238	0.242	0.249	0.252	0.256	0.259	0.259	0.259	0.259	0.256	0.254	0.250	0.246	0.241	0.236	0.229	0.222	0.215	0.206	0.199	0.189	0.179	0.169	0.159	0.148	0.136	0.126	0.114	0.102	0.090	0.079	0.068	0.055	0.044	0.031	0.019	0.008	-0.004	-0.016	-0.026	-0.038	-0.048	-0.059	-0.069	-0.078	-0.086	-0.096	-0.104	-0.111	-0.119	-0.126	-0.132	-0.139	-0.142	-0.149	-0.151	-0.155	-0.159	-0.160	-0.160	-0.161	-0.161	-0.160	-0.159	-0.156	-0.152	-0.149	-0.144	-0.139	-0.132	-0.125	-0.116	-0.108	-0.099	-0.089	-0.079	-0.066	-0.054	-0.041	-0.029	-0.015	0.000	0.015	0.030	0.046	0.062	0.079	0.096	0.112	0.130	0.146	0.162	0.180	0.196	0.212	0.229	0.244	0.259	0.274	0.288	0.300	0.314	0.325	0.336	0.346	0.355	0.364	0.371	0.376	0.382	0.385	0.388	0.390	0.390	0.389	0.386	0.382	0.379	0.372	0.364	0.355	0.346	0.336	0.324	0.311	0.296	0.280	0.265	0.249	0.230	0.211	0.192	0.174	0.152	0.134	0.112	0.091	0.070	0.049	0.028	0.006	-0.015	-0.035	-0.056	-0.076	-0.096	-0.115	-0.134	-0.152	-0.169	-0.185	-0.200	-0.214	-0.228	-0.240	-0.252	-0.262	-0.272	-0.281	-0.289	-0.296	-0.301	-0.306	-0.310	-0.314	-0.316	-0.316	-0.318	-0.316	-0.315	-0.314	-0.312	-0.310	-0.308	-0.304	-0.300	-0.296	-0.291	-0.288	-0.282	-0.279	-0.274	-0.270	-0.266	-0.262	-0.260	-0.258	-0.255	-0.252	-0.251	-0.250	-0.250	-0.251	-0.251	-0.254	-0.256	-0.259	-0.264	-0.269	-0.275	-0.281	-0.288	-0.296	-0.304	-0.314	-0.322	-0.334	-0.345	-0.356	-0.369	-0.381	-0.395	-0.409	-0.421	-0.436	-0.450	-0.464	-0.479	-0.494	-0.509	-0.524	-0.538	-0.552	-0.566	-0.580	-0.595	-0.609	-0.621	-0.634	-0.648	-0.660	-0.671	-0.682	-0.692	-0.702	-0.712	-0.721	-0.730	-0.738	-0.746	-0.752	-0.759	-0.765	-0.769	-0.772	-0.776	-0.780	-0.782	-0.784	-0.786	-0.786	-0.786	-0.786	-0.786	-0.784	-0.782	-0.780	-0.779	-0.775	-0.772	-0.769	-0.766	-0.762	-0.759	-0.754	-0.750	-0.746	-0.742	-0.738	-0.732	-0.729	-0.725	-0.721	-0.718	-0.714	-0.711	-0.708	-0.705	-0.701	-0.700	-0.698	-0.695	-0.695	-0.694	-0.692	-0.692	-0.691	-0.692	-0.694	-0.695	-0.696	-0.699	-0.701	-0.705	-0.709	-0.712	-0.718	-0.722	-0.728	-0.734	-0.739	-0.746	-0.752	-0.760	-0.768	-0.775	-0.784	-0.791	-0.800	-0.810	-0.819	-0.828	-0.838	-0.846	-0.856	-0.866	-0.876	-0.886	-0.895	-0.905	-0.915	-0.924	-0.934	-0.942	-0.952	-0.961	-0.970	-0.979	-0.986	-0.995	-1.002	-1.010	-1.016	-1.024	-1.029	-1.035	-1.040	-1.046	-1.050	-1.055	-1.059	-1.062	-1.065	-1.069	-1.071	-1.072	-1.075	-1.076	-1.078	-1.078	-1.079	-1.079	-1.079	-1.079	-1.079	-1.078	-1.076	-1.075	-1.074	-1.072	-1.070	-1.068	-1.066	-1.064	-1.061	-1.059	-1.056	-1.054	-1.052	-1.049	-1.046	-1.042	-1.039	-1.035	-1.032	-1.029	-1.025	-1.021	-1.018	-1.012	-1.009	-1.004	-0.999	-0.994	-0.989	-0.984	-0.979	-0.972	-0.968	-0.960	-0.955	-0.948	-0.941	-0.935	-0.928	-0.921	-0.912	-0.904	-0.896	-0.889	-0.879	-0.870	-0.862	-0.854	-0.844	-0.835	-0.826	-0.816	-0.808	-0.799	-0.790	-0.781	-0.772	-0.764	-0.756	-0.748	-0.740	-0.732	-0.725	-0.719	-0.711	-0.705	-0.699	-0.694	-0.689	-0.684	-0.680	-0.678	-0.674	-0.672	-0.670	-0.669	-0.669	-0.668	-0.669	-0.669	-0.671	-0.672	-0.675	-0.678	-0.681	-0.684	-0.688	-0.692	-0.696	-0.701	-0.705	-0.711	-0.715	-0.721	-0.725	-0.730	-0.734	-0.739	-0.744	-0.749	-0.752	-0.756	-0.759	-0.762	-0.765	-0.768	-0.769	-0.770	-0.771	-0.771	-0.771	-0.770	-0.769	-0.768	-0.765	-0.762	-0.759	-0.755	-0.751	-0.745	-0.740	-0.732	-0.726	-0.719	-0.711	-0.704	-0.695	-0.686	-0.678	-0.668	-0.658	-0.648	-0.638	-0.628	-0.618	-0.606	-0.596	-0.585	-0.575	-0.564	-0.554	-0.544	-0.532	-0.524	-0.514	-0.505	-0.495	-0.486	-0.478	-0.469	-0.460	-0.454	-0.445	-0.439	-0.431	-0.425	-0.420	-0.414	-0.410	-0.406	-0.401	-0.399	-0.396	-0.395	-0.392	-0.391	-0.390	-0.390	-0.391	-0.391	-0.392	-0.394	-0.396	-0.399	-0.401	-0.404	-0.408	-0.410	-0.414	-0.419	-0.422	-0.428	-0.432	-0.438	-0.442	-0.449	-0.455	-0.460	-0.466	-0.471	-0.479	-0.484	-0.490	-0.495	-0.500	-0.505	-0.509	-0.514	-0.518	-0.520	-0.524	-0.526	-0.528	-0.530	-0.531	-0.530	-0.530	-0.529	-0.528	-0.524	-0.521	-0.516	-0.511	-0.504	-0.498	-0.490	-0.481	-0.470	-0.459	-0.446	-0.435	-0.420	-0.404	-0.389	-0.371	-0.354	-0.334	-0.314	-0.292	-0.270	-0.248	-0.225	-0.200	-0.174	-0.149	-0.121	-0.094	-0.065	-0.038	-0.009	0.021	0.050	0.079	0.110	0.140	0.170	0.200	0.231	0.260	0.291	0.321	0.350	0.379	0.408	0.436	0.464	0.491	0.516	0.542	0.568	0.591	0.615	0.635	0.658	0.676	0.695	0.714	0.730	0.745	0.759	0.774	0.784	0.795	0.804	0.811	0.819	0.824	0.828	0.831	0.832	0.831	0.831	0.829	0.825	0.820	0.814	0.805	0.796	0.785	0.775	0.761	0.748	0.734	0.718	0.700	0.682	0.664	0.644	0.624	0.602	0.580	0.556	0.532	0.509	0.484	0.459	0.432	0.406	0.379	0.352	0.325	0.298	0.269	0.241	0.214	0.185	0.158	0.130	0.104	0.076	0.050	0.022	-0.004	-0.030	-0.054	-0.079	-0.101	-0.125	-0.145	-0.168	-0.186	-0.205	-0.224	-0.241	-0.256	-0.271	-0.285	-0.298	-0.310	-0.319	-0.329	-0.338	-0.344	-0.349	-0.354	-0.356	-0.359	-0.359	-0.360	-0.358	-0.355	-0.351	-0.346	-0.342	-0.336	-0.329	-0.320	-0.312	-0.304	-0.294	-0.282	-0.272	-0.261	-0.250	-0.239	-0.228	-0.214	-0.202	-0.190	-0.179	-0.168	-0.156	-0.144	-0.134	-0.124	-0.114	-0.105	-0.096	-0.089	-0.081	-0.075	-0.070	-0.066	-0.062	-0.059	-0.058	-0.058	-0.058	-0.059	-0.060	-0.064	-0.068	-0.074	-0.079	-0.086	-0.095	-0.102	-0.112	-0.124	-0.134	-0.146	-0.159	-0.172	-0.185	-0.200	-0.215	-0.230	-0.246	-0.261	-0.278	-0.294	-0.310	-0.325	-0.341	-0.358	-0.374	-0.389	-0.404	-0.419	-0.434	-0.448	-0.461	-0.474	-0.485	-0.498	-0.507	-0.518	-0.526	-0.534	-0.542	-0.549	-0.555	-0.560	-0.564	-0.568	-0.569	-0.571	-0.570	-0.570	-0.569	-0.568	-0.565	-0.561	-0.558	-0.552	-0.546	-0.541	-0.534	-0.526	-0.519	-0.509	-0.500	-0.491	-0.481	-0.472	-0.462	-0.452	-0.441	-0.432	-0.422	-0.414	-0.404	-0.395	-0.385	-0.378	-0.369	-0.360	-0.352	-0.346	-0.340	-0.334	-0.329	-0.322	-0.318	-0.315	-0.311	-0.309	-0.308	-0.306	-0.305	-0.306	-0.306	-0.308	-0.309	-0.312	-0.315	-0.320	-0.324	-0.328	-0.334	-0.340	-0.346	-0.352	-0.359	-0.366	-0.374	-0.382	-0.390	-0.399	-0.408	-0.416	-0.424	-0.434	-0.441	-0.450	-0.459	-0.466	-0.474	-0.482	-0.490	-0.496	-0.502	-0.509	-0.514	-0.520	-0.525	-0.529	-0.532	-0.535	-0.538	-0.540	-0.540	-0.541	-0.540	-0.540	-0.538	-0.535	-0.531	-0.528	-0.522	-0.515	-0.509	-0.501	-0.494	-0.485	-0.475	-0.465	-0.455	-0.442	-0.430	-0.418	-0.405	-0.390	-0.376	-0.361	-0.346	-0.330	-0.314	-0.296	-0.280	-0.264	-0.246	-0.229	-0.211	-0.194	-0.178	-0.159	-0.141	-0.125	-0.108	-0.091	-0.075	-0.060	-0.044	-0.030	-0.015	-0.001	0.011	0.024	0.036	0.048	0.058	0.069	0.078	0.085	0.091	0.098	0.102	0.108	0.111	0.114	0.116	0.116	0.116	0.116	0.112	0.111	0.108	0.101	0.096	0.090	0.084	0.075	0.065	0.056	0.046	0.035	0.022	0.011	-0.001	-0.015	-0.029	-0.044	-0.058	-0.072	-0.088	-0.102	-0.119	-0.134	-0.150	-0.166	-0.182	-0.199	-0.215	-0.231	-0.249	-0.265	-0.281	-0.298	-0.312	-0.329	-0.344	-0.360	-0.375	-0.390	-0.405	-0.418	-0.431	-0.444	-0.458	-0.469	-0.480	-0.492	-0.504	-0.514	-0.524	-0.532	-0.541	-0.550	-0.558	-0.564	-0.570	-0.578	-0.581	-0.586	-0.591	-0.594	-0.598	-0.600	-0.601	-0.602	-0.604	-0.605	-0.604	-0.604	-0.602	-0.601	-0.599	-0.596	-0.594	-0.590	-0.588	-0.584	-0.579	-0.574	-0.569	-0.564	-0.558	-0.552	-0.546	-0.540	-0.534	-0.528	-0.521	-0.514	-0.507	-0.501	-0.494	-0.488	-0.480	-0.474	-0.466	-0.461	-0.454	-0.448	-0.441	-0.435	-0.430	-0.424	-0.419	-0.412	-0.408	-0.402	-0.398	-0.392	-0.389	-0.384	-0.379	-0.376	-0.371	-0.368	-0.365	-0.360	-0.356	-0.352	-0.349	-0.346	-0.342	-0.339	-0.334	-0.331	-0.328	-0.322	-0.318	-0.312	-0.309	-0.304	-0.299	-0.292	-0.286	-0.280	-0.274	-0.266	-0.259	-0.252	-0.244	-0.236	-0.226	-0.218	-0.209	-0.200	-0.190	-0.180	-0.169	-0.158	-0.148	-0.136	-0.124	-0.114	-0.102	-0.090	-0.079	-0.068	-0.055	-0.042	-0.031	-0.020	-0.009	0.002	0.015	0.025	0.036	0.046	0.058	0.066	0.078	0.088	0.096	0.105	0.115	0.122	0.131	0.139	0.148	0.154	0.162	0.169	0.175	0.180	0.186	0.191	0.198	0.201	0.206	0.210	0.214	0.219	0.222	0.225	0.229	0.232	0.235	0.239	0.241	0.244	0.245	0.248	0.250	0.252	0.255	0.255	0.258	0.260	0.261	0.262	0.264	0.265	0.266	0.268	0.268	0.269	0.268	0.269	0.268	0.268	0.266	0.266	0.264	0.262	0.261	0.259	0.255	0.251	0.248	0.245	0.240	0.235	0.229	0.224	0.216	0.209	0.201	0.194	0.186	0.178	0.169	0.158	0.149	0.138	0.128	0.115	0.105	0.092	0.080	0.068	0.055	0.042	0.029	0.015	0.002	-0.011	-0.025	-0.039	-0.051	-0.066	-0.079	-0.092	-0.106	-0.119	-0.132	-0.145	-0.159	-0.170	-0.182	-0.194	-0.206	-0.218	-0.229	-0.239	-0.250	-0.260	-0.270	-0.279	-0.288	-0.298	-0.305	-0.314	-0.321	-0.329	-0.336	-0.344	-0.350	-0.358	-0.362	-0.369	-0.376	-0.381	-0.386	-0.391	-0.398	-0.402	-0.408	-0.414	-0.418	-0.422	-0.429	-0.432	-0.438	-0.444	-0.448	-0.452	-0.459	-0.462	-0.469	-0.474	-0.480	-0.485	-0.490	-0.496	-0.502	-0.509	-0.514	-0.521	-0.528	-0.535	-0.541	-0.548	-0.555	-0.561	-0.570	-0.576	-0.584	-0.591	-0.598	-0.606	-0.614	-0.620	-0.629	-0.636	-0.644	-0.652	-0.660	-0.669	-0.676	-0.684	-0.691	-0.700	-0.708	-0.715	-0.722	-0.730	-0.739	-0.746	-0.752	-0.760	-0.768	-0.775	-0.781	-0.789	-0.795	-0.801	-0.809	-0.814	-0.821	-0.826	-0.832	-0.839	-0.842	-0.849	-0.854	-0.858	-0.864	-0.868	-0.871	-0.876	-0.880	-0.884	-0.885	-0.889	-0.892	-0.894	-0.896	-0.900	-0.901	-0.904	-0.904	-0.905	-0.908	-0.908	-0.909	-0.909	-0.910	-0.910	-0.911	-0.911	-0.910	-0.911	-0.911	-0.911	-0.911	-0.911	-0.910	-0.910	-0.910	-0.910	-0.910	-0.910	-0.909	-0.909	-0.909	-0.909	-0.909	-0.909	-0.909	-0.909	-0.909	-0.909	-0.909	-0.910	-0.910	-0.911	-0.911	-0.914	-0.914	-0.916	-0.918	-0.918	-0.920	-0.921	-0.924	-0.925	-0.928	-0.930	-0.931	-0.935	-0.936	-0.940	-0.942	-0.945	-0.948	-0.951	-0.954	-0.958	-0.960	-0.964	-0.966	-0.970	-0.974	-0.978	-0.980	-0.982	-0.986	-0.989	-0.992	-0.995	-0.998	-1.002	-1.005	-1.008	-1.010	-1.012	-1.016	-1.019	-1.020	-1.022	-1.024	-1.026	-1.028	-1.029	-1.030	-1.031	-1.032	-1.032	-1.034	-1.035	-1.034	-1.035	-1.034	-1.034	-1.032	-1.034	-1.032	-1.030	-1.030	-1.029	-1.026	-1.026	-1.024	-1.021	-1.019	-1.016	-1.015	-1.012	-1.009	-1.006	-1.004	-1.002	-0.999	-0.996	-0.994	-0.992	-0.989	-0.986	-0.985	-0.981	-0.980	-0.979	-0.976	-0.975	-0.974	-0.975	-0.974	-0.974	-0.974	-0.975	-0.975	-0.978	-0.979	-0.982	-0.985	-0.989	-0.992	-0.996	-1.001	-1.006	-1.012	-1.019	-1.026	-1.035	-1.042	-1.050	-1.060	-1.069	-1.079	-1.090	-1.100	-1.111	-1.122	-1.134	-1.148	-1.160	-1.172	-1.186	-1.199	-1.214	-1.226	-1.240	-1.255	-1.269	-1.282	-1.298	-1.311	-1.325	-1.339	-1.354	-1.368	-1.380	-1.394	-1.408	-1.419	-1.432	-1.444	-1.455	-1.466	-1.478	-1.488	-1.498	-1.508	-1.516	-1.525	-1.534	-1.541	-1.548	-1.555	-1.561	-1.568	-1.572	-1.576	-1.580	-1.584	-1.586	-1.589	-1.591	-1.592	-1.594	-1.594	-1.592	-1.594	-1.592	-1.591	-1.590	-1.589	-1.586	-1.584	-1.580	-1.579	-1.575	-1.570	-1.566	-1.562	-1.556	-1.551	-1.546	-1.541	-1.536	-1.531	-1.526	-1.520	-1.514	-1.509	-1.502	-1.498	-1.491	-1.486	-1.481	-1.475	-1.469	-1.465	-1.460	-1.455	-1.450	-1.446	-1.442	-1.438	-1.434	-1.431	-1.428	-1.425	-1.422	-1.421	-1.420	-1.418	-1.418	-1.418	-1.418	-1.419	-1.419	-1.421	-1.422	-1.425	-1.428	-1.431	-1.434	-1.439	-1.441	-1.446	-1.452	-1.458	-1.462	-1.469	-1.475	-1.482	-1.489	-1.495	-1.502	-1.510	-1.518	-1.524	-1.531	-1.539	-1.546	-1.554	-1.560	-1.569	-1.575	-1.581	-1.588	-1.594	-1.600	-1.604	-1.609	-1.612	-1.616	-1.620	-1.622	-1.625	-1.626	-1.626	-1.626	-1.626	-1.625	-1.622	-1.620	-1.616	-1.611	-1.606	-1.600	-1.594	-1.586	-1.579	-1.570	-1.560	-1.550	-1.540	-1.528	-1.515	-1.502	-1.489	-1.475	-1.461	-1.446	-1.431	-1.416	-1.401	-1.384	-1.369	-1.352	-1.335	-1.319	-1.304	-1.286	-1.270	-1.252	-1.236	-1.220	-1.204	-1.186	-1.171	-1.155	-1.140	-1.125	-1.110	-1.096	-1.081	-1.068	-1.054	-1.041	-1.029	-1.016	-1.005	-0.992	-0.982	-0.971	-0.961	-0.951	-0.941	-0.932	-0.924	-0.916	-0.908	-0.900	-0.894	-0.886	-0.880	-0.872	-0.868	-0.861	-0.858	-0.851	-0.848	-0.842	-0.839	-0.835	-0.832	-0.829	-0.826	-0.822	-0.820	-0.818	-0.816	-0.814	-0.812	-0.811	-0.809	-0.808	-0.808	-0.806	-0.806	-0.806	-0.808	-0.806	-0.806	-0.808	-0.809	-0.809	-0.810	-0.811	-0.812	-0.814	-0.815	-0.818	-0.819	-0.820	-0.822	-0.825	-0.828	-0.830	-0.832	-0.834	-0.836	-0.839	-0.840	-0.842	-0.844	-0.845	-0.848	-0.848	-0.849	-0.850	-0.851	-0.851	-0.852	-0.852	-0.852	-0.851	-0.850	-0.850	-0.848	-0.846	-0.844	-0.841	-0.839	-0.836	-0.832	-0.829	-0.824	-0.820	-0.816	-0.811	-0.806	-0.800	-0.795	-0.790	-0.782	-0.778	-0.771	-0.764	-0.758	-0.750	-0.744	-0.738	-0.730	-0.724	-0.716	-0.710	-0.702	-0.696	-0.690	-0.684	-0.678	-0.671	-0.665	-0.659	-0.654	-0.648	-0.644	-0.638	-0.634	-0.630	-0.625	-0.621	-0.618	-0.614	-0.611	-0.609	-0.606	-0.604	-0.601	-0.600	-0.598	-0.596	-0.596	-0.594	-0.592	-0.592	-0.591	-0.590	-0.590	-0.589	-0.589	-0.588	-0.586	-0.585	-0.582	-0.581	-0.579	-0.578	-0.576	-0.574	-0.571	-0.568	-0.565	-0.562	-0.558	-0.554	-0.550	-0.544	-0.540	-0.535	-0.529	-0.522	-0.515	-0.507	-0.501	-0.494	-0.485	-0.478	-0.468	-0.459	-0.449	-0.440	-0.430	-0.419	-0.409	-0.399	-0.386	-0.375	-0.364	-0.352	-0.341	-0.329	-0.316	-0.305	-0.292	-0.282	-0.270	-0.259	-0.248	-0.235	-0.225	-0.212	-0.202	-0.191	-0.181	-0.171	-0.161	-0.152	-0.144	-0.134	-0.126	-0.118	-0.110	-0.104	-0.096	-0.091	-0.085	-0.080	-0.075	-0.071	-0.068	-0.064	-0.062	-0.060	-0.059	-0.058	-0.058	-0.059	-0.059	-0.060	-0.061	-0.064	-0.066	-0.069	-0.072	-0.075	-0.080	-0.084	-0.089	-0.094	-0.099	-0.104	-0.111	-0.116	-0.122	-0.129	-0.134	-0.140	-0.146	-0.154	-0.159	-0.166	-0.172	-0.179	-0.185	-0.191	-0.196	-0.202	-0.208	-0.212	-0.218	-0.222	-0.228	-0.231	-0.236	-0.240	-0.242	-0.246	-0.250	-0.252	-0.255	-0.258	-0.259	-0.260	-0.262	-0.264	-0.265	-0.265	-0.265	-0.266	-0.266	-0.266	-0.266	-0.265	-0.265	-0.264	-0.264	-0.262	-0.261	-0.260	-0.259	-0.259	-0.258	-0.256	-0.256	-0.255	-0.254	-0.254	-0.252	-0.254	-0.252	-0.252	-0.252	-0.252	-0.254	-0.254	-0.255	-0.256	-0.259	-0.260	-0.262	-0.265	-0.269	-0.271	-0.274	-0.279	-0.282	-0.288	-0.292	-0.298	-0.304	-0.309	-0.316	-0.324	-0.330	-0.338	-0.348	-0.355	-0.365	-0.375	-0.384	-0.395	-0.406	-0.418	-0.430	-0.441	-0.455	-0.469	-0.482	-0.496	-0.511	-0.528	-0.542	-0.559	-0.575	-0.591	-0.610	-0.628	-0.645	-0.664	-0.682	-0.702	-0.721	-0.741	-0.760	-0.780	-0.800	-0.820	-0.841	-0.861	-0.881	-0.902	-0.922	-0.942	-0.961	-0.981	-1.000	-1.019	-1.038	-1.055	-1.072	-1.090	-1.105	-1.121	-1.136	-1.150	-1.164	-1.176	-1.188	-1.198	-1.208	-1.216	-1.222	-1.230	-1.235	-1.239	-1.242	-1.244	-1.245	-1.244	-1.241	-1.239	-1.235	-1.229	-1.222	-1.214	-1.205	-1.195	-1.182	-1.171	-1.156	-1.141	-1.126	-1.110	-1.092	-1.074	-1.054	-1.035	-1.015	-0.992	-0.971	-0.949	-0.926	-0.902	-0.880	-0.858	-0.834	-0.810	-0.786	-0.762	-0.739	-0.716	-0.694	-0.671	-0.650	-0.629	-0.608	-0.588	-0.570	-0.551	-0.534	-0.516	-0.501	-0.486	-0.472	-0.460	-0.449	-0.438	-0.429	-0.420	-0.414	-0.408	-0.402	-0.400	-0.396	-0.395	-0.396	-0.396	-0.399	-0.401	-0.406	-0.411	-0.418	-0.424	-0.431	-0.440	-0.450	-0.461	-0.471	-0.484	-0.495	-0.507	-0.521	-0.534	-0.548	-0.562	-0.576	-0.591	-0.606	-0.621	-0.638	-0.651	-0.666	-0.682	-0.696	-0.711	-0.726	-0.740	-0.754	-0.768	-0.781	-0.794	-0.806	-0.819	-0.830	-0.841	-0.851	-0.861	-0.871	-0.879	-0.888	-0.895	-0.902	-0.909	-0.914	-0.919	-0.924	-0.928	-0.931	-0.934	-0.938	-0.939	-0.940	-0.940	-0.940	-0.941	-0.940	-0.939	-0.938	-0.935	-0.932	-0.930	-0.928	-0.924	-0.920	-0.915	-0.911	-0.906	-0.901	-0.896	-0.891	-0.886	-0.880	-0.876	-0.871	-0.866	-0.861	-0.856	-0.851	-0.848	-0.844	-0.839	-0.835	-0.832	-0.829	-0.828	-0.825	-0.824	-0.821	-0.821	-0.820	-0.822	-0.822	-0.825	-0.828	-0.831	-0.835	-0.839	-0.844	-0.850	-0.858	-0.865	-0.872	-0.881	-0.890	-0.901	-0.911	-0.924	-0.936	-0.948	-0.961	-0.976	-0.990	-1.004	-1.019	-1.035	-1.051	-1.066	-1.084	-1.100	-1.118	-1.134	-1.150	-1.166	-1.184	-1.200	-1.215	-1.230	-1.245	-1.259	-1.274	-1.286	-1.300	-1.312	-1.322	-1.332	-1.342	-1.350	-1.359	-1.365	-1.370	-1.375	-1.378	-1.380	-1.381	-1.380	-1.379	-1.376	-1.372	-1.368	-1.361	-1.354	-1.346	-1.336	-1.326	-1.315	-1.302	-1.289	-1.274	-1.260	-1.245	-1.226	-1.210	-1.192	-1.174	-1.155	-1.135	-1.116	-1.095	-1.076	-1.056	-1.034	-1.014	-0.992	-0.972	-0.951	-0.932	-0.911	-0.891	-0.872	-0.855	-0.835	-0.818	-0.800	-0.784	-0.768	-0.751	-0.736	-0.722	-0.710	-0.695	-0.685	-0.672	-0.662	-0.652	-0.644	-0.636	-0.629	-0.622	-0.616	-0.612	-0.606	-0.604	-0.601	-0.600	-0.599	-0.598	-0.599	-0.601	-0.602	-0.605	-0.609	-0.612	-0.618	-0.622	-0.628	-0.635	-0.641	-0.650	-0.656	-0.665	-0.675	-0.684	-0.694	-0.704	-0.714	-0.725	-0.735	-0.746	-0.758	-0.769	-0.781	-0.794	-0.804	-0.816	-0.829	-0.840	-0.852	-0.864	-0.876	-0.888	-0.898	-0.909	-0.920	-0.930	-0.940	-0.950	-0.959	-0.968	-0.978	-0.985	-0.992	-1.000	-1.006	-1.012	-1.018	-1.022	-1.028	-1.030	-1.034	-1.036	-1.038	-1.040	-1.040	-1.041	-1.041	-1.041	-1.039	-1.038	-1.035	-1.032	-1.030	-1.026	-1.022	-1.019	-1.015	-1.010	-1.005	-1.000	-0.996	-0.991	-0.985	-0.980	-0.975	-0.971	-0.966	-0.961	-0.958	-0.954	-0.950	-0.948	-0.944	-0.941	-0.940	-0.939	-0.936	-0.936	-0.936	-0.938	-0.938	-0.941	-0.942	-0.945	-0.949	-0.954	-0.956	-0.961	-0.968	-0.972	-0.980	-0.988	-0.994	-1.002	-1.010	-1.019	-1.028	-1.036	-1.045	-1.055	-1.064	-1.074	-1.082	-1.091	-1.100	-1.110	-1.119	-1.126	-1.135	-1.142	-1.149	-1.155	-1.161	-1.166	-1.171	-1.176	-1.180	-1.182	-1.185	-1.186	-1.186	-1.186	-1.186	-1.185	-1.182	-1.179	-1.174	-1.169	-1.162	-1.156	-1.148	-1.139	-1.129	-1.119	-1.109	-1.096	-1.082	-1.070	-1.055	-1.040	-1.025	-1.008	-0.991	-0.974	-0.956	-0.936	-0.918	-0.899	-0.878	-0.858	-0.838	-0.816	-0.795	-0.774	-0.751	-0.729	-0.708	-0.685	-0.664	-0.641	-0.619	-0.596	-0.575	-0.552	-0.530	-0.509	-0.488	-0.466	-0.445	-0.425	-0.402	-0.384	-0.364	-0.344	-0.325	-0.305	-0.288	-0.269	-0.251	-0.234	-0.216	-0.200	-0.184	-0.168	-0.152	-0.138	-0.124	-0.109	-0.095	-0.081	-0.070	-0.056	-0.045	-0.034	-0.022	-0.011	-0.002	0.009	0.018	0.028	0.036	0.044	0.052	0.060	0.066	0.074	0.080	0.086	0.091	0.096	0.100	0.105	0.109	0.112	0.116	0.119	0.122	0.125	0.128	0.129	0.130	0.132	0.134	0.135	0.135	0.135	0.135	0.135	0.134	0.134	0.131	0.131	0.130	0.129	0.126	0.125	0.124	0.122	0.120	0.119	0.116	0.114	0.111	0.110	0.108	0.106	0.105	0.102	0.101	0.100	0.099	0.098	0.096	0.096	0.095	0.095	0.094	0.095	0.095	0.095	0.096	0.096	0.099	0.100	0.102	0.105	0.109	0.110	0.115	0.118	0.121	0.125	0.130	0.135	0.141	0.145	0.150	0.158	0.162	0.169	0.175	0.181	0.188	0.195	0.201	0.208	0.215	0.222	0.229	0.236	0.242	0.250	0.256	0.262	0.269	0.276	0.281	0.288	0.291	0.298	0.301	0.305	0.310	0.312	0.315	0.318	0.319	0.320	0.321	0.321	0.321	0.320	0.319	0.316	0.312	0.309	0.305	0.301	0.296	0.290	0.284	0.276	0.270	0.261	0.252	0.244	0.234	0.225	0.215	0.205	0.195	0.184	0.174	0.162	0.151	0.140	0.130	0.119	0.108	0.096	0.086	0.076	0.065	0.056	0.046	0.038	0.029	0.021	0.014	0.008	0.001	-0.005	-0.011	-0.015	-0.020	-0.024	-0.026	-0.028	-0.030	-0.031	-0.031	-0.031	-0.031	-0.030	-0.028	-0.026	-0.024	-0.020	-0.016	-0.011	-0.008	-0.002	0.002	0.009	0.014	0.020	0.026	0.032	0.039	0.045	0.050	0.056	0.062	0.068	0.074	0.079	0.085	0.090	0.094	0.099	0.102	0.108	0.110	0.114	0.115	0.118	0.119	0.120	0.122	0.122	0.121	0.121	0.120	0.120	0.118	0.115	0.114	0.110	0.106	0.104	0.099	0.094	0.090	0.085	0.080	0.075	0.070	0.064	0.058	0.052	0.046	0.039	0.034	0.029	0.022	0.016	0.010	0.005	-0.001	-0.005	-0.011	-0.016	-0.020	-0.024	-0.029	-0.032	-0.035	-0.039	-0.041	-0.042	-0.044	-0.045	-0.048	-0.048	-0.046	-0.046	-0.045	-0.044	-0.041	-0.039	-0.035	-0.031	-0.028	-0.024	-0.019	-0.012	-0.006	0.000	0.006	0.014	0.021	0.029	0.038	0.046	0.055	0.064	0.072	0.081	0.091	0.100	0.110	0.120	0.130	0.139	0.149	0.158	0.166	0.175	0.185	0.192	0.201	0.209	0.216	0.224	0.229	0.235	0.240	0.245	0.249	0.251	0.254	0.255	0.256	0.256	0.256	0.255	0.252	0.250	0.246	0.241	0.236	0.231	0.222	0.215	0.208	0.196	0.188	0.176	0.165	0.152	0.139	0.125	0.112	0.096	0.082	0.066	0.051	0.035	0.019	0.002	-0.014	-0.030	-0.046	-0.064	-0.080	-0.096	-0.112	-0.128	-0.144	-0.159	-0.174	-0.188	-0.200	-0.215	-0.226	-0.239	-0.249	-0.259	-0.269	-0.279	-0.286	-0.292	-0.300	-0.305	-0.310	-0.314	-0.316	-0.319	-0.320	-0.320	-0.319	-0.319	-0.318	-0.314	-0.311	-0.308	-0.304	-0.299	-0.294	-0.289	-0.282	-0.278	-0.270	-0.264	-0.259	-0.251	-0.245	-0.239	-0.232	-0.226	-0.221	-0.216	-0.212	-0.206	-0.202	-0.201	-0.199	-0.198	-0.195	-0.195	-0.196	-0.198	-0.200	-0.204	-0.210	-0.214	-0.220	-0.229	-0.236	-0.246	-0.258	-0.269	-0.281	-0.296	-0.311	-0.328	-0.344	-0.362	-0.381	-0.401	-0.421	-0.444	-0.465	-0.489	-0.512	-0.536	-0.561	-0.588	-0.612	-0.639	-0.666	-0.692	-0.719	-0.746	-0.772	-0.800	-0.828	-0.852	-0.880	-0.906	-0.932	-0.958	-0.984	-1.009	-1.032	-1.056	-1.079	-1.101	-1.122	-1.142	-1.162	-1.181	-1.199	-1.216	-1.232	-1.248	-1.262	-1.275	-1.289	-1.299	-1.309	-1.320	-1.328	-1.336	-1.342	-1.349	-1.355	-1.359	-1.361	-1.364	-1.366	-1.368	-1.368	-1.368	-1.366	-1.365	-1.362	-1.361	-1.358	-1.352	-1.349	-1.345	-1.340	-1.335	-1.329	-1.324	-1.318	-1.311	-1.305	-1.299	-1.292	-1.286	-1.279	-1.271	-1.266	-1.259	-1.252	-1.245	-1.240	-1.232	-1.228	-1.221	-1.215	-1.209	-1.202	-1.196	-1.192	-1.186	-1.181	-1.176	-1.171	-1.166	-1.161	-1.158	-1.154	-1.149	-1.145	-1.141	-1.139	-1.135	-1.131	-1.129	-1.126	-1.122	-1.120	-1.118	-1.115	-1.112	-1.110	-1.108	-1.106	-1.104	-1.101	-1.099	-1.096	-1.095	-1.092	-1.090	-1.088	-1.085	-1.082	-1.081	-1.078	-1.075	-1.071	-1.069	-1.065	-1.062	-1.058	-1.054	-1.050	-1.045	-1.040	-1.035	-1.029	-1.022	-1.016	-1.010	-1.002	-0.995	-0.986	-0.978	-0.968	-0.958	-0.948	-0.936	-0.924	-0.912	-0.900	-0.886	-0.872	-0.858	-0.841	-0.825	-0.809	-0.790	-0.772	-0.754	-0.734	-0.715	-0.694	-0.672	-0.651	-0.629	-0.606	-0.582	-0.558	-0.534	-0.510	-0.485	-0.459	-0.434	-0.409	-0.382	-0.356	-0.331	-0.305	-0.280	-0.254	-0.229	-0.202	-0.178	-0.154	-0.130	-0.106	-0.082	-0.060	-0.038	-0.016	0.005	0.024	0.044	0.062	0.079	0.096	0.112	0.126	0.139	0.152	0.162	0.174	0.184	0.191	0.199	0.205	0.209	0.212	0.215	0.216	0.218	0.216	0.214	0.211	0.208	0.202	0.198	0.191	0.184	0.176	0.166	0.158	0.146	0.135	0.122	0.111	0.098	0.084	0.070	0.056	0.040	0.025	0.010	-0.006	-0.022	-0.039	-0.055	-0.071	-0.088	-0.104	-0.120	-0.138	-0.152	-0.168	-0.184	-0.199	-0.214	-0.228	-0.242	-0.256	-0.269	-0.280	-0.292	-0.304	-0.314	-0.324	-0.331	-0.340	-0.348	-0.354	-0.359	-0.362	-0.368	-0.370	-0.370	-0.370	-0.370	-0.369	-0.365	-0.361	-0.356	-0.350	-0.342	-0.334	-0.325	-0.316	-0.304	-0.292	-0.279	-0.265	-0.251	-0.235	-0.220	-0.202	-0.185	-0.169	-0.149	-0.131	-0.112	-0.094	-0.074	-0.055	-0.035	-0.016	0.002	0.021	0.040	0.056	0.075	0.090	0.108	0.121	0.136	0.150	0.161	0.174	0.182	0.192	0.200	0.205	0.211	0.214	0.216	0.218	0.216	0.215	0.210	0.206	0.199	0.191	0.182	0.171	0.159	0.145	0.131	0.116	0.099	0.080	0.061	0.040	0.020	-0.002	-0.025	-0.048	-0.071	-0.096	-0.120	-0.145	-0.170	-0.195	-0.219	-0.245	-0.269	-0.294	-0.318	-0.341	-0.364	-0.385	-0.406	-0.428	-0.446	-0.466	-0.482	-0.500	-0.515	-0.530	-0.544	-0.555	-0.566	-0.576	-0.585	-0.592	-0.599	-0.605	-0.608	-0.611	-0.612	-0.614	-0.615	-0.612	-0.611	-0.609	-0.605	-0.601	-0.598	-0.592	-0.586	-0.581	-0.574	-0.568	-0.562	-0.555	-0.548	-0.542	-0.535	-0.530	-0.525	-0.519	-0.514	-0.511	-0.506	-0.504	-0.501	-0.499	-0.499	-0.498	-0.499	-0.500	-0.502	-0.505	-0.509	-0.515	-0.520	-0.526	-0.532	-0.541	-0.550	-0.559	-0.570	-0.580	-0.592	-0.604	-0.616	-0.630	-0.644	-0.656	-0.671	-0.685	-0.700	-0.714	-0.730	-0.744	-0.759	-0.774	-0.788	-0.802	-0.816	-0.830	-0.842	-0.855	-0.869	-0.881	-0.892	-0.905	-0.915	-0.926	-0.935	-0.944	-0.952	-0.961	-0.969	-0.975	-0.981	-0.986	-0.992	-0.996	-1.000	-1.004	-1.006	-1.008	-1.009	-1.010	-1.010	-1.011	-1.010	-1.009	-1.008	-1.006	-1.002	-1.000	-0.998	-0.995	-0.991	-0.988	-0.985	-0.981	-0.976	-0.971	-0.968	-0.964	-0.960	-0.955	-0.950	-0.946	-0.942	-0.938	-0.934	-0.930	-0.925	-0.921	-0.919	-0.915	-0.911	-0.908	-0.906	-0.904	-0.901	-0.899	-0.896	-0.895	-0.892	-0.891	-0.890	-0.890	-0.890	-0.890	-0.891	-0.891	-0.891	-0.892	-0.894	-0.895	-0.898	-0.900	-0.901	-0.906	-0.909	-0.912	-0.916	-0.920	-0.924	-0.928	-0.932	-0.938	-0.944	-0.949	-0.954	-0.959	-0.965	-0.971	-0.978	-0.982	-0.990	-0.996	-1.004	-1.010	-1.016	-1.022	-1.029	-1.036	-1.042	-1.049	-1.056	-1.062	-1.069	-1.075	-1.082	-1.089	-1.094	-1.100	-1.105	-1.111	-1.116	-1.121	-1.126	-1.131	-1.135	-1.139	-1.144	-1.148	-1.151	-1.154	-1.158	-1.160	-1.162	-1.165	-1.168	-1.170	-1.171	-1.172	-1.175	-1.176	-1.176	-1.178	-1.178	-1.179	-1.178	-1.179	-1.179	-1.178	-1.178	-1.176	-1.176	-1.174	-1.174	-1.171	-1.170	-1.168	-1.164	-1.162	-1.159	-1.155	-1.152	-1.149	-1.145	-1.140	-1.136	-1.131	-1.126	-1.121	-1.116	-1.110	-1.104	-1.099	-1.091	-1.086	-1.079	-1.072	-1.065	-1.058	-1.050	-1.042	-1.034	-1.026	-1.018	-1.009	-1.000	-0.992	-0.984	-0.975	-0.966	-0.959	-0.950	-0.942	-0.935	-0.929	-0.921	-0.914	-0.908	-0.901	-0.895	-0.889	-0.885	-0.880	-0.876	-0.871	-0.868	-0.865	-0.862	-0.860	-0.859	-0.858	-0.858	-0.858	-0.859	-0.859	-0.859	-0.861	-0.864	-0.866	-0.869	-0.872	-0.875	-0.879	-0.882	-0.886	-0.891	-0.896	-0.900	-0.904	-0.909	-0.912	-0.916	-0.920	-0.924	-0.926	-0.930	-0.932	-0.935	-0.936	-0.939	-0.940	-0.940	-0.940	-0.939	-0.939	-0.938	-0.935	-0.932	-0.930	-0.926	-0.921	-0.918	-0.912	-0.908	-0.900	-0.892	-0.885	-0.878	-0.869	-0.860	-0.851	-0.841	-0.831	-0.821	-0.810	-0.799	-0.789	-0.778	-0.766	-0.755	-0.744	-0.732	-0.721	-0.710	-0.699	-0.688	-0.676	-0.665	-0.654	-0.645	-0.634	-0.625	-0.614	-0.605	-0.596	-0.588	-0.580	-0.571	-0.565	-0.558	-0.552	-0.545	-0.540	-0.535	-0.531	-0.528	-0.525	-0.521	-0.519	-0.518	-0.518	-0.515	-0.515	-0.516	-0.518	-0.519	-0.521	-0.524	-0.526	-0.530	-0.532	-0.538	-0.541	-0.546	-0.551	-0.558	-0.562	-0.569	-0.574	-0.581	-0.588	-0.595	-0.602	-0.609	-0.616	-0.624	-0.631	-0.639	-0.646	-0.652	-0.659	-0.665	-0.671	-0.679	-0.684	-0.688	-0.692	-0.695	-0.700	-0.701	-0.704	-0.705	-0.706	-0.706	-0.705	-0.702	-0.699	-0.696	-0.691	-0.685	-0.679	-0.670	-0.662	-0.651	-0.641	-0.629	-0.615	-0.600	-0.585	-0.568	-0.550	-0.532	-0.512	-0.491	-0.469	-0.445	-0.421	-0.398	-0.371	-0.345	-0.318	-0.290	-0.261	-0.232	-0.202	-0.174	-0.144	-0.112	-0.081	-0.051	-0.019	0.011	0.042	0.074	0.104	0.134	0.164	0.195	0.224	0.252	0.281	0.309	0.335	0.362	0.388	0.411	0.434	0.456	0.479	0.499	0.518	0.536	0.552	0.568	0.582	0.596	0.608	0.618	0.628	0.635	0.642	0.648	0.651	0.655	0.656	0.658	0.656	0.654	0.650	0.645	0.640	0.632	0.622	0.614	0.601	0.590	0.576	0.562	0.548	0.530	0.514	0.495	0.476	0.455	0.434	0.412	0.390	0.368	0.342	0.319	0.294	0.268	0.242	0.216	0.188	0.161	0.134	0.106	0.079	0.051	0.022	-0.005	-0.032	-0.059	-0.086	-0.114	-0.140	-0.165	-0.191	-0.218	-0.241	-0.265	-0.289	-0.311	-0.331	-0.351	-0.371	-0.390	-0.408	-0.424	-0.440	-0.454	-0.468	-0.478	-0.490	-0.499	-0.506	-0.514	-0.519	-0.524	-0.526	-0.529	-0.530	-0.529	-0.529	-0.525	-0.521	-0.518	-0.511	-0.505	-0.496	-0.489	-0.479	-0.470	-0.460	-0.449	-0.436	-0.424	-0.412	-0.399	-0.386	-0.372	-0.360	-0.346	-0.332	-0.320	-0.306	-0.295	-0.282	-0.270	-0.260	-0.249	-0.239	-0.229	-0.220	-0.212	-0.206	-0.199	-0.195	-0.190	-0.186	-0.184	-0.181	-0.182	-0.182	-0.184	-0.186	-0.190	-0.194	-0.200	-0.206	-0.214	-0.221	-0.231	-0.241	-0.252	-0.264	-0.275	-0.288	-0.301	-0.315	-0.329	-0.344	-0.359	-0.374	-0.390	-0.405	-0.421	-0.436	-0.452	-0.468	-0.482	-0.498	-0.514	-0.528	-0.541	-0.554	-0.568	-0.580	-0.591	-0.604	-0.615	-0.625	-0.634	-0.642	-0.650	-0.659	-0.664	-0.671	-0.676	-0.680	-0.682	-0.686	-0.689	-0.689	-0.689	-0.689	-0.688	-0.686	-0.685	-0.682	-0.680	-0.675	-0.671	-0.668	-0.662	-0.656	-0.650	-0.644	-0.638	-0.632	-0.626	-0.619	-0.612	-0.608	-0.601	-0.595	-0.589	-0.582	-0.578	-0.572	-0.569	-0.564	-0.560	-0.556	-0.554	-0.550	-0.549	-0.546	-0.545	-0.545	-0.544	-0.545	-0.546	-0.546	-0.548	-0.551	-0.554	-0.556	-0.560	-0.565	-0.570	-0.575	-0.580	-0.586	-0.592	-0.600	-0.606	-0.612	-0.620	-0.629	-0.636	-0.644	-0.652	-0.660	-0.668	-0.675	-0.684	-0.692	-0.700	-0.709	-0.715	-0.724	-0.730	-0.738	-0.744	-0.749	-0.755	-0.761	-0.766	-0.770	-0.774	-0.778	-0.780	-0.784	-0.785	-0.786	-0.788	-0.786	-0.786	-0.785	-0.782	-0.780	-0.776	-0.771	-0.768	-0.762	-0.756	-0.749	-0.741	-0.732	-0.724	-0.715	-0.704	-0.694	-0.682	-0.670	-0.658	-0.645	-0.631	-0.616	-0.602	-0.588	-0.571	-0.556	-0.540	-0.524	-0.507	-0.490	-0.472	-0.456	-0.439	-0.421	-0.405	-0.388	-0.370	-0.354	-0.338	-0.321	-0.305	-0.290	-0.275	-0.260	-0.246	-0.231	-0.219	-0.205	-0.192	-0.182	-0.171	-0.162	-0.154	-0.145	-0.138	-0.131	-0.126	-0.120	-0.116	-0.114	-0.111	-0.109	-0.109	-0.110	-0.111	-0.112	-0.115	-0.120	-0.125	-0.130	-0.136	-0.144	-0.151	-0.160	-0.168	-0.179	-0.188	-0.199	-0.209	-0.221	-0.232	-0.245	-0.256	-0.269	-0.282	-0.296	-0.309	-0.322	-0.336	-0.349	-0.362	-0.375	-0.389	-0.404	-0.416	-0.429	-0.442	-0.455	-0.468	-0.480	-0.491	-0.502	-0.515	-0.525	-0.536	-0.545	-0.555	-0.564	-0.572	-0.581	-0.589	-0.595	-0.602	-0.609	-0.615	-0.620	-0.625	-0.630	-0.635	-0.638	-0.640	-0.644	-0.645	-0.646	-0.649	-0.650	-0.650	-0.651	-0.651	-0.650	-0.649	-0.649	-0.648	-0.645	-0.644	-0.641	-0.640	-0.636	-0.632	-0.631	-0.628	-0.624	-0.620	-0.616	-0.612	-0.608	-0.605	-0.600	-0.595	-0.591	-0.586	-0.582	-0.578	-0.572	-0.568	-0.562	-0.558	-0.551	-0.548	-0.542	-0.536	-0.532	-0.528	-0.522	-0.516	-0.511	-0.506	-0.501	-0.496	-0.490	-0.485	-0.480	-0.475	-0.469	-0.464	-0.458	-0.451	-0.446	-0.441	-0.435	-0.429	-0.421	-0.415	-0.409	-0.401	-0.394	-0.388	-0.379	-0.371	-0.364	-0.355	-0.346	-0.338	-0.329	-0.319	-0.309	-0.299	-0.289	-0.278	-0.266	-0.255	-0.244	-0.232	-0.220	-0.209	-0.195	-0.182	-0.170	-0.159	-0.145	-0.132	-0.119	-0.106	-0.092	-0.080	-0.066	-0.054	-0.040	-0.028	-0.015	-0.002	0.010	0.022	0.034	0.045	0.058	0.069	0.079	0.089	0.100	0.109	0.118	0.126	0.136	0.144	0.151	0.160	0.166	0.174	0.180	0.186	0.192	0.198	0.202	0.208	0.211	0.215	0.219	0.221	0.226	0.229	0.231	0.232	0.236	0.238	0.240	0.241	0.242	0.245	0.245	0.246	0.248	0.249	0.249	0.250	0.251	0.251	0.251	0.251	0.252	0.251	0.251	0.251	0.251	0.250	0.250	0.249	0.248	0.245	0.244	0.241	0.239	0.236	0.232	0.230	0.226	0.221	0.216	0.211	0.206	0.200	0.192	0.185	0.178	0.169	0.160	0.151	0.141	0.130	0.119	0.108	0.096	0.084	0.070	0.058	0.042	0.029	0.014	-0.002	-0.018	-0.032	-0.049	-0.065	-0.081	-0.099	-0.115	-0.132	-0.149	-0.166	-0.184	-0.201	-0.219	-0.235	-0.251	-0.269	-0.285	-0.301	-0.318	-0.332	-0.349	-0.364	-0.379	-0.394	-0.409	-0.421	-0.436	-0.449	-0.461	-0.474	-0.485	-0.496	-0.507	-0.518	-0.528	-0.539	-0.548	-0.556	-0.565	-0.572	-0.580	-0.588	-0.595	-0.602	-0.609	-0.615	-0.621	-0.626	-0.634	-0.639	-0.644	-0.649	-0.654	-0.659	-0.665	-0.670	-0.675	-0.679	-0.685	-0.690	-0.695	-0.700	-0.705	-0.710	-0.715	-0.721	-0.726	-0.732	-0.739	-0.745	-0.751	-0.759	-0.765	-0.771	-0.779	-0.786	-0.794	-0.801	-0.810	-0.818	-0.826	-0.835	-0.844	-0.852	-0.862	-0.871	-0.881	-0.890	-0.900	-0.910	-0.920	-0.930	-0.941	-0.951	-0.962	-0.972	-0.984	-0.994	-1.005	-1.016	-1.026	-1.039	-1.049	-1.059	-1.070	-1.080	-1.090	-1.100	-1.110	-1.120	-1.129	-1.138	-1.146	-1.155	-1.162	-1.171	-1.179	-1.185	-1.192	-1.199	-1.204	-1.209	-1.214	-1.219	-1.222	-1.226	-1.230	-1.231	-1.234	-1.235	-1.236	-1.236	-1.238	-1.238	-1.236	-1.235	-1.234	-1.231	-1.229	-1.226	-1.224	-1.220	-1.216	-1.212	-1.209	-1.204	-1.200	-1.195	-1.191	-1.186	-1.181	-1.176	-1.171	-1.168	-1.161	-1.158	-1.152	-1.148	-1.144	-1.139	-1.135	-1.130	-1.128	-1.124	-1.120	-1.116	-1.115	-1.112	-1.111	-1.108	-1.106	-1.106	-1.105	-1.104	-1.104	-1.104	-1.104	-1.104	-1.105	-1.106	-1.106	-1.109	-1.109	-1.111	-1.114	-1.115	-1.119	-1.120	-1.122	-1.125	-1.128	-1.130	-1.134	-1.135	-1.138	-1.140	-1.142	-1.145	-1.148	-1.150	-1.151	-1.154	-1.156	-1.158	-1.159	-1.161	-1.162	-1.164	-1.165	-1.165	-1.166	-1.166	-1.168	-1.168	-1.168	-1.166	-1.166	-1.166	-1.165	-1.165	-1.164	-1.162	-1.161	-1.160	-1.158	-1.158	-1.156	-1.154	-1.152	-1.150	-1.149	-1.146	-1.145	-1.142	-1.141	-1.139	-1.138	-1.135	-1.132	-1.130	-1.128	-1.126	-1.124	-1.121	-1.120	-1.118	-1.115	-1.112	-1.110	-1.109	-1.108	-1.105	-1.104	-1.102	-1.100	-1.100	-1.099	-1.098	-1.099	-1.098	-1.098	-1.099	-1.099	-1.099	-1.100	-1.102	-1.104	-1.105	-1.108	-1.111	-1.115	-1.118	-1.122	-1.125	-1.131	-1.136	-1.142	-1.149	-1.155	-1.161	-1.169	-1.178	-1.186	-1.195	-1.204	-1.214	-1.222	-1.234	-1.244	-1.255	-1.266	-1.279	-1.290	-1.302	-1.314	-1.326	-1.340	-1.352	-1.365	-1.378	-1.390	-1.404	-1.416	-1.430	-1.441	-1.455	-1.468	-1.480	-1.492	-1.504	-1.516	-1.528	-1.539	-1.549	-1.560	-1.570	-1.580	-1.590	-1.599	-1.609	-1.616	-1.625	-1.632	-1.639	-1.646	-1.651	-1.658	-1.662	-1.669	-1.672	-1.678	-1.680	-1.684	-1.686	-1.690	-1.691	-1.694	-1.695	-1.698	-1.699	-1.700	-1.701	-1.701	-1.701	-1.701	-1.701	-1.701	-1.700	-1.699	-1.698	-1.696	-1.695	-1.694	-1.692	-1.691	-1.689	-1.688	-1.685	-1.684	-1.681	-1.680	-1.678	-1.676	-1.674	-1.672	-1.671	-1.670	-1.669	-1.668	-1.666	-1.664	-1.664	-1.662	-1.662	-1.661	-1.661	-1.661	-1.661	-1.661	-1.662	-1.664	-1.665	-1.666	-1.668	-1.670	-1.672	-1.675	-1.678	-1.680	-1.685	-1.688	-1.692	-1.696	-1.701	-1.706	-1.712	-1.718	-1.722	-1.729	-1.735	-1.741	-1.748	-1.754	-1.761	-1.768	-1.775	-1.781	-1.789	-1.795	-1.801	-1.808	-1.814	-1.820	-1.826	-1.832	-1.838	-1.842	-1.846	-1.851	-1.855	-1.858	-1.860	-1.862	-1.862	-1.865	-1.864	-1.864	-1.862	-1.860	-1.856	-1.852	-1.848	-1.842	-1.835	-1.828	-1.820	-1.810	-1.801	-1.790	-1.779	-1.766	-1.754	-1.739	-1.725	-1.709	-1.694	-1.678	-1.660	-1.641	-1.624	-1.605	-1.585	-1.566	-1.546	-1.526	-1.505	-1.485	-1.464	-1.442	-1.422	-1.401	-1.380	-1.359	-1.338	-1.316	-1.295	-1.274	-1.252	-1.232	-1.212	-1.191	-1.172	-1.152	-1.132	-1.114	-1.096	-1.078	-1.060	-1.041	-1.025	-1.008	-0.991	-0.975	-0.959	-0.942	-0.928	-0.911	-0.898	-0.884	-0.869	-0.855	-0.841	-0.829	-0.815	-0.802	-0.790	-0.778	-0.766	-0.754	-0.742	-0.731	-0.720	-0.710	-0.699	-0.689	-0.680	-0.669	-0.660	-0.651	-0.641	-0.634	-0.625	-0.618	-0.610	-0.602	-0.596	-0.590	-0.584	-0.578	-0.572	-0.568	-0.562	-0.559	-0.555	-0.551	-0.549	-0.548	-0.544	-0.544	-0.541	-0.541	-0.541	-0.540	-0.540	-0.541	-0.542	-0.542	-0.544	-0.546	-0.548	-0.550	-0.551	-0.554	-0.555	-0.558	-0.561	-0.564	-0.566	-0.568	-0.570	-0.571	-0.574	-0.576	-0.578	-0.578	-0.580	-0.580	-0.580	-0.580	-0.580	-0.579	-0.579	-0.576	-0.575	-0.572	-0.570	-0.566	-0.562	-0.559	-0.554	-0.549	-0.544	-0.538	-0.531	-0.524	-0.519	-0.510	-0.502	-0.495	-0.488	-0.479	-0.470	-0.461	-0.452	-0.444	-0.435	-0.426	-0.418	-0.409	-0.399	-0.391	-0.381	-0.374	-0.365	-0.356	-0.350	-0.341	-0.335	-0.328	-0.321	-0.314	-0.308	-0.302	-0.298	-0.291	-0.286	-0.282	-0.279	-0.275	-0.272	-0.269	-0.266	-0.265	-0.262	-0.260	-0.259	-0.258	-0.256	-0.256	-0.256	-0.255	-0.255	-0.255	-0.254	-0.254	-0.254	-0.252	-0.252	-0.251	-0.252	-0.250	-0.250	-0.249	-0.249	-0.248	-0.248	-0.245	-0.242	-0.241	-0.239	-0.236	-0.235	-0.231	-0.228	-0.225	-0.221	-0.218	-0.212	-0.210	-0.205	-0.200	-0.195	-0.190	-0.185	-0.180	-0.175	-0.170	-0.164	-0.159	-0.152	-0.146	-0.141	-0.135	-0.130	-0.125	-0.120	-0.115	-0.110	-0.105	-0.100	-0.096	-0.091	-0.088	-0.082	-0.079	-0.076	-0.071	-0.069	-0.066	-0.064	-0.060	-0.059	-0.058	-0.055	-0.055	-0.052	-0.054	-0.052	-0.052	-0.054	-0.054	-0.054	-0.055	-0.056	-0.058	-0.059	-0.061	-0.062	-0.066	-0.068	-0.071	-0.074	-0.078	-0.080	-0.084	-0.086	-0.090	-0.092	-0.096	-0.100	-0.105	-0.108	-0.111	-0.115	-0.119	-0.122	-0.126	-0.129	-0.134	-0.136	-0.140	-0.144	-0.146	-0.149	-0.152	-0.154	-0.156	-0.159	-0.161	-0.164	-0.166	-0.168	-0.170	-0.171	-0.172	-0.174	-0.174	-0.176	-0.178	-0.178	-0.179	-0.179	-0.179	-0.180	-0.179	-0.180	-0.179	-0.180	-0.179	-0.179	-0.179	-0.179	-0.179	-0.178	-0.176	-0.176	-0.176	-0.176	-0.175	-0.175	-0.175	-0.174	-0.174	-0.174	-0.174	-0.174	-0.174	-0.174	-0.174	-0.174	-0.174	-0.176	-0.176	-0.178	-0.178	-0.180	-0.181	-0.182	-0.184	-0.186	-0.189	-0.191	-0.194	-0.196	-0.200	-0.204	-0.208	-0.211	-0.216	-0.220	-0.225	-0.230	-0.235	-0.241	-0.248	-0.254	-0.261	-0.269	-0.276	-0.284	-0.292	-0.300	-0.309	-0.319	-0.329	-0.339	-0.350	-0.361	-0.372	-0.384	-0.396	-0.408	-0.421	-0.435	-0.449	-0.464	-0.478	-0.494	-0.509	-0.525	-0.540	-0.556	-0.574	-0.590	-0.608	-0.625	-0.642	-0.659	-0.676	-0.695	-0.711	-0.729	-0.746	-0.764	-0.780	-0.798	-0.814	-0.830	-0.846	-0.861	-0.875	-0.890	-0.902	-0.916	-0.929	-0.940	-0.951	-0.960	-0.970	-0.978	-0.985	-0.990	-0.996	-1.000	-1.002	-1.005	-1.005	-1.005	-1.004	-1.001	-0.998	-0.992	-0.986	-0.979	-0.971	-0.961	-0.951	-0.940	-0.928	-0.914	-0.900	-0.884	-0.869	-0.852	-0.835	-0.818	-0.799	-0.780	-0.760	-0.741	-0.720	-0.700	-0.679	-0.660	-0.639	-0.618	-0.599	-0.578	-0.559	-0.539	-0.520	-0.502	-0.485	-0.468	-0.451	-0.435	-0.421	-0.408	-0.395	-0.382	-0.371	-0.361	-0.352	-0.344	-0.338	-0.332	-0.329	-0.324	-0.322	-0.320	-0.321	-0.322	-0.324	-0.328	-0.331	-0.338	-0.342	-0.351	-0.360	-0.369	-0.379	-0.389	-0.400	-0.412	-0.426	-0.439	-0.454	-0.468	-0.482	-0.498	-0.512	-0.529	-0.545	-0.562	-0.578	-0.594	-0.610	-0.628	-0.645	-0.661	-0.678	-0.692	-0.709	-0.724	-0.739	-0.754	-0.769	-0.781	-0.795	-0.809	-0.821	-0.834	-0.844	-0.855	-0.865	-0.875	-0.884	-0.891	-0.900	-0.906	-0.912	-0.919	-0.924	-0.928	-0.932	-0.935	-0.938	-0.940	-0.941	-0.941	-0.942	-0.941	-0.940	-0.939	-0.938	-0.935	-0.932	-0.930	-0.925	-0.921	-0.916	-0.911	-0.906	-0.900	-0.895	-0.888	-0.882	-0.875	-0.870	-0.862	-0.855	-0.850	-0.842	-0.836	-0.830	-0.824	-0.819	-0.812	-0.808	-0.802	-0.799	-0.794	-0.790	-0.786	-0.784	-0.782	-0.780	-0.779	-0.779	-0.779	-0.780	-0.782	-0.785	-0.788	-0.792	-0.798	-0.802	-0.809	-0.816	-0.824	-0.832	-0.841	-0.852	-0.864	-0.875	-0.886	-0.899	-0.911	-0.925	-0.940	-0.955	-0.969	-0.984	-1.000	-1.016	-1.031	-1.046	-1.062	-1.079	-1.095	-1.110	-1.126	-1.141	-1.156	-1.171	-1.185	-1.198	-1.211	-1.224	-1.235	-1.246	-1.256	-1.264	-1.274	-1.280	-1.288	-1.291	-1.296	-1.300	-1.301	-1.302	-1.302	-1.301	-1.299	-1.295	-1.292	-1.286	-1.280	-1.272	-1.265	-1.255	-1.246	-1.235	-1.224	-1.211	-1.196	-1.184	-1.169	-1.155	-1.139	-1.122	-1.108	-1.091	-1.074	-1.056	-1.040	-1.022	-1.004	-0.986	-0.969	-0.951	-0.935	-0.918	-0.900	-0.884	-0.868	-0.851	-0.836	-0.820	-0.806	-0.791	-0.778	-0.766	-0.752	-0.741	-0.729	-0.719	-0.709	-0.699	-0.690	-0.681	-0.674	-0.666	-0.660	-0.654	-0.649	-0.644	-0.639	-0.635	-0.632	-0.630	-0.629	-0.628	-0.626	-0.626	-0.626	-0.628	-0.629	-0.631	-0.632	-0.636	-0.639	-0.642	-0.648	-0.651	-0.656	-0.661	-0.669	-0.674	-0.680	-0.688	-0.694	-0.701	-0.710	-0.718	-0.725	-0.734	-0.741	-0.750	-0.760	-0.768	-0.776	-0.785	-0.795	-0.805	-0.814	-0.821	-0.831	-0.840	-0.849	-0.858	-0.865	-0.874	-0.882	-0.890	-0.898	-0.905	-0.912	-0.919	-0.925	-0.930	-0.936	-0.941	-0.948	-0.951	-0.955	-0.959	-0.962	-0.965	-0.969	-0.971	-0.972	-0.975	-0.976	-0.976	-0.978	-0.978	-0.978	-0.979	-0.979	-0.978	-0.978	-0.976	-0.976	-0.974	-0.975	-0.974	-0.972	-0.971	-0.971	-0.971	-0.970	-0.970	-0.970	-0.970	-0.970	-0.971	-0.972	-0.974	-0.976	-0.978	-0.980	-0.984	-0.988	-0.991	-0.995	-1.000	-1.004	-1.009	-1.014	-1.020	-1.025	-1.031	-1.038	-1.046	-1.052	-1.060	-1.068	-1.075	-1.082	-1.091	-1.100	-1.108	-1.115	-1.124	-1.131	-1.140	-1.148	-1.156	-1.164	-1.171	-1.179	-1.185	-1.191	-1.198	-1.202	-1.208	-1.212	-1.216	-1.219	-1.222	-1.224	-1.226	-1.226	-1.228	-1.228	-1.228	-1.226	-1.224	-1.221	-1.218	-1.215	-1.210	-1.205	-1.199	-1.192	-1.185	-1.178	-1.170	-1.161	-1.151	-1.141	-1.131	-1.121	-1.109	-1.096	-1.085	-1.072	-1.059	-1.045	-1.031	-1.018	-1.002	-0.989	-0.972	-0.958	-0.942	-0.926	-0.910	-0.894	-0.879	-0.862	-0.846	-0.830	-0.812	-0.796	-0.779	-0.762	-0.745	-0.729	-0.712	-0.696	-0.678	-0.661	-0.645	-0.629	-0.611	-0.595	-0.579	-0.561	-0.546	-0.530	-0.514	-0.498	-0.481	-0.466	-0.450	-0.434	-0.419	-0.404	-0.388	-0.372	-0.358	-0.341	-0.328	-0.314	-0.299	-0.285	-0.270	-0.258	-0.242	-0.230	-0.216	-0.204	-0.191	-0.179	-0.166	-0.155	-0.144	-0.132	-0.121	-0.112	-0.102	-0.092	-0.085	-0.076	-0.068	-0.060	-0.052	-0.045	-0.039	-0.032	-0.028	-0.021	-0.016	-0.012	-0.009	-0.005	-0.001	0.001	0.004	0.005	0.005	0.006	0.006	0.008	0.006	0.006	0.005	0.004	0.001	0.000	-0.001	-0.004	-0.006	-0.008	-0.010	-0.012	-0.015	-0.018	-0.020	-0.022	-0.025	-0.028	-0.030	-0.032	-0.034	-0.036	-0.039	-0.039	-0.040	-0.041	-0.042	-0.044	-0.044	-0.044	-0.042	-0.042	-0.041	-0.039	-0.038	-0.035	-0.031	-0.029	-0.025	-0.021	-0.018	-0.012	-0.009	-0.004	0.002	0.009	0.014	0.021	0.026	0.034	0.040	0.048	0.055	0.062	0.071	0.079	0.086	0.095	0.104	0.111	0.119	0.128	0.135	0.144	0.151	0.159	0.168	0.174	0.181	0.188	0.195	0.202	0.208	0.214	0.219	0.222	0.228	0.232	0.236	0.240	0.242	0.245	0.246	0.248	0.248	0.249	0.249	0.249	0.246	0.245	0.242	0.240	0.236	0.232	0.228	0.224	0.218	0.212	0.208	0.201	0.195	0.188	0.180	0.174	0.166	0.159	0.151	0.144	0.135	0.128	0.120	0.111	0.104	0.096	0.089	0.081	0.075	0.069	0.062	0.058	0.051	0.046	0.042	0.038	0.034	0.030	0.028	0.026	0.022	0.022	0.021	0.021	0.021	0.021	0.022	0.024	0.026	0.029	0.031	0.035	0.039	0.042	0.048	0.052	0.058	0.062	0.068	0.074	0.080	0.085	0.091	0.098	0.102	0.109	0.114	0.120	0.125	0.131	0.135	0.140	0.145	0.150	0.154	0.158	0.161	0.164	0.166	0.169	0.170	0.171	0.172	0.172	0.171	0.171	0.171	0.169	0.166	0.164	0.160	0.156	0.152	0.149	0.142	0.139	0.132	0.126	0.120	0.114	0.108	0.100	0.092	0.085	0.078	0.070	0.062	0.055	0.048	0.039	0.031	0.024	0.016	0.010	0.001	-0.004	-0.011	-0.018	-0.024	-0.030	-0.035	-0.040	-0.044	-0.049	-0.052	-0.055	-0.059	-0.060	-0.061	-0.062	-0.062	-0.062	-0.061	-0.060	-0.058	-0.055	-0.052	-0.050	-0.045	-0.040	-0.036	-0.030	-0.022	-0.016	-0.010	-0.002	0.005	0.014	0.022	0.031	0.040	0.049	0.058	0.066	0.075	0.085	0.095	0.102	0.112	0.120	0.129	0.138	0.145	0.152	0.160	0.166	0.172	0.178	0.182	0.186	0.190	0.192	0.195	0.196	0.196	0.195	0.194	0.192	0.190	0.186	0.181	0.176	0.170	0.162	0.155	0.146	0.136	0.128	0.115	0.104	0.091	0.079	0.064	0.050	0.035	0.020	0.004	-0.011	-0.028	-0.044	-0.061	-0.078	-0.094	-0.111	-0.128	-0.144	-0.160	-0.178	-0.194	-0.209	-0.225	-0.239	-0.252	-0.266	-0.280	-0.292	-0.305	-0.315	-0.326	-0.335	-0.344	-0.351	-0.359	-0.365	-0.370	-0.375	-0.379	-0.381	-0.384	-0.385	-0.385	-0.385	-0.384	-0.381	-0.379	-0.376	-0.372	-0.368	-0.364	-0.359	-0.352	-0.346	-0.340	-0.334	-0.329	-0.321	-0.315	-0.309	-0.302	-0.296	-0.290	-0.284	-0.280	-0.274	-0.270	-0.266	-0.262	-0.260	-0.258	-0.258	-0.258	-0.258	-0.259	-0.261	-0.265	-0.270	-0.275	-0.281	-0.289	-0.298	-0.308	-0.319	-0.330	-0.342	-0.356	-0.372	-0.388	-0.405	-0.424	-0.444	-0.464	-0.484	-0.506	-0.529	-0.551	-0.576	-0.600	-0.626	-0.651	-0.678	-0.704	-0.731	-0.758	-0.786	-0.814	-0.841	-0.869	-0.896	-0.924	-0.950	-0.979	-1.005	-1.031	-1.058	-1.082	-1.108	-1.132	-1.156	-1.179	-1.201	-1.222	-1.245	-1.264	-1.282	-1.301	-1.318	-1.334	-1.349	-1.364	-1.376	-1.389	-1.401	-1.412	-1.421	-1.430	-1.439	-1.445	-1.451	-1.456	-1.461	-1.464	-1.466	-1.469	-1.470	-1.470	-1.469	-1.469	-1.466	-1.464	-1.461	-1.458	-1.455	-1.450	-1.445	-1.439	-1.434	-1.428	-1.421	-1.414	-1.408	-1.400	-1.392	-1.385	-1.376	-1.369	-1.360	-1.351	-1.342	-1.334	-1.325	-1.316	-1.308	-1.299	-1.290	-1.280	-1.271	-1.264	-1.254	-1.244	-1.235	-1.226	-1.218	-1.209	-1.201	-1.191	-1.184	-1.175	-1.166	-1.159	-1.150	-1.142	-1.135	-1.128	-1.120	-1.112	-1.105	-1.099	-1.091	-1.085	-1.079	-1.071	-1.066	-1.059	-1.054	-1.048	-1.042	-1.038	-1.032	-1.028	-1.022	-1.018	-1.014	-1.010	-1.005	-1.001	-0.998	-0.992	-0.989	-0.985	-0.980	-0.976	-0.971	-0.969	-0.964	-0.959	-0.954	-0.949	-0.944	-0.938	-0.932	-0.926	-0.920	-0.912	-0.905	-0.896	-0.888	-0.879	-0.870	-0.859	-0.848	-0.838	-0.825	-0.811	-0.799	-0.785	-0.769	-0.754	-0.738	-0.720	-0.702	-0.685	-0.666	-0.648	-0.626	-0.605	-0.584	-0.562	-0.539	-0.516	-0.491	-0.468	-0.444	-0.419	-0.395	-0.369	-0.344	-0.319	-0.294	-0.269	-0.244	-0.219	-0.194	-0.170	-0.145	-0.121	-0.099	-0.075	-0.054	-0.032	-0.011	0.009	0.028	0.045	0.064	0.079	0.096	0.109	0.124	0.135	0.146	0.158	0.166	0.174	0.181	0.186	0.191	0.196	0.199	0.200	0.200	0.199	0.198	0.195	0.191	0.188	0.181	0.175	0.169	0.161	0.152	0.144	0.135	0.125	0.115	0.104	0.092	0.081	0.069	0.058	0.045	0.031	0.019	0.006	-0.006	-0.019	-0.031	-0.044	-0.056	-0.069	-0.080	-0.091	-0.102	-0.114	-0.125	-0.134	-0.144	-0.154	-0.161	-0.169	-0.176	-0.184	-0.190	-0.196	-0.201	-0.205	-0.209	-0.212	-0.214	-0.215	-0.216	-0.216	-0.215	-0.214	-0.211	-0.209	-0.205	-0.201	-0.196	-0.189	-0.181	-0.174	-0.166	-0.158	-0.148	-0.138	-0.126	-0.115	-0.102	-0.090	-0.076	-0.062	-0.049	-0.034	-0.019	-0.005	0.011	0.026	0.041	0.059	0.074	0.090	0.105	0.121	0.136	0.151	0.166	0.180	0.194	0.206	0.220	0.231	0.242	0.252	0.262	0.272	0.280	0.288	0.292	0.298	0.301	0.304	0.305	0.305	0.305	0.302	0.300	0.295	0.289	0.282	0.274	0.265	0.254	0.242	0.230	0.216	0.202	0.186	0.170	0.152	0.134	0.115	0.095	0.075	0.052	0.032	0.010	-0.011	-0.034	-0.056	-0.079	-0.102	-0.125	-0.148	-0.170	-0.191	-0.214	-0.234	-0.255	-0.275	-0.294	-0.314	-0.331	-0.348	-0.364	-0.379	-0.392	-0.406	-0.418	-0.430	-0.441	-0.449	-0.458	-0.465	-0.472	-0.478	-0.481	-0.486	-0.488	-0.490	-0.490	-0.491	-0.490	-0.489	-0.486	-0.485	-0.482	-0.480	-0.475	-0.471	-0.468	-0.464	-0.460	-0.455	-0.451	-0.448	-0.444	-0.440	-0.438	-0.435	-0.434	-0.431	-0.430	-0.430	-0.430	-0.431	-0.432	-0.435	-0.439	-0.442	-0.448	-0.454	-0.460	-0.468	-0.475	-0.485	-0.494	-0.505	-0.515	-0.526	-0.539	-0.552	-0.565	-0.580	-0.594	-0.609	-0.624	-0.641	-0.656	-0.672	-0.688	-0.705	-0.721	-0.736	-0.754	-0.769	-0.786	-0.800	-0.816	-0.831	-0.845	-0.859	-0.872	-0.885	-0.898	-0.909	-0.920	-0.930	-0.940	-0.949	-0.958	-0.965	-0.971	-0.976	-0.981	-0.985	-0.989	-0.991	-0.994	-0.994	-0.994	-0.994	-0.991	-0.989	-0.986	-0.984	-0.979	-0.974	-0.969	-0.961	-0.955	-0.948	-0.939	-0.931	-0.922	-0.912	-0.904	-0.894	-0.882	-0.871	-0.861	-0.850	-0.839	-0.828	-0.814	-0.802	-0.790	-0.779	-0.766	-0.754	-0.742	-0.730	-0.719	-0.708	-0.696	-0.684	-0.672	-0.662	-0.651	-0.640	-0.630	-0.620	-0.611	-0.601	-0.592	-0.586	-0.578	-0.570	-0.562	-0.556	-0.550	-0.545	-0.540	-0.535	-0.531	-0.528	-0.524	-0.521	-0.519	-0.518	-0.516	-0.516	-0.515	-0.516	-0.516	-0.518	-0.520	-0.521	-0.524	-0.526	-0.530	-0.534	-0.538	-0.542	-0.546	-0.551	-0.556	-0.561	-0.566	-0.571	-0.578	-0.582	-0.589	-0.594	-0.600	-0.605	-0.611	-0.616	-0.621	-0.626	-0.632	-0.636	-0.641	-0.645	-0.650	-0.654	-0.658	-0.660	-0.664	-0.665	-0.669	-0.670	-0.671	-0.672	-0.674	-0.675	-0.674	-0.675	-0.675	-0.674	-0.671	-0.671	-0.669	-0.666	-0.664	-0.661	-0.659	-0.655	-0.651	-0.649	-0.645	-0.639	-0.635	-0.630	-0.626	-0.620	-0.614	-0.609	-0.601	-0.595	-0.589	-0.582	-0.575	-0.568	-0.560	-0.552	-0.545	-0.538	-0.529	-0.521	-0.512	-0.505	-0.498	-0.488	-0.479	-0.470	-0.462	-0.454	-0.445	-0.436	-0.428	-0.419	-0.411	-0.401	-0.392	-0.385	-0.378	-0.370	-0.361	-0.354	-0.346	-0.340	-0.334	-0.328	-0.321	-0.318	-0.312	-0.309	-0.305	-0.301	-0.300	-0.298	-0.296	-0.295	-0.295	-0.296	-0.298	-0.300	-0.301	-0.305	-0.310	-0.314	-0.320	-0.326	-0.332	-0.340	-0.349	-0.356	-0.365	-0.375	-0.385	-0.395	-0.406	-0.418	-0.429	-0.440	-0.452	-0.465	-0.476	-0.489	-0.501	-0.512	-0.525	-0.536	-0.549	-0.560	-0.571	-0.581	-0.592	-0.601	-0.612	-0.621	-0.629	-0.638	-0.644	-0.651	-0.658	-0.662	-0.666	-0.671	-0.674	-0.678	-0.679	-0.680	-0.680	-0.680	-0.679	-0.679	-0.676	-0.672	-0.669	-0.665	-0.660	-0.655	-0.649	-0.642	-0.635	-0.628	-0.619	-0.611	-0.602	-0.594	-0.584	-0.575	-0.566	-0.556	-0.546	-0.536	-0.526	-0.515	-0.505	-0.494	-0.482	-0.474	-0.464	-0.452	-0.441	-0.432	-0.422	-0.412	-0.404	-0.394	-0.385	-0.375	-0.368	-0.359	-0.350	-0.344	-0.336	-0.329	-0.324	-0.318	-0.312	-0.308	-0.302	-0.299	-0.296	-0.294	-0.290	-0.288	-0.288	-0.286	-0.286	-0.288	-0.288	-0.289	-0.291	-0.292	-0.296	-0.299	-0.304	-0.308	-0.312	-0.318	-0.324	-0.330	-0.338	-0.344	-0.351	-0.360	-0.368	-0.376	-0.386	-0.394	-0.402	-0.411	-0.420	-0.430	-0.439	-0.448	-0.455	-0.464	-0.470	-0.478	-0.485	-0.491	-0.498	-0.502	-0.507	-0.511	-0.515	-0.516	-0.519	-0.519	-0.519	-0.518	-0.515	-0.511	-0.507	-0.502	-0.496	-0.488	-0.479	-0.470	-0.459	-0.446	-0.432	-0.419	-0.402	-0.386	-0.369	-0.349	-0.330	-0.309	-0.288	-0.265	-0.242	-0.219	-0.194	-0.168	-0.142	-0.115	-0.090	-0.062	-0.035	-0.006	0.021	0.049	0.078	0.105	0.134	0.161	0.189	0.215	0.242	0.269	0.295	0.320	0.345	0.370	0.392	0.415	0.438	0.459	0.480	0.499	0.516	0.534	0.550	0.565	0.579	0.592	0.605	0.615	0.625	0.635	0.642	0.649	0.654	0.658	0.661	0.664	0.665	0.664	0.662	0.660	0.656	0.652	0.646	0.639	0.631	0.622	0.614	0.602	0.591	0.579	0.565	0.550	0.535	0.520	0.502	0.485	0.466	0.448	0.428	0.408	0.388	0.366	0.342	0.320	0.299	0.275	0.251	0.229	0.204	0.180	0.155	0.131	0.106	0.082	0.059	0.034	0.010	-0.012	-0.038	-0.059	-0.082	-0.104	-0.125	-0.146	-0.166	-0.186	-0.202	-0.221	-0.238	-0.254	-0.269	-0.281	-0.296	-0.306	-0.318	-0.328	-0.336	-0.342	-0.349	-0.355	-0.358	-0.360	-0.362	-0.362	-0.362	-0.360	-0.356	-0.354	-0.349	-0.344	-0.335	-0.329	-0.320	-0.311	-0.301	-0.291	-0.279	-0.268	-0.256	-0.242	-0.230	-0.216	-0.204	-0.191	-0.176	-0.164	-0.151	-0.139	-0.126	-0.114	-0.101	-0.090	-0.080	-0.069	-0.060	-0.051	-0.044	-0.036	-0.030	-0.025	-0.020	-0.016	-0.014	-0.011	-0.011	-0.011	-0.011	-0.015	-0.018	-0.021	-0.026	-0.031	-0.038	-0.046	-0.054	-0.062	-0.071	-0.082	-0.094	-0.104	-0.116	-0.129	-0.141	-0.155	-0.168	-0.181	-0.195	-0.209	100.000	5.000	2.000	1.000	4.000	0.000	0.000	0.000	0.000	0.000	0.000	0.000	0.000	0.000	0.000	0.000	0.000	0.000	0.108	0.120	0.134	0.148	0.162	0.178	0.194	0.210	0.228	0.246	0.262	0.281	0.300	0.318	0.338	0.356	0.375	0.394	0.412	0.431	0.450	0.468	0.485	0.501	0.518	0.534	0.549	0.564	0.578	0.591	0.604	0.615	0.625	0.635	0.644	0.651	0.659	0.664	0.668	0.671	0.674	0.675	0.675	0.674	0.672	0.669	0.665	0.659	0.654	0.645	0.638	0.629	0.618	0.608	0.596	0.584	0.571	0.558	0.542	0.528	0.512	0.496	0.480	0.464	0.448	0.430	0.414	0.396	0.379	0.362	0.345	0.329	0.312	0.296	0.280	0.265	0.251	0.236	0.224	0.210	0.198	0.188	0.176	0.166	0.159	0.150	0.144	0.138	0.132	0.129	0.125	0.122	0.121	0.120	0.121	0.124	0.125	0.130	0.134	0.138	0.145	0.151	0.159	0.166	0.175	0.185	0.195	0.205	0.218	0.228	0.240	0.251	0.265	0.276	0.289	0.302	0.314	0.326	0.340	0.351	0.364	0.375	0.386	0.398	0.408	0.416	0.428	0.435	0.444	0.451	0.458	0.465	0.470	0.475	0.479	0.481	0.484	0.485	0.486	0.486	0.485	0.484	0.481	0.476	0.472	0.468	0.461	0.455	0.446	0.439	0.430	0.419	0.409	0.398	0.385	0.374	0.359	0.346	0.331	0.316	0.301	0.285	0.269	0.252	0.235	0.218	0.200	0.181	0.162	0.144	0.125	0.105	0.086	0.066	0.046	0.028	0.008	-0.012	-0.031	-0.051	-0.071	-0.090	-0.109	-0.129	-0.148	-0.166	-0.184	-0.202	-0.219	-0.236	-0.252	-0.269	-0.284	-0.298	-0.311	-0.325	-0.338	-0.349	-0.360	-0.370	-0.379	-0.386	-0.394	-0.399	-0.404	-0.409	-0.411	-0.412	-0.414	-0.412	-0.412	-0.409	-0.405	-0.400	-0.394	-0.386	-0.378	-0.369	-0.358	-0.346	-0.332	-0.320	-0.304	-0.289	-0.272	-0.255	-0.238	-0.219	-0.200	-0.180	-0.159	-0.139	-0.118	-0.096	-0.074	-0.052	-0.031	-0.009	0.012	0.034	0.054	0.075	0.094	0.115	0.134	0.152	0.169	0.186	0.201	0.216	0.229	0.242	0.254	0.264	0.272	0.280	0.286	0.292	0.296	0.298	0.299	0.299	0.296	0.294	0.289	0.284	0.276	0.269	0.258	0.246	0.235	0.222	0.208	0.192	0.175	0.158	0.139	0.120	0.100	0.080	0.058	0.038	0.015	-0.009	-0.031	-0.055	-0.078	-0.101	-0.125	-0.149	-0.172	-0.196	-0.219	-0.242	-0.265	-0.288	-0.310	-0.331	-0.351	-0.371	-0.391	-0.410	-0.428	-0.446	-0.462	-0.479	-0.492	-0.507	-0.520	-0.532	-0.544	-0.555	-0.565	-0.574	-0.581	-0.589	-0.594	-0.599	-0.604	-0.606	-0.610	-0.611	-0.611	-0.612	-0.611	-0.610	-0.608	-0.606	-0.602	-0.599	-0.594	-0.589	-0.584	-0.579	-0.572	-0.566	-0.560	-0.552	-0.546	-0.538	-0.531	-0.524	-0.516	-0.510	-0.502	-0.496	-0.490	-0.484	-0.479	-0.472	-0.469	-0.464	-0.461	-0.458	-0.455	-0.454	-0.451	-0.451	-0.451	-0.451	-0.454	-0.455	-0.459	-0.462	-0.469	-0.474	-0.480	-0.486	-0.495	-0.504	-0.512	-0.522	-0.534	-0.546	-0.558	-0.570	-0.582	-0.596	-0.610	-0.625	-0.640	-0.655	-0.670	-0.684	-0.701	-0.715	-0.730	-0.746	-0.760	-0.775	-0.789	-0.802	-0.815	-0.828	-0.840	-0.851	-0.860	-0.870	-0.879	-0.885	-0.891	-0.896	-0.900	-0.902	-0.904	-0.905	-0.904	-0.900	-0.896	-0.891	-0.885	-0.876	-0.868	-0.858	-0.845	-0.831	-0.818	-0.801	-0.785	-0.765	-0.746	-0.726	-0.704	-0.682	-0.660	-0.635	-0.610	-0.585	-0.559	-0.532	-0.506	-0.479	-0.450	-0.422	-0.395	-0.368	-0.340	-0.312	-0.285	-0.258	-0.231	-0.205	-0.179	-0.152	-0.129	-0.105	-0.081	-0.059	-0.038	-0.016	0.004	0.021	0.039	0.056	0.072	0.086	0.100	0.112	0.122	0.134	0.142	0.150	0.158	0.162	0.166	0.170	0.171	0.172	0.172	0.172	0.171	0.168	0.164	0.159	0.154	0.149	0.141	0.134	0.125	0.115	0.105	0.094	0.082	0.071	0.059	0.046	0.032	0.019	0.005	-0.010	-0.024	-0.039	-0.054	-0.069	-0.084	-0.100	-0.115	-0.131	-0.146	-0.164	-0.179	-0.194	-0.209	-0.225	-0.240	-0.255	-0.270	-0.285	-0.300	-0.315	-0.329	-0.341	-0.355	-0.369	-0.381	-0.392	-0.404	-0.416	-0.426	-0.435	-0.445	-0.455	-0.462	-0.470	-0.478	-0.484	-0.490	-0.494	-0.500	-0.502	-0.506	-0.509	-0.510	-0.511	-0.512	-0.512	-0.511	-0.510	-0.507	-0.504	-0.501	-0.496	-0.492	-0.486	-0.481	-0.475	-0.468	-0.460	-0.452	-0.445	-0.435	-0.426	-0.416	-0.406	-0.396	-0.386	-0.375	-0.364	-0.352	-0.342	-0.331	-0.320	-0.310	-0.300	-0.289	-0.279	-0.269	-0.259	-0.249	-0.240	-0.231	-0.224	-0.216	-0.209	-0.201	-0.195	-0.189	-0.185	-0.180	-0.176	-0.172	-0.170	-0.168	-0.166	-0.165	-0.165	-0.165	-0.166	-0.168	-0.170	-0.171	-0.174	-0.178	-0.180	-0.185	-0.189	-0.194	-0.196	-0.201	-0.205	-0.209	-0.214	-0.218	-0.220	-0.224	-0.226	-0.229	-0.231	-0.234	-0.235	-0.234	-0.234	-0.232	-0.230	-0.229	-0.224	-0.220	-0.214	-0.208	-0.200	-0.191	-0.181	-0.169	-0.156	-0.144	-0.130	-0.114	-0.096	-0.078	-0.059	-0.038	-0.016	0.006	0.030	0.054	0.079	0.106	0.132	0.161	0.189	0.219	0.249	0.279	0.310	0.340	0.372	0.404	0.436	0.468	0.500	0.532	0.564	0.595	0.628	0.659	0.689	0.720	0.749	0.778	0.805	0.832	0.859	0.885	0.910	0.934	0.958	0.980	1.001	1.022	1.041	1.060	1.076	1.092	1.108	1.121	1.135	1.146	1.158	1.168	1.178	1.185	1.192	1.199	1.205	1.210	1.214	1.218	1.220	1.222	1.224	1.225	1.225	1.225	1.225	1.224	1.222	1.221	1.220	1.216	1.214	1.212	1.210	1.208	1.205	1.202	1.201	1.200	1.198	1.196	1.194	1.192	1.192	1.191	1.191	1.191	1.190	1.191	1.192	1.192	1.194	1.195	1.198	1.200	1.202	1.205	1.209	1.212	1.218	1.221	1.226	1.231	1.238	1.242	1.249	1.255	1.261	1.268	1.275	1.281	1.288	1.295	1.302	1.309	1.316	1.322	1.330	1.336	1.342	1.349	1.355	1.362	1.368	1.374	1.379	1.385	1.390	1.394	1.399	1.402	1.405	1.408	1.410	1.411	1.412	1.414	1.414	1.412	1.411	1.410	1.408	1.404	1.401	1.396	1.390	1.385	1.380	1.372	1.365	1.358	1.348	1.340	1.330	1.320	1.309	1.298	1.286	1.274	1.261	1.248	1.235	1.221	1.206	1.192	1.178	1.161	1.146	1.130	1.115	1.099	1.082	1.066	1.050	1.032	1.016	1.000	0.984	0.966	0.950	0.932	0.918	0.900	0.885	0.869	0.852	0.838	0.822	0.809	0.792	0.779	0.765	0.752	0.739	0.726	0.715	0.702	0.691	0.680	0.671	0.661	0.651	0.642	0.634	0.625	0.618	0.611	0.605	0.599	0.594	0.590	0.585	0.582	0.579	0.576	0.575	0.572	0.571	0.571	0.570	0.570	0.570	0.571	0.571	0.572	0.574	0.576	0.578	0.580	0.582	0.584	0.588	0.590	0.592	0.595	0.598	0.600	0.602	0.604	0.608	0.608	0.610	0.611	0.612	0.612	0.612	0.614	0.612	0.611	0.610	0.609	0.606	0.605	0.601	0.598	0.595	0.590	0.586	0.582	0.575	0.570	0.565	0.558	0.551	0.545	0.538	0.529	0.521	0.512	0.505	0.496	0.486	0.479	0.469	0.460	0.451	0.442	0.434	0.425	0.416	0.408	0.399	0.391	0.384	0.375	0.369	0.361	0.355	0.350	0.345	0.340	0.335	0.332	0.329	0.326	0.325	0.325	0.324	0.325	0.326	0.329	0.331	0.335	0.340	0.346	0.352	0.360	0.368	0.376	0.385	0.398	0.408	0.420	0.434	0.448	0.461	0.476	0.492	0.509	0.526	0.544	0.562	0.581	0.600	0.621	0.641	0.661	0.684	0.705	0.726	0.748	0.770	0.792	0.814	0.836	0.859	0.881	0.902	0.924	0.945	0.966	0.988	1.006	1.026	1.046	1.065	1.084	1.100	1.116	1.132	1.146	1.160	1.174	1.186	1.196	1.208	1.215	1.224	1.230	1.235	1.240	1.244	1.246	1.246	1.246	1.245	1.242	1.239	1.234	1.229	1.221	1.212	1.202	1.192	1.180	1.169	1.155	1.141	1.125	1.109	1.092	1.075	1.056	1.039	1.020	1.000	0.981	0.961	0.941	0.921	0.900	0.880	0.860	0.840	0.820	0.800	0.780	0.761	0.744	0.725	0.708	0.690	0.674	0.659	0.644	0.629	0.616	0.604	0.592	0.582	0.571	0.562	0.554	0.549	0.541	0.536	0.532	0.528	0.526	0.522	0.522	0.522	0.521	0.522	0.525	0.526	0.530	0.531	0.535	0.538	0.542	0.546	0.550	0.556	0.560	0.564	0.568	0.571	0.575	0.579	0.581	0.584	0.585	0.586	0.586	0.586	0.584	0.582	0.580	0.576	0.572	0.566	0.560	0.551	0.544	0.534	0.524	0.511	0.498	0.484	0.469	0.454	0.435	0.418	0.398	0.378	0.356	0.334	0.310	0.288	0.261	0.236	0.210	0.182	0.155	0.128	0.099	0.069	0.040	0.010	-0.020	-0.050	-0.080	-0.110	-0.140	-0.170	-0.200	-0.229	-0.259	-0.286	-0.315	-0.341	-0.368	-0.394	-0.420	-0.445	-0.469	-0.491	-0.512	-0.534	-0.554	-0.572	-0.591	-0.608	-0.622	-0.638	-0.651	-0.662	-0.674	-0.685	-0.694	-0.701	-0.708	-0.712	-0.716	-0.719	-0.721	-0.721	-0.721	-0.719	-0.716	-0.712	-0.709	-0.704	-0.696	-0.689	-0.681	-0.672	-0.662	-0.654	-0.642	-0.631	-0.619	-0.608	-0.595	-0.582	-0.570	-0.555	-0.542	-0.528	-0.515	-0.501	-0.486	-0.472	-0.460	-0.446	-0.432	-0.419	-0.408	-0.395	-0.384	-0.371	-0.361	-0.351	-0.341	-0.331	-0.322	-0.315	-0.308	-0.300	-0.295	-0.290	-0.286	-0.282	-0.279	-0.278	-0.276	-0.275	-0.275	-0.276	-0.278	-0.280	-0.282	-0.285	-0.289	-0.292	-0.299	-0.304	-0.310	-0.316	-0.321	-0.329	-0.335	-0.342	-0.349	-0.356	-0.364	-0.370	-0.376	-0.382	-0.389	-0.395	-0.399	-0.404	-0.408	-0.411	-0.414	-0.415	-0.416	-0.418	-0.416	-0.414	-0.411	-0.408	-0.401	-0.395	-0.388	-0.379	-0.368	-0.356	-0.342	-0.328	-0.311	-0.294	-0.275	-0.255	-0.232	-0.210	-0.185	-0.159	-0.132	-0.104	-0.074	-0.044	-0.011	0.021	0.055	0.091	0.126	0.162	0.201	0.239	0.278	0.316	0.354	0.394	0.434	0.474	0.512	0.552	0.591	0.630	0.669	0.706	0.744	0.780	0.815	0.849	0.884	0.916	0.948	0.979	1.008	1.034	1.060	1.085	1.109	1.130	1.150	1.169	1.185	1.200	1.214	1.225	1.235	1.244	1.250	1.255	1.259	1.260	1.261	1.260	1.258	1.252	1.248	1.241	1.232	1.225	1.214	1.204	1.191	1.179	1.165	1.150	1.136	1.121	1.105	1.089	1.072	1.056	1.039	1.021	1.005	0.988	0.971	0.955	0.939	0.922	0.908	0.892	0.878	0.864	0.850	0.838	0.828	0.815	0.806	0.796	0.788	0.780	0.774	0.769	0.765	0.761	0.760	0.758	0.759	0.759	0.761	0.764	0.769	0.774	0.781	0.789	0.799	0.808	0.819	0.830	0.844	0.858	0.872	0.889	0.905	0.922	0.941	0.961	0.980	1.001	1.021	1.044	1.065	1.088	1.110	1.132	1.156	1.179	1.201	1.224	1.248	1.271	1.294	1.315	1.336	1.356	1.376	1.396	1.415	1.432	1.450	1.465	1.479	1.492	1.505	1.514	1.525	1.531	1.538	1.542	1.545	1.546	1.546	1.545	1.541	1.535	1.528	1.519	1.509	1.498	1.484	1.468	1.451	1.431	1.411	1.390	1.366	1.341	1.316	1.289	1.261	1.232	1.202	1.171	1.139	1.108	1.075	1.041	1.008	0.974	0.940	0.905	0.872	0.839	0.805	0.772	0.740	0.708	0.676	0.646	0.618	0.589	0.561	0.536	0.510	0.488	0.465	0.444	0.425	0.406	0.390	0.375	0.360	0.348	0.336	0.328	0.319	0.311	0.305	0.301	0.299	0.296	0.295	0.295	0.295	0.298	0.300	0.302	0.306	0.310	0.315	0.319	0.324	0.329	0.335	0.339	0.344	0.348	0.352	0.356	0.359	0.361	0.362	0.364	0.364	0.362	0.360	0.356	0.352	0.346	0.340	0.332	0.324	0.312	0.301	0.289	0.274	0.258	0.242	0.224	0.205	0.184	0.164	0.141	0.116	0.092	0.068	0.041	0.012	-0.014	-0.044	-0.071	-0.101	-0.132	-0.161	-0.192	-0.224	-0.254	-0.285	-0.316	-0.348	-0.378	-0.409	-0.439	-0.469	-0.499	-0.528	-0.556	-0.584	-0.612	-0.638	-0.664	-0.689	-0.712	-0.736	-0.758	-0.780	-0.801	-0.820	-0.839	-0.856	-0.872	-0.888	-0.901	-0.915	-0.928	-0.939	-0.949	-0.958	-0.966	-0.972	-0.979	-0.985	-0.990	-0.992	-0.996	-0.998	-1.000	-1.000	-1.000	-0.999	-0.998	-0.995	-0.994	-0.991	-0.988	-0.984	-0.980	-0.975	-0.971	-0.965	-0.961	-0.956	-0.950	-0.945	-0.940	-0.934	-0.930	-0.924	-0.920	-0.915	-0.910	-0.906	-0.901	-0.898	-0.895	-0.891	-0.889	-0.886	-0.886	-0.884	-0.882	-0.881	-0.881	-0.881	-0.882	-0.884	-0.885	-0.886	-0.889	-0.891	-0.895	-0.898	-0.901	-0.905	-0.910	-0.914	-0.919	-0.924	-0.929	-0.934	-0.939	-0.945	-0.950	-0.956	-0.962	-0.969	-0.974	-0.980	-0.986	-0.992	-0.998	-1.002	-1.009	-1.014	-1.020	-1.024	-1.029	-1.032	-1.038	-1.042	-1.046	-1.050	-1.052	-1.055	-1.059	-1.061	-1.062	-1.065	-1.066	-1.069	-1.070	-1.070	-1.071	-1.072	-1.071	-1.072	-1.072	-1.071	-1.071	-1.070	-1.069	-1.068	-1.066	-1.064	-1.062	-1.060	-1.058	-1.055	-1.051	-1.049	-1.046	-1.042	-1.039	-1.035	-1.030	-1.025	-1.020	-1.014	-1.008	-1.001	-0.995	-0.988	-0.979	-0.970	-0.961	-0.952	-0.942	-0.932	-0.921	-0.910	-0.899	-0.886	-0.872	-0.859	-0.844	-0.829	-0.815	-0.798	-0.781	-0.764	-0.746	-0.729	-0.709	-0.689	-0.669	-0.649	-0.629	-0.608	-0.588	-0.565	-0.545	-0.522	-0.501	-0.480	-0.459	-0.438	-0.416	-0.395	-0.375	-0.355	-0.335	-0.316	-0.299	-0.280	-0.264	-0.246	-0.230	-0.216	-0.201	-0.188	-0.175	-0.162	-0.152	-0.144	-0.134	-0.126	-0.120	-0.115	-0.109	-0.106	-0.102	-0.101	-0.100	-0.100	-0.101	-0.101	-0.104	-0.108	-0.111	-0.115	-0.120	-0.125	-0.131	-0.136	-0.142	-0.150	-0.156	-0.162	-0.169	-0.175	-0.181	-0.188	-0.192	-0.199	-0.204	-0.210	-0.212	-0.218	-0.220	-0.222	-0.225	-0.226	-0.228	-0.229	-0.228	-0.226	-0.224	-0.221	-0.218	-0.214	-0.209	-0.204	-0.198	-0.190	-0.182	-0.174	-0.165	-0.156	-0.146	-0.136	-0.126	-0.115	-0.104	-0.094	-0.082	-0.070	-0.059	-0.048	-0.035	-0.024	-0.012	-0.002	0.009	0.019	0.029	0.038	0.048	0.056	0.064	0.072	0.079	0.085	0.089	0.095	0.098	0.101	0.104	0.105	0.105	0.105	0.102	0.100	0.098	0.094	0.089	0.081	0.075	0.068	0.059	0.049	0.039	0.028	0.016	0.004	-0.009	-0.021	-0.036	-0.049	-0.064	-0.080	-0.095	-0.111	-0.126	-0.144	-0.159	-0.176	-0.192	-0.210	-0.226	-0.242	-0.259	-0.274	-0.290	-0.304	-0.319	-0.331	-0.345	-0.358	-0.369	-0.379	-0.389	-0.398	-0.405	-0.411	-0.416	-0.420	-0.424	-0.425	-0.425	-0.425	-0.422	-0.419	-0.412	-0.406	-0.399	-0.389	-0.378	-0.365	-0.351	-0.335	-0.318	-0.299	-0.279	-0.256	-0.234	-0.210	-0.184	-0.156	-0.129	-0.100	-0.069	-0.036	-0.004	0.031	0.065	0.101	0.138	0.174	0.211	0.249	0.286	0.325	0.364	0.402	0.441	0.479	0.518	0.556	0.594	0.631	0.668	0.704	0.739	0.774	0.808	0.840	0.871	0.901	0.931	0.959	0.984	1.010	1.031	1.054	1.074	1.092	1.108	1.122	1.135	1.146	1.155	1.162	1.168	1.171	1.172	1.172	1.169	1.166	1.160	1.151	1.141	1.129	1.115	1.100	1.082	1.064	1.042	1.020	0.996	0.970	0.944	0.916	0.885	0.855	0.822	0.790	0.756	0.721	0.685	0.649	0.611	0.574	0.535	0.496	0.458	0.419	0.379	0.340	0.300	0.262	0.224	0.184	0.146	0.109	0.071	0.036	0.001	-0.034	-0.068	-0.099	-0.130	-0.161	-0.189	-0.218	-0.242	-0.269	-0.291	-0.314	-0.332	-0.351	-0.369	-0.382	-0.396	-0.408	-0.418	-0.426	-0.432	-0.438	-0.441	-0.441	-0.441	-0.440	-0.435	-0.431	-0.424	-0.416	-0.408	-0.396	-0.384	-0.371	-0.358	-0.341	-0.326	-0.310	-0.292	-0.274	-0.255	-0.235	-0.216	-0.196	-0.176	-0.156	-0.136	-0.116	-0.095	-0.076	-0.058	-0.039	-0.020	-0.002	0.015	0.030	0.046	0.059	0.072	0.085	0.096	0.105	0.115	0.122	0.129	0.134	0.138	0.140	0.141	0.140	0.139	0.136	0.132	0.126	0.121	0.112	0.104	0.094	0.082	0.070	0.058	0.044	0.029	0.014	-0.004	-0.020	-0.038	-0.055	-0.075	-0.094	-0.114	-0.132	-0.151	-0.171	-0.191	-0.211	-0.229	-0.248	-0.268	-0.285	-0.304	-0.320	-0.338	-0.352	-0.368	-0.384	-0.398	-0.411	-0.422	-0.434	-0.444	-0.452	-0.460	-0.468	-0.475	-0.480	-0.484	-0.486	-0.489	-0.489	-0.488	-0.486	-0.484	-0.480	-0.478	-0.470	-0.465	-0.458	-0.450	-0.440	-0.430	-0.420	-0.409	-0.398	-0.384	-0.371	-0.358	-0.344	-0.329	-0.315	-0.300	-0.284	-0.270	-0.255	-0.239	-0.225	-0.211	-0.196	-0.182	-0.170	-0.156	-0.142	-0.131	-0.119	-0.108	-0.098	-0.088	-0.080	-0.071	-0.064	-0.058	-0.051	-0.046	-0.044	-0.040	-0.038	-0.038	-0.036	-0.038	-0.039	-0.042	-0.046	-0.050	-0.056	-0.062	-0.070	-0.079	-0.088	-0.096	-0.106	-0.116	-0.130	-0.141	-0.155	-0.166	-0.181	-0.195	-0.209	-0.224	-0.239	-0.254	-0.269	-0.284	-0.299	-0.312	-0.328	-0.342	-0.356	-0.370	-0.384	-0.396	-0.410	-0.422	-0.434	-0.444	-0.454	-0.464	-0.471	-0.479	-0.486	-0.492	-0.498	-0.501	-0.504	-0.506	-0.506	-0.506	-0.506	-0.504	-0.501	-0.498	-0.491	-0.485	-0.479	-0.471	-0.461	-0.452	-0.440	-0.430	-0.418	-0.402	-0.389	-0.374	-0.359	-0.344	-0.326	-0.309	-0.292	-0.274	-0.256	-0.238	-0.220	-0.200	-0.182	-0.164	-0.146	-0.128	-0.110	-0.092	-0.075	-0.059	-0.041	-0.026	-0.011	0.004	0.018	0.029	0.041	0.052	0.062	0.070	0.078	0.085	0.090	0.094	0.098	0.101	0.102	0.101	0.100	0.098	0.095	0.090	0.084	0.076	0.068	0.058	0.048	0.036	0.024	0.010	-0.005	-0.020	-0.036	-0.052	-0.071	-0.089	-0.108	-0.125	-0.145	-0.165	-0.185	-0.206	-0.226	-0.246	-0.268	-0.289	-0.309	-0.330	-0.350	-0.370	-0.390	-0.410	-0.429	-0.449	-0.466	-0.484	-0.501	-0.518	-0.534	-0.548	-0.561	-0.575	-0.586	-0.599	-0.608	-0.618	-0.626	-0.634	-0.640	-0.645	-0.650	-0.654	-0.655	-0.656	-0.658	-0.658	-0.655	-0.652	-0.649	-0.644	-0.638	-0.631	-0.624	-0.616	-0.608	-0.598	-0.586	-0.576	-0.564	-0.551	-0.539	-0.525	-0.511	-0.496	-0.482	-0.466	-0.450	-0.434	-0.416	-0.399	-0.382	-0.365	-0.348	-0.330	-0.311	-0.294	-0.276	-0.259	-0.241	-0.222	-0.205	-0.188	-0.170	-0.152	-0.135	-0.118	-0.101	-0.084	-0.069	-0.054	-0.038	-0.022	-0.008	0.006	0.021	0.035	0.049	0.061	0.075	0.088	0.100	0.111	0.122	0.135	0.146	0.158	0.168	0.179	0.189	0.199	0.209	0.219	0.229	0.239	0.249	0.259	0.269	0.279	0.289	0.300	0.311	0.321	0.334	0.345	0.358	0.369	0.381	0.395	0.408	0.421	0.436	0.450	0.465	0.481	0.498	0.515	0.531	0.549	0.566	0.585	0.604	0.622	0.644	0.662	0.682	0.704	0.725	0.746	0.768	0.789	0.811	0.834	0.855	0.878	0.900	0.921	0.945	0.966	0.989	1.010	1.032	1.054	1.075	1.095	1.116	1.136	1.158	1.176	1.194	1.212	1.230	1.248	1.264	1.279	1.294	1.309	1.321	1.334	1.346	1.356	1.366	1.376	1.385	1.392	1.400	1.405	1.410	1.414	1.418	1.419	1.421	1.420	1.420	1.419	1.418	1.415	1.411	1.408	1.402	1.396	1.390	1.382	1.376	1.366	1.359	1.349	1.339	1.328	1.316	1.306	1.292	1.281	1.269	1.256	1.242	1.229	1.216	1.202	1.189	1.175	1.160	1.146	1.132	1.118	1.104	1.090	1.076	1.062	1.050	1.036	1.024	1.011	0.999	0.986	0.974	0.964	0.952	0.942	0.932	0.921	0.912	0.902	0.895	0.886	0.879	0.870	0.864	0.856	0.850	0.845	0.839	0.834	0.830	0.825	0.821	0.818	0.815	0.811	0.809	0.805	0.802	0.801	0.800	0.798	0.796	0.795	0.792	0.791	0.790	0.789	0.788	0.786	0.784	0.782	0.781	0.779	0.778	0.774	0.771	0.769	0.765	0.761	0.758	0.754	0.748	0.744	0.739	0.731	0.725	0.719	0.711	0.704	0.696	0.686	0.678	0.668	0.658	0.648	0.636	0.625	0.612	0.600	0.586	0.574	0.560	0.546	0.530	0.516	0.501	0.485	0.470	0.452	0.438	0.421	0.404	0.386	0.369	0.351	0.334	0.316	0.299	0.281	0.264	0.246	0.229	0.211	0.194	0.176	0.160	0.142	0.126	0.110	0.092	0.078	0.062	0.046	0.031	0.018	0.004	-0.010	-0.024	-0.035	-0.049	-0.060	-0.071	-0.081	-0.092	-0.101	-0.111	-0.119	-0.126	-0.134	-0.140	-0.146	-0.152	-0.158	-0.162	-0.165	-0.169	-0.171	-0.174	-0.176	-0.176	-0.179	-0.178	-0.178	-0.178	-0.178	-0.176	-0.175	-0.174	-0.171	-0.170	-0.169	-0.166	-0.164	-0.162	-0.160	-0.159	-0.156	-0.155	-0.154	-0.152	-0.151	-0.150	-0.150	-0.150	-0.151	-0.151	-0.152	-0.154	-0.155	-0.158	-0.160	-0.164	-0.168	-0.171	-0.175	-0.181	-0.188	-0.194	-0.201	-0.209	-0.216	-0.225	-0.234	-0.244	-0.254	-0.265	-0.276	-0.286	-0.299	-0.311	-0.324	-0.336	-0.349	-0.362	-0.376	-0.390	-0.404	-0.416	-0.431	-0.445	-0.459	-0.474	-0.489	-0.501	-0.515	-0.529	-0.541	-0.555	-0.568	-0.580	-0.591	-0.602	-0.614	-0.624	-0.635	-0.645	-0.652	-0.662	-0.670	-0.676	-0.684	-0.690	-0.695	-0.700	-0.704	-0.708	-0.710	-0.711	-0.712	-0.712	-0.712	-0.711	-0.709	-0.706	-0.704	-0.699	-0.695	-0.689	-0.684	-0.678	-0.670	-0.662	-0.655	-0.646	-0.636	-0.628	-0.618	-0.608	-0.596	-0.585	-0.574	-0.562	-0.551	-0.540	-0.528	-0.516	-0.506	-0.494	-0.482	-0.471	-0.460	-0.450	-0.440	-0.431	-0.421	-0.414	-0.405	-0.398	-0.392	-0.386	-0.381	-0.378	-0.374	-0.372	-0.370	-0.371	-0.371	-0.374	-0.376	-0.381	-0.386	-0.394	-0.401	-0.409	-0.419	-0.431	-0.444	-0.456	-0.471	-0.488	-0.504	-0.521	-0.540	-0.559	-0.580	-0.601	-0.624	-0.646	-0.670	-0.695	-0.720	-0.745	-0.771	-0.798	-0.824	-0.850	-0.876	-0.904	-0.931	-0.958	-0.985	-1.012	-1.038	-1.065	-1.090	-1.115	-1.140	-1.165	-1.188	-1.211	-1.234	-1.255	-1.275	-1.294	-1.314	-1.331	-1.349	-1.365	-1.380	-1.394	-1.406	-1.419	-1.431	-1.440	-1.449	-1.458	-1.465	-1.471	-1.476	-1.480	-1.484	-1.486	-1.488	-1.488	-1.486	-1.486	-1.485	-1.481	-1.479	-1.475	-1.471	-1.466	-1.461	-1.456	-1.449	-1.441	-1.435	-1.428	-1.420	-1.411	-1.402	-1.394	-1.385	-1.376	-1.368	-1.358	-1.350	-1.340	-1.331	-1.322	-1.315	-1.306	-1.298	-1.289	-1.282	-1.274	-1.266	-1.261	-1.254	-1.249	-1.242	-1.238	-1.232	-1.229	-1.225	-1.224	-1.220	-1.219	-1.218	-1.219	-1.219	-1.220	-1.222	-1.225	-1.228	-1.231	-1.236	-1.242	-1.248	-1.254	-1.261	-1.270	-1.279	-1.288	-1.298	-1.308	-1.319	-1.330	-1.341	-1.354	-1.366	-1.379	-1.392	-1.404	-1.418	-1.431	-1.444	-1.458	-1.470	-1.482	-1.496	-1.509	-1.520	-1.531	-1.542	-1.552	-1.561	-1.570	-1.579	-1.585	-1.591	-1.598	-1.600	-1.604	-1.605	-1.606	-1.606	-1.604	-1.600	-1.596	-1.590	-1.584	-1.575	-1.565	-1.554	-1.541	-1.528	-1.512	-1.496	-1.478	-1.460	-1.440	-1.418	-1.396	-1.372	-1.349	-1.322	-1.296	-1.269	-1.242	-1.214	-1.185	-1.156	-1.128	-1.098	-1.068	-1.036	-1.006	-0.975	-0.945	-0.915	-0.885	-0.855	-0.825	-0.796	-0.768	-0.739	-0.711	-0.684	-0.658	-0.631	-0.608	-0.582	-0.560	-0.536	-0.515	-0.494	-0.474	-0.455	-0.436	-0.420	-0.402	-0.386	-0.372	-0.358	-0.344	-0.332	-0.321	-0.310	-0.300	-0.291	-0.282	-0.276	-0.269	-0.262	-0.258	-0.251	-0.248	-0.244	-0.240	-0.238	-0.235	-0.234	-0.231	-0.231	-0.229	-0.229	-0.229	-0.228	-0.229	-0.229	-0.229	-0.229	-0.229	-0.230	-0.230	-0.231	-0.231	-0.232	-0.232	-0.235	-0.235	-0.235	-0.236	-0.235	-0.235	-0.235	-0.235	-0.234	-0.232	-0.232	-0.231	-0.230	-0.228	-0.226	-0.222	-0.220	-0.218	-0.214	-0.209	-0.205	-0.201	-0.196	-0.190	-0.184	-0.178	-0.170	-0.162	-0.156	-0.148	-0.138	-0.129	-0.120	-0.109	-0.099	-0.089	-0.076	-0.065	-0.052	-0.041	-0.029	-0.015	-0.001	0.011	0.025	0.039	0.052	0.066	0.080	0.094	0.108	0.120	0.135	0.148	0.161	0.174	0.185	0.199	0.210	0.221	0.231	0.242	0.252	0.261	0.269	0.278	0.285	0.290	0.296	0.301	0.305	0.309	0.311	0.312	0.314	0.314	0.312	0.311	0.310	0.306	0.302	0.298	0.292	0.288	0.281	0.274	0.268	0.259	0.250	0.242	0.232	0.222	0.214	0.204	0.194	0.184	0.174	0.165	0.155	0.145	0.136	0.129	0.120	0.112	0.105	0.098	0.092	0.088	0.082	0.079	0.075	0.074	0.071	0.071	0.072	0.074	0.076	0.079	0.084	0.089	0.095	0.102	0.110	0.119	0.129	0.140	0.151	0.165	0.179	0.192	0.208	0.222	0.239	0.256	0.274	0.291	0.310	0.329	0.348	0.365	0.386	0.405	0.424	0.444	0.462	0.481	0.499	0.518	0.536	0.552	0.569	0.586	0.601	0.616	0.631	0.644	0.656	0.669	0.680	0.690	0.699	0.708	0.715	0.721	0.726	0.730	0.732	0.735	0.735	0.735	0.734	0.731	0.728	0.724	0.718	0.711	0.705	0.696	0.688	0.678	0.668	0.656	0.644	0.632	0.619	0.605	0.591	0.576	0.561	0.548	0.531	0.516	0.501	0.486	0.470	0.455	0.439	0.424	0.409	0.394	0.380	0.365	0.351	0.339	0.325	0.314	0.301	0.290	0.280	0.270	0.261	0.254	0.245	0.239	0.232	0.228	0.222	0.218	0.215	0.212	0.210	0.209	0.209	0.209	0.210	0.211	0.214	0.216	0.220	0.222	0.228	0.232	0.238	0.244	0.249	0.256	0.262	0.270	0.276	0.284	0.291	0.299	0.306	0.314	0.321	0.328	0.335	0.342	0.349	0.356	0.362	0.369	0.374	0.380	0.385	0.390	0.394	0.398	0.401	0.404	0.408	0.409	0.410	0.411	0.411	0.410	0.410	0.409	0.406	0.404	0.400	0.396	0.391	0.386	0.381	0.372	0.366	0.359	0.350	0.340	0.331	0.320	0.310	0.299	0.286	0.272	0.260	0.246	0.231	0.216	0.202	0.185	0.169	0.152	0.135	0.118	0.099	0.080	0.062	0.042	0.024	0.004	-0.016	-0.038	-0.058	-0.078	-0.099	-0.118	-0.139	-0.159	-0.179	-0.200	-0.219	-0.239	-0.258	-0.278	-0.296	-0.314	-0.331	-0.348	-0.364	-0.379	-0.394	-0.408	-0.421	-0.432	-0.445	-0.455	-0.464	-0.472	-0.480	-0.486	-0.491	-0.495	-0.498	-0.499	-0.500	-0.499	-0.498	-0.492	-0.489	-0.484	-0.476	-0.468	-0.458	-0.449	-0.436	-0.424	-0.410	-0.395	-0.380	-0.364	-0.346	-0.328	-0.310	-0.289	-0.270	-0.250	-0.229	-0.206	-0.185	-0.164	-0.142	-0.120	-0.098	-0.076	-0.056	-0.035	-0.014	0.006	0.026	0.045	0.062	0.080	0.096	0.111	0.125	0.138	0.150	0.161	0.170	0.179	0.186	0.191	0.195	0.198	0.199	0.199	0.198	0.194	0.189	0.182	0.176	0.166	0.156	0.144	0.131	0.118	0.101	0.084	0.066	0.046	0.026	0.006	-0.016	-0.038	-0.061	-0.086	-0.110	-0.135	-0.161	-0.185	-0.211	-0.239	-0.264	-0.290	-0.315	-0.341	-0.368	-0.392	-0.418	-0.442	-0.465	-0.489	-0.511	-0.534	-0.554	-0.575	-0.595	-0.612	-0.631	-0.648	-0.662	-0.678	-0.691	-0.704	-0.715	-0.725	-0.734	-0.742	-0.749	-0.755	-0.760	-0.762	-0.765	-0.766	-0.768	-0.766	-0.766	-0.764	-0.761	-0.758	-0.752	-0.748	-0.742	-0.735	-0.729	-0.721	-0.712	-0.705	-0.696	-0.688	-0.679	-0.669	-0.660	-0.650	-0.641	-0.631	-0.622	-0.614	-0.605	-0.598	-0.589	-0.582	-0.576	-0.569	-0.562	-0.558	-0.554	-0.550	-0.548	-0.545	-0.544	-0.542	-0.542	-0.544	-0.545	-0.548	-0.551	-0.556	-0.561	-0.568	-0.574	-0.582	-0.592	-0.601	-0.612	-0.622	-0.635	-0.648	-0.660	-0.675	-0.690	-0.705	-0.720	-0.736	-0.752	-0.770	-0.786	-0.804	-0.822	-0.839	-0.858	-0.875	-0.892	-0.909	-0.926	-0.944	-0.960	-0.975	-0.990	-1.005	-1.019	-1.032	-1.044	-1.055	-1.066	-1.076	-1.085	-1.091	-1.098	-1.102	-1.106	-1.109	-1.109	-1.110	-1.108	-1.104	-1.100	-1.092	-1.085	-1.076	-1.066	-1.055	-1.041	-1.028	-1.010	-0.992	-0.975	-0.955	-0.935	-0.911	-0.889	-0.865	-0.841	-0.815	-0.790	-0.761	-0.734	-0.705	-0.678	-0.648	-0.619	-0.589	-0.560	-0.529	-0.500	-0.470	-0.440	-0.411	-0.382	-0.352	-0.325	-0.298	-0.270	-0.244	-0.219	-0.195	-0.171	-0.149	-0.126	-0.105	-0.085	-0.068	-0.050	-0.034	-0.019	-0.005	0.008	0.019	0.030	0.039	0.046	0.052	0.059	0.061	0.065	0.066	0.068	0.066	0.065	0.061	0.058	0.054	0.048	0.040	0.034	0.024	0.014	0.004	-0.008	-0.020	-0.032	-0.046	-0.060	-0.074	-0.090	-0.105	-0.120	-0.138	-0.154	-0.171	-0.188	-0.205	-0.224	-0.240	-0.259	-0.278	-0.294	-0.312	-0.331	-0.348	-0.366	-0.382	-0.401	-0.418	-0.434	-0.450	-0.466	-0.482	-0.498	-0.511	-0.526	-0.540	-0.552	-0.565	-0.576	-0.588	-0.598	-0.609	-0.618	-0.625	-0.634	-0.639	-0.646	-0.651	-0.655	-0.659	-0.662	-0.665	-0.666	-0.666	-0.666	-0.666	-0.664	-0.661	-0.659	-0.655	-0.649	-0.644	-0.639	-0.632	-0.624	-0.618	-0.609	-0.601	-0.591	-0.582	-0.572	-0.562	-0.551	-0.541	-0.530	-0.520	-0.509	-0.498	-0.486	-0.476	-0.465	-0.454	-0.444	-0.434	-0.425	-0.415	-0.408	-0.399	-0.391	-0.384	-0.376	-0.370	-0.365	-0.360	-0.355	-0.352	-0.349	-0.348	-0.346	-0.345	-0.345	-0.346	-0.348	-0.349	-0.351	-0.355	-0.359	-0.364	-0.369	-0.374	-0.380	-0.385	-0.392	-0.398	-0.405	-0.411	-0.419	-0.425	-0.431	-0.439	-0.445	-0.451	-0.456	-0.460	-0.465	-0.470	-0.472	-0.476	-0.478	-0.479	-0.479	-0.478	-0.476	-0.474	-0.470	-0.466	-0.460	-0.452	-0.445	-0.435	-0.425	-0.412	-0.399	-0.384	-0.369	-0.350	-0.332	-0.312	-0.292	-0.270	-0.246	-0.222	-0.198	-0.172	-0.145	-0.118	-0.089	-0.060	-0.030	0.000	0.032	0.064	0.096	0.128	0.160	0.192	0.226	0.259	0.291	0.324	0.356	0.389	0.421	0.452	0.482	0.514	0.544	0.572	0.600	0.629	0.654	0.680	0.705	0.730	0.752	0.775	0.796	0.816	0.835	0.854	0.870	0.886	0.901	0.915	0.929	0.940	0.951	0.961	0.971	0.980	0.988	0.994	0.999	1.004	1.010	1.014	1.016	1.019	1.021	1.022	1.024	1.024	1.025	1.024	1.024	1.022	1.021	1.020	1.020	1.019	1.018	1.015	1.015	1.014	1.011	1.010	1.009	1.010	1.008	1.008	1.008	1.009	1.009	1.009	1.010	1.010	1.012	1.014	1.016	1.018	1.020	1.024	1.026	1.030	1.034	1.038	1.042	1.048	1.052	1.058	1.062	1.069	1.075	1.081	1.088	1.094	1.101	1.108	1.115	1.122	1.129	1.136	1.144	1.150	1.156	1.164	1.170	1.176	1.182	1.190	1.195	1.201	1.208	1.212	1.219	1.222	1.228	1.231	1.235	1.239	1.241	1.244	1.245	1.246	1.248	1.248	1.249	1.246	1.245	1.244	1.241	1.238	1.234	1.230	1.225	1.220	1.214	1.209	1.201	1.194	1.186	1.179	1.170	1.161	1.152	1.141	1.131	1.121	1.110	1.098	1.086	1.074	1.060	1.049	1.035	1.021	1.009	0.994	0.980	0.966	0.951	0.936	0.924	0.909	0.892	0.879	0.864	0.849	0.834	0.819	0.802	0.789	0.774	0.760	0.745	0.730	0.716	0.701	0.689	0.675	0.661	0.649	0.636	0.624	0.612	0.599	0.589	0.576	0.566	0.555	0.545	0.535	0.526	0.518	0.509	0.501	0.494	0.486	0.480	0.474	0.468	0.462	0.458	0.452	0.449	0.446	0.442	0.439	0.438	0.434	0.432	0.431	0.429	0.429	0.428	0.426	0.426	0.425	0.425	0.426	0.426	0.426	0.428	0.428	0.428	0.429	0.430	0.430	0.430	0.431	0.431	0.431	0.431	0.431	0.430	0.430	0.429	0.429	0.428	0.426	0.426	0.424	0.422	0.420	0.419	0.416	0.415	0.412	0.409	0.408	0.404	0.402	0.399	0.395	0.392	0.389	0.386	0.382	0.378	0.374	0.371	0.368	0.364	0.360	0.358	0.352	0.350	0.346	0.344	0.341	0.339	0.336	0.332	0.331	0.330	0.328	0.326	0.325	0.325	0.325	0.325	0.325	0.325	0.328	0.330	0.331	0.334	0.338	0.341	0.346	0.351	0.358	0.362	0.370	0.376	0.385	0.394	0.404	0.412	0.424	0.434	0.446	0.459	0.472	0.486	0.500	0.515	0.530	0.546	0.562	0.579	0.598	0.615	0.632	0.652	0.671	0.691	0.710	0.730	0.750	0.769	0.790	0.810	0.830	0.849	0.869	0.889	0.908	0.926	0.944	0.962	0.980	0.998	1.014	1.029	1.044	1.056	1.070	1.082	1.092	1.102	1.112	1.120	1.126	1.132	1.138	1.140	1.142	1.142	1.142	1.141	1.139	1.134	1.129	1.121	1.115	1.106	1.095	1.084	1.071	1.059	1.045	1.030	1.014	0.998	0.980	0.962	0.942	0.924	0.905	0.885	0.865	0.845	0.825	0.804	0.784	0.762	0.742	0.722	0.702	0.684	0.664	0.646	0.629	0.611	0.595	0.579	0.565	0.550	0.536	0.522	0.511	0.500	0.490	0.481	0.472	0.465	0.459	0.452	0.448	0.444	0.441	0.439	0.438	0.436	0.436	0.436	0.438	0.439	0.440	0.442	0.445	0.448	0.449	0.452	0.456	0.459	0.461	0.465	0.466	0.469	0.471	0.471	0.472	0.472	0.472	0.472	0.470	0.468	0.464	0.460	0.455	0.448	0.439	0.431	0.422	0.411	0.399	0.386	0.371	0.358	0.340	0.322	0.304	0.284	0.262	0.240	0.218	0.192	0.168	0.141	0.112	0.085	0.056	0.025	-0.005	-0.036	-0.069	-0.101	-0.134	-0.168	-0.201	-0.236	-0.270	-0.305	-0.339	-0.374	-0.408	-0.441	-0.475	-0.507	-0.541	-0.574	-0.606	-0.636	-0.668	-0.698	-0.725	-0.754	-0.780	-0.805	-0.830	-0.852	-0.874	-0.895	-0.914	-0.931	-0.949	-0.964	-0.978	-0.990	-1.001	-1.011	-1.019	-1.026	-1.031	-1.035	-1.039	-1.039	-1.040	-1.038	-1.035	-1.031	-1.026	-1.019	-1.012	-1.004	-0.995	-0.984	-0.972	-0.961	-0.948	-0.934	-0.920	-0.905	-0.889	-0.874	-0.858	-0.840	-0.824	-0.806	-0.789	-0.771	-0.754	-0.736	-0.719	-0.701	-0.685	-0.669	-0.652	-0.635	-0.621	-0.605	-0.591	-0.576	-0.562	-0.550	-0.536	-0.524	-0.514	-0.502	-0.492	-0.484	-0.475	-0.468	-0.460	-0.454	-0.450	-0.445	-0.441	-0.438	-0.435	-0.434	-0.432	-0.432	-0.432	-0.434	-0.435	-0.438	-0.441	-0.442	-0.448	-0.452	-0.456	-0.461	-0.468	-0.472	-0.479	-0.485	-0.491	-0.498	-0.504	-0.511	-0.516	-0.522	-0.528	-0.534	-0.539	-0.545	-0.549	-0.554	-0.556	-0.560	-0.562	-0.564	-0.565	-0.565	-0.565	-0.564	-0.561	-0.558	-0.552	-0.549	-0.541	-0.534	-0.525	-0.514	-0.504	-0.490	-0.476	-0.461	-0.445	-0.426	-0.409	-0.389	-0.366	-0.345	-0.320	-0.296	-0.270	-0.242	-0.214	-0.185	-0.154	-0.122	-0.090	-0.058	-0.022	0.011	0.046	0.082	0.119	0.155	0.191	0.229	0.265	0.301	0.340	0.375	0.412	0.449	0.485	0.520	0.555	0.590	0.624	0.656	0.686	0.718	0.749	0.776	0.804	0.829	0.855	0.878	0.900	0.920	0.939	0.958	0.974	0.989	1.001	1.012	1.022	1.030	1.038	1.041	1.045	1.048	1.046	1.046	1.044	1.039	1.034	1.028	1.020	1.010	1.000	0.989	0.976	0.962	0.950	0.934	0.919	0.902	0.885	0.866	0.849	0.830	0.811	0.792	0.774	0.754	0.735	0.715	0.696	0.678	0.659	0.640	0.622	0.605	0.589	0.572	0.556	0.542	0.529	0.516	0.504	0.494	0.482	0.474	0.466	0.460	0.454	0.450	0.448	0.446	0.445	0.446	0.450	0.454	0.459	0.465	0.472	0.482	0.492	0.505	0.518	0.532	0.548	0.565	0.584	0.604	0.624	0.646	0.668	0.690	0.715	0.739	0.764	0.789	0.815	0.842	0.869	0.895	0.921	0.949	0.975	1.001	1.026	1.051	1.075	1.099	1.122	1.144	1.164	1.184	1.201	1.218	1.235	1.248	1.260	1.270	1.279	1.285	1.290	1.294	1.295	1.294	1.290	1.285	1.278	1.268	1.256	1.244	1.229	1.211	1.192	1.171	1.149	1.124	1.099	1.070	1.040	1.010	0.979	0.945	0.910	0.875	0.839	0.801	0.765	0.726	0.688	0.649	0.610	0.571	0.532	0.495	0.456	0.419	0.382	0.346	0.311	0.276	0.245	0.212	0.182	0.152	0.126	0.100	0.075	0.052	0.031	0.011	-0.005	-0.021	-0.036	-0.049	-0.060	-0.070	-0.076	-0.082	-0.086	-0.090	-0.090	-0.090	-0.088	-0.085	-0.081	-0.076	-0.070	-0.062	-0.055	-0.046	-0.036	-0.028	-0.018	-0.008	0.002	0.014	0.024	0.035	0.044	0.054	0.064	0.071	0.079	0.086	0.092	0.098	0.102	0.105	0.106	0.108	0.108	0.105	0.101	0.098	0.092	0.085	0.076	0.068	0.056	0.044	0.030	0.016	0.000	-0.018	-0.036	-0.055	-0.076	-0.098	-0.120	-0.141	-0.166	-0.191	-0.215	-0.240	-0.266	-0.292	-0.319	-0.346	-0.372	-0.400	-0.428	-0.454	-0.481	-0.506	-0.532	-0.559	-0.584	-0.608	-0.632	-0.655	-0.679	-0.700	-0.721	-0.742	-0.761	-0.781	-0.800	-0.816	-0.832	-0.848	-0.861	-0.874	-0.888	-0.898	-0.908	-0.916	-0.924	-0.931	-0.936	-0.941	-0.945	-0.949	-0.951	-0.952	-0.954	-0.952	-0.951	-0.950	-0.948	-0.945	-0.941	-0.936	-0.931	-0.926	-0.920	-0.914	-0.906	-0.899	-0.892	-0.884	-0.876	-0.868	-0.860	-0.851	-0.842	-0.835	-0.826	-0.818	-0.810	-0.801	-0.794	-0.786	-0.779	-0.771	-0.765	-0.759	-0.751	-0.746	-0.741	-0.736	-0.731	-0.729	-0.725	-0.721	-0.719	-0.716	-0.715	-0.715	-0.714	-0.714	-0.714	-0.715	-0.716	-0.719	-0.721	-0.724	-0.728	-0.731	-0.735	-0.740	-0.745	-0.750	-0.755	-0.760	-0.768	-0.772	-0.779	-0.786	-0.792	-0.800	-0.808	-0.814	-0.821	-0.830	-0.836	-0.844	-0.851	-0.860	-0.866	-0.874	-0.881	-0.889	-0.895	-0.902	-0.909	-0.915	-0.921	-0.928	-0.934	-0.940	-0.945	-0.950	-0.956	-0.960	-0.965	-0.969	-0.974	-0.978	-0.980	-0.985	-0.988	-0.990	-0.992	-0.995	-0.995	-0.998	-0.999	-1.000	-1.000	-1.000	-1.000	-0.999	-0.999	-0.998	-0.996	-0.992	-0.990	-0.986	-0.984	-0.979	-0.974	-0.969	-0.961	-0.955	-0.949	-0.940	-0.931	-0.922	-0.914	-0.904	-0.892	-0.880	-0.869	-0.855	-0.840	-0.826	-0.811	-0.796	-0.780	-0.762	-0.746	-0.729	-0.709	-0.691	-0.671	-0.651	-0.630	-0.609	-0.588	-0.568	-0.545	-0.524	-0.502	-0.480	-0.459	-0.436	-0.415	-0.394	-0.372	-0.352	-0.334	-0.314	-0.294	-0.275	-0.258	-0.240	-0.224	-0.209	-0.194	-0.180	-0.166	-0.155	-0.142	-0.132	-0.124	-0.115	-0.108	-0.101	-0.096	-0.091	-0.089	-0.086	-0.085	-0.084	-0.084	-0.086	-0.088	-0.090	-0.094	-0.099	-0.102	-0.108	-0.114	-0.120	-0.126	-0.132	-0.139	-0.145	-0.152	-0.160	-0.166	-0.172	-0.179	-0.185	-0.191	-0.198	-0.201	-0.206	-0.210	-0.215	-0.218	-0.220	-0.221	-0.221	-0.222	-0.221	-0.221	-0.219	-0.216	-0.214	-0.209	-0.204	-0.199	-0.191	-0.184	-0.178	-0.169	-0.160	-0.150	-0.141	-0.130	-0.121	-0.110	-0.099	-0.086	-0.075	-0.064	-0.051	-0.039	-0.028	-0.015	-0.004	0.009	0.019	0.030	0.041	0.051	0.061	0.071	0.080	0.088	0.096	0.104	0.109	0.115	0.120	0.124	0.128	0.129	0.130	0.131	0.131	0.129	0.126	0.124	0.120	0.115	0.108	0.101	0.092	0.082	0.074	0.064	0.052	0.040	0.026	0.011	-0.001	-0.016	-0.032	-0.049	-0.066	-0.084	-0.101	-0.119	-0.138	-0.156	-0.176	-0.195	-0.214	-0.234	-0.252	-0.271	-0.290	-0.309	-0.326	-0.344	-0.361	-0.378	-0.394	-0.408	-0.422	-0.435	-0.446	-0.458	-0.468	-0.476	-0.484	-0.490	-0.495	-0.498	-0.501	-0.501	-0.501	-0.498	-0.494	-0.488	-0.480	-0.471	-0.460	-0.449	-0.435	-0.419	-0.401	-0.382	-0.362	-0.340	-0.316	-0.291	-0.265	-0.236	-0.208	-0.176	-0.145	-0.112	-0.078	-0.044	-0.008	0.029	0.066	0.102	0.141	0.180	0.219	0.258	0.296	0.335	0.374	0.412	0.450	0.488	0.526	0.562	0.598	0.634	0.669	0.701	0.734	0.764	0.794	0.822	0.849	0.875	0.898	0.921	0.940	0.959	0.976	0.991	1.004	1.016	1.025	1.032	1.039	1.042	1.044	1.044	1.042	1.039	1.032	1.025	1.015	1.004	0.991	0.975	0.959	0.940	0.920	0.899	0.875	0.850	0.822	0.796	0.766	0.736	0.705	0.674	0.640	0.605	0.570	0.534	0.498	0.459	0.421	0.384	0.345	0.306	0.266	0.226	0.188	0.148	0.109	0.070	0.031	-0.008	-0.044	-0.081	-0.119	-0.154	-0.189	-0.221	-0.255	-0.286	-0.318	-0.346	-0.375	-0.401	-0.426	-0.450	-0.472	-0.494	-0.512	-0.530	-0.546	-0.559	-0.571	-0.581	-0.590	-0.598	-0.602	-0.608	-0.609	-0.610	-0.609	-0.605	-0.601	-0.595	-0.586	-0.579	-0.569	-0.556	-0.544	-0.529	-0.514	-0.499	-0.481	-0.464	-0.445	-0.428	-0.406	-0.386	-0.368	-0.348	-0.326	-0.306	-0.285	-0.265	-0.245	-0.225	-0.205	-0.189	-0.170	-0.152	-0.136	-0.120	-0.105	-0.091	-0.079	-0.068	-0.056	-0.048	-0.039	-0.032	-0.026	-0.022	-0.020	-0.018	-0.018	-0.019	-0.020	-0.024	-0.029	-0.034	-0.041	-0.049	-0.059	-0.069	-0.080	-0.091	-0.105	-0.119	-0.132	-0.148	-0.164	-0.179	-0.198	-0.212	-0.231	-0.249	-0.266	-0.284	-0.301	-0.319	-0.336	-0.354	-0.370	-0.388	-0.404	-0.419	-0.432	-0.448	-0.462	-0.475	-0.486	-0.499	-0.509	-0.519	-0.529	-0.536	-0.542	-0.550	-0.555	-0.560	-0.562	-0.565	-0.566	-0.566	-0.564	-0.564	-0.560	-0.558	-0.551	-0.548	-0.541	-0.534	-0.528	-0.518	-0.509	-0.500	-0.489	-0.478	-0.466	-0.454	-0.441	-0.428	-0.415	-0.401	-0.388	-0.375	-0.361	-0.348	-0.334	-0.321	-0.308	-0.295	-0.282	-0.271	-0.260	-0.249	-0.238	-0.228	-0.218	-0.208	-0.200	-0.192	-0.185	-0.178	-0.174	-0.169	-0.165	-0.160	-0.159	-0.158	-0.156	-0.156	-0.159	-0.160	-0.164	-0.168	-0.172	-0.178	-0.182	-0.190	-0.198	-0.205	-0.215	-0.224	-0.235	-0.245	-0.256	-0.269	-0.280	-0.294	-0.306	-0.321	-0.334	-0.348	-0.361	-0.376	-0.390	-0.405	-0.419	-0.432	-0.448	-0.460	-0.474	-0.488	-0.500	-0.512	-0.524	-0.535	-0.545	-0.555	-0.565	-0.574	-0.581	-0.589	-0.595	-0.600	-0.605	-0.608	-0.611	-0.612	-0.612	-0.612	-0.611	-0.610	-0.606	-0.604	-0.598	-0.592	-0.585	-0.576	-0.568	-0.558	-0.548	-0.536	-0.524	-0.510	-0.496	-0.481	-0.466	-0.451	-0.434	-0.416	-0.401	-0.382	-0.365	-0.346	-0.329	-0.310	-0.291	-0.272	-0.255	-0.236	-0.219	-0.201	-0.185	-0.166	-0.151	-0.135	-0.120	-0.106	-0.091	-0.079	-0.068	-0.056	-0.046	-0.036	-0.029	-0.021	-0.016	-0.011	-0.006	-0.002	-0.001	-0.001	-0.001	-0.002	-0.005	-0.010	-0.015	-0.022	-0.029	-0.036	-0.048	-0.058	-0.069	-0.080	-0.094	-0.108	-0.121	-0.138	-0.152	-0.169	-0.185	-0.201	-0.219	-0.236	-0.254	-0.271	-0.289	-0.308	-0.325	-0.342	-0.361	-0.379	-0.396	-0.412	-0.429	-0.445	-0.461	-0.476	-0.490	-0.505	-0.519	-0.530	-0.542	-0.552	-0.562	-0.571	-0.581	-0.588	-0.595	-0.600	-0.605	-0.609	-0.612	-0.614	-0.616	-0.615	-0.615	-0.614	-0.610	-0.608	-0.604	-0.598	-0.592	-0.586	-0.578	-0.571	-0.561	-0.552	-0.542	-0.532	-0.521	-0.510	-0.498	-0.485	-0.472	-0.459	-0.445	-0.431	-0.418	-0.402	-0.388	-0.372	-0.358	-0.342	-0.326	-0.311	-0.295	-0.280	-0.264	-0.248	-0.231	-0.215	-0.199	-0.184	-0.168	-0.152	-0.136	-0.120	-0.105	-0.089	-0.074	-0.059	-0.044	-0.030	-0.015	-0.001	0.012	0.026	0.040	0.055	0.069	0.081	0.094	0.106	0.120	0.132	0.146	0.159	0.171	0.184	0.196	0.208	0.221	0.232	0.245	0.258	0.270	0.282	0.295	0.309	0.321	0.334	0.348	0.361	0.376	0.390	0.405	0.420	0.435	0.449	0.465	0.482	0.498	0.515	0.531	0.549	0.566	0.585	0.602	0.621	0.640	0.659	0.679	0.699	0.720	0.740	0.760	0.781	0.804	0.824	0.845	0.866	0.889	0.910	0.932	0.955	0.976	0.998	1.019	1.041	1.062	1.084	1.105	1.126	1.146	1.168	1.188	1.208	1.228	1.246	1.266	1.284	1.301	1.319	1.335	1.351	1.366	1.380	1.395	1.409	1.420	1.434	1.444	1.455	1.464	1.474	1.481	1.489	1.495	1.500	1.506	1.510	1.512	1.514	1.516	1.516	1.516	1.515	1.512	1.510	1.506	1.501	1.496	1.490	1.482	1.476	1.466	1.458	1.449	1.438	1.426	1.415	1.402	1.389	1.374	1.361	1.346	1.331	1.315	1.299	1.282	1.266	1.248	1.230	1.212	1.195	1.176	1.159	1.140	1.121	1.102	1.085	1.066	1.048	1.029	1.011	0.992	0.975	0.959	0.941	0.924	0.908	0.892	0.876	0.861	0.845	0.830	0.816	0.802	0.790	0.776	0.765	0.751	0.740	0.729	0.720	0.709	0.699	0.690	0.681	0.674	0.665	0.658	0.650	0.644	0.636	0.630	0.624	0.618	0.611	0.606	0.600	0.595	0.590	0.585	0.579	0.575	0.569	0.564	0.559	0.552	0.548	0.542	0.535	0.530	0.524	0.516	0.510	0.501	0.494	0.485	0.476	0.469	0.459	0.449	0.439	0.429	0.418	0.406	0.394	0.381	0.369	0.355	0.342	0.328	0.314	0.299	0.281	0.266	0.249	0.232	0.215	0.198	0.181	0.162	0.144	0.125	0.106	0.088	0.068	0.048	0.029	0.009	-0.012	-0.031	-0.052	-0.072	-0.091	-0.112	-0.131	-0.151	-0.170	-0.190	-0.209	-0.226	-0.246	-0.264	-0.282	-0.299	-0.316	-0.332	-0.349	-0.364	-0.379	-0.392	-0.406	-0.419	-0.431	-0.442	-0.454	-0.462	-0.471	-0.480	-0.488	-0.494	-0.500	-0.505	-0.509	-0.512	-0.515	-0.516	-0.518	-0.518	-0.518	-0.515	-0.512	-0.510	-0.507	-0.502	-0.499	-0.492	-0.486	-0.480	-0.472	-0.466	-0.459	-0.451	-0.442	-0.435	-0.426	-0.418	-0.410	-0.401	-0.392	-0.385	-0.376	-0.370	-0.362	-0.356	-0.349	-0.342	-0.338	-0.332	-0.329	-0.324	-0.321	-0.319	-0.318	-0.315	-0.315	-0.315	-0.316	-0.318	-0.321	-0.325	-0.330	-0.335	-0.340	-0.346	-0.354	-0.361	-0.370	-0.380	-0.390	-0.400	-0.411	-0.422	-0.434	-0.446	-0.460	-0.472	-0.485	-0.499	-0.514	-0.526	-0.541	-0.555	-0.569	-0.582	-0.596	-0.610	-0.624	-0.636	-0.650	-0.662	-0.675	-0.685	-0.696	-0.706	-0.718	-0.728	-0.736	-0.745	-0.752	-0.760	-0.766	-0.772	-0.776	-0.781	-0.785	-0.788	-0.790	-0.791	-0.792	-0.792	-0.790	-0.790	-0.788	-0.785	-0.781	-0.776	-0.772	-0.766	-0.761	-0.754	-0.746	-0.739	-0.731	-0.722	-0.714	-0.704	-0.694	-0.685	-0.674	-0.662	-0.652	-0.640	-0.629	-0.618	-0.606	-0.594	-0.582	-0.571	-0.559	-0.546	-0.535	-0.524	-0.512	-0.502	-0.492	-0.481	-0.472	-0.464	-0.455	-0.446	-0.439	-0.434	-0.428	-0.421	-0.418	-0.414	-0.411	-0.409	-0.409	-0.410	-0.410	-0.412	-0.416	-0.420	-0.426	-0.434	-0.440	-0.450	-0.459	-0.471	-0.482	-0.496	-0.511	-0.526	-0.542	-0.560	-0.579	-0.599	-0.619	-0.640	-0.662	-0.685	-0.709	-0.732	-0.758	-0.782	-0.809	-0.835	-0.861	-0.888	-0.914	-0.941	-0.969	-0.995	-1.021	-1.049	-1.075	-1.100	-1.126	-1.151	-1.175	-1.200	-1.222	-1.245	-1.268	-1.288	-1.308	-1.328	-1.344	-1.362	-1.379	-1.394	-1.409	-1.422	-1.434	-1.445	-1.455	-1.465	-1.472	-1.481	-1.488	-1.491	-1.496	-1.499	-1.501	-1.502	-1.502	-1.502	-1.502	-1.501	-1.499	-1.496	-1.494	-1.490	-1.485	-1.481	-1.476	-1.471	-1.465	-1.459	-1.452	-1.445	-1.439	-1.432	-1.425	-1.419	-1.411	-1.404	-1.398	-1.391	-1.384	-1.378	-1.372	-1.366	-1.361	-1.356	-1.351	-1.348	-1.344	-1.340	-1.336	-1.334	-1.331	-1.329	-1.329	-1.329	-1.329	-1.328	-1.329	-1.330	-1.331	-1.335	-1.338	-1.342	-1.345	-1.350	-1.356	-1.361	-1.369	-1.376	-1.384	-1.392	-1.400	-1.409	-1.419	-1.429	-1.439	-1.450	-1.460	-1.472	-1.482	-1.495	-1.508	-1.519	-1.531	-1.544	-1.555	-1.569	-1.580	-1.591	-1.602	-1.614	-1.625	-1.635	-1.646	-1.655	-1.664	-1.671	-1.679	-1.685	-1.691	-1.695	-1.700	-1.702	-1.704	-1.705	-1.705	-1.702	-1.700	-1.695	-1.689	-1.682	-1.675	-1.665	-1.654	-1.642	-1.629	-1.614	-1.598	-1.580	-1.561	-1.541	-1.520	-1.498	-1.474	-1.450	-1.422	-1.396	-1.369	-1.340	-1.310	-1.280	-1.250	-1.219	-1.186	-1.154	-1.121	-1.088	-1.054	-1.021	-0.988	-0.954	-0.920	-0.885	-0.852	-0.819	-0.786	-0.754	-0.721	-0.690	-0.658	-0.628	-0.599	-0.569	-0.541	-0.512	-0.486	-0.459	-0.434	-0.409	-0.385	-0.362	-0.340	-0.319	-0.298	-0.279	-0.259	-0.240	-0.224	-0.206	-0.191	-0.176	-0.164	-0.149	-0.138	-0.125	-0.114	-0.104	-0.094	-0.084	-0.076	-0.068	-0.059	-0.052	-0.046	-0.041	-0.035	-0.030	-0.025	-0.020	-0.018	-0.012	-0.009	-0.006	-0.002	0.000	0.002	0.005	0.008	0.008	0.010	0.012	0.012	0.014	0.015	0.018	0.019	0.019	0.020	0.021	0.021	0.024	0.024	0.026	0.028	0.029	0.031	0.032	0.035	0.038	0.040	0.042	0.046	0.050	0.055	0.059	0.064	0.070	0.075	0.081	0.089	0.095	0.102	0.110	0.118	0.128	0.136	0.146	0.156	0.168	0.179	0.191	0.202	0.215	0.226	0.239	0.254	0.266	0.280	0.294	0.309	0.322	0.336	0.350	0.364	0.379	0.391	0.406	0.420	0.432	0.446	0.459	0.471	0.482	0.492	0.502	0.512	0.522	0.530	0.538	0.546	0.551	0.558	0.561	0.565	0.568	0.569	0.570	0.571	0.570	0.569	0.566	0.562	0.558	0.554	0.548	0.541	0.534	0.525	0.518	0.507	0.496	0.488	0.476	0.465	0.454	0.441	0.430	0.418	0.405	0.392	0.381	0.369	0.359	0.348	0.336	0.326	0.316	0.308	0.298	0.290	0.284	0.276	0.270	0.265	0.261	0.259	0.256	0.254	0.254	0.254	0.255	0.258	0.261	0.265	0.271	0.278	0.286	0.294	0.302	0.311	0.322	0.334	0.346	0.358	0.371	0.385	0.399	0.414	0.429	0.442	0.459	0.474	0.489	0.505	0.521	0.535	0.550	0.566	0.580	0.592	0.606	0.620	0.632	0.644	0.655	0.665	0.675	0.685	0.694	0.701	0.708	0.712	0.718	0.721	0.725	0.726	0.729	0.729	0.728	0.726	0.724	0.720	0.716	0.711	0.706	0.699	0.691	0.684	0.675	0.666	0.656	0.645	0.635	0.622	0.612	0.600	0.588	0.575	0.562	0.550	0.536	0.524	0.510	0.498	0.485	0.471	0.460	0.448	0.435	0.424	0.412	0.402	0.391	0.382	0.374	0.365	0.356	0.350	0.342	0.336	0.331	0.325	0.322	0.319	0.315	0.314	0.311	0.311	0.311	0.311	0.314	0.315	0.316	0.320	0.324	0.328	0.332	0.338	0.344	0.350	0.358	0.364	0.371	0.380	0.388	0.396	0.404	0.414	0.422	0.431	0.441	0.450	0.460	0.469	0.479	0.488	0.496	0.505	0.515	0.522	0.531	0.540	0.548	0.555	0.564	0.570	0.576	0.584	0.589	0.594	0.600	0.605	0.608	0.611	0.614	0.618	0.619	0.620	0.621	0.621	0.621	0.620	0.618	0.616	0.614	0.610	0.606	0.601	0.596	0.590	0.585	0.578	0.569	0.561	0.552	0.541	0.532	0.521	0.510	0.498	0.485	0.471	0.458	0.444	0.429	0.412	0.398	0.381	0.365	0.346	0.329	0.310	0.292	0.274	0.255	0.235	0.216	0.196	0.176	0.156	0.138	0.118	0.096	0.078	0.059	0.039	0.020	0.002	-0.016	-0.034	-0.051	-0.068	-0.084	-0.098	-0.114	-0.126	-0.139	-0.151	-0.161	-0.171	-0.180	-0.189	-0.195	-0.200	-0.205	-0.208	-0.210	-0.210	-0.210	-0.208	-0.204	-0.200	-0.195	-0.188	-0.180	-0.170	-0.160	-0.149	-0.136	-0.122	-0.108	-0.091	-0.075	-0.058	-0.039	-0.021	-0.001	0.019	0.039	0.060	0.080	0.102	0.122	0.145	0.165	0.186	0.208	0.228	0.248	0.268	0.285	0.304	0.320	0.336	0.351	0.365	0.379	0.389	0.400	0.409	0.416	0.422	0.428	0.431	0.432	0.432	0.432	0.429	0.425	0.420	0.411	0.402	0.394	0.381	0.368	0.352	0.336	0.319	0.300	0.280	0.258	0.235	0.211	0.188	0.161	0.136	0.109	0.082	0.054	0.026	-0.002	-0.031	-0.060	-0.089	-0.119	-0.148	-0.178	-0.205	-0.234	-0.261	-0.290	-0.316	-0.342	-0.368	-0.392	-0.416	-0.439	-0.461	-0.481	-0.502	-0.520	-0.538	-0.554	-0.570	-0.584	-0.596	-0.608	-0.618	-0.628	-0.635	-0.641	-0.646	-0.651	-0.654	-0.655	-0.655	-0.655	-0.652	-0.650	-0.646	-0.641	-0.636	-0.630	-0.624	-0.615	-0.608	-0.599	-0.589	-0.579	-0.569	-0.559	-0.548	-0.536	-0.525	-0.514	-0.502	-0.491	-0.481	-0.470	-0.459	-0.449	-0.440	-0.430	-0.422	-0.414	-0.406	-0.400	-0.395	-0.389	-0.385	-0.382	-0.379	-0.378	-0.378	-0.378	-0.379	-0.381	-0.385	-0.390	-0.395	-0.401	-0.409	-0.418	-0.426	-0.436	-0.449	-0.460	-0.472	-0.488	-0.501	-0.518	-0.534	-0.550	-0.568	-0.584	-0.602	-0.621	-0.640	-0.660	-0.679	-0.698	-0.718	-0.736	-0.756	-0.774	-0.794	-0.811	-0.830	-0.846	-0.864	-0.880	-0.895	-0.909	-0.924	-0.936	-0.948	-0.959	-0.968	-0.976	-0.984	-0.990	-0.995	-0.999	-1.001	-1.002	-1.001	-0.999	-0.995	-0.991	-0.984	-0.976	-0.968	-0.956	-0.944	-0.930	-0.915	-0.899	-0.881	-0.864	-0.844	-0.822	-0.801	-0.778	-0.754	-0.729	-0.704	-0.679	-0.652	-0.625	-0.599	-0.571	-0.544	-0.515	-0.486	-0.458	-0.430	-0.401	-0.372	-0.345	-0.318	-0.291	-0.265	-0.239	-0.214	-0.189	-0.165	-0.141	-0.119	-0.098	-0.078	-0.059	-0.040	-0.022	-0.008	0.008	0.021	0.034	0.045	0.056	0.065	0.072	0.079	0.085	0.089	0.091	0.094	0.095	0.094	0.092	0.090	0.086	0.082	0.076	0.070	0.062	0.054	0.045	0.034	0.024	0.011	-0.001	-0.014	-0.028	-0.041	-0.056	-0.071	-0.088	-0.102	-0.119	-0.135	-0.151	-0.169	-0.186	-0.202	-0.221	-0.238	-0.256	-0.272	-0.290	-0.308	-0.325	-0.341	-0.359	-0.375	-0.391	-0.408	-0.422	-0.438	-0.454	-0.468	-0.482	-0.496	-0.509	-0.521	-0.534	-0.546	-0.558	-0.568	-0.576	-0.586	-0.595	-0.604	-0.611	-0.618	-0.624	-0.630	-0.635	-0.640	-0.644	-0.648	-0.650	-0.652	-0.654	-0.655	-0.655	-0.654	-0.654	-0.652	-0.651	-0.648	-0.645	-0.642	-0.639	-0.635	-0.630	-0.625	-0.621	-0.615	-0.610	-0.604	-0.598	-0.591	-0.586	-0.579	-0.572	-0.566	-0.560	-0.554	-0.548	-0.541	-0.535	-0.530	-0.524	-0.519	-0.514	-0.510	-0.505	-0.501	-0.498	-0.495	-0.491	-0.489	-0.486	-0.486	-0.484	-0.482	-0.482	-0.482	-0.484	-0.484	-0.486	-0.488	-0.490	-0.492	-0.495	-0.498	-0.502	-0.506	-0.509	-0.514	-0.519	-0.522	-0.526	-0.531	-0.535	-0.540	-0.544	-0.546	-0.550	-0.554	-0.556	-0.558	-0.560	-0.561	-0.561	-0.562	-0.561	-0.560	-0.558	-0.555	-0.551	-0.548	-0.541	-0.536	-0.529	-0.520	-0.511	-0.501	-0.490	-0.479	-0.466	-0.451	-0.436	-0.421	-0.402	-0.385	-0.366	-0.346	-0.326	-0.304	-0.281	-0.260	-0.235	-0.211	-0.186	-0.161	-0.135	-0.110	-0.082	-0.056	-0.028	-0.001	0.026	0.054	0.082	0.110	0.138	0.165	0.192	0.219	0.246	0.272	0.298	0.324	0.348	0.372	0.396	0.419	0.441	0.462	0.484	0.505	0.524	0.542	0.560	0.578	0.595	0.610	0.625	0.640	0.654	0.665	0.678	0.689	0.700	0.710	0.719	0.729	0.736	0.745	0.751	0.758	0.765	0.771	0.776	0.781	0.785	0.790	0.794	0.798	0.801	0.805	0.808	0.810	0.812	0.815	0.818	0.821	0.822	0.826	0.828	0.830	0.834	0.836	0.839	0.842	0.845	0.848	0.851	0.855	0.859	0.861	0.865	0.869	0.872	0.878	0.881	0.885	0.890	0.895	0.899	0.905	0.910	0.915	0.921	0.926	0.932	0.939	0.945	0.951	0.959	0.965	0.971	0.978	0.985	0.991	0.999	1.005	1.011	1.019	1.025	1.031	1.039	1.044	1.050	1.056	1.061	1.068	1.072	1.078	1.084	1.088	1.091	1.096	1.100	1.102	1.106	1.110	1.111	1.114	1.115	1.116	1.118	1.116	1.116	1.115	1.112	1.111	1.109	1.105	1.102	1.099	1.094	1.091	1.085	1.080	1.074	1.069	1.062	1.056	1.048	1.041	1.034	1.026	1.019	1.010	1.001	0.992	0.984	0.975	0.966	0.958	0.948	0.939	0.930	0.920	0.911	0.901	0.892	0.884	0.874	0.865	0.856	0.848	0.839	0.830	0.822	0.812	0.805	0.795	0.788	0.780	0.771	0.764	0.756	0.748	0.740	0.734	0.728	0.720	0.712	0.706	0.700	0.692	0.688	0.681	0.675	0.669	0.664	0.658	0.652	0.648	0.642	0.639	0.634	0.629	0.626	0.621	0.619	0.616	0.612	0.610	0.608	0.605	0.602	0.600	0.599	0.596	0.595	0.594	0.591	0.591	0.589	0.589	0.588	0.588	0.588	0.586	0.586	0.586	0.588	0.586	0.586	0.586	0.586	0.586	0.586	0.586	0.585	0.585	0.585	0.584	0.584	0.582	0.581	0.580	0.579	0.578	0.575	0.574	0.572	0.570	0.568	0.565	0.562	0.560	0.558	0.554	0.550	0.546	0.544	0.540	0.536	0.531	0.526	0.521	0.518	0.512	0.507	0.501	0.496	0.492	0.488	0.481	0.476	0.471	0.466	0.461	0.456	0.451	0.446	0.442	0.438	0.435	0.430	0.428	0.424	0.421	0.418	0.416	0.414	0.414	0.412	0.411	0.411	0.411	0.412	0.415	0.416	0.420	0.422	0.428	0.432	0.438	0.444	0.450	0.458	0.466	0.475	0.484	0.494	0.505	0.515	0.528	0.540	0.554	0.568	0.582	0.598	0.612	0.629	0.645	0.661	0.679	0.696	0.714	0.730	0.749	0.768	0.785	0.804	0.821	0.840	0.856	0.875	0.891	0.908	0.925	0.940	0.956	0.971	0.985	0.999	1.011	1.024	1.034	1.042	1.052	1.059	1.066	1.071	1.076	1.079	1.081	1.082	1.082	1.081	1.079	1.074	1.069	1.062	1.055	1.046	1.036	1.026	1.012	0.999	0.985	0.970	0.955	0.938	0.920	0.901	0.882	0.862	0.841	0.821	0.801	0.779	0.758	0.736	0.715	0.692	0.671	0.650	0.629	0.608	0.586	0.566	0.548	0.529	0.510	0.492	0.476	0.460	0.445	0.430	0.416	0.402	0.391	0.381	0.370	0.361	0.354	0.346	0.340	0.335	0.330	0.326	0.324	0.322	0.321	0.321	0.322	0.322	0.324	0.326	0.329	0.332	0.335	0.339	0.342	0.345	0.349	0.354	0.356	0.359	0.364	0.366	0.368	0.370	0.371	0.372	0.374	0.372	0.371	0.369	0.366	0.361	0.356	0.351	0.344	0.335	0.325	0.314	0.302	0.289	0.274	0.259	0.241	0.222	0.204	0.184	0.161	0.139	0.115	0.089	0.062	0.034	0.008	-0.024	-0.054	-0.086	-0.118	-0.150	-0.184	-0.218	-0.252	-0.289	-0.324	-0.359	-0.395	-0.431	-0.466	-0.504	-0.540	-0.575	-0.611	-0.645	-0.680	-0.714	-0.748	-0.780	-0.811	-0.844	-0.874	-0.902	-0.930	-0.958	-0.984	-1.008	-1.030	-1.051	-1.072	-1.092	-1.110	-1.126	-1.141	-1.155	-1.168	-1.179	-1.188	-1.195	-1.201	-1.206	-1.209	-1.211	-1.211	-1.211	-1.208	-1.204	-1.199	-1.192	-1.185	-1.176	-1.168	-1.156	-1.144	-1.131	-1.118	-1.102	-1.088	-1.070	-1.054	-1.036	-1.018	-1.000	-0.980	-0.960	-0.940	-0.920	-0.900	-0.879	-0.859	-0.839	-0.818	-0.798	-0.776	-0.755	-0.736	-0.716	-0.698	-0.678	-0.659	-0.641	-0.624	-0.608	-0.591	-0.575	-0.560	-0.546	-0.532	-0.520	-0.509	-0.498	-0.489	-0.479	-0.471	-0.464	-0.456	-0.451	-0.446	-0.444	-0.440	-0.438	-0.436	-0.436	-0.438	-0.439	-0.440	-0.442	-0.448	-0.451	-0.456	-0.462	-0.468	-0.475	-0.482	-0.490	-0.498	-0.505	-0.512	-0.521	-0.529	-0.538	-0.545	-0.552	-0.560	-0.568	-0.574	-0.580	-0.586	-0.590	-0.595	-0.599	-0.600	-0.602	-0.604	-0.604	-0.601	-0.599	-0.594	-0.588	-0.582	-0.574	-0.565	-0.554	-0.541	-0.528	-0.512	-0.495	-0.478	-0.458	-0.436	-0.415	-0.390	-0.365	-0.339	-0.310	-0.280	-0.250	-0.220	-0.186	-0.152	-0.118	-0.082	-0.046	-0.010	0.028	0.065	0.104	0.141	0.180	0.219	0.258	0.295	0.334	0.371	0.409	0.445	0.482	0.518	0.552	0.585	0.618	0.650	0.680	0.709	0.738	0.764	0.789	0.812	0.835	0.855	0.874	0.891	0.908	0.920	0.934	0.944	0.952	0.961	0.966	0.970	0.972	0.975	0.974	0.972	0.970	0.965	0.960	0.952	0.944	0.935	0.925	0.914	0.901	0.889	0.875	0.861	0.848	0.832	0.818	0.801	0.785	0.769	0.754	0.738	0.720	0.705	0.689	0.675	0.659	0.645	0.631	0.619	0.605	0.592	0.582	0.571	0.561	0.554	0.546	0.540	0.534	0.529	0.525	0.524	0.521	0.521	0.524	0.525	0.529	0.532	0.540	0.546	0.555	0.565	0.575	0.586	0.600	0.614	0.630	0.646	0.664	0.682	0.701	0.721	0.742	0.765	0.788	0.810	0.835	0.859	0.885	0.910	0.935	0.961	0.989	1.014	1.041	1.066	1.091	1.118	1.142	1.168	1.191	1.215	1.238	1.260	1.280	1.301	1.320	1.338	1.354	1.369	1.381	1.394	1.405	1.414	1.421	1.428	1.431	1.432	1.434	1.431	1.428	1.424	1.415	1.406	1.396	1.382	1.368	1.352	1.335	1.315	1.292	1.271	1.246	1.220	1.194	1.165	1.136	1.105	1.074	1.041	1.008	0.972	0.938	0.904	0.869	0.832	0.796	0.760	0.725	0.689	0.654	0.619	0.584	0.550	0.518	0.485	0.454	0.424	0.394	0.368	0.339	0.314	0.290	0.268	0.246	0.226	0.209	0.192	0.176	0.162	0.150	0.139	0.130	0.121	0.115	0.110	0.106	0.102	0.102	0.102	0.104	0.105	0.108	0.111	0.116	0.121	0.126	0.131	0.139	0.145	0.151	0.158	0.165	0.171	0.179	0.185	0.190	0.195	0.200	0.202	0.208	0.209	0.211	0.211	0.211	0.210	0.206	0.204	0.198	0.191	0.185	0.176	0.166	0.156	0.144	0.131	0.116	0.101	0.085	0.068	0.049	0.029	0.009	-0.014	-0.035	-0.059	-0.082	-0.106	-0.131	-0.156	-0.182	-0.208	-0.234	-0.260	-0.286	-0.312	-0.339	-0.365	-0.390	-0.415	-0.441	-0.465	-0.490	-0.512	-0.536	-0.558	-0.579	-0.599	-0.619	-0.638	-0.655	-0.672	-0.688	-0.702	-0.716	-0.729	-0.740	-0.750	-0.760	-0.768	-0.774	-0.780	-0.784	-0.788	-0.790	-0.791	-0.791	-0.791	-0.789	-0.786	-0.781	-0.776	-0.771	-0.765	-0.758	-0.749	-0.740	-0.731	-0.720	-0.710	-0.698	-0.685	-0.674	-0.660	-0.648	-0.634	-0.620	-0.605	-0.590	-0.576	-0.561	-0.546	-0.531	-0.518	-0.504	-0.488	-0.474	-0.460	-0.446	-0.432	-0.420	-0.406	-0.395	-0.384	-0.371	-0.361	-0.351	-0.341	-0.332	-0.322	-0.315	-0.306	-0.300	-0.294	-0.288	-0.282	-0.278	-0.274	-0.270	-0.268	-0.265	-0.264	-0.262	-0.261	-0.261	-0.262	-0.264	-0.265	-0.266	-0.269	-0.271	-0.274	-0.276	-0.280	-0.285	-0.289	-0.294	-0.298	-0.301	-0.308	-0.311	-0.318	-0.321	-0.328	-0.332	-0.338	-0.342	-0.349	-0.352	-0.359	-0.362	-0.368	-0.372	-0.376	-0.381	-0.386	-0.389	-0.392	-0.396	-0.399	-0.402	-0.404	-0.406	-0.409	-0.410	-0.411	-0.412	-0.412	-0.414	-0.415	-0.415	-0.412	-0.412	-0.412	-0.410	-0.409	-0.406	-0.404	-0.400	-0.398	-0.394	-0.389	-0.385	-0.379	-0.372	-0.366	-0.360	-0.352	-0.345	-0.335	-0.328	-0.316	-0.306	-0.296	-0.285	-0.272	-0.259	-0.246	-0.232	-0.219	-0.204	-0.189	-0.172	-0.156	-0.139	-0.121	-0.104	-0.086	-0.066	-0.048	-0.028	-0.008	0.011	0.032	0.052	0.072	0.094	0.114	0.135	0.155	0.174	0.194	0.212	0.231	0.250	0.268	0.285	0.301	0.318	0.332	0.346	0.359	0.371	0.382	0.394	0.404	0.411	0.419	0.425	0.430	0.434	0.436	0.438	0.439	0.438	0.436	0.432	0.429	0.424	0.418	0.411	0.404	0.394	0.385	0.374	0.364	0.352	0.339	0.328	0.314	0.301	0.289	0.274	0.260	0.248	0.234	0.219	0.206	0.194	0.180	0.168	0.156	0.145	0.134	0.125	0.115	0.106	0.099	0.091	0.085	0.080	0.075	0.071	0.070	0.068	0.068	0.068	0.069	0.070	0.074	0.078	0.082	0.088	0.095	0.101	0.109	0.116	0.126	0.135	0.146	0.156	0.168	0.180	0.191	0.204	0.215	0.228	0.240	0.254	0.268	0.280	0.292	0.305	0.316	0.329	0.341	0.354	0.365	0.376	0.385	0.395	0.405	0.414	0.422	0.429	0.436	0.442	0.448	0.452	0.456	0.459	0.460	0.461	0.461	0.460	0.459	0.456	0.451	0.448	0.441	0.436	0.429	0.421	0.411	0.401	0.391	0.380	0.369	0.356	0.342	0.329	0.314	0.299	0.282	0.265	0.249	0.230	0.212	0.195	0.176	0.159	0.140	0.122	0.104	0.085	0.068	0.050	0.034	0.016	0.000	-0.015	-0.030	-0.042	-0.056	-0.069	-0.079	-0.089	-0.098	-0.106	-0.112	-0.118	-0.121	-0.124	-0.125	-0.124	-0.122	-0.119	-0.114	-0.106	-0.099	-0.088	-0.078	-0.064	-0.050	-0.032	-0.015	0.005	0.025	0.046	0.071	0.095	0.121	0.150	0.178	0.208	0.238	0.269	0.301	0.334	0.366	0.400	0.434	0.469	0.504	0.539	0.572	0.608	0.642	0.676	0.710	0.744	0.776	0.809	0.840	0.870	0.899	0.929	0.956	0.981	1.006	1.030	1.051	1.072	1.091	1.109	1.125	1.139	1.152	1.164	1.174	1.181	1.188	1.191	1.195	1.195	1.195	1.191	1.188	1.181	1.175	1.165	1.155	1.142	1.129	1.114	1.096	1.079	1.059	1.038	1.015	0.992	0.966	0.941	0.914	0.888	0.858	0.828	0.799	0.768	0.735	0.702	0.669	0.636	0.601	0.568	0.532	0.498	0.464	0.428	0.392	0.359	0.324	0.289	0.255	0.220	0.188	0.154	0.121	0.089	0.058	0.029	-0.001	-0.031	-0.059	-0.085	-0.111	-0.136	-0.159	-0.181	-0.201	-0.221	-0.239	-0.255	-0.270	-0.284	-0.295	-0.306	-0.315	-0.322	-0.328	-0.332	-0.335	-0.336	-0.336	-0.335	-0.331	-0.328	-0.321	-0.314	-0.305	-0.295	-0.284	-0.272	-0.260	-0.246	-0.230	-0.215	-0.198	-0.181	-0.164	-0.145	-0.128	-0.108	-0.089	-0.069	-0.050	-0.030	-0.011	0.008	0.025	0.042	0.060	0.078	0.094	0.110	0.125	0.138	0.150	0.162	0.172	0.182	0.191	0.199	0.206	0.210	0.214	0.218	0.219	0.219	0.219	0.216	0.214	0.210	0.204	0.196	0.190	0.181	0.172	0.161	0.150	0.139	0.126	0.112	0.099	0.085	0.070	0.055	0.040	0.024	0.009	-0.008	-0.024	-0.039	100.000	5.000	2.000	1.000	5.000	0.000	0.000	0.000	0.000	0.000	0.000	0.000	0.000	0.000	0.000	0.000	0.000	0.000	0.056	0.074	0.092	0.112	0.132	0.154	0.175	0.198	0.220	0.242	0.265	0.289	0.311	0.335	0.359	0.382	0.408	0.431	0.454	0.479	0.501	0.524	0.546	0.569	0.590	0.611	0.631	0.651	0.671	0.690	0.708	0.725	0.741	0.758	0.772	0.786	0.800	0.811	0.822	0.832	0.842	0.850	0.858	0.864	0.870	0.875	0.879	0.881	0.884	0.885	0.885	0.886	0.885	0.884	0.881	0.878	0.875	0.871	0.866	0.862	0.858	0.852	0.845	0.839	0.832	0.826	0.820	0.812	0.806	0.800	0.792	0.788	0.780	0.774	0.768	0.762	0.756	0.752	0.749	0.744	0.741	0.739	0.736	0.735	0.734	0.732	0.732	0.732	0.734	0.736	0.739	0.741	0.745	0.750	0.755	0.760	0.766	0.772	0.780	0.786	0.796	0.804	0.812	0.821	0.831	0.841	0.851	0.861	0.872	0.882	0.894	0.905	0.915	0.926	0.936	0.946	0.956	0.966	0.975	0.984	0.994	1.001	1.009	1.015	1.022	1.029	1.035	1.040	1.044	1.049	1.051	1.054	1.055	1.056	1.058	1.056	1.055	1.052	1.050	1.048	1.044	1.039	1.034	1.028	1.020	1.012	1.005	0.996	0.988	0.978	0.968	0.958	0.945	0.934	0.921	0.909	0.895	0.882	0.869	0.855	0.840	0.826	0.810	0.795	0.781	0.765	0.749	0.734	0.718	0.701	0.685	0.669	0.654	0.638	0.621	0.604	0.589	0.572	0.556	0.541	0.525	0.510	0.495	0.480	0.464	0.450	0.436	0.422	0.410	0.395	0.384	0.371	0.360	0.350	0.339	0.329	0.320	0.311	0.304	0.296	0.290	0.284	0.280	0.275	0.272	0.270	0.270	0.269	0.269	0.271	0.274	0.278	0.280	0.288	0.292	0.300	0.308	0.316	0.328	0.338	0.350	0.361	0.375	0.390	0.404	0.420	0.434	0.451	0.469	0.486	0.502	0.521	0.539	0.558	0.576	0.595	0.614	0.631	0.650	0.668	0.685	0.701	0.718	0.734	0.749	0.764	0.778	0.790	0.802	0.812	0.822	0.832	0.840	0.848	0.852	0.856	0.860	0.862	0.864	0.862	0.860	0.859	0.854	0.849	0.841	0.834	0.824	0.814	0.801	0.789	0.775	0.760	0.745	0.728	0.710	0.692	0.672	0.651	0.631	0.610	0.589	0.566	0.544	0.520	0.496	0.472	0.449	0.425	0.400	0.378	0.352	0.329	0.305	0.281	0.258	0.234	0.211	0.189	0.166	0.145	0.122	0.102	0.081	0.061	0.042	0.022	0.004	-0.014	-0.030	-0.046	-0.062	-0.078	-0.092	-0.106	-0.120	-0.132	-0.145	-0.158	-0.169	-0.179	-0.188	-0.198	-0.206	-0.215	-0.222	-0.230	-0.236	-0.242	-0.249	-0.255	-0.260	-0.265	-0.270	-0.274	-0.278	-0.281	-0.285	-0.289	-0.291	-0.294	-0.298	-0.300	-0.304	-0.306	-0.309	-0.312	-0.316	-0.319	-0.322	-0.328	-0.331	-0.336	-0.341	-0.345	-0.351	-0.358	-0.364	-0.370	-0.376	-0.384	-0.392	-0.400	-0.409	-0.419	-0.429	-0.439	-0.450	-0.460	-0.471	-0.484	-0.496	-0.509	-0.522	-0.536	-0.550	-0.564	-0.579	-0.592	-0.608	-0.621	-0.636	-0.651	-0.666	-0.681	-0.695	-0.709	-0.724	-0.738	-0.751	-0.762	-0.776	-0.788	-0.798	-0.808	-0.818	-0.826	-0.832	-0.839	-0.844	-0.849	-0.851	-0.852	-0.854	-0.854	-0.852	-0.848	-0.845	-0.839	-0.831	-0.822	-0.812	-0.801	-0.789	-0.775	-0.760	-0.744	-0.726	-0.708	-0.688	-0.666	-0.644	-0.621	-0.598	-0.572	-0.546	-0.520	-0.494	-0.465	-0.438	-0.409	-0.380	-0.351	-0.322	-0.292	-0.264	-0.235	-0.205	-0.176	-0.148	-0.119	-0.091	-0.064	-0.036	-0.011	0.015	0.040	0.065	0.088	0.111	0.132	0.152	0.172	0.191	0.209	0.226	0.242	0.256	0.270	0.282	0.294	0.304	0.314	0.321	0.330	0.335	0.340	0.345	0.349	0.351	0.354	0.354	0.354	0.354	0.351	0.349	0.345	0.342	0.338	0.332	0.326	0.320	0.312	0.304	0.296	0.286	0.278	0.268	0.258	0.246	0.235	0.224	0.211	0.200	0.186	0.174	0.161	0.148	0.132	0.119	0.104	0.089	0.074	0.059	0.044	0.029	0.011	-0.005	-0.021	-0.038	-0.054	-0.070	-0.086	-0.102	-0.121	-0.138	-0.155	-0.171	-0.188	-0.204	-0.220	-0.238	-0.255	-0.270	-0.286	-0.302	-0.318	-0.332	-0.348	-0.361	-0.376	-0.390	-0.405	-0.419	-0.431	-0.444	-0.456	-0.468	-0.480	-0.490	-0.502	-0.511	-0.521	-0.530	-0.540	-0.548	-0.555	-0.562	-0.569	-0.576	-0.582	-0.586	-0.591	-0.596	-0.601	-0.605	-0.608	-0.611	-0.614	-0.616	-0.619	-0.621	-0.622	-0.624	-0.626	-0.628	-0.630	-0.631	-0.632	-0.634	-0.635	-0.636	-0.638	-0.639	-0.641	-0.642	-0.645	-0.648	-0.650	-0.652	-0.656	-0.659	-0.662	-0.666	-0.671	-0.675	-0.680	-0.685	-0.690	-0.695	-0.700	-0.706	-0.712	-0.718	-0.724	-0.729	-0.736	-0.741	-0.748	-0.752	-0.758	-0.762	-0.768	-0.772	-0.776	-0.779	-0.782	-0.785	-0.786	-0.789	-0.789	-0.789	-0.788	-0.786	-0.782	-0.780	-0.775	-0.769	-0.762	-0.755	-0.746	-0.735	-0.724	-0.711	-0.698	-0.682	-0.666	-0.649	-0.630	-0.610	-0.589	-0.566	-0.542	-0.519	-0.492	-0.466	-0.439	-0.410	-0.381	-0.350	-0.320	-0.289	-0.256	-0.222	-0.190	-0.156	-0.121	-0.086	-0.051	-0.018	0.018	0.052	0.088	0.122	0.159	0.194	0.228	0.260	0.294	0.326	0.359	0.390	0.420	0.451	0.480	0.509	0.535	0.561	0.588	0.612	0.638	0.660	0.682	0.704	0.724	0.744	0.762	0.780	0.798	0.812	0.829	0.842	0.856	0.870	0.881	0.894	0.906	0.916	0.928	0.938	0.946	0.956	0.965	0.974	0.981	0.990	0.998	1.005	1.012	1.021	1.028	1.035	1.042	1.051	1.060	1.068	1.076	1.085	1.095	1.102	1.112	1.124	1.132	1.142	1.154	1.165	1.176	1.188	1.200	1.211	1.222	1.235	1.248	1.261	1.275	1.288	1.301	1.316	1.330	1.345	1.359	1.374	1.389	1.402	1.418	1.432	1.448	1.462	1.476	1.491	1.505	1.519	1.532	1.546	1.560	1.572	1.585	1.599	1.610	1.621	1.632	1.642	1.652	1.664	1.672	1.682	1.690	1.698	1.705	1.711	1.718	1.722	1.728	1.731	1.735	1.738	1.739	1.741	1.741	1.741	1.741	1.739	1.738	1.735	1.730	1.726	1.721	1.716	1.711	1.706	1.699	1.691	1.684	1.676	1.668	1.659	1.650	1.640	1.631	1.620	1.610	1.600	1.588	1.576	1.566	1.554	1.541	1.530	1.519	1.508	1.496	1.484	1.472	1.461	1.450	1.439	1.428	1.416	1.405	1.395	1.385	1.374	1.364	1.354	1.344	1.335	1.326	1.316	1.309	1.301	1.294	1.286	1.279	1.272	1.265	1.260	1.254	1.248	1.242	1.238	1.232	1.229	1.224	1.221	1.218	1.214	1.211	1.208	1.206	1.205	1.202	1.201	1.200	1.200	1.199	1.199	1.198	1.198	1.196	1.196	1.196	1.196	1.196	1.196	1.196	1.196	1.196	1.196	1.196	1.195	1.196	1.195	1.195	1.194	1.194	1.192	1.191	1.189	1.188	1.185	1.182	1.180	1.178	1.174	1.170	1.165	1.160	1.156	1.150	1.145	1.140	1.134	1.128	1.121	1.112	1.105	1.099	1.091	1.082	1.074	1.066	1.058	1.049	1.040	1.031	1.021	1.012	1.005	0.994	0.986	0.978	0.968	0.959	0.950	0.941	0.934	0.925	0.918	0.910	0.902	0.896	0.890	0.884	0.879	0.874	0.870	0.865	0.861	0.859	0.856	0.855	0.854	0.852	0.854	0.854	0.855	0.858	0.860	0.862	0.866	0.872	0.878	0.882	0.890	0.898	0.906	0.914	0.924	0.932	0.944	0.955	0.965	0.978	0.990	1.002	1.016	1.030	1.045	1.060	1.075	1.090	1.105	1.121	1.138	1.154	1.171	1.189	1.205	1.221	1.239	1.256	1.274	1.290	1.308	1.324	1.340	1.356	1.374	1.389	1.405	1.420	1.435	1.450	1.464	1.478	1.490	1.502	1.514	1.525	1.536	1.545	1.554	1.561	1.569	1.575	1.581	1.585	1.589	1.592	1.594	1.594	1.594	1.594	1.590	1.586	1.582	1.578	1.571	1.564	1.555	1.545	1.535	1.522	1.510	1.496	1.482	1.468	1.451	1.434	1.416	1.399	1.380	1.360	1.340	1.319	1.298	1.276	1.254	1.231	1.209	1.186	1.162	1.141	1.118	1.095	1.072	1.050	1.026	1.005	0.982	0.961	0.940	0.920	0.900	0.880	0.860	0.841	0.825	0.806	0.790	0.774	0.760	0.746	0.732	0.719	0.706	0.695	0.684	0.675	0.666	0.656	0.649	0.641	0.634	0.628	0.620	0.615	0.610	0.606	0.601	0.598	0.594	0.590	0.586	0.582	0.580	0.576	0.574	0.570	0.566	0.562	0.559	0.554	0.549	0.542	0.538	0.531	0.525	0.518	0.509	0.501	0.492	0.484	0.474	0.462	0.450	0.439	0.426	0.412	0.399	0.385	0.370	0.354	0.338	0.320	0.301	0.285	0.265	0.246	0.226	0.206	0.186	0.165	0.145	0.124	0.102	0.079	0.058	0.035	0.014	-0.009	-0.030	-0.051	-0.072	-0.095	-0.115	-0.138	-0.156	-0.178	-0.196	-0.216	-0.234	-0.251	-0.270	-0.286	-0.302	-0.319	-0.334	-0.346	-0.360	-0.374	-0.385	-0.396	-0.408	-0.418	-0.428	-0.436	-0.444	-0.450	-0.458	-0.464	-0.468	-0.472	-0.475	-0.479	-0.481	-0.482	-0.482	-0.484	-0.484	-0.485	-0.484	-0.482	-0.480	-0.479	-0.476	-0.475	-0.471	-0.469	-0.466	-0.464	-0.459	-0.456	-0.452	-0.450	-0.446	-0.442	-0.440	-0.438	-0.435	-0.434	-0.431	-0.429	-0.428	-0.428	-0.426	-0.428	-0.428	-0.428	-0.430	-0.432	-0.434	-0.438	-0.441	-0.446	-0.451	-0.458	-0.464	-0.471	-0.479	-0.488	-0.498	-0.507	-0.519	-0.529	-0.541	-0.554	-0.566	-0.580	-0.594	-0.609	-0.624	-0.639	-0.655	-0.670	-0.688	-0.704	-0.721	-0.738	-0.755	-0.772	-0.789	-0.805	-0.822	-0.838	-0.852	-0.869	-0.884	-0.898	-0.911	-0.922	-0.935	-0.946	-0.956	-0.965	-0.972	-0.979	-0.984	-0.989	-0.991	-0.992	-0.992	-0.990	-0.986	-0.981	-0.974	-0.965	-0.955	-0.942	-0.929	-0.914	-0.895	-0.876	-0.855	-0.832	-0.809	-0.781	-0.752	-0.724	-0.692	-0.660	-0.625	-0.590	-0.554	-0.516	-0.476	-0.435	-0.394	-0.351	-0.309	-0.265	-0.220	-0.176	-0.131	-0.086	-0.041	0.005	0.050	0.095	0.140	0.184	0.228	0.270	0.312	0.352	0.394	0.432	0.470	0.506	0.542	0.576	0.609	0.640	0.669	0.696	0.722	0.746	0.769	0.790	0.809	0.825	0.840	0.855	0.868	0.878	0.885	0.892	0.898	0.902	0.904	0.905	0.905	0.902	0.901	0.896	0.891	0.886	0.879	0.872	0.864	0.855	0.846	0.836	0.828	0.818	0.808	0.799	0.789	0.779	0.770	0.759	0.751	0.742	0.735	0.729	0.722	0.716	0.711	0.708	0.705	0.701	0.701	0.701	0.702	0.704	0.706	0.711	0.716	0.722	0.731	0.740	0.749	0.760	0.772	0.785	0.800	0.816	0.831	0.849	0.869	0.888	0.908	0.929	0.952	0.975	0.999	1.022	1.049	1.075	1.101	1.129	1.156	1.184	1.212	1.241	1.271	1.300	1.329	1.358	1.388	1.416	1.446	1.474	1.502	1.531	1.559	1.585	1.612	1.638	1.662	1.686	1.710	1.732	1.754	1.775	1.794	1.811	1.828	1.842	1.856	1.869	1.880	1.889	1.896	1.901	1.906	1.909	1.909	1.908	1.905	1.901	1.895	1.888	1.878	1.866	1.854	1.840	1.824	1.805	1.788	1.766	1.745	1.721	1.696	1.671	1.644	1.615	1.588	1.558	1.526	1.495	1.464	1.432	1.399	1.365	1.332	1.300	1.268	1.232	1.200	1.169	1.136	1.105	1.074	1.042	1.012	0.985	0.956	0.930	0.904	0.880	0.856	0.834	0.814	0.794	0.775	0.759	0.742	0.728	0.714	0.702	0.691	0.681	0.674	0.666	0.660	0.656	0.652	0.649	0.646	0.645	0.644	0.645	0.646	0.645	0.648	0.649	0.651	0.651	0.654	0.655	0.656	0.658	0.658	0.659	0.658	0.656	0.656	0.652	0.649	0.646	0.640	0.635	0.626	0.619	0.609	0.598	0.586	0.571	0.558	0.542	0.525	0.506	0.486	0.466	0.444	0.421	0.396	0.371	0.346	0.319	0.291	0.261	0.232	0.202	0.172	0.141	0.109	0.078	0.045	0.012	-0.020	-0.052	-0.085	-0.118	-0.149	-0.180	-0.212	-0.242	-0.274	-0.304	-0.334	-0.361	-0.390	-0.416	-0.442	-0.468	-0.491	-0.515	-0.538	-0.559	-0.579	-0.598	-0.615	-0.631	-0.646	-0.661	-0.675	-0.686	-0.696	-0.706	-0.715	-0.722	-0.728	-0.734	-0.738	-0.741	-0.742	-0.745	-0.745	-0.745	-0.745	-0.744	-0.741	-0.739	-0.735	-0.731	-0.726	-0.721	-0.718	-0.712	-0.706	-0.701	-0.695	-0.689	-0.682	-0.678	-0.671	-0.665	-0.660	-0.655	-0.650	-0.644	-0.639	-0.636	-0.631	-0.629	-0.625	-0.622	-0.621	-0.619	-0.618	-0.619	-0.618	-0.619	-0.619	-0.621	-0.624	-0.626	-0.630	-0.634	-0.638	-0.642	-0.648	-0.654	-0.660	-0.666	-0.674	-0.681	-0.689	-0.696	-0.705	-0.714	-0.722	-0.731	-0.741	-0.749	-0.759	-0.768	-0.778	-0.786	-0.795	-0.804	-0.812	-0.821	-0.830	-0.839	-0.848	-0.855	-0.862	-0.870	-0.878	-0.884	-0.891	-0.898	-0.904	-0.909	-0.912	-0.918	-0.922	-0.928	-0.931	-0.935	-0.938	-0.941	-0.944	-0.946	-0.949	-0.950	-0.951	-0.954	-0.955	-0.955	-0.956	-0.958	-0.958	-0.959	-0.959	-0.961	-0.961	-0.961	-0.962	-0.962	-0.962	-0.962	-0.964	-0.965	-0.964	-0.965	-0.966	-0.966	-0.968	-0.966	-0.966	-0.966	-0.966	-0.966	-0.965	-0.964	-0.964	-0.961	-0.960	-0.958	-0.955	-0.952	-0.949	-0.945	-0.940	-0.936	-0.930	-0.925	-0.918	-0.911	-0.904	-0.894	-0.885	-0.875	-0.865	-0.854	-0.842	-0.829	-0.816	-0.802	-0.788	-0.771	-0.755	-0.739	-0.721	-0.704	-0.686	-0.668	-0.650	-0.632	-0.611	-0.592	-0.575	-0.555	-0.536	-0.516	-0.498	-0.480	-0.460	-0.442	-0.424	-0.406	-0.390	-0.374	-0.358	-0.342	-0.329	-0.314	-0.300	-0.289	-0.279	-0.266	-0.258	-0.249	-0.241	-0.235	-0.229	-0.224	-0.220	-0.216	-0.215	-0.212	-0.211	-0.211	-0.212	-0.214	-0.216	-0.219	-0.222	-0.226	-0.230	-0.235	-0.239	-0.245	-0.250	-0.255	-0.261	-0.266	-0.272	-0.279	-0.284	-0.290	-0.294	-0.300	-0.305	-0.309	-0.314	-0.318	-0.321	-0.325	-0.328	-0.329	-0.331	-0.334	-0.335	-0.334	-0.335	-0.335	-0.335	-0.332	-0.331	-0.330	-0.329	-0.326	-0.324	-0.321	-0.319	-0.316	-0.314	-0.311	-0.309	-0.306	-0.304	-0.301	-0.300	-0.298	-0.296	-0.295	-0.295	-0.294	-0.295	-0.296	-0.296	-0.299	-0.301	-0.304	-0.308	-0.311	-0.318	-0.324	-0.329	-0.336	-0.345	-0.354	-0.362	-0.372	-0.384	-0.396	-0.409	-0.422	-0.436	-0.451	-0.466	-0.482	-0.500	-0.516	-0.535	-0.552	-0.571	-0.590	-0.609	-0.628	-0.648	-0.666	-0.686	-0.706	-0.726	-0.746	-0.766	-0.785	-0.805	-0.825	-0.844	-0.862	-0.881	-0.899	-0.916	-0.932	-0.949	-0.964	-0.978	-0.990	-1.004	-1.014	-1.024	-1.032	-1.041	-1.048	-1.052	-1.058	-1.059	-1.061	-1.061	-1.060	-1.056	-1.052	-1.046	-1.040	-1.031	-1.020	-1.009	-0.995	-0.981	-0.965	-0.948	-0.928	-0.906	-0.884	-0.861	-0.835	-0.809	-0.781	-0.752	-0.722	-0.691	-0.659	-0.625	-0.590	-0.555	-0.519	-0.481	-0.444	-0.406	-0.368	-0.330	-0.290	-0.251	-0.211	-0.171	-0.132	-0.092	-0.052	-0.012	0.025	0.064	0.101	0.139	0.175	0.210	0.246	0.280	0.311	0.344	0.374	0.402	0.430	0.458	0.481	0.506	0.528	0.548	0.566	0.582	0.598	0.611	0.622	0.632	0.641	0.648	0.651	0.654	0.655	0.655	0.652	0.648	0.642	0.634	0.625	0.614	0.601	0.586	0.571	0.554	0.534	0.514	0.492	0.469	0.445	0.420	0.394	0.366	0.339	0.310	0.281	0.251	0.220	0.188	0.158	0.125	0.092	0.061	0.030	-0.002	-0.035	-0.066	-0.098	-0.129	-0.158	-0.189	-0.218	-0.245	-0.272	-0.299	-0.324	-0.349	-0.371	-0.392	-0.414	-0.434	-0.451	-0.468	-0.481	-0.495	-0.506	-0.516	-0.524	-0.531	-0.535	-0.538	-0.539	-0.539	-0.538	-0.532	-0.528	-0.520	-0.511	-0.500	-0.489	-0.475	-0.460	-0.444	-0.428	-0.408	-0.388	-0.365	-0.344	-0.320	-0.296	-0.270	-0.244	-0.219	-0.191	-0.164	-0.136	-0.109	-0.079	-0.051	-0.022	0.006	0.035	0.064	0.090	0.119	0.146	0.172	0.199	0.224	0.249	0.271	0.295	0.318	0.339	0.359	0.379	0.396	0.412	0.430	0.445	0.459	0.471	0.482	0.492	0.502	0.510	0.518	0.522	0.528	0.532	0.535	0.536	0.539	0.539	0.538	0.535	0.532	0.530	0.526	0.522	0.516	0.511	0.505	0.499	0.492	0.485	0.478	0.470	0.462	0.455	0.446	0.439	0.431	0.424	0.416	0.409	0.402	0.395	0.389	0.382	0.378	0.372	0.368	0.364	0.360	0.356	0.355	0.352	0.351	0.351	0.351	0.352	0.354	0.356	0.360	0.364	0.368	0.374	0.379	0.385	0.391	0.400	0.408	0.416	0.426	0.436	0.448	0.459	0.470	0.482	0.495	0.509	0.521	0.535	0.549	0.561	0.576	0.589	0.602	0.616	0.629	0.641	0.655	0.668	0.680	0.691	0.702	0.714	0.725	0.735	0.744	0.754	0.761	0.769	0.775	0.781	0.786	0.790	0.794	0.796	0.798	0.799	0.798	0.796	0.794	0.791	0.788	0.781	0.776	0.769	0.761	0.752	0.742	0.732	0.721	0.709	0.696	0.682	0.669	0.652	0.638	0.622	0.605	0.589	0.571	0.554	0.536	0.518	0.500	0.481	0.464	0.445	0.426	0.408	0.390	0.371	0.355	0.338	0.321	0.304	0.289	0.274	0.259	0.245	0.231	0.220	0.209	0.198	0.188	0.178	0.171	0.164	0.158	0.151	0.146	0.142	0.140	0.139	0.138	0.138	0.140	0.141	0.144	0.148	0.151	0.158	0.164	0.170	0.178	0.186	0.194	0.202	0.212	0.222	0.231	0.242	0.252	0.264	0.275	0.285	0.295	0.306	0.316	0.326	0.336	0.345	0.354	0.362	0.370	0.376	0.382	0.389	0.394	0.398	0.401	0.402	0.404	0.406	0.405	0.404	0.402	0.399	0.395	0.390	0.382	0.375	0.368	0.359	0.349	0.338	0.325	0.312	0.299	0.285	0.270	0.254	0.238	0.221	0.204	0.186	0.169	0.151	0.132	0.114	0.094	0.075	0.056	0.039	0.020	0.001	-0.018	-0.035	-0.054	-0.071	-0.088	-0.106	-0.121	-0.138	-0.151	-0.166	-0.181	-0.194	-0.205	-0.218	-0.228	-0.238	-0.246	-0.254	-0.260	-0.268	-0.272	-0.276	-0.280	-0.282	-0.284	-0.285	-0.285	-0.282	-0.281	-0.279	-0.275	-0.270	-0.264	-0.259	-0.252	-0.244	-0.236	-0.228	-0.218	-0.208	-0.198	-0.186	-0.175	-0.164	-0.151	-0.139	-0.126	-0.112	-0.100	-0.086	-0.072	-0.058	-0.044	-0.029	-0.015	0.000	0.015	0.029	0.044	0.058	0.072	0.088	0.101	0.115	0.130	0.144	0.158	0.171	0.185	0.199	0.211	0.224	0.236	0.250	0.261	0.274	0.286	0.299	0.309	0.321	0.331	0.344	0.354	0.365	0.375	0.386	0.398	0.408	0.419	0.429	0.440	0.451	0.461	0.472	0.484	0.494	0.506	0.518	0.529	0.542	0.555	0.566	0.580	0.594	0.608	0.622	0.636	0.652	0.669	0.685	0.700	0.718	0.736	0.755	0.774	0.792	0.812	0.832	0.854	0.874	0.895	0.919	0.940	0.962	0.986	1.011	1.034	1.059	1.084	1.109	1.132	1.158	1.182	1.209	1.232	1.259	1.282	1.309	1.332	1.359	1.382	1.408	1.431	1.454	1.478	1.500	1.521	1.544	1.565	1.585	1.605	1.624	1.642	1.660	1.676	1.692	1.708	1.722	1.735	1.749	1.759	1.770	1.780	1.789	1.796	1.802	1.809	1.812	1.815	1.819	1.820	1.821	1.820	1.819	1.816	1.812	1.809	1.802	1.798	1.791	1.784	1.776	1.766	1.758	1.746	1.735	1.722	1.712	1.699	1.686	1.671	1.658	1.642	1.628	1.612	1.598	1.582	1.568	1.551	1.535	1.519	1.502	1.488	1.472	1.456	1.441	1.426	1.410	1.395	1.380	1.366	1.352	1.339	1.325	1.311	1.299	1.288	1.276	1.264	1.254	1.242	1.234	1.225	1.215	1.208	1.199	1.191	1.184	1.176	1.169	1.164	1.158	1.152	1.146	1.142	1.138	1.132	1.129	1.124	1.120	1.116	1.114	1.110	1.105	1.102	1.100	1.096	1.092	1.089	1.086	1.082	1.078	1.074	1.070	1.065	1.061	1.056	1.051	1.046	1.041	1.035	1.029	1.022	1.015	1.008	1.000	0.991	0.982	0.975	0.966	0.956	0.946	0.936	0.925	0.915	0.905	0.892	0.880	0.868	0.855	0.842	0.829	0.816	0.801	0.788	0.772	0.758	0.742	0.728	0.712	0.696	0.680	0.664	0.648	0.631	0.614	0.596	0.580	0.562	0.545	0.528	0.510	0.494	0.475	0.456	0.439	0.422	0.405	0.386	0.370	0.351	0.335	0.319	0.301	0.285	0.268	0.252	0.236	0.221	0.205	0.190	0.175	0.161	0.146	0.132	0.121	0.108	0.096	0.084	0.074	0.062	0.054	0.044	0.035	0.028	0.021	0.014	0.009	0.002	-0.001	-0.006	-0.010	-0.012	-0.015	-0.015	-0.018	-0.016	-0.016	-0.015	-0.014	-0.012	-0.009	-0.006	-0.002	0.001	0.006	0.011	0.015	0.020	0.026	0.031	0.036	0.042	0.049	0.054	0.060	0.066	0.071	0.079	0.084	0.090	0.095	0.099	0.104	0.109	0.114	0.119	0.122	0.126	0.129	0.132	0.135	0.138	0.140	0.140	0.142	0.142	0.144	0.142	0.142	0.142	0.141	0.140	0.138	0.138	0.135	0.132	0.131	0.129	0.126	0.124	0.121	0.119	0.116	0.114	0.111	0.108	0.106	0.104	0.101	0.100	0.099	0.098	0.096	0.095	0.095	0.095	0.096	0.096	0.099	0.100	0.101	0.104	0.106	0.109	0.112	0.118	0.121	0.126	0.134	0.139	0.145	0.152	0.161	0.169	0.178	0.186	0.196	0.206	0.216	0.226	0.238	0.250	0.261	0.274	0.285	0.299	0.312	0.325	0.339	0.352	0.366	0.379	0.394	0.408	0.422	0.436	0.451	0.465	0.479	0.492	0.505	0.519	0.531	0.545	0.556	0.569	0.580	0.591	0.602	0.612	0.621	0.630	0.639	0.646	0.651	0.656	0.662	0.666	0.669	0.670	0.671	0.672	0.670	0.669	0.665	0.661	0.656	0.649	0.642	0.634	0.624	0.614	0.601	0.590	0.575	0.561	0.546	0.530	0.512	0.495	0.475	0.456	0.436	0.415	0.395	0.372	0.350	0.329	0.305	0.281	0.260	0.236	0.212	0.189	0.166	0.142	0.120	0.096	0.075	0.052	0.030	0.009	-0.011	-0.031	-0.051	-0.071	-0.089	-0.106	-0.122	-0.139	-0.154	-0.169	-0.182	-0.195	-0.208	-0.218	-0.229	-0.238	-0.248	-0.255	-0.261	-0.269	-0.274	-0.280	-0.284	-0.288	-0.290	-0.292	-0.294	-0.295	-0.295	-0.295	-0.295	-0.295	-0.294	-0.292	-0.291	-0.290	-0.288	-0.286	-0.282	-0.280	-0.279	-0.275	-0.271	-0.269	-0.265	-0.261	-0.258	-0.255	-0.251	-0.249	-0.246	-0.244	-0.240	-0.238	-0.235	-0.234	-0.231	-0.229	-0.228	-0.226	-0.225	-0.224	-0.225	-0.224	-0.224	-0.224	-0.225	-0.225	-0.228	-0.229	-0.231	-0.235	-0.238	-0.240	-0.245	-0.249	-0.254	-0.260	-0.265	-0.271	-0.278	-0.285	-0.292	-0.300	-0.309	-0.318	-0.326	-0.335	-0.345	-0.355	-0.365	-0.376	-0.386	-0.398	-0.408	-0.419	-0.430	-0.440	-0.451	-0.462	-0.472	-0.484	-0.494	-0.505	-0.514	-0.524	-0.532	-0.540	-0.548	-0.555	-0.562	-0.568	-0.572	-0.578	-0.580	-0.582	-0.584	-0.584	-0.584	-0.582	-0.579	-0.576	-0.571	-0.565	-0.558	-0.550	-0.540	-0.530	-0.518	-0.505	-0.491	-0.476	-0.461	-0.445	-0.426	-0.408	-0.389	-0.369	-0.348	-0.326	-0.305	-0.282	-0.260	-0.236	-0.214	-0.189	-0.165	-0.142	-0.118	-0.094	-0.071	-0.048	-0.025	-0.001	0.020	0.042	0.064	0.084	0.104	0.122	0.141	0.159	0.176	0.192	0.208	0.221	0.234	0.246	0.258	0.268	0.278	0.285	0.292	0.300	0.305	0.310	0.314	0.316	0.320	0.321	0.320	0.321	0.320	0.318	0.316	0.314	0.310	0.305	0.301	0.295	0.290	0.285	0.278	0.271	0.265	0.258	0.250	0.242	0.235	0.226	0.218	0.210	0.202	0.195	0.186	0.179	0.171	0.162	0.155	0.146	0.139	0.130	0.124	0.116	0.108	0.100	0.092	0.085	0.078	0.071	0.064	0.058	0.050	0.044	0.038	0.031	0.025	0.019	0.012	0.006	0.001	-0.005	-0.010	-0.014	-0.020	-0.025	-0.029	-0.034	-0.038	-0.041	-0.045	-0.049	-0.052	-0.055	-0.058	-0.060	-0.062	-0.064	-0.066	-0.068	-0.069	-0.070	-0.070	-0.071	-0.070	-0.071	-0.071	-0.070	-0.070	-0.070	-0.069	-0.068	-0.066	-0.065	-0.065	-0.064	-0.062	-0.062	-0.061	-0.060	-0.060	-0.059	-0.058	-0.058	-0.058	-0.058	-0.056	-0.058	-0.059	-0.060	-0.061	-0.062	-0.065	-0.069	-0.071	-0.074	-0.078	-0.082	-0.086	-0.091	-0.096	-0.102	-0.108	-0.115	-0.121	-0.129	-0.135	-0.142	-0.151	-0.159	-0.168	-0.175	-0.184	-0.192	-0.200	-0.209	-0.218	-0.226	-0.234	-0.241	-0.249	-0.256	-0.264	-0.270	-0.276	-0.282	-0.288	-0.291	-0.295	-0.298	-0.299	-0.300	-0.300	-0.300	-0.299	-0.296	-0.294	-0.290	-0.285	-0.279	-0.271	-0.264	-0.256	-0.245	-0.235	-0.222	-0.210	-0.196	-0.181	-0.165	-0.149	-0.131	-0.112	-0.094	-0.075	-0.054	-0.034	-0.012	0.011	0.032	0.056	0.080	0.104	0.128	0.151	0.175	0.200	0.224	0.249	0.274	0.296	0.320	0.344	0.366	0.388	0.411	0.431	0.452	0.472	0.492	0.511	0.530	0.548	0.564	0.580	0.595	0.610	0.622	0.635	0.646	0.658	0.666	0.675	0.684	0.690	0.696	0.702	0.706	0.710	0.714	0.715	0.716	0.718	0.718	0.716	0.716	0.714	0.711	0.709	0.706	0.702	0.699	0.695	0.690	0.686	0.681	0.676	0.670	0.666	0.661	0.656	0.651	0.646	0.641	0.638	0.634	0.629	0.625	0.622	0.619	0.618	0.615	0.614	0.612	0.611	0.611	0.611	0.612	0.612	0.615	0.618	0.619	0.622	0.625	0.629	0.632	0.638	0.642	0.648	0.652	0.659	0.664	0.671	0.676	0.684	0.690	0.698	0.705	0.711	0.719	0.728	0.735	0.741	0.749	0.756	0.762	0.770	0.778	0.784	0.789	0.795	0.800	0.806	0.810	0.815	0.819	0.822	0.826	0.829	0.832	0.834	0.835	0.838	0.838	0.838	0.838	0.838	0.836	0.834	0.832	0.829	0.825	0.821	0.818	0.812	0.808	0.801	0.796	0.789	0.781	0.774	0.766	0.758	0.749	0.739	0.730	0.719	0.710	0.699	0.686	0.675	0.664	0.651	0.639	0.626	0.612	0.599	0.586	0.571	0.558	0.542	0.529	0.514	0.499	0.484	0.469	0.452	0.438	0.422	0.406	0.392	0.378	0.360	0.346	0.330	0.316	0.301	0.286	0.271	0.258	0.244	0.231	0.218	0.205	0.195	0.182	0.171	0.161	0.152	0.142	0.134	0.128	0.120	0.114	0.109	0.104	0.101	0.099	0.096	0.095	0.095	0.096	0.098	0.101	0.104	0.108	0.114	0.121	0.129	0.136	0.145	0.155	0.166	0.176	0.189	0.202	0.214	0.228	0.242	0.258	0.274	0.289	0.305	0.320	0.338	0.354	0.370	0.388	0.402	0.419	0.435	0.451	0.466	0.480	0.495	0.509	0.521	0.534	0.545	0.556	0.565	0.574	0.581	0.588	0.594	0.599	0.601	0.604	0.605	0.605	0.604	0.600	0.596	0.591	0.584	0.578	0.568	0.558	0.546	0.535	0.520	0.506	0.489	0.474	0.455	0.436	0.416	0.396	0.375	0.354	0.331	0.309	0.285	0.261	0.238	0.212	0.189	0.164	0.139	0.114	0.089	0.065	0.040	0.016	-0.009	-0.032	-0.056	-0.079	-0.101	-0.124	-0.146	-0.168	-0.188	-0.208	-0.228	-0.245	-0.264	-0.281	-0.296	-0.312	-0.328	-0.341	-0.355	-0.366	-0.379	-0.390	-0.400	-0.410	-0.419	-0.426	-0.435	-0.441	-0.448	-0.454	-0.459	-0.464	-0.469	-0.472	-0.475	-0.479	-0.481	-0.484	-0.486	-0.489	-0.491	-0.491	-0.494	-0.495	-0.496	-0.498	-0.499	-0.500	-0.502	-0.504	-0.506	-0.510	-0.512	-0.515	-0.518	-0.522	-0.526	-0.531	-0.536	-0.542	-0.549	-0.555	-0.562	-0.570	-0.579	-0.586	-0.596	-0.606	-0.616	-0.628	-0.639	-0.651	-0.665	-0.678	-0.692	-0.706	-0.721	-0.736	-0.752	-0.769	-0.785	-0.802	-0.820	-0.838	-0.855	-0.874	-0.891	-0.910	-0.929	-0.948	-0.964	-0.982	-1.000	-1.019	-1.036	-1.054	-1.071	-1.086	-1.104	-1.119	-1.132	-1.146	-1.160	-1.172	-1.182	-1.194	-1.202	-1.211	-1.218	-1.224	-1.229	-1.231	-1.235	-1.235	-1.235	-1.232	-1.230	-1.224	-1.218	-1.211	-1.201	-1.191	-1.179	-1.166	-1.151	-1.136	-1.118	-1.100	-1.080	-1.059	-1.036	-1.012	-0.989	-0.962	-0.936	-0.910	-0.881	-0.854	-0.825	-0.794	-0.764	-0.735	-0.702	-0.671	-0.641	-0.609	-0.578	-0.545	-0.514	-0.484	-0.452	-0.420	-0.391	-0.361	-0.331	-0.302	-0.275	-0.249	-0.221	-0.195	-0.171	-0.148	-0.125	-0.104	-0.082	-0.062	-0.044	-0.026	-0.010	0.006	0.020	0.032	0.045	0.056	0.065	0.074	0.082	0.088	0.092	0.098	0.100	0.102	0.105	0.104	0.104	0.101	0.098	0.095	0.089	0.084	0.078	0.069	0.061	0.051	0.042	0.031	0.020	0.009	-0.004	-0.018	-0.030	-0.046	-0.060	-0.075	-0.091	-0.109	-0.125	-0.144	-0.161	-0.179	-0.198	-0.216	-0.236	-0.255	-0.275	-0.295	-0.315	-0.335	-0.355	-0.376	-0.396	-0.416	-0.438	-0.459	-0.479	-0.499	-0.520	-0.540	-0.559	-0.579	-0.598	-0.618	-0.636	-0.655	-0.672	-0.691	-0.709	-0.726	-0.742	-0.759	-0.776	-0.791	-0.806	-0.821	-0.835	-0.849	-0.861	-0.875	-0.886	-0.898	-0.909	-0.920	-0.930	-0.939	-0.948	-0.958	-0.965	-0.974	-0.980	-0.988	-0.994	-1.000	-1.005	-1.011	-1.016	-1.021	-1.025	-1.030	-1.035	-1.039	-1.042	-1.046	-1.051	-1.055	-1.059	-1.062	-1.066	-1.070	-1.074	-1.079	-1.082	-1.086	-1.092	-1.096	-1.101	-1.106	-1.111	-1.118	-1.124	-1.129	-1.135	-1.141	-1.148	-1.154	-1.161	-1.168	-1.175	-1.181	-1.189	-1.196	-1.202	-1.209	-1.215	-1.221	-1.228	-1.232	-1.238	-1.242	-1.246	-1.250	-1.254	-1.256	-1.258	-1.259	-1.259	-1.259	-1.256	-1.256	-1.252	-1.248	-1.244	-1.236	-1.229	-1.221	-1.211	-1.200	-1.189	-1.175	-1.160	-1.145	-1.128	-1.109	-1.090	-1.069	-1.048	-1.024	-0.999	-0.974	-0.948	-0.919	-0.891	-0.861	-0.831	-0.800	-0.769	-0.736	-0.702	-0.669	-0.634	-0.599	-0.564	-0.528	-0.491	-0.456	-0.420	-0.382	-0.346	-0.311	-0.275	-0.239	-0.204	-0.168	-0.134	-0.100	-0.068	-0.034	-0.001	0.030	0.061	0.090	0.119	0.148	0.174	0.200	0.226	0.251	0.275	0.296	0.319	0.339	0.359	0.378	0.396	0.414	0.430	0.446	0.460	0.475	0.488	0.500	0.511	0.524	0.534	0.544	0.554	0.564	0.572	0.581	0.590	0.598	0.605	0.612	0.621	0.629	0.635	0.642	0.650	0.658	0.664	0.672	0.680	0.688	0.695	0.704	0.712	0.722	0.730	0.740	0.750	0.760	0.770	0.780	0.791	0.802	0.814	0.825	0.839	0.850	0.862	0.875	0.889	0.901	0.915	0.929	0.942	0.956	0.972	0.986	1.001	1.015	1.030	1.045	1.061	1.076	1.090	1.106	1.120	1.134	1.149	1.164	1.176	1.190	1.204	1.218	1.229	1.242	1.254	1.266	1.276	1.288	1.298	1.308	1.316	1.326	1.332	1.341	1.348	1.355	1.359	1.365	1.368	1.372	1.375	1.378	1.379	1.380	1.379	1.378	1.376	1.375	1.371	1.369	1.365	1.360	1.356	1.350	1.344	1.338	1.330	1.322	1.315	1.306	1.299	1.290	1.280	1.270	1.261	1.249	1.239	1.229	1.218	1.206	1.196	1.184	1.174	1.162	1.151	1.140	1.129	1.118	1.106	1.095	1.085	1.074	1.064	1.052	1.042	1.032	1.021	1.012	1.002	0.994	0.984	0.975	0.966	0.958	0.949	0.941	0.934	0.926	0.920	0.912	0.905	0.899	0.892	0.886	0.881	0.875	0.870	0.865	0.860	0.855	0.849	0.845	0.841	0.836	0.832	0.830	0.826	0.822	0.819	0.816	0.812	0.810	0.808	0.804	0.801	0.798	0.795	0.792	0.790	0.788	0.784	0.781	0.778	0.775	0.774	0.770	0.768	0.764	0.761	0.758	0.755	0.752	0.749	0.746	0.742	0.739	0.735	0.731	0.729	0.725	0.720	0.716	0.712	0.709	0.705	0.700	0.696	0.692	0.689	0.685	0.681	0.678	0.674	0.670	0.668	0.664	0.660	0.658	0.655	0.652	0.650	0.648	0.645	0.644	0.641	0.641	0.639	0.638	0.638	0.636	0.636	0.636	0.636	0.638	0.638	0.639	0.640	0.641	0.644	0.646	0.649	0.651	0.654	0.658	0.661	0.665	0.670	0.674	0.678	0.684	0.689	0.695	0.701	0.708	0.712	0.720	0.728	0.735	0.744	0.751	0.760	0.769	0.778	0.786	0.798	0.806	0.816	0.828	0.838	0.849	0.861	0.872	0.884	0.896	0.909	0.921	0.934	0.946	0.960	0.972	0.986	0.999	1.012	1.026	1.040	1.054	1.066	1.080	1.094	1.106	1.119	1.131	1.144	1.155	1.168	1.179	1.190	1.199	1.209	1.219	1.226	1.235	1.241	1.248	1.252	1.259	1.262	1.264	1.266	1.268	1.268	1.266	1.264	1.261	1.258	1.252	1.246	1.240	1.231	1.221	1.212	1.200	1.188	1.175	1.160	1.146	1.130	1.114	1.096	1.078	1.060	1.040	1.021	1.001	0.980	0.960	0.939	0.918	0.895	0.872	0.851	0.830	0.808	0.786	0.764	0.742	0.722	0.702	0.681	0.661	0.644	0.624	0.606	0.589	0.572	0.556	0.540	0.525	0.510	0.496	0.482	0.471	0.459	0.448	0.439	0.429	0.419	0.411	0.404	0.398	0.390	0.382	0.378	0.371	0.368	0.361	0.356	0.352	0.348	0.342	0.339	0.334	0.329	0.325	0.320	0.314	0.309	0.302	0.298	0.290	0.284	0.276	0.268	0.259	0.250	0.239	0.228	0.216	0.205	0.192	0.178	0.164	0.149	0.132	0.115	0.098	0.080	0.061	0.041	0.020	0.000	-0.022	-0.045	-0.069	-0.091	-0.116	-0.140	-0.166	-0.191	-0.218	-0.245	-0.271	-0.298	-0.325	-0.351	-0.379	-0.406	-0.434	-0.460	-0.489	-0.515	-0.541	-0.568	-0.594	-0.619	-0.644	-0.669	-0.691	-0.715	-0.738	-0.759	-0.780	-0.800	-0.819	-0.838	-0.855	-0.871	-0.886	-0.901	-0.914	-0.925	-0.936	-0.946	-0.956	-0.964	-0.971	-0.978	-0.981	-0.985	-0.989	-0.991	-0.991	-0.991	-0.991	-0.989	-0.986	-0.982	-0.979	-0.972	-0.968	-0.961	-0.954	-0.948	-0.940	-0.930	-0.922	-0.912	-0.902	-0.894	-0.884	-0.874	-0.864	-0.855	-0.845	-0.835	-0.825	-0.815	-0.806	-0.796	-0.789	-0.779	-0.771	-0.764	-0.756	-0.751	-0.745	-0.740	-0.734	-0.730	-0.726	-0.724	-0.721	-0.720	-0.719	-0.719	-0.720	-0.721	-0.722	-0.726	-0.730	-0.734	-0.740	-0.745	-0.752	-0.760	-0.769	-0.778	-0.786	-0.796	-0.808	-0.818	-0.830	-0.842	-0.855	-0.868	-0.881	-0.896	-0.910	-0.925	-0.939	-0.954	-0.969	-0.985	-1.000	-1.015	-1.030	-1.045	-1.060	-1.074	-1.088	-1.101	-1.114	-1.126	-1.138	-1.149	-1.160	-1.169	-1.179	-1.186	-1.192	-1.199	-1.204	-1.208	-1.210	-1.211	-1.212	-1.211	-1.209	-1.205	-1.199	-1.192	-1.184	-1.175	-1.162	-1.150	-1.136	-1.120	-1.102	-1.084	-1.064	-1.041	-1.019	-0.992	-0.968	-0.940	-0.910	-0.881	-0.850	-0.818	-0.784	-0.749	-0.715	-0.679	-0.641	-0.604	-0.565	-0.526	-0.489	-0.449	-0.409	-0.369	-0.330	-0.290	-0.251	-0.211	-0.172	-0.135	-0.096	-0.060	-0.022	0.014	0.049	0.082	0.116	0.148	0.178	0.208	0.235	0.262	0.288	0.312	0.335	0.355	0.376	0.392	0.410	0.425	0.439	0.451	0.462	0.470	0.478	0.484	0.489	0.492	0.495	0.495	0.495	0.494	0.491	0.489	0.482	0.479	0.471	0.465	0.459	0.450	0.442	0.434	0.424	0.415	0.405	0.396	0.385	0.375	0.365	0.356	0.348	0.339	0.330	0.321	0.315	0.308	0.301	0.295	0.290	0.286	0.284	0.282	0.280	0.280	0.280	0.282	0.285	0.290	0.294	0.301	0.308	0.316	0.325	0.336	0.349	0.362	0.376	0.392	0.409	0.428	0.448	0.466	0.488	0.510	0.535	0.559	0.584	0.610	0.636	0.665	0.694	0.722	0.752	0.782	0.814	0.845	0.876	0.908	0.939	0.970	1.002	1.034	1.065	1.095	1.126	1.155	1.184	1.211	1.240	1.266	1.291	1.315	1.338	1.359	1.380	1.398	1.415	1.431	1.445	1.456	1.466	1.475	1.481	1.485	1.488	1.489	1.486	1.482	1.478	1.470	1.460	1.449	1.434	1.419	1.401	1.382	1.361	1.339	1.316	1.289	1.262	1.234	1.204	1.172	1.140	1.106	1.072	1.039	1.004	0.968	0.931	0.894	0.858	0.820	0.784	0.746	0.710	0.674	0.639	0.604	0.569	0.536	0.504	0.472	0.442	0.414	0.386	0.360	0.334	0.311	0.289	0.269	0.250	0.231	0.215	0.201	0.188	0.176	0.166	0.158	0.151	0.146	0.141	0.139	0.136	0.136	0.138	0.139	0.140	0.144	0.148	0.152	0.158	0.164	0.169	0.176	0.182	0.189	0.195	0.202	0.208	0.214	0.220	0.225	0.229	0.232	0.236	0.238	0.239	0.240	0.239	0.236	0.235	0.230	0.226	0.220	0.212	0.204	0.194	0.182	0.171	0.159	0.144	0.129	0.112	0.095	0.076	0.056	0.036	0.015	-0.006	-0.029	-0.051	-0.075	-0.100	-0.124	-0.149	-0.174	-0.199	-0.225	-0.250	-0.275	-0.301	-0.326	-0.351	-0.375	-0.400	-0.422	-0.446	-0.469	-0.490	-0.511	-0.532	-0.552	-0.570	-0.589	-0.606	-0.622	-0.638	-0.654	-0.668	-0.679	-0.690	-0.701	-0.711	-0.720	-0.728	-0.734	-0.740	-0.745	-0.749	-0.750	-0.752	-0.754	-0.754	-0.754	-0.751	-0.750	-0.748	-0.744	-0.741	-0.736	-0.732	-0.726	-0.721	-0.714	-0.708	-0.701	-0.695	-0.688	-0.680	-0.672	-0.666	-0.659	-0.651	-0.644	-0.636	-0.629	-0.622	-0.616	-0.609	-0.604	-0.598	-0.592	-0.589	-0.582	-0.579	-0.575	-0.572	-0.571	-0.569	-0.568	-0.566	-0.566	-0.566	-0.566	-0.568	-0.570	-0.572	-0.575	-0.579	-0.582	-0.588	-0.592	-0.598	-0.604	-0.609	-0.616	-0.624	-0.630	-0.639	-0.646	-0.656	-0.664	-0.672	-0.680	-0.690	-0.700	-0.709	-0.718	-0.728	-0.738	-0.746	-0.756	-0.765	-0.775	-0.784	-0.792	-0.802	-0.811	-0.820	-0.828	-0.836	-0.845	-0.852	-0.860	-0.868	-0.875	-0.881	-0.890	-0.896	-0.901	-0.908	-0.914	-0.920	-0.926	-0.930	-0.936	-0.940	-0.946	-0.950	-0.954	-0.959	-0.964	-0.968	-0.971	-0.975	-0.979	-0.982	-0.986	-0.990	-0.992	-0.996	-0.999	-1.002	-1.005	-1.008	-1.011	-1.012	-1.015	-1.016	-1.019	-1.020	-1.021	-1.022	-1.022	-1.022	-1.022	-1.021	-1.021	-1.020	-1.016	-1.015	-1.012	-1.008	-1.004	-1.000	-0.995	-0.989	-0.982	-0.975	-0.968	-0.959	-0.950	-0.940	-0.929	-0.918	-0.906	-0.892	-0.881	-0.866	-0.851	-0.838	-0.821	-0.805	-0.789	-0.772	-0.755	-0.738	-0.720	-0.704	-0.685	-0.668	-0.650	-0.632	-0.614	-0.596	-0.580	-0.564	-0.548	-0.531	-0.515	-0.500	-0.486	-0.472	-0.459	-0.446	-0.435	-0.424	-0.415	-0.405	-0.398	-0.390	-0.384	-0.379	-0.374	-0.370	-0.369	-0.366	-0.366	-0.365	-0.366	-0.369	-0.372	-0.375	-0.379	-0.384	-0.390	-0.395	-0.401	-0.409	-0.415	-0.424	-0.431	-0.440	-0.448	-0.458	-0.465	-0.474	-0.482	-0.492	-0.500	-0.509	-0.516	-0.525	-0.532	-0.539	-0.546	-0.554	-0.559	-0.565	-0.571	-0.575	-0.580	-0.584	-0.588	-0.590	-0.592	-0.595	-0.596	-0.596	-0.598	-0.598	-0.598	-0.598	-0.598	-0.596	-0.595	-0.594	-0.591	-0.591	-0.589	-0.588	-0.585	-0.584	-0.582	-0.581	-0.580	-0.579	-0.579	-0.578	-0.578	-0.578	-0.579	-0.579	-0.581	-0.584	-0.585	-0.589	-0.592	-0.598	-0.602	-0.609	-0.616	-0.622	-0.630	-0.640	-0.650	-0.660	-0.671	-0.684	-0.695	-0.709	-0.724	-0.738	-0.755	-0.770	-0.788	-0.804	-0.822	-0.840	-0.859	-0.878	-0.898	-0.918	-0.938	-0.958	-0.979	-1.000	-1.020	-1.041	-1.062	-1.085	-1.105	-1.125	-1.145	-1.166	-1.185	-1.204	-1.222	-1.241	-1.258	-1.274	-1.289	-1.304	-1.316	-1.329	-1.339	-1.350	-1.359	-1.366	-1.371	-1.378	-1.380	-1.382	-1.382	-1.381	-1.378	-1.374	-1.368	-1.360	-1.349	-1.339	-1.325	-1.310	-1.295	-1.276	-1.258	-1.236	-1.212	-1.189	-1.162	-1.135	-1.105	-1.075	-1.042	-1.010	-0.976	-0.940	-0.904	-0.868	-0.829	-0.790	-0.750	-0.711	-0.669	-0.629	-0.588	-0.545	-0.504	-0.462	-0.420	-0.379	-0.339	-0.298	-0.256	-0.216	-0.178	-0.139	-0.101	-0.065	-0.029	0.006	0.039	0.071	0.101	0.131	0.159	0.185	0.210	0.232	0.255	0.274	0.291	0.308	0.321	0.334	0.344	0.354	0.359	0.365	0.368	0.370	0.368	0.366	0.361	0.355	0.348	0.336	0.325	0.311	0.296	0.280	0.261	0.242	0.221	0.198	0.175	0.150	0.124	0.096	0.068	0.039	0.009	-0.021	-0.054	-0.086	-0.119	-0.151	-0.185	-0.219	-0.252	-0.286	-0.321	-0.354	-0.389	-0.421	-0.455	-0.488	-0.519	-0.550	-0.581	-0.611	-0.641	-0.669	-0.695	-0.721	-0.746	-0.769	-0.791	-0.811	-0.830	-0.848	-0.864	-0.876	-0.889	-0.900	-0.909	-0.915	-0.920	-0.925	-0.926	-0.925	-0.924	-0.920	-0.914	-0.906	-0.898	-0.886	-0.875	-0.861	-0.845	-0.828	-0.809	-0.789	-0.768	-0.745	-0.722	-0.698	-0.672	-0.646	-0.619	-0.591	-0.562	-0.534	-0.504	-0.474	-0.444	-0.414	-0.384	-0.354	-0.324	-0.294	-0.265	-0.236	-0.208	-0.179	-0.152	-0.125	-0.099	-0.074	-0.050	-0.026	-0.004	0.016	0.038	0.056	0.074	0.090	0.106	0.120	0.134	0.146	0.156	0.168	0.175	0.182	0.190	0.195	0.199	0.201	0.204	0.206	0.206	0.206	0.204	0.202	0.200	0.198	0.194	0.189	0.184	0.179	0.172	0.166	0.160	0.155	0.148	0.142	0.136	0.130	0.124	0.118	0.112	0.106	0.101	0.096	0.092	0.088	0.084	0.081	0.079	0.078	0.076	0.075	0.075	0.075	0.076	0.079	0.081	0.085	0.089	0.092	0.099	0.105	0.111	0.118	0.126	0.134	0.144	0.154	0.164	0.175	0.186	0.198	0.210	0.224	0.236	0.250	0.264	0.279	0.292	0.306	0.321	0.335	0.349	0.364	0.378	0.391	0.405	0.418	0.430	0.442	0.456	0.468	0.479	0.489	0.500	0.509	0.518	0.526	0.534	0.540	0.546	0.550	0.555	0.558	0.561	0.562	0.562	0.562	0.560	0.559	0.556	0.551	0.546	0.540	0.532	0.525	0.518	0.507	0.496	0.486	0.474	0.460	0.448	0.431	0.418	0.401	0.384	0.368	0.350	0.332	0.315	0.296	0.278	0.259	0.240	0.221	0.200	0.182	0.162	0.144	0.124	0.105	0.086	0.068	0.050	0.031	0.016	-0.001	-0.018	-0.032	-0.048	-0.061	-0.075	-0.086	-0.098	-0.109	-0.119	-0.128	-0.136	-0.142	-0.150	-0.156	-0.159	-0.164	-0.166	-0.168	-0.169	-0.169	-0.168	-0.165	-0.164	-0.160	-0.154	-0.150	-0.145	-0.139	-0.131	-0.125	-0.116	-0.109	-0.100	-0.091	-0.082	-0.072	-0.065	-0.055	-0.046	-0.036	-0.028	-0.019	-0.011	-0.001	0.006	0.012	0.020	0.026	0.031	0.038	0.041	0.045	0.048	0.049	0.050	0.051	0.050	0.048	0.046	0.042	0.039	0.032	0.028	0.020	0.012	0.004	-0.006	-0.016	-0.029	-0.040	-0.054	-0.066	-0.081	-0.095	-0.111	-0.126	-0.142	-0.159	-0.175	-0.191	-0.208	-0.225	-0.241	-0.259	-0.275	-0.292	-0.309	-0.325	-0.341	-0.356	-0.372	-0.388	-0.402	-0.418	-0.431	-0.444	-0.456	-0.468	-0.479	-0.489	-0.498	-0.507	-0.515	-0.522	-0.528	-0.532	-0.538	-0.541	-0.544	-0.548	-0.549	-0.550	-0.550	-0.549	-0.546	-0.544	-0.542	-0.539	-0.532	-0.528	-0.522	-0.516	-0.509	-0.502	-0.495	-0.486	-0.478	-0.469	-0.461	-0.451	-0.442	-0.432	-0.422	-0.412	-0.402	-0.392	-0.381	-0.371	-0.360	-0.349	-0.339	-0.328	-0.316	-0.305	-0.295	-0.284	-0.272	-0.261	-0.251	-0.240	-0.229	-0.218	-0.206	-0.195	-0.185	-0.172	-0.162	-0.152	-0.141	-0.130	-0.119	-0.109	-0.099	-0.088	-0.076	-0.066	-0.055	-0.044	-0.031	-0.020	-0.010	0.002	0.015	0.026	0.039	0.052	0.065	0.078	0.091	0.105	0.120	0.132	0.149	0.162	0.179	0.195	0.211	0.229	0.246	0.264	0.281	0.301	0.320	0.341	0.361	0.381	0.402	0.425	0.448	0.469	0.492	0.515	0.540	0.564	0.589	0.612	0.639	0.664	0.690	0.716	0.744	0.769	0.796	0.822	0.850	0.878	0.905	0.931	0.959	0.985	1.012	1.040	1.065	1.091	1.118	1.142	1.169	1.192	1.218	1.241	1.265	1.289	1.311	1.334	1.355	1.376	1.396	1.416	1.436	1.454	1.471	1.489	1.505	1.519	1.534	1.548	1.560	1.571	1.582	1.594	1.601	1.610	1.616	1.622	1.629	1.634	1.636	1.639	1.641	1.641	1.640	1.640	1.638	1.635	1.630	1.626	1.620	1.615	1.608	1.598	1.590	1.580	1.569	1.558	1.545	1.532	1.520	1.506	1.491	1.476	1.461	1.444	1.426	1.410	1.392	1.374	1.355	1.336	1.318	1.299	1.278	1.259	1.239	1.219	1.198	1.179	1.158	1.138	1.118	1.098	1.078	1.059	1.040	1.020	1.001	0.982	0.965	0.948	0.929	0.912	0.895	0.880	0.864	0.849	0.832	0.819	0.804	0.790	0.776	0.764	0.751	0.739	0.726	0.716	0.705	0.695	0.685	0.675	0.665	0.655	0.648	0.638	0.630	0.622	0.615	0.606	0.599	0.592	0.584	0.578	0.569	0.562	0.555	0.548	0.540	0.532	0.525	0.518	0.510	0.502	0.495	0.486	0.478	0.469	0.460	0.451	0.441	0.432	0.422	0.412	0.401	0.391	0.381	0.369	0.358	0.345	0.334	0.322	0.309	0.296	0.282	0.270	0.256	0.241	0.226	0.214	0.199	0.182	0.166	0.151	0.136	0.119	0.102	0.086	0.070	0.052	0.035	0.019	0.000	-0.016	-0.035	-0.052	-0.071	-0.088	-0.106	-0.124	-0.142	-0.160	-0.178	-0.194	-0.211	-0.229	-0.245	-0.261	-0.279	-0.295	-0.310	-0.326	-0.341	-0.356	-0.370	-0.384	-0.398	-0.410	-0.421	-0.434	-0.444	-0.454	-0.462	-0.471	-0.479	-0.485	-0.491	-0.496	-0.501	-0.505	-0.506	-0.509	-0.510	-0.510	-0.509	-0.507	-0.505	-0.502	-0.498	-0.492	-0.488	-0.481	-0.474	-0.466	-0.458	-0.449	-0.440	-0.431	-0.420	-0.410	-0.399	-0.388	-0.376	-0.365	-0.354	-0.342	-0.331	-0.320	-0.309	-0.299	-0.288	-0.276	-0.266	-0.256	-0.248	-0.238	-0.229	-0.220	-0.212	-0.206	-0.198	-0.191	-0.188	-0.181	-0.178	-0.175	-0.171	-0.169	-0.168	-0.168	-0.166	-0.166	-0.166	-0.168	-0.170	-0.171	-0.174	-0.175	-0.180	-0.182	-0.186	-0.190	-0.194	-0.196	-0.201	-0.205	-0.209	-0.212	-0.216	-0.220	-0.224	-0.226	-0.230	-0.231	-0.234	-0.235	-0.236	-0.238	-0.238	-0.238	-0.236	-0.235	-0.232	-0.231	-0.229	-0.225	-0.221	-0.216	-0.211	-0.204	-0.198	-0.191	-0.182	-0.175	-0.165	-0.155	-0.145	-0.135	-0.124	-0.112	-0.101	-0.088	-0.076	-0.064	-0.050	-0.035	-0.021	-0.009	0.006	0.020	0.035	0.051	0.065	0.080	0.095	0.110	0.125	0.139	0.154	0.169	0.184	0.198	0.212	0.226	0.240	0.254	0.266	0.280	0.291	0.305	0.315	0.328	0.338	0.348	0.356	0.366	0.374	0.380	0.386	0.392	0.398	0.401	0.406	0.408	0.409	0.410	0.410	0.409	0.405	0.402	0.399	0.394	0.386	0.380	0.371	0.362	0.352	0.341	0.329	0.316	0.301	0.288	0.272	0.255	0.239	0.220	0.201	0.182	0.162	0.141	0.121	0.100	0.079	0.055	0.034	0.010	-0.011	-0.035	-0.058	-0.080	-0.102	-0.126	-0.148	-0.170	-0.191	-0.214	-0.235	-0.254	-0.274	-0.292	-0.312	-0.330	-0.348	-0.364	-0.380	-0.396	-0.410	-0.422	-0.436	-0.449	-0.460	-0.470	-0.480	-0.489	-0.498	-0.505	-0.511	-0.518	-0.521	-0.528	-0.530	-0.534	-0.535	-0.539	-0.540	-0.541	-0.541	-0.542	-0.544	-0.544	-0.544	-0.544	-0.542	-0.542	-0.541	-0.541	-0.540	-0.539	-0.538	-0.536	-0.535	-0.534	-0.532	-0.532	-0.531	-0.531	-0.531	-0.531	-0.532	-0.531	-0.532	-0.534	-0.535	-0.538	-0.539	-0.540	-0.544	-0.545	-0.549	-0.551	-0.555	-0.559	-0.562	-0.568	-0.571	-0.576	-0.582	-0.586	-0.592	-0.598	-0.605	-0.610	-0.618	-0.624	-0.630	-0.639	-0.646	-0.652	-0.660	-0.668	-0.676	-0.684	-0.692	-0.700	-0.709	-0.718	-0.724	-0.732	-0.740	-0.749	-0.756	-0.762	-0.770	-0.778	-0.784	-0.791	-0.798	-0.802	-0.809	-0.814	-0.818	-0.821	-0.824	-0.828	-0.829	-0.830	-0.830	-0.831	-0.830	-0.826	-0.825	-0.821	-0.816	-0.810	-0.804	-0.796	-0.789	-0.778	-0.768	-0.756	-0.742	-0.730	-0.715	-0.699	-0.682	-0.665	-0.646	-0.628	-0.608	-0.586	-0.565	-0.542	-0.519	-0.496	-0.471	-0.446	-0.421	-0.396	-0.371	-0.345	-0.320	-0.294	-0.268	-0.241	-0.216	-0.190	-0.166	-0.140	-0.116	-0.091	-0.069	-0.045	-0.022	0.000	0.021	0.041	0.060	0.080	0.098	0.114	0.130	0.146	0.160	0.172	0.185	0.198	0.208	0.216	0.226	0.234	0.241	0.246	0.252	0.258	0.261	0.264	0.266	0.269	0.270	0.269	0.270	0.269	0.268	0.266	0.262	0.261	0.258	0.254	0.250	0.246	0.241	0.236	0.232	0.226	0.221	0.216	0.211	0.206	0.200	0.194	0.188	0.182	0.176	0.170	0.165	0.159	0.151	0.145	0.139	0.132	0.125	0.119	0.112	0.105	0.099	0.091	0.085	0.078	0.070	0.065	0.058	0.050	0.044	0.036	0.029	0.021	0.015	0.008	0.000	-0.006	-0.014	-0.019	-0.025	-0.031	-0.038	-0.044	-0.050	-0.056	-0.061	-0.066	-0.071	-0.075	-0.080	-0.084	-0.088	-0.091	-0.094	-0.096	-0.100	-0.101	-0.102	-0.105	-0.106	-0.108	-0.108	-0.109	-0.109	-0.109	-0.110	-0.109	-0.109	-0.108	-0.108	-0.106	-0.106	-0.105	-0.105	-0.102	-0.102	-0.102	-0.102	-0.101	-0.102	-0.102	-0.104	-0.105	-0.106	-0.109	-0.110	-0.114	-0.116	-0.121	-0.124	-0.129	-0.135	-0.140	-0.146	-0.152	-0.160	-0.168	-0.175	-0.184	-0.192	-0.202	-0.212	-0.222	-0.232	-0.244	-0.254	-0.265	-0.276	-0.288	-0.299	-0.310	-0.321	-0.332	-0.342	-0.354	-0.364	-0.372	-0.382	-0.391	-0.399	-0.406	-0.412	-0.419	-0.424	-0.429	-0.431	-0.435	-0.435	-0.436	-0.436	-0.435	-0.432	-0.429	-0.424	-0.418	-0.411	-0.404	-0.395	-0.385	-0.374	-0.361	-0.349	-0.334	-0.320	-0.304	-0.286	-0.270	-0.251	-0.232	-0.212	-0.192	-0.172	-0.151	-0.130	-0.108	-0.085	-0.064	-0.040	-0.018	0.004	0.026	0.049	0.070	0.092	0.114	0.135	0.155	0.175	0.194	0.214	0.232	0.250	0.268	0.284	0.300	0.315	0.329	0.342	0.356	0.368	0.380	0.390	0.399	0.408	0.415	0.422	0.430	0.436	0.440	0.445	0.449	0.452	0.455	0.456	0.458	0.459	0.459	0.459	0.460	0.459	0.459	0.458	0.456	0.455	0.455	0.452	0.451	0.450	0.449	0.448	0.446	0.445	0.444	0.444	0.442	0.444	0.444	0.445	0.445	0.446	0.448	0.451	0.454	0.456	0.459	0.462	0.466	0.472	0.478	0.482	0.488	0.494	0.500	0.506	0.514	0.521	0.529	0.536	0.544	0.552	0.560	0.569	0.579	0.588	0.596	0.604	0.614	0.622	0.631	0.641	0.650	0.658	0.666	0.675	0.682	0.691	0.699	0.705	0.711	0.719	0.725	0.730	0.735	0.740	0.744	0.749	0.751	0.755	0.758	0.760	0.761	0.762	0.764	0.764	0.764	0.762	0.761	0.759	0.758	0.754	0.750	0.746	0.741	0.738	0.732	0.726	0.720	0.714	0.708	0.699	0.691	0.684	0.675	0.666	0.656	0.648	0.638	0.628	0.616	0.605	0.595	0.584	0.572	0.560	0.548	0.535	0.524	0.511	0.498	0.484	0.471	0.458	0.444	0.430	0.416	0.402	0.389	0.374	0.360	0.345	0.331	0.316	0.302	0.288	0.274	0.261	0.246	0.232	0.219	0.206	0.194	0.181	0.169	0.158	0.146	0.135	0.125	0.116	0.108	0.099	0.090	0.084	0.076	0.070	0.066	0.062	0.059	0.056	0.055	0.055	0.056	0.058	0.059	0.062	0.068	0.072	0.079	0.085	0.094	0.102	0.114	0.124	0.136	0.148	0.161	0.175	0.190	0.205	0.221	0.239	0.254	0.272	0.290	0.308	0.325	0.344	0.361	0.380	0.399	0.416	0.434	0.451	0.469	0.485	0.500	0.515	0.529	0.542	0.554	0.565	0.576	0.585	0.594	0.600	0.606	0.611	0.614	0.616	0.616	0.615	0.614	0.609	0.605	0.599	0.591	0.581	0.571	0.559	0.546	0.531	0.516	0.500	0.481	0.462	0.441	0.421	0.398	0.376	0.352	0.326	0.302	0.276	0.250	0.224	0.198	0.170	0.142	0.115	0.086	0.060	0.031	0.005	-0.022	-0.049	-0.075	-0.101	-0.125	-0.151	-0.175	-0.199	-0.221	-0.244	-0.265	-0.285	-0.305	-0.324	-0.341	-0.359	-0.375	-0.390	-0.404	-0.416	-0.429	-0.439	-0.449	-0.459	-0.468	-0.475	-0.480	-0.486	-0.491	-0.495	-0.500	-0.501	-0.504	-0.505	-0.506	-0.506	-0.506	-0.506	-0.505	-0.504	-0.502	-0.500	-0.499	-0.496	-0.494	-0.491	-0.490	-0.488	-0.485	-0.484	-0.481	-0.479	-0.479	-0.479	-0.478	-0.478	-0.479	-0.480	-0.481	-0.484	-0.486	-0.490	-0.495	-0.500	-0.506	-0.512	-0.519	-0.528	-0.535	-0.545	-0.555	-0.566	-0.578	-0.590	-0.602	-0.616	-0.631	-0.646	-0.662	-0.678	-0.695	-0.712	-0.731	-0.750	-0.769	-0.788	-0.808	-0.828	-0.848	-0.868	-0.888	-0.908	-0.929	-0.948	-0.969	-0.989	-1.008	-1.026	-1.045	-1.064	-1.081	-1.098	-1.115	-1.130	-1.145	-1.160	-1.172	-1.184	-1.195	-1.205	-1.214	-1.221	-1.228	-1.232	-1.238	-1.240	-1.240	-1.241	-1.240	-1.236	-1.232	-1.225	-1.219	-1.210	-1.199	-1.188	-1.175	-1.159	-1.144	-1.126	-1.109	-1.089	-1.068	-1.045	-1.022	-0.999	-0.972	-0.948	-0.921	-0.894	-0.866	-0.838	-0.810	-0.780	-0.751	-0.720	-0.691	-0.661	-0.630	-0.600	-0.571	-0.540	-0.511	-0.481	-0.452	-0.425	-0.396	-0.369	-0.342	-0.318	-0.292	-0.268	-0.245	-0.222	-0.200	-0.180	-0.160	-0.142	-0.125	-0.109	-0.094	-0.080	-0.068	-0.056	-0.045	-0.036	-0.028	-0.020	-0.015	-0.009	-0.006	-0.002	-0.001	0.000	-0.001	-0.002	-0.005	-0.010	-0.014	-0.019	-0.026	-0.034	-0.042	-0.051	-0.060	-0.071	-0.082	-0.095	-0.108	-0.120	-0.135	-0.149	-0.164	-0.179	-0.195	-0.211	-0.228	-0.245	-0.262	-0.281	-0.299	-0.319	-0.336	-0.356	-0.376	-0.396	-0.415	-0.435	-0.455	-0.475	-0.495	-0.516	-0.535	-0.556	-0.578	-0.598	-0.616	-0.638	-0.658	-0.676	-0.695	-0.716	-0.735	-0.755	-0.772	-0.791	-0.810	-0.829	-0.846	-0.864	-0.881	-0.899	-0.915	-0.931	-0.948	-0.962	-0.978	-0.992	-1.008	-1.021	-1.035	-1.048	-1.061	-1.074	-1.085	-1.098	-1.109	-1.119	-1.130	-1.140	-1.150	-1.158	-1.168	-1.176	-1.184	-1.192	-1.200	-1.208	-1.214	-1.220	-1.228	-1.234	-1.240	-1.246	-1.251	-1.258	-1.264	-1.268	-1.274	-1.279	-1.282	-1.289	-1.292	-1.299	-1.302	-1.308	-1.312	-1.316	-1.322	-1.326	-1.331	-1.336	-1.340	-1.345	-1.350	-1.355	-1.361	-1.365	-1.371	-1.375	-1.380	-1.385	-1.390	-1.395	-1.399	-1.404	-1.408	-1.410	-1.414	-1.416	-1.420	-1.421	-1.422	-1.424	-1.424	-1.424	-1.424	-1.421	-1.421	-1.418	-1.414	-1.411	-1.406	-1.400	-1.392	-1.386	-1.378	-1.368	-1.358	-1.346	-1.334	-1.321	-1.306	-1.292	-1.276	-1.259	-1.241	-1.221	-1.202	-1.181	-1.160	-1.138	-1.112	-1.089	-1.065	-1.039	-1.014	-0.986	-0.959	-0.932	-0.904	-0.875	-0.845	-0.818	-0.788	-0.759	-0.728	-0.699	-0.669	-0.640	-0.610	-0.580	-0.551	-0.522	-0.494	-0.466	-0.438	-0.411	-0.384	-0.358	-0.332	-0.308	-0.282	-0.259	-0.236	-0.212	-0.191	-0.169	-0.148	-0.129	-0.108	-0.089	-0.070	-0.052	-0.036	-0.020	-0.002	0.014	0.028	0.042	0.058	0.071	0.085	0.098	0.111	0.124	0.138	0.149	0.160	0.174	0.185	0.196	0.209	0.221	0.232	0.244	0.255	0.268	0.278	0.290	0.302	0.314	0.326	0.339	0.351	0.364	0.376	0.390	0.402	0.415	0.429	0.442	0.456	0.470	0.484	0.498	0.512	0.526	0.541	0.554	0.569	0.584	0.598	0.612	0.628	0.641	0.656	0.671	0.685	0.700	0.715	0.730	0.745	0.759	0.774	0.788	0.801	0.815	0.829	0.842	0.854	0.866	0.879	0.891	0.904	0.915	0.925	0.936	0.945	0.956	0.964	0.972	0.981	0.989	0.996	1.002	1.009	1.016	1.020	1.026	1.029	1.032	1.036	1.038	1.039	1.040	1.041	1.040	1.040	1.039	1.036	1.034	1.030	1.026	1.022	1.018	1.012	1.008	1.002	0.995	0.990	0.982	0.976	0.969	0.962	0.955	0.949	0.940	0.932	0.925	0.916	0.910	0.901	0.894	0.886	0.878	0.871	0.864	0.858	0.850	0.844	0.839	0.831	0.828	0.821	0.816	0.811	0.808	0.802	0.798	0.795	0.791	0.788	0.785	0.782	0.780	0.778	0.775	0.774	0.772	0.771	0.770	0.770	0.769	0.768	0.768	0.768	0.766	0.766	0.766	0.766	0.766	0.765	0.766	0.765	0.766	0.766	0.765	0.766	0.766	0.766	0.766	0.766	0.766	0.766	0.765	0.765	0.765	0.765	0.764	0.762	0.761	0.761	0.760	0.759	0.759	0.758	0.755	0.755	0.752	0.751	0.750	0.748	0.748	0.745	0.744	0.741	0.740	0.738	0.735	0.734	0.731	0.728	0.726	0.722	0.720	0.718	0.715	0.711	0.710	0.706	0.704	0.702	0.699	0.696	0.694	0.691	0.689	0.686	0.684	0.682	0.679	0.678	0.676	0.674	0.671	0.670	0.668	0.666	0.665	0.662	0.661	0.660	0.660	0.659	0.658	0.656	0.656	0.656	0.655	0.656	0.658	0.656	0.658	0.660	0.660	0.661	0.664	0.665	0.666	0.670	0.672	0.675	0.679	0.681	0.685	0.688	0.692	0.696	0.702	0.706	0.711	0.719	0.724	0.730	0.738	0.744	0.752	0.760	0.768	0.776	0.785	0.795	0.804	0.814	0.824	0.835	0.845	0.856	0.868	0.879	0.891	0.902	0.915	0.928	0.940	0.954	0.965	0.979	0.991	1.005	1.018	1.030	1.042	1.055	1.068	1.080	1.090	1.102	1.111	1.122	1.132	1.141	1.150	1.159	1.166	1.174	1.179	1.184	1.188	1.191	1.192	1.194	1.195	1.192	1.190	1.188	1.184	1.179	1.174	1.166	1.158	1.149	1.138	1.126	1.114	1.100	1.085	1.070	1.054	1.036	1.018	0.998	0.978	0.958	0.935	0.914	0.891	0.869	0.846	0.822	0.799	0.775	0.750	0.726	0.702	0.679	0.654	0.630	0.606	0.584	0.560	0.539	0.516	0.494	0.474	0.454	0.432	0.414	0.395	0.379	0.361	0.345	0.330	0.315	0.300	0.286	0.274	0.262	0.251	0.240	0.231	0.221	0.214	0.206	0.199	0.192	0.186	0.180	0.174	0.169	0.164	0.159	0.154	0.148	0.144	0.139	0.134	0.128	0.122	0.118	0.111	0.105	0.099	0.091	0.085	0.076	0.066	0.058	0.048	0.036	0.025	0.012	0.000	-0.015	-0.030	-0.046	-0.062	-0.080	-0.098	-0.118	-0.136	-0.158	-0.179	-0.201	-0.225	-0.249	-0.272	-0.298	-0.324	-0.350	-0.378	-0.404	-0.431	-0.461	-0.489	-0.519	-0.548	-0.578	-0.608	-0.636	-0.666	-0.696	-0.725	-0.755	-0.784	-0.812	-0.841	-0.870	-0.898	-0.924	-0.951	-0.975	-1.001	-1.026	-1.049	-1.071	-1.094	-1.114	-1.134	-1.152	-1.170	-1.188	-1.202	-1.218	-1.230	-1.242	-1.254	-1.265	-1.272	-1.281	-1.288	-1.292	-1.298	-1.302	-1.305	-1.306	-1.306	-1.306	-1.305	-1.302	-1.299	-1.295	-1.290	-1.284	-1.278	-1.271	-1.262	-1.254	-1.245	-1.235	-1.225	-1.214	-1.204	-1.192	-1.180	-1.168	-1.156	-1.144	-1.132	-1.120	-1.108	-1.095	-1.082	-1.070	-1.059	-1.046	-1.036	-1.024	-1.014	-1.002	-0.994	-0.984	-0.975	-0.966	-0.959	-0.951	-0.945	-0.940	-0.935	-0.930	-0.928	-0.924	-0.921	-0.920	-0.920	-0.921	-0.922	-0.925	-0.929	-0.932	-0.938	-0.944	-0.950	-0.958	-0.966	-0.975	-0.985	-0.996	-1.009	-1.020	-1.034	-1.048	-1.061	-1.076	-1.092	-1.108	-1.124	-1.140	-1.159	-1.176	-1.192	-1.210	-1.228	-1.245	-1.260	-1.278	-1.292	-1.310	-1.325	-1.339	-1.354	-1.366	-1.378	-1.389	-1.400	-1.409	-1.416	-1.422	-1.428	-1.431	-1.434	-1.435	-1.434	-1.432	-1.426	-1.421	-1.414	-1.404	-1.392	-1.380	-1.365	-1.348	-1.330	-1.309	-1.286	-1.262	-1.236	-1.210	-1.181	-1.151	-1.119	-1.085	-1.051	-1.015	-0.979	-0.939	-0.901	-0.860	-0.820	-0.778	-0.736	-0.692	-0.650	-0.608	-0.564	-0.521	-0.479	-0.436	-0.394	-0.352	-0.311	-0.270	-0.230	-0.192	-0.154	-0.118	-0.081	-0.048	-0.014	0.018	0.046	0.076	0.104	0.128	0.152	0.175	0.195	0.214	0.231	0.248	0.261	0.272	0.285	0.292	0.301	0.308	0.312	0.315	0.316	0.318	0.318	0.315	0.312	0.309	0.304	0.299	0.294	0.288	0.280	0.271	0.264	0.256	0.248	0.240	0.231	0.222	0.215	0.206	0.199	0.191	0.184	0.178	0.171	0.168	0.162	0.159	0.156	0.154	0.152	0.152	0.154	0.155	0.159	0.162	0.168	0.174	0.181	0.190	0.200	0.210	0.221	0.235	0.249	0.265	0.280	0.298	0.316	0.336	0.356	0.378	0.400	0.424	0.449	0.474	0.500	0.526	0.554	0.581	0.610	0.639	0.668	0.698	0.729	0.760	0.790	0.821	0.852	0.882	0.914	0.945	0.975	1.006	1.035	1.064	1.092	1.121	1.148	1.175	1.200	1.225	1.249	1.271	1.292	1.312	1.331	1.349	1.364	1.379	1.391	1.402	1.414	1.420	1.428	1.431	1.434	1.435	1.434	1.431	1.428	1.421	1.414	1.404	1.392	1.380	1.365	1.349	1.330	1.311	1.291	1.269	1.246	1.221	1.196	1.169	1.141	1.114	1.085	1.054	1.024	0.992	0.961	0.930	0.898	0.866	0.834	0.802	0.770	0.739	0.708	0.678	0.648	0.619	0.590	0.562	0.535	0.510	0.485	0.461	0.439	0.419	0.398	0.380	0.362	0.345	0.331	0.318	0.305	0.294	0.285	0.276	0.269	0.261	0.258	0.254	0.251	0.249	0.249	0.249	0.250	0.251	0.254	0.256	0.260	0.264	0.268	0.271	0.275	0.281	0.285	0.289	0.292	0.298	0.301	0.302	0.305	0.308	0.309	0.309	0.309	0.308	0.306	0.302	0.300	0.294	0.288	0.280	0.272	0.264	0.252	0.241	0.229	0.216	0.200	0.186	0.169	0.150	0.132	0.112	0.094	0.072	0.050	0.028	0.004	-0.019	-0.042	-0.068	-0.092	-0.116	-0.142	-0.168	-0.192	-0.218	-0.242	-0.268	-0.292	-0.316	-0.340	-0.364	-0.386	-0.408	-0.429	-0.450	-0.470	-0.489	-0.506	-0.524	-0.540	-0.555	-0.570	-0.584	-0.595	-0.606	-0.616	-0.625	-0.634	-0.640	-0.646	-0.651	-0.655	-0.658	-0.658	-0.658	-0.658	-0.656	-0.654	-0.651	-0.645	-0.641	-0.635	-0.629	-0.621	-0.614	-0.605	-0.596	-0.586	-0.576	-0.565	-0.555	-0.544	-0.531	-0.521	-0.509	-0.498	-0.485	-0.474	-0.461	-0.449	-0.438	-0.425	-0.415	-0.402	-0.391	-0.382	-0.371	-0.361	-0.354	-0.344	-0.335	-0.329	-0.320	-0.314	-0.308	-0.302	-0.298	-0.292	-0.289	-0.286	-0.282	-0.280	-0.279	-0.278	-0.278	-0.276	-0.276	-0.278	-0.279	-0.282	-0.284	-0.288	-0.290	-0.294	-0.299	-0.302	-0.308	-0.312	-0.318	-0.322	-0.328	-0.334	-0.339	-0.345	-0.350	-0.358	-0.362	-0.369	-0.374	-0.380	-0.386	-0.391	-0.396	-0.401	-0.408	-0.412	-0.416	-0.421	-0.426	-0.430	-0.435	-0.438	-0.441	-0.445	-0.448	-0.451	-0.454	-0.455	-0.458	-0.460	-0.461	-0.462	-0.464	-0.465	-0.465	-0.466	-0.468	-0.468	-0.469	-0.469	-0.469	-0.469	-0.469	-0.469	-0.469	-0.469	-0.468	-0.469	-0.468	-0.468	-0.466	-0.465	-0.464	-0.464	-0.462	-0.460	-0.459	-0.456	-0.454	-0.451	-0.448	-0.445	-0.441	-0.436	-0.432	-0.428	-0.422	-0.418	-0.411	-0.405	-0.398	-0.390	-0.382	-0.374	-0.366	-0.356	-0.346	-0.336	-0.324	-0.312	-0.300	-0.288	-0.275	-0.261	-0.248	-0.234	-0.219	-0.205	-0.190	-0.175	-0.160	-0.144	-0.129	-0.115	-0.100	-0.085	-0.070	-0.056	-0.042	-0.029	-0.016	-0.004	0.009	0.020	0.031	0.041	0.050	0.059	0.066	0.074	0.079	0.084	0.088	0.090	0.092	0.094	0.094	0.092	0.091	0.088	0.082	0.079	0.072	0.066	0.056	0.049	0.039	0.029	0.019	0.008	-0.005	-0.016	-0.030	-0.044	-0.058	-0.071	-0.085	-0.099	-0.112	-0.128	-0.142	-0.156	-0.170	-0.184	-0.198	-0.210	-0.222	-0.235	-0.248	-0.259	-0.269	-0.280	-0.290	-0.299	-0.306	-0.315	-0.322	-0.329	-0.335	-0.340	-0.344	-0.348	-0.352	-0.355	-0.356	-0.358	-0.360	-0.360	-0.360	-0.359	-0.358	-0.358	-0.355	-0.354	-0.352	-0.350	-0.348	-0.345	-0.342	-0.339	-0.335	-0.332	-0.330	-0.328	-0.324	-0.322	-0.319	-0.316	-0.315	-0.312	-0.312	-0.310	-0.310	-0.309	-0.310	-0.310	-0.311	-0.314	-0.315	-0.319	-0.321	-0.326	-0.331	-0.336	-0.344	-0.349	-0.358	-0.365	-0.374	-0.384	-0.394	-0.404	-0.416	-0.429	-0.440	-0.454	-0.466	-0.480	-0.494	-0.510	-0.525	-0.541	-0.558	-0.574	-0.590	-0.608	-0.626	-0.644	-0.661	-0.680	-0.698	-0.715	-0.734	-0.751	-0.768	-0.784	-0.800	-0.816	-0.832	-0.846	-0.860	-0.874	-0.885	-0.898	-0.908	-0.918	-0.925	-0.932	-0.939	-0.942	-0.946	-0.949	-0.949	-0.949	-0.946	-0.942	-0.938	-0.931	-0.922	-0.911	-0.900	-0.886	-0.871	-0.855	-0.835	-0.815	-0.795	-0.771	-0.746	-0.721	-0.694	-0.665	-0.635	-0.604	-0.571	-0.538	-0.504	-0.468	-0.431	-0.394	-0.358	-0.320	-0.280	-0.242	-0.202	-0.164	-0.124	-0.086	-0.048	-0.008	0.031	0.069	0.106	0.144	0.179	0.215	0.250	0.284	0.315	0.346	0.376	0.405	0.432	0.459	0.484	0.506	0.526	0.546	0.565	0.581	0.596	0.610	0.621	0.631	0.639	0.645	0.649	0.652	0.654	0.652	0.650	0.646	0.641	0.634	0.625	0.615	0.604	0.590	0.575	0.559	0.542	0.524	0.504	0.484	0.461	0.439	0.415	0.390	0.365	0.339	0.311	0.282	0.255	0.226	0.198	0.169	0.139	0.108	0.079	0.048	0.018	-0.011	-0.042	-0.072	-0.101	-0.131	-0.160	-0.186	-0.215	-0.242	-0.269	-0.294	-0.319	-0.342	-0.365	-0.386	-0.406	-0.426	-0.445	-0.462	-0.478	-0.491	-0.504	-0.515	-0.526	-0.534	-0.541	-0.545	-0.549	-0.551	-0.551	-0.550	-0.546	-0.542	-0.538	-0.530	-0.520	-0.510	-0.498	-0.485	-0.469	-0.454	-0.435	-0.418	-0.398	-0.376	-0.355	-0.332	-0.309	-0.284	-0.259	-0.232	-0.206	-0.179	-0.151	-0.124	-0.096	-0.068	-0.039	-0.011	0.016	0.044	0.071	0.098	0.125	0.151	0.176	0.201	0.226	0.249	0.271	0.294	0.314	0.334	0.352	0.370	0.386	0.402	0.418	0.431	0.444	0.455	0.465	0.475	0.482	0.489	0.496	0.500	0.505	0.507	0.510	0.511	0.511	0.512	0.511	0.510	0.507	0.504	0.501	0.498	0.492	0.488	0.482	0.478	100.000	5.000	2.000	1.000	6.000	0.000	0.000	0.000	0.000	0.000	0.000	0.000	0.000	0.000	0.000	0.000	0.000	0.000	2.336	2.348	2.358	2.369	2.381	2.394	2.405	2.419	2.431	2.446	2.459	2.474	2.489	2.502	2.518	2.531	2.548	2.562	2.578	2.594	2.609	2.625	2.640	2.655	2.670	2.685	2.700	2.716	2.731	2.746	2.761	2.776	2.790	2.804	2.818	2.831	2.845	2.858	2.870	2.882	2.894	2.906	2.918	2.929	2.939	2.949	2.959	2.969	2.978	2.985	2.994	3.002	3.010	3.018	3.025	3.031	3.038	3.044	3.050	3.055	3.060	3.065	3.070	3.075	3.079	3.084	3.086	3.090	3.094	3.098	3.100	3.104	3.108	3.109	3.112	3.115	3.119	3.121	3.124	3.126	3.130	3.132	3.135	3.138	3.141	3.144	3.146	3.150	3.152	3.156	3.158	3.161	3.164	3.166	3.169	3.172	3.175	3.178	3.180	3.182	3.185	3.188	3.189	3.191	3.192	3.195	3.196	3.199	3.199	3.200	3.201	3.200	3.200	3.200	3.200	3.199	3.199	3.198	3.195	3.194	3.191	3.189	3.186	3.182	3.180	3.176	3.172	3.169	3.165	3.160	3.156	3.151	3.148	3.141	3.136	3.132	3.126	3.121	3.116	3.111	3.106	3.100	3.095	3.091	3.086	3.081	3.078	3.072	3.068	3.064	3.059	3.055	3.051	3.049	3.045	3.041	3.039	3.035	3.032	3.030	3.028	3.026	3.022	3.020	3.019	3.016	3.015	3.014	3.011	3.009	3.009	3.006	3.004	3.004	3.001	3.000	3.000	2.998	2.996	2.995	2.994	2.991	2.990	2.988	2.986	2.985	2.982	2.982	2.981	2.979	2.978	2.978	2.975	2.975	2.974	2.974	2.972	2.974	2.974	2.974	2.975	2.976	2.978	2.979	2.981	2.984	2.986	2.990	2.994	2.999	3.002	3.008	3.014	3.019	3.025	3.032	3.040	3.048	3.055	3.064	3.072	3.081	3.091	3.101	3.111	3.121	3.131	3.142	3.152	3.162	3.172	3.184	3.194	3.204	3.214	3.224	3.232	3.242	3.251	3.260	3.268	3.274	3.281	3.288	3.292	3.298	3.301	3.305	3.308	3.310	3.310	3.310	3.310	3.309	3.308	3.305	3.300	3.296	3.291	3.285	3.278	3.270	3.261	3.254	3.244	3.232	3.224	3.211	3.200	3.188	3.175	3.161	3.149	3.134	3.120	3.105	3.090	3.076	3.061	3.046	3.032	3.016	3.001	2.988	2.972	2.958	2.944	2.930	2.915	2.901	2.889	2.875	2.861	2.850	2.838	2.825	2.814	2.802	2.792	2.782	2.772	2.762	2.754	2.745	2.738	2.729	2.722	2.716	2.710	2.704	2.698	2.692	2.688	2.684	2.680	2.676	2.672	2.671	2.668	2.666	2.665	2.664	2.662	2.664	2.662	2.664	2.664	2.665	2.666	2.668	2.669	2.671	2.674	2.676	2.679	2.682	2.685	2.688	2.691	2.696	2.700	2.704	2.708	2.711	2.715	2.720	2.724	2.728	2.730	2.734	2.738	2.741	2.744	2.746	2.751	2.754	2.755	2.758	2.759	2.761	2.762	2.762	2.764	2.764	2.764	2.762	2.762	2.761	2.760	2.758	2.755	2.752	2.751	2.748	2.744	2.740	2.735	2.731	2.728	2.721	2.716	2.711	2.705	2.699	2.695	2.688	2.681	2.676	2.670	2.664	2.659	2.652	2.648	2.641	2.636	2.632	2.628	2.624	2.620	2.618	2.615	2.611	2.610	2.609	2.608	2.606	2.608	2.608	2.609	2.611	2.615	2.616	2.621	2.625	2.630	2.635	2.641	2.649	2.654	2.662	2.671	2.680	2.689	2.698	2.709	2.718	2.729	2.740	2.751	2.762	2.774	2.786	2.798	2.810	2.822	2.835	2.846	2.859	2.871	2.884	2.896	2.908	2.919	2.931	2.942	2.955	2.966	2.976	2.988	2.999	3.008	3.019	3.028	3.038	3.048	3.056	3.065	3.072	3.081	3.090	3.096	3.105	3.111	3.116	3.124	3.129	3.134	3.140	3.145	3.150	3.155	3.159	3.164	3.166	3.170	3.174	3.176	3.179	3.181	3.182	3.184	3.185	3.186	3.186	3.186	3.186	3.185	3.184	3.182	3.181	3.179	3.175	3.172	3.170	3.165	3.161	3.156	3.151	3.145	3.139	3.132	3.125	3.118	3.109	3.100	3.091	3.081	3.071	3.061	3.050	3.039	3.028	3.016	3.002	2.991	2.979	2.965	2.951	2.939	2.925	2.912	2.899	2.885	2.871	2.858	2.844	2.831	2.818	2.804	2.792	2.779	2.768	2.755	2.745	2.732	2.722	2.712	2.704	2.694	2.685	2.678	2.671	2.664	2.659	2.652	2.648	2.645	2.641	2.639	2.638	2.638	2.636	2.639	2.639	2.641	2.645	2.649	2.652	2.658	2.664	2.669	2.676	2.684	2.691	2.700	2.708	2.716	2.726	2.735	2.744	2.755	2.764	2.774	2.784	2.794	2.804	2.812	2.822	2.832	2.841	2.849	2.859	2.866	2.874	2.880	2.886	2.892	2.899	2.902	2.908	2.911	2.914	2.918	2.919	2.920	2.920	2.920	2.920	2.919	2.916	2.915	2.912	2.910	2.906	2.902	2.899	2.894	2.889	2.884	2.878	2.872	2.866	2.861	2.855	2.849	2.842	2.838	2.831	2.825	2.821	2.815	2.811	2.806	2.802	2.800	2.796	2.792	2.791	2.791	2.789	2.789	2.790	2.790	2.791	2.794	2.798	2.800	2.805	2.809	2.814	2.819	2.825	2.832	2.839	2.848	2.855	2.865	2.872	2.882	2.892	2.902	2.914	2.925	2.935	2.946	2.959	2.970	2.981	2.992	3.004	3.015	3.026	3.038	3.049	3.060	3.071	3.082	3.092	3.105	3.115	3.125	3.134	3.145	3.155	3.165	3.172	3.182	3.191	3.200	3.209	3.218	3.225	3.234	3.241	3.249	3.258	3.266	3.275	3.282	3.291	3.299	3.306	3.316	3.324	3.332	3.340	3.349	3.358	3.366	3.375	3.385	3.394	3.404	3.415	3.425	3.436	3.446	3.459	3.470	3.482	3.495	3.506	3.520	3.532	3.548	3.560	3.575	3.588	3.602	3.618	3.631	3.648	3.662	3.679	3.694	3.709	3.726	3.742	3.759	3.775	3.791	3.809	3.825	3.841	3.859	3.875	3.892	3.910	3.925	3.942	3.959	3.975	3.991	4.008	4.022	4.040	4.054	4.070	4.085	4.100	4.114	4.128	4.142	4.156	4.169	4.181	4.194	4.208	4.220	4.230	4.241	4.251	4.262	4.272	4.281	4.290	4.299	4.308	4.314	4.322	4.329	4.335	4.341	4.345	4.351	4.355	4.359	4.362	4.366	4.369	4.372	4.374	4.376	4.379	4.379	4.381	4.381	4.381	4.381	4.381	4.381	4.381	4.380	4.379	4.378	4.378	4.375	4.374	4.372	4.370	4.368	4.366	4.365	4.362	4.360	4.356	4.355	4.352	4.350	4.346	4.344	4.341	4.339	4.335	4.332	4.330	4.326	4.324	4.320	4.318	4.315	4.311	4.308	4.305	4.301	4.298	4.294	4.290	4.286	4.282	4.279	4.274	4.270	4.265	4.261	4.256	4.252	4.246	4.242	4.238	4.232	4.228	4.224	4.218	4.214	4.208	4.202	4.198	4.191	4.185	4.180	4.175	4.169	4.164	4.158	4.151	4.146	4.140	4.135	4.130	4.124	4.119	4.112	4.108	4.102	4.098	4.093	4.089	4.082	4.077	4.074	4.070	4.065	4.060	4.056	4.054	4.050	4.046	4.043	4.040	4.036	4.034	4.031	4.029	4.026	4.024	4.024	4.021	4.020	4.020	4.019	4.019	4.019	4.019	4.018	4.020	4.019	4.021	4.022	4.024	4.026	4.029	4.031	4.034	4.037	4.040	4.044	4.049	4.052	4.058	4.061	4.068	4.074	4.079	4.085	4.091	4.100	4.106	4.114	4.121	4.129	4.138	4.146	4.155	4.165	4.175	4.185	4.195	4.206	4.218	4.229	4.240	4.252	4.264	4.276	4.289	4.301	4.315	4.328	4.340	4.354	4.368	4.381	4.395	4.409	4.424	4.438	4.450	4.465	4.480	4.494	4.508	4.522	4.536	4.550	4.564	4.578	4.592	4.605	4.619	4.632	4.645	4.658	4.670	4.682	4.694	4.705	4.716	4.726	4.738	4.746	4.756	4.765	4.774	4.781	4.788	4.794	4.800	4.805	4.809	4.814	4.816	4.819	4.820	4.821	4.822	4.821	4.820	4.818	4.814	4.810	4.805	4.800	4.794	4.786	4.779	4.769	4.759	4.749	4.738	4.725	4.712	4.699	4.684	4.670	4.654	4.638	4.621	4.602	4.585	4.566	4.549	4.529	4.510	4.490	4.469	4.449	4.429	4.408	4.386	4.366	4.345	4.324	4.302	4.282	4.261	4.241	4.220	4.200	4.181	4.160	4.141	4.121	4.102	4.085	4.066	4.049	4.030	4.014	3.996	3.980	3.964	3.949	3.932	3.919	3.902	3.889	3.875	3.861	3.846	3.832	3.820	3.808	3.792	3.780	3.766	3.754	3.741	3.729	3.715	3.702	3.689	3.676	3.662	3.649	3.635	3.620	3.606	3.592	3.576	3.560	3.545	3.529	3.512	3.495	3.479	3.460	3.442	3.422	3.404	3.385	3.366	3.346	3.326	3.305	3.285	3.262	3.241	3.220	3.198	3.175	3.152	3.130	3.108	3.084	3.061	3.038	3.014	2.991	2.968	2.944	2.921	2.898	2.875	2.851	2.829	2.806	2.784	2.762	2.741	2.719	2.698	2.678	2.658	2.639	2.619	2.600	2.582	2.566	2.549	2.532	2.516	2.501	2.486	2.474	2.460	2.448	2.435	2.424	2.412	2.401	2.391	2.382	2.374	2.365	2.358	2.350	2.344	2.338	2.332	2.326	2.321	2.316	2.314	2.310	2.305	2.302	2.300	2.298	2.295	2.292	2.291	2.289	2.286	2.284	2.282	2.281	2.280	2.278	2.275	2.274	2.271	2.270	2.266	2.264	2.261	2.258	2.254	2.250	2.245	2.241	2.235	2.230	2.224	2.219	2.210	2.204	2.196	2.188	2.179	2.170	2.160	2.150	2.140	2.128	2.116	2.104	2.090	2.078	2.064	2.047	2.034	2.018	2.001	1.985	1.968	1.951	1.932	1.915	1.896	1.879	1.859	1.839	1.820	1.800	1.780	1.760	1.740	1.719	1.699	1.680	1.660	1.640	1.620	1.602	1.582	1.565	1.546	1.529	1.511	1.496	1.480	1.466	1.452	1.439	1.426	1.415	1.405	1.395	1.388	1.379	1.374	1.369	1.365	1.364	1.362	1.364	1.365	1.369	1.374	1.380	1.388	1.398	1.409	1.421	1.435	1.451	1.468	1.485	1.505	1.526	1.549	1.572	1.596	1.622	1.649	1.678	1.708	1.736	1.768	1.799	1.831	1.865	1.898	1.931	1.966	2.001	2.036	2.070	2.105	2.140	2.174	2.208	2.244	2.276	2.310	2.342	2.372	2.405	2.435	2.464	2.492	2.519	2.546	2.571	2.595	2.619	2.640	2.661	2.679	2.698	2.714	2.729	2.742	2.756	2.766	2.778	2.786	2.792	2.799	2.804	2.808	2.810	2.812	2.812	2.812	2.811	2.810	2.808	2.804	2.800	2.796	2.790	2.785	2.780	2.774	2.766	2.760	2.754	2.746	2.739	2.732	2.725	2.718	2.711	2.704	2.698	2.691	2.686	2.680	2.676	2.671	2.668	2.664	2.661	2.660	2.658	2.656	2.655	2.655	2.656	2.658	2.660	2.662	2.665	2.669	2.674	2.679	2.684	2.690	2.699	2.706	2.714	2.722	2.732	2.741	2.752	2.762	2.775	2.786	2.799	2.811	2.826	2.840	2.852	2.868	2.882	2.898	2.911	2.928	2.942	2.959	2.974	2.990	3.005	3.022	3.038	3.054	3.069	3.085	3.100	3.115	3.129	3.142	3.156	3.170	3.182	3.195	3.206	3.218	3.229	3.238	3.248	3.255	3.264	3.270	3.275	3.280	3.284	3.286	3.289	3.289	3.289	3.288	3.285	3.282	3.278	3.272	3.266	3.259	3.251	3.241	3.230	3.220	3.208	3.194	3.181	3.166	3.150	3.134	3.118	3.100	3.082	3.064	3.045	3.026	3.006	2.986	2.966	2.946	2.928	2.906	2.886	2.866	2.848	2.828	2.809	2.790	2.771	2.755	2.738	2.721	2.706	2.691	2.676	2.662	2.649	2.636	2.625	2.614	2.604	2.594	2.585	2.576	2.569	2.561	2.556	2.550	2.545	2.539	2.535	2.530	2.526	2.522	2.519	2.515	2.512	2.508	2.504	2.500	2.498	2.494	2.489	2.484	2.478	2.472	2.465	2.459	2.450	2.442	2.434	2.422	2.412	2.401	2.389	2.376	2.361	2.346	2.331	2.315	2.296	2.279	2.259	2.239	2.219	2.198	2.175	2.154	2.130	2.105	2.082	2.058	2.033	2.006	1.981	1.956	1.930	1.905	1.878	1.852	1.828	1.802	1.778	1.752	1.728	1.705	1.681	1.659	1.638	1.616	1.595	1.575	1.556	1.539	1.520	1.504	1.488	1.474	1.459	1.445	1.432	1.421	1.411	1.401	1.392	1.385	1.378	1.371	1.366	1.362	1.358	1.356	1.354	1.352	1.351	1.351	1.351	1.352	1.354	1.356	1.359	1.362	1.365	1.369	1.372	1.378	1.381	1.386	1.391	1.396	1.402	1.408	1.412	1.418	1.424	1.430	1.435	1.440	1.445	1.450	1.455	1.460	1.465	1.471	1.475	1.480	1.484	1.488	1.492	1.495	1.499	1.501	1.505	1.508	1.509	1.511	1.514	1.515	1.518	1.519	1.521	1.521	1.522	1.522	1.524	1.524	1.525	1.524	1.524	1.524	1.524	1.524	1.522	1.522	1.522	1.522	1.521	1.520	1.520	1.520	1.519	1.518	1.516	1.515	1.515	1.514	1.514	1.512	1.511	1.510	1.509	1.506	1.505	1.504	1.502	1.501	1.499	1.498	1.496	1.494	1.491	1.489	1.486	1.484	1.482	1.480	1.476	1.472	1.469	1.465	1.461	1.458	1.452	1.448	1.444	1.438	1.431	1.426	1.420	1.414	1.406	1.400	1.394	1.386	1.379	1.371	1.364	1.356	1.348	1.340	1.332	1.325	1.318	1.311	1.304	1.298	1.290	1.284	1.278	1.272	1.266	1.261	1.258	1.254	1.250	1.248	1.245	1.244	1.242	1.242	1.242	1.244	1.246	1.249	1.251	1.255	1.261	1.266	1.272	1.279	1.288	1.296	1.305	1.315	1.325	1.336	1.346	1.358	1.369	1.381	1.394	1.405	1.418	1.430	1.441	1.454	1.465	1.478	1.489	1.499	1.510	1.519	1.528	1.535	1.544	1.550	1.555	1.560	1.564	1.566	1.568	1.568	1.568	1.566	1.562	1.559	1.552	1.546	1.538	1.528	1.518	1.506	1.492	1.479	1.464	1.448	1.430	1.412	1.394	1.374	1.354	1.331	1.310	1.286	1.264	1.240	1.216	1.191	1.168	1.142	1.119	1.094	1.069	1.044	1.019	0.994	0.970	0.946	0.921	0.898	0.875	0.852	0.830	0.809	0.788	0.768	0.748	0.728	0.709	0.690	0.672	0.655	0.638	0.622	0.606	0.591	0.576	0.561	0.548	0.534	0.520	0.507	0.496	0.484	0.471	0.460	0.448	0.438	0.425	0.414	0.404	0.392	0.381	0.370	0.359	0.349	0.338	0.326	0.314	0.302	0.291	0.280	0.268	0.256	0.242	0.231	0.216	0.204	0.190	0.176	0.161	0.148	0.132	0.118	0.102	0.086	0.070	0.054	0.038	0.021	0.005	-0.012	-0.028	-0.045	-0.061	-0.078	-0.095	-0.112	-0.129	-0.146	-0.164	-0.180	-0.198	-0.215	-0.232	-0.249	-0.265	-0.282	-0.298	-0.314	-0.330	-0.344	-0.359	-0.372	-0.388	-0.400	-0.412	-0.425	-0.438	-0.449	-0.459	-0.469	-0.479	-0.486	-0.495	-0.502	-0.509	-0.515	-0.520	-0.524	-0.528	-0.530	-0.532	-0.532	-0.534	-0.532	-0.531	-0.529	-0.526	-0.522	-0.516	-0.511	-0.504	-0.496	-0.488	-0.478	-0.468	-0.458	-0.445	-0.434	-0.420	-0.406	-0.392	-0.379	-0.364	-0.348	-0.332	-0.316	-0.300	-0.282	-0.266	-0.250	-0.232	-0.214	-0.198	-0.180	-0.162	-0.145	-0.129	-0.111	-0.095	-0.078	-0.061	-0.045	-0.030	-0.015	-0.001	0.012	0.025	0.038	0.049	0.060	0.070	0.080	0.088	0.095	0.104	0.110	0.115	0.119	0.122	0.126	0.128	0.129	0.129	0.129	0.126	0.124	0.120	0.116	0.111	0.105	0.098	0.091	0.082	0.072	0.062	0.052	0.040	0.029	0.015	0.002	-0.011	-0.025	-0.040	-0.056	-0.072	-0.088	-0.105	-0.121	-0.138	-0.155	-0.171	-0.188	-0.205	-0.222	-0.240	-0.255	-0.272	-0.289	-0.305	-0.321	-0.336	-0.351	-0.366	-0.380	-0.392	-0.406	-0.419	-0.430	-0.440	-0.450	-0.460	-0.468	-0.475	-0.481	-0.486	-0.489	-0.492	-0.494	-0.495	-0.494	-0.492	-0.490	-0.486	-0.481	-0.475	-0.468	-0.460	-0.449	-0.439	-0.428	-0.414	-0.400	-0.385	-0.369	-0.351	-0.332	-0.315	-0.295	-0.274	-0.252	-0.231	-0.209	-0.185	-0.161	-0.136	-0.111	-0.086	-0.060	-0.034	-0.008	0.019	0.046	0.072	0.100	0.128	0.154	0.181	0.209	0.235	0.261	0.288	0.312	0.338	0.362	0.388	0.411	0.435	0.458	0.480	0.501	0.522	0.544	0.562	0.582	0.601	0.618	0.635	0.652	0.669	0.684	0.698	0.711	0.725	0.738	0.750	0.761	0.771	0.782	0.791	0.800	0.809	0.818	0.825	0.831	0.838	0.844	0.850	0.855	0.860	0.865	0.870	0.875	0.878	0.881	0.885	0.888	0.891	0.894	0.899	0.900	0.904	0.906	0.910	0.914	0.916	0.920	0.924	0.926	0.930	0.934	0.939	0.942	0.948	0.951	0.956	0.962	0.968	0.974	0.979	0.985	0.992	0.999	1.006	1.014	1.022	1.030	1.039	1.049	1.058	1.068	1.078	1.088	1.098	1.108	1.118	1.128	1.139	1.149	1.160	1.169	1.181	1.191	1.201	1.211	1.222	1.232	1.242	1.251	1.261	1.270	1.280	1.288	1.296	1.305	1.312	1.319	1.326	1.332	1.339	1.342	1.348	1.351	1.355	1.356	1.359	1.361	1.361	1.361	1.361	1.360	1.359	1.356	1.354	1.350	1.345	1.340	1.335	1.330	1.324	1.316	1.309	1.301	1.292	1.284	1.275	1.265	1.255	1.246	1.236	1.225	1.215	1.204	1.194	1.182	1.172	1.161	1.151	1.142	1.132	1.122	1.114	1.105	1.096	1.090	1.084	1.076	1.070	1.066	1.061	1.058	1.055	1.052	1.051	1.050	1.051	1.051	1.054	1.056	1.061	1.065	1.070	1.076	1.082	1.091	1.100	1.110	1.120	1.131	1.142	1.156	1.169	1.182	1.196	1.210	1.226	1.241	1.258	1.274	1.290	1.306	1.324	1.340	1.356	1.374	1.390	1.406	1.422	1.438	1.455	1.470	1.484	1.499	1.512	1.526	1.539	1.552	1.564	1.576	1.586	1.596	1.605	1.614	1.622	1.630	1.638	1.642	1.648	1.652	1.656	1.659	1.660	1.661	1.662	1.664	1.664	1.664	1.662	1.661	1.660	1.659	1.655	1.654	1.650	1.646	1.644	1.640	1.636	1.632	1.629	1.625	1.620	1.616	1.612	1.609	1.605	1.601	1.596	1.592	1.590	1.588	1.585	1.584	1.581	1.579	1.578	1.578	1.576	1.575	1.576	1.575	1.576	1.578	1.578	1.580	1.581	1.584	1.586	1.590	1.592	1.596	1.600	1.604	1.608	1.612	1.618	1.622	1.628	1.634	1.639	1.644	1.650	1.655	1.661	1.669	1.674	1.681	1.688	1.695	1.701	1.709	1.716	1.722	1.730	1.738	1.746	1.754	1.761	1.770	1.778	1.785	1.794	1.801	1.811	1.819	1.829	1.836	1.846	1.855	1.865	1.875	1.884	1.894	1.904	1.914	1.924	1.934	1.944	1.952	1.964	1.974	1.985	1.995	2.005	2.016	2.026	2.038	2.047	2.060	2.070	2.081	2.092	2.104	2.115	2.128	2.139	2.150	2.162	2.174	2.186	2.199	2.210	2.222	2.236	2.249	2.261	2.274	2.286	2.299	2.312	2.325	2.339	2.351	2.365	2.378	2.392	2.406	2.419	2.432	2.446	2.460	2.472	2.488	2.501	2.515	2.529	2.542	2.555	2.569	2.582	2.596	2.609	2.622	2.636	2.650	2.664	2.675	2.689	2.702	2.714	2.728	2.740	2.752	2.766	2.778	2.790	2.802	2.815	2.828	2.838	2.850	2.862	2.874	2.884	2.895	2.906	2.918	2.928	2.938	2.948	2.959	2.969	2.978	2.988	2.996	3.005	3.012	3.021	3.029	3.036	3.042	3.049	3.055	3.061	3.068	3.072	3.078	3.081	3.086	3.090	3.094	3.095	3.098	3.099	3.101	3.102	3.102	3.101	3.101	3.100	3.099	3.095	3.094	3.090	3.086	3.082	3.078	3.072	3.068	3.060	3.055	3.048	3.041	3.034	3.026	3.018	3.009	3.000	2.991	2.981	2.971	2.961	2.951	2.942	2.931	2.921	2.910	2.900	2.890	2.880	2.869	2.859	2.849	2.839	2.829	2.818	2.808	2.798	2.789	2.778	2.769	2.760	2.751	2.741	2.732	2.724	2.715	2.706	2.699	2.691	2.684	2.675	2.668	2.661	2.654	2.648	2.641	2.634	2.629	2.621	2.615	2.609	2.602	2.596	2.590	2.585	2.579	2.572	2.566	2.560	2.554	2.548	2.540	2.535	2.528	2.520	2.514	2.506	2.500	2.492	2.485	2.476	2.469	2.460	2.452	2.444	2.435	2.426	2.418	2.408	2.398	2.389	2.380	2.369	2.359	2.349	2.339	2.328	2.316	2.305	2.294	2.282	2.271	2.260	2.250	2.238	2.226	2.215	2.204	2.192	2.182	2.171	2.161	2.149	2.139	2.129	2.119	2.109	2.100	2.091	2.082	2.074	2.066	2.059	2.051	2.045	2.039	2.033	2.027	2.024	2.020	2.016	2.014	2.011	2.010	2.009	2.009	2.010	2.010	2.013	2.016	2.019	2.024	2.027	2.034	2.039	2.046	2.054	2.062	2.071	2.081	2.091	2.101	2.112	2.125	2.136	2.149	2.161	2.175	2.189	2.202	2.216	2.231	2.246	2.262	2.278	2.294	2.309	2.324	2.340	2.355	2.371	2.386	2.401	2.416	2.430	2.445	2.459	2.474	2.488	2.501	2.515	2.528	2.541	2.554	2.566	2.578	2.590	2.600	2.611	2.621	2.631	2.641	2.651	2.660	2.669	2.676	2.684	2.691	2.699	2.706	2.711	2.718	2.725	2.730	2.735	2.741	2.746	2.751	2.756	2.760	2.765	2.769	2.774	2.778	2.780	2.785	2.789	2.791	2.795	2.799	2.802	2.806	2.810	2.815	2.819	2.822	2.826	2.830	2.835	2.840	2.844	2.849	2.854	2.859	2.862	2.869	2.874	2.880	2.886	2.891	2.898	2.905	2.912	2.920	2.926	2.934	2.942	2.949	2.958	2.966	2.974	2.981	2.990	2.999	3.009	3.016	3.026	3.034	3.044	3.051	3.060	3.069	3.078	3.086	3.094	3.102	3.110	3.118	3.125	3.132	3.139	3.146	3.152	3.159	3.162	3.169	3.172	3.178	3.181	3.182	3.185	3.186	3.188	3.188	3.188	3.186	3.184	3.181	3.178	3.172	3.168	3.161	3.154	3.146	3.139	3.130	3.120	3.110	3.099	3.088	3.075	3.062	3.050	3.034	3.020	3.005	2.990	2.974	2.959	2.942	2.924	2.908	2.891	2.874	2.858	2.840	2.822	2.808	2.790	2.774	2.758	2.742	2.726	2.712	2.698	2.684	2.670	2.656	2.644	2.632	2.621	2.610	2.600	2.591	2.581	2.574	2.568	2.560	2.554	2.549	2.544	2.540	2.536	2.534	2.530	2.529	2.526	2.526	2.526	2.525	2.526	2.526	2.526	2.529	2.529	2.531	2.532	2.534	2.536	2.539	2.540	2.541	2.544	2.546	2.546	2.548	2.549	2.549	2.550	2.549	2.550	2.550	2.550	2.548	2.548	2.546	2.545	2.544	2.541	2.539	2.536	2.534	2.530	2.526	2.521	2.518	2.514	2.508	2.504	2.498	2.492	2.488	2.481	2.476	2.470	2.462	2.456	2.450	2.442	2.436	2.429	2.421	2.414	2.408	2.399	2.390	2.384	2.376	2.366	2.359	2.350	2.342	2.335	2.326	2.319	2.309	2.301	2.292	2.285	2.276	2.268	2.259	2.251	2.242	2.235	2.226	2.219	2.211	2.204	2.196	2.190	2.184	2.178	2.171	2.166	2.160	2.155	2.151	2.146	2.142	2.139	2.136	2.134	2.132	2.130	2.130	2.130	2.130	2.131	2.134	2.136	2.139	2.142	2.148	2.152	2.158	2.164	2.171	2.180	2.189	2.198	2.206	2.218	2.226	2.239	2.250	2.262	2.275	2.288	2.301	2.315	2.330	2.342	2.358	2.372	2.388	2.404	2.418	2.432	2.448	2.462	2.478	2.492	2.508	2.521	2.536	2.549	2.562	2.576	2.589	2.601	2.612	2.625	2.635	2.646	2.658	2.666	2.675	2.684	2.692	2.699	2.706	2.712	2.719	2.725	2.730	2.732	2.738	2.740	2.745	2.746	2.748	2.749	2.749	2.749	2.750	2.749	2.746	2.745	2.742	2.739	2.735	2.732	2.728	2.722	2.718	2.711	2.705	2.699	2.692	2.685	2.676	2.668	2.660	2.650	2.640	2.630	2.620	2.609	2.599	2.586	2.574	2.561	2.549	2.535	2.520	2.508	2.492	2.476	2.462	2.446	2.430	2.415	2.399	2.381	2.365	2.348	2.330	2.312	2.294	2.276	2.258	2.240	2.221	2.204	2.185	2.168	2.149	2.131	2.112	2.095	2.078	2.060	2.042	2.025	2.009	1.992	1.976	1.960	1.945	1.930	1.915	1.900	1.888	1.872	1.860	1.846	1.834	1.822	1.811	1.800	1.789	1.779	1.769	1.759	1.751	1.741	1.734	1.725	1.719	1.711	1.705	1.698	1.692	1.686	1.680	1.675	1.670	1.665	1.660	1.655	1.651	1.646	1.641	1.638	1.634	1.630	1.628	1.622	1.619	1.615	1.611	1.609	1.604	1.600	1.596	1.592	1.589	1.586	1.581	1.578	1.574	1.570	1.566	1.562	1.559	1.555	1.551	1.548	1.545	1.541	1.539	1.536	1.532	1.530	1.526	1.525	1.524	1.522	1.521	1.520	1.520	1.520	1.520	1.521	1.522	1.524	1.526	1.529	1.532	1.535	1.540	1.544	1.549	1.555	1.560	1.566	1.574	1.582	1.590	1.599	1.609	1.618	1.628	1.639	1.650	1.661	1.672	1.685	1.698	1.711	1.722	1.736	1.750	1.764	1.779	1.792	1.806	1.821	1.836	1.850	1.864	1.880	1.894	1.908	1.921	1.936	1.951	1.965	1.978	1.991	2.005	2.018	2.031	2.044	2.055	2.069	2.080	2.091	2.104	2.114	2.125	2.134	2.145	2.155	2.164	2.174	2.182	2.190	2.200	2.206	2.215	2.222	2.230	2.236	2.244	2.250	2.256	2.262	2.269	2.275	2.281	2.286	2.291	2.296	2.302	2.309	2.314	2.319	2.324	2.329	2.334	2.339	2.342	2.348	2.351	2.358	2.361	2.366	2.370	2.375	2.380	2.385	2.389	2.394	2.398	2.402	2.408	2.411	2.415	2.419	2.424	2.426	2.431	2.435	2.439	2.441	2.444	2.448	2.450	2.452	2.456	2.459	2.460	2.462	2.464	2.466	2.468	2.469	2.470	2.471	2.471	2.472	2.471	2.472	2.472	2.471	2.470	2.470	2.470	2.469	2.466	2.465	2.464	2.462	2.461	2.458	2.456	2.455	2.454	2.451	2.450	2.449	2.446	2.445	2.442	2.441	2.440	2.438	2.436	2.435	2.434	2.432	2.431	2.431	2.431	2.430	2.430	2.430	2.431	2.431	2.431	2.431	2.432	2.434	2.435	2.436	2.436	2.438	2.439	2.440	2.440	2.442	2.444	2.444	2.445	2.446	2.448	2.449	2.449	2.449	2.450	2.450	2.450	2.450	2.449	2.449	2.449	2.448	2.448	2.446	2.444	2.442	2.441	2.439	2.438	2.435	2.432	2.430	2.428	2.425	2.424	2.420	2.419	2.416	2.412	2.411	2.409	2.406	2.405	2.404	2.401	2.400	2.399	2.399	2.399	2.399	2.398	2.399	2.400	2.401	2.402	2.405	2.406	2.410	2.414	2.418	2.421	2.425	2.430	2.435	2.440	2.446	2.452	2.460	2.466	2.472	2.479	2.486	2.492	2.500	2.508	2.514	2.521	2.528	2.535	2.541	2.548	2.554	2.559	2.565	2.569	2.574	2.576	2.581	2.582	2.585	2.586	2.588	2.588	2.588	2.585	2.584	2.580	2.576	2.574	2.569	2.561	2.555	2.549	2.540	2.531	2.521	2.511	2.500	2.489	2.478	2.464	2.451	2.436	2.422	2.408	2.392	2.376	2.360	2.345	2.328	2.311	2.294	2.276	2.260	2.242	2.226	2.209	2.192	2.176	2.159	2.144	2.128	2.111	2.098	2.082	2.068	2.054	2.041	2.027	2.015	2.004	1.991	1.980	1.969	1.960	1.950	1.941	1.934	1.926	1.919	1.912	1.908	1.902	1.899	1.895	1.891	1.888	1.886	1.884	1.884	1.882	1.881	1.882	1.882	1.885	1.886	1.888	1.890	1.892	1.895	1.899	1.902	1.906	1.910	1.914	1.918	1.922	1.926	1.931	1.936	1.940	1.946	1.951	1.956	1.961	1.965	1.971	1.975	1.980	1.985	1.989	1.992	1.996	1.999	2.002	2.005	2.007	2.010	2.013	2.014	2.015	2.016	2.018	2.018	2.018	2.019	2.018	2.016	2.015	2.013	2.011	2.007	2.005	2.001	1.998	1.992	1.988	1.984	1.978	1.971	1.965	1.959	1.952	1.945	1.936	1.929	1.921	1.912	1.905	1.895	1.886	1.876	1.868	1.859	1.849	1.839	1.830	1.821	1.811	1.801	1.792	1.784	1.775	1.768	1.760	1.751	1.744	1.736	1.730	1.725	1.719	1.714	1.709	1.706	1.701	1.699	1.698	1.696	1.696	1.696	1.698	1.699	1.701	1.704	1.708	1.712	1.718	1.724	1.730	1.738	1.745	1.754	1.764	1.774	1.784	1.795	1.808	1.820	1.832	1.845	1.859	1.874	1.888	1.901	1.916	1.932	1.948	1.964	1.979	1.995	2.011	2.026	2.042	2.059	2.075	2.091	2.106	2.122	2.138	2.152	2.166	2.181	2.198	2.210	2.224	2.238	2.250	2.262	2.275	2.286	2.298	2.308	2.318	2.329	2.339	2.346	2.354	2.362	2.370	2.376	2.382	2.389	2.392	2.398	2.401	2.404	2.406	2.409	2.409	2.410	2.410	2.409	2.408	2.406	2.402	2.400	2.395	2.392	2.386	2.381	2.374	2.368	2.360	2.352	2.342	2.334	2.324	2.314	2.302	2.290	2.279	2.266	2.251	2.239	2.225	2.210	2.196	2.180	2.165	2.149	2.134	2.116	2.100	2.084	2.068	2.051	2.034	2.018	2.001	1.985	1.969	1.952	1.936	1.921	1.906	1.891	1.876	1.862	1.849	1.836	1.824	1.810	1.799	1.788	1.778	1.768	1.759	1.751	1.742	1.735	1.730	1.725	1.720	1.716	1.712	1.711	1.709	1.709	1.708	1.708	1.710	1.712	1.714	1.718	1.722	1.726	1.731	1.736	1.742	1.749	1.756	1.762	1.770	1.778	1.785	1.792	1.800	1.808	1.816	1.824	1.831	1.839	1.846	1.854	1.861	1.868	1.874	1.880	1.886	1.891	1.896	1.901	1.906	1.909	1.912	1.915	1.918	1.919	1.921	1.921	1.921	1.922	1.921	1.921	1.919	1.918	1.916	1.914	1.911	1.909	1.905	1.901	1.899	1.895	1.891	1.888	1.884	1.880	1.878	1.872	1.870	1.866	1.864	1.861	1.859	1.856	1.854	1.854	1.852	1.851	1.851	1.852	1.852	1.854	1.858	1.859	1.862	1.866	1.870	1.875	1.880	1.885	1.892	1.899	1.906	1.912	1.921	1.931	1.939	1.949	1.959	1.969	1.980	1.990	2.001	2.013	2.025	2.035	2.047	2.059	2.070	2.082	2.095	2.105	2.118	2.129	2.140	2.151	2.162	2.172	2.182	2.194	2.204	2.214	2.225	2.234	2.242	2.252	2.260	2.269	2.278	2.285	2.294	2.301	2.308	2.316	2.324	2.330	2.338	2.345	2.351	2.358	2.365	2.372	2.379	2.385	2.392	2.399	2.406	2.414	2.420	2.428	2.436	2.444	2.450	2.459	2.469	2.476	2.486	2.495	2.505	2.515	2.526	2.536	2.549	2.559	2.571	2.584	2.596	2.610	2.621	2.635	2.649	2.665	2.679	2.692	2.709	2.724	2.740	2.756	2.771	2.789	2.805	2.821	2.840	2.856	2.874	2.891	2.909	2.926	2.945	2.964	2.980	2.998	3.016	3.034	3.051	3.070	3.086	3.104	3.121	3.139	3.154	3.172	3.188	3.204	3.220	3.235	3.250	3.265	3.279	3.292	3.306	3.319	3.331	3.344	3.355	3.366	3.378	3.388	3.396	3.406	3.414	3.421	3.429	3.435	3.442	3.448	3.452	3.458	3.461	3.465	3.469	3.471	3.475	3.476	3.478	3.479	3.480	3.481	3.480	3.481	3.480	3.479	3.478	3.475	3.474	3.472	3.469	3.468	3.464	3.461	3.458	3.455	3.451	3.449	3.445	3.441	3.438	3.435	3.431	3.428	3.424	3.420	3.416	3.412	3.409	3.405	3.401	3.398	3.395	3.390	3.388	3.382	3.379	3.375	3.372	3.369	3.365	3.360	3.358	3.352	3.349	3.345	3.340	3.335	3.331	3.326	3.321	3.316	3.311	3.306	3.300	3.295	3.289	3.282	3.278	3.270	3.264	3.258	3.250	3.244	3.235	3.229	3.220	3.212	3.204	3.195	3.188	3.179	3.169	3.160	3.151	3.142	3.132	3.124	3.115	3.106	3.098	3.089	3.080	3.071	3.062	3.054	3.045	3.039	3.030	3.022	3.015	3.008	3.001	2.995	2.989	2.984	2.979	2.974	2.970	2.966	2.964	2.961	2.959	2.958	2.956	2.956	2.958	2.959	2.960	2.962	2.966	2.969	2.974	2.979	2.984	2.990	2.996	3.004	3.011	3.020	3.028	3.036	3.048	3.058	3.068	3.079	3.091	3.102	3.115	3.128	3.140	3.154	3.166	3.181	3.195	3.209	3.224	3.238	3.252	3.268	3.281	3.298	3.311	3.328	3.342	3.356	3.371	3.386	3.401	3.416	3.431	3.446	3.461	3.475	3.489	3.504	3.519	3.532	3.546	3.560	3.572	3.586	3.599	3.614	3.626	3.639	3.651	3.665	3.676	3.689	3.700	3.711	3.722	3.735	3.746	3.756	3.766	3.776	3.786	3.796	3.806	3.815	3.824	3.831	3.840	3.848	3.855	3.861	3.868	3.874	3.880	3.884	3.889	3.892	3.896	3.899	3.901	3.902	3.902	3.902	3.902	3.901	3.899	3.895	3.892	3.889	3.882	3.878	3.871	3.864	3.856	3.848	3.838	3.828	3.818	3.805	3.794	3.781	3.769	3.754	3.740	3.725	3.710	3.694	3.676	3.660	3.644	3.626	3.609	3.590	3.572	3.554	3.536	3.516	3.499	3.479	3.461	3.442	3.424	3.406	3.386	3.369	3.351	3.334	3.316	3.299	3.281	3.265	3.249	3.231	3.216	3.199	3.184	3.169	3.154	3.139	3.125	3.110	3.096	3.082	3.069	3.054	3.040	3.028	3.015	3.000	2.986	2.972	2.959	2.946	2.932	2.918	2.904	2.890	2.874	2.859	2.844	2.829	2.812	2.796	2.780	2.762	2.745	2.728	2.709	2.690	2.670	2.650	2.630	2.609	2.588	2.565	2.541	2.519	2.495	2.471	2.446	2.421	2.398	2.370	2.345	2.318	2.292	2.264	2.238	2.209	2.181	2.154	2.125	2.098	2.069	2.039	2.011	1.982	1.954	1.926	1.898	1.869	1.841	1.814	1.788	1.760	1.732	1.706	1.681	1.656	1.631	1.606	1.584	1.560	1.538	1.516	1.495	1.475	1.455	1.438	1.419	1.402	1.386	1.370	1.355	1.342	1.329	1.316	1.305	1.296	1.285	1.276	1.269	1.262	1.256	1.250	1.245	1.241	1.238	1.234	1.231	1.230	1.230	1.229	1.229	1.230	1.231	1.231	1.235	1.236	1.240	1.241	1.245	1.248	1.250	1.254	1.258	1.261	1.266	1.270	1.274	1.276	1.280	1.282	1.286	1.289	1.290	1.291	1.292	1.294	1.295	1.296	1.296	1.295	1.294	1.291	1.290	1.288	1.284	1.280	1.274	1.269	1.262	1.258	1.250	1.242	1.232	1.224	1.214	1.204	1.192	1.181	1.168	1.156	1.142	1.128	1.112	1.098	1.082	1.066	1.050	1.032	1.015	0.998	0.980	0.962	0.942	0.925	0.905	0.886	0.868	0.848	0.830	0.810	0.792	0.774	0.755	0.739	0.721	0.704	0.688	0.671	0.656	0.641	0.628	0.615	0.602	0.591	0.581	0.571	0.562	0.556	0.549	0.544	0.540	0.538	0.536	0.536	0.538	0.540	0.544	0.549	0.556	0.564	0.574	0.586	0.599	0.612	0.628	0.644	0.661	0.681	0.701	0.722	0.746	0.770	0.795	0.821	0.849	0.876	0.905	0.935	0.965	0.996	1.028	1.060	1.092	1.125	1.158	1.191	1.224	1.259	1.291	1.324	1.356	1.389	1.421	1.454	1.484	1.515	1.544	1.572	1.601	1.629	1.655	1.680	1.705	1.729	1.750	1.771	1.791	1.810	1.829	1.845	1.860	1.875	1.886	1.899	1.910	1.918	1.926	1.932	1.939	1.944	1.948	1.950	1.952	1.952	1.952	1.951	1.949	1.948	1.944	1.940	1.936	1.931	1.926	1.921	1.915	1.909	1.902	1.895	1.888	1.881	1.874	1.868	1.860	1.852	1.846	1.840	1.832	1.826	1.821	1.816	1.811	1.806	1.801	1.799	1.796	1.792	1.791	1.790	1.790	1.789	1.789	1.790	1.792	1.795	1.798	1.802	1.806	1.811	1.818	1.825	1.832	1.840	1.849	1.858	1.868	1.878	1.890	1.901	1.914	1.926	1.939	1.952	1.966	1.981	1.995	2.011	2.026	2.041	2.058	2.072	2.089	2.104	2.120	2.136	2.151	2.168	2.182	2.196	2.211	2.225	2.239	2.252	2.264	2.276	2.288	2.298	2.308	2.316	2.325	2.332	2.339	2.344	2.348	2.351	2.354	2.355	2.355	2.355	2.352	2.350	2.346	2.340	2.335	2.328	2.319	2.310	2.300	2.289	2.275	2.264	2.250	2.235	2.220	2.204	2.188	2.169	2.151	2.132	2.114	2.095	2.075	2.055	2.035	2.015	1.995	1.975	1.955	1.935	1.916	1.896	1.878	1.859	1.840	1.821	1.805	1.789	1.772	1.758	1.742	1.730	1.716	1.704	1.694	1.681	1.672	1.664	1.655	1.646	1.640	1.634	1.629	1.624	1.619	1.616	1.612	1.611	1.608	1.606	1.606	1.604	1.604	1.602	1.604	1.602	1.601	1.601	1.602	1.601	1.600	1.600	1.599	1.596	1.594	1.591	1.588	1.585	1.580	1.576	1.570	1.564	1.559	1.551	1.542	1.534	1.524	1.514	1.502	1.491	1.479	1.466	1.452	1.439	1.424	1.409	1.394	1.376	1.361	1.345	1.328	1.310	1.294	1.276	1.259	1.241	1.224	1.206	1.190	1.172	1.156	1.140	1.124	1.110	1.094	1.080	1.066	1.052	1.040	1.028	1.016	1.005	0.996	0.986	0.978	0.971	0.964	0.958	0.952	0.948	0.942	0.940	0.936	0.934	0.932	0.934	0.932	0.934	0.936	0.938	0.940	0.944	0.949	0.952	0.958	0.962	0.969	0.975	0.981	0.989	0.995	1.002	1.010	1.018	1.025	1.032	1.041	1.050	1.058	1.066	1.075	1.082	1.091	1.099	1.108	1.115	1.122	1.130	1.139	1.146	1.152	1.160	1.166	1.172	1.179	1.185	1.191	1.198	1.202	1.208	1.211	1.216	1.220	1.224	1.229	1.231	1.234	1.236	1.239	1.241	1.244	1.246	1.248	1.249	1.249	1.250	1.250	1.250	1.250	1.250	1.249	1.249	1.248	1.248	1.246	1.245	1.244	1.242	1.241	1.240	1.236	1.235	1.234	1.230	1.228	1.225	1.221	1.219	1.216	1.212	1.209	1.205	1.201	1.199	1.195	1.191	1.186	1.181	1.176	1.172	1.168	1.162	1.158	1.152	1.146	1.140	1.135	1.129	1.122	1.115	1.109	1.102	1.096	1.088	1.081	1.074	1.065	1.056	1.049	1.040	1.031	1.024	1.014	1.005	0.996	0.986	0.978	0.969	0.959	0.950	0.942	0.932	0.925	0.915	0.908	0.900	0.892	0.885	0.879	0.872	0.866	0.860	0.855	0.851	0.848	0.842	0.840	0.838	0.838	0.835	0.835	0.836	0.836	0.839	0.841	0.842	0.848	0.851	0.858	0.864	0.870	0.878	0.884	0.894	0.901	0.910	0.920	0.930	0.940	0.950	0.960	0.970	0.980	0.991	1.000	1.010	1.020	1.030	1.038	1.045	1.054	1.061	1.068	1.072	1.078	1.082	1.085	1.088	1.089	1.089	1.089	1.086	1.082	1.079	1.074	1.066	1.059	1.050	1.040	1.029	1.016	1.002	0.988	0.972	0.956	0.938	0.920	0.900	0.880	0.860	0.838	0.815	0.792	0.769	0.746	0.721	0.696	0.672	0.646	0.621	0.596	0.571	0.545	0.521	0.495	0.471	0.446	0.421	0.398	0.374	0.351	0.328	0.304	0.282	0.260	0.240	0.219	0.200	0.180	0.160	0.142	0.125	0.106	0.090	0.072	0.058	0.041	0.025	0.010	-0.005	-0.020	-0.035	-0.049	-0.062	-0.076	-0.090	-0.102	-0.115	-0.129	-0.142	-0.155	-0.169	-0.182	-0.195	-0.208	-0.221	-0.235	-0.250	-0.262	-0.278	-0.291	-0.306	-0.321	-0.336	-0.351	-0.368	-0.382	-0.400	-0.416	-0.432	-0.450	-0.468	-0.485	-0.502	-0.521	-0.539	-0.559	-0.578	-0.596	-0.615	-0.634	-0.652	-0.671	-0.691	-0.710	-0.729	-0.749	-0.769	-0.789	-0.806	-0.828	-0.846	-0.865	-0.884	-0.904	-0.921	-0.940	-0.959	-0.976	-0.994	-1.011	-1.028	-1.042	-1.059	-1.074	-1.088	-1.102	-1.115	-1.129	-1.139	-1.151	-1.162	-1.171	-1.180	-1.189	-1.196	-1.204	-1.209	-1.214	-1.218	-1.221	-1.222	-1.225	-1.225	-1.225	-1.224	-1.221	-1.218	-1.214	-1.208	-1.202	-1.195	-1.188	-1.176	-1.166	-1.158	-1.145	-1.132	-1.120	-1.106	-1.091	-1.076	-1.060	-1.045	-1.028	-1.010	-0.994	-0.975	-0.956	-0.939	-0.920	-0.901	-0.882	-0.864	-0.845	-0.826	-0.808	-0.788	-0.770	-0.751	-0.732	-0.716	-0.699	-0.682	-0.665	-0.649	-0.635	-0.620	-0.606	-0.594	-0.581	-0.570	-0.559	-0.549	-0.540	-0.532	-0.524	-0.518	-0.511	-0.507	-0.502	-0.499	-0.498	-0.496	-0.495	-0.496	-0.498	-0.500	-0.504	-0.506	-0.511	-0.518	-0.524	-0.531	-0.540	-0.549	-0.559	-0.569	-0.580	-0.591	-0.604	-0.616	-0.630	-0.644	-0.659	-0.674	-0.689	-0.704	-0.719	-0.735	-0.751	-0.768	-0.784	-0.800	-0.816	-0.832	-0.850	-0.866	-0.882	-0.898	-0.914	-0.929	-0.944	-0.959	-0.974	-0.988	-1.000	-1.014	-1.025	-1.036	-1.046	-1.056	-1.066	-1.074	-1.080	-1.086	-1.091	-1.095	-1.098	-1.099	-1.100	-1.099	-1.098	-1.095	-1.091	-1.086	-1.080	-1.074	-1.065	-1.054	-1.044	-1.032	-1.019	-1.005	-0.990	-0.972	-0.955	-0.938	-0.919	-0.899	-0.878	-0.855	-0.832	-0.809	-0.785	-0.760	-0.735	-0.709	-0.682	-0.655	-0.629	-0.601	-0.572	-0.545	-0.518	-0.489	-0.461	-0.432	-0.405	-0.378	-0.350	-0.321	-0.294	-0.268	-0.242	-0.216	-0.190	-0.165	-0.141	-0.118	-0.094	-0.072	-0.050	-0.029	-0.008	0.012	0.031	0.049	0.066	0.084	0.100	0.115	0.130	0.144	0.156	0.169	0.182	0.192	0.202	0.214	0.222	0.231	0.240	0.246	0.254	0.261	0.266	0.271	0.278	0.282	0.286	0.290	0.294	0.296	0.300	0.302	0.306	0.308	0.311	0.314	0.316	0.319	0.320	0.322	0.325	0.328	0.330	0.331	0.335	0.339	0.341	0.344	0.346	0.351	0.355	0.359	0.362	0.366	0.371	0.376	0.382	0.388	0.394	0.400	0.408	0.415	0.421	0.429	0.438	0.446	0.454	0.462	0.472	0.481	0.489	0.500	0.509	0.518	0.526	0.536	0.545	0.556	0.564	0.574	0.582	0.594	0.601	0.611	0.620	0.629	0.638	0.645	0.654	0.661	0.669	0.676	0.681	0.689	0.694	0.700	0.704	0.709	0.712	0.715	0.719	0.720	0.722	0.724	0.724	0.724	0.724	0.722	0.721	0.718	0.715	0.711	0.706	0.702	0.696	0.691	0.684	0.678	0.670	0.662	0.654	0.646	0.636	0.629	0.619	0.609	0.600	0.589	0.580	0.569	0.559	0.549	0.539	0.529	0.519	0.510	0.500	0.491	0.484	0.474	0.466	0.460	0.454	0.446	0.442	0.438	0.432	0.430	0.426	0.425	0.424	0.422	0.424	0.425	0.426	0.430	0.434	0.439	0.444	0.451	0.458	0.465	0.474	0.484	0.494	0.505	0.516	0.529	0.541	0.555	0.568	0.582	0.598	0.612	0.626	0.642	0.658	0.672	0.690	0.705	0.721	0.736	0.752	0.768	0.782	0.798	0.811	0.825	0.839	0.851	0.864	0.876	0.889	0.899	0.909	0.920	0.930	0.939	0.945	0.952	0.960	0.965	0.970	0.975	0.979	0.982	0.984	0.986	0.986	0.988	0.988	0.989	0.988	0.986	0.985	0.982	0.981	0.979	0.978	0.975	0.972	0.969	0.966	0.962	0.960	0.956	0.954	0.950	0.946	0.944	0.941	0.939	0.936	0.934	0.931	0.929	0.926	0.926	0.924	0.924	0.922	0.922	0.922	0.921	0.922	0.921	0.922	0.924	0.925	0.925	0.926	0.928	0.930	0.931	0.934	0.936	0.938	0.941	0.942	0.946	0.949	0.952	0.955	0.959	0.961	0.964	0.968	0.971	0.974	0.978	0.980	0.984	0.988	0.992	0.995	1.000	1.004	1.009	1.012	1.016	1.022	1.026	1.031	1.036	1.041	1.048	1.054	1.060	1.066	1.074	1.081	1.088	1.095	1.104	1.112	1.120	1.130	1.139	1.149	1.159	1.169	1.179	1.189	1.200	1.212	1.224	1.235	1.248	1.261	1.274	1.286	1.301	1.315	1.329	1.342	1.358	1.371	1.386	1.402	1.418	1.434	1.449	1.466	1.482	1.499	1.516	1.534	1.550	1.569	1.586	1.605	1.622	1.641	1.660	1.678	1.696	1.715	1.734	1.752	1.771	1.790	1.808	1.828	1.846	1.864	1.884	1.901	1.920	1.939	1.956	1.975	1.992	2.011	2.029	2.046	2.064	2.081	2.098	2.115	2.131	2.148	2.164	2.179	2.194	2.210	2.225	2.239	2.254	2.268	2.281	2.294	2.308	2.321	2.334	2.345	2.359	2.370	2.382	2.392	2.404	2.414	2.424	2.434	2.444	2.454	2.464	2.472	2.481	2.490	2.498	2.505	2.512	2.520	2.526	2.532	2.539	2.544	2.550	2.554	2.559	2.562	2.568	2.571	2.575	2.576	2.579	2.581	2.582	2.582	2.584	2.584	2.584	2.582	2.580	2.579	2.576	2.574	2.570	2.566	2.561	2.558	2.552	2.545	2.539	2.531	2.524	2.516	2.509	2.499	2.490	2.481	2.470	2.460	2.448	2.438	2.425	2.414	2.401	2.389	2.375	2.362	2.350	2.336	2.324	2.310	2.296	2.282	2.270	2.256	2.242	2.230	2.216	2.202	2.190	2.176	2.165	2.152	2.140	2.128	2.115	2.105	2.094	2.082	2.071	2.062	2.051	2.042	2.033	2.024	2.015	2.006	2.000	1.991	1.984	1.978	1.970	1.964	1.956	1.950	1.945	1.940	1.935	1.929	1.924	1.919	1.915	1.910	1.906	1.901	1.896	1.892	1.889	1.884	1.880	1.875	1.871	1.866	1.861	1.858	1.852	1.849	1.842	1.839	1.832	1.829	1.822	1.818	1.811	1.805	1.800	1.794	1.786	1.780	1.772	1.765	1.759	1.751	1.742	1.735	1.726	1.719	1.710	1.701	1.692	1.684	1.675	1.668	1.659	1.650	1.641	1.632	1.624	1.615	1.606	1.599	1.590	1.584	1.575	1.569	1.561	1.555	1.550	1.542	1.538	1.532	1.528	1.524	1.520	1.518	1.515	1.514	1.512	1.512	1.512	1.514	1.516	1.519	1.522	1.526	1.532	1.538	1.545	1.551	1.559	1.569	1.578	1.588	1.599	1.611	1.624	1.636	1.649	1.662	1.678	1.694	1.708	1.725	1.740	1.758	1.775	1.792	1.810	1.828	1.846	1.864	1.882	1.900	1.919	1.936	1.954	1.971	1.989	2.006	2.022	2.039	2.056	2.072	2.088	2.101	2.118	2.132	2.145	2.159	2.172	2.185	2.198	2.209	2.219	2.230	2.241	2.250	2.259	2.266	2.274	2.281	2.289	2.295	2.301	2.306	2.312	2.318	2.322	2.328	2.331	2.335	2.339	2.341	2.345	2.348	2.350	2.352	2.356	2.359	2.360	2.364	2.366	2.368	2.370	2.372	2.376	2.380	2.381	2.386	2.389	2.392	2.396	2.400	2.404	2.408	2.411	2.416	2.421	2.425	2.431	2.436	2.442	2.449	2.455	2.461	2.468	2.475	2.482	2.489	2.496	2.504	2.511	2.519	2.526	2.535	2.542	2.550	2.559	2.566	2.575	2.582	2.590	2.598	2.606	2.612	2.620	2.628	2.634	2.641	2.646	2.654	2.660	2.665	2.671	2.676	2.680	2.685	2.689	2.692	2.695	2.698	2.700	2.701	2.702	2.702	2.701	2.700	2.699	2.696	2.691	2.689	2.684	2.678	2.671	2.665	2.658	2.649	2.639	2.630	2.620	2.608	2.596	2.582	2.570	2.556	2.542	2.526	2.511	2.495	2.478	2.460	2.444	2.426	2.406	2.389	2.369	2.350	2.331	2.312	2.292	2.272	2.254	2.234	2.215	2.196	2.178	2.159	2.140	2.122	2.106	2.089	2.071	2.056	2.041	2.025	2.010	1.996	1.984	1.971	1.959	1.948	1.936	1.928	1.918	1.910	1.901	1.895	1.888	1.881	1.876	1.871	1.865	1.862	1.859	1.858	1.854	1.852	1.851	1.850	1.850	1.850	1.850	1.850	1.851	1.851	1.852	1.852	1.854	1.854	1.854	1.855	1.854	1.855	1.856	1.856	1.856	1.856	1.856	1.856	1.856	1.855	1.854	1.854	1.852	1.851	1.849	1.846	1.844	1.841	1.839	1.836	1.834	1.830	1.826	1.822	1.819	1.814	1.811	1.806	1.800	1.796	1.791	1.786	1.781	1.776	1.770	1.765	1.760	1.754	1.749	1.742	1.736	1.731	1.725	1.720	1.715	1.709	1.702	1.696	1.691	1.685	1.680	1.674	1.669	1.662	1.658	1.652	1.648	1.641	1.636	1.631	1.628	1.624	1.619	1.616	1.612	1.610	1.606	1.604	1.602	1.600	1.599	1.598	1.598	1.598	1.598	1.599	1.600	1.602	1.605	1.609	1.612	1.616	1.621	1.628	1.634	1.641	1.649	1.656	1.666	1.676	1.686	1.698	1.709	1.721	1.734	1.748	1.761	1.776	1.791	1.808	1.822	1.840	1.855	1.872	1.890	1.908	1.925	1.944	1.961	1.979	1.998	2.015	2.034	2.051	2.069	2.086	2.105	2.121	2.138	2.155	2.171	2.188	2.201	2.218	2.231	2.245	2.259	2.271	2.282	2.295	2.305	2.316	2.325	2.334	2.344	2.351	2.359	2.366	2.372	2.378	2.382	2.388	2.391	2.394	2.396	2.399	2.400	2.401	2.401	2.401	2.401	2.399	2.398	2.396	2.392	2.390	2.386	2.382	2.378	2.372	2.366	2.361	2.354	2.348	2.340	2.332	2.324	2.316	2.306	2.296	2.286	2.276	2.265	2.252	2.241	2.229	2.215	2.201	2.188	2.174	2.158	2.142	2.126	2.110	2.094	2.076	2.058	2.040	2.021	2.002	1.984	1.962	1.944	1.922	1.902	1.882	1.861	1.840	1.819	1.798	1.776	1.755	1.735	1.714	1.692	1.671	1.650	1.630	1.609	1.589	1.569	1.550	1.531	1.512	1.495	1.476	1.460	1.442	1.428	1.411	1.396	1.382	1.369	1.355	1.344	1.331	1.320	1.309	1.300	1.291	1.281	1.274	1.265	1.259	1.251	1.246	1.241	1.236	1.231	1.228	1.224	1.220	1.218	1.215	1.212	1.210	1.209	1.206	1.204	1.202	1.201	1.200	1.198	1.196	1.195	1.194	1.191	1.189	1.188	1.185	1.182	1.180	1.178	1.175	1.172	1.169	1.165	1.161	1.158	1.154	1.150	1.145	1.141	1.136	1.132	1.128	1.124	1.119	1.114	1.110	1.106	1.102	1.098	1.095	1.091	1.089	1.086	1.084	1.082	1.081	1.080	1.080	1.080	1.080	1.080	1.082	1.085	1.088	1.090	1.095	1.100	1.105	1.111	1.119	1.126	1.134	1.141	1.151	1.161	1.170	1.182	1.194	1.206	1.218	1.230	1.245	1.259	1.272	1.288	1.302	1.316	1.331	1.348	1.362	1.379	1.395	1.410	1.426	1.442	1.458	1.474	1.489	1.504	1.520	1.535	1.550	1.565	1.579	1.594	1.608	1.622	1.635	1.649	1.661	1.674	1.686	1.699	1.710	1.721	1.731	1.742	1.752	1.764	1.772	1.782	1.792	1.801	1.810	1.818	1.828	1.835	1.844	1.851	1.859	1.868	1.874	1.881	1.889	1.898	1.904	1.911	1.919	1.925	1.932	1.940	1.945	1.954	1.959	1.968	1.974	1.980	1.986	1.994	2.001	2.007	2.015	2.021	2.027	2.035	2.041	2.047	2.052	2.059	2.064	2.070	2.075	2.080	2.085	2.090	2.095	2.099	2.102	2.106	2.109	2.112	2.115	2.118	2.119	2.121	2.121	2.122	2.122	2.124	2.124	2.122	2.121	2.121	2.119	2.116	2.114	2.111	2.109	2.106	2.102	2.098	2.094	2.090	2.085	2.081	2.078	2.071	2.068	2.061	2.056	2.052	2.047	2.042	2.036	2.031	2.027	2.022	2.018	2.014	2.009	2.005	1.999	1.995	1.992	1.989	1.985	1.982	1.980	1.976	1.974	1.972	1.970	1.968	1.966	1.964	1.962	1.961	1.960	1.959	1.958	1.956	1.956	1.956	1.955	1.954	1.954	1.952	1.951	1.951	1.949	1.949	1.946	1.946	1.945	1.944	1.941	1.939	1.938	1.935	1.932	1.930	1.929	1.926	1.924	1.921	1.918	1.915	1.912	1.909	1.908	1.905	1.901	1.899	1.898	1.894	1.892	1.890	1.888	1.886	1.885	1.885	1.882	1.882	1.882	1.884	1.885	1.885	1.886	1.889	1.891	1.894	1.898	1.900	1.905	1.909	1.914	1.920	1.926	1.931	1.938	1.945	1.951	1.959	1.966	1.974	1.982	1.990	1.998	2.005	2.014	2.021	2.029	2.036	2.044	2.050	2.056	2.062	2.069	2.075	2.079	2.084	2.086	2.090	2.091	2.094	2.094	2.094	2.092	2.091	2.089	2.084	2.080	2.074	2.069	2.061	2.054	2.044	2.034	2.022	2.013	2.000	1.986	1.972	1.959	1.942	1.926	1.911	1.894	1.875	1.858	1.839	1.820	1.800	1.780	1.760	1.740	1.720	1.700	1.680	1.660	1.639	1.619	1.600	1.580	1.561	1.542	1.522	1.505	1.488	1.471	1.452	1.436	1.422	1.408	1.392	1.379	1.365	1.352	1.341	1.330	1.320	1.311	1.301	1.294	1.286	1.280	1.275	1.269	1.265	1.261	1.259	1.256	1.255	1.254	1.254	1.254	1.254	1.255	1.256	1.259	1.261	1.265	1.268	1.271	1.276	1.280	1.286	1.290	1.296	1.300	1.306	1.311	1.318	1.322	1.329	1.335	1.341	1.348	1.354	1.359	1.364	1.370	1.376	1.380	1.385	1.390	1.394	1.399	1.401	1.405	1.409	1.411	1.412	1.414	1.416	1.418	1.419	1.419	1.419	1.418	1.416	1.416	1.414	1.411	1.408	1.405	1.401	1.396	1.392	1.388	1.381	1.376	1.370	1.362	1.356	1.348	1.341	1.332	1.325	1.316	1.306	1.298	1.289	1.279	1.269	1.260	1.250	1.240	1.229	1.219	1.209	1.199	1.189	1.179	1.169	1.159	1.149	1.140	1.131	1.121	1.112	1.105	1.096	1.089	1.082	1.075	1.069	1.064	1.059	1.054	1.049	1.046	1.044	1.041	1.040	1.039	1.039	1.040	1.040	1.042	1.046	1.049	1.052	1.058	1.064	1.069	1.076	1.082	1.090	1.098	1.108	1.116	1.126	1.138	1.148	1.159	1.171	1.184	1.196	1.209	1.221	1.235	1.248	1.261	1.275	1.289	1.302	1.318	1.331	1.346	1.360	1.374	1.388	1.401	1.415	1.428	1.441	1.452	1.466	1.478	1.489	1.500	1.511	1.522	1.532	1.541	1.550	1.559	1.568	1.574	1.581	1.588	1.594	1.599	1.604	1.609	1.611	1.614	1.615	1.616	1.618	1.618	1.616	1.616	1.614	1.611	1.608	1.604	1.600	1.594	1.588	1.582	1.575	1.568	1.560	1.550	1.541	1.532	1.521	1.511	1.499	1.488	1.475	1.462	1.448	1.434	1.420	1.405	1.390	1.375	1.359	1.344	1.328	1.310	1.295	1.279	1.260	1.244	1.228	1.210	1.194	1.176	1.160	1.144	1.126	1.110	1.095	1.079	1.064	1.048	1.032	1.018	1.004	0.991	0.978	0.965	0.954	0.941	0.930	0.920	0.911	0.901	0.894	0.886	0.880	0.874	0.868	0.864	0.860	0.858	0.856	0.854	0.854	0.854	0.856	0.856	0.860	0.862	0.868	0.872	0.878	0.882	0.890	0.898	0.905	0.914	0.921	0.931	0.941	0.951	0.961	0.971	0.982	0.992	1.005	1.016	1.028	1.039	1.050	1.061	1.072	1.082	1.094	1.104	1.114	1.125	1.134	1.142	1.151	1.159	1.166	1.172	1.180	1.185	1.191	1.196	1.200	1.204	1.208	1.210	1.212	1.214	1.215	1.215	1.216	1.216	1.216	1.214	1.212	1.211	1.209	1.205	1.202	1.199	1.196	1.192	1.190	1.186	1.181	1.178	1.172	1.170	1.166	1.162	1.159	1.155	1.152	1.150	1.146	1.144	1.142	1.140	1.139	1.138	1.136	1.136	1.136	1.136	1.136	1.138	1.140	1.141	1.142	1.145	1.148	1.151	1.155	1.159	1.164	1.168	1.172	1.178	1.182	1.189	1.194	1.200	1.206	1.211	1.219	1.224	1.231	1.238	1.245	1.251	1.258	1.265	1.272	1.279	1.288	1.295	1.301	1.310	1.318	1.325	1.334	1.341	1.349	1.358	1.365	1.374	1.381	1.390	1.398	1.408	1.416	1.425	1.435	1.444	1.455	1.464	1.475	1.485	1.496	1.508	1.518	1.529	1.540	1.551	1.565	1.576	1.589	1.602	1.615	1.629	1.642	1.658	1.671	1.686	1.700	1.716	1.731	1.746	1.764	1.779	1.795	1.811	1.828	1.845	1.862	1.879	1.896	1.914	1.931	1.949	1.966	1.985	2.002	2.021	2.039	2.056	2.076	2.094	2.111	2.130	2.148	2.166	2.184	2.202	2.220	2.239	2.255	2.274	2.290	2.308	2.324	2.341	2.358	2.374	2.389	2.405	2.420	2.434	2.449	2.462	2.476	2.490	2.504	2.516	2.529	2.541	2.552	2.564	2.574	2.584	2.592	2.602	2.611	2.619	2.626	2.634	2.640	2.648	2.654	2.659	2.664	2.669	2.672	2.676	2.680	2.684	2.686	2.690	2.692	2.695	2.698	2.700	2.701	2.702	2.704	2.705	2.706	2.708	2.709	2.709	2.710	2.711	2.711	2.711	2.712	2.715	2.715	2.716	2.718	2.720	2.721	2.722	2.724	2.726	2.728	2.729	2.731	2.734	2.735	2.738	2.739	2.741	2.742	2.746	2.748	2.750	2.752	2.754	2.755	2.758	2.760	2.761	2.762	2.764	2.765	2.766	2.766	2.766	2.765	2.765	2.765	2.762	2.761	2.760	2.759	2.756	2.754	2.751	2.748	2.744	2.739	2.735	2.730	2.725	2.720	2.714	2.706	2.701	2.694	2.686	2.680	2.671	2.664	2.655	2.648	2.639	2.631	2.621	2.614	2.605	2.598	2.588	2.580	2.571	2.564	2.556	2.548	2.539	2.532	2.525	2.519	2.512	2.506	2.500	2.495	2.491	2.488	2.482	2.480	2.476	2.475	2.474	2.472	2.472	2.474	2.475	2.476	2.479	2.481	2.485	2.490	2.495	2.501	2.508	2.514	2.521	2.529	2.538	2.548	2.556	2.568	2.578	2.589	2.600	2.612	2.625	2.639	2.651	2.665	2.680	2.694	2.709	2.724	2.739	2.755	2.770	2.786	2.802	2.818	2.834	2.850	2.866	2.882	2.899	2.915	2.931	2.948	2.965	2.981	2.998	3.014	3.031	3.048	3.062	3.080	3.096	3.112	3.128	3.144	3.159	3.175	3.191	3.206	3.222	3.238	3.252	3.268	3.284	3.299	3.312	3.329	3.342	3.358	3.370	3.384	3.399	3.411	3.424	3.438	3.450	3.462	3.474	3.485	3.495	3.508	3.518	3.525	3.535	3.544	3.551	3.559	3.566	3.571	3.576	3.580	3.584	3.588	3.589	3.590	3.590	3.589	3.588	3.586	3.584	3.579	3.574	3.569	3.562	3.554	3.546	3.538	3.528	3.516	3.505	3.492	3.480	3.465	3.450	3.435	3.419	3.402	3.386	3.369	3.350	3.331	3.312	3.292	3.274	3.255	3.234	3.214	3.194	3.172	3.152	3.131	3.111	3.091	3.070	3.050	3.030	3.009	2.989	2.969	2.950	2.930	2.911	2.892	2.872	2.854	2.836	2.818	2.800	2.782	2.765	2.748	2.730	2.714	2.698	2.680	2.664	2.649	2.632	2.616	2.600	2.582	2.568	2.550	2.535	2.519	2.500	2.484	2.466	2.449	2.432	2.415	2.396	2.378	2.360	2.341	2.322	2.302	2.284	2.264	2.242	2.222	2.201	2.179	2.158	2.134	2.111	2.088	2.064	2.040	2.016	1.991	1.966	1.941	1.916	1.890	1.864	1.839	1.812	1.785	1.759	1.732	1.705	1.678	1.651	1.624	1.596	1.570	1.544	1.516	1.490	1.462	1.436	1.410	1.385	1.359	1.334	1.309	1.285	1.260	1.236	1.214	1.191	1.169	1.148	1.125	1.105	1.085	1.066	1.048	1.030	1.012	0.996	0.980	0.966	0.951	0.939	0.926	0.914	0.904	0.892	0.884	0.875	0.866	0.859	0.852	0.846	0.840	0.835	0.831	0.829	0.825	0.824	0.822	0.821	0.822	0.821	0.822	0.825	0.826	0.829	0.831	0.835	0.838	0.841	0.846	0.850	0.855	0.859	0.864	0.869	0.874	0.879	0.885	0.890	0.895	0.899	0.904	0.909	0.912	0.916	0.920	0.924	0.926	0.929	0.931	0.932	0.934	0.935	0.935	0.935	0.934	0.931	0.929	0.926	0.924	0.919	0.914	0.908	0.901	0.894	0.886	0.878	0.868	0.858	0.846	0.835	0.822	0.810	0.796	0.781	0.768	0.751	0.735	0.719	0.701	0.684	0.665	0.646	0.628	0.608	0.589	0.569	0.549	0.529	0.509	0.490	0.469	0.450	0.431	0.411	0.392	0.375	0.359	0.341	0.326	0.310	0.295	0.282	0.269	0.258	0.246	0.238	0.229	0.221	0.215	0.211	0.208	0.206	0.205	0.208	0.210	0.214	0.220	0.226	0.236	0.246	0.259	0.271	0.288	0.304	0.322	0.341	0.361	0.384	0.406	0.431	0.458	0.484	0.512	0.541	0.571	0.601	0.632	0.665	0.698	0.731	0.764	0.798	0.831	0.866	0.900	0.934	0.968	1.001	1.035	1.069	1.101	1.134	1.165	1.195	1.226	1.255	1.284	1.311	1.339	1.364	1.389	1.411	1.435	1.456	1.476	1.495	1.512	1.530	1.545	1.560	1.574	1.586	1.598	1.608	1.616	1.625	1.630	1.638	1.642	1.646	1.650	1.652	1.654	1.656	1.656	1.656	1.658	1.656	1.655	1.654	1.651	1.650	1.648	1.645	1.644	1.640	1.638	1.635	1.632	1.630	1.629	1.626	1.625	1.625	1.622	1.622	1.622	1.622	1.621	1.622	1.624	1.626	1.628	1.630	1.634	1.636	1.641	1.645	1.650	1.655	1.660	1.666	1.674	1.681	1.689	1.696	1.704	1.714	1.722	1.732	1.742	1.754	1.764	1.775	1.786	1.798	1.809	1.821	1.834	1.848	1.860	1.874	1.886	1.900	1.914	1.928	1.940	1.955	1.968	1.980	1.994	2.007	2.021	2.034	2.047	2.060	2.072	2.084	2.095	2.108	2.119	2.129	2.139	2.149	2.158	2.166	2.174	2.180	2.188	2.192	2.198	2.202	2.206	2.209	2.211	2.212	2.212	2.211	2.209	2.208	2.204	2.200	2.195	2.190	2.182	2.175	2.168	2.159	2.148	2.138	2.126	2.115	2.101	2.089	2.075	2.060	2.046	2.030	2.014	1.999	1.982	1.966	1.949	1.932	1.916	1.899	1.881	1.866	1.849	1.834	1.818	1.801	1.786	1.771	1.758	1.744	1.730	1.719	1.706	1.695	1.684	1.675	1.666	1.656	1.650	1.641	1.636	1.629	1.625	1.621	1.616	1.614	1.611	1.610	1.608	1.608	1.606	1.605	1.606	1.606	1.606	1.608	1.608	1.609	1.610	1.610	1.611	1.611	1.611	1.611	1.610	1.609	1.609	1.606	1.604	1.600	1.596	1.592	1.588	1.581	1.575	1.568	1.560	1.550	1.540	1.531	1.520	1.508	1.494	1.480	1.466	1.451	1.436	1.420	1.404	1.388	1.369	1.351	1.332	1.315	1.296	1.276	1.258	1.240	1.220	1.201	1.184	1.165	1.148	1.129	1.112	1.095	1.080	1.064	1.049	1.034	1.021	1.008	0.996	0.985	0.975	0.966	0.956	0.949	0.942	0.936	0.931	0.928	0.924	0.922	0.920	0.920	0.920	0.921	0.924	0.926	0.930	0.935	0.941	0.946	0.952	0.960	0.968	0.976	0.985	0.995	1.005	1.015	1.025	1.036	1.048	1.059	1.070	1.082	1.094	1.106	1.118	1.130	1.142	1.155	1.168	1.179	1.191	1.202	1.214	1.226	1.236	1.249	1.259	1.270	1.281	1.290	1.300	1.310	1.320	1.329	1.338	1.345	1.354	1.361	1.369	1.376	1.384	1.390	1.398	1.402	1.409	1.414	1.421	1.426	1.431	1.435	1.439	1.444	1.448	1.450	1.455	1.458	1.461	1.464	1.466	1.469	1.472	1.474	1.476	1.479	1.480	1.481	1.482	1.484	1.486	1.488	1.488	1.489	1.489	1.490	1.490	1.490	1.490	1.490	1.490	1.490	1.489	1.488	1.486	1.485	1.484	1.481	1.479	1.476	1.474	1.470	1.468	1.464	1.461	1.458	1.454	1.449	1.444	1.440	1.434	1.429	1.422	1.416	1.410	1.405	1.398	1.391	1.384	1.376	1.369	1.361	1.355	1.346	1.339	1.331	1.325	1.318	1.310	1.302	1.296	1.290	1.284	1.279	1.274	1.268	1.262	1.259	1.256	1.254	1.251	1.250	1.249	1.248	1.248	1.249	1.250	1.252	1.255	1.259	1.264	1.269	1.275	1.281	1.289	1.296	1.305	1.315	1.324	1.335	1.345	1.358	1.369	1.381	1.392	1.405	1.416	1.430	1.441	1.454	1.465	1.476	1.489	1.500	1.509	1.520	1.529	1.538	1.546	1.554	1.559	1.565	1.569	1.574	1.576	1.578	1.578	1.576	1.575	1.572	1.569	1.562	1.556	1.549	1.539	1.529	1.518	1.505	1.492	1.479	1.461	1.446	1.429	1.411	1.392	1.372	1.354	1.332	1.312	1.290	1.269	1.246	1.225	1.202	1.179	1.158	1.134	1.112	1.089	1.068	1.045	1.024	1.002	0.981	0.960	0.940	0.921	0.901	0.882	0.865	0.846	0.830	0.812	0.798	0.782	0.768	0.752	0.740	0.728	0.715	0.702	0.690	0.680	0.669	0.659	0.649	0.640	0.631	0.622	0.614	0.606	0.598	0.590	0.582	0.576	0.569	0.561	0.555	0.549	0.541	0.536	0.530	0.524	0.518	0.511	0.505	0.499	0.492	0.488	0.481	0.475	0.468	0.461	0.454	0.448	0.440	0.434	0.426	0.419	0.411	0.405	0.396	0.389	0.381	0.372	0.364	0.356	0.349	0.340	0.331	0.324	0.316	0.308	0.299	0.290	0.281	0.272	0.262	0.254	0.244	0.234	0.225	0.215	0.206	0.196	0.188	0.176	0.169	0.159	0.150	0.141	0.132	0.125	0.118	0.110	0.102	0.096	0.090	0.084	0.079	0.074	0.070	0.066	0.062	0.059	0.058	0.056	0.055	0.056	0.056	0.059	0.061	0.065	0.069	0.074	0.080	0.086	0.095	0.104	0.112	0.124	0.135	0.148	0.160	0.175	0.189	0.205	0.221	0.239	0.256	0.274	0.292	0.312	0.331	0.351	0.374	0.394	0.414	0.436	0.456	0.479	0.500	0.522	0.544	0.565	0.585	0.608	0.628	0.649	0.669	0.688	0.708	0.725	0.742	0.760	0.776	0.791	0.806	0.821	0.834	0.846	0.858	0.869	0.878	0.888	0.895	0.902	0.908	0.914	0.918	0.921	0.924	0.925	0.925	0.925	0.925	0.922	0.920	0.915	0.910	0.905	0.899	0.891	0.884	0.875	0.866	0.856	0.846	0.836	0.824	0.812	0.801	0.789	0.775	0.762	0.749	0.735	0.720	0.706	0.691	0.678	0.664	0.649	0.635	0.620	0.606	0.592	0.578	0.564	0.551	0.538	0.525	0.512	0.501	0.489	0.479	0.469	0.459	0.449	0.440	0.434	0.426	0.420	0.416	0.412	0.409	0.408	0.406	0.406	0.408	0.410	0.412	0.418	0.424	0.430	0.438	0.446	0.456	0.468	0.481	0.494	0.509	0.524	0.540	0.560	0.579	0.598	0.618	0.639	0.662	0.686	0.709	0.734	0.760	0.786	0.812	0.840	0.869	0.896	0.925	0.954	0.982	1.011	1.040	1.070	1.098	1.128	1.156	1.185	1.214	1.241	1.268	1.296	1.321	1.348	1.372	1.398	1.422	1.445	1.468	1.490	1.510	1.531	1.550	1.569	1.586	1.604	1.619	1.634	1.649	1.661	1.675	1.686	1.698	1.708	1.716	1.725	1.734	1.740	1.748	1.751	1.758	1.761	1.765	1.769	1.771	1.774	1.776	100.000	5.000	2.000	1.000	7.000	3.000	1.000	1084.000	2.000	1445.000	3.000	1762.000	0.000	0.000	0.000	0.000	0.000	0.000	0.000	0.000	0.000	0.000	0.000	0.000	-2.398	-2.390	-2.385	-2.378	-2.371	-2.365	-2.360	-2.354	-2.349	-2.344	-2.339	-2.334	-2.330	-2.326	-2.322	-2.320	-2.318	-2.316	-2.314	-2.314	-2.314	-2.312	-2.314	-2.315	-2.319	-2.320	-2.324	-2.328	-2.332	-2.338	-2.344	-2.350	-2.358	-2.366	-2.374	-2.384	-2.392	-2.404	-2.415	-2.428	-2.439	-2.452	-2.466	-2.481	-2.496	-2.511	-2.528	-2.542	-2.561	-2.578	-2.595	-2.614	-2.632	-2.651	-2.670	-2.689	-2.710	-2.729	-2.750	-2.769	-2.789	-2.809	-2.830	-2.850	-2.870	-2.890	-2.909	-2.929	-2.949	-2.966	-2.985	-3.004	-3.021	-3.039	-3.055	-3.071	-3.088	-3.101	-3.116	-3.131	-3.144	-3.156	-3.168	-3.179	-3.190	-3.199	-3.208	-3.216	-3.224	-3.229	-3.235	-3.240	-3.242	-3.246	-3.249	-3.250	-3.251	-3.251	-3.251	-3.250	-3.248	-3.245	-3.241	-3.238	-3.234	-3.229	-3.224	-3.219	-3.212	-3.206	-3.199	-3.192	-3.185	-3.178	-3.170	-3.162	-3.155	-3.149	-3.141	-3.134	-3.126	-3.120	-3.114	-3.109	-3.102	-3.098	-3.092	-3.088	-3.085	-3.081	-3.079	-3.078	-3.076	-3.076	-3.076	-3.078	-3.078	-3.081	-3.084	-3.088	-3.092	-3.099	-3.105	-3.111	-3.119	-3.128	-3.138	-3.146	-3.158	-3.168	-3.180	-3.192	-3.206	-3.219	-3.234	-3.248	-3.262	-3.279	-3.294	-3.310	-3.325	-3.341	-3.359	-3.376	-3.392	-3.410	-3.425	-3.442	-3.460	-3.476	-3.494	-3.510	-3.525	-3.541	-3.558	-3.572	-3.589	-3.604	-3.619	-3.632	-3.646	-3.660	-3.672	-3.685	-3.698	-3.709	-3.720	-3.731	-3.741	-3.751	-3.760	-3.769	-3.776	-3.784	-3.791	-3.798	-3.805	-3.810	-3.814	-3.820	-3.824	-3.826	-3.830	-3.834	-3.835	-3.838	-3.838	-3.839	-3.839	-3.840	-3.839	-3.839	-3.836	-3.836	-3.834	-3.830	-3.829	-3.825	-3.821	-3.818	-3.814	-3.808	-3.802	-3.798	-3.792	-3.785	-3.779	-3.772	-3.764	-3.758	-3.749	-3.740	-3.730	-3.722	-3.712	-3.702	-3.692	-3.681	-3.670	-3.659	-3.648	-3.636	-3.624	-3.611	-3.599	-3.585	-3.572	-3.559	-3.545	-3.531	-3.518	-3.502	-3.488	-3.474	-3.459	-3.444	-3.429	-3.414	-3.399	-3.385	-3.369	-3.354	-3.339	-3.324	-3.309	-3.295	-3.280	-3.265	-3.250	-3.236	-3.222	-3.208	-3.195	-3.180	-3.168	-3.155	-3.142	-3.131	-3.119	-3.106	-3.095	-3.084	-3.074	-3.062	-3.052	-3.042	-3.034	-3.024	-3.015	-3.008	-2.999	-2.991	-2.985	-2.978	-2.971	-2.965	-2.959	-2.952	-2.949	-2.942	-2.939	-2.934	-2.930	-2.928	-2.924	-2.921	-2.919	-2.918	-2.915	-2.914	-2.911	-2.911	-2.911	-2.910	-2.910	-2.910	-2.911	-2.911	-2.912	-2.914	-2.915	-2.916	-2.919	-2.922	-2.924	-2.928	-2.930	-2.932	-2.935	-2.940	-2.944	-2.948	-2.951	-2.955	-2.959	-2.964	-2.969	-2.972	-2.978	-2.981	-2.988	-2.991	-2.996	-3.000	-3.005	-3.010	-3.015	-3.019	-3.024	-3.028	-3.032	-3.036	-3.040	-3.044	-3.048	-3.051	-3.054	-3.058	-3.060	-3.061	-3.065	-3.066	-3.069	-3.070	-3.072	-3.072	-3.074	-3.075	-3.076	-3.076	-3.075	-3.076	-3.076	-3.075	-3.075	-3.074	-3.072	-3.071	-3.070	-3.070	-3.069	-3.066	-3.064	-3.061	-3.060	-3.058	-3.056	-3.052	-3.051	-3.048	-3.045	-3.042	-3.040	-3.038	-3.035	-3.032	-3.030	-3.028	-3.025	-3.022	-3.020	-3.018	-3.015	-3.012	-3.010	-3.009	-3.006	-3.005	-3.004	-3.001	-3.000	-2.998	-2.998	-2.995	-2.994	-2.992	-2.992	-2.991	-2.990	-2.990	-2.989	-2.989	-2.988	-2.988	-2.989	-2.989	-2.989	-2.990	-2.991	-2.991	-2.992	-2.994	-2.995	-2.996	-2.999	-3.000	-3.004	-3.006	-3.009	-3.011	-3.015	-3.018	-3.021	-3.025	-3.030	-3.034	-3.039	-3.044	-3.051	-3.056	-3.062	-3.069	-3.075	-3.081	-3.089	-3.096	-3.105	-3.112	-3.121	-3.129	-3.139	-3.148	-3.158	-3.165	-3.175	-3.185	-3.194	-3.204	-3.215	-3.225	-3.235	-3.245	-3.256	-3.266	-3.278	-3.286	-3.296	-3.306	-3.316	-3.326	-3.336	-3.346	-3.355	-3.364	-3.372	-3.381	-3.389	-3.396	-3.404	-3.411	-3.418	-3.422	-3.429	-3.434	-3.439	-3.444	-3.448	-3.450	-3.452	-3.455	-3.458	-3.459	-3.460	-3.460	-3.460	-3.459	-3.459	-3.458	-3.455	-3.454	-3.450	-3.449	-3.445	-3.441	-3.438	-3.432	-3.429	-3.425	-3.420	-3.415	-3.410	-3.405	-3.401	-3.395	-3.391	-3.386	-3.381	-3.376	-3.371	-3.368	-3.364	-3.360	-3.356	-3.352	-3.349	-3.348	-3.345	-3.344	-3.341	-3.340	-3.340	-3.340	-3.341	-3.341	-3.342	-3.345	-3.348	-3.350	-3.352	-3.358	-3.362	-3.366	-3.371	-3.379	-3.385	-3.391	-3.399	-3.406	-3.414	-3.422	-3.431	-3.440	-3.449	-3.459	-3.468	-3.479	-3.489	-3.498	-3.508	-3.518	-3.528	-3.535	-3.545	-3.555	-3.564	-3.571	-3.580	-3.586	-3.595	-3.601	-3.608	-3.614	-3.619	-3.622	-3.626	-3.630	-3.634	-3.634	-3.636	-3.636	-3.635	-3.634	-3.632	-3.629	-3.625	-3.620	-3.615	-3.609	-3.601	-3.594	-3.585	-3.574	-3.565	-3.552	-3.542	-3.529	-3.516	-3.501	-3.488	-3.472	-3.456	-3.441	-3.424	-3.408	-3.390	-3.372	-3.355	-3.336	-3.318	-3.300	-3.280	-3.261	-3.242	-3.224	-3.205	-3.185	-3.166	-3.148	-3.129	-3.110	-3.092	-3.074	-3.056	-3.039	-3.021	-3.006	-2.989	-2.974	-2.958	-2.942	-2.928	-2.914	-2.900	-2.886	-2.872	-2.861	-2.848	-2.836	-2.826	-2.815	-2.804	-2.795	-2.785	-2.776	-2.768	-2.760	-2.751	-2.744	-2.736	-2.729	-2.722	-2.716	-2.710	-2.704	-2.699	-2.694	-2.688	-2.684	-2.680	-2.674	-2.670	-2.666	-2.662	-2.660	-2.656	-2.654	-2.650	-2.648	-2.645	-2.642	-2.640	-2.638	-2.636	-2.635	-2.634	-2.632	-2.631	-2.630	-2.630	-2.630	-2.630	-2.630	-2.630	-2.631	-2.632	-2.635	-2.636	-2.638	-2.640	-2.641	-2.645	-2.648	-2.652	-2.656	-2.660	-2.665	-2.669	-2.675	-2.680	-2.688	-2.694	-2.700	-2.708	-2.715	-2.724	-2.731	-2.740	-2.749	-2.758	-2.769	-2.779	-2.789	-2.800	-2.811	-2.824	-2.835	-2.846	-2.859	-2.872	-2.885	-2.899	-2.912	-2.925	-2.940	-2.954	-2.968	-2.984	-2.998	-3.012	-3.028	-3.042	-3.058	-3.074	-3.089	-3.104	-3.119	-3.135	-3.150	-3.166	-3.181	-3.196	-3.214	-3.229	-3.244	-3.258	-3.274	-3.289	-3.302	-3.318	-3.331	-3.346	-3.359	-3.374	-3.386	-3.400	-3.414	-3.426	-3.439	-3.450	-3.462	-3.475	-3.486	-3.498	-3.509	-3.519	-3.530	-3.540	-3.549	-3.559	-3.570	-3.578	-3.588	-3.596	-3.605	-3.614	-3.621	-3.630	-3.639	-3.645	-3.654	-3.660	-3.668	-3.675	-3.682	-3.690	-3.696	-3.702	-3.710	-3.718	-3.725	-3.731	-3.738	-3.745	-3.752	-3.759	-3.766	-3.772	-3.780	-3.786	-3.792	-3.801	-3.808	-3.814	-3.820	-3.826	-3.834	-3.840	-3.846	-3.852	-3.860	-3.866	-3.872	-3.878	-3.884	-3.889	-3.894	-3.899	-3.904	-3.909	-3.912	-3.916	-3.921	-3.924	-3.928	-3.930	-3.932	-3.934	-3.935	-3.938	-3.938	-3.939	-3.939	-3.939	-3.939	-3.938	-3.936	-3.935	-3.934	-3.931	-3.930	-3.926	-3.925	-3.921	-3.918	-3.914	-3.910	-3.908	-3.904	-3.900	-3.896	-3.892	-3.890	-3.885	-3.881	-3.879	-3.875	-3.872	-3.870	-3.868	-3.865	-3.864	-3.861	-3.860	-3.860	-3.860	-3.860	-3.860	-3.861	-3.861	-3.864	-3.866	-3.869	-3.871	-3.876	-3.880	-3.884	-3.890	-3.896	-3.901	-3.909	-3.915	-3.922	-3.931	-3.939	-3.948	-3.956	-3.966	-3.976	-3.986	-3.996	-4.008	-4.018	-4.029	-4.040	-4.051	-4.064	-4.074	-4.086	-4.099	-4.110	-4.121	-4.132	-4.145	-4.158	-4.168	-4.179	-4.191	-4.201	-4.211	-4.222	-4.232	-4.242	-4.252	-4.262	-4.271	-4.281	-4.289	-4.298	-4.306	-4.314	-4.321	-4.329	-4.335	-4.342	-4.349	-4.355	-4.361	-4.368	-4.371	-4.378	-4.382	-4.386	-4.391	-4.396	-4.400	-4.404	-4.408	-4.410	-4.414	-4.416	-4.420	-4.424	-4.426	-4.429	-4.431	-4.434	-4.436	-4.438	-4.440	-4.442	-4.444	-4.446	-4.449	-4.450	-4.451	-4.454	-4.456	-4.458	-4.460	-4.461	-4.462	-4.464	-4.465	-4.465	-4.465	-4.468	-4.468	-4.469	-4.468	-4.469	-4.469	-4.469	-4.468	-4.468	-4.465	-4.465	-4.462	-4.460	-4.458	-4.455	-4.451	-4.449	-4.445	-4.441	-4.436	-4.431	-4.426	-4.420	-4.415	-4.409	-4.401	-4.395	-4.386	-4.379	-4.370	-4.361	-4.352	-4.342	-4.332	-4.324	-4.311	-4.301	-4.290	-4.279	-4.265	-4.254	-4.240	-4.229	-4.215	-4.201	-4.186	-4.174	-4.159	-4.144	-4.129	-4.114	-4.099	-4.084	-4.068	-4.052	-4.036	-4.020	-4.003	-3.988	-3.970	-3.954	-3.936	-3.920	-3.902	-3.885	-3.868	-3.850	-3.832	-3.815	-3.798	-3.779	-3.761	-3.744	-3.726	-3.708	-3.689	-3.671	-3.652	-3.636	-3.618	-3.600	-3.582	-3.564	-3.546	-3.529	-3.512	-3.495	-3.478	-3.462	-3.445	-3.429	-3.412	-3.396	-3.381	-3.366	-3.351	-3.336	-3.322	-3.308	-3.295	-3.281	-3.268	-3.255	-3.244	-3.232	-3.221	-3.211	-3.200	-3.190	-3.182	-3.172	-3.165	-3.156	-3.150	-3.144	-3.136	-3.130	-3.125	-3.119	-3.115	-3.110	-3.106	-3.102	-3.099	-3.096	-3.094	-3.091	-3.089	-3.086	-3.086	-3.084	-3.082	-3.081	-3.080	-3.079	-3.079	-3.078	-3.078	-3.078	-3.078	-3.078	-3.078	-3.076	-3.076	-3.076	-3.076	-3.075	-3.075	-3.075	-3.075	-3.074	-3.074	-3.072	-3.071	-3.071	-3.070	-3.070	-3.069	-3.068	-3.066	-3.066	-3.065	-3.064	-3.061	-3.060	-3.059	-3.058	-3.055	-3.054	-3.052	-3.051	-3.049	-3.046	-3.045	-3.042	-3.040	-3.039	-3.036	-3.034	-3.031	-3.030	-3.028	-3.025	-3.022	-3.020	-3.018	-3.014	-3.011	-3.009	-3.006	-3.001	-2.999	-2.995	-2.991	-2.988	-2.982	-2.979	-2.974	-2.969	-2.962	-2.958	-2.952	-2.946	-2.940	-2.932	-2.926	-2.919	-2.911	-2.902	-2.895	-2.885	-2.876	-2.866	-2.855	-2.846	-2.834	-2.822	-2.810	-2.798	-2.785	-2.771	-2.758	-2.744	-2.728	-2.714	-2.698	-2.680	-2.664	-2.646	-2.629	-2.611	-2.592	-2.572	-2.552	-2.534	-2.514	-2.494	-2.471	-2.450	-2.430	-2.409	-2.386	-2.364	-2.342	-2.320	-2.298	-2.275	-2.252	-2.230	-2.208	-2.186	-2.162	-2.142	-2.120	-2.099	-2.078	-2.056	-2.036	-2.016	-1.996	-1.978	-1.959	-1.942	-1.925	-1.908	-1.891	-1.878	-1.864	-1.850	-1.838	-1.826	-1.816	-1.806	-1.798	-1.789	-1.781	-1.776	-1.771	-1.768	-1.764	-1.761	-1.760	-1.760	-1.760	-1.761	-1.765	-1.768	-1.771	-1.778	-1.784	-1.790	-1.798	-1.806	-1.815	-1.825	-1.835	-1.845	-1.858	-1.869	-1.881	-1.895	-1.908	-1.921	-1.935	-1.949	-1.964	-1.978	-1.992	-2.007	-2.021	-2.036	-2.051	-2.065	-2.080	-2.094	-2.108	-2.121	-2.136	-2.150	-2.161	-2.174	-2.186	-2.198	-2.210	-2.220	-2.231	-2.241	-2.250	-2.260	-2.269	-2.278	-2.284	-2.292	-2.299	-2.305	-2.310	-2.318	-2.321	-2.325	-2.330	-2.334	-2.336	-2.340	-2.342	-2.344	-2.345	-2.346	-2.348	-2.349	-2.349	-2.348	-2.349	-2.348	-2.348	-2.346	-2.345	-2.342	-2.341	-2.340	-2.338	-2.335	-2.334	-2.330	-2.328	-2.324	-2.321	-2.319	-2.315	-2.312	-2.309	-2.304	-2.301	-2.298	-2.294	-2.290	-2.285	-2.281	-2.276	-2.272	-2.268	-2.264	-2.259	-2.254	-2.250	-2.245	-2.240	-2.235	-2.230	-2.226	-2.220	-2.215	-2.210	-2.205	-2.200	-2.195	-2.190	-2.185	-2.181	-2.176	-2.171	-2.168	-2.161	-2.158	-2.154	-2.150	-2.146	-2.142	-2.140	-2.138	-2.134	-2.131	-2.129	-2.126	-2.125	-2.122	-2.121	-2.121	-2.120	-2.120	-2.119	-2.120	-2.120	-2.121	-2.122	-2.122	-2.124	-2.125	-2.128	-2.130	-2.131	-2.134	-2.136	-2.139	-2.141	-2.144	-2.146	-2.149	-2.151	-2.155	-2.158	-2.160	-2.162	-2.165	-2.168	-2.169	-2.171	-2.172	-2.174	-2.174	-2.176	-2.176	-2.176	-2.176	-2.175	-2.175	-2.172	-2.171	-2.170	-2.168	-2.165	-2.161	-2.158	-2.154	-2.150	-2.144	-2.140	-2.134	-2.128	-2.121	-2.115	-2.109	-2.100	-2.092	-2.086	-2.076	-2.068	-2.060	-2.050	-2.041	-2.031	-2.022	-2.014	-2.002	-1.994	-1.984	-1.974	-1.964	-1.954	-1.944	-1.934	-1.924	-1.915	-1.905	-1.896	-1.886	-1.878	-1.869	-1.860	-1.851	-1.842	-1.836	-1.828	-1.820	-1.812	-1.808	-1.800	-1.795	-1.788	-1.782	-1.778	-1.774	-1.769	-1.764	-1.760	-1.758	-1.755	-1.751	-1.750	-1.748	-1.745	-1.744	-1.741	-1.741	-1.740	-1.741	-1.740	-1.741	-1.741	-1.742	-1.742	-1.745	-1.745	-1.746	-1.749	-1.750	-1.752	-1.755	-1.758	-1.760	-1.762	-1.765	-1.768	-1.770	-1.774	-1.778	-1.780	-1.782	-1.786	-1.789	-1.792	-1.795	-1.799	-1.800	-1.804	-1.806	-1.808	-1.811	-1.812	-1.815	-1.818	-1.819	-1.821	-1.822	-1.824	-1.826	-1.826	-1.829	-1.830	-1.830	-1.831	-1.832	-1.834	-1.834	-1.835	-1.835	-1.836	-1.836	-1.838	-1.838	-1.838	-1.838	-1.839	-1.840	-1.840	-1.841	-1.841	-1.844	-1.844	-1.845	-1.848	-1.849	-1.850	-1.852	-1.855	-1.858	-1.860	-1.864	-1.866	-1.871	-1.875	-1.880	-1.884	-1.889	-1.894	-1.900	-1.906	-1.911	-1.919	-1.926	-1.934	-1.941	-1.949	-1.958	-1.966	-1.975	-1.985	-1.994	-2.004	-2.013	-2.022	-2.033	-2.044	-2.055	-2.064	-2.076	-2.088	-2.098	-2.109	-2.121	-2.131	-2.142	-2.154	-2.164	-2.176	-2.186	-2.198	-2.208	-2.219	-2.228	-2.238	-2.246	-2.255	-2.262	-2.271	-2.279	-2.286	-2.294	-2.300	-2.305	-2.310	-2.315	-2.320	-2.322	-2.326	-2.329	-2.330	-2.332	-2.332	-2.332	-2.331	-2.331	-2.329	-2.326	-2.324	-2.320	-2.315	-2.311	-2.305	-2.300	-2.294	-2.286	-2.280	-2.271	-2.264	-2.255	-2.246	-2.236	-2.228	-2.218	-2.208	-2.198	-2.188	-2.176	-2.168	-2.156	-2.146	-2.135	-2.126	-2.115	-2.105	-2.095	-2.085	-2.076	-2.066	-2.058	-2.049	-2.041	-2.033	-2.025	-2.019	-2.013	-2.006	-2.001	-1.995	-1.991	-1.988	-1.984	-1.981	-1.979	-1.976	-1.975	-1.975	-1.974	-1.975	-1.975	-1.976	-1.979	-1.980	-1.982	-1.985	-1.988	-1.992	-1.995	-1.999	-2.002	-2.006	-2.011	-2.014	-2.018	-2.021	-2.025	-2.030	-2.034	-2.038	-2.040	-2.042	-2.044	-2.046	-2.046	-2.047	-2.047	-2.046	-2.045	-2.044	-2.041	-2.038	-2.034	-2.029	-2.022	-2.016	-2.007	-1.999	-1.989	-1.979	-1.966	-1.954	-1.939	-1.924	-1.908	-1.891	-1.874	-1.854	-1.834	-1.814	-1.792	-1.769	-1.746	-1.721	-1.696	-1.671	-1.644	-1.615	-1.588	-1.559	-1.530	-1.499	-1.469	-1.439	-1.406	-1.375	-1.342	-1.310	-1.278	-1.245	-1.212	-1.180	-1.148	-1.115	-1.082	-1.050	-1.018	-0.986	-0.954	-0.922	-0.891	-0.860	-0.830	-0.799	-0.770	-0.741	-0.712	-0.685	-0.656	-0.631	-0.604	-0.578	-0.552	-0.529	-0.506	-0.482	-0.460	-0.439	-0.419	-0.399	-0.379	-0.360	-0.342	-0.324	-0.308	-0.292	-0.276	-0.261	-0.248	-0.232	-0.221	-0.208	-0.196	-0.184	-0.172	-0.161	-0.151	-0.141	-0.132	-0.122	-0.112	-0.105	-0.096	-0.088	-0.079	-0.070	-0.062	-0.055	-0.046	-0.039	-0.031	-0.024	-0.015	-0.009	0.000	0.009	0.016	0.025	0.032	0.041	0.050	0.060	0.070	0.079	0.090	0.100	0.111	0.122	0.134	0.146	0.158	0.170	0.182	0.195	0.209	0.222	0.236	0.251	0.266	0.281	0.296	0.314	0.330	0.346	0.361	0.379	0.398	0.414	0.432	0.451	0.470	0.489	0.506	0.525	0.545	0.565	0.585	0.604	0.624	0.644	0.662	0.682	0.704	0.722	0.742	0.761	0.781	0.800	0.819	0.838	0.858	0.875	0.892	0.911	0.929	0.946	0.962	0.979	0.995	1.011	1.028	1.041	1.055	1.069	1.081	1.095	1.106	1.118	1.129	1.138	1.148	1.156	1.164	1.171	1.179	1.184	1.190	1.194	1.196	1.201	1.202	1.204	1.205	1.205	1.205	1.204	1.201	1.199	1.195	1.190	1.186	1.181	1.175	1.169	1.160	1.154	1.145	1.136	1.126	1.116	1.106	1.096	1.085	1.074	1.061	1.049	1.036	1.024	1.010	0.996	0.982	0.969	0.955	0.940	0.925	0.911	0.896	0.881	0.865	0.851	0.835	0.820	0.805	0.789	0.774	0.758	0.741	0.726	0.711	0.695	0.679	0.664	0.648	0.631	0.616	0.600	0.585	0.569	0.554	0.538	0.522	0.507	0.490	0.475	0.460	0.444	0.428	0.412	0.396	0.380	0.364	0.348	0.331	0.316	0.300	0.284	0.269	0.251	0.236	0.219	0.201	0.185	0.169	0.151	0.135	0.118	0.100	0.084	0.066	0.048	0.030	0.012	-0.005	-0.024	-0.041	-0.060	-0.079	-0.099	-0.118	-0.136	-0.156	-0.176	-0.196	-0.216	-0.236	-0.256	-0.278	-0.299	-0.320	-0.342	-0.364	-0.386	-0.409	-0.430	-0.454	-0.478	-0.500	-0.524	-0.548	-0.571	-0.596	-0.620	-0.644	-0.669	-0.694	-0.718	-0.742	-0.769	-0.794	-0.819	-0.844	-0.869	-0.892	-0.919	-0.942	-0.968	-0.992	-1.016	-1.041	-1.065	-1.088	-1.110	-1.132	-1.156	-1.178	-1.200	-1.220	-1.241	-1.260	-1.280	-1.299	-1.316	-1.334	-1.350	-1.366	-1.381	-1.395	-1.409	-1.422	-1.434	-1.445	-1.456	-1.466	-1.475	-1.482	-1.491	-1.498	-1.505	-1.510	-1.514	-1.518	-1.521	-1.525	-1.526	-1.528	-1.529	-1.529	-1.530	-1.529	-1.529	-1.528	-1.526	-1.524	-1.522	-1.521	-1.520	-1.516	-1.515	-1.514	-1.511	-1.510	-1.508	-1.506	-1.504	-1.504	-1.504	-1.501	-1.501	-1.501	-1.502	-1.502	-1.505	-1.505	-1.508	-1.510	-1.512	-1.515	-1.519	-1.524	-1.528	-1.531	-1.538	-1.542	-1.549	-1.555	-1.561	-1.568	-1.575	-1.582	-1.590	-1.598	-1.604	-1.611	-1.619	-1.628	-1.634	-1.641	-1.648	-1.655	-1.661	-1.668	-1.674	-1.680	-1.685	-1.690	-1.695	-1.699	-1.701	-1.705	-1.708	-1.710	-1.710	-1.710	-1.711	-1.710	-1.709	-1.706	-1.702	-1.699	-1.694	-1.689	-1.682	-1.676	-1.669	-1.660	-1.652	-1.644	-1.632	-1.622	-1.611	-1.600	-1.589	-1.575	-1.562	-1.549	-1.536	-1.522	-1.509	-1.495	-1.480	-1.466	-1.451	-1.439	-1.424	-1.410	-1.396	-1.384	-1.370	-1.358	-1.344	-1.331	-1.320	-1.310	-1.299	-1.289	-1.279	-1.270	-1.262	-1.255	-1.249	-1.244	-1.239	-1.235	-1.231	-1.230	-1.228	-1.228	-1.228	-1.229	-1.230	-1.232	-1.236	-1.241	-1.246	-1.252	-1.259	-1.266	-1.275	-1.284	-1.294	-1.305	-1.315	-1.328	-1.338	-1.351	-1.364	-1.378	-1.391	-1.406	-1.420	-1.435	-1.450	-1.466	-1.481	-1.496	-1.512	-1.528	-1.544	-1.560	-1.575	-1.591	-1.606	-1.621	-1.636	-1.651	-1.665	-1.680	-1.694	-1.708	-1.721	-1.734	-1.746	-1.760	-1.771	-1.782	-1.794	-1.805	-1.815	-1.825	-1.834	-1.844	-1.851	-1.861	-1.869	-1.876	-1.882	-1.890	-1.896	-1.902	-1.908	-1.912	-1.918	-1.922	-1.926	-1.931	-1.935	-1.939	-1.941	-1.945	-1.946	-1.950	-1.951	-1.954	-1.958	-1.958	-1.960	-1.962	-1.964	-1.965	-1.968	-1.969	-1.970	-1.971	-1.971	-1.972	-1.974	-1.975	-1.976	-1.979	-1.980	-1.981	-1.982	-1.984	-1.986	-1.988	-1.990	-1.991	-1.994	-1.996	-1.999	-2.001	-2.004	-2.006	-2.010	-2.014	-2.018	-2.021	-2.025	-2.030	-2.035	-2.039	-2.044	-2.049	-2.054	-2.060	-2.066	-2.074	-2.080	-2.086	-2.092	-2.100	-2.108	-2.115	-2.122	-2.131	-2.140	-2.148	-2.156	-2.165	-2.172	-2.181	-2.190	-2.200	-2.208	-2.216	-2.225	-2.234	-2.242	-2.251	-2.260	-2.268	-2.276	-2.282	-2.291	-2.298	-2.305	-2.312	-2.318	-2.324	-2.330	-2.335	-2.340	-2.345	-2.349	-2.352	-2.355	-2.359	-2.361	-2.362	-2.364	-2.364	-2.365	-2.365	-2.364	-2.362	-2.361	-2.359	-2.356	-2.352	-2.350	-2.346	-2.342	-2.338	-2.332	-2.328	-2.322	-2.318	-2.311	-2.305	-2.300	-2.292	-2.286	-2.280	-2.274	-2.269	-2.262	-2.256	-2.251	-2.245	-2.241	-2.236	-2.232	-2.228	-2.224	-2.221	-2.218	-2.216	-2.214	-2.214	-2.214	-2.214	-2.215	-2.216	-2.219	-2.221	-2.225	-2.229	-2.235	-2.240	-2.246	-2.252	-2.261	-2.270	-2.279	-2.289	-2.299	-2.309	-2.320	-2.331	-2.344	-2.356	-2.369	-2.381	-2.395	-2.409	-2.424	-2.438	-2.452	-2.466	-2.480	-2.494	-2.509	-2.522	-2.536	-2.551	-2.564	-2.578	-2.591	-2.602	-2.615	-2.628	-2.639	-2.649	-2.660	-2.670	-2.679	-2.688	-2.695	-2.702	-2.710	-2.716	-2.721	-2.726	-2.731	-2.735	-2.738	-2.739	-2.741	-2.742	-2.742	-2.742	-2.741	-2.740	-2.738	-2.735	-2.732	-2.729	-2.724	-2.719	-2.714	-2.709	-2.704	-2.698	-2.691	-2.685	-2.678	-2.670	-2.662	-2.655	-2.646	-2.639	-2.630	-2.622	-2.615	-2.606	-2.598	-2.590	-2.582	-2.575	-2.566	-2.559	-2.551	-2.544	-2.538	-2.530	-2.524	-2.518	-2.512	-2.506	-2.500	-2.496	-2.491	-2.488	-2.482	-2.479	-2.476	-2.472	-2.470	-2.469	-2.466	-2.465	-2.464	-2.462	-2.462	-2.461	-2.462	-2.462	-2.462	-2.464	-2.465	-2.466	-2.468	-2.470	-2.471	-2.474	-2.475	-2.478	-2.480	-2.482	-2.484	-2.488	-2.490	-2.491	-2.495	-2.498	-2.499	-2.501	-2.504	-2.505	-2.506	-2.508	-2.510	-2.511	-2.512	-2.512	-2.514	-2.514	-2.514	-2.512	-2.512	-2.512	-2.512	-2.510	-2.510	-2.509	-2.506	-2.505	-2.502	-2.501	-2.499	-2.496	-2.495	-2.491	-2.490	-2.488	-2.485	-2.484	-2.480	-2.479	-2.476	-2.474	-2.471	-2.470	-2.470	-2.468	-2.466	-2.466	-2.466	-2.465	-2.466	-2.466	-2.466	-2.468	-2.470	-2.471	-2.475	-2.478	-2.481	-2.485	-2.489	-2.494	-2.499	-2.505	-2.511	-2.518	-2.525	-2.532	-2.540	-2.549	-2.556	-2.566	-2.576	-2.586	-2.596	-2.606	-2.618	-2.630	-2.641	-2.654	-2.665	-2.679	-2.691	-2.705	-2.718	-2.731	-2.745	-2.759	-2.772	-2.788	-2.801	-2.816	-2.831	-2.846	-2.861	-2.876	-2.891	-2.908	-2.924	-2.939	-2.955	-2.970	-2.986	-3.001	-3.018	-3.034	-3.049	-3.065	-3.080	-3.096	-3.111	-3.128	-3.142	-3.158	-3.172	-3.189	-3.202	-3.218	-3.231	-3.248	-3.261	-3.275	-3.289	-3.302	-3.316	-3.329	-3.342	-3.354	-3.366	-3.378	-3.390	-3.401	-3.411	-3.422	-3.432	-3.442	-3.452	-3.461	-3.470	-3.479	-3.486	-3.494	-3.501	-3.508	-3.514	-3.521	-3.526	-3.531	-3.538	-3.541	-3.546	-3.551	-3.554	-3.558	-3.561	-3.564	-3.568	-3.569	-3.571	-3.575	-3.576	-3.578	-3.580	-3.580	-3.582	-3.584	-3.585	-3.586	-3.586	-3.588	-3.589	-3.589	-3.589	-3.590	-3.590	-3.591	-3.591	-3.592	-3.592	-3.594	-3.594	-3.594	-3.594	-3.594	-3.595	-3.595	-3.595	-3.596	-3.596	-3.596	-3.598	-3.598	-3.598	-3.599	-3.599	-3.599	-3.599	-3.599	-3.599	-3.598	-3.598	-3.598	-3.598	-3.598	-3.596	-3.595	-3.595	-3.595	-3.594	-3.594	-3.592	-3.592	-3.591	-3.590	-3.590	-3.590	-3.589	-3.589	-3.588	-3.589	-3.588	-3.588	-3.586	-3.588	-3.588	-3.589	-3.588	-3.589	-3.590	-3.591	-3.592	-3.594	-3.596	-3.598	-3.600	-3.602	-3.605	-3.609	-3.611	-3.614	-3.619	-3.621	-3.626	-3.630	-3.634	-3.638	-3.642	-3.648	-3.652	-3.658	-3.662	-3.668	-3.672	-3.679	-3.682	-3.688	-3.694	-3.698	-3.702	-3.709	-3.712	-3.718	-3.722	-3.728	-3.731	-3.736	-3.740	-3.744	-3.748	-3.751	-3.754	-3.756	-3.759	-3.761	-3.762	-3.765	-3.766	-3.768	-3.768	-3.768	-3.769	-3.769	-3.766	-3.766	-3.766	-3.765	-3.762	-3.761	-3.760	-3.756	-3.754	-3.752	-3.750	-3.748	-3.744	-3.740	-3.738	-3.735	-3.730	-3.728	-3.724	-3.720	-3.716	-3.712	-3.710	-3.705	-3.702	-3.699	-3.695	-3.692	-3.689	-3.685	-3.681	-3.679	-3.676	-3.674	-3.670	-3.668	-3.666	-3.664	-3.661	-3.659	-3.658	-3.654	-3.652	-3.650	-3.649	-3.648	-3.645	-3.644	-3.641	-3.640	-3.639	-3.636	-3.635	-3.634	-3.631	-3.630	-3.629	-3.628	-3.624	-3.622	-3.620	-3.619	-3.616	-3.612	-3.611	-3.608	-3.605	-3.601	-3.599	-3.595	-3.590	-3.586	-3.582	-3.578	-3.574	-3.569	-3.564	-3.556	-3.551	-3.546	-3.539	-3.534	-3.526	-3.519	-3.512	-3.504	-3.498	-3.489	-3.481	-3.474	-3.465	-3.456	-3.448	-3.439	-3.429	-3.420	-3.410	-3.401	-3.392	-3.382	-3.374	-3.364	-3.354	-3.345	-3.334	-3.324	-3.315	-3.305	-3.296	-3.286	-3.278	-3.268	-3.259	-3.251	-3.242	-3.235	-3.226	-3.218	-3.210	-3.204	-3.195	-3.189	-3.181	-3.176	-3.169	-3.162	-3.158	-3.151	-3.146	-3.141	-3.136	-3.131	-3.126	-3.122	-3.119	-3.115	-3.111	-3.108	-3.104	-3.101	-3.099	-3.096	-3.092	-3.089	-3.086	-3.084	-3.080	-3.078	-3.074	-3.070	-3.066	-3.062	-3.059	-3.055	-3.050	-3.046	-3.040	-3.035	-3.030	-3.022	-3.016	-3.010	-3.004	-2.996	-2.988	-2.979	-2.970	-2.960	-2.950	-2.940	-2.929	-2.918	-2.905	-2.892	-2.880	-2.866	-2.851	-2.836	-2.820	-2.805	-2.789	-2.771	-2.755	-2.736	-2.718	-2.699	-2.680	-2.660	-2.640	-2.620	-2.600	-2.579	-2.558	-2.536	-2.514	-2.491	-2.469	-2.448	-2.424	-2.401	-2.379	-2.356	-2.334	-2.310	-2.288	-2.266	-2.242	-2.221	-2.199	-2.176	-2.154	-2.134	-2.111	-2.091	-2.070	-2.050	-2.030	-2.010	-1.991	-1.971	-1.954	-1.936	-1.918	-1.901	-1.884	-1.868	-1.851	-1.836	-1.822	-1.808	-1.795	-1.781	-1.770	-1.756	-1.745	-1.734	-1.724	-1.714	-1.704	-1.695	-1.688	-1.679	-1.671	-1.665	-1.658	-1.652	-1.645	-1.641	-1.635	-1.631	-1.626	-1.622	-1.618	-1.615	-1.611	-1.608	-1.605	-1.602	-1.600	-1.598	-1.595	-1.592	-1.589	-1.588	-1.585	-1.582	-1.580	-1.578	-1.575	-1.574	-1.570	-1.568	-1.564	-1.561	-1.558	-1.554	-1.550	-1.546	-1.541	-1.538	-1.531	-1.528	-1.522	-1.518	-1.511	-1.505	-1.500	-1.495	-1.488	-1.481	-1.475	-1.468	-1.461	-1.454	-1.448	-1.440	-1.434	-1.425	-1.419	-1.411	-1.405	-1.398	-1.390	-1.385	-1.378	-1.371	-1.364	-1.359	-1.352	-1.348	-1.341	-1.336	-1.332	-1.328	-1.322	-1.320	-1.318	-1.314	-1.311	-1.310	-1.309	-1.308	-1.308	-1.308	-1.309	-1.309	-1.311	-1.314	-1.318	-1.321	-1.325	-1.330	-1.335	-1.340	-1.348	-1.355	-1.362	-1.371	-1.380	-1.389	-1.399	-1.410	-1.421	-1.432	-1.445	-1.458	-1.471	-1.486	-1.500	-1.515	-1.530	-1.546	-1.562	-1.579	-1.596	-1.614	-1.630	-1.649	-1.668	-1.685	-1.705	-1.722	-1.741	-1.760	-1.779	-1.799	-1.818	-1.838	-1.856	-1.874	-1.892	-1.911	-1.930	-1.948	-1.965	-1.982	-1.999	-2.016	-2.033	-2.049	-2.062	-2.078	-2.092	-2.106	-2.120	-2.132	-2.145	-2.156	-2.168	-2.179	-2.188	-2.196	-2.206	-2.214	-2.220	-2.228	-2.234	-2.239	-2.244	-2.248	-2.251	-2.254	-2.256	-2.259	-2.260	-2.261	-2.261	-2.261	-2.260	-2.260	-2.258	-2.256	-2.255	-2.252	-2.250	-2.248	-2.244	-2.241	-2.239	-2.236	-2.232	-2.230	-2.226	-2.225	-2.222	-2.220	-2.218	-2.216	-2.215	-2.214	-2.214	-2.214	-2.214	-2.215	-2.216	-2.218	-2.221	-2.224	-2.228	-2.231	-2.238	-2.242	-2.249	-2.255	-2.264	-2.271	-2.280	-2.291	-2.301	-2.312	-2.324	-2.336	-2.349	-2.364	-2.378	-2.391	-2.408	-2.424	-2.440	-2.456	-2.474	-2.491	-2.510	-2.528	-2.546	-2.564	-2.584	-2.602	-2.621	-2.641	-2.660	-2.679	-2.699	-2.719	-2.738	-2.756	-2.775	-2.794	-2.812	-2.831	-2.849	-2.866	-2.884	-2.900	-2.916	-2.932	-2.948	-2.962	-2.978	-2.991	-3.005	-3.018	-3.029	-3.041	-3.052	-3.064	-3.072	-3.081	-3.090	-3.098	-3.105	-3.112	-3.118	-3.122	-3.126	-3.131	-3.134	-3.136	-3.139	-3.140	-3.140	-3.140	-3.139	-3.138	-3.136	-3.134	-3.130	-3.126	-3.121	-3.118	-3.111	-3.105	-3.099	-3.091	-3.084	-3.075	-3.068	-3.059	-3.049	-3.038	-3.028	-3.016	-3.006	-2.994	-2.981	-2.969	-2.956	-2.942	-2.929	-2.915	-2.902	-2.888	-2.872	-2.858	-2.842	-2.828	-2.811	-2.796	-2.780	-2.764	-2.748	-2.731	-2.715	-2.699	-2.681	-2.665	-2.650	-2.632	-2.616	-2.600	-2.582	-2.566	-2.550	-2.535	-2.519	-2.504	-2.488	-2.472	-2.458	-2.442	-2.429	-2.414	-2.400	-2.386	-2.372	-2.360	-2.345	-2.334	-2.321	-2.310	-2.298	-2.286	-2.276	-2.265	-2.256	-2.245	-2.236	-2.228	-2.220	-2.211	-2.202	-2.196	-2.189	-2.182	-2.176	-2.171	-2.165	-2.160	-2.155	-2.150	-2.146	-2.142	-2.139	-2.135	-2.132	-2.130	-2.128	-2.126	-2.124	-2.122	-2.121	-2.121	-2.120	-2.120	-2.120	-2.120	-2.121	-2.121	-2.121	-2.122	-2.124	-2.125	-2.126	-2.129	-2.130	-2.132	-2.135	-2.138	-2.141	-2.142	-2.146	-2.149	-2.152	-2.156	-2.159	-2.162	-2.168	-2.170	-2.174	-2.179	-2.182	-2.186	-2.190	-2.195	-2.199	-2.204	-2.209	-2.212	-2.218	-2.221	-2.226	-2.230	-2.235	-2.238	-2.242	-2.248	-2.251	-2.256	-2.260	-2.264	-2.268	-2.271	-2.275	-2.279	-2.282	-2.286	-2.289	-2.292	-2.295	-2.298	-2.300	-2.302	-2.306	-2.308	-2.309	-2.312	-2.314	-2.316	-2.316	-2.318	-2.319	-2.320	-2.320	-2.321	-2.321	-2.321	-2.321	-2.321	-2.320	-2.319	-2.318	-2.318	-2.315	-2.314	-2.311	-2.309	-2.308	-2.305	-2.302	-2.300	-2.298	-2.294	-2.291	-2.288	-2.284	-2.280	-2.276	-2.271	-2.268	-2.264	-2.260	-2.256	-2.251	-2.248	-2.244	-2.240	-2.236	-2.231	-2.228	-2.224	-2.220	-2.216	-2.212	-2.209	-2.205	-2.202	-2.199	-2.198	-2.195	-2.194	-2.190	-2.189	-2.189	-2.188	-2.188	-2.186	-2.186	-2.188	-2.188	-2.190	-2.191	-2.194	-2.195	-2.199	-2.200	-2.204	-2.209	-2.212	-2.218	-2.222	-2.228	-2.234	-2.240	-2.248	-2.254	-2.261	-2.269	-2.276	-2.285	-2.294	-2.302	-2.312	-2.321	-2.330	-2.340	-2.350	-2.360	-2.371	-2.381	-2.391	-2.401	-2.412	-2.424	-2.432	-2.444	-2.454	-2.465	-2.475	-2.484	-2.494	-2.504	-2.512	-2.521	-2.531	-2.539	-2.548	-2.555	-2.564	-2.570	-2.576	-2.582	-2.589	-2.594	-2.599	-2.604	-2.608	-2.611	-2.614	-2.616	-2.619	-2.620	-2.621	-2.620	-2.621	-2.620	-2.620	-2.618	-2.615	-2.611	-2.609	-2.605	-2.601	-2.596	-2.591	-2.585	-2.579	-2.572	-2.566	-2.559	-2.551	-2.542	-2.535	-2.528	-2.519	-2.511	-2.501	-2.492	-2.484	-2.475	-2.466	-2.458	-2.449	-2.440	-2.430	-2.421	-2.412	-2.406	-2.398	-2.390	-2.381	-2.375	-2.369	-2.361	-2.356	-2.350	-2.345	-2.341	-2.336	-2.332	-2.330	-2.328	-2.325	-2.324	-2.322	-2.322	-2.322	-2.322	-2.325	-2.326	-2.330	-2.332	-2.336	-2.341	-2.345	-2.351	-2.356	-2.362	-2.370	-2.376	-2.385	-2.392	-2.399	-2.408	-2.416	-2.425	-2.432	-2.442	-2.450	-2.460	-2.468	-2.476	-2.485	-2.494	-2.501	-2.508	-2.515	-2.522	-2.530	-2.536	-2.542	-2.546	-2.551	-2.556	-2.559	-2.562	-2.564	-2.565	-2.566	-2.566	-2.566	-2.565	-2.561	-2.559	-2.555	-2.550	-2.545	-2.538	-2.531	-2.522	-2.514	-2.505	-2.495	-2.485	-2.474	-2.461	-2.450	-2.436	-2.422	-2.408	-2.394	-2.380	-2.364	-2.349	-2.331	-2.316	-2.300	-2.282	-2.265	-2.249	-2.231	-2.215	-2.198	-2.180	-2.164	-2.146	-2.130	-2.114	-2.098	-2.081	-2.066	-2.050	-2.035	-2.020	-2.005	-1.991	-1.978	-1.964	-1.951	-1.939	-1.928	-1.915	-1.904	-1.892	-1.882	-1.871	-1.862	-1.852	-1.844	-1.835	-1.826	-1.819	-1.811	-1.804	-1.798	-1.790	-1.784	-1.778	-1.771	-1.766	-1.761	-1.755	-1.751	-1.746	-1.742	-1.738	-1.734	-1.730	-1.726	-1.722	-1.720	-1.716	-1.714	-1.710	-1.708	-1.705	-1.702	-1.701	-1.699	-1.698	-1.695	-1.694	-1.692	-1.692	-1.691	-1.690	-1.689	-1.689	-1.689	-1.690	-1.691	-1.692	-1.692	-1.695	-1.696	-1.699	-1.701	-1.704	-1.708	-1.711	-1.716	-1.720	-1.724	-1.730	-1.735	-1.741	-1.749	-1.756	-1.762	-1.770	-1.780	-1.789	-1.798	-1.808	-1.818	-1.829	-1.840	-1.851	-1.862	-1.876	-1.889	-1.902	-1.916	-1.930	-1.945	-1.960	-1.975	-1.990	-2.006	-2.022	-2.039	-2.055	-2.072	-2.089	-2.108	-2.124	-2.142	-2.160	-2.178	-2.196	-2.214	-2.232	-2.250	-2.269	-2.286	-2.304	-2.322	-2.340	-2.358	-2.375	-2.391	-2.409	-2.425	-2.441	-2.459	-2.474	-2.489	-2.504	-2.519	-2.532	-2.546	-2.560	-2.574	-2.585	-2.598	-2.609	-2.621	-2.631	-2.641	-2.651	-2.660	-2.669	-2.678	-2.685	-2.694	-2.700	-2.708	-2.714	-2.719	-2.725	-2.730	-2.735	-2.740	-2.742	-2.748	-2.751	-2.754	-2.758	-2.761	-2.764	-2.766	-2.769	-2.772	-2.774	-2.778	-2.780	-2.781	-2.784	-2.786	-2.790	-2.792	-2.795	-2.799	-2.800	-2.804	-2.808	-2.810	-2.814	-2.818	-2.820	-2.824	-2.828	-2.831	-2.835	-2.839	-2.844	-2.846	-2.850	-2.854	-2.858	-2.861	-2.865	-2.869	-2.871	-2.875	-2.878	-2.881	-2.884	-2.886	-2.888	-2.890	-2.891	-2.894	-2.894	-2.894	-2.895	-2.894	-2.894	-2.892	-2.891	-2.890	-2.888	-2.886	-2.884	-2.881	-2.878	-2.874	-2.869	-2.866	-2.862	-2.856	-2.851	-2.848	-2.841	-2.835	-2.831	-2.825	-2.820	-2.814	-2.809	-2.804	-2.798	-2.792	-2.788	-2.782	-2.778	-2.774	-2.770	-2.768	-2.762	-2.761	-2.759	-2.756	-2.754	-2.754	-2.754	-2.754	-2.754	-2.756	-2.758	-2.759	-2.764	-2.766	-2.770	-2.775	-2.780	-2.786	-2.794	-2.800	-2.809	-2.816	-2.825	-2.835	-2.845	-2.855	-2.866	-2.878	-2.890	-2.902	-2.914	-2.928	-2.940	-2.954	-2.968	-2.981	-2.995	-3.009	-3.024	-3.038	-3.051	-3.068	-3.081	-3.095	-3.110	-3.124	-3.138	-3.151	-3.164	-3.178	-3.190	-3.204	-3.215	-3.228	-3.240	-3.250	-3.262	-3.272	-3.282	-3.294	-3.301	-3.311	-3.320	-3.328	-3.335	-3.342	-3.350	-3.356	-3.361	-3.368	-3.371	-3.378	-3.380	-3.385	-3.388	-3.391	-3.395	-3.398	-3.400	-3.401	-3.402	-3.404	-3.405	-3.406	-3.406	-3.406	-3.406	-3.408	-3.406	-3.406	-3.405	-3.405	-3.404	-3.404	-3.402	-3.401	-3.400	-3.399	-3.398	-3.396	-3.395	-3.394	-3.391	-3.390	-3.389	-3.386	-3.384	-3.384	-3.381	-3.378	-3.376	-3.375	-3.371	-3.369	-3.366	-3.364	-3.361	-3.358	-3.354	-3.351	-3.346	-3.344	-3.340	-3.335	-3.331	-3.326	-3.322	-3.316	-3.311	-3.305	-3.300	-3.294	-3.288	-3.281	-3.275	-3.268	-3.259	-3.251	-3.244	-3.235	-3.228	-3.219	-3.209	-3.199	-3.189	-3.179	-3.169	-3.156	-3.146	-3.135	-3.122	-3.111	-3.099	-3.085	-3.074	-3.060	-3.046	-3.031	-3.018	-3.004	-2.989	-2.974	-2.959	-2.942	-2.928	-2.911	-2.895	-2.880	-2.862	-2.846	-2.829	-2.812	-2.795	-2.776	-2.760	-2.741	-2.724	-2.706	-2.689	-2.670	-2.651	-2.635	-2.616	-2.599	-2.580	-2.562	-2.545	-2.528	-2.510	-2.492	-2.475	-2.459	-2.442	-2.426	-2.410	-2.395	-2.379	-2.364	-2.350	-2.335	-2.321	-2.308	-2.294	-2.280	-2.269	-2.256	-2.245	-2.234	-2.224	-2.214	-2.205	-2.195	-2.188	-2.180	-2.172	-2.165	-2.160	-2.154	-2.149	-2.142	-2.139	-2.134	-2.130	-2.128	-2.125	-2.122	-2.120	-2.118	-2.116	-2.114	-2.112	-2.112	-2.112	-2.110	-2.110	-2.110	-2.109	-2.109	-2.110	-2.110	-2.109	-2.109	-2.109	-2.109	-2.109	-2.109	-2.108	-2.108	-2.106	-2.105	-2.105	-2.104	-2.102	-2.101	-2.100	-2.099	-2.098	-2.096	-2.094	-2.092	-2.090	-2.089	-2.086	-2.084	-2.081	-2.080	-2.076	-2.075	-2.072	-2.069	-2.066	-2.064	-2.062	-2.060	-2.056	-2.055	-2.051	-2.050	-2.047	-2.045	-2.044	-2.041	-2.040	-2.038	-2.036	-2.035	-2.033	-2.031	-2.029	-2.027	-2.026	-2.025	-2.022	-2.022	-2.020	-2.019	-2.018	-2.015	-2.014	-2.013	-2.009	-2.007	-2.005	-2.001	-1.999	-1.995	-1.992	-1.989	-1.984	-1.979	-1.974	-1.969	-1.964	-1.958	-1.951	-1.945	-1.938	-1.929	-1.921	-1.912	-1.902	-1.892	-1.881	-1.870	-1.859	-1.846	-1.834	-1.821	-1.808	-1.792	-1.778	-1.761	-1.746	-1.729	-1.711	-1.694	-1.676	-1.658	-1.639	-1.620	-1.600	-1.581	-1.561	-1.540	-1.521	-1.500	-1.479	-1.458	-1.438	-1.416	-1.396	-1.375	-1.355	-1.334	-1.314	-1.292	-1.274	-1.254	-1.235	-1.216	-1.198	-1.180	-1.162	-1.146	-1.129	-1.112	-1.098	-1.084	-1.070	-1.058	-1.045	-1.035	-1.024	-1.015	-1.006	-0.998	-0.990	-0.984	-0.979	-0.974	-0.970	-0.966	-0.964	-0.962	-0.961	-0.961	-0.962	-0.964	-0.966	-0.969	-0.972	-0.976	-0.982	-0.988	-0.995	-1.001	-1.009	-1.016	-1.024	-1.032	-1.042	-1.052	-1.061	-1.071	-1.082	-1.092	-1.104	-1.115	-1.125	-1.138	-1.148	-1.160	-1.170	-1.181	-1.194	-1.204	-1.216	-1.228	-1.239	-1.249	-1.260	-1.270	-1.281	-1.291	-1.300	-1.310	-1.319	-1.329	-1.339	-1.348	-1.355	-1.364	-1.371	-1.379	-1.386	-1.392	-1.400	-1.408	-1.414	-1.420	-1.426	-1.432	-1.438	-1.442	-1.448	-1.454	-1.459	-1.462	-1.468	-1.471	-1.475	-1.479	-1.482	-1.486	-1.489	-1.494	-1.496	-1.499	-1.502	-1.505	-1.508	-1.509	-1.511	-1.514	-1.515	-1.516	-1.519	-1.520	-1.520	-1.521	-1.521	-1.522	-1.522	-1.521	-1.522	-1.522	-1.521	-1.520	-1.518	-1.516	-1.514	-1.511	-1.509	-1.506	-1.504	-1.499	-1.495	-1.491	-1.486	-1.481	-1.475	-1.470	-1.464	-1.458	-1.451	-1.446	-1.439	-1.432	-1.425	-1.418	-1.411	-1.402	-1.395	-1.386	-1.380	-1.371	-1.364	-1.358	-1.349	-1.341	-1.334	-1.328	-1.320	-1.314	-1.308	-1.300	-1.295	-1.290	-1.284	-1.279	-1.275	-1.271	-1.268	-1.265	-1.261	-1.259	-1.258	-1.256	-1.255	-1.255	-1.254	-1.256	-1.256	-1.258	-1.259	-1.262	-1.264	-1.268	-1.271	-1.275	-1.279	-1.284	-1.288	-1.294	-1.299	-1.304	-1.310	-1.315	-1.320	-1.326	-1.332	-1.338	-1.342	-1.349	-1.354	-1.359	-1.364	-1.368	-1.372	-1.376	-1.380	-1.384	-1.386	-1.389	-1.390	-1.392	-1.394	-1.394	-1.394	-1.394	-1.394	-1.391	-1.390	-1.386	-1.384	-1.380	-1.375	-1.372	-1.366	-1.361	-1.355	-1.349	-1.341	-1.334	-1.326	-1.319	-1.310	-1.301	-1.292	-1.285	-1.275	-1.266	-1.256	-1.246	-1.236	-1.229	-1.219	-1.210	-1.200	-1.191	-1.182	-1.174	-1.166	-1.158	-1.151	-1.142	-1.138	-1.131	-1.125	-1.120	-1.115	-1.110	-1.106	-1.104	-1.100	-1.099	-1.098	-1.098	-1.096	-1.098	-1.098	-1.099	-1.100	-1.104	-1.106	-1.111	-1.115	-1.120	-1.125	-1.131	-1.138	-1.145	-1.151	-1.160	-1.166	-1.175	-1.184	-1.192	-1.202	-1.211	-1.220	-1.230	-1.240	-1.250	-1.260	-1.270	-1.280	-1.290	-1.300	-1.310	-1.320	-1.329	-1.340	-1.349	-1.358	-1.366	-1.375	-1.384	-1.392	-1.401	-1.408	-1.415	-1.422	-1.429	-1.436	-1.442	-1.449	-1.454	-1.459	-1.465	-1.470	-1.474	-1.479	-1.482	-1.486	-1.490	-1.494	-1.496	-1.499	-1.502	-1.505	-1.508	-1.510	-1.511	-1.515	-1.518	-1.519	-1.520	-1.522	-1.525	-1.526	-1.529	-1.531	-1.532	-1.536	-1.539	-1.540	-1.542	-1.545	-1.549	-1.552	-1.555	-1.558	-1.562	-1.566	-1.569	-1.572	-1.578	-1.581	-1.586	-1.591	-1.596	-1.601	-1.608	-1.614	-1.619	-1.625	-1.632	-1.639	-1.645	-1.651	-1.659	-1.665	-1.672	-1.680	-1.688	-1.695	-1.704	-1.711	-1.719	-1.728	-1.735	-1.742	-1.751	-1.759	-1.768	-1.774	-1.782	-1.790	-1.798	-1.805	-1.811	-1.819	-1.826	-1.832	-1.839	-1.845	-1.850	-1.856	-1.861	-1.865	-1.869	-1.874	-1.878	-1.881	-1.882	-1.885	-1.886	-1.888	-1.889	-1.889	-1.889	-1.888	-1.888	-1.885	-1.882	-1.881	-1.878	-1.874	-1.870	-1.865	-1.860	-1.855	-1.849	-1.842	-1.836	-1.829	-1.822	-1.814	-1.806	-1.799	-1.790	-1.781	-1.774	-1.764	-1.755	-1.745	-1.736	-1.728	-1.719	-1.710	-1.700	-1.691	-1.682	-1.675	-1.666	-1.658	-1.650	-1.644	-1.636	-1.629	-1.621	-1.616	-1.610	-1.605	-1.600	-1.596	-1.591	-1.588	-1.584	-1.581	-1.580	-1.578	-1.576	-1.576	-1.576	-1.575	-1.576	-1.578	-1.579	-1.580	-1.582	-1.584	-1.588	-1.589	-1.592	-1.595	-1.599	-1.602	-1.605	-1.609	-1.612	-1.615	-1.618	-1.621	-1.622	-1.626	-1.628	-1.629	-1.630	-1.631	-1.630	-1.630	-1.629	-1.628	-1.625	-1.621	-1.618	-1.612	-1.606	-1.600	-1.592	-1.584	-1.574	-1.564	-1.552	-1.539	-1.525	-1.510	-1.494	-1.476	-1.459	-1.440	-1.420	-1.399	-1.376	-1.352	-1.329	-1.304	-1.279	-1.251	-1.222	-1.195	-1.165	-1.135	-1.104	-1.072	-1.040	-1.008	-0.974	-0.940	-0.906	-0.872	-0.836	-0.802	-0.766	-0.731	-0.695	-0.660	-0.624	-0.589	-0.554	-0.518	-0.482	-0.448	-0.414	-0.379	-0.345	-0.310	-0.278	-0.245	-0.212	-0.181	-0.149	-0.119	-0.088	-0.058	-0.029	0.000	0.028	0.055	0.082	0.109	0.134	0.158	0.182	0.206	0.229	0.250	0.272	0.294	0.314	0.335	0.352	0.372	0.390	0.409	0.426	0.442	0.459	0.475	0.490	0.505	0.521	0.534	0.549	0.562	0.575	0.589	0.601	0.614	0.626	0.639	0.651	0.662	0.675	0.686	0.698	0.709	0.720	0.731	0.741	0.752	0.764	0.776	0.786	0.798	0.809	0.821	0.832	0.845	0.856	0.868	0.880	0.892	0.905	0.916	0.929	0.941	0.955	0.968	0.981	0.995	1.008	1.022	1.036	1.051	1.065	1.080	1.096	1.112	1.128	1.144	1.159	1.175	1.192	1.209	1.226	1.242	1.261	1.279	1.296	1.312	1.331	1.349	1.368	1.385	1.404	1.421	1.439	1.458	1.475	1.491	1.510	1.528	1.545	1.561	1.578	1.594	1.610	1.626	1.641	1.656	1.671	1.684	1.699	1.711	1.724	1.735	1.746	1.758	1.768	1.776	1.786	1.794	1.802	1.808	1.814	1.819	1.824	1.829	1.831	1.832	1.835	1.836	1.835	1.835	1.834	1.831	1.829	1.825	1.820	1.816	1.810	1.804	1.798	1.790	1.781	1.772	1.762	1.754	1.744	1.732	1.720	1.710	1.698	1.685	1.672	1.659	1.645	1.631	1.618	1.602	1.589	1.574	1.559	1.542	1.528	1.512	1.498	1.481	1.465	1.449	1.432	1.416	1.401	1.385	1.369	1.352	1.336	1.320	1.304	1.288	1.271	1.255	1.240	1.222	1.208	1.191	1.176	1.160	1.145	1.129	1.114	1.099	1.084	1.069	1.052	1.038	1.022	1.008	0.992	0.979	0.962	0.948	0.932	0.918	0.904	0.889	0.874	0.859	0.844	0.829	0.814	0.799	0.785	0.769	0.754	0.738	0.722	0.708	0.691	0.675	0.660	0.644	0.628	0.611	0.594	0.578	0.561	0.544	0.525	0.509	0.490	0.471	0.452	0.432	0.414	0.395	0.374	0.355	0.334	0.312	0.291	0.270	0.248	0.225	0.202	0.178	0.155	0.131	0.108	0.084	0.058	0.034	0.009	-0.016	-0.042	-0.068	-0.094	-0.120	-0.146	-0.171	-0.198	-0.224	-0.250	-0.275	-0.301	-0.328	-0.352	-0.378	-0.404	-0.428	-0.452	-0.476	-0.501	-0.524	-0.548	-0.570	-0.591	-0.614	-0.634	-0.654	-0.672	-0.692	-0.710	-0.728	-0.744	-0.759	-0.774	-0.788	-0.801	-0.814	-0.825	-0.836	-0.846	-0.855	-0.864	-0.872	-0.879	-0.885	-0.891	-0.894	-0.899	-0.901	-0.905	-0.906	-0.909	-0.909	-0.909	-0.909	-0.909	-0.908	-0.906	-0.905	-0.904	-0.900	-0.899	-0.896	-0.894	-0.891	-0.890	-0.888	-0.886	-0.884	-0.882	-0.880	-0.879	-0.879	-0.878	-0.878	-0.878	-0.878	-0.878	-0.879	-0.881	-0.882	-0.885	-0.888	-0.891	-0.895	-0.900	-0.904	-0.910	-0.915	-0.920	-0.926	-0.934	-0.940	-0.948	-0.955	-0.964	-0.970	-0.979	-0.988	-0.995	-1.004	-1.012	-1.021	-1.030	-1.038	-1.045	-1.054	-1.061	-1.069	-1.075	-1.082	-1.089	-1.095	-1.100	-1.105	-1.110	-1.114	-1.116	-1.120	-1.122	-1.124	-1.124	-1.125	-1.124	-1.122	-1.120	-1.119	-1.114	-1.110	-1.105	-1.100	-1.094	-1.088	-1.079	-1.071	-1.062	-1.054	-1.044	-1.034	-1.022	-1.011	-0.999	-0.988	-0.975	-0.962	-0.949	-0.936	-0.924	-0.910	-0.898	-0.884	-0.870	-0.856	-0.844	-0.831	-0.818	-0.805	-0.794	-0.780	-0.770	-0.758	-0.748	-0.736	-0.728	-0.718	-0.709	-0.700	-0.694	-0.686	-0.681	-0.675	-0.670	-0.666	-0.662	-0.660	-0.658	-0.656	-0.655	-0.656	-0.656	-0.658	-0.661	-0.662	-0.668	-0.670	-0.676	-0.680	-0.688	-0.692	-0.700	-0.709	-0.716	-0.724	-0.734	-0.744	-0.752	-0.764	-0.774	-0.786	-0.798	-0.808	-0.820	-0.832	-0.845	-0.856	-0.870	-0.882	-0.895	-0.908	-0.920	-0.932	-0.945	-0.958	-0.970	-0.982	-0.994	-1.006	-1.019	-1.029	-1.041	-1.052	-1.062	-1.074	-1.085	-1.094	-1.105	-1.114	-1.124	-1.131	-1.140	-1.149	-1.156	-1.165	-1.171	-1.178	-1.184	-1.190	-1.195	-1.200	-1.206	-1.211	-1.215	-1.219	-1.221	-1.225	-1.228	-1.230	-1.232	-1.235	-1.235	-1.236	-1.238	-1.238	-1.239	-1.239	-1.239	-1.238	-1.239	-1.238	-1.238	-1.236	-1.235	-1.235	-1.234	-1.232	-1.231	-1.230	-1.229	-1.226	-1.226	-1.225	-1.224	-1.224	-1.224	-1.222	-1.222	-1.222	-1.221	-1.222	-1.222	-1.224	-1.226	-1.228	-1.229	-1.230	-1.234	-1.235	-1.239	-1.241	-1.246	-1.250	-1.254	-1.260	-1.265	-1.271	-1.278	-1.284	-1.290	-1.298	-1.305	-1.312	-1.320	-1.329	-1.336	-1.346	-1.356	-1.365	-1.374	-1.384	-1.392	-1.402	-1.412	-1.421	-1.431	-1.441	-1.451	-1.461	-1.470	-1.480	-1.490	-1.499	-1.509	-1.516	-1.526	-1.534	-1.541	-1.550	-1.558	-1.564	-1.572	-1.579	-1.585	-1.590	-1.596	-1.601	-1.606	-1.610	-1.614	-1.619	-1.621	-1.624	-1.626	-1.629	-1.630	-1.631	-1.632	-1.632	-1.632	-1.631	-1.631	-1.631	-1.630	-1.629	-1.628	-1.625	-1.622	-1.621	-1.619	-1.616	-1.615	-1.611	-1.609	-1.608	-1.605	-1.602	-1.600	-1.598	-1.596	-1.594	-1.592	-1.591	-1.590	-1.589	-1.589	-1.589	-1.589	-1.590	-1.591	-1.592	-1.595	-1.596	-1.599	-1.604	-1.608	-1.611	-1.618	-1.622	-1.628	-1.635	-1.641	-1.650	-1.658	-1.665	-1.675	-1.684	-1.694	-1.704	-1.714	-1.725	-1.736	-1.748	-1.760	-1.771	-1.784	-1.796	-1.809	-1.822	-1.835	-1.848	-1.860	-1.872	-1.886	-1.899	-1.912	-1.924	-1.936	-1.949	-1.960	-1.971	-1.982	-1.994	-2.004	-2.014	-2.025	-2.034	-2.042	-2.050	-2.059	-2.065	-2.072	-2.079	-2.084	-2.089	-2.094	-2.098	-2.101	-2.102	-2.105	-2.106	-2.108	-2.108	-2.108	-2.106	-2.106	-2.104	-2.101	-2.099	-2.096	-2.092	-2.088	-2.084	-2.079	-2.074	-2.069	-2.062	-2.056	-2.051	-2.044	-2.038	-2.031	-2.025	-2.018	-2.011	-2.004	-1.998	-1.991	-1.984	-1.978	-1.972	-1.965	-1.960	-1.955	-1.950	-1.944	-1.940	-1.936	-1.931	-1.928	-1.925	-1.922	-1.920	-1.919	-1.918	-1.916	-1.916	-1.916	-1.918	-1.919	-1.920	-1.921	-1.924	-1.926	-1.930	-1.934	-1.939	-1.942	-1.948	-1.952	-1.959	-1.965	-1.971	-1.978	-1.984	-1.991	-1.999	-2.005	-2.013	-2.021	-2.029	-2.036	-2.045	-2.052	-2.060	-2.068	-2.075	-2.082	-2.090	-2.098	-2.105	-2.111	-2.118	-2.125	-2.131	-2.138	-2.144	-2.148	-2.154	-2.158	-2.162	-2.168	-2.171	-2.174	-2.178	-2.181	-2.184	-2.186	-2.189	-2.191	-2.194	-2.194	-2.195	-2.198	-2.199	-2.200	-2.200	-2.201	-2.201	-2.202	-2.204	-2.204	-2.205	-2.205	-2.206	-2.208	-2.208	-2.210	-2.211	-2.212	-2.215	-2.216	-2.219	-2.222	-2.225	-2.228	-2.231	-2.236	-2.239	-2.244	-2.249	-2.254	-2.259	-2.264	-2.271	-2.276	-2.284	-2.290	-2.298	-2.304	-2.312	-2.320	-2.329	-2.338	-2.346	-2.354	-2.364	-2.374	-2.382	-2.394	-2.404	-2.412	-2.424	-2.435	-2.445	-2.456	-2.468	-2.478	-2.490	-2.501	-2.512	-2.525	-2.536	-2.548	-2.560	-2.572	-2.585	-2.598	-2.610	-2.624	-2.636	-2.649	-2.661	-2.675	-2.688	-2.701	-2.715	-2.729	-2.742	-2.755	-2.769	-2.782	-2.798	-2.811	-2.824	-2.839	-2.851	-2.866	-2.879	-2.892	-2.906	-2.920	-2.934	-2.946	-2.959	-2.972	-2.984	-2.998	-3.010	-3.020	-3.032	-3.044	-3.054	-3.066	-3.076	-3.085	-3.095	-3.104	-3.114	-3.122	-3.130	-3.138	-3.144	-3.151	-3.158	-3.162	-3.169	-3.174	-3.178	-3.182	-3.186	-3.190	-3.192	-3.195	-3.198	-3.199	-3.201	-3.202	-3.204	-3.204	-3.205	-3.205	-3.205	-3.205	-3.204	-3.204	-3.202	-3.202	-3.201	-3.199	-3.198	-3.198	-3.195	-3.194	-3.191	-3.189	-3.188	-3.186	-3.184	-3.181	-3.180	-3.179	-3.175	-3.172	-3.170	-3.170	-3.168	-3.165	-3.161	-3.160	-3.158	-3.155	-3.152	-3.149	-3.146	-3.144	-3.141	-3.138	-3.135	-3.131	-3.128	-3.124	-3.120	-3.116	-3.112	-3.108	-3.104	-3.100	-3.095	-3.091	-3.085	-3.081	-3.078	-3.072	-3.068	-3.062	-3.058	-3.054	-3.048	-3.042	-3.038	-3.032	-3.029	-3.024	-3.019	-3.016	-3.011	-3.006	-3.004	-3.000	-2.995	-2.992	-2.989	-2.986	-2.984	-2.981	-2.979	-2.978	-2.975	-2.974	-2.972	-2.971	-2.971	-2.971	-2.971	-2.971	-2.971	-2.971	-2.972	-2.972	-2.974	-2.976	-2.978	-2.979	-2.981	-2.984	-2.985	-2.988	-2.990	-2.992	-2.996	-2.999	-3.001	-3.004	-3.006	-3.009	-3.012	-3.015	-3.018	-3.020	-3.024	-3.026	-3.029	-3.031	-3.035	-3.038	-3.039	-3.041	-3.044	-3.045	-3.046	-3.049	-3.050	-3.051	-3.052	-3.055	-3.056	-3.056	-3.059	-3.060	-3.060	-3.061	-3.061	-3.064	-3.064	-3.065	-3.065	-3.066	-3.066	-3.066	-3.068	-3.069	-3.068	-3.069	-3.070	-3.070	-3.071	-3.071	-3.072	-3.074	-3.074	-3.075	-3.075	-3.076	-3.078	-3.079	-3.079	-3.080	-3.081	-3.082	-3.085	-3.085	-3.086	-3.089	-3.089	-3.091	-3.091	-3.094	-3.095	-3.096	-3.098	-3.099	-3.100	-3.102	-3.102	-3.105	-3.105	-3.106	-3.108	-3.109	-3.109	-3.109	-3.110	-3.110	-3.110	-3.110	-3.109	-3.110	-3.109	-3.109	-3.108	-3.106	-3.105	-3.102	-3.100	-3.099	-3.096	-3.094	-3.091	-3.088	-3.085	-3.080	-3.076	-3.071	-3.068	-3.062	-3.058	-3.052	-3.048	-3.041	-3.035	-3.029	-3.022	-3.015	-3.009	-3.001	-2.994	-2.986	-2.979	-2.971	-2.962	-2.955	-2.946	-2.938	-2.929	-2.920	-2.910	-2.901	-2.892	-2.884	-2.874	-2.865	-2.855	-2.848	-2.838	-2.829	-2.820	-2.810	-2.801	-2.794	-2.784	-2.776	-2.768	-2.759	-2.750	-2.741	-2.732	-2.725	-2.718	-2.709	-2.700	-2.692	-2.684	-2.676	-2.669	-2.661	-2.654	-2.646	-2.640	-2.631	-2.624	-2.616	-2.609	-2.602	-2.594	-2.586	-2.579	-2.570	-2.562	-2.554	-2.545	-2.538	-2.529	-2.519	-2.510	-2.500	-2.491	-2.480	-2.470	-2.460	-2.449	-2.438	-2.425	-2.412	-2.400	-2.388	-2.374	-2.360	-2.346	-2.331	-2.316	-2.301	-2.285	-2.269	-2.250	-2.234	-2.215	-2.198	-2.178	-2.159	-2.139	-2.119	-2.098	-2.076	-2.055	-2.034	-2.011	-1.989	-1.965	-1.941	-1.918	-1.894	-1.870	-1.845	-1.820	-1.795	-1.770	-1.745	-1.720	-1.695	-1.669	-1.644	-1.618	-1.591	-1.566	-1.540	-1.515	-1.490	-1.465	-1.439	-1.415	-1.390	-1.366	-1.342	-1.319	-1.296	-1.272	-1.250	-1.228	-1.208	-1.186	-1.165	-1.145	-1.125	-1.106	-1.088	-1.070	-1.052	-1.035	-1.020	-1.004	-0.989	-0.974	-0.961	-0.948	-0.935	-0.924	-0.911	-0.900	-0.891	-0.881	-0.872	-0.865	-0.856	-0.849	-0.841	-0.836	-0.830	-0.824	-0.819	-0.814	-0.810	-0.806	-0.802	-0.800	-0.796	-0.792	-0.790	-0.789	-0.785	-0.784	-0.781	-0.779	-0.779	-0.775	-0.774	-0.772	-0.770	-0.769	-0.768	-0.765	-0.764	-0.760	-0.759	-0.756	-0.754	-0.750	-0.748	-0.744	-0.740	-0.736	-0.734	-0.729	-0.724	-0.720	-0.715	-0.711	-0.706	-0.700	-0.696	-0.691	-0.686	-0.680	-0.675	-0.670	-0.664	-0.658	-0.652	-0.648	-0.642	-0.636	-0.632	-0.628	-0.622	-0.619	-0.615	-0.611	-0.608	-0.605	-0.602	-0.600	-0.599	-0.598	-0.596	-0.596	-0.596	-0.596	-0.598	-0.601	-0.602	-0.606	-0.610	-0.614	-0.619	-0.625	-0.631	-0.638	-0.645	-0.652	-0.662	-0.670	-0.680	-0.691	-0.702	-0.714	-0.726	-0.739	-0.752	-0.766	-0.780	-0.795	-0.811	-0.826	-0.842	-0.860	-0.876	-0.894	-0.912	-0.930	-0.950	-0.968	-0.986	-1.006	-1.025	-1.046	-1.065	-1.085	-1.105	-1.126	-1.146	-1.168	-1.188	-1.208	-1.228	-1.248	-1.269	-1.289	-1.309	-1.328	-1.349	-1.368	-1.386	-1.406	-1.424	-1.442	-1.460	-1.478	-1.495	-1.512	-1.528	-1.544	-1.560	-1.575	-1.590	-1.602	-1.616	-1.630	-1.642	-1.655	-1.666	-1.676	-1.688	-1.695	-1.705	-1.714	-1.720	-1.728	-1.735	-1.740	-1.745	-1.749	-1.754	-1.756	-1.760	-1.761	-1.762	-1.764	-1.765	-1.765	-1.765	-1.764	-1.761	-1.760	-1.758	-1.755	-1.751	-1.748	-1.744	-1.740	-1.735	-1.730	-1.728	-1.721	-1.716	-1.712	-1.706	-1.702	-1.696	-1.691	-1.686	-1.682	-1.678	-1.672	-1.669	-1.665	-1.661	-1.659	-1.655	-1.654	-1.651	-1.650	-1.649	-1.648	-1.648	-1.648	-1.649	-1.650	-1.651	-1.654	-1.658	-1.661	-1.665	-1.671	-1.676	-1.682	-1.690	-1.696	-1.705	-1.712	-1.721	-1.730	-1.740	-1.750	-1.761	-1.772	-1.784	-1.796	-1.808	-1.821	-1.834	-1.846	-1.860	-1.874	-1.888	-1.901	-1.916	-1.930	-1.944	-1.959	-1.972	-1.986	-2.000	-2.015	-2.029	-2.042	-2.056	-2.069	-2.084	-2.096	-2.109	-2.121	-2.134	-2.145	-2.158	-2.169	-2.179	-2.190	-2.200	-2.210	-2.219	-2.229	-2.236	-2.244	-2.252	-2.259	-2.266	-2.272	-2.278	-2.284	-2.288	-2.292	-2.296	-2.300	-2.302	-2.306	-2.308	-2.309	-2.309	-2.310	-2.310	-2.310	-2.308	-2.306	-2.305	-2.302	-2.299	-2.296	-2.292	-2.289	-2.282	-2.279	-2.272	-2.266	-2.260	-2.254	-2.245	-2.239	-2.230	-2.222	-2.212	-2.204	-2.194	-2.184	-2.174	-2.164	-2.151	-2.141	-2.130	-2.118	-2.104	-2.092	-2.079	-2.066	-2.052	-2.040	-2.026	-2.013	-1.998	-1.984	-1.970	-1.954	-1.940	-1.925	-1.911	-1.896	-1.881	-1.866	-1.852	-1.838	-1.824	-1.809	-1.794	-1.780	-1.766	-1.752	-1.739	-1.725	-1.711	-1.699	-1.686	-1.674	-1.660	-1.649	-1.638	-1.625	-1.615	-1.604	-1.592	-1.582	-1.572	-1.564	-1.555	-1.545	-1.538	-1.530	-1.522	-1.515	-1.509	-1.501	-1.495	-1.490	-1.485	-1.479	-1.474	-1.471	-1.466	-1.462	-1.460	-1.458	-1.454	-1.451	-1.450	-1.449	-1.448	-1.446	-1.446	-1.445	-1.445	-1.446	-1.445	-1.446	-1.448	-1.449	-1.450	-1.450	-1.452	-1.455	-1.456	-1.459	-1.460	-1.464	-1.466	-1.470	-1.471	-1.474	-1.478	-1.480	-1.484	-1.486	-1.490	-1.492	-1.496	-1.499	-1.502	-1.506	-1.510	-1.512	-1.516	-1.519	-1.522	-1.525	-1.529	-1.531	-1.534	-1.536	-1.540	-1.541	-1.545	-1.548	-1.549	-1.551	-1.555	-1.555	-1.558	-1.560	-1.562	-1.564	-1.565	-1.566	-1.568	-1.569	-1.570	-1.571	-1.571	-1.572	-1.574	-1.575	-1.575	-1.575	-1.575	-1.575	-1.574	-1.574	-1.574	-1.572	-1.572	-1.571	-1.570	-1.569	-1.568	-1.565	-1.564	-1.561	-1.559	-1.556	-1.554	-1.550	-1.546	-1.544	-1.540	-1.535	-1.531	-1.528	-1.524	-1.519	-1.514	-1.509	-1.504	-1.499	-1.492	-1.488	-1.482	-1.475	-1.469	-1.464	-1.458	-1.451	-1.446	-1.440	-1.432	-1.428	-1.422	-1.415	-1.410	-1.404	-1.399	-1.394	-1.389	-1.382	-1.379	-1.375	-1.371	-1.366	-1.364	-1.360	-1.358	-1.356	-1.354	-1.352	-1.350	-1.350	-1.350	-1.350	-1.350	-1.352	-1.354	-1.356	-1.359	-1.361	-1.364	-1.368	-1.372	-1.376	-1.381	-1.386	-1.392	-1.399	-1.406	-1.412	-1.419	-1.426	-1.435	-1.441	-1.450	-1.459	-1.466	-1.475	-1.482	-1.491	-1.500	-1.509	-1.516	-1.525	-1.534	-1.542	-1.551	-1.558	-1.566	-1.574	-1.580	-1.588	-1.594	-1.600	-1.605	-1.611	-1.616	-1.621	-1.625	-1.629	-1.632	-1.635	-1.638	-1.640	-1.641	-1.641	-1.642	-1.642	-1.641	-1.641	-1.640	-1.638	-1.635	-1.632	-1.629	-1.625	-1.621	-1.615	-1.611	-1.605	-1.599	-1.592	-1.586	-1.578	-1.571	-1.564	-1.555	-1.546	-1.539	-1.530	-1.520	-1.511	-1.501	-1.492	-1.484	-1.472	-1.464	-1.455	-1.445	-1.435	-1.425	-1.416	-1.408	-1.400	-1.390	-1.381	-1.374	-1.368	-1.360	-1.354	-1.346	-1.341	-1.336	-1.331	-1.326	-1.322	-1.320	-1.318	-1.316	-1.315	-1.315	-1.315	-1.316	-1.319	-1.320	-1.324	-1.329	-1.332	-1.339	-1.345	-1.352	-1.360	-1.370	-1.379	-1.389	-1.400	-1.412	-1.425	-1.438	-1.450	-1.464	-1.479	-1.494	-1.509	-1.525	-1.540	-1.558	-1.574	-1.589	-1.606	-1.622	-1.639	-1.655	-1.671	-1.688	-1.704	-1.719	-1.734	-1.749	-1.764	-1.776	-1.789	-1.802	-1.812	-1.825	-1.834	-1.844	-1.852	-1.859	-1.865	-1.871	-1.875	-1.879	-1.880	-1.881	-1.881	-1.880	-1.879	-1.876	-1.871	-1.865	-1.860	-1.852	-1.844	-1.835	-1.825	-1.814	-1.802	-1.788	-1.775	-1.761	-1.745	-1.729	-1.712	-1.696	-1.679	-1.660	-1.642	-1.624	-1.604	-1.585	-1.565	-1.545	-1.525	-1.506	-1.486	-1.466	-1.446	-1.426	-1.408	-1.389	-1.369	-1.350	-1.331	-1.314	-1.296	-1.279	-1.261	-1.245	-1.230	-1.214	-1.200	-1.185	-1.172	-1.158	-1.145	-1.134	-1.122	-1.111	-1.100	-1.090	-1.081	-1.071	-1.062	-1.054	-1.046	-1.040	-1.032	-1.025	-1.020	-1.014	-1.009	-1.004	-1.000	-0.995	-0.991	-0.988	-0.985	-0.982	-0.979	-0.978	-0.975	-0.974	-0.972	-0.971	-0.970	-0.969	-0.968	-0.969	-0.968	-0.968	-0.969	-0.970	-0.971	-0.972	-0.974	-0.976	-0.978	-0.980	-0.982	-0.985	-0.989	-0.992	-0.996	-1.001	-1.006	-1.010	-1.015	-1.021	-1.028	-1.034	-1.041	-1.048	-1.055	-1.062	-1.071	-1.080	-1.089	-1.099	-1.108	-1.118	-1.128	-1.140	-1.151	-1.162	-1.175	-1.186	-1.200	-1.212	-1.225	-1.240	-1.255	-1.268	-1.284	-1.299	-1.314	-1.330	-1.345	-1.361	-1.378	-1.394	-1.411	-1.428	-1.445	-1.461	-1.480	-1.498	-1.515	-1.532	-1.550	-1.568	-1.585	-1.604	-1.620	-1.638	-1.655	-1.672	-1.690	-1.706	-1.722	-1.739	-1.755	-1.771	-1.786	-1.802	-1.818	-1.832	-1.848	-1.861	-1.875	-1.888	-1.901	-1.914	-1.925	-1.938	-1.949	-1.960	-1.971	-1.980	-1.990	-1.999	-2.007	-2.016	-2.024	-2.031	-2.039	-2.045	-2.051	-2.058	-2.064	-2.069	-2.075	-2.080	-2.084	-2.089	-2.092	-2.096	-2.100	-2.104	-2.106	-2.110	-2.112	-2.115	-2.118	-2.121	-2.122	-2.125	-2.129	-2.131	-2.134	-2.136	-2.139	-2.142	-2.145	-2.149	-2.150	-2.154	-2.158	-2.161	-2.164	-2.168	-2.171	-2.175	-2.178	-2.181	-2.186	-2.190	-2.194	-2.199	-2.201	-2.206	-2.211	-2.215	-2.219	-2.222	-2.226	-2.230	-2.234	-2.238	-2.240	-2.242	-2.245	-2.249	-2.251	-2.254	-2.255	-2.255	-2.258	-2.258	-2.259	-2.259	-2.259	-2.259	-2.258	-2.256	-2.255	-2.254	-2.251	-2.248	-2.245	-2.242	-2.239	-2.235	-2.231	-2.226	-2.222	-2.219	-2.214	-2.209	-2.204	-2.199	-2.194	-2.189	-2.184	-2.179	-2.175	-2.170	-2.165	-2.161	-2.158	-2.154	-2.151	-2.148	-2.146	-2.144	-2.142	-2.141	-2.140	-2.141	-2.141	-2.141	-2.144	-2.146	-2.150	-2.152	-2.158	-2.162	-2.169	-2.176	-2.182	-2.190	-2.200	-2.209	-2.219	-2.230	-2.241	-2.254	-2.266	-2.280	-2.294	-2.309	-2.324	-2.339	-2.355	-2.371	-2.389	-2.406	-2.422	-2.440	-2.459	-2.478	-2.496	-2.515	-2.534	-2.552	-2.572	-2.590	-2.610	-2.629	-2.648	-2.666	-2.684	-2.702	-2.721	-2.738	-2.755	-2.772	-2.790	-2.806	-2.822	-2.838	-2.852	-2.868	-2.882	-2.896	-2.910	-2.922	-2.936	-2.948	-2.959	-2.970	-2.981	-2.991	-3.000	-3.010	-3.019	-3.028	-3.035	-3.042	-3.050	-3.056	-3.064	-3.068	-3.074	-3.080	-3.085	-3.089	-3.092	-3.098	-3.100	-3.104	-3.108	-3.109	-3.112	-3.115	-3.118	-3.118	-3.120	-3.121	-3.122	-3.124	-3.122	-3.124	-3.125	-3.124	-3.124	-3.122	-3.122	-3.122	-3.121	-3.120	-3.118	-3.115	-3.114	-3.111	-3.109	-3.106	-3.102	-3.099	-3.096	-3.091	-3.088	-3.082	-3.078	-3.072	-3.068	-3.061	-3.055	-3.049	-3.042	-3.035	-3.029	-3.021	-3.012	-3.004	-2.996	-2.986	-2.978	-2.968	-2.958	-2.948	-2.938	-2.926	-2.915	-2.904	-2.891	-2.879	-2.865	-2.852	-2.839	-2.825	-2.810	-2.796	-2.781	-2.765	-2.750	-2.734	-2.718	-2.701	-2.684	-2.666	-2.649	-2.630	-2.611	-2.592	-2.574	-2.555	-2.536	-2.515	-2.496	-2.475	-2.454	-2.434	-2.412	-2.391	-2.371	-2.350	-2.328	-2.306	-2.284	-2.264	-2.241	-2.219	-2.199	-2.176	-2.156	-2.135	-2.115	-2.095	-2.074	-2.054	-2.034	-2.016	-1.998	-1.980	-1.961	-1.944	-1.926	-1.911	-1.895	-1.880	-1.865	-1.851	-1.838	-1.825	-1.812	-1.801	-1.791	-1.782	-1.772	-1.764	-1.758	-1.750	-1.742	-1.738	-1.732	-1.728	-1.724	-1.721	-1.719	-1.718	-1.715	-1.714	-1.712	-1.714	-1.714	-1.714	-1.715	-1.716	-1.718	-1.719	-1.720	-1.724	-1.725	-1.728	-1.730	-1.732	-1.734	-1.738	-1.739	-1.741	-1.742	-1.745	-1.748	-1.749	-1.750	-1.752	-1.752	-1.754	-1.755	-1.755	-1.755	-1.755	-1.755	-1.755	-1.752	-1.752	-1.751	-1.750	-1.748	-1.746	-1.744	-1.742	-1.739	-1.736	-1.735	-1.732	-1.729	-1.726	-1.724	-1.720	-1.719	-1.715	-1.712	-1.710	-1.708	-1.705	-1.702	-1.700	-1.698	-1.695	-1.692	-1.690	-1.689	-1.686	-1.685	-1.682	-1.682	-1.680	-1.679	-1.676	-1.675	-1.674	-1.672	-1.670	-1.670	-1.668	-1.666	-1.664	-1.662	-1.660	-1.658	-1.655	-1.652	-1.650	-1.648	-1.644	-1.640	-1.635	-1.630	-1.625	-1.620	-1.614	-1.608	-1.601	-1.594	-1.586	-1.576	-1.569	-1.559	-1.550	-1.539	-1.528	-1.516	-1.504	-1.491	-1.478	-1.465	-1.450	-1.434	-1.419	-1.402	-1.386	-1.370	-1.351	-1.334	-1.314	-1.296	-1.278	-1.258	-1.238	-1.218	-1.198	-1.178	-1.156	-1.136	-1.116	-1.095	-1.075	-1.054	-1.032	-1.012	-0.992	-0.972	-0.952	-0.934	-0.915	-0.895	-0.878	-0.858	-0.841	-0.822	-0.808	-0.791	-0.775	-0.760	-0.746	-0.731	-0.719	-0.706	-0.695	-0.685	-0.675	-0.666	-0.656	-0.649	-0.642	-0.636	-0.630	-0.626	-0.621	-0.619	-0.616	-0.615	-0.614	-0.614	-0.614	-0.615	-0.618	-0.620	-0.622	-0.628	-0.631	-0.638	-0.641	-0.648	-0.656	-0.662	-0.670	-0.679	-0.688	-0.695	-0.705	-0.715	-0.726	-0.736	-0.746	-0.758	-0.768	-0.780	-0.790	-0.802	-0.814	-0.825	-0.838	-0.849	-0.861	-0.874	-0.885	-0.898	-0.910	-0.920	-0.932	-0.944	-0.956	-0.966	-0.978	-0.989	-1.000	-1.010	-1.021	-1.031	-1.040	-1.050	-1.060	-1.069	-1.079	-1.086	-1.096	-1.104	-1.112	-1.120	-1.128	-1.135	-1.141	-1.149	-1.155	-1.161	-1.166	-1.172	-1.178	-1.182	-1.186	-1.191	-1.195	-1.199	-1.202	-1.205	-1.208	-1.210	-1.214	-1.215	-1.215	-1.216	-1.218	-1.219	-1.218	-1.218	-1.216	-1.215	-1.214	-1.212	-1.211	-1.209	-1.206	-1.202	-1.199	-1.195	-1.191	-1.186	-1.181	-1.178	-1.171	-1.166	-1.160	-1.155	-1.148	-1.140	-1.134	-1.126	-1.120	-1.112	-1.105	-1.098	-1.090	-1.081	-1.074	-1.066	-1.058	-1.050	-1.042	-1.035	-1.028	-1.021	-1.014	-1.008	-1.001	-0.994	-0.989	-0.984	-0.978	-0.972	-0.969	-0.965	-0.961	-0.958	-0.955	-0.952	-0.951	-0.950	-0.949	-0.949	-0.950	-0.950	-0.951	-0.954	-0.955	-0.958	-0.961	-0.964	-0.969	-0.972	-0.978	-0.982	-0.989	-0.995	-1.000	-1.006	-1.014	-1.020	-1.026	-1.034	-1.041	-1.048	-1.055	-1.062	-1.070	-1.078	-1.084	-1.091	-1.098	-1.104	-1.110	-1.115	-1.121	-1.128	-1.132	-1.136	-1.141	-1.145	-1.149	-1.151	-1.154	-1.158	-1.159	-1.160	-1.161	-1.161	-1.161	-1.161	-1.161	-1.161	-1.159	-1.158	-1.155	-1.152	-1.150	-1.146	-1.144	-1.140	-1.136	-1.132	-1.128	-1.124	-1.119	-1.114	-1.109	-1.104	-1.099	-1.094	-1.089	-1.084	-1.079	-1.074	-1.070	-1.065	-1.060	-1.056	-1.052	-1.049	-1.045	-1.041	-1.039	-1.036	-1.034	-1.031	-1.030	-1.029	-1.029	-1.028	-1.028	-1.028	-1.028	-1.029	-1.031	-1.032	-1.035	-1.036	-1.040	-1.042	-1.046	-1.050	-1.054	-1.059	-1.064	-1.069	-1.075	-1.080	-1.086	-1.092	-1.099	-1.105	-1.112	-1.121	-1.128	-1.135	-1.142	-1.151	-1.159	-1.168	-1.176	-1.184	-1.194	-1.201	-1.211	-1.219	-1.229	-1.236	-1.246	-1.254	-1.264	-1.271	-1.280	-1.289	-1.296	-1.305	-1.312	-1.320	-1.329	-1.335	-1.342	-1.349	-1.355	-1.361	-1.369	-1.375	-1.380	-1.386	-1.391	-1.396	-1.401	-1.405	-1.409	-1.412	-1.416	-1.420	-1.424	-1.426	-1.429	-1.431	-1.434	-1.435	-1.438	-1.438	-1.439	-1.441	-1.441	-1.441	-1.442	-1.444	-1.444	-1.444	-1.445	-1.445	-1.444	-1.444	-1.444	-1.445	-1.445	-1.445	-1.446	-1.446	-1.448	-1.448	-1.449	-1.448	-1.449	-1.451	-1.452	-1.455	-1.456	-1.459	-1.462	-1.465	-1.468	-1.471	-1.475	-1.479	-1.484	-1.488	-1.494	-1.499	-1.505	-1.510	-1.516	-1.522	-1.529	-1.536	-1.544	-1.551	-1.559	-1.568	-1.575	-1.584	-1.591	-1.601	-1.610	-1.619	-1.626	-1.635	-1.644	-1.652	-1.662	-1.670	-1.678	-1.686	-1.694	-1.701	-1.709	-1.716	-1.722	-1.729	-1.734	-1.740	-1.744	-1.749	-1.752	-1.755	-1.759	-1.761	-1.762	-1.762	-1.762	-1.762	-1.761	-1.759	-1.758	-1.754	-1.751	-1.748	-1.742	-1.736	-1.731	-1.725	-1.718	-1.710	-1.701	-1.692	-1.684	-1.675	-1.665	-1.654	-1.644	-1.632	-1.621	-1.610	-1.599	-1.588	-1.578	-1.565	-1.554	-1.542	-1.532	-1.520	-1.510	-1.499	-1.489	-1.479	-1.470	-1.461	-1.451	-1.444	-1.436	-1.430	-1.422	-1.418	-1.412	-1.408	-1.404	-1.401	-1.399	-1.398	-1.396	-1.395	-1.395	-1.396	-1.398	-1.401	-1.402	-1.406	-1.411	-1.416	-1.421	-1.428	-1.434	-1.441	-1.448	-1.455	-1.462	-1.471	-1.479	-1.488	-1.496	-1.505	-1.512	-1.521	-1.530	-1.538	-1.546	-1.554	-1.561	-1.568	-1.575	-1.581	-1.586	-1.591	-1.596	-1.600	-1.602	-1.605	-1.606	-1.606	-1.605	-1.604	-1.602	-1.599	-1.594	-1.589	-1.582	-1.575	-1.566	-1.558	-1.548	-1.535	-1.522	-1.510	-1.495	-1.480	-1.464	-1.446	-1.428	-1.410	-1.390	-1.369	-1.348	-1.325	-1.302	-1.279	-1.255	-1.231	-1.205	-1.179	-1.154	-1.128	-1.101	-1.072	-1.046	-1.019	-0.990	-0.964	-0.935	-0.908	-0.880	-0.851	-0.824	-0.798	-0.769	-0.742	-0.715	-0.689	-0.664	-0.638	-0.612	-0.586	-0.562	-0.539	-0.515	-0.491	-0.469	-0.446	-0.425	-0.405	-0.384	-0.364	-0.345	-0.328	-0.309	-0.291	-0.274	-0.259	-0.244	-0.229	-0.215	-0.201	-0.189	-0.176	-0.162	-0.152	-0.141	-0.131	-0.122	-0.112	-0.105	-0.096	-0.090	-0.082	-0.076	-0.070	-0.064	-0.060	-0.054	-0.050	-0.046	-0.042	-0.039	-0.035	-0.032	-0.029	-0.028	-0.025	-0.022	-0.021	-0.020	-0.019	-0.016	-0.015	-0.014	-0.012	-0.011	-0.010	-0.009	-0.006	-0.005	-0.002	0.000	0.001	0.004	0.006	0.009	0.012	0.014	0.018	0.021	0.025	0.029	0.034	0.039	0.044	0.049	0.054	0.059	0.065	0.071	0.078	0.084	0.091	0.099	0.106	0.114	0.122	0.131	0.139	0.146	0.155	0.164	0.174	0.182	0.191	0.200	0.210	0.218	0.226	0.235	0.244	0.252	0.262	0.270	0.279	0.286	0.294	0.302	0.310	0.316	0.322	0.330	0.336	0.341	0.346	0.352	0.358	0.362	0.366	0.369	0.372	0.375	0.378	0.379	0.380	0.380	0.381	0.380	0.381	0.379	0.378	0.376	0.374	0.371	0.368	0.365	0.360	0.355	0.350	0.345	0.340	0.334	0.328	0.321	0.314	0.306	0.299	0.291	0.282	0.275	0.266	0.258	0.248	0.238	0.230	0.220	0.210	0.199	0.189	0.179	0.166	0.156	0.145	0.135	0.124	0.112	0.100	0.089	0.078	0.066	0.054	0.042	0.030	0.016	0.005	-0.008	-0.020	-0.032	-0.045	-0.059	-0.071	-0.084	-0.098	-0.111	-0.125	-0.139	-0.151	-0.166	-0.180	-0.194	-0.208	-0.221	-0.236	-0.250	-0.265	-0.280	-0.294	-0.309	-0.325	-0.340	-0.356	-0.371	-0.388	-0.404	-0.419	-0.435	-0.451	-0.469	-0.486	-0.502	-0.520	-0.536	-0.554	-0.571	-0.590	-0.606	-0.625	-0.644	-0.662	-0.681	-0.699	-0.719	-0.738	-0.756	-0.776	-0.795	-0.815	-0.835	-0.854	-0.875	-0.895	-0.915	-0.935	-0.958	-0.978	-1.000	-1.020	-1.041	-1.062	-1.084	-1.106	-1.128	-1.150	-1.171	-1.194	-1.218	-1.239	-1.261	-1.285	-1.308	-1.329	-1.351	-1.375	-1.398	-1.420	-1.442	-1.465	-1.488	-1.510	-1.534	-1.556	-1.578	-1.600	-1.621	-1.645	-1.666	-1.686	-1.708	-1.728	-1.750	-1.770	-1.789	-1.809	-1.828	-1.846	-1.864	-1.881	-1.899	-1.916	-1.932	-1.948	-1.962	-1.976	-1.990	-2.004	-2.015	
