# Supplementary material for: Motion onset VEPs can see through the blur
Source: Sci Rep. 2024 Sep 12;14:21296. doi: 10.1038/s41598-024-72483-z (PMC11393312; doi:10.1038/s41598-024-72483-z)
Supplement: Supplementary file 3 — Supplementary Information 3. [file 41598_2024_72483_MOESM3_ESM.zip › VEP_raw_data/source_data/SourcBlurVEP-S010_VEP_2023-04-14_14-38-56.txt]

0.000	0.000	99999.999	6250.000	50.000	-2193.000	-2061.000	6248.000	7.000	100.000	5.000	2.000	1.000	1.000	0.000	0.000	0.000	0.000	0.000	0.000	0.000	0.000	0.000	0.000	0.000	0.000	0.000	1.446	1.459	1.472	1.485	1.498	1.510	1.522	1.535	1.548	1.560	1.572	1.584	1.596	1.609	1.619	1.631	1.642	1.652	1.664	1.675	1.685	1.695	1.705	1.715	1.724	1.732	1.741	1.749	1.756	1.764	1.770	1.778	1.782	1.788	1.792	1.796	1.800	1.802	1.806	1.808	1.809	1.810	1.809	1.809	1.808	1.805	1.804	1.800	1.796	1.791	1.788	1.781	1.776	1.770	1.761	1.754	1.748	1.738	1.729	1.719	1.710	1.699	1.689	1.678	1.666	1.655	1.642	1.630	1.619	1.608	1.596	1.584	1.572	1.561	1.550	1.539	1.529	1.519	1.508	1.499	1.490	1.482	1.474	1.466	1.460	1.454	1.449	1.444	1.441	1.438	1.435	1.432	1.432	1.434	1.435	1.438	1.440	1.444	1.449	1.454	1.460	1.468	1.474	1.482	1.494	1.502	1.514	1.526	1.539	1.551	1.565	1.580	1.594	1.610	1.625	1.641	1.658	1.674	1.691	1.708	1.725	1.741	1.760	1.776	1.795	1.811	1.829	1.848	1.864	1.881	1.896	1.914	1.930	1.945	1.960	1.975	1.989	2.002	2.018	2.029	2.041	2.054	2.065	2.076	2.086	2.096	2.105	2.112	2.122	2.129	2.136	2.142	2.149	2.155	2.160	2.162	2.168	2.170	2.174	2.175	2.179	2.180	2.180	2.182	2.182	2.184	2.182	2.182	2.181	2.180	2.180	2.176	2.175	2.172	2.170	2.168	2.164	2.160	2.156	2.152	2.148	2.142	2.138	2.134	2.128	2.121	2.116	2.110	2.104	2.098	2.090	2.082	2.075	2.068	2.059	2.051	2.042	2.034	2.026	2.016	2.007	2.000	1.990	1.980	1.971	1.962	1.952	1.944	1.934	1.925	1.915	1.908	1.899	1.890	1.882	1.875	1.869	1.862	1.856	1.850	1.845	1.840	1.836	1.834	1.830	1.829	1.828	1.826	1.828	1.829	1.831	1.834	1.839	1.844	1.849	1.856	1.864	1.871	1.880	1.891	1.902	1.914	1.926	1.941	1.956	1.971	1.986	2.002	2.019	2.038	2.055	2.074	2.092	2.111	2.131	2.151	2.171	2.191	2.211	2.230	2.250	2.269	2.288	2.306	2.324	2.340	2.358	2.372	2.388	2.402	2.415	2.426	2.438	2.448	2.456	2.464	2.470	2.474	2.478	2.479	2.479	2.478	2.476	2.472	2.466	2.459	2.451	2.441	2.430	2.418	2.404	2.388	2.371	2.352	2.335	2.315	2.292	2.272	2.249	2.225	2.201	2.176	2.150	2.124	2.096	2.070	2.044	2.016	1.989	1.962	1.935	1.909	1.882	1.856	1.830	1.805	1.782	1.758	1.735	1.712	1.691	1.671	1.652	1.634	1.616	1.600	1.584	1.570	1.556	1.545	1.534	1.524	1.515	1.506	1.500	1.492	1.488	1.484	1.480	1.478	1.476	1.476	1.475	1.475	1.476	1.478	1.480	1.482	1.485	1.489	1.492	1.496	1.500	1.505	1.509	1.512	1.516	1.520	1.526	1.530	1.534	1.538	1.541	1.545	1.549	1.552	1.555	1.559	1.560	1.562	1.565	1.568	1.569	1.570	1.572	1.574	1.575	1.576	1.578	1.578	1.579	1.580	1.581	1.581	1.582	1.584	1.585	1.586	1.588	1.590	1.591	1.594	1.598	1.600	1.602	1.605	1.609	1.612	1.616	1.620	1.625	1.630	1.635	1.640	1.646	1.651	1.659	1.665	1.672	1.679	1.686	1.694	1.701	1.710	1.719	1.726	1.734	1.744	1.751	1.760	1.769	1.778	1.786	1.794	1.801	1.809	1.818	1.825	1.832	1.840	1.848	1.852	1.860	1.865	1.870	1.875	1.880	1.884	1.886	1.890	1.894	1.895	1.898	1.899	1.899	1.900	1.899	1.898	1.896	1.894	1.891	1.889	1.885	1.880	1.875	1.869	1.864	1.856	1.849	1.840	1.832	1.824	1.814	1.802	1.792	1.781	1.770	1.758	1.746	1.732	1.718	1.704	1.689	1.675	1.659	1.644	1.628	1.610	1.592	1.574	1.556	1.539	1.520	1.501	1.482	1.462	1.442	1.424	1.404	1.384	1.364	1.344	1.324	1.304	1.284	1.262	1.244	1.224	1.202	1.182	1.162	1.144	1.125	1.105	1.086	1.068	1.050	1.032	1.015	0.999	0.982	0.966	0.951	0.936	0.921	0.909	0.895	0.884	0.874	0.862	0.852	0.845	0.836	0.830	0.822	0.816	0.812	0.808	0.805	0.804	0.802	0.801	0.800	0.801	0.804	0.805	0.808	0.811	0.815	0.819	0.824	0.829	0.834	0.840	0.845	0.852	0.858	0.864	0.870	0.876	0.882	0.888	0.892	0.898	0.902	0.906	0.910	0.912	0.915	0.916	0.918	0.918	0.916	0.915	0.912	0.909	0.905	0.899	0.894	0.886	0.879	0.870	0.860	0.850	0.839	0.826	0.814	0.801	0.788	0.772	0.758	0.740	0.725	0.708	0.692	0.675	0.656	0.640	0.621	0.604	0.586	0.570	0.552	0.536	0.521	0.506	0.491	0.478	0.465	0.451	0.439	0.429	0.418	0.409	0.401	0.394	0.388	0.382	0.378	0.375	0.372	0.371	0.371	0.372	0.375	0.380	0.384	0.390	0.395	0.404	0.412	0.421	0.431	0.442	0.455	0.468	0.480	0.495	0.509	0.525	0.540	0.556	0.572	0.590	0.606	0.624	0.641	0.659	0.676	0.694	0.712	0.730	0.746	0.764	0.782	0.799	0.816	0.832	0.851	0.868	0.884	0.899	0.915	0.930	0.946	0.961	0.975	0.990	1.004	1.018	1.031	1.044	1.058	1.070	1.082	1.094	1.106	1.118	1.129	1.140	1.151	1.162	1.174	1.184	1.194	1.205	1.216	1.226	1.238	1.249	1.259	1.270	1.281	1.292	1.304	1.315	1.326	1.339	1.352	1.364	1.378	1.390	1.402	1.418	1.431	1.446	1.459	1.474	1.489	1.505	1.520	1.536	1.552	1.569	1.585	1.604	1.621	1.639	1.656	1.676	1.694	1.712	1.732	1.752	1.772	1.791	1.811	1.832	1.852	1.872	1.892	1.912	1.934	1.955	1.975	1.995	2.015	2.036	2.056	2.075	2.095	2.115	2.132	2.152	2.170	2.189	2.206	2.224	2.239	2.255	2.270	2.285	2.299	2.312	2.325	2.338	2.349	2.359	2.369	2.379	2.388	2.395	2.401	2.408	2.414	2.418	2.421	2.425	2.426	2.428	2.428	2.426	2.425	2.424	2.420	2.416	2.412	2.406	2.401	2.395	2.389	2.380	2.372	2.362	2.352	2.344	2.334	2.324	2.312	2.301	2.289	2.279	2.266	2.254	2.241	2.230	2.218	2.205	2.194	2.181	2.169	2.158	2.146	2.135	2.125	2.115	2.105	2.095	2.086	2.079	2.069	2.061	2.055	2.047	2.042	2.038	2.033	2.029	2.025	2.022	2.020	2.019	2.018	2.016	2.015	2.016	2.016	2.019	2.020	2.022	2.024	2.027	2.030	2.034	2.038	2.041	2.045	2.050	2.055	2.059	2.064	2.070	2.074	2.079	2.082	2.088	2.091	2.096	2.101	2.105	2.109	2.112	2.115	2.119	2.122	2.125	2.129	2.130	2.132	2.135	2.136	2.139	2.139	2.141	2.141	2.142	2.144	2.144	2.144	2.144	2.144	2.144	2.142	2.142	2.141	2.141	2.140	2.140	2.140	2.140	2.139	2.139	2.138	2.138	2.138	2.138	2.139	2.139	2.139	2.140	2.141	2.142	2.144	2.145	2.146	2.149	2.152	2.154	2.156	2.161	2.164	2.166	2.171	2.175	2.179	2.184	2.188	2.194	2.199	2.204	2.210	2.216	2.222	2.229	2.236	2.242	2.250	2.258	2.265	2.272	2.280	2.288	2.296	2.304	2.311	2.320	2.329	2.338	2.345	2.354	2.362	2.370	2.378	2.386	2.394	2.401	2.410	2.416	2.424	2.431	2.438	2.445	2.451	2.458	2.462	2.469	2.472	2.478	2.481	2.486	2.489	2.492	2.495	2.498	2.498	2.499	2.501	2.500	2.500	2.499	2.498	2.498	2.495	2.492	2.490	2.486	2.482	2.479	2.476	2.471	2.468	2.462	2.458	2.452	2.449	2.442	2.436	2.431	2.426	2.420	2.414	2.410	2.404	2.399	2.394	2.389	2.384	2.380	2.376	2.371	2.369	2.365	2.361	2.359	2.358	2.356	2.355	2.354	2.352	2.351	2.352	2.352	2.354	2.354	2.355	2.356	2.358	2.359	2.361	2.365	2.366	2.369	2.372	2.375	2.378	2.381	2.382	2.386	2.390	2.392	2.396	2.400	2.402	2.405	2.409	2.411	2.415	2.418	2.421	2.425	2.426	2.430	2.434	2.436	2.440	2.444	2.448	2.451	2.455	2.460	2.465	2.470	2.476	2.482	2.489	2.496	2.505	2.514	2.522	2.531	2.541	2.552	2.565	2.578	2.591	2.606	2.621	2.636	2.654	2.671	2.690	2.710	2.731	2.752	2.774	2.796	2.820	2.844	2.869	2.895	2.920	2.946	2.974	3.001	3.030	3.058	3.085	3.114	3.142	3.170	3.198	3.226	3.254	3.280	3.308	3.335	3.360	3.385	3.410	3.434	3.456	3.478	3.500	3.520	3.538	3.556	3.572	3.588	3.602	3.615	3.626	3.638	3.646	3.655	3.661	3.666	3.670	3.674	3.675	3.675	3.674	3.672	3.670	3.666	3.660	3.654	3.646	3.638	3.630	3.619	3.609	3.598	3.585	3.572	3.560	3.546	3.532	3.518	3.502	3.488	3.472	3.455	3.440	3.425	3.408	3.391	3.375	3.359	3.341	3.325	3.308	3.291	3.275	3.259	3.242	3.225	3.209	3.192	3.175	3.159	3.144	3.126	3.110	3.092	3.076	3.060	3.044	3.026	3.009	2.992	2.975	2.956	2.939	2.920	2.902	2.884	2.865	2.846	2.826	2.806	2.786	2.766	2.745	2.725	2.702	2.681	2.659	2.636	2.612	2.590	2.566	2.541	2.518	2.492	2.468	2.442	2.415	2.390	2.362	2.336	2.309	2.282	2.254	2.228	2.199	2.170	2.142	2.114	2.086	2.058	2.030	2.001	1.972	1.944	1.916	1.888	1.860	1.831	1.802	1.775	1.749	1.721	1.694	1.666	1.640	1.614	1.588	1.564	1.538	1.512	1.490	1.466	1.442	1.421	1.399	1.379	1.358	1.338	1.318	1.299	1.281	1.264	1.246	1.230	1.216	1.201	1.188	1.174	1.162	1.150	1.141	1.130	1.121	1.112	1.106	1.098	1.092	1.085	1.081	1.078	1.072	1.070	1.069	1.066	1.065	1.064	1.065	1.065	1.065	1.068	1.070	1.072	1.075	1.079	1.082	1.088	1.092	1.096	1.102	1.108	1.114	1.120	1.126	1.132	1.139	1.146	1.152	1.160	1.168	1.175	1.185	1.192	1.201	1.209	1.219	1.226	1.236	1.245	1.252	1.264	1.272	1.281	1.291	1.300	1.310	1.319	1.330	1.339	1.349	1.359	1.370	1.379	1.390	1.400	1.411	1.421	1.432	1.442	1.455	1.465	1.475	1.486	1.496	1.508	1.518	1.529	1.539	1.549	1.560	1.570	1.579	1.589	1.599	1.609	1.618	1.626	1.635	1.644	1.652	1.660	1.669	1.678	1.685	1.692	1.699	1.706	1.712	1.719	1.724	1.730	1.735	1.740	1.744	1.749	1.752	1.756	1.760	1.764	1.766	1.769	1.771	1.772	1.775	1.776	1.778	1.779	1.780	1.780	1.780	1.780	1.780	1.780	1.779	1.779	1.778	1.776	1.776	1.775	1.775	1.772	1.772	1.771	1.769	1.769	1.768	1.766	1.765	1.764	1.762	1.761	1.760	1.761	1.760	1.760	1.760	1.760	1.760	1.762	1.762	1.764	1.765	1.768	1.770	1.774	1.775	1.779	1.782	1.788	1.792	1.798	1.802	1.808	1.814	1.821	1.828	1.835	1.842	1.850	1.858	1.868	1.876	1.886	1.896	1.906	1.916	1.929	1.940	1.950	1.962	1.974	1.985	1.998	2.009	2.021	2.033	2.045	2.058	2.069	2.081	2.092	2.104	2.114	2.125	2.136	2.148	2.158	2.166	2.176	2.184	2.192	2.200	2.208	2.214	2.219	2.225	2.230	2.232	2.236	2.240	2.241	2.241	2.242	2.242	2.241	2.239	2.235	2.232	2.229	2.225	2.220	2.215	2.210	2.202	2.196	2.190	2.182	2.175	2.168	2.159	2.151	2.142	2.134	2.125	2.118	2.110	2.100	2.092	2.085	2.078	2.070	2.062	2.056	2.050	2.044	2.039	2.033	2.027	2.022	2.019	2.015	2.010	2.007	2.005	2.002	2.000	1.999	1.998	1.996	1.995	1.995	1.995	1.995	1.995	1.994	1.994	1.994	1.992	1.992	1.991	1.990	1.988	1.988	1.986	1.984	1.981	1.979	1.974	1.971	1.968	1.962	1.958	1.951	1.946	1.939	1.932	1.924	1.916	1.906	1.898	1.889	1.879	1.868	1.858	1.845	1.832	1.820	1.808	1.795	1.782	1.770	1.758	1.744	1.731	1.718	1.704	1.691	1.679	1.666	1.655	1.642	1.631	1.620	1.608	1.598	1.588	1.578	1.569	1.560	1.552	1.544	1.538	1.531	1.526	1.522	1.518	1.514	1.511	1.510	1.508	1.506	1.506	1.506	1.506	1.508	1.509	1.510	1.512	1.514	1.518	1.520	1.524	1.526	1.531	1.534	1.538	1.540	1.544	1.548	1.551	1.555	1.558	1.562	1.565	1.568	1.571	1.574	1.575	1.578	1.579	1.580	1.581	1.581	1.581	1.582	1.581	1.580	1.579	1.578	1.576	1.574	1.571	1.570	1.568	1.564	1.562	1.559	1.556	1.554	1.550	1.548	1.545	1.542	1.540	1.539	1.536	1.535	1.534	1.532	1.531	1.532	1.534	1.532	1.535	1.536	1.540	1.542	1.546	1.550	1.555	1.559	1.566	1.572	1.579	1.588	1.596	1.606	1.616	1.628	1.640	1.652	1.668	1.680	1.696	1.711	1.728	1.745	1.762	1.781	1.799	1.819	1.839	1.859	1.879	1.900	1.922	1.945	1.968	1.990	2.014	2.036	2.061	2.085	2.109	2.135	2.159	2.182	2.208	2.231	2.255	2.279	2.302	2.326	2.349	2.372	2.395	2.416	2.439	2.459	2.480	2.499	2.519	2.538	2.555	2.572	2.589	2.605	2.620	2.634	2.648	2.660	2.672	2.684	2.692	2.702	2.711	2.719	2.725	2.730	2.735	2.739	2.741	2.742	2.745	2.745	2.744	2.742	2.740	2.736	2.734	2.729	2.722	2.718	2.711	2.704	2.695	2.688	2.679	2.669	2.659	2.648	2.638	2.625	2.612	2.601	2.589	2.576	2.562	2.550	2.535	2.521	2.508	2.494	2.480	2.465	2.452	2.438	2.424	2.411	2.398	2.384	2.370	2.356	2.344	2.330	2.316	2.302	2.291	2.278	2.266	2.254	2.240	2.229	2.218	2.205	2.194	2.182	2.171	2.159	2.148	2.136	2.125	2.112	2.101	2.089	2.076	2.064	2.051	2.039	2.026	2.013	2.000	1.986	1.971	1.958	1.942	1.929	1.914	1.899	1.882	1.866	1.850	1.832	1.816	1.798	1.779	1.761	1.742	1.724	1.706	1.686	1.668	1.648	1.630	1.611	1.591	1.572	1.555	1.536	1.518	1.500	1.482	1.466	1.450	1.432	1.418	1.402	1.390	1.376	1.364	1.351	1.341	1.331	1.322	1.314	1.306	1.301	1.296	1.291	1.290	1.288	1.286	1.288	1.288	1.290	1.294	1.299	1.304	1.310	1.316	1.325	1.332	1.342	1.351	1.362	1.374	1.385	1.399	1.411	1.424	1.439	1.452	1.466	1.480	1.495	1.509	1.524	1.538	1.552	1.565	1.580	1.592	1.605	1.619	1.630	1.641	1.652	1.664	1.674	1.682	1.691	1.699	1.706	1.712	1.718	1.724	1.728	1.731	1.734	1.736	1.738	1.738	1.738	1.738	1.736	1.734	1.731	1.729	1.724	1.720	1.714	1.708	1.701	1.695	1.688	1.679	1.671	1.662	1.652	1.644	1.632	1.624	1.612	1.601	1.589	1.576	1.564	1.551	1.539	1.525	1.512	1.498	1.485	1.470	1.456	1.441	1.426	1.411	1.396	1.380	1.364	1.349	1.334	1.318	1.301	1.285	1.268	1.251	1.235	1.219	1.201	1.184	1.166	1.149	1.131	1.114	1.095	1.078	1.060	1.041	1.024	1.006	0.989	0.970	0.951	0.932	0.915	0.896	0.879	0.861	0.842	0.825	0.806	0.788	0.770	0.751	0.734	0.716	0.698	0.681	0.664	0.645	0.629	0.611	0.594	0.576	0.560	0.542	0.526	0.510	0.494	0.478	0.462	0.446	0.430	0.415	0.401	0.386	0.371	0.356	0.341	0.328	0.314	0.300	0.286	0.272	0.260	0.248	0.234	0.222	0.210	0.198	0.185	0.172	0.160	0.148	0.135	0.124	0.112	0.100	0.089	0.078	0.065	0.054	0.042	0.031	0.020	0.009	-0.004	-0.014	-0.025	-0.036	-0.046	-0.058	-0.068	-0.079	-0.089	-0.099	-0.108	-0.118	-0.126	-0.135	-0.142	-0.151	-0.159	-0.165	-0.171	-0.178	-0.182	-0.186	-0.190	-0.191	-0.192	-0.192	-0.192	-0.190	-0.188	-0.184	-0.179	-0.172	-0.164	-0.155	-0.144	-0.132	-0.119	-0.102	-0.086	-0.070	-0.051	-0.031	-0.009	0.015	0.038	0.065	0.091	0.119	0.149	0.179	0.210	0.241	0.275	0.309	0.342	0.378	0.412	0.448	0.484	0.520	0.555	0.592	0.628	0.664	0.698	0.732	0.766	0.800	0.834	0.865	0.896	0.926	0.955	0.982	1.010	1.035	1.060	1.082	1.105	1.125	1.144	1.161	1.178	1.194	1.208	1.219	1.230	1.241	1.250	1.258	1.265	1.270	1.275	1.279	1.281	1.284	1.285	1.286	1.288	1.289	1.288	1.286	1.286	1.284	1.284	1.281	1.281	1.279	1.278	1.278	1.278	1.276	1.276	1.276	1.278	1.278	1.280	1.281	1.284	1.286	1.289	1.292	1.295	1.300	1.305	1.309	1.314	1.319	1.325	1.330	1.338	1.344	1.350	1.356	1.364	1.370	1.376	1.384	1.390	1.396	1.404	1.409	1.415	1.420	1.425	1.430	1.435	1.440	1.445	1.448	1.451	1.455	1.458	1.461	1.462	1.465	1.465	1.468	1.469	1.469	1.470	1.470	1.471	1.470	1.470	1.470	1.470	1.469	1.469	1.468	1.468	1.466	1.465	1.465	1.465	1.464	1.464	1.462	1.462	1.464	1.464	1.465	1.465	1.465	1.466	1.468	1.469	1.471	1.471	1.474	1.476	1.478	1.480	1.481	1.485	1.486	1.490	1.492	1.496	1.499	1.502	1.505	1.509	1.511	1.514	1.516	1.519	1.521	1.524	1.526	1.529	1.531	1.532	1.534	1.535	1.536	1.538	1.538	1.538	1.539	1.539	1.538	1.538	1.536	1.535	1.534	1.532	1.530	1.528	1.525	1.522	1.520	1.516	1.512	1.509	1.504	1.499	1.494	1.489	1.481	1.476	1.469	1.462	1.456	1.448	1.440	1.431	1.424	1.414	1.404	1.395	1.384	1.372	1.362	1.350	1.339	1.326	1.312	1.299	1.285	1.271	1.255	1.240	1.224	1.206	1.190	1.171	1.154	1.135	1.115	1.096	1.075	1.056	1.035	1.014	0.991	0.969	0.946	0.924	0.901	0.880	0.856	0.832	0.810	0.788	0.764	0.741	0.720	0.696	0.675	0.655	0.634	0.614	0.594	0.575	0.558	0.539	0.522	0.507	0.492	0.479	0.468	0.456	0.448	0.438	0.430	0.424	0.420	0.416	0.414	0.412	0.414	0.415	0.419	0.424	0.429	0.436	0.444	0.455	0.465	0.478	0.491	0.505	0.521	0.538	0.556	0.574	0.592	0.611	0.632	0.654	0.676	0.698	0.720	0.744	0.766	0.789	0.812	0.835	0.858	0.881	0.904	0.926	0.949	0.969	0.991	1.011	1.031	1.050	1.069	1.086	1.104	1.120	1.136	1.151	1.165	1.180	1.192	1.205	1.216	1.228	1.239	1.248	1.256	1.265	1.272	1.280	1.286	1.292	1.299	1.304	1.309	1.314	1.318	1.322	1.326	1.330	1.335	1.338	1.341	1.345	1.349	1.351	1.355	1.360	1.365	1.369	1.372	1.378	1.381	1.388	1.391	1.396	1.402	1.409	1.412	1.419	1.425	1.431	1.438	1.442	1.449	1.456	1.461	1.469	1.475	1.481	1.486	1.494	1.499	1.505	1.510	1.516	1.521	1.525	1.530	1.534	1.538	1.540	1.544	1.546	1.549	1.549	1.551	1.551	1.551	1.551	1.551	1.550	1.548	1.545	1.544	1.540	1.538	1.534	1.528	1.524	1.518	1.512	1.506	1.500	1.494	1.485	1.478	1.470	1.462	1.452	1.445	1.435	1.426	1.418	1.408	1.398	1.389	1.379	1.369	1.359	1.349	1.338	1.328	1.318	1.308	1.296	1.285	1.275	1.264	1.255	1.244	1.232	1.224	1.212	1.202	1.192	1.182	1.172	1.162	1.152	1.144	1.134	1.125	1.115	1.105	1.096	1.088	1.079	1.070	1.062	1.054	1.046	1.038	1.031	1.024	1.018	1.010	1.002	0.996	0.991	0.985	0.980	0.974	0.969	0.962	0.956	0.952	0.948	0.942	0.938	0.934	0.929	0.925	0.920	0.916	0.912	0.908	0.905	0.901	0.898	0.894	0.890	0.886	0.882	0.879	0.875	0.872	0.868	0.865	0.860	0.856	0.852	0.849	0.844	0.840	0.836	0.830	0.826	0.822	0.816	0.812	0.808	0.802	0.799	0.794	0.789	0.784	0.780	0.774	0.769	0.765	0.760	0.756	0.751	0.746	0.742	0.738	0.734	0.730	0.725	0.722	0.718	0.715	0.712	0.708	0.705	0.702	0.700	0.698	0.696	0.692	0.691	0.689	0.686	0.684	0.682	0.681	0.680	0.679	0.678	0.675	0.674	0.674	0.672	0.671	0.669	0.668	0.668	0.665	0.665	0.664	0.662	0.661	0.660	0.660	0.659	0.658	0.658	0.656	0.656	0.655	0.654	0.654	0.654	0.655	0.655	0.656	0.658	0.659	0.660	0.662	0.665	0.668	0.671	0.675	0.679	0.684	0.689	0.695	0.701	0.709	0.715	0.722	0.731	0.740	0.750	0.760	0.770	0.781	0.792	0.804	0.816	0.829	0.842	0.855	0.868	0.882	0.895	0.909	0.922	0.936	0.949	0.962	0.975	0.988	1.000	1.011	1.022	1.034	1.044	1.054	1.062	1.070	1.079	1.085	1.090	1.095	1.099	1.101	1.102	1.102	1.102	1.100	1.098	1.092	1.088	1.081	1.075	1.066	1.056	1.048	1.036	1.024	1.011	0.998	0.982	0.968	0.951	0.935	0.918	0.899	0.881	0.861	0.841	0.822	0.802	0.782	0.761	0.741	0.721	0.700	0.680	0.660	0.639	0.619	0.600	0.580	0.561	0.542	0.525	0.507	0.490	0.474	0.458	0.442	0.428	0.414	0.400	0.386	0.375	0.364	0.351	0.341	0.331	0.322	0.314	0.308	0.300	0.294	0.288	0.282	0.279	0.275	0.272	0.270	0.268	0.266	0.265	0.266	0.266	0.268	0.270	0.272	0.275	0.279	0.284	0.288	0.294	0.299	0.305	0.311	0.318	0.325	0.334	0.341	0.351	0.361	0.370	0.381	0.391	0.402	0.414	0.425	0.436	0.450	0.462	0.475	0.488	0.501	0.515	0.529	0.542	0.558	0.571	0.585	0.599	0.614	0.628	0.642	0.656	0.671	0.685	0.700	0.714	0.729	0.742	0.756	0.770	0.784	0.798	0.811	0.824	0.838	0.850	0.862	0.875	0.888	0.899	0.911	0.922	0.932	0.944	0.955	0.965	0.975	0.985	0.995	1.004	1.014	1.024	1.032	1.041	1.050	1.059	1.068	1.076	1.085	1.094	1.101	1.110	1.119	1.126	1.134	1.144	1.151	1.160	1.169	1.176	1.186	1.195	1.205	1.214	1.224	1.232	1.242	1.254	1.264	1.275	1.285	1.296	1.308	1.320	1.331	1.344	1.356	1.369	1.382	1.395	1.408	1.421	1.436	1.450	1.465	1.480	1.494	1.509	1.524	1.540	1.556	1.571	1.588	1.604	1.620	1.636	1.654	1.670	1.686	1.702	1.719	1.735	1.751	1.768	1.785	1.802	1.819	1.834	1.851	1.866	1.882	1.899	1.914	1.929	1.942	1.956	1.970	1.985	1.998	2.011	2.024	2.036	2.049	2.061	2.072	2.084	2.095	2.106	2.116	2.128	2.138	2.148	2.155	2.165	2.175	2.182	2.191	2.200	2.208	2.216	2.224	2.232	2.239	2.248	2.255	2.262	2.270	2.278	2.285	2.294	2.300	2.308	2.316	2.324	2.332	2.340	2.349	2.358	2.365	2.375	2.385	2.394	2.402	2.414	2.422	2.434	2.445	2.455	2.466	2.478	2.488	2.500	2.511	2.522	2.535	2.548	2.560	2.571	2.585	2.596	2.609	2.620	2.632	2.645	2.656	2.670	2.681	2.692	2.702	2.714	2.724	2.735	2.745	2.754	2.764	2.772	2.780	2.788	2.794	2.801	2.806	2.812	2.818	2.821	2.825	2.829	2.831	2.832	2.832	2.832	2.832	2.831	2.830	2.828	2.824	2.819	2.814	2.809	2.802	2.796	2.788	2.780	2.771	2.761	2.751	2.741	2.730	2.719	2.708	2.695	2.681	2.668	2.652	2.639	2.624	2.609	2.595	2.579	2.562	2.546	2.530	2.515	2.499	2.481	2.465	2.449	2.432	2.415	2.398	2.381	2.365	2.349	2.332	2.316	2.300	2.285	2.270	2.255	2.241	2.226	2.212	2.200	2.185	2.174	2.160	2.146	2.135	2.124	2.110	2.099	2.089	2.078	2.066	2.055	2.046	2.035	2.025	2.016	2.006	1.996	1.988	1.978	1.969	1.959	1.950	1.941	1.932	1.924	1.915	1.905	1.895	1.886	1.876	1.866	1.856	1.846	1.836	1.826	1.816	1.805	1.795	1.784	1.771	1.761	1.749	1.738	1.724	1.712	1.699	1.688	1.675	1.662	1.649	1.636	1.622	1.610	1.598	1.584	1.571	1.559	1.546	1.535	1.522	1.511	1.500	1.491	1.480	1.470	1.461	1.452	1.444	1.436	1.429	1.422	1.418	1.412	1.409	1.405	1.402	1.401	1.399	1.399	1.400	1.401	1.404	1.406	1.410	1.415	1.420	1.425	1.432	1.440	1.450	1.459	1.469	1.480	1.490	1.502	1.514	1.528	1.540	1.554	1.568	1.582	1.598	1.612	1.628	1.641	1.658	1.672	1.688	1.704	1.719	1.734	1.749	1.762	1.778	1.791	1.806	1.819	1.831	1.844	1.856	1.869	1.879	1.890	1.900	1.910	1.919	1.928	1.936	1.944	1.951	1.959	1.965	1.971	1.976	1.981	1.986	1.990	1.994	1.996	2.001	2.004	2.006	2.009	2.010	2.013	2.014	2.015	2.019	2.020	2.021	2.022	2.025	2.027	2.029	2.031	2.033	2.034	2.036	2.038	2.040	2.042	2.046	2.049	2.051	2.055	2.058	2.060	2.064	2.066	2.071	2.074	2.078	2.081	2.085	2.088	2.091	2.095	2.099	2.101	2.105	2.108	2.110	2.114	2.116	2.119	2.121	2.122	2.125	2.126	2.129	2.130	2.131	2.131	2.131	2.131	2.131	2.130	2.130	2.130	2.128	2.126	2.124	2.122	2.120	2.118	2.114	2.111	2.108	2.105	2.099	2.095	2.091	2.086	2.082	2.076	2.071	2.068	2.061	2.056	2.050	2.046	2.041	2.035	2.030	2.025	2.019	2.014	2.009	2.004	1.998	1.992	1.988	1.984	1.978	1.972	1.969	1.964	1.960	1.954	1.951	1.946	1.941	1.938	1.934	1.930	1.926	1.922	1.919	1.915	1.912	1.908	1.905	1.901	1.898	1.895	1.892	1.889	1.888	1.884	1.881	1.879	1.878	1.875	1.872	1.871	1.869	1.865	1.864	1.862	1.860	1.859	1.856	1.855	1.852	1.851	1.850	1.849	1.848	1.846	1.845	1.844	1.845	1.842	1.842	1.844	1.842	1.841	1.841	1.842	1.842	1.842	1.842	1.844	1.844	1.845	1.846	1.848	1.848	1.849	1.850	1.852	1.854	1.855	1.859	1.860	1.861	1.864	1.868	1.869	1.871	1.875	1.878	1.880	1.884	1.885	1.889	1.890	1.895	1.898	1.899	1.902	1.905	1.908	1.910	1.912	1.915	1.916	1.919	1.921	1.922	1.922	1.925	1.926	1.928	1.929	1.928	1.928	1.928	1.928	1.928	1.926	1.926	1.925	1.922	1.921	1.919	1.918	1.915	1.911	1.909	1.906	1.902	1.899	1.896	1.892	1.889	1.885	1.881	1.878	1.874	1.870	1.868	1.864	1.860	1.858	1.854	1.851	1.849	1.846	1.844	1.842	1.841	1.839	1.839	1.838	1.838	1.839	1.839	1.840	1.841	1.844	1.846	1.850	1.852	1.856	1.860	1.865	1.870	1.875	1.881	1.888	1.894	1.901	1.908	1.914	1.921	1.929	1.938	1.945	1.954	1.961	1.969	1.978	1.985	1.994	2.002	2.010	2.018	2.026	2.034	2.041	2.047	2.055	2.061	2.069	2.076	2.081	2.088	2.094	2.099	2.104	2.110	2.114	2.119	2.124	2.126	2.130	2.134	2.138	2.140	2.142	2.146	2.149	2.150	2.152	2.156	2.158	2.160	2.162	2.164	2.165	2.168	2.170	2.170	2.172	2.175	2.178	2.179	2.181	2.184	2.186	2.188	2.190	2.192	2.195	2.198	2.200	2.202	2.206	2.209	2.212	2.215	2.219	2.220	2.222	2.225	2.228	2.230	2.232	2.234	2.236	2.238	2.239	2.240	2.242	2.242	2.244	2.244	2.242	2.244	2.244	2.242	2.241	2.240	2.239	2.236	2.235	2.232	2.230	2.226	2.222	2.220	2.218	2.214	2.210	2.206	2.202	2.199	2.196	2.191	2.189	2.185	2.182	2.179	2.176	2.175	2.172	2.171	2.169	2.170	2.169	2.170	2.172	2.174	2.178	2.181	2.185	2.191	2.196	2.202	2.210	2.219	2.228	2.238	2.249	2.261	2.274	2.288	2.300	2.315	2.331	2.346	2.362	2.380	2.398	2.415	2.434	2.452	2.470	2.489	2.508	2.526	2.545	2.564	2.581	2.600	2.616	2.632	2.649	2.664	2.679	2.691	2.705	2.716	2.726	2.735	2.744	2.750	2.755	2.758	2.759	2.760	2.759	2.755	2.751	2.746	2.739	2.729	2.719	2.706	2.692	2.678	2.661	2.642	2.624	2.602	2.581	2.558	2.534	2.509	2.482	2.456	2.430	2.402	2.374	2.346	2.318	2.289	2.260	2.231	2.202	2.175	2.148	2.120	2.094	2.068	2.042	2.018	1.995	1.974	1.952	1.932	1.912	1.895	1.879	1.864	1.850	1.838	1.826	1.816	1.809	1.800	1.795	1.790	1.788	1.785	1.782	1.782	1.782	1.785	1.788	1.791	1.795	1.800	1.805	1.811	1.818	1.824	1.830	1.838	1.844	1.851	1.858	1.862	1.870	1.875	1.880	1.885	1.890	1.892	1.896	1.898	1.899	1.899	1.899	1.896	1.895	1.891	1.886	1.880	1.874	1.866	1.858	1.846	1.835	1.824	1.811	1.798	1.782	1.768	1.751	1.735	1.716	1.698	1.680	1.660	1.640	1.620	1.600	1.579	1.558	1.538	1.518	1.496	1.476	1.456	1.436	1.416	1.398	1.380	1.364	1.346	1.330	1.315	1.301	1.289	1.278	1.266	1.256	1.249	1.241	1.236	1.231	1.229	1.226	1.226	1.229	1.232	1.236	1.241	1.249	1.258	1.268	1.279	1.291	1.305	1.320	1.336	1.354	1.372	1.391	1.412	1.434	1.456	1.480	1.502	1.528	1.552	1.579	1.604	1.630	1.658	1.684	1.710	1.736	1.762	1.789	1.815	1.839	1.865	1.889	1.912	1.935	1.958	1.980	2.000	2.019	2.038	2.056	2.074	2.089	2.104	2.118	2.130	2.142	2.152	2.162	2.170	2.178	2.185	2.190	2.195	2.198	2.201	2.202	2.204	2.204	2.204	2.202	2.201	2.199	2.196	2.194	2.191	2.188	2.184	2.180	2.175	2.171	2.166	2.162	2.158	2.154	2.150	2.148	2.144	2.140	2.138	2.135	2.132	2.131	2.130	2.129	2.128	2.128	2.128	2.128	2.130	2.131	2.132	2.135	2.138	2.139	2.142	2.145	2.150	2.152	2.158	2.160	2.165	2.169	2.172	2.176	2.181	2.186	2.190	2.195	2.198	2.201	2.206	2.209	2.212	2.216	2.218	2.221	2.224	2.226	2.228	2.230	2.231	2.232	2.234	2.234	2.234	2.235	2.235	2.235	2.235	2.234	2.232	2.231	2.230	2.229	2.228	2.226	2.224	2.221	2.219	2.218	2.215	2.211	2.209	2.206	2.204	2.201	2.199	2.195	2.192	2.190	2.186	2.184	2.181	2.180	2.178	2.174	2.171	2.169	2.166	2.165	2.162	2.161	2.159	2.156	2.152	2.151	2.149	2.148	2.144	2.142	2.139	2.138	2.135	2.132	2.131	2.129	2.126	2.124	2.121	2.119	2.116	2.114	2.111	2.108	2.105	2.101	2.099	2.095	2.091	2.088	2.082	2.080	2.075	2.072	2.069	2.064	2.060	2.055	2.051	2.047	2.042	2.038	2.034	2.029	2.024	2.020	2.015	2.011	2.006	2.002	1.998	1.994	1.989	1.985	1.980	1.976	1.971	1.969	1.964	1.960	1.958	1.954	1.950	1.946	1.944	1.940	1.938	1.934	1.931	1.929	1.925	1.924	1.920	1.918	1.915	1.912	1.909	1.906	1.905	1.901	1.899	1.896	1.892	1.890	1.888	1.884	1.881	1.879	1.875	1.871	1.866	1.862	1.859	1.854	1.850	1.845	1.839	1.834	1.828	1.821	1.815	1.809	1.801	1.795	1.788	1.781	1.772	1.765	1.758	1.749	1.740	1.732	1.722	1.714	1.705	1.695	1.685	1.676	1.666	1.656	1.646	1.638	1.628	1.618	1.606	1.596	1.586	1.578	1.568	1.559	1.549	1.540	1.531	1.521	1.514	1.504	1.496	1.488	1.479	1.470	1.461	1.454	1.445	1.438	1.430	1.421	1.414	1.405	1.399	1.390	1.382	1.375	1.366	1.359	1.349	1.340	1.331	1.321	1.311	1.301	1.291	1.280	1.269	1.256	1.244	1.231	1.219	1.205	1.191	1.178	1.162	1.148	1.131	1.115	1.100	1.082	1.066	1.049	1.031	1.015	0.996	0.979	0.961	0.942	0.925	0.906	0.889	0.871	0.854	0.836	0.819	0.802	0.785	0.769	0.754	0.739	0.724	0.709	0.695	0.682	0.670	0.659	0.649	0.639	0.629	0.621	0.612	0.606	0.600	0.595	0.590	0.588	0.584	0.581	0.581	0.581	0.581	0.582	0.584	0.586	0.589	0.592	0.596	0.600	0.605	0.610	0.615	0.621	0.628	0.634	0.640	0.646	0.652	0.660	0.668	0.672	0.680	0.686	0.692	0.699	0.704	0.710	0.715	0.719	0.722	0.728	0.730	0.734	0.736	0.738	0.740	0.740	0.741	0.741	0.740	0.739	0.736	0.734	0.732	0.729	0.726	0.722	0.718	0.712	0.708	0.701	0.696	0.689	0.684	0.675	0.669	0.661	0.654	0.646	0.638	0.630	0.621	0.614	0.605	0.598	0.588	0.580	0.572	0.564	0.555	0.549	0.540	0.532	0.526	0.519	0.512	0.506	0.500	0.495	0.489	0.485	0.480	0.478	0.474	0.472	0.470	0.469	0.469	0.469	0.470	0.471	0.475	0.478	0.482	0.486	0.494	0.499	0.506	0.515	0.524	0.532	0.544	0.554	0.566	0.579	0.591	0.605	0.620	0.634	0.649	0.665	0.681	0.699	0.716	0.732	0.751	0.769	0.788	0.805	0.825	0.842	0.861	0.879	0.899	0.916	0.935	0.951	0.968	0.984	1.000	1.015	1.030	1.045	1.058	1.070	1.081	1.092	1.102	1.111	1.119	1.126	1.132	1.138	1.142	1.145	1.149	1.150	1.151	1.150	1.149	1.146	1.144	1.140	1.135	1.129	1.121	1.116	1.108	1.100	1.090	1.080	1.070	1.060	1.049	1.038	1.028	1.016	1.005	0.994	0.981	0.970	0.959	0.948	0.936	0.926	0.916	0.906	0.898	0.889	0.880	0.872	0.865	0.859	0.854	0.849	0.845	0.841	0.839	0.836	0.838	0.836	0.839	0.840	0.842	0.846	0.851	0.856	0.861	0.869	0.878	0.885	0.895	0.906	0.918	0.929	0.941	0.954	0.968	0.981	0.996	1.012	1.028	1.042	1.059	1.075	1.091	1.108	1.124	1.140	1.156	1.172	1.189	1.204	1.219	1.234	1.249	1.264	1.278	1.291	1.304	1.316	1.328	1.339	1.349	1.359	1.368	1.375	1.384	1.389	1.396	1.401	1.406	1.410	1.415	1.418	1.419	1.422	1.424	1.425	1.425	1.426	1.428	1.426	1.426	1.426	1.425	1.425	1.424	1.422	1.422	1.422	1.422	1.422	1.422	1.424	1.425	1.426	1.429	1.431	1.434	1.438	1.442	1.448	1.452	1.459	1.466	1.474	1.481	1.491	1.500	1.510	1.521	1.532	1.544	1.555	1.569	1.581	1.595	1.609	1.622	1.638	1.652	1.669	1.682	1.699	1.714	1.730	1.745	1.760	1.776	1.791	1.806	1.821	1.835	1.850	1.864	1.878	1.891	1.902	1.916	1.928	1.939	1.950	1.961	1.971	1.980	1.989	1.998	2.005	2.011	2.020	2.025	2.031	2.038	2.041	2.046	2.050	2.052	2.056	2.059	2.062	2.065	2.066	2.069	2.070	2.071	2.072	2.075	2.075	2.075	2.076	2.076	2.078	2.079	2.078	2.079	2.079	2.079	2.080	2.080	2.080	2.081	2.081	2.081	2.081	2.081	2.082	2.082	2.081	2.082	2.081	2.081	2.081	2.080	2.079	2.079	2.076	2.075	2.074	2.071	2.069	2.065	2.062	2.059	2.055	2.050	2.044	2.039	2.034	2.026	2.019	2.010	2.002	1.994	1.984	1.974	1.962	1.951	1.939	1.925	1.911	1.898	1.882	1.868	1.851	1.834	1.816	1.800	1.781	1.761	1.742	1.722	1.702	1.682	1.661	1.640	1.618	1.596	1.574	1.551	1.530	1.508	1.485	1.462	1.440	1.418	1.395	1.372	1.351	1.330	1.309	1.288	1.268	1.248	1.228	1.209	1.190	1.172	1.156	1.140	1.124	1.108	1.094	1.081	1.069	1.056	1.046	1.035	1.025	1.016	1.009	1.001	0.994	0.988	0.982	0.978	0.974	0.970	0.969	0.966	0.965	0.964	0.964	0.964	0.965	0.966	0.968	0.970	0.972	0.975	0.979	0.981	0.985	0.989	0.992	0.996	1.000	1.005	1.009	1.014	1.019	1.022	1.026	1.030	1.035	1.039	1.044	1.048	1.051	1.055	1.060	1.064	1.069	1.071	1.076	1.079	1.082	1.086	1.090	1.092	1.098	1.101	1.104	1.108	1.111	1.116	1.120	1.124	1.126	1.131	1.135	1.140	1.145	1.149	1.154	1.159	1.162	1.169	1.174	1.179	1.185	1.191	1.196	1.202	1.209	1.215	1.221	1.229	1.235	1.242	1.249	1.256	1.264	1.270	1.279	1.286	1.294	1.302	1.310	1.318	1.326	1.335	1.342	1.351	1.359	1.369	1.378	1.385	1.394	1.404	1.412	1.421	1.430	1.439	1.448	1.456	1.465	1.472	1.481	1.491	1.499	1.506	1.515	1.522	1.530	1.536	1.544	1.551	1.558	1.565	1.572	1.579	1.585	1.590	1.598	1.602	1.608	1.611	1.618	1.621	1.626	1.630	1.634	1.639	1.641	1.645	1.648	1.651	1.654	1.656	1.659	1.661	1.662	1.666	1.668	1.670	1.671	1.674	1.675	1.678	1.680	1.681	1.682	1.686	1.688	1.690	1.692	1.695	1.698	1.699	1.702	1.705	1.708	1.711	1.714	1.719	1.722	1.728	1.731	1.735	1.740	1.745	1.750	1.755	1.761	1.768	1.772	1.779	1.786	1.791	1.799	1.805	1.812	1.819	1.825	1.834	1.840	1.848	1.855	1.862	1.869	1.878	1.885	1.891	1.900	1.906	1.912	1.921	1.928	1.935	1.941	1.948	1.954	1.960	1.966	1.971	1.976	1.981	1.985	1.990	1.994	1.996	2.000	2.004	2.006	2.007	2.009	2.010	2.010	2.011	2.011	2.011	2.010	2.010	2.007	2.006	2.004	2.000	1.998	1.994	1.989	1.984	1.979	1.972	1.965	1.959	1.950	1.941	1.934	1.924	1.914	1.904	1.892	1.882	1.870	1.859	1.846	1.835	1.821	1.809	1.795	1.781	1.769	1.754	1.740	1.725	1.711	1.698	1.684	1.669	1.654	1.641	1.628	1.614	1.601	1.588	1.576	1.564	1.554	1.544	1.534	1.525	1.516	1.509	1.501	1.498	1.492	1.489	1.486	1.486	1.486	1.488	1.490	1.494	1.499	1.505	1.512	1.521	1.532	1.544	1.558	1.571	1.588	1.605	1.622	1.644	1.662	1.685	1.708	1.730	1.755	1.781	1.806	1.832	1.860	1.888	1.916	1.946	1.974	2.004	2.033	2.062	2.092	2.121	2.150	2.179	2.208	2.235	2.262	2.289	2.315	2.340	2.362	2.388	2.409	2.430	2.450	2.469	2.486	2.502	2.518	2.531	2.545	2.555	2.565	2.572	2.580	2.586	2.590	2.592	2.595	2.595	2.594	2.592	2.589	2.585	2.581	2.575	2.570	2.562	2.555	2.546	2.538	2.528	2.518	2.508	2.498	2.488	2.478	2.466	2.455	2.445	2.434	2.424	2.415	2.405	2.395	2.386	2.378	2.370	2.362	2.355	2.349	2.344	2.338	2.332	2.330	2.325	2.322	2.320	2.319	2.316	2.316	2.315	2.315	2.315	2.314	2.314	2.315	2.315	2.316	2.315	2.316	2.316	2.316	2.316	2.316	2.314	2.314	2.311	2.309	2.308	2.304	2.300	2.295	2.290	2.284	2.279	2.271	2.262	2.254	2.245	2.234	2.224	2.211	2.200	2.186	2.174	2.160	2.146	2.130	2.114	2.099	2.082	2.066	2.049	2.031	2.015	1.998	1.979	1.961	1.945	1.926	1.909	1.892	1.875	1.859	1.842	1.826	1.811	1.796	1.781	1.768	1.755	1.741	1.729	1.719	1.708	1.698	1.688	1.680	1.672	1.665	1.660	1.654	1.650	1.645	1.642	1.640	1.639	1.638	1.639	1.639	1.640	1.644	1.646	1.650	1.654	1.660	1.664	1.670	1.678	1.684	1.692	1.700	1.709	1.716	1.726	1.736	1.746	1.756	1.768	1.778	1.789	1.800	1.811	1.821	1.832	1.844	1.854	1.865	1.875	1.886	1.896	1.905	1.915	1.924	1.934	1.941	1.950	1.958	1.964	1.971	1.978	1.982	1.988	1.992	1.996	2.000	2.002	2.005	2.005	2.007	2.007	2.007	2.005	2.004	2.001	1.999	1.995	1.991	1.988	1.982	1.978	1.971	1.965	1.959	1.951	1.945	1.936	1.929	1.921	1.914	1.905	1.898	1.889	1.881	1.874	1.866	1.859	1.852	1.846	1.840	1.835	1.830	1.825	1.822	1.819	1.818	1.816	1.815	1.816	1.816	1.819	1.822	1.825	1.831	1.835	1.841	1.850	1.858	1.866	1.878	1.888	1.900	1.912	1.926	1.939	1.952	1.969	1.982	1.999	2.015	2.033	2.047	2.065	2.082	2.098	2.115	2.131	2.150	2.166	2.182	2.199	2.215	2.230	2.245	2.260	2.275	2.288	2.301	2.314	2.326	2.338	2.349	2.359	2.368	2.376	2.384	2.391	2.398	2.404	2.408	2.412	2.416	2.420	2.422	2.424	2.426	2.428	2.428	2.429	2.428	2.428	2.426	2.425	2.424	2.421	2.419	2.416	2.414	2.410	2.408	2.404	2.401	2.398	2.392	2.390	2.385	2.382	2.378	2.374	2.370	2.365	2.361	2.358	2.354	2.350	2.346	2.342	2.339	2.334	2.330	2.328	2.322	2.318	2.314	2.310	2.305	2.300	2.295	2.290	2.286	2.281	2.275	2.270	2.265	2.260	2.254	2.248	2.241	2.235	2.229	2.224	2.216	2.210	2.204	2.196	2.189	2.181	2.174	2.166	2.160	2.151	2.144	2.134	2.126	2.119	2.110	2.101	2.092	2.085	2.076	2.068	2.060	2.050	2.042	2.033	2.024	2.014	2.005	1.996	1.986	1.978	1.968	1.958	1.948	1.938	1.928	1.918	1.906	1.896	1.886	1.875	1.864	1.852	1.841	1.830	1.819	1.808	1.795	1.782	1.771	1.758	1.745	1.732	1.719	1.706	1.692	1.679	1.665	1.651	1.638	1.622	1.610	1.595	1.580	1.566	1.551	1.536	1.522	1.508	1.492	1.479	1.464	1.450	1.435	1.422	1.409	1.395	1.382	1.369	1.358	1.345	1.332	1.322	1.311	1.301	1.290	1.280	1.271	1.261	1.254	1.246	1.239	1.232	1.226	1.220	1.215	1.210	1.205	1.202	1.199	1.196	1.194	1.192	1.190	1.190	1.190	1.190	1.191	1.191	1.192	1.195	1.196	1.199	1.201	1.204	1.206	1.210	1.214	1.216	1.220	1.222	1.228	1.230	1.235	1.238	1.240	1.244	1.248	1.250	1.254	1.256	1.259	1.261	1.264	1.265	1.266	1.269	1.269	1.269	1.269	1.268	1.266	1.265	1.264	1.261	1.258	1.255	1.251	1.248	1.242	1.239	1.232	1.229	1.224	1.216	1.211	1.206	1.199	1.192	1.185	1.179	1.172	1.165	1.159	1.152	1.148	1.140	1.135	1.130	1.124	1.120	1.118	1.114	1.111	1.109	1.108	1.108	1.108	1.110	1.112	1.116	1.120	1.125	1.132	1.140	1.149	1.159	1.170	1.182	1.195	1.211	1.226	1.244	1.262	1.282	1.302	1.324	1.348	1.372	1.398	1.424	1.451	1.481	1.510	1.541	1.571	1.604	1.636	1.670	1.704	1.739	1.772	1.808	1.844	1.879	1.915	1.951	1.988	2.022	2.059	2.094	2.130	2.165	2.199	2.234	2.268	2.301	2.334	2.365	2.398	2.428	2.456	2.485	2.512	2.539	2.564	2.590	2.611	2.635	2.656	2.676	2.695	2.712	2.729	2.744	2.759	2.772	2.784	2.794	2.804	2.810	2.819	2.824	2.828	2.832	2.834	2.836	2.836	2.835	2.832	2.830	2.825	2.820	2.815	2.808	2.800	2.791	2.782	2.771	2.761	2.750	2.738	2.725	2.711	2.698	2.681	2.666	2.651	2.635	2.619	2.601	2.585	2.568	2.550	2.532	2.514	2.496	2.478	2.459	2.440	2.421	2.404	2.385	2.368	2.350	2.332	2.315	2.299	2.281	2.265	2.250	2.235	2.220	2.206	2.192	2.179	2.168	2.155	2.144	2.132	2.122	2.115	2.105	2.099	2.091	2.088	2.081	2.078	2.075	2.071	2.071	2.069	2.070	2.070	2.071	2.072	2.075	2.079	2.082	2.086	2.091	2.098	2.102	2.109	2.115	2.122	2.130	2.136	2.145	2.152	2.160	2.168	2.175	2.182	2.190	2.199	2.205	2.212	2.220	2.225	2.231	2.236	2.240	2.245	2.248	2.251	2.254	2.255	2.256	2.256	2.256	2.255	2.252	2.250	2.248	2.242	2.236	2.231	2.225	2.218	2.210	2.201	2.194	2.185	2.174	2.165	2.154	2.145	2.134	2.121	2.111	2.100	2.089	2.076	2.066	2.054	2.044	2.033	2.021	2.011	2.001	1.992	1.982	1.974	1.966	1.958	1.951	1.946	1.940	1.936	1.931	1.929	1.925	1.924	1.924	1.924	1.924	1.925	1.926	1.929	1.931	1.935	1.939	1.942	1.949	1.954	1.960	1.965	1.971	1.978	1.985	1.992	1.999	2.006	2.013	2.019	2.026	2.033	2.039	2.046	2.052	2.058	2.062	2.068	2.072	2.078	2.080	2.082	2.085	2.088	2.090	2.090	2.090	2.090	2.089	2.088	2.086	2.084	2.081	2.078	2.076	2.071	2.068	2.062	2.058	2.054	2.047	2.042	2.038	2.033	2.026	2.021	2.016	2.010	2.005	2.001	1.996	1.992	1.988	1.984	1.980	1.978	1.974	1.972	1.970	1.969	1.969	1.968	1.968	1.968	1.969	1.970	1.971	1.974	1.976	1.979	1.982	1.986	1.990	1.995	1.999	2.004	2.009	2.015	2.020	2.026	2.031	2.036	2.042	2.049	2.055	2.060	2.066	2.070	2.075	2.080	2.085	2.089	2.094	2.095	2.099	2.101	2.102	2.104	2.105	2.105	2.105	2.105	2.102	2.100	2.096	2.094	2.089	2.082	2.078	2.071	2.064	2.055	2.046	2.036	2.027	2.016	2.004	1.991	1.978	1.964	1.950	1.935	1.919	1.904	1.888	1.870	1.852	1.834	1.816	1.796	1.776	1.758	1.738	1.716	1.696	1.675	1.654	1.632	1.611	1.589	1.568	1.546	1.525	1.504	1.482	1.462	1.441	1.420	1.401	1.381	1.361	1.342	1.324	1.306	1.289	1.271	1.255	1.240	1.225	1.210	1.196	1.184	1.171	1.160	1.149	1.139	1.129	1.121	1.112	1.106	1.100	1.094	1.090	1.086	1.082	1.079	1.076	1.076	1.075	1.075	1.076	1.078	1.080	1.082	1.085	1.088	1.091	1.095	1.100	1.105	1.110	1.115	1.120	1.125	1.130	1.136	1.142	1.148	1.154	1.159	1.164	1.169	1.172	1.178	1.182	1.188	1.192	1.195	1.200	1.204	1.206	1.209	1.212	1.216	1.218	1.220	1.224	1.225	1.226	1.228	1.230	1.231	1.231	1.234	1.235	1.235	1.236	1.239	1.240	1.241	1.244	1.246	1.250	1.252	1.256	1.261	1.266	1.272	1.278	1.285	1.294	1.302	1.312	1.321	1.334	1.345	1.358	1.372	1.386	1.402	1.420	1.436	1.456	1.476	1.496	1.520	1.542	1.568	1.592	1.619	1.646	1.675	1.704	1.734	1.765	1.795	1.828	1.860	1.894	1.928	1.961	1.998	2.031	2.068	2.104	2.139	2.175	2.211	2.248	2.282	2.319	2.354	2.389	2.424	2.456	2.491	2.524	2.555	2.588	2.618	2.646	2.675	2.704	2.730	2.755	2.780	2.802	2.824	2.845	2.864	2.882	2.899	2.914	2.926	2.939	2.949	2.959	2.966	2.971	2.976	2.979	2.979	2.980	2.978	2.974	2.970	2.964	2.958	2.948	2.938	2.926	2.914	2.899	2.884	2.869	2.850	2.831	2.811	2.791	2.769	2.746	2.722	2.699	2.672	2.648	2.621	2.595	2.568	2.540	2.512	2.484	2.456	2.428	2.400	2.371	2.342	2.314	2.286	2.258	2.230	2.201	2.175	2.146	2.120	2.094	2.068	2.042	2.018	1.992	1.969	1.945	1.922	1.901	1.879	1.860	1.839	1.820	1.801	1.784	1.768	1.750	1.734	1.719	1.704	1.690	1.676	1.664	1.650	1.638	1.625	1.614	1.601	1.589	1.579	1.566	1.555	1.545	1.532	1.521	1.510	1.500	1.488	1.478	1.466	1.454	1.442	1.430	1.418	1.406	1.392	1.380	1.368	1.354	1.339	1.326	1.311	1.296	1.282	1.266	1.251	1.235	1.220	1.205	1.189	1.172	1.156	1.141	1.125	1.109	1.094	1.078	1.062	1.048	1.032	1.019	1.005	0.991	0.979	0.965	0.954	0.941	0.931	0.920	0.911	0.901	0.892	0.885	0.878	0.872	0.865	0.861	0.856	0.852	0.849	0.848	0.845	0.845	0.845	0.845	0.846	0.850	0.852	0.856	0.859	0.864	0.869	0.874	0.880	0.886	0.894	0.899	0.906	0.915	0.922	0.930	0.939	0.946	0.955	0.964	0.972	0.981	0.990	0.998	1.008	1.015	1.024	1.031	1.040	1.046	1.054	1.061	1.068	1.075	1.081	1.088	1.094	1.099	1.104	1.109	1.112	1.116	1.120	1.122	1.125	1.128	1.130	1.131	1.134	1.135	1.135	1.136	1.136	1.135	1.135	1.134	1.134	1.132	1.131	1.130	1.129	1.126	1.125	1.121	1.120	1.118	1.115	1.112	1.110	1.109	1.106	1.105	1.104	1.102	1.102	1.101	1.101	1.102	1.102	1.104	1.105	1.108	1.110	1.112	1.116	1.120	1.124	1.130	1.134	1.140	1.148	1.155	1.162	1.171	1.181	1.190	1.200	1.211	1.222	1.234	1.246	1.260	1.274	1.289	1.304	1.319	1.335	1.351	1.368	1.385	1.404	1.420	1.440	1.458	1.476	1.495	1.515	1.535	1.554	1.575	1.594	1.615	1.636	1.656	1.676	1.698	1.718	1.738	1.759	1.779	1.800	1.820	1.840	1.860	1.881	1.901	1.921	1.941	1.960	1.980	1.999	2.019	2.038	2.056	2.074	2.092	2.111	2.129	2.148	2.165	2.182	2.200	2.218	2.235	2.251	2.269	2.285	2.300	2.316	2.331	2.348	2.361	2.375	2.389	2.402	2.415	2.429	2.441	2.454	2.464	2.475	2.485	2.495	2.505	2.514	2.521	2.529	2.535	2.542	2.548	2.551	2.556	2.559	2.560	2.562	2.562	2.562	2.561	2.559	2.556	2.554	2.549	2.544	2.538	2.530	2.522	2.514	2.505	2.495	2.485	2.472	2.461	2.449	2.438	2.424	2.410	2.396	2.380	2.365	2.351	2.335	2.318	2.302	2.285	2.270	2.252	2.236	2.219	2.202	2.185	2.169	2.152	2.135	2.120	2.102	2.086	2.071	2.055	2.041	2.026	2.011	1.998	1.984	1.970	1.959	1.945	1.934	1.922	1.912	1.901	1.892	1.882	1.874	1.866	1.859	1.851	1.845	1.840	1.835	1.831	1.826	1.824	1.821	1.820	1.818	1.818	1.818	1.818	1.820	1.821	1.822	1.828	1.830	1.835	1.839	1.844	1.850	1.855	1.862	1.870	1.878	1.885	1.894	1.902	1.911	1.920	1.930	1.940	1.950	1.959	1.969	1.980	1.990	2.000	2.010	2.021	2.031	2.040	2.050	2.060	2.069	2.078	2.085	2.094	2.101	2.108	2.114	2.121	2.126	2.130	2.134	2.139	2.141	2.144	2.145	2.146	2.146	2.146	2.146	2.144	2.140	2.138	2.134	2.129	2.122	2.118	2.110	2.101	2.094	2.085	2.075	2.065	2.056	2.044	2.034	2.022	2.010	1.999	1.986	1.974	1.961	1.948	1.935	1.921	1.910	1.896	1.885	1.872	1.860	1.849	1.838	1.826	1.815	1.806	1.795	1.786	1.779	1.770	1.762	1.756	1.751	1.746	1.741	1.738	1.736	1.734	1.732	1.732	1.734	1.735	1.738	1.740	1.745	1.750	1.756	1.762	1.770	1.778	1.788	1.796	1.808	1.818	1.828	1.840	1.852	1.866	1.878	1.892	1.908	1.921	1.936	1.951	1.968	1.981	1.998	2.013	2.029	2.045	2.061	2.076	2.092	2.108	2.124	2.139	2.154	2.169	2.182	2.196	2.210	2.224	2.236	2.250	2.261	2.274	2.284	2.294	2.304	2.314	2.322	2.330	2.338	2.344	2.349	2.355	2.359	2.364	2.368	2.371	2.372	2.375	2.378	2.379	2.379	2.378	2.378	2.376	2.374	2.371	2.370	2.365	2.362	2.359	2.355	2.350	2.345	2.340	2.335	2.330	2.324	2.319	2.312	2.306	2.300	2.294	2.289	2.282	2.276	2.270	2.265	2.259	2.252	2.248	2.242	2.236	2.231	2.226	2.221	2.216	2.211	2.208	2.202	2.200	2.196	2.194	2.190	2.188	2.184	2.182	2.180	2.178	2.176	2.176	2.175	2.174	2.175	2.175	2.176	2.178	2.180	2.182	2.185	2.189	2.191	2.196	2.201	2.208	2.212	2.219	2.228	2.234	2.244	2.251	2.261	2.271	2.281	2.291	2.302	2.314	2.328	2.339	2.352	2.364	2.378	2.391	2.406	2.420	2.434	2.448	2.464	2.479	2.494	2.509	2.522	2.538	2.551	2.566	2.580	2.592	2.606	2.619	2.631	2.642	2.654	2.665	2.675	2.685	2.694	2.701	2.709	2.715	2.721	2.726	2.730	2.734	2.735	2.736	2.736	2.735	2.734	2.731	2.728	2.721	2.716	2.710	2.701	2.692	2.684	2.674	2.662	2.651	2.638	2.625	2.611	2.596	2.582	2.566	2.550	2.534	2.515	2.499	2.480	2.462	2.444	2.425	2.406	2.388	2.369	2.350	2.331	2.312	2.294	2.276	2.259	2.241	2.225	2.209	2.192	2.178	2.164	2.150	2.138	2.125	2.114	2.104	2.094	2.085	2.078	2.070	2.064	2.058	2.052	2.050	2.046	2.045	2.045	2.044	2.045	2.047	2.050	2.054	2.060	2.065	2.072	2.079	2.088	2.095	2.105	2.115	2.126	2.138	2.149	2.161	2.174	2.186	2.201	2.214	2.228	2.242	2.256	2.269	2.284	2.298	2.311	2.324	2.339	2.350	2.362	2.374	2.385	2.395	2.405	2.414	2.421	2.429	2.435	2.440	2.445	2.448	2.450	2.451	2.451	2.450	2.449	2.445	2.440	2.435	2.429	2.420	2.411	2.399	2.389	2.375	2.361	2.346	2.330	2.312	2.296	2.276	2.258	2.238	2.215	2.195	2.172	2.150	2.128	2.104	2.080	2.055	2.031	2.009	1.984	1.959	1.936	1.912	1.889	1.865	1.844	1.821	1.800	1.780	1.760	1.740	1.721	1.704	1.686	1.671	1.656	1.642	1.629	1.616	1.605	1.594	1.585	1.576	1.569	1.562	1.555	1.551	1.546	1.542	1.540	1.538	1.536	1.536	1.536	1.536	1.538	1.539	1.542	1.545	1.548	1.551	1.556	1.560	1.566	1.571	1.576	1.581	1.588	1.594	1.600	1.606	1.611	1.618	1.624	1.630	1.636	1.641	1.648	1.652	1.658	1.664	1.668	1.672	1.678	1.682	1.688	1.691	1.695	1.698	1.702	1.705	1.706	1.710	1.712	1.714	1.715	1.716	1.718	1.718	1.718	1.718	1.718	1.716	1.715	1.715	1.712	1.710	1.708	1.705	1.702	1.698	1.695	1.690	1.686	1.681	1.676	1.670	1.665	1.659	1.652	1.646	1.639	1.632	1.625	1.618	1.610	1.602	1.595	1.586	1.578	1.570	1.562	1.552	1.545	1.536	1.529	1.519	1.511	1.504	1.495	1.488	1.480	1.471	1.464	1.456	1.449	1.444	1.436	1.429	1.422	1.416	1.410	1.405	1.399	1.395	1.390	1.384	1.380	1.376	1.371	1.368	1.364	1.359	1.355	1.351	1.346	1.344	1.339	1.335	1.330	1.325	1.320	1.315	1.310	1.305	1.299	1.294	1.286	1.279	1.271	1.262	1.255	1.246	1.236	1.226	1.215	1.204	1.191	1.179	1.165	1.151	1.136	1.120	1.104	1.088	1.070	1.051	1.034	1.014	0.994	0.974	0.954	0.932	0.910	0.890	0.868	0.845	0.824	0.801	0.778	0.756	0.732	0.711	0.689	0.666	0.645	0.624	0.604	0.584	0.564	0.544	0.525	0.507	0.490	0.474	0.459	0.444	0.431	0.419	0.408	0.398	0.389	0.380	0.374	0.368	0.364	0.360	0.358	0.358	0.358	0.359	0.362	0.366	0.372	0.379	0.386	0.394	0.404	0.416	0.428	0.441	0.454	0.470	0.485	0.501	0.519	0.538	0.555	0.574	0.595	0.615	0.636	0.656	0.679	0.701	0.724	0.746	0.769	0.791	0.814	0.836	0.858	0.881	0.902	0.925	0.948	0.969	0.990	1.011	1.031	1.051	1.071	1.090	1.110	1.128	1.146	1.164	1.181	1.199	1.215	1.230	1.245	1.260	1.275	1.289	1.301	1.314	1.326	1.338	1.349	1.361	1.371	1.381	1.391	1.400	1.410	1.418	1.426	1.432	1.440	1.448	1.452	1.460	1.466	1.471	1.476	1.481	1.485	1.489	1.492	1.496	1.500	1.501	1.504	1.505	1.506	1.506	1.509	1.508	1.508	1.508	1.508	1.506	1.505	1.504	1.501	1.499	1.498	1.495	1.492	1.490	1.486	1.484	1.480	1.478	1.475	1.471	1.468	1.465	1.462	1.460	1.458	1.455	1.455	1.452	1.451	1.451	1.451	1.451	1.452	1.454	1.456	1.459	1.462	1.466	1.470	1.475	1.480	1.486	1.494	1.501	1.510	1.519	1.529	1.540	1.550	1.564	1.575	1.589	1.602	1.618	1.632	1.649	1.665	1.682	1.699	1.718	1.736	1.755	1.772	1.792	1.812	1.832	1.852	1.872	1.892	1.912	1.932	1.954	1.975	1.994	2.015	2.035	2.054	2.075	2.094	2.112	2.130	2.148	2.165	2.181	2.198	2.214	2.228	2.242	2.256	2.270	2.281	2.294	2.304	2.314	2.322	2.331	2.339	2.346	2.351	2.356	2.361	2.364	2.366	2.366	2.368	2.366	2.366	2.364	2.360	2.356	2.351	2.346	2.339	2.332	2.325	2.316	2.306	2.298	2.288	2.276	2.265	2.252	2.241	2.229	2.215	2.201	2.188	2.174	2.159	2.145	2.130	2.115	2.101	2.086	2.072	2.058	2.044	2.031	2.018	2.004	1.992	1.980	1.969	1.958	1.946	1.939	1.929	1.920	1.912	1.906	1.901	1.895	1.891	1.889	1.886	1.884	1.884	1.884	1.884	1.888	1.889	1.892	1.896	1.901	1.906	1.912	1.920	1.928	1.934	1.942	1.951	1.960	1.969	1.980	1.989	1.999	2.009	2.019	2.029	2.038	2.047	2.058	2.065	2.075	2.082	2.091	2.098	2.104	2.110	2.115	2.120	2.122	2.125	2.128	2.129	2.129	2.128	2.125	2.122	2.119	2.114	2.109	2.102	2.095	2.086	2.078	2.068	2.058	2.046	2.035	2.022	2.009	1.996	1.981	1.966	1.952	1.936	1.920	1.905	1.888	1.872	1.856	1.840	1.824	1.808	1.791	1.775	1.760	1.745	1.730	1.715	1.700	1.686	1.674	1.660	1.649	1.638	1.626	1.616	1.606	1.598	1.589	1.581	1.574	1.568	1.562	1.556	1.552	1.549	1.545	1.542	1.540	1.540	1.539	1.539	1.539	1.539	1.540	1.541	1.542	1.544	1.546	1.549	1.550	1.551	1.554	1.556	1.558	1.560	1.561	1.562	1.564	1.564	1.565	1.565	1.564	1.564	1.562	1.560	1.559	1.555	1.551	1.548	1.542	1.536	1.531	1.524	1.516	1.509	1.500	1.491	1.481	1.471	1.460	1.449	1.436	1.424	1.411	1.398	1.382	1.368	1.352	1.338	1.321	1.306	1.290	1.275	1.258	1.241	1.225	1.208	1.191	1.174	1.156	1.141	1.124	1.108	1.091	1.075	1.060	1.044	1.029	1.015	0.999	0.985	0.971	0.958	0.944	0.931	0.919	0.906	0.896	0.885	0.875	0.865	0.855	0.846	0.838	0.830	0.822	0.815	0.809	0.802	0.798	0.792	0.789	0.784	0.781	0.778	0.776	0.774	0.771	0.771	0.771	0.771	0.771	0.772	0.774	0.775	0.776	0.779	0.782	0.786	0.790	0.794	0.799	0.804	0.809	0.815	0.820	0.826	0.832	0.839	0.845	0.854	0.860	0.868	0.875	0.882	0.891	0.899	0.906	0.914	0.922	0.930	0.939	0.946	0.955	0.962	0.970	0.976	0.984	0.990	0.996	1.002	1.009	1.015	1.020	1.025	1.030	1.035	1.039	1.044	1.046	1.050	1.054	1.056	1.059	1.060	1.061	1.062	1.064	1.065	1.065	1.065	1.066	1.066	1.066	1.066	1.065	1.065	1.065	1.065	1.066	1.066	1.066	1.068	1.069	1.070	1.071	1.074	1.078	1.080	1.082	1.088	1.092	1.098	1.104	1.110	1.118	1.125	1.135	1.144	1.154	1.164	1.176	1.189	1.201	1.215	1.229	1.244	1.259	1.275	1.291	1.309	1.325	1.342	1.361	1.380	1.398	1.416	1.435	1.454	1.472	1.491	1.510	1.529	1.548	1.565	1.585	1.601	1.619	1.636	1.654	1.670	1.686	1.700	1.715	1.730	1.742	1.756	1.768	1.779	1.790	1.799	1.809	1.816	1.825	1.831	1.838	1.844	1.849	1.852	1.855	1.859	1.860	1.861	1.861	1.861	1.861	1.860	1.858	1.855	1.852	1.849	1.844	1.840	1.834	1.828	1.822	1.815	1.809	1.801	1.795	1.786	1.779	1.770	1.761	1.752	1.744	1.734	1.725	1.715	1.705	1.695	1.685	1.675	1.665	1.655	1.646	1.636	1.626	1.618	1.609	1.600	1.591	1.582	1.576	1.569	1.561	1.556	1.549	1.545	1.540	1.536	1.534	1.530	1.529	1.528	1.528	1.528	1.530	1.531	1.535	1.539	1.545	1.550	1.559	1.565	1.574	1.585	1.596	1.608	1.619	1.632	1.648	1.662	1.679	1.695	1.714	1.732	1.752	1.772	1.792	1.814	1.835	1.858	1.881	1.902	1.926	1.950	1.972	1.998	2.020	2.045	2.069	2.091	2.115	2.138	2.161	2.182	2.205	2.226	2.246	2.266	2.286	2.305	2.322	2.340	2.358	2.374	2.389	2.404	2.418	2.430	2.442	2.454	2.464	2.474	2.482	2.491	2.499	2.505	2.511	2.516	2.520	2.524	2.528	2.529	2.531	2.532	2.532	2.534	2.532	2.532	2.531	2.530	2.528	2.526	2.524	2.521	2.518	2.515	2.511	2.508	2.504	2.499	2.494	2.490	2.485	2.479	2.474	2.468	2.461	2.456	2.449	2.442	2.435	2.429	2.421	2.414	2.406	2.398	2.389	2.380	2.371	2.362	2.352	2.344	2.332	2.324	2.312	2.302	2.291	2.281	2.270	2.259	2.248	2.236	2.225	2.214	2.201	2.190	2.178	2.168	2.156	2.145	2.134	2.124	2.114	2.104	2.095	2.086	2.078	2.070	2.061	2.054	2.047	2.042	2.038	2.034	2.030	2.027	2.026	2.026	2.026	2.026	2.027	2.031	2.035	2.040	2.044	2.050	2.058	2.065	2.074	2.084	2.095	2.105	2.118	2.130	2.142	2.156	2.171	2.185	2.200	2.215	2.232	2.248	2.264	2.281	2.298	2.314	2.330	2.346	2.362	2.379	2.394	2.409	2.422	2.436	2.449	2.461	2.474	2.485	2.495	2.505	2.512	2.520	2.526	2.532	2.536	2.540	2.541	2.542	2.542	2.540	2.538	2.534	2.528	2.522	2.514	2.505	2.496	2.485	2.471	2.459	2.444	2.429	2.414	2.396	2.379	2.360	2.341	2.321	2.301	2.280	2.259	2.236	2.215	2.194	2.170	2.148	2.125	2.102	2.079	2.056	2.033	2.010	1.989	1.968	1.945	1.925	1.905	1.885	1.865	1.846	1.829	1.811	1.794	1.778	1.762	1.748	1.734	1.721	1.708	1.696	1.685	1.675	1.666	1.658	1.650	1.642	1.636	1.631	1.625	1.621	1.616	1.614	1.610	1.609	1.606	1.606	1.605	1.604	1.605	1.605	1.605	1.606	1.608	1.608	1.610	1.611	1.612	1.615	1.616	1.619	1.621	1.622	1.625	1.629	1.631	1.632	1.635	1.639	1.640	1.641	1.644	1.645	1.646	1.649	1.650	1.651	1.654	1.654	1.655	1.656	1.658	1.659	1.660	1.660	1.660	1.661	1.662	1.664	1.664	1.665	1.666	1.665	1.666	1.666	1.669	1.669	1.669	1.670	1.672	1.672	1.674	1.676	1.678	1.680	1.681	1.684	1.686	1.690	1.692	1.696	1.700	1.702	1.706	1.711	1.715	1.720	1.725	1.729	1.734	1.740	1.745	1.749	1.755	1.760	1.766	1.772	1.778	1.784	1.790	1.794	1.800	1.806	1.810	1.815	1.820	1.825	1.829	1.832	1.836	1.839	1.842	1.845	1.846	1.849	1.850	1.849	1.849	1.848	1.848	1.845	1.842	1.840	1.836	1.831	1.826	1.821	1.815	1.808	1.800	1.794	1.785	1.775	1.765	1.754	1.744	1.731	1.720	1.708	1.695	1.681	1.668	1.652	1.639	1.622	1.608	1.592	1.575	1.560	1.542	1.525	1.508	1.491	1.475	1.456	1.440	1.422	1.405	1.388	1.370	1.354	1.336	1.321	1.305	1.288	1.272	1.256	1.242	1.228	1.212	1.198	1.184	1.171	1.156	1.144	1.131	1.120	1.108	1.096	1.086	1.076	1.066	1.056	1.049	1.040	1.032	1.025	1.019	1.012	1.006	1.001	0.998	0.994	0.989	0.985	0.982	0.981	0.979	0.978	0.976	0.975	0.976	0.975	0.975	0.975	0.975	0.975	0.975	0.976	0.976	0.976	0.978	0.976	0.976	0.976	0.976	0.975	0.974	0.972	0.971	0.969	0.966	0.962	0.959	0.955	0.951	0.946	0.940	0.934	0.928	0.920	0.911	0.904	0.894	0.886	0.875	0.866	0.855	0.844	0.832	0.821	0.808	0.796	0.784	0.771	0.758	0.746	0.732	0.720	0.708	0.695	0.682	0.671	0.659	0.648	0.638	0.628	0.618	0.608	0.599	0.592	0.584	0.579	0.571	0.568	0.562	0.559	0.556	0.555	0.554	0.554	0.555	0.556	0.559	0.560	0.565	0.569	0.575	0.580	0.588	0.595	0.602	0.611	0.621	0.631	0.642	0.654	0.665	0.676	0.689	0.701	0.715	0.728	0.740	0.754	0.768	0.781	0.795	0.810	0.822	0.836	0.850	0.864	0.876	0.890	0.901	0.915	0.928	0.940	0.951	0.962	0.975	0.986	0.998	1.009	1.019	1.029	1.039	1.048	1.058	1.066	1.075	1.082	1.091	1.099	1.108	1.114	1.122	1.129	1.136	1.141	1.148	1.154	1.160	1.166	1.171	1.178	1.182	1.188	1.192	1.198	1.202	1.208	1.214	1.219	1.224	1.230	1.234	1.240	1.246	1.252	1.260	1.269	1.276	1.284	1.292	1.302	1.311	1.321	1.331	1.344	1.355	1.366	1.379	1.391	1.405	1.419	1.435	1.449	1.465	1.482	1.499	1.516	1.535	1.555	1.575	1.595	1.616	1.638	1.660	1.682	1.704	1.728	1.751	1.774	1.799	1.822	1.848	1.871	1.896	1.921	1.946	1.970	1.994	2.020	2.044	2.068	2.090	2.114	2.136	2.158	2.180	2.200	2.220	2.240	2.260	2.278	2.295	2.310	2.326	2.341	2.355	2.368	2.380	2.391	2.401	2.410	2.418	2.426	2.431	2.438	2.440	2.444	2.446	2.449	2.449	2.449	2.448	2.446	2.444	2.441	2.438	2.432	2.428	2.421	2.415	2.408	2.401	2.394	2.385	2.378	2.368	2.360	2.350	2.341	2.332	2.322	2.312	2.305	2.295	2.285	2.275	2.265	2.258	2.248	2.239	2.230	2.221	2.214	2.205	2.199	2.192	2.184	2.179	2.172	2.166	2.161	2.156	2.150	2.146	2.142	2.139	2.135	2.132	2.130	2.129	2.128	2.125	2.125	100.000	5.000	2.000	1.000	2.000	0.000	0.000	0.000	0.000	0.000	0.000	0.000	0.000	0.000	0.000	0.000	0.000	0.000	1.812	1.819	1.824	1.831	1.838	1.844	1.849	1.856	1.861	1.868	1.874	1.879	1.886	1.891	1.898	1.904	1.909	1.916	1.921	1.928	1.932	1.939	1.944	1.950	1.956	1.961	1.968	1.972	1.979	1.984	1.988	1.992	1.998	2.002	2.006	2.010	2.014	2.018	2.020	2.022	2.024	2.027	2.029	2.029	2.030	2.030	2.031	2.030	2.029	2.027	2.025	2.024	2.021	2.019	2.015	2.013	2.009	2.004	2.000	1.994	1.989	1.984	1.978	1.971	1.966	1.959	1.952	1.946	1.939	1.932	1.926	1.919	1.912	1.906	1.900	1.895	1.888	1.882	1.878	1.874	1.869	1.864	1.861	1.856	1.855	1.852	1.850	1.849	1.848	1.849	1.849	1.850	1.851	1.854	1.858	1.860	1.865	1.869	1.875	1.880	1.888	1.894	1.901	1.910	1.919	1.929	1.939	1.949	1.960	1.971	1.984	1.996	2.009	2.021	2.035	2.049	2.064	2.078	2.092	2.106	2.120	2.135	2.150	2.165	2.180	2.195	2.210	2.225	2.240	2.254	2.269	2.284	2.298	2.311	2.325	2.339	2.351	2.365	2.376	2.389	2.401	2.412	2.424	2.434	2.444	2.455	2.464	2.475	2.484	2.491	2.500	2.508	2.515	2.522	2.528	2.535	2.540	2.545	2.551	2.556	2.561	2.565	2.569	2.572	2.576	2.578	2.580	2.582	2.585	2.586	2.588	2.589	2.590	2.590	2.589	2.590	2.588	2.588	2.586	2.584	2.581	2.580	2.576	2.574	2.571	2.566	2.562	2.558	2.554	2.549	2.542	2.538	2.531	2.524	2.516	2.510	2.502	2.495	2.486	2.479	2.470	2.461	2.452	2.444	2.434	2.424	2.415	2.405	2.396	2.388	2.378	2.369	2.359	2.351	2.342	2.335	2.328	2.320	2.312	2.306	2.301	2.295	2.290	2.285	2.282	2.280	2.279	2.278	2.276	2.278	2.279	2.282	2.285	2.290	2.295	2.300	2.309	2.316	2.325	2.335	2.346	2.356	2.369	2.384	2.398	2.412	2.428	2.444	2.460	2.478	2.495	2.515	2.534	2.552	2.571	2.591	2.610	2.630	2.650	2.669	2.688	2.706	2.725	2.742	2.759	2.776	2.791	2.806	2.820	2.832	2.844	2.855	2.864	2.872	2.879	2.885	2.889	2.891	2.892	2.892	2.890	2.886	2.881	2.875	2.868	2.858	2.848	2.834	2.821	2.805	2.789	2.770	2.750	2.730	2.709	2.686	2.662	2.639	2.612	2.586	2.560	2.532	2.505	2.476	2.449	2.419	2.390	2.362	2.334	2.305	2.276	2.249	2.222	2.195	2.170	2.144	2.119	2.095	2.072	2.051	2.030	2.011	1.991	1.974	1.958	1.942	1.929	1.915	1.904	1.894	1.884	1.875	1.869	1.862	1.858	1.854	1.851	1.850	1.849	1.849	1.850	1.852	1.856	1.859	1.864	1.868	1.872	1.879	1.884	1.891	1.899	1.904	1.912	1.919	1.926	1.932	1.940	1.948	1.955	1.961	1.969	1.976	1.982	1.989	1.994	2.000	2.005	2.009	2.014	2.018	2.021	2.024	2.026	2.029	2.031	2.031	2.034	2.034	2.034	2.035	2.034	2.034	2.034	2.033	2.031	2.029	2.029	2.026	2.024	2.022	2.020	2.018	2.015	2.014	2.011	2.007	2.006	2.004	2.001	1.998	1.995	1.994	1.991	1.990	1.988	1.986	1.985	1.984	1.982	1.981	1.980	1.979	1.980	1.980	1.980	1.979	1.980	1.981	1.981	1.982	1.984	1.985	1.986	1.988	1.988	1.990	1.991	1.994	1.995	1.998	1.999	2.001	2.002	2.004	2.006	2.007	2.010	2.013	2.014	2.015	2.016	2.019	2.020	2.021	2.021	2.022	2.022	2.024	2.024	2.024	2.022	2.022	2.021	2.019	2.016	2.015	2.013	2.010	2.006	2.001	1.999	1.994	1.989	1.982	1.978	1.970	1.964	1.956	1.949	1.939	1.931	1.920	1.911	1.900	1.889	1.878	1.865	1.852	1.839	1.825	1.811	1.795	1.780	1.765	1.749	1.731	1.715	1.698	1.680	1.661	1.644	1.625	1.608	1.588	1.570	1.550	1.531	1.512	1.492	1.472	1.454	1.435	1.416	1.398	1.379	1.361	1.342	1.325	1.308	1.292	1.276	1.260	1.244	1.230	1.216	1.202	1.190	1.179	1.168	1.158	1.148	1.139	1.131	1.124	1.118	1.112	1.108	1.104	1.101	1.099	1.096	1.096	1.095	1.096	1.098	1.099	1.101	1.105	1.108	1.111	1.115	1.120	1.124	1.128	1.132	1.136	1.141	1.145	1.150	1.152	1.156	1.160	1.162	1.164	1.166	1.166	1.168	1.166	1.166	1.164	1.160	1.158	1.151	1.146	1.140	1.132	1.122	1.114	1.104	1.091	1.079	1.065	1.052	1.038	1.021	1.005	0.988	0.970	0.951	0.932	0.914	0.894	0.872	0.854	0.831	0.811	0.790	0.770	0.749	0.726	0.706	0.686	0.668	0.649	0.630	0.612	0.595	0.579	0.562	0.549	0.534	0.521	0.510	0.499	0.489	0.480	0.471	0.464	0.459	0.452	0.449	0.446	0.444	0.442	0.442	0.445	0.446	0.450	0.455	0.459	0.465	0.471	0.479	0.485	0.494	0.504	0.514	0.524	0.534	0.545	0.555	0.568	0.579	0.591	0.604	0.615	0.628	0.640	0.652	0.665	0.678	0.689	0.701	0.714	0.726	0.738	0.750	0.761	0.774	0.785	0.798	0.808	0.820	0.831	0.842	0.854	0.865	0.876	0.888	0.899	0.910	0.921	0.931	0.942	0.954	0.965	0.976	0.988	0.999	1.010	1.021	1.034	1.045	1.058	1.071	1.082	1.095	1.109	1.122	1.135	1.149	1.162	1.178	1.192	1.206	1.221	1.236	1.252	1.268	1.284	1.300	1.318	1.334	1.351	1.368	1.385	1.402	1.420	1.438	1.455	1.472	1.491	1.509	1.528	1.546	1.565	1.584	1.601	1.620	1.640	1.658	1.678	1.696	1.714	1.732	1.751	1.770	1.790	1.808	1.826	1.845	1.862	1.880	1.898	1.916	1.932	1.950	1.968	1.984	2.000	2.016	2.033	2.049	2.064	2.079	2.092	2.106	2.120	2.132	2.146	2.158	2.169	2.180	2.191	2.201	2.210	2.219	2.226	2.235	2.242	2.249	2.255	2.260	2.265	2.269	2.271	2.274	2.276	2.278	2.278	2.279	2.278	2.276	2.275	2.272	2.269	2.265	2.261	2.256	2.250	2.244	2.238	2.230	2.222	2.216	2.208	2.199	2.190	2.180	2.172	2.162	2.151	2.141	2.130	2.120	2.109	2.099	2.088	2.076	2.065	2.054	2.042	2.033	2.020	2.010	1.999	1.989	1.979	1.968	1.959	1.949	1.939	1.930	1.920	1.911	1.902	1.895	1.886	1.879	1.872	1.865	1.858	1.850	1.845	1.838	1.831	1.825	1.820	1.814	1.809	1.802	1.798	1.792	1.789	1.784	1.780	1.776	1.771	1.768	1.764	1.759	1.755	1.751	1.748	1.742	1.738	1.735	1.731	1.728	1.724	1.720	1.715	1.711	1.708	1.705	1.701	1.698	1.695	1.691	1.688	1.685	1.682	1.680	1.678	1.676	1.672	1.671	1.669	1.668	1.666	1.664	1.664	1.662	1.662	1.662	1.661	1.661	1.661	1.662	1.664	1.662	1.665	1.666	1.668	1.669	1.671	1.672	1.675	1.678	1.680	1.682	1.686	1.690	1.694	1.698	1.701	1.705	1.709	1.714	1.718	1.722	1.726	1.731	1.735	1.740	1.745	1.750	1.755	1.760	1.766	1.771	1.776	1.782	1.788	1.794	1.799	1.805	1.810	1.816	1.822	1.829	1.834	1.841	1.848	1.852	1.859	1.865	1.871	1.878	1.884	1.890	1.896	1.902	1.909	1.915	1.921	1.926	1.932	1.939	1.944	1.950	1.955	1.961	1.965	1.971	1.975	1.980	1.984	1.988	1.991	1.994	1.998	2.000	2.002	2.005	2.006	2.006	2.007	2.009	2.009	2.007	2.006	2.006	2.005	2.002	2.001	1.999	1.996	1.994	1.991	1.989	1.985	1.982	1.979	1.975	1.971	1.968	1.964	1.960	1.956	1.952	1.949	1.945	1.941	1.940	1.936	1.934	1.931	1.930	1.928	1.926	1.926	1.925	1.925	1.926	1.928	1.929	1.930	1.932	1.935	1.939	1.941	1.945	1.950	1.954	1.958	1.964	1.969	1.974	1.980	1.986	1.992	1.999	2.005	2.011	2.018	2.025	2.031	2.038	2.045	2.051	2.058	2.065	2.070	2.076	2.082	2.089	2.094	2.100	2.106	2.111	2.118	2.122	2.128	2.132	2.139	2.144	2.150	2.155	2.161	2.168	2.174	2.180	2.188	2.195	2.202	2.211	2.220	2.230	2.240	2.251	2.262	2.275	2.288	2.301	2.315	2.330	2.346	2.364	2.382	2.401	2.421	2.442	2.464	2.486	2.510	2.534	2.559	2.585	2.611	2.639	2.666	2.694	2.722	2.751	2.781	2.811	2.840	2.871	2.901	2.930	2.961	2.991	3.020	3.049	3.078	3.106	3.134	3.161	3.186	3.212	3.236	3.260	3.282	3.304	3.324	3.344	3.361	3.379	3.394	3.409	3.420	3.432	3.442	3.451	3.460	3.465	3.471	3.476	3.478	3.480	3.480	3.479	3.476	3.474	3.469	3.464	3.458	3.451	3.442	3.435	3.426	3.416	3.405	3.394	3.382	3.370	3.358	3.345	3.331	3.319	3.305	3.291	3.278	3.262	3.249	3.234	3.219	3.206	3.191	3.176	3.161	3.146	3.132	3.118	3.104	3.090	3.075	3.060	3.045	3.030	3.016	3.000	2.986	2.970	2.955	2.939	2.922	2.906	2.890	2.872	2.855	2.838	2.820	2.801	2.782	2.761	2.742	2.721	2.701	2.680	2.658	2.636	2.614	2.590	2.566	2.542	2.518	2.492	2.468	2.441	2.415	2.386	2.360	2.334	2.306	2.278	2.249	2.220	2.192	2.164	2.135	2.106	2.078	2.047	2.020	1.991	1.962	1.935	1.908	1.880	1.852	1.826	1.799	1.774	1.748	1.722	1.699	1.675	1.651	1.628	1.605	1.584	1.562	1.542	1.521	1.502	1.484	1.468	1.450	1.434	1.419	1.404	1.390	1.376	1.364	1.352	1.342	1.332	1.322	1.312	1.305	1.298	1.290	1.285	1.279	1.274	1.269	1.265	1.262	1.260	1.258	1.255	1.254	1.252	1.251	1.251	1.250	1.250	1.251	1.251	1.252	1.252	1.254	1.255	1.256	1.258	1.260	1.262	1.264	1.266	1.269	1.270	1.274	1.275	1.278	1.280	1.282	1.286	1.288	1.291	1.294	1.296	1.299	1.301	1.305	1.308	1.311	1.315	1.319	1.321	1.326	1.330	1.334	1.339	1.344	1.349	1.355	1.360	1.365	1.370	1.378	1.384	1.389	1.396	1.404	1.411	1.419	1.425	1.434	1.442	1.451	1.460	1.468	1.478	1.488	1.496	1.505	1.515	1.525	1.535	1.544	1.554	1.562	1.572	1.584	1.592	1.602	1.611	1.621	1.629	1.638	1.646	1.654	1.662	1.670	1.678	1.685	1.691	1.698	1.704	1.710	1.716	1.721	1.726	1.731	1.735	1.738	1.741	1.744	1.746	1.749	1.750	1.751	1.752	1.754	1.752	1.754	1.752	1.752	1.751	1.750	1.749	1.746	1.744	1.742	1.739	1.736	1.732	1.730	1.726	1.722	1.719	1.715	1.711	1.706	1.702	1.700	1.695	1.691	1.686	1.682	1.678	1.674	1.669	1.664	1.660	1.655	1.651	1.646	1.642	1.640	1.635	1.631	1.628	1.625	1.622	1.619	1.618	1.615	1.612	1.611	1.610	1.610	1.609	1.609	1.609	1.609	1.610	1.610	1.612	1.614	1.616	1.619	1.621	1.626	1.630	1.634	1.639	1.645	1.650	1.656	1.662	1.670	1.679	1.685	1.694	1.702	1.711	1.720	1.728	1.738	1.746	1.756	1.765	1.775	1.785	1.795	1.805	1.814	1.822	1.832	1.841	1.850	1.859	1.868	1.875	1.882	1.889	1.896	1.902	1.908	1.911	1.916	1.920	1.922	1.925	1.926	1.926	1.928	1.926	1.925	1.922	1.919	1.915	1.910	1.905	1.900	1.894	1.886	1.879	1.871	1.862	1.855	1.845	1.836	1.826	1.816	1.806	1.796	1.785	1.775	1.765	1.754	1.745	1.735	1.725	1.715	1.706	1.698	1.689	1.681	1.674	1.668	1.661	1.654	1.649	1.644	1.640	1.635	1.632	1.630	1.626	1.625	1.625	1.624	1.624	1.624	1.624	1.625	1.628	1.629	1.631	1.631	1.634	1.636	1.638	1.640	1.641	1.644	1.645	1.645	1.646	1.648	1.648	1.648	1.646	1.645	1.644	1.641	1.639	1.635	1.630	1.625	1.620	1.614	1.608	1.599	1.591	1.582	1.571	1.562	1.551	1.539	1.528	1.515	1.500	1.488	1.472	1.459	1.444	1.429	1.414	1.399	1.382	1.368	1.351	1.336	1.320	1.306	1.291	1.275	1.261	1.248	1.234	1.220	1.208	1.195	1.184	1.172	1.162	1.152	1.144	1.136	1.129	1.122	1.116	1.110	1.106	1.104	1.101	1.099	1.098	1.096	1.096	1.098	1.099	1.101	1.102	1.106	1.109	1.112	1.118	1.121	1.126	1.132	1.138	1.142	1.148	1.155	1.160	1.166	1.172	1.179	1.185	1.191	1.196	1.201	1.208	1.212	1.216	1.222	1.226	1.229	1.232	1.235	1.239	1.241	1.242	1.245	1.246	1.248	1.248	1.248	1.250	1.249	1.249	1.249	1.248	1.248	1.246	1.246	1.245	1.244	1.244	1.242	1.241	1.240	1.240	1.240	1.240	1.240	1.240	1.241	1.241	1.244	1.244	1.246	1.249	1.251	1.254	1.258	1.261	1.266	1.271	1.278	1.284	1.291	1.298	1.308	1.316	1.326	1.336	1.348	1.359	1.371	1.385	1.399	1.412	1.428	1.441	1.458	1.474	1.491	1.509	1.528	1.546	1.565	1.585	1.605	1.626	1.646	1.668	1.690	1.711	1.734	1.755	1.779	1.800	1.824	1.845	1.869	1.891	1.914	1.936	1.959	1.981	2.004	2.024	2.046	2.066	2.088	2.108	2.129	2.148	2.166	2.185	2.202	2.220	2.238	2.255	2.271	2.285	2.300	2.314	2.326	2.339	2.350	2.361	2.371	2.381	2.389	2.398	2.404	2.410	2.416	2.421	2.425	2.428	2.431	2.434	2.435	2.436	2.436	2.435	2.434	2.431	2.430	2.426	2.422	2.420	2.415	2.410	2.404	2.398	2.391	2.384	2.376	2.369	2.360	2.351	2.341	2.332	2.324	2.314	2.304	2.294	2.284	2.272	2.264	2.251	2.240	2.230	2.219	2.208	2.195	2.184	2.171	2.160	2.148	2.136	2.124	2.112	2.101	2.089	2.078	2.065	2.051	2.040	2.026	2.014	2.001	1.988	1.974	1.960	1.946	1.932	1.919	1.904	1.890	1.875	1.861	1.846	1.831	1.816	1.800	1.785	1.770	1.754	1.738	1.721	1.705	1.690	1.674	1.658	1.640	1.624	1.608	1.590	1.574	1.559	1.542	1.526	1.511	1.496	1.481	1.468	1.452	1.439	1.426	1.414	1.401	1.390	1.379	1.369	1.358	1.350	1.342	1.334	1.329	1.321	1.318	1.314	1.311	1.310	1.309	1.308	1.309	1.311	1.314	1.318	1.322	1.328	1.334	1.340	1.349	1.358	1.368	1.376	1.388	1.400	1.412	1.424	1.438	1.451	1.465	1.479	1.494	1.509	1.524	1.539	1.554	1.570	1.585	1.600	1.615	1.629	1.644	1.659	1.671	1.685	1.698	1.710	1.721	1.732	1.742	1.752	1.761	1.770	1.778	1.785	1.791	1.796	1.801	1.804	1.806	1.809	1.810	1.811	1.811	1.810	1.809	1.806	1.804	1.800	1.796	1.790	1.786	1.779	1.772	1.765	1.758	1.749	1.740	1.731	1.722	1.711	1.701	1.691	1.681	1.670	1.659	1.648	1.636	1.625	1.612	1.600	1.589	1.576	1.564	1.551	1.539	1.526	1.514	1.501	1.489	1.476	1.464	1.451	1.439	1.426	1.414	1.401	1.389	1.376	1.364	1.352	1.338	1.326	1.314	1.301	1.289	1.275	1.261	1.249	1.238	1.222	1.210	1.198	1.184	1.170	1.156	1.142	1.129	1.116	1.101	1.086	1.074	1.059	1.045	1.029	1.014	0.999	0.985	0.969	0.954	0.939	0.922	0.906	0.891	0.875	0.859	0.841	0.825	0.809	0.792	0.775	0.759	0.740	0.724	0.706	0.689	0.670	0.652	0.635	0.618	0.599	0.581	0.564	0.545	0.525	0.507	0.489	0.470	0.451	0.432	0.414	0.394	0.375	0.355	0.336	0.316	0.296	0.276	0.256	0.236	0.215	0.195	0.175	0.154	0.132	0.111	0.091	0.070	0.049	0.029	0.008	-0.014	-0.036	-0.056	-0.076	-0.098	-0.119	-0.139	-0.159	-0.179	-0.199	-0.218	-0.236	-0.254	-0.271	-0.289	-0.305	-0.320	-0.335	-0.350	-0.364	-0.375	-0.388	-0.398	-0.406	-0.415	-0.422	-0.428	-0.431	-0.435	-0.436	-0.436	-0.435	-0.432	-0.428	-0.421	-0.414	-0.404	-0.394	-0.382	-0.368	-0.354	-0.336	-0.319	-0.299	-0.279	-0.256	-0.234	-0.209	-0.184	-0.158	-0.129	-0.101	-0.072	-0.044	-0.014	0.018	0.048	0.080	0.110	0.142	0.172	0.204	0.234	0.265	0.294	0.324	0.351	0.379	0.406	0.431	0.456	0.479	0.501	0.524	0.544	0.561	0.579	0.596	0.611	0.624	0.636	0.648	0.656	0.665	0.671	0.678	0.681	0.685	0.688	0.689	0.689	0.689	0.686	0.684	0.681	0.676	0.672	0.669	0.664	0.659	0.652	0.648	0.641	0.635	0.630	0.624	0.620	0.615	0.609	0.605	0.601	0.598	0.595	0.592	0.591	0.590	0.590	0.590	0.590	0.590	0.592	0.594	0.596	0.600	0.602	0.606	0.611	0.618	0.622	0.629	0.635	0.641	0.648	0.655	0.662	0.669	0.678	0.684	0.691	0.698	0.705	0.712	0.719	0.725	0.731	0.738	0.744	0.749	0.755	0.759	0.764	0.768	0.772	0.776	0.780	0.782	0.785	0.788	0.790	0.791	0.794	0.796	0.796	0.798	0.799	0.800	0.801	0.802	0.802	0.804	0.804	0.805	0.806	0.806	0.808	0.809	0.810	0.811	0.814	0.815	0.819	0.820	0.824	0.826	0.829	0.834	0.838	0.841	0.846	0.850	0.855	0.861	0.866	0.872	0.879	0.886	0.891	0.899	0.905	0.914	0.921	0.928	0.936	0.944	0.952	0.960	0.968	0.975	0.984	0.990	0.999	1.008	1.014	1.021	1.029	1.035	1.041	1.049	1.055	1.061	1.066	1.074	1.079	1.084	1.088	1.092	1.098	1.100	1.104	1.106	1.109	1.112	1.114	1.115	1.116	1.118	1.118	1.118	1.118	1.116	1.115	1.114	1.111	1.109	1.106	1.102	1.099	1.094	1.090	1.085	1.079	1.072	1.068	1.060	1.052	1.044	1.036	1.026	1.016	1.006	0.995	0.984	0.971	0.959	0.946	0.932	0.919	0.904	0.888	0.872	0.855	0.839	0.821	0.802	0.785	0.765	0.745	0.725	0.705	0.685	0.664	0.644	0.622	0.600	0.580	0.558	0.536	0.514	0.494	0.471	0.451	0.431	0.411	0.390	0.371	0.354	0.336	0.318	0.302	0.286	0.272	0.260	0.248	0.236	0.225	0.218	0.210	0.202	0.198	0.194	0.191	0.191	0.191	0.194	0.198	0.202	0.209	0.216	0.225	0.236	0.249	0.262	0.276	0.292	0.310	0.328	0.348	0.369	0.391	0.414	0.438	0.461	0.486	0.511	0.538	0.565	0.592	0.620	0.648	0.675	0.704	0.730	0.758	0.785	0.812	0.840	0.865	0.891	0.916	0.941	0.965	0.988	1.010	1.031	1.052	1.072	1.091	1.109	1.126	1.142	1.158	1.171	1.185	1.198	1.209	1.220	1.229	1.239	1.246	1.252	1.259	1.265	1.270	1.274	1.278	1.280	1.282	1.285	1.286	1.286	1.288	1.289	1.289	1.288	1.289	1.288	1.288	1.286	1.285	1.285	1.284	1.282	1.282	1.282	1.281	1.281	1.280	1.280	1.280	1.280	1.280	1.280	1.280	1.281	1.281	1.281	1.281	1.282	1.282	1.284	1.282	1.284	1.284	1.284	1.284	1.284	1.284	1.282	1.281	1.280	1.279	1.278	1.275	1.272	1.270	1.268	1.264	1.260	1.255	1.250	1.246	1.240	1.235	1.229	1.221	1.214	1.206	1.199	1.191	1.181	1.172	1.162	1.152	1.142	1.131	1.120	1.109	1.098	1.085	1.072	1.060	1.048	1.034	1.021	1.009	0.995	0.981	0.968	0.955	0.940	0.926	0.912	0.899	0.884	0.871	0.856	0.842	0.830	0.816	0.802	0.789	0.776	0.762	0.751	0.738	0.725	0.714	0.700	0.690	0.678	0.666	0.655	0.645	0.634	0.624	0.615	0.605	0.598	0.588	0.580	0.571	0.565	0.558	0.551	0.546	0.540	0.534	0.530	0.524	0.520	0.516	0.512	0.509	0.504	0.501	0.498	0.495	0.492	0.490	0.489	0.486	0.485	0.484	0.482	0.480	0.479	0.478	0.478	0.475	0.475	0.472	0.472	0.470	0.469	0.466	0.465	0.464	0.461	0.459	0.456	0.452	0.450	0.448	0.444	0.440	0.438	0.432	0.428	0.424	0.419	0.415	0.410	0.405	0.400	0.395	0.389	0.384	0.378	0.371	0.365	0.359	0.352	0.348	0.340	0.335	0.328	0.321	0.315	0.309	0.302	0.298	0.291	0.285	0.280	0.275	0.269	0.265	0.259	0.255	0.250	0.245	0.241	0.238	0.232	0.229	0.225	0.221	0.218	0.215	0.212	0.209	0.205	0.204	0.201	0.199	0.196	0.195	0.192	0.191	0.190	0.189	0.188	0.186	0.185	0.186	0.185	0.185	0.185	0.185	0.185	0.186	0.188	0.188	0.189	0.191	0.192	0.195	0.198	0.200	0.202	0.206	0.210	0.214	0.219	0.224	0.229	0.234	0.240	0.246	0.252	0.260	0.266	0.275	0.282	0.291	0.300	0.308	0.316	0.326	0.335	0.345	0.354	0.364	0.374	0.384	0.392	0.401	0.411	0.420	0.429	0.438	0.446	0.454	0.462	0.469	0.475	0.481	0.488	0.491	0.496	0.501	0.505	0.506	0.509	0.509	0.507	0.507	0.506	0.504	0.499	0.495	0.490	0.482	0.476	0.468	0.459	0.450	0.439	0.429	0.416	0.404	0.391	0.378	0.362	0.349	0.334	0.316	0.300	0.284	0.266	0.249	0.231	0.212	0.195	0.176	0.158	0.139	0.120	0.101	0.084	0.065	0.046	0.029	0.011	-0.006	-0.022	-0.040	-0.055	-0.071	-0.088	-0.101	-0.116	-0.129	-0.142	-0.155	-0.168	-0.179	-0.189	-0.199	-0.209	-0.219	-0.228	-0.234	-0.241	-0.248	-0.252	-0.258	-0.261	-0.265	-0.268	-0.269	-0.270	-0.270	-0.270	-0.269	-0.268	-0.265	-0.261	-0.256	-0.252	-0.246	-0.239	-0.231	-0.224	-0.215	-0.206	-0.196	-0.186	-0.175	-0.164	-0.151	-0.138	-0.125	-0.111	-0.096	-0.081	-0.065	-0.049	-0.032	-0.015	0.001	0.019	0.036	0.054	0.072	0.091	0.110	0.130	0.148	0.168	0.185	0.205	0.224	0.242	0.261	0.279	0.299	0.316	0.335	0.352	0.369	0.388	0.404	0.421	0.438	0.452	0.469	0.484	0.499	0.514	0.529	0.542	0.555	0.569	0.581	0.595	0.606	0.618	0.629	0.640	0.650	0.660	0.669	0.680	0.688	0.696	0.706	0.714	0.721	0.730	0.738	0.746	0.752	0.761	0.769	0.776	0.784	0.790	0.799	0.806	0.812	0.821	0.828	0.836	0.844	0.852	0.861	0.869	0.879	0.888	0.898	0.905	0.915	0.926	0.938	0.948	0.959	0.971	0.982	0.994	1.006	1.019	1.032	1.046	1.060	1.074	1.089	1.102	1.119	1.134	1.150	1.166	1.182	1.199	1.215	1.232	1.251	1.269	1.288	1.305	1.322	1.342	1.360	1.379	1.398	1.415	1.435	1.452	1.471	1.490	1.509	1.528	1.545	1.562	1.581	1.598	1.615	1.631	1.648	1.662	1.678	1.694	1.708	1.721	1.734	1.748	1.760	1.772	1.782	1.794	1.805	1.814	1.822	1.832	1.841	1.849	1.856	1.862	1.870	1.875	1.880	1.885	1.890	1.894	1.899	1.901	1.905	1.908	1.911	1.915	1.918	1.920	1.922	1.925	1.929	1.931	1.934	1.938	1.941	1.945	1.949	1.952	1.956	1.961	1.966	1.972	1.978	1.985	1.991	1.999	2.007	2.016	2.025	2.035	2.045	2.055	2.066	2.078	2.089	2.100	2.114	2.126	2.140	2.154	2.168	2.182	2.198	2.211	2.226	2.242	2.256	2.271	2.288	2.302	2.318	2.332	2.346	2.361	2.375	2.389	2.401	2.415	2.426	2.438	2.450	2.460	2.470	2.480	2.489	2.496	2.504	2.511	2.516	2.522	2.526	2.529	2.531	2.534	2.534	2.534	2.531	2.530	2.528	2.522	2.518	2.512	2.506	2.499	2.491	2.481	2.472	2.462	2.450	2.438	2.425	2.411	2.398	2.384	2.368	2.352	2.336	2.320	2.304	2.286	2.270	2.252	2.234	2.216	2.199	2.180	2.162	2.144	2.125	2.108	2.090	2.072	2.055	2.038	2.020	2.005	1.989	1.974	1.959	1.945	1.930	1.916	1.904	1.891	1.880	1.869	1.859	1.850	1.839	1.831	1.822	1.815	1.808	1.801	1.796	1.790	1.785	1.781	1.778	1.774	1.771	1.769	1.766	1.764	1.762	1.760	1.759	1.759	1.758	1.758	1.756	1.755	1.754	1.754	1.752	1.752	1.751	1.749	1.748	1.746	1.744	1.741	1.739	1.736	1.732	1.729	1.724	1.720	1.715	1.709	1.702	1.696	1.690	1.682	1.676	1.669	1.661	1.652	1.644	1.635	1.626	1.616	1.609	1.600	1.589	1.580	1.572	1.562	1.552	1.545	1.536	1.529	1.520	1.511	1.505	1.499	1.492	1.486	1.481	1.476	1.472	1.469	1.466	1.464	1.462	1.461	1.460	1.461	1.461	1.464	1.468	1.470	1.475	1.480	1.486	1.491	1.498	1.506	1.515	1.524	1.532	1.542	1.552	1.564	1.575	1.586	1.599	1.612	1.624	1.638	1.650	1.664	1.676	1.690	1.702	1.716	1.730	1.741	1.755	1.768	1.779	1.791	1.802	1.814	1.826	1.836	1.846	1.858	1.868	1.876	1.885	1.894	1.902	1.910	1.918	1.925	1.931	1.936	1.944	1.949	1.954	1.959	1.964	1.968	1.971	1.975	1.979	1.982	1.985	1.989	1.992	1.995	1.999	2.002	2.005	2.009	2.011	2.015	2.019	2.021	2.025	2.029	2.033	2.035	2.039	2.042	2.046	2.050	2.055	2.059	2.061	2.066	2.070	2.074	2.078	2.081	2.085	2.088	2.091	2.094	2.098	2.101	2.104	2.105	2.108	2.110	2.111	2.112	2.114	2.116	2.116	2.116	2.116	2.116	2.115	2.114	2.112	2.111	2.109	2.106	2.102	2.099	2.096	2.091	2.088	2.082	2.078	2.074	2.068	2.062	2.058	2.050	2.044	2.039	2.033	2.025	2.019	2.013	2.006	1.999	1.991	1.986	1.980	1.974	1.969	1.962	1.958	1.952	1.948	1.944	1.939	1.935	1.931	1.928	1.925	1.922	1.920	1.918	1.916	1.914	1.914	1.911	1.911	1.911	1.910	1.911	1.911	1.911	1.912	1.914	1.915	1.915	1.916	1.918	1.919	1.920	1.921	1.922	1.924	1.925	1.926	1.926	1.928	1.929	1.930	1.930	1.930	1.930	1.930	1.929	1.929	1.929	1.928	1.926	1.925	1.922	1.920	1.919	1.915	1.912	1.910	1.908	1.904	1.902	1.899	1.895	1.892	1.890	1.888	1.884	1.880	1.878	1.875	1.872	1.869	1.868	1.865	1.864	1.862	1.860	1.860	1.860	1.860	1.860	1.861	1.864	1.865	1.869	1.871	1.875	1.879	1.882	1.889	1.895	1.901	1.908	1.915	1.922	1.930	1.939	1.948	1.958	1.968	1.978	1.988	1.999	2.009	2.019	2.030	2.042	2.054	2.065	2.076	2.088	2.099	2.111	2.121	2.131	2.141	2.152	2.162	2.171	2.180	2.189	2.196	2.204	2.210	2.216	2.221	2.226	2.231	2.235	2.238	2.240	2.241	2.244	2.244	2.242	2.244	2.241	2.240	2.238	2.234	2.230	2.228	2.221	2.218	2.212	2.208	2.202	2.196	2.190	2.184	2.178	2.170	2.164	2.158	2.150	2.144	2.139	2.132	2.128	2.121	2.116	2.112	2.108	2.104	2.099	2.095	2.092	2.091	2.088	2.086	2.085	2.084	2.084	2.082	2.082	2.082	2.085	2.085	2.086	2.089	2.090	2.092	2.094	2.098	2.099	2.101	2.105	2.108	2.110	2.111	2.114	2.118	2.119	2.121	2.124	2.126	2.128	2.129	2.130	2.132	2.134	2.135	2.135	2.136	2.138	2.136	2.138	2.136	2.136	2.135	2.135	2.132	2.132	2.130	2.129	2.128	2.126	2.125	2.122	2.120	2.119	2.118	2.116	2.114	2.112	2.111	2.110	2.109	2.108	2.106	2.106	2.105	2.105	2.104	2.104	2.104	2.104	2.104	2.104	2.104	2.105	2.106	2.106	2.108	2.108	2.109	2.110	2.110	2.110	2.110	2.110	2.110	2.109	2.110	2.109	2.108	2.105	2.104	2.101	2.100	2.099	2.095	2.091	2.089	2.084	2.080	2.076	2.070	2.065	2.059	2.051	2.045	2.039	2.031	2.024	2.016	2.007	2.001	1.992	1.984	1.975	1.966	1.959	1.951	1.942	1.935	1.926	1.920	1.912	1.905	1.899	1.894	1.889	1.885	1.881	1.879	1.876	1.875	1.875	1.875	1.876	1.878	1.881	1.884	1.889	1.895	1.902	1.909	1.919	1.928	1.938	1.949	1.961	1.975	1.988	2.002	2.016	2.033	2.049	2.066	2.082	2.099	2.118	2.135	2.152	2.170	2.188	2.205	2.221	2.239	2.255	2.271	2.286	2.301	2.315	2.329	2.340	2.351	2.360	2.370	2.376	2.384	2.389	2.392	2.394	2.395	2.395	2.392	2.390	2.384	2.378	2.370	2.362	2.351	2.339	2.326	2.311	2.296	2.280	2.262	2.244	2.224	2.204	2.182	2.160	2.139	2.116	2.092	2.070	2.046	2.022	1.998	1.975	1.951	1.929	1.905	1.884	1.861	1.841	1.821	1.801	1.782	1.765	1.746	1.731	1.716	1.702	1.689	1.678	1.668	1.659	1.649	1.642	1.636	1.631	1.628	1.625	1.624	1.622	1.622	1.624	1.625	1.626	1.630	1.634	1.638	1.641	1.646	1.652	1.658	1.662	1.669	1.675	1.680	1.685	1.690	1.694	1.699	1.702	1.706	1.709	1.711	1.711	1.714	1.712	1.710	1.709	1.706	1.702	1.698	1.690	1.682	1.674	1.665	1.655	1.644	1.631	1.619	1.604	1.589	1.572	1.555	1.538	1.519	1.500	1.480	1.460	1.438	1.418	1.395	1.372	1.350	1.328	1.305	1.282	1.260	1.238	1.215	1.194	1.172	1.151	1.130	1.111	1.091	1.072	1.055	1.038	1.022	1.008	0.994	0.981	0.969	0.959	0.950	0.942	0.935	0.930	0.926	0.922	0.921	0.921	0.924	0.926	0.930	0.935	0.941	0.950	0.960	0.970	0.982	0.995	1.009	1.022	1.039	1.056	1.075	1.092	1.112	1.132	1.154	1.175	1.198	1.219	1.241	1.265	1.288	1.311	1.334	1.358	1.380	1.401	1.425	1.448	1.469	1.489	1.509	1.529	1.549	1.568	1.585	1.601	1.619	1.634	1.648	1.661	1.675	1.686	1.696	1.705	1.715	1.722	1.729	1.735	1.740	1.744	1.746	1.749	1.750	1.750	1.750	1.750	1.749	1.746	1.742	1.740	1.736	1.732	1.729	1.724	1.719	1.712	1.708	1.702	1.698	1.691	1.685	1.681	1.676	1.669	1.665	1.660	1.655	1.651	1.646	1.644	1.639	1.636	1.635	1.631	1.630	1.629	1.628	1.628	1.628	1.628	1.628	1.629	1.630	1.631	1.632	1.635	1.638	1.640	1.642	1.645	1.648	1.650	1.654	1.656	1.660	1.662	1.666	1.669	1.672	1.675	1.678	1.681	1.684	1.686	1.686	1.689	1.690	1.690	1.691	1.691	1.691	1.691	1.690	1.688	1.686	1.684	1.681	1.679	1.675	1.671	1.668	1.662	1.658	1.652	1.645	1.640	1.634	1.626	1.618	1.611	1.602	1.594	1.586	1.578	1.568	1.559	1.550	1.539	1.530	1.520	1.510	1.501	1.492	1.482	1.472	1.462	1.454	1.444	1.435	1.425	1.416	1.406	1.399	1.389	1.380	1.372	1.365	1.358	1.350	1.342	1.336	1.330	1.322	1.318	1.312	1.306	1.301	1.296	1.291	1.288	1.282	1.279	1.275	1.270	1.268	1.264	1.262	1.259	1.255	1.254	1.251	1.250	1.248	1.245	1.242	1.241	1.239	1.238	1.236	1.235	1.234	1.232	1.231	1.229	1.228	1.228	1.226	1.225	1.224	1.224	1.222	1.222	1.220	1.220	1.219	1.219	1.218	1.216	1.216	1.215	1.215	1.214	1.214	1.211	1.211	1.211	1.210	1.209	1.208	1.208	1.205	1.204	1.204	1.201	1.200	1.200	1.198	1.196	1.195	1.194	1.191	1.189	1.188	1.185	1.182	1.180	1.178	1.174	1.170	1.169	1.165	1.161	1.156	1.152	1.149	1.142	1.139	1.134	1.130	1.125	1.119	1.114	1.109	1.104	1.098	1.091	1.085	1.080	1.072	1.066	1.060	1.054	1.046	1.039	1.034	1.026	1.019	1.011	1.005	0.998	0.990	0.984	0.976	0.971	0.965	0.958	0.951	0.944	0.938	0.931	0.924	0.919	0.911	0.905	0.899	0.891	0.885	0.879	0.871	0.865	0.858	0.851	0.844	0.836	0.829	0.821	0.814	0.805	0.798	0.788	0.779	0.770	0.759	0.749	0.738	0.728	0.715	0.704	0.691	0.678	0.664	0.650	0.635	0.620	0.604	0.590	0.574	0.556	0.539	0.522	0.506	0.489	0.470	0.452	0.434	0.415	0.398	0.379	0.361	0.341	0.324	0.306	0.288	0.270	0.252	0.235	0.218	0.202	0.186	0.170	0.154	0.140	0.126	0.114	0.101	0.089	0.078	0.068	0.058	0.049	0.041	0.034	0.028	0.020	0.016	0.011	0.009	0.006	0.005	0.004	0.002	0.002	0.002	0.004	0.006	0.009	0.012	0.015	0.019	0.022	0.026	0.031	0.036	0.041	0.046	0.051	0.056	0.061	0.068	0.071	0.076	0.080	0.085	0.089	0.092	0.096	0.098	0.101	0.102	0.102	0.105	0.104	0.104	0.102	0.101	0.100	0.096	0.094	0.089	0.084	0.079	0.072	0.066	0.059	0.052	0.044	0.035	0.026	0.018	0.008	-0.001	-0.012	-0.022	-0.034	-0.046	-0.056	-0.068	-0.080	-0.091	-0.104	-0.115	-0.126	-0.139	-0.149	-0.160	-0.170	-0.181	-0.191	-0.200	-0.210	-0.219	-0.226	-0.234	-0.241	-0.248	-0.254	-0.258	-0.262	-0.266	-0.269	-0.270	-0.271	-0.271	-0.271	-0.269	-0.266	-0.264	-0.259	-0.252	-0.246	-0.239	-0.229	-0.221	-0.209	-0.199	-0.186	-0.171	-0.159	-0.142	-0.128	-0.110	-0.094	-0.076	-0.056	-0.038	-0.018	0.001	0.022	0.044	0.065	0.086	0.109	0.131	0.152	0.176	0.199	0.220	0.242	0.265	0.286	0.308	0.329	0.349	0.370	0.389	0.409	0.426	0.444	0.461	0.476	0.491	0.506	0.519	0.531	0.542	0.552	0.561	0.570	0.578	0.584	0.589	0.592	0.595	0.599	0.600	0.599	0.599	0.598	0.595	0.591	0.588	0.582	0.576	0.570	0.562	0.554	0.546	0.538	0.528	0.518	0.507	0.496	0.485	0.475	0.464	0.451	0.440	0.429	0.418	0.406	0.395	0.384	0.372	0.362	0.352	0.341	0.334	0.324	0.315	0.306	0.300	0.292	0.286	0.280	0.275	0.271	0.266	0.262	0.260	0.259	0.258	0.256	0.256	0.258	0.259	0.261	0.264	0.266	0.271	0.275	0.280	0.288	0.292	0.300	0.308	0.316	0.325	0.332	0.342	0.352	0.361	0.372	0.382	0.394	0.404	0.416	0.426	0.438	0.448	0.459	0.470	0.481	0.490	0.501	0.511	0.521	0.530	0.540	0.549	0.556	0.565	0.572	0.579	0.585	0.591	0.598	0.602	0.606	0.611	0.614	0.618	0.620	0.621	0.624	0.625	0.626	0.628	0.628	0.628	0.629	0.629	0.628	0.629	0.629	0.629	0.629	0.628	0.628	0.628	0.629	0.630	0.631	0.632	0.635	0.638	0.641	0.644	0.649	0.654	0.660	0.665	0.672	0.680	0.689	0.698	0.708	0.718	0.730	0.742	0.755	0.769	0.782	0.798	0.814	0.829	0.846	0.862	0.880	0.898	0.916	0.935	0.954	0.974	0.994	1.012	1.032	1.052	1.072	1.092	1.112	1.132	1.151	1.171	1.190	1.210	1.228	1.246	1.264	1.281	1.300	1.316	1.331	1.348	1.364	1.378	1.391	1.405	1.418	1.430	1.442	1.454	1.464	1.474	1.482	1.492	1.501	1.509	1.516	1.524	1.530	1.538	1.542	1.548	1.554	1.559	1.564	1.568	1.572	1.575	1.579	1.582	1.586	1.590	1.591	1.595	1.596	1.599	1.601	1.604	1.605	1.608	1.609	1.610	1.611	1.612	1.614	1.615	1.615	1.616	1.616	1.618	1.616	1.618	1.616	1.616	1.616	1.615	1.614	1.612	1.610	1.608	1.606	1.602	1.600	1.595	1.591	1.586	1.581	1.575	1.569	1.561	1.554	1.545	1.536	1.528	1.518	1.508	1.496	1.484	1.471	1.459	1.444	1.430	1.414	1.399	1.382	1.366	1.348	1.329	1.310	1.290	1.270	1.249	1.229	1.208	1.185	1.162	1.140	1.118	1.094	1.070	1.046	1.021	0.998	0.974	0.950	0.925	0.900	0.876	0.851	0.828	0.804	0.780	0.756	0.734	0.712	0.689	0.669	0.646	0.626	0.608	0.588	0.569	0.550	0.532	0.516	0.500	0.486	0.471	0.458	0.444	0.431	0.420	0.409	0.398	0.389	0.379	0.371	0.362	0.355	0.349	0.342	0.338	0.332	0.328	0.324	0.320	0.316	0.314	0.310	0.309	0.306	0.304	0.302	0.300	0.300	0.298	0.296	0.295	0.294	0.292	0.291	0.290	0.289	0.288	0.286	0.285	0.282	0.282	0.280	0.279	0.276	0.276	0.274	0.272	0.271	0.270	0.269	0.268	0.266	0.266	0.265	0.264	0.265	0.264	0.265	0.265	0.266	0.268	0.269	0.271	0.275	0.278	0.280	0.284	0.289	0.294	0.299	0.304	0.311	0.318	0.325	0.335	0.342	0.352	0.360	0.370	0.382	0.392	0.404	0.416	0.429	0.441	0.455	0.470	0.484	0.499	0.512	0.528	0.544	0.560	0.576	0.591	0.609	0.625	0.641	0.660	0.676	0.694	0.711	0.729	0.745	0.764	0.781	0.798	0.814	0.831	0.848	0.864	0.879	0.895	0.910	0.925	0.940	0.954	0.966	0.981	0.992	1.006	1.019	1.030	1.041	1.051	1.061	1.071	1.081	1.090	1.098	1.105	1.112	1.119	1.125	1.130	1.136	1.141	1.145	1.149	1.152	1.156	1.159	1.161	1.164	1.165	1.168	1.169	1.170	1.170	1.172	1.172	1.174	1.174	1.174	1.175	1.174	1.175	1.175	1.175	1.176	1.176	1.176	1.176	1.176	1.178	1.178	1.179	1.179	1.180	1.180	1.181	1.182	1.185	1.185	1.188	1.189	1.192	1.194	1.196	1.198	1.200	1.202	1.205	1.208	1.210	1.212	1.215	1.218	1.220	1.222	1.225	1.228	1.230	1.232	1.235	1.238	1.240	1.242	1.245	1.246	1.249	1.251	1.252	1.254	1.255	1.256	1.258	1.258	1.259	1.259	1.260	1.260	1.259	1.259	1.258	1.258	1.256	1.255	1.254	1.251	1.250	1.249	1.246	1.242	1.241	1.238	1.235	1.231	1.228	1.224	1.220	1.215	1.210	1.205	1.199	1.194	1.188	1.181	1.172	1.166	1.158	1.151	1.142	1.132	1.124	1.116	1.106	1.096	1.086	1.076	1.066	1.055	1.045	1.034	1.022	1.012	1.001	0.990	0.979	0.968	0.956	0.946	0.935	0.925	0.915	0.905	0.895	0.886	0.879	0.870	0.864	0.858	0.851	0.846	0.842	0.839	0.838	0.835	0.835	0.836	0.838	0.841	0.845	0.851	0.859	0.866	0.876	0.886	0.900	0.912	0.929	0.944	0.961	0.980	1.000	1.020	1.042	1.066	1.090	1.116	1.141	1.168	1.195	1.224	1.252	1.281	1.311	1.341	1.372	1.402	1.435	1.465	1.496	1.525	1.556	1.586	1.615	1.644	1.672	1.700	1.726	1.751	1.776	1.799	1.821	1.842	1.864	1.882	1.899	1.915	1.930	1.942	1.956	1.965	1.975	1.981	1.988	1.992	1.996	1.998	1.998	1.996	1.994	1.990	1.985	1.979	1.972	1.964	1.955	1.946	1.936	1.925	1.914	1.902	1.889	1.875	1.862	1.850	1.836	1.822	1.808	1.796	1.782	1.769	1.756	1.744	1.732	1.721	1.710	1.700	1.690	1.681	1.672	1.665	1.659	1.652	1.648	1.642	1.639	1.636	1.635	1.632	1.631	1.632	1.632	1.632	1.634	1.638	1.639	1.641	1.645	1.648	1.652	1.655	1.660	1.664	1.668	1.671	1.675	1.679	1.682	1.685	1.688	1.690	1.691	1.694	1.695	1.695	1.695	1.695	1.694	1.691	1.689	1.686	1.682	1.678	1.671	1.666	1.660	1.654	1.645	1.638	1.629	1.619	1.609	1.599	1.589	1.578	1.566	1.554	1.542	1.530	1.518	1.506	1.494	1.481	1.470	1.458	1.445	1.434	1.422	1.411	1.400	1.390	1.379	1.370	1.360	1.352	1.344	1.338	1.330	1.325	1.319	1.315	1.310	1.308	1.304	1.302	1.301	1.301	1.301	1.304	1.305	1.309	1.311	1.316	1.321	1.328	1.334	1.340	1.349	1.358	1.365	1.374	1.385	1.395	1.406	1.416	1.429	1.440	1.454	1.466	1.479	1.492	1.506	1.519	1.532	1.545	1.560	1.572	1.585	1.599	1.612	1.624	1.636	1.648	1.659	1.669	1.679	1.689	1.698	1.706	1.714	1.720	1.726	1.731	1.736	1.739	1.742	1.745	1.746	1.745	1.744	1.742	1.739	1.735	1.731	1.725	1.719	1.710	1.701	1.692	1.681	1.670	1.659	1.645	1.631	1.618	1.602	1.588	1.571	1.555	1.539	1.520	1.504	1.486	1.468	1.450	1.434	1.416	1.398	1.381	1.366	1.349	1.334	1.319	1.304	1.290	1.278	1.266	1.256	1.246	1.239	1.231	1.224	1.219	1.216	1.212	1.211	1.211	1.212	1.215	1.219	1.224	1.231	1.239	1.248	1.258	1.269	1.281	1.294	1.309	1.322	1.339	1.355	1.372	1.390	1.408	1.426	1.445	1.464	1.484	1.501	1.521	1.540	1.559	1.578	1.596	1.614	1.631	1.649	1.665	1.681	1.696	1.710	1.724	1.736	1.749	1.760	1.769	1.779	1.786	1.794	1.800	1.805	1.810	1.812	1.816	1.818	1.819	1.819	1.819	1.819	1.815	1.814	1.811	1.808	1.804	1.799	1.795	1.790	1.784	1.779	1.772	1.766	1.760	1.754	1.748	1.741	1.732	1.726	1.719	1.714	1.706	1.699	1.692	1.688	1.680	1.674	1.669	1.662	1.658	1.651	1.646	1.641	1.636	1.631	1.626	1.622	1.616	1.611	1.608	1.602	1.598	1.592	1.588	1.582	1.578	1.572	1.568	1.561	1.558	1.551	1.546	1.540	1.534	1.529	1.524	1.516	1.511	1.505	1.498	1.491	1.485	1.479	1.471	1.465	1.458	1.450	1.444	1.436	1.429	1.420	1.414	1.406	1.399	1.390	1.382	1.375	1.368	1.359	1.351	1.342	1.335	1.326	1.318	1.309	1.300	1.291	1.282	1.272	1.264	1.255	1.244	1.234	1.224	1.214	1.204	1.192	1.181	1.170	1.159	1.148	1.134	1.122	1.110	1.096	1.084	1.069	1.055	1.040	1.025	1.010	0.995	0.979	0.964	0.948	0.930	0.914	0.896	0.879	0.861	0.844	0.826	0.808	0.790	0.772	0.754	0.736	0.719	0.700	0.684	0.666	0.649	0.631	0.615	0.599	0.582	0.568	0.552	0.536	0.521	0.507	0.495	0.482	0.470	0.458	0.448	0.436	0.426	0.416	0.409	0.401	0.394	0.388	0.381	0.376	0.372	0.369	0.365	0.364	0.362	0.361	0.360	0.361	0.361	0.364	0.365	0.369	0.371	0.375	0.378	0.382	0.388	0.391	0.396	0.402	0.408	0.414	0.420	0.426	0.432	0.439	0.445	0.451	0.459	0.465	0.471	0.478	0.484	0.490	0.496	0.501	0.506	0.511	0.516	0.520	0.524	0.528	0.531	0.534	0.536	0.539	0.540	0.541	0.544	0.545	0.545	0.546	0.546	0.548	0.548	0.546	0.546	0.546	0.546	0.545	0.545	0.544	0.545	0.544	0.544	0.545	0.546	0.548	0.550	0.551	0.554	0.558	0.561	0.566	0.571	0.578	0.585	0.592	0.602	0.611	0.624	0.635	0.649	0.662	0.678	0.694	0.711	0.729	0.748	0.768	0.789	0.811	0.836	0.860	0.885	0.912	0.940	0.969	0.999	1.029	1.061	1.092	1.125	1.158	1.192	1.228	1.261	1.296	1.332	1.369	1.402	1.440	1.476	1.511	1.546	1.582	1.618	1.652	1.689	1.722	1.755	1.789	1.821	1.852	1.885	1.916	1.945	1.974	2.002	2.027	2.055	2.079	2.102	2.124	2.145	2.166	2.185	2.204	2.220	2.235	2.250	2.262	2.274	2.285	2.295	2.302	2.309	2.315	2.319	2.321	2.325	2.325	2.325	2.324	2.320	2.318	2.312	2.306	2.300	2.294	2.285	2.275	2.265	2.254	2.241	2.229	2.215	2.201	2.185	2.170	2.154	2.138	2.120	2.102	2.084	2.065	2.045	2.025	2.005	1.985	1.966	1.945	1.924	1.902	1.881	1.860	1.839	1.818	1.796	1.775	1.755	1.734	1.714	1.694	1.674	1.655	1.635	1.616	1.599	1.581	1.565	1.549	1.534	1.519	1.504	1.490	1.478	1.466	1.455	1.444	1.435	1.426	1.419	1.412	1.405	1.401	1.398	1.395	1.392	1.391	1.390	1.390	1.390	1.391	1.395	1.398	1.401	1.405	1.410	1.416	1.421	1.428	1.434	1.442	1.450	1.458	1.464	1.472	1.481	1.489	1.498	1.506	1.514	1.522	1.530	1.539	1.545	1.552	1.559	1.564	1.570	1.575	1.580	1.582	1.586	1.589	1.591	1.592	1.592	1.592	1.592	1.591	1.589	1.586	1.582	1.578	1.572	1.568	1.561	1.555	1.548	1.540	1.532	1.524	1.516	1.506	1.496	1.488	1.478	1.468	1.458	1.448	1.438	1.428	1.418	1.409	1.399	1.389	1.380	1.370	1.362	1.355	1.346	1.340	1.334	1.328	1.322	1.316	1.312	1.309	1.306	1.302	1.301	1.301	1.300	1.299	1.300	1.301	1.302	1.304	1.306	1.309	1.311	1.316	1.319	1.322	1.326	1.331	1.335	1.340	1.345	1.350	1.355	1.360	1.364	1.368	1.374	1.378	1.381	1.385	1.388	1.390	1.394	1.395	1.396	1.398	1.399	1.399	1.398	1.398	1.395	1.395	1.392	1.389	1.386	1.382	1.379	1.375	1.370	1.366	1.362	1.358	1.351	1.346	1.341	1.335	1.330	1.326	1.320	1.315	1.310	1.306	1.302	1.299	1.295	1.291	1.289	1.286	1.285	1.284	1.282	1.282	1.284	1.285	1.288	1.290	1.294	1.298	1.302	1.308	1.314	1.320	1.328	1.335	1.344	1.351	1.361	1.371	1.381	1.392	1.404	1.415	1.426	1.439	1.450	1.464	1.476	1.489	1.502	1.515	1.528	1.540	1.552	1.565	1.578	1.590	1.600	1.611	1.622	1.632	1.642	1.651	1.659	1.669	1.676	1.682	1.689	1.695	1.699	1.702	1.706	1.708	1.710	1.710	1.711	1.710	1.709	1.706	1.702	1.699	1.694	1.688	1.682	1.675	1.666	1.658	1.649	1.638	1.628	1.616	1.604	1.591	1.578	1.564	1.549	1.534	1.518	1.501	1.485	1.469	1.452	1.435	1.416	1.400	1.381	1.362	1.344	1.326	1.308	1.289	1.271	1.254	1.236	1.218	1.201	1.184	1.168	1.151	1.135	1.120	1.105	1.090	1.076	1.064	1.050	1.039	1.028	1.016	1.006	0.996	0.988	0.980	0.972	0.966	0.961	0.955	0.951	0.946	0.944	0.941	0.940	0.939	0.939	0.939	0.941	0.941	0.944	0.946	0.950	0.954	0.958	0.962	0.968	0.972	0.978	0.984	0.989	0.995	1.001	1.008	1.014	1.020	1.026	1.032	1.038	1.044	1.050	1.055	1.060	1.065	1.070	1.075	1.080	1.084	1.088	1.091	1.095	1.099	1.101	1.105	1.108	1.111	1.114	1.116	1.118	1.120	1.122	1.124	1.125	1.128	1.130	1.131	1.135	1.138	1.141	1.145	1.149	1.154	1.159	1.165	1.171	1.179	1.188	1.196	1.206	1.215	1.226	1.240	1.254	1.268	1.282	1.298	1.314	1.332	1.351	1.372	1.394	1.415	1.439	1.464	1.489	1.515	1.542	1.570	1.600	1.630	1.660	1.692	1.724	1.758	1.790	1.824	1.858	1.892	1.928	1.962	1.999	2.034	2.069	2.105	2.140	2.176	2.210	2.245	2.279	2.314	2.346	2.379	2.411	2.441	2.471	2.501	2.530	2.556	2.584	2.609	2.632	2.656	2.676	2.698	2.715	2.734	2.749	2.764	2.778	2.789	2.799	2.809	2.815	2.820	2.824	2.826	2.828	2.826	2.824	2.820	2.814	2.809	2.800	2.790	2.779	2.766	2.752	2.736	2.721	2.702	2.685	2.664	2.644	2.621	2.599	2.574	2.549	2.524	2.498	2.470	2.441	2.412	2.385	2.355	2.326	2.296	2.266	2.236	2.206	2.176	2.148	2.118	2.088	2.059	2.030	2.001	1.974	1.946	1.919	1.892	1.866	1.841	1.816	1.792	1.770	1.746	1.725	1.704	1.684	1.665	1.648	1.629	1.612	1.598	1.582	1.569	1.556	1.544	1.531	1.521	1.511	1.501	1.492	1.484	1.476	1.469	1.461	1.455	1.448	1.440	1.432	1.428	1.420	1.414	1.406	1.400	1.392	1.386	1.379	1.371	1.364	1.355	1.346	1.338	1.328	1.319	1.308	1.298	1.286	1.275	1.262	1.250	1.238	1.224	1.210	1.196	1.182	1.168	1.152	1.136	1.121	1.106	1.091	1.075	1.060	1.045	1.030	1.016	1.001	0.988	0.974	0.961	0.948	0.936	0.926	0.915	0.905	0.895	0.888	0.880	0.874	0.869	0.864	0.860	0.859	0.856	0.855	0.856	0.856	0.859	0.862	0.866	0.871	0.878	0.884	0.892	0.901	0.912	0.922	0.934	0.946	0.960	0.972	0.988	1.001	1.016	1.032	1.048	1.062	1.080	1.096	1.112	1.129	1.145	1.164	1.180	1.196	1.212	1.229	1.245	1.261	1.276	1.291	1.306	1.320	1.334	1.346	1.358	1.371	1.382	1.391	1.401	1.411	1.419	1.426	1.434	1.440	1.445	1.448	1.451	1.454	1.456	1.458	1.458	1.456	1.455	1.454	1.450	1.446	1.441	1.436	1.430	1.424	1.415	1.409	1.399	1.390	1.380	1.369	1.359	1.346	1.334	1.324	1.310	1.298	1.284	1.271	1.258	1.245	1.232	1.219	1.206	1.194	1.181	1.170	1.159	1.148	1.136	1.126	1.118	1.108	1.099	1.091	1.084	1.078	1.071	1.066	1.062	1.060	1.058	1.056	1.055	1.056	1.056	1.060	1.062	1.068	1.072	1.080	1.086	1.094	1.104	1.114	1.125	1.138	1.150	1.164	1.179	1.192	1.209	1.225	1.242	1.260	1.280	1.298	1.318	1.338	1.358	1.379	1.400	1.420	1.442	1.465	1.486	1.508	1.531	1.554	1.576	1.598	1.620	1.642	1.664	1.686	1.708	1.729	1.751	1.772	1.792	1.814	1.834	1.854	1.874	1.894	1.914	1.931	1.950	1.970	1.988	2.006	2.024	2.040	2.058	2.074	2.090	2.106	2.121	2.136	2.151	2.165	2.179	2.191	2.204	2.216	2.229	2.241	2.251	2.261	2.272	2.282	2.291	2.300	2.308	2.315	2.321	2.329	2.334	2.339	2.344	2.346	2.351	2.354	2.355	2.356	2.358	2.356	2.356	2.354	2.351	2.348	2.345	2.340	2.335	2.330	2.324	2.316	2.309	2.301	2.292	2.284	2.275	2.265	2.254	2.244	2.234	2.221	2.210	2.198	2.185	2.171	2.159	2.146	2.132	2.119	2.105	2.091	2.079	2.065	2.050	2.036	2.022	2.010	1.996	1.982	1.970	1.958	1.945	1.932	1.920	1.908	1.898	1.886	1.876	1.865	1.855	1.845	1.836	1.829	1.819	1.811	1.805	1.798	1.792	1.788	1.781	1.778	1.774	1.771	1.769	1.766	1.765	1.765	1.764	1.765	1.765	1.768	1.770	1.772	1.776	1.781	1.785	1.790	1.796	1.801	1.808	1.816	1.824	1.831	1.840	1.849	1.858	1.868	1.878	1.888	1.898	1.908	1.918	1.928	1.939	1.949	1.959	1.970	1.980	1.990	2.000	2.010	2.020	2.029	2.038	2.045	2.052	2.060	2.068	2.074	2.079	2.084	2.089	2.092	2.096	2.099	2.101	2.102	2.104	2.104	2.102	2.101	2.100	2.098	2.094	2.089	2.085	2.080	2.074	2.066	2.060	2.051	2.042	2.033	2.024	2.014	2.004	1.994	1.981	1.970	1.959	1.946	1.934	1.921	1.909	1.896	1.884	1.872	1.859	1.848	1.835	1.822	1.810	1.800	1.789	1.779	1.768	1.758	1.749	1.739	1.731	1.724	1.715	1.710	1.704	1.699	1.694	1.690	1.688	1.685	1.685	1.684	1.684	1.685	1.688	1.690	1.695	1.699	1.704	1.711	1.719	1.726	1.735	1.744	1.754	1.764	1.775	1.788	1.800	1.812	1.828	1.841	1.856	1.872	1.888	1.904	1.920	1.938	1.954	1.971	1.990	2.006	2.025	2.042	2.061	2.079	2.098	2.116	2.134	2.152	2.170	2.188	2.205	2.222	2.238	2.255	2.271	2.286	2.302	2.316	2.331	2.344	2.358	2.370	2.382	2.392	2.404	2.415	2.424	2.434	2.441	2.451	2.458	2.465	2.471	2.478	2.482	2.488	2.491	2.495	2.499	2.500	2.502	2.504	2.506	2.505	2.505	2.506	2.505	2.504	2.502	2.500	2.499	2.496	2.494	2.490	2.488	2.485	2.481	2.478	2.475	2.470	2.466	2.461	2.458	2.454	2.448	2.444	2.439	2.434	2.429	2.424	2.420	2.414	2.410	2.404	2.399	2.395	2.389	2.385	2.380	2.375	2.371	2.366	2.361	2.356	2.351	2.349	2.345	2.341	2.338	2.334	2.332	2.330	2.328	2.326	2.325	2.325	2.325	2.326	2.326	2.328	2.330	2.334	2.336	2.340	2.345	2.349	2.356	2.362	2.370	2.378	2.385	2.392	2.402	2.411	2.421	2.431	2.444	2.455	2.466	2.479	2.491	2.505	2.519	2.531	2.545	2.559	2.572	2.586	2.600	2.614	2.626	2.639	2.651	2.665	2.676	2.689	2.701	2.711	2.721	2.731	2.741	2.749	2.756	2.765	2.771	2.775	2.780	2.784	2.786	2.788	2.788	2.788	2.786	2.784	2.780	2.776	2.770	2.764	2.756	2.749	2.739	2.730	2.719	2.708	2.695	2.681	2.668	2.652	2.638	2.621	2.605	2.588	2.570	2.552	2.534	2.515	2.495	2.476	2.458	2.438	2.418	2.399	2.378	2.359	2.340	2.320	2.301	2.284	2.265	2.248	2.231	2.215	2.200	2.185	2.170	2.156	2.144	2.131	2.120	2.110	2.100	2.090	2.084	2.076	2.070	2.065	2.060	2.058	2.056	2.055	2.055	2.055	2.059	2.061	2.065	2.070	2.075	2.082	2.090	2.098	2.106	2.116	2.128	2.139	2.149	2.162	2.175	2.189	2.202	2.218	2.231	2.246	2.260	2.276	2.290	2.306	2.321	2.335	2.349	2.364	2.378	2.390	2.402	2.415	2.426	2.438	2.446	2.456	2.464	2.472	2.478	2.484	2.488	2.491	2.494	2.495	2.495	2.494	2.491	2.486	2.482	2.476	2.468	2.459	2.449	2.438	2.426	2.412	2.398	2.382	2.365	2.349	2.330	2.311	2.291	2.270	2.249	2.228	2.205	2.182	2.159	2.136	2.112	2.088	2.065	2.041	2.016	1.992	1.969	1.946	1.924	1.901	1.879	1.858	1.838	1.818	1.798	1.779	1.761	1.744	1.728	1.712	1.698	1.682	1.670	1.658	1.645	1.635	1.626	1.616	1.608	1.600	1.594	1.588	1.582	1.578	1.574	1.570	1.569	1.566	1.565	1.565	1.565	1.566	1.566	1.568	1.570	1.572	1.575	1.578	1.581	1.585	1.588	1.591	1.596	1.599	1.604	1.608	1.611	1.615	1.620	1.624	1.628	1.630	1.635	1.638	1.641	1.645	1.649	1.651	1.654	1.656	1.659	1.660	1.662	1.664	1.664	1.665	1.665	1.664	1.664	1.662	1.662	1.660	1.659	1.658	1.654	1.651	1.649	1.645	1.641	1.636	1.631	1.626	1.621	1.615	1.609	1.602	1.596	1.589	1.582	1.574	1.566	1.558	1.549	1.541	1.532	1.522	1.514	1.505	1.496	1.486	1.476	1.469	1.459	1.449	1.440	1.431	1.422	1.412	1.405	1.396	1.388	1.380	1.372	1.364	1.356	1.350	1.342	1.336	1.330	1.325	1.320	1.315	1.309	1.306	1.301	1.298	1.295	1.291	1.289	1.286	1.284	1.281	1.279	1.278	1.276	1.275	1.274	1.272	1.271	1.270	1.268	1.268	1.265	1.264	1.261	1.258	1.256	1.251	1.249	1.245	1.240	1.236	1.230	1.225	1.219	1.211	1.204	1.195	1.186	1.178	1.168	1.156	1.145	1.132	1.120	1.106	1.092	1.078	1.064	1.048	1.032	1.015	0.998	0.981	0.964	0.945	0.926	0.909	0.890	0.872	0.852	0.834	0.816	0.798	0.779	0.760	0.742	0.725	0.708	0.691	0.675	0.659	0.644	0.630	0.615	0.602	0.589	0.578	0.568	0.556	0.546	0.539	0.531	0.525	0.519	0.514	0.509	0.505	0.504	0.501	0.501	0.501	0.502	0.504	0.507	0.510	0.514	0.519	0.524	0.530	0.536	0.544	0.551	0.559	0.568	0.578	0.586	0.596	0.606	0.616	0.626	0.638	0.649	0.660	0.670	0.682	0.694	0.706	0.718	0.729	0.740	0.752	0.762	0.774	0.785	0.796	0.808	0.818	0.828	0.839	0.849	0.860	0.869	0.879	0.889	0.899	0.909	0.919	0.928	0.938	0.946	0.956	0.966	0.975	0.984	0.992	1.002	1.012	1.021	1.031	1.040	1.050	1.059	1.069	1.078	1.088	1.096	1.106	1.116	1.125	1.135	1.144	1.154	1.162	1.172	1.182	1.191	1.202	1.211	1.220	1.229	1.239	1.246	1.255	1.264	1.271	1.279	1.286	1.294	1.300	1.308	1.312	1.320	1.325	1.331	1.336	1.342	1.345	1.350	1.355	1.359	1.362	1.366	1.369	1.372	1.376	1.379	1.380	1.384	1.386	1.389	1.392	1.395	1.398	1.401	1.405	1.409	1.412	1.418	1.421	1.428	1.431	1.438	1.444	1.450	1.459	1.465	1.474	1.482	1.491	1.501	1.511	1.522	1.534	1.546	1.558	1.571	1.586	1.600	1.615	1.630	1.646	1.664	1.680	1.698	1.716	1.735	1.752	1.772	1.792	1.811	1.831	1.851	1.871	1.891	1.912	1.932	1.952	1.972	1.992	2.014	2.034	2.052	2.072	2.092	2.110	2.129	2.146	2.162	2.180	2.196	2.211	2.226	2.240	2.252	2.266	2.278	2.289	2.299	2.309	2.318	2.325	2.332	2.339	2.342	2.348	2.351	2.354	2.355	2.355	2.355	2.352	2.351	2.348	2.344	2.339	2.334	2.328	2.320	2.312	2.304	2.294	2.284	2.272	2.262	2.250	2.239	2.225	2.212	2.200	2.186	2.171	2.156	2.142	2.128	2.112	2.098	2.082	2.068	2.052	2.038	2.024	2.010	1.996	1.981	1.968	1.955	1.944	1.931	1.920	1.910	1.900	1.891	1.882	1.874	1.866	1.860	1.854	1.850	1.845	1.841	1.840	1.839	1.838	1.838	1.839	1.839	1.841	1.845	1.849	1.852	1.858	1.862	1.869	1.875	1.882	1.889	1.896	1.904	1.912	1.921	1.929	1.936	1.945	1.954	1.961	1.970	1.978	1.986	1.992	2.000	2.006	2.011	2.018	2.021	2.026	2.030	2.033	2.035	2.035	2.036	2.035	2.034	2.031	2.029	2.024	2.020	2.014	2.007	2.000	1.992	1.984	1.974	1.964	1.954	1.941	1.930	1.919	1.906	1.892	1.880	1.865	1.851	1.838	1.822	1.809	1.794	1.778	1.764	1.749	1.736	1.721	1.708	1.695	1.681	1.669	1.656	1.645	1.635	1.624	1.612	1.604	1.594	1.586	1.579	1.572	1.566	1.560	1.556	1.550	1.548	1.545	1.542	1.541	1.540	1.541	1.541	1.542	1.545	1.548	1.551	1.555	1.559	1.562	1.568	1.574	1.579	1.585	1.591	1.598	1.604	1.611	1.618	1.625	1.631	1.639	1.644	1.652	1.659	1.665	1.671	1.678	1.684	1.689	1.694	1.700	1.704	1.709	1.712	1.716	1.719	1.721	1.722	1.725	1.725	1.725	1.726	1.726	1.725	1.724	1.721	1.719	1.716	1.712	1.708	1.705	1.699	1.694	1.688	1.682	1.675	1.669	1.661	1.654	1.646	1.639	1.630	1.621	1.612	1.604	1.595	1.585	1.575	1.566	1.556	1.546	1.536	1.526	1.516	1.506	1.496	1.486	1.476	1.465	1.456	1.446	1.436	1.426	1.418	1.408	1.399	1.390	1.381	1.372	1.364	1.358	1.349	1.341	1.334	1.326	1.320	1.314	1.306	1.301	1.296	1.290	1.285	1.280	1.275	1.272	1.269	1.265	1.262	1.260	1.258	1.255	1.252	1.252	1.251	1.251	1.251	1.251	1.251	1.252	1.254	1.256	1.258	1.261	1.264	1.266	1.269	1.274	1.278	1.281	1.286	1.291	1.296	1.301	1.308	1.314	1.320	1.326	1.334	1.341	1.348	1.356	1.362	1.370	1.379	1.386	1.394	1.401	1.410	1.418	1.425	1.432	1.441	1.449	1.456	1.465	1.472	1.480	1.489	1.495	1.502	1.510	1.519	1.525	1.531	1.539	1.546	1.552	1.559	1.566	1.572	1.579	1.584	1.590	1.596	1.602	1.609	1.615	1.621	1.628	1.632	1.640	1.645	1.651	1.659	1.665	1.670	1.678	1.684	1.691	1.699	1.706	1.714	1.721	1.730	1.738	1.746	1.756	1.765	1.775	1.784	1.794	1.802	1.814	1.824	1.834	1.845	1.855	1.866	1.878	1.889	1.899	1.910	1.920	1.932	1.942	1.954	1.965	1.975	1.985	1.996	2.006	2.016	2.026	2.036	2.045	2.055	2.065	2.072	2.081	2.090	2.096	2.104	2.110	2.118	2.124	2.129	2.135	2.140	2.145	2.149	2.154	2.158	2.161	2.164	2.166	2.169	2.171	2.174	2.175	2.176	2.178	2.178	2.179	2.179	2.180	2.180	2.180	2.179	2.179	2.178	2.175	2.175	2.174	2.171	2.170	2.169	2.166	2.164	2.162	2.159	2.156	2.154	2.151	2.149	2.146	2.144	2.140	2.136	2.132	2.130	2.125	2.122	2.119	2.116	2.112	2.109	2.105	2.102	2.100	2.098	2.095	2.092	2.090	2.088	2.086	2.084	2.084	2.082	2.082	2.082	2.084	2.084	2.086	2.088	2.090	2.094	2.096	2.100	2.106	2.111	2.119	2.125	2.132	2.140	2.149	2.159	2.169	2.179	2.191	2.204	2.216	2.230	2.245	2.260	2.275	2.291	2.308	2.325	2.342	2.361	2.380	2.399	2.418	2.438	2.458	2.476	2.498	2.516	2.538	2.558	2.578	2.598	2.618	2.639	2.658	2.676	2.696	2.714	2.732	2.749	2.768	2.785	2.800	2.816	2.831	2.848	2.861	2.875	2.889	2.901	2.912	2.924	2.935	2.945	2.955	2.964	2.971	2.980	2.986	2.994	3.000	3.005	3.010	3.015	3.019	3.022	3.025	3.028	3.030	3.034	3.035	3.036	3.038	3.038	3.038	3.038	3.038	3.038	3.036	3.035	3.034	3.032	3.030	3.028	3.025	3.021	3.019	3.016	3.012	3.008	3.005	3.000	2.996	2.990	2.985	2.980	2.972	2.966	2.961	2.954	2.948	2.940	2.932	2.924	2.915	2.908	2.899	2.890	2.881	2.872	2.862	2.854	2.844	2.834	2.825	2.814	2.805	2.796	2.786	2.776	2.768	2.759	2.750	2.741	2.734	2.726	2.719	2.712	2.705	2.699	2.694	2.690	2.685	2.681	2.680	2.678	2.678	2.678	2.679	2.679	2.681	2.684	2.689	2.692	2.700	2.706	2.712	2.721	2.730	2.740	2.751	2.761	2.772	2.786	2.799	2.812	2.826	2.841	2.856	2.871	2.888	2.904	2.919	2.935	2.951	2.968	2.984	2.999	3.014	3.030	3.044	3.059	3.072	3.085	3.098	3.110	3.121	3.131	3.141	3.149	3.156	3.162	3.168	3.172	3.175	3.178	3.179	3.178	3.176	3.174	3.170	3.165	3.159	3.151	3.141	3.131	3.121	3.109	3.096	3.081	3.065	3.050	3.032	3.015	2.996	2.978	2.958	2.938	2.916	2.894	2.872	2.851	2.829	2.805	2.784	2.760	2.738	2.714	2.692	2.669	2.648	2.625	2.602	2.582	2.561	2.540	2.521	2.502	2.484	2.465	2.448	2.431	2.415	2.400	2.386	2.372	2.360	2.346	2.336	2.326	2.315	2.308	2.299	2.291	2.286	2.280	2.275	2.271	2.268	2.264	2.262	2.260	2.260	2.259	2.259	2.259	2.260	2.261	2.262	2.265	2.266	2.269	2.271	2.274	2.276	2.279	2.282	2.285	2.289	2.291	2.295	2.298	2.300	2.304	2.306	2.309	2.311	2.314	2.316	2.316	2.318	2.319	2.320	2.320	2.320	2.320	2.320	2.319	2.318	2.315	2.314	2.311	2.309	2.305	2.302	2.299	2.295	2.290	2.286	2.281	2.276	2.271	2.266	2.260	2.254	2.248	2.241	2.235	2.229	2.222	2.216	2.210	2.204	2.199	2.192	2.186	2.181	2.175	2.170	2.165	2.161	2.156	2.151	2.149	2.144	2.141	2.139	2.135	2.132	2.132	2.130	2.129	2.129	2.128	2.128	2.129	2.129	2.129	2.130	2.132	2.134	2.136	2.138	2.140	2.141	2.145	2.146	2.150	2.151	2.154	2.158	2.159	2.161	2.164	2.165	2.168	2.169	2.170	2.171	2.171	2.171	2.170	2.170	2.170	2.166	2.165	2.162	2.160	2.156	2.151	2.148	2.142	2.136	2.130	2.122	2.115	2.108	2.098	2.089	2.079	2.068	2.058	2.046	2.034	2.021	2.009	1.995	1.981	1.966	1.951	1.935	1.920	1.905	1.889	1.872	1.856	1.839	1.821	1.805	1.789	1.772	1.755	1.739	1.721	1.706	1.690	1.674	1.658	1.642	1.626	1.612	1.598	1.582	1.570	1.556	1.542	1.530	1.519	1.506	1.496	1.484	1.474	1.466	1.456	1.449	1.440	1.432	1.426	1.420	1.415	1.411	1.406	1.402	1.400	1.396	1.395	1.392	1.391	1.391	1.390	1.390	1.389	1.389	1.390	1.389	1.389	1.390	1.390	1.390	1.390	1.389	1.389	1.388	1.385	1.385	1.382	1.380	1.376	1.372	1.369	1.364	1.359	1.352	1.346	1.339	1.330	1.322	1.312	1.302	1.291	1.279	1.268	1.255	1.241	1.226	1.212	1.196	1.181	1.166	1.150	1.134	1.116	1.100	1.082	1.066	1.049	1.031	1.014	0.998	0.981	0.965	0.949	0.934	0.918	0.902	0.890	0.876	0.865	0.852	0.841	0.831	0.822	0.815	0.808	0.801	0.796	0.791	0.788	0.784	0.781	0.780	0.781	0.782	0.784	0.786	0.789	0.794	0.799	0.804	0.809	0.818	0.824	0.832	0.840	0.850	0.860	0.869	0.879	0.889	0.899	0.910	0.920	0.930	0.941	0.952	0.962	0.974	0.984	0.992	1.002	1.012	1.021	1.030	1.039	1.046	1.054	1.061	1.068	1.075	1.082	1.089	1.095	1.100	1.106	1.111	1.116	1.120	1.125	1.129	1.132	1.136	1.140	1.144	1.148	1.150	1.154	1.156	1.160	1.164	1.168	1.172	1.175	1.179	1.182	1.186	1.191	1.195	1.200	1.204	1.210	1.216	1.222	1.228	1.235	1.241	1.249	1.256	1.265	1.274	1.282	1.291	1.304	1.314	1.326	1.338	1.350	1.362	1.376	1.391	1.406	1.420	1.436	1.451	1.469	1.485	1.501	1.519	1.538	1.556	1.575	1.595	1.615	1.634	1.656	1.676	1.698	1.720	1.741	1.764	1.785	1.809	1.830	1.854	1.876	1.899	1.922	1.945	1.968	1.990	2.013	2.034	2.055	2.078	2.099	2.120	2.140	2.161	2.181	2.201	2.220	2.239	2.256	2.275	2.291	2.306	2.322	2.338	2.351	2.365	2.379	2.390	2.402	2.414	2.422	2.431	2.440	2.449	2.455	2.461	2.468	2.471	2.476	2.480	2.482	2.484	2.486	2.486	2.488	2.486	2.486	2.484	2.481	2.479	2.475	2.471	2.468	2.462	2.458	2.451	2.445	2.440	2.434	2.426	2.420	2.411	2.404	2.398	2.389	2.381	2.371	2.364	2.355	2.345	2.336	2.328	2.319	2.310	2.300	2.291	2.281	2.272	2.262	2.252	2.245	2.235	2.225	2.216	2.206	2.198	2.189	2.179	2.171	2.161	2.154	2.145	2.136	2.128	2.120	100.000	5.000	2.000	1.000	3.000	0.000	0.000	0.000	0.000	0.000	0.000	0.000	0.000	0.000	0.000	0.000	0.000	0.000	1.169	1.160	1.152	1.145	1.139	1.131	1.125	1.118	1.111	1.106	1.101	1.096	1.091	1.089	1.085	1.084	1.081	1.080	1.079	1.080	1.080	1.081	1.084	1.086	1.090	1.092	1.098	1.102	1.108	1.114	1.120	1.126	1.134	1.141	1.149	1.158	1.165	1.174	1.182	1.190	1.198	1.208	1.214	1.222	1.230	1.238	1.244	1.251	1.256	1.262	1.268	1.274	1.278	1.280	1.284	1.288	1.290	1.291	1.291	1.291	1.292	1.290	1.289	1.286	1.284	1.280	1.275	1.270	1.265	1.260	1.254	1.248	1.241	1.234	1.226	1.218	1.211	1.202	1.195	1.186	1.178	1.169	1.161	1.152	1.145	1.136	1.129	1.121	1.114	1.108	1.101	1.095	1.090	1.085	1.081	1.076	1.072	1.070	1.068	1.066	1.065	1.065	1.065	1.068	1.069	1.071	1.075	1.079	1.084	1.090	1.096	1.104	1.111	1.120	1.130	1.139	1.149	1.160	1.171	1.184	1.195	1.210	1.222	1.236	1.251	1.265	1.280	1.298	1.312	1.328	1.344	1.361	1.378	1.394	1.410	1.426	1.442	1.460	1.476	1.492	1.509	1.525	1.540	1.556	1.571	1.586	1.601	1.615	1.629	1.642	1.656	1.669	1.681	1.692	1.704	1.714	1.724	1.734	1.742	1.750	1.759	1.765	1.772	1.778	1.782	1.786	1.790	1.792	1.796	1.798	1.799	1.799	1.796	1.796	1.794	1.790	1.788	1.782	1.778	1.771	1.764	1.758	1.749	1.740	1.730	1.720	1.709	1.698	1.686	1.672	1.659	1.645	1.630	1.614	1.599	1.584	1.568	1.550	1.534	1.516	1.498	1.481	1.464	1.446	1.429	1.411	1.395	1.378	1.362	1.346	1.330	1.316	1.302	1.289	1.278	1.268	1.256	1.248	1.239	1.232	1.228	1.222	1.220	1.219	1.219	1.221	1.225	1.230	1.238	1.246	1.258	1.269	1.284	1.300	1.319	1.338	1.359	1.381	1.406	1.432	1.460	1.490	1.521	1.554	1.588	1.622	1.659	1.696	1.735	1.774	1.814	1.855	1.896	1.938	1.980	2.022	2.064	2.108	2.149	2.191	2.232	2.272	2.312	2.351	2.389	2.426	2.462	2.496	2.529	2.559	2.589	2.616	2.642	2.665	2.689	2.708	2.725	2.741	2.754	2.764	2.774	2.779	2.782	2.785	2.784	2.781	2.776	2.769	2.760	2.748	2.734	2.718	2.701	2.681	2.660	2.639	2.614	2.588	2.562	2.534	2.505	2.476	2.445	2.414	2.382	2.350	2.319	2.286	2.254	2.222	2.191	2.159	2.128	2.098	2.069	2.040	2.013	1.986	1.960	1.936	1.914	1.891	1.871	1.851	1.835	1.819	1.804	1.790	1.778	1.768	1.759	1.752	1.746	1.742	1.740	1.739	1.739	1.740	1.742	1.745	1.750	1.756	1.764	1.771	1.780	1.789	1.799	1.809	1.820	1.830	1.842	1.855	1.868	1.879	1.890	1.901	1.914	1.925	1.938	1.949	1.959	1.970	1.979	1.988	1.996	2.005	2.013	2.019	2.024	2.030	2.034	2.038	2.040	2.041	2.044	2.045	2.044	2.044	2.041	2.039	2.036	2.033	2.029	2.024	2.019	2.013	2.005	1.999	1.991	1.984	1.975	1.966	1.958	1.948	1.939	1.930	1.920	1.910	1.899	1.889	1.879	1.869	1.858	1.849	1.838	1.829	1.819	1.810	1.801	1.792	1.784	1.776	1.768	1.760	1.754	1.748	1.741	1.735	1.730	1.725	1.721	1.716	1.712	1.710	1.708	1.705	1.702	1.701	1.701	1.700	1.700	1.701	1.701	1.704	1.705	1.708	1.711	1.714	1.716	1.720	1.725	1.729	1.734	1.740	1.745	1.751	1.758	1.762	1.770	1.776	1.784	1.789	1.796	1.802	1.809	1.815	1.821	1.828	1.835	1.840	1.846	1.851	1.858	1.862	1.868	1.872	1.876	1.879	1.882	1.885	1.886	1.889	1.889	1.889	1.889	1.886	1.884	1.882	1.879	1.874	1.869	1.862	1.856	1.849	1.840	1.832	1.822	1.811	1.800	1.789	1.776	1.762	1.749	1.735	1.720	1.704	1.689	1.671	1.655	1.638	1.620	1.601	1.584	1.565	1.546	1.529	1.510	1.491	1.472	1.454	1.435	1.418	1.400	1.382	1.366	1.349	1.332	1.318	1.302	1.289	1.275	1.261	1.250	1.238	1.228	1.218	1.208	1.199	1.191	1.184	1.178	1.171	1.166	1.161	1.158	1.154	1.151	1.149	1.146	1.145	1.144	1.142	1.141	1.141	1.140	1.139	1.139	1.136	1.136	1.135	1.134	1.131	1.128	1.125	1.121	1.118	1.112	1.106	1.100	1.094	1.085	1.075	1.066	1.056	1.044	1.032	1.018	1.004	0.990	0.974	0.958	0.941	0.922	0.905	0.886	0.866	0.846	0.826	0.805	0.785	0.762	0.740	0.719	0.698	0.675	0.652	0.631	0.610	0.590	0.569	0.549	0.529	0.510	0.492	0.474	0.458	0.442	0.428	0.414	0.401	0.389	0.378	0.369	0.359	0.351	0.344	0.338	0.332	0.329	0.325	0.322	0.321	0.321	0.321	0.324	0.326	0.329	0.332	0.336	0.341	0.348	0.354	0.361	0.368	0.375	0.382	0.391	0.399	0.408	0.415	0.424	0.431	0.441	0.450	0.458	0.465	0.474	0.481	0.489	0.498	0.505	0.512	0.519	0.526	0.532	0.540	0.548	0.554	0.560	0.568	0.574	0.581	0.589	0.594	0.601	0.609	0.615	0.624	0.631	0.639	0.646	0.654	0.662	0.671	0.680	0.689	0.699	0.709	0.720	0.731	0.741	0.752	0.765	0.778	0.791	0.805	0.818	0.832	0.846	0.861	0.876	0.892	0.909	0.925	0.942	0.959	0.976	0.994	1.010	1.029	1.048	1.065	1.082	1.100	1.120	1.138	1.155	1.172	1.191	1.208	1.226	1.242	1.260	1.275	1.292	1.309	1.324	1.340	1.356	1.370	1.385	1.399	1.412	1.425	1.439	1.451	1.464	1.475	1.486	1.496	1.506	1.516	1.526	1.535	1.544	1.551	1.559	1.566	1.574	1.580	1.588	1.594	1.599	1.605	1.609	1.614	1.619	1.622	1.626	1.630	1.634	1.636	1.639	1.642	1.644	1.646	1.649	1.652	1.654	1.656	1.658	1.660	1.661	1.662	1.665	1.666	1.668	1.668	1.670	1.671	1.671	1.672	1.674	1.674	1.676	1.676	1.676	1.678	1.679	1.678	1.679	1.680	1.680	1.680	1.680	1.681	1.680	1.681	1.682	1.681	1.681	1.681	1.681	1.681	1.681	1.680	1.680	1.679	1.679	1.678	1.676	1.676	1.675	1.674	1.672	1.672	1.671	1.670	1.669	1.668	1.668	1.665	1.665	1.662	1.661	1.661	1.660	1.658	1.658	1.656	1.655	1.654	1.652	1.651	1.649	1.648	1.646	1.644	1.642	1.641	1.639	1.638	1.635	1.632	1.630	1.630	1.626	1.625	1.624	1.621	1.619	1.618	1.616	1.614	1.612	1.610	1.609	1.606	1.606	1.604	1.602	1.601	1.601	1.600	1.599	1.598	1.599	1.598	1.599	1.600	1.599	1.600	1.601	1.604	1.605	1.608	1.609	1.611	1.614	1.618	1.620	1.624	1.626	1.631	1.635	1.639	1.644	1.649	1.654	1.659	1.664	1.669	1.675	1.681	1.686	1.692	1.699	1.705	1.710	1.716	1.724	1.729	1.736	1.742	1.749	1.755	1.761	1.769	1.775	1.781	1.788	1.794	1.800	1.806	1.811	1.818	1.824	1.830	1.836	1.842	1.849	1.854	1.859	1.866	1.870	1.876	1.882	1.888	1.894	1.900	1.905	1.911	1.916	1.922	1.928	1.932	1.939	1.944	1.949	1.954	1.959	1.964	1.969	1.972	1.979	1.982	1.988	1.991	1.996	2.000	2.004	2.007	2.011	2.014	2.016	2.019	2.022	2.024	2.026	2.027	2.029	2.029	2.029	2.030	2.030	2.029	2.027	2.027	2.025	2.024	2.021	2.019	2.016	2.013	2.009	2.007	2.002	1.999	1.996	1.992	1.988	1.984	1.981	1.978	1.974	1.970	1.968	1.964	1.961	1.958	1.954	1.952	1.950	1.949	1.946	1.946	1.945	1.945	1.945	1.946	1.946	1.948	1.950	1.954	1.956	1.959	1.964	1.968	1.972	1.976	1.981	1.986	1.991	1.998	2.002	2.009	2.014	2.020	2.025	2.030	2.035	2.040	2.045	2.050	2.054	2.058	2.061	2.064	2.066	2.068	2.069	2.070	2.070	2.070	2.069	2.068	2.065	2.064	2.060	2.056	2.054	2.049	2.044	2.039	2.033	2.027	2.021	2.018	2.011	2.005	2.000	1.994	1.989	1.984	1.980	1.976	1.972	1.971	1.969	1.969	1.968	1.969	1.971	1.974	1.978	1.984	1.990	1.999	2.007	2.018	2.031	2.044	2.059	2.075	2.092	2.111	2.131	2.152	2.175	2.200	2.225	2.251	2.278	2.306	2.335	2.365	2.395	2.426	2.458	2.490	2.522	2.554	2.586	2.619	2.652	2.684	2.715	2.748	2.778	2.808	2.838	2.866	2.894	2.920	2.946	2.971	2.994	3.016	3.036	3.056	3.074	3.090	3.105	3.119	3.131	3.141	3.150	3.158	3.165	3.169	3.172	3.174	3.174	3.174	3.171	3.166	3.161	3.155	3.148	3.139	3.130	3.120	3.108	3.095	3.084	3.070	3.055	3.040	3.025	3.009	2.992	2.976	2.959	2.941	2.924	2.906	2.888	2.870	2.852	2.834	2.815	2.795	2.776	2.758	2.739	2.720	2.700	2.681	2.662	2.644	2.624	2.605	2.585	2.564	2.544	2.524	2.502	2.482	2.461	2.440	2.419	2.398	2.374	2.352	2.329	2.305	2.282	2.259	2.235	2.210	2.186	2.161	2.135	2.110	2.085	2.059	2.033	2.006	1.980	1.954	1.926	1.901	1.874	1.848	1.821	1.796	1.770	1.744	1.719	1.692	1.669	1.645	1.620	1.598	1.575	1.552	1.531	1.509	1.489	1.470	1.451	1.434	1.416	1.400	1.384	1.370	1.356	1.341	1.330	1.318	1.308	1.298	1.289	1.280	1.272	1.266	1.260	1.255	1.251	1.248	1.245	1.242	1.240	1.239	1.239	1.239	1.240	1.241	1.242	1.244	1.245	1.249	1.251	1.254	1.258	1.261	1.265	1.269	1.271	1.276	1.280	1.284	1.288	1.291	1.295	1.299	1.302	1.305	1.308	1.311	1.314	1.316	1.318	1.320	1.322	1.324	1.325	1.328	1.329	1.330	1.331	1.332	1.334	1.334	1.335	1.336	1.336	1.338	1.338	1.339	1.339	1.340	1.341	1.342	1.345	1.345	1.348	1.350	1.352	1.356	1.360	1.362	1.369	1.372	1.378	1.384	1.391	1.398	1.405	1.412	1.421	1.430	1.440	1.449	1.460	1.471	1.482	1.495	1.508	1.521	1.534	1.548	1.562	1.579	1.594	1.609	1.624	1.640	1.656	1.672	1.688	1.702	1.719	1.735	1.750	1.766	1.781	1.796	1.811	1.825	1.839	1.851	1.862	1.875	1.886	1.896	1.906	1.915	1.922	1.931	1.938	1.941	1.948	1.950	1.954	1.955	1.955	1.955	1.952	1.950	1.948	1.942	1.938	1.931	1.924	1.916	1.906	1.896	1.885	1.874	1.862	1.850	1.835	1.821	1.806	1.790	1.775	1.758	1.740	1.722	1.705	1.688	1.670	1.651	1.634	1.615	1.599	1.580	1.564	1.546	1.530	1.512	1.498	1.481	1.466	1.451	1.438	1.424	1.410	1.398	1.388	1.375	1.366	1.359	1.350	1.344	1.338	1.332	1.329	1.325	1.324	1.324	1.324	1.325	1.328	1.330	1.334	1.339	1.345	1.352	1.360	1.369	1.378	1.388	1.399	1.410	1.421	1.435	1.449	1.462	1.476	1.491	1.508	1.522	1.539	1.555	1.570	1.588	1.604	1.620	1.635	1.651	1.666	1.682	1.696	1.711	1.724	1.738	1.751	1.762	1.772	1.784	1.794	1.801	1.810	1.816	1.822	1.828	1.830	1.832	1.835	1.835	1.835	1.832	1.830	1.825	1.820	1.814	1.806	1.798	1.786	1.775	1.764	1.750	1.736	1.721	1.706	1.690	1.671	1.654	1.635	1.616	1.599	1.579	1.558	1.538	1.519	1.499	1.478	1.458	1.439	1.419	1.399	1.381	1.362	1.345	1.329	1.311	1.296	1.280	1.266	1.254	1.242	1.231	1.221	1.211	1.204	1.196	1.190	1.185	1.181	1.179	1.176	1.175	1.175	1.176	1.180	1.182	1.186	1.190	1.196	1.202	1.209	1.216	1.225	1.232	1.240	1.250	1.258	1.268	1.276	1.286	1.295	1.304	1.312	1.321	1.330	1.338	1.345	1.352	1.360	1.366	1.371	1.376	1.380	1.382	1.385	1.388	1.389	1.389	1.389	1.388	1.384	1.380	1.376	1.371	1.366	1.359	1.352	1.345	1.336	1.328	1.316	1.306	1.296	1.284	1.272	1.261	1.248	1.235	1.221	1.209	1.195	1.181	1.168	1.154	1.140	1.126	1.112	1.100	1.086	1.075	1.062	1.051	1.040	1.030	1.020	1.009	1.000	0.992	0.985	0.978	0.970	0.965	0.960	0.955	0.951	0.948	0.945	0.944	0.942	0.941	0.942	0.942	0.944	0.946	0.949	0.951	0.954	0.959	0.964	0.969	0.975	0.980	0.988	0.994	1.001	1.010	1.018	1.026	1.034	1.042	1.051	1.059	1.069	1.076	1.086	1.096	1.105	1.115	1.124	1.134	1.144	1.154	1.164	1.174	1.182	1.192	1.201	1.211	1.221	1.231	1.240	1.250	1.259	1.269	1.278	1.288	1.298	1.306	1.315	1.325	1.335	1.344	1.354	1.362	1.371	1.380	1.389	1.399	1.406	1.416	1.425	1.434	1.444	1.452	1.462	1.472	1.484	1.494	1.504	1.515	1.525	1.536	1.549	1.560	1.571	1.584	1.596	1.609	1.621	1.635	1.649	1.662	1.675	1.690	1.706	1.720	1.736	1.751	1.769	1.785	1.802	1.819	1.836	1.854	1.871	1.890	1.908	1.926	1.944	1.962	1.981	2.000	2.019	2.038	2.056	2.075	2.094	2.111	2.130	2.149	2.166	2.185	2.202	2.220	2.236	2.255	2.271	2.288	2.302	2.319	2.334	2.349	2.362	2.376	2.390	2.402	2.414	2.426	2.436	2.446	2.456	2.465	2.474	2.482	2.489	2.496	2.501	2.508	2.512	2.518	2.521	2.525	2.528	2.529	2.530	2.531	2.531	2.530	2.529	2.526	2.524	2.521	2.516	2.512	2.508	2.501	2.495	2.488	2.481	2.472	2.464	2.455	2.445	2.435	2.424	2.412	2.401	2.389	2.375	2.362	2.349	2.334	2.319	2.304	2.288	2.271	2.254	2.238	2.220	2.202	2.185	2.166	2.148	2.129	2.110	2.090	2.070	2.050	2.029	2.009	1.988	1.966	1.945	1.924	1.902	1.881	1.860	1.839	1.818	1.798	1.776	1.755	1.735	1.715	1.695	1.676	1.658	1.638	1.619	1.601	1.584	1.568	1.550	1.535	1.520	1.505	1.491	1.479	1.466	1.455	1.444	1.435	1.428	1.419	1.414	1.408	1.401	1.399	1.395	1.394	1.392	1.392	1.392	1.395	1.399	1.404	1.409	1.414	1.421	1.430	1.439	1.449	1.460	1.471	1.484	1.498	1.511	1.525	1.541	1.556	1.574	1.591	1.608	1.626	1.644	1.661	1.681	1.699	1.719	1.738	1.756	1.776	1.794	1.814	1.831	1.850	1.868	1.885	1.902	1.920	1.936	1.951	1.966	1.981	1.994	2.009	2.020	2.031	2.042	2.052	2.061	2.069	2.076	2.081	2.086	2.090	2.094	2.096	2.098	2.098	2.096	2.095	2.091	2.089	2.084	2.079	2.072	2.065	2.058	2.049	2.040	2.030	2.020	2.009	1.996	1.984	1.971	1.958	1.944	1.929	1.914	1.900	1.884	1.869	1.852	1.836	1.820	1.804	1.788	1.771	1.754	1.736	1.720	1.704	1.686	1.669	1.654	1.638	1.620	1.604	1.588	1.571	1.556	1.540	1.525	1.509	1.495	1.480	1.465	1.451	1.436	1.422	1.409	1.395	1.381	1.368	1.354	1.340	1.328	1.314	1.300	1.288	1.275	1.261	1.249	1.236	1.222	1.210	1.196	1.182	1.169	1.155	1.141	1.128	1.112	1.099	1.084	1.070	1.055	1.040	1.024	1.009	0.992	0.976	0.960	0.942	0.925	0.908	0.890	0.872	0.854	0.835	0.816	0.798	0.778	0.758	0.739	0.719	0.698	0.676	0.656	0.636	0.614	0.592	0.572	0.550	0.528	0.506	0.485	0.462	0.441	0.420	0.399	0.375	0.354	0.331	0.310	0.288	0.266	0.244	0.222	0.201	0.179	0.158	0.135	0.114	0.091	0.070	0.050	0.028	0.006	-0.015	-0.036	-0.056	-0.076	-0.098	-0.118	-0.138	-0.156	-0.175	-0.194	-0.212	-0.230	-0.248	-0.264	-0.280	-0.296	-0.310	-0.325	-0.339	-0.351	-0.362	-0.372	-0.382	-0.391	-0.399	-0.405	-0.411	-0.414	-0.416	-0.419	-0.418	-0.416	-0.411	-0.409	-0.401	-0.394	-0.382	-0.372	-0.359	-0.345	-0.329	-0.311	-0.291	-0.271	-0.250	-0.225	-0.200	-0.175	-0.148	-0.119	-0.089	-0.058	-0.026	0.008	0.040	0.075	0.110	0.144	0.179	0.214	0.249	0.285	0.320	0.355	0.389	0.422	0.455	0.488	0.519	0.550	0.579	0.608	0.634	0.659	0.682	0.705	0.726	0.746	0.764	0.780	0.794	0.808	0.819	0.829	0.835	0.842	0.846	0.850	0.851	0.851	0.850	0.849	0.844	0.840	0.834	0.828	0.821	0.812	0.804	0.795	0.786	0.775	0.766	0.756	0.745	0.736	0.726	0.718	0.709	0.700	0.691	0.685	0.678	0.672	0.668	0.664	0.661	0.660	0.658	0.659	0.659	0.661	0.662	0.666	0.671	0.678	0.682	0.690	0.699	0.708	0.718	0.728	0.739	0.750	0.762	0.775	0.788	0.800	0.814	0.828	0.841	0.855	0.868	0.881	0.894	0.906	0.919	0.931	0.944	0.954	0.965	0.975	0.985	0.995	1.002	1.010	1.019	1.024	1.030	1.036	1.041	1.045	1.048	1.051	1.052	1.055	1.055	1.055	1.056	1.055	1.055	1.052	1.051	1.049	1.048	1.045	1.041	1.038	1.035	1.031	1.029	1.025	1.022	1.020	1.016	1.012	1.010	1.009	1.005	1.004	1.001	1.000	0.999	0.998	0.996	0.996	0.996	0.998	0.998	0.999	1.001	1.002	1.005	1.008	1.010	1.015	1.018	1.021	1.025	1.030	1.034	1.039	1.045	1.050	1.056	1.061	1.068	1.072	1.080	1.086	1.091	1.099	1.104	1.111	1.119	1.124	1.131	1.136	1.144	1.150	1.158	1.164	1.169	1.176	1.181	1.189	1.194	1.200	1.205	1.210	1.216	1.222	1.226	1.231	1.236	1.241	1.245	1.249	1.252	1.256	1.260	1.264	1.266	1.269	1.271	1.274	1.275	1.278	1.278	1.279	1.279	1.278	1.278	1.276	1.274	1.271	1.269	1.264	1.260	1.255	1.249	1.244	1.235	1.228	1.220	1.210	1.200	1.189	1.178	1.164	1.151	1.138	1.122	1.108	1.092	1.076	1.059	1.041	1.022	1.004	0.985	0.965	0.945	0.925	0.905	0.885	0.864	0.844	0.822	0.802	0.784	0.764	0.744	0.726	0.708	0.690	0.674	0.658	0.642	0.629	0.615	0.602	0.592	0.582	0.575	0.568	0.561	0.556	0.554	0.554	0.552	0.555	0.556	0.562	0.568	0.575	0.584	0.595	0.606	0.620	0.634	0.651	0.668	0.686	0.706	0.726	0.748	0.770	0.794	0.818	0.842	0.868	0.894	0.920	0.946	0.974	1.000	1.026	1.051	1.079	1.104	1.128	1.152	1.176	1.201	1.222	1.245	1.266	1.285	1.304	1.322	1.340	1.355	1.370	1.382	1.396	1.406	1.416	1.425	1.432	1.439	1.444	1.448	1.450	1.451	1.452	1.452	1.451	1.449	1.445	1.442	1.439	1.434	1.428	1.421	1.414	1.408	1.400	1.394	1.385	1.378	1.369	1.361	1.354	1.346	1.338	1.331	1.324	1.318	1.311	1.305	1.300	1.294	1.290	1.286	1.282	1.279	1.276	1.275	1.274	1.272	1.274	1.274	1.275	1.276	1.278	1.280	1.282	1.285	1.290	1.292	1.298	1.301	1.305	1.310	1.314	1.320	1.324	1.329	1.334	1.339	1.342	1.348	1.351	1.355	1.359	1.362	1.366	1.369	1.371	1.372	1.374	1.375	1.376	1.376	1.376	1.374	1.372	1.371	1.369	1.365	1.361	1.358	1.351	1.346	1.339	1.334	1.326	1.318	1.310	1.300	1.292	1.281	1.271	1.260	1.249	1.238	1.225	1.211	1.199	1.186	1.172	1.159	1.144	1.129	1.114	1.099	1.085	1.069	1.054	1.039	1.022	1.006	0.990	0.975	0.960	0.944	0.928	0.912	0.898	0.884	0.869	0.854	0.841	0.826	0.814	0.800	0.788	0.776	0.764	0.754	0.742	0.732	0.722	0.712	0.704	0.695	0.686	0.679	0.671	0.665	0.659	0.652	0.648	0.642	0.639	0.635	0.631	0.628	0.625	0.622	0.621	0.620	0.618	0.618	0.616	0.616	0.615	0.616	0.616	0.615	0.616	0.616	0.616	0.616	0.618	0.618	0.619	0.619	0.619	0.619	0.619	0.620	0.620	0.620	0.621	0.621	0.620	0.621	0.621	0.620	0.621	0.620	0.619	0.620	0.619	0.618	0.616	0.616	0.615	0.615	0.614	0.614	0.614	0.612	0.612	0.614	0.614	0.615	0.615	0.616	0.616	0.618	0.618	0.620	0.621	0.622	0.624	0.625	0.628	0.629	0.631	0.632	0.635	0.638	0.639	0.642	0.645	0.646	0.650	0.652	0.655	0.658	0.661	0.664	0.666	0.669	0.670	0.674	0.676	0.678	0.681	0.684	0.685	0.689	0.690	0.691	0.694	0.696	0.698	0.700	0.701	0.702	0.704	0.705	0.708	0.709	0.711	0.712	0.715	0.716	0.719	0.720	0.722	0.725	0.728	0.730	0.732	0.735	0.736	0.740	0.742	0.745	0.749	0.751	0.754	0.758	0.760	0.764	0.765	0.769	0.770	0.772	0.774	0.776	0.778	0.779	0.781	0.781	0.781	0.781	0.781	0.779	0.778	0.776	0.772	0.769	0.765	0.759	0.754	0.746	0.739	0.730	0.721	0.710	0.700	0.686	0.674	0.661	0.646	0.630	0.612	0.595	0.578	0.559	0.539	0.518	0.496	0.474	0.451	0.426	0.402	0.376	0.351	0.325	0.298	0.271	0.244	0.216	0.188	0.159	0.130	0.101	0.072	0.042	0.014	-0.015	-0.042	-0.071	-0.099	-0.125	-0.152	-0.180	-0.206	-0.231	-0.256	-0.281	-0.305	-0.328	-0.350	-0.371	-0.391	-0.411	-0.430	-0.448	-0.465	-0.481	-0.496	-0.510	-0.522	-0.534	-0.544	-0.552	-0.562	-0.569	-0.574	-0.580	-0.584	-0.585	-0.586	-0.586	-0.585	-0.582	-0.580	-0.575	-0.569	-0.561	-0.555	-0.545	-0.536	-0.525	-0.514	-0.502	-0.489	-0.476	-0.461	-0.445	-0.429	-0.411	-0.394	-0.375	-0.358	-0.339	-0.319	-0.299	-0.280	-0.260	-0.240	-0.218	-0.198	-0.176	-0.155	-0.135	-0.112	-0.092	-0.072	-0.051	-0.031	-0.011	0.009	0.028	0.046	0.065	0.084	0.101	0.119	0.135	0.152	0.169	0.184	0.199	0.214	0.229	0.241	0.254	0.268	0.280	0.292	0.302	0.314	0.324	0.332	0.342	0.351	0.359	0.366	0.374	0.381	0.388	0.394	0.399	0.405	0.410	0.415	0.421	0.425	0.430	0.434	0.438	0.442	0.446	0.450	0.455	0.459	0.462	0.465	0.469	0.475	0.478	0.482	0.488	0.492	0.498	0.502	0.509	0.515	0.522	0.529	0.536	0.544	0.552	0.561	0.570	0.580	0.591	0.601	0.612	0.625	0.638	0.651	0.666	0.680	0.695	0.712	0.729	0.746	0.765	0.784	0.804	0.824	0.845	0.866	0.888	0.911	0.934	0.958	0.981	1.006	1.030	1.055	1.081	1.106	1.131	1.159	1.185	1.211	1.239	1.264	1.291	1.316	1.341	1.368	1.392	1.418	1.441	1.464	1.489	1.511	1.531	1.554	1.574	1.594	1.614	1.631	1.650	1.666	1.682	1.698	1.711	1.725	1.738	1.749	1.760	1.769	1.778	1.786	1.794	1.800	1.806	1.812	1.816	1.820	1.824	1.826	1.829	1.831	1.832	1.834	1.835	1.836	1.838	1.839	1.839	1.839	1.840	1.841	1.842	1.844	1.845	1.848	1.850	1.854	1.856	1.861	1.866	1.870	1.878	1.882	1.891	1.898	1.906	1.916	1.925	1.935	1.946	1.958	1.969	1.982	1.995	2.009	2.022	2.038	2.052	2.068	2.084	2.100	2.115	2.131	2.148	2.164	2.180	2.196	2.211	2.228	2.242	2.258	2.271	2.285	2.300	2.312	2.325	2.338	2.349	2.360	2.370	2.379	2.388	2.395	2.402	2.408	2.411	2.415	2.419	2.420	2.420	2.420	2.418	2.414	2.411	2.406	2.400	2.392	2.386	2.376	2.368	2.356	2.344	2.331	2.318	2.302	2.286	2.270	2.252	2.235	2.218	2.199	2.179	2.159	2.139	2.119	2.098	2.078	2.056	2.035	2.014	1.992	1.971	1.950	1.930	1.909	1.890	1.870	1.851	1.832	1.815	1.799	1.782	1.766	1.754	1.740	1.728	1.716	1.705	1.696	1.689	1.681	1.675	1.670	1.666	1.662	1.661	1.661	1.662	1.665	1.668	1.671	1.676	1.684	1.690	1.699	1.708	1.716	1.729	1.739	1.752	1.764	1.778	1.792	1.806	1.821	1.835	1.850	1.866	1.881	1.898	1.914	1.929	1.945	1.960	1.975	1.988	2.002	2.016	2.029	2.041	2.052	2.062	2.074	2.084	2.091	2.100	2.108	2.114	2.119	2.125	2.129	2.132	2.135	2.136	2.138	2.139	2.139	2.138	2.136	2.135	2.132	2.129	2.126	2.122	2.118	2.114	2.110	2.105	2.100	2.094	2.090	2.085	2.080	2.075	2.071	2.066	2.061	2.058	2.054	2.050	2.047	2.044	2.042	2.039	2.038	2.036	2.036	2.036	2.038	2.038	2.039	2.041	2.042	2.045	2.049	2.054	2.056	2.061	2.065	2.070	2.076	2.081	2.088	2.094	2.100	2.106	2.112	2.120	2.126	2.132	2.139	2.145	2.151	2.158	2.164	2.170	2.176	2.182	2.188	2.194	2.200	2.205	2.210	2.215	2.221	2.226	2.230	2.236	2.241	2.245	2.250	2.254	2.259	2.264	2.268	2.271	2.276	2.280	2.285	2.290	2.295	2.300	2.305	2.310	2.316	2.321	2.328	2.334	2.341	2.348	2.354	2.362	2.369	2.376	2.385	2.391	2.400	2.409	2.415	2.424	2.432	2.440	2.449	2.458	2.465	2.474	2.481	2.489	2.498	2.504	2.511	2.516	2.522	2.529	2.532	2.538	2.541	2.545	2.549	2.551	2.552	2.554	2.555	2.555	2.554	2.552	2.551	2.548	2.544	2.540	2.536	2.530	2.524	2.518	2.510	2.502	2.495	2.486	2.478	2.468	2.458	2.448	2.438	2.426	2.416	2.405	2.394	2.382	2.371	2.360	2.350	2.340	2.329	2.319	2.309	2.301	2.292	2.285	2.278	2.271	2.266	2.261	2.256	2.252	2.250	2.248	2.246	2.246	2.246	2.248	2.250	2.252	2.256	2.261	2.266	2.272	2.279	2.286	2.294	2.304	2.312	2.322	2.332	2.342	2.355	2.366	2.376	2.389	2.401	2.412	2.424	2.436	2.448	2.459	2.470	2.481	2.491	2.502	2.511	2.520	2.530	2.538	2.545	2.551	2.558	2.562	2.566	2.570	2.572	2.575	2.575	2.576	2.575	2.575	2.572	2.570	2.568	2.562	2.559	2.552	2.546	2.541	2.534	2.526	2.519	2.510	2.501	2.492	2.484	2.475	2.465	2.455	2.446	2.438	2.429	2.420	2.411	2.404	2.396	2.389	2.382	2.376	2.371	2.368	2.362	2.359	2.356	2.355	2.354	2.354	2.354	2.354	2.356	2.359	2.362	2.366	2.371	2.376	2.382	2.389	2.396	2.405	2.414	2.422	2.432	2.442	2.454	2.464	2.474	2.485	2.496	2.508	2.519	2.530	2.541	2.552	2.562	2.572	2.584	2.594	2.601	2.611	2.619	2.628	2.635	2.641	2.648	2.654	2.658	2.662	2.666	2.669	2.671	2.671	2.674	2.672	2.671	2.671	2.669	2.666	2.664	2.660	2.656	2.651	2.646	2.640	2.635	2.628	2.621	2.615	2.606	2.599	2.591	2.584	2.575	2.568	2.560	2.552	2.544	2.535	2.528	2.520	2.511	2.504	2.495	2.488	2.480	2.471	2.464	2.456	2.450	2.442	2.434	2.428	2.420	2.412	2.405	2.398	2.390	2.382	2.375	2.366	2.359	2.350	2.342	2.334	2.325	2.316	2.306	2.298	2.288	2.278	2.268	2.259	2.249	2.239	2.228	2.218	2.208	2.198	2.186	2.176	2.166	2.155	2.145	2.134	2.124	2.114	2.105	2.096	2.088	2.078	2.070	2.062	2.055	2.049	2.042	2.036	2.031	2.027	2.024	2.020	2.019	2.018	2.018	2.018	2.019	2.020	2.024	2.026	2.031	2.036	2.042	2.049	2.055	2.064	2.072	2.081	2.092	2.101	2.114	2.124	2.136	2.148	2.160	2.171	2.184	2.196	2.209	2.220	2.231	2.244	2.256	2.268	2.279	2.289	2.299	2.309	2.318	2.326	2.334	2.341	2.348	2.354	2.358	2.362	2.365	2.368	2.369	2.370	2.370	2.370	2.369	2.366	2.364	2.361	2.358	2.352	2.348	2.342	2.336	2.330	2.324	2.318	2.311	2.305	2.298	2.291	2.286	2.279	2.274	2.269	2.264	2.260	2.255	2.252	2.251	2.249	2.248	2.248	2.248	2.250	2.252	2.255	2.260	2.266	2.271	2.279	2.288	2.296	2.306	2.318	2.330	2.342	2.356	2.370	2.384	2.400	2.416	2.431	2.449	2.466	2.484	2.501	2.519	2.536	2.554	2.571	2.588	2.605	2.620	2.635	2.651	2.665	2.679	2.690	2.702	2.712	2.721	2.730	2.736	2.742	2.748	2.750	2.752	2.752	2.751	2.749	2.745	2.739	2.732	2.724	2.715	2.704	2.691	2.679	2.665	2.649	2.632	2.614	2.596	2.576	2.556	2.535	2.514	2.491	2.469	2.445	2.422	2.399	2.375	2.351	2.329	2.306	2.282	2.261	2.239	2.218	2.198	2.176	2.158	2.138	2.119	2.102	2.086	2.071	2.056	2.044	2.031	2.021	2.011	2.002	1.994	1.988	1.981	1.976	1.972	1.969	1.968	1.966	1.966	1.966	1.966	1.968	1.971	1.974	1.976	1.980	1.984	1.989	1.992	1.996	2.001	2.005	2.010	2.014	2.019	2.021	2.025	2.027	2.030	2.033	2.034	2.034	2.034	2.034	2.031	2.029	2.027	2.022	2.018	2.013	2.006	2.000	1.992	1.985	1.976	1.968	1.956	1.946	1.934	1.921	1.909	1.896	1.882	1.868	1.855	1.840	1.825	1.810	1.795	1.780	1.764	1.750	1.735	1.720	1.706	1.692	1.679	1.666	1.652	1.641	1.630	1.619	1.610	1.600	1.591	1.584	1.578	1.570	1.566	1.562	1.559	1.558	1.556	1.556	1.558	1.560	1.562	1.566	1.571	1.578	1.585	1.591	1.600	1.610	1.620	1.631	1.644	1.655	1.669	1.682	1.696	1.711	1.728	1.744	1.759	1.775	1.792	1.809	1.826	1.844	1.860	1.876	1.894	1.911	1.928	1.942	1.959	1.975	1.989	2.002	2.018	2.030	2.042	2.054	2.065	2.075	2.085	2.094	2.102	2.109	2.116	2.121	2.125	2.130	2.132	2.134	2.136	2.136	2.136	2.135	2.132	2.129	2.126	2.122	2.116	2.111	2.105	2.099	2.091	2.084	2.076	2.068	2.059	2.050	2.040	2.030	2.020	2.010	1.999	1.989	1.979	1.968	1.958	1.949	1.938	1.928	1.918	1.908	1.898	1.889	1.879	1.871	1.861	1.854	1.845	1.839	1.830	1.824	1.818	1.810	1.804	1.798	1.792	1.788	1.781	1.776	1.771	1.766	1.761	1.759	1.754	1.750	1.745	1.741	1.736	1.732	1.728	1.725	1.720	1.715	1.710	1.704	1.699	1.694	1.688	1.681	1.675	1.668	1.660	1.652	1.644	1.636	1.626	1.618	1.609	1.598	1.588	1.576	1.566	1.555	1.544	1.530	1.519	1.506	1.492	1.480	1.466	1.454	1.441	1.428	1.414	1.400	1.388	1.375	1.362	1.350	1.338	1.326	1.315	1.304	1.294	1.285	1.275	1.266	1.258	1.252	1.245	1.239	1.234	1.229	1.225	1.222	1.220	1.220	1.220	1.219	1.220	1.222	1.226	1.229	1.234	1.239	1.245	1.251	1.259	1.266	1.275	1.284	1.292	1.302	1.311	1.321	1.331	1.342	1.354	1.364	1.375	1.385	1.396	1.408	1.418	1.428	1.438	1.446	1.455	1.464	1.472	1.480	1.488	1.495	1.500	1.506	1.512	1.516	1.521	1.524	1.528	1.529	1.530	1.531	1.532	1.532	1.532	1.530	1.528	1.526	1.524	1.520	1.516	1.511	1.508	1.504	1.499	1.492	1.488	1.481	1.475	1.469	1.462	1.456	1.450	1.441	1.435	1.429	1.422	1.416	1.410	1.404	1.396	1.391	1.385	1.380	1.374	1.369	1.364	1.358	1.352	1.348	1.344	1.339	1.335	1.331	1.328	1.324	1.321	1.318	1.315	1.312	1.310	1.308	1.306	1.305	1.302	1.301	1.300	1.298	1.296	1.296	1.294	1.292	1.292	1.290	1.289	1.288	1.286	1.285	1.284	1.282	1.280	1.279	1.278	1.276	1.275	1.271	1.271	1.269	1.266	1.264	1.260	1.258	1.254	1.250	1.246	1.240	1.236	1.231	1.225	1.218	1.212	1.205	1.196	1.189	1.180	1.170	1.160	1.151	1.139	1.126	1.114	1.100	1.086	1.071	1.055	1.039	1.021	1.001	0.982	0.964	0.942	0.921	0.898	0.875	0.851	0.826	0.801	0.775	0.748	0.721	0.694	0.665	0.636	0.608	0.579	0.549	0.519	0.490	0.459	0.430	0.399	0.370	0.340	0.310	0.281	0.252	0.225	0.196	0.169	0.142	0.116	0.090	0.066	0.042	0.020	-0.001	-0.021	-0.041	-0.059	-0.076	-0.091	-0.106	-0.119	-0.131	-0.142	-0.151	-0.159	-0.166	-0.171	-0.175	-0.179	-0.180	-0.181	-0.180	-0.179	-0.176	-0.172	-0.168	-0.162	-0.155	-0.149	-0.139	-0.131	-0.122	-0.111	-0.101	-0.090	-0.080	-0.068	-0.056	-0.045	-0.032	-0.020	-0.010	0.002	0.014	0.025	0.035	0.045	0.054	0.064	0.071	0.079	0.086	0.091	0.098	0.102	0.105	0.108	0.108	0.109	0.108	0.106	0.104	0.100	0.095	0.090	0.082	0.076	0.068	0.059	0.048	0.036	0.025	0.012	-0.001	-0.015	-0.030	-0.045	-0.061	-0.076	-0.094	-0.110	-0.128	-0.144	-0.161	-0.179	-0.195	-0.212	-0.230	-0.246	-0.261	-0.278	-0.292	-0.308	-0.321	-0.335	-0.346	-0.359	-0.369	-0.379	-0.388	-0.396	-0.401	-0.408	-0.412	-0.416	-0.419	-0.419	-0.420	-0.418	-0.415	-0.411	-0.406	-0.399	-0.391	-0.382	-0.372	-0.361	-0.350	-0.336	-0.324	-0.309	-0.292	-0.276	-0.260	-0.241	-0.224	-0.205	-0.186	-0.168	-0.148	-0.128	-0.108	-0.089	-0.068	-0.049	-0.030	-0.010	0.009	0.026	0.044	0.060	0.076	0.092	0.108	0.121	0.135	0.146	0.156	0.166	0.175	0.182	0.189	0.194	0.198	0.200	0.201	0.202	0.201	0.199	0.195	0.191	0.186	0.179	0.172	0.164	0.154	0.144	0.132	0.121	0.108	0.095	0.081	0.066	0.051	0.035	0.020	0.004	-0.012	-0.030	-0.046	-0.062	-0.080	-0.095	-0.111	-0.128	-0.144	-0.159	-0.174	-0.189	-0.202	-0.216	-0.230	-0.241	-0.252	-0.264	-0.274	-0.282	-0.291	-0.299	-0.306	-0.311	-0.316	-0.320	-0.324	-0.326	-0.328	-0.328	-0.328	-0.326	-0.325	-0.321	-0.319	-0.312	-0.308	-0.301	-0.294	-0.286	-0.276	-0.268	-0.256	-0.245	-0.234	-0.222	-0.209	-0.195	-0.181	-0.166	-0.151	-0.136	-0.120	-0.105	-0.089	-0.072	-0.056	-0.039	-0.021	-0.005	0.011	0.029	0.045	0.060	0.078	0.092	0.108	0.122	0.138	0.152	0.166	0.180	0.194	0.205	0.218	0.229	0.240	0.250	0.259	0.269	0.276	0.284	0.291	0.299	0.305	0.311	0.316	0.322	0.328	0.331	0.335	0.339	0.342	0.345	0.349	0.351	0.355	0.359	0.361	0.364	0.368	0.371	0.375	0.380	0.382	0.388	0.394	0.400	0.405	0.411	0.419	0.428	0.436	0.445	0.454	0.465	0.478	0.489	0.501	0.515	0.530	0.544	0.559	0.575	0.591	0.608	0.625	0.644	0.661	0.680	0.699	0.719	0.739	0.758	0.779	0.799	0.819	0.840	0.861	0.881	0.901	0.922	0.942	0.964	0.984	1.004	1.022	1.041	1.060	1.078	1.096	1.114	1.130	1.146	1.162	1.178	1.192	1.208	1.221	1.234	1.246	1.259	1.270	1.281	1.291	1.301	1.310	1.319	1.326	1.334	1.340	1.348	1.354	1.359	1.365	1.369	1.372	1.378	1.381	1.384	1.388	1.390	1.391	1.394	1.395	1.396	1.398	1.398	1.396	1.398	1.396	1.395	1.394	1.394	1.391	1.389	1.386	1.384	1.380	1.378	1.372	1.368	1.364	1.359	1.355	1.349	1.342	1.338	1.330	1.322	1.316	1.306	1.299	1.290	1.281	1.271	1.260	1.250	1.239	1.226	1.215	1.201	1.189	1.175	1.161	1.146	1.132	1.118	1.101	1.085	1.069	1.051	1.035	1.018	1.000	0.981	0.962	0.944	0.925	0.905	0.885	0.866	0.846	0.826	0.806	0.785	0.766	0.746	0.725	0.706	0.685	0.668	0.648	0.629	0.609	0.590	0.572	0.555	0.538	0.521	0.504	0.488	0.472	0.458	0.444	0.430	0.418	0.405	0.394	0.384	0.374	0.365	0.358	0.349	0.342	0.338	0.331	0.328	0.324	0.321	0.319	0.318	0.315	0.315	0.315	0.315	0.316	0.318	0.319	0.321	0.324	0.326	0.329	0.332	0.336	0.339	0.341	0.345	0.348	0.351	0.354	0.356	0.359	0.360	0.362	0.362	0.364	0.364	0.364	0.365	0.362	0.361	0.360	0.356	0.355	0.350	0.348	0.342	0.339	0.334	0.329	0.322	0.316	0.311	0.305	0.299	0.294	0.286	0.281	0.275	0.269	0.264	0.259	0.254	0.249	0.245	0.241	0.239	0.236	0.235	0.234	0.235	0.236	0.238	0.240	0.245	0.249	0.254	0.261	0.269	0.278	0.289	0.299	0.311	0.324	0.339	0.354	0.370	0.386	0.405	0.424	0.444	0.465	0.486	0.507	0.530	0.555	0.580	0.604	0.629	0.655	0.681	0.708	0.735	0.760	0.788	0.815	0.841	0.870	0.896	0.922	0.951	0.976	1.002	1.029	1.052	1.078	1.101	1.125	1.148	1.169	1.189	1.209	1.228	1.245	1.262	1.278	1.292	1.306	1.319	1.330	1.341	1.350	1.358	1.365	1.371	1.376	1.380	1.381	1.382	1.382	1.382	1.380	1.378	1.372	1.369	1.364	1.356	1.349	1.341	1.331	1.322	1.312	1.302	1.291	1.280	1.268	1.256	1.244	1.230	1.219	1.206	1.194	1.180	1.168	1.155	1.142	1.130	1.119	1.106	1.096	1.085	1.075	1.064	1.055	1.045	1.038	1.030	1.021	1.015	1.010	1.005	1.000	0.996	0.992	0.990	0.989	0.986	0.986	0.986	0.988	0.988	0.990	0.991	0.994	0.998	1.000	1.005	1.009	1.012	1.018	1.022	1.029	1.034	1.040	1.046	1.052	1.059	1.065	1.070	1.076	1.082	1.088	1.094	1.099	1.105	1.109	1.114	1.118	1.121	1.125	1.128	1.130	1.132	1.134	1.135	1.136	1.135	1.135	1.134	1.131	1.130	1.126	1.122	1.119	1.114	1.109	1.101	1.095	1.088	1.079	1.070	1.060	1.049	1.038	1.026	1.014	1.000	0.985	0.971	0.956	0.939	0.924	0.905	0.888	0.870	0.851	0.831	0.812	0.792	0.771	0.751	0.730	0.710	0.689	0.668	0.646	0.625	0.604	0.584	0.562	0.542	0.522	0.502	0.484	0.465	0.448	0.432	0.416	0.401	0.388	0.374	0.362	0.352	0.344	0.336	0.330	0.325	0.322	0.320	0.321	0.322	0.326	0.331	0.339	0.348	0.359	0.371	0.385	0.402	0.420	0.439	0.461	0.485	0.510	0.536	0.564	0.594	0.625	0.658	0.691	0.725	0.760	0.796	0.834	0.871	0.910	0.949	0.989	1.028	1.068	1.106	1.146	1.186	1.225	1.264	1.301	1.339	1.374	1.410	1.444	1.476	1.509	1.538	1.566	1.595	1.620	1.644	1.666	1.688	1.706	1.724	1.739	1.751	1.764	1.772	1.780	1.786	1.790	1.791	1.791	1.790	1.786	1.781	1.775	1.766	1.758	1.746	1.735	1.721	1.708	1.692	1.676	1.659	1.641	1.624	1.604	1.585	1.565	1.546	1.525	1.506	1.486	1.468	1.448	1.429	1.411	1.392	1.374	1.358	1.342	1.328	1.312	1.299	1.286	1.274	1.264	1.255	1.245	1.238	1.231	1.225	1.221	1.218	1.215	1.214	1.214	1.214	1.214	1.215	1.218	1.221	1.225	1.229	1.234	1.239	1.245	1.250	1.258	1.262	1.270	1.276	1.282	1.289	1.296	1.302	1.308	1.312	1.318	1.322	1.326	1.329	1.332	1.335	1.336	1.336	1.338	1.336	1.335	1.334	1.330	1.326	1.322	1.316	1.310	1.304	1.296	1.289	1.280	1.270	1.260	1.249	1.239	1.228	1.216	1.204	1.190	1.178	1.164	1.151	1.138	1.124	1.110	1.096	1.084	1.070	1.058	1.044	1.032	1.021	1.010	0.999	0.989	0.979	0.970	0.962	0.954	0.948	0.941	0.938	0.932	0.930	0.928	0.926	0.928	0.928	0.930	0.932	0.936	0.941	0.949	0.955	0.962	0.971	0.981	0.991	1.004	1.016	1.030	1.045	1.059	1.076	1.092	1.110	1.128	1.146	1.166	1.185	1.206	1.226	1.246	1.268	1.289	1.309	1.329	1.350	1.370	1.390	1.409	1.429	1.448	1.466	1.484	1.501	1.516	1.532	1.546	1.561	1.574	1.585	1.596	1.606	1.614	1.621	1.626	1.631	1.635	1.635	1.636	1.635	1.634	1.629	1.624	1.618	1.610	1.601	1.591	1.580	1.569	1.555	1.539	1.525	1.508	1.490	1.471	1.452	1.434	1.414	1.394	1.372	1.351	1.331	1.311	1.290	1.269	1.249	1.228	1.209	1.190	1.172	1.154	1.138	1.124	1.108	1.096	1.082	1.071	1.062	1.055	1.049	1.044	1.039	1.039	1.036	1.039	1.040	1.045	1.051	1.059	1.068	1.078	1.089	1.102	1.115	1.132	1.148	1.165	1.184	1.202	1.224	1.245	1.266	1.288	1.311	1.335	1.358	1.381	1.406	1.429	1.452	1.476	1.500	1.522	1.545	1.568	1.590	1.611	1.631	1.652	1.671	1.689	1.706	1.722	1.739	1.754	1.768	1.781	1.792	1.804	1.814	1.822	1.831	1.839	1.845	1.851	1.856	1.859	1.861	1.865	1.865	1.865	1.866	1.865	1.864	1.861	1.858	1.854	1.849	1.844	1.838	1.831	1.825	1.816	1.809	1.800	1.790	1.781	1.771	1.760	1.749	1.739	1.726	1.714	1.702	1.689	1.675	1.661	1.648	1.632	1.618	1.602	1.586	1.570	1.554	1.536	1.520	1.502	1.485	1.466	1.449	1.430	1.412	1.394	1.375	1.358	1.338	1.319	1.301	1.282	1.264	1.246	1.228	1.210	1.192	1.175	1.158	1.140	1.124	1.106	1.091	1.076	1.061	1.046	1.032	1.019	1.006	0.994	0.981	0.970	0.959	0.948	0.938	0.928	0.919	0.910	0.901	0.892	0.885	0.876	0.870	0.862	0.856	0.849	0.842	0.836	0.829	0.822	0.816	0.809	0.802	0.795	0.789	0.781	0.774	0.765	0.756	0.749	0.739	0.729	0.719	0.708	0.696	0.684	0.671	0.658	0.644	0.630	0.614	0.600	0.584	0.566	0.549	0.531	0.514	0.494	0.475	0.455	0.435	0.415	0.394	0.372	0.351	0.329	0.308	0.286	0.264	0.242	0.220	0.199	0.176	0.155	0.135	0.112	0.092	0.071	0.051	0.032	0.014	-0.005	-0.024	-0.041	-0.059	-0.075	-0.092	-0.108	-0.122	-0.136	-0.149	-0.162	-0.175	-0.185	-0.196	-0.206	-0.215	-0.225	-0.232	-0.240	-0.248	-0.252	-0.258	-0.262	-0.268	-0.272	-0.275	-0.279	-0.281	-0.284	-0.285	-0.286	-0.288	-0.288	-0.288	-0.289	-0.288	-0.286	-0.285	-0.284	-0.284	-0.281	-0.279	-0.278	-0.275	-0.274	-0.272	-0.270	-0.268	-0.266	-0.264	-0.262	-0.260	-0.258	-0.258	-0.254	-0.252	-0.250	-0.249	-0.246	-0.244	-0.241	-0.239	-0.238	-0.235	-0.232	-0.230	-0.226	-0.224	-0.220	-0.218	-0.215	-0.210	-0.206	-0.201	-0.196	-0.191	-0.185	-0.178	-0.170	-0.162	-0.155	-0.146	-0.136	-0.126	-0.115	-0.101	-0.089	-0.075	-0.061	-0.045	-0.029	-0.011	0.008	0.026	0.046	0.066	0.089	0.111	0.135	0.159	0.185	0.211	0.239	0.266	0.295	0.325	0.354	0.386	0.418	0.449	0.482	0.514	0.549	0.581	0.615	0.650	0.684	0.718	0.751	0.785	0.819	0.852	0.886	0.920	0.954	0.986	1.018	1.050	1.081	1.111	1.141	1.170	1.199	1.228	1.254	1.280	1.306	1.330	1.354	1.376	1.398	1.418	1.436	1.455	1.472	1.489	1.504	1.519	1.531	1.545	1.556	1.565	1.575	1.584	1.591	1.596	1.601	1.606	1.610	1.612	1.615	1.615	1.614	1.614	1.612	1.609	1.605	1.601	1.596	1.590	1.582	1.575	1.568	1.559	1.550	1.540	1.530	1.519	1.505	1.494	1.480	1.468	1.452	1.438	1.422	1.408	1.391	1.375	1.359	1.342	1.324	1.306	1.288	1.270	1.251	1.231	1.212	1.194	1.175	1.156	1.136	1.118	1.099	1.080	1.062	1.044	1.025	1.008	0.990	0.974	0.956	0.941	0.926	0.911	0.898	0.885	0.871	0.860	0.849	0.839	0.830	0.821	0.814	0.808	0.801	0.798	0.794	0.791	0.790	0.789	0.789	0.791	0.792	0.796	0.801	0.805	0.811	0.819	0.826	0.834	0.844	0.854	0.864	0.875	0.886	0.899	0.911	0.925	0.939	0.951	0.966	0.981	0.996	1.010	1.026	1.040	1.054	1.069	1.084	1.098	1.111	1.124	1.138	1.150	1.162	1.175	1.185	1.196	1.206	1.216	1.225	1.232	1.240	1.248	1.254	1.259	1.264	1.269	1.271	1.275	1.276	1.279	1.280	1.280	1.281	1.280	1.279	1.278	1.275	1.272	1.270	1.266	1.264	1.260	1.256	1.251	1.248	1.242	1.238	1.232	1.228	1.222	1.216	1.212	1.208	1.202	1.198	1.194	1.189	1.185	1.181	1.178	1.174	1.171	1.168	1.164	1.161	1.158	1.155	1.152	1.150	1.148	1.145	1.141	1.140	1.138	1.135	1.132	1.130	1.128	1.125	1.122	1.120	1.118	1.114	1.111	1.108	1.104	1.101	1.096	1.092	1.088	1.082	1.076	1.071	1.065	1.060	1.052	1.045	1.039	1.031	1.024	1.016	1.009	1.000	0.992	0.986	0.978	0.971	0.962	0.955	0.948	0.940	0.934	0.926	0.920	0.916	0.910	0.905	0.901	0.898	0.894	0.891	0.889	0.889	0.888	0.889	0.889	0.890	0.892	0.895	0.900	0.905	0.910	0.916	0.924	0.930	0.939	0.948	0.956	0.966	0.976	0.989	0.999	1.010	1.022	1.034	1.046	1.059	1.071	1.084	1.096	1.108	1.119	1.131	1.142	1.154	1.164	1.174	1.184	1.192	1.201	1.209	1.215	1.221	1.226	1.230	1.234	1.236	1.238	1.238	1.236	1.235	1.232	1.230	1.225	1.219	1.212	1.205	1.196	1.186	1.175	1.165	1.151	1.139	1.124	1.110	1.094	1.078	1.060	1.041	1.024	1.005	0.985	0.965	0.945	0.925	0.902	0.881	0.860	0.839	0.818	0.794	0.771	0.749	0.728	0.704	0.681	0.660	0.638	0.615	0.594	0.572	0.551	0.530	0.510	0.490	0.471	0.451	0.432	0.415	0.398	0.381	0.364	0.349	0.334	0.319	0.306	0.292	0.281	0.269	0.259	0.248	0.239	0.230	0.222	0.214	0.208	0.201	0.198	0.192	0.189	0.186	0.182	0.181	0.180	0.180	0.180	0.181	0.182	0.184	0.186	0.189	0.194	0.198	0.201	0.206	0.211	0.215	0.220	0.226	0.231	0.238	0.242	0.249	0.254	0.260	0.265	0.271	0.275	0.281	0.285	0.289	0.294	0.298	0.300	0.302	0.306	0.308	0.310	0.311	0.312	0.315	0.314	0.315	0.315	0.315	0.315	0.314	0.314	0.312	0.312	0.311	0.311	0.310	0.310	0.309	0.309	0.309	0.310	0.311	0.312	0.314	0.316	0.321	0.324	0.331	0.338	0.344	0.352	0.361	0.371	0.384	0.396	0.410	0.425	0.441	0.459	0.479	0.499	0.520	0.544	0.568	0.594	0.620	0.648	0.676	0.708	0.740	0.771	0.806	0.841	0.878	0.914	0.950	0.988	1.026	1.065	1.105	1.144	1.185	1.225	1.265	1.305	1.345	1.385	1.425	1.464	1.502	1.541	1.579	1.615	1.651	1.686	1.720	1.754	1.786	1.816	1.846	1.875	1.901	1.926	1.951	1.972	1.994	2.013	2.031	2.047	2.061	2.074	2.085	2.094	2.101	2.109	2.111	2.114	2.115	2.115	2.111	2.108	2.101	2.094	2.085	2.074	2.062	2.049	2.033	2.018	2.000	1.981	1.962	1.941	1.919	1.896	1.872	1.848	1.822	1.796	1.769	1.742	1.715	1.686	1.656	1.628	1.599	1.570	1.540	1.510	1.481	1.452	1.425	1.396	1.369	1.341	1.315	1.290	1.265	1.240	1.218	1.195	1.174	1.154	1.134	1.115	1.098	1.081	1.066	1.051	1.038	1.026	1.016	1.005	0.998	0.990	0.984	0.979	0.975	0.972	0.970	0.969	0.969	0.970	0.971	0.975	0.976	0.980	0.984	0.989	0.992	0.996	1.001	1.006	1.010	1.014	1.018	1.020	1.022	1.025	1.026	1.028	1.028	1.028	1.025	1.022	1.019	1.014	1.009	1.001	0.994	0.985	0.975	0.962	0.951	0.938	0.924	0.906	0.891	0.872	0.855	0.835	0.816	0.795	0.774	0.751	0.729	0.706	0.684	0.660	0.638	0.614	0.590	0.568	0.545	0.522	0.501	0.480	0.460	0.440	0.422	0.405	0.388	0.371	0.359	0.345	0.334	0.322	0.314	0.308	0.301	0.296	0.294	0.291	0.291	0.294	0.295	0.300	0.306	0.312	0.321	0.330	0.341	0.355	0.369	0.384	0.399	0.416	0.434	0.452	0.471	0.491	0.511	0.534	0.554	0.576	0.598	0.620	0.641	0.664	0.686	0.709	0.731	0.754	0.775	0.798	0.818	0.839	0.859	0.878	0.896	0.914	0.931	0.948	0.964	0.979	0.991	1.004	1.016	1.028	1.036	1.045	1.052	1.060	1.064	1.069	1.071	1.072	1.072	1.072	1.070	1.066	1.062	1.056	1.050	1.041	1.032	1.021	1.010	0.996	0.981	0.966	0.949	0.932	0.912	0.894	0.872	0.850	0.826	0.804	0.780	0.755	0.729	0.702	0.676	0.649	0.621	0.595	0.568	0.540	0.512	0.485	0.459	0.431	0.405	0.380	0.355	0.330	0.308	0.284	0.261	0.240	0.220	0.201	0.184	0.168	0.152	0.140	0.128	0.116	0.109	0.101	0.095	0.092	0.090	0.090	0.091	0.095	0.100	0.106	0.115	0.126	0.139	0.151	0.166	0.184	0.201	0.222	0.244	0.268	0.291	0.316	0.342	0.370	0.399	0.430	0.460	0.491	0.524	0.558	0.591	0.625	0.659	0.694	0.728	0.762	0.798	0.832	0.868	0.902	0.936	0.971	1.004	1.039	1.071	1.104	1.136	1.166	1.196	1.228	1.255	1.284	1.312	1.339	1.365	1.390	1.415	1.438	1.460	1.481	1.502	1.522	1.540	1.558	1.574	1.590	1.604	1.618	1.630	1.641	1.651	1.662	1.671	1.679	1.686	1.692	1.698	1.704	1.706	1.710	1.711	1.714	1.714	1.714	1.714	1.712	1.711	1.709	1.705	1.702	1.698	1.694	1.688	1.682	1.676	1.670	1.661	1.655	1.648	1.639	1.631	1.624	1.615	1.608	1.598	1.590	1.581	1.572	1.564	1.555	1.546	1.538	1.530	1.521	1.511	1.504	1.495	1.488	1.479	1.471	1.464	1.456	1.448	1.440	1.432	1.425	1.419	1.411	1.404	1.398	1.390	1.384	1.378	1.370	1.365	1.359	1.352	1.346	1.339	1.334	1.328	1.321	1.315	1.309	1.304	1.298	1.292	1.286	1.280	1.275	1.269	1.264	1.259	1.254	1.249	1.244	1.238	1.234	1.229	1.225	1.221	1.218	1.212	1.210	1.208	1.204	1.201	1.199	1.196	1.194	1.192	1.190	1.189	1.189	1.188	1.188	1.188	1.189	1.189	1.190	1.190	1.191	1.192	1.194	1.196	1.198	1.200	1.201	1.204	1.206	1.209	1.211	1.214	1.216	1.219	1.220	1.222	1.224	1.225	1.226	1.228	1.230	1.230	1.231	1.231	1.231	1.232	1.232	1.232	1.232	1.231	1.230	1.229	1.228	1.226	1.222	1.220	1.218	1.215	1.212	1.210	1.206	1.204	1.200	1.195	1.192	1.189	1.185	1.182	1.179	1.175	1.171	1.169	1.168	1.164	1.161	1.161	1.159	1.158	1.158	1.158	1.158	1.158	1.159	1.161	1.164	1.168	1.170	1.175	1.180	1.185	1.191	1.198	1.206	1.214	1.222	1.232	1.242	1.254	1.265	1.278	1.290	1.304	1.318	1.332	1.348	1.364	1.380	1.396	1.414	1.432	1.449	1.468	1.486	1.504	1.522	1.542	1.561	1.580	1.599	1.618	1.636	1.655	1.674	1.692	1.711	1.729	1.746	1.764	1.780	1.796	1.812	1.828	1.842	1.856	1.871	1.885	1.899	1.911	1.921	1.932	1.944	1.954	1.961	1.971	1.979	1.986	1.991	1.999	2.004	2.007	2.010	2.014	2.018	2.019	2.021	2.021	2.022	2.022	2.022	2.022	2.021	2.020	2.020	2.018	2.016	2.014	2.011	2.009	2.005	2.004	2.000	1.998	1.995	1.992	1.989	1.986	1.984	1.981	1.979	1.976	1.974	1.972	1.970	1.969	1.968	1.966	1.965	1.964	1.964	1.964	1.962	1.961	1.961	1.960	1.960	1.960	1.959	1.959	1.959	1.958	1.958	1.958	1.956	1.955	1.954	1.954	1.952	1.950	1.949	1.948	1.945	1.942	1.940	1.936	1.934	1.930	1.926	1.922	1.919	1.916	1.912	1.908	1.904	1.900	1.896	1.892	1.889	1.885	1.881	1.879	1.875	1.874	1.871	1.869	1.866	1.866	1.865	1.865	1.864	1.864	1.865	1.866	1.868	1.870	1.872	1.874	1.878	1.882	1.885	1.890	1.895	1.901	1.906	1.912	1.921	1.928	1.935	1.941	1.950	1.958	1.966	1.974	1.981	1.990	1.998	2.005	2.014	2.021	2.029	2.036	2.044	2.050	2.058	2.064	2.069	2.075	2.079	2.082	2.086	2.089	2.091	2.092	2.092	2.092	2.091	2.089	2.086	2.082	2.079	2.074	2.069	2.062	2.055	2.049	2.039	2.030	2.020	2.010	1.999	1.986	1.975	1.961	1.948	1.932	1.919	1.902	1.888	1.871	1.855	1.839	1.821	1.804	1.786	1.769	1.751	1.734	1.718	1.700	1.682	1.666	1.649	1.634	1.618	1.602	1.588	1.574	1.560	1.548	1.535	1.524	1.512	1.502	1.492	1.485	1.476	1.470	1.464	1.459	1.455	1.452	1.451	1.450	1.450	1.454	1.456	1.460	1.465	1.472	1.479	1.488	1.498	1.508	1.519	1.532	1.546	1.561	1.578	1.594	1.612	1.630	1.649	1.669	1.690	1.711	1.732	1.755	1.778	1.800	1.822	1.845	1.869	1.891	1.912	1.936	1.958	1.979	2.000	2.021	2.040	2.060	2.078	2.096	2.112	2.126	2.141	2.155	2.166	2.176	2.186	2.194	2.200	2.205	2.208	2.210	2.210	2.209	2.206	2.202	2.195	2.188	2.179	2.169	2.156	2.142	2.129	2.114	2.096	2.078	2.059	2.040	2.018	1.996	1.972	1.950	1.925	1.900	1.875	1.849	1.822	1.796	1.770	1.744	1.718	1.692	1.666	1.640	1.615	1.590	1.566	1.542	1.519	1.498	1.475	1.452	1.432	1.412	1.394	1.376	1.359	1.341	1.325	1.310	1.296	1.282	1.271	1.259	1.248	1.239	1.231	1.222	1.215	1.209	1.204	1.199	1.195	1.192	1.190	1.189	1.189	1.189	1.189	1.190	1.192	1.195	1.198	1.201	1.205	1.209	1.214	1.219	1.225	1.231	1.236	1.244	1.250	1.258	1.265	1.272	1.280	1.289	1.298	1.306	1.314	1.322	1.331	1.339	1.348	1.355	1.364	1.371	1.380	1.389	1.396	1.404	1.411	1.419	1.426	1.434	1.439	1.446	1.452	1.458	1.462	1.468	1.472	1.475	1.480	1.482	1.485	1.488	1.489	1.490	1.491	1.491	1.490	1.489	1.488	1.486	1.484	1.481	1.478	1.475	1.470	1.465	1.461	1.455	1.450	1.445	1.439	1.431	1.424	1.419	1.411	1.402	1.396	1.389	1.381	1.372	1.364	1.358	1.350	1.341	1.334	1.326	1.319	1.311	1.305	1.298	1.291	1.284	1.278	1.272	1.266	1.260	1.255	1.250	1.246	1.241	1.238	1.232	1.230	1.226	1.222	1.219	1.216	1.212	1.209	1.206	1.202	1.201	1.198	1.195	1.191	1.189	1.186	1.182	1.180	1.176	1.172	1.169	1.165	1.161	1.158	1.152	1.148	1.142	1.136	1.131	1.125	1.119	1.112	1.108	1.100	1.094	1.086	1.080	1.071	1.065	1.058	1.050	1.042	1.035	1.028	1.020	1.014	1.006	0.999	0.991	0.985	0.979	0.971	0.965	0.960	0.954	0.949	0.944	0.939	0.935	0.930	0.926	0.922	0.919	0.918	0.914	0.911	0.910	0.908	0.906	0.906	0.905	0.905	0.904	0.904	0.904	0.904	0.904	0.905	0.905	0.905	0.908	0.906	0.908	0.908	0.909	0.910	0.911	0.911	0.911	0.911	0.912	0.912	0.912	0.912	0.912	0.912	0.914	0.914	0.912	0.912	0.914	0.914	0.914	0.914	0.915	0.915	0.915	0.916	0.918	0.918	0.919	0.920	0.921	0.924	0.928	0.929	0.932	0.936	0.941	0.945	0.951	0.959	0.964	0.971	0.980	0.989	0.999	1.008	1.019	1.030	1.042	1.055	1.069	1.082	1.098	1.112	1.129	1.144	1.161	1.179	1.198	1.216	1.235	1.254	1.275	1.294	1.315	1.335	1.356	1.378	1.399	1.420	1.441	1.462	1.484	1.504	1.525	1.545	1.566	1.585	1.605	1.622	1.641	1.659	1.676	1.694	1.709	1.725	1.740	1.754	1.768	1.781	1.792	1.805	1.816	1.826	1.835	1.845	1.852	1.861	1.868	1.876	1.881	1.888	1.892	1.898	1.902	1.908	1.912	1.916	1.921	1.925	1.930	1.932	1.938	1.942	1.946	1.951	1.956	1.961	1.966	1.971	1.978	1.985	1.991	1.999	2.006	2.015	2.024	2.033	2.044	2.055	2.066	2.078	2.090	2.104	2.118	2.132	2.146	2.161	2.179	2.195	2.211	2.230	2.248	2.266	2.285	2.304	2.324	2.344	2.365	2.384	2.404	2.425	2.446	2.466	2.486	2.508	2.528	2.549	2.568	2.588	2.606	2.625	2.642	2.660	2.678	2.695	2.709	2.725	2.739	2.752	2.766	2.778	2.788	2.799	2.808	2.816	2.824	2.829	2.834	2.836	2.840	2.841	2.842	2.840	2.839	2.836	2.831	2.826	2.819	2.811	2.804	2.794	2.784	2.771	2.759	2.745	2.730	2.715	2.699	2.682	2.664	2.646	2.626	2.606	2.586	2.565	2.544	2.522	2.500	2.479	2.456	2.432	2.410	2.388	2.365	2.341	2.320	2.298	2.276	2.254	2.234	2.212	2.192	2.172	2.154	2.136	2.118	2.101	2.085	2.069	2.055	2.041	2.029	2.016	2.006	1.996	1.988	1.979	1.972	1.965	1.960	1.956	1.952	1.950	1.948	1.946	1.946	1.946	1.948	1.950	1.951	1.954	1.958	1.961	1.966	1.970	1.975	1.979	1.984	1.990	1.996	2.001	2.006	2.011	2.016	2.021	2.026	2.030	2.035	2.038	2.040	2.044	2.045	2.045	2.046	2.046	2.046	2.044	2.041	2.039	2.035	2.030	2.026	2.020	2.014	2.006	1.999	1.990	1.981	1.972	1.962	1.951	1.941	1.930	1.918	1.905	1.892	1.879	1.865	1.851	1.838	1.822	1.809	1.794	1.779	1.764	1.749	1.734	1.720	1.705	1.690	1.675	1.661	1.646	1.631	1.618	1.604	1.590	1.578	1.565	1.551	1.539	1.528	1.515	1.504	1.492	1.482	1.472	1.464	1.454	1.445	1.436	1.430	1.421	1.414	1.408	1.401	1.395	1.390	1.385	1.380	1.376	1.372	1.369	1.366	1.362	1.361	1.359	1.358	1.356	1.355	1.355	1.354	1.355	1.355	1.356	1.356	1.358	1.360	1.361	1.362	1.366	1.368	1.370	1.372	1.375	1.378	1.380	1.384	1.386	1.389	1.394	1.396	1.399	1.402	1.405	1.409	1.410	1.414	1.416	1.419	1.421	1.424	1.426	1.428	1.429	1.430	1.431	1.434	1.434	1.435	1.435	1.435	1.435	1.434	1.432	1.431	1.430	1.429	1.425	1.422	1.420	1.416	1.412	1.409	1.405	1.399	1.395	1.389	1.385	1.379	1.372	1.366	1.361	1.354	1.348	1.341	1.334	1.328	1.320	1.314	1.306	1.300	1.294	1.286	1.280	1.274	1.266	1.261	1.255	1.250	1.244	1.239	1.234	1.229	1.225	1.220	1.218	1.214	1.211	1.209	1.206	1.205	1.205	1.204	1.204	1.204	1.205	1.206	1.208	1.209	1.212	1.214	1.218	1.222	1.226	1.230	1.236	1.241	1.248	1.255	1.261	1.269	1.276	1.285	1.294	1.302	1.311	1.322	1.332	1.342	1.352	1.364	1.375	1.385	1.398	1.409	1.421	1.432	1.445	1.459	1.470	1.484	1.496	1.509	1.522	1.535	1.548	1.560	1.574	1.585	1.598	1.610	1.621	1.634	1.646	1.656	1.668	1.679	1.690	1.699	1.710	1.719	1.729	1.738	1.748	1.755	1.762	1.771	1.778	1.784	1.789	1.795	1.800	1.805	1.809	1.812	1.816	1.820	1.821	1.822	1.825	1.826	1.825	1.826	1.826	1.825	1.822	1.822	1.820	1.818	1.815	1.811	1.809	1.804	1.800	1.796	1.791	1.786	1.782	1.776	1.771	1.766	1.760	1.754	1.748	1.742	1.736	1.731	1.726	1.720	1.715	1.710	1.705	1.700	1.695	1.691	1.688	1.684	1.680	1.678	1.674	1.671	1.670	1.669	1.668	1.666	1.665	1.664	1.665	1.665	1.668	1.669	1.670	1.672	1.675	1.679	1.682	1.686	1.690	1.695	1.700	1.704	1.710	1.715	1.719	1.725	1.730	1.735	1.741	1.746	1.751	1.756	1.762	1.768	1.772	1.776	1.780	1.785	1.788	1.791	1.794	1.798	1.799	1.800	1.801	1.801	1.802	1.801	1.800	1.799	1.798	1.795	1.792	1.790	1.786	1.784	1.779	1.774	1.770	1.764	1.760	1.754	1.748	1.741	1.736	1.730	1.725	1.719	1.712	1.708	1.701	1.696	1.691	1.688	1.684	1.680	1.676	1.672	1.671	1.669	1.668	1.668	1.668	1.669	1.670	1.671	1.675	1.680	1.684	1.690	1.696	1.704	1.712	1.720	1.731	1.740	1.751	1.764	1.776	1.790	1.804	1.819	1.834	1.850	1.868	1.884	1.900	1.918	1.936	1.955	1.974	1.992	2.011	2.030	2.049	2.069	2.088	2.108	2.126	2.145	2.164	2.184	2.202	2.221	2.239	2.258	2.274	2.291	2.308	2.322	2.339	2.354	2.369	2.382	2.396	2.410	2.421	2.432	2.444	2.455	2.464	2.474	2.481	2.488	2.495	2.501	2.508	2.511	2.518	2.520	2.524	2.525	2.526	2.528	2.526	2.526	2.524	2.520	2.518	2.512	2.508	2.502	2.495	2.489	2.481	2.472	2.464	2.452	2.441	2.431	2.418	2.405	2.392	2.379	2.364	2.349	2.334	2.316	2.300	2.282	2.266	2.249	2.231	2.214	2.195	2.179	2.160	2.142	2.125	2.108	2.090	2.074	2.058	2.042	2.026	2.013	1.999	1.986	1.974	1.962	1.952	1.944	1.936	1.930	1.925	1.921	1.919	1.916	1.918	1.919	1.922	1.929	1.935	1.944	1.955	1.968	1.980	1.996	2.013	2.033	2.052	2.075	2.098	2.122	2.149	2.178	2.206	2.236	2.269	2.301	2.335	2.370	2.405	2.442	2.479	2.516	2.554	2.591	2.631	2.670	2.708	2.746	2.784	2.821	2.859	2.895	2.930	2.965	2.999	3.031	3.064	3.092	3.121	3.150	3.176	3.200	3.222	3.244	3.264	3.281	3.296	3.310	3.322	3.331	3.339	3.346	3.350	3.351	3.351	3.350	3.346	3.341	3.334	3.325	3.312	3.300	3.288	3.272	3.256	3.238	3.219	3.199	3.178	3.155	3.134	3.109	3.085	3.060	3.035	3.010	2.984	2.958	2.932	2.906	2.880	2.855	2.829	2.804	2.780	2.756	2.732	2.710	2.688	2.668	2.648	2.628	2.609	2.590	2.574	2.559	2.544	2.530	2.518	2.506	2.495	2.486	2.479	2.471	2.465	2.459	2.455	2.452	2.450	2.449	2.449	2.449	2.449	2.451	2.454	2.458	2.461	2.464	2.469	2.474	2.480	2.485	2.491	2.496	2.502	2.509	2.512	2.519	2.525	2.531	2.538	2.541	2.548	2.551	2.558	2.561	2.565	2.568	2.570	2.572	2.575	2.576	2.576	2.575	2.575	2.574	2.571	2.569	2.564	2.559	2.555	2.548	2.541	2.534	2.528	2.518	2.510	2.499	2.489	2.478	2.466	2.454	2.442	2.428	2.415	2.401	2.386	2.372	2.356	2.341	2.326	2.310	2.295	2.280	2.264	2.250	2.235	2.220	2.205	2.191	2.178	2.164	2.151	2.139	2.126	2.115	2.105	2.094	2.085	2.076	2.068	2.061	2.054	2.047	2.044	2.039	2.036	2.034	2.033	2.031	2.033	2.033	2.034	2.038	2.040	2.044	2.050	2.054	2.060	2.068	2.075	2.082	2.091	2.101	2.110	2.120	2.130	2.140	2.150	2.161	2.174	2.184	2.195	2.206	2.216	2.228	2.239	2.249	2.259	2.270	2.280	2.289	2.298	2.308	2.315	2.322	2.329	2.335	2.340	2.345	2.349	2.352	2.355	2.356	2.358	2.358	2.358	2.355	2.354	2.350	2.346	2.341	2.336	2.330	2.322	2.315	2.305	2.296	2.286	2.276	2.265	2.252	2.240	2.228	2.214	2.200	2.186	2.172	2.158	2.144	2.129	2.114	2.098	2.084	2.068	2.052	2.036	2.021	2.006	1.992	1.978	1.964	1.949	1.935	1.921	1.909	1.896	1.884	1.872	1.861	1.851	1.840	1.830	1.822	1.812	1.805	1.798	1.791	1.784	1.779	1.771	1.766	1.762	1.758	1.752	1.749	1.744	1.740	1.735	1.731	1.728	1.722	1.719	1.714	1.709	1.705	1.699	1.694	1.688	1.680	1.674	1.666	1.658	1.649	1.640	1.631	1.621	1.609	1.599	1.586	1.572	1.559	1.546	1.531	1.516	1.500	1.485	1.468	1.452	1.435	1.418	1.400	1.382	1.365	1.348	1.330	1.312	1.296	1.278	1.261	1.245	1.229	1.212	1.198	1.184	1.169	1.156	1.144	1.132	1.121	1.111	1.104	1.095	1.088	1.082	1.078	1.074	1.070	1.068	1.066	1.066	1.066	1.068	1.069	1.072	1.075	1.079	1.084	1.090	1.095	1.101	1.108	1.115	1.122	1.130	1.138	1.146	1.155	1.164	1.171	1.179	1.188	1.195	1.202	1.210	1.218	1.224	1.230	1.235	1.241	1.246	1.250	1.254	1.258	1.260	1.262	1.264	1.266	1.266	1.268	1.268	1.268	1.268	1.266	1.266	1.264	1.264	1.262	1.260	1.259	1.258	1.255	1.254	1.252	1.250	1.249	1.248	1.248	1.248	1.246	1.246	1.246	1.248	1.248	1.249	1.250	1.254	1.256	1.259	1.262	1.268	1.271	1.278	1.282	1.289	1.295	1.302	1.311	1.319	1.328	1.338	1.348	1.358	1.369	1.380	1.392	1.405	1.418	1.431	1.445	1.459	1.472	1.488	1.502	1.516	1.532	1.548	1.562	1.578	1.592	1.609	1.625	1.640	1.656	1.671	1.689	1.704	1.720	1.735	1.751	1.766	1.781	1.796	1.811	1.826	1.840	1.855	1.869	1.882	1.895	1.908	1.920	1.932	1.945	1.956	1.966	1.979	1.989	1.999	2.009	2.019	2.026	2.036	2.044	2.052	2.060	2.066	2.074	2.080	2.086	2.092	2.098	2.102	2.109	2.112	2.118	2.121	2.125	2.129	2.131	2.136	2.139	2.141	2.145	2.148	2.150	2.154	2.155	2.158	2.160	2.162	2.164	2.166	2.169	2.171	2.171	2.174	2.176	2.178	2.179	2.181	2.181	2.182	2.185	2.186	2.189	2.190	2.191	2.192	2.192	2.194	2.195	2.196	2.196	2.196	2.196	2.196	2.196	2.195	2.195	2.194	2.192	2.191	2.189	2.186	2.186	2.182	2.180	2.178	2.174	2.171	2.169	2.164	2.160	2.156	2.152	2.149	2.144	2.140	2.135	100.000	5.000	2.000	1.000	4.000	0.000	0.000	0.000	0.000	0.000	0.000	0.000	0.000	0.000	0.000	0.000	0.000	0.000	0.579	0.578	0.579	0.581	0.581	0.584	0.586	0.589	0.591	0.595	0.600	0.604	0.609	0.614	0.620	0.628	0.634	0.640	0.649	0.656	0.665	0.674	0.684	0.694	0.704	0.715	0.724	0.735	0.746	0.758	0.769	0.780	0.791	0.802	0.814	0.825	0.836	0.845	0.856	0.866	0.875	0.884	0.892	0.900	0.906	0.914	0.920	0.925	0.929	0.932	0.936	0.939	0.940	0.941	0.941	0.940	0.939	0.935	0.931	0.928	0.922	0.918	0.911	0.902	0.895	0.888	0.879	0.869	0.859	0.850	0.840	0.828	0.816	0.806	0.795	0.784	0.772	0.761	0.750	0.740	0.730	0.721	0.711	0.702	0.694	0.686	0.680	0.672	0.668	0.664	0.661	0.659	0.658	0.656	0.658	0.660	0.662	0.668	0.672	0.680	0.688	0.696	0.708	0.719	0.732	0.746	0.761	0.780	0.796	0.818	0.838	0.859	0.881	0.905	0.930	0.955	0.982	1.009	1.036	1.066	1.095	1.126	1.156	1.188	1.220	1.252	1.285	1.318	1.351	1.384	1.418	1.451	1.484	1.519	1.551	1.585	1.618	1.650	1.682	1.714	1.745	1.776	1.808	1.836	1.865	1.894	1.921	1.950	1.975	2.001	2.026	2.050	2.072	2.096	2.118	2.138	2.158	2.178	2.195	2.212	2.229	2.244	2.258	2.271	2.284	2.295	2.306	2.316	2.325	2.332	2.339	2.345	2.350	2.354	2.358	2.359	2.360	2.360	2.360	2.359	2.356	2.354	2.350	2.344	2.339	2.332	2.325	2.318	2.309	2.299	2.289	2.278	2.266	2.255	2.242	2.230	2.216	2.202	2.189	2.174	2.160	2.145	2.130	2.115	2.100	2.085	2.070	2.055	2.040	2.027	2.014	2.000	1.989	1.976	1.966	1.955	1.946	1.938	1.930	1.924	1.918	1.914	1.910	1.908	1.908	1.909	1.910	1.914	1.920	1.925	1.934	1.944	1.955	1.968	1.982	1.998	2.014	2.033	2.051	2.074	2.096	2.119	2.144	2.169	2.196	2.225	2.252	2.282	2.312	2.344	2.375	2.405	2.438	2.470	2.501	2.532	2.564	2.595	2.625	2.655	2.685	2.714	2.741	2.768	2.791	2.815	2.839	2.859	2.878	2.894	2.909	2.921	2.934	2.942	2.949	2.954	2.956	2.956	2.954	2.949	2.941	2.932	2.921	2.908	2.892	2.872	2.852	2.830	2.805	2.778	2.750	2.719	2.686	2.652	2.618	2.581	2.544	2.505	2.464	2.424	2.382	2.340	2.298	2.255	2.212	2.169	2.126	2.085	2.042	2.001	1.960	1.920	1.880	1.842	1.806	1.771	1.736	1.704	1.672	1.644	1.615	1.590	1.566	1.544	1.522	1.504	1.486	1.471	1.459	1.448	1.438	1.430	1.425	1.420	1.418	1.416	1.416	1.419	1.422	1.428	1.434	1.441	1.450	1.460	1.470	1.481	1.492	1.505	1.519	1.531	1.545	1.559	1.572	1.586	1.600	1.614	1.628	1.641	1.654	1.666	1.678	1.689	1.700	1.711	1.720	1.729	1.736	1.744	1.750	1.755	1.760	1.762	1.766	1.768	1.769	1.769	1.768	1.766	1.764	1.761	1.758	1.752	1.748	1.742	1.738	1.730	1.722	1.715	1.706	1.698	1.689	1.680	1.671	1.661	1.651	1.642	1.632	1.622	1.612	1.601	1.592	1.582	1.572	1.562	1.554	1.545	1.536	1.529	1.520	1.512	1.506	1.499	1.492	1.488	1.480	1.476	1.471	1.466	1.464	1.460	1.456	1.455	1.452	1.450	1.449	1.449	1.446	1.446	1.446	1.446	1.448	1.448	1.449	1.450	1.451	1.452	1.454	1.455	1.458	1.459	1.462	1.464	1.466	1.468	1.470	1.471	1.474	1.475	1.476	1.479	1.479	1.479	1.480	1.480	1.480	1.479	1.479	1.478	1.475	1.472	1.470	1.468	1.462	1.459	1.454	1.450	1.442	1.436	1.430	1.422	1.414	1.405	1.396	1.386	1.375	1.364	1.351	1.339	1.326	1.312	1.298	1.282	1.268	1.252	1.236	1.219	1.201	1.184	1.165	1.146	1.128	1.109	1.089	1.070	1.050	1.030	1.010	0.989	0.969	0.949	0.929	0.909	0.889	0.869	0.849	0.830	0.810	0.792	0.774	0.756	0.740	0.724	0.708	0.692	0.678	0.664	0.650	0.639	0.628	0.618	0.609	0.600	0.592	0.586	0.580	0.576	0.572	0.570	0.570	0.569	0.569	0.571	0.574	0.576	0.581	0.586	0.591	0.599	0.605	0.614	0.622	0.631	0.640	0.650	0.660	0.670	0.680	0.690	0.701	0.711	0.721	0.730	0.740	0.749	0.758	0.766	0.774	0.780	0.786	0.791	0.795	0.799	0.801	0.802	0.802	0.801	0.799	0.795	0.791	0.786	0.780	0.772	0.764	0.754	0.744	0.731	0.718	0.704	0.689	0.672	0.656	0.639	0.620	0.600	0.580	0.560	0.539	0.518	0.496	0.472	0.450	0.428	0.406	0.384	0.361	0.339	0.316	0.295	0.274	0.252	0.232	0.211	0.191	0.174	0.155	0.136	0.120	0.104	0.089	0.074	0.060	0.048	0.036	0.024	0.014	0.005	-0.004	-0.011	-0.018	-0.024	-0.029	-0.032	-0.035	-0.038	-0.039	-0.039	-0.039	-0.039	-0.036	-0.034	-0.031	-0.028	-0.022	-0.019	-0.014	-0.008	0.000	0.006	0.014	0.021	0.030	0.039	0.048	0.059	0.069	0.080	0.091	0.102	0.115	0.128	0.141	0.155	0.169	0.182	0.196	0.211	0.226	0.241	0.258	0.272	0.290	0.306	0.322	0.339	0.356	0.372	0.391	0.409	0.426	0.444	0.461	0.480	0.498	0.518	0.535	0.554	0.572	0.591	0.609	0.628	0.646	0.664	0.682	0.700	0.718	0.736	0.754	0.771	0.789	0.806	0.824	0.839	0.855	0.872	0.889	0.902	0.919	0.932	0.948	0.961	0.975	0.988	1.001	1.014	1.028	1.039	1.051	1.062	1.074	1.084	1.095	1.106	1.115	1.126	1.136	1.145	1.155	1.164	1.172	1.182	1.191	1.199	1.208	1.216	1.225	1.232	1.241	1.249	1.256	1.265	1.274	1.281	1.289	1.298	1.305	1.312	1.321	1.329	1.335	1.344	1.350	1.358	1.365	1.372	1.380	1.386	1.394	1.401	1.408	1.416	1.422	1.429	1.435	1.441	1.448	1.452	1.459	1.464	1.469	1.474	1.479	1.482	1.486	1.488	1.491	1.495	1.496	1.499	1.500	1.501	1.501	1.501	1.502	1.501	1.501	1.500	1.499	1.496	1.494	1.492	1.490	1.486	1.482	1.479	1.475	1.470	1.466	1.461	1.456	1.451	1.445	1.440	1.435	1.430	1.425	1.419	1.414	1.408	1.402	1.398	1.392	1.388	1.382	1.378	1.374	1.369	1.366	1.362	1.359	1.356	1.354	1.351	1.350	1.348	1.346	1.344	1.344	1.342	1.341	1.341	1.342	1.341	1.342	1.344	1.345	1.348	1.349	1.350	1.354	1.355	1.359	1.360	1.364	1.366	1.370	1.374	1.378	1.380	1.384	1.388	1.391	1.395	1.400	1.404	1.408	1.411	1.415	1.420	1.424	1.428	1.431	1.436	1.441	1.445	1.450	1.454	1.458	1.461	1.466	1.469	1.474	1.478	1.480	1.485	1.489	1.492	1.496	1.499	1.502	1.506	1.510	1.512	1.515	1.519	1.521	1.524	1.526	1.529	1.531	1.534	1.536	1.539	1.540	1.542	1.544	1.546	1.548	1.549	1.550	1.550	1.551	1.552	1.552	1.551	1.552	1.552	1.552	1.551	1.551	1.550	1.549	1.549	1.548	1.546	1.545	1.544	1.542	1.541	1.540	1.539	1.536	1.535	1.532	1.530	1.529	1.526	1.524	1.522	1.519	1.518	1.516	1.514	1.512	1.510	1.508	1.506	1.504	1.502	1.500	1.498	1.496	1.495	1.494	1.492	1.490	1.489	1.488	1.488	1.485	1.485	1.484	1.482	1.482	1.481	1.481	1.480	1.481	1.481	1.480	1.481	1.482	1.482	1.484	1.485	1.485	1.486	1.489	1.491	1.494	1.495	1.499	1.501	1.504	1.509	1.514	1.516	1.521	1.526	1.531	1.536	1.541	1.546	1.552	1.560	1.565	1.572	1.579	1.588	1.594	1.601	1.610	1.618	1.626	1.635	1.642	1.650	1.659	1.668	1.675	1.682	1.691	1.698	1.705	1.711	1.718	1.724	1.729	1.734	1.739	1.742	1.745	1.749	1.750	1.751	1.751	1.751	1.750	1.749	1.746	1.742	1.739	1.732	1.729	1.720	1.714	1.706	1.698	1.689	1.679	1.669	1.658	1.648	1.635	1.625	1.612	1.600	1.589	1.576	1.565	1.554	1.542	1.531	1.520	1.511	1.502	1.494	1.486	1.480	1.475	1.470	1.466	1.466	1.464	1.465	1.468	1.471	1.476	1.482	1.491	1.502	1.515	1.528	1.542	1.560	1.579	1.599	1.620	1.644	1.668	1.695	1.722	1.751	1.781	1.812	1.845	1.879	1.914	1.949	1.985	2.021	2.058	2.094	2.131	2.169	2.206	2.244	2.280	2.316	2.352	2.388	2.422	2.455	2.489	2.519	2.549	2.579	2.606	2.632	2.658	2.681	2.702	2.722	2.741	2.756	2.772	2.786	2.796	2.808	2.814	2.820	2.825	2.828	2.829	2.828	2.824	2.820	2.815	2.808	2.799	2.790	2.778	2.766	2.751	2.738	2.722	2.705	2.688	2.670	2.651	2.631	2.612	2.591	2.571	2.549	2.529	2.508	2.485	2.464	2.441	2.419	2.398	2.375	2.354	2.332	2.311	2.290	2.270	2.249	2.229	2.209	2.189	2.170	2.152	2.132	2.114	2.096	2.078	2.061	2.044	2.027	2.010	1.994	1.976	1.961	1.946	1.930	1.914	1.899	1.884	1.869	1.855	1.840	1.825	1.811	1.796	1.782	1.769	1.755	1.741	1.726	1.712	1.700	1.685	1.671	1.659	1.645	1.631	1.619	1.605	1.591	1.579	1.566	1.552	1.540	1.528	1.515	1.502	1.490	1.478	1.465	1.454	1.442	1.430	1.420	1.408	1.396	1.385	1.372	1.362	1.351	1.339	1.328	1.318	1.306	1.295	1.284	1.274	1.262	1.251	1.241	1.230	1.220	1.210	1.200	1.189	1.179	1.168	1.159	1.148	1.138	1.128	1.118	1.108	1.098	1.088	1.079	1.069	1.060	1.051	1.041	1.034	1.025	1.016	1.008	1.000	0.992	0.985	0.978	0.971	0.965	0.959	0.954	0.949	0.942	0.939	0.935	0.931	0.929	0.926	0.926	0.925	0.924	0.925	0.926	0.928	0.931	0.934	0.939	0.942	0.948	0.954	0.960	0.968	0.975	0.985	0.994	1.004	1.015	1.028	1.040	1.054	1.068	1.082	1.099	1.114	1.131	1.149	1.165	1.184	1.202	1.221	1.241	1.261	1.281	1.301	1.321	1.342	1.364	1.384	1.405	1.425	1.446	1.466	1.488	1.506	1.528	1.545	1.565	1.584	1.601	1.619	1.635	1.650	1.665	1.680	1.694	1.705	1.716	1.726	1.735	1.745	1.750	1.758	1.761	1.764	1.766	1.768	1.768	1.766	1.764	1.760	1.755	1.749	1.741	1.734	1.722	1.712	1.700	1.688	1.674	1.658	1.641	1.624	1.606	1.589	1.568	1.548	1.526	1.505	1.484	1.461	1.439	1.415	1.391	1.369	1.345	1.321	1.298	1.272	1.249	1.225	1.201	1.179	1.156	1.135	1.112	1.091	1.071	1.051	1.034	1.014	0.998	0.981	0.965	0.951	0.936	0.924	0.911	0.900	0.890	0.881	0.875	0.869	0.862	0.860	0.856	0.855	0.854	0.854	0.856	0.859	0.862	0.869	0.875	0.881	0.890	0.899	0.909	0.919	0.931	0.944	0.956	0.970	0.985	1.000	1.015	1.031	1.048	1.065	1.082	1.100	1.118	1.135	1.154	1.171	1.190	1.208	1.225	1.242	1.260	1.276	1.292	1.309	1.324	1.339	1.352	1.365	1.379	1.390	1.401	1.411	1.421	1.430	1.438	1.442	1.449	1.454	1.456	1.459	1.460	1.460	1.459	1.458	1.455	1.451	1.446	1.440	1.432	1.425	1.415	1.406	1.395	1.384	1.370	1.358	1.344	1.330	1.314	1.299	1.284	1.268	1.251	1.235	1.219	1.202	1.186	1.170	1.155	1.139	1.124	1.109	1.096	1.082	1.069	1.056	1.046	1.035	1.025	1.016	1.008	1.001	0.995	0.990	0.985	0.984	0.981	0.981	0.980	0.981	0.984	0.988	0.991	0.996	1.002	1.010	1.018	1.026	1.036	1.046	1.058	1.068	1.081	1.094	1.106	1.119	1.132	1.145	1.160	1.172	1.185	1.199	1.211	1.225	1.238	1.250	1.262	1.275	1.285	1.295	1.305	1.315	1.324	1.332	1.339	1.346	1.351	1.358	1.361	1.364	1.368	1.369	1.370	1.370	1.369	1.368	1.365	1.362	1.359	1.355	1.350	1.346	1.340	1.334	1.328	1.319	1.312	1.305	1.296	1.288	1.281	1.272	1.264	1.255	1.246	1.238	1.229	1.221	1.212	1.205	1.198	1.190	1.184	1.178	1.170	1.165	1.160	1.155	1.151	1.148	1.145	1.141	1.140	1.139	1.136	1.136	1.135	1.135	1.136	1.136	1.139	1.140	1.142	1.145	1.148	1.151	1.155	1.159	1.162	1.168	1.172	1.178	1.182	1.189	1.194	1.200	1.206	1.212	1.219	1.225	1.231	1.236	1.244	1.250	1.255	1.261	1.269	1.274	1.281	1.286	1.292	1.299	1.304	1.310	1.316	1.322	1.329	1.335	1.341	1.346	1.352	1.358	1.364	1.370	1.375	1.381	1.388	1.392	1.400	1.405	1.411	1.418	1.424	1.430	1.435	1.441	1.448	1.455	1.461	1.466	1.472	1.479	1.486	1.491	1.499	1.505	1.511	1.519	1.526	1.535	1.541	1.550	1.558	1.566	1.575	1.582	1.591	1.600	1.609	1.618	1.628	1.636	1.646	1.655	1.666	1.676	1.686	1.696	1.709	1.719	1.730	1.741	1.754	1.766	1.778	1.790	1.802	1.815	1.828	1.840	1.852	1.865	1.878	1.891	1.902	1.916	1.929	1.941	1.954	1.966	1.979	1.990	2.002	2.015	2.026	2.038	2.047	2.059	2.070	2.080	2.090	2.099	2.109	2.118	2.126	2.134	2.140	2.146	2.154	2.160	2.164	2.169	2.174	2.176	2.179	2.181	2.184	2.185	2.185	2.185	2.185	2.184	2.182	2.180	2.176	2.174	2.169	2.165	2.159	2.152	2.146	2.139	2.130	2.122	2.114	2.104	2.094	2.084	2.071	2.060	2.049	2.035	2.022	2.010	1.995	1.981	1.968	1.952	1.936	1.921	1.905	1.890	1.872	1.858	1.840	1.822	1.805	1.788	1.769	1.751	1.734	1.716	1.698	1.679	1.661	1.644	1.624	1.605	1.588	1.569	1.550	1.531	1.512	1.492	1.475	1.455	1.436	1.418	1.399	1.380	1.361	1.342	1.325	1.306	1.288	1.271	1.254	1.236	1.219	1.202	1.185	1.169	1.151	1.136	1.121	1.105	1.091	1.076	1.062	1.050	1.038	1.025	1.014	1.004	0.992	0.985	0.976	0.969	0.962	0.956	0.951	0.949	0.945	0.944	0.941	0.941	0.942	0.945	0.949	0.952	0.958	0.965	0.972	0.981	0.991	1.002	1.015	1.029	1.042	1.056	1.072	1.090	1.108	1.126	1.145	1.164	1.185	1.205	1.228	1.250	1.272	1.295	1.318	1.341	1.364	1.388	1.410	1.434	1.456	1.479	1.500	1.522	1.544	1.565	1.585	1.605	1.622	1.641	1.659	1.675	1.691	1.705	1.719	1.731	1.742	1.752	1.762	1.770	1.778	1.782	1.788	1.791	1.794	1.795	1.795	1.794	1.792	1.790	1.785	1.781	1.776	1.769	1.761	1.754	1.745	1.736	1.728	1.716	1.706	1.695	1.682	1.670	1.658	1.645	1.632	1.619	1.606	1.594	1.579	1.566	1.554	1.540	1.528	1.514	1.500	1.488	1.474	1.462	1.450	1.438	1.425	1.414	1.402	1.391	1.379	1.369	1.358	1.346	1.336	1.325	1.316	1.306	1.296	1.286	1.276	1.268	1.259	1.249	1.240	1.230	1.220	1.210	1.200	1.190	1.180	1.170	1.159	1.149	1.138	1.125	1.114	1.102	1.090	1.076	1.065	1.051	1.038	1.022	1.008	0.994	0.978	0.961	0.945	0.928	0.910	0.892	0.875	0.856	0.836	0.818	0.798	0.778	0.758	0.735	0.714	0.692	0.670	0.649	0.625	0.602	0.579	0.556	0.532	0.510	0.486	0.461	0.439	0.415	0.391	0.368	0.342	0.320	0.296	0.274	0.251	0.229	0.205	0.184	0.162	0.140	0.119	0.098	0.078	0.058	0.038	0.019	-0.001	-0.019	-0.038	-0.055	-0.071	-0.089	-0.105	-0.120	-0.135	-0.150	-0.164	-0.178	-0.190	-0.204	-0.215	-0.226	-0.236	-0.248	-0.256	-0.265	-0.274	-0.281	-0.288	-0.292	-0.298	-0.302	-0.306	-0.310	-0.311	-0.312	-0.312	-0.312	-0.310	-0.308	-0.304	-0.299	-0.294	-0.286	-0.279	-0.270	-0.259	-0.248	-0.235	-0.221	-0.206	-0.189	-0.172	-0.154	-0.132	-0.114	-0.090	-0.069	-0.044	-0.020	0.006	0.034	0.061	0.089	0.118	0.148	0.176	0.208	0.239	0.269	0.300	0.331	0.361	0.391	0.422	0.452	0.482	0.510	0.539	0.566	0.592	0.618	0.642	0.666	0.689	0.710	0.729	0.748	0.764	0.779	0.792	0.805	0.815	0.824	0.831	0.839	0.842	0.845	0.848	0.848	0.846	0.842	0.840	0.835	0.829	0.821	0.814	0.805	0.796	0.785	0.775	0.764	0.752	0.741	0.730	0.718	0.706	0.695	0.685	0.674	0.664	0.654	0.645	0.638	0.629	0.622	0.618	0.614	0.610	0.608	0.605	0.605	0.606	0.609	0.610	0.616	0.620	0.625	0.632	0.640	0.650	0.659	0.669	0.680	0.692	0.704	0.716	0.730	0.745	0.759	0.772	0.788	0.802	0.818	0.832	0.845	0.860	0.875	0.889	0.901	0.914	0.928	0.939	0.949	0.960	0.970	0.980	0.989	0.998	1.005	1.011	1.018	1.022	1.028	1.031	1.035	1.038	1.040	1.041	1.042	1.044	1.044	1.045	1.044	1.042	1.041	1.041	1.040	1.038	1.036	1.035	1.032	1.031	1.029	1.029	1.026	1.026	1.025	1.026	1.026	1.028	1.028	1.030	1.031	1.034	1.036	1.040	1.045	1.049	1.054	1.060	1.065	1.072	1.080	1.088	1.096	1.105	1.115	1.125	1.135	1.146	1.156	1.169	1.180	1.192	1.205	1.218	1.230	1.244	1.256	1.270	1.282	1.296	1.310	1.322	1.335	1.350	1.362	1.375	1.388	1.400	1.411	1.424	1.435	1.446	1.458	1.466	1.478	1.486	1.495	1.504	1.511	1.519	1.524	1.531	1.536	1.540	1.544	1.546	1.548	1.550	1.550	1.550	1.549	1.546	1.544	1.540	1.536	1.530	1.524	1.516	1.508	1.498	1.488	1.476	1.464	1.450	1.435	1.420	1.402	1.385	1.366	1.346	1.326	1.304	1.281	1.258	1.232	1.206	1.180	1.152	1.124	1.096	1.066	1.035	1.005	0.974	0.941	0.910	0.878	0.845	0.811	0.780	0.745	0.712	0.681	0.649	0.616	0.585	0.554	0.522	0.494	0.465	0.438	0.410	0.385	0.360	0.336	0.315	0.294	0.274	0.256	0.241	0.225	0.212	0.201	0.191	0.184	0.178	0.172	0.171	0.170	0.170	0.174	0.178	0.184	0.190	0.200	0.211	0.224	0.236	0.251	0.268	0.285	0.304	0.324	0.342	0.364	0.386	0.409	0.431	0.455	0.478	0.502	0.526	0.549	0.574	0.596	0.620	0.642	0.665	0.685	0.706	0.726	0.745	0.762	0.780	0.794	0.809	0.822	0.835	0.845	0.855	0.864	0.871	0.879	0.882	0.886	0.889	0.890	0.890	0.889	0.888	0.884	0.880	0.874	0.869	0.861	0.854	0.846	0.836	0.828	0.818	0.808	0.796	0.786	0.775	0.764	0.751	0.740	0.729	0.718	0.709	0.698	0.686	0.678	0.669	0.659	0.650	0.644	0.635	0.628	0.622	0.618	0.612	0.608	0.604	0.600	0.599	0.598	0.595	0.595	0.595	0.596	0.598	0.599	0.601	0.605	0.609	0.612	0.616	0.620	0.625	0.630	0.635	0.641	0.646	0.651	0.658	0.662	0.670	0.675	0.681	0.688	0.692	0.699	0.704	0.709	0.714	0.719	0.724	0.728	0.731	0.735	0.739	0.741	0.744	0.745	0.748	0.749	0.750	0.750	0.750	0.750	0.750	0.748	0.746	0.744	0.740	0.738	0.734	0.730	0.725	0.720	0.715	0.708	0.701	0.695	0.686	0.679	0.670	0.661	0.651	0.640	0.631	0.619	0.608	0.596	0.585	0.571	0.559	0.546	0.532	0.518	0.504	0.489	0.475	0.460	0.445	0.430	0.415	0.399	0.384	0.369	0.354	0.339	0.325	0.310	0.296	0.282	0.269	0.255	0.242	0.230	0.218	0.208	0.196	0.185	0.176	0.165	0.156	0.149	0.141	0.135	0.128	0.122	0.119	0.114	0.110	0.108	0.106	0.105	0.105	0.106	0.106	0.109	0.111	0.115	0.118	0.122	0.126	0.132	0.138	0.145	0.151	0.159	0.165	0.172	0.181	0.189	0.196	0.205	0.212	0.221	0.231	0.240	0.249	0.258	0.265	0.274	0.282	0.290	0.298	0.306	0.312	0.320	0.326	0.332	0.339	0.342	0.349	0.354	0.358	0.360	0.364	0.366	0.370	0.370	0.372	0.374	0.374	0.375	0.374	0.374	0.374	0.371	0.370	0.366	0.364	0.360	0.356	0.351	0.348	0.342	0.338	0.331	0.325	0.319	0.312	0.306	0.298	0.291	0.284	0.275	0.268	0.260	0.252	0.242	0.235	0.228	0.219	0.210	0.202	0.194	0.186	0.179	0.171	0.164	0.158	0.151	0.145	0.139	0.134	0.130	0.125	0.121	0.118	0.115	0.112	0.111	0.111	0.112	0.112	0.115	0.118	0.120	0.125	0.129	0.135	0.141	0.149	0.156	0.165	0.174	0.185	0.196	0.208	0.219	0.232	0.244	0.259	0.271	0.286	0.300	0.315	0.329	0.344	0.359	0.372	0.386	0.402	0.415	0.429	0.442	0.455	0.468	0.479	0.490	0.501	0.510	0.520	0.526	0.534	0.539	0.544	0.548	0.550	0.551	0.550	0.550	0.548	0.544	0.540	0.534	0.528	0.519	0.509	0.500	0.489	0.475	0.462	0.448	0.432	0.416	0.399	0.380	0.362	0.342	0.322	0.300	0.280	0.259	0.235	0.212	0.189	0.166	0.142	0.119	0.095	0.072	0.049	0.025	0.004	-0.020	-0.042	-0.062	-0.084	-0.105	-0.126	-0.144	-0.164	-0.182	-0.200	-0.216	-0.232	-0.248	-0.261	-0.275	-0.289	-0.300	-0.310	-0.319	-0.328	-0.335	-0.340	-0.345	-0.350	-0.351	-0.354	-0.355	-0.354	-0.351	-0.348	-0.344	-0.339	-0.331	-0.324	-0.315	-0.304	-0.292	-0.279	-0.265	-0.251	-0.235	-0.219	-0.201	-0.181	-0.162	-0.142	-0.120	-0.098	-0.074	-0.050	-0.025	0.001	0.026	0.054	0.080	0.109	0.138	0.165	0.194	0.222	0.252	0.281	0.311	0.340	0.370	0.399	0.429	0.458	0.485	0.512	0.541	0.569	0.595	0.622	0.648	0.674	0.698	0.721	0.744	0.768	0.789	0.810	0.829	0.849	0.866	0.885	0.901	0.918	0.932	0.948	0.961	0.974	0.986	0.998	1.008	1.016	1.026	1.035	1.041	1.050	1.056	1.062	1.069	1.074	1.079	1.084	1.089	1.092	1.098	1.102	1.106	1.111	1.116	1.120	1.125	1.130	1.135	1.141	1.148	1.154	1.160	1.168	1.176	1.185	1.195	1.205	1.216	1.228	1.240	1.252	1.266	1.281	1.298	1.312	1.329	1.346	1.365	1.384	1.404	1.425	1.446	1.469	1.491	1.515	1.539	1.562	1.588	1.612	1.639	1.665	1.692	1.719	1.746	1.775	1.802	1.830	1.859	1.888	1.915	1.942	1.971	1.998	2.026	2.052	2.079	2.106	2.132	2.159	2.184	2.208	2.232	2.256	2.278	2.300	2.320	2.341	2.359	2.379	2.395	2.412	2.429	2.444	2.459	2.472	2.485	2.498	2.509	2.519	2.528	2.536	2.545	2.552	2.559	2.564	2.570	2.574	2.579	2.581	2.585	2.588	2.589	2.590	2.592	2.594	2.594	2.595	2.595	2.596	2.596	2.596	2.598	2.598	2.598	2.599	2.599	2.600	2.602	2.602	2.605	2.608	2.609	2.612	2.615	2.619	2.622	2.628	2.631	2.638	2.642	2.648	2.654	2.661	2.668	2.675	2.681	2.689	2.698	2.705	2.714	2.722	2.731	2.740	2.748	2.756	2.765	2.774	2.781	2.789	2.796	2.804	2.810	2.818	2.824	2.829	2.835	2.840	2.844	2.848	2.850	2.851	2.854	2.855	2.855	2.854	2.852	2.851	2.848	2.842	2.838	2.832	2.825	2.819	2.810	2.800	2.790	2.778	2.766	2.752	2.740	2.725	2.709	2.692	2.675	2.658	2.639	2.620	2.600	2.579	2.559	2.536	2.512	2.490	2.466	2.441	2.418	2.392	2.369	2.344	2.318	2.292	2.268	2.242	2.216	2.191	2.166	2.140	2.115	2.090	2.065	2.041	2.018	1.995	1.971	1.950	1.928	1.906	1.886	1.866	1.849	1.830	1.812	1.796	1.781	1.768	1.752	1.740	1.728	1.716	1.705	1.696	1.688	1.680	1.672	1.668	1.662	1.659	1.655	1.652	1.650	1.650	1.649	1.650	1.651	1.652	1.655	1.658	1.661	1.666	1.670	1.675	1.679	1.685	1.689	1.695	1.701	1.708	1.712	1.719	1.725	1.731	1.736	1.742	1.748	1.752	1.758	1.762	1.766	1.770	1.772	1.775	1.779	1.780	1.782	1.784	1.785	1.785	1.785	1.785	1.785	1.782	1.781	1.780	1.778	1.774	1.771	1.769	1.766	1.762	1.759	1.754	1.750	1.746	1.741	1.738	1.734	1.730	1.725	1.722	1.719	1.714	1.711	1.708	1.705	1.701	1.700	1.698	1.695	1.694	1.694	1.692	1.692	1.692	1.692	1.694	1.695	1.698	1.700	1.704	1.706	1.710	1.715	1.719	1.725	1.730	1.736	1.741	1.749	1.754	1.761	1.769	1.776	1.785	1.791	1.800	1.809	1.815	1.824	1.832	1.840	1.849	1.856	1.865	1.872	1.881	1.889	1.898	1.905	1.912	1.921	1.929	1.936	1.942	1.951	1.959	1.965	1.972	1.979	1.985	1.992	1.999	2.005	2.010	2.016	2.022	2.029	2.034	2.041	2.046	2.052	2.058	2.062	2.069	2.075	2.079	2.085	2.090	2.095	2.100	2.105	2.109	2.114	2.118	2.122	2.126	2.130	2.132	2.136	2.139	2.141	2.144	2.145	2.146	2.148	2.148	2.148	2.146	2.144	2.141	2.140	2.135	2.131	2.126	2.121	2.115	2.108	2.100	2.092	2.082	2.072	2.061	2.050	2.038	2.025	2.013	1.998	1.982	1.966	1.950	1.934	1.915	1.898	1.879	1.860	1.840	1.821	1.801	1.781	1.760	1.739	1.719	1.698	1.676	1.654	1.632	1.612	1.591	1.571	1.550	1.530	1.511	1.491	1.474	1.456	1.439	1.422	1.406	1.392	1.378	1.364	1.351	1.338	1.328	1.316	1.308	1.298	1.290	1.282	1.276	1.270	1.266	1.262	1.260	1.258	1.255	1.254	1.254	1.254	1.255	1.256	1.258	1.259	1.262	1.265	1.268	1.271	1.274	1.279	1.281	1.285	1.289	1.294	1.296	1.300	1.302	1.306	1.309	1.310	1.312	1.315	1.316	1.318	1.316	1.316	1.316	1.315	1.314	1.311	1.309	1.306	1.302	1.299	1.294	1.290	1.285	1.280	1.274	1.268	1.260	1.254	1.248	1.240	1.232	1.225	1.218	1.211	1.202	1.195	1.188	1.180	1.172	1.166	1.160	1.152	1.148	1.142	1.136	1.132	1.128	1.124	1.120	1.116	1.114	1.111	1.110	1.110	1.109	1.109	1.109	1.110	1.111	1.114	1.118	1.120	1.122	1.126	1.131	1.136	1.141	1.148	1.152	1.159	1.164	1.171	1.178	1.184	1.190	1.198	1.204	1.210	1.218	1.224	1.231	1.238	1.242	1.249	1.255	1.260	1.265	1.270	1.274	1.279	1.282	1.286	1.289	1.292	1.295	1.298	1.300	1.302	1.304	1.304	1.305	1.306	1.306	1.306	1.308	1.306	1.306	1.305	1.305	1.305	1.304	1.304	1.302	1.301	1.300	1.301	1.300	1.300	1.300	1.299	1.299	1.300	1.300	1.301	1.301	1.304	1.304	1.306	1.308	1.309	1.311	1.314	1.316	1.319	1.321	1.324	1.326	1.329	1.331	1.334	1.336	1.340	1.342	1.346	1.348	1.350	1.351	1.355	1.356	1.359	1.361	1.361	1.364	1.365	1.366	1.368	1.369	1.369	1.370	1.370	1.371	1.371	1.371	1.372	1.372	1.374	1.374	1.375	1.375	1.375	1.376	1.378	1.379	1.380	1.382	1.384	1.386	1.390	1.392	1.395	1.400	1.404	1.408	1.414	1.419	1.426	1.431	1.440	1.448	1.456	1.465	1.474	1.484	1.494	1.504	1.516	1.528	1.539	1.551	1.565	1.578	1.590	1.604	1.618	1.631	1.645	1.659	1.674	1.688	1.700	1.712	1.728	1.739	1.751	1.764	1.775	1.786	1.796	1.806	1.816	1.824	1.832	1.840	1.846	1.851	1.858	1.861	1.865	1.868	1.868	1.869	1.868	1.866	1.865	1.861	1.859	1.854	1.849	1.844	1.838	1.831	1.824	1.816	1.808	1.799	1.790	1.781	1.774	1.764	1.756	1.748	1.739	1.731	1.724	1.718	1.711	1.706	1.701	1.698	1.694	1.692	1.691	1.690	1.691	1.692	1.695	1.700	1.706	1.712	1.720	1.729	1.739	1.750	1.762	1.776	1.791	1.808	1.824	1.842	1.860	1.879	1.899	1.919	1.940	1.961	1.982	2.005	2.026	2.047	2.069	2.090	2.111	2.131	2.151	2.170	2.189	2.205	2.221	2.236	2.249	2.261	2.271	2.281	2.288	2.294	2.298	2.299	2.299	2.298	2.294	2.288	2.279	2.269	2.259	2.244	2.228	2.211	2.191	2.170	2.146	2.122	2.098	2.070	2.041	2.011	1.980	1.948	1.915	1.881	1.846	1.810	1.775	1.739	1.702	1.666	1.630	1.594	1.558	1.524	1.489	1.454	1.420	1.386	1.355	1.324	1.294	1.266	1.239	1.212	1.188	1.164	1.141	1.121	1.102	1.084	1.068	1.054	1.039	1.028	1.016	1.008	0.999	0.991	0.986	0.981	0.978	0.975	0.972	0.972	0.972	0.972	0.975	0.976	0.979	0.982	0.986	0.989	0.994	0.998	1.001	1.005	1.009	1.012	1.015	1.019	1.022	1.025	1.028	1.028	1.029	1.030	1.030	1.029	1.028	1.025	1.021	1.018	1.012	1.008	1.002	0.996	0.989	0.982	0.974	0.965	0.958	0.948	0.938	0.928	0.916	0.905	0.894	0.882	0.871	0.858	0.846	0.835	0.822	0.811	0.800	0.789	0.778	0.766	0.756	0.748	0.738	0.729	0.721	0.714	0.708	0.701	0.696	0.692	0.689	0.686	0.684	0.684	0.685	0.685	0.688	0.691	0.695	0.701	0.709	0.715	0.724	0.732	0.742	0.754	0.766	0.779	0.791	0.806	0.821	0.838	0.854	0.871	0.890	0.909	0.928	0.946	0.966	0.986	1.006	1.028	1.049	1.069	1.090	1.110	1.130	1.151	1.171	1.191	1.210	1.229	1.248	1.266	1.284	1.301	1.319	1.334	1.349	1.364	1.378	1.390	1.402	1.415	1.426	1.436	1.445	1.455	1.462	1.470	1.476	1.481	1.488	1.492	1.496	1.499	1.502	1.505	1.506	1.508	1.509	1.509	1.509	1.510	1.510	1.508	1.508	1.506	1.506	1.505	1.502	1.501	1.500	1.498	1.496	1.496	1.494	1.492	1.491	1.490	1.488	1.488	1.486	1.485	1.484	1.482	1.482	1.482	1.481	1.480	1.481	1.480	1.480	1.479	1.479	1.479	1.478	1.478	1.476	1.475	1.474	1.472	1.470	1.469	1.466	1.465	1.462	1.460	1.458	1.454	1.451	1.446	1.444	1.439	1.434	1.429	1.424	1.418	1.412	1.406	1.400	1.394	1.388	1.380	1.372	1.365	1.358	1.350	1.342	1.335	1.328	1.319	1.311	1.304	1.296	1.288	1.280	1.271	1.264	1.258	1.250	1.242	1.236	1.230	1.224	1.218	1.212	1.208	1.201	1.199	1.195	1.191	1.189	1.188	1.186	1.185	1.184	1.185	1.185	1.186	1.188	1.190	1.192	1.195	1.199	1.202	1.208	1.212	1.219	1.224	1.230	1.238	1.244	1.251	1.259	1.266	1.275	1.282	1.290	1.299	1.306	1.315	1.322	1.330	1.338	1.345	1.351	1.358	1.365	1.371	1.376	1.381	1.385	1.390	1.394	1.396	1.400	1.401	1.401	1.402	1.402	1.401	1.400	1.398	1.395	1.391	1.388	1.382	1.378	1.372	1.365	1.358	1.351	1.344	1.335	1.326	1.316	1.308	1.298	1.288	1.278	1.266	1.256	1.245	1.234	1.225	1.214	1.202	1.192	1.181	1.171	1.161	1.150	1.140	1.130	1.122	1.112	1.104	1.096	1.089	1.081	1.075	1.069	1.062	1.058	1.051	1.048	1.044	1.040	1.036	1.034	1.031	1.029	1.028	1.025	1.025	1.024	1.024	1.022	1.022	1.024	1.024	1.025	1.025	1.028	1.029	1.029	1.030	1.032	1.032	1.034	1.035	1.036	1.036	1.036	1.036	1.036	1.036	1.035	1.035	1.034	1.032	1.030	1.029	1.025	1.021	1.019	1.015	1.010	1.006	1.000	0.995	0.988	0.980	0.972	0.964	0.955	0.945	0.934	0.922	0.910	0.899	0.885	0.871	0.856	0.841	0.825	0.808	0.790	0.772	0.752	0.732	0.711	0.690	0.666	0.644	0.619	0.594	0.568	0.541	0.514	0.485	0.456	0.428	0.398	0.368	0.336	0.305	0.272	0.241	0.209	0.176	0.144	0.111	0.079	0.046	0.014	-0.019	-0.050	-0.082	-0.112	-0.144	-0.172	-0.202	-0.231	-0.259	-0.285	-0.311	-0.338	-0.361	-0.385	-0.406	-0.428	-0.446	-0.465	-0.482	-0.499	-0.512	-0.525	-0.536	-0.546	-0.554	-0.561	-0.566	-0.570	-0.572	-0.574	-0.574	-0.571	-0.569	-0.566	-0.560	-0.554	-0.546	-0.536	-0.526	-0.515	-0.504	-0.492	-0.479	-0.464	-0.449	-0.434	-0.419	-0.404	-0.388	-0.370	-0.354	-0.338	-0.320	-0.302	-0.286	-0.270	-0.254	-0.238	-0.222	-0.206	-0.191	-0.178	-0.164	-0.151	-0.140	-0.128	-0.118	-0.108	-0.099	-0.091	-0.084	-0.078	-0.071	-0.068	-0.065	-0.061	-0.060	-0.060	-0.060	-0.061	-0.064	-0.068	-0.071	-0.076	-0.081	-0.088	-0.095	-0.101	-0.110	-0.120	-0.129	-0.140	-0.151	-0.162	-0.175	-0.186	-0.199	-0.211	-0.224	-0.238	-0.250	-0.264	-0.276	-0.289	-0.302	-0.315	-0.328	-0.340	-0.351	-0.362	-0.374	-0.385	-0.395	-0.404	-0.414	-0.421	-0.430	-0.436	-0.442	-0.446	-0.451	-0.455	-0.458	-0.459	-0.459	-0.458	-0.455	-0.452	-0.449	-0.442	-0.436	-0.430	-0.421	-0.412	-0.402	-0.390	-0.379	-0.365	-0.352	-0.338	-0.321	-0.306	-0.289	-0.271	-0.252	-0.235	-0.215	-0.195	-0.175	-0.155	-0.135	-0.114	-0.094	-0.072	-0.052	-0.032	-0.012	0.008	0.026	0.046	0.065	0.081	0.099	0.115	0.131	0.145	0.159	0.172	0.182	0.194	0.204	0.211	0.219	0.225	0.229	0.232	0.235	0.236	0.236	0.235	0.232	0.230	0.226	0.220	0.214	0.206	0.198	0.189	0.179	0.166	0.155	0.142	0.129	0.115	0.100	0.086	0.071	0.055	0.040	0.025	0.010	-0.006	-0.021	-0.038	-0.051	-0.068	-0.081	-0.095	-0.109	-0.121	-0.134	-0.145	-0.156	-0.168	-0.176	-0.184	-0.190	-0.196	-0.202	-0.206	-0.209	-0.212	-0.212	-0.212	-0.210	-0.209	-0.204	-0.200	-0.194	-0.186	-0.178	-0.169	-0.156	-0.145	-0.132	-0.119	-0.104	-0.088	-0.070	-0.051	-0.032	-0.012	0.009	0.030	0.052	0.076	0.099	0.124	0.148	0.172	0.198	0.224	0.249	0.275	0.300	0.326	0.352	0.379	0.402	0.428	0.452	0.478	0.502	0.525	0.549	0.571	0.594	0.615	0.636	0.655	0.675	0.694	0.711	0.729	0.745	0.760	0.775	0.789	0.802	0.814	0.826	0.838	0.848	0.859	0.869	0.878	0.886	0.894	0.901	0.910	0.918	0.924	0.931	0.938	0.944	0.950	0.958	0.964	0.970	0.979	0.985	0.992	1.001	1.009	1.018	1.028	1.036	1.046	1.056	1.068	1.080	1.091	1.105	1.118	1.132	1.146	1.161	1.178	1.192	1.209	1.226	1.244	1.261	1.280	1.298	1.316	1.335	1.354	1.374	1.392	1.412	1.434	1.452	1.472	1.492	1.512	1.532	1.552	1.572	1.591	1.611	1.630	1.649	1.668	1.685	1.704	1.721	1.738	1.756	1.772	1.788	1.805	1.821	1.836	1.851	1.866	1.880	1.894	1.908	1.921	1.934	1.948	1.959	1.972	1.984	1.995	2.007	2.019	2.029	2.041	2.052	2.062	2.072	2.082	2.094	2.104	2.114	2.122	2.131	2.141	2.150	2.158	2.166	2.175	2.181	2.189	2.196	2.202	2.208	2.214	2.218	2.224	2.228	2.231	2.232	2.235	2.238	2.238	2.239	2.238	2.236	2.235	2.231	2.228	2.224	2.219	2.211	2.204	2.196	2.188	2.178	2.168	2.155	2.142	2.129	2.114	2.099	2.081	2.065	2.047	2.027	2.009	1.989	1.968	1.945	1.922	1.901	1.878	1.852	1.828	1.802	1.776	1.751	1.725	1.698	1.670	1.644	1.615	1.589	1.561	1.534	1.505	1.479	1.451	1.425	1.398	1.371	1.345	1.320	1.295	1.269	1.244	1.220	1.196	1.174	1.152	1.130	1.109	1.089	1.069	1.049	1.030	1.012	0.996	0.979	0.965	0.949	0.935	0.921	0.909	0.898	0.885	0.875	0.865	0.854	0.845	0.836	0.828	0.819	0.811	0.802	0.795	0.789	0.781	0.775	0.768	0.760	0.755	0.748	0.741	0.735	0.728	0.721	0.712	0.706	0.699	0.691	0.684	0.675	0.668	0.659	0.650	0.641	0.631	0.621	0.611	0.601	0.591	0.581	0.571	0.560	0.551	0.540	0.529	0.519	0.509	0.500	0.490	0.480	0.471	0.462	0.454	0.446	0.439	0.432	0.425	0.420	0.416	0.411	0.409	0.405	0.404	0.404	0.402	0.405	0.408	0.410	0.415	0.420	0.425	0.432	0.441	0.450	0.460	0.471	0.484	0.496	0.511	0.525	0.541	0.558	0.575	0.592	0.611	0.631	0.651	0.671	0.692	0.714	0.738	0.759	0.781	0.804	0.829	0.851	0.875	0.899	0.921	0.945	0.968	0.991	1.015	1.036	1.059	1.081	1.102	1.125	1.145	1.166	1.185	1.205	1.222	1.240	1.258	1.271	1.288	1.301	1.315	1.328	1.339	1.349	1.359	1.368	1.375	1.382	1.389	1.392	1.398	1.401	1.404	1.404	1.405	1.405	1.404	1.402	1.399	1.396	1.391	1.386	1.381	1.376	1.369	1.362	1.354	1.346	1.338	1.329	1.320	1.311	1.304	1.294	1.285	1.275	1.266	1.258	1.250	1.241	1.232	1.226	1.219	1.211	1.205	1.200	1.195	1.190	1.185	1.182	1.180	1.179	1.176	1.176	1.176	1.178	1.180	1.184	1.188	1.191	1.196	1.202	1.210	1.218	1.228	1.238	1.248	1.259	1.270	1.281	1.295	1.308	1.322	1.338	1.352	1.368	1.382	1.399	1.415	1.432	1.450	1.468	1.484	1.501	1.520	1.536	1.554	1.570	1.588	1.604	1.620	1.636	1.651	1.666	1.681	1.695	1.708	1.720	1.732	1.742	1.752	1.761	1.770	1.778	1.784	1.789	1.795	1.799	1.801	1.802	1.802	1.804	1.801	1.799	1.795	1.790	1.785	1.778	1.770	1.761	1.750	1.739	1.728	1.714	1.700	1.684	1.669	1.651	1.634	1.614	1.595	1.575	1.555	1.534	1.512	1.490	1.469	1.445	1.422	1.400	1.378	1.354	1.331	1.308	1.285	1.264	1.241	1.219	1.199	1.178	1.158	1.139	1.120	1.104	1.088	1.072	1.059	1.046	1.035	1.024	1.015	1.009	1.002	1.000	0.996	0.995	0.996	0.999	1.002	1.009	1.016	1.025	1.038	1.050	1.065	1.080	1.099	1.119	1.140	1.161	1.186	1.211	1.239	1.268	1.296	1.326	1.359	1.391	1.424	1.458	1.491	1.526	1.562	1.598	1.632	1.670	1.705	1.741	1.776	1.811	1.845	1.880	1.914	1.946	1.978	2.007	2.038	2.066	2.092	2.119	2.144	2.166	2.188	2.208	2.225	2.242	2.258	2.271	2.282	2.292	2.300	2.306	2.311	2.314	2.315	2.315	2.312	2.309	2.302	2.296	2.288	2.278	2.266	2.255	2.241	2.228	2.214	2.198	2.181	2.164	2.148	2.129	2.111	2.091	2.074	2.054	2.035	2.018	1.999	1.980	1.964	1.945	1.929	1.914	1.899	1.884	1.870	1.858	1.845	1.834	1.824	1.816	1.809	1.801	1.795	1.791	1.788	1.786	1.784	1.784	1.785	1.786	1.789	1.791	1.795	1.800	1.805	1.811	1.818	1.824	1.831	1.839	1.846	1.855	1.862	1.871	1.879	1.886	1.895	1.902	1.909	1.916	1.921	1.928	1.932	1.939	1.941	1.945	1.948	1.950	1.951	1.950	1.950	1.949	1.948	1.944	1.940	1.936	1.930	1.924	1.918	1.909	1.900	1.892	1.881	1.872	1.861	1.850	1.839	1.826	1.815	1.802	1.790	1.778	1.765	1.752	1.740	1.728	1.716	1.704	1.691	1.680	1.669	1.659	1.650	1.640	1.631	1.625	1.616	1.610	1.605	1.600	1.598	1.594	1.591	1.590	1.590	1.591	1.594	1.596	1.601	1.606	1.612	1.620	1.629	1.639	1.649	1.660	1.672	1.686	1.701	1.716	1.732	1.749	1.766	1.785	1.805	1.825	1.846	1.868	1.890	1.912	1.936	1.960	1.984	2.009	2.033	2.058	2.082	2.108	2.131	2.158	2.180	2.205	2.228	2.251	2.274	2.295	2.318	2.339	2.359	2.379	2.398	2.416	2.432	2.448	2.464	2.478	2.490	2.502	2.511	2.521	2.530	2.536	2.542	2.546	2.549	2.550	2.551	2.550	2.549	2.545	2.540	2.536	2.529	2.521	2.512	2.504	2.491	2.481	2.469	2.455	2.441	2.426	2.411	2.396	2.381	2.365	2.348	2.332	2.316	2.299	2.284	2.266	2.251	2.235	2.220	2.206	2.192	2.179	2.168	2.155	2.144	2.134	2.125	2.116	2.109	2.102	2.096	2.091	2.089	2.086	2.085	2.084	2.085	2.086	2.089	2.091	2.095	2.100	2.105	2.111	2.118	2.125	2.132	2.141	2.149	2.158	2.168	2.176	2.186	2.196	2.206	2.215	2.225	2.235	2.244	2.252	2.262	2.271	2.279	2.286	2.294	2.300	2.308	2.314	2.319	2.322	2.328	2.330	2.334	2.335	2.338	2.339	2.339	2.339	2.336	2.335	2.334	2.331	2.329	2.324	2.320	2.315	2.310	2.302	2.296	2.289	2.281	2.274	2.265	2.256	2.246	2.236	2.225	2.214	2.202	2.190	2.178	2.164	2.151	2.135	2.121	2.105	2.090	2.074	2.058	2.041	2.024	2.006	1.989	1.969	1.950	1.931	1.910	1.891	1.870	1.848	1.828	1.805	1.781	1.760	1.736	1.714	1.690	1.666	1.644	1.620	1.595	1.571	1.548	1.524	1.501	1.476	1.454	1.430	1.409	1.386	1.364	1.342	1.321	1.301	1.281	1.261	1.241	1.224	1.205	1.189	1.171	1.156	1.141	1.129	1.115	1.102	1.090	1.079	1.070	1.059	1.051	1.042	1.035	1.028	1.021	1.015	1.011	1.005	1.001	0.998	0.995	0.990	0.988	0.986	0.982	0.981	0.979	0.978	0.975	0.972	0.970	0.969	0.965	0.962	0.959	0.956	0.952	0.948	0.942	0.938	0.931	0.925	0.919	0.911	0.904	0.895	0.886	0.876	0.865	0.854	0.842	0.831	0.818	0.805	0.791	0.778	0.762	0.748	0.732	0.716	0.701	0.685	0.669	0.652	0.635	0.619	0.601	0.585	0.568	0.551	0.535	0.518	0.501	0.486	0.469	0.454	0.439	0.425	0.410	0.396	0.382	0.370	0.358	0.346	0.334	0.324	0.314	0.304	0.294	0.285	0.278	0.271	0.264	0.258	0.252	0.248	0.244	0.240	0.236	0.235	0.232	0.230	0.230	0.229	0.230	0.230	0.230	0.232	0.234	0.236	0.239	0.242	0.245	0.250	0.254	0.258	0.261	0.266	0.271	0.276	0.281	0.288	0.292	0.298	0.304	0.309	0.314	0.320	0.325	0.330	0.336	0.340	0.346	0.351	0.356	0.361	0.368	0.371	0.376	0.382	0.388	0.392	0.396	0.401	0.406	0.410	0.415	0.420	0.425	0.430	0.434	0.440	0.444	0.450	0.456	0.461	0.468	0.474	0.480	0.488	0.495	0.501	0.510	0.519	0.529	0.538	0.548	0.559	0.570	0.582	0.595	0.608	0.621	0.636	0.650	0.665	0.681	0.698	0.716	0.734	0.754	0.772	0.794	0.814	0.835	0.858	0.881	0.904	0.928	0.951	0.975	1.001	1.025	1.051	1.078	1.102	1.130	1.156	1.182	1.209	1.235	1.261	1.288	1.314	1.339	1.366	1.391	1.418	1.442	1.468	1.492	1.515	1.539	1.561	1.584	1.605	1.628	1.648	1.668	1.686	1.704	1.722	1.739	1.755	1.771	1.784	1.799	1.811	1.824	1.835	1.845	1.855	1.862	1.871	1.879	1.884	1.890	1.895	1.898	1.901	1.902	1.904	1.904	1.904	1.902	1.900	1.898	1.894	1.889	1.885	1.879	1.872	1.865	1.858	1.849	1.840	1.830	1.820	1.810	1.799	1.786	1.775	1.761	1.749	1.735	1.721	1.706	1.692	1.678	1.661	1.645	1.630	1.612	1.596	1.581	1.564	1.548	1.531	1.514	1.499	1.482	1.466	1.451	1.435	1.420	1.405	1.390	1.376	1.362	1.349	1.338	1.324	1.312	1.301	1.291	1.282	1.272	1.265	1.258	1.252	1.245	1.241	1.238	1.234	1.232	1.232	1.231	1.232	1.232	1.235	1.239	1.241	1.246	1.251	1.258	1.264	1.271	1.280	1.288	1.296	1.306	1.316	1.328	1.339	1.351	1.362	1.375	1.386	1.401	1.412	1.425	1.439	1.452	1.464	1.478	1.490	1.501	1.515	1.526	1.538	1.549	1.560	1.570	1.580	1.589	1.598	1.605	1.614	1.619	1.626	1.631	1.636	1.639	1.644	1.646	1.648	1.648	1.650	1.650	1.650	1.649	1.648	1.645	1.641	1.638	1.635	1.630	1.625	1.620	1.615	1.609	1.602	1.596	1.588	1.580	1.572	1.565	1.558	1.550	1.542	1.535	1.528	1.520	1.512	1.505	1.499	1.490	1.484	1.478	1.471	1.465	1.459	1.455	1.449	1.444	1.439	1.434	1.430	1.426	1.422	1.419	1.415	1.412	1.411	1.408	1.406	1.404	1.402	1.401	1.400	1.399	1.399	1.398	1.398	1.398	1.398	1.398	1.398	1.398	1.399	1.399	1.399	1.399	1.400	1.400	1.401	1.401	1.401	1.402	1.404	1.405	1.406	1.408	1.409	1.410	1.411	1.414	1.415	1.419	1.420	1.422	1.425	1.429	1.432	1.436	1.440	1.445	1.450	1.455	1.460	1.465	1.471	1.479	1.486	1.492	1.500	1.509	1.516	1.525	1.532	1.542	1.552	1.562	1.572	1.582	1.592	1.604	1.615	1.625	1.636	1.646	1.656	1.668	1.678	1.689	1.699	1.709	1.718	1.728	1.738	1.745	1.754	1.761	1.769	1.776	1.782	1.789	1.794	1.798	1.801	1.805	1.808	1.809	1.810	1.810	1.809	1.808	1.806	1.802	1.800	1.795	1.791	1.784	1.778	1.770	1.764	1.754	1.745	1.735	1.724	1.714	1.701	1.689	1.676	1.664	1.650	1.636	1.621	1.608	1.592	1.578	1.562	1.546	1.530	1.516	1.500	1.485	1.469	1.454	1.438	1.422	1.408	1.392	1.378	1.362	1.348	1.335	1.320	1.308	1.294	1.280	1.269	1.256	1.244	1.234	1.222	1.214	1.204	1.194	1.186	1.178	1.169	1.161	1.156	1.149	1.142	1.138	1.132	1.128	1.124	1.120	1.118	1.114	1.111	1.110	1.109	1.108	1.106	1.105	1.104	1.104	1.104	1.105	1.104	1.105	1.105	1.105	1.106	1.108	1.108	1.108	1.109	1.110	1.110	1.110	1.111	1.110	1.109	1.109	1.108	1.108	1.105	1.102	1.100	1.098	1.095	1.091	1.088	1.084	1.079	1.072	1.068	1.061	1.054	1.048	1.040	1.032	1.025	1.016	1.009	1.000	0.990	0.981	0.972	0.965	0.955	0.946	0.938	0.930	0.921	0.912	0.905	0.898	0.890	0.884	0.878	0.872	0.868	0.864	0.861	0.859	0.858	0.859	0.859	0.862	0.865	0.871	0.878	0.884	0.892	0.902	0.915	0.929	0.942	0.959	0.975	0.995	1.015	1.036	1.060	1.084	1.110	1.136	1.165	1.194	1.226	1.258	1.291	1.325	1.361	1.398	1.432	1.471	1.509	1.548	1.586	1.626	1.666	1.706	1.746	1.786	1.826	1.865	1.905	1.945	1.982	2.020	2.058	2.094	2.129	2.164	2.196	2.229	2.261	2.291	2.319	2.346	2.372	2.396	2.419	2.439	2.459	2.476	2.491	2.506	2.518	2.528	2.536	2.544	2.548	2.550	2.551	2.550	2.548	2.542	2.536	2.528	2.516	2.506	2.491	2.476	2.460	2.440	2.421	2.399	2.378	2.352	2.328	2.301	2.274	2.244	2.215	2.184	2.152	2.121	2.088	2.054	2.020	1.985	1.950	1.915	1.879	1.842	1.808	1.772	1.736	1.701	1.666	1.631	1.598	1.565	1.531	1.498	1.468	1.436	1.406	1.378	1.349	1.321	1.294	1.269	1.244	1.220	1.198	1.175	1.155	1.135	1.118	1.100	1.084	1.068	1.054	1.040	1.028	1.016	1.008	0.996	0.989	0.981	0.972	0.966	0.961	0.956	0.950	0.946	0.942	0.938	0.932	0.929	0.924	0.920	0.915	0.910	0.905	0.899	0.892	0.885	0.878	0.870	0.861	0.852	0.842	0.831	0.820	0.809	0.795	0.781	0.766	0.751	0.735	0.718	0.700	0.681	0.664	0.644	0.622	0.602	0.581	0.559	0.538	0.515	0.492	0.469	0.446	0.424	0.402	0.379	0.358	0.336	0.315	0.295	0.274	0.255	0.238	0.220	0.204	0.188	0.174	0.161	0.149	0.138	0.129	0.121	0.115	0.109	0.105	0.102	0.102	0.101	0.104	0.108	0.111	0.118	0.125	0.134	0.144	0.155	0.169	0.182	0.198	0.214	0.231	0.250	0.270	0.290	0.310	0.332	0.355	0.378	0.400	0.425	0.449	0.474	0.498	0.522	0.548	0.572	0.598	0.622	0.646	0.671	0.695	0.719	0.741	0.765	0.786	0.808	0.829	0.848	0.868	0.886	0.904	0.920	0.935	0.951	0.964	0.978	0.988	0.999	1.008	1.016	1.024	1.030	1.035	1.038	1.041	1.041	1.042	1.041	1.040	1.038	1.032	1.028	1.022	1.015	1.008	0.999	0.989	0.979	0.966	0.954	0.941	0.926	0.914	0.899	0.882	0.868	0.851	0.835	0.819	0.802	0.786	0.770	0.754	0.739	0.722	0.708	0.694	0.680	0.666	0.654	0.641	0.630	0.619	0.609	0.601	0.592	0.586	0.581	0.576	0.572	0.570	0.569	0.569	0.571	0.574	0.578	0.584	0.589	0.598	0.606	0.619	0.630	0.642	0.658	0.672	0.690	0.709	0.726	0.746	0.768	0.790	0.812	0.836	0.861	0.886	0.912	0.940	0.966	0.994	1.022	1.050	1.080	1.109	1.139	1.168	1.198	1.226	1.258	1.286	1.315	1.345	1.375	1.404	1.432	1.460	1.489	1.516	1.544	1.570	1.596	1.622	1.646	1.672	1.696	1.719	1.742	1.765	1.786	1.808	1.829	1.849	1.868	1.886	1.905	1.922	1.939	1.955	1.971	1.985	1.999	2.013	2.025	2.036	2.047	2.059	2.070	2.079	2.089	2.098	2.105	2.112	2.119	2.125	2.131	2.136	2.140	2.145	2.149	2.151	2.155	2.158	2.160	2.160	2.162	2.162	2.162	2.162	2.164	2.164	2.162	2.161	2.161	2.159	2.158	2.156	2.155	2.154	2.152	2.151	2.150	2.149	2.149	2.148	2.148	2.148	2.146	2.148	2.148	2.149	2.150	2.150	2.151	2.154	2.155	2.158	2.160	2.164	2.166	2.171	2.174	2.178	2.181	2.186	2.190	2.195	2.200	2.205	2.210	2.216	2.221	2.226	2.232	2.238	2.242	2.248	2.254	2.259	2.264	2.269	2.274	2.279	2.284	2.290	2.294	2.299	2.304	2.309	2.312	2.318	2.321	2.325	2.329	2.332	2.336	2.340	2.342	2.346	2.350	2.355	2.358	2.361	2.365	2.369	2.371	2.375	2.380	2.382	2.386	2.391	2.395	2.400	2.404	2.409	2.414	2.419	2.424	2.429	2.432	2.438	2.442	2.449	2.454	2.460	2.465	2.471	2.478	2.482	2.489	2.495	2.500	2.505	2.510	2.516	2.521	2.526	2.531	2.536	2.541	2.546	2.550	2.555	2.559	2.562	2.565	2.570	2.572	2.575	2.578	2.580	2.582	2.584	2.585	2.585	2.588	2.588	2.588	2.588	2.588	2.588	2.586	2.586	2.586	2.585	2.584	2.582	2.582	2.581	2.580	2.580	2.579	2.578	2.578	2.576	2.576	2.576	2.576	2.576	2.578	2.578	2.579	2.580	2.581	2.584	2.586	2.589	2.591	2.594	2.598	2.601	2.605	2.610	2.615	2.621	2.625	2.631	2.638	2.644	2.650	2.658	2.665	2.671	2.679	2.686	2.695	2.702	2.710	2.716	2.724	2.732	2.739	2.746	2.754	2.761	2.769	2.775	2.781	2.788	2.794	2.800	2.805	2.811	2.816	2.821	2.825	2.829	2.832	2.836	2.840	2.842	2.845	2.848	2.850	2.851	2.854	2.854	2.855	2.855	2.856	2.856	2.858	2.856	2.856	2.855	2.854	2.852	2.851	2.850	2.849	2.846	2.844	2.842	2.840	2.836	2.834	2.832	2.829	2.826	2.824	2.821	2.819	2.816	2.812	2.809	2.805	2.802	2.798	2.794	2.790	2.785	2.781	2.776	2.771	2.766	2.761	2.755	2.749	2.742	2.736	2.729	2.722	2.715	2.708	2.699	2.690	2.681	2.672	2.662	2.652	2.641	2.630	2.618	2.606	2.594	2.580	2.566	2.552	2.539	2.524	2.508	2.491	2.475	2.459	2.441	2.424	2.405	2.388	2.369	2.350	2.331	2.311	2.291	2.272	2.252	2.232	2.214	2.195	2.176	2.156	2.138	2.120	2.101	2.084	2.068	2.051	2.035	2.020	2.005	1.991	1.979	1.966	1.956	1.946	1.936	1.928	1.919	1.911	1.905	1.900	1.896	1.892	1.889	1.886	1.886	1.886	1.886	1.890	1.891	1.895	1.899	1.904	1.909	1.915	1.920	1.928	1.935	1.941	1.950	1.958	1.965	1.972	1.981	1.989	1.998	2.006	2.014	2.021	2.027	2.036	2.042	2.047	2.054	2.059	2.064	2.068	2.070	2.072	2.074	2.074	2.074	2.072	2.069	2.065	2.061	2.056	2.050	2.042	2.035	2.026	2.016	2.006	1.996	1.982	1.971	1.958	1.942	1.926	1.910	1.894	1.876	1.859	1.840	1.820	1.801	1.782	1.761	1.741	1.720	1.700	1.679	1.658	1.638	1.616	1.596	1.576	1.558	1.539	1.520	1.501	1.484	1.468	1.451	1.436	1.420	1.408	1.392	1.381	1.370	1.360	1.351	1.342	1.335	1.329	1.325	1.320	1.318	1.318	1.316	1.319	1.320	1.325	1.329	1.335	1.344	1.351	1.360	1.371	1.384	1.396	1.410	1.424	1.441	1.456	1.474	1.492	1.512	1.531	1.551	1.572	1.594	1.615	1.636	1.660	1.681	1.704	1.726	1.748	1.769	1.791	1.811	1.831	1.852	1.871	1.890	1.908	1.925	1.941	1.956	1.971	1.984	1.996	2.007	2.018	2.025	2.033	2.039	2.042	2.045	2.045	2.045	2.044	2.039	2.034	2.027	2.019	2.009	1.998	1.985	1.971	1.956	1.939	1.921	1.901	1.881	1.860	1.838	1.814	1.789	1.764	1.738	1.710	1.681	1.654	1.625	1.595	1.565	1.535	1.505	1.475	1.444	1.414	1.382	1.354	1.324	1.294	1.264	1.235	1.206	1.179	1.151	1.124	1.098	1.074	1.048	1.024	1.000	0.976	0.955	0.934	0.914	0.894	0.876	0.858	0.841	0.826	0.812	0.798	0.786	0.775	0.765	0.755	0.748	0.740	0.734	0.729	0.725	0.722	0.720	0.719	0.719	0.720	0.722	0.724	0.728	0.732	0.738	0.744	0.751	0.759	0.766	0.776	0.785	0.796	0.808	0.820	0.832	0.845	0.859	0.874	0.888	0.901	0.916	0.931	0.946	0.961	0.978	0.992	1.009	1.024	1.040	1.055	1.071	1.085	1.100	1.115	1.130	1.144	1.158	1.171	1.184	1.195	1.206	1.218	1.228	1.238	1.245	1.254	1.261	1.268	1.274	1.279	1.282	1.288	1.290	1.292	1.292	1.294	1.294	1.292	1.291	1.289	1.286	1.282	1.278	1.274	1.269	1.262	1.256	1.250	1.241	1.234	1.226	1.219	1.210	1.200	1.191	1.182	1.174	1.165	1.155	1.146	1.138	1.128	1.118	1.110	1.101	1.092	1.084	1.075	1.069	1.060	1.052	1.046	1.039	1.032	1.026	1.020	1.014	1.008	1.004	0.998	0.991	0.988	0.982	0.978	0.972	0.969	0.964	0.959	0.955	0.950	0.945	0.940	0.935	0.930	0.924	0.920	0.914	0.908	0.900	0.894	0.886	0.879	0.870	0.862	0.854	0.845	0.835	0.825	0.815	0.804	0.794	0.782	0.769	0.758	0.745	0.731	0.720	0.706	0.692	0.679	0.666	0.651	0.638	0.624	0.610	0.596	0.582	0.569	0.555	0.542	0.529	0.515	0.502	0.491	0.479	0.468	0.455	0.445	0.435	0.426	0.416	0.408	0.400	0.392	0.386	0.380	0.375	0.369	0.365	0.361	0.358	0.355	0.354	0.352	0.351	0.351	0.352	0.354	0.355	0.358	0.361	0.364	0.368	0.372	0.378	0.382	0.389	0.394	0.401	0.408	0.415	0.424	0.431	0.441	0.450	0.460	0.470	0.480	0.491	0.502	0.514	0.525	0.536	0.549	0.561	0.574	0.586	0.600	0.614	0.628	0.642	0.658	0.672	0.688	0.705	0.721	0.738	0.756	0.774	0.792	0.810	0.830	0.849	0.869	0.889	0.909	0.931	0.951	0.972	0.995	1.018	1.039	1.062	1.085	1.108	1.131	1.154	1.176	1.200	1.221	1.245	1.268	1.290	1.312	1.334	1.356	1.378	1.399	1.419	1.438	1.458	1.475	1.492	1.510	1.526	1.540	1.555	1.568	1.581	1.592	1.602	1.612	1.622	1.630	1.636	1.644	1.649	1.652	1.656	1.659	1.660	1.661	1.661	1.660	1.659	1.656	1.655	1.651	1.648	1.644	1.640	1.636	1.631	1.626	1.622	1.618	1.614	1.610	1.606	1.602	1.599	1.598	1.595	1.594	1.592	1.594	1.594	1.595	1.598	1.600	1.605	1.610	1.615	1.622	1.630	1.639	1.650	1.660	1.674	1.686	1.701	1.716	1.734	1.751	1.770	1.789	1.810	1.831	1.852	1.874	1.898	1.921	1.946	1.971	1.996	2.022	2.047	2.075	2.101	2.128	2.155	2.180	2.208	2.234	2.259	2.285	2.310	2.334	2.358	2.380	2.402	2.424	2.444	2.462	2.481	2.498	2.514	2.529	2.541	2.554	2.565	2.574	2.582	2.588	2.592	2.595	2.596	2.598	2.594	2.591	2.585	2.579	2.570	2.560	2.549	2.535	2.520	2.504	2.485	2.466	2.445	2.424	2.400	2.375	2.349	2.321	2.294	2.265	2.235	2.204	2.172	2.141	2.108	2.075	2.041	2.007	1.972	1.939	1.904	1.870	1.836	1.804	1.769	1.736	1.704	1.672	1.641	1.611	1.582	1.554	1.528	1.500	1.475	1.450	1.428	1.406	1.386	1.369	1.350	1.335	1.321	1.308	1.296	1.286	1.279	1.272	1.266	1.262	1.260	1.258	1.259	1.259	1.261	1.265	1.269	1.275	1.282	1.289	1.298	1.306	1.316	1.325	1.336	1.348	1.359	1.370	1.381	1.394	1.405	1.416	1.428	1.439	1.450	1.460	1.469	1.478	1.486	1.492	1.499	1.505	1.509	1.511	1.514	1.515	1.514	1.512	1.510	1.506	1.501	1.495	1.489	1.480	1.471	1.460	1.449	1.436	1.421	1.406	1.390	1.374	1.356	1.336	1.318	1.296	1.276	1.252	1.231	1.208	1.186	1.161	1.138	1.114	1.089	1.065	1.041	1.016	0.991	0.968	0.942	0.920	0.895	0.872	0.849	0.828	0.805	0.785	0.765	0.744	0.725	0.708	0.690	0.672	0.656	0.642	0.628	0.615	0.602	0.591	0.581	0.571	0.562	0.555	0.548	0.540	0.536	0.531	0.528	0.525	0.521	0.521	0.520	0.520	0.520	0.520	0.522	0.524	0.525	0.529	0.532	0.535	0.540	0.544	0.548	0.552	0.556	0.562	0.566	0.571	0.576	0.581	0.586	0.590	0.595	0.599	0.604	0.609	0.612	0.616	0.620	0.622	0.626	0.629	0.631	0.634	0.635	0.636	0.639	0.639	0.640	0.641	0.642	0.641	0.641	0.641	0.640	0.639	0.638	0.635	0.634	0.631	0.629	0.625	0.622	0.619	0.616	0.612	0.608	0.604	0.599	0.594	0.589	0.582	0.578	0.571	0.565	0.560	0.554	0.548	0.541	0.534	0.526	0.520	0.514	0.506	0.500	0.492	0.486	0.479	0.471	0.465	0.459	0.451	0.445	0.439	0.432	0.426	0.421	0.415	0.410	0.405	0.401	0.396	0.392	0.389	0.385	0.382	0.381	0.379	0.378	0.378	0.376	0.376	0.378	0.379	0.380	0.381	0.385	0.386	0.390	0.395	0.400	0.405	0.410	0.415	0.421	0.429	0.435	0.444	0.451	0.459	0.468	0.475	0.484	0.494	0.502	0.512	0.520	0.529	0.540	0.549	0.558	0.566	0.574	0.584	0.591	0.600	0.608	0.616	0.624	0.630	0.638	0.645	0.650	0.656	0.661	0.666	0.671	0.675	0.679	0.682	0.684	0.688	0.689	0.691	0.691	0.692	0.692	0.692	0.692	0.692	0.691	0.691	0.689	0.689	0.686	0.685	0.682	0.681	0.679	0.678	0.675	0.674	0.671	0.670	0.669	0.668	0.666	0.665	0.664	0.664	0.662	0.662	0.662	0.664	0.665	0.666	0.668	0.670	0.672	0.676	0.678	0.681	0.685	0.690	0.694	0.699	0.702	0.708	0.712	0.719	0.725	0.730	0.738	0.744	0.750	0.759	0.766	0.772	0.780	0.788	0.796	0.804	0.812	0.819	0.828	0.836	0.844	0.852	0.860	0.869	0.876	0.884	0.891	0.900	0.906	0.914	0.921	0.928	0.935	0.941	0.949	0.955	0.960	0.966	0.971	0.978	0.981	0.986	0.991	0.995	0.999	1.001	1.004	1.006	1.008	1.009	1.010	1.010	1.010	1.009	1.010	1.008	1.005	1.004	1.001	0.998	0.994	0.990	0.985	0.979	0.974	0.968	0.961	0.955	0.948	0.940	0.934	0.925	0.918	0.910	0.902	0.894	0.886	0.879	0.871	0.864	0.856	0.850	0.842	0.836	0.831	0.826	0.821	0.819	0.815	0.812	0.811	0.811	0.811	0.812	0.815	0.818	0.822	0.828	0.835	0.842	0.851	0.862	0.874	0.886	0.900	0.915	0.930	0.948	0.968	0.989	1.009	1.032	1.056	1.080	1.106	1.132	1.160	1.189	1.219	1.249	1.280	1.310	1.342	1.376	1.409	1.442	1.478	1.511	1.545	1.580	1.614	1.648	1.682	1.718	1.751	1.785	1.818	1.851	1.884	1.916	1.949	1.980	2.011	2.041	2.071	2.100	2.128	2.155	2.181	2.208	2.234	2.258	2.281	2.304	2.326	2.348	2.369	2.388	2.406	2.424	2.441	2.456	2.472	2.488	2.501	2.512	2.525	2.538	2.548	2.556	2.566	2.575	2.581	2.589	2.594	2.599	2.604	2.605	2.608	2.610	2.610	2.610	2.609	2.608	2.604	2.600	2.596	2.590	2.585	2.579	2.571	2.562	2.552	2.544	2.532	2.520	2.508	2.495	2.481	2.468	2.452	2.438	2.421	2.405	2.389	2.372	2.355	2.338	2.320	2.304	2.286	2.268	2.251	2.234	2.218	2.201	2.185	2.169	2.155	2.142	2.128	2.115	2.105	2.094	2.085	2.076	2.069	2.062	2.058	2.054	2.051	2.050	2.051	2.054	2.058	2.062	2.070	2.079	2.088	2.099	2.111	2.125	2.140	2.158	2.175	2.194	2.214	2.235	2.258	2.281	2.305	2.330	2.355	2.380	2.408	2.434	2.460	2.488	2.515	2.542	2.569	2.595	2.621	2.646	2.670	2.695	2.718	2.739	2.760	2.780	2.798	2.814	2.830	2.844	2.855	2.865	2.875	2.881	2.886	2.890	2.891	2.890	2.889	2.884	2.878	2.869	2.859	2.846	2.831	2.815	2.798	2.779	2.756	2.735	2.710	2.684	2.656	2.628	2.598	2.568	2.536	2.502	2.470	2.435	2.401	2.366	2.330	2.295	2.260	2.224	2.188	2.151	2.118	2.082	2.047	2.014	1.980	1.948	1.916	1.886	1.856	1.828	1.800	1.774	1.749	1.725	1.702	1.681	1.661	1.644	1.626	1.610	1.596	1.582	1.571	1.561	1.552	1.545	1.540	1.535	1.531	1.529	1.528	1.528	1.529	1.531	1.535	1.539	1.544	1.550	1.555	1.562	1.571	1.579	1.586	1.595	1.605	1.614	1.624	1.632	1.642	1.652	1.660	1.670	1.679	1.688	1.696	1.705	1.711	1.719	1.725	1.731	1.738	1.742	1.748	1.750	1.754	1.755	1.756	1.758	1.756	1.755	1.754	1.751	1.748	1.744	1.738	1.732	1.726	1.720	1.711	1.704	1.694	1.684	1.674	1.662	1.651	1.640	1.628	1.614	1.601	1.588	1.572	1.559	1.545	1.531	1.516	1.501	1.488	1.472	1.459	1.446	1.432	1.420	1.406	1.394	1.382	1.371	1.360	1.349	1.338	1.329	1.319	1.311	1.304	1.296	1.291	1.284	1.279	1.274	1.271	1.269	1.265	1.264	1.262	1.261	1.262	1.261	1.262	1.264	1.266	1.269	1.271	1.274	1.278	1.281	1.285	1.289	1.292	1.296	1.301	1.305	1.309	1.312	1.318	1.320	1.324	1.326	1.329	1.331	1.334	1.335	1.335	1.336	1.336	1.335	1.335	1.332	1.331	1.329	1.324	1.320	1.315	1.309	1.302	1.296	1.289	1.280	1.271	1.262	1.252	1.241	1.230	1.218	1.204	1.191	1.178	1.162	1.148	1.132	1.118	1.101	1.086	1.069	1.051	1.036	1.018	1.001	0.984	0.968	0.950	0.932	0.915	0.899	0.882	0.866	0.850	0.835	0.818	0.802	0.789	0.772	0.759	0.745	0.732	0.720	0.708	0.696	0.685	0.674	0.665	0.656	0.648	0.640	0.632	0.628	0.622	0.618	0.614	0.610	0.608	0.605	0.604	0.602	0.602	0.604	0.605	0.606	0.609	0.611	0.615	0.619	0.622	0.625	0.630	0.635	0.638	0.642	0.648	0.651	0.656	0.660	0.665	0.669	0.671	0.675	0.678	0.680	0.682	0.684	0.685	0.685	0.685	0.685	0.682	0.681	0.679	0.675	0.672	0.668	0.661	0.655	0.649	0.641	0.634	0.625	0.616	0.606	0.596	0.586	0.575	0.564	0.551	0.539	0.528	0.514	0.501	0.488	0.474	0.460	0.446	0.434	0.419	0.406	0.391	0.379	0.366	0.352	0.340	0.326	0.315	0.302	0.291	0.279	0.269	0.256	0.248	0.236	0.226	0.218	0.208	0.199	0.191	0.182	0.174	0.168	0.160	0.152	0.146	0.141	0.136	0.130	0.125	0.121	0.118	0.114	0.109	0.106	0.104	0.101	0.099	0.096	0.095	0.095	0.094	0.094	0.094	0.092	0.094	0.094	0.095	0.096	0.098	0.101	0.104	0.108	0.111	0.115	0.120	0.125	0.131	0.138	0.144	0.151	0.160	0.169	0.176	0.185	0.194	0.204	0.216	0.226	0.238	0.249	0.261	0.274	0.286	0.299	0.311	0.326	0.339	0.352	0.366	0.381	0.394	0.408	0.421	0.436	0.450	0.464	0.478	0.492	0.506	0.520	0.534	0.549	0.562	0.575	0.588	0.602	0.616	0.630	0.642	0.655	0.668	0.680	0.692	0.705	0.718	0.730	0.741	0.754	0.765	0.776	0.789	0.800	0.811	0.824	0.835	0.846	0.859	0.870	0.882	0.895	0.906	0.919	0.931	0.944	0.958	0.970	0.982	0.995	1.008	1.021	1.036	1.049	1.062	1.076	1.090	1.104	1.118	1.131	1.146	1.160	1.174	1.188	1.201	1.215	1.230	1.244	1.258	1.271	1.284	1.296	1.309	1.321	1.334	1.346	1.359	1.370	1.382	1.392	1.404	1.414	1.425	1.434	1.444	1.452	1.461	1.469	1.478	1.485	1.492	1.499	1.505	1.512	1.518	1.524	1.528	1.532	1.538	1.541	1.544	1.548	1.550	1.552	1.555	1.556	1.560	1.561	1.562	1.562	1.564	1.565	1.566	1.565	1.565	1.564	1.562	1.562	1.561	1.559	1.558	1.555	1.554	1.551	1.549	1.546	1.544	1.540	1.538	1.534	1.531	1.528	1.524	1.520	1.516	1.512	1.508	1.504	1.500	1.495	1.491	1.488	1.484	100.000	5.000	2.000	1.000	5.000	0.000	0.000	0.000	0.000	0.000	0.000	0.000	0.000	0.000	0.000	0.000	0.000	0.000	1.062	1.059	1.054	1.050	1.045	1.041	1.038	1.034	1.030	1.028	1.024	1.020	1.018	1.015	1.012	1.010	1.009	1.006	1.005	1.002	1.000	1.000	0.998	0.996	0.995	0.994	0.992	0.991	0.990	0.988	0.986	0.982	0.981	0.979	0.975	0.972	0.969	0.965	0.960	0.955	0.950	0.942	0.936	0.930	0.921	0.912	0.902	0.892	0.882	0.871	0.860	0.846	0.834	0.820	0.805	0.791	0.775	0.759	0.741	0.724	0.706	0.688	0.669	0.650	0.630	0.611	0.592	0.572	0.552	0.534	0.515	0.496	0.476	0.459	0.441	0.422	0.406	0.390	0.374	0.360	0.346	0.332	0.320	0.310	0.300	0.292	0.284	0.279	0.274	0.270	0.268	0.268	0.268	0.270	0.275	0.280	0.286	0.295	0.305	0.315	0.329	0.342	0.358	0.375	0.394	0.415	0.436	0.459	0.484	0.509	0.536	0.564	0.591	0.622	0.652	0.685	0.718	0.750	0.785	0.819	0.854	0.890	0.926	0.962	1.000	1.038	1.075	1.112	1.150	1.189	1.226	1.262	1.300	1.336	1.372	1.409	1.445	1.480	1.514	1.549	1.581	1.614	1.645	1.678	1.708	1.736	1.764	1.792	1.819	1.845	1.870	1.894	1.916	1.938	1.960	1.979	1.999	2.016	2.033	2.049	2.064	2.078	2.091	2.102	2.114	2.122	2.132	2.140	2.148	2.154	2.159	2.162	2.166	2.168	2.169	2.169	2.169	2.166	2.164	2.160	2.155	2.150	2.144	2.136	2.130	2.121	2.111	2.102	2.091	2.080	2.068	2.055	2.041	2.026	2.014	1.999	1.982	1.968	1.950	1.934	1.916	1.900	1.882	1.865	1.848	1.831	1.814	1.796	1.780	1.762	1.748	1.731	1.716	1.701	1.689	1.675	1.664	1.652	1.641	1.631	1.624	1.616	1.610	1.605	1.601	1.599	1.599	1.599	1.600	1.604	1.610	1.615	1.622	1.632	1.644	1.656	1.671	1.686	1.702	1.721	1.740	1.761	1.782	1.805	1.830	1.856	1.881	1.909	1.938	1.965	1.994	2.024	2.054	2.084	2.114	2.145	2.175	2.205	2.235	2.264	2.292	2.320	2.348	2.374	2.399	2.422	2.445	2.465	2.485	2.504	2.519	2.534	2.546	2.558	2.566	2.574	2.578	2.580	2.580	2.578	2.574	2.568	2.559	2.549	2.538	2.521	2.504	2.486	2.465	2.442	2.418	2.390	2.362	2.332	2.301	2.268	2.235	2.199	2.162	2.126	2.088	2.049	2.010	1.970	1.930	1.889	1.849	1.809	1.769	1.729	1.689	1.650	1.611	1.574	1.536	1.501	1.465	1.432	1.399	1.368	1.338	1.308	1.280	1.255	1.230	1.205	1.182	1.162	1.144	1.126	1.110	1.095	1.081	1.070	1.059	1.049	1.041	1.035	1.030	1.025	1.021	1.019	1.018	1.018	1.018	1.019	1.020	1.022	1.025	1.029	1.031	1.036	1.039	1.044	1.048	1.052	1.056	1.060	1.065	1.069	1.074	1.079	1.081	1.084	1.089	1.091	1.094	1.095	1.096	1.098	1.098	1.099	1.099	1.099	1.098	1.096	1.095	1.092	1.090	1.089	1.086	1.082	1.080	1.075	1.072	1.069	1.065	1.062	1.059	1.055	1.050	1.046	1.044	1.040	1.036	1.032	1.030	1.028	1.025	1.022	1.020	1.018	1.016	1.015	1.015	1.016	1.016	1.016	1.018	1.020	1.021	1.025	1.028	1.031	1.035	1.041	1.046	1.051	1.058	1.065	1.071	1.079	1.088	1.096	1.104	1.114	1.124	1.134	1.144	1.154	1.165	1.178	1.189	1.200	1.211	1.224	1.235	1.248	1.260	1.272	1.285	1.296	1.309	1.321	1.334	1.346	1.359	1.370	1.382	1.394	1.404	1.415	1.425	1.435	1.445	1.452	1.462	1.470	1.478	1.484	1.491	1.498	1.502	1.506	1.512	1.515	1.518	1.520	1.522	1.522	1.522	1.522	1.521	1.520	1.518	1.514	1.510	1.504	1.500	1.492	1.486	1.479	1.470	1.461	1.452	1.442	1.432	1.421	1.410	1.399	1.385	1.374	1.360	1.348	1.332	1.319	1.305	1.291	1.276	1.261	1.246	1.231	1.218	1.202	1.188	1.172	1.158	1.144	1.130	1.116	1.102	1.089	1.076	1.064	1.052	1.041	1.030	1.020	1.010	1.001	0.994	0.986	0.979	0.972	0.966	0.960	0.958	0.952	0.950	0.948	0.946	0.945	0.944	0.944	0.946	0.948	0.948	0.950	0.952	0.956	0.959	0.962	0.965	0.969	0.972	0.976	0.980	0.982	0.985	0.989	0.991	0.991	0.994	0.994	0.994	0.994	0.994	0.991	0.989	0.985	0.980	0.974	0.969	0.960	0.951	0.941	0.931	0.918	0.905	0.890	0.876	0.859	0.842	0.825	0.805	0.785	0.764	0.742	0.719	0.695	0.671	0.646	0.621	0.595	0.568	0.540	0.512	0.484	0.455	0.428	0.399	0.371	0.341	0.314	0.286	0.259	0.231	0.204	0.178	0.152	0.126	0.102	0.078	0.054	0.031	0.010	-0.012	-0.034	-0.052	-0.071	-0.089	-0.106	-0.122	-0.139	-0.152	-0.166	-0.179	-0.190	-0.202	-0.212	-0.222	-0.229	-0.238	-0.245	-0.250	-0.256	-0.260	-0.264	-0.266	-0.269	-0.271	-0.272	-0.272	-0.272	-0.271	-0.271	-0.270	-0.268	-0.264	-0.262	-0.259	-0.254	-0.250	-0.245	-0.239	-0.232	-0.226	-0.220	-0.212	-0.204	-0.196	-0.188	-0.179	-0.168	-0.159	-0.149	-0.138	-0.128	-0.115	-0.102	-0.090	-0.079	-0.066	-0.052	-0.039	-0.026	-0.012	0.001	0.016	0.030	0.045	0.059	0.075	0.091	0.106	0.122	0.138	0.152	0.170	0.185	0.201	0.218	0.232	0.249	0.265	0.281	0.298	0.312	0.329	0.345	0.361	0.378	0.394	0.409	0.424	0.439	0.454	0.469	0.484	0.498	0.512	0.526	0.541	0.555	0.568	0.582	0.595	0.609	0.622	0.636	0.650	0.662	0.676	0.689	0.701	0.715	0.728	0.741	0.754	0.768	0.780	0.792	0.806	0.820	0.832	0.845	0.859	0.871	0.885	0.898	0.911	0.924	0.939	0.951	0.965	0.978	0.991	1.004	1.016	1.028	1.040	1.052	1.065	1.078	1.089	1.100	1.111	1.122	1.134	1.144	1.155	1.165	1.175	1.184	1.192	1.201	1.210	1.218	1.224	1.230	1.236	1.242	1.248	1.251	1.255	1.259	1.261	1.264	1.265	1.266	1.268	1.269	1.268	1.266	1.266	1.264	1.262	1.260	1.258	1.254	1.250	1.246	1.242	1.238	1.232	1.228	1.222	1.216	1.212	1.206	1.201	1.196	1.190	1.186	1.181	1.176	1.171	1.166	1.164	1.159	1.156	1.154	1.150	1.149	1.146	1.146	1.146	1.146	1.146	1.149	1.150	1.151	1.155	1.159	1.161	1.166	1.171	1.178	1.182	1.189	1.198	1.204	1.212	1.221	1.230	1.240	1.249	1.261	1.271	1.281	1.294	1.304	1.316	1.329	1.340	1.352	1.365	1.376	1.389	1.401	1.414	1.425	1.439	1.450	1.462	1.474	1.486	1.499	1.510	1.521	1.532	1.545	1.555	1.566	1.576	1.586	1.596	1.606	1.616	1.625	1.634	1.641	1.650	1.659	1.666	1.674	1.681	1.688	1.696	1.701	1.708	1.714	1.720	1.725	1.731	1.735	1.740	1.744	1.750	1.754	1.758	1.762	1.766	1.770	1.772	1.776	1.780	1.782	1.785	1.789	1.790	1.791	1.794	1.796	1.798	1.800	1.801	1.801	1.804	1.805	1.806	1.808	1.808	1.809	1.810	1.810	1.811	1.811	1.812	1.812	1.812	1.812	1.812	1.811	1.812	1.811	1.812	1.811	1.810	1.809	1.809	1.808	1.808	1.806	1.805	1.804	1.801	1.801	1.799	1.798	1.796	1.794	1.791	1.790	1.788	1.785	1.781	1.779	1.776	1.772	1.770	1.766	1.762	1.760	1.756	1.752	1.750	1.745	1.741	1.736	1.734	1.730	1.725	1.722	1.719	1.714	1.710	1.706	1.704	1.700	1.698	1.694	1.691	1.688	1.685	1.682	1.680	1.678	1.675	1.672	1.671	1.670	1.669	1.668	1.666	1.665	1.665	1.665	1.664	1.664	1.664	1.664	1.665	1.665	1.665	1.665	1.666	1.666	1.666	1.666	1.666	1.665	1.664	1.664	1.662	1.661	1.659	1.658	1.654	1.651	1.646	1.641	1.636	1.631	1.625	1.619	1.611	1.602	1.594	1.584	1.575	1.562	1.551	1.540	1.526	1.512	1.500	1.485	1.470	1.455	1.440	1.424	1.408	1.391	1.375	1.359	1.342	1.326	1.311	1.295	1.280	1.265	1.250	1.236	1.224	1.212	1.201	1.191	1.181	1.174	1.166	1.161	1.158	1.154	1.151	1.151	1.152	1.155	1.159	1.165	1.174	1.182	1.192	1.204	1.219	1.234	1.250	1.269	1.289	1.310	1.332	1.355	1.380	1.406	1.431	1.460	1.488	1.518	1.548	1.578	1.608	1.638	1.670	1.701	1.731	1.764	1.794	1.825	1.854	1.885	1.914	1.941	1.969	1.995	2.021	2.045	2.068	2.090	2.111	2.131	2.149	2.165	2.181	2.195	2.208	2.219	2.229	2.238	2.245	2.250	2.255	2.258	2.259	2.259	2.258	2.255	2.251	2.248	2.241	2.235	2.228	2.220	2.211	2.201	2.190	2.179	2.168	2.156	2.144	2.131	2.118	2.104	2.091	2.078	2.064	2.051	2.038	2.024	2.010	1.996	1.984	1.970	1.958	1.945	1.932	1.921	1.910	1.898	1.886	1.876	1.865	1.855	1.845	1.835	1.825	1.816	1.806	1.796	1.788	1.779	1.770	1.761	1.752	1.742	1.734	1.726	1.716	1.708	1.699	1.689	1.680	1.670	1.661	1.651	1.641	1.631	1.620	1.610	1.600	1.589	1.578	1.566	1.555	1.542	1.530	1.519	1.506	1.494	1.480	1.469	1.455	1.441	1.429	1.415	1.401	1.386	1.374	1.360	1.346	1.332	1.319	1.305	1.291	1.276	1.264	1.250	1.236	1.222	1.209	1.194	1.181	1.168	1.152	1.140	1.126	1.114	1.100	1.088	1.075	1.062	1.050	1.038	1.026	1.014	1.002	0.991	0.980	0.969	0.958	0.948	0.938	0.926	0.916	0.908	0.899	0.890	0.880	0.872	0.864	0.856	0.849	0.842	0.835	0.829	0.822	0.816	0.810	0.805	0.801	0.796	0.791	0.789	0.785	0.782	0.780	0.779	0.776	0.775	0.775	0.775	0.776	0.778	0.780	0.782	0.785	0.790	0.792	0.798	0.804	0.809	0.815	0.824	0.831	0.840	0.848	0.858	0.868	0.880	0.892	0.904	0.918	0.930	0.945	0.960	0.976	0.991	1.009	1.026	1.042	1.061	1.080	1.099	1.118	1.138	1.158	1.178	1.198	1.219	1.238	1.259	1.280	1.300	1.321	1.341	1.362	1.382	1.401	1.421	1.440	1.459	1.478	1.495	1.512	1.529	1.545	1.560	1.574	1.588	1.600	1.611	1.622	1.632	1.641	1.648	1.655	1.660	1.665	1.668	1.670	1.671	1.672	1.671	1.669	1.665	1.660	1.655	1.649	1.641	1.632	1.624	1.614	1.601	1.590	1.576	1.562	1.548	1.532	1.516	1.500	1.482	1.465	1.446	1.429	1.410	1.390	1.371	1.351	1.331	1.311	1.291	1.271	1.252	1.232	1.212	1.194	1.175	1.156	1.139	1.121	1.105	1.089	1.072	1.058	1.044	1.029	1.016	1.002	0.992	0.980	0.970	0.961	0.952	0.945	0.940	0.934	0.929	0.925	0.922	0.920	0.919	0.920	0.920	0.921	0.924	0.928	0.931	0.938	0.944	0.949	0.956	0.964	0.972	0.981	0.990	1.000	1.010	1.021	1.032	1.045	1.056	1.069	1.082	1.095	1.108	1.120	1.134	1.148	1.160	1.171	1.185	1.196	1.210	1.221	1.231	1.242	1.254	1.264	1.272	1.282	1.291	1.298	1.305	1.311	1.318	1.324	1.328	1.331	1.334	1.338	1.338	1.340	1.339	1.338	1.338	1.335	1.331	1.328	1.324	1.319	1.314	1.308	1.300	1.292	1.284	1.276	1.268	1.258	1.249	1.238	1.229	1.220	1.210	1.200	1.190	1.181	1.172	1.162	1.154	1.146	1.139	1.131	1.124	1.118	1.112	1.106	1.102	1.100	1.098	1.095	1.094	1.095	1.094	1.098	1.099	1.102	1.108	1.112	1.119	1.126	1.132	1.141	1.151	1.162	1.174	1.185	1.198	1.211	1.224	1.238	1.252	1.269	1.284	1.299	1.315	1.331	1.348	1.364	1.379	1.395	1.410	1.426	1.441	1.455	1.470	1.484	1.498	1.511	1.525	1.536	1.548	1.559	1.569	1.579	1.586	1.594	1.601	1.606	1.612	1.616	1.621	1.622	1.626	1.628	1.628	1.626	1.625	1.624	1.621	1.618	1.614	1.609	1.605	1.600	1.592	1.586	1.579	1.572	1.565	1.558	1.549	1.540	1.530	1.522	1.514	1.504	1.494	1.485	1.475	1.465	1.456	1.448	1.439	1.430	1.421	1.411	1.405	1.396	1.389	1.380	1.372	1.365	1.359	1.351	1.345	1.339	1.332	1.328	1.321	1.316	1.311	1.305	1.300	1.296	1.291	1.288	1.282	1.279	1.275	1.272	1.268	1.265	1.262	1.259	1.256	1.254	1.251	1.249	1.246	1.244	1.242	1.240	1.238	1.236	1.234	1.232	1.230	1.229	1.228	1.226	1.225	1.224	1.222	1.222	1.222	1.221	1.222	1.222	1.222	1.224	1.224	1.226	1.226	1.229	1.230	1.232	1.235	1.239	1.241	1.245	1.248	1.252	1.256	1.261	1.266	1.271	1.276	1.282	1.288	1.294	1.299	1.305	1.312	1.320	1.326	1.335	1.341	1.351	1.360	1.369	1.376	1.386	1.396	1.405	1.415	1.426	1.436	1.446	1.458	1.469	1.480	1.491	1.502	1.514	1.526	1.538	1.551	1.562	1.575	1.589	1.601	1.614	1.628	1.641	1.654	1.666	1.680	1.694	1.708	1.720	1.734	1.746	1.759	1.771	1.784	1.798	1.809	1.821	1.834	1.845	1.856	1.868	1.878	1.889	1.899	1.909	1.918	1.928	1.936	1.944	1.951	1.959	1.965	1.971	1.976	1.981	1.986	1.990	1.992	1.996	1.996	1.999	1.999	1.999	1.998	1.998	1.994	1.992	1.989	1.985	1.980	1.976	1.970	1.962	1.956	1.949	1.940	1.932	1.922	1.914	1.901	1.891	1.880	1.869	1.856	1.842	1.830	1.816	1.800	1.786	1.771	1.756	1.740	1.724	1.709	1.692	1.676	1.659	1.642	1.626	1.609	1.592	1.574	1.556	1.539	1.521	1.504	1.486	1.468	1.450	1.432	1.415	1.398	1.380	1.362	1.345	1.328	1.311	1.294	1.276	1.259	1.241	1.225	1.208	1.189	1.171	1.155	1.138	1.121	1.102	1.086	1.070	1.052	1.036	1.020	1.004	0.988	0.971	0.955	0.939	0.922	0.906	0.891	0.876	0.861	0.846	0.831	0.818	0.804	0.790	0.778	0.765	0.752	0.740	0.730	0.720	0.711	0.702	0.695	0.688	0.681	0.675	0.671	0.668	0.665	0.662	0.661	0.664	0.664	0.668	0.671	0.676	0.682	0.690	0.698	0.706	0.718	0.729	0.742	0.756	0.771	0.789	0.805	0.822	0.841	0.861	0.882	0.904	0.925	0.948	0.971	0.994	1.019	1.044	1.068	1.092	1.119	1.144	1.168	1.194	1.219	1.242	1.268	1.292	1.316	1.340	1.361	1.384	1.405	1.425	1.445	1.464	1.481	1.499	1.514	1.529	1.542	1.556	1.568	1.579	1.588	1.596	1.604	1.610	1.615	1.619	1.621	1.624	1.625	1.625	1.622	1.621	1.619	1.616	1.611	1.606	1.600	1.594	1.586	1.579	1.570	1.561	1.552	1.542	1.532	1.521	1.511	1.500	1.489	1.478	1.466	1.454	1.441	1.430	1.418	1.405	1.392	1.380	1.368	1.355	1.341	1.329	1.316	1.305	1.291	1.279	1.265	1.254	1.241	1.229	1.216	1.204	1.192	1.180	1.166	1.154	1.142	1.129	1.116	1.105	1.091	1.078	1.066	1.052	1.039	1.026	1.012	0.999	0.985	0.972	0.958	0.944	0.930	0.915	0.901	0.886	0.871	0.856	0.841	0.825	0.810	0.795	0.779	0.764	0.746	0.731	0.714	0.698	0.681	0.664	0.648	0.630	0.612	0.595	0.578	0.560	0.544	0.525	0.507	0.490	0.472	0.454	0.438	0.420	0.401	0.384	0.366	0.348	0.330	0.312	0.295	0.278	0.260	0.244	0.226	0.209	0.192	0.175	0.160	0.144	0.128	0.111	0.096	0.080	0.065	0.050	0.035	0.020	0.006	-0.008	-0.021	-0.036	-0.049	-0.061	-0.074	-0.086	-0.098	-0.109	-0.119	-0.130	-0.140	-0.149	-0.159	-0.166	-0.174	-0.181	-0.188	-0.192	-0.199	-0.201	-0.205	-0.209	-0.210	-0.211	-0.211	-0.209	-0.209	-0.205	-0.201	-0.195	-0.189	-0.181	-0.172	-0.162	-0.151	-0.138	-0.124	-0.109	-0.092	-0.074	-0.055	-0.034	-0.012	0.011	0.036	0.061	0.088	0.116	0.145	0.175	0.205	0.238	0.270	0.304	0.336	0.371	0.406	0.441	0.476	0.511	0.546	0.581	0.616	0.651	0.686	0.719	0.752	0.782	0.815	0.844	0.874	0.901	0.928	0.952	0.976	0.996	1.018	1.035	1.052	1.066	1.079	1.091	1.100	1.108	1.112	1.118	1.119	1.119	1.118	1.114	1.109	1.102	1.095	1.085	1.075	1.061	1.049	1.035	1.020	1.004	0.986	0.969	0.951	0.932	0.915	0.896	0.878	0.859	0.840	0.821	0.805	0.788	0.770	0.754	0.739	0.724	0.710	0.698	0.686	0.675	0.665	0.656	0.649	0.642	0.638	0.632	0.628	0.625	0.624	0.622	0.624	0.624	0.626	0.629	0.631	0.635	0.639	0.644	0.650	0.656	0.661	0.669	0.675	0.681	0.689	0.695	0.702	0.708	0.715	0.720	0.725	0.731	0.736	0.741	0.745	0.749	0.751	0.754	0.758	0.759	0.760	0.761	0.761	0.762	0.761	0.761	0.760	0.759	0.756	0.755	0.754	0.750	0.749	0.745	0.742	0.740	0.738	0.735	0.732	0.730	0.728	0.726	0.725	0.724	0.722	0.721	0.722	0.722	0.725	0.725	0.728	0.730	0.735	0.738	0.741	0.748	0.754	0.760	0.766	0.775	0.782	0.792	0.801	0.812	0.824	0.835	0.848	0.860	0.874	0.888	0.901	0.915	0.930	0.946	0.961	0.978	0.992	1.009	1.025	1.044	1.060	1.075	1.092	1.110	1.128	1.142	1.160	1.176	1.192	1.209	1.224	1.240	1.256	1.270	1.285	1.300	1.314	1.326	1.339	1.351	1.362	1.374	1.385	1.395	1.404	1.412	1.420	1.428	1.434	1.440	1.445	1.449	1.452	1.454	1.455	1.458	1.458	1.456	1.454	1.451	1.449	1.444	1.439	1.432	1.425	1.416	1.408	1.399	1.386	1.375	1.361	1.348	1.334	1.318	1.301	1.284	1.266	1.246	1.228	1.206	1.186	1.164	1.141	1.119	1.094	1.070	1.045	1.021	0.995	0.970	0.945	0.918	0.892	0.866	0.841	0.816	0.790	0.765	0.740	0.716	0.694	0.670	0.648	0.626	0.606	0.586	0.568	0.550	0.534	0.519	0.505	0.492	0.481	0.470	0.461	0.455	0.449	0.444	0.441	0.440	0.440	0.441	0.444	0.449	0.452	0.460	0.468	0.476	0.488	0.499	0.512	0.526	0.541	0.556	0.572	0.590	0.608	0.626	0.645	0.664	0.682	0.702	0.721	0.741	0.761	0.780	0.799	0.816	0.835	0.852	0.869	0.885	0.900	0.914	0.928	0.939	0.949	0.959	0.968	0.975	0.981	0.986	0.990	0.992	0.994	0.995	0.994	0.990	0.988	0.982	0.976	0.970	0.961	0.952	0.941	0.931	0.919	0.906	0.894	0.878	0.864	0.849	0.832	0.816	0.800	0.782	0.766	0.748	0.730	0.714	0.695	0.679	0.661	0.644	0.626	0.610	0.595	0.579	0.562	0.548	0.534	0.519	0.505	0.491	0.480	0.466	0.455	0.444	0.434	0.422	0.412	0.405	0.395	0.388	0.379	0.371	0.364	0.358	0.351	0.345	0.340	0.334	0.328	0.322	0.318	0.312	0.309	0.304	0.299	0.295	0.290	0.286	0.281	0.278	0.272	0.268	0.264	0.258	0.254	0.249	0.244	0.239	0.235	0.230	0.224	0.219	0.212	0.206	0.201	0.196	0.190	0.182	0.176	0.170	0.164	0.158	0.150	0.144	0.136	0.130	0.122	0.116	0.108	0.100	0.092	0.085	0.078	0.070	0.061	0.052	0.044	0.035	0.025	0.016	0.008	-0.002	-0.012	-0.022	-0.032	-0.044	-0.054	-0.064	-0.075	-0.086	-0.098	-0.110	-0.121	-0.132	-0.144	-0.156	-0.169	-0.180	-0.192	-0.204	-0.216	-0.228	-0.239	-0.250	-0.261	-0.272	-0.282	-0.294	-0.304	-0.314	-0.322	-0.331	-0.340	-0.349	-0.355	-0.364	-0.370	-0.376	-0.381	-0.388	-0.392	-0.395	-0.398	-0.401	-0.402	-0.404	-0.405	-0.404	-0.404	-0.402	-0.400	-0.398	-0.394	-0.390	-0.385	-0.381	-0.376	-0.369	-0.364	-0.356	-0.350	-0.342	-0.335	-0.326	-0.319	-0.310	-0.301	-0.292	-0.284	-0.276	-0.268	-0.258	-0.249	-0.241	-0.232	-0.224	-0.216	-0.209	-0.201	-0.194	-0.186	-0.180	-0.174	-0.168	-0.162	-0.156	-0.152	-0.149	-0.145	-0.141	-0.139	-0.136	-0.135	-0.132	-0.130	-0.130	-0.129	-0.130	-0.130	-0.131	-0.131	-0.134	-0.136	-0.139	-0.141	-0.146	-0.149	-0.152	-0.158	-0.162	-0.168	-0.172	-0.178	-0.184	-0.191	-0.196	-0.204	-0.209	-0.216	-0.222	-0.231	-0.238	-0.244	-0.251	-0.259	-0.266	-0.272	-0.280	-0.286	-0.294	-0.300	-0.308	-0.312	-0.319	-0.324	-0.329	-0.334	-0.338	-0.341	-0.345	-0.349	-0.350	-0.351	-0.352	-0.354	-0.352	-0.350	-0.349	-0.346	-0.342	-0.339	-0.334	-0.329	-0.321	-0.314	-0.306	-0.296	-0.288	-0.276	-0.265	-0.252	-0.239	-0.226	-0.212	-0.198	-0.182	-0.168	-0.151	-0.134	-0.116	-0.100	-0.082	-0.066	-0.049	-0.032	-0.015	0.004	0.020	0.036	0.052	0.069	0.084	0.098	0.112	0.126	0.139	0.150	0.161	0.171	0.180	0.188	0.194	0.200	0.204	0.208	0.209	0.210	0.210	0.208	0.205	0.202	0.196	0.191	0.184	0.176	0.166	0.156	0.145	0.132	0.119	0.105	0.090	0.075	0.058	0.040	0.022	0.005	-0.015	-0.034	-0.054	-0.074	-0.094	-0.115	-0.136	-0.156	-0.178	-0.198	-0.218	-0.238	-0.258	-0.276	-0.295	-0.314	-0.331	-0.349	-0.365	-0.381	-0.398	-0.412	-0.426	-0.440	-0.452	-0.464	-0.475	-0.485	-0.494	-0.501	-0.507	-0.514	-0.519	-0.522	-0.524	-0.526	-0.526	-0.526	-0.522	-0.520	-0.515	-0.510	-0.504	-0.495	-0.485	-0.475	-0.464	-0.450	-0.436	-0.420	-0.404	-0.385	-0.366	-0.348	-0.326	-0.305	-0.281	-0.259	-0.232	-0.208	-0.180	-0.152	-0.124	-0.094	-0.064	-0.034	-0.002	0.029	0.061	0.095	0.128	0.160	0.194	0.228	0.262	0.296	0.330	0.364	0.398	0.430	0.465	0.498	0.530	0.561	0.594	0.625	0.656	0.686	0.715	0.742	0.770	0.798	0.822	0.849	0.872	0.896	0.919	0.940	0.960	0.979	0.999	1.016	1.032	1.049	1.062	1.076	1.090	1.101	1.111	1.120	1.130	1.139	1.145	1.152	1.159	1.164	1.169	1.172	1.176	1.180	1.182	1.186	1.189	1.190	1.192	1.195	1.198	1.199	1.201	1.204	1.206	1.209	1.211	1.215	1.220	1.222	1.229	1.234	1.239	1.245	1.252	1.260	1.269	1.278	1.286	1.296	1.308	1.319	1.331	1.344	1.358	1.371	1.386	1.402	1.418	1.434	1.451	1.469	1.485	1.504	1.522	1.541	1.560	1.580	1.600	1.620	1.640	1.660	1.680	1.699	1.718	1.738	1.756	1.775	1.794	1.811	1.829	1.846	1.862	1.879	1.894	1.909	1.924	1.938	1.949	1.960	1.971	1.980	1.989	1.998	2.004	2.010	2.016	2.021	2.024	2.026	2.029	2.029	2.030	2.029	2.027	2.025	2.022	2.019	2.014	2.010	2.002	1.998	1.990	1.984	1.975	1.966	1.959	1.950	1.940	1.931	1.922	1.912	1.901	1.892	1.882	1.872	1.862	1.854	1.844	1.834	1.825	1.816	1.806	1.799	1.789	1.782	1.775	1.768	1.761	1.754	1.749	1.744	1.739	1.734	1.730	1.726	1.722	1.720	1.718	1.714	1.711	1.710	1.709	1.708	1.706	1.706	1.705	1.705	1.705	1.704	1.704	1.704	1.704	1.704	1.702	1.702	1.702	1.701	1.701	1.699	1.698	1.695	1.694	1.691	1.689	1.685	1.681	1.676	1.672	1.668	1.661	1.656	1.650	1.642	1.635	1.626	1.619	1.609	1.599	1.589	1.578	1.566	1.554	1.541	1.529	1.514	1.499	1.485	1.470	1.454	1.439	1.422	1.406	1.389	1.371	1.354	1.336	1.318	1.299	1.280	1.261	1.242	1.224	1.205	1.186	1.168	1.150	1.131	1.112	1.095	1.078	1.059	1.042	1.026	1.009	0.994	0.978	0.962	0.949	0.935	0.921	0.910	0.896	0.886	0.875	0.868	0.859	0.850	0.842	0.836	0.830	0.825	0.821	0.819	0.815	0.814	0.812	0.811	0.812	0.814	0.816	0.819	0.822	0.826	0.830	0.836	0.841	0.848	0.854	0.860	0.868	0.876	0.884	0.892	0.900	0.909	0.918	0.926	0.936	0.945	0.954	0.962	0.971	0.981	0.990	0.998	1.006	1.014	1.021	1.029	1.035	1.041	1.046	1.051	1.058	1.061	1.065	1.069	1.071	1.074	1.075	1.078	1.078	1.079	1.078	1.076	1.078	1.075	1.072	1.071	1.069	1.065	1.064	1.060	1.056	1.052	1.048	1.044	1.040	1.035	1.031	1.026	1.022	1.018	1.015	1.010	1.006	1.004	0.999	0.996	0.992	0.990	0.988	0.986	0.984	0.981	0.981	0.980	0.980	0.980	0.980	0.981	0.984	0.984	0.986	0.989	0.991	0.994	0.998	1.001	1.005	1.009	1.012	1.018	1.022	1.026	1.031	1.036	1.041	1.046	1.051	1.056	1.061	1.066	1.071	1.075	1.080	1.085	1.089	1.094	1.096	1.101	1.105	1.109	1.111	1.115	1.119	1.121	1.124	1.126	1.129	1.131	1.132	1.135	1.138	1.139	1.140	1.141	1.142	1.145	1.145	1.146	1.148	1.150	1.152	1.154	1.155	1.158	1.160	1.162	1.165	1.168	1.170	1.174	1.176	1.180	1.182	1.186	1.190	1.192	1.198	1.200	1.204	1.208	1.211	1.215	1.219	1.221	1.225	1.228	1.230	1.232	1.235	1.236	1.238	1.238	1.238	1.239	1.238	1.236	1.235	1.232	1.230	1.226	1.222	1.216	1.212	1.206	1.199	1.190	1.184	1.175	1.164	1.154	1.144	1.131	1.119	1.106	1.091	1.079	1.064	1.049	1.034	1.018	1.001	0.984	0.968	0.950	0.932	0.915	0.896	0.879	0.861	0.844	0.825	0.809	0.791	0.774	0.759	0.742	0.726	0.712	0.698	0.684	0.670	0.658	0.645	0.634	0.622	0.612	0.602	0.594	0.586	0.580	0.574	0.569	0.562	0.559	0.555	0.552	0.550	0.549	0.549	0.548	0.548	0.549	0.550	0.551	0.554	0.556	0.559	0.561	0.565	0.569	0.571	0.574	0.579	0.582	0.585	0.589	0.591	0.595	0.598	0.600	0.602	0.605	0.606	0.608	0.609	0.609	0.610	0.609	0.610	0.609	0.608	0.606	0.604	0.602	0.600	0.598	0.594	0.591	0.588	0.585	0.581	0.576	0.572	0.568	0.564	0.560	0.555	0.551	0.546	0.541	0.538	0.534	0.530	0.526	0.522	0.520	0.516	0.515	0.512	0.511	0.510	0.509	0.507	0.507	0.507	0.509	0.510	0.511	0.512	0.514	0.516	0.519	0.522	0.526	0.529	0.532	0.538	0.541	0.546	0.550	0.555	0.559	0.564	0.569	0.574	0.580	0.584	0.589	0.592	0.598	0.601	0.605	0.609	0.612	0.616	0.618	0.620	0.622	0.624	0.626	0.626	0.628	0.629	0.629	0.628	0.628	0.628	0.626	0.625	0.624	0.622	0.620	0.618	0.615	0.612	0.610	0.608	0.605	0.602	0.599	0.596	0.595	0.592	0.590	0.588	0.586	0.584	0.582	0.581	0.580	0.580	0.579	0.580	0.580	0.581	0.584	0.586	0.589	0.591	0.595	0.598	0.602	0.608	0.611	0.619	0.624	0.630	0.636	0.642	0.651	0.658	0.666	0.674	0.682	0.690	0.700	0.708	0.716	0.726	0.735	0.744	0.754	0.762	0.772	0.782	0.791	0.801	0.811	0.820	0.830	0.839	0.849	0.858	0.868	0.878	0.886	0.896	0.905	0.915	0.925	0.934	0.944	0.954	0.964	0.974	0.984	0.994	1.004	1.015	1.025	1.036	1.046	1.058	1.069	1.080	1.092	1.104	1.115	1.128	1.141	1.154	1.166	1.179	1.191	1.205	1.219	1.232	1.246	1.260	1.275	1.288	1.302	1.318	1.331	1.345	1.360	1.374	1.388	1.401	1.414	1.429	1.441	1.452	1.465	1.478	1.489	1.499	1.510	1.520	1.530	1.538	1.546	1.554	1.561	1.568	1.572	1.578	1.581	1.585	1.588	1.590	1.590	1.590	1.590	1.589	1.586	1.584	1.580	1.575	1.571	1.566	1.559	1.554	1.546	1.539	1.531	1.522	1.515	1.506	1.498	1.489	1.479	1.471	1.461	1.454	1.445	1.438	1.430	1.424	1.418	1.411	1.406	1.401	1.398	1.395	1.392	1.391	1.390	1.391	1.391	1.395	1.398	1.401	1.408	1.412	1.419	1.428	1.436	1.445	1.455	1.468	1.478	1.490	1.502	1.516	1.529	1.544	1.556	1.571	1.585	1.598	1.611	1.625	1.638	1.650	1.662	1.672	1.684	1.692	1.701	1.709	1.714	1.719	1.721	1.722	1.724	1.721	1.719	1.715	1.708	1.699	1.690	1.679	1.665	1.649	1.632	1.614	1.592	1.570	1.546	1.522	1.495	1.466	1.438	1.406	1.374	1.341	1.308	1.274	1.238	1.202	1.165	1.129	1.091	1.055	1.016	0.979	0.942	0.906	0.870	0.835	0.800	0.766	0.732	0.700	0.669	0.639	0.610	0.582	0.555	0.529	0.506	0.484	0.461	0.441	0.424	0.408	0.392	0.378	0.365	0.354	0.344	0.335	0.328	0.321	0.316	0.311	0.308	0.305	0.304	0.302	0.301	0.301	0.301	0.302	0.305	0.305	0.308	0.309	0.311	0.312	0.314	0.315	0.316	0.318	0.318	0.316	0.318	0.316	0.314	0.311	0.309	0.305	0.301	0.296	0.290	0.282	0.276	0.269	0.260	0.250	0.240	0.230	0.220	0.208	0.196	0.185	0.171	0.160	0.146	0.132	0.119	0.105	0.091	0.078	0.064	0.050	0.036	0.022	0.010	-0.001	-0.014	-0.026	-0.036	-0.048	-0.058	-0.066	-0.075	-0.082	-0.089	-0.095	-0.100	-0.104	-0.108	-0.109	-0.110	-0.110	-0.109	-0.108	-0.104	-0.100	-0.092	-0.086	-0.079	-0.070	-0.060	-0.049	-0.036	-0.024	-0.011	0.004	0.019	0.035	0.051	0.070	0.088	0.108	0.126	0.148	0.169	0.190	0.211	0.232	0.256	0.278	0.300	0.322	0.345	0.368	0.390	0.411	0.432	0.454	0.476	0.496	0.515	0.536	0.555	0.572	0.590	0.608	0.624	0.639	0.654	0.669	0.682	0.694	0.706	0.718	0.728	0.738	0.746	0.752	0.760	0.768	0.772	0.779	0.782	0.786	0.789	0.791	0.792	0.794	0.796	0.795	0.796	0.796	0.796	0.796	0.794	0.794	0.792	0.791	0.790	0.789	0.786	0.785	0.784	0.782	0.781	0.779	0.779	0.778	0.776	0.776	0.775	0.774	0.772	0.772	0.772	0.771	0.772	0.772	0.772	0.772	0.772	0.774	0.772	0.774	0.774	0.774	0.775	0.775	0.775	0.775	0.775	0.775	0.775	0.774	0.774	0.774	0.772	0.771	0.771	0.769	0.769	0.766	0.764	0.762	0.760	0.758	0.755	0.752	0.750	0.746	0.744	0.740	0.738	0.734	0.730	0.726	0.724	0.720	0.716	0.714	0.710	0.708	0.705	0.702	0.700	0.698	0.696	0.694	0.691	0.691	0.689	0.688	0.688	0.689	0.688	0.689	0.690	0.691	0.692	0.696	0.698	0.701	0.705	0.710	0.714	0.719	0.725	0.730	0.736	0.744	0.750	0.758	0.765	0.772	0.781	0.790	0.799	0.809	0.816	0.826	0.838	0.846	0.856	0.868	0.878	0.888	0.899	0.908	0.919	0.929	0.939	0.949	0.958	0.966	0.975	0.985	0.994	1.001	1.009	1.016	1.024	1.030	1.036	1.042	1.048	1.052	1.056	1.061	1.065	1.069	1.070	1.072	1.075	1.075	1.075	1.075	1.076	1.075	1.075	1.072	1.071	1.069	1.068	1.064	1.062	1.058	1.055	1.051	1.048	1.044	1.039	1.035	1.031	1.028	1.022	1.018	1.014	1.010	1.005	1.001	0.996	0.992	0.989	0.985	0.981	0.979	0.975	0.971	0.969	0.968	0.964	0.962	0.961	0.959	0.958	0.956	0.956	0.956	0.956	0.956	0.956	0.956	0.956	0.958	0.958	0.959	0.960	0.962	0.964	0.965	0.968	0.969	0.971	0.972	0.976	0.978	0.981	0.984	0.986	0.989	0.991	0.994	0.996	0.999	1.001	1.002	1.006	1.008	1.009	1.011	1.012	1.012	1.014	1.015	1.016	1.016	1.016	1.016	1.016	1.015	1.015	1.014	1.012	1.010	1.006	1.004	1.001	0.996	0.991	0.988	0.981	0.975	0.969	0.961	0.954	0.945	0.936	0.926	0.916	0.906	0.894	0.882	0.869	0.855	0.840	0.825	0.809	0.791	0.775	0.755	0.738	0.718	0.696	0.676	0.655	0.632	0.610	0.586	0.564	0.540	0.515	0.491	0.468	0.442	0.419	0.394	0.369	0.345	0.320	0.295	0.271	0.249	0.225	0.201	0.180	0.159	0.138	0.118	0.098	0.080	0.061	0.044	0.029	0.012	0.000	-0.015	-0.025	-0.036	-0.046	-0.054	-0.062	-0.068	-0.072	-0.076	-0.079	-0.080	-0.080	-0.079	-0.076	-0.074	-0.069	-0.064	-0.058	-0.050	-0.042	-0.034	-0.024	-0.012	0.000	0.011	0.024	0.036	0.050	0.064	0.079	0.094	0.109	0.122	0.138	0.154	0.169	0.184	0.200	0.214	0.229	0.242	0.259	0.271	0.286	0.298	0.311	0.322	0.335	0.345	0.356	0.365	0.374	0.382	0.390	0.398	0.402	0.409	0.412	0.416	0.419	0.421	0.422	0.422	0.422	0.422	0.420	0.418	0.415	0.411	0.408	0.401	0.396	0.389	0.382	0.374	0.366	0.358	0.348	0.338	0.328	0.318	0.306	0.295	0.284	0.271	0.259	0.246	0.235	0.221	0.209	0.196	0.184	0.171	0.159	0.145	0.132	0.120	0.109	0.096	0.085	0.075	0.064	0.054	0.044	0.035	0.026	0.018	0.010	0.004	-0.002	-0.008	-0.011	-0.016	-0.019	-0.021	-0.022	-0.022	-0.022	-0.021	-0.020	-0.018	-0.014	-0.010	-0.006	-0.001	0.005	0.012	0.019	0.026	0.035	0.044	0.054	0.062	0.074	0.084	0.095	0.105	0.116	0.129	0.139	0.151	0.164	0.174	0.186	0.198	0.208	0.219	0.228	0.239	0.248	0.256	0.264	0.271	0.279	0.286	0.291	0.296	0.300	0.304	0.306	0.309	0.310	0.311	0.312	0.311	0.310	0.308	0.305	0.301	0.298	0.292	0.288	0.282	0.276	0.269	0.262	0.255	0.246	0.238	0.230	0.221	0.211	0.202	0.194	0.184	0.175	0.166	0.158	0.149	0.141	0.131	0.124	0.116	0.109	0.102	0.096	0.090	0.085	0.080	0.076	0.072	0.071	0.069	0.068	0.068	0.068	0.069	0.071	0.075	0.079	0.084	0.089	0.095	0.104	0.111	0.121	0.131	0.141	0.152	0.166	0.180	0.195	0.210	0.225	0.241	0.260	0.278	0.296	0.316	0.335	0.355	0.376	0.398	0.419	0.441	0.464	0.485	0.507	0.530	0.551	0.574	0.596	0.618	0.639	0.661	0.682	0.704	0.724	0.744	0.764	0.784	0.802	0.821	0.839	0.855	0.872	0.889	0.902	0.918	0.931	0.945	0.959	0.971	0.981	0.992	1.004	1.015	1.024	1.034	1.044	1.052	1.060	1.068	1.075	1.082	1.090	1.098	1.105	1.111	1.120	1.126	1.134	1.140	1.148	1.155	1.164	1.172	1.181	1.189	1.199	1.208	1.219	1.229	1.240	1.250	1.261	1.274	1.286	1.299	1.312	1.325	1.339	1.352	1.366	1.380	1.395	1.409	1.425	1.440	1.454	1.469	1.485	1.499	1.515	1.530	1.544	1.559	1.572	1.589	1.601	1.616	1.629	1.642	1.655	1.669	1.680	1.692	1.702	1.715	1.725	1.736	1.745	1.756	1.765	1.774	1.782	1.791	1.799	1.808	1.815	1.822	1.830	1.836	1.844	1.851	1.859	1.865	1.871	1.878	1.886	1.892	1.900	1.906	1.915	1.922	1.929	1.938	1.945	1.954	1.962	1.971	1.981	1.990	1.999	2.007	2.016	2.026	2.036	2.045	2.054	2.064	2.074	2.084	2.092	2.101	2.110	2.119	2.129	2.135	2.144	2.151	2.158	2.164	2.170	2.175	2.181	2.185	2.188	2.190	2.192	2.192	2.194	2.194	2.191	2.189	2.185	2.180	2.175	2.169	2.161	2.152	2.144	2.132	2.122	2.110	2.098	2.082	2.069	2.052	2.036	2.020	2.001	1.984	1.964	1.945	1.924	1.902	1.881	1.859	1.838	1.815	1.792	1.770	1.748	1.724	1.702	1.680	1.658	1.635	1.611	1.590	1.569	1.548	1.528	1.506	1.486	1.468	1.449	1.430	1.412	1.395	1.379	1.362	1.348	1.334	1.321	1.309	1.298	1.286	1.276	1.266	1.259	1.251	1.244	1.239	1.231	1.228	1.222	1.219	1.216	1.212	1.210	1.209	1.208	1.206	1.205	1.205	1.204	1.204	1.204	1.205	1.205	1.205	1.206	1.205	1.206	1.206	1.206	1.206	1.206	1.206	1.206	1.205	1.204	1.202	1.201	1.200	1.199	1.196	1.195	1.192	1.190	1.188	1.182	1.180	1.176	1.174	1.170	1.166	1.162	1.159	1.155	1.152	1.149	1.145	1.142	1.140	1.138	1.135	1.132	1.130	1.129	1.128	1.126	1.126	1.126	1.128	1.129	1.130	1.131	1.132	1.136	1.140	1.142	1.148	1.152	1.158	1.164	1.170	1.176	1.185	1.191	1.200	1.209	1.218	1.228	1.238	1.248	1.258	1.269	1.280	1.291	1.302	1.314	1.326	1.338	1.350	1.362	1.374	1.386	1.399	1.410	1.422	1.434	1.445	1.458	1.468	1.479	1.489	1.500	1.509	1.520	1.529	1.538	1.544	1.552	1.559	1.565	1.570	1.574	1.579	1.582	1.584	1.586	1.586	1.588	1.586	1.585	1.584	1.580	1.578	1.572	1.568	1.561	1.555	1.548	1.540	1.530	1.520	1.510	1.500	1.488	1.476	1.462	1.450	1.436	1.422	1.409	1.395	1.379	1.365	1.350	1.336	1.320	1.305	1.292	1.278	1.262	1.249	1.235	1.222	1.211	1.199	1.186	1.175	1.166	1.156	1.148	1.139	1.131	1.125	1.120	1.115	1.111	1.108	1.106	1.106	1.105	1.106	1.109	1.112	1.116	1.121	1.128	1.134	1.141	1.151	1.160	1.171	1.182	1.195	1.206	1.220	1.234	1.249	1.265	1.280	1.296	1.314	1.329	1.348	1.365	1.382	1.400	1.419	1.438	1.454	1.472	1.490	1.508	1.525	1.541	1.559	1.574	1.590	1.605	1.620	1.634	1.648	1.659	1.670	1.681	1.690	1.700	1.708	1.715	1.721	1.726	1.731	1.734	1.738	1.739	1.738	1.738	1.735	1.732	1.729	1.722	1.716	1.709	1.700	1.691	1.680	1.668	1.655	1.642	1.628	1.612	1.595	1.578	1.560	1.541	1.524	1.504	1.484	1.464	1.444	1.422	1.401	1.380	1.359	1.336	1.316	1.294	1.274	1.252	1.232	1.212	1.192	1.174	1.156	1.139	1.122	1.106	1.092	1.079	1.068	1.055	1.045	1.038	1.030	1.024	1.020	1.018	1.015	1.016	1.018	1.021	1.025	1.032	1.040	1.050	1.061	1.074	1.088	1.104	1.121	1.140	1.160	1.182	1.205	1.228	1.252	1.279	1.305	1.334	1.361	1.391	1.420	1.450	1.480	1.511	1.542	1.572	1.602	1.632	1.664	1.694	1.724	1.751	1.780	1.808	1.834	1.860	1.885	1.908	1.930	1.951	1.971	1.990	2.006	2.021	2.035	2.047	2.058	2.068	2.074	2.080	2.084	2.088	2.088	2.086	2.085	2.080	2.075	2.068	2.059	2.049	2.038	2.024	2.011	1.995	1.980	1.961	1.944	1.925	1.906	1.886	1.865	1.845	1.824	1.801	1.780	1.758	1.736	1.715	1.694	1.672	1.652	1.631	1.612	1.592	1.574	1.556	1.539	1.524	1.508	1.494	1.481	1.468	1.456	1.446	1.436	1.429	1.422	1.415	1.411	1.406	1.404	1.401	1.400	1.400	1.400	1.401	1.402	1.405	1.409	1.411	1.415	1.420	1.425	1.429	1.434	1.439	1.444	1.449	1.454	1.460	1.465	1.469	1.472	1.478	1.480	1.484	1.486	1.488	1.490	1.490	1.490	1.490	1.489	1.488	1.484	1.482	1.479	1.475	1.470	1.464	1.458	1.451	1.445	1.438	1.429	1.420	1.412	1.404	1.395	1.386	1.378	1.368	1.359	1.351	1.342	1.334	1.325	1.318	1.309	1.302	1.295	1.290	1.282	1.278	1.275	1.271	1.269	1.266	1.266	1.266	1.268	1.270	1.272	1.276	1.280	1.286	1.292	1.300	1.309	1.320	1.330	1.342	1.355	1.369	1.384	1.401	1.418	1.435	1.454	1.474	1.495	1.515	1.538	1.559	1.582	1.608	1.630	1.656	1.681	1.708	1.734	1.761	1.789	1.816	1.844	1.872	1.900	1.929	1.956	1.985	2.013	2.040	2.066	2.094	2.120	2.146	2.171	2.195	2.220	2.244	2.265	2.288	2.309	2.330	2.349	2.366	2.384	2.400	2.416	2.431	2.444	2.455	2.466	2.476	2.484	2.492	2.498	2.502	2.508	2.509	2.511	2.510	2.510	2.509	2.506	2.501	2.496	2.492	2.484	2.478	2.470	2.460	2.450	2.439	2.429	2.418	2.406	2.394	2.382	2.369	2.356	2.344	2.330	2.319	2.306	2.294	2.281	2.271	2.260	2.249	2.240	2.231	2.222	2.215	2.208	2.201	2.196	2.192	2.188	2.185	2.182	2.181	2.181	2.182	2.182	2.185	2.190	2.192	2.198	2.202	2.209	2.215	2.221	2.228	2.236	2.244	2.252	2.260	2.269	2.276	2.286	2.295	2.304	2.312	2.321	2.329	2.336	2.344	2.351	2.359	2.365	2.370	2.375	2.381	2.384	2.388	2.390	2.392	2.394	2.394	2.394	2.394	2.392	2.389	2.386	2.384	2.380	2.375	2.370	2.364	2.356	2.350	2.342	2.334	2.326	2.316	2.308	2.298	2.286	2.276	2.265	2.254	2.242	2.231	2.219	2.206	2.194	2.181	2.168	2.155	2.141	2.128	2.114	2.098	2.084	2.069	2.055	2.039	2.024	2.009	1.994	1.979	1.962	1.946	1.930	1.914	1.896	1.880	1.861	1.844	1.826	1.809	1.790	1.771	1.751	1.732	1.714	1.694	1.675	1.655	1.634	1.615	1.594	1.574	1.552	1.532	1.512	1.491	1.471	1.450	1.431	1.411	1.391	1.370	1.351	1.331	1.312	1.292	1.274	1.256	1.239	1.220	1.202	1.186	1.170	1.154	1.139	1.124	1.109	1.095	1.080	1.068	1.054	1.041	1.029	1.016	1.005	0.994	0.984	0.972	0.962	0.952	0.942	0.932	0.922	0.914	0.904	0.895	0.886	0.878	0.869	0.860	0.851	0.841	0.832	0.824	0.814	0.805	0.795	0.785	0.774	0.764	0.752	0.742	0.731	0.720	0.708	0.696	0.684	0.671	0.659	0.646	0.634	0.620	0.609	0.594	0.581	0.569	0.555	0.544	0.530	0.518	0.505	0.492	0.480	0.469	0.456	0.445	0.434	0.424	0.412	0.402	0.394	0.384	0.375	0.368	0.360	0.352	0.346	0.340	0.335	0.330	0.326	0.322	0.319	0.315	0.314	0.312	0.310	0.310	0.309	0.311	0.311	0.311	0.314	0.315	0.318	0.320	0.322	0.326	0.330	0.334	0.336	0.340	0.345	0.348	0.352	0.356	0.360	0.364	0.369	0.371	0.376	0.380	0.382	0.386	0.389	0.392	0.395	0.398	0.400	0.401	0.402	0.404	0.405	0.404	0.404	0.404	0.404	0.401	0.399	0.398	0.396	0.392	0.389	0.386	0.382	0.380	0.375	0.371	0.368	0.361	0.358	0.351	0.346	0.342	0.336	0.331	0.325	0.320	0.315	0.310	0.306	0.301	0.296	0.292	0.289	0.288	0.285	0.282	0.280	0.279	0.279	0.280	0.280	0.282	0.284	0.288	0.290	0.295	0.301	0.308	0.314	0.321	0.330	0.340	0.350	0.360	0.374	0.386	0.399	0.414	0.429	0.446	0.462	0.481	0.499	0.518	0.538	0.558	0.579	0.600	0.621	0.644	0.665	0.688	0.710	0.732	0.755	0.779	0.801	0.824	0.846	0.870	0.892	0.915	0.936	0.958	0.979	1.000	1.020	1.040	1.060	1.079	1.096	1.112	1.130	1.146	1.161	1.174	1.188	1.200	1.212	1.222	1.234	1.242	1.250	1.258	1.264	1.270	1.275	1.279	1.281	1.284	1.285	1.286	1.286	1.284	1.282	1.280	1.278	1.274	1.269	1.264	1.258	1.251	1.244	1.236	1.228	1.220	1.210	1.201	1.191	1.182	1.171	1.160	1.150	1.138	1.126	1.116	1.104	1.091	1.080	1.069	1.058	1.045	1.034	1.021	1.010	0.999	0.986	0.976	0.965	0.955	0.944	0.934	0.925	0.916	0.908	0.900	0.892	0.886	0.879	0.874	0.869	0.864	0.861	0.858	0.856	0.854	0.854	0.854	0.856	0.859	0.860	0.865	0.870	0.875	0.881	0.890	0.899	0.908	0.919	0.931	0.942	0.956	0.971	0.985	1.002	1.019	1.036	1.055	1.072	1.094	1.114	1.136	1.158	1.179	1.202	1.226	1.250	1.275	1.300	1.325	1.351	1.378	1.402	1.430	1.456	1.484	1.511	1.536	1.564	1.590	1.616	1.642	1.669	1.695	1.720	1.746	1.771	1.795	1.819	1.844	1.866	1.889	1.910	1.932	1.954	1.972	1.991	2.010	2.029	2.047	2.064	2.079	2.095	2.110	2.125	2.139	2.151	2.164	2.176	2.188	2.198	2.208	2.218	2.226	2.235	2.244	2.250	2.258	2.264	2.270	2.276	2.281	2.288	2.291	2.296	2.300	2.305	2.310	2.312	2.318	2.321	2.325	2.329	2.332	2.336	2.341	2.345	2.349	2.352	2.356	2.359	2.364	2.369	2.371	2.376	2.380	2.384	2.388	2.392	2.398	2.401	2.405	2.410	2.414	2.419	2.422	2.428	2.432	2.436	2.440	2.445	2.449	2.452	2.456	2.459	2.461	2.465	2.468	2.470	2.471	2.472	2.475	2.475	2.475	2.476	2.475	2.475	2.474	2.474	2.472	2.470	2.469	2.466	2.464	2.460	2.456	2.454	2.450	2.446	2.441	2.438	2.432	2.428	2.424	2.418	2.414	2.408	2.402	2.398	2.392	2.388	2.381	2.375	2.370	2.365	2.360	2.356	2.351	2.346	2.341	2.338	2.334	2.329	2.325	2.321	2.316	2.314	2.310	2.305	2.302	2.299	2.296	2.292	2.290	2.288	2.284	2.281	2.279	2.276	2.274	2.271	2.269	2.266	2.264	2.260	2.259	2.255	2.251	2.249	2.245	2.242	2.239	2.234	2.231	2.228	2.224	2.219	2.215	2.210	2.206	2.201	2.196	2.191	2.185	2.180	2.174	2.169	2.162	2.156	2.150	2.144	2.138	2.131	2.125	2.119	2.111	2.104	2.098	2.091	2.085	2.079	2.071	2.065	2.059	2.052	2.046	2.040	2.034	2.027	2.021	2.015	2.010	2.004	1.999	1.994	1.989	1.984	1.979	1.974	1.969	1.965	1.961	1.958	1.954	1.950	1.948	1.945	1.941	1.939	1.936	1.935	1.932	1.931	1.930	1.928	1.928	1.926	1.925	1.924	1.922	1.922	1.921	1.921	1.921	1.921	1.922	1.921	1.921	1.921	1.921	1.921	1.922	1.922	1.922	1.922	1.922	1.922	1.922	1.922	1.921	1.921	1.920	1.920	1.919	1.916	1.915	1.912	1.910	1.908	1.906	1.902	1.899	1.895	1.890	1.886	1.881	1.875	1.870	1.864	1.858	1.850	1.844	1.836	1.828	1.820	1.811	1.802	1.794	1.785	1.775	1.765	1.756	1.748	1.738	1.728	1.719	1.709	1.700	1.690	1.682	1.672	1.664	1.656	1.649	1.641	1.634	1.629	1.624	1.619	1.616	1.612	1.610	1.610	1.609	1.610	1.612	1.615	1.619	1.622	1.629	1.636	1.645	1.654	1.665	1.676	1.690	1.702	1.719	1.735	1.752	1.770	1.790	1.811	1.832	1.855	1.879	1.902	1.929	1.954	1.980	2.006	2.035	2.062	2.090	2.120	2.149	2.179	2.208	2.238	2.266	2.295	2.324	2.352	2.381	2.410	2.436	2.464	2.490	2.516	2.541	2.565	2.589	2.611	2.632	2.652	2.671	2.690	2.706	2.721	2.736	2.749	2.760	2.770	2.780	2.788	2.792	2.798	2.800	2.802	2.802	2.801	2.799	2.795	2.789	2.781	2.774	2.762	2.752	2.740	2.726	2.711	2.695	2.678	2.659	2.640	2.619	2.598	2.575	2.552	2.528	2.502	2.476	2.449	2.422	2.394	2.366	2.338	2.308	2.278	2.248	2.218	2.188	2.156	2.126	2.096	2.066	2.036	2.007	1.978	1.949	1.919	1.891	1.864	1.836	1.810	1.782	1.758	1.731	1.706	1.682	1.660	1.638	1.615	1.594	1.572	1.552	1.534	1.515	1.496	1.479	1.462	1.448	1.431	1.416	1.404	1.390	1.376	1.364	1.350	1.339	1.326	1.315	1.302	1.290	1.278	1.266	1.254	1.241	1.228	1.214	1.200	1.185	1.170	1.155	1.139	1.121	1.105	1.086	1.068	1.049	1.029	1.009	0.988	0.964	0.941	0.918	0.894	0.869	0.842	0.818	0.791	0.764	0.736	0.709	0.681	0.652	0.624	0.596	0.568	0.539	0.510	0.482	0.455	0.428	0.401	0.375	0.349	0.325	0.301	0.278	0.256	0.235	0.216	0.198	0.180	0.165	0.150	0.139	0.126	0.116	0.108	0.101	0.096	0.091	0.090	0.090	0.090	0.092	0.095	0.100	0.108	0.116	0.126	0.138	0.150	0.164	0.178	0.194	0.211	0.230	0.248	0.268	0.288	0.310	0.330	0.352	0.375	0.398	0.420	0.444	0.468	0.489	0.512	0.535	0.559	0.581	0.604	0.625	0.646	0.668	0.688	0.706	0.725	0.742	0.760	0.776	0.790	0.806	0.819	0.831	0.844	0.854	0.862	0.872	0.880	0.885	0.890	0.895	0.899	0.900	0.901	0.901	0.901	0.899	0.896	0.892	0.889	0.884	0.879	0.871	0.865	0.856	0.849	0.840	0.830	0.820	0.809	0.799	0.786	0.775	0.764	0.751	0.740	0.728	0.716	0.705	0.694	0.682	0.671	0.661	0.651	0.642	0.632	0.625	0.618	0.611	0.605	0.600	0.595	0.591	0.589	0.588	0.586	0.586	0.588	0.589	0.591	0.596	0.601	0.608	0.615	0.622	0.631	0.642	0.652	0.665	0.679	0.694	0.709	0.724	0.741	0.760	0.778	0.798	0.818	0.838	0.860	0.882	0.904	0.928	0.951	0.975	1.000	1.024	1.049	1.074	1.100	1.125	1.150	1.176	1.201	1.228	1.254	1.278	1.304	1.328	1.354	1.378	1.402	1.426	1.450	1.474	1.496	1.520	1.542	1.564	1.586	1.608	1.628	1.648	1.666	1.686	1.705	1.724	1.742	1.760	1.776	1.794	1.809	1.826	1.841	1.856	1.870	1.885	1.898	1.910	1.922	1.935	1.946	1.956	1.968	1.978	1.988	1.996	2.006	2.015	2.022	2.030	2.038	2.044	2.050	2.056	2.061	2.066	2.070	2.075	2.078	2.082	2.085	2.088	2.089	2.090	2.091	2.092	2.092	2.092	2.092	2.092	2.091	2.090	2.090	2.089	2.088	2.086	2.085	2.082	2.081	2.079	2.078	2.076	2.075	2.074	2.072	2.071	2.071	2.070	2.070	2.070	2.070	2.070	2.070	2.071	2.072	2.074	2.076	2.078	2.080	2.082	2.085	2.089	2.091	2.095	2.100	2.104	2.109	2.112	2.118	2.124	2.129	2.134	2.140	2.146	2.152	2.159	2.166	2.172	2.179	2.186	2.194	2.201	2.209	2.216	2.224	2.231	2.239	2.248	2.255	2.264	2.271	2.279	2.288	2.295	2.305	2.312	2.321	2.330	2.339	2.349	2.359	2.368	2.376	2.386	2.396	2.406	2.416	2.426	2.436	2.448	2.459	2.470	2.480	2.491	2.504	2.514	2.525	2.536	2.548	2.560	2.571	2.584	2.595	2.606	2.619	2.630	2.642	2.652	2.664	2.674	2.685	2.695	2.705	2.715	2.725	2.734	2.742	2.751	2.760	2.768	2.775	2.781	2.789	2.795	2.801	2.805	2.809	2.814	2.818	2.821	2.822	2.824	2.826	2.828	2.828	2.826	2.826	2.826	2.824	2.821	2.820	2.818	2.815	2.811	2.808	2.804	2.799	2.795	2.792	2.786	2.782	2.778	2.772	2.769	2.764	2.759	2.754	2.750	2.746	2.742	2.739	2.735	2.731	2.729	2.726	2.724	2.721	2.720	2.718	2.718	2.718	2.716	2.718	2.718	2.720	2.721	2.724	2.725	2.729	2.732	2.736	2.740	2.745	2.750	2.755	2.759	2.765	2.770	2.776	2.782	2.788	2.794	2.800	2.806	2.812	2.820	2.826	2.832	2.840	2.845	2.852	2.858	2.864	2.869	2.875	2.880	2.886	2.891	2.895	2.901	2.905	2.909	2.912	2.916	2.919	2.922	2.924	2.926	2.929	2.930	2.931	2.932	2.932	2.932	2.932	2.931	2.930	2.929	2.926	2.922	2.921	2.918	2.914	2.911	2.906	2.901	2.898	2.891	2.886	2.881	2.874	2.866	2.859	2.852	2.844	2.835	2.826	2.818	2.808	2.796	2.786	2.775	2.764	2.752	2.740	2.726	2.714	2.700	2.686	2.672	2.656	2.641	2.626	2.609	2.594	2.576	2.558	2.540	2.521	2.501	2.482	2.462	2.442	2.420	2.400	2.376	2.355	2.332	2.310	2.286	2.262	2.239	2.214	2.189	2.164	2.139	2.114	2.088	2.062	2.036	2.011	1.986	1.960	1.935	1.910	1.886	1.861	1.836	1.814	1.791	1.770	1.748	1.726	1.706	1.688	1.669	1.651	1.635	1.619	1.604	1.590	1.576	1.565	1.554	1.545	1.535	1.528	1.520	1.514	1.510	1.505	1.502	1.500	1.500	1.500	1.501	1.504	1.508	1.510	1.515	1.520	1.525	1.531	1.539	1.545	1.554	1.561	1.569	1.578	1.585	1.594	1.602	1.610	1.619	1.628	1.636	1.644	1.651	1.659	1.666	1.672	1.679	1.682	1.688	1.692	1.695	1.698	1.699	1.700	1.700	1.699	1.698	1.695	1.692	1.688	1.684	1.680	1.674	1.668	1.660	1.652	1.645	1.636	1.628	1.618	1.608	1.596	1.586	1.575	1.562	1.552	1.540	1.529	1.518	1.506	1.495	1.485	1.472	1.462	1.454	1.444	1.436	1.428	1.420	1.415	1.410	1.405	1.401	1.399	1.396	1.396	1.396	1.398	1.400	1.405	1.409	1.414	1.421	1.431	1.440	1.450	1.462	1.476	1.490	1.506	1.522	1.540	1.559	1.580	1.601	1.622	1.646	1.670	1.695	1.720	1.748	1.774	1.802	1.830	1.859	1.889	1.918	1.949	1.979	2.010	2.040	2.071	2.101	2.131	2.161	2.191	2.220	2.249	2.278	2.305	2.331	2.358	2.384	2.406	2.431	2.452	2.474	2.494	2.511	2.529	2.545	2.560	2.574	2.585	2.595	2.605	2.614	2.619	2.622	2.625	2.626	2.626	2.624	2.621	2.615	2.609	2.601	2.591	2.580	2.569	2.555	2.539	2.524	2.505	2.488	2.468	2.448	2.426	2.404	2.380	2.358	2.332	2.308	2.281	2.255	2.229	2.201	2.175	2.148	2.119	2.091	2.064	2.036	2.009	1.981	1.955	1.926	1.900	1.874	1.849	1.822	1.798	1.774	1.750	1.726	1.704	1.681	1.659	1.636	1.616	1.596	1.578	1.558	1.540	1.521	1.504	1.489	1.471	1.456	1.442	1.429	1.416	1.404	1.392	1.381	1.371	1.361	1.352	1.345	1.336	1.330	1.322	1.318	1.311	1.308	1.302	1.299	1.296	1.294	1.292	1.291	1.290	1.289	1.290	1.290	1.291	1.292	1.294	1.298	1.300	1.304	1.308	1.311	1.315	1.320	1.324	1.329	1.334	1.338	1.342	1.348	1.354	1.359	1.364	1.369	1.375	1.380	1.385	1.391	1.396	1.400	1.404	1.409	1.412	1.415	1.418	1.421	1.422	1.424	1.426	1.426	1.426	1.426	1.426	1.424	1.422	1.419	1.418	1.414	1.410	1.405	1.401	1.396	1.390	1.384	1.378	1.371	1.364	1.356	1.349	1.340	1.332	1.325	1.316	1.306	1.298	1.288	1.280	1.270	1.261	1.252	1.244	1.235	1.226	1.218	1.209	1.201	1.194	1.186	1.179	1.172	1.165	1.159	1.152	1.148	1.141	1.136	1.131	1.128	1.122	1.119	1.115	1.111	1.106	1.104	1.100	1.096	1.094	1.090	1.086	1.082	1.079	1.075	1.071	1.068	1.064	1.059	1.052	1.049	1.042	1.036	1.029	1.022	1.015	1.005	0.998	0.988	0.978	0.966	0.955	0.944	0.931	0.919	0.905	0.892	0.878	0.862	0.848	0.832	0.816	0.800	0.784	0.768	0.750	0.734	0.716	0.699	0.682	0.666	0.649	0.632	0.615	0.599	0.585	0.570	0.555	0.540	0.526	0.514	0.501	0.490	0.480	0.469	0.459	0.452	0.444	0.438	0.432	0.428	0.424	0.421	0.419	0.419	0.420	0.421	0.424	0.426	0.431	0.436	0.441	0.449	0.456	0.465	0.475	0.486	0.496	0.507	0.520	0.534	0.548	0.562	0.578	0.594	0.610	0.626	0.644	0.661	0.680	0.698	0.718	0.736	0.756	0.776	0.796	0.816	0.836	0.856	0.876	0.899	0.920	0.941	0.961	0.982	1.005	1.028	1.048	1.070	1.092	1.115	1.138	1.160	1.184	1.205	1.229	1.252	1.275	1.299	1.322	1.346	1.370	1.392	1.416	1.440	1.462	1.488	1.510	1.534	1.559	1.581	1.605	1.629	1.651	1.674	1.698	1.720	1.742	1.764	1.785	1.806	1.826	1.846	1.868	1.886	1.905	1.922	1.940	1.956	1.972	1.986	2.000	2.015	2.027	2.039	2.050	2.060	2.070	2.079	2.086	2.094	2.100	2.106	2.111	2.115	2.120	2.124	2.125	2.126	2.129	2.130	2.129	2.130	2.130	2.129	2.129	2.128	2.126	2.125	2.125	2.124	2.124	2.124	2.122	2.124	2.125	2.126	2.129	2.130	2.132	2.136	2.140	2.144	2.149	2.155	2.160	2.169	2.176	2.185	2.195	2.205	2.215	2.228	2.240	2.254	2.268	2.282	2.298	2.314	2.331	2.348	2.366	2.384	2.402	2.421	2.441	2.461	2.480	2.501	2.521	2.541	2.561	2.582	2.601	2.622	2.641	2.660	2.680	2.699	2.716	2.734	2.751	2.768	2.782	2.798	2.810	2.822	2.835	2.845	2.856	2.864	2.871	2.878	2.882	2.886	2.889	2.891	2.890	2.890	2.886	2.882	2.876	2.870	2.860	2.851	2.839	2.825	2.811	2.795	2.778	2.760	2.740	2.720	2.698	2.672	2.649	2.624	2.596	2.568	2.539	2.510	2.480	2.449	2.416	2.384	2.351	2.318	2.285	2.251	2.216	2.182	2.146	2.112	2.079	2.044	2.010	1.978	1.944	1.911	1.879	1.849	1.819	1.790	1.761	1.734	1.709	1.682	1.660	1.636	1.615	1.595	1.576	1.559	1.544	1.530	1.518	1.506	1.498	1.490	1.484	1.480	1.476	1.474	1.474	1.475	1.478	1.481	1.486	1.494	1.500	1.510	1.520	1.530	1.541	1.554	1.568	1.581	1.596	1.611	1.626	1.642	1.658	1.674	1.691	1.706	1.724	1.739	1.754	1.770	1.784	1.798	1.811	1.824	1.835	1.845	1.855	1.864	1.872	1.879	1.884	1.888	1.891	1.892	1.894	1.892	1.891	1.889	1.884	1.879	1.872	1.865	1.856	1.846	1.836	1.824	1.811	1.798	1.782	1.768	1.750	1.732	1.715	1.698	1.679	1.659	1.640	1.620	1.600	1.580	1.559	1.539	1.518	1.498	1.478	1.456	1.438	1.418	1.399	1.381	1.362	1.345	1.329	1.312	1.298	1.282	1.269	1.256	1.244	1.232	1.222	1.214	1.206	1.199	1.192	1.188	1.182	1.179	1.176	1.175	1.174	1.175	1.175	1.178	1.180	1.184	1.188	1.192	1.199	1.204	1.210	1.218	1.226	1.234	1.242	1.252	1.261	1.272	1.281	1.291	1.302	1.312	1.324	1.334	1.345	1.355	1.366	1.378	1.388	1.398	1.406	1.418	1.426	1.435	1.444	1.454	1.461	1.469	1.476	1.484	1.490	1.496	1.501	1.508	1.512	1.518	1.521	1.525	1.528	1.531	1.532	1.535	1.536	1.538	1.538	1.539	1.539	1.538	1.538	1.536	1.535	1.532	1.531	1.528	1.524	1.521	1.518	1.514	1.509	1.504	1.500	1.494	1.488	1.482	1.478	1.470	1.465	1.459	1.452	1.445	1.438	1.432	1.425	1.419	1.411	1.405	1.396	1.390	1.382	1.375	1.369	1.361	1.355	1.348	1.342	1.336	1.330	1.325	1.319	1.312	1.306	1.302	1.296	1.291	1.288	1.282	1.279	1.276	1.272	1.270	1.266	1.264	1.261	1.259	1.256	1.255	1.254	1.252	1.251	1.250	1.250	1.249	1.248	1.249	1.249	1.249	1.249	1.249	1.250	1.249	1.250	1.250	1.250	1.249	1.250	1.249	1.249	1.249	1.248	1.246	1.245	1.244	1.241	1.239	1.238	1.235	1.232	1.230	1.228	1.224	1.220	1.216	1.211	1.208	1.202	1.198	1.192	1.186	1.181	1.174	1.168	1.161	1.154	1.149	1.141	1.135	1.128	1.121	1.114	1.108	1.100	1.094	1.088	1.080	1.074	1.068	1.061	1.055	1.050	1.044	1.039	1.035	1.030	1.026	1.024	1.020	1.018	1.014	1.011	1.010	1.009	1.008	1.008	1.008	1.006	1.008	1.008	1.009	1.010	1.011	1.014	1.016	1.018	1.021	1.022	1.025	1.029	1.031	1.035	1.038	1.040	1.044	1.048	1.051	1.054	1.056	1.060	1.062	1.065	1.068	1.069	1.071	1.072	1.074	1.075	1.076	1.075	1.076	1.076	1.075	1.074	1.071	1.069	1.068	1.064	1.060	1.055	1.051	1.046	1.041	1.035	1.029	1.022	1.015	1.006	0.999	0.989	0.979	0.970	0.959	0.948	0.935	0.922	0.910	0.896	0.884	0.869	0.855	0.841	0.826	0.810	0.794	0.779	0.761	0.745	0.728	0.710	0.694	0.676	0.659	0.641	0.624	0.608	0.590	0.574	0.556	0.541	0.525	0.510	0.496	0.482	0.468	0.455	0.444	0.432	0.422	0.412	0.404	0.398	0.391	0.386	0.382	0.380	0.379	0.378	0.380	0.382	0.386	0.392	0.399	0.408	0.418	0.429	0.441	0.455	0.471	0.488	0.506	0.526	0.548	0.570	0.594	0.620	0.646	0.674	0.702	0.734	0.764	0.795	0.829	0.862	0.896	0.931	0.966	1.002	1.039	1.075	1.112	1.150	1.186	1.224	1.260	1.299	1.335	1.371	1.408	1.444	1.479	1.512	1.548	1.582	1.615	1.648	1.679	1.710	1.740	1.770	1.799	1.826	1.854	1.880	1.905	1.929	1.952	1.975	1.996	2.018	2.036	2.056	2.074	2.091	2.106	2.122	2.138	2.150	2.162	2.174	2.185	2.195	2.205	2.214	2.221	2.229	2.236	2.242	2.246	2.251	2.254	2.256	2.259	2.260	2.260	2.259	2.258	2.255	2.252	2.249	2.244	2.239	2.232	2.226	2.218	2.210	2.200	2.190	2.180	2.169	2.156	2.142	2.129	2.114	2.099	2.082	2.066	2.050	2.033	2.014	1.996	1.978	1.959	1.941	1.921	1.902	1.882	1.862	1.845	1.825	1.806	1.789	1.770	1.752	1.736	1.720	1.706	1.691	1.676	1.665	1.651	1.641	1.632	1.624	1.616	1.611	1.606	1.604	1.602	1.602	1.604	1.608	1.612	1.618	1.625	1.635	1.645	1.658	1.670	1.685	1.701	1.719	1.736	1.758	1.776	1.799	1.821	1.845	1.868	1.892	1.918	1.944	1.969	1.995	2.021	2.047	2.074	2.099	2.124	2.149	2.172	2.196	2.220	2.241	2.261	2.281	2.299	2.316	2.331	2.345	2.358	2.370	2.379	2.386	2.394	2.398	2.400	2.400	2.399	2.395	2.391	2.384	2.376	2.365	2.352	2.339	2.322	2.305	2.286	2.265	2.242	2.219	2.195	2.168	2.140	2.112	2.082	2.052	2.020	1.989	1.955	1.922	1.889	1.855	1.820	1.786	1.751	1.716	1.682	1.646	1.612	1.578	1.544	1.510	1.479	1.446	1.415	1.384	1.354	1.325	1.296	1.269	1.242	1.218	1.192	1.168	1.146	1.124	1.105	1.084	1.066	1.049	1.034	1.018	1.004	0.990	0.978	0.968	0.958	0.949	0.940	0.934	0.926	0.921	0.916	0.912	0.909	0.905	0.904	0.901	0.901	0.900	0.900	0.900	0.900	0.900	0.901	0.902	0.904	0.905	0.906	0.909	0.911	0.912	0.915	0.916	0.919	0.920	0.921	0.922	0.924	0.924	0.926	0.926	0.925	0.925	0.924	0.924	0.922	0.920	0.919	0.915	0.914	0.910	0.908	0.904	0.900	0.895	0.892	0.886	0.882	0.878	0.872	0.866	0.860	0.855	0.849	0.842	0.836	0.830	0.825	0.819	0.812	0.808	0.801	0.798	0.792	0.788	0.784	0.780	0.778	0.774	0.772	0.770	0.769	0.768	0.768	0.769	0.769	0.771	0.774	0.776	0.781	0.784	0.790	0.795	0.802	0.809	0.818	0.826	0.835	0.845	0.855	0.866	0.876	0.889	0.900	0.914	0.926	0.940	0.954	0.968	0.981	0.995	1.010	1.024	1.039	1.052	1.068	1.081	1.095	1.110	1.122	1.135	1.149	1.160	1.172	1.184	1.195	1.205	1.215	1.224	1.232	1.241	1.249	1.255	1.261	1.266	1.270	1.275	1.279	1.280	1.282	1.284	1.284	1.282	1.282	1.280	1.278	1.274	1.270	1.266	1.260	1.255	1.249	1.242	1.235	1.228	1.219	1.211	1.202	1.194	1.186	1.178	1.166	1.159	1.149	1.140	1.129	1.120	1.110	1.101	1.091	1.082	1.074	1.065	1.055	1.048	1.039	1.030	1.022	1.015	1.008	1.000	0.994	0.986	0.981	0.975	0.970	0.965	0.961	0.956	0.952	0.950	0.946	0.942	0.940	0.939	0.936	0.935	0.932	0.931	0.930	0.929	0.929	0.928	0.926	0.925	0.925	0.924	0.921	0.919	0.918	0.915	0.912	0.909	0.905	0.901	0.896	0.891	0.886	0.879	0.872	0.865	0.856	0.848	0.839	0.829	0.818	0.805	0.792	0.780	0.766	0.751	0.735	0.719	0.702	0.685	0.665	0.646	0.628	0.608	0.586	0.566	0.545	0.522	0.500	0.478	0.455	0.432	0.409	0.386	0.362	0.338	0.315	0.291	0.268	0.246	0.222	0.200	0.176	0.155	0.134	0.112	0.091	0.071	0.050	0.031	0.011	-0.009	-0.026	-0.044	-0.061	-0.080	-0.096	-0.112	-0.128	-0.144	-0.158	-0.174	-0.186	-0.200	-0.214	-0.226	-0.238	-0.249	-0.261	-0.272	-0.282	-0.292	-0.301	-0.311	-0.320	-0.329	-0.338	-0.344	-0.351	-0.359	-0.364	-0.370	-0.376	-0.381	-0.386	-0.390	-0.395	-0.399	-0.402	-0.405	-0.406	-0.409	-0.410	-0.410	-0.410	-0.410	-0.408	-0.406	-0.404	-0.400	-0.396	-0.391	-0.388	-0.381	-0.374	-0.368	-0.361	-0.352	-0.344	-0.334	-0.324	-0.314	-0.302	-0.292	-0.280	-0.269	-0.256	-0.244	-0.231	-0.218	-0.204	-0.190	-0.176	-0.162	-0.146	-0.132	-0.118	-0.104	-0.089	-0.074	-0.059	-0.044	-0.029	-0.015	0.001	0.016	0.030	0.046	0.062	0.076	0.092	0.108	0.122	0.138	0.152	0.166	0.182	0.198	0.211	0.228	0.241	0.256	0.271	0.286	0.302	0.316	0.332	0.349	0.365	0.381	0.398	0.415	0.431	0.450	0.466	0.484	0.502	0.521	0.539	0.558	0.576	0.596	0.616	0.635	0.655	0.674	0.695	0.715	0.735	0.755	0.776	0.796	0.816	0.838	0.858	0.878	0.898	0.918	0.936	0.956	0.975	0.994	1.011	1.029	1.048	1.064	1.080	1.098	1.112	1.128	1.144	1.158	1.171	1.184	1.196	1.209	1.220	1.230	1.240	1.250	1.259	1.266	1.274	1.281	1.289	1.294	1.300	1.304	1.309	1.312	1.315	1.318	1.321	1.322	1.324	1.325	1.326	1.326	1.326	1.326	1.326	1.326	1.326	1.324	1.322	1.321	1.319	1.318	1.316	1.314	1.311	1.309	1.306	1.305	1.304	1.302	1.300	1.298	1.296	1.295	1.294	1.291	1.290	1.290	1.289	1.288	1.288	1.288	1.288	1.288	1.290	1.291	1.291	100.000	5.000	2.000	1.000	6.000	0.000	0.000	0.000	0.000	0.000	0.000	0.000	0.000	0.000	0.000	0.000	0.000	0.000	-0.622	-0.631	-0.640	-0.648	-0.656	-0.662	-0.670	-0.676	-0.684	-0.690	-0.695	-0.700	-0.705	-0.710	-0.715	-0.720	-0.724	-0.729	-0.732	-0.735	-0.739	-0.741	-0.744	-0.746	-0.750	-0.752	-0.755	-0.758	-0.760	-0.764	-0.765	-0.769	-0.771	-0.775	-0.778	-0.782	-0.786	-0.790	-0.795	-0.801	-0.808	-0.814	-0.821	-0.829	-0.836	-0.846	-0.855	-0.866	-0.878	-0.889	-0.902	-0.915	-0.930	-0.944	-0.959	-0.975	-0.992	-1.010	-1.029	-1.049	-1.068	-1.088	-1.109	-1.131	-1.152	-1.175	-1.196	-1.219	-1.242	-1.265	-1.289	-1.311	-1.335	-1.358	-1.380	-1.402	-1.425	-1.448	-1.469	-1.489	-1.509	-1.529	-1.548	-1.566	-1.581	-1.598	-1.612	-1.626	-1.639	-1.651	-1.661	-1.670	-1.678	-1.684	-1.688	-1.691	-1.692	-1.694	-1.691	-1.689	-1.685	-1.680	-1.672	-1.664	-1.655	-1.642	-1.630	-1.615	-1.599	-1.582	-1.562	-1.542	-1.521	-1.500	-1.476	-1.451	-1.426	-1.399	-1.372	-1.345	-1.316	-1.286	-1.256	-1.226	-1.195	-1.164	-1.131	-1.100	-1.068	-1.035	-1.004	-0.971	-0.939	-0.908	-0.876	-0.845	-0.814	-0.785	-0.755	-0.726	-0.698	-0.670	-0.644	-0.618	-0.592	-0.568	-0.545	-0.522	-0.501	-0.480	-0.460	-0.441	-0.424	-0.406	-0.390	-0.376	-0.362	-0.350	-0.338	-0.328	-0.318	-0.309	-0.301	-0.294	-0.288	-0.282	-0.279	-0.274	-0.271	-0.270	-0.269	-0.268	-0.269	-0.270	-0.271	-0.274	-0.278	-0.280	-0.286	-0.290	-0.295	-0.302	-0.309	-0.315	-0.322	-0.330	-0.338	-0.345	-0.354	-0.364	-0.372	-0.382	-0.391	-0.401	-0.411	-0.421	-0.431	-0.442	-0.452	-0.462	-0.474	-0.484	-0.494	-0.505	-0.514	-0.524	-0.535	-0.544	-0.552	-0.562	-0.570	-0.579	-0.586	-0.594	-0.600	-0.608	-0.612	-0.616	-0.621	-0.625	-0.628	-0.629	-0.630	-0.631	-0.631	-0.630	-0.628	-0.624	-0.620	-0.616	-0.610	-0.601	-0.594	-0.585	-0.574	-0.564	-0.551	-0.539	-0.525	-0.509	-0.494	-0.476	-0.460	-0.441	-0.422	-0.401	-0.381	-0.360	-0.338	-0.315	-0.292	-0.269	-0.245	-0.221	-0.198	-0.172	-0.149	-0.125	-0.100	-0.076	-0.052	-0.029	-0.006	0.016	0.038	0.060	0.080	0.099	0.118	0.136	0.152	0.168	0.182	0.195	0.208	0.219	0.228	0.235	0.241	0.248	0.251	0.252	0.252	0.252	0.250	0.246	0.242	0.235	0.228	0.218	0.206	0.194	0.181	0.166	0.151	0.135	0.116	0.099	0.079	0.059	0.036	0.015	-0.008	-0.031	-0.055	-0.078	-0.102	-0.126	-0.152	-0.178	-0.201	-0.226	-0.250	-0.275	-0.298	-0.321	-0.344	-0.368	-0.390	-0.410	-0.431	-0.451	-0.471	-0.489	-0.506	-0.524	-0.540	-0.555	-0.570	-0.582	-0.595	-0.606	-0.618	-0.626	-0.635	-0.644	-0.650	-0.656	-0.661	-0.665	-0.669	-0.671	-0.671	-0.672	-0.672	-0.672	-0.671	-0.669	-0.665	-0.661	-0.658	-0.654	-0.648	-0.644	-0.638	-0.631	-0.625	-0.618	-0.610	-0.602	-0.594	-0.586	-0.579	-0.569	-0.561	-0.552	-0.544	-0.535	-0.526	-0.516	-0.507	-0.499	-0.489	-0.480	-0.471	-0.462	-0.452	-0.444	-0.435	-0.426	-0.418	-0.408	-0.399	-0.390	-0.381	-0.371	-0.362	-0.354	-0.344	-0.334	-0.326	-0.316	-0.308	-0.298	-0.288	-0.279	-0.269	-0.260	-0.249	-0.239	-0.229	-0.219	-0.208	-0.198	-0.188	-0.176	-0.165	-0.154	-0.140	-0.128	-0.116	-0.104	-0.090	-0.076	-0.062	-0.049	-0.034	-0.020	-0.004	0.011	0.028	0.044	0.060	0.078	0.094	0.111	0.130	0.149	0.168	0.188	0.208	0.228	0.248	0.268	0.289	0.310	0.331	0.354	0.375	0.398	0.419	0.442	0.464	0.488	0.510	0.532	0.555	0.578	0.601	0.624	0.644	0.666	0.688	0.709	0.730	0.749	0.770	0.789	0.808	0.826	0.844	0.860	0.878	0.892	0.908	0.921	0.935	0.948	0.959	0.969	0.979	0.988	0.995	1.002	1.008	1.011	1.015	1.018	1.019	1.019	1.019	1.016	1.014	1.010	1.006	1.000	0.994	0.986	0.978	0.969	0.960	0.949	0.938	0.926	0.914	0.899	0.885	0.871	0.858	0.841	0.826	0.810	0.795	0.778	0.762	0.746	0.729	0.712	0.698	0.681	0.665	0.650	0.634	0.619	0.605	0.591	0.578	0.564	0.551	0.540	0.530	0.520	0.510	0.502	0.494	0.486	0.480	0.475	0.470	0.466	0.464	0.461	0.459	0.459	0.459	0.459	0.460	0.464	0.466	0.469	0.472	0.478	0.482	0.488	0.491	0.498	0.504	0.509	0.515	0.520	0.526	0.532	0.538	0.544	0.549	0.552	0.556	0.561	0.564	0.566	0.569	0.570	0.570	0.570	0.569	0.566	0.564	0.560	0.554	0.550	0.542	0.536	0.526	0.518	0.507	0.496	0.484	0.472	0.458	0.442	0.429	0.412	0.395	0.379	0.360	0.341	0.322	0.302	0.282	0.262	0.242	0.221	0.200	0.179	0.159	0.138	0.118	0.098	0.076	0.056	0.036	0.016	-0.004	-0.021	-0.040	-0.059	-0.076	-0.094	-0.110	-0.125	-0.141	-0.155	-0.170	-0.184	-0.196	-0.209	-0.220	-0.231	-0.242	-0.252	-0.260	-0.270	-0.278	-0.285	-0.292	-0.298	-0.304	-0.310	-0.315	-0.319	-0.324	-0.328	-0.330	-0.334	-0.338	-0.340	-0.342	-0.344	-0.348	-0.349	-0.351	-0.351	-0.352	-0.354	-0.355	-0.355	-0.355	-0.356	-0.356	-0.358	-0.358	-0.358	-0.358	-0.356	-0.355	-0.355	-0.355	-0.352	-0.352	-0.351	-0.351	-0.350	-0.348	-0.346	-0.346	-0.344	-0.342	-0.340	-0.340	-0.339	-0.336	-0.334	-0.332	-0.330	-0.329	-0.328	-0.325	-0.324	-0.321	-0.320	-0.319	-0.318	-0.316	-0.314	-0.314	-0.311	-0.311	-0.309	-0.308	-0.308	-0.306	-0.306	-0.306	-0.306	-0.305	-0.306	-0.306	-0.308	-0.308	-0.309	-0.310	-0.312	-0.312	-0.314	-0.318	-0.319	-0.320	-0.321	-0.324	-0.325	-0.326	-0.329	-0.329	-0.330	-0.331	-0.332	-0.334	-0.332	-0.334	-0.335	-0.334	-0.334	-0.332	-0.332	-0.330	-0.328	-0.326	-0.324	-0.320	-0.316	-0.312	-0.306	-0.302	-0.296	-0.290	-0.284	-0.278	-0.270	-0.261	-0.255	-0.246	-0.238	-0.228	-0.218	-0.209	-0.199	-0.188	-0.176	-0.166	-0.154	-0.142	-0.130	-0.119	-0.106	-0.094	-0.082	-0.070	-0.058	-0.046	-0.034	-0.021	-0.010	0.001	0.012	0.024	0.036	0.048	0.058	0.069	0.079	0.089	0.099	0.109	0.118	0.128	0.136	0.145	0.154	0.162	0.172	0.180	0.188	0.195	0.201	0.209	0.215	0.222	0.229	0.235	0.241	0.248	0.254	0.260	0.266	0.274	0.280	0.286	0.292	0.300	0.306	0.312	0.319	0.326	0.334	0.342	0.349	0.358	0.365	0.374	0.381	0.391	0.400	0.409	0.418	0.428	0.436	0.446	0.454	0.464	0.472	0.482	0.492	0.502	0.512	0.521	0.531	0.540	0.549	0.559	0.568	0.578	0.585	0.592	0.601	0.609	0.616	0.624	0.630	0.635	0.642	0.648	0.652	0.659	0.662	0.668	0.671	0.675	0.678	0.681	0.684	0.688	0.690	0.691	0.692	0.695	0.696	0.698	0.699	0.700	0.701	0.701	0.701	0.702	0.704	0.706	0.706	0.708	0.710	0.711	0.712	0.715	0.718	0.720	0.722	0.725	0.730	0.732	0.738	0.742	0.746	0.752	0.759	0.765	0.771	0.779	0.786	0.794	0.802	0.811	0.820	0.830	0.839	0.849	0.860	0.870	0.881	0.892	0.905	0.916	0.928	0.941	0.952	0.966	0.979	0.992	1.005	1.019	1.032	1.045	1.059	1.072	1.085	1.099	1.111	1.124	1.138	1.149	1.161	1.172	1.185	1.196	1.208	1.219	1.229	1.239	1.249	1.259	1.268	1.276	1.285	1.292	1.300	1.308	1.314	1.320	1.325	1.331	1.335	1.340	1.342	1.346	1.349	1.351	1.352	1.354	1.354	1.354	1.352	1.352	1.352	1.351	1.349	1.346	1.344	1.342	1.338	1.335	1.331	1.328	1.324	1.319	1.315	1.310	1.306	1.300	1.295	1.290	1.284	1.279	1.274	1.266	1.261	1.255	1.248	1.241	1.235	1.229	1.224	1.218	1.210	1.204	1.196	1.190	1.182	1.176	1.169	1.161	1.152	1.145	1.136	1.126	1.118	1.109	1.099	1.089	1.078	1.066	1.054	1.041	1.029	1.016	1.001	0.988	0.972	0.956	0.939	0.922	0.905	0.886	0.869	0.848	0.829	0.809	0.786	0.765	0.742	0.721	0.698	0.674	0.650	0.626	0.602	0.579	0.555	0.530	0.506	0.482	0.459	0.436	0.414	0.391	0.370	0.348	0.328	0.308	0.290	0.271	0.255	0.239	0.225	0.211	0.199	0.189	0.179	0.170	0.164	0.159	0.155	0.152	0.151	0.152	0.155	0.160	0.165	0.172	0.180	0.191	0.202	0.215	0.229	0.245	0.261	0.279	0.298	0.316	0.336	0.359	0.380	0.402	0.426	0.450	0.474	0.499	0.522	0.548	0.571	0.596	0.621	0.645	0.668	0.691	0.714	0.735	0.758	0.778	0.798	0.816	0.834	0.851	0.866	0.881	0.895	0.908	0.919	0.929	0.938	0.946	0.952	0.958	0.961	0.965	0.966	0.968	0.968	0.965	0.961	0.958	0.954	0.949	0.941	0.934	0.925	0.916	0.908	0.898	0.886	0.875	0.864	0.851	0.839	0.828	0.814	0.801	0.786	0.772	0.759	0.745	0.732	0.718	0.704	0.691	0.678	0.665	0.651	0.639	0.626	0.614	0.602	0.590	0.579	0.568	0.556	0.545	0.535	0.525	0.515	0.505	0.496	0.488	0.478	0.469	0.460	0.452	0.444	0.435	0.428	0.420	0.412	0.405	0.396	0.390	0.382	0.375	0.369	0.361	0.355	0.348	0.340	0.334	0.326	0.319	0.311	0.305	0.298	0.290	0.284	0.276	0.268	0.260	0.252	0.245	0.236	0.230	0.222	0.214	0.206	0.199	0.192	0.184	0.176	0.169	0.162	0.155	0.146	0.140	0.132	0.125	0.118	0.112	0.105	0.098	0.091	0.084	0.079	0.071	0.065	0.059	0.054	0.048	0.042	0.036	0.031	0.026	0.021	0.016	0.011	0.006	0.001	-0.001	-0.006	-0.010	-0.015	-0.019	-0.021	-0.026	-0.029	-0.034	-0.035	-0.039	-0.041	-0.045	-0.049	-0.050	-0.054	-0.056	-0.060	-0.061	-0.064	-0.066	-0.070	-0.072	-0.075	-0.076	-0.079	-0.081	-0.084	-0.085	-0.088	-0.089	-0.090	-0.091	-0.092	-0.094	-0.094	-0.094	-0.094	-0.094	-0.095	-0.094	-0.094	-0.092	-0.091	-0.089	-0.088	-0.085	-0.082	-0.079	-0.076	-0.071	-0.068	-0.062	-0.056	-0.051	-0.044	-0.036	-0.029	-0.021	-0.012	-0.004	0.006	0.016	0.026	0.038	0.049	0.060	0.071	0.084	0.096	0.110	0.121	0.135	0.149	0.162	0.176	0.190	0.205	0.219	0.234	0.248	0.260	0.274	0.288	0.300	0.314	0.325	0.338	0.350	0.361	0.371	0.380	0.389	0.398	0.405	0.412	0.419	0.424	0.429	0.432	0.435	0.436	0.439	0.438	0.438	0.436	0.434	0.430	0.426	0.421	0.415	0.408	0.401	0.392	0.382	0.374	0.364	0.352	0.340	0.329	0.316	0.301	0.289	0.275	0.260	0.246	0.231	0.215	0.200	0.185	0.170	0.155	0.140	0.125	0.110	0.096	0.081	0.068	0.054	0.041	0.029	0.018	0.006	-0.005	-0.015	-0.024	-0.032	-0.041	-0.048	-0.055	-0.060	-0.066	-0.070	-0.074	-0.076	-0.078	-0.079	-0.079	-0.078	-0.075	-0.072	-0.070	-0.066	-0.061	-0.055	-0.049	-0.041	-0.034	-0.025	-0.016	-0.006	0.004	0.014	0.025	0.036	0.049	0.061	0.074	0.086	0.099	0.111	0.125	0.139	0.152	0.166	0.181	0.194	0.208	0.221	0.235	0.248	0.261	0.274	0.286	0.296	0.309	0.319	0.329	0.339	0.349	0.359	0.366	0.375	0.381	0.389	0.395	0.400	0.405	0.409	0.414	0.416	0.419	0.419	0.421	0.421	0.421	0.420	0.420	0.418	0.415	0.412	0.409	0.405	0.400	0.395	0.390	0.384	0.379	0.371	0.366	0.359	0.352	0.348	0.341	0.334	0.329	0.322	0.316	0.311	0.306	0.301	0.296	0.292	0.289	0.286	0.284	0.281	0.281	0.280	0.280	0.281	0.282	0.285	0.288	0.291	0.296	0.301	0.306	0.312	0.320	0.329	0.336	0.345	0.356	0.366	0.378	0.390	0.402	0.414	0.428	0.441	0.455	0.469	0.484	0.498	0.512	0.528	0.541	0.555	0.569	0.584	0.598	0.610	0.624	0.636	0.649	0.660	0.672	0.684	0.694	0.704	0.712	0.721	0.730	0.738	0.742	0.749	0.754	0.758	0.762	0.765	0.766	0.768	0.768	0.768	0.766	0.765	0.761	0.758	0.755	0.750	0.746	0.741	0.735	0.728	0.721	0.714	0.706	0.699	0.691	0.682	0.674	0.665	0.656	0.646	0.636	0.628	0.619	0.608	0.599	0.589	0.581	0.571	0.562	0.554	0.545	0.536	0.529	0.521	0.512	0.506	0.499	0.491	0.485	0.479	0.474	0.468	0.461	0.456	0.452	0.448	0.444	0.439	0.435	0.432	0.429	0.428	0.425	0.422	0.421	0.420	0.419	0.419	0.419	0.419	0.419	0.420	0.422	0.424	0.425	0.428	0.430	0.434	0.436	0.440	0.444	0.448	0.452	0.458	0.462	0.469	0.474	0.480	0.488	0.494	0.501	0.509	0.518	0.526	0.534	0.542	0.551	0.561	0.570	0.579	0.590	0.599	0.610	0.620	0.630	0.640	0.650	0.661	0.671	0.682	0.692	0.704	0.712	0.724	0.732	0.742	0.751	0.761	0.771	0.781	0.790	0.799	0.809	0.816	0.826	0.835	0.844	0.854	0.862	0.870	0.879	0.888	0.896	0.905	0.912	0.921	0.931	0.940	0.948	0.958	0.966	0.975	0.985	0.995	1.005	1.016	1.026	1.038	1.050	1.062	1.074	1.086	1.100	1.111	1.125	1.139	1.154	1.168	1.181	1.196	1.211	1.226	1.241	1.258	1.274	1.289	1.306	1.321	1.336	1.352	1.369	1.385	1.400	1.416	1.430	1.445	1.461	1.475	1.488	1.502	1.514	1.528	1.539	1.550	1.560	1.570	1.579	1.588	1.594	1.601	1.606	1.611	1.616	1.619	1.621	1.622	1.622	1.622	1.620	1.618	1.615	1.610	1.604	1.598	1.590	1.581	1.571	1.560	1.549	1.536	1.524	1.509	1.494	1.476	1.460	1.442	1.424	1.404	1.384	1.362	1.342	1.320	1.298	1.276	1.252	1.229	1.205	1.179	1.154	1.129	1.102	1.076	1.050	1.022	0.996	0.970	0.942	0.916	0.889	0.864	0.836	0.810	0.784	0.758	0.730	0.705	0.679	0.654	0.628	0.602	0.578	0.554	0.529	0.505	0.481	0.458	0.435	0.412	0.391	0.370	0.349	0.329	0.309	0.289	0.270	0.251	0.234	0.216	0.200	0.184	0.169	0.152	0.139	0.125	0.111	0.100	0.089	0.078	0.068	0.059	0.050	0.042	0.036	0.030	0.025	0.020	0.018	0.015	0.014	0.012	0.011	0.012	0.015	0.016	0.020	0.024	0.029	0.035	0.041	0.048	0.056	0.065	0.075	0.085	0.095	0.108	0.119	0.131	0.145	0.158	0.171	0.185	0.200	0.214	0.229	0.244	0.259	0.274	0.289	0.302	0.318	0.331	0.346	0.360	0.375	0.388	0.401	0.415	0.428	0.440	0.450	0.461	0.472	0.482	0.491	0.501	0.509	0.516	0.522	0.530	0.536	0.540	0.546	0.550	0.552	0.556	0.559	0.561	0.562	0.564	0.565	0.565	0.566	0.566	0.566	0.566	0.565	0.565	0.564	0.565	0.562	0.562	0.562	0.562	0.562	0.561	0.561	0.561	0.560	0.561	0.562	0.561	0.562	0.565	0.565	0.568	0.569	0.570	0.571	0.574	0.576	0.576	0.579	0.581	0.582	0.584	0.586	0.588	0.590	0.591	0.594	0.595	0.595	0.598	0.599	0.599	0.599	0.600	0.600	0.600	0.599	0.599	0.598	0.598	0.596	0.594	0.591	0.590	0.588	0.584	0.580	0.578	0.574	0.570	0.566	0.562	0.558	0.552	0.548	0.541	0.538	0.531	0.526	0.521	0.514	0.509	0.501	0.495	0.489	0.481	0.475	0.468	0.460	0.454	0.446	0.439	0.430	0.421	0.414	0.405	0.395	0.386	0.378	0.368	0.359	0.349	0.339	0.328	0.316	0.306	0.294	0.282	0.270	0.259	0.245	0.232	0.219	0.206	0.191	0.178	0.164	0.150	0.135	0.121	0.106	0.091	0.078	0.061	0.046	0.031	0.016	0.001	-0.014	-0.029	-0.042	-0.058	-0.072	-0.085	-0.099	-0.111	-0.124	-0.135	-0.146	-0.158	-0.169	-0.178	-0.188	-0.196	-0.202	-0.211	-0.216	-0.222	-0.226	-0.229	-0.231	-0.232	-0.234	-0.234	-0.231	-0.229	-0.224	-0.220	-0.215	-0.208	-0.199	-0.190	-0.179	-0.168	-0.154	-0.140	-0.125	-0.109	-0.090	-0.072	-0.054	-0.032	-0.011	0.011	0.035	0.060	0.085	0.110	0.136	0.165	0.192	0.221	0.250	0.279	0.308	0.336	0.366	0.395	0.425	0.455	0.484	0.511	0.540	0.569	0.595	0.621	0.646	0.671	0.695	0.718	0.740	0.759	0.779	0.796	0.812	0.828	0.840	0.852	0.862	0.871	0.878	0.882	0.886	0.889	0.889	0.888	0.884	0.880	0.874	0.866	0.856	0.846	0.835	0.821	0.808	0.791	0.774	0.756	0.738	0.718	0.698	0.676	0.655	0.634	0.611	0.588	0.565	0.542	0.520	0.496	0.475	0.452	0.431	0.409	0.388	0.369	0.348	0.329	0.311	0.292	0.276	0.260	0.246	0.231	0.219	0.206	0.195	0.185	0.175	0.165	0.158	0.150	0.144	0.138	0.134	0.129	0.126	0.122	0.120	0.119	0.116	0.116	0.115	0.115	0.116	0.115	0.115	0.116	0.116	0.115	0.116	0.116	0.116	0.115	0.115	0.115	0.112	0.112	0.110	0.109	0.106	0.104	0.102	0.099	0.095	0.092	0.089	0.085	0.081	0.076	0.072	0.068	0.064	0.059	0.055	0.050	0.045	0.041	0.036	0.032	0.029	0.026	0.021	0.019	0.015	0.014	0.012	0.010	0.010	0.009	0.009	0.009	0.010	0.012	0.014	0.016	0.019	0.022	0.028	0.031	0.036	0.042	0.049	0.056	0.062	0.070	0.078	0.086	0.095	0.104	0.114	0.122	0.131	0.142	0.152	0.162	0.171	0.181	0.192	0.202	0.212	0.222	0.232	0.241	0.251	0.260	0.270	0.279	0.286	0.296	0.304	0.311	0.319	0.325	0.332	0.338	0.344	0.349	0.355	0.359	0.362	0.368	0.370	0.372	0.375	0.378	0.380	0.382	0.382	0.382	0.382	0.382	0.381	0.381	0.380	0.376	0.375	0.372	0.369	0.366	0.361	0.359	0.352	0.349	0.342	0.338	0.331	0.325	0.318	0.310	0.302	0.295	0.286	0.276	0.268	0.258	0.248	0.236	0.226	0.215	0.202	0.191	0.179	0.165	0.152	0.139	0.125	0.111	0.098	0.084	0.070	0.055	0.041	0.026	0.012	-0.004	-0.018	-0.031	-0.045	-0.058	-0.071	-0.084	-0.098	-0.110	-0.121	-0.131	-0.142	-0.152	-0.161	-0.170	-0.179	-0.185	-0.191	-0.196	-0.201	-0.205	-0.208	-0.210	-0.211	-0.211	-0.210	-0.209	-0.206	-0.202	-0.199	-0.194	-0.188	-0.181	-0.174	-0.165	-0.155	-0.146	-0.136	-0.125	-0.114	-0.102	-0.090	-0.076	-0.065	-0.051	-0.038	-0.025	-0.011	0.002	0.016	0.029	0.044	0.055	0.069	0.081	0.094	0.104	0.115	0.125	0.135	0.144	0.152	0.160	0.168	0.174	0.179	0.182	0.186	0.190	0.192	0.194	0.195	0.195	0.195	0.194	0.191	0.189	0.185	0.181	0.176	0.172	0.168	0.161	0.155	0.148	0.141	0.134	0.126	0.119	0.110	0.102	0.094	0.086	0.079	0.070	0.062	0.055	0.049	0.041	0.035	0.029	0.022	0.016	0.011	0.006	0.002	-0.001	-0.006	-0.009	-0.011	-0.014	-0.015	-0.016	-0.018	-0.019	-0.019	-0.018	-0.018	-0.016	-0.015	-0.012	-0.011	-0.009	-0.006	-0.002	0.000	0.005	0.008	0.011	0.015	0.019	0.022	0.025	0.030	0.034	0.038	0.041	0.044	0.048	0.050	0.054	0.056	0.059	0.062	0.064	0.065	0.068	0.069	0.069	0.070	0.071	0.071	0.072	0.071	0.070	0.070	0.069	0.068	0.065	0.064	0.061	0.059	0.055	0.054	0.050	0.046	0.042	0.039	0.035	0.031	0.026	0.021	0.018	0.012	0.008	0.002	-0.002	-0.009	-0.015	-0.021	-0.026	-0.032	-0.040	-0.046	-0.052	-0.058	-0.065	-0.071	-0.079	-0.086	-0.092	-0.100	-0.108	-0.112	-0.120	-0.128	-0.135	-0.141	-0.148	-0.155	-0.161	-0.168	-0.174	-0.179	-0.186	-0.191	-0.198	-0.201	-0.206	-0.211	-0.215	-0.220	-0.222	-0.226	-0.229	-0.232	-0.234	-0.236	-0.238	-0.239	-0.239	-0.240	-0.239	-0.239	-0.238	-0.235	-0.234	-0.231	-0.228	-0.224	-0.219	-0.215	-0.210	-0.205	-0.199	-0.192	-0.185	-0.178	-0.170	-0.162	-0.154	-0.146	-0.138	-0.129	-0.119	-0.109	-0.100	-0.090	-0.080	-0.070	-0.059	-0.049	-0.038	-0.026	-0.016	-0.005	0.006	0.019	0.030	0.040	0.051	0.062	0.074	0.085	0.095	0.106	0.116	0.126	0.136	0.148	0.156	0.166	0.174	0.184	0.192	0.200	0.209	0.218	0.225	0.232	0.239	0.245	0.251	0.258	0.262	0.266	0.271	0.275	0.279	0.281	0.284	0.285	0.286	0.288	0.288	0.288	0.286	0.285	0.284	0.281	0.278	0.275	0.271	0.268	0.261	0.258	0.251	0.245	0.240	0.234	0.225	0.219	0.212	0.205	0.198	0.191	0.184	0.176	0.170	0.162	0.156	0.150	0.144	0.139	0.134	0.129	0.126	0.122	0.121	0.119	0.119	0.119	0.119	0.121	0.124	0.128	0.132	0.138	0.144	0.151	0.160	0.170	0.181	0.192	0.205	0.219	0.232	0.248	0.262	0.280	0.298	0.315	0.334	0.352	0.372	0.391	0.411	0.432	0.451	0.472	0.492	0.514	0.532	0.552	0.572	0.591	0.610	0.628	0.646	0.662	0.679	0.692	0.706	0.720	0.732	0.742	0.751	0.760	0.768	0.775	0.780	0.784	0.788	0.789	0.790	0.791	0.789	0.786	0.782	0.778	0.772	0.764	0.756	0.748	0.738	0.728	0.716	0.704	0.691	0.678	0.664	0.650	0.634	0.619	0.604	0.588	0.571	0.556	0.540	0.525	0.509	0.492	0.478	0.462	0.448	0.432	0.419	0.405	0.391	0.378	0.366	0.354	0.342	0.331	0.321	0.314	0.304	0.298	0.290	0.284	0.279	0.275	0.271	0.269	0.268	0.268	0.268	0.269	0.272	0.276	0.280	0.286	0.292	0.300	0.310	0.319	0.330	0.342	0.355	0.370	0.385	0.401	0.419	0.438	0.456	0.475	0.496	0.518	0.540	0.565	0.589	0.614	0.640	0.668	0.695	0.721	0.751	0.779	0.808	0.839	0.868	0.899	0.929	0.960	0.990	1.020	1.051	1.081	1.112	1.141	1.171	1.200	1.230	1.258	1.286	1.314	1.340	1.365	1.390	1.415	1.439	1.461	1.482	1.502	1.522	1.541	1.559	1.575	1.590	1.604	1.618	1.629	1.641	1.650	1.659	1.665	1.670	1.675	1.679	1.681	1.682	1.685	1.684	1.682	1.681	1.679	1.675	1.671	1.666	1.661	1.655	1.649	1.644	1.636	1.630	1.622	1.615	1.608	1.600	1.592	1.586	1.579	1.572	1.566	1.561	1.555	1.550	1.546	1.541	1.538	1.536	1.534	1.532	1.531	1.531	1.532	1.534	1.536	1.539	1.542	1.546	1.552	1.558	1.564	1.571	1.579	1.588	1.596	1.606	1.616	1.628	1.638	1.649	1.661	1.674	1.686	1.700	1.711	1.725	1.739	1.751	1.765	1.779	1.791	1.805	1.818	1.831	1.844	1.856	1.869	1.881	1.894	1.904	1.914	1.925	1.935	1.944	1.952	1.960	1.968	1.975	1.982	1.988	1.994	1.999	2.002	2.006	2.010	2.013	2.015	2.016	2.016	2.018	2.016	2.016	2.015	2.014	2.010	2.007	2.005	2.001	1.998	1.992	1.988	1.982	1.976	1.971	1.965	1.958	1.950	1.942	1.936	1.928	1.920	1.911	1.902	1.894	1.885	1.876	1.868	1.858	1.849	1.839	1.830	1.821	1.810	1.801	1.791	1.781	1.771	1.762	1.752	1.744	1.734	1.724	1.715	1.705	1.696	1.688	1.678	1.669	1.661	1.652	1.642	1.635	1.626	1.618	1.609	1.601	1.592	1.585	1.578	1.570	1.562	1.554	1.546	1.539	1.531	1.524	1.516	1.509	1.502	1.495	1.488	1.481	1.474	1.468	1.461	1.454	1.448	1.441	1.435	1.428	1.421	1.415	1.408	1.401	1.394	1.389	1.381	1.376	1.370	1.365	1.359	1.352	1.346	1.341	1.336	1.331	1.325	1.320	1.316	1.310	1.306	1.301	1.298	1.294	1.290	1.288	1.284	1.281	1.280	1.276	1.275	1.272	1.272	1.271	1.270	1.271	1.271	1.272	1.274	1.275	1.279	1.280	1.284	1.286	1.291	1.296	1.301	1.308	1.314	1.320	1.328	1.334	1.342	1.351	1.360	1.370	1.379	1.389	1.398	1.409	1.420	1.431	1.441	1.454	1.465	1.478	1.490	1.501	1.515	1.528	1.539	1.552	1.565	1.578	1.590	1.602	1.614	1.626	1.639	1.650	1.661	1.674	1.684	1.695	1.705	1.715	1.725	1.735	1.744	1.751	1.760	1.766	1.775	1.781	1.788	1.794	1.799	1.802	1.806	1.810	1.814	1.815	1.818	1.819	1.820	1.821	1.821	1.820	1.820	1.819	1.818	1.815	1.812	1.809	1.806	1.802	1.800	1.796	1.791	1.788	1.782	1.779	1.774	1.770	1.764	1.759	1.754	1.749	1.744	1.739	1.732	1.729	1.722	1.718	1.714	1.708	1.704	1.699	1.694	1.690	1.686	1.682	1.678	1.674	1.670	1.666	1.664	1.659	1.655	1.654	1.650	1.646	1.644	1.640	1.636	1.634	1.630	1.626	1.624	1.620	1.616	1.612	1.609	1.605	1.601	1.596	1.592	1.588	1.584	1.579	1.574	1.569	1.562	1.558	1.551	1.546	1.541	1.535	1.529	1.522	1.518	1.511	1.506	1.499	1.494	1.488	1.481	1.475	1.470	1.465	1.460	1.454	1.450	1.444	1.441	1.436	1.432	1.431	1.428	1.426	1.425	1.424	1.422	1.422	1.422	1.422	1.424	1.425	1.425	1.428	1.429	1.432	1.435	1.438	1.440	1.444	1.448	1.451	1.454	1.458	1.461	1.464	1.466	1.470	1.471	1.474	1.476	1.478	1.479	1.479	1.479	1.479	1.478	1.474	1.472	1.469	1.465	1.461	1.455	1.449	1.441	1.432	1.424	1.414	1.404	1.392	1.380	1.368	1.354	1.340	1.324	1.309	1.292	1.275	1.258	1.239	1.220	1.201	1.181	1.160	1.140	1.119	1.098	1.076	1.056	1.036	1.014	0.994	0.972	0.952	0.934	0.915	0.895	0.878	0.860	0.844	0.826	0.810	0.795	0.781	0.768	0.755	0.742	0.732	0.722	0.712	0.705	0.698	0.690	0.685	0.679	0.675	0.672	0.671	0.669	0.669	0.669	0.671	0.671	0.674	0.678	0.681	0.685	0.690	0.696	0.701	0.709	0.715	0.722	0.731	0.739	0.746	0.755	0.762	0.771	0.780	0.789	0.798	0.805	0.814	0.822	0.831	0.840	0.849	0.858	0.865	0.872	0.881	0.889	0.896	0.904	0.910	0.918	0.925	0.931	0.938	0.942	0.949	0.954	0.959	0.964	0.968	0.971	0.976	0.980	0.982	0.986	0.989	0.992	0.995	0.996	0.999	1.001	1.002	1.005	1.006	1.008	1.008	1.008	1.008	1.008	1.008	1.006	1.005	1.005	1.004	1.001	0.999	0.996	0.994	0.991	0.988	0.984	0.980	0.976	0.971	0.968	0.962	0.958	0.951	0.945	0.939	0.932	0.926	0.919	0.911	0.904	0.896	0.888	0.880	0.872	0.864	0.855	0.845	0.838	0.829	0.820	0.811	0.802	0.794	0.786	0.776	0.769	0.760	0.752	0.744	0.736	0.730	0.721	0.716	0.709	0.702	0.696	0.691	0.685	0.681	0.676	0.672	0.669	0.665	0.662	0.660	0.656	0.655	0.654	0.654	0.654	0.652	0.654	0.655	0.655	0.658	0.660	0.662	0.665	0.669	0.672	0.675	0.680	0.684	0.688	0.694	0.699	0.702	0.708	0.714	0.719	0.724	0.729	0.735	0.741	0.746	0.752	0.759	0.765	0.770	0.778	0.782	0.789	0.796	0.801	0.809	0.814	0.820	0.826	0.834	0.839	0.846	0.854	0.860	0.868	0.875	0.881	0.889	0.896	0.902	0.911	0.919	0.928	0.935	0.942	0.951	0.960	0.970	0.979	0.988	0.998	1.008	1.018	1.028	1.038	1.049	1.059	1.069	1.081	1.091	1.104	1.115	1.126	1.139	1.150	1.162	1.174	1.186	1.199	1.211	1.224	1.236	1.249	1.261	1.274	1.286	1.299	1.312	1.324	1.336	1.348	1.359	1.371	1.382	1.394	1.405	1.415	1.425	1.435	1.445	1.455	1.465	1.474	1.482	1.491	1.499	1.506	1.514	1.521	1.528	1.534	1.540	1.545	1.549	1.555	1.558	1.561	1.565	1.569	1.571	1.572	1.575	1.578	1.580	1.581	1.581	1.582	1.584	1.582	1.584	1.584	1.585	1.585	1.586	1.586	1.588	1.589	1.590	1.591	1.594	1.595	1.596	1.599	1.602	1.605	1.609	1.612	1.616	1.621	1.626	1.632	1.639	1.645	1.651	1.659	1.666	1.674	1.681	1.690	1.698	1.708	1.716	1.725	1.735	1.744	1.751	1.761	1.769	1.779	1.786	1.795	1.802	1.809	1.815	1.821	1.826	1.831	1.835	1.839	1.840	1.841	1.841	1.841	1.838	1.835	1.831	1.825	1.819	1.810	1.801	1.791	1.780	1.768	1.754	1.739	1.721	1.705	1.686	1.666	1.645	1.625	1.602	1.579	1.556	1.531	1.506	1.481	1.455	1.429	1.402	1.375	1.348	1.321	1.294	1.266	1.241	1.215	1.189	1.164	1.139	1.115	1.090	1.066	1.044	1.022	1.002	0.981	0.962	0.945	0.926	0.911	0.895	0.880	0.868	0.854	0.842	0.831	0.821	0.811	0.802	0.794	0.786	0.780	0.774	0.768	0.761	0.758	0.751	0.746	0.742	0.738	0.732	0.729	0.724	0.720	0.715	0.710	0.704	0.699	0.692	0.685	0.678	0.670	0.662	0.654	0.644	0.634	0.622	0.612	0.600	0.589	0.575	0.560	0.546	0.531	0.515	0.499	0.482	0.465	0.448	0.430	0.411	0.394	0.374	0.356	0.338	0.318	0.299	0.280	0.260	0.242	0.224	0.205	0.186	0.169	0.152	0.136	0.119	0.104	0.089	0.074	0.060	0.046	0.034	0.021	0.010	0.000	-0.010	-0.018	-0.026	-0.034	-0.040	-0.046	-0.051	-0.055	-0.059	-0.061	-0.064	-0.064	-0.064	-0.064	-0.062	-0.061	-0.059	-0.056	-0.051	-0.049	-0.044	-0.039	-0.034	-0.029	-0.024	-0.018	-0.011	-0.005	0.001	0.009	0.015	0.021	0.029	0.035	0.041	0.049	0.055	0.062	0.068	0.074	0.079	0.085	0.089	0.095	0.099	0.102	0.106	0.110	0.112	0.115	0.118	0.119	0.120	0.122	0.121	0.122	0.122	0.121	0.122	0.121	0.119	0.118	0.116	0.114	0.112	0.110	0.109	0.106	0.102	0.101	0.098	0.095	0.094	0.090	0.089	0.086	0.085	0.082	0.081	0.081	0.079	0.079	0.078	0.079	0.079	0.079	0.080	0.080	0.082	0.084	0.086	0.088	0.091	0.094	0.096	0.100	0.104	0.109	0.112	0.116	0.120	0.125	0.130	0.135	0.138	0.142	0.149	0.152	0.158	0.161	0.166	0.171	0.176	0.180	0.184	0.188	0.190	0.194	0.198	0.200	0.202	0.205	0.206	0.209	0.210	0.211	0.212	0.214	0.215	0.214	0.215	0.214	0.215	0.215	0.214	0.214	0.214	0.212	0.212	0.212	0.211	0.212	0.211	0.211	0.212	0.214	0.215	0.216	0.218	0.220	0.222	0.225	0.229	0.232	0.236	0.241	0.246	0.252	0.258	0.264	0.272	0.279	0.288	0.296	0.305	0.315	0.326	0.336	0.348	0.360	0.372	0.386	0.399	0.411	0.426	0.440	0.455	0.469	0.485	0.500	0.514	0.530	0.545	0.560	0.576	0.591	0.608	0.622	0.639	0.654	0.669	0.682	0.698	0.712	0.726	0.740	0.754	0.766	0.780	0.791	0.804	0.815	0.828	0.838	0.848	0.858	0.866	0.876	0.884	0.892	0.900	0.906	0.914	0.921	0.926	0.932	0.938	0.942	0.948	0.950	0.955	0.958	0.960	0.962	0.966	0.968	0.969	0.969	0.970	0.971	0.971	0.971	0.971	0.971	0.970	0.969	0.968	0.966	0.964	0.962	0.960	0.958	0.955	0.951	0.949	0.945	0.941	0.936	0.932	0.929	0.924	0.919	0.914	0.909	0.902	0.898	0.892	0.888	0.881	0.875	0.870	0.864	0.858	0.851	0.845	0.840	0.834	0.828	0.822	0.816	0.811	0.806	0.801	0.796	0.791	0.786	0.784	0.779	0.775	0.772	0.769	0.768	0.765	0.764	0.762	0.762	0.762	0.761	0.764	0.764	0.765	0.766	0.769	0.772	0.774	0.778	0.781	0.784	0.789	0.794	0.798	0.802	0.806	0.812	0.818	0.824	0.829	0.834	0.839	0.845	0.850	0.855	0.860	0.864	0.868	0.870	0.874	0.875	0.876	0.878	0.879	0.879	0.878	0.875	0.872	0.869	0.865	0.860	0.854	0.848	0.839	0.830	0.821	0.810	0.798	0.785	0.771	0.755	0.740	0.724	0.706	0.688	0.669	0.649	0.628	0.605	0.584	0.561	0.538	0.515	0.491	0.468	0.444	0.418	0.394	0.369	0.344	0.319	0.295	0.271	0.248	0.224	0.200	0.178	0.155	0.134	0.112	0.092	0.071	0.052	0.034	0.016	0.000	-0.015	-0.030	-0.044	-0.056	-0.068	-0.079	-0.089	-0.096	-0.104	-0.111	-0.118	-0.122	-0.126	-0.129	-0.130	-0.131	-0.131	-0.130	-0.129	-0.128	-0.122	-0.119	-0.115	-0.110	-0.104	-0.099	-0.091	-0.085	-0.076	-0.069	-0.060	-0.051	-0.042	-0.035	-0.025	-0.016	-0.008	0.001	0.011	0.021	0.029	0.039	0.048	0.056	0.064	0.071	0.079	0.085	0.092	0.100	0.105	0.110	0.116	0.120	0.124	0.128	0.129	0.131	0.132	0.134	0.134	0.134	0.134	0.132	0.130	0.129	0.126	0.122	0.119	0.115	0.109	0.105	0.099	0.092	0.086	0.079	0.071	0.064	0.055	0.049	0.040	0.031	0.022	0.014	0.005	-0.004	-0.012	-0.022	-0.030	-0.039	-0.048	-0.056	-0.062	-0.071	-0.079	-0.086	-0.094	-0.100	-0.106	-0.112	-0.118	-0.122	-0.128	-0.131	-0.134	-0.136	-0.139	-0.140	-0.141	-0.141	-0.140	-0.139	-0.138	-0.135	-0.131	-0.128	-0.124	-0.119	-0.114	-0.108	-0.101	-0.095	-0.089	-0.081	-0.074	-0.065	-0.056	-0.049	-0.039	-0.031	-0.021	-0.012	-0.004	0.006	0.015	0.024	0.032	0.040	0.049	0.056	0.064	0.070	0.076	0.081	0.088	0.092	0.096	0.099	0.101	0.101	0.104	0.102	0.101	0.099	0.096	0.092	0.089	0.082	0.075	0.068	0.060	0.050	0.041	0.030	0.019	0.005	-0.008	-0.021	-0.036	-0.051	-0.068	-0.085	-0.101	-0.119	-0.136	-0.154	-0.172	-0.191	-0.210	-0.230	-0.249	-0.268	-0.286	-0.305	-0.324	-0.342	-0.360	-0.379	-0.396	-0.414	-0.430	-0.446	-0.461	-0.478	-0.491	-0.504	-0.518	-0.529	-0.540	-0.550	-0.559	-0.568	-0.574	-0.580	-0.586	-0.591	-0.595	-0.598	-0.599	-0.599	-0.598	-0.596	-0.592	-0.589	-0.584	-0.579	-0.571	-0.565	-0.555	-0.545	-0.535	-0.524	-0.511	-0.498	-0.484	-0.470	-0.454	-0.438	-0.422	-0.405	-0.388	-0.369	-0.351	-0.331	-0.314	-0.295	-0.276	-0.256	-0.236	-0.218	-0.198	-0.179	-0.159	-0.139	-0.120	-0.101	-0.082	-0.064	-0.045	-0.029	-0.011	0.006	0.022	0.038	0.054	0.069	0.084	0.098	0.111	0.124	0.136	0.150	0.161	0.172	0.185	0.195	0.208	0.216	0.228	0.236	0.246	0.256	0.265	0.274	0.284	0.291	0.300	0.310	0.319	0.329	0.338	0.346	0.356	0.365	0.374	0.384	0.394	0.404	0.414	0.425	0.435	0.446	0.458	0.469	0.480	0.492	0.504	0.516	0.528	0.539	0.551	0.562	0.576	0.588	0.600	0.610	0.622	0.634	0.645	0.655	0.666	0.678	0.686	0.696	0.706	0.714	0.722	0.731	0.739	0.745	0.752	0.759	0.762	0.769	0.774	0.776	0.780	0.784	0.786	0.788	0.790	0.791	0.791	0.792	0.792	0.792	0.792	0.792	0.791	0.791	0.791	0.790	0.789	0.789	0.788	0.786	0.786	0.786	0.786	0.786	0.788	0.788	0.790	0.791	0.794	0.796	0.799	0.804	0.806	0.811	0.815	0.820	0.826	0.831	0.838	0.844	0.850	0.858	0.865	0.874	0.881	0.889	0.896	0.904	0.911	0.920	0.928	0.936	0.944	0.951	0.959	0.965	0.972	0.979	0.984	0.990	0.995	1.000	1.002	1.006	1.009	1.010	1.012	1.011	1.012	1.010	1.009	1.006	1.002	0.999	0.995	0.989	0.982	0.976	0.968	0.960	0.951	0.942	0.932	0.921	0.910	0.899	0.886	0.874	0.861	0.848	0.834	0.821	0.808	0.794	0.780	0.766	0.751	0.739	0.726	0.712	0.699	0.686	0.674	0.662	0.650	0.639	0.630	0.619	0.609	0.600	0.591	0.584	0.576	0.570	0.564	0.559	0.554	0.551	0.548	0.545	0.545	0.545	0.545	0.546	0.548	0.551	0.555	0.560	0.564	0.570	0.575	0.582	0.589	0.598	0.606	0.614	0.624	0.632	0.642	0.652	0.662	0.674	0.685	0.696	0.708	0.719	0.730	0.740	0.751	0.762	0.772	0.784	0.794	0.805	0.814	0.824	0.832	0.841	0.850	0.858	0.864	0.871	0.878	0.882	0.889	0.892	0.896	0.900	0.904	0.905	0.906	0.908	0.908	0.908	0.906	0.905	0.905	0.902	0.899	0.895	0.892	0.888	0.882	0.878	0.872	0.865	0.859	0.851	0.844	0.836	0.829	0.821	0.811	0.802	0.795	0.785	0.775	0.766	0.756	0.746	0.736	0.728	0.718	0.708	0.699	0.689	0.679	0.669	0.660	0.651	0.641	0.632	0.624	0.615	0.606	0.599	0.591	0.582	0.576	0.569	0.562	0.556	0.549	0.542	0.536	0.530	0.526	0.521	0.515	0.510	0.506	0.502	0.498	0.494	0.490	0.486	0.482	0.479	0.475	0.471	0.468	0.464	0.460	0.456	0.452	0.449	0.444	0.440	0.435	0.431	0.426	0.421	0.416	0.411	0.405	0.400	0.394	0.388	0.379	0.372	0.366	0.358	0.350	0.341	0.332	0.325	0.316	0.306	0.299	0.289	0.280	0.270	0.260	0.250	0.240	0.231	0.222	0.212	0.205	0.195	0.188	0.179	0.170	0.162	0.155	0.148	0.141	0.135	0.129	0.124	0.119	0.114	0.110	0.106	0.105	0.101	0.100	0.100	0.098	0.099	0.099	0.101	0.102	0.105	0.109	0.112	0.118	0.121	0.128	0.132	0.139	0.146	0.152	0.160	0.168	0.176	0.184	0.191	0.201	0.210	0.219	0.228	0.236	0.246	0.255	0.264	0.272	0.281	0.291	0.299	0.308	0.315	0.322	0.330	0.336	0.341	0.348	0.354	0.358	0.361	0.364	0.368	0.369	0.370	0.369	0.369	0.368	0.366	0.364	0.359	0.354	0.349	0.342	0.335	0.326	0.316	0.306	0.296	0.284	0.271	0.258	0.242	0.228	0.211	0.194	0.175	0.156	0.136	0.116	0.095	0.071	0.049	0.025	0.001	-0.024	-0.049	-0.075	-0.100	-0.126	-0.154	-0.180	-0.206	-0.234	-0.261	-0.289	-0.315	-0.344	-0.370	-0.396	-0.424	-0.449	-0.474	-0.500	-0.524	-0.548	-0.571	-0.594	-0.614	-0.635	-0.654	-0.672	-0.689	-0.705	-0.720	-0.731	-0.745	-0.755	-0.764	-0.771	-0.776	-0.782	-0.785	-0.786	-0.786	-0.785	-0.782	-0.778	-0.771	-0.765	-0.756	-0.746	-0.734	-0.721	-0.708	-0.692	-0.678	-0.660	-0.641	-0.622	-0.604	-0.582	-0.561	-0.540	-0.518	-0.496	-0.474	-0.451	-0.428	-0.405	-0.382	-0.360	-0.339	-0.318	-0.295	-0.275	-0.255	-0.236	-0.218	-0.200	-0.184	-0.169	-0.154	-0.141	-0.129	-0.119	-0.109	-0.100	-0.094	-0.088	-0.084	-0.079	-0.078	-0.076	-0.076	-0.079	-0.081	-0.085	-0.090	-0.096	-0.104	-0.111	-0.121	-0.131	-0.141	-0.154	-0.165	-0.179	-0.192	-0.205	-0.219	-0.232	-0.246	-0.261	-0.275	-0.289	-0.302	-0.315	-0.329	-0.342	-0.355	-0.366	-0.378	-0.389	-0.398	-0.408	-0.415	-0.424	-0.430	-0.436	-0.441	-0.446	-0.449	-0.451	-0.452	-0.452	-0.452	-0.451	-0.450	-0.446	-0.442	-0.438	-0.432	-0.428	-0.420	-0.414	-0.405	-0.398	-0.389	-0.380	-0.372	-0.362	-0.354	-0.344	-0.335	-0.325	-0.315	-0.308	-0.298	-0.290	-0.281	-0.272	-0.265	-0.259	-0.252	-0.246	-0.241	-0.236	-0.232	-0.230	-0.228	-0.225	-0.224	-0.224	-0.224	-0.225	-0.226	-0.229	-0.234	-0.238	-0.241	-0.248	-0.252	-0.259	-0.266	-0.275	-0.282	-0.291	-0.301	-0.310	-0.320	-0.329	-0.339	-0.350	-0.361	-0.370	-0.381	-0.391	-0.402	-0.412	-0.422	-0.432	-0.442	-0.451	-0.460	-0.469	-0.476	-0.484	-0.491	-0.496	-0.502	-0.507	-0.512	-0.516	-0.519	-0.521	-0.524	-0.525	-0.524	-0.525	-0.522	-0.521	-0.519	-0.514	-0.510	-0.504	-0.499	-0.491	-0.482	-0.475	-0.466	-0.458	-0.446	-0.435	-0.424	-0.412	-0.400	-0.386	-0.372	-0.360	-0.344	-0.329	-0.314	-0.298	-0.281	-0.265	-0.248	-0.231	-0.214	-0.198	-0.179	-0.162	-0.145	-0.128	-0.111	-0.094	-0.076	-0.061	-0.044	-0.029	-0.014	0.000	0.015	0.030	0.042	0.056	0.069	0.079	0.091	0.101	0.110	0.120	0.129	0.135	0.141	0.148	0.152	0.158	0.160	0.161	0.164	0.165	0.164	0.164	0.162	0.159	0.155	0.152	0.148	0.141	0.136	0.128	0.120	0.112	0.104	0.094	0.084	0.074	0.064	0.052	0.041	0.030	0.020	0.008	-0.004	-0.015	-0.026	-0.038	-0.049	-0.059	-0.070	-0.080	-0.089	-0.098	-0.106	-0.114	-0.122	-0.129	-0.134	-0.140	-0.145	-0.150	-0.151	-0.155	-0.156	-0.158	-0.159	-0.159	-0.158	-0.156	-0.154	-0.151	-0.148	-0.145	-0.140	-0.135	-0.130	-0.126	-0.120	-0.114	-0.108	-0.101	-0.095	-0.089	-0.082	-0.076	-0.070	-0.064	-0.058	-0.052	-0.046	-0.042	-0.038	-0.034	-0.031	-0.028	-0.025	-0.022	-0.022	-0.020	-0.020	-0.021	-0.022	-0.024	-0.026	-0.030	-0.032	-0.038	-0.042	-0.049	-0.054	-0.060	-0.068	-0.075	-0.082	-0.091	-0.101	-0.109	-0.119	-0.129	-0.139	-0.150	-0.160	-0.171	-0.182	-0.192	-0.205	-0.216	-0.229	-0.240	-0.251	-0.264	-0.275	-0.288	-0.299	-0.311	-0.324	-0.336	-0.348	-0.360	-0.372	-0.382	-0.395	-0.408	-0.419	-0.430	-0.442	-0.454	-0.466	-0.479	-0.490	-0.504	-0.516	-0.529	-0.541	-0.555	-0.569	-0.582	-0.595	-0.610	-0.624	-0.640	-0.654	-0.669	-0.685	-0.701	-0.716	-0.732	-0.750	-0.766	-0.784	-0.801	-0.819	-0.836	-0.854	-0.872	-0.892	-0.911	-0.930	-0.950	-0.969	-0.989	-1.008	-1.028	-1.048	-1.068	-1.088	-1.108	-1.128	-1.146	-1.166	-1.188	-1.206	-1.226	-1.245	-1.265	-1.284	-1.302	-1.322	-1.340	-1.359	-1.378	-1.395	-1.412	-1.429	-1.446	-1.464	-1.479	-1.495	-1.509	-1.525	-1.539	-1.554	-1.566	-1.579	-1.591	-1.604	-1.616	-1.626	-1.638	-1.649	-1.658	-1.666	-1.676	-1.685	-1.692	-1.700	-1.706	-1.714	-1.720	-1.726	-1.730	-1.734	-1.739	-1.741	-1.745	-1.746	-1.749	-1.749	-1.750	-1.749	-1.748	-1.746	-1.745	-1.741	-1.739	-1.735	-1.730	-1.725	-1.720	-1.714	-1.708	-1.700	-1.694	-1.685	-1.676	-1.666	-1.658	-1.648	-1.636	-1.625	-1.615	-1.602	-1.590	-1.578	-1.565	-1.551	-1.539	-1.525	-1.511	-1.499	-1.485	-1.470	-1.458	-1.444	-1.430	-1.416	-1.402	-1.389	-1.376	-1.364	-1.351	-1.339	-1.326	-1.315	-1.302	-1.292	-1.284	-1.274	-1.265	-1.255	-1.248	-1.241	-1.234	-1.229	-1.224	-1.220	-1.215	-1.212	-1.211	-1.210	-1.209	-1.209	-1.210	-1.212	-1.215	-1.219	-1.222	-1.229	-1.235	-1.241	-1.249	-1.258	-1.268	-1.278	-1.288	-1.299	-1.310	-1.322	-1.335	-1.349	-1.362	-1.376	-1.391	-1.406	-1.421	-1.436	-1.452	-1.469	-1.484	-1.500	-1.516	-1.531	-1.548	-1.564	-1.579	-1.594	-1.610	-1.624	-1.638	-1.651	-1.666	-1.679	-1.690	-1.702	-1.714	-1.724	-1.734	-1.742	-1.750	-1.758	-1.765	-1.770	-1.776	-1.780	-1.782	-1.786	-1.788	-1.789	-1.789	-1.788	-1.786	-1.782	-1.779	-1.775	-1.769	-1.762	-1.754	-1.746	-1.736	-1.728	-1.718	-1.705	-1.694	-1.681	-1.668	-1.654	-1.640	-1.625	-1.610	-1.594	-1.578	-1.560	-1.542	-1.528	-1.509	-1.491	-1.472	-1.454	-1.435	-1.416	-1.398	-1.378	-1.359	-1.340	-1.321	-1.301	-1.284	-1.264	-1.245	-1.228	-1.208	-1.190	-1.172	-1.155	-1.139	-1.121	-1.105	-1.090	-1.074	-1.059	-1.045	-1.031	-1.018	-1.005	-0.991	-0.979	-0.969	-0.958	-0.948	-0.938	-0.929	-0.920	-0.912	-0.906	-0.900	-0.894	-0.889	-0.884	-0.880	-0.878	-0.875	-0.872	-0.871	-0.870	-0.870	-0.870	-0.871	-0.872	-0.874	-0.876	-0.879	-0.881	-0.885	-0.888	-0.891	-0.895	-0.899	-0.904	-0.909	-0.912	-0.919	-0.922	-0.928	-0.932	-0.936	-0.941	-0.945	-0.949	-0.951	-0.955	-0.958	-0.960	-0.961	-0.964	-0.964	-0.962	-0.962	-0.960	-0.959	-0.955	-0.951	-0.948	-0.942	-0.935	-0.928	-0.920	-0.911	-0.901	-0.890	-0.878	-0.865	-0.850	-0.834	-0.818	-0.801	-0.782	-0.764	-0.742	-0.722	-0.699	-0.676	-0.652	-0.628	-0.601	-0.576	-0.549	-0.520	-0.491	-0.462	-0.432	-0.401	-0.371	-0.339	-0.306	-0.274	-0.241	-0.208	-0.174	-0.140	-0.105	-0.071	-0.036	-0.002	0.032	0.066	0.101	0.135	0.169	0.202	0.236	0.271	0.305	0.338	0.370	0.402	0.435	0.466	0.498	0.528	0.558	0.586	0.615	0.644	0.671	0.699	0.725	0.751	0.776	0.801	0.825	0.849	0.871	0.894	0.916	0.938	0.959	0.978	0.999	1.018	1.036	1.054	1.072	1.089	1.105	1.121	1.138	1.152	1.168	1.182	1.198	1.211	1.226	1.240	1.252	1.268	1.280	1.294	1.306	1.319	1.332	1.345	1.358	1.369	1.382	1.395	1.408	1.419	1.431	1.444	1.455	1.466	1.478	1.490	1.501	1.512	1.524	1.535	1.546	1.558	1.568	1.578	1.589	1.598	1.608	1.618	1.626	1.635	1.644	1.652	1.659	1.666	1.672	1.678	1.682	1.688	1.691	1.695	1.698	1.700	1.702	1.704	1.704	1.704	1.702	1.701	1.699	1.695	1.692	1.689	1.684	1.678	1.670	1.664	1.656	1.648	1.640	1.630	1.621	1.611	1.600	1.590	1.578	1.566	1.554	1.541	1.528	1.515	1.500	1.486	1.474	1.459	1.445	1.430	1.415	1.401	1.386	1.371	1.356	1.341	1.326	1.312	1.298	1.282	1.268	1.254	1.239	1.225	1.211	1.196	1.182	1.169	1.155	1.141	1.129	1.116	1.102	1.090	1.078	1.065	1.052	1.040	1.028	1.016	1.005	0.992	0.981	0.971	0.959	0.948	0.938	0.928	0.918	0.906	0.896	0.888	0.878	0.868	0.858	0.849	0.840	0.831	0.821	0.814	0.805	0.798	0.789	0.780	0.772	0.764	0.758	0.750	0.742	0.735	0.729	0.722	0.716	0.710	0.705	0.699	0.694	0.688	0.682	0.678	0.672	0.668	0.662	0.659	0.655	0.651	0.648	0.644	0.641	0.638	0.635	0.632	0.630	0.628	0.626	0.624	0.622	0.621	0.620	0.619	0.619	0.619	0.619	0.618	0.618	0.619	0.619	0.620	0.620	0.621	0.622	0.624	0.625	0.626	0.629	0.630	0.632	0.635	0.638	0.639	0.641	0.644	0.645	0.648	0.650	0.654	0.655	0.658	0.660	0.661	0.665	0.666	0.668	0.670	0.670	0.672	0.674	0.672	0.674	0.674	0.672	0.672	0.670	0.669	0.665	0.664	0.659	0.656	0.651	0.646	0.641	0.635	0.628	0.621	0.614	0.605	0.598	0.588	0.578	0.568	0.556	0.545	0.535	0.522	0.511	0.499	0.486	0.472	0.460	0.446	0.434	0.420	0.406	0.392	0.379	0.368	0.354	0.341	0.330	0.319	0.308	0.298	0.289	0.280	0.272	0.266	0.260	0.255	0.251	0.249	0.248	0.248	0.249	0.251	0.255	0.259	0.266	0.274	0.282	0.292	0.305	0.318	0.332	0.349	0.366	0.386	0.406	0.428	0.451	0.475	0.500	0.526	0.554	0.581	0.611	0.641	0.672	0.704	0.736	0.769	0.801	0.836	0.869	0.902	0.938	0.970	1.005	1.039	1.071	1.106	1.139	1.171	1.202	1.232	1.264	1.294	1.321	1.349	1.376	1.401	1.425	1.449	1.469	1.490	1.509	1.526	1.544	1.559	1.571	1.582	1.594	1.602	1.610	1.615	1.619	1.622	1.622	1.624	1.621	1.618	1.614	1.608	1.600	1.591	1.581	1.571	1.559	1.545	1.531	1.518	1.500	1.482	1.465	1.446	1.428	1.406	1.385	1.365	1.342	1.320	1.298	1.274	1.250	1.226	1.204	1.180	1.156	1.134	1.110	1.086	1.064	1.041	1.019	0.996	0.975	0.954	0.932	0.911	0.892	0.871	0.852	0.834	0.815	0.796	0.779	0.762	0.746	0.730	0.715	0.699	0.685	0.670	0.656	0.644	0.630	0.619	0.606	0.595	0.584	0.572	0.561	0.550	0.539	0.528	0.516	0.505	0.492	0.481	0.469	0.456	0.442	0.429	0.415	0.401	0.385	0.369	0.352	0.336	0.318	0.300	0.281	0.261	0.241	0.221	0.199	0.175	0.152	0.129	0.104	0.079	0.052	0.026	0.000	-0.029	-0.056	-0.085	-0.112	-0.142	-0.172	-0.202	-0.232	-0.262	-0.292	-0.321	-0.351	-0.381	-0.411	-0.440	-0.468	-0.495	-0.524	-0.550	-0.576	-0.601	-0.626	-0.650	-0.672	-0.694	-0.715	-0.734	-0.752	-0.770	-0.785	-0.800	-0.814	-0.826	-0.836	-0.846	-0.855	-0.861	-0.868	-0.872	-0.875	-0.876	-0.878	-0.878	-0.875	-0.871	-0.868	-0.864	-0.858	-0.849	-0.841	-0.832	-0.822	-0.812	-0.800	-0.790	-0.778	-0.765	-0.752	-0.739	-0.725	-0.711	-0.696	-0.682	-0.669	-0.654	-0.640	-0.625	-0.611	-0.598	-0.585	-0.572	-0.560	-0.548	-0.536	-0.525	-0.515	-0.505	-0.496	-0.488	-0.480	-0.471	-0.465	-0.460	-0.455	-0.451	-0.449	-0.446	-0.444	-0.444	-0.442	-0.444	-0.445	-0.446	-0.449	-0.452	-0.456	-0.461	-0.466	-0.471	-0.476	-0.484	-0.491	-0.498	-0.506	-0.515	-0.524	-0.532	-0.541	-0.550	-0.560	-0.569	-0.579	-0.588	-0.598	-0.606	-0.615	-0.624	-0.632	-0.639	-0.646	-0.652	-0.659	-0.664	-0.669	-0.674	-0.676	-0.679	-0.682	-0.682	-0.684	-0.684	-0.684	-0.681	-0.680	-0.676	-0.672	-0.668	-0.662	-0.658	-0.650	-0.644	-0.635	-0.626	-0.616	-0.606	-0.595	-0.585	-0.572	-0.560	-0.548	-0.535	-0.520	-0.506	-0.492	-0.478	-0.462	-0.449	-0.434	-0.419	-0.404	-0.390	-0.375	-0.360	-0.346	-0.332	-0.318	-0.305	-0.291	-0.278	-0.265	-0.254	-0.240	-0.229	-0.218	-0.206	-0.196	-0.188	-0.178	-0.169	-0.161	-0.152	-0.145	-0.139	-0.131	-0.126	-0.120	-0.115	-0.110	-0.106	-0.102	-0.099	-0.095	-0.092	-0.090	-0.088	-0.086	-0.084	-0.082	-0.080	-0.079	-0.078	-0.076	-0.076	-0.076	-0.076	-0.076	-0.078	-0.078	-0.079	-0.079	-0.080	-0.081	-0.081	-0.082	-0.084	-0.085	-0.086	-0.089	-0.090	-0.092	-0.095	-0.098	-0.101	-0.104	-0.108	-0.111	-0.114	-0.118	-0.122	-0.126	-0.131	-0.135	-0.141	-0.146	-0.151	-0.159	-0.164	-0.170	-0.178	-0.184	-0.191	-0.199	-0.206	-0.214	-0.221	-0.229	-0.236	-0.244	-0.251	-0.259	-0.266	-0.274	-0.281	-0.289	-0.296	-0.304	-0.310	-0.318	-0.322	-0.330	-0.336	-0.341	-0.349	-0.354	-0.359	-0.364	-0.369	-0.374	-0.379	-0.382	-0.385	-0.389	-0.392	-0.395	-0.399	-0.400	-0.402	-0.404	-0.405	-0.408	-0.408	-0.408	-0.409	-0.409	-0.409	-0.409	-0.409	-0.408	-0.406	-0.405	-0.405	-0.402	-0.400	-0.399	-0.396	-0.394	-0.391	-0.389	-0.385	-0.382	-0.379	-0.376	-0.372	-0.369	-0.364	-0.360	-0.356	-0.351	-0.345	-0.341	-0.336	-0.331	-0.324	-0.319	-0.312	-0.306	-0.299	-0.292	-0.286	-0.278	-0.271	-0.264	-0.256	-0.249	-0.240	-0.232	-0.225	-0.218	-0.209	-0.200	-0.191	-0.184	-0.174	-0.166	-0.159	-0.151	-0.142	-0.135	-0.128	-0.120	-0.114	-0.106	-0.100	-0.094	-0.088	-0.081	-0.076	-0.070	-0.065	-0.061	-0.056	-0.052	-0.049	-0.046	-0.044	-0.041	-0.039	-0.038	-0.036	-0.036	-0.036	-0.038	-0.036	-0.038	-0.039	-0.040	-0.042	-0.045	-0.046	-0.049	-0.052	-0.055	-0.059	-0.061	-0.064	-0.068	-0.071	-0.075	-0.078	-0.081	-0.084	-0.086	-0.089	-0.091	-0.094	-0.094	-0.095	-0.095	-0.096	-0.096	-0.095	-0.095	-0.092	-0.091	-0.088	-0.084	-0.080	-0.075	-0.070	-0.062	-0.056	-0.049	-0.040	-0.031	-0.020	-0.010	0.000	0.012	0.025	0.039	0.052	0.066	0.080	0.096	0.111	0.128	0.144	0.160	0.178	0.196	0.212	0.231	0.250	0.266	0.285	0.304	0.321	0.339	0.359	0.376	0.394	0.410	0.426	0.444	0.460	0.476	0.492	0.507	0.524	0.538	0.551	0.565	0.578	0.590	0.601	0.612	0.622	0.632	0.641	0.649	0.658	0.664	0.671	0.676	0.681	0.685	0.689	0.691	0.694	0.696	0.698	0.699	0.699	0.699	0.699	0.698	0.696	0.695	0.692	0.691	0.688	0.684	0.680	0.676	0.671	0.668	0.662	0.658	0.651	0.646	0.641	0.635	0.629	0.622	0.616	0.610	0.602	0.596	0.589	0.582	0.574	0.566	0.559	0.550	0.541	0.534	0.524	0.515	0.504	0.495	0.484	0.474	0.464	0.451	0.441	0.429	0.416	0.405	0.391	0.379	0.366	0.354	0.339	0.325	0.311	0.298	0.282	0.269	0.254	0.240	0.225	0.211	0.198	0.184	0.169	0.156	0.144	0.130	0.119	0.106	0.096	0.085	0.076	0.068	0.059	0.051	0.045	0.039	0.034	0.030	0.026	0.024	0.022	0.021	0.021	0.022	0.025	0.028	0.032	0.038	0.044	0.050	0.059	0.066	0.076	0.088	0.098	0.110	0.122	0.135	0.149	0.162	0.178	0.192	0.208	0.222	0.238	0.255	0.271	0.288	0.302	0.319	0.336	0.351	0.368	0.382	0.399	0.414	0.428	0.442	0.458	0.471	0.482	0.495	0.506	0.518	0.528	0.539	0.549	0.556	0.564	0.572	0.580	0.588	0.594	0.599	0.604	0.610	0.615	0.619	0.624	0.628	0.629	0.632	0.636	0.638	0.641	0.642	0.645	0.646	0.649	0.651	0.654	0.658	0.661	0.665	0.668	0.672	0.676	0.681	0.688	0.692	0.699	0.708	0.716	0.725	0.734	0.742	0.752	0.765	0.776	0.789	0.801	0.816	0.830	0.846	0.861	0.878	0.895	0.912	0.931	0.950	0.970	0.991	1.010	1.032	1.054	1.076	1.099	1.121	1.142	1.166	1.189	1.212	1.238	1.260	1.284	1.306	1.329	1.351	1.375	1.398	1.419	1.441	1.462	1.484	1.504	1.524	1.544	1.561	1.579	1.596	1.612	1.628	1.642	1.655	1.669	1.680	1.691	1.701	1.710	1.719	1.726	1.732	1.738	1.742	1.746	1.748	1.750	1.750	1.750	1.748	1.746	1.742	1.738	1.732	1.726	1.719	1.711	1.704	1.694	1.682	1.671	1.661	1.649	1.636	1.622	1.610	1.595	1.580	1.565	1.550	1.535	1.519	1.502	1.485	1.469	1.451	1.432	1.415	1.398	1.379	1.361	1.342	1.324	1.305	1.286	1.268	1.249	1.230	1.212	1.194	1.176	1.156	1.138	1.119	1.100	1.081	1.064	1.045	1.026	1.008	0.988	0.969	0.950	0.931	0.912	0.892	0.875	0.856	0.838	0.819	0.800	0.781	0.762	0.745	0.728	0.710	0.692	0.675	0.658	0.641	0.624	0.608	0.590	0.575	0.560	0.544	0.530	0.515	0.501	0.488	0.475	0.461	0.449	0.438	0.426	0.415	0.405	0.395	0.386	0.379	0.369	0.361	0.355	0.349	0.342	0.336	0.330	0.326	0.321	0.318	0.314	0.311	0.308	0.306	0.304	0.302	0.301	0.299	0.299	0.299	0.298	0.296	0.296	0.296	0.295	0.295	0.295	0.295	0.294	0.292	0.291	0.291	0.291	0.290	0.289	0.288	0.285	0.285	0.282	0.281	0.278	0.276	0.274	0.270	0.268	0.265	0.262	0.260	0.258	0.255	0.251	0.249	0.248	0.244	0.241	0.239	0.236	0.234	0.232	0.231	0.230	0.229	0.229	0.229	0.229	0.229	0.230	0.230	0.232	0.235	0.236	0.240	0.242	0.245	0.249	0.254	0.258	0.262	0.268	0.272	0.278	0.282	0.289	0.295	0.300	0.305	0.310	0.315	0.320	0.325	0.330	0.335	0.338	0.342	0.345	0.348	0.349	0.351	0.351	0.351	0.350	0.349	0.346	0.342	0.339	0.334	0.326	0.321	0.311	0.304	0.294	0.282	0.271	0.259	0.245	0.231	0.216	0.200	0.184	0.166	0.150	0.131	0.112	0.094	0.074	0.054	0.034	0.012	-0.008	-0.028	-0.049	-0.069	-0.090	-0.110	-0.129	-0.148	-0.168	-0.186	-0.204	-0.220	-0.238	-0.252	-0.268	-0.282	-0.295	-0.308	-0.319	-0.329	-0.338	-0.346	-0.354	-0.360	-0.365	-0.369	-0.371	-0.372	-0.375	-0.374	-0.372	-0.370	-0.366	-0.361	-0.356	-0.350	-0.344	-0.335	-0.326	-0.318	-0.308	-0.296	-0.284	-0.272	-0.259	-0.246	-0.232	-0.218	-0.202	-0.188	-0.172	-0.158	-0.141	-0.125	-0.109	-0.092	-0.076	-0.060	-0.042	-0.026	-0.010	0.006	0.022	0.039	0.055	0.071	0.088	0.105	0.121	0.138	0.152	0.170	0.186	0.202	0.219	0.234	0.250	0.266	0.281	0.298	0.314	0.330	0.345	0.360	0.376	0.391	0.408	0.422	0.439	0.454	0.469	0.482	0.499	0.514	0.528	0.541	0.556	0.569	0.582	0.596	0.610	0.622	0.635	0.646	0.658	0.668	0.679	0.686	0.696	0.704	0.710	0.718	0.722	0.728	0.732	0.735	0.738	0.739	0.740	0.741	0.740	0.739	0.736	0.734	0.729	0.724	0.718	0.711	0.704	0.696	0.686	0.678	0.668	0.656	0.645	0.635	0.621	0.609	0.596	0.584	0.570	0.558	0.544	0.530	0.516	0.504	0.490	0.478	0.464	0.451	0.439	0.426	0.415	0.402	0.392	0.381	0.371	0.361	0.352	0.344	0.335	0.329	0.321	0.315	0.309	0.304	0.299	0.294	0.290	0.289	0.285	0.282	0.281	0.280	0.279	0.279	0.278	0.278	0.278	0.278	0.278	0.278	0.279	0.278	0.279	0.279	0.280	0.280	0.279	0.279	0.279	0.279	0.276	0.275	0.272	0.270	0.266	0.262	0.259	0.254	0.249	0.242	0.236	0.229	0.220	0.212	0.202	0.192	0.181	0.170	0.158	0.145	0.131	0.116	0.101	0.085	0.070	0.051	0.034	0.015	-0.004	-0.022	-0.044	-0.062	-0.084	-0.105	-0.128	-0.149	-0.172	-0.195	-0.218	-0.240	-0.264	-0.286	-0.311	-0.334	-0.359	-0.381	-0.405	-0.429	-0.451	-0.475	-0.498	-0.519	-0.541	-0.562	-0.582	-0.602	-0.621	-0.640	-0.659	-0.675	-0.691	-0.706	-0.721	-0.735	-0.749	-0.759	-0.770	-0.780	-0.789	-0.795	-0.801	-0.808	-0.811	-0.815	-0.815	-0.815	-0.815	-0.814	-0.811	-0.806	-0.801	-0.794	-0.788	-0.779	-0.770	-0.760	-0.749	-0.736	-0.724	-0.711	-0.696	-0.680	-0.665	-0.649	-0.632	-0.615	-0.598	-0.580	-0.562	-0.544	-0.525	-0.507	-0.488	-0.469	-0.451	-0.432	-0.414	-0.396	-0.379	-0.361	-0.345	-0.330	-0.314	-0.299	-0.284	-0.270	-0.258	-0.244	-0.232	-0.221	-0.211	-0.202	-0.194	-0.186	-0.178	-0.171	-0.166	-0.160	-0.158	-0.152	-0.150	-0.146	-0.145	-0.144	-0.142	-0.144	-0.142	-0.145	-0.146	-0.146	-0.149	-0.151	-0.154	-0.156	-0.159	-0.161	-0.164	-0.168	-0.171	-0.174	-0.178	-0.180	-0.182	-0.185	-0.189	-0.190	-0.192	-0.195	-0.196	-0.198	-0.198	-0.198	-0.198	-0.196	-0.196	-0.194	-0.192	-0.190	-0.186	-0.182	-0.180	-0.175	-0.169	-0.165	-0.159	-0.151	-0.145	-0.139	-0.130	-0.122	-0.115	-0.106	-0.096	-0.086	-0.076	-0.066	-0.055	-0.046	-0.035	-0.022	-0.011	0.001	0.012	0.026	0.039	0.051	0.064	0.076	0.090	0.102	0.116	0.129	0.141	0.155	0.168	0.180	0.194	0.206	0.220	0.232	0.246	0.259	0.271	0.284	0.296	0.308	0.319	0.331	0.342	0.354	0.365	0.376	0.388	0.398	0.408	0.419	0.428	0.438	0.446	0.458	0.465	0.475	0.482	0.490	0.499	0.506	0.514	0.520	0.526	0.532	0.538	0.544	0.548	0.551	0.556	0.559	0.562	0.564	0.566	0.569	0.569	0.570	0.571	0.570	0.569	0.568	0.566	0.565	0.562	0.560	0.556	0.551	0.548	0.544	0.539	0.532	0.528	0.521	0.515	0.507	0.499	0.492	0.484	0.476	0.468	0.459	0.449	0.440	0.430	0.421	0.411	0.401	0.391	0.381	0.370	0.360	0.350	0.339	0.329	0.318	0.306	0.295	0.285	0.274	0.264	0.252	0.241	0.231	0.220	0.210	0.199	0.189	0.178	0.168	0.158	0.146	0.138	0.126	0.115	0.105	0.095	0.084	0.072	0.062	0.051	0.040	0.030	0.019	0.008	-0.004	-0.014	-0.025	-0.038	-0.049	-0.059	-0.072	-0.084	-0.095	-0.108	-0.120	-0.131	-0.144	-0.156	-0.170	-0.182	-0.195	-0.209	-0.221	-0.235	-0.248	-0.261	-0.274	-0.286	-0.299	-0.312	-0.325	-0.338	-0.350	-0.362	-0.374	-0.386	-0.399	-0.410	-0.421	-0.432	-0.444	-0.454	-0.464	-0.474	-0.482	-0.491	-0.500	-0.507	-0.516	-0.522	-0.530	-0.536	-0.541	-0.548	-0.552	-0.558	-0.561	-0.565	-0.569	-0.571	-0.575	-0.578	-0.578	-0.580	-0.580	-0.582	-0.582	-0.582	-0.582	-0.582	-0.581	-0.581	-0.580	-0.579	-0.578	-0.578	-0.575	-0.574	-0.571	-0.570	-0.569	-0.566	-0.565	-0.564	-0.562	-0.561	-0.560	-0.559	-0.559	-0.558	-0.558	-0.558	-0.559	-0.559	-0.560	-0.560	-0.562	-0.565	-0.566	-0.570	-0.574	-0.578	-0.581	-0.585	-0.591	-0.596	-0.602	-0.609	-0.616	-0.625	-0.632	-0.642	-0.652	-0.662	-0.674	-0.685	-0.698	-0.710	-0.722	-0.736	-0.750	-0.765	-0.779	-0.795	-0.812	-0.829	-0.845	-0.864	-0.881	-0.898	-0.918	-0.936	-0.955	-0.974	-0.994	-1.012	-1.031	-1.050	-1.070	-1.089	-1.108	-1.125	-1.142	-1.160	-1.178	-1.194	-1.210	-1.224	-1.240	-1.252	-1.266	-1.276	-1.289	-1.298	-1.308	-1.315	-1.321	-1.326	-1.331	-1.334	-1.336	-1.336	-1.335	-1.332	-1.330	-1.325	-1.319	-1.311	-1.302	-1.292	-1.280	-1.269	-1.255	-1.239	-1.222	-1.205	-1.186	-1.166	-1.146	-1.124	-1.101	-1.078	-1.054	-1.028	-1.002	-0.976	-0.950	-0.922	-0.895	-0.865	-0.838	-0.809	-0.781	-0.752	-0.724	-0.695	-0.666	-0.640	-0.611	-0.584	-0.558	-0.531	-0.505	-0.479	-0.454	-0.429	-0.406	-0.382	-0.361	-0.339	-0.319	-0.298	-0.279	-0.260	-0.242	-0.225	-0.209	-0.194	-0.179	-0.165	-0.151	-0.140	-0.129	-0.118	-0.109	-0.100	-0.091	-0.084	-0.076	-0.070	-0.064	-0.059	-0.055	-0.050	-0.048	-0.045	-0.042	-0.040	-0.039	-0.039	-0.038	-0.038	-0.040	-0.041	-0.042	-0.046	-0.048	-0.052	-0.055	-0.060	-0.064	-0.069	-0.075	-0.080	-0.086	-0.094	-0.100	-0.108	-0.116	-0.124	-0.134	-0.141	-0.151	-0.161	-0.171	-0.181	-0.191	-0.202	-0.212	-0.224	-0.235	-0.246	-0.259	-0.270	-0.281	-0.292	-0.304	-0.315	-0.326	-0.338	-0.349	-0.359	-0.369	-0.379	-0.388	-0.398	-0.405	-0.412	-0.419	-0.426	-0.432	-0.438	-0.442	-0.446	-0.449	-0.451	-0.451	-0.451	-0.450	-0.449	-0.445	-0.441	-0.436	-0.432	-0.424	-0.418	-0.409	-0.400	-0.389	-0.376	-0.365	-0.352	-0.338	-0.322	-0.308	-0.291	-0.275	-0.258	-0.241	-0.222	-0.204	-0.185	-0.166	-0.146	-0.128	-0.108	-0.089	-0.069	-0.049	-0.030	-0.011	0.006	0.025	0.042	0.059	0.075	0.090	0.105	0.120	0.132	0.146	0.158	0.169	0.178	0.186	0.194	0.200	0.205	0.210	0.214	0.215	0.216	0.215	0.215	0.211	0.208	0.202	0.198	0.190	0.182	0.174	0.164	0.154	0.142	0.130	0.116	0.104	0.090	0.075	0.059	0.042	0.028	0.011	-0.008	-0.024	-0.041	-0.060	-0.078	-0.096	-0.114	-0.132	-0.151	-0.169	-0.188	-0.205	-0.222	-0.240	-0.258	-0.275	-0.290	-0.306	-0.321	-0.336	-0.350	-0.365	-0.379	-0.391	-0.404	-0.416	-0.428	-0.438	-0.448	-0.458	-0.465	-0.472	-0.480	-0.488	-0.491	-0.496	-0.501	-0.504	-0.507	-0.510	-0.511	-0.511	-0.512	-0.511	-0.510	-0.507	-0.505	-0.501	-0.498	-0.494	-0.490	-0.484	-0.478	-0.472	-0.465	-0.458	-0.450	-0.441	-0.432	-0.424	-0.415	-0.405	-0.394	-0.384	-0.374	-0.362	-0.351	-0.341	-0.330	-0.319	-0.308	-0.296	-0.285	-0.274	-0.262	-0.251	-0.240	-0.229	-0.218	-0.208	-0.196	-0.185	-0.175	-0.164	-0.154	-0.144	-0.134	-0.124	-0.114	-0.105	-0.095	-0.086	-0.078	-0.069	-0.060	-0.051	-0.042	-0.034	-0.026	-0.019	-0.010	-0.001	0.008	0.018	0.026	0.035	0.044	0.055	0.064	0.074	0.085	0.095	0.105	0.118	0.129	0.141	0.155	0.166	0.181	0.195	0.210	0.225	0.240	0.256	0.275	0.291	0.310	0.328	0.348	0.368	0.386	0.406	0.428	0.449	0.470	0.491	0.514	0.535	0.559	0.581	0.604	0.628	0.650	0.672	0.696	0.719	0.742	0.764	0.785	0.809	0.829	0.850	0.870	0.890	0.910	0.929	0.948	0.964	0.981	0.998	1.012	1.026	1.039	1.051	1.062	1.072	1.082	1.091	1.099	1.104	1.110	1.114	1.116	1.119	1.120	1.119	1.118	1.115	1.111	1.108	1.101	1.096	1.089	1.081	1.071	1.062	1.052	1.041	1.031	1.019	1.006	0.994	0.980	0.968	0.954	0.939	0.925	0.911	0.896	0.882	0.866	0.852	0.838	0.824	0.809	0.795	0.781	0.768	0.755	0.742	0.730	0.718	0.706	0.695	0.684	0.674	0.666	0.656	0.649	0.640	0.634	0.628	0.621	0.616	0.612	0.608	0.604	0.600	0.598	0.595	0.594	0.592	0.591	0.590	0.590	0.589	0.589	0.588	0.586	0.588	0.586	0.585	0.585	0.584	0.584	0.582	0.581	0.579	0.578	0.575	0.572	0.569	0.564	0.561	0.556	0.550	0.545	0.539	0.531	0.522	0.515	0.506	0.496	0.488	0.476	0.465	0.452	0.441	0.429	0.415	0.402	0.389	0.374	0.359	0.344	0.328	0.312	0.296	0.280	0.265	0.248	0.231	0.215	0.199	0.182	0.166	0.149	0.134	0.118	0.101	0.086	0.069	0.054	0.039	0.024	0.009	-0.006	-0.020	-0.034	-0.048	-0.062	-0.075	-0.089	-0.101	-0.114	-0.126	-0.138	-0.149	-0.160	-0.171	-0.182	-0.194	-0.204	-0.214	-0.224	-0.232	-0.241	-0.251	-0.259	-0.268	-0.275	-0.284	-0.291	-0.299	-0.306	-0.312	-0.319	-0.325	-0.332	-0.339	-0.344	-0.349	-0.355	-0.360	-0.365	-0.370	-0.374	-0.376	-0.380	-0.384	-0.386	-0.389	-0.389	-0.390	-0.391	-0.392	-0.392	-0.392	-0.394	-0.392	-0.391	-0.390	-0.389	-0.386	-0.384	-0.381	-0.379	-0.376	-0.372	-0.370	-0.368	-0.364	-0.360	-0.358	-0.354	-0.350	-0.348	-0.344	-0.339	-0.336	-0.334	-0.330	-0.328	-0.325	-0.322	-0.319	-0.316	-0.315	-0.312	-0.311	-0.309	-0.308	-0.306	-0.305	-0.304	-0.304	-0.302	-0.301	-0.302	-0.302	-0.302	-0.302	-0.304	-0.304	-0.305	-0.306	-0.306	-0.308	-0.309	-0.309	-0.309	-0.310	-0.309	-0.309	-0.309	-0.308	-0.306	-0.306	-0.304	-0.302	-0.300	-0.296	-0.294	-0.290	-0.286	-0.282	-0.278	-0.271	-0.266	-0.260	-0.254	-0.248	-0.240	-0.232	-0.224	-0.216	-0.208	-0.198	-0.188	-0.179	-0.169	-0.158	-0.148	-0.135	-0.125	-0.114	-0.102	-0.091	-0.080	-0.068	-0.056	-0.044	-0.032	-0.020	-0.008	0.005	0.015	0.029	0.040	0.051	0.062	0.075	0.086	0.098	0.109	0.120	0.131	0.141	0.152	0.164	0.174	0.184	0.195	0.206	0.216	0.226	0.235	0.246	0.256	0.268	0.278	0.288	0.298	0.309	0.319	0.330	0.340	0.350	0.361	0.371	0.382	0.392	0.402	0.414	0.425	0.435	0.446	0.458	0.469	0.479	0.490	0.501	0.514	0.525	0.535	0.546	0.558	0.569	0.580	0.590	0.602	0.614	0.624	0.634	0.646	0.656	0.666	100.000	5.000	2.000	1.000	7.000	0.000	0.000	0.000	0.000	0.000	0.000	0.000	0.000	0.000	0.000	0.000	0.000	0.000	2.436	2.450	2.464	2.478	2.492	2.506	2.519	2.532	2.545	2.558	2.569	2.580	2.591	2.601	2.612	2.624	2.632	2.642	2.652	2.662	2.671	2.680	2.690	2.698	2.706	2.715	2.722	2.730	2.739	2.745	2.752	2.761	2.769	2.776	2.784	2.791	2.800	2.808	2.815	2.824	2.831	2.840	2.850	2.858	2.868	2.876	2.886	2.895	2.906	2.918	2.928	2.939	2.951	2.964	2.976	2.989	3.001	3.014	3.029	3.042	3.056	3.071	3.088	3.101	3.118	3.134	3.149	3.165	3.182	3.199	3.214	3.230	3.248	3.265	3.280	3.298	3.314	3.330	3.346	3.361	3.378	3.392	3.408	3.422	3.436	3.450	3.464	3.475	3.486	3.499	3.510	3.519	3.528	3.536	3.545	3.551	3.556	3.562	3.566	3.569	3.571	3.574	3.574	3.574	3.572	3.570	3.566	3.564	3.559	3.554	3.546	3.539	3.530	3.521	3.511	3.500	3.488	3.476	3.464	3.449	3.435	3.421	3.406	3.390	3.374	3.358	3.341	3.324	3.306	3.289	3.271	3.254	3.236	3.219	3.200	3.184	3.165	3.149	3.131	3.114	3.099	3.082	3.066	3.051	3.038	3.022	3.009	2.996	2.982	2.971	2.960	2.949	2.939	2.929	2.920	2.910	2.902	2.896	2.889	2.882	2.878	2.872	2.869	2.866	2.862	2.860	2.859	2.856	2.856	2.856	2.856	2.858	2.858	2.859	2.861	2.864	2.866	2.869	2.871	2.875	2.879	2.881	2.885	2.889	2.892	2.896	2.900	2.905	2.909	2.912	2.915	2.919	2.922	2.925	2.929	2.931	2.934	2.938	2.939	2.941	2.942	2.945	2.946	2.948	2.948	2.949	2.949	2.949	2.950	2.949	2.949	2.948	2.945	2.945	2.942	2.940	2.939	2.936	2.934	2.931	2.928	2.925	2.921	2.918	2.912	2.910	2.905	2.901	2.896	2.892	2.888	2.884	2.880	2.874	2.869	2.865	2.860	2.855	2.850	2.845	2.839	2.835	2.829	2.824	2.819	2.814	2.809	2.804	2.799	2.792	2.788	2.784	2.779	2.774	2.770	2.764	2.759	2.755	2.750	2.746	2.740	2.735	2.730	2.726	2.722	2.718	2.712	2.708	2.702	2.698	2.691	2.688	2.682	2.676	2.671	2.666	2.661	2.656	2.651	2.645	2.640	2.635	2.629	2.622	2.618	2.611	2.605	2.600	2.594	2.588	2.581	2.575	2.569	2.564	2.558	2.551	2.545	2.539	2.534	2.529	2.522	2.518	2.511	2.506	2.501	2.496	2.494	2.489	2.484	2.481	2.478	2.475	2.471	2.469	2.466	2.465	2.464	2.462	2.461	2.461	2.461	2.462	2.462	2.462	2.465	2.466	2.468	2.471	2.474	2.476	2.479	2.482	2.486	2.490	2.494	2.498	2.501	2.506	2.511	2.514	2.519	2.524	2.528	2.531	2.536	2.540	2.544	2.546	2.550	2.552	2.556	2.559	2.560	2.562	2.564	2.564	2.565	2.566	2.565	2.565	2.564	2.562	2.560	2.558	2.555	2.551	2.549	2.544	2.540	2.534	2.529	2.522	2.516	2.509	2.502	2.494	2.486	2.479	2.470	2.461	2.451	2.441	2.431	2.422	2.412	2.401	2.390	2.379	2.368	2.358	2.346	2.334	2.322	2.311	2.299	2.286	2.275	2.262	2.250	2.238	2.225	2.212	2.200	2.188	2.175	2.161	2.149	2.135	2.122	2.109	2.096	2.082	2.070	2.055	2.042	2.029	2.014	2.000	1.986	1.970	1.956	1.941	1.925	1.910	1.894	1.878	1.861	1.845	1.826	1.809	1.791	1.774	1.755	1.736	1.718	1.699	1.679	1.659	1.639	1.618	1.596	1.576	1.555	1.534	1.511	1.489	1.468	1.445	1.424	1.400	1.378	1.355	1.332	1.310	1.288	1.265	1.242	1.221	1.198	1.176	1.154	1.132	1.111	1.089	1.069	1.049	1.028	1.008	0.990	0.970	0.952	0.932	0.915	0.898	0.881	0.865	0.849	0.834	0.820	0.805	0.791	0.779	0.766	0.754	0.742	0.731	0.721	0.712	0.701	0.692	0.685	0.678	0.669	0.662	0.656	0.651	0.645	0.640	0.636	0.631	0.628	0.625	0.621	0.619	0.618	0.616	0.614	0.612	0.612	0.610	0.610	0.610	0.611	0.610	0.611	0.612	0.612	0.615	0.615	0.618	0.618	0.619	0.621	0.622	0.625	0.625	0.628	0.630	0.630	0.632	0.635	0.635	0.636	0.638	0.639	0.640	0.641	0.641	0.641	0.641	0.642	0.642	0.641	0.641	0.640	0.639	0.639	0.636	0.634	0.632	0.630	0.628	0.625	0.621	0.619	0.615	0.610	0.606	0.602	0.598	0.592	0.588	0.582	0.576	0.571	0.565	0.560	0.555	0.548	0.542	0.538	0.531	0.525	0.520	0.514	0.509	0.504	0.499	0.495	0.489	0.485	0.481	0.478	0.475	0.471	0.470	0.468	0.466	0.465	0.465	0.466	0.466	0.468	0.469	0.471	0.475	0.479	0.481	0.488	0.492	0.499	0.505	0.512	0.520	0.529	0.538	0.548	0.558	0.568	0.579	0.590	0.601	0.615	0.628	0.641	0.654	0.668	0.681	0.696	0.711	0.725	0.741	0.755	0.771	0.788	0.801	0.818	0.834	0.849	0.865	0.880	0.895	0.911	0.926	0.941	0.956	0.970	0.985	1.000	1.014	1.026	1.041	1.054	1.068	1.081	1.092	1.106	1.119	1.130	1.142	1.155	1.165	1.178	1.188	1.199	1.210	1.220	1.230	1.240	1.251	1.260	1.271	1.280	1.289	1.299	1.310	1.319	1.328	1.339	1.349	1.358	1.368	1.378	1.389	1.400	1.410	1.421	1.432	1.444	1.455	1.468	1.480	1.492	1.506	1.520	1.534	1.548	1.562	1.578	1.592	1.608	1.624	1.640	1.656	1.674	1.691	1.710	1.728	1.746	1.765	1.784	1.802	1.822	1.842	1.862	1.882	1.902	1.924	1.942	1.964	1.984	2.004	2.025	2.044	2.065	2.084	2.104	2.122	2.141	2.160	2.178	2.195	2.212	2.229	2.245	2.260	2.276	2.290	2.302	2.316	2.329	2.339	2.350	2.360	2.368	2.376	2.384	2.390	2.396	2.399	2.404	2.406	2.408	2.409	2.409	2.408	2.406	2.404	2.400	2.396	2.391	2.385	2.379	2.371	2.364	2.355	2.344	2.335	2.324	2.312	2.301	2.288	2.275	2.261	2.246	2.232	2.218	2.202	2.188	2.170	2.155	2.138	2.122	2.105	2.088	2.070	2.054	2.035	2.018	2.000	1.982	1.964	1.946	1.929	1.911	1.894	1.876	1.859	1.841	1.824	1.806	1.789	1.772	1.754	1.736	1.720	1.702	1.685	1.669	1.652	1.635	1.619	1.602	1.585	1.569	1.554	1.538	1.521	1.505	1.489	1.472	1.458	1.442	1.426	1.410	1.395	1.380	1.365	1.350	1.335	1.320	1.305	1.291	1.278	1.262	1.249	1.234	1.221	1.208	1.195	1.181	1.170	1.158	1.145	1.134	1.122	1.111	1.101	1.090	1.081	1.072	1.062	1.054	1.046	1.038	1.030	1.024	1.016	1.010	1.005	0.999	0.994	0.989	0.985	0.981	0.978	0.975	0.971	0.969	0.966	0.965	0.962	0.960	0.959	0.958	0.955	0.954	0.952	0.951	0.950	0.949	0.948	0.946	0.945	0.942	0.941	0.940	0.939	0.936	0.934	0.931	0.928	0.925	0.922	0.919	0.915	0.911	0.908	0.902	0.898	0.892	0.888	0.881	0.878	0.871	0.864	0.858	0.851	0.845	0.838	0.830	0.824	0.816	0.809	0.801	0.794	0.785	0.779	0.771	0.764	0.756	0.749	0.742	0.736	0.728	0.722	0.715	0.710	0.705	0.699	0.694	0.688	0.684	0.679	0.675	0.671	0.668	0.665	0.661	0.659	0.656	0.655	0.652	0.651	0.650	0.649	0.648	0.649	0.648	0.648	0.649	0.649	0.649	0.649	0.650	0.651	0.652	0.654	0.655	0.655	0.656	0.658	0.659	0.660	0.662	0.662	0.664	0.665	0.666	0.668	0.668	0.670	0.671	0.672	0.674	0.675	0.678	0.679	0.681	0.682	0.685	0.686	0.690	0.694	0.696	0.700	0.702	0.706	0.712	0.716	0.722	0.728	0.735	0.742	0.750	0.758	0.768	0.776	0.788	0.798	0.810	0.822	0.835	0.850	0.865	0.880	0.896	0.914	0.932	0.951	0.970	0.991	1.011	1.032	1.055	1.079	1.102	1.126	1.151	1.176	1.202	1.230	1.256	1.284	1.311	1.340	1.368	1.398	1.425	1.455	1.484	1.514	1.544	1.572	1.602	1.631	1.661	1.690	1.719	1.748	1.776	1.804	1.832	1.860	1.886	1.914	1.940	1.965	1.990	2.015	2.039	2.062	2.086	2.109	2.130	2.152	2.172	2.192	2.212	2.230	2.249	2.266	2.282	2.299	2.315	2.329	2.342	2.358	2.370	2.382	2.395	2.405	2.415	2.426	2.436	2.444	2.452	2.461	2.469	2.475	2.481	2.488	2.492	2.498	2.502	2.506	2.510	2.515	2.518	2.519	2.521	2.522	2.525	2.526	2.528	2.528	2.529	2.529	2.528	2.529	2.528	2.528	2.525	2.525	2.524	2.522	2.521	2.520	2.518	2.518	2.515	2.515	2.512	2.511	2.509	2.508	2.506	2.505	2.502	2.501	2.500	2.499	2.499	2.498	2.496	2.495	2.495	2.494	2.494	2.492	2.491	2.491	2.490	2.491	2.490	2.490	2.489	2.489	2.488	2.488	2.485	2.484	2.484	2.481	2.480	2.478	2.475	2.472	2.470	2.466	2.464	2.459	2.455	2.450	2.445	2.440	2.432	2.426	2.420	2.411	2.402	2.395	2.386	2.376	2.365	2.354	2.342	2.330	2.318	2.304	2.290	2.275	2.260	2.245	2.229	2.211	2.195	2.178	2.159	2.140	2.121	2.102	2.082	2.062	2.042	2.022	2.001	1.981	1.960	1.940	1.918	1.898	1.876	1.855	1.834	1.814	1.791	1.771	1.751	1.730	1.710	1.690	1.671	1.651	1.632	1.615	1.598	1.579	1.561	1.545	1.529	1.514	1.499	1.484	1.470	1.456	1.444	1.431	1.419	1.408	1.396	1.388	1.376	1.368	1.360	1.352	1.345	1.339	1.332	1.328	1.324	1.319	1.316	1.312	1.310	1.309	1.306	1.305	1.305	1.305	1.305	1.305	1.305	1.306	1.309	1.310	1.311	1.314	1.316	1.320	1.322	1.326	1.330	1.332	1.336	1.340	1.344	1.346	1.351	1.354	1.358	1.361	1.364	1.368	1.369	1.372	1.375	1.378	1.380	1.382	1.382	1.385	1.385	1.386	1.386	1.388	1.386	1.388	1.386	1.385	1.384	1.382	1.380	1.379	1.375	1.374	1.370	1.366	1.362	1.359	1.355	1.351	1.346	1.342	1.338	1.331	1.328	1.321	1.318	1.312	1.306	1.302	1.296	1.292	1.288	1.281	1.278	1.274	1.269	1.264	1.260	1.256	1.254	1.250	1.248	1.245	1.244	1.241	1.240	1.240	1.240	1.240	1.241	1.241	1.244	1.246	1.249	1.252	1.258	1.261	1.266	1.271	1.279	1.285	1.291	1.299	1.308	1.316	1.325	1.335	1.345	1.355	1.366	1.378	1.389	1.400	1.412	1.425	1.438	1.450	1.462	1.475	1.489	1.500	1.512	1.525	1.539	1.551	1.564	1.575	1.588	1.598	1.609	1.619	1.630	1.640	1.649	1.658	1.666	1.674	1.680	1.686	1.692	1.696	1.701	1.705	1.709	1.711	1.712	1.712	1.712	1.712	1.711	1.709	1.706	1.704	1.700	1.695	1.690	1.685	1.679	1.672	1.665	1.659	1.650	1.644	1.634	1.625	1.618	1.608	1.599	1.590	1.581	1.571	1.562	1.552	1.545	1.535	1.526	1.519	1.511	1.504	1.496	1.489	1.484	1.478	1.471	1.466	1.462	1.459	1.455	1.452	1.450	1.449	1.446	1.445	1.445	1.446	1.446	1.448	1.449	1.450	1.452	1.456	1.459	1.462	1.465	1.470	1.474	1.478	1.481	1.486	1.490	1.495	1.499	1.504	1.508	1.511	1.515	1.519	1.521	1.525	1.526	1.530	1.531	1.532	1.532	1.535	1.534	1.534	1.532	1.531	1.529	1.526	1.522	1.519	1.515	1.510	1.505	1.499	1.492	1.486	1.478	1.470	1.461	1.452	1.444	1.435	1.425	1.415	1.404	1.392	1.382	1.371	1.360	1.348	1.335	1.324	1.311	1.299	1.286	1.274	1.261	1.248	1.235	1.221	1.210	1.196	1.184	1.170	1.158	1.145	1.132	1.120	1.108	1.095	1.084	1.071	1.058	1.046	1.034	1.022	1.010	0.999	0.986	0.975	0.962	0.951	0.940	0.928	0.916	0.906	0.894	0.882	0.871	0.860	0.849	0.838	0.828	0.816	0.805	0.794	0.784	0.774	0.762	0.752	0.742	0.732	0.722	0.714	0.704	0.695	0.686	0.678	0.669	0.660	0.654	0.646	0.640	0.632	0.626	0.620	0.615	0.610	0.606	0.602	0.599	0.596	0.594	0.591	0.591	0.590	0.590	0.590	0.591	0.592	0.595	0.598	0.600	0.604	0.608	0.612	0.618	0.624	0.629	0.634	0.640	0.648	0.655	0.662	0.669	0.676	0.684	0.691	0.699	0.706	0.712	0.720	0.728	0.735	0.740	0.748	0.754	0.759	0.764	0.769	0.772	0.775	0.779	0.781	0.784	0.784	0.785	0.785	0.784	0.782	0.780	0.778	0.775	0.770	0.765	0.760	0.754	0.746	0.740	0.731	0.724	0.715	0.706	0.695	0.685	0.675	0.665	0.655	0.644	0.632	0.622	0.611	0.600	0.590	0.579	0.569	0.559	0.549	0.540	0.530	0.521	0.514	0.506	0.499	0.492	0.486	0.481	0.478	0.472	0.470	0.468	0.465	0.464	0.464	0.464	0.465	0.466	0.470	0.471	0.476	0.480	0.485	0.491	0.498	0.504	0.511	0.518	0.525	0.534	0.542	0.551	0.560	0.569	0.579	0.588	0.598	0.608	0.616	0.626	0.636	0.644	0.654	0.662	0.671	0.680	0.688	0.695	0.702	0.710	0.718	0.725	0.730	0.736	0.741	0.748	0.751	0.756	0.760	0.764	0.768	0.770	0.774	0.776	0.779	0.781	0.782	0.785	0.786	0.788	0.789	0.790	0.791	0.792	0.794	0.794	0.795	0.796	0.798	0.799	0.801	0.802	0.805	0.806	0.809	0.812	0.815	0.819	0.822	0.825	0.830	0.835	0.841	0.845	0.852	0.858	0.866	0.872	0.880	0.889	0.898	0.906	0.915	0.926	0.936	0.946	0.958	0.970	0.980	0.994	1.006	1.019	1.030	1.045	1.058	1.072	1.088	1.100	1.115	1.130	1.145	1.160	1.175	1.190	1.204	1.219	1.235	1.249	1.264	1.278	1.292	1.306	1.320	1.332	1.346	1.359	1.372	1.384	1.395	1.408	1.418	1.428	1.436	1.446	1.454	1.461	1.469	1.476	1.481	1.486	1.491	1.496	1.499	1.501	1.504	1.505	1.506	1.505	1.505	1.502	1.501	1.498	1.494	1.490	1.486	1.481	1.475	1.468	1.460	1.452	1.445	1.438	1.428	1.419	1.409	1.399	1.389	1.378	1.368	1.355	1.345	1.332	1.322	1.311	1.299	1.289	1.276	1.265	1.255	1.244	1.234	1.224	1.214	1.204	1.194	1.186	1.178	1.170	1.162	1.155	1.149	1.144	1.139	1.134	1.130	1.126	1.124	1.121	1.120	1.119	1.118	1.119	1.119	1.120	1.122	1.124	1.126	1.130	1.134	1.139	1.141	1.146	1.151	1.158	1.162	1.169	1.175	1.180	1.186	1.191	1.198	1.204	1.209	1.214	1.219	1.224	1.229	1.231	1.236	1.238	1.241	1.242	1.245	1.245	1.245	1.245	1.244	1.241	1.239	1.236	1.232	1.228	1.222	1.218	1.211	1.204	1.196	1.188	1.179	1.169	1.159	1.149	1.136	1.126	1.112	1.100	1.088	1.075	1.061	1.049	1.034	1.020	1.006	0.991	0.979	0.964	0.950	0.935	0.921	0.908	0.894	0.880	0.866	0.852	0.839	0.826	0.814	0.802	0.790	0.778	0.766	0.755	0.744	0.734	0.722	0.711	0.701	0.692	0.682	0.672	0.662	0.654	0.645	0.636	0.628	0.619	0.610	0.601	0.592	0.584	0.576	0.568	0.559	0.551	0.542	0.534	0.526	0.518	0.510	0.502	0.494	0.485	0.478	0.470	0.461	0.454	0.446	0.438	0.430	0.422	0.415	0.408	0.400	0.392	0.386	0.379	0.372	0.366	0.359	0.352	0.348	0.342	0.336	0.331	0.326	0.320	0.316	0.311	0.306	0.301	0.296	0.292	0.288	0.284	0.279	0.275	0.270	0.265	0.261	0.256	0.249	0.244	0.239	0.231	0.225	0.218	0.210	0.202	0.194	0.185	0.175	0.165	0.154	0.144	0.131	0.119	0.105	0.092	0.078	0.062	0.046	0.031	0.014	-0.004	-0.021	-0.039	-0.058	-0.078	-0.096	-0.116	-0.136	-0.156	-0.178	-0.199	-0.219	-0.240	-0.261	-0.282	-0.302	-0.322	-0.344	-0.364	-0.384	-0.402	-0.421	-0.439	-0.456	-0.472	-0.490	-0.505	-0.519	-0.532	-0.545	-0.558	-0.568	-0.576	-0.586	-0.594	-0.600	-0.605	-0.609	-0.611	-0.612	-0.614	-0.612	-0.611	-0.608	-0.604	-0.599	-0.591	-0.585	-0.578	-0.568	-0.556	-0.545	-0.532	-0.519	-0.504	-0.490	-0.474	-0.456	-0.440	-0.421	-0.404	-0.385	-0.365	-0.345	-0.326	-0.305	-0.284	-0.262	-0.241	-0.220	-0.199	-0.178	-0.158	-0.135	-0.114	-0.092	-0.072	-0.050	-0.030	-0.010	0.011	0.030	0.050	0.070	0.089	0.108	0.125	0.144	0.161	0.178	0.194	0.210	0.226	0.242	0.258	0.271	0.285	0.300	0.312	0.325	0.338	0.350	0.361	0.374	0.385	0.395	0.405	0.415	0.425	0.435	0.444	0.454	0.462	0.471	0.478	0.486	0.495	0.502	0.510	0.518	0.525	0.532	0.540	0.548	0.554	0.562	0.569	0.576	0.582	0.590	0.596	0.602	0.610	0.616	0.624	0.630	0.638	0.644	0.651	0.658	0.664	0.671	0.678	0.684	0.690	0.698	0.704	0.709	0.716	0.722	0.728	0.734	0.740	0.745	0.750	0.756	0.760	0.766	0.771	0.775	0.780	0.784	0.788	0.792	0.796	0.799	0.801	0.805	0.808	0.810	0.811	0.814	0.815	0.816	0.818	0.819	0.819	0.820	0.819	0.819	0.819	0.818	0.816	0.816	0.815	0.814	0.814	0.811	0.810	0.808	0.806	0.804	0.802	0.800	0.798	0.796	0.794	0.791	0.790	0.786	0.784	0.781	0.779	0.778	0.775	0.774	0.771	0.769	0.766	0.765	0.762	0.760	0.758	0.756	0.755	0.754	0.752	0.750	0.749	0.748	0.745	0.745	0.742	0.741	0.740	0.738	0.736	0.736	0.735	0.732	0.731	0.731	0.729	0.728	0.726	0.724	0.722	0.720	0.719	0.718	0.716	0.714	0.711	0.709	0.706	0.704	0.701	0.700	0.696	0.692	0.690	0.686	0.682	0.679	0.675	0.671	0.668	0.662	0.658	0.652	0.648	0.642	0.638	0.632	0.628	0.620	0.615	0.609	0.601	0.596	0.589	0.582	0.575	0.568	0.561	0.554	0.545	0.539	0.531	0.522	0.516	0.509	0.500	0.494	0.486	0.478	0.471	0.464	0.458	0.450	0.445	0.438	0.432	0.428	0.421	0.418	0.412	0.408	0.405	0.401	0.399	0.398	0.396	0.396	0.395	0.396	0.396	0.399	0.401	0.404	0.408	0.412	0.418	0.424	0.430	0.438	0.445	0.454	0.464	0.475	0.486	0.498	0.509	0.522	0.535	0.549	0.562	0.579	0.594	0.610	0.626	0.644	0.660	0.678	0.695	0.714	0.731	0.750	0.768	0.786	0.805	0.822	0.841	0.859	0.879	0.895	0.914	0.932	0.949	0.966	0.984	1.000	1.016	1.032	1.048	1.062	1.078	1.091	1.105	1.118	1.131	1.144	1.155	1.168	1.178	1.188	1.198	1.206	1.216	1.225	1.232	1.239	1.246	1.254	1.259	1.264	1.270	1.274	1.278	1.281	1.285	1.288	1.290	1.292	1.295	1.295	1.296	1.298	1.298	1.298	1.298	1.296	1.295	1.295	1.294	1.292	1.290	1.289	1.285	1.282	1.280	1.276	1.272	1.269	1.265	1.260	1.256	1.251	1.246	1.242	1.236	1.231	1.225	1.220	1.214	1.206	1.201	1.194	1.188	1.181	1.174	1.166	1.158	1.151	1.144	1.135	1.126	1.119	1.111	1.102	1.094	1.085	1.076	1.068	1.059	1.050	1.041	1.031	1.022	1.014	1.005	0.995	0.986	0.978	0.968	0.959	0.950	0.941	0.932	0.925	0.915	0.908	0.899	0.891	0.882	0.876	0.869	0.861	0.855	0.849	0.841	0.835	0.829	0.824	0.818	0.811	0.808	0.802	0.798	0.794	0.789	0.786	0.781	0.779	0.776	0.772	0.770	0.768	0.766	0.762	0.761	0.760	0.758	0.756	0.755	0.754	0.752	0.751	0.749	0.748	0.745	0.742	0.741	0.739	0.736	0.734	0.731	0.728	0.724	0.721	0.718	0.714	0.709	0.704	0.698	0.692	0.685	0.679	0.671	0.665	0.656	0.648	0.639	0.629	0.619	0.609	0.598	0.586	0.575	0.562	0.550	0.536	0.524	0.509	0.494	0.480	0.466	0.450	0.435	0.419	0.402	0.386	0.370	0.354	0.338	0.320	0.302	0.286	0.270	0.252	0.236	0.220	0.204	0.188	0.171	0.155	0.140	0.125	0.110	0.095	0.081	0.069	0.055	0.042	0.030	0.019	0.006	-0.004	-0.014	-0.024	-0.031	-0.040	-0.048	-0.054	-0.060	-0.065	-0.069	-0.074	-0.078	-0.079	-0.081	-0.082	-0.084	-0.084	-0.081	-0.080	-0.079	-0.076	-0.072	-0.069	-0.064	-0.060	-0.055	-0.048	-0.042	-0.035	-0.028	-0.021	-0.012	-0.005	0.004	0.010	0.019	0.028	0.036	0.045	0.054	0.060	0.069	0.076	0.084	0.091	0.098	0.104	0.110	0.116	0.120	0.125	0.129	0.132	0.135	0.136	0.138	0.139	0.138	0.138	0.135	0.134	0.130	0.126	0.121	0.115	0.110	0.102	0.095	0.086	0.078	0.068	0.058	0.046	0.034	0.022	0.009	-0.004	-0.018	-0.031	-0.046	-0.060	-0.076	-0.091	-0.106	-0.122	-0.139	-0.155	-0.170	-0.186	-0.201	-0.218	-0.232	-0.248	-0.264	-0.279	-0.292	-0.308	-0.321	-0.336	-0.349	-0.362	-0.374	-0.385	-0.398	-0.409	-0.419	-0.429	-0.439	-0.448	-0.456	-0.465	-0.471	-0.479	-0.486	-0.491	-0.498	-0.501	-0.507	-0.510	-0.515	-0.518	-0.520	-0.524	-0.525	-0.528	-0.530	-0.531	-0.531	-0.532	-0.532	-0.534	-0.534	-0.534	-0.534	-0.535	-0.534	-0.534	-0.532	-0.532	-0.531	-0.532	-0.532	-0.531	-0.531	-0.531	-0.531	-0.531	-0.531	-0.532	-0.534	-0.534	-0.535	-0.538	-0.538	-0.540	-0.542	-0.545	-0.548	-0.550	-0.554	-0.558	-0.561	-0.566	-0.570	-0.574	-0.580	-0.586	-0.591	-0.599	-0.605	-0.612	-0.619	-0.626	-0.635	-0.642	-0.651	-0.661	-0.670	-0.680	-0.689	-0.700	-0.710	-0.720	-0.731	-0.742	-0.754	-0.765	-0.776	-0.789	-0.800	-0.812	-0.822	-0.835	-0.848	-0.859	-0.870	-0.881	-0.892	-0.904	-0.914	-0.924	-0.934	-0.944	-0.954	-0.962	-0.971	-0.979	-0.986	-0.992	-0.999	-1.005	-1.010	-1.014	-1.018	-1.020	-1.022	-1.022	-1.025	-1.024	-1.024	-1.021	-1.019	-1.015	-1.011	-1.006	-1.000	-0.994	-0.988	-0.979	-0.970	-0.961	-0.951	-0.941	-0.929	-0.919	-0.906	-0.892	-0.880	-0.866	-0.852	-0.839	-0.824	-0.810	-0.794	-0.780	-0.765	-0.749	-0.734	-0.719	-0.704	-0.689	-0.674	-0.659	-0.645	-0.630	-0.616	-0.601	-0.588	-0.575	-0.562	-0.550	-0.538	-0.526	-0.515	-0.504	-0.494	-0.482	-0.472	-0.464	-0.455	-0.446	-0.436	-0.429	-0.421	-0.414	-0.406	-0.400	-0.394	-0.386	-0.381	-0.374	-0.369	-0.364	-0.358	-0.352	-0.346	-0.341	-0.336	-0.331	-0.325	-0.321	-0.315	-0.311	-0.305	-0.300	-0.294	-0.290	-0.284	-0.279	-0.274	-0.268	-0.262	-0.256	-0.251	-0.246	-0.240	-0.234	-0.229	-0.222	-0.218	-0.211	-0.205	-0.199	-0.192	-0.186	-0.180	-0.174	-0.168	-0.161	-0.155	-0.149	-0.142	-0.136	-0.129	-0.121	-0.114	-0.106	-0.100	-0.092	-0.085	-0.076	-0.069	-0.060	-0.051	-0.042	-0.032	-0.022	-0.012	-0.002	0.010	0.020	0.032	0.044	0.058	0.071	0.085	0.100	0.114	0.130	0.145	0.161	0.180	0.196	0.215	0.234	0.252	0.271	0.292	0.312	0.334	0.355	0.376	0.399	0.420	0.444	0.466	0.490	0.512	0.536	0.560	0.584	0.608	0.631	0.655	0.678	0.701	0.724	0.746	0.769	0.791	0.812	0.835	0.855	0.875	0.895	0.914	0.934	0.951	0.969	0.985	1.000	1.015	1.029	1.044	1.055	1.068	1.078	1.089	1.096	1.105	1.114	1.119	1.125	1.129	1.131	1.135	1.136	1.136	1.136	1.134	1.132	1.129	1.125	1.121	1.114	1.108	1.100	1.091	1.084	1.074	1.064	1.052	1.039	1.028	1.014	1.000	0.986	0.971	0.956	0.940	0.922	0.908	0.890	0.872	0.855	0.838	0.818	0.800	0.781	0.762	0.744	0.724	0.705	0.686	0.666	0.648	0.629	0.609	0.590	0.571	0.552	0.535	0.516	0.498	0.480	0.461	0.445	0.428	0.409	0.392	0.375	0.360	0.342	0.326	0.310	0.296	0.280	0.265	0.250	0.236	0.222	0.208	0.194	0.180	0.166	0.154	0.141	0.128	0.115	0.102	0.090	0.079	0.066	0.054	0.042	0.030	0.019	0.006	-0.006	-0.018	-0.028	-0.040	-0.051	-0.062	-0.072	-0.085	-0.096	-0.106	-0.118	-0.126	-0.138	-0.148	-0.158	-0.168	-0.176	-0.185	-0.195	-0.204	-0.212	-0.220	-0.226	-0.234	-0.241	-0.248	-0.254	-0.259	-0.264	-0.268	-0.272	-0.276	-0.278	-0.280	-0.282	-0.284	-0.282	-0.282	-0.281	-0.280	-0.278	-0.275	-0.272	-0.268	-0.262	-0.258	-0.251	-0.244	-0.236	-0.229	-0.221	-0.211	-0.201	-0.190	-0.180	-0.169	-0.155	-0.144	-0.130	-0.116	-0.104	-0.089	-0.075	-0.060	-0.044	-0.029	-0.012	0.004	0.019	0.036	0.052	0.069	0.086	0.102	0.119	0.136	0.154	0.170	0.186	0.202	0.220	0.236	0.252	0.268	0.284	0.300	0.314	0.330	0.344	0.359	0.372	0.386	0.400	0.412	0.425	0.438	0.450	0.461	0.472	0.484	0.494	0.504	0.512	0.521	0.530	0.538	0.545	0.552	0.560	0.565	0.570	0.576	0.580	0.585	0.589	0.594	0.596	0.599	0.602	0.604	0.606	0.608	0.610	0.610	0.611	0.612	0.612	0.614	0.614	0.614	0.615	0.615	0.616	0.616	0.618	0.618	0.620	0.620	0.621	0.622	0.625	0.626	0.629	0.632	0.635	0.638	0.641	0.646	0.650	0.656	0.661	0.668	0.672	0.680	0.689	0.696	0.704	0.712	0.721	0.731	0.741	0.752	0.762	0.774	0.785	0.799	0.810	0.824	0.836	0.850	0.864	0.878	0.890	0.905	0.919	0.934	0.949	0.962	0.978	0.992	1.006	1.021	1.034	1.048	1.062	1.075	1.088	1.100	1.112	1.125	1.136	1.146	1.158	1.166	1.178	1.185	1.194	1.201	1.209	1.214	1.221	1.226	1.231	1.234	1.238	1.240	1.241	1.242	1.244	1.244	1.244	1.241	1.241	1.238	1.235	1.231	1.226	1.222	1.218	1.211	1.205	1.198	1.191	1.182	1.175	1.166	1.158	1.149	1.140	1.131	1.120	1.110	1.100	1.090	1.080	1.069	1.059	1.048	1.038	1.026	1.016	1.005	0.995	0.985	0.975	0.965	0.956	0.946	0.938	0.929	0.921	0.914	0.906	0.900	0.894	0.888	0.882	0.878	0.874	0.870	0.868	0.866	0.865	0.864	0.864	0.865	0.866	0.869	0.872	0.876	0.881	0.886	0.894	0.899	0.908	0.918	0.926	0.935	0.946	0.959	0.970	0.982	0.996	1.010	1.025	1.040	1.055	1.071	1.086	1.104	1.120	1.138	1.154	1.172	1.189	1.206	1.224	1.240	1.259	1.275	1.291	1.308	1.325	1.339	1.355	1.370	1.384	1.398	1.411	1.424	1.435	1.446	1.456	1.465	1.475	1.482	1.491	1.496	1.502	1.508	1.511	1.514	1.516	1.519	1.520	1.521	1.520	1.520	1.519	1.516	1.514	1.511	1.509	1.504	1.500	1.495	1.490	1.485	1.479	1.474	1.468	1.461	1.455	1.449	1.442	1.436	1.430	1.424	1.418	1.412	1.406	1.400	1.395	1.390	1.385	1.379	1.375	1.371	1.366	1.362	1.358	1.354	1.350	1.346	1.342	1.340	1.336	1.332	1.330	1.326	1.322	1.319	1.315	1.311	1.308	1.302	1.299	1.295	1.290	1.284	1.280	1.274	1.268	1.261	1.254	1.248	1.240	1.232	1.225	1.216	1.209	1.200	1.189	1.180	1.170	1.160	1.149	1.138	1.126	1.115	1.102	1.091	1.079	1.068	1.055	1.042	1.030	1.019	1.005	0.994	0.980	0.968	0.955	0.942	0.930	0.918	0.905	0.892	0.880	0.869	0.855	0.844	0.831	0.819	0.808	0.796	0.784	0.772	0.761	0.750	0.739	0.728	0.716	0.705	0.694	0.682	0.671	0.660	0.649	0.639	0.628	0.616	0.604	0.594	0.581	0.570	0.560	0.548	0.536	0.525	0.514	0.502	0.491	0.481	0.469	0.459	0.449	0.438	0.426	0.418	0.408	0.396	0.386	0.378	0.369	0.359	0.351	0.342	0.335	0.328	0.320	0.312	0.308	0.301	0.295	0.291	0.288	0.284	0.280	0.278	0.275	0.274	0.272	0.272	0.271	0.272	0.272	0.275	0.278	0.280	0.284	0.286	0.291	0.295	0.300	0.306	0.312	0.319	0.325	0.331	0.340	0.348	0.356	0.365	0.372	0.382	0.391	0.400	0.410	0.420	0.430	0.439	0.450	0.460	0.469	0.480	0.490	0.500	0.509	0.519	0.529	0.539	0.548	0.558	0.568	0.575	0.584	0.592	0.601	0.609	0.616	0.624	0.631	0.639	0.646	0.652	0.659	0.665	0.671	0.678	0.681	0.688	0.691	0.698	0.700	0.705	0.710	0.712	0.716	0.720	0.724	0.726	0.730	0.734	0.736	0.739	0.741	0.744	0.748	0.750	0.752	0.755	0.759	0.761	0.765	0.768	0.771	0.775	0.779	0.781	0.786	0.790	0.795	0.800	0.805	0.811	0.816	0.821	0.828	0.835	0.841	0.849	0.856	0.865	0.872	0.881	0.890	0.900	0.909	0.919	0.929	0.939	0.949	0.959	0.970	0.981	0.991	1.002	1.014	1.025	1.036	1.046	1.058	1.068	1.079	1.089	1.099	1.108	1.118	1.126	1.136	1.144	1.151	1.159	1.166	1.172	1.178	1.184	1.188	1.191	1.195	1.198	1.199	1.200	1.201	1.201	1.200	1.199	1.196	1.192	1.189	1.185	1.181	1.176	1.169	1.164	1.156	1.149	1.141	1.134	1.126	1.118	1.109	1.100	1.091	1.081	1.074	1.064	1.056	1.048	1.040	1.031	1.024	1.018	1.010	1.004	0.998	0.994	0.989	0.985	0.982	0.980	0.979	0.978	0.979	0.980	0.982	0.985	0.989	0.994	0.999	1.006	1.014	1.021	1.031	1.041	1.054	1.065	1.078	1.090	1.105	1.120	1.135	1.151	1.169	1.185	1.204	1.221	1.240	1.259	1.278	1.296	1.315	1.335	1.354	1.371	1.391	1.409	1.428	1.445	1.462	1.480	1.495	1.511	1.526	1.542	1.556	1.569	1.581	1.592	1.604	1.614	1.622	1.631	1.639	1.645	1.650	1.655	1.659	1.661	1.664	1.664	1.665	1.664	1.662	1.660	1.658	1.654	1.650	1.645	1.639	1.634	1.626	1.620	1.612	1.605	1.598	1.589	1.580	1.572	1.564	1.556	1.548	1.538	1.530	1.522	1.515	1.506	1.500	1.492	1.486	1.480	1.474	1.469	1.464	1.459	1.456	1.452	1.449	1.446	1.445	1.442	1.442	1.441	1.441	1.441	1.442	1.444	1.445	1.446	1.448	1.450	1.452	1.455	1.458	1.460	1.464	1.465	1.469	1.471	1.472	1.475	1.478	1.478	1.479	1.480	1.480	1.479	1.478	1.475	1.472	1.469	1.466	1.460	1.456	1.450	1.441	1.434	1.425	1.416	1.405	1.392	1.381	1.368	1.354	1.339	1.322	1.306	1.289	1.271	1.251	1.232	1.211	1.191	1.169	1.148	1.126	1.102	1.079	1.056	1.032	1.009	0.984	0.959	0.935	0.910	0.885	0.861	0.836	0.812	0.789	0.765	0.741	0.719	0.696	0.675	0.652	0.631	0.611	0.590	0.571	0.552	0.535	0.518	0.499	0.482	0.468	0.451	0.438	0.422	0.410	0.398	0.386	0.374	0.364	0.352	0.344	0.334	0.326	0.318	0.310	0.302	0.298	0.290	0.285	0.279	0.275	0.271	0.268	0.265	0.261	0.259	0.256	0.254	0.254	0.251	0.251	0.250	0.249	0.249	0.249	0.250	0.250	0.252	0.252	0.254	0.256	0.259	0.261	0.264	0.266	0.269	0.272	0.276	0.280	0.282	0.286	0.291	0.295	0.299	0.302	0.308	0.311	0.316	0.320	0.322	0.328	0.331	0.335	0.339	0.342	0.345	0.349	0.351	0.354	0.355	0.359	0.360	0.361	0.360	0.361	0.361	0.360	0.359	0.358	0.354	0.351	0.348	0.345	0.340	0.335	0.330	0.322	0.316	0.309	0.301	0.292	0.284	0.274	0.265	0.255	0.245	0.235	0.222	0.212	0.200	0.188	0.176	0.164	0.152	0.141	0.128	0.116	0.104	0.092	0.080	0.069	0.059	0.049	0.038	0.028	0.018	0.010	0.001	-0.006	-0.014	-0.020	-0.026	-0.032	-0.038	-0.041	-0.045	-0.048	-0.049	-0.051	-0.052	-0.052	-0.052	-0.051	-0.049	-0.048	-0.045	-0.042	-0.038	-0.034	-0.029	-0.025	-0.019	-0.014	-0.008	-0.001	0.004	0.011	0.018	0.025	0.031	0.038	0.045	0.051	0.058	0.064	0.071	0.076	0.082	0.089	0.095	0.099	0.105	0.110	0.114	0.119	0.122	0.126	0.130	0.131	0.135	0.138	0.139	0.141	0.142	0.142	0.144	0.145	0.145	0.146	0.145	0.145	0.145	0.142	0.142	0.141	0.140	0.139	0.138	0.134	0.132	0.131	0.129	0.126	0.124	0.121	0.118	0.116	0.112	0.110	0.106	0.104	0.100	0.098	0.094	0.090	0.085	0.081	0.078	0.074	0.069	0.064	0.060	0.055	0.050	0.045	0.040	0.034	0.029	0.022	0.018	0.010	0.005	-0.001	-0.009	-0.015	-0.020	-0.028	-0.034	-0.041	-0.048	-0.054	-0.061	-0.068	-0.075	-0.081	-0.089	-0.095	-0.101	-0.109	-0.115	-0.120	-0.126	-0.134	-0.139	-0.145	-0.150	-0.154	-0.159	-0.164	-0.168	-0.171	-0.174	-0.178	-0.180	-0.182	-0.185	-0.186	-0.188	-0.189	-0.188	-0.189	-0.189	-0.186	-0.186	-0.184	-0.182	-0.179	-0.176	-0.172	-0.169	-0.164	-0.159	-0.154	-0.149	-0.142	-0.135	-0.129	-0.121	-0.114	-0.106	-0.098	-0.089	-0.080	-0.070	-0.061	-0.051	-0.041	-0.030	-0.019	-0.009	0.004	0.015	0.026	0.039	0.050	0.062	0.075	0.088	0.101	0.114	0.126	0.140	0.154	0.166	0.180	0.192	0.206	0.220	0.232	0.245	0.259	0.272	0.286	0.300	0.312	0.325	0.339	0.352	0.365	0.378	0.391	0.404	0.416	0.429	0.440	0.452	0.465	0.478	0.490	0.501	0.514	0.525	0.536	0.548	0.559	0.571	0.581	0.592	0.604	0.614	0.624	0.634	0.644	0.654	0.664	0.672	0.681	0.691	0.700	0.709	0.719	0.726	0.734	0.741	0.751	0.758	0.765	0.772	0.779	0.785	0.791	0.798	0.802	0.810	0.814	0.819	0.824	0.829	0.832	0.836	0.839	0.842	0.845	0.849	0.850	0.851	0.854	0.855	0.856	0.856	0.855	0.856	0.854	0.854	0.852	0.851	0.849	0.846	0.844	0.840	0.838	0.832	0.829	0.824	0.820	0.814	0.809	0.804	0.798	0.790	0.784	0.779	0.771	0.764	0.756	0.749	0.740	0.732	0.724	0.715	0.708	0.698	0.689	0.680	0.670	0.661	0.650	0.641	0.631	0.621	0.610	0.601	0.590	0.581	0.570	0.560	0.549	0.539	0.529	0.516	0.507	0.496	0.485	0.475	0.464	0.452	0.442	0.432	0.421	0.411	0.402	0.391	0.382	0.372	0.362	0.352	0.344	0.335	0.328	0.319	0.311	0.302	0.296	0.289	0.282	0.276	0.271	0.265	0.260	0.255	0.251	0.248	0.245	0.242	0.241	0.240	0.239	0.238	0.239	0.240	0.241	0.244	0.246	0.249	0.254	0.258	0.262	0.270	0.276	0.282	0.290	0.299	0.308	0.316	0.326	0.336	0.346	0.359	0.370	0.381	0.394	0.406	0.420	0.432	0.446	0.460	0.474	0.489	0.501	0.516	0.530	0.544	0.559	0.572	0.586	0.599	0.612	0.625	0.638	0.650	0.661	0.672	0.684	0.694	0.704	0.712	0.721	0.730	0.736	0.744	0.750	0.755	0.761	0.765	0.768	0.771	0.774	0.776	0.776	0.778	0.776	0.775	0.772	0.771	0.769	0.765	0.761	0.758	0.751	0.748	0.741	0.735	0.730	0.724	0.716	0.710	0.701	0.695	0.688	0.681	0.674	0.666	0.659	0.652	0.644	0.638	0.631	0.624	0.618	0.611	0.605	0.600	0.594	0.589	0.584	0.579	0.574	0.569	0.565	0.562	0.558	0.555	0.550	0.548	0.544	0.541	0.538	0.536	0.532	0.529	0.526	0.524	0.520	0.515	0.511	0.509	0.504	0.499	0.494	0.488	0.482	0.476	0.470	0.461	0.454	0.445	0.436	0.428	0.416	0.406	0.395	0.384	0.371	0.359	0.344	0.330	0.315	0.300	0.284	0.268	0.251	0.234	0.216	0.198	0.180	0.160	0.141	0.121	0.102	0.081	0.061	0.041	0.020	0.000	-0.021	-0.042	-0.062	-0.084	-0.105	-0.125	-0.145	-0.166	-0.186	-0.205	-0.225	-0.245	-0.264	-0.282	-0.301	-0.319	-0.336	-0.352	-0.370	-0.385	-0.402	-0.416	-0.431	-0.446	-0.460	-0.474	-0.486	-0.499	-0.510	-0.521	-0.532	-0.541	-0.551	-0.561	-0.570	-0.576	-0.585	-0.591	-0.599	-0.604	-0.610	-0.614	-0.619	-0.622	-0.625	-0.628	-0.629	-0.631	-0.632	-0.631	-0.631	-0.631	-0.630	-0.628	-0.625	-0.621	-0.616	-0.612	-0.608	-0.601	-0.594	-0.588	-0.580	-0.571	-0.561	-0.551	-0.541	-0.530	-0.518	-0.505	-0.491	-0.478	-0.464	-0.448	-0.432	-0.416	-0.400	-0.382	-0.365	-0.346	-0.329	-0.309	-0.289	-0.269	-0.249	-0.229	-0.208	-0.186	-0.165	-0.144	-0.122	-0.100	-0.078	-0.056	-0.035	-0.012	0.010	0.032	0.054	0.078	0.100	0.121	0.142	0.165	0.188	0.209	0.230	0.252	0.272	0.292	0.314	0.334	0.355	0.375	0.395	0.415	0.434	0.452	0.471	0.490	0.507	0.526	0.545	0.561	0.579	0.596	0.614	0.630	0.646	0.662	0.679	0.694	0.709	0.724	0.739	0.754	0.768	0.784	0.798	0.811	0.824	0.838	0.851	0.864	0.876	0.889	0.901	0.914	0.925	0.935	0.946	0.958	0.968	0.976	0.985	0.994	1.004	1.012	1.020	1.026	1.034	1.040	1.046	1.051	1.058	1.062	1.065	1.070	1.072	1.075	1.078	1.079	1.081	1.082	1.082	1.081	1.081	1.081	1.079	1.078	1.075	1.071	1.069	1.065	1.061	1.058	1.052	1.048	1.042	1.038	1.031	1.025	1.019	1.012	1.006	1.000	0.992	0.988	0.980	0.972	0.966	0.960	0.952	0.946	0.941	0.935	0.929	0.924	0.919	0.912	0.909	0.905	0.900	0.896	0.894	0.892	0.890	0.888	0.888	0.888	0.888	0.889	0.890	0.892	0.895	0.899	0.902	0.909	0.914	0.920	0.926	0.934	0.942	0.951	0.961	0.971	0.982	0.992	1.005	1.016	1.030	1.042	1.058	1.070	1.085	1.100	1.115	1.132	1.148	1.164	1.179	1.195	1.211	1.228	1.245	1.261	1.278	1.295	1.311	1.326	1.344	1.360	1.375	1.390	1.406	1.420	1.434	1.449	1.461	1.475	1.489	1.500	1.512	1.524	1.534	1.545	1.555	1.565	1.574	1.581	1.591	1.599	1.606	1.614	1.620	1.626	1.632	1.638	1.644	1.649	1.654	1.659	1.664	1.669	1.674	1.679	1.682	1.688	1.692	1.698	1.701	1.708	1.712	1.718	1.724	1.729	1.735	1.741	1.749	1.755	1.762	1.770	1.778	1.785	1.795	1.802	1.811	1.822	1.831	1.841	1.851	1.862	1.872	1.884	1.894	1.906	1.918	1.929	1.940	1.951	1.964	1.975	1.986	1.998	2.010	2.020	2.031	2.042	2.052	2.062	2.072	2.082	2.091	2.100	2.109	2.118	2.124	2.131	2.139	2.145	2.150	2.156	2.160	2.164	2.168	2.171	2.174	2.175	2.178	2.178	2.179	2.178	2.178	2.176	2.175	2.172	2.170	2.166	2.164	2.160	2.156	2.151	2.146	2.141	2.135	2.130	2.124	2.118	2.111	2.105	2.099	2.092	2.085	2.079	2.072	2.065	2.059	2.051	2.045	2.039	2.033	2.026	2.019	2.014	2.006	2.001	1.995	1.990	1.985	1.980	1.974	1.969	1.964	1.959	1.955	1.950	1.946	1.942	1.939	1.935	1.931	1.928	1.924	1.921	1.919	1.915	1.912	1.909	1.906	1.904	1.901	1.899	1.898	1.894	1.891	1.890	1.888	1.885	1.884	1.881	1.880	1.878	1.876	1.874	1.871	1.869	1.869	1.866	1.864	1.862	1.860	1.860	1.858	1.855	1.854	1.852	1.851	1.849	1.848	1.845	1.844	1.842	1.840	1.839	1.838	1.836	1.835	1.832	1.831	1.830	1.829	1.828	1.825	1.824	1.822	1.820	1.818	1.818	1.815	1.814	1.812	1.810	1.809	1.806	1.804	1.802	1.800	1.799	1.796	1.794	1.791	1.790	1.788	1.785	1.782	1.779	1.776	1.774	1.770	1.768	1.764	1.760	1.755	1.751	1.748	1.744	1.739	1.735	1.730	1.725	1.720	1.714	1.709	1.702	1.696	1.690	1.684	1.678	1.670	1.662	1.656	1.649	1.641	1.634	1.626	1.618	1.609	1.601	1.591	1.582	1.574	1.564	1.555	1.546	1.536	1.528	1.519	1.509	1.499	1.489	1.479	1.470	1.461	1.451	1.442	1.434	1.426	1.418	1.409	1.401	1.394	1.386	1.380	1.372	1.368	1.362	1.356	1.351	1.348	1.344	1.341	1.339	1.338	1.335	1.335	1.334	1.335	1.336	1.338	1.340	1.344	1.346	1.351	1.355	1.361	1.366	1.374	1.380	1.389	1.398	1.405	1.415	1.425	1.434	1.445	1.456	1.468	1.479	1.490	1.502	1.515	1.528	1.540	1.552	1.565	1.578	1.591	1.605	1.616	1.629	1.641	1.654	1.666	1.679	1.690	1.702	1.714	1.725	1.738	1.748	1.759	1.770	1.779	1.790	1.799	1.809	1.818	1.825	1.835	1.842	1.851	1.859	1.865	1.872	1.879	1.886	1.892	1.899	1.905	1.911	1.916	1.922	1.929	1.934	1.939	1.944	1.950	1.954	1.960	1.965	1.969	1.975	1.980	1.985	1.990	1.995	2.000	2.006	2.011	2.018	2.022	2.027	2.034	2.041	2.046	2.052	2.060	2.066	2.072	2.079	2.086	2.092	2.100	2.108	2.115	2.122	2.130	2.138	2.148	2.155	2.164	2.172	2.182	2.190	2.200	2.211	2.220	2.230	2.241	2.250	2.261	2.271	2.282	2.295	2.305	2.316	2.328	2.339	2.351	2.362	2.375	2.386	2.400	2.411	2.424	2.436	2.448	2.460	2.472	2.485	2.498	2.509	2.521	2.534	2.545	2.556	2.568	2.580	2.591	2.601	2.612	2.622	2.631	2.641	2.650	2.658	2.666	2.672	2.680	2.686	2.692	2.698	2.701	2.706	2.709	2.711	2.712	2.714	2.712	2.714	2.711	2.710	2.706	2.702	2.698	2.694	2.686	2.680	2.671	2.664	2.654	2.644	2.634	2.621	2.609	2.596	2.582	2.568	2.552	2.536	2.520	2.502	2.486	2.468	2.449	2.429	2.411	2.390	2.370	2.350	2.329	2.308	2.288	2.265	2.244	2.222	2.201	2.180	2.158	2.136	2.115	2.094	2.072	2.051	2.031	2.011	1.991	1.971	1.952	1.934	1.916	1.899	1.881	1.865	1.849	1.834	1.818	1.804	1.790	1.778	1.766	1.755	1.745	1.734	1.724	1.716	1.709	1.702	1.695	1.690	1.685	1.681	1.678	1.675	1.674	1.674	1.674	1.674	1.675	1.679	1.680	1.684	1.689	1.694	1.699	1.705	1.711	1.719	1.728	1.735	1.744	1.752	1.762	1.772	1.782	1.794	1.805	1.816	1.829	1.841	1.854	1.868	1.881	1.895	1.909	1.922	1.938	1.952	1.966	1.982	1.996	2.013	2.027	2.044	2.060	2.075	2.092	2.109	2.126	2.144	2.160	2.178	2.195	2.212	2.230	2.250	2.268	2.286	2.306	2.325	2.345	2.365	2.385	2.405	2.426	2.446	2.469	2.489	2.511	2.532	2.555	2.578	2.600	2.622	2.645	2.668	2.690	2.714	2.736	2.760	2.784	2.805	2.829	2.851	2.875	2.898	2.919	2.941	2.964	2.985	3.006	3.028	3.048	3.069	3.088	3.106	3.125	3.144	3.161	3.178	3.195	3.209	3.224	3.238	3.250	3.262	3.274	3.285	3.294	3.302	3.311	3.318	3.324	3.329	3.334	3.336	3.339	3.340	3.340	3.341	3.340	3.339	3.336	3.334	3.330	3.324	3.319	3.312	3.305	3.299	3.290	3.281	3.271	3.262	3.251	3.241	3.230	3.219	3.206	3.194	3.181	3.169	3.156	3.141	3.128	3.114	3.099	3.086	3.071	3.056	3.041	3.026	3.010	2.996	2.981	2.964	2.949	2.932	2.918	2.901	2.886	2.869	2.852	2.838	2.820	2.805	2.788	2.771	2.755	2.738	2.721	2.704	2.688	2.669	2.651	2.635	2.616	2.599	2.580	2.562	2.544	2.526	2.508	2.489	2.471	2.451	2.432	2.412	2.394	2.375	2.356	2.336	2.316	2.298	2.278	2.256	2.236	2.216	2.195	2.175	2.154	2.132	2.112	2.091	2.070	2.046	2.025	2.004	1.981	1.959	1.936	1.912	1.890	1.866	1.844	1.820	1.796	1.771	1.748	1.721	1.698	1.672	1.645	1.620	1.594	1.568	1.540	1.512	1.485	1.458	1.429	1.399	1.371	1.341	1.311	1.280	1.251	1.220	1.189	1.158	1.126	1.095	1.062	1.030	0.999	0.966	0.934	0.900	0.869	0.835	0.802	0.771	0.738	0.706	0.674	0.641	0.611	0.580	0.549	0.519	0.488	0.459	0.430	0.401	0.372	0.346	0.318	0.292	0.266	0.241	0.218	0.194	0.170	0.148	0.128	0.106	0.086	0.068	0.049	0.031	0.015	-0.001	-0.018	-0.032	-0.045	-0.059	-0.071	-0.084	-0.095	-0.105	-0.115	-0.125	-0.135	-0.144	-0.151	-0.161	-0.168	-0.175	-0.182	-0.189	-0.195	-0.201	-0.209	-0.214	-0.219	-0.225	-0.231	-0.236	-0.241	-0.246	-0.252	-0.256	-0.261	-0.266	-0.271	-0.276	-0.281	-0.286	-0.290	-0.295	-0.299	-0.304	-0.308	-0.311	-0.315	-0.319	-0.321	-0.325	-0.326	-0.329	-0.330	-0.331	-0.331	-0.331	-0.331	-0.330	-0.329	-0.326	-0.324	-0.320	-0.316	-0.311	-0.306	-0.299	-0.291	-0.284	-0.274	-0.265	-0.254	-0.242	-0.231	-0.218	-0.204	-0.189	-0.174	-0.156	-0.140	-0.121	-0.104	-0.084	-0.062	-0.042	-0.021	0.001	0.024	0.046	0.070	0.094	0.119	0.142	0.168	0.194	0.219	0.245	0.270	0.295	0.322	0.348	0.374	0.400	0.425	0.451	0.476	0.501	0.525	0.550	0.572	0.596	0.619	0.641	0.662	0.682	0.704	0.722	0.741	0.759	0.775	0.791	0.808	0.821	0.835	0.848	0.859	0.870	0.880	0.889	0.896	0.904	0.910	0.915	0.919	0.921	0.924	0.924	0.924	0.924	0.921	0.919	0.915	0.911	0.905	0.900	0.892	0.885	0.876	0.868	0.856	0.845	0.834	0.822	0.810	0.796	0.784	0.769	0.755	0.739	0.724	0.710	0.694	0.678	0.661	0.645	0.629	0.612	0.596	0.580	0.564	0.549	0.534	0.516	0.501	0.486	0.472	0.458	0.444	0.430	0.416	0.404	0.392	0.381	0.370	0.359	0.350	0.340	0.331	0.324	0.316	0.309	0.302	0.298	0.294	0.289	0.285	0.284	0.281	0.280	0.280	0.279	0.281	0.281	0.284	0.286	0.290	0.294	0.299	0.304	0.310	0.316	0.324	0.331	0.339	0.348	0.356	0.366	0.376	0.386	0.396	0.409	0.420	0.431	0.444	0.456	0.469	0.482	0.496	0.510	0.524	0.538	0.552	0.566	0.581	0.596	0.611	0.628	0.642	0.656	0.672	0.688	0.704	0.719	0.735	0.750	0.765	0.780	0.795	0.811	0.826	0.841	0.855	0.870	0.885	0.899	0.912	0.926	0.939	0.952	0.966	0.979	0.992	1.004	1.016	1.028	1.039	1.049	1.060	1.070	1.079	1.089	1.096	1.106	1.114	1.121	1.130	1.136	1.142	1.150	1.155	1.160	1.166	1.170	1.175	1.179	1.181	1.186	1.189	1.191	1.194	1.196	1.199	1.200	1.201	1.204	1.204	1.205	1.205	1.208	1.208	1.208	1.208	1.208	1.208	1.208	1.208	1.209	1.209	1.209	1.208	1.208	1.208	1.208	1.208	1.208	1.206	1.206	1.206	1.205	1.206	1.205	1.205	1.205	1.205	1.204	1.204	1.204	1.204	1.202	1.201	1.201	1.200	1.199	1.198	1.198	1.195	1.194	1.191	1.189	1.186	1.184	1.181	1.179	1.175	1.171	1.168	1.164	1.160	1.155	1.149	1.145	1.140	1.134	1.128	1.122	1.116	1.110	1.104	1.098	1.090	1.082	1.076	1.070	1.061	1.055	1.049	1.041	1.034	1.028	1.021	1.014	1.008	1.001	0.996	0.990	0.984	0.979	0.975	0.970	0.966	0.962	0.959	0.956	0.954	0.952	0.950	0.949	0.948	0.948	0.949	0.950	0.952	0.954	0.956	0.960	0.964	0.968	0.972	0.978	0.984	0.991	0.998	1.005	1.012	1.022	1.030	1.040	1.050	1.061	1.071	1.082	1.094	1.105	1.118	1.130	1.142	1.156	1.169	1.182	1.195	1.209	1.222	1.239	1.252	1.266	1.280	1.295	1.310	1.325	1.339	1.354	1.369	1.382	1.398	1.412	1.426	1.441	1.455	1.470	1.484	1.498	1.512	1.525	1.539	1.552	1.564	1.578	1.590	1.602	1.615	1.628	1.639	1.650	1.660	1.671	1.682	1.692	1.702	1.711	1.721	1.730	1.739	1.746	1.755	1.762	1.770	1.776	1.784	1.790	1.796	1.804	1.809	1.814	1.819	1.824	1.828	1.832	1.838	1.841	1.844	1.849	1.851	1.854	1.856	1.860	1.862	1.865	1.868	1.869	1.871	1.874	1.874	1.876	1.879	1.879	1.881	1.882	1.884	1.885	1.886	1.889	1.889	1.890	1.891	1.892	1.894	1.895	1.895	1.896	1.898	1.898	1.899	1.900	1.901	1.901	1.901	1.901	1.902	1.902	1.901	1.901	1.901	1.900	1.900	1.899	1.898	1.896	1.895	1.892	1.890	1.888	1.886	1.882	1.879	1.876	1.872	1.868	1.865	1.860	1.855	1.850	1.845	1.840	1.834	1.828	1.822	1.816	1.810	1.802	1.796	1.789	1.781	1.775	1.768	1.761	1.752	1.746	1.739	1.732	1.725	1.719	1.712	1.705	1.700	1.694	1.688	1.684	1.679	1.675	1.671	1.668	1.664	1.661	1.660	1.658	1.656	1.655	1.656	1.656	1.658	1.659	1.661	1.665	1.669	1.672	1.679	1.682	1.690	1.696	1.704	1.711	1.720	1.730	1.739	1.748	1.759	1.770	1.781	1.792	1.806	1.819	1.832	1.845	1.860	1.874	1.889	1.902	1.919	1.932	1.949	1.964	1.979	1.996	2.011	2.027	2.042	2.059	2.075	2.090	2.106	2.122	2.138	2.152	2.168	2.182	2.198	2.212	2.226	2.241	2.254	2.269	2.282	2.295	2.308	2.320	2.331	2.344	2.355	2.366	2.378	2.388	2.398	2.408	2.416	2.426	2.434	2.442	2.449	2.458	2.464	2.471	2.476	2.482	2.488	2.491	2.496	2.500	2.502	2.506	2.508	2.511	2.512	2.512	2.514	2.515	2.514	2.514	2.514	2.512	2.510	2.508	2.505	2.502	2.499	2.494	2.490	2.485	2.480	2.475	2.468	2.462	2.455	2.449	2.441	2.434	2.425	2.416	2.410	2.401	2.391	2.382	2.374	2.365	2.355	2.346	2.336	2.328	2.319	2.309	2.300	2.290	2.280	2.272	2.262	2.254	2.245	2.236	2.228	2.221	2.214	2.206	2.199	2.191	2.186	2.180	2.175	2.169	2.165	2.160	2.156	2.152	2.150	2.148	2.145	2.144	2.142	2.141	2.141	2.140	2.141	2.141	2.141	2.142	2.144	2.146	2.149	2.150	2.152	2.155	2.156	2.160	2.162	2.165	2.168	2.171	2.174	2.178	2.179	2.181	2.184	2.186	2.189	2.190	2.191	2.194	2.194	2.195	2.195	2.196	2.196	2.195	2.195	2.194	2.192	2.190	2.188	2.186	2.182	2.180	2.176	2.172	2.169	2.164	2.159	2.154	2.149	2.142	2.136	2.130	2.124	2.116	2.110	2.102	2.095	2.088	2.080	2.070	2.062	2.055	2.045	2.038	2.027	2.019	2.010	2.001	1.991	1.982	1.972	1.964	1.955	1.945	1.936	1.926	1.919	1.909	1.899	1.890	1.881	1.871	1.861	1.854	1.844	1.834	1.826	1.816	1.808	1.799	1.790	1.782	1.774	1.764	1.756	1.748	1.740	1.731	1.722	1.715	1.708	1.700	1.692	1.686	1.679	1.671	1.665	1.659	1.652	1.648	1.641	1.635	1.630	1.625	1.621	1.618	1.612	1.610	1.606	1.604	1.601	1.599	1.598	1.596	1.596	1.596	1.596	1.596	1.598	1.599	1.600	1.601	1.604	1.608	1.610	1.614	1.619	1.622	1.626	1.632	1.636	1.642	1.649	1.654	1.660	1.668	1.672	1.680	1.688	1.694	1.701	1.708	1.715	1.722	1.730	1.738	1.745	1.751	1.759	1.766	1.774	1.780	1.786	1.792	1.799	1.805	1.811	1.816	1.822	1.828	1.832	1.838	1.842	1.849	1.852	1.856	1.861	1.865	1.869	1.874	1.878	1.881	1.884	1.889	1.892	1.895	1.900	1.904	1.908	1.912	1.916	1.920	1.924	1.930	1.935	1.940	1.944	1.950	1.956	1.962	1.969	1.976	1.981	1.990	1.998	2.005	2.014	2.022	2.031	2.041	2.050	2.059	2.070	2.080	2.090	2.101	2.112	2.124	2.135	2.146	2.159	2.170	2.182	2.194	2.206	2.218	2.230	2.241	2.254	2.265	2.276	2.288	2.299	2.310	2.321	2.331	2.342	2.352	2.361	2.371	2.380	2.389	2.398	2.404	2.411	2.418	2.422	2.429	2.432	2.438	2.440	2.444	2.446	2.448	2.449	2.450	2.450	2.449	2.448	2.446	2.445	2.441	2.438	2.434	2.429	2.424	2.419	2.412	2.405	2.398	2.390	2.380	2.371	2.361	2.351	2.340	2.329	2.318	2.305	2.292	2.280	2.266	2.251	2.238	2.222	2.206	2.191	2.175	2.159	2.141	2.125	2.108	2.089	2.071	2.052	2.034	2.014	1.995	1.975	1.955	1.935	1.915	1.894	1.872	1.850	1.829	1.808	1.786	1.762	1.740	1.718	1.695	1.672	1.649	1.625	1.601	1.579	1.555	1.531	1.509	1.484	1.460	1.436	1.414	1.391	1.368	1.344	1.321	1.298	1.276	1.254	1.230	1.209	1.188	1.166	1.145	1.125	1.105	1.085	1.066	1.046	1.029	1.011	0.994	0.978	0.961	0.946	0.931	0.918	0.904	0.890	0.879	0.868	0.858	0.846	0.838	0.829	0.820	0.812	0.805	0.799	0.792	0.786	0.782	0.778	0.774	0.770	0.768	0.765	0.762	0.760	0.759	0.758	0.756	0.755	0.755	0.754	0.754	0.752	0.751	0.750	0.749	0.748	0.748	0.745	0.744	0.740	0.739	0.736	0.734	0.730	0.726	0.724	0.719	0.715	0.710	0.704	0.699	0.694	0.688	0.681	0.675	0.669	0.661	0.654	0.648	0.640	0.632	0.625	0.618	0.610	0.604	0.596	0.590	0.584	0.579	0.574	0.568	0.564	0.560	0.555	0.552	0.550	0.550	0.549	0.549	0.549	0.551	0.552	0.555	0.559	0.564	0.569	0.575	0.582	0.591	0.600	0.610	0.620	0.631	0.644	0.658	0.670	0.685	0.699	0.715	0.731	0.749	0.765	0.784	0.801	0.820	0.839	0.859	0.878	0.898	0.918	0.936	0.958	0.976	0.996	1.016	1.035	1.054	1.072	1.091	1.110	1.128	1.145	1.161	1.178	1.192	1.208	1.222	1.236	1.249	1.260	1.272	1.284	1.294	1.302	1.311	1.319	1.325	1.332	1.338	1.341	1.346	1.350	1.351	1.352	1.354	1.354	1.354	1.352	1.351	1.349	1.346	1.342	1.340	1.335	1.330	1.325	1.320	1.314	1.308	1.301	1.296	1.289	1.282	1.275	1.268	1.260	1.252	1.245	1.239	1.231	1.225	1.216	1.210	1.202	1.196	1.190	1.184	1.178	1.170	1.165	1.158	1.152	1.146	1.141	1.136	1.131	1.125	1.120	1.115	1.110	1.105	1.101	1.095	1.091	1.086	1.081	1.078	1.072	1.068	1.062	1.058	1.051	1.046	1.042	1.036	1.030	1.025	1.020	1.012	1.006	1.000	0.994	0.986	0.980	0.972	0.965	0.959	0.951	0.942	0.935	0.926	0.919	0.910	0.901	0.894	0.885	0.876	0.869	0.861	0.852	0.844	0.836	0.829	0.820	0.814	0.806	0.799	0.792	0.786	0.780	0.774	0.770	0.765	0.760	0.756	0.752	0.750	0.746	0.745	0.742	0.741	0.740	0.740	0.740	0.740	0.741	0.742	0.744	0.746	0.749	0.752	0.755	0.760	0.764	0.769	0.772	0.778	0.782	0.788	0.792	0.798	0.804	0.809	0.815	0.820	0.826	0.832	0.836	0.842	0.848	0.851	0.856	0.861	0.866	0.870	0.874	0.876	0.880	0.882	0.886	0.889	0.890	0.891	0.892	0.894	0.895	0.894	0.894	0.894	0.892	0.891	0.889	0.888	0.886	0.882	0.881	0.878	0.874	0.870	0.866	0.862	0.859	0.854	0.849	0.844	0.840	0.834	0.829	0.822	0.816	0.811	0.805	0.800	0.794	0.788	0.781	0.775	0.768	0.761	0.755	0.748	0.741	0.735	0.729	0.721	0.715	0.708	0.701	0.696	0.689	0.682	0.676	0.670	0.664	0.658	0.651	0.645	0.639	0.632	0.629	0.622	0.618	0.612	0.608	0.602	0.598	0.592	0.589	0.585	0.582	0.579	0.575	0.574	0.571	0.570	0.569	0.568	0.566	0.566	0.568	0.568	0.570	0.571	0.574	0.576	0.581	0.585	0.589	0.594	0.601	0.606	0.612	0.621	0.630	0.639	0.648	0.658	0.668	0.679	0.691	0.702	0.715	0.730	0.742	0.758	0.772	0.788	0.804	0.820	0.838	0.855	0.874	0.891	0.910	0.929	0.946	0.966	0.986	1.006	1.026	1.046	1.066	1.088	1.109	1.130	1.150	1.171	1.192	1.215	1.236	1.258	1.280	1.301	1.321	1.344	1.365	1.386	1.408	1.429	1.450	1.471	1.491	1.512	1.534	1.552	1.574	1.595	1.615	1.635	1.655	1.676	1.696	1.715	1.735	1.755	1.774	1.794	1.812	1.831	1.850	1.869	1.888	1.906	1.925	1.942	1.960	1.978	1.995	2.013	2.029	2.046	2.064	2.080	2.096	2.114	2.130	2.146	2.161	2.178	2.192	2.209	2.224	2.239	2.254	2.268	2.282	2.295	2.310	2.322	2.336	2.350	2.362	2.375	2.386	2.399	2.411	2.422	2.434	2.445	2.456	2.466	2.476	2.486	2.496	2.506	2.515	2.524	2.532	2.540	2.548	2.556	2.564	2.571	2.578	2.584	2.591	2.596	2.604	2.609	2.614	2.618	2.622	2.626	2.630	2.635	2.638	2.641	2.644	2.645	2.648	2.649	2.651	2.652	2.652	2.654	2.654	2.654	2.651	2.650	2.649	2.648	2.645	2.642	2.640	2.636	2.632	2.628	2.622	2.619	2.612	2.606	2.600	2.592	2.585	2.578	2.569	2.560	2.551	2.541	2.532	2.521	2.510	2.499	2.488	2.475	2.462	2.450	2.436	2.422	2.408	2.394	2.379	2.364	2.349	2.332	2.318	2.301	2.285	2.269	2.251	2.235	2.219	2.202	2.185	2.169	2.151	2.136	2.119	2.102	2.086	2.071	2.054	2.039	2.024	2.009	1.995	1.980	1.966	1.952	1.939	1.925	1.912	1.901	1.889	1.878	1.866	1.856	1.846	1.836	1.828	1.819	1.811	1.804	1.795	1.789	1.784	1.776	1.771	1.766	1.761	1.756	1.752	1.749	1.745	1.741	1.739	1.735	1.734	1.730	1.729	1.726	1.725	1.722	1.720	1.719	1.716	1.715	1.714	1.711	1.709	1.708	1.705	1.702	1.700	1.696	1.694	1.691	1.688	1.682	1.679	1.674	1.669	1.664	1.658	1.652	1.645	1.639	1.631	1.622	1.614	1.606	1.598	1.586	1.576	1.566	1.555	1.544	1.531	1.520	1.506	1.492	1.479	1.465	1.450	1.435	1.420	1.405	1.389	1.372	1.356	1.340	1.322	1.305	1.289	1.271	1.254	1.236	1.219	1.201	1.184	1.165	1.148	1.130	1.111	1.095	1.076	1.060	1.044	1.028	1.010	0.994	0.979	0.964	0.950	0.935	0.920	0.908	0.895	0.882	0.870	0.859	0.849	0.839	0.829	0.820	0.812	0.805	0.798	0.792	0.786	0.782	0.778	0.774	0.771	0.770	0.769	0.768	0.769	0.770	0.770	0.774	0.776	0.780	0.784	0.790	0.794	0.800	0.806	0.815	0.822	0.830	0.840	0.849	0.860	0.870	0.881	0.894	0.904	0.916	0.929	0.942	0.956	0.970	0.985	0.999	1.014	1.029	1.045	1.060	1.076	1.092	1.109	1.125	1.141	1.160	1.178	1.194	1.211	1.230	1.248	1.265	1.284	1.302	1.321	1.340	1.359	1.376	1.395	1.414	1.434	1.452	1.471	1.490	1.510	1.530	1.548	1.568	1.586	1.606	1.626	1.645	1.664	1.682	1.702	1.722	1.741	1.761	1.780	1.800	1.819	1.839	1.858	1.878	1.895	1.914	1.934	1.951	1.971	1.990	2.007	2.027	2.045	2.062	2.081	2.099	2.118	2.135	2.152	2.170	2.188	2.205	2.221	2.239	2.256	2.271	2.288	2.304	2.320	2.335	2.351	2.366	2.381	2.396	2.411	2.424	2.438	2.451	2.464	2.478	2.490	2.502	2.514	2.525	2.536	2.548	2.558	2.568	2.578	2.586	2.596	2.604	2.612	2.620	2.629	2.635	2.642	2.650	2.655	2.661	2.666	2.672	2.678	2.682	2.688	2.694	2.698	2.702	2.708	2.711	2.715	2.720	2.725	2.729	2.734	2.738	2.742	2.749	2.754	2.758	2.764	2.770	2.776	2.781	2.788	2.796	2.802	2.811	2.819	2.828	2.838	2.845	2.856	2.866	2.878	2.888	2.900	2.911	2.924	2.936	2.949	2.962	2.976	2.991	3.005	3.019	3.035	3.050	3.065	3.081	3.096	3.111	3.129	3.144	3.159	3.175	3.191	3.208	3.222	3.238	3.252	3.268	3.282	3.296	3.310	3.322	3.335	3.348	3.360	3.371	3.382	3.391	3.402	3.411	3.420	3.429	3.436	3.441	3.449	3.454	3.458	3.462	3.465	3.469	3.470	3.471	3.472	3.472	3.471	3.470	3.469	3.466	3.464	3.461	3.458	3.454	3.449	3.445	3.439	3.432	3.426	3.420	3.412	3.406	3.399	3.391	3.384	3.375	3.368	3.359	3.350	3.341	3.332	3.325	3.316	3.306	3.299	3.290	3.280	3.271	3.264	3.255	3.246	3.238	3.230	3.222	3.214	3.206	3.199	3.191	3.184	3.176	3.170	3.164	3.158	3.150	3.145	3.140	3.134	3.129	3.124	3.119	3.115	3.110	3.106	3.101	3.099	3.095	3.092	3.089	3.086	3.084	3.081	3.080	3.078	3.078	3.075	3.075	3.072	3.072	3.074	3.072	3.072	3.074	3.074	3.074	3.076	3.078	3.079	3.080	3.080	3.082	3.084	3.086	3.088	3.090	3.092	3.095	3.098	3.099	3.101	3.104	3.106	3.108	3.110	3.114	3.115	3.118	3.119	3.121	3.124	3.126	3.128	3.129	3.131	3.132	3.134	3.136	3.136	3.138	3.139	3.138	3.139	3.139	3.139	3.139	3.138	3.138	3.136	3.136	3.136	3.134	3.132	3.131	3.130	3.128	3.125	3.124	3.121	3.119	3.116	3.114	3.110	3.106	3.104	3.101	3.099	3.095	3.091	3.089	3.084	3.081	3.078	3.074	3.070	3.068	3.064	3.059	3.056	3.052	3.049	3.045	3.042	3.039	3.035	3.032	3.029	3.026	3.022	3.020	3.016	3.012	3.010	3.008	3.004	3.000	2.998	2.994	2.991	2.988	2.985	2.982	2.978	2.976	2.972	2.969	2.965	2.961	2.958	2.954	2.950	2.946	2.942	2.939	2.935	2.930	2.926	2.921	2.918	2.911	2.908	2.902	2.898	2.894	2.888	2.882	2.876	2.872	2.868	2.861	2.858	2.852	2.846	2.842	2.838	2.834	2.829	2.825	2.820	2.816	2.811	2.808	2.805	2.800	2.798	2.794	2.791	2.790	2.786	2.785	2.782	2.780	2.779	2.778	2.776	2.775	2.774	2.772	2.772	2.772	2.772	2.771	2.772	2.771	2.771	2.771	2.771	2.771	2.771	2.771	2.771	2.771	2.770	2.769	2.769	2.768	2.765	2.765	2.762	2.760	2.758	2.755	2.751	2.748	2.744	2.739	2.735	2.730	2.724	2.719	2.712	2.706	2.698	2.690	2.682	2.675	2.665	2.656	2.646	2.638	2.626	2.616	2.605	2.592	2.581	2.570	2.558	2.545	2.532	2.519	2.506	2.494	2.479	2.466	2.451	2.438	2.422	2.409	2.395	2.380	2.365	2.351	2.336	2.322	2.308	2.292	2.278	2.262	2.249	2.232	2.219	2.204	2.189	2.174	2.159	2.145	2.130	2.116	2.101	2.085	2.070	2.056	2.041	2.026	2.013	1.996	1.981	1.965	1.950	1.935	1.919	1.902	1.886	1.870	1.854	1.836	1.820	1.802	1.785	1.766	1.748	1.731	1.711	1.692	1.674	1.655	1.636	1.615	1.596	1.575	1.555	1.535	1.514	1.491	1.470	1.450	1.429	1.406	1.385	1.364	1.341	1.320	1.299	1.276	1.255	1.234	1.212	1.192	1.171	1.150	1.130	1.110	1.090	1.071	1.051	1.034	1.015	0.999	0.980	0.964	0.948	0.932	0.916	0.902	0.889	0.876	0.862	0.851	0.839	0.829	0.819	0.808	0.799	0.790	0.782	0.775	0.770	0.764	0.758	0.752	0.748	0.745	0.741	0.738	0.735	0.734	0.732	0.731	0.730	0.730	0.730	0.730	0.731	0.731	0.734	0.735	0.738	0.739	0.741	0.744	0.746	0.748	0.750	0.754	0.755	0.759	0.761	0.765	0.768	0.770	0.772	0.775	0.778	0.781	0.784	0.786	0.788	0.790	0.791	0.794	0.795	0.796	0.798	0.799	0.800	0.800	0.801	0.801	0.802	0.802	0.802	0.802	0.800	0.800	0.799	0.796	0.796	0.792	0.791	0.789	0.786	0.785	0.781	0.778	0.775	0.771	0.768	0.764	0.760	0.756	0.752	0.749	0.745	0.741	0.736	0.732	0.729	0.725	0.722	0.718	0.716	0.712	0.710	0.706	0.705	0.704	0.702	0.701	0.700	0.700	0.700	0.701	0.702	0.705	0.708	0.711	0.715	0.719	0.725	0.731	0.738	0.746	0.752	0.761	0.771	0.782	0.792	0.804	0.818	0.829	0.844	0.856	0.871	0.888	0.902	0.919	0.936	0.952	0.970	0.989	1.006	1.025	1.045	1.062	1.081	1.101	1.120	1.139	1.159	1.178	1.195	1.214	1.232	1.251	1.268	1.285	1.302	1.319	1.335	1.350	1.365	1.380	1.394	1.406	1.419	1.430	1.442	1.452	1.461	1.471	1.479	1.488	1.495	1.501	1.508	1.512	1.518	1.522	1.525	1.529	1.531	1.534	1.536	1.536	1.539	1.540	1.541	1.541	1.541	1.541	1.541	1.542	1.544	1.544	1.545	1.545	1.548	1.548	1.550	1.552	1.555	1.559	1.561	1.566	1.570	1.575	1.581	1.588	1.596	1.604	1.612	1.621	1.632	1.642	1.655	1.666	1.680	1.692	1.709	1.722	1.739	1.755	1.772	1.790	1.808	1.825	1.844	1.864	1.882	1.904	1.924	1.944	1.965	1.986	2.006	2.027	2.047	2.069	2.090	2.111	2.131	2.151	2.170	2.189	2.208	2.226	2.244	2.261	2.278	2.295	2.309	2.325	2.339	2.351	2.365	2.376	2.388	2.399	2.408	2.416	2.425	2.432	2.438	2.444	2.448	2.451	2.454	2.456	2.458	2.458	2.458	2.456	2.455	2.451	2.448	2.444	2.439	2.432	2.428	2.420	2.412	2.405	2.396	2.386	2.376	2.366	2.356	2.345	2.331	2.320	2.308	2.294	2.280	2.265	2.251	2.236	2.220	2.205	2.189	2.172	2.155	2.139	2.120	2.102	2.085	2.066	2.047	2.029	2.010	1.991	1.972	1.952	1.932	1.914	1.894	1.874	1.852	1.832	1.812	1.792	1.771	1.751	1.730	1.710	1.689	1.669	1.649	1.629	1.609	1.588	1.568	1.549	1.529	1.510	1.490	1.471	1.452	
